# Supplementary material for: A modified shuffled frog leaping algorithm with inertia weight
Source: Sci Rep. 2024 Feb 20;14:4146. doi: 10.1038/s41598-024-51306-1 (PMC11224354; doi:10.1038/s41598-024-51306-1)
Supplement: Supplementary file 1 — Supplementary Information. [file 41598_2024_51306_MOESM1_ESM.zip › data/F1/MSFLA_Q_28.xls]

## Sheet: Sheet1
-0.935185	-5.398	-6.59783	8.07791	-1.71318	0.193737	-0.0619298	-1.14686	2.79634	0.394218	-0.979832	-1.78724	-1.67424	-5.30249	-4.76249	3.35339	-0.334138	1.41652	0.732123	0.344376	6.51327	3.14313	1.62601	0.970341	-0.470168	-2.32602	-1.84649	-3.45548	-7.23457	-3.21918	362.408
-0.109595	-0.158598	-0.0524487	0.193226	0.00752347	0.0308392	0.00204917	-0.208126	0.186479	0.167745	0.026908	-0.241306	0.00339351	-0.0710129	0.00319086	0.0912267	-0.434415	-0.48545	-0.138488	0.150306	-0.893501	-0.313526	-0.137385	-0.0170331	-0.00315576	-0.0338998	0.0428535	0.144348	0.00547733	0.814784	2.32652
0.0079573	0.00133654	-0.00174582	0.0169301	0.0266623	0.000775966	-0.000890527	-0.0229392	0.00356013	-0.000902763	0.0485482	0.00633749	-0.000485265	-0.0017878	0.0390318	-0.00282292	-0.0503376	0.0728324	-0.0241071	-0.00280015	0.00126408	-0.00966443	0.0428387	-0.00562939	-0.00335309	0.00657566	-0.0368147	-0.00859595	-0.00602351	-0.00331906	0.017459
0.00461725	0.000439913	-0.00126346	0.000627729	-0.0088718	-0.000593838	-0.00154448	-0.00099103	0.000418597	0.000295513	0.00280769	0.0061511	-0.000261757	-0.000763177	0.000428597	0.000120435	-1.29234e-06	-0.000686663	-1.46792e-05	0.000603109	4.03726e-05	-0.00852075	0.000679269	-0.000192818	-0.00278329	0.000546802	-0.000417982	-0.00109975	0.000356926	0.00163666	0.000238938
0.000156199	-6.95064e-05	-0.000111003	9.819e-06	-0.000147353	9.93403e-05	0.000283888	0.000205571	-0.000131782	-0.000278664	-5.54834e-05	0.000143558	0.000504945	1.87819e-05	0.000114602	4.37431e-05	-3.19901e-05	-3.55332e-05	-3.59319e-05	8.751e-06	-0.000284925	-0.000245807	1.38324e-06	-7.38199e-05	-0.000313917	-0.000413822	0.000124096	-1.95437e-05	-2.20133e-05	8.28839e-05	1.02879e-06
-8.1078e-06	2.93663e-06	-2.75308e-05	-7.78496e-07	-1.86323e-05	-2.2176e-06	1.79927e-06	-9.82288e-07	-9.31847e-06	3.4519e-05	7.36042e-08	-2.17601e-05	2.13163e-06	-1.27715e-05	-5.11197e-05	-2.94274e-06	5.53631e-06	2.6949e-06	2.86026e-05	7.54248e-06	-6.9299e-07	-5.62214e-06	1.86104e-06	5.74762e-06	3.67498e-06	-2.32624e-06	-1.25574e-05	1.86679e-06	4.71385e-05	-3.84943e-06	9.12909e-09
-4.11399e-07	-1.8414e-08	-2.6716e-08	-1.48191e-07	4.01121e-07	1.96259e-08	1.63196e-06	-4.9364e-06	1.0887e-06	-1.94505e-07	-7.97831e-07	-9.24039e-07	-2.71117e-07	-1.07665e-06	3.45776e-08	-2.40844e-07	4.46487e-07	-9.35701e-07	1.35197e-06	4.1769e-07	-4.50423e-08	9.61529e-07	1.52297e-06	-7.44831e-07	-9.92491e-07	2.86703e-07	2.87081e-07	1.37954e-07	5.34451e-07	9.97519e-08	3.97325e-11
1.30017e-08	-1.70432e-07	7.14194e-08	-2.03977e-07	-1.56009e-07	-1.21296e-07	8.86917e-08	-2.84583e-07	1.76385e-08	-2.89902e-07	4.61352e-08	-3.46185e-07	8.91071e-09	-1.28895e-08	4.73171e-09	1.43372e-08	-1.30166e-07	2.99051e-08	9.54524e-08	3.23016e-08	-1.38388e-07	1.5457e-07	-2.24614e-10	-2.68102e-07	1.20097e-07	3.84753e-08	-1.82684e-07	4.36078e-08	-2.0867e-07	-1.01839e-08	6.48368e-13
-1.35165e-08	5.81853e-09	-1.09493e-08	-1.06076e-08	-2.88989e-09	4.13197e-08	-1.15633e-09	-8.9998e-09	3.2614e-10	1.6568e-09	-2.35072e-08	3.43709e-09	1.23503e-10	-1.696e-08	-1.16012e-09	4.33845e-10	2.83265e-09	4.71775e-08	6.79817e-09	3.96577e-09	1.06903e-09	-2.06066e-08	2.15948e-09	1.49118e-10	2.6469e-09	-6.96179e-09	1.71003e-08	5.43925e-10	4.17184e-09	-2.36266e-10	6.19519e-15
1.63464e-10	-4.13129e-10	1.63142e-10	8.80889e-11	1.47019e-09	-5.58885e-10	-8.80265e-11	-2.92681e-10	-1.66125e-10	2.84455e-09	1.43963e-10	3.33772e-10	-1.11338e-10	1.65557e-10	1.03573e-09	1.22528e-11	3.25542e-11	-4.56373e-09	2.53361e-10	2.78792e-10	-4.85405e-11	7.85079e-10	-1.15328e-10	1.66805e-09	1.46115e-11	-2.9651e-10	2.41087e-10	4.22489e-10	2.26822e-09	-1.40911e-09	4.40031e-17
-1.67469e-10	-1.21258e-10	9.6411e-13	5.90102e-11	-4.10665e-11	-1.25771e-10	9.59447e-12	6.383e-11	1.34258e-11	4.13981e-12	1.49927e-11	-3.79998e-11	-3.96743e-10	-2.5822e-11	-2.4954e-11	-1.53243e-11	-2.52966e-11	2.21188e-11	-2.2705e-11	-5.4112e-11	6.93977e-11	-4.60157e-11	5.84045e-11	1.95867e-11	-8.86471e-11	-1.92734e-11	6.17818e-12	-2.66018e-11	1.76202e-11	1.15493e-10	2.66625e-19
-1.64064e-12	-7.1279e-12	1.09281e-11	9.31992e-12	9.65982e-13	-4.12884e-12	7.95327e-12	-5.52909e-13	-1.67684e-12	1.18514e-12	-3.20792e-13	-1.13804e-13	-4.09577e-12	-1.08014e-12	-1.89577e-12	5.24024e-12	-7.04892e-13	1.6473e-12	6.51036e-12	-9.56504e-13	6.68632e-12	7.09618e-13	1.81015e-12	-1.17871e-12	-2.53811e-13	8.37196e-12	-3.63793e-12	1.89429e-12	-4.64985e-12	-3.40677e-12	6.11243e-22
1.13906e-14	-9.90425e-14	-5.00317e-13	1.21501e-12	-1.32816e-12	1.71746e-13	-7.20274e-13	-5.33195e-13	3.57638e-13	3.6359e-13	6.03122e-13	-5.56407e-13	2.47533e-13	1.03657e-13	-2.05777e-15	-1.24642e-13	6.12292e-13	3.40581e-13	1.47359e-12	1.05311e-14	3.38666e-13	5.13874e-13	2.07978e-12	-5.32687e-13	-1.6337e-13	-2.44921e-13	5.88173e-14	-1.87322e-12	6.09449e-13	9.39221e-13	1.78573e-23
7.48419e-14	3.70238e-15	-1.90416e-14	-3.22318e-14	2.77393e-15	2.51194e-14	-2.07168e-13	2.50641e-14	-1.71721e-14	-8.16111e-15	4.94458e-15	2.70172e-14	7.83367e-14	-4.67312e-15	6.77902e-14	1.64942e-15	3.69454e-15	9.27489e-14	1.79746e-14	-6.73269e-15	1.26525e-14	1.63906e-14	5.71674e-14	-3.2618e-14	2.71233e-14	-1.49903e-14	-1.349e-14	-7.89807e-14	3.53408e-14	-3.85413e-14	8.69346e-26
-8.67705e-15	-1.29537e-14	-2.55345e-15	-1.06908e-15	2.36644e-15	8.76459e-16	-1.36753e-15	-1.08437e-15	-1.22951e-14	-4.39584e-16	1.84232e-14	-3.51446e-15	6.63609e-16	-9.72512e-15	-4.45381e-15	3.5816e-16	3.9911e-15	-8.68946e-16	1.66421e-15	1.3634e-15	-4.0508e-15	2.05954e-16	-1.72817e-15	2.8263e-15	-9.07352e-15	-1.44203e-14	1.65798e-15	-5.78865e-16	8.56609e-16	1.76287e-17	1.22111e-27
1.55689e-16	3.96862e-19	-5.23546e-16	3.95931e-16	-7.27569e-18	9.51664e-16	6.7267e-16	2.71402e-16	-1.70112e-16	-1.17566e-16	7.2399e-17	-8.13066e-16	-4.52658e-16	-7.57463e-16	-4.97588e-16	8.1076e-19	-2.13432e-17	-8.53563e-17	-4.27329e-16	7.05857e-17	3.81907e-16	-3.92047e-17	1.76537e-16	8.97468e-17	-5.29733e-16	3.39672e-16	3.76888e-17	-7.95386e-16	-9.78401e-16	-4.52926e-17	5.9936e-30
-1.50403e-17	4.92715e-17	1.06445e-16	8.09235e-18	-4.83388e-18	-1.53742e-17	-3.01681e-18	-1.37499e-17	7.31702e-17	9.39004e-18	8.02311e-17	1.073e-17	-1.48133e-17	-2.59625e-17	4.8781e-17	4.37235e-18	8.54326e-17	-1.00183e-17	1.55576e-17	-5.39046e-19	-6.58067e-19	-1.81619e-17	2.14815e-17	-3.7951e-18	-1.015e-16	-2.81489e-17	2.07034e-17	-8.00928e-18	1.8289e-16	-5.8741e-18	8.33124e-32
-8.64514e-19	-4.03851e-19	7.54963e-18	2.10935e-18	1.15456e-18	-4.7657e-18	-1.65449e-18	-5.07916e-19	1.14035e-17	1.6141e-19	-4.28836e-19	1.26532e-17	-5.35751e-18	-8.47091e-18	-7.45545e-19	4.35543e-18	-1.52493e-18	1.9334e-18	2.14325e-18	2.68538e-18	4.27474e-19	3.03295e-18	4.39551e-19	-2.7919e-19	2.39573e-18	-8.99964e-18	-1.85467e-19	-9.1702e-18	2.84245e-18	2.09919e-18	7.10602e-34
1.32277e-19	1.18218e-19	-3.56206e-20	6.95548e-19	6.72023e-19	-5.28155e-19	-1.03966e-19	3.85461e-19	-8.52261e-21	-1.24159e-18	3.64474e-19	2.08753e-19	1.00924e-19	2.46277e-20	3.11333e-20	-1.32388e-19	6.4714e-19	8.88483e-21	-3.79595e-20	1.67378e-18	1.38923e-18	6.46385e-20	4.00779e-21	1.68812e-20	3.15548e-19	-1.0105e-18	-6.09327e-19	1.46902e-18	-3.21634e-19	1.7735e-19	1.2095e-35
-2.62373e-20	1.03295e-21	-1.53494e-21	1.48029e-21	-1.39988e-20	-6.29734e-21	7.48903e-20	-1.36196e-20	-9.80465e-21	1.13365e-20	1.0763e-19	4.20482e-20	-2.35837e-20	3.38825e-21	-1.76807e-21	8.34064e-21	5.97477e-21	-4.21374e-20	8.78922e-20	9.12055e-21	-5.36258e-21	2.66916e-21	-6.65015e-20	7.30028e-21	-7.85418e-20	2.83815e-21	-8.63967e-20	-1.40816e-20	2.17357e-20	4.4246e-20	5.13417e-38
5.71732e-23	7.86377e-21	5.34504e-21	2.62501e-22	9.33669e-21	-6.28151e-22	-3.69419e-22	1.36079e-21	9.72266e-23	-1.95687e-21	5.19138e-22	1.72128e-21	-8.8646e-22	1.50529e-21	1.54075e-21	-3.96451e-22	7.21165e-22	-8.17495e-21	-3.16593e-21	-7.82153e-23	1.61596e-22	-9.90976e-22	2.30099e-21	2.63145e-21	4.4173e-21	-6.23638e-21	-3.47196e-21	2.73255e-21	-2.88959e-21	-3.06369e-21	3.7896e-40
2.1811e-22	2.40683e-22	-2.11914e-22	-2.28214e-24	9.73766e-23	3.28321e-23	2.82087e-22	-3.98768e-23	3.35355e-22	-6.39834e-22	-4.17854e-23	-9.77057e-23	1.72511e-22	3.30455e-22	3.33848e-22	-2.45363e-23	2.06238e-23	-4.43899e-23	-7.19724e-23	4.58214e-23	-4.63423e-22	4.15855e-23	3.04633e-22	4.35041e-22	2.20697e-22	6.65748e-25	-1.37575e-23	3.02657e-23	-7.9943e-23	7.59029e-24	1.59079e-42
2.92809e-24	-3.25488e-23	-2.94718e-24	6.22808e-23	-3.16336e-23	5.5873e-24	-4.40253e-23	-5.09848e-23	6.57782e-24	-7.46268e-24	1.16573e-24	-1.42976e-23	-9.14794e-25	4.08132e-23	4.0225e-24	1.20367e-23	-1.46541e-23	-2.27549e-23	1.18131e-23	2.27543e-23	4.43302e-24	-9.75615e-25	1.66235e-24	4.07727e-23	4.19095e-23	-5.24858e-25	-4.78663e-23	-3.76971e-23	6.4162e-24	-5.43549e-24	2.12728e-44
6.60292e-25	3.57568e-24	3.62574e-25	3.90426e-25	3.33e-24	6.46526e-24	1.13674e-25	1.90184e-24	3.5718e-24	2.15116e-24	-1.56694e-24	-2.10625e-24	1.71026e-25	-6.51316e-25	3.87587e-24	-8.09576e-25	-4.36502e-25	1.52776e-25	1.77704e-24	2.4527e-24	-1.17535e-24	1.31142e-24	1.24926e-23	-2.17941e-24	-8.25032e-25	-6.8287e-24	-1.37825e-24	-1.64645e-24	-7.41454e-25	-7.18742e-25	3.36724e-46
5.68304e-26	-8.46425e-27	-5.41799e-26	-3.56185e-25	-3.11257e-26	6.6142e-25	-5.66394e-26	1.78128e-26	-7.45287e-26	-1.25657e-26	-9.01955e-26	2.38659e-25	-9.02413e-27	-4.19275e-26	-3.07777e-25	1.79421e-25	2.93261e-26	1.38932e-25	-7.35423e-26	7.68891e-25	-7.16613e-27	-3.34654e-25	2.88668e-26	-2.96124e-26	-2.34352e-25	-1.54124e-25	2.57e-26	1.63197e-25	7.84586e-26	5.68474e-26	1.62051e-48
-2.28488e-27	-1.19226e-25	8.69188e-27	-3.23283e-26	1.12527e-27	-2.68136e-27	5.12604e-27	9.44281e-27	-2.23828e-26	6.90329e-27	-7.08964e-27	2.40862e-27	9.52763e-27	1.00103e-26	2.88624e-27	-7.8945e-28	1.74863e-26	-2.55448e-27	-8.24257e-27	-9.33603e-28	1.06299e-28	9.82903e-27	-4.73827e-27	-1.05286e-27	-1.09416e-25	-3.8348e-26	1.10449e-26	1.00579e-26	2.88144e-26	2.73009e-27	3.12738e-50
8.38426e-28	-2.10915e-27	-1.54617e-28	4.67512e-28	1.39429e-27	-6.57005e-28	-1.34558e-28	6.06524e-28	-4.46944e-28	-1.80574e-27	3.31132e-27	1.28229e-28	6.27656e-27	-8.58733e-27	1.19612e-26	-1.69054e-27	-2.06317e-27	1.04915e-27	7.46187e-29	-2.24021e-27	-5.27194e-28	-5.6798e-28	-5.76669e-28	-2.78635e-29	-7.15551e-28	-1.42719e-27	4.6484e-28	2.49241e-28	2.14649e-27	-4.38391e-27	3.19631e-52
1.78588e-29	-1.59823e-28	5.66765e-29	4.79441e-28	8.51591e-29	4.31092e-29	-1.54788e-29	3.73408e-29	-3.39134e-29	-3.09934e-28	7.36568e-29	2.6608e-28	6.41697e-29	-2.25702e-28	-6.2426e-29	7.90016e-30	-7.07114e-30	-7.46958e-29	-2.78747e-29	1.05317e-28	7.09182e-29	-2.67051e-29	7.14777e-29	-2.54092e-28	-2.42235e-29	4.69042e-29	-3.89677e-28	7.25428e-29	-3.09766e-28	8.91398e-29	8.58845e-55
3.25684e-29	3.02914e-30	2.89974e-30	7.87697e-30	9.09883e-31	1.81519e-29	-2.7812e-30	3.54836e-30	1.66122e-29	1.28227e-29	1.46768e-30	-1.54944e-29	-1.42064e-29	-2.22945e-29	1.01365e-29	1.37661e-29	7.48288e-30	-1.27084e-29	3.12255e-29	1.53317e-31	-1.32896e-29	8.2275e-30	1.44054e-31	-1.77137e-30	-1.17156e-29	-9.42691e-30	-7.16889e-30	-3.82643e-30	-2.5514e-30	7.64256e-31	4.90398e-57
-1.22685e-30	2.30103e-30	5.28043e-31	1.61701e-31	5.00477e-31	8.91083e-32	1.65387e-30	6.51587e-31	-1.17868e-31	-1.7123e-30	-1.22755e-30	2.56517e-31	5.06873e-32	-1.94184e-30	-1.15643e-30	-1.79837e-31	-1.71325e-31	-1.90417e-30	-3.32784e-31	-3.0784e-30	-4.95276e-32	6.35818e-31	1.9606e-31	6.78825e-32	-1.23527e-31	-5.89213e-34	9.43755e-31	9.19123e-31	-7.8113e-32	3.46582e-31	3.57539e-59
-5.40836e-32	4.93181e-32	3.66836e-32	-8.46668e-33	3.44831e-32	3.13536e-32	-1.33116e-31	1.43374e-31	-1.00648e-33	1.88687e-32	1.37419e-31	3.78856e-32	-8.40038e-32	4.05706e-32	8.73298e-33	5.53671e-34	3.55595e-31	6.02015e-33	6.28791e-33	-1.64034e-31	2.25527e-32	1.58468e-31	1.19088e-31	-1.74637e-31	-6.32544e-33	1.1905e-32	-3.39577e-32	-9.01257e-32	-9.08623e-33	1.02343e-31	3.20424e-61
4.04749e-33	-1.96266e-32	-4.55529e-33	-2.93708e-32	-1.13342e-33	-9.29789e-33	-1.60116e-32	-4.34632e-33	-6.81512e-33	6.67212e-33	-4.84022e-33	8.90355e-33	2.27402e-33	1.26864e-32	3.05966e-33	7.51697e-33	-3.15865e-32	8.49935e-34	-2.76824e-33	-3.33714e-32	-5.91479e-34	-1.19789e-32	1.87968e-33	-2.76096e-33	-2.56632e-32	1.02468e-33	-1.09148e-32	1.34841e-33	2.82228e-33	-6.94969e-33	5.18524e-63
1.70473e-34	-2.48545e-34	-6.52699e-34	7.34443e-34	4.36677e-35	1.957e-35	1.63719e-34	6.85484e-35	-1.54665e-34	7.67634e-35	-9.30574e-34	-1.55383e-34	8.89193e-35	1.59476e-34	-9.30402e-35	1.49267e-34	-1.02583e-33	6.45528e-35	1.31675e-34	-1.08622e-33	3.94974e-34	6.56785e-34	-7.44151e-35	-1.8997e-34	-1.03496e-33	8.7284e-34	3.4072e-35	-8.19924e-35	-9.70091e-34	-8.06804e-35	7.7454e-66
5.70459e-35	1.22601e-35	5.97131e-35	-4.42618e-35	3.39486e-35	3.4365e-35	-3.10686e-35	-7.46868e-36	-7.03231e-35	4.08684e-36	-4.51257e-35	5.01963e-36	-4.13689e-36	-4.94715e-35	5.7368e-35	5.34281e-36	3.42428e-35	2.563e-35	1.14369e-35	1.02475e-35	-1.13507e-34	7.99084e-36	-3.83972e-36	4.24737e-36	-5.06572e-35	-5.69449e-35	-4.804e-35	1.83998e-35	4.44308e-35	-1.99768e-35	5.09657e-68
4.77841e-36	-3.02176e-35	-6.42457e-36	-1.02636e-36	2.2863e-36	6.16041e-36	2.46422e-36	-1.36238e-35	-1.74502e-36	-3.81728e-36	-1.73029e-36	9.40171e-36	-2.34998e-36	-6.2404e-38	-1.84391e-35	1.92801e-38	-4.02081e-37	8.82596e-36	2.68137e-37	-1.2497e-35	6.53893e-37	1.52405e-36	9.54448e-37	1.08441e-36	8.45297e-36	-6.28247e-37	-5.69194e-37	3.4133e-37	2.34719e-36	-3.71699e-36	1.99841e-69
-4.48986e-37	6.54097e-37	-1.23651e-37	-2.50547e-37	1.02491e-37	-1.85822e-36	-1.24352e-37	-1.67379e-37	2.41176e-36	8.63934e-38	2.49776e-37	-4.50409e-37	8.01119e-39	1.50453e-37	1.08237e-36	1.12911e-36	-5.71752e-37	-5.0859e-38	-1.35619e-38	-2.09686e-37	-1.60037e-37	6.04609e-37	9.22582e-38	2.46506e-37	5.69397e-37	3.41643e-37	-6.48988e-38	-2.66985e-37	4.41394e-38	1.24048e-36	1.56641e-71
-4.53755e-38	9.48934e-39	2.10192e-37	-4.42172e-38	-6.09483e-39	6.59287e-38	-3.42992e-39	1.96208e-38	-5.59149e-38	9.17516e-38	-2.83464e-38	-1.96407e-37	5.72736e-38	-8.86052e-38	-1.45871e-37	1.67332e-38	-9.35708e-39	-1.19437e-37	2.46207e-38	-1.03625e-38	2.11611e-38	4.51026e-39	-1.24766e-38	1.29758e-38	-6.63376e-38	-2.24711e-39	1.05537e-38	-2.1133e-38	-1.29823e-38	-6.44864e-39	1.57711e-73
-3.26875e-39	-8.18395e-40	6.65844e-40	1.07929e-39	1.92454e-39	-1.93851e-38	3.96053e-40	1.62675e-38	-2.43025e-40	6.22566e-39	6.80437e-40	9.91403e-39	5.01727e-40	1.18902e-38	1.02892e-39	-1.17106e-39	-6.50456e-39	1.18325e-39	6.43441e-40	-1.39808e-38	7.03424e-40	3.79096e-40	-4.52094e-39	2.05507e-39	6.03543e-40	1.6015e-38	-8.34656e-39	-8.31415e-39	-7.48375e-40	3.22253e-39	1.61033e-75
-1.26893e-41	-2.21461e-40	6.56484e-40	2.07619e-40	1.43497e-39	-1.22211e-40	2.69166e-40	-5.10496e-41	1.20901e-41	-1.36426e-41	4.4887e-40	1.17696e-40	1.3752e-39	-1.01278e-39	-5.46814e-41	-5.43705e-41	-1.17049e-40	1.17048e-39	3.47815e-40	1.21002e-40	-2.35134e-39	-2.31392e-40	-2.70155e-40	-3.61338e-41	-9.08646e-40	-7.30169e-40	-1.16219e-39	6.53793e-40	-5.0203e-41	-5.20046e-40	1.63968e-77
8.86723e-41	1.94011e-40	2.03122e-41	-9.10868e-42	1.23501e-41	-2.28485e-41	1.99772e-41	1.05987e-40	1.37123e-41	4.49506e-41	-3.60336e-41	2.87761e-41	-1.21685e-42	4.50762e-42	2.68096e-41	6.46053e-42	9.66409e-42	1.21853e-42	-2.75411e-41	1.1019e-41	1.84599e-41	1.0817e-41	-2.22307e-41	3.05928e-41	1.62861e-41	3.85661e-41	7.55936e-41	1.26233e-41	1.31444e-40	-4.65897e-41	9.336e-80
-4.30665e-43	-1.07326e-42	-1.00767e-41	-3.21167e-42	-8.41977e-43	4.86563e-43	-2.18945e-42	3.26696e-42	-6.28399e-43	7.72005e-43	9.99079e-43	1.10083e-42	-3.07778e-42	9.91277e-44	2.35438e-42	1.11204e-42	7.07641e-42	-1.55357e-42	-1.06633e-42	-5.20482e-43	3.72018e-42	-6.50709e-43	-2.2294e-41	5.63692e-42	-1.40886e-41	-3.26051e-43	-1.27852e-42	-1.45072e-42	1.13969e-41	-2.97622e-42	1.08711e-81
2.34021e-43	1.15791e-43	-8.88929e-44	2.02644e-44	-1.49387e-43	1.40902e-44	-4.83405e-44	1.92749e-43	1.01791e-43	3.25396e-44	5.51018e-44	-1.36653e-43	9.7687e-44	2.49435e-44	9.40111e-43	-6.52585e-44	-2.68476e-44	-3.90308e-43	-5.82402e-44	8.39391e-44	7.08983e-44	1.85325e-43	-6.28189e-45	2.70603e-43	5.54217e-44	1.12204e-43	9.34754e-44	-1.23037e-42	6.73288e-44	-2.95179e-43	2.97587e-84
1.20586e-44	-1.82092e-44	-2.01002e-45	-6.42219e-44	1.6972e-44	-2.25371e-44	-4.28318e-45	1.13247e-44	2.12747e-44	-4.65192e-44	-5.07008e-45	-3.47581e-45	1.47884e-43	-5.46628e-45	-3.46628e-44	4.43527e-44	-2.71806e-45	6.39068e-45	-2.14818e-44	6.02894e-46	-1.56425e-45	-5.10873e-45	2.93299e-45	3.33014e-44	-3.9836e-44	-1.2468e-45	4.33079e-45	5.89039e-44	-9.46181e-45	-2.74073e-44	4.08445e-86
2.8619e-46	-1.60706e-45	6.29238e-45	7.03251e-45	9.20333e-46	-2.72911e-45	3.23468e-46	-1.75311e-45	-4.32716e-46	-2.68555e-45	1.58576e-45	2.45561e-46	-5.6422e-46	-4.63117e-45	3.27199e-45	9.69272e-46	4.87709e-46	6.36332e-46	-2.71014e-46	-6.68821e-47	-5.95568e-46	7.60184e-46	-4.11676e-46	3.23e-46	5.52428e-46	1.29723e-45	-4.11284e-46	-1.52501e-45	-1.55299e-45	1.25145e-44	3.12008e-88
4.56524e-46	-5.96663e-47	-1.00349e-47	1.70528e-46	3.2354e-46	2.9258e-48	6.21141e-48	1.26405e-46	-3.95471e-47	3.17154e-46	1.64513e-46	3.18975e-47	-4.30463e-46	-1.52302e-47	-4.63446e-46	1.77827e-46	-7.55816e-46	7.97636e-47	8.38928e-47	4.75583e-46	-1.70183e-46	3.66139e-46	-2.77967e-46	3.58709e-46	-1.617e-47	-1.50618e-47	-3.63512e-46	-1.94096e-46	2.91212e-46	-4.34574e-47	2.36082e-90
2.9802e-47	-2.20428e-48	-4.95376e-49	9.52919e-48	6.01207e-48	1.57033e-47	-2.41145e-48	-5.27794e-48	1.91204e-48	1.31553e-46	-1.18344e-47	-6.55513e-49	-4.72593e-49	-2.04234e-47	-2.62618e-48	1.89436e-47	-2.8441e-48	8.6249e-48	4.56547e-48	3.5567e-48	3.10208e-48	8.82786e-48	-3.00389e-48	-1.35842e-48	-2.76563e-47	5.39919e-48	-9.09346e-48	-5.12906e-47	2.70685e-48	-5.4348e-47	2.62167e-92
-5.55001e-49	-9.67488e-50	-3.65266e-48	-1.15272e-48	3.50277e-49	-1.308e-49	3.3552e-48	3.31792e-49	-2.91878e-48	3.53825e-48	-1.71613e-49	-2.88999e-49	1.45954e-49	1.92909e-48	1.55441e-49	3.00422e-48	1.08259e-49	-4.01435e-49	1.83108e-48	-5.27547e-49	-8.10493e-49	-6.37494e-49	-1.2946e-48	-5.24182e-50	7.17265e-49	-1.16352e-49	2.90462e-48	1.58296e-48	-1.33865e-49	1.90124e-48	8.20883e-95
2.59828e-50	2.37552e-50	-1.36922e-49	9.5013e-50	1.392e-49	4.58031e-50	3.74902e-50	5.16385e-49	9.19711e-50	1.34122e-49	1.94444e-50	-6.17783e-49	-1.15052e-49	-1.95137e-49	3.24926e-50	-1.98708e-49	-2.68138e-50	-1.46043e-49	1.47469e-49	8.83639e-50	5.87805e-49	7.06719e-50	1.03463e-49	-8.70284e-50	-1.0566e-50	4.19686e-50	3.36014e-49	7.84818e-50	-2.09343e-49	-6.18772e-50	1.40787e-96
-5.90989e-52	-4.40465e-50	-6.63977e-51	1.81481e-51	7.50596e-52	2.71096e-51	2.73909e-50	5.26997e-51	-1.45057e-50	-8.19423e-51	-9.99927e-51	-3.63003e-50	6.35835e-51	4.2483e-51	4.53789e-51	-4.13031e-51	-1.63316e-51	5.53423e-51	1.62885e-50	2.91134e-50	2.45355e-50	5.03966e-50	1.03806e-51	3.67976e-52	-4.9078e-51	7.36956e-51	-1.63045e-50	6.90395e-51	-5.3755e-51	1.0208e-50	9.37938e-99
1.5449e-51	-4.20269e-51	1.16466e-52	-1.59185e-51	3.66363e-52	-5.89215e-52	-2.52666e-52	-1.45305e-51	-1.39108e-52	-2.11954e-51	7.95349e-53	-1.64822e-51	3.53803e-52	-1.51694e-51	-2.71121e-53	3.84609e-51	-1.49917e-52	6.03786e-51	-6.59166e-52	-1.30297e-52	2.45145e-51	3.59589e-52	-2.87323e-51	-6.77376e-53	-2.33223e-52	-1.56457e-51	-8.27897e-53	3.9033e-52	4.62908e-52	-2.05633e-52	1.03954e-100
-4.89874e-52	4.40879e-54	-2.68042e-53	2.71172e-52	3.75085e-52	-1.24503e-52	-1.26864e-53	-2.28465e-53	8.52437e-54	2.71896e-52	-5.05124e-53	-1.41415e-52	-3.0488e-54	-6.93092e-53	2.07785e-52	1.14394e-53	-7.95463e-53	-2.22207e-52	4.12154e-53	4.94201e-52	-7.963e-53	-4.99244e-53	-2.36481e-54	-4.76884e-52	1.22919e-52	-8.32303e-53	-2.36943e-52	2.65961e-52	-5.39413e-54	-4.29162e-54	1.30265e-102
-4.82376e-55	-7.22964e-54	-1.97858e-53	-3.3706e-53	-2.00485e-53	-6.44729e-54	6.03372e-54	-2.81079e-55	1.34841e-53	-1.24288e-53	2.08808e-54	-3.23266e-54	1.0179e-53	-3.15811e-53	-1.28874e-53	3.606e-54	-6.8334e-54	-1.33621e-53	-7.84868e-55	4.10898e-53	-3.79679e-54	-5.50676e-54	-9.99445e-55	-6.90219e-53	1.54028e-54	1.196e-55	-2.76087e-54	1.04966e-54	2.52509e-54	-2.76041e-53	1.11947e-104
7.95668e-54	-5.93276e-55	-2.73525e-54	-8.74178e-56	6.58514e-55	-5.48372e-55	-2.01745e-56	-1.03449e-55	-1.90999e-54	6.46977e-55	2.15334e-55	6.14039e-55	1.41407e-55	1.54934e-55	8.54208e-55	-7.52563e-56	8.07546e-55	1.28294e-54	-2.3159e-54	1.50548e-55	1.61069e-55	8.07389e-54	1.42995e-54	-2.06266e-55	-1.5464e-55	4.76957e-55	3.30038e-55	1.60763e-54	-1.01713e-55	2.8785e-56	1.55106e-106
-7.04285e-57	-8.41669e-58	-1.86443e-56	-1.36859e-56	-1.14574e-55	1.37868e-56	4.42326e-55	9.80449e-56	-1.58752e-56	-2.33464e-55	1.95845e-55	-3.65266e-56	1.82255e-57	8.05777e-57	-1.5032e-55	5.8378e-56	2.61544e-55	-1.51711e-55	2.82612e-55	5.57211e-56	-5.92803e-56	-3.1513e-58	3.4184e-57	-4.00557e-55	-5.90275e-57	-7.05734e-56	-1.8382e-55	2.67346e-55	5.40072e-56	-8.61521e-56	7.98673e-109
7.09901e-57	-1.39966e-56	1.12982e-58	-8.89796e-58	9.13878e-57	-7.11681e-57	-8.13138e-57	3.16932e-56	-3.59911e-57	-9.36607e-58	3.93857e-56	7.58503e-59	7.07048e-57	1.34132e-57	-1.39948e-56	-1.01806e-56	-3.2748e-58	1.11171e-57	1.14749e-56	-2.21046e-57	1.00488e-57	2.63137e-57	-9.43725e-57	-5.14813e-58	-1.40816e-56	-6.26508e-57	-6.88893e-57	1.5752e-57	1.10271e-56	7.35641e-57	4.06657e-111
-2.01307e-57	3.6658e-58	3.88479e-58	2.80542e-57	3.00273e-58	4.14227e-58	8.36843e-58	2.17929e-59	-1.28071e-57	3.75658e-58	8.11533e-59	-1.25369e-57	-4.42543e-58	-3.32225e-59	7.43571e-58	-5.62198e-59	3.96688e-58	1.75372e-58	1.27603e-57	9.92395e-58	3.3353e-58	-2.79868e-58	-1.96842e-57	-1.96017e-57	8.68692e-58	-4.43237e-58	7.39171e-59	-1.03576e-59	-1.23757e-57	-7.74063e-58	3.10785e-113
-2.29245e-59	6.46475e-59	-3.33379e-61	6.71503e-59	6.50889e-60	-2.49479e-59	-5.81428e-59	1.35933e-59	-9.25205e-59	-2.48261e-59	-1.80549e-58	1.66664e-59	-3.56218e-58	-3.35534e-59	-9.7654e-60	1.35273e-59	6.07912e-61	2.73873e-60	1.15486e-60	2.16541e-59	5.07527e-59	2.1032e-60	-1.49386e-59	-2.94957e-59	1.05308e-58	-3.59602e-58	7.28262e-60	2.28933e-59	-3.69403e-59	1.89746e-59	3.30648e-115
8.41784e-61	-5.57429e-60	1.71672e-60	4.43587e-62	-3.95286e-59	2.99552e-60	7.77784e-60	-3.59865e-60	-3.59321e-60	-1.40968e-60	-7.38402e-61	9.4634e-61	-3.5232e-60	1.97559e-60	-1.24471e-59	9.22722e-62	-2.79068e-59	2.2983e-60	1.40726e-60	5.74222e-60	-6.11003e-60	-1.85569e-60	-9.47577e-60	-1.05654e-59	-4.83393e-60	-1.96926e-59	-3.13112e-61	-1.44108e-60	1.56755e-60	2.14965e-60	3.34889e-117
-7.75558e-61	-1.37754e-60	-6.99528e-61	-3.38908e-62	-5.16742e-61	-3.25774e-63	1.57021e-60	-1.6188e-61	-2.18663e-61	5.25014e-61	-5.22005e-62	-3.98329e-61	2.72255e-61	-1.452e-62	6.48115e-61	-3.284e-62	-1.11712e-60	2.63764e-61	3.20378e-61	1.76899e-60	-7.44996e-61	1.68998e-61	-9.56278e-61	7.71088e-61	6.38019e-62	-2.52927e-60	-6.30091e-61	-8.17939e-62	-1.45219e-60	1.32024e-60	2.40277e-119
3.16072e-62	1.57682e-61	1.51168e-62	-9.52624e-62	1.18266e-62	-6.24806e-62	1.64473e-62	7.22326e-63	9.63558e-62	-1.80078e-61	3.18375e-63	2.91713e-62	3.72265e-62	3.87346e-62	1.67158e-62	1.71794e-62	-9.01716e-63	1.03967e-61	-6.97628e-63	-2.47224e-62	3.02532e-62	4.61302e-62	-3.08937e-62	5.13543e-64	1.7423e-62	-1.28568e-62	-3.26442e-62	1.23926e-61	1.35085e-62	-1.30101e-61	1.35116e-121
2.9304e-64	9.9768e-63	3.78708e-63	-1.60209e-62	-5.00599e-64	3.77492e-63	-9.27471e-63	1.03834e-62	-1.04567e-62	4.41604e-63	2.05377e-63	-1.98191e-63	3.07586e-63	4.08376e-63	-1.69148e-64	4.55966e-63	1.62424e-62	5.8281e-63	7.62833e-65	5.39482e-64	9.78715e-63	-2.75463e-63	-1.17704e-62	-2.13103e-63	-2.38814e-62	7.68549e-65	3.15287e-63	-3.81179e-64	-9.21551e-64	9.85037e-63	1.98575e-123
-1.8328e-63	9.35119e-64	3.50843e-64	2.28939e-65	-4.45199e-65	-1.07978e-63	1.47382e-64	-5.86964e-66	2.20001e-64	-2.37512e-64	6.9988e-64	-2.7411e-64	-4.07377e-64	7.53802e-65	2.59694e-65	-2.38261e-64	-3.85738e-66	-2.99248e-64	3.30213e-65	7.50356e-65	2.54919e-65	-1.9539e-64	1.50089e-64	-1.99872e-64	-1.4919e-63	-8.23311e-64	-3.47074e-65	-1.00513e-64	1.77e-64	-4.24137e-64	9.76944e-126
-3.94228e-65	7.77039e-66	-1.20638e-65	2.0663e-65	1.15472e-64	-4.80088e-65	4.46856e-65	-1.70111e-65	-7.47575e-65	-1.25422e-64	-6.40091e-65	-1.37055e-64	1.84978e-65	-1.11665e-65	8.78716e-65	9.06829e-66	9.4623e-65	2.51322e-64	-8.79724e-65	6.73698e-67	-2.73643e-65	2.52221e-65	-2.36675e-65	7.24198e-65	4.43909e-65	3.7295e-65	3.24554e-65	3.39229e-65	4.44548e-65	1.45876e-67	1.6717e-127
9.64244e-68	1.73424e-67	3.53852e-66	-1.97502e-66	-2.24215e-67	-1.56518e-66	7.34852e-66	-8.52327e-69	5.14693e-66	-2.33584e-66	7.35504e-68	-8.28991e-67	3.17311e-66	1.83922e-65	-2.32037e-66	5.68373e-66	1.9331e-66	3.17268e-67	-7.44604e-66	1.97596e-66	8.13962e-66	-1.825e-67	1.08444e-65	4.47763e-66	-9.10603e-66	-5.20966e-67	6.02583e-66	-4.79383e-67	1.79612e-66	4.39403e-66	9.01021e-130
1.17302e-67	-4.2353e-68	-2.72273e-68	-3.50838e-68	-4.65449e-68	2.40915e-67	-2.11259e-69	9.41927e-68	-6.23038e-68	-4.15399e-68	6.43124e-68	1.0417e-68	2.60164e-67	3.00515e-68	1.14598e-67	4.35481e-68	2.61072e-68	-5.86907e-68	2.28385e-67	2.08685e-68	7.13928e-69	2.6414e-67	-8.58141e-67	-5.75033e-68	7.49145e-68	2.45847e-67	-9.73603e-67	7.23054e-68	3.49985e-68	6.81192e-69	2.06679e-132
-1.013e-69	-3.26187e-68	1.74022e-68	7.19456e-69	2.42851e-69	1.86957e-69	6.66632e-68	4.53071e-69	1.79514e-68	1.16764e-68	-1.41922e-67	4.20169e-69	-8.50423e-69	-7.31617e-69	2.84024e-68	-5.9502e-69	-2.04547e-68	8.447e-69	-9.48656e-68	9.14711e-69	-4.94809e-68	-2.3896e-69	-2.23595e-68	2.23522e-68	-1.46332e-70	2.03205e-68	-5.83801e-71	1.62736e-68	4.7805e-70	-1.39181e-67	6.05552e-134
-6.61036e-70	1.23251e-69	6.12503e-70	-1.2908e-71	6.20972e-69	-9.52119e-71	8.34096e-70	5.46341e-69	1.99876e-69	1.48828e-69	-3.14238e-71	-4.52213e-70	1.80361e-69	-1.49252e-69	2.57185e-70	1.35225e-71	-1.41009e-70	-2.72466e-69	6.57928e-69	-2.77213e-70	6.51392e-71	-6.52601e-69	-3.69093e-69	2.74958e-71	1.4422e-69	1.27884e-69	-9.60206e-70	-1.0222e-70	-8.47168e-71	-1.26829e-71	1.95087e-136
-7.1437e-71	-4.6946e-71	6.85441e-70	2.72758e-70	2.73731e-70	-5.67464e-70	-2.95233e-70	1.68609e-70	1.05454e-69	-7.43246e-71	1.80636e-70	-1.69716e-71	-5.41812e-72	-7.58508e-71	4.80576e-70	-3.45272e-71	-4.10115e-71	-4.41506e-71	-5.58387e-72	-9.2532e-72	8.41938e-71	-6.98371e-70	1.51368e-70	-6.95752e-72	-1.72048e-70	6.16212e-70	-5.42835e-70	-7.8581e-72	-3.10964e-71	-2.95535e-70	3.76638e-138
3.17675e-71	-8.60963e-72	6.17187e-73	-1.29392e-71	1.83868e-71	4.35372e-73	8.51392e-71	1.00912e-71	-3.76233e-71	-7.48647e-72	-9.07658e-71	-4.21222e-72	-1.76592e-71	-3.62336e-73	3.56752e-73	2.20395e-72	1.54269e-72	9.25722e-72	-5.15405e-71	1.14141e-72	-4.87207e-73	1.44951e-72	-9.95446e-73	7.98948e-73	-7.89211e-71	-3.11642e-72	-1.79211e-72	-2.25523e-72	-2.37387e-74	-1.74028e-70	5.82665e-140
2.01846e-72	1.24406e-72	-1.23377e-72	-3.0608e-72	-3.88808e-73	7.03893e-73	-5.70331e-73	1.97921e-72	-2.79445e-73	-7.81015e-74	5.81234e-73	1.45965e-73	8.70685e-74	-1.06298e-72	-6.62083e-72	-8.95055e-73	2.9691e-73	-8.45145e-73	-7.83488e-73	6.06078e-73	7.72033e-73	-6.34732e-72	-2.13786e-72	1.70327e-72	-1.49878e-72	4.47894e-72	-2.5387e-72	1.2857e-72	-9.65541e-73	2.53564e-72	1.55526e-142
-2.41943e-74	-1.29607e-75	-5.67659e-73	-4.68465e-74	1.29534e-73	-3.88812e-74	2.91966e-74	1.68163e-74	8.13355e-75	-7.17367e-73	-3.31653e-73	7.58282e-75	-6.62782e-75	-7.4745e-74	-5.53469e-74	2.37986e-73	-3.43328e-74	-1.08595e-74	2.67946e-74	1.94686e-74	-4.44529e-73	2.10433e-74	-9.26186e-75	1.16943e-74	-2.69507e-74	5.463e-74	1.83519e-73	1.91319e-75	2.25855e-74	3.13549e-73	1.37139e-144
1.5296e-74	5.68331e-74	-3.07176e-74	9.75727e-75	-8.57706e-75	1.13368e-75	-4.33383e-75	9.32437e-75	-2.6162e-74	1.27955e-74	5.46301e-75	2.76809e-75	9.81237e-76	8.6987e-75	3.07216e-75	-6.6648e-75	-4.50392e-74	-2.55092e-75	-9.47476e-75	9.51877e-75	2.19147e-74	1.55351e-74	-1.60987e-75	-7.29533e-77	4.77383e-74	-2.4038e-74	-1.74092e-74	2.24169e-77	-4.57318e-75	-4.64577e-75	1.18414e-146
-5.47769e-77	3.85781e-77	2.20271e-76	-7.93763e-75	1.68629e-76	-1.58486e-75	1.0643e-75	-4.46025e-75	-5.8266e-76	-3.35825e-77	3.37561e-75	1.30524e-75	1.21114e-76	5.15024e-75	-6.30723e-77	1.45134e-75	5.94286e-76	3.40597e-76	5.97409e-76	-1.92058e-76	4.90833e-76	-8.52127e-76	7.00238e-76	-2.95603e-75	-1.52099e-75	-1.05967e-75	6.78633e-76	-3.56031e-76	-2.08608e-76	5.88154e-76	1.44186e-148
8.40499e-77	-3.73707e-77	-4.72903e-77	3.77133e-76	-3.51524e-77	-1.01546e-76	-1.21084e-78	-1.99623e-76	-4.25812e-77	-2.57621e-77	6.02706e-77	-5.1749e-77	-1.32729e-76	4.88593e-77	-3.42117e-77	-1.47963e-76	-1.12393e-76	-1.5293e-77	1.18247e-76	3.13795e-77	3.62379e-78	2.30529e-76	-1.70982e-77	3.77922e-78	8.08183e-78	1.58268e-77	-7.48853e-77	-1.20743e-76	3.7753e-77	-3.47063e-77	3.60609e-151
1.76512e-78	-9.3449e-78	1.71507e-77	-2.10931e-77	1.11369e-77	-1.52301e-77	2.89818e-77	2.94156e-78	4.72271e-78	-2.97509e-78	5.48844e-78	6.66244e-77	-7.72464e-78	1.74051e-77	-1.73251e-77	1.81383e-77	-1.45583e-77	2.18856e-78	-3.71459e-78	-2.45291e-79	-5.36834e-78	3.21718e-77	-3.33743e-79	-1.911e-77	7.40694e-79	1.41215e-78	-9.01716e-78	-6.26821e-78	6.68058e-78	-2.44176e-78	9.35941e-153
4.01789e-79	-1.59921e-79	1.6852e-79	1.00719e-78	-8.66664e-79	-4.30044e-80	-3.87832e-78	-1.56077e-78	1.90359e-79	1.95833e-79	1.24069e-78	-4.95868e-79	-2.23827e-78	-2.43236e-79	-3.83934e-79	-1.51608e-78	9.47464e-79	1.01251e-78	-1.21768e-78	1.29628e-79	-2.31679e-79	2.94465e-79	-1.60218e-78	2.47134e-78	1.07096e-78	-3.81903e-79	7.51821e-79	4.13827e-78	2.78703e-78	-2.70724e-79	6.78963e-155
-4.45012e-80	3.25878e-79	-1.76577e-80	4.38073e-79	1.23789e-80	-3.21835e-80	8.69625e-80	8.90188e-81	-1.27806e-79	-2.58359e-79	1.40736e-79	-3.28064e-80	-8.77082e-81	-1.37212e-80	-9.77002e-80	2.43953e-80	-8.92117e-80	8.53331e-80	-2.701e-79	-2.15303e-79	1.64296e-80	2.12192e-81	-1.24374e-80	1.24634e-79	2.62296e-81	-3.16923e-79	-4.79616e-80	1.54417e-80	1.84699e-79	1.72594e-80	7.1151e-157
1.69722e-80	8.02703e-81	-1.16628e-80	-3.76391e-80	-3.0702e-80	1.46097e-80	2.78619e-80	-7.03977e-81	3.82583e-81	-4.7682e-81	-4.8393e-81	5.28817e-82	2.98124e-82	-2.0613e-81	-2.69632e-81	-2.44188e-80	-6.06107e-81	-1.2061e-81	1.33228e-81	3.40431e-80	5.34844e-80	-1.26137e-80	-2.96675e-80	-2.53321e-81	9.50564e-81	1.54844e-80	-5.03733e-82	-1.50885e-80	7.87886e-81	-5.66482e-82	1.02817e-158
1.34704e-81	-3.33679e-82	4.99949e-82	9.84665e-83	1.22825e-82	-2.83907e-83	7.58025e-83	6.01353e-82	-2.23595e-82	7.95208e-82	2.81772e-83	-1.84029e-81	-1.63469e-81	-2.26198e-82	1.24143e-82	-8.05584e-82	1.01899e-81	6.88081e-82	1.81559e-81	3.87288e-82	-7.17906e-82	-5.82765e-85	-3.58541e-82	-2.71117e-82	-2.59695e-81	5.90866e-82	2.01076e-82	-3.84727e-81	2.44539e-83	1.33377e-84	3.76377e-161
1.21876e-83	3.17816e-83	-4.55629e-83	-1.81076e-83	5.04319e-83	6.49113e-86	-5.37542e-83	-2.80226e-82	-5.67799e-83	-9.45914e-83	1.66368e-84	-5.69012e-83	-9.36754e-84	2.17588e-84	2.10934e-83	5.0529e-84	3.17765e-82	3.50078e-83	1.93388e-82	-3.2418e-84	8.11782e-83	-4.47254e-83	3.2119e-82	-3.84608e-83	6.64674e-83	-4.84142e-86	2.64292e-83	-1.03747e-83	1.61199e-83	-3.15098e-83	3.62816e-163
1.36776e-83	2.18044e-84	4.55624e-83	-4.79865e-84	-3.45121e-83	5.7053e-84	-2.90151e-86	-3.78873e-84	2.02954e-85	4.16926e-84	-1.96165e-83	8.06897e-84	-6.08069e-84	-1.73363e-84	2.42066e-84	1.10251e-84	-1.57754e-83	2.97483e-84	-1.4874e-84	-4.27434e-84	-2.59133e-85	1.59232e-83	-8.82328e-85	6.15633e-84	6.48587e-84	2.39394e-85	-6.40023e-85	-6.77921e-85	-3.90773e-85	-3.10474e-83	5.62076e-165
-3.9577e-84	4.42773e-86	1.84438e-85	5.19434e-85	2.48838e-85	1.48217e-84	-2.99525e-85	-2.70486e-86	9.34803e-85	-6.57819e-85	-2.46073e-86	-7.1309e-85	3.71433e-85	7.13507e-85	4.41551e-84	4.29064e-85	-7.53479e-86	3.77245e-85	1.45271e-84	1.86875e-86	-2.58547e-85	-1.89283e-84	5.66606e-85	1.86037e-84	-2.44473e-84	-6.97638e-86	-9.66768e-87	2.92591e-84	-5.9535e-85	-2.0144e-85	6.509e-167
2.51494e-85	-1.55054e-85	3.51751e-87	4.10003e-87	-1.89941e-86	1.7144e-85	2.24189e-85	-9.97231e-86	-1.1192e-86	-3.19873e-87	5.8998e-87	-3.91255e-86	-3.69075e-87	-2.3692e-86	6.18027e-86	1.27346e-85	4.85003e-87	-3.72043e-87	-4.23492e-86	8.59561e-87	-1.25044e-87	-1.69723e-86	-2.17568e-87	6.58453e-86	1.37312e-86	1.44521e-86	-1.23176e-85	-2.24032e-86	1.63846e-85	-4.08028e-86	2.50707e-169
2.26117e-88	2.1315e-86	3.42092e-87	-1.6674e-88	-1.19828e-87	5.90232e-88	1.96889e-88	3.71148e-88	-1.35288e-86	-5.49275e-87	1.1163e-89	-4.01944e-87	-1.47117e-87	7.86133e-87	-1.84705e-87	9.71185e-88	3.29099e-87	1.50431e-87	9.24995e-89	-8.20914e-88	3.73546e-87	-1.22808e-86	-1.19752e-88	7.01867e-87	4.25522e-88	7.81907e-88	4.40133e-88	7.04906e-87	3.42332e-87	-4.27377e-89	1.05597e-171
-7.93105e-88	1.14153e-88	9.78191e-89	1.00501e-87	4.10108e-88	2.94465e-89	6.35685e-88	-9.22072e-89	-1.29407e-88	-2.18173e-88	-2.19953e-88	-5.59167e-88	-1.12601e-87	-2.93575e-87	-8.38809e-88	2.92901e-91	-3.55206e-88	5.77778e-88	-3.58124e-89	4.95323e-88	-6.51134e-88	7.90774e-88	-1.60591e-88	-2.72561e-88	1.57439e-87	-1.76868e-87	-1.97487e-88	8.37168e-89	4.26242e-88	1.1622e-87	2.23002e-173
-1.9291e-88	3.16652e-89	-1.3807e-88	-1.00268e-88	-4.86012e-91	9.50233e-89	-1.11528e-88	1.03321e-89	-1.56001e-90	3.95343e-90	5.04919e-89	7.30357e-89	5.72575e-89	3.17179e-90	1.92695e-89	9.86313e-89	1.5518e-89	-5.57157e-89	6.82197e-89	-4.82837e-90	1.44004e-90	4.469e-89	2.35404e-89	1.69445e-91	3.95089e-89	5.93122e-91	6.36256e-90	-2.04581e-89	3.09494e-90	7.86791e-90	1.22866e-175
-3.19253e-90	1.03818e-90	1.97099e-90	6.74248e-90	3.65613e-90	5.45452e-90	2.16471e-90	-2.78506e-90	-9.59087e-90	7.83902e-90	5.31779e-90	-1.11301e-90	1.23941e-90	3.89397e-90	-4.49685e-90	-1.85918e-89	-1.90995e-90	-2.65638e-90	-5.07687e-90	-3.89709e-90	-5.78182e-91	4.93112e-90	-1.11891e-92	4.18961e-90	7.36528e-90	1.45342e-90	1.76734e-90	2.15418e-90	-1.13718e-89	1.98333e-91	9.69056e-178
6.20528e-92	-1.03122e-91	-9.60016e-91	-2.4918e-91	6.98709e-91	-9.02782e-95	1.10584e-90	8.71088e-92	2.34763e-91	-1.25744e-90	3.38287e-91	-1.58667e-91	3.24789e-92	8.99766e-92	-3.26491e-91	-1.02775e-92	1.80222e-91	1.49717e-91	-6.17548e-91	6.11884e-92	8.20194e-91	-8.3267e-92	1.38943e-92	-1.8894e-91	2.90308e-91	1.64125e-90	2.6388e-92	-5.90573e-92	-2.18871e-92	5.95199e-91	8.90104e-180
-3.64553e-92	2.10144e-93	1.91163e-92	3.18014e-92	-3.65481e-93	-7.9428e-92	4.49794e-92	-8.86467e-92	9.63381e-93	6.46496e-92	-6.22812e-92	-9.14205e-93	-1.42403e-92	-5.16616e-93	-1.48556e-91	-1.95217e-92	2.4322e-93	-7.05992e-94	-3.25308e-92	2.35627e-92	-7.05124e-92	2.36967e-92	-4.17315e-93	-6.08271e-93	-7.00702e-93	-1.79276e-91	-5.77557e-92	5.24309e-94	-3.59412e-93	1.0255e-92	9.26792e-182
3.45665e-94	1.73219e-93	-5.98985e-93	2.4839e-93	-3.69686e-93	2.51443e-93	-1.24157e-93	4.57258e-93	-3.29246e-94	9.77055e-94	-1.59412e-95	-2.99389e-93	5.63513e-93	1.79902e-93	-6.4505e-94	-7.43958e-94	-6.12456e-94	-1.77598e-93	1.33831e-93	1.6654e-94	-4.73108e-94	-7.052e-94	1.14288e-94	4.88473e-94	-2.21249e-94	8.83991e-94	-1.02362e-93	-7.58087e-94	2.07213e-93	2.17568e-94	1.46709e-184
8.34834e-95	3.83442e-95	-2.74499e-94	-6.04903e-95	1.90054e-94	2.9469e-95	3.37437e-95	1.4856e-94	-2.79791e-94	3.63177e-95	-4.95625e-95	-3.82438e-95	-2.09625e-94	4.54053e-95	-3.57503e-96	-8.61195e-96	-1.53909e-95	-3.01885e-94	8.9349e-95	4.65291e-96	-2.71352e-96	-5.62644e-95	1.88672e-95	-2.7452e-95	-2.1755e-94	-6.80749e-94	-1.42988e-95	4.31196e-95	-1.79355e-94	-1.24087e-94	9.41294e-187
3.18177e-95	-1.21321e-94	-3.72565e-96	-4.79504e-96	-5.05921e-96	-5.06007e-97	-3.08706e-96	-4.22766e-95	7.09375e-95	-4.95564e-96	-5.30379e-96	-2.79342e-95	4.74654e-96	-9.74544e-96	-8.36578e-95	1.44459e-95	-3.32543e-95	1.57592e-95	-1.03823e-96	3.64288e-96	7.3614e-96	-8.39669e-97	-3.6724e-96	-2.06529e-95	2.22999e-95	3.85049e-95	2.20106e-95	-2.75382e-95	1.47718e-96	1.18748e-95	3.601e-188
4.08758e-96	-3.60708e-96	-2.91104e-96	2.02858e-96	8.99445e-96	2.04107e-97	-3.66821e-96	-4.41531e-97	-8.05334e-96	-4.12603e-97	-6.38542e-96	-1.18549e-96	2.18425e-96	4.65763e-96	-8.63759e-96	8.65686e-96	7.08924e-98	-1.28232e-95	1.53363e-96	-6.81354e-96	6.47727e-96	-1.39307e-96	-1.23573e-95	4.92647e-97	6.15959e-96	2.91478e-96	-3.4082e-96	6.37627e-97	5.7945e-97	-6.78399e-96	9.34993e-190
-6.46857e-98	-1.41651e-97	-1.01262e-96	3.06801e-98	-2.21025e-97	1.16651e-97	2.28607e-97	-1.64966e-97	-1.19451e-97	7.17122e-99	3.50326e-97	-4.09505e-99	-4.7625e-98	4.28113e-98	1.17618e-98	3.16779e-99	1.87831e-97	1.93839e-97	-4.14042e-97	-2.3351e-97	9.9705e-97	-2.09772e-99	-8.03063e-98	2.46637e-97	5.3557e-97	3.46347e-97	4.62663e-98	-1.09208e-97	-1.94516e-97	1.11106e-97	3.16508e-192
1.75871e-99	-1.70392e-100	-7.59144e-99	1.33868e-99	4.48e-99	-3.75463e-99	-2.05593e-99	1.33955e-98	-4.0861e-99	-1.52961e-98	8.59806e-99	1.25806e-98	3.83619e-99	6.23111e-99	1.1923e-99	1.9474e-98	-5.37655e-98	1.37747e-98	-1.07396e-99	-1.33871e-98	7.69997e-99	5.19911e-99	-2.48362e-98	-1.61355e-99	-5.89647e-99	-3.01979e-98	2.26149e-99	1.4186e-98	-2.51212e-99	-8.82728e-100	6.32418e-195
-2.35349e-99	-1.11387e-99	5.02871e-100	-1.37453e-99	6.04381e-101	2.46306e-100	-1.50174e-99	7.45755e-100	-1.35338e-99	-1.16109e-99	-2.34613e-99	-3.75802e-99	1.28463e-100	2.76952e-99	-1.48764e-99	1.05528e-99	1.94235e-99	-1.0587e-99	-1.24742e-99	1.48627e-99	-3.97332e-100	-3.93362e-99	7.41388e-100	-1.47064e-100	-2.21165e-99	2.28643e-100	1.26112e-99	1.42017e-99	-1.82532e-99	7.74629e-99	1.42367e-196
3.24349e-100	7.13214e-100	-1.50683e-100	-4.33379e-101	1.35979e-100	-2.29231e-100	4.37933e-100	4.55675e-103	2.27242e-101	1.43437e-100	3.21978e-100	7.69545e-101	9.75104e-104	3.25929e-101	1.22536e-100	6.01666e-100	3.40516e-101	9.26266e-102	-1.37407e-103	1.99301e-100	1.78616e-100	2.24438e-101	-7.49398e-102	9.23271e-101	7.85751e-101	-3.40681e-100	6.99768e-101	4.76649e-101	-2.21106e-100	9.95194e-101	1.6802e-198
9.11379e-103	4.67101e-101	-2.13908e-101	-4.60066e-102	7.50643e-103	-1.74055e-101	3.46252e-101	3.81368e-101	6.82638e-104	1.15115e-101	-3.38383e-101	7.89109e-102	-2.12452e-102	1.05369e-101	-8.42181e-102	2.83246e-102	-7.53327e-102	9.11171e-101	5.50442e-102	-9.6864e-103	-2.90871e-103	-5.00331e-102	2.36464e-101	-8.88315e-102	-5.59422e-102	2.45994e-102	-5.27355e-102	3.3197e-103	2.51556e-101	1.59981e-101	1.716e-200
-8.19145e-103	-2.41234e-103	-3.04529e-102	5.01789e-102	1.41828e-102	-4.0198e-103	2.00539e-103	4.75578e-103	2.85071e-104	2.97328e-102	-8.77749e-103	3.87729e-103	3.60611e-103	1.23883e-103	-2.39179e-102	2.37397e-102	-4.00429e-103	-1.08392e-104	-6.2506e-103	1.21881e-102	-1.26508e-102	7.03369e-103	1.27801e-102	-5.34331e-102	-1.42802e-103	-2.91619e-102	-3.13956e-102	3.45187e-102	3.12012e-103	6.35734e-102	1.64011e-202
-2.2468e-104	-2.27628e-104	-2.53353e-103	-8.35784e-104	2.9853e-104	4.28868e-104	1.98429e-104	-1.23515e-104	3.55107e-104	-2.91945e-104	-1.18077e-103	4.83005e-103	1.82659e-103	-6.02099e-104	-7.5784e-104	-2.00954e-104	4.61919e-104	1.90047e-103	-1.54597e-104	-6.26925e-105	2.08484e-104	-1.82506e-103	1.69335e-103	1.13885e-102	-2.4323e-104	4.05691e-104	-1.89027e-103	-8.13372e-103	-9.55356e-105	2.97169e-103	2.55382e-204
-7.48878e-106	-1.57817e-104	1.60718e-105	9.81903e-106	-1.5328e-105	-1.00405e-105	-5.32759e-106	7.12936e-105	-5.39142e-105	7.45971e-106	2.42404e-105	-4.25168e-105	-4.25162e-105	9.78985e-105	9.54466e-106	-5.28926e-105	2.68426e-104	2.91458e-104	-6.70488e-105	9.46635e-106	1.75706e-105	-3.19372e-104	1.94603e-104	-1.89597e-104	-1.96657e-105	-2.44923e-105	3.27134e-105	-1.82981e-105	4.39109e-105	2.95832e-105	3.93307e-207
-4.09803e-106	-1.77549e-105	-1.63744e-106	4.93145e-107	-3.81576e-106	4.971e-106	-1.96607e-106	-1.92988e-106	-1.10137e-106	-1.19064e-106	8.57431e-106	1.23614e-105	-2.09522e-106	9.48386e-106	-2.27363e-105	1.0844e-106	-1.50807e-106	-6.39598e-106	-1.43418e-106	1.85287e-107	-3.0297e-105	-5.09365e-106	-5.80345e-106	2.23603e-105	-3.49811e-106	7.13424e-106	-1.84948e-106	1.38375e-105	5.96932e-106	-7.20496e-107	3.04019e-209
2.51433e-107	2.33404e-106	1.95939e-106	7.73022e-107	1.50672e-106	-1.09865e-106	-1.85323e-107	-2.63795e-107	2.82554e-106	3.31948e-107	-3.12303e-106	-1.34951e-106	2.44458e-107	-4.80187e-107	-1.32103e-106	2.56541e-106	7.97977e-107	-9.85757e-107	-3.63527e-107	-8.0551e-107	8.55391e-107	3.79054e-106	-1.40965e-106	6.38997e-107	-1.77941e-108	1.59808e-106	-3.26456e-108	5.40362e-107	2.4381e-107	-8.36472e-107	6.53051e-211
1.34023e-107	4.36201e-109	-2.25076e-107	1.22251e-109	1.26604e-108	1.95177e-108	-3.9984e-109	2.59097e-110	8.54246e-109	-1.69317e-108	2.3125e-108	6.94514e-108	-2.45187e-108	-3.26085e-108	8.69696e-108	7.43029e-109	2.30154e-107	-3.57406e-108	-2.0063e-108	-1.04992e-107	2.39858e-108	-2.18813e-109	1.41309e-107	2.08079e-107	5.08603e-108	-2.24993e-108	1.16011e-107	1.28111e-109	4.1698e-108	-3.18211e-108	2.33025e-213
1.96316e-108	-1.27757e-108	6.13328e-109	-1.46072e-108	-2.34719e-109	9.07558e-109	1.63899e-109	-4.02931e-109	-6.54358e-110	7.54584e-109	-6.20655e-109	-5.55786e-109	1.25062e-109	1.10454e-110	1.64336e-109	-2.04213e-108	-3.64006e-110	-1.08739e-108	-1.58647e-109	2.09947e-108	-1.77957e-109	8.68064e-109	8.67191e-109	-3.72792e-109	-1.08275e-109	1.78429e-109	1.54893e-108	-6.71759e-109	-5.07164e-110	-3.72866e-109	2.48734e-215
1.95714e-111	-5.88227e-111	-3.41377e-110	7.39198e-112	-3.84567e-109	5.25555e-112	3.37052e-109	-4.27422e-110	3.09668e-110	-1.16807e-110	-4.47753e-110	9.27984e-110	5.06225e-111	-6.89982e-110	1.16222e-110	-6.76533e-111	3.85029e-110	-2.8098e-110	-4.47756e-110	-5.12617e-110	-3.33273e-111	8.54419e-110	7.82874e-110	-5.86696e-110	1.03633e-109	-5.68918e-110	3.09183e-110	-3.9702e-110	1.9814e-109	1.10246e-109	3.72916e-217
8.42572e-111	1.00628e-110	-1.37804e-110	8.52354e-112	3.48253e-111	6.56915e-111	-7.62957e-112	8.3764e-112	1.38805e-110	1.64656e-111	-6.02407e-111	1.41686e-111	1.15739e-110	1.17026e-110	-1.06821e-110	-1.71078e-112	-8.19705e-111	3.23261e-112	-7.309e-112	5.83845e-111	-4.41027e-111	1.13396e-110	5.30375e-111	1.28601e-110	-7.77308e-111	7.31642e-111	-1.31366e-111	9.07914e-112	-3.87475e-111	-2.63001e-112	1.61321e-219
-4.51157e-112	-2.4225e-112	2.17448e-111	-6.13506e-112	-3.72562e-112	1.28945e-112	8.29984e-113	6.34662e-113	-6.85999e-112	1.84038e-111	7.86279e-113	2.76298e-112	3.20342e-112	-1.15078e-112	-1.40668e-112	-4.4843e-112	9.55455e-113	2.9273e-112	6.77331e-113	1.92803e-112	2.66137e-112	2.37567e-113	-5.98674e-113	-1.42269e-111	1.97379e-111	-3.42002e-112	2.39009e-112	2.43378e-111	3.74413e-112	-1.26673e-112	2.21952e-221
4.31277e-114	3.23426e-113	-1.91915e-113	-5.41663e-114	-1.89009e-113	5.31122e-113	6.94143e-115	-8.26967e-113	1.60454e-113	2.67574e-113	-1.01435e-113	-2.24581e-112	1.66444e-113	5.0359e-113	5.8731e-113	7.8635e-114	-4.73835e-114	-1.60264e-112	2.80481e-114	-3.8285e-113	-5.31425e-113	-2.44123e-114	-1.47177e-114	4.91819e-115	-3.62677e-113	1.20675e-113	-1.9004e-113	-8.14204e-113	-3.98441e-113	7.37871e-113	1.14813e-223
1.14074e-114	-1.21793e-114	2.95366e-115	-4.9142e-114	4.42344e-114	-5.11565e-114	2.01184e-115	-2.98084e-113	1.30375e-113	-1.37686e-114	-4.94853e-114	-4.71792e-114	-2.21111e-115	-5.31579e-115	5.90104e-114	-2.14546e-114	1.9658e-114	3.28643e-115	-7.76202e-114	3.09304e-114	1.64922e-113	-5.1777e-114	2.42379e-115	-5.58104e-114	1.28292e-113	-4.24029e-114	3.827e-115	5.6336e-115	2.20098e-116	-8.70939e-115	1.8073e-225
1.31232e-116	-8.49094e-116	-1.89932e-115	8.76071e-116	4.61547e-116	-2.76376e-115	2.61109e-115	4.95885e-115	1.92337e-115	2.77375e-116	5.6758e-116	6.83841e-115	4.45296e-116	-4.28731e-115	-2.35013e-116	-2.89906e-117	5.93937e-115	-9.29682e-115	5.44031e-116	2.59086e-115	9.02966e-115	3.34923e-115	-4.35379e-115	-4.71744e-115	1.26609e-114	1.0394e-115	-1.02467e-116	4.22608e-117	-1.16901e-115	-6.33861e-115	5.79483e-228
3.68901e-116	-1.33709e-116	2.21103e-118	-4.01039e-117	-5.34523e-118	-2.41596e-116	-2.02308e-116	3.64889e-116	1.19353e-116	-2.71188e-116	4.84582e-116	5.32462e-116	7.40875e-116	-2.17646e-115	-5.17072e-117	6.38664e-116	-3.36874e-116	1.34489e-115	1.55828e-116	-8.61036e-116	-7.17281e-116	4.74598e-116	1.34689e-115	9.60793e-117	-1.36779e-116	-3.85584e-116	-1.90503e-116	4.86211e-116	-3.5979e-116	5.87236e-116	1.28559e-229
5.98353e-117	1.75347e-117	-2.1625e-117	-5.44818e-117	1.60433e-117	-5.59972e-117	2.06204e-117	-8.49391e-118	-4.62895e-117	-5.05368e-118	5.53477e-118	1.51361e-118	-4.57301e-119	-1.16246e-118	-2.08619e-117	-1.17181e-117	-1.30539e-117	2.14481e-118	-2.70108e-117	-1.5138e-117	3.52409e-118	8.03562e-118	-1.45276e-117	5.80296e-117	-1.54984e-118	9.36757e-119	2.30366e-117	-8.85693e-118	4.15699e-118	2.34375e-117	1.99576e-232
-5.46712e-119	4.3263e-119	7.10437e-118	-1.32114e-118	-2.23429e-118	2.91687e-118	-3.57387e-118	5.14879e-118	-2.23717e-118	1.01072e-117	-6.19973e-119	-8.13494e-118	5.61838e-119	-1.64938e-118	2.76192e-118	-4.18127e-118	2.64347e-118	4.52919e-118	-7.33995e-119	-1.71254e-118	-1.79228e-118	-7.81405e-119	5.04811e-118	-1.65359e-118	2.02875e-118	-1.54521e-119	-6.42239e-119	1.66187e-118	2.254e-118	-3.56973e-118	3.95507e-234
1.47818e-119	4.95545e-120	1.03334e-119	-6.38985e-119	-2.60225e-119	8.41333e-120	-5.37273e-119	7.06122e-119	-6.90054e-119	-3.02242e-119	5.8799e-120	8.78401e-120	-1.17892e-119	6.05015e-120	-3.35106e-119	-4.01425e-120	-1.07672e-119	-6.96254e-120	3.19811e-119	-9.94958e-120	-2.08414e-119	1.42205e-119	6.20951e-120	1.02826e-118	-8.18604e-120	-1.00992e-119	2.80681e-119	-4.3139e-119	9.56793e-119	-2.28092e-119	4.51824e-236
-1.25292e-119	-1.03619e-120	-4.77997e-121	1.61462e-120	3.60834e-120	-2.99679e-120	1.85991e-120	3.09911e-123	-8.81295e-121	3.40842e-121	1.5738e-120	-1.29173e-120	-1.15467e-120	5.90383e-121	1.04306e-120	1.57446e-120	-2.01597e-120	-8.49435e-121	-4.80714e-121	6.5341e-120	5.61237e-122	1.20838e-119	1.34288e-120	-2.17243e-120	3.61805e-120	-4.17541e-122	7.69123e-121	4.12179e-121	-5.19345e-120	-2.4435e-120	4.43689e-238
-2.3905e-122	5.48847e-122	1.1598e-121	-1.30309e-121	-1.1855e-122	4.44357e-121	-4.53229e-123	-4.98211e-122	-1.07238e-122	-8.03732e-121	-1.73141e-122	-9.46215e-123	-1.87681e-121	-1.40959e-123	-4.95586e-122	1.92453e-121	1.8147e-121	-9.62385e-122	4.19919e-123	3.00322e-123	-2.86289e-122	1.47666e-121	-1.738e-122	-1.22521e-121	5.05203e-122	-6.03368e-122	3.60328e-122	2.36724e-123	-1.23775e-122	-9.87952e-122	1.05289e-240
-1.53472e-122	-2.43846e-122	4.86861e-123	2.08207e-124	1.11207e-122	-1.11961e-121	1.27851e-122	-3.06633e-122	6.4178e-123	-4.78394e-123	9.45476e-124	-1.81464e-124	-1.97522e-123	3.01589e-122	4.14698e-123	9.01395e-123	-8.45273e-123	4.2983e-124	3.68742e-123	3.27247e-123	1.33525e-122	2.24206e-122	1.11188e-122	3.60703e-123	-8.94397e-123	1.04476e-123	7.34084e-123	-4.92813e-122	4.28362e-124	-4.96015e-122	2.16312e-242
1.25607e-124	-5.46969e-124	8.58324e-125	7.24236e-124	1.1723e-123	7.89173e-123	-3.14286e-124	1.03632e-123	-1.18779e-124	3.41685e-124	6.10185e-124	-2.79293e-123	-3.4575e-123	6.39172e-125	-2.29609e-123	-1.00102e-123	4.71641e-123	1.36758e-124	-3.96335e-124	-4.39449e-124	9.65356e-124	-4.23311e-124	2.11184e-123	3.26843e-123	-7.90311e-125	3.9511e-124	-2.10275e-123	9.01692e-125	2.54167e-124	1.03209e-123	1.36798e-244
7.66677e-125	-6.61203e-126	2.02873e-124	-8.70163e-126	8.71877e-125	7.8479e-126	1.91098e-124	1.29507e-124	-5.72899e-125	1.84663e-124	-3.65143e-125	-1.18064e-124	-2.2406e-125	-6.54362e-126	3.50314e-124	-5.25611e-125	-1.79148e-125	1.70346e-124	-2.77502e-124	5.92821e-125	-2.08064e-124	1.44657e-124	3.33071e-124	1.88653e-124	2.70328e-124	-3.70375e-124	1.34704e-125	6.60683e-125	1.74311e-125	2.23547e-125	8.22999e-247
-3.76359e-126	-9.53261e-126	-6.0583e-126	6.59678e-126	8.07192e-126	-5.53762e-127	6.72618e-127	-3.76198e-126	-2.01875e-126	3.86874e-126	-2.29057e-126	8.80774e-126	5.05983e-126	-1.32384e-125	9.984e-126	2.14566e-126	-1.55925e-125	-1.12937e-125	-1.45377e-125	-1.03509e-125	-1.62087e-126	1.23419e-125	-1.38569e-125	6.06256e-126	-1.91073e-127	-4.87594e-126	1.00318e-126	6.98541e-126	-3.09429e-126	-2.00447e-125	2.23018e-249
-6.34057e-127	-1.7485e-128	4.45506e-127	1.08408e-126	2.13438e-126	6.20509e-127	-6.24841e-126	1.45943e-126	-7.89034e-128	-4.84155e-127	1.72676e-126	1.68697e-127	-1.61412e-127	4.88854e-128	-4.89581e-127	1.86588e-127	-2.04161e-126	-2.06956e-126	1.05974e-126	-2.98295e-127	6.43956e-127	2.88025e-127	1.99393e-127	-1.71972e-126	-1.68759e-126	2.23429e-126	-5.53409e-127	-2.66019e-127	2.41812e-126	-3.03338e-126	8.78668e-251
1.15657e-129	9.86258e-128	2.84305e-129	-4.37773e-128	3.38157e-128	1.46193e-128	1.1818e-128	4.93256e-128	-4.35572e-129	1.16423e-127	8.64567e-128	3.69532e-128	1.35714e-128	1.32103e-127	-4.07326e-129	1.88655e-128	-1.51424e-128	-2.05359e-128	-2.625e-127	-1.7544e-129	-6.15222e-129	-4.76116e-129	9.57938e-128	-2.43973e-129	8.50328e-130	-4.70498e-129	-1.61363e-127	7.98456e-128	3.00425e-128	-9.30859e-129	1.68233e-253
-1.66101e-128	1.01183e-128	1.12607e-128	-7.57384e-129	9.32281e-131	1.17537e-128	5.4801e-129	9.05763e-129	-6.8918e-129	9.56277e-130	-4.95355e-129	-1.40612e-129	3.85457e-129	1.7957e-128	8.20282e-129	1.30684e-129	2.92991e-128	-3.40031e-129	-1.43886e-130	-8.11483e-129	3.65202e-129	-3.79494e-128	-8.74359e-129	6.18736e-129	-2.23797e-129	1.40014e-128	-7.81657e-129	-4.12078e-129	-1.14148e-128	-1.30579e-129	4.20913e-255
1.15693e-130	-1.00311e-130	2.14979e-130	1.28346e-130	1.79407e-130	-2.00868e-130	-2.06639e-130	3.05406e-130	-6.20765e-131	-1.16372e-129	-3.12528e-130	-2.89601e-129	-6.56225e-130	-7.37182e-130	8.48625e-131	1.55293e-129	-1.30271e-131	-1.36839e-130	-3.99792e-130	1.45407e-129	1.92006e-130	-1.70505e-129	4.41997e-130	2.68292e-130	1.28797e-130	-1.38571e-129	-7.73495e-130	-4.0244e-130	1.05475e-131	-4.4754e-130	2.1932e-257
3.15651e-131	-3.19323e-131	4.33312e-131	-4.47935e-131	-3.15955e-131	2.487e-132	-3.50983e-133	-2.87815e-131	3.66298e-131	-4.59159e-131	1.48024e-131	1.17032e-130	-7.35027e-133	-1.0127e-130	-5.51995e-131	-1.84773e-130	-1.57852e-131	3.90911e-131	-1.72402e-130	1.04086e-131	4.4678e-131	1.97579e-130	-2.6179e-131	7.98942e-133	-3.7347e-131	2.53791e-131	6.87445e-131	-1.72064e-131	-6.18664e-132	-3.07712e-133	1.52969e-259
9.08435e-134	-2.91428e-132	-9.33898e-132	1.23226e-132	-8.79279e-133	8.74985e-133	-3.51294e-132	-5.82573e-133	3.14775e-131	-1.09547e-131	-4.19754e-132	-1.03064e-132	5.04231e-132	1.13843e-131	1.43465e-132	-1.15662e-133	-1.56759e-131	-1.32118e-132	4.5665e-132	5.98571e-132	-7.3458e-132	2.29892e-132	9.90309e-133	4.87561e-132	1.35507e-132	2.19875e-131	1.77869e-132	4.65971e-133	3.94814e-132	-8.97052e-132	2.37096e-261
6.32321e-133	-1.71388e-133	1.992e-133	-7.72049e-134	-1.60675e-132	-3.88268e-133	-3.68649e-133	6.89442e-134	1.25034e-134	-3.81976e-133	1.48606e-132	1.58193e-133	9.19308e-134	-2.80423e-133	1.73389e-133	1.45741e-133	1.0041e-132	-2.27201e-133	1.09844e-133	-4.47291e-133	5.58103e-133	5.00825e-133	-8.70508e-133	-1.27724e-132	3.14334e-134	1.22017e-132	3.98796e-134	6.04705e-133	1.43449e-134	-1.46264e-132	1.40857e-263
1.89056e-135	-3.24801e-134	3.19082e-135	-2.75083e-135	-4.15492e-134	-1.13948e-134	-2.09439e-134	9.31474e-135	-1.53522e-135	6.84675e-135	-2.43913e-134	7.0724e-135	8.83587e-134	-1.41927e-134	-3.17978e-134	4.81797e-134	-9.11829e-134	-5.57267e-134	-8.7745e-135	7.52521e-135	1.82051e-134	4.31926e-134	8.60685e-135	-3.12107e-136	-5.9819e-135	7.46093e-134	5.23579e-134	7.55377e-136	1.02165e-134	-3.01171e-134	3.86734e-266
3.16767e-135	5.04841e-135	-5.72227e-136	6.60462e-136	4.04757e-135	7.45087e-135	-2.36516e-135	2.80614e-136	3.00257e-135	6.45084e-136	1.90837e-135	-4.49771e-135	-4.69743e-135	5.68691e-136	6.68694e-136	1.18462e-134	8.58227e-135	-5.61056e-135	1.4175e-135	-1.31514e-136	6.27314e-135	5.11658e-135	-9.07846e-136	3.49434e-135	-1.64694e-135	-1.77313e-135	-3.45343e-135	7.33228e-136	8.18054e-135	-3.29792e-136	5.81403e-268
-1.58479e-136	3.16941e-137	-3.58629e-136	5.89716e-136	-1.52537e-137	2.69043e-136	2.71568e-136	8.04688e-137	-1.05984e-135	7.58726e-136	-8.46115e-137	-3.66898e-136	-9.38427e-136	-2.9394e-135	2.69559e-136	-2.61052e-138	2.1493e-136	1.76215e-135	-3.63011e-136	-3.74629e-136	-6.71099e-136	-7.73912e-137	4.64675e-136	1.39152e-136	1.87283e-135	1.87981e-136	7.46659e-136	-5.69371e-136	-1.46253e-136	-7.03822e-137	2.06554e-269
-2.59292e-137	6.00584e-138	5.55348e-137	7.13135e-137	1.21634e-137	5.59587e-137	1.95975e-137	-1.19186e-137	-5.7948e-138	6.95465e-137	1.1363e-138	2.20792e-138	-3.61655e-137	-2.25239e-137	-7.18471e-138	-3.1221e-138	4.39083e-137	-4.26646e-137	1.69094e-137	1.74697e-137	-4.06172e-138	9.74585e-137	-6.43814e-137	2.76323e-137	2.44962e-137	1.66065e-138	-1.60971e-138	1.96597e-138	2.45413e-137	-4.71366e-137	4.16326e-272
-2.20793e-138	6.18864e-139	1.74401e-138	9.50569e-140	8.81152e-138	-2.17333e-139	7.51455e-138	1.28285e-138	-5.05738e-138	-5.82848e-139	-4.51521e-138	-4.71887e-138	-1.13711e-137	-9.48303e-140	1.61356e-139	1.11188e-138	9.46426e-138	7.22714e-140	3.38702e-138	-4.45667e-138	-6.47208e-138	7.59826e-139	3.84131e-139	-3.49055e-138	7.63008e-138	-3.00271e-138	-1.58768e-139	1.24414e-137	1.29419e-138	1.74283e-138	7.45725e-274
-3.07871e-140	-7.62926e-139	-1.10325e-139	-1.66629e-139	4.35968e-139	5.37601e-140	6.23831e-142	-1.8025e-139	2.30469e-139	-4.5566e-140	8.48324e-139	-7.213e-139	-1.21548e-140	-3.27829e-140	4.29701e-139	1.37816e-139	-1.7913e-140	2.6306e-139	-6.17865e-140	7.73129e-139	-7.95914e-139	-2.90491e-139	2.35445e-139	-1.14405e-141	-3.49548e-140	-1.84702e-139	3.55354e-139	6.30687e-139	9.09955e-140	9.91085e-139	5.34264e-276
8.4328e-141	2.65406e-140	7.50597e-141	2.51076e-141	-1.67184e-140	-8.11418e-141	7.36607e-140	-4.2299e-140	-3.21374e-140	-2.04172e-142	1.93523e-140	1.51936e-140	4.35625e-140	-9.10665e-141	-1.83126e-141	2.51457e-140	4.27429e-140	-3.98341e-141	-5.44529e-140	-5.94783e-141	-1.31595e-140	7.01338e-140	-2.25851e-140	9.4675e-141	1.24776e-139	1.36401e-140	-1.73703e-141	2.0987e-140	-2.58686e-140	-1.99966e-140	4.04557e-278
1.1068e-141	-7.21157e-141	-1.48905e-141	2.50229e-141	6.51957e-141	-9.4756e-142	2.86333e-141	9.67578e-142	-6.4069e-143	-2.25007e-141	-3.39632e-141	1.605e-142	4.9108e-141	-6.42589e-142	-3.73089e-141	-1.1733e-141	-1.64643e-142	1.644e-141	-1.36303e-142	1.6191e-141	-4.99092e-142	-2.97024e-142	-4.50882e-141	2.79654e-141	2.44114e-141	-1.8097e-141	2.81558e-141	4.14829e-141	-4.6589e-142	-3.9232e-141	2.54537e-280
1.09149e-141	-3.80915e-142	-1.89107e-142	7.16138e-144	-5.60298e-143	-1.8354e-142	3.26627e-142	6.00485e-143	-1.30807e-143	8.2815e-142	-9.58773e-142	6.77283e-143	-1.5125e-142	-9.53361e-143	-2.89368e-143	4.20645e-142	4.35795e-143	4.06989e-142	-3.8745e-142	3.60941e-142	-5.41342e-143	4.00212e-142	4.38097e-143	8.70303e-143	1.55168e-142	-6.99356e-143	5.17063e-142	8.36555e-144	-2.36771e-143	-9.12395e-142	5.08891e-282
5.12722e-144	4.24401e-143	-1.06019e-142	2.41286e-143	-2.77929e-143	2.69382e-144	-4.01792e-143	-1.93074e-143	1.46016e-143	8.63051e-144	-5.02953e-144	-4.41643e-144	6.88457e-144	1.80383e-143	-3.71292e-143	-1.64771e-143	-1.77533e-143	4.29882e-144	-1.33024e-143	4.36183e-143	-2.79365e-144	6.0336e-144	-6.4518e-143	-4.2497e-144	-6.56762e-144	1.41286e-143	1.05768e-143	-1.8581e-143	-1.64867e-144	-5.22696e-144	2.61398e-284
-1.00507e-146	-9.44991e-145	-5.25554e-146	8.9878e-145	1.47701e-144	5.06505e-145	-3.10123e-145	-2.26683e-144	-3.70648e-146	8.6793e-146	-1.7909e-145	3.37208e-144	-4.83962e-145	-2.39576e-145	3.09577e-144	2.79523e-145	-2.04946e-145	7.95731e-146	-5.56125e-144	8.2438e-145	-2.0055e-144	3.38963e-144	1.06251e-144	1.06121e-144	1.79189e-145	-8.90435e-146	-2.56983e-145	2.09385e-144	3.5199e-145	1.28921e-144	8.64403e-287
9.0415e-146	-1.94957e-145	1.66273e-145	-3.23143e-145	9.20657e-146	-1.64078e-145	4.51195e-147	-6.77601e-145	7.03449e-145	2.54593e-146	-5.54893e-146	-3.93431e-146	7.84162e-146	8.2615e-147	8.80567e-146	1.08471e-146	-5.00441e-146	-2.66858e-145	-1.2823e-145	-2.13702e-145	2.02606e-145	5.65466e-146	-8.48333e-146	2.37184e-145	7.34726e-148	6.00788e-146	1.36476e-145	6.83535e-145	-6.78545e-147	6.26426e-146	1.92397e-288
1.79984e-146	1.76632e-147	9.69041e-147	-6.67458e-148	-4.11905e-147	9.67627e-147	8.16331e-147	1.64977e-146	-1.81362e-146	5.19118e-149	-5.62748e-146	-6.32596e-146	6.16414e-146	-1.66474e-146	2.42955e-147	9.40663e-147	4.18454e-147	-1.52948e-147	-1.73546e-146	-4.22605e-147	-2.9062e-146	-8.54782e-147	-3.19896e-146	-8.58971e-147	-2.99232e-146	5.31423e-148	2.15546e-146	1.34014e-146	-2.50754e-146	-1.45164e-147	1.7064e-290
2.0677e-148	7.63724e-149	-8.8763e-148	1.29623e-147	-3.08844e-148	1.8058e-147	6.56116e-148	-1.7539e-147	1.9679e-147	-3.05206e-147	-5.2644e-148	-5.94722e-148	8.73646e-149	9.66609e-151	-5.26939e-148	-2.91847e-148	-1.61504e-147	-4.023e-148	2.12619e-147	-4.62553e-147	-1.91949e-147	8.04863e-147	2.05788e-147	9.91535e-148	-2.97658e-147	4.54251e-148	-3.64422e-148	3.03148e-147	9.31786e-148	-2.07807e-148	1.45238e-292
3.63984e-148	2.21934e-149	-3.59967e-150	-4.78788e-151	-1.21111e-149	-3.81607e-149	7.45625e-149	-4.81815e-149	5.54944e-148	-1.63773e-149	-2.61344e-148	7.33382e-149	6.55754e-149	5.42428e-150	5.85556e-148	3.45063e-148	-1.17844e-148	-3.15498e-150	-5.35171e-149	1.73474e-148	3.42821e-148	1.97558e-148	3.70324e-148	3.54724e-149	-7.05003e-150	2.04205e-149	1.70537e-148	-3.9598e-149	6.56429e-149	-2.28742e-148	1.42022e-294
-1.31684e-149	-3.79179e-149	-3.91397e-150	-4.25295e-150	-3.18277e-150	8.52937e-150	1.41592e-149	-8.19558e-151	-9.50049e-151	-7.21806e-150	1.33591e-150	-2.62044e-149	9.08831e-151	5.77112e-152	1.35115e-149	-1.4996e-151	1.18458e-149	6.97102e-150	-1.47777e-150	4.55835e-150	2.38578e-150	-5.89533e-150	1.38145e-150	-8.9225e-151	3.87564e-150	1.73238e-149	1.09877e-150	4.82749e-150	1.25064e-149	5.2665e-151	3.60485e-297
-9.58372e-151	-7.34862e-151	2.572e-152	-1.6514e-150	-4.14579e-151	-1.54371e-152	-2.01342e-151	-5.85663e-151	-2.76446e-151	7.49787e-152	-2.84594e-152	9.77535e-151	-8.76439e-151	-1.93351e-150	-2.01181e-150	-1.66756e-151	6.00128e-151	1.52609e-151	-2.21127e-151	-1.4428e-150	-3.45132e-150	1.72963e-150	1.47126e-151	-1.15919e-151	2.24239e-151	-1.1835e-151	1.86112e-152	-1.0273e-151	-1.3247e-151	-1.66348e-153	3.19072e-299
-6.99726e-153	-9.17777e-152	-5.51373e-152	5.91653e-152	1.22759e-151	1.16331e-152	-1.22135e-151	-4.35632e-152	6.83082e-152	1.34731e-152	1.54626e-151	-1.53884e-151	-4.95492e-153	9.11868e-153	1.68546e-152	8.8532e-152	-5.91576e-152	-1.94321e-151	-7.98002e-152	7.62365e-153	3.52247e-152	-2.09087e-152	4.45231e-153	5.39678e-152	3.69475e-152	1.23802e-151	7.31544e-152	2.62152e-151	-2.0116e-153	-9.79912e-152	2.6037e-301
8.87839e-153	2.34429e-153	-3.05559e-154	-1.5539e-153	7.14936e-154	-9.28517e-154	-1.59999e-153	1.83557e-154	2.86726e-154	-1.68491e-152	-2.59792e-153	-5.83719e-153	1.45644e-153	-4.17318e-153	1.46905e-152	-2.70093e-153	6.95438e-153	1.97725e-153	5.00805e-153	-1.65269e-153	1.47032e-153	3.64872e-153	2.54903e-154	-2.23168e-152	-6.94822e-154	5.12855e-153	-6.93494e-155	-4.8362e-154	1.12284e-153	3.68688e-153	1.29378e-303
2.75829e-154	8.59746e-155	7.60946e-155	-4.378e-155	-2.73932e-154	-6.46601e-155	4.58241e-154	1.3042e-154	-3.48784e-154	-7.4244e-157	-9.88868e-154	-1.17936e-154	-1.23575e-154	-1.53008e-153	-6.28399e-154	-1.15779e-154	-1.59581e-154	-1.20668e-153	3.87637e-155	-2.04309e-153	-3.41305e-154	6.20533e-154	1.95761e-153	6.57042e-154	1.53982e-153	-2.05295e-156	2.81195e-155	-5.05443e-154	9.87978e-155	1.55896e-154	1.73597e-305
5.56449e-154	-1.05579e-154	-3.52366e-155	6.65626e-155	-1.19772e-155	-6.61874e-155	3.31357e-155	-3.80979e-156	5.00631e-155	-1.51547e-154	4.98287e-155	-5.23717e-156	6.3479e-155	5.98087e-156	-7.76276e-155	-2.24075e-154	4.74091e-156	-1.44517e-155	2.62917e-155	1.57524e-154	-2.10638e-155	-2.49012e-155	-6.78694e-156	3.98354e-155	-6.18922e-155	5.24288e-155	-1.75893e-155	-1.8176e-156	-1.09509e-155	-3.14669e-156	4.5583e-307
1.32577e-155	1.13719e-156	1.8703e-156	-5.17985e-156	-4.66494e-156	-5.80085e-156	1.27805e-156	1.31242e-155	-2.38559e-155	-6.36671e-156	-1.26146e-156	-3.84786e-156	-5.53872e-157	2.67905e-156	-4.36784e-156	2.28616e-156	-4.0201e-156	-1.59794e-156	-5.5502e-158	-2.42114e-156	9.24082e-157	1.71519e-156	-9.92032e-158	6.27728e-156	8.73625e-157	1.2119e-156	2.67531e-156	-1.28113e-156	5.49912e-156	7.35323e-157	0
-4.11195e-158	3.66231e-157	-1.03083e-156	-5.65072e-159	8.47874e-157	-6.12837e-157	-3.71767e-158	1.53668e-157	-4.03391e-157	8.91948e-158	6.09463e-157	-2.2961e-156	-6.03267e-158	-1.18387e-158	8.09922e-157	4.12037e-158	1.69196e-156	-2.38038e-156	4.73034e-157	-4.52121e-157	-4.80856e-157	-4.50513e-157	4.94597e-158	-7.67549e-158	-1.56942e-157	-1.13939e-156	6.05127e-158	-2.42908e-157	-4.04898e-157	3.46323e-158	0
-5.02211e-158	-9.33446e-161	1.01716e-157	-1.1653e-157	1.11892e-158	-1.193e-160	-8.53678e-159	1.36735e-158	-1.46733e-158	-1.04978e-157	-1.90548e-158	-1.44459e-157	-1.86067e-157	-1.41416e-158	-1.77309e-158	-3.86373e-159	2.22637e-158	4.11197e-158	-7.22952e-158	6.18177e-158	9.38081e-159	-1.02516e-157	-8.14898e-160	-1.01495e-159	-3.71985e-159	-1.51057e-158	6.93617e-158	1.56546e-158	4.33631e-158	1.30221e-158	0
2.99028e-159	1.89393e-159	-2.33963e-159	7.22533e-161	-4.39529e-159	-7.10159e-161	-6.94235e-160	-1.24274e-159	9.79106e-160	-1.29683e-160	-2.01637e-160	1.0856e-159	6.20692e-159	-2.00583e-159	3.27947e-159	1.37049e-160	3.13552e-159	1.03536e-158	-2.31367e-159	4.67644e-160	-2.09123e-159	7.04771e-159	1.05434e-158	5.21667e-159	-4.26226e-160	1.65527e-159	-1.57097e-159	-2.44655e-159	-1.31711e-160	-3.4413e-158	0
-4.5583e-161	-3.60323e-160	-2.10827e-160	1.1558e-159	2.46381e-160	-4.91178e-160	-7.09749e-161	5.86225e-161	7.06834e-160	-1.89934e-160	1.12669e-160	-4.48297e-161	-1.35773e-160	-4.44512e-162	1.87059e-159	-2.67549e-160	-8.75734e-162	-2.01295e-162	-9.24675e-161	9.87905e-160	-1.68931e-160	6.96831e-161	-4.72409e-161	-4.19769e-161	-1.94408e-160	-5.61425e-161	-6.05816e-160	-3.1231e-161	-8.91656e-160	2.54961e-160	0
1.95464e-161	-3.17815e-162	1.20935e-160	2.15459e-161	-4.28921e-162	-5.85336e-161	1.04186e-160	-3.47341e-161	-2.44323e-161	4.5799e-161	-3.76067e-161	7.51404e-161	-2.27846e-162	1.35274e-160	2.85749e-162	3.9469e-161	7.51267e-162	-6.43299e-162	-3.67641e-161	-5.70665e-163	-7.41885e-161	6.79245e-162	-1.00597e-160	-9.72799e-161	7.12494e-163	1.6613e-161	8.4511e-162	-4.4238e-161	-1.08473e-161	-1.35385e-162	0
-3.68702e-162	4.8275e-163	-8.46996e-163	5.82807e-162	2.35728e-162	-9.94109e-164	1.28882e-162	-4.24588e-162	-2.88741e-162	5.78159e-163	4.73427e-162	-5.36651e-162	6.98851e-162	1.63237e-162	5.82599e-162	-1.4723e-162	-1.26006e-162	-1.64859e-163	5.58578e-162	2.94886e-162	2.32288e-162	-1.97399e-162	6.13454e-163	-2.60588e-163	-5.62662e-163	1.07038e-162	-5.45987e-162	-8.10016e-162	1.88427e-161	-2.43904e-161	0
-9.85358e-164	-3.5269e-163	-1.89428e-163	2.85419e-163	-1.44846e-162	-1.863e-163	-8.4596e-163	-6.93708e-164	-4.90299e-164	6.20629e-163	-1.2144e-163	1.90173e-162	-1.79462e-163	-2.93099e-163	-6.7975e-163	-5.02475e-163	-1.16799e-162	9.00717e-163	-2.18337e-163	1.29136e-163	-1.1544e-163	2.66716e-163	8.29402e-163	8.9365e-164	8.66404e-163	1.74062e-163	7.14567e-164	3.81969e-163	6.64867e-164	9.02411e-164	0
-1.38989e-162	1.96282e-164	-7.93432e-163	7.17171e-163	3.61026e-163	-6.89559e-163	6.51808e-163	-3.13396e-163	9.53466e-164	1.60379e-163	1.07381e-163	1.41344e-163	-3.18585e-164	2.34391e-163	5.04021e-163	4.41034e-163	-5.4308e-163	5.95716e-164	2.49017e-163	1.20202e-162	2.70939e-163	-8.20211e-165	3.25023e-163	-4.07462e-164	-2.81653e-163	3.2752e-163	8.54626e-164	-4.02288e-163	-8.99247e-163	-1.36159e-162	0
-1.38989e-162	1.96282e-164	-7.93432e-163	7.17171e-163	3.61026e-163	-6.89559e-163	6.51808e-163	-3.13396e-163	9.53466e-164	1.60379e-163	1.07381e-163	1.41344e-163	-3.18585e-164	2.34391e-163	5.04021e-163	4.41034e-163	-5.4308e-163	5.95716e-164	2.49017e-163	1.20202e-162	2.70939e-163	-8.20211e-165	3.25023e-163	-4.07462e-164	-2.81653e-163	3.2752e-163	8.54626e-164	-4.02288e-163	-8.99247e-163	-1.36159e-162	0
-1.38989e-162	1.96282e-164	-7.93432e-163	7.17171e-163	3.61026e-163	-6.89559e-163	6.51808e-163	-3.13396e-163	9.53466e-164	1.60379e-163	1.07381e-163	1.41344e-163	-3.18585e-164	2.34391e-163	5.04021e-163	4.41034e-163	-5.4308e-163	5.95716e-164	2.49017e-163	1.20202e-162	2.70939e-163	-8.20211e-165	3.25023e-163	-4.07462e-164	-2.81653e-163	3.2752e-163	8.54626e-164	-4.02288e-163	-8.99247e-163	-1.36159e-162	0
-1.38989e-162	1.96282e-164	-7.93432e-163	7.17171e-163	3.61026e-163	-6.89559e-163	6.51808e-163	-3.13396e-163	9.53466e-164	1.60379e-163	1.07381e-163	1.41344e-163	-3.18585e-164	2.34391e-163	5.04021e-163	4.41034e-163	-5.4308e-163	5.95716e-164	2.49017e-163	1.20202e-162	2.70939e-163	-8.20211e-165	3.25023e-163	-4.07462e-164	-2.81653e-163	3.2752e-163	8.54626e-164	-4.02288e-163	-8.99247e-163	-1.36159e-162	0
-1.38989e-162	1.96282e-164	-7.93432e-163	7.17171e-163	3.61026e-163	-6.89559e-163	6.51808e-163	-3.13396e-163	9.53466e-164	1.60379e-163	1.07381e-163	1.41344e-163	-3.18585e-164	2.34391e-163	5.04021e-163	4.41034e-163	-5.4308e-163	5.95716e-164	2.49017e-163	1.20202e-162	2.70939e-163	-8.20211e-165	3.25023e-163	-4.07462e-164	-2.81653e-163	3.2752e-163	8.54626e-164	-4.02288e-163	-8.99247e-163	-1.36159e-162	0
-1.38989e-162	1.96282e-164	-7.93432e-163	7.17171e-163	3.61026e-163	-6.89559e-163	6.51808e-163	-3.13396e-163	9.53466e-164	1.60379e-163	1.07381e-163	1.41344e-163	-3.18585e-164	2.34391e-163	5.04021e-163	4.41034e-163	-5.4308e-163	5.95716e-164	2.49017e-163	1.20202e-162	2.70939e-163	-8.20211e-165	3.25023e-163	-4.07462e-164	-2.81653e-163	3.2752e-163	8.54626e-164	-4.02288e-163	-8.99247e-163	-1.36159e-162	0
-1.38989e-162	1.96282e-164	-7.93432e-163	7.17171e-163	3.61026e-163	-6.89559e-163	6.51808e-163	-3.13396e-163	9.53466e-164	1.60379e-163	1.07381e-163	1.41344e-163	-3.18585e-164	2.34391e-163	5.04021e-163	4.41034e-163	-5.4308e-163	5.95716e-164	2.49017e-163	1.20202e-162	2.70939e-163	-8.20211e-165	3.25023e-163	-4.07462e-164	-2.81653e-163	3.2752e-163	8.54626e-164	-4.02288e-163	-8.99247e-163	-1.36159e-162	0
-1.38989e-162	1.96282e-164	-7.93432e-163	7.17171e-163	3.61026e-163	-6.89559e-163	6.51808e-163	-3.13396e-163	9.53466e-164	1.60379e-163	1.07381e-163	1.41344e-163	-3.18585e-164	2.34391e-163	5.04021e-163	4.41034e-163	-5.4308e-163	5.95716e-164	2.49017e-163	1.20202e-162	2.70939e-163	-8.20211e-165	3.25023e-163	-4.07462e-164	-2.81653e-163	3.2752e-163	8.54626e-164	-4.02288e-163	-8.99247e-163	-1.36159e-162	0
-1.38989e-162	1.96282e-164	-7.93432e-163	7.17171e-163	3.61026e-163	-6.89559e-163	6.51808e-163	-3.13396e-163	9.53466e-164	1.60379e-163	1.07381e-163	1.41344e-163	-3.18585e-164	2.34391e-163	5.04021e-163	4.41034e-163	-5.4308e-163	5.95716e-164	2.49017e-163	1.20202e-162	2.70939e-163	-8.20211e-165	3.25023e-163	-4.07462e-164	-2.81653e-163	3.2752e-163	8.54626e-164	-4.02288e-163	-8.99247e-163	-1.36159e-162	0
-1.38989e-162	1.96282e-164	-7.93432e-163	7.17171e-163	3.61026e-163	-6.89559e-163	6.51808e-163	-3.13396e-163	9.53466e-164	1.60379e-163	1.07381e-163	1.41344e-163	-3.18585e-164	2.34391e-163	5.04021e-163	4.41034e-163	-5.4308e-163	5.95716e-164	2.49017e-163	1.20202e-162	2.70939e-163	-8.20211e-165	3.25023e-163	-4.07462e-164	-2.81653e-163	3.2752e-163	8.54626e-164	-4.02288e-163	-8.99247e-163	-1.36159e-162	0
-1.38989e-162	1.96282e-164	-7.93432e-163	7.17171e-163	3.61026e-163	-6.89559e-163	6.51808e-163	-3.13396e-163	9.53466e-164	1.60379e-163	1.07381e-163	1.41344e-163	-3.18585e-164	2.34391e-163	5.04021e-163	4.41034e-163	-5.4308e-163	5.95716e-164	2.49017e-163	1.20202e-162	2.70939e-163	-8.20211e-165	3.25023e-163	-4.07462e-164	-2.81653e-163	3.2752e-163	8.54626e-164	-4.02288e-163	-8.99247e-163	-1.36159e-162	0
-1.38989e-162	1.96282e-164	-7.93432e-163	7.17171e-163	3.61026e-163	-6.89559e-163	6.51808e-163	-3.13396e-163	9.53466e-164	1.60379e-163	1.07381e-163	1.41344e-163	-3.18585e-164	2.34391e-163	5.04021e-163	4.41034e-163	-5.4308e-163	5.95716e-164	2.49017e-163	1.20202e-162	2.70939e-163	-8.20211e-165	3.25023e-163	-4.07462e-164	-2.81653e-163	3.2752e-163	8.54626e-164	-4.02288e-163	-8.99247e-163	-1.36159e-162	0
-1.38989e-162	1.96282e-164	-7.93432e-163	7.17171e-163	3.61026e-163	-6.89559e-163	6.51808e-163	-3.13396e-163	9.53466e-164	1.60379e-163	1.07381e-163	1.41344e-163	-3.18585e-164	2.34391e-163	5.04021e-163	4.41034e-163	-5.4308e-163	5.95716e-164	2.49017e-163	1.20202e-162	2.70939e-163	-8.20211e-165	3.25023e-163	-4.07462e-164	-2.81653e-163	3.2752e-163	8.54626e-164	-4.02288e-163	-8.99247e-163	-1.36159e-162	0
-1.38989e-162	1.96282e-164	-7.93432e-163	7.17171e-163	3.61026e-163	-6.89559e-163	6.51808e-163	-3.13396e-163	9.53466e-164	1.60379e-163	1.07381e-163	1.41344e-163	-3.18585e-164	2.34391e-163	5.04021e-163	4.41034e-163	-5.4308e-163	5.95716e-164	2.49017e-163	1.20202e-162	2.70939e-163	-8.20211e-165	3.25023e-163	-4.07462e-164	-2.81653e-163	3.2752e-163	8.54626e-164	-4.02288e-163	-8.99247e-163	-1.36159e-162	0
-1.38989e-162	1.96282e-164	-7.93432e-163	7.17171e-163	3.61026e-163	-6.89559e-163	6.51808e-163	-3.13396e-163	9.53466e-164	1.60379e-163	1.07381e-163	1.41344e-163	-3.18585e-164	2.34391e-163	5.04021e-163	4.41034e-163	-5.4308e-163	5.95716e-164	2.49017e-163	1.20202e-162	2.70939e-163	-8.20211e-165	3.25023e-163	-4.07462e-164	-2.81653e-163	3.2752e-163	8.54626e-164	-4.02288e-163	-8.99247e-163	-1.36159e-162	0
-1.38989e-162	1.96282e-164	-7.93432e-163	7.17171e-163	3.61026e-163	-6.89559e-163	6.51808e-163	-3.13396e-163	9.53466e-164	1.60379e-163	1.07381e-163	1.41344e-163	-3.18585e-164	2.34391e-163	5.04021e-163	4.41034e-163	-5.4308e-163	5.95716e-164	2.49017e-163	1.20202e-162	2.70939e-163	-8.20211e-165	3.25023e-163	-4.07462e-164	-2.81653e-163	3.2752e-163	8.54626e-164	-4.02288e-163	-8.99247e-163	-1.36159e-162	0
-1.38989e-162	1.96282e-164	-7.93432e-163	7.17171e-163	3.61026e-163	-6.89559e-163	6.51808e-163	-3.13396e-163	9.53466e-164	1.60379e-163	1.07381e-163	1.41344e-163	-3.18585e-164	2.34391e-163	5.04021e-163	4.41034e-163	-5.4308e-163	5.95716e-164	2.49017e-163	1.20202e-162	2.70939e-163	-8.20211e-165	3.25023e-163	-4.07462e-164	-2.81653e-163	3.2752e-163	8.54626e-164	-4.02288e-163	-8.99247e-163	-1.36159e-162	0
-1.38989e-162	1.96282e-164	-7.93432e-163	7.17171e-163	3.61026e-163	-6.89559e-163	6.51808e-163	-3.13396e-163	9.53466e-164	1.60379e-163	1.07381e-163	1.41344e-163	-3.18585e-164	2.34391e-163	5.04021e-163	4.41034e-163	-5.4308e-163	5.95716e-164	2.49017e-163	1.20202e-162	2.70939e-163	-8.20211e-165	3.25023e-163	-4.07462e-164	-2.81653e-163	3.2752e-163	8.54626e-164	-4.02288e-163	-8.99247e-163	-1.36159e-162	0
-1.38989e-162	1.96282e-164	-7.93432e-163	7.17171e-163	3.61026e-163	-6.89559e-163	6.51808e-163	-3.13396e-163	9.53466e-164	1.60379e-163	1.07381e-163	1.41344e-163	-3.18585e-164	2.34391e-163	5.04021e-163	4.41034e-163	-5.4308e-163	5.95716e-164	2.49017e-163	1.20202e-162	2.70939e-163	-8.20211e-165	3.25023e-163	-4.07462e-164	-2.81653e-163	3.2752e-163	8.54626e-164	-4.02288e-163	-8.99247e-163	-1.36159e-162	0
-1.38989e-162	1.96282e-164	-7.93432e-163	7.17171e-163	3.61026e-163	-6.89559e-163	6.51808e-163	-3.13396e-163	9.53466e-164	1.60379e-163	1.07381e-163	1.41344e-163	-3.18585e-164	2.34391e-163	5.04021e-163	4.41034e-163	-5.4308e-163	5.95716e-164	2.49017e-163	1.20202e-162	2.70939e-163	-8.20211e-165	3.25023e-163	-4.07462e-164	-2.81653e-163	3.2752e-163	8.54626e-164	-4.02288e-163	-8.99247e-163	-1.36159e-162	0
-1.38989e-162	1.96282e-164	-7.93432e-163	7.17171e-163	3.61026e-163	-6.89559e-163	6.51808e-163	-3.13396e-163	9.53466e-164	1.60379e-163	1.07381e-163	1.41344e-163	-3.18585e-164	2.34391e-163	5.04021e-163	4.41034e-163	-5.4308e-163	5.95716e-164	2.49017e-163	1.20202e-162	2.70939e-163	-8.20211e-165	3.25023e-163	-4.07462e-164	-2.81653e-163	3.2752e-163	8.54626e-164	-4.02288e-163	-8.99247e-163	-1.36159e-162	0
-1.38989e-162	1.96282e-164	-7.93432e-163	7.17171e-163	3.61026e-163	-6.89559e-163	6.51808e-163	-3.13396e-163	9.53466e-164	1.60379e-163	1.07381e-163	1.41344e-163	-3.18585e-164	2.34391e-163	5.04021e-163	4.41034e-163	-5.4308e-163	5.95716e-164	2.49017e-163	1.20202e-162	2.70939e-163	-8.20211e-165	3.25023e-163	-4.07462e-164	-2.81653e-163	3.2752e-163	8.54626e-164	-4.02288e-163	-8.99247e-163	-1.36159e-162	0
-1.38989e-162	1.96282e-164	-7.93432e-163	7.17171e-163	3.61026e-163	-6.89559e-163	6.51808e-163	-3.13396e-163	9.53466e-164	1.60379e-163	1.07381e-163	1.41344e-163	-3.18585e-164	2.34391e-163	5.04021e-163	4.41034e-163	-5.4308e-163	5.95716e-164	2.49017e-163	1.20202e-162	2.70939e-163	-8.20211e-165	3.25023e-163	-4.07462e-164	-2.81653e-163	3.2752e-163	8.54626e-164	-4.02288e-163	-8.99247e-163	-1.36159e-162	0
-1.38989e-162	1.96282e-164	-7.93432e-163	7.17171e-163	3.61026e-163	-6.89559e-163	6.51808e-163	-3.13396e-163	9.53466e-164	1.60379e-163	1.07381e-163	1.41344e-163	-3.18585e-164	2.34391e-163	5.04021e-163	4.41034e-163	-5.4308e-163	5.95716e-164	2.49017e-163	1.20202e-162	2.70939e-163	-8.20211e-165	3.25023e-163	-4.07462e-164	-2.81653e-163	3.2752e-163	8.54626e-164	-4.02288e-163	-8.99247e-163	-1.36159e-162	0
-1.38989e-162	1.96282e-164	-7.93432e-163	7.17171e-163	3.61026e-163	-6.89559e-163	6.51808e-163	-3.13396e-163	9.53466e-164	1.60379e-163	1.07381e-163	1.41344e-163	-3.18585e-164	2.34391e-163	5.04021e-163	4.41034e-163	-5.4308e-163	5.95716e-164	2.49017e-163	1.20202e-162	2.70939e-163	-8.20211e-165	3.25023e-163	-4.07462e-164	-2.81653e-163	3.2752e-163	8.54626e-164	-4.02288e-163	-8.99247e-163	-1.36159e-162	0
-1.38989e-162	1.96282e-164	-7.93432e-163	7.17171e-163	3.61026e-163	-6.89559e-163	6.51808e-163	-3.13396e-163	9.53466e-164	1.60379e-163	1.07381e-163	1.41344e-163	-3.18585e-164	2.34391e-163	5.04021e-163	4.41034e-163	-5.4308e-163	5.95716e-164	2.49017e-163	1.20202e-162	2.70939e-163	-8.20211e-165	3.25023e-163	-4.07462e-164	-2.81653e-163	3.2752e-163	8.54626e-164	-4.02288e-163	-8.99247e-163	-1.36159e-162	0
-1.38989e-162	1.96282e-164	-7.93432e-163	7.17171e-163	3.61026e-163	-6.89559e-163	6.51808e-163	-3.13396e-163	9.53466e-164	1.60379e-163	1.07381e-163	1.41344e-163	-3.18585e-164	2.34391e-163	5.04021e-163	4.41034e-163	-5.4308e-163	5.95716e-164	2.49017e-163	1.20202e-162	2.70939e-163	-8.20211e-165	3.25023e-163	-4.07462e-164	-2.81653e-163	3.2752e-163	8.54626e-164	-4.02288e-163	-8.99247e-163	-1.36159e-162	0
-1.38989e-162	1.96282e-164	-7.93432e-163	7.17171e-163	3.61026e-163	-6.89559e-163	6.51808e-163	-3.13396e-163	9.53466e-164	1.60379e-163	1.07381e-163	1.41344e-163	-3.18585e-164	2.34391e-163	5.04021e-163	4.41034e-163	-5.4308e-163	5.95716e-164	2.49017e-163	1.20202e-162	2.70939e-163	-8.20211e-165	3.25023e-163	-4.07462e-164	-2.81653e-163	3.2752e-163	8.54626e-164	-4.02288e-163	-8.99247e-163	-1.36159e-162	0
-1.38989e-162	1.96282e-164	-7.93432e-163	7.17171e-163	3.61026e-163	-6.89559e-163	6.51808e-163	-3.13396e-163	9.53466e-164	1.60379e-163	1.07381e-163	1.41344e-163	-3.18585e-164	2.34391e-163	5.04021e-163	4.41034e-163	-5.4308e-163	5.95716e-164	2.49017e-163	1.20202e-162	2.70939e-163	-8.20211e-165	3.25023e-163	-4.07462e-164	-2.81653e-163	3.2752e-163	8.54626e-164	-4.02288e-163	-8.99247e-163	-1.36159e-162	0
-1.38989e-162	1.96282e-164	-7.93432e-163	7.17171e-163	3.61026e-163	-6.89559e-163	6.51808e-163	-3.13396e-163	9.53466e-164	1.60379e-163	1.07381e-163	1.41344e-163	-3.18585e-164	2.34391e-163	5.04021e-163	4.41034e-163	-5.4308e-163	5.95716e-164	2.49017e-163	1.20202e-162	2.70939e-163	-8.20211e-165	3.25023e-163	-4.07462e-164	-2.81653e-163	3.2752e-163	8.54626e-164	-4.02288e-163	-8.99247e-163	-1.36159e-162	0
-1.38989e-162	1.96282e-164	-7.93432e-163	7.17171e-163	3.61026e-163	-6.89559e-163	6.51808e-163	-3.13396e-163	9.53466e-164	1.60379e-163	1.07381e-163	1.41344e-163	-3.18585e-164	2.34391e-163	5.04021e-163	4.41034e-163	-5.4308e-163	5.95716e-164	2.49017e-163	1.20202e-162	2.70939e-163	-8.20211e-165	3.25023e-163	-4.07462e-164	-2.81653e-163	3.2752e-163	8.54626e-164	-4.02288e-163	-8.99247e-163	-1.36159e-162	0
-1.38989e-162	1.96282e-164	-7.93432e-163	7.17171e-163	3.61026e-163	-6.89559e-163	6.51808e-163	-3.13396e-163	9.53466e-164	1.60379e-163	1.07381e-163	1.41344e-163	-3.18585e-164	2.34391e-163	5.04021e-163	4.41034e-163	-5.4308e-163	5.95716e-164	2.49017e-163	1.20202e-162	2.70939e-163	-8.20211e-165	3.25023e-163	-4.07462e-164	-2.81653e-163	3.2752e-163	8.54626e-164	-4.02288e-163	-8.99247e-163	-1.36159e-162	0
-1.38989e-162	1.96282e-164	-7.93432e-163	7.17171e-163	3.61026e-163	-6.89559e-163	6.51808e-163	-3.13396e-163	9.53466e-164	1.60379e-163	1.07381e-163	1.41344e-163	-3.18585e-164	2.34391e-163	5.04021e-163	4.41034e-163	-5.4308e-163	5.95716e-164	2.49017e-163	1.20202e-162	2.70939e-163	-8.20211e-165	3.25023e-163	-4.07462e-164	-2.81653e-163	3.2752e-163	8.54626e-164	-4.02288e-163	-8.99247e-163	-1.36159e-162	0
-1.38989e-162	1.96282e-164	-7.93432e-163	7.17171e-163	3.61026e-163	-6.89559e-163	6.51808e-163	-3.13396e-163	9.53466e-164	1.60379e-163	1.07381e-163	1.41344e-163	-3.18585e-164	2.34391e-163	5.04021e-163	4.41034e-163	-5.4308e-163	5.95716e-164	2.49017e-163	1.20202e-162	2.70939e-163	-8.20211e-165	3.25023e-163	-4.07462e-164	-2.81653e-163	3.2752e-163	8.54626e-164	-4.02288e-163	-8.99247e-163	-1.36159e-162	0
-1.38989e-162	1.96282e-164	-7.93432e-163	7.17171e-163	3.61026e-163	-6.89559e-163	6.51808e-163	-3.13396e-163	9.53466e-164	1.60379e-163	1.07381e-163	1.41344e-163	-3.18585e-164	2.34391e-163	5.04021e-163	4.41034e-163	-5.4308e-163	5.95716e-164	2.49017e-163	1.20202e-162	2.70939e-163	-8.20211e-165	3.25023e-163	-4.07462e-164	-2.81653e-163	3.2752e-163	8.54626e-164	-4.02288e-163	-8.99247e-163	-1.36159e-162	0
-1.38989e-162	1.96282e-164	-7.93432e-163	7.17171e-163	3.61026e-163	-6.89559e-163	6.51808e-163	-3.13396e-163	9.53466e-164	1.60379e-163	1.07381e-163	1.41344e-163	-3.18585e-164	2.34391e-163	5.04021e-163	4.41034e-163	-5.4308e-163	5.95716e-164	2.49017e-163	1.20202e-162	2.70939e-163	-8.20211e-165	3.25023e-163	-4.07462e-164	-2.81653e-163	3.2752e-163	8.54626e-164	-4.02288e-163	-8.99247e-163	-1.36159e-162	0
-1.38989e-162	1.96282e-164	-7.93432e-163	7.17171e-163	3.61026e-163	-6.89559e-163	6.51808e-163	-3.13396e-163	9.53466e-164	1.60379e-163	1.07381e-163	1.41344e-163	-3.18585e-164	2.34391e-163	5.04021e-163	4.41034e-163	-5.4308e-163	5.95716e-164	2.49017e-163	1.20202e-162	2.70939e-163	-8.20211e-165	3.25023e-163	-4.07462e-164	-2.81653e-163	3.2752e-163	8.54626e-164	-4.02288e-163	-8.99247e-163	-1.36159e-162	0
-1.38989e-162	1.96282e-164	-7.93432e-163	7.17171e-163	3.61026e-163	-6.89559e-163	6.51808e-163	-3.13396e-163	9.53466e-164	1.60379e-163	1.07381e-163	1.41344e-163	-3.18585e-164	2.34391e-163	5.04021e-163	4.41034e-163	-5.4308e-163	5.95716e-164	2.49017e-163	1.20202e-162	2.70939e-163	-8.20211e-165	3.25023e-163	-4.07462e-164	-2.81653e-163	3.2752e-163	8.54626e-164	-4.02288e-163	-8.99247e-163	-1.36159e-162	0
-1.38989e-162	1.96282e-164	-7.93432e-163	7.17171e-163	3.61026e-163	-6.89559e-163	6.51808e-163	-3.13396e-163	9.53466e-164	1.60379e-163	1.07381e-163	1.41344e-163	-3.18585e-164	2.34391e-163	5.04021e-163	4.41034e-163	-5.4308e-163	5.95716e-164	2.49017e-163	1.20202e-162	2.70939e-163	-8.20211e-165	3.25023e-163	-4.07462e-164	-2.81653e-163	3.2752e-163	8.54626e-164	-4.02288e-163	-8.99247e-163	-1.36159e-162	0
-1.38989e-162	1.96282e-164	-7.93432e-163	7.17171e-163	3.61026e-163	-6.89559e-163	6.51808e-163	-3.13396e-163	9.53466e-164	1.60379e-163	1.07381e-163	1.41344e-163	-3.18585e-164	2.34391e-163	5.04021e-163	4.41034e-163	-5.4308e-163	5.95716e-164	2.49017e-163	1.20202e-162	2.70939e-163	-8.20211e-165	3.25023e-163	-4.07462e-164	-2.81653e-163	3.2752e-163	8.54626e-164	-4.02288e-163	-8.99247e-163	-1.36159e-162	0
-1.38989e-162	1.96282e-164	-7.93432e-163	7.17171e-163	3.61026e-163	-6.89559e-163	6.51808e-163	-3.13396e-163	9.53466e-164	1.60379e-163	1.07381e-163	1.41344e-163	-3.18585e-164	2.34391e-163	5.04021e-163	4.41034e-163	-5.4308e-163	5.95716e-164	2.49017e-163	1.20202e-162	2.70939e-163	-8.20211e-165	3.25023e-163	-4.07462e-164	-2.81653e-163	3.2752e-163	8.54626e-164	-4.02288e-163	-8.99247e-163	-1.36159e-162	0
-1.38989e-162	1.96282e-164	-7.93432e-163	7.17171e-163	3.61026e-163	-6.89559e-163	6.51808e-163	-3.13396e-163	9.53466e-164	1.60379e-163	1.07381e-163	1.41344e-163	-3.18585e-164	2.34391e-163	5.04021e-163	4.41034e-163	-5.4308e-163	5.95716e-164	2.49017e-163	1.20202e-162	2.70939e-163	-8.20211e-165	3.25023e-163	-4.07462e-164	-2.81653e-163	3.2752e-163	8.54626e-164	-4.02288e-163	-8.99247e-163	-1.36159e-162	0
-1.38989e-162	1.96282e-164	-7.93432e-163	7.17171e-163	3.61026e-163	-6.89559e-163	6.51808e-163	-3.13396e-163	9.53466e-164	1.60379e-163	1.07381e-163	1.41344e-163	-3.18585e-164	2.34391e-163	5.04021e-163	4.41034e-163	-5.4308e-163	5.95716e-164	2.49017e-163	1.20202e-162	2.70939e-163	-8.20211e-165	3.25023e-163	-4.07462e-164	-2.81653e-163	3.2752e-163	8.54626e-164	-4.02288e-163	-8.99247e-163	-1.36159e-162	0
-1.38989e-162	1.96282e-164	-7.93432e-163	7.17171e-163	3.61026e-163	-6.89559e-163	6.51808e-163	-3.13396e-163	9.53466e-164	1.60379e-163	1.07381e-163	1.41344e-163	-3.18585e-164	2.34391e-163	5.04021e-163	4.41034e-163	-5.4308e-163	5.95716e-164	2.49017e-163	1.20202e-162	2.70939e-163	-8.20211e-165	3.25023e-163	-4.07462e-164	-2.81653e-163	3.2752e-163	8.54626e-164	-4.02288e-163	-8.99247e-163	-1.36159e-162	0
-1.38989e-162	1.96282e-164	-7.93432e-163	7.17171e-163	3.61026e-163	-6.89559e-163	6.51808e-163	-3.13396e-163	9.53466e-164	1.60379e-163	1.07381e-163	1.41344e-163	-3.18585e-164	2.34391e-163	5.04021e-163	4.41034e-163	-5.4308e-163	5.95716e-164	2.49017e-163	1.20202e-162	2.70939e-163	-8.20211e-165	3.25023e-163	-4.07462e-164	-2.81653e-163	3.2752e-163	8.54626e-164	-4.02288e-163	-8.99247e-163	-1.36159e-162	0
-1.38989e-162	1.96282e-164	-7.93432e-163	7.17171e-163	3.61026e-163	-6.89559e-163	6.51808e-163	-3.13396e-163	9.53466e-164	1.60379e-163	1.07381e-163	1.41344e-163	-3.18585e-164	2.34391e-163	5.04021e-163	4.41034e-163	-5.4308e-163	5.95716e-164	2.49017e-163	1.20202e-162	2.70939e-163	-8.20211e-165	3.25023e-163	-4.07462e-164	-2.81653e-163	3.2752e-163	8.54626e-164	-4.02288e-163	-8.99247e-163	-1.36159e-162	0
-1.38989e-162	1.96282e-164	-7.93432e-163	7.17171e-163	3.61026e-163	-6.89559e-163	6.51808e-163	-3.13396e-163	9.53466e-164	1.60379e-163	1.07381e-163	1.41344e-163	-3.18585e-164	2.34391e-163	5.04021e-163	4.41034e-163	-5.4308e-163	5.95716e-164	2.49017e-163	1.20202e-162	2.70939e-163	-8.20211e-165	3.25023e-163	-4.07462e-164	-2.81653e-163	3.2752e-163	8.54626e-164	-4.02288e-163	-8.99247e-163	-1.36159e-162	0
-1.38989e-162	1.96282e-164	-7.93432e-163	7.17171e-163	3.61026e-163	-6.89559e-163	6.51808e-163	-3.13396e-163	9.53466e-164	1.60379e-163	1.07381e-163	1.41344e-163	-3.18585e-164	2.34391e-163	5.04021e-163	4.41034e-163	-5.4308e-163	5.95716e-164	2.49017e-163	1.20202e-162	2.70939e-163	-8.20211e-165	3.25023e-163	-4.07462e-164	-2.81653e-163	3.2752e-163	8.54626e-164	-4.02288e-163	-8.99247e-163	-1.36159e-162	0
-1.38989e-162	1.96282e-164	-7.93432e-163	7.17171e-163	3.61026e-163	-6.89559e-163	6.51808e-163	-3.13396e-163	9.53466e-164	1.60379e-163	1.07381e-163	1.41344e-163	-3.18585e-164	2.34391e-163	5.04021e-163	4.41034e-163	-5.4308e-163	5.95716e-164	2.49017e-163	1.20202e-162	2.70939e-163	-8.20211e-165	3.25023e-163	-4.07462e-164	-2.81653e-163	3.2752e-163	8.54626e-164	-4.02288e-163	-8.99247e-163	-1.36159e-162	0
-1.38989e-162	1.96282e-164	-7.93432e-163	7.17171e-163	3.61026e-163	-6.89559e-163	6.51808e-163	-3.13396e-163	9.53466e-164	1.60379e-163	1.07381e-163	1.41344e-163	-3.18585e-164	2.34391e-163	5.04021e-163	4.41034e-163	-5.4308e-163	5.95716e-164	2.49017e-163	1.20202e-162	2.70939e-163	-8.20211e-165	3.25023e-163	-4.07462e-164	-2.81653e-163	3.2752e-163	8.54626e-164	-4.02288e-163	-8.99247e-163	-1.36159e-162	0
-1.38989e-162	1.96282e-164	-7.93432e-163	7.17171e-163	3.61026e-163	-6.89559e-163	6.51808e-163	-3.13396e-163	9.53466e-164	1.60379e-163	1.07381e-163	1.41344e-163	-3.18585e-164	2.34391e-163	5.04021e-163	4.41034e-163	-5.4308e-163	5.95716e-164	2.49017e-163	1.20202e-162	2.70939e-163	-8.20211e-165	3.25023e-163	-4.07462e-164	-2.81653e-163	3.2752e-163	8.54626e-164	-4.02288e-163	-8.99247e-163	-1.36159e-162	0
-1.38989e-162	1.96282e-164	-7.93432e-163	7.17171e-163	3.61026e-163	-6.89559e-163	6.51808e-163	-3.13396e-163	9.53466e-164	1.60379e-163	1.07381e-163	1.41344e-163	-3.18585e-164	2.34391e-163	5.04021e-163	4.41034e-163	-5.4308e-163	5.95716e-164	2.49017e-163	1.20202e-162	2.70939e-163	-8.20211e-165	3.25023e-163	-4.07462e-164	-2.81653e-163	3.2752e-163	8.54626e-164	-4.02288e-163	-8.99247e-163	-1.36159e-162	0
-1.38989e-162	1.96282e-164	-7.93432e-163	7.17171e-163	3.61026e-163	-6.89559e-163	6.51808e-163	-3.13396e-163	9.53466e-164	1.60379e-163	1.07381e-163	1.41344e-163	-3.18585e-164	2.34391e-163	5.04021e-163	4.41034e-163	-5.4308e-163	5.95716e-164	2.49017e-163	1.20202e-162	2.70939e-163	-8.20211e-165	3.25023e-163	-4.07462e-164	-2.81653e-163	3.2752e-163	8.54626e-164	-4.02288e-163	-8.99247e-163	-1.36159e-162	0
-1.38989e-162	1.96282e-164	-7.93432e-163	7.17171e-163	3.61026e-163	-6.89559e-163	6.51808e-163	-3.13396e-163	9.53466e-164	1.60379e-163	1.07381e-163	1.41344e-163	-3.18585e-164	2.34391e-163	5.04021e-163	4.41034e-163	-5.4308e-163	5.95716e-164	2.49017e-163	1.20202e-162	2.70939e-163	-8.20211e-165	3.25023e-163	-4.07462e-164	-2.81653e-163	3.2752e-163	8.54626e-164	-4.02288e-163	-8.99247e-163	-1.36159e-162	0
-1.38989e-162	1.96282e-164	-7.93432e-163	7.17171e-163	3.61026e-163	-6.89559e-163	6.51808e-163	-3.13396e-163	9.53466e-164	1.60379e-163	1.07381e-163	1.41344e-163	-3.18585e-164	2.34391e-163	5.04021e-163	4.41034e-163	-5.4308e-163	5.95716e-164	2.49017e-163	1.20202e-162	2.70939e-163	-8.20211e-165	3.25023e-163	-4.07462e-164	-2.81653e-163	3.2752e-163	8.54626e-164	-4.02288e-163	-8.99247e-163	-1.36159e-162	0
-1.38989e-162	1.96282e-164	-7.93432e-163	7.17171e-163	3.61026e-163	-6.89559e-163	6.51808e-163	-3.13396e-163	9.53466e-164	1.60379e-163	1.07381e-163	1.41344e-163	-3.18585e-164	2.34391e-163	5.04021e-163	4.41034e-163	-5.4308e-163	5.95716e-164	2.49017e-163	1.20202e-162	2.70939e-163	-8.20211e-165	3.25023e-163	-4.07462e-164	-2.81653e-163	3.2752e-163	8.54626e-164	-4.02288e-163	-8.99247e-163	-1.36159e-162	0
-1.38989e-162	1.96282e-164	-7.93432e-163	7.17171e-163	3.61026e-163	-6.89559e-163	6.51808e-163	-3.13396e-163	9.53466e-164	1.60379e-163	1.07381e-163	1.41344e-163	-3.18585e-164	2.34391e-163	5.04021e-163	4.41034e-163	-5.4308e-163	5.95716e-164	2.49017e-163	1.20202e-162	2.70939e-163	-8.20211e-165	3.25023e-163	-4.07462e-164	-2.81653e-163	3.2752e-163	8.54626e-164	-4.02288e-163	-8.99247e-163	-1.36159e-162	0
-1.38989e-162	1.96282e-164	-7.93432e-163	7.17171e-163	3.61026e-163	-6.89559e-163	6.51808e-163	-3.13396e-163	9.53466e-164	1.60379e-163	1.07381e-163	1.41344e-163	-3.18585e-164	2.34391e-163	5.04021e-163	4.41034e-163	-5.4308e-163	5.95716e-164	2.49017e-163	1.20202e-162	2.70939e-163	-8.20211e-165	3.25023e-163	-4.07462e-164	-2.81653e-163	3.2752e-163	8.54626e-164	-4.02288e-163	-8.99247e-163	-1.36159e-162	0
-1.38989e-162	1.96282e-164	-7.93432e-163	7.17171e-163	3.61026e-163	-6.89559e-163	6.51808e-163	-3.13396e-163	9.53466e-164	1.60379e-163	1.07381e-163	1.41344e-163	-3.18585e-164	2.34391e-163	5.04021e-163	4.41034e-163	-5.4308e-163	5.95716e-164	2.49017e-163	1.20202e-162	2.70939e-163	-8.20211e-165	3.25023e-163	-4.07462e-164	-2.81653e-163	3.2752e-163	8.54626e-164	-4.02288e-163	-8.99247e-163	-1.36159e-162	0
-1.38989e-162	1.96282e-164	-7.93432e-163	7.17171e-163	3.61026e-163	-6.89559e-163	6.51808e-163	-3.13396e-163	9.53466e-164	1.60379e-163	1.07381e-163	1.41344e-163	-3.18585e-164	2.34391e-163	5.04021e-163	4.41034e-163	-5.4308e-163	5.95716e-164	2.49017e-163	1.20202e-162	2.70939e-163	-8.20211e-165	3.25023e-163	-4.07462e-164	-2.81653e-163	3.2752e-163	8.54626e-164	-4.02288e-163	-8.99247e-163	-1.36159e-162	0
-1.38989e-162	1.96282e-164	-7.93432e-163	7.17171e-163	3.61026e-163	-6.89559e-163	6.51808e-163	-3.13396e-163	9.53466e-164	1.60379e-163	1.07381e-163	1.41344e-163	-3.18585e-164	2.34391e-163	5.04021e-163	4.41034e-163	-5.4308e-163	5.95716e-164	2.49017e-163	1.20202e-162	2.70939e-163	-8.20211e-165	3.25023e-163	-4.07462e-164	-2.81653e-163	3.2752e-163	8.54626e-164	-4.02288e-163	-8.99247e-163	-1.36159e-162	0
-1.38989e-162	1.96282e-164	-7.93432e-163	7.17171e-163	3.61026e-163	-6.89559e-163	6.51808e-163	-3.13396e-163	9.53466e-164	1.60379e-163	1.07381e-163	1.41344e-163	-3.18585e-164	2.34391e-163	5.04021e-163	4.41034e-163	-5.4308e-163	5.95716e-164	2.49017e-163	1.20202e-162	2.70939e-163	-8.20211e-165	3.25023e-163	-4.07462e-164	-2.81653e-163	3.2752e-163	8.54626e-164	-4.02288e-163	-8.99247e-163	-1.36159e-162	0
-1.38989e-162	1.96282e-164	-7.93432e-163	7.17171e-163	3.61026e-163	-6.89559e-163	6.51808e-163	-3.13396e-163	9.53466e-164	1.60379e-163	1.07381e-163	1.41344e-163	-3.18585e-164	2.34391e-163	5.04021e-163	4.41034e-163	-5.4308e-163	5.95716e-164	2.49017e-163	1.20202e-162	2.70939e-163	-8.20211e-165	3.25023e-163	-4.07462e-164	-2.81653e-163	3.2752e-163	8.54626e-164	-4.02288e-163	-8.99247e-163	-1.36159e-162	0
-1.38989e-162	1.96282e-164	-7.93432e-163	7.17171e-163	3.61026e-163	-6.89559e-163	6.51808e-163	-3.13396e-163	9.53466e-164	1.60379e-163	1.07381e-163	1.41344e-163	-3.18585e-164	2.34391e-163	5.04021e-163	4.41034e-163	-5.4308e-163	5.95716e-164	2.49017e-163	1.20202e-162	2.70939e-163	-8.20211e-165	3.25023e-163	-4.07462e-164	-2.81653e-163	3.2752e-163	8.54626e-164	-4.02288e-163	-8.99247e-163	-1.36159e-162	0
-1.38989e-162	1.96282e-164	-7.93432e-163	7.17171e-163	3.61026e-163	-6.89559e-163	6.51808e-163	-3.13396e-163	9.53466e-164	1.60379e-163	1.07381e-163	1.41344e-163	-3.18585e-164	2.34391e-163	5.04021e-163	4.41034e-163	-5.4308e-163	5.95716e-164	2.49017e-163	1.20202e-162	2.70939e-163	-8.20211e-165	3.25023e-163	-4.07462e-164	-2.81653e-163	3.2752e-163	8.54626e-164	-4.02288e-163	-8.99247e-163	-1.36159e-162	0
-1.38989e-162	1.96282e-164	-7.93432e-163	7.17171e-163	3.61026e-163	-6.89559e-163	6.51808e-163	-3.13396e-163	9.53466e-164	1.60379e-163	1.07381e-163	1.41344e-163	-3.18585e-164	2.34391e-163	5.04021e-163	4.41034e-163	-5.4308e-163	5.95716e-164	2.49017e-163	1.20202e-162	2.70939e-163	-8.20211e-165	3.25023e-163	-4.07462e-164	-2.81653e-163	3.2752e-163	8.54626e-164	-4.02288e-163	-8.99247e-163	-1.36159e-162	0
-1.38989e-162	1.96282e-164	-7.93432e-163	7.17171e-163	3.61026e-163	-6.89559e-163	6.51808e-163	-3.13396e-163	9.53466e-164	1.60379e-163	1.07381e-163	1.41344e-163	-3.18585e-164	2.34391e-163	5.04021e-163	4.41034e-163	-5.4308e-163	5.95716e-164	2.49017e-163	1.20202e-162	2.70939e-163	-8.20211e-165	3.25023e-163	-4.07462e-164	-2.81653e-163	3.2752e-163	8.54626e-164	-4.02288e-163	-8.99247e-163	-1.36159e-162	0
-1.38989e-162	1.96282e-164	-7.93432e-163	7.17171e-163	3.61026e-163	-6.89559e-163	6.51808e-163	-3.13396e-163	9.53466e-164	1.60379e-163	1.07381e-163	1.41344e-163	-3.18585e-164	2.34391e-163	5.04021e-163	4.41034e-163	-5.4308e-163	5.95716e-164	2.49017e-163	1.20202e-162	2.70939e-163	-8.20211e-165	3.25023e-163	-4.07462e-164	-2.81653e-163	3.2752e-163	8.54626e-164	-4.02288e-163	-8.99247e-163	-1.36159e-162	0
-1.38989e-162	1.96282e-164	-7.93432e-163	7.17171e-163	3.61026e-163	-6.89559e-163	6.51808e-163	-3.13396e-163	9.53466e-164	1.60379e-163	1.07381e-163	1.41344e-163	-3.18585e-164	2.34391e-163	5.04021e-163	4.41034e-163	-5.4308e-163	5.95716e-164	2.49017e-163	1.20202e-162	2.70939e-163	-8.20211e-165	3.25023e-163	-4.07462e-164	-2.81653e-163	3.2752e-163	8.54626e-164	-4.02288e-163	-8.99247e-163	-1.36159e-162	0
-1.38989e-162	1.96282e-164	-7.93432e-163	7.17171e-163	3.61026e-163	-6.89559e-163	6.51808e-163	-3.13396e-163	9.53466e-164	1.60379e-163	1.07381e-163	1.41344e-163	-3.18585e-164	2.34391e-163	5.04021e-163	4.41034e-163	-5.4308e-163	5.95716e-164	2.49017e-163	1.20202e-162	2.70939e-163	-8.20211e-165	3.25023e-163	-4.07462e-164	-2.81653e-163	3.2752e-163	8.54626e-164	-4.02288e-163	-8.99247e-163	-1.36159e-162	0
-1.38989e-162	1.96282e-164	-7.93432e-163	7.17171e-163	3.61026e-163	-6.89559e-163	6.51808e-163	-3.13396e-163	9.53466e-164	1.60379e-163	1.07381e-163	1.41344e-163	-3.18585e-164	2.34391e-163	5.04021e-163	4.41034e-163	-5.4308e-163	5.95716e-164	2.49017e-163	1.20202e-162	2.70939e-163	-8.20211e-165	3.25023e-163	-4.07462e-164	-2.81653e-163	3.2752e-163	8.54626e-164	-4.02288e-163	-8.99247e-163	-1.36159e-162	0
-1.38989e-162	1.96282e-164	-7.93432e-163	7.17171e-163	3.61026e-163	-6.89559e-163	6.51808e-163	-3.13396e-163	9.53466e-164	1.60379e-163	1.07381e-163	1.41344e-163	-3.18585e-164	2.34391e-163	5.04021e-163	4.41034e-163	-5.4308e-163	5.95716e-164	2.49017e-163	1.20202e-162	2.70939e-163	-8.20211e-165	3.25023e-163	-4.07462e-164	-2.81653e-163	3.2752e-163	8.54626e-164	-4.02288e-163	-8.99247e-163	-1.36159e-162	0
-1.38989e-162	1.96282e-164	-7.93432e-163	7.17171e-163	3.61026e-163	-6.89559e-163	6.51808e-163	-3.13396e-163	9.53466e-164	1.60379e-163	1.07381e-163	1.41344e-163	-3.18585e-164	2.34391e-163	5.04021e-163	4.41034e-163	-5.4308e-163	5.95716e-164	2.49017e-163	1.20202e-162	2.70939e-163	-8.20211e-165	3.25023e-163	-4.07462e-164	-2.81653e-163	3.2752e-163	8.54626e-164	-4.02288e-163	-8.99247e-163	-1.36159e-162	0
-1.38989e-162	1.96282e-164	-7.93432e-163	7.17171e-163	3.61026e-163	-6.89559e-163	6.51808e-163	-3.13396e-163	9.53466e-164	1.60379e-163	1.07381e-163	1.41344e-163	-3.18585e-164	2.34391e-163	5.04021e-163	4.41034e-163	-5.4308e-163	5.95716e-164	2.49017e-163	1.20202e-162	2.70939e-163	-8.20211e-165	3.25023e-163	-4.07462e-164	-2.81653e-163	3.2752e-163	8.54626e-164	-4.02288e-163	-8.99247e-163	-1.36159e-162	0
-1.38989e-162	1.96282e-164	-7.93432e-163	7.17171e-163	3.61026e-163	-6.89559e-163	6.51808e-163	-3.13396e-163	9.53466e-164	1.60379e-163	1.07381e-163	1.41344e-163	-3.18585e-164	2.34391e-163	5.04021e-163	4.41034e-163	-5.4308e-163	5.95716e-164	2.49017e-163	1.20202e-162	2.70939e-163	-8.20211e-165	3.25023e-163	-4.07462e-164	-2.81653e-163	3.2752e-163	8.54626e-164	-4.02288e-163	-8.99247e-163	-1.36159e-162	0
-1.38989e-162	1.96282e-164	-7.93432e-163	7.17171e-163	3.61026e-163	-6.89559e-163	6.51808e-163	-3.13396e-163	9.53466e-164	1.60379e-163	1.07381e-163	1.41344e-163	-3.18585e-164	2.34391e-163	5.04021e-163	4.41034e-163	-5.4308e-163	5.95716e-164	2.49017e-163	1.20202e-162	2.70939e-163	-8.20211e-165	3.25023e-163	-4.07462e-164	-2.81653e-163	3.2752e-163	8.54626e-164	-4.02288e-163	-8.99247e-163	-1.36159e-162	0
-1.38989e-162	1.96282e-164	-7.93432e-163	7.17171e-163	3.61026e-163	-6.89559e-163	6.51808e-163	-3.13396e-163	9.53466e-164	1.60379e-163	1.07381e-163	1.41344e-163	-3.18585e-164	2.34391e-163	5.04021e-163	4.41034e-163	-5.4308e-163	5.95716e-164	2.49017e-163	1.20202e-162	2.70939e-163	-8.20211e-165	3.25023e-163	-4.07462e-164	-2.81653e-163	3.2752e-163	8.54626e-164	-4.02288e-163	-8.99247e-163	-1.36159e-162	0
-1.38989e-162	1.96282e-164	-7.93432e-163	7.17171e-163	3.61026e-163	-6.89559e-163	6.51808e-163	-3.13396e-163	9.53466e-164	1.60379e-163	1.07381e-163	1.41344e-163	-3.18585e-164	2.34391e-163	5.04021e-163	4.41034e-163	-5.4308e-163	5.95716e-164	2.49017e-163	1.20202e-162	2.70939e-163	-8.20211e-165	3.25023e-163	-4.07462e-164	-2.81653e-163	3.2752e-163	8.54626e-164	-4.02288e-163	-8.99247e-163	-1.36159e-162	0
-1.38989e-162	1.96282e-164	-7.93432e-163	7.17171e-163	3.61026e-163	-6.89559e-163	6.51808e-163	-3.13396e-163	9.53466e-164	1.60379e-163	1.07381e-163	1.41344e-163	-3.18585e-164	2.34391e-163	5.04021e-163	4.41034e-163	-5.4308e-163	5.95716e-164	2.49017e-163	1.20202e-162	2.70939e-163	-8.20211e-165	3.25023e-163	-4.07462e-164	-2.81653e-163	3.2752e-163	8.54626e-164	-4.02288e-163	-8.99247e-163	-1.36159e-162	0
-1.38989e-162	1.96282e-164	-7.93432e-163	7.17171e-163	3.61026e-163	-6.89559e-163	6.51808e-163	-3.13396e-163	9.53466e-164	1.60379e-163	1.07381e-163	1.41344e-163	-3.18585e-164	2.34391e-163	5.04021e-163	4.41034e-163	-5.4308e-163	5.95716e-164	2.49017e-163	1.20202e-162	2.70939e-163	-8.20211e-165	3.25023e-163	-4.07462e-164	-2.81653e-163	3.2752e-163	8.54626e-164	-4.02288e-163	-8.99247e-163	-1.36159e-162	0
-1.38989e-162	1.96282e-164	-7.93432e-163	7.17171e-163	3.61026e-163	-6.89559e-163	6.51808e-163	-3.13396e-163	9.53466e-164	1.60379e-163	1.07381e-163	1.41344e-163	-3.18585e-164	2.34391e-163	5.04021e-163	4.41034e-163	-5.4308e-163	5.95716e-164	2.49017e-163	1.20202e-162	2.70939e-163	-8.20211e-165	3.25023e-163	-4.07462e-164	-2.81653e-163	3.2752e-163	8.54626e-164	-4.02288e-163	-8.99247e-163	-1.36159e-162	0
-1.38989e-162	1.96282e-164	-7.93432e-163	7.17171e-163	3.61026e-163	-6.89559e-163	6.51808e-163	-3.13396e-163	9.53466e-164	1.60379e-163	1.07381e-163	1.41344e-163	-3.18585e-164	2.34391e-163	5.04021e-163	4.41034e-163	-5.4308e-163	5.95716e-164	2.49017e-163	1.20202e-162	2.70939e-163	-8.20211e-165	3.25023e-163	-4.07462e-164	-2.81653e-163	3.2752e-163	8.54626e-164	-4.02288e-163	-8.99247e-163	-1.36159e-162	0
-1.38989e-162	1.96282e-164	-7.93432e-163	7.17171e-163	3.61026e-163	-6.89559e-163	6.51808e-163	-3.13396e-163	9.53466e-164	1.60379e-163	1.07381e-163	1.41344e-163	-3.18585e-164	2.34391e-163	5.04021e-163	4.41034e-163	-5.4308e-163	5.95716e-164	2.49017e-163	1.20202e-162	2.70939e-163	-8.20211e-165	3.25023e-163	-4.07462e-164	-2.81653e-163	3.2752e-163	8.54626e-164	-4.02288e-163	-8.99247e-163	-1.36159e-162	0
-1.38989e-162	1.96282e-164	-7.93432e-163	7.17171e-163	3.61026e-163	-6.89559e-163	6.51808e-163	-3.13396e-163	9.53466e-164	1.60379e-163	1.07381e-163	1.41344e-163	-3.18585e-164	2.34391e-163	5.04021e-163	4.41034e-163	-5.4308e-163	5.95716e-164	2.49017e-163	1.20202e-162	2.70939e-163	-8.20211e-165	3.25023e-163	-4.07462e-164	-2.81653e-163	3.2752e-163	8.54626e-164	-4.02288e-163	-8.99247e-163	-1.36159e-162	0
-1.38989e-162	1.96282e-164	-7.93432e-163	7.17171e-163	3.61026e-163	-6.89559e-163	6.51808e-163	-3.13396e-163	9.53466e-164	1.60379e-163	1.07381e-163	1.41344e-163	-3.18585e-164	2.34391e-163	5.04021e-163	4.41034e-163	-5.4308e-163	5.95716e-164	2.49017e-163	1.20202e-162	2.70939e-163	-8.20211e-165	3.25023e-163	-4.07462e-164	-2.81653e-163	3.2752e-163	8.54626e-164	-4.02288e-163	-8.99247e-163	-1.36159e-162	0
-1.38989e-162	1.96282e-164	-7.93432e-163	7.17171e-163	3.61026e-163	-6.89559e-163	6.51808e-163	-3.13396e-163	9.53466e-164	1.60379e-163	1.07381e-163	1.41344e-163	-3.18585e-164	2.34391e-163	5.04021e-163	4.41034e-163	-5.4308e-163	5.95716e-164	2.49017e-163	1.20202e-162	2.70939e-163	-8.20211e-165	3.25023e-163	-4.07462e-164	-2.81653e-163	3.2752e-163	8.54626e-164	-4.02288e-163	-8.99247e-163	-1.36159e-162	0
-1.38989e-162	1.96282e-164	-7.93432e-163	7.17171e-163	3.61026e-163	-6.89559e-163	6.51808e-163	-3.13396e-163	9.53466e-164	1.60379e-163	1.07381e-163	1.41344e-163	-3.18585e-164	2.34391e-163	5.04021e-163	4.41034e-163	-5.4308e-163	5.95716e-164	2.49017e-163	1.20202e-162	2.70939e-163	-8.20211e-165	3.25023e-163	-4.07462e-164	-2.81653e-163	3.2752e-163	8.54626e-164	-4.02288e-163	-8.99247e-163	-1.36159e-162	0
-1.38989e-162	1.96282e-164	-7.93432e-163	7.17171e-163	3.61026e-163	-6.89559e-163	6.51808e-163	-3.13396e-163	9.53466e-164	1.60379e-163	1.07381e-163	1.41344e-163	-3.18585e-164	2.34391e-163	5.04021e-163	4.41034e-163	-5.4308e-163	5.95716e-164	2.49017e-163	1.20202e-162	2.70939e-163	-8.20211e-165	3.25023e-163	-4.07462e-164	-2.81653e-163	3.2752e-163	8.54626e-164	-4.02288e-163	-8.99247e-163	-1.36159e-162	0
-1.38989e-162	1.96282e-164	-7.93432e-163	7.17171e-163	3.61026e-163	-6.89559e-163	6.51808e-163	-3.13396e-163	9.53466e-164	1.60379e-163	1.07381e-163	1.41344e-163	-3.18585e-164	2.34391e-163	5.04021e-163	4.41034e-163	-5.4308e-163	5.95716e-164	2.49017e-163	1.20202e-162	2.70939e-163	-8.20211e-165	3.25023e-163	-4.07462e-164	-2.81653e-163	3.2752e-163	8.54626e-164	-4.02288e-163	-8.99247e-163	-1.36159e-162	0
-1.38989e-162	1.96282e-164	-7.93432e-163	7.17171e-163	3.61026e-163	-6.89559e-163	6.51808e-163	-3.13396e-163	9.53466e-164	1.60379e-163	1.07381e-163	1.41344e-163	-3.18585e-164	2.34391e-163	5.04021e-163	4.41034e-163	-5.4308e-163	5.95716e-164	2.49017e-163	1.20202e-162	2.70939e-163	-8.20211e-165	3.25023e-163	-4.07462e-164	-2.81653e-163	3.2752e-163	8.54626e-164	-4.02288e-163	-8.99247e-163	-1.36159e-162	0
-1.38989e-162	1.96282e-164	-7.93432e-163	7.17171e-163	3.61026e-163	-6.89559e-163	6.51808e-163	-3.13396e-163	9.53466e-164	1.60379e-163	1.07381e-163	1.41344e-163	-3.18585e-164	2.34391e-163	5.04021e-163	4.41034e-163	-5.4308e-163	5.95716e-164	2.49017e-163	1.20202e-162	2.70939e-163	-8.20211e-165	3.25023e-163	-4.07462e-164	-2.81653e-163	3.2752e-163	8.54626e-164	-4.02288e-163	-8.99247e-163	-1.36159e-162	0
-1.38989e-162	1.96282e-164	-7.93432e-163	7.17171e-163	3.61026e-163	-6.89559e-163	6.51808e-163	-3.13396e-163	9.53466e-164	1.60379e-163	1.07381e-163	1.41344e-163	-3.18585e-164	2.34391e-163	5.04021e-163	4.41034e-163	-5.4308e-163	5.95716e-164	2.49017e-163	1.20202e-162	2.70939e-163	-8.20211e-165	3.25023e-163	-4.07462e-164	-2.81653e-163	3.2752e-163	8.54626e-164	-4.02288e-163	-8.99247e-163	-1.36159e-162	0
-1.38989e-162	1.96282e-164	-7.93432e-163	7.17171e-163	3.61026e-163	-6.89559e-163	6.51808e-163	-3.13396e-163	9.53466e-164	1.60379e-163	1.07381e-163	1.41344e-163	-3.18585e-164	2.34391e-163	5.04021e-163	4.41034e-163	-5.4308e-163	5.95716e-164	2.49017e-163	1.20202e-162	2.70939e-163	-8.20211e-165	3.25023e-163	-4.07462e-164	-2.81653e-163	3.2752e-163	8.54626e-164	-4.02288e-163	-8.99247e-163	-1.36159e-162	0
-1.38989e-162	1.96282e-164	-7.93432e-163	7.17171e-163	3.61026e-163	-6.89559e-163	6.51808e-163	-3.13396e-163	9.53466e-164	1.60379e-163	1.07381e-163	1.41344e-163	-3.18585e-164	2.34391e-163	5.04021e-163	4.41034e-163	-5.4308e-163	5.95716e-164	2.49017e-163	1.20202e-162	2.70939e-163	-8.20211e-165	3.25023e-163	-4.07462e-164	-2.81653e-163	3.2752e-163	8.54626e-164	-4.02288e-163	-8.99247e-163	-1.36159e-162	0
-1.38989e-162	1.96282e-164	-7.93432e-163	7.17171e-163	3.61026e-163	-6.89559e-163	6.51808e-163	-3.13396e-163	9.53466e-164	1.60379e-163	1.07381e-163	1.41344e-163	-3.18585e-164	2.34391e-163	5.04021e-163	4.41034e-163	-5.4308e-163	5.95716e-164	2.49017e-163	1.20202e-162	2.70939e-163	-8.20211e-165	3.25023e-163	-4.07462e-164	-2.81653e-163	3.2752e-163	8.54626e-164	-4.02288e-163	-8.99247e-163	-1.36159e-162	0
-1.38989e-162	1.96282e-164	-7.93432e-163	7.17171e-163	3.61026e-163	-6.89559e-163	6.51808e-163	-3.13396e-163	9.53466e-164	1.60379e-163	1.07381e-163	1.41344e-163	-3.18585e-164	2.34391e-163	5.04021e-163	4.41034e-163	-5.4308e-163	5.95716e-164	2.49017e-163	1.20202e-162	2.70939e-163	-8.20211e-165	3.25023e-163	-4.07462e-164	-2.81653e-163	3.2752e-163	8.54626e-164	-4.02288e-163	-8.99247e-163	-1.36159e-162	0
-1.38989e-162	1.96282e-164	-7.93432e-163	7.17171e-163	3.61026e-163	-6.89559e-163	6.51808e-163	-3.13396e-163	9.53466e-164	1.60379e-163	1.07381e-163	1.41344e-163	-3.18585e-164	2.34391e-163	5.04021e-163	4.41034e-163	-5.4308e-163	5.95716e-164	2.49017e-163	1.20202e-162	2.70939e-163	-8.20211e-165	3.25023e-163	-4.07462e-164	-2.81653e-163	3.2752e-163	8.54626e-164	-4.02288e-163	-8.99247e-163	-1.36159e-162	0
-1.38989e-162	1.96282e-164	-7.93432e-163	7.17171e-163	3.61026e-163	-6.89559e-163	6.51808e-163	-3.13396e-163	9.53466e-164	1.60379e-163	1.07381e-163	1.41344e-163	-3.18585e-164	2.34391e-163	5.04021e-163	4.41034e-163	-5.4308e-163	5.95716e-164	2.49017e-163	1.20202e-162	2.70939e-163	-8.20211e-165	3.25023e-163	-4.07462e-164	-2.81653e-163	3.2752e-163	8.54626e-164	-4.02288e-163	-8.99247e-163	-1.36159e-162	0
-1.38989e-162	1.96282e-164	-7.93432e-163	7.17171e-163	3.61026e-163	-6.89559e-163	6.51808e-163	-3.13396e-163	9.53466e-164	1.60379e-163	1.07381e-163	1.41344e-163	-3.18585e-164	2.34391e-163	5.04021e-163	4.41034e-163	-5.4308e-163	5.95716e-164	2.49017e-163	1.20202e-162	2.70939e-163	-8.20211e-165	3.25023e-163	-4.07462e-164	-2.81653e-163	3.2752e-163	8.54626e-164	-4.02288e-163	-8.99247e-163	-1.36159e-162	0
-1.38989e-162	1.96282e-164	-7.93432e-163	7.17171e-163	3.61026e-163	-6.89559e-163	6.51808e-163	-3.13396e-163	9.53466e-164	1.60379e-163	1.07381e-163	1.41344e-163	-3.18585e-164	2.34391e-163	5.04021e-163	4.41034e-163	-5.4308e-163	5.95716e-164	2.49017e-163	1.20202e-162	2.70939e-163	-8.20211e-165	3.25023e-163	-4.07462e-164	-2.81653e-163	3.2752e-163	8.54626e-164	-4.02288e-163	-8.99247e-163	-1.36159e-162	0
-1.38989e-162	1.96282e-164	-7.93432e-163	7.17171e-163	3.61026e-163	-6.89559e-163	6.51808e-163	-3.13396e-163	9.53466e-164	1.60379e-163	1.07381e-163	1.41344e-163	-3.18585e-164	2.34391e-163	5.04021e-163	4.41034e-163	-5.4308e-163	5.95716e-164	2.49017e-163	1.20202e-162	2.70939e-163	-8.20211e-165	3.25023e-163	-4.07462e-164	-2.81653e-163	3.2752e-163	8.54626e-164	-4.02288e-163	-8.99247e-163	-1.36159e-162	0
-1.38989e-162	1.96282e-164	-7.93432e-163	7.17171e-163	3.61026e-163	-6.89559e-163	6.51808e-163	-3.13396e-163	9.53466e-164	1.60379e-163	1.07381e-163	1.41344e-163	-3.18585e-164	2.34391e-163	5.04021e-163	4.41034e-163	-5.4308e-163	5.95716e-164	2.49017e-163	1.20202e-162	2.70939e-163	-8.20211e-165	3.25023e-163	-4.07462e-164	-2.81653e-163	3.2752e-163	8.54626e-164	-4.02288e-163	-8.99247e-163	-1.36159e-162	0
-1.38989e-162	1.96282e-164	-7.93432e-163	7.17171e-163	3.61026e-163	-6.89559e-163	6.51808e-163	-3.13396e-163	9.53466e-164	1.60379e-163	1.07381e-163	1.41344e-163	-3.18585e-164	2.34391e-163	5.04021e-163	4.41034e-163	-5.4308e-163	5.95716e-164	2.49017e-163	1.20202e-162	2.70939e-163	-8.20211e-165	3.25023e-163	-4.07462e-164	-2.81653e-163	3.2752e-163	8.54626e-164	-4.02288e-163	-8.99247e-163	-1.36159e-162	0
-1.38989e-162	1.96282e-164	-7.93432e-163	7.17171e-163	3.61026e-163	-6.89559e-163	6.51808e-163	-3.13396e-163	9.53466e-164	1.60379e-163	1.07381e-163	1.41344e-163	-3.18585e-164	2.34391e-163	5.04021e-163	4.41034e-163	-5.4308e-163	5.95716e-164	2.49017e-163	1.20202e-162	2.70939e-163	-8.20211e-165	3.25023e-163	-4.07462e-164	-2.81653e-163	3.2752e-163	8.54626e-164	-4.02288e-163	-8.99247e-163	-1.36159e-162	0
-1.38989e-162	1.96282e-164	-7.93432e-163	7.17171e-163	3.61026e-163	-6.89559e-163	6.51808e-163	-3.13396e-163	9.53466e-164	1.60379e-163	1.07381e-163	1.41344e-163	-3.18585e-164	2.34391e-163	5.04021e-163	4.41034e-163	-5.4308e-163	5.95716e-164	2.49017e-163	1.20202e-162	2.70939e-163	-8.20211e-165	3.25023e-163	-4.07462e-164	-2.81653e-163	3.2752e-163	8.54626e-164	-4.02288e-163	-8.99247e-163	-1.36159e-162	0
-1.38989e-162	1.96282e-164	-7.93432e-163	7.17171e-163	3.61026e-163	-6.89559e-163	6.51808e-163	-3.13396e-163	9.53466e-164	1.60379e-163	1.07381e-163	1.41344e-163	-3.18585e-164	2.34391e-163	5.04021e-163	4.41034e-163	-5.4308e-163	5.95716e-164	2.49017e-163	1.20202e-162	2.70939e-163	-8.20211e-165	3.25023e-163	-4.07462e-164	-2.81653e-163	3.2752e-163	8.54626e-164	-4.02288e-163	-8.99247e-163	-1.36159e-162	0
-1.38989e-162	1.96282e-164	-7.93432e-163	7.17171e-163	3.61026e-163	-6.89559e-163	6.51808e-163	-3.13396e-163	9.53466e-164	1.60379e-163	1.07381e-163	1.41344e-163	-3.18585e-164	2.34391e-163	5.04021e-163	4.41034e-163	-5.4308e-163	5.95716e-164	2.49017e-163	1.20202e-162	2.70939e-163	-8.20211e-165	3.25023e-163	-4.07462e-164	-2.81653e-163	3.2752e-163	8.54626e-164	-4.02288e-163	-8.99247e-163	-1.36159e-162	0
-1.38989e-162	1.96282e-164	-7.93432e-163	7.17171e-163	3.61026e-163	-6.89559e-163	6.51808e-163	-3.13396e-163	9.53466e-164	1.60379e-163	1.07381e-163	1.41344e-163	-3.18585e-164	2.34391e-163	5.04021e-163	4.41034e-163	-5.4308e-163	5.95716e-164	2.49017e-163	1.20202e-162	2.70939e-163	-8.20211e-165	3.25023e-163	-4.07462e-164	-2.81653e-163	3.2752e-163	8.54626e-164	-4.02288e-163	-8.99247e-163	-1.36159e-162	0
-1.38989e-162	1.96282e-164	-7.93432e-163	7.17171e-163	3.61026e-163	-6.89559e-163	6.51808e-163	-3.13396e-163	9.53466e-164	1.60379e-163	1.07381e-163	1.41344e-163	-3.18585e-164	2.34391e-163	5.04021e-163	4.41034e-163	-5.4308e-163	5.95716e-164	2.49017e-163	1.20202e-162	2.70939e-163	-8.20211e-165	3.25023e-163	-4.07462e-164	-2.81653e-163	3.2752e-163	8.54626e-164	-4.02288e-163	-8.99247e-163	-1.36159e-162	0
-1.38989e-162	1.96282e-164	-7.93432e-163	7.17171e-163	3.61026e-163	-6.89559e-163	6.51808e-163	-3.13396e-163	9.53466e-164	1.60379e-163	1.07381e-163	1.41344e-163	-3.18585e-164	2.34391e-163	5.04021e-163	4.41034e-163	-5.4308e-163	5.95716e-164	2.49017e-163	1.20202e-162	2.70939e-163	-8.20211e-165	3.25023e-163	-4.07462e-164	-2.81653e-163	3.2752e-163	8.54626e-164	-4.02288e-163	-8.99247e-163	-1.36159e-162	0
-1.38989e-162	1.96282e-164	-7.93432e-163	7.17171e-163	3.61026e-163	-6.89559e-163	6.51808e-163	-3.13396e-163	9.53466e-164	1.60379e-163	1.07381e-163	1.41344e-163	-3.18585e-164	2.34391e-163	5.04021e-163	4.41034e-163	-5.4308e-163	5.95716e-164	2.49017e-163	1.20202e-162	2.70939e-163	-8.20211e-165	3.25023e-163	-4.07462e-164	-2.81653e-163	3.2752e-163	8.54626e-164	-4.02288e-163	-8.99247e-163	-1.36159e-162	0
-1.38989e-162	1.96282e-164	-7.93432e-163	7.17171e-163	3.61026e-163	-6.89559e-163	6.51808e-163	-3.13396e-163	9.53466e-164	1.60379e-163	1.07381e-163	1.41344e-163	-3.18585e-164	2.34391e-163	5.04021e-163	4.41034e-163	-5.4308e-163	5.95716e-164	2.49017e-163	1.20202e-162	2.70939e-163	-8.20211e-165	3.25023e-163	-4.07462e-164	-2.81653e-163	3.2752e-163	8.54626e-164	-4.02288e-163	-8.99247e-163	-1.36159e-162	0
-1.38989e-162	1.96282e-164	-7.93432e-163	7.17171e-163	3.61026e-163	-6.89559e-163	6.51808e-163	-3.13396e-163	9.53466e-164	1.60379e-163	1.07381e-163	1.41344e-163	-3.18585e-164	2.34391e-163	5.04021e-163	4.41034e-163	-5.4308e-163	5.95716e-164	2.49017e-163	1.20202e-162	2.70939e-163	-8.20211e-165	3.25023e-163	-4.07462e-164	-2.81653e-163	3.2752e-163	8.54626e-164	-4.02288e-163	-8.99247e-163	-1.36159e-162	0
-1.38989e-162	1.96282e-164	-7.93432e-163	7.17171e-163	3.61026e-163	-6.89559e-163	6.51808e-163	-3.13396e-163	9.53466e-164	1.60379e-163	1.07381e-163	1.41344e-163	-3.18585e-164	2.34391e-163	5.04021e-163	4.41034e-163	-5.4308e-163	5.95716e-164	2.49017e-163	1.20202e-162	2.70939e-163	-8.20211e-165	3.25023e-163	-4.07462e-164	-2.81653e-163	3.2752e-163	8.54626e-164	-4.02288e-163	-8.99247e-163	-1.36159e-162	0
-1.38989e-162	1.96282e-164	-7.93432e-163	7.17171e-163	3.61026e-163	-6.89559e-163	6.51808e-163	-3.13396e-163	9.53466e-164	1.60379e-163	1.07381e-163	1.41344e-163	-3.18585e-164	2.34391e-163	5.04021e-163	4.41034e-163	-5.4308e-163	5.95716e-164	2.49017e-163	1.20202e-162	2.70939e-163	-8.20211e-165	3.25023e-163	-4.07462e-164	-2.81653e-163	3.2752e-163	8.54626e-164	-4.02288e-163	-8.99247e-163	-1.36159e-162	0
-1.38989e-162	1.96282e-164	-7.93432e-163	7.17171e-163	3.61026e-163	-6.89559e-163	6.51808e-163	-3.13396e-163	9.53466e-164	1.60379e-163	1.07381e-163	1.41344e-163	-3.18585e-164	2.34391e-163	5.04021e-163	4.41034e-163	-5.4308e-163	5.95716e-164	2.49017e-163	1.20202e-162	2.70939e-163	-8.20211e-165	3.25023e-163	-4.07462e-164	-2.81653e-163	3.2752e-163	8.54626e-164	-4.02288e-163	-8.99247e-163	-1.36159e-162	0
-1.38989e-162	1.96282e-164	-7.93432e-163	7.17171e-163	3.61026e-163	-6.89559e-163	6.51808e-163	-3.13396e-163	9.53466e-164	1.60379e-163	1.07381e-163	1.41344e-163	-3.18585e-164	2.34391e-163	5.04021e-163	4.41034e-163	-5.4308e-163	5.95716e-164	2.49017e-163	1.20202e-162	2.70939e-163	-8.20211e-165	3.25023e-163	-4.07462e-164	-2.81653e-163	3.2752e-163	8.54626e-164	-4.02288e-163	-8.99247e-163	-1.36159e-162	0
-1.38989e-162	1.96282e-164	-7.93432e-163	7.17171e-163	3.61026e-163	-6.89559e-163	6.51808e-163	-3.13396e-163	9.53466e-164	1.60379e-163	1.07381e-163	1.41344e-163	-3.18585e-164	2.34391e-163	5.04021e-163	4.41034e-163	-5.4308e-163	5.95716e-164	2.49017e-163	1.20202e-162	2.70939e-163	-8.20211e-165	3.25023e-163	-4.07462e-164	-2.81653e-163	3.2752e-163	8.54626e-164	-4.02288e-163	-8.99247e-163	-1.36159e-162	0
-1.38989e-162	1.96282e-164	-7.93432e-163	7.17171e-163	3.61026e-163	-6.89559e-163	6.51808e-163	-3.13396e-163	9.53466e-164	1.60379e-163	1.07381e-163	1.41344e-163	-3.18585e-164	2.34391e-163	5.04021e-163	4.41034e-163	-5.4308e-163	5.95716e-164	2.49017e-163	1.20202e-162	2.70939e-163	-8.20211e-165	3.25023e-163	-4.07462e-164	-2.81653e-163	3.2752e-163	8.54626e-164	-4.02288e-163	-8.99247e-163	-1.36159e-162	0
-1.38989e-162	1.96282e-164	-7.93432e-163	7.17171e-163	3.61026e-163	-6.89559e-163	6.51808e-163	-3.13396e-163	9.53466e-164	1.60379e-163	1.07381e-163	1.41344e-163	-3.18585e-164	2.34391e-163	5.04021e-163	4.41034e-163	-5.4308e-163	5.95716e-164	2.49017e-163	1.20202e-162	2.70939e-163	-8.20211e-165	3.25023e-163	-4.07462e-164	-2.81653e-163	3.2752e-163	8.54626e-164	-4.02288e-163	-8.99247e-163	-1.36159e-162	0
-1.38989e-162	1.96282e-164	-7.93432e-163	7.17171e-163	3.61026e-163	-6.89559e-163	6.51808e-163	-3.13396e-163	9.53466e-164	1.60379e-163	1.07381e-163	1.41344e-163	-3.18585e-164	2.34391e-163	5.04021e-163	4.41034e-163	-5.4308e-163	5.95716e-164	2.49017e-163	1.20202e-162	2.70939e-163	-8.20211e-165	3.25023e-163	-4.07462e-164	-2.81653e-163	3.2752e-163	8.54626e-164	-4.02288e-163	-8.99247e-163	-1.36159e-162	0
-1.38989e-162	1.96282e-164	-7.93432e-163	7.17171e-163	3.61026e-163	-6.89559e-163	6.51808e-163	-3.13396e-163	9.53466e-164	1.60379e-163	1.07381e-163	1.41344e-163	-3.18585e-164	2.34391e-163	5.04021e-163	4.41034e-163	-5.4308e-163	5.95716e-164	2.49017e-163	1.20202e-162	2.70939e-163	-8.20211e-165	3.25023e-163	-4.07462e-164	-2.81653e-163	3.2752e-163	8.54626e-164	-4.02288e-163	-8.99247e-163	-1.36159e-162	0
-1.38989e-162	1.96282e-164	-7.93432e-163	7.17171e-163	3.61026e-163	-6.89559e-163	6.51808e-163	-3.13396e-163	9.53466e-164	1.60379e-163	1.07381e-163	1.41344e-163	-3.18585e-164	2.34391e-163	5.04021e-163	4.41034e-163	-5.4308e-163	5.95716e-164	2.49017e-163	1.20202e-162	2.70939e-163	-8.20211e-165	3.25023e-163	-4.07462e-164	-2.81653e-163	3.2752e-163	8.54626e-164	-4.02288e-163	-8.99247e-163	-1.36159e-162	0
-1.38989e-162	1.96282e-164	-7.93432e-163	7.17171e-163	3.61026e-163	-6.89559e-163	6.51808e-163	-3.13396e-163	9.53466e-164	1.60379e-163	1.07381e-163	1.41344e-163	-3.18585e-164	2.34391e-163	5.04021e-163	4.41034e-163	-5.4308e-163	5.95716e-164	2.49017e-163	1.20202e-162	2.70939e-163	-8.20211e-165	3.25023e-163	-4.07462e-164	-2.81653e-163	3.2752e-163	8.54626e-164	-4.02288e-163	-8.99247e-163	-1.36159e-162	0
-1.38989e-162	1.96282e-164	-7.93432e-163	7.17171e-163	3.61026e-163	-6.89559e-163	6.51808e-163	-3.13396e-163	9.53466e-164	1.60379e-163	1.07381e-163	1.41344e-163	-3.18585e-164	2.34391e-163	5.04021e-163	4.41034e-163	-5.4308e-163	5.95716e-164	2.49017e-163	1.20202e-162	2.70939e-163	-8.20211e-165	3.25023e-163	-4.07462e-164	-2.81653e-163	3.2752e-163	8.54626e-164	-4.02288e-163	-8.99247e-163	-1.36159e-162	0
-1.38989e-162	1.96282e-164	-7.93432e-163	7.17171e-163	3.61026e-163	-6.89559e-163	6.51808e-163	-3.13396e-163	9.53466e-164	1.60379e-163	1.07381e-163	1.41344e-163	-3.18585e-164	2.34391e-163	5.04021e-163	4.41034e-163	-5.4308e-163	5.95716e-164	2.49017e-163	1.20202e-162	2.70939e-163	-8.20211e-165	3.25023e-163	-4.07462e-164	-2.81653e-163	3.2752e-163	8.54626e-164	-4.02288e-163	-8.99247e-163	-1.36159e-162	0
-1.38989e-162	1.96282e-164	-7.93432e-163	7.17171e-163	3.61026e-163	-6.89559e-163	6.51808e-163	-3.13396e-163	9.53466e-164	1.60379e-163	1.07381e-163	1.41344e-163	-3.18585e-164	2.34391e-163	5.04021e-163	4.41034e-163	-5.4308e-163	5.95716e-164	2.49017e-163	1.20202e-162	2.70939e-163	-8.20211e-165	3.25023e-163	-4.07462e-164	-2.81653e-163	3.2752e-163	8.54626e-164	-4.02288e-163	-8.99247e-163	-1.36159e-162	0
-1.38989e-162	1.96282e-164	-7.93432e-163	7.17171e-163	3.61026e-163	-6.89559e-163	6.51808e-163	-3.13396e-163	9.53466e-164	1.60379e-163	1.07381e-163	1.41344e-163	-3.18585e-164	2.34391e-163	5.04021e-163	4.41034e-163	-5.4308e-163	5.95716e-164	2.49017e-163	1.20202e-162	2.70939e-163	-8.20211e-165	3.25023e-163	-4.07462e-164	-2.81653e-163	3.2752e-163	8.54626e-164	-4.02288e-163	-8.99247e-163	-1.36159e-162	0
-1.38989e-162	1.96282e-164	-7.93432e-163	7.17171e-163	3.61026e-163	-6.89559e-163	6.51808e-163	-3.13396e-163	9.53466e-164	1.60379e-163	1.07381e-163	1.41344e-163	-3.18585e-164	2.34391e-163	5.04021e-163	4.41034e-163	-5.4308e-163	5.95716e-164	2.49017e-163	1.20202e-162	2.70939e-163	-8.20211e-165	3.25023e-163	-4.07462e-164	-2.81653e-163	3.2752e-163	8.54626e-164	-4.02288e-163	-8.99247e-163	-1.36159e-162	0
-1.38989e-162	1.96282e-164	-7.93432e-163	7.17171e-163	3.61026e-163	-6.89559e-163	6.51808e-163	-3.13396e-163	9.53466e-164	1.60379e-163	1.07381e-163	1.41344e-163	-3.18585e-164	2.34391e-163	5.04021e-163	4.41034e-163	-5.4308e-163	5.95716e-164	2.49017e-163	1.20202e-162	2.70939e-163	-8.20211e-165	3.25023e-163	-4.07462e-164	-2.81653e-163	3.2752e-163	8.54626e-164	-4.02288e-163	-8.99247e-163	-1.36159e-162	0
-1.38989e-162	1.96282e-164	-7.93432e-163	7.17171e-163	3.61026e-163	-6.89559e-163	6.51808e-163	-3.13396e-163	9.53466e-164	1.60379e-163	1.07381e-163	1.41344e-163	-3.18585e-164	2.34391e-163	5.04021e-163	4.41034e-163	-5.4308e-163	5.95716e-164	2.49017e-163	1.20202e-162	2.70939e-163	-8.20211e-165	3.25023e-163	-4.07462e-164	-2.81653e-163	3.2752e-163	8.54626e-164	-4.02288e-163	-8.99247e-163	-1.36159e-162	0
-1.38989e-162	1.96282e-164	-7.93432e-163	7.17171e-163	3.61026e-163	-6.89559e-163	6.51808e-163	-3.13396e-163	9.53466e-164	1.60379e-163	1.07381e-163	1.41344e-163	-3.18585e-164	2.34391e-163	5.04021e-163	4.41034e-163	-5.4308e-163	5.95716e-164	2.49017e-163	1.20202e-162	2.70939e-163	-8.20211e-165	3.25023e-163	-4.07462e-164	-2.81653e-163	3.2752e-163	8.54626e-164	-4.02288e-163	-8.99247e-163	-1.36159e-162	0
-1.38989e-162	1.96282e-164	-7.93432e-163	7.17171e-163	3.61026e-163	-6.89559e-163	6.51808e-163	-3.13396e-163	9.53466e-164	1.60379e-163	1.07381e-163	1.41344e-163	-3.18585e-164	2.34391e-163	5.04021e-163	4.41034e-163	-5.4308e-163	5.95716e-164	2.49017e-163	1.20202e-162	2.70939e-163	-8.20211e-165	3.25023e-163	-4.07462e-164	-2.81653e-163	3.2752e-163	8.54626e-164	-4.02288e-163	-8.99247e-163	-1.36159e-162	0
-1.38989e-162	1.96282e-164	-7.93432e-163	7.17171e-163	3.61026e-163	-6.89559e-163	6.51808e-163	-3.13396e-163	9.53466e-164	1.60379e-163	1.07381e-163	1.41344e-163	-3.18585e-164	2.34391e-163	5.04021e-163	4.41034e-163	-5.4308e-163	5.95716e-164	2.49017e-163	1.20202e-162	2.70939e-163	-8.20211e-165	3.25023e-163	-4.07462e-164	-2.81653e-163	3.2752e-163	8.54626e-164	-4.02288e-163	-8.99247e-163	-1.36159e-162	0
-1.38989e-162	1.96282e-164	-7.93432e-163	7.17171e-163	3.61026e-163	-6.89559e-163	6.51808e-163	-3.13396e-163	9.53466e-164	1.60379e-163	1.07381e-163	1.41344e-163	-3.18585e-164	2.34391e-163	5.04021e-163	4.41034e-163	-5.4308e-163	5.95716e-164	2.49017e-163	1.20202e-162	2.70939e-163	-8.20211e-165	3.25023e-163	-4.07462e-164	-2.81653e-163	3.2752e-163	8.54626e-164	-4.02288e-163	-8.99247e-163	-1.36159e-162	0
-1.38989e-162	1.96282e-164	-7.93432e-163	7.17171e-163	3.61026e-163	-6.89559e-163	6.51808e-163	-3.13396e-163	9.53466e-164	1.60379e-163	1.07381e-163	1.41344e-163	-3.18585e-164	2.34391e-163	5.04021e-163	4.41034e-163	-5.4308e-163	5.95716e-164	2.49017e-163	1.20202e-162	2.70939e-163	-8.20211e-165	3.25023e-163	-4.07462e-164	-2.81653e-163	3.2752e-163	8.54626e-164	-4.02288e-163	-8.99247e-163	-1.36159e-162	0
-1.38989e-162	1.96282e-164	-7.93432e-163	7.17171e-163	3.61026e-163	-6.89559e-163	6.51808e-163	-3.13396e-163	9.53466e-164	1.60379e-163	1.07381e-163	1.41344e-163	-3.18585e-164	2.34391e-163	5.04021e-163	4.41034e-163	-5.4308e-163	5.95716e-164	2.49017e-163	1.20202e-162	2.70939e-163	-8.20211e-165	3.25023e-163	-4.07462e-164	-2.81653e-163	3.2752e-163	8.54626e-164	-4.02288e-163	-8.99247e-163	-1.36159e-162	0
-1.38989e-162	1.96282e-164	-7.93432e-163	7.17171e-163	3.61026e-163	-6.89559e-163	6.51808e-163	-3.13396e-163	9.53466e-164	1.60379e-163	1.07381e-163	1.41344e-163	-3.18585e-164	2.34391e-163	5.04021e-163	4.41034e-163	-5.4308e-163	5.95716e-164	2.49017e-163	1.20202e-162	2.70939e-163	-8.20211e-165	3.25023e-163	-4.07462e-164	-2.81653e-163	3.2752e-163	8.54626e-164	-4.02288e-163	-8.99247e-163	-1.36159e-162	0
-1.38989e-162	1.96282e-164	-7.93432e-163	7.17171e-163	3.61026e-163	-6.89559e-163	6.51808e-163	-3.13396e-163	9.53466e-164	1.60379e-163	1.07381e-163	1.41344e-163	-3.18585e-164	2.34391e-163	5.04021e-163	4.41034e-163	-5.4308e-163	5.95716e-164	2.49017e-163	1.20202e-162	2.70939e-163	-8.20211e-165	3.25023e-163	-4.07462e-164	-2.81653e-163	3.2752e-163	8.54626e-164	-4.02288e-163	-8.99247e-163	-1.36159e-162	0
-1.38989e-162	1.96282e-164	-7.93432e-163	7.17171e-163	3.61026e-163	-6.89559e-163	6.51808e-163	-3.13396e-163	9.53466e-164	1.60379e-163	1.07381e-163	1.41344e-163	-3.18585e-164	2.34391e-163	5.04021e-163	4.41034e-163	-5.4308e-163	5.95716e-164	2.49017e-163	1.20202e-162	2.70939e-163	-8.20211e-165	3.25023e-163	-4.07462e-164	-2.81653e-163	3.2752e-163	8.54626e-164	-4.02288e-163	-8.99247e-163	-1.36159e-162	0
-1.38989e-162	1.96282e-164	-7.93432e-163	7.17171e-163	3.61026e-163	-6.89559e-163	6.51808e-163	-3.13396e-163	9.53466e-164	1.60379e-163	1.07381e-163	1.41344e-163	-3.18585e-164	2.34391e-163	5.04021e-163	4.41034e-163	-5.4308e-163	5.95716e-164	2.49017e-163	1.20202e-162	2.70939e-163	-8.20211e-165	3.25023e-163	-4.07462e-164	-2.81653e-163	3.2752e-163	8.54626e-164	-4.02288e-163	-8.99247e-163	-1.36159e-162	0
-1.38989e-162	1.96282e-164	-7.93432e-163	7.17171e-163	3.61026e-163	-6.89559e-163	6.51808e-163	-3.13396e-163	9.53466e-164	1.60379e-163	1.07381e-163	1.41344e-163	-3.18585e-164	2.34391e-163	5.04021e-163	4.41034e-163	-5.4308e-163	5.95716e-164	2.49017e-163	1.20202e-162	2.70939e-163	-8.20211e-165	3.25023e-163	-4.07462e-164	-2.81653e-163	3.2752e-163	8.54626e-164	-4.02288e-163	-8.99247e-163	-1.36159e-162	0
-1.38989e-162	1.96282e-164	-7.93432e-163	7.17171e-163	3.61026e-163	-6.89559e-163	6.51808e-163	-3.13396e-163	9.53466e-164	1.60379e-163	1.07381e-163	1.41344e-163	-3.18585e-164	2.34391e-163	5.04021e-163	4.41034e-163	-5.4308e-163	5.95716e-164	2.49017e-163	1.20202e-162	2.70939e-163	-8.20211e-165	3.25023e-163	-4.07462e-164	-2.81653e-163	3.2752e-163	8.54626e-164	-4.02288e-163	-8.99247e-163	-1.36159e-162	0
-1.38989e-162	1.96282e-164	-7.93432e-163	7.17171e-163	3.61026e-163	-6.89559e-163	6.51808e-163	-3.13396e-163	9.53466e-164	1.60379e-163	1.07381e-163	1.41344e-163	-3.18585e-164	2.34391e-163	5.04021e-163	4.41034e-163	-5.4308e-163	5.95716e-164	2.49017e-163	1.20202e-162	2.70939e-163	-8.20211e-165	3.25023e-163	-4.07462e-164	-2.81653e-163	3.2752e-163	8.54626e-164	-4.02288e-163	-8.99247e-163	-1.36159e-162	0
-1.38989e-162	1.96282e-164	-7.93432e-163	7.17171e-163	3.61026e-163	-6.89559e-163	6.51808e-163	-3.13396e-163	9.53466e-164	1.60379e-163	1.07381e-163	1.41344e-163	-3.18585e-164	2.34391e-163	5.04021e-163	4.41034e-163	-5.4308e-163	5.95716e-164	2.49017e-163	1.20202e-162	2.70939e-163	-8.20211e-165	3.25023e-163	-4.07462e-164	-2.81653e-163	3.2752e-163	8.54626e-164	-4.02288e-163	-8.99247e-163	-1.36159e-162	0
-1.38989e-162	1.96282e-164	-7.93432e-163	7.17171e-163	3.61026e-163	-6.89559e-163	6.51808e-163	-3.13396e-163	9.53466e-164	1.60379e-163	1.07381e-163	1.41344e-163	-3.18585e-164	2.34391e-163	5.04021e-163	4.41034e-163	-5.4308e-163	5.95716e-164	2.49017e-163	1.20202e-162	2.70939e-163	-8.20211e-165	3.25023e-163	-4.07462e-164	-2.81653e-163	3.2752e-163	8.54626e-164	-4.02288e-163	-8.99247e-163	-1.36159e-162	0
-1.38989e-162	1.96282e-164	-7.93432e-163	7.17171e-163	3.61026e-163	-6.89559e-163	6.51808e-163	-3.13396e-163	9.53466e-164	1.60379e-163	1.07381e-163	1.41344e-163	-3.18585e-164	2.34391e-163	5.04021e-163	4.41034e-163	-5.4308e-163	5.95716e-164	2.49017e-163	1.20202e-162	2.70939e-163	-8.20211e-165	3.25023e-163	-4.07462e-164	-2.81653e-163	3.2752e-163	8.54626e-164	-4.02288e-163	-8.99247e-163	-1.36159e-162	0
-1.38989e-162	1.96282e-164	-7.93432e-163	7.17171e-163	3.61026e-163	-6.89559e-163	6.51808e-163	-3.13396e-163	9.53466e-164	1.60379e-163	1.07381e-163	1.41344e-163	-3.18585e-164	2.34391e-163	5.04021e-163	4.41034e-163	-5.4308e-163	5.95716e-164	2.49017e-163	1.20202e-162	2.70939e-163	-8.20211e-165	3.25023e-163	-4.07462e-164	-2.81653e-163	3.2752e-163	8.54626e-164	-4.02288e-163	-8.99247e-163	-1.36159e-162	0
-1.38989e-162	1.96282e-164	-7.93432e-163	7.17171e-163	3.61026e-163	-6.89559e-163	6.51808e-163	-3.13396e-163	9.53466e-164	1.60379e-163	1.07381e-163	1.41344e-163	-3.18585e-164	2.34391e-163	5.04021e-163	4.41034e-163	-5.4308e-163	5.95716e-164	2.49017e-163	1.20202e-162	2.70939e-163	-8.20211e-165	3.25023e-163	-4.07462e-164	-2.81653e-163	3.2752e-163	8.54626e-164	-4.02288e-163	-8.99247e-163	-1.36159e-162	0
-1.38989e-162	1.96282e-164	-7.93432e-163	7.17171e-163	3.61026e-163	-6.89559e-163	6.51808e-163	-3.13396e-163	9.53466e-164	1.60379e-163	1.07381e-163	1.41344e-163	-3.18585e-164	2.34391e-163	5.04021e-163	4.41034e-163	-5.4308e-163	5.95716e-164	2.49017e-163	1.20202e-162	2.70939e-163	-8.20211e-165	3.25023e-163	-4.07462e-164	-2.81653e-163	3.2752e-163	8.54626e-164	-4.02288e-163	-8.99247e-163	-1.36159e-162	0
-1.38989e-162	1.96282e-164	-7.93432e-163	7.17171e-163	3.61026e-163	-6.89559e-163	6.51808e-163	-3.13396e-163	9.53466e-164	1.60379e-163	1.07381e-163	1.41344e-163	-3.18585e-164	2.34391e-163	5.04021e-163	4.41034e-163	-5.4308e-163	5.95716e-164	2.49017e-163	1.20202e-162	2.70939e-163	-8.20211e-165	3.25023e-163	-4.07462e-164	-2.81653e-163	3.2752e-163	8.54626e-164	-4.02288e-163	-8.99247e-163	-1.36159e-162	0
-1.38989e-162	1.96282e-164	-7.93432e-163	7.17171e-163	3.61026e-163	-6.89559e-163	6.51808e-163	-3.13396e-163	9.53466e-164	1.60379e-163	1.07381e-163	1.41344e-163	-3.18585e-164	2.34391e-163	5.04021e-163	4.41034e-163	-5.4308e-163	5.95716e-164	2.49017e-163	1.20202e-162	2.70939e-163	-8.20211e-165	3.25023e-163	-4.07462e-164	-2.81653e-163	3.2752e-163	8.54626e-164	-4.02288e-163	-8.99247e-163	-1.36159e-162	0
-1.38989e-162	1.96282e-164	-7.93432e-163	7.17171e-163	3.61026e-163	-6.89559e-163	6.51808e-163	-3.13396e-163	9.53466e-164	1.60379e-163	1.07381e-163	1.41344e-163	-3.18585e-164	2.34391e-163	5.04021e-163	4.41034e-163	-5.4308e-163	5.95716e-164	2.49017e-163	1.20202e-162	2.70939e-163	-8.20211e-165	3.25023e-163	-4.07462e-164	-2.81653e-163	3.2752e-163	8.54626e-164	-4.02288e-163	-8.99247e-163	-1.36159e-162	0
-1.38989e-162	1.96282e-164	-7.93432e-163	7.17171e-163	3.61026e-163	-6.89559e-163	6.51808e-163	-3.13396e-163	9.53466e-164	1.60379e-163	1.07381e-163	1.41344e-163	-3.18585e-164	2.34391e-163	5.04021e-163	4.41034e-163	-5.4308e-163	5.95716e-164	2.49017e-163	1.20202e-162	2.70939e-163	-8.20211e-165	3.25023e-163	-4.07462e-164	-2.81653e-163	3.2752e-163	8.54626e-164	-4.02288e-163	-8.99247e-163	-1.36159e-162	0
-1.38989e-162	1.96282e-164	-7.93432e-163	7.17171e-163	3.61026e-163	-6.89559e-163	6.51808e-163	-3.13396e-163	9.53466e-164	1.60379e-163	1.07381e-163	1.41344e-163	-3.18585e-164	2.34391e-163	5.04021e-163	4.41034e-163	-5.4308e-163	5.95716e-164	2.49017e-163	1.20202e-162	2.70939e-163	-8.20211e-165	3.25023e-163	-4.07462e-164	-2.81653e-163	3.2752e-163	8.54626e-164	-4.02288e-163	-8.99247e-163	-1.36159e-162	0
-1.38989e-162	1.96282e-164	-7.93432e-163	7.17171e-163	3.61026e-163	-6.89559e-163	6.51808e-163	-3.13396e-163	9.53466e-164	1.60379e-163	1.07381e-163	1.41344e-163	-3.18585e-164	2.34391e-163	5.04021e-163	4.41034e-163	-5.4308e-163	5.95716e-164	2.49017e-163	1.20202e-162	2.70939e-163	-8.20211e-165	3.25023e-163	-4.07462e-164	-2.81653e-163	3.2752e-163	8.54626e-164	-4.02288e-163	-8.99247e-163	-1.36159e-162	0
-1.38989e-162	1.96282e-164	-7.93432e-163	7.17171e-163	3.61026e-163	-6.89559e-163	6.51808e-163	-3.13396e-163	9.53466e-164	1.60379e-163	1.07381e-163	1.41344e-163	-3.18585e-164	2.34391e-163	5.04021e-163	4.41034e-163	-5.4308e-163	5.95716e-164	2.49017e-163	1.20202e-162	2.70939e-163	-8.20211e-165	3.25023e-163	-4.07462e-164	-2.81653e-163	3.2752e-163	8.54626e-164	-4.02288e-163	-8.99247e-163	-1.36159e-162	0
-1.38989e-162	1.96282e-164	-7.93432e-163	7.17171e-163	3.61026e-163	-6.89559e-163	6.51808e-163	-3.13396e-163	9.53466e-164	1.60379e-163	1.07381e-163	1.41344e-163	-3.18585e-164	2.34391e-163	5.04021e-163	4.41034e-163	-5.4308e-163	5.95716e-164	2.49017e-163	1.20202e-162	2.70939e-163	-8.20211e-165	3.25023e-163	-4.07462e-164	-2.81653e-163	3.2752e-163	8.54626e-164	-4.02288e-163	-8.99247e-163	-1.36159e-162	0
-1.38989e-162	1.96282e-164	-7.93432e-163	7.17171e-163	3.61026e-163	-6.89559e-163	6.51808e-163	-3.13396e-163	9.53466e-164	1.60379e-163	1.07381e-163	1.41344e-163	-3.18585e-164	2.34391e-163	5.04021e-163	4.41034e-163	-5.4308e-163	5.95716e-164	2.49017e-163	1.20202e-162	2.70939e-163	-8.20211e-165	3.25023e-163	-4.07462e-164	-2.81653e-163	3.2752e-163	8.54626e-164	-4.02288e-163	-8.99247e-163	-1.36159e-162	0
-1.38989e-162	1.96282e-164	-7.93432e-163	7.17171e-163	3.61026e-163	-6.89559e-163	6.51808e-163	-3.13396e-163	9.53466e-164	1.60379e-163	1.07381e-163	1.41344e-163	-3.18585e-164	2.34391e-163	5.04021e-163	4.41034e-163	-5.4308e-163	5.95716e-164	2.49017e-163	1.20202e-162	2.70939e-163	-8.20211e-165	3.25023e-163	-4.07462e-164	-2.81653e-163	3.2752e-163	8.54626e-164	-4.02288e-163	-8.99247e-163	-1.36159e-162	0
-1.38989e-162	1.96282e-164	-7.93432e-163	7.17171e-163	3.61026e-163	-6.89559e-163	6.51808e-163	-3.13396e-163	9.53466e-164	1.60379e-163	1.07381e-163	1.41344e-163	-3.18585e-164	2.34391e-163	5.04021e-163	4.41034e-163	-5.4308e-163	5.95716e-164	2.49017e-163	1.20202e-162	2.70939e-163	-8.20211e-165	3.25023e-163	-4.07462e-164	-2.81653e-163	3.2752e-163	8.54626e-164	-4.02288e-163	-8.99247e-163	-1.36159e-162	0
-1.38989e-162	1.96282e-164	-7.93432e-163	7.17171e-163	3.61026e-163	-6.89559e-163	6.51808e-163	-3.13396e-163	9.53466e-164	1.60379e-163	1.07381e-163	1.41344e-163	-3.18585e-164	2.34391e-163	5.04021e-163	4.41034e-163	-5.4308e-163	5.95716e-164	2.49017e-163	1.20202e-162	2.70939e-163	-8.20211e-165	3.25023e-163	-4.07462e-164	-2.81653e-163	3.2752e-163	8.54626e-164	-4.02288e-163	-8.99247e-163	-1.36159e-162	0
-1.38989e-162	1.96282e-164	-7.93432e-163	7.17171e-163	3.61026e-163	-6.89559e-163	6.51808e-163	-3.13396e-163	9.53466e-164	1.60379e-163	1.07381e-163	1.41344e-163	-3.18585e-164	2.34391e-163	5.04021e-163	4.41034e-163	-5.4308e-163	5.95716e-164	2.49017e-163	1.20202e-162	2.70939e-163	-8.20211e-165	3.25023e-163	-4.07462e-164	-2.81653e-163	3.2752e-163	8.54626e-164	-4.02288e-163	-8.99247e-163	-1.36159e-162	0
-1.38989e-162	1.96282e-164	-7.93432e-163	7.17171e-163	3.61026e-163	-6.89559e-163	6.51808e-163	-3.13396e-163	9.53466e-164	1.60379e-163	1.07381e-163	1.41344e-163	-3.18585e-164	2.34391e-163	5.04021e-163	4.41034e-163	-5.4308e-163	5.95716e-164	2.49017e-163	1.20202e-162	2.70939e-163	-8.20211e-165	3.25023e-163	-4.07462e-164	-2.81653e-163	3.2752e-163	8.54626e-164	-4.02288e-163	-8.99247e-163	-1.36159e-162	0
-1.38989e-162	1.96282e-164	-7.93432e-163	7.17171e-163	3.61026e-163	-6.89559e-163	6.51808e-163	-3.13396e-163	9.53466e-164	1.60379e-163	1.07381e-163	1.41344e-163	-3.18585e-164	2.34391e-163	5.04021e-163	4.41034e-163	-5.4308e-163	5.95716e-164	2.49017e-163	1.20202e-162	2.70939e-163	-8.20211e-165	3.25023e-163	-4.07462e-164	-2.81653e-163	3.2752e-163	8.54626e-164	-4.02288e-163	-8.99247e-163	-1.36159e-162	0
-1.38989e-162	1.96282e-164	-7.93432e-163	7.17171e-163	3.61026e-163	-6.89559e-163	6.51808e-163	-3.13396e-163	9.53466e-164	1.60379e-163	1.07381e-163	1.41344e-163	-3.18585e-164	2.34391e-163	5.04021e-163	4.41034e-163	-5.4308e-163	5.95716e-164	2.49017e-163	1.20202e-162	2.70939e-163	-8.20211e-165	3.25023e-163	-4.07462e-164	-2.81653e-163	3.2752e-163	8.54626e-164	-4.02288e-163	-8.99247e-163	-1.36159e-162	0
-1.38989e-162	1.96282e-164	-7.93432e-163	7.17171e-163	3.61026e-163	-6.89559e-163	6.51808e-163	-3.13396e-163	9.53466e-164	1.60379e-163	1.07381e-163	1.41344e-163	-3.18585e-164	2.34391e-163	5.04021e-163	4.41034e-163	-5.4308e-163	5.95716e-164	2.49017e-163	1.20202e-162	2.70939e-163	-8.20211e-165	3.25023e-163	-4.07462e-164	-2.81653e-163	3.2752e-163	8.54626e-164	-4.02288e-163	-8.99247e-163	-1.36159e-162	0
-1.38989e-162	1.96282e-164	-7.93432e-163	7.17171e-163	3.61026e-163	-6.89559e-163	6.51808e-163	-3.13396e-163	9.53466e-164	1.60379e-163	1.07381e-163	1.41344e-163	-3.18585e-164	2.34391e-163	5.04021e-163	4.41034e-163	-5.4308e-163	5.95716e-164	2.49017e-163	1.20202e-162	2.70939e-163	-8.20211e-165	3.25023e-163	-4.07462e-164	-2.81653e-163	3.2752e-163	8.54626e-164	-4.02288e-163	-8.99247e-163	-1.36159e-162	0
-1.38989e-162	1.96282e-164	-7.93432e-163	7.17171e-163	3.61026e-163	-6.89559e-163	6.51808e-163	-3.13396e-163	9.53466e-164	1.60379e-163	1.07381e-163	1.41344e-163	-3.18585e-164	2.34391e-163	5.04021e-163	4.41034e-163	-5.4308e-163	5.95716e-164	2.49017e-163	1.20202e-162	2.70939e-163	-8.20211e-165	3.25023e-163	-4.07462e-164	-2.81653e-163	3.2752e-163	8.54626e-164	-4.02288e-163	-8.99247e-163	-1.36159e-162	0
-1.38989e-162	1.96282e-164	-7.93432e-163	7.17171e-163	3.61026e-163	-6.89559e-163	6.51808e-163	-3.13396e-163	9.53466e-164	1.60379e-163	1.07381e-163	1.41344e-163	-3.18585e-164	2.34391e-163	5.04021e-163	4.41034e-163	-5.4308e-163	5.95716e-164	2.49017e-163	1.20202e-162	2.70939e-163	-8.20211e-165	3.25023e-163	-4.07462e-164	-2.81653e-163	3.2752e-163	8.54626e-164	-4.02288e-163	-8.99247e-163	-1.36159e-162	0
-1.38989e-162	1.96282e-164	-7.93432e-163	7.17171e-163	3.61026e-163	-6.89559e-163	6.51808e-163	-3.13396e-163	9.53466e-164	1.60379e-163	1.07381e-163	1.41344e-163	-3.18585e-164	2.34391e-163	5.04021e-163	4.41034e-163	-5.4308e-163	5.95716e-164	2.49017e-163	1.20202e-162	2.70939e-163	-8.20211e-165	3.25023e-163	-4.07462e-164	-2.81653e-163	3.2752e-163	8.54626e-164	-4.02288e-163	-8.99247e-163	-1.36159e-162	0
-1.38989e-162	1.96282e-164	-7.93432e-163	7.17171e-163	3.61026e-163	-6.89559e-163	6.51808e-163	-3.13396e-163	9.53466e-164	1.60379e-163	1.07381e-163	1.41344e-163	-3.18585e-164	2.34391e-163	5.04021e-163	4.41034e-163	-5.4308e-163	5.95716e-164	2.49017e-163	1.20202e-162	2.70939e-163	-8.20211e-165	3.25023e-163	-4.07462e-164	-2.81653e-163	3.2752e-163	8.54626e-164	-4.02288e-163	-8.99247e-163	-1.36159e-162	0
-1.38989e-162	1.96282e-164	-7.93432e-163	7.17171e-163	3.61026e-163	-6.89559e-163	6.51808e-163	-3.13396e-163	9.53466e-164	1.60379e-163	1.07381e-163	1.41344e-163	-3.18585e-164	2.34391e-163	5.04021e-163	4.41034e-163	-5.4308e-163	5.95716e-164	2.49017e-163	1.20202e-162	2.70939e-163	-8.20211e-165	3.25023e-163	-4.07462e-164	-2.81653e-163	3.2752e-163	8.54626e-164	-4.02288e-163	-8.99247e-163	-1.36159e-162	0
-1.38989e-162	1.96282e-164	-7.93432e-163	7.17171e-163	3.61026e-163	-6.89559e-163	6.51808e-163	-3.13396e-163	9.53466e-164	1.60379e-163	1.07381e-163	1.41344e-163	-3.18585e-164	2.34391e-163	5.04021e-163	4.41034e-163	-5.4308e-163	5.95716e-164	2.49017e-163	1.20202e-162	2.70939e-163	-8.20211e-165	3.25023e-163	-4.07462e-164	-2.81653e-163	3.2752e-163	8.54626e-164	-4.02288e-163	-8.99247e-163	-1.36159e-162	0
-1.38989e-162	1.96282e-164	-7.93432e-163	7.17171e-163	3.61026e-163	-6.89559e-163	6.51808e-163	-3.13396e-163	9.53466e-164	1.60379e-163	1.07381e-163	1.41344e-163	-3.18585e-164	2.34391e-163	5.04021e-163	4.41034e-163	-5.4308e-163	5.95716e-164	2.49017e-163	1.20202e-162	2.70939e-163	-8.20211e-165	3.25023e-163	-4.07462e-164	-2.81653e-163	3.2752e-163	8.54626e-164	-4.02288e-163	-8.99247e-163	-1.36159e-162	0
-1.38989e-162	1.96282e-164	-7.93432e-163	7.17171e-163	3.61026e-163	-6.89559e-163	6.51808e-163	-3.13396e-163	9.53466e-164	1.60379e-163	1.07381e-163	1.41344e-163	-3.18585e-164	2.34391e-163	5.04021e-163	4.41034e-163	-5.4308e-163	5.95716e-164	2.49017e-163	1.20202e-162	2.70939e-163	-8.20211e-165	3.25023e-163	-4.07462e-164	-2.81653e-163	3.2752e-163	8.54626e-164	-4.02288e-163	-8.99247e-163	-1.36159e-162	0
-1.38989e-162	1.96282e-164	-7.93432e-163	7.17171e-163	3.61026e-163	-6.89559e-163	6.51808e-163	-3.13396e-163	9.53466e-164	1.60379e-163	1.07381e-163	1.41344e-163	-3.18585e-164	2.34391e-163	5.04021e-163	4.41034e-163	-5.4308e-163	5.95716e-164	2.49017e-163	1.20202e-162	2.70939e-163	-8.20211e-165	3.25023e-163	-4.07462e-164	-2.81653e-163	3.2752e-163	8.54626e-164	-4.02288e-163	-8.99247e-163	-1.36159e-162	0
-1.38989e-162	1.96282e-164	-7.93432e-163	7.17171e-163	3.61026e-163	-6.89559e-163	6.51808e-163	-3.13396e-163	9.53466e-164	1.60379e-163	1.07381e-163	1.41344e-163	-3.18585e-164	2.34391e-163	5.04021e-163	4.41034e-163	-5.4308e-163	5.95716e-164	2.49017e-163	1.20202e-162	2.70939e-163	-8.20211e-165	3.25023e-163	-4.07462e-164	-2.81653e-163	3.2752e-163	8.54626e-164	-4.02288e-163	-8.99247e-163	-1.36159e-162	0
-1.38989e-162	1.96282e-164	-7.93432e-163	7.17171e-163	3.61026e-163	-6.89559e-163	6.51808e-163	-3.13396e-163	9.53466e-164	1.60379e-163	1.07381e-163	1.41344e-163	-3.18585e-164	2.34391e-163	5.04021e-163	4.41034e-163	-5.4308e-163	5.95716e-164	2.49017e-163	1.20202e-162	2.70939e-163	-8.20211e-165	3.25023e-163	-4.07462e-164	-2.81653e-163	3.2752e-163	8.54626e-164	-4.02288e-163	-8.99247e-163	-1.36159e-162	0
-1.38989e-162	1.96282e-164	-7.93432e-163	7.17171e-163	3.61026e-163	-6.89559e-163	6.51808e-163	-3.13396e-163	9.53466e-164	1.60379e-163	1.07381e-163	1.41344e-163	-3.18585e-164	2.34391e-163	5.04021e-163	4.41034e-163	-5.4308e-163	5.95716e-164	2.49017e-163	1.20202e-162	2.70939e-163	-8.20211e-165	3.25023e-163	-4.07462e-164	-2.81653e-163	3.2752e-163	8.54626e-164	-4.02288e-163	-8.99247e-163	-1.36159e-162	0
-1.38989e-162	1.96282e-164	-7.93432e-163	7.17171e-163	3.61026e-163	-6.89559e-163	6.51808e-163	-3.13396e-163	9.53466e-164	1.60379e-163	1.07381e-163	1.41344e-163	-3.18585e-164	2.34391e-163	5.04021e-163	4.41034e-163	-5.4308e-163	5.95716e-164	2.49017e-163	1.20202e-162	2.70939e-163	-8.20211e-165	3.25023e-163	-4.07462e-164	-2.81653e-163	3.2752e-163	8.54626e-164	-4.02288e-163	-8.99247e-163	-1.36159e-162	0
-1.38989e-162	1.96282e-164	-7.93432e-163	7.17171e-163	3.61026e-163	-6.89559e-163	6.51808e-163	-3.13396e-163	9.53466e-164	1.60379e-163	1.07381e-163	1.41344e-163	-3.18585e-164	2.34391e-163	5.04021e-163	4.41034e-163	-5.4308e-163	5.95716e-164	2.49017e-163	1.20202e-162	2.70939e-163	-8.20211e-165	3.25023e-163	-4.07462e-164	-2.81653e-163	3.2752e-163	8.54626e-164	-4.02288e-163	-8.99247e-163	-1.36159e-162	0
-1.38989e-162	1.96282e-164	-7.93432e-163	7.17171e-163	3.61026e-163	-6.89559e-163	6.51808e-163	-3.13396e-163	9.53466e-164	1.60379e-163	1.07381e-163	1.41344e-163	-3.18585e-164	2.34391e-163	5.04021e-163	4.41034e-163	-5.4308e-163	5.95716e-164	2.49017e-163	1.20202e-162	2.70939e-163	-8.20211e-165	3.25023e-163	-4.07462e-164	-2.81653e-163	3.2752e-163	8.54626e-164	-4.02288e-163	-8.99247e-163	-1.36159e-162	0
-1.38989e-162	1.96282e-164	-7.93432e-163	7.17171e-163	3.61026e-163	-6.89559e-163	6.51808e-163	-3.13396e-163	9.53466e-164	1.60379e-163	1.07381e-163	1.41344e-163	-3.18585e-164	2.34391e-163	5.04021e-163	4.41034e-163	-5.4308e-163	5.95716e-164	2.49017e-163	1.20202e-162	2.70939e-163	-8.20211e-165	3.25023e-163	-4.07462e-164	-2.81653e-163	3.2752e-163	8.54626e-164	-4.02288e-163	-8.99247e-163	-1.36159e-162	0
-1.38989e-162	1.96282e-164	-7.93432e-163	7.17171e-163	3.61026e-163	-6.89559e-163	6.51808e-163	-3.13396e-163	9.53466e-164	1.60379e-163	1.07381e-163	1.41344e-163	-3.18585e-164	2.34391e-163	5.04021e-163	4.41034e-163	-5.4308e-163	5.95716e-164	2.49017e-163	1.20202e-162	2.70939e-163	-8.20211e-165	3.25023e-163	-4.07462e-164	-2.81653e-163	3.2752e-163	8.54626e-164	-4.02288e-163	-8.99247e-163	-1.36159e-162	0
-1.38989e-162	1.96282e-164	-7.93432e-163	7.17171e-163	3.61026e-163	-6.89559e-163	6.51808e-163	-3.13396e-163	9.53466e-164	1.60379e-163	1.07381e-163	1.41344e-163	-3.18585e-164	2.34391e-163	5.04021e-163	4.41034e-163	-5.4308e-163	5.95716e-164	2.49017e-163	1.20202e-162	2.70939e-163	-8.20211e-165	3.25023e-163	-4.07462e-164	-2.81653e-163	3.2752e-163	8.54626e-164	-4.02288e-163	-8.99247e-163	-1.36159e-162	0
-1.38989e-162	1.96282e-164	-7.93432e-163	7.17171e-163	3.61026e-163	-6.89559e-163	6.51808e-163	-3.13396e-163	9.53466e-164	1.60379e-163	1.07381e-163	1.41344e-163	-3.18585e-164	2.34391e-163	5.04021e-163	4.41034e-163	-5.4308e-163	5.95716e-164	2.49017e-163	1.20202e-162	2.70939e-163	-8.20211e-165	3.25023e-163	-4.07462e-164	-2.81653e-163	3.2752e-163	8.54626e-164	-4.02288e-163	-8.99247e-163	-1.36159e-162	0
-1.38989e-162	1.96282e-164	-7.93432e-163	7.17171e-163	3.61026e-163	-6.89559e-163	6.51808e-163	-3.13396e-163	9.53466e-164	1.60379e-163	1.07381e-163	1.41344e-163	-3.18585e-164	2.34391e-163	5.04021e-163	4.41034e-163	-5.4308e-163	5.95716e-164	2.49017e-163	1.20202e-162	2.70939e-163	-8.20211e-165	3.25023e-163	-4.07462e-164	-2.81653e-163	3.2752e-163	8.54626e-164	-4.02288e-163	-8.99247e-163	-1.36159e-162	0
-1.38989e-162	1.96282e-164	-7.93432e-163	7.17171e-163	3.61026e-163	-6.89559e-163	6.51808e-163	-3.13396e-163	9.53466e-164	1.60379e-163	1.07381e-163	1.41344e-163	-3.18585e-164	2.34391e-163	5.04021e-163	4.41034e-163	-5.4308e-163	5.95716e-164	2.49017e-163	1.20202e-162	2.70939e-163	-8.20211e-165	3.25023e-163	-4.07462e-164	-2.81653e-163	3.2752e-163	8.54626e-164	-4.02288e-163	-8.99247e-163	-1.36159e-162	0
-1.38989e-162	1.96282e-164	-7.93432e-163	7.17171e-163	3.61026e-163	-6.89559e-163	6.51808e-163	-3.13396e-163	9.53466e-164	1.60379e-163	1.07381e-163	1.41344e-163	-3.18585e-164	2.34391e-163	5.04021e-163	4.41034e-163	-5.4308e-163	5.95716e-164	2.49017e-163	1.20202e-162	2.70939e-163	-8.20211e-165	3.25023e-163	-4.07462e-164	-2.81653e-163	3.2752e-163	8.54626e-164	-4.02288e-163	-8.99247e-163	-1.36159e-162	0
-1.38989e-162	1.96282e-164	-7.93432e-163	7.17171e-163	3.61026e-163	-6.89559e-163	6.51808e-163	-3.13396e-163	9.53466e-164	1.60379e-163	1.07381e-163	1.41344e-163	-3.18585e-164	2.34391e-163	5.04021e-163	4.41034e-163	-5.4308e-163	5.95716e-164	2.49017e-163	1.20202e-162	2.70939e-163	-8.20211e-165	3.25023e-163	-4.07462e-164	-2.81653e-163	3.2752e-163	8.54626e-164	-4.02288e-163	-8.99247e-163	-1.36159e-162	0
-1.38989e-162	1.96282e-164	-7.93432e-163	7.17171e-163	3.61026e-163	-6.89559e-163	6.51808e-163	-3.13396e-163	9.53466e-164	1.60379e-163	1.07381e-163	1.41344e-163	-3.18585e-164	2.34391e-163	5.04021e-163	4.41034e-163	-5.4308e-163	5.95716e-164	2.49017e-163	1.20202e-162	2.70939e-163	-8.20211e-165	3.25023e-163	-4.07462e-164	-2.81653e-163	3.2752e-163	8.54626e-164	-4.02288e-163	-8.99247e-163	-1.36159e-162	0
-1.38989e-162	1.96282e-164	-7.93432e-163	7.17171e-163	3.61026e-163	-6.89559e-163	6.51808e-163	-3.13396e-163	9.53466e-164	1.60379e-163	1.07381e-163	1.41344e-163	-3.18585e-164	2.34391e-163	5.04021e-163	4.41034e-163	-5.4308e-163	5.95716e-164	2.49017e-163	1.20202e-162	2.70939e-163	-8.20211e-165	3.25023e-163	-4.07462e-164	-2.81653e-163	3.2752e-163	8.54626e-164	-4.02288e-163	-8.99247e-163	-1.36159e-162	0
-1.38989e-162	1.96282e-164	-7.93432e-163	7.17171e-163	3.61026e-163	-6.89559e-163	6.51808e-163	-3.13396e-163	9.53466e-164	1.60379e-163	1.07381e-163	1.41344e-163	-3.18585e-164	2.34391e-163	5.04021e-163	4.41034e-163	-5.4308e-163	5.95716e-164	2.49017e-163	1.20202e-162	2.70939e-163	-8.20211e-165	3.25023e-163	-4.07462e-164	-2.81653e-163	3.2752e-163	8.54626e-164	-4.02288e-163	-8.99247e-163	-1.36159e-162	0
-1.38989e-162	1.96282e-164	-7.93432e-163	7.17171e-163	3.61026e-163	-6.89559e-163	6.51808e-163	-3.13396e-163	9.53466e-164	1.60379e-163	1.07381e-163	1.41344e-163	-3.18585e-164	2.34391e-163	5.04021e-163	4.41034e-163	-5.4308e-163	5.95716e-164	2.49017e-163	1.20202e-162	2.70939e-163	-8.20211e-165	3.25023e-163	-4.07462e-164	-2.81653e-163	3.2752e-163	8.54626e-164	-4.02288e-163	-8.99247e-163	-1.36159e-162	0
-1.38989e-162	1.96282e-164	-7.93432e-163	7.17171e-163	3.61026e-163	-6.89559e-163	6.51808e-163	-3.13396e-163	9.53466e-164	1.60379e-163	1.07381e-163	1.41344e-163	-3.18585e-164	2.34391e-163	5.04021e-163	4.41034e-163	-5.4308e-163	5.95716e-164	2.49017e-163	1.20202e-162	2.70939e-163	-8.20211e-165	3.25023e-163	-4.07462e-164	-2.81653e-163	3.2752e-163	8.54626e-164	-4.02288e-163	-8.99247e-163	-1.36159e-162	0
-1.38989e-162	1.96282e-164	-7.93432e-163	7.17171e-163	3.61026e-163	-6.89559e-163	6.51808e-163	-3.13396e-163	9.53466e-164	1.60379e-163	1.07381e-163	1.41344e-163	-3.18585e-164	2.34391e-163	5.04021e-163	4.41034e-163	-5.4308e-163	5.95716e-164	2.49017e-163	1.20202e-162	2.70939e-163	-8.20211e-165	3.25023e-163	-4.07462e-164	-2.81653e-163	3.2752e-163	8.54626e-164	-4.02288e-163	-8.99247e-163	-1.36159e-162	0
-1.38989e-162	1.96282e-164	-7.93432e-163	7.17171e-163	3.61026e-163	-6.89559e-163	6.51808e-163	-3.13396e-163	9.53466e-164	1.60379e-163	1.07381e-163	1.41344e-163	-3.18585e-164	2.34391e-163	5.04021e-163	4.41034e-163	-5.4308e-163	5.95716e-164	2.49017e-163	1.20202e-162	2.70939e-163	-8.20211e-165	3.25023e-163	-4.07462e-164	-2.81653e-163	3.2752e-163	8.54626e-164	-4.02288e-163	-8.99247e-163	-1.36159e-162	0
-1.38989e-162	1.96282e-164	-7.93432e-163	7.17171e-163	3.61026e-163	-6.89559e-163	6.51808e-163	-3.13396e-163	9.53466e-164	1.60379e-163	1.07381e-163	1.41344e-163	-3.18585e-164	2.34391e-163	5.04021e-163	4.41034e-163	-5.4308e-163	5.95716e-164	2.49017e-163	1.20202e-162	2.70939e-163	-8.20211e-165	3.25023e-163	-4.07462e-164	-2.81653e-163	3.2752e-163	8.54626e-164	-4.02288e-163	-8.99247e-163	-1.36159e-162	0
-1.38989e-162	1.96282e-164	-7.93432e-163	7.17171e-163	3.61026e-163	-6.89559e-163	6.51808e-163	-3.13396e-163	9.53466e-164	1.60379e-163	1.07381e-163	1.41344e-163	-3.18585e-164	2.34391e-163	5.04021e-163	4.41034e-163	-5.4308e-163	5.95716e-164	2.49017e-163	1.20202e-162	2.70939e-163	-8.20211e-165	3.25023e-163	-4.07462e-164	-2.81653e-163	3.2752e-163	8.54626e-164	-4.02288e-163	-8.99247e-163	-1.36159e-162	0
-1.38989e-162	1.96282e-164	-7.93432e-163	7.17171e-163	3.61026e-163	-6.89559e-163	6.51808e-163	-3.13396e-163	9.53466e-164	1.60379e-163	1.07381e-163	1.41344e-163	-3.18585e-164	2.34391e-163	5.04021e-163	4.41034e-163	-5.4308e-163	5.95716e-164	2.49017e-163	1.20202e-162	2.70939e-163	-8.20211e-165	3.25023e-163	-4.07462e-164	-2.81653e-163	3.2752e-163	8.54626e-164	-4.02288e-163	-8.99247e-163	-1.36159e-162	0
-1.38989e-162	1.96282e-164	-7.93432e-163	7.17171e-163	3.61026e-163	-6.89559e-163	6.51808e-163	-3.13396e-163	9.53466e-164	1.60379e-163	1.07381e-163	1.41344e-163	-3.18585e-164	2.34391e-163	5.04021e-163	4.41034e-163	-5.4308e-163	5.95716e-164	2.49017e-163	1.20202e-162	2.70939e-163	-8.20211e-165	3.25023e-163	-4.07462e-164	-2.81653e-163	3.2752e-163	8.54626e-164	-4.02288e-163	-8.99247e-163	-1.36159e-162	0
-1.38989e-162	1.96282e-164	-7.93432e-163	7.17171e-163	3.61026e-163	-6.89559e-163	6.51808e-163	-3.13396e-163	9.53466e-164	1.60379e-163	1.07381e-163	1.41344e-163	-3.18585e-164	2.34391e-163	5.04021e-163	4.41034e-163	-5.4308e-163	5.95716e-164	2.49017e-163	1.20202e-162	2.70939e-163	-8.20211e-165	3.25023e-163	-4.07462e-164	-2.81653e-163	3.2752e-163	8.54626e-164	-4.02288e-163	-8.99247e-163	-1.36159e-162	0
-1.38989e-162	1.96282e-164	-7.93432e-163	7.17171e-163	3.61026e-163	-6.89559e-163	6.51808e-163	-3.13396e-163	9.53466e-164	1.60379e-163	1.07381e-163	1.41344e-163	-3.18585e-164	2.34391e-163	5.04021e-163	4.41034e-163	-5.4308e-163	5.95716e-164	2.49017e-163	1.20202e-162	2.70939e-163	-8.20211e-165	3.25023e-163	-4.07462e-164	-2.81653e-163	3.2752e-163	8.54626e-164	-4.02288e-163	-8.99247e-163	-1.36159e-162	0
-1.38989e-162	1.96282e-164	-7.93432e-163	7.17171e-163	3.61026e-163	-6.89559e-163	6.51808e-163	-3.13396e-163	9.53466e-164	1.60379e-163	1.07381e-163	1.41344e-163	-3.18585e-164	2.34391e-163	5.04021e-163	4.41034e-163	-5.4308e-163	5.95716e-164	2.49017e-163	1.20202e-162	2.70939e-163	-8.20211e-165	3.25023e-163	-4.07462e-164	-2.81653e-163	3.2752e-163	8.54626e-164	-4.02288e-163	-8.99247e-163	-1.36159e-162	0
-1.38989e-162	1.96282e-164	-7.93432e-163	7.17171e-163	3.61026e-163	-6.89559e-163	6.51808e-163	-3.13396e-163	9.53466e-164	1.60379e-163	1.07381e-163	1.41344e-163	-3.18585e-164	2.34391e-163	5.04021e-163	4.41034e-163	-5.4308e-163	5.95716e-164	2.49017e-163	1.20202e-162	2.70939e-163	-8.20211e-165	3.25023e-163	-4.07462e-164	-2.81653e-163	3.2752e-163	8.54626e-164	-4.02288e-163	-8.99247e-163	-1.36159e-162	0
-1.38989e-162	1.96282e-164	-7.93432e-163	7.17171e-163	3.61026e-163	-6.89559e-163	6.51808e-163	-3.13396e-163	9.53466e-164	1.60379e-163	1.07381e-163	1.41344e-163	-3.18585e-164	2.34391e-163	5.04021e-163	4.41034e-163	-5.4308e-163	5.95716e-164	2.49017e-163	1.20202e-162	2.70939e-163	-8.20211e-165	3.25023e-163	-4.07462e-164	-2.81653e-163	3.2752e-163	8.54626e-164	-4.02288e-163	-8.99247e-163	-1.36159e-162	0
-1.38989e-162	1.96282e-164	-7.93432e-163	7.17171e-163	3.61026e-163	-6.89559e-163	6.51808e-163	-3.13396e-163	9.53466e-164	1.60379e-163	1.07381e-163	1.41344e-163	-3.18585e-164	2.34391e-163	5.04021e-163	4.41034e-163	-5.4308e-163	5.95716e-164	2.49017e-163	1.20202e-162	2.70939e-163	-8.20211e-165	3.25023e-163	-4.07462e-164	-2.81653e-163	3.2752e-163	8.54626e-164	-4.02288e-163	-8.99247e-163	-1.36159e-162	0
-1.38989e-162	1.96282e-164	-7.93432e-163	7.17171e-163	3.61026e-163	-6.89559e-163	6.51808e-163	-3.13396e-163	9.53466e-164	1.60379e-163	1.07381e-163	1.41344e-163	-3.18585e-164	2.34391e-163	5.04021e-163	4.41034e-163	-5.4308e-163	5.95716e-164	2.49017e-163	1.20202e-162	2.70939e-163	-8.20211e-165	3.25023e-163	-4.07462e-164	-2.81653e-163	3.2752e-163	8.54626e-164	-4.02288e-163	-8.99247e-163	-1.36159e-162	0
-1.38989e-162	1.96282e-164	-7.93432e-163	7.17171e-163	3.61026e-163	-6.89559e-163	6.51808e-163	-3.13396e-163	9.53466e-164	1.60379e-163	1.07381e-163	1.41344e-163	-3.18585e-164	2.34391e-163	5.04021e-163	4.41034e-163	-5.4308e-163	5.95716e-164	2.49017e-163	1.20202e-162	2.70939e-163	-8.20211e-165	3.25023e-163	-4.07462e-164	-2.81653e-163	3.2752e-163	8.54626e-164	-4.02288e-163	-8.99247e-163	-1.36159e-162	0
-1.38989e-162	1.96282e-164	-7.93432e-163	7.17171e-163	3.61026e-163	-6.89559e-163	6.51808e-163	-3.13396e-163	9.53466e-164	1.60379e-163	1.07381e-163	1.41344e-163	-3.18585e-164	2.34391e-163	5.04021e-163	4.41034e-163	-5.4308e-163	5.95716e-164	2.49017e-163	1.20202e-162	2.70939e-163	-8.20211e-165	3.25023e-163	-4.07462e-164	-2.81653e-163	3.2752e-163	8.54626e-164	-4.02288e-163	-8.99247e-163	-1.36159e-162	0
-1.38989e-162	1.96282e-164	-7.93432e-163	7.17171e-163	3.61026e-163	-6.89559e-163	6.51808e-163	-3.13396e-163	9.53466e-164	1.60379e-163	1.07381e-163	1.41344e-163	-3.18585e-164	2.34391e-163	5.04021e-163	4.41034e-163	-5.4308e-163	5.95716e-164	2.49017e-163	1.20202e-162	2.70939e-163	-8.20211e-165	3.25023e-163	-4.07462e-164	-2.81653e-163	3.2752e-163	8.54626e-164	-4.02288e-163	-8.99247e-163	-1.36159e-162	0
-1.38989e-162	1.96282e-164	-7.93432e-163	7.17171e-163	3.61026e-163	-6.89559e-163	6.51808e-163	-3.13396e-163	9.53466e-164	1.60379e-163	1.07381e-163	1.41344e-163	-3.18585e-164	2.34391e-163	5.04021e-163	4.41034e-163	-5.4308e-163	5.95716e-164	2.49017e-163	1.20202e-162	2.70939e-163	-8.20211e-165	3.25023e-163	-4.07462e-164	-2.81653e-163	3.2752e-163	8.54626e-164	-4.02288e-163	-8.99247e-163	-1.36159e-162	0
-1.38989e-162	1.96282e-164	-7.93432e-163	7.17171e-163	3.61026e-163	-6.89559e-163	6.51808e-163	-3.13396e-163	9.53466e-164	1.60379e-163	1.07381e-163	1.41344e-163	-3.18585e-164	2.34391e-163	5.04021e-163	4.41034e-163	-5.4308e-163	5.95716e-164	2.49017e-163	1.20202e-162	2.70939e-163	-8.20211e-165	3.25023e-163	-4.07462e-164	-2.81653e-163	3.2752e-163	8.54626e-164	-4.02288e-163	-8.99247e-163	-1.36159e-162	0
-1.38989e-162	1.96282e-164	-7.93432e-163	7.17171e-163	3.61026e-163	-6.89559e-163	6.51808e-163	-3.13396e-163	9.53466e-164	1.60379e-163	1.07381e-163	1.41344e-163	-3.18585e-164	2.34391e-163	5.04021e-163	4.41034e-163	-5.4308e-163	5.95716e-164	2.49017e-163	1.20202e-162	2.70939e-163	-8.20211e-165	3.25023e-163	-4.07462e-164	-2.81653e-163	3.2752e-163	8.54626e-164	-4.02288e-163	-8.99247e-163	-1.36159e-162	0
-1.38989e-162	1.96282e-164	-7.93432e-163	7.17171e-163	3.61026e-163	-6.89559e-163	6.51808e-163	-3.13396e-163	9.53466e-164	1.60379e-163	1.07381e-163	1.41344e-163	-3.18585e-164	2.34391e-163	5.04021e-163	4.41034e-163	-5.4308e-163	5.95716e-164	2.49017e-163	1.20202e-162	2.70939e-163	-8.20211e-165	3.25023e-163	-4.07462e-164	-2.81653e-163	3.2752e-163	8.54626e-164	-4.02288e-163	-8.99247e-163	-1.36159e-162	0
-1.38989e-162	1.96282e-164	-7.93432e-163	7.17171e-163	3.61026e-163	-6.89559e-163	6.51808e-163	-3.13396e-163	9.53466e-164	1.60379e-163	1.07381e-163	1.41344e-163	-3.18585e-164	2.34391e-163	5.04021e-163	4.41034e-163	-5.4308e-163	5.95716e-164	2.49017e-163	1.20202e-162	2.70939e-163	-8.20211e-165	3.25023e-163	-4.07462e-164	-2.81653e-163	3.2752e-163	8.54626e-164	-4.02288e-163	-8.99247e-163	-1.36159e-162	0
-1.38989e-162	1.96282e-164	-7.93432e-163	7.17171e-163	3.61026e-163	-6.89559e-163	6.51808e-163	-3.13396e-163	9.53466e-164	1.60379e-163	1.07381e-163	1.41344e-163	-3.18585e-164	2.34391e-163	5.04021e-163	4.41034e-163	-5.4308e-163	5.95716e-164	2.49017e-163	1.20202e-162	2.70939e-163	-8.20211e-165	3.25023e-163	-4.07462e-164	-2.81653e-163	3.2752e-163	8.54626e-164	-4.02288e-163	-8.99247e-163	-1.36159e-162	0
-1.38989e-162	1.96282e-164	-7.93432e-163	7.17171e-163	3.61026e-163	-6.89559e-163	6.51808e-163	-3.13396e-163	9.53466e-164	1.60379e-163	1.07381e-163	1.41344e-163	-3.18585e-164	2.34391e-163	5.04021e-163	4.41034e-163	-5.4308e-163	5.95716e-164	2.49017e-163	1.20202e-162	2.70939e-163	-8.20211e-165	3.25023e-163	-4.07462e-164	-2.81653e-163	3.2752e-163	8.54626e-164	-4.02288e-163	-8.99247e-163	-1.36159e-162	0
-1.38989e-162	1.96282e-164	-7.93432e-163	7.17171e-163	3.61026e-163	-6.89559e-163	6.51808e-163	-3.13396e-163	9.53466e-164	1.60379e-163	1.07381e-163	1.41344e-163	-3.18585e-164	2.34391e-163	5.04021e-163	4.41034e-163	-5.4308e-163	5.95716e-164	2.49017e-163	1.20202e-162	2.70939e-163	-8.20211e-165	3.25023e-163	-4.07462e-164	-2.81653e-163	3.2752e-163	8.54626e-164	-4.02288e-163	-8.99247e-163	-1.36159e-162	0
-1.38989e-162	1.96282e-164	-7.93432e-163	7.17171e-163	3.61026e-163	-6.89559e-163	6.51808e-163	-3.13396e-163	9.53466e-164	1.60379e-163	1.07381e-163	1.41344e-163	-3.18585e-164	2.34391e-163	5.04021e-163	4.41034e-163	-5.4308e-163	5.95716e-164	2.49017e-163	1.20202e-162	2.70939e-163	-8.20211e-165	3.25023e-163	-4.07462e-164	-2.81653e-163	3.2752e-163	8.54626e-164	-4.02288e-163	-8.99247e-163	-1.36159e-162	0
-1.38989e-162	1.96282e-164	-7.93432e-163	7.17171e-163	3.61026e-163	-6.89559e-163	6.51808e-163	-3.13396e-163	9.53466e-164	1.60379e-163	1.07381e-163	1.41344e-163	-3.18585e-164	2.34391e-163	5.04021e-163	4.41034e-163	-5.4308e-163	5.95716e-164	2.49017e-163	1.20202e-162	2.70939e-163	-8.20211e-165	3.25023e-163	-4.07462e-164	-2.81653e-163	3.2752e-163	8.54626e-164	-4.02288e-163	-8.99247e-163	-1.36159e-162	0
-1.38989e-162	1.96282e-164	-7.93432e-163	7.17171e-163	3.61026e-163	-6.89559e-163	6.51808e-163	-3.13396e-163	9.53466e-164	1.60379e-163	1.07381e-163	1.41344e-163	-3.18585e-164	2.34391e-163	5.04021e-163	4.41034e-163	-5.4308e-163	5.95716e-164	2.49017e-163	1.20202e-162	2.70939e-163	-8.20211e-165	3.25023e-163	-4.07462e-164	-2.81653e-163	3.2752e-163	8.54626e-164	-4.02288e-163	-8.99247e-163	-1.36159e-162	0
-1.38989e-162	1.96282e-164	-7.93432e-163	7.17171e-163	3.61026e-163	-6.89559e-163	6.51808e-163	-3.13396e-163	9.53466e-164	1.60379e-163	1.07381e-163	1.41344e-163	-3.18585e-164	2.34391e-163	5.04021e-163	4.41034e-163	-5.4308e-163	5.95716e-164	2.49017e-163	1.20202e-162	2.70939e-163	-8.20211e-165	3.25023e-163	-4.07462e-164	-2.81653e-163	3.2752e-163	8.54626e-164	-4.02288e-163	-8.99247e-163	-1.36159e-162	0
-1.38989e-162	1.96282e-164	-7.93432e-163	7.17171e-163	3.61026e-163	-6.89559e-163	6.51808e-163	-3.13396e-163	9.53466e-164	1.60379e-163	1.07381e-163	1.41344e-163	-3.18585e-164	2.34391e-163	5.04021e-163	4.41034e-163	-5.4308e-163	5.95716e-164	2.49017e-163	1.20202e-162	2.70939e-163	-8.20211e-165	3.25023e-163	-4.07462e-164	-2.81653e-163	3.2752e-163	8.54626e-164	-4.02288e-163	-8.99247e-163	-1.36159e-162	0
-1.38989e-162	1.96282e-164	-7.93432e-163	7.17171e-163	3.61026e-163	-6.89559e-163	6.51808e-163	-3.13396e-163	9.53466e-164	1.60379e-163	1.07381e-163	1.41344e-163	-3.18585e-164	2.34391e-163	5.04021e-163	4.41034e-163	-5.4308e-163	5.95716e-164	2.49017e-163	1.20202e-162	2.70939e-163	-8.20211e-165	3.25023e-163	-4.07462e-164	-2.81653e-163	3.2752e-163	8.54626e-164	-4.02288e-163	-8.99247e-163	-1.36159e-162	0
-1.38989e-162	1.96282e-164	-7.93432e-163	7.17171e-163	3.61026e-163	-6.89559e-163	6.51808e-163	-3.13396e-163	9.53466e-164	1.60379e-163	1.07381e-163	1.41344e-163	-3.18585e-164	2.34391e-163	5.04021e-163	4.41034e-163	-5.4308e-163	5.95716e-164	2.49017e-163	1.20202e-162	2.70939e-163	-8.20211e-165	3.25023e-163	-4.07462e-164	-2.81653e-163	3.2752e-163	8.54626e-164	-4.02288e-163	-8.99247e-163	-1.36159e-162	0
-1.38989e-162	1.96282e-164	-7.93432e-163	7.17171e-163	3.61026e-163	-6.89559e-163	6.51808e-163	-3.13396e-163	9.53466e-164	1.60379e-163	1.07381e-163	1.41344e-163	-3.18585e-164	2.34391e-163	5.04021e-163	4.41034e-163	-5.4308e-163	5.95716e-164	2.49017e-163	1.20202e-162	2.70939e-163	-8.20211e-165	3.25023e-163	-4.07462e-164	-2.81653e-163	3.2752e-163	8.54626e-164	-4.02288e-163	-8.99247e-163	-1.36159e-162	0
-1.38989e-162	1.96282e-164	-7.93432e-163	7.17171e-163	3.61026e-163	-6.89559e-163	6.51808e-163	-3.13396e-163	9.53466e-164	1.60379e-163	1.07381e-163	1.41344e-163	-3.18585e-164	2.34391e-163	5.04021e-163	4.41034e-163	-5.4308e-163	5.95716e-164	2.49017e-163	1.20202e-162	2.70939e-163	-8.20211e-165	3.25023e-163	-4.07462e-164	-2.81653e-163	3.2752e-163	8.54626e-164	-4.02288e-163	-8.99247e-163	-1.36159e-162	0
-1.38989e-162	1.96282e-164	-7.93432e-163	7.17171e-163	3.61026e-163	-6.89559e-163	6.51808e-163	-3.13396e-163	9.53466e-164	1.60379e-163	1.07381e-163	1.41344e-163	-3.18585e-164	2.34391e-163	5.04021e-163	4.41034e-163	-5.4308e-163	5.95716e-164	2.49017e-163	1.20202e-162	2.70939e-163	-8.20211e-165	3.25023e-163	-4.07462e-164	-2.81653e-163	3.2752e-163	8.54626e-164	-4.02288e-163	-8.99247e-163	-1.36159e-162	0
-1.38989e-162	1.96282e-164	-7.93432e-163	7.17171e-163	3.61026e-163	-6.89559e-163	6.51808e-163	-3.13396e-163	9.53466e-164	1.60379e-163	1.07381e-163	1.41344e-163	-3.18585e-164	2.34391e-163	5.04021e-163	4.41034e-163	-5.4308e-163	5.95716e-164	2.49017e-163	1.20202e-162	2.70939e-163	-8.20211e-165	3.25023e-163	-4.07462e-164	-2.81653e-163	3.2752e-163	8.54626e-164	-4.02288e-163	-8.99247e-163	-1.36159e-162	0
-1.38989e-162	1.96282e-164	-7.93432e-163	7.17171e-163	3.61026e-163	-6.89559e-163	6.51808e-163	-3.13396e-163	9.53466e-164	1.60379e-163	1.07381e-163	1.41344e-163	-3.18585e-164	2.34391e-163	5.04021e-163	4.41034e-163	-5.4308e-163	5.95716e-164	2.49017e-163	1.20202e-162	2.70939e-163	-8.20211e-165	3.25023e-163	-4.07462e-164	-2.81653e-163	3.2752e-163	8.54626e-164	-4.02288e-163	-8.99247e-163	-1.36159e-162	0
-1.38989e-162	1.96282e-164	-7.93432e-163	7.17171e-163	3.61026e-163	-6.89559e-163	6.51808e-163	-3.13396e-163	9.53466e-164	1.60379e-163	1.07381e-163	1.41344e-163	-3.18585e-164	2.34391e-163	5.04021e-163	4.41034e-163	-5.4308e-163	5.95716e-164	2.49017e-163	1.20202e-162	2.70939e-163	-8.20211e-165	3.25023e-163	-4.07462e-164	-2.81653e-163	3.2752e-163	8.54626e-164	-4.02288e-163	-8.99247e-163	-1.36159e-162	0
-1.38989e-162	1.96282e-164	-7.93432e-163	7.17171e-163	3.61026e-163	-6.89559e-163	6.51808e-163	-3.13396e-163	9.53466e-164	1.60379e-163	1.07381e-163	1.41344e-163	-3.18585e-164	2.34391e-163	5.04021e-163	4.41034e-163	-5.4308e-163	5.95716e-164	2.49017e-163	1.20202e-162	2.70939e-163	-8.20211e-165	3.25023e-163	-4.07462e-164	-2.81653e-163	3.2752e-163	8.54626e-164	-4.02288e-163	-8.99247e-163	-1.36159e-162	0
-1.38989e-162	1.96282e-164	-7.93432e-163	7.17171e-163	3.61026e-163	-6.89559e-163	6.51808e-163	-3.13396e-163	9.53466e-164	1.60379e-163	1.07381e-163	1.41344e-163	-3.18585e-164	2.34391e-163	5.04021e-163	4.41034e-163	-5.4308e-163	5.95716e-164	2.49017e-163	1.20202e-162	2.70939e-163	-8.20211e-165	3.25023e-163	-4.07462e-164	-2.81653e-163	3.2752e-163	8.54626e-164	-4.02288e-163	-8.99247e-163	-1.36159e-162	0
-1.38989e-162	1.96282e-164	-7.93432e-163	7.17171e-163	3.61026e-163	-6.89559e-163	6.51808e-163	-3.13396e-163	9.53466e-164	1.60379e-163	1.07381e-163	1.41344e-163	-3.18585e-164	2.34391e-163	5.04021e-163	4.41034e-163	-5.4308e-163	5.95716e-164	2.49017e-163	1.20202e-162	2.70939e-163	-8.20211e-165	3.25023e-163	-4.07462e-164	-2.81653e-163	3.2752e-163	8.54626e-164	-4.02288e-163	-8.99247e-163	-1.36159e-162	0
-1.38989e-162	1.96282e-164	-7.93432e-163	7.17171e-163	3.61026e-163	-6.89559e-163	6.51808e-163	-3.13396e-163	9.53466e-164	1.60379e-163	1.07381e-163	1.41344e-163	-3.18585e-164	2.34391e-163	5.04021e-163	4.41034e-163	-5.4308e-163	5.95716e-164	2.49017e-163	1.20202e-162	2.70939e-163	-8.20211e-165	3.25023e-163	-4.07462e-164	-2.81653e-163	3.2752e-163	8.54626e-164	-4.02288e-163	-8.99247e-163	-1.36159e-162	0
-1.38989e-162	1.96282e-164	-7.93432e-163	7.17171e-163	3.61026e-163	-6.89559e-163	6.51808e-163	-3.13396e-163	9.53466e-164	1.60379e-163	1.07381e-163	1.41344e-163	-3.18585e-164	2.34391e-163	5.04021e-163	4.41034e-163	-5.4308e-163	5.95716e-164	2.49017e-163	1.20202e-162	2.70939e-163	-8.20211e-165	3.25023e-163	-4.07462e-164	-2.81653e-163	3.2752e-163	8.54626e-164	-4.02288e-163	-8.99247e-163	-1.36159e-162	0
-1.38989e-162	1.96282e-164	-7.93432e-163	7.17171e-163	3.61026e-163	-6.89559e-163	6.51808e-163	-3.13396e-163	9.53466e-164	1.60379e-163	1.07381e-163	1.41344e-163	-3.18585e-164	2.34391e-163	5.04021e-163	4.41034e-163	-5.4308e-163	5.95716e-164	2.49017e-163	1.20202e-162	2.70939e-163	-8.20211e-165	3.25023e-163	-4.07462e-164	-2.81653e-163	3.2752e-163	8.54626e-164	-4.02288e-163	-8.99247e-163	-1.36159e-162	0
-1.38989e-162	1.96282e-164	-7.93432e-163	7.17171e-163	3.61026e-163	-6.89559e-163	6.51808e-163	-3.13396e-163	9.53466e-164	1.60379e-163	1.07381e-163	1.41344e-163	-3.18585e-164	2.34391e-163	5.04021e-163	4.41034e-163	-5.4308e-163	5.95716e-164	2.49017e-163	1.20202e-162	2.70939e-163	-8.20211e-165	3.25023e-163	-4.07462e-164	-2.81653e-163	3.2752e-163	8.54626e-164	-4.02288e-163	-8.99247e-163	-1.36159e-162	0
-1.38989e-162	1.96282e-164	-7.93432e-163	7.17171e-163	3.61026e-163	-6.89559e-163	6.51808e-163	-3.13396e-163	9.53466e-164	1.60379e-163	1.07381e-163	1.41344e-163	-3.18585e-164	2.34391e-163	5.04021e-163	4.41034e-163	-5.4308e-163	5.95716e-164	2.49017e-163	1.20202e-162	2.70939e-163	-8.20211e-165	3.25023e-163	-4.07462e-164	-2.81653e-163	3.2752e-163	8.54626e-164	-4.02288e-163	-8.99247e-163	-1.36159e-162	0
-1.38989e-162	1.96282e-164	-7.93432e-163	7.17171e-163	3.61026e-163	-6.89559e-163	6.51808e-163	-3.13396e-163	9.53466e-164	1.60379e-163	1.07381e-163	1.41344e-163	-3.18585e-164	2.34391e-163	5.04021e-163	4.41034e-163	-5.4308e-163	5.95716e-164	2.49017e-163	1.20202e-162	2.70939e-163	-8.20211e-165	3.25023e-163	-4.07462e-164	-2.81653e-163	3.2752e-163	8.54626e-164	-4.02288e-163	-8.99247e-163	-1.36159e-162	0
-1.38989e-162	1.96282e-164	-7.93432e-163	7.17171e-163	3.61026e-163	-6.89559e-163	6.51808e-163	-3.13396e-163	9.53466e-164	1.60379e-163	1.07381e-163	1.41344e-163	-3.18585e-164	2.34391e-163	5.04021e-163	4.41034e-163	-5.4308e-163	5.95716e-164	2.49017e-163	1.20202e-162	2.70939e-163	-8.20211e-165	3.25023e-163	-4.07462e-164	-2.81653e-163	3.2752e-163	8.54626e-164	-4.02288e-163	-8.99247e-163	-1.36159e-162	0
-1.38989e-162	1.96282e-164	-7.93432e-163	7.17171e-163	3.61026e-163	-6.89559e-163	6.51808e-163	-3.13396e-163	9.53466e-164	1.60379e-163	1.07381e-163	1.41344e-163	-3.18585e-164	2.34391e-163	5.04021e-163	4.41034e-163	-5.4308e-163	5.95716e-164	2.49017e-163	1.20202e-162	2.70939e-163	-8.20211e-165	3.25023e-163	-4.07462e-164	-2.81653e-163	3.2752e-163	8.54626e-164	-4.02288e-163	-8.99247e-163	-1.36159e-162	0
-1.38989e-162	1.96282e-164	-7.93432e-163	7.17171e-163	3.61026e-163	-6.89559e-163	6.51808e-163	-3.13396e-163	9.53466e-164	1.60379e-163	1.07381e-163	1.41344e-163	-3.18585e-164	2.34391e-163	5.04021e-163	4.41034e-163	-5.4308e-163	5.95716e-164	2.49017e-163	1.20202e-162	2.70939e-163	-8.20211e-165	3.25023e-163	-4.07462e-164	-2.81653e-163	3.2752e-163	8.54626e-164	-4.02288e-163	-8.99247e-163	-1.36159e-162	0
-1.38989e-162	1.96282e-164	-7.93432e-163	7.17171e-163	3.61026e-163	-6.89559e-163	6.51808e-163	-3.13396e-163	9.53466e-164	1.60379e-163	1.07381e-163	1.41344e-163	-3.18585e-164	2.34391e-163	5.04021e-163	4.41034e-163	-5.4308e-163	5.95716e-164	2.49017e-163	1.20202e-162	2.70939e-163	-8.20211e-165	3.25023e-163	-4.07462e-164	-2.81653e-163	3.2752e-163	8.54626e-164	-4.02288e-163	-8.99247e-163	-1.36159e-162	0
-1.38989e-162	1.96282e-164	-7.93432e-163	7.17171e-163	3.61026e-163	-6.89559e-163	6.51808e-163	-3.13396e-163	9.53466e-164	1.60379e-163	1.07381e-163	1.41344e-163	-3.18585e-164	2.34391e-163	5.04021e-163	4.41034e-163	-5.4308e-163	5.95716e-164	2.49017e-163	1.20202e-162	2.70939e-163	-8.20211e-165	3.25023e-163	-4.07462e-164	-2.81653e-163	3.2752e-163	8.54626e-164	-4.02288e-163	-8.99247e-163	-1.36159e-162	0
-1.38989e-162	1.96282e-164	-7.93432e-163	7.17171e-163	3.61026e-163	-6.89559e-163	6.51808e-163	-3.13396e-163	9.53466e-164	1.60379e-163	1.07381e-163	1.41344e-163	-3.18585e-164	2.34391e-163	5.04021e-163	4.41034e-163	-5.4308e-163	5.95716e-164	2.49017e-163	1.20202e-162	2.70939e-163	-8.20211e-165	3.25023e-163	-4.07462e-164	-2.81653e-163	3.2752e-163	8.54626e-164	-4.02288e-163	-8.99247e-163	-1.36159e-162	0
-1.38989e-162	1.96282e-164	-7.93432e-163	7.17171e-163	3.61026e-163	-6.89559e-163	6.51808e-163	-3.13396e-163	9.53466e-164	1.60379e-163	1.07381e-163	1.41344e-163	-3.18585e-164	2.34391e-163	5.04021e-163	4.41034e-163	-5.4308e-163	5.95716e-164	2.49017e-163	1.20202e-162	2.70939e-163	-8.20211e-165	3.25023e-163	-4.07462e-164	-2.81653e-163	3.2752e-163	8.54626e-164	-4.02288e-163	-8.99247e-163	-1.36159e-162	0
-1.38989e-162	1.96282e-164	-7.93432e-163	7.17171e-163	3.61026e-163	-6.89559e-163	6.51808e-163	-3.13396e-163	9.53466e-164	1.60379e-163	1.07381e-163	1.41344e-163	-3.18585e-164	2.34391e-163	5.04021e-163	4.41034e-163	-5.4308e-163	5.95716e-164	2.49017e-163	1.20202e-162	2.70939e-163	-8.20211e-165	3.25023e-163	-4.07462e-164	-2.81653e-163	3.2752e-163	8.54626e-164	-4.02288e-163	-8.99247e-163	-1.36159e-162	0
-1.38989e-162	1.96282e-164	-7.93432e-163	7.17171e-163	3.61026e-163	-6.89559e-163	6.51808e-163	-3.13396e-163	9.53466e-164	1.60379e-163	1.07381e-163	1.41344e-163	-3.18585e-164	2.34391e-163	5.04021e-163	4.41034e-163	-5.4308e-163	5.95716e-164	2.49017e-163	1.20202e-162	2.70939e-163	-8.20211e-165	3.25023e-163	-4.07462e-164	-2.81653e-163	3.2752e-163	8.54626e-164	-4.02288e-163	-8.99247e-163	-1.36159e-162	0
-1.38989e-162	1.96282e-164	-7.93432e-163	7.17171e-163	3.61026e-163	-6.89559e-163	6.51808e-163	-3.13396e-163	9.53466e-164	1.60379e-163	1.07381e-163	1.41344e-163	-3.18585e-164	2.34391e-163	5.04021e-163	4.41034e-163	-5.4308e-163	5.95716e-164	2.49017e-163	1.20202e-162	2.70939e-163	-8.20211e-165	3.25023e-163	-4.07462e-164	-2.81653e-163	3.2752e-163	8.54626e-164	-4.02288e-163	-8.99247e-163	-1.36159e-162	0
-1.38989e-162	1.96282e-164	-7.93432e-163	7.17171e-163	3.61026e-163	-6.89559e-163	6.51808e-163	-3.13396e-163	9.53466e-164	1.60379e-163	1.07381e-163	1.41344e-163	-3.18585e-164	2.34391e-163	5.04021e-163	4.41034e-163	-5.4308e-163	5.95716e-164	2.49017e-163	1.20202e-162	2.70939e-163	-8.20211e-165	3.25023e-163	-4.07462e-164	-2.81653e-163	3.2752e-163	8.54626e-164	-4.02288e-163	-8.99247e-163	-1.36159e-162	0
-1.38989e-162	1.96282e-164	-7.93432e-163	7.17171e-163	3.61026e-163	-6.89559e-163	6.51808e-163	-3.13396e-163	9.53466e-164	1.60379e-163	1.07381e-163	1.41344e-163	-3.18585e-164	2.34391e-163	5.04021e-163	4.41034e-163	-5.4308e-163	5.95716e-164	2.49017e-163	1.20202e-162	2.70939e-163	-8.20211e-165	3.25023e-163	-4.07462e-164	-2.81653e-163	3.2752e-163	8.54626e-164	-4.02288e-163	-8.99247e-163	-1.36159e-162	0
-1.38989e-162	1.96282e-164	-7.93432e-163	7.17171e-163	3.61026e-163	-6.89559e-163	6.51808e-163	-3.13396e-163	9.53466e-164	1.60379e-163	1.07381e-163	1.41344e-163	-3.18585e-164	2.34391e-163	5.04021e-163	4.41034e-163	-5.4308e-163	5.95716e-164	2.49017e-163	1.20202e-162	2.70939e-163	-8.20211e-165	3.25023e-163	-4.07462e-164	-2.81653e-163	3.2752e-163	8.54626e-164	-4.02288e-163	-8.99247e-163	-1.36159e-162	0
-1.38989e-162	1.96282e-164	-7.93432e-163	7.17171e-163	3.61026e-163	-6.89559e-163	6.51808e-163	-3.13396e-163	9.53466e-164	1.60379e-163	1.07381e-163	1.41344e-163	-3.18585e-164	2.34391e-163	5.04021e-163	4.41034e-163	-5.4308e-163	5.95716e-164	2.49017e-163	1.20202e-162	2.70939e-163	-8.20211e-165	3.25023e-163	-4.07462e-164	-2.81653e-163	3.2752e-163	8.54626e-164	-4.02288e-163	-8.99247e-163	-1.36159e-162	0
-1.38989e-162	1.96282e-164	-7.93432e-163	7.17171e-163	3.61026e-163	-6.89559e-163	6.51808e-163	-3.13396e-163	9.53466e-164	1.60379e-163	1.07381e-163	1.41344e-163	-3.18585e-164	2.34391e-163	5.04021e-163	4.41034e-163	-5.4308e-163	5.95716e-164	2.49017e-163	1.20202e-162	2.70939e-163	-8.20211e-165	3.25023e-163	-4.07462e-164	-2.81653e-163	3.2752e-163	8.54626e-164	-4.02288e-163	-8.99247e-163	-1.36159e-162	0
-1.38989e-162	1.96282e-164	-7.93432e-163	7.17171e-163	3.61026e-163	-6.89559e-163	6.51808e-163	-3.13396e-163	9.53466e-164	1.60379e-163	1.07381e-163	1.41344e-163	-3.18585e-164	2.34391e-163	5.04021e-163	4.41034e-163	-5.4308e-163	5.95716e-164	2.49017e-163	1.20202e-162	2.70939e-163	-8.20211e-165	3.25023e-163	-4.07462e-164	-2.81653e-163	3.2752e-163	8.54626e-164	-4.02288e-163	-8.99247e-163	-1.36159e-162	0
-1.38989e-162	1.96282e-164	-7.93432e-163	7.17171e-163	3.61026e-163	-6.89559e-163	6.51808e-163	-3.13396e-163	9.53466e-164	1.60379e-163	1.07381e-163	1.41344e-163	-3.18585e-164	2.34391e-163	5.04021e-163	4.41034e-163	-5.4308e-163	5.95716e-164	2.49017e-163	1.20202e-162	2.70939e-163	-8.20211e-165	3.25023e-163	-4.07462e-164	-2.81653e-163	3.2752e-163	8.54626e-164	-4.02288e-163	-8.99247e-163	-1.36159e-162	0
-1.38989e-162	1.96282e-164	-7.93432e-163	7.17171e-163	3.61026e-163	-6.89559e-163	6.51808e-163	-3.13396e-163	9.53466e-164	1.60379e-163	1.07381e-163	1.41344e-163	-3.18585e-164	2.34391e-163	5.04021e-163	4.41034e-163	-5.4308e-163	5.95716e-164	2.49017e-163	1.20202e-162	2.70939e-163	-8.20211e-165	3.25023e-163	-4.07462e-164	-2.81653e-163	3.2752e-163	8.54626e-164	-4.02288e-163	-8.99247e-163	-1.36159e-162	0
-1.38989e-162	1.96282e-164	-7.93432e-163	7.17171e-163	3.61026e-163	-6.89559e-163	6.51808e-163	-3.13396e-163	9.53466e-164	1.60379e-163	1.07381e-163	1.41344e-163	-3.18585e-164	2.34391e-163	5.04021e-163	4.41034e-163	-5.4308e-163	5.95716e-164	2.49017e-163	1.20202e-162	2.70939e-163	-8.20211e-165	3.25023e-163	-4.07462e-164	-2.81653e-163	3.2752e-163	8.54626e-164	-4.02288e-163	-8.99247e-163	-1.36159e-162	0
-1.38989e-162	1.96282e-164	-7.93432e-163	7.17171e-163	3.61026e-163	-6.89559e-163	6.51808e-163	-3.13396e-163	9.53466e-164	1.60379e-163	1.07381e-163	1.41344e-163	-3.18585e-164	2.34391e-163	5.04021e-163	4.41034e-163	-5.4308e-163	5.95716e-164	2.49017e-163	1.20202e-162	2.70939e-163	-8.20211e-165	3.25023e-163	-4.07462e-164	-2.81653e-163	3.2752e-163	8.54626e-164	-4.02288e-163	-8.99247e-163	-1.36159e-162	0
-1.38989e-162	1.96282e-164	-7.93432e-163	7.17171e-163	3.61026e-163	-6.89559e-163	6.51808e-163	-3.13396e-163	9.53466e-164	1.60379e-163	1.07381e-163	1.41344e-163	-3.18585e-164	2.34391e-163	5.04021e-163	4.41034e-163	-5.4308e-163	5.95716e-164	2.49017e-163	1.20202e-162	2.70939e-163	-8.20211e-165	3.25023e-163	-4.07462e-164	-2.81653e-163	3.2752e-163	8.54626e-164	-4.02288e-163	-8.99247e-163	-1.36159e-162	0
-1.38989e-162	1.96282e-164	-7.93432e-163	7.17171e-163	3.61026e-163	-6.89559e-163	6.51808e-163	-3.13396e-163	9.53466e-164	1.60379e-163	1.07381e-163	1.41344e-163	-3.18585e-164	2.34391e-163	5.04021e-163	4.41034e-163	-5.4308e-163	5.95716e-164	2.49017e-163	1.20202e-162	2.70939e-163	-8.20211e-165	3.25023e-163	-4.07462e-164	-2.81653e-163	3.2752e-163	8.54626e-164	-4.02288e-163	-8.99247e-163	-1.36159e-162	0
-1.38989e-162	1.96282e-164	-7.93432e-163	7.17171e-163	3.61026e-163	-6.89559e-163	6.51808e-163	-3.13396e-163	9.53466e-164	1.60379e-163	1.07381e-163	1.41344e-163	-3.18585e-164	2.34391e-163	5.04021e-163	4.41034e-163	-5.4308e-163	5.95716e-164	2.49017e-163	1.20202e-162	2.70939e-163	-8.20211e-165	3.25023e-163	-4.07462e-164	-2.81653e-163	3.2752e-163	8.54626e-164	-4.02288e-163	-8.99247e-163	-1.36159e-162	0
-1.38989e-162	1.96282e-164	-7.93432e-163	7.17171e-163	3.61026e-163	-6.89559e-163	6.51808e-163	-3.13396e-163	9.53466e-164	1.60379e-163	1.07381e-163	1.41344e-163	-3.18585e-164	2.34391e-163	5.04021e-163	4.41034e-163	-5.4308e-163	5.95716e-164	2.49017e-163	1.20202e-162	2.70939e-163	-8.20211e-165	3.25023e-163	-4.07462e-164	-2.81653e-163	3.2752e-163	8.54626e-164	-4.02288e-163	-8.99247e-163	-1.36159e-162	0
-1.38989e-162	1.96282e-164	-7.93432e-163	7.17171e-163	3.61026e-163	-6.89559e-163	6.51808e-163	-3.13396e-163	9.53466e-164	1.60379e-163	1.07381e-163	1.41344e-163	-3.18585e-164	2.34391e-163	5.04021e-163	4.41034e-163	-5.4308e-163	5.95716e-164	2.49017e-163	1.20202e-162	2.70939e-163	-8.20211e-165	3.25023e-163	-4.07462e-164	-2.81653e-163	3.2752e-163	8.54626e-164	-4.02288e-163	-8.99247e-163	-1.36159e-162	0
-1.38989e-162	1.96282e-164	-7.93432e-163	7.17171e-163	3.61026e-163	-6.89559e-163	6.51808e-163	-3.13396e-163	9.53466e-164	1.60379e-163	1.07381e-163	1.41344e-163	-3.18585e-164	2.34391e-163	5.04021e-163	4.41034e-163	-5.4308e-163	5.95716e-164	2.49017e-163	1.20202e-162	2.70939e-163	-8.20211e-165	3.25023e-163	-4.07462e-164	-2.81653e-163	3.2752e-163	8.54626e-164	-4.02288e-163	-8.99247e-163	-1.36159e-162	0
-1.38989e-162	1.96282e-164	-7.93432e-163	7.17171e-163	3.61026e-163	-6.89559e-163	6.51808e-163	-3.13396e-163	9.53466e-164	1.60379e-163	1.07381e-163	1.41344e-163	-3.18585e-164	2.34391e-163	5.04021e-163	4.41034e-163	-5.4308e-163	5.95716e-164	2.49017e-163	1.20202e-162	2.70939e-163	-8.20211e-165	3.25023e-163	-4.07462e-164	-2.81653e-163	3.2752e-163	8.54626e-164	-4.02288e-163	-8.99247e-163	-1.36159e-162	0
-1.38989e-162	1.96282e-164	-7.93432e-163	7.17171e-163	3.61026e-163	-6.89559e-163	6.51808e-163	-3.13396e-163	9.53466e-164	1.60379e-163	1.07381e-163	1.41344e-163	-3.18585e-164	2.34391e-163	5.04021e-163	4.41034e-163	-5.4308e-163	5.95716e-164	2.49017e-163	1.20202e-162	2.70939e-163	-8.20211e-165	3.25023e-163	-4.07462e-164	-2.81653e-163	3.2752e-163	8.54626e-164	-4.02288e-163	-8.99247e-163	-1.36159e-162	0
-1.38989e-162	1.96282e-164	-7.93432e-163	7.17171e-163	3.61026e-163	-6.89559e-163	6.51808e-163	-3.13396e-163	9.53466e-164	1.60379e-163	1.07381e-163	1.41344e-163	-3.18585e-164	2.34391e-163	5.04021e-163	4.41034e-163	-5.4308e-163	5.95716e-164	2.49017e-163	1.20202e-162	2.70939e-163	-8.20211e-165	3.25023e-163	-4.07462e-164	-2.81653e-163	3.2752e-163	8.54626e-164	-4.02288e-163	-8.99247e-163	-1.36159e-162	0
-1.38989e-162	1.96282e-164	-7.93432e-163	7.17171e-163	3.61026e-163	-6.89559e-163	6.51808e-163	-3.13396e-163	9.53466e-164	1.60379e-163	1.07381e-163	1.41344e-163	-3.18585e-164	2.34391e-163	5.04021e-163	4.41034e-163	-5.4308e-163	5.95716e-164	2.49017e-163	1.20202e-162	2.70939e-163	-8.20211e-165	3.25023e-163	-4.07462e-164	-2.81653e-163	3.2752e-163	8.54626e-164	-4.02288e-163	-8.99247e-163	-1.36159e-162	0
-1.38989e-162	1.96282e-164	-7.93432e-163	7.17171e-163	3.61026e-163	-6.89559e-163	6.51808e-163	-3.13396e-163	9.53466e-164	1.60379e-163	1.07381e-163	1.41344e-163	-3.18585e-164	2.34391e-163	5.04021e-163	4.41034e-163	-5.4308e-163	5.95716e-164	2.49017e-163	1.20202e-162	2.70939e-163	-8.20211e-165	3.25023e-163	-4.07462e-164	-2.81653e-163	3.2752e-163	8.54626e-164	-4.02288e-163	-8.99247e-163	-1.36159e-162	0
-1.38989e-162	1.96282e-164	-7.93432e-163	7.17171e-163	3.61026e-163	-6.89559e-163	6.51808e-163	-3.13396e-163	9.53466e-164	1.60379e-163	1.07381e-163	1.41344e-163	-3.18585e-164	2.34391e-163	5.04021e-163	4.41034e-163	-5.4308e-163	5.95716e-164	2.49017e-163	1.20202e-162	2.70939e-163	-8.20211e-165	3.25023e-163	-4.07462e-164	-2.81653e-163	3.2752e-163	8.54626e-164	-4.02288e-163	-8.99247e-163	-1.36159e-162	0
-1.38989e-162	1.96282e-164	-7.93432e-163	7.17171e-163	3.61026e-163	-6.89559e-163	6.51808e-163	-3.13396e-163	9.53466e-164	1.60379e-163	1.07381e-163	1.41344e-163	-3.18585e-164	2.34391e-163	5.04021e-163	4.41034e-163	-5.4308e-163	5.95716e-164	2.49017e-163	1.20202e-162	2.70939e-163	-8.20211e-165	3.25023e-163	-4.07462e-164	-2.81653e-163	3.2752e-163	8.54626e-164	-4.02288e-163	-8.99247e-163	-1.36159e-162	0
-1.38989e-162	1.96282e-164	-7.93432e-163	7.17171e-163	3.61026e-163	-6.89559e-163	6.51808e-163	-3.13396e-163	9.53466e-164	1.60379e-163	1.07381e-163	1.41344e-163	-3.18585e-164	2.34391e-163	5.04021e-163	4.41034e-163	-5.4308e-163	5.95716e-164	2.49017e-163	1.20202e-162	2.70939e-163	-8.20211e-165	3.25023e-163	-4.07462e-164	-2.81653e-163	3.2752e-163	8.54626e-164	-4.02288e-163	-8.99247e-163	-1.36159e-162	0
-1.38989e-162	1.96282e-164	-7.93432e-163	7.17171e-163	3.61026e-163	-6.89559e-163	6.51808e-163	-3.13396e-163	9.53466e-164	1.60379e-163	1.07381e-163	1.41344e-163	-3.18585e-164	2.34391e-163	5.04021e-163	4.41034e-163	-5.4308e-163	5.95716e-164	2.49017e-163	1.20202e-162	2.70939e-163	-8.20211e-165	3.25023e-163	-4.07462e-164	-2.81653e-163	3.2752e-163	8.54626e-164	-4.02288e-163	-8.99247e-163	-1.36159e-162	0
-1.38989e-162	1.96282e-164	-7.93432e-163	7.17171e-163	3.61026e-163	-6.89559e-163	6.51808e-163	-3.13396e-163	9.53466e-164	1.60379e-163	1.07381e-163	1.41344e-163	-3.18585e-164	2.34391e-163	5.04021e-163	4.41034e-163	-5.4308e-163	5.95716e-164	2.49017e-163	1.20202e-162	2.70939e-163	-8.20211e-165	3.25023e-163	-4.07462e-164	-2.81653e-163	3.2752e-163	8.54626e-164	-4.02288e-163	-8.99247e-163	-1.36159e-162	0
-1.38989e-162	1.96282e-164	-7.93432e-163	7.17171e-163	3.61026e-163	-6.89559e-163	6.51808e-163	-3.13396e-163	9.53466e-164	1.60379e-163	1.07381e-163	1.41344e-163	-3.18585e-164	2.34391e-163	5.04021e-163	4.41034e-163	-5.4308e-163	5.95716e-164	2.49017e-163	1.20202e-162	2.70939e-163	-8.20211e-165	3.25023e-163	-4.07462e-164	-2.81653e-163	3.2752e-163	8.54626e-164	-4.02288e-163	-8.99247e-163	-1.36159e-162	0
-1.38989e-162	1.96282e-164	-7.93432e-163	7.17171e-163	3.61026e-163	-6.89559e-163	6.51808e-163	-3.13396e-163	9.53466e-164	1.60379e-163	1.07381e-163	1.41344e-163	-3.18585e-164	2.34391e-163	5.04021e-163	4.41034e-163	-5.4308e-163	5.95716e-164	2.49017e-163	1.20202e-162	2.70939e-163	-8.20211e-165	3.25023e-163	-4.07462e-164	-2.81653e-163	3.2752e-163	8.54626e-164	-4.02288e-163	-8.99247e-163	-1.36159e-162	0
-1.38989e-162	1.96282e-164	-7.93432e-163	7.17171e-163	3.61026e-163	-6.89559e-163	6.51808e-163	-3.13396e-163	9.53466e-164	1.60379e-163	1.07381e-163	1.41344e-163	-3.18585e-164	2.34391e-163	5.04021e-163	4.41034e-163	-5.4308e-163	5.95716e-164	2.49017e-163	1.20202e-162	2.70939e-163	-8.20211e-165	3.25023e-163	-4.07462e-164	-2.81653e-163	3.2752e-163	8.54626e-164	-4.02288e-163	-8.99247e-163	-1.36159e-162	0
-1.38989e-162	1.96282e-164	-7.93432e-163	7.17171e-163	3.61026e-163	-6.89559e-163	6.51808e-163	-3.13396e-163	9.53466e-164	1.60379e-163	1.07381e-163	1.41344e-163	-3.18585e-164	2.34391e-163	5.04021e-163	4.41034e-163	-5.4308e-163	5.95716e-164	2.49017e-163	1.20202e-162	2.70939e-163	-8.20211e-165	3.25023e-163	-4.07462e-164	-2.81653e-163	3.2752e-163	8.54626e-164	-4.02288e-163	-8.99247e-163	-1.36159e-162	0
-1.38989e-162	1.96282e-164	-7.93432e-163	7.17171e-163	3.61026e-163	-6.89559e-163	6.51808e-163	-3.13396e-163	9.53466e-164	1.60379e-163	1.07381e-163	1.41344e-163	-3.18585e-164	2.34391e-163	5.04021e-163	4.41034e-163	-5.4308e-163	5.95716e-164	2.49017e-163	1.20202e-162	2.70939e-163	-8.20211e-165	3.25023e-163	-4.07462e-164	-2.81653e-163	3.2752e-163	8.54626e-164	-4.02288e-163	-8.99247e-163	-1.36159e-162	0
-1.38989e-162	1.96282e-164	-7.93432e-163	7.17171e-163	3.61026e-163	-6.89559e-163	6.51808e-163	-3.13396e-163	9.53466e-164	1.60379e-163	1.07381e-163	1.41344e-163	-3.18585e-164	2.34391e-163	5.04021e-163	4.41034e-163	-5.4308e-163	5.95716e-164	2.49017e-163	1.20202e-162	2.70939e-163	-8.20211e-165	3.25023e-163	-4.07462e-164	-2.81653e-163	3.2752e-163	8.54626e-164	-4.02288e-163	-8.99247e-163	-1.36159e-162	0
-1.38989e-162	1.96282e-164	-7.93432e-163	7.17171e-163	3.61026e-163	-6.89559e-163	6.51808e-163	-3.13396e-163	9.53466e-164	1.60379e-163	1.07381e-163	1.41344e-163	-3.18585e-164	2.34391e-163	5.04021e-163	4.41034e-163	-5.4308e-163	5.95716e-164	2.49017e-163	1.20202e-162	2.70939e-163	-8.20211e-165	3.25023e-163	-4.07462e-164	-2.81653e-163	3.2752e-163	8.54626e-164	-4.02288e-163	-8.99247e-163	-1.36159e-162	0
-1.38989e-162	1.96282e-164	-7.93432e-163	7.17171e-163	3.61026e-163	-6.89559e-163	6.51808e-163	-3.13396e-163	9.53466e-164	1.60379e-163	1.07381e-163	1.41344e-163	-3.18585e-164	2.34391e-163	5.04021e-163	4.41034e-163	-5.4308e-163	5.95716e-164	2.49017e-163	1.20202e-162	2.70939e-163	-8.20211e-165	3.25023e-163	-4.07462e-164	-2.81653e-163	3.2752e-163	8.54626e-164	-4.02288e-163	-8.99247e-163	-1.36159e-162	0
-1.38989e-162	1.96282e-164	-7.93432e-163	7.17171e-163	3.61026e-163	-6.89559e-163	6.51808e-163	-3.13396e-163	9.53466e-164	1.60379e-163	1.07381e-163	1.41344e-163	-3.18585e-164	2.34391e-163	5.04021e-163	4.41034e-163	-5.4308e-163	5.95716e-164	2.49017e-163	1.20202e-162	2.70939e-163	-8.20211e-165	3.25023e-163	-4.07462e-164	-2.81653e-163	3.2752e-163	8.54626e-164	-4.02288e-163	-8.99247e-163	-1.36159e-162	0
-1.38989e-162	1.96282e-164	-7.93432e-163	7.17171e-163	3.61026e-163	-6.89559e-163	6.51808e-163	-3.13396e-163	9.53466e-164	1.60379e-163	1.07381e-163	1.41344e-163	-3.18585e-164	2.34391e-163	5.04021e-163	4.41034e-163	-5.4308e-163	5.95716e-164	2.49017e-163	1.20202e-162	2.70939e-163	-8.20211e-165	3.25023e-163	-4.07462e-164	-2.81653e-163	3.2752e-163	8.54626e-164	-4.02288e-163	-8.99247e-163	-1.36159e-162	0
-1.38989e-162	1.96282e-164	-7.93432e-163	7.17171e-163	3.61026e-163	-6.89559e-163	6.51808e-163	-3.13396e-163	9.53466e-164	1.60379e-163	1.07381e-163	1.41344e-163	-3.18585e-164	2.34391e-163	5.04021e-163	4.41034e-163	-5.4308e-163	5.95716e-164	2.49017e-163	1.20202e-162	2.70939e-163	-8.20211e-165	3.25023e-163	-4.07462e-164	-2.81653e-163	3.2752e-163	8.54626e-164	-4.02288e-163	-8.99247e-163	-1.36159e-162	0
-1.38989e-162	1.96282e-164	-7.93432e-163	7.17171e-163	3.61026e-163	-6.89559e-163	6.51808e-163	-3.13396e-163	9.53466e-164	1.60379e-163	1.07381e-163	1.41344e-163	-3.18585e-164	2.34391e-163	5.04021e-163	4.41034e-163	-5.4308e-163	5.95716e-164	2.49017e-163	1.20202e-162	2.70939e-163	-8.20211e-165	3.25023e-163	-4.07462e-164	-2.81653e-163	3.2752e-163	8.54626e-164	-4.02288e-163	-8.99247e-163	-1.36159e-162	0
-1.38989e-162	1.96282e-164	-7.93432e-163	7.17171e-163	3.61026e-163	-6.89559e-163	6.51808e-163	-3.13396e-163	9.53466e-164	1.60379e-163	1.07381e-163	1.41344e-163	-3.18585e-164	2.34391e-163	5.04021e-163	4.41034e-163	-5.4308e-163	5.95716e-164	2.49017e-163	1.20202e-162	2.70939e-163	-8.20211e-165	3.25023e-163	-4.07462e-164	-2.81653e-163	3.2752e-163	8.54626e-164	-4.02288e-163	-8.99247e-163	-1.36159e-162	0
-1.38989e-162	1.96282e-164	-7.93432e-163	7.17171e-163	3.61026e-163	-6.89559e-163	6.51808e-163	-3.13396e-163	9.53466e-164	1.60379e-163	1.07381e-163	1.41344e-163	-3.18585e-164	2.34391e-163	5.04021e-163	4.41034e-163	-5.4308e-163	5.95716e-164	2.49017e-163	1.20202e-162	2.70939e-163	-8.20211e-165	3.25023e-163	-4.07462e-164	-2.81653e-163	3.2752e-163	8.54626e-164	-4.02288e-163	-8.99247e-163	-1.36159e-162	0
-1.38989e-162	1.96282e-164	-7.93432e-163	7.17171e-163	3.61026e-163	-6.89559e-163	6.51808e-163	-3.13396e-163	9.53466e-164	1.60379e-163	1.07381e-163	1.41344e-163	-3.18585e-164	2.34391e-163	5.04021e-163	4.41034e-163	-5.4308e-163	5.95716e-164	2.49017e-163	1.20202e-162	2.70939e-163	-8.20211e-165	3.25023e-163	-4.07462e-164	-2.81653e-163	3.2752e-163	8.54626e-164	-4.02288e-163	-8.99247e-163	-1.36159e-162	0
-1.38989e-162	1.96282e-164	-7.93432e-163	7.17171e-163	3.61026e-163	-6.89559e-163	6.51808e-163	-3.13396e-163	9.53466e-164	1.60379e-163	1.07381e-163	1.41344e-163	-3.18585e-164	2.34391e-163	5.04021e-163	4.41034e-163	-5.4308e-163	5.95716e-164	2.49017e-163	1.20202e-162	2.70939e-163	-8.20211e-165	3.25023e-163	-4.07462e-164	-2.81653e-163	3.2752e-163	8.54626e-164	-4.02288e-163	-8.99247e-163	-1.36159e-162	0
-1.38989e-162	1.96282e-164	-7.93432e-163	7.17171e-163	3.61026e-163	-6.89559e-163	6.51808e-163	-3.13396e-163	9.53466e-164	1.60379e-163	1.07381e-163	1.41344e-163	-3.18585e-164	2.34391e-163	5.04021e-163	4.41034e-163	-5.4308e-163	5.95716e-164	2.49017e-163	1.20202e-162	2.70939e-163	-8.20211e-165	3.25023e-163	-4.07462e-164	-2.81653e-163	3.2752e-163	8.54626e-164	-4.02288e-163	-8.99247e-163	-1.36159e-162	0
-1.38989e-162	1.96282e-164	-7.93432e-163	7.17171e-163	3.61026e-163	-6.89559e-163	6.51808e-163	-3.13396e-163	9.53466e-164	1.60379e-163	1.07381e-163	1.41344e-163	-3.18585e-164	2.34391e-163	5.04021e-163	4.41034e-163	-5.4308e-163	5.95716e-164	2.49017e-163	1.20202e-162	2.70939e-163	-8.20211e-165	3.25023e-163	-4.07462e-164	-2.81653e-163	3.2752e-163	8.54626e-164	-4.02288e-163	-8.99247e-163	-1.36159e-162	0
-1.38989e-162	1.96282e-164	-7.93432e-163	7.17171e-163	3.61026e-163	-6.89559e-163	6.51808e-163	-3.13396e-163	9.53466e-164	1.60379e-163	1.07381e-163	1.41344e-163	-3.18585e-164	2.34391e-163	5.04021e-163	4.41034e-163	-5.4308e-163	5.95716e-164	2.49017e-163	1.20202e-162	2.70939e-163	-8.20211e-165	3.25023e-163	-4.07462e-164	-2.81653e-163	3.2752e-163	8.54626e-164	-4.02288e-163	-8.99247e-163	-1.36159e-162	0
-1.38989e-162	1.96282e-164	-7.93432e-163	7.17171e-163	3.61026e-163	-6.89559e-163	6.51808e-163	-3.13396e-163	9.53466e-164	1.60379e-163	1.07381e-163	1.41344e-163	-3.18585e-164	2.34391e-163	5.04021e-163	4.41034e-163	-5.4308e-163	5.95716e-164	2.49017e-163	1.20202e-162	2.70939e-163	-8.20211e-165	3.25023e-163	-4.07462e-164	-2.81653e-163	3.2752e-163	8.54626e-164	-4.02288e-163	-8.99247e-163	-1.36159e-162	0
-1.38989e-162	1.96282e-164	-7.93432e-163	7.17171e-163	3.61026e-163	-6.89559e-163	6.51808e-163	-3.13396e-163	9.53466e-164	1.60379e-163	1.07381e-163	1.41344e-163	-3.18585e-164	2.34391e-163	5.04021e-163	4.41034e-163	-5.4308e-163	5.95716e-164	2.49017e-163	1.20202e-162	2.70939e-163	-8.20211e-165	3.25023e-163	-4.07462e-164	-2.81653e-163	3.2752e-163	8.54626e-164	-4.02288e-163	-8.99247e-163	-1.36159e-162	0
-1.38989e-162	1.96282e-164	-7.93432e-163	7.17171e-163	3.61026e-163	-6.89559e-163	6.51808e-163	-3.13396e-163	9.53466e-164	1.60379e-163	1.07381e-163	1.41344e-163	-3.18585e-164	2.34391e-163	5.04021e-163	4.41034e-163	-5.4308e-163	5.95716e-164	2.49017e-163	1.20202e-162	2.70939e-163	-8.20211e-165	3.25023e-163	-4.07462e-164	-2.81653e-163	3.2752e-163	8.54626e-164	-4.02288e-163	-8.99247e-163	-1.36159e-162	0
-1.38989e-162	1.96282e-164	-7.93432e-163	7.17171e-163	3.61026e-163	-6.89559e-163	6.51808e-163	-3.13396e-163	9.53466e-164	1.60379e-163	1.07381e-163	1.41344e-163	-3.18585e-164	2.34391e-163	5.04021e-163	4.41034e-163	-5.4308e-163	5.95716e-164	2.49017e-163	1.20202e-162	2.70939e-163	-8.20211e-165	3.25023e-163	-4.07462e-164	-2.81653e-163	3.2752e-163	8.54626e-164	-4.02288e-163	-8.99247e-163	-1.36159e-162	0
-1.38989e-162	1.96282e-164	-7.93432e-163	7.17171e-163	3.61026e-163	-6.89559e-163	6.51808e-163	-3.13396e-163	9.53466e-164	1.60379e-163	1.07381e-163	1.41344e-163	-3.18585e-164	2.34391e-163	5.04021e-163	4.41034e-163	-5.4308e-163	5.95716e-164	2.49017e-163	1.20202e-162	2.70939e-163	-8.20211e-165	3.25023e-163	-4.07462e-164	-2.81653e-163	3.2752e-163	8.54626e-164	-4.02288e-163	-8.99247e-163	-1.36159e-162	0
-1.38989e-162	1.96282e-164	-7.93432e-163	7.17171e-163	3.61026e-163	-6.89559e-163	6.51808e-163	-3.13396e-163	9.53466e-164	1.60379e-163	1.07381e-163	1.41344e-163	-3.18585e-164	2.34391e-163	5.04021e-163	4.41034e-163	-5.4308e-163	5.95716e-164	2.49017e-163	1.20202e-162	2.70939e-163	-8.20211e-165	3.25023e-163	-4.07462e-164	-2.81653e-163	3.2752e-163	8.54626e-164	-4.02288e-163	-8.99247e-163	-1.36159e-162	0
-1.38989e-162	1.96282e-164	-7.93432e-163	7.17171e-163	3.61026e-163	-6.89559e-163	6.51808e-163	-3.13396e-163	9.53466e-164	1.60379e-163	1.07381e-163	1.41344e-163	-3.18585e-164	2.34391e-163	5.04021e-163	4.41034e-163	-5.4308e-163	5.95716e-164	2.49017e-163	1.20202e-162	2.70939e-163	-8.20211e-165	3.25023e-163	-4.07462e-164	-2.81653e-163	3.2752e-163	8.54626e-164	-4.02288e-163	-8.99247e-163	-1.36159e-162	0
-1.38989e-162	1.96282e-164	-7.93432e-163	7.17171e-163	3.61026e-163	-6.89559e-163	6.51808e-163	-3.13396e-163	9.53466e-164	1.60379e-163	1.07381e-163	1.41344e-163	-3.18585e-164	2.34391e-163	5.04021e-163	4.41034e-163	-5.4308e-163	5.95716e-164	2.49017e-163	1.20202e-162	2.70939e-163	-8.20211e-165	3.25023e-163	-4.07462e-164	-2.81653e-163	3.2752e-163	8.54626e-164	-4.02288e-163	-8.99247e-163	-1.36159e-162	0
-1.38989e-162	1.96282e-164	-7.93432e-163	7.17171e-163	3.61026e-163	-6.89559e-163	6.51808e-163	-3.13396e-163	9.53466e-164	1.60379e-163	1.07381e-163	1.41344e-163	-3.18585e-164	2.34391e-163	5.04021e-163	4.41034e-163	-5.4308e-163	5.95716e-164	2.49017e-163	1.20202e-162	2.70939e-163	-8.20211e-165	3.25023e-163	-4.07462e-164	-2.81653e-163	3.2752e-163	8.54626e-164	-4.02288e-163	-8.99247e-163	-1.36159e-162	0
-1.38989e-162	1.96282e-164	-7.93432e-163	7.17171e-163	3.61026e-163	-6.89559e-163	6.51808e-163	-3.13396e-163	9.53466e-164	1.60379e-163	1.07381e-163	1.41344e-163	-3.18585e-164	2.34391e-163	5.04021e-163	4.41034e-163	-5.4308e-163	5.95716e-164	2.49017e-163	1.20202e-162	2.70939e-163	-8.20211e-165	3.25023e-163	-4.07462e-164	-2.81653e-163	3.2752e-163	8.54626e-164	-4.02288e-163	-8.99247e-163	-1.36159e-162	0
-1.38989e-162	1.96282e-164	-7.93432e-163	7.17171e-163	3.61026e-163	-6.89559e-163	6.51808e-163	-3.13396e-163	9.53466e-164	1.60379e-163	1.07381e-163	1.41344e-163	-3.18585e-164	2.34391e-163	5.04021e-163	4.41034e-163	-5.4308e-163	5.95716e-164	2.49017e-163	1.20202e-162	2.70939e-163	-8.20211e-165	3.25023e-163	-4.07462e-164	-2.81653e-163	3.2752e-163	8.54626e-164	-4.02288e-163	-8.99247e-163	-1.36159e-162	0
-1.38989e-162	1.96282e-164	-7.93432e-163	7.17171e-163	3.61026e-163	-6.89559e-163	6.51808e-163	-3.13396e-163	9.53466e-164	1.60379e-163	1.07381e-163	1.41344e-163	-3.18585e-164	2.34391e-163	5.04021e-163	4.41034e-163	-5.4308e-163	5.95716e-164	2.49017e-163	1.20202e-162	2.70939e-163	-8.20211e-165	3.25023e-163	-4.07462e-164	-2.81653e-163	3.2752e-163	8.54626e-164	-4.02288e-163	-8.99247e-163	-1.36159e-162	0
-1.38989e-162	1.96282e-164	-7.93432e-163	7.17171e-163	3.61026e-163	-6.89559e-163	6.51808e-163	-3.13396e-163	9.53466e-164	1.60379e-163	1.07381e-163	1.41344e-163	-3.18585e-164	2.34391e-163	5.04021e-163	4.41034e-163	-5.4308e-163	5.95716e-164	2.49017e-163	1.20202e-162	2.70939e-163	-8.20211e-165	3.25023e-163	-4.07462e-164	-2.81653e-163	3.2752e-163	8.54626e-164	-4.02288e-163	-8.99247e-163	-1.36159e-162	0
-1.38989e-162	1.96282e-164	-7.93432e-163	7.17171e-163	3.61026e-163	-6.89559e-163	6.51808e-163	-3.13396e-163	9.53466e-164	1.60379e-163	1.07381e-163	1.41344e-163	-3.18585e-164	2.34391e-163	5.04021e-163	4.41034e-163	-5.4308e-163	5.95716e-164	2.49017e-163	1.20202e-162	2.70939e-163	-8.20211e-165	3.25023e-163	-4.07462e-164	-2.81653e-163	3.2752e-163	8.54626e-164	-4.02288e-163	-8.99247e-163	-1.36159e-162	0
-1.38989e-162	1.96282e-164	-7.93432e-163	7.17171e-163	3.61026e-163	-6.89559e-163	6.51808e-163	-3.13396e-163	9.53466e-164	1.60379e-163	1.07381e-163	1.41344e-163	-3.18585e-164	2.34391e-163	5.04021e-163	4.41034e-163	-5.4308e-163	5.95716e-164	2.49017e-163	1.20202e-162	2.70939e-163	-8.20211e-165	3.25023e-163	-4.07462e-164	-2.81653e-163	3.2752e-163	8.54626e-164	-4.02288e-163	-8.99247e-163	-1.36159e-162	0
-1.38989e-162	1.96282e-164	-7.93432e-163	7.17171e-163	3.61026e-163	-6.89559e-163	6.51808e-163	-3.13396e-163	9.53466e-164	1.60379e-163	1.07381e-163	1.41344e-163	-3.18585e-164	2.34391e-163	5.04021e-163	4.41034e-163	-5.4308e-163	5.95716e-164	2.49017e-163	1.20202e-162	2.70939e-163	-8.20211e-165	3.25023e-163	-4.07462e-164	-2.81653e-163	3.2752e-163	8.54626e-164	-4.02288e-163	-8.99247e-163	-1.36159e-162	0
-1.38989e-162	1.96282e-164	-7.93432e-163	7.17171e-163	3.61026e-163	-6.89559e-163	6.51808e-163	-3.13396e-163	9.53466e-164	1.60379e-163	1.07381e-163	1.41344e-163	-3.18585e-164	2.34391e-163	5.04021e-163	4.41034e-163	-5.4308e-163	5.95716e-164	2.49017e-163	1.20202e-162	2.70939e-163	-8.20211e-165	3.25023e-163	-4.07462e-164	-2.81653e-163	3.2752e-163	8.54626e-164	-4.02288e-163	-8.99247e-163	-1.36159e-162	0
-1.38989e-162	1.96282e-164	-7.93432e-163	7.17171e-163	3.61026e-163	-6.89559e-163	6.51808e-163	-3.13396e-163	9.53466e-164	1.60379e-163	1.07381e-163	1.41344e-163	-3.18585e-164	2.34391e-163	5.04021e-163	4.41034e-163	-5.4308e-163	5.95716e-164	2.49017e-163	1.20202e-162	2.70939e-163	-8.20211e-165	3.25023e-163	-4.07462e-164	-2.81653e-163	3.2752e-163	8.54626e-164	-4.02288e-163	-8.99247e-163	-1.36159e-162	0
-1.38989e-162	1.96282e-164	-7.93432e-163	7.17171e-163	3.61026e-163	-6.89559e-163	6.51808e-163	-3.13396e-163	9.53466e-164	1.60379e-163	1.07381e-163	1.41344e-163	-3.18585e-164	2.34391e-163	5.04021e-163	4.41034e-163	-5.4308e-163	5.95716e-164	2.49017e-163	1.20202e-162	2.70939e-163	-8.20211e-165	3.25023e-163	-4.07462e-164	-2.81653e-163	3.2752e-163	8.54626e-164	-4.02288e-163	-8.99247e-163	-1.36159e-162	0
-1.38989e-162	1.96282e-164	-7.93432e-163	7.17171e-163	3.61026e-163	-6.89559e-163	6.51808e-163	-3.13396e-163	9.53466e-164	1.60379e-163	1.07381e-163	1.41344e-163	-3.18585e-164	2.34391e-163	5.04021e-163	4.41034e-163	-5.4308e-163	5.95716e-164	2.49017e-163	1.20202e-162	2.70939e-163	-8.20211e-165	3.25023e-163	-4.07462e-164	-2.81653e-163	3.2752e-163	8.54626e-164	-4.02288e-163	-8.99247e-163	-1.36159e-162	0
-1.38989e-162	1.96282e-164	-7.93432e-163	7.17171e-163	3.61026e-163	-6.89559e-163	6.51808e-163	-3.13396e-163	9.53466e-164	1.60379e-163	1.07381e-163	1.41344e-163	-3.18585e-164	2.34391e-163	5.04021e-163	4.41034e-163	-5.4308e-163	5.95716e-164	2.49017e-163	1.20202e-162	2.70939e-163	-8.20211e-165	3.25023e-163	-4.07462e-164	-2.81653e-163	3.2752e-163	8.54626e-164	-4.02288e-163	-8.99247e-163	-1.36159e-162	0
-1.38989e-162	1.96282e-164	-7.93432e-163	7.17171e-163	3.61026e-163	-6.89559e-163	6.51808e-163	-3.13396e-163	9.53466e-164	1.60379e-163	1.07381e-163	1.41344e-163	-3.18585e-164	2.34391e-163	5.04021e-163	4.41034e-163	-5.4308e-163	5.95716e-164	2.49017e-163	1.20202e-162	2.70939e-163	-8.20211e-165	3.25023e-163	-4.07462e-164	-2.81653e-163	3.2752e-163	8.54626e-164	-4.02288e-163	-8.99247e-163	-1.36159e-162	0
-1.38989e-162	1.96282e-164	-7.93432e-163	7.17171e-163	3.61026e-163	-6.89559e-163	6.51808e-163	-3.13396e-163	9.53466e-164	1.60379e-163	1.07381e-163	1.41344e-163	-3.18585e-164	2.34391e-163	5.04021e-163	4.41034e-163	-5.4308e-163	5.95716e-164	2.49017e-163	1.20202e-162	2.70939e-163	-8.20211e-165	3.25023e-163	-4.07462e-164	-2.81653e-163	3.2752e-163	8.54626e-164	-4.02288e-163	-8.99247e-163	-1.36159e-162	0
-1.38989e-162	1.96282e-164	-7.93432e-163	7.17171e-163	3.61026e-163	-6.89559e-163	6.51808e-163	-3.13396e-163	9.53466e-164	1.60379e-163	1.07381e-163	1.41344e-163	-3.18585e-164	2.34391e-163	5.04021e-163	4.41034e-163	-5.4308e-163	5.95716e-164	2.49017e-163	1.20202e-162	2.70939e-163	-8.20211e-165	3.25023e-163	-4.07462e-164	-2.81653e-163	3.2752e-163	8.54626e-164	-4.02288e-163	-8.99247e-163	-1.36159e-162	0
-1.38989e-162	1.96282e-164	-7.93432e-163	7.17171e-163	3.61026e-163	-6.89559e-163	6.51808e-163	-3.13396e-163	9.53466e-164	1.60379e-163	1.07381e-163	1.41344e-163	-3.18585e-164	2.34391e-163	5.04021e-163	4.41034e-163	-5.4308e-163	5.95716e-164	2.49017e-163	1.20202e-162	2.70939e-163	-8.20211e-165	3.25023e-163	-4.07462e-164	-2.81653e-163	3.2752e-163	8.54626e-164	-4.02288e-163	-8.99247e-163	-1.36159e-162	0
-1.38989e-162	1.96282e-164	-7.93432e-163	7.17171e-163	3.61026e-163	-6.89559e-163	6.51808e-163	-3.13396e-163	9.53466e-164	1.60379e-163	1.07381e-163	1.41344e-163	-3.18585e-164	2.34391e-163	5.04021e-163	4.41034e-163	-5.4308e-163	5.95716e-164	2.49017e-163	1.20202e-162	2.70939e-163	-8.20211e-165	3.25023e-163	-4.07462e-164	-2.81653e-163	3.2752e-163	8.54626e-164	-4.02288e-163	-8.99247e-163	-1.36159e-162	0
-1.38989e-162	1.96282e-164	-7.93432e-163	7.17171e-163	3.61026e-163	-6.89559e-163	6.51808e-163	-3.13396e-163	9.53466e-164	1.60379e-163	1.07381e-163	1.41344e-163	-3.18585e-164	2.34391e-163	5.04021e-163	4.41034e-163	-5.4308e-163	5.95716e-164	2.49017e-163	1.20202e-162	2.70939e-163	-8.20211e-165	3.25023e-163	-4.07462e-164	-2.81653e-163	3.2752e-163	8.54626e-164	-4.02288e-163	-8.99247e-163	-1.36159e-162	0
-1.38989e-162	1.96282e-164	-7.93432e-163	7.17171e-163	3.61026e-163	-6.89559e-163	6.51808e-163	-3.13396e-163	9.53466e-164	1.60379e-163	1.07381e-163	1.41344e-163	-3.18585e-164	2.34391e-163	5.04021e-163	4.41034e-163	-5.4308e-163	5.95716e-164	2.49017e-163	1.20202e-162	2.70939e-163	-8.20211e-165	3.25023e-163	-4.07462e-164	-2.81653e-163	3.2752e-163	8.54626e-164	-4.02288e-163	-8.99247e-163	-1.36159e-162	0
-1.38989e-162	1.96282e-164	-7.93432e-163	7.17171e-163	3.61026e-163	-6.89559e-163	6.51808e-163	-3.13396e-163	9.53466e-164	1.60379e-163	1.07381e-163	1.41344e-163	-3.18585e-164	2.34391e-163	5.04021e-163	4.41034e-163	-5.4308e-163	5.95716e-164	2.49017e-163	1.20202e-162	2.70939e-163	-8.20211e-165	3.25023e-163	-4.07462e-164	-2.81653e-163	3.2752e-163	8.54626e-164	-4.02288e-163	-8.99247e-163	-1.36159e-162	0
-1.38989e-162	1.96282e-164	-7.93432e-163	7.17171e-163	3.61026e-163	-6.89559e-163	6.51808e-163	-3.13396e-163	9.53466e-164	1.60379e-163	1.07381e-163	1.41344e-163	-3.18585e-164	2.34391e-163	5.04021e-163	4.41034e-163	-5.4308e-163	5.95716e-164	2.49017e-163	1.20202e-162	2.70939e-163	-8.20211e-165	3.25023e-163	-4.07462e-164	-2.81653e-163	3.2752e-163	8.54626e-164	-4.02288e-163	-8.99247e-163	-1.36159e-162	0
-1.38989e-162	1.96282e-164	-7.93432e-163	7.17171e-163	3.61026e-163	-6.89559e-163	6.51808e-163	-3.13396e-163	9.53466e-164	1.60379e-163	1.07381e-163	1.41344e-163	-3.18585e-164	2.34391e-163	5.04021e-163	4.41034e-163	-5.4308e-163	5.95716e-164	2.49017e-163	1.20202e-162	2.70939e-163	-8.20211e-165	3.25023e-163	-4.07462e-164	-2.81653e-163	3.2752e-163	8.54626e-164	-4.02288e-163	-8.99247e-163	-1.36159e-162	0
-1.38989e-162	1.96282e-164	-7.93432e-163	7.17171e-163	3.61026e-163	-6.89559e-163	6.51808e-163	-3.13396e-163	9.53466e-164	1.60379e-163	1.07381e-163	1.41344e-163	-3.18585e-164	2.34391e-163	5.04021e-163	4.41034e-163	-5.4308e-163	5.95716e-164	2.49017e-163	1.20202e-162	2.70939e-163	-8.20211e-165	3.25023e-163	-4.07462e-164	-2.81653e-163	3.2752e-163	8.54626e-164	-4.02288e-163	-8.99247e-163	-1.36159e-162	0
-1.38989e-162	1.96282e-164	-7.93432e-163	7.17171e-163	3.61026e-163	-6.89559e-163	6.51808e-163	-3.13396e-163	9.53466e-164	1.60379e-163	1.07381e-163	1.41344e-163	-3.18585e-164	2.34391e-163	5.04021e-163	4.41034e-163	-5.4308e-163	5.95716e-164	2.49017e-163	1.20202e-162	2.70939e-163	-8.20211e-165	3.25023e-163	-4.07462e-164	-2.81653e-163	3.2752e-163	8.54626e-164	-4.02288e-163	-8.99247e-163	-1.36159e-162	0
-1.38989e-162	1.96282e-164	-7.93432e-163	7.17171e-163	3.61026e-163	-6.89559e-163	6.51808e-163	-3.13396e-163	9.53466e-164	1.60379e-163	1.07381e-163	1.41344e-163	-3.18585e-164	2.34391e-163	5.04021e-163	4.41034e-163	-5.4308e-163	5.95716e-164	2.49017e-163	1.20202e-162	2.70939e-163	-8.20211e-165	3.25023e-163	-4.07462e-164	-2.81653e-163	3.2752e-163	8.54626e-164	-4.02288e-163	-8.99247e-163	-1.36159e-162	0
-1.38989e-162	1.96282e-164	-7.93432e-163	7.17171e-163	3.61026e-163	-6.89559e-163	6.51808e-163	-3.13396e-163	9.53466e-164	1.60379e-163	1.07381e-163	1.41344e-163	-3.18585e-164	2.34391e-163	5.04021e-163	4.41034e-163	-5.4308e-163	5.95716e-164	2.49017e-163	1.20202e-162	2.70939e-163	-8.20211e-165	3.25023e-163	-4.07462e-164	-2.81653e-163	3.2752e-163	8.54626e-164	-4.02288e-163	-8.99247e-163	-1.36159e-162	0
-1.38989e-162	1.96282e-164	-7.93432e-163	7.17171e-163	3.61026e-163	-6.89559e-163	6.51808e-163	-3.13396e-163	9.53466e-164	1.60379e-163	1.07381e-163	1.41344e-163	-3.18585e-164	2.34391e-163	5.04021e-163	4.41034e-163	-5.4308e-163	5.95716e-164	2.49017e-163	1.20202e-162	2.70939e-163	-8.20211e-165	3.25023e-163	-4.07462e-164	-2.81653e-163	3.2752e-163	8.54626e-164	-4.02288e-163	-8.99247e-163	-1.36159e-162	0
-1.38989e-162	1.96282e-164	-7.93432e-163	7.17171e-163	3.61026e-163	-6.89559e-163	6.51808e-163	-3.13396e-163	9.53466e-164	1.60379e-163	1.07381e-163	1.41344e-163	-3.18585e-164	2.34391e-163	5.04021e-163	4.41034e-163	-5.4308e-163	5.95716e-164	2.49017e-163	1.20202e-162	2.70939e-163	-8.20211e-165	3.25023e-163	-4.07462e-164	-2.81653e-163	3.2752e-163	8.54626e-164	-4.02288e-163	-8.99247e-163	-1.36159e-162	0
-1.38989e-162	1.96282e-164	-7.93432e-163	7.17171e-163	3.61026e-163	-6.89559e-163	6.51808e-163	-3.13396e-163	9.53466e-164	1.60379e-163	1.07381e-163	1.41344e-163	-3.18585e-164	2.34391e-163	5.04021e-163	4.41034e-163	-5.4308e-163	5.95716e-164	2.49017e-163	1.20202e-162	2.70939e-163	-8.20211e-165	3.25023e-163	-4.07462e-164	-2.81653e-163	3.2752e-163	8.54626e-164	-4.02288e-163	-8.99247e-163	-1.36159e-162	0
-1.38989e-162	1.96282e-164	-7.93432e-163	7.17171e-163	3.61026e-163	-6.89559e-163	6.51808e-163	-3.13396e-163	9.53466e-164	1.60379e-163	1.07381e-163	1.41344e-163	-3.18585e-164	2.34391e-163	5.04021e-163	4.41034e-163	-5.4308e-163	5.95716e-164	2.49017e-163	1.20202e-162	2.70939e-163	-8.20211e-165	3.25023e-163	-4.07462e-164	-2.81653e-163	3.2752e-163	8.54626e-164	-4.02288e-163	-8.99247e-163	-1.36159e-162	0
-1.38989e-162	1.96282e-164	-7.93432e-163	7.17171e-163	3.61026e-163	-6.89559e-163	6.51808e-163	-3.13396e-163	9.53466e-164	1.60379e-163	1.07381e-163	1.41344e-163	-3.18585e-164	2.34391e-163	5.04021e-163	4.41034e-163	-5.4308e-163	5.95716e-164	2.49017e-163	1.20202e-162	2.70939e-163	-8.20211e-165	3.25023e-163	-4.07462e-164	-2.81653e-163	3.2752e-163	8.54626e-164	-4.02288e-163	-8.99247e-163	-1.36159e-162	0
-1.38989e-162	1.96282e-164	-7.93432e-163	7.17171e-163	3.61026e-163	-6.89559e-163	6.51808e-163	-3.13396e-163	9.53466e-164	1.60379e-163	1.07381e-163	1.41344e-163	-3.18585e-164	2.34391e-163	5.04021e-163	4.41034e-163	-5.4308e-163	5.95716e-164	2.49017e-163	1.20202e-162	2.70939e-163	-8.20211e-165	3.25023e-163	-4.07462e-164	-2.81653e-163	3.2752e-163	8.54626e-164	-4.02288e-163	-8.99247e-163	-1.36159e-162	0
-1.38989e-162	1.96282e-164	-7.93432e-163	7.17171e-163	3.61026e-163	-6.89559e-163	6.51808e-163	-3.13396e-163	9.53466e-164	1.60379e-163	1.07381e-163	1.41344e-163	-3.18585e-164	2.34391e-163	5.04021e-163	4.41034e-163	-5.4308e-163	5.95716e-164	2.49017e-163	1.20202e-162	2.70939e-163	-8.20211e-165	3.25023e-163	-4.07462e-164	-2.81653e-163	3.2752e-163	8.54626e-164	-4.02288e-163	-8.99247e-163	-1.36159e-162	0
-1.38989e-162	1.96282e-164	-7.93432e-163	7.17171e-163	3.61026e-163	-6.89559e-163	6.51808e-163	-3.13396e-163	9.53466e-164	1.60379e-163	1.07381e-163	1.41344e-163	-3.18585e-164	2.34391e-163	5.04021e-163	4.41034e-163	-5.4308e-163	5.95716e-164	2.49017e-163	1.20202e-162	2.70939e-163	-8.20211e-165	3.25023e-163	-4.07462e-164	-2.81653e-163	3.2752e-163	8.54626e-164	-4.02288e-163	-8.99247e-163	-1.36159e-162	0
-1.38989e-162	1.96282e-164	-7.93432e-163	7.17171e-163	3.61026e-163	-6.89559e-163	6.51808e-163	-3.13396e-163	9.53466e-164	1.60379e-163	1.07381e-163	1.41344e-163	-3.18585e-164	2.34391e-163	5.04021e-163	4.41034e-163	-5.4308e-163	5.95716e-164	2.49017e-163	1.20202e-162	2.70939e-163	-8.20211e-165	3.25023e-163	-4.07462e-164	-2.81653e-163	3.2752e-163	8.54626e-164	-4.02288e-163	-8.99247e-163	-1.36159e-162	0
-1.38989e-162	1.96282e-164	-7.93432e-163	7.17171e-163	3.61026e-163	-6.89559e-163	6.51808e-163	-3.13396e-163	9.53466e-164	1.60379e-163	1.07381e-163	1.41344e-163	-3.18585e-164	2.34391e-163	5.04021e-163	4.41034e-163	-5.4308e-163	5.95716e-164	2.49017e-163	1.20202e-162	2.70939e-163	-8.20211e-165	3.25023e-163	-4.07462e-164	-2.81653e-163	3.2752e-163	8.54626e-164	-4.02288e-163	-8.99247e-163	-1.36159e-162	0
-1.38989e-162	1.96282e-164	-7.93432e-163	7.17171e-163	3.61026e-163	-6.89559e-163	6.51808e-163	-3.13396e-163	9.53466e-164	1.60379e-163	1.07381e-163	1.41344e-163	-3.18585e-164	2.34391e-163	5.04021e-163	4.41034e-163	-5.4308e-163	5.95716e-164	2.49017e-163	1.20202e-162	2.70939e-163	-8.20211e-165	3.25023e-163	-4.07462e-164	-2.81653e-163	3.2752e-163	8.54626e-164	-4.02288e-163	-8.99247e-163	-1.36159e-162	0
-1.38989e-162	1.96282e-164	-7.93432e-163	7.17171e-163	3.61026e-163	-6.89559e-163	6.51808e-163	-3.13396e-163	9.53466e-164	1.60379e-163	1.07381e-163	1.41344e-163	-3.18585e-164	2.34391e-163	5.04021e-163	4.41034e-163	-5.4308e-163	5.95716e-164	2.49017e-163	1.20202e-162	2.70939e-163	-8.20211e-165	3.25023e-163	-4.07462e-164	-2.81653e-163	3.2752e-163	8.54626e-164	-4.02288e-163	-8.99247e-163	-1.36159e-162	0
-1.38989e-162	1.96282e-164	-7.93432e-163	7.17171e-163	3.61026e-163	-6.89559e-163	6.51808e-163	-3.13396e-163	9.53466e-164	1.60379e-163	1.07381e-163	1.41344e-163	-3.18585e-164	2.34391e-163	5.04021e-163	4.41034e-163	-5.4308e-163	5.95716e-164	2.49017e-163	1.20202e-162	2.70939e-163	-8.20211e-165	3.25023e-163	-4.07462e-164	-2.81653e-163	3.2752e-163	8.54626e-164	-4.02288e-163	-8.99247e-163	-1.36159e-162	0
-1.38989e-162	1.96282e-164	-7.93432e-163	7.17171e-163	3.61026e-163	-6.89559e-163	6.51808e-163	-3.13396e-163	9.53466e-164	1.60379e-163	1.07381e-163	1.41344e-163	-3.18585e-164	2.34391e-163	5.04021e-163	4.41034e-163	-5.4308e-163	5.95716e-164	2.49017e-163	1.20202e-162	2.70939e-163	-8.20211e-165	3.25023e-163	-4.07462e-164	-2.81653e-163	3.2752e-163	8.54626e-164	-4.02288e-163	-8.99247e-163	-1.36159e-162	0
-1.38989e-162	1.96282e-164	-7.93432e-163	7.17171e-163	3.61026e-163	-6.89559e-163	6.51808e-163	-3.13396e-163	9.53466e-164	1.60379e-163	1.07381e-163	1.41344e-163	-3.18585e-164	2.34391e-163	5.04021e-163	4.41034e-163	-5.4308e-163	5.95716e-164	2.49017e-163	1.20202e-162	2.70939e-163	-8.20211e-165	3.25023e-163	-4.07462e-164	-2.81653e-163	3.2752e-163	8.54626e-164	-4.02288e-163	-8.99247e-163	-1.36159e-162	0
-1.38989e-162	1.96282e-164	-7.93432e-163	7.17171e-163	3.61026e-163	-6.89559e-163	6.51808e-163	-3.13396e-163	9.53466e-164	1.60379e-163	1.07381e-163	1.41344e-163	-3.18585e-164	2.34391e-163	5.04021e-163	4.41034e-163	-5.4308e-163	5.95716e-164	2.49017e-163	1.20202e-162	2.70939e-163	-8.20211e-165	3.25023e-163	-4.07462e-164	-2.81653e-163	3.2752e-163	8.54626e-164	-4.02288e-163	-8.99247e-163	-1.36159e-162	0
-1.38989e-162	1.96282e-164	-7.93432e-163	7.17171e-163	3.61026e-163	-6.89559e-163	6.51808e-163	-3.13396e-163	9.53466e-164	1.60379e-163	1.07381e-163	1.41344e-163	-3.18585e-164	2.34391e-163	5.04021e-163	4.41034e-163	-5.4308e-163	5.95716e-164	2.49017e-163	1.20202e-162	2.70939e-163	-8.20211e-165	3.25023e-163	-4.07462e-164	-2.81653e-163	3.2752e-163	8.54626e-164	-4.02288e-163	-8.99247e-163	-1.36159e-162	0
-1.38989e-162	1.96282e-164	-7.93432e-163	7.17171e-163	3.61026e-163	-6.89559e-163	6.51808e-163	-3.13396e-163	9.53466e-164	1.60379e-163	1.07381e-163	1.41344e-163	-3.18585e-164	2.34391e-163	5.04021e-163	4.41034e-163	-5.4308e-163	5.95716e-164	2.49017e-163	1.20202e-162	2.70939e-163	-8.20211e-165	3.25023e-163	-4.07462e-164	-2.81653e-163	3.2752e-163	8.54626e-164	-4.02288e-163	-8.99247e-163	-1.36159e-162	0
-1.38989e-162	1.96282e-164	-7.93432e-163	7.17171e-163	3.61026e-163	-6.89559e-163	6.51808e-163	-3.13396e-163	9.53466e-164	1.60379e-163	1.07381e-163	1.41344e-163	-3.18585e-164	2.34391e-163	5.04021e-163	4.41034e-163	-5.4308e-163	5.95716e-164	2.49017e-163	1.20202e-162	2.70939e-163	-8.20211e-165	3.25023e-163	-4.07462e-164	-2.81653e-163	3.2752e-163	8.54626e-164	-4.02288e-163	-8.99247e-163	-1.36159e-162	0
-1.38989e-162	1.96282e-164	-7.93432e-163	7.17171e-163	3.61026e-163	-6.89559e-163	6.51808e-163	-3.13396e-163	9.53466e-164	1.60379e-163	1.07381e-163	1.41344e-163	-3.18585e-164	2.34391e-163	5.04021e-163	4.41034e-163	-5.4308e-163	5.95716e-164	2.49017e-163	1.20202e-162	2.70939e-163	-8.20211e-165	3.25023e-163	-4.07462e-164	-2.81653e-163	3.2752e-163	8.54626e-164	-4.02288e-163	-8.99247e-163	-1.36159e-162	0
-1.38989e-162	1.96282e-164	-7.93432e-163	7.17171e-163	3.61026e-163	-6.89559e-163	6.51808e-163	-3.13396e-163	9.53466e-164	1.60379e-163	1.07381e-163	1.41344e-163	-3.18585e-164	2.34391e-163	5.04021e-163	4.41034e-163	-5.4308e-163	5.95716e-164	2.49017e-163	1.20202e-162	2.70939e-163	-8.20211e-165	3.25023e-163	-4.07462e-164	-2.81653e-163	3.2752e-163	8.54626e-164	-4.02288e-163	-8.99247e-163	-1.36159e-162	0
-1.38989e-162	1.96282e-164	-7.93432e-163	7.17171e-163	3.61026e-163	-6.89559e-163	6.51808e-163	-3.13396e-163	9.53466e-164	1.60379e-163	1.07381e-163	1.41344e-163	-3.18585e-164	2.34391e-163	5.04021e-163	4.41034e-163	-5.4308e-163	5.95716e-164	2.49017e-163	1.20202e-162	2.70939e-163	-8.20211e-165	3.25023e-163	-4.07462e-164	-2.81653e-163	3.2752e-163	8.54626e-164	-4.02288e-163	-8.99247e-163	-1.36159e-162	0
-1.38989e-162	1.96282e-164	-7.93432e-163	7.17171e-163	3.61026e-163	-6.89559e-163	6.51808e-163	-3.13396e-163	9.53466e-164	1.60379e-163	1.07381e-163	1.41344e-163	-3.18585e-164	2.34391e-163	5.04021e-163	4.41034e-163	-5.4308e-163	5.95716e-164	2.49017e-163	1.20202e-162	2.70939e-163	-8.20211e-165	3.25023e-163	-4.07462e-164	-2.81653e-163	3.2752e-163	8.54626e-164	-4.02288e-163	-8.99247e-163	-1.36159e-162	0
-1.38989e-162	1.96282e-164	-7.93432e-163	7.17171e-163	3.61026e-163	-6.89559e-163	6.51808e-163	-3.13396e-163	9.53466e-164	1.60379e-163	1.07381e-163	1.41344e-163	-3.18585e-164	2.34391e-163	5.04021e-163	4.41034e-163	-5.4308e-163	5.95716e-164	2.49017e-163	1.20202e-162	2.70939e-163	-8.20211e-165	3.25023e-163	-4.07462e-164	-2.81653e-163	3.2752e-163	8.54626e-164	-4.02288e-163	-8.99247e-163	-1.36159e-162	0
-1.38989e-162	1.96282e-164	-7.93432e-163	7.17171e-163	3.61026e-163	-6.89559e-163	6.51808e-163	-3.13396e-163	9.53466e-164	1.60379e-163	1.07381e-163	1.41344e-163	-3.18585e-164	2.34391e-163	5.04021e-163	4.41034e-163	-5.4308e-163	5.95716e-164	2.49017e-163	1.20202e-162	2.70939e-163	-8.20211e-165	3.25023e-163	-4.07462e-164	-2.81653e-163	3.2752e-163	8.54626e-164	-4.02288e-163	-8.99247e-163	-1.36159e-162	0
-1.38989e-162	1.96282e-164	-7.93432e-163	7.17171e-163	3.61026e-163	-6.89559e-163	6.51808e-163	-3.13396e-163	9.53466e-164	1.60379e-163	1.07381e-163	1.41344e-163	-3.18585e-164	2.34391e-163	5.04021e-163	4.41034e-163	-5.4308e-163	5.95716e-164	2.49017e-163	1.20202e-162	2.70939e-163	-8.20211e-165	3.25023e-163	-4.07462e-164	-2.81653e-163	3.2752e-163	8.54626e-164	-4.02288e-163	-8.99247e-163	-1.36159e-162	0
-1.38989e-162	1.96282e-164	-7.93432e-163	7.17171e-163	3.61026e-163	-6.89559e-163	6.51808e-163	-3.13396e-163	9.53466e-164	1.60379e-163	1.07381e-163	1.41344e-163	-3.18585e-164	2.34391e-163	5.04021e-163	4.41034e-163	-5.4308e-163	5.95716e-164	2.49017e-163	1.20202e-162	2.70939e-163	-8.20211e-165	3.25023e-163	-4.07462e-164	-2.81653e-163	3.2752e-163	8.54626e-164	-4.02288e-163	-8.99247e-163	-1.36159e-162	0
-1.38989e-162	1.96282e-164	-7.93432e-163	7.17171e-163	3.61026e-163	-6.89559e-163	6.51808e-163	-3.13396e-163	9.53466e-164	1.60379e-163	1.07381e-163	1.41344e-163	-3.18585e-164	2.34391e-163	5.04021e-163	4.41034e-163	-5.4308e-163	5.95716e-164	2.49017e-163	1.20202e-162	2.70939e-163	-8.20211e-165	3.25023e-163	-4.07462e-164	-2.81653e-163	3.2752e-163	8.54626e-164	-4.02288e-163	-8.99247e-163	-1.36159e-162	0
-1.38989e-162	1.96282e-164	-7.93432e-163	7.17171e-163	3.61026e-163	-6.89559e-163	6.51808e-163	-3.13396e-163	9.53466e-164	1.60379e-163	1.07381e-163	1.41344e-163	-3.18585e-164	2.34391e-163	5.04021e-163	4.41034e-163	-5.4308e-163	5.95716e-164	2.49017e-163	1.20202e-162	2.70939e-163	-8.20211e-165	3.25023e-163	-4.07462e-164	-2.81653e-163	3.2752e-163	8.54626e-164	-4.02288e-163	-8.99247e-163	-1.36159e-162	0
-1.38989e-162	1.96282e-164	-7.93432e-163	7.17171e-163	3.61026e-163	-6.89559e-163	6.51808e-163	-3.13396e-163	9.53466e-164	1.60379e-163	1.07381e-163	1.41344e-163	-3.18585e-164	2.34391e-163	5.04021e-163	4.41034e-163	-5.4308e-163	5.95716e-164	2.49017e-163	1.20202e-162	2.70939e-163	-8.20211e-165	3.25023e-163	-4.07462e-164	-2.81653e-163	3.2752e-163	8.54626e-164	-4.02288e-163	-8.99247e-163	-1.36159e-162	0
-1.38989e-162	1.96282e-164	-7.93432e-163	7.17171e-163	3.61026e-163	-6.89559e-163	6.51808e-163	-3.13396e-163	9.53466e-164	1.60379e-163	1.07381e-163	1.41344e-163	-3.18585e-164	2.34391e-163	5.04021e-163	4.41034e-163	-5.4308e-163	5.95716e-164	2.49017e-163	1.20202e-162	2.70939e-163	-8.20211e-165	3.25023e-163	-4.07462e-164	-2.81653e-163	3.2752e-163	8.54626e-164	-4.02288e-163	-8.99247e-163	-1.36159e-162	0
-1.38989e-162	1.96282e-164	-7.93432e-163	7.17171e-163	3.61026e-163	-6.89559e-163	6.51808e-163	-3.13396e-163	9.53466e-164	1.60379e-163	1.07381e-163	1.41344e-163	-3.18585e-164	2.34391e-163	5.04021e-163	4.41034e-163	-5.4308e-163	5.95716e-164	2.49017e-163	1.20202e-162	2.70939e-163	-8.20211e-165	3.25023e-163	-4.07462e-164	-2.81653e-163	3.2752e-163	8.54626e-164	-4.02288e-163	-8.99247e-163	-1.36159e-162	0
-1.38989e-162	1.96282e-164	-7.93432e-163	7.17171e-163	3.61026e-163	-6.89559e-163	6.51808e-163	-3.13396e-163	9.53466e-164	1.60379e-163	1.07381e-163	1.41344e-163	-3.18585e-164	2.34391e-163	5.04021e-163	4.41034e-163	-5.4308e-163	5.95716e-164	2.49017e-163	1.20202e-162	2.70939e-163	-8.20211e-165	3.25023e-163	-4.07462e-164	-2.81653e-163	3.2752e-163	8.54626e-164	-4.02288e-163	-8.99247e-163	-1.36159e-162	0
-1.38989e-162	1.96282e-164	-7.93432e-163	7.17171e-163	3.61026e-163	-6.89559e-163	6.51808e-163	-3.13396e-163	9.53466e-164	1.60379e-163	1.07381e-163	1.41344e-163	-3.18585e-164	2.34391e-163	5.04021e-163	4.41034e-163	-5.4308e-163	5.95716e-164	2.49017e-163	1.20202e-162	2.70939e-163	-8.20211e-165	3.25023e-163	-4.07462e-164	-2.81653e-163	3.2752e-163	8.54626e-164	-4.02288e-163	-8.99247e-163	-1.36159e-162	0
-1.38989e-162	1.96282e-164	-7.93432e-163	7.17171e-163	3.61026e-163	-6.89559e-163	6.51808e-163	-3.13396e-163	9.53466e-164	1.60379e-163	1.07381e-163	1.41344e-163	-3.18585e-164	2.34391e-163	5.04021e-163	4.41034e-163	-5.4308e-163	5.95716e-164	2.49017e-163	1.20202e-162	2.70939e-163	-8.20211e-165	3.25023e-163	-4.07462e-164	-2.81653e-163	3.2752e-163	8.54626e-164	-4.02288e-163	-8.99247e-163	-1.36159e-162	0
-1.38989e-162	1.96282e-164	-7.93432e-163	7.17171e-163	3.61026e-163	-6.89559e-163	6.51808e-163	-3.13396e-163	9.53466e-164	1.60379e-163	1.07381e-163	1.41344e-163	-3.18585e-164	2.34391e-163	5.04021e-163	4.41034e-163	-5.4308e-163	5.95716e-164	2.49017e-163	1.20202e-162	2.70939e-163	-8.20211e-165	3.25023e-163	-4.07462e-164	-2.81653e-163	3.2752e-163	8.54626e-164	-4.02288e-163	-8.99247e-163	-1.36159e-162	0
-1.38989e-162	1.96282e-164	-7.93432e-163	7.17171e-163	3.61026e-163	-6.89559e-163	6.51808e-163	-3.13396e-163	9.53466e-164	1.60379e-163	1.07381e-163	1.41344e-163	-3.18585e-164	2.34391e-163	5.04021e-163	4.41034e-163	-5.4308e-163	5.95716e-164	2.49017e-163	1.20202e-162	2.70939e-163	-8.20211e-165	3.25023e-163	-4.07462e-164	-2.81653e-163	3.2752e-163	8.54626e-164	-4.02288e-163	-8.99247e-163	-1.36159e-162	0
-1.38989e-162	1.96282e-164	-7.93432e-163	7.17171e-163	3.61026e-163	-6.89559e-163	6.51808e-163	-3.13396e-163	9.53466e-164	1.60379e-163	1.07381e-163	1.41344e-163	-3.18585e-164	2.34391e-163	5.04021e-163	4.41034e-163	-5.4308e-163	5.95716e-164	2.49017e-163	1.20202e-162	2.70939e-163	-8.20211e-165	3.25023e-163	-4.07462e-164	-2.81653e-163	3.2752e-163	8.54626e-164	-4.02288e-163	-8.99247e-163	-1.36159e-162	0
-1.38989e-162	1.96282e-164	-7.93432e-163	7.17171e-163	3.61026e-163	-6.89559e-163	6.51808e-163	-3.13396e-163	9.53466e-164	1.60379e-163	1.07381e-163	1.41344e-163	-3.18585e-164	2.34391e-163	5.04021e-163	4.41034e-163	-5.4308e-163	5.95716e-164	2.49017e-163	1.20202e-162	2.70939e-163	-8.20211e-165	3.25023e-163	-4.07462e-164	-2.81653e-163	3.2752e-163	8.54626e-164	-4.02288e-163	-8.99247e-163	-1.36159e-162	0
-1.38989e-162	1.96282e-164	-7.93432e-163	7.17171e-163	3.61026e-163	-6.89559e-163	6.51808e-163	-3.13396e-163	9.53466e-164	1.60379e-163	1.07381e-163	1.41344e-163	-3.18585e-164	2.34391e-163	5.04021e-163	4.41034e-163	-5.4308e-163	5.95716e-164	2.49017e-163	1.20202e-162	2.70939e-163	-8.20211e-165	3.25023e-163	-4.07462e-164	-2.81653e-163	3.2752e-163	8.54626e-164	-4.02288e-163	-8.99247e-163	-1.36159e-162	0
-1.38989e-162	1.96282e-164	-7.93432e-163	7.17171e-163	3.61026e-163	-6.89559e-163	6.51808e-163	-3.13396e-163	9.53466e-164	1.60379e-163	1.07381e-163	1.41344e-163	-3.18585e-164	2.34391e-163	5.04021e-163	4.41034e-163	-5.4308e-163	5.95716e-164	2.49017e-163	1.20202e-162	2.70939e-163	-8.20211e-165	3.25023e-163	-4.07462e-164	-2.81653e-163	3.2752e-163	8.54626e-164	-4.02288e-163	-8.99247e-163	-1.36159e-162	0
-1.38989e-162	1.96282e-164	-7.93432e-163	7.17171e-163	3.61026e-163	-6.89559e-163	6.51808e-163	-3.13396e-163	9.53466e-164	1.60379e-163	1.07381e-163	1.41344e-163	-3.18585e-164	2.34391e-163	5.04021e-163	4.41034e-163	-5.4308e-163	5.95716e-164	2.49017e-163	1.20202e-162	2.70939e-163	-8.20211e-165	3.25023e-163	-4.07462e-164	-2.81653e-163	3.2752e-163	8.54626e-164	-4.02288e-163	-8.99247e-163	-1.36159e-162	0
-1.38989e-162	1.96282e-164	-7.93432e-163	7.17171e-163	3.61026e-163	-6.89559e-163	6.51808e-163	-3.13396e-163	9.53466e-164	1.60379e-163	1.07381e-163	1.41344e-163	-3.18585e-164	2.34391e-163	5.04021e-163	4.41034e-163	-5.4308e-163	5.95716e-164	2.49017e-163	1.20202e-162	2.70939e-163	-8.20211e-165	3.25023e-163	-4.07462e-164	-2.81653e-163	3.2752e-163	8.54626e-164	-4.02288e-163	-8.99247e-163	-1.36159e-162	0
-1.38989e-162	1.96282e-164	-7.93432e-163	7.17171e-163	3.61026e-163	-6.89559e-163	6.51808e-163	-3.13396e-163	9.53466e-164	1.60379e-163	1.07381e-163	1.41344e-163	-3.18585e-164	2.34391e-163	5.04021e-163	4.41034e-163	-5.4308e-163	5.95716e-164	2.49017e-163	1.20202e-162	2.70939e-163	-8.20211e-165	3.25023e-163	-4.07462e-164	-2.81653e-163	3.2752e-163	8.54626e-164	-4.02288e-163	-8.99247e-163	-1.36159e-162	0
-1.38989e-162	1.96282e-164	-7.93432e-163	7.17171e-163	3.61026e-163	-6.89559e-163	6.51808e-163	-3.13396e-163	9.53466e-164	1.60379e-163	1.07381e-163	1.41344e-163	-3.18585e-164	2.34391e-163	5.04021e-163	4.41034e-163	-5.4308e-163	5.95716e-164	2.49017e-163	1.20202e-162	2.70939e-163	-8.20211e-165	3.25023e-163	-4.07462e-164	-2.81653e-163	3.2752e-163	8.54626e-164	-4.02288e-163	-8.99247e-163	-1.36159e-162	0
-1.38989e-162	1.96282e-164	-7.93432e-163	7.17171e-163	3.61026e-163	-6.89559e-163	6.51808e-163	-3.13396e-163	9.53466e-164	1.60379e-163	1.07381e-163	1.41344e-163	-3.18585e-164	2.34391e-163	5.04021e-163	4.41034e-163	-5.4308e-163	5.95716e-164	2.49017e-163	1.20202e-162	2.70939e-163	-8.20211e-165	3.25023e-163	-4.07462e-164	-2.81653e-163	3.2752e-163	8.54626e-164	-4.02288e-163	-8.99247e-163	-1.36159e-162	0
-1.38989e-162	1.96282e-164	-7.93432e-163	7.17171e-163	3.61026e-163	-6.89559e-163	6.51808e-163	-3.13396e-163	9.53466e-164	1.60379e-163	1.07381e-163	1.41344e-163	-3.18585e-164	2.34391e-163	5.04021e-163	4.41034e-163	-5.4308e-163	5.95716e-164	2.49017e-163	1.20202e-162	2.70939e-163	-8.20211e-165	3.25023e-163	-4.07462e-164	-2.81653e-163	3.2752e-163	8.54626e-164	-4.02288e-163	-8.99247e-163	-1.36159e-162	0
-1.38989e-162	1.96282e-164	-7.93432e-163	7.17171e-163	3.61026e-163	-6.89559e-163	6.51808e-163	-3.13396e-163	9.53466e-164	1.60379e-163	1.07381e-163	1.41344e-163	-3.18585e-164	2.34391e-163	5.04021e-163	4.41034e-163	-5.4308e-163	5.95716e-164	2.49017e-163	1.20202e-162	2.70939e-163	-8.20211e-165	3.25023e-163	-4.07462e-164	-2.81653e-163	3.2752e-163	8.54626e-164	-4.02288e-163	-8.99247e-163	-1.36159e-162	0
-1.38989e-162	1.96282e-164	-7.93432e-163	7.17171e-163	3.61026e-163	-6.89559e-163	6.51808e-163	-3.13396e-163	9.53466e-164	1.60379e-163	1.07381e-163	1.41344e-163	-3.18585e-164	2.34391e-163	5.04021e-163	4.41034e-163	-5.4308e-163	5.95716e-164	2.49017e-163	1.20202e-162	2.70939e-163	-8.20211e-165	3.25023e-163	-4.07462e-164	-2.81653e-163	3.2752e-163	8.54626e-164	-4.02288e-163	-8.99247e-163	-1.36159e-162	0
-1.38989e-162	1.96282e-164	-7.93432e-163	7.17171e-163	3.61026e-163	-6.89559e-163	6.51808e-163	-3.13396e-163	9.53466e-164	1.60379e-163	1.07381e-163	1.41344e-163	-3.18585e-164	2.34391e-163	5.04021e-163	4.41034e-163	-5.4308e-163	5.95716e-164	2.49017e-163	1.20202e-162	2.70939e-163	-8.20211e-165	3.25023e-163	-4.07462e-164	-2.81653e-163	3.2752e-163	8.54626e-164	-4.02288e-163	-8.99247e-163	-1.36159e-162	0
-1.38989e-162	1.96282e-164	-7.93432e-163	7.17171e-163	3.61026e-163	-6.89559e-163	6.51808e-163	-3.13396e-163	9.53466e-164	1.60379e-163	1.07381e-163	1.41344e-163	-3.18585e-164	2.34391e-163	5.04021e-163	4.41034e-163	-5.4308e-163	5.95716e-164	2.49017e-163	1.20202e-162	2.70939e-163	-8.20211e-165	3.25023e-163	-4.07462e-164	-2.81653e-163	3.2752e-163	8.54626e-164	-4.02288e-163	-8.99247e-163	-1.36159e-162	0
-1.38989e-162	1.96282e-164	-7.93432e-163	7.17171e-163	3.61026e-163	-6.89559e-163	6.51808e-163	-3.13396e-163	9.53466e-164	1.60379e-163	1.07381e-163	1.41344e-163	-3.18585e-164	2.34391e-163	5.04021e-163	4.41034e-163	-5.4308e-163	5.95716e-164	2.49017e-163	1.20202e-162	2.70939e-163	-8.20211e-165	3.25023e-163	-4.07462e-164	-2.81653e-163	3.2752e-163	8.54626e-164	-4.02288e-163	-8.99247e-163	-1.36159e-162	0
-1.38989e-162	1.96282e-164	-7.93432e-163	7.17171e-163	3.61026e-163	-6.89559e-163	6.51808e-163	-3.13396e-163	9.53466e-164	1.60379e-163	1.07381e-163	1.41344e-163	-3.18585e-164	2.34391e-163	5.04021e-163	4.41034e-163	-5.4308e-163	5.95716e-164	2.49017e-163	1.20202e-162	2.70939e-163	-8.20211e-165	3.25023e-163	-4.07462e-164	-2.81653e-163	3.2752e-163	8.54626e-164	-4.02288e-163	-8.99247e-163	-1.36159e-162	0
-1.38989e-162	1.96282e-164	-7.93432e-163	7.17171e-163	3.61026e-163	-6.89559e-163	6.51808e-163	-3.13396e-163	9.53466e-164	1.60379e-163	1.07381e-163	1.41344e-163	-3.18585e-164	2.34391e-163	5.04021e-163	4.41034e-163	-5.4308e-163	5.95716e-164	2.49017e-163	1.20202e-162	2.70939e-163	-8.20211e-165	3.25023e-163	-4.07462e-164	-2.81653e-163	3.2752e-163	8.54626e-164	-4.02288e-163	-8.99247e-163	-1.36159e-162	0
-1.38989e-162	1.96282e-164	-7.93432e-163	7.17171e-163	3.61026e-163	-6.89559e-163	6.51808e-163	-3.13396e-163	9.53466e-164	1.60379e-163	1.07381e-163	1.41344e-163	-3.18585e-164	2.34391e-163	5.04021e-163	4.41034e-163	-5.4308e-163	5.95716e-164	2.49017e-163	1.20202e-162	2.70939e-163	-8.20211e-165	3.25023e-163	-4.07462e-164	-2.81653e-163	3.2752e-163	8.54626e-164	-4.02288e-163	-8.99247e-163	-1.36159e-162	0
-1.38989e-162	1.96282e-164	-7.93432e-163	7.17171e-163	3.61026e-163	-6.89559e-163	6.51808e-163	-3.13396e-163	9.53466e-164	1.60379e-163	1.07381e-163	1.41344e-163	-3.18585e-164	2.34391e-163	5.04021e-163	4.41034e-163	-5.4308e-163	5.95716e-164	2.49017e-163	1.20202e-162	2.70939e-163	-8.20211e-165	3.25023e-163	-4.07462e-164	-2.81653e-163	3.2752e-163	8.54626e-164	-4.02288e-163	-8.99247e-163	-1.36159e-162	0
-1.38989e-162	1.96282e-164	-7.93432e-163	7.17171e-163	3.61026e-163	-6.89559e-163	6.51808e-163	-3.13396e-163	9.53466e-164	1.60379e-163	1.07381e-163	1.41344e-163	-3.18585e-164	2.34391e-163	5.04021e-163	4.41034e-163	-5.4308e-163	5.95716e-164	2.49017e-163	1.20202e-162	2.70939e-163	-8.20211e-165	3.25023e-163	-4.07462e-164	-2.81653e-163	3.2752e-163	8.54626e-164	-4.02288e-163	-8.99247e-163	-1.36159e-162	0
-1.38989e-162	1.96282e-164	-7.93432e-163	7.17171e-163	3.61026e-163	-6.89559e-163	6.51808e-163	-3.13396e-163	9.53466e-164	1.60379e-163	1.07381e-163	1.41344e-163	-3.18585e-164	2.34391e-163	5.04021e-163	4.41034e-163	-5.4308e-163	5.95716e-164	2.49017e-163	1.20202e-162	2.70939e-163	-8.20211e-165	3.25023e-163	-4.07462e-164	-2.81653e-163	3.2752e-163	8.54626e-164	-4.02288e-163	-8.99247e-163	-1.36159e-162	0
-1.38989e-162	1.96282e-164	-7.93432e-163	7.17171e-163	3.61026e-163	-6.89559e-163	6.51808e-163	-3.13396e-163	9.53466e-164	1.60379e-163	1.07381e-163	1.41344e-163	-3.18585e-164	2.34391e-163	5.04021e-163	4.41034e-163	-5.4308e-163	5.95716e-164	2.49017e-163	1.20202e-162	2.70939e-163	-8.20211e-165	3.25023e-163	-4.07462e-164	-2.81653e-163	3.2752e-163	8.54626e-164	-4.02288e-163	-8.99247e-163	-1.36159e-162	0
-1.38989e-162	1.96282e-164	-7.93432e-163	7.17171e-163	3.61026e-163	-6.89559e-163	6.51808e-163	-3.13396e-163	9.53466e-164	1.60379e-163	1.07381e-163	1.41344e-163	-3.18585e-164	2.34391e-163	5.04021e-163	4.41034e-163	-5.4308e-163	5.95716e-164	2.49017e-163	1.20202e-162	2.70939e-163	-8.20211e-165	3.25023e-163	-4.07462e-164	-2.81653e-163	3.2752e-163	8.54626e-164	-4.02288e-163	-8.99247e-163	-1.36159e-162	0
-1.38989e-162	1.96282e-164	-7.93432e-163	7.17171e-163	3.61026e-163	-6.89559e-163	6.51808e-163	-3.13396e-163	9.53466e-164	1.60379e-163	1.07381e-163	1.41344e-163	-3.18585e-164	2.34391e-163	5.04021e-163	4.41034e-163	-5.4308e-163	5.95716e-164	2.49017e-163	1.20202e-162	2.70939e-163	-8.20211e-165	3.25023e-163	-4.07462e-164	-2.81653e-163	3.2752e-163	8.54626e-164	-4.02288e-163	-8.99247e-163	-1.36159e-162	0
-1.38989e-162	1.96282e-164	-7.93432e-163	7.17171e-163	3.61026e-163	-6.89559e-163	6.51808e-163	-3.13396e-163	9.53466e-164	1.60379e-163	1.07381e-163	1.41344e-163	-3.18585e-164	2.34391e-163	5.04021e-163	4.41034e-163	-5.4308e-163	5.95716e-164	2.49017e-163	1.20202e-162	2.70939e-163	-8.20211e-165	3.25023e-163	-4.07462e-164	-2.81653e-163	3.2752e-163	8.54626e-164	-4.02288e-163	-8.99247e-163	-1.36159e-162	0
-1.38989e-162	1.96282e-164	-7.93432e-163	7.17171e-163	3.61026e-163	-6.89559e-163	6.51808e-163	-3.13396e-163	9.53466e-164	1.60379e-163	1.07381e-163	1.41344e-163	-3.18585e-164	2.34391e-163	5.04021e-163	4.41034e-163	-5.4308e-163	5.95716e-164	2.49017e-163	1.20202e-162	2.70939e-163	-8.20211e-165	3.25023e-163	-4.07462e-164	-2.81653e-163	3.2752e-163	8.54626e-164	-4.02288e-163	-8.99247e-163	-1.36159e-162	0
-1.38989e-162	1.96282e-164	-7.93432e-163	7.17171e-163	3.61026e-163	-6.89559e-163	6.51808e-163	-3.13396e-163	9.53466e-164	1.60379e-163	1.07381e-163	1.41344e-163	-3.18585e-164	2.34391e-163	5.04021e-163	4.41034e-163	-5.4308e-163	5.95716e-164	2.49017e-163	1.20202e-162	2.70939e-163	-8.20211e-165	3.25023e-163	-4.07462e-164	-2.81653e-163	3.2752e-163	8.54626e-164	-4.02288e-163	-8.99247e-163	-1.36159e-162	0
-1.38989e-162	1.96282e-164	-7.93432e-163	7.17171e-163	3.61026e-163	-6.89559e-163	6.51808e-163	-3.13396e-163	9.53466e-164	1.60379e-163	1.07381e-163	1.41344e-163	-3.18585e-164	2.34391e-163	5.04021e-163	4.41034e-163	-5.4308e-163	5.95716e-164	2.49017e-163	1.20202e-162	2.70939e-163	-8.20211e-165	3.25023e-163	-4.07462e-164	-2.81653e-163	3.2752e-163	8.54626e-164	-4.02288e-163	-8.99247e-163	-1.36159e-162	0
-1.38989e-162	1.96282e-164	-7.93432e-163	7.17171e-163	3.61026e-163	-6.89559e-163	6.51808e-163	-3.13396e-163	9.53466e-164	1.60379e-163	1.07381e-163	1.41344e-163	-3.18585e-164	2.34391e-163	5.04021e-163	4.41034e-163	-5.4308e-163	5.95716e-164	2.49017e-163	1.20202e-162	2.70939e-163	-8.20211e-165	3.25023e-163	-4.07462e-164	-2.81653e-163	3.2752e-163	8.54626e-164	-4.02288e-163	-8.99247e-163	-1.36159e-162	0
-1.38989e-162	1.96282e-164	-7.93432e-163	7.17171e-163	3.61026e-163	-6.89559e-163	6.51808e-163	-3.13396e-163	9.53466e-164	1.60379e-163	1.07381e-163	1.41344e-163	-3.18585e-164	2.34391e-163	5.04021e-163	4.41034e-163	-5.4308e-163	5.95716e-164	2.49017e-163	1.20202e-162	2.70939e-163	-8.20211e-165	3.25023e-163	-4.07462e-164	-2.81653e-163	3.2752e-163	8.54626e-164	-4.02288e-163	-8.99247e-163	-1.36159e-162	0
-1.38989e-162	1.96282e-164	-7.93432e-163	7.17171e-163	3.61026e-163	-6.89559e-163	6.51808e-163	-3.13396e-163	9.53466e-164	1.60379e-163	1.07381e-163	1.41344e-163	-3.18585e-164	2.34391e-163	5.04021e-163	4.41034e-163	-5.4308e-163	5.95716e-164	2.49017e-163	1.20202e-162	2.70939e-163	-8.20211e-165	3.25023e-163	-4.07462e-164	-2.81653e-163	3.2752e-163	8.54626e-164	-4.02288e-163	-8.99247e-163	-1.36159e-162	0
-1.38989e-162	1.96282e-164	-7.93432e-163	7.17171e-163	3.61026e-163	-6.89559e-163	6.51808e-163	-3.13396e-163	9.53466e-164	1.60379e-163	1.07381e-163	1.41344e-163	-3.18585e-164	2.34391e-163	5.04021e-163	4.41034e-163	-5.4308e-163	5.95716e-164	2.49017e-163	1.20202e-162	2.70939e-163	-8.20211e-165	3.25023e-163	-4.07462e-164	-2.81653e-163	3.2752e-163	8.54626e-164	-4.02288e-163	-8.99247e-163	-1.36159e-162	0
-1.38989e-162	1.96282e-164	-7.93432e-163	7.17171e-163	3.61026e-163	-6.89559e-163	6.51808e-163	-3.13396e-163	9.53466e-164	1.60379e-163	1.07381e-163	1.41344e-163	-3.18585e-164	2.34391e-163	5.04021e-163	4.41034e-163	-5.4308e-163	5.95716e-164	2.49017e-163	1.20202e-162	2.70939e-163	-8.20211e-165	3.25023e-163	-4.07462e-164	-2.81653e-163	3.2752e-163	8.54626e-164	-4.02288e-163	-8.99247e-163	-1.36159e-162	0
-1.38989e-162	1.96282e-164	-7.93432e-163	7.17171e-163	3.61026e-163	-6.89559e-163	6.51808e-163	-3.13396e-163	9.53466e-164	1.60379e-163	1.07381e-163	1.41344e-163	-3.18585e-164	2.34391e-163	5.04021e-163	4.41034e-163	-5.4308e-163	5.95716e-164	2.49017e-163	1.20202e-162	2.70939e-163	-8.20211e-165	3.25023e-163	-4.07462e-164	-2.81653e-163	3.2752e-163	8.54626e-164	-4.02288e-163	-8.99247e-163	-1.36159e-162	0
-1.38989e-162	1.96282e-164	-7.93432e-163	7.17171e-163	3.61026e-163	-6.89559e-163	6.51808e-163	-3.13396e-163	9.53466e-164	1.60379e-163	1.07381e-163	1.41344e-163	-3.18585e-164	2.34391e-163	5.04021e-163	4.41034e-163	-5.4308e-163	5.95716e-164	2.49017e-163	1.20202e-162	2.70939e-163	-8.20211e-165	3.25023e-163	-4.07462e-164	-2.81653e-163	3.2752e-163	8.54626e-164	-4.02288e-163	-8.99247e-163	-1.36159e-162	0
-1.38989e-162	1.96282e-164	-7.93432e-163	7.17171e-163	3.61026e-163	-6.89559e-163	6.51808e-163	-3.13396e-163	9.53466e-164	1.60379e-163	1.07381e-163	1.41344e-163	-3.18585e-164	2.34391e-163	5.04021e-163	4.41034e-163	-5.4308e-163	5.95716e-164	2.49017e-163	1.20202e-162	2.70939e-163	-8.20211e-165	3.25023e-163	-4.07462e-164	-2.81653e-163	3.2752e-163	8.54626e-164	-4.02288e-163	-8.99247e-163	-1.36159e-162	0
-1.38989e-162	1.96282e-164	-7.93432e-163	7.17171e-163	3.61026e-163	-6.89559e-163	6.51808e-163	-3.13396e-163	9.53466e-164	1.60379e-163	1.07381e-163	1.41344e-163	-3.18585e-164	2.34391e-163	5.04021e-163	4.41034e-163	-5.4308e-163	5.95716e-164	2.49017e-163	1.20202e-162	2.70939e-163	-8.20211e-165	3.25023e-163	-4.07462e-164	-2.81653e-163	3.2752e-163	8.54626e-164	-4.02288e-163	-8.99247e-163	-1.36159e-162	0
-1.38989e-162	1.96282e-164	-7.93432e-163	7.17171e-163	3.61026e-163	-6.89559e-163	6.51808e-163	-3.13396e-163	9.53466e-164	1.60379e-163	1.07381e-163	1.41344e-163	-3.18585e-164	2.34391e-163	5.04021e-163	4.41034e-163	-5.4308e-163	5.95716e-164	2.49017e-163	1.20202e-162	2.70939e-163	-8.20211e-165	3.25023e-163	-4.07462e-164	-2.81653e-163	3.2752e-163	8.54626e-164	-4.02288e-163	-8.99247e-163	-1.36159e-162	0
-1.38989e-162	1.96282e-164	-7.93432e-163	7.17171e-163	3.61026e-163	-6.89559e-163	6.51808e-163	-3.13396e-163	9.53466e-164	1.60379e-163	1.07381e-163	1.41344e-163	-3.18585e-164	2.34391e-163	5.04021e-163	4.41034e-163	-5.4308e-163	5.95716e-164	2.49017e-163	1.20202e-162	2.70939e-163	-8.20211e-165	3.25023e-163	-4.07462e-164	-2.81653e-163	3.2752e-163	8.54626e-164	-4.02288e-163	-8.99247e-163	-1.36159e-162	0
-1.38989e-162	1.96282e-164	-7.93432e-163	7.17171e-163	3.61026e-163	-6.89559e-163	6.51808e-163	-3.13396e-163	9.53466e-164	1.60379e-163	1.07381e-163	1.41344e-163	-3.18585e-164	2.34391e-163	5.04021e-163	4.41034e-163	-5.4308e-163	5.95716e-164	2.49017e-163	1.20202e-162	2.70939e-163	-8.20211e-165	3.25023e-163	-4.07462e-164	-2.81653e-163	3.2752e-163	8.54626e-164	-4.02288e-163	-8.99247e-163	-1.36159e-162	0
-1.38989e-162	1.96282e-164	-7.93432e-163	7.17171e-163	3.61026e-163	-6.89559e-163	6.51808e-163	-3.13396e-163	9.53466e-164	1.60379e-163	1.07381e-163	1.41344e-163	-3.18585e-164	2.34391e-163	5.04021e-163	4.41034e-163	-5.4308e-163	5.95716e-164	2.49017e-163	1.20202e-162	2.70939e-163	-8.20211e-165	3.25023e-163	-4.07462e-164	-2.81653e-163	3.2752e-163	8.54626e-164	-4.02288e-163	-8.99247e-163	-1.36159e-162	0
-1.38989e-162	1.96282e-164	-7.93432e-163	7.17171e-163	3.61026e-163	-6.89559e-163	6.51808e-163	-3.13396e-163	9.53466e-164	1.60379e-163	1.07381e-163	1.41344e-163	-3.18585e-164	2.34391e-163	5.04021e-163	4.41034e-163	-5.4308e-163	5.95716e-164	2.49017e-163	1.20202e-162	2.70939e-163	-8.20211e-165	3.25023e-163	-4.07462e-164	-2.81653e-163	3.2752e-163	8.54626e-164	-4.02288e-163	-8.99247e-163	-1.36159e-162	0
-1.38989e-162	1.96282e-164	-7.93432e-163	7.17171e-163	3.61026e-163	-6.89559e-163	6.51808e-163	-3.13396e-163	9.53466e-164	1.60379e-163	1.07381e-163	1.41344e-163	-3.18585e-164	2.34391e-163	5.04021e-163	4.41034e-163	-5.4308e-163	5.95716e-164	2.49017e-163	1.20202e-162	2.70939e-163	-8.20211e-165	3.25023e-163	-4.07462e-164	-2.81653e-163	3.2752e-163	8.54626e-164	-4.02288e-163	-8.99247e-163	-1.36159e-162	0
-1.38989e-162	1.96282e-164	-7.93432e-163	7.17171e-163	3.61026e-163	-6.89559e-163	6.51808e-163	-3.13396e-163	9.53466e-164	1.60379e-163	1.07381e-163	1.41344e-163	-3.18585e-164	2.34391e-163	5.04021e-163	4.41034e-163	-5.4308e-163	5.95716e-164	2.49017e-163	1.20202e-162	2.70939e-163	-8.20211e-165	3.25023e-163	-4.07462e-164	-2.81653e-163	3.2752e-163	8.54626e-164	-4.02288e-163	-8.99247e-163	-1.36159e-162	0
-1.38989e-162	1.96282e-164	-7.93432e-163	7.17171e-163	3.61026e-163	-6.89559e-163	6.51808e-163	-3.13396e-163	9.53466e-164	1.60379e-163	1.07381e-163	1.41344e-163	-3.18585e-164	2.34391e-163	5.04021e-163	4.41034e-163	-5.4308e-163	5.95716e-164	2.49017e-163	1.20202e-162	2.70939e-163	-8.20211e-165	3.25023e-163	-4.07462e-164	-2.81653e-163	3.2752e-163	8.54626e-164	-4.02288e-163	-8.99247e-163	-1.36159e-162	0
-1.38989e-162	1.96282e-164	-7.93432e-163	7.17171e-163	3.61026e-163	-6.89559e-163	6.51808e-163	-3.13396e-163	9.53466e-164	1.60379e-163	1.07381e-163	1.41344e-163	-3.18585e-164	2.34391e-163	5.04021e-163	4.41034e-163	-5.4308e-163	5.95716e-164	2.49017e-163	1.20202e-162	2.70939e-163	-8.20211e-165	3.25023e-163	-4.07462e-164	-2.81653e-163	3.2752e-163	8.54626e-164	-4.02288e-163	-8.99247e-163	-1.36159e-162	0
-1.38989e-162	1.96282e-164	-7.93432e-163	7.17171e-163	3.61026e-163	-6.89559e-163	6.51808e-163	-3.13396e-163	9.53466e-164	1.60379e-163	1.07381e-163	1.41344e-163	-3.18585e-164	2.34391e-163	5.04021e-163	4.41034e-163	-5.4308e-163	5.95716e-164	2.49017e-163	1.20202e-162	2.70939e-163	-8.20211e-165	3.25023e-163	-4.07462e-164	-2.81653e-163	3.2752e-163	8.54626e-164	-4.02288e-163	-8.99247e-163	-1.36159e-162	0
-1.38989e-162	1.96282e-164	-7.93432e-163	7.17171e-163	3.61026e-163	-6.89559e-163	6.51808e-163	-3.13396e-163	9.53466e-164	1.60379e-163	1.07381e-163	1.41344e-163	-3.18585e-164	2.34391e-163	5.04021e-163	4.41034e-163	-5.4308e-163	5.95716e-164	2.49017e-163	1.20202e-162	2.70939e-163	-8.20211e-165	3.25023e-163	-4.07462e-164	-2.81653e-163	3.2752e-163	8.54626e-164	-4.02288e-163	-8.99247e-163	-1.36159e-162	0
-1.38989e-162	1.96282e-164	-7.93432e-163	7.17171e-163	3.61026e-163	-6.89559e-163	6.51808e-163	-3.13396e-163	9.53466e-164	1.60379e-163	1.07381e-163	1.41344e-163	-3.18585e-164	2.34391e-163	5.04021e-163	4.41034e-163	-5.4308e-163	5.95716e-164	2.49017e-163	1.20202e-162	2.70939e-163	-8.20211e-165	3.25023e-163	-4.07462e-164	-2.81653e-163	3.2752e-163	8.54626e-164	-4.02288e-163	-8.99247e-163	-1.36159e-162	0
-1.38989e-162	1.96282e-164	-7.93432e-163	7.17171e-163	3.61026e-163	-6.89559e-163	6.51808e-163	-3.13396e-163	9.53466e-164	1.60379e-163	1.07381e-163	1.41344e-163	-3.18585e-164	2.34391e-163	5.04021e-163	4.41034e-163	-5.4308e-163	5.95716e-164	2.49017e-163	1.20202e-162	2.70939e-163	-8.20211e-165	3.25023e-163	-4.07462e-164	-2.81653e-163	3.2752e-163	8.54626e-164	-4.02288e-163	-8.99247e-163	-1.36159e-162	0
-1.38989e-162	1.96282e-164	-7.93432e-163	7.17171e-163	3.61026e-163	-6.89559e-163	6.51808e-163	-3.13396e-163	9.53466e-164	1.60379e-163	1.07381e-163	1.41344e-163	-3.18585e-164	2.34391e-163	5.04021e-163	4.41034e-163	-5.4308e-163	5.95716e-164	2.49017e-163	1.20202e-162	2.70939e-163	-8.20211e-165	3.25023e-163	-4.07462e-164	-2.81653e-163	3.2752e-163	8.54626e-164	-4.02288e-163	-8.99247e-163	-1.36159e-162	0
-1.38989e-162	1.96282e-164	-7.93432e-163	7.17171e-163	3.61026e-163	-6.89559e-163	6.51808e-163	-3.13396e-163	9.53466e-164	1.60379e-163	1.07381e-163	1.41344e-163	-3.18585e-164	2.34391e-163	5.04021e-163	4.41034e-163	-5.4308e-163	5.95716e-164	2.49017e-163	1.20202e-162	2.70939e-163	-8.20211e-165	3.25023e-163	-4.07462e-164	-2.81653e-163	3.2752e-163	8.54626e-164	-4.02288e-163	-8.99247e-163	-1.36159e-162	0
-1.38989e-162	1.96282e-164	-7.93432e-163	7.17171e-163	3.61026e-163	-6.89559e-163	6.51808e-163	-3.13396e-163	9.53466e-164	1.60379e-163	1.07381e-163	1.41344e-163	-3.18585e-164	2.34391e-163	5.04021e-163	4.41034e-163	-5.4308e-163	5.95716e-164	2.49017e-163	1.20202e-162	2.70939e-163	-8.20211e-165	3.25023e-163	-4.07462e-164	-2.81653e-163	3.2752e-163	8.54626e-164	-4.02288e-163	-8.99247e-163	-1.36159e-162	0
-1.38989e-162	1.96282e-164	-7.93432e-163	7.17171e-163	3.61026e-163	-6.89559e-163	6.51808e-163	-3.13396e-163	9.53466e-164	1.60379e-163	1.07381e-163	1.41344e-163	-3.18585e-164	2.34391e-163	5.04021e-163	4.41034e-163	-5.4308e-163	5.95716e-164	2.49017e-163	1.20202e-162	2.70939e-163	-8.20211e-165	3.25023e-163	-4.07462e-164	-2.81653e-163	3.2752e-163	8.54626e-164	-4.02288e-163	-8.99247e-163	-1.36159e-162	0
-1.38989e-162	1.96282e-164	-7.93432e-163	7.17171e-163	3.61026e-163	-6.89559e-163	6.51808e-163	-3.13396e-163	9.53466e-164	1.60379e-163	1.07381e-163	1.41344e-163	-3.18585e-164	2.34391e-163	5.04021e-163	4.41034e-163	-5.4308e-163	5.95716e-164	2.49017e-163	1.20202e-162	2.70939e-163	-8.20211e-165	3.25023e-163	-4.07462e-164	-2.81653e-163	3.2752e-163	8.54626e-164	-4.02288e-163	-8.99247e-163	-1.36159e-162	0
-1.38989e-162	1.96282e-164	-7.93432e-163	7.17171e-163	3.61026e-163	-6.89559e-163	6.51808e-163	-3.13396e-163	9.53466e-164	1.60379e-163	1.07381e-163	1.41344e-163	-3.18585e-164	2.34391e-163	5.04021e-163	4.41034e-163	-5.4308e-163	5.95716e-164	2.49017e-163	1.20202e-162	2.70939e-163	-8.20211e-165	3.25023e-163	-4.07462e-164	-2.81653e-163	3.2752e-163	8.54626e-164	-4.02288e-163	-8.99247e-163	-1.36159e-162	0
-1.38989e-162	1.96282e-164	-7.93432e-163	7.17171e-163	3.61026e-163	-6.89559e-163	6.51808e-163	-3.13396e-163	9.53466e-164	1.60379e-163	1.07381e-163	1.41344e-163	-3.18585e-164	2.34391e-163	5.04021e-163	4.41034e-163	-5.4308e-163	5.95716e-164	2.49017e-163	1.20202e-162	2.70939e-163	-8.20211e-165	3.25023e-163	-4.07462e-164	-2.81653e-163	3.2752e-163	8.54626e-164	-4.02288e-163	-8.99247e-163	-1.36159e-162	0
-1.38989e-162	1.96282e-164	-7.93432e-163	7.17171e-163	3.61026e-163	-6.89559e-163	6.51808e-163	-3.13396e-163	9.53466e-164	1.60379e-163	1.07381e-163	1.41344e-163	-3.18585e-164	2.34391e-163	5.04021e-163	4.41034e-163	-5.4308e-163	5.95716e-164	2.49017e-163	1.20202e-162	2.70939e-163	-8.20211e-165	3.25023e-163	-4.07462e-164	-2.81653e-163	3.2752e-163	8.54626e-164	-4.02288e-163	-8.99247e-163	-1.36159e-162	0
-1.38989e-162	1.96282e-164	-7.93432e-163	7.17171e-163	3.61026e-163	-6.89559e-163	6.51808e-163	-3.13396e-163	9.53466e-164	1.60379e-163	1.07381e-163	1.41344e-163	-3.18585e-164	2.34391e-163	5.04021e-163	4.41034e-163	-5.4308e-163	5.95716e-164	2.49017e-163	1.20202e-162	2.70939e-163	-8.20211e-165	3.25023e-163	-4.07462e-164	-2.81653e-163	3.2752e-163	8.54626e-164	-4.02288e-163	-8.99247e-163	-1.36159e-162	0
-1.38989e-162	1.96282e-164	-7.93432e-163	7.17171e-163	3.61026e-163	-6.89559e-163	6.51808e-163	-3.13396e-163	9.53466e-164	1.60379e-163	1.07381e-163	1.41344e-163	-3.18585e-164	2.34391e-163	5.04021e-163	4.41034e-163	-5.4308e-163	5.95716e-164	2.49017e-163	1.20202e-162	2.70939e-163	-8.20211e-165	3.25023e-163	-4.07462e-164	-2.81653e-163	3.2752e-163	8.54626e-164	-4.02288e-163	-8.99247e-163	-1.36159e-162	0
-1.38989e-162	1.96282e-164	-7.93432e-163	7.17171e-163	3.61026e-163	-6.89559e-163	6.51808e-163	-3.13396e-163	9.53466e-164	1.60379e-163	1.07381e-163	1.41344e-163	-3.18585e-164	2.34391e-163	5.04021e-163	4.41034e-163	-5.4308e-163	5.95716e-164	2.49017e-163	1.20202e-162	2.70939e-163	-8.20211e-165	3.25023e-163	-4.07462e-164	-2.81653e-163	3.2752e-163	8.54626e-164	-4.02288e-163	-8.99247e-163	-1.36159e-162	0
-1.38989e-162	1.96282e-164	-7.93432e-163	7.17171e-163	3.61026e-163	-6.89559e-163	6.51808e-163	-3.13396e-163	9.53466e-164	1.60379e-163	1.07381e-163	1.41344e-163	-3.18585e-164	2.34391e-163	5.04021e-163	4.41034e-163	-5.4308e-163	5.95716e-164	2.49017e-163	1.20202e-162	2.70939e-163	-8.20211e-165	3.25023e-163	-4.07462e-164	-2.81653e-163	3.2752e-163	8.54626e-164	-4.02288e-163	-8.99247e-163	-1.36159e-162	0
-1.38989e-162	1.96282e-164	-7.93432e-163	7.17171e-163	3.61026e-163	-6.89559e-163	6.51808e-163	-3.13396e-163	9.53466e-164	1.60379e-163	1.07381e-163	1.41344e-163	-3.18585e-164	2.34391e-163	5.04021e-163	4.41034e-163	-5.4308e-163	5.95716e-164	2.49017e-163	1.20202e-162	2.70939e-163	-8.20211e-165	3.25023e-163	-4.07462e-164	-2.81653e-163	3.2752e-163	8.54626e-164	-4.02288e-163	-8.99247e-163	-1.36159e-162	0
-1.38989e-162	1.96282e-164	-7.93432e-163	7.17171e-163	3.61026e-163	-6.89559e-163	6.51808e-163	-3.13396e-163	9.53466e-164	1.60379e-163	1.07381e-163	1.41344e-163	-3.18585e-164	2.34391e-163	5.04021e-163	4.41034e-163	-5.4308e-163	5.95716e-164	2.49017e-163	1.20202e-162	2.70939e-163	-8.20211e-165	3.25023e-163	-4.07462e-164	-2.81653e-163	3.2752e-163	8.54626e-164	-4.02288e-163	-8.99247e-163	-1.36159e-162	0
-1.38989e-162	1.96282e-164	-7.93432e-163	7.17171e-163	3.61026e-163	-6.89559e-163	6.51808e-163	-3.13396e-163	9.53466e-164	1.60379e-163	1.07381e-163	1.41344e-163	-3.18585e-164	2.34391e-163	5.04021e-163	4.41034e-163	-5.4308e-163	5.95716e-164	2.49017e-163	1.20202e-162	2.70939e-163	-8.20211e-165	3.25023e-163	-4.07462e-164	-2.81653e-163	3.2752e-163	8.54626e-164	-4.02288e-163	-8.99247e-163	-1.36159e-162	0
-1.38989e-162	1.96282e-164	-7.93432e-163	7.17171e-163	3.61026e-163	-6.89559e-163	6.51808e-163	-3.13396e-163	9.53466e-164	1.60379e-163	1.07381e-163	1.41344e-163	-3.18585e-164	2.34391e-163	5.04021e-163	4.41034e-163	-5.4308e-163	5.95716e-164	2.49017e-163	1.20202e-162	2.70939e-163	-8.20211e-165	3.25023e-163	-4.07462e-164	-2.81653e-163	3.2752e-163	8.54626e-164	-4.02288e-163	-8.99247e-163	-1.36159e-162	0
-1.38989e-162	1.96282e-164	-7.93432e-163	7.17171e-163	3.61026e-163	-6.89559e-163	6.51808e-163	-3.13396e-163	9.53466e-164	1.60379e-163	1.07381e-163	1.41344e-163	-3.18585e-164	2.34391e-163	5.04021e-163	4.41034e-163	-5.4308e-163	5.95716e-164	2.49017e-163	1.20202e-162	2.70939e-163	-8.20211e-165	3.25023e-163	-4.07462e-164	-2.81653e-163	3.2752e-163	8.54626e-164	-4.02288e-163	-8.99247e-163	-1.36159e-162	0
-1.38989e-162	1.96282e-164	-7.93432e-163	7.17171e-163	3.61026e-163	-6.89559e-163	6.51808e-163	-3.13396e-163	9.53466e-164	1.60379e-163	1.07381e-163	1.41344e-163	-3.18585e-164	2.34391e-163	5.04021e-163	4.41034e-163	-5.4308e-163	5.95716e-164	2.49017e-163	1.20202e-162	2.70939e-163	-8.20211e-165	3.25023e-163	-4.07462e-164	-2.81653e-163	3.2752e-163	8.54626e-164	-4.02288e-163	-8.99247e-163	-1.36159e-162	0
-1.38989e-162	1.96282e-164	-7.93432e-163	7.17171e-163	3.61026e-163	-6.89559e-163	6.51808e-163	-3.13396e-163	9.53466e-164	1.60379e-163	1.07381e-163	1.41344e-163	-3.18585e-164	2.34391e-163	5.04021e-163	4.41034e-163	-5.4308e-163	5.95716e-164	2.49017e-163	1.20202e-162	2.70939e-163	-8.20211e-165	3.25023e-163	-4.07462e-164	-2.81653e-163	3.2752e-163	8.54626e-164	-4.02288e-163	-8.99247e-163	-1.36159e-162	0
-1.38989e-162	1.96282e-164	-7.93432e-163	7.17171e-163	3.61026e-163	-6.89559e-163	6.51808e-163	-3.13396e-163	9.53466e-164	1.60379e-163	1.07381e-163	1.41344e-163	-3.18585e-164	2.34391e-163	5.04021e-163	4.41034e-163	-5.4308e-163	5.95716e-164	2.49017e-163	1.20202e-162	2.70939e-163	-8.20211e-165	3.25023e-163	-4.07462e-164	-2.81653e-163	3.2752e-163	8.54626e-164	-4.02288e-163	-8.99247e-163	-1.36159e-162	0
-1.38989e-162	1.96282e-164	-7.93432e-163	7.17171e-163	3.61026e-163	-6.89559e-163	6.51808e-163	-3.13396e-163	9.53466e-164	1.60379e-163	1.07381e-163	1.41344e-163	-3.18585e-164	2.34391e-163	5.04021e-163	4.41034e-163	-5.4308e-163	5.95716e-164	2.49017e-163	1.20202e-162	2.70939e-163	-8.20211e-165	3.25023e-163	-4.07462e-164	-2.81653e-163	3.2752e-163	8.54626e-164	-4.02288e-163	-8.99247e-163	-1.36159e-162	0
-1.38989e-162	1.96282e-164	-7.93432e-163	7.17171e-163	3.61026e-163	-6.89559e-163	6.51808e-163	-3.13396e-163	9.53466e-164	1.60379e-163	1.07381e-163	1.41344e-163	-3.18585e-164	2.34391e-163	5.04021e-163	4.41034e-163	-5.4308e-163	5.95716e-164	2.49017e-163	1.20202e-162	2.70939e-163	-8.20211e-165	3.25023e-163	-4.07462e-164	-2.81653e-163	3.2752e-163	8.54626e-164	-4.02288e-163	-8.99247e-163	-1.36159e-162	0
-1.38989e-162	1.96282e-164	-7.93432e-163	7.17171e-163	3.61026e-163	-6.89559e-163	6.51808e-163	-3.13396e-163	9.53466e-164	1.60379e-163	1.07381e-163	1.41344e-163	-3.18585e-164	2.34391e-163	5.04021e-163	4.41034e-163	-5.4308e-163	5.95716e-164	2.49017e-163	1.20202e-162	2.70939e-163	-8.20211e-165	3.25023e-163	-4.07462e-164	-2.81653e-163	3.2752e-163	8.54626e-164	-4.02288e-163	-8.99247e-163	-1.36159e-162	0
-1.38989e-162	1.96282e-164	-7.93432e-163	7.17171e-163	3.61026e-163	-6.89559e-163	6.51808e-163	-3.13396e-163	9.53466e-164	1.60379e-163	1.07381e-163	1.41344e-163	-3.18585e-164	2.34391e-163	5.04021e-163	4.41034e-163	-5.4308e-163	5.95716e-164	2.49017e-163	1.20202e-162	2.70939e-163	-8.20211e-165	3.25023e-163	-4.07462e-164	-2.81653e-163	3.2752e-163	8.54626e-164	-4.02288e-163	-8.99247e-163	-1.36159e-162	0
-1.38989e-162	1.96282e-164	-7.93432e-163	7.17171e-163	3.61026e-163	-6.89559e-163	6.51808e-163	-3.13396e-163	9.53466e-164	1.60379e-163	1.07381e-163	1.41344e-163	-3.18585e-164	2.34391e-163	5.04021e-163	4.41034e-163	-5.4308e-163	5.95716e-164	2.49017e-163	1.20202e-162	2.70939e-163	-8.20211e-165	3.25023e-163	-4.07462e-164	-2.81653e-163	3.2752e-163	8.54626e-164	-4.02288e-163	-8.99247e-163	-1.36159e-162	0
-1.38989e-162	1.96282e-164	-7.93432e-163	7.17171e-163	3.61026e-163	-6.89559e-163	6.51808e-163	-3.13396e-163	9.53466e-164	1.60379e-163	1.07381e-163	1.41344e-163	-3.18585e-164	2.34391e-163	5.04021e-163	4.41034e-163	-5.4308e-163	5.95716e-164	2.49017e-163	1.20202e-162	2.70939e-163	-8.20211e-165	3.25023e-163	-4.07462e-164	-2.81653e-163	3.2752e-163	8.54626e-164	-4.02288e-163	-8.99247e-163	-1.36159e-162	0
-1.38989e-162	1.96282e-164	-7.93432e-163	7.17171e-163	3.61026e-163	-6.89559e-163	6.51808e-163	-3.13396e-163	9.53466e-164	1.60379e-163	1.07381e-163	1.41344e-163	-3.18585e-164	2.34391e-163	5.04021e-163	4.41034e-163	-5.4308e-163	5.95716e-164	2.49017e-163	1.20202e-162	2.70939e-163	-8.20211e-165	3.25023e-163	-4.07462e-164	-2.81653e-163	3.2752e-163	8.54626e-164	-4.02288e-163	-8.99247e-163	-1.36159e-162	0
-1.38989e-162	1.96282e-164	-7.93432e-163	7.17171e-163	3.61026e-163	-6.89559e-163	6.51808e-163	-3.13396e-163	9.53466e-164	1.60379e-163	1.07381e-163	1.41344e-163	-3.18585e-164	2.34391e-163	5.04021e-163	4.41034e-163	-5.4308e-163	5.95716e-164	2.49017e-163	1.20202e-162	2.70939e-163	-8.20211e-165	3.25023e-163	-4.07462e-164	-2.81653e-163	3.2752e-163	8.54626e-164	-4.02288e-163	-8.99247e-163	-1.36159e-162	0
-1.38989e-162	1.96282e-164	-7.93432e-163	7.17171e-163	3.61026e-163	-6.89559e-163	6.51808e-163	-3.13396e-163	9.53466e-164	1.60379e-163	1.07381e-163	1.41344e-163	-3.18585e-164	2.34391e-163	5.04021e-163	4.41034e-163	-5.4308e-163	5.95716e-164	2.49017e-163	1.20202e-162	2.70939e-163	-8.20211e-165	3.25023e-163	-4.07462e-164	-2.81653e-163	3.2752e-163	8.54626e-164	-4.02288e-163	-8.99247e-163	-1.36159e-162	0
-1.38989e-162	1.96282e-164	-7.93432e-163	7.17171e-163	3.61026e-163	-6.89559e-163	6.51808e-163	-3.13396e-163	9.53466e-164	1.60379e-163	1.07381e-163	1.41344e-163	-3.18585e-164	2.34391e-163	5.04021e-163	4.41034e-163	-5.4308e-163	5.95716e-164	2.49017e-163	1.20202e-162	2.70939e-163	-8.20211e-165	3.25023e-163	-4.07462e-164	-2.81653e-163	3.2752e-163	8.54626e-164	-4.02288e-163	-8.99247e-163	-1.36159e-162	0
-1.38989e-162	1.96282e-164	-7.93432e-163	7.17171e-163	3.61026e-163	-6.89559e-163	6.51808e-163	-3.13396e-163	9.53466e-164	1.60379e-163	1.07381e-163	1.41344e-163	-3.18585e-164	2.34391e-163	5.04021e-163	4.41034e-163	-5.4308e-163	5.95716e-164	2.49017e-163	1.20202e-162	2.70939e-163	-8.20211e-165	3.25023e-163	-4.07462e-164	-2.81653e-163	3.2752e-163	8.54626e-164	-4.02288e-163	-8.99247e-163	-1.36159e-162	0
-1.38989e-162	1.96282e-164	-7.93432e-163	7.17171e-163	3.61026e-163	-6.89559e-163	6.51808e-163	-3.13396e-163	9.53466e-164	1.60379e-163	1.07381e-163	1.41344e-163	-3.18585e-164	2.34391e-163	5.04021e-163	4.41034e-163	-5.4308e-163	5.95716e-164	2.49017e-163	1.20202e-162	2.70939e-163	-8.20211e-165	3.25023e-163	-4.07462e-164	-2.81653e-163	3.2752e-163	8.54626e-164	-4.02288e-163	-8.99247e-163	-1.36159e-162	0
-1.38989e-162	1.96282e-164	-7.93432e-163	7.17171e-163	3.61026e-163	-6.89559e-163	6.51808e-163	-3.13396e-163	9.53466e-164	1.60379e-163	1.07381e-163	1.41344e-163	-3.18585e-164	2.34391e-163	5.04021e-163	4.41034e-163	-5.4308e-163	5.95716e-164	2.49017e-163	1.20202e-162	2.70939e-163	-8.20211e-165	3.25023e-163	-4.07462e-164	-2.81653e-163	3.2752e-163	8.54626e-164	-4.02288e-163	-8.99247e-163	-1.36159e-162	0
-1.38989e-162	1.96282e-164	-7.93432e-163	7.17171e-163	3.61026e-163	-6.89559e-163	6.51808e-163	-3.13396e-163	9.53466e-164	1.60379e-163	1.07381e-163	1.41344e-163	-3.18585e-164	2.34391e-163	5.04021e-163	4.41034e-163	-5.4308e-163	5.95716e-164	2.49017e-163	1.20202e-162	2.70939e-163	-8.20211e-165	3.25023e-163	-4.07462e-164	-2.81653e-163	3.2752e-163	8.54626e-164	-4.02288e-163	-8.99247e-163	-1.36159e-162	0
-1.38989e-162	1.96282e-164	-7.93432e-163	7.17171e-163	3.61026e-163	-6.89559e-163	6.51808e-163	-3.13396e-163	9.53466e-164	1.60379e-163	1.07381e-163	1.41344e-163	-3.18585e-164	2.34391e-163	5.04021e-163	4.41034e-163	-5.4308e-163	5.95716e-164	2.49017e-163	1.20202e-162	2.70939e-163	-8.20211e-165	3.25023e-163	-4.07462e-164	-2.81653e-163	3.2752e-163	8.54626e-164	-4.02288e-163	-8.99247e-163	-1.36159e-162	0
-1.38989e-162	1.96282e-164	-7.93432e-163	7.17171e-163	3.61026e-163	-6.89559e-163	6.51808e-163	-3.13396e-163	9.53466e-164	1.60379e-163	1.07381e-163	1.41344e-163	-3.18585e-164	2.34391e-163	5.04021e-163	4.41034e-163	-5.4308e-163	5.95716e-164	2.49017e-163	1.20202e-162	2.70939e-163	-8.20211e-165	3.25023e-163	-4.07462e-164	-2.81653e-163	3.2752e-163	8.54626e-164	-4.02288e-163	-8.99247e-163	-1.36159e-162	0
-1.38989e-162	1.96282e-164	-7.93432e-163	7.17171e-163	3.61026e-163	-6.89559e-163	6.51808e-163	-3.13396e-163	9.53466e-164	1.60379e-163	1.07381e-163	1.41344e-163	-3.18585e-164	2.34391e-163	5.04021e-163	4.41034e-163	-5.4308e-163	5.95716e-164	2.49017e-163	1.20202e-162	2.70939e-163	-8.20211e-165	3.25023e-163	-4.07462e-164	-2.81653e-163	3.2752e-163	8.54626e-164	-4.02288e-163	-8.99247e-163	-1.36159e-162	0
-1.38989e-162	1.96282e-164	-7.93432e-163	7.17171e-163	3.61026e-163	-6.89559e-163	6.51808e-163	-3.13396e-163	9.53466e-164	1.60379e-163	1.07381e-163	1.41344e-163	-3.18585e-164	2.34391e-163	5.04021e-163	4.41034e-163	-5.4308e-163	5.95716e-164	2.49017e-163	1.20202e-162	2.70939e-163	-8.20211e-165	3.25023e-163	-4.07462e-164	-2.81653e-163	3.2752e-163	8.54626e-164	-4.02288e-163	-8.99247e-163	-1.36159e-162	0
-1.38989e-162	1.96282e-164	-7.93432e-163	7.17171e-163	3.61026e-163	-6.89559e-163	6.51808e-163	-3.13396e-163	9.53466e-164	1.60379e-163	1.07381e-163	1.41344e-163	-3.18585e-164	2.34391e-163	5.04021e-163	4.41034e-163	-5.4308e-163	5.95716e-164	2.49017e-163	1.20202e-162	2.70939e-163	-8.20211e-165	3.25023e-163	-4.07462e-164	-2.81653e-163	3.2752e-163	8.54626e-164	-4.02288e-163	-8.99247e-163	-1.36159e-162	0
-1.38989e-162	1.96282e-164	-7.93432e-163	7.17171e-163	3.61026e-163	-6.89559e-163	6.51808e-163	-3.13396e-163	9.53466e-164	1.60379e-163	1.07381e-163	1.41344e-163	-3.18585e-164	2.34391e-163	5.04021e-163	4.41034e-163	-5.4308e-163	5.95716e-164	2.49017e-163	1.20202e-162	2.70939e-163	-8.20211e-165	3.25023e-163	-4.07462e-164	-2.81653e-163	3.2752e-163	8.54626e-164	-4.02288e-163	-8.99247e-163	-1.36159e-162	0
-1.38989e-162	1.96282e-164	-7.93432e-163	7.17171e-163	3.61026e-163	-6.89559e-163	6.51808e-163	-3.13396e-163	9.53466e-164	1.60379e-163	1.07381e-163	1.41344e-163	-3.18585e-164	2.34391e-163	5.04021e-163	4.41034e-163	-5.4308e-163	5.95716e-164	2.49017e-163	1.20202e-162	2.70939e-163	-8.20211e-165	3.25023e-163	-4.07462e-164	-2.81653e-163	3.2752e-163	8.54626e-164	-4.02288e-163	-8.99247e-163	-1.36159e-162	0
-1.38989e-162	1.96282e-164	-7.93432e-163	7.17171e-163	3.61026e-163	-6.89559e-163	6.51808e-163	-3.13396e-163	9.53466e-164	1.60379e-163	1.07381e-163	1.41344e-163	-3.18585e-164	2.34391e-163	5.04021e-163	4.41034e-163	-5.4308e-163	5.95716e-164	2.49017e-163	1.20202e-162	2.70939e-163	-8.20211e-165	3.25023e-163	-4.07462e-164	-2.81653e-163	3.2752e-163	8.54626e-164	-4.02288e-163	-8.99247e-163	-1.36159e-162	0
-1.38989e-162	1.96282e-164	-7.93432e-163	7.17171e-163	3.61026e-163	-6.89559e-163	6.51808e-163	-3.13396e-163	9.53466e-164	1.60379e-163	1.07381e-163	1.41344e-163	-3.18585e-164	2.34391e-163	5.04021e-163	4.41034e-163	-5.4308e-163	5.95716e-164	2.49017e-163	1.20202e-162	2.70939e-163	-8.20211e-165	3.25023e-163	-4.07462e-164	-2.81653e-163	3.2752e-163	8.54626e-164	-4.02288e-163	-8.99247e-163	-1.36159e-162	0
-1.38989e-162	1.96282e-164	-7.93432e-163	7.17171e-163	3.61026e-163	-6.89559e-163	6.51808e-163	-3.13396e-163	9.53466e-164	1.60379e-163	1.07381e-163	1.41344e-163	-3.18585e-164	2.34391e-163	5.04021e-163	4.41034e-163	-5.4308e-163	5.95716e-164	2.49017e-163	1.20202e-162	2.70939e-163	-8.20211e-165	3.25023e-163	-4.07462e-164	-2.81653e-163	3.2752e-163	8.54626e-164	-4.02288e-163	-8.99247e-163	-1.36159e-162	0
-1.38989e-162	1.96282e-164	-7.93432e-163	7.17171e-163	3.61026e-163	-6.89559e-163	6.51808e-163	-3.13396e-163	9.53466e-164	1.60379e-163	1.07381e-163	1.41344e-163	-3.18585e-164	2.34391e-163	5.04021e-163	4.41034e-163	-5.4308e-163	5.95716e-164	2.49017e-163	1.20202e-162	2.70939e-163	-8.20211e-165	3.25023e-163	-4.07462e-164	-2.81653e-163	3.2752e-163	8.54626e-164	-4.02288e-163	-8.99247e-163	-1.36159e-162	0
-1.38989e-162	1.96282e-164	-7.93432e-163	7.17171e-163	3.61026e-163	-6.89559e-163	6.51808e-163	-3.13396e-163	9.53466e-164	1.60379e-163	1.07381e-163	1.41344e-163	-3.18585e-164	2.34391e-163	5.04021e-163	4.41034e-163	-5.4308e-163	5.95716e-164	2.49017e-163	1.20202e-162	2.70939e-163	-8.20211e-165	3.25023e-163	-4.07462e-164	-2.81653e-163	3.2752e-163	8.54626e-164	-4.02288e-163	-8.99247e-163	-1.36159e-162	0
-1.38989e-162	1.96282e-164	-7.93432e-163	7.17171e-163	3.61026e-163	-6.89559e-163	6.51808e-163	-3.13396e-163	9.53466e-164	1.60379e-163	1.07381e-163	1.41344e-163	-3.18585e-164	2.34391e-163	5.04021e-163	4.41034e-163	-5.4308e-163	5.95716e-164	2.49017e-163	1.20202e-162	2.70939e-163	-8.20211e-165	3.25023e-163	-4.07462e-164	-2.81653e-163	3.2752e-163	8.54626e-164	-4.02288e-163	-8.99247e-163	-1.36159e-162	0
-1.38989e-162	1.96282e-164	-7.93432e-163	7.17171e-163	3.61026e-163	-6.89559e-163	6.51808e-163	-3.13396e-163	9.53466e-164	1.60379e-163	1.07381e-163	1.41344e-163	-3.18585e-164	2.34391e-163	5.04021e-163	4.41034e-163	-5.4308e-163	5.95716e-164	2.49017e-163	1.20202e-162	2.70939e-163	-8.20211e-165	3.25023e-163	-4.07462e-164	-2.81653e-163	3.2752e-163	8.54626e-164	-4.02288e-163	-8.99247e-163	-1.36159e-162	0
-1.38989e-162	1.96282e-164	-7.93432e-163	7.17171e-163	3.61026e-163	-6.89559e-163	6.51808e-163	-3.13396e-163	9.53466e-164	1.60379e-163	1.07381e-163	1.41344e-163	-3.18585e-164	2.34391e-163	5.04021e-163	4.41034e-163	-5.4308e-163	5.95716e-164	2.49017e-163	1.20202e-162	2.70939e-163	-8.20211e-165	3.25023e-163	-4.07462e-164	-2.81653e-163	3.2752e-163	8.54626e-164	-4.02288e-163	-8.99247e-163	-1.36159e-162	0
-1.38989e-162	1.96282e-164	-7.93432e-163	7.17171e-163	3.61026e-163	-6.89559e-163	6.51808e-163	-3.13396e-163	9.53466e-164	1.60379e-163	1.07381e-163	1.41344e-163	-3.18585e-164	2.34391e-163	5.04021e-163	4.41034e-163	-5.4308e-163	5.95716e-164	2.49017e-163	1.20202e-162	2.70939e-163	-8.20211e-165	3.25023e-163	-4.07462e-164	-2.81653e-163	3.2752e-163	8.54626e-164	-4.02288e-163	-8.99247e-163	-1.36159e-162	0
-1.38989e-162	1.96282e-164	-7.93432e-163	7.17171e-163	3.61026e-163	-6.89559e-163	6.51808e-163	-3.13396e-163	9.53466e-164	1.60379e-163	1.07381e-163	1.41344e-163	-3.18585e-164	2.34391e-163	5.04021e-163	4.41034e-163	-5.4308e-163	5.95716e-164	2.49017e-163	1.20202e-162	2.70939e-163	-8.20211e-165	3.25023e-163	-4.07462e-164	-2.81653e-163	3.2752e-163	8.54626e-164	-4.02288e-163	-8.99247e-163	-1.36159e-162	0
-1.38989e-162	1.96282e-164	-7.93432e-163	7.17171e-163	3.61026e-163	-6.89559e-163	6.51808e-163	-3.13396e-163	9.53466e-164	1.60379e-163	1.07381e-163	1.41344e-163	-3.18585e-164	2.34391e-163	5.04021e-163	4.41034e-163	-5.4308e-163	5.95716e-164	2.49017e-163	1.20202e-162	2.70939e-163	-8.20211e-165	3.25023e-163	-4.07462e-164	-2.81653e-163	3.2752e-163	8.54626e-164	-4.02288e-163	-8.99247e-163	-1.36159e-162	0
-1.38989e-162	1.96282e-164	-7.93432e-163	7.17171e-163	3.61026e-163	-6.89559e-163	6.51808e-163	-3.13396e-163	9.53466e-164	1.60379e-163	1.07381e-163	1.41344e-163	-3.18585e-164	2.34391e-163	5.04021e-163	4.41034e-163	-5.4308e-163	5.95716e-164	2.49017e-163	1.20202e-162	2.70939e-163	-8.20211e-165	3.25023e-163	-4.07462e-164	-2.81653e-163	3.2752e-163	8.54626e-164	-4.02288e-163	-8.99247e-163	-1.36159e-162	0
-1.38989e-162	1.96282e-164	-7.93432e-163	7.17171e-163	3.61026e-163	-6.89559e-163	6.51808e-163	-3.13396e-163	9.53466e-164	1.60379e-163	1.07381e-163	1.41344e-163	-3.18585e-164	2.34391e-163	5.04021e-163	4.41034e-163	-5.4308e-163	5.95716e-164	2.49017e-163	1.20202e-162	2.70939e-163	-8.20211e-165	3.25023e-163	-4.07462e-164	-2.81653e-163	3.2752e-163	8.54626e-164	-4.02288e-163	-8.99247e-163	-1.36159e-162	0
-1.38989e-162	1.96282e-164	-7.93432e-163	7.17171e-163	3.61026e-163	-6.89559e-163	6.51808e-163	-3.13396e-163	9.53466e-164	1.60379e-163	1.07381e-163	1.41344e-163	-3.18585e-164	2.34391e-163	5.04021e-163	4.41034e-163	-5.4308e-163	5.95716e-164	2.49017e-163	1.20202e-162	2.70939e-163	-8.20211e-165	3.25023e-163	-4.07462e-164	-2.81653e-163	3.2752e-163	8.54626e-164	-4.02288e-163	-8.99247e-163	-1.36159e-162	0
-1.38989e-162	1.96282e-164	-7.93432e-163	7.17171e-163	3.61026e-163	-6.89559e-163	6.51808e-163	-3.13396e-163	9.53466e-164	1.60379e-163	1.07381e-163	1.41344e-163	-3.18585e-164	2.34391e-163	5.04021e-163	4.41034e-163	-5.4308e-163	5.95716e-164	2.49017e-163	1.20202e-162	2.70939e-163	-8.20211e-165	3.25023e-163	-4.07462e-164	-2.81653e-163	3.2752e-163	8.54626e-164	-4.02288e-163	-8.99247e-163	-1.36159e-162	0
-1.38989e-162	1.96282e-164	-7.93432e-163	7.17171e-163	3.61026e-163	-6.89559e-163	6.51808e-163	-3.13396e-163	9.53466e-164	1.60379e-163	1.07381e-163	1.41344e-163	-3.18585e-164	2.34391e-163	5.04021e-163	4.41034e-163	-5.4308e-163	5.95716e-164	2.49017e-163	1.20202e-162	2.70939e-163	-8.20211e-165	3.25023e-163	-4.07462e-164	-2.81653e-163	3.2752e-163	8.54626e-164	-4.02288e-163	-8.99247e-163	-1.36159e-162	0
-1.38989e-162	1.96282e-164	-7.93432e-163	7.17171e-163	3.61026e-163	-6.89559e-163	6.51808e-163	-3.13396e-163	9.53466e-164	1.60379e-163	1.07381e-163	1.41344e-163	-3.18585e-164	2.34391e-163	5.04021e-163	4.41034e-163	-5.4308e-163	5.95716e-164	2.49017e-163	1.20202e-162	2.70939e-163	-8.20211e-165	3.25023e-163	-4.07462e-164	-2.81653e-163	3.2752e-163	8.54626e-164	-4.02288e-163	-8.99247e-163	-1.36159e-162	0
-1.38989e-162	1.96282e-164	-7.93432e-163	7.17171e-163	3.61026e-163	-6.89559e-163	6.51808e-163	-3.13396e-163	9.53466e-164	1.60379e-163	1.07381e-163	1.41344e-163	-3.18585e-164	2.34391e-163	5.04021e-163	4.41034e-163	-5.4308e-163	5.95716e-164	2.49017e-163	1.20202e-162	2.70939e-163	-8.20211e-165	3.25023e-163	-4.07462e-164	-2.81653e-163	3.2752e-163	8.54626e-164	-4.02288e-163	-8.99247e-163	-1.36159e-162	0
-1.38989e-162	1.96282e-164	-7.93432e-163	7.17171e-163	3.61026e-163	-6.89559e-163	6.51808e-163	-3.13396e-163	9.53466e-164	1.60379e-163	1.07381e-163	1.41344e-163	-3.18585e-164	2.34391e-163	5.04021e-163	4.41034e-163	-5.4308e-163	5.95716e-164	2.49017e-163	1.20202e-162	2.70939e-163	-8.20211e-165	3.25023e-163	-4.07462e-164	-2.81653e-163	3.2752e-163	8.54626e-164	-4.02288e-163	-8.99247e-163	-1.36159e-162	0
-1.38989e-162	1.96282e-164	-7.93432e-163	7.17171e-163	3.61026e-163	-6.89559e-163	6.51808e-163	-3.13396e-163	9.53466e-164	1.60379e-163	1.07381e-163	1.41344e-163	-3.18585e-164	2.34391e-163	5.04021e-163	4.41034e-163	-5.4308e-163	5.95716e-164	2.49017e-163	1.20202e-162	2.70939e-163	-8.20211e-165	3.25023e-163	-4.07462e-164	-2.81653e-163	3.2752e-163	8.54626e-164	-4.02288e-163	-8.99247e-163	-1.36159e-162	0
-1.38989e-162	1.96282e-164	-7.93432e-163	7.17171e-163	3.61026e-163	-6.89559e-163	6.51808e-163	-3.13396e-163	9.53466e-164	1.60379e-163	1.07381e-163	1.41344e-163	-3.18585e-164	2.34391e-163	5.04021e-163	4.41034e-163	-5.4308e-163	5.95716e-164	2.49017e-163	1.20202e-162	2.70939e-163	-8.20211e-165	3.25023e-163	-4.07462e-164	-2.81653e-163	3.2752e-163	8.54626e-164	-4.02288e-163	-8.99247e-163	-1.36159e-162	0
-1.38989e-162	1.96282e-164	-7.93432e-163	7.17171e-163	3.61026e-163	-6.89559e-163	6.51808e-163	-3.13396e-163	9.53466e-164	1.60379e-163	1.07381e-163	1.41344e-163	-3.18585e-164	2.34391e-163	5.04021e-163	4.41034e-163	-5.4308e-163	5.95716e-164	2.49017e-163	1.20202e-162	2.70939e-163	-8.20211e-165	3.25023e-163	-4.07462e-164	-2.81653e-163	3.2752e-163	8.54626e-164	-4.02288e-163	-8.99247e-163	-1.36159e-162	0
-1.38989e-162	1.96282e-164	-7.93432e-163	7.17171e-163	3.61026e-163	-6.89559e-163	6.51808e-163	-3.13396e-163	9.53466e-164	1.60379e-163	1.07381e-163	1.41344e-163	-3.18585e-164	2.34391e-163	5.04021e-163	4.41034e-163	-5.4308e-163	5.95716e-164	2.49017e-163	1.20202e-162	2.70939e-163	-8.20211e-165	3.25023e-163	-4.07462e-164	-2.81653e-163	3.2752e-163	8.54626e-164	-4.02288e-163	-8.99247e-163	-1.36159e-162	0
-1.38989e-162	1.96282e-164	-7.93432e-163	7.17171e-163	3.61026e-163	-6.89559e-163	6.51808e-163	-3.13396e-163	9.53466e-164	1.60379e-163	1.07381e-163	1.41344e-163	-3.18585e-164	2.34391e-163	5.04021e-163	4.41034e-163	-5.4308e-163	5.95716e-164	2.49017e-163	1.20202e-162	2.70939e-163	-8.20211e-165	3.25023e-163	-4.07462e-164	-2.81653e-163	3.2752e-163	8.54626e-164	-4.02288e-163	-8.99247e-163	-1.36159e-162	0
-1.38989e-162	1.96282e-164	-7.93432e-163	7.17171e-163	3.61026e-163	-6.89559e-163	6.51808e-163	-3.13396e-163	9.53466e-164	1.60379e-163	1.07381e-163	1.41344e-163	-3.18585e-164	2.34391e-163	5.04021e-163	4.41034e-163	-5.4308e-163	5.95716e-164	2.49017e-163	1.20202e-162	2.70939e-163	-8.20211e-165	3.25023e-163	-4.07462e-164	-2.81653e-163	3.2752e-163	8.54626e-164	-4.02288e-163	-8.99247e-163	-1.36159e-162	0
-1.38989e-162	1.96282e-164	-7.93432e-163	7.17171e-163	3.61026e-163	-6.89559e-163	6.51808e-163	-3.13396e-163	9.53466e-164	1.60379e-163	1.07381e-163	1.41344e-163	-3.18585e-164	2.34391e-163	5.04021e-163	4.41034e-163	-5.4308e-163	5.95716e-164	2.49017e-163	1.20202e-162	2.70939e-163	-8.20211e-165	3.25023e-163	-4.07462e-164	-2.81653e-163	3.2752e-163	8.54626e-164	-4.02288e-163	-8.99247e-163	-1.36159e-162	0
-1.38989e-162	1.96282e-164	-7.93432e-163	7.17171e-163	3.61026e-163	-6.89559e-163	6.51808e-163	-3.13396e-163	9.53466e-164	1.60379e-163	1.07381e-163	1.41344e-163	-3.18585e-164	2.34391e-163	5.04021e-163	4.41034e-163	-5.4308e-163	5.95716e-164	2.49017e-163	1.20202e-162	2.70939e-163	-8.20211e-165	3.25023e-163	-4.07462e-164	-2.81653e-163	3.2752e-163	8.54626e-164	-4.02288e-163	-8.99247e-163	-1.36159e-162	0
-1.38989e-162	1.96282e-164	-7.93432e-163	7.17171e-163	3.61026e-163	-6.89559e-163	6.51808e-163	-3.13396e-163	9.53466e-164	1.60379e-163	1.07381e-163	1.41344e-163	-3.18585e-164	2.34391e-163	5.04021e-163	4.41034e-163	-5.4308e-163	5.95716e-164	2.49017e-163	1.20202e-162	2.70939e-163	-8.20211e-165	3.25023e-163	-4.07462e-164	-2.81653e-163	3.2752e-163	8.54626e-164	-4.02288e-163	-8.99247e-163	-1.36159e-162	0
-1.38989e-162	1.96282e-164	-7.93432e-163	7.17171e-163	3.61026e-163	-6.89559e-163	6.51808e-163	-3.13396e-163	9.53466e-164	1.60379e-163	1.07381e-163	1.41344e-163	-3.18585e-164	2.34391e-163	5.04021e-163	4.41034e-163	-5.4308e-163	5.95716e-164	2.49017e-163	1.20202e-162	2.70939e-163	-8.20211e-165	3.25023e-163	-4.07462e-164	-2.81653e-163	3.2752e-163	8.54626e-164	-4.02288e-163	-8.99247e-163	-1.36159e-162	0
-1.38989e-162	1.96282e-164	-7.93432e-163	7.17171e-163	3.61026e-163	-6.89559e-163	6.51808e-163	-3.13396e-163	9.53466e-164	1.60379e-163	1.07381e-163	1.41344e-163	-3.18585e-164	2.34391e-163	5.04021e-163	4.41034e-163	-5.4308e-163	5.95716e-164	2.49017e-163	1.20202e-162	2.70939e-163	-8.20211e-165	3.25023e-163	-4.07462e-164	-2.81653e-163	3.2752e-163	8.54626e-164	-4.02288e-163	-8.99247e-163	-1.36159e-162	0
-1.38989e-162	1.96282e-164	-7.93432e-163	7.17171e-163	3.61026e-163	-6.89559e-163	6.51808e-163	-3.13396e-163	9.53466e-164	1.60379e-163	1.07381e-163	1.41344e-163	-3.18585e-164	2.34391e-163	5.04021e-163	4.41034e-163	-5.4308e-163	5.95716e-164	2.49017e-163	1.20202e-162	2.70939e-163	-8.20211e-165	3.25023e-163	-4.07462e-164	-2.81653e-163	3.2752e-163	8.54626e-164	-4.02288e-163	-8.99247e-163	-1.36159e-162	0
-1.38989e-162	1.96282e-164	-7.93432e-163	7.17171e-163	3.61026e-163	-6.89559e-163	6.51808e-163	-3.13396e-163	9.53466e-164	1.60379e-163	1.07381e-163	1.41344e-163	-3.18585e-164	2.34391e-163	5.04021e-163	4.41034e-163	-5.4308e-163	5.95716e-164	2.49017e-163	1.20202e-162	2.70939e-163	-8.20211e-165	3.25023e-163	-4.07462e-164	-2.81653e-163	3.2752e-163	8.54626e-164	-4.02288e-163	-8.99247e-163	-1.36159e-162	0
-1.38989e-162	1.96282e-164	-7.93432e-163	7.17171e-163	3.61026e-163	-6.89559e-163	6.51808e-163	-3.13396e-163	9.53466e-164	1.60379e-163	1.07381e-163	1.41344e-163	-3.18585e-164	2.34391e-163	5.04021e-163	4.41034e-163	-5.4308e-163	5.95716e-164	2.49017e-163	1.20202e-162	2.70939e-163	-8.20211e-165	3.25023e-163	-4.07462e-164	-2.81653e-163	3.2752e-163	8.54626e-164	-4.02288e-163	-8.99247e-163	-1.36159e-162	0
-1.38989e-162	1.96282e-164	-7.93432e-163	7.17171e-163	3.61026e-163	-6.89559e-163	6.51808e-163	-3.13396e-163	9.53466e-164	1.60379e-163	1.07381e-163	1.41344e-163	-3.18585e-164	2.34391e-163	5.04021e-163	4.41034e-163	-5.4308e-163	5.95716e-164	2.49017e-163	1.20202e-162	2.70939e-163	-8.20211e-165	3.25023e-163	-4.07462e-164	-2.81653e-163	3.2752e-163	8.54626e-164	-4.02288e-163	-8.99247e-163	-1.36159e-162	0
-1.38989e-162	1.96282e-164	-7.93432e-163	7.17171e-163	3.61026e-163	-6.89559e-163	6.51808e-163	-3.13396e-163	9.53466e-164	1.60379e-163	1.07381e-163	1.41344e-163	-3.18585e-164	2.34391e-163	5.04021e-163	4.41034e-163	-5.4308e-163	5.95716e-164	2.49017e-163	1.20202e-162	2.70939e-163	-8.20211e-165	3.25023e-163	-4.07462e-164	-2.81653e-163	3.2752e-163	8.54626e-164	-4.02288e-163	-8.99247e-163	-1.36159e-162	0
-1.38989e-162	1.96282e-164	-7.93432e-163	7.17171e-163	3.61026e-163	-6.89559e-163	6.51808e-163	-3.13396e-163	9.53466e-164	1.60379e-163	1.07381e-163	1.41344e-163	-3.18585e-164	2.34391e-163	5.04021e-163	4.41034e-163	-5.4308e-163	5.95716e-164	2.49017e-163	1.20202e-162	2.70939e-163	-8.20211e-165	3.25023e-163	-4.07462e-164	-2.81653e-163	3.2752e-163	8.54626e-164	-4.02288e-163	-8.99247e-163	-1.36159e-162	0
-1.38989e-162	1.96282e-164	-7.93432e-163	7.17171e-163	3.61026e-163	-6.89559e-163	6.51808e-163	-3.13396e-163	9.53466e-164	1.60379e-163	1.07381e-163	1.41344e-163	-3.18585e-164	2.34391e-163	5.04021e-163	4.41034e-163	-5.4308e-163	5.95716e-164	2.49017e-163	1.20202e-162	2.70939e-163	-8.20211e-165	3.25023e-163	-4.07462e-164	-2.81653e-163	3.2752e-163	8.54626e-164	-4.02288e-163	-8.99247e-163	-1.36159e-162	0
-1.38989e-162	1.96282e-164	-7.93432e-163	7.17171e-163	3.61026e-163	-6.89559e-163	6.51808e-163	-3.13396e-163	9.53466e-164	1.60379e-163	1.07381e-163	1.41344e-163	-3.18585e-164	2.34391e-163	5.04021e-163	4.41034e-163	-5.4308e-163	5.95716e-164	2.49017e-163	1.20202e-162	2.70939e-163	-8.20211e-165	3.25023e-163	-4.07462e-164	-2.81653e-163	3.2752e-163	8.54626e-164	-4.02288e-163	-8.99247e-163	-1.36159e-162	0
-1.38989e-162	1.96282e-164	-7.93432e-163	7.17171e-163	3.61026e-163	-6.89559e-163	6.51808e-163	-3.13396e-163	9.53466e-164	1.60379e-163	1.07381e-163	1.41344e-163	-3.18585e-164	2.34391e-163	5.04021e-163	4.41034e-163	-5.4308e-163	5.95716e-164	2.49017e-163	1.20202e-162	2.70939e-163	-8.20211e-165	3.25023e-163	-4.07462e-164	-2.81653e-163	3.2752e-163	8.54626e-164	-4.02288e-163	-8.99247e-163	-1.36159e-162	0
-1.38989e-162	1.96282e-164	-7.93432e-163	7.17171e-163	3.61026e-163	-6.89559e-163	6.51808e-163	-3.13396e-163	9.53466e-164	1.60379e-163	1.07381e-163	1.41344e-163	-3.18585e-164	2.34391e-163	5.04021e-163	4.41034e-163	-5.4308e-163	5.95716e-164	2.49017e-163	1.20202e-162	2.70939e-163	-8.20211e-165	3.25023e-163	-4.07462e-164	-2.81653e-163	3.2752e-163	8.54626e-164	-4.02288e-163	-8.99247e-163	-1.36159e-162	0
-1.38989e-162	1.96282e-164	-7.93432e-163	7.17171e-163	3.61026e-163	-6.89559e-163	6.51808e-163	-3.13396e-163	9.53466e-164	1.60379e-163	1.07381e-163	1.41344e-163	-3.18585e-164	2.34391e-163	5.04021e-163	4.41034e-163	-5.4308e-163	5.95716e-164	2.49017e-163	1.20202e-162	2.70939e-163	-8.20211e-165	3.25023e-163	-4.07462e-164	-2.81653e-163	3.2752e-163	8.54626e-164	-4.02288e-163	-8.99247e-163	-1.36159e-162	0
-1.38989e-162	1.96282e-164	-7.93432e-163	7.17171e-163	3.61026e-163	-6.89559e-163	6.51808e-163	-3.13396e-163	9.53466e-164	1.60379e-163	1.07381e-163	1.41344e-163	-3.18585e-164	2.34391e-163	5.04021e-163	4.41034e-163	-5.4308e-163	5.95716e-164	2.49017e-163	1.20202e-162	2.70939e-163	-8.20211e-165	3.25023e-163	-4.07462e-164	-2.81653e-163	3.2752e-163	8.54626e-164	-4.02288e-163	-8.99247e-163	-1.36159e-162	0
-1.38989e-162	1.96282e-164	-7.93432e-163	7.17171e-163	3.61026e-163	-6.89559e-163	6.51808e-163	-3.13396e-163	9.53466e-164	1.60379e-163	1.07381e-163	1.41344e-163	-3.18585e-164	2.34391e-163	5.04021e-163	4.41034e-163	-5.4308e-163	5.95716e-164	2.49017e-163	1.20202e-162	2.70939e-163	-8.20211e-165	3.25023e-163	-4.07462e-164	-2.81653e-163	3.2752e-163	8.54626e-164	-4.02288e-163	-8.99247e-163	-1.36159e-162	0
-1.38989e-162	1.96282e-164	-7.93432e-163	7.17171e-163	3.61026e-163	-6.89559e-163	6.51808e-163	-3.13396e-163	9.53466e-164	1.60379e-163	1.07381e-163	1.41344e-163	-3.18585e-164	2.34391e-163	5.04021e-163	4.41034e-163	-5.4308e-163	5.95716e-164	2.49017e-163	1.20202e-162	2.70939e-163	-8.20211e-165	3.25023e-163	-4.07462e-164	-2.81653e-163	3.2752e-163	8.54626e-164	-4.02288e-163	-8.99247e-163	-1.36159e-162	0
-1.38989e-162	1.96282e-164	-7.93432e-163	7.17171e-163	3.61026e-163	-6.89559e-163	6.51808e-163	-3.13396e-163	9.53466e-164	1.60379e-163	1.07381e-163	1.41344e-163	-3.18585e-164	2.34391e-163	5.04021e-163	4.41034e-163	-5.4308e-163	5.95716e-164	2.49017e-163	1.20202e-162	2.70939e-163	-8.20211e-165	3.25023e-163	-4.07462e-164	-2.81653e-163	3.2752e-163	8.54626e-164	-4.02288e-163	-8.99247e-163	-1.36159e-162	0
-1.38989e-162	1.96282e-164	-7.93432e-163	7.17171e-163	3.61026e-163	-6.89559e-163	6.51808e-163	-3.13396e-163	9.53466e-164	1.60379e-163	1.07381e-163	1.41344e-163	-3.18585e-164	2.34391e-163	5.04021e-163	4.41034e-163	-5.4308e-163	5.95716e-164	2.49017e-163	1.20202e-162	2.70939e-163	-8.20211e-165	3.25023e-163	-4.07462e-164	-2.81653e-163	3.2752e-163	8.54626e-164	-4.02288e-163	-8.99247e-163	-1.36159e-162	0
-1.38989e-162	1.96282e-164	-7.93432e-163	7.17171e-163	3.61026e-163	-6.89559e-163	6.51808e-163	-3.13396e-163	9.53466e-164	1.60379e-163	1.07381e-163	1.41344e-163	-3.18585e-164	2.34391e-163	5.04021e-163	4.41034e-163	-5.4308e-163	5.95716e-164	2.49017e-163	1.20202e-162	2.70939e-163	-8.20211e-165	3.25023e-163	-4.07462e-164	-2.81653e-163	3.2752e-163	8.54626e-164	-4.02288e-163	-8.99247e-163	-1.36159e-162	0
-1.38989e-162	1.96282e-164	-7.93432e-163	7.17171e-163	3.61026e-163	-6.89559e-163	6.51808e-163	-3.13396e-163	9.53466e-164	1.60379e-163	1.07381e-163	1.41344e-163	-3.18585e-164	2.34391e-163	5.04021e-163	4.41034e-163	-5.4308e-163	5.95716e-164	2.49017e-163	1.20202e-162	2.70939e-163	-8.20211e-165	3.25023e-163	-4.07462e-164	-2.81653e-163	3.2752e-163	8.54626e-164	-4.02288e-163	-8.99247e-163	-1.36159e-162	0
-1.38989e-162	1.96282e-164	-7.93432e-163	7.17171e-163	3.61026e-163	-6.89559e-163	6.51808e-163	-3.13396e-163	9.53466e-164	1.60379e-163	1.07381e-163	1.41344e-163	-3.18585e-164	2.34391e-163	5.04021e-163	4.41034e-163	-5.4308e-163	5.95716e-164	2.49017e-163	1.20202e-162	2.70939e-163	-8.20211e-165	3.25023e-163	-4.07462e-164	-2.81653e-163	3.2752e-163	8.54626e-164	-4.02288e-163	-8.99247e-163	-1.36159e-162	0
-1.38989e-162	1.96282e-164	-7.93432e-163	7.17171e-163	3.61026e-163	-6.89559e-163	6.51808e-163	-3.13396e-163	9.53466e-164	1.60379e-163	1.07381e-163	1.41344e-163	-3.18585e-164	2.34391e-163	5.04021e-163	4.41034e-163	-5.4308e-163	5.95716e-164	2.49017e-163	1.20202e-162	2.70939e-163	-8.20211e-165	3.25023e-163	-4.07462e-164	-2.81653e-163	3.2752e-163	8.54626e-164	-4.02288e-163	-8.99247e-163	-1.36159e-162	0
-1.38989e-162	1.96282e-164	-7.93432e-163	7.17171e-163	3.61026e-163	-6.89559e-163	6.51808e-163	-3.13396e-163	9.53466e-164	1.60379e-163	1.07381e-163	1.41344e-163	-3.18585e-164	2.34391e-163	5.04021e-163	4.41034e-163	-5.4308e-163	5.95716e-164	2.49017e-163	1.20202e-162	2.70939e-163	-8.20211e-165	3.25023e-163	-4.07462e-164	-2.81653e-163	3.2752e-163	8.54626e-164	-4.02288e-163	-8.99247e-163	-1.36159e-162	0
-1.38989e-162	1.96282e-164	-7.93432e-163	7.17171e-163	3.61026e-163	-6.89559e-163	6.51808e-163	-3.13396e-163	9.53466e-164	1.60379e-163	1.07381e-163	1.41344e-163	-3.18585e-164	2.34391e-163	5.04021e-163	4.41034e-163	-5.4308e-163	5.95716e-164	2.49017e-163	1.20202e-162	2.70939e-163	-8.20211e-165	3.25023e-163	-4.07462e-164	-2.81653e-163	3.2752e-163	8.54626e-164	-4.02288e-163	-8.99247e-163	-1.36159e-162	0
-1.38989e-162	1.96282e-164	-7.93432e-163	7.17171e-163	3.61026e-163	-6.89559e-163	6.51808e-163	-3.13396e-163	9.53466e-164	1.60379e-163	1.07381e-163	1.41344e-163	-3.18585e-164	2.34391e-163	5.04021e-163	4.41034e-163	-5.4308e-163	5.95716e-164	2.49017e-163	1.20202e-162	2.70939e-163	-8.20211e-165	3.25023e-163	-4.07462e-164	-2.81653e-163	3.2752e-163	8.54626e-164	-4.02288e-163	-8.99247e-163	-1.36159e-162	0
-1.38989e-162	1.96282e-164	-7.93432e-163	7.17171e-163	3.61026e-163	-6.89559e-163	6.51808e-163	-3.13396e-163	9.53466e-164	1.60379e-163	1.07381e-163	1.41344e-163	-3.18585e-164	2.34391e-163	5.04021e-163	4.41034e-163	-5.4308e-163	5.95716e-164	2.49017e-163	1.20202e-162	2.70939e-163	-8.20211e-165	3.25023e-163	-4.07462e-164	-2.81653e-163	3.2752e-163	8.54626e-164	-4.02288e-163	-8.99247e-163	-1.36159e-162	0
-1.38989e-162	1.96282e-164	-7.93432e-163	7.17171e-163	3.61026e-163	-6.89559e-163	6.51808e-163	-3.13396e-163	9.53466e-164	1.60379e-163	1.07381e-163	1.41344e-163	-3.18585e-164	2.34391e-163	5.04021e-163	4.41034e-163	-5.4308e-163	5.95716e-164	2.49017e-163	1.20202e-162	2.70939e-163	-8.20211e-165	3.25023e-163	-4.07462e-164	-2.81653e-163	3.2752e-163	8.54626e-164	-4.02288e-163	-8.99247e-163	-1.36159e-162	0
-1.38989e-162	1.96282e-164	-7.93432e-163	7.17171e-163	3.61026e-163	-6.89559e-163	6.51808e-163	-3.13396e-163	9.53466e-164	1.60379e-163	1.07381e-163	1.41344e-163	-3.18585e-164	2.34391e-163	5.04021e-163	4.41034e-163	-5.4308e-163	5.95716e-164	2.49017e-163	1.20202e-162	2.70939e-163	-8.20211e-165	3.25023e-163	-4.07462e-164	-2.81653e-163	3.2752e-163	8.54626e-164	-4.02288e-163	-8.99247e-163	-1.36159e-162	0
-1.38989e-162	1.96282e-164	-7.93432e-163	7.17171e-163	3.61026e-163	-6.89559e-163	6.51808e-163	-3.13396e-163	9.53466e-164	1.60379e-163	1.07381e-163	1.41344e-163	-3.18585e-164	2.34391e-163	5.04021e-163	4.41034e-163	-5.4308e-163	5.95716e-164	2.49017e-163	1.20202e-162	2.70939e-163	-8.20211e-165	3.25023e-163	-4.07462e-164	-2.81653e-163	3.2752e-163	8.54626e-164	-4.02288e-163	-8.99247e-163	-1.36159e-162	0
-1.38989e-162	1.96282e-164	-7.93432e-163	7.17171e-163	3.61026e-163	-6.89559e-163	6.51808e-163	-3.13396e-163	9.53466e-164	1.60379e-163	1.07381e-163	1.41344e-163	-3.18585e-164	2.34391e-163	5.04021e-163	4.41034e-163	-5.4308e-163	5.95716e-164	2.49017e-163	1.20202e-162	2.70939e-163	-8.20211e-165	3.25023e-163	-4.07462e-164	-2.81653e-163	3.2752e-163	8.54626e-164	-4.02288e-163	-8.99247e-163	-1.36159e-162	0
-1.38989e-162	1.96282e-164	-7.93432e-163	7.17171e-163	3.61026e-163	-6.89559e-163	6.51808e-163	-3.13396e-163	9.53466e-164	1.60379e-163	1.07381e-163	1.41344e-163	-3.18585e-164	2.34391e-163	5.04021e-163	4.41034e-163	-5.4308e-163	5.95716e-164	2.49017e-163	1.20202e-162	2.70939e-163	-8.20211e-165	3.25023e-163	-4.07462e-164	-2.81653e-163	3.2752e-163	8.54626e-164	-4.02288e-163	-8.99247e-163	-1.36159e-162	0
-1.38989e-162	1.96282e-164	-7.93432e-163	7.17171e-163	3.61026e-163	-6.89559e-163	6.51808e-163	-3.13396e-163	9.53466e-164	1.60379e-163	1.07381e-163	1.41344e-163	-3.18585e-164	2.34391e-163	5.04021e-163	4.41034e-163	-5.4308e-163	5.95716e-164	2.49017e-163	1.20202e-162	2.70939e-163	-8.20211e-165	3.25023e-163	-4.07462e-164	-2.81653e-163	3.2752e-163	8.54626e-164	-4.02288e-163	-8.99247e-163	-1.36159e-162	0
-1.38989e-162	1.96282e-164	-7.93432e-163	7.17171e-163	3.61026e-163	-6.89559e-163	6.51808e-163	-3.13396e-163	9.53466e-164	1.60379e-163	1.07381e-163	1.41344e-163	-3.18585e-164	2.34391e-163	5.04021e-163	4.41034e-163	-5.4308e-163	5.95716e-164	2.49017e-163	1.20202e-162	2.70939e-163	-8.20211e-165	3.25023e-163	-4.07462e-164	-2.81653e-163	3.2752e-163	8.54626e-164	-4.02288e-163	-8.99247e-163	-1.36159e-162	0
-1.38989e-162	1.96282e-164	-7.93432e-163	7.17171e-163	3.61026e-163	-6.89559e-163	6.51808e-163	-3.13396e-163	9.53466e-164	1.60379e-163	1.07381e-163	1.41344e-163	-3.18585e-164	2.34391e-163	5.04021e-163	4.41034e-163	-5.4308e-163	5.95716e-164	2.49017e-163	1.20202e-162	2.70939e-163	-8.20211e-165	3.25023e-163	-4.07462e-164	-2.81653e-163	3.2752e-163	8.54626e-164	-4.02288e-163	-8.99247e-163	-1.36159e-162	0
-1.38989e-162	1.96282e-164	-7.93432e-163	7.17171e-163	3.61026e-163	-6.89559e-163	6.51808e-163	-3.13396e-163	9.53466e-164	1.60379e-163	1.07381e-163	1.41344e-163	-3.18585e-164	2.34391e-163	5.04021e-163	4.41034e-163	-5.4308e-163	5.95716e-164	2.49017e-163	1.20202e-162	2.70939e-163	-8.20211e-165	3.25023e-163	-4.07462e-164	-2.81653e-163	3.2752e-163	8.54626e-164	-4.02288e-163	-8.99247e-163	-1.36159e-162	0
-1.38989e-162	1.96282e-164	-7.93432e-163	7.17171e-163	3.61026e-163	-6.89559e-163	6.51808e-163	-3.13396e-163	9.53466e-164	1.60379e-163	1.07381e-163	1.41344e-163	-3.18585e-164	2.34391e-163	5.04021e-163	4.41034e-163	-5.4308e-163	5.95716e-164	2.49017e-163	1.20202e-162	2.70939e-163	-8.20211e-165	3.25023e-163	-4.07462e-164	-2.81653e-163	3.2752e-163	8.54626e-164	-4.02288e-163	-8.99247e-163	-1.36159e-162	0
-1.38989e-162	1.96282e-164	-7.93432e-163	7.17171e-163	3.61026e-163	-6.89559e-163	6.51808e-163	-3.13396e-163	9.53466e-164	1.60379e-163	1.07381e-163	1.41344e-163	-3.18585e-164	2.34391e-163	5.04021e-163	4.41034e-163	-5.4308e-163	5.95716e-164	2.49017e-163	1.20202e-162	2.70939e-163	-8.20211e-165	3.25023e-163	-4.07462e-164	-2.81653e-163	3.2752e-163	8.54626e-164	-4.02288e-163	-8.99247e-163	-1.36159e-162	0
-1.38989e-162	1.96282e-164	-7.93432e-163	7.17171e-163	3.61026e-163	-6.89559e-163	6.51808e-163	-3.13396e-163	9.53466e-164	1.60379e-163	1.07381e-163	1.41344e-163	-3.18585e-164	2.34391e-163	5.04021e-163	4.41034e-163	-5.4308e-163	5.95716e-164	2.49017e-163	1.20202e-162	2.70939e-163	-8.20211e-165	3.25023e-163	-4.07462e-164	-2.81653e-163	3.2752e-163	8.54626e-164	-4.02288e-163	-8.99247e-163	-1.36159e-162	0
-1.38989e-162	1.96282e-164	-7.93432e-163	7.17171e-163	3.61026e-163	-6.89559e-163	6.51808e-163	-3.13396e-163	9.53466e-164	1.60379e-163	1.07381e-163	1.41344e-163	-3.18585e-164	2.34391e-163	5.04021e-163	4.41034e-163	-5.4308e-163	5.95716e-164	2.49017e-163	1.20202e-162	2.70939e-163	-8.20211e-165	3.25023e-163	-4.07462e-164	-2.81653e-163	3.2752e-163	8.54626e-164	-4.02288e-163	-8.99247e-163	-1.36159e-162	0
-1.38989e-162	1.96282e-164	-7.93432e-163	7.17171e-163	3.61026e-163	-6.89559e-163	6.51808e-163	-3.13396e-163	9.53466e-164	1.60379e-163	1.07381e-163	1.41344e-163	-3.18585e-164	2.34391e-163	5.04021e-163	4.41034e-163	-5.4308e-163	5.95716e-164	2.49017e-163	1.20202e-162	2.70939e-163	-8.20211e-165	3.25023e-163	-4.07462e-164	-2.81653e-163	3.2752e-163	8.54626e-164	-4.02288e-163	-8.99247e-163	-1.36159e-162	0
-1.38989e-162	1.96282e-164	-7.93432e-163	7.17171e-163	3.61026e-163	-6.89559e-163	6.51808e-163	-3.13396e-163	9.53466e-164	1.60379e-163	1.07381e-163	1.41344e-163	-3.18585e-164	2.34391e-163	5.04021e-163	4.41034e-163	-5.4308e-163	5.95716e-164	2.49017e-163	1.20202e-162	2.70939e-163	-8.20211e-165	3.25023e-163	-4.07462e-164	-2.81653e-163	3.2752e-163	8.54626e-164	-4.02288e-163	-8.99247e-163	-1.36159e-162	0
-1.38989e-162	1.96282e-164	-7.93432e-163	7.17171e-163	3.61026e-163	-6.89559e-163	6.51808e-163	-3.13396e-163	9.53466e-164	1.60379e-163	1.07381e-163	1.41344e-163	-3.18585e-164	2.34391e-163	5.04021e-163	4.41034e-163	-5.4308e-163	5.95716e-164	2.49017e-163	1.20202e-162	2.70939e-163	-8.20211e-165	3.25023e-163	-4.07462e-164	-2.81653e-163	3.2752e-163	8.54626e-164	-4.02288e-163	-8.99247e-163	-1.36159e-162	0
-1.38989e-162	1.96282e-164	-7.93432e-163	7.17171e-163	3.61026e-163	-6.89559e-163	6.51808e-163	-3.13396e-163	9.53466e-164	1.60379e-163	1.07381e-163	1.41344e-163	-3.18585e-164	2.34391e-163	5.04021e-163	4.41034e-163	-5.4308e-163	5.95716e-164	2.49017e-163	1.20202e-162	2.70939e-163	-8.20211e-165	3.25023e-163	-4.07462e-164	-2.81653e-163	3.2752e-163	8.54626e-164	-4.02288e-163	-8.99247e-163	-1.36159e-162	0
-1.38989e-162	1.96282e-164	-7.93432e-163	7.17171e-163	3.61026e-163	-6.89559e-163	6.51808e-163	-3.13396e-163	9.53466e-164	1.60379e-163	1.07381e-163	1.41344e-163	-3.18585e-164	2.34391e-163	5.04021e-163	4.41034e-163	-5.4308e-163	5.95716e-164	2.49017e-163	1.20202e-162	2.70939e-163	-8.20211e-165	3.25023e-163	-4.07462e-164	-2.81653e-163	3.2752e-163	8.54626e-164	-4.02288e-163	-8.99247e-163	-1.36159e-162	0
-1.38989e-162	1.96282e-164	-7.93432e-163	7.17171e-163	3.61026e-163	-6.89559e-163	6.51808e-163	-3.13396e-163	9.53466e-164	1.60379e-163	1.07381e-163	1.41344e-163	-3.18585e-164	2.34391e-163	5.04021e-163	4.41034e-163	-5.4308e-163	5.95716e-164	2.49017e-163	1.20202e-162	2.70939e-163	-8.20211e-165	3.25023e-163	-4.07462e-164	-2.81653e-163	3.2752e-163	8.54626e-164	-4.02288e-163	-8.99247e-163	-1.36159e-162	0
-1.38989e-162	1.96282e-164	-7.93432e-163	7.17171e-163	3.61026e-163	-6.89559e-163	6.51808e-163	-3.13396e-163	9.53466e-164	1.60379e-163	1.07381e-163	1.41344e-163	-3.18585e-164	2.34391e-163	5.04021e-163	4.41034e-163	-5.4308e-163	5.95716e-164	2.49017e-163	1.20202e-162	2.70939e-163	-8.20211e-165	3.25023e-163	-4.07462e-164	-2.81653e-163	3.2752e-163	8.54626e-164	-4.02288e-163	-8.99247e-163	-1.36159e-162	0
-1.38989e-162	1.96282e-164	-7.93432e-163	7.17171e-163	3.61026e-163	-6.89559e-163	6.51808e-163	-3.13396e-163	9.53466e-164	1.60379e-163	1.07381e-163	1.41344e-163	-3.18585e-164	2.34391e-163	5.04021e-163	4.41034e-163	-5.4308e-163	5.95716e-164	2.49017e-163	1.20202e-162	2.70939e-163	-8.20211e-165	3.25023e-163	-4.07462e-164	-2.81653e-163	3.2752e-163	8.54626e-164	-4.02288e-163	-8.99247e-163	-1.36159e-162	0
-1.38989e-162	1.96282e-164	-7.93432e-163	7.17171e-163	3.61026e-163	-6.89559e-163	6.51808e-163	-3.13396e-163	9.53466e-164	1.60379e-163	1.07381e-163	1.41344e-163	-3.18585e-164	2.34391e-163	5.04021e-163	4.41034e-163	-5.4308e-163	5.95716e-164	2.49017e-163	1.20202e-162	2.70939e-163	-8.20211e-165	3.25023e-163	-4.07462e-164	-2.81653e-163	3.2752e-163	8.54626e-164	-4.02288e-163	-8.99247e-163	-1.36159e-162	0
-1.38989e-162	1.96282e-164	-7.93432e-163	7.17171e-163	3.61026e-163	-6.89559e-163	6.51808e-163	-3.13396e-163	9.53466e-164	1.60379e-163	1.07381e-163	1.41344e-163	-3.18585e-164	2.34391e-163	5.04021e-163	4.41034e-163	-5.4308e-163	5.95716e-164	2.49017e-163	1.20202e-162	2.70939e-163	-8.20211e-165	3.25023e-163	-4.07462e-164	-2.81653e-163	3.2752e-163	8.54626e-164	-4.02288e-163	-8.99247e-163	-1.36159e-162	0
-1.38989e-162	1.96282e-164	-7.93432e-163	7.17171e-163	3.61026e-163	-6.89559e-163	6.51808e-163	-3.13396e-163	9.53466e-164	1.60379e-163	1.07381e-163	1.41344e-163	-3.18585e-164	2.34391e-163	5.04021e-163	4.41034e-163	-5.4308e-163	5.95716e-164	2.49017e-163	1.20202e-162	2.70939e-163	-8.20211e-165	3.25023e-163	-4.07462e-164	-2.81653e-163	3.2752e-163	8.54626e-164	-4.02288e-163	-8.99247e-163	-1.36159e-162	0
-1.38989e-162	1.96282e-164	-7.93432e-163	7.17171e-163	3.61026e-163	-6.89559e-163	6.51808e-163	-3.13396e-163	9.53466e-164	1.60379e-163	1.07381e-163	1.41344e-163	-3.18585e-164	2.34391e-163	5.04021e-163	4.41034e-163	-5.4308e-163	5.95716e-164	2.49017e-163	1.20202e-162	2.70939e-163	-8.20211e-165	3.25023e-163	-4.07462e-164	-2.81653e-163	3.2752e-163	8.54626e-164	-4.02288e-163	-8.99247e-163	-1.36159e-162	0
-1.38989e-162	1.96282e-164	-7.93432e-163	7.17171e-163	3.61026e-163	-6.89559e-163	6.51808e-163	-3.13396e-163	9.53466e-164	1.60379e-163	1.07381e-163	1.41344e-163	-3.18585e-164	2.34391e-163	5.04021e-163	4.41034e-163	-5.4308e-163	5.95716e-164	2.49017e-163	1.20202e-162	2.70939e-163	-8.20211e-165	3.25023e-163	-4.07462e-164	-2.81653e-163	3.2752e-163	8.54626e-164	-4.02288e-163	-8.99247e-163	-1.36159e-162	0
-1.38989e-162	1.96282e-164	-7.93432e-163	7.17171e-163	3.61026e-163	-6.89559e-163	6.51808e-163	-3.13396e-163	9.53466e-164	1.60379e-163	1.07381e-163	1.41344e-163	-3.18585e-164	2.34391e-163	5.04021e-163	4.41034e-163	-5.4308e-163	5.95716e-164	2.49017e-163	1.20202e-162	2.70939e-163	-8.20211e-165	3.25023e-163	-4.07462e-164	-2.81653e-163	3.2752e-163	8.54626e-164	-4.02288e-163	-8.99247e-163	-1.36159e-162	0
-1.38989e-162	1.96282e-164	-7.93432e-163	7.17171e-163	3.61026e-163	-6.89559e-163	6.51808e-163	-3.13396e-163	9.53466e-164	1.60379e-163	1.07381e-163	1.41344e-163	-3.18585e-164	2.34391e-163	5.04021e-163	4.41034e-163	-5.4308e-163	5.95716e-164	2.49017e-163	1.20202e-162	2.70939e-163	-8.20211e-165	3.25023e-163	-4.07462e-164	-2.81653e-163	3.2752e-163	8.54626e-164	-4.02288e-163	-8.99247e-163	-1.36159e-162	0
-1.38989e-162	1.96282e-164	-7.93432e-163	7.17171e-163	3.61026e-163	-6.89559e-163	6.51808e-163	-3.13396e-163	9.53466e-164	1.60379e-163	1.07381e-163	1.41344e-163	-3.18585e-164	2.34391e-163	5.04021e-163	4.41034e-163	-5.4308e-163	5.95716e-164	2.49017e-163	1.20202e-162	2.70939e-163	-8.20211e-165	3.25023e-163	-4.07462e-164	-2.81653e-163	3.2752e-163	8.54626e-164	-4.02288e-163	-8.99247e-163	-1.36159e-162	0
-1.38989e-162	1.96282e-164	-7.93432e-163	7.17171e-163	3.61026e-163	-6.89559e-163	6.51808e-163	-3.13396e-163	9.53466e-164	1.60379e-163	1.07381e-163	1.41344e-163	-3.18585e-164	2.34391e-163	5.04021e-163	4.41034e-163	-5.4308e-163	5.95716e-164	2.49017e-163	1.20202e-162	2.70939e-163	-8.20211e-165	3.25023e-163	-4.07462e-164	-2.81653e-163	3.2752e-163	8.54626e-164	-4.02288e-163	-8.99247e-163	-1.36159e-162	0
-1.38989e-162	1.96282e-164	-7.93432e-163	7.17171e-163	3.61026e-163	-6.89559e-163	6.51808e-163	-3.13396e-163	9.53466e-164	1.60379e-163	1.07381e-163	1.41344e-163	-3.18585e-164	2.34391e-163	5.04021e-163	4.41034e-163	-5.4308e-163	5.95716e-164	2.49017e-163	1.20202e-162	2.70939e-163	-8.20211e-165	3.25023e-163	-4.07462e-164	-2.81653e-163	3.2752e-163	8.54626e-164	-4.02288e-163	-8.99247e-163	-1.36159e-162	0
-1.38989e-162	1.96282e-164	-7.93432e-163	7.17171e-163	3.61026e-163	-6.89559e-163	6.51808e-163	-3.13396e-163	9.53466e-164	1.60379e-163	1.07381e-163	1.41344e-163	-3.18585e-164	2.34391e-163	5.04021e-163	4.41034e-163	-5.4308e-163	5.95716e-164	2.49017e-163	1.20202e-162	2.70939e-163	-8.20211e-165	3.25023e-163	-4.07462e-164	-2.81653e-163	3.2752e-163	8.54626e-164	-4.02288e-163	-8.99247e-163	-1.36159e-162	0
-1.38989e-162	1.96282e-164	-7.93432e-163	7.17171e-163	3.61026e-163	-6.89559e-163	6.51808e-163	-3.13396e-163	9.53466e-164	1.60379e-163	1.07381e-163	1.41344e-163	-3.18585e-164	2.34391e-163	5.04021e-163	4.41034e-163	-5.4308e-163	5.95716e-164	2.49017e-163	1.20202e-162	2.70939e-163	-8.20211e-165	3.25023e-163	-4.07462e-164	-2.81653e-163	3.2752e-163	8.54626e-164	-4.02288e-163	-8.99247e-163	-1.36159e-162	0
-1.38989e-162	1.96282e-164	-7.93432e-163	7.17171e-163	3.61026e-163	-6.89559e-163	6.51808e-163	-3.13396e-163	9.53466e-164	1.60379e-163	1.07381e-163	1.41344e-163	-3.18585e-164	2.34391e-163	5.04021e-163	4.41034e-163	-5.4308e-163	5.95716e-164	2.49017e-163	1.20202e-162	2.70939e-163	-8.20211e-165	3.25023e-163	-4.07462e-164	-2.81653e-163	3.2752e-163	8.54626e-164	-4.02288e-163	-8.99247e-163	-1.36159e-162	0
-1.38989e-162	1.96282e-164	-7.93432e-163	7.17171e-163	3.61026e-163	-6.89559e-163	6.51808e-163	-3.13396e-163	9.53466e-164	1.60379e-163	1.07381e-163	1.41344e-163	-3.18585e-164	2.34391e-163	5.04021e-163	4.41034e-163	-5.4308e-163	5.95716e-164	2.49017e-163	1.20202e-162	2.70939e-163	-8.20211e-165	3.25023e-163	-4.07462e-164	-2.81653e-163	3.2752e-163	8.54626e-164	-4.02288e-163	-8.99247e-163	-1.36159e-162	0
-1.38989e-162	1.96282e-164	-7.93432e-163	7.17171e-163	3.61026e-163	-6.89559e-163	6.51808e-163	-3.13396e-163	9.53466e-164	1.60379e-163	1.07381e-163	1.41344e-163	-3.18585e-164	2.34391e-163	5.04021e-163	4.41034e-163	-5.4308e-163	5.95716e-164	2.49017e-163	1.20202e-162	2.70939e-163	-8.20211e-165	3.25023e-163	-4.07462e-164	-2.81653e-163	3.2752e-163	8.54626e-164	-4.02288e-163	-8.99247e-163	-1.36159e-162	0
-1.38989e-162	1.96282e-164	-7.93432e-163	7.17171e-163	3.61026e-163	-6.89559e-163	6.51808e-163	-3.13396e-163	9.53466e-164	1.60379e-163	1.07381e-163	1.41344e-163	-3.18585e-164	2.34391e-163	5.04021e-163	4.41034e-163	-5.4308e-163	5.95716e-164	2.49017e-163	1.20202e-162	2.70939e-163	-8.20211e-165	3.25023e-163	-4.07462e-164	-2.81653e-163	3.2752e-163	8.54626e-164	-4.02288e-163	-8.99247e-163	-1.36159e-162	0
-1.38989e-162	1.96282e-164	-7.93432e-163	7.17171e-163	3.61026e-163	-6.89559e-163	6.51808e-163	-3.13396e-163	9.53466e-164	1.60379e-163	1.07381e-163	1.41344e-163	-3.18585e-164	2.34391e-163	5.04021e-163	4.41034e-163	-5.4308e-163	5.95716e-164	2.49017e-163	1.20202e-162	2.70939e-163	-8.20211e-165	3.25023e-163	-4.07462e-164	-2.81653e-163	3.2752e-163	8.54626e-164	-4.02288e-163	-8.99247e-163	-1.36159e-162	0
-1.38989e-162	1.96282e-164	-7.93432e-163	7.17171e-163	3.61026e-163	-6.89559e-163	6.51808e-163	-3.13396e-163	9.53466e-164	1.60379e-163	1.07381e-163	1.41344e-163	-3.18585e-164	2.34391e-163	5.04021e-163	4.41034e-163	-5.4308e-163	5.95716e-164	2.49017e-163	1.20202e-162	2.70939e-163	-8.20211e-165	3.25023e-163	-4.07462e-164	-2.81653e-163	3.2752e-163	8.54626e-164	-4.02288e-163	-8.99247e-163	-1.36159e-162	0
-1.38989e-162	1.96282e-164	-7.93432e-163	7.17171e-163	3.61026e-163	-6.89559e-163	6.51808e-163	-3.13396e-163	9.53466e-164	1.60379e-163	1.07381e-163	1.41344e-163	-3.18585e-164	2.34391e-163	5.04021e-163	4.41034e-163	-5.4308e-163	5.95716e-164	2.49017e-163	1.20202e-162	2.70939e-163	-8.20211e-165	3.25023e-163	-4.07462e-164	-2.81653e-163	3.2752e-163	8.54626e-164	-4.02288e-163	-8.99247e-163	-1.36159e-162	0
-1.38989e-162	1.96282e-164	-7.93432e-163	7.17171e-163	3.61026e-163	-6.89559e-163	6.51808e-163	-3.13396e-163	9.53466e-164	1.60379e-163	1.07381e-163	1.41344e-163	-3.18585e-164	2.34391e-163	5.04021e-163	4.41034e-163	-5.4308e-163	5.95716e-164	2.49017e-163	1.20202e-162	2.70939e-163	-8.20211e-165	3.25023e-163	-4.07462e-164	-2.81653e-163	3.2752e-163	8.54626e-164	-4.02288e-163	-8.99247e-163	-1.36159e-162	0
-1.38989e-162	1.96282e-164	-7.93432e-163	7.17171e-163	3.61026e-163	-6.89559e-163	6.51808e-163	-3.13396e-163	9.53466e-164	1.60379e-163	1.07381e-163	1.41344e-163	-3.18585e-164	2.34391e-163	5.04021e-163	4.41034e-163	-5.4308e-163	5.95716e-164	2.49017e-163	1.20202e-162	2.70939e-163	-8.20211e-165	3.25023e-163	-4.07462e-164	-2.81653e-163	3.2752e-163	8.54626e-164	-4.02288e-163	-8.99247e-163	-1.36159e-162	0
-1.38989e-162	1.96282e-164	-7.93432e-163	7.17171e-163	3.61026e-163	-6.89559e-163	6.51808e-163	-3.13396e-163	9.53466e-164	1.60379e-163	1.07381e-163	1.41344e-163	-3.18585e-164	2.34391e-163	5.04021e-163	4.41034e-163	-5.4308e-163	5.95716e-164	2.49017e-163	1.20202e-162	2.70939e-163	-8.20211e-165	3.25023e-163	-4.07462e-164	-2.81653e-163	3.2752e-163	8.54626e-164	-4.02288e-163	-8.99247e-163	-1.36159e-162	0
-1.38989e-162	1.96282e-164	-7.93432e-163	7.17171e-163	3.61026e-163	-6.89559e-163	6.51808e-163	-3.13396e-163	9.53466e-164	1.60379e-163	1.07381e-163	1.41344e-163	-3.18585e-164	2.34391e-163	5.04021e-163	4.41034e-163	-5.4308e-163	5.95716e-164	2.49017e-163	1.20202e-162	2.70939e-163	-8.20211e-165	3.25023e-163	-4.07462e-164	-2.81653e-163	3.2752e-163	8.54626e-164	-4.02288e-163	-8.99247e-163	-1.36159e-162	0
-1.38989e-162	1.96282e-164	-7.93432e-163	7.17171e-163	3.61026e-163	-6.89559e-163	6.51808e-163	-3.13396e-163	9.53466e-164	1.60379e-163	1.07381e-163	1.41344e-163	-3.18585e-164	2.34391e-163	5.04021e-163	4.41034e-163	-5.4308e-163	5.95716e-164	2.49017e-163	1.20202e-162	2.70939e-163	-8.20211e-165	3.25023e-163	-4.07462e-164	-2.81653e-163	3.2752e-163	8.54626e-164	-4.02288e-163	-8.99247e-163	-1.36159e-162	0
-1.38989e-162	1.96282e-164	-7.93432e-163	7.17171e-163	3.61026e-163	-6.89559e-163	6.51808e-163	-3.13396e-163	9.53466e-164	1.60379e-163	1.07381e-163	1.41344e-163	-3.18585e-164	2.34391e-163	5.04021e-163	4.41034e-163	-5.4308e-163	5.95716e-164	2.49017e-163	1.20202e-162	2.70939e-163	-8.20211e-165	3.25023e-163	-4.07462e-164	-2.81653e-163	3.2752e-163	8.54626e-164	-4.02288e-163	-8.99247e-163	-1.36159e-162	0
-1.38989e-162	1.96282e-164	-7.93432e-163	7.17171e-163	3.61026e-163	-6.89559e-163	6.51808e-163	-3.13396e-163	9.53466e-164	1.60379e-163	1.07381e-163	1.41344e-163	-3.18585e-164	2.34391e-163	5.04021e-163	4.41034e-163	-5.4308e-163	5.95716e-164	2.49017e-163	1.20202e-162	2.70939e-163	-8.20211e-165	3.25023e-163	-4.07462e-164	-2.81653e-163	3.2752e-163	8.54626e-164	-4.02288e-163	-8.99247e-163	-1.36159e-162	0
-1.38989e-162	1.96282e-164	-7.93432e-163	7.17171e-163	3.61026e-163	-6.89559e-163	6.51808e-163	-3.13396e-163	9.53466e-164	1.60379e-163	1.07381e-163	1.41344e-163	-3.18585e-164	2.34391e-163	5.04021e-163	4.41034e-163	-5.4308e-163	5.95716e-164	2.49017e-163	1.20202e-162	2.70939e-163	-8.20211e-165	3.25023e-163	-4.07462e-164	-2.81653e-163	3.2752e-163	8.54626e-164	-4.02288e-163	-8.99247e-163	-1.36159e-162	0
-1.38989e-162	1.96282e-164	-7.93432e-163	7.17171e-163	3.61026e-163	-6.89559e-163	6.51808e-163	-3.13396e-163	9.53466e-164	1.60379e-163	1.07381e-163	1.41344e-163	-3.18585e-164	2.34391e-163	5.04021e-163	4.41034e-163	-5.4308e-163	5.95716e-164	2.49017e-163	1.20202e-162	2.70939e-163	-8.20211e-165	3.25023e-163	-4.07462e-164	-2.81653e-163	3.2752e-163	8.54626e-164	-4.02288e-163	-8.99247e-163	-1.36159e-162	0
-1.38989e-162	1.96282e-164	-7.93432e-163	7.17171e-163	3.61026e-163	-6.89559e-163	6.51808e-163	-3.13396e-163	9.53466e-164	1.60379e-163	1.07381e-163	1.41344e-163	-3.18585e-164	2.34391e-163	5.04021e-163	4.41034e-163	-5.4308e-163	5.95716e-164	2.49017e-163	1.20202e-162	2.70939e-163	-8.20211e-165	3.25023e-163	-4.07462e-164	-2.81653e-163	3.2752e-163	8.54626e-164	-4.02288e-163	-8.99247e-163	-1.36159e-162	0
-1.38989e-162	1.96282e-164	-7.93432e-163	7.17171e-163	3.61026e-163	-6.89559e-163	6.51808e-163	-3.13396e-163	9.53466e-164	1.60379e-163	1.07381e-163	1.41344e-163	-3.18585e-164	2.34391e-163	5.04021e-163	4.41034e-163	-5.4308e-163	5.95716e-164	2.49017e-163	1.20202e-162	2.70939e-163	-8.20211e-165	3.25023e-163	-4.07462e-164	-2.81653e-163	3.2752e-163	8.54626e-164	-4.02288e-163	-8.99247e-163	-1.36159e-162	0
-1.38989e-162	1.96282e-164	-7.93432e-163	7.17171e-163	3.61026e-163	-6.89559e-163	6.51808e-163	-3.13396e-163	9.53466e-164	1.60379e-163	1.07381e-163	1.41344e-163	-3.18585e-164	2.34391e-163	5.04021e-163	4.41034e-163	-5.4308e-163	5.95716e-164	2.49017e-163	1.20202e-162	2.70939e-163	-8.20211e-165	3.25023e-163	-4.07462e-164	-2.81653e-163	3.2752e-163	8.54626e-164	-4.02288e-163	-8.99247e-163	-1.36159e-162	0
-1.38989e-162	1.96282e-164	-7.93432e-163	7.17171e-163	3.61026e-163	-6.89559e-163	6.51808e-163	-3.13396e-163	9.53466e-164	1.60379e-163	1.07381e-163	1.41344e-163	-3.18585e-164	2.34391e-163	5.04021e-163	4.41034e-163	-5.4308e-163	5.95716e-164	2.49017e-163	1.20202e-162	2.70939e-163	-8.20211e-165	3.25023e-163	-4.07462e-164	-2.81653e-163	3.2752e-163	8.54626e-164	-4.02288e-163	-8.99247e-163	-1.36159e-162	0
-1.38989e-162	1.96282e-164	-7.93432e-163	7.17171e-163	3.61026e-163	-6.89559e-163	6.51808e-163	-3.13396e-163	9.53466e-164	1.60379e-163	1.07381e-163	1.41344e-163	-3.18585e-164	2.34391e-163	5.04021e-163	4.41034e-163	-5.4308e-163	5.95716e-164	2.49017e-163	1.20202e-162	2.70939e-163	-8.20211e-165	3.25023e-163	-4.07462e-164	-2.81653e-163	3.2752e-163	8.54626e-164	-4.02288e-163	-8.99247e-163	-1.36159e-162	0
-1.38989e-162	1.96282e-164	-7.93432e-163	7.17171e-163	3.61026e-163	-6.89559e-163	6.51808e-163	-3.13396e-163	9.53466e-164	1.60379e-163	1.07381e-163	1.41344e-163	-3.18585e-164	2.34391e-163	5.04021e-163	4.41034e-163	-5.4308e-163	5.95716e-164	2.49017e-163	1.20202e-162	2.70939e-163	-8.20211e-165	3.25023e-163	-4.07462e-164	-2.81653e-163	3.2752e-163	8.54626e-164	-4.02288e-163	-8.99247e-163	-1.36159e-162	0
-1.38989e-162	1.96282e-164	-7.93432e-163	7.17171e-163	3.61026e-163	-6.89559e-163	6.51808e-163	-3.13396e-163	9.53466e-164	1.60379e-163	1.07381e-163	1.41344e-163	-3.18585e-164	2.34391e-163	5.04021e-163	4.41034e-163	-5.4308e-163	5.95716e-164	2.49017e-163	1.20202e-162	2.70939e-163	-8.20211e-165	3.25023e-163	-4.07462e-164	-2.81653e-163	3.2752e-163	8.54626e-164	-4.02288e-163	-8.99247e-163	-1.36159e-162	0
-1.38989e-162	1.96282e-164	-7.93432e-163	7.17171e-163	3.61026e-163	-6.89559e-163	6.51808e-163	-3.13396e-163	9.53466e-164	1.60379e-163	1.07381e-163	1.41344e-163	-3.18585e-164	2.34391e-163	5.04021e-163	4.41034e-163	-5.4308e-163	5.95716e-164	2.49017e-163	1.20202e-162	2.70939e-163	-8.20211e-165	3.25023e-163	-4.07462e-164	-2.81653e-163	3.2752e-163	8.54626e-164	-4.02288e-163	-8.99247e-163	-1.36159e-162	0
-1.38989e-162	1.96282e-164	-7.93432e-163	7.17171e-163	3.61026e-163	-6.89559e-163	6.51808e-163	-3.13396e-163	9.53466e-164	1.60379e-163	1.07381e-163	1.41344e-163	-3.18585e-164	2.34391e-163	5.04021e-163	4.41034e-163	-5.4308e-163	5.95716e-164	2.49017e-163	1.20202e-162	2.70939e-163	-8.20211e-165	3.25023e-163	-4.07462e-164	-2.81653e-163	3.2752e-163	8.54626e-164	-4.02288e-163	-8.99247e-163	-1.36159e-162	0
-1.38989e-162	1.96282e-164	-7.93432e-163	7.17171e-163	3.61026e-163	-6.89559e-163	6.51808e-163	-3.13396e-163	9.53466e-164	1.60379e-163	1.07381e-163	1.41344e-163	-3.18585e-164	2.34391e-163	5.04021e-163	4.41034e-163	-5.4308e-163	5.95716e-164	2.49017e-163	1.20202e-162	2.70939e-163	-8.20211e-165	3.25023e-163	-4.07462e-164	-2.81653e-163	3.2752e-163	8.54626e-164	-4.02288e-163	-8.99247e-163	-1.36159e-162	0
-1.38989e-162	1.96282e-164	-7.93432e-163	7.17171e-163	3.61026e-163	-6.89559e-163	6.51808e-163	-3.13396e-163	9.53466e-164	1.60379e-163	1.07381e-163	1.41344e-163	-3.18585e-164	2.34391e-163	5.04021e-163	4.41034e-163	-5.4308e-163	5.95716e-164	2.49017e-163	1.20202e-162	2.70939e-163	-8.20211e-165	3.25023e-163	-4.07462e-164	-2.81653e-163	3.2752e-163	8.54626e-164	-4.02288e-163	-8.99247e-163	-1.36159e-162	0
-1.38989e-162	1.96282e-164	-7.93432e-163	7.17171e-163	3.61026e-163	-6.89559e-163	6.51808e-163	-3.13396e-163	9.53466e-164	1.60379e-163	1.07381e-163	1.41344e-163	-3.18585e-164	2.34391e-163	5.04021e-163	4.41034e-163	-5.4308e-163	5.95716e-164	2.49017e-163	1.20202e-162	2.70939e-163	-8.20211e-165	3.25023e-163	-4.07462e-164	-2.81653e-163	3.2752e-163	8.54626e-164	-4.02288e-163	-8.99247e-163	-1.36159e-162	0
-1.38989e-162	1.96282e-164	-7.93432e-163	7.17171e-163	3.61026e-163	-6.89559e-163	6.51808e-163	-3.13396e-163	9.53466e-164	1.60379e-163	1.07381e-163	1.41344e-163	-3.18585e-164	2.34391e-163	5.04021e-163	4.41034e-163	-5.4308e-163	5.95716e-164	2.49017e-163	1.20202e-162	2.70939e-163	-8.20211e-165	3.25023e-163	-4.07462e-164	-2.81653e-163	3.2752e-163	8.54626e-164	-4.02288e-163	-8.99247e-163	-1.36159e-162	0
-1.38989e-162	1.96282e-164	-7.93432e-163	7.17171e-163	3.61026e-163	-6.89559e-163	6.51808e-163	-3.13396e-163	9.53466e-164	1.60379e-163	1.07381e-163	1.41344e-163	-3.18585e-164	2.34391e-163	5.04021e-163	4.41034e-163	-5.4308e-163	5.95716e-164	2.49017e-163	1.20202e-162	2.70939e-163	-8.20211e-165	3.25023e-163	-4.07462e-164	-2.81653e-163	3.2752e-163	8.54626e-164	-4.02288e-163	-8.99247e-163	-1.36159e-162	0
-1.38989e-162	1.96282e-164	-7.93432e-163	7.17171e-163	3.61026e-163	-6.89559e-163	6.51808e-163	-3.13396e-163	9.53466e-164	1.60379e-163	1.07381e-163	1.41344e-163	-3.18585e-164	2.34391e-163	5.04021e-163	4.41034e-163	-5.4308e-163	5.95716e-164	2.49017e-163	1.20202e-162	2.70939e-163	-8.20211e-165	3.25023e-163	-4.07462e-164	-2.81653e-163	3.2752e-163	8.54626e-164	-4.02288e-163	-8.99247e-163	-1.36159e-162	0
-1.38989e-162	1.96282e-164	-7.93432e-163	7.17171e-163	3.61026e-163	-6.89559e-163	6.51808e-163	-3.13396e-163	9.53466e-164	1.60379e-163	1.07381e-163	1.41344e-163	-3.18585e-164	2.34391e-163	5.04021e-163	4.41034e-163	-5.4308e-163	5.95716e-164	2.49017e-163	1.20202e-162	2.70939e-163	-8.20211e-165	3.25023e-163	-4.07462e-164	-2.81653e-163	3.2752e-163	8.54626e-164	-4.02288e-163	-8.99247e-163	-1.36159e-162	0
-1.38989e-162	1.96282e-164	-7.93432e-163	7.17171e-163	3.61026e-163	-6.89559e-163	6.51808e-163	-3.13396e-163	9.53466e-164	1.60379e-163	1.07381e-163	1.41344e-163	-3.18585e-164	2.34391e-163	5.04021e-163	4.41034e-163	-5.4308e-163	5.95716e-164	2.49017e-163	1.20202e-162	2.70939e-163	-8.20211e-165	3.25023e-163	-4.07462e-164	-2.81653e-163	3.2752e-163	8.54626e-164	-4.02288e-163	-8.99247e-163	-1.36159e-162	0
-1.38989e-162	1.96282e-164	-7.93432e-163	7.17171e-163	3.61026e-163	-6.89559e-163	6.51808e-163	-3.13396e-163	9.53466e-164	1.60379e-163	1.07381e-163	1.41344e-163	-3.18585e-164	2.34391e-163	5.04021e-163	4.41034e-163	-5.4308e-163	5.95716e-164	2.49017e-163	1.20202e-162	2.70939e-163	-8.20211e-165	3.25023e-163	-4.07462e-164	-2.81653e-163	3.2752e-163	8.54626e-164	-4.02288e-163	-8.99247e-163	-1.36159e-162	0
-1.38989e-162	1.96282e-164	-7.93432e-163	7.17171e-163	3.61026e-163	-6.89559e-163	6.51808e-163	-3.13396e-163	9.53466e-164	1.60379e-163	1.07381e-163	1.41344e-163	-3.18585e-164	2.34391e-163	5.04021e-163	4.41034e-163	-5.4308e-163	5.95716e-164	2.49017e-163	1.20202e-162	2.70939e-163	-8.20211e-165	3.25023e-163	-4.07462e-164	-2.81653e-163	3.2752e-163	8.54626e-164	-4.02288e-163	-8.99247e-163	-1.36159e-162	0
-1.38989e-162	1.96282e-164	-7.93432e-163	7.17171e-163	3.61026e-163	-6.89559e-163	6.51808e-163	-3.13396e-163	9.53466e-164	1.60379e-163	1.07381e-163	1.41344e-163	-3.18585e-164	2.34391e-163	5.04021e-163	4.41034e-163	-5.4308e-163	5.95716e-164	2.49017e-163	1.20202e-162	2.70939e-163	-8.20211e-165	3.25023e-163	-4.07462e-164	-2.81653e-163	3.2752e-163	8.54626e-164	-4.02288e-163	-8.99247e-163	-1.36159e-162	0
-1.38989e-162	1.96282e-164	-7.93432e-163	7.17171e-163	3.61026e-163	-6.89559e-163	6.51808e-163	-3.13396e-163	9.53466e-164	1.60379e-163	1.07381e-163	1.41344e-163	-3.18585e-164	2.34391e-163	5.04021e-163	4.41034e-163	-5.4308e-163	5.95716e-164	2.49017e-163	1.20202e-162	2.70939e-163	-8.20211e-165	3.25023e-163	-4.07462e-164	-2.81653e-163	3.2752e-163	8.54626e-164	-4.02288e-163	-8.99247e-163	-1.36159e-162	0
-1.38989e-162	1.96282e-164	-7.93432e-163	7.17171e-163	3.61026e-163	-6.89559e-163	6.51808e-163	-3.13396e-163	9.53466e-164	1.60379e-163	1.07381e-163	1.41344e-163	-3.18585e-164	2.34391e-163	5.04021e-163	4.41034e-163	-5.4308e-163	5.95716e-164	2.49017e-163	1.20202e-162	2.70939e-163	-8.20211e-165	3.25023e-163	-4.07462e-164	-2.81653e-163	3.2752e-163	8.54626e-164	-4.02288e-163	-8.99247e-163	-1.36159e-162	0
-1.38989e-162	1.96282e-164	-7.93432e-163	7.17171e-163	3.61026e-163	-6.89559e-163	6.51808e-163	-3.13396e-163	9.53466e-164	1.60379e-163	1.07381e-163	1.41344e-163	-3.18585e-164	2.34391e-163	5.04021e-163	4.41034e-163	-5.4308e-163	5.95716e-164	2.49017e-163	1.20202e-162	2.70939e-163	-8.20211e-165	3.25023e-163	-4.07462e-164	-2.81653e-163	3.2752e-163	8.54626e-164	-4.02288e-163	-8.99247e-163	-1.36159e-162	0
-1.38989e-162	1.96282e-164	-7.93432e-163	7.17171e-163	3.61026e-163	-6.89559e-163	6.51808e-163	-3.13396e-163	9.53466e-164	1.60379e-163	1.07381e-163	1.41344e-163	-3.18585e-164	2.34391e-163	5.04021e-163	4.41034e-163	-5.4308e-163	5.95716e-164	2.49017e-163	1.20202e-162	2.70939e-163	-8.20211e-165	3.25023e-163	-4.07462e-164	-2.81653e-163	3.2752e-163	8.54626e-164	-4.02288e-163	-8.99247e-163	-1.36159e-162	0
-1.38989e-162	1.96282e-164	-7.93432e-163	7.17171e-163	3.61026e-163	-6.89559e-163	6.51808e-163	-3.13396e-163	9.53466e-164	1.60379e-163	1.07381e-163	1.41344e-163	-3.18585e-164	2.34391e-163	5.04021e-163	4.41034e-163	-5.4308e-163	5.95716e-164	2.49017e-163	1.20202e-162	2.70939e-163	-8.20211e-165	3.25023e-163	-4.07462e-164	-2.81653e-163	3.2752e-163	8.54626e-164	-4.02288e-163	-8.99247e-163	-1.36159e-162	0
-1.38989e-162	1.96282e-164	-7.93432e-163	7.17171e-163	3.61026e-163	-6.89559e-163	6.51808e-163	-3.13396e-163	9.53466e-164	1.60379e-163	1.07381e-163	1.41344e-163	-3.18585e-164	2.34391e-163	5.04021e-163	4.41034e-163	-5.4308e-163	5.95716e-164	2.49017e-163	1.20202e-162	2.70939e-163	-8.20211e-165	3.25023e-163	-4.07462e-164	-2.81653e-163	3.2752e-163	8.54626e-164	-4.02288e-163	-8.99247e-163	-1.36159e-162	0
-1.38989e-162	1.96282e-164	-7.93432e-163	7.17171e-163	3.61026e-163	-6.89559e-163	6.51808e-163	-3.13396e-163	9.53466e-164	1.60379e-163	1.07381e-163	1.41344e-163	-3.18585e-164	2.34391e-163	5.04021e-163	4.41034e-163	-5.4308e-163	5.95716e-164	2.49017e-163	1.20202e-162	2.70939e-163	-8.20211e-165	3.25023e-163	-4.07462e-164	-2.81653e-163	3.2752e-163	8.54626e-164	-4.02288e-163	-8.99247e-163	-1.36159e-162	0
-1.38989e-162	1.96282e-164	-7.93432e-163	7.17171e-163	3.61026e-163	-6.89559e-163	6.51808e-163	-3.13396e-163	9.53466e-164	1.60379e-163	1.07381e-163	1.41344e-163	-3.18585e-164	2.34391e-163	5.04021e-163	4.41034e-163	-5.4308e-163	5.95716e-164	2.49017e-163	1.20202e-162	2.70939e-163	-8.20211e-165	3.25023e-163	-4.07462e-164	-2.81653e-163	3.2752e-163	8.54626e-164	-4.02288e-163	-8.99247e-163	-1.36159e-162	0
-1.38989e-162	1.96282e-164	-7.93432e-163	7.17171e-163	3.61026e-163	-6.89559e-163	6.51808e-163	-3.13396e-163	9.53466e-164	1.60379e-163	1.07381e-163	1.41344e-163	-3.18585e-164	2.34391e-163	5.04021e-163	4.41034e-163	-5.4308e-163	5.95716e-164	2.49017e-163	1.20202e-162	2.70939e-163	-8.20211e-165	3.25023e-163	-4.07462e-164	-2.81653e-163	3.2752e-163	8.54626e-164	-4.02288e-163	-8.99247e-163	-1.36159e-162	0
-1.38989e-162	1.96282e-164	-7.93432e-163	7.17171e-163	3.61026e-163	-6.89559e-163	6.51808e-163	-3.13396e-163	9.53466e-164	1.60379e-163	1.07381e-163	1.41344e-163	-3.18585e-164	2.34391e-163	5.04021e-163	4.41034e-163	-5.4308e-163	5.95716e-164	2.49017e-163	1.20202e-162	2.70939e-163	-8.20211e-165	3.25023e-163	-4.07462e-164	-2.81653e-163	3.2752e-163	8.54626e-164	-4.02288e-163	-8.99247e-163	-1.36159e-162	0
-1.38989e-162	1.96282e-164	-7.93432e-163	7.17171e-163	3.61026e-163	-6.89559e-163	6.51808e-163	-3.13396e-163	9.53466e-164	1.60379e-163	1.07381e-163	1.41344e-163	-3.18585e-164	2.34391e-163	5.04021e-163	4.41034e-163	-5.4308e-163	5.95716e-164	2.49017e-163	1.20202e-162	2.70939e-163	-8.20211e-165	3.25023e-163	-4.07462e-164	-2.81653e-163	3.2752e-163	8.54626e-164	-4.02288e-163	-8.99247e-163	-1.36159e-162	0
-1.38989e-162	1.96282e-164	-7.93432e-163	7.17171e-163	3.61026e-163	-6.89559e-163	6.51808e-163	-3.13396e-163	9.53466e-164	1.60379e-163	1.07381e-163	1.41344e-163	-3.18585e-164	2.34391e-163	5.04021e-163	4.41034e-163	-5.4308e-163	5.95716e-164	2.49017e-163	1.20202e-162	2.70939e-163	-8.20211e-165	3.25023e-163	-4.07462e-164	-2.81653e-163	3.2752e-163	8.54626e-164	-4.02288e-163	-8.99247e-163	-1.36159e-162	0
-1.38989e-162	1.96282e-164	-7.93432e-163	7.17171e-163	3.61026e-163	-6.89559e-163	6.51808e-163	-3.13396e-163	9.53466e-164	1.60379e-163	1.07381e-163	1.41344e-163	-3.18585e-164	2.34391e-163	5.04021e-163	4.41034e-163	-5.4308e-163	5.95716e-164	2.49017e-163	1.20202e-162	2.70939e-163	-8.20211e-165	3.25023e-163	-4.07462e-164	-2.81653e-163	3.2752e-163	8.54626e-164	-4.02288e-163	-8.99247e-163	-1.36159e-162	0
-1.38989e-162	1.96282e-164	-7.93432e-163	7.17171e-163	3.61026e-163	-6.89559e-163	6.51808e-163	-3.13396e-163	9.53466e-164	1.60379e-163	1.07381e-163	1.41344e-163	-3.18585e-164	2.34391e-163	5.04021e-163	4.41034e-163	-5.4308e-163	5.95716e-164	2.49017e-163	1.20202e-162	2.70939e-163	-8.20211e-165	3.25023e-163	-4.07462e-164	-2.81653e-163	3.2752e-163	8.54626e-164	-4.02288e-163	-8.99247e-163	-1.36159e-162	0
-1.38989e-162	1.96282e-164	-7.93432e-163	7.17171e-163	3.61026e-163	-6.89559e-163	6.51808e-163	-3.13396e-163	9.53466e-164	1.60379e-163	1.07381e-163	1.41344e-163	-3.18585e-164	2.34391e-163	5.04021e-163	4.41034e-163	-5.4308e-163	5.95716e-164	2.49017e-163	1.20202e-162	2.70939e-163	-8.20211e-165	3.25023e-163	-4.07462e-164	-2.81653e-163	3.2752e-163	8.54626e-164	-4.02288e-163	-8.99247e-163	-1.36159e-162	0
-1.38989e-162	1.96282e-164	-7.93432e-163	7.17171e-163	3.61026e-163	-6.89559e-163	6.51808e-163	-3.13396e-163	9.53466e-164	1.60379e-163	1.07381e-163	1.41344e-163	-3.18585e-164	2.34391e-163	5.04021e-163	4.41034e-163	-5.4308e-163	5.95716e-164	2.49017e-163	1.20202e-162	2.70939e-163	-8.20211e-165	3.25023e-163	-4.07462e-164	-2.81653e-163	3.2752e-163	8.54626e-164	-4.02288e-163	-8.99247e-163	-1.36159e-162	0
-1.38989e-162	1.96282e-164	-7.93432e-163	7.17171e-163	3.61026e-163	-6.89559e-163	6.51808e-163	-3.13396e-163	9.53466e-164	1.60379e-163	1.07381e-163	1.41344e-163	-3.18585e-164	2.34391e-163	5.04021e-163	4.41034e-163	-5.4308e-163	5.95716e-164	2.49017e-163	1.20202e-162	2.70939e-163	-8.20211e-165	3.25023e-163	-4.07462e-164	-2.81653e-163	3.2752e-163	8.54626e-164	-4.02288e-163	-8.99247e-163	-1.36159e-162	0
-1.38989e-162	1.96282e-164	-7.93432e-163	7.17171e-163	3.61026e-163	-6.89559e-163	6.51808e-163	-3.13396e-163	9.53466e-164	1.60379e-163	1.07381e-163	1.41344e-163	-3.18585e-164	2.34391e-163	5.04021e-163	4.41034e-163	-5.4308e-163	5.95716e-164	2.49017e-163	1.20202e-162	2.70939e-163	-8.20211e-165	3.25023e-163	-4.07462e-164	-2.81653e-163	3.2752e-163	8.54626e-164	-4.02288e-163	-8.99247e-163	-1.36159e-162	0
-1.38989e-162	1.96282e-164	-7.93432e-163	7.17171e-163	3.61026e-163	-6.89559e-163	6.51808e-163	-3.13396e-163	9.53466e-164	1.60379e-163	1.07381e-163	1.41344e-163	-3.18585e-164	2.34391e-163	5.04021e-163	4.41034e-163	-5.4308e-163	5.95716e-164	2.49017e-163	1.20202e-162	2.70939e-163	-8.20211e-165	3.25023e-163	-4.07462e-164	-2.81653e-163	3.2752e-163	8.54626e-164	-4.02288e-163	-8.99247e-163	-1.36159e-162	0
-1.38989e-162	1.96282e-164	-7.93432e-163	7.17171e-163	3.61026e-163	-6.89559e-163	6.51808e-163	-3.13396e-163	9.53466e-164	1.60379e-163	1.07381e-163	1.41344e-163	-3.18585e-164	2.34391e-163	5.04021e-163	4.41034e-163	-5.4308e-163	5.95716e-164	2.49017e-163	1.20202e-162	2.70939e-163	-8.20211e-165	3.25023e-163	-4.07462e-164	-2.81653e-163	3.2752e-163	8.54626e-164	-4.02288e-163	-8.99247e-163	-1.36159e-162	0
-1.38989e-162	1.96282e-164	-7.93432e-163	7.17171e-163	3.61026e-163	-6.89559e-163	6.51808e-163	-3.13396e-163	9.53466e-164	1.60379e-163	1.07381e-163	1.41344e-163	-3.18585e-164	2.34391e-163	5.04021e-163	4.41034e-163	-5.4308e-163	5.95716e-164	2.49017e-163	1.20202e-162	2.70939e-163	-8.20211e-165	3.25023e-163	-4.07462e-164	-2.81653e-163	3.2752e-163	8.54626e-164	-4.02288e-163	-8.99247e-163	-1.36159e-162	0
-1.38989e-162	1.96282e-164	-7.93432e-163	7.17171e-163	3.61026e-163	-6.89559e-163	6.51808e-163	-3.13396e-163	9.53466e-164	1.60379e-163	1.07381e-163	1.41344e-163	-3.18585e-164	2.34391e-163	5.04021e-163	4.41034e-163	-5.4308e-163	5.95716e-164	2.49017e-163	1.20202e-162	2.70939e-163	-8.20211e-165	3.25023e-163	-4.07462e-164	-2.81653e-163	3.2752e-163	8.54626e-164	-4.02288e-163	-8.99247e-163	-1.36159e-162	0
-1.38989e-162	1.96282e-164	-7.93432e-163	7.17171e-163	3.61026e-163	-6.89559e-163	6.51808e-163	-3.13396e-163	9.53466e-164	1.60379e-163	1.07381e-163	1.41344e-163	-3.18585e-164	2.34391e-163	5.04021e-163	4.41034e-163	-5.4308e-163	5.95716e-164	2.49017e-163	1.20202e-162	2.70939e-163	-8.20211e-165	3.25023e-163	-4.07462e-164	-2.81653e-163	3.2752e-163	8.54626e-164	-4.02288e-163	-8.99247e-163	-1.36159e-162	0
-1.38989e-162	1.96282e-164	-7.93432e-163	7.17171e-163	3.61026e-163	-6.89559e-163	6.51808e-163	-3.13396e-163	9.53466e-164	1.60379e-163	1.07381e-163	1.41344e-163	-3.18585e-164	2.34391e-163	5.04021e-163	4.41034e-163	-5.4308e-163	5.95716e-164	2.49017e-163	1.20202e-162	2.70939e-163	-8.20211e-165	3.25023e-163	-4.07462e-164	-2.81653e-163	3.2752e-163	8.54626e-164	-4.02288e-163	-8.99247e-163	-1.36159e-162	0
-1.38989e-162	1.96282e-164	-7.93432e-163	7.17171e-163	3.61026e-163	-6.89559e-163	6.51808e-163	-3.13396e-163	9.53466e-164	1.60379e-163	1.07381e-163	1.41344e-163	-3.18585e-164	2.34391e-163	5.04021e-163	4.41034e-163	-5.4308e-163	5.95716e-164	2.49017e-163	1.20202e-162	2.70939e-163	-8.20211e-165	3.25023e-163	-4.07462e-164	-2.81653e-163	3.2752e-163	8.54626e-164	-4.02288e-163	-8.99247e-163	-1.36159e-162	0
-1.38989e-162	1.96282e-164	-7.93432e-163	7.17171e-163	3.61026e-163	-6.89559e-163	6.51808e-163	-3.13396e-163	9.53466e-164	1.60379e-163	1.07381e-163	1.41344e-163	-3.18585e-164	2.34391e-163	5.04021e-163	4.41034e-163	-5.4308e-163	5.95716e-164	2.49017e-163	1.20202e-162	2.70939e-163	-8.20211e-165	3.25023e-163	-4.07462e-164	-2.81653e-163	3.2752e-163	8.54626e-164	-4.02288e-163	-8.99247e-163	-1.36159e-162	0
-1.38989e-162	1.96282e-164	-7.93432e-163	7.17171e-163	3.61026e-163	-6.89559e-163	6.51808e-163	-3.13396e-163	9.53466e-164	1.60379e-163	1.07381e-163	1.41344e-163	-3.18585e-164	2.34391e-163	5.04021e-163	4.41034e-163	-5.4308e-163	5.95716e-164	2.49017e-163	1.20202e-162	2.70939e-163	-8.20211e-165	3.25023e-163	-4.07462e-164	-2.81653e-163	3.2752e-163	8.54626e-164	-4.02288e-163	-8.99247e-163	-1.36159e-162	0
-1.38989e-162	1.96282e-164	-7.93432e-163	7.17171e-163	3.61026e-163	-6.89559e-163	6.51808e-163	-3.13396e-163	9.53466e-164	1.60379e-163	1.07381e-163	1.41344e-163	-3.18585e-164	2.34391e-163	5.04021e-163	4.41034e-163	-5.4308e-163	5.95716e-164	2.49017e-163	1.20202e-162	2.70939e-163	-8.20211e-165	3.25023e-163	-4.07462e-164	-2.81653e-163	3.2752e-163	8.54626e-164	-4.02288e-163	-8.99247e-163	-1.36159e-162	0
-1.38989e-162	1.96282e-164	-7.93432e-163	7.17171e-163	3.61026e-163	-6.89559e-163	6.51808e-163	-3.13396e-163	9.53466e-164	1.60379e-163	1.07381e-163	1.41344e-163	-3.18585e-164	2.34391e-163	5.04021e-163	4.41034e-163	-5.4308e-163	5.95716e-164	2.49017e-163	1.20202e-162	2.70939e-163	-8.20211e-165	3.25023e-163	-4.07462e-164	-2.81653e-163	3.2752e-163	8.54626e-164	-4.02288e-163	-8.99247e-163	-1.36159e-162	0
-1.38989e-162	1.96282e-164	-7.93432e-163	7.17171e-163	3.61026e-163	-6.89559e-163	6.51808e-163	-3.13396e-163	9.53466e-164	1.60379e-163	1.07381e-163	1.41344e-163	-3.18585e-164	2.34391e-163	5.04021e-163	4.41034e-163	-5.4308e-163	5.95716e-164	2.49017e-163	1.20202e-162	2.70939e-163	-8.20211e-165	3.25023e-163	-4.07462e-164	-2.81653e-163	3.2752e-163	8.54626e-164	-4.02288e-163	-8.99247e-163	-1.36159e-162	0
-1.38989e-162	1.96282e-164	-7.93432e-163	7.17171e-163	3.61026e-163	-6.89559e-163	6.51808e-163	-3.13396e-163	9.53466e-164	1.60379e-163	1.07381e-163	1.41344e-163	-3.18585e-164	2.34391e-163	5.04021e-163	4.41034e-163	-5.4308e-163	5.95716e-164	2.49017e-163	1.20202e-162	2.70939e-163	-8.20211e-165	3.25023e-163	-4.07462e-164	-2.81653e-163	3.2752e-163	8.54626e-164	-4.02288e-163	-8.99247e-163	-1.36159e-162	0
-1.38989e-162	1.96282e-164	-7.93432e-163	7.17171e-163	3.61026e-163	-6.89559e-163	6.51808e-163	-3.13396e-163	9.53466e-164	1.60379e-163	1.07381e-163	1.41344e-163	-3.18585e-164	2.34391e-163	5.04021e-163	4.41034e-163	-5.4308e-163	5.95716e-164	2.49017e-163	1.20202e-162	2.70939e-163	-8.20211e-165	3.25023e-163	-4.07462e-164	-2.81653e-163	3.2752e-163	8.54626e-164	-4.02288e-163	-8.99247e-163	-1.36159e-162	0
-1.38989e-162	1.96282e-164	-7.93432e-163	7.17171e-163	3.61026e-163	-6.89559e-163	6.51808e-163	-3.13396e-163	9.53466e-164	1.60379e-163	1.07381e-163	1.41344e-163	-3.18585e-164	2.34391e-163	5.04021e-163	4.41034e-163	-5.4308e-163	5.95716e-164	2.49017e-163	1.20202e-162	2.70939e-163	-8.20211e-165	3.25023e-163	-4.07462e-164	-2.81653e-163	3.2752e-163	8.54626e-164	-4.02288e-163	-8.99247e-163	-1.36159e-162	0
-1.38989e-162	1.96282e-164	-7.93432e-163	7.17171e-163	3.61026e-163	-6.89559e-163	6.51808e-163	-3.13396e-163	9.53466e-164	1.60379e-163	1.07381e-163	1.41344e-163	-3.18585e-164	2.34391e-163	5.04021e-163	4.41034e-163	-5.4308e-163	5.95716e-164	2.49017e-163	1.20202e-162	2.70939e-163	-8.20211e-165	3.25023e-163	-4.07462e-164	-2.81653e-163	3.2752e-163	8.54626e-164	-4.02288e-163	-8.99247e-163	-1.36159e-162	0
-1.38989e-162	1.96282e-164	-7.93432e-163	7.17171e-163	3.61026e-163	-6.89559e-163	6.51808e-163	-3.13396e-163	9.53466e-164	1.60379e-163	1.07381e-163	1.41344e-163	-3.18585e-164	2.34391e-163	5.04021e-163	4.41034e-163	-5.4308e-163	5.95716e-164	2.49017e-163	1.20202e-162	2.70939e-163	-8.20211e-165	3.25023e-163	-4.07462e-164	-2.81653e-163	3.2752e-163	8.54626e-164	-4.02288e-163	-8.99247e-163	-1.36159e-162	0
-1.38989e-162	1.96282e-164	-7.93432e-163	7.17171e-163	3.61026e-163	-6.89559e-163	6.51808e-163	-3.13396e-163	9.53466e-164	1.60379e-163	1.07381e-163	1.41344e-163	-3.18585e-164	2.34391e-163	5.04021e-163	4.41034e-163	-5.4308e-163	5.95716e-164	2.49017e-163	1.20202e-162	2.70939e-163	-8.20211e-165	3.25023e-163	-4.07462e-164	-2.81653e-163	3.2752e-163	8.54626e-164	-4.02288e-163	-8.99247e-163	-1.36159e-162	0
-1.38989e-162	1.96282e-164	-7.93432e-163	7.17171e-163	3.61026e-163	-6.89559e-163	6.51808e-163	-3.13396e-163	9.53466e-164	1.60379e-163	1.07381e-163	1.41344e-163	-3.18585e-164	2.34391e-163	5.04021e-163	4.41034e-163	-5.4308e-163	5.95716e-164	2.49017e-163	1.20202e-162	2.70939e-163	-8.20211e-165	3.25023e-163	-4.07462e-164	-2.81653e-163	3.2752e-163	8.54626e-164	-4.02288e-163	-8.99247e-163	-1.36159e-162	0
-1.38989e-162	1.96282e-164	-7.93432e-163	7.17171e-163	3.61026e-163	-6.89559e-163	6.51808e-163	-3.13396e-163	9.53466e-164	1.60379e-163	1.07381e-163	1.41344e-163	-3.18585e-164	2.34391e-163	5.04021e-163	4.41034e-163	-5.4308e-163	5.95716e-164	2.49017e-163	1.20202e-162	2.70939e-163	-8.20211e-165	3.25023e-163	-4.07462e-164	-2.81653e-163	3.2752e-163	8.54626e-164	-4.02288e-163	-8.99247e-163	-1.36159e-162	0
-1.38989e-162	1.96282e-164	-7.93432e-163	7.17171e-163	3.61026e-163	-6.89559e-163	6.51808e-163	-3.13396e-163	9.53466e-164	1.60379e-163	1.07381e-163	1.41344e-163	-3.18585e-164	2.34391e-163	5.04021e-163	4.41034e-163	-5.4308e-163	5.95716e-164	2.49017e-163	1.20202e-162	2.70939e-163	-8.20211e-165	3.25023e-163	-4.07462e-164	-2.81653e-163	3.2752e-163	8.54626e-164	-4.02288e-163	-8.99247e-163	-1.36159e-162	0
-1.38989e-162	1.96282e-164	-7.93432e-163	7.17171e-163	3.61026e-163	-6.89559e-163	6.51808e-163	-3.13396e-163	9.53466e-164	1.60379e-163	1.07381e-163	1.41344e-163	-3.18585e-164	2.34391e-163	5.04021e-163	4.41034e-163	-5.4308e-163	5.95716e-164	2.49017e-163	1.20202e-162	2.70939e-163	-8.20211e-165	3.25023e-163	-4.07462e-164	-2.81653e-163	3.2752e-163	8.54626e-164	-4.02288e-163	-8.99247e-163	-1.36159e-162	0
-1.38989e-162	1.96282e-164	-7.93432e-163	7.17171e-163	3.61026e-163	-6.89559e-163	6.51808e-163	-3.13396e-163	9.53466e-164	1.60379e-163	1.07381e-163	1.41344e-163	-3.18585e-164	2.34391e-163	5.04021e-163	4.41034e-163	-5.4308e-163	5.95716e-164	2.49017e-163	1.20202e-162	2.70939e-163	-8.20211e-165	3.25023e-163	-4.07462e-164	-2.81653e-163	3.2752e-163	8.54626e-164	-4.02288e-163	-8.99247e-163	-1.36159e-162	0
-1.38989e-162	1.96282e-164	-7.93432e-163	7.17171e-163	3.61026e-163	-6.89559e-163	6.51808e-163	-3.13396e-163	9.53466e-164	1.60379e-163	1.07381e-163	1.41344e-163	-3.18585e-164	2.34391e-163	5.04021e-163	4.41034e-163	-5.4308e-163	5.95716e-164	2.49017e-163	1.20202e-162	2.70939e-163	-8.20211e-165	3.25023e-163	-4.07462e-164	-2.81653e-163	3.2752e-163	8.54626e-164	-4.02288e-163	-8.99247e-163	-1.36159e-162	0
-1.38989e-162	1.96282e-164	-7.93432e-163	7.17171e-163	3.61026e-163	-6.89559e-163	6.51808e-163	-3.13396e-163	9.53466e-164	1.60379e-163	1.07381e-163	1.41344e-163	-3.18585e-164	2.34391e-163	5.04021e-163	4.41034e-163	-5.4308e-163	5.95716e-164	2.49017e-163	1.20202e-162	2.70939e-163	-8.20211e-165	3.25023e-163	-4.07462e-164	-2.81653e-163	3.2752e-163	8.54626e-164	-4.02288e-163	-8.99247e-163	-1.36159e-162	0
-1.38989e-162	1.96282e-164	-7.93432e-163	7.17171e-163	3.61026e-163	-6.89559e-163	6.51808e-163	-3.13396e-163	9.53466e-164	1.60379e-163	1.07381e-163	1.41344e-163	-3.18585e-164	2.34391e-163	5.04021e-163	4.41034e-163	-5.4308e-163	5.95716e-164	2.49017e-163	1.20202e-162	2.70939e-163	-8.20211e-165	3.25023e-163	-4.07462e-164	-2.81653e-163	3.2752e-163	8.54626e-164	-4.02288e-163	-8.99247e-163	-1.36159e-162	0
-1.38989e-162	1.96282e-164	-7.93432e-163	7.17171e-163	3.61026e-163	-6.89559e-163	6.51808e-163	-3.13396e-163	9.53466e-164	1.60379e-163	1.07381e-163	1.41344e-163	-3.18585e-164	2.34391e-163	5.04021e-163	4.41034e-163	-5.4308e-163	5.95716e-164	2.49017e-163	1.20202e-162	2.70939e-163	-8.20211e-165	3.25023e-163	-4.07462e-164	-2.81653e-163	3.2752e-163	8.54626e-164	-4.02288e-163	-8.99247e-163	-1.36159e-162	0
-1.38989e-162	1.96282e-164	-7.93432e-163	7.17171e-163	3.61026e-163	-6.89559e-163	6.51808e-163	-3.13396e-163	9.53466e-164	1.60379e-163	1.07381e-163	1.41344e-163	-3.18585e-164	2.34391e-163	5.04021e-163	4.41034e-163	-5.4308e-163	5.95716e-164	2.49017e-163	1.20202e-162	2.70939e-163	-8.20211e-165	3.25023e-163	-4.07462e-164	-2.81653e-163	3.2752e-163	8.54626e-164	-4.02288e-163	-8.99247e-163	-1.36159e-162	0
-1.38989e-162	1.96282e-164	-7.93432e-163	7.17171e-163	3.61026e-163	-6.89559e-163	6.51808e-163	-3.13396e-163	9.53466e-164	1.60379e-163	1.07381e-163	1.41344e-163	-3.18585e-164	2.34391e-163	5.04021e-163	4.41034e-163	-5.4308e-163	5.95716e-164	2.49017e-163	1.20202e-162	2.70939e-163	-8.20211e-165	3.25023e-163	-4.07462e-164	-2.81653e-163	3.2752e-163	8.54626e-164	-4.02288e-163	-8.99247e-163	-1.36159e-162	0
-1.38989e-162	1.96282e-164	-7.93432e-163	7.17171e-163	3.61026e-163	-6.89559e-163	6.51808e-163	-3.13396e-163	9.53466e-164	1.60379e-163	1.07381e-163	1.41344e-163	-3.18585e-164	2.34391e-163	5.04021e-163	4.41034e-163	-5.4308e-163	5.95716e-164	2.49017e-163	1.20202e-162	2.70939e-163	-8.20211e-165	3.25023e-163	-4.07462e-164	-2.81653e-163	3.2752e-163	8.54626e-164	-4.02288e-163	-8.99247e-163	-1.36159e-162	0
-1.38989e-162	1.96282e-164	-7.93432e-163	7.17171e-163	3.61026e-163	-6.89559e-163	6.51808e-163	-3.13396e-163	9.53466e-164	1.60379e-163	1.07381e-163	1.41344e-163	-3.18585e-164	2.34391e-163	5.04021e-163	4.41034e-163	-5.4308e-163	5.95716e-164	2.49017e-163	1.20202e-162	2.70939e-163	-8.20211e-165	3.25023e-163	-4.07462e-164	-2.81653e-163	3.2752e-163	8.54626e-164	-4.02288e-163	-8.99247e-163	-1.36159e-162	0
-1.38989e-162	1.96282e-164	-7.93432e-163	7.17171e-163	3.61026e-163	-6.89559e-163	6.51808e-163	-3.13396e-163	9.53466e-164	1.60379e-163	1.07381e-163	1.41344e-163	-3.18585e-164	2.34391e-163	5.04021e-163	4.41034e-163	-5.4308e-163	5.95716e-164	2.49017e-163	1.20202e-162	2.70939e-163	-8.20211e-165	3.25023e-163	-4.07462e-164	-2.81653e-163	3.2752e-163	8.54626e-164	-4.02288e-163	-8.99247e-163	-1.36159e-162	0
-1.38989e-162	1.96282e-164	-7.93432e-163	7.17171e-163	3.61026e-163	-6.89559e-163	6.51808e-163	-3.13396e-163	9.53466e-164	1.60379e-163	1.07381e-163	1.41344e-163	-3.18585e-164	2.34391e-163	5.04021e-163	4.41034e-163	-5.4308e-163	5.95716e-164	2.49017e-163	1.20202e-162	2.70939e-163	-8.20211e-165	3.25023e-163	-4.07462e-164	-2.81653e-163	3.2752e-163	8.54626e-164	-4.02288e-163	-8.99247e-163	-1.36159e-162	0
-1.38989e-162	1.96282e-164	-7.93432e-163	7.17171e-163	3.61026e-163	-6.89559e-163	6.51808e-163	-3.13396e-163	9.53466e-164	1.60379e-163	1.07381e-163	1.41344e-163	-3.18585e-164	2.34391e-163	5.04021e-163	4.41034e-163	-5.4308e-163	5.95716e-164	2.49017e-163	1.20202e-162	2.70939e-163	-8.20211e-165	3.25023e-163	-4.07462e-164	-2.81653e-163	3.2752e-163	8.54626e-164	-4.02288e-163	-8.99247e-163	-1.36159e-162	0
-1.38989e-162	1.96282e-164	-7.93432e-163	7.17171e-163	3.61026e-163	-6.89559e-163	6.51808e-163	-3.13396e-163	9.53466e-164	1.60379e-163	1.07381e-163	1.41344e-163	-3.18585e-164	2.34391e-163	5.04021e-163	4.41034e-163	-5.4308e-163	5.95716e-164	2.49017e-163	1.20202e-162	2.70939e-163	-8.20211e-165	3.25023e-163	-4.07462e-164	-2.81653e-163	3.2752e-163	8.54626e-164	-4.02288e-163	-8.99247e-163	-1.36159e-162	0
-1.38989e-162	1.96282e-164	-7.93432e-163	7.17171e-163	3.61026e-163	-6.89559e-163	6.51808e-163	-3.13396e-163	9.53466e-164	1.60379e-163	1.07381e-163	1.41344e-163	-3.18585e-164	2.34391e-163	5.04021e-163	4.41034e-163	-5.4308e-163	5.95716e-164	2.49017e-163	1.20202e-162	2.70939e-163	-8.20211e-165	3.25023e-163	-4.07462e-164	-2.81653e-163	3.2752e-163	8.54626e-164	-4.02288e-163	-8.99247e-163	-1.36159e-162	0
-1.38989e-162	1.96282e-164	-7.93432e-163	7.17171e-163	3.61026e-163	-6.89559e-163	6.51808e-163	-3.13396e-163	9.53466e-164	1.60379e-163	1.07381e-163	1.41344e-163	-3.18585e-164	2.34391e-163	5.04021e-163	4.41034e-163	-5.4308e-163	5.95716e-164	2.49017e-163	1.20202e-162	2.70939e-163	-8.20211e-165	3.25023e-163	-4.07462e-164	-2.81653e-163	3.2752e-163	8.54626e-164	-4.02288e-163	-8.99247e-163	-1.36159e-162	0
-1.38989e-162	1.96282e-164	-7.93432e-163	7.17171e-163	3.61026e-163	-6.89559e-163	6.51808e-163	-3.13396e-163	9.53466e-164	1.60379e-163	1.07381e-163	1.41344e-163	-3.18585e-164	2.34391e-163	5.04021e-163	4.41034e-163	-5.4308e-163	5.95716e-164	2.49017e-163	1.20202e-162	2.70939e-163	-8.20211e-165	3.25023e-163	-4.07462e-164	-2.81653e-163	3.2752e-163	8.54626e-164	-4.02288e-163	-8.99247e-163	-1.36159e-162	0
-1.38989e-162	1.96282e-164	-7.93432e-163	7.17171e-163	3.61026e-163	-6.89559e-163	6.51808e-163	-3.13396e-163	9.53466e-164	1.60379e-163	1.07381e-163	1.41344e-163	-3.18585e-164	2.34391e-163	5.04021e-163	4.41034e-163	-5.4308e-163	5.95716e-164	2.49017e-163	1.20202e-162	2.70939e-163	-8.20211e-165	3.25023e-163	-4.07462e-164	-2.81653e-163	3.2752e-163	8.54626e-164	-4.02288e-163	-8.99247e-163	-1.36159e-162	0
-1.38989e-162	1.96282e-164	-7.93432e-163	7.17171e-163	3.61026e-163	-6.89559e-163	6.51808e-163	-3.13396e-163	9.53466e-164	1.60379e-163	1.07381e-163	1.41344e-163	-3.18585e-164	2.34391e-163	5.04021e-163	4.41034e-163	-5.4308e-163	5.95716e-164	2.49017e-163	1.20202e-162	2.70939e-163	-8.20211e-165	3.25023e-163	-4.07462e-164	-2.81653e-163	3.2752e-163	8.54626e-164	-4.02288e-163	-8.99247e-163	-1.36159e-162	0
-1.38989e-162	1.96282e-164	-7.93432e-163	7.17171e-163	3.61026e-163	-6.89559e-163	6.51808e-163	-3.13396e-163	9.53466e-164	1.60379e-163	1.07381e-163	1.41344e-163	-3.18585e-164	2.34391e-163	5.04021e-163	4.41034e-163	-5.4308e-163	5.95716e-164	2.49017e-163	1.20202e-162	2.70939e-163	-8.20211e-165	3.25023e-163	-4.07462e-164	-2.81653e-163	3.2752e-163	8.54626e-164	-4.02288e-163	-8.99247e-163	-1.36159e-162	0
-1.38989e-162	1.96282e-164	-7.93432e-163	7.17171e-163	3.61026e-163	-6.89559e-163	6.51808e-163	-3.13396e-163	9.53466e-164	1.60379e-163	1.07381e-163	1.41344e-163	-3.18585e-164	2.34391e-163	5.04021e-163	4.41034e-163	-5.4308e-163	5.95716e-164	2.49017e-163	1.20202e-162	2.70939e-163	-8.20211e-165	3.25023e-163	-4.07462e-164	-2.81653e-163	3.2752e-163	8.54626e-164	-4.02288e-163	-8.99247e-163	-1.36159e-162	0
-1.38989e-162	1.96282e-164	-7.93432e-163	7.17171e-163	3.61026e-163	-6.89559e-163	6.51808e-163	-3.13396e-163	9.53466e-164	1.60379e-163	1.07381e-163	1.41344e-163	-3.18585e-164	2.34391e-163	5.04021e-163	4.41034e-163	-5.4308e-163	5.95716e-164	2.49017e-163	1.20202e-162	2.70939e-163	-8.20211e-165	3.25023e-163	-4.07462e-164	-2.81653e-163	3.2752e-163	8.54626e-164	-4.02288e-163	-8.99247e-163	-1.36159e-162	0
-1.38989e-162	1.96282e-164	-7.93432e-163	7.17171e-163	3.61026e-163	-6.89559e-163	6.51808e-163	-3.13396e-163	9.53466e-164	1.60379e-163	1.07381e-163	1.41344e-163	-3.18585e-164	2.34391e-163	5.04021e-163	4.41034e-163	-5.4308e-163	5.95716e-164	2.49017e-163	1.20202e-162	2.70939e-163	-8.20211e-165	3.25023e-163	-4.07462e-164	-2.81653e-163	3.2752e-163	8.54626e-164	-4.02288e-163	-8.99247e-163	-1.36159e-162	0
-1.38989e-162	1.96282e-164	-7.93432e-163	7.17171e-163	3.61026e-163	-6.89559e-163	6.51808e-163	-3.13396e-163	9.53466e-164	1.60379e-163	1.07381e-163	1.41344e-163	-3.18585e-164	2.34391e-163	5.04021e-163	4.41034e-163	-5.4308e-163	5.95716e-164	2.49017e-163	1.20202e-162	2.70939e-163	-8.20211e-165	3.25023e-163	-4.07462e-164	-2.81653e-163	3.2752e-163	8.54626e-164	-4.02288e-163	-8.99247e-163	-1.36159e-162	0
-1.38989e-162	1.96282e-164	-7.93432e-163	7.17171e-163	3.61026e-163	-6.89559e-163	6.51808e-163	-3.13396e-163	9.53466e-164	1.60379e-163	1.07381e-163	1.41344e-163	-3.18585e-164	2.34391e-163	5.04021e-163	4.41034e-163	-5.4308e-163	5.95716e-164	2.49017e-163	1.20202e-162	2.70939e-163	-8.20211e-165	3.25023e-163	-4.07462e-164	-2.81653e-163	3.2752e-163	8.54626e-164	-4.02288e-163	-8.99247e-163	-1.36159e-162	0
-1.38989e-162	1.96282e-164	-7.93432e-163	7.17171e-163	3.61026e-163	-6.89559e-163	6.51808e-163	-3.13396e-163	9.53466e-164	1.60379e-163	1.07381e-163	1.41344e-163	-3.18585e-164	2.34391e-163	5.04021e-163	4.41034e-163	-5.4308e-163	5.95716e-164	2.49017e-163	1.20202e-162	2.70939e-163	-8.20211e-165	3.25023e-163	-4.07462e-164	-2.81653e-163	3.2752e-163	8.54626e-164	-4.02288e-163	-8.99247e-163	-1.36159e-162	0
-1.38989e-162	1.96282e-164	-7.93432e-163	7.17171e-163	3.61026e-163	-6.89559e-163	6.51808e-163	-3.13396e-163	9.53466e-164	1.60379e-163	1.07381e-163	1.41344e-163	-3.18585e-164	2.34391e-163	5.04021e-163	4.41034e-163	-5.4308e-163	5.95716e-164	2.49017e-163	1.20202e-162	2.70939e-163	-8.20211e-165	3.25023e-163	-4.07462e-164	-2.81653e-163	3.2752e-163	8.54626e-164	-4.02288e-163	-8.99247e-163	-1.36159e-162	0
-1.38989e-162	1.96282e-164	-7.93432e-163	7.17171e-163	3.61026e-163	-6.89559e-163	6.51808e-163	-3.13396e-163	9.53466e-164	1.60379e-163	1.07381e-163	1.41344e-163	-3.18585e-164	2.34391e-163	5.04021e-163	4.41034e-163	-5.4308e-163	5.95716e-164	2.49017e-163	1.20202e-162	2.70939e-163	-8.20211e-165	3.25023e-163	-4.07462e-164	-2.81653e-163	3.2752e-163	8.54626e-164	-4.02288e-163	-8.99247e-163	-1.36159e-162	0
-1.38989e-162	1.96282e-164	-7.93432e-163	7.17171e-163	3.61026e-163	-6.89559e-163	6.51808e-163	-3.13396e-163	9.53466e-164	1.60379e-163	1.07381e-163	1.41344e-163	-3.18585e-164	2.34391e-163	5.04021e-163	4.41034e-163	-5.4308e-163	5.95716e-164	2.49017e-163	1.20202e-162	2.70939e-163	-8.20211e-165	3.25023e-163	-4.07462e-164	-2.81653e-163	3.2752e-163	8.54626e-164	-4.02288e-163	-8.99247e-163	-1.36159e-162	0
-1.38989e-162	1.96282e-164	-7.93432e-163	7.17171e-163	3.61026e-163	-6.89559e-163	6.51808e-163	-3.13396e-163	9.53466e-164	1.60379e-163	1.07381e-163	1.41344e-163	-3.18585e-164	2.34391e-163	5.04021e-163	4.41034e-163	-5.4308e-163	5.95716e-164	2.49017e-163	1.20202e-162	2.70939e-163	-8.20211e-165	3.25023e-163	-4.07462e-164	-2.81653e-163	3.2752e-163	8.54626e-164	-4.02288e-163	-8.99247e-163	-1.36159e-162	0
-1.38989e-162	1.96282e-164	-7.93432e-163	7.17171e-163	3.61026e-163	-6.89559e-163	6.51808e-163	-3.13396e-163	9.53466e-164	1.60379e-163	1.07381e-163	1.41344e-163	-3.18585e-164	2.34391e-163	5.04021e-163	4.41034e-163	-5.4308e-163	5.95716e-164	2.49017e-163	1.20202e-162	2.70939e-163	-8.20211e-165	3.25023e-163	-4.07462e-164	-2.81653e-163	3.2752e-163	8.54626e-164	-4.02288e-163	-8.99247e-163	-1.36159e-162	0
-1.38989e-162	1.96282e-164	-7.93432e-163	7.17171e-163	3.61026e-163	-6.89559e-163	6.51808e-163	-3.13396e-163	9.53466e-164	1.60379e-163	1.07381e-163	1.41344e-163	-3.18585e-164	2.34391e-163	5.04021e-163	4.41034e-163	-5.4308e-163	5.95716e-164	2.49017e-163	1.20202e-162	2.70939e-163	-8.20211e-165	3.25023e-163	-4.07462e-164	-2.81653e-163	3.2752e-163	8.54626e-164	-4.02288e-163	-8.99247e-163	-1.36159e-162	0
-1.38989e-162	1.96282e-164	-7.93432e-163	7.17171e-163	3.61026e-163	-6.89559e-163	6.51808e-163	-3.13396e-163	9.53466e-164	1.60379e-163	1.07381e-163	1.41344e-163	-3.18585e-164	2.34391e-163	5.04021e-163	4.41034e-163	-5.4308e-163	5.95716e-164	2.49017e-163	1.20202e-162	2.70939e-163	-8.20211e-165	3.25023e-163	-4.07462e-164	-2.81653e-163	3.2752e-163	8.54626e-164	-4.02288e-163	-8.99247e-163	-1.36159e-162	0
-1.38989e-162	1.96282e-164	-7.93432e-163	7.17171e-163	3.61026e-163	-6.89559e-163	6.51808e-163	-3.13396e-163	9.53466e-164	1.60379e-163	1.07381e-163	1.41344e-163	-3.18585e-164	2.34391e-163	5.04021e-163	4.41034e-163	-5.4308e-163	5.95716e-164	2.49017e-163	1.20202e-162	2.70939e-163	-8.20211e-165	3.25023e-163	-4.07462e-164	-2.81653e-163	3.2752e-163	8.54626e-164	-4.02288e-163	-8.99247e-163	-1.36159e-162	0
-1.38989e-162	1.96282e-164	-7.93432e-163	7.17171e-163	3.61026e-163	-6.89559e-163	6.51808e-163	-3.13396e-163	9.53466e-164	1.60379e-163	1.07381e-163	1.41344e-163	-3.18585e-164	2.34391e-163	5.04021e-163	4.41034e-163	-5.4308e-163	5.95716e-164	2.49017e-163	1.20202e-162	2.70939e-163	-8.20211e-165	3.25023e-163	-4.07462e-164	-2.81653e-163	3.2752e-163	8.54626e-164	-4.02288e-163	-8.99247e-163	-1.36159e-162	0
-1.38989e-162	1.96282e-164	-7.93432e-163	7.17171e-163	3.61026e-163	-6.89559e-163	6.51808e-163	-3.13396e-163	9.53466e-164	1.60379e-163	1.07381e-163	1.41344e-163	-3.18585e-164	2.34391e-163	5.04021e-163	4.41034e-163	-5.4308e-163	5.95716e-164	2.49017e-163	1.20202e-162	2.70939e-163	-8.20211e-165	3.25023e-163	-4.07462e-164	-2.81653e-163	3.2752e-163	8.54626e-164	-4.02288e-163	-8.99247e-163	-1.36159e-162	0
-1.38989e-162	1.96282e-164	-7.93432e-163	7.17171e-163	3.61026e-163	-6.89559e-163	6.51808e-163	-3.13396e-163	9.53466e-164	1.60379e-163	1.07381e-163	1.41344e-163	-3.18585e-164	2.34391e-163	5.04021e-163	4.41034e-163	-5.4308e-163	5.95716e-164	2.49017e-163	1.20202e-162	2.70939e-163	-8.20211e-165	3.25023e-163	-4.07462e-164	-2.81653e-163	3.2752e-163	8.54626e-164	-4.02288e-163	-8.99247e-163	-1.36159e-162	0
-1.38989e-162	1.96282e-164	-7.93432e-163	7.17171e-163	3.61026e-163	-6.89559e-163	6.51808e-163	-3.13396e-163	9.53466e-164	1.60379e-163	1.07381e-163	1.41344e-163	-3.18585e-164	2.34391e-163	5.04021e-163	4.41034e-163	-5.4308e-163	5.95716e-164	2.49017e-163	1.20202e-162	2.70939e-163	-8.20211e-165	3.25023e-163	-4.07462e-164	-2.81653e-163	3.2752e-163	8.54626e-164	-4.02288e-163	-8.99247e-163	-1.36159e-162	0
-1.38989e-162	1.96282e-164	-7.93432e-163	7.17171e-163	3.61026e-163	-6.89559e-163	6.51808e-163	-3.13396e-163	9.53466e-164	1.60379e-163	1.07381e-163	1.41344e-163	-3.18585e-164	2.34391e-163	5.04021e-163	4.41034e-163	-5.4308e-163	5.95716e-164	2.49017e-163	1.20202e-162	2.70939e-163	-8.20211e-165	3.25023e-163	-4.07462e-164	-2.81653e-163	3.2752e-163	8.54626e-164	-4.02288e-163	-8.99247e-163	-1.36159e-162	0
-1.38989e-162	1.96282e-164	-7.93432e-163	7.17171e-163	3.61026e-163	-6.89559e-163	6.51808e-163	-3.13396e-163	9.53466e-164	1.60379e-163	1.07381e-163	1.41344e-163	-3.18585e-164	2.34391e-163	5.04021e-163	4.41034e-163	-5.4308e-163	5.95716e-164	2.49017e-163	1.20202e-162	2.70939e-163	-8.20211e-165	3.25023e-163	-4.07462e-164	-2.81653e-163	3.2752e-163	8.54626e-164	-4.02288e-163	-8.99247e-163	-1.36159e-162	0
-1.38989e-162	1.96282e-164	-7.93432e-163	7.17171e-163	3.61026e-163	-6.89559e-163	6.51808e-163	-3.13396e-163	9.53466e-164	1.60379e-163	1.07381e-163	1.41344e-163	-3.18585e-164	2.34391e-163	5.04021e-163	4.41034e-163	-5.4308e-163	5.95716e-164	2.49017e-163	1.20202e-162	2.70939e-163	-8.20211e-165	3.25023e-163	-4.07462e-164	-2.81653e-163	3.2752e-163	8.54626e-164	-4.02288e-163	-8.99247e-163	-1.36159e-162	0
-1.38989e-162	1.96282e-164	-7.93432e-163	7.17171e-163	3.61026e-163	-6.89559e-163	6.51808e-163	-3.13396e-163	9.53466e-164	1.60379e-163	1.07381e-163	1.41344e-163	-3.18585e-164	2.34391e-163	5.04021e-163	4.41034e-163	-5.4308e-163	5.95716e-164	2.49017e-163	1.20202e-162	2.70939e-163	-8.20211e-165	3.25023e-163	-4.07462e-164	-2.81653e-163	3.2752e-163	8.54626e-164	-4.02288e-163	-8.99247e-163	-1.36159e-162	0
-1.38989e-162	1.96282e-164	-7.93432e-163	7.17171e-163	3.61026e-163	-6.89559e-163	6.51808e-163	-3.13396e-163	9.53466e-164	1.60379e-163	1.07381e-163	1.41344e-163	-3.18585e-164	2.34391e-163	5.04021e-163	4.41034e-163	-5.4308e-163	5.95716e-164	2.49017e-163	1.20202e-162	2.70939e-163	-8.20211e-165	3.25023e-163	-4.07462e-164	-2.81653e-163	3.2752e-163	8.54626e-164	-4.02288e-163	-8.99247e-163	-1.36159e-162	0
-1.38989e-162	1.96282e-164	-7.93432e-163	7.17171e-163	3.61026e-163	-6.89559e-163	6.51808e-163	-3.13396e-163	9.53466e-164	1.60379e-163	1.07381e-163	1.41344e-163	-3.18585e-164	2.34391e-163	5.04021e-163	4.41034e-163	-5.4308e-163	5.95716e-164	2.49017e-163	1.20202e-162	2.70939e-163	-8.20211e-165	3.25023e-163	-4.07462e-164	-2.81653e-163	3.2752e-163	8.54626e-164	-4.02288e-163	-8.99247e-163	-1.36159e-162	0
-1.38989e-162	1.96282e-164	-7.93432e-163	7.17171e-163	3.61026e-163	-6.89559e-163	6.51808e-163	-3.13396e-163	9.53466e-164	1.60379e-163	1.07381e-163	1.41344e-163	-3.18585e-164	2.34391e-163	5.04021e-163	4.41034e-163	-5.4308e-163	5.95716e-164	2.49017e-163	1.20202e-162	2.70939e-163	-8.20211e-165	3.25023e-163	-4.07462e-164	-2.81653e-163	3.2752e-163	8.54626e-164	-4.02288e-163	-8.99247e-163	-1.36159e-162	0
-1.38989e-162	1.96282e-164	-7.93432e-163	7.17171e-163	3.61026e-163	-6.89559e-163	6.51808e-163	-3.13396e-163	9.53466e-164	1.60379e-163	1.07381e-163	1.41344e-163	-3.18585e-164	2.34391e-163	5.04021e-163	4.41034e-163	-5.4308e-163	5.95716e-164	2.49017e-163	1.20202e-162	2.70939e-163	-8.20211e-165	3.25023e-163	-4.07462e-164	-2.81653e-163	3.2752e-163	8.54626e-164	-4.02288e-163	-8.99247e-163	-1.36159e-162	0
-1.38989e-162	1.96282e-164	-7.93432e-163	7.17171e-163	3.61026e-163	-6.89559e-163	6.51808e-163	-3.13396e-163	9.53466e-164	1.60379e-163	1.07381e-163	1.41344e-163	-3.18585e-164	2.34391e-163	5.04021e-163	4.41034e-163	-5.4308e-163	5.95716e-164	2.49017e-163	1.20202e-162	2.70939e-163	-8.20211e-165	3.25023e-163	-4.07462e-164	-2.81653e-163	3.2752e-163	8.54626e-164	-4.02288e-163	-8.99247e-163	-1.36159e-162	0
-1.38989e-162	1.96282e-164	-7.93432e-163	7.17171e-163	3.61026e-163	-6.89559e-163	6.51808e-163	-3.13396e-163	9.53466e-164	1.60379e-163	1.07381e-163	1.41344e-163	-3.18585e-164	2.34391e-163	5.04021e-163	4.41034e-163	-5.4308e-163	5.95716e-164	2.49017e-163	1.20202e-162	2.70939e-163	-8.20211e-165	3.25023e-163	-4.07462e-164	-2.81653e-163	3.2752e-163	8.54626e-164	-4.02288e-163	-8.99247e-163	-1.36159e-162	0
-1.38989e-162	1.96282e-164	-7.93432e-163	7.17171e-163	3.61026e-163	-6.89559e-163	6.51808e-163	-3.13396e-163	9.53466e-164	1.60379e-163	1.07381e-163	1.41344e-163	-3.18585e-164	2.34391e-163	5.04021e-163	4.41034e-163	-5.4308e-163	5.95716e-164	2.49017e-163	1.20202e-162	2.70939e-163	-8.20211e-165	3.25023e-163	-4.07462e-164	-2.81653e-163	3.2752e-163	8.54626e-164	-4.02288e-163	-8.99247e-163	-1.36159e-162	0
-1.38989e-162	1.96282e-164	-7.93432e-163	7.17171e-163	3.61026e-163	-6.89559e-163	6.51808e-163	-3.13396e-163	9.53466e-164	1.60379e-163	1.07381e-163	1.41344e-163	-3.18585e-164	2.34391e-163	5.04021e-163	4.41034e-163	-5.4308e-163	5.95716e-164	2.49017e-163	1.20202e-162	2.70939e-163	-8.20211e-165	3.25023e-163	-4.07462e-164	-2.81653e-163	3.2752e-163	8.54626e-164	-4.02288e-163	-8.99247e-163	-1.36159e-162	0
-1.38989e-162	1.96282e-164	-7.93432e-163	7.17171e-163	3.61026e-163	-6.89559e-163	6.51808e-163	-3.13396e-163	9.53466e-164	1.60379e-163	1.07381e-163	1.41344e-163	-3.18585e-164	2.34391e-163	5.04021e-163	4.41034e-163	-5.4308e-163	5.95716e-164	2.49017e-163	1.20202e-162	2.70939e-163	-8.20211e-165	3.25023e-163	-4.07462e-164	-2.81653e-163	3.2752e-163	8.54626e-164	-4.02288e-163	-8.99247e-163	-1.36159e-162	0
-1.38989e-162	1.96282e-164	-7.93432e-163	7.17171e-163	3.61026e-163	-6.89559e-163	6.51808e-163	-3.13396e-163	9.53466e-164	1.60379e-163	1.07381e-163	1.41344e-163	-3.18585e-164	2.34391e-163	5.04021e-163	4.41034e-163	-5.4308e-163	5.95716e-164	2.49017e-163	1.20202e-162	2.70939e-163	-8.20211e-165	3.25023e-163	-4.07462e-164	-2.81653e-163	3.2752e-163	8.54626e-164	-4.02288e-163	-8.99247e-163	-1.36159e-162	0
-1.38989e-162	1.96282e-164	-7.93432e-163	7.17171e-163	3.61026e-163	-6.89559e-163	6.51808e-163	-3.13396e-163	9.53466e-164	1.60379e-163	1.07381e-163	1.41344e-163	-3.18585e-164	2.34391e-163	5.04021e-163	4.41034e-163	-5.4308e-163	5.95716e-164	2.49017e-163	1.20202e-162	2.70939e-163	-8.20211e-165	3.25023e-163	-4.07462e-164	-2.81653e-163	3.2752e-163	8.54626e-164	-4.02288e-163	-8.99247e-163	-1.36159e-162	0
-1.38989e-162	1.96282e-164	-7.93432e-163	7.17171e-163	3.61026e-163	-6.89559e-163	6.51808e-163	-3.13396e-163	9.53466e-164	1.60379e-163	1.07381e-163	1.41344e-163	-3.18585e-164	2.34391e-163	5.04021e-163	4.41034e-163	-5.4308e-163	5.95716e-164	2.49017e-163	1.20202e-162	2.70939e-163	-8.20211e-165	3.25023e-163	-4.07462e-164	-2.81653e-163	3.2752e-163	8.54626e-164	-4.02288e-163	-8.99247e-163	-1.36159e-162	0
-1.38989e-162	1.96282e-164	-7.93432e-163	7.17171e-163	3.61026e-163	-6.89559e-163	6.51808e-163	-3.13396e-163	9.53466e-164	1.60379e-163	1.07381e-163	1.41344e-163	-3.18585e-164	2.34391e-163	5.04021e-163	4.41034e-163	-5.4308e-163	5.95716e-164	2.49017e-163	1.20202e-162	2.70939e-163	-8.20211e-165	3.25023e-163	-4.07462e-164	-2.81653e-163	3.2752e-163	8.54626e-164	-4.02288e-163	-8.99247e-163	-1.36159e-162	0
-1.38989e-162	1.96282e-164	-7.93432e-163	7.17171e-163	3.61026e-163	-6.89559e-163	6.51808e-163	-3.13396e-163	9.53466e-164	1.60379e-163	1.07381e-163	1.41344e-163	-3.18585e-164	2.34391e-163	5.04021e-163	4.41034e-163	-5.4308e-163	5.95716e-164	2.49017e-163	1.20202e-162	2.70939e-163	-8.20211e-165	3.25023e-163	-4.07462e-164	-2.81653e-163	3.2752e-163	8.54626e-164	-4.02288e-163	-8.99247e-163	-1.36159e-162	0
-1.38989e-162	1.96282e-164	-7.93432e-163	7.17171e-163	3.61026e-163	-6.89559e-163	6.51808e-163	-3.13396e-163	9.53466e-164	1.60379e-163	1.07381e-163	1.41344e-163	-3.18585e-164	2.34391e-163	5.04021e-163	4.41034e-163	-5.4308e-163	5.95716e-164	2.49017e-163	1.20202e-162	2.70939e-163	-8.20211e-165	3.25023e-163	-4.07462e-164	-2.81653e-163	3.2752e-163	8.54626e-164	-4.02288e-163	-8.99247e-163	-1.36159e-162	0
-1.38989e-162	1.96282e-164	-7.93432e-163	7.17171e-163	3.61026e-163	-6.89559e-163	6.51808e-163	-3.13396e-163	9.53466e-164	1.60379e-163	1.07381e-163	1.41344e-163	-3.18585e-164	2.34391e-163	5.04021e-163	4.41034e-163	-5.4308e-163	5.95716e-164	2.49017e-163	1.20202e-162	2.70939e-163	-8.20211e-165	3.25023e-163	-4.07462e-164	-2.81653e-163	3.2752e-163	8.54626e-164	-4.02288e-163	-8.99247e-163	-1.36159e-162	0
-1.38989e-162	1.96282e-164	-7.93432e-163	7.17171e-163	3.61026e-163	-6.89559e-163	6.51808e-163	-3.13396e-163	9.53466e-164	1.60379e-163	1.07381e-163	1.41344e-163	-3.18585e-164	2.34391e-163	5.04021e-163	4.41034e-163	-5.4308e-163	5.95716e-164	2.49017e-163	1.20202e-162	2.70939e-163	-8.20211e-165	3.25023e-163	-4.07462e-164	-2.81653e-163	3.2752e-163	8.54626e-164	-4.02288e-163	-8.99247e-163	-1.36159e-162	0
-1.38989e-162	1.96282e-164	-7.93432e-163	7.17171e-163	3.61026e-163	-6.89559e-163	6.51808e-163	-3.13396e-163	9.53466e-164	1.60379e-163	1.07381e-163	1.41344e-163	-3.18585e-164	2.34391e-163	5.04021e-163	4.41034e-163	-5.4308e-163	5.95716e-164	2.49017e-163	1.20202e-162	2.70939e-163	-8.20211e-165	3.25023e-163	-4.07462e-164	-2.81653e-163	3.2752e-163	8.54626e-164	-4.02288e-163	-8.99247e-163	-1.36159e-162	0
-1.38989e-162	1.96282e-164	-7.93432e-163	7.17171e-163	3.61026e-163	-6.89559e-163	6.51808e-163	-3.13396e-163	9.53466e-164	1.60379e-163	1.07381e-163	1.41344e-163	-3.18585e-164	2.34391e-163	5.04021e-163	4.41034e-163	-5.4308e-163	5.95716e-164	2.49017e-163	1.20202e-162	2.70939e-163	-8.20211e-165	3.25023e-163	-4.07462e-164	-2.81653e-163	3.2752e-163	8.54626e-164	-4.02288e-163	-8.99247e-163	-1.36159e-162	0
-1.38989e-162	1.96282e-164	-7.93432e-163	7.17171e-163	3.61026e-163	-6.89559e-163	6.51808e-163	-3.13396e-163	9.53466e-164	1.60379e-163	1.07381e-163	1.41344e-163	-3.18585e-164	2.34391e-163	5.04021e-163	4.41034e-163	-5.4308e-163	5.95716e-164	2.49017e-163	1.20202e-162	2.70939e-163	-8.20211e-165	3.25023e-163	-4.07462e-164	-2.81653e-163	3.2752e-163	8.54626e-164	-4.02288e-163	-8.99247e-163	-1.36159e-162	0
-1.38989e-162	1.96282e-164	-7.93432e-163	7.17171e-163	3.61026e-163	-6.89559e-163	6.51808e-163	-3.13396e-163	9.53466e-164	1.60379e-163	1.07381e-163	1.41344e-163	-3.18585e-164	2.34391e-163	5.04021e-163	4.41034e-163	-5.4308e-163	5.95716e-164	2.49017e-163	1.20202e-162	2.70939e-163	-8.20211e-165	3.25023e-163	-4.07462e-164	-2.81653e-163	3.2752e-163	8.54626e-164	-4.02288e-163	-8.99247e-163	-1.36159e-162	0
-1.38989e-162	1.96282e-164	-7.93432e-163	7.17171e-163	3.61026e-163	-6.89559e-163	6.51808e-163	-3.13396e-163	9.53466e-164	1.60379e-163	1.07381e-163	1.41344e-163	-3.18585e-164	2.34391e-163	5.04021e-163	4.41034e-163	-5.4308e-163	5.95716e-164	2.49017e-163	1.20202e-162	2.70939e-163	-8.20211e-165	3.25023e-163	-4.07462e-164	-2.81653e-163	3.2752e-163	8.54626e-164	-4.02288e-163	-8.99247e-163	-1.36159e-162	0
-1.38989e-162	1.96282e-164	-7.93432e-163	7.17171e-163	3.61026e-163	-6.89559e-163	6.51808e-163	-3.13396e-163	9.53466e-164	1.60379e-163	1.07381e-163	1.41344e-163	-3.18585e-164	2.34391e-163	5.04021e-163	4.41034e-163	-5.4308e-163	5.95716e-164	2.49017e-163	1.20202e-162	2.70939e-163	-8.20211e-165	3.25023e-163	-4.07462e-164	-2.81653e-163	3.2752e-163	8.54626e-164	-4.02288e-163	-8.99247e-163	-1.36159e-162	0
-1.38989e-162	1.96282e-164	-7.93432e-163	7.17171e-163	3.61026e-163	-6.89559e-163	6.51808e-163	-3.13396e-163	9.53466e-164	1.60379e-163	1.07381e-163	1.41344e-163	-3.18585e-164	2.34391e-163	5.04021e-163	4.41034e-163	-5.4308e-163	5.95716e-164	2.49017e-163	1.20202e-162	2.70939e-163	-8.20211e-165	3.25023e-163	-4.07462e-164	-2.81653e-163	3.2752e-163	8.54626e-164	-4.02288e-163	-8.99247e-163	-1.36159e-162	0
-1.38989e-162	1.96282e-164	-7.93432e-163	7.17171e-163	3.61026e-163	-6.89559e-163	6.51808e-163	-3.13396e-163	9.53466e-164	1.60379e-163	1.07381e-163	1.41344e-163	-3.18585e-164	2.34391e-163	5.04021e-163	4.41034e-163	-5.4308e-163	5.95716e-164	2.49017e-163	1.20202e-162	2.70939e-163	-8.20211e-165	3.25023e-163	-4.07462e-164	-2.81653e-163	3.2752e-163	8.54626e-164	-4.02288e-163	-8.99247e-163	-1.36159e-162	0
-1.38989e-162	1.96282e-164	-7.93432e-163	7.17171e-163	3.61026e-163	-6.89559e-163	6.51808e-163	-3.13396e-163	9.53466e-164	1.60379e-163	1.07381e-163	1.41344e-163	-3.18585e-164	2.34391e-163	5.04021e-163	4.41034e-163	-5.4308e-163	5.95716e-164	2.49017e-163	1.20202e-162	2.70939e-163	-8.20211e-165	3.25023e-163	-4.07462e-164	-2.81653e-163	3.2752e-163	8.54626e-164	-4.02288e-163	-8.99247e-163	-1.36159e-162	0
-1.38989e-162	1.96282e-164	-7.93432e-163	7.17171e-163	3.61026e-163	-6.89559e-163	6.51808e-163	-3.13396e-163	9.53466e-164	1.60379e-163	1.07381e-163	1.41344e-163	-3.18585e-164	2.34391e-163	5.04021e-163	4.41034e-163	-5.4308e-163	5.95716e-164	2.49017e-163	1.20202e-162	2.70939e-163	-8.20211e-165	3.25023e-163	-4.07462e-164	-2.81653e-163	3.2752e-163	8.54626e-164	-4.02288e-163	-8.99247e-163	-1.36159e-162	0
-1.38989e-162	1.96282e-164	-7.93432e-163	7.17171e-163	3.61026e-163	-6.89559e-163	6.51808e-163	-3.13396e-163	9.53466e-164	1.60379e-163	1.07381e-163	1.41344e-163	-3.18585e-164	2.34391e-163	5.04021e-163	4.41034e-163	-5.4308e-163	5.95716e-164	2.49017e-163	1.20202e-162	2.70939e-163	-8.20211e-165	3.25023e-163	-4.07462e-164	-2.81653e-163	3.2752e-163	8.54626e-164	-4.02288e-163	-8.99247e-163	-1.36159e-162	0
-1.38989e-162	1.96282e-164	-7.93432e-163	7.17171e-163	3.61026e-163	-6.89559e-163	6.51808e-163	-3.13396e-163	9.53466e-164	1.60379e-163	1.07381e-163	1.41344e-163	-3.18585e-164	2.34391e-163	5.04021e-163	4.41034e-163	-5.4308e-163	5.95716e-164	2.49017e-163	1.20202e-162	2.70939e-163	-8.20211e-165	3.25023e-163	-4.07462e-164	-2.81653e-163	3.2752e-163	8.54626e-164	-4.02288e-163	-8.99247e-163	-1.36159e-162	0
-1.38989e-162	1.96282e-164	-7.93432e-163	7.17171e-163	3.61026e-163	-6.89559e-163	6.51808e-163	-3.13396e-163	9.53466e-164	1.60379e-163	1.07381e-163	1.41344e-163	-3.18585e-164	2.34391e-163	5.04021e-163	4.41034e-163	-5.4308e-163	5.95716e-164	2.49017e-163	1.20202e-162	2.70939e-163	-8.20211e-165	3.25023e-163	-4.07462e-164	-2.81653e-163	3.2752e-163	8.54626e-164	-4.02288e-163	-8.99247e-163	-1.36159e-162	0
-1.38989e-162	1.96282e-164	-7.93432e-163	7.17171e-163	3.61026e-163	-6.89559e-163	6.51808e-163	-3.13396e-163	9.53466e-164	1.60379e-163	1.07381e-163	1.41344e-163	-3.18585e-164	2.34391e-163	5.04021e-163	4.41034e-163	-5.4308e-163	5.95716e-164	2.49017e-163	1.20202e-162	2.70939e-163	-8.20211e-165	3.25023e-163	-4.07462e-164	-2.81653e-163	3.2752e-163	8.54626e-164	-4.02288e-163	-8.99247e-163	-1.36159e-162	0
-1.38989e-162	1.96282e-164	-7.93432e-163	7.17171e-163	3.61026e-163	-6.89559e-163	6.51808e-163	-3.13396e-163	9.53466e-164	1.60379e-163	1.07381e-163	1.41344e-163	-3.18585e-164	2.34391e-163	5.04021e-163	4.41034e-163	-5.4308e-163	5.95716e-164	2.49017e-163	1.20202e-162	2.70939e-163	-8.20211e-165	3.25023e-163	-4.07462e-164	-2.81653e-163	3.2752e-163	8.54626e-164	-4.02288e-163	-8.99247e-163	-1.36159e-162	0
-1.38989e-162	1.96282e-164	-7.93432e-163	7.17171e-163	3.61026e-163	-6.89559e-163	6.51808e-163	-3.13396e-163	9.53466e-164	1.60379e-163	1.07381e-163	1.41344e-163	-3.18585e-164	2.34391e-163	5.04021e-163	4.41034e-163	-5.4308e-163	5.95716e-164	2.49017e-163	1.20202e-162	2.70939e-163	-8.20211e-165	3.25023e-163	-4.07462e-164	-2.81653e-163	3.2752e-163	8.54626e-164	-4.02288e-163	-8.99247e-163	-1.36159e-162	0
-1.38989e-162	1.96282e-164	-7.93432e-163	7.17171e-163	3.61026e-163	-6.89559e-163	6.51808e-163	-3.13396e-163	9.53466e-164	1.60379e-163	1.07381e-163	1.41344e-163	-3.18585e-164	2.34391e-163	5.04021e-163	4.41034e-163	-5.4308e-163	5.95716e-164	2.49017e-163	1.20202e-162	2.70939e-163	-8.20211e-165	3.25023e-163	-4.07462e-164	-2.81653e-163	3.2752e-163	8.54626e-164	-4.02288e-163	-8.99247e-163	-1.36159e-162	0
-1.38989e-162	1.96282e-164	-7.93432e-163	7.17171e-163	3.61026e-163	-6.89559e-163	6.51808e-163	-3.13396e-163	9.53466e-164	1.60379e-163	1.07381e-163	1.41344e-163	-3.18585e-164	2.34391e-163	5.04021e-163	4.41034e-163	-5.4308e-163	5.95716e-164	2.49017e-163	1.20202e-162	2.70939e-163	-8.20211e-165	3.25023e-163	-4.07462e-164	-2.81653e-163	3.2752e-163	8.54626e-164	-4.02288e-163	-8.99247e-163	-1.36159e-162	0
-1.38989e-162	1.96282e-164	-7.93432e-163	7.17171e-163	3.61026e-163	-6.89559e-163	6.51808e-163	-3.13396e-163	9.53466e-164	1.60379e-163	1.07381e-163	1.41344e-163	-3.18585e-164	2.34391e-163	5.04021e-163	4.41034e-163	-5.4308e-163	5.95716e-164	2.49017e-163	1.20202e-162	2.70939e-163	-8.20211e-165	3.25023e-163	-4.07462e-164	-2.81653e-163	3.2752e-163	8.54626e-164	-4.02288e-163	-8.99247e-163	-1.36159e-162	0
-1.38989e-162	1.96282e-164	-7.93432e-163	7.17171e-163	3.61026e-163	-6.89559e-163	6.51808e-163	-3.13396e-163	9.53466e-164	1.60379e-163	1.07381e-163	1.41344e-163	-3.18585e-164	2.34391e-163	5.04021e-163	4.41034e-163	-5.4308e-163	5.95716e-164	2.49017e-163	1.20202e-162	2.70939e-163	-8.20211e-165	3.25023e-163	-4.07462e-164	-2.81653e-163	3.2752e-163	8.54626e-164	-4.02288e-163	-8.99247e-163	-1.36159e-162	0
-1.38989e-162	1.96282e-164	-7.93432e-163	7.17171e-163	3.61026e-163	-6.89559e-163	6.51808e-163	-3.13396e-163	9.53466e-164	1.60379e-163	1.07381e-163	1.41344e-163	-3.18585e-164	2.34391e-163	5.04021e-163	4.41034e-163	-5.4308e-163	5.95716e-164	2.49017e-163	1.20202e-162	2.70939e-163	-8.20211e-165	3.25023e-163	-4.07462e-164	-2.81653e-163	3.2752e-163	8.54626e-164	-4.02288e-163	-8.99247e-163	-1.36159e-162	0
-1.38989e-162	1.96282e-164	-7.93432e-163	7.17171e-163	3.61026e-163	-6.89559e-163	6.51808e-163	-3.13396e-163	9.53466e-164	1.60379e-163	1.07381e-163	1.41344e-163	-3.18585e-164	2.34391e-163	5.04021e-163	4.41034e-163	-5.4308e-163	5.95716e-164	2.49017e-163	1.20202e-162	2.70939e-163	-8.20211e-165	3.25023e-163	-4.07462e-164	-2.81653e-163	3.2752e-163	8.54626e-164	-4.02288e-163	-8.99247e-163	-1.36159e-162	0
-1.38989e-162	1.96282e-164	-7.93432e-163	7.17171e-163	3.61026e-163	-6.89559e-163	6.51808e-163	-3.13396e-163	9.53466e-164	1.60379e-163	1.07381e-163	1.41344e-163	-3.18585e-164	2.34391e-163	5.04021e-163	4.41034e-163	-5.4308e-163	5.95716e-164	2.49017e-163	1.20202e-162	2.70939e-163	-8.20211e-165	3.25023e-163	-4.07462e-164	-2.81653e-163	3.2752e-163	8.54626e-164	-4.02288e-163	-8.99247e-163	-1.36159e-162	0
-1.38989e-162	1.96282e-164	-7.93432e-163	7.17171e-163	3.61026e-163	-6.89559e-163	6.51808e-163	-3.13396e-163	9.53466e-164	1.60379e-163	1.07381e-163	1.41344e-163	-3.18585e-164	2.34391e-163	5.04021e-163	4.41034e-163	-5.4308e-163	5.95716e-164	2.49017e-163	1.20202e-162	2.70939e-163	-8.20211e-165	3.25023e-163	-4.07462e-164	-2.81653e-163	3.2752e-163	8.54626e-164	-4.02288e-163	-8.99247e-163	-1.36159e-162	0
-1.38989e-162	1.96282e-164	-7.93432e-163	7.17171e-163	3.61026e-163	-6.89559e-163	6.51808e-163	-3.13396e-163	9.53466e-164	1.60379e-163	1.07381e-163	1.41344e-163	-3.18585e-164	2.34391e-163	5.04021e-163	4.41034e-163	-5.4308e-163	5.95716e-164	2.49017e-163	1.20202e-162	2.70939e-163	-8.20211e-165	3.25023e-163	-4.07462e-164	-2.81653e-163	3.2752e-163	8.54626e-164	-4.02288e-163	-8.99247e-163	-1.36159e-162	0
-1.38989e-162	1.96282e-164	-7.93432e-163	7.17171e-163	3.61026e-163	-6.89559e-163	6.51808e-163	-3.13396e-163	9.53466e-164	1.60379e-163	1.07381e-163	1.41344e-163	-3.18585e-164	2.34391e-163	5.04021e-163	4.41034e-163	-5.4308e-163	5.95716e-164	2.49017e-163	1.20202e-162	2.70939e-163	-8.20211e-165	3.25023e-163	-4.07462e-164	-2.81653e-163	3.2752e-163	8.54626e-164	-4.02288e-163	-8.99247e-163	-1.36159e-162	0
-1.38989e-162	1.96282e-164	-7.93432e-163	7.17171e-163	3.61026e-163	-6.89559e-163	6.51808e-163	-3.13396e-163	9.53466e-164	1.60379e-163	1.07381e-163	1.41344e-163	-3.18585e-164	2.34391e-163	5.04021e-163	4.41034e-163	-5.4308e-163	5.95716e-164	2.49017e-163	1.20202e-162	2.70939e-163	-8.20211e-165	3.25023e-163	-4.07462e-164	-2.81653e-163	3.2752e-163	8.54626e-164	-4.02288e-163	-8.99247e-163	-1.36159e-162	0
-1.38989e-162	1.96282e-164	-7.93432e-163	7.17171e-163	3.61026e-163	-6.89559e-163	6.51808e-163	-3.13396e-163	9.53466e-164	1.60379e-163	1.07381e-163	1.41344e-163	-3.18585e-164	2.34391e-163	5.04021e-163	4.41034e-163	-5.4308e-163	5.95716e-164	2.49017e-163	1.20202e-162	2.70939e-163	-8.20211e-165	3.25023e-163	-4.07462e-164	-2.81653e-163	3.2752e-163	8.54626e-164	-4.02288e-163	-8.99247e-163	-1.36159e-162	0
-1.38989e-162	1.96282e-164	-7.93432e-163	7.17171e-163	3.61026e-163	-6.89559e-163	6.51808e-163	-3.13396e-163	9.53466e-164	1.60379e-163	1.07381e-163	1.41344e-163	-3.18585e-164	2.34391e-163	5.04021e-163	4.41034e-163	-5.4308e-163	5.95716e-164	2.49017e-163	1.20202e-162	2.70939e-163	-8.20211e-165	3.25023e-163	-4.07462e-164	-2.81653e-163	3.2752e-163	8.54626e-164	-4.02288e-163	-8.99247e-163	-1.36159e-162	0
-1.38989e-162	1.96282e-164	-7.93432e-163	7.17171e-163	3.61026e-163	-6.89559e-163	6.51808e-163	-3.13396e-163	9.53466e-164	1.60379e-163	1.07381e-163	1.41344e-163	-3.18585e-164	2.34391e-163	5.04021e-163	4.41034e-163	-5.4308e-163	5.95716e-164	2.49017e-163	1.20202e-162	2.70939e-163	-8.20211e-165	3.25023e-163	-4.07462e-164	-2.81653e-163	3.2752e-163	8.54626e-164	-4.02288e-163	-8.99247e-163	-1.36159e-162	0
-1.38989e-162	1.96282e-164	-7.93432e-163	7.17171e-163	3.61026e-163	-6.89559e-163	6.51808e-163	-3.13396e-163	9.53466e-164	1.60379e-163	1.07381e-163	1.41344e-163	-3.18585e-164	2.34391e-163	5.04021e-163	4.41034e-163	-5.4308e-163	5.95716e-164	2.49017e-163	1.20202e-162	2.70939e-163	-8.20211e-165	3.25023e-163	-4.07462e-164	-2.81653e-163	3.2752e-163	8.54626e-164	-4.02288e-163	-8.99247e-163	-1.36159e-162	0
-1.38989e-162	1.96282e-164	-7.93432e-163	7.17171e-163	3.61026e-163	-6.89559e-163	6.51808e-163	-3.13396e-163	9.53466e-164	1.60379e-163	1.07381e-163	1.41344e-163	-3.18585e-164	2.34391e-163	5.04021e-163	4.41034e-163	-5.4308e-163	5.95716e-164	2.49017e-163	1.20202e-162	2.70939e-163	-8.20211e-165	3.25023e-163	-4.07462e-164	-2.81653e-163	3.2752e-163	8.54626e-164	-4.02288e-163	-8.99247e-163	-1.36159e-162	0
-1.38989e-162	1.96282e-164	-7.93432e-163	7.17171e-163	3.61026e-163	-6.89559e-163	6.51808e-163	-3.13396e-163	9.53466e-164	1.60379e-163	1.07381e-163	1.41344e-163	-3.18585e-164	2.34391e-163	5.04021e-163	4.41034e-163	-5.4308e-163	5.95716e-164	2.49017e-163	1.20202e-162	2.70939e-163	-8.20211e-165	3.25023e-163	-4.07462e-164	-2.81653e-163	3.2752e-163	8.54626e-164	-4.02288e-163	-8.99247e-163	-1.36159e-162	0
-1.38989e-162	1.96282e-164	-7.93432e-163	7.17171e-163	3.61026e-163	-6.89559e-163	6.51808e-163	-3.13396e-163	9.53466e-164	1.60379e-163	1.07381e-163	1.41344e-163	-3.18585e-164	2.34391e-163	5.04021e-163	4.41034e-163	-5.4308e-163	5.95716e-164	2.49017e-163	1.20202e-162	2.70939e-163	-8.20211e-165	3.25023e-163	-4.07462e-164	-2.81653e-163	3.2752e-163	8.54626e-164	-4.02288e-163	-8.99247e-163	-1.36159e-162	0
-1.38989e-162	1.96282e-164	-7.93432e-163	7.17171e-163	3.61026e-163	-6.89559e-163	6.51808e-163	-3.13396e-163	9.53466e-164	1.60379e-163	1.07381e-163	1.41344e-163	-3.18585e-164	2.34391e-163	5.04021e-163	4.41034e-163	-5.4308e-163	5.95716e-164	2.49017e-163	1.20202e-162	2.70939e-163	-8.20211e-165	3.25023e-163	-4.07462e-164	-2.81653e-163	3.2752e-163	8.54626e-164	-4.02288e-163	-8.99247e-163	-1.36159e-162	0
-1.38989e-162	1.96282e-164	-7.93432e-163	7.17171e-163	3.61026e-163	-6.89559e-163	6.51808e-163	-3.13396e-163	9.53466e-164	1.60379e-163	1.07381e-163	1.41344e-163	-3.18585e-164	2.34391e-163	5.04021e-163	4.41034e-163	-5.4308e-163	5.95716e-164	2.49017e-163	1.20202e-162	2.70939e-163	-8.20211e-165	3.25023e-163	-4.07462e-164	-2.81653e-163	3.2752e-163	8.54626e-164	-4.02288e-163	-8.99247e-163	-1.36159e-162	0
-1.38989e-162	1.96282e-164	-7.93432e-163	7.17171e-163	3.61026e-163	-6.89559e-163	6.51808e-163	-3.13396e-163	9.53466e-164	1.60379e-163	1.07381e-163	1.41344e-163	-3.18585e-164	2.34391e-163	5.04021e-163	4.41034e-163	-5.4308e-163	5.95716e-164	2.49017e-163	1.20202e-162	2.70939e-163	-8.20211e-165	3.25023e-163	-4.07462e-164	-2.81653e-163	3.2752e-163	8.54626e-164	-4.02288e-163	-8.99247e-163	-1.36159e-162	0
-1.38989e-162	1.96282e-164	-7.93432e-163	7.17171e-163	3.61026e-163	-6.89559e-163	6.51808e-163	-3.13396e-163	9.53466e-164	1.60379e-163	1.07381e-163	1.41344e-163	-3.18585e-164	2.34391e-163	5.04021e-163	4.41034e-163	-5.4308e-163	5.95716e-164	2.49017e-163	1.20202e-162	2.70939e-163	-8.20211e-165	3.25023e-163	-4.07462e-164	-2.81653e-163	3.2752e-163	8.54626e-164	-4.02288e-163	-8.99247e-163	-1.36159e-162	0
-1.38989e-162	1.96282e-164	-7.93432e-163	7.17171e-163	3.61026e-163	-6.89559e-163	6.51808e-163	-3.13396e-163	9.53466e-164	1.60379e-163	1.07381e-163	1.41344e-163	-3.18585e-164	2.34391e-163	5.04021e-163	4.41034e-163	-5.4308e-163	5.95716e-164	2.49017e-163	1.20202e-162	2.70939e-163	-8.20211e-165	3.25023e-163	-4.07462e-164	-2.81653e-163	3.2752e-163	8.54626e-164	-4.02288e-163	-8.99247e-163	-1.36159e-162	0
-1.38989e-162	1.96282e-164	-7.93432e-163	7.17171e-163	3.61026e-163	-6.89559e-163	6.51808e-163	-3.13396e-163	9.53466e-164	1.60379e-163	1.07381e-163	1.41344e-163	-3.18585e-164	2.34391e-163	5.04021e-163	4.41034e-163	-5.4308e-163	5.95716e-164	2.49017e-163	1.20202e-162	2.70939e-163	-8.20211e-165	3.25023e-163	-4.07462e-164	-2.81653e-163	3.2752e-163	8.54626e-164	-4.02288e-163	-8.99247e-163	-1.36159e-162	0
-1.38989e-162	1.96282e-164	-7.93432e-163	7.17171e-163	3.61026e-163	-6.89559e-163	6.51808e-163	-3.13396e-163	9.53466e-164	1.60379e-163	1.07381e-163	1.41344e-163	-3.18585e-164	2.34391e-163	5.04021e-163	4.41034e-163	-5.4308e-163	5.95716e-164	2.49017e-163	1.20202e-162	2.70939e-163	-8.20211e-165	3.25023e-163	-4.07462e-164	-2.81653e-163	3.2752e-163	8.54626e-164	-4.02288e-163	-8.99247e-163	-1.36159e-162	0
-1.38989e-162	1.96282e-164	-7.93432e-163	7.17171e-163	3.61026e-163	-6.89559e-163	6.51808e-163	-3.13396e-163	9.53466e-164	1.60379e-163	1.07381e-163	1.41344e-163	-3.18585e-164	2.34391e-163	5.04021e-163	4.41034e-163	-5.4308e-163	5.95716e-164	2.49017e-163	1.20202e-162	2.70939e-163	-8.20211e-165	3.25023e-163	-4.07462e-164	-2.81653e-163	3.2752e-163	8.54626e-164	-4.02288e-163	-8.99247e-163	-1.36159e-162	0
-1.38989e-162	1.96282e-164	-7.93432e-163	7.17171e-163	3.61026e-163	-6.89559e-163	6.51808e-163	-3.13396e-163	9.53466e-164	1.60379e-163	1.07381e-163	1.41344e-163	-3.18585e-164	2.34391e-163	5.04021e-163	4.41034e-163	-5.4308e-163	5.95716e-164	2.49017e-163	1.20202e-162	2.70939e-163	-8.20211e-165	3.25023e-163	-4.07462e-164	-2.81653e-163	3.2752e-163	8.54626e-164	-4.02288e-163	-8.99247e-163	-1.36159e-162	0
-1.38989e-162	1.96282e-164	-7.93432e-163	7.17171e-163	3.61026e-163	-6.89559e-163	6.51808e-163	-3.13396e-163	9.53466e-164	1.60379e-163	1.07381e-163	1.41344e-163	-3.18585e-164	2.34391e-163	5.04021e-163	4.41034e-163	-5.4308e-163	5.95716e-164	2.49017e-163	1.20202e-162	2.70939e-163	-8.20211e-165	3.25023e-163	-4.07462e-164	-2.81653e-163	3.2752e-163	8.54626e-164	-4.02288e-163	-8.99247e-163	-1.36159e-162	0
-1.38989e-162	1.96282e-164	-7.93432e-163	7.17171e-163	3.61026e-163	-6.89559e-163	6.51808e-163	-3.13396e-163	9.53466e-164	1.60379e-163	1.07381e-163	1.41344e-163	-3.18585e-164	2.34391e-163	5.04021e-163	4.41034e-163	-5.4308e-163	5.95716e-164	2.49017e-163	1.20202e-162	2.70939e-163	-8.20211e-165	3.25023e-163	-4.07462e-164	-2.81653e-163	3.2752e-163	8.54626e-164	-4.02288e-163	-8.99247e-163	-1.36159e-162	0
-1.38989e-162	1.96282e-164	-7.93432e-163	7.17171e-163	3.61026e-163	-6.89559e-163	6.51808e-163	-3.13396e-163	9.53466e-164	1.60379e-163	1.07381e-163	1.41344e-163	-3.18585e-164	2.34391e-163	5.04021e-163	4.41034e-163	-5.4308e-163	5.95716e-164	2.49017e-163	1.20202e-162	2.70939e-163	-8.20211e-165	3.25023e-163	-4.07462e-164	-2.81653e-163	3.2752e-163	8.54626e-164	-4.02288e-163	-8.99247e-163	-1.36159e-162	0
-1.38989e-162	1.96282e-164	-7.93432e-163	7.17171e-163	3.61026e-163	-6.89559e-163	6.51808e-163	-3.13396e-163	9.53466e-164	1.60379e-163	1.07381e-163	1.41344e-163	-3.18585e-164	2.34391e-163	5.04021e-163	4.41034e-163	-5.4308e-163	5.95716e-164	2.49017e-163	1.20202e-162	2.70939e-163	-8.20211e-165	3.25023e-163	-4.07462e-164	-2.81653e-163	3.2752e-163	8.54626e-164	-4.02288e-163	-8.99247e-163	-1.36159e-162	0
-1.38989e-162	1.96282e-164	-7.93432e-163	7.17171e-163	3.61026e-163	-6.89559e-163	6.51808e-163	-3.13396e-163	9.53466e-164	1.60379e-163	1.07381e-163	1.41344e-163	-3.18585e-164	2.34391e-163	5.04021e-163	4.41034e-163	-5.4308e-163	5.95716e-164	2.49017e-163	1.20202e-162	2.70939e-163	-8.20211e-165	3.25023e-163	-4.07462e-164	-2.81653e-163	3.2752e-163	8.54626e-164	-4.02288e-163	-8.99247e-163	-1.36159e-162	0
-1.38989e-162	1.96282e-164	-7.93432e-163	7.17171e-163	3.61026e-163	-6.89559e-163	6.51808e-163	-3.13396e-163	9.53466e-164	1.60379e-163	1.07381e-163	1.41344e-163	-3.18585e-164	2.34391e-163	5.04021e-163	4.41034e-163	-5.4308e-163	5.95716e-164	2.49017e-163	1.20202e-162	2.70939e-163	-8.20211e-165	3.25023e-163	-4.07462e-164	-2.81653e-163	3.2752e-163	8.54626e-164	-4.02288e-163	-8.99247e-163	-1.36159e-162	0
-1.38989e-162	1.96282e-164	-7.93432e-163	7.17171e-163	3.61026e-163	-6.89559e-163	6.51808e-163	-3.13396e-163	9.53466e-164	1.60379e-163	1.07381e-163	1.41344e-163	-3.18585e-164	2.34391e-163	5.04021e-163	4.41034e-163	-5.4308e-163	5.95716e-164	2.49017e-163	1.20202e-162	2.70939e-163	-8.20211e-165	3.25023e-163	-4.07462e-164	-2.81653e-163	3.2752e-163	8.54626e-164	-4.02288e-163	-8.99247e-163	-1.36159e-162	0
-1.38989e-162	1.96282e-164	-7.93432e-163	7.17171e-163	3.61026e-163	-6.89559e-163	6.51808e-163	-3.13396e-163	9.53466e-164	1.60379e-163	1.07381e-163	1.41344e-163	-3.18585e-164	2.34391e-163	5.04021e-163	4.41034e-163	-5.4308e-163	5.95716e-164	2.49017e-163	1.20202e-162	2.70939e-163	-8.20211e-165	3.25023e-163	-4.07462e-164	-2.81653e-163	3.2752e-163	8.54626e-164	-4.02288e-163	-8.99247e-163	-1.36159e-162	0
-1.38989e-162	1.96282e-164	-7.93432e-163	7.17171e-163	3.61026e-163	-6.89559e-163	6.51808e-163	-3.13396e-163	9.53466e-164	1.60379e-163	1.07381e-163	1.41344e-163	-3.18585e-164	2.34391e-163	5.04021e-163	4.41034e-163	-5.4308e-163	5.95716e-164	2.49017e-163	1.20202e-162	2.70939e-163	-8.20211e-165	3.25023e-163	-4.07462e-164	-2.81653e-163	3.2752e-163	8.54626e-164	-4.02288e-163	-8.99247e-163	-1.36159e-162	0
-1.38989e-162	1.96282e-164	-7.93432e-163	7.17171e-163	3.61026e-163	-6.89559e-163	6.51808e-163	-3.13396e-163	9.53466e-164	1.60379e-163	1.07381e-163	1.41344e-163	-3.18585e-164	2.34391e-163	5.04021e-163	4.41034e-163	-5.4308e-163	5.95716e-164	2.49017e-163	1.20202e-162	2.70939e-163	-8.20211e-165	3.25023e-163	-4.07462e-164	-2.81653e-163	3.2752e-163	8.54626e-164	-4.02288e-163	-8.99247e-163	-1.36159e-162	0
-1.38989e-162	1.96282e-164	-7.93432e-163	7.17171e-163	3.61026e-163	-6.89559e-163	6.51808e-163	-3.13396e-163	9.53466e-164	1.60379e-163	1.07381e-163	1.41344e-163	-3.18585e-164	2.34391e-163	5.04021e-163	4.41034e-163	-5.4308e-163	5.95716e-164	2.49017e-163	1.20202e-162	2.70939e-163	-8.20211e-165	3.25023e-163	-4.07462e-164	-2.81653e-163	3.2752e-163	8.54626e-164	-4.02288e-163	-8.99247e-163	-1.36159e-162	0
-1.38989e-162	1.96282e-164	-7.93432e-163	7.17171e-163	3.61026e-163	-6.89559e-163	6.51808e-163	-3.13396e-163	9.53466e-164	1.60379e-163	1.07381e-163	1.41344e-163	-3.18585e-164	2.34391e-163	5.04021e-163	4.41034e-163	-5.4308e-163	5.95716e-164	2.49017e-163	1.20202e-162	2.70939e-163	-8.20211e-165	3.25023e-163	-4.07462e-164	-2.81653e-163	3.2752e-163	8.54626e-164	-4.02288e-163	-8.99247e-163	-1.36159e-162	0
-1.38989e-162	1.96282e-164	-7.93432e-163	7.17171e-163	3.61026e-163	-6.89559e-163	6.51808e-163	-3.13396e-163	9.53466e-164	1.60379e-163	1.07381e-163	1.41344e-163	-3.18585e-164	2.34391e-163	5.04021e-163	4.41034e-163	-5.4308e-163	5.95716e-164	2.49017e-163	1.20202e-162	2.70939e-163	-8.20211e-165	3.25023e-163	-4.07462e-164	-2.81653e-163	3.2752e-163	8.54626e-164	-4.02288e-163	-8.99247e-163	-1.36159e-162	0
-1.38989e-162	1.96282e-164	-7.93432e-163	7.17171e-163	3.61026e-163	-6.89559e-163	6.51808e-163	-3.13396e-163	9.53466e-164	1.60379e-163	1.07381e-163	1.41344e-163	-3.18585e-164	2.34391e-163	5.04021e-163	4.41034e-163	-5.4308e-163	5.95716e-164	2.49017e-163	1.20202e-162	2.70939e-163	-8.20211e-165	3.25023e-163	-4.07462e-164	-2.81653e-163	3.2752e-163	8.54626e-164	-4.02288e-163	-8.99247e-163	-1.36159e-162	0
-1.38989e-162	1.96282e-164	-7.93432e-163	7.17171e-163	3.61026e-163	-6.89559e-163	6.51808e-163	-3.13396e-163	9.53466e-164	1.60379e-163	1.07381e-163	1.41344e-163	-3.18585e-164	2.34391e-163	5.04021e-163	4.41034e-163	-5.4308e-163	5.95716e-164	2.49017e-163	1.20202e-162	2.70939e-163	-8.20211e-165	3.25023e-163	-4.07462e-164	-2.81653e-163	3.2752e-163	8.54626e-164	-4.02288e-163	-8.99247e-163	-1.36159e-162	0
-1.38989e-162	1.96282e-164	-7.93432e-163	7.17171e-163	3.61026e-163	-6.89559e-163	6.51808e-163	-3.13396e-163	9.53466e-164	1.60379e-163	1.07381e-163	1.41344e-163	-3.18585e-164	2.34391e-163	5.04021e-163	4.41034e-163	-5.4308e-163	5.95716e-164	2.49017e-163	1.20202e-162	2.70939e-163	-8.20211e-165	3.25023e-163	-4.07462e-164	-2.81653e-163	3.2752e-163	8.54626e-164	-4.02288e-163	-8.99247e-163	-1.36159e-162	0
-1.38989e-162	1.96282e-164	-7.93432e-163	7.17171e-163	3.61026e-163	-6.89559e-163	6.51808e-163	-3.13396e-163	9.53466e-164	1.60379e-163	1.07381e-163	1.41344e-163	-3.18585e-164	2.34391e-163	5.04021e-163	4.41034e-163	-5.4308e-163	5.95716e-164	2.49017e-163	1.20202e-162	2.70939e-163	-8.20211e-165	3.25023e-163	-4.07462e-164	-2.81653e-163	3.2752e-163	8.54626e-164	-4.02288e-163	-8.99247e-163	-1.36159e-162	0
-1.38989e-162	1.96282e-164	-7.93432e-163	7.17171e-163	3.61026e-163	-6.89559e-163	6.51808e-163	-3.13396e-163	9.53466e-164	1.60379e-163	1.07381e-163	1.41344e-163	-3.18585e-164	2.34391e-163	5.04021e-163	4.41034e-163	-5.4308e-163	5.95716e-164	2.49017e-163	1.20202e-162	2.70939e-163	-8.20211e-165	3.25023e-163	-4.07462e-164	-2.81653e-163	3.2752e-163	8.54626e-164	-4.02288e-163	-8.99247e-163	-1.36159e-162	0
-1.38989e-162	1.96282e-164	-7.93432e-163	7.17171e-163	3.61026e-163	-6.89559e-163	6.51808e-163	-3.13396e-163	9.53466e-164	1.60379e-163	1.07381e-163	1.41344e-163	-3.18585e-164	2.34391e-163	5.04021e-163	4.41034e-163	-5.4308e-163	5.95716e-164	2.49017e-163	1.20202e-162	2.70939e-163	-8.20211e-165	3.25023e-163	-4.07462e-164	-2.81653e-163	3.2752e-163	8.54626e-164	-4.02288e-163	-8.99247e-163	-1.36159e-162	0
-1.38989e-162	1.96282e-164	-7.93432e-163	7.17171e-163	3.61026e-163	-6.89559e-163	6.51808e-163	-3.13396e-163	9.53466e-164	1.60379e-163	1.07381e-163	1.41344e-163	-3.18585e-164	2.34391e-163	5.04021e-163	4.41034e-163	-5.4308e-163	5.95716e-164	2.49017e-163	1.20202e-162	2.70939e-163	-8.20211e-165	3.25023e-163	-4.07462e-164	-2.81653e-163	3.2752e-163	8.54626e-164	-4.02288e-163	-8.99247e-163	-1.36159e-162	0
-1.38989e-162	1.96282e-164	-7.93432e-163	7.17171e-163	3.61026e-163	-6.89559e-163	6.51808e-163	-3.13396e-163	9.53466e-164	1.60379e-163	1.07381e-163	1.41344e-163	-3.18585e-164	2.34391e-163	5.04021e-163	4.41034e-163	-5.4308e-163	5.95716e-164	2.49017e-163	1.20202e-162	2.70939e-163	-8.20211e-165	3.25023e-163	-4.07462e-164	-2.81653e-163	3.2752e-163	8.54626e-164	-4.02288e-163	-8.99247e-163	-1.36159e-162	0
-1.38989e-162	1.96282e-164	-7.93432e-163	7.17171e-163	3.61026e-163	-6.89559e-163	6.51808e-163	-3.13396e-163	9.53466e-164	1.60379e-163	1.07381e-163	1.41344e-163	-3.18585e-164	2.34391e-163	5.04021e-163	4.41034e-163	-5.4308e-163	5.95716e-164	2.49017e-163	1.20202e-162	2.70939e-163	-8.20211e-165	3.25023e-163	-4.07462e-164	-2.81653e-163	3.2752e-163	8.54626e-164	-4.02288e-163	-8.99247e-163	-1.36159e-162	0
-1.38989e-162	1.96282e-164	-7.93432e-163	7.17171e-163	3.61026e-163	-6.89559e-163	6.51808e-163	-3.13396e-163	9.53466e-164	1.60379e-163	1.07381e-163	1.41344e-163	-3.18585e-164	2.34391e-163	5.04021e-163	4.41034e-163	-5.4308e-163	5.95716e-164	2.49017e-163	1.20202e-162	2.70939e-163	-8.20211e-165	3.25023e-163	-4.07462e-164	-2.81653e-163	3.2752e-163	8.54626e-164	-4.02288e-163	-8.99247e-163	-1.36159e-162	0
-1.38989e-162	1.96282e-164	-7.93432e-163	7.17171e-163	3.61026e-163	-6.89559e-163	6.51808e-163	-3.13396e-163	9.53466e-164	1.60379e-163	1.07381e-163	1.41344e-163	-3.18585e-164	2.34391e-163	5.04021e-163	4.41034e-163	-5.4308e-163	5.95716e-164	2.49017e-163	1.20202e-162	2.70939e-163	-8.20211e-165	3.25023e-163	-4.07462e-164	-2.81653e-163	3.2752e-163	8.54626e-164	-4.02288e-163	-8.99247e-163	-1.36159e-162	0
-1.38989e-162	1.96282e-164	-7.93432e-163	7.17171e-163	3.61026e-163	-6.89559e-163	6.51808e-163	-3.13396e-163	9.53466e-164	1.60379e-163	1.07381e-163	1.41344e-163	-3.18585e-164	2.34391e-163	5.04021e-163	4.41034e-163	-5.4308e-163	5.95716e-164	2.49017e-163	1.20202e-162	2.70939e-163	-8.20211e-165	3.25023e-163	-4.07462e-164	-2.81653e-163	3.2752e-163	8.54626e-164	-4.02288e-163	-8.99247e-163	-1.36159e-162	0
-1.38989e-162	1.96282e-164	-7.93432e-163	7.17171e-163	3.61026e-163	-6.89559e-163	6.51808e-163	-3.13396e-163	9.53466e-164	1.60379e-163	1.07381e-163	1.41344e-163	-3.18585e-164	2.34391e-163	5.04021e-163	4.41034e-163	-5.4308e-163	5.95716e-164	2.49017e-163	1.20202e-162	2.70939e-163	-8.20211e-165	3.25023e-163	-4.07462e-164	-2.81653e-163	3.2752e-163	8.54626e-164	-4.02288e-163	-8.99247e-163	-1.36159e-162	0
-1.38989e-162	1.96282e-164	-7.93432e-163	7.17171e-163	3.61026e-163	-6.89559e-163	6.51808e-163	-3.13396e-163	9.53466e-164	1.60379e-163	1.07381e-163	1.41344e-163	-3.18585e-164	2.34391e-163	5.04021e-163	4.41034e-163	-5.4308e-163	5.95716e-164	2.49017e-163	1.20202e-162	2.70939e-163	-8.20211e-165	3.25023e-163	-4.07462e-164	-2.81653e-163	3.2752e-163	8.54626e-164	-4.02288e-163	-8.99247e-163	-1.36159e-162	0
-1.38989e-162	1.96282e-164	-7.93432e-163	7.17171e-163	3.61026e-163	-6.89559e-163	6.51808e-163	-3.13396e-163	9.53466e-164	1.60379e-163	1.07381e-163	1.41344e-163	-3.18585e-164	2.34391e-163	5.04021e-163	4.41034e-163	-5.4308e-163	5.95716e-164	2.49017e-163	1.20202e-162	2.70939e-163	-8.20211e-165	3.25023e-163	-4.07462e-164	-2.81653e-163	3.2752e-163	8.54626e-164	-4.02288e-163	-8.99247e-163	-1.36159e-162	0
-1.38989e-162	1.96282e-164	-7.93432e-163	7.17171e-163	3.61026e-163	-6.89559e-163	6.51808e-163	-3.13396e-163	9.53466e-164	1.60379e-163	1.07381e-163	1.41344e-163	-3.18585e-164	2.34391e-163	5.04021e-163	4.41034e-163	-5.4308e-163	5.95716e-164	2.49017e-163	1.20202e-162	2.70939e-163	-8.20211e-165	3.25023e-163	-4.07462e-164	-2.81653e-163	3.2752e-163	8.54626e-164	-4.02288e-163	-8.99247e-163	-1.36159e-162	0
-1.38989e-162	1.96282e-164	-7.93432e-163	7.17171e-163	3.61026e-163	-6.89559e-163	6.51808e-163	-3.13396e-163	9.53466e-164	1.60379e-163	1.07381e-163	1.41344e-163	-3.18585e-164	2.34391e-163	5.04021e-163	4.41034e-163	-5.4308e-163	5.95716e-164	2.49017e-163	1.20202e-162	2.70939e-163	-8.20211e-165	3.25023e-163	-4.07462e-164	-2.81653e-163	3.2752e-163	8.54626e-164	-4.02288e-163	-8.99247e-163	-1.36159e-162	0
-1.38989e-162	1.96282e-164	-7.93432e-163	7.17171e-163	3.61026e-163	-6.89559e-163	6.51808e-163	-3.13396e-163	9.53466e-164	1.60379e-163	1.07381e-163	1.41344e-163	-3.18585e-164	2.34391e-163	5.04021e-163	4.41034e-163	-5.4308e-163	5.95716e-164	2.49017e-163	1.20202e-162	2.70939e-163	-8.20211e-165	3.25023e-163	-4.07462e-164	-2.81653e-163	3.2752e-163	8.54626e-164	-4.02288e-163	-8.99247e-163	-1.36159e-162	0
-1.38989e-162	1.96282e-164	-7.93432e-163	7.17171e-163	3.61026e-163	-6.89559e-163	6.51808e-163	-3.13396e-163	9.53466e-164	1.60379e-163	1.07381e-163	1.41344e-163	-3.18585e-164	2.34391e-163	5.04021e-163	4.41034e-163	-5.4308e-163	5.95716e-164	2.49017e-163	1.20202e-162	2.70939e-163	-8.20211e-165	3.25023e-163	-4.07462e-164	-2.81653e-163	3.2752e-163	8.54626e-164	-4.02288e-163	-8.99247e-163	-1.36159e-162	0
-1.38989e-162	1.96282e-164	-7.93432e-163	7.17171e-163	3.61026e-163	-6.89559e-163	6.51808e-163	-3.13396e-163	9.53466e-164	1.60379e-163	1.07381e-163	1.41344e-163	-3.18585e-164	2.34391e-163	5.04021e-163	4.41034e-163	-5.4308e-163	5.95716e-164	2.49017e-163	1.20202e-162	2.70939e-163	-8.20211e-165	3.25023e-163	-4.07462e-164	-2.81653e-163	3.2752e-163	8.54626e-164	-4.02288e-163	-8.99247e-163	-1.36159e-162	0
-1.38989e-162	1.96282e-164	-7.93432e-163	7.17171e-163	3.61026e-163	-6.89559e-163	6.51808e-163	-3.13396e-163	9.53466e-164	1.60379e-163	1.07381e-163	1.41344e-163	-3.18585e-164	2.34391e-163	5.04021e-163	4.41034e-163	-5.4308e-163	5.95716e-164	2.49017e-163	1.20202e-162	2.70939e-163	-8.20211e-165	3.25023e-163	-4.07462e-164	-2.81653e-163	3.2752e-163	8.54626e-164	-4.02288e-163	-8.99247e-163	-1.36159e-162	0
-1.38989e-162	1.96282e-164	-7.93432e-163	7.17171e-163	3.61026e-163	-6.89559e-163	6.51808e-163	-3.13396e-163	9.53466e-164	1.60379e-163	1.07381e-163	1.41344e-163	-3.18585e-164	2.34391e-163	5.04021e-163	4.41034e-163	-5.4308e-163	5.95716e-164	2.49017e-163	1.20202e-162	2.70939e-163	-8.20211e-165	3.25023e-163	-4.07462e-164	-2.81653e-163	3.2752e-163	8.54626e-164	-4.02288e-163	-8.99247e-163	-1.36159e-162	0
-1.38989e-162	1.96282e-164	-7.93432e-163	7.17171e-163	3.61026e-163	-6.89559e-163	6.51808e-163	-3.13396e-163	9.53466e-164	1.60379e-163	1.07381e-163	1.41344e-163	-3.18585e-164	2.34391e-163	5.04021e-163	4.41034e-163	-5.4308e-163	5.95716e-164	2.49017e-163	1.20202e-162	2.70939e-163	-8.20211e-165	3.25023e-163	-4.07462e-164	-2.81653e-163	3.2752e-163	8.54626e-164	-4.02288e-163	-8.99247e-163	-1.36159e-162	0
-1.38989e-162	1.96282e-164	-7.93432e-163	7.17171e-163	3.61026e-163	-6.89559e-163	6.51808e-163	-3.13396e-163	9.53466e-164	1.60379e-163	1.07381e-163	1.41344e-163	-3.18585e-164	2.34391e-163	5.04021e-163	4.41034e-163	-5.4308e-163	5.95716e-164	2.49017e-163	1.20202e-162	2.70939e-163	-8.20211e-165	3.25023e-163	-4.07462e-164	-2.81653e-163	3.2752e-163	8.54626e-164	-4.02288e-163	-8.99247e-163	-1.36159e-162	0
-1.38989e-162	1.96282e-164	-7.93432e-163	7.17171e-163	3.61026e-163	-6.89559e-163	6.51808e-163	-3.13396e-163	9.53466e-164	1.60379e-163	1.07381e-163	1.41344e-163	-3.18585e-164	2.34391e-163	5.04021e-163	4.41034e-163	-5.4308e-163	5.95716e-164	2.49017e-163	1.20202e-162	2.70939e-163	-8.20211e-165	3.25023e-163	-4.07462e-164	-2.81653e-163	3.2752e-163	8.54626e-164	-4.02288e-163	-8.99247e-163	-1.36159e-162	0
-1.38989e-162	1.96282e-164	-7.93432e-163	7.17171e-163	3.61026e-163	-6.89559e-163	6.51808e-163	-3.13396e-163	9.53466e-164	1.60379e-163	1.07381e-163	1.41344e-163	-3.18585e-164	2.34391e-163	5.04021e-163	4.41034e-163	-5.4308e-163	5.95716e-164	2.49017e-163	1.20202e-162	2.70939e-163	-8.20211e-165	3.25023e-163	-4.07462e-164	-2.81653e-163	3.2752e-163	8.54626e-164	-4.02288e-163	-8.99247e-163	-1.36159e-162	0
-1.38989e-162	1.96282e-164	-7.93432e-163	7.17171e-163	3.61026e-163	-6.89559e-163	6.51808e-163	-3.13396e-163	9.53466e-164	1.60379e-163	1.07381e-163	1.41344e-163	-3.18585e-164	2.34391e-163	5.04021e-163	4.41034e-163	-5.4308e-163	5.95716e-164	2.49017e-163	1.20202e-162	2.70939e-163	-8.20211e-165	3.25023e-163	-4.07462e-164	-2.81653e-163	3.2752e-163	8.54626e-164	-4.02288e-163	-8.99247e-163	-1.36159e-162	0
-1.38989e-162	1.96282e-164	-7.93432e-163	7.17171e-163	3.61026e-163	-6.89559e-163	6.51808e-163	-3.13396e-163	9.53466e-164	1.60379e-163	1.07381e-163	1.41344e-163	-3.18585e-164	2.34391e-163	5.04021e-163	4.41034e-163	-5.4308e-163	5.95716e-164	2.49017e-163	1.20202e-162	2.70939e-163	-8.20211e-165	3.25023e-163	-4.07462e-164	-2.81653e-163	3.2752e-163	8.54626e-164	-4.02288e-163	-8.99247e-163	-1.36159e-162	0
-1.38989e-162	1.96282e-164	-7.93432e-163	7.17171e-163	3.61026e-163	-6.89559e-163	6.51808e-163	-3.13396e-163	9.53466e-164	1.60379e-163	1.07381e-163	1.41344e-163	-3.18585e-164	2.34391e-163	5.04021e-163	4.41034e-163	-5.4308e-163	5.95716e-164	2.49017e-163	1.20202e-162	2.70939e-163	-8.20211e-165	3.25023e-163	-4.07462e-164	-2.81653e-163	3.2752e-163	8.54626e-164	-4.02288e-163	-8.99247e-163	-1.36159e-162	0
-1.38989e-162	1.96282e-164	-7.93432e-163	7.17171e-163	3.61026e-163	-6.89559e-163	6.51808e-163	-3.13396e-163	9.53466e-164	1.60379e-163	1.07381e-163	1.41344e-163	-3.18585e-164	2.34391e-163	5.04021e-163	4.41034e-163	-5.4308e-163	5.95716e-164	2.49017e-163	1.20202e-162	2.70939e-163	-8.20211e-165	3.25023e-163	-4.07462e-164	-2.81653e-163	3.2752e-163	8.54626e-164	-4.02288e-163	-8.99247e-163	-1.36159e-162	0
-1.38989e-162	1.96282e-164	-7.93432e-163	7.17171e-163	3.61026e-163	-6.89559e-163	6.51808e-163	-3.13396e-163	9.53466e-164	1.60379e-163	1.07381e-163	1.41344e-163	-3.18585e-164	2.34391e-163	5.04021e-163	4.41034e-163	-5.4308e-163	5.95716e-164	2.49017e-163	1.20202e-162	2.70939e-163	-8.20211e-165	3.25023e-163	-4.07462e-164	-2.81653e-163	3.2752e-163	8.54626e-164	-4.02288e-163	-8.99247e-163	-1.36159e-162	0
-1.38989e-162	1.96282e-164	-7.93432e-163	7.17171e-163	3.61026e-163	-6.89559e-163	6.51808e-163	-3.13396e-163	9.53466e-164	1.60379e-163	1.07381e-163	1.41344e-163	-3.18585e-164	2.34391e-163	5.04021e-163	4.41034e-163	-5.4308e-163	5.95716e-164	2.49017e-163	1.20202e-162	2.70939e-163	-8.20211e-165	3.25023e-163	-4.07462e-164	-2.81653e-163	3.2752e-163	8.54626e-164	-4.02288e-163	-8.99247e-163	-1.36159e-162	0
-1.38989e-162	1.96282e-164	-7.93432e-163	7.17171e-163	3.61026e-163	-6.89559e-163	6.51808e-163	-3.13396e-163	9.53466e-164	1.60379e-163	1.07381e-163	1.41344e-163	-3.18585e-164	2.34391e-163	5.04021e-163	4.41034e-163	-5.4308e-163	5.95716e-164	2.49017e-163	1.20202e-162	2.70939e-163	-8.20211e-165	3.25023e-163	-4.07462e-164	-2.81653e-163	3.2752e-163	8.54626e-164	-4.02288e-163	-8.99247e-163	-1.36159e-162	0
-1.38989e-162	1.96282e-164	-7.93432e-163	7.17171e-163	3.61026e-163	-6.89559e-163	6.51808e-163	-3.13396e-163	9.53466e-164	1.60379e-163	1.07381e-163	1.41344e-163	-3.18585e-164	2.34391e-163	5.04021e-163	4.41034e-163	-5.4308e-163	5.95716e-164	2.49017e-163	1.20202e-162	2.70939e-163	-8.20211e-165	3.25023e-163	-4.07462e-164	-2.81653e-163	3.2752e-163	8.54626e-164	-4.02288e-163	-8.99247e-163	-1.36159e-162	0
-1.38989e-162	1.96282e-164	-7.93432e-163	7.17171e-163	3.61026e-163	-6.89559e-163	6.51808e-163	-3.13396e-163	9.53466e-164	1.60379e-163	1.07381e-163	1.41344e-163	-3.18585e-164	2.34391e-163	5.04021e-163	4.41034e-163	-5.4308e-163	5.95716e-164	2.49017e-163	1.20202e-162	2.70939e-163	-8.20211e-165	3.25023e-163	-4.07462e-164	-2.81653e-163	3.2752e-163	8.54626e-164	-4.02288e-163	-8.99247e-163	-1.36159e-162	0
-1.38989e-162	1.96282e-164	-7.93432e-163	7.17171e-163	3.61026e-163	-6.89559e-163	6.51808e-163	-3.13396e-163	9.53466e-164	1.60379e-163	1.07381e-163	1.41344e-163	-3.18585e-164	2.34391e-163	5.04021e-163	4.41034e-163	-5.4308e-163	5.95716e-164	2.49017e-163	1.20202e-162	2.70939e-163	-8.20211e-165	3.25023e-163	-4.07462e-164	-2.81653e-163	3.2752e-163	8.54626e-164	-4.02288e-163	-8.99247e-163	-1.36159e-162	0
-1.38989e-162	1.96282e-164	-7.93432e-163	7.17171e-163	3.61026e-163	-6.89559e-163	6.51808e-163	-3.13396e-163	9.53466e-164	1.60379e-163	1.07381e-163	1.41344e-163	-3.18585e-164	2.34391e-163	5.04021e-163	4.41034e-163	-5.4308e-163	5.95716e-164	2.49017e-163	1.20202e-162	2.70939e-163	-8.20211e-165	3.25023e-163	-4.07462e-164	-2.81653e-163	3.2752e-163	8.54626e-164	-4.02288e-163	-8.99247e-163	-1.36159e-162	0
-1.38989e-162	1.96282e-164	-7.93432e-163	7.17171e-163	3.61026e-163	-6.89559e-163	6.51808e-163	-3.13396e-163	9.53466e-164	1.60379e-163	1.07381e-163	1.41344e-163	-3.18585e-164	2.34391e-163	5.04021e-163	4.41034e-163	-5.4308e-163	5.95716e-164	2.49017e-163	1.20202e-162	2.70939e-163	-8.20211e-165	3.25023e-163	-4.07462e-164	-2.81653e-163	3.2752e-163	8.54626e-164	-4.02288e-163	-8.99247e-163	-1.36159e-162	0
-1.38989e-162	1.96282e-164	-7.93432e-163	7.17171e-163	3.61026e-163	-6.89559e-163	6.51808e-163	-3.13396e-163	9.53466e-164	1.60379e-163	1.07381e-163	1.41344e-163	-3.18585e-164	2.34391e-163	5.04021e-163	4.41034e-163	-5.4308e-163	5.95716e-164	2.49017e-163	1.20202e-162	2.70939e-163	-8.20211e-165	3.25023e-163	-4.07462e-164	-2.81653e-163	3.2752e-163	8.54626e-164	-4.02288e-163	-8.99247e-163	-1.36159e-162	0
-1.38989e-162	1.96282e-164	-7.93432e-163	7.17171e-163	3.61026e-163	-6.89559e-163	6.51808e-163	-3.13396e-163	9.53466e-164	1.60379e-163	1.07381e-163	1.41344e-163	-3.18585e-164	2.34391e-163	5.04021e-163	4.41034e-163	-5.4308e-163	5.95716e-164	2.49017e-163	1.20202e-162	2.70939e-163	-8.20211e-165	3.25023e-163	-4.07462e-164	-2.81653e-163	3.2752e-163	8.54626e-164	-4.02288e-163	-8.99247e-163	-1.36159e-162	0
-1.38989e-162	1.96282e-164	-7.93432e-163	7.17171e-163	3.61026e-163	-6.89559e-163	6.51808e-163	-3.13396e-163	9.53466e-164	1.60379e-163	1.07381e-163	1.41344e-163	-3.18585e-164	2.34391e-163	5.04021e-163	4.41034e-163	-5.4308e-163	5.95716e-164	2.49017e-163	1.20202e-162	2.70939e-163	-8.20211e-165	3.25023e-163	-4.07462e-164	-2.81653e-163	3.2752e-163	8.54626e-164	-4.02288e-163	-8.99247e-163	-1.36159e-162	0
-1.38989e-162	1.96282e-164	-7.93432e-163	7.17171e-163	3.61026e-163	-6.89559e-163	6.51808e-163	-3.13396e-163	9.53466e-164	1.60379e-163	1.07381e-163	1.41344e-163	-3.18585e-164	2.34391e-163	5.04021e-163	4.41034e-163	-5.4308e-163	5.95716e-164	2.49017e-163	1.20202e-162	2.70939e-163	-8.20211e-165	3.25023e-163	-4.07462e-164	-2.81653e-163	3.2752e-163	8.54626e-164	-4.02288e-163	-8.99247e-163	-1.36159e-162	0
-1.38989e-162	1.96282e-164	-7.93432e-163	7.17171e-163	3.61026e-163	-6.89559e-163	6.51808e-163	-3.13396e-163	9.53466e-164	1.60379e-163	1.07381e-163	1.41344e-163	-3.18585e-164	2.34391e-163	5.04021e-163	4.41034e-163	-5.4308e-163	5.95716e-164	2.49017e-163	1.20202e-162	2.70939e-163	-8.20211e-165	3.25023e-163	-4.07462e-164	-2.81653e-163	3.2752e-163	8.54626e-164	-4.02288e-163	-8.99247e-163	-1.36159e-162	0
-1.38989e-162	1.96282e-164	-7.93432e-163	7.17171e-163	3.61026e-163	-6.89559e-163	6.51808e-163	-3.13396e-163	9.53466e-164	1.60379e-163	1.07381e-163	1.41344e-163	-3.18585e-164	2.34391e-163	5.04021e-163	4.41034e-163	-5.4308e-163	5.95716e-164	2.49017e-163	1.20202e-162	2.70939e-163	-8.20211e-165	3.25023e-163	-4.07462e-164	-2.81653e-163	3.2752e-163	8.54626e-164	-4.02288e-163	-8.99247e-163	-1.36159e-162	0
-1.38989e-162	1.96282e-164	-7.93432e-163	7.17171e-163	3.61026e-163	-6.89559e-163	6.51808e-163	-3.13396e-163	9.53466e-164	1.60379e-163	1.07381e-163	1.41344e-163	-3.18585e-164	2.34391e-163	5.04021e-163	4.41034e-163	-5.4308e-163	5.95716e-164	2.49017e-163	1.20202e-162	2.70939e-163	-8.20211e-165	3.25023e-163	-4.07462e-164	-2.81653e-163	3.2752e-163	8.54626e-164	-4.02288e-163	-8.99247e-163	-1.36159e-162	0
-1.38989e-162	1.96282e-164	-7.93432e-163	7.17171e-163	3.61026e-163	-6.89559e-163	6.51808e-163	-3.13396e-163	9.53466e-164	1.60379e-163	1.07381e-163	1.41344e-163	-3.18585e-164	2.34391e-163	5.04021e-163	4.41034e-163	-5.4308e-163	5.95716e-164	2.49017e-163	1.20202e-162	2.70939e-163	-8.20211e-165	3.25023e-163	-4.07462e-164	-2.81653e-163	3.2752e-163	8.54626e-164	-4.02288e-163	-8.99247e-163	-1.36159e-162	0
-1.38989e-162	1.96282e-164	-7.93432e-163	7.17171e-163	3.61026e-163	-6.89559e-163	6.51808e-163	-3.13396e-163	9.53466e-164	1.60379e-163	1.07381e-163	1.41344e-163	-3.18585e-164	2.34391e-163	5.04021e-163	4.41034e-163	-5.4308e-163	5.95716e-164	2.49017e-163	1.20202e-162	2.70939e-163	-8.20211e-165	3.25023e-163	-4.07462e-164	-2.81653e-163	3.2752e-163	8.54626e-164	-4.02288e-163	-8.99247e-163	-1.36159e-162	0
-1.38989e-162	1.96282e-164	-7.93432e-163	7.17171e-163	3.61026e-163	-6.89559e-163	6.51808e-163	-3.13396e-163	9.53466e-164	1.60379e-163	1.07381e-163	1.41344e-163	-3.18585e-164	2.34391e-163	5.04021e-163	4.41034e-163	-5.4308e-163	5.95716e-164	2.49017e-163	1.20202e-162	2.70939e-163	-8.20211e-165	3.25023e-163	-4.07462e-164	-2.81653e-163	3.2752e-163	8.54626e-164	-4.02288e-163	-8.99247e-163	-1.36159e-162	0
-1.38989e-162	1.96282e-164	-7.93432e-163	7.17171e-163	3.61026e-163	-6.89559e-163	6.51808e-163	-3.13396e-163	9.53466e-164	1.60379e-163	1.07381e-163	1.41344e-163	-3.18585e-164	2.34391e-163	5.04021e-163	4.41034e-163	-5.4308e-163	5.95716e-164	2.49017e-163	1.20202e-162	2.70939e-163	-8.20211e-165	3.25023e-163	-4.07462e-164	-2.81653e-163	3.2752e-163	8.54626e-164	-4.02288e-163	-8.99247e-163	-1.36159e-162	0
-1.38989e-162	1.96282e-164	-7.93432e-163	7.17171e-163	3.61026e-163	-6.89559e-163	6.51808e-163	-3.13396e-163	9.53466e-164	1.60379e-163	1.07381e-163	1.41344e-163	-3.18585e-164	2.34391e-163	5.04021e-163	4.41034e-163	-5.4308e-163	5.95716e-164	2.49017e-163	1.20202e-162	2.70939e-163	-8.20211e-165	3.25023e-163	-4.07462e-164	-2.81653e-163	3.2752e-163	8.54626e-164	-4.02288e-163	-8.99247e-163	-1.36159e-162	0
-1.38989e-162	1.96282e-164	-7.93432e-163	7.17171e-163	3.61026e-163	-6.89559e-163	6.51808e-163	-3.13396e-163	9.53466e-164	1.60379e-163	1.07381e-163	1.41344e-163	-3.18585e-164	2.34391e-163	5.04021e-163	4.41034e-163	-5.4308e-163	5.95716e-164	2.49017e-163	1.20202e-162	2.70939e-163	-8.20211e-165	3.25023e-163	-4.07462e-164	-2.81653e-163	3.2752e-163	8.54626e-164	-4.02288e-163	-8.99247e-163	-1.36159e-162	0
-1.38989e-162	1.96282e-164	-7.93432e-163	7.17171e-163	3.61026e-163	-6.89559e-163	6.51808e-163	-3.13396e-163	9.53466e-164	1.60379e-163	1.07381e-163	1.41344e-163	-3.18585e-164	2.34391e-163	5.04021e-163	4.41034e-163	-5.4308e-163	5.95716e-164	2.49017e-163	1.20202e-162	2.70939e-163	-8.20211e-165	3.25023e-163	-4.07462e-164	-2.81653e-163	3.2752e-163	8.54626e-164	-4.02288e-163	-8.99247e-163	-1.36159e-162	0
-1.38989e-162	1.96282e-164	-7.93432e-163	7.17171e-163	3.61026e-163	-6.89559e-163	6.51808e-163	-3.13396e-163	9.53466e-164	1.60379e-163	1.07381e-163	1.41344e-163	-3.18585e-164	2.34391e-163	5.04021e-163	4.41034e-163	-5.4308e-163	5.95716e-164	2.49017e-163	1.20202e-162	2.70939e-163	-8.20211e-165	3.25023e-163	-4.07462e-164	-2.81653e-163	3.2752e-163	8.54626e-164	-4.02288e-163	-8.99247e-163	-1.36159e-162	0
-1.38989e-162	1.96282e-164	-7.93432e-163	7.17171e-163	3.61026e-163	-6.89559e-163	6.51808e-163	-3.13396e-163	9.53466e-164	1.60379e-163	1.07381e-163	1.41344e-163	-3.18585e-164	2.34391e-163	5.04021e-163	4.41034e-163	-5.4308e-163	5.95716e-164	2.49017e-163	1.20202e-162	2.70939e-163	-8.20211e-165	3.25023e-163	-4.07462e-164	-2.81653e-163	3.2752e-163	8.54626e-164	-4.02288e-163	-8.99247e-163	-1.36159e-162	0
-1.38989e-162	1.96282e-164	-7.93432e-163	7.17171e-163	3.61026e-163	-6.89559e-163	6.51808e-163	-3.13396e-163	9.53466e-164	1.60379e-163	1.07381e-163	1.41344e-163	-3.18585e-164	2.34391e-163	5.04021e-163	4.41034e-163	-5.4308e-163	5.95716e-164	2.49017e-163	1.20202e-162	2.70939e-163	-8.20211e-165	3.25023e-163	-4.07462e-164	-2.81653e-163	3.2752e-163	8.54626e-164	-4.02288e-163	-8.99247e-163	-1.36159e-162	0
-1.38989e-162	1.96282e-164	-7.93432e-163	7.17171e-163	3.61026e-163	-6.89559e-163	6.51808e-163	-3.13396e-163	9.53466e-164	1.60379e-163	1.07381e-163	1.41344e-163	-3.18585e-164	2.34391e-163	5.04021e-163	4.41034e-163	-5.4308e-163	5.95716e-164	2.49017e-163	1.20202e-162	2.70939e-163	-8.20211e-165	3.25023e-163	-4.07462e-164	-2.81653e-163	3.2752e-163	8.54626e-164	-4.02288e-163	-8.99247e-163	-1.36159e-162	0
-1.38989e-162	1.96282e-164	-7.93432e-163	7.17171e-163	3.61026e-163	-6.89559e-163	6.51808e-163	-3.13396e-163	9.53466e-164	1.60379e-163	1.07381e-163	1.41344e-163	-3.18585e-164	2.34391e-163	5.04021e-163	4.41034e-163	-5.4308e-163	5.95716e-164	2.49017e-163	1.20202e-162	2.70939e-163	-8.20211e-165	3.25023e-163	-4.07462e-164	-2.81653e-163	3.2752e-163	8.54626e-164	-4.02288e-163	-8.99247e-163	-1.36159e-162	0
-1.38989e-162	1.96282e-164	-7.93432e-163	7.17171e-163	3.61026e-163	-6.89559e-163	6.51808e-163	-3.13396e-163	9.53466e-164	1.60379e-163	1.07381e-163	1.41344e-163	-3.18585e-164	2.34391e-163	5.04021e-163	4.41034e-163	-5.4308e-163	5.95716e-164	2.49017e-163	1.20202e-162	2.70939e-163	-8.20211e-165	3.25023e-163	-4.07462e-164	-2.81653e-163	3.2752e-163	8.54626e-164	-4.02288e-163	-8.99247e-163	-1.36159e-162	0
-1.38989e-162	1.96282e-164	-7.93432e-163	7.17171e-163	3.61026e-163	-6.89559e-163	6.51808e-163	-3.13396e-163	9.53466e-164	1.60379e-163	1.07381e-163	1.41344e-163	-3.18585e-164	2.34391e-163	5.04021e-163	4.41034e-163	-5.4308e-163	5.95716e-164	2.49017e-163	1.20202e-162	2.70939e-163	-8.20211e-165	3.25023e-163	-4.07462e-164	-2.81653e-163	3.2752e-163	8.54626e-164	-4.02288e-163	-8.99247e-163	-1.36159e-162	0
-1.38989e-162	1.96282e-164	-7.93432e-163	7.17171e-163	3.61026e-163	-6.89559e-163	6.51808e-163	-3.13396e-163	9.53466e-164	1.60379e-163	1.07381e-163	1.41344e-163	-3.18585e-164	2.34391e-163	5.04021e-163	4.41034e-163	-5.4308e-163	5.95716e-164	2.49017e-163	1.20202e-162	2.70939e-163	-8.20211e-165	3.25023e-163	-4.07462e-164	-2.81653e-163	3.2752e-163	8.54626e-164	-4.02288e-163	-8.99247e-163	-1.36159e-162	0
-1.38989e-162	1.96282e-164	-7.93432e-163	7.17171e-163	3.61026e-163	-6.89559e-163	6.51808e-163	-3.13396e-163	9.53466e-164	1.60379e-163	1.07381e-163	1.41344e-163	-3.18585e-164	2.34391e-163	5.04021e-163	4.41034e-163	-5.4308e-163	5.95716e-164	2.49017e-163	1.20202e-162	2.70939e-163	-8.20211e-165	3.25023e-163	-4.07462e-164	-2.81653e-163	3.2752e-163	8.54626e-164	-4.02288e-163	-8.99247e-163	-1.36159e-162	0
-1.38989e-162	1.96282e-164	-7.93432e-163	7.17171e-163	3.61026e-163	-6.89559e-163	6.51808e-163	-3.13396e-163	9.53466e-164	1.60379e-163	1.07381e-163	1.41344e-163	-3.18585e-164	2.34391e-163	5.04021e-163	4.41034e-163	-5.4308e-163	5.95716e-164	2.49017e-163	1.20202e-162	2.70939e-163	-8.20211e-165	3.25023e-163	-4.07462e-164	-2.81653e-163	3.2752e-163	8.54626e-164	-4.02288e-163	-8.99247e-163	-1.36159e-162	0
-1.38989e-162	1.96282e-164	-7.93432e-163	7.17171e-163	3.61026e-163	-6.89559e-163	6.51808e-163	-3.13396e-163	9.53466e-164	1.60379e-163	1.07381e-163	1.41344e-163	-3.18585e-164	2.34391e-163	5.04021e-163	4.41034e-163	-5.4308e-163	5.95716e-164	2.49017e-163	1.20202e-162	2.70939e-163	-8.20211e-165	3.25023e-163	-4.07462e-164	-2.81653e-163	3.2752e-163	8.54626e-164	-4.02288e-163	-8.99247e-163	-1.36159e-162	0
-1.38989e-162	1.96282e-164	-7.93432e-163	7.17171e-163	3.61026e-163	-6.89559e-163	6.51808e-163	-3.13396e-163	9.53466e-164	1.60379e-163	1.07381e-163	1.41344e-163	-3.18585e-164	2.34391e-163	5.04021e-163	4.41034e-163	-5.4308e-163	5.95716e-164	2.49017e-163	1.20202e-162	2.70939e-163	-8.20211e-165	3.25023e-163	-4.07462e-164	-2.81653e-163	3.2752e-163	8.54626e-164	-4.02288e-163	-8.99247e-163	-1.36159e-162	0
-1.38989e-162	1.96282e-164	-7.93432e-163	7.17171e-163	3.61026e-163	-6.89559e-163	6.51808e-163	-3.13396e-163	9.53466e-164	1.60379e-163	1.07381e-163	1.41344e-163	-3.18585e-164	2.34391e-163	5.04021e-163	4.41034e-163	-5.4308e-163	5.95716e-164	2.49017e-163	1.20202e-162	2.70939e-163	-8.20211e-165	3.25023e-163	-4.07462e-164	-2.81653e-163	3.2752e-163	8.54626e-164	-4.02288e-163	-8.99247e-163	-1.36159e-162	0
-1.38989e-162	1.96282e-164	-7.93432e-163	7.17171e-163	3.61026e-163	-6.89559e-163	6.51808e-163	-3.13396e-163	9.53466e-164	1.60379e-163	1.07381e-163	1.41344e-163	-3.18585e-164	2.34391e-163	5.04021e-163	4.41034e-163	-5.4308e-163	5.95716e-164	2.49017e-163	1.20202e-162	2.70939e-163	-8.20211e-165	3.25023e-163	-4.07462e-164	-2.81653e-163	3.2752e-163	8.54626e-164	-4.02288e-163	-8.99247e-163	-1.36159e-162	0
-1.38989e-162	1.96282e-164	-7.93432e-163	7.17171e-163	3.61026e-163	-6.89559e-163	6.51808e-163	-3.13396e-163	9.53466e-164	1.60379e-163	1.07381e-163	1.41344e-163	-3.18585e-164	2.34391e-163	5.04021e-163	4.41034e-163	-5.4308e-163	5.95716e-164	2.49017e-163	1.20202e-162	2.70939e-163	-8.20211e-165	3.25023e-163	-4.07462e-164	-2.81653e-163	3.2752e-163	8.54626e-164	-4.02288e-163	-8.99247e-163	-1.36159e-162	0
-1.38989e-162	1.96282e-164	-7.93432e-163	7.17171e-163	3.61026e-163	-6.89559e-163	6.51808e-163	-3.13396e-163	9.53466e-164	1.60379e-163	1.07381e-163	1.41344e-163	-3.18585e-164	2.34391e-163	5.04021e-163	4.41034e-163	-5.4308e-163	5.95716e-164	2.49017e-163	1.20202e-162	2.70939e-163	-8.20211e-165	3.25023e-163	-4.07462e-164	-2.81653e-163	3.2752e-163	8.54626e-164	-4.02288e-163	-8.99247e-163	-1.36159e-162	0
-1.38989e-162	1.96282e-164	-7.93432e-163	7.17171e-163	3.61026e-163	-6.89559e-163	6.51808e-163	-3.13396e-163	9.53466e-164	1.60379e-163	1.07381e-163	1.41344e-163	-3.18585e-164	2.34391e-163	5.04021e-163	4.41034e-163	-5.4308e-163	5.95716e-164	2.49017e-163	1.20202e-162	2.70939e-163	-8.20211e-165	3.25023e-163	-4.07462e-164	-2.81653e-163	3.2752e-163	8.54626e-164	-4.02288e-163	-8.99247e-163	-1.36159e-162	0
-1.38989e-162	1.96282e-164	-7.93432e-163	7.17171e-163	3.61026e-163	-6.89559e-163	6.51808e-163	-3.13396e-163	9.53466e-164	1.60379e-163	1.07381e-163	1.41344e-163	-3.18585e-164	2.34391e-163	5.04021e-163	4.41034e-163	-5.4308e-163	5.95716e-164	2.49017e-163	1.20202e-162	2.70939e-163	-8.20211e-165	3.25023e-163	-4.07462e-164	-2.81653e-163	3.2752e-163	8.54626e-164	-4.02288e-163	-8.99247e-163	-1.36159e-162	0
-1.38989e-162	1.96282e-164	-7.93432e-163	7.17171e-163	3.61026e-163	-6.89559e-163	6.51808e-163	-3.13396e-163	9.53466e-164	1.60379e-163	1.07381e-163	1.41344e-163	-3.18585e-164	2.34391e-163	5.04021e-163	4.41034e-163	-5.4308e-163	5.95716e-164	2.49017e-163	1.20202e-162	2.70939e-163	-8.20211e-165	3.25023e-163	-4.07462e-164	-2.81653e-163	3.2752e-163	8.54626e-164	-4.02288e-163	-8.99247e-163	-1.36159e-162	0
-1.38989e-162	1.96282e-164	-7.93432e-163	7.17171e-163	3.61026e-163	-6.89559e-163	6.51808e-163	-3.13396e-163	9.53466e-164	1.60379e-163	1.07381e-163	1.41344e-163	-3.18585e-164	2.34391e-163	5.04021e-163	4.41034e-163	-5.4308e-163	5.95716e-164	2.49017e-163	1.20202e-162	2.70939e-163	-8.20211e-165	3.25023e-163	-4.07462e-164	-2.81653e-163	3.2752e-163	8.54626e-164	-4.02288e-163	-8.99247e-163	-1.36159e-162	0
-1.38989e-162	1.96282e-164	-7.93432e-163	7.17171e-163	3.61026e-163	-6.89559e-163	6.51808e-163	-3.13396e-163	9.53466e-164	1.60379e-163	1.07381e-163	1.41344e-163	-3.18585e-164	2.34391e-163	5.04021e-163	4.41034e-163	-5.4308e-163	5.95716e-164	2.49017e-163	1.20202e-162	2.70939e-163	-8.20211e-165	3.25023e-163	-4.07462e-164	-2.81653e-163	3.2752e-163	8.54626e-164	-4.02288e-163	-8.99247e-163	-1.36159e-162	0
-1.38989e-162	1.96282e-164	-7.93432e-163	7.17171e-163	3.61026e-163	-6.89559e-163	6.51808e-163	-3.13396e-163	9.53466e-164	1.60379e-163	1.07381e-163	1.41344e-163	-3.18585e-164	2.34391e-163	5.04021e-163	4.41034e-163	-5.4308e-163	5.95716e-164	2.49017e-163	1.20202e-162	2.70939e-163	-8.20211e-165	3.25023e-163	-4.07462e-164	-2.81653e-163	3.2752e-163	8.54626e-164	-4.02288e-163	-8.99247e-163	-1.36159e-162	0
-1.38989e-162	1.96282e-164	-7.93432e-163	7.17171e-163	3.61026e-163	-6.89559e-163	6.51808e-163	-3.13396e-163	9.53466e-164	1.60379e-163	1.07381e-163	1.41344e-163	-3.18585e-164	2.34391e-163	5.04021e-163	4.41034e-163	-5.4308e-163	5.95716e-164	2.49017e-163	1.20202e-162	2.70939e-163	-8.20211e-165	3.25023e-163	-4.07462e-164	-2.81653e-163	3.2752e-163	8.54626e-164	-4.02288e-163	-8.99247e-163	-1.36159e-162	0
-1.38989e-162	1.96282e-164	-7.93432e-163	7.17171e-163	3.61026e-163	-6.89559e-163	6.51808e-163	-3.13396e-163	9.53466e-164	1.60379e-163	1.07381e-163	1.41344e-163	-3.18585e-164	2.34391e-163	5.04021e-163	4.41034e-163	-5.4308e-163	5.95716e-164	2.49017e-163	1.20202e-162	2.70939e-163	-8.20211e-165	3.25023e-163	-4.07462e-164	-2.81653e-163	3.2752e-163	8.54626e-164	-4.02288e-163	-8.99247e-163	-1.36159e-162	0
-1.38989e-162	1.96282e-164	-7.93432e-163	7.17171e-163	3.61026e-163	-6.89559e-163	6.51808e-163	-3.13396e-163	9.53466e-164	1.60379e-163	1.07381e-163	1.41344e-163	-3.18585e-164	2.34391e-163	5.04021e-163	4.41034e-163	-5.4308e-163	5.95716e-164	2.49017e-163	1.20202e-162	2.70939e-163	-8.20211e-165	3.25023e-163	-4.07462e-164	-2.81653e-163	3.2752e-163	8.54626e-164	-4.02288e-163	-8.99247e-163	-1.36159e-162	0
-1.38989e-162	1.96282e-164	-7.93432e-163	7.17171e-163	3.61026e-163	-6.89559e-163	6.51808e-163	-3.13396e-163	9.53466e-164	1.60379e-163	1.07381e-163	1.41344e-163	-3.18585e-164	2.34391e-163	5.04021e-163	4.41034e-163	-5.4308e-163	5.95716e-164	2.49017e-163	1.20202e-162	2.70939e-163	-8.20211e-165	3.25023e-163	-4.07462e-164	-2.81653e-163	3.2752e-163	8.54626e-164	-4.02288e-163	-8.99247e-163	-1.36159e-162	0
-1.38989e-162	1.96282e-164	-7.93432e-163	7.17171e-163	3.61026e-163	-6.89559e-163	6.51808e-163	-3.13396e-163	9.53466e-164	1.60379e-163	1.07381e-163	1.41344e-163	-3.18585e-164	2.34391e-163	5.04021e-163	4.41034e-163	-5.4308e-163	5.95716e-164	2.49017e-163	1.20202e-162	2.70939e-163	-8.20211e-165	3.25023e-163	-4.07462e-164	-2.81653e-163	3.2752e-163	8.54626e-164	-4.02288e-163	-8.99247e-163	-1.36159e-162	0
-1.38989e-162	1.96282e-164	-7.93432e-163	7.17171e-163	3.61026e-163	-6.89559e-163	6.51808e-163	-3.13396e-163	9.53466e-164	1.60379e-163	1.07381e-163	1.41344e-163	-3.18585e-164	2.34391e-163	5.04021e-163	4.41034e-163	-5.4308e-163	5.95716e-164	2.49017e-163	1.20202e-162	2.70939e-163	-8.20211e-165	3.25023e-163	-4.07462e-164	-2.81653e-163	3.2752e-163	8.54626e-164	-4.02288e-163	-8.99247e-163	-1.36159e-162	0
-1.38989e-162	1.96282e-164	-7.93432e-163	7.17171e-163	3.61026e-163	-6.89559e-163	6.51808e-163	-3.13396e-163	9.53466e-164	1.60379e-163	1.07381e-163	1.41344e-163	-3.18585e-164	2.34391e-163	5.04021e-163	4.41034e-163	-5.4308e-163	5.95716e-164	2.49017e-163	1.20202e-162	2.70939e-163	-8.20211e-165	3.25023e-163	-4.07462e-164	-2.81653e-163	3.2752e-163	8.54626e-164	-4.02288e-163	-8.99247e-163	-1.36159e-162	0
-1.38989e-162	1.96282e-164	-7.93432e-163	7.17171e-163	3.61026e-163	-6.89559e-163	6.51808e-163	-3.13396e-163	9.53466e-164	1.60379e-163	1.07381e-163	1.41344e-163	-3.18585e-164	2.34391e-163	5.04021e-163	4.41034e-163	-5.4308e-163	5.95716e-164	2.49017e-163	1.20202e-162	2.70939e-163	-8.20211e-165	3.25023e-163	-4.07462e-164	-2.81653e-163	3.2752e-163	8.54626e-164	-4.02288e-163	-8.99247e-163	-1.36159e-162	0
-1.38989e-162	1.96282e-164	-7.93432e-163	7.17171e-163	3.61026e-163	-6.89559e-163	6.51808e-163	-3.13396e-163	9.53466e-164	1.60379e-163	1.07381e-163	1.41344e-163	-3.18585e-164	2.34391e-163	5.04021e-163	4.41034e-163	-5.4308e-163	5.95716e-164	2.49017e-163	1.20202e-162	2.70939e-163	-8.20211e-165	3.25023e-163	-4.07462e-164	-2.81653e-163	3.2752e-163	8.54626e-164	-4.02288e-163	-8.99247e-163	-1.36159e-162	0
-1.38989e-162	1.96282e-164	-7.93432e-163	7.17171e-163	3.61026e-163	-6.89559e-163	6.51808e-163	-3.13396e-163	9.53466e-164	1.60379e-163	1.07381e-163	1.41344e-163	-3.18585e-164	2.34391e-163	5.04021e-163	4.41034e-163	-5.4308e-163	5.95716e-164	2.49017e-163	1.20202e-162	2.70939e-163	-8.20211e-165	3.25023e-163	-4.07462e-164	-2.81653e-163	3.2752e-163	8.54626e-164	-4.02288e-163	-8.99247e-163	-1.36159e-162	0
-1.38989e-162	1.96282e-164	-7.93432e-163	7.17171e-163	3.61026e-163	-6.89559e-163	6.51808e-163	-3.13396e-163	9.53466e-164	1.60379e-163	1.07381e-163	1.41344e-163	-3.18585e-164	2.34391e-163	5.04021e-163	4.41034e-163	-5.4308e-163	5.95716e-164	2.49017e-163	1.20202e-162	2.70939e-163	-8.20211e-165	3.25023e-163	-4.07462e-164	-2.81653e-163	3.2752e-163	8.54626e-164	-4.02288e-163	-8.99247e-163	-1.36159e-162	0
-1.38989e-162	1.96282e-164	-7.93432e-163	7.17171e-163	3.61026e-163	-6.89559e-163	6.51808e-163	-3.13396e-163	9.53466e-164	1.60379e-163	1.07381e-163	1.41344e-163	-3.18585e-164	2.34391e-163	5.04021e-163	4.41034e-163	-5.4308e-163	5.95716e-164	2.49017e-163	1.20202e-162	2.70939e-163	-8.20211e-165	3.25023e-163	-4.07462e-164	-2.81653e-163	3.2752e-163	8.54626e-164	-4.02288e-163	-8.99247e-163	-1.36159e-162	0
-1.38989e-162	1.96282e-164	-7.93432e-163	7.17171e-163	3.61026e-163	-6.89559e-163	6.51808e-163	-3.13396e-163	9.53466e-164	1.60379e-163	1.07381e-163	1.41344e-163	-3.18585e-164	2.34391e-163	5.04021e-163	4.41034e-163	-5.4308e-163	5.95716e-164	2.49017e-163	1.20202e-162	2.70939e-163	-8.20211e-165	3.25023e-163	-4.07462e-164	-2.81653e-163	3.2752e-163	8.54626e-164	-4.02288e-163	-8.99247e-163	-1.36159e-162	0
-1.38989e-162	1.96282e-164	-7.93432e-163	7.17171e-163	3.61026e-163	-6.89559e-163	6.51808e-163	-3.13396e-163	9.53466e-164	1.60379e-163	1.07381e-163	1.41344e-163	-3.18585e-164	2.34391e-163	5.04021e-163	4.41034e-163	-5.4308e-163	5.95716e-164	2.49017e-163	1.20202e-162	2.70939e-163	-8.20211e-165	3.25023e-163	-4.07462e-164	-2.81653e-163	3.2752e-163	8.54626e-164	-4.02288e-163	-8.99247e-163	-1.36159e-162	0
-1.38989e-162	1.96282e-164	-7.93432e-163	7.17171e-163	3.61026e-163	-6.89559e-163	6.51808e-163	-3.13396e-163	9.53466e-164	1.60379e-163	1.07381e-163	1.41344e-163	-3.18585e-164	2.34391e-163	5.04021e-163	4.41034e-163	-5.4308e-163	5.95716e-164	2.49017e-163	1.20202e-162	2.70939e-163	-8.20211e-165	3.25023e-163	-4.07462e-164	-2.81653e-163	3.2752e-163	8.54626e-164	-4.02288e-163	-8.99247e-163	-1.36159e-162	0
-1.38989e-162	1.96282e-164	-7.93432e-163	7.17171e-163	3.61026e-163	-6.89559e-163	6.51808e-163	-3.13396e-163	9.53466e-164	1.60379e-163	1.07381e-163	1.41344e-163	-3.18585e-164	2.34391e-163	5.04021e-163	4.41034e-163	-5.4308e-163	5.95716e-164	2.49017e-163	1.20202e-162	2.70939e-163	-8.20211e-165	3.25023e-163	-4.07462e-164	-2.81653e-163	3.2752e-163	8.54626e-164	-4.02288e-163	-8.99247e-163	-1.36159e-162	0
-1.38989e-162	1.96282e-164	-7.93432e-163	7.17171e-163	3.61026e-163	-6.89559e-163	6.51808e-163	-3.13396e-163	9.53466e-164	1.60379e-163	1.07381e-163	1.41344e-163	-3.18585e-164	2.34391e-163	5.04021e-163	4.41034e-163	-5.4308e-163	5.95716e-164	2.49017e-163	1.20202e-162	2.70939e-163	-8.20211e-165	3.25023e-163	-4.07462e-164	-2.81653e-163	3.2752e-163	8.54626e-164	-4.02288e-163	-8.99247e-163	-1.36159e-162	0
-1.38989e-162	1.96282e-164	-7.93432e-163	7.17171e-163	3.61026e-163	-6.89559e-163	6.51808e-163	-3.13396e-163	9.53466e-164	1.60379e-163	1.07381e-163	1.41344e-163	-3.18585e-164	2.34391e-163	5.04021e-163	4.41034e-163	-5.4308e-163	5.95716e-164	2.49017e-163	1.20202e-162	2.70939e-163	-8.20211e-165	3.25023e-163	-4.07462e-164	-2.81653e-163	3.2752e-163	8.54626e-164	-4.02288e-163	-8.99247e-163	-1.36159e-162	0
-1.38989e-162	1.96282e-164	-7.93432e-163	7.17171e-163	3.61026e-163	-6.89559e-163	6.51808e-163	-3.13396e-163	9.53466e-164	1.60379e-163	1.07381e-163	1.41344e-163	-3.18585e-164	2.34391e-163	5.04021e-163	4.41034e-163	-5.4308e-163	5.95716e-164	2.49017e-163	1.20202e-162	2.70939e-163	-8.20211e-165	3.25023e-163	-4.07462e-164	-2.81653e-163	3.2752e-163	8.54626e-164	-4.02288e-163	-8.99247e-163	-1.36159e-162	0
-1.38989e-162	1.96282e-164	-7.93432e-163	7.17171e-163	3.61026e-163	-6.89559e-163	6.51808e-163	-3.13396e-163	9.53466e-164	1.60379e-163	1.07381e-163	1.41344e-163	-3.18585e-164	2.34391e-163	5.04021e-163	4.41034e-163	-5.4308e-163	5.95716e-164	2.49017e-163	1.20202e-162	2.70939e-163	-8.20211e-165	3.25023e-163	-4.07462e-164	-2.81653e-163	3.2752e-163	8.54626e-164	-4.02288e-163	-8.99247e-163	-1.36159e-162	0
[truncated: 2,012 more rows]
