# Supplementary material for: A modified shuffled frog leaping algorithm with inertia weight
Source: Sci Rep. 2024 Feb 20;14:4146. doi: 10.1038/s41598-024-51306-1 (PMC11224354; doi:10.1038/s41598-024-51306-1)
Supplement: Supplementary file 1 — Supplementary Information. [file 41598_2024_51306_MOESM1_ESM.zip › data/F1/MSFLA_Q_29.xls]

## Sheet: Sheet1
-1.92032	0.666971	3.03848	0.327816	-0.706984	2.44871	0.455037	13.2139	0.824352	-0.959229	-5.64053	-0.238936	-1.24426	-0.82849	11.3514	0.278326	-1.6911	-0.472398	-0.197371	-1.37377	0.434861	-4.05882	8.00716	1.18705	1.15607	0.259261	-1.41377	-1.33931	6.694	6.38306	537.368
0.0100492	-0.142088	0.108333	-0.0532412	0.0610152	0.0101831	-0.0469311	-0.178436	-0.0558023	-0.445447	-0.212403	-0.0857376	0.0694871	-0.216416	-0.00666541	-0.00339049	-0.103766	0.137276	0.133171	-0.0546165	-0.0601681	0.389816	0.0307631	-0.0236006	-0.179792	0.0241555	0.00941981	0.315829	-0.0484226	0.0365622	0.722289
-0.00101527	-0.0659836	-0.0040358	-0.00926518	-0.0413677	-0.00613072	0.0075898	0.00723626	-0.010637	-0.0158092	0.0112683	0.00281192	0.000185469	-0.024956	-0.0346745	0.000747933	0.00535848	-0.00665393	-0.0159589	-0.00462522	-0.00857811	0.00983449	-0.00555673	0.0016762	-6.6788e-05	0.0172264	0.0129128	0.0005212	-0.0031082	-0.00781289	0.00972703
0.00215821	0.000465126	-0.00139299	-0.00445283	0.000140012	-0.000307154	-0.00104552	0.000164271	0.000467676	0.00157876	-0.000738845	0.000280418	3.17607e-05	-5.24832e-05	-0.00105294	0.000264127	0.00199644	-0.00188638	-0.000273263	-0.000505599	0.00202384	-0.000152406	0.00410216	5.10055e-05	7.32589e-05	-0.00031877	-0.000290557	-0.000665842	-0.000828942	-0.00157891	6.50331e-05
-0.000246881	0.000150209	3.48599e-05	-0.000263795	0.000129329	-1.05461e-06	-1.62265e-05	-8.9264e-05	2.15418e-05	9.68534e-05	-1.22806e-05	-9.54954e-06	2.49381e-06	-1.48557e-05	-1.19153e-05	-5.57244e-05	9.66086e-06	-8.20043e-06	-1.25126e-05	4.05939e-05	-0.000214073	-8.92895e-05	1.03859e-05	-0.000157176	6.89352e-05	-0.000106674	-3.38632e-05	9.44891e-07	-2.39889e-05	-6.51716e-05	2.95514e-07
-3.43813e-06	-5.74316e-05	2.04563e-05	5.3929e-06	8.97357e-06	-2.09036e-05	1.70969e-06	-8.66637e-06	7.18899e-06	-3.28913e-05	-4.95185e-06	-4.53595e-05	-1.84184e-05	-1.31965e-06	3.59728e-07	4.26335e-06	3.64513e-06	-2.78247e-06	4.64265e-05	6.19206e-06	1.07385e-05	-5.69329e-05	-3.34986e-06	3.23545e-06	-4.54694e-07	3.35915e-06	5.07517e-05	-2.29205e-06	4.56625e-06	-3.26482e-05	1.72005e-08
1.19868e-06	4.64247e-07	-2.7411e-07	1.79911e-06	5.03046e-07	-3.16684e-07	3.17385e-06	-3.20612e-06	-7.17125e-08	-4.74343e-07	-2.69917e-08	-1.1793e-06	2.16519e-06	-1.64272e-07	2.01159e-06	-5.43263e-07	2.07374e-06	2.78537e-07	-1.59103e-07	-1.84058e-08	7.0981e-07	-4.25273e-07	9.48325e-07	-2.70173e-06	-1.45308e-06	1.56608e-06	-6.607e-07	-1.12316e-06	1.73866e-06	-1.23434e-06	6.0444e-11
4.34692e-08	-5.78699e-08	4.83608e-09	1.9529e-07	5.18126e-08	2.44859e-09	4.45689e-08	3.23583e-08	-3.0486e-08	-1.44289e-07	-1.65851e-08	8.84762e-08	-1.25815e-07	3.08482e-07	5.73176e-08	-8.09679e-08	9.20666e-08	2.08943e-08	4.52489e-07	-5.27388e-10	2.13575e-08	-6.00676e-09	-2.27574e-08	-4.67794e-08	1.18344e-07	-5.56747e-07	4.99708e-08	6.26517e-08	9.01119e-08	1.63531e-08	7.55448e-13
-5.66776e-09	1.38935e-09	3.24066e-10	2.07283e-08	6.72664e-09	1.80786e-08	2.16198e-08	-2.0709e-10	1.0502e-08	-1.33351e-09	-1.62901e-09	4.19596e-08	1.04363e-08	2.1469e-09	9.91338e-11	1.4459e-08	2.24463e-10	6.49336e-10	-5.85991e-10	-2.19685e-08	-1.18782e-08	-3.17693e-09	5.00613e-10	-2.78748e-09	9.68355e-10	-1.28355e-09	1.04041e-09	3.97283e-09	9.38319e-09	-5.84048e-09	4.28554e-15
2.09826e-09	1.02173e-09	-3.41126e-10	-1.33977e-09	-1.5784e-09	-1.20287e-10	-3.78021e-10	-2.89543e-11	7.77716e-10	-8.27935e-11	1.30566e-10	-2.54637e-10	7.95357e-10	1.91887e-10	-7.28886e-10	-3.74984e-10	-4.81661e-10	7.82699e-11	-4.65662e-10	-8.85268e-11	2.42901e-10	-7.95122e-10	5.31595e-11	-3.32039e-10	4.31785e-09	4.79373e-10	-1.16524e-09	-1.41495e-09	6.11325e-10	-2.84854e-10	3.59978e-17
2.53319e-11	5.50897e-11	-1.02313e-10	-2.14969e-12	-8.45895e-13	2.17156e-11	-1.93492e-12	-1.94697e-11	-1.81113e-10	1.61241e-10	2.70091e-11	4.37113e-11	1.38846e-10	2.91587e-11	-9.42353e-13	-1.02308e-11	-2.55981e-11	2.08155e-11	-1.6741e-10	7.41966e-11	1.68789e-11	1.45326e-11	4.20938e-11	3.8531e-12	-3.10489e-11	1.93599e-10	-6.70996e-11	-2.8814e-10	-1.01414e-10	2.90399e-11	2.70682e-19
-6.12882e-13	8.30498e-13	-9.41131e-12	-1.41777e-12	-1.03594e-11	-1.72965e-12	6.93037e-12	-8.31188e-12	-1.17565e-11	2.21274e-13	3.5102e-12	1.91953e-12	7.25138e-12	7.03479e-12	2.09809e-11	-1.134e-12	-6.55826e-12	-9.42468e-12	-5.93905e-13	6.19095e-12	1.69241e-12	2.59281e-12	-1.81265e-12	-1.57333e-12	-4.78608e-12	-1.03616e-11	-7.84496e-13	-7.41729e-12	1.50648e-13	8.92786e-13	1.38949e-21
-4.92876e-15	4.36614e-14	-2.42018e-13	-1.28348e-12	-1.06368e-13	-1.61067e-14	3.763e-13	-1.02775e-13	-8.02998e-14	-6.87317e-14	-1.01398e-15	-3.84126e-13	-7.39598e-14	2.81556e-14	1.08032e-13	3.19541e-14	2.04756e-15	-3.21561e-13	1.91597e-13	1.01778e-12	-1.41834e-13	-9.31445e-13	-1.77884e-12	1.33499e-12	-4.24683e-13	-2.53424e-13	-1.09619e-12	5.76034e-13	1.95249e-13	4.30633e-13	1.1061e-23
2.40117e-14	9.28929e-15	-9.79786e-14	1.4299e-13	1.21785e-14	-1.24019e-15	5.58718e-14	-3.1128e-14	-1.09067e-14	-5.32474e-14	-5.37588e-14	-5.24581e-14	2.20765e-14	6.63984e-15	-2.82066e-14	-5.68351e-14	-2.30209e-14	-1.56338e-13	-5.32133e-14	-6.2323e-16	-1.7001e-14	4.4593e-14	8.24727e-14	-5.05415e-14	7.36245e-14	5.98258e-14	-1.52897e-14	2.33027e-13	8.28391e-14	1.10079e-14	1.58058e-25
-4.26881e-15	-3.66232e-15	-4.31976e-15	-1.47681e-14	9.97647e-15	-4.82791e-15	-7.0676e-16	-1.46692e-15	2.66115e-15	3.24214e-15	1.2772e-14	-2.44649e-15	4.34036e-15	-5.08106e-15	9.10292e-16	-5.24503e-15	5.6653e-15	1.05531e-14	-3.43379e-15	4.31767e-15	-6.72569e-16	-1.8706e-14	8.38715e-15	-2.70018e-15	-3.03786e-15	2.27828e-15	1.20858e-14	2.95661e-16	-8.5781e-16	-7.34775e-17	1.41679e-27
-2.70195e-16	-1.97375e-15	-4.24966e-16	-9.18765e-17	7.64985e-16	-6.69387e-16	-1.48701e-16	-6.66605e-16	2.82017e-16	4.95132e-16	3.33352e-17	-3.10524e-16	-1.12047e-15	-1.33947e-16	4.50993e-16	-1.54944e-15	9.52502e-17	-6.61262e-16	4.84801e-17	3.9788e-17	-1.47342e-15	3.48522e-16	-1.52705e-16	6.56328e-16	-1.00479e-16	8.79814e-18	9.73343e-17	-1.04981e-15	-1.27509e-15	-7.99112e-16	1.65403e-29
-2.70688e-17	9.85321e-18	6.79724e-18	3.2797e-18	-1.78341e-17	1.14801e-17	7.12111e-17	7.91091e-17	2.03465e-17	-8.12964e-17	-3.7447e-17	-5.7707e-17	-3.65775e-18	-3.06909e-17	-4.48414e-18	5.2289e-18	-1.88161e-17	5.05702e-18	1.01134e-17	-1.08917e-17	-1.03363e-16	1.82638e-17	5.09134e-17	1.45325e-16	-5.60435e-18	1.82164e-17	8.23804e-18	-5.01218e-17	9.19716e-17	-4.33053e-17	7.40311e-32
3.47412e-18	-1.04089e-19	-4.34196e-18	8.11918e-18	3.73056e-19	-3.05758e-18	-7.8721e-19	-5.13496e-18	6.74876e-18	-1.19681e-17	3.39674e-18	-8.78132e-20	-1.69364e-18	-2.56225e-19	1.14555e-19	2.9032e-19	-2.61397e-18	8.75576e-18	3.56026e-18	-2.64623e-18	1.07286e-18	4.59687e-18	3.13889e-18	-2.14524e-18	-6.48927e-19	3.59713e-18	-1.1708e-17	4.7343e-18	8.06617e-18	-3.32658e-18	7.25578e-34
-1.7335e-19	-7.35945e-19	2.39187e-19	2.54269e-19	-2.57577e-20	1.7829e-20	2.27421e-19	-1.1886e-20	2.64206e-19	1.41942e-19	-1.11169e-19	-4.36173e-20	1.50324e-19	1.18199e-19	-6.11459e-19	-1.09808e-19	-3.86593e-19	1.76415e-19	5.27444e-19	2.06259e-19	-7.31007e-19	-1.20099e-18	8.26664e-20	-7.42812e-20	-5.40952e-19	-3.47319e-20	5.90755e-20	-3.1132e-20	-7.54887e-20	5.55239e-19	4.37579e-36
1.06743e-20	-1.18751e-21	-5.53877e-21	3.6227e-23	3.4577e-21	4.15545e-21	-1.13121e-20	8.06625e-21	1.5958e-20	-1.61602e-21	-1.29583e-20	-7.18022e-22	7.14362e-21	2.6303e-21	-5.58766e-20	4.43944e-21	-9.32023e-23	-7.50629e-21	7.01156e-20	-3.52482e-20	1.26015e-20	-7.22154e-21	1.54184e-20	3.68144e-21	1.7123e-19	1.23038e-20	-7.75143e-22	-1.07338e-20	5.93906e-21	-1.1268e-20	4.04201e-38
2.30122e-22	-7.22251e-22	1.2624e-23	1.13316e-21	5.95045e-22	-7.35973e-21	2.05277e-21	-1.22117e-22	7.28526e-22	-6.15045e-21	-5.61113e-22	4.77724e-23	2.69966e-23	8.58455e-23	3.55471e-21	1.13082e-21	1.73342e-21	1.46907e-21	3.19827e-21	-2.39555e-21	1.69605e-21	-2.9117e-22	8.25237e-22	-2.07928e-21	1.18455e-21	-4.47422e-22	1.04964e-22	5.95177e-21	-3.07726e-21	1.14168e-20	3.19152e-40
2.23774e-23	-7.73844e-22	-3.6081e-23	-6.35761e-23	7.54995e-23	-1.27367e-23	4.59229e-23	7.19084e-22	5.79152e-24	-8.06843e-23	9.26329e-23	-1.81407e-22	1.42836e-23	1.27785e-22	-3.54956e-25	7.36628e-22	3.75896e-23	-1.06846e-22	2.39703e-23	-1.31619e-22	-2.10246e-22	9.41225e-22	2.30322e-23	1.28513e-22	-4.26758e-23	-2.35275e-23	6.11145e-23	-3.52998e-22	-4.78645e-23	-1.50323e-23	2.84804e-42
5.65479e-25	1.39286e-23	-1.86759e-24	4.62199e-24	-1.78401e-23	5.7223e-23	1.39856e-23	-9.91318e-24	8.36282e-25	-4.06388e-23	1.96117e-23	8.62803e-24	-2.18415e-23	-1.01484e-23	4.92286e-23	1.0829e-23	1.56585e-23	1.64161e-25	-2.96804e-24	5.6695e-24	-8.98158e-24	1.8535e-24	2.0809e-25	-3.43724e-24	6.66257e-23	2.09457e-23	-1.9689e-24	-3.45555e-23	-7.59309e-26	-5.20382e-24	1.58227e-44
-1.84816e-24	-3.11203e-25	1.95402e-25	5.16618e-24	3.82151e-25	1.82234e-26	2.46289e-25	-5.87286e-25	1.45293e-24	1.8385e-25	-2.181e-26	5.94673e-24	8.08201e-26	-1.16578e-24	4.7886e-24	9.08189e-26	3.28398e-24	-3.98118e-24	1.18925e-24	-5.33576e-25	-6.74252e-25	8.06157e-26	-8.72339e-26	6.68889e-25	-1.75695e-24	3.97905e-25	-8.44889e-26	-6.18876e-25	-6.92732e-25	-9.21792e-25	1.2682e-46
-4.50409e-26	4.43552e-27	-2.90348e-25	1.16336e-26	3.44574e-26	-2.69799e-26	-8.2504e-26	-9.46502e-27	2.95574e-26	1.40009e-26	-1.11989e-25	5.10417e-27	-1.14262e-26	2.20512e-25	2.14906e-26	9.40823e-26	8.71029e-26	-1.2648e-25	5.21311e-26	-9.98468e-27	4.21369e-26	-2.30877e-26	-3.07788e-25	5.25473e-25	-4.13097e-25	-2.07251e-26	-1.8542e-26	9.23615e-27	-2.38334e-26	-2.81855e-26	7.39439e-49
-2.93637e-28	5.45471e-27	-2.38196e-26	-2.72941e-26	-5.28956e-27	-3.52714e-26	2.80447e-26	6.75392e-28	-1.56002e-27	3.69577e-27	-8.63939e-27	5.71762e-27	-6.4073e-27	-4.39115e-27	1.5428e-27	2.03912e-26	-1.96798e-27	-3.30538e-26	1.98549e-27	2.74977e-27	3.69135e-27	3.40798e-27	-1.33924e-26	1.3591e-27	2.67688e-27	-3.24532e-27	-5.2537e-27	-1.40367e-26	1.0508e-26	2.41077e-26	6.25143e-51
2.80076e-27	-7.48582e-28	7.24562e-28	7.44584e-28	-1.40759e-27	-8.61904e-28	9.36572e-28	-2.45055e-28	-4.56506e-28	4.90756e-28	1.45372e-28	-2.40079e-27	1.93271e-29	6.96069e-30	-1.85451e-28	-3.88055e-29	1.86659e-27	-1.49667e-28	-1.88209e-28	-3.93304e-27	6.70094e-28	-1.25157e-27	2.23326e-27	7.53818e-28	2.1455e-27	-2.05246e-27	8.03994e-28	-6.52242e-28	8.90286e-28	-5.84522e-28	5.70197e-53
-1.15266e-28	-6.71282e-30	-1.27244e-28	-2.36662e-29	-2.9968e-29	-1.54916e-29	-4.52801e-28	-6.15977e-30	1.45846e-28	-2.28679e-29	-2.17907e-28	6.37821e-29	3.4582e-29	6.43981e-29	-5.32665e-29	2.06645e-29	-2.81096e-29	1.77115e-28	1.04222e-28	-1.3214e-29	3.63268e-29	1.12601e-29	4.23909e-30	9.32046e-30	-4.13227e-29	-4.92352e-29	8.0261e-29	3.5125e-28	-1.12474e-28	-4.77069e-29	5.11865e-55
-9.57407e-30	-4.85252e-29	-1.35555e-29	-1.52223e-29	-5.73175e-30	6.95099e-30	2.00972e-29	-9.427e-30	-6.21574e-30	9.76966e-30	-1.74021e-29	-7.63862e-31	7.44747e-30	-3.79335e-30	-3.23607e-30	3.81333e-31	2.71401e-32	-3.84327e-30	3.20532e-30	-3.21816e-31	1.60232e-30	1.2248e-29	1.39349e-30	-6.0066e-32	1.42316e-30	3.23255e-29	8.39149e-30	6.03777e-30	-1.36845e-31	-8.7922e-31	5.28804e-57
2.07654e-30	7.79377e-31	-7.94586e-33	8.28592e-31	7.92233e-32	2.34765e-31	3.61531e-30	-3.94325e-32	-2.44572e-31	7.60298e-31	5.13986e-32	-1.9436e-31	-2.97182e-31	-2.29124e-31	1.33182e-30	-1.76107e-30	-1.58502e-30	2.74872e-30	4.33143e-31	-2.32604e-31	2.83382e-31	2.48367e-31	-4.79885e-31	-1.79436e-30	-1.93745e-30	5.11719e-31	1.47828e-30	-8.06148e-31	8.21396e-31	-1.59985e-31	4.58862e-59
1.19507e-33	-5.80939e-33	-2.51568e-32	2.73901e-32	7.64723e-34	-2.45294e-31	-7.24006e-32	-6.25278e-32	6.25534e-32	1.50814e-33	7.0622e-32	3.70902e-31	8.56383e-32	3.23614e-32	2.16542e-32	6.11412e-33	-1.43245e-31	4.74209e-32	-1.25752e-31	3.73803e-33	1.14984e-31	2.81811e-31	1.63092e-31	-5.65387e-33	1.63548e-31	-9.08183e-32	3.53238e-31	2.28953e-31	-4.60629e-32	9.75747e-32	6.07798e-61
-4.75454e-32	1.81486e-33	-3.56599e-33	3.36754e-33	-1.24083e-33	3.5029e-34	5.10478e-33	-3.50748e-34	-1.59097e-33	-5.95278e-33	-2.95361e-32	-5.84872e-33	2.04363e-32	3.41692e-34	-1.76866e-33	-7.48892e-33	1.99493e-33	-5.53106e-33	-6.71674e-33	1.48298e-33	8.22653e-33	-9.2224e-33	8.99616e-33	1.0616e-34	9.26263e-34	-3.07275e-32	-1.09814e-33	1.29379e-33	-1.70579e-33	1.94866e-33	5.00747e-63
5.71717e-34	7.60756e-34	7.93943e-36	-1.48935e-33	-4.76904e-34	-5.13935e-35	-3.45364e-34	-9.19872e-35	1.82359e-33	3.32525e-34	2.37558e-34	3.21983e-34	-1.91914e-34	-1.03081e-33	-3.50649e-34	-2.34814e-33	-1.19799e-35	-6.16116e-38	-7.92912e-35	1.71991e-34	2.05942e-33	-1.55909e-33	-6.26304e-34	-1.4707e-34	8.93493e-36	-5.39531e-34	1.76362e-34	-6.97993e-35	2.4558e-34	9.0924e-34	2.215e-65
1.47335e-35	2.9372e-36	-2.09835e-35	-7.2011e-36	3.34532e-34	1.74486e-34	-2.15873e-34	1.0359e-34	-3.35822e-35	-1.84584e-34	-2.86239e-37	1.43473e-35	-4.7493e-36	-6.96501e-36	-3.72312e-35	-6.03761e-35	1.11914e-34	4.41397e-36	1.35484e-34	-1.16621e-35	-2.54841e-34	-6.37593e-35	1.31075e-34	3.04038e-36	1.05178e-34	7.23248e-36	-1.15929e-35	4.38009e-35	-2.86947e-35	-3.00244e-36	3.72149e-67
7.13166e-37	2.366e-35	-2.915e-36	6.4333e-36	-2.94486e-35	-6.23325e-36	-1.98696e-35	1.0025e-36	2.24526e-36	6.84363e-36	-4.76844e-37	2.15456e-35	9.95918e-37	-1.13268e-36	-5.38957e-36	-2.95216e-36	-8.31977e-36	-1.69436e-36	-2.42096e-36	5.98231e-37	-1.38327e-35	1.25672e-36	-1.17612e-35	-8.03065e-37	2.63738e-36	5.05936e-36	7.54586e-36	-4.13236e-36	-3.40905e-36	1.82654e-36	3.00014e-69
-2.11367e-37	-2.26354e-38	7.2646e-37	2.54161e-36	7.44741e-38	5.83332e-37	-1.06186e-37	-1.37397e-37	-9.12372e-38	1.12361e-36	1.36851e-37	-2.08925e-37	-7.30718e-38	1.16561e-38	-1.07931e-38	1.25851e-36	-1.36728e-36	-8.87169e-37	-1.1453e-37	2.32217e-37	-1.08315e-36	9.95098e-38	3.97288e-37	9.81e-37	-1.79936e-37	6.12392e-38	3.81847e-37	-1.53306e-36	2.08002e-37	-6.86517e-37	1.8405e-71
7.1364e-38	-3.99879e-38	-1.19316e-39	1.039e-38	-8.18735e-39	5.49483e-39	1.26921e-38	1.82699e-38	-1.74441e-38	1.81694e-37	2.04292e-38	-1.524e-38	2.9831e-38	3.36668e-38	-1.98123e-38	9.01271e-40	6.29687e-38	-2.42771e-38	1.28668e-38	-3.5844e-39	-5.31596e-38	-2.46121e-38	1.19164e-38	-6.27427e-38	-1.40857e-38	1.66426e-38	-7.38004e-39	6.39847e-39	1.05647e-38	5.74772e-38	6.0006e-74
-6.68432e-39	-1.58827e-40	-7.01598e-42	-2.95669e-40	1.12891e-39	9.06986e-39	-1.41212e-40	4.34199e-40	2.2568e-39	7.5792e-39	4.50843e-40	-3.27539e-40	-1.53341e-39	1.07146e-38	-2.6011e-39	1.20194e-39	-4.8564e-39	-4.70221e-39	4.49204e-39	-2.11047e-39	1.29567e-40	-5.55196e-39	-1.00021e-39	-4.0153e-39	-8.46446e-39	-3.21367e-39	1.21507e-38	-1.29071e-39	4.47229e-39	-2.87334e-40	6.86407e-76
-5.2261e-41	4.23802e-41	-2.35349e-40	-8.04654e-40	5.00349e-40	4.65979e-40	2.51463e-40	5.26313e-40	9.98471e-41	4.94572e-40	1.58233e-40	9.75831e-43	-8.89661e-41	2.08555e-40	2.52984e-40	6.19781e-40	-2.8638e-40	4.772e-40	2.6167e-40	-4.3949e-40	-1.28074e-40	-2.87224e-41	-3.9036e-40	3.05393e-41	-2.52009e-40	-2.34061e-40	-4.4693e-42	-4.67637e-40	-2.32008e-40	-3.64081e-40	3.55953e-78
4.98286e-42	9.25426e-42	1.05901e-41	7.44859e-42	2.14041e-41	1.19292e-41	-2.7279e-41	-9.71639e-41	-5.48087e-42	5.02798e-41	-3.84158e-41	1.22185e-41	-1.71144e-41	-1.70352e-43	5.02538e-42	1.63012e-41	1.52458e-41	6.54264e-43	-1.99227e-41	1.35194e-41	-3.40302e-41	7.68219e-41	-2.89642e-41	-5.21598e-41	-3.90177e-41	2.19332e-43	-3.78351e-42	-3.1173e-41	4.41855e-41	4.2518e-41	3.3531e-80
-1.48591e-42	-1.43616e-42	8.10966e-43	-1.63243e-42	2.86349e-42	2.76787e-42	-6.39096e-43	-5.49913e-42	1.7882e-42	-2.02509e-43	-2.77588e-42	1.7701e-43	-4.13391e-42	1.92315e-42	-5.8596e-44	1.31026e-42	-1.39966e-41	-1.77276e-44	3.32736e-43	-2.04946e-42	-7.80713e-43	-5.84949e-42	-1.20082e-42	2.19094e-43	1.18962e-42	-3.40795e-42	8.07929e-43	-3.7192e-42	1.28812e-43	-4.10575e-42	3.68508e-82
-5.86684e-44	-5.05576e-43	3.28586e-43	9.3746e-44	-1.48326e-43	-1.69525e-44	6.77116e-44	1.20096e-43	-5.26533e-44	-8.79374e-44	-2.83894e-43	1.80344e-43	7.64014e-44	-6.59564e-43	3.73416e-44	-3.83556e-43	9.76741e-45	2.76112e-43	5.48562e-44	-2.51468e-44	-3.32037e-44	-4.36042e-45	-7.36997e-45	-1.39673e-43	-4.31055e-44	-3.48037e-44	-1.79143e-44	-4.83776e-43	7.48326e-44	5.88226e-43	1.8198e-84
1.23248e-44	-1.59921e-44	-2.38195e-45	1.18161e-44	-6.95138e-44	-2.17391e-44	-6.908e-45	3.73118e-45	1.01982e-44	3.03688e-44	7.52841e-45	-5.15504e-44	8.59611e-46	-6.54689e-47	5.12248e-44	2.93565e-44	1.96773e-44	-5.69408e-45	-1.02777e-44	-2.38741e-44	-2.28828e-44	-3.82643e-45	-2.59496e-44	2.61316e-44	5.30168e-45	-2.10068e-45	-4.44556e-45	-3.7365e-45	7.06936e-44	4.56389e-44	2.32827e-86
-3.36032e-45	-1.94764e-46	6.37016e-46	-1.43182e-45	2.81813e-46	-1.67847e-47	-3.52634e-45	-4.33313e-46	1.65336e-45	2.80984e-45	3.68615e-46	6.55298e-46	-1.974e-45	2.79279e-45	3.83832e-45	-5.45775e-45	-3.06093e-48	-1.99531e-47	-3.70005e-46	-7.24824e-47	-1.183e-45	3.44271e-47	-2.82694e-45	-5.34038e-46	-3.62123e-48	-5.84271e-46	-1.07731e-45	-8.4885e-45	2.58699e-46	-3.79055e-45	1.9171e-88
-5.37572e-48	4.47173e-46	4.30695e-47	1.4546e-46	2.3983e-46	-7.22315e-47	1.51078e-46	6.86377e-47	4.67333e-47	1.85522e-47	9.10258e-46	3.63796e-47	-1.46517e-46	-2.27417e-46	-1.4002e-46	-1.0657e-46	-8.58246e-49	2.24203e-46	-3.64575e-47	2.59518e-46	-1.72995e-47	4.9421e-48	6.25927e-47	-2.21012e-46	-5.51902e-46	1.81456e-47	6.79957e-47	-4.29795e-46	-2.15155e-46	1.3425e-47	1.96263e-90
-4.77693e-49	3.27025e-47	-1.60403e-47	3.51332e-48	4.46536e-48	-2.89741e-48	-1.75694e-47	-2.35136e-47	3.74534e-48	6.82133e-49	-1.04641e-47	-5.13674e-48	-2.08721e-48	7.18364e-48	-1.21427e-47	1.23548e-48	-1.43559e-47	2.1033e-48	-4.63862e-48	1.33608e-47	-7.94362e-47	-1.50232e-50	3.89991e-48	-1.00811e-47	-5.34852e-49	-5.35745e-48	-4.71592e-48	1.34168e-48	6.2692e-48	-2.80893e-49	9.51443e-93
6.70983e-50	4.83584e-49	-1.94228e-48	2.70478e-48	8.03413e-49	9.27722e-49	4.28162e-49	1.32461e-48	-1.10539e-50	-5.69449e-51	5.47378e-49	-2.66793e-49	5.3827e-49	-3.12931e-48	-2.04655e-48	1.31218e-49	-1.73341e-48	9.92964e-49	-9.95013e-50	-5.22812e-49	9.52604e-49	2.89642e-49	-3.09318e-48	-3.80103e-49	-7.39706e-49	-4.10099e-49	1.15077e-48	1.03052e-48	-9.65936e-49	-2.58918e-49	4.85087e-95
3.79524e-50	1.77927e-50	-2.13377e-50	-1.5839e-50	5.34516e-50	-3.47268e-51	-1.5224e-49	-3.41615e-51	-1.15902e-49	1.28626e-50	-1.01663e-49	1.9733e-50	-2.26409e-50	-1.78975e-50	-1.25986e-49	2.07954e-50	-1.13963e-50	-1.24277e-50	2.73793e-49	-1.39112e-49	2.75738e-50	1.7123e-50	8.85379e-50	1.01385e-49	1.24408e-49	3.36848e-51	-3.39964e-51	3.8667e-50	-2.03608e-49	2.60781e-49	3.10212e-97
8.29511e-51	-5.47853e-52	7.17399e-51	5.07633e-51	6.23852e-52	-1.16648e-50	2.38527e-50	-2.43031e-52	1.95838e-51	2.45689e-51	-1.03199e-50	6.21857e-51	-3.29444e-50	-1.24728e-50	6.18583e-51	-3.15058e-52	9.89522e-51	-8.86574e-54	6.71229e-51	2.10707e-50	-1.68498e-50	-1.40834e-51	2.86063e-51	2.21287e-52	7.55366e-51	2.23044e-52	-4.70013e-51	6.40876e-51	-1.5648e-52	5.43502e-52	3.28779e-99
7.5324e-52	3.01215e-51	-7.87391e-52	1.60878e-51	1.603e-51	4.13136e-52	5.89585e-53	4.97464e-53	-3.94465e-52	-1.45801e-51	1.44547e-51	1.12418e-51	-2.66081e-51	-2.35836e-51	-1.22449e-52	2.29628e-52	1.8879e-52	1.14991e-51	7.57433e-52	-1.22306e-52	-1.66949e-52	-7.37645e-52	2.82701e-51	-7.12607e-52	1.89986e-52	-2.36551e-51	2.63131e-52	6.57227e-52	2.74055e-52	1.43348e-52	5.11858e-101
6.43428e-53	-5.57544e-53	-1.39422e-52	7.81517e-53	-1.34982e-54	-9.44068e-53	3.17591e-53	-1.06718e-53	9.54493e-53	-1.1717e-52	1.7464e-52	-2.14081e-53	1.6594e-53	1.79373e-52	-1.33279e-53	-2.66087e-53	9.68412e-53	-4.41248e-53	-2.40694e-53	4.54685e-53	-1.839e-52	-2.85871e-52	-1.43482e-52	-1.66286e-53	-7.70417e-53	3.40574e-53	-1.20311e-53	-4.01121e-53	5.65789e-53	-1.30417e-52	3.094e-103
-9.33941e-54	-6.29902e-54	-8.24206e-56	4.74592e-55	-2.17443e-53	1.14211e-53	2.29475e-54	9.03392e-54	5.24387e-54	-2.64263e-54	-2.30354e-54	-1.72779e-54	7.17008e-54	1.23787e-53	-1.59806e-53	-8.11428e-54	3.42209e-55	-1.1871e-53	3.90309e-54	-1.94643e-54	1.94482e-54	2.05038e-53	-3.78265e-54	-3.16714e-55	1.49157e-54	1.92121e-54	1.02075e-53	-5.84638e-54	1.00206e-53	2.37664e-55	2.22932e-105
1.84825e-54	9.58084e-55	-6.15844e-56	-7.25323e-56	-2.09915e-55	1.09232e-54	9.88476e-55	-1.7708e-55	1.75707e-55	-1.38197e-54	-8.41237e-55	-1.12508e-54	4.48422e-55	2.08038e-56	7.14269e-55	-2.68165e-55	5.36024e-55	-1.1712e-54	5.66599e-56	-8.7539e-56	-8.40404e-56	6.03744e-55	1.59892e-55	2.47477e-55	2.87603e-55	-1.99419e-54	-5.8094e-56	-4.06668e-54	-2.09359e-55	4.86256e-55	3.42958e-107
7.2182e-56	-2.79185e-55	6.40481e-56	-3.21527e-56	-2.37164e-56	1.39607e-58	5.63815e-56	-1.68431e-56	1.14036e-55	-9.12738e-57	4.38153e-56	-7.26595e-56	-2.17316e-56	7.349e-56	-7.75673e-56	2.63119e-56	-7.0101e-57	4.6598e-57	1.98014e-56	4.87977e-57	-5.19646e-57	-4.52191e-56	1.25594e-55	-6.3596e-57	-1.18916e-55	-7.71003e-57	9.77568e-56	-1.06376e-55	7.43252e-56	1.54966e-56	1.84394e-109
-2.0263e-57	-4.39894e-57	5.37906e-57	-2.06061e-57	-1.5649e-58	9.33493e-57	1.72865e-58	4.26922e-57	-4.8547e-58	-2.91129e-57	-2.51391e-57	2.19604e-56	6.34222e-57	-1.35509e-57	4.90284e-57	7.11195e-57	1.88063e-57	-3.68348e-58	-1.84641e-58	-3.11182e-57	2.26984e-56	-2.8055e-57	2.04708e-56	3.26642e-58	3.21827e-56	-5.69591e-57	2.12888e-57	1.52077e-58	-8.52931e-58	-1.33543e-59	2.80512e-111
-4.36116e-58	-2.14772e-58	-8.96814e-58	9.26983e-60	-4.07117e-58	1.71593e-58	7.87406e-59	2.56312e-58	-5.11092e-58	3.40955e-59	1.21741e-57	-4.87885e-58	4.66108e-58	1.57313e-57	-1.13574e-58	-1.11459e-57	-8.61458e-58	8.61124e-58	5.7044e-58	7.68981e-58	-1.66074e-58	-6.9872e-59	8.51205e-58	-4.26053e-58	-1.47979e-57	-1.44027e-57	4.24452e-58	1.10819e-58	-2.39481e-58	-5.56004e-60	1.50904e-113
7.20758e-59	-3.12439e-60	1.22021e-59	3.73426e-60	-1.14312e-59	2.83387e-60	3.76055e-60	-5.72805e-59	-2.146e-60	4.20257e-60	1.62741e-60	-3.52723e-60	-2.08027e-60	3.90771e-60	-9.61878e-60	3.45343e-59	-1.22083e-59	-5.65422e-61	-7.64424e-60	5.61238e-60	1.05236e-59	8.35412e-59	6.14697e-59	-2.58488e-60	6.26642e-60	7.72326e-61	1.23713e-59	7.44176e-59	-3.42968e-59	4.38843e-59	3.00909e-116
2.99127e-60	-1.92807e-60	-3.62417e-60	5.73103e-62	2.5114e-60	-8.55153e-61	3.76381e-61	1.8035e-60	1.12754e-60	-7.02956e-61	6.25563e-61	-6.61214e-62	1.95625e-60	-3.56447e-61	1.22479e-60	-7.47021e-61	-6.09171e-60	1.49746e-61	-4.62171e-60	-1.2695e-59	-3.71236e-60	-9.2801e-60	6.39016e-61	2.26847e-61	6.92895e-60	-2.26779e-61	-5.38816e-60	-6.72681e-60	1.00298e-59	-1.49638e-59	8.11281e-118
5.04795e-61	-1.07189e-60	-9.20783e-62	4.7434e-61	-2.83754e-62	-2.32117e-62	1.52556e-61	-1.10577e-62	-1.6956e-61	3.75358e-61	-7.71003e-61	3.4333e-61	-5.6273e-61	-6.70252e-61	4.80381e-61	1.04328e-62	-4.31809e-61	9.54326e-62	-7.67698e-62	7.58608e-62	5.02581e-61	1.88846e-61	4.96371e-61	2.80588e-61	-6.3208e-61	8.33407e-61	4.85376e-61	-6.06497e-62	-7.19078e-63	-1.96326e-61	5.73327e-120
-2.17853e-62	2.74067e-63	-4.12808e-62	8.59865e-63	-6.58687e-63	4.40087e-62	-3.10329e-63	-5.04255e-63	1.41725e-62	6.17266e-62	6.27052e-63	3.40598e-63	6.82242e-62	1.68389e-62	-8.253e-63	-6.01023e-62	-3.32834e-62	-4.11136e-63	-4.07615e-62	1.95758e-62	-2.85344e-62	-1.50637e-62	-6.4977e-62	-1.33642e-61	1.93242e-61	1.28183e-62	-2.65518e-62	1.0923e-64	7.9356e-63	-1.24611e-62	8.16784e-122
-1.27141e-63	1.26586e-62	3.22493e-63	5.69195e-63	-2.78856e-63	3.20485e-64	1.2558e-62	7.01241e-64	-1.06354e-62	3.63007e-63	-7.66223e-65	-2.8517e-63	1.09913e-63	-3.32058e-64	-2.10088e-63	2.12208e-63	8.7807e-64	-5.17353e-65	1.37878e-63	2.74263e-64	2.68503e-64	-1.60282e-62	9.39345e-64	-9.59977e-64	-5.10696e-63	1.88247e-64	-1.34726e-63	-1.02278e-63	4.41429e-63	-1.48089e-62	1.04468e-123
1.08211e-64	-5.93745e-65	1.14048e-63	-6.55957e-65	1.04758e-64	-3.3515e-64	9.22739e-65	-4.80146e-65	-5.56826e-66	2.63559e-64	-4.9948e-65	8.53767e-65	-2.72578e-65	1.95407e-64	-1.31683e-64	3.08018e-64	-9.15622e-66	-5.63352e-64	-7.12084e-64	9.96953e-65	-7.66324e-64	3.31273e-64	-8.12702e-65	-4.47772e-64	2.09016e-64	-8.76682e-65	-3.77022e-65	2.34432e-65	-1.00402e-63	1.64733e-65	4.485e-126
-2.64249e-65	-2.31957e-67	1.05213e-66	-1.13085e-65	-6.85463e-65	1.60772e-65	-1.47363e-64	-2.4266e-65	-1.83473e-65	4.71886e-65	-5.87494e-66	-7.33462e-66	-3.07502e-66	-1.9181e-65	-9.8698e-66	-9.01741e-65	-9.50385e-65	-4.06677e-66	1.7772e-65	-8.69061e-66	3.02787e-65	-9.17642e-66	-1.08511e-65	-2.13e-65	-1.15494e-65	1.21604e-66	-2.94457e-65	2.93928e-66	-4.58105e-65	8.83702e-65	6.12781e-128
9.10904e-67	1.96593e-66	1.17482e-67	5.90383e-67	-1.63029e-65	-7.14515e-67	2.6898e-66	2.98432e-67	5.02059e-66	-6.77403e-68	-2.21771e-66	9.24477e-67	1.61906e-66	1.37521e-66	-4.19815e-67	-2.68871e-66	3.24497e-66	1.63942e-66	-1.95593e-66	-1.15511e-66	-1.90585e-66	1.81096e-66	-8.9558e-67	1.95625e-67	-3.41633e-67	5.20006e-69	3.0982e-66	-2.40297e-66	2.79011e-66	-1.53279e-66	3.73331e-130
-1.14414e-67	8.35585e-68	-1.25023e-67	-2.44875e-67	-7.14368e-67	7.53314e-69	5.97545e-67	2.04203e-67	5.17659e-67	-1.90173e-67	3.65541e-67	-8.64853e-67	1.65643e-67	2.85005e-68	-2.67875e-67	4.5306e-67	-2.15335e-68	1.71997e-68	-4.0054e-67	4.83859e-68	-5.29948e-68	-1.21191e-67	2.00377e-67	6.14577e-67	8.37119e-68	2.82825e-67	1.91162e-67	7.02713e-67	1.59854e-67	5.80684e-68	3.74096e-132
-1.14978e-68	1.17278e-69	2.06373e-68	1.74371e-68	-2.60008e-68	5.89523e-68	2.47455e-68	-6.97593e-69	-5.22182e-69	-2.85617e-68	4.81494e-68	1.59824e-68	-3.3298e-69	9.42363e-69	1.9953e-68	-3.20628e-68	1.49084e-69	1.30829e-68	7.83148e-69	1.33637e-68	-1.25766e-68	3.9566e-69	6.87615e-69	-6.54493e-68	-5.12016e-69	4.14698e-68	1.55222e-69	-8.30202e-70	3.69685e-69	6.19454e-68	2.11368e-134
-1.99323e-70	1.9176e-69	-2.9259e-69	1.70395e-71	-1.51817e-69	-2.90781e-70	-2.90114e-72	-3.7269e-71	-7.55421e-70	-3.15477e-69	-8.50118e-70	-3.54181e-69	3.60623e-70	-1.68411e-69	-6.92185e-69	2.19311e-70	-8.00926e-71	-2.07882e-69	2.58511e-70	1.38815e-69	3.88127e-69	-1.92682e-70	-2.62126e-70	-1.33009e-69	-3.40934e-69	4.80541e-69	-6.57795e-69	2.20109e-69	7.62577e-70	2.40767e-69	2.01855e-136
-2.52821e-70	-7.97418e-71	-3.0139e-71	-6.3295e-71	-2.7701e-71	-6.75558e-71	-9.47405e-71	-3.96834e-70	-3.01967e-71	-1.16816e-70	5.9711e-71	-1.45708e-70	-1.24482e-70	-2.66972e-70	-3.13234e-70	7.93871e-71	-1.35137e-70	4.66531e-70	1.05625e-70	3.89098e-71	2.89789e-70	-2.48454e-70	-4.38101e-70	-1.71412e-70	3.59908e-70	-2.90893e-70	-5.58868e-71	2.19258e-70	1.58439e-71	2.20839e-70	1.40749e-138
1.9963e-71	-1.71525e-71	-1.81236e-72	5.93292e-72	1.37172e-71	3.21785e-73	-7.56132e-71	6.41628e-72	-4.50469e-71	-1.49674e-72	-5.9179e-73	6.32009e-71	-8.01436e-73	1.93506e-71	2.06012e-71	2.3639e-72	1.02396e-72	-1.51812e-71	7.82643e-72	-1.87821e-71	4.15827e-72	-1.96834e-72	-1.45329e-71	-2.95447e-71	-8.15322e-73	-3.71605e-73	-1.44775e-72	-1.33016e-71	-4.54026e-71	-2.02529e-73	1.75013e-140
-8.70205e-72	-5.22813e-73	-1.18104e-72	-1.86941e-72	-7.2433e-73	-4.47806e-72	8.6554e-75	7.92349e-74	3.26761e-73	-1.25527e-72	6.5677e-73	2.91977e-72	4.12152e-74	-6.64579e-74	-8.86726e-73	2.20085e-72	-1.96151e-73	-8.2968e-73	-1.37282e-72	-7.6691e-73	-1.07678e-72	-4.18539e-73	1.31875e-72	1.11087e-72	1.29e-72	7.05091e-73	-1.56504e-73	3.28596e-72	-3.80304e-72	2.67306e-72	1.59847e-142
-4.87974e-73	-2.11293e-73	4.29803e-74	3.58233e-73	-3.10485e-74	4.33776e-74	3.26359e-74	-4.06942e-74	-2.37722e-73	1.02792e-74	2.05145e-73	-3.53197e-73	5.14686e-74	1.09719e-74	8.09123e-74	-1.82166e-73	2.69923e-73	-4.31762e-74	-3.62039e-73	2.10201e-73	5.07084e-74	-4.76166e-74	2.03764e-74	1.63516e-74	-3.15845e-74	-9.383e-74	-1.00959e-73	4.27463e-74	-2.63466e-73	-1.66667e-73	1.05897e-144
-2.75195e-75	-6.19949e-76	-1.67439e-75	1.36567e-75	7.38463e-75	1.22277e-75	1.27072e-74	-1.84433e-75	4.70511e-75	-8.03056e-75	3.90964e-74	2.63181e-75	9.21607e-76	-1.37076e-75	2.87977e-74	3.26358e-74	1.68278e-74	-6.53815e-75	4.56833e-76	1.02553e-74	6.18545e-76	5.18646e-75	1.41935e-75	2.72525e-75	6.85701e-76	6.94002e-75	2.80871e-75	4.01762e-75	-1.29935e-74	-1.7694e-74	4.77534e-147
-1.3716e-75	6.18224e-76	7.719e-76	1.35725e-76	1.56451e-76	1.1977e-75	-3.01236e-75	1.43236e-75	-9.81859e-76	1.52317e-75	-5.42208e-75	-6.62694e-76	2.85167e-76	-3.56534e-76	-5.2095e-76	-6.96205e-76	-2.42862e-75	1.02421e-75	7.61999e-77	1.14777e-76	-1.1639e-75	2.18215e-75	3.26242e-76	9.9267e-76	-2.96268e-77	2.43567e-77	1.36107e-75	8.28723e-76	-1.82146e-77	5.21436e-76	6.65368e-149
-2.38901e-78	-2.70871e-78	-4.1041e-77	6.59896e-77	1.0626e-77	1.67066e-77	-9.65867e-77	-1.73824e-77	-3.65115e-76	-4.47722e-77	-1.69882e-76	4.67207e-77	-3.74656e-77	5.08717e-78	-5.73353e-77	-9.26134e-77	-8.32763e-77	-2.48945e-76	-3.39017e-77	3.31786e-77	1.41397e-76	2.88623e-77	-7.98223e-77	6.40086e-78	5.74837e-78	-2.80812e-77	-3.48895e-77	1.08263e-76	-2.70223e-78	-2.48102e-77	3.08506e-151
3.14701e-78	9.8248e-78	-1.39318e-77	2.18222e-77	4.38647e-79	-9.79273e-79	-4.33261e-78	3.62066e-79	2.92452e-78	5.76199e-79	2.26785e-78	-4.34805e-78	1.89335e-77	1.48508e-78	2.78508e-78	7.69663e-78	2.14385e-78	-2.05882e-77	-1.79984e-78	-7.35773e-78	8.08482e-78	-5.48419e-78	-1.09849e-78	5.207e-79	7.09203e-79	1.73506e-79	-3.54508e-78	1.66615e-77	1.67892e-78	-2.04974e-78	2.13789e-153
5.65266e-79	1.02816e-78	1.31378e-78	3.92295e-79	6.47859e-80	-1.19317e-79	1.74075e-79	-3.59623e-79	2.03315e-78	-1.02041e-78	-4.83738e-79	9.17937e-79	-3.44474e-80	4.71658e-79	-2.37214e-79	-2.66779e-79	1.15303e-79	-2.39656e-78	-5.51869e-79	-1.09101e-79	-1.65906e-79	1.26823e-79	-1.55133e-78	-4.74041e-80	-1.20795e-78	-3.52484e-80	1.33197e-79	4.05816e-79	2.0925e-79	8.61658e-81	2.02497e-155
-3.1339e-81	4.06545e-81	5.96097e-80	-3.29739e-81	-9.61199e-82	-5.78463e-80	-4.10243e-80	3.49647e-80	-7.2183e-80	-1.88152e-80	-1.203e-80	1.16197e-80	2.36414e-80	-2.30601e-79	1.80942e-80	1.6651e-80	1.95999e-80	-3.02954e-82	2.30402e-80	2.57832e-80	-1.79281e-81	-2.58993e-81	2.15275e-79	-1.82524e-82	-1.70973e-80	-2.56546e-80	6.3294e-80	4.39361e-81	4.22582e-81	2.85513e-80	1.2377e-157
7.07069e-81	-7.5862e-82	1.28348e-81	2.34386e-81	3.88364e-83	9.65998e-82	-3.32509e-81	-5.01465e-81	9.44968e-82	3.72177e-82	6.50833e-82	-2.81479e-80	1.6115e-81	-3.59783e-80	2.86994e-81	5.49652e-81	3.41711e-81	4.59329e-81	-9.55655e-83	-2.09521e-81	-2.02089e-82	-7.0027e-81	-2.67192e-81	-5.87738e-81	-9.87116e-82	-5.78775e-81	5.21914e-81	-6.19253e-81	-4.85398e-82	-1.12651e-81	2.45359e-159
9.82437e-82	-1.04052e-81	7.31905e-82	3.17067e-82	1.23744e-81	1.63373e-83	1.21685e-82	6.2397e-82	4.61569e-82	-4.37464e-82	-2.82786e-82	-2.60711e-83	4.89552e-82	5.15572e-82	5.12764e-82	3.27984e-83	-2.84223e-82	-1.55635e-81	1.71601e-82	5.38304e-82	-5.52355e-82	-1.23985e-81	9.04685e-82	8.76122e-82	-4.13666e-83	-1.22142e-83	4.12883e-82	-2.54811e-82	1.93515e-81	-8.61003e-82	1.68483e-161
-1.12846e-82	-3.83564e-84	2.8351e-83	3.79528e-83	-8.04459e-84	-1.63611e-83	1.76757e-82	3.3778e-83	-4.4918e-83	-7.21285e-83	1.47571e-83	-2.05777e-84	7.25682e-83	1.97446e-82	-1.98156e-83	7.87656e-85	2.76571e-84	-2.97346e-83	2.73914e-83	8.12503e-84	3.23458e-83	-1.72119e-82	3.50758e-83	-2.08366e-84	2.19056e-83	-4.88921e-83	2.80923e-83	-2.20943e-84	1.99264e-84	-2.27674e-85	1.37078e-163
-9.35002e-84	2.6939e-84	-7.56581e-84	2.05546e-84	7.00301e-84	-1.93919e-85	-1.20357e-83	2.88797e-84	3.19793e-84	3.79342e-84	8.09513e-84	1.6808e-86	-1.48562e-83	9.80858e-84	2.04729e-84	-2.06222e-84	1.18114e-83	1.1962e-86	1.0216e-84	4.77735e-84	-4.81136e-85	-3.7756e-84	2.70862e-86	-1.10099e-83	8.89656e-84	-1.77885e-84	-1.37009e-84	1.70473e-84	-2.85422e-86	-4.5894e-85	1.16032e-165
1.75724e-85	1.1538e-84	3.44235e-85	9.14976e-86	-5.24677e-87	7.10486e-86	2.81377e-85	-1.62487e-86	-9.92107e-86	-8.93395e-86	6.02822e-86	9.08598e-86	-3.08771e-85	6.95105e-85	1.1262e-85	3.19659e-85	-2.81418e-86	-8.85847e-86	-8.1084e-87	-1.00943e-86	5.16138e-86	-2.09334e-86	2.81124e-86	-3.74385e-86	-3.21473e-85	4.2574e-86	-1.87579e-85	-6.82135e-85	3.34736e-85	1.07651e-86	3.02851e-168
3.92818e-87	-5.37145e-87	2.42038e-86	-3.27183e-86	2.21452e-87	5.09109e-87	1.09082e-86	-4.04183e-87	3.85105e-86	9.12939e-88	2.93108e-87	-4.59497e-88	1.43211e-85	2.00421e-86	-1.79913e-86	-4.22765e-86	-2.63724e-87	-2.69502e-86	3.749e-86	-4.36683e-86	-3.24509e-87	-2.29438e-86	-8.11737e-87	-6.13179e-86	-5.13997e-87	1.44738e-87	1.05114e-86	4.18482e-86	-1.40351e-86	-1.03924e-86	3.69852e-170
8.48464e-88	-7.81028e-87	6.33729e-87	7.08101e-88	-2.28922e-87	2.82213e-87	-4.33361e-87	3.72169e-88	-1.25339e-87	-7.34994e-88	1.70211e-88	1.5921e-87	3.48356e-87	-3.22213e-87	-2.70844e-88	-1.66635e-87	9.36356e-89	1.00273e-86	4.01623e-87	-5.55294e-87	9.52978e-88	1.09283e-88	8.20327e-87	1.96203e-87	5.78842e-87	-2.90779e-87	1.06818e-87	-2.67402e-87	-1.56095e-87	-1.33361e-88	4.36839e-172
-5.76237e-88	7.8263e-89	-1.28071e-88	-2.29155e-88	2.23852e-88	-5.53596e-89	3.68932e-88	1.01294e-88	1.44285e-88	8.55975e-90	3.0998e-88	3.34659e-88	7.15416e-88	6.47575e-88	3.26954e-89	8.18429e-88	-6.29932e-88	2.21613e-88	-3.86658e-89	1.02982e-87	-8.93587e-90	9.32742e-89	-3.32951e-88	-4.22446e-88	1.11994e-88	4.75695e-88	6.86975e-88	3.65621e-88	-4.06214e-89	1.85209e-89	5.09017e-174
-1.84779e-89	-3.6305e-89	-5.95308e-90	-3.16204e-89	-1.98673e-90	-2.3826e-89	-5.65734e-90	8.95082e-90	-6.48858e-89	3.58465e-89	1.57836e-89	-5.47083e-90	-7.87008e-89	2.38383e-89	6.28913e-92	3.83339e-90	2.6202e-89	1.28163e-89	-4.56466e-91	6.86331e-90	4.16918e-90	2.99912e-89	-1.87538e-90	-8.40883e-90	1.08478e-90	-1.48906e-91	8.86745e-90	-1.17405e-89	-2.17001e-91	1.26807e-88	3.41165e-176
2.37017e-91	9.20958e-90	-1.09744e-91	-1.97196e-90	1.33602e-90	1.56366e-90	1.00985e-90	-3.15983e-90	-9.0717e-91	6.4796e-91	6.74593e-91	6.87034e-92	-2.02067e-90	8.42489e-91	-6.26039e-90	-4.19399e-90	3.23417e-90	-5.21669e-91	-9.37295e-92	7.34929e-91	7.75424e-90	6.93785e-90	6.57014e-92	1.07354e-90	1.86134e-90	3.29176e-90	1.53602e-91	5.72469e-91	-1.0275e-89	3.93074e-90	4.23663e-178
2.3405e-91	-1.87856e-91	-1.43836e-91	7.48971e-92	-4.78012e-93	9.75535e-92	1.8425e-91	2.07246e-94	2.92094e-92	-2.29184e-91	7.67377e-92	-2.41186e-92	2.99508e-92	5.5047e-92	3.96697e-92	-8.12376e-92	-5.21433e-91	-9.96793e-92	-1.19654e-92	7.10365e-92	7.98604e-92	-8.53356e-92	8.5449e-93	-5.45491e-92	1.43535e-91	2.5472e-92	1.02151e-91	-8.94206e-92	4.16859e-91	1.81634e-91	7.81975e-181
2.008e-93	-2.37477e-92	5.30947e-93	1.34309e-93	1.31177e-92	1.5097e-93	-1.64226e-92	-6.54782e-93	5.22981e-93	-8.85143e-94	-1.92222e-93	1.25274e-92	1.59168e-94	2.59381e-93	1.15296e-93	-1.25534e-92	-4.04012e-92	8.14366e-95	-2.56806e-93	7.71075e-94	-2.73312e-93	8.62808e-93	7.93012e-93	-3.23453e-93	-6.25207e-93	6.1025e-93	2.05525e-93	-2.80342e-92	-2.73033e-93	1.22558e-93	4.10949e-183
-5.09668e-94	2.7563e-95	6.95433e-95	2.02552e-94	1.72277e-93	-3.73263e-94	-4.95041e-94	4.70416e-93	-2.24881e-94	-5.18338e-93	-3.04785e-94	-3.18491e-95	2.42781e-94	-3.0036e-95	1.07055e-93	-2.89869e-93	2.89141e-94	1.10676e-93	1.32347e-94	4.15835e-95	2.35142e-93	1.46487e-93	1.81076e-94	-1.83502e-93	3.41778e-93	3.19145e-94	-2.29744e-93	1.57222e-93	4.51708e-94	3.32301e-93	1.05591e-184
1.98392e-96	6.69641e-95	-1.38999e-94	-3.38239e-95	-1.14505e-94	-1.27648e-94	-2.25757e-95	-3.3878e-94	-2.03278e-94	-5.39817e-95	1.27222e-95	-1.95091e-95	7.90417e-95	3.41916e-94	-2.77266e-94	3.8457e-95	-1.87622e-95	1.9289e-94	2.32303e-95	-6.18942e-94	-6.38651e-96	1.40174e-94	-4.31062e-95	1.08454e-94	-1.15932e-94	8.50126e-95	-2.48494e-95	7.87427e-95	1.69421e-95	2.78327e-94	9.75663e-187
4.48388e-96	-2.02663e-95	-6.69026e-96	8.33682e-96	-3.73042e-95	-1.07972e-96	-8.43552e-96	-3.58066e-96	3.16237e-95	4.37722e-97	-1.08334e-96	-2.31622e-95	4.1147e-96	3.27021e-96	2.79406e-96	-1.62893e-95	-1.70951e-96	-1.16704e-95	5.03249e-96	4.30407e-96	-3.32678e-95	-1.86774e-95	-6.13383e-96	4.31722e-97	7.57469e-97	-3.58475e-96	-1.14241e-97	-4.14262e-96	-4.99484e-96	4.22999e-97	5.59263e-189
4.34016e-97	4.77693e-97	5.50059e-97	-9.59552e-97	2.74955e-97	7.13658e-97	6.38514e-97	-1.12236e-97	-9.47637e-97	-9.54187e-98	-2.8193e-97	2.72968e-97	1.01019e-97	1.45636e-96	-1.39048e-96	-2.45623e-99	4.41019e-96	1.99866e-97	1.64453e-96	-4.69231e-98	-1.02465e-97	-2.68336e-97	-3.81313e-97	-2.63146e-97	-3.45769e-98	1.06534e-97	-5.76198e-97	1.37567e-96	-1.10594e-97	-5.36906e-97	3.28019e-191
-4.16036e-98	-1.0399e-97	-3.29719e-98	-8.77081e-99	3.66727e-99	4.95148e-97	-5.21761e-98	1.54973e-97	1.1384e-97	-1.86217e-97	2.88959e-99	-4.54232e-98	-1.23624e-97	-1.98351e-97	1.88835e-98	4.62271e-97	-2.49203e-97	-1.64203e-97	-2.45339e-99	-3.136e-98	1.97408e-97	-2.12281e-98	3.27313e-98	4.48121e-98	1.87909e-97	6.5904e-99	-1.16171e-98	5.363e-98	2.56316e-98	7.43892e-98	7.81127e-193
3.21353e-98	-4.54796e-99	9.05692e-99	1.72022e-98	-7.3062e-100	-5.49486e-99	-1.00729e-99	-5.21904e-100	1.51897e-98	7.37551e-99	-8.64109e-100	9.02165e-100	4.48376e-99	-6.6069e-99	-4.06953e-100	4.57407e-99	8.46593e-99	4.57816e-99	-4.84758e-99	-9.46583e-99	4.3681e-99	-1.67038e-99	-1.15516e-98	1.67364e-99	-3.38474e-99	-8.47452e-99	-1.23296e-99	-8.73259e-99	2.31114e-99	1.26354e-98	2.52474e-195
4.36816e-100	-2.68427e-100	-3.59001e-101	3.36684e-99	4.34824e-100	-4.33695e-101	7.4135e-100	-4.56267e-100	-1.5012e-99	-6.22228e-100	-6.03989e-100	1.73544e-100	-4.43109e-101	1.34032e-100	-5.72844e-100	-6.80698e-100	-3.91997e-100	-9.35961e-101	2.0741e-100	-9.96513e-100	-9.69221e-101	-6.47684e-100	-5.68234e-100	-7.05541e-101	2.26717e-101	-2.65375e-101	-5.86751e-100	-6.26733e-100	-8.44751e-100	2.60763e-99	2.66025e-197
-3.67046e-101	-1.84276e-102	2.1526e-100	2.75138e-101	3.65648e-101	-1.75023e-100	-9.72409e-103	-1.37311e-101	-3.50182e-101	4.51335e-101	2.58571e-100	1.43213e-103	-3.82653e-102	-1.51137e-100	5.15258e-102	5.85842e-101	1.76405e-102	-1.8443e-100	-2.53753e-101	-6.83127e-102	-2.06092e-102	3.84723e-101	-1.56088e-101	4.54695e-102	1.20633e-101	6.55314e-101	8.34232e-101	3.32722e-103	-2.40193e-101	4.45924e-102	2.25495e-199
8.39032e-102	9.07466e-102	-2.47454e-102	-1.31354e-102	-4.74829e-103	1.97492e-103	-2.13042e-101	6.83083e-102	1.45129e-102	2.76142e-102	4.66431e-102	2.34948e-103	2.05518e-101	3.53876e-103	-4.71125e-102	-5.32471e-103	3.81308e-102	-4.55551e-102	-4.74919e-102	9.49538e-103	-1.02911e-101	5.9693e-103	-1.093e-101	-9.97505e-102	-1.27325e-102	3.51562e-103	3.7786e-102	6.967e-102	2.28062e-101	-9.10446e-103	2.1074e-201
1.37525e-103	9.65514e-103	-1.17057e-102	3.15567e-104	-1.06351e-103	-3.98025e-104	3.4008e-104	5.46424e-104	-2.68965e-105	-6.47429e-104	-1.11134e-102	-3.72792e-104	-6.39312e-104	-1.1957e-103	-2.44409e-103	3.83306e-103	-3.33419e-103	5.15903e-105	-1.17859e-103	-1.25224e-103	1.56579e-103	1.57137e-105	-6.61392e-104	-2.90333e-103	1.92201e-103	-1.14669e-102	5.0491e-104	2.42251e-103	-5.57411e-103	-1.03735e-103	5.79362e-204
-2.90991e-104	-1.6757e-103	-1.06371e-103	-6.08423e-106	-5.59609e-104	2.29688e-104	5.55454e-106	-1.98273e-104	-7.88995e-104	1.9147e-104	-2.22338e-105	2.66475e-104	5.53466e-104	-5.41847e-105	3.80153e-104	9.34315e-104	-1.254e-104	-7.08805e-105	4.67691e-104	3.63796e-104	-1.34394e-104	-6.17273e-105	2.23124e-104	-3.67629e-104	6.42465e-104	-5.86079e-104	1.83784e-103	-1.64362e-104	1.50481e-104	-2.1728e-104	1.12962e-205
1.22408e-105	1.15019e-104	4.37455e-105	1.02164e-105	-2.03326e-105	3.66901e-105	-3.53003e-106	-2.33952e-107	1.11378e-104	1.09427e-104	4.2101e-105	-9.93361e-106	3.5323e-106	1.0514e-104	-7.67991e-107	9.57305e-105	1.10034e-105	2.46646e-105	4.96795e-105	1.5119e-104	1.24442e-104	1.8247e-105	1.81323e-105	-3.19622e-106	-2.99638e-105	4.62902e-105	-9.02484e-105	-1.75925e-106	1.39767e-105	3.84797e-105	1.1873e-207
-8.78537e-107	-8.0143e-107	1.36228e-105	6.93215e-106	-3.35884e-106	-5.96189e-108	-5.18793e-107	-5.46812e-108	-5.22336e-106	1.03179e-106	3.62555e-106	3.72639e-106	-9.23478e-107	3.648e-106	1.46295e-107	2.31431e-106	1.42712e-107	-2.4189e-106	-2.63992e-106	-4.61262e-106	-1.82323e-106	-9.29067e-106	2.25666e-106	-1.18168e-106	-9.16477e-107	2.8692e-106	5.76618e-106	1.75825e-106	-8.91792e-107	-2.06977e-107	4.9802e-210
1.12743e-107	1.61048e-107	-1.48172e-106	-2.047e-107	1.92494e-107	-3.97587e-107	2.42452e-108	1.54423e-107	7.15129e-109	1.38091e-107	-6.40034e-107	5.40275e-107	-1.25266e-107	4.58758e-107	-8.03445e-108	-7.21e-108	-2.02378e-107	6.36527e-107	1.93916e-108	2.81633e-107	-1.07556e-108	-9.27552e-108	1.18116e-107	-4.15387e-107	3.04037e-108	1.49107e-107	-6.35286e-108	-4.45322e-108	-3.31493e-109	-4.74208e-109	4.20432e-212
-9.45778e-108	-3.21185e-108	6.1435e-109	4.7654e-108	3.37831e-109	-8.61714e-108	4.6417e-108	9.03777e-108	-7.49266e-108	1.19627e-108	-1.23494e-108	1.05113e-108	-1.86368e-108	-1.35215e-110	-1.26192e-108	5.80255e-108	9.4544e-108	5.12232e-108	-1.05632e-107	2.13831e-108	-2.46167e-108	4.443e-109	-4.8935e-109	4.04292e-108	3.38791e-109	1.41462e-109	-1.13029e-108	5.05344e-108	-1.04463e-107	1.49277e-109	7.90102e-214
-4.33387e-109	4.38809e-109	3.76134e-109	2.02287e-110	9.56747e-109	3.56163e-110	-1.03671e-108	-1.58435e-108	-2.51918e-109	6.87825e-109	-2.36093e-110	6.20035e-109	7.83308e-110	1.01159e-110	-1.66203e-109	-5.78207e-110	-5.32542e-109	-6.1867e-109	-5.16513e-109	2.13745e-109	4.28248e-110	4.15778e-110	-1.75799e-110	7.67294e-113	-1.11234e-109	7.06744e-110	-5.45913e-109	-2.25528e-109	-1.04594e-110	4.50523e-110	7.33371e-216
-1.9545e-110	6.23061e-110	1.68506e-109	2.43356e-111	-1.86028e-111	-4.46758e-110	-5.76323e-110	1.05297e-110	3.87352e-110	-6.91462e-110	-2.8679e-110	-2.74696e-111	-7.14003e-113	-7.26336e-110	-2.35504e-110	-1.47444e-110	-1.54651e-109	-2.66879e-110	-2.13841e-111	-8.55548e-112	9.82729e-110	8.58418e-110	-7.29712e-112	6.22441e-111	3.09957e-110	-7.29811e-110	1.26753e-110	9.25975e-110	8.48654e-111	-7.20232e-110	1.13237e-217
-1.99847e-111	-4.87226e-112	-1.35022e-112	-2.35537e-111	-3.07774e-112	2.83355e-111	-3.08512e-111	-4.32574e-113	1.26795e-111	-1.76684e-111	3.86285e-112	-2.10503e-111	-3.11238e-111	-3.79623e-111	1.61555e-111	1.57806e-111	1.13726e-111	-9.30945e-112	1.10237e-110	6.83482e-112	-4.31798e-112	7.30866e-112	3.69352e-113	-1.91934e-110	1.76856e-112	-3.48276e-111	1.00614e-111	8.06779e-112	-1.90001e-112	9.37653e-112	5.73945e-220
1.64061e-112	-3.04242e-113	2.21138e-112	-3.02748e-113	7.62136e-114	-6.77051e-113	-1.88645e-112	-4.41031e-112	9.36984e-113	9.05211e-113	-6.25862e-114	-2.6718e-112	-9.19404e-113	-6.45985e-112	-1.64874e-112	2.7363e-112	4.16671e-112	8.39728e-114	6.74388e-112	1.85447e-114	-1.06207e-113	1.32228e-112	-3.698e-113	1.64065e-112	1.04809e-113	-1.00951e-112	-3.02061e-113	9.3688e-113	3.24424e-112	4.00765e-112	1.88883e-222
5.83082e-114	2.26605e-113	-2.06493e-113	-1.25769e-113	2.82697e-114	4.8721e-113	3.64552e-113	-1.39202e-114	1.25908e-114	5.38444e-114	9.74103e-115	-5.74484e-113	-2.12415e-113	-1.862e-113	8.72614e-114	-1.50462e-112	4.05529e-114	2.11916e-113	-8.18268e-114	-2.17626e-113	-1.84632e-114	-5.19417e-113	7.46005e-113	9.7692e-114	-2.63947e-114	1.93264e-113	5.14703e-113	-4.26583e-113	1.317e-113	-2.62867e-114	4.60874e-224
-3.94904e-115	1.27714e-114	-2.23269e-116	1.58048e-114	2.18444e-114	2.40111e-114	3.07167e-116	2.38031e-114	-1.11933e-115	5.63266e-116	-6.32963e-115	-2.43453e-115	3.08236e-115	7.55398e-115	3.54365e-115	1.40937e-114	-2.53632e-114	2.55388e-115	-1.49981e-115	1.28528e-115	-1.8607e-114	1.81185e-114	-4.58516e-115	-8.46809e-115	1.61016e-114	4.1623e-116	-1.17032e-114	-2.86993e-114	1.12377e-114	9.12134e-115	5.22473e-227
-4.49984e-117	1.95273e-115	4.32589e-116	3.448e-117	3.43044e-115	3.04894e-115	-2.21808e-116	-4.47789e-115	-1.71873e-115	1.47986e-116	-6.64656e-117	-1.60485e-116	2.92371e-116	3.37148e-117	1.20659e-116	-2.79103e-115	-3.09327e-115	3.38612e-115	5.92586e-117	1.1724e-115	4.20781e-115	-1.69029e-115	1.38931e-115	-3.15184e-115	1.65695e-117	-1.85744e-115	1.91088e-115	1.85536e-115	3.45226e-115	-9.99793e-115	2.33325e-228
-8.79391e-117	-2.44416e-116	5.29068e-116	-9.31055e-117	-1.80278e-116	2.24021e-116	-3.2773e-117	6.14707e-117	-3.49102e-117	1.08047e-116	6.10151e-116	-6.41316e-117	-3.96913e-117	1.88187e-117	7.79714e-117	-2.70841e-117	3.38804e-119	5.41733e-117	-8.94671e-117	-7.57705e-116	-3.48306e-117	-5.52955e-116	-1.94545e-116	4.20667e-117	7.28012e-117	-1.57802e-116	-2.17526e-116	-2.93484e-117	1.99949e-117	-2.80963e-116	1.93099e-230
7.32361e-118	9.06218e-119	3.6908e-118	-1.10715e-117	6.13026e-119	5.55652e-118	-1.14622e-118	1.11197e-117	2.06052e-117	1.85027e-117	8.79239e-118	5.08501e-118	4.66766e-118	-7.22131e-120	-2.15642e-117	1.13864e-117	-7.6914e-118	2.2375e-118	1.28621e-117	-1.00161e-118	-3.37454e-118	-7.27996e-119	1.00925e-117	-1.08174e-118	2.8083e-117	-8.0209e-119	4.74079e-118	1.79827e-117	4.69391e-117	5.75251e-118	5.55048e-233
-1.73319e-118	1.3226e-119	6.10311e-119	8.14114e-118	8.47388e-121	2.12509e-120	2.09431e-118	-6.50238e-119	-4.15296e-119	1.03434e-118	-4.75963e-119	-1.87582e-118	2.0185e-119	-4.03757e-119	-6.57914e-119	2.02071e-118	-7.98503e-119	-1.06543e-119	2.40853e-118	-6.81747e-120	1.03181e-118	-3.71817e-119	-1.42976e-118	6.83361e-119	4.58731e-119	-4.25151e-119	-3.04581e-118	-2.63723e-118	-2.16742e-120	-4.57722e-120	1.10983e-234
-1.24346e-119	-6.0883e-121	1.83888e-120	3.55458e-121	-3.11203e-120	-1.86217e-119	-2.7137e-119	-4.26231e-120	1.31299e-119	-2.36675e-119	2.46245e-119	2.73691e-119	9.7423e-121	2.5337e-120	1.26568e-119	-1.20371e-120	1.47888e-120	-1.7795e-120	-8.49567e-120	-2.20954e-120	-1.87137e-119	7.03178e-120	1.76753e-120	-2.56956e-120	1.68249e-120	8.90906e-120	1.09224e-119	7.49181e-120	-4.45627e-120	-1.31232e-120	4.29752e-237
9.72147e-121	1.12892e-121	-1.37392e-121	3.85696e-121	-2.16136e-120	3.03444e-120	-1.49864e-120	1.66472e-120	4.00432e-120	-4.02591e-122	-7.64502e-121	-5.2762e-122	-1.01025e-121	1.65189e-120	-1.03351e-120	4.78135e-121	2.57027e-121	3.2364e-121	-1.89952e-122	-7.39562e-121	-2.89832e-121	-1.52311e-121	-8.17504e-121	-2.85177e-121	2.89146e-121	-2.59643e-120	-1.96211e-120	-2.43439e-120	-1.84864e-120	-8.79154e-122	6.22825e-239
1.05867e-121	2.39473e-122	2.526e-122	-1.11527e-121	3.66456e-122	5.00065e-122	7.76273e-122	-2.63029e-121	-6.95428e-122	-8.4632e-123	-3.12685e-122	5.3314e-122	2.96385e-122	-8.25518e-124	2.04422e-122	-9.2717e-122	2.154e-122	5.05988e-123	6.82453e-122	1.10383e-121	1.80497e-124	-1.21778e-122	4.03075e-122	-3.49787e-122	-3.82271e-122	2.90977e-122	-1.51606e-122	-2.16299e-123	2.78463e-121	7.7305e-122	2.28921e-241
-1.73251e-122	-1.57023e-122	6.88365e-123	1.0593e-123	1.72194e-123	-6.10539e-123	-4.44295e-124	3.2853e-123	-9.60491e-124	-2.96837e-123	2.30069e-123	-5.72374e-124	1.93631e-123	-2.70506e-122	9.84002e-123	-8.87678e-123	2.72778e-123	2.95115e-123	-4.62276e-124	-4.49788e-124	1.23788e-122	5.06892e-123	2.44331e-123	2.52496e-123	-6.97825e-124	-5.60689e-123	4.27293e-123	-1.18839e-123	-1.21277e-122	1.55026e-122	2.21976e-243
-4.44254e-124	-2.57037e-125	-4.67838e-125	4.07572e-124	-5.2255e-124	-2.61737e-124	-5.95304e-124	2.43987e-124	-7.84184e-125	2.52756e-125	1.36572e-126	-5.52646e-124	5.80195e-125	2.6479e-125	-6.22137e-125	3.28486e-125	-9.49077e-125	6.07992e-124	2.22215e-123	-9.71464e-124	-1.68672e-124	-9.69909e-124	-1.1466e-124	-1.54384e-124	-2.04733e-125	-8.644e-124	-5.02698e-124	1.44872e-124	3.71325e-126	-6.67064e-124	1.01758e-245
-4.23953e-126	4.36824e-125	-2.95444e-126	-1.55765e-126	-3.69865e-125	6.7736e-125	9.81043e-125	-7.60352e-125	-1.96275e-125	2.29128e-125	-2.78309e-125	1.05779e-124	6.34677e-126	-2.58062e-125	-3.02057e-125	2.96311e-126	1.49401e-124	1.61237e-126	-6.97359e-125	1.92836e-126	3.08513e-125	-3.26541e-126	-5.10672e-125	-6.75087e-126	2.27295e-126	-9.3779e-126	-1.44206e-124	-1.40363e-125	6.56662e-126	-5.30325e-126	8.97635e-248
2.9761e-127	5.88539e-126	-3.76081e-127	2.37952e-126	-1.52142e-126	7.5866e-127	1.92896e-125	7.87913e-126	7.15253e-128	-8.8102e-126	-1.02071e-125	4.8334e-126	-5.85884e-127	-4.30421e-126	-2.01252e-126	1.36699e-125	-1.52112e-125	1.6284e-126	-4.2161e-126	-5.10017e-127	-9.45738e-127	-1.18711e-125	1.65172e-126	4.7437e-126	1.46509e-126	1.30501e-127	-9.33498e-126	-2.1309e-126	1.01959e-126	-2.13801e-125	1.86366e-249
2.95756e-127	-4.25551e-127	2.08205e-127	-1.06073e-126	-2.1387e-127	-7.10165e-127	8.77191e-128	-1.30009e-128	6.69167e-128	2.27427e-127	-1.40285e-129	9.93623e-128	4.27149e-127	4.32382e-127	-4.81081e-127	5.1168e-127	-2.71153e-128	1.53652e-127	-1.36718e-126	1.52556e-127	-5.33626e-127	4.12345e-127	-7.44517e-127	-6.25165e-128	4.71394e-129	-3.34211e-128	-1.8562e-128	8.96073e-128	2.33761e-128	4.40293e-127	6.05745e-252
1.76838e-128	-4.19648e-128	3.07114e-128	3.88387e-128	-2.30084e-128	-2.09014e-128	-6.72216e-129	-3.13756e-128	-2.87914e-128	-2.07254e-129	-9.70804e-129	2.6359e-129	5.94782e-128	-2.96541e-128	-1.98391e-128	-1.02553e-127	1.83484e-128	-3.60723e-128	3.91994e-128	-9.84822e-129	4.85559e-128	-4.81714e-128	-2.1151e-128	1.73747e-128	-6.72423e-128	3.4427e-128	1.12981e-127	1.14214e-127	6.80035e-128	7.43747e-129	6.76785e-254
5.5879e-129	4.60286e-129	5.35463e-130	-7.04887e-129	-1.83282e-128	-2.24472e-129	1.52251e-129	-1.09611e-129	-2.63394e-130	-2.89974e-129	1.1723e-129	1.91554e-129	1.14391e-128	-9.40136e-131	-2.81217e-129	-1.06029e-128	-1.10455e-129	-9.01375e-129	3.41022e-130	-3.35393e-129	-1.8839e-129	-9.2298e-130	2.25813e-129	2.16913e-129	3.48553e-130	3.75803e-129	1.22273e-129	-5.85477e-129	-1.0274e-129	3.94914e-129	8.86285e-256
2.39526e-133	4.35305e-130	7.33375e-131	-2.82699e-131	2.0247e-130	-1.09384e-130	-1.34637e-132	4.96773e-130	-1.26952e-130	-3.13351e-130	5.91801e-130	-2.22889e-130	2.44857e-130	-1.22932e-130	1.83571e-130	-1.84721e-129	-2.82344e-130	1.61872e-130	2.83118e-130	1.42334e-129	-3.16762e-130	2.45318e-131	4.22637e-130	-1.9626e-131	-4.14183e-131	-1.87994e-130	-1.11072e-129	-1.32186e-129	-4.58743e-130	2.1887e-130	1.02989e-257
8.25312e-132	2.32114e-131	-6.35954e-132	-1.57738e-131	-1.80065e-132	-3.77271e-132	-1.40808e-131	2.90488e-131	-2.28226e-131	1.33639e-131	-1.17982e-131	-3.2818e-131	-7.84727e-133	5.8207e-132	1.58746e-131	-1.20726e-130	1.40036e-130	-2.38577e-132	-2.83883e-131	-5.34507e-132	2.06867e-131	4.89595e-131	-4.18099e-132	-6.72748e-131	4.82827e-132	3.5241e-131	-9.46144e-131	-2.70442e-132	3.54812e-132	-9.79156e-133	5.6789e-260
-3.63773e-133	3.56827e-132	6.6455e-132	4.42475e-132	1.07278e-132	2.76985e-132	8.07882e-133	-2.2185e-132	-1.44956e-133	3.83734e-132	-2.6009e-132	-1.26203e-131	7.17014e-133	-1.01512e-132	-7.38004e-133	-1.15367e-132	1.92322e-132	7.17743e-132	-1.83553e-132	1.47027e-133	-6.31955e-133	1.85494e-132	-9.88057e-133	1.84949e-132	2.56028e-133	-6.44506e-133	1.23e-133	-3.22234e-132	-4.77439e-132	-2.89803e-132	3.84121e-262
-8.25443e-134	-3.68751e-134	-1.04761e-133	-3.09592e-133	4.64087e-134	-1.77142e-134	-1.10039e-132	-2.97308e-134	-4.69004e-133	4.42586e-133	2.80948e-133	9.89054e-134	-3.89004e-133	-9.32997e-134	1.20806e-133	2.10311e-133	3.43118e-134	-9.19837e-134	5.43737e-135	-1.14689e-134	8.14458e-134	-2.41461e-134	-1.69026e-133	-4.13437e-133	8.54994e-134	-1.56484e-133	1.64026e-134	6.19418e-133	2.88636e-133	9.77413e-134	2.77775e-264
-7.42284e-134	8.46446e-135	-2.32867e-134	3.74369e-134	-3.6515e-134	1.22113e-134	2.34364e-134	-5.89024e-136	6.73204e-134	6.59905e-134	-2.06222e-135	-2.75041e-134	9.02969e-134	6.9594e-135	-1.64716e-134	-3.75466e-136	-1.05343e-134	4.99433e-135	-4.93711e-135	-1.42101e-134	9.42971e-135	-3.33799e-134	-1.26591e-134	-3.36444e-134	2.50002e-134	-1.01877e-133	7.06964e-136	-2.9805e-135	1.0606e-134	1.59651e-134	4.19165e-266
7.22584e-136	1.91189e-136	-4.20461e-135	-7.83117e-137	3.57283e-137	8.52013e-136	1.46077e-135	1.65037e-135	1.38374e-136	-8.79425e-136	-4.16493e-135	3.02545e-136	-1.18836e-136	-1.64202e-135	3.83871e-137	-1.53223e-136	5.25192e-136	-9.10453e-136	-6.84878e-135	2.30257e-135	1.45496e-135	-2.7846e-135	1.03349e-135	-2.9436e-135	1.1551e-136	4.88851e-136	2.82407e-136	-1.77186e-136	9.06392e-136	5.4678e-136	1.19194e-268
8.27117e-136	2.03305e-136	-7.1051e-137	9.85862e-138	1.29341e-137	-1.57949e-136	-7.68449e-137	2.21213e-137	3.63264e-137	8.52762e-137	-1.17173e-136	-2.33311e-136	2.89921e-137	-4.90528e-138	-2.1645e-136	3.70111e-137	6.44355e-137	7.72593e-137	-3.41094e-136	1.48214e-137	4.77806e-137	1.02566e-136	-2.74107e-138	7.12836e-137	1.04288e-137	1.04481e-136	-3.10017e-138	-3.57172e-137	4.87029e-136	1.34134e-136	1.30003e-270
1.75978e-137	4.04465e-137	2.46964e-138	2.01846e-138	1.31811e-137	5.76985e-138	1.10226e-137	9.28922e-138	-7.89693e-137	-1.02795e-137	1.86638e-137	-4.09596e-137	1.33138e-139	-1.1812e-138	-8.62945e-139	5.07658e-137	-1.64427e-138	-2.51984e-137	6.73352e-138	1.88028e-138	-7.48792e-138	2.54853e-137	2.20469e-138	3.62346e-138	1.79441e-137	2.80501e-137	2.57715e-137	-1.14113e-137	-7.44482e-138	-1.92781e-138	1.66902e-272
-1.24441e-138	-8.88103e-139	-2.40599e-138	1.11778e-139	-1.19489e-139	1.65554e-139	5.29912e-140	-2.97372e-138	9.74454e-140	1.02275e-138	-4.11838e-140	1.07903e-139	3.71294e-139	7.23107e-140	4.55073e-138	4.41576e-139	3.40417e-139	-8.18307e-140	-2.67167e-139	8.48327e-139	3.16856e-139	-9.31938e-139	6.12823e-139	4.27255e-139	3.59329e-138	-6.52477e-139	-1.26889e-139	1.28333e-138	-1.59067e-138	4.38461e-138	7.83383e-275
-3.89108e-141	1.63217e-139	2.53927e-139	3.44985e-140	-1.10732e-139	3.84818e-141	2.83632e-139	6.95175e-141	-7.23081e-140	-1.54416e-139	9.12277e-140	7.44358e-140	2.79939e-140	-1.88739e-140	3.10523e-140	-1.17553e-140	2.09261e-139	1.12362e-140	-1.29459e-140	-4.57669e-140	3.42885e-140	1.31651e-139	-1.47071e-139	5.63327e-139	8.65939e-140	7.10298e-139	-1.39268e-140	-6.97681e-140	-8.16638e-140	2.58196e-139	1.22434e-276
-3.84901e-140	1.03303e-141	-3.63926e-141	-3.43522e-141	7.06707e-141	7.87905e-142	1.69595e-141	-2.83994e-141	3.19387e-141	-2.0661e-140	-4.93891e-141	2.38954e-141	1.58897e-140	1.5546e-140	4.12529e-141	2.26316e-142	-2.3216e-140	4.04383e-142	1.72275e-142	-1.10513e-140	-5.09205e-140	1.85958e-141	-1.96059e-140	1.88749e-142	-1.15768e-140	5.82313e-141	6.96225e-142	-2.45133e-141	4.65864e-141	-8.00254e-141	6.44978e-279
3.32747e-141	-1.50479e-142	9.37131e-142	-1.49064e-141	1.62925e-141	1.59272e-141	-8.48452e-143	-7.53478e-142	-1.00465e-142	1.20027e-141	5.47743e-142	-1.30672e-141	1.6534e-141	2.27296e-144	-1.57629e-141	-1.38146e-142	-2.1205e-142	-4.39733e-141	-8.14129e-143	-1.02036e-142	-2.2612e-141	-4.85041e-141	2.11867e-142	-4.44798e-143	2.81685e-141	1.2125e-141	1.10755e-142	-9.84585e-142	2.30282e-145	9.79109e-143	8.71379e-281
-3.22274e-142	8.9457e-143	2.4873e-143	-1.56878e-142	-9.94091e-143	3.44033e-143	-8.54904e-143	-4.03351e-143	1.10171e-142	1.03355e-143	-2.83038e-142	-3.8327e-144	1.50238e-143	-1.47914e-142	3.46682e-144	2.98425e-143	2.95866e-142	-7.93517e-143	-8.14731e-143	7.34713e-143	1.08417e-142	8.23699e-143	-1.97209e-142	1.0829e-142	3.93314e-143	-4.22719e-144	6.83046e-143	4.28011e-142	1.25083e-143	4.2632e-144	6.37095e-283
-3.65949e-143	3.56023e-144	9.5541e-145	1.7505e-144	1.22568e-143	-4.73266e-144	-4.51536e-145	-5.69366e-144	-1.04598e-143	9.59312e-145	2.4337e-143	4.17762e-145	8.51442e-144	3.54374e-144	-5.06584e-143	9.48237e-144	1.02962e-144	4.10791e-144	-2.02404e-143	-1.22151e-143	-1.02851e-144	-2.03569e-143	1.73898e-144	-9.98045e-144	-2.09947e-144	4.18335e-144	2.45369e-144	7.41144e-146	2.54462e-145	-1.33557e-143	6.30641e-285
-4.77603e-145	-8.77788e-146	-6.35298e-146	3.67159e-146	-9.76363e-146	6.35399e-146	3.26204e-146	-1.8387e-145	-2.78318e-145	6.9193e-145	-5.52034e-145	8.60472e-145	-1.2748e-144	-1.32899e-144	-1.2417e-144	1.30133e-145	-2.3281e-145	-3.63045e-145	-5.51005e-145	-2.98521e-145	5.30521e-145	1.12318e-145	3.10855e-146	-2.22393e-144	-6.19639e-146	1.09301e-145	1.7127e-145	-2.7252e-144	-1.50271e-145	2.6566e-144	2.72127e-287
-7.91794e-146	-1.3386e-145	-7.04843e-146	-5.00746e-146	1.01153e-145	4.44388e-146	-6.18381e-147	3.49707e-146	-5.52431e-146	2.2657e-146	-2.08456e-145	7.3338e-147	-2.61027e-146	-8.63234e-146	6.82074e-146	5.95764e-146	-1.66434e-145	2.52811e-146	6.19679e-146	4.0348e-146	4.95719e-146	6.40382e-147	-4.36412e-147	1.24692e-145	-2.65259e-145	5.32409e-146	1.15734e-146	-3.55361e-146	-3.90083e-146	-6.75927e-147	2.36573e-289
8.843e-148	3.00832e-147	-5.06146e-147	9.2128e-148	2.86944e-148	-6.55312e-148	2.16279e-146	-1.41942e-146	4.50125e-147	-1.13105e-146	2.49447e-147	2.94333e-147	1.36948e-146	-1.54153e-147	2.57568e-147	-8.38544e-147	-4.6323e-147	8.75754e-147	-1.51159e-147	2.63133e-147	-1.12534e-147	1.6778e-147	8.24753e-148	-4.92798e-147	-6.39025e-148	-4.43427e-147	-3.07822e-147	-3.41031e-147	-1.79589e-149	3.9511e-147	1.3292e-291
4.53499e-148	9.47762e-149	-3.60079e-149	-1.93388e-148	-5.79607e-148	6.67213e-149	1.94839e-147	-5.72838e-150	9.39826e-148	-3.87206e-149	4.80242e-148	1.05969e-148	-4.81024e-149	-1.24331e-148	5.59579e-148	2.87355e-149	3.47011e-149	-1.78294e-148	-4.50383e-148	1.222e-148	-2.20429e-148	-1.35769e-148	2.07762e-149	-5.05836e-148	1.09716e-147	-2.27257e-148	1.54772e-148	1.17624e-147	2.219e-148	5.28603e-148	9.414e-294
-9.89907e-149	-2.20822e-150	-5.75575e-150	-2.4033e-149	3.64769e-149	1.06997e-149	6.97847e-150	5.74549e-150	2.32306e-150	-2.77216e-150	-3.06453e-149	2.0737e-150	-5.0442e-149	-9.28892e-149	-9.57304e-150	-5.43138e-150	-1.61185e-150	-1.8097e-149	-1.92576e-149	9.17834e-150	3.03505e-149	-1.06436e-148	8.5579e-149	2.22121e-149	3.58287e-149	-1.07907e-150	7.83003e-150	1.19235e-149	1.67284e-149	-8.05685e-149	5.33036e-296
1.78891e-149	5.29867e-150	-4.7802e-150	-1.12373e-149	2.8919e-150	-4.11587e-150	-1.20747e-149	-4.65221e-151	-2.25995e-150	-1.87351e-151	4.84403e-150	3.64593e-150	-1.84226e-151	2.05695e-150	5.06576e-150	-3.05899e-150	2.68612e-150	-6.81475e-150	6.97135e-151	7.30718e-150	4.9683e-150	-3.65055e-150	1.71501e-150	-1.95398e-151	2.6048e-151	-2.38501e-150	-3.5121e-151	-1.13432e-150	-1.861e-149	-3.89641e-150	1.26693e-297
2.89561e-150	-1.66014e-152	5.09423e-151	3.80859e-151	1.44952e-150	1.39426e-151	-4.28692e-151	-1.09771e-150	4.93543e-152	-4.88255e-152	-3.47453e-151	-4.58066e-152	4.62321e-152	1.06799e-150	-7.97111e-152	-6.59692e-152	-4.60538e-152	3.14061e-152	-2.29409e-153	-1.38746e-151	-7.84571e-152	1.67537e-152	-1.83327e-152	1.08678e-151	-2.30168e-151	4.46384e-151	1.98984e-150	8.17687e-151	-4.11037e-151	4.16047e-152	1.86717e-299
-1.70033e-152	-6.74786e-152	1.44959e-152	2.55057e-153	1.76498e-153	-1.39736e-152	-1.81226e-152	3.04787e-152	4.43468e-152	1.17383e-152	-5.26235e-153	1.1748e-152	4.38462e-153	1.10751e-152	-3.89119e-152	-1.23358e-152	-8.27478e-153	9.76141e-153	-1.04611e-152	3.90801e-154	-3.22709e-152	2.31596e-152	1.43106e-152	1.37263e-152	-1.89715e-152	2.30983e-152	-2.52003e-152	1.26197e-153	-3.25644e-152	-9.23326e-153	1.55133e-302
-3.18623e-153	-1.31046e-153	-6.52064e-153	-6.91044e-154	-3.02461e-153	-3.05742e-154	-2.84577e-153	-1.00115e-152	-8.54817e-153	3.6468e-153	7.90223e-153	7.30268e-154	-4.4884e-155	5.64955e-154	-2.15586e-153	5.11742e-153	-1.36074e-155	9.7363e-153	2.59638e-153	-6.57184e-153	3.40404e-153	4.85233e-153	-1.87544e-153	-4.46554e-154	5.86944e-154	-9.36077e-153	2.45167e-153	-1.48899e-153	-7.41469e-154	1.98475e-153	6.37203e-304
8.02438e-154	-1.06032e-155	1.12453e-154	-2.13906e-155	1.73771e-154	-1.31781e-154	-1.5606e-154	5.12939e-154	3.63551e-154	-4.13783e-155	8.2719e-154	-3.61829e-156	-2.38846e-154	-1.83785e-154	-3.96569e-155	3.18476e-155	-5.65007e-154	-1.7654e-155	1.02192e-154	-4.66728e-154	-1.62481e-155	2.69556e-155	8.54144e-154	-1.36142e-155	-1.83423e-154	7.13686e-155	8.13085e-155	5.41212e-155	-7.22035e-156	2.72761e-154	3.30499e-306
1.68504e-155	1.75688e-154	-2.23031e-155	5.12287e-156	-5.20763e-156	-3.13295e-155	2.89206e-155	8.35954e-156	1.90663e-155	-4.39533e-155	-1.69186e-155	-2.07685e-155	-3.43081e-156	-3.96265e-156	-8.66051e-155	2.06721e-155	6.89488e-156	-4.43784e-156	2.73993e-155	-1.56595e-155	7.22571e-157	4.87477e-155	-8.8498e-156	-2.80068e-155	4.85475e-156	-6.04468e-155	-6.94383e-157	-4.10153e-155	5.75517e-155	5.44604e-156	5.75616e-308
-5.14941e-156	1.814e-156	8.81028e-157	1.19107e-155	-3.81547e-156	4.69987e-156	-1.47861e-156	-8.23033e-156	-3.073e-156	-1.11659e-157	-5.18576e-157	4.2249e-156	6.12809e-157	-1.07873e-156	-6.86902e-158	-1.1064e-156	8.66967e-156	-1.22573e-156	7.51697e-156	-2.47802e-157	2.02495e-156	-1.45956e-156	-1.0708e-156	-8.99967e-157	1.59422e-156	3.60459e-156	4.81181e-157	-1.50811e-156	1.33616e-156	1.5029e-156	0
4.37325e-158	1.11015e-157	4.46837e-157	-1.26992e-158	-1.56673e-157	-2.51995e-159	2.22224e-158	-4.28258e-157	1.40817e-157	-4.30836e-157	1.87125e-157	9.95303e-158	-3.81268e-157	-2.65309e-158	8.71995e-158	3.38378e-158	7.11877e-158	7.41937e-158	-6.65018e-157	4.24536e-157	-9.00397e-157	4.59833e-157	-1.72726e-157	4.38727e-158	-1.0317e-159	2.46527e-157	3.39498e-157	1.87661e-157	1.19064e-157	2.39405e-157	0
3.03113e-159	-2.6627e-158	4.95613e-159	1.53448e-158	-1.84036e-159	-4.94737e-158	-1.14924e-159	2.44836e-159	-2.88781e-159	5.21705e-158	-1.16887e-159	9.58736e-159	-5.32094e-159	1.43104e-158	-3.39952e-158	1.22999e-158	2.01065e-160	1.47834e-159	6.90927e-160	1.5058e-159	4.70623e-159	-1.36596e-158	-1.47534e-158	-5.21439e-159	-7.73752e-159	-5.21974e-159	6.89093e-159	1.34142e-158	3.41264e-158	2.83581e-159	0
7.51608e-159	2.11129e-159	-4.98844e-159	8.89151e-161	-5.27575e-160	-7.81759e-160	-7.10264e-160	3.85653e-159	5.45634e-159	-2.9348e-160	1.13059e-160	2.56416e-159	-9.822e-160	-1.03424e-159	3.39194e-160	3.5317e-160	-5.06657e-160	1.66165e-159	4.99001e-161	-1.5393e-159	3.20823e-161	-4.50511e-160	1.16095e-159	5.17322e-159	-3.60207e-160	7.25908e-160	-4.47979e-159	5.61841e-160	-1.34437e-159	-2.92926e-160	0
1.17356e-160	-3.64643e-160	-2.12032e-161	1.90397e-161	-1.67017e-160	-6.58451e-160	7.17549e-160	4.68553e-160	5.59908e-161	-3.25779e-160	-7.05364e-161	1.1587e-160	2.58539e-161	2.38879e-161	-5.58443e-161	-2.93097e-161	8.37891e-161	-1.95151e-161	-1.94472e-160	-1.33568e-162	3.82068e-162	1.82004e-160	2.74497e-160	-2.23523e-160	-6.79768e-161	-7.59706e-162	1.52431e-160	-3.55664e-162	9.1702e-162	-1.32274e-160	0
-1.4862e-161	2.22746e-161	-5.92506e-162	-5.49374e-162	2.35513e-161	-4.8448e-162	7.65581e-162	5.9232e-162	2.55203e-162	-1.07375e-161	-1.00943e-163	-3.03308e-162	1.90608e-163	1.58242e-161	7.08769e-161	5.20921e-162	5.82395e-161	1.67869e-161	1.10356e-161	-2.08553e-161	-1.1746e-161	-2.05271e-162	-2.22544e-161	1.60845e-162	-4.04154e-161	1.00342e-160	-1.82008e-162	-3.4289e-162	-8.64833e-163	-1.62918e-161	0
3.2104e-163	1.17081e-162	-5.57738e-163	-4.17634e-163	-1.74171e-162	-2.41307e-163	-4.41943e-162	2.02885e-162	1.11181e-162	7.91195e-163	-1.41463e-162	1.29893e-162	-2.12854e-164	2.71585e-162	1.52563e-162	3.02073e-162	-4.93478e-164	2.26792e-163	5.24324e-163	-5.12702e-163	1.01452e-162	1.64101e-162	1.44111e-162	1.94634e-162	9.96219e-163	2.23711e-162	5.49241e-163	3.18249e-163	1.70524e-162	-3.53701e-163	0
3.09234e-163	1.08845e-162	-1.1307e-162	-1.72471e-163	-5.18308e-163	-2.5763e-163	1.7781e-163	-7.32708e-163	1.08977e-163	-1.64456e-163	8.00781e-163	-1.81636e-163	2.99285e-164	1.02739e-162	3.93886e-163	-9.30306e-163	-7.05532e-163	8.62851e-163	4.13783e-164	3.13943e-163	-1.05823e-163	6.35554e-163	7.425e-163	6.04589e-163	-8.5767e-163	5.55898e-163	8.71954e-164	3.25345e-163	5.1372e-164	-4.18579e-163	0
3.09234e-163	1.08845e-162	-1.1307e-162	-1.72471e-163	-5.18308e-163	-2.5763e-163	1.7781e-163	-7.32708e-163	1.08977e-163	-1.64456e-163	8.00781e-163	-1.81636e-163	2.99285e-164	1.02739e-162	3.93886e-163	-9.30306e-163	-7.05532e-163	8.62851e-163	4.13783e-164	3.13943e-163	-1.05823e-163	6.35554e-163	7.425e-163	6.04589e-163	-8.5767e-163	5.55898e-163	8.71954e-164	3.25345e-163	5.1372e-164	-4.18579e-163	0
3.09234e-163	1.08845e-162	-1.1307e-162	-1.72471e-163	-5.18308e-163	-2.5763e-163	1.7781e-163	-7.32708e-163	1.08977e-163	-1.64456e-163	8.00781e-163	-1.81636e-163	2.99285e-164	1.02739e-162	3.93886e-163	-9.30306e-163	-7.05532e-163	8.62851e-163	4.13783e-164	3.13943e-163	-1.05823e-163	6.35554e-163	7.425e-163	6.04589e-163	-8.5767e-163	5.55898e-163	8.71954e-164	3.25345e-163	5.1372e-164	-4.18579e-163	0
3.09234e-163	1.08845e-162	-1.1307e-162	-1.72471e-163	-5.18308e-163	-2.5763e-163	1.7781e-163	-7.32708e-163	1.08977e-163	-1.64456e-163	8.00781e-163	-1.81636e-163	2.99285e-164	1.02739e-162	3.93886e-163	-9.30306e-163	-7.05532e-163	8.62851e-163	4.13783e-164	3.13943e-163	-1.05823e-163	6.35554e-163	7.425e-163	6.04589e-163	-8.5767e-163	5.55898e-163	8.71954e-164	3.25345e-163	5.1372e-164	-4.18579e-163	0
3.09234e-163	1.08845e-162	-1.1307e-162	-1.72471e-163	-5.18308e-163	-2.5763e-163	1.7781e-163	-7.32708e-163	1.08977e-163	-1.64456e-163	8.00781e-163	-1.81636e-163	2.99285e-164	1.02739e-162	3.93886e-163	-9.30306e-163	-7.05532e-163	8.62851e-163	4.13783e-164	3.13943e-163	-1.05823e-163	6.35554e-163	7.425e-163	6.04589e-163	-8.5767e-163	5.55898e-163	8.71954e-164	3.25345e-163	5.1372e-164	-4.18579e-163	0
3.09234e-163	1.08845e-162	-1.1307e-162	-1.72471e-163	-5.18308e-163	-2.5763e-163	1.7781e-163	-7.32708e-163	1.08977e-163	-1.64456e-163	8.00781e-163	-1.81636e-163	2.99285e-164	1.02739e-162	3.93886e-163	-9.30306e-163	-7.05532e-163	8.62851e-163	4.13783e-164	3.13943e-163	-1.05823e-163	6.35554e-163	7.425e-163	6.04589e-163	-8.5767e-163	5.55898e-163	8.71954e-164	3.25345e-163	5.1372e-164	-4.18579e-163	0
3.09234e-163	1.08845e-162	-1.1307e-162	-1.72471e-163	-5.18308e-163	-2.5763e-163	1.7781e-163	-7.32708e-163	1.08977e-163	-1.64456e-163	8.00781e-163	-1.81636e-163	2.99285e-164	1.02739e-162	3.93886e-163	-9.30306e-163	-7.05532e-163	8.62851e-163	4.13783e-164	3.13943e-163	-1.05823e-163	6.35554e-163	7.425e-163	6.04589e-163	-8.5767e-163	5.55898e-163	8.71954e-164	3.25345e-163	5.1372e-164	-4.18579e-163	0
3.09234e-163	1.08845e-162	-1.1307e-162	-1.72471e-163	-5.18308e-163	-2.5763e-163	1.7781e-163	-7.32708e-163	1.08977e-163	-1.64456e-163	8.00781e-163	-1.81636e-163	2.99285e-164	1.02739e-162	3.93886e-163	-9.30306e-163	-7.05532e-163	8.62851e-163	4.13783e-164	3.13943e-163	-1.05823e-163	6.35554e-163	7.425e-163	6.04589e-163	-8.5767e-163	5.55898e-163	8.71954e-164	3.25345e-163	5.1372e-164	-4.18579e-163	0
3.09234e-163	1.08845e-162	-1.1307e-162	-1.72471e-163	-5.18308e-163	-2.5763e-163	1.7781e-163	-7.32708e-163	1.08977e-163	-1.64456e-163	8.00781e-163	-1.81636e-163	2.99285e-164	1.02739e-162	3.93886e-163	-9.30306e-163	-7.05532e-163	8.62851e-163	4.13783e-164	3.13943e-163	-1.05823e-163	6.35554e-163	7.425e-163	6.04589e-163	-8.5767e-163	5.55898e-163	8.71954e-164	3.25345e-163	5.1372e-164	-4.18579e-163	0
3.09234e-163	1.08845e-162	-1.1307e-162	-1.72471e-163	-5.18308e-163	-2.5763e-163	1.7781e-163	-7.32708e-163	1.08977e-163	-1.64456e-163	8.00781e-163	-1.81636e-163	2.99285e-164	1.02739e-162	3.93886e-163	-9.30306e-163	-7.05532e-163	8.62851e-163	4.13783e-164	3.13943e-163	-1.05823e-163	6.35554e-163	7.425e-163	6.04589e-163	-8.5767e-163	5.55898e-163	8.71954e-164	3.25345e-163	5.1372e-164	-4.18579e-163	0
3.09234e-163	1.08845e-162	-1.1307e-162	-1.72471e-163	-5.18308e-163	-2.5763e-163	1.7781e-163	-7.32708e-163	1.08977e-163	-1.64456e-163	8.00781e-163	-1.81636e-163	2.99285e-164	1.02739e-162	3.93886e-163	-9.30306e-163	-7.05532e-163	8.62851e-163	4.13783e-164	3.13943e-163	-1.05823e-163	6.35554e-163	7.425e-163	6.04589e-163	-8.5767e-163	5.55898e-163	8.71954e-164	3.25345e-163	5.1372e-164	-4.18579e-163	0
3.09234e-163	1.08845e-162	-1.1307e-162	-1.72471e-163	-5.18308e-163	-2.5763e-163	1.7781e-163	-7.32708e-163	1.08977e-163	-1.64456e-163	8.00781e-163	-1.81636e-163	2.99285e-164	1.02739e-162	3.93886e-163	-9.30306e-163	-7.05532e-163	8.62851e-163	4.13783e-164	3.13943e-163	-1.05823e-163	6.35554e-163	7.425e-163	6.04589e-163	-8.5767e-163	5.55898e-163	8.71954e-164	3.25345e-163	5.1372e-164	-4.18579e-163	0
3.09234e-163	1.08845e-162	-1.1307e-162	-1.72471e-163	-5.18308e-163	-2.5763e-163	1.7781e-163	-7.32708e-163	1.08977e-163	-1.64456e-163	8.00781e-163	-1.81636e-163	2.99285e-164	1.02739e-162	3.93886e-163	-9.30306e-163	-7.05532e-163	8.62851e-163	4.13783e-164	3.13943e-163	-1.05823e-163	6.35554e-163	7.425e-163	6.04589e-163	-8.5767e-163	5.55898e-163	8.71954e-164	3.25345e-163	5.1372e-164	-4.18579e-163	0
3.09234e-163	1.08845e-162	-1.1307e-162	-1.72471e-163	-5.18308e-163	-2.5763e-163	1.7781e-163	-7.32708e-163	1.08977e-163	-1.64456e-163	8.00781e-163	-1.81636e-163	2.99285e-164	1.02739e-162	3.93886e-163	-9.30306e-163	-7.05532e-163	8.62851e-163	4.13783e-164	3.13943e-163	-1.05823e-163	6.35554e-163	7.425e-163	6.04589e-163	-8.5767e-163	5.55898e-163	8.71954e-164	3.25345e-163	5.1372e-164	-4.18579e-163	0
3.09234e-163	1.08845e-162	-1.1307e-162	-1.72471e-163	-5.18308e-163	-2.5763e-163	1.7781e-163	-7.32708e-163	1.08977e-163	-1.64456e-163	8.00781e-163	-1.81636e-163	2.99285e-164	1.02739e-162	3.93886e-163	-9.30306e-163	-7.05532e-163	8.62851e-163	4.13783e-164	3.13943e-163	-1.05823e-163	6.35554e-163	7.425e-163	6.04589e-163	-8.5767e-163	5.55898e-163	8.71954e-164	3.25345e-163	5.1372e-164	-4.18579e-163	0
3.09234e-163	1.08845e-162	-1.1307e-162	-1.72471e-163	-5.18308e-163	-2.5763e-163	1.7781e-163	-7.32708e-163	1.08977e-163	-1.64456e-163	8.00781e-163	-1.81636e-163	2.99285e-164	1.02739e-162	3.93886e-163	-9.30306e-163	-7.05532e-163	8.62851e-163	4.13783e-164	3.13943e-163	-1.05823e-163	6.35554e-163	7.425e-163	6.04589e-163	-8.5767e-163	5.55898e-163	8.71954e-164	3.25345e-163	5.1372e-164	-4.18579e-163	0
3.09234e-163	1.08845e-162	-1.1307e-162	-1.72471e-163	-5.18308e-163	-2.5763e-163	1.7781e-163	-7.32708e-163	1.08977e-163	-1.64456e-163	8.00781e-163	-1.81636e-163	2.99285e-164	1.02739e-162	3.93886e-163	-9.30306e-163	-7.05532e-163	8.62851e-163	4.13783e-164	3.13943e-163	-1.05823e-163	6.35554e-163	7.425e-163	6.04589e-163	-8.5767e-163	5.55898e-163	8.71954e-164	3.25345e-163	5.1372e-164	-4.18579e-163	0
3.09234e-163	1.08845e-162	-1.1307e-162	-1.72471e-163	-5.18308e-163	-2.5763e-163	1.7781e-163	-7.32708e-163	1.08977e-163	-1.64456e-163	8.00781e-163	-1.81636e-163	2.99285e-164	1.02739e-162	3.93886e-163	-9.30306e-163	-7.05532e-163	8.62851e-163	4.13783e-164	3.13943e-163	-1.05823e-163	6.35554e-163	7.425e-163	6.04589e-163	-8.5767e-163	5.55898e-163	8.71954e-164	3.25345e-163	5.1372e-164	-4.18579e-163	0
3.09234e-163	1.08845e-162	-1.1307e-162	-1.72471e-163	-5.18308e-163	-2.5763e-163	1.7781e-163	-7.32708e-163	1.08977e-163	-1.64456e-163	8.00781e-163	-1.81636e-163	2.99285e-164	1.02739e-162	3.93886e-163	-9.30306e-163	-7.05532e-163	8.62851e-163	4.13783e-164	3.13943e-163	-1.05823e-163	6.35554e-163	7.425e-163	6.04589e-163	-8.5767e-163	5.55898e-163	8.71954e-164	3.25345e-163	5.1372e-164	-4.18579e-163	0
3.09234e-163	1.08845e-162	-1.1307e-162	-1.72471e-163	-5.18308e-163	-2.5763e-163	1.7781e-163	-7.32708e-163	1.08977e-163	-1.64456e-163	8.00781e-163	-1.81636e-163	2.99285e-164	1.02739e-162	3.93886e-163	-9.30306e-163	-7.05532e-163	8.62851e-163	4.13783e-164	3.13943e-163	-1.05823e-163	6.35554e-163	7.425e-163	6.04589e-163	-8.5767e-163	5.55898e-163	8.71954e-164	3.25345e-163	5.1372e-164	-4.18579e-163	0
3.09234e-163	1.08845e-162	-1.1307e-162	-1.72471e-163	-5.18308e-163	-2.5763e-163	1.7781e-163	-7.32708e-163	1.08977e-163	-1.64456e-163	8.00781e-163	-1.81636e-163	2.99285e-164	1.02739e-162	3.93886e-163	-9.30306e-163	-7.05532e-163	8.62851e-163	4.13783e-164	3.13943e-163	-1.05823e-163	6.35554e-163	7.425e-163	6.04589e-163	-8.5767e-163	5.55898e-163	8.71954e-164	3.25345e-163	5.1372e-164	-4.18579e-163	0
3.09234e-163	1.08845e-162	-1.1307e-162	-1.72471e-163	-5.18308e-163	-2.5763e-163	1.7781e-163	-7.32708e-163	1.08977e-163	-1.64456e-163	8.00781e-163	-1.81636e-163	2.99285e-164	1.02739e-162	3.93886e-163	-9.30306e-163	-7.05532e-163	8.62851e-163	4.13783e-164	3.13943e-163	-1.05823e-163	6.35554e-163	7.425e-163	6.04589e-163	-8.5767e-163	5.55898e-163	8.71954e-164	3.25345e-163	5.1372e-164	-4.18579e-163	0
3.09234e-163	1.08845e-162	-1.1307e-162	-1.72471e-163	-5.18308e-163	-2.5763e-163	1.7781e-163	-7.32708e-163	1.08977e-163	-1.64456e-163	8.00781e-163	-1.81636e-163	2.99285e-164	1.02739e-162	3.93886e-163	-9.30306e-163	-7.05532e-163	8.62851e-163	4.13783e-164	3.13943e-163	-1.05823e-163	6.35554e-163	7.425e-163	6.04589e-163	-8.5767e-163	5.55898e-163	8.71954e-164	3.25345e-163	5.1372e-164	-4.18579e-163	0
3.09234e-163	1.08845e-162	-1.1307e-162	-1.72471e-163	-5.18308e-163	-2.5763e-163	1.7781e-163	-7.32708e-163	1.08977e-163	-1.64456e-163	8.00781e-163	-1.81636e-163	2.99285e-164	1.02739e-162	3.93886e-163	-9.30306e-163	-7.05532e-163	8.62851e-163	4.13783e-164	3.13943e-163	-1.05823e-163	6.35554e-163	7.425e-163	6.04589e-163	-8.5767e-163	5.55898e-163	8.71954e-164	3.25345e-163	5.1372e-164	-4.18579e-163	0
3.09234e-163	1.08845e-162	-1.1307e-162	-1.72471e-163	-5.18308e-163	-2.5763e-163	1.7781e-163	-7.32708e-163	1.08977e-163	-1.64456e-163	8.00781e-163	-1.81636e-163	2.99285e-164	1.02739e-162	3.93886e-163	-9.30306e-163	-7.05532e-163	8.62851e-163	4.13783e-164	3.13943e-163	-1.05823e-163	6.35554e-163	7.425e-163	6.04589e-163	-8.5767e-163	5.55898e-163	8.71954e-164	3.25345e-163	5.1372e-164	-4.18579e-163	0
3.09234e-163	1.08845e-162	-1.1307e-162	-1.72471e-163	-5.18308e-163	-2.5763e-163	1.7781e-163	-7.32708e-163	1.08977e-163	-1.64456e-163	8.00781e-163	-1.81636e-163	2.99285e-164	1.02739e-162	3.93886e-163	-9.30306e-163	-7.05532e-163	8.62851e-163	4.13783e-164	3.13943e-163	-1.05823e-163	6.35554e-163	7.425e-163	6.04589e-163	-8.5767e-163	5.55898e-163	8.71954e-164	3.25345e-163	5.1372e-164	-4.18579e-163	0
3.09234e-163	1.08845e-162	-1.1307e-162	-1.72471e-163	-5.18308e-163	-2.5763e-163	1.7781e-163	-7.32708e-163	1.08977e-163	-1.64456e-163	8.00781e-163	-1.81636e-163	2.99285e-164	1.02739e-162	3.93886e-163	-9.30306e-163	-7.05532e-163	8.62851e-163	4.13783e-164	3.13943e-163	-1.05823e-163	6.35554e-163	7.425e-163	6.04589e-163	-8.5767e-163	5.55898e-163	8.71954e-164	3.25345e-163	5.1372e-164	-4.18579e-163	0
3.09234e-163	1.08845e-162	-1.1307e-162	-1.72471e-163	-5.18308e-163	-2.5763e-163	1.7781e-163	-7.32708e-163	1.08977e-163	-1.64456e-163	8.00781e-163	-1.81636e-163	2.99285e-164	1.02739e-162	3.93886e-163	-9.30306e-163	-7.05532e-163	8.62851e-163	4.13783e-164	3.13943e-163	-1.05823e-163	6.35554e-163	7.425e-163	6.04589e-163	-8.5767e-163	5.55898e-163	8.71954e-164	3.25345e-163	5.1372e-164	-4.18579e-163	0
3.09234e-163	1.08845e-162	-1.1307e-162	-1.72471e-163	-5.18308e-163	-2.5763e-163	1.7781e-163	-7.32708e-163	1.08977e-163	-1.64456e-163	8.00781e-163	-1.81636e-163	2.99285e-164	1.02739e-162	3.93886e-163	-9.30306e-163	-7.05532e-163	8.62851e-163	4.13783e-164	3.13943e-163	-1.05823e-163	6.35554e-163	7.425e-163	6.04589e-163	-8.5767e-163	5.55898e-163	8.71954e-164	3.25345e-163	5.1372e-164	-4.18579e-163	0
3.09234e-163	1.08845e-162	-1.1307e-162	-1.72471e-163	-5.18308e-163	-2.5763e-163	1.7781e-163	-7.32708e-163	1.08977e-163	-1.64456e-163	8.00781e-163	-1.81636e-163	2.99285e-164	1.02739e-162	3.93886e-163	-9.30306e-163	-7.05532e-163	8.62851e-163	4.13783e-164	3.13943e-163	-1.05823e-163	6.35554e-163	7.425e-163	6.04589e-163	-8.5767e-163	5.55898e-163	8.71954e-164	3.25345e-163	5.1372e-164	-4.18579e-163	0
3.09234e-163	1.08845e-162	-1.1307e-162	-1.72471e-163	-5.18308e-163	-2.5763e-163	1.7781e-163	-7.32708e-163	1.08977e-163	-1.64456e-163	8.00781e-163	-1.81636e-163	2.99285e-164	1.02739e-162	3.93886e-163	-9.30306e-163	-7.05532e-163	8.62851e-163	4.13783e-164	3.13943e-163	-1.05823e-163	6.35554e-163	7.425e-163	6.04589e-163	-8.5767e-163	5.55898e-163	8.71954e-164	3.25345e-163	5.1372e-164	-4.18579e-163	0
3.09234e-163	1.08845e-162	-1.1307e-162	-1.72471e-163	-5.18308e-163	-2.5763e-163	1.7781e-163	-7.32708e-163	1.08977e-163	-1.64456e-163	8.00781e-163	-1.81636e-163	2.99285e-164	1.02739e-162	3.93886e-163	-9.30306e-163	-7.05532e-163	8.62851e-163	4.13783e-164	3.13943e-163	-1.05823e-163	6.35554e-163	7.425e-163	6.04589e-163	-8.5767e-163	5.55898e-163	8.71954e-164	3.25345e-163	5.1372e-164	-4.18579e-163	0
3.09234e-163	1.08845e-162	-1.1307e-162	-1.72471e-163	-5.18308e-163	-2.5763e-163	1.7781e-163	-7.32708e-163	1.08977e-163	-1.64456e-163	8.00781e-163	-1.81636e-163	2.99285e-164	1.02739e-162	3.93886e-163	-9.30306e-163	-7.05532e-163	8.62851e-163	4.13783e-164	3.13943e-163	-1.05823e-163	6.35554e-163	7.425e-163	6.04589e-163	-8.5767e-163	5.55898e-163	8.71954e-164	3.25345e-163	5.1372e-164	-4.18579e-163	0
3.09234e-163	1.08845e-162	-1.1307e-162	-1.72471e-163	-5.18308e-163	-2.5763e-163	1.7781e-163	-7.32708e-163	1.08977e-163	-1.64456e-163	8.00781e-163	-1.81636e-163	2.99285e-164	1.02739e-162	3.93886e-163	-9.30306e-163	-7.05532e-163	8.62851e-163	4.13783e-164	3.13943e-163	-1.05823e-163	6.35554e-163	7.425e-163	6.04589e-163	-8.5767e-163	5.55898e-163	8.71954e-164	3.25345e-163	5.1372e-164	-4.18579e-163	0
3.09234e-163	1.08845e-162	-1.1307e-162	-1.72471e-163	-5.18308e-163	-2.5763e-163	1.7781e-163	-7.32708e-163	1.08977e-163	-1.64456e-163	8.00781e-163	-1.81636e-163	2.99285e-164	1.02739e-162	3.93886e-163	-9.30306e-163	-7.05532e-163	8.62851e-163	4.13783e-164	3.13943e-163	-1.05823e-163	6.35554e-163	7.425e-163	6.04589e-163	-8.5767e-163	5.55898e-163	8.71954e-164	3.25345e-163	5.1372e-164	-4.18579e-163	0
3.09234e-163	1.08845e-162	-1.1307e-162	-1.72471e-163	-5.18308e-163	-2.5763e-163	1.7781e-163	-7.32708e-163	1.08977e-163	-1.64456e-163	8.00781e-163	-1.81636e-163	2.99285e-164	1.02739e-162	3.93886e-163	-9.30306e-163	-7.05532e-163	8.62851e-163	4.13783e-164	3.13943e-163	-1.05823e-163	6.35554e-163	7.425e-163	6.04589e-163	-8.5767e-163	5.55898e-163	8.71954e-164	3.25345e-163	5.1372e-164	-4.18579e-163	0
3.09234e-163	1.08845e-162	-1.1307e-162	-1.72471e-163	-5.18308e-163	-2.5763e-163	1.7781e-163	-7.32708e-163	1.08977e-163	-1.64456e-163	8.00781e-163	-1.81636e-163	2.99285e-164	1.02739e-162	3.93886e-163	-9.30306e-163	-7.05532e-163	8.62851e-163	4.13783e-164	3.13943e-163	-1.05823e-163	6.35554e-163	7.425e-163	6.04589e-163	-8.5767e-163	5.55898e-163	8.71954e-164	3.25345e-163	5.1372e-164	-4.18579e-163	0
3.09234e-163	1.08845e-162	-1.1307e-162	-1.72471e-163	-5.18308e-163	-2.5763e-163	1.7781e-163	-7.32708e-163	1.08977e-163	-1.64456e-163	8.00781e-163	-1.81636e-163	2.99285e-164	1.02739e-162	3.93886e-163	-9.30306e-163	-7.05532e-163	8.62851e-163	4.13783e-164	3.13943e-163	-1.05823e-163	6.35554e-163	7.425e-163	6.04589e-163	-8.5767e-163	5.55898e-163	8.71954e-164	3.25345e-163	5.1372e-164	-4.18579e-163	0
3.09234e-163	1.08845e-162	-1.1307e-162	-1.72471e-163	-5.18308e-163	-2.5763e-163	1.7781e-163	-7.32708e-163	1.08977e-163	-1.64456e-163	8.00781e-163	-1.81636e-163	2.99285e-164	1.02739e-162	3.93886e-163	-9.30306e-163	-7.05532e-163	8.62851e-163	4.13783e-164	3.13943e-163	-1.05823e-163	6.35554e-163	7.425e-163	6.04589e-163	-8.5767e-163	5.55898e-163	8.71954e-164	3.25345e-163	5.1372e-164	-4.18579e-163	0
3.09234e-163	1.08845e-162	-1.1307e-162	-1.72471e-163	-5.18308e-163	-2.5763e-163	1.7781e-163	-7.32708e-163	1.08977e-163	-1.64456e-163	8.00781e-163	-1.81636e-163	2.99285e-164	1.02739e-162	3.93886e-163	-9.30306e-163	-7.05532e-163	8.62851e-163	4.13783e-164	3.13943e-163	-1.05823e-163	6.35554e-163	7.425e-163	6.04589e-163	-8.5767e-163	5.55898e-163	8.71954e-164	3.25345e-163	5.1372e-164	-4.18579e-163	0
3.09234e-163	1.08845e-162	-1.1307e-162	-1.72471e-163	-5.18308e-163	-2.5763e-163	1.7781e-163	-7.32708e-163	1.08977e-163	-1.64456e-163	8.00781e-163	-1.81636e-163	2.99285e-164	1.02739e-162	3.93886e-163	-9.30306e-163	-7.05532e-163	8.62851e-163	4.13783e-164	3.13943e-163	-1.05823e-163	6.35554e-163	7.425e-163	6.04589e-163	-8.5767e-163	5.55898e-163	8.71954e-164	3.25345e-163	5.1372e-164	-4.18579e-163	0
3.09234e-163	1.08845e-162	-1.1307e-162	-1.72471e-163	-5.18308e-163	-2.5763e-163	1.7781e-163	-7.32708e-163	1.08977e-163	-1.64456e-163	8.00781e-163	-1.81636e-163	2.99285e-164	1.02739e-162	3.93886e-163	-9.30306e-163	-7.05532e-163	8.62851e-163	4.13783e-164	3.13943e-163	-1.05823e-163	6.35554e-163	7.425e-163	6.04589e-163	-8.5767e-163	5.55898e-163	8.71954e-164	3.25345e-163	5.1372e-164	-4.18579e-163	0
3.09234e-163	1.08845e-162	-1.1307e-162	-1.72471e-163	-5.18308e-163	-2.5763e-163	1.7781e-163	-7.32708e-163	1.08977e-163	-1.64456e-163	8.00781e-163	-1.81636e-163	2.99285e-164	1.02739e-162	3.93886e-163	-9.30306e-163	-7.05532e-163	8.62851e-163	4.13783e-164	3.13943e-163	-1.05823e-163	6.35554e-163	7.425e-163	6.04589e-163	-8.5767e-163	5.55898e-163	8.71954e-164	3.25345e-163	5.1372e-164	-4.18579e-163	0
3.09234e-163	1.08845e-162	-1.1307e-162	-1.72471e-163	-5.18308e-163	-2.5763e-163	1.7781e-163	-7.32708e-163	1.08977e-163	-1.64456e-163	8.00781e-163	-1.81636e-163	2.99285e-164	1.02739e-162	3.93886e-163	-9.30306e-163	-7.05532e-163	8.62851e-163	4.13783e-164	3.13943e-163	-1.05823e-163	6.35554e-163	7.425e-163	6.04589e-163	-8.5767e-163	5.55898e-163	8.71954e-164	3.25345e-163	5.1372e-164	-4.18579e-163	0
3.09234e-163	1.08845e-162	-1.1307e-162	-1.72471e-163	-5.18308e-163	-2.5763e-163	1.7781e-163	-7.32708e-163	1.08977e-163	-1.64456e-163	8.00781e-163	-1.81636e-163	2.99285e-164	1.02739e-162	3.93886e-163	-9.30306e-163	-7.05532e-163	8.62851e-163	4.13783e-164	3.13943e-163	-1.05823e-163	6.35554e-163	7.425e-163	6.04589e-163	-8.5767e-163	5.55898e-163	8.71954e-164	3.25345e-163	5.1372e-164	-4.18579e-163	0
3.09234e-163	1.08845e-162	-1.1307e-162	-1.72471e-163	-5.18308e-163	-2.5763e-163	1.7781e-163	-7.32708e-163	1.08977e-163	-1.64456e-163	8.00781e-163	-1.81636e-163	2.99285e-164	1.02739e-162	3.93886e-163	-9.30306e-163	-7.05532e-163	8.62851e-163	4.13783e-164	3.13943e-163	-1.05823e-163	6.35554e-163	7.425e-163	6.04589e-163	-8.5767e-163	5.55898e-163	8.71954e-164	3.25345e-163	5.1372e-164	-4.18579e-163	0
3.09234e-163	1.08845e-162	-1.1307e-162	-1.72471e-163	-5.18308e-163	-2.5763e-163	1.7781e-163	-7.32708e-163	1.08977e-163	-1.64456e-163	8.00781e-163	-1.81636e-163	2.99285e-164	1.02739e-162	3.93886e-163	-9.30306e-163	-7.05532e-163	8.62851e-163	4.13783e-164	3.13943e-163	-1.05823e-163	6.35554e-163	7.425e-163	6.04589e-163	-8.5767e-163	5.55898e-163	8.71954e-164	3.25345e-163	5.1372e-164	-4.18579e-163	0
3.09234e-163	1.08845e-162	-1.1307e-162	-1.72471e-163	-5.18308e-163	-2.5763e-163	1.7781e-163	-7.32708e-163	1.08977e-163	-1.64456e-163	8.00781e-163	-1.81636e-163	2.99285e-164	1.02739e-162	3.93886e-163	-9.30306e-163	-7.05532e-163	8.62851e-163	4.13783e-164	3.13943e-163	-1.05823e-163	6.35554e-163	7.425e-163	6.04589e-163	-8.5767e-163	5.55898e-163	8.71954e-164	3.25345e-163	5.1372e-164	-4.18579e-163	0
3.09234e-163	1.08845e-162	-1.1307e-162	-1.72471e-163	-5.18308e-163	-2.5763e-163	1.7781e-163	-7.32708e-163	1.08977e-163	-1.64456e-163	8.00781e-163	-1.81636e-163	2.99285e-164	1.02739e-162	3.93886e-163	-9.30306e-163	-7.05532e-163	8.62851e-163	4.13783e-164	3.13943e-163	-1.05823e-163	6.35554e-163	7.425e-163	6.04589e-163	-8.5767e-163	5.55898e-163	8.71954e-164	3.25345e-163	5.1372e-164	-4.18579e-163	0
3.09234e-163	1.08845e-162	-1.1307e-162	-1.72471e-163	-5.18308e-163	-2.5763e-163	1.7781e-163	-7.32708e-163	1.08977e-163	-1.64456e-163	8.00781e-163	-1.81636e-163	2.99285e-164	1.02739e-162	3.93886e-163	-9.30306e-163	-7.05532e-163	8.62851e-163	4.13783e-164	3.13943e-163	-1.05823e-163	6.35554e-163	7.425e-163	6.04589e-163	-8.5767e-163	5.55898e-163	8.71954e-164	3.25345e-163	5.1372e-164	-4.18579e-163	0
3.09234e-163	1.08845e-162	-1.1307e-162	-1.72471e-163	-5.18308e-163	-2.5763e-163	1.7781e-163	-7.32708e-163	1.08977e-163	-1.64456e-163	8.00781e-163	-1.81636e-163	2.99285e-164	1.02739e-162	3.93886e-163	-9.30306e-163	-7.05532e-163	8.62851e-163	4.13783e-164	3.13943e-163	-1.05823e-163	6.35554e-163	7.425e-163	6.04589e-163	-8.5767e-163	5.55898e-163	8.71954e-164	3.25345e-163	5.1372e-164	-4.18579e-163	0
3.09234e-163	1.08845e-162	-1.1307e-162	-1.72471e-163	-5.18308e-163	-2.5763e-163	1.7781e-163	-7.32708e-163	1.08977e-163	-1.64456e-163	8.00781e-163	-1.81636e-163	2.99285e-164	1.02739e-162	3.93886e-163	-9.30306e-163	-7.05532e-163	8.62851e-163	4.13783e-164	3.13943e-163	-1.05823e-163	6.35554e-163	7.425e-163	6.04589e-163	-8.5767e-163	5.55898e-163	8.71954e-164	3.25345e-163	5.1372e-164	-4.18579e-163	0
3.09234e-163	1.08845e-162	-1.1307e-162	-1.72471e-163	-5.18308e-163	-2.5763e-163	1.7781e-163	-7.32708e-163	1.08977e-163	-1.64456e-163	8.00781e-163	-1.81636e-163	2.99285e-164	1.02739e-162	3.93886e-163	-9.30306e-163	-7.05532e-163	8.62851e-163	4.13783e-164	3.13943e-163	-1.05823e-163	6.35554e-163	7.425e-163	6.04589e-163	-8.5767e-163	5.55898e-163	8.71954e-164	3.25345e-163	5.1372e-164	-4.18579e-163	0
3.09234e-163	1.08845e-162	-1.1307e-162	-1.72471e-163	-5.18308e-163	-2.5763e-163	1.7781e-163	-7.32708e-163	1.08977e-163	-1.64456e-163	8.00781e-163	-1.81636e-163	2.99285e-164	1.02739e-162	3.93886e-163	-9.30306e-163	-7.05532e-163	8.62851e-163	4.13783e-164	3.13943e-163	-1.05823e-163	6.35554e-163	7.425e-163	6.04589e-163	-8.5767e-163	5.55898e-163	8.71954e-164	3.25345e-163	5.1372e-164	-4.18579e-163	0
3.09234e-163	1.08845e-162	-1.1307e-162	-1.72471e-163	-5.18308e-163	-2.5763e-163	1.7781e-163	-7.32708e-163	1.08977e-163	-1.64456e-163	8.00781e-163	-1.81636e-163	2.99285e-164	1.02739e-162	3.93886e-163	-9.30306e-163	-7.05532e-163	8.62851e-163	4.13783e-164	3.13943e-163	-1.05823e-163	6.35554e-163	7.425e-163	6.04589e-163	-8.5767e-163	5.55898e-163	8.71954e-164	3.25345e-163	5.1372e-164	-4.18579e-163	0
3.09234e-163	1.08845e-162	-1.1307e-162	-1.72471e-163	-5.18308e-163	-2.5763e-163	1.7781e-163	-7.32708e-163	1.08977e-163	-1.64456e-163	8.00781e-163	-1.81636e-163	2.99285e-164	1.02739e-162	3.93886e-163	-9.30306e-163	-7.05532e-163	8.62851e-163	4.13783e-164	3.13943e-163	-1.05823e-163	6.35554e-163	7.425e-163	6.04589e-163	-8.5767e-163	5.55898e-163	8.71954e-164	3.25345e-163	5.1372e-164	-4.18579e-163	0
3.09234e-163	1.08845e-162	-1.1307e-162	-1.72471e-163	-5.18308e-163	-2.5763e-163	1.7781e-163	-7.32708e-163	1.08977e-163	-1.64456e-163	8.00781e-163	-1.81636e-163	2.99285e-164	1.02739e-162	3.93886e-163	-9.30306e-163	-7.05532e-163	8.62851e-163	4.13783e-164	3.13943e-163	-1.05823e-163	6.35554e-163	7.425e-163	6.04589e-163	-8.5767e-163	5.55898e-163	8.71954e-164	3.25345e-163	5.1372e-164	-4.18579e-163	0
3.09234e-163	1.08845e-162	-1.1307e-162	-1.72471e-163	-5.18308e-163	-2.5763e-163	1.7781e-163	-7.32708e-163	1.08977e-163	-1.64456e-163	8.00781e-163	-1.81636e-163	2.99285e-164	1.02739e-162	3.93886e-163	-9.30306e-163	-7.05532e-163	8.62851e-163	4.13783e-164	3.13943e-163	-1.05823e-163	6.35554e-163	7.425e-163	6.04589e-163	-8.5767e-163	5.55898e-163	8.71954e-164	3.25345e-163	5.1372e-164	-4.18579e-163	0
3.09234e-163	1.08845e-162	-1.1307e-162	-1.72471e-163	-5.18308e-163	-2.5763e-163	1.7781e-163	-7.32708e-163	1.08977e-163	-1.64456e-163	8.00781e-163	-1.81636e-163	2.99285e-164	1.02739e-162	3.93886e-163	-9.30306e-163	-7.05532e-163	8.62851e-163	4.13783e-164	3.13943e-163	-1.05823e-163	6.35554e-163	7.425e-163	6.04589e-163	-8.5767e-163	5.55898e-163	8.71954e-164	3.25345e-163	5.1372e-164	-4.18579e-163	0
3.09234e-163	1.08845e-162	-1.1307e-162	-1.72471e-163	-5.18308e-163	-2.5763e-163	1.7781e-163	-7.32708e-163	1.08977e-163	-1.64456e-163	8.00781e-163	-1.81636e-163	2.99285e-164	1.02739e-162	3.93886e-163	-9.30306e-163	-7.05532e-163	8.62851e-163	4.13783e-164	3.13943e-163	-1.05823e-163	6.35554e-163	7.425e-163	6.04589e-163	-8.5767e-163	5.55898e-163	8.71954e-164	3.25345e-163	5.1372e-164	-4.18579e-163	0
3.09234e-163	1.08845e-162	-1.1307e-162	-1.72471e-163	-5.18308e-163	-2.5763e-163	1.7781e-163	-7.32708e-163	1.08977e-163	-1.64456e-163	8.00781e-163	-1.81636e-163	2.99285e-164	1.02739e-162	3.93886e-163	-9.30306e-163	-7.05532e-163	8.62851e-163	4.13783e-164	3.13943e-163	-1.05823e-163	6.35554e-163	7.425e-163	6.04589e-163	-8.5767e-163	5.55898e-163	8.71954e-164	3.25345e-163	5.1372e-164	-4.18579e-163	0
3.09234e-163	1.08845e-162	-1.1307e-162	-1.72471e-163	-5.18308e-163	-2.5763e-163	1.7781e-163	-7.32708e-163	1.08977e-163	-1.64456e-163	8.00781e-163	-1.81636e-163	2.99285e-164	1.02739e-162	3.93886e-163	-9.30306e-163	-7.05532e-163	8.62851e-163	4.13783e-164	3.13943e-163	-1.05823e-163	6.35554e-163	7.425e-163	6.04589e-163	-8.5767e-163	5.55898e-163	8.71954e-164	3.25345e-163	5.1372e-164	-4.18579e-163	0
3.09234e-163	1.08845e-162	-1.1307e-162	-1.72471e-163	-5.18308e-163	-2.5763e-163	1.7781e-163	-7.32708e-163	1.08977e-163	-1.64456e-163	8.00781e-163	-1.81636e-163	2.99285e-164	1.02739e-162	3.93886e-163	-9.30306e-163	-7.05532e-163	8.62851e-163	4.13783e-164	3.13943e-163	-1.05823e-163	6.35554e-163	7.425e-163	6.04589e-163	-8.5767e-163	5.55898e-163	8.71954e-164	3.25345e-163	5.1372e-164	-4.18579e-163	0
3.09234e-163	1.08845e-162	-1.1307e-162	-1.72471e-163	-5.18308e-163	-2.5763e-163	1.7781e-163	-7.32708e-163	1.08977e-163	-1.64456e-163	8.00781e-163	-1.81636e-163	2.99285e-164	1.02739e-162	3.93886e-163	-9.30306e-163	-7.05532e-163	8.62851e-163	4.13783e-164	3.13943e-163	-1.05823e-163	6.35554e-163	7.425e-163	6.04589e-163	-8.5767e-163	5.55898e-163	8.71954e-164	3.25345e-163	5.1372e-164	-4.18579e-163	0
3.09234e-163	1.08845e-162	-1.1307e-162	-1.72471e-163	-5.18308e-163	-2.5763e-163	1.7781e-163	-7.32708e-163	1.08977e-163	-1.64456e-163	8.00781e-163	-1.81636e-163	2.99285e-164	1.02739e-162	3.93886e-163	-9.30306e-163	-7.05532e-163	8.62851e-163	4.13783e-164	3.13943e-163	-1.05823e-163	6.35554e-163	7.425e-163	6.04589e-163	-8.5767e-163	5.55898e-163	8.71954e-164	3.25345e-163	5.1372e-164	-4.18579e-163	0
3.09234e-163	1.08845e-162	-1.1307e-162	-1.72471e-163	-5.18308e-163	-2.5763e-163	1.7781e-163	-7.32708e-163	1.08977e-163	-1.64456e-163	8.00781e-163	-1.81636e-163	2.99285e-164	1.02739e-162	3.93886e-163	-9.30306e-163	-7.05532e-163	8.62851e-163	4.13783e-164	3.13943e-163	-1.05823e-163	6.35554e-163	7.425e-163	6.04589e-163	-8.5767e-163	5.55898e-163	8.71954e-164	3.25345e-163	5.1372e-164	-4.18579e-163	0
3.09234e-163	1.08845e-162	-1.1307e-162	-1.72471e-163	-5.18308e-163	-2.5763e-163	1.7781e-163	-7.32708e-163	1.08977e-163	-1.64456e-163	8.00781e-163	-1.81636e-163	2.99285e-164	1.02739e-162	3.93886e-163	-9.30306e-163	-7.05532e-163	8.62851e-163	4.13783e-164	3.13943e-163	-1.05823e-163	6.35554e-163	7.425e-163	6.04589e-163	-8.5767e-163	5.55898e-163	8.71954e-164	3.25345e-163	5.1372e-164	-4.18579e-163	0
3.09234e-163	1.08845e-162	-1.1307e-162	-1.72471e-163	-5.18308e-163	-2.5763e-163	1.7781e-163	-7.32708e-163	1.08977e-163	-1.64456e-163	8.00781e-163	-1.81636e-163	2.99285e-164	1.02739e-162	3.93886e-163	-9.30306e-163	-7.05532e-163	8.62851e-163	4.13783e-164	3.13943e-163	-1.05823e-163	6.35554e-163	7.425e-163	6.04589e-163	-8.5767e-163	5.55898e-163	8.71954e-164	3.25345e-163	5.1372e-164	-4.18579e-163	0
3.09234e-163	1.08845e-162	-1.1307e-162	-1.72471e-163	-5.18308e-163	-2.5763e-163	1.7781e-163	-7.32708e-163	1.08977e-163	-1.64456e-163	8.00781e-163	-1.81636e-163	2.99285e-164	1.02739e-162	3.93886e-163	-9.30306e-163	-7.05532e-163	8.62851e-163	4.13783e-164	3.13943e-163	-1.05823e-163	6.35554e-163	7.425e-163	6.04589e-163	-8.5767e-163	5.55898e-163	8.71954e-164	3.25345e-163	5.1372e-164	-4.18579e-163	0
3.09234e-163	1.08845e-162	-1.1307e-162	-1.72471e-163	-5.18308e-163	-2.5763e-163	1.7781e-163	-7.32708e-163	1.08977e-163	-1.64456e-163	8.00781e-163	-1.81636e-163	2.99285e-164	1.02739e-162	3.93886e-163	-9.30306e-163	-7.05532e-163	8.62851e-163	4.13783e-164	3.13943e-163	-1.05823e-163	6.35554e-163	7.425e-163	6.04589e-163	-8.5767e-163	5.55898e-163	8.71954e-164	3.25345e-163	5.1372e-164	-4.18579e-163	0
3.09234e-163	1.08845e-162	-1.1307e-162	-1.72471e-163	-5.18308e-163	-2.5763e-163	1.7781e-163	-7.32708e-163	1.08977e-163	-1.64456e-163	8.00781e-163	-1.81636e-163	2.99285e-164	1.02739e-162	3.93886e-163	-9.30306e-163	-7.05532e-163	8.62851e-163	4.13783e-164	3.13943e-163	-1.05823e-163	6.35554e-163	7.425e-163	6.04589e-163	-8.5767e-163	5.55898e-163	8.71954e-164	3.25345e-163	5.1372e-164	-4.18579e-163	0
3.09234e-163	1.08845e-162	-1.1307e-162	-1.72471e-163	-5.18308e-163	-2.5763e-163	1.7781e-163	-7.32708e-163	1.08977e-163	-1.64456e-163	8.00781e-163	-1.81636e-163	2.99285e-164	1.02739e-162	3.93886e-163	-9.30306e-163	-7.05532e-163	8.62851e-163	4.13783e-164	3.13943e-163	-1.05823e-163	6.35554e-163	7.425e-163	6.04589e-163	-8.5767e-163	5.55898e-163	8.71954e-164	3.25345e-163	5.1372e-164	-4.18579e-163	0
3.09234e-163	1.08845e-162	-1.1307e-162	-1.72471e-163	-5.18308e-163	-2.5763e-163	1.7781e-163	-7.32708e-163	1.08977e-163	-1.64456e-163	8.00781e-163	-1.81636e-163	2.99285e-164	1.02739e-162	3.93886e-163	-9.30306e-163	-7.05532e-163	8.62851e-163	4.13783e-164	3.13943e-163	-1.05823e-163	6.35554e-163	7.425e-163	6.04589e-163	-8.5767e-163	5.55898e-163	8.71954e-164	3.25345e-163	5.1372e-164	-4.18579e-163	0
3.09234e-163	1.08845e-162	-1.1307e-162	-1.72471e-163	-5.18308e-163	-2.5763e-163	1.7781e-163	-7.32708e-163	1.08977e-163	-1.64456e-163	8.00781e-163	-1.81636e-163	2.99285e-164	1.02739e-162	3.93886e-163	-9.30306e-163	-7.05532e-163	8.62851e-163	4.13783e-164	3.13943e-163	-1.05823e-163	6.35554e-163	7.425e-163	6.04589e-163	-8.5767e-163	5.55898e-163	8.71954e-164	3.25345e-163	5.1372e-164	-4.18579e-163	0
3.09234e-163	1.08845e-162	-1.1307e-162	-1.72471e-163	-5.18308e-163	-2.5763e-163	1.7781e-163	-7.32708e-163	1.08977e-163	-1.64456e-163	8.00781e-163	-1.81636e-163	2.99285e-164	1.02739e-162	3.93886e-163	-9.30306e-163	-7.05532e-163	8.62851e-163	4.13783e-164	3.13943e-163	-1.05823e-163	6.35554e-163	7.425e-163	6.04589e-163	-8.5767e-163	5.55898e-163	8.71954e-164	3.25345e-163	5.1372e-164	-4.18579e-163	0
3.09234e-163	1.08845e-162	-1.1307e-162	-1.72471e-163	-5.18308e-163	-2.5763e-163	1.7781e-163	-7.32708e-163	1.08977e-163	-1.64456e-163	8.00781e-163	-1.81636e-163	2.99285e-164	1.02739e-162	3.93886e-163	-9.30306e-163	-7.05532e-163	8.62851e-163	4.13783e-164	3.13943e-163	-1.05823e-163	6.35554e-163	7.425e-163	6.04589e-163	-8.5767e-163	5.55898e-163	8.71954e-164	3.25345e-163	5.1372e-164	-4.18579e-163	0
3.09234e-163	1.08845e-162	-1.1307e-162	-1.72471e-163	-5.18308e-163	-2.5763e-163	1.7781e-163	-7.32708e-163	1.08977e-163	-1.64456e-163	8.00781e-163	-1.81636e-163	2.99285e-164	1.02739e-162	3.93886e-163	-9.30306e-163	-7.05532e-163	8.62851e-163	4.13783e-164	3.13943e-163	-1.05823e-163	6.35554e-163	7.425e-163	6.04589e-163	-8.5767e-163	5.55898e-163	8.71954e-164	3.25345e-163	5.1372e-164	-4.18579e-163	0
3.09234e-163	1.08845e-162	-1.1307e-162	-1.72471e-163	-5.18308e-163	-2.5763e-163	1.7781e-163	-7.32708e-163	1.08977e-163	-1.64456e-163	8.00781e-163	-1.81636e-163	2.99285e-164	1.02739e-162	3.93886e-163	-9.30306e-163	-7.05532e-163	8.62851e-163	4.13783e-164	3.13943e-163	-1.05823e-163	6.35554e-163	7.425e-163	6.04589e-163	-8.5767e-163	5.55898e-163	8.71954e-164	3.25345e-163	5.1372e-164	-4.18579e-163	0
3.09234e-163	1.08845e-162	-1.1307e-162	-1.72471e-163	-5.18308e-163	-2.5763e-163	1.7781e-163	-7.32708e-163	1.08977e-163	-1.64456e-163	8.00781e-163	-1.81636e-163	2.99285e-164	1.02739e-162	3.93886e-163	-9.30306e-163	-7.05532e-163	8.62851e-163	4.13783e-164	3.13943e-163	-1.05823e-163	6.35554e-163	7.425e-163	6.04589e-163	-8.5767e-163	5.55898e-163	8.71954e-164	3.25345e-163	5.1372e-164	-4.18579e-163	0
3.09234e-163	1.08845e-162	-1.1307e-162	-1.72471e-163	-5.18308e-163	-2.5763e-163	1.7781e-163	-7.32708e-163	1.08977e-163	-1.64456e-163	8.00781e-163	-1.81636e-163	2.99285e-164	1.02739e-162	3.93886e-163	-9.30306e-163	-7.05532e-163	8.62851e-163	4.13783e-164	3.13943e-163	-1.05823e-163	6.35554e-163	7.425e-163	6.04589e-163	-8.5767e-163	5.55898e-163	8.71954e-164	3.25345e-163	5.1372e-164	-4.18579e-163	0
3.09234e-163	1.08845e-162	-1.1307e-162	-1.72471e-163	-5.18308e-163	-2.5763e-163	1.7781e-163	-7.32708e-163	1.08977e-163	-1.64456e-163	8.00781e-163	-1.81636e-163	2.99285e-164	1.02739e-162	3.93886e-163	-9.30306e-163	-7.05532e-163	8.62851e-163	4.13783e-164	3.13943e-163	-1.05823e-163	6.35554e-163	7.425e-163	6.04589e-163	-8.5767e-163	5.55898e-163	8.71954e-164	3.25345e-163	5.1372e-164	-4.18579e-163	0
3.09234e-163	1.08845e-162	-1.1307e-162	-1.72471e-163	-5.18308e-163	-2.5763e-163	1.7781e-163	-7.32708e-163	1.08977e-163	-1.64456e-163	8.00781e-163	-1.81636e-163	2.99285e-164	1.02739e-162	3.93886e-163	-9.30306e-163	-7.05532e-163	8.62851e-163	4.13783e-164	3.13943e-163	-1.05823e-163	6.35554e-163	7.425e-163	6.04589e-163	-8.5767e-163	5.55898e-163	8.71954e-164	3.25345e-163	5.1372e-164	-4.18579e-163	0
3.09234e-163	1.08845e-162	-1.1307e-162	-1.72471e-163	-5.18308e-163	-2.5763e-163	1.7781e-163	-7.32708e-163	1.08977e-163	-1.64456e-163	8.00781e-163	-1.81636e-163	2.99285e-164	1.02739e-162	3.93886e-163	-9.30306e-163	-7.05532e-163	8.62851e-163	4.13783e-164	3.13943e-163	-1.05823e-163	6.35554e-163	7.425e-163	6.04589e-163	-8.5767e-163	5.55898e-163	8.71954e-164	3.25345e-163	5.1372e-164	-4.18579e-163	0
3.09234e-163	1.08845e-162	-1.1307e-162	-1.72471e-163	-5.18308e-163	-2.5763e-163	1.7781e-163	-7.32708e-163	1.08977e-163	-1.64456e-163	8.00781e-163	-1.81636e-163	2.99285e-164	1.02739e-162	3.93886e-163	-9.30306e-163	-7.05532e-163	8.62851e-163	4.13783e-164	3.13943e-163	-1.05823e-163	6.35554e-163	7.425e-163	6.04589e-163	-8.5767e-163	5.55898e-163	8.71954e-164	3.25345e-163	5.1372e-164	-4.18579e-163	0
3.09234e-163	1.08845e-162	-1.1307e-162	-1.72471e-163	-5.18308e-163	-2.5763e-163	1.7781e-163	-7.32708e-163	1.08977e-163	-1.64456e-163	8.00781e-163	-1.81636e-163	2.99285e-164	1.02739e-162	3.93886e-163	-9.30306e-163	-7.05532e-163	8.62851e-163	4.13783e-164	3.13943e-163	-1.05823e-163	6.35554e-163	7.425e-163	6.04589e-163	-8.5767e-163	5.55898e-163	8.71954e-164	3.25345e-163	5.1372e-164	-4.18579e-163	0
3.09234e-163	1.08845e-162	-1.1307e-162	-1.72471e-163	-5.18308e-163	-2.5763e-163	1.7781e-163	-7.32708e-163	1.08977e-163	-1.64456e-163	8.00781e-163	-1.81636e-163	2.99285e-164	1.02739e-162	3.93886e-163	-9.30306e-163	-7.05532e-163	8.62851e-163	4.13783e-164	3.13943e-163	-1.05823e-163	6.35554e-163	7.425e-163	6.04589e-163	-8.5767e-163	5.55898e-163	8.71954e-164	3.25345e-163	5.1372e-164	-4.18579e-163	0
3.09234e-163	1.08845e-162	-1.1307e-162	-1.72471e-163	-5.18308e-163	-2.5763e-163	1.7781e-163	-7.32708e-163	1.08977e-163	-1.64456e-163	8.00781e-163	-1.81636e-163	2.99285e-164	1.02739e-162	3.93886e-163	-9.30306e-163	-7.05532e-163	8.62851e-163	4.13783e-164	3.13943e-163	-1.05823e-163	6.35554e-163	7.425e-163	6.04589e-163	-8.5767e-163	5.55898e-163	8.71954e-164	3.25345e-163	5.1372e-164	-4.18579e-163	0
3.09234e-163	1.08845e-162	-1.1307e-162	-1.72471e-163	-5.18308e-163	-2.5763e-163	1.7781e-163	-7.32708e-163	1.08977e-163	-1.64456e-163	8.00781e-163	-1.81636e-163	2.99285e-164	1.02739e-162	3.93886e-163	-9.30306e-163	-7.05532e-163	8.62851e-163	4.13783e-164	3.13943e-163	-1.05823e-163	6.35554e-163	7.425e-163	6.04589e-163	-8.5767e-163	5.55898e-163	8.71954e-164	3.25345e-163	5.1372e-164	-4.18579e-163	0
3.09234e-163	1.08845e-162	-1.1307e-162	-1.72471e-163	-5.18308e-163	-2.5763e-163	1.7781e-163	-7.32708e-163	1.08977e-163	-1.64456e-163	8.00781e-163	-1.81636e-163	2.99285e-164	1.02739e-162	3.93886e-163	-9.30306e-163	-7.05532e-163	8.62851e-163	4.13783e-164	3.13943e-163	-1.05823e-163	6.35554e-163	7.425e-163	6.04589e-163	-8.5767e-163	5.55898e-163	8.71954e-164	3.25345e-163	5.1372e-164	-4.18579e-163	0
3.09234e-163	1.08845e-162	-1.1307e-162	-1.72471e-163	-5.18308e-163	-2.5763e-163	1.7781e-163	-7.32708e-163	1.08977e-163	-1.64456e-163	8.00781e-163	-1.81636e-163	2.99285e-164	1.02739e-162	3.93886e-163	-9.30306e-163	-7.05532e-163	8.62851e-163	4.13783e-164	3.13943e-163	-1.05823e-163	6.35554e-163	7.425e-163	6.04589e-163	-8.5767e-163	5.55898e-163	8.71954e-164	3.25345e-163	5.1372e-164	-4.18579e-163	0
3.09234e-163	1.08845e-162	-1.1307e-162	-1.72471e-163	-5.18308e-163	-2.5763e-163	1.7781e-163	-7.32708e-163	1.08977e-163	-1.64456e-163	8.00781e-163	-1.81636e-163	2.99285e-164	1.02739e-162	3.93886e-163	-9.30306e-163	-7.05532e-163	8.62851e-163	4.13783e-164	3.13943e-163	-1.05823e-163	6.35554e-163	7.425e-163	6.04589e-163	-8.5767e-163	5.55898e-163	8.71954e-164	3.25345e-163	5.1372e-164	-4.18579e-163	0
3.09234e-163	1.08845e-162	-1.1307e-162	-1.72471e-163	-5.18308e-163	-2.5763e-163	1.7781e-163	-7.32708e-163	1.08977e-163	-1.64456e-163	8.00781e-163	-1.81636e-163	2.99285e-164	1.02739e-162	3.93886e-163	-9.30306e-163	-7.05532e-163	8.62851e-163	4.13783e-164	3.13943e-163	-1.05823e-163	6.35554e-163	7.425e-163	6.04589e-163	-8.5767e-163	5.55898e-163	8.71954e-164	3.25345e-163	5.1372e-164	-4.18579e-163	0
3.09234e-163	1.08845e-162	-1.1307e-162	-1.72471e-163	-5.18308e-163	-2.5763e-163	1.7781e-163	-7.32708e-163	1.08977e-163	-1.64456e-163	8.00781e-163	-1.81636e-163	2.99285e-164	1.02739e-162	3.93886e-163	-9.30306e-163	-7.05532e-163	8.62851e-163	4.13783e-164	3.13943e-163	-1.05823e-163	6.35554e-163	7.425e-163	6.04589e-163	-8.5767e-163	5.55898e-163	8.71954e-164	3.25345e-163	5.1372e-164	-4.18579e-163	0
3.09234e-163	1.08845e-162	-1.1307e-162	-1.72471e-163	-5.18308e-163	-2.5763e-163	1.7781e-163	-7.32708e-163	1.08977e-163	-1.64456e-163	8.00781e-163	-1.81636e-163	2.99285e-164	1.02739e-162	3.93886e-163	-9.30306e-163	-7.05532e-163	8.62851e-163	4.13783e-164	3.13943e-163	-1.05823e-163	6.35554e-163	7.425e-163	6.04589e-163	-8.5767e-163	5.55898e-163	8.71954e-164	3.25345e-163	5.1372e-164	-4.18579e-163	0
3.09234e-163	1.08845e-162	-1.1307e-162	-1.72471e-163	-5.18308e-163	-2.5763e-163	1.7781e-163	-7.32708e-163	1.08977e-163	-1.64456e-163	8.00781e-163	-1.81636e-163	2.99285e-164	1.02739e-162	3.93886e-163	-9.30306e-163	-7.05532e-163	8.62851e-163	4.13783e-164	3.13943e-163	-1.05823e-163	6.35554e-163	7.425e-163	6.04589e-163	-8.5767e-163	5.55898e-163	8.71954e-164	3.25345e-163	5.1372e-164	-4.18579e-163	0
3.09234e-163	1.08845e-162	-1.1307e-162	-1.72471e-163	-5.18308e-163	-2.5763e-163	1.7781e-163	-7.32708e-163	1.08977e-163	-1.64456e-163	8.00781e-163	-1.81636e-163	2.99285e-164	1.02739e-162	3.93886e-163	-9.30306e-163	-7.05532e-163	8.62851e-163	4.13783e-164	3.13943e-163	-1.05823e-163	6.35554e-163	7.425e-163	6.04589e-163	-8.5767e-163	5.55898e-163	8.71954e-164	3.25345e-163	5.1372e-164	-4.18579e-163	0
3.09234e-163	1.08845e-162	-1.1307e-162	-1.72471e-163	-5.18308e-163	-2.5763e-163	1.7781e-163	-7.32708e-163	1.08977e-163	-1.64456e-163	8.00781e-163	-1.81636e-163	2.99285e-164	1.02739e-162	3.93886e-163	-9.30306e-163	-7.05532e-163	8.62851e-163	4.13783e-164	3.13943e-163	-1.05823e-163	6.35554e-163	7.425e-163	6.04589e-163	-8.5767e-163	5.55898e-163	8.71954e-164	3.25345e-163	5.1372e-164	-4.18579e-163	0
3.09234e-163	1.08845e-162	-1.1307e-162	-1.72471e-163	-5.18308e-163	-2.5763e-163	1.7781e-163	-7.32708e-163	1.08977e-163	-1.64456e-163	8.00781e-163	-1.81636e-163	2.99285e-164	1.02739e-162	3.93886e-163	-9.30306e-163	-7.05532e-163	8.62851e-163	4.13783e-164	3.13943e-163	-1.05823e-163	6.35554e-163	7.425e-163	6.04589e-163	-8.5767e-163	5.55898e-163	8.71954e-164	3.25345e-163	5.1372e-164	-4.18579e-163	0
3.09234e-163	1.08845e-162	-1.1307e-162	-1.72471e-163	-5.18308e-163	-2.5763e-163	1.7781e-163	-7.32708e-163	1.08977e-163	-1.64456e-163	8.00781e-163	-1.81636e-163	2.99285e-164	1.02739e-162	3.93886e-163	-9.30306e-163	-7.05532e-163	8.62851e-163	4.13783e-164	3.13943e-163	-1.05823e-163	6.35554e-163	7.425e-163	6.04589e-163	-8.5767e-163	5.55898e-163	8.71954e-164	3.25345e-163	5.1372e-164	-4.18579e-163	0
3.09234e-163	1.08845e-162	-1.1307e-162	-1.72471e-163	-5.18308e-163	-2.5763e-163	1.7781e-163	-7.32708e-163	1.08977e-163	-1.64456e-163	8.00781e-163	-1.81636e-163	2.99285e-164	1.02739e-162	3.93886e-163	-9.30306e-163	-7.05532e-163	8.62851e-163	4.13783e-164	3.13943e-163	-1.05823e-163	6.35554e-163	7.425e-163	6.04589e-163	-8.5767e-163	5.55898e-163	8.71954e-164	3.25345e-163	5.1372e-164	-4.18579e-163	0
3.09234e-163	1.08845e-162	-1.1307e-162	-1.72471e-163	-5.18308e-163	-2.5763e-163	1.7781e-163	-7.32708e-163	1.08977e-163	-1.64456e-163	8.00781e-163	-1.81636e-163	2.99285e-164	1.02739e-162	3.93886e-163	-9.30306e-163	-7.05532e-163	8.62851e-163	4.13783e-164	3.13943e-163	-1.05823e-163	6.35554e-163	7.425e-163	6.04589e-163	-8.5767e-163	5.55898e-163	8.71954e-164	3.25345e-163	5.1372e-164	-4.18579e-163	0
3.09234e-163	1.08845e-162	-1.1307e-162	-1.72471e-163	-5.18308e-163	-2.5763e-163	1.7781e-163	-7.32708e-163	1.08977e-163	-1.64456e-163	8.00781e-163	-1.81636e-163	2.99285e-164	1.02739e-162	3.93886e-163	-9.30306e-163	-7.05532e-163	8.62851e-163	4.13783e-164	3.13943e-163	-1.05823e-163	6.35554e-163	7.425e-163	6.04589e-163	-8.5767e-163	5.55898e-163	8.71954e-164	3.25345e-163	5.1372e-164	-4.18579e-163	0
3.09234e-163	1.08845e-162	-1.1307e-162	-1.72471e-163	-5.18308e-163	-2.5763e-163	1.7781e-163	-7.32708e-163	1.08977e-163	-1.64456e-163	8.00781e-163	-1.81636e-163	2.99285e-164	1.02739e-162	3.93886e-163	-9.30306e-163	-7.05532e-163	8.62851e-163	4.13783e-164	3.13943e-163	-1.05823e-163	6.35554e-163	7.425e-163	6.04589e-163	-8.5767e-163	5.55898e-163	8.71954e-164	3.25345e-163	5.1372e-164	-4.18579e-163	0
3.09234e-163	1.08845e-162	-1.1307e-162	-1.72471e-163	-5.18308e-163	-2.5763e-163	1.7781e-163	-7.32708e-163	1.08977e-163	-1.64456e-163	8.00781e-163	-1.81636e-163	2.99285e-164	1.02739e-162	3.93886e-163	-9.30306e-163	-7.05532e-163	8.62851e-163	4.13783e-164	3.13943e-163	-1.05823e-163	6.35554e-163	7.425e-163	6.04589e-163	-8.5767e-163	5.55898e-163	8.71954e-164	3.25345e-163	5.1372e-164	-4.18579e-163	0
3.09234e-163	1.08845e-162	-1.1307e-162	-1.72471e-163	-5.18308e-163	-2.5763e-163	1.7781e-163	-7.32708e-163	1.08977e-163	-1.64456e-163	8.00781e-163	-1.81636e-163	2.99285e-164	1.02739e-162	3.93886e-163	-9.30306e-163	-7.05532e-163	8.62851e-163	4.13783e-164	3.13943e-163	-1.05823e-163	6.35554e-163	7.425e-163	6.04589e-163	-8.5767e-163	5.55898e-163	8.71954e-164	3.25345e-163	5.1372e-164	-4.18579e-163	0
3.09234e-163	1.08845e-162	-1.1307e-162	-1.72471e-163	-5.18308e-163	-2.5763e-163	1.7781e-163	-7.32708e-163	1.08977e-163	-1.64456e-163	8.00781e-163	-1.81636e-163	2.99285e-164	1.02739e-162	3.93886e-163	-9.30306e-163	-7.05532e-163	8.62851e-163	4.13783e-164	3.13943e-163	-1.05823e-163	6.35554e-163	7.425e-163	6.04589e-163	-8.5767e-163	5.55898e-163	8.71954e-164	3.25345e-163	5.1372e-164	-4.18579e-163	0
3.09234e-163	1.08845e-162	-1.1307e-162	-1.72471e-163	-5.18308e-163	-2.5763e-163	1.7781e-163	-7.32708e-163	1.08977e-163	-1.64456e-163	8.00781e-163	-1.81636e-163	2.99285e-164	1.02739e-162	3.93886e-163	-9.30306e-163	-7.05532e-163	8.62851e-163	4.13783e-164	3.13943e-163	-1.05823e-163	6.35554e-163	7.425e-163	6.04589e-163	-8.5767e-163	5.55898e-163	8.71954e-164	3.25345e-163	5.1372e-164	-4.18579e-163	0
3.09234e-163	1.08845e-162	-1.1307e-162	-1.72471e-163	-5.18308e-163	-2.5763e-163	1.7781e-163	-7.32708e-163	1.08977e-163	-1.64456e-163	8.00781e-163	-1.81636e-163	2.99285e-164	1.02739e-162	3.93886e-163	-9.30306e-163	-7.05532e-163	8.62851e-163	4.13783e-164	3.13943e-163	-1.05823e-163	6.35554e-163	7.425e-163	6.04589e-163	-8.5767e-163	5.55898e-163	8.71954e-164	3.25345e-163	5.1372e-164	-4.18579e-163	0
3.09234e-163	1.08845e-162	-1.1307e-162	-1.72471e-163	-5.18308e-163	-2.5763e-163	1.7781e-163	-7.32708e-163	1.08977e-163	-1.64456e-163	8.00781e-163	-1.81636e-163	2.99285e-164	1.02739e-162	3.93886e-163	-9.30306e-163	-7.05532e-163	8.62851e-163	4.13783e-164	3.13943e-163	-1.05823e-163	6.35554e-163	7.425e-163	6.04589e-163	-8.5767e-163	5.55898e-163	8.71954e-164	3.25345e-163	5.1372e-164	-4.18579e-163	0
3.09234e-163	1.08845e-162	-1.1307e-162	-1.72471e-163	-5.18308e-163	-2.5763e-163	1.7781e-163	-7.32708e-163	1.08977e-163	-1.64456e-163	8.00781e-163	-1.81636e-163	2.99285e-164	1.02739e-162	3.93886e-163	-9.30306e-163	-7.05532e-163	8.62851e-163	4.13783e-164	3.13943e-163	-1.05823e-163	6.35554e-163	7.425e-163	6.04589e-163	-8.5767e-163	5.55898e-163	8.71954e-164	3.25345e-163	5.1372e-164	-4.18579e-163	0
3.09234e-163	1.08845e-162	-1.1307e-162	-1.72471e-163	-5.18308e-163	-2.5763e-163	1.7781e-163	-7.32708e-163	1.08977e-163	-1.64456e-163	8.00781e-163	-1.81636e-163	2.99285e-164	1.02739e-162	3.93886e-163	-9.30306e-163	-7.05532e-163	8.62851e-163	4.13783e-164	3.13943e-163	-1.05823e-163	6.35554e-163	7.425e-163	6.04589e-163	-8.5767e-163	5.55898e-163	8.71954e-164	3.25345e-163	5.1372e-164	-4.18579e-163	0
3.09234e-163	1.08845e-162	-1.1307e-162	-1.72471e-163	-5.18308e-163	-2.5763e-163	1.7781e-163	-7.32708e-163	1.08977e-163	-1.64456e-163	8.00781e-163	-1.81636e-163	2.99285e-164	1.02739e-162	3.93886e-163	-9.30306e-163	-7.05532e-163	8.62851e-163	4.13783e-164	3.13943e-163	-1.05823e-163	6.35554e-163	7.425e-163	6.04589e-163	-8.5767e-163	5.55898e-163	8.71954e-164	3.25345e-163	5.1372e-164	-4.18579e-163	0
3.09234e-163	1.08845e-162	-1.1307e-162	-1.72471e-163	-5.18308e-163	-2.5763e-163	1.7781e-163	-7.32708e-163	1.08977e-163	-1.64456e-163	8.00781e-163	-1.81636e-163	2.99285e-164	1.02739e-162	3.93886e-163	-9.30306e-163	-7.05532e-163	8.62851e-163	4.13783e-164	3.13943e-163	-1.05823e-163	6.35554e-163	7.425e-163	6.04589e-163	-8.5767e-163	5.55898e-163	8.71954e-164	3.25345e-163	5.1372e-164	-4.18579e-163	0
3.09234e-163	1.08845e-162	-1.1307e-162	-1.72471e-163	-5.18308e-163	-2.5763e-163	1.7781e-163	-7.32708e-163	1.08977e-163	-1.64456e-163	8.00781e-163	-1.81636e-163	2.99285e-164	1.02739e-162	3.93886e-163	-9.30306e-163	-7.05532e-163	8.62851e-163	4.13783e-164	3.13943e-163	-1.05823e-163	6.35554e-163	7.425e-163	6.04589e-163	-8.5767e-163	5.55898e-163	8.71954e-164	3.25345e-163	5.1372e-164	-4.18579e-163	0
3.09234e-163	1.08845e-162	-1.1307e-162	-1.72471e-163	-5.18308e-163	-2.5763e-163	1.7781e-163	-7.32708e-163	1.08977e-163	-1.64456e-163	8.00781e-163	-1.81636e-163	2.99285e-164	1.02739e-162	3.93886e-163	-9.30306e-163	-7.05532e-163	8.62851e-163	4.13783e-164	3.13943e-163	-1.05823e-163	6.35554e-163	7.425e-163	6.04589e-163	-8.5767e-163	5.55898e-163	8.71954e-164	3.25345e-163	5.1372e-164	-4.18579e-163	0
3.09234e-163	1.08845e-162	-1.1307e-162	-1.72471e-163	-5.18308e-163	-2.5763e-163	1.7781e-163	-7.32708e-163	1.08977e-163	-1.64456e-163	8.00781e-163	-1.81636e-163	2.99285e-164	1.02739e-162	3.93886e-163	-9.30306e-163	-7.05532e-163	8.62851e-163	4.13783e-164	3.13943e-163	-1.05823e-163	6.35554e-163	7.425e-163	6.04589e-163	-8.5767e-163	5.55898e-163	8.71954e-164	3.25345e-163	5.1372e-164	-4.18579e-163	0
3.09234e-163	1.08845e-162	-1.1307e-162	-1.72471e-163	-5.18308e-163	-2.5763e-163	1.7781e-163	-7.32708e-163	1.08977e-163	-1.64456e-163	8.00781e-163	-1.81636e-163	2.99285e-164	1.02739e-162	3.93886e-163	-9.30306e-163	-7.05532e-163	8.62851e-163	4.13783e-164	3.13943e-163	-1.05823e-163	6.35554e-163	7.425e-163	6.04589e-163	-8.5767e-163	5.55898e-163	8.71954e-164	3.25345e-163	5.1372e-164	-4.18579e-163	0
3.09234e-163	1.08845e-162	-1.1307e-162	-1.72471e-163	-5.18308e-163	-2.5763e-163	1.7781e-163	-7.32708e-163	1.08977e-163	-1.64456e-163	8.00781e-163	-1.81636e-163	2.99285e-164	1.02739e-162	3.93886e-163	-9.30306e-163	-7.05532e-163	8.62851e-163	4.13783e-164	3.13943e-163	-1.05823e-163	6.35554e-163	7.425e-163	6.04589e-163	-8.5767e-163	5.55898e-163	8.71954e-164	3.25345e-163	5.1372e-164	-4.18579e-163	0
3.09234e-163	1.08845e-162	-1.1307e-162	-1.72471e-163	-5.18308e-163	-2.5763e-163	1.7781e-163	-7.32708e-163	1.08977e-163	-1.64456e-163	8.00781e-163	-1.81636e-163	2.99285e-164	1.02739e-162	3.93886e-163	-9.30306e-163	-7.05532e-163	8.62851e-163	4.13783e-164	3.13943e-163	-1.05823e-163	6.35554e-163	7.425e-163	6.04589e-163	-8.5767e-163	5.55898e-163	8.71954e-164	3.25345e-163	5.1372e-164	-4.18579e-163	0
3.09234e-163	1.08845e-162	-1.1307e-162	-1.72471e-163	-5.18308e-163	-2.5763e-163	1.7781e-163	-7.32708e-163	1.08977e-163	-1.64456e-163	8.00781e-163	-1.81636e-163	2.99285e-164	1.02739e-162	3.93886e-163	-9.30306e-163	-7.05532e-163	8.62851e-163	4.13783e-164	3.13943e-163	-1.05823e-163	6.35554e-163	7.425e-163	6.04589e-163	-8.5767e-163	5.55898e-163	8.71954e-164	3.25345e-163	5.1372e-164	-4.18579e-163	0
3.09234e-163	1.08845e-162	-1.1307e-162	-1.72471e-163	-5.18308e-163	-2.5763e-163	1.7781e-163	-7.32708e-163	1.08977e-163	-1.64456e-163	8.00781e-163	-1.81636e-163	2.99285e-164	1.02739e-162	3.93886e-163	-9.30306e-163	-7.05532e-163	8.62851e-163	4.13783e-164	3.13943e-163	-1.05823e-163	6.35554e-163	7.425e-163	6.04589e-163	-8.5767e-163	5.55898e-163	8.71954e-164	3.25345e-163	5.1372e-164	-4.18579e-163	0
3.09234e-163	1.08845e-162	-1.1307e-162	-1.72471e-163	-5.18308e-163	-2.5763e-163	1.7781e-163	-7.32708e-163	1.08977e-163	-1.64456e-163	8.00781e-163	-1.81636e-163	2.99285e-164	1.02739e-162	3.93886e-163	-9.30306e-163	-7.05532e-163	8.62851e-163	4.13783e-164	3.13943e-163	-1.05823e-163	6.35554e-163	7.425e-163	6.04589e-163	-8.5767e-163	5.55898e-163	8.71954e-164	3.25345e-163	5.1372e-164	-4.18579e-163	0
3.09234e-163	1.08845e-162	-1.1307e-162	-1.72471e-163	-5.18308e-163	-2.5763e-163	1.7781e-163	-7.32708e-163	1.08977e-163	-1.64456e-163	8.00781e-163	-1.81636e-163	2.99285e-164	1.02739e-162	3.93886e-163	-9.30306e-163	-7.05532e-163	8.62851e-163	4.13783e-164	3.13943e-163	-1.05823e-163	6.35554e-163	7.425e-163	6.04589e-163	-8.5767e-163	5.55898e-163	8.71954e-164	3.25345e-163	5.1372e-164	-4.18579e-163	0
3.09234e-163	1.08845e-162	-1.1307e-162	-1.72471e-163	-5.18308e-163	-2.5763e-163	1.7781e-163	-7.32708e-163	1.08977e-163	-1.64456e-163	8.00781e-163	-1.81636e-163	2.99285e-164	1.02739e-162	3.93886e-163	-9.30306e-163	-7.05532e-163	8.62851e-163	4.13783e-164	3.13943e-163	-1.05823e-163	6.35554e-163	7.425e-163	6.04589e-163	-8.5767e-163	5.55898e-163	8.71954e-164	3.25345e-163	5.1372e-164	-4.18579e-163	0
3.09234e-163	1.08845e-162	-1.1307e-162	-1.72471e-163	-5.18308e-163	-2.5763e-163	1.7781e-163	-7.32708e-163	1.08977e-163	-1.64456e-163	8.00781e-163	-1.81636e-163	2.99285e-164	1.02739e-162	3.93886e-163	-9.30306e-163	-7.05532e-163	8.62851e-163	4.13783e-164	3.13943e-163	-1.05823e-163	6.35554e-163	7.425e-163	6.04589e-163	-8.5767e-163	5.55898e-163	8.71954e-164	3.25345e-163	5.1372e-164	-4.18579e-163	0
3.09234e-163	1.08845e-162	-1.1307e-162	-1.72471e-163	-5.18308e-163	-2.5763e-163	1.7781e-163	-7.32708e-163	1.08977e-163	-1.64456e-163	8.00781e-163	-1.81636e-163	2.99285e-164	1.02739e-162	3.93886e-163	-9.30306e-163	-7.05532e-163	8.62851e-163	4.13783e-164	3.13943e-163	-1.05823e-163	6.35554e-163	7.425e-163	6.04589e-163	-8.5767e-163	5.55898e-163	8.71954e-164	3.25345e-163	5.1372e-164	-4.18579e-163	0
3.09234e-163	1.08845e-162	-1.1307e-162	-1.72471e-163	-5.18308e-163	-2.5763e-163	1.7781e-163	-7.32708e-163	1.08977e-163	-1.64456e-163	8.00781e-163	-1.81636e-163	2.99285e-164	1.02739e-162	3.93886e-163	-9.30306e-163	-7.05532e-163	8.62851e-163	4.13783e-164	3.13943e-163	-1.05823e-163	6.35554e-163	7.425e-163	6.04589e-163	-8.5767e-163	5.55898e-163	8.71954e-164	3.25345e-163	5.1372e-164	-4.18579e-163	0
3.09234e-163	1.08845e-162	-1.1307e-162	-1.72471e-163	-5.18308e-163	-2.5763e-163	1.7781e-163	-7.32708e-163	1.08977e-163	-1.64456e-163	8.00781e-163	-1.81636e-163	2.99285e-164	1.02739e-162	3.93886e-163	-9.30306e-163	-7.05532e-163	8.62851e-163	4.13783e-164	3.13943e-163	-1.05823e-163	6.35554e-163	7.425e-163	6.04589e-163	-8.5767e-163	5.55898e-163	8.71954e-164	3.25345e-163	5.1372e-164	-4.18579e-163	0
3.09234e-163	1.08845e-162	-1.1307e-162	-1.72471e-163	-5.18308e-163	-2.5763e-163	1.7781e-163	-7.32708e-163	1.08977e-163	-1.64456e-163	8.00781e-163	-1.81636e-163	2.99285e-164	1.02739e-162	3.93886e-163	-9.30306e-163	-7.05532e-163	8.62851e-163	4.13783e-164	3.13943e-163	-1.05823e-163	6.35554e-163	7.425e-163	6.04589e-163	-8.5767e-163	5.55898e-163	8.71954e-164	3.25345e-163	5.1372e-164	-4.18579e-163	0
3.09234e-163	1.08845e-162	-1.1307e-162	-1.72471e-163	-5.18308e-163	-2.5763e-163	1.7781e-163	-7.32708e-163	1.08977e-163	-1.64456e-163	8.00781e-163	-1.81636e-163	2.99285e-164	1.02739e-162	3.93886e-163	-9.30306e-163	-7.05532e-163	8.62851e-163	4.13783e-164	3.13943e-163	-1.05823e-163	6.35554e-163	7.425e-163	6.04589e-163	-8.5767e-163	5.55898e-163	8.71954e-164	3.25345e-163	5.1372e-164	-4.18579e-163	0
3.09234e-163	1.08845e-162	-1.1307e-162	-1.72471e-163	-5.18308e-163	-2.5763e-163	1.7781e-163	-7.32708e-163	1.08977e-163	-1.64456e-163	8.00781e-163	-1.81636e-163	2.99285e-164	1.02739e-162	3.93886e-163	-9.30306e-163	-7.05532e-163	8.62851e-163	4.13783e-164	3.13943e-163	-1.05823e-163	6.35554e-163	7.425e-163	6.04589e-163	-8.5767e-163	5.55898e-163	8.71954e-164	3.25345e-163	5.1372e-164	-4.18579e-163	0
3.09234e-163	1.08845e-162	-1.1307e-162	-1.72471e-163	-5.18308e-163	-2.5763e-163	1.7781e-163	-7.32708e-163	1.08977e-163	-1.64456e-163	8.00781e-163	-1.81636e-163	2.99285e-164	1.02739e-162	3.93886e-163	-9.30306e-163	-7.05532e-163	8.62851e-163	4.13783e-164	3.13943e-163	-1.05823e-163	6.35554e-163	7.425e-163	6.04589e-163	-8.5767e-163	5.55898e-163	8.71954e-164	3.25345e-163	5.1372e-164	-4.18579e-163	0
3.09234e-163	1.08845e-162	-1.1307e-162	-1.72471e-163	-5.18308e-163	-2.5763e-163	1.7781e-163	-7.32708e-163	1.08977e-163	-1.64456e-163	8.00781e-163	-1.81636e-163	2.99285e-164	1.02739e-162	3.93886e-163	-9.30306e-163	-7.05532e-163	8.62851e-163	4.13783e-164	3.13943e-163	-1.05823e-163	6.35554e-163	7.425e-163	6.04589e-163	-8.5767e-163	5.55898e-163	8.71954e-164	3.25345e-163	5.1372e-164	-4.18579e-163	0
3.09234e-163	1.08845e-162	-1.1307e-162	-1.72471e-163	-5.18308e-163	-2.5763e-163	1.7781e-163	-7.32708e-163	1.08977e-163	-1.64456e-163	8.00781e-163	-1.81636e-163	2.99285e-164	1.02739e-162	3.93886e-163	-9.30306e-163	-7.05532e-163	8.62851e-163	4.13783e-164	3.13943e-163	-1.05823e-163	6.35554e-163	7.425e-163	6.04589e-163	-8.5767e-163	5.55898e-163	8.71954e-164	3.25345e-163	5.1372e-164	-4.18579e-163	0
3.09234e-163	1.08845e-162	-1.1307e-162	-1.72471e-163	-5.18308e-163	-2.5763e-163	1.7781e-163	-7.32708e-163	1.08977e-163	-1.64456e-163	8.00781e-163	-1.81636e-163	2.99285e-164	1.02739e-162	3.93886e-163	-9.30306e-163	-7.05532e-163	8.62851e-163	4.13783e-164	3.13943e-163	-1.05823e-163	6.35554e-163	7.425e-163	6.04589e-163	-8.5767e-163	5.55898e-163	8.71954e-164	3.25345e-163	5.1372e-164	-4.18579e-163	0
3.09234e-163	1.08845e-162	-1.1307e-162	-1.72471e-163	-5.18308e-163	-2.5763e-163	1.7781e-163	-7.32708e-163	1.08977e-163	-1.64456e-163	8.00781e-163	-1.81636e-163	2.99285e-164	1.02739e-162	3.93886e-163	-9.30306e-163	-7.05532e-163	8.62851e-163	4.13783e-164	3.13943e-163	-1.05823e-163	6.35554e-163	7.425e-163	6.04589e-163	-8.5767e-163	5.55898e-163	8.71954e-164	3.25345e-163	5.1372e-164	-4.18579e-163	0
3.09234e-163	1.08845e-162	-1.1307e-162	-1.72471e-163	-5.18308e-163	-2.5763e-163	1.7781e-163	-7.32708e-163	1.08977e-163	-1.64456e-163	8.00781e-163	-1.81636e-163	2.99285e-164	1.02739e-162	3.93886e-163	-9.30306e-163	-7.05532e-163	8.62851e-163	4.13783e-164	3.13943e-163	-1.05823e-163	6.35554e-163	7.425e-163	6.04589e-163	-8.5767e-163	5.55898e-163	8.71954e-164	3.25345e-163	5.1372e-164	-4.18579e-163	0
3.09234e-163	1.08845e-162	-1.1307e-162	-1.72471e-163	-5.18308e-163	-2.5763e-163	1.7781e-163	-7.32708e-163	1.08977e-163	-1.64456e-163	8.00781e-163	-1.81636e-163	2.99285e-164	1.02739e-162	3.93886e-163	-9.30306e-163	-7.05532e-163	8.62851e-163	4.13783e-164	3.13943e-163	-1.05823e-163	6.35554e-163	7.425e-163	6.04589e-163	-8.5767e-163	5.55898e-163	8.71954e-164	3.25345e-163	5.1372e-164	-4.18579e-163	0
3.09234e-163	1.08845e-162	-1.1307e-162	-1.72471e-163	-5.18308e-163	-2.5763e-163	1.7781e-163	-7.32708e-163	1.08977e-163	-1.64456e-163	8.00781e-163	-1.81636e-163	2.99285e-164	1.02739e-162	3.93886e-163	-9.30306e-163	-7.05532e-163	8.62851e-163	4.13783e-164	3.13943e-163	-1.05823e-163	6.35554e-163	7.425e-163	6.04589e-163	-8.5767e-163	5.55898e-163	8.71954e-164	3.25345e-163	5.1372e-164	-4.18579e-163	0
3.09234e-163	1.08845e-162	-1.1307e-162	-1.72471e-163	-5.18308e-163	-2.5763e-163	1.7781e-163	-7.32708e-163	1.08977e-163	-1.64456e-163	8.00781e-163	-1.81636e-163	2.99285e-164	1.02739e-162	3.93886e-163	-9.30306e-163	-7.05532e-163	8.62851e-163	4.13783e-164	3.13943e-163	-1.05823e-163	6.35554e-163	7.425e-163	6.04589e-163	-8.5767e-163	5.55898e-163	8.71954e-164	3.25345e-163	5.1372e-164	-4.18579e-163	0
3.09234e-163	1.08845e-162	-1.1307e-162	-1.72471e-163	-5.18308e-163	-2.5763e-163	1.7781e-163	-7.32708e-163	1.08977e-163	-1.64456e-163	8.00781e-163	-1.81636e-163	2.99285e-164	1.02739e-162	3.93886e-163	-9.30306e-163	-7.05532e-163	8.62851e-163	4.13783e-164	3.13943e-163	-1.05823e-163	6.35554e-163	7.425e-163	6.04589e-163	-8.5767e-163	5.55898e-163	8.71954e-164	3.25345e-163	5.1372e-164	-4.18579e-163	0
3.09234e-163	1.08845e-162	-1.1307e-162	-1.72471e-163	-5.18308e-163	-2.5763e-163	1.7781e-163	-7.32708e-163	1.08977e-163	-1.64456e-163	8.00781e-163	-1.81636e-163	2.99285e-164	1.02739e-162	3.93886e-163	-9.30306e-163	-7.05532e-163	8.62851e-163	4.13783e-164	3.13943e-163	-1.05823e-163	6.35554e-163	7.425e-163	6.04589e-163	-8.5767e-163	5.55898e-163	8.71954e-164	3.25345e-163	5.1372e-164	-4.18579e-163	0
3.09234e-163	1.08845e-162	-1.1307e-162	-1.72471e-163	-5.18308e-163	-2.5763e-163	1.7781e-163	-7.32708e-163	1.08977e-163	-1.64456e-163	8.00781e-163	-1.81636e-163	2.99285e-164	1.02739e-162	3.93886e-163	-9.30306e-163	-7.05532e-163	8.62851e-163	4.13783e-164	3.13943e-163	-1.05823e-163	6.35554e-163	7.425e-163	6.04589e-163	-8.5767e-163	5.55898e-163	8.71954e-164	3.25345e-163	5.1372e-164	-4.18579e-163	0
3.09234e-163	1.08845e-162	-1.1307e-162	-1.72471e-163	-5.18308e-163	-2.5763e-163	1.7781e-163	-7.32708e-163	1.08977e-163	-1.64456e-163	8.00781e-163	-1.81636e-163	2.99285e-164	1.02739e-162	3.93886e-163	-9.30306e-163	-7.05532e-163	8.62851e-163	4.13783e-164	3.13943e-163	-1.05823e-163	6.35554e-163	7.425e-163	6.04589e-163	-8.5767e-163	5.55898e-163	8.71954e-164	3.25345e-163	5.1372e-164	-4.18579e-163	0
3.09234e-163	1.08845e-162	-1.1307e-162	-1.72471e-163	-5.18308e-163	-2.5763e-163	1.7781e-163	-7.32708e-163	1.08977e-163	-1.64456e-163	8.00781e-163	-1.81636e-163	2.99285e-164	1.02739e-162	3.93886e-163	-9.30306e-163	-7.05532e-163	8.62851e-163	4.13783e-164	3.13943e-163	-1.05823e-163	6.35554e-163	7.425e-163	6.04589e-163	-8.5767e-163	5.55898e-163	8.71954e-164	3.25345e-163	5.1372e-164	-4.18579e-163	0
3.09234e-163	1.08845e-162	-1.1307e-162	-1.72471e-163	-5.18308e-163	-2.5763e-163	1.7781e-163	-7.32708e-163	1.08977e-163	-1.64456e-163	8.00781e-163	-1.81636e-163	2.99285e-164	1.02739e-162	3.93886e-163	-9.30306e-163	-7.05532e-163	8.62851e-163	4.13783e-164	3.13943e-163	-1.05823e-163	6.35554e-163	7.425e-163	6.04589e-163	-8.5767e-163	5.55898e-163	8.71954e-164	3.25345e-163	5.1372e-164	-4.18579e-163	0
3.09234e-163	1.08845e-162	-1.1307e-162	-1.72471e-163	-5.18308e-163	-2.5763e-163	1.7781e-163	-7.32708e-163	1.08977e-163	-1.64456e-163	8.00781e-163	-1.81636e-163	2.99285e-164	1.02739e-162	3.93886e-163	-9.30306e-163	-7.05532e-163	8.62851e-163	4.13783e-164	3.13943e-163	-1.05823e-163	6.35554e-163	7.425e-163	6.04589e-163	-8.5767e-163	5.55898e-163	8.71954e-164	3.25345e-163	5.1372e-164	-4.18579e-163	0
3.09234e-163	1.08845e-162	-1.1307e-162	-1.72471e-163	-5.18308e-163	-2.5763e-163	1.7781e-163	-7.32708e-163	1.08977e-163	-1.64456e-163	8.00781e-163	-1.81636e-163	2.99285e-164	1.02739e-162	3.93886e-163	-9.30306e-163	-7.05532e-163	8.62851e-163	4.13783e-164	3.13943e-163	-1.05823e-163	6.35554e-163	7.425e-163	6.04589e-163	-8.5767e-163	5.55898e-163	8.71954e-164	3.25345e-163	5.1372e-164	-4.18579e-163	0
3.09234e-163	1.08845e-162	-1.1307e-162	-1.72471e-163	-5.18308e-163	-2.5763e-163	1.7781e-163	-7.32708e-163	1.08977e-163	-1.64456e-163	8.00781e-163	-1.81636e-163	2.99285e-164	1.02739e-162	3.93886e-163	-9.30306e-163	-7.05532e-163	8.62851e-163	4.13783e-164	3.13943e-163	-1.05823e-163	6.35554e-163	7.425e-163	6.04589e-163	-8.5767e-163	5.55898e-163	8.71954e-164	3.25345e-163	5.1372e-164	-4.18579e-163	0
3.09234e-163	1.08845e-162	-1.1307e-162	-1.72471e-163	-5.18308e-163	-2.5763e-163	1.7781e-163	-7.32708e-163	1.08977e-163	-1.64456e-163	8.00781e-163	-1.81636e-163	2.99285e-164	1.02739e-162	3.93886e-163	-9.30306e-163	-7.05532e-163	8.62851e-163	4.13783e-164	3.13943e-163	-1.05823e-163	6.35554e-163	7.425e-163	6.04589e-163	-8.5767e-163	5.55898e-163	8.71954e-164	3.25345e-163	5.1372e-164	-4.18579e-163	0
3.09234e-163	1.08845e-162	-1.1307e-162	-1.72471e-163	-5.18308e-163	-2.5763e-163	1.7781e-163	-7.32708e-163	1.08977e-163	-1.64456e-163	8.00781e-163	-1.81636e-163	2.99285e-164	1.02739e-162	3.93886e-163	-9.30306e-163	-7.05532e-163	8.62851e-163	4.13783e-164	3.13943e-163	-1.05823e-163	6.35554e-163	7.425e-163	6.04589e-163	-8.5767e-163	5.55898e-163	8.71954e-164	3.25345e-163	5.1372e-164	-4.18579e-163	0
3.09234e-163	1.08845e-162	-1.1307e-162	-1.72471e-163	-5.18308e-163	-2.5763e-163	1.7781e-163	-7.32708e-163	1.08977e-163	-1.64456e-163	8.00781e-163	-1.81636e-163	2.99285e-164	1.02739e-162	3.93886e-163	-9.30306e-163	-7.05532e-163	8.62851e-163	4.13783e-164	3.13943e-163	-1.05823e-163	6.35554e-163	7.425e-163	6.04589e-163	-8.5767e-163	5.55898e-163	8.71954e-164	3.25345e-163	5.1372e-164	-4.18579e-163	0
3.09234e-163	1.08845e-162	-1.1307e-162	-1.72471e-163	-5.18308e-163	-2.5763e-163	1.7781e-163	-7.32708e-163	1.08977e-163	-1.64456e-163	8.00781e-163	-1.81636e-163	2.99285e-164	1.02739e-162	3.93886e-163	-9.30306e-163	-7.05532e-163	8.62851e-163	4.13783e-164	3.13943e-163	-1.05823e-163	6.35554e-163	7.425e-163	6.04589e-163	-8.5767e-163	5.55898e-163	8.71954e-164	3.25345e-163	5.1372e-164	-4.18579e-163	0
3.09234e-163	1.08845e-162	-1.1307e-162	-1.72471e-163	-5.18308e-163	-2.5763e-163	1.7781e-163	-7.32708e-163	1.08977e-163	-1.64456e-163	8.00781e-163	-1.81636e-163	2.99285e-164	1.02739e-162	3.93886e-163	-9.30306e-163	-7.05532e-163	8.62851e-163	4.13783e-164	3.13943e-163	-1.05823e-163	6.35554e-163	7.425e-163	6.04589e-163	-8.5767e-163	5.55898e-163	8.71954e-164	3.25345e-163	5.1372e-164	-4.18579e-163	0
3.09234e-163	1.08845e-162	-1.1307e-162	-1.72471e-163	-5.18308e-163	-2.5763e-163	1.7781e-163	-7.32708e-163	1.08977e-163	-1.64456e-163	8.00781e-163	-1.81636e-163	2.99285e-164	1.02739e-162	3.93886e-163	-9.30306e-163	-7.05532e-163	8.62851e-163	4.13783e-164	3.13943e-163	-1.05823e-163	6.35554e-163	7.425e-163	6.04589e-163	-8.5767e-163	5.55898e-163	8.71954e-164	3.25345e-163	5.1372e-164	-4.18579e-163	0
3.09234e-163	1.08845e-162	-1.1307e-162	-1.72471e-163	-5.18308e-163	-2.5763e-163	1.7781e-163	-7.32708e-163	1.08977e-163	-1.64456e-163	8.00781e-163	-1.81636e-163	2.99285e-164	1.02739e-162	3.93886e-163	-9.30306e-163	-7.05532e-163	8.62851e-163	4.13783e-164	3.13943e-163	-1.05823e-163	6.35554e-163	7.425e-163	6.04589e-163	-8.5767e-163	5.55898e-163	8.71954e-164	3.25345e-163	5.1372e-164	-4.18579e-163	0
3.09234e-163	1.08845e-162	-1.1307e-162	-1.72471e-163	-5.18308e-163	-2.5763e-163	1.7781e-163	-7.32708e-163	1.08977e-163	-1.64456e-163	8.00781e-163	-1.81636e-163	2.99285e-164	1.02739e-162	3.93886e-163	-9.30306e-163	-7.05532e-163	8.62851e-163	4.13783e-164	3.13943e-163	-1.05823e-163	6.35554e-163	7.425e-163	6.04589e-163	-8.5767e-163	5.55898e-163	8.71954e-164	3.25345e-163	5.1372e-164	-4.18579e-163	0
3.09234e-163	1.08845e-162	-1.1307e-162	-1.72471e-163	-5.18308e-163	-2.5763e-163	1.7781e-163	-7.32708e-163	1.08977e-163	-1.64456e-163	8.00781e-163	-1.81636e-163	2.99285e-164	1.02739e-162	3.93886e-163	-9.30306e-163	-7.05532e-163	8.62851e-163	4.13783e-164	3.13943e-163	-1.05823e-163	6.35554e-163	7.425e-163	6.04589e-163	-8.5767e-163	5.55898e-163	8.71954e-164	3.25345e-163	5.1372e-164	-4.18579e-163	0
3.09234e-163	1.08845e-162	-1.1307e-162	-1.72471e-163	-5.18308e-163	-2.5763e-163	1.7781e-163	-7.32708e-163	1.08977e-163	-1.64456e-163	8.00781e-163	-1.81636e-163	2.99285e-164	1.02739e-162	3.93886e-163	-9.30306e-163	-7.05532e-163	8.62851e-163	4.13783e-164	3.13943e-163	-1.05823e-163	6.35554e-163	7.425e-163	6.04589e-163	-8.5767e-163	5.55898e-163	8.71954e-164	3.25345e-163	5.1372e-164	-4.18579e-163	0
3.09234e-163	1.08845e-162	-1.1307e-162	-1.72471e-163	-5.18308e-163	-2.5763e-163	1.7781e-163	-7.32708e-163	1.08977e-163	-1.64456e-163	8.00781e-163	-1.81636e-163	2.99285e-164	1.02739e-162	3.93886e-163	-9.30306e-163	-7.05532e-163	8.62851e-163	4.13783e-164	3.13943e-163	-1.05823e-163	6.35554e-163	7.425e-163	6.04589e-163	-8.5767e-163	5.55898e-163	8.71954e-164	3.25345e-163	5.1372e-164	-4.18579e-163	0
3.09234e-163	1.08845e-162	-1.1307e-162	-1.72471e-163	-5.18308e-163	-2.5763e-163	1.7781e-163	-7.32708e-163	1.08977e-163	-1.64456e-163	8.00781e-163	-1.81636e-163	2.99285e-164	1.02739e-162	3.93886e-163	-9.30306e-163	-7.05532e-163	8.62851e-163	4.13783e-164	3.13943e-163	-1.05823e-163	6.35554e-163	7.425e-163	6.04589e-163	-8.5767e-163	5.55898e-163	8.71954e-164	3.25345e-163	5.1372e-164	-4.18579e-163	0
3.09234e-163	1.08845e-162	-1.1307e-162	-1.72471e-163	-5.18308e-163	-2.5763e-163	1.7781e-163	-7.32708e-163	1.08977e-163	-1.64456e-163	8.00781e-163	-1.81636e-163	2.99285e-164	1.02739e-162	3.93886e-163	-9.30306e-163	-7.05532e-163	8.62851e-163	4.13783e-164	3.13943e-163	-1.05823e-163	6.35554e-163	7.425e-163	6.04589e-163	-8.5767e-163	5.55898e-163	8.71954e-164	3.25345e-163	5.1372e-164	-4.18579e-163	0
3.09234e-163	1.08845e-162	-1.1307e-162	-1.72471e-163	-5.18308e-163	-2.5763e-163	1.7781e-163	-7.32708e-163	1.08977e-163	-1.64456e-163	8.00781e-163	-1.81636e-163	2.99285e-164	1.02739e-162	3.93886e-163	-9.30306e-163	-7.05532e-163	8.62851e-163	4.13783e-164	3.13943e-163	-1.05823e-163	6.35554e-163	7.425e-163	6.04589e-163	-8.5767e-163	5.55898e-163	8.71954e-164	3.25345e-163	5.1372e-164	-4.18579e-163	0
3.09234e-163	1.08845e-162	-1.1307e-162	-1.72471e-163	-5.18308e-163	-2.5763e-163	1.7781e-163	-7.32708e-163	1.08977e-163	-1.64456e-163	8.00781e-163	-1.81636e-163	2.99285e-164	1.02739e-162	3.93886e-163	-9.30306e-163	-7.05532e-163	8.62851e-163	4.13783e-164	3.13943e-163	-1.05823e-163	6.35554e-163	7.425e-163	6.04589e-163	-8.5767e-163	5.55898e-163	8.71954e-164	3.25345e-163	5.1372e-164	-4.18579e-163	0
3.09234e-163	1.08845e-162	-1.1307e-162	-1.72471e-163	-5.18308e-163	-2.5763e-163	1.7781e-163	-7.32708e-163	1.08977e-163	-1.64456e-163	8.00781e-163	-1.81636e-163	2.99285e-164	1.02739e-162	3.93886e-163	-9.30306e-163	-7.05532e-163	8.62851e-163	4.13783e-164	3.13943e-163	-1.05823e-163	6.35554e-163	7.425e-163	6.04589e-163	-8.5767e-163	5.55898e-163	8.71954e-164	3.25345e-163	5.1372e-164	-4.18579e-163	0
3.09234e-163	1.08845e-162	-1.1307e-162	-1.72471e-163	-5.18308e-163	-2.5763e-163	1.7781e-163	-7.32708e-163	1.08977e-163	-1.64456e-163	8.00781e-163	-1.81636e-163	2.99285e-164	1.02739e-162	3.93886e-163	-9.30306e-163	-7.05532e-163	8.62851e-163	4.13783e-164	3.13943e-163	-1.05823e-163	6.35554e-163	7.425e-163	6.04589e-163	-8.5767e-163	5.55898e-163	8.71954e-164	3.25345e-163	5.1372e-164	-4.18579e-163	0
3.09234e-163	1.08845e-162	-1.1307e-162	-1.72471e-163	-5.18308e-163	-2.5763e-163	1.7781e-163	-7.32708e-163	1.08977e-163	-1.64456e-163	8.00781e-163	-1.81636e-163	2.99285e-164	1.02739e-162	3.93886e-163	-9.30306e-163	-7.05532e-163	8.62851e-163	4.13783e-164	3.13943e-163	-1.05823e-163	6.35554e-163	7.425e-163	6.04589e-163	-8.5767e-163	5.55898e-163	8.71954e-164	3.25345e-163	5.1372e-164	-4.18579e-163	0
3.09234e-163	1.08845e-162	-1.1307e-162	-1.72471e-163	-5.18308e-163	-2.5763e-163	1.7781e-163	-7.32708e-163	1.08977e-163	-1.64456e-163	8.00781e-163	-1.81636e-163	2.99285e-164	1.02739e-162	3.93886e-163	-9.30306e-163	-7.05532e-163	8.62851e-163	4.13783e-164	3.13943e-163	-1.05823e-163	6.35554e-163	7.425e-163	6.04589e-163	-8.5767e-163	5.55898e-163	8.71954e-164	3.25345e-163	5.1372e-164	-4.18579e-163	0
3.09234e-163	1.08845e-162	-1.1307e-162	-1.72471e-163	-5.18308e-163	-2.5763e-163	1.7781e-163	-7.32708e-163	1.08977e-163	-1.64456e-163	8.00781e-163	-1.81636e-163	2.99285e-164	1.02739e-162	3.93886e-163	-9.30306e-163	-7.05532e-163	8.62851e-163	4.13783e-164	3.13943e-163	-1.05823e-163	6.35554e-163	7.425e-163	6.04589e-163	-8.5767e-163	5.55898e-163	8.71954e-164	3.25345e-163	5.1372e-164	-4.18579e-163	0
3.09234e-163	1.08845e-162	-1.1307e-162	-1.72471e-163	-5.18308e-163	-2.5763e-163	1.7781e-163	-7.32708e-163	1.08977e-163	-1.64456e-163	8.00781e-163	-1.81636e-163	2.99285e-164	1.02739e-162	3.93886e-163	-9.30306e-163	-7.05532e-163	8.62851e-163	4.13783e-164	3.13943e-163	-1.05823e-163	6.35554e-163	7.425e-163	6.04589e-163	-8.5767e-163	5.55898e-163	8.71954e-164	3.25345e-163	5.1372e-164	-4.18579e-163	0
3.09234e-163	1.08845e-162	-1.1307e-162	-1.72471e-163	-5.18308e-163	-2.5763e-163	1.7781e-163	-7.32708e-163	1.08977e-163	-1.64456e-163	8.00781e-163	-1.81636e-163	2.99285e-164	1.02739e-162	3.93886e-163	-9.30306e-163	-7.05532e-163	8.62851e-163	4.13783e-164	3.13943e-163	-1.05823e-163	6.35554e-163	7.425e-163	6.04589e-163	-8.5767e-163	5.55898e-163	8.71954e-164	3.25345e-163	5.1372e-164	-4.18579e-163	0
3.09234e-163	1.08845e-162	-1.1307e-162	-1.72471e-163	-5.18308e-163	-2.5763e-163	1.7781e-163	-7.32708e-163	1.08977e-163	-1.64456e-163	8.00781e-163	-1.81636e-163	2.99285e-164	1.02739e-162	3.93886e-163	-9.30306e-163	-7.05532e-163	8.62851e-163	4.13783e-164	3.13943e-163	-1.05823e-163	6.35554e-163	7.425e-163	6.04589e-163	-8.5767e-163	5.55898e-163	8.71954e-164	3.25345e-163	5.1372e-164	-4.18579e-163	0
3.09234e-163	1.08845e-162	-1.1307e-162	-1.72471e-163	-5.18308e-163	-2.5763e-163	1.7781e-163	-7.32708e-163	1.08977e-163	-1.64456e-163	8.00781e-163	-1.81636e-163	2.99285e-164	1.02739e-162	3.93886e-163	-9.30306e-163	-7.05532e-163	8.62851e-163	4.13783e-164	3.13943e-163	-1.05823e-163	6.35554e-163	7.425e-163	6.04589e-163	-8.5767e-163	5.55898e-163	8.71954e-164	3.25345e-163	5.1372e-164	-4.18579e-163	0
3.09234e-163	1.08845e-162	-1.1307e-162	-1.72471e-163	-5.18308e-163	-2.5763e-163	1.7781e-163	-7.32708e-163	1.08977e-163	-1.64456e-163	8.00781e-163	-1.81636e-163	2.99285e-164	1.02739e-162	3.93886e-163	-9.30306e-163	-7.05532e-163	8.62851e-163	4.13783e-164	3.13943e-163	-1.05823e-163	6.35554e-163	7.425e-163	6.04589e-163	-8.5767e-163	5.55898e-163	8.71954e-164	3.25345e-163	5.1372e-164	-4.18579e-163	0
3.09234e-163	1.08845e-162	-1.1307e-162	-1.72471e-163	-5.18308e-163	-2.5763e-163	1.7781e-163	-7.32708e-163	1.08977e-163	-1.64456e-163	8.00781e-163	-1.81636e-163	2.99285e-164	1.02739e-162	3.93886e-163	-9.30306e-163	-7.05532e-163	8.62851e-163	4.13783e-164	3.13943e-163	-1.05823e-163	6.35554e-163	7.425e-163	6.04589e-163	-8.5767e-163	5.55898e-163	8.71954e-164	3.25345e-163	5.1372e-164	-4.18579e-163	0
3.09234e-163	1.08845e-162	-1.1307e-162	-1.72471e-163	-5.18308e-163	-2.5763e-163	1.7781e-163	-7.32708e-163	1.08977e-163	-1.64456e-163	8.00781e-163	-1.81636e-163	2.99285e-164	1.02739e-162	3.93886e-163	-9.30306e-163	-7.05532e-163	8.62851e-163	4.13783e-164	3.13943e-163	-1.05823e-163	6.35554e-163	7.425e-163	6.04589e-163	-8.5767e-163	5.55898e-163	8.71954e-164	3.25345e-163	5.1372e-164	-4.18579e-163	0
3.09234e-163	1.08845e-162	-1.1307e-162	-1.72471e-163	-5.18308e-163	-2.5763e-163	1.7781e-163	-7.32708e-163	1.08977e-163	-1.64456e-163	8.00781e-163	-1.81636e-163	2.99285e-164	1.02739e-162	3.93886e-163	-9.30306e-163	-7.05532e-163	8.62851e-163	4.13783e-164	3.13943e-163	-1.05823e-163	6.35554e-163	7.425e-163	6.04589e-163	-8.5767e-163	5.55898e-163	8.71954e-164	3.25345e-163	5.1372e-164	-4.18579e-163	0
3.09234e-163	1.08845e-162	-1.1307e-162	-1.72471e-163	-5.18308e-163	-2.5763e-163	1.7781e-163	-7.32708e-163	1.08977e-163	-1.64456e-163	8.00781e-163	-1.81636e-163	2.99285e-164	1.02739e-162	3.93886e-163	-9.30306e-163	-7.05532e-163	8.62851e-163	4.13783e-164	3.13943e-163	-1.05823e-163	6.35554e-163	7.425e-163	6.04589e-163	-8.5767e-163	5.55898e-163	8.71954e-164	3.25345e-163	5.1372e-164	-4.18579e-163	0
3.09234e-163	1.08845e-162	-1.1307e-162	-1.72471e-163	-5.18308e-163	-2.5763e-163	1.7781e-163	-7.32708e-163	1.08977e-163	-1.64456e-163	8.00781e-163	-1.81636e-163	2.99285e-164	1.02739e-162	3.93886e-163	-9.30306e-163	-7.05532e-163	8.62851e-163	4.13783e-164	3.13943e-163	-1.05823e-163	6.35554e-163	7.425e-163	6.04589e-163	-8.5767e-163	5.55898e-163	8.71954e-164	3.25345e-163	5.1372e-164	-4.18579e-163	0
3.09234e-163	1.08845e-162	-1.1307e-162	-1.72471e-163	-5.18308e-163	-2.5763e-163	1.7781e-163	-7.32708e-163	1.08977e-163	-1.64456e-163	8.00781e-163	-1.81636e-163	2.99285e-164	1.02739e-162	3.93886e-163	-9.30306e-163	-7.05532e-163	8.62851e-163	4.13783e-164	3.13943e-163	-1.05823e-163	6.35554e-163	7.425e-163	6.04589e-163	-8.5767e-163	5.55898e-163	8.71954e-164	3.25345e-163	5.1372e-164	-4.18579e-163	0
3.09234e-163	1.08845e-162	-1.1307e-162	-1.72471e-163	-5.18308e-163	-2.5763e-163	1.7781e-163	-7.32708e-163	1.08977e-163	-1.64456e-163	8.00781e-163	-1.81636e-163	2.99285e-164	1.02739e-162	3.93886e-163	-9.30306e-163	-7.05532e-163	8.62851e-163	4.13783e-164	3.13943e-163	-1.05823e-163	6.35554e-163	7.425e-163	6.04589e-163	-8.5767e-163	5.55898e-163	8.71954e-164	3.25345e-163	5.1372e-164	-4.18579e-163	0
3.09234e-163	1.08845e-162	-1.1307e-162	-1.72471e-163	-5.18308e-163	-2.5763e-163	1.7781e-163	-7.32708e-163	1.08977e-163	-1.64456e-163	8.00781e-163	-1.81636e-163	2.99285e-164	1.02739e-162	3.93886e-163	-9.30306e-163	-7.05532e-163	8.62851e-163	4.13783e-164	3.13943e-163	-1.05823e-163	6.35554e-163	7.425e-163	6.04589e-163	-8.5767e-163	5.55898e-163	8.71954e-164	3.25345e-163	5.1372e-164	-4.18579e-163	0
3.09234e-163	1.08845e-162	-1.1307e-162	-1.72471e-163	-5.18308e-163	-2.5763e-163	1.7781e-163	-7.32708e-163	1.08977e-163	-1.64456e-163	8.00781e-163	-1.81636e-163	2.99285e-164	1.02739e-162	3.93886e-163	-9.30306e-163	-7.05532e-163	8.62851e-163	4.13783e-164	3.13943e-163	-1.05823e-163	6.35554e-163	7.425e-163	6.04589e-163	-8.5767e-163	5.55898e-163	8.71954e-164	3.25345e-163	5.1372e-164	-4.18579e-163	0
3.09234e-163	1.08845e-162	-1.1307e-162	-1.72471e-163	-5.18308e-163	-2.5763e-163	1.7781e-163	-7.32708e-163	1.08977e-163	-1.64456e-163	8.00781e-163	-1.81636e-163	2.99285e-164	1.02739e-162	3.93886e-163	-9.30306e-163	-7.05532e-163	8.62851e-163	4.13783e-164	3.13943e-163	-1.05823e-163	6.35554e-163	7.425e-163	6.04589e-163	-8.5767e-163	5.55898e-163	8.71954e-164	3.25345e-163	5.1372e-164	-4.18579e-163	0
3.09234e-163	1.08845e-162	-1.1307e-162	-1.72471e-163	-5.18308e-163	-2.5763e-163	1.7781e-163	-7.32708e-163	1.08977e-163	-1.64456e-163	8.00781e-163	-1.81636e-163	2.99285e-164	1.02739e-162	3.93886e-163	-9.30306e-163	-7.05532e-163	8.62851e-163	4.13783e-164	3.13943e-163	-1.05823e-163	6.35554e-163	7.425e-163	6.04589e-163	-8.5767e-163	5.55898e-163	8.71954e-164	3.25345e-163	5.1372e-164	-4.18579e-163	0
3.09234e-163	1.08845e-162	-1.1307e-162	-1.72471e-163	-5.18308e-163	-2.5763e-163	1.7781e-163	-7.32708e-163	1.08977e-163	-1.64456e-163	8.00781e-163	-1.81636e-163	2.99285e-164	1.02739e-162	3.93886e-163	-9.30306e-163	-7.05532e-163	8.62851e-163	4.13783e-164	3.13943e-163	-1.05823e-163	6.35554e-163	7.425e-163	6.04589e-163	-8.5767e-163	5.55898e-163	8.71954e-164	3.25345e-163	5.1372e-164	-4.18579e-163	0
3.09234e-163	1.08845e-162	-1.1307e-162	-1.72471e-163	-5.18308e-163	-2.5763e-163	1.7781e-163	-7.32708e-163	1.08977e-163	-1.64456e-163	8.00781e-163	-1.81636e-163	2.99285e-164	1.02739e-162	3.93886e-163	-9.30306e-163	-7.05532e-163	8.62851e-163	4.13783e-164	3.13943e-163	-1.05823e-163	6.35554e-163	7.425e-163	6.04589e-163	-8.5767e-163	5.55898e-163	8.71954e-164	3.25345e-163	5.1372e-164	-4.18579e-163	0
3.09234e-163	1.08845e-162	-1.1307e-162	-1.72471e-163	-5.18308e-163	-2.5763e-163	1.7781e-163	-7.32708e-163	1.08977e-163	-1.64456e-163	8.00781e-163	-1.81636e-163	2.99285e-164	1.02739e-162	3.93886e-163	-9.30306e-163	-7.05532e-163	8.62851e-163	4.13783e-164	3.13943e-163	-1.05823e-163	6.35554e-163	7.425e-163	6.04589e-163	-8.5767e-163	5.55898e-163	8.71954e-164	3.25345e-163	5.1372e-164	-4.18579e-163	0
3.09234e-163	1.08845e-162	-1.1307e-162	-1.72471e-163	-5.18308e-163	-2.5763e-163	1.7781e-163	-7.32708e-163	1.08977e-163	-1.64456e-163	8.00781e-163	-1.81636e-163	2.99285e-164	1.02739e-162	3.93886e-163	-9.30306e-163	-7.05532e-163	8.62851e-163	4.13783e-164	3.13943e-163	-1.05823e-163	6.35554e-163	7.425e-163	6.04589e-163	-8.5767e-163	5.55898e-163	8.71954e-164	3.25345e-163	5.1372e-164	-4.18579e-163	0
3.09234e-163	1.08845e-162	-1.1307e-162	-1.72471e-163	-5.18308e-163	-2.5763e-163	1.7781e-163	-7.32708e-163	1.08977e-163	-1.64456e-163	8.00781e-163	-1.81636e-163	2.99285e-164	1.02739e-162	3.93886e-163	-9.30306e-163	-7.05532e-163	8.62851e-163	4.13783e-164	3.13943e-163	-1.05823e-163	6.35554e-163	7.425e-163	6.04589e-163	-8.5767e-163	5.55898e-163	8.71954e-164	3.25345e-163	5.1372e-164	-4.18579e-163	0
3.09234e-163	1.08845e-162	-1.1307e-162	-1.72471e-163	-5.18308e-163	-2.5763e-163	1.7781e-163	-7.32708e-163	1.08977e-163	-1.64456e-163	8.00781e-163	-1.81636e-163	2.99285e-164	1.02739e-162	3.93886e-163	-9.30306e-163	-7.05532e-163	8.62851e-163	4.13783e-164	3.13943e-163	-1.05823e-163	6.35554e-163	7.425e-163	6.04589e-163	-8.5767e-163	5.55898e-163	8.71954e-164	3.25345e-163	5.1372e-164	-4.18579e-163	0
3.09234e-163	1.08845e-162	-1.1307e-162	-1.72471e-163	-5.18308e-163	-2.5763e-163	1.7781e-163	-7.32708e-163	1.08977e-163	-1.64456e-163	8.00781e-163	-1.81636e-163	2.99285e-164	1.02739e-162	3.93886e-163	-9.30306e-163	-7.05532e-163	8.62851e-163	4.13783e-164	3.13943e-163	-1.05823e-163	6.35554e-163	7.425e-163	6.04589e-163	-8.5767e-163	5.55898e-163	8.71954e-164	3.25345e-163	5.1372e-164	-4.18579e-163	0
3.09234e-163	1.08845e-162	-1.1307e-162	-1.72471e-163	-5.18308e-163	-2.5763e-163	1.7781e-163	-7.32708e-163	1.08977e-163	-1.64456e-163	8.00781e-163	-1.81636e-163	2.99285e-164	1.02739e-162	3.93886e-163	-9.30306e-163	-7.05532e-163	8.62851e-163	4.13783e-164	3.13943e-163	-1.05823e-163	6.35554e-163	7.425e-163	6.04589e-163	-8.5767e-163	5.55898e-163	8.71954e-164	3.25345e-163	5.1372e-164	-4.18579e-163	0
3.09234e-163	1.08845e-162	-1.1307e-162	-1.72471e-163	-5.18308e-163	-2.5763e-163	1.7781e-163	-7.32708e-163	1.08977e-163	-1.64456e-163	8.00781e-163	-1.81636e-163	2.99285e-164	1.02739e-162	3.93886e-163	-9.30306e-163	-7.05532e-163	8.62851e-163	4.13783e-164	3.13943e-163	-1.05823e-163	6.35554e-163	7.425e-163	6.04589e-163	-8.5767e-163	5.55898e-163	8.71954e-164	3.25345e-163	5.1372e-164	-4.18579e-163	0
3.09234e-163	1.08845e-162	-1.1307e-162	-1.72471e-163	-5.18308e-163	-2.5763e-163	1.7781e-163	-7.32708e-163	1.08977e-163	-1.64456e-163	8.00781e-163	-1.81636e-163	2.99285e-164	1.02739e-162	3.93886e-163	-9.30306e-163	-7.05532e-163	8.62851e-163	4.13783e-164	3.13943e-163	-1.05823e-163	6.35554e-163	7.425e-163	6.04589e-163	-8.5767e-163	5.55898e-163	8.71954e-164	3.25345e-163	5.1372e-164	-4.18579e-163	0
3.09234e-163	1.08845e-162	-1.1307e-162	-1.72471e-163	-5.18308e-163	-2.5763e-163	1.7781e-163	-7.32708e-163	1.08977e-163	-1.64456e-163	8.00781e-163	-1.81636e-163	2.99285e-164	1.02739e-162	3.93886e-163	-9.30306e-163	-7.05532e-163	8.62851e-163	4.13783e-164	3.13943e-163	-1.05823e-163	6.35554e-163	7.425e-163	6.04589e-163	-8.5767e-163	5.55898e-163	8.71954e-164	3.25345e-163	5.1372e-164	-4.18579e-163	0
3.09234e-163	1.08845e-162	-1.1307e-162	-1.72471e-163	-5.18308e-163	-2.5763e-163	1.7781e-163	-7.32708e-163	1.08977e-163	-1.64456e-163	8.00781e-163	-1.81636e-163	2.99285e-164	1.02739e-162	3.93886e-163	-9.30306e-163	-7.05532e-163	8.62851e-163	4.13783e-164	3.13943e-163	-1.05823e-163	6.35554e-163	7.425e-163	6.04589e-163	-8.5767e-163	5.55898e-163	8.71954e-164	3.25345e-163	5.1372e-164	-4.18579e-163	0
3.09234e-163	1.08845e-162	-1.1307e-162	-1.72471e-163	-5.18308e-163	-2.5763e-163	1.7781e-163	-7.32708e-163	1.08977e-163	-1.64456e-163	8.00781e-163	-1.81636e-163	2.99285e-164	1.02739e-162	3.93886e-163	-9.30306e-163	-7.05532e-163	8.62851e-163	4.13783e-164	3.13943e-163	-1.05823e-163	6.35554e-163	7.425e-163	6.04589e-163	-8.5767e-163	5.55898e-163	8.71954e-164	3.25345e-163	5.1372e-164	-4.18579e-163	0
3.09234e-163	1.08845e-162	-1.1307e-162	-1.72471e-163	-5.18308e-163	-2.5763e-163	1.7781e-163	-7.32708e-163	1.08977e-163	-1.64456e-163	8.00781e-163	-1.81636e-163	2.99285e-164	1.02739e-162	3.93886e-163	-9.30306e-163	-7.05532e-163	8.62851e-163	4.13783e-164	3.13943e-163	-1.05823e-163	6.35554e-163	7.425e-163	6.04589e-163	-8.5767e-163	5.55898e-163	8.71954e-164	3.25345e-163	5.1372e-164	-4.18579e-163	0
3.09234e-163	1.08845e-162	-1.1307e-162	-1.72471e-163	-5.18308e-163	-2.5763e-163	1.7781e-163	-7.32708e-163	1.08977e-163	-1.64456e-163	8.00781e-163	-1.81636e-163	2.99285e-164	1.02739e-162	3.93886e-163	-9.30306e-163	-7.05532e-163	8.62851e-163	4.13783e-164	3.13943e-163	-1.05823e-163	6.35554e-163	7.425e-163	6.04589e-163	-8.5767e-163	5.55898e-163	8.71954e-164	3.25345e-163	5.1372e-164	-4.18579e-163	0
3.09234e-163	1.08845e-162	-1.1307e-162	-1.72471e-163	-5.18308e-163	-2.5763e-163	1.7781e-163	-7.32708e-163	1.08977e-163	-1.64456e-163	8.00781e-163	-1.81636e-163	2.99285e-164	1.02739e-162	3.93886e-163	-9.30306e-163	-7.05532e-163	8.62851e-163	4.13783e-164	3.13943e-163	-1.05823e-163	6.35554e-163	7.425e-163	6.04589e-163	-8.5767e-163	5.55898e-163	8.71954e-164	3.25345e-163	5.1372e-164	-4.18579e-163	0
3.09234e-163	1.08845e-162	-1.1307e-162	-1.72471e-163	-5.18308e-163	-2.5763e-163	1.7781e-163	-7.32708e-163	1.08977e-163	-1.64456e-163	8.00781e-163	-1.81636e-163	2.99285e-164	1.02739e-162	3.93886e-163	-9.30306e-163	-7.05532e-163	8.62851e-163	4.13783e-164	3.13943e-163	-1.05823e-163	6.35554e-163	7.425e-163	6.04589e-163	-8.5767e-163	5.55898e-163	8.71954e-164	3.25345e-163	5.1372e-164	-4.18579e-163	0
3.09234e-163	1.08845e-162	-1.1307e-162	-1.72471e-163	-5.18308e-163	-2.5763e-163	1.7781e-163	-7.32708e-163	1.08977e-163	-1.64456e-163	8.00781e-163	-1.81636e-163	2.99285e-164	1.02739e-162	3.93886e-163	-9.30306e-163	-7.05532e-163	8.62851e-163	4.13783e-164	3.13943e-163	-1.05823e-163	6.35554e-163	7.425e-163	6.04589e-163	-8.5767e-163	5.55898e-163	8.71954e-164	3.25345e-163	5.1372e-164	-4.18579e-163	0
3.09234e-163	1.08845e-162	-1.1307e-162	-1.72471e-163	-5.18308e-163	-2.5763e-163	1.7781e-163	-7.32708e-163	1.08977e-163	-1.64456e-163	8.00781e-163	-1.81636e-163	2.99285e-164	1.02739e-162	3.93886e-163	-9.30306e-163	-7.05532e-163	8.62851e-163	4.13783e-164	3.13943e-163	-1.05823e-163	6.35554e-163	7.425e-163	6.04589e-163	-8.5767e-163	5.55898e-163	8.71954e-164	3.25345e-163	5.1372e-164	-4.18579e-163	0
3.09234e-163	1.08845e-162	-1.1307e-162	-1.72471e-163	-5.18308e-163	-2.5763e-163	1.7781e-163	-7.32708e-163	1.08977e-163	-1.64456e-163	8.00781e-163	-1.81636e-163	2.99285e-164	1.02739e-162	3.93886e-163	-9.30306e-163	-7.05532e-163	8.62851e-163	4.13783e-164	3.13943e-163	-1.05823e-163	6.35554e-163	7.425e-163	6.04589e-163	-8.5767e-163	5.55898e-163	8.71954e-164	3.25345e-163	5.1372e-164	-4.18579e-163	0
3.09234e-163	1.08845e-162	-1.1307e-162	-1.72471e-163	-5.18308e-163	-2.5763e-163	1.7781e-163	-7.32708e-163	1.08977e-163	-1.64456e-163	8.00781e-163	-1.81636e-163	2.99285e-164	1.02739e-162	3.93886e-163	-9.30306e-163	-7.05532e-163	8.62851e-163	4.13783e-164	3.13943e-163	-1.05823e-163	6.35554e-163	7.425e-163	6.04589e-163	-8.5767e-163	5.55898e-163	8.71954e-164	3.25345e-163	5.1372e-164	-4.18579e-163	0
3.09234e-163	1.08845e-162	-1.1307e-162	-1.72471e-163	-5.18308e-163	-2.5763e-163	1.7781e-163	-7.32708e-163	1.08977e-163	-1.64456e-163	8.00781e-163	-1.81636e-163	2.99285e-164	1.02739e-162	3.93886e-163	-9.30306e-163	-7.05532e-163	8.62851e-163	4.13783e-164	3.13943e-163	-1.05823e-163	6.35554e-163	7.425e-163	6.04589e-163	-8.5767e-163	5.55898e-163	8.71954e-164	3.25345e-163	5.1372e-164	-4.18579e-163	0
3.09234e-163	1.08845e-162	-1.1307e-162	-1.72471e-163	-5.18308e-163	-2.5763e-163	1.7781e-163	-7.32708e-163	1.08977e-163	-1.64456e-163	8.00781e-163	-1.81636e-163	2.99285e-164	1.02739e-162	3.93886e-163	-9.30306e-163	-7.05532e-163	8.62851e-163	4.13783e-164	3.13943e-163	-1.05823e-163	6.35554e-163	7.425e-163	6.04589e-163	-8.5767e-163	5.55898e-163	8.71954e-164	3.25345e-163	5.1372e-164	-4.18579e-163	0
3.09234e-163	1.08845e-162	-1.1307e-162	-1.72471e-163	-5.18308e-163	-2.5763e-163	1.7781e-163	-7.32708e-163	1.08977e-163	-1.64456e-163	8.00781e-163	-1.81636e-163	2.99285e-164	1.02739e-162	3.93886e-163	-9.30306e-163	-7.05532e-163	8.62851e-163	4.13783e-164	3.13943e-163	-1.05823e-163	6.35554e-163	7.425e-163	6.04589e-163	-8.5767e-163	5.55898e-163	8.71954e-164	3.25345e-163	5.1372e-164	-4.18579e-163	0
3.09234e-163	1.08845e-162	-1.1307e-162	-1.72471e-163	-5.18308e-163	-2.5763e-163	1.7781e-163	-7.32708e-163	1.08977e-163	-1.64456e-163	8.00781e-163	-1.81636e-163	2.99285e-164	1.02739e-162	3.93886e-163	-9.30306e-163	-7.05532e-163	8.62851e-163	4.13783e-164	3.13943e-163	-1.05823e-163	6.35554e-163	7.425e-163	6.04589e-163	-8.5767e-163	5.55898e-163	8.71954e-164	3.25345e-163	5.1372e-164	-4.18579e-163	0
3.09234e-163	1.08845e-162	-1.1307e-162	-1.72471e-163	-5.18308e-163	-2.5763e-163	1.7781e-163	-7.32708e-163	1.08977e-163	-1.64456e-163	8.00781e-163	-1.81636e-163	2.99285e-164	1.02739e-162	3.93886e-163	-9.30306e-163	-7.05532e-163	8.62851e-163	4.13783e-164	3.13943e-163	-1.05823e-163	6.35554e-163	7.425e-163	6.04589e-163	-8.5767e-163	5.55898e-163	8.71954e-164	3.25345e-163	5.1372e-164	-4.18579e-163	0
3.09234e-163	1.08845e-162	-1.1307e-162	-1.72471e-163	-5.18308e-163	-2.5763e-163	1.7781e-163	-7.32708e-163	1.08977e-163	-1.64456e-163	8.00781e-163	-1.81636e-163	2.99285e-164	1.02739e-162	3.93886e-163	-9.30306e-163	-7.05532e-163	8.62851e-163	4.13783e-164	3.13943e-163	-1.05823e-163	6.35554e-163	7.425e-163	6.04589e-163	-8.5767e-163	5.55898e-163	8.71954e-164	3.25345e-163	5.1372e-164	-4.18579e-163	0
3.09234e-163	1.08845e-162	-1.1307e-162	-1.72471e-163	-5.18308e-163	-2.5763e-163	1.7781e-163	-7.32708e-163	1.08977e-163	-1.64456e-163	8.00781e-163	-1.81636e-163	2.99285e-164	1.02739e-162	3.93886e-163	-9.30306e-163	-7.05532e-163	8.62851e-163	4.13783e-164	3.13943e-163	-1.05823e-163	6.35554e-163	7.425e-163	6.04589e-163	-8.5767e-163	5.55898e-163	8.71954e-164	3.25345e-163	5.1372e-164	-4.18579e-163	0
3.09234e-163	1.08845e-162	-1.1307e-162	-1.72471e-163	-5.18308e-163	-2.5763e-163	1.7781e-163	-7.32708e-163	1.08977e-163	-1.64456e-163	8.00781e-163	-1.81636e-163	2.99285e-164	1.02739e-162	3.93886e-163	-9.30306e-163	-7.05532e-163	8.62851e-163	4.13783e-164	3.13943e-163	-1.05823e-163	6.35554e-163	7.425e-163	6.04589e-163	-8.5767e-163	5.55898e-163	8.71954e-164	3.25345e-163	5.1372e-164	-4.18579e-163	0
3.09234e-163	1.08845e-162	-1.1307e-162	-1.72471e-163	-5.18308e-163	-2.5763e-163	1.7781e-163	-7.32708e-163	1.08977e-163	-1.64456e-163	8.00781e-163	-1.81636e-163	2.99285e-164	1.02739e-162	3.93886e-163	-9.30306e-163	-7.05532e-163	8.62851e-163	4.13783e-164	3.13943e-163	-1.05823e-163	6.35554e-163	7.425e-163	6.04589e-163	-8.5767e-163	5.55898e-163	8.71954e-164	3.25345e-163	5.1372e-164	-4.18579e-163	0
3.09234e-163	1.08845e-162	-1.1307e-162	-1.72471e-163	-5.18308e-163	-2.5763e-163	1.7781e-163	-7.32708e-163	1.08977e-163	-1.64456e-163	8.00781e-163	-1.81636e-163	2.99285e-164	1.02739e-162	3.93886e-163	-9.30306e-163	-7.05532e-163	8.62851e-163	4.13783e-164	3.13943e-163	-1.05823e-163	6.35554e-163	7.425e-163	6.04589e-163	-8.5767e-163	5.55898e-163	8.71954e-164	3.25345e-163	5.1372e-164	-4.18579e-163	0
3.09234e-163	1.08845e-162	-1.1307e-162	-1.72471e-163	-5.18308e-163	-2.5763e-163	1.7781e-163	-7.32708e-163	1.08977e-163	-1.64456e-163	8.00781e-163	-1.81636e-163	2.99285e-164	1.02739e-162	3.93886e-163	-9.30306e-163	-7.05532e-163	8.62851e-163	4.13783e-164	3.13943e-163	-1.05823e-163	6.35554e-163	7.425e-163	6.04589e-163	-8.5767e-163	5.55898e-163	8.71954e-164	3.25345e-163	5.1372e-164	-4.18579e-163	0
3.09234e-163	1.08845e-162	-1.1307e-162	-1.72471e-163	-5.18308e-163	-2.5763e-163	1.7781e-163	-7.32708e-163	1.08977e-163	-1.64456e-163	8.00781e-163	-1.81636e-163	2.99285e-164	1.02739e-162	3.93886e-163	-9.30306e-163	-7.05532e-163	8.62851e-163	4.13783e-164	3.13943e-163	-1.05823e-163	6.35554e-163	7.425e-163	6.04589e-163	-8.5767e-163	5.55898e-163	8.71954e-164	3.25345e-163	5.1372e-164	-4.18579e-163	0
3.09234e-163	1.08845e-162	-1.1307e-162	-1.72471e-163	-5.18308e-163	-2.5763e-163	1.7781e-163	-7.32708e-163	1.08977e-163	-1.64456e-163	8.00781e-163	-1.81636e-163	2.99285e-164	1.02739e-162	3.93886e-163	-9.30306e-163	-7.05532e-163	8.62851e-163	4.13783e-164	3.13943e-163	-1.05823e-163	6.35554e-163	7.425e-163	6.04589e-163	-8.5767e-163	5.55898e-163	8.71954e-164	3.25345e-163	5.1372e-164	-4.18579e-163	0
3.09234e-163	1.08845e-162	-1.1307e-162	-1.72471e-163	-5.18308e-163	-2.5763e-163	1.7781e-163	-7.32708e-163	1.08977e-163	-1.64456e-163	8.00781e-163	-1.81636e-163	2.99285e-164	1.02739e-162	3.93886e-163	-9.30306e-163	-7.05532e-163	8.62851e-163	4.13783e-164	3.13943e-163	-1.05823e-163	6.35554e-163	7.425e-163	6.04589e-163	-8.5767e-163	5.55898e-163	8.71954e-164	3.25345e-163	5.1372e-164	-4.18579e-163	0
3.09234e-163	1.08845e-162	-1.1307e-162	-1.72471e-163	-5.18308e-163	-2.5763e-163	1.7781e-163	-7.32708e-163	1.08977e-163	-1.64456e-163	8.00781e-163	-1.81636e-163	2.99285e-164	1.02739e-162	3.93886e-163	-9.30306e-163	-7.05532e-163	8.62851e-163	4.13783e-164	3.13943e-163	-1.05823e-163	6.35554e-163	7.425e-163	6.04589e-163	-8.5767e-163	5.55898e-163	8.71954e-164	3.25345e-163	5.1372e-164	-4.18579e-163	0
3.09234e-163	1.08845e-162	-1.1307e-162	-1.72471e-163	-5.18308e-163	-2.5763e-163	1.7781e-163	-7.32708e-163	1.08977e-163	-1.64456e-163	8.00781e-163	-1.81636e-163	2.99285e-164	1.02739e-162	3.93886e-163	-9.30306e-163	-7.05532e-163	8.62851e-163	4.13783e-164	3.13943e-163	-1.05823e-163	6.35554e-163	7.425e-163	6.04589e-163	-8.5767e-163	5.55898e-163	8.71954e-164	3.25345e-163	5.1372e-164	-4.18579e-163	0
3.09234e-163	1.08845e-162	-1.1307e-162	-1.72471e-163	-5.18308e-163	-2.5763e-163	1.7781e-163	-7.32708e-163	1.08977e-163	-1.64456e-163	8.00781e-163	-1.81636e-163	2.99285e-164	1.02739e-162	3.93886e-163	-9.30306e-163	-7.05532e-163	8.62851e-163	4.13783e-164	3.13943e-163	-1.05823e-163	6.35554e-163	7.425e-163	6.04589e-163	-8.5767e-163	5.55898e-163	8.71954e-164	3.25345e-163	5.1372e-164	-4.18579e-163	0
3.09234e-163	1.08845e-162	-1.1307e-162	-1.72471e-163	-5.18308e-163	-2.5763e-163	1.7781e-163	-7.32708e-163	1.08977e-163	-1.64456e-163	8.00781e-163	-1.81636e-163	2.99285e-164	1.02739e-162	3.93886e-163	-9.30306e-163	-7.05532e-163	8.62851e-163	4.13783e-164	3.13943e-163	-1.05823e-163	6.35554e-163	7.425e-163	6.04589e-163	-8.5767e-163	5.55898e-163	8.71954e-164	3.25345e-163	5.1372e-164	-4.18579e-163	0
3.09234e-163	1.08845e-162	-1.1307e-162	-1.72471e-163	-5.18308e-163	-2.5763e-163	1.7781e-163	-7.32708e-163	1.08977e-163	-1.64456e-163	8.00781e-163	-1.81636e-163	2.99285e-164	1.02739e-162	3.93886e-163	-9.30306e-163	-7.05532e-163	8.62851e-163	4.13783e-164	3.13943e-163	-1.05823e-163	6.35554e-163	7.425e-163	6.04589e-163	-8.5767e-163	5.55898e-163	8.71954e-164	3.25345e-163	5.1372e-164	-4.18579e-163	0
3.09234e-163	1.08845e-162	-1.1307e-162	-1.72471e-163	-5.18308e-163	-2.5763e-163	1.7781e-163	-7.32708e-163	1.08977e-163	-1.64456e-163	8.00781e-163	-1.81636e-163	2.99285e-164	1.02739e-162	3.93886e-163	-9.30306e-163	-7.05532e-163	8.62851e-163	4.13783e-164	3.13943e-163	-1.05823e-163	6.35554e-163	7.425e-163	6.04589e-163	-8.5767e-163	5.55898e-163	8.71954e-164	3.25345e-163	5.1372e-164	-4.18579e-163	0
3.09234e-163	1.08845e-162	-1.1307e-162	-1.72471e-163	-5.18308e-163	-2.5763e-163	1.7781e-163	-7.32708e-163	1.08977e-163	-1.64456e-163	8.00781e-163	-1.81636e-163	2.99285e-164	1.02739e-162	3.93886e-163	-9.30306e-163	-7.05532e-163	8.62851e-163	4.13783e-164	3.13943e-163	-1.05823e-163	6.35554e-163	7.425e-163	6.04589e-163	-8.5767e-163	5.55898e-163	8.71954e-164	3.25345e-163	5.1372e-164	-4.18579e-163	0
3.09234e-163	1.08845e-162	-1.1307e-162	-1.72471e-163	-5.18308e-163	-2.5763e-163	1.7781e-163	-7.32708e-163	1.08977e-163	-1.64456e-163	8.00781e-163	-1.81636e-163	2.99285e-164	1.02739e-162	3.93886e-163	-9.30306e-163	-7.05532e-163	8.62851e-163	4.13783e-164	3.13943e-163	-1.05823e-163	6.35554e-163	7.425e-163	6.04589e-163	-8.5767e-163	5.55898e-163	8.71954e-164	3.25345e-163	5.1372e-164	-4.18579e-163	0
3.09234e-163	1.08845e-162	-1.1307e-162	-1.72471e-163	-5.18308e-163	-2.5763e-163	1.7781e-163	-7.32708e-163	1.08977e-163	-1.64456e-163	8.00781e-163	-1.81636e-163	2.99285e-164	1.02739e-162	3.93886e-163	-9.30306e-163	-7.05532e-163	8.62851e-163	4.13783e-164	3.13943e-163	-1.05823e-163	6.35554e-163	7.425e-163	6.04589e-163	-8.5767e-163	5.55898e-163	8.71954e-164	3.25345e-163	5.1372e-164	-4.18579e-163	0
3.09234e-163	1.08845e-162	-1.1307e-162	-1.72471e-163	-5.18308e-163	-2.5763e-163	1.7781e-163	-7.32708e-163	1.08977e-163	-1.64456e-163	8.00781e-163	-1.81636e-163	2.99285e-164	1.02739e-162	3.93886e-163	-9.30306e-163	-7.05532e-163	8.62851e-163	4.13783e-164	3.13943e-163	-1.05823e-163	6.35554e-163	7.425e-163	6.04589e-163	-8.5767e-163	5.55898e-163	8.71954e-164	3.25345e-163	5.1372e-164	-4.18579e-163	0
3.09234e-163	1.08845e-162	-1.1307e-162	-1.72471e-163	-5.18308e-163	-2.5763e-163	1.7781e-163	-7.32708e-163	1.08977e-163	-1.64456e-163	8.00781e-163	-1.81636e-163	2.99285e-164	1.02739e-162	3.93886e-163	-9.30306e-163	-7.05532e-163	8.62851e-163	4.13783e-164	3.13943e-163	-1.05823e-163	6.35554e-163	7.425e-163	6.04589e-163	-8.5767e-163	5.55898e-163	8.71954e-164	3.25345e-163	5.1372e-164	-4.18579e-163	0
3.09234e-163	1.08845e-162	-1.1307e-162	-1.72471e-163	-5.18308e-163	-2.5763e-163	1.7781e-163	-7.32708e-163	1.08977e-163	-1.64456e-163	8.00781e-163	-1.81636e-163	2.99285e-164	1.02739e-162	3.93886e-163	-9.30306e-163	-7.05532e-163	8.62851e-163	4.13783e-164	3.13943e-163	-1.05823e-163	6.35554e-163	7.425e-163	6.04589e-163	-8.5767e-163	5.55898e-163	8.71954e-164	3.25345e-163	5.1372e-164	-4.18579e-163	0
3.09234e-163	1.08845e-162	-1.1307e-162	-1.72471e-163	-5.18308e-163	-2.5763e-163	1.7781e-163	-7.32708e-163	1.08977e-163	-1.64456e-163	8.00781e-163	-1.81636e-163	2.99285e-164	1.02739e-162	3.93886e-163	-9.30306e-163	-7.05532e-163	8.62851e-163	4.13783e-164	3.13943e-163	-1.05823e-163	6.35554e-163	7.425e-163	6.04589e-163	-8.5767e-163	5.55898e-163	8.71954e-164	3.25345e-163	5.1372e-164	-4.18579e-163	0
3.09234e-163	1.08845e-162	-1.1307e-162	-1.72471e-163	-5.18308e-163	-2.5763e-163	1.7781e-163	-7.32708e-163	1.08977e-163	-1.64456e-163	8.00781e-163	-1.81636e-163	2.99285e-164	1.02739e-162	3.93886e-163	-9.30306e-163	-7.05532e-163	8.62851e-163	4.13783e-164	3.13943e-163	-1.05823e-163	6.35554e-163	7.425e-163	6.04589e-163	-8.5767e-163	5.55898e-163	8.71954e-164	3.25345e-163	5.1372e-164	-4.18579e-163	0
3.09234e-163	1.08845e-162	-1.1307e-162	-1.72471e-163	-5.18308e-163	-2.5763e-163	1.7781e-163	-7.32708e-163	1.08977e-163	-1.64456e-163	8.00781e-163	-1.81636e-163	2.99285e-164	1.02739e-162	3.93886e-163	-9.30306e-163	-7.05532e-163	8.62851e-163	4.13783e-164	3.13943e-163	-1.05823e-163	6.35554e-163	7.425e-163	6.04589e-163	-8.5767e-163	5.55898e-163	8.71954e-164	3.25345e-163	5.1372e-164	-4.18579e-163	0
3.09234e-163	1.08845e-162	-1.1307e-162	-1.72471e-163	-5.18308e-163	-2.5763e-163	1.7781e-163	-7.32708e-163	1.08977e-163	-1.64456e-163	8.00781e-163	-1.81636e-163	2.99285e-164	1.02739e-162	3.93886e-163	-9.30306e-163	-7.05532e-163	8.62851e-163	4.13783e-164	3.13943e-163	-1.05823e-163	6.35554e-163	7.425e-163	6.04589e-163	-8.5767e-163	5.55898e-163	8.71954e-164	3.25345e-163	5.1372e-164	-4.18579e-163	0
3.09234e-163	1.08845e-162	-1.1307e-162	-1.72471e-163	-5.18308e-163	-2.5763e-163	1.7781e-163	-7.32708e-163	1.08977e-163	-1.64456e-163	8.00781e-163	-1.81636e-163	2.99285e-164	1.02739e-162	3.93886e-163	-9.30306e-163	-7.05532e-163	8.62851e-163	4.13783e-164	3.13943e-163	-1.05823e-163	6.35554e-163	7.425e-163	6.04589e-163	-8.5767e-163	5.55898e-163	8.71954e-164	3.25345e-163	5.1372e-164	-4.18579e-163	0
3.09234e-163	1.08845e-162	-1.1307e-162	-1.72471e-163	-5.18308e-163	-2.5763e-163	1.7781e-163	-7.32708e-163	1.08977e-163	-1.64456e-163	8.00781e-163	-1.81636e-163	2.99285e-164	1.02739e-162	3.93886e-163	-9.30306e-163	-7.05532e-163	8.62851e-163	4.13783e-164	3.13943e-163	-1.05823e-163	6.35554e-163	7.425e-163	6.04589e-163	-8.5767e-163	5.55898e-163	8.71954e-164	3.25345e-163	5.1372e-164	-4.18579e-163	0
3.09234e-163	1.08845e-162	-1.1307e-162	-1.72471e-163	-5.18308e-163	-2.5763e-163	1.7781e-163	-7.32708e-163	1.08977e-163	-1.64456e-163	8.00781e-163	-1.81636e-163	2.99285e-164	1.02739e-162	3.93886e-163	-9.30306e-163	-7.05532e-163	8.62851e-163	4.13783e-164	3.13943e-163	-1.05823e-163	6.35554e-163	7.425e-163	6.04589e-163	-8.5767e-163	5.55898e-163	8.71954e-164	3.25345e-163	5.1372e-164	-4.18579e-163	0
3.09234e-163	1.08845e-162	-1.1307e-162	-1.72471e-163	-5.18308e-163	-2.5763e-163	1.7781e-163	-7.32708e-163	1.08977e-163	-1.64456e-163	8.00781e-163	-1.81636e-163	2.99285e-164	1.02739e-162	3.93886e-163	-9.30306e-163	-7.05532e-163	8.62851e-163	4.13783e-164	3.13943e-163	-1.05823e-163	6.35554e-163	7.425e-163	6.04589e-163	-8.5767e-163	5.55898e-163	8.71954e-164	3.25345e-163	5.1372e-164	-4.18579e-163	0
3.09234e-163	1.08845e-162	-1.1307e-162	-1.72471e-163	-5.18308e-163	-2.5763e-163	1.7781e-163	-7.32708e-163	1.08977e-163	-1.64456e-163	8.00781e-163	-1.81636e-163	2.99285e-164	1.02739e-162	3.93886e-163	-9.30306e-163	-7.05532e-163	8.62851e-163	4.13783e-164	3.13943e-163	-1.05823e-163	6.35554e-163	7.425e-163	6.04589e-163	-8.5767e-163	5.55898e-163	8.71954e-164	3.25345e-163	5.1372e-164	-4.18579e-163	0
3.09234e-163	1.08845e-162	-1.1307e-162	-1.72471e-163	-5.18308e-163	-2.5763e-163	1.7781e-163	-7.32708e-163	1.08977e-163	-1.64456e-163	8.00781e-163	-1.81636e-163	2.99285e-164	1.02739e-162	3.93886e-163	-9.30306e-163	-7.05532e-163	8.62851e-163	4.13783e-164	3.13943e-163	-1.05823e-163	6.35554e-163	7.425e-163	6.04589e-163	-8.5767e-163	5.55898e-163	8.71954e-164	3.25345e-163	5.1372e-164	-4.18579e-163	0
3.09234e-163	1.08845e-162	-1.1307e-162	-1.72471e-163	-5.18308e-163	-2.5763e-163	1.7781e-163	-7.32708e-163	1.08977e-163	-1.64456e-163	8.00781e-163	-1.81636e-163	2.99285e-164	1.02739e-162	3.93886e-163	-9.30306e-163	-7.05532e-163	8.62851e-163	4.13783e-164	3.13943e-163	-1.05823e-163	6.35554e-163	7.425e-163	6.04589e-163	-8.5767e-163	5.55898e-163	8.71954e-164	3.25345e-163	5.1372e-164	-4.18579e-163	0
3.09234e-163	1.08845e-162	-1.1307e-162	-1.72471e-163	-5.18308e-163	-2.5763e-163	1.7781e-163	-7.32708e-163	1.08977e-163	-1.64456e-163	8.00781e-163	-1.81636e-163	2.99285e-164	1.02739e-162	3.93886e-163	-9.30306e-163	-7.05532e-163	8.62851e-163	4.13783e-164	3.13943e-163	-1.05823e-163	6.35554e-163	7.425e-163	6.04589e-163	-8.5767e-163	5.55898e-163	8.71954e-164	3.25345e-163	5.1372e-164	-4.18579e-163	0
3.09234e-163	1.08845e-162	-1.1307e-162	-1.72471e-163	-5.18308e-163	-2.5763e-163	1.7781e-163	-7.32708e-163	1.08977e-163	-1.64456e-163	8.00781e-163	-1.81636e-163	2.99285e-164	1.02739e-162	3.93886e-163	-9.30306e-163	-7.05532e-163	8.62851e-163	4.13783e-164	3.13943e-163	-1.05823e-163	6.35554e-163	7.425e-163	6.04589e-163	-8.5767e-163	5.55898e-163	8.71954e-164	3.25345e-163	5.1372e-164	-4.18579e-163	0
3.09234e-163	1.08845e-162	-1.1307e-162	-1.72471e-163	-5.18308e-163	-2.5763e-163	1.7781e-163	-7.32708e-163	1.08977e-163	-1.64456e-163	8.00781e-163	-1.81636e-163	2.99285e-164	1.02739e-162	3.93886e-163	-9.30306e-163	-7.05532e-163	8.62851e-163	4.13783e-164	3.13943e-163	-1.05823e-163	6.35554e-163	7.425e-163	6.04589e-163	-8.5767e-163	5.55898e-163	8.71954e-164	3.25345e-163	5.1372e-164	-4.18579e-163	0
3.09234e-163	1.08845e-162	-1.1307e-162	-1.72471e-163	-5.18308e-163	-2.5763e-163	1.7781e-163	-7.32708e-163	1.08977e-163	-1.64456e-163	8.00781e-163	-1.81636e-163	2.99285e-164	1.02739e-162	3.93886e-163	-9.30306e-163	-7.05532e-163	8.62851e-163	4.13783e-164	3.13943e-163	-1.05823e-163	6.35554e-163	7.425e-163	6.04589e-163	-8.5767e-163	5.55898e-163	8.71954e-164	3.25345e-163	5.1372e-164	-4.18579e-163	0
3.09234e-163	1.08845e-162	-1.1307e-162	-1.72471e-163	-5.18308e-163	-2.5763e-163	1.7781e-163	-7.32708e-163	1.08977e-163	-1.64456e-163	8.00781e-163	-1.81636e-163	2.99285e-164	1.02739e-162	3.93886e-163	-9.30306e-163	-7.05532e-163	8.62851e-163	4.13783e-164	3.13943e-163	-1.05823e-163	6.35554e-163	7.425e-163	6.04589e-163	-8.5767e-163	5.55898e-163	8.71954e-164	3.25345e-163	5.1372e-164	-4.18579e-163	0
3.09234e-163	1.08845e-162	-1.1307e-162	-1.72471e-163	-5.18308e-163	-2.5763e-163	1.7781e-163	-7.32708e-163	1.08977e-163	-1.64456e-163	8.00781e-163	-1.81636e-163	2.99285e-164	1.02739e-162	3.93886e-163	-9.30306e-163	-7.05532e-163	8.62851e-163	4.13783e-164	3.13943e-163	-1.05823e-163	6.35554e-163	7.425e-163	6.04589e-163	-8.5767e-163	5.55898e-163	8.71954e-164	3.25345e-163	5.1372e-164	-4.18579e-163	0
3.09234e-163	1.08845e-162	-1.1307e-162	-1.72471e-163	-5.18308e-163	-2.5763e-163	1.7781e-163	-7.32708e-163	1.08977e-163	-1.64456e-163	8.00781e-163	-1.81636e-163	2.99285e-164	1.02739e-162	3.93886e-163	-9.30306e-163	-7.05532e-163	8.62851e-163	4.13783e-164	3.13943e-163	-1.05823e-163	6.35554e-163	7.425e-163	6.04589e-163	-8.5767e-163	5.55898e-163	8.71954e-164	3.25345e-163	5.1372e-164	-4.18579e-163	0
3.09234e-163	1.08845e-162	-1.1307e-162	-1.72471e-163	-5.18308e-163	-2.5763e-163	1.7781e-163	-7.32708e-163	1.08977e-163	-1.64456e-163	8.00781e-163	-1.81636e-163	2.99285e-164	1.02739e-162	3.93886e-163	-9.30306e-163	-7.05532e-163	8.62851e-163	4.13783e-164	3.13943e-163	-1.05823e-163	6.35554e-163	7.425e-163	6.04589e-163	-8.5767e-163	5.55898e-163	8.71954e-164	3.25345e-163	5.1372e-164	-4.18579e-163	0
3.09234e-163	1.08845e-162	-1.1307e-162	-1.72471e-163	-5.18308e-163	-2.5763e-163	1.7781e-163	-7.32708e-163	1.08977e-163	-1.64456e-163	8.00781e-163	-1.81636e-163	2.99285e-164	1.02739e-162	3.93886e-163	-9.30306e-163	-7.05532e-163	8.62851e-163	4.13783e-164	3.13943e-163	-1.05823e-163	6.35554e-163	7.425e-163	6.04589e-163	-8.5767e-163	5.55898e-163	8.71954e-164	3.25345e-163	5.1372e-164	-4.18579e-163	0
3.09234e-163	1.08845e-162	-1.1307e-162	-1.72471e-163	-5.18308e-163	-2.5763e-163	1.7781e-163	-7.32708e-163	1.08977e-163	-1.64456e-163	8.00781e-163	-1.81636e-163	2.99285e-164	1.02739e-162	3.93886e-163	-9.30306e-163	-7.05532e-163	8.62851e-163	4.13783e-164	3.13943e-163	-1.05823e-163	6.35554e-163	7.425e-163	6.04589e-163	-8.5767e-163	5.55898e-163	8.71954e-164	3.25345e-163	5.1372e-164	-4.18579e-163	0
3.09234e-163	1.08845e-162	-1.1307e-162	-1.72471e-163	-5.18308e-163	-2.5763e-163	1.7781e-163	-7.32708e-163	1.08977e-163	-1.64456e-163	8.00781e-163	-1.81636e-163	2.99285e-164	1.02739e-162	3.93886e-163	-9.30306e-163	-7.05532e-163	8.62851e-163	4.13783e-164	3.13943e-163	-1.05823e-163	6.35554e-163	7.425e-163	6.04589e-163	-8.5767e-163	5.55898e-163	8.71954e-164	3.25345e-163	5.1372e-164	-4.18579e-163	0
3.09234e-163	1.08845e-162	-1.1307e-162	-1.72471e-163	-5.18308e-163	-2.5763e-163	1.7781e-163	-7.32708e-163	1.08977e-163	-1.64456e-163	8.00781e-163	-1.81636e-163	2.99285e-164	1.02739e-162	3.93886e-163	-9.30306e-163	-7.05532e-163	8.62851e-163	4.13783e-164	3.13943e-163	-1.05823e-163	6.35554e-163	7.425e-163	6.04589e-163	-8.5767e-163	5.55898e-163	8.71954e-164	3.25345e-163	5.1372e-164	-4.18579e-163	0
3.09234e-163	1.08845e-162	-1.1307e-162	-1.72471e-163	-5.18308e-163	-2.5763e-163	1.7781e-163	-7.32708e-163	1.08977e-163	-1.64456e-163	8.00781e-163	-1.81636e-163	2.99285e-164	1.02739e-162	3.93886e-163	-9.30306e-163	-7.05532e-163	8.62851e-163	4.13783e-164	3.13943e-163	-1.05823e-163	6.35554e-163	7.425e-163	6.04589e-163	-8.5767e-163	5.55898e-163	8.71954e-164	3.25345e-163	5.1372e-164	-4.18579e-163	0
3.09234e-163	1.08845e-162	-1.1307e-162	-1.72471e-163	-5.18308e-163	-2.5763e-163	1.7781e-163	-7.32708e-163	1.08977e-163	-1.64456e-163	8.00781e-163	-1.81636e-163	2.99285e-164	1.02739e-162	3.93886e-163	-9.30306e-163	-7.05532e-163	8.62851e-163	4.13783e-164	3.13943e-163	-1.05823e-163	6.35554e-163	7.425e-163	6.04589e-163	-8.5767e-163	5.55898e-163	8.71954e-164	3.25345e-163	5.1372e-164	-4.18579e-163	0
3.09234e-163	1.08845e-162	-1.1307e-162	-1.72471e-163	-5.18308e-163	-2.5763e-163	1.7781e-163	-7.32708e-163	1.08977e-163	-1.64456e-163	8.00781e-163	-1.81636e-163	2.99285e-164	1.02739e-162	3.93886e-163	-9.30306e-163	-7.05532e-163	8.62851e-163	4.13783e-164	3.13943e-163	-1.05823e-163	6.35554e-163	7.425e-163	6.04589e-163	-8.5767e-163	5.55898e-163	8.71954e-164	3.25345e-163	5.1372e-164	-4.18579e-163	0
3.09234e-163	1.08845e-162	-1.1307e-162	-1.72471e-163	-5.18308e-163	-2.5763e-163	1.7781e-163	-7.32708e-163	1.08977e-163	-1.64456e-163	8.00781e-163	-1.81636e-163	2.99285e-164	1.02739e-162	3.93886e-163	-9.30306e-163	-7.05532e-163	8.62851e-163	4.13783e-164	3.13943e-163	-1.05823e-163	6.35554e-163	7.425e-163	6.04589e-163	-8.5767e-163	5.55898e-163	8.71954e-164	3.25345e-163	5.1372e-164	-4.18579e-163	0
3.09234e-163	1.08845e-162	-1.1307e-162	-1.72471e-163	-5.18308e-163	-2.5763e-163	1.7781e-163	-7.32708e-163	1.08977e-163	-1.64456e-163	8.00781e-163	-1.81636e-163	2.99285e-164	1.02739e-162	3.93886e-163	-9.30306e-163	-7.05532e-163	8.62851e-163	4.13783e-164	3.13943e-163	-1.05823e-163	6.35554e-163	7.425e-163	6.04589e-163	-8.5767e-163	5.55898e-163	8.71954e-164	3.25345e-163	5.1372e-164	-4.18579e-163	0
3.09234e-163	1.08845e-162	-1.1307e-162	-1.72471e-163	-5.18308e-163	-2.5763e-163	1.7781e-163	-7.32708e-163	1.08977e-163	-1.64456e-163	8.00781e-163	-1.81636e-163	2.99285e-164	1.02739e-162	3.93886e-163	-9.30306e-163	-7.05532e-163	8.62851e-163	4.13783e-164	3.13943e-163	-1.05823e-163	6.35554e-163	7.425e-163	6.04589e-163	-8.5767e-163	5.55898e-163	8.71954e-164	3.25345e-163	5.1372e-164	-4.18579e-163	0
3.09234e-163	1.08845e-162	-1.1307e-162	-1.72471e-163	-5.18308e-163	-2.5763e-163	1.7781e-163	-7.32708e-163	1.08977e-163	-1.64456e-163	8.00781e-163	-1.81636e-163	2.99285e-164	1.02739e-162	3.93886e-163	-9.30306e-163	-7.05532e-163	8.62851e-163	4.13783e-164	3.13943e-163	-1.05823e-163	6.35554e-163	7.425e-163	6.04589e-163	-8.5767e-163	5.55898e-163	8.71954e-164	3.25345e-163	5.1372e-164	-4.18579e-163	0
3.09234e-163	1.08845e-162	-1.1307e-162	-1.72471e-163	-5.18308e-163	-2.5763e-163	1.7781e-163	-7.32708e-163	1.08977e-163	-1.64456e-163	8.00781e-163	-1.81636e-163	2.99285e-164	1.02739e-162	3.93886e-163	-9.30306e-163	-7.05532e-163	8.62851e-163	4.13783e-164	3.13943e-163	-1.05823e-163	6.35554e-163	7.425e-163	6.04589e-163	-8.5767e-163	5.55898e-163	8.71954e-164	3.25345e-163	5.1372e-164	-4.18579e-163	0
3.09234e-163	1.08845e-162	-1.1307e-162	-1.72471e-163	-5.18308e-163	-2.5763e-163	1.7781e-163	-7.32708e-163	1.08977e-163	-1.64456e-163	8.00781e-163	-1.81636e-163	2.99285e-164	1.02739e-162	3.93886e-163	-9.30306e-163	-7.05532e-163	8.62851e-163	4.13783e-164	3.13943e-163	-1.05823e-163	6.35554e-163	7.425e-163	6.04589e-163	-8.5767e-163	5.55898e-163	8.71954e-164	3.25345e-163	5.1372e-164	-4.18579e-163	0
3.09234e-163	1.08845e-162	-1.1307e-162	-1.72471e-163	-5.18308e-163	-2.5763e-163	1.7781e-163	-7.32708e-163	1.08977e-163	-1.64456e-163	8.00781e-163	-1.81636e-163	2.99285e-164	1.02739e-162	3.93886e-163	-9.30306e-163	-7.05532e-163	8.62851e-163	4.13783e-164	3.13943e-163	-1.05823e-163	6.35554e-163	7.425e-163	6.04589e-163	-8.5767e-163	5.55898e-163	8.71954e-164	3.25345e-163	5.1372e-164	-4.18579e-163	0
3.09234e-163	1.08845e-162	-1.1307e-162	-1.72471e-163	-5.18308e-163	-2.5763e-163	1.7781e-163	-7.32708e-163	1.08977e-163	-1.64456e-163	8.00781e-163	-1.81636e-163	2.99285e-164	1.02739e-162	3.93886e-163	-9.30306e-163	-7.05532e-163	8.62851e-163	4.13783e-164	3.13943e-163	-1.05823e-163	6.35554e-163	7.425e-163	6.04589e-163	-8.5767e-163	5.55898e-163	8.71954e-164	3.25345e-163	5.1372e-164	-4.18579e-163	0
3.09234e-163	1.08845e-162	-1.1307e-162	-1.72471e-163	-5.18308e-163	-2.5763e-163	1.7781e-163	-7.32708e-163	1.08977e-163	-1.64456e-163	8.00781e-163	-1.81636e-163	2.99285e-164	1.02739e-162	3.93886e-163	-9.30306e-163	-7.05532e-163	8.62851e-163	4.13783e-164	3.13943e-163	-1.05823e-163	6.35554e-163	7.425e-163	6.04589e-163	-8.5767e-163	5.55898e-163	8.71954e-164	3.25345e-163	5.1372e-164	-4.18579e-163	0
3.09234e-163	1.08845e-162	-1.1307e-162	-1.72471e-163	-5.18308e-163	-2.5763e-163	1.7781e-163	-7.32708e-163	1.08977e-163	-1.64456e-163	8.00781e-163	-1.81636e-163	2.99285e-164	1.02739e-162	3.93886e-163	-9.30306e-163	-7.05532e-163	8.62851e-163	4.13783e-164	3.13943e-163	-1.05823e-163	6.35554e-163	7.425e-163	6.04589e-163	-8.5767e-163	5.55898e-163	8.71954e-164	3.25345e-163	5.1372e-164	-4.18579e-163	0
3.09234e-163	1.08845e-162	-1.1307e-162	-1.72471e-163	-5.18308e-163	-2.5763e-163	1.7781e-163	-7.32708e-163	1.08977e-163	-1.64456e-163	8.00781e-163	-1.81636e-163	2.99285e-164	1.02739e-162	3.93886e-163	-9.30306e-163	-7.05532e-163	8.62851e-163	4.13783e-164	3.13943e-163	-1.05823e-163	6.35554e-163	7.425e-163	6.04589e-163	-8.5767e-163	5.55898e-163	8.71954e-164	3.25345e-163	5.1372e-164	-4.18579e-163	0
3.09234e-163	1.08845e-162	-1.1307e-162	-1.72471e-163	-5.18308e-163	-2.5763e-163	1.7781e-163	-7.32708e-163	1.08977e-163	-1.64456e-163	8.00781e-163	-1.81636e-163	2.99285e-164	1.02739e-162	3.93886e-163	-9.30306e-163	-7.05532e-163	8.62851e-163	4.13783e-164	3.13943e-163	-1.05823e-163	6.35554e-163	7.425e-163	6.04589e-163	-8.5767e-163	5.55898e-163	8.71954e-164	3.25345e-163	5.1372e-164	-4.18579e-163	0
3.09234e-163	1.08845e-162	-1.1307e-162	-1.72471e-163	-5.18308e-163	-2.5763e-163	1.7781e-163	-7.32708e-163	1.08977e-163	-1.64456e-163	8.00781e-163	-1.81636e-163	2.99285e-164	1.02739e-162	3.93886e-163	-9.30306e-163	-7.05532e-163	8.62851e-163	4.13783e-164	3.13943e-163	-1.05823e-163	6.35554e-163	7.425e-163	6.04589e-163	-8.5767e-163	5.55898e-163	8.71954e-164	3.25345e-163	5.1372e-164	-4.18579e-163	0
3.09234e-163	1.08845e-162	-1.1307e-162	-1.72471e-163	-5.18308e-163	-2.5763e-163	1.7781e-163	-7.32708e-163	1.08977e-163	-1.64456e-163	8.00781e-163	-1.81636e-163	2.99285e-164	1.02739e-162	3.93886e-163	-9.30306e-163	-7.05532e-163	8.62851e-163	4.13783e-164	3.13943e-163	-1.05823e-163	6.35554e-163	7.425e-163	6.04589e-163	-8.5767e-163	5.55898e-163	8.71954e-164	3.25345e-163	5.1372e-164	-4.18579e-163	0
3.09234e-163	1.08845e-162	-1.1307e-162	-1.72471e-163	-5.18308e-163	-2.5763e-163	1.7781e-163	-7.32708e-163	1.08977e-163	-1.64456e-163	8.00781e-163	-1.81636e-163	2.99285e-164	1.02739e-162	3.93886e-163	-9.30306e-163	-7.05532e-163	8.62851e-163	4.13783e-164	3.13943e-163	-1.05823e-163	6.35554e-163	7.425e-163	6.04589e-163	-8.5767e-163	5.55898e-163	8.71954e-164	3.25345e-163	5.1372e-164	-4.18579e-163	0
3.09234e-163	1.08845e-162	-1.1307e-162	-1.72471e-163	-5.18308e-163	-2.5763e-163	1.7781e-163	-7.32708e-163	1.08977e-163	-1.64456e-163	8.00781e-163	-1.81636e-163	2.99285e-164	1.02739e-162	3.93886e-163	-9.30306e-163	-7.05532e-163	8.62851e-163	4.13783e-164	3.13943e-163	-1.05823e-163	6.35554e-163	7.425e-163	6.04589e-163	-8.5767e-163	5.55898e-163	8.71954e-164	3.25345e-163	5.1372e-164	-4.18579e-163	0
3.09234e-163	1.08845e-162	-1.1307e-162	-1.72471e-163	-5.18308e-163	-2.5763e-163	1.7781e-163	-7.32708e-163	1.08977e-163	-1.64456e-163	8.00781e-163	-1.81636e-163	2.99285e-164	1.02739e-162	3.93886e-163	-9.30306e-163	-7.05532e-163	8.62851e-163	4.13783e-164	3.13943e-163	-1.05823e-163	6.35554e-163	7.425e-163	6.04589e-163	-8.5767e-163	5.55898e-163	8.71954e-164	3.25345e-163	5.1372e-164	-4.18579e-163	0
3.09234e-163	1.08845e-162	-1.1307e-162	-1.72471e-163	-5.18308e-163	-2.5763e-163	1.7781e-163	-7.32708e-163	1.08977e-163	-1.64456e-163	8.00781e-163	-1.81636e-163	2.99285e-164	1.02739e-162	3.93886e-163	-9.30306e-163	-7.05532e-163	8.62851e-163	4.13783e-164	3.13943e-163	-1.05823e-163	6.35554e-163	7.425e-163	6.04589e-163	-8.5767e-163	5.55898e-163	8.71954e-164	3.25345e-163	5.1372e-164	-4.18579e-163	0
3.09234e-163	1.08845e-162	-1.1307e-162	-1.72471e-163	-5.18308e-163	-2.5763e-163	1.7781e-163	-7.32708e-163	1.08977e-163	-1.64456e-163	8.00781e-163	-1.81636e-163	2.99285e-164	1.02739e-162	3.93886e-163	-9.30306e-163	-7.05532e-163	8.62851e-163	4.13783e-164	3.13943e-163	-1.05823e-163	6.35554e-163	7.425e-163	6.04589e-163	-8.5767e-163	5.55898e-163	8.71954e-164	3.25345e-163	5.1372e-164	-4.18579e-163	0
3.09234e-163	1.08845e-162	-1.1307e-162	-1.72471e-163	-5.18308e-163	-2.5763e-163	1.7781e-163	-7.32708e-163	1.08977e-163	-1.64456e-163	8.00781e-163	-1.81636e-163	2.99285e-164	1.02739e-162	3.93886e-163	-9.30306e-163	-7.05532e-163	8.62851e-163	4.13783e-164	3.13943e-163	-1.05823e-163	6.35554e-163	7.425e-163	6.04589e-163	-8.5767e-163	5.55898e-163	8.71954e-164	3.25345e-163	5.1372e-164	-4.18579e-163	0
3.09234e-163	1.08845e-162	-1.1307e-162	-1.72471e-163	-5.18308e-163	-2.5763e-163	1.7781e-163	-7.32708e-163	1.08977e-163	-1.64456e-163	8.00781e-163	-1.81636e-163	2.99285e-164	1.02739e-162	3.93886e-163	-9.30306e-163	-7.05532e-163	8.62851e-163	4.13783e-164	3.13943e-163	-1.05823e-163	6.35554e-163	7.425e-163	6.04589e-163	-8.5767e-163	5.55898e-163	8.71954e-164	3.25345e-163	5.1372e-164	-4.18579e-163	0
3.09234e-163	1.08845e-162	-1.1307e-162	-1.72471e-163	-5.18308e-163	-2.5763e-163	1.7781e-163	-7.32708e-163	1.08977e-163	-1.64456e-163	8.00781e-163	-1.81636e-163	2.99285e-164	1.02739e-162	3.93886e-163	-9.30306e-163	-7.05532e-163	8.62851e-163	4.13783e-164	3.13943e-163	-1.05823e-163	6.35554e-163	7.425e-163	6.04589e-163	-8.5767e-163	5.55898e-163	8.71954e-164	3.25345e-163	5.1372e-164	-4.18579e-163	0
3.09234e-163	1.08845e-162	-1.1307e-162	-1.72471e-163	-5.18308e-163	-2.5763e-163	1.7781e-163	-7.32708e-163	1.08977e-163	-1.64456e-163	8.00781e-163	-1.81636e-163	2.99285e-164	1.02739e-162	3.93886e-163	-9.30306e-163	-7.05532e-163	8.62851e-163	4.13783e-164	3.13943e-163	-1.05823e-163	6.35554e-163	7.425e-163	6.04589e-163	-8.5767e-163	5.55898e-163	8.71954e-164	3.25345e-163	5.1372e-164	-4.18579e-163	0
3.09234e-163	1.08845e-162	-1.1307e-162	-1.72471e-163	-5.18308e-163	-2.5763e-163	1.7781e-163	-7.32708e-163	1.08977e-163	-1.64456e-163	8.00781e-163	-1.81636e-163	2.99285e-164	1.02739e-162	3.93886e-163	-9.30306e-163	-7.05532e-163	8.62851e-163	4.13783e-164	3.13943e-163	-1.05823e-163	6.35554e-163	7.425e-163	6.04589e-163	-8.5767e-163	5.55898e-163	8.71954e-164	3.25345e-163	5.1372e-164	-4.18579e-163	0
3.09234e-163	1.08845e-162	-1.1307e-162	-1.72471e-163	-5.18308e-163	-2.5763e-163	1.7781e-163	-7.32708e-163	1.08977e-163	-1.64456e-163	8.00781e-163	-1.81636e-163	2.99285e-164	1.02739e-162	3.93886e-163	-9.30306e-163	-7.05532e-163	8.62851e-163	4.13783e-164	3.13943e-163	-1.05823e-163	6.35554e-163	7.425e-163	6.04589e-163	-8.5767e-163	5.55898e-163	8.71954e-164	3.25345e-163	5.1372e-164	-4.18579e-163	0
3.09234e-163	1.08845e-162	-1.1307e-162	-1.72471e-163	-5.18308e-163	-2.5763e-163	1.7781e-163	-7.32708e-163	1.08977e-163	-1.64456e-163	8.00781e-163	-1.81636e-163	2.99285e-164	1.02739e-162	3.93886e-163	-9.30306e-163	-7.05532e-163	8.62851e-163	4.13783e-164	3.13943e-163	-1.05823e-163	6.35554e-163	7.425e-163	6.04589e-163	-8.5767e-163	5.55898e-163	8.71954e-164	3.25345e-163	5.1372e-164	-4.18579e-163	0
3.09234e-163	1.08845e-162	-1.1307e-162	-1.72471e-163	-5.18308e-163	-2.5763e-163	1.7781e-163	-7.32708e-163	1.08977e-163	-1.64456e-163	8.00781e-163	-1.81636e-163	2.99285e-164	1.02739e-162	3.93886e-163	-9.30306e-163	-7.05532e-163	8.62851e-163	4.13783e-164	3.13943e-163	-1.05823e-163	6.35554e-163	7.425e-163	6.04589e-163	-8.5767e-163	5.55898e-163	8.71954e-164	3.25345e-163	5.1372e-164	-4.18579e-163	0
3.09234e-163	1.08845e-162	-1.1307e-162	-1.72471e-163	-5.18308e-163	-2.5763e-163	1.7781e-163	-7.32708e-163	1.08977e-163	-1.64456e-163	8.00781e-163	-1.81636e-163	2.99285e-164	1.02739e-162	3.93886e-163	-9.30306e-163	-7.05532e-163	8.62851e-163	4.13783e-164	3.13943e-163	-1.05823e-163	6.35554e-163	7.425e-163	6.04589e-163	-8.5767e-163	5.55898e-163	8.71954e-164	3.25345e-163	5.1372e-164	-4.18579e-163	0
3.09234e-163	1.08845e-162	-1.1307e-162	-1.72471e-163	-5.18308e-163	-2.5763e-163	1.7781e-163	-7.32708e-163	1.08977e-163	-1.64456e-163	8.00781e-163	-1.81636e-163	2.99285e-164	1.02739e-162	3.93886e-163	-9.30306e-163	-7.05532e-163	8.62851e-163	4.13783e-164	3.13943e-163	-1.05823e-163	6.35554e-163	7.425e-163	6.04589e-163	-8.5767e-163	5.55898e-163	8.71954e-164	3.25345e-163	5.1372e-164	-4.18579e-163	0
3.09234e-163	1.08845e-162	-1.1307e-162	-1.72471e-163	-5.18308e-163	-2.5763e-163	1.7781e-163	-7.32708e-163	1.08977e-163	-1.64456e-163	8.00781e-163	-1.81636e-163	2.99285e-164	1.02739e-162	3.93886e-163	-9.30306e-163	-7.05532e-163	8.62851e-163	4.13783e-164	3.13943e-163	-1.05823e-163	6.35554e-163	7.425e-163	6.04589e-163	-8.5767e-163	5.55898e-163	8.71954e-164	3.25345e-163	5.1372e-164	-4.18579e-163	0
3.09234e-163	1.08845e-162	-1.1307e-162	-1.72471e-163	-5.18308e-163	-2.5763e-163	1.7781e-163	-7.32708e-163	1.08977e-163	-1.64456e-163	8.00781e-163	-1.81636e-163	2.99285e-164	1.02739e-162	3.93886e-163	-9.30306e-163	-7.05532e-163	8.62851e-163	4.13783e-164	3.13943e-163	-1.05823e-163	6.35554e-163	7.425e-163	6.04589e-163	-8.5767e-163	5.55898e-163	8.71954e-164	3.25345e-163	5.1372e-164	-4.18579e-163	0
3.09234e-163	1.08845e-162	-1.1307e-162	-1.72471e-163	-5.18308e-163	-2.5763e-163	1.7781e-163	-7.32708e-163	1.08977e-163	-1.64456e-163	8.00781e-163	-1.81636e-163	2.99285e-164	1.02739e-162	3.93886e-163	-9.30306e-163	-7.05532e-163	8.62851e-163	4.13783e-164	3.13943e-163	-1.05823e-163	6.35554e-163	7.425e-163	6.04589e-163	-8.5767e-163	5.55898e-163	8.71954e-164	3.25345e-163	5.1372e-164	-4.18579e-163	0
3.09234e-163	1.08845e-162	-1.1307e-162	-1.72471e-163	-5.18308e-163	-2.5763e-163	1.7781e-163	-7.32708e-163	1.08977e-163	-1.64456e-163	8.00781e-163	-1.81636e-163	2.99285e-164	1.02739e-162	3.93886e-163	-9.30306e-163	-7.05532e-163	8.62851e-163	4.13783e-164	3.13943e-163	-1.05823e-163	6.35554e-163	7.425e-163	6.04589e-163	-8.5767e-163	5.55898e-163	8.71954e-164	3.25345e-163	5.1372e-164	-4.18579e-163	0
3.09234e-163	1.08845e-162	-1.1307e-162	-1.72471e-163	-5.18308e-163	-2.5763e-163	1.7781e-163	-7.32708e-163	1.08977e-163	-1.64456e-163	8.00781e-163	-1.81636e-163	2.99285e-164	1.02739e-162	3.93886e-163	-9.30306e-163	-7.05532e-163	8.62851e-163	4.13783e-164	3.13943e-163	-1.05823e-163	6.35554e-163	7.425e-163	6.04589e-163	-8.5767e-163	5.55898e-163	8.71954e-164	3.25345e-163	5.1372e-164	-4.18579e-163	0
3.09234e-163	1.08845e-162	-1.1307e-162	-1.72471e-163	-5.18308e-163	-2.5763e-163	1.7781e-163	-7.32708e-163	1.08977e-163	-1.64456e-163	8.00781e-163	-1.81636e-163	2.99285e-164	1.02739e-162	3.93886e-163	-9.30306e-163	-7.05532e-163	8.62851e-163	4.13783e-164	3.13943e-163	-1.05823e-163	6.35554e-163	7.425e-163	6.04589e-163	-8.5767e-163	5.55898e-163	8.71954e-164	3.25345e-163	5.1372e-164	-4.18579e-163	0
3.09234e-163	1.08845e-162	-1.1307e-162	-1.72471e-163	-5.18308e-163	-2.5763e-163	1.7781e-163	-7.32708e-163	1.08977e-163	-1.64456e-163	8.00781e-163	-1.81636e-163	2.99285e-164	1.02739e-162	3.93886e-163	-9.30306e-163	-7.05532e-163	8.62851e-163	4.13783e-164	3.13943e-163	-1.05823e-163	6.35554e-163	7.425e-163	6.04589e-163	-8.5767e-163	5.55898e-163	8.71954e-164	3.25345e-163	5.1372e-164	-4.18579e-163	0
3.09234e-163	1.08845e-162	-1.1307e-162	-1.72471e-163	-5.18308e-163	-2.5763e-163	1.7781e-163	-7.32708e-163	1.08977e-163	-1.64456e-163	8.00781e-163	-1.81636e-163	2.99285e-164	1.02739e-162	3.93886e-163	-9.30306e-163	-7.05532e-163	8.62851e-163	4.13783e-164	3.13943e-163	-1.05823e-163	6.35554e-163	7.425e-163	6.04589e-163	-8.5767e-163	5.55898e-163	8.71954e-164	3.25345e-163	5.1372e-164	-4.18579e-163	0
3.09234e-163	1.08845e-162	-1.1307e-162	-1.72471e-163	-5.18308e-163	-2.5763e-163	1.7781e-163	-7.32708e-163	1.08977e-163	-1.64456e-163	8.00781e-163	-1.81636e-163	2.99285e-164	1.02739e-162	3.93886e-163	-9.30306e-163	-7.05532e-163	8.62851e-163	4.13783e-164	3.13943e-163	-1.05823e-163	6.35554e-163	7.425e-163	6.04589e-163	-8.5767e-163	5.55898e-163	8.71954e-164	3.25345e-163	5.1372e-164	-4.18579e-163	0
3.09234e-163	1.08845e-162	-1.1307e-162	-1.72471e-163	-5.18308e-163	-2.5763e-163	1.7781e-163	-7.32708e-163	1.08977e-163	-1.64456e-163	8.00781e-163	-1.81636e-163	2.99285e-164	1.02739e-162	3.93886e-163	-9.30306e-163	-7.05532e-163	8.62851e-163	4.13783e-164	3.13943e-163	-1.05823e-163	6.35554e-163	7.425e-163	6.04589e-163	-8.5767e-163	5.55898e-163	8.71954e-164	3.25345e-163	5.1372e-164	-4.18579e-163	0
3.09234e-163	1.08845e-162	-1.1307e-162	-1.72471e-163	-5.18308e-163	-2.5763e-163	1.7781e-163	-7.32708e-163	1.08977e-163	-1.64456e-163	8.00781e-163	-1.81636e-163	2.99285e-164	1.02739e-162	3.93886e-163	-9.30306e-163	-7.05532e-163	8.62851e-163	4.13783e-164	3.13943e-163	-1.05823e-163	6.35554e-163	7.425e-163	6.04589e-163	-8.5767e-163	5.55898e-163	8.71954e-164	3.25345e-163	5.1372e-164	-4.18579e-163	0
3.09234e-163	1.08845e-162	-1.1307e-162	-1.72471e-163	-5.18308e-163	-2.5763e-163	1.7781e-163	-7.32708e-163	1.08977e-163	-1.64456e-163	8.00781e-163	-1.81636e-163	2.99285e-164	1.02739e-162	3.93886e-163	-9.30306e-163	-7.05532e-163	8.62851e-163	4.13783e-164	3.13943e-163	-1.05823e-163	6.35554e-163	7.425e-163	6.04589e-163	-8.5767e-163	5.55898e-163	8.71954e-164	3.25345e-163	5.1372e-164	-4.18579e-163	0
3.09234e-163	1.08845e-162	-1.1307e-162	-1.72471e-163	-5.18308e-163	-2.5763e-163	1.7781e-163	-7.32708e-163	1.08977e-163	-1.64456e-163	8.00781e-163	-1.81636e-163	2.99285e-164	1.02739e-162	3.93886e-163	-9.30306e-163	-7.05532e-163	8.62851e-163	4.13783e-164	3.13943e-163	-1.05823e-163	6.35554e-163	7.425e-163	6.04589e-163	-8.5767e-163	5.55898e-163	8.71954e-164	3.25345e-163	5.1372e-164	-4.18579e-163	0
3.09234e-163	1.08845e-162	-1.1307e-162	-1.72471e-163	-5.18308e-163	-2.5763e-163	1.7781e-163	-7.32708e-163	1.08977e-163	-1.64456e-163	8.00781e-163	-1.81636e-163	2.99285e-164	1.02739e-162	3.93886e-163	-9.30306e-163	-7.05532e-163	8.62851e-163	4.13783e-164	3.13943e-163	-1.05823e-163	6.35554e-163	7.425e-163	6.04589e-163	-8.5767e-163	5.55898e-163	8.71954e-164	3.25345e-163	5.1372e-164	-4.18579e-163	0
3.09234e-163	1.08845e-162	-1.1307e-162	-1.72471e-163	-5.18308e-163	-2.5763e-163	1.7781e-163	-7.32708e-163	1.08977e-163	-1.64456e-163	8.00781e-163	-1.81636e-163	2.99285e-164	1.02739e-162	3.93886e-163	-9.30306e-163	-7.05532e-163	8.62851e-163	4.13783e-164	3.13943e-163	-1.05823e-163	6.35554e-163	7.425e-163	6.04589e-163	-8.5767e-163	5.55898e-163	8.71954e-164	3.25345e-163	5.1372e-164	-4.18579e-163	0
3.09234e-163	1.08845e-162	-1.1307e-162	-1.72471e-163	-5.18308e-163	-2.5763e-163	1.7781e-163	-7.32708e-163	1.08977e-163	-1.64456e-163	8.00781e-163	-1.81636e-163	2.99285e-164	1.02739e-162	3.93886e-163	-9.30306e-163	-7.05532e-163	8.62851e-163	4.13783e-164	3.13943e-163	-1.05823e-163	6.35554e-163	7.425e-163	6.04589e-163	-8.5767e-163	5.55898e-163	8.71954e-164	3.25345e-163	5.1372e-164	-4.18579e-163	0
3.09234e-163	1.08845e-162	-1.1307e-162	-1.72471e-163	-5.18308e-163	-2.5763e-163	1.7781e-163	-7.32708e-163	1.08977e-163	-1.64456e-163	8.00781e-163	-1.81636e-163	2.99285e-164	1.02739e-162	3.93886e-163	-9.30306e-163	-7.05532e-163	8.62851e-163	4.13783e-164	3.13943e-163	-1.05823e-163	6.35554e-163	7.425e-163	6.04589e-163	-8.5767e-163	5.55898e-163	8.71954e-164	3.25345e-163	5.1372e-164	-4.18579e-163	0
3.09234e-163	1.08845e-162	-1.1307e-162	-1.72471e-163	-5.18308e-163	-2.5763e-163	1.7781e-163	-7.32708e-163	1.08977e-163	-1.64456e-163	8.00781e-163	-1.81636e-163	2.99285e-164	1.02739e-162	3.93886e-163	-9.30306e-163	-7.05532e-163	8.62851e-163	4.13783e-164	3.13943e-163	-1.05823e-163	6.35554e-163	7.425e-163	6.04589e-163	-8.5767e-163	5.55898e-163	8.71954e-164	3.25345e-163	5.1372e-164	-4.18579e-163	0
3.09234e-163	1.08845e-162	-1.1307e-162	-1.72471e-163	-5.18308e-163	-2.5763e-163	1.7781e-163	-7.32708e-163	1.08977e-163	-1.64456e-163	8.00781e-163	-1.81636e-163	2.99285e-164	1.02739e-162	3.93886e-163	-9.30306e-163	-7.05532e-163	8.62851e-163	4.13783e-164	3.13943e-163	-1.05823e-163	6.35554e-163	7.425e-163	6.04589e-163	-8.5767e-163	5.55898e-163	8.71954e-164	3.25345e-163	5.1372e-164	-4.18579e-163	0
3.09234e-163	1.08845e-162	-1.1307e-162	-1.72471e-163	-5.18308e-163	-2.5763e-163	1.7781e-163	-7.32708e-163	1.08977e-163	-1.64456e-163	8.00781e-163	-1.81636e-163	2.99285e-164	1.02739e-162	3.93886e-163	-9.30306e-163	-7.05532e-163	8.62851e-163	4.13783e-164	3.13943e-163	-1.05823e-163	6.35554e-163	7.425e-163	6.04589e-163	-8.5767e-163	5.55898e-163	8.71954e-164	3.25345e-163	5.1372e-164	-4.18579e-163	0
3.09234e-163	1.08845e-162	-1.1307e-162	-1.72471e-163	-5.18308e-163	-2.5763e-163	1.7781e-163	-7.32708e-163	1.08977e-163	-1.64456e-163	8.00781e-163	-1.81636e-163	2.99285e-164	1.02739e-162	3.93886e-163	-9.30306e-163	-7.05532e-163	8.62851e-163	4.13783e-164	3.13943e-163	-1.05823e-163	6.35554e-163	7.425e-163	6.04589e-163	-8.5767e-163	5.55898e-163	8.71954e-164	3.25345e-163	5.1372e-164	-4.18579e-163	0
3.09234e-163	1.08845e-162	-1.1307e-162	-1.72471e-163	-5.18308e-163	-2.5763e-163	1.7781e-163	-7.32708e-163	1.08977e-163	-1.64456e-163	8.00781e-163	-1.81636e-163	2.99285e-164	1.02739e-162	3.93886e-163	-9.30306e-163	-7.05532e-163	8.62851e-163	4.13783e-164	3.13943e-163	-1.05823e-163	6.35554e-163	7.425e-163	6.04589e-163	-8.5767e-163	5.55898e-163	8.71954e-164	3.25345e-163	5.1372e-164	-4.18579e-163	0
3.09234e-163	1.08845e-162	-1.1307e-162	-1.72471e-163	-5.18308e-163	-2.5763e-163	1.7781e-163	-7.32708e-163	1.08977e-163	-1.64456e-163	8.00781e-163	-1.81636e-163	2.99285e-164	1.02739e-162	3.93886e-163	-9.30306e-163	-7.05532e-163	8.62851e-163	4.13783e-164	3.13943e-163	-1.05823e-163	6.35554e-163	7.425e-163	6.04589e-163	-8.5767e-163	5.55898e-163	8.71954e-164	3.25345e-163	5.1372e-164	-4.18579e-163	0
3.09234e-163	1.08845e-162	-1.1307e-162	-1.72471e-163	-5.18308e-163	-2.5763e-163	1.7781e-163	-7.32708e-163	1.08977e-163	-1.64456e-163	8.00781e-163	-1.81636e-163	2.99285e-164	1.02739e-162	3.93886e-163	-9.30306e-163	-7.05532e-163	8.62851e-163	4.13783e-164	3.13943e-163	-1.05823e-163	6.35554e-163	7.425e-163	6.04589e-163	-8.5767e-163	5.55898e-163	8.71954e-164	3.25345e-163	5.1372e-164	-4.18579e-163	0
3.09234e-163	1.08845e-162	-1.1307e-162	-1.72471e-163	-5.18308e-163	-2.5763e-163	1.7781e-163	-7.32708e-163	1.08977e-163	-1.64456e-163	8.00781e-163	-1.81636e-163	2.99285e-164	1.02739e-162	3.93886e-163	-9.30306e-163	-7.05532e-163	8.62851e-163	4.13783e-164	3.13943e-163	-1.05823e-163	6.35554e-163	7.425e-163	6.04589e-163	-8.5767e-163	5.55898e-163	8.71954e-164	3.25345e-163	5.1372e-164	-4.18579e-163	0
3.09234e-163	1.08845e-162	-1.1307e-162	-1.72471e-163	-5.18308e-163	-2.5763e-163	1.7781e-163	-7.32708e-163	1.08977e-163	-1.64456e-163	8.00781e-163	-1.81636e-163	2.99285e-164	1.02739e-162	3.93886e-163	-9.30306e-163	-7.05532e-163	8.62851e-163	4.13783e-164	3.13943e-163	-1.05823e-163	6.35554e-163	7.425e-163	6.04589e-163	-8.5767e-163	5.55898e-163	8.71954e-164	3.25345e-163	5.1372e-164	-4.18579e-163	0
3.09234e-163	1.08845e-162	-1.1307e-162	-1.72471e-163	-5.18308e-163	-2.5763e-163	1.7781e-163	-7.32708e-163	1.08977e-163	-1.64456e-163	8.00781e-163	-1.81636e-163	2.99285e-164	1.02739e-162	3.93886e-163	-9.30306e-163	-7.05532e-163	8.62851e-163	4.13783e-164	3.13943e-163	-1.05823e-163	6.35554e-163	7.425e-163	6.04589e-163	-8.5767e-163	5.55898e-163	8.71954e-164	3.25345e-163	5.1372e-164	-4.18579e-163	0
3.09234e-163	1.08845e-162	-1.1307e-162	-1.72471e-163	-5.18308e-163	-2.5763e-163	1.7781e-163	-7.32708e-163	1.08977e-163	-1.64456e-163	8.00781e-163	-1.81636e-163	2.99285e-164	1.02739e-162	3.93886e-163	-9.30306e-163	-7.05532e-163	8.62851e-163	4.13783e-164	3.13943e-163	-1.05823e-163	6.35554e-163	7.425e-163	6.04589e-163	-8.5767e-163	5.55898e-163	8.71954e-164	3.25345e-163	5.1372e-164	-4.18579e-163	0
3.09234e-163	1.08845e-162	-1.1307e-162	-1.72471e-163	-5.18308e-163	-2.5763e-163	1.7781e-163	-7.32708e-163	1.08977e-163	-1.64456e-163	8.00781e-163	-1.81636e-163	2.99285e-164	1.02739e-162	3.93886e-163	-9.30306e-163	-7.05532e-163	8.62851e-163	4.13783e-164	3.13943e-163	-1.05823e-163	6.35554e-163	7.425e-163	6.04589e-163	-8.5767e-163	5.55898e-163	8.71954e-164	3.25345e-163	5.1372e-164	-4.18579e-163	0
3.09234e-163	1.08845e-162	-1.1307e-162	-1.72471e-163	-5.18308e-163	-2.5763e-163	1.7781e-163	-7.32708e-163	1.08977e-163	-1.64456e-163	8.00781e-163	-1.81636e-163	2.99285e-164	1.02739e-162	3.93886e-163	-9.30306e-163	-7.05532e-163	8.62851e-163	4.13783e-164	3.13943e-163	-1.05823e-163	6.35554e-163	7.425e-163	6.04589e-163	-8.5767e-163	5.55898e-163	8.71954e-164	3.25345e-163	5.1372e-164	-4.18579e-163	0
3.09234e-163	1.08845e-162	-1.1307e-162	-1.72471e-163	-5.18308e-163	-2.5763e-163	1.7781e-163	-7.32708e-163	1.08977e-163	-1.64456e-163	8.00781e-163	-1.81636e-163	2.99285e-164	1.02739e-162	3.93886e-163	-9.30306e-163	-7.05532e-163	8.62851e-163	4.13783e-164	3.13943e-163	-1.05823e-163	6.35554e-163	7.425e-163	6.04589e-163	-8.5767e-163	5.55898e-163	8.71954e-164	3.25345e-163	5.1372e-164	-4.18579e-163	0
3.09234e-163	1.08845e-162	-1.1307e-162	-1.72471e-163	-5.18308e-163	-2.5763e-163	1.7781e-163	-7.32708e-163	1.08977e-163	-1.64456e-163	8.00781e-163	-1.81636e-163	2.99285e-164	1.02739e-162	3.93886e-163	-9.30306e-163	-7.05532e-163	8.62851e-163	4.13783e-164	3.13943e-163	-1.05823e-163	6.35554e-163	7.425e-163	6.04589e-163	-8.5767e-163	5.55898e-163	8.71954e-164	3.25345e-163	5.1372e-164	-4.18579e-163	0
3.09234e-163	1.08845e-162	-1.1307e-162	-1.72471e-163	-5.18308e-163	-2.5763e-163	1.7781e-163	-7.32708e-163	1.08977e-163	-1.64456e-163	8.00781e-163	-1.81636e-163	2.99285e-164	1.02739e-162	3.93886e-163	-9.30306e-163	-7.05532e-163	8.62851e-163	4.13783e-164	3.13943e-163	-1.05823e-163	6.35554e-163	7.425e-163	6.04589e-163	-8.5767e-163	5.55898e-163	8.71954e-164	3.25345e-163	5.1372e-164	-4.18579e-163	0
3.09234e-163	1.08845e-162	-1.1307e-162	-1.72471e-163	-5.18308e-163	-2.5763e-163	1.7781e-163	-7.32708e-163	1.08977e-163	-1.64456e-163	8.00781e-163	-1.81636e-163	2.99285e-164	1.02739e-162	3.93886e-163	-9.30306e-163	-7.05532e-163	8.62851e-163	4.13783e-164	3.13943e-163	-1.05823e-163	6.35554e-163	7.425e-163	6.04589e-163	-8.5767e-163	5.55898e-163	8.71954e-164	3.25345e-163	5.1372e-164	-4.18579e-163	0
3.09234e-163	1.08845e-162	-1.1307e-162	-1.72471e-163	-5.18308e-163	-2.5763e-163	1.7781e-163	-7.32708e-163	1.08977e-163	-1.64456e-163	8.00781e-163	-1.81636e-163	2.99285e-164	1.02739e-162	3.93886e-163	-9.30306e-163	-7.05532e-163	8.62851e-163	4.13783e-164	3.13943e-163	-1.05823e-163	6.35554e-163	7.425e-163	6.04589e-163	-8.5767e-163	5.55898e-163	8.71954e-164	3.25345e-163	5.1372e-164	-4.18579e-163	0
3.09234e-163	1.08845e-162	-1.1307e-162	-1.72471e-163	-5.18308e-163	-2.5763e-163	1.7781e-163	-7.32708e-163	1.08977e-163	-1.64456e-163	8.00781e-163	-1.81636e-163	2.99285e-164	1.02739e-162	3.93886e-163	-9.30306e-163	-7.05532e-163	8.62851e-163	4.13783e-164	3.13943e-163	-1.05823e-163	6.35554e-163	7.425e-163	6.04589e-163	-8.5767e-163	5.55898e-163	8.71954e-164	3.25345e-163	5.1372e-164	-4.18579e-163	0
3.09234e-163	1.08845e-162	-1.1307e-162	-1.72471e-163	-5.18308e-163	-2.5763e-163	1.7781e-163	-7.32708e-163	1.08977e-163	-1.64456e-163	8.00781e-163	-1.81636e-163	2.99285e-164	1.02739e-162	3.93886e-163	-9.30306e-163	-7.05532e-163	8.62851e-163	4.13783e-164	3.13943e-163	-1.05823e-163	6.35554e-163	7.425e-163	6.04589e-163	-8.5767e-163	5.55898e-163	8.71954e-164	3.25345e-163	5.1372e-164	-4.18579e-163	0
3.09234e-163	1.08845e-162	-1.1307e-162	-1.72471e-163	-5.18308e-163	-2.5763e-163	1.7781e-163	-7.32708e-163	1.08977e-163	-1.64456e-163	8.00781e-163	-1.81636e-163	2.99285e-164	1.02739e-162	3.93886e-163	-9.30306e-163	-7.05532e-163	8.62851e-163	4.13783e-164	3.13943e-163	-1.05823e-163	6.35554e-163	7.425e-163	6.04589e-163	-8.5767e-163	5.55898e-163	8.71954e-164	3.25345e-163	5.1372e-164	-4.18579e-163	0
3.09234e-163	1.08845e-162	-1.1307e-162	-1.72471e-163	-5.18308e-163	-2.5763e-163	1.7781e-163	-7.32708e-163	1.08977e-163	-1.64456e-163	8.00781e-163	-1.81636e-163	2.99285e-164	1.02739e-162	3.93886e-163	-9.30306e-163	-7.05532e-163	8.62851e-163	4.13783e-164	3.13943e-163	-1.05823e-163	6.35554e-163	7.425e-163	6.04589e-163	-8.5767e-163	5.55898e-163	8.71954e-164	3.25345e-163	5.1372e-164	-4.18579e-163	0
3.09234e-163	1.08845e-162	-1.1307e-162	-1.72471e-163	-5.18308e-163	-2.5763e-163	1.7781e-163	-7.32708e-163	1.08977e-163	-1.64456e-163	8.00781e-163	-1.81636e-163	2.99285e-164	1.02739e-162	3.93886e-163	-9.30306e-163	-7.05532e-163	8.62851e-163	4.13783e-164	3.13943e-163	-1.05823e-163	6.35554e-163	7.425e-163	6.04589e-163	-8.5767e-163	5.55898e-163	8.71954e-164	3.25345e-163	5.1372e-164	-4.18579e-163	0
3.09234e-163	1.08845e-162	-1.1307e-162	-1.72471e-163	-5.18308e-163	-2.5763e-163	1.7781e-163	-7.32708e-163	1.08977e-163	-1.64456e-163	8.00781e-163	-1.81636e-163	2.99285e-164	1.02739e-162	3.93886e-163	-9.30306e-163	-7.05532e-163	8.62851e-163	4.13783e-164	3.13943e-163	-1.05823e-163	6.35554e-163	7.425e-163	6.04589e-163	-8.5767e-163	5.55898e-163	8.71954e-164	3.25345e-163	5.1372e-164	-4.18579e-163	0
3.09234e-163	1.08845e-162	-1.1307e-162	-1.72471e-163	-5.18308e-163	-2.5763e-163	1.7781e-163	-7.32708e-163	1.08977e-163	-1.64456e-163	8.00781e-163	-1.81636e-163	2.99285e-164	1.02739e-162	3.93886e-163	-9.30306e-163	-7.05532e-163	8.62851e-163	4.13783e-164	3.13943e-163	-1.05823e-163	6.35554e-163	7.425e-163	6.04589e-163	-8.5767e-163	5.55898e-163	8.71954e-164	3.25345e-163	5.1372e-164	-4.18579e-163	0
3.09234e-163	1.08845e-162	-1.1307e-162	-1.72471e-163	-5.18308e-163	-2.5763e-163	1.7781e-163	-7.32708e-163	1.08977e-163	-1.64456e-163	8.00781e-163	-1.81636e-163	2.99285e-164	1.02739e-162	3.93886e-163	-9.30306e-163	-7.05532e-163	8.62851e-163	4.13783e-164	3.13943e-163	-1.05823e-163	6.35554e-163	7.425e-163	6.04589e-163	-8.5767e-163	5.55898e-163	8.71954e-164	3.25345e-163	5.1372e-164	-4.18579e-163	0
3.09234e-163	1.08845e-162	-1.1307e-162	-1.72471e-163	-5.18308e-163	-2.5763e-163	1.7781e-163	-7.32708e-163	1.08977e-163	-1.64456e-163	8.00781e-163	-1.81636e-163	2.99285e-164	1.02739e-162	3.93886e-163	-9.30306e-163	-7.05532e-163	8.62851e-163	4.13783e-164	3.13943e-163	-1.05823e-163	6.35554e-163	7.425e-163	6.04589e-163	-8.5767e-163	5.55898e-163	8.71954e-164	3.25345e-163	5.1372e-164	-4.18579e-163	0
3.09234e-163	1.08845e-162	-1.1307e-162	-1.72471e-163	-5.18308e-163	-2.5763e-163	1.7781e-163	-7.32708e-163	1.08977e-163	-1.64456e-163	8.00781e-163	-1.81636e-163	2.99285e-164	1.02739e-162	3.93886e-163	-9.30306e-163	-7.05532e-163	8.62851e-163	4.13783e-164	3.13943e-163	-1.05823e-163	6.35554e-163	7.425e-163	6.04589e-163	-8.5767e-163	5.55898e-163	8.71954e-164	3.25345e-163	5.1372e-164	-4.18579e-163	0
3.09234e-163	1.08845e-162	-1.1307e-162	-1.72471e-163	-5.18308e-163	-2.5763e-163	1.7781e-163	-7.32708e-163	1.08977e-163	-1.64456e-163	8.00781e-163	-1.81636e-163	2.99285e-164	1.02739e-162	3.93886e-163	-9.30306e-163	-7.05532e-163	8.62851e-163	4.13783e-164	3.13943e-163	-1.05823e-163	6.35554e-163	7.425e-163	6.04589e-163	-8.5767e-163	5.55898e-163	8.71954e-164	3.25345e-163	5.1372e-164	-4.18579e-163	0
3.09234e-163	1.08845e-162	-1.1307e-162	-1.72471e-163	-5.18308e-163	-2.5763e-163	1.7781e-163	-7.32708e-163	1.08977e-163	-1.64456e-163	8.00781e-163	-1.81636e-163	2.99285e-164	1.02739e-162	3.93886e-163	-9.30306e-163	-7.05532e-163	8.62851e-163	4.13783e-164	3.13943e-163	-1.05823e-163	6.35554e-163	7.425e-163	6.04589e-163	-8.5767e-163	5.55898e-163	8.71954e-164	3.25345e-163	5.1372e-164	-4.18579e-163	0
3.09234e-163	1.08845e-162	-1.1307e-162	-1.72471e-163	-5.18308e-163	-2.5763e-163	1.7781e-163	-7.32708e-163	1.08977e-163	-1.64456e-163	8.00781e-163	-1.81636e-163	2.99285e-164	1.02739e-162	3.93886e-163	-9.30306e-163	-7.05532e-163	8.62851e-163	4.13783e-164	3.13943e-163	-1.05823e-163	6.35554e-163	7.425e-163	6.04589e-163	-8.5767e-163	5.55898e-163	8.71954e-164	3.25345e-163	5.1372e-164	-4.18579e-163	0
3.09234e-163	1.08845e-162	-1.1307e-162	-1.72471e-163	-5.18308e-163	-2.5763e-163	1.7781e-163	-7.32708e-163	1.08977e-163	-1.64456e-163	8.00781e-163	-1.81636e-163	2.99285e-164	1.02739e-162	3.93886e-163	-9.30306e-163	-7.05532e-163	8.62851e-163	4.13783e-164	3.13943e-163	-1.05823e-163	6.35554e-163	7.425e-163	6.04589e-163	-8.5767e-163	5.55898e-163	8.71954e-164	3.25345e-163	5.1372e-164	-4.18579e-163	0
3.09234e-163	1.08845e-162	-1.1307e-162	-1.72471e-163	-5.18308e-163	-2.5763e-163	1.7781e-163	-7.32708e-163	1.08977e-163	-1.64456e-163	8.00781e-163	-1.81636e-163	2.99285e-164	1.02739e-162	3.93886e-163	-9.30306e-163	-7.05532e-163	8.62851e-163	4.13783e-164	3.13943e-163	-1.05823e-163	6.35554e-163	7.425e-163	6.04589e-163	-8.5767e-163	5.55898e-163	8.71954e-164	3.25345e-163	5.1372e-164	-4.18579e-163	0
3.09234e-163	1.08845e-162	-1.1307e-162	-1.72471e-163	-5.18308e-163	-2.5763e-163	1.7781e-163	-7.32708e-163	1.08977e-163	-1.64456e-163	8.00781e-163	-1.81636e-163	2.99285e-164	1.02739e-162	3.93886e-163	-9.30306e-163	-7.05532e-163	8.62851e-163	4.13783e-164	3.13943e-163	-1.05823e-163	6.35554e-163	7.425e-163	6.04589e-163	-8.5767e-163	5.55898e-163	8.71954e-164	3.25345e-163	5.1372e-164	-4.18579e-163	0
3.09234e-163	1.08845e-162	-1.1307e-162	-1.72471e-163	-5.18308e-163	-2.5763e-163	1.7781e-163	-7.32708e-163	1.08977e-163	-1.64456e-163	8.00781e-163	-1.81636e-163	2.99285e-164	1.02739e-162	3.93886e-163	-9.30306e-163	-7.05532e-163	8.62851e-163	4.13783e-164	3.13943e-163	-1.05823e-163	6.35554e-163	7.425e-163	6.04589e-163	-8.5767e-163	5.55898e-163	8.71954e-164	3.25345e-163	5.1372e-164	-4.18579e-163	0
3.09234e-163	1.08845e-162	-1.1307e-162	-1.72471e-163	-5.18308e-163	-2.5763e-163	1.7781e-163	-7.32708e-163	1.08977e-163	-1.64456e-163	8.00781e-163	-1.81636e-163	2.99285e-164	1.02739e-162	3.93886e-163	-9.30306e-163	-7.05532e-163	8.62851e-163	4.13783e-164	3.13943e-163	-1.05823e-163	6.35554e-163	7.425e-163	6.04589e-163	-8.5767e-163	5.55898e-163	8.71954e-164	3.25345e-163	5.1372e-164	-4.18579e-163	0
3.09234e-163	1.08845e-162	-1.1307e-162	-1.72471e-163	-5.18308e-163	-2.5763e-163	1.7781e-163	-7.32708e-163	1.08977e-163	-1.64456e-163	8.00781e-163	-1.81636e-163	2.99285e-164	1.02739e-162	3.93886e-163	-9.30306e-163	-7.05532e-163	8.62851e-163	4.13783e-164	3.13943e-163	-1.05823e-163	6.35554e-163	7.425e-163	6.04589e-163	-8.5767e-163	5.55898e-163	8.71954e-164	3.25345e-163	5.1372e-164	-4.18579e-163	0
3.09234e-163	1.08845e-162	-1.1307e-162	-1.72471e-163	-5.18308e-163	-2.5763e-163	1.7781e-163	-7.32708e-163	1.08977e-163	-1.64456e-163	8.00781e-163	-1.81636e-163	2.99285e-164	1.02739e-162	3.93886e-163	-9.30306e-163	-7.05532e-163	8.62851e-163	4.13783e-164	3.13943e-163	-1.05823e-163	6.35554e-163	7.425e-163	6.04589e-163	-8.5767e-163	5.55898e-163	8.71954e-164	3.25345e-163	5.1372e-164	-4.18579e-163	0
3.09234e-163	1.08845e-162	-1.1307e-162	-1.72471e-163	-5.18308e-163	-2.5763e-163	1.7781e-163	-7.32708e-163	1.08977e-163	-1.64456e-163	8.00781e-163	-1.81636e-163	2.99285e-164	1.02739e-162	3.93886e-163	-9.30306e-163	-7.05532e-163	8.62851e-163	4.13783e-164	3.13943e-163	-1.05823e-163	6.35554e-163	7.425e-163	6.04589e-163	-8.5767e-163	5.55898e-163	8.71954e-164	3.25345e-163	5.1372e-164	-4.18579e-163	0
3.09234e-163	1.08845e-162	-1.1307e-162	-1.72471e-163	-5.18308e-163	-2.5763e-163	1.7781e-163	-7.32708e-163	1.08977e-163	-1.64456e-163	8.00781e-163	-1.81636e-163	2.99285e-164	1.02739e-162	3.93886e-163	-9.30306e-163	-7.05532e-163	8.62851e-163	4.13783e-164	3.13943e-163	-1.05823e-163	6.35554e-163	7.425e-163	6.04589e-163	-8.5767e-163	5.55898e-163	8.71954e-164	3.25345e-163	5.1372e-164	-4.18579e-163	0
3.09234e-163	1.08845e-162	-1.1307e-162	-1.72471e-163	-5.18308e-163	-2.5763e-163	1.7781e-163	-7.32708e-163	1.08977e-163	-1.64456e-163	8.00781e-163	-1.81636e-163	2.99285e-164	1.02739e-162	3.93886e-163	-9.30306e-163	-7.05532e-163	8.62851e-163	4.13783e-164	3.13943e-163	-1.05823e-163	6.35554e-163	7.425e-163	6.04589e-163	-8.5767e-163	5.55898e-163	8.71954e-164	3.25345e-163	5.1372e-164	-4.18579e-163	0
3.09234e-163	1.08845e-162	-1.1307e-162	-1.72471e-163	-5.18308e-163	-2.5763e-163	1.7781e-163	-7.32708e-163	1.08977e-163	-1.64456e-163	8.00781e-163	-1.81636e-163	2.99285e-164	1.02739e-162	3.93886e-163	-9.30306e-163	-7.05532e-163	8.62851e-163	4.13783e-164	3.13943e-163	-1.05823e-163	6.35554e-163	7.425e-163	6.04589e-163	-8.5767e-163	5.55898e-163	8.71954e-164	3.25345e-163	5.1372e-164	-4.18579e-163	0
3.09234e-163	1.08845e-162	-1.1307e-162	-1.72471e-163	-5.18308e-163	-2.5763e-163	1.7781e-163	-7.32708e-163	1.08977e-163	-1.64456e-163	8.00781e-163	-1.81636e-163	2.99285e-164	1.02739e-162	3.93886e-163	-9.30306e-163	-7.05532e-163	8.62851e-163	4.13783e-164	3.13943e-163	-1.05823e-163	6.35554e-163	7.425e-163	6.04589e-163	-8.5767e-163	5.55898e-163	8.71954e-164	3.25345e-163	5.1372e-164	-4.18579e-163	0
3.09234e-163	1.08845e-162	-1.1307e-162	-1.72471e-163	-5.18308e-163	-2.5763e-163	1.7781e-163	-7.32708e-163	1.08977e-163	-1.64456e-163	8.00781e-163	-1.81636e-163	2.99285e-164	1.02739e-162	3.93886e-163	-9.30306e-163	-7.05532e-163	8.62851e-163	4.13783e-164	3.13943e-163	-1.05823e-163	6.35554e-163	7.425e-163	6.04589e-163	-8.5767e-163	5.55898e-163	8.71954e-164	3.25345e-163	5.1372e-164	-4.18579e-163	0
3.09234e-163	1.08845e-162	-1.1307e-162	-1.72471e-163	-5.18308e-163	-2.5763e-163	1.7781e-163	-7.32708e-163	1.08977e-163	-1.64456e-163	8.00781e-163	-1.81636e-163	2.99285e-164	1.02739e-162	3.93886e-163	-9.30306e-163	-7.05532e-163	8.62851e-163	4.13783e-164	3.13943e-163	-1.05823e-163	6.35554e-163	7.425e-163	6.04589e-163	-8.5767e-163	5.55898e-163	8.71954e-164	3.25345e-163	5.1372e-164	-4.18579e-163	0
3.09234e-163	1.08845e-162	-1.1307e-162	-1.72471e-163	-5.18308e-163	-2.5763e-163	1.7781e-163	-7.32708e-163	1.08977e-163	-1.64456e-163	8.00781e-163	-1.81636e-163	2.99285e-164	1.02739e-162	3.93886e-163	-9.30306e-163	-7.05532e-163	8.62851e-163	4.13783e-164	3.13943e-163	-1.05823e-163	6.35554e-163	7.425e-163	6.04589e-163	-8.5767e-163	5.55898e-163	8.71954e-164	3.25345e-163	5.1372e-164	-4.18579e-163	0
3.09234e-163	1.08845e-162	-1.1307e-162	-1.72471e-163	-5.18308e-163	-2.5763e-163	1.7781e-163	-7.32708e-163	1.08977e-163	-1.64456e-163	8.00781e-163	-1.81636e-163	2.99285e-164	1.02739e-162	3.93886e-163	-9.30306e-163	-7.05532e-163	8.62851e-163	4.13783e-164	3.13943e-163	-1.05823e-163	6.35554e-163	7.425e-163	6.04589e-163	-8.5767e-163	5.55898e-163	8.71954e-164	3.25345e-163	5.1372e-164	-4.18579e-163	0
3.09234e-163	1.08845e-162	-1.1307e-162	-1.72471e-163	-5.18308e-163	-2.5763e-163	1.7781e-163	-7.32708e-163	1.08977e-163	-1.64456e-163	8.00781e-163	-1.81636e-163	2.99285e-164	1.02739e-162	3.93886e-163	-9.30306e-163	-7.05532e-163	8.62851e-163	4.13783e-164	3.13943e-163	-1.05823e-163	6.35554e-163	7.425e-163	6.04589e-163	-8.5767e-163	5.55898e-163	8.71954e-164	3.25345e-163	5.1372e-164	-4.18579e-163	0
3.09234e-163	1.08845e-162	-1.1307e-162	-1.72471e-163	-5.18308e-163	-2.5763e-163	1.7781e-163	-7.32708e-163	1.08977e-163	-1.64456e-163	8.00781e-163	-1.81636e-163	2.99285e-164	1.02739e-162	3.93886e-163	-9.30306e-163	-7.05532e-163	8.62851e-163	4.13783e-164	3.13943e-163	-1.05823e-163	6.35554e-163	7.425e-163	6.04589e-163	-8.5767e-163	5.55898e-163	8.71954e-164	3.25345e-163	5.1372e-164	-4.18579e-163	0
3.09234e-163	1.08845e-162	-1.1307e-162	-1.72471e-163	-5.18308e-163	-2.5763e-163	1.7781e-163	-7.32708e-163	1.08977e-163	-1.64456e-163	8.00781e-163	-1.81636e-163	2.99285e-164	1.02739e-162	3.93886e-163	-9.30306e-163	-7.05532e-163	8.62851e-163	4.13783e-164	3.13943e-163	-1.05823e-163	6.35554e-163	7.425e-163	6.04589e-163	-8.5767e-163	5.55898e-163	8.71954e-164	3.25345e-163	5.1372e-164	-4.18579e-163	0
3.09234e-163	1.08845e-162	-1.1307e-162	-1.72471e-163	-5.18308e-163	-2.5763e-163	1.7781e-163	-7.32708e-163	1.08977e-163	-1.64456e-163	8.00781e-163	-1.81636e-163	2.99285e-164	1.02739e-162	3.93886e-163	-9.30306e-163	-7.05532e-163	8.62851e-163	4.13783e-164	3.13943e-163	-1.05823e-163	6.35554e-163	7.425e-163	6.04589e-163	-8.5767e-163	5.55898e-163	8.71954e-164	3.25345e-163	5.1372e-164	-4.18579e-163	0
3.09234e-163	1.08845e-162	-1.1307e-162	-1.72471e-163	-5.18308e-163	-2.5763e-163	1.7781e-163	-7.32708e-163	1.08977e-163	-1.64456e-163	8.00781e-163	-1.81636e-163	2.99285e-164	1.02739e-162	3.93886e-163	-9.30306e-163	-7.05532e-163	8.62851e-163	4.13783e-164	3.13943e-163	-1.05823e-163	6.35554e-163	7.425e-163	6.04589e-163	-8.5767e-163	5.55898e-163	8.71954e-164	3.25345e-163	5.1372e-164	-4.18579e-163	0
3.09234e-163	1.08845e-162	-1.1307e-162	-1.72471e-163	-5.18308e-163	-2.5763e-163	1.7781e-163	-7.32708e-163	1.08977e-163	-1.64456e-163	8.00781e-163	-1.81636e-163	2.99285e-164	1.02739e-162	3.93886e-163	-9.30306e-163	-7.05532e-163	8.62851e-163	4.13783e-164	3.13943e-163	-1.05823e-163	6.35554e-163	7.425e-163	6.04589e-163	-8.5767e-163	5.55898e-163	8.71954e-164	3.25345e-163	5.1372e-164	-4.18579e-163	0
3.09234e-163	1.08845e-162	-1.1307e-162	-1.72471e-163	-5.18308e-163	-2.5763e-163	1.7781e-163	-7.32708e-163	1.08977e-163	-1.64456e-163	8.00781e-163	-1.81636e-163	2.99285e-164	1.02739e-162	3.93886e-163	-9.30306e-163	-7.05532e-163	8.62851e-163	4.13783e-164	3.13943e-163	-1.05823e-163	6.35554e-163	7.425e-163	6.04589e-163	-8.5767e-163	5.55898e-163	8.71954e-164	3.25345e-163	5.1372e-164	-4.18579e-163	0
3.09234e-163	1.08845e-162	-1.1307e-162	-1.72471e-163	-5.18308e-163	-2.5763e-163	1.7781e-163	-7.32708e-163	1.08977e-163	-1.64456e-163	8.00781e-163	-1.81636e-163	2.99285e-164	1.02739e-162	3.93886e-163	-9.30306e-163	-7.05532e-163	8.62851e-163	4.13783e-164	3.13943e-163	-1.05823e-163	6.35554e-163	7.425e-163	6.04589e-163	-8.5767e-163	5.55898e-163	8.71954e-164	3.25345e-163	5.1372e-164	-4.18579e-163	0
3.09234e-163	1.08845e-162	-1.1307e-162	-1.72471e-163	-5.18308e-163	-2.5763e-163	1.7781e-163	-7.32708e-163	1.08977e-163	-1.64456e-163	8.00781e-163	-1.81636e-163	2.99285e-164	1.02739e-162	3.93886e-163	-9.30306e-163	-7.05532e-163	8.62851e-163	4.13783e-164	3.13943e-163	-1.05823e-163	6.35554e-163	7.425e-163	6.04589e-163	-8.5767e-163	5.55898e-163	8.71954e-164	3.25345e-163	5.1372e-164	-4.18579e-163	0
3.09234e-163	1.08845e-162	-1.1307e-162	-1.72471e-163	-5.18308e-163	-2.5763e-163	1.7781e-163	-7.32708e-163	1.08977e-163	-1.64456e-163	8.00781e-163	-1.81636e-163	2.99285e-164	1.02739e-162	3.93886e-163	-9.30306e-163	-7.05532e-163	8.62851e-163	4.13783e-164	3.13943e-163	-1.05823e-163	6.35554e-163	7.425e-163	6.04589e-163	-8.5767e-163	5.55898e-163	8.71954e-164	3.25345e-163	5.1372e-164	-4.18579e-163	0
3.09234e-163	1.08845e-162	-1.1307e-162	-1.72471e-163	-5.18308e-163	-2.5763e-163	1.7781e-163	-7.32708e-163	1.08977e-163	-1.64456e-163	8.00781e-163	-1.81636e-163	2.99285e-164	1.02739e-162	3.93886e-163	-9.30306e-163	-7.05532e-163	8.62851e-163	4.13783e-164	3.13943e-163	-1.05823e-163	6.35554e-163	7.425e-163	6.04589e-163	-8.5767e-163	5.55898e-163	8.71954e-164	3.25345e-163	5.1372e-164	-4.18579e-163	0
3.09234e-163	1.08845e-162	-1.1307e-162	-1.72471e-163	-5.18308e-163	-2.5763e-163	1.7781e-163	-7.32708e-163	1.08977e-163	-1.64456e-163	8.00781e-163	-1.81636e-163	2.99285e-164	1.02739e-162	3.93886e-163	-9.30306e-163	-7.05532e-163	8.62851e-163	4.13783e-164	3.13943e-163	-1.05823e-163	6.35554e-163	7.425e-163	6.04589e-163	-8.5767e-163	5.55898e-163	8.71954e-164	3.25345e-163	5.1372e-164	-4.18579e-163	0
3.09234e-163	1.08845e-162	-1.1307e-162	-1.72471e-163	-5.18308e-163	-2.5763e-163	1.7781e-163	-7.32708e-163	1.08977e-163	-1.64456e-163	8.00781e-163	-1.81636e-163	2.99285e-164	1.02739e-162	3.93886e-163	-9.30306e-163	-7.05532e-163	8.62851e-163	4.13783e-164	3.13943e-163	-1.05823e-163	6.35554e-163	7.425e-163	6.04589e-163	-8.5767e-163	5.55898e-163	8.71954e-164	3.25345e-163	5.1372e-164	-4.18579e-163	0
3.09234e-163	1.08845e-162	-1.1307e-162	-1.72471e-163	-5.18308e-163	-2.5763e-163	1.7781e-163	-7.32708e-163	1.08977e-163	-1.64456e-163	8.00781e-163	-1.81636e-163	2.99285e-164	1.02739e-162	3.93886e-163	-9.30306e-163	-7.05532e-163	8.62851e-163	4.13783e-164	3.13943e-163	-1.05823e-163	6.35554e-163	7.425e-163	6.04589e-163	-8.5767e-163	5.55898e-163	8.71954e-164	3.25345e-163	5.1372e-164	-4.18579e-163	0
3.09234e-163	1.08845e-162	-1.1307e-162	-1.72471e-163	-5.18308e-163	-2.5763e-163	1.7781e-163	-7.32708e-163	1.08977e-163	-1.64456e-163	8.00781e-163	-1.81636e-163	2.99285e-164	1.02739e-162	3.93886e-163	-9.30306e-163	-7.05532e-163	8.62851e-163	4.13783e-164	3.13943e-163	-1.05823e-163	6.35554e-163	7.425e-163	6.04589e-163	-8.5767e-163	5.55898e-163	8.71954e-164	3.25345e-163	5.1372e-164	-4.18579e-163	0
3.09234e-163	1.08845e-162	-1.1307e-162	-1.72471e-163	-5.18308e-163	-2.5763e-163	1.7781e-163	-7.32708e-163	1.08977e-163	-1.64456e-163	8.00781e-163	-1.81636e-163	2.99285e-164	1.02739e-162	3.93886e-163	-9.30306e-163	-7.05532e-163	8.62851e-163	4.13783e-164	3.13943e-163	-1.05823e-163	6.35554e-163	7.425e-163	6.04589e-163	-8.5767e-163	5.55898e-163	8.71954e-164	3.25345e-163	5.1372e-164	-4.18579e-163	0
3.09234e-163	1.08845e-162	-1.1307e-162	-1.72471e-163	-5.18308e-163	-2.5763e-163	1.7781e-163	-7.32708e-163	1.08977e-163	-1.64456e-163	8.00781e-163	-1.81636e-163	2.99285e-164	1.02739e-162	3.93886e-163	-9.30306e-163	-7.05532e-163	8.62851e-163	4.13783e-164	3.13943e-163	-1.05823e-163	6.35554e-163	7.425e-163	6.04589e-163	-8.5767e-163	5.55898e-163	8.71954e-164	3.25345e-163	5.1372e-164	-4.18579e-163	0
3.09234e-163	1.08845e-162	-1.1307e-162	-1.72471e-163	-5.18308e-163	-2.5763e-163	1.7781e-163	-7.32708e-163	1.08977e-163	-1.64456e-163	8.00781e-163	-1.81636e-163	2.99285e-164	1.02739e-162	3.93886e-163	-9.30306e-163	-7.05532e-163	8.62851e-163	4.13783e-164	3.13943e-163	-1.05823e-163	6.35554e-163	7.425e-163	6.04589e-163	-8.5767e-163	5.55898e-163	8.71954e-164	3.25345e-163	5.1372e-164	-4.18579e-163	0
3.09234e-163	1.08845e-162	-1.1307e-162	-1.72471e-163	-5.18308e-163	-2.5763e-163	1.7781e-163	-7.32708e-163	1.08977e-163	-1.64456e-163	8.00781e-163	-1.81636e-163	2.99285e-164	1.02739e-162	3.93886e-163	-9.30306e-163	-7.05532e-163	8.62851e-163	4.13783e-164	3.13943e-163	-1.05823e-163	6.35554e-163	7.425e-163	6.04589e-163	-8.5767e-163	5.55898e-163	8.71954e-164	3.25345e-163	5.1372e-164	-4.18579e-163	0
3.09234e-163	1.08845e-162	-1.1307e-162	-1.72471e-163	-5.18308e-163	-2.5763e-163	1.7781e-163	-7.32708e-163	1.08977e-163	-1.64456e-163	8.00781e-163	-1.81636e-163	2.99285e-164	1.02739e-162	3.93886e-163	-9.30306e-163	-7.05532e-163	8.62851e-163	4.13783e-164	3.13943e-163	-1.05823e-163	6.35554e-163	7.425e-163	6.04589e-163	-8.5767e-163	5.55898e-163	8.71954e-164	3.25345e-163	5.1372e-164	-4.18579e-163	0
3.09234e-163	1.08845e-162	-1.1307e-162	-1.72471e-163	-5.18308e-163	-2.5763e-163	1.7781e-163	-7.32708e-163	1.08977e-163	-1.64456e-163	8.00781e-163	-1.81636e-163	2.99285e-164	1.02739e-162	3.93886e-163	-9.30306e-163	-7.05532e-163	8.62851e-163	4.13783e-164	3.13943e-163	-1.05823e-163	6.35554e-163	7.425e-163	6.04589e-163	-8.5767e-163	5.55898e-163	8.71954e-164	3.25345e-163	5.1372e-164	-4.18579e-163	0
3.09234e-163	1.08845e-162	-1.1307e-162	-1.72471e-163	-5.18308e-163	-2.5763e-163	1.7781e-163	-7.32708e-163	1.08977e-163	-1.64456e-163	8.00781e-163	-1.81636e-163	2.99285e-164	1.02739e-162	3.93886e-163	-9.30306e-163	-7.05532e-163	8.62851e-163	4.13783e-164	3.13943e-163	-1.05823e-163	6.35554e-163	7.425e-163	6.04589e-163	-8.5767e-163	5.55898e-163	8.71954e-164	3.25345e-163	5.1372e-164	-4.18579e-163	0
3.09234e-163	1.08845e-162	-1.1307e-162	-1.72471e-163	-5.18308e-163	-2.5763e-163	1.7781e-163	-7.32708e-163	1.08977e-163	-1.64456e-163	8.00781e-163	-1.81636e-163	2.99285e-164	1.02739e-162	3.93886e-163	-9.30306e-163	-7.05532e-163	8.62851e-163	4.13783e-164	3.13943e-163	-1.05823e-163	6.35554e-163	7.425e-163	6.04589e-163	-8.5767e-163	5.55898e-163	8.71954e-164	3.25345e-163	5.1372e-164	-4.18579e-163	0
3.09234e-163	1.08845e-162	-1.1307e-162	-1.72471e-163	-5.18308e-163	-2.5763e-163	1.7781e-163	-7.32708e-163	1.08977e-163	-1.64456e-163	8.00781e-163	-1.81636e-163	2.99285e-164	1.02739e-162	3.93886e-163	-9.30306e-163	-7.05532e-163	8.62851e-163	4.13783e-164	3.13943e-163	-1.05823e-163	6.35554e-163	7.425e-163	6.04589e-163	-8.5767e-163	5.55898e-163	8.71954e-164	3.25345e-163	5.1372e-164	-4.18579e-163	0
3.09234e-163	1.08845e-162	-1.1307e-162	-1.72471e-163	-5.18308e-163	-2.5763e-163	1.7781e-163	-7.32708e-163	1.08977e-163	-1.64456e-163	8.00781e-163	-1.81636e-163	2.99285e-164	1.02739e-162	3.93886e-163	-9.30306e-163	-7.05532e-163	8.62851e-163	4.13783e-164	3.13943e-163	-1.05823e-163	6.35554e-163	7.425e-163	6.04589e-163	-8.5767e-163	5.55898e-163	8.71954e-164	3.25345e-163	5.1372e-164	-4.18579e-163	0
3.09234e-163	1.08845e-162	-1.1307e-162	-1.72471e-163	-5.18308e-163	-2.5763e-163	1.7781e-163	-7.32708e-163	1.08977e-163	-1.64456e-163	8.00781e-163	-1.81636e-163	2.99285e-164	1.02739e-162	3.93886e-163	-9.30306e-163	-7.05532e-163	8.62851e-163	4.13783e-164	3.13943e-163	-1.05823e-163	6.35554e-163	7.425e-163	6.04589e-163	-8.5767e-163	5.55898e-163	8.71954e-164	3.25345e-163	5.1372e-164	-4.18579e-163	0
3.09234e-163	1.08845e-162	-1.1307e-162	-1.72471e-163	-5.18308e-163	-2.5763e-163	1.7781e-163	-7.32708e-163	1.08977e-163	-1.64456e-163	8.00781e-163	-1.81636e-163	2.99285e-164	1.02739e-162	3.93886e-163	-9.30306e-163	-7.05532e-163	8.62851e-163	4.13783e-164	3.13943e-163	-1.05823e-163	6.35554e-163	7.425e-163	6.04589e-163	-8.5767e-163	5.55898e-163	8.71954e-164	3.25345e-163	5.1372e-164	-4.18579e-163	0
3.09234e-163	1.08845e-162	-1.1307e-162	-1.72471e-163	-5.18308e-163	-2.5763e-163	1.7781e-163	-7.32708e-163	1.08977e-163	-1.64456e-163	8.00781e-163	-1.81636e-163	2.99285e-164	1.02739e-162	3.93886e-163	-9.30306e-163	-7.05532e-163	8.62851e-163	4.13783e-164	3.13943e-163	-1.05823e-163	6.35554e-163	7.425e-163	6.04589e-163	-8.5767e-163	5.55898e-163	8.71954e-164	3.25345e-163	5.1372e-164	-4.18579e-163	0
3.09234e-163	1.08845e-162	-1.1307e-162	-1.72471e-163	-5.18308e-163	-2.5763e-163	1.7781e-163	-7.32708e-163	1.08977e-163	-1.64456e-163	8.00781e-163	-1.81636e-163	2.99285e-164	1.02739e-162	3.93886e-163	-9.30306e-163	-7.05532e-163	8.62851e-163	4.13783e-164	3.13943e-163	-1.05823e-163	6.35554e-163	7.425e-163	6.04589e-163	-8.5767e-163	5.55898e-163	8.71954e-164	3.25345e-163	5.1372e-164	-4.18579e-163	0
3.09234e-163	1.08845e-162	-1.1307e-162	-1.72471e-163	-5.18308e-163	-2.5763e-163	1.7781e-163	-7.32708e-163	1.08977e-163	-1.64456e-163	8.00781e-163	-1.81636e-163	2.99285e-164	1.02739e-162	3.93886e-163	-9.30306e-163	-7.05532e-163	8.62851e-163	4.13783e-164	3.13943e-163	-1.05823e-163	6.35554e-163	7.425e-163	6.04589e-163	-8.5767e-163	5.55898e-163	8.71954e-164	3.25345e-163	5.1372e-164	-4.18579e-163	0
3.09234e-163	1.08845e-162	-1.1307e-162	-1.72471e-163	-5.18308e-163	-2.5763e-163	1.7781e-163	-7.32708e-163	1.08977e-163	-1.64456e-163	8.00781e-163	-1.81636e-163	2.99285e-164	1.02739e-162	3.93886e-163	-9.30306e-163	-7.05532e-163	8.62851e-163	4.13783e-164	3.13943e-163	-1.05823e-163	6.35554e-163	7.425e-163	6.04589e-163	-8.5767e-163	5.55898e-163	8.71954e-164	3.25345e-163	5.1372e-164	-4.18579e-163	0
3.09234e-163	1.08845e-162	-1.1307e-162	-1.72471e-163	-5.18308e-163	-2.5763e-163	1.7781e-163	-7.32708e-163	1.08977e-163	-1.64456e-163	8.00781e-163	-1.81636e-163	2.99285e-164	1.02739e-162	3.93886e-163	-9.30306e-163	-7.05532e-163	8.62851e-163	4.13783e-164	3.13943e-163	-1.05823e-163	6.35554e-163	7.425e-163	6.04589e-163	-8.5767e-163	5.55898e-163	8.71954e-164	3.25345e-163	5.1372e-164	-4.18579e-163	0
3.09234e-163	1.08845e-162	-1.1307e-162	-1.72471e-163	-5.18308e-163	-2.5763e-163	1.7781e-163	-7.32708e-163	1.08977e-163	-1.64456e-163	8.00781e-163	-1.81636e-163	2.99285e-164	1.02739e-162	3.93886e-163	-9.30306e-163	-7.05532e-163	8.62851e-163	4.13783e-164	3.13943e-163	-1.05823e-163	6.35554e-163	7.425e-163	6.04589e-163	-8.5767e-163	5.55898e-163	8.71954e-164	3.25345e-163	5.1372e-164	-4.18579e-163	0
3.09234e-163	1.08845e-162	-1.1307e-162	-1.72471e-163	-5.18308e-163	-2.5763e-163	1.7781e-163	-7.32708e-163	1.08977e-163	-1.64456e-163	8.00781e-163	-1.81636e-163	2.99285e-164	1.02739e-162	3.93886e-163	-9.30306e-163	-7.05532e-163	8.62851e-163	4.13783e-164	3.13943e-163	-1.05823e-163	6.35554e-163	7.425e-163	6.04589e-163	-8.5767e-163	5.55898e-163	8.71954e-164	3.25345e-163	5.1372e-164	-4.18579e-163	0
3.09234e-163	1.08845e-162	-1.1307e-162	-1.72471e-163	-5.18308e-163	-2.5763e-163	1.7781e-163	-7.32708e-163	1.08977e-163	-1.64456e-163	8.00781e-163	-1.81636e-163	2.99285e-164	1.02739e-162	3.93886e-163	-9.30306e-163	-7.05532e-163	8.62851e-163	4.13783e-164	3.13943e-163	-1.05823e-163	6.35554e-163	7.425e-163	6.04589e-163	-8.5767e-163	5.55898e-163	8.71954e-164	3.25345e-163	5.1372e-164	-4.18579e-163	0
3.09234e-163	1.08845e-162	-1.1307e-162	-1.72471e-163	-5.18308e-163	-2.5763e-163	1.7781e-163	-7.32708e-163	1.08977e-163	-1.64456e-163	8.00781e-163	-1.81636e-163	2.99285e-164	1.02739e-162	3.93886e-163	-9.30306e-163	-7.05532e-163	8.62851e-163	4.13783e-164	3.13943e-163	-1.05823e-163	6.35554e-163	7.425e-163	6.04589e-163	-8.5767e-163	5.55898e-163	8.71954e-164	3.25345e-163	5.1372e-164	-4.18579e-163	0
3.09234e-163	1.08845e-162	-1.1307e-162	-1.72471e-163	-5.18308e-163	-2.5763e-163	1.7781e-163	-7.32708e-163	1.08977e-163	-1.64456e-163	8.00781e-163	-1.81636e-163	2.99285e-164	1.02739e-162	3.93886e-163	-9.30306e-163	-7.05532e-163	8.62851e-163	4.13783e-164	3.13943e-163	-1.05823e-163	6.35554e-163	7.425e-163	6.04589e-163	-8.5767e-163	5.55898e-163	8.71954e-164	3.25345e-163	5.1372e-164	-4.18579e-163	0
3.09234e-163	1.08845e-162	-1.1307e-162	-1.72471e-163	-5.18308e-163	-2.5763e-163	1.7781e-163	-7.32708e-163	1.08977e-163	-1.64456e-163	8.00781e-163	-1.81636e-163	2.99285e-164	1.02739e-162	3.93886e-163	-9.30306e-163	-7.05532e-163	8.62851e-163	4.13783e-164	3.13943e-163	-1.05823e-163	6.35554e-163	7.425e-163	6.04589e-163	-8.5767e-163	5.55898e-163	8.71954e-164	3.25345e-163	5.1372e-164	-4.18579e-163	0
3.09234e-163	1.08845e-162	-1.1307e-162	-1.72471e-163	-5.18308e-163	-2.5763e-163	1.7781e-163	-7.32708e-163	1.08977e-163	-1.64456e-163	8.00781e-163	-1.81636e-163	2.99285e-164	1.02739e-162	3.93886e-163	-9.30306e-163	-7.05532e-163	8.62851e-163	4.13783e-164	3.13943e-163	-1.05823e-163	6.35554e-163	7.425e-163	6.04589e-163	-8.5767e-163	5.55898e-163	8.71954e-164	3.25345e-163	5.1372e-164	-4.18579e-163	0
3.09234e-163	1.08845e-162	-1.1307e-162	-1.72471e-163	-5.18308e-163	-2.5763e-163	1.7781e-163	-7.32708e-163	1.08977e-163	-1.64456e-163	8.00781e-163	-1.81636e-163	2.99285e-164	1.02739e-162	3.93886e-163	-9.30306e-163	-7.05532e-163	8.62851e-163	4.13783e-164	3.13943e-163	-1.05823e-163	6.35554e-163	7.425e-163	6.04589e-163	-8.5767e-163	5.55898e-163	8.71954e-164	3.25345e-163	5.1372e-164	-4.18579e-163	0
3.09234e-163	1.08845e-162	-1.1307e-162	-1.72471e-163	-5.18308e-163	-2.5763e-163	1.7781e-163	-7.32708e-163	1.08977e-163	-1.64456e-163	8.00781e-163	-1.81636e-163	2.99285e-164	1.02739e-162	3.93886e-163	-9.30306e-163	-7.05532e-163	8.62851e-163	4.13783e-164	3.13943e-163	-1.05823e-163	6.35554e-163	7.425e-163	6.04589e-163	-8.5767e-163	5.55898e-163	8.71954e-164	3.25345e-163	5.1372e-164	-4.18579e-163	0
3.09234e-163	1.08845e-162	-1.1307e-162	-1.72471e-163	-5.18308e-163	-2.5763e-163	1.7781e-163	-7.32708e-163	1.08977e-163	-1.64456e-163	8.00781e-163	-1.81636e-163	2.99285e-164	1.02739e-162	3.93886e-163	-9.30306e-163	-7.05532e-163	8.62851e-163	4.13783e-164	3.13943e-163	-1.05823e-163	6.35554e-163	7.425e-163	6.04589e-163	-8.5767e-163	5.55898e-163	8.71954e-164	3.25345e-163	5.1372e-164	-4.18579e-163	0
3.09234e-163	1.08845e-162	-1.1307e-162	-1.72471e-163	-5.18308e-163	-2.5763e-163	1.7781e-163	-7.32708e-163	1.08977e-163	-1.64456e-163	8.00781e-163	-1.81636e-163	2.99285e-164	1.02739e-162	3.93886e-163	-9.30306e-163	-7.05532e-163	8.62851e-163	4.13783e-164	3.13943e-163	-1.05823e-163	6.35554e-163	7.425e-163	6.04589e-163	-8.5767e-163	5.55898e-163	8.71954e-164	3.25345e-163	5.1372e-164	-4.18579e-163	0
3.09234e-163	1.08845e-162	-1.1307e-162	-1.72471e-163	-5.18308e-163	-2.5763e-163	1.7781e-163	-7.32708e-163	1.08977e-163	-1.64456e-163	8.00781e-163	-1.81636e-163	2.99285e-164	1.02739e-162	3.93886e-163	-9.30306e-163	-7.05532e-163	8.62851e-163	4.13783e-164	3.13943e-163	-1.05823e-163	6.35554e-163	7.425e-163	6.04589e-163	-8.5767e-163	5.55898e-163	8.71954e-164	3.25345e-163	5.1372e-164	-4.18579e-163	0
3.09234e-163	1.08845e-162	-1.1307e-162	-1.72471e-163	-5.18308e-163	-2.5763e-163	1.7781e-163	-7.32708e-163	1.08977e-163	-1.64456e-163	8.00781e-163	-1.81636e-163	2.99285e-164	1.02739e-162	3.93886e-163	-9.30306e-163	-7.05532e-163	8.62851e-163	4.13783e-164	3.13943e-163	-1.05823e-163	6.35554e-163	7.425e-163	6.04589e-163	-8.5767e-163	5.55898e-163	8.71954e-164	3.25345e-163	5.1372e-164	-4.18579e-163	0
3.09234e-163	1.08845e-162	-1.1307e-162	-1.72471e-163	-5.18308e-163	-2.5763e-163	1.7781e-163	-7.32708e-163	1.08977e-163	-1.64456e-163	8.00781e-163	-1.81636e-163	2.99285e-164	1.02739e-162	3.93886e-163	-9.30306e-163	-7.05532e-163	8.62851e-163	4.13783e-164	3.13943e-163	-1.05823e-163	6.35554e-163	7.425e-163	6.04589e-163	-8.5767e-163	5.55898e-163	8.71954e-164	3.25345e-163	5.1372e-164	-4.18579e-163	0
3.09234e-163	1.08845e-162	-1.1307e-162	-1.72471e-163	-5.18308e-163	-2.5763e-163	1.7781e-163	-7.32708e-163	1.08977e-163	-1.64456e-163	8.00781e-163	-1.81636e-163	2.99285e-164	1.02739e-162	3.93886e-163	-9.30306e-163	-7.05532e-163	8.62851e-163	4.13783e-164	3.13943e-163	-1.05823e-163	6.35554e-163	7.425e-163	6.04589e-163	-8.5767e-163	5.55898e-163	8.71954e-164	3.25345e-163	5.1372e-164	-4.18579e-163	0
3.09234e-163	1.08845e-162	-1.1307e-162	-1.72471e-163	-5.18308e-163	-2.5763e-163	1.7781e-163	-7.32708e-163	1.08977e-163	-1.64456e-163	8.00781e-163	-1.81636e-163	2.99285e-164	1.02739e-162	3.93886e-163	-9.30306e-163	-7.05532e-163	8.62851e-163	4.13783e-164	3.13943e-163	-1.05823e-163	6.35554e-163	7.425e-163	6.04589e-163	-8.5767e-163	5.55898e-163	8.71954e-164	3.25345e-163	5.1372e-164	-4.18579e-163	0
3.09234e-163	1.08845e-162	-1.1307e-162	-1.72471e-163	-5.18308e-163	-2.5763e-163	1.7781e-163	-7.32708e-163	1.08977e-163	-1.64456e-163	8.00781e-163	-1.81636e-163	2.99285e-164	1.02739e-162	3.93886e-163	-9.30306e-163	-7.05532e-163	8.62851e-163	4.13783e-164	3.13943e-163	-1.05823e-163	6.35554e-163	7.425e-163	6.04589e-163	-8.5767e-163	5.55898e-163	8.71954e-164	3.25345e-163	5.1372e-164	-4.18579e-163	0
3.09234e-163	1.08845e-162	-1.1307e-162	-1.72471e-163	-5.18308e-163	-2.5763e-163	1.7781e-163	-7.32708e-163	1.08977e-163	-1.64456e-163	8.00781e-163	-1.81636e-163	2.99285e-164	1.02739e-162	3.93886e-163	-9.30306e-163	-7.05532e-163	8.62851e-163	4.13783e-164	3.13943e-163	-1.05823e-163	6.35554e-163	7.425e-163	6.04589e-163	-8.5767e-163	5.55898e-163	8.71954e-164	3.25345e-163	5.1372e-164	-4.18579e-163	0
3.09234e-163	1.08845e-162	-1.1307e-162	-1.72471e-163	-5.18308e-163	-2.5763e-163	1.7781e-163	-7.32708e-163	1.08977e-163	-1.64456e-163	8.00781e-163	-1.81636e-163	2.99285e-164	1.02739e-162	3.93886e-163	-9.30306e-163	-7.05532e-163	8.62851e-163	4.13783e-164	3.13943e-163	-1.05823e-163	6.35554e-163	7.425e-163	6.04589e-163	-8.5767e-163	5.55898e-163	8.71954e-164	3.25345e-163	5.1372e-164	-4.18579e-163	0
3.09234e-163	1.08845e-162	-1.1307e-162	-1.72471e-163	-5.18308e-163	-2.5763e-163	1.7781e-163	-7.32708e-163	1.08977e-163	-1.64456e-163	8.00781e-163	-1.81636e-163	2.99285e-164	1.02739e-162	3.93886e-163	-9.30306e-163	-7.05532e-163	8.62851e-163	4.13783e-164	3.13943e-163	-1.05823e-163	6.35554e-163	7.425e-163	6.04589e-163	-8.5767e-163	5.55898e-163	8.71954e-164	3.25345e-163	5.1372e-164	-4.18579e-163	0
3.09234e-163	1.08845e-162	-1.1307e-162	-1.72471e-163	-5.18308e-163	-2.5763e-163	1.7781e-163	-7.32708e-163	1.08977e-163	-1.64456e-163	8.00781e-163	-1.81636e-163	2.99285e-164	1.02739e-162	3.93886e-163	-9.30306e-163	-7.05532e-163	8.62851e-163	4.13783e-164	3.13943e-163	-1.05823e-163	6.35554e-163	7.425e-163	6.04589e-163	-8.5767e-163	5.55898e-163	8.71954e-164	3.25345e-163	5.1372e-164	-4.18579e-163	0
3.09234e-163	1.08845e-162	-1.1307e-162	-1.72471e-163	-5.18308e-163	-2.5763e-163	1.7781e-163	-7.32708e-163	1.08977e-163	-1.64456e-163	8.00781e-163	-1.81636e-163	2.99285e-164	1.02739e-162	3.93886e-163	-9.30306e-163	-7.05532e-163	8.62851e-163	4.13783e-164	3.13943e-163	-1.05823e-163	6.35554e-163	7.425e-163	6.04589e-163	-8.5767e-163	5.55898e-163	8.71954e-164	3.25345e-163	5.1372e-164	-4.18579e-163	0
3.09234e-163	1.08845e-162	-1.1307e-162	-1.72471e-163	-5.18308e-163	-2.5763e-163	1.7781e-163	-7.32708e-163	1.08977e-163	-1.64456e-163	8.00781e-163	-1.81636e-163	2.99285e-164	1.02739e-162	3.93886e-163	-9.30306e-163	-7.05532e-163	8.62851e-163	4.13783e-164	3.13943e-163	-1.05823e-163	6.35554e-163	7.425e-163	6.04589e-163	-8.5767e-163	5.55898e-163	8.71954e-164	3.25345e-163	5.1372e-164	-4.18579e-163	0
3.09234e-163	1.08845e-162	-1.1307e-162	-1.72471e-163	-5.18308e-163	-2.5763e-163	1.7781e-163	-7.32708e-163	1.08977e-163	-1.64456e-163	8.00781e-163	-1.81636e-163	2.99285e-164	1.02739e-162	3.93886e-163	-9.30306e-163	-7.05532e-163	8.62851e-163	4.13783e-164	3.13943e-163	-1.05823e-163	6.35554e-163	7.425e-163	6.04589e-163	-8.5767e-163	5.55898e-163	8.71954e-164	3.25345e-163	5.1372e-164	-4.18579e-163	0
3.09234e-163	1.08845e-162	-1.1307e-162	-1.72471e-163	-5.18308e-163	-2.5763e-163	1.7781e-163	-7.32708e-163	1.08977e-163	-1.64456e-163	8.00781e-163	-1.81636e-163	2.99285e-164	1.02739e-162	3.93886e-163	-9.30306e-163	-7.05532e-163	8.62851e-163	4.13783e-164	3.13943e-163	-1.05823e-163	6.35554e-163	7.425e-163	6.04589e-163	-8.5767e-163	5.55898e-163	8.71954e-164	3.25345e-163	5.1372e-164	-4.18579e-163	0
3.09234e-163	1.08845e-162	-1.1307e-162	-1.72471e-163	-5.18308e-163	-2.5763e-163	1.7781e-163	-7.32708e-163	1.08977e-163	-1.64456e-163	8.00781e-163	-1.81636e-163	2.99285e-164	1.02739e-162	3.93886e-163	-9.30306e-163	-7.05532e-163	8.62851e-163	4.13783e-164	3.13943e-163	-1.05823e-163	6.35554e-163	7.425e-163	6.04589e-163	-8.5767e-163	5.55898e-163	8.71954e-164	3.25345e-163	5.1372e-164	-4.18579e-163	0
3.09234e-163	1.08845e-162	-1.1307e-162	-1.72471e-163	-5.18308e-163	-2.5763e-163	1.7781e-163	-7.32708e-163	1.08977e-163	-1.64456e-163	8.00781e-163	-1.81636e-163	2.99285e-164	1.02739e-162	3.93886e-163	-9.30306e-163	-7.05532e-163	8.62851e-163	4.13783e-164	3.13943e-163	-1.05823e-163	6.35554e-163	7.425e-163	6.04589e-163	-8.5767e-163	5.55898e-163	8.71954e-164	3.25345e-163	5.1372e-164	-4.18579e-163	0
3.09234e-163	1.08845e-162	-1.1307e-162	-1.72471e-163	-5.18308e-163	-2.5763e-163	1.7781e-163	-7.32708e-163	1.08977e-163	-1.64456e-163	8.00781e-163	-1.81636e-163	2.99285e-164	1.02739e-162	3.93886e-163	-9.30306e-163	-7.05532e-163	8.62851e-163	4.13783e-164	3.13943e-163	-1.05823e-163	6.35554e-163	7.425e-163	6.04589e-163	-8.5767e-163	5.55898e-163	8.71954e-164	3.25345e-163	5.1372e-164	-4.18579e-163	0
3.09234e-163	1.08845e-162	-1.1307e-162	-1.72471e-163	-5.18308e-163	-2.5763e-163	1.7781e-163	-7.32708e-163	1.08977e-163	-1.64456e-163	8.00781e-163	-1.81636e-163	2.99285e-164	1.02739e-162	3.93886e-163	-9.30306e-163	-7.05532e-163	8.62851e-163	4.13783e-164	3.13943e-163	-1.05823e-163	6.35554e-163	7.425e-163	6.04589e-163	-8.5767e-163	5.55898e-163	8.71954e-164	3.25345e-163	5.1372e-164	-4.18579e-163	0
3.09234e-163	1.08845e-162	-1.1307e-162	-1.72471e-163	-5.18308e-163	-2.5763e-163	1.7781e-163	-7.32708e-163	1.08977e-163	-1.64456e-163	8.00781e-163	-1.81636e-163	2.99285e-164	1.02739e-162	3.93886e-163	-9.30306e-163	-7.05532e-163	8.62851e-163	4.13783e-164	3.13943e-163	-1.05823e-163	6.35554e-163	7.425e-163	6.04589e-163	-8.5767e-163	5.55898e-163	8.71954e-164	3.25345e-163	5.1372e-164	-4.18579e-163	0
3.09234e-163	1.08845e-162	-1.1307e-162	-1.72471e-163	-5.18308e-163	-2.5763e-163	1.7781e-163	-7.32708e-163	1.08977e-163	-1.64456e-163	8.00781e-163	-1.81636e-163	2.99285e-164	1.02739e-162	3.93886e-163	-9.30306e-163	-7.05532e-163	8.62851e-163	4.13783e-164	3.13943e-163	-1.05823e-163	6.35554e-163	7.425e-163	6.04589e-163	-8.5767e-163	5.55898e-163	8.71954e-164	3.25345e-163	5.1372e-164	-4.18579e-163	0
3.09234e-163	1.08845e-162	-1.1307e-162	-1.72471e-163	-5.18308e-163	-2.5763e-163	1.7781e-163	-7.32708e-163	1.08977e-163	-1.64456e-163	8.00781e-163	-1.81636e-163	2.99285e-164	1.02739e-162	3.93886e-163	-9.30306e-163	-7.05532e-163	8.62851e-163	4.13783e-164	3.13943e-163	-1.05823e-163	6.35554e-163	7.425e-163	6.04589e-163	-8.5767e-163	5.55898e-163	8.71954e-164	3.25345e-163	5.1372e-164	-4.18579e-163	0
3.09234e-163	1.08845e-162	-1.1307e-162	-1.72471e-163	-5.18308e-163	-2.5763e-163	1.7781e-163	-7.32708e-163	1.08977e-163	-1.64456e-163	8.00781e-163	-1.81636e-163	2.99285e-164	1.02739e-162	3.93886e-163	-9.30306e-163	-7.05532e-163	8.62851e-163	4.13783e-164	3.13943e-163	-1.05823e-163	6.35554e-163	7.425e-163	6.04589e-163	-8.5767e-163	5.55898e-163	8.71954e-164	3.25345e-163	5.1372e-164	-4.18579e-163	0
3.09234e-163	1.08845e-162	-1.1307e-162	-1.72471e-163	-5.18308e-163	-2.5763e-163	1.7781e-163	-7.32708e-163	1.08977e-163	-1.64456e-163	8.00781e-163	-1.81636e-163	2.99285e-164	1.02739e-162	3.93886e-163	-9.30306e-163	-7.05532e-163	8.62851e-163	4.13783e-164	3.13943e-163	-1.05823e-163	6.35554e-163	7.425e-163	6.04589e-163	-8.5767e-163	5.55898e-163	8.71954e-164	3.25345e-163	5.1372e-164	-4.18579e-163	0
3.09234e-163	1.08845e-162	-1.1307e-162	-1.72471e-163	-5.18308e-163	-2.5763e-163	1.7781e-163	-7.32708e-163	1.08977e-163	-1.64456e-163	8.00781e-163	-1.81636e-163	2.99285e-164	1.02739e-162	3.93886e-163	-9.30306e-163	-7.05532e-163	8.62851e-163	4.13783e-164	3.13943e-163	-1.05823e-163	6.35554e-163	7.425e-163	6.04589e-163	-8.5767e-163	5.55898e-163	8.71954e-164	3.25345e-163	5.1372e-164	-4.18579e-163	0
3.09234e-163	1.08845e-162	-1.1307e-162	-1.72471e-163	-5.18308e-163	-2.5763e-163	1.7781e-163	-7.32708e-163	1.08977e-163	-1.64456e-163	8.00781e-163	-1.81636e-163	2.99285e-164	1.02739e-162	3.93886e-163	-9.30306e-163	-7.05532e-163	8.62851e-163	4.13783e-164	3.13943e-163	-1.05823e-163	6.35554e-163	7.425e-163	6.04589e-163	-8.5767e-163	5.55898e-163	8.71954e-164	3.25345e-163	5.1372e-164	-4.18579e-163	0
3.09234e-163	1.08845e-162	-1.1307e-162	-1.72471e-163	-5.18308e-163	-2.5763e-163	1.7781e-163	-7.32708e-163	1.08977e-163	-1.64456e-163	8.00781e-163	-1.81636e-163	2.99285e-164	1.02739e-162	3.93886e-163	-9.30306e-163	-7.05532e-163	8.62851e-163	4.13783e-164	3.13943e-163	-1.05823e-163	6.35554e-163	7.425e-163	6.04589e-163	-8.5767e-163	5.55898e-163	8.71954e-164	3.25345e-163	5.1372e-164	-4.18579e-163	0
3.09234e-163	1.08845e-162	-1.1307e-162	-1.72471e-163	-5.18308e-163	-2.5763e-163	1.7781e-163	-7.32708e-163	1.08977e-163	-1.64456e-163	8.00781e-163	-1.81636e-163	2.99285e-164	1.02739e-162	3.93886e-163	-9.30306e-163	-7.05532e-163	8.62851e-163	4.13783e-164	3.13943e-163	-1.05823e-163	6.35554e-163	7.425e-163	6.04589e-163	-8.5767e-163	5.55898e-163	8.71954e-164	3.25345e-163	5.1372e-164	-4.18579e-163	0
3.09234e-163	1.08845e-162	-1.1307e-162	-1.72471e-163	-5.18308e-163	-2.5763e-163	1.7781e-163	-7.32708e-163	1.08977e-163	-1.64456e-163	8.00781e-163	-1.81636e-163	2.99285e-164	1.02739e-162	3.93886e-163	-9.30306e-163	-7.05532e-163	8.62851e-163	4.13783e-164	3.13943e-163	-1.05823e-163	6.35554e-163	7.425e-163	6.04589e-163	-8.5767e-163	5.55898e-163	8.71954e-164	3.25345e-163	5.1372e-164	-4.18579e-163	0
3.09234e-163	1.08845e-162	-1.1307e-162	-1.72471e-163	-5.18308e-163	-2.5763e-163	1.7781e-163	-7.32708e-163	1.08977e-163	-1.64456e-163	8.00781e-163	-1.81636e-163	2.99285e-164	1.02739e-162	3.93886e-163	-9.30306e-163	-7.05532e-163	8.62851e-163	4.13783e-164	3.13943e-163	-1.05823e-163	6.35554e-163	7.425e-163	6.04589e-163	-8.5767e-163	5.55898e-163	8.71954e-164	3.25345e-163	5.1372e-164	-4.18579e-163	0
3.09234e-163	1.08845e-162	-1.1307e-162	-1.72471e-163	-5.18308e-163	-2.5763e-163	1.7781e-163	-7.32708e-163	1.08977e-163	-1.64456e-163	8.00781e-163	-1.81636e-163	2.99285e-164	1.02739e-162	3.93886e-163	-9.30306e-163	-7.05532e-163	8.62851e-163	4.13783e-164	3.13943e-163	-1.05823e-163	6.35554e-163	7.425e-163	6.04589e-163	-8.5767e-163	5.55898e-163	8.71954e-164	3.25345e-163	5.1372e-164	-4.18579e-163	0
3.09234e-163	1.08845e-162	-1.1307e-162	-1.72471e-163	-5.18308e-163	-2.5763e-163	1.7781e-163	-7.32708e-163	1.08977e-163	-1.64456e-163	8.00781e-163	-1.81636e-163	2.99285e-164	1.02739e-162	3.93886e-163	-9.30306e-163	-7.05532e-163	8.62851e-163	4.13783e-164	3.13943e-163	-1.05823e-163	6.35554e-163	7.425e-163	6.04589e-163	-8.5767e-163	5.55898e-163	8.71954e-164	3.25345e-163	5.1372e-164	-4.18579e-163	0
3.09234e-163	1.08845e-162	-1.1307e-162	-1.72471e-163	-5.18308e-163	-2.5763e-163	1.7781e-163	-7.32708e-163	1.08977e-163	-1.64456e-163	8.00781e-163	-1.81636e-163	2.99285e-164	1.02739e-162	3.93886e-163	-9.30306e-163	-7.05532e-163	8.62851e-163	4.13783e-164	3.13943e-163	-1.05823e-163	6.35554e-163	7.425e-163	6.04589e-163	-8.5767e-163	5.55898e-163	8.71954e-164	3.25345e-163	5.1372e-164	-4.18579e-163	0
3.09234e-163	1.08845e-162	-1.1307e-162	-1.72471e-163	-5.18308e-163	-2.5763e-163	1.7781e-163	-7.32708e-163	1.08977e-163	-1.64456e-163	8.00781e-163	-1.81636e-163	2.99285e-164	1.02739e-162	3.93886e-163	-9.30306e-163	-7.05532e-163	8.62851e-163	4.13783e-164	3.13943e-163	-1.05823e-163	6.35554e-163	7.425e-163	6.04589e-163	-8.5767e-163	5.55898e-163	8.71954e-164	3.25345e-163	5.1372e-164	-4.18579e-163	0
3.09234e-163	1.08845e-162	-1.1307e-162	-1.72471e-163	-5.18308e-163	-2.5763e-163	1.7781e-163	-7.32708e-163	1.08977e-163	-1.64456e-163	8.00781e-163	-1.81636e-163	2.99285e-164	1.02739e-162	3.93886e-163	-9.30306e-163	-7.05532e-163	8.62851e-163	4.13783e-164	3.13943e-163	-1.05823e-163	6.35554e-163	7.425e-163	6.04589e-163	-8.5767e-163	5.55898e-163	8.71954e-164	3.25345e-163	5.1372e-164	-4.18579e-163	0
3.09234e-163	1.08845e-162	-1.1307e-162	-1.72471e-163	-5.18308e-163	-2.5763e-163	1.7781e-163	-7.32708e-163	1.08977e-163	-1.64456e-163	8.00781e-163	-1.81636e-163	2.99285e-164	1.02739e-162	3.93886e-163	-9.30306e-163	-7.05532e-163	8.62851e-163	4.13783e-164	3.13943e-163	-1.05823e-163	6.35554e-163	7.425e-163	6.04589e-163	-8.5767e-163	5.55898e-163	8.71954e-164	3.25345e-163	5.1372e-164	-4.18579e-163	0
3.09234e-163	1.08845e-162	-1.1307e-162	-1.72471e-163	-5.18308e-163	-2.5763e-163	1.7781e-163	-7.32708e-163	1.08977e-163	-1.64456e-163	8.00781e-163	-1.81636e-163	2.99285e-164	1.02739e-162	3.93886e-163	-9.30306e-163	-7.05532e-163	8.62851e-163	4.13783e-164	3.13943e-163	-1.05823e-163	6.35554e-163	7.425e-163	6.04589e-163	-8.5767e-163	5.55898e-163	8.71954e-164	3.25345e-163	5.1372e-164	-4.18579e-163	0
3.09234e-163	1.08845e-162	-1.1307e-162	-1.72471e-163	-5.18308e-163	-2.5763e-163	1.7781e-163	-7.32708e-163	1.08977e-163	-1.64456e-163	8.00781e-163	-1.81636e-163	2.99285e-164	1.02739e-162	3.93886e-163	-9.30306e-163	-7.05532e-163	8.62851e-163	4.13783e-164	3.13943e-163	-1.05823e-163	6.35554e-163	7.425e-163	6.04589e-163	-8.5767e-163	5.55898e-163	8.71954e-164	3.25345e-163	5.1372e-164	-4.18579e-163	0
3.09234e-163	1.08845e-162	-1.1307e-162	-1.72471e-163	-5.18308e-163	-2.5763e-163	1.7781e-163	-7.32708e-163	1.08977e-163	-1.64456e-163	8.00781e-163	-1.81636e-163	2.99285e-164	1.02739e-162	3.93886e-163	-9.30306e-163	-7.05532e-163	8.62851e-163	4.13783e-164	3.13943e-163	-1.05823e-163	6.35554e-163	7.425e-163	6.04589e-163	-8.5767e-163	5.55898e-163	8.71954e-164	3.25345e-163	5.1372e-164	-4.18579e-163	0
3.09234e-163	1.08845e-162	-1.1307e-162	-1.72471e-163	-5.18308e-163	-2.5763e-163	1.7781e-163	-7.32708e-163	1.08977e-163	-1.64456e-163	8.00781e-163	-1.81636e-163	2.99285e-164	1.02739e-162	3.93886e-163	-9.30306e-163	-7.05532e-163	8.62851e-163	4.13783e-164	3.13943e-163	-1.05823e-163	6.35554e-163	7.425e-163	6.04589e-163	-8.5767e-163	5.55898e-163	8.71954e-164	3.25345e-163	5.1372e-164	-4.18579e-163	0
3.09234e-163	1.08845e-162	-1.1307e-162	-1.72471e-163	-5.18308e-163	-2.5763e-163	1.7781e-163	-7.32708e-163	1.08977e-163	-1.64456e-163	8.00781e-163	-1.81636e-163	2.99285e-164	1.02739e-162	3.93886e-163	-9.30306e-163	-7.05532e-163	8.62851e-163	4.13783e-164	3.13943e-163	-1.05823e-163	6.35554e-163	7.425e-163	6.04589e-163	-8.5767e-163	5.55898e-163	8.71954e-164	3.25345e-163	5.1372e-164	-4.18579e-163	0
3.09234e-163	1.08845e-162	-1.1307e-162	-1.72471e-163	-5.18308e-163	-2.5763e-163	1.7781e-163	-7.32708e-163	1.08977e-163	-1.64456e-163	8.00781e-163	-1.81636e-163	2.99285e-164	1.02739e-162	3.93886e-163	-9.30306e-163	-7.05532e-163	8.62851e-163	4.13783e-164	3.13943e-163	-1.05823e-163	6.35554e-163	7.425e-163	6.04589e-163	-8.5767e-163	5.55898e-163	8.71954e-164	3.25345e-163	5.1372e-164	-4.18579e-163	0
3.09234e-163	1.08845e-162	-1.1307e-162	-1.72471e-163	-5.18308e-163	-2.5763e-163	1.7781e-163	-7.32708e-163	1.08977e-163	-1.64456e-163	8.00781e-163	-1.81636e-163	2.99285e-164	1.02739e-162	3.93886e-163	-9.30306e-163	-7.05532e-163	8.62851e-163	4.13783e-164	3.13943e-163	-1.05823e-163	6.35554e-163	7.425e-163	6.04589e-163	-8.5767e-163	5.55898e-163	8.71954e-164	3.25345e-163	5.1372e-164	-4.18579e-163	0
3.09234e-163	1.08845e-162	-1.1307e-162	-1.72471e-163	-5.18308e-163	-2.5763e-163	1.7781e-163	-7.32708e-163	1.08977e-163	-1.64456e-163	8.00781e-163	-1.81636e-163	2.99285e-164	1.02739e-162	3.93886e-163	-9.30306e-163	-7.05532e-163	8.62851e-163	4.13783e-164	3.13943e-163	-1.05823e-163	6.35554e-163	7.425e-163	6.04589e-163	-8.5767e-163	5.55898e-163	8.71954e-164	3.25345e-163	5.1372e-164	-4.18579e-163	0
3.09234e-163	1.08845e-162	-1.1307e-162	-1.72471e-163	-5.18308e-163	-2.5763e-163	1.7781e-163	-7.32708e-163	1.08977e-163	-1.64456e-163	8.00781e-163	-1.81636e-163	2.99285e-164	1.02739e-162	3.93886e-163	-9.30306e-163	-7.05532e-163	8.62851e-163	4.13783e-164	3.13943e-163	-1.05823e-163	6.35554e-163	7.425e-163	6.04589e-163	-8.5767e-163	5.55898e-163	8.71954e-164	3.25345e-163	5.1372e-164	-4.18579e-163	0
3.09234e-163	1.08845e-162	-1.1307e-162	-1.72471e-163	-5.18308e-163	-2.5763e-163	1.7781e-163	-7.32708e-163	1.08977e-163	-1.64456e-163	8.00781e-163	-1.81636e-163	2.99285e-164	1.02739e-162	3.93886e-163	-9.30306e-163	-7.05532e-163	8.62851e-163	4.13783e-164	3.13943e-163	-1.05823e-163	6.35554e-163	7.425e-163	6.04589e-163	-8.5767e-163	5.55898e-163	8.71954e-164	3.25345e-163	5.1372e-164	-4.18579e-163	0
3.09234e-163	1.08845e-162	-1.1307e-162	-1.72471e-163	-5.18308e-163	-2.5763e-163	1.7781e-163	-7.32708e-163	1.08977e-163	-1.64456e-163	8.00781e-163	-1.81636e-163	2.99285e-164	1.02739e-162	3.93886e-163	-9.30306e-163	-7.05532e-163	8.62851e-163	4.13783e-164	3.13943e-163	-1.05823e-163	6.35554e-163	7.425e-163	6.04589e-163	-8.5767e-163	5.55898e-163	8.71954e-164	3.25345e-163	5.1372e-164	-4.18579e-163	0
3.09234e-163	1.08845e-162	-1.1307e-162	-1.72471e-163	-5.18308e-163	-2.5763e-163	1.7781e-163	-7.32708e-163	1.08977e-163	-1.64456e-163	8.00781e-163	-1.81636e-163	2.99285e-164	1.02739e-162	3.93886e-163	-9.30306e-163	-7.05532e-163	8.62851e-163	4.13783e-164	3.13943e-163	-1.05823e-163	6.35554e-163	7.425e-163	6.04589e-163	-8.5767e-163	5.55898e-163	8.71954e-164	3.25345e-163	5.1372e-164	-4.18579e-163	0
3.09234e-163	1.08845e-162	-1.1307e-162	-1.72471e-163	-5.18308e-163	-2.5763e-163	1.7781e-163	-7.32708e-163	1.08977e-163	-1.64456e-163	8.00781e-163	-1.81636e-163	2.99285e-164	1.02739e-162	3.93886e-163	-9.30306e-163	-7.05532e-163	8.62851e-163	4.13783e-164	3.13943e-163	-1.05823e-163	6.35554e-163	7.425e-163	6.04589e-163	-8.5767e-163	5.55898e-163	8.71954e-164	3.25345e-163	5.1372e-164	-4.18579e-163	0
3.09234e-163	1.08845e-162	-1.1307e-162	-1.72471e-163	-5.18308e-163	-2.5763e-163	1.7781e-163	-7.32708e-163	1.08977e-163	-1.64456e-163	8.00781e-163	-1.81636e-163	2.99285e-164	1.02739e-162	3.93886e-163	-9.30306e-163	-7.05532e-163	8.62851e-163	4.13783e-164	3.13943e-163	-1.05823e-163	6.35554e-163	7.425e-163	6.04589e-163	-8.5767e-163	5.55898e-163	8.71954e-164	3.25345e-163	5.1372e-164	-4.18579e-163	0
3.09234e-163	1.08845e-162	-1.1307e-162	-1.72471e-163	-5.18308e-163	-2.5763e-163	1.7781e-163	-7.32708e-163	1.08977e-163	-1.64456e-163	8.00781e-163	-1.81636e-163	2.99285e-164	1.02739e-162	3.93886e-163	-9.30306e-163	-7.05532e-163	8.62851e-163	4.13783e-164	3.13943e-163	-1.05823e-163	6.35554e-163	7.425e-163	6.04589e-163	-8.5767e-163	5.55898e-163	8.71954e-164	3.25345e-163	5.1372e-164	-4.18579e-163	0
3.09234e-163	1.08845e-162	-1.1307e-162	-1.72471e-163	-5.18308e-163	-2.5763e-163	1.7781e-163	-7.32708e-163	1.08977e-163	-1.64456e-163	8.00781e-163	-1.81636e-163	2.99285e-164	1.02739e-162	3.93886e-163	-9.30306e-163	-7.05532e-163	8.62851e-163	4.13783e-164	3.13943e-163	-1.05823e-163	6.35554e-163	7.425e-163	6.04589e-163	-8.5767e-163	5.55898e-163	8.71954e-164	3.25345e-163	5.1372e-164	-4.18579e-163	0
3.09234e-163	1.08845e-162	-1.1307e-162	-1.72471e-163	-5.18308e-163	-2.5763e-163	1.7781e-163	-7.32708e-163	1.08977e-163	-1.64456e-163	8.00781e-163	-1.81636e-163	2.99285e-164	1.02739e-162	3.93886e-163	-9.30306e-163	-7.05532e-163	8.62851e-163	4.13783e-164	3.13943e-163	-1.05823e-163	6.35554e-163	7.425e-163	6.04589e-163	-8.5767e-163	5.55898e-163	8.71954e-164	3.25345e-163	5.1372e-164	-4.18579e-163	0
3.09234e-163	1.08845e-162	-1.1307e-162	-1.72471e-163	-5.18308e-163	-2.5763e-163	1.7781e-163	-7.32708e-163	1.08977e-163	-1.64456e-163	8.00781e-163	-1.81636e-163	2.99285e-164	1.02739e-162	3.93886e-163	-9.30306e-163	-7.05532e-163	8.62851e-163	4.13783e-164	3.13943e-163	-1.05823e-163	6.35554e-163	7.425e-163	6.04589e-163	-8.5767e-163	5.55898e-163	8.71954e-164	3.25345e-163	5.1372e-164	-4.18579e-163	0
3.09234e-163	1.08845e-162	-1.1307e-162	-1.72471e-163	-5.18308e-163	-2.5763e-163	1.7781e-163	-7.32708e-163	1.08977e-163	-1.64456e-163	8.00781e-163	-1.81636e-163	2.99285e-164	1.02739e-162	3.93886e-163	-9.30306e-163	-7.05532e-163	8.62851e-163	4.13783e-164	3.13943e-163	-1.05823e-163	6.35554e-163	7.425e-163	6.04589e-163	-8.5767e-163	5.55898e-163	8.71954e-164	3.25345e-163	5.1372e-164	-4.18579e-163	0
3.09234e-163	1.08845e-162	-1.1307e-162	-1.72471e-163	-5.18308e-163	-2.5763e-163	1.7781e-163	-7.32708e-163	1.08977e-163	-1.64456e-163	8.00781e-163	-1.81636e-163	2.99285e-164	1.02739e-162	3.93886e-163	-9.30306e-163	-7.05532e-163	8.62851e-163	4.13783e-164	3.13943e-163	-1.05823e-163	6.35554e-163	7.425e-163	6.04589e-163	-8.5767e-163	5.55898e-163	8.71954e-164	3.25345e-163	5.1372e-164	-4.18579e-163	0
3.09234e-163	1.08845e-162	-1.1307e-162	-1.72471e-163	-5.18308e-163	-2.5763e-163	1.7781e-163	-7.32708e-163	1.08977e-163	-1.64456e-163	8.00781e-163	-1.81636e-163	2.99285e-164	1.02739e-162	3.93886e-163	-9.30306e-163	-7.05532e-163	8.62851e-163	4.13783e-164	3.13943e-163	-1.05823e-163	6.35554e-163	7.425e-163	6.04589e-163	-8.5767e-163	5.55898e-163	8.71954e-164	3.25345e-163	5.1372e-164	-4.18579e-163	0
3.09234e-163	1.08845e-162	-1.1307e-162	-1.72471e-163	-5.18308e-163	-2.5763e-163	1.7781e-163	-7.32708e-163	1.08977e-163	-1.64456e-163	8.00781e-163	-1.81636e-163	2.99285e-164	1.02739e-162	3.93886e-163	-9.30306e-163	-7.05532e-163	8.62851e-163	4.13783e-164	3.13943e-163	-1.05823e-163	6.35554e-163	7.425e-163	6.04589e-163	-8.5767e-163	5.55898e-163	8.71954e-164	3.25345e-163	5.1372e-164	-4.18579e-163	0
3.09234e-163	1.08845e-162	-1.1307e-162	-1.72471e-163	-5.18308e-163	-2.5763e-163	1.7781e-163	-7.32708e-163	1.08977e-163	-1.64456e-163	8.00781e-163	-1.81636e-163	2.99285e-164	1.02739e-162	3.93886e-163	-9.30306e-163	-7.05532e-163	8.62851e-163	4.13783e-164	3.13943e-163	-1.05823e-163	6.35554e-163	7.425e-163	6.04589e-163	-8.5767e-163	5.55898e-163	8.71954e-164	3.25345e-163	5.1372e-164	-4.18579e-163	0
3.09234e-163	1.08845e-162	-1.1307e-162	-1.72471e-163	-5.18308e-163	-2.5763e-163	1.7781e-163	-7.32708e-163	1.08977e-163	-1.64456e-163	8.00781e-163	-1.81636e-163	2.99285e-164	1.02739e-162	3.93886e-163	-9.30306e-163	-7.05532e-163	8.62851e-163	4.13783e-164	3.13943e-163	-1.05823e-163	6.35554e-163	7.425e-163	6.04589e-163	-8.5767e-163	5.55898e-163	8.71954e-164	3.25345e-163	5.1372e-164	-4.18579e-163	0
3.09234e-163	1.08845e-162	-1.1307e-162	-1.72471e-163	-5.18308e-163	-2.5763e-163	1.7781e-163	-7.32708e-163	1.08977e-163	-1.64456e-163	8.00781e-163	-1.81636e-163	2.99285e-164	1.02739e-162	3.93886e-163	-9.30306e-163	-7.05532e-163	8.62851e-163	4.13783e-164	3.13943e-163	-1.05823e-163	6.35554e-163	7.425e-163	6.04589e-163	-8.5767e-163	5.55898e-163	8.71954e-164	3.25345e-163	5.1372e-164	-4.18579e-163	0
3.09234e-163	1.08845e-162	-1.1307e-162	-1.72471e-163	-5.18308e-163	-2.5763e-163	1.7781e-163	-7.32708e-163	1.08977e-163	-1.64456e-163	8.00781e-163	-1.81636e-163	2.99285e-164	1.02739e-162	3.93886e-163	-9.30306e-163	-7.05532e-163	8.62851e-163	4.13783e-164	3.13943e-163	-1.05823e-163	6.35554e-163	7.425e-163	6.04589e-163	-8.5767e-163	5.55898e-163	8.71954e-164	3.25345e-163	5.1372e-164	-4.18579e-163	0
3.09234e-163	1.08845e-162	-1.1307e-162	-1.72471e-163	-5.18308e-163	-2.5763e-163	1.7781e-163	-7.32708e-163	1.08977e-163	-1.64456e-163	8.00781e-163	-1.81636e-163	2.99285e-164	1.02739e-162	3.93886e-163	-9.30306e-163	-7.05532e-163	8.62851e-163	4.13783e-164	3.13943e-163	-1.05823e-163	6.35554e-163	7.425e-163	6.04589e-163	-8.5767e-163	5.55898e-163	8.71954e-164	3.25345e-163	5.1372e-164	-4.18579e-163	0
3.09234e-163	1.08845e-162	-1.1307e-162	-1.72471e-163	-5.18308e-163	-2.5763e-163	1.7781e-163	-7.32708e-163	1.08977e-163	-1.64456e-163	8.00781e-163	-1.81636e-163	2.99285e-164	1.02739e-162	3.93886e-163	-9.30306e-163	-7.05532e-163	8.62851e-163	4.13783e-164	3.13943e-163	-1.05823e-163	6.35554e-163	7.425e-163	6.04589e-163	-8.5767e-163	5.55898e-163	8.71954e-164	3.25345e-163	5.1372e-164	-4.18579e-163	0
3.09234e-163	1.08845e-162	-1.1307e-162	-1.72471e-163	-5.18308e-163	-2.5763e-163	1.7781e-163	-7.32708e-163	1.08977e-163	-1.64456e-163	8.00781e-163	-1.81636e-163	2.99285e-164	1.02739e-162	3.93886e-163	-9.30306e-163	-7.05532e-163	8.62851e-163	4.13783e-164	3.13943e-163	-1.05823e-163	6.35554e-163	7.425e-163	6.04589e-163	-8.5767e-163	5.55898e-163	8.71954e-164	3.25345e-163	5.1372e-164	-4.18579e-163	0
3.09234e-163	1.08845e-162	-1.1307e-162	-1.72471e-163	-5.18308e-163	-2.5763e-163	1.7781e-163	-7.32708e-163	1.08977e-163	-1.64456e-163	8.00781e-163	-1.81636e-163	2.99285e-164	1.02739e-162	3.93886e-163	-9.30306e-163	-7.05532e-163	8.62851e-163	4.13783e-164	3.13943e-163	-1.05823e-163	6.35554e-163	7.425e-163	6.04589e-163	-8.5767e-163	5.55898e-163	8.71954e-164	3.25345e-163	5.1372e-164	-4.18579e-163	0
3.09234e-163	1.08845e-162	-1.1307e-162	-1.72471e-163	-5.18308e-163	-2.5763e-163	1.7781e-163	-7.32708e-163	1.08977e-163	-1.64456e-163	8.00781e-163	-1.81636e-163	2.99285e-164	1.02739e-162	3.93886e-163	-9.30306e-163	-7.05532e-163	8.62851e-163	4.13783e-164	3.13943e-163	-1.05823e-163	6.35554e-163	7.425e-163	6.04589e-163	-8.5767e-163	5.55898e-163	8.71954e-164	3.25345e-163	5.1372e-164	-4.18579e-163	0
3.09234e-163	1.08845e-162	-1.1307e-162	-1.72471e-163	-5.18308e-163	-2.5763e-163	1.7781e-163	-7.32708e-163	1.08977e-163	-1.64456e-163	8.00781e-163	-1.81636e-163	2.99285e-164	1.02739e-162	3.93886e-163	-9.30306e-163	-7.05532e-163	8.62851e-163	4.13783e-164	3.13943e-163	-1.05823e-163	6.35554e-163	7.425e-163	6.04589e-163	-8.5767e-163	5.55898e-163	8.71954e-164	3.25345e-163	5.1372e-164	-4.18579e-163	0
3.09234e-163	1.08845e-162	-1.1307e-162	-1.72471e-163	-5.18308e-163	-2.5763e-163	1.7781e-163	-7.32708e-163	1.08977e-163	-1.64456e-163	8.00781e-163	-1.81636e-163	2.99285e-164	1.02739e-162	3.93886e-163	-9.30306e-163	-7.05532e-163	8.62851e-163	4.13783e-164	3.13943e-163	-1.05823e-163	6.35554e-163	7.425e-163	6.04589e-163	-8.5767e-163	5.55898e-163	8.71954e-164	3.25345e-163	5.1372e-164	-4.18579e-163	0
3.09234e-163	1.08845e-162	-1.1307e-162	-1.72471e-163	-5.18308e-163	-2.5763e-163	1.7781e-163	-7.32708e-163	1.08977e-163	-1.64456e-163	8.00781e-163	-1.81636e-163	2.99285e-164	1.02739e-162	3.93886e-163	-9.30306e-163	-7.05532e-163	8.62851e-163	4.13783e-164	3.13943e-163	-1.05823e-163	6.35554e-163	7.425e-163	6.04589e-163	-8.5767e-163	5.55898e-163	8.71954e-164	3.25345e-163	5.1372e-164	-4.18579e-163	0
3.09234e-163	1.08845e-162	-1.1307e-162	-1.72471e-163	-5.18308e-163	-2.5763e-163	1.7781e-163	-7.32708e-163	1.08977e-163	-1.64456e-163	8.00781e-163	-1.81636e-163	2.99285e-164	1.02739e-162	3.93886e-163	-9.30306e-163	-7.05532e-163	8.62851e-163	4.13783e-164	3.13943e-163	-1.05823e-163	6.35554e-163	7.425e-163	6.04589e-163	-8.5767e-163	5.55898e-163	8.71954e-164	3.25345e-163	5.1372e-164	-4.18579e-163	0
3.09234e-163	1.08845e-162	-1.1307e-162	-1.72471e-163	-5.18308e-163	-2.5763e-163	1.7781e-163	-7.32708e-163	1.08977e-163	-1.64456e-163	8.00781e-163	-1.81636e-163	2.99285e-164	1.02739e-162	3.93886e-163	-9.30306e-163	-7.05532e-163	8.62851e-163	4.13783e-164	3.13943e-163	-1.05823e-163	6.35554e-163	7.425e-163	6.04589e-163	-8.5767e-163	5.55898e-163	8.71954e-164	3.25345e-163	5.1372e-164	-4.18579e-163	0
3.09234e-163	1.08845e-162	-1.1307e-162	-1.72471e-163	-5.18308e-163	-2.5763e-163	1.7781e-163	-7.32708e-163	1.08977e-163	-1.64456e-163	8.00781e-163	-1.81636e-163	2.99285e-164	1.02739e-162	3.93886e-163	-9.30306e-163	-7.05532e-163	8.62851e-163	4.13783e-164	3.13943e-163	-1.05823e-163	6.35554e-163	7.425e-163	6.04589e-163	-8.5767e-163	5.55898e-163	8.71954e-164	3.25345e-163	5.1372e-164	-4.18579e-163	0
3.09234e-163	1.08845e-162	-1.1307e-162	-1.72471e-163	-5.18308e-163	-2.5763e-163	1.7781e-163	-7.32708e-163	1.08977e-163	-1.64456e-163	8.00781e-163	-1.81636e-163	2.99285e-164	1.02739e-162	3.93886e-163	-9.30306e-163	-7.05532e-163	8.62851e-163	4.13783e-164	3.13943e-163	-1.05823e-163	6.35554e-163	7.425e-163	6.04589e-163	-8.5767e-163	5.55898e-163	8.71954e-164	3.25345e-163	5.1372e-164	-4.18579e-163	0
3.09234e-163	1.08845e-162	-1.1307e-162	-1.72471e-163	-5.18308e-163	-2.5763e-163	1.7781e-163	-7.32708e-163	1.08977e-163	-1.64456e-163	8.00781e-163	-1.81636e-163	2.99285e-164	1.02739e-162	3.93886e-163	-9.30306e-163	-7.05532e-163	8.62851e-163	4.13783e-164	3.13943e-163	-1.05823e-163	6.35554e-163	7.425e-163	6.04589e-163	-8.5767e-163	5.55898e-163	8.71954e-164	3.25345e-163	5.1372e-164	-4.18579e-163	0
3.09234e-163	1.08845e-162	-1.1307e-162	-1.72471e-163	-5.18308e-163	-2.5763e-163	1.7781e-163	-7.32708e-163	1.08977e-163	-1.64456e-163	8.00781e-163	-1.81636e-163	2.99285e-164	1.02739e-162	3.93886e-163	-9.30306e-163	-7.05532e-163	8.62851e-163	4.13783e-164	3.13943e-163	-1.05823e-163	6.35554e-163	7.425e-163	6.04589e-163	-8.5767e-163	5.55898e-163	8.71954e-164	3.25345e-163	5.1372e-164	-4.18579e-163	0
3.09234e-163	1.08845e-162	-1.1307e-162	-1.72471e-163	-5.18308e-163	-2.5763e-163	1.7781e-163	-7.32708e-163	1.08977e-163	-1.64456e-163	8.00781e-163	-1.81636e-163	2.99285e-164	1.02739e-162	3.93886e-163	-9.30306e-163	-7.05532e-163	8.62851e-163	4.13783e-164	3.13943e-163	-1.05823e-163	6.35554e-163	7.425e-163	6.04589e-163	-8.5767e-163	5.55898e-163	8.71954e-164	3.25345e-163	5.1372e-164	-4.18579e-163	0
3.09234e-163	1.08845e-162	-1.1307e-162	-1.72471e-163	-5.18308e-163	-2.5763e-163	1.7781e-163	-7.32708e-163	1.08977e-163	-1.64456e-163	8.00781e-163	-1.81636e-163	2.99285e-164	1.02739e-162	3.93886e-163	-9.30306e-163	-7.05532e-163	8.62851e-163	4.13783e-164	3.13943e-163	-1.05823e-163	6.35554e-163	7.425e-163	6.04589e-163	-8.5767e-163	5.55898e-163	8.71954e-164	3.25345e-163	5.1372e-164	-4.18579e-163	0
3.09234e-163	1.08845e-162	-1.1307e-162	-1.72471e-163	-5.18308e-163	-2.5763e-163	1.7781e-163	-7.32708e-163	1.08977e-163	-1.64456e-163	8.00781e-163	-1.81636e-163	2.99285e-164	1.02739e-162	3.93886e-163	-9.30306e-163	-7.05532e-163	8.62851e-163	4.13783e-164	3.13943e-163	-1.05823e-163	6.35554e-163	7.425e-163	6.04589e-163	-8.5767e-163	5.55898e-163	8.71954e-164	3.25345e-163	5.1372e-164	-4.18579e-163	0
3.09234e-163	1.08845e-162	-1.1307e-162	-1.72471e-163	-5.18308e-163	-2.5763e-163	1.7781e-163	-7.32708e-163	1.08977e-163	-1.64456e-163	8.00781e-163	-1.81636e-163	2.99285e-164	1.02739e-162	3.93886e-163	-9.30306e-163	-7.05532e-163	8.62851e-163	4.13783e-164	3.13943e-163	-1.05823e-163	6.35554e-163	7.425e-163	6.04589e-163	-8.5767e-163	5.55898e-163	8.71954e-164	3.25345e-163	5.1372e-164	-4.18579e-163	0
3.09234e-163	1.08845e-162	-1.1307e-162	-1.72471e-163	-5.18308e-163	-2.5763e-163	1.7781e-163	-7.32708e-163	1.08977e-163	-1.64456e-163	8.00781e-163	-1.81636e-163	2.99285e-164	1.02739e-162	3.93886e-163	-9.30306e-163	-7.05532e-163	8.62851e-163	4.13783e-164	3.13943e-163	-1.05823e-163	6.35554e-163	7.425e-163	6.04589e-163	-8.5767e-163	5.55898e-163	8.71954e-164	3.25345e-163	5.1372e-164	-4.18579e-163	0
3.09234e-163	1.08845e-162	-1.1307e-162	-1.72471e-163	-5.18308e-163	-2.5763e-163	1.7781e-163	-7.32708e-163	1.08977e-163	-1.64456e-163	8.00781e-163	-1.81636e-163	2.99285e-164	1.02739e-162	3.93886e-163	-9.30306e-163	-7.05532e-163	8.62851e-163	4.13783e-164	3.13943e-163	-1.05823e-163	6.35554e-163	7.425e-163	6.04589e-163	-8.5767e-163	5.55898e-163	8.71954e-164	3.25345e-163	5.1372e-164	-4.18579e-163	0
3.09234e-163	1.08845e-162	-1.1307e-162	-1.72471e-163	-5.18308e-163	-2.5763e-163	1.7781e-163	-7.32708e-163	1.08977e-163	-1.64456e-163	8.00781e-163	-1.81636e-163	2.99285e-164	1.02739e-162	3.93886e-163	-9.30306e-163	-7.05532e-163	8.62851e-163	4.13783e-164	3.13943e-163	-1.05823e-163	6.35554e-163	7.425e-163	6.04589e-163	-8.5767e-163	5.55898e-163	8.71954e-164	3.25345e-163	5.1372e-164	-4.18579e-163	0
3.09234e-163	1.08845e-162	-1.1307e-162	-1.72471e-163	-5.18308e-163	-2.5763e-163	1.7781e-163	-7.32708e-163	1.08977e-163	-1.64456e-163	8.00781e-163	-1.81636e-163	2.99285e-164	1.02739e-162	3.93886e-163	-9.30306e-163	-7.05532e-163	8.62851e-163	4.13783e-164	3.13943e-163	-1.05823e-163	6.35554e-163	7.425e-163	6.04589e-163	-8.5767e-163	5.55898e-163	8.71954e-164	3.25345e-163	5.1372e-164	-4.18579e-163	0
3.09234e-163	1.08845e-162	-1.1307e-162	-1.72471e-163	-5.18308e-163	-2.5763e-163	1.7781e-163	-7.32708e-163	1.08977e-163	-1.64456e-163	8.00781e-163	-1.81636e-163	2.99285e-164	1.02739e-162	3.93886e-163	-9.30306e-163	-7.05532e-163	8.62851e-163	4.13783e-164	3.13943e-163	-1.05823e-163	6.35554e-163	7.425e-163	6.04589e-163	-8.5767e-163	5.55898e-163	8.71954e-164	3.25345e-163	5.1372e-164	-4.18579e-163	0
3.09234e-163	1.08845e-162	-1.1307e-162	-1.72471e-163	-5.18308e-163	-2.5763e-163	1.7781e-163	-7.32708e-163	1.08977e-163	-1.64456e-163	8.00781e-163	-1.81636e-163	2.99285e-164	1.02739e-162	3.93886e-163	-9.30306e-163	-7.05532e-163	8.62851e-163	4.13783e-164	3.13943e-163	-1.05823e-163	6.35554e-163	7.425e-163	6.04589e-163	-8.5767e-163	5.55898e-163	8.71954e-164	3.25345e-163	5.1372e-164	-4.18579e-163	0
3.09234e-163	1.08845e-162	-1.1307e-162	-1.72471e-163	-5.18308e-163	-2.5763e-163	1.7781e-163	-7.32708e-163	1.08977e-163	-1.64456e-163	8.00781e-163	-1.81636e-163	2.99285e-164	1.02739e-162	3.93886e-163	-9.30306e-163	-7.05532e-163	8.62851e-163	4.13783e-164	3.13943e-163	-1.05823e-163	6.35554e-163	7.425e-163	6.04589e-163	-8.5767e-163	5.55898e-163	8.71954e-164	3.25345e-163	5.1372e-164	-4.18579e-163	0
3.09234e-163	1.08845e-162	-1.1307e-162	-1.72471e-163	-5.18308e-163	-2.5763e-163	1.7781e-163	-7.32708e-163	1.08977e-163	-1.64456e-163	8.00781e-163	-1.81636e-163	2.99285e-164	1.02739e-162	3.93886e-163	-9.30306e-163	-7.05532e-163	8.62851e-163	4.13783e-164	3.13943e-163	-1.05823e-163	6.35554e-163	7.425e-163	6.04589e-163	-8.5767e-163	5.55898e-163	8.71954e-164	3.25345e-163	5.1372e-164	-4.18579e-163	0
3.09234e-163	1.08845e-162	-1.1307e-162	-1.72471e-163	-5.18308e-163	-2.5763e-163	1.7781e-163	-7.32708e-163	1.08977e-163	-1.64456e-163	8.00781e-163	-1.81636e-163	2.99285e-164	1.02739e-162	3.93886e-163	-9.30306e-163	-7.05532e-163	8.62851e-163	4.13783e-164	3.13943e-163	-1.05823e-163	6.35554e-163	7.425e-163	6.04589e-163	-8.5767e-163	5.55898e-163	8.71954e-164	3.25345e-163	5.1372e-164	-4.18579e-163	0
3.09234e-163	1.08845e-162	-1.1307e-162	-1.72471e-163	-5.18308e-163	-2.5763e-163	1.7781e-163	-7.32708e-163	1.08977e-163	-1.64456e-163	8.00781e-163	-1.81636e-163	2.99285e-164	1.02739e-162	3.93886e-163	-9.30306e-163	-7.05532e-163	8.62851e-163	4.13783e-164	3.13943e-163	-1.05823e-163	6.35554e-163	7.425e-163	6.04589e-163	-8.5767e-163	5.55898e-163	8.71954e-164	3.25345e-163	5.1372e-164	-4.18579e-163	0
3.09234e-163	1.08845e-162	-1.1307e-162	-1.72471e-163	-5.18308e-163	-2.5763e-163	1.7781e-163	-7.32708e-163	1.08977e-163	-1.64456e-163	8.00781e-163	-1.81636e-163	2.99285e-164	1.02739e-162	3.93886e-163	-9.30306e-163	-7.05532e-163	8.62851e-163	4.13783e-164	3.13943e-163	-1.05823e-163	6.35554e-163	7.425e-163	6.04589e-163	-8.5767e-163	5.55898e-163	8.71954e-164	3.25345e-163	5.1372e-164	-4.18579e-163	0
3.09234e-163	1.08845e-162	-1.1307e-162	-1.72471e-163	-5.18308e-163	-2.5763e-163	1.7781e-163	-7.32708e-163	1.08977e-163	-1.64456e-163	8.00781e-163	-1.81636e-163	2.99285e-164	1.02739e-162	3.93886e-163	-9.30306e-163	-7.05532e-163	8.62851e-163	4.13783e-164	3.13943e-163	-1.05823e-163	6.35554e-163	7.425e-163	6.04589e-163	-8.5767e-163	5.55898e-163	8.71954e-164	3.25345e-163	5.1372e-164	-4.18579e-163	0
3.09234e-163	1.08845e-162	-1.1307e-162	-1.72471e-163	-5.18308e-163	-2.5763e-163	1.7781e-163	-7.32708e-163	1.08977e-163	-1.64456e-163	8.00781e-163	-1.81636e-163	2.99285e-164	1.02739e-162	3.93886e-163	-9.30306e-163	-7.05532e-163	8.62851e-163	4.13783e-164	3.13943e-163	-1.05823e-163	6.35554e-163	7.425e-163	6.04589e-163	-8.5767e-163	5.55898e-163	8.71954e-164	3.25345e-163	5.1372e-164	-4.18579e-163	0
3.09234e-163	1.08845e-162	-1.1307e-162	-1.72471e-163	-5.18308e-163	-2.5763e-163	1.7781e-163	-7.32708e-163	1.08977e-163	-1.64456e-163	8.00781e-163	-1.81636e-163	2.99285e-164	1.02739e-162	3.93886e-163	-9.30306e-163	-7.05532e-163	8.62851e-163	4.13783e-164	3.13943e-163	-1.05823e-163	6.35554e-163	7.425e-163	6.04589e-163	-8.5767e-163	5.55898e-163	8.71954e-164	3.25345e-163	5.1372e-164	-4.18579e-163	0
3.09234e-163	1.08845e-162	-1.1307e-162	-1.72471e-163	-5.18308e-163	-2.5763e-163	1.7781e-163	-7.32708e-163	1.08977e-163	-1.64456e-163	8.00781e-163	-1.81636e-163	2.99285e-164	1.02739e-162	3.93886e-163	-9.30306e-163	-7.05532e-163	8.62851e-163	4.13783e-164	3.13943e-163	-1.05823e-163	6.35554e-163	7.425e-163	6.04589e-163	-8.5767e-163	5.55898e-163	8.71954e-164	3.25345e-163	5.1372e-164	-4.18579e-163	0
3.09234e-163	1.08845e-162	-1.1307e-162	-1.72471e-163	-5.18308e-163	-2.5763e-163	1.7781e-163	-7.32708e-163	1.08977e-163	-1.64456e-163	8.00781e-163	-1.81636e-163	2.99285e-164	1.02739e-162	3.93886e-163	-9.30306e-163	-7.05532e-163	8.62851e-163	4.13783e-164	3.13943e-163	-1.05823e-163	6.35554e-163	7.425e-163	6.04589e-163	-8.5767e-163	5.55898e-163	8.71954e-164	3.25345e-163	5.1372e-164	-4.18579e-163	0
3.09234e-163	1.08845e-162	-1.1307e-162	-1.72471e-163	-5.18308e-163	-2.5763e-163	1.7781e-163	-7.32708e-163	1.08977e-163	-1.64456e-163	8.00781e-163	-1.81636e-163	2.99285e-164	1.02739e-162	3.93886e-163	-9.30306e-163	-7.05532e-163	8.62851e-163	4.13783e-164	3.13943e-163	-1.05823e-163	6.35554e-163	7.425e-163	6.04589e-163	-8.5767e-163	5.55898e-163	8.71954e-164	3.25345e-163	5.1372e-164	-4.18579e-163	0
3.09234e-163	1.08845e-162	-1.1307e-162	-1.72471e-163	-5.18308e-163	-2.5763e-163	1.7781e-163	-7.32708e-163	1.08977e-163	-1.64456e-163	8.00781e-163	-1.81636e-163	2.99285e-164	1.02739e-162	3.93886e-163	-9.30306e-163	-7.05532e-163	8.62851e-163	4.13783e-164	3.13943e-163	-1.05823e-163	6.35554e-163	7.425e-163	6.04589e-163	-8.5767e-163	5.55898e-163	8.71954e-164	3.25345e-163	5.1372e-164	-4.18579e-163	0
3.09234e-163	1.08845e-162	-1.1307e-162	-1.72471e-163	-5.18308e-163	-2.5763e-163	1.7781e-163	-7.32708e-163	1.08977e-163	-1.64456e-163	8.00781e-163	-1.81636e-163	2.99285e-164	1.02739e-162	3.93886e-163	-9.30306e-163	-7.05532e-163	8.62851e-163	4.13783e-164	3.13943e-163	-1.05823e-163	6.35554e-163	7.425e-163	6.04589e-163	-8.5767e-163	5.55898e-163	8.71954e-164	3.25345e-163	5.1372e-164	-4.18579e-163	0
3.09234e-163	1.08845e-162	-1.1307e-162	-1.72471e-163	-5.18308e-163	-2.5763e-163	1.7781e-163	-7.32708e-163	1.08977e-163	-1.64456e-163	8.00781e-163	-1.81636e-163	2.99285e-164	1.02739e-162	3.93886e-163	-9.30306e-163	-7.05532e-163	8.62851e-163	4.13783e-164	3.13943e-163	-1.05823e-163	6.35554e-163	7.425e-163	6.04589e-163	-8.5767e-163	5.55898e-163	8.71954e-164	3.25345e-163	5.1372e-164	-4.18579e-163	0
3.09234e-163	1.08845e-162	-1.1307e-162	-1.72471e-163	-5.18308e-163	-2.5763e-163	1.7781e-163	-7.32708e-163	1.08977e-163	-1.64456e-163	8.00781e-163	-1.81636e-163	2.99285e-164	1.02739e-162	3.93886e-163	-9.30306e-163	-7.05532e-163	8.62851e-163	4.13783e-164	3.13943e-163	-1.05823e-163	6.35554e-163	7.425e-163	6.04589e-163	-8.5767e-163	5.55898e-163	8.71954e-164	3.25345e-163	5.1372e-164	-4.18579e-163	0
3.09234e-163	1.08845e-162	-1.1307e-162	-1.72471e-163	-5.18308e-163	-2.5763e-163	1.7781e-163	-7.32708e-163	1.08977e-163	-1.64456e-163	8.00781e-163	-1.81636e-163	2.99285e-164	1.02739e-162	3.93886e-163	-9.30306e-163	-7.05532e-163	8.62851e-163	4.13783e-164	3.13943e-163	-1.05823e-163	6.35554e-163	7.425e-163	6.04589e-163	-8.5767e-163	5.55898e-163	8.71954e-164	3.25345e-163	5.1372e-164	-4.18579e-163	0
3.09234e-163	1.08845e-162	-1.1307e-162	-1.72471e-163	-5.18308e-163	-2.5763e-163	1.7781e-163	-7.32708e-163	1.08977e-163	-1.64456e-163	8.00781e-163	-1.81636e-163	2.99285e-164	1.02739e-162	3.93886e-163	-9.30306e-163	-7.05532e-163	8.62851e-163	4.13783e-164	3.13943e-163	-1.05823e-163	6.35554e-163	7.425e-163	6.04589e-163	-8.5767e-163	5.55898e-163	8.71954e-164	3.25345e-163	5.1372e-164	-4.18579e-163	0
3.09234e-163	1.08845e-162	-1.1307e-162	-1.72471e-163	-5.18308e-163	-2.5763e-163	1.7781e-163	-7.32708e-163	1.08977e-163	-1.64456e-163	8.00781e-163	-1.81636e-163	2.99285e-164	1.02739e-162	3.93886e-163	-9.30306e-163	-7.05532e-163	8.62851e-163	4.13783e-164	3.13943e-163	-1.05823e-163	6.35554e-163	7.425e-163	6.04589e-163	-8.5767e-163	5.55898e-163	8.71954e-164	3.25345e-163	5.1372e-164	-4.18579e-163	0
3.09234e-163	1.08845e-162	-1.1307e-162	-1.72471e-163	-5.18308e-163	-2.5763e-163	1.7781e-163	-7.32708e-163	1.08977e-163	-1.64456e-163	8.00781e-163	-1.81636e-163	2.99285e-164	1.02739e-162	3.93886e-163	-9.30306e-163	-7.05532e-163	8.62851e-163	4.13783e-164	3.13943e-163	-1.05823e-163	6.35554e-163	7.425e-163	6.04589e-163	-8.5767e-163	5.55898e-163	8.71954e-164	3.25345e-163	5.1372e-164	-4.18579e-163	0
3.09234e-163	1.08845e-162	-1.1307e-162	-1.72471e-163	-5.18308e-163	-2.5763e-163	1.7781e-163	-7.32708e-163	1.08977e-163	-1.64456e-163	8.00781e-163	-1.81636e-163	2.99285e-164	1.02739e-162	3.93886e-163	-9.30306e-163	-7.05532e-163	8.62851e-163	4.13783e-164	3.13943e-163	-1.05823e-163	6.35554e-163	7.425e-163	6.04589e-163	-8.5767e-163	5.55898e-163	8.71954e-164	3.25345e-163	5.1372e-164	-4.18579e-163	0
3.09234e-163	1.08845e-162	-1.1307e-162	-1.72471e-163	-5.18308e-163	-2.5763e-163	1.7781e-163	-7.32708e-163	1.08977e-163	-1.64456e-163	8.00781e-163	-1.81636e-163	2.99285e-164	1.02739e-162	3.93886e-163	-9.30306e-163	-7.05532e-163	8.62851e-163	4.13783e-164	3.13943e-163	-1.05823e-163	6.35554e-163	7.425e-163	6.04589e-163	-8.5767e-163	5.55898e-163	8.71954e-164	3.25345e-163	5.1372e-164	-4.18579e-163	0
3.09234e-163	1.08845e-162	-1.1307e-162	-1.72471e-163	-5.18308e-163	-2.5763e-163	1.7781e-163	-7.32708e-163	1.08977e-163	-1.64456e-163	8.00781e-163	-1.81636e-163	2.99285e-164	1.02739e-162	3.93886e-163	-9.30306e-163	-7.05532e-163	8.62851e-163	4.13783e-164	3.13943e-163	-1.05823e-163	6.35554e-163	7.425e-163	6.04589e-163	-8.5767e-163	5.55898e-163	8.71954e-164	3.25345e-163	5.1372e-164	-4.18579e-163	0
3.09234e-163	1.08845e-162	-1.1307e-162	-1.72471e-163	-5.18308e-163	-2.5763e-163	1.7781e-163	-7.32708e-163	1.08977e-163	-1.64456e-163	8.00781e-163	-1.81636e-163	2.99285e-164	1.02739e-162	3.93886e-163	-9.30306e-163	-7.05532e-163	8.62851e-163	4.13783e-164	3.13943e-163	-1.05823e-163	6.35554e-163	7.425e-163	6.04589e-163	-8.5767e-163	5.55898e-163	8.71954e-164	3.25345e-163	5.1372e-164	-4.18579e-163	0
3.09234e-163	1.08845e-162	-1.1307e-162	-1.72471e-163	-5.18308e-163	-2.5763e-163	1.7781e-163	-7.32708e-163	1.08977e-163	-1.64456e-163	8.00781e-163	-1.81636e-163	2.99285e-164	1.02739e-162	3.93886e-163	-9.30306e-163	-7.05532e-163	8.62851e-163	4.13783e-164	3.13943e-163	-1.05823e-163	6.35554e-163	7.425e-163	6.04589e-163	-8.5767e-163	5.55898e-163	8.71954e-164	3.25345e-163	5.1372e-164	-4.18579e-163	0
3.09234e-163	1.08845e-162	-1.1307e-162	-1.72471e-163	-5.18308e-163	-2.5763e-163	1.7781e-163	-7.32708e-163	1.08977e-163	-1.64456e-163	8.00781e-163	-1.81636e-163	2.99285e-164	1.02739e-162	3.93886e-163	-9.30306e-163	-7.05532e-163	8.62851e-163	4.13783e-164	3.13943e-163	-1.05823e-163	6.35554e-163	7.425e-163	6.04589e-163	-8.5767e-163	5.55898e-163	8.71954e-164	3.25345e-163	5.1372e-164	-4.18579e-163	0
3.09234e-163	1.08845e-162	-1.1307e-162	-1.72471e-163	-5.18308e-163	-2.5763e-163	1.7781e-163	-7.32708e-163	1.08977e-163	-1.64456e-163	8.00781e-163	-1.81636e-163	2.99285e-164	1.02739e-162	3.93886e-163	-9.30306e-163	-7.05532e-163	8.62851e-163	4.13783e-164	3.13943e-163	-1.05823e-163	6.35554e-163	7.425e-163	6.04589e-163	-8.5767e-163	5.55898e-163	8.71954e-164	3.25345e-163	5.1372e-164	-4.18579e-163	0
3.09234e-163	1.08845e-162	-1.1307e-162	-1.72471e-163	-5.18308e-163	-2.5763e-163	1.7781e-163	-7.32708e-163	1.08977e-163	-1.64456e-163	8.00781e-163	-1.81636e-163	2.99285e-164	1.02739e-162	3.93886e-163	-9.30306e-163	-7.05532e-163	8.62851e-163	4.13783e-164	3.13943e-163	-1.05823e-163	6.35554e-163	7.425e-163	6.04589e-163	-8.5767e-163	5.55898e-163	8.71954e-164	3.25345e-163	5.1372e-164	-4.18579e-163	0
3.09234e-163	1.08845e-162	-1.1307e-162	-1.72471e-163	-5.18308e-163	-2.5763e-163	1.7781e-163	-7.32708e-163	1.08977e-163	-1.64456e-163	8.00781e-163	-1.81636e-163	2.99285e-164	1.02739e-162	3.93886e-163	-9.30306e-163	-7.05532e-163	8.62851e-163	4.13783e-164	3.13943e-163	-1.05823e-163	6.35554e-163	7.425e-163	6.04589e-163	-8.5767e-163	5.55898e-163	8.71954e-164	3.25345e-163	5.1372e-164	-4.18579e-163	0
3.09234e-163	1.08845e-162	-1.1307e-162	-1.72471e-163	-5.18308e-163	-2.5763e-163	1.7781e-163	-7.32708e-163	1.08977e-163	-1.64456e-163	8.00781e-163	-1.81636e-163	2.99285e-164	1.02739e-162	3.93886e-163	-9.30306e-163	-7.05532e-163	8.62851e-163	4.13783e-164	3.13943e-163	-1.05823e-163	6.35554e-163	7.425e-163	6.04589e-163	-8.5767e-163	5.55898e-163	8.71954e-164	3.25345e-163	5.1372e-164	-4.18579e-163	0
3.09234e-163	1.08845e-162	-1.1307e-162	-1.72471e-163	-5.18308e-163	-2.5763e-163	1.7781e-163	-7.32708e-163	1.08977e-163	-1.64456e-163	8.00781e-163	-1.81636e-163	2.99285e-164	1.02739e-162	3.93886e-163	-9.30306e-163	-7.05532e-163	8.62851e-163	4.13783e-164	3.13943e-163	-1.05823e-163	6.35554e-163	7.425e-163	6.04589e-163	-8.5767e-163	5.55898e-163	8.71954e-164	3.25345e-163	5.1372e-164	-4.18579e-163	0
3.09234e-163	1.08845e-162	-1.1307e-162	-1.72471e-163	-5.18308e-163	-2.5763e-163	1.7781e-163	-7.32708e-163	1.08977e-163	-1.64456e-163	8.00781e-163	-1.81636e-163	2.99285e-164	1.02739e-162	3.93886e-163	-9.30306e-163	-7.05532e-163	8.62851e-163	4.13783e-164	3.13943e-163	-1.05823e-163	6.35554e-163	7.425e-163	6.04589e-163	-8.5767e-163	5.55898e-163	8.71954e-164	3.25345e-163	5.1372e-164	-4.18579e-163	0
3.09234e-163	1.08845e-162	-1.1307e-162	-1.72471e-163	-5.18308e-163	-2.5763e-163	1.7781e-163	-7.32708e-163	1.08977e-163	-1.64456e-163	8.00781e-163	-1.81636e-163	2.99285e-164	1.02739e-162	3.93886e-163	-9.30306e-163	-7.05532e-163	8.62851e-163	4.13783e-164	3.13943e-163	-1.05823e-163	6.35554e-163	7.425e-163	6.04589e-163	-8.5767e-163	5.55898e-163	8.71954e-164	3.25345e-163	5.1372e-164	-4.18579e-163	0
3.09234e-163	1.08845e-162	-1.1307e-162	-1.72471e-163	-5.18308e-163	-2.5763e-163	1.7781e-163	-7.32708e-163	1.08977e-163	-1.64456e-163	8.00781e-163	-1.81636e-163	2.99285e-164	1.02739e-162	3.93886e-163	-9.30306e-163	-7.05532e-163	8.62851e-163	4.13783e-164	3.13943e-163	-1.05823e-163	6.35554e-163	7.425e-163	6.04589e-163	-8.5767e-163	5.55898e-163	8.71954e-164	3.25345e-163	5.1372e-164	-4.18579e-163	0
3.09234e-163	1.08845e-162	-1.1307e-162	-1.72471e-163	-5.18308e-163	-2.5763e-163	1.7781e-163	-7.32708e-163	1.08977e-163	-1.64456e-163	8.00781e-163	-1.81636e-163	2.99285e-164	1.02739e-162	3.93886e-163	-9.30306e-163	-7.05532e-163	8.62851e-163	4.13783e-164	3.13943e-163	-1.05823e-163	6.35554e-163	7.425e-163	6.04589e-163	-8.5767e-163	5.55898e-163	8.71954e-164	3.25345e-163	5.1372e-164	-4.18579e-163	0
3.09234e-163	1.08845e-162	-1.1307e-162	-1.72471e-163	-5.18308e-163	-2.5763e-163	1.7781e-163	-7.32708e-163	1.08977e-163	-1.64456e-163	8.00781e-163	-1.81636e-163	2.99285e-164	1.02739e-162	3.93886e-163	-9.30306e-163	-7.05532e-163	8.62851e-163	4.13783e-164	3.13943e-163	-1.05823e-163	6.35554e-163	7.425e-163	6.04589e-163	-8.5767e-163	5.55898e-163	8.71954e-164	3.25345e-163	5.1372e-164	-4.18579e-163	0
3.09234e-163	1.08845e-162	-1.1307e-162	-1.72471e-163	-5.18308e-163	-2.5763e-163	1.7781e-163	-7.32708e-163	1.08977e-163	-1.64456e-163	8.00781e-163	-1.81636e-163	2.99285e-164	1.02739e-162	3.93886e-163	-9.30306e-163	-7.05532e-163	8.62851e-163	4.13783e-164	3.13943e-163	-1.05823e-163	6.35554e-163	7.425e-163	6.04589e-163	-8.5767e-163	5.55898e-163	8.71954e-164	3.25345e-163	5.1372e-164	-4.18579e-163	0
3.09234e-163	1.08845e-162	-1.1307e-162	-1.72471e-163	-5.18308e-163	-2.5763e-163	1.7781e-163	-7.32708e-163	1.08977e-163	-1.64456e-163	8.00781e-163	-1.81636e-163	2.99285e-164	1.02739e-162	3.93886e-163	-9.30306e-163	-7.05532e-163	8.62851e-163	4.13783e-164	3.13943e-163	-1.05823e-163	6.35554e-163	7.425e-163	6.04589e-163	-8.5767e-163	5.55898e-163	8.71954e-164	3.25345e-163	5.1372e-164	-4.18579e-163	0
3.09234e-163	1.08845e-162	-1.1307e-162	-1.72471e-163	-5.18308e-163	-2.5763e-163	1.7781e-163	-7.32708e-163	1.08977e-163	-1.64456e-163	8.00781e-163	-1.81636e-163	2.99285e-164	1.02739e-162	3.93886e-163	-9.30306e-163	-7.05532e-163	8.62851e-163	4.13783e-164	3.13943e-163	-1.05823e-163	6.35554e-163	7.425e-163	6.04589e-163	-8.5767e-163	5.55898e-163	8.71954e-164	3.25345e-163	5.1372e-164	-4.18579e-163	0
3.09234e-163	1.08845e-162	-1.1307e-162	-1.72471e-163	-5.18308e-163	-2.5763e-163	1.7781e-163	-7.32708e-163	1.08977e-163	-1.64456e-163	8.00781e-163	-1.81636e-163	2.99285e-164	1.02739e-162	3.93886e-163	-9.30306e-163	-7.05532e-163	8.62851e-163	4.13783e-164	3.13943e-163	-1.05823e-163	6.35554e-163	7.425e-163	6.04589e-163	-8.5767e-163	5.55898e-163	8.71954e-164	3.25345e-163	5.1372e-164	-4.18579e-163	0
3.09234e-163	1.08845e-162	-1.1307e-162	-1.72471e-163	-5.18308e-163	-2.5763e-163	1.7781e-163	-7.32708e-163	1.08977e-163	-1.64456e-163	8.00781e-163	-1.81636e-163	2.99285e-164	1.02739e-162	3.93886e-163	-9.30306e-163	-7.05532e-163	8.62851e-163	4.13783e-164	3.13943e-163	-1.05823e-163	6.35554e-163	7.425e-163	6.04589e-163	-8.5767e-163	5.55898e-163	8.71954e-164	3.25345e-163	5.1372e-164	-4.18579e-163	0
3.09234e-163	1.08845e-162	-1.1307e-162	-1.72471e-163	-5.18308e-163	-2.5763e-163	1.7781e-163	-7.32708e-163	1.08977e-163	-1.64456e-163	8.00781e-163	-1.81636e-163	2.99285e-164	1.02739e-162	3.93886e-163	-9.30306e-163	-7.05532e-163	8.62851e-163	4.13783e-164	3.13943e-163	-1.05823e-163	6.35554e-163	7.425e-163	6.04589e-163	-8.5767e-163	5.55898e-163	8.71954e-164	3.25345e-163	5.1372e-164	-4.18579e-163	0
3.09234e-163	1.08845e-162	-1.1307e-162	-1.72471e-163	-5.18308e-163	-2.5763e-163	1.7781e-163	-7.32708e-163	1.08977e-163	-1.64456e-163	8.00781e-163	-1.81636e-163	2.99285e-164	1.02739e-162	3.93886e-163	-9.30306e-163	-7.05532e-163	8.62851e-163	4.13783e-164	3.13943e-163	-1.05823e-163	6.35554e-163	7.425e-163	6.04589e-163	-8.5767e-163	5.55898e-163	8.71954e-164	3.25345e-163	5.1372e-164	-4.18579e-163	0
3.09234e-163	1.08845e-162	-1.1307e-162	-1.72471e-163	-5.18308e-163	-2.5763e-163	1.7781e-163	-7.32708e-163	1.08977e-163	-1.64456e-163	8.00781e-163	-1.81636e-163	2.99285e-164	1.02739e-162	3.93886e-163	-9.30306e-163	-7.05532e-163	8.62851e-163	4.13783e-164	3.13943e-163	-1.05823e-163	6.35554e-163	7.425e-163	6.04589e-163	-8.5767e-163	5.55898e-163	8.71954e-164	3.25345e-163	5.1372e-164	-4.18579e-163	0
3.09234e-163	1.08845e-162	-1.1307e-162	-1.72471e-163	-5.18308e-163	-2.5763e-163	1.7781e-163	-7.32708e-163	1.08977e-163	-1.64456e-163	8.00781e-163	-1.81636e-163	2.99285e-164	1.02739e-162	3.93886e-163	-9.30306e-163	-7.05532e-163	8.62851e-163	4.13783e-164	3.13943e-163	-1.05823e-163	6.35554e-163	7.425e-163	6.04589e-163	-8.5767e-163	5.55898e-163	8.71954e-164	3.25345e-163	5.1372e-164	-4.18579e-163	0
3.09234e-163	1.08845e-162	-1.1307e-162	-1.72471e-163	-5.18308e-163	-2.5763e-163	1.7781e-163	-7.32708e-163	1.08977e-163	-1.64456e-163	8.00781e-163	-1.81636e-163	2.99285e-164	1.02739e-162	3.93886e-163	-9.30306e-163	-7.05532e-163	8.62851e-163	4.13783e-164	3.13943e-163	-1.05823e-163	6.35554e-163	7.425e-163	6.04589e-163	-8.5767e-163	5.55898e-163	8.71954e-164	3.25345e-163	5.1372e-164	-4.18579e-163	0
3.09234e-163	1.08845e-162	-1.1307e-162	-1.72471e-163	-5.18308e-163	-2.5763e-163	1.7781e-163	-7.32708e-163	1.08977e-163	-1.64456e-163	8.00781e-163	-1.81636e-163	2.99285e-164	1.02739e-162	3.93886e-163	-9.30306e-163	-7.05532e-163	8.62851e-163	4.13783e-164	3.13943e-163	-1.05823e-163	6.35554e-163	7.425e-163	6.04589e-163	-8.5767e-163	5.55898e-163	8.71954e-164	3.25345e-163	5.1372e-164	-4.18579e-163	0
3.09234e-163	1.08845e-162	-1.1307e-162	-1.72471e-163	-5.18308e-163	-2.5763e-163	1.7781e-163	-7.32708e-163	1.08977e-163	-1.64456e-163	8.00781e-163	-1.81636e-163	2.99285e-164	1.02739e-162	3.93886e-163	-9.30306e-163	-7.05532e-163	8.62851e-163	4.13783e-164	3.13943e-163	-1.05823e-163	6.35554e-163	7.425e-163	6.04589e-163	-8.5767e-163	5.55898e-163	8.71954e-164	3.25345e-163	5.1372e-164	-4.18579e-163	0
3.09234e-163	1.08845e-162	-1.1307e-162	-1.72471e-163	-5.18308e-163	-2.5763e-163	1.7781e-163	-7.32708e-163	1.08977e-163	-1.64456e-163	8.00781e-163	-1.81636e-163	2.99285e-164	1.02739e-162	3.93886e-163	-9.30306e-163	-7.05532e-163	8.62851e-163	4.13783e-164	3.13943e-163	-1.05823e-163	6.35554e-163	7.425e-163	6.04589e-163	-8.5767e-163	5.55898e-163	8.71954e-164	3.25345e-163	5.1372e-164	-4.18579e-163	0
3.09234e-163	1.08845e-162	-1.1307e-162	-1.72471e-163	-5.18308e-163	-2.5763e-163	1.7781e-163	-7.32708e-163	1.08977e-163	-1.64456e-163	8.00781e-163	-1.81636e-163	2.99285e-164	1.02739e-162	3.93886e-163	-9.30306e-163	-7.05532e-163	8.62851e-163	4.13783e-164	3.13943e-163	-1.05823e-163	6.35554e-163	7.425e-163	6.04589e-163	-8.5767e-163	5.55898e-163	8.71954e-164	3.25345e-163	5.1372e-164	-4.18579e-163	0
3.09234e-163	1.08845e-162	-1.1307e-162	-1.72471e-163	-5.18308e-163	-2.5763e-163	1.7781e-163	-7.32708e-163	1.08977e-163	-1.64456e-163	8.00781e-163	-1.81636e-163	2.99285e-164	1.02739e-162	3.93886e-163	-9.30306e-163	-7.05532e-163	8.62851e-163	4.13783e-164	3.13943e-163	-1.05823e-163	6.35554e-163	7.425e-163	6.04589e-163	-8.5767e-163	5.55898e-163	8.71954e-164	3.25345e-163	5.1372e-164	-4.18579e-163	0
3.09234e-163	1.08845e-162	-1.1307e-162	-1.72471e-163	-5.18308e-163	-2.5763e-163	1.7781e-163	-7.32708e-163	1.08977e-163	-1.64456e-163	8.00781e-163	-1.81636e-163	2.99285e-164	1.02739e-162	3.93886e-163	-9.30306e-163	-7.05532e-163	8.62851e-163	4.13783e-164	3.13943e-163	-1.05823e-163	6.35554e-163	7.425e-163	6.04589e-163	-8.5767e-163	5.55898e-163	8.71954e-164	3.25345e-163	5.1372e-164	-4.18579e-163	0
3.09234e-163	1.08845e-162	-1.1307e-162	-1.72471e-163	-5.18308e-163	-2.5763e-163	1.7781e-163	-7.32708e-163	1.08977e-163	-1.64456e-163	8.00781e-163	-1.81636e-163	2.99285e-164	1.02739e-162	3.93886e-163	-9.30306e-163	-7.05532e-163	8.62851e-163	4.13783e-164	3.13943e-163	-1.05823e-163	6.35554e-163	7.425e-163	6.04589e-163	-8.5767e-163	5.55898e-163	8.71954e-164	3.25345e-163	5.1372e-164	-4.18579e-163	0
3.09234e-163	1.08845e-162	-1.1307e-162	-1.72471e-163	-5.18308e-163	-2.5763e-163	1.7781e-163	-7.32708e-163	1.08977e-163	-1.64456e-163	8.00781e-163	-1.81636e-163	2.99285e-164	1.02739e-162	3.93886e-163	-9.30306e-163	-7.05532e-163	8.62851e-163	4.13783e-164	3.13943e-163	-1.05823e-163	6.35554e-163	7.425e-163	6.04589e-163	-8.5767e-163	5.55898e-163	8.71954e-164	3.25345e-163	5.1372e-164	-4.18579e-163	0
3.09234e-163	1.08845e-162	-1.1307e-162	-1.72471e-163	-5.18308e-163	-2.5763e-163	1.7781e-163	-7.32708e-163	1.08977e-163	-1.64456e-163	8.00781e-163	-1.81636e-163	2.99285e-164	1.02739e-162	3.93886e-163	-9.30306e-163	-7.05532e-163	8.62851e-163	4.13783e-164	3.13943e-163	-1.05823e-163	6.35554e-163	7.425e-163	6.04589e-163	-8.5767e-163	5.55898e-163	8.71954e-164	3.25345e-163	5.1372e-164	-4.18579e-163	0
3.09234e-163	1.08845e-162	-1.1307e-162	-1.72471e-163	-5.18308e-163	-2.5763e-163	1.7781e-163	-7.32708e-163	1.08977e-163	-1.64456e-163	8.00781e-163	-1.81636e-163	2.99285e-164	1.02739e-162	3.93886e-163	-9.30306e-163	-7.05532e-163	8.62851e-163	4.13783e-164	3.13943e-163	-1.05823e-163	6.35554e-163	7.425e-163	6.04589e-163	-8.5767e-163	5.55898e-163	8.71954e-164	3.25345e-163	5.1372e-164	-4.18579e-163	0
3.09234e-163	1.08845e-162	-1.1307e-162	-1.72471e-163	-5.18308e-163	-2.5763e-163	1.7781e-163	-7.32708e-163	1.08977e-163	-1.64456e-163	8.00781e-163	-1.81636e-163	2.99285e-164	1.02739e-162	3.93886e-163	-9.30306e-163	-7.05532e-163	8.62851e-163	4.13783e-164	3.13943e-163	-1.05823e-163	6.35554e-163	7.425e-163	6.04589e-163	-8.5767e-163	5.55898e-163	8.71954e-164	3.25345e-163	5.1372e-164	-4.18579e-163	0
3.09234e-163	1.08845e-162	-1.1307e-162	-1.72471e-163	-5.18308e-163	-2.5763e-163	1.7781e-163	-7.32708e-163	1.08977e-163	-1.64456e-163	8.00781e-163	-1.81636e-163	2.99285e-164	1.02739e-162	3.93886e-163	-9.30306e-163	-7.05532e-163	8.62851e-163	4.13783e-164	3.13943e-163	-1.05823e-163	6.35554e-163	7.425e-163	6.04589e-163	-8.5767e-163	5.55898e-163	8.71954e-164	3.25345e-163	5.1372e-164	-4.18579e-163	0
3.09234e-163	1.08845e-162	-1.1307e-162	-1.72471e-163	-5.18308e-163	-2.5763e-163	1.7781e-163	-7.32708e-163	1.08977e-163	-1.64456e-163	8.00781e-163	-1.81636e-163	2.99285e-164	1.02739e-162	3.93886e-163	-9.30306e-163	-7.05532e-163	8.62851e-163	4.13783e-164	3.13943e-163	-1.05823e-163	6.35554e-163	7.425e-163	6.04589e-163	-8.5767e-163	5.55898e-163	8.71954e-164	3.25345e-163	5.1372e-164	-4.18579e-163	0
3.09234e-163	1.08845e-162	-1.1307e-162	-1.72471e-163	-5.18308e-163	-2.5763e-163	1.7781e-163	-7.32708e-163	1.08977e-163	-1.64456e-163	8.00781e-163	-1.81636e-163	2.99285e-164	1.02739e-162	3.93886e-163	-9.30306e-163	-7.05532e-163	8.62851e-163	4.13783e-164	3.13943e-163	-1.05823e-163	6.35554e-163	7.425e-163	6.04589e-163	-8.5767e-163	5.55898e-163	8.71954e-164	3.25345e-163	5.1372e-164	-4.18579e-163	0
3.09234e-163	1.08845e-162	-1.1307e-162	-1.72471e-163	-5.18308e-163	-2.5763e-163	1.7781e-163	-7.32708e-163	1.08977e-163	-1.64456e-163	8.00781e-163	-1.81636e-163	2.99285e-164	1.02739e-162	3.93886e-163	-9.30306e-163	-7.05532e-163	8.62851e-163	4.13783e-164	3.13943e-163	-1.05823e-163	6.35554e-163	7.425e-163	6.04589e-163	-8.5767e-163	5.55898e-163	8.71954e-164	3.25345e-163	5.1372e-164	-4.18579e-163	0
3.09234e-163	1.08845e-162	-1.1307e-162	-1.72471e-163	-5.18308e-163	-2.5763e-163	1.7781e-163	-7.32708e-163	1.08977e-163	-1.64456e-163	8.00781e-163	-1.81636e-163	2.99285e-164	1.02739e-162	3.93886e-163	-9.30306e-163	-7.05532e-163	8.62851e-163	4.13783e-164	3.13943e-163	-1.05823e-163	6.35554e-163	7.425e-163	6.04589e-163	-8.5767e-163	5.55898e-163	8.71954e-164	3.25345e-163	5.1372e-164	-4.18579e-163	0
3.09234e-163	1.08845e-162	-1.1307e-162	-1.72471e-163	-5.18308e-163	-2.5763e-163	1.7781e-163	-7.32708e-163	1.08977e-163	-1.64456e-163	8.00781e-163	-1.81636e-163	2.99285e-164	1.02739e-162	3.93886e-163	-9.30306e-163	-7.05532e-163	8.62851e-163	4.13783e-164	3.13943e-163	-1.05823e-163	6.35554e-163	7.425e-163	6.04589e-163	-8.5767e-163	5.55898e-163	8.71954e-164	3.25345e-163	5.1372e-164	-4.18579e-163	0
3.09234e-163	1.08845e-162	-1.1307e-162	-1.72471e-163	-5.18308e-163	-2.5763e-163	1.7781e-163	-7.32708e-163	1.08977e-163	-1.64456e-163	8.00781e-163	-1.81636e-163	2.99285e-164	1.02739e-162	3.93886e-163	-9.30306e-163	-7.05532e-163	8.62851e-163	4.13783e-164	3.13943e-163	-1.05823e-163	6.35554e-163	7.425e-163	6.04589e-163	-8.5767e-163	5.55898e-163	8.71954e-164	3.25345e-163	5.1372e-164	-4.18579e-163	0
3.09234e-163	1.08845e-162	-1.1307e-162	-1.72471e-163	-5.18308e-163	-2.5763e-163	1.7781e-163	-7.32708e-163	1.08977e-163	-1.64456e-163	8.00781e-163	-1.81636e-163	2.99285e-164	1.02739e-162	3.93886e-163	-9.30306e-163	-7.05532e-163	8.62851e-163	4.13783e-164	3.13943e-163	-1.05823e-163	6.35554e-163	7.425e-163	6.04589e-163	-8.5767e-163	5.55898e-163	8.71954e-164	3.25345e-163	5.1372e-164	-4.18579e-163	0
3.09234e-163	1.08845e-162	-1.1307e-162	-1.72471e-163	-5.18308e-163	-2.5763e-163	1.7781e-163	-7.32708e-163	1.08977e-163	-1.64456e-163	8.00781e-163	-1.81636e-163	2.99285e-164	1.02739e-162	3.93886e-163	-9.30306e-163	-7.05532e-163	8.62851e-163	4.13783e-164	3.13943e-163	-1.05823e-163	6.35554e-163	7.425e-163	6.04589e-163	-8.5767e-163	5.55898e-163	8.71954e-164	3.25345e-163	5.1372e-164	-4.18579e-163	0
3.09234e-163	1.08845e-162	-1.1307e-162	-1.72471e-163	-5.18308e-163	-2.5763e-163	1.7781e-163	-7.32708e-163	1.08977e-163	-1.64456e-163	8.00781e-163	-1.81636e-163	2.99285e-164	1.02739e-162	3.93886e-163	-9.30306e-163	-7.05532e-163	8.62851e-163	4.13783e-164	3.13943e-163	-1.05823e-163	6.35554e-163	7.425e-163	6.04589e-163	-8.5767e-163	5.55898e-163	8.71954e-164	3.25345e-163	5.1372e-164	-4.18579e-163	0
3.09234e-163	1.08845e-162	-1.1307e-162	-1.72471e-163	-5.18308e-163	-2.5763e-163	1.7781e-163	-7.32708e-163	1.08977e-163	-1.64456e-163	8.00781e-163	-1.81636e-163	2.99285e-164	1.02739e-162	3.93886e-163	-9.30306e-163	-7.05532e-163	8.62851e-163	4.13783e-164	3.13943e-163	-1.05823e-163	6.35554e-163	7.425e-163	6.04589e-163	-8.5767e-163	5.55898e-163	8.71954e-164	3.25345e-163	5.1372e-164	-4.18579e-163	0
3.09234e-163	1.08845e-162	-1.1307e-162	-1.72471e-163	-5.18308e-163	-2.5763e-163	1.7781e-163	-7.32708e-163	1.08977e-163	-1.64456e-163	8.00781e-163	-1.81636e-163	2.99285e-164	1.02739e-162	3.93886e-163	-9.30306e-163	-7.05532e-163	8.62851e-163	4.13783e-164	3.13943e-163	-1.05823e-163	6.35554e-163	7.425e-163	6.04589e-163	-8.5767e-163	5.55898e-163	8.71954e-164	3.25345e-163	5.1372e-164	-4.18579e-163	0
3.09234e-163	1.08845e-162	-1.1307e-162	-1.72471e-163	-5.18308e-163	-2.5763e-163	1.7781e-163	-7.32708e-163	1.08977e-163	-1.64456e-163	8.00781e-163	-1.81636e-163	2.99285e-164	1.02739e-162	3.93886e-163	-9.30306e-163	-7.05532e-163	8.62851e-163	4.13783e-164	3.13943e-163	-1.05823e-163	6.35554e-163	7.425e-163	6.04589e-163	-8.5767e-163	5.55898e-163	8.71954e-164	3.25345e-163	5.1372e-164	-4.18579e-163	0
3.09234e-163	1.08845e-162	-1.1307e-162	-1.72471e-163	-5.18308e-163	-2.5763e-163	1.7781e-163	-7.32708e-163	1.08977e-163	-1.64456e-163	8.00781e-163	-1.81636e-163	2.99285e-164	1.02739e-162	3.93886e-163	-9.30306e-163	-7.05532e-163	8.62851e-163	4.13783e-164	3.13943e-163	-1.05823e-163	6.35554e-163	7.425e-163	6.04589e-163	-8.5767e-163	5.55898e-163	8.71954e-164	3.25345e-163	5.1372e-164	-4.18579e-163	0
3.09234e-163	1.08845e-162	-1.1307e-162	-1.72471e-163	-5.18308e-163	-2.5763e-163	1.7781e-163	-7.32708e-163	1.08977e-163	-1.64456e-163	8.00781e-163	-1.81636e-163	2.99285e-164	1.02739e-162	3.93886e-163	-9.30306e-163	-7.05532e-163	8.62851e-163	4.13783e-164	3.13943e-163	-1.05823e-163	6.35554e-163	7.425e-163	6.04589e-163	-8.5767e-163	5.55898e-163	8.71954e-164	3.25345e-163	5.1372e-164	-4.18579e-163	0
3.09234e-163	1.08845e-162	-1.1307e-162	-1.72471e-163	-5.18308e-163	-2.5763e-163	1.7781e-163	-7.32708e-163	1.08977e-163	-1.64456e-163	8.00781e-163	-1.81636e-163	2.99285e-164	1.02739e-162	3.93886e-163	-9.30306e-163	-7.05532e-163	8.62851e-163	4.13783e-164	3.13943e-163	-1.05823e-163	6.35554e-163	7.425e-163	6.04589e-163	-8.5767e-163	5.55898e-163	8.71954e-164	3.25345e-163	5.1372e-164	-4.18579e-163	0
3.09234e-163	1.08845e-162	-1.1307e-162	-1.72471e-163	-5.18308e-163	-2.5763e-163	1.7781e-163	-7.32708e-163	1.08977e-163	-1.64456e-163	8.00781e-163	-1.81636e-163	2.99285e-164	1.02739e-162	3.93886e-163	-9.30306e-163	-7.05532e-163	8.62851e-163	4.13783e-164	3.13943e-163	-1.05823e-163	6.35554e-163	7.425e-163	6.04589e-163	-8.5767e-163	5.55898e-163	8.71954e-164	3.25345e-163	5.1372e-164	-4.18579e-163	0
3.09234e-163	1.08845e-162	-1.1307e-162	-1.72471e-163	-5.18308e-163	-2.5763e-163	1.7781e-163	-7.32708e-163	1.08977e-163	-1.64456e-163	8.00781e-163	-1.81636e-163	2.99285e-164	1.02739e-162	3.93886e-163	-9.30306e-163	-7.05532e-163	8.62851e-163	4.13783e-164	3.13943e-163	-1.05823e-163	6.35554e-163	7.425e-163	6.04589e-163	-8.5767e-163	5.55898e-163	8.71954e-164	3.25345e-163	5.1372e-164	-4.18579e-163	0
3.09234e-163	1.08845e-162	-1.1307e-162	-1.72471e-163	-5.18308e-163	-2.5763e-163	1.7781e-163	-7.32708e-163	1.08977e-163	-1.64456e-163	8.00781e-163	-1.81636e-163	2.99285e-164	1.02739e-162	3.93886e-163	-9.30306e-163	-7.05532e-163	8.62851e-163	4.13783e-164	3.13943e-163	-1.05823e-163	6.35554e-163	7.425e-163	6.04589e-163	-8.5767e-163	5.55898e-163	8.71954e-164	3.25345e-163	5.1372e-164	-4.18579e-163	0
3.09234e-163	1.08845e-162	-1.1307e-162	-1.72471e-163	-5.18308e-163	-2.5763e-163	1.7781e-163	-7.32708e-163	1.08977e-163	-1.64456e-163	8.00781e-163	-1.81636e-163	2.99285e-164	1.02739e-162	3.93886e-163	-9.30306e-163	-7.05532e-163	8.62851e-163	4.13783e-164	3.13943e-163	-1.05823e-163	6.35554e-163	7.425e-163	6.04589e-163	-8.5767e-163	5.55898e-163	8.71954e-164	3.25345e-163	5.1372e-164	-4.18579e-163	0
3.09234e-163	1.08845e-162	-1.1307e-162	-1.72471e-163	-5.18308e-163	-2.5763e-163	1.7781e-163	-7.32708e-163	1.08977e-163	-1.64456e-163	8.00781e-163	-1.81636e-163	2.99285e-164	1.02739e-162	3.93886e-163	-9.30306e-163	-7.05532e-163	8.62851e-163	4.13783e-164	3.13943e-163	-1.05823e-163	6.35554e-163	7.425e-163	6.04589e-163	-8.5767e-163	5.55898e-163	8.71954e-164	3.25345e-163	5.1372e-164	-4.18579e-163	0
3.09234e-163	1.08845e-162	-1.1307e-162	-1.72471e-163	-5.18308e-163	-2.5763e-163	1.7781e-163	-7.32708e-163	1.08977e-163	-1.64456e-163	8.00781e-163	-1.81636e-163	2.99285e-164	1.02739e-162	3.93886e-163	-9.30306e-163	-7.05532e-163	8.62851e-163	4.13783e-164	3.13943e-163	-1.05823e-163	6.35554e-163	7.425e-163	6.04589e-163	-8.5767e-163	5.55898e-163	8.71954e-164	3.25345e-163	5.1372e-164	-4.18579e-163	0
3.09234e-163	1.08845e-162	-1.1307e-162	-1.72471e-163	-5.18308e-163	-2.5763e-163	1.7781e-163	-7.32708e-163	1.08977e-163	-1.64456e-163	8.00781e-163	-1.81636e-163	2.99285e-164	1.02739e-162	3.93886e-163	-9.30306e-163	-7.05532e-163	8.62851e-163	4.13783e-164	3.13943e-163	-1.05823e-163	6.35554e-163	7.425e-163	6.04589e-163	-8.5767e-163	5.55898e-163	8.71954e-164	3.25345e-163	5.1372e-164	-4.18579e-163	0
3.09234e-163	1.08845e-162	-1.1307e-162	-1.72471e-163	-5.18308e-163	-2.5763e-163	1.7781e-163	-7.32708e-163	1.08977e-163	-1.64456e-163	8.00781e-163	-1.81636e-163	2.99285e-164	1.02739e-162	3.93886e-163	-9.30306e-163	-7.05532e-163	8.62851e-163	4.13783e-164	3.13943e-163	-1.05823e-163	6.35554e-163	7.425e-163	6.04589e-163	-8.5767e-163	5.55898e-163	8.71954e-164	3.25345e-163	5.1372e-164	-4.18579e-163	0
3.09234e-163	1.08845e-162	-1.1307e-162	-1.72471e-163	-5.18308e-163	-2.5763e-163	1.7781e-163	-7.32708e-163	1.08977e-163	-1.64456e-163	8.00781e-163	-1.81636e-163	2.99285e-164	1.02739e-162	3.93886e-163	-9.30306e-163	-7.05532e-163	8.62851e-163	4.13783e-164	3.13943e-163	-1.05823e-163	6.35554e-163	7.425e-163	6.04589e-163	-8.5767e-163	5.55898e-163	8.71954e-164	3.25345e-163	5.1372e-164	-4.18579e-163	0
3.09234e-163	1.08845e-162	-1.1307e-162	-1.72471e-163	-5.18308e-163	-2.5763e-163	1.7781e-163	-7.32708e-163	1.08977e-163	-1.64456e-163	8.00781e-163	-1.81636e-163	2.99285e-164	1.02739e-162	3.93886e-163	-9.30306e-163	-7.05532e-163	8.62851e-163	4.13783e-164	3.13943e-163	-1.05823e-163	6.35554e-163	7.425e-163	6.04589e-163	-8.5767e-163	5.55898e-163	8.71954e-164	3.25345e-163	5.1372e-164	-4.18579e-163	0
3.09234e-163	1.08845e-162	-1.1307e-162	-1.72471e-163	-5.18308e-163	-2.5763e-163	1.7781e-163	-7.32708e-163	1.08977e-163	-1.64456e-163	8.00781e-163	-1.81636e-163	2.99285e-164	1.02739e-162	3.93886e-163	-9.30306e-163	-7.05532e-163	8.62851e-163	4.13783e-164	3.13943e-163	-1.05823e-163	6.35554e-163	7.425e-163	6.04589e-163	-8.5767e-163	5.55898e-163	8.71954e-164	3.25345e-163	5.1372e-164	-4.18579e-163	0
3.09234e-163	1.08845e-162	-1.1307e-162	-1.72471e-163	-5.18308e-163	-2.5763e-163	1.7781e-163	-7.32708e-163	1.08977e-163	-1.64456e-163	8.00781e-163	-1.81636e-163	2.99285e-164	1.02739e-162	3.93886e-163	-9.30306e-163	-7.05532e-163	8.62851e-163	4.13783e-164	3.13943e-163	-1.05823e-163	6.35554e-163	7.425e-163	6.04589e-163	-8.5767e-163	5.55898e-163	8.71954e-164	3.25345e-163	5.1372e-164	-4.18579e-163	0
3.09234e-163	1.08845e-162	-1.1307e-162	-1.72471e-163	-5.18308e-163	-2.5763e-163	1.7781e-163	-7.32708e-163	1.08977e-163	-1.64456e-163	8.00781e-163	-1.81636e-163	2.99285e-164	1.02739e-162	3.93886e-163	-9.30306e-163	-7.05532e-163	8.62851e-163	4.13783e-164	3.13943e-163	-1.05823e-163	6.35554e-163	7.425e-163	6.04589e-163	-8.5767e-163	5.55898e-163	8.71954e-164	3.25345e-163	5.1372e-164	-4.18579e-163	0
3.09234e-163	1.08845e-162	-1.1307e-162	-1.72471e-163	-5.18308e-163	-2.5763e-163	1.7781e-163	-7.32708e-163	1.08977e-163	-1.64456e-163	8.00781e-163	-1.81636e-163	2.99285e-164	1.02739e-162	3.93886e-163	-9.30306e-163	-7.05532e-163	8.62851e-163	4.13783e-164	3.13943e-163	-1.05823e-163	6.35554e-163	7.425e-163	6.04589e-163	-8.5767e-163	5.55898e-163	8.71954e-164	3.25345e-163	5.1372e-164	-4.18579e-163	0
3.09234e-163	1.08845e-162	-1.1307e-162	-1.72471e-163	-5.18308e-163	-2.5763e-163	1.7781e-163	-7.32708e-163	1.08977e-163	-1.64456e-163	8.00781e-163	-1.81636e-163	2.99285e-164	1.02739e-162	3.93886e-163	-9.30306e-163	-7.05532e-163	8.62851e-163	4.13783e-164	3.13943e-163	-1.05823e-163	6.35554e-163	7.425e-163	6.04589e-163	-8.5767e-163	5.55898e-163	8.71954e-164	3.25345e-163	5.1372e-164	-4.18579e-163	0
3.09234e-163	1.08845e-162	-1.1307e-162	-1.72471e-163	-5.18308e-163	-2.5763e-163	1.7781e-163	-7.32708e-163	1.08977e-163	-1.64456e-163	8.00781e-163	-1.81636e-163	2.99285e-164	1.02739e-162	3.93886e-163	-9.30306e-163	-7.05532e-163	8.62851e-163	4.13783e-164	3.13943e-163	-1.05823e-163	6.35554e-163	7.425e-163	6.04589e-163	-8.5767e-163	5.55898e-163	8.71954e-164	3.25345e-163	5.1372e-164	-4.18579e-163	0
3.09234e-163	1.08845e-162	-1.1307e-162	-1.72471e-163	-5.18308e-163	-2.5763e-163	1.7781e-163	-7.32708e-163	1.08977e-163	-1.64456e-163	8.00781e-163	-1.81636e-163	2.99285e-164	1.02739e-162	3.93886e-163	-9.30306e-163	-7.05532e-163	8.62851e-163	4.13783e-164	3.13943e-163	-1.05823e-163	6.35554e-163	7.425e-163	6.04589e-163	-8.5767e-163	5.55898e-163	8.71954e-164	3.25345e-163	5.1372e-164	-4.18579e-163	0
3.09234e-163	1.08845e-162	-1.1307e-162	-1.72471e-163	-5.18308e-163	-2.5763e-163	1.7781e-163	-7.32708e-163	1.08977e-163	-1.64456e-163	8.00781e-163	-1.81636e-163	2.99285e-164	1.02739e-162	3.93886e-163	-9.30306e-163	-7.05532e-163	8.62851e-163	4.13783e-164	3.13943e-163	-1.05823e-163	6.35554e-163	7.425e-163	6.04589e-163	-8.5767e-163	5.55898e-163	8.71954e-164	3.25345e-163	5.1372e-164	-4.18579e-163	0
3.09234e-163	1.08845e-162	-1.1307e-162	-1.72471e-163	-5.18308e-163	-2.5763e-163	1.7781e-163	-7.32708e-163	1.08977e-163	-1.64456e-163	8.00781e-163	-1.81636e-163	2.99285e-164	1.02739e-162	3.93886e-163	-9.30306e-163	-7.05532e-163	8.62851e-163	4.13783e-164	3.13943e-163	-1.05823e-163	6.35554e-163	7.425e-163	6.04589e-163	-8.5767e-163	5.55898e-163	8.71954e-164	3.25345e-163	5.1372e-164	-4.18579e-163	0
3.09234e-163	1.08845e-162	-1.1307e-162	-1.72471e-163	-5.18308e-163	-2.5763e-163	1.7781e-163	-7.32708e-163	1.08977e-163	-1.64456e-163	8.00781e-163	-1.81636e-163	2.99285e-164	1.02739e-162	3.93886e-163	-9.30306e-163	-7.05532e-163	8.62851e-163	4.13783e-164	3.13943e-163	-1.05823e-163	6.35554e-163	7.425e-163	6.04589e-163	-8.5767e-163	5.55898e-163	8.71954e-164	3.25345e-163	5.1372e-164	-4.18579e-163	0
3.09234e-163	1.08845e-162	-1.1307e-162	-1.72471e-163	-5.18308e-163	-2.5763e-163	1.7781e-163	-7.32708e-163	1.08977e-163	-1.64456e-163	8.00781e-163	-1.81636e-163	2.99285e-164	1.02739e-162	3.93886e-163	-9.30306e-163	-7.05532e-163	8.62851e-163	4.13783e-164	3.13943e-163	-1.05823e-163	6.35554e-163	7.425e-163	6.04589e-163	-8.5767e-163	5.55898e-163	8.71954e-164	3.25345e-163	5.1372e-164	-4.18579e-163	0
3.09234e-163	1.08845e-162	-1.1307e-162	-1.72471e-163	-5.18308e-163	-2.5763e-163	1.7781e-163	-7.32708e-163	1.08977e-163	-1.64456e-163	8.00781e-163	-1.81636e-163	2.99285e-164	1.02739e-162	3.93886e-163	-9.30306e-163	-7.05532e-163	8.62851e-163	4.13783e-164	3.13943e-163	-1.05823e-163	6.35554e-163	7.425e-163	6.04589e-163	-8.5767e-163	5.55898e-163	8.71954e-164	3.25345e-163	5.1372e-164	-4.18579e-163	0
3.09234e-163	1.08845e-162	-1.1307e-162	-1.72471e-163	-5.18308e-163	-2.5763e-163	1.7781e-163	-7.32708e-163	1.08977e-163	-1.64456e-163	8.00781e-163	-1.81636e-163	2.99285e-164	1.02739e-162	3.93886e-163	-9.30306e-163	-7.05532e-163	8.62851e-163	4.13783e-164	3.13943e-163	-1.05823e-163	6.35554e-163	7.425e-163	6.04589e-163	-8.5767e-163	5.55898e-163	8.71954e-164	3.25345e-163	5.1372e-164	-4.18579e-163	0
3.09234e-163	1.08845e-162	-1.1307e-162	-1.72471e-163	-5.18308e-163	-2.5763e-163	1.7781e-163	-7.32708e-163	1.08977e-163	-1.64456e-163	8.00781e-163	-1.81636e-163	2.99285e-164	1.02739e-162	3.93886e-163	-9.30306e-163	-7.05532e-163	8.62851e-163	4.13783e-164	3.13943e-163	-1.05823e-163	6.35554e-163	7.425e-163	6.04589e-163	-8.5767e-163	5.55898e-163	8.71954e-164	3.25345e-163	5.1372e-164	-4.18579e-163	0
3.09234e-163	1.08845e-162	-1.1307e-162	-1.72471e-163	-5.18308e-163	-2.5763e-163	1.7781e-163	-7.32708e-163	1.08977e-163	-1.64456e-163	8.00781e-163	-1.81636e-163	2.99285e-164	1.02739e-162	3.93886e-163	-9.30306e-163	-7.05532e-163	8.62851e-163	4.13783e-164	3.13943e-163	-1.05823e-163	6.35554e-163	7.425e-163	6.04589e-163	-8.5767e-163	5.55898e-163	8.71954e-164	3.25345e-163	5.1372e-164	-4.18579e-163	0
3.09234e-163	1.08845e-162	-1.1307e-162	-1.72471e-163	-5.18308e-163	-2.5763e-163	1.7781e-163	-7.32708e-163	1.08977e-163	-1.64456e-163	8.00781e-163	-1.81636e-163	2.99285e-164	1.02739e-162	3.93886e-163	-9.30306e-163	-7.05532e-163	8.62851e-163	4.13783e-164	3.13943e-163	-1.05823e-163	6.35554e-163	7.425e-163	6.04589e-163	-8.5767e-163	5.55898e-163	8.71954e-164	3.25345e-163	5.1372e-164	-4.18579e-163	0
3.09234e-163	1.08845e-162	-1.1307e-162	-1.72471e-163	-5.18308e-163	-2.5763e-163	1.7781e-163	-7.32708e-163	1.08977e-163	-1.64456e-163	8.00781e-163	-1.81636e-163	2.99285e-164	1.02739e-162	3.93886e-163	-9.30306e-163	-7.05532e-163	8.62851e-163	4.13783e-164	3.13943e-163	-1.05823e-163	6.35554e-163	7.425e-163	6.04589e-163	-8.5767e-163	5.55898e-163	8.71954e-164	3.25345e-163	5.1372e-164	-4.18579e-163	0
3.09234e-163	1.08845e-162	-1.1307e-162	-1.72471e-163	-5.18308e-163	-2.5763e-163	1.7781e-163	-7.32708e-163	1.08977e-163	-1.64456e-163	8.00781e-163	-1.81636e-163	2.99285e-164	1.02739e-162	3.93886e-163	-9.30306e-163	-7.05532e-163	8.62851e-163	4.13783e-164	3.13943e-163	-1.05823e-163	6.35554e-163	7.425e-163	6.04589e-163	-8.5767e-163	5.55898e-163	8.71954e-164	3.25345e-163	5.1372e-164	-4.18579e-163	0
3.09234e-163	1.08845e-162	-1.1307e-162	-1.72471e-163	-5.18308e-163	-2.5763e-163	1.7781e-163	-7.32708e-163	1.08977e-163	-1.64456e-163	8.00781e-163	-1.81636e-163	2.99285e-164	1.02739e-162	3.93886e-163	-9.30306e-163	-7.05532e-163	8.62851e-163	4.13783e-164	3.13943e-163	-1.05823e-163	6.35554e-163	7.425e-163	6.04589e-163	-8.5767e-163	5.55898e-163	8.71954e-164	3.25345e-163	5.1372e-164	-4.18579e-163	0
3.09234e-163	1.08845e-162	-1.1307e-162	-1.72471e-163	-5.18308e-163	-2.5763e-163	1.7781e-163	-7.32708e-163	1.08977e-163	-1.64456e-163	8.00781e-163	-1.81636e-163	2.99285e-164	1.02739e-162	3.93886e-163	-9.30306e-163	-7.05532e-163	8.62851e-163	4.13783e-164	3.13943e-163	-1.05823e-163	6.35554e-163	7.425e-163	6.04589e-163	-8.5767e-163	5.55898e-163	8.71954e-164	3.25345e-163	5.1372e-164	-4.18579e-163	0
3.09234e-163	1.08845e-162	-1.1307e-162	-1.72471e-163	-5.18308e-163	-2.5763e-163	1.7781e-163	-7.32708e-163	1.08977e-163	-1.64456e-163	8.00781e-163	-1.81636e-163	2.99285e-164	1.02739e-162	3.93886e-163	-9.30306e-163	-7.05532e-163	8.62851e-163	4.13783e-164	3.13943e-163	-1.05823e-163	6.35554e-163	7.425e-163	6.04589e-163	-8.5767e-163	5.55898e-163	8.71954e-164	3.25345e-163	5.1372e-164	-4.18579e-163	0
3.09234e-163	1.08845e-162	-1.1307e-162	-1.72471e-163	-5.18308e-163	-2.5763e-163	1.7781e-163	-7.32708e-163	1.08977e-163	-1.64456e-163	8.00781e-163	-1.81636e-163	2.99285e-164	1.02739e-162	3.93886e-163	-9.30306e-163	-7.05532e-163	8.62851e-163	4.13783e-164	3.13943e-163	-1.05823e-163	6.35554e-163	7.425e-163	6.04589e-163	-8.5767e-163	5.55898e-163	8.71954e-164	3.25345e-163	5.1372e-164	-4.18579e-163	0
3.09234e-163	1.08845e-162	-1.1307e-162	-1.72471e-163	-5.18308e-163	-2.5763e-163	1.7781e-163	-7.32708e-163	1.08977e-163	-1.64456e-163	8.00781e-163	-1.81636e-163	2.99285e-164	1.02739e-162	3.93886e-163	-9.30306e-163	-7.05532e-163	8.62851e-163	4.13783e-164	3.13943e-163	-1.05823e-163	6.35554e-163	7.425e-163	6.04589e-163	-8.5767e-163	5.55898e-163	8.71954e-164	3.25345e-163	5.1372e-164	-4.18579e-163	0
3.09234e-163	1.08845e-162	-1.1307e-162	-1.72471e-163	-5.18308e-163	-2.5763e-163	1.7781e-163	-7.32708e-163	1.08977e-163	-1.64456e-163	8.00781e-163	-1.81636e-163	2.99285e-164	1.02739e-162	3.93886e-163	-9.30306e-163	-7.05532e-163	8.62851e-163	4.13783e-164	3.13943e-163	-1.05823e-163	6.35554e-163	7.425e-163	6.04589e-163	-8.5767e-163	5.55898e-163	8.71954e-164	3.25345e-163	5.1372e-164	-4.18579e-163	0
3.09234e-163	1.08845e-162	-1.1307e-162	-1.72471e-163	-5.18308e-163	-2.5763e-163	1.7781e-163	-7.32708e-163	1.08977e-163	-1.64456e-163	8.00781e-163	-1.81636e-163	2.99285e-164	1.02739e-162	3.93886e-163	-9.30306e-163	-7.05532e-163	8.62851e-163	4.13783e-164	3.13943e-163	-1.05823e-163	6.35554e-163	7.425e-163	6.04589e-163	-8.5767e-163	5.55898e-163	8.71954e-164	3.25345e-163	5.1372e-164	-4.18579e-163	0
3.09234e-163	1.08845e-162	-1.1307e-162	-1.72471e-163	-5.18308e-163	-2.5763e-163	1.7781e-163	-7.32708e-163	1.08977e-163	-1.64456e-163	8.00781e-163	-1.81636e-163	2.99285e-164	1.02739e-162	3.93886e-163	-9.30306e-163	-7.05532e-163	8.62851e-163	4.13783e-164	3.13943e-163	-1.05823e-163	6.35554e-163	7.425e-163	6.04589e-163	-8.5767e-163	5.55898e-163	8.71954e-164	3.25345e-163	5.1372e-164	-4.18579e-163	0
3.09234e-163	1.08845e-162	-1.1307e-162	-1.72471e-163	-5.18308e-163	-2.5763e-163	1.7781e-163	-7.32708e-163	1.08977e-163	-1.64456e-163	8.00781e-163	-1.81636e-163	2.99285e-164	1.02739e-162	3.93886e-163	-9.30306e-163	-7.05532e-163	8.62851e-163	4.13783e-164	3.13943e-163	-1.05823e-163	6.35554e-163	7.425e-163	6.04589e-163	-8.5767e-163	5.55898e-163	8.71954e-164	3.25345e-163	5.1372e-164	-4.18579e-163	0
3.09234e-163	1.08845e-162	-1.1307e-162	-1.72471e-163	-5.18308e-163	-2.5763e-163	1.7781e-163	-7.32708e-163	1.08977e-163	-1.64456e-163	8.00781e-163	-1.81636e-163	2.99285e-164	1.02739e-162	3.93886e-163	-9.30306e-163	-7.05532e-163	8.62851e-163	4.13783e-164	3.13943e-163	-1.05823e-163	6.35554e-163	7.425e-163	6.04589e-163	-8.5767e-163	5.55898e-163	8.71954e-164	3.25345e-163	5.1372e-164	-4.18579e-163	0
3.09234e-163	1.08845e-162	-1.1307e-162	-1.72471e-163	-5.18308e-163	-2.5763e-163	1.7781e-163	-7.32708e-163	1.08977e-163	-1.64456e-163	8.00781e-163	-1.81636e-163	2.99285e-164	1.02739e-162	3.93886e-163	-9.30306e-163	-7.05532e-163	8.62851e-163	4.13783e-164	3.13943e-163	-1.05823e-163	6.35554e-163	7.425e-163	6.04589e-163	-8.5767e-163	5.55898e-163	8.71954e-164	3.25345e-163	5.1372e-164	-4.18579e-163	0
3.09234e-163	1.08845e-162	-1.1307e-162	-1.72471e-163	-5.18308e-163	-2.5763e-163	1.7781e-163	-7.32708e-163	1.08977e-163	-1.64456e-163	8.00781e-163	-1.81636e-163	2.99285e-164	1.02739e-162	3.93886e-163	-9.30306e-163	-7.05532e-163	8.62851e-163	4.13783e-164	3.13943e-163	-1.05823e-163	6.35554e-163	7.425e-163	6.04589e-163	-8.5767e-163	5.55898e-163	8.71954e-164	3.25345e-163	5.1372e-164	-4.18579e-163	0
3.09234e-163	1.08845e-162	-1.1307e-162	-1.72471e-163	-5.18308e-163	-2.5763e-163	1.7781e-163	-7.32708e-163	1.08977e-163	-1.64456e-163	8.00781e-163	-1.81636e-163	2.99285e-164	1.02739e-162	3.93886e-163	-9.30306e-163	-7.05532e-163	8.62851e-163	4.13783e-164	3.13943e-163	-1.05823e-163	6.35554e-163	7.425e-163	6.04589e-163	-8.5767e-163	5.55898e-163	8.71954e-164	3.25345e-163	5.1372e-164	-4.18579e-163	0
3.09234e-163	1.08845e-162	-1.1307e-162	-1.72471e-163	-5.18308e-163	-2.5763e-163	1.7781e-163	-7.32708e-163	1.08977e-163	-1.64456e-163	8.00781e-163	-1.81636e-163	2.99285e-164	1.02739e-162	3.93886e-163	-9.30306e-163	-7.05532e-163	8.62851e-163	4.13783e-164	3.13943e-163	-1.05823e-163	6.35554e-163	7.425e-163	6.04589e-163	-8.5767e-163	5.55898e-163	8.71954e-164	3.25345e-163	5.1372e-164	-4.18579e-163	0
3.09234e-163	1.08845e-162	-1.1307e-162	-1.72471e-163	-5.18308e-163	-2.5763e-163	1.7781e-163	-7.32708e-163	1.08977e-163	-1.64456e-163	8.00781e-163	-1.81636e-163	2.99285e-164	1.02739e-162	3.93886e-163	-9.30306e-163	-7.05532e-163	8.62851e-163	4.13783e-164	3.13943e-163	-1.05823e-163	6.35554e-163	7.425e-163	6.04589e-163	-8.5767e-163	5.55898e-163	8.71954e-164	3.25345e-163	5.1372e-164	-4.18579e-163	0
3.09234e-163	1.08845e-162	-1.1307e-162	-1.72471e-163	-5.18308e-163	-2.5763e-163	1.7781e-163	-7.32708e-163	1.08977e-163	-1.64456e-163	8.00781e-163	-1.81636e-163	2.99285e-164	1.02739e-162	3.93886e-163	-9.30306e-163	-7.05532e-163	8.62851e-163	4.13783e-164	3.13943e-163	-1.05823e-163	6.35554e-163	7.425e-163	6.04589e-163	-8.5767e-163	5.55898e-163	8.71954e-164	3.25345e-163	5.1372e-164	-4.18579e-163	0
3.09234e-163	1.08845e-162	-1.1307e-162	-1.72471e-163	-5.18308e-163	-2.5763e-163	1.7781e-163	-7.32708e-163	1.08977e-163	-1.64456e-163	8.00781e-163	-1.81636e-163	2.99285e-164	1.02739e-162	3.93886e-163	-9.30306e-163	-7.05532e-163	8.62851e-163	4.13783e-164	3.13943e-163	-1.05823e-163	6.35554e-163	7.425e-163	6.04589e-163	-8.5767e-163	5.55898e-163	8.71954e-164	3.25345e-163	5.1372e-164	-4.18579e-163	0
3.09234e-163	1.08845e-162	-1.1307e-162	-1.72471e-163	-5.18308e-163	-2.5763e-163	1.7781e-163	-7.32708e-163	1.08977e-163	-1.64456e-163	8.00781e-163	-1.81636e-163	2.99285e-164	1.02739e-162	3.93886e-163	-9.30306e-163	-7.05532e-163	8.62851e-163	4.13783e-164	3.13943e-163	-1.05823e-163	6.35554e-163	7.425e-163	6.04589e-163	-8.5767e-163	5.55898e-163	8.71954e-164	3.25345e-163	5.1372e-164	-4.18579e-163	0
3.09234e-163	1.08845e-162	-1.1307e-162	-1.72471e-163	-5.18308e-163	-2.5763e-163	1.7781e-163	-7.32708e-163	1.08977e-163	-1.64456e-163	8.00781e-163	-1.81636e-163	2.99285e-164	1.02739e-162	3.93886e-163	-9.30306e-163	-7.05532e-163	8.62851e-163	4.13783e-164	3.13943e-163	-1.05823e-163	6.35554e-163	7.425e-163	6.04589e-163	-8.5767e-163	5.55898e-163	8.71954e-164	3.25345e-163	5.1372e-164	-4.18579e-163	0
3.09234e-163	1.08845e-162	-1.1307e-162	-1.72471e-163	-5.18308e-163	-2.5763e-163	1.7781e-163	-7.32708e-163	1.08977e-163	-1.64456e-163	8.00781e-163	-1.81636e-163	2.99285e-164	1.02739e-162	3.93886e-163	-9.30306e-163	-7.05532e-163	8.62851e-163	4.13783e-164	3.13943e-163	-1.05823e-163	6.35554e-163	7.425e-163	6.04589e-163	-8.5767e-163	5.55898e-163	8.71954e-164	3.25345e-163	5.1372e-164	-4.18579e-163	0
3.09234e-163	1.08845e-162	-1.1307e-162	-1.72471e-163	-5.18308e-163	-2.5763e-163	1.7781e-163	-7.32708e-163	1.08977e-163	-1.64456e-163	8.00781e-163	-1.81636e-163	2.99285e-164	1.02739e-162	3.93886e-163	-9.30306e-163	-7.05532e-163	8.62851e-163	4.13783e-164	3.13943e-163	-1.05823e-163	6.35554e-163	7.425e-163	6.04589e-163	-8.5767e-163	5.55898e-163	8.71954e-164	3.25345e-163	5.1372e-164	-4.18579e-163	0
3.09234e-163	1.08845e-162	-1.1307e-162	-1.72471e-163	-5.18308e-163	-2.5763e-163	1.7781e-163	-7.32708e-163	1.08977e-163	-1.64456e-163	8.00781e-163	-1.81636e-163	2.99285e-164	1.02739e-162	3.93886e-163	-9.30306e-163	-7.05532e-163	8.62851e-163	4.13783e-164	3.13943e-163	-1.05823e-163	6.35554e-163	7.425e-163	6.04589e-163	-8.5767e-163	5.55898e-163	8.71954e-164	3.25345e-163	5.1372e-164	-4.18579e-163	0
3.09234e-163	1.08845e-162	-1.1307e-162	-1.72471e-163	-5.18308e-163	-2.5763e-163	1.7781e-163	-7.32708e-163	1.08977e-163	-1.64456e-163	8.00781e-163	-1.81636e-163	2.99285e-164	1.02739e-162	3.93886e-163	-9.30306e-163	-7.05532e-163	8.62851e-163	4.13783e-164	3.13943e-163	-1.05823e-163	6.35554e-163	7.425e-163	6.04589e-163	-8.5767e-163	5.55898e-163	8.71954e-164	3.25345e-163	5.1372e-164	-4.18579e-163	0
3.09234e-163	1.08845e-162	-1.1307e-162	-1.72471e-163	-5.18308e-163	-2.5763e-163	1.7781e-163	-7.32708e-163	1.08977e-163	-1.64456e-163	8.00781e-163	-1.81636e-163	2.99285e-164	1.02739e-162	3.93886e-163	-9.30306e-163	-7.05532e-163	8.62851e-163	4.13783e-164	3.13943e-163	-1.05823e-163	6.35554e-163	7.425e-163	6.04589e-163	-8.5767e-163	5.55898e-163	8.71954e-164	3.25345e-163	5.1372e-164	-4.18579e-163	0
3.09234e-163	1.08845e-162	-1.1307e-162	-1.72471e-163	-5.18308e-163	-2.5763e-163	1.7781e-163	-7.32708e-163	1.08977e-163	-1.64456e-163	8.00781e-163	-1.81636e-163	2.99285e-164	1.02739e-162	3.93886e-163	-9.30306e-163	-7.05532e-163	8.62851e-163	4.13783e-164	3.13943e-163	-1.05823e-163	6.35554e-163	7.425e-163	6.04589e-163	-8.5767e-163	5.55898e-163	8.71954e-164	3.25345e-163	5.1372e-164	-4.18579e-163	0
3.09234e-163	1.08845e-162	-1.1307e-162	-1.72471e-163	-5.18308e-163	-2.5763e-163	1.7781e-163	-7.32708e-163	1.08977e-163	-1.64456e-163	8.00781e-163	-1.81636e-163	2.99285e-164	1.02739e-162	3.93886e-163	-9.30306e-163	-7.05532e-163	8.62851e-163	4.13783e-164	3.13943e-163	-1.05823e-163	6.35554e-163	7.425e-163	6.04589e-163	-8.5767e-163	5.55898e-163	8.71954e-164	3.25345e-163	5.1372e-164	-4.18579e-163	0
3.09234e-163	1.08845e-162	-1.1307e-162	-1.72471e-163	-5.18308e-163	-2.5763e-163	1.7781e-163	-7.32708e-163	1.08977e-163	-1.64456e-163	8.00781e-163	-1.81636e-163	2.99285e-164	1.02739e-162	3.93886e-163	-9.30306e-163	-7.05532e-163	8.62851e-163	4.13783e-164	3.13943e-163	-1.05823e-163	6.35554e-163	7.425e-163	6.04589e-163	-8.5767e-163	5.55898e-163	8.71954e-164	3.25345e-163	5.1372e-164	-4.18579e-163	0
3.09234e-163	1.08845e-162	-1.1307e-162	-1.72471e-163	-5.18308e-163	-2.5763e-163	1.7781e-163	-7.32708e-163	1.08977e-163	-1.64456e-163	8.00781e-163	-1.81636e-163	2.99285e-164	1.02739e-162	3.93886e-163	-9.30306e-163	-7.05532e-163	8.62851e-163	4.13783e-164	3.13943e-163	-1.05823e-163	6.35554e-163	7.425e-163	6.04589e-163	-8.5767e-163	5.55898e-163	8.71954e-164	3.25345e-163	5.1372e-164	-4.18579e-163	0
3.09234e-163	1.08845e-162	-1.1307e-162	-1.72471e-163	-5.18308e-163	-2.5763e-163	1.7781e-163	-7.32708e-163	1.08977e-163	-1.64456e-163	8.00781e-163	-1.81636e-163	2.99285e-164	1.02739e-162	3.93886e-163	-9.30306e-163	-7.05532e-163	8.62851e-163	4.13783e-164	3.13943e-163	-1.05823e-163	6.35554e-163	7.425e-163	6.04589e-163	-8.5767e-163	5.55898e-163	8.71954e-164	3.25345e-163	5.1372e-164	-4.18579e-163	0
3.09234e-163	1.08845e-162	-1.1307e-162	-1.72471e-163	-5.18308e-163	-2.5763e-163	1.7781e-163	-7.32708e-163	1.08977e-163	-1.64456e-163	8.00781e-163	-1.81636e-163	2.99285e-164	1.02739e-162	3.93886e-163	-9.30306e-163	-7.05532e-163	8.62851e-163	4.13783e-164	3.13943e-163	-1.05823e-163	6.35554e-163	7.425e-163	6.04589e-163	-8.5767e-163	5.55898e-163	8.71954e-164	3.25345e-163	5.1372e-164	-4.18579e-163	0
3.09234e-163	1.08845e-162	-1.1307e-162	-1.72471e-163	-5.18308e-163	-2.5763e-163	1.7781e-163	-7.32708e-163	1.08977e-163	-1.64456e-163	8.00781e-163	-1.81636e-163	2.99285e-164	1.02739e-162	3.93886e-163	-9.30306e-163	-7.05532e-163	8.62851e-163	4.13783e-164	3.13943e-163	-1.05823e-163	6.35554e-163	7.425e-163	6.04589e-163	-8.5767e-163	5.55898e-163	8.71954e-164	3.25345e-163	5.1372e-164	-4.18579e-163	0
3.09234e-163	1.08845e-162	-1.1307e-162	-1.72471e-163	-5.18308e-163	-2.5763e-163	1.7781e-163	-7.32708e-163	1.08977e-163	-1.64456e-163	8.00781e-163	-1.81636e-163	2.99285e-164	1.02739e-162	3.93886e-163	-9.30306e-163	-7.05532e-163	8.62851e-163	4.13783e-164	3.13943e-163	-1.05823e-163	6.35554e-163	7.425e-163	6.04589e-163	-8.5767e-163	5.55898e-163	8.71954e-164	3.25345e-163	5.1372e-164	-4.18579e-163	0
3.09234e-163	1.08845e-162	-1.1307e-162	-1.72471e-163	-5.18308e-163	-2.5763e-163	1.7781e-163	-7.32708e-163	1.08977e-163	-1.64456e-163	8.00781e-163	-1.81636e-163	2.99285e-164	1.02739e-162	3.93886e-163	-9.30306e-163	-7.05532e-163	8.62851e-163	4.13783e-164	3.13943e-163	-1.05823e-163	6.35554e-163	7.425e-163	6.04589e-163	-8.5767e-163	5.55898e-163	8.71954e-164	3.25345e-163	5.1372e-164	-4.18579e-163	0
3.09234e-163	1.08845e-162	-1.1307e-162	-1.72471e-163	-5.18308e-163	-2.5763e-163	1.7781e-163	-7.32708e-163	1.08977e-163	-1.64456e-163	8.00781e-163	-1.81636e-163	2.99285e-164	1.02739e-162	3.93886e-163	-9.30306e-163	-7.05532e-163	8.62851e-163	4.13783e-164	3.13943e-163	-1.05823e-163	6.35554e-163	7.425e-163	6.04589e-163	-8.5767e-163	5.55898e-163	8.71954e-164	3.25345e-163	5.1372e-164	-4.18579e-163	0
3.09234e-163	1.08845e-162	-1.1307e-162	-1.72471e-163	-5.18308e-163	-2.5763e-163	1.7781e-163	-7.32708e-163	1.08977e-163	-1.64456e-163	8.00781e-163	-1.81636e-163	2.99285e-164	1.02739e-162	3.93886e-163	-9.30306e-163	-7.05532e-163	8.62851e-163	4.13783e-164	3.13943e-163	-1.05823e-163	6.35554e-163	7.425e-163	6.04589e-163	-8.5767e-163	5.55898e-163	8.71954e-164	3.25345e-163	5.1372e-164	-4.18579e-163	0
3.09234e-163	1.08845e-162	-1.1307e-162	-1.72471e-163	-5.18308e-163	-2.5763e-163	1.7781e-163	-7.32708e-163	1.08977e-163	-1.64456e-163	8.00781e-163	-1.81636e-163	2.99285e-164	1.02739e-162	3.93886e-163	-9.30306e-163	-7.05532e-163	8.62851e-163	4.13783e-164	3.13943e-163	-1.05823e-163	6.35554e-163	7.425e-163	6.04589e-163	-8.5767e-163	5.55898e-163	8.71954e-164	3.25345e-163	5.1372e-164	-4.18579e-163	0
3.09234e-163	1.08845e-162	-1.1307e-162	-1.72471e-163	-5.18308e-163	-2.5763e-163	1.7781e-163	-7.32708e-163	1.08977e-163	-1.64456e-163	8.00781e-163	-1.81636e-163	2.99285e-164	1.02739e-162	3.93886e-163	-9.30306e-163	-7.05532e-163	8.62851e-163	4.13783e-164	3.13943e-163	-1.05823e-163	6.35554e-163	7.425e-163	6.04589e-163	-8.5767e-163	5.55898e-163	8.71954e-164	3.25345e-163	5.1372e-164	-4.18579e-163	0
3.09234e-163	1.08845e-162	-1.1307e-162	-1.72471e-163	-5.18308e-163	-2.5763e-163	1.7781e-163	-7.32708e-163	1.08977e-163	-1.64456e-163	8.00781e-163	-1.81636e-163	2.99285e-164	1.02739e-162	3.93886e-163	-9.30306e-163	-7.05532e-163	8.62851e-163	4.13783e-164	3.13943e-163	-1.05823e-163	6.35554e-163	7.425e-163	6.04589e-163	-8.5767e-163	5.55898e-163	8.71954e-164	3.25345e-163	5.1372e-164	-4.18579e-163	0
3.09234e-163	1.08845e-162	-1.1307e-162	-1.72471e-163	-5.18308e-163	-2.5763e-163	1.7781e-163	-7.32708e-163	1.08977e-163	-1.64456e-163	8.00781e-163	-1.81636e-163	2.99285e-164	1.02739e-162	3.93886e-163	-9.30306e-163	-7.05532e-163	8.62851e-163	4.13783e-164	3.13943e-163	-1.05823e-163	6.35554e-163	7.425e-163	6.04589e-163	-8.5767e-163	5.55898e-163	8.71954e-164	3.25345e-163	5.1372e-164	-4.18579e-163	0
3.09234e-163	1.08845e-162	-1.1307e-162	-1.72471e-163	-5.18308e-163	-2.5763e-163	1.7781e-163	-7.32708e-163	1.08977e-163	-1.64456e-163	8.00781e-163	-1.81636e-163	2.99285e-164	1.02739e-162	3.93886e-163	-9.30306e-163	-7.05532e-163	8.62851e-163	4.13783e-164	3.13943e-163	-1.05823e-163	6.35554e-163	7.425e-163	6.04589e-163	-8.5767e-163	5.55898e-163	8.71954e-164	3.25345e-163	5.1372e-164	-4.18579e-163	0
3.09234e-163	1.08845e-162	-1.1307e-162	-1.72471e-163	-5.18308e-163	-2.5763e-163	1.7781e-163	-7.32708e-163	1.08977e-163	-1.64456e-163	8.00781e-163	-1.81636e-163	2.99285e-164	1.02739e-162	3.93886e-163	-9.30306e-163	-7.05532e-163	8.62851e-163	4.13783e-164	3.13943e-163	-1.05823e-163	6.35554e-163	7.425e-163	6.04589e-163	-8.5767e-163	5.55898e-163	8.71954e-164	3.25345e-163	5.1372e-164	-4.18579e-163	0
3.09234e-163	1.08845e-162	-1.1307e-162	-1.72471e-163	-5.18308e-163	-2.5763e-163	1.7781e-163	-7.32708e-163	1.08977e-163	-1.64456e-163	8.00781e-163	-1.81636e-163	2.99285e-164	1.02739e-162	3.93886e-163	-9.30306e-163	-7.05532e-163	8.62851e-163	4.13783e-164	3.13943e-163	-1.05823e-163	6.35554e-163	7.425e-163	6.04589e-163	-8.5767e-163	5.55898e-163	8.71954e-164	3.25345e-163	5.1372e-164	-4.18579e-163	0
3.09234e-163	1.08845e-162	-1.1307e-162	-1.72471e-163	-5.18308e-163	-2.5763e-163	1.7781e-163	-7.32708e-163	1.08977e-163	-1.64456e-163	8.00781e-163	-1.81636e-163	2.99285e-164	1.02739e-162	3.93886e-163	-9.30306e-163	-7.05532e-163	8.62851e-163	4.13783e-164	3.13943e-163	-1.05823e-163	6.35554e-163	7.425e-163	6.04589e-163	-8.5767e-163	5.55898e-163	8.71954e-164	3.25345e-163	5.1372e-164	-4.18579e-163	0
3.09234e-163	1.08845e-162	-1.1307e-162	-1.72471e-163	-5.18308e-163	-2.5763e-163	1.7781e-163	-7.32708e-163	1.08977e-163	-1.64456e-163	8.00781e-163	-1.81636e-163	2.99285e-164	1.02739e-162	3.93886e-163	-9.30306e-163	-7.05532e-163	8.62851e-163	4.13783e-164	3.13943e-163	-1.05823e-163	6.35554e-163	7.425e-163	6.04589e-163	-8.5767e-163	5.55898e-163	8.71954e-164	3.25345e-163	5.1372e-164	-4.18579e-163	0
3.09234e-163	1.08845e-162	-1.1307e-162	-1.72471e-163	-5.18308e-163	-2.5763e-163	1.7781e-163	-7.32708e-163	1.08977e-163	-1.64456e-163	8.00781e-163	-1.81636e-163	2.99285e-164	1.02739e-162	3.93886e-163	-9.30306e-163	-7.05532e-163	8.62851e-163	4.13783e-164	3.13943e-163	-1.05823e-163	6.35554e-163	7.425e-163	6.04589e-163	-8.5767e-163	5.55898e-163	8.71954e-164	3.25345e-163	5.1372e-164	-4.18579e-163	0
3.09234e-163	1.08845e-162	-1.1307e-162	-1.72471e-163	-5.18308e-163	-2.5763e-163	1.7781e-163	-7.32708e-163	1.08977e-163	-1.64456e-163	8.00781e-163	-1.81636e-163	2.99285e-164	1.02739e-162	3.93886e-163	-9.30306e-163	-7.05532e-163	8.62851e-163	4.13783e-164	3.13943e-163	-1.05823e-163	6.35554e-163	7.425e-163	6.04589e-163	-8.5767e-163	5.55898e-163	8.71954e-164	3.25345e-163	5.1372e-164	-4.18579e-163	0
3.09234e-163	1.08845e-162	-1.1307e-162	-1.72471e-163	-5.18308e-163	-2.5763e-163	1.7781e-163	-7.32708e-163	1.08977e-163	-1.64456e-163	8.00781e-163	-1.81636e-163	2.99285e-164	1.02739e-162	3.93886e-163	-9.30306e-163	-7.05532e-163	8.62851e-163	4.13783e-164	3.13943e-163	-1.05823e-163	6.35554e-163	7.425e-163	6.04589e-163	-8.5767e-163	5.55898e-163	8.71954e-164	3.25345e-163	5.1372e-164	-4.18579e-163	0
3.09234e-163	1.08845e-162	-1.1307e-162	-1.72471e-163	-5.18308e-163	-2.5763e-163	1.7781e-163	-7.32708e-163	1.08977e-163	-1.64456e-163	8.00781e-163	-1.81636e-163	2.99285e-164	1.02739e-162	3.93886e-163	-9.30306e-163	-7.05532e-163	8.62851e-163	4.13783e-164	3.13943e-163	-1.05823e-163	6.35554e-163	7.425e-163	6.04589e-163	-8.5767e-163	5.55898e-163	8.71954e-164	3.25345e-163	5.1372e-164	-4.18579e-163	0
3.09234e-163	1.08845e-162	-1.1307e-162	-1.72471e-163	-5.18308e-163	-2.5763e-163	1.7781e-163	-7.32708e-163	1.08977e-163	-1.64456e-163	8.00781e-163	-1.81636e-163	2.99285e-164	1.02739e-162	3.93886e-163	-9.30306e-163	-7.05532e-163	8.62851e-163	4.13783e-164	3.13943e-163	-1.05823e-163	6.35554e-163	7.425e-163	6.04589e-163	-8.5767e-163	5.55898e-163	8.71954e-164	3.25345e-163	5.1372e-164	-4.18579e-163	0
3.09234e-163	1.08845e-162	-1.1307e-162	-1.72471e-163	-5.18308e-163	-2.5763e-163	1.7781e-163	-7.32708e-163	1.08977e-163	-1.64456e-163	8.00781e-163	-1.81636e-163	2.99285e-164	1.02739e-162	3.93886e-163	-9.30306e-163	-7.05532e-163	8.62851e-163	4.13783e-164	3.13943e-163	-1.05823e-163	6.35554e-163	7.425e-163	6.04589e-163	-8.5767e-163	5.55898e-163	8.71954e-164	3.25345e-163	5.1372e-164	-4.18579e-163	0
3.09234e-163	1.08845e-162	-1.1307e-162	-1.72471e-163	-5.18308e-163	-2.5763e-163	1.7781e-163	-7.32708e-163	1.08977e-163	-1.64456e-163	8.00781e-163	-1.81636e-163	2.99285e-164	1.02739e-162	3.93886e-163	-9.30306e-163	-7.05532e-163	8.62851e-163	4.13783e-164	3.13943e-163	-1.05823e-163	6.35554e-163	7.425e-163	6.04589e-163	-8.5767e-163	5.55898e-163	8.71954e-164	3.25345e-163	5.1372e-164	-4.18579e-163	0
3.09234e-163	1.08845e-162	-1.1307e-162	-1.72471e-163	-5.18308e-163	-2.5763e-163	1.7781e-163	-7.32708e-163	1.08977e-163	-1.64456e-163	8.00781e-163	-1.81636e-163	2.99285e-164	1.02739e-162	3.93886e-163	-9.30306e-163	-7.05532e-163	8.62851e-163	4.13783e-164	3.13943e-163	-1.05823e-163	6.35554e-163	7.425e-163	6.04589e-163	-8.5767e-163	5.55898e-163	8.71954e-164	3.25345e-163	5.1372e-164	-4.18579e-163	0
3.09234e-163	1.08845e-162	-1.1307e-162	-1.72471e-163	-5.18308e-163	-2.5763e-163	1.7781e-163	-7.32708e-163	1.08977e-163	-1.64456e-163	8.00781e-163	-1.81636e-163	2.99285e-164	1.02739e-162	3.93886e-163	-9.30306e-163	-7.05532e-163	8.62851e-163	4.13783e-164	3.13943e-163	-1.05823e-163	6.35554e-163	7.425e-163	6.04589e-163	-8.5767e-163	5.55898e-163	8.71954e-164	3.25345e-163	5.1372e-164	-4.18579e-163	0
3.09234e-163	1.08845e-162	-1.1307e-162	-1.72471e-163	-5.18308e-163	-2.5763e-163	1.7781e-163	-7.32708e-163	1.08977e-163	-1.64456e-163	8.00781e-163	-1.81636e-163	2.99285e-164	1.02739e-162	3.93886e-163	-9.30306e-163	-7.05532e-163	8.62851e-163	4.13783e-164	3.13943e-163	-1.05823e-163	6.35554e-163	7.425e-163	6.04589e-163	-8.5767e-163	5.55898e-163	8.71954e-164	3.25345e-163	5.1372e-164	-4.18579e-163	0
3.09234e-163	1.08845e-162	-1.1307e-162	-1.72471e-163	-5.18308e-163	-2.5763e-163	1.7781e-163	-7.32708e-163	1.08977e-163	-1.64456e-163	8.00781e-163	-1.81636e-163	2.99285e-164	1.02739e-162	3.93886e-163	-9.30306e-163	-7.05532e-163	8.62851e-163	4.13783e-164	3.13943e-163	-1.05823e-163	6.35554e-163	7.425e-163	6.04589e-163	-8.5767e-163	5.55898e-163	8.71954e-164	3.25345e-163	5.1372e-164	-4.18579e-163	0
3.09234e-163	1.08845e-162	-1.1307e-162	-1.72471e-163	-5.18308e-163	-2.5763e-163	1.7781e-163	-7.32708e-163	1.08977e-163	-1.64456e-163	8.00781e-163	-1.81636e-163	2.99285e-164	1.02739e-162	3.93886e-163	-9.30306e-163	-7.05532e-163	8.62851e-163	4.13783e-164	3.13943e-163	-1.05823e-163	6.35554e-163	7.425e-163	6.04589e-163	-8.5767e-163	5.55898e-163	8.71954e-164	3.25345e-163	5.1372e-164	-4.18579e-163	0
3.09234e-163	1.08845e-162	-1.1307e-162	-1.72471e-163	-5.18308e-163	-2.5763e-163	1.7781e-163	-7.32708e-163	1.08977e-163	-1.64456e-163	8.00781e-163	-1.81636e-163	2.99285e-164	1.02739e-162	3.93886e-163	-9.30306e-163	-7.05532e-163	8.62851e-163	4.13783e-164	3.13943e-163	-1.05823e-163	6.35554e-163	7.425e-163	6.04589e-163	-8.5767e-163	5.55898e-163	8.71954e-164	3.25345e-163	5.1372e-164	-4.18579e-163	0
3.09234e-163	1.08845e-162	-1.1307e-162	-1.72471e-163	-5.18308e-163	-2.5763e-163	1.7781e-163	-7.32708e-163	1.08977e-163	-1.64456e-163	8.00781e-163	-1.81636e-163	2.99285e-164	1.02739e-162	3.93886e-163	-9.30306e-163	-7.05532e-163	8.62851e-163	4.13783e-164	3.13943e-163	-1.05823e-163	6.35554e-163	7.425e-163	6.04589e-163	-8.5767e-163	5.55898e-163	8.71954e-164	3.25345e-163	5.1372e-164	-4.18579e-163	0
3.09234e-163	1.08845e-162	-1.1307e-162	-1.72471e-163	-5.18308e-163	-2.5763e-163	1.7781e-163	-7.32708e-163	1.08977e-163	-1.64456e-163	8.00781e-163	-1.81636e-163	2.99285e-164	1.02739e-162	3.93886e-163	-9.30306e-163	-7.05532e-163	8.62851e-163	4.13783e-164	3.13943e-163	-1.05823e-163	6.35554e-163	7.425e-163	6.04589e-163	-8.5767e-163	5.55898e-163	8.71954e-164	3.25345e-163	5.1372e-164	-4.18579e-163	0
3.09234e-163	1.08845e-162	-1.1307e-162	-1.72471e-163	-5.18308e-163	-2.5763e-163	1.7781e-163	-7.32708e-163	1.08977e-163	-1.64456e-163	8.00781e-163	-1.81636e-163	2.99285e-164	1.02739e-162	3.93886e-163	-9.30306e-163	-7.05532e-163	8.62851e-163	4.13783e-164	3.13943e-163	-1.05823e-163	6.35554e-163	7.425e-163	6.04589e-163	-8.5767e-163	5.55898e-163	8.71954e-164	3.25345e-163	5.1372e-164	-4.18579e-163	0
3.09234e-163	1.08845e-162	-1.1307e-162	-1.72471e-163	-5.18308e-163	-2.5763e-163	1.7781e-163	-7.32708e-163	1.08977e-163	-1.64456e-163	8.00781e-163	-1.81636e-163	2.99285e-164	1.02739e-162	3.93886e-163	-9.30306e-163	-7.05532e-163	8.62851e-163	4.13783e-164	3.13943e-163	-1.05823e-163	6.35554e-163	7.425e-163	6.04589e-163	-8.5767e-163	5.55898e-163	8.71954e-164	3.25345e-163	5.1372e-164	-4.18579e-163	0
3.09234e-163	1.08845e-162	-1.1307e-162	-1.72471e-163	-5.18308e-163	-2.5763e-163	1.7781e-163	-7.32708e-163	1.08977e-163	-1.64456e-163	8.00781e-163	-1.81636e-163	2.99285e-164	1.02739e-162	3.93886e-163	-9.30306e-163	-7.05532e-163	8.62851e-163	4.13783e-164	3.13943e-163	-1.05823e-163	6.35554e-163	7.425e-163	6.04589e-163	-8.5767e-163	5.55898e-163	8.71954e-164	3.25345e-163	5.1372e-164	-4.18579e-163	0
3.09234e-163	1.08845e-162	-1.1307e-162	-1.72471e-163	-5.18308e-163	-2.5763e-163	1.7781e-163	-7.32708e-163	1.08977e-163	-1.64456e-163	8.00781e-163	-1.81636e-163	2.99285e-164	1.02739e-162	3.93886e-163	-9.30306e-163	-7.05532e-163	8.62851e-163	4.13783e-164	3.13943e-163	-1.05823e-163	6.35554e-163	7.425e-163	6.04589e-163	-8.5767e-163	5.55898e-163	8.71954e-164	3.25345e-163	5.1372e-164	-4.18579e-163	0
3.09234e-163	1.08845e-162	-1.1307e-162	-1.72471e-163	-5.18308e-163	-2.5763e-163	1.7781e-163	-7.32708e-163	1.08977e-163	-1.64456e-163	8.00781e-163	-1.81636e-163	2.99285e-164	1.02739e-162	3.93886e-163	-9.30306e-163	-7.05532e-163	8.62851e-163	4.13783e-164	3.13943e-163	-1.05823e-163	6.35554e-163	7.425e-163	6.04589e-163	-8.5767e-163	5.55898e-163	8.71954e-164	3.25345e-163	5.1372e-164	-4.18579e-163	0
3.09234e-163	1.08845e-162	-1.1307e-162	-1.72471e-163	-5.18308e-163	-2.5763e-163	1.7781e-163	-7.32708e-163	1.08977e-163	-1.64456e-163	8.00781e-163	-1.81636e-163	2.99285e-164	1.02739e-162	3.93886e-163	-9.30306e-163	-7.05532e-163	8.62851e-163	4.13783e-164	3.13943e-163	-1.05823e-163	6.35554e-163	7.425e-163	6.04589e-163	-8.5767e-163	5.55898e-163	8.71954e-164	3.25345e-163	5.1372e-164	-4.18579e-163	0
3.09234e-163	1.08845e-162	-1.1307e-162	-1.72471e-163	-5.18308e-163	-2.5763e-163	1.7781e-163	-7.32708e-163	1.08977e-163	-1.64456e-163	8.00781e-163	-1.81636e-163	2.99285e-164	1.02739e-162	3.93886e-163	-9.30306e-163	-7.05532e-163	8.62851e-163	4.13783e-164	3.13943e-163	-1.05823e-163	6.35554e-163	7.425e-163	6.04589e-163	-8.5767e-163	5.55898e-163	8.71954e-164	3.25345e-163	5.1372e-164	-4.18579e-163	0
3.09234e-163	1.08845e-162	-1.1307e-162	-1.72471e-163	-5.18308e-163	-2.5763e-163	1.7781e-163	-7.32708e-163	1.08977e-163	-1.64456e-163	8.00781e-163	-1.81636e-163	2.99285e-164	1.02739e-162	3.93886e-163	-9.30306e-163	-7.05532e-163	8.62851e-163	4.13783e-164	3.13943e-163	-1.05823e-163	6.35554e-163	7.425e-163	6.04589e-163	-8.5767e-163	5.55898e-163	8.71954e-164	3.25345e-163	5.1372e-164	-4.18579e-163	0
3.09234e-163	1.08845e-162	-1.1307e-162	-1.72471e-163	-5.18308e-163	-2.5763e-163	1.7781e-163	-7.32708e-163	1.08977e-163	-1.64456e-163	8.00781e-163	-1.81636e-163	2.99285e-164	1.02739e-162	3.93886e-163	-9.30306e-163	-7.05532e-163	8.62851e-163	4.13783e-164	3.13943e-163	-1.05823e-163	6.35554e-163	7.425e-163	6.04589e-163	-8.5767e-163	5.55898e-163	8.71954e-164	3.25345e-163	5.1372e-164	-4.18579e-163	0
3.09234e-163	1.08845e-162	-1.1307e-162	-1.72471e-163	-5.18308e-163	-2.5763e-163	1.7781e-163	-7.32708e-163	1.08977e-163	-1.64456e-163	8.00781e-163	-1.81636e-163	2.99285e-164	1.02739e-162	3.93886e-163	-9.30306e-163	-7.05532e-163	8.62851e-163	4.13783e-164	3.13943e-163	-1.05823e-163	6.35554e-163	7.425e-163	6.04589e-163	-8.5767e-163	5.55898e-163	8.71954e-164	3.25345e-163	5.1372e-164	-4.18579e-163	0
3.09234e-163	1.08845e-162	-1.1307e-162	-1.72471e-163	-5.18308e-163	-2.5763e-163	1.7781e-163	-7.32708e-163	1.08977e-163	-1.64456e-163	8.00781e-163	-1.81636e-163	2.99285e-164	1.02739e-162	3.93886e-163	-9.30306e-163	-7.05532e-163	8.62851e-163	4.13783e-164	3.13943e-163	-1.05823e-163	6.35554e-163	7.425e-163	6.04589e-163	-8.5767e-163	5.55898e-163	8.71954e-164	3.25345e-163	5.1372e-164	-4.18579e-163	0
3.09234e-163	1.08845e-162	-1.1307e-162	-1.72471e-163	-5.18308e-163	-2.5763e-163	1.7781e-163	-7.32708e-163	1.08977e-163	-1.64456e-163	8.00781e-163	-1.81636e-163	2.99285e-164	1.02739e-162	3.93886e-163	-9.30306e-163	-7.05532e-163	8.62851e-163	4.13783e-164	3.13943e-163	-1.05823e-163	6.35554e-163	7.425e-163	6.04589e-163	-8.5767e-163	5.55898e-163	8.71954e-164	3.25345e-163	5.1372e-164	-4.18579e-163	0
3.09234e-163	1.08845e-162	-1.1307e-162	-1.72471e-163	-5.18308e-163	-2.5763e-163	1.7781e-163	-7.32708e-163	1.08977e-163	-1.64456e-163	8.00781e-163	-1.81636e-163	2.99285e-164	1.02739e-162	3.93886e-163	-9.30306e-163	-7.05532e-163	8.62851e-163	4.13783e-164	3.13943e-163	-1.05823e-163	6.35554e-163	7.425e-163	6.04589e-163	-8.5767e-163	5.55898e-163	8.71954e-164	3.25345e-163	5.1372e-164	-4.18579e-163	0
3.09234e-163	1.08845e-162	-1.1307e-162	-1.72471e-163	-5.18308e-163	-2.5763e-163	1.7781e-163	-7.32708e-163	1.08977e-163	-1.64456e-163	8.00781e-163	-1.81636e-163	2.99285e-164	1.02739e-162	3.93886e-163	-9.30306e-163	-7.05532e-163	8.62851e-163	4.13783e-164	3.13943e-163	-1.05823e-163	6.35554e-163	7.425e-163	6.04589e-163	-8.5767e-163	5.55898e-163	8.71954e-164	3.25345e-163	5.1372e-164	-4.18579e-163	0
3.09234e-163	1.08845e-162	-1.1307e-162	-1.72471e-163	-5.18308e-163	-2.5763e-163	1.7781e-163	-7.32708e-163	1.08977e-163	-1.64456e-163	8.00781e-163	-1.81636e-163	2.99285e-164	1.02739e-162	3.93886e-163	-9.30306e-163	-7.05532e-163	8.62851e-163	4.13783e-164	3.13943e-163	-1.05823e-163	6.35554e-163	7.425e-163	6.04589e-163	-8.5767e-163	5.55898e-163	8.71954e-164	3.25345e-163	5.1372e-164	-4.18579e-163	0
3.09234e-163	1.08845e-162	-1.1307e-162	-1.72471e-163	-5.18308e-163	-2.5763e-163	1.7781e-163	-7.32708e-163	1.08977e-163	-1.64456e-163	8.00781e-163	-1.81636e-163	2.99285e-164	1.02739e-162	3.93886e-163	-9.30306e-163	-7.05532e-163	8.62851e-163	4.13783e-164	3.13943e-163	-1.05823e-163	6.35554e-163	7.425e-163	6.04589e-163	-8.5767e-163	5.55898e-163	8.71954e-164	3.25345e-163	5.1372e-164	-4.18579e-163	0
3.09234e-163	1.08845e-162	-1.1307e-162	-1.72471e-163	-5.18308e-163	-2.5763e-163	1.7781e-163	-7.32708e-163	1.08977e-163	-1.64456e-163	8.00781e-163	-1.81636e-163	2.99285e-164	1.02739e-162	3.93886e-163	-9.30306e-163	-7.05532e-163	8.62851e-163	4.13783e-164	3.13943e-163	-1.05823e-163	6.35554e-163	7.425e-163	6.04589e-163	-8.5767e-163	5.55898e-163	8.71954e-164	3.25345e-163	5.1372e-164	-4.18579e-163	0
3.09234e-163	1.08845e-162	-1.1307e-162	-1.72471e-163	-5.18308e-163	-2.5763e-163	1.7781e-163	-7.32708e-163	1.08977e-163	-1.64456e-163	8.00781e-163	-1.81636e-163	2.99285e-164	1.02739e-162	3.93886e-163	-9.30306e-163	-7.05532e-163	8.62851e-163	4.13783e-164	3.13943e-163	-1.05823e-163	6.35554e-163	7.425e-163	6.04589e-163	-8.5767e-163	5.55898e-163	8.71954e-164	3.25345e-163	5.1372e-164	-4.18579e-163	0
3.09234e-163	1.08845e-162	-1.1307e-162	-1.72471e-163	-5.18308e-163	-2.5763e-163	1.7781e-163	-7.32708e-163	1.08977e-163	-1.64456e-163	8.00781e-163	-1.81636e-163	2.99285e-164	1.02739e-162	3.93886e-163	-9.30306e-163	-7.05532e-163	8.62851e-163	4.13783e-164	3.13943e-163	-1.05823e-163	6.35554e-163	7.425e-163	6.04589e-163	-8.5767e-163	5.55898e-163	8.71954e-164	3.25345e-163	5.1372e-164	-4.18579e-163	0
3.09234e-163	1.08845e-162	-1.1307e-162	-1.72471e-163	-5.18308e-163	-2.5763e-163	1.7781e-163	-7.32708e-163	1.08977e-163	-1.64456e-163	8.00781e-163	-1.81636e-163	2.99285e-164	1.02739e-162	3.93886e-163	-9.30306e-163	-7.05532e-163	8.62851e-163	4.13783e-164	3.13943e-163	-1.05823e-163	6.35554e-163	7.425e-163	6.04589e-163	-8.5767e-163	5.55898e-163	8.71954e-164	3.25345e-163	5.1372e-164	-4.18579e-163	0
3.09234e-163	1.08845e-162	-1.1307e-162	-1.72471e-163	-5.18308e-163	-2.5763e-163	1.7781e-163	-7.32708e-163	1.08977e-163	-1.64456e-163	8.00781e-163	-1.81636e-163	2.99285e-164	1.02739e-162	3.93886e-163	-9.30306e-163	-7.05532e-163	8.62851e-163	4.13783e-164	3.13943e-163	-1.05823e-163	6.35554e-163	7.425e-163	6.04589e-163	-8.5767e-163	5.55898e-163	8.71954e-164	3.25345e-163	5.1372e-164	-4.18579e-163	0
3.09234e-163	1.08845e-162	-1.1307e-162	-1.72471e-163	-5.18308e-163	-2.5763e-163	1.7781e-163	-7.32708e-163	1.08977e-163	-1.64456e-163	8.00781e-163	-1.81636e-163	2.99285e-164	1.02739e-162	3.93886e-163	-9.30306e-163	-7.05532e-163	8.62851e-163	4.13783e-164	3.13943e-163	-1.05823e-163	6.35554e-163	7.425e-163	6.04589e-163	-8.5767e-163	5.55898e-163	8.71954e-164	3.25345e-163	5.1372e-164	-4.18579e-163	0
3.09234e-163	1.08845e-162	-1.1307e-162	-1.72471e-163	-5.18308e-163	-2.5763e-163	1.7781e-163	-7.32708e-163	1.08977e-163	-1.64456e-163	8.00781e-163	-1.81636e-163	2.99285e-164	1.02739e-162	3.93886e-163	-9.30306e-163	-7.05532e-163	8.62851e-163	4.13783e-164	3.13943e-163	-1.05823e-163	6.35554e-163	7.425e-163	6.04589e-163	-8.5767e-163	5.55898e-163	8.71954e-164	3.25345e-163	5.1372e-164	-4.18579e-163	0
3.09234e-163	1.08845e-162	-1.1307e-162	-1.72471e-163	-5.18308e-163	-2.5763e-163	1.7781e-163	-7.32708e-163	1.08977e-163	-1.64456e-163	8.00781e-163	-1.81636e-163	2.99285e-164	1.02739e-162	3.93886e-163	-9.30306e-163	-7.05532e-163	8.62851e-163	4.13783e-164	3.13943e-163	-1.05823e-163	6.35554e-163	7.425e-163	6.04589e-163	-8.5767e-163	5.55898e-163	8.71954e-164	3.25345e-163	5.1372e-164	-4.18579e-163	0
3.09234e-163	1.08845e-162	-1.1307e-162	-1.72471e-163	-5.18308e-163	-2.5763e-163	1.7781e-163	-7.32708e-163	1.08977e-163	-1.64456e-163	8.00781e-163	-1.81636e-163	2.99285e-164	1.02739e-162	3.93886e-163	-9.30306e-163	-7.05532e-163	8.62851e-163	4.13783e-164	3.13943e-163	-1.05823e-163	6.35554e-163	7.425e-163	6.04589e-163	-8.5767e-163	5.55898e-163	8.71954e-164	3.25345e-163	5.1372e-164	-4.18579e-163	0
3.09234e-163	1.08845e-162	-1.1307e-162	-1.72471e-163	-5.18308e-163	-2.5763e-163	1.7781e-163	-7.32708e-163	1.08977e-163	-1.64456e-163	8.00781e-163	-1.81636e-163	2.99285e-164	1.02739e-162	3.93886e-163	-9.30306e-163	-7.05532e-163	8.62851e-163	4.13783e-164	3.13943e-163	-1.05823e-163	6.35554e-163	7.425e-163	6.04589e-163	-8.5767e-163	5.55898e-163	8.71954e-164	3.25345e-163	5.1372e-164	-4.18579e-163	0
3.09234e-163	1.08845e-162	-1.1307e-162	-1.72471e-163	-5.18308e-163	-2.5763e-163	1.7781e-163	-7.32708e-163	1.08977e-163	-1.64456e-163	8.00781e-163	-1.81636e-163	2.99285e-164	1.02739e-162	3.93886e-163	-9.30306e-163	-7.05532e-163	8.62851e-163	4.13783e-164	3.13943e-163	-1.05823e-163	6.35554e-163	7.425e-163	6.04589e-163	-8.5767e-163	5.55898e-163	8.71954e-164	3.25345e-163	5.1372e-164	-4.18579e-163	0
3.09234e-163	1.08845e-162	-1.1307e-162	-1.72471e-163	-5.18308e-163	-2.5763e-163	1.7781e-163	-7.32708e-163	1.08977e-163	-1.64456e-163	8.00781e-163	-1.81636e-163	2.99285e-164	1.02739e-162	3.93886e-163	-9.30306e-163	-7.05532e-163	8.62851e-163	4.13783e-164	3.13943e-163	-1.05823e-163	6.35554e-163	7.425e-163	6.04589e-163	-8.5767e-163	5.55898e-163	8.71954e-164	3.25345e-163	5.1372e-164	-4.18579e-163	0
3.09234e-163	1.08845e-162	-1.1307e-162	-1.72471e-163	-5.18308e-163	-2.5763e-163	1.7781e-163	-7.32708e-163	1.08977e-163	-1.64456e-163	8.00781e-163	-1.81636e-163	2.99285e-164	1.02739e-162	3.93886e-163	-9.30306e-163	-7.05532e-163	8.62851e-163	4.13783e-164	3.13943e-163	-1.05823e-163	6.35554e-163	7.425e-163	6.04589e-163	-8.5767e-163	5.55898e-163	8.71954e-164	3.25345e-163	5.1372e-164	-4.18579e-163	0
3.09234e-163	1.08845e-162	-1.1307e-162	-1.72471e-163	-5.18308e-163	-2.5763e-163	1.7781e-163	-7.32708e-163	1.08977e-163	-1.64456e-163	8.00781e-163	-1.81636e-163	2.99285e-164	1.02739e-162	3.93886e-163	-9.30306e-163	-7.05532e-163	8.62851e-163	4.13783e-164	3.13943e-163	-1.05823e-163	6.35554e-163	7.425e-163	6.04589e-163	-8.5767e-163	5.55898e-163	8.71954e-164	3.25345e-163	5.1372e-164	-4.18579e-163	0
3.09234e-163	1.08845e-162	-1.1307e-162	-1.72471e-163	-5.18308e-163	-2.5763e-163	1.7781e-163	-7.32708e-163	1.08977e-163	-1.64456e-163	8.00781e-163	-1.81636e-163	2.99285e-164	1.02739e-162	3.93886e-163	-9.30306e-163	-7.05532e-163	8.62851e-163	4.13783e-164	3.13943e-163	-1.05823e-163	6.35554e-163	7.425e-163	6.04589e-163	-8.5767e-163	5.55898e-163	8.71954e-164	3.25345e-163	5.1372e-164	-4.18579e-163	0
3.09234e-163	1.08845e-162	-1.1307e-162	-1.72471e-163	-5.18308e-163	-2.5763e-163	1.7781e-163	-7.32708e-163	1.08977e-163	-1.64456e-163	8.00781e-163	-1.81636e-163	2.99285e-164	1.02739e-162	3.93886e-163	-9.30306e-163	-7.05532e-163	8.62851e-163	4.13783e-164	3.13943e-163	-1.05823e-163	6.35554e-163	7.425e-163	6.04589e-163	-8.5767e-163	5.55898e-163	8.71954e-164	3.25345e-163	5.1372e-164	-4.18579e-163	0
3.09234e-163	1.08845e-162	-1.1307e-162	-1.72471e-163	-5.18308e-163	-2.5763e-163	1.7781e-163	-7.32708e-163	1.08977e-163	-1.64456e-163	8.00781e-163	-1.81636e-163	2.99285e-164	1.02739e-162	3.93886e-163	-9.30306e-163	-7.05532e-163	8.62851e-163	4.13783e-164	3.13943e-163	-1.05823e-163	6.35554e-163	7.425e-163	6.04589e-163	-8.5767e-163	5.55898e-163	8.71954e-164	3.25345e-163	5.1372e-164	-4.18579e-163	0
3.09234e-163	1.08845e-162	-1.1307e-162	-1.72471e-163	-5.18308e-163	-2.5763e-163	1.7781e-163	-7.32708e-163	1.08977e-163	-1.64456e-163	8.00781e-163	-1.81636e-163	2.99285e-164	1.02739e-162	3.93886e-163	-9.30306e-163	-7.05532e-163	8.62851e-163	4.13783e-164	3.13943e-163	-1.05823e-163	6.35554e-163	7.425e-163	6.04589e-163	-8.5767e-163	5.55898e-163	8.71954e-164	3.25345e-163	5.1372e-164	-4.18579e-163	0
3.09234e-163	1.08845e-162	-1.1307e-162	-1.72471e-163	-5.18308e-163	-2.5763e-163	1.7781e-163	-7.32708e-163	1.08977e-163	-1.64456e-163	8.00781e-163	-1.81636e-163	2.99285e-164	1.02739e-162	3.93886e-163	-9.30306e-163	-7.05532e-163	8.62851e-163	4.13783e-164	3.13943e-163	-1.05823e-163	6.35554e-163	7.425e-163	6.04589e-163	-8.5767e-163	5.55898e-163	8.71954e-164	3.25345e-163	5.1372e-164	-4.18579e-163	0
3.09234e-163	1.08845e-162	-1.1307e-162	-1.72471e-163	-5.18308e-163	-2.5763e-163	1.7781e-163	-7.32708e-163	1.08977e-163	-1.64456e-163	8.00781e-163	-1.81636e-163	2.99285e-164	1.02739e-162	3.93886e-163	-9.30306e-163	-7.05532e-163	8.62851e-163	4.13783e-164	3.13943e-163	-1.05823e-163	6.35554e-163	7.425e-163	6.04589e-163	-8.5767e-163	5.55898e-163	8.71954e-164	3.25345e-163	5.1372e-164	-4.18579e-163	0
3.09234e-163	1.08845e-162	-1.1307e-162	-1.72471e-163	-5.18308e-163	-2.5763e-163	1.7781e-163	-7.32708e-163	1.08977e-163	-1.64456e-163	8.00781e-163	-1.81636e-163	2.99285e-164	1.02739e-162	3.93886e-163	-9.30306e-163	-7.05532e-163	8.62851e-163	4.13783e-164	3.13943e-163	-1.05823e-163	6.35554e-163	7.425e-163	6.04589e-163	-8.5767e-163	5.55898e-163	8.71954e-164	3.25345e-163	5.1372e-164	-4.18579e-163	0
3.09234e-163	1.08845e-162	-1.1307e-162	-1.72471e-163	-5.18308e-163	-2.5763e-163	1.7781e-163	-7.32708e-163	1.08977e-163	-1.64456e-163	8.00781e-163	-1.81636e-163	2.99285e-164	1.02739e-162	3.93886e-163	-9.30306e-163	-7.05532e-163	8.62851e-163	4.13783e-164	3.13943e-163	-1.05823e-163	6.35554e-163	7.425e-163	6.04589e-163	-8.5767e-163	5.55898e-163	8.71954e-164	3.25345e-163	5.1372e-164	-4.18579e-163	0
3.09234e-163	1.08845e-162	-1.1307e-162	-1.72471e-163	-5.18308e-163	-2.5763e-163	1.7781e-163	-7.32708e-163	1.08977e-163	-1.64456e-163	8.00781e-163	-1.81636e-163	2.99285e-164	1.02739e-162	3.93886e-163	-9.30306e-163	-7.05532e-163	8.62851e-163	4.13783e-164	3.13943e-163	-1.05823e-163	6.35554e-163	7.425e-163	6.04589e-163	-8.5767e-163	5.55898e-163	8.71954e-164	3.25345e-163	5.1372e-164	-4.18579e-163	0
3.09234e-163	1.08845e-162	-1.1307e-162	-1.72471e-163	-5.18308e-163	-2.5763e-163	1.7781e-163	-7.32708e-163	1.08977e-163	-1.64456e-163	8.00781e-163	-1.81636e-163	2.99285e-164	1.02739e-162	3.93886e-163	-9.30306e-163	-7.05532e-163	8.62851e-163	4.13783e-164	3.13943e-163	-1.05823e-163	6.35554e-163	7.425e-163	6.04589e-163	-8.5767e-163	5.55898e-163	8.71954e-164	3.25345e-163	5.1372e-164	-4.18579e-163	0
3.09234e-163	1.08845e-162	-1.1307e-162	-1.72471e-163	-5.18308e-163	-2.5763e-163	1.7781e-163	-7.32708e-163	1.08977e-163	-1.64456e-163	8.00781e-163	-1.81636e-163	2.99285e-164	1.02739e-162	3.93886e-163	-9.30306e-163	-7.05532e-163	8.62851e-163	4.13783e-164	3.13943e-163	-1.05823e-163	6.35554e-163	7.425e-163	6.04589e-163	-8.5767e-163	5.55898e-163	8.71954e-164	3.25345e-163	5.1372e-164	-4.18579e-163	0
3.09234e-163	1.08845e-162	-1.1307e-162	-1.72471e-163	-5.18308e-163	-2.5763e-163	1.7781e-163	-7.32708e-163	1.08977e-163	-1.64456e-163	8.00781e-163	-1.81636e-163	2.99285e-164	1.02739e-162	3.93886e-163	-9.30306e-163	-7.05532e-163	8.62851e-163	4.13783e-164	3.13943e-163	-1.05823e-163	6.35554e-163	7.425e-163	6.04589e-163	-8.5767e-163	5.55898e-163	8.71954e-164	3.25345e-163	5.1372e-164	-4.18579e-163	0
3.09234e-163	1.08845e-162	-1.1307e-162	-1.72471e-163	-5.18308e-163	-2.5763e-163	1.7781e-163	-7.32708e-163	1.08977e-163	-1.64456e-163	8.00781e-163	-1.81636e-163	2.99285e-164	1.02739e-162	3.93886e-163	-9.30306e-163	-7.05532e-163	8.62851e-163	4.13783e-164	3.13943e-163	-1.05823e-163	6.35554e-163	7.425e-163	6.04589e-163	-8.5767e-163	5.55898e-163	8.71954e-164	3.25345e-163	5.1372e-164	-4.18579e-163	0
3.09234e-163	1.08845e-162	-1.1307e-162	-1.72471e-163	-5.18308e-163	-2.5763e-163	1.7781e-163	-7.32708e-163	1.08977e-163	-1.64456e-163	8.00781e-163	-1.81636e-163	2.99285e-164	1.02739e-162	3.93886e-163	-9.30306e-163	-7.05532e-163	8.62851e-163	4.13783e-164	3.13943e-163	-1.05823e-163	6.35554e-163	7.425e-163	6.04589e-163	-8.5767e-163	5.55898e-163	8.71954e-164	3.25345e-163	5.1372e-164	-4.18579e-163	0
3.09234e-163	1.08845e-162	-1.1307e-162	-1.72471e-163	-5.18308e-163	-2.5763e-163	1.7781e-163	-7.32708e-163	1.08977e-163	-1.64456e-163	8.00781e-163	-1.81636e-163	2.99285e-164	1.02739e-162	3.93886e-163	-9.30306e-163	-7.05532e-163	8.62851e-163	4.13783e-164	3.13943e-163	-1.05823e-163	6.35554e-163	7.425e-163	6.04589e-163	-8.5767e-163	5.55898e-163	8.71954e-164	3.25345e-163	5.1372e-164	-4.18579e-163	0
3.09234e-163	1.08845e-162	-1.1307e-162	-1.72471e-163	-5.18308e-163	-2.5763e-163	1.7781e-163	-7.32708e-163	1.08977e-163	-1.64456e-163	8.00781e-163	-1.81636e-163	2.99285e-164	1.02739e-162	3.93886e-163	-9.30306e-163	-7.05532e-163	8.62851e-163	4.13783e-164	3.13943e-163	-1.05823e-163	6.35554e-163	7.425e-163	6.04589e-163	-8.5767e-163	5.55898e-163	8.71954e-164	3.25345e-163	5.1372e-164	-4.18579e-163	0
3.09234e-163	1.08845e-162	-1.1307e-162	-1.72471e-163	-5.18308e-163	-2.5763e-163	1.7781e-163	-7.32708e-163	1.08977e-163	-1.64456e-163	8.00781e-163	-1.81636e-163	2.99285e-164	1.02739e-162	3.93886e-163	-9.30306e-163	-7.05532e-163	8.62851e-163	4.13783e-164	3.13943e-163	-1.05823e-163	6.35554e-163	7.425e-163	6.04589e-163	-8.5767e-163	5.55898e-163	8.71954e-164	3.25345e-163	5.1372e-164	-4.18579e-163	0
3.09234e-163	1.08845e-162	-1.1307e-162	-1.72471e-163	-5.18308e-163	-2.5763e-163	1.7781e-163	-7.32708e-163	1.08977e-163	-1.64456e-163	8.00781e-163	-1.81636e-163	2.99285e-164	1.02739e-162	3.93886e-163	-9.30306e-163	-7.05532e-163	8.62851e-163	4.13783e-164	3.13943e-163	-1.05823e-163	6.35554e-163	7.425e-163	6.04589e-163	-8.5767e-163	5.55898e-163	8.71954e-164	3.25345e-163	5.1372e-164	-4.18579e-163	0
3.09234e-163	1.08845e-162	-1.1307e-162	-1.72471e-163	-5.18308e-163	-2.5763e-163	1.7781e-163	-7.32708e-163	1.08977e-163	-1.64456e-163	8.00781e-163	-1.81636e-163	2.99285e-164	1.02739e-162	3.93886e-163	-9.30306e-163	-7.05532e-163	8.62851e-163	4.13783e-164	3.13943e-163	-1.05823e-163	6.35554e-163	7.425e-163	6.04589e-163	-8.5767e-163	5.55898e-163	8.71954e-164	3.25345e-163	5.1372e-164	-4.18579e-163	0
3.09234e-163	1.08845e-162	-1.1307e-162	-1.72471e-163	-5.18308e-163	-2.5763e-163	1.7781e-163	-7.32708e-163	1.08977e-163	-1.64456e-163	8.00781e-163	-1.81636e-163	2.99285e-164	1.02739e-162	3.93886e-163	-9.30306e-163	-7.05532e-163	8.62851e-163	4.13783e-164	3.13943e-163	-1.05823e-163	6.35554e-163	7.425e-163	6.04589e-163	-8.5767e-163	5.55898e-163	8.71954e-164	3.25345e-163	5.1372e-164	-4.18579e-163	0
3.09234e-163	1.08845e-162	-1.1307e-162	-1.72471e-163	-5.18308e-163	-2.5763e-163	1.7781e-163	-7.32708e-163	1.08977e-163	-1.64456e-163	8.00781e-163	-1.81636e-163	2.99285e-164	1.02739e-162	3.93886e-163	-9.30306e-163	-7.05532e-163	8.62851e-163	4.13783e-164	3.13943e-163	-1.05823e-163	6.35554e-163	7.425e-163	6.04589e-163	-8.5767e-163	5.55898e-163	8.71954e-164	3.25345e-163	5.1372e-164	-4.18579e-163	0
3.09234e-163	1.08845e-162	-1.1307e-162	-1.72471e-163	-5.18308e-163	-2.5763e-163	1.7781e-163	-7.32708e-163	1.08977e-163	-1.64456e-163	8.00781e-163	-1.81636e-163	2.99285e-164	1.02739e-162	3.93886e-163	-9.30306e-163	-7.05532e-163	8.62851e-163	4.13783e-164	3.13943e-163	-1.05823e-163	6.35554e-163	7.425e-163	6.04589e-163	-8.5767e-163	5.55898e-163	8.71954e-164	3.25345e-163	5.1372e-164	-4.18579e-163	0
3.09234e-163	1.08845e-162	-1.1307e-162	-1.72471e-163	-5.18308e-163	-2.5763e-163	1.7781e-163	-7.32708e-163	1.08977e-163	-1.64456e-163	8.00781e-163	-1.81636e-163	2.99285e-164	1.02739e-162	3.93886e-163	-9.30306e-163	-7.05532e-163	8.62851e-163	4.13783e-164	3.13943e-163	-1.05823e-163	6.35554e-163	7.425e-163	6.04589e-163	-8.5767e-163	5.55898e-163	8.71954e-164	3.25345e-163	5.1372e-164	-4.18579e-163	0
3.09234e-163	1.08845e-162	-1.1307e-162	-1.72471e-163	-5.18308e-163	-2.5763e-163	1.7781e-163	-7.32708e-163	1.08977e-163	-1.64456e-163	8.00781e-163	-1.81636e-163	2.99285e-164	1.02739e-162	3.93886e-163	-9.30306e-163	-7.05532e-163	8.62851e-163	4.13783e-164	3.13943e-163	-1.05823e-163	6.35554e-163	7.425e-163	6.04589e-163	-8.5767e-163	5.55898e-163	8.71954e-164	3.25345e-163	5.1372e-164	-4.18579e-163	0
3.09234e-163	1.08845e-162	-1.1307e-162	-1.72471e-163	-5.18308e-163	-2.5763e-163	1.7781e-163	-7.32708e-163	1.08977e-163	-1.64456e-163	8.00781e-163	-1.81636e-163	2.99285e-164	1.02739e-162	3.93886e-163	-9.30306e-163	-7.05532e-163	8.62851e-163	4.13783e-164	3.13943e-163	-1.05823e-163	6.35554e-163	7.425e-163	6.04589e-163	-8.5767e-163	5.55898e-163	8.71954e-164	3.25345e-163	5.1372e-164	-4.18579e-163	0
3.09234e-163	1.08845e-162	-1.1307e-162	-1.72471e-163	-5.18308e-163	-2.5763e-163	1.7781e-163	-7.32708e-163	1.08977e-163	-1.64456e-163	8.00781e-163	-1.81636e-163	2.99285e-164	1.02739e-162	3.93886e-163	-9.30306e-163	-7.05532e-163	8.62851e-163	4.13783e-164	3.13943e-163	-1.05823e-163	6.35554e-163	7.425e-163	6.04589e-163	-8.5767e-163	5.55898e-163	8.71954e-164	3.25345e-163	5.1372e-164	-4.18579e-163	0
3.09234e-163	1.08845e-162	-1.1307e-162	-1.72471e-163	-5.18308e-163	-2.5763e-163	1.7781e-163	-7.32708e-163	1.08977e-163	-1.64456e-163	8.00781e-163	-1.81636e-163	2.99285e-164	1.02739e-162	3.93886e-163	-9.30306e-163	-7.05532e-163	8.62851e-163	4.13783e-164	3.13943e-163	-1.05823e-163	6.35554e-163	7.425e-163	6.04589e-163	-8.5767e-163	5.55898e-163	8.71954e-164	3.25345e-163	5.1372e-164	-4.18579e-163	0
3.09234e-163	1.08845e-162	-1.1307e-162	-1.72471e-163	-5.18308e-163	-2.5763e-163	1.7781e-163	-7.32708e-163	1.08977e-163	-1.64456e-163	8.00781e-163	-1.81636e-163	2.99285e-164	1.02739e-162	3.93886e-163	-9.30306e-163	-7.05532e-163	8.62851e-163	4.13783e-164	3.13943e-163	-1.05823e-163	6.35554e-163	7.425e-163	6.04589e-163	-8.5767e-163	5.55898e-163	8.71954e-164	3.25345e-163	5.1372e-164	-4.18579e-163	0
3.09234e-163	1.08845e-162	-1.1307e-162	-1.72471e-163	-5.18308e-163	-2.5763e-163	1.7781e-163	-7.32708e-163	1.08977e-163	-1.64456e-163	8.00781e-163	-1.81636e-163	2.99285e-164	1.02739e-162	3.93886e-163	-9.30306e-163	-7.05532e-163	8.62851e-163	4.13783e-164	3.13943e-163	-1.05823e-163	6.35554e-163	7.425e-163	6.04589e-163	-8.5767e-163	5.55898e-163	8.71954e-164	3.25345e-163	5.1372e-164	-4.18579e-163	0
3.09234e-163	1.08845e-162	-1.1307e-162	-1.72471e-163	-5.18308e-163	-2.5763e-163	1.7781e-163	-7.32708e-163	1.08977e-163	-1.64456e-163	8.00781e-163	-1.81636e-163	2.99285e-164	1.02739e-162	3.93886e-163	-9.30306e-163	-7.05532e-163	8.62851e-163	4.13783e-164	3.13943e-163	-1.05823e-163	6.35554e-163	7.425e-163	6.04589e-163	-8.5767e-163	5.55898e-163	8.71954e-164	3.25345e-163	5.1372e-164	-4.18579e-163	0
3.09234e-163	1.08845e-162	-1.1307e-162	-1.72471e-163	-5.18308e-163	-2.5763e-163	1.7781e-163	-7.32708e-163	1.08977e-163	-1.64456e-163	8.00781e-163	-1.81636e-163	2.99285e-164	1.02739e-162	3.93886e-163	-9.30306e-163	-7.05532e-163	8.62851e-163	4.13783e-164	3.13943e-163	-1.05823e-163	6.35554e-163	7.425e-163	6.04589e-163	-8.5767e-163	5.55898e-163	8.71954e-164	3.25345e-163	5.1372e-164	-4.18579e-163	0
3.09234e-163	1.08845e-162	-1.1307e-162	-1.72471e-163	-5.18308e-163	-2.5763e-163	1.7781e-163	-7.32708e-163	1.08977e-163	-1.64456e-163	8.00781e-163	-1.81636e-163	2.99285e-164	1.02739e-162	3.93886e-163	-9.30306e-163	-7.05532e-163	8.62851e-163	4.13783e-164	3.13943e-163	-1.05823e-163	6.35554e-163	7.425e-163	6.04589e-163	-8.5767e-163	5.55898e-163	8.71954e-164	3.25345e-163	5.1372e-164	-4.18579e-163	0
3.09234e-163	1.08845e-162	-1.1307e-162	-1.72471e-163	-5.18308e-163	-2.5763e-163	1.7781e-163	-7.32708e-163	1.08977e-163	-1.64456e-163	8.00781e-163	-1.81636e-163	2.99285e-164	1.02739e-162	3.93886e-163	-9.30306e-163	-7.05532e-163	8.62851e-163	4.13783e-164	3.13943e-163	-1.05823e-163	6.35554e-163	7.425e-163	6.04589e-163	-8.5767e-163	5.55898e-163	8.71954e-164	3.25345e-163	5.1372e-164	-4.18579e-163	0
3.09234e-163	1.08845e-162	-1.1307e-162	-1.72471e-163	-5.18308e-163	-2.5763e-163	1.7781e-163	-7.32708e-163	1.08977e-163	-1.64456e-163	8.00781e-163	-1.81636e-163	2.99285e-164	1.02739e-162	3.93886e-163	-9.30306e-163	-7.05532e-163	8.62851e-163	4.13783e-164	3.13943e-163	-1.05823e-163	6.35554e-163	7.425e-163	6.04589e-163	-8.5767e-163	5.55898e-163	8.71954e-164	3.25345e-163	5.1372e-164	-4.18579e-163	0
3.09234e-163	1.08845e-162	-1.1307e-162	-1.72471e-163	-5.18308e-163	-2.5763e-163	1.7781e-163	-7.32708e-163	1.08977e-163	-1.64456e-163	8.00781e-163	-1.81636e-163	2.99285e-164	1.02739e-162	3.93886e-163	-9.30306e-163	-7.05532e-163	8.62851e-163	4.13783e-164	3.13943e-163	-1.05823e-163	6.35554e-163	7.425e-163	6.04589e-163	-8.5767e-163	5.55898e-163	8.71954e-164	3.25345e-163	5.1372e-164	-4.18579e-163	0
3.09234e-163	1.08845e-162	-1.1307e-162	-1.72471e-163	-5.18308e-163	-2.5763e-163	1.7781e-163	-7.32708e-163	1.08977e-163	-1.64456e-163	8.00781e-163	-1.81636e-163	2.99285e-164	1.02739e-162	3.93886e-163	-9.30306e-163	-7.05532e-163	8.62851e-163	4.13783e-164	3.13943e-163	-1.05823e-163	6.35554e-163	7.425e-163	6.04589e-163	-8.5767e-163	5.55898e-163	8.71954e-164	3.25345e-163	5.1372e-164	-4.18579e-163	0
3.09234e-163	1.08845e-162	-1.1307e-162	-1.72471e-163	-5.18308e-163	-2.5763e-163	1.7781e-163	-7.32708e-163	1.08977e-163	-1.64456e-163	8.00781e-163	-1.81636e-163	2.99285e-164	1.02739e-162	3.93886e-163	-9.30306e-163	-7.05532e-163	8.62851e-163	4.13783e-164	3.13943e-163	-1.05823e-163	6.35554e-163	7.425e-163	6.04589e-163	-8.5767e-163	5.55898e-163	8.71954e-164	3.25345e-163	5.1372e-164	-4.18579e-163	0
3.09234e-163	1.08845e-162	-1.1307e-162	-1.72471e-163	-5.18308e-163	-2.5763e-163	1.7781e-163	-7.32708e-163	1.08977e-163	-1.64456e-163	8.00781e-163	-1.81636e-163	2.99285e-164	1.02739e-162	3.93886e-163	-9.30306e-163	-7.05532e-163	8.62851e-163	4.13783e-164	3.13943e-163	-1.05823e-163	6.35554e-163	7.425e-163	6.04589e-163	-8.5767e-163	5.55898e-163	8.71954e-164	3.25345e-163	5.1372e-164	-4.18579e-163	0
3.09234e-163	1.08845e-162	-1.1307e-162	-1.72471e-163	-5.18308e-163	-2.5763e-163	1.7781e-163	-7.32708e-163	1.08977e-163	-1.64456e-163	8.00781e-163	-1.81636e-163	2.99285e-164	1.02739e-162	3.93886e-163	-9.30306e-163	-7.05532e-163	8.62851e-163	4.13783e-164	3.13943e-163	-1.05823e-163	6.35554e-163	7.425e-163	6.04589e-163	-8.5767e-163	5.55898e-163	8.71954e-164	3.25345e-163	5.1372e-164	-4.18579e-163	0
3.09234e-163	1.08845e-162	-1.1307e-162	-1.72471e-163	-5.18308e-163	-2.5763e-163	1.7781e-163	-7.32708e-163	1.08977e-163	-1.64456e-163	8.00781e-163	-1.81636e-163	2.99285e-164	1.02739e-162	3.93886e-163	-9.30306e-163	-7.05532e-163	8.62851e-163	4.13783e-164	3.13943e-163	-1.05823e-163	6.35554e-163	7.425e-163	6.04589e-163	-8.5767e-163	5.55898e-163	8.71954e-164	3.25345e-163	5.1372e-164	-4.18579e-163	0
3.09234e-163	1.08845e-162	-1.1307e-162	-1.72471e-163	-5.18308e-163	-2.5763e-163	1.7781e-163	-7.32708e-163	1.08977e-163	-1.64456e-163	8.00781e-163	-1.81636e-163	2.99285e-164	1.02739e-162	3.93886e-163	-9.30306e-163	-7.05532e-163	8.62851e-163	4.13783e-164	3.13943e-163	-1.05823e-163	6.35554e-163	7.425e-163	6.04589e-163	-8.5767e-163	5.55898e-163	8.71954e-164	3.25345e-163	5.1372e-164	-4.18579e-163	0
3.09234e-163	1.08845e-162	-1.1307e-162	-1.72471e-163	-5.18308e-163	-2.5763e-163	1.7781e-163	-7.32708e-163	1.08977e-163	-1.64456e-163	8.00781e-163	-1.81636e-163	2.99285e-164	1.02739e-162	3.93886e-163	-9.30306e-163	-7.05532e-163	8.62851e-163	4.13783e-164	3.13943e-163	-1.05823e-163	6.35554e-163	7.425e-163	6.04589e-163	-8.5767e-163	5.55898e-163	8.71954e-164	3.25345e-163	5.1372e-164	-4.18579e-163	0
3.09234e-163	1.08845e-162	-1.1307e-162	-1.72471e-163	-5.18308e-163	-2.5763e-163	1.7781e-163	-7.32708e-163	1.08977e-163	-1.64456e-163	8.00781e-163	-1.81636e-163	2.99285e-164	1.02739e-162	3.93886e-163	-9.30306e-163	-7.05532e-163	8.62851e-163	4.13783e-164	3.13943e-163	-1.05823e-163	6.35554e-163	7.425e-163	6.04589e-163	-8.5767e-163	5.55898e-163	8.71954e-164	3.25345e-163	5.1372e-164	-4.18579e-163	0
3.09234e-163	1.08845e-162	-1.1307e-162	-1.72471e-163	-5.18308e-163	-2.5763e-163	1.7781e-163	-7.32708e-163	1.08977e-163	-1.64456e-163	8.00781e-163	-1.81636e-163	2.99285e-164	1.02739e-162	3.93886e-163	-9.30306e-163	-7.05532e-163	8.62851e-163	4.13783e-164	3.13943e-163	-1.05823e-163	6.35554e-163	7.425e-163	6.04589e-163	-8.5767e-163	5.55898e-163	8.71954e-164	3.25345e-163	5.1372e-164	-4.18579e-163	0
3.09234e-163	1.08845e-162	-1.1307e-162	-1.72471e-163	-5.18308e-163	-2.5763e-163	1.7781e-163	-7.32708e-163	1.08977e-163	-1.64456e-163	8.00781e-163	-1.81636e-163	2.99285e-164	1.02739e-162	3.93886e-163	-9.30306e-163	-7.05532e-163	8.62851e-163	4.13783e-164	3.13943e-163	-1.05823e-163	6.35554e-163	7.425e-163	6.04589e-163	-8.5767e-163	5.55898e-163	8.71954e-164	3.25345e-163	5.1372e-164	-4.18579e-163	0
3.09234e-163	1.08845e-162	-1.1307e-162	-1.72471e-163	-5.18308e-163	-2.5763e-163	1.7781e-163	-7.32708e-163	1.08977e-163	-1.64456e-163	8.00781e-163	-1.81636e-163	2.99285e-164	1.02739e-162	3.93886e-163	-9.30306e-163	-7.05532e-163	8.62851e-163	4.13783e-164	3.13943e-163	-1.05823e-163	6.35554e-163	7.425e-163	6.04589e-163	-8.5767e-163	5.55898e-163	8.71954e-164	3.25345e-163	5.1372e-164	-4.18579e-163	0
3.09234e-163	1.08845e-162	-1.1307e-162	-1.72471e-163	-5.18308e-163	-2.5763e-163	1.7781e-163	-7.32708e-163	1.08977e-163	-1.64456e-163	8.00781e-163	-1.81636e-163	2.99285e-164	1.02739e-162	3.93886e-163	-9.30306e-163	-7.05532e-163	8.62851e-163	4.13783e-164	3.13943e-163	-1.05823e-163	6.35554e-163	7.425e-163	6.04589e-163	-8.5767e-163	5.55898e-163	8.71954e-164	3.25345e-163	5.1372e-164	-4.18579e-163	0
3.09234e-163	1.08845e-162	-1.1307e-162	-1.72471e-163	-5.18308e-163	-2.5763e-163	1.7781e-163	-7.32708e-163	1.08977e-163	-1.64456e-163	8.00781e-163	-1.81636e-163	2.99285e-164	1.02739e-162	3.93886e-163	-9.30306e-163	-7.05532e-163	8.62851e-163	4.13783e-164	3.13943e-163	-1.05823e-163	6.35554e-163	7.425e-163	6.04589e-163	-8.5767e-163	5.55898e-163	8.71954e-164	3.25345e-163	5.1372e-164	-4.18579e-163	0
3.09234e-163	1.08845e-162	-1.1307e-162	-1.72471e-163	-5.18308e-163	-2.5763e-163	1.7781e-163	-7.32708e-163	1.08977e-163	-1.64456e-163	8.00781e-163	-1.81636e-163	2.99285e-164	1.02739e-162	3.93886e-163	-9.30306e-163	-7.05532e-163	8.62851e-163	4.13783e-164	3.13943e-163	-1.05823e-163	6.35554e-163	7.425e-163	6.04589e-163	-8.5767e-163	5.55898e-163	8.71954e-164	3.25345e-163	5.1372e-164	-4.18579e-163	0
3.09234e-163	1.08845e-162	-1.1307e-162	-1.72471e-163	-5.18308e-163	-2.5763e-163	1.7781e-163	-7.32708e-163	1.08977e-163	-1.64456e-163	8.00781e-163	-1.81636e-163	2.99285e-164	1.02739e-162	3.93886e-163	-9.30306e-163	-7.05532e-163	8.62851e-163	4.13783e-164	3.13943e-163	-1.05823e-163	6.35554e-163	7.425e-163	6.04589e-163	-8.5767e-163	5.55898e-163	8.71954e-164	3.25345e-163	5.1372e-164	-4.18579e-163	0
3.09234e-163	1.08845e-162	-1.1307e-162	-1.72471e-163	-5.18308e-163	-2.5763e-163	1.7781e-163	-7.32708e-163	1.08977e-163	-1.64456e-163	8.00781e-163	-1.81636e-163	2.99285e-164	1.02739e-162	3.93886e-163	-9.30306e-163	-7.05532e-163	8.62851e-163	4.13783e-164	3.13943e-163	-1.05823e-163	6.35554e-163	7.425e-163	6.04589e-163	-8.5767e-163	5.55898e-163	8.71954e-164	3.25345e-163	5.1372e-164	-4.18579e-163	0
3.09234e-163	1.08845e-162	-1.1307e-162	-1.72471e-163	-5.18308e-163	-2.5763e-163	1.7781e-163	-7.32708e-163	1.08977e-163	-1.64456e-163	8.00781e-163	-1.81636e-163	2.99285e-164	1.02739e-162	3.93886e-163	-9.30306e-163	-7.05532e-163	8.62851e-163	4.13783e-164	3.13943e-163	-1.05823e-163	6.35554e-163	7.425e-163	6.04589e-163	-8.5767e-163	5.55898e-163	8.71954e-164	3.25345e-163	5.1372e-164	-4.18579e-163	0
3.09234e-163	1.08845e-162	-1.1307e-162	-1.72471e-163	-5.18308e-163	-2.5763e-163	1.7781e-163	-7.32708e-163	1.08977e-163	-1.64456e-163	8.00781e-163	-1.81636e-163	2.99285e-164	1.02739e-162	3.93886e-163	-9.30306e-163	-7.05532e-163	8.62851e-163	4.13783e-164	3.13943e-163	-1.05823e-163	6.35554e-163	7.425e-163	6.04589e-163	-8.5767e-163	5.55898e-163	8.71954e-164	3.25345e-163	5.1372e-164	-4.18579e-163	0
3.09234e-163	1.08845e-162	-1.1307e-162	-1.72471e-163	-5.18308e-163	-2.5763e-163	1.7781e-163	-7.32708e-163	1.08977e-163	-1.64456e-163	8.00781e-163	-1.81636e-163	2.99285e-164	1.02739e-162	3.93886e-163	-9.30306e-163	-7.05532e-163	8.62851e-163	4.13783e-164	3.13943e-163	-1.05823e-163	6.35554e-163	7.425e-163	6.04589e-163	-8.5767e-163	5.55898e-163	8.71954e-164	3.25345e-163	5.1372e-164	-4.18579e-163	0
3.09234e-163	1.08845e-162	-1.1307e-162	-1.72471e-163	-5.18308e-163	-2.5763e-163	1.7781e-163	-7.32708e-163	1.08977e-163	-1.64456e-163	8.00781e-163	-1.81636e-163	2.99285e-164	1.02739e-162	3.93886e-163	-9.30306e-163	-7.05532e-163	8.62851e-163	4.13783e-164	3.13943e-163	-1.05823e-163	6.35554e-163	7.425e-163	6.04589e-163	-8.5767e-163	5.55898e-163	8.71954e-164	3.25345e-163	5.1372e-164	-4.18579e-163	0
3.09234e-163	1.08845e-162	-1.1307e-162	-1.72471e-163	-5.18308e-163	-2.5763e-163	1.7781e-163	-7.32708e-163	1.08977e-163	-1.64456e-163	8.00781e-163	-1.81636e-163	2.99285e-164	1.02739e-162	3.93886e-163	-9.30306e-163	-7.05532e-163	8.62851e-163	4.13783e-164	3.13943e-163	-1.05823e-163	6.35554e-163	7.425e-163	6.04589e-163	-8.5767e-163	5.55898e-163	8.71954e-164	3.25345e-163	5.1372e-164	-4.18579e-163	0
3.09234e-163	1.08845e-162	-1.1307e-162	-1.72471e-163	-5.18308e-163	-2.5763e-163	1.7781e-163	-7.32708e-163	1.08977e-163	-1.64456e-163	8.00781e-163	-1.81636e-163	2.99285e-164	1.02739e-162	3.93886e-163	-9.30306e-163	-7.05532e-163	8.62851e-163	4.13783e-164	3.13943e-163	-1.05823e-163	6.35554e-163	7.425e-163	6.04589e-163	-8.5767e-163	5.55898e-163	8.71954e-164	3.25345e-163	5.1372e-164	-4.18579e-163	0
3.09234e-163	1.08845e-162	-1.1307e-162	-1.72471e-163	-5.18308e-163	-2.5763e-163	1.7781e-163	-7.32708e-163	1.08977e-163	-1.64456e-163	8.00781e-163	-1.81636e-163	2.99285e-164	1.02739e-162	3.93886e-163	-9.30306e-163	-7.05532e-163	8.62851e-163	4.13783e-164	3.13943e-163	-1.05823e-163	6.35554e-163	7.425e-163	6.04589e-163	-8.5767e-163	5.55898e-163	8.71954e-164	3.25345e-163	5.1372e-164	-4.18579e-163	0
3.09234e-163	1.08845e-162	-1.1307e-162	-1.72471e-163	-5.18308e-163	-2.5763e-163	1.7781e-163	-7.32708e-163	1.08977e-163	-1.64456e-163	8.00781e-163	-1.81636e-163	2.99285e-164	1.02739e-162	3.93886e-163	-9.30306e-163	-7.05532e-163	8.62851e-163	4.13783e-164	3.13943e-163	-1.05823e-163	6.35554e-163	7.425e-163	6.04589e-163	-8.5767e-163	5.55898e-163	8.71954e-164	3.25345e-163	5.1372e-164	-4.18579e-163	0
3.09234e-163	1.08845e-162	-1.1307e-162	-1.72471e-163	-5.18308e-163	-2.5763e-163	1.7781e-163	-7.32708e-163	1.08977e-163	-1.64456e-163	8.00781e-163	-1.81636e-163	2.99285e-164	1.02739e-162	3.93886e-163	-9.30306e-163	-7.05532e-163	8.62851e-163	4.13783e-164	3.13943e-163	-1.05823e-163	6.35554e-163	7.425e-163	6.04589e-163	-8.5767e-163	5.55898e-163	8.71954e-164	3.25345e-163	5.1372e-164	-4.18579e-163	0
3.09234e-163	1.08845e-162	-1.1307e-162	-1.72471e-163	-5.18308e-163	-2.5763e-163	1.7781e-163	-7.32708e-163	1.08977e-163	-1.64456e-163	8.00781e-163	-1.81636e-163	2.99285e-164	1.02739e-162	3.93886e-163	-9.30306e-163	-7.05532e-163	8.62851e-163	4.13783e-164	3.13943e-163	-1.05823e-163	6.35554e-163	7.425e-163	6.04589e-163	-8.5767e-163	5.55898e-163	8.71954e-164	3.25345e-163	5.1372e-164	-4.18579e-163	0
3.09234e-163	1.08845e-162	-1.1307e-162	-1.72471e-163	-5.18308e-163	-2.5763e-163	1.7781e-163	-7.32708e-163	1.08977e-163	-1.64456e-163	8.00781e-163	-1.81636e-163	2.99285e-164	1.02739e-162	3.93886e-163	-9.30306e-163	-7.05532e-163	8.62851e-163	4.13783e-164	3.13943e-163	-1.05823e-163	6.35554e-163	7.425e-163	6.04589e-163	-8.5767e-163	5.55898e-163	8.71954e-164	3.25345e-163	5.1372e-164	-4.18579e-163	0
3.09234e-163	1.08845e-162	-1.1307e-162	-1.72471e-163	-5.18308e-163	-2.5763e-163	1.7781e-163	-7.32708e-163	1.08977e-163	-1.64456e-163	8.00781e-163	-1.81636e-163	2.99285e-164	1.02739e-162	3.93886e-163	-9.30306e-163	-7.05532e-163	8.62851e-163	4.13783e-164	3.13943e-163	-1.05823e-163	6.35554e-163	7.425e-163	6.04589e-163	-8.5767e-163	5.55898e-163	8.71954e-164	3.25345e-163	5.1372e-164	-4.18579e-163	0
3.09234e-163	1.08845e-162	-1.1307e-162	-1.72471e-163	-5.18308e-163	-2.5763e-163	1.7781e-163	-7.32708e-163	1.08977e-163	-1.64456e-163	8.00781e-163	-1.81636e-163	2.99285e-164	1.02739e-162	3.93886e-163	-9.30306e-163	-7.05532e-163	8.62851e-163	4.13783e-164	3.13943e-163	-1.05823e-163	6.35554e-163	7.425e-163	6.04589e-163	-8.5767e-163	5.55898e-163	8.71954e-164	3.25345e-163	5.1372e-164	-4.18579e-163	0
3.09234e-163	1.08845e-162	-1.1307e-162	-1.72471e-163	-5.18308e-163	-2.5763e-163	1.7781e-163	-7.32708e-163	1.08977e-163	-1.64456e-163	8.00781e-163	-1.81636e-163	2.99285e-164	1.02739e-162	3.93886e-163	-9.30306e-163	-7.05532e-163	8.62851e-163	4.13783e-164	3.13943e-163	-1.05823e-163	6.35554e-163	7.425e-163	6.04589e-163	-8.5767e-163	5.55898e-163	8.71954e-164	3.25345e-163	5.1372e-164	-4.18579e-163	0
3.09234e-163	1.08845e-162	-1.1307e-162	-1.72471e-163	-5.18308e-163	-2.5763e-163	1.7781e-163	-7.32708e-163	1.08977e-163	-1.64456e-163	8.00781e-163	-1.81636e-163	2.99285e-164	1.02739e-162	3.93886e-163	-9.30306e-163	-7.05532e-163	8.62851e-163	4.13783e-164	3.13943e-163	-1.05823e-163	6.35554e-163	7.425e-163	6.04589e-163	-8.5767e-163	5.55898e-163	8.71954e-164	3.25345e-163	5.1372e-164	-4.18579e-163	0
3.09234e-163	1.08845e-162	-1.1307e-162	-1.72471e-163	-5.18308e-163	-2.5763e-163	1.7781e-163	-7.32708e-163	1.08977e-163	-1.64456e-163	8.00781e-163	-1.81636e-163	2.99285e-164	1.02739e-162	3.93886e-163	-9.30306e-163	-7.05532e-163	8.62851e-163	4.13783e-164	3.13943e-163	-1.05823e-163	6.35554e-163	7.425e-163	6.04589e-163	-8.5767e-163	5.55898e-163	8.71954e-164	3.25345e-163	5.1372e-164	-4.18579e-163	0
3.09234e-163	1.08845e-162	-1.1307e-162	-1.72471e-163	-5.18308e-163	-2.5763e-163	1.7781e-163	-7.32708e-163	1.08977e-163	-1.64456e-163	8.00781e-163	-1.81636e-163	2.99285e-164	1.02739e-162	3.93886e-163	-9.30306e-163	-7.05532e-163	8.62851e-163	4.13783e-164	3.13943e-163	-1.05823e-163	6.35554e-163	7.425e-163	6.04589e-163	-8.5767e-163	5.55898e-163	8.71954e-164	3.25345e-163	5.1372e-164	-4.18579e-163	0
3.09234e-163	1.08845e-162	-1.1307e-162	-1.72471e-163	-5.18308e-163	-2.5763e-163	1.7781e-163	-7.32708e-163	1.08977e-163	-1.64456e-163	8.00781e-163	-1.81636e-163	2.99285e-164	1.02739e-162	3.93886e-163	-9.30306e-163	-7.05532e-163	8.62851e-163	4.13783e-164	3.13943e-163	-1.05823e-163	6.35554e-163	7.425e-163	6.04589e-163	-8.5767e-163	5.55898e-163	8.71954e-164	3.25345e-163	5.1372e-164	-4.18579e-163	0
3.09234e-163	1.08845e-162	-1.1307e-162	-1.72471e-163	-5.18308e-163	-2.5763e-163	1.7781e-163	-7.32708e-163	1.08977e-163	-1.64456e-163	8.00781e-163	-1.81636e-163	2.99285e-164	1.02739e-162	3.93886e-163	-9.30306e-163	-7.05532e-163	8.62851e-163	4.13783e-164	3.13943e-163	-1.05823e-163	6.35554e-163	7.425e-163	6.04589e-163	-8.5767e-163	5.55898e-163	8.71954e-164	3.25345e-163	5.1372e-164	-4.18579e-163	0
3.09234e-163	1.08845e-162	-1.1307e-162	-1.72471e-163	-5.18308e-163	-2.5763e-163	1.7781e-163	-7.32708e-163	1.08977e-163	-1.64456e-163	8.00781e-163	-1.81636e-163	2.99285e-164	1.02739e-162	3.93886e-163	-9.30306e-163	-7.05532e-163	8.62851e-163	4.13783e-164	3.13943e-163	-1.05823e-163	6.35554e-163	7.425e-163	6.04589e-163	-8.5767e-163	5.55898e-163	8.71954e-164	3.25345e-163	5.1372e-164	-4.18579e-163	0
3.09234e-163	1.08845e-162	-1.1307e-162	-1.72471e-163	-5.18308e-163	-2.5763e-163	1.7781e-163	-7.32708e-163	1.08977e-163	-1.64456e-163	8.00781e-163	-1.81636e-163	2.99285e-164	1.02739e-162	3.93886e-163	-9.30306e-163	-7.05532e-163	8.62851e-163	4.13783e-164	3.13943e-163	-1.05823e-163	6.35554e-163	7.425e-163	6.04589e-163	-8.5767e-163	5.55898e-163	8.71954e-164	3.25345e-163	5.1372e-164	-4.18579e-163	0
3.09234e-163	1.08845e-162	-1.1307e-162	-1.72471e-163	-5.18308e-163	-2.5763e-163	1.7781e-163	-7.32708e-163	1.08977e-163	-1.64456e-163	8.00781e-163	-1.81636e-163	2.99285e-164	1.02739e-162	3.93886e-163	-9.30306e-163	-7.05532e-163	8.62851e-163	4.13783e-164	3.13943e-163	-1.05823e-163	6.35554e-163	7.425e-163	6.04589e-163	-8.5767e-163	5.55898e-163	8.71954e-164	3.25345e-163	5.1372e-164	-4.18579e-163	0
3.09234e-163	1.08845e-162	-1.1307e-162	-1.72471e-163	-5.18308e-163	-2.5763e-163	1.7781e-163	-7.32708e-163	1.08977e-163	-1.64456e-163	8.00781e-163	-1.81636e-163	2.99285e-164	1.02739e-162	3.93886e-163	-9.30306e-163	-7.05532e-163	8.62851e-163	4.13783e-164	3.13943e-163	-1.05823e-163	6.35554e-163	7.425e-163	6.04589e-163	-8.5767e-163	5.55898e-163	8.71954e-164	3.25345e-163	5.1372e-164	-4.18579e-163	0
3.09234e-163	1.08845e-162	-1.1307e-162	-1.72471e-163	-5.18308e-163	-2.5763e-163	1.7781e-163	-7.32708e-163	1.08977e-163	-1.64456e-163	8.00781e-163	-1.81636e-163	2.99285e-164	1.02739e-162	3.93886e-163	-9.30306e-163	-7.05532e-163	8.62851e-163	4.13783e-164	3.13943e-163	-1.05823e-163	6.35554e-163	7.425e-163	6.04589e-163	-8.5767e-163	5.55898e-163	8.71954e-164	3.25345e-163	5.1372e-164	-4.18579e-163	0
3.09234e-163	1.08845e-162	-1.1307e-162	-1.72471e-163	-5.18308e-163	-2.5763e-163	1.7781e-163	-7.32708e-163	1.08977e-163	-1.64456e-163	8.00781e-163	-1.81636e-163	2.99285e-164	1.02739e-162	3.93886e-163	-9.30306e-163	-7.05532e-163	8.62851e-163	4.13783e-164	3.13943e-163	-1.05823e-163	6.35554e-163	7.425e-163	6.04589e-163	-8.5767e-163	5.55898e-163	8.71954e-164	3.25345e-163	5.1372e-164	-4.18579e-163	0
3.09234e-163	1.08845e-162	-1.1307e-162	-1.72471e-163	-5.18308e-163	-2.5763e-163	1.7781e-163	-7.32708e-163	1.08977e-163	-1.64456e-163	8.00781e-163	-1.81636e-163	2.99285e-164	1.02739e-162	3.93886e-163	-9.30306e-163	-7.05532e-163	8.62851e-163	4.13783e-164	3.13943e-163	-1.05823e-163	6.35554e-163	7.425e-163	6.04589e-163	-8.5767e-163	5.55898e-163	8.71954e-164	3.25345e-163	5.1372e-164	-4.18579e-163	0
3.09234e-163	1.08845e-162	-1.1307e-162	-1.72471e-163	-5.18308e-163	-2.5763e-163	1.7781e-163	-7.32708e-163	1.08977e-163	-1.64456e-163	8.00781e-163	-1.81636e-163	2.99285e-164	1.02739e-162	3.93886e-163	-9.30306e-163	-7.05532e-163	8.62851e-163	4.13783e-164	3.13943e-163	-1.05823e-163	6.35554e-163	7.425e-163	6.04589e-163	-8.5767e-163	5.55898e-163	8.71954e-164	3.25345e-163	5.1372e-164	-4.18579e-163	0
3.09234e-163	1.08845e-162	-1.1307e-162	-1.72471e-163	-5.18308e-163	-2.5763e-163	1.7781e-163	-7.32708e-163	1.08977e-163	-1.64456e-163	8.00781e-163	-1.81636e-163	2.99285e-164	1.02739e-162	3.93886e-163	-9.30306e-163	-7.05532e-163	8.62851e-163	4.13783e-164	3.13943e-163	-1.05823e-163	6.35554e-163	7.425e-163	6.04589e-163	-8.5767e-163	5.55898e-163	8.71954e-164	3.25345e-163	5.1372e-164	-4.18579e-163	0
3.09234e-163	1.08845e-162	-1.1307e-162	-1.72471e-163	-5.18308e-163	-2.5763e-163	1.7781e-163	-7.32708e-163	1.08977e-163	-1.64456e-163	8.00781e-163	-1.81636e-163	2.99285e-164	1.02739e-162	3.93886e-163	-9.30306e-163	-7.05532e-163	8.62851e-163	4.13783e-164	3.13943e-163	-1.05823e-163	6.35554e-163	7.425e-163	6.04589e-163	-8.5767e-163	5.55898e-163	8.71954e-164	3.25345e-163	5.1372e-164	-4.18579e-163	0
3.09234e-163	1.08845e-162	-1.1307e-162	-1.72471e-163	-5.18308e-163	-2.5763e-163	1.7781e-163	-7.32708e-163	1.08977e-163	-1.64456e-163	8.00781e-163	-1.81636e-163	2.99285e-164	1.02739e-162	3.93886e-163	-9.30306e-163	-7.05532e-163	8.62851e-163	4.13783e-164	3.13943e-163	-1.05823e-163	6.35554e-163	7.425e-163	6.04589e-163	-8.5767e-163	5.55898e-163	8.71954e-164	3.25345e-163	5.1372e-164	-4.18579e-163	0
3.09234e-163	1.08845e-162	-1.1307e-162	-1.72471e-163	-5.18308e-163	-2.5763e-163	1.7781e-163	-7.32708e-163	1.08977e-163	-1.64456e-163	8.00781e-163	-1.81636e-163	2.99285e-164	1.02739e-162	3.93886e-163	-9.30306e-163	-7.05532e-163	8.62851e-163	4.13783e-164	3.13943e-163	-1.05823e-163	6.35554e-163	7.425e-163	6.04589e-163	-8.5767e-163	5.55898e-163	8.71954e-164	3.25345e-163	5.1372e-164	-4.18579e-163	0
3.09234e-163	1.08845e-162	-1.1307e-162	-1.72471e-163	-5.18308e-163	-2.5763e-163	1.7781e-163	-7.32708e-163	1.08977e-163	-1.64456e-163	8.00781e-163	-1.81636e-163	2.99285e-164	1.02739e-162	3.93886e-163	-9.30306e-163	-7.05532e-163	8.62851e-163	4.13783e-164	3.13943e-163	-1.05823e-163	6.35554e-163	7.425e-163	6.04589e-163	-8.5767e-163	5.55898e-163	8.71954e-164	3.25345e-163	5.1372e-164	-4.18579e-163	0
3.09234e-163	1.08845e-162	-1.1307e-162	-1.72471e-163	-5.18308e-163	-2.5763e-163	1.7781e-163	-7.32708e-163	1.08977e-163	-1.64456e-163	8.00781e-163	-1.81636e-163	2.99285e-164	1.02739e-162	3.93886e-163	-9.30306e-163	-7.05532e-163	8.62851e-163	4.13783e-164	3.13943e-163	-1.05823e-163	6.35554e-163	7.425e-163	6.04589e-163	-8.5767e-163	5.55898e-163	8.71954e-164	3.25345e-163	5.1372e-164	-4.18579e-163	0
3.09234e-163	1.08845e-162	-1.1307e-162	-1.72471e-163	-5.18308e-163	-2.5763e-163	1.7781e-163	-7.32708e-163	1.08977e-163	-1.64456e-163	8.00781e-163	-1.81636e-163	2.99285e-164	1.02739e-162	3.93886e-163	-9.30306e-163	-7.05532e-163	8.62851e-163	4.13783e-164	3.13943e-163	-1.05823e-163	6.35554e-163	7.425e-163	6.04589e-163	-8.5767e-163	5.55898e-163	8.71954e-164	3.25345e-163	5.1372e-164	-4.18579e-163	0
3.09234e-163	1.08845e-162	-1.1307e-162	-1.72471e-163	-5.18308e-163	-2.5763e-163	1.7781e-163	-7.32708e-163	1.08977e-163	-1.64456e-163	8.00781e-163	-1.81636e-163	2.99285e-164	1.02739e-162	3.93886e-163	-9.30306e-163	-7.05532e-163	8.62851e-163	4.13783e-164	3.13943e-163	-1.05823e-163	6.35554e-163	7.425e-163	6.04589e-163	-8.5767e-163	5.55898e-163	8.71954e-164	3.25345e-163	5.1372e-164	-4.18579e-163	0
3.09234e-163	1.08845e-162	-1.1307e-162	-1.72471e-163	-5.18308e-163	-2.5763e-163	1.7781e-163	-7.32708e-163	1.08977e-163	-1.64456e-163	8.00781e-163	-1.81636e-163	2.99285e-164	1.02739e-162	3.93886e-163	-9.30306e-163	-7.05532e-163	8.62851e-163	4.13783e-164	3.13943e-163	-1.05823e-163	6.35554e-163	7.425e-163	6.04589e-163	-8.5767e-163	5.55898e-163	8.71954e-164	3.25345e-163	5.1372e-164	-4.18579e-163	0
3.09234e-163	1.08845e-162	-1.1307e-162	-1.72471e-163	-5.18308e-163	-2.5763e-163	1.7781e-163	-7.32708e-163	1.08977e-163	-1.64456e-163	8.00781e-163	-1.81636e-163	2.99285e-164	1.02739e-162	3.93886e-163	-9.30306e-163	-7.05532e-163	8.62851e-163	4.13783e-164	3.13943e-163	-1.05823e-163	6.35554e-163	7.425e-163	6.04589e-163	-8.5767e-163	5.55898e-163	8.71954e-164	3.25345e-163	5.1372e-164	-4.18579e-163	0
3.09234e-163	1.08845e-162	-1.1307e-162	-1.72471e-163	-5.18308e-163	-2.5763e-163	1.7781e-163	-7.32708e-163	1.08977e-163	-1.64456e-163	8.00781e-163	-1.81636e-163	2.99285e-164	1.02739e-162	3.93886e-163	-9.30306e-163	-7.05532e-163	8.62851e-163	4.13783e-164	3.13943e-163	-1.05823e-163	6.35554e-163	7.425e-163	6.04589e-163	-8.5767e-163	5.55898e-163	8.71954e-164	3.25345e-163	5.1372e-164	-4.18579e-163	0
3.09234e-163	1.08845e-162	-1.1307e-162	-1.72471e-163	-5.18308e-163	-2.5763e-163	1.7781e-163	-7.32708e-163	1.08977e-163	-1.64456e-163	8.00781e-163	-1.81636e-163	2.99285e-164	1.02739e-162	3.93886e-163	-9.30306e-163	-7.05532e-163	8.62851e-163	4.13783e-164	3.13943e-163	-1.05823e-163	6.35554e-163	7.425e-163	6.04589e-163	-8.5767e-163	5.55898e-163	8.71954e-164	3.25345e-163	5.1372e-164	-4.18579e-163	0
3.09234e-163	1.08845e-162	-1.1307e-162	-1.72471e-163	-5.18308e-163	-2.5763e-163	1.7781e-163	-7.32708e-163	1.08977e-163	-1.64456e-163	8.00781e-163	-1.81636e-163	2.99285e-164	1.02739e-162	3.93886e-163	-9.30306e-163	-7.05532e-163	8.62851e-163	4.13783e-164	3.13943e-163	-1.05823e-163	6.35554e-163	7.425e-163	6.04589e-163	-8.5767e-163	5.55898e-163	8.71954e-164	3.25345e-163	5.1372e-164	-4.18579e-163	0
3.09234e-163	1.08845e-162	-1.1307e-162	-1.72471e-163	-5.18308e-163	-2.5763e-163	1.7781e-163	-7.32708e-163	1.08977e-163	-1.64456e-163	8.00781e-163	-1.81636e-163	2.99285e-164	1.02739e-162	3.93886e-163	-9.30306e-163	-7.05532e-163	8.62851e-163	4.13783e-164	3.13943e-163	-1.05823e-163	6.35554e-163	7.425e-163	6.04589e-163	-8.5767e-163	5.55898e-163	8.71954e-164	3.25345e-163	5.1372e-164	-4.18579e-163	0
3.09234e-163	1.08845e-162	-1.1307e-162	-1.72471e-163	-5.18308e-163	-2.5763e-163	1.7781e-163	-7.32708e-163	1.08977e-163	-1.64456e-163	8.00781e-163	-1.81636e-163	2.99285e-164	1.02739e-162	3.93886e-163	-9.30306e-163	-7.05532e-163	8.62851e-163	4.13783e-164	3.13943e-163	-1.05823e-163	6.35554e-163	7.425e-163	6.04589e-163	-8.5767e-163	5.55898e-163	8.71954e-164	3.25345e-163	5.1372e-164	-4.18579e-163	0
3.09234e-163	1.08845e-162	-1.1307e-162	-1.72471e-163	-5.18308e-163	-2.5763e-163	1.7781e-163	-7.32708e-163	1.08977e-163	-1.64456e-163	8.00781e-163	-1.81636e-163	2.99285e-164	1.02739e-162	3.93886e-163	-9.30306e-163	-7.05532e-163	8.62851e-163	4.13783e-164	3.13943e-163	-1.05823e-163	6.35554e-163	7.425e-163	6.04589e-163	-8.5767e-163	5.55898e-163	8.71954e-164	3.25345e-163	5.1372e-164	-4.18579e-163	0
3.09234e-163	1.08845e-162	-1.1307e-162	-1.72471e-163	-5.18308e-163	-2.5763e-163	1.7781e-163	-7.32708e-163	1.08977e-163	-1.64456e-163	8.00781e-163	-1.81636e-163	2.99285e-164	1.02739e-162	3.93886e-163	-9.30306e-163	-7.05532e-163	8.62851e-163	4.13783e-164	3.13943e-163	-1.05823e-163	6.35554e-163	7.425e-163	6.04589e-163	-8.5767e-163	5.55898e-163	8.71954e-164	3.25345e-163	5.1372e-164	-4.18579e-163	0
3.09234e-163	1.08845e-162	-1.1307e-162	-1.72471e-163	-5.18308e-163	-2.5763e-163	1.7781e-163	-7.32708e-163	1.08977e-163	-1.64456e-163	8.00781e-163	-1.81636e-163	2.99285e-164	1.02739e-162	3.93886e-163	-9.30306e-163	-7.05532e-163	8.62851e-163	4.13783e-164	3.13943e-163	-1.05823e-163	6.35554e-163	7.425e-163	6.04589e-163	-8.5767e-163	5.55898e-163	8.71954e-164	3.25345e-163	5.1372e-164	-4.18579e-163	0
3.09234e-163	1.08845e-162	-1.1307e-162	-1.72471e-163	-5.18308e-163	-2.5763e-163	1.7781e-163	-7.32708e-163	1.08977e-163	-1.64456e-163	8.00781e-163	-1.81636e-163	2.99285e-164	1.02739e-162	3.93886e-163	-9.30306e-163	-7.05532e-163	8.62851e-163	4.13783e-164	3.13943e-163	-1.05823e-163	6.35554e-163	7.425e-163	6.04589e-163	-8.5767e-163	5.55898e-163	8.71954e-164	3.25345e-163	5.1372e-164	-4.18579e-163	0
3.09234e-163	1.08845e-162	-1.1307e-162	-1.72471e-163	-5.18308e-163	-2.5763e-163	1.7781e-163	-7.32708e-163	1.08977e-163	-1.64456e-163	8.00781e-163	-1.81636e-163	2.99285e-164	1.02739e-162	3.93886e-163	-9.30306e-163	-7.05532e-163	8.62851e-163	4.13783e-164	3.13943e-163	-1.05823e-163	6.35554e-163	7.425e-163	6.04589e-163	-8.5767e-163	5.55898e-163	8.71954e-164	3.25345e-163	5.1372e-164	-4.18579e-163	0
3.09234e-163	1.08845e-162	-1.1307e-162	-1.72471e-163	-5.18308e-163	-2.5763e-163	1.7781e-163	-7.32708e-163	1.08977e-163	-1.64456e-163	8.00781e-163	-1.81636e-163	2.99285e-164	1.02739e-162	3.93886e-163	-9.30306e-163	-7.05532e-163	8.62851e-163	4.13783e-164	3.13943e-163	-1.05823e-163	6.35554e-163	7.425e-163	6.04589e-163	-8.5767e-163	5.55898e-163	8.71954e-164	3.25345e-163	5.1372e-164	-4.18579e-163	0
3.09234e-163	1.08845e-162	-1.1307e-162	-1.72471e-163	-5.18308e-163	-2.5763e-163	1.7781e-163	-7.32708e-163	1.08977e-163	-1.64456e-163	8.00781e-163	-1.81636e-163	2.99285e-164	1.02739e-162	3.93886e-163	-9.30306e-163	-7.05532e-163	8.62851e-163	4.13783e-164	3.13943e-163	-1.05823e-163	6.35554e-163	7.425e-163	6.04589e-163	-8.5767e-163	5.55898e-163	8.71954e-164	3.25345e-163	5.1372e-164	-4.18579e-163	0
3.09234e-163	1.08845e-162	-1.1307e-162	-1.72471e-163	-5.18308e-163	-2.5763e-163	1.7781e-163	-7.32708e-163	1.08977e-163	-1.64456e-163	8.00781e-163	-1.81636e-163	2.99285e-164	1.02739e-162	3.93886e-163	-9.30306e-163	-7.05532e-163	8.62851e-163	4.13783e-164	3.13943e-163	-1.05823e-163	6.35554e-163	7.425e-163	6.04589e-163	-8.5767e-163	5.55898e-163	8.71954e-164	3.25345e-163	5.1372e-164	-4.18579e-163	0
3.09234e-163	1.08845e-162	-1.1307e-162	-1.72471e-163	-5.18308e-163	-2.5763e-163	1.7781e-163	-7.32708e-163	1.08977e-163	-1.64456e-163	8.00781e-163	-1.81636e-163	2.99285e-164	1.02739e-162	3.93886e-163	-9.30306e-163	-7.05532e-163	8.62851e-163	4.13783e-164	3.13943e-163	-1.05823e-163	6.35554e-163	7.425e-163	6.04589e-163	-8.5767e-163	5.55898e-163	8.71954e-164	3.25345e-163	5.1372e-164	-4.18579e-163	0
3.09234e-163	1.08845e-162	-1.1307e-162	-1.72471e-163	-5.18308e-163	-2.5763e-163	1.7781e-163	-7.32708e-163	1.08977e-163	-1.64456e-163	8.00781e-163	-1.81636e-163	2.99285e-164	1.02739e-162	3.93886e-163	-9.30306e-163	-7.05532e-163	8.62851e-163	4.13783e-164	3.13943e-163	-1.05823e-163	6.35554e-163	7.425e-163	6.04589e-163	-8.5767e-163	5.55898e-163	8.71954e-164	3.25345e-163	5.1372e-164	-4.18579e-163	0
3.09234e-163	1.08845e-162	-1.1307e-162	-1.72471e-163	-5.18308e-163	-2.5763e-163	1.7781e-163	-7.32708e-163	1.08977e-163	-1.64456e-163	8.00781e-163	-1.81636e-163	2.99285e-164	1.02739e-162	3.93886e-163	-9.30306e-163	-7.05532e-163	8.62851e-163	4.13783e-164	3.13943e-163	-1.05823e-163	6.35554e-163	7.425e-163	6.04589e-163	-8.5767e-163	5.55898e-163	8.71954e-164	3.25345e-163	5.1372e-164	-4.18579e-163	0
3.09234e-163	1.08845e-162	-1.1307e-162	-1.72471e-163	-5.18308e-163	-2.5763e-163	1.7781e-163	-7.32708e-163	1.08977e-163	-1.64456e-163	8.00781e-163	-1.81636e-163	2.99285e-164	1.02739e-162	3.93886e-163	-9.30306e-163	-7.05532e-163	8.62851e-163	4.13783e-164	3.13943e-163	-1.05823e-163	6.35554e-163	7.425e-163	6.04589e-163	-8.5767e-163	5.55898e-163	8.71954e-164	3.25345e-163	5.1372e-164	-4.18579e-163	0
3.09234e-163	1.08845e-162	-1.1307e-162	-1.72471e-163	-5.18308e-163	-2.5763e-163	1.7781e-163	-7.32708e-163	1.08977e-163	-1.64456e-163	8.00781e-163	-1.81636e-163	2.99285e-164	1.02739e-162	3.93886e-163	-9.30306e-163	-7.05532e-163	8.62851e-163	4.13783e-164	3.13943e-163	-1.05823e-163	6.35554e-163	7.425e-163	6.04589e-163	-8.5767e-163	5.55898e-163	8.71954e-164	3.25345e-163	5.1372e-164	-4.18579e-163	0
3.09234e-163	1.08845e-162	-1.1307e-162	-1.72471e-163	-5.18308e-163	-2.5763e-163	1.7781e-163	-7.32708e-163	1.08977e-163	-1.64456e-163	8.00781e-163	-1.81636e-163	2.99285e-164	1.02739e-162	3.93886e-163	-9.30306e-163	-7.05532e-163	8.62851e-163	4.13783e-164	3.13943e-163	-1.05823e-163	6.35554e-163	7.425e-163	6.04589e-163	-8.5767e-163	5.55898e-163	8.71954e-164	3.25345e-163	5.1372e-164	-4.18579e-163	0
3.09234e-163	1.08845e-162	-1.1307e-162	-1.72471e-163	-5.18308e-163	-2.5763e-163	1.7781e-163	-7.32708e-163	1.08977e-163	-1.64456e-163	8.00781e-163	-1.81636e-163	2.99285e-164	1.02739e-162	3.93886e-163	-9.30306e-163	-7.05532e-163	8.62851e-163	4.13783e-164	3.13943e-163	-1.05823e-163	6.35554e-163	7.425e-163	6.04589e-163	-8.5767e-163	5.55898e-163	8.71954e-164	3.25345e-163	5.1372e-164	-4.18579e-163	0
3.09234e-163	1.08845e-162	-1.1307e-162	-1.72471e-163	-5.18308e-163	-2.5763e-163	1.7781e-163	-7.32708e-163	1.08977e-163	-1.64456e-163	8.00781e-163	-1.81636e-163	2.99285e-164	1.02739e-162	3.93886e-163	-9.30306e-163	-7.05532e-163	8.62851e-163	4.13783e-164	3.13943e-163	-1.05823e-163	6.35554e-163	7.425e-163	6.04589e-163	-8.5767e-163	5.55898e-163	8.71954e-164	3.25345e-163	5.1372e-164	-4.18579e-163	0
3.09234e-163	1.08845e-162	-1.1307e-162	-1.72471e-163	-5.18308e-163	-2.5763e-163	1.7781e-163	-7.32708e-163	1.08977e-163	-1.64456e-163	8.00781e-163	-1.81636e-163	2.99285e-164	1.02739e-162	3.93886e-163	-9.30306e-163	-7.05532e-163	8.62851e-163	4.13783e-164	3.13943e-163	-1.05823e-163	6.35554e-163	7.425e-163	6.04589e-163	-8.5767e-163	5.55898e-163	8.71954e-164	3.25345e-163	5.1372e-164	-4.18579e-163	0
3.09234e-163	1.08845e-162	-1.1307e-162	-1.72471e-163	-5.18308e-163	-2.5763e-163	1.7781e-163	-7.32708e-163	1.08977e-163	-1.64456e-163	8.00781e-163	-1.81636e-163	2.99285e-164	1.02739e-162	3.93886e-163	-9.30306e-163	-7.05532e-163	8.62851e-163	4.13783e-164	3.13943e-163	-1.05823e-163	6.35554e-163	7.425e-163	6.04589e-163	-8.5767e-163	5.55898e-163	8.71954e-164	3.25345e-163	5.1372e-164	-4.18579e-163	0
3.09234e-163	1.08845e-162	-1.1307e-162	-1.72471e-163	-5.18308e-163	-2.5763e-163	1.7781e-163	-7.32708e-163	1.08977e-163	-1.64456e-163	8.00781e-163	-1.81636e-163	2.99285e-164	1.02739e-162	3.93886e-163	-9.30306e-163	-7.05532e-163	8.62851e-163	4.13783e-164	3.13943e-163	-1.05823e-163	6.35554e-163	7.425e-163	6.04589e-163	-8.5767e-163	5.55898e-163	8.71954e-164	3.25345e-163	5.1372e-164	-4.18579e-163	0
3.09234e-163	1.08845e-162	-1.1307e-162	-1.72471e-163	-5.18308e-163	-2.5763e-163	1.7781e-163	-7.32708e-163	1.08977e-163	-1.64456e-163	8.00781e-163	-1.81636e-163	2.99285e-164	1.02739e-162	3.93886e-163	-9.30306e-163	-7.05532e-163	8.62851e-163	4.13783e-164	3.13943e-163	-1.05823e-163	6.35554e-163	7.425e-163	6.04589e-163	-8.5767e-163	5.55898e-163	8.71954e-164	3.25345e-163	5.1372e-164	-4.18579e-163	0
3.09234e-163	1.08845e-162	-1.1307e-162	-1.72471e-163	-5.18308e-163	-2.5763e-163	1.7781e-163	-7.32708e-163	1.08977e-163	-1.64456e-163	8.00781e-163	-1.81636e-163	2.99285e-164	1.02739e-162	3.93886e-163	-9.30306e-163	-7.05532e-163	8.62851e-163	4.13783e-164	3.13943e-163	-1.05823e-163	6.35554e-163	7.425e-163	6.04589e-163	-8.5767e-163	5.55898e-163	8.71954e-164	3.25345e-163	5.1372e-164	-4.18579e-163	0
3.09234e-163	1.08845e-162	-1.1307e-162	-1.72471e-163	-5.18308e-163	-2.5763e-163	1.7781e-163	-7.32708e-163	1.08977e-163	-1.64456e-163	8.00781e-163	-1.81636e-163	2.99285e-164	1.02739e-162	3.93886e-163	-9.30306e-163	-7.05532e-163	8.62851e-163	4.13783e-164	3.13943e-163	-1.05823e-163	6.35554e-163	7.425e-163	6.04589e-163	-8.5767e-163	5.55898e-163	8.71954e-164	3.25345e-163	5.1372e-164	-4.18579e-163	0
3.09234e-163	1.08845e-162	-1.1307e-162	-1.72471e-163	-5.18308e-163	-2.5763e-163	1.7781e-163	-7.32708e-163	1.08977e-163	-1.64456e-163	8.00781e-163	-1.81636e-163	2.99285e-164	1.02739e-162	3.93886e-163	-9.30306e-163	-7.05532e-163	8.62851e-163	4.13783e-164	3.13943e-163	-1.05823e-163	6.35554e-163	7.425e-163	6.04589e-163	-8.5767e-163	5.55898e-163	8.71954e-164	3.25345e-163	5.1372e-164	-4.18579e-163	0
3.09234e-163	1.08845e-162	-1.1307e-162	-1.72471e-163	-5.18308e-163	-2.5763e-163	1.7781e-163	-7.32708e-163	1.08977e-163	-1.64456e-163	8.00781e-163	-1.81636e-163	2.99285e-164	1.02739e-162	3.93886e-163	-9.30306e-163	-7.05532e-163	8.62851e-163	4.13783e-164	3.13943e-163	-1.05823e-163	6.35554e-163	7.425e-163	6.04589e-163	-8.5767e-163	5.55898e-163	8.71954e-164	3.25345e-163	5.1372e-164	-4.18579e-163	0
3.09234e-163	1.08845e-162	-1.1307e-162	-1.72471e-163	-5.18308e-163	-2.5763e-163	1.7781e-163	-7.32708e-163	1.08977e-163	-1.64456e-163	8.00781e-163	-1.81636e-163	2.99285e-164	1.02739e-162	3.93886e-163	-9.30306e-163	-7.05532e-163	8.62851e-163	4.13783e-164	3.13943e-163	-1.05823e-163	6.35554e-163	7.425e-163	6.04589e-163	-8.5767e-163	5.55898e-163	8.71954e-164	3.25345e-163	5.1372e-164	-4.18579e-163	0
3.09234e-163	1.08845e-162	-1.1307e-162	-1.72471e-163	-5.18308e-163	-2.5763e-163	1.7781e-163	-7.32708e-163	1.08977e-163	-1.64456e-163	8.00781e-163	-1.81636e-163	2.99285e-164	1.02739e-162	3.93886e-163	-9.30306e-163	-7.05532e-163	8.62851e-163	4.13783e-164	3.13943e-163	-1.05823e-163	6.35554e-163	7.425e-163	6.04589e-163	-8.5767e-163	5.55898e-163	8.71954e-164	3.25345e-163	5.1372e-164	-4.18579e-163	0
3.09234e-163	1.08845e-162	-1.1307e-162	-1.72471e-163	-5.18308e-163	-2.5763e-163	1.7781e-163	-7.32708e-163	1.08977e-163	-1.64456e-163	8.00781e-163	-1.81636e-163	2.99285e-164	1.02739e-162	3.93886e-163	-9.30306e-163	-7.05532e-163	8.62851e-163	4.13783e-164	3.13943e-163	-1.05823e-163	6.35554e-163	7.425e-163	6.04589e-163	-8.5767e-163	5.55898e-163	8.71954e-164	3.25345e-163	5.1372e-164	-4.18579e-163	0
3.09234e-163	1.08845e-162	-1.1307e-162	-1.72471e-163	-5.18308e-163	-2.5763e-163	1.7781e-163	-7.32708e-163	1.08977e-163	-1.64456e-163	8.00781e-163	-1.81636e-163	2.99285e-164	1.02739e-162	3.93886e-163	-9.30306e-163	-7.05532e-163	8.62851e-163	4.13783e-164	3.13943e-163	-1.05823e-163	6.35554e-163	7.425e-163	6.04589e-163	-8.5767e-163	5.55898e-163	8.71954e-164	3.25345e-163	5.1372e-164	-4.18579e-163	0
3.09234e-163	1.08845e-162	-1.1307e-162	-1.72471e-163	-5.18308e-163	-2.5763e-163	1.7781e-163	-7.32708e-163	1.08977e-163	-1.64456e-163	8.00781e-163	-1.81636e-163	2.99285e-164	1.02739e-162	3.93886e-163	-9.30306e-163	-7.05532e-163	8.62851e-163	4.13783e-164	3.13943e-163	-1.05823e-163	6.35554e-163	7.425e-163	6.04589e-163	-8.5767e-163	5.55898e-163	8.71954e-164	3.25345e-163	5.1372e-164	-4.18579e-163	0
3.09234e-163	1.08845e-162	-1.1307e-162	-1.72471e-163	-5.18308e-163	-2.5763e-163	1.7781e-163	-7.32708e-163	1.08977e-163	-1.64456e-163	8.00781e-163	-1.81636e-163	2.99285e-164	1.02739e-162	3.93886e-163	-9.30306e-163	-7.05532e-163	8.62851e-163	4.13783e-164	3.13943e-163	-1.05823e-163	6.35554e-163	7.425e-163	6.04589e-163	-8.5767e-163	5.55898e-163	8.71954e-164	3.25345e-163	5.1372e-164	-4.18579e-163	0
3.09234e-163	1.08845e-162	-1.1307e-162	-1.72471e-163	-5.18308e-163	-2.5763e-163	1.7781e-163	-7.32708e-163	1.08977e-163	-1.64456e-163	8.00781e-163	-1.81636e-163	2.99285e-164	1.02739e-162	3.93886e-163	-9.30306e-163	-7.05532e-163	8.62851e-163	4.13783e-164	3.13943e-163	-1.05823e-163	6.35554e-163	7.425e-163	6.04589e-163	-8.5767e-163	5.55898e-163	8.71954e-164	3.25345e-163	5.1372e-164	-4.18579e-163	0
3.09234e-163	1.08845e-162	-1.1307e-162	-1.72471e-163	-5.18308e-163	-2.5763e-163	1.7781e-163	-7.32708e-163	1.08977e-163	-1.64456e-163	8.00781e-163	-1.81636e-163	2.99285e-164	1.02739e-162	3.93886e-163	-9.30306e-163	-7.05532e-163	8.62851e-163	4.13783e-164	3.13943e-163	-1.05823e-163	6.35554e-163	7.425e-163	6.04589e-163	-8.5767e-163	5.55898e-163	8.71954e-164	3.25345e-163	5.1372e-164	-4.18579e-163	0
3.09234e-163	1.08845e-162	-1.1307e-162	-1.72471e-163	-5.18308e-163	-2.5763e-163	1.7781e-163	-7.32708e-163	1.08977e-163	-1.64456e-163	8.00781e-163	-1.81636e-163	2.99285e-164	1.02739e-162	3.93886e-163	-9.30306e-163	-7.05532e-163	8.62851e-163	4.13783e-164	3.13943e-163	-1.05823e-163	6.35554e-163	7.425e-163	6.04589e-163	-8.5767e-163	5.55898e-163	8.71954e-164	3.25345e-163	5.1372e-164	-4.18579e-163	0
3.09234e-163	1.08845e-162	-1.1307e-162	-1.72471e-163	-5.18308e-163	-2.5763e-163	1.7781e-163	-7.32708e-163	1.08977e-163	-1.64456e-163	8.00781e-163	-1.81636e-163	2.99285e-164	1.02739e-162	3.93886e-163	-9.30306e-163	-7.05532e-163	8.62851e-163	4.13783e-164	3.13943e-163	-1.05823e-163	6.35554e-163	7.425e-163	6.04589e-163	-8.5767e-163	5.55898e-163	8.71954e-164	3.25345e-163	5.1372e-164	-4.18579e-163	0
3.09234e-163	1.08845e-162	-1.1307e-162	-1.72471e-163	-5.18308e-163	-2.5763e-163	1.7781e-163	-7.32708e-163	1.08977e-163	-1.64456e-163	8.00781e-163	-1.81636e-163	2.99285e-164	1.02739e-162	3.93886e-163	-9.30306e-163	-7.05532e-163	8.62851e-163	4.13783e-164	3.13943e-163	-1.05823e-163	6.35554e-163	7.425e-163	6.04589e-163	-8.5767e-163	5.55898e-163	8.71954e-164	3.25345e-163	5.1372e-164	-4.18579e-163	0
3.09234e-163	1.08845e-162	-1.1307e-162	-1.72471e-163	-5.18308e-163	-2.5763e-163	1.7781e-163	-7.32708e-163	1.08977e-163	-1.64456e-163	8.00781e-163	-1.81636e-163	2.99285e-164	1.02739e-162	3.93886e-163	-9.30306e-163	-7.05532e-163	8.62851e-163	4.13783e-164	3.13943e-163	-1.05823e-163	6.35554e-163	7.425e-163	6.04589e-163	-8.5767e-163	5.55898e-163	8.71954e-164	3.25345e-163	5.1372e-164	-4.18579e-163	0
3.09234e-163	1.08845e-162	-1.1307e-162	-1.72471e-163	-5.18308e-163	-2.5763e-163	1.7781e-163	-7.32708e-163	1.08977e-163	-1.64456e-163	8.00781e-163	-1.81636e-163	2.99285e-164	1.02739e-162	3.93886e-163	-9.30306e-163	-7.05532e-163	8.62851e-163	4.13783e-164	3.13943e-163	-1.05823e-163	6.35554e-163	7.425e-163	6.04589e-163	-8.5767e-163	5.55898e-163	8.71954e-164	3.25345e-163	5.1372e-164	-4.18579e-163	0
3.09234e-163	1.08845e-162	-1.1307e-162	-1.72471e-163	-5.18308e-163	-2.5763e-163	1.7781e-163	-7.32708e-163	1.08977e-163	-1.64456e-163	8.00781e-163	-1.81636e-163	2.99285e-164	1.02739e-162	3.93886e-163	-9.30306e-163	-7.05532e-163	8.62851e-163	4.13783e-164	3.13943e-163	-1.05823e-163	6.35554e-163	7.425e-163	6.04589e-163	-8.5767e-163	5.55898e-163	8.71954e-164	3.25345e-163	5.1372e-164	-4.18579e-163	0
3.09234e-163	1.08845e-162	-1.1307e-162	-1.72471e-163	-5.18308e-163	-2.5763e-163	1.7781e-163	-7.32708e-163	1.08977e-163	-1.64456e-163	8.00781e-163	-1.81636e-163	2.99285e-164	1.02739e-162	3.93886e-163	-9.30306e-163	-7.05532e-163	8.62851e-163	4.13783e-164	3.13943e-163	-1.05823e-163	6.35554e-163	7.425e-163	6.04589e-163	-8.5767e-163	5.55898e-163	8.71954e-164	3.25345e-163	5.1372e-164	-4.18579e-163	0
3.09234e-163	1.08845e-162	-1.1307e-162	-1.72471e-163	-5.18308e-163	-2.5763e-163	1.7781e-163	-7.32708e-163	1.08977e-163	-1.64456e-163	8.00781e-163	-1.81636e-163	2.99285e-164	1.02739e-162	3.93886e-163	-9.30306e-163	-7.05532e-163	8.62851e-163	4.13783e-164	3.13943e-163	-1.05823e-163	6.35554e-163	7.425e-163	6.04589e-163	-8.5767e-163	5.55898e-163	8.71954e-164	3.25345e-163	5.1372e-164	-4.18579e-163	0
3.09234e-163	1.08845e-162	-1.1307e-162	-1.72471e-163	-5.18308e-163	-2.5763e-163	1.7781e-163	-7.32708e-163	1.08977e-163	-1.64456e-163	8.00781e-163	-1.81636e-163	2.99285e-164	1.02739e-162	3.93886e-163	-9.30306e-163	-7.05532e-163	8.62851e-163	4.13783e-164	3.13943e-163	-1.05823e-163	6.35554e-163	7.425e-163	6.04589e-163	-8.5767e-163	5.55898e-163	8.71954e-164	3.25345e-163	5.1372e-164	-4.18579e-163	0
3.09234e-163	1.08845e-162	-1.1307e-162	-1.72471e-163	-5.18308e-163	-2.5763e-163	1.7781e-163	-7.32708e-163	1.08977e-163	-1.64456e-163	8.00781e-163	-1.81636e-163	2.99285e-164	1.02739e-162	3.93886e-163	-9.30306e-163	-7.05532e-163	8.62851e-163	4.13783e-164	3.13943e-163	-1.05823e-163	6.35554e-163	7.425e-163	6.04589e-163	-8.5767e-163	5.55898e-163	8.71954e-164	3.25345e-163	5.1372e-164	-4.18579e-163	0
3.09234e-163	1.08845e-162	-1.1307e-162	-1.72471e-163	-5.18308e-163	-2.5763e-163	1.7781e-163	-7.32708e-163	1.08977e-163	-1.64456e-163	8.00781e-163	-1.81636e-163	2.99285e-164	1.02739e-162	3.93886e-163	-9.30306e-163	-7.05532e-163	8.62851e-163	4.13783e-164	3.13943e-163	-1.05823e-163	6.35554e-163	7.425e-163	6.04589e-163	-8.5767e-163	5.55898e-163	8.71954e-164	3.25345e-163	5.1372e-164	-4.18579e-163	0
3.09234e-163	1.08845e-162	-1.1307e-162	-1.72471e-163	-5.18308e-163	-2.5763e-163	1.7781e-163	-7.32708e-163	1.08977e-163	-1.64456e-163	8.00781e-163	-1.81636e-163	2.99285e-164	1.02739e-162	3.93886e-163	-9.30306e-163	-7.05532e-163	8.62851e-163	4.13783e-164	3.13943e-163	-1.05823e-163	6.35554e-163	7.425e-163	6.04589e-163	-8.5767e-163	5.55898e-163	8.71954e-164	3.25345e-163	5.1372e-164	-4.18579e-163	0
3.09234e-163	1.08845e-162	-1.1307e-162	-1.72471e-163	-5.18308e-163	-2.5763e-163	1.7781e-163	-7.32708e-163	1.08977e-163	-1.64456e-163	8.00781e-163	-1.81636e-163	2.99285e-164	1.02739e-162	3.93886e-163	-9.30306e-163	-7.05532e-163	8.62851e-163	4.13783e-164	3.13943e-163	-1.05823e-163	6.35554e-163	7.425e-163	6.04589e-163	-8.5767e-163	5.55898e-163	8.71954e-164	3.25345e-163	5.1372e-164	-4.18579e-163	0
3.09234e-163	1.08845e-162	-1.1307e-162	-1.72471e-163	-5.18308e-163	-2.5763e-163	1.7781e-163	-7.32708e-163	1.08977e-163	-1.64456e-163	8.00781e-163	-1.81636e-163	2.99285e-164	1.02739e-162	3.93886e-163	-9.30306e-163	-7.05532e-163	8.62851e-163	4.13783e-164	3.13943e-163	-1.05823e-163	6.35554e-163	7.425e-163	6.04589e-163	-8.5767e-163	5.55898e-163	8.71954e-164	3.25345e-163	5.1372e-164	-4.18579e-163	0
3.09234e-163	1.08845e-162	-1.1307e-162	-1.72471e-163	-5.18308e-163	-2.5763e-163	1.7781e-163	-7.32708e-163	1.08977e-163	-1.64456e-163	8.00781e-163	-1.81636e-163	2.99285e-164	1.02739e-162	3.93886e-163	-9.30306e-163	-7.05532e-163	8.62851e-163	4.13783e-164	3.13943e-163	-1.05823e-163	6.35554e-163	7.425e-163	6.04589e-163	-8.5767e-163	5.55898e-163	8.71954e-164	3.25345e-163	5.1372e-164	-4.18579e-163	0
3.09234e-163	1.08845e-162	-1.1307e-162	-1.72471e-163	-5.18308e-163	-2.5763e-163	1.7781e-163	-7.32708e-163	1.08977e-163	-1.64456e-163	8.00781e-163	-1.81636e-163	2.99285e-164	1.02739e-162	3.93886e-163	-9.30306e-163	-7.05532e-163	8.62851e-163	4.13783e-164	3.13943e-163	-1.05823e-163	6.35554e-163	7.425e-163	6.04589e-163	-8.5767e-163	5.55898e-163	8.71954e-164	3.25345e-163	5.1372e-164	-4.18579e-163	0
3.09234e-163	1.08845e-162	-1.1307e-162	-1.72471e-163	-5.18308e-163	-2.5763e-163	1.7781e-163	-7.32708e-163	1.08977e-163	-1.64456e-163	8.00781e-163	-1.81636e-163	2.99285e-164	1.02739e-162	3.93886e-163	-9.30306e-163	-7.05532e-163	8.62851e-163	4.13783e-164	3.13943e-163	-1.05823e-163	6.35554e-163	7.425e-163	6.04589e-163	-8.5767e-163	5.55898e-163	8.71954e-164	3.25345e-163	5.1372e-164	-4.18579e-163	0
3.09234e-163	1.08845e-162	-1.1307e-162	-1.72471e-163	-5.18308e-163	-2.5763e-163	1.7781e-163	-7.32708e-163	1.08977e-163	-1.64456e-163	8.00781e-163	-1.81636e-163	2.99285e-164	1.02739e-162	3.93886e-163	-9.30306e-163	-7.05532e-163	8.62851e-163	4.13783e-164	3.13943e-163	-1.05823e-163	6.35554e-163	7.425e-163	6.04589e-163	-8.5767e-163	5.55898e-163	8.71954e-164	3.25345e-163	5.1372e-164	-4.18579e-163	0
3.09234e-163	1.08845e-162	-1.1307e-162	-1.72471e-163	-5.18308e-163	-2.5763e-163	1.7781e-163	-7.32708e-163	1.08977e-163	-1.64456e-163	8.00781e-163	-1.81636e-163	2.99285e-164	1.02739e-162	3.93886e-163	-9.30306e-163	-7.05532e-163	8.62851e-163	4.13783e-164	3.13943e-163	-1.05823e-163	6.35554e-163	7.425e-163	6.04589e-163	-8.5767e-163	5.55898e-163	8.71954e-164	3.25345e-163	5.1372e-164	-4.18579e-163	0
3.09234e-163	1.08845e-162	-1.1307e-162	-1.72471e-163	-5.18308e-163	-2.5763e-163	1.7781e-163	-7.32708e-163	1.08977e-163	-1.64456e-163	8.00781e-163	-1.81636e-163	2.99285e-164	1.02739e-162	3.93886e-163	-9.30306e-163	-7.05532e-163	8.62851e-163	4.13783e-164	3.13943e-163	-1.05823e-163	6.35554e-163	7.425e-163	6.04589e-163	-8.5767e-163	5.55898e-163	8.71954e-164	3.25345e-163	5.1372e-164	-4.18579e-163	0
3.09234e-163	1.08845e-162	-1.1307e-162	-1.72471e-163	-5.18308e-163	-2.5763e-163	1.7781e-163	-7.32708e-163	1.08977e-163	-1.64456e-163	8.00781e-163	-1.81636e-163	2.99285e-164	1.02739e-162	3.93886e-163	-9.30306e-163	-7.05532e-163	8.62851e-163	4.13783e-164	3.13943e-163	-1.05823e-163	6.35554e-163	7.425e-163	6.04589e-163	-8.5767e-163	5.55898e-163	8.71954e-164	3.25345e-163	5.1372e-164	-4.18579e-163	0
3.09234e-163	1.08845e-162	-1.1307e-162	-1.72471e-163	-5.18308e-163	-2.5763e-163	1.7781e-163	-7.32708e-163	1.08977e-163	-1.64456e-163	8.00781e-163	-1.81636e-163	2.99285e-164	1.02739e-162	3.93886e-163	-9.30306e-163	-7.05532e-163	8.62851e-163	4.13783e-164	3.13943e-163	-1.05823e-163	6.35554e-163	7.425e-163	6.04589e-163	-8.5767e-163	5.55898e-163	8.71954e-164	3.25345e-163	5.1372e-164	-4.18579e-163	0
3.09234e-163	1.08845e-162	-1.1307e-162	-1.72471e-163	-5.18308e-163	-2.5763e-163	1.7781e-163	-7.32708e-163	1.08977e-163	-1.64456e-163	8.00781e-163	-1.81636e-163	2.99285e-164	1.02739e-162	3.93886e-163	-9.30306e-163	-7.05532e-163	8.62851e-163	4.13783e-164	3.13943e-163	-1.05823e-163	6.35554e-163	7.425e-163	6.04589e-163	-8.5767e-163	5.55898e-163	8.71954e-164	3.25345e-163	5.1372e-164	-4.18579e-163	0
3.09234e-163	1.08845e-162	-1.1307e-162	-1.72471e-163	-5.18308e-163	-2.5763e-163	1.7781e-163	-7.32708e-163	1.08977e-163	-1.64456e-163	8.00781e-163	-1.81636e-163	2.99285e-164	1.02739e-162	3.93886e-163	-9.30306e-163	-7.05532e-163	8.62851e-163	4.13783e-164	3.13943e-163	-1.05823e-163	6.35554e-163	7.425e-163	6.04589e-163	-8.5767e-163	5.55898e-163	8.71954e-164	3.25345e-163	5.1372e-164	-4.18579e-163	0
3.09234e-163	1.08845e-162	-1.1307e-162	-1.72471e-163	-5.18308e-163	-2.5763e-163	1.7781e-163	-7.32708e-163	1.08977e-163	-1.64456e-163	8.00781e-163	-1.81636e-163	2.99285e-164	1.02739e-162	3.93886e-163	-9.30306e-163	-7.05532e-163	8.62851e-163	4.13783e-164	3.13943e-163	-1.05823e-163	6.35554e-163	7.425e-163	6.04589e-163	-8.5767e-163	5.55898e-163	8.71954e-164	3.25345e-163	5.1372e-164	-4.18579e-163	0
3.09234e-163	1.08845e-162	-1.1307e-162	-1.72471e-163	-5.18308e-163	-2.5763e-163	1.7781e-163	-7.32708e-163	1.08977e-163	-1.64456e-163	8.00781e-163	-1.81636e-163	2.99285e-164	1.02739e-162	3.93886e-163	-9.30306e-163	-7.05532e-163	8.62851e-163	4.13783e-164	3.13943e-163	-1.05823e-163	6.35554e-163	7.425e-163	6.04589e-163	-8.5767e-163	5.55898e-163	8.71954e-164	3.25345e-163	5.1372e-164	-4.18579e-163	0
3.09234e-163	1.08845e-162	-1.1307e-162	-1.72471e-163	-5.18308e-163	-2.5763e-163	1.7781e-163	-7.32708e-163	1.08977e-163	-1.64456e-163	8.00781e-163	-1.81636e-163	2.99285e-164	1.02739e-162	3.93886e-163	-9.30306e-163	-7.05532e-163	8.62851e-163	4.13783e-164	3.13943e-163	-1.05823e-163	6.35554e-163	7.425e-163	6.04589e-163	-8.5767e-163	5.55898e-163	8.71954e-164	3.25345e-163	5.1372e-164	-4.18579e-163	0
3.09234e-163	1.08845e-162	-1.1307e-162	-1.72471e-163	-5.18308e-163	-2.5763e-163	1.7781e-163	-7.32708e-163	1.08977e-163	-1.64456e-163	8.00781e-163	-1.81636e-163	2.99285e-164	1.02739e-162	3.93886e-163	-9.30306e-163	-7.05532e-163	8.62851e-163	4.13783e-164	3.13943e-163	-1.05823e-163	6.35554e-163	7.425e-163	6.04589e-163	-8.5767e-163	5.55898e-163	8.71954e-164	3.25345e-163	5.1372e-164	-4.18579e-163	0
3.09234e-163	1.08845e-162	-1.1307e-162	-1.72471e-163	-5.18308e-163	-2.5763e-163	1.7781e-163	-7.32708e-163	1.08977e-163	-1.64456e-163	8.00781e-163	-1.81636e-163	2.99285e-164	1.02739e-162	3.93886e-163	-9.30306e-163	-7.05532e-163	8.62851e-163	4.13783e-164	3.13943e-163	-1.05823e-163	6.35554e-163	7.425e-163	6.04589e-163	-8.5767e-163	5.55898e-163	8.71954e-164	3.25345e-163	5.1372e-164	-4.18579e-163	0
3.09234e-163	1.08845e-162	-1.1307e-162	-1.72471e-163	-5.18308e-163	-2.5763e-163	1.7781e-163	-7.32708e-163	1.08977e-163	-1.64456e-163	8.00781e-163	-1.81636e-163	2.99285e-164	1.02739e-162	3.93886e-163	-9.30306e-163	-7.05532e-163	8.62851e-163	4.13783e-164	3.13943e-163	-1.05823e-163	6.35554e-163	7.425e-163	6.04589e-163	-8.5767e-163	5.55898e-163	8.71954e-164	3.25345e-163	5.1372e-164	-4.18579e-163	0
3.09234e-163	1.08845e-162	-1.1307e-162	-1.72471e-163	-5.18308e-163	-2.5763e-163	1.7781e-163	-7.32708e-163	1.08977e-163	-1.64456e-163	8.00781e-163	-1.81636e-163	2.99285e-164	1.02739e-162	3.93886e-163	-9.30306e-163	-7.05532e-163	8.62851e-163	4.13783e-164	3.13943e-163	-1.05823e-163	6.35554e-163	7.425e-163	6.04589e-163	-8.5767e-163	5.55898e-163	8.71954e-164	3.25345e-163	5.1372e-164	-4.18579e-163	0
3.09234e-163	1.08845e-162	-1.1307e-162	-1.72471e-163	-5.18308e-163	-2.5763e-163	1.7781e-163	-7.32708e-163	1.08977e-163	-1.64456e-163	8.00781e-163	-1.81636e-163	2.99285e-164	1.02739e-162	3.93886e-163	-9.30306e-163	-7.05532e-163	8.62851e-163	4.13783e-164	3.13943e-163	-1.05823e-163	6.35554e-163	7.425e-163	6.04589e-163	-8.5767e-163	5.55898e-163	8.71954e-164	3.25345e-163	5.1372e-164	-4.18579e-163	0
3.09234e-163	1.08845e-162	-1.1307e-162	-1.72471e-163	-5.18308e-163	-2.5763e-163	1.7781e-163	-7.32708e-163	1.08977e-163	-1.64456e-163	8.00781e-163	-1.81636e-163	2.99285e-164	1.02739e-162	3.93886e-163	-9.30306e-163	-7.05532e-163	8.62851e-163	4.13783e-164	3.13943e-163	-1.05823e-163	6.35554e-163	7.425e-163	6.04589e-163	-8.5767e-163	5.55898e-163	8.71954e-164	3.25345e-163	5.1372e-164	-4.18579e-163	0
3.09234e-163	1.08845e-162	-1.1307e-162	-1.72471e-163	-5.18308e-163	-2.5763e-163	1.7781e-163	-7.32708e-163	1.08977e-163	-1.64456e-163	8.00781e-163	-1.81636e-163	2.99285e-164	1.02739e-162	3.93886e-163	-9.30306e-163	-7.05532e-163	8.62851e-163	4.13783e-164	3.13943e-163	-1.05823e-163	6.35554e-163	7.425e-163	6.04589e-163	-8.5767e-163	5.55898e-163	8.71954e-164	3.25345e-163	5.1372e-164	-4.18579e-163	0
3.09234e-163	1.08845e-162	-1.1307e-162	-1.72471e-163	-5.18308e-163	-2.5763e-163	1.7781e-163	-7.32708e-163	1.08977e-163	-1.64456e-163	8.00781e-163	-1.81636e-163	2.99285e-164	1.02739e-162	3.93886e-163	-9.30306e-163	-7.05532e-163	8.62851e-163	4.13783e-164	3.13943e-163	-1.05823e-163	6.35554e-163	7.425e-163	6.04589e-163	-8.5767e-163	5.55898e-163	8.71954e-164	3.25345e-163	5.1372e-164	-4.18579e-163	0
3.09234e-163	1.08845e-162	-1.1307e-162	-1.72471e-163	-5.18308e-163	-2.5763e-163	1.7781e-163	-7.32708e-163	1.08977e-163	-1.64456e-163	8.00781e-163	-1.81636e-163	2.99285e-164	1.02739e-162	3.93886e-163	-9.30306e-163	-7.05532e-163	8.62851e-163	4.13783e-164	3.13943e-163	-1.05823e-163	6.35554e-163	7.425e-163	6.04589e-163	-8.5767e-163	5.55898e-163	8.71954e-164	3.25345e-163	5.1372e-164	-4.18579e-163	0
3.09234e-163	1.08845e-162	-1.1307e-162	-1.72471e-163	-5.18308e-163	-2.5763e-163	1.7781e-163	-7.32708e-163	1.08977e-163	-1.64456e-163	8.00781e-163	-1.81636e-163	2.99285e-164	1.02739e-162	3.93886e-163	-9.30306e-163	-7.05532e-163	8.62851e-163	4.13783e-164	3.13943e-163	-1.05823e-163	6.35554e-163	7.425e-163	6.04589e-163	-8.5767e-163	5.55898e-163	8.71954e-164	3.25345e-163	5.1372e-164	-4.18579e-163	0
3.09234e-163	1.08845e-162	-1.1307e-162	-1.72471e-163	-5.18308e-163	-2.5763e-163	1.7781e-163	-7.32708e-163	1.08977e-163	-1.64456e-163	8.00781e-163	-1.81636e-163	2.99285e-164	1.02739e-162	3.93886e-163	-9.30306e-163	-7.05532e-163	8.62851e-163	4.13783e-164	3.13943e-163	-1.05823e-163	6.35554e-163	7.425e-163	6.04589e-163	-8.5767e-163	5.55898e-163	8.71954e-164	3.25345e-163	5.1372e-164	-4.18579e-163	0
3.09234e-163	1.08845e-162	-1.1307e-162	-1.72471e-163	-5.18308e-163	-2.5763e-163	1.7781e-163	-7.32708e-163	1.08977e-163	-1.64456e-163	8.00781e-163	-1.81636e-163	2.99285e-164	1.02739e-162	3.93886e-163	-9.30306e-163	-7.05532e-163	8.62851e-163	4.13783e-164	3.13943e-163	-1.05823e-163	6.35554e-163	7.425e-163	6.04589e-163	-8.5767e-163	5.55898e-163	8.71954e-164	3.25345e-163	5.1372e-164	-4.18579e-163	0
3.09234e-163	1.08845e-162	-1.1307e-162	-1.72471e-163	-5.18308e-163	-2.5763e-163	1.7781e-163	-7.32708e-163	1.08977e-163	-1.64456e-163	8.00781e-163	-1.81636e-163	2.99285e-164	1.02739e-162	3.93886e-163	-9.30306e-163	-7.05532e-163	8.62851e-163	4.13783e-164	3.13943e-163	-1.05823e-163	6.35554e-163	7.425e-163	6.04589e-163	-8.5767e-163	5.55898e-163	8.71954e-164	3.25345e-163	5.1372e-164	-4.18579e-163	0
3.09234e-163	1.08845e-162	-1.1307e-162	-1.72471e-163	-5.18308e-163	-2.5763e-163	1.7781e-163	-7.32708e-163	1.08977e-163	-1.64456e-163	8.00781e-163	-1.81636e-163	2.99285e-164	1.02739e-162	3.93886e-163	-9.30306e-163	-7.05532e-163	8.62851e-163	4.13783e-164	3.13943e-163	-1.05823e-163	6.35554e-163	7.425e-163	6.04589e-163	-8.5767e-163	5.55898e-163	8.71954e-164	3.25345e-163	5.1372e-164	-4.18579e-163	0
3.09234e-163	1.08845e-162	-1.1307e-162	-1.72471e-163	-5.18308e-163	-2.5763e-163	1.7781e-163	-7.32708e-163	1.08977e-163	-1.64456e-163	8.00781e-163	-1.81636e-163	2.99285e-164	1.02739e-162	3.93886e-163	-9.30306e-163	-7.05532e-163	8.62851e-163	4.13783e-164	3.13943e-163	-1.05823e-163	6.35554e-163	7.425e-163	6.04589e-163	-8.5767e-163	5.55898e-163	8.71954e-164	3.25345e-163	5.1372e-164	-4.18579e-163	0
3.09234e-163	1.08845e-162	-1.1307e-162	-1.72471e-163	-5.18308e-163	-2.5763e-163	1.7781e-163	-7.32708e-163	1.08977e-163	-1.64456e-163	8.00781e-163	-1.81636e-163	2.99285e-164	1.02739e-162	3.93886e-163	-9.30306e-163	-7.05532e-163	8.62851e-163	4.13783e-164	3.13943e-163	-1.05823e-163	6.35554e-163	7.425e-163	6.04589e-163	-8.5767e-163	5.55898e-163	8.71954e-164	3.25345e-163	5.1372e-164	-4.18579e-163	0
3.09234e-163	1.08845e-162	-1.1307e-162	-1.72471e-163	-5.18308e-163	-2.5763e-163	1.7781e-163	-7.32708e-163	1.08977e-163	-1.64456e-163	8.00781e-163	-1.81636e-163	2.99285e-164	1.02739e-162	3.93886e-163	-9.30306e-163	-7.05532e-163	8.62851e-163	4.13783e-164	3.13943e-163	-1.05823e-163	6.35554e-163	7.425e-163	6.04589e-163	-8.5767e-163	5.55898e-163	8.71954e-164	3.25345e-163	5.1372e-164	-4.18579e-163	0
3.09234e-163	1.08845e-162	-1.1307e-162	-1.72471e-163	-5.18308e-163	-2.5763e-163	1.7781e-163	-7.32708e-163	1.08977e-163	-1.64456e-163	8.00781e-163	-1.81636e-163	2.99285e-164	1.02739e-162	3.93886e-163	-9.30306e-163	-7.05532e-163	8.62851e-163	4.13783e-164	3.13943e-163	-1.05823e-163	6.35554e-163	7.425e-163	6.04589e-163	-8.5767e-163	5.55898e-163	8.71954e-164	3.25345e-163	5.1372e-164	-4.18579e-163	0
3.09234e-163	1.08845e-162	-1.1307e-162	-1.72471e-163	-5.18308e-163	-2.5763e-163	1.7781e-163	-7.32708e-163	1.08977e-163	-1.64456e-163	8.00781e-163	-1.81636e-163	2.99285e-164	1.02739e-162	3.93886e-163	-9.30306e-163	-7.05532e-163	8.62851e-163	4.13783e-164	3.13943e-163	-1.05823e-163	6.35554e-163	7.425e-163	6.04589e-163	-8.5767e-163	5.55898e-163	8.71954e-164	3.25345e-163	5.1372e-164	-4.18579e-163	0
3.09234e-163	1.08845e-162	-1.1307e-162	-1.72471e-163	-5.18308e-163	-2.5763e-163	1.7781e-163	-7.32708e-163	1.08977e-163	-1.64456e-163	8.00781e-163	-1.81636e-163	2.99285e-164	1.02739e-162	3.93886e-163	-9.30306e-163	-7.05532e-163	8.62851e-163	4.13783e-164	3.13943e-163	-1.05823e-163	6.35554e-163	7.425e-163	6.04589e-163	-8.5767e-163	5.55898e-163	8.71954e-164	3.25345e-163	5.1372e-164	-4.18579e-163	0
3.09234e-163	1.08845e-162	-1.1307e-162	-1.72471e-163	-5.18308e-163	-2.5763e-163	1.7781e-163	-7.32708e-163	1.08977e-163	-1.64456e-163	8.00781e-163	-1.81636e-163	2.99285e-164	1.02739e-162	3.93886e-163	-9.30306e-163	-7.05532e-163	8.62851e-163	4.13783e-164	3.13943e-163	-1.05823e-163	6.35554e-163	7.425e-163	6.04589e-163	-8.5767e-163	5.55898e-163	8.71954e-164	3.25345e-163	5.1372e-164	-4.18579e-163	0
3.09234e-163	1.08845e-162	-1.1307e-162	-1.72471e-163	-5.18308e-163	-2.5763e-163	1.7781e-163	-7.32708e-163	1.08977e-163	-1.64456e-163	8.00781e-163	-1.81636e-163	2.99285e-164	1.02739e-162	3.93886e-163	-9.30306e-163	-7.05532e-163	8.62851e-163	4.13783e-164	3.13943e-163	-1.05823e-163	6.35554e-163	7.425e-163	6.04589e-163	-8.5767e-163	5.55898e-163	8.71954e-164	3.25345e-163	5.1372e-164	-4.18579e-163	0
[truncated: 2,002 more rows]
