# Supplementary material for: A modified shuffled frog leaping algorithm with inertia weight
Source: Sci Rep. 2024 Feb 20;14:4146. doi: 10.1038/s41598-024-51306-1 (PMC11224354; doi:10.1038/s41598-024-51306-1)
Supplement: Supplementary file 1 — Supplementary Information. [file 41598_2024_51306_MOESM1_ESM.zip › data/F1/MSFLA_Q_3.xls]

## Sheet: Sheet1
-0.734627	0.991976	3.6365	0.147446	-0.827012	1.17266	0.1879	-0.0666324	7.67445	0.217116	6.31399	-0.259076	2.53285	6.97379	0.459069	-0.734424	0.0522114	0.0867887	1.62945	0.511134	1.80198	1.37929	-2.40323	-0.883413	-1.10865	6.25423	4.26241	-3.04008	-6.57939	0.786933	297.84
0.00590746	-0.22545	-0.0562701	0.144836	0.761431	0.00224863	-0.571196	0.0739074	0.0393826	0.467999	0.00999861	-0.046199	0.0339338	-0.0560481	0.124389	-0.138674	-0.0707829	-0.0962718	0.0334604	1.07905	-0.122587	-0.251772	-0.0415838	0.16156	0.0575516	-0.0420803	-0.00903198	0.0235846	-0.0358588	-0.669482	2.98952
-0.0160721	0.0759104	-0.000184006	0.0203148	-0.0492803	-0.0313205	0.00150258	0.0156398	-0.00371293	-0.000146156	-0.000230163	0.00812082	0.021002	-0.00314802	0.0195743	0.0240433	-0.0134679	-0.0846171	0.0152841	-0.0371757	0.01363	-0.000292232	0.0145845	-0.0281367	0.00103699	5.17536e-05	0.00550404	-0.00097138	-0.00772034	-0.00787576	0.0218831
0.00447443	-0.00624968	0.000163209	0.00132646	0.000998057	-0.00013338	-0.00177866	-0.000302422	0.000828658	0.00122495	-8.40092e-05	-0.00150943	-0.00043444	-0.0014346	7.72445e-05	-0.000482873	-0.000213959	-0.00110428	0.000699296	0.000444712	-0.00287374	0.000226392	0.000827279	-0.0034744	0.00336166	0.00233821	0.0062344	-0.00046005	0.00258273	-0.000549294	0.00015793
4.79925e-06	-0.000588919	-7.0606e-05	-1.40023e-06	-2.98987e-06	0.00011567	-2.95243e-05	8.23715e-06	1.13823e-05	-1.66707e-05	0.000340099	1.59137e-05	-3.07112e-05	-9.29229e-06	-0.00012965	-2.60587e-05	0.000223385	-3.12701e-05	1.0956e-05	-7.24876e-05	0.000141891	0.000237701	-0.000197308	0.000107612	-0.000583974	5.7367e-05	-6.59904e-06	0.000290128	5.95758e-05	5.87617e-05	1.11995e-06
9.38785e-06	1.52515e-06	3.48378e-05	5.36848e-07	-3.07602e-05	7.5076e-06	1.41846e-05	-2.34241e-06	-7.36198e-07	3.21964e-07	7.7058e-06	1.27915e-05	-1.41951e-05	-1.15079e-07	-3.77598e-06	-5.55711e-06	2.17558e-05	5.30504e-06	3.03242e-06	-1.87798e-05	-2.16563e-06	4.03084e-06	-6.07554e-07	-8.36774e-06	-7.31928e-06	5.60898e-07	-6.90596e-06	3.09864e-05	2.12845e-05	2.81148e-07	5.45347e-09
-2.5378e-07	4.58964e-07	2.04356e-06	3.53707e-07	4.15639e-06	2.06777e-06	4.28047e-08	-2.34705e-08	-1.13824e-07	-1.18101e-06	-7.82287e-08	-5.20188e-06	-4.56335e-07	6.66712e-07	-4.90556e-07	-8.58222e-07	9.75859e-07	-1.30344e-06	2.45736e-07	-3.45481e-06	-3.25689e-07	-2.13257e-07	7.4081e-07	-1.30488e-07	2.30095e-07	-3.88772e-06	7.17549e-07	5.89594e-07	-3.93962e-07	1.97276e-06	9.16748e-11
2.37164e-07	3.52802e-07	2.54761e-10	8.67387e-09	1.00726e-08	-1.04609e-07	-8.48951e-08	6.14851e-08	-2.97664e-08	4.52335e-09	-2.46049e-08	5.6702e-08	1.47153e-08	5.27914e-10	2.17396e-08	8.22652e-08	2.8059e-07	3.51848e-09	-2.02338e-08	3.87615e-08	8.16263e-08	-1.26567e-08	2.04235e-07	-5.66008e-08	-1.87448e-07	-1.391e-07	-4.07837e-10	-4.14243e-08	2.1629e-09	-3.24523e-07	5.08923e-13
-1.82505e-09	-1.1796e-08	1.71563e-09	1.69037e-08	-3.50103e-10	6.32358e-09	-4.46274e-09	3.48443e-09	2.63024e-09	5.23406e-09	-1.69863e-08	4.60636e-08	3.82391e-09	-9.45468e-09	1.30339e-08	1.45499e-08	-3.6689e-09	-2.48061e-08	5.29712e-09	-7.41959e-09	3.01819e-08	-1.55674e-08	-2.80165e-09	-7.84113e-09	-3.36363e-09	4.11143e-09	-3.31792e-10	-1.11203e-09	-9.61469e-09	-2.12661e-08	5.94241e-15
-1.04506e-10	-4.35247e-10	-1.67835e-09	-1.55792e-10	1.268e-09	-4.05026e-10	-7.00346e-10	-5.664e-10	-2.09847e-09	-7.20845e-11	-2.18307e-09	-2.56405e-10	2.03109e-09	-7.42391e-10	-4.16459e-10	4.74055e-10	-4.72924e-10	1.56378e-09	6.53165e-10	-1.32139e-09	2.49564e-10	-8.01496e-10	-6.44739e-11	-5.9134e-11	1.35399e-10	1.66758e-09	2.84118e-11	1.66832e-09	8.11993e-10	-5.58175e-10	3.20479e-17
9.40172e-11	1.6739e-10	-1.63256e-11	1.02898e-11	5.89072e-13	1.27577e-10	2.32434e-11	-4.396e-11	-1.62051e-11	-1.24066e-11	3.49992e-11	1.27815e-10	2.61738e-11	-5.87132e-11	1.42007e-12	-1.10476e-10	1.64518e-11	1.25123e-10	-2.59016e-10	4.47027e-11	-1.83496e-11	-1.90489e-10	-8.61918e-12	6.96997e-11	7.39521e-12	2.79108e-11	-2.99507e-10	-7.69401e-11	4.22577e-11	-4.47032e-11	3.17108e-19
-1.7466e-12	1.13053e-11	-3.2029e-11	1.013e-12	-7.93722e-12	-4.85417e-12	-2.67257e-12	1.01649e-12	-3.42766e-12	-6.79602e-12	2.81551e-12	2.93046e-12	-1.6612e-12	-5.58109e-12	9.18835e-12	9.58193e-14	2.41182e-12	7.93013e-13	2.43953e-12	5.62858e-12	1.15523e-11	-3.27475e-12	8.86051e-13	-1.5071e-11	-8.4147e-14	2.11314e-14	1.23886e-11	-1.19569e-11	-8.81796e-13	9.83235e-12	2.25536e-21
-9.82494e-14	-2.96407e-12	-9.32614e-14	1.21271e-13	-2.7219e-13	-1.57463e-13	-2.09482e-13	-5.15569e-14	3.26418e-13	-4.0045e-14	1.83216e-12	4.28908e-13	-2.00954e-13	7.37486e-13	-3.23559e-14	1.049e-12	5.78454e-13	2.08214e-13	-7.56639e-14	-2.96426e-14	-1.22491e-12	1.46388e-12	4.14854e-13	-1.90644e-12	-1.33718e-13	-2.8896e-13	-7.64017e-14	7.27224e-14	2.05164e-14	-2.40231e-13	2.2304e-23
5.83461e-14	-1.223e-14	2.51441e-14	2.02713e-14	-7.89662e-14	-2.06724e-14	4.01826e-13	-1.30818e-13	-1.65165e-14	6.56266e-14	3.46019e-14	5.61604e-15	4.411e-14	-1.8961e-14	6.30426e-15	-9.51883e-14	1.04385e-13	1.19736e-14	5.71149e-14	7.62213e-15	-2.21393e-14	-1.3455e-13	-1.08004e-14	1.30638e-14	3.54721e-14	-9.33487e-15	1.22367e-13	-1.44781e-14	1.25001e-13	7.08178e-14	2.77461e-25
9.37358e-15	-5.28276e-17	6.41769e-15	1.77834e-15	9.65712e-17	-4.6177e-17	3.63218e-15	5.16273e-15	-4.00498e-16	9.97511e-15	-2.48793e-15	-7.15998e-16	1.48988e-16	3.67657e-16	6.92742e-15	1.58975e-15	1.04031e-16	-1.84684e-15	2.81869e-15	-2.30386e-16	2.07354e-15	-1.1605e-16	-1.12808e-15	-2.74919e-16	4.48015e-15	-3.20661e-15	3.14546e-16	-1.49567e-14	3.2378e-16	-6.10351e-17	6.00459e-28
1.31849e-15	-1.84676e-16	6.14567e-16	1.94635e-16	1.14218e-15	5.84591e-16	-4.3201e-16	1.30636e-15	-1.02465e-16	-4.72096e-16	-4.04788e-16	1.8822e-16	1.86989e-16	1.77964e-16	-2.9538e-17	-3.60395e-16	7.28077e-16	8.53239e-16	-7.92559e-16	2.42857e-16	2.16486e-16	3.20571e-16	-9.9037e-16	4.14263e-17	-3.89628e-16	-2.61405e-16	6.25531e-17	1.84588e-18	1.86791e-15	9.09105e-17	1.31565e-29
1.90232e-18	-3.37324e-18	-1.76736e-17	-9.95003e-18	1.40248e-16	1.90715e-17	-4.55981e-17	-1.89093e-17	-6.54105e-18	6.81771e-18	2.26049e-18	6.56076e-17	-4.73458e-17	4.86899e-17	6.37993e-18	2.30043e-17	-4.30676e-17	5.99204e-18	1.85082e-17	-3.45968e-17	8.12096e-18	3.60382e-17	-3.23703e-17	-1.38373e-17	1.40261e-17	1.87535e-17	1.27128e-16	-2.0196e-16	7.13521e-17	2.79752e-17	1.01883e-31
-5.46945e-18	2.04589e-18	6.23762e-18	1.61507e-19	3.02624e-19	5.20224e-18	2.36327e-17	-6.69728e-20	-8.63616e-19	-1.5655e-18	-6.98433e-21	4.14424e-18	3.89245e-20	4.01995e-19	-3.63243e-19	2.49986e-18	1.00856e-20	1.42851e-19	-3.29889e-18	-7.02967e-18	-5.5508e-20	3.33086e-19	5.21992e-19	-1.7785e-19	-8.65068e-19	8.05273e-19	8.04529e-18	5.08523e-19	2.6545e-18	2.79261e-18	8.27579e-34
7.7259e-19	7.02788e-20	-1.08901e-19	1.14614e-19	2.93225e-20	5.6835e-20	-4.95378e-20	-3.89116e-19	3.61739e-19	4.04997e-19	2.7072e-19	1.47503e-19	2.63096e-19	-1.3219e-20	9.84828e-20	-5.53865e-20	-8.52927e-19	-3.75685e-21	-3.00943e-20	-9.59414e-20	-8.86664e-20	1.94496e-19	5.41864e-20	-8.18223e-20	2.22543e-19	2.21001e-19	-2.97188e-20	1.06954e-19	-3.73196e-19	-2.75611e-20	2.30052e-36
-6.47811e-21	-1.33942e-20	3.72298e-20	1.79099e-20	1.23135e-19	-2.29113e-20	3.68001e-21	-4.13066e-21	1.07901e-20	2.57767e-21	-4.80045e-21	4.96608e-20	3.34233e-20	-2.44558e-20	8.01162e-21	-4.58189e-21	-1.72012e-21	1.0467e-20	2.26903e-20	3.19434e-21	3.34494e-21	1.96469e-20	-6.04256e-20	4.51686e-21	2.59748e-20	-1.8892e-20	-1.77594e-20	-3.53598e-20	-1.93567e-21	1.34818e-20	2.95479e-38
-2.60622e-21	5.73286e-22	-1.06477e-22	1.34774e-21	3.05711e-22	5.26481e-21	-1.03343e-21	-1.59779e-22	-7.18416e-21	-4.93204e-23	7.52568e-21	-4.61267e-23	1.0492e-20	-1.13875e-22	5.78962e-21	-3.63667e-21	1.17825e-21	5.4918e-21	-3.57114e-23	-7.30203e-21	3.87221e-21	2.98436e-21	1.39879e-21	1.98903e-22	7.40642e-22	2.38236e-21	-3.13982e-21	1.0544e-21	-6.71888e-22	4.08371e-21	4.48035e-40
-1.84837e-22	-1.30746e-22	-2.60114e-23	-7.07885e-23	3.07225e-24	-1.72274e-22	7.27706e-22	6.89432e-23	5.51294e-22	6.55598e-23	-9.13981e-22	-4.03527e-24	-1.058e-22	1.71247e-22	1.31164e-22	-2.62845e-22	1.47942e-22	-1.17946e-22	3.41211e-23	-8.98781e-23	5.83455e-22	7.3204e-23	-7.60914e-23	1.5081e-22	1.64718e-22	-4.09543e-22	-3.22271e-22	-5.68955e-23	2.29457e-23	7.0647e-23	2.61818e-42
-2.69216e-23	2.76306e-23	8.30048e-24	1.01655e-22	5.62763e-25	-2.06339e-23	-4.17347e-25	2.3318e-24	-1.13535e-23	-1.03434e-23	1.46096e-24	1.48075e-23	-2.47043e-25	-6.75579e-23	6.63627e-24	2.93112e-23	6.78802e-24	3.16331e-23	-2.62384e-23	-2.41363e-24	-4.5638e-24	-8.09509e-24	4.64384e-24	-2.99873e-24	-4.01799e-24	-3.79006e-23	3.72945e-25	8.62284e-24	2.10473e-24	-1.27872e-24	2.16382e-44
8.52919e-26	-1.84646e-24	4.71908e-24	1.3891e-24	7.2716e-25	-1.974e-24	4.51022e-24	7.47047e-25	-4.86925e-27	4.42928e-25	9.45083e-27	1.22182e-24	6.2721e-25	2.8943e-25	1.23825e-25	-7.60465e-25	3.28419e-24	-7.34943e-26	7.425e-25	3.5862e-25	2.57877e-24	1.35809e-24	-6.70326e-25	-2.84557e-26	-3.76079e-24	7.47082e-25	-3.86407e-24	-4.16143e-25	2.73406e-26	2.15791e-24	1.10581e-46
-1.1805e-25	2.65843e-26	2.11967e-26	3.76732e-27	-4.32584e-26	-1.02683e-25	-2.10411e-26	-8.57629e-26	-1.68788e-27	-7.9864e-26	1.96184e-25	-5.64272e-25	2.37518e-26	1.94358e-25	5.75067e-26	-7.45794e-26	6.85767e-26	8.08006e-26	1.67887e-25	-1.7126e-25	1.57037e-25	9.02038e-25	-3.7754e-25	-3.84814e-25	1.67316e-26	-3.30371e-25	6.1641e-25	-7.40445e-26	2.5757e-26	1.63634e-26	2.1393e-48
-2.64333e-26	3.13778e-27	4.03904e-26	-2.07884e-26	6.3225e-27	-1.24656e-26	-7.24653e-29	1.82688e-27	1.0021e-27	3.68216e-27	-2.24402e-26	9.92198e-28	6.50347e-27	5.72959e-27	-6.99065e-27	-2.69196e-27	7.96151e-27	5.25304e-27	7.51843e-27	-1.36457e-26	1.89759e-26	1.79093e-27	1.16471e-27	1.11433e-27	3.57703e-27	-5.07933e-27	8.13617e-28	6.67085e-27	-5.32682e-27	6.84642e-28	4.43336e-51
-5.94985e-28	2.28006e-29	-1.44596e-27	-1.11806e-28	4.3167e-27	-2.09221e-27	8.35871e-29	-2.92052e-28	-1.64756e-27	6.99345e-27	-1.10044e-28	1.91594e-27	-1.83418e-27	-4.3758e-27	1.6964e-28	-8.41959e-28	7.0095e-28	-5.81725e-29	1.70206e-27	3.07941e-29	3.67867e-28	1.75107e-28	1.33077e-27	-1.4322e-27	1.22606e-28	-4.94521e-29	3.33031e-27	-2.11515e-27	-4.91367e-28	1.84927e-28	1.27355e-52
-3.91289e-29	-9.94787e-29	-2.24529e-29	4.95377e-29	1.7719e-29	-1.87538e-29	-2.08307e-29	4.80932e-29	4.53831e-28	6.48957e-29	-1.36216e-29	-4.24368e-29	-5.48658e-29	2.62159e-28	1.58847e-29	-1.9083e-29	2.95651e-29	1.62363e-29	-9.75582e-29	2.53168e-28	7.20061e-30	-1.71937e-28	3.07649e-29	1.71967e-29	-7.34501e-29	1.47676e-28	-1.34373e-28	3.90491e-29	8.14242e-29	-9.51248e-29	4.70381e-55
3.13411e-29	-4.18785e-30	-2.85683e-30	-1.37847e-30	-2.65265e-29	2.49596e-32	-1.1045e-29	8.59867e-31	-3.90646e-29	2.90019e-29	1.73663e-30	1.69892e-29	-4.79778e-30	9.89246e-30	-5.86475e-30	9.5552e-30	-9.36539e-32	-5.46265e-30	-4.71838e-30	-2.0031e-30	1.03481e-29	-5.06748e-30	4.51828e-30	1.28818e-29	-1.67763e-29	2.67336e-31	-4.25369e-30	-2.97705e-29	4.22619e-29	7.70345e-30	8.14818e-57
1.47905e-30	-1.91249e-32	-1.17575e-31	-1.4415e-30	3.53736e-31	7.83635e-32	1.49454e-31	2.30537e-30	8.25406e-32	3.04855e-32	-9.65117e-31	1.15005e-31	9.91672e-31	2.31846e-30	5.5008e-32	-4.18653e-31	1.15987e-30	-4.00463e-31	-2.77207e-30	1.67502e-31	1.13052e-31	-1.61213e-31	-8.2506e-32	6.74543e-32	1.52187e-31	-6.02704e-31	2.85578e-30	2.96926e-31	3.39113e-31	2.99242e-30	4.42053e-59
1.02704e-32	-8.22325e-33	-5.88229e-33	-5.96917e-33	-1.62825e-32	2.91371e-32	-7.3404e-33	1.35023e-31	8.15267e-33	2.14374e-32	2.48346e-31	6.56794e-32	2.30022e-31	5.23168e-32	1.23745e-32	-8.81705e-33	-1.21406e-31	1.4399e-32	3.07879e-32	3.21128e-31	2.89036e-33	-5.89085e-34	-1.03849e-32	6.86257e-33	3.96169e-31	8.39533e-32	-5.56601e-33	5.4929e-32	5.95928e-33	1.68027e-31	4.56532e-61
1.39701e-33	-3.10151e-34	1.76454e-33	1.02619e-32	1.4318e-32	-7.89e-33	-1.62851e-34	2.74259e-32	-1.17124e-33	-4.05623e-34	3.41391e-33	-1.34126e-34	8.09081e-34	1.42891e-32	-8.37203e-33	2.37512e-32	1.5694e-33	-1.20212e-34	-3.49337e-34	-2.67637e-33	3.3201e-33	-3.33647e-33	-7.4265e-33	1.68223e-32	-8.41807e-34	1.72045e-33	3.4591e-33	-2.69076e-33	-9.95304e-33	-1.35933e-32	2.65896e-63
-1.55369e-35	-3.64175e-34	-6.25688e-35	1.04529e-34	-1.84055e-34	3.97919e-35	1.32662e-33	2.41809e-34	1.00058e-33	5.82379e-34	-3.73897e-35	4.76612e-34	2.10513e-33	-1.05111e-33	-5.04898e-36	2.30969e-34	3.92068e-35	5.04889e-34	-5.72513e-34	-3.50897e-34	1.78782e-33	-7.61096e-34	-2.3463e-34	-1.93238e-34	2.78224e-34	6.74514e-34	-3.88894e-34	9.82827e-35	-2.23808e-34	-2.86459e-35	1.44797e-65
-4.15498e-36	-1.73577e-35	5.09513e-36	1.15817e-34	-4.58975e-36	4.2921e-35	3.48228e-34	-3.49148e-35	5.87571e-35	-3.76954e-35	-1.83605e-34	-1.10635e-35	-1.14793e-35	-4.14568e-35	1.25709e-34	4.22202e-35	-5.67862e-36	-9.86507e-35	-1.94867e-35	7.62093e-36	4.23487e-35	6.19185e-35	-4.91278e-37	1.12732e-34	-8.09567e-35	1.93479e-35	2.23069e-34	-2.18733e-35	2.50269e-36	4.75273e-36	2.81979e-67
-7.59679e-36	1.78926e-36	-3.86705e-37	-3.22279e-36	2.01041e-36	-3.26637e-36	4.14849e-36	2.13458e-36	-1.51146e-36	3.26835e-37	-1.02345e-35	-9.25249e-37	-4.91919e-37	-5.36337e-37	-4.0367e-36	5.2062e-36	-1.78405e-36	-9.56514e-37	-1.17685e-36	1.10347e-35	-1.58926e-35	1.82556e-36	5.17149e-36	-6.77833e-37	3.22755e-36	-6.99519e-36	-7.11425e-36	-9.82752e-37	-3.14113e-37	3.92391e-37	7.81387e-70
-4.68635e-38	-2.49658e-38	2.58546e-37	-9.22907e-40	-3.10876e-37	1.43154e-37	1.68945e-38	-1.26518e-37	5.25636e-37	8.0691e-38	6.24122e-39	2.21953e-37	4.97677e-37	8.29136e-38	1.12334e-36	-1.35888e-37	-6.3133e-38	-6.61131e-37	9.01484e-37	-2.82462e-36	2.67318e-38	-8.83841e-38	-6.91078e-38	-2.81381e-38	9.77119e-38	1.1546e-37	-2.06449e-37	1.48372e-37	-5.14092e-39	8.13525e-37	1.20658e-71
-7.92733e-39	-1.75262e-37	-6.1011e-38	-3.19863e-38	9.60888e-38	3.81001e-39	5.18154e-38	-1.95234e-38	-3.15261e-39	1.33155e-38	-5.39466e-39	4.82978e-39	-2.179e-38	-2.05252e-40	-2.05598e-38	3.3843e-39	7.65029e-39	2.03808e-38	-1.57817e-38	4.76402e-38	2.18847e-38	3.76392e-39	5.42819e-39	-1.28369e-37	-6.68742e-38	7.87559e-38	-1.01943e-38	1.49474e-39	9.81525e-39	-4.23414e-41	7.98583e-74
4.44761e-40	9.2323e-40	1.48562e-39	-1.34676e-40	-5.20704e-39	-7.69775e-40	-9.41763e-40	-3.35726e-39	2.45053e-40	-1.8515e-39	1.95473e-39	9.60804e-39	3.11392e-39	-1.26685e-38	1.65907e-39	-9.30033e-40	-1.21699e-39	7.77639e-39	2.92057e-40	1.03739e-40	3.29553e-39	-3.1526e-40	-1.99005e-38	4.94295e-39	1.05152e-39	-2.52158e-39	-2.82082e-39	8.37267e-40	4.83655e-40	-2.13437e-39	8.30953e-76
-3.83491e-40	-2.28841e-41	-8.62161e-41	-9.00006e-41	1.77007e-41	6.6641e-40	-5.12849e-40	-2.28197e-40	-4.39127e-41	2.63295e-40	-8.66993e-41	3.36837e-40	6.95503e-41	1.19043e-40	-2.34531e-40	-1.10821e-40	3.90893e-41	-2.90328e-40	4.01806e-41	-2.3859e-40	6.63198e-40	7.36293e-41	5.18803e-42	1.60677e-40	1.83868e-41	-2.58405e-41	1.84023e-40	-5.80873e-40	3.0269e-40	2.98405e-40	2.36955e-78
-3.34606e-41	-1.43555e-41	7.93068e-42	-1.05538e-41	-3.8764e-41	-8.72576e-42	-1.21206e-42	2.50023e-41	-2.37335e-41	-1.18276e-40	-4.41124e-44	2.4258e-41	1.43934e-41	9.1072e-41	-1.02485e-41	1.83616e-40	-1.09536e-41	-6.17831e-42	-8.56242e-43	-1.79756e-41	-1.13092e-41	-5.40906e-42	-1.85616e-41	-1.3929e-41	-1.60364e-41	2.24781e-40	7.87325e-42	-7.83345e-42	-9.6006e-42	-7.32209e-41	1.18706e-79
-5.54026e-42	1.3321e-42	2.02157e-43	-3.85896e-42	3.27297e-42	-3.10105e-44	-2.80856e-43	2.20502e-43	-1.49763e-42	3.97456e-42	-4.36965e-43	-1.2843e-42	-9.02071e-43	-1.42035e-42	9.3582e-43	1.85386e-43	2.65399e-42	1.54239e-43	3.52984e-43	-1.47059e-42	-8.69261e-43	5.87283e-42	1.0334e-42	9.89884e-44	-2.56759e-42	-3.84637e-42	-1.77396e-42	1.92748e-43	6.69834e-43	-5.49077e-43	1.52863e-82
-6.86652e-44	9.74073e-44	-2.86283e-43	-4.2859e-43	3.02559e-44	1.61039e-43	7.47737e-44	-3.4946e-43	1.70137e-43	1.33284e-44	7.67653e-43	1.04141e-42	-7.54811e-44	-8.26896e-44	-2.32374e-44	3.02332e-43	-3.3165e-43	7.83501e-44	-1.69213e-43	-7.33041e-43	-2.02204e-44	-3.54785e-43	-1.65756e-43	1.15779e-43	2.51126e-44	8.68815e-44	-2.66899e-43	-6.25143e-43	2.56612e-43	-6.25475e-44	3.6311e-84
-4.00847e-45	3.06876e-44	1.9578e-44	-2.71857e-45	-7.32799e-45	1.13046e-44	-4.96967e-46	-4.43841e-46	1.66423e-45	8.68559e-45	-4.40579e-45	7.45087e-45	-7.63729e-44	-2.2496e-44	-1.5639e-44	-2.85711e-45	-9.93832e-46	-1.73092e-44	1.11173e-44	-5.53613e-44	2.6594e-44	4.33123e-46	3.04989e-44	-4.10228e-44	1.34901e-44	4.07947e-44	-3.56228e-45	4.65082e-44	-5.48396e-45	-6.091e-45	1.91738e-86
-3.60874e-45	-2.33315e-45	-1.04812e-46	-2.3709e-46	-3.15191e-46	4.87669e-45	1.62782e-45	3.71226e-45	-3.46472e-45	3.07759e-45	-1.23192e-45	-1.19928e-45	6.43159e-45	3.78467e-46	-1.3328e-45	-2.6331e-45	-6.59268e-45	-1.73966e-45	1.64002e-45	1.13044e-45	-3.61636e-45	-7.29547e-46	2.9458e-45	-2.71647e-48	3.40181e-45	1.4173e-45	-1.96435e-45	3.62552e-46	5.68105e-46	4.09149e-45	2.40876e-88
-3.1031e-47	2.48401e-46	-5.47564e-47	1.3121e-46	8.69435e-46	4.98567e-49	-3.30912e-46	2.75691e-46	-1.62796e-46	7.23911e-50	-7.51687e-47	1.18093e-47	-7.41692e-47	-1.25215e-46	7.04332e-47	7.39898e-47	7.34849e-47	-3.96482e-46	-6.11032e-47	2.69119e-46	-2.12321e-46	1.07335e-46	-5.36947e-46	9.4014e-48	1.19756e-46	-2.88356e-46	-4.30927e-46	-7.5142e-47	-1.21322e-47	-7.44238e-48	1.96101e-90
3.89924e-48	4.06036e-48	-1.76038e-48	4.73714e-47	-2.08734e-47	-3.05714e-48	-6.68267e-48	1.20263e-48	-3.03681e-47	-3.32901e-47	6.35298e-48	5.85878e-48	-2.35454e-48	-1.74949e-47	-1.63803e-47	-2.41621e-47	-6.64737e-48	-2.36675e-48	5.23919e-47	-9.08516e-48	-2.95338e-48	9.28181e-48	2.41421e-47	1.16461e-47	1.51426e-47	-1.18392e-48	7.08864e-49	3.24798e-48	-1.24782e-47	-1.19836e-46	2.44875e-92
1.0647e-47	-1.23855e-48	-5.97106e-48	9.9875e-49	-6.98496e-49	9.74495e-49	1.95787e-48	1.95752e-49	2.45339e-49	3.49891e-50	-2.04088e-49	2.69144e-48	-1.9835e-48	6.9968e-49	-2.30022e-50	3.59132e-49	-3.2655e-48	-2.33425e-48	1.58556e-48	-3.31333e-48	-5.59466e-49	4.8372e-49	1.25422e-49	-7.85939e-50	2.93982e-49	5.73702e-50	6.92674e-49	4.16233e-49	2.66172e-49	-4.67433e-49	1.99959e-94
-5.87553e-49	5.92228e-52	9.31409e-50	-2.42307e-50	-1.11669e-49	5.00674e-50	-9.51917e-51	-5.75789e-49	2.1835e-50	-7.77721e-51	-1.11156e-49	5.97246e-49	2.94292e-49	-3.57578e-50	3.61233e-50	8.62945e-50	-6.22372e-50	9.02567e-50	-5.92195e-50	9.19479e-50	-1.86201e-50	4.86451e-51	-8.53481e-50	8.94686e-51	-2.6459e-50	6.81674e-49	2.87773e-49	8.02811e-50	-2.80745e-49	-4.58375e-50	1.83459e-96
4.87887e-50	1.27366e-51	-2.80172e-50	-3.28178e-51	6.25327e-51	2.22012e-50	-5.04124e-51	-2.07007e-50	1.82668e-50	8.52328e-51	-4.16124e-51	-3.58128e-50	-3.04825e-51	7.25069e-51	6.86987e-51	-3.15446e-50	2.5542e-50	-8.37355e-51	1.27167e-50	-1.09733e-51	-2.64576e-51	5.34353e-51	-1.7988e-50	3.41714e-50	-3.77848e-51	-9.46315e-51	-4.35647e-51	3.05413e-50	-9.39954e-52	-5.43551e-51	1.04722e-98
1.23758e-51	-1.603e-52	-6.59379e-52	1.66217e-52	-3.56499e-53	6.26176e-51	-4.27478e-52	1.96403e-52	-1.95111e-51	-1.01073e-51	-1.12696e-51	-1.53879e-51	-1.62507e-51	8.25325e-52	2.15674e-51	9.99365e-52	1.4132e-53	2.05501e-51	7.70532e-52	-2.3766e-52	-1.248e-51	-1.33317e-51	-2.65152e-51	-3.80724e-52	-6.4858e-52	4.49871e-53	2.20997e-52	3.64028e-51	-1.08194e-52	-1.94332e-52	8.80471e-101
6.85447e-54	-4.44794e-53	1.48993e-52	-3.64984e-53	-1.30342e-52	5.25599e-53	6.67383e-54	9.73398e-54	-1.62963e-53	-3.70372e-52	9.28884e-54	-3.61509e-53	-8.92338e-54	1.81738e-53	3.86779e-53	-1.58272e-53	1.72655e-53	1.1927e-53	9.12207e-54	2.30561e-53	4.98871e-52	3.75635e-53	6.91787e-53	-2.1293e-53	2.53276e-54	1.83152e-53	-1.15041e-52	9.06527e-53	-2.08495e-52	3.14575e-53	5.09269e-103
-2.95642e-54	1.87064e-53	-1.21795e-54	6.97077e-54	1.87281e-54	-2.48377e-53	-2.42259e-54	7.13274e-53	-2.79813e-54	2.75566e-53	-8.75394e-56	-6.98064e-54	-1.03898e-54	-3.88726e-54	6.1976e-54	6.39032e-55	1.43092e-54	-1.94964e-53	4.55823e-54	-1.2552e-55	-5.35447e-54	-6.38648e-54	4.8208e-53	-1.05403e-53	2.93872e-55	7.12846e-54	-4.27481e-54	-1.30988e-53	-6.48885e-54	-3.98377e-54	1.01998e-104
-7.45805e-55	-5.56323e-55	-3.99072e-55	-1.14676e-54	-2.05024e-54	6.08777e-56	-2.10207e-56	-1.34342e-55	3.35524e-54	-1.29691e-54	4.80496e-55	-1.18907e-54	3.25743e-55	4.38712e-55	2.74905e-54	9.40099e-55	1.08451e-54	-1.06253e-55	2.266e-55	-3.74626e-55	-7.74882e-57	2.52152e-55	5.98137e-56	-2.79686e-55	1.626e-54	4.5407e-55	1.51594e-55	2.40874e-55	-9.01023e-56	-2.19e-54	3.91496e-107
-2.66728e-56	3.32955e-56	-2.17415e-55	1.90723e-55	2.52997e-55	2.67744e-55	1.17622e-55	3.91091e-58	3.28122e-56	2.03241e-55	2.78109e-56	-5.78477e-57	-1.92848e-56	1.16031e-55	-4.21294e-57	6.21942e-57	2.1248e-57	-8.36064e-56	-5.931e-57	4.85534e-57	-2.86399e-55	-2.01327e-56	2.28856e-55	-2.15733e-56	-5.41407e-57	2.53551e-55	-2.15931e-56	7.86327e-57	4.20309e-57	-9.6543e-57	4.99355e-109
8.02754e-57	2.09887e-57	-1.52189e-57	-7.42417e-58	-2.18781e-56	3.03545e-57	4.12036e-57	5.1448e-57	-1.03553e-56	-2.78947e-57	-1.36105e-56	-8.45935e-58	2.50736e-57	-1.57728e-57	-1.67997e-59	5.14795e-57	9.48834e-59	1.29466e-57	7.07129e-57	7.94376e-58	8.55761e-57	-1.30294e-56	3.33461e-57	2.62457e-57	-1.07e-57	1.5632e-57	4.00902e-57	-9.7033e-58	2.51251e-56	-1.22601e-56	2.05478e-111
-3.12745e-58	-1.44927e-59	6.18236e-58	-2.43063e-58	-5.07495e-59	-9.49443e-58	-5.00897e-59	5.78112e-60	4.66089e-58	8.76621e-59	-1.2661e-57	2.05672e-57	-1.54153e-58	8.16845e-58	4.8181e-58	-7.65364e-59	-5.30094e-59	1.10523e-58	2.22118e-57	-4.75213e-59	-2.37066e-58	-9.74814e-58	-2.04811e-58	-1.51626e-57	-3.89875e-59	-1.5601e-57	2.18937e-58	7.50117e-58	-3.7897e-57	9.04006e-59	3.41473e-113
-1.88237e-59	-3.36629e-59	4.37995e-60	8.59633e-59	3.87451e-58	3.08908e-59	4.28519e-60	-1.71907e-58	9.55429e-60	1.01223e-58	-1.34116e-58	-2.45613e-59	-1.36448e-58	-4.61408e-59	3.47417e-59	-9.60768e-60	2.18125e-59	-4.14042e-59	2.30273e-59	-1.34683e-58	5.25739e-59	1.38864e-59	1.5472e-59	-1.5419e-59	-1.351e-60	-1.38065e-58	-2.00063e-59	-2.85836e-59	6.72392e-60	-2.58254e-59	2.858e-115
4.52638e-61	1.19817e-60	1.27948e-60	1.70774e-60	-2.92566e-60	-1.65503e-59	-1.41833e-59	5.53117e-60	-1.01815e-60	-9.30313e-61	-3.71462e-61	-1.67606e-59	4.64311e-60	-1.56601e-60	-6.79265e-62	-1.1397e-60	-6.71602e-61	-2.81753e-61	-2.96914e-60	2.4982e-60	6.15219e-60	-1.03965e-60	9.71006e-61	2.27785e-60	4.08777e-60	-5.24939e-60	2.79247e-60	-1.49603e-61	3.55798e-60	5.42018e-60	9.83469e-118
3.12532e-61	2.98013e-62	3.74545e-61	8.02416e-61	6.09638e-61	1.30946e-62	1.22361e-61	-1.13811e-61	3.5182e-61	-1.03408e-60	2.10307e-60	3.81618e-63	3.19923e-61	-2.17593e-62	3.38471e-61	3.12077e-61	8.00274e-63	7.01453e-61	3.81028e-61	8.93234e-62	-1.71219e-62	1.07355e-61	2.7818e-61	-6.57217e-61	4.80292e-62	-6.05522e-64	-2.25074e-61	-1.20415e-61	1.21291e-61	-2.3202e-61	8.51566e-120
3.3029e-62	-3.00008e-62	-1.27604e-62	3.58959e-62	-4.65033e-62	9.43385e-63	-1.83739e-62	-2.28164e-62	-7.38051e-64	-1.14023e-62	-1.07004e-62	9.20647e-63	-1.08145e-62	8.31276e-62	-3.52267e-62	-2.07523e-62	-6.61028e-63	4.35825e-62	5.42094e-63	9.98903e-62	-8.41628e-62	-6.29553e-63	-9.92169e-63	6.754e-63	4.70709e-62	3.21501e-63	4.68366e-62	1.05863e-61	5.86687e-63	2.33806e-62	5.1006e-122
6.72562e-63	2.81988e-63	-8.92325e-65	-1.09803e-64	5.67298e-64	-4.49336e-63	-1.48662e-64	-2.60535e-63	-2.82038e-64	4.51769e-63	-3.27606e-64	2.16224e-64	4.06943e-63	1.30407e-63	2.29306e-63	4.54412e-64	-1.00332e-62	2.5685e-63	1.40028e-63	-2.97253e-64	2.88139e-64	-1.24908e-63	-6.02338e-65	9.97187e-63	-2.067e-63	6.68602e-64	2.74244e-64	8.8399e-63	1.2481e-63	-2.22678e-64	4.19839e-124
-4.10141e-66	-8.01725e-65	-2.34551e-64	5.92752e-64	-7.94819e-64	-2.41987e-64	5.59715e-65	-2.83447e-66	2.74828e-66	-1.89405e-64	-2.67279e-64	1.21229e-64	-6.57749e-65	-6.4944e-65	-5.58432e-65	6.36211e-66	1.49907e-64	-6.44084e-64	-5.33676e-65	2.61797e-65	-3.6527e-65	-4.4086e-64	-1.99618e-64	-1.45127e-63	-1.36944e-64	-1.99697e-64	-3.55434e-64	-3.62871e-65	-9.34292e-65	8.30978e-65	4.22447e-126
4.85287e-65	-5.1959e-67	-2.06444e-65	-4.62306e-66	-2.22635e-65	8.72917e-66	-3.09104e-66	1.41543e-65	3.8634e-65	-6.60933e-65	9.01216e-65	-2.37592e-66	-6.41232e-66	-2.06766e-65	-1.53282e-65	-1.36118e-65	-2.0654e-65	1.66021e-65	3.96148e-65	5.09845e-65	-5.33664e-67	5.90017e-66	5.91912e-66	5.06766e-66	2.16251e-65	-2.48151e-65	-8.35235e-67	-2.61495e-65	-5.87487e-65	1.60142e-64	5.42934e-128
1.68627e-67	2.85575e-67	-2.54073e-67	6.71654e-67	-1.89635e-67	-3.84898e-67	-1.30863e-65	-2.24635e-66	-4.41346e-66	-1.50047e-66	3.61017e-67	-3.89267e-67	1.67439e-67	1.52473e-66	2.22824e-66	2.938e-66	-2.97176e-67	-6.47767e-68	5.67722e-68	-1.44583e-68	-2.08023e-68	-5.92515e-67	-4.18676e-66	1.69862e-65	-2.6749e-66	5.35308e-66	1.46368e-65	-3.68377e-67	1.94895e-67	-2.59947e-66	7.78552e-130
-5.51387e-68	-6.82779e-68	-4.16797e-68	-4.19476e-67	7.78105e-68	5.48813e-67	3.59401e-67	2.1664e-67	3.78915e-67	5.5581e-67	4.00819e-67	-3.28881e-67	-1.87567e-68	3.72555e-68	-9.91017e-68	-9.01698e-67	-2.05446e-67	-2.59531e-67	-3.7878e-67	4.75838e-67	-3.96443e-69	-1.37097e-67	-4.2548e-67	6.50288e-68	-6.30835e-68	-1.00372e-67	-1.21152e-67	-1.55627e-69	4.80656e-67	6.89878e-69	3.15804e-132
4.66714e-70	-1.10399e-68	7.04489e-70	5.6133e-68	9.50806e-68	-1.8968e-69	5.42852e-69	-2.59517e-69	1.61362e-68	-5.10105e-69	-3.13883e-69	-2.15702e-69	-3.80396e-69	-1.87884e-68	-7.21486e-68	-1.35758e-69	4.48863e-68	-6.42743e-69	2.17783e-69	-4.09591e-69	1.78952e-68	2.25179e-70	1.72008e-68	1.08431e-67	-2.10028e-69	2.16247e-69	-5.5674e-69	-5.90611e-69	-1.33231e-69	5.22284e-68	3.54848e-134
4.51813e-70	-3.04839e-69	-1.24723e-69	-3.30173e-70	4.97826e-69	2.21385e-69	9.38012e-70	6.73976e-70	-1.62844e-69	9.32972e-71	-4.39278e-70	3.44925e-69	4.19125e-71	-6.0546e-70	-7.22889e-70	-5.94106e-70	-1.367e-69	4.30909e-70	-3.52532e-71	5.35724e-70	-3.61377e-69	5.63606e-70	2.20988e-70	-5.35603e-71	1.64938e-69	-5.01307e-71	1.4301e-69	-1.11253e-69	1.73732e-69	7.88416e-72	8.29699e-137
2.24167e-70	-2.34858e-70	2.21005e-71	-6.58368e-71	3.5888e-70	8.03175e-70	-8.5449e-71	1.17139e-69	-1.35265e-70	3.30142e-70	-9.11911e-72	3.19027e-70	-3.32123e-71	-1.08174e-70	-1.73117e-70	-1.03761e-70	1.58994e-70	1.61593e-70	-1.6267e-70	7.74695e-72	-3.23697e-70	-3.28979e-70	-9.91653e-72	4.67491e-72	1.88277e-71	-2.18388e-70	-8.95114e-71	-2.42758e-71	-1.81931e-70	1.38849e-70	2.94633e-138
-2.77749e-71	-1.05957e-71	5.49165e-72	1.76961e-72	-7.55782e-72	-1.68042e-71	1.39815e-71	-3.77723e-72	1.02762e-71	6.97567e-72	2.4652e-71	4.65283e-71	-1.58884e-71	3.75082e-72	5.50574e-71	4.6636e-72	8.25886e-73	6.15355e-72	4.0122e-71	5.22737e-72	-3.77284e-72	-3.12102e-71	-1.07258e-71	1.33571e-71	9.56718e-71	9.6973e-72	-5.58373e-72	1.58586e-72	-1.68894e-72	2.14264e-71	2.04129e-140
-2.92099e-72	6.98594e-73	-7.09049e-72	-1.71925e-73	-1.73505e-73	2.93828e-72	-2.22276e-72	-2.24874e-72	2.62346e-72	-3.73745e-72	-1.84894e-73	1.31733e-73	1.08307e-72	3.96567e-72	4.2769e-73	-2.22343e-72	-1.50432e-73	2.5632e-72	-2.39703e-73	1.98251e-72	1.73291e-72	8.99468e-73	1.37742e-73	1.10397e-72	-2.99143e-73	2.72862e-72	-1.24666e-72	1.74018e-72	-8.86785e-73	5.07005e-73	1.49706e-142
3.29042e-74	-6.24534e-75	-2.92075e-74	9.98576e-74	2.06672e-73	-9.05929e-74	1.06768e-74	-1.544e-74	2.42649e-74	7.68862e-74	2.68695e-74	2.14967e-73	7.29737e-74	-7.38747e-74	-2.87475e-73	-8.17928e-73	4.39386e-73	-1.11505e-73	2.97731e-73	-5.98129e-74	-1.3371e-73	4.50698e-73	-2.43141e-73	1.51158e-74	-5.17876e-75	-3.45965e-75	-1.91755e-73	-1.13704e-73	1.00101e-74	-1.19546e-73	1.52128e-144
-4.46709e-75	1.65774e-74	-1.7238e-74	-6.96797e-75	1.7138e-74	9.31026e-76	2.22537e-75	9.19079e-76	-3.26753e-75	7.34219e-75	2.20743e-74	-7.34242e-77	-2.88581e-75	-1.41366e-74	1.51695e-76	-3.02394e-75	6.37662e-75	1.34533e-74	-7.89648e-76	-3.48012e-75	-3.73154e-74	6.08553e-75	-2.96294e-75	-1.20612e-74	8.4691e-76	1.11802e-75	-1.55032e-74	-1.87262e-74	1.84901e-74	-2.88482e-74	5.29524e-147
2.98881e-76	1.29389e-75	3.83605e-76	-1.83721e-75	2.893e-76	-3.54311e-76	-2.05983e-76	-7.07281e-77	-3.65043e-76	2.05403e-78	5.03343e-76	1.29804e-76	1.28892e-75	-1.43515e-75	2.51253e-75	-2.66294e-75	9.09773e-77	-2.42383e-75	8.86727e-76	-8.19825e-77	1.59585e-75	4.15269e-76	-2.97025e-76	-3.14847e-76	-2.3244e-76	-4.9823e-78	4.61152e-76	4.97738e-77	-1.11677e-76	1.00708e-75	3.39498e-149
-1.3735e-77	2.57268e-77	-2.9068e-77	-2.09101e-76	-2.48804e-76	6.76888e-77	1.4189e-78	-4.87989e-77	-2.60202e-77	1.46952e-77	-4.93331e-78	7.03964e-77	-1.70354e-76	7.34405e-78	3.91867e-78	1.23199e-76	3.56834e-76	-1.09145e-76	1.89267e-77	-2.10883e-76	7.35516e-77	2.78796e-77	1.90252e-76	6.69267e-77	1.58452e-77	2.08847e-76	-1.75245e-76	-1.24052e-76	2.10578e-76	-1.49314e-77	5.29896e-151
7.84191e-78	4.40398e-78	6.28882e-78	2.20685e-78	1.53139e-79	3.31019e-78	-1.12017e-78	6.94898e-78	-1.3541e-78	-1.79926e-77	7.34293e-78	-1.42026e-78	-1.53403e-77	-3.6102e-78	-4.00513e-78	3.78983e-79	-1.62147e-77	2.86238e-77	-3.94115e-78	1.03711e-78	-7.88002e-79	-1.1882e-77	-1.13606e-77	-5.15555e-77	1.27983e-78	-8.32452e-78	-8.22761e-78	-2.60394e-77	2.10572e-78	-1.30426e-78	5.68238e-153
-1.304e-78	1.768e-78	7.03565e-79	-2.64813e-78	-5.16365e-79	-1.74923e-78	-2.33511e-79	-4.11862e-79	1.06785e-79	-1.1491e-79	7.91821e-80	-4.43574e-79	-2.03711e-78	1.92755e-78	-7.15574e-79	-1.14086e-78	-2.29188e-78	7.00039e-80	-1.06371e-79	1.16602e-78	-9.3158e-80	1.47307e-79	-5.59696e-79	4.74924e-80	-1.39842e-78	-2.64863e-80	-1.3575e-78	-8.77547e-79	-4.10136e-78	5.19546e-79	5.44256e-155
2.04662e-80	-6.49587e-80	3.20597e-79	-4.32859e-80	6.17283e-81	1.64233e-81	1.01103e-81	9.48699e-81	-9.51697e-82	-6.4369e-80	4.68357e-80	-1.43964e-79	1.71387e-79	-1.85348e-80	-9.12848e-81	-1.1129e-80	-2.53284e-80	2.76444e-82	-6.4021e-80	-9.20754e-80	2.07147e-79	2.24014e-80	-2.05893e-81	1.35312e-79	2.28972e-80	-2.33474e-79	-2.3812e-80	-1.11862e-79	-2.6005e-81	-6.40515e-80	3.13581e-157
1.50833e-81	1.85745e-81	-9.27938e-82	-1.62798e-81	5.31852e-82	2.9686e-81	-7.23546e-81	-4.9106e-81	1.13003e-80	9.53057e-81	1.81357e-81	-2.90146e-81	5.76999e-81	-7.90773e-81	-1.79712e-80	6.8877e-83	-1.43299e-82	-7.152e-81	-4.04979e-81	-9.3726e-81	-1.04204e-80	-4.99772e-81	1.54194e-80	3.39965e-82	-6.29514e-82	-1.09283e-80	3.92858e-81	6.39047e-81	-3.11308e-82	-2.66493e-81	1.45398e-159
2.5013e-82	4.75641e-82	-5.79994e-82	-1.0633e-82	-2.64305e-83	-2.60321e-82	-1.04793e-82	-2.63271e-81	-9.97626e-84	-5.18027e-82	1.46198e-81	-3.21386e-82	4.50666e-82	2.27062e-82	2.34198e-82	-4.29063e-83	-6.56782e-85	7.53197e-82	-1.13649e-81	1.22822e-82	-6.83003e-82	2.04148e-82	-9.05568e-83	-3.87753e-83	5.15683e-83	-1.57015e-81	-7.00779e-82	-9.02259e-82	6.7166e-83	3.37957e-83	1.66383e-161
-5.37165e-83	1.56098e-82	5.85317e-84	1.31579e-82	1.16345e-82	-7.60155e-84	-6.0573e-83	-6.47314e-84	-2.14025e-83	1.74998e-82	-3.37568e-83	-4.66171e-84	-2.50678e-83	-1.4655e-82	1.34446e-82	-2.66528e-82	2.5201e-83	2.58539e-83	1.09006e-83	-2.25219e-83	6.94433e-83	-2.89781e-85	5.39705e-83	4.3107e-83	-8.39024e-83	-1.41009e-82	-6.88731e-83	2.15243e-83	2.03194e-83	6.64146e-83	2.53843e-163
-5.84296e-85	1.69657e-84	-7.0729e-84	-7.08647e-86	-1.8542e-83	-2.47275e-84	-1.31146e-83	1.18336e-84	4.14537e-84	-3.04212e-84	5.59722e-84	6.1767e-84	2.0874e-83	-3.55115e-85	-1.38267e-83	-2.82514e-84	-1.24588e-83	3.73208e-84	-7.27187e-84	-1.77417e-83	9.08829e-84	6.69444e-84	-3.71823e-85	-1.17138e-83	-3.96475e-84	-2.59362e-84	5.87518e-84	1.25688e-84	-1.63994e-83	-7.94722e-86	2.43655e-165
4.81568e-85	6.82145e-86	-8.96708e-86	-1.15859e-85	2.64871e-84	4.41095e-85	-8.11529e-87	-7.72641e-85	4.56783e-85	5.76325e-85	2.31573e-85	-4.21197e-85	-1.14598e-86	2.43319e-86	-1.11279e-85	-1.89438e-85	-5.32916e-85	-1.56518e-84	-5.94535e-87	3.09746e-86	-8.52489e-86	-7.92623e-86	3.38779e-86	-6.4622e-85	-7.01585e-85	1.65024e-85	1.99327e-88	-1.46667e-85	-1.53111e-85	-3.18739e-86	1.26186e-167
-1.08935e-85	-5.79895e-86	6.97617e-87	1.02818e-86	-5.30427e-88	3.67469e-86	-9.05667e-87	8.08224e-86	5.42697e-86	-5.17524e-87	-6.39491e-87	3.33075e-86	-4.84277e-86	1.05635e-86	-4.27025e-87	1.35982e-85	-1.52425e-85	6.23679e-86	-2.41795e-87	-5.81561e-87	4.08385e-86	2.06892e-86	1.05336e-85	5.13267e-87	1.42973e-85	-4.93315e-86	3.37783e-85	1.94235e-86	-3.97923e-86	1.0468e-86	2.2786e-169
-1.73118e-88	7.201e-88	1.1634e-87	-4.16111e-88	7.04485e-88	-1.91908e-87	1.48743e-87	-1.2868e-87	-3.26317e-87	7.63279e-87	-1.46634e-87	-2.91132e-87	9.34409e-87	-7.68514e-87	-2.93705e-87	-5.21365e-87	2.74486e-89	1.02182e-87	2.82368e-87	1.95975e-87	2.32094e-88	-7.37816e-87	1.94856e-87	1.85188e-87	-3.89318e-87	-1.32179e-86	-5.79356e-87	6.86915e-87	7.51451e-88	8.50098e-89	6.17608e-172
-9.36826e-88	8.38011e-89	1.27062e-87	8.75111e-88	-7.57559e-89	-4.31539e-89	-1.47531e-88	1.25176e-88	-8.47796e-90	1.7236e-88	-1.29343e-87	3.76752e-88	-4.32928e-88	-5.89046e-89	3.46406e-88	-1.9491e-88	-1.03579e-88	1.45055e-88	-4.67331e-88	-5.52275e-88	2.4558e-88	-1.30502e-88	5.21094e-89	-7.05169e-89	-7.91238e-88	-7.92851e-89	-2.71973e-88	-1.82005e-89	1.88247e-90	5.69687e-88	7.17494e-174
3.51211e-89	1.42531e-88	-1.49734e-89	-4.46629e-89	-7.11758e-90	-2.62345e-89	-3.24303e-89	-1.69163e-90	4.24667e-89	-5.93265e-90	4.54685e-89	-2.05923e-89	-2.19244e-89	-4.22167e-91	9.3541e-89	2.00837e-89	-5.56139e-89	4.45291e-89	-9.83528e-90	-3.0531e-89	5.79548e-90	-1.56946e-89	-2.42767e-89	1.31002e-88	-3.28229e-89	4.60806e-90	-2.07797e-89	-3.79496e-89	1.00678e-88	-6.21401e-91	7.67676e-176
7.86428e-91	-1.00567e-90	-2.14934e-90	3.59552e-90	-2.91141e-91	5.27744e-90	-1.68507e-90	-1.83188e-90	-5.02129e-91	7.59504e-90	-5.5033e-91	-2.33571e-91	3.63981e-91	-7.54084e-91	-2.37183e-90	-3.38699e-90	1.46794e-90	7.7264e-92	5.08672e-90	-8.80895e-91	-2.53706e-90	9.5244e-90	-1.99533e-91	3.28087e-90	5.25652e-92	1.86363e-91	1.97852e-90	-1.46708e-91	5.73271e-91	2.86659e-91	2.70552e-178
-2.13384e-92	1.33245e-91	-8.06444e-92	-7.39536e-92	9.92868e-92	3.3299e-93	-5.14553e-91	-1.96556e-91	-6.64369e-92	4.79353e-91	-7.24924e-93	1.10352e-91	2.5727e-91	4.08368e-91	4.29506e-91	-1.79982e-91	4.84861e-91	1.87076e-91	1.97251e-91	-7.71171e-91	-1.12291e-90	-1.58173e-91	-5.63224e-91	1.6877e-92	8.68771e-93	-7.39289e-93	-4.03293e-92	7.89704e-92	-7.84479e-92	1.41333e-92	3.5612e-180
-3.99154e-92	-1.24786e-93	1.04842e-93	2.03294e-92	5.73593e-94	2.6327e-92	-4.34982e-92	-9.59379e-93	-3.72323e-93	-4.16194e-93	-1.71243e-93	1.9037e-92	1.237e-92	-1.56814e-93	1.06083e-94	7.74729e-92	-1.69269e-92	2.35849e-92	2.2929e-92	1.02955e-92	6.69517e-94	6.78947e-93	-4.2647e-92	-5.76389e-94	1.10198e-92	-5.41355e-93	5.1892e-92	-5.59327e-92	3.15826e-92	-2.04969e-92	2.19705e-182
-3.70617e-95	-4.28396e-94	1.05695e-94	2.56001e-93	4.24816e-93	8.49067e-95	7.33776e-94	-8.01211e-95	-2.54172e-93	7.18773e-94	2.89702e-93	1.12096e-93	1.46237e-94	-1.55981e-94	-1.18228e-93	-3.32174e-93	9.98452e-94	-2.59656e-93	-8.9185e-95	-1.16706e-93	-6.18293e-95	5.2914e-93	-1.53574e-93	8.23558e-94	1.00387e-92	-2.1972e-93	9.08357e-94	3.23403e-94	1.09461e-93	4.28798e-96	2.02331e-184
6.75702e-95	1.46004e-94	4.96109e-94	-9.20975e-95	-2.20871e-94	-3.84285e-94	2.47921e-95	-1.904e-95	-1.00247e-94	-6.46256e-95	7.66162e-96	-7.41117e-95	2.28946e-95	2.2311e-95	2.89954e-94	-4.13988e-95	-1.25639e-95	-4.93148e-95	-3.45979e-96	-6.97298e-96	-1.42406e-94	-1.46057e-94	-1.36382e-94	-2.27757e-95	-3.58797e-95	2.52725e-94	-2.23344e-95	-3.47875e-96	2.97925e-95	2.83523e-95	7.15252e-187
6.32259e-96	2.48941e-96	-3.83349e-95	2.39476e-96	-1.13305e-95	4.76913e-95	6.59588e-96	-5.48105e-96	-3.04096e-95	1.71855e-96	-3.3688e-96	9.74812e-97	-1.58995e-95	-2.21606e-96	4.75571e-95	-1.90022e-96	4.98282e-96	1.18385e-95	4.83477e-97	1.97408e-95	2.85475e-95	2.36465e-96	2.41594e-95	-6.7258e-96	2.49191e-96	1.73774e-95	4.53743e-96	-2.0359e-95	1.47433e-95	3.34868e-96	1.04371e-188
9.74932e-97	5.1047e-99	-9.88435e-97	3.10369e-98	1.75634e-97	3.2044e-97	-9.68826e-97	-8.58241e-97	3.30193e-98	3.77483e-97	1.5113e-97	3.65322e-97	1.59886e-96	1.92289e-96	1.28648e-97	4.04863e-98	1.74592e-97	-1.78546e-96	1.75597e-96	-2.31119e-97	3.81417e-98	-3.32176e-97	3.40381e-96	-1.15733e-96	7.23717e-98	4.02039e-97	-4.87777e-98	-3.15319e-96	-8.00941e-97	-2.38767e-98	4.04554e-191
1.09237e-97	-5.021e-99	7.54855e-98	-4.98646e-100	-9.21327e-99	-1.2972e-97	4.51592e-99	-2.70011e-98	-9.82955e-98	1.97579e-98	3.78535e-98	-5.70996e-99	2.62006e-97	2.48592e-99	4.14887e-98	-7.40046e-98	4.17616e-98	-2.01872e-98	5.04785e-97	1.29964e-99	-3.79256e-98	3.42295e-98	-1.70996e-97	2.01653e-101	1.27331e-98	1.24949e-97	-8.13504e-99	9.11919e-97	2.17837e-98	-7.13298e-98	1.2645e-192
-5.1199e-99	-3.8597e-98	-1.44385e-98	-4.06752e-98	-4.16648e-100	5.44939e-98	1.9995e-98	-1.2744e-98	-2.12808e-98	-1.04438e-98	-2.44234e-99	-1.94896e-99	2.03493e-98	4.84905e-98	-4.38735e-100	1.84093e-98	-2.15469e-98	-1.76935e-98	4.80454e-99	-6.85934e-99	-2.971e-98	2.8127e-99	1.80306e-99	-7.11097e-99	-1.35329e-99	-3.40214e-99	1.62474e-98	-2.03046e-99	2.012e-99	1.87239e-98	1.30151e-194
3.54983e-100	-1.37799e-100	2.11269e-100	-2.70404e-100	-3.73088e-101	-2.70796e-99	-6.34823e-101	-2.79612e-100	3.67911e-100	5.80151e-100	-2.9888e-99	-1.47033e-99	1.19193e-100	-9.92536e-101	3.60982e-100	3.43541e-99	3.44528e-100	-2.7818e-100	2.24381e-100	1.63248e-99	-3.34927e-100	7.78428e-101	-2.26723e-99	-4.35652e-100	3.01478e-100	-5.44322e-100	-5.32196e-101	1.69946e-99	-8.6769e-102	-2.24807e-100	4.28912e-197
3.88987e-100	1.24855e-101	1.62499e-100	1.08373e-100	-2.99193e-100	6.58941e-101	-3.59754e-101	8.30834e-103	-1.03283e-101	3.31675e-101	-3.89392e-101	7.25061e-102	3.30217e-101	1.78125e-100	-6.45105e-101	-2.38941e-101	7.0692e-101	-9.52728e-101	-5.8821e-101	-1.60085e-100	6.11077e-101	-2.53973e-101	2.11107e-102	2.75287e-101	6.58644e-102	-5.62872e-101	-9.39052e-101	1.5794e-100	5.15131e-101	1.32287e-101	4.13204e-199
5.05488e-103	9.56517e-102	-1.05185e-101	-1.05896e-102	6.04906e-103	2.43598e-102	1.03173e-101	2.53528e-102	4.62236e-102	1.01895e-101	-7.23395e-102	2.50372e-102	2.865e-103	4.22686e-102	3.18956e-102	-2.90619e-101	-2.82625e-102	1.6166e-102	-9.0707e-102	-3.63718e-102	2.68587e-102	1.12924e-102	2.10547e-102	6.00134e-102	7.96063e-102	2.30911e-103	7.19727e-102	1.4473e-101	-3.35154e-102	1.41634e-101	2.07076e-201
-1.93838e-104	-1.44152e-102	3.98545e-103	-4.97478e-104	-3.33418e-103	8.31339e-103	3.63834e-102	-4.92083e-102	1.41755e-102	-8.30992e-103	-3.0892e-104	4.28868e-103	2.80058e-103	-1.45132e-103	-8.19046e-104	2.34385e-102	-1.05586e-102	1.48278e-102	4.65066e-105	-1.57856e-103	3.6254e-103	-6.492e-104	1.41281e-103	4.85305e-103	-1.24416e-102	1.94817e-103	-3.64992e-103	-2.35637e-102	-4.29127e-103	3.32919e-104	6.01651e-203
-1.33384e-103	-1.60945e-103	2.00015e-104	1.08564e-103	-1.65235e-103	5.85567e-104	4.14251e-104	1.2706e-103	1.43505e-103	7.90375e-104	2.52909e-103	5.02213e-104	7.10681e-105	6.50629e-104	-3.32576e-104	7.2437e-105	-1.19095e-103	7.53129e-104	-4.9687e-104	5.00041e-104	-1.29599e-103	-3.53254e-104	-5.98706e-104	4.02553e-104	-1.26759e-103	-1.92901e-104	4.25892e-104	-3.85358e-104	1.35929e-104	8.16187e-104	2.77899e-205
-5.34544e-105	-8.09224e-106	9.23772e-106	-1.7678e-105	1.78751e-105	-7.2978e-107	-2.41581e-105	1.05622e-105	6.062e-106	-3.36786e-105	-1.39279e-105	8.16378e-106	-7.12405e-105	8.72152e-106	4.71376e-105	-1.28923e-105	-1.56391e-105	5.30267e-106	-1.64301e-105	-2.84495e-106	1.27367e-105	-1.37757e-104	-6.66562e-106	-8.01058e-105	1.12447e-104	8.69985e-105	-7.96883e-105	-5.54389e-106	2.17124e-106	-2.39287e-106	6.60628e-208
-2.00332e-108	-1.63842e-106	3.54043e-106	9.36142e-107	3.77411e-106	-1.45367e-107	1.55703e-106	1.87254e-106	1.31554e-106	1.36487e-105	-1.60767e-105	2.15207e-106	5.47063e-106	-2.7861e-106	-5.30315e-107	1.59922e-107	-1.52677e-106	-3.22988e-106	-1.45455e-105	-9.0406e-106	-8.58254e-107	2.90867e-106	5.78009e-106	6.60029e-106	-4.00636e-107	1.51667e-106	-2.64976e-106	-8.75136e-106	2.91518e-107	1.58937e-106	1.00632e-209
3.38131e-107	-1.15185e-107	6.99403e-107	1.44978e-107	4.79856e-108	3.62934e-108	7.8568e-107	2.76466e-108	7.21336e-107	4.37038e-107	-1.13699e-106	5.95182e-107	-2.80332e-107	-6.32176e-107	2.35287e-107	-7.8424e-107	-1.36767e-106	-1.00404e-107	-2.82302e-107	1.01093e-107	-1.57193e-108	-5.31671e-107	5.49938e-108	-1.06824e-106	3.17056e-107	5.83309e-107	-4.57669e-108	2.11671e-107	8.03329e-108	4.60252e-107	8.86999e-212
1.29679e-107	3.16463e-109	2.37636e-111	-5.55778e-109	-6.40257e-108	-2.3154e-108	-3.13575e-109	2.93522e-108	1.70742e-108	-1.06845e-108	2.10663e-108	-3.6127e-108	-7.19514e-109	-1.00836e-109	1.05133e-108	2.78113e-108	1.64395e-107	7.99023e-109	-3.14139e-109	2.72761e-109	2.15655e-109	6.88619e-108	1.57294e-109	-4.14562e-110	-2.26989e-108	2.24705e-108	5.27316e-109	-1.50532e-108	-9.63782e-109	1.57323e-110	5.86792e-214
-2.60609e-109	6.09244e-110	-8.51485e-110	4.94743e-109	6.04861e-109	3.8439e-109	-2.83717e-109	1.09377e-109	-3.90285e-110	7.06316e-109	-5.62144e-109	6.63984e-109	2.41189e-110	-2.06015e-109	-6.44802e-110	-3.85466e-109	3.61033e-109	-8.47642e-110	-4.28148e-108	3.56498e-109	-2.64385e-110	-8.2417e-110	-1.82144e-109	-8.91045e-110	3.84414e-109	7.61608e-110	-1.48107e-111	1.60762e-110	-9.14026e-110	-2.20619e-110	2.11898e-215
-1.29514e-110	-1.76571e-109	-1.35052e-110	-1.66238e-110	1.76843e-110	3.16447e-110	-1.84603e-110	-1.02411e-109	1.03374e-109	-5.27267e-110	-4.50756e-110	-2.29749e-110	1.93635e-111	4.43324e-110	1.34214e-110	1.26694e-110	-7.16921e-110	-4.0382e-110	2.68277e-110	-4.68678e-111	5.82493e-112	-1.77347e-109	5.3963e-110	-1.64389e-110	5.78552e-111	1.65052e-110	2.00023e-110	3.12771e-110	3.03116e-110	-7.77821e-110	1.13082e-217
-1.57157e-110	1.51384e-111	-1.78542e-111	-2.42984e-111	1.69554e-111	2.74374e-111	-2.9517e-111	1.5046e-111	9.15877e-111	-1.30083e-110	1.31143e-111	-3.466e-111	-3.28757e-112	-7.51378e-112	-1.22677e-112	5.12547e-111	-1.22104e-111	5.04541e-112	-3.70627e-111	-1.58111e-111	4.22057e-112	-2.35623e-111	3.90953e-111	-1.59639e-112	5.90026e-112	1.99003e-111	-1.78007e-111	-4.97276e-111	-1.44354e-111	2.68406e-111	6.54052e-220
4.55683e-113	2.59633e-112	-8.60187e-113	-1.07486e-113	-2.35299e-112	1.23805e-112	-2.19342e-112	-2.07216e-111	4.27574e-112	6.32293e-112	4.90447e-113	-7.14997e-113	7.12683e-112	4.16567e-112	-2.86041e-113	1.37516e-112	-3.11186e-112	-3.99915e-112	-1.26546e-112	5.96268e-112	6.85545e-113	1.45087e-111	4.77381e-112	-1.60604e-112	-3.0093e-113	-2.42298e-112	-1.95274e-113	-2.23687e-112	-3.14955e-112	-2.17941e-112	9.02944e-222
2.15374e-114	3.06674e-115	-1.78549e-113	-8.62349e-115	-2.52541e-113	-6.3909e-114	-2.16019e-114	-4.12426e-114	-6.30625e-113	2.32089e-113	-7.89302e-113	6.04566e-113	1.03086e-113	6.81092e-114	-4.67847e-115	1.23827e-113	-5.55119e-113	1.14154e-114	4.48298e-115	-1.00928e-112	-1.39483e-113	-1.75753e-113	-1.68819e-113	1.85774e-114	-1.20597e-113	-1.78763e-113	-5.86092e-113	-3.97769e-113	1.86855e-113	-5.62521e-114	3.56557e-224
-3.23256e-114	1.28119e-115	5.66388e-114	-1.93827e-115	-2.1564e-114	5.25443e-114	-1.7047e-114	2.05816e-114	-1.34826e-114	-3.01508e-115	-1.07431e-114	1.21817e-115	-1.13021e-115	5.73728e-115	-3.00912e-114	-8.33787e-115	-9.03655e-114	-1.22021e-114	1.67102e-114	-2.53653e-115	-9.48218e-115	4.07736e-114	-4.84687e-115	-3.74338e-115	-9.22047e-116	6.63444e-115	-2.96372e-115	-3.93195e-114	5.38309e-114	3.12458e-114	2.53795e-226
-2.71935e-115	-2.12608e-115	-1.81197e-115	-4.60602e-116	-1.14085e-115	2.35977e-117	2.11605e-115	-5.26486e-116	3.79945e-116	-1.78255e-115	2.78197e-115	8.62338e-116	3.06163e-115	2.21174e-116	3.20516e-116	-8.98599e-117	-6.67176e-116	-3.29605e-115	5.35072e-115	-8.14401e-116	8.01052e-115	-9.43314e-116	-2.40418e-115	7.7841e-117	3.08582e-115	6.56938e-116	-1.1456e-116	3.69875e-116	-5.73774e-116	1.51094e-117	1.64686e-228
-7.9488e-117	-7.04417e-118	3.55423e-116	-2.60154e-117	-1.32327e-116	5.31691e-117	1.26006e-116	1.93749e-117	1.09795e-116	1.61478e-116	-7.62041e-116	-1.67176e-115	-3.28163e-116	1.01362e-116	7.39614e-116	-5.80182e-116	-8.21272e-117	1.8673e-116	2.76015e-116	5.74871e-117	1.22025e-116	-1.62507e-116	-2.87664e-117	4.42278e-116	-1.08661e-116	-8.59508e-117	7.35329e-117	-3.26478e-117	-4.11222e-116	-1.1755e-116	5.1526e-230
-1.26585e-119	-4.13446e-118	-2.36966e-117	-5.09675e-118	3.70585e-118	1.03184e-117	-3.51342e-118	-8.24571e-118	-3.52417e-118	-3.07514e-118	6.85722e-117	3.94031e-119	1.16715e-118	8.11873e-118	-3.21325e-118	-1.31054e-118	-4.16658e-117	-1.16506e-117	1.54844e-117	-6.43665e-117	-3.59732e-117	-9.11235e-120	-7.98051e-118	-8.54472e-118	-3.74953e-117	5.46616e-118	1.53401e-117	7.75907e-119	-1.2935e-117	-1.21286e-117	1.52801e-232
-1.49238e-118	-2.00318e-121	-3.88619e-120	-2.30952e-118	5.91422e-120	-3.59188e-118	8.48627e-118	-3.75914e-119	-6.69288e-120	4.30022e-119	-2.7871e-119	-3.40999e-118	2.70594e-119	-3.94646e-118	-2.96043e-118	1.34499e-118	-5.90735e-119	-1.13669e-118	-9.23971e-119	-2.18389e-118	7.74599e-119	1.63309e-118	-1.01617e-119	4.58766e-118	-1.05604e-118	6.17628e-119	1.25247e-118	2.56014e-119	-6.66048e-119	-4.23681e-119	1.66084e-234
3.39023e-120	-1.28607e-120	-8.75332e-122	-1.22422e-120	-1.46169e-119	2.85183e-120	-5.15208e-120	9.04865e-120	-2.16613e-121	5.94282e-120	4.14933e-120	-5.87562e-120	1.65101e-120	8.85763e-120	-2.43877e-119	1.38749e-119	6.23993e-121	3.00078e-119	-1.14045e-119	6.05919e-119	-4.42681e-119	1.73154e-119	2.63871e-120	-8.49741e-120	2.37523e-121	-1.98118e-121	1.58832e-119	-6.69447e-121	-7.77393e-120	-8.86739e-120	8.73327e-237
2.31799e-120	-1.02918e-121	1.38333e-120	-1.1913e-120	-2.03824e-121	-7.12513e-121	7.70989e-120	-7.31296e-121	-3.76284e-120	7.5791e-121	-1.35729e-121	9.61762e-121	2.00318e-120	-2.01311e-121	5.48963e-121	-6.39899e-121	2.16441e-121	-1.09129e-121	-6.71216e-121	3.86432e-120	6.61249e-121	-4.8969e-120	-3.82879e-121	2.65711e-120	-1.46995e-120	-4.92607e-122	-4.43096e-121	-2.51773e-120	-8.2369e-121	-2.8019e-120	1.53977e-238
1.12982e-121	9.10922e-122	2.68069e-121	-2.52238e-123	2.30173e-121	-2.92382e-121	-1.88941e-123	-8.85357e-122	4.06794e-122	2.43538e-121	-1.0426e-123	8.26099e-122	1.80051e-122	-2.05243e-122	-5.58899e-123	-9.75439e-122	1.76724e-121	-1.84536e-123	8.58002e-123	-5.93214e-123	1.88084e-123	2.71261e-121	-1.59368e-121	5.10464e-121	-2.41939e-121	7.151e-121	8.04416e-122	-2.74363e-122	4.08785e-122	2.15108e-122	1.28748e-240
-9.37918e-124	-1.34982e-123	4.14671e-123	-1.88529e-123	1.01228e-122	2.20049e-122	3.15042e-122	3.99796e-126	1.97776e-123	-7.34094e-123	5.89773e-123	-1.43676e-122	6.10325e-123	-2.5547e-123	4.64885e-123	-5.74852e-123	4.99002e-122	-2.30467e-123	-1.68862e-122	-9.01083e-124	1.82689e-122	7.32958e-124	2.60659e-122	-1.27479e-123	1.10326e-122	4.03417e-123	3.02361e-123	4.05535e-122	-1.74272e-122	-1.23701e-122	8.04519e-243
-2.96524e-123	-2.33275e-124	-5.41999e-124	-1.02425e-123	-4.45614e-124	2.37479e-123	1.09831e-124	8.45873e-124	8.27337e-124	2.54297e-123	-6.21647e-125	-4.24346e-125	6.19288e-125	-3.64044e-123	2.27393e-124	3.20972e-124	1.37727e-124	6.93803e-125	-1.40904e-124	-4.73538e-124	1.48222e-124	-3.52604e-124	-1.03259e-123	8.50259e-124	2.04809e-124	1.65254e-123	6.29006e-124	-1.16028e-124	8.67706e-124	1.78217e-124	4.34939e-245
5.49549e-125	-5.28156e-125	-1.444e-124	-1.40191e-124	-1.70587e-125	-8.26542e-126	-5.26047e-125	-9.35412e-125	1.67063e-124	-1.3258e-124	-1.65321e-125	-2.71696e-125	3.3404e-126	1.02254e-126	-3.1091e-124	3.5455e-126	-6.76377e-125	8.28702e-126	7.04807e-125	2.59224e-125	2.70515e-125	-1.56977e-124	7.25364e-125	9.22535e-125	-6.67782e-125	-3.5938e-124	-1.992e-125	-6.14711e-126	1.32447e-125	-2.01552e-124	4.25655e-247
-3.81066e-126	-6.35477e-126	8.42668e-127	1.33596e-126	3.93919e-127	8.94123e-126	-8.15412e-126	1.05092e-126	2.97977e-126	-1.16421e-125	4.85584e-127	-2.11804e-125	1.09323e-126	1.67333e-127	-2.61581e-125	7.99369e-126	-1.4383e-127	2.32461e-126	1.62617e-126	-7.1473e-126	-1.71656e-125	-3.96074e-126	-1.00705e-126	-5.69554e-126	9.05603e-126	1.0175e-125	1.25194e-125	-4.43742e-127	-1.09635e-125	1.31425e-125	2.58608e-249
1.25865e-127	3.43613e-128	1.33942e-128	8.43261e-127	-4.36201e-127	-1.31257e-126	-3.07456e-128	-8.46025e-127	-8.97642e-128	2.50633e-127	-1.25024e-127	-4.77046e-127	2.1706e-126	-2.87136e-127	2.63415e-127	2.66211e-127	1.15686e-126	7.02919e-129	1.52397e-126	1.06989e-126	-4.07088e-127	8.97708e-127	1.8204e-127	8.00752e-127	1.35843e-126	5.13302e-128	4.98774e-127	3.26457e-127	-5.35401e-127	7.44939e-128	1.75534e-251
1.40386e-128	-1.77125e-128	-3.23832e-127	8.51695e-128	1.04518e-127	-4.62026e-128	8.93818e-129	4.28313e-129	-6.75267e-129	3.75176e-129	-4.61431e-128	-2.11132e-128	3.54089e-128	-1.08628e-128	8.87476e-128	-2.22162e-128	-8.52687e-129	-6.68825e-128	-3.55504e-128	4.2125e-128	2.69689e-128	1.13387e-127	3.65982e-128	-3.99206e-128	6.46315e-128	4.74468e-129	1.49324e-128	-1.20473e-128	1.50354e-128	-5.02027e-128	1.69581e-253
4.20884e-129	3.96029e-130	1.23799e-129	-1.6364e-129	6.05973e-129	-1.90972e-129	6.50154e-129	2.45494e-129	-3.74196e-130	-1.69591e-130	2.71598e-129	-1.56039e-129	-1.96828e-128	2.59891e-130	3.27159e-129	2.4567e-130	2.45043e-129	5.16295e-129	-7.66908e-130	8.74423e-130	-1.67652e-129	1.66824e-129	7.48819e-130	-7.06548e-129	-1.48438e-129	-3.86762e-129	4.9498e-130	1.00887e-129	1.51238e-128	-2.4282e-129	8.62106e-256
7.12507e-130	1.90379e-129	7.04954e-132	-1.55296e-129	-6.22018e-130	4.85861e-130	-3.04335e-130	7.39024e-130	-8.95978e-130	1.11719e-130	-1.43748e-130	-1.60559e-130	-4.46241e-130	4.48745e-130	-6.64897e-130	-8.851e-130	-4.42618e-131	2.9044e-130	-1.93644e-129	-5.29607e-130	-1.65275e-130	-6.74527e-130	1.90117e-130	1.82376e-129	-1.99469e-129	-2.989e-130	-6.22408e-130	-7.07082e-130	-1.30041e-129	-5.99568e-130	2.52605e-257
1.1803e-131	-3.21135e-130	8.60851e-132	5.916e-131	9.03796e-132	-8.80092e-132	-8.16986e-131	2.37402e-131	-3.70112e-132	1.38661e-130	-1.44021e-130	1.05127e-130	-6.17939e-131	-6.23468e-131	-1.1397e-131	9.25872e-132	-1.37504e-131	-1.06382e-131	-3.94188e-131	-2.94849e-131	6.39394e-131	-5.20021e-131	3.87409e-131	2.35304e-130	-2.86762e-131	-4.50571e-131	-2.23348e-131	1.25442e-131	-1.30798e-131	1.98629e-131	2.43655e-259
4.71265e-132	-7.02423e-135	-1.08367e-132	7.20611e-132	-6.18326e-132	-2.84893e-133	2.55919e-131	7.0605e-132	-5.81483e-132	7.09731e-133	-9.13228e-132	-5.51984e-132	-2.06115e-132	5.79707e-132	1.86458e-131	2.23795e-133	-6.94304e-132	-6.0798e-133	-2.18149e-132	-1.18572e-131	-2.50593e-132	-1.46613e-133	1.22341e-132	6.21124e-132	-8.20791e-133	-3.66613e-132	-1.65838e-133	4.1649e-133	-6.94354e-132	5.77216e-132	1.68832e-261
-3.36599e-133	6.25037e-133	1.68182e-134	4.22208e-133	4.48898e-133	-7.22749e-133	8.61322e-133	-4.02386e-133	2.61662e-133	-7.29633e-133	4.35558e-134	4.94557e-133	-3.26056e-134	-9.50393e-134	3.11095e-133	-2.4756e-133	-1.43899e-133	-1.18036e-132	8.01697e-134	-9.97672e-133	-9.03349e-134	-5.50367e-133	-2.249e-134	3.67325e-133	-3.42026e-133	-4.15726e-134	-4.49221e-134	6.70902e-134	-4.73823e-133	9.67176e-134	6.54698e-264
8.66215e-134	-5.72722e-135	-6.27438e-134	8.77372e-135	1.65084e-135	-1.38276e-134	2.64181e-135	-4.21541e-134	1.20554e-135	4.84805e-134	-6.24472e-134	-2.66023e-134	-3.74541e-135	-1.03182e-133	1.05106e-133	4.69109e-134	-1.34878e-133	4.77598e-134	-6.98718e-134	-8.97414e-134	-2.67273e-134	-2.76623e-134	2.80838e-134	-5.94806e-136	-1.03856e-133	-3.65219e-134	2.51052e-134	-1.30339e-133	-6.16757e-134	-2.85281e-135	1.13623e-265
6.85291e-136	-2.44462e-136	-7.07243e-135	-1.41293e-135	-4.76968e-135	-1.16873e-134	-6.47397e-136	-2.91235e-136	3.99526e-135	9.63732e-136	-1.17144e-134	3.42266e-136	1.69366e-135	-5.37976e-135	-6.27257e-135	1.35507e-137	3.10361e-135	-8.76125e-136	-2.87661e-135	-7.6384e-136	-1.1051e-135	1.25413e-134	-5.68473e-136	3.02549e-136	-3.32414e-135	-6.88393e-135	2.85705e-136	-3.07629e-135	-2.40859e-135	3.64099e-136	6.8988e-268
2.21881e-136	1.67823e-136	1.06135e-135	-2.66734e-136	-3.12478e-136	4.79073e-137	-1.13774e-135	4.05483e-136	2.49218e-137	2.85301e-137	-3.39079e-136	-7.36525e-137	-8.36856e-136	-8.96074e-137	1.93842e-137	-2.22838e-136	-1.34646e-137	7.36429e-137	-9.72265e-137	-3.29884e-136	-4.69281e-136	1.06039e-136	-7.45879e-136	7.89671e-137	-1.18591e-136	-3.12638e-136	-1.17509e-136	3.978e-136	-4.27755e-137	1.04909e-135	6.01823e-270
1.32063e-137	2.99216e-138	-3.68258e-138	-3.08203e-138	1.37236e-137	1.05658e-138	-9.09378e-139	-2.98103e-138	3.91603e-137	-1.51668e-137	-1.46959e-137	-1.70664e-137	3.88832e-138	3.07759e-137	2.94234e-137	-7.24296e-139	3.29327e-137	-3.74123e-137	7.93014e-138	-1.15878e-138	-2.53683e-137	4.02011e-137	6.3469e-138	9.54476e-139	7.11556e-138	-3.20019e-137	-7.64742e-139	-1.26306e-138	2.43549e-138	3.29702e-138	1.0448e-272
-2.07624e-139	-9.3463e-139	7.58445e-139	-2.33576e-139	-9.48386e-138	2.124e-138	-2.08051e-139	2.26404e-139	6.75283e-138	-6.35246e-139	2.01838e-140	1.36699e-138	-3.20662e-138	1.58617e-138	8.39831e-138	1.86298e-139	1.13464e-139	1.83615e-138	2.92501e-140	-4.71659e-139	-3.1642e-138	-2.24535e-138	2.2374e-138	1.6188e-139	1.10744e-138	-2.01161e-139	2.16851e-138	-1.59273e-139	-4.61395e-138	-1.41408e-138	2.8031e-274
-1.1679e-139	-4.32976e-140	-8.36664e-143	2.5283e-140	-6.61475e-139	-3.11194e-139	1.05464e-140	2.38398e-139	1.73383e-140	-4.66767e-140	-1.44323e-139	2.72505e-140	-1.69061e-139	8.07681e-140	1.94102e-139	-6.11744e-139	2.69524e-140	-3.94102e-139	-4.12058e-140	-2.68829e-140	-2.31559e-141	-1.45039e-140	4.34048e-140	-1.16664e-139	5.08613e-140	1.40558e-142	5.58364e-139	-2.42275e-139	9.63559e-141	1.81716e-140	1.6262e-276
1.74798e-141	1.09288e-140	7.54319e-142	-1.27855e-141	2.08834e-140	3.04958e-140	-2.26948e-141	-4.50107e-141	-3.73796e-141	3.31606e-140	-2.16297e-140	1.76442e-141	-3.32621e-142	-1.24315e-141	7.08509e-141	-8.24925e-141	-1.30317e-140	4.35625e-141	-7.99648e-141	1.01869e-140	2.26728e-140	-1.85687e-140	4.9761e-141	-2.7788e-141	2.27942e-140	-2.42626e-140	-3.4959e-141	1.1273e-140	-2.7404e-141	-5.44177e-141	5.75322e-279
5.21561e-142	-7.82373e-143	1.58289e-141	7.71925e-142	2.34332e-142	-1.05811e-140	-1.28545e-142	-1.65972e-141	-1.82044e-142	1.27729e-141	-1.59029e-141	-6.84549e-142	-8.81317e-143	-9.62929e-142	-6.17684e-142	1.71463e-142	5.38168e-142	-2.01948e-142	-7.05905e-142	6.05034e-141	-7.57389e-141	4.32768e-142	-7.49375e-142	8.89007e-144	1.01934e-142	-3.73619e-143	-2.93888e-142	-3.71075e-141	-2.54221e-141	-2.14219e-142	2.40098e-280
-4.27088e-144	1.50237e-143	-4.03727e-143	6.61947e-143	-1.03086e-142	3.47535e-142	-8.32293e-143	-5.45603e-143	-6.15929e-144	-9.99591e-143	-4.43021e-143	-6.82376e-144	1.52415e-142	-5.19003e-143	1.35694e-143	3.28589e-142	7.117e-143	6.51366e-142	2.19868e-142	1.34146e-142	4.85258e-143	-1.25676e-142	-2.41106e-145	3.10848e-144	-1.2619e-142	-6.27909e-143	-2.88443e-142	6.32869e-144	1.52202e-143	-7.02453e-143	9.15796e-283
8.27279e-144	2.86586e-143	2.13128e-144	-2.82392e-144	-2.88683e-144	-1.26888e-144	-1.1554e-143	-1.84738e-143	3.19345e-145	-2.202e-143	1.69193e-143	-3.41287e-144	-7.01494e-144	1.19584e-144	-1.89752e-144	-7.31789e-145	3.69179e-143	-3.11166e-143	-1.87727e-143	1.72915e-144	-9.22721e-145	1.46062e-144	-4.44571e-145	8.37301e-144	4.75515e-145	-7.73922e-144	1.56601e-143	-2.83749e-143	-9.87892e-145	6.40157e-144	6.13698e-285
2.66736e-145	-1.9989e-144	-6.88231e-145	1.1262e-145	3.95713e-145	-1.01037e-144	4.29344e-145	-1.55105e-144	-1.18434e-145	-3.31087e-145	1.54544e-145	-9.86056e-146	3.3028e-145	-3.37233e-144	3.54769e-146	1.28923e-144	-3.6046e-145	9.84714e-146	9.89398e-145	2.88988e-145	5.56732e-145	-8.32089e-145	-5.64609e-145	-5.9508e-145	-7.07551e-145	-2.54126e-146	1.4913e-145	-9.53076e-147	1.16979e-145	-3.036e-146	2.50384e-287
-2.6333e-146	-1.70276e-146	1.58622e-146	4.44714e-146	-5.76302e-146	-7.93869e-146	1.51776e-146	8.28137e-146	4.67039e-146	-4.75368e-146	-1.62689e-146	-7.97933e-148	-9.97001e-148	-5.93635e-145	-2.13276e-147	3.25074e-146	5.41433e-146	-1.05324e-145	-7.49128e-146	-2.62773e-146	-2.82688e-146	1.26982e-146	5.88734e-146	2.56835e-146	2.98238e-146	-7.01039e-146	-3.19827e-146	2.89683e-145	2.49336e-145	-7.48523e-146	5.62024e-289
5.42548e-147	-2.44029e-146	-4.03959e-147	1.61609e-146	4.30303e-147	3.36116e-146	-3.0565e-147	-1.13807e-146	-1.01473e-146	6.87595e-147	1.29565e-147	-5.92464e-147	-1.94676e-147	-9.18091e-148	3.05334e-147	-1.59639e-146	9.58212e-148	-4.90464e-148	6.50159e-148	-1.96794e-147	-8.39591e-147	-6.09018e-147	4.50368e-148	4.02035e-148	-4.10111e-148	1.19951e-146	1.05068e-147	1.99408e-147	-4.11445e-147	-3.27005e-147	2.93554e-291
1.45372e-148	-1.62281e-148	1.69796e-148	-4.79523e-149	7.89608e-148	2.35282e-148	2.84411e-147	-2.31298e-147	3.02261e-147	8.82695e-148	-1.20958e-147	8.02487e-150	-2.14978e-148	-9.92309e-150	8.23779e-148	1.77335e-148	-4.50983e-148	-7.70207e-148	-1.31908e-147	-1.53614e-147	-3.28098e-149	-3.03891e-148	1.40937e-148	-1.5214e-148	-5.84904e-148	-1.02661e-148	4.26848e-147	-5.48191e-148	4.86724e-148	-3.73478e-149	5.04752e-293
-1.16386e-148	-5.47248e-149	8.95117e-150	-1.2619e-148	-5.6868e-149	1.29304e-149	-9.74458e-149	-3.6685e-149	1.30863e-148	-4.34424e-149	-5.39385e-148	2.43261e-149	7.75999e-149	-1.44095e-149	8.20686e-150	-1.66784e-149	-9.49091e-151	-6.47925e-149	2.22295e-149	8.51782e-149	7.52728e-149	-1.90351e-149	3.8523e-149	-1.6686e-150	-8.36551e-149	-1.96474e-148	-5.82886e-149	-6.37558e-149	1.68497e-148	3.3158e-149	4.65919e-295
3.82131e-151	-1.86462e-150	-6.15853e-151	-4.53076e-151	-7.51364e-152	-7.30513e-150	-1.18345e-149	-3.09308e-150	4.55596e-150	-5.31969e-151	-9.8989e-150	3.45121e-150	2.11499e-150	1.22157e-150	6.3674e-150	-8.13972e-150	-6.85607e-150	-5.41299e-151	5.8826e-151	-1.14746e-149	-7.81366e-150	2.81715e-150	-6.35835e-150	5.04754e-150	2.58988e-150	-4.05253e-151	-2.17907e-149	3.60199e-149	-4.74782e-151	-1.30623e-149	2.7151e-297
7.29378e-151	-1.26799e-151	2.57405e-151	-2.02937e-150	1.26168e-151	7.69059e-153	3.93421e-150	2.67111e-151	1.43881e-152	-8.70452e-152	-1.13847e-150	-5.81265e-151	-8.71282e-152	6.87918e-153	-1.06946e-150	-6.00036e-152	8.37815e-151	-2.91537e-152	2.00898e-150	4.03423e-151	-6.67933e-151	-5.18736e-151	-1.17553e-150	-2.58941e-151	1.41063e-150	9.49915e-152	5.85386e-151	-2.61163e-151	1.91069e-151	2.3534e-150	3.81452e-299
5.61095e-152	1.06461e-151	-3.35444e-152	7.76977e-154	4.37552e-153	5.10552e-152	1.23577e-152	2.84144e-152	-2.21224e-153	-4.68821e-153	1.46193e-152	6.43646e-152	2.48727e-152	-1.51559e-152	-9.45772e-154	-1.59638e-152	3.78836e-153	8.31522e-153	-4.55971e-153	9.5578e-153	-1.26148e-153	5.1967e-152	6.36053e-152	-2.62693e-152	1.07323e-151	1.93824e-151	2.6412e-151	-4.01264e-154	8.13122e-153	1.05184e-152	1.51337e-301
5.54904e-153	-2.05018e-153	4.62125e-153	1.42876e-153	-2.42414e-153	1.75818e-155	2.67481e-153	3.75327e-153	-5.8687e-153	6.51005e-153	-7.7387e-154	1.38176e-154	-3.62755e-153	2.29354e-153	8.03863e-153	-6.8495e-153	-2.56325e-153	1.5036e-152	1.27985e-153	-1.97583e-154	-5.17055e-153	1.35198e-152	7.28753e-154	5.24185e-153	-7.64112e-153	-3.44023e-153	2.85836e-153	4.87571e-154	2.33255e-153	-1.0712e-153	8.4998e-304
-7.42673e-154	-6.55564e-154	3.36821e-154	3.01854e-154	9.86433e-155	-2.811e-154	1.34146e-153	4.99394e-155	1.33111e-154	-1.02604e-153	-1.63895e-154	-7.99255e-154	-3.08038e-154	-7.58116e-154	1.42629e-154	4.3504e-154	-4.67671e-154	-5.94626e-154	-1.29866e-155	-1.23148e-154	-9.09831e-155	-5.52634e-156	-4.43936e-155	9.63245e-155	-3.07824e-155	-5.78781e-154	3.97595e-155	-1.03455e-154	1.64658e-154	-3.40135e-154	6.79024e-306
9.42421e-155	-3.04959e-155	-5.98651e-155	4.52998e-156	1.31644e-155	6.17908e-156	-1.94121e-154	-1.26907e-154	-3.94112e-156	2.70571e-155	-4.66751e-155	9.25547e-155	4.0587e-155	3.3512e-157	-3.83243e-155	6.56072e-155	-1.38245e-155	7.13915e-156	-1.04621e-154	-6.81443e-155	2.11463e-156	-1.69849e-155	-2.17793e-155	-2.17971e-155	2.33693e-155	-2.86933e-155	1.69017e-155	-4.0574e-156	-4.13376e-155	1.04291e-154	1.17659e-307
-3.23556e-156	-4.17077e-157	-3.96979e-156	-4.01719e-157	-4.6152e-156	-6.53795e-157	-2.00883e-157	1.93556e-156	1.89582e-156	2.15139e-157	-1.49213e-155	-9.99386e-157	-1.06649e-156	-9.54946e-157	-3.00107e-156	9.36975e-157	-2.12619e-157	-3.94761e-156	-2.17909e-156	-2.84401e-156	1.6796e-156	-1.61748e-156	-5.38868e-156	-3.89088e-156	-6.8123e-156	-3.44496e-158	3.45542e-156	-5.81429e-157	-1.84865e-157	-1.25304e-156	0
4.62702e-157	1.00209e-157	6.15274e-157	-2.20073e-157	-1.72446e-157	-2.63125e-158	9.70928e-161	6.05651e-158	-8.62215e-158	-8.6204e-157	4.47647e-157	1.80727e-157	1.53053e-157	-3.66835e-158	2.05238e-156	-1.46236e-157	5.52397e-157	2.33693e-158	2.03498e-157	-9.76609e-158	-2.85483e-157	2.29634e-157	-3.35202e-158	8.40705e-157	-3.19717e-157	-1.06537e-159	2.69372e-157	8.37535e-158	4.55344e-157	-3.02427e-157	0
-2.97643e-158	-1.87697e-158	1.20477e-158	-2.03701e-158	6.65252e-159	1.64557e-159	-3.74084e-158	-1.8295e-159	6.5592e-159	1.52123e-158	6.48127e-158	1.60452e-160	-2.4232e-159	-6.97183e-158	8.84622e-159	3.35146e-159	-1.19646e-158	-2.20577e-159	1.12357e-158	-1.14966e-158	-6.88436e-158	-2.71119e-159	-5.86149e-158	-4.05085e-159	-7.9053e-158	-2.88177e-158	8.08763e-159	-3.79921e-159	-1.71435e-157	-3.93017e-159	0
8.7323e-159	4.33248e-161	2.23342e-159	-6.87564e-159	-1.04645e-160	9.13423e-159	4.49756e-159	-6.44818e-160	-1.37475e-160	4.53391e-160	-2.46367e-160	-1.72131e-159	-1.54693e-160	2.40777e-159	-5.28441e-159	7.09765e-159	4.54367e-159	-1.97495e-159	-6.66038e-159	4.44611e-159	-7.61473e-159	3.97034e-159	1.17153e-158	1.74994e-160	-3.50209e-159	-6.14946e-159	2.34294e-159	-3.00282e-159	1.09977e-159	9.95175e-161	0
-3.07501e-160	-6.88515e-160	4.52204e-160	-7.94655e-160	7.11503e-161	2.07722e-160	-8.02596e-161	-2.34112e-160	-3.37561e-160	1.0144e-160	1.02449e-160	-4.22863e-161	-3.49971e-162	-1.1259e-160	2.22682e-160	8.25109e-161	9.09133e-160	-4.03506e-161	2.31649e-160	-2.91564e-160	1.20096e-160	2.18646e-160	3.03662e-160	-6.25032e-161	-1.21497e-161	1.89838e-160	5.52145e-161	-1.45044e-160	7.68539e-162	2.41508e-160	0
-1.36966e-161	-8.82659e-162	5.07076e-162	-7.95634e-162	3.02022e-161	2.01291e-161	-5.84077e-162	4.85102e-161	5.64635e-162	-2.75608e-162	-2.95619e-161	-4.74851e-162	-1.16419e-161	-5.70365e-161	-3.25083e-161	6.20105e-163	5.56548e-162	-1.31102e-160	-3.47572e-161	4.57461e-162	4.00399e-161	-4.22077e-161	-2.70838e-161	2.81467e-161	4.81767e-161	-3.40614e-161	9.84235e-161	1.82317e-161	2.74146e-162	5.76567e-162	0
-1.55208e-162	9.37896e-163	-2.94092e-163	-9.53221e-163	-1.46724e-163	-8.80062e-164	4.51386e-163	2.91489e-162	3.70779e-162	9.88998e-163	5.21722e-162	-6.32132e-162	1.97944e-162	5.92751e-162	3.02544e-162	-4.42394e-163	9.53513e-163	-5.19401e-162	-1.6941e-163	1.53657e-163	2.20821e-163	-3.59837e-162	1.19154e-161	-1.00664e-161	-1.62336e-162	-6.34617e-162	-1.8409e-162	5.31391e-162	-6.69978e-163	-2.57327e-163	0
-4.50478e-164	-8.84749e-164	-4.63351e-163	2.15615e-163	3.79725e-163	2.41799e-164	-2.26844e-163	-4.61879e-163	2.87378e-163	2.48998e-164	1.05505e-162	6.66029e-163	1.14416e-164	2.5006e-163	1.37842e-162	-7.02581e-163	4.30871e-163	1.33165e-163	-8.6901e-163	-9.92706e-164	2.82435e-164	-2.1885e-163	6.21826e-163	9.43448e-164	-1.12935e-164	5.45963e-163	7.15808e-163	-4.93471e-164	-1.14811e-162	1.1723e-163	0
-4.50478e-164	-8.84749e-164	-4.63351e-163	2.15615e-163	3.79725e-163	2.41799e-164	-2.26844e-163	-4.61879e-163	2.87378e-163	2.48998e-164	1.05505e-162	6.66029e-163	1.14416e-164	2.5006e-163	1.37842e-162	-7.02581e-163	4.30871e-163	1.33165e-163	-8.6901e-163	-9.92706e-164	2.82435e-164	-2.1885e-163	6.21826e-163	9.43448e-164	-1.12935e-164	5.45963e-163	7.15808e-163	-4.93471e-164	-1.14811e-162	1.1723e-163	0
-4.50478e-164	-8.84749e-164	-4.63351e-163	2.15615e-163	3.79725e-163	2.41799e-164	-2.26844e-163	-4.61879e-163	2.87378e-163	2.48998e-164	1.05505e-162	6.66029e-163	1.14416e-164	2.5006e-163	1.37842e-162	-7.02581e-163	4.30871e-163	1.33165e-163	-8.6901e-163	-9.92706e-164	2.82435e-164	-2.1885e-163	6.21826e-163	9.43448e-164	-1.12935e-164	5.45963e-163	7.15808e-163	-4.93471e-164	-1.14811e-162	1.1723e-163	0
-4.50478e-164	-8.84749e-164	-4.63351e-163	2.15615e-163	3.79725e-163	2.41799e-164	-2.26844e-163	-4.61879e-163	2.87378e-163	2.48998e-164	1.05505e-162	6.66029e-163	1.14416e-164	2.5006e-163	1.37842e-162	-7.02581e-163	4.30871e-163	1.33165e-163	-8.6901e-163	-9.92706e-164	2.82435e-164	-2.1885e-163	6.21826e-163	9.43448e-164	-1.12935e-164	5.45963e-163	7.15808e-163	-4.93471e-164	-1.14811e-162	1.1723e-163	0
-4.50478e-164	-8.84749e-164	-4.63351e-163	2.15615e-163	3.79725e-163	2.41799e-164	-2.26844e-163	-4.61879e-163	2.87378e-163	2.48998e-164	1.05505e-162	6.66029e-163	1.14416e-164	2.5006e-163	1.37842e-162	-7.02581e-163	4.30871e-163	1.33165e-163	-8.6901e-163	-9.92706e-164	2.82435e-164	-2.1885e-163	6.21826e-163	9.43448e-164	-1.12935e-164	5.45963e-163	7.15808e-163	-4.93471e-164	-1.14811e-162	1.1723e-163	0
-4.50478e-164	-8.84749e-164	-4.63351e-163	2.15615e-163	3.79725e-163	2.41799e-164	-2.26844e-163	-4.61879e-163	2.87378e-163	2.48998e-164	1.05505e-162	6.66029e-163	1.14416e-164	2.5006e-163	1.37842e-162	-7.02581e-163	4.30871e-163	1.33165e-163	-8.6901e-163	-9.92706e-164	2.82435e-164	-2.1885e-163	6.21826e-163	9.43448e-164	-1.12935e-164	5.45963e-163	7.15808e-163	-4.93471e-164	-1.14811e-162	1.1723e-163	0
-4.50478e-164	-8.84749e-164	-4.63351e-163	2.15615e-163	3.79725e-163	2.41799e-164	-2.26844e-163	-4.61879e-163	2.87378e-163	2.48998e-164	1.05505e-162	6.66029e-163	1.14416e-164	2.5006e-163	1.37842e-162	-7.02581e-163	4.30871e-163	1.33165e-163	-8.6901e-163	-9.92706e-164	2.82435e-164	-2.1885e-163	6.21826e-163	9.43448e-164	-1.12935e-164	5.45963e-163	7.15808e-163	-4.93471e-164	-1.14811e-162	1.1723e-163	0
-4.50478e-164	-8.84749e-164	-4.63351e-163	2.15615e-163	3.79725e-163	2.41799e-164	-2.26844e-163	-4.61879e-163	2.87378e-163	2.48998e-164	1.05505e-162	6.66029e-163	1.14416e-164	2.5006e-163	1.37842e-162	-7.02581e-163	4.30871e-163	1.33165e-163	-8.6901e-163	-9.92706e-164	2.82435e-164	-2.1885e-163	6.21826e-163	9.43448e-164	-1.12935e-164	5.45963e-163	7.15808e-163	-4.93471e-164	-1.14811e-162	1.1723e-163	0
-4.50478e-164	-8.84749e-164	-4.63351e-163	2.15615e-163	3.79725e-163	2.41799e-164	-2.26844e-163	-4.61879e-163	2.87378e-163	2.48998e-164	1.05505e-162	6.66029e-163	1.14416e-164	2.5006e-163	1.37842e-162	-7.02581e-163	4.30871e-163	1.33165e-163	-8.6901e-163	-9.92706e-164	2.82435e-164	-2.1885e-163	6.21826e-163	9.43448e-164	-1.12935e-164	5.45963e-163	7.15808e-163	-4.93471e-164	-1.14811e-162	1.1723e-163	0
-4.50478e-164	-8.84749e-164	-4.63351e-163	2.15615e-163	3.79725e-163	2.41799e-164	-2.26844e-163	-4.61879e-163	2.87378e-163	2.48998e-164	1.05505e-162	6.66029e-163	1.14416e-164	2.5006e-163	1.37842e-162	-7.02581e-163	4.30871e-163	1.33165e-163	-8.6901e-163	-9.92706e-164	2.82435e-164	-2.1885e-163	6.21826e-163	9.43448e-164	-1.12935e-164	5.45963e-163	7.15808e-163	-4.93471e-164	-1.14811e-162	1.1723e-163	0
-4.50478e-164	-8.84749e-164	-4.63351e-163	2.15615e-163	3.79725e-163	2.41799e-164	-2.26844e-163	-4.61879e-163	2.87378e-163	2.48998e-164	1.05505e-162	6.66029e-163	1.14416e-164	2.5006e-163	1.37842e-162	-7.02581e-163	4.30871e-163	1.33165e-163	-8.6901e-163	-9.92706e-164	2.82435e-164	-2.1885e-163	6.21826e-163	9.43448e-164	-1.12935e-164	5.45963e-163	7.15808e-163	-4.93471e-164	-1.14811e-162	1.1723e-163	0
-4.50478e-164	-8.84749e-164	-4.63351e-163	2.15615e-163	3.79725e-163	2.41799e-164	-2.26844e-163	-4.61879e-163	2.87378e-163	2.48998e-164	1.05505e-162	6.66029e-163	1.14416e-164	2.5006e-163	1.37842e-162	-7.02581e-163	4.30871e-163	1.33165e-163	-8.6901e-163	-9.92706e-164	2.82435e-164	-2.1885e-163	6.21826e-163	9.43448e-164	-1.12935e-164	5.45963e-163	7.15808e-163	-4.93471e-164	-1.14811e-162	1.1723e-163	0
-4.50478e-164	-8.84749e-164	-4.63351e-163	2.15615e-163	3.79725e-163	2.41799e-164	-2.26844e-163	-4.61879e-163	2.87378e-163	2.48998e-164	1.05505e-162	6.66029e-163	1.14416e-164	2.5006e-163	1.37842e-162	-7.02581e-163	4.30871e-163	1.33165e-163	-8.6901e-163	-9.92706e-164	2.82435e-164	-2.1885e-163	6.21826e-163	9.43448e-164	-1.12935e-164	5.45963e-163	7.15808e-163	-4.93471e-164	-1.14811e-162	1.1723e-163	0
-4.50478e-164	-8.84749e-164	-4.63351e-163	2.15615e-163	3.79725e-163	2.41799e-164	-2.26844e-163	-4.61879e-163	2.87378e-163	2.48998e-164	1.05505e-162	6.66029e-163	1.14416e-164	2.5006e-163	1.37842e-162	-7.02581e-163	4.30871e-163	1.33165e-163	-8.6901e-163	-9.92706e-164	2.82435e-164	-2.1885e-163	6.21826e-163	9.43448e-164	-1.12935e-164	5.45963e-163	7.15808e-163	-4.93471e-164	-1.14811e-162	1.1723e-163	0
-4.50478e-164	-8.84749e-164	-4.63351e-163	2.15615e-163	3.79725e-163	2.41799e-164	-2.26844e-163	-4.61879e-163	2.87378e-163	2.48998e-164	1.05505e-162	6.66029e-163	1.14416e-164	2.5006e-163	1.37842e-162	-7.02581e-163	4.30871e-163	1.33165e-163	-8.6901e-163	-9.92706e-164	2.82435e-164	-2.1885e-163	6.21826e-163	9.43448e-164	-1.12935e-164	5.45963e-163	7.15808e-163	-4.93471e-164	-1.14811e-162	1.1723e-163	0
-4.50478e-164	-8.84749e-164	-4.63351e-163	2.15615e-163	3.79725e-163	2.41799e-164	-2.26844e-163	-4.61879e-163	2.87378e-163	2.48998e-164	1.05505e-162	6.66029e-163	1.14416e-164	2.5006e-163	1.37842e-162	-7.02581e-163	4.30871e-163	1.33165e-163	-8.6901e-163	-9.92706e-164	2.82435e-164	-2.1885e-163	6.21826e-163	9.43448e-164	-1.12935e-164	5.45963e-163	7.15808e-163	-4.93471e-164	-1.14811e-162	1.1723e-163	0
-4.50478e-164	-8.84749e-164	-4.63351e-163	2.15615e-163	3.79725e-163	2.41799e-164	-2.26844e-163	-4.61879e-163	2.87378e-163	2.48998e-164	1.05505e-162	6.66029e-163	1.14416e-164	2.5006e-163	1.37842e-162	-7.02581e-163	4.30871e-163	1.33165e-163	-8.6901e-163	-9.92706e-164	2.82435e-164	-2.1885e-163	6.21826e-163	9.43448e-164	-1.12935e-164	5.45963e-163	7.15808e-163	-4.93471e-164	-1.14811e-162	1.1723e-163	0
-4.50478e-164	-8.84749e-164	-4.63351e-163	2.15615e-163	3.79725e-163	2.41799e-164	-2.26844e-163	-4.61879e-163	2.87378e-163	2.48998e-164	1.05505e-162	6.66029e-163	1.14416e-164	2.5006e-163	1.37842e-162	-7.02581e-163	4.30871e-163	1.33165e-163	-8.6901e-163	-9.92706e-164	2.82435e-164	-2.1885e-163	6.21826e-163	9.43448e-164	-1.12935e-164	5.45963e-163	7.15808e-163	-4.93471e-164	-1.14811e-162	1.1723e-163	0
-4.50478e-164	-8.84749e-164	-4.63351e-163	2.15615e-163	3.79725e-163	2.41799e-164	-2.26844e-163	-4.61879e-163	2.87378e-163	2.48998e-164	1.05505e-162	6.66029e-163	1.14416e-164	2.5006e-163	1.37842e-162	-7.02581e-163	4.30871e-163	1.33165e-163	-8.6901e-163	-9.92706e-164	2.82435e-164	-2.1885e-163	6.21826e-163	9.43448e-164	-1.12935e-164	5.45963e-163	7.15808e-163	-4.93471e-164	-1.14811e-162	1.1723e-163	0
-4.50478e-164	-8.84749e-164	-4.63351e-163	2.15615e-163	3.79725e-163	2.41799e-164	-2.26844e-163	-4.61879e-163	2.87378e-163	2.48998e-164	1.05505e-162	6.66029e-163	1.14416e-164	2.5006e-163	1.37842e-162	-7.02581e-163	4.30871e-163	1.33165e-163	-8.6901e-163	-9.92706e-164	2.82435e-164	-2.1885e-163	6.21826e-163	9.43448e-164	-1.12935e-164	5.45963e-163	7.15808e-163	-4.93471e-164	-1.14811e-162	1.1723e-163	0
-4.50478e-164	-8.84749e-164	-4.63351e-163	2.15615e-163	3.79725e-163	2.41799e-164	-2.26844e-163	-4.61879e-163	2.87378e-163	2.48998e-164	1.05505e-162	6.66029e-163	1.14416e-164	2.5006e-163	1.37842e-162	-7.02581e-163	4.30871e-163	1.33165e-163	-8.6901e-163	-9.92706e-164	2.82435e-164	-2.1885e-163	6.21826e-163	9.43448e-164	-1.12935e-164	5.45963e-163	7.15808e-163	-4.93471e-164	-1.14811e-162	1.1723e-163	0
-4.50478e-164	-8.84749e-164	-4.63351e-163	2.15615e-163	3.79725e-163	2.41799e-164	-2.26844e-163	-4.61879e-163	2.87378e-163	2.48998e-164	1.05505e-162	6.66029e-163	1.14416e-164	2.5006e-163	1.37842e-162	-7.02581e-163	4.30871e-163	1.33165e-163	-8.6901e-163	-9.92706e-164	2.82435e-164	-2.1885e-163	6.21826e-163	9.43448e-164	-1.12935e-164	5.45963e-163	7.15808e-163	-4.93471e-164	-1.14811e-162	1.1723e-163	0
-4.50478e-164	-8.84749e-164	-4.63351e-163	2.15615e-163	3.79725e-163	2.41799e-164	-2.26844e-163	-4.61879e-163	2.87378e-163	2.48998e-164	1.05505e-162	6.66029e-163	1.14416e-164	2.5006e-163	1.37842e-162	-7.02581e-163	4.30871e-163	1.33165e-163	-8.6901e-163	-9.92706e-164	2.82435e-164	-2.1885e-163	6.21826e-163	9.43448e-164	-1.12935e-164	5.45963e-163	7.15808e-163	-4.93471e-164	-1.14811e-162	1.1723e-163	0
-4.50478e-164	-8.84749e-164	-4.63351e-163	2.15615e-163	3.79725e-163	2.41799e-164	-2.26844e-163	-4.61879e-163	2.87378e-163	2.48998e-164	1.05505e-162	6.66029e-163	1.14416e-164	2.5006e-163	1.37842e-162	-7.02581e-163	4.30871e-163	1.33165e-163	-8.6901e-163	-9.92706e-164	2.82435e-164	-2.1885e-163	6.21826e-163	9.43448e-164	-1.12935e-164	5.45963e-163	7.15808e-163	-4.93471e-164	-1.14811e-162	1.1723e-163	0
-4.50478e-164	-8.84749e-164	-4.63351e-163	2.15615e-163	3.79725e-163	2.41799e-164	-2.26844e-163	-4.61879e-163	2.87378e-163	2.48998e-164	1.05505e-162	6.66029e-163	1.14416e-164	2.5006e-163	1.37842e-162	-7.02581e-163	4.30871e-163	1.33165e-163	-8.6901e-163	-9.92706e-164	2.82435e-164	-2.1885e-163	6.21826e-163	9.43448e-164	-1.12935e-164	5.45963e-163	7.15808e-163	-4.93471e-164	-1.14811e-162	1.1723e-163	0
-4.50478e-164	-8.84749e-164	-4.63351e-163	2.15615e-163	3.79725e-163	2.41799e-164	-2.26844e-163	-4.61879e-163	2.87378e-163	2.48998e-164	1.05505e-162	6.66029e-163	1.14416e-164	2.5006e-163	1.37842e-162	-7.02581e-163	4.30871e-163	1.33165e-163	-8.6901e-163	-9.92706e-164	2.82435e-164	-2.1885e-163	6.21826e-163	9.43448e-164	-1.12935e-164	5.45963e-163	7.15808e-163	-4.93471e-164	-1.14811e-162	1.1723e-163	0
-4.50478e-164	-8.84749e-164	-4.63351e-163	2.15615e-163	3.79725e-163	2.41799e-164	-2.26844e-163	-4.61879e-163	2.87378e-163	2.48998e-164	1.05505e-162	6.66029e-163	1.14416e-164	2.5006e-163	1.37842e-162	-7.02581e-163	4.30871e-163	1.33165e-163	-8.6901e-163	-9.92706e-164	2.82435e-164	-2.1885e-163	6.21826e-163	9.43448e-164	-1.12935e-164	5.45963e-163	7.15808e-163	-4.93471e-164	-1.14811e-162	1.1723e-163	0
-4.50478e-164	-8.84749e-164	-4.63351e-163	2.15615e-163	3.79725e-163	2.41799e-164	-2.26844e-163	-4.61879e-163	2.87378e-163	2.48998e-164	1.05505e-162	6.66029e-163	1.14416e-164	2.5006e-163	1.37842e-162	-7.02581e-163	4.30871e-163	1.33165e-163	-8.6901e-163	-9.92706e-164	2.82435e-164	-2.1885e-163	6.21826e-163	9.43448e-164	-1.12935e-164	5.45963e-163	7.15808e-163	-4.93471e-164	-1.14811e-162	1.1723e-163	0
-4.50478e-164	-8.84749e-164	-4.63351e-163	2.15615e-163	3.79725e-163	2.41799e-164	-2.26844e-163	-4.61879e-163	2.87378e-163	2.48998e-164	1.05505e-162	6.66029e-163	1.14416e-164	2.5006e-163	1.37842e-162	-7.02581e-163	4.30871e-163	1.33165e-163	-8.6901e-163	-9.92706e-164	2.82435e-164	-2.1885e-163	6.21826e-163	9.43448e-164	-1.12935e-164	5.45963e-163	7.15808e-163	-4.93471e-164	-1.14811e-162	1.1723e-163	0
-4.50478e-164	-8.84749e-164	-4.63351e-163	2.15615e-163	3.79725e-163	2.41799e-164	-2.26844e-163	-4.61879e-163	2.87378e-163	2.48998e-164	1.05505e-162	6.66029e-163	1.14416e-164	2.5006e-163	1.37842e-162	-7.02581e-163	4.30871e-163	1.33165e-163	-8.6901e-163	-9.92706e-164	2.82435e-164	-2.1885e-163	6.21826e-163	9.43448e-164	-1.12935e-164	5.45963e-163	7.15808e-163	-4.93471e-164	-1.14811e-162	1.1723e-163	0
-4.50478e-164	-8.84749e-164	-4.63351e-163	2.15615e-163	3.79725e-163	2.41799e-164	-2.26844e-163	-4.61879e-163	2.87378e-163	2.48998e-164	1.05505e-162	6.66029e-163	1.14416e-164	2.5006e-163	1.37842e-162	-7.02581e-163	4.30871e-163	1.33165e-163	-8.6901e-163	-9.92706e-164	2.82435e-164	-2.1885e-163	6.21826e-163	9.43448e-164	-1.12935e-164	5.45963e-163	7.15808e-163	-4.93471e-164	-1.14811e-162	1.1723e-163	0
-4.50478e-164	-8.84749e-164	-4.63351e-163	2.15615e-163	3.79725e-163	2.41799e-164	-2.26844e-163	-4.61879e-163	2.87378e-163	2.48998e-164	1.05505e-162	6.66029e-163	1.14416e-164	2.5006e-163	1.37842e-162	-7.02581e-163	4.30871e-163	1.33165e-163	-8.6901e-163	-9.92706e-164	2.82435e-164	-2.1885e-163	6.21826e-163	9.43448e-164	-1.12935e-164	5.45963e-163	7.15808e-163	-4.93471e-164	-1.14811e-162	1.1723e-163	0
-4.50478e-164	-8.84749e-164	-4.63351e-163	2.15615e-163	3.79725e-163	2.41799e-164	-2.26844e-163	-4.61879e-163	2.87378e-163	2.48998e-164	1.05505e-162	6.66029e-163	1.14416e-164	2.5006e-163	1.37842e-162	-7.02581e-163	4.30871e-163	1.33165e-163	-8.6901e-163	-9.92706e-164	2.82435e-164	-2.1885e-163	6.21826e-163	9.43448e-164	-1.12935e-164	5.45963e-163	7.15808e-163	-4.93471e-164	-1.14811e-162	1.1723e-163	0
-4.50478e-164	-8.84749e-164	-4.63351e-163	2.15615e-163	3.79725e-163	2.41799e-164	-2.26844e-163	-4.61879e-163	2.87378e-163	2.48998e-164	1.05505e-162	6.66029e-163	1.14416e-164	2.5006e-163	1.37842e-162	-7.02581e-163	4.30871e-163	1.33165e-163	-8.6901e-163	-9.92706e-164	2.82435e-164	-2.1885e-163	6.21826e-163	9.43448e-164	-1.12935e-164	5.45963e-163	7.15808e-163	-4.93471e-164	-1.14811e-162	1.1723e-163	0
-4.50478e-164	-8.84749e-164	-4.63351e-163	2.15615e-163	3.79725e-163	2.41799e-164	-2.26844e-163	-4.61879e-163	2.87378e-163	2.48998e-164	1.05505e-162	6.66029e-163	1.14416e-164	2.5006e-163	1.37842e-162	-7.02581e-163	4.30871e-163	1.33165e-163	-8.6901e-163	-9.92706e-164	2.82435e-164	-2.1885e-163	6.21826e-163	9.43448e-164	-1.12935e-164	5.45963e-163	7.15808e-163	-4.93471e-164	-1.14811e-162	1.1723e-163	0
-4.50478e-164	-8.84749e-164	-4.63351e-163	2.15615e-163	3.79725e-163	2.41799e-164	-2.26844e-163	-4.61879e-163	2.87378e-163	2.48998e-164	1.05505e-162	6.66029e-163	1.14416e-164	2.5006e-163	1.37842e-162	-7.02581e-163	4.30871e-163	1.33165e-163	-8.6901e-163	-9.92706e-164	2.82435e-164	-2.1885e-163	6.21826e-163	9.43448e-164	-1.12935e-164	5.45963e-163	7.15808e-163	-4.93471e-164	-1.14811e-162	1.1723e-163	0
-4.50478e-164	-8.84749e-164	-4.63351e-163	2.15615e-163	3.79725e-163	2.41799e-164	-2.26844e-163	-4.61879e-163	2.87378e-163	2.48998e-164	1.05505e-162	6.66029e-163	1.14416e-164	2.5006e-163	1.37842e-162	-7.02581e-163	4.30871e-163	1.33165e-163	-8.6901e-163	-9.92706e-164	2.82435e-164	-2.1885e-163	6.21826e-163	9.43448e-164	-1.12935e-164	5.45963e-163	7.15808e-163	-4.93471e-164	-1.14811e-162	1.1723e-163	0
-4.50478e-164	-8.84749e-164	-4.63351e-163	2.15615e-163	3.79725e-163	2.41799e-164	-2.26844e-163	-4.61879e-163	2.87378e-163	2.48998e-164	1.05505e-162	6.66029e-163	1.14416e-164	2.5006e-163	1.37842e-162	-7.02581e-163	4.30871e-163	1.33165e-163	-8.6901e-163	-9.92706e-164	2.82435e-164	-2.1885e-163	6.21826e-163	9.43448e-164	-1.12935e-164	5.45963e-163	7.15808e-163	-4.93471e-164	-1.14811e-162	1.1723e-163	0
-4.50478e-164	-8.84749e-164	-4.63351e-163	2.15615e-163	3.79725e-163	2.41799e-164	-2.26844e-163	-4.61879e-163	2.87378e-163	2.48998e-164	1.05505e-162	6.66029e-163	1.14416e-164	2.5006e-163	1.37842e-162	-7.02581e-163	4.30871e-163	1.33165e-163	-8.6901e-163	-9.92706e-164	2.82435e-164	-2.1885e-163	6.21826e-163	9.43448e-164	-1.12935e-164	5.45963e-163	7.15808e-163	-4.93471e-164	-1.14811e-162	1.1723e-163	0
-4.50478e-164	-8.84749e-164	-4.63351e-163	2.15615e-163	3.79725e-163	2.41799e-164	-2.26844e-163	-4.61879e-163	2.87378e-163	2.48998e-164	1.05505e-162	6.66029e-163	1.14416e-164	2.5006e-163	1.37842e-162	-7.02581e-163	4.30871e-163	1.33165e-163	-8.6901e-163	-9.92706e-164	2.82435e-164	-2.1885e-163	6.21826e-163	9.43448e-164	-1.12935e-164	5.45963e-163	7.15808e-163	-4.93471e-164	-1.14811e-162	1.1723e-163	0
-4.50478e-164	-8.84749e-164	-4.63351e-163	2.15615e-163	3.79725e-163	2.41799e-164	-2.26844e-163	-4.61879e-163	2.87378e-163	2.48998e-164	1.05505e-162	6.66029e-163	1.14416e-164	2.5006e-163	1.37842e-162	-7.02581e-163	4.30871e-163	1.33165e-163	-8.6901e-163	-9.92706e-164	2.82435e-164	-2.1885e-163	6.21826e-163	9.43448e-164	-1.12935e-164	5.45963e-163	7.15808e-163	-4.93471e-164	-1.14811e-162	1.1723e-163	0
-4.50478e-164	-8.84749e-164	-4.63351e-163	2.15615e-163	3.79725e-163	2.41799e-164	-2.26844e-163	-4.61879e-163	2.87378e-163	2.48998e-164	1.05505e-162	6.66029e-163	1.14416e-164	2.5006e-163	1.37842e-162	-7.02581e-163	4.30871e-163	1.33165e-163	-8.6901e-163	-9.92706e-164	2.82435e-164	-2.1885e-163	6.21826e-163	9.43448e-164	-1.12935e-164	5.45963e-163	7.15808e-163	-4.93471e-164	-1.14811e-162	1.1723e-163	0
-4.50478e-164	-8.84749e-164	-4.63351e-163	2.15615e-163	3.79725e-163	2.41799e-164	-2.26844e-163	-4.61879e-163	2.87378e-163	2.48998e-164	1.05505e-162	6.66029e-163	1.14416e-164	2.5006e-163	1.37842e-162	-7.02581e-163	4.30871e-163	1.33165e-163	-8.6901e-163	-9.92706e-164	2.82435e-164	-2.1885e-163	6.21826e-163	9.43448e-164	-1.12935e-164	5.45963e-163	7.15808e-163	-4.93471e-164	-1.14811e-162	1.1723e-163	0
-4.50478e-164	-8.84749e-164	-4.63351e-163	2.15615e-163	3.79725e-163	2.41799e-164	-2.26844e-163	-4.61879e-163	2.87378e-163	2.48998e-164	1.05505e-162	6.66029e-163	1.14416e-164	2.5006e-163	1.37842e-162	-7.02581e-163	4.30871e-163	1.33165e-163	-8.6901e-163	-9.92706e-164	2.82435e-164	-2.1885e-163	6.21826e-163	9.43448e-164	-1.12935e-164	5.45963e-163	7.15808e-163	-4.93471e-164	-1.14811e-162	1.1723e-163	0
-4.50478e-164	-8.84749e-164	-4.63351e-163	2.15615e-163	3.79725e-163	2.41799e-164	-2.26844e-163	-4.61879e-163	2.87378e-163	2.48998e-164	1.05505e-162	6.66029e-163	1.14416e-164	2.5006e-163	1.37842e-162	-7.02581e-163	4.30871e-163	1.33165e-163	-8.6901e-163	-9.92706e-164	2.82435e-164	-2.1885e-163	6.21826e-163	9.43448e-164	-1.12935e-164	5.45963e-163	7.15808e-163	-4.93471e-164	-1.14811e-162	1.1723e-163	0
-4.50478e-164	-8.84749e-164	-4.63351e-163	2.15615e-163	3.79725e-163	2.41799e-164	-2.26844e-163	-4.61879e-163	2.87378e-163	2.48998e-164	1.05505e-162	6.66029e-163	1.14416e-164	2.5006e-163	1.37842e-162	-7.02581e-163	4.30871e-163	1.33165e-163	-8.6901e-163	-9.92706e-164	2.82435e-164	-2.1885e-163	6.21826e-163	9.43448e-164	-1.12935e-164	5.45963e-163	7.15808e-163	-4.93471e-164	-1.14811e-162	1.1723e-163	0
-4.50478e-164	-8.84749e-164	-4.63351e-163	2.15615e-163	3.79725e-163	2.41799e-164	-2.26844e-163	-4.61879e-163	2.87378e-163	2.48998e-164	1.05505e-162	6.66029e-163	1.14416e-164	2.5006e-163	1.37842e-162	-7.02581e-163	4.30871e-163	1.33165e-163	-8.6901e-163	-9.92706e-164	2.82435e-164	-2.1885e-163	6.21826e-163	9.43448e-164	-1.12935e-164	5.45963e-163	7.15808e-163	-4.93471e-164	-1.14811e-162	1.1723e-163	0
-4.50478e-164	-8.84749e-164	-4.63351e-163	2.15615e-163	3.79725e-163	2.41799e-164	-2.26844e-163	-4.61879e-163	2.87378e-163	2.48998e-164	1.05505e-162	6.66029e-163	1.14416e-164	2.5006e-163	1.37842e-162	-7.02581e-163	4.30871e-163	1.33165e-163	-8.6901e-163	-9.92706e-164	2.82435e-164	-2.1885e-163	6.21826e-163	9.43448e-164	-1.12935e-164	5.45963e-163	7.15808e-163	-4.93471e-164	-1.14811e-162	1.1723e-163	0
-4.50478e-164	-8.84749e-164	-4.63351e-163	2.15615e-163	3.79725e-163	2.41799e-164	-2.26844e-163	-4.61879e-163	2.87378e-163	2.48998e-164	1.05505e-162	6.66029e-163	1.14416e-164	2.5006e-163	1.37842e-162	-7.02581e-163	4.30871e-163	1.33165e-163	-8.6901e-163	-9.92706e-164	2.82435e-164	-2.1885e-163	6.21826e-163	9.43448e-164	-1.12935e-164	5.45963e-163	7.15808e-163	-4.93471e-164	-1.14811e-162	1.1723e-163	0
-4.50478e-164	-8.84749e-164	-4.63351e-163	2.15615e-163	3.79725e-163	2.41799e-164	-2.26844e-163	-4.61879e-163	2.87378e-163	2.48998e-164	1.05505e-162	6.66029e-163	1.14416e-164	2.5006e-163	1.37842e-162	-7.02581e-163	4.30871e-163	1.33165e-163	-8.6901e-163	-9.92706e-164	2.82435e-164	-2.1885e-163	6.21826e-163	9.43448e-164	-1.12935e-164	5.45963e-163	7.15808e-163	-4.93471e-164	-1.14811e-162	1.1723e-163	0
-4.50478e-164	-8.84749e-164	-4.63351e-163	2.15615e-163	3.79725e-163	2.41799e-164	-2.26844e-163	-4.61879e-163	2.87378e-163	2.48998e-164	1.05505e-162	6.66029e-163	1.14416e-164	2.5006e-163	1.37842e-162	-7.02581e-163	4.30871e-163	1.33165e-163	-8.6901e-163	-9.92706e-164	2.82435e-164	-2.1885e-163	6.21826e-163	9.43448e-164	-1.12935e-164	5.45963e-163	7.15808e-163	-4.93471e-164	-1.14811e-162	1.1723e-163	0
-4.50478e-164	-8.84749e-164	-4.63351e-163	2.15615e-163	3.79725e-163	2.41799e-164	-2.26844e-163	-4.61879e-163	2.87378e-163	2.48998e-164	1.05505e-162	6.66029e-163	1.14416e-164	2.5006e-163	1.37842e-162	-7.02581e-163	4.30871e-163	1.33165e-163	-8.6901e-163	-9.92706e-164	2.82435e-164	-2.1885e-163	6.21826e-163	9.43448e-164	-1.12935e-164	5.45963e-163	7.15808e-163	-4.93471e-164	-1.14811e-162	1.1723e-163	0
-4.50478e-164	-8.84749e-164	-4.63351e-163	2.15615e-163	3.79725e-163	2.41799e-164	-2.26844e-163	-4.61879e-163	2.87378e-163	2.48998e-164	1.05505e-162	6.66029e-163	1.14416e-164	2.5006e-163	1.37842e-162	-7.02581e-163	4.30871e-163	1.33165e-163	-8.6901e-163	-9.92706e-164	2.82435e-164	-2.1885e-163	6.21826e-163	9.43448e-164	-1.12935e-164	5.45963e-163	7.15808e-163	-4.93471e-164	-1.14811e-162	1.1723e-163	0
-4.50478e-164	-8.84749e-164	-4.63351e-163	2.15615e-163	3.79725e-163	2.41799e-164	-2.26844e-163	-4.61879e-163	2.87378e-163	2.48998e-164	1.05505e-162	6.66029e-163	1.14416e-164	2.5006e-163	1.37842e-162	-7.02581e-163	4.30871e-163	1.33165e-163	-8.6901e-163	-9.92706e-164	2.82435e-164	-2.1885e-163	6.21826e-163	9.43448e-164	-1.12935e-164	5.45963e-163	7.15808e-163	-4.93471e-164	-1.14811e-162	1.1723e-163	0
-4.50478e-164	-8.84749e-164	-4.63351e-163	2.15615e-163	3.79725e-163	2.41799e-164	-2.26844e-163	-4.61879e-163	2.87378e-163	2.48998e-164	1.05505e-162	6.66029e-163	1.14416e-164	2.5006e-163	1.37842e-162	-7.02581e-163	4.30871e-163	1.33165e-163	-8.6901e-163	-9.92706e-164	2.82435e-164	-2.1885e-163	6.21826e-163	9.43448e-164	-1.12935e-164	5.45963e-163	7.15808e-163	-4.93471e-164	-1.14811e-162	1.1723e-163	0
-4.50478e-164	-8.84749e-164	-4.63351e-163	2.15615e-163	3.79725e-163	2.41799e-164	-2.26844e-163	-4.61879e-163	2.87378e-163	2.48998e-164	1.05505e-162	6.66029e-163	1.14416e-164	2.5006e-163	1.37842e-162	-7.02581e-163	4.30871e-163	1.33165e-163	-8.6901e-163	-9.92706e-164	2.82435e-164	-2.1885e-163	6.21826e-163	9.43448e-164	-1.12935e-164	5.45963e-163	7.15808e-163	-4.93471e-164	-1.14811e-162	1.1723e-163	0
-4.50478e-164	-8.84749e-164	-4.63351e-163	2.15615e-163	3.79725e-163	2.41799e-164	-2.26844e-163	-4.61879e-163	2.87378e-163	2.48998e-164	1.05505e-162	6.66029e-163	1.14416e-164	2.5006e-163	1.37842e-162	-7.02581e-163	4.30871e-163	1.33165e-163	-8.6901e-163	-9.92706e-164	2.82435e-164	-2.1885e-163	6.21826e-163	9.43448e-164	-1.12935e-164	5.45963e-163	7.15808e-163	-4.93471e-164	-1.14811e-162	1.1723e-163	0
-4.50478e-164	-8.84749e-164	-4.63351e-163	2.15615e-163	3.79725e-163	2.41799e-164	-2.26844e-163	-4.61879e-163	2.87378e-163	2.48998e-164	1.05505e-162	6.66029e-163	1.14416e-164	2.5006e-163	1.37842e-162	-7.02581e-163	4.30871e-163	1.33165e-163	-8.6901e-163	-9.92706e-164	2.82435e-164	-2.1885e-163	6.21826e-163	9.43448e-164	-1.12935e-164	5.45963e-163	7.15808e-163	-4.93471e-164	-1.14811e-162	1.1723e-163	0
-4.50478e-164	-8.84749e-164	-4.63351e-163	2.15615e-163	3.79725e-163	2.41799e-164	-2.26844e-163	-4.61879e-163	2.87378e-163	2.48998e-164	1.05505e-162	6.66029e-163	1.14416e-164	2.5006e-163	1.37842e-162	-7.02581e-163	4.30871e-163	1.33165e-163	-8.6901e-163	-9.92706e-164	2.82435e-164	-2.1885e-163	6.21826e-163	9.43448e-164	-1.12935e-164	5.45963e-163	7.15808e-163	-4.93471e-164	-1.14811e-162	1.1723e-163	0
-4.50478e-164	-8.84749e-164	-4.63351e-163	2.15615e-163	3.79725e-163	2.41799e-164	-2.26844e-163	-4.61879e-163	2.87378e-163	2.48998e-164	1.05505e-162	6.66029e-163	1.14416e-164	2.5006e-163	1.37842e-162	-7.02581e-163	4.30871e-163	1.33165e-163	-8.6901e-163	-9.92706e-164	2.82435e-164	-2.1885e-163	6.21826e-163	9.43448e-164	-1.12935e-164	5.45963e-163	7.15808e-163	-4.93471e-164	-1.14811e-162	1.1723e-163	0
-4.50478e-164	-8.84749e-164	-4.63351e-163	2.15615e-163	3.79725e-163	2.41799e-164	-2.26844e-163	-4.61879e-163	2.87378e-163	2.48998e-164	1.05505e-162	6.66029e-163	1.14416e-164	2.5006e-163	1.37842e-162	-7.02581e-163	4.30871e-163	1.33165e-163	-8.6901e-163	-9.92706e-164	2.82435e-164	-2.1885e-163	6.21826e-163	9.43448e-164	-1.12935e-164	5.45963e-163	7.15808e-163	-4.93471e-164	-1.14811e-162	1.1723e-163	0
-4.50478e-164	-8.84749e-164	-4.63351e-163	2.15615e-163	3.79725e-163	2.41799e-164	-2.26844e-163	-4.61879e-163	2.87378e-163	2.48998e-164	1.05505e-162	6.66029e-163	1.14416e-164	2.5006e-163	1.37842e-162	-7.02581e-163	4.30871e-163	1.33165e-163	-8.6901e-163	-9.92706e-164	2.82435e-164	-2.1885e-163	6.21826e-163	9.43448e-164	-1.12935e-164	5.45963e-163	7.15808e-163	-4.93471e-164	-1.14811e-162	1.1723e-163	0
-4.50478e-164	-8.84749e-164	-4.63351e-163	2.15615e-163	3.79725e-163	2.41799e-164	-2.26844e-163	-4.61879e-163	2.87378e-163	2.48998e-164	1.05505e-162	6.66029e-163	1.14416e-164	2.5006e-163	1.37842e-162	-7.02581e-163	4.30871e-163	1.33165e-163	-8.6901e-163	-9.92706e-164	2.82435e-164	-2.1885e-163	6.21826e-163	9.43448e-164	-1.12935e-164	5.45963e-163	7.15808e-163	-4.93471e-164	-1.14811e-162	1.1723e-163	0
-4.50478e-164	-8.84749e-164	-4.63351e-163	2.15615e-163	3.79725e-163	2.41799e-164	-2.26844e-163	-4.61879e-163	2.87378e-163	2.48998e-164	1.05505e-162	6.66029e-163	1.14416e-164	2.5006e-163	1.37842e-162	-7.02581e-163	4.30871e-163	1.33165e-163	-8.6901e-163	-9.92706e-164	2.82435e-164	-2.1885e-163	6.21826e-163	9.43448e-164	-1.12935e-164	5.45963e-163	7.15808e-163	-4.93471e-164	-1.14811e-162	1.1723e-163	0
-4.50478e-164	-8.84749e-164	-4.63351e-163	2.15615e-163	3.79725e-163	2.41799e-164	-2.26844e-163	-4.61879e-163	2.87378e-163	2.48998e-164	1.05505e-162	6.66029e-163	1.14416e-164	2.5006e-163	1.37842e-162	-7.02581e-163	4.30871e-163	1.33165e-163	-8.6901e-163	-9.92706e-164	2.82435e-164	-2.1885e-163	6.21826e-163	9.43448e-164	-1.12935e-164	5.45963e-163	7.15808e-163	-4.93471e-164	-1.14811e-162	1.1723e-163	0
-4.50478e-164	-8.84749e-164	-4.63351e-163	2.15615e-163	3.79725e-163	2.41799e-164	-2.26844e-163	-4.61879e-163	2.87378e-163	2.48998e-164	1.05505e-162	6.66029e-163	1.14416e-164	2.5006e-163	1.37842e-162	-7.02581e-163	4.30871e-163	1.33165e-163	-8.6901e-163	-9.92706e-164	2.82435e-164	-2.1885e-163	6.21826e-163	9.43448e-164	-1.12935e-164	5.45963e-163	7.15808e-163	-4.93471e-164	-1.14811e-162	1.1723e-163	0
-4.50478e-164	-8.84749e-164	-4.63351e-163	2.15615e-163	3.79725e-163	2.41799e-164	-2.26844e-163	-4.61879e-163	2.87378e-163	2.48998e-164	1.05505e-162	6.66029e-163	1.14416e-164	2.5006e-163	1.37842e-162	-7.02581e-163	4.30871e-163	1.33165e-163	-8.6901e-163	-9.92706e-164	2.82435e-164	-2.1885e-163	6.21826e-163	9.43448e-164	-1.12935e-164	5.45963e-163	7.15808e-163	-4.93471e-164	-1.14811e-162	1.1723e-163	0
-4.50478e-164	-8.84749e-164	-4.63351e-163	2.15615e-163	3.79725e-163	2.41799e-164	-2.26844e-163	-4.61879e-163	2.87378e-163	2.48998e-164	1.05505e-162	6.66029e-163	1.14416e-164	2.5006e-163	1.37842e-162	-7.02581e-163	4.30871e-163	1.33165e-163	-8.6901e-163	-9.92706e-164	2.82435e-164	-2.1885e-163	6.21826e-163	9.43448e-164	-1.12935e-164	5.45963e-163	7.15808e-163	-4.93471e-164	-1.14811e-162	1.1723e-163	0
-4.50478e-164	-8.84749e-164	-4.63351e-163	2.15615e-163	3.79725e-163	2.41799e-164	-2.26844e-163	-4.61879e-163	2.87378e-163	2.48998e-164	1.05505e-162	6.66029e-163	1.14416e-164	2.5006e-163	1.37842e-162	-7.02581e-163	4.30871e-163	1.33165e-163	-8.6901e-163	-9.92706e-164	2.82435e-164	-2.1885e-163	6.21826e-163	9.43448e-164	-1.12935e-164	5.45963e-163	7.15808e-163	-4.93471e-164	-1.14811e-162	1.1723e-163	0
-4.50478e-164	-8.84749e-164	-4.63351e-163	2.15615e-163	3.79725e-163	2.41799e-164	-2.26844e-163	-4.61879e-163	2.87378e-163	2.48998e-164	1.05505e-162	6.66029e-163	1.14416e-164	2.5006e-163	1.37842e-162	-7.02581e-163	4.30871e-163	1.33165e-163	-8.6901e-163	-9.92706e-164	2.82435e-164	-2.1885e-163	6.21826e-163	9.43448e-164	-1.12935e-164	5.45963e-163	7.15808e-163	-4.93471e-164	-1.14811e-162	1.1723e-163	0
-4.50478e-164	-8.84749e-164	-4.63351e-163	2.15615e-163	3.79725e-163	2.41799e-164	-2.26844e-163	-4.61879e-163	2.87378e-163	2.48998e-164	1.05505e-162	6.66029e-163	1.14416e-164	2.5006e-163	1.37842e-162	-7.02581e-163	4.30871e-163	1.33165e-163	-8.6901e-163	-9.92706e-164	2.82435e-164	-2.1885e-163	6.21826e-163	9.43448e-164	-1.12935e-164	5.45963e-163	7.15808e-163	-4.93471e-164	-1.14811e-162	1.1723e-163	0
-4.50478e-164	-8.84749e-164	-4.63351e-163	2.15615e-163	3.79725e-163	2.41799e-164	-2.26844e-163	-4.61879e-163	2.87378e-163	2.48998e-164	1.05505e-162	6.66029e-163	1.14416e-164	2.5006e-163	1.37842e-162	-7.02581e-163	4.30871e-163	1.33165e-163	-8.6901e-163	-9.92706e-164	2.82435e-164	-2.1885e-163	6.21826e-163	9.43448e-164	-1.12935e-164	5.45963e-163	7.15808e-163	-4.93471e-164	-1.14811e-162	1.1723e-163	0
-4.50478e-164	-8.84749e-164	-4.63351e-163	2.15615e-163	3.79725e-163	2.41799e-164	-2.26844e-163	-4.61879e-163	2.87378e-163	2.48998e-164	1.05505e-162	6.66029e-163	1.14416e-164	2.5006e-163	1.37842e-162	-7.02581e-163	4.30871e-163	1.33165e-163	-8.6901e-163	-9.92706e-164	2.82435e-164	-2.1885e-163	6.21826e-163	9.43448e-164	-1.12935e-164	5.45963e-163	7.15808e-163	-4.93471e-164	-1.14811e-162	1.1723e-163	0
-4.50478e-164	-8.84749e-164	-4.63351e-163	2.15615e-163	3.79725e-163	2.41799e-164	-2.26844e-163	-4.61879e-163	2.87378e-163	2.48998e-164	1.05505e-162	6.66029e-163	1.14416e-164	2.5006e-163	1.37842e-162	-7.02581e-163	4.30871e-163	1.33165e-163	-8.6901e-163	-9.92706e-164	2.82435e-164	-2.1885e-163	6.21826e-163	9.43448e-164	-1.12935e-164	5.45963e-163	7.15808e-163	-4.93471e-164	-1.14811e-162	1.1723e-163	0
-4.50478e-164	-8.84749e-164	-4.63351e-163	2.15615e-163	3.79725e-163	2.41799e-164	-2.26844e-163	-4.61879e-163	2.87378e-163	2.48998e-164	1.05505e-162	6.66029e-163	1.14416e-164	2.5006e-163	1.37842e-162	-7.02581e-163	4.30871e-163	1.33165e-163	-8.6901e-163	-9.92706e-164	2.82435e-164	-2.1885e-163	6.21826e-163	9.43448e-164	-1.12935e-164	5.45963e-163	7.15808e-163	-4.93471e-164	-1.14811e-162	1.1723e-163	0
-4.50478e-164	-8.84749e-164	-4.63351e-163	2.15615e-163	3.79725e-163	2.41799e-164	-2.26844e-163	-4.61879e-163	2.87378e-163	2.48998e-164	1.05505e-162	6.66029e-163	1.14416e-164	2.5006e-163	1.37842e-162	-7.02581e-163	4.30871e-163	1.33165e-163	-8.6901e-163	-9.92706e-164	2.82435e-164	-2.1885e-163	6.21826e-163	9.43448e-164	-1.12935e-164	5.45963e-163	7.15808e-163	-4.93471e-164	-1.14811e-162	1.1723e-163	0
-4.50478e-164	-8.84749e-164	-4.63351e-163	2.15615e-163	3.79725e-163	2.41799e-164	-2.26844e-163	-4.61879e-163	2.87378e-163	2.48998e-164	1.05505e-162	6.66029e-163	1.14416e-164	2.5006e-163	1.37842e-162	-7.02581e-163	4.30871e-163	1.33165e-163	-8.6901e-163	-9.92706e-164	2.82435e-164	-2.1885e-163	6.21826e-163	9.43448e-164	-1.12935e-164	5.45963e-163	7.15808e-163	-4.93471e-164	-1.14811e-162	1.1723e-163	0
-4.50478e-164	-8.84749e-164	-4.63351e-163	2.15615e-163	3.79725e-163	2.41799e-164	-2.26844e-163	-4.61879e-163	2.87378e-163	2.48998e-164	1.05505e-162	6.66029e-163	1.14416e-164	2.5006e-163	1.37842e-162	-7.02581e-163	4.30871e-163	1.33165e-163	-8.6901e-163	-9.92706e-164	2.82435e-164	-2.1885e-163	6.21826e-163	9.43448e-164	-1.12935e-164	5.45963e-163	7.15808e-163	-4.93471e-164	-1.14811e-162	1.1723e-163	0
-4.50478e-164	-8.84749e-164	-4.63351e-163	2.15615e-163	3.79725e-163	2.41799e-164	-2.26844e-163	-4.61879e-163	2.87378e-163	2.48998e-164	1.05505e-162	6.66029e-163	1.14416e-164	2.5006e-163	1.37842e-162	-7.02581e-163	4.30871e-163	1.33165e-163	-8.6901e-163	-9.92706e-164	2.82435e-164	-2.1885e-163	6.21826e-163	9.43448e-164	-1.12935e-164	5.45963e-163	7.15808e-163	-4.93471e-164	-1.14811e-162	1.1723e-163	0
-4.50478e-164	-8.84749e-164	-4.63351e-163	2.15615e-163	3.79725e-163	2.41799e-164	-2.26844e-163	-4.61879e-163	2.87378e-163	2.48998e-164	1.05505e-162	6.66029e-163	1.14416e-164	2.5006e-163	1.37842e-162	-7.02581e-163	4.30871e-163	1.33165e-163	-8.6901e-163	-9.92706e-164	2.82435e-164	-2.1885e-163	6.21826e-163	9.43448e-164	-1.12935e-164	5.45963e-163	7.15808e-163	-4.93471e-164	-1.14811e-162	1.1723e-163	0
-4.50478e-164	-8.84749e-164	-4.63351e-163	2.15615e-163	3.79725e-163	2.41799e-164	-2.26844e-163	-4.61879e-163	2.87378e-163	2.48998e-164	1.05505e-162	6.66029e-163	1.14416e-164	2.5006e-163	1.37842e-162	-7.02581e-163	4.30871e-163	1.33165e-163	-8.6901e-163	-9.92706e-164	2.82435e-164	-2.1885e-163	6.21826e-163	9.43448e-164	-1.12935e-164	5.45963e-163	7.15808e-163	-4.93471e-164	-1.14811e-162	1.1723e-163	0
-4.50478e-164	-8.84749e-164	-4.63351e-163	2.15615e-163	3.79725e-163	2.41799e-164	-2.26844e-163	-4.61879e-163	2.87378e-163	2.48998e-164	1.05505e-162	6.66029e-163	1.14416e-164	2.5006e-163	1.37842e-162	-7.02581e-163	4.30871e-163	1.33165e-163	-8.6901e-163	-9.92706e-164	2.82435e-164	-2.1885e-163	6.21826e-163	9.43448e-164	-1.12935e-164	5.45963e-163	7.15808e-163	-4.93471e-164	-1.14811e-162	1.1723e-163	0
-4.50478e-164	-8.84749e-164	-4.63351e-163	2.15615e-163	3.79725e-163	2.41799e-164	-2.26844e-163	-4.61879e-163	2.87378e-163	2.48998e-164	1.05505e-162	6.66029e-163	1.14416e-164	2.5006e-163	1.37842e-162	-7.02581e-163	4.30871e-163	1.33165e-163	-8.6901e-163	-9.92706e-164	2.82435e-164	-2.1885e-163	6.21826e-163	9.43448e-164	-1.12935e-164	5.45963e-163	7.15808e-163	-4.93471e-164	-1.14811e-162	1.1723e-163	0
-4.50478e-164	-8.84749e-164	-4.63351e-163	2.15615e-163	3.79725e-163	2.41799e-164	-2.26844e-163	-4.61879e-163	2.87378e-163	2.48998e-164	1.05505e-162	6.66029e-163	1.14416e-164	2.5006e-163	1.37842e-162	-7.02581e-163	4.30871e-163	1.33165e-163	-8.6901e-163	-9.92706e-164	2.82435e-164	-2.1885e-163	6.21826e-163	9.43448e-164	-1.12935e-164	5.45963e-163	7.15808e-163	-4.93471e-164	-1.14811e-162	1.1723e-163	0
-4.50478e-164	-8.84749e-164	-4.63351e-163	2.15615e-163	3.79725e-163	2.41799e-164	-2.26844e-163	-4.61879e-163	2.87378e-163	2.48998e-164	1.05505e-162	6.66029e-163	1.14416e-164	2.5006e-163	1.37842e-162	-7.02581e-163	4.30871e-163	1.33165e-163	-8.6901e-163	-9.92706e-164	2.82435e-164	-2.1885e-163	6.21826e-163	9.43448e-164	-1.12935e-164	5.45963e-163	7.15808e-163	-4.93471e-164	-1.14811e-162	1.1723e-163	0
-4.50478e-164	-8.84749e-164	-4.63351e-163	2.15615e-163	3.79725e-163	2.41799e-164	-2.26844e-163	-4.61879e-163	2.87378e-163	2.48998e-164	1.05505e-162	6.66029e-163	1.14416e-164	2.5006e-163	1.37842e-162	-7.02581e-163	4.30871e-163	1.33165e-163	-8.6901e-163	-9.92706e-164	2.82435e-164	-2.1885e-163	6.21826e-163	9.43448e-164	-1.12935e-164	5.45963e-163	7.15808e-163	-4.93471e-164	-1.14811e-162	1.1723e-163	0
-4.50478e-164	-8.84749e-164	-4.63351e-163	2.15615e-163	3.79725e-163	2.41799e-164	-2.26844e-163	-4.61879e-163	2.87378e-163	2.48998e-164	1.05505e-162	6.66029e-163	1.14416e-164	2.5006e-163	1.37842e-162	-7.02581e-163	4.30871e-163	1.33165e-163	-8.6901e-163	-9.92706e-164	2.82435e-164	-2.1885e-163	6.21826e-163	9.43448e-164	-1.12935e-164	5.45963e-163	7.15808e-163	-4.93471e-164	-1.14811e-162	1.1723e-163	0
-4.50478e-164	-8.84749e-164	-4.63351e-163	2.15615e-163	3.79725e-163	2.41799e-164	-2.26844e-163	-4.61879e-163	2.87378e-163	2.48998e-164	1.05505e-162	6.66029e-163	1.14416e-164	2.5006e-163	1.37842e-162	-7.02581e-163	4.30871e-163	1.33165e-163	-8.6901e-163	-9.92706e-164	2.82435e-164	-2.1885e-163	6.21826e-163	9.43448e-164	-1.12935e-164	5.45963e-163	7.15808e-163	-4.93471e-164	-1.14811e-162	1.1723e-163	0
-4.50478e-164	-8.84749e-164	-4.63351e-163	2.15615e-163	3.79725e-163	2.41799e-164	-2.26844e-163	-4.61879e-163	2.87378e-163	2.48998e-164	1.05505e-162	6.66029e-163	1.14416e-164	2.5006e-163	1.37842e-162	-7.02581e-163	4.30871e-163	1.33165e-163	-8.6901e-163	-9.92706e-164	2.82435e-164	-2.1885e-163	6.21826e-163	9.43448e-164	-1.12935e-164	5.45963e-163	7.15808e-163	-4.93471e-164	-1.14811e-162	1.1723e-163	0
-4.50478e-164	-8.84749e-164	-4.63351e-163	2.15615e-163	3.79725e-163	2.41799e-164	-2.26844e-163	-4.61879e-163	2.87378e-163	2.48998e-164	1.05505e-162	6.66029e-163	1.14416e-164	2.5006e-163	1.37842e-162	-7.02581e-163	4.30871e-163	1.33165e-163	-8.6901e-163	-9.92706e-164	2.82435e-164	-2.1885e-163	6.21826e-163	9.43448e-164	-1.12935e-164	5.45963e-163	7.15808e-163	-4.93471e-164	-1.14811e-162	1.1723e-163	0
-4.50478e-164	-8.84749e-164	-4.63351e-163	2.15615e-163	3.79725e-163	2.41799e-164	-2.26844e-163	-4.61879e-163	2.87378e-163	2.48998e-164	1.05505e-162	6.66029e-163	1.14416e-164	2.5006e-163	1.37842e-162	-7.02581e-163	4.30871e-163	1.33165e-163	-8.6901e-163	-9.92706e-164	2.82435e-164	-2.1885e-163	6.21826e-163	9.43448e-164	-1.12935e-164	5.45963e-163	7.15808e-163	-4.93471e-164	-1.14811e-162	1.1723e-163	0
-4.50478e-164	-8.84749e-164	-4.63351e-163	2.15615e-163	3.79725e-163	2.41799e-164	-2.26844e-163	-4.61879e-163	2.87378e-163	2.48998e-164	1.05505e-162	6.66029e-163	1.14416e-164	2.5006e-163	1.37842e-162	-7.02581e-163	4.30871e-163	1.33165e-163	-8.6901e-163	-9.92706e-164	2.82435e-164	-2.1885e-163	6.21826e-163	9.43448e-164	-1.12935e-164	5.45963e-163	7.15808e-163	-4.93471e-164	-1.14811e-162	1.1723e-163	0
-4.50478e-164	-8.84749e-164	-4.63351e-163	2.15615e-163	3.79725e-163	2.41799e-164	-2.26844e-163	-4.61879e-163	2.87378e-163	2.48998e-164	1.05505e-162	6.66029e-163	1.14416e-164	2.5006e-163	1.37842e-162	-7.02581e-163	4.30871e-163	1.33165e-163	-8.6901e-163	-9.92706e-164	2.82435e-164	-2.1885e-163	6.21826e-163	9.43448e-164	-1.12935e-164	5.45963e-163	7.15808e-163	-4.93471e-164	-1.14811e-162	1.1723e-163	0
-4.50478e-164	-8.84749e-164	-4.63351e-163	2.15615e-163	3.79725e-163	2.41799e-164	-2.26844e-163	-4.61879e-163	2.87378e-163	2.48998e-164	1.05505e-162	6.66029e-163	1.14416e-164	2.5006e-163	1.37842e-162	-7.02581e-163	4.30871e-163	1.33165e-163	-8.6901e-163	-9.92706e-164	2.82435e-164	-2.1885e-163	6.21826e-163	9.43448e-164	-1.12935e-164	5.45963e-163	7.15808e-163	-4.93471e-164	-1.14811e-162	1.1723e-163	0
-4.50478e-164	-8.84749e-164	-4.63351e-163	2.15615e-163	3.79725e-163	2.41799e-164	-2.26844e-163	-4.61879e-163	2.87378e-163	2.48998e-164	1.05505e-162	6.66029e-163	1.14416e-164	2.5006e-163	1.37842e-162	-7.02581e-163	4.30871e-163	1.33165e-163	-8.6901e-163	-9.92706e-164	2.82435e-164	-2.1885e-163	6.21826e-163	9.43448e-164	-1.12935e-164	5.45963e-163	7.15808e-163	-4.93471e-164	-1.14811e-162	1.1723e-163	0
-4.50478e-164	-8.84749e-164	-4.63351e-163	2.15615e-163	3.79725e-163	2.41799e-164	-2.26844e-163	-4.61879e-163	2.87378e-163	2.48998e-164	1.05505e-162	6.66029e-163	1.14416e-164	2.5006e-163	1.37842e-162	-7.02581e-163	4.30871e-163	1.33165e-163	-8.6901e-163	-9.92706e-164	2.82435e-164	-2.1885e-163	6.21826e-163	9.43448e-164	-1.12935e-164	5.45963e-163	7.15808e-163	-4.93471e-164	-1.14811e-162	1.1723e-163	0
-4.50478e-164	-8.84749e-164	-4.63351e-163	2.15615e-163	3.79725e-163	2.41799e-164	-2.26844e-163	-4.61879e-163	2.87378e-163	2.48998e-164	1.05505e-162	6.66029e-163	1.14416e-164	2.5006e-163	1.37842e-162	-7.02581e-163	4.30871e-163	1.33165e-163	-8.6901e-163	-9.92706e-164	2.82435e-164	-2.1885e-163	6.21826e-163	9.43448e-164	-1.12935e-164	5.45963e-163	7.15808e-163	-4.93471e-164	-1.14811e-162	1.1723e-163	0
-4.50478e-164	-8.84749e-164	-4.63351e-163	2.15615e-163	3.79725e-163	2.41799e-164	-2.26844e-163	-4.61879e-163	2.87378e-163	2.48998e-164	1.05505e-162	6.66029e-163	1.14416e-164	2.5006e-163	1.37842e-162	-7.02581e-163	4.30871e-163	1.33165e-163	-8.6901e-163	-9.92706e-164	2.82435e-164	-2.1885e-163	6.21826e-163	9.43448e-164	-1.12935e-164	5.45963e-163	7.15808e-163	-4.93471e-164	-1.14811e-162	1.1723e-163	0
-4.50478e-164	-8.84749e-164	-4.63351e-163	2.15615e-163	3.79725e-163	2.41799e-164	-2.26844e-163	-4.61879e-163	2.87378e-163	2.48998e-164	1.05505e-162	6.66029e-163	1.14416e-164	2.5006e-163	1.37842e-162	-7.02581e-163	4.30871e-163	1.33165e-163	-8.6901e-163	-9.92706e-164	2.82435e-164	-2.1885e-163	6.21826e-163	9.43448e-164	-1.12935e-164	5.45963e-163	7.15808e-163	-4.93471e-164	-1.14811e-162	1.1723e-163	0
-4.50478e-164	-8.84749e-164	-4.63351e-163	2.15615e-163	3.79725e-163	2.41799e-164	-2.26844e-163	-4.61879e-163	2.87378e-163	2.48998e-164	1.05505e-162	6.66029e-163	1.14416e-164	2.5006e-163	1.37842e-162	-7.02581e-163	4.30871e-163	1.33165e-163	-8.6901e-163	-9.92706e-164	2.82435e-164	-2.1885e-163	6.21826e-163	9.43448e-164	-1.12935e-164	5.45963e-163	7.15808e-163	-4.93471e-164	-1.14811e-162	1.1723e-163	0
-4.50478e-164	-8.84749e-164	-4.63351e-163	2.15615e-163	3.79725e-163	2.41799e-164	-2.26844e-163	-4.61879e-163	2.87378e-163	2.48998e-164	1.05505e-162	6.66029e-163	1.14416e-164	2.5006e-163	1.37842e-162	-7.02581e-163	4.30871e-163	1.33165e-163	-8.6901e-163	-9.92706e-164	2.82435e-164	-2.1885e-163	6.21826e-163	9.43448e-164	-1.12935e-164	5.45963e-163	7.15808e-163	-4.93471e-164	-1.14811e-162	1.1723e-163	0
-4.50478e-164	-8.84749e-164	-4.63351e-163	2.15615e-163	3.79725e-163	2.41799e-164	-2.26844e-163	-4.61879e-163	2.87378e-163	2.48998e-164	1.05505e-162	6.66029e-163	1.14416e-164	2.5006e-163	1.37842e-162	-7.02581e-163	4.30871e-163	1.33165e-163	-8.6901e-163	-9.92706e-164	2.82435e-164	-2.1885e-163	6.21826e-163	9.43448e-164	-1.12935e-164	5.45963e-163	7.15808e-163	-4.93471e-164	-1.14811e-162	1.1723e-163	0
-4.50478e-164	-8.84749e-164	-4.63351e-163	2.15615e-163	3.79725e-163	2.41799e-164	-2.26844e-163	-4.61879e-163	2.87378e-163	2.48998e-164	1.05505e-162	6.66029e-163	1.14416e-164	2.5006e-163	1.37842e-162	-7.02581e-163	4.30871e-163	1.33165e-163	-8.6901e-163	-9.92706e-164	2.82435e-164	-2.1885e-163	6.21826e-163	9.43448e-164	-1.12935e-164	5.45963e-163	7.15808e-163	-4.93471e-164	-1.14811e-162	1.1723e-163	0
-4.50478e-164	-8.84749e-164	-4.63351e-163	2.15615e-163	3.79725e-163	2.41799e-164	-2.26844e-163	-4.61879e-163	2.87378e-163	2.48998e-164	1.05505e-162	6.66029e-163	1.14416e-164	2.5006e-163	1.37842e-162	-7.02581e-163	4.30871e-163	1.33165e-163	-8.6901e-163	-9.92706e-164	2.82435e-164	-2.1885e-163	6.21826e-163	9.43448e-164	-1.12935e-164	5.45963e-163	7.15808e-163	-4.93471e-164	-1.14811e-162	1.1723e-163	0
-4.50478e-164	-8.84749e-164	-4.63351e-163	2.15615e-163	3.79725e-163	2.41799e-164	-2.26844e-163	-4.61879e-163	2.87378e-163	2.48998e-164	1.05505e-162	6.66029e-163	1.14416e-164	2.5006e-163	1.37842e-162	-7.02581e-163	4.30871e-163	1.33165e-163	-8.6901e-163	-9.92706e-164	2.82435e-164	-2.1885e-163	6.21826e-163	9.43448e-164	-1.12935e-164	5.45963e-163	7.15808e-163	-4.93471e-164	-1.14811e-162	1.1723e-163	0
-4.50478e-164	-8.84749e-164	-4.63351e-163	2.15615e-163	3.79725e-163	2.41799e-164	-2.26844e-163	-4.61879e-163	2.87378e-163	2.48998e-164	1.05505e-162	6.66029e-163	1.14416e-164	2.5006e-163	1.37842e-162	-7.02581e-163	4.30871e-163	1.33165e-163	-8.6901e-163	-9.92706e-164	2.82435e-164	-2.1885e-163	6.21826e-163	9.43448e-164	-1.12935e-164	5.45963e-163	7.15808e-163	-4.93471e-164	-1.14811e-162	1.1723e-163	0
-4.50478e-164	-8.84749e-164	-4.63351e-163	2.15615e-163	3.79725e-163	2.41799e-164	-2.26844e-163	-4.61879e-163	2.87378e-163	2.48998e-164	1.05505e-162	6.66029e-163	1.14416e-164	2.5006e-163	1.37842e-162	-7.02581e-163	4.30871e-163	1.33165e-163	-8.6901e-163	-9.92706e-164	2.82435e-164	-2.1885e-163	6.21826e-163	9.43448e-164	-1.12935e-164	5.45963e-163	7.15808e-163	-4.93471e-164	-1.14811e-162	1.1723e-163	0
-4.50478e-164	-8.84749e-164	-4.63351e-163	2.15615e-163	3.79725e-163	2.41799e-164	-2.26844e-163	-4.61879e-163	2.87378e-163	2.48998e-164	1.05505e-162	6.66029e-163	1.14416e-164	2.5006e-163	1.37842e-162	-7.02581e-163	4.30871e-163	1.33165e-163	-8.6901e-163	-9.92706e-164	2.82435e-164	-2.1885e-163	6.21826e-163	9.43448e-164	-1.12935e-164	5.45963e-163	7.15808e-163	-4.93471e-164	-1.14811e-162	1.1723e-163	0
-4.50478e-164	-8.84749e-164	-4.63351e-163	2.15615e-163	3.79725e-163	2.41799e-164	-2.26844e-163	-4.61879e-163	2.87378e-163	2.48998e-164	1.05505e-162	6.66029e-163	1.14416e-164	2.5006e-163	1.37842e-162	-7.02581e-163	4.30871e-163	1.33165e-163	-8.6901e-163	-9.92706e-164	2.82435e-164	-2.1885e-163	6.21826e-163	9.43448e-164	-1.12935e-164	5.45963e-163	7.15808e-163	-4.93471e-164	-1.14811e-162	1.1723e-163	0
-4.50478e-164	-8.84749e-164	-4.63351e-163	2.15615e-163	3.79725e-163	2.41799e-164	-2.26844e-163	-4.61879e-163	2.87378e-163	2.48998e-164	1.05505e-162	6.66029e-163	1.14416e-164	2.5006e-163	1.37842e-162	-7.02581e-163	4.30871e-163	1.33165e-163	-8.6901e-163	-9.92706e-164	2.82435e-164	-2.1885e-163	6.21826e-163	9.43448e-164	-1.12935e-164	5.45963e-163	7.15808e-163	-4.93471e-164	-1.14811e-162	1.1723e-163	0
-4.50478e-164	-8.84749e-164	-4.63351e-163	2.15615e-163	3.79725e-163	2.41799e-164	-2.26844e-163	-4.61879e-163	2.87378e-163	2.48998e-164	1.05505e-162	6.66029e-163	1.14416e-164	2.5006e-163	1.37842e-162	-7.02581e-163	4.30871e-163	1.33165e-163	-8.6901e-163	-9.92706e-164	2.82435e-164	-2.1885e-163	6.21826e-163	9.43448e-164	-1.12935e-164	5.45963e-163	7.15808e-163	-4.93471e-164	-1.14811e-162	1.1723e-163	0
-4.50478e-164	-8.84749e-164	-4.63351e-163	2.15615e-163	3.79725e-163	2.41799e-164	-2.26844e-163	-4.61879e-163	2.87378e-163	2.48998e-164	1.05505e-162	6.66029e-163	1.14416e-164	2.5006e-163	1.37842e-162	-7.02581e-163	4.30871e-163	1.33165e-163	-8.6901e-163	-9.92706e-164	2.82435e-164	-2.1885e-163	6.21826e-163	9.43448e-164	-1.12935e-164	5.45963e-163	7.15808e-163	-4.93471e-164	-1.14811e-162	1.1723e-163	0
-4.50478e-164	-8.84749e-164	-4.63351e-163	2.15615e-163	3.79725e-163	2.41799e-164	-2.26844e-163	-4.61879e-163	2.87378e-163	2.48998e-164	1.05505e-162	6.66029e-163	1.14416e-164	2.5006e-163	1.37842e-162	-7.02581e-163	4.30871e-163	1.33165e-163	-8.6901e-163	-9.92706e-164	2.82435e-164	-2.1885e-163	6.21826e-163	9.43448e-164	-1.12935e-164	5.45963e-163	7.15808e-163	-4.93471e-164	-1.14811e-162	1.1723e-163	0
-4.50478e-164	-8.84749e-164	-4.63351e-163	2.15615e-163	3.79725e-163	2.41799e-164	-2.26844e-163	-4.61879e-163	2.87378e-163	2.48998e-164	1.05505e-162	6.66029e-163	1.14416e-164	2.5006e-163	1.37842e-162	-7.02581e-163	4.30871e-163	1.33165e-163	-8.6901e-163	-9.92706e-164	2.82435e-164	-2.1885e-163	6.21826e-163	9.43448e-164	-1.12935e-164	5.45963e-163	7.15808e-163	-4.93471e-164	-1.14811e-162	1.1723e-163	0
-4.50478e-164	-8.84749e-164	-4.63351e-163	2.15615e-163	3.79725e-163	2.41799e-164	-2.26844e-163	-4.61879e-163	2.87378e-163	2.48998e-164	1.05505e-162	6.66029e-163	1.14416e-164	2.5006e-163	1.37842e-162	-7.02581e-163	4.30871e-163	1.33165e-163	-8.6901e-163	-9.92706e-164	2.82435e-164	-2.1885e-163	6.21826e-163	9.43448e-164	-1.12935e-164	5.45963e-163	7.15808e-163	-4.93471e-164	-1.14811e-162	1.1723e-163	0
-4.50478e-164	-8.84749e-164	-4.63351e-163	2.15615e-163	3.79725e-163	2.41799e-164	-2.26844e-163	-4.61879e-163	2.87378e-163	2.48998e-164	1.05505e-162	6.66029e-163	1.14416e-164	2.5006e-163	1.37842e-162	-7.02581e-163	4.30871e-163	1.33165e-163	-8.6901e-163	-9.92706e-164	2.82435e-164	-2.1885e-163	6.21826e-163	9.43448e-164	-1.12935e-164	5.45963e-163	7.15808e-163	-4.93471e-164	-1.14811e-162	1.1723e-163	0
-4.50478e-164	-8.84749e-164	-4.63351e-163	2.15615e-163	3.79725e-163	2.41799e-164	-2.26844e-163	-4.61879e-163	2.87378e-163	2.48998e-164	1.05505e-162	6.66029e-163	1.14416e-164	2.5006e-163	1.37842e-162	-7.02581e-163	4.30871e-163	1.33165e-163	-8.6901e-163	-9.92706e-164	2.82435e-164	-2.1885e-163	6.21826e-163	9.43448e-164	-1.12935e-164	5.45963e-163	7.15808e-163	-4.93471e-164	-1.14811e-162	1.1723e-163	0
-4.50478e-164	-8.84749e-164	-4.63351e-163	2.15615e-163	3.79725e-163	2.41799e-164	-2.26844e-163	-4.61879e-163	2.87378e-163	2.48998e-164	1.05505e-162	6.66029e-163	1.14416e-164	2.5006e-163	1.37842e-162	-7.02581e-163	4.30871e-163	1.33165e-163	-8.6901e-163	-9.92706e-164	2.82435e-164	-2.1885e-163	6.21826e-163	9.43448e-164	-1.12935e-164	5.45963e-163	7.15808e-163	-4.93471e-164	-1.14811e-162	1.1723e-163	0
-4.50478e-164	-8.84749e-164	-4.63351e-163	2.15615e-163	3.79725e-163	2.41799e-164	-2.26844e-163	-4.61879e-163	2.87378e-163	2.48998e-164	1.05505e-162	6.66029e-163	1.14416e-164	2.5006e-163	1.37842e-162	-7.02581e-163	4.30871e-163	1.33165e-163	-8.6901e-163	-9.92706e-164	2.82435e-164	-2.1885e-163	6.21826e-163	9.43448e-164	-1.12935e-164	5.45963e-163	7.15808e-163	-4.93471e-164	-1.14811e-162	1.1723e-163	0
-4.50478e-164	-8.84749e-164	-4.63351e-163	2.15615e-163	3.79725e-163	2.41799e-164	-2.26844e-163	-4.61879e-163	2.87378e-163	2.48998e-164	1.05505e-162	6.66029e-163	1.14416e-164	2.5006e-163	1.37842e-162	-7.02581e-163	4.30871e-163	1.33165e-163	-8.6901e-163	-9.92706e-164	2.82435e-164	-2.1885e-163	6.21826e-163	9.43448e-164	-1.12935e-164	5.45963e-163	7.15808e-163	-4.93471e-164	-1.14811e-162	1.1723e-163	0
-4.50478e-164	-8.84749e-164	-4.63351e-163	2.15615e-163	3.79725e-163	2.41799e-164	-2.26844e-163	-4.61879e-163	2.87378e-163	2.48998e-164	1.05505e-162	6.66029e-163	1.14416e-164	2.5006e-163	1.37842e-162	-7.02581e-163	4.30871e-163	1.33165e-163	-8.6901e-163	-9.92706e-164	2.82435e-164	-2.1885e-163	6.21826e-163	9.43448e-164	-1.12935e-164	5.45963e-163	7.15808e-163	-4.93471e-164	-1.14811e-162	1.1723e-163	0
-4.50478e-164	-8.84749e-164	-4.63351e-163	2.15615e-163	3.79725e-163	2.41799e-164	-2.26844e-163	-4.61879e-163	2.87378e-163	2.48998e-164	1.05505e-162	6.66029e-163	1.14416e-164	2.5006e-163	1.37842e-162	-7.02581e-163	4.30871e-163	1.33165e-163	-8.6901e-163	-9.92706e-164	2.82435e-164	-2.1885e-163	6.21826e-163	9.43448e-164	-1.12935e-164	5.45963e-163	7.15808e-163	-4.93471e-164	-1.14811e-162	1.1723e-163	0
-4.50478e-164	-8.84749e-164	-4.63351e-163	2.15615e-163	3.79725e-163	2.41799e-164	-2.26844e-163	-4.61879e-163	2.87378e-163	2.48998e-164	1.05505e-162	6.66029e-163	1.14416e-164	2.5006e-163	1.37842e-162	-7.02581e-163	4.30871e-163	1.33165e-163	-8.6901e-163	-9.92706e-164	2.82435e-164	-2.1885e-163	6.21826e-163	9.43448e-164	-1.12935e-164	5.45963e-163	7.15808e-163	-4.93471e-164	-1.14811e-162	1.1723e-163	0
-4.50478e-164	-8.84749e-164	-4.63351e-163	2.15615e-163	3.79725e-163	2.41799e-164	-2.26844e-163	-4.61879e-163	2.87378e-163	2.48998e-164	1.05505e-162	6.66029e-163	1.14416e-164	2.5006e-163	1.37842e-162	-7.02581e-163	4.30871e-163	1.33165e-163	-8.6901e-163	-9.92706e-164	2.82435e-164	-2.1885e-163	6.21826e-163	9.43448e-164	-1.12935e-164	5.45963e-163	7.15808e-163	-4.93471e-164	-1.14811e-162	1.1723e-163	0
-4.50478e-164	-8.84749e-164	-4.63351e-163	2.15615e-163	3.79725e-163	2.41799e-164	-2.26844e-163	-4.61879e-163	2.87378e-163	2.48998e-164	1.05505e-162	6.66029e-163	1.14416e-164	2.5006e-163	1.37842e-162	-7.02581e-163	4.30871e-163	1.33165e-163	-8.6901e-163	-9.92706e-164	2.82435e-164	-2.1885e-163	6.21826e-163	9.43448e-164	-1.12935e-164	5.45963e-163	7.15808e-163	-4.93471e-164	-1.14811e-162	1.1723e-163	0
-4.50478e-164	-8.84749e-164	-4.63351e-163	2.15615e-163	3.79725e-163	2.41799e-164	-2.26844e-163	-4.61879e-163	2.87378e-163	2.48998e-164	1.05505e-162	6.66029e-163	1.14416e-164	2.5006e-163	1.37842e-162	-7.02581e-163	4.30871e-163	1.33165e-163	-8.6901e-163	-9.92706e-164	2.82435e-164	-2.1885e-163	6.21826e-163	9.43448e-164	-1.12935e-164	5.45963e-163	7.15808e-163	-4.93471e-164	-1.14811e-162	1.1723e-163	0
-4.50478e-164	-8.84749e-164	-4.63351e-163	2.15615e-163	3.79725e-163	2.41799e-164	-2.26844e-163	-4.61879e-163	2.87378e-163	2.48998e-164	1.05505e-162	6.66029e-163	1.14416e-164	2.5006e-163	1.37842e-162	-7.02581e-163	4.30871e-163	1.33165e-163	-8.6901e-163	-9.92706e-164	2.82435e-164	-2.1885e-163	6.21826e-163	9.43448e-164	-1.12935e-164	5.45963e-163	7.15808e-163	-4.93471e-164	-1.14811e-162	1.1723e-163	0
-4.50478e-164	-8.84749e-164	-4.63351e-163	2.15615e-163	3.79725e-163	2.41799e-164	-2.26844e-163	-4.61879e-163	2.87378e-163	2.48998e-164	1.05505e-162	6.66029e-163	1.14416e-164	2.5006e-163	1.37842e-162	-7.02581e-163	4.30871e-163	1.33165e-163	-8.6901e-163	-9.92706e-164	2.82435e-164	-2.1885e-163	6.21826e-163	9.43448e-164	-1.12935e-164	5.45963e-163	7.15808e-163	-4.93471e-164	-1.14811e-162	1.1723e-163	0
-4.50478e-164	-8.84749e-164	-4.63351e-163	2.15615e-163	3.79725e-163	2.41799e-164	-2.26844e-163	-4.61879e-163	2.87378e-163	2.48998e-164	1.05505e-162	6.66029e-163	1.14416e-164	2.5006e-163	1.37842e-162	-7.02581e-163	4.30871e-163	1.33165e-163	-8.6901e-163	-9.92706e-164	2.82435e-164	-2.1885e-163	6.21826e-163	9.43448e-164	-1.12935e-164	5.45963e-163	7.15808e-163	-4.93471e-164	-1.14811e-162	1.1723e-163	0
-4.50478e-164	-8.84749e-164	-4.63351e-163	2.15615e-163	3.79725e-163	2.41799e-164	-2.26844e-163	-4.61879e-163	2.87378e-163	2.48998e-164	1.05505e-162	6.66029e-163	1.14416e-164	2.5006e-163	1.37842e-162	-7.02581e-163	4.30871e-163	1.33165e-163	-8.6901e-163	-9.92706e-164	2.82435e-164	-2.1885e-163	6.21826e-163	9.43448e-164	-1.12935e-164	5.45963e-163	7.15808e-163	-4.93471e-164	-1.14811e-162	1.1723e-163	0
-4.50478e-164	-8.84749e-164	-4.63351e-163	2.15615e-163	3.79725e-163	2.41799e-164	-2.26844e-163	-4.61879e-163	2.87378e-163	2.48998e-164	1.05505e-162	6.66029e-163	1.14416e-164	2.5006e-163	1.37842e-162	-7.02581e-163	4.30871e-163	1.33165e-163	-8.6901e-163	-9.92706e-164	2.82435e-164	-2.1885e-163	6.21826e-163	9.43448e-164	-1.12935e-164	5.45963e-163	7.15808e-163	-4.93471e-164	-1.14811e-162	1.1723e-163	0
-4.50478e-164	-8.84749e-164	-4.63351e-163	2.15615e-163	3.79725e-163	2.41799e-164	-2.26844e-163	-4.61879e-163	2.87378e-163	2.48998e-164	1.05505e-162	6.66029e-163	1.14416e-164	2.5006e-163	1.37842e-162	-7.02581e-163	4.30871e-163	1.33165e-163	-8.6901e-163	-9.92706e-164	2.82435e-164	-2.1885e-163	6.21826e-163	9.43448e-164	-1.12935e-164	5.45963e-163	7.15808e-163	-4.93471e-164	-1.14811e-162	1.1723e-163	0
-4.50478e-164	-8.84749e-164	-4.63351e-163	2.15615e-163	3.79725e-163	2.41799e-164	-2.26844e-163	-4.61879e-163	2.87378e-163	2.48998e-164	1.05505e-162	6.66029e-163	1.14416e-164	2.5006e-163	1.37842e-162	-7.02581e-163	4.30871e-163	1.33165e-163	-8.6901e-163	-9.92706e-164	2.82435e-164	-2.1885e-163	6.21826e-163	9.43448e-164	-1.12935e-164	5.45963e-163	7.15808e-163	-4.93471e-164	-1.14811e-162	1.1723e-163	0
-4.50478e-164	-8.84749e-164	-4.63351e-163	2.15615e-163	3.79725e-163	2.41799e-164	-2.26844e-163	-4.61879e-163	2.87378e-163	2.48998e-164	1.05505e-162	6.66029e-163	1.14416e-164	2.5006e-163	1.37842e-162	-7.02581e-163	4.30871e-163	1.33165e-163	-8.6901e-163	-9.92706e-164	2.82435e-164	-2.1885e-163	6.21826e-163	9.43448e-164	-1.12935e-164	5.45963e-163	7.15808e-163	-4.93471e-164	-1.14811e-162	1.1723e-163	0
-4.50478e-164	-8.84749e-164	-4.63351e-163	2.15615e-163	3.79725e-163	2.41799e-164	-2.26844e-163	-4.61879e-163	2.87378e-163	2.48998e-164	1.05505e-162	6.66029e-163	1.14416e-164	2.5006e-163	1.37842e-162	-7.02581e-163	4.30871e-163	1.33165e-163	-8.6901e-163	-9.92706e-164	2.82435e-164	-2.1885e-163	6.21826e-163	9.43448e-164	-1.12935e-164	5.45963e-163	7.15808e-163	-4.93471e-164	-1.14811e-162	1.1723e-163	0
-4.50478e-164	-8.84749e-164	-4.63351e-163	2.15615e-163	3.79725e-163	2.41799e-164	-2.26844e-163	-4.61879e-163	2.87378e-163	2.48998e-164	1.05505e-162	6.66029e-163	1.14416e-164	2.5006e-163	1.37842e-162	-7.02581e-163	4.30871e-163	1.33165e-163	-8.6901e-163	-9.92706e-164	2.82435e-164	-2.1885e-163	6.21826e-163	9.43448e-164	-1.12935e-164	5.45963e-163	7.15808e-163	-4.93471e-164	-1.14811e-162	1.1723e-163	0
-4.50478e-164	-8.84749e-164	-4.63351e-163	2.15615e-163	3.79725e-163	2.41799e-164	-2.26844e-163	-4.61879e-163	2.87378e-163	2.48998e-164	1.05505e-162	6.66029e-163	1.14416e-164	2.5006e-163	1.37842e-162	-7.02581e-163	4.30871e-163	1.33165e-163	-8.6901e-163	-9.92706e-164	2.82435e-164	-2.1885e-163	6.21826e-163	9.43448e-164	-1.12935e-164	5.45963e-163	7.15808e-163	-4.93471e-164	-1.14811e-162	1.1723e-163	0
-4.50478e-164	-8.84749e-164	-4.63351e-163	2.15615e-163	3.79725e-163	2.41799e-164	-2.26844e-163	-4.61879e-163	2.87378e-163	2.48998e-164	1.05505e-162	6.66029e-163	1.14416e-164	2.5006e-163	1.37842e-162	-7.02581e-163	4.30871e-163	1.33165e-163	-8.6901e-163	-9.92706e-164	2.82435e-164	-2.1885e-163	6.21826e-163	9.43448e-164	-1.12935e-164	5.45963e-163	7.15808e-163	-4.93471e-164	-1.14811e-162	1.1723e-163	0
-4.50478e-164	-8.84749e-164	-4.63351e-163	2.15615e-163	3.79725e-163	2.41799e-164	-2.26844e-163	-4.61879e-163	2.87378e-163	2.48998e-164	1.05505e-162	6.66029e-163	1.14416e-164	2.5006e-163	1.37842e-162	-7.02581e-163	4.30871e-163	1.33165e-163	-8.6901e-163	-9.92706e-164	2.82435e-164	-2.1885e-163	6.21826e-163	9.43448e-164	-1.12935e-164	5.45963e-163	7.15808e-163	-4.93471e-164	-1.14811e-162	1.1723e-163	0
-4.50478e-164	-8.84749e-164	-4.63351e-163	2.15615e-163	3.79725e-163	2.41799e-164	-2.26844e-163	-4.61879e-163	2.87378e-163	2.48998e-164	1.05505e-162	6.66029e-163	1.14416e-164	2.5006e-163	1.37842e-162	-7.02581e-163	4.30871e-163	1.33165e-163	-8.6901e-163	-9.92706e-164	2.82435e-164	-2.1885e-163	6.21826e-163	9.43448e-164	-1.12935e-164	5.45963e-163	7.15808e-163	-4.93471e-164	-1.14811e-162	1.1723e-163	0
-4.50478e-164	-8.84749e-164	-4.63351e-163	2.15615e-163	3.79725e-163	2.41799e-164	-2.26844e-163	-4.61879e-163	2.87378e-163	2.48998e-164	1.05505e-162	6.66029e-163	1.14416e-164	2.5006e-163	1.37842e-162	-7.02581e-163	4.30871e-163	1.33165e-163	-8.6901e-163	-9.92706e-164	2.82435e-164	-2.1885e-163	6.21826e-163	9.43448e-164	-1.12935e-164	5.45963e-163	7.15808e-163	-4.93471e-164	-1.14811e-162	1.1723e-163	0
-4.50478e-164	-8.84749e-164	-4.63351e-163	2.15615e-163	3.79725e-163	2.41799e-164	-2.26844e-163	-4.61879e-163	2.87378e-163	2.48998e-164	1.05505e-162	6.66029e-163	1.14416e-164	2.5006e-163	1.37842e-162	-7.02581e-163	4.30871e-163	1.33165e-163	-8.6901e-163	-9.92706e-164	2.82435e-164	-2.1885e-163	6.21826e-163	9.43448e-164	-1.12935e-164	5.45963e-163	7.15808e-163	-4.93471e-164	-1.14811e-162	1.1723e-163	0
-4.50478e-164	-8.84749e-164	-4.63351e-163	2.15615e-163	3.79725e-163	2.41799e-164	-2.26844e-163	-4.61879e-163	2.87378e-163	2.48998e-164	1.05505e-162	6.66029e-163	1.14416e-164	2.5006e-163	1.37842e-162	-7.02581e-163	4.30871e-163	1.33165e-163	-8.6901e-163	-9.92706e-164	2.82435e-164	-2.1885e-163	6.21826e-163	9.43448e-164	-1.12935e-164	5.45963e-163	7.15808e-163	-4.93471e-164	-1.14811e-162	1.1723e-163	0
-4.50478e-164	-8.84749e-164	-4.63351e-163	2.15615e-163	3.79725e-163	2.41799e-164	-2.26844e-163	-4.61879e-163	2.87378e-163	2.48998e-164	1.05505e-162	6.66029e-163	1.14416e-164	2.5006e-163	1.37842e-162	-7.02581e-163	4.30871e-163	1.33165e-163	-8.6901e-163	-9.92706e-164	2.82435e-164	-2.1885e-163	6.21826e-163	9.43448e-164	-1.12935e-164	5.45963e-163	7.15808e-163	-4.93471e-164	-1.14811e-162	1.1723e-163	0
-4.50478e-164	-8.84749e-164	-4.63351e-163	2.15615e-163	3.79725e-163	2.41799e-164	-2.26844e-163	-4.61879e-163	2.87378e-163	2.48998e-164	1.05505e-162	6.66029e-163	1.14416e-164	2.5006e-163	1.37842e-162	-7.02581e-163	4.30871e-163	1.33165e-163	-8.6901e-163	-9.92706e-164	2.82435e-164	-2.1885e-163	6.21826e-163	9.43448e-164	-1.12935e-164	5.45963e-163	7.15808e-163	-4.93471e-164	-1.14811e-162	1.1723e-163	0
-4.50478e-164	-8.84749e-164	-4.63351e-163	2.15615e-163	3.79725e-163	2.41799e-164	-2.26844e-163	-4.61879e-163	2.87378e-163	2.48998e-164	1.05505e-162	6.66029e-163	1.14416e-164	2.5006e-163	1.37842e-162	-7.02581e-163	4.30871e-163	1.33165e-163	-8.6901e-163	-9.92706e-164	2.82435e-164	-2.1885e-163	6.21826e-163	9.43448e-164	-1.12935e-164	5.45963e-163	7.15808e-163	-4.93471e-164	-1.14811e-162	1.1723e-163	0
-4.50478e-164	-8.84749e-164	-4.63351e-163	2.15615e-163	3.79725e-163	2.41799e-164	-2.26844e-163	-4.61879e-163	2.87378e-163	2.48998e-164	1.05505e-162	6.66029e-163	1.14416e-164	2.5006e-163	1.37842e-162	-7.02581e-163	4.30871e-163	1.33165e-163	-8.6901e-163	-9.92706e-164	2.82435e-164	-2.1885e-163	6.21826e-163	9.43448e-164	-1.12935e-164	5.45963e-163	7.15808e-163	-4.93471e-164	-1.14811e-162	1.1723e-163	0
-4.50478e-164	-8.84749e-164	-4.63351e-163	2.15615e-163	3.79725e-163	2.41799e-164	-2.26844e-163	-4.61879e-163	2.87378e-163	2.48998e-164	1.05505e-162	6.66029e-163	1.14416e-164	2.5006e-163	1.37842e-162	-7.02581e-163	4.30871e-163	1.33165e-163	-8.6901e-163	-9.92706e-164	2.82435e-164	-2.1885e-163	6.21826e-163	9.43448e-164	-1.12935e-164	5.45963e-163	7.15808e-163	-4.93471e-164	-1.14811e-162	1.1723e-163	0
-4.50478e-164	-8.84749e-164	-4.63351e-163	2.15615e-163	3.79725e-163	2.41799e-164	-2.26844e-163	-4.61879e-163	2.87378e-163	2.48998e-164	1.05505e-162	6.66029e-163	1.14416e-164	2.5006e-163	1.37842e-162	-7.02581e-163	4.30871e-163	1.33165e-163	-8.6901e-163	-9.92706e-164	2.82435e-164	-2.1885e-163	6.21826e-163	9.43448e-164	-1.12935e-164	5.45963e-163	7.15808e-163	-4.93471e-164	-1.14811e-162	1.1723e-163	0
-4.50478e-164	-8.84749e-164	-4.63351e-163	2.15615e-163	3.79725e-163	2.41799e-164	-2.26844e-163	-4.61879e-163	2.87378e-163	2.48998e-164	1.05505e-162	6.66029e-163	1.14416e-164	2.5006e-163	1.37842e-162	-7.02581e-163	4.30871e-163	1.33165e-163	-8.6901e-163	-9.92706e-164	2.82435e-164	-2.1885e-163	6.21826e-163	9.43448e-164	-1.12935e-164	5.45963e-163	7.15808e-163	-4.93471e-164	-1.14811e-162	1.1723e-163	0
-4.50478e-164	-8.84749e-164	-4.63351e-163	2.15615e-163	3.79725e-163	2.41799e-164	-2.26844e-163	-4.61879e-163	2.87378e-163	2.48998e-164	1.05505e-162	6.66029e-163	1.14416e-164	2.5006e-163	1.37842e-162	-7.02581e-163	4.30871e-163	1.33165e-163	-8.6901e-163	-9.92706e-164	2.82435e-164	-2.1885e-163	6.21826e-163	9.43448e-164	-1.12935e-164	5.45963e-163	7.15808e-163	-4.93471e-164	-1.14811e-162	1.1723e-163	0
-4.50478e-164	-8.84749e-164	-4.63351e-163	2.15615e-163	3.79725e-163	2.41799e-164	-2.26844e-163	-4.61879e-163	2.87378e-163	2.48998e-164	1.05505e-162	6.66029e-163	1.14416e-164	2.5006e-163	1.37842e-162	-7.02581e-163	4.30871e-163	1.33165e-163	-8.6901e-163	-9.92706e-164	2.82435e-164	-2.1885e-163	6.21826e-163	9.43448e-164	-1.12935e-164	5.45963e-163	7.15808e-163	-4.93471e-164	-1.14811e-162	1.1723e-163	0
-4.50478e-164	-8.84749e-164	-4.63351e-163	2.15615e-163	3.79725e-163	2.41799e-164	-2.26844e-163	-4.61879e-163	2.87378e-163	2.48998e-164	1.05505e-162	6.66029e-163	1.14416e-164	2.5006e-163	1.37842e-162	-7.02581e-163	4.30871e-163	1.33165e-163	-8.6901e-163	-9.92706e-164	2.82435e-164	-2.1885e-163	6.21826e-163	9.43448e-164	-1.12935e-164	5.45963e-163	7.15808e-163	-4.93471e-164	-1.14811e-162	1.1723e-163	0
-4.50478e-164	-8.84749e-164	-4.63351e-163	2.15615e-163	3.79725e-163	2.41799e-164	-2.26844e-163	-4.61879e-163	2.87378e-163	2.48998e-164	1.05505e-162	6.66029e-163	1.14416e-164	2.5006e-163	1.37842e-162	-7.02581e-163	4.30871e-163	1.33165e-163	-8.6901e-163	-9.92706e-164	2.82435e-164	-2.1885e-163	6.21826e-163	9.43448e-164	-1.12935e-164	5.45963e-163	7.15808e-163	-4.93471e-164	-1.14811e-162	1.1723e-163	0
-4.50478e-164	-8.84749e-164	-4.63351e-163	2.15615e-163	3.79725e-163	2.41799e-164	-2.26844e-163	-4.61879e-163	2.87378e-163	2.48998e-164	1.05505e-162	6.66029e-163	1.14416e-164	2.5006e-163	1.37842e-162	-7.02581e-163	4.30871e-163	1.33165e-163	-8.6901e-163	-9.92706e-164	2.82435e-164	-2.1885e-163	6.21826e-163	9.43448e-164	-1.12935e-164	5.45963e-163	7.15808e-163	-4.93471e-164	-1.14811e-162	1.1723e-163	0
-4.50478e-164	-8.84749e-164	-4.63351e-163	2.15615e-163	3.79725e-163	2.41799e-164	-2.26844e-163	-4.61879e-163	2.87378e-163	2.48998e-164	1.05505e-162	6.66029e-163	1.14416e-164	2.5006e-163	1.37842e-162	-7.02581e-163	4.30871e-163	1.33165e-163	-8.6901e-163	-9.92706e-164	2.82435e-164	-2.1885e-163	6.21826e-163	9.43448e-164	-1.12935e-164	5.45963e-163	7.15808e-163	-4.93471e-164	-1.14811e-162	1.1723e-163	0
-4.50478e-164	-8.84749e-164	-4.63351e-163	2.15615e-163	3.79725e-163	2.41799e-164	-2.26844e-163	-4.61879e-163	2.87378e-163	2.48998e-164	1.05505e-162	6.66029e-163	1.14416e-164	2.5006e-163	1.37842e-162	-7.02581e-163	4.30871e-163	1.33165e-163	-8.6901e-163	-9.92706e-164	2.82435e-164	-2.1885e-163	6.21826e-163	9.43448e-164	-1.12935e-164	5.45963e-163	7.15808e-163	-4.93471e-164	-1.14811e-162	1.1723e-163	0
-4.50478e-164	-8.84749e-164	-4.63351e-163	2.15615e-163	3.79725e-163	2.41799e-164	-2.26844e-163	-4.61879e-163	2.87378e-163	2.48998e-164	1.05505e-162	6.66029e-163	1.14416e-164	2.5006e-163	1.37842e-162	-7.02581e-163	4.30871e-163	1.33165e-163	-8.6901e-163	-9.92706e-164	2.82435e-164	-2.1885e-163	6.21826e-163	9.43448e-164	-1.12935e-164	5.45963e-163	7.15808e-163	-4.93471e-164	-1.14811e-162	1.1723e-163	0
-4.50478e-164	-8.84749e-164	-4.63351e-163	2.15615e-163	3.79725e-163	2.41799e-164	-2.26844e-163	-4.61879e-163	2.87378e-163	2.48998e-164	1.05505e-162	6.66029e-163	1.14416e-164	2.5006e-163	1.37842e-162	-7.02581e-163	4.30871e-163	1.33165e-163	-8.6901e-163	-9.92706e-164	2.82435e-164	-2.1885e-163	6.21826e-163	9.43448e-164	-1.12935e-164	5.45963e-163	7.15808e-163	-4.93471e-164	-1.14811e-162	1.1723e-163	0
-4.50478e-164	-8.84749e-164	-4.63351e-163	2.15615e-163	3.79725e-163	2.41799e-164	-2.26844e-163	-4.61879e-163	2.87378e-163	2.48998e-164	1.05505e-162	6.66029e-163	1.14416e-164	2.5006e-163	1.37842e-162	-7.02581e-163	4.30871e-163	1.33165e-163	-8.6901e-163	-9.92706e-164	2.82435e-164	-2.1885e-163	6.21826e-163	9.43448e-164	-1.12935e-164	5.45963e-163	7.15808e-163	-4.93471e-164	-1.14811e-162	1.1723e-163	0
-4.50478e-164	-8.84749e-164	-4.63351e-163	2.15615e-163	3.79725e-163	2.41799e-164	-2.26844e-163	-4.61879e-163	2.87378e-163	2.48998e-164	1.05505e-162	6.66029e-163	1.14416e-164	2.5006e-163	1.37842e-162	-7.02581e-163	4.30871e-163	1.33165e-163	-8.6901e-163	-9.92706e-164	2.82435e-164	-2.1885e-163	6.21826e-163	9.43448e-164	-1.12935e-164	5.45963e-163	7.15808e-163	-4.93471e-164	-1.14811e-162	1.1723e-163	0
-4.50478e-164	-8.84749e-164	-4.63351e-163	2.15615e-163	3.79725e-163	2.41799e-164	-2.26844e-163	-4.61879e-163	2.87378e-163	2.48998e-164	1.05505e-162	6.66029e-163	1.14416e-164	2.5006e-163	1.37842e-162	-7.02581e-163	4.30871e-163	1.33165e-163	-8.6901e-163	-9.92706e-164	2.82435e-164	-2.1885e-163	6.21826e-163	9.43448e-164	-1.12935e-164	5.45963e-163	7.15808e-163	-4.93471e-164	-1.14811e-162	1.1723e-163	0
-4.50478e-164	-8.84749e-164	-4.63351e-163	2.15615e-163	3.79725e-163	2.41799e-164	-2.26844e-163	-4.61879e-163	2.87378e-163	2.48998e-164	1.05505e-162	6.66029e-163	1.14416e-164	2.5006e-163	1.37842e-162	-7.02581e-163	4.30871e-163	1.33165e-163	-8.6901e-163	-9.92706e-164	2.82435e-164	-2.1885e-163	6.21826e-163	9.43448e-164	-1.12935e-164	5.45963e-163	7.15808e-163	-4.93471e-164	-1.14811e-162	1.1723e-163	0
-4.50478e-164	-8.84749e-164	-4.63351e-163	2.15615e-163	3.79725e-163	2.41799e-164	-2.26844e-163	-4.61879e-163	2.87378e-163	2.48998e-164	1.05505e-162	6.66029e-163	1.14416e-164	2.5006e-163	1.37842e-162	-7.02581e-163	4.30871e-163	1.33165e-163	-8.6901e-163	-9.92706e-164	2.82435e-164	-2.1885e-163	6.21826e-163	9.43448e-164	-1.12935e-164	5.45963e-163	7.15808e-163	-4.93471e-164	-1.14811e-162	1.1723e-163	0
-4.50478e-164	-8.84749e-164	-4.63351e-163	2.15615e-163	3.79725e-163	2.41799e-164	-2.26844e-163	-4.61879e-163	2.87378e-163	2.48998e-164	1.05505e-162	6.66029e-163	1.14416e-164	2.5006e-163	1.37842e-162	-7.02581e-163	4.30871e-163	1.33165e-163	-8.6901e-163	-9.92706e-164	2.82435e-164	-2.1885e-163	6.21826e-163	9.43448e-164	-1.12935e-164	5.45963e-163	7.15808e-163	-4.93471e-164	-1.14811e-162	1.1723e-163	0
-4.50478e-164	-8.84749e-164	-4.63351e-163	2.15615e-163	3.79725e-163	2.41799e-164	-2.26844e-163	-4.61879e-163	2.87378e-163	2.48998e-164	1.05505e-162	6.66029e-163	1.14416e-164	2.5006e-163	1.37842e-162	-7.02581e-163	4.30871e-163	1.33165e-163	-8.6901e-163	-9.92706e-164	2.82435e-164	-2.1885e-163	6.21826e-163	9.43448e-164	-1.12935e-164	5.45963e-163	7.15808e-163	-4.93471e-164	-1.14811e-162	1.1723e-163	0
-4.50478e-164	-8.84749e-164	-4.63351e-163	2.15615e-163	3.79725e-163	2.41799e-164	-2.26844e-163	-4.61879e-163	2.87378e-163	2.48998e-164	1.05505e-162	6.66029e-163	1.14416e-164	2.5006e-163	1.37842e-162	-7.02581e-163	4.30871e-163	1.33165e-163	-8.6901e-163	-9.92706e-164	2.82435e-164	-2.1885e-163	6.21826e-163	9.43448e-164	-1.12935e-164	5.45963e-163	7.15808e-163	-4.93471e-164	-1.14811e-162	1.1723e-163	0
-4.50478e-164	-8.84749e-164	-4.63351e-163	2.15615e-163	3.79725e-163	2.41799e-164	-2.26844e-163	-4.61879e-163	2.87378e-163	2.48998e-164	1.05505e-162	6.66029e-163	1.14416e-164	2.5006e-163	1.37842e-162	-7.02581e-163	4.30871e-163	1.33165e-163	-8.6901e-163	-9.92706e-164	2.82435e-164	-2.1885e-163	6.21826e-163	9.43448e-164	-1.12935e-164	5.45963e-163	7.15808e-163	-4.93471e-164	-1.14811e-162	1.1723e-163	0
-4.50478e-164	-8.84749e-164	-4.63351e-163	2.15615e-163	3.79725e-163	2.41799e-164	-2.26844e-163	-4.61879e-163	2.87378e-163	2.48998e-164	1.05505e-162	6.66029e-163	1.14416e-164	2.5006e-163	1.37842e-162	-7.02581e-163	4.30871e-163	1.33165e-163	-8.6901e-163	-9.92706e-164	2.82435e-164	-2.1885e-163	6.21826e-163	9.43448e-164	-1.12935e-164	5.45963e-163	7.15808e-163	-4.93471e-164	-1.14811e-162	1.1723e-163	0
-4.50478e-164	-8.84749e-164	-4.63351e-163	2.15615e-163	3.79725e-163	2.41799e-164	-2.26844e-163	-4.61879e-163	2.87378e-163	2.48998e-164	1.05505e-162	6.66029e-163	1.14416e-164	2.5006e-163	1.37842e-162	-7.02581e-163	4.30871e-163	1.33165e-163	-8.6901e-163	-9.92706e-164	2.82435e-164	-2.1885e-163	6.21826e-163	9.43448e-164	-1.12935e-164	5.45963e-163	7.15808e-163	-4.93471e-164	-1.14811e-162	1.1723e-163	0
-4.50478e-164	-8.84749e-164	-4.63351e-163	2.15615e-163	3.79725e-163	2.41799e-164	-2.26844e-163	-4.61879e-163	2.87378e-163	2.48998e-164	1.05505e-162	6.66029e-163	1.14416e-164	2.5006e-163	1.37842e-162	-7.02581e-163	4.30871e-163	1.33165e-163	-8.6901e-163	-9.92706e-164	2.82435e-164	-2.1885e-163	6.21826e-163	9.43448e-164	-1.12935e-164	5.45963e-163	7.15808e-163	-4.93471e-164	-1.14811e-162	1.1723e-163	0
-4.50478e-164	-8.84749e-164	-4.63351e-163	2.15615e-163	3.79725e-163	2.41799e-164	-2.26844e-163	-4.61879e-163	2.87378e-163	2.48998e-164	1.05505e-162	6.66029e-163	1.14416e-164	2.5006e-163	1.37842e-162	-7.02581e-163	4.30871e-163	1.33165e-163	-8.6901e-163	-9.92706e-164	2.82435e-164	-2.1885e-163	6.21826e-163	9.43448e-164	-1.12935e-164	5.45963e-163	7.15808e-163	-4.93471e-164	-1.14811e-162	1.1723e-163	0
-4.50478e-164	-8.84749e-164	-4.63351e-163	2.15615e-163	3.79725e-163	2.41799e-164	-2.26844e-163	-4.61879e-163	2.87378e-163	2.48998e-164	1.05505e-162	6.66029e-163	1.14416e-164	2.5006e-163	1.37842e-162	-7.02581e-163	4.30871e-163	1.33165e-163	-8.6901e-163	-9.92706e-164	2.82435e-164	-2.1885e-163	6.21826e-163	9.43448e-164	-1.12935e-164	5.45963e-163	7.15808e-163	-4.93471e-164	-1.14811e-162	1.1723e-163	0
-4.50478e-164	-8.84749e-164	-4.63351e-163	2.15615e-163	3.79725e-163	2.41799e-164	-2.26844e-163	-4.61879e-163	2.87378e-163	2.48998e-164	1.05505e-162	6.66029e-163	1.14416e-164	2.5006e-163	1.37842e-162	-7.02581e-163	4.30871e-163	1.33165e-163	-8.6901e-163	-9.92706e-164	2.82435e-164	-2.1885e-163	6.21826e-163	9.43448e-164	-1.12935e-164	5.45963e-163	7.15808e-163	-4.93471e-164	-1.14811e-162	1.1723e-163	0
-4.50478e-164	-8.84749e-164	-4.63351e-163	2.15615e-163	3.79725e-163	2.41799e-164	-2.26844e-163	-4.61879e-163	2.87378e-163	2.48998e-164	1.05505e-162	6.66029e-163	1.14416e-164	2.5006e-163	1.37842e-162	-7.02581e-163	4.30871e-163	1.33165e-163	-8.6901e-163	-9.92706e-164	2.82435e-164	-2.1885e-163	6.21826e-163	9.43448e-164	-1.12935e-164	5.45963e-163	7.15808e-163	-4.93471e-164	-1.14811e-162	1.1723e-163	0
-4.50478e-164	-8.84749e-164	-4.63351e-163	2.15615e-163	3.79725e-163	2.41799e-164	-2.26844e-163	-4.61879e-163	2.87378e-163	2.48998e-164	1.05505e-162	6.66029e-163	1.14416e-164	2.5006e-163	1.37842e-162	-7.02581e-163	4.30871e-163	1.33165e-163	-8.6901e-163	-9.92706e-164	2.82435e-164	-2.1885e-163	6.21826e-163	9.43448e-164	-1.12935e-164	5.45963e-163	7.15808e-163	-4.93471e-164	-1.14811e-162	1.1723e-163	0
-4.50478e-164	-8.84749e-164	-4.63351e-163	2.15615e-163	3.79725e-163	2.41799e-164	-2.26844e-163	-4.61879e-163	2.87378e-163	2.48998e-164	1.05505e-162	6.66029e-163	1.14416e-164	2.5006e-163	1.37842e-162	-7.02581e-163	4.30871e-163	1.33165e-163	-8.6901e-163	-9.92706e-164	2.82435e-164	-2.1885e-163	6.21826e-163	9.43448e-164	-1.12935e-164	5.45963e-163	7.15808e-163	-4.93471e-164	-1.14811e-162	1.1723e-163	0
-4.50478e-164	-8.84749e-164	-4.63351e-163	2.15615e-163	3.79725e-163	2.41799e-164	-2.26844e-163	-4.61879e-163	2.87378e-163	2.48998e-164	1.05505e-162	6.66029e-163	1.14416e-164	2.5006e-163	1.37842e-162	-7.02581e-163	4.30871e-163	1.33165e-163	-8.6901e-163	-9.92706e-164	2.82435e-164	-2.1885e-163	6.21826e-163	9.43448e-164	-1.12935e-164	5.45963e-163	7.15808e-163	-4.93471e-164	-1.14811e-162	1.1723e-163	0
-4.50478e-164	-8.84749e-164	-4.63351e-163	2.15615e-163	3.79725e-163	2.41799e-164	-2.26844e-163	-4.61879e-163	2.87378e-163	2.48998e-164	1.05505e-162	6.66029e-163	1.14416e-164	2.5006e-163	1.37842e-162	-7.02581e-163	4.30871e-163	1.33165e-163	-8.6901e-163	-9.92706e-164	2.82435e-164	-2.1885e-163	6.21826e-163	9.43448e-164	-1.12935e-164	5.45963e-163	7.15808e-163	-4.93471e-164	-1.14811e-162	1.1723e-163	0
-4.50478e-164	-8.84749e-164	-4.63351e-163	2.15615e-163	3.79725e-163	2.41799e-164	-2.26844e-163	-4.61879e-163	2.87378e-163	2.48998e-164	1.05505e-162	6.66029e-163	1.14416e-164	2.5006e-163	1.37842e-162	-7.02581e-163	4.30871e-163	1.33165e-163	-8.6901e-163	-9.92706e-164	2.82435e-164	-2.1885e-163	6.21826e-163	9.43448e-164	-1.12935e-164	5.45963e-163	7.15808e-163	-4.93471e-164	-1.14811e-162	1.1723e-163	0
-4.50478e-164	-8.84749e-164	-4.63351e-163	2.15615e-163	3.79725e-163	2.41799e-164	-2.26844e-163	-4.61879e-163	2.87378e-163	2.48998e-164	1.05505e-162	6.66029e-163	1.14416e-164	2.5006e-163	1.37842e-162	-7.02581e-163	4.30871e-163	1.33165e-163	-8.6901e-163	-9.92706e-164	2.82435e-164	-2.1885e-163	6.21826e-163	9.43448e-164	-1.12935e-164	5.45963e-163	7.15808e-163	-4.93471e-164	-1.14811e-162	1.1723e-163	0
-4.50478e-164	-8.84749e-164	-4.63351e-163	2.15615e-163	3.79725e-163	2.41799e-164	-2.26844e-163	-4.61879e-163	2.87378e-163	2.48998e-164	1.05505e-162	6.66029e-163	1.14416e-164	2.5006e-163	1.37842e-162	-7.02581e-163	4.30871e-163	1.33165e-163	-8.6901e-163	-9.92706e-164	2.82435e-164	-2.1885e-163	6.21826e-163	9.43448e-164	-1.12935e-164	5.45963e-163	7.15808e-163	-4.93471e-164	-1.14811e-162	1.1723e-163	0
-4.50478e-164	-8.84749e-164	-4.63351e-163	2.15615e-163	3.79725e-163	2.41799e-164	-2.26844e-163	-4.61879e-163	2.87378e-163	2.48998e-164	1.05505e-162	6.66029e-163	1.14416e-164	2.5006e-163	1.37842e-162	-7.02581e-163	4.30871e-163	1.33165e-163	-8.6901e-163	-9.92706e-164	2.82435e-164	-2.1885e-163	6.21826e-163	9.43448e-164	-1.12935e-164	5.45963e-163	7.15808e-163	-4.93471e-164	-1.14811e-162	1.1723e-163	0
-4.50478e-164	-8.84749e-164	-4.63351e-163	2.15615e-163	3.79725e-163	2.41799e-164	-2.26844e-163	-4.61879e-163	2.87378e-163	2.48998e-164	1.05505e-162	6.66029e-163	1.14416e-164	2.5006e-163	1.37842e-162	-7.02581e-163	4.30871e-163	1.33165e-163	-8.6901e-163	-9.92706e-164	2.82435e-164	-2.1885e-163	6.21826e-163	9.43448e-164	-1.12935e-164	5.45963e-163	7.15808e-163	-4.93471e-164	-1.14811e-162	1.1723e-163	0
-4.50478e-164	-8.84749e-164	-4.63351e-163	2.15615e-163	3.79725e-163	2.41799e-164	-2.26844e-163	-4.61879e-163	2.87378e-163	2.48998e-164	1.05505e-162	6.66029e-163	1.14416e-164	2.5006e-163	1.37842e-162	-7.02581e-163	4.30871e-163	1.33165e-163	-8.6901e-163	-9.92706e-164	2.82435e-164	-2.1885e-163	6.21826e-163	9.43448e-164	-1.12935e-164	5.45963e-163	7.15808e-163	-4.93471e-164	-1.14811e-162	1.1723e-163	0
-4.50478e-164	-8.84749e-164	-4.63351e-163	2.15615e-163	3.79725e-163	2.41799e-164	-2.26844e-163	-4.61879e-163	2.87378e-163	2.48998e-164	1.05505e-162	6.66029e-163	1.14416e-164	2.5006e-163	1.37842e-162	-7.02581e-163	4.30871e-163	1.33165e-163	-8.6901e-163	-9.92706e-164	2.82435e-164	-2.1885e-163	6.21826e-163	9.43448e-164	-1.12935e-164	5.45963e-163	7.15808e-163	-4.93471e-164	-1.14811e-162	1.1723e-163	0
-4.50478e-164	-8.84749e-164	-4.63351e-163	2.15615e-163	3.79725e-163	2.41799e-164	-2.26844e-163	-4.61879e-163	2.87378e-163	2.48998e-164	1.05505e-162	6.66029e-163	1.14416e-164	2.5006e-163	1.37842e-162	-7.02581e-163	4.30871e-163	1.33165e-163	-8.6901e-163	-9.92706e-164	2.82435e-164	-2.1885e-163	6.21826e-163	9.43448e-164	-1.12935e-164	5.45963e-163	7.15808e-163	-4.93471e-164	-1.14811e-162	1.1723e-163	0
-4.50478e-164	-8.84749e-164	-4.63351e-163	2.15615e-163	3.79725e-163	2.41799e-164	-2.26844e-163	-4.61879e-163	2.87378e-163	2.48998e-164	1.05505e-162	6.66029e-163	1.14416e-164	2.5006e-163	1.37842e-162	-7.02581e-163	4.30871e-163	1.33165e-163	-8.6901e-163	-9.92706e-164	2.82435e-164	-2.1885e-163	6.21826e-163	9.43448e-164	-1.12935e-164	5.45963e-163	7.15808e-163	-4.93471e-164	-1.14811e-162	1.1723e-163	0
-4.50478e-164	-8.84749e-164	-4.63351e-163	2.15615e-163	3.79725e-163	2.41799e-164	-2.26844e-163	-4.61879e-163	2.87378e-163	2.48998e-164	1.05505e-162	6.66029e-163	1.14416e-164	2.5006e-163	1.37842e-162	-7.02581e-163	4.30871e-163	1.33165e-163	-8.6901e-163	-9.92706e-164	2.82435e-164	-2.1885e-163	6.21826e-163	9.43448e-164	-1.12935e-164	5.45963e-163	7.15808e-163	-4.93471e-164	-1.14811e-162	1.1723e-163	0
-4.50478e-164	-8.84749e-164	-4.63351e-163	2.15615e-163	3.79725e-163	2.41799e-164	-2.26844e-163	-4.61879e-163	2.87378e-163	2.48998e-164	1.05505e-162	6.66029e-163	1.14416e-164	2.5006e-163	1.37842e-162	-7.02581e-163	4.30871e-163	1.33165e-163	-8.6901e-163	-9.92706e-164	2.82435e-164	-2.1885e-163	6.21826e-163	9.43448e-164	-1.12935e-164	5.45963e-163	7.15808e-163	-4.93471e-164	-1.14811e-162	1.1723e-163	0
-4.50478e-164	-8.84749e-164	-4.63351e-163	2.15615e-163	3.79725e-163	2.41799e-164	-2.26844e-163	-4.61879e-163	2.87378e-163	2.48998e-164	1.05505e-162	6.66029e-163	1.14416e-164	2.5006e-163	1.37842e-162	-7.02581e-163	4.30871e-163	1.33165e-163	-8.6901e-163	-9.92706e-164	2.82435e-164	-2.1885e-163	6.21826e-163	9.43448e-164	-1.12935e-164	5.45963e-163	7.15808e-163	-4.93471e-164	-1.14811e-162	1.1723e-163	0
-4.50478e-164	-8.84749e-164	-4.63351e-163	2.15615e-163	3.79725e-163	2.41799e-164	-2.26844e-163	-4.61879e-163	2.87378e-163	2.48998e-164	1.05505e-162	6.66029e-163	1.14416e-164	2.5006e-163	1.37842e-162	-7.02581e-163	4.30871e-163	1.33165e-163	-8.6901e-163	-9.92706e-164	2.82435e-164	-2.1885e-163	6.21826e-163	9.43448e-164	-1.12935e-164	5.45963e-163	7.15808e-163	-4.93471e-164	-1.14811e-162	1.1723e-163	0
-4.50478e-164	-8.84749e-164	-4.63351e-163	2.15615e-163	3.79725e-163	2.41799e-164	-2.26844e-163	-4.61879e-163	2.87378e-163	2.48998e-164	1.05505e-162	6.66029e-163	1.14416e-164	2.5006e-163	1.37842e-162	-7.02581e-163	4.30871e-163	1.33165e-163	-8.6901e-163	-9.92706e-164	2.82435e-164	-2.1885e-163	6.21826e-163	9.43448e-164	-1.12935e-164	5.45963e-163	7.15808e-163	-4.93471e-164	-1.14811e-162	1.1723e-163	0
-4.50478e-164	-8.84749e-164	-4.63351e-163	2.15615e-163	3.79725e-163	2.41799e-164	-2.26844e-163	-4.61879e-163	2.87378e-163	2.48998e-164	1.05505e-162	6.66029e-163	1.14416e-164	2.5006e-163	1.37842e-162	-7.02581e-163	4.30871e-163	1.33165e-163	-8.6901e-163	-9.92706e-164	2.82435e-164	-2.1885e-163	6.21826e-163	9.43448e-164	-1.12935e-164	5.45963e-163	7.15808e-163	-4.93471e-164	-1.14811e-162	1.1723e-163	0
-4.50478e-164	-8.84749e-164	-4.63351e-163	2.15615e-163	3.79725e-163	2.41799e-164	-2.26844e-163	-4.61879e-163	2.87378e-163	2.48998e-164	1.05505e-162	6.66029e-163	1.14416e-164	2.5006e-163	1.37842e-162	-7.02581e-163	4.30871e-163	1.33165e-163	-8.6901e-163	-9.92706e-164	2.82435e-164	-2.1885e-163	6.21826e-163	9.43448e-164	-1.12935e-164	5.45963e-163	7.15808e-163	-4.93471e-164	-1.14811e-162	1.1723e-163	0
-4.50478e-164	-8.84749e-164	-4.63351e-163	2.15615e-163	3.79725e-163	2.41799e-164	-2.26844e-163	-4.61879e-163	2.87378e-163	2.48998e-164	1.05505e-162	6.66029e-163	1.14416e-164	2.5006e-163	1.37842e-162	-7.02581e-163	4.30871e-163	1.33165e-163	-8.6901e-163	-9.92706e-164	2.82435e-164	-2.1885e-163	6.21826e-163	9.43448e-164	-1.12935e-164	5.45963e-163	7.15808e-163	-4.93471e-164	-1.14811e-162	1.1723e-163	0
-4.50478e-164	-8.84749e-164	-4.63351e-163	2.15615e-163	3.79725e-163	2.41799e-164	-2.26844e-163	-4.61879e-163	2.87378e-163	2.48998e-164	1.05505e-162	6.66029e-163	1.14416e-164	2.5006e-163	1.37842e-162	-7.02581e-163	4.30871e-163	1.33165e-163	-8.6901e-163	-9.92706e-164	2.82435e-164	-2.1885e-163	6.21826e-163	9.43448e-164	-1.12935e-164	5.45963e-163	7.15808e-163	-4.93471e-164	-1.14811e-162	1.1723e-163	0
-4.50478e-164	-8.84749e-164	-4.63351e-163	2.15615e-163	3.79725e-163	2.41799e-164	-2.26844e-163	-4.61879e-163	2.87378e-163	2.48998e-164	1.05505e-162	6.66029e-163	1.14416e-164	2.5006e-163	1.37842e-162	-7.02581e-163	4.30871e-163	1.33165e-163	-8.6901e-163	-9.92706e-164	2.82435e-164	-2.1885e-163	6.21826e-163	9.43448e-164	-1.12935e-164	5.45963e-163	7.15808e-163	-4.93471e-164	-1.14811e-162	1.1723e-163	0
-4.50478e-164	-8.84749e-164	-4.63351e-163	2.15615e-163	3.79725e-163	2.41799e-164	-2.26844e-163	-4.61879e-163	2.87378e-163	2.48998e-164	1.05505e-162	6.66029e-163	1.14416e-164	2.5006e-163	1.37842e-162	-7.02581e-163	4.30871e-163	1.33165e-163	-8.6901e-163	-9.92706e-164	2.82435e-164	-2.1885e-163	6.21826e-163	9.43448e-164	-1.12935e-164	5.45963e-163	7.15808e-163	-4.93471e-164	-1.14811e-162	1.1723e-163	0
-4.50478e-164	-8.84749e-164	-4.63351e-163	2.15615e-163	3.79725e-163	2.41799e-164	-2.26844e-163	-4.61879e-163	2.87378e-163	2.48998e-164	1.05505e-162	6.66029e-163	1.14416e-164	2.5006e-163	1.37842e-162	-7.02581e-163	4.30871e-163	1.33165e-163	-8.6901e-163	-9.92706e-164	2.82435e-164	-2.1885e-163	6.21826e-163	9.43448e-164	-1.12935e-164	5.45963e-163	7.15808e-163	-4.93471e-164	-1.14811e-162	1.1723e-163	0
-4.50478e-164	-8.84749e-164	-4.63351e-163	2.15615e-163	3.79725e-163	2.41799e-164	-2.26844e-163	-4.61879e-163	2.87378e-163	2.48998e-164	1.05505e-162	6.66029e-163	1.14416e-164	2.5006e-163	1.37842e-162	-7.02581e-163	4.30871e-163	1.33165e-163	-8.6901e-163	-9.92706e-164	2.82435e-164	-2.1885e-163	6.21826e-163	9.43448e-164	-1.12935e-164	5.45963e-163	7.15808e-163	-4.93471e-164	-1.14811e-162	1.1723e-163	0
-4.50478e-164	-8.84749e-164	-4.63351e-163	2.15615e-163	3.79725e-163	2.41799e-164	-2.26844e-163	-4.61879e-163	2.87378e-163	2.48998e-164	1.05505e-162	6.66029e-163	1.14416e-164	2.5006e-163	1.37842e-162	-7.02581e-163	4.30871e-163	1.33165e-163	-8.6901e-163	-9.92706e-164	2.82435e-164	-2.1885e-163	6.21826e-163	9.43448e-164	-1.12935e-164	5.45963e-163	7.15808e-163	-4.93471e-164	-1.14811e-162	1.1723e-163	0
-4.50478e-164	-8.84749e-164	-4.63351e-163	2.15615e-163	3.79725e-163	2.41799e-164	-2.26844e-163	-4.61879e-163	2.87378e-163	2.48998e-164	1.05505e-162	6.66029e-163	1.14416e-164	2.5006e-163	1.37842e-162	-7.02581e-163	4.30871e-163	1.33165e-163	-8.6901e-163	-9.92706e-164	2.82435e-164	-2.1885e-163	6.21826e-163	9.43448e-164	-1.12935e-164	5.45963e-163	7.15808e-163	-4.93471e-164	-1.14811e-162	1.1723e-163	0
-4.50478e-164	-8.84749e-164	-4.63351e-163	2.15615e-163	3.79725e-163	2.41799e-164	-2.26844e-163	-4.61879e-163	2.87378e-163	2.48998e-164	1.05505e-162	6.66029e-163	1.14416e-164	2.5006e-163	1.37842e-162	-7.02581e-163	4.30871e-163	1.33165e-163	-8.6901e-163	-9.92706e-164	2.82435e-164	-2.1885e-163	6.21826e-163	9.43448e-164	-1.12935e-164	5.45963e-163	7.15808e-163	-4.93471e-164	-1.14811e-162	1.1723e-163	0
-4.50478e-164	-8.84749e-164	-4.63351e-163	2.15615e-163	3.79725e-163	2.41799e-164	-2.26844e-163	-4.61879e-163	2.87378e-163	2.48998e-164	1.05505e-162	6.66029e-163	1.14416e-164	2.5006e-163	1.37842e-162	-7.02581e-163	4.30871e-163	1.33165e-163	-8.6901e-163	-9.92706e-164	2.82435e-164	-2.1885e-163	6.21826e-163	9.43448e-164	-1.12935e-164	5.45963e-163	7.15808e-163	-4.93471e-164	-1.14811e-162	1.1723e-163	0
-4.50478e-164	-8.84749e-164	-4.63351e-163	2.15615e-163	3.79725e-163	2.41799e-164	-2.26844e-163	-4.61879e-163	2.87378e-163	2.48998e-164	1.05505e-162	6.66029e-163	1.14416e-164	2.5006e-163	1.37842e-162	-7.02581e-163	4.30871e-163	1.33165e-163	-8.6901e-163	-9.92706e-164	2.82435e-164	-2.1885e-163	6.21826e-163	9.43448e-164	-1.12935e-164	5.45963e-163	7.15808e-163	-4.93471e-164	-1.14811e-162	1.1723e-163	0
-4.50478e-164	-8.84749e-164	-4.63351e-163	2.15615e-163	3.79725e-163	2.41799e-164	-2.26844e-163	-4.61879e-163	2.87378e-163	2.48998e-164	1.05505e-162	6.66029e-163	1.14416e-164	2.5006e-163	1.37842e-162	-7.02581e-163	4.30871e-163	1.33165e-163	-8.6901e-163	-9.92706e-164	2.82435e-164	-2.1885e-163	6.21826e-163	9.43448e-164	-1.12935e-164	5.45963e-163	7.15808e-163	-4.93471e-164	-1.14811e-162	1.1723e-163	0
-4.50478e-164	-8.84749e-164	-4.63351e-163	2.15615e-163	3.79725e-163	2.41799e-164	-2.26844e-163	-4.61879e-163	2.87378e-163	2.48998e-164	1.05505e-162	6.66029e-163	1.14416e-164	2.5006e-163	1.37842e-162	-7.02581e-163	4.30871e-163	1.33165e-163	-8.6901e-163	-9.92706e-164	2.82435e-164	-2.1885e-163	6.21826e-163	9.43448e-164	-1.12935e-164	5.45963e-163	7.15808e-163	-4.93471e-164	-1.14811e-162	1.1723e-163	0
-4.50478e-164	-8.84749e-164	-4.63351e-163	2.15615e-163	3.79725e-163	2.41799e-164	-2.26844e-163	-4.61879e-163	2.87378e-163	2.48998e-164	1.05505e-162	6.66029e-163	1.14416e-164	2.5006e-163	1.37842e-162	-7.02581e-163	4.30871e-163	1.33165e-163	-8.6901e-163	-9.92706e-164	2.82435e-164	-2.1885e-163	6.21826e-163	9.43448e-164	-1.12935e-164	5.45963e-163	7.15808e-163	-4.93471e-164	-1.14811e-162	1.1723e-163	0
-4.50478e-164	-8.84749e-164	-4.63351e-163	2.15615e-163	3.79725e-163	2.41799e-164	-2.26844e-163	-4.61879e-163	2.87378e-163	2.48998e-164	1.05505e-162	6.66029e-163	1.14416e-164	2.5006e-163	1.37842e-162	-7.02581e-163	4.30871e-163	1.33165e-163	-8.6901e-163	-9.92706e-164	2.82435e-164	-2.1885e-163	6.21826e-163	9.43448e-164	-1.12935e-164	5.45963e-163	7.15808e-163	-4.93471e-164	-1.14811e-162	1.1723e-163	0
-4.50478e-164	-8.84749e-164	-4.63351e-163	2.15615e-163	3.79725e-163	2.41799e-164	-2.26844e-163	-4.61879e-163	2.87378e-163	2.48998e-164	1.05505e-162	6.66029e-163	1.14416e-164	2.5006e-163	1.37842e-162	-7.02581e-163	4.30871e-163	1.33165e-163	-8.6901e-163	-9.92706e-164	2.82435e-164	-2.1885e-163	6.21826e-163	9.43448e-164	-1.12935e-164	5.45963e-163	7.15808e-163	-4.93471e-164	-1.14811e-162	1.1723e-163	0
-4.50478e-164	-8.84749e-164	-4.63351e-163	2.15615e-163	3.79725e-163	2.41799e-164	-2.26844e-163	-4.61879e-163	2.87378e-163	2.48998e-164	1.05505e-162	6.66029e-163	1.14416e-164	2.5006e-163	1.37842e-162	-7.02581e-163	4.30871e-163	1.33165e-163	-8.6901e-163	-9.92706e-164	2.82435e-164	-2.1885e-163	6.21826e-163	9.43448e-164	-1.12935e-164	5.45963e-163	7.15808e-163	-4.93471e-164	-1.14811e-162	1.1723e-163	0
-4.50478e-164	-8.84749e-164	-4.63351e-163	2.15615e-163	3.79725e-163	2.41799e-164	-2.26844e-163	-4.61879e-163	2.87378e-163	2.48998e-164	1.05505e-162	6.66029e-163	1.14416e-164	2.5006e-163	1.37842e-162	-7.02581e-163	4.30871e-163	1.33165e-163	-8.6901e-163	-9.92706e-164	2.82435e-164	-2.1885e-163	6.21826e-163	9.43448e-164	-1.12935e-164	5.45963e-163	7.15808e-163	-4.93471e-164	-1.14811e-162	1.1723e-163	0
-4.50478e-164	-8.84749e-164	-4.63351e-163	2.15615e-163	3.79725e-163	2.41799e-164	-2.26844e-163	-4.61879e-163	2.87378e-163	2.48998e-164	1.05505e-162	6.66029e-163	1.14416e-164	2.5006e-163	1.37842e-162	-7.02581e-163	4.30871e-163	1.33165e-163	-8.6901e-163	-9.92706e-164	2.82435e-164	-2.1885e-163	6.21826e-163	9.43448e-164	-1.12935e-164	5.45963e-163	7.15808e-163	-4.93471e-164	-1.14811e-162	1.1723e-163	0
-4.50478e-164	-8.84749e-164	-4.63351e-163	2.15615e-163	3.79725e-163	2.41799e-164	-2.26844e-163	-4.61879e-163	2.87378e-163	2.48998e-164	1.05505e-162	6.66029e-163	1.14416e-164	2.5006e-163	1.37842e-162	-7.02581e-163	4.30871e-163	1.33165e-163	-8.6901e-163	-9.92706e-164	2.82435e-164	-2.1885e-163	6.21826e-163	9.43448e-164	-1.12935e-164	5.45963e-163	7.15808e-163	-4.93471e-164	-1.14811e-162	1.1723e-163	0
-4.50478e-164	-8.84749e-164	-4.63351e-163	2.15615e-163	3.79725e-163	2.41799e-164	-2.26844e-163	-4.61879e-163	2.87378e-163	2.48998e-164	1.05505e-162	6.66029e-163	1.14416e-164	2.5006e-163	1.37842e-162	-7.02581e-163	4.30871e-163	1.33165e-163	-8.6901e-163	-9.92706e-164	2.82435e-164	-2.1885e-163	6.21826e-163	9.43448e-164	-1.12935e-164	5.45963e-163	7.15808e-163	-4.93471e-164	-1.14811e-162	1.1723e-163	0
-4.50478e-164	-8.84749e-164	-4.63351e-163	2.15615e-163	3.79725e-163	2.41799e-164	-2.26844e-163	-4.61879e-163	2.87378e-163	2.48998e-164	1.05505e-162	6.66029e-163	1.14416e-164	2.5006e-163	1.37842e-162	-7.02581e-163	4.30871e-163	1.33165e-163	-8.6901e-163	-9.92706e-164	2.82435e-164	-2.1885e-163	6.21826e-163	9.43448e-164	-1.12935e-164	5.45963e-163	7.15808e-163	-4.93471e-164	-1.14811e-162	1.1723e-163	0
-4.50478e-164	-8.84749e-164	-4.63351e-163	2.15615e-163	3.79725e-163	2.41799e-164	-2.26844e-163	-4.61879e-163	2.87378e-163	2.48998e-164	1.05505e-162	6.66029e-163	1.14416e-164	2.5006e-163	1.37842e-162	-7.02581e-163	4.30871e-163	1.33165e-163	-8.6901e-163	-9.92706e-164	2.82435e-164	-2.1885e-163	6.21826e-163	9.43448e-164	-1.12935e-164	5.45963e-163	7.15808e-163	-4.93471e-164	-1.14811e-162	1.1723e-163	0
-4.50478e-164	-8.84749e-164	-4.63351e-163	2.15615e-163	3.79725e-163	2.41799e-164	-2.26844e-163	-4.61879e-163	2.87378e-163	2.48998e-164	1.05505e-162	6.66029e-163	1.14416e-164	2.5006e-163	1.37842e-162	-7.02581e-163	4.30871e-163	1.33165e-163	-8.6901e-163	-9.92706e-164	2.82435e-164	-2.1885e-163	6.21826e-163	9.43448e-164	-1.12935e-164	5.45963e-163	7.15808e-163	-4.93471e-164	-1.14811e-162	1.1723e-163	0
-4.50478e-164	-8.84749e-164	-4.63351e-163	2.15615e-163	3.79725e-163	2.41799e-164	-2.26844e-163	-4.61879e-163	2.87378e-163	2.48998e-164	1.05505e-162	6.66029e-163	1.14416e-164	2.5006e-163	1.37842e-162	-7.02581e-163	4.30871e-163	1.33165e-163	-8.6901e-163	-9.92706e-164	2.82435e-164	-2.1885e-163	6.21826e-163	9.43448e-164	-1.12935e-164	5.45963e-163	7.15808e-163	-4.93471e-164	-1.14811e-162	1.1723e-163	0
-4.50478e-164	-8.84749e-164	-4.63351e-163	2.15615e-163	3.79725e-163	2.41799e-164	-2.26844e-163	-4.61879e-163	2.87378e-163	2.48998e-164	1.05505e-162	6.66029e-163	1.14416e-164	2.5006e-163	1.37842e-162	-7.02581e-163	4.30871e-163	1.33165e-163	-8.6901e-163	-9.92706e-164	2.82435e-164	-2.1885e-163	6.21826e-163	9.43448e-164	-1.12935e-164	5.45963e-163	7.15808e-163	-4.93471e-164	-1.14811e-162	1.1723e-163	0
-4.50478e-164	-8.84749e-164	-4.63351e-163	2.15615e-163	3.79725e-163	2.41799e-164	-2.26844e-163	-4.61879e-163	2.87378e-163	2.48998e-164	1.05505e-162	6.66029e-163	1.14416e-164	2.5006e-163	1.37842e-162	-7.02581e-163	4.30871e-163	1.33165e-163	-8.6901e-163	-9.92706e-164	2.82435e-164	-2.1885e-163	6.21826e-163	9.43448e-164	-1.12935e-164	5.45963e-163	7.15808e-163	-4.93471e-164	-1.14811e-162	1.1723e-163	0
-4.50478e-164	-8.84749e-164	-4.63351e-163	2.15615e-163	3.79725e-163	2.41799e-164	-2.26844e-163	-4.61879e-163	2.87378e-163	2.48998e-164	1.05505e-162	6.66029e-163	1.14416e-164	2.5006e-163	1.37842e-162	-7.02581e-163	4.30871e-163	1.33165e-163	-8.6901e-163	-9.92706e-164	2.82435e-164	-2.1885e-163	6.21826e-163	9.43448e-164	-1.12935e-164	5.45963e-163	7.15808e-163	-4.93471e-164	-1.14811e-162	1.1723e-163	0
-4.50478e-164	-8.84749e-164	-4.63351e-163	2.15615e-163	3.79725e-163	2.41799e-164	-2.26844e-163	-4.61879e-163	2.87378e-163	2.48998e-164	1.05505e-162	6.66029e-163	1.14416e-164	2.5006e-163	1.37842e-162	-7.02581e-163	4.30871e-163	1.33165e-163	-8.6901e-163	-9.92706e-164	2.82435e-164	-2.1885e-163	6.21826e-163	9.43448e-164	-1.12935e-164	5.45963e-163	7.15808e-163	-4.93471e-164	-1.14811e-162	1.1723e-163	0
-4.50478e-164	-8.84749e-164	-4.63351e-163	2.15615e-163	3.79725e-163	2.41799e-164	-2.26844e-163	-4.61879e-163	2.87378e-163	2.48998e-164	1.05505e-162	6.66029e-163	1.14416e-164	2.5006e-163	1.37842e-162	-7.02581e-163	4.30871e-163	1.33165e-163	-8.6901e-163	-9.92706e-164	2.82435e-164	-2.1885e-163	6.21826e-163	9.43448e-164	-1.12935e-164	5.45963e-163	7.15808e-163	-4.93471e-164	-1.14811e-162	1.1723e-163	0
-4.50478e-164	-8.84749e-164	-4.63351e-163	2.15615e-163	3.79725e-163	2.41799e-164	-2.26844e-163	-4.61879e-163	2.87378e-163	2.48998e-164	1.05505e-162	6.66029e-163	1.14416e-164	2.5006e-163	1.37842e-162	-7.02581e-163	4.30871e-163	1.33165e-163	-8.6901e-163	-9.92706e-164	2.82435e-164	-2.1885e-163	6.21826e-163	9.43448e-164	-1.12935e-164	5.45963e-163	7.15808e-163	-4.93471e-164	-1.14811e-162	1.1723e-163	0
-4.50478e-164	-8.84749e-164	-4.63351e-163	2.15615e-163	3.79725e-163	2.41799e-164	-2.26844e-163	-4.61879e-163	2.87378e-163	2.48998e-164	1.05505e-162	6.66029e-163	1.14416e-164	2.5006e-163	1.37842e-162	-7.02581e-163	4.30871e-163	1.33165e-163	-8.6901e-163	-9.92706e-164	2.82435e-164	-2.1885e-163	6.21826e-163	9.43448e-164	-1.12935e-164	5.45963e-163	7.15808e-163	-4.93471e-164	-1.14811e-162	1.1723e-163	0
-4.50478e-164	-8.84749e-164	-4.63351e-163	2.15615e-163	3.79725e-163	2.41799e-164	-2.26844e-163	-4.61879e-163	2.87378e-163	2.48998e-164	1.05505e-162	6.66029e-163	1.14416e-164	2.5006e-163	1.37842e-162	-7.02581e-163	4.30871e-163	1.33165e-163	-8.6901e-163	-9.92706e-164	2.82435e-164	-2.1885e-163	6.21826e-163	9.43448e-164	-1.12935e-164	5.45963e-163	7.15808e-163	-4.93471e-164	-1.14811e-162	1.1723e-163	0
-4.50478e-164	-8.84749e-164	-4.63351e-163	2.15615e-163	3.79725e-163	2.41799e-164	-2.26844e-163	-4.61879e-163	2.87378e-163	2.48998e-164	1.05505e-162	6.66029e-163	1.14416e-164	2.5006e-163	1.37842e-162	-7.02581e-163	4.30871e-163	1.33165e-163	-8.6901e-163	-9.92706e-164	2.82435e-164	-2.1885e-163	6.21826e-163	9.43448e-164	-1.12935e-164	5.45963e-163	7.15808e-163	-4.93471e-164	-1.14811e-162	1.1723e-163	0
-4.50478e-164	-8.84749e-164	-4.63351e-163	2.15615e-163	3.79725e-163	2.41799e-164	-2.26844e-163	-4.61879e-163	2.87378e-163	2.48998e-164	1.05505e-162	6.66029e-163	1.14416e-164	2.5006e-163	1.37842e-162	-7.02581e-163	4.30871e-163	1.33165e-163	-8.6901e-163	-9.92706e-164	2.82435e-164	-2.1885e-163	6.21826e-163	9.43448e-164	-1.12935e-164	5.45963e-163	7.15808e-163	-4.93471e-164	-1.14811e-162	1.1723e-163	0
-4.50478e-164	-8.84749e-164	-4.63351e-163	2.15615e-163	3.79725e-163	2.41799e-164	-2.26844e-163	-4.61879e-163	2.87378e-163	2.48998e-164	1.05505e-162	6.66029e-163	1.14416e-164	2.5006e-163	1.37842e-162	-7.02581e-163	4.30871e-163	1.33165e-163	-8.6901e-163	-9.92706e-164	2.82435e-164	-2.1885e-163	6.21826e-163	9.43448e-164	-1.12935e-164	5.45963e-163	7.15808e-163	-4.93471e-164	-1.14811e-162	1.1723e-163	0
-4.50478e-164	-8.84749e-164	-4.63351e-163	2.15615e-163	3.79725e-163	2.41799e-164	-2.26844e-163	-4.61879e-163	2.87378e-163	2.48998e-164	1.05505e-162	6.66029e-163	1.14416e-164	2.5006e-163	1.37842e-162	-7.02581e-163	4.30871e-163	1.33165e-163	-8.6901e-163	-9.92706e-164	2.82435e-164	-2.1885e-163	6.21826e-163	9.43448e-164	-1.12935e-164	5.45963e-163	7.15808e-163	-4.93471e-164	-1.14811e-162	1.1723e-163	0
-4.50478e-164	-8.84749e-164	-4.63351e-163	2.15615e-163	3.79725e-163	2.41799e-164	-2.26844e-163	-4.61879e-163	2.87378e-163	2.48998e-164	1.05505e-162	6.66029e-163	1.14416e-164	2.5006e-163	1.37842e-162	-7.02581e-163	4.30871e-163	1.33165e-163	-8.6901e-163	-9.92706e-164	2.82435e-164	-2.1885e-163	6.21826e-163	9.43448e-164	-1.12935e-164	5.45963e-163	7.15808e-163	-4.93471e-164	-1.14811e-162	1.1723e-163	0
-4.50478e-164	-8.84749e-164	-4.63351e-163	2.15615e-163	3.79725e-163	2.41799e-164	-2.26844e-163	-4.61879e-163	2.87378e-163	2.48998e-164	1.05505e-162	6.66029e-163	1.14416e-164	2.5006e-163	1.37842e-162	-7.02581e-163	4.30871e-163	1.33165e-163	-8.6901e-163	-9.92706e-164	2.82435e-164	-2.1885e-163	6.21826e-163	9.43448e-164	-1.12935e-164	5.45963e-163	7.15808e-163	-4.93471e-164	-1.14811e-162	1.1723e-163	0
-4.50478e-164	-8.84749e-164	-4.63351e-163	2.15615e-163	3.79725e-163	2.41799e-164	-2.26844e-163	-4.61879e-163	2.87378e-163	2.48998e-164	1.05505e-162	6.66029e-163	1.14416e-164	2.5006e-163	1.37842e-162	-7.02581e-163	4.30871e-163	1.33165e-163	-8.6901e-163	-9.92706e-164	2.82435e-164	-2.1885e-163	6.21826e-163	9.43448e-164	-1.12935e-164	5.45963e-163	7.15808e-163	-4.93471e-164	-1.14811e-162	1.1723e-163	0
-4.50478e-164	-8.84749e-164	-4.63351e-163	2.15615e-163	3.79725e-163	2.41799e-164	-2.26844e-163	-4.61879e-163	2.87378e-163	2.48998e-164	1.05505e-162	6.66029e-163	1.14416e-164	2.5006e-163	1.37842e-162	-7.02581e-163	4.30871e-163	1.33165e-163	-8.6901e-163	-9.92706e-164	2.82435e-164	-2.1885e-163	6.21826e-163	9.43448e-164	-1.12935e-164	5.45963e-163	7.15808e-163	-4.93471e-164	-1.14811e-162	1.1723e-163	0
-4.50478e-164	-8.84749e-164	-4.63351e-163	2.15615e-163	3.79725e-163	2.41799e-164	-2.26844e-163	-4.61879e-163	2.87378e-163	2.48998e-164	1.05505e-162	6.66029e-163	1.14416e-164	2.5006e-163	1.37842e-162	-7.02581e-163	4.30871e-163	1.33165e-163	-8.6901e-163	-9.92706e-164	2.82435e-164	-2.1885e-163	6.21826e-163	9.43448e-164	-1.12935e-164	5.45963e-163	7.15808e-163	-4.93471e-164	-1.14811e-162	1.1723e-163	0
-4.50478e-164	-8.84749e-164	-4.63351e-163	2.15615e-163	3.79725e-163	2.41799e-164	-2.26844e-163	-4.61879e-163	2.87378e-163	2.48998e-164	1.05505e-162	6.66029e-163	1.14416e-164	2.5006e-163	1.37842e-162	-7.02581e-163	4.30871e-163	1.33165e-163	-8.6901e-163	-9.92706e-164	2.82435e-164	-2.1885e-163	6.21826e-163	9.43448e-164	-1.12935e-164	5.45963e-163	7.15808e-163	-4.93471e-164	-1.14811e-162	1.1723e-163	0
-4.50478e-164	-8.84749e-164	-4.63351e-163	2.15615e-163	3.79725e-163	2.41799e-164	-2.26844e-163	-4.61879e-163	2.87378e-163	2.48998e-164	1.05505e-162	6.66029e-163	1.14416e-164	2.5006e-163	1.37842e-162	-7.02581e-163	4.30871e-163	1.33165e-163	-8.6901e-163	-9.92706e-164	2.82435e-164	-2.1885e-163	6.21826e-163	9.43448e-164	-1.12935e-164	5.45963e-163	7.15808e-163	-4.93471e-164	-1.14811e-162	1.1723e-163	0
-4.50478e-164	-8.84749e-164	-4.63351e-163	2.15615e-163	3.79725e-163	2.41799e-164	-2.26844e-163	-4.61879e-163	2.87378e-163	2.48998e-164	1.05505e-162	6.66029e-163	1.14416e-164	2.5006e-163	1.37842e-162	-7.02581e-163	4.30871e-163	1.33165e-163	-8.6901e-163	-9.92706e-164	2.82435e-164	-2.1885e-163	6.21826e-163	9.43448e-164	-1.12935e-164	5.45963e-163	7.15808e-163	-4.93471e-164	-1.14811e-162	1.1723e-163	0
-4.50478e-164	-8.84749e-164	-4.63351e-163	2.15615e-163	3.79725e-163	2.41799e-164	-2.26844e-163	-4.61879e-163	2.87378e-163	2.48998e-164	1.05505e-162	6.66029e-163	1.14416e-164	2.5006e-163	1.37842e-162	-7.02581e-163	4.30871e-163	1.33165e-163	-8.6901e-163	-9.92706e-164	2.82435e-164	-2.1885e-163	6.21826e-163	9.43448e-164	-1.12935e-164	5.45963e-163	7.15808e-163	-4.93471e-164	-1.14811e-162	1.1723e-163	0
-4.50478e-164	-8.84749e-164	-4.63351e-163	2.15615e-163	3.79725e-163	2.41799e-164	-2.26844e-163	-4.61879e-163	2.87378e-163	2.48998e-164	1.05505e-162	6.66029e-163	1.14416e-164	2.5006e-163	1.37842e-162	-7.02581e-163	4.30871e-163	1.33165e-163	-8.6901e-163	-9.92706e-164	2.82435e-164	-2.1885e-163	6.21826e-163	9.43448e-164	-1.12935e-164	5.45963e-163	7.15808e-163	-4.93471e-164	-1.14811e-162	1.1723e-163	0
-4.50478e-164	-8.84749e-164	-4.63351e-163	2.15615e-163	3.79725e-163	2.41799e-164	-2.26844e-163	-4.61879e-163	2.87378e-163	2.48998e-164	1.05505e-162	6.66029e-163	1.14416e-164	2.5006e-163	1.37842e-162	-7.02581e-163	4.30871e-163	1.33165e-163	-8.6901e-163	-9.92706e-164	2.82435e-164	-2.1885e-163	6.21826e-163	9.43448e-164	-1.12935e-164	5.45963e-163	7.15808e-163	-4.93471e-164	-1.14811e-162	1.1723e-163	0
-4.50478e-164	-8.84749e-164	-4.63351e-163	2.15615e-163	3.79725e-163	2.41799e-164	-2.26844e-163	-4.61879e-163	2.87378e-163	2.48998e-164	1.05505e-162	6.66029e-163	1.14416e-164	2.5006e-163	1.37842e-162	-7.02581e-163	4.30871e-163	1.33165e-163	-8.6901e-163	-9.92706e-164	2.82435e-164	-2.1885e-163	6.21826e-163	9.43448e-164	-1.12935e-164	5.45963e-163	7.15808e-163	-4.93471e-164	-1.14811e-162	1.1723e-163	0
-4.50478e-164	-8.84749e-164	-4.63351e-163	2.15615e-163	3.79725e-163	2.41799e-164	-2.26844e-163	-4.61879e-163	2.87378e-163	2.48998e-164	1.05505e-162	6.66029e-163	1.14416e-164	2.5006e-163	1.37842e-162	-7.02581e-163	4.30871e-163	1.33165e-163	-8.6901e-163	-9.92706e-164	2.82435e-164	-2.1885e-163	6.21826e-163	9.43448e-164	-1.12935e-164	5.45963e-163	7.15808e-163	-4.93471e-164	-1.14811e-162	1.1723e-163	0
-4.50478e-164	-8.84749e-164	-4.63351e-163	2.15615e-163	3.79725e-163	2.41799e-164	-2.26844e-163	-4.61879e-163	2.87378e-163	2.48998e-164	1.05505e-162	6.66029e-163	1.14416e-164	2.5006e-163	1.37842e-162	-7.02581e-163	4.30871e-163	1.33165e-163	-8.6901e-163	-9.92706e-164	2.82435e-164	-2.1885e-163	6.21826e-163	9.43448e-164	-1.12935e-164	5.45963e-163	7.15808e-163	-4.93471e-164	-1.14811e-162	1.1723e-163	0
-4.50478e-164	-8.84749e-164	-4.63351e-163	2.15615e-163	3.79725e-163	2.41799e-164	-2.26844e-163	-4.61879e-163	2.87378e-163	2.48998e-164	1.05505e-162	6.66029e-163	1.14416e-164	2.5006e-163	1.37842e-162	-7.02581e-163	4.30871e-163	1.33165e-163	-8.6901e-163	-9.92706e-164	2.82435e-164	-2.1885e-163	6.21826e-163	9.43448e-164	-1.12935e-164	5.45963e-163	7.15808e-163	-4.93471e-164	-1.14811e-162	1.1723e-163	0
-4.50478e-164	-8.84749e-164	-4.63351e-163	2.15615e-163	3.79725e-163	2.41799e-164	-2.26844e-163	-4.61879e-163	2.87378e-163	2.48998e-164	1.05505e-162	6.66029e-163	1.14416e-164	2.5006e-163	1.37842e-162	-7.02581e-163	4.30871e-163	1.33165e-163	-8.6901e-163	-9.92706e-164	2.82435e-164	-2.1885e-163	6.21826e-163	9.43448e-164	-1.12935e-164	5.45963e-163	7.15808e-163	-4.93471e-164	-1.14811e-162	1.1723e-163	0
-4.50478e-164	-8.84749e-164	-4.63351e-163	2.15615e-163	3.79725e-163	2.41799e-164	-2.26844e-163	-4.61879e-163	2.87378e-163	2.48998e-164	1.05505e-162	6.66029e-163	1.14416e-164	2.5006e-163	1.37842e-162	-7.02581e-163	4.30871e-163	1.33165e-163	-8.6901e-163	-9.92706e-164	2.82435e-164	-2.1885e-163	6.21826e-163	9.43448e-164	-1.12935e-164	5.45963e-163	7.15808e-163	-4.93471e-164	-1.14811e-162	1.1723e-163	0
-4.50478e-164	-8.84749e-164	-4.63351e-163	2.15615e-163	3.79725e-163	2.41799e-164	-2.26844e-163	-4.61879e-163	2.87378e-163	2.48998e-164	1.05505e-162	6.66029e-163	1.14416e-164	2.5006e-163	1.37842e-162	-7.02581e-163	4.30871e-163	1.33165e-163	-8.6901e-163	-9.92706e-164	2.82435e-164	-2.1885e-163	6.21826e-163	9.43448e-164	-1.12935e-164	5.45963e-163	7.15808e-163	-4.93471e-164	-1.14811e-162	1.1723e-163	0
-4.50478e-164	-8.84749e-164	-4.63351e-163	2.15615e-163	3.79725e-163	2.41799e-164	-2.26844e-163	-4.61879e-163	2.87378e-163	2.48998e-164	1.05505e-162	6.66029e-163	1.14416e-164	2.5006e-163	1.37842e-162	-7.02581e-163	4.30871e-163	1.33165e-163	-8.6901e-163	-9.92706e-164	2.82435e-164	-2.1885e-163	6.21826e-163	9.43448e-164	-1.12935e-164	5.45963e-163	7.15808e-163	-4.93471e-164	-1.14811e-162	1.1723e-163	0
-4.50478e-164	-8.84749e-164	-4.63351e-163	2.15615e-163	3.79725e-163	2.41799e-164	-2.26844e-163	-4.61879e-163	2.87378e-163	2.48998e-164	1.05505e-162	6.66029e-163	1.14416e-164	2.5006e-163	1.37842e-162	-7.02581e-163	4.30871e-163	1.33165e-163	-8.6901e-163	-9.92706e-164	2.82435e-164	-2.1885e-163	6.21826e-163	9.43448e-164	-1.12935e-164	5.45963e-163	7.15808e-163	-4.93471e-164	-1.14811e-162	1.1723e-163	0
-4.50478e-164	-8.84749e-164	-4.63351e-163	2.15615e-163	3.79725e-163	2.41799e-164	-2.26844e-163	-4.61879e-163	2.87378e-163	2.48998e-164	1.05505e-162	6.66029e-163	1.14416e-164	2.5006e-163	1.37842e-162	-7.02581e-163	4.30871e-163	1.33165e-163	-8.6901e-163	-9.92706e-164	2.82435e-164	-2.1885e-163	6.21826e-163	9.43448e-164	-1.12935e-164	5.45963e-163	7.15808e-163	-4.93471e-164	-1.14811e-162	1.1723e-163	0
-4.50478e-164	-8.84749e-164	-4.63351e-163	2.15615e-163	3.79725e-163	2.41799e-164	-2.26844e-163	-4.61879e-163	2.87378e-163	2.48998e-164	1.05505e-162	6.66029e-163	1.14416e-164	2.5006e-163	1.37842e-162	-7.02581e-163	4.30871e-163	1.33165e-163	-8.6901e-163	-9.92706e-164	2.82435e-164	-2.1885e-163	6.21826e-163	9.43448e-164	-1.12935e-164	5.45963e-163	7.15808e-163	-4.93471e-164	-1.14811e-162	1.1723e-163	0
-4.50478e-164	-8.84749e-164	-4.63351e-163	2.15615e-163	3.79725e-163	2.41799e-164	-2.26844e-163	-4.61879e-163	2.87378e-163	2.48998e-164	1.05505e-162	6.66029e-163	1.14416e-164	2.5006e-163	1.37842e-162	-7.02581e-163	4.30871e-163	1.33165e-163	-8.6901e-163	-9.92706e-164	2.82435e-164	-2.1885e-163	6.21826e-163	9.43448e-164	-1.12935e-164	5.45963e-163	7.15808e-163	-4.93471e-164	-1.14811e-162	1.1723e-163	0
-4.50478e-164	-8.84749e-164	-4.63351e-163	2.15615e-163	3.79725e-163	2.41799e-164	-2.26844e-163	-4.61879e-163	2.87378e-163	2.48998e-164	1.05505e-162	6.66029e-163	1.14416e-164	2.5006e-163	1.37842e-162	-7.02581e-163	4.30871e-163	1.33165e-163	-8.6901e-163	-9.92706e-164	2.82435e-164	-2.1885e-163	6.21826e-163	9.43448e-164	-1.12935e-164	5.45963e-163	7.15808e-163	-4.93471e-164	-1.14811e-162	1.1723e-163	0
-4.50478e-164	-8.84749e-164	-4.63351e-163	2.15615e-163	3.79725e-163	2.41799e-164	-2.26844e-163	-4.61879e-163	2.87378e-163	2.48998e-164	1.05505e-162	6.66029e-163	1.14416e-164	2.5006e-163	1.37842e-162	-7.02581e-163	4.30871e-163	1.33165e-163	-8.6901e-163	-9.92706e-164	2.82435e-164	-2.1885e-163	6.21826e-163	9.43448e-164	-1.12935e-164	5.45963e-163	7.15808e-163	-4.93471e-164	-1.14811e-162	1.1723e-163	0
-4.50478e-164	-8.84749e-164	-4.63351e-163	2.15615e-163	3.79725e-163	2.41799e-164	-2.26844e-163	-4.61879e-163	2.87378e-163	2.48998e-164	1.05505e-162	6.66029e-163	1.14416e-164	2.5006e-163	1.37842e-162	-7.02581e-163	4.30871e-163	1.33165e-163	-8.6901e-163	-9.92706e-164	2.82435e-164	-2.1885e-163	6.21826e-163	9.43448e-164	-1.12935e-164	5.45963e-163	7.15808e-163	-4.93471e-164	-1.14811e-162	1.1723e-163	0
-4.50478e-164	-8.84749e-164	-4.63351e-163	2.15615e-163	3.79725e-163	2.41799e-164	-2.26844e-163	-4.61879e-163	2.87378e-163	2.48998e-164	1.05505e-162	6.66029e-163	1.14416e-164	2.5006e-163	1.37842e-162	-7.02581e-163	4.30871e-163	1.33165e-163	-8.6901e-163	-9.92706e-164	2.82435e-164	-2.1885e-163	6.21826e-163	9.43448e-164	-1.12935e-164	5.45963e-163	7.15808e-163	-4.93471e-164	-1.14811e-162	1.1723e-163	0
-4.50478e-164	-8.84749e-164	-4.63351e-163	2.15615e-163	3.79725e-163	2.41799e-164	-2.26844e-163	-4.61879e-163	2.87378e-163	2.48998e-164	1.05505e-162	6.66029e-163	1.14416e-164	2.5006e-163	1.37842e-162	-7.02581e-163	4.30871e-163	1.33165e-163	-8.6901e-163	-9.92706e-164	2.82435e-164	-2.1885e-163	6.21826e-163	9.43448e-164	-1.12935e-164	5.45963e-163	7.15808e-163	-4.93471e-164	-1.14811e-162	1.1723e-163	0
-4.50478e-164	-8.84749e-164	-4.63351e-163	2.15615e-163	3.79725e-163	2.41799e-164	-2.26844e-163	-4.61879e-163	2.87378e-163	2.48998e-164	1.05505e-162	6.66029e-163	1.14416e-164	2.5006e-163	1.37842e-162	-7.02581e-163	4.30871e-163	1.33165e-163	-8.6901e-163	-9.92706e-164	2.82435e-164	-2.1885e-163	6.21826e-163	9.43448e-164	-1.12935e-164	5.45963e-163	7.15808e-163	-4.93471e-164	-1.14811e-162	1.1723e-163	0
-4.50478e-164	-8.84749e-164	-4.63351e-163	2.15615e-163	3.79725e-163	2.41799e-164	-2.26844e-163	-4.61879e-163	2.87378e-163	2.48998e-164	1.05505e-162	6.66029e-163	1.14416e-164	2.5006e-163	1.37842e-162	-7.02581e-163	4.30871e-163	1.33165e-163	-8.6901e-163	-9.92706e-164	2.82435e-164	-2.1885e-163	6.21826e-163	9.43448e-164	-1.12935e-164	5.45963e-163	7.15808e-163	-4.93471e-164	-1.14811e-162	1.1723e-163	0
-4.50478e-164	-8.84749e-164	-4.63351e-163	2.15615e-163	3.79725e-163	2.41799e-164	-2.26844e-163	-4.61879e-163	2.87378e-163	2.48998e-164	1.05505e-162	6.66029e-163	1.14416e-164	2.5006e-163	1.37842e-162	-7.02581e-163	4.30871e-163	1.33165e-163	-8.6901e-163	-9.92706e-164	2.82435e-164	-2.1885e-163	6.21826e-163	9.43448e-164	-1.12935e-164	5.45963e-163	7.15808e-163	-4.93471e-164	-1.14811e-162	1.1723e-163	0
-4.50478e-164	-8.84749e-164	-4.63351e-163	2.15615e-163	3.79725e-163	2.41799e-164	-2.26844e-163	-4.61879e-163	2.87378e-163	2.48998e-164	1.05505e-162	6.66029e-163	1.14416e-164	2.5006e-163	1.37842e-162	-7.02581e-163	4.30871e-163	1.33165e-163	-8.6901e-163	-9.92706e-164	2.82435e-164	-2.1885e-163	6.21826e-163	9.43448e-164	-1.12935e-164	5.45963e-163	7.15808e-163	-4.93471e-164	-1.14811e-162	1.1723e-163	0
-4.50478e-164	-8.84749e-164	-4.63351e-163	2.15615e-163	3.79725e-163	2.41799e-164	-2.26844e-163	-4.61879e-163	2.87378e-163	2.48998e-164	1.05505e-162	6.66029e-163	1.14416e-164	2.5006e-163	1.37842e-162	-7.02581e-163	4.30871e-163	1.33165e-163	-8.6901e-163	-9.92706e-164	2.82435e-164	-2.1885e-163	6.21826e-163	9.43448e-164	-1.12935e-164	5.45963e-163	7.15808e-163	-4.93471e-164	-1.14811e-162	1.1723e-163	0
-4.50478e-164	-8.84749e-164	-4.63351e-163	2.15615e-163	3.79725e-163	2.41799e-164	-2.26844e-163	-4.61879e-163	2.87378e-163	2.48998e-164	1.05505e-162	6.66029e-163	1.14416e-164	2.5006e-163	1.37842e-162	-7.02581e-163	4.30871e-163	1.33165e-163	-8.6901e-163	-9.92706e-164	2.82435e-164	-2.1885e-163	6.21826e-163	9.43448e-164	-1.12935e-164	5.45963e-163	7.15808e-163	-4.93471e-164	-1.14811e-162	1.1723e-163	0
-4.50478e-164	-8.84749e-164	-4.63351e-163	2.15615e-163	3.79725e-163	2.41799e-164	-2.26844e-163	-4.61879e-163	2.87378e-163	2.48998e-164	1.05505e-162	6.66029e-163	1.14416e-164	2.5006e-163	1.37842e-162	-7.02581e-163	4.30871e-163	1.33165e-163	-8.6901e-163	-9.92706e-164	2.82435e-164	-2.1885e-163	6.21826e-163	9.43448e-164	-1.12935e-164	5.45963e-163	7.15808e-163	-4.93471e-164	-1.14811e-162	1.1723e-163	0
-4.50478e-164	-8.84749e-164	-4.63351e-163	2.15615e-163	3.79725e-163	2.41799e-164	-2.26844e-163	-4.61879e-163	2.87378e-163	2.48998e-164	1.05505e-162	6.66029e-163	1.14416e-164	2.5006e-163	1.37842e-162	-7.02581e-163	4.30871e-163	1.33165e-163	-8.6901e-163	-9.92706e-164	2.82435e-164	-2.1885e-163	6.21826e-163	9.43448e-164	-1.12935e-164	5.45963e-163	7.15808e-163	-4.93471e-164	-1.14811e-162	1.1723e-163	0
-4.50478e-164	-8.84749e-164	-4.63351e-163	2.15615e-163	3.79725e-163	2.41799e-164	-2.26844e-163	-4.61879e-163	2.87378e-163	2.48998e-164	1.05505e-162	6.66029e-163	1.14416e-164	2.5006e-163	1.37842e-162	-7.02581e-163	4.30871e-163	1.33165e-163	-8.6901e-163	-9.92706e-164	2.82435e-164	-2.1885e-163	6.21826e-163	9.43448e-164	-1.12935e-164	5.45963e-163	7.15808e-163	-4.93471e-164	-1.14811e-162	1.1723e-163	0
-4.50478e-164	-8.84749e-164	-4.63351e-163	2.15615e-163	3.79725e-163	2.41799e-164	-2.26844e-163	-4.61879e-163	2.87378e-163	2.48998e-164	1.05505e-162	6.66029e-163	1.14416e-164	2.5006e-163	1.37842e-162	-7.02581e-163	4.30871e-163	1.33165e-163	-8.6901e-163	-9.92706e-164	2.82435e-164	-2.1885e-163	6.21826e-163	9.43448e-164	-1.12935e-164	5.45963e-163	7.15808e-163	-4.93471e-164	-1.14811e-162	1.1723e-163	0
-4.50478e-164	-8.84749e-164	-4.63351e-163	2.15615e-163	3.79725e-163	2.41799e-164	-2.26844e-163	-4.61879e-163	2.87378e-163	2.48998e-164	1.05505e-162	6.66029e-163	1.14416e-164	2.5006e-163	1.37842e-162	-7.02581e-163	4.30871e-163	1.33165e-163	-8.6901e-163	-9.92706e-164	2.82435e-164	-2.1885e-163	6.21826e-163	9.43448e-164	-1.12935e-164	5.45963e-163	7.15808e-163	-4.93471e-164	-1.14811e-162	1.1723e-163	0
-4.50478e-164	-8.84749e-164	-4.63351e-163	2.15615e-163	3.79725e-163	2.41799e-164	-2.26844e-163	-4.61879e-163	2.87378e-163	2.48998e-164	1.05505e-162	6.66029e-163	1.14416e-164	2.5006e-163	1.37842e-162	-7.02581e-163	4.30871e-163	1.33165e-163	-8.6901e-163	-9.92706e-164	2.82435e-164	-2.1885e-163	6.21826e-163	9.43448e-164	-1.12935e-164	5.45963e-163	7.15808e-163	-4.93471e-164	-1.14811e-162	1.1723e-163	0
-4.50478e-164	-8.84749e-164	-4.63351e-163	2.15615e-163	3.79725e-163	2.41799e-164	-2.26844e-163	-4.61879e-163	2.87378e-163	2.48998e-164	1.05505e-162	6.66029e-163	1.14416e-164	2.5006e-163	1.37842e-162	-7.02581e-163	4.30871e-163	1.33165e-163	-8.6901e-163	-9.92706e-164	2.82435e-164	-2.1885e-163	6.21826e-163	9.43448e-164	-1.12935e-164	5.45963e-163	7.15808e-163	-4.93471e-164	-1.14811e-162	1.1723e-163	0
-4.50478e-164	-8.84749e-164	-4.63351e-163	2.15615e-163	3.79725e-163	2.41799e-164	-2.26844e-163	-4.61879e-163	2.87378e-163	2.48998e-164	1.05505e-162	6.66029e-163	1.14416e-164	2.5006e-163	1.37842e-162	-7.02581e-163	4.30871e-163	1.33165e-163	-8.6901e-163	-9.92706e-164	2.82435e-164	-2.1885e-163	6.21826e-163	9.43448e-164	-1.12935e-164	5.45963e-163	7.15808e-163	-4.93471e-164	-1.14811e-162	1.1723e-163	0
-4.50478e-164	-8.84749e-164	-4.63351e-163	2.15615e-163	3.79725e-163	2.41799e-164	-2.26844e-163	-4.61879e-163	2.87378e-163	2.48998e-164	1.05505e-162	6.66029e-163	1.14416e-164	2.5006e-163	1.37842e-162	-7.02581e-163	4.30871e-163	1.33165e-163	-8.6901e-163	-9.92706e-164	2.82435e-164	-2.1885e-163	6.21826e-163	9.43448e-164	-1.12935e-164	5.45963e-163	7.15808e-163	-4.93471e-164	-1.14811e-162	1.1723e-163	0
-4.50478e-164	-8.84749e-164	-4.63351e-163	2.15615e-163	3.79725e-163	2.41799e-164	-2.26844e-163	-4.61879e-163	2.87378e-163	2.48998e-164	1.05505e-162	6.66029e-163	1.14416e-164	2.5006e-163	1.37842e-162	-7.02581e-163	4.30871e-163	1.33165e-163	-8.6901e-163	-9.92706e-164	2.82435e-164	-2.1885e-163	6.21826e-163	9.43448e-164	-1.12935e-164	5.45963e-163	7.15808e-163	-4.93471e-164	-1.14811e-162	1.1723e-163	0
-4.50478e-164	-8.84749e-164	-4.63351e-163	2.15615e-163	3.79725e-163	2.41799e-164	-2.26844e-163	-4.61879e-163	2.87378e-163	2.48998e-164	1.05505e-162	6.66029e-163	1.14416e-164	2.5006e-163	1.37842e-162	-7.02581e-163	4.30871e-163	1.33165e-163	-8.6901e-163	-9.92706e-164	2.82435e-164	-2.1885e-163	6.21826e-163	9.43448e-164	-1.12935e-164	5.45963e-163	7.15808e-163	-4.93471e-164	-1.14811e-162	1.1723e-163	0
-4.50478e-164	-8.84749e-164	-4.63351e-163	2.15615e-163	3.79725e-163	2.41799e-164	-2.26844e-163	-4.61879e-163	2.87378e-163	2.48998e-164	1.05505e-162	6.66029e-163	1.14416e-164	2.5006e-163	1.37842e-162	-7.02581e-163	4.30871e-163	1.33165e-163	-8.6901e-163	-9.92706e-164	2.82435e-164	-2.1885e-163	6.21826e-163	9.43448e-164	-1.12935e-164	5.45963e-163	7.15808e-163	-4.93471e-164	-1.14811e-162	1.1723e-163	0
-4.50478e-164	-8.84749e-164	-4.63351e-163	2.15615e-163	3.79725e-163	2.41799e-164	-2.26844e-163	-4.61879e-163	2.87378e-163	2.48998e-164	1.05505e-162	6.66029e-163	1.14416e-164	2.5006e-163	1.37842e-162	-7.02581e-163	4.30871e-163	1.33165e-163	-8.6901e-163	-9.92706e-164	2.82435e-164	-2.1885e-163	6.21826e-163	9.43448e-164	-1.12935e-164	5.45963e-163	7.15808e-163	-4.93471e-164	-1.14811e-162	1.1723e-163	0
-4.50478e-164	-8.84749e-164	-4.63351e-163	2.15615e-163	3.79725e-163	2.41799e-164	-2.26844e-163	-4.61879e-163	2.87378e-163	2.48998e-164	1.05505e-162	6.66029e-163	1.14416e-164	2.5006e-163	1.37842e-162	-7.02581e-163	4.30871e-163	1.33165e-163	-8.6901e-163	-9.92706e-164	2.82435e-164	-2.1885e-163	6.21826e-163	9.43448e-164	-1.12935e-164	5.45963e-163	7.15808e-163	-4.93471e-164	-1.14811e-162	1.1723e-163	0
-4.50478e-164	-8.84749e-164	-4.63351e-163	2.15615e-163	3.79725e-163	2.41799e-164	-2.26844e-163	-4.61879e-163	2.87378e-163	2.48998e-164	1.05505e-162	6.66029e-163	1.14416e-164	2.5006e-163	1.37842e-162	-7.02581e-163	4.30871e-163	1.33165e-163	-8.6901e-163	-9.92706e-164	2.82435e-164	-2.1885e-163	6.21826e-163	9.43448e-164	-1.12935e-164	5.45963e-163	7.15808e-163	-4.93471e-164	-1.14811e-162	1.1723e-163	0
-4.50478e-164	-8.84749e-164	-4.63351e-163	2.15615e-163	3.79725e-163	2.41799e-164	-2.26844e-163	-4.61879e-163	2.87378e-163	2.48998e-164	1.05505e-162	6.66029e-163	1.14416e-164	2.5006e-163	1.37842e-162	-7.02581e-163	4.30871e-163	1.33165e-163	-8.6901e-163	-9.92706e-164	2.82435e-164	-2.1885e-163	6.21826e-163	9.43448e-164	-1.12935e-164	5.45963e-163	7.15808e-163	-4.93471e-164	-1.14811e-162	1.1723e-163	0
-4.50478e-164	-8.84749e-164	-4.63351e-163	2.15615e-163	3.79725e-163	2.41799e-164	-2.26844e-163	-4.61879e-163	2.87378e-163	2.48998e-164	1.05505e-162	6.66029e-163	1.14416e-164	2.5006e-163	1.37842e-162	-7.02581e-163	4.30871e-163	1.33165e-163	-8.6901e-163	-9.92706e-164	2.82435e-164	-2.1885e-163	6.21826e-163	9.43448e-164	-1.12935e-164	5.45963e-163	7.15808e-163	-4.93471e-164	-1.14811e-162	1.1723e-163	0
-4.50478e-164	-8.84749e-164	-4.63351e-163	2.15615e-163	3.79725e-163	2.41799e-164	-2.26844e-163	-4.61879e-163	2.87378e-163	2.48998e-164	1.05505e-162	6.66029e-163	1.14416e-164	2.5006e-163	1.37842e-162	-7.02581e-163	4.30871e-163	1.33165e-163	-8.6901e-163	-9.92706e-164	2.82435e-164	-2.1885e-163	6.21826e-163	9.43448e-164	-1.12935e-164	5.45963e-163	7.15808e-163	-4.93471e-164	-1.14811e-162	1.1723e-163	0
-4.50478e-164	-8.84749e-164	-4.63351e-163	2.15615e-163	3.79725e-163	2.41799e-164	-2.26844e-163	-4.61879e-163	2.87378e-163	2.48998e-164	1.05505e-162	6.66029e-163	1.14416e-164	2.5006e-163	1.37842e-162	-7.02581e-163	4.30871e-163	1.33165e-163	-8.6901e-163	-9.92706e-164	2.82435e-164	-2.1885e-163	6.21826e-163	9.43448e-164	-1.12935e-164	5.45963e-163	7.15808e-163	-4.93471e-164	-1.14811e-162	1.1723e-163	0
-4.50478e-164	-8.84749e-164	-4.63351e-163	2.15615e-163	3.79725e-163	2.41799e-164	-2.26844e-163	-4.61879e-163	2.87378e-163	2.48998e-164	1.05505e-162	6.66029e-163	1.14416e-164	2.5006e-163	1.37842e-162	-7.02581e-163	4.30871e-163	1.33165e-163	-8.6901e-163	-9.92706e-164	2.82435e-164	-2.1885e-163	6.21826e-163	9.43448e-164	-1.12935e-164	5.45963e-163	7.15808e-163	-4.93471e-164	-1.14811e-162	1.1723e-163	0
-4.50478e-164	-8.84749e-164	-4.63351e-163	2.15615e-163	3.79725e-163	2.41799e-164	-2.26844e-163	-4.61879e-163	2.87378e-163	2.48998e-164	1.05505e-162	6.66029e-163	1.14416e-164	2.5006e-163	1.37842e-162	-7.02581e-163	4.30871e-163	1.33165e-163	-8.6901e-163	-9.92706e-164	2.82435e-164	-2.1885e-163	6.21826e-163	9.43448e-164	-1.12935e-164	5.45963e-163	7.15808e-163	-4.93471e-164	-1.14811e-162	1.1723e-163	0
-4.50478e-164	-8.84749e-164	-4.63351e-163	2.15615e-163	3.79725e-163	2.41799e-164	-2.26844e-163	-4.61879e-163	2.87378e-163	2.48998e-164	1.05505e-162	6.66029e-163	1.14416e-164	2.5006e-163	1.37842e-162	-7.02581e-163	4.30871e-163	1.33165e-163	-8.6901e-163	-9.92706e-164	2.82435e-164	-2.1885e-163	6.21826e-163	9.43448e-164	-1.12935e-164	5.45963e-163	7.15808e-163	-4.93471e-164	-1.14811e-162	1.1723e-163	0
-4.50478e-164	-8.84749e-164	-4.63351e-163	2.15615e-163	3.79725e-163	2.41799e-164	-2.26844e-163	-4.61879e-163	2.87378e-163	2.48998e-164	1.05505e-162	6.66029e-163	1.14416e-164	2.5006e-163	1.37842e-162	-7.02581e-163	4.30871e-163	1.33165e-163	-8.6901e-163	-9.92706e-164	2.82435e-164	-2.1885e-163	6.21826e-163	9.43448e-164	-1.12935e-164	5.45963e-163	7.15808e-163	-4.93471e-164	-1.14811e-162	1.1723e-163	0
-4.50478e-164	-8.84749e-164	-4.63351e-163	2.15615e-163	3.79725e-163	2.41799e-164	-2.26844e-163	-4.61879e-163	2.87378e-163	2.48998e-164	1.05505e-162	6.66029e-163	1.14416e-164	2.5006e-163	1.37842e-162	-7.02581e-163	4.30871e-163	1.33165e-163	-8.6901e-163	-9.92706e-164	2.82435e-164	-2.1885e-163	6.21826e-163	9.43448e-164	-1.12935e-164	5.45963e-163	7.15808e-163	-4.93471e-164	-1.14811e-162	1.1723e-163	0
-4.50478e-164	-8.84749e-164	-4.63351e-163	2.15615e-163	3.79725e-163	2.41799e-164	-2.26844e-163	-4.61879e-163	2.87378e-163	2.48998e-164	1.05505e-162	6.66029e-163	1.14416e-164	2.5006e-163	1.37842e-162	-7.02581e-163	4.30871e-163	1.33165e-163	-8.6901e-163	-9.92706e-164	2.82435e-164	-2.1885e-163	6.21826e-163	9.43448e-164	-1.12935e-164	5.45963e-163	7.15808e-163	-4.93471e-164	-1.14811e-162	1.1723e-163	0
-4.50478e-164	-8.84749e-164	-4.63351e-163	2.15615e-163	3.79725e-163	2.41799e-164	-2.26844e-163	-4.61879e-163	2.87378e-163	2.48998e-164	1.05505e-162	6.66029e-163	1.14416e-164	2.5006e-163	1.37842e-162	-7.02581e-163	4.30871e-163	1.33165e-163	-8.6901e-163	-9.92706e-164	2.82435e-164	-2.1885e-163	6.21826e-163	9.43448e-164	-1.12935e-164	5.45963e-163	7.15808e-163	-4.93471e-164	-1.14811e-162	1.1723e-163	0
-4.50478e-164	-8.84749e-164	-4.63351e-163	2.15615e-163	3.79725e-163	2.41799e-164	-2.26844e-163	-4.61879e-163	2.87378e-163	2.48998e-164	1.05505e-162	6.66029e-163	1.14416e-164	2.5006e-163	1.37842e-162	-7.02581e-163	4.30871e-163	1.33165e-163	-8.6901e-163	-9.92706e-164	2.82435e-164	-2.1885e-163	6.21826e-163	9.43448e-164	-1.12935e-164	5.45963e-163	7.15808e-163	-4.93471e-164	-1.14811e-162	1.1723e-163	0
-4.50478e-164	-8.84749e-164	-4.63351e-163	2.15615e-163	3.79725e-163	2.41799e-164	-2.26844e-163	-4.61879e-163	2.87378e-163	2.48998e-164	1.05505e-162	6.66029e-163	1.14416e-164	2.5006e-163	1.37842e-162	-7.02581e-163	4.30871e-163	1.33165e-163	-8.6901e-163	-9.92706e-164	2.82435e-164	-2.1885e-163	6.21826e-163	9.43448e-164	-1.12935e-164	5.45963e-163	7.15808e-163	-4.93471e-164	-1.14811e-162	1.1723e-163	0
-4.50478e-164	-8.84749e-164	-4.63351e-163	2.15615e-163	3.79725e-163	2.41799e-164	-2.26844e-163	-4.61879e-163	2.87378e-163	2.48998e-164	1.05505e-162	6.66029e-163	1.14416e-164	2.5006e-163	1.37842e-162	-7.02581e-163	4.30871e-163	1.33165e-163	-8.6901e-163	-9.92706e-164	2.82435e-164	-2.1885e-163	6.21826e-163	9.43448e-164	-1.12935e-164	5.45963e-163	7.15808e-163	-4.93471e-164	-1.14811e-162	1.1723e-163	0
-4.50478e-164	-8.84749e-164	-4.63351e-163	2.15615e-163	3.79725e-163	2.41799e-164	-2.26844e-163	-4.61879e-163	2.87378e-163	2.48998e-164	1.05505e-162	6.66029e-163	1.14416e-164	2.5006e-163	1.37842e-162	-7.02581e-163	4.30871e-163	1.33165e-163	-8.6901e-163	-9.92706e-164	2.82435e-164	-2.1885e-163	6.21826e-163	9.43448e-164	-1.12935e-164	5.45963e-163	7.15808e-163	-4.93471e-164	-1.14811e-162	1.1723e-163	0
-4.50478e-164	-8.84749e-164	-4.63351e-163	2.15615e-163	3.79725e-163	2.41799e-164	-2.26844e-163	-4.61879e-163	2.87378e-163	2.48998e-164	1.05505e-162	6.66029e-163	1.14416e-164	2.5006e-163	1.37842e-162	-7.02581e-163	4.30871e-163	1.33165e-163	-8.6901e-163	-9.92706e-164	2.82435e-164	-2.1885e-163	6.21826e-163	9.43448e-164	-1.12935e-164	5.45963e-163	7.15808e-163	-4.93471e-164	-1.14811e-162	1.1723e-163	0
-4.50478e-164	-8.84749e-164	-4.63351e-163	2.15615e-163	3.79725e-163	2.41799e-164	-2.26844e-163	-4.61879e-163	2.87378e-163	2.48998e-164	1.05505e-162	6.66029e-163	1.14416e-164	2.5006e-163	1.37842e-162	-7.02581e-163	4.30871e-163	1.33165e-163	-8.6901e-163	-9.92706e-164	2.82435e-164	-2.1885e-163	6.21826e-163	9.43448e-164	-1.12935e-164	5.45963e-163	7.15808e-163	-4.93471e-164	-1.14811e-162	1.1723e-163	0
-4.50478e-164	-8.84749e-164	-4.63351e-163	2.15615e-163	3.79725e-163	2.41799e-164	-2.26844e-163	-4.61879e-163	2.87378e-163	2.48998e-164	1.05505e-162	6.66029e-163	1.14416e-164	2.5006e-163	1.37842e-162	-7.02581e-163	4.30871e-163	1.33165e-163	-8.6901e-163	-9.92706e-164	2.82435e-164	-2.1885e-163	6.21826e-163	9.43448e-164	-1.12935e-164	5.45963e-163	7.15808e-163	-4.93471e-164	-1.14811e-162	1.1723e-163	0
-4.50478e-164	-8.84749e-164	-4.63351e-163	2.15615e-163	3.79725e-163	2.41799e-164	-2.26844e-163	-4.61879e-163	2.87378e-163	2.48998e-164	1.05505e-162	6.66029e-163	1.14416e-164	2.5006e-163	1.37842e-162	-7.02581e-163	4.30871e-163	1.33165e-163	-8.6901e-163	-9.92706e-164	2.82435e-164	-2.1885e-163	6.21826e-163	9.43448e-164	-1.12935e-164	5.45963e-163	7.15808e-163	-4.93471e-164	-1.14811e-162	1.1723e-163	0
-4.50478e-164	-8.84749e-164	-4.63351e-163	2.15615e-163	3.79725e-163	2.41799e-164	-2.26844e-163	-4.61879e-163	2.87378e-163	2.48998e-164	1.05505e-162	6.66029e-163	1.14416e-164	2.5006e-163	1.37842e-162	-7.02581e-163	4.30871e-163	1.33165e-163	-8.6901e-163	-9.92706e-164	2.82435e-164	-2.1885e-163	6.21826e-163	9.43448e-164	-1.12935e-164	5.45963e-163	7.15808e-163	-4.93471e-164	-1.14811e-162	1.1723e-163	0
-4.50478e-164	-8.84749e-164	-4.63351e-163	2.15615e-163	3.79725e-163	2.41799e-164	-2.26844e-163	-4.61879e-163	2.87378e-163	2.48998e-164	1.05505e-162	6.66029e-163	1.14416e-164	2.5006e-163	1.37842e-162	-7.02581e-163	4.30871e-163	1.33165e-163	-8.6901e-163	-9.92706e-164	2.82435e-164	-2.1885e-163	6.21826e-163	9.43448e-164	-1.12935e-164	5.45963e-163	7.15808e-163	-4.93471e-164	-1.14811e-162	1.1723e-163	0
-4.50478e-164	-8.84749e-164	-4.63351e-163	2.15615e-163	3.79725e-163	2.41799e-164	-2.26844e-163	-4.61879e-163	2.87378e-163	2.48998e-164	1.05505e-162	6.66029e-163	1.14416e-164	2.5006e-163	1.37842e-162	-7.02581e-163	4.30871e-163	1.33165e-163	-8.6901e-163	-9.92706e-164	2.82435e-164	-2.1885e-163	6.21826e-163	9.43448e-164	-1.12935e-164	5.45963e-163	7.15808e-163	-4.93471e-164	-1.14811e-162	1.1723e-163	0
-4.50478e-164	-8.84749e-164	-4.63351e-163	2.15615e-163	3.79725e-163	2.41799e-164	-2.26844e-163	-4.61879e-163	2.87378e-163	2.48998e-164	1.05505e-162	6.66029e-163	1.14416e-164	2.5006e-163	1.37842e-162	-7.02581e-163	4.30871e-163	1.33165e-163	-8.6901e-163	-9.92706e-164	2.82435e-164	-2.1885e-163	6.21826e-163	9.43448e-164	-1.12935e-164	5.45963e-163	7.15808e-163	-4.93471e-164	-1.14811e-162	1.1723e-163	0
-4.50478e-164	-8.84749e-164	-4.63351e-163	2.15615e-163	3.79725e-163	2.41799e-164	-2.26844e-163	-4.61879e-163	2.87378e-163	2.48998e-164	1.05505e-162	6.66029e-163	1.14416e-164	2.5006e-163	1.37842e-162	-7.02581e-163	4.30871e-163	1.33165e-163	-8.6901e-163	-9.92706e-164	2.82435e-164	-2.1885e-163	6.21826e-163	9.43448e-164	-1.12935e-164	5.45963e-163	7.15808e-163	-4.93471e-164	-1.14811e-162	1.1723e-163	0
-4.50478e-164	-8.84749e-164	-4.63351e-163	2.15615e-163	3.79725e-163	2.41799e-164	-2.26844e-163	-4.61879e-163	2.87378e-163	2.48998e-164	1.05505e-162	6.66029e-163	1.14416e-164	2.5006e-163	1.37842e-162	-7.02581e-163	4.30871e-163	1.33165e-163	-8.6901e-163	-9.92706e-164	2.82435e-164	-2.1885e-163	6.21826e-163	9.43448e-164	-1.12935e-164	5.45963e-163	7.15808e-163	-4.93471e-164	-1.14811e-162	1.1723e-163	0
-4.50478e-164	-8.84749e-164	-4.63351e-163	2.15615e-163	3.79725e-163	2.41799e-164	-2.26844e-163	-4.61879e-163	2.87378e-163	2.48998e-164	1.05505e-162	6.66029e-163	1.14416e-164	2.5006e-163	1.37842e-162	-7.02581e-163	4.30871e-163	1.33165e-163	-8.6901e-163	-9.92706e-164	2.82435e-164	-2.1885e-163	6.21826e-163	9.43448e-164	-1.12935e-164	5.45963e-163	7.15808e-163	-4.93471e-164	-1.14811e-162	1.1723e-163	0
-4.50478e-164	-8.84749e-164	-4.63351e-163	2.15615e-163	3.79725e-163	2.41799e-164	-2.26844e-163	-4.61879e-163	2.87378e-163	2.48998e-164	1.05505e-162	6.66029e-163	1.14416e-164	2.5006e-163	1.37842e-162	-7.02581e-163	4.30871e-163	1.33165e-163	-8.6901e-163	-9.92706e-164	2.82435e-164	-2.1885e-163	6.21826e-163	9.43448e-164	-1.12935e-164	5.45963e-163	7.15808e-163	-4.93471e-164	-1.14811e-162	1.1723e-163	0
-4.50478e-164	-8.84749e-164	-4.63351e-163	2.15615e-163	3.79725e-163	2.41799e-164	-2.26844e-163	-4.61879e-163	2.87378e-163	2.48998e-164	1.05505e-162	6.66029e-163	1.14416e-164	2.5006e-163	1.37842e-162	-7.02581e-163	4.30871e-163	1.33165e-163	-8.6901e-163	-9.92706e-164	2.82435e-164	-2.1885e-163	6.21826e-163	9.43448e-164	-1.12935e-164	5.45963e-163	7.15808e-163	-4.93471e-164	-1.14811e-162	1.1723e-163	0
-4.50478e-164	-8.84749e-164	-4.63351e-163	2.15615e-163	3.79725e-163	2.41799e-164	-2.26844e-163	-4.61879e-163	2.87378e-163	2.48998e-164	1.05505e-162	6.66029e-163	1.14416e-164	2.5006e-163	1.37842e-162	-7.02581e-163	4.30871e-163	1.33165e-163	-8.6901e-163	-9.92706e-164	2.82435e-164	-2.1885e-163	6.21826e-163	9.43448e-164	-1.12935e-164	5.45963e-163	7.15808e-163	-4.93471e-164	-1.14811e-162	1.1723e-163	0
-4.50478e-164	-8.84749e-164	-4.63351e-163	2.15615e-163	3.79725e-163	2.41799e-164	-2.26844e-163	-4.61879e-163	2.87378e-163	2.48998e-164	1.05505e-162	6.66029e-163	1.14416e-164	2.5006e-163	1.37842e-162	-7.02581e-163	4.30871e-163	1.33165e-163	-8.6901e-163	-9.92706e-164	2.82435e-164	-2.1885e-163	6.21826e-163	9.43448e-164	-1.12935e-164	5.45963e-163	7.15808e-163	-4.93471e-164	-1.14811e-162	1.1723e-163	0
-4.50478e-164	-8.84749e-164	-4.63351e-163	2.15615e-163	3.79725e-163	2.41799e-164	-2.26844e-163	-4.61879e-163	2.87378e-163	2.48998e-164	1.05505e-162	6.66029e-163	1.14416e-164	2.5006e-163	1.37842e-162	-7.02581e-163	4.30871e-163	1.33165e-163	-8.6901e-163	-9.92706e-164	2.82435e-164	-2.1885e-163	6.21826e-163	9.43448e-164	-1.12935e-164	5.45963e-163	7.15808e-163	-4.93471e-164	-1.14811e-162	1.1723e-163	0
-4.50478e-164	-8.84749e-164	-4.63351e-163	2.15615e-163	3.79725e-163	2.41799e-164	-2.26844e-163	-4.61879e-163	2.87378e-163	2.48998e-164	1.05505e-162	6.66029e-163	1.14416e-164	2.5006e-163	1.37842e-162	-7.02581e-163	4.30871e-163	1.33165e-163	-8.6901e-163	-9.92706e-164	2.82435e-164	-2.1885e-163	6.21826e-163	9.43448e-164	-1.12935e-164	5.45963e-163	7.15808e-163	-4.93471e-164	-1.14811e-162	1.1723e-163	0
-4.50478e-164	-8.84749e-164	-4.63351e-163	2.15615e-163	3.79725e-163	2.41799e-164	-2.26844e-163	-4.61879e-163	2.87378e-163	2.48998e-164	1.05505e-162	6.66029e-163	1.14416e-164	2.5006e-163	1.37842e-162	-7.02581e-163	4.30871e-163	1.33165e-163	-8.6901e-163	-9.92706e-164	2.82435e-164	-2.1885e-163	6.21826e-163	9.43448e-164	-1.12935e-164	5.45963e-163	7.15808e-163	-4.93471e-164	-1.14811e-162	1.1723e-163	0
-4.50478e-164	-8.84749e-164	-4.63351e-163	2.15615e-163	3.79725e-163	2.41799e-164	-2.26844e-163	-4.61879e-163	2.87378e-163	2.48998e-164	1.05505e-162	6.66029e-163	1.14416e-164	2.5006e-163	1.37842e-162	-7.02581e-163	4.30871e-163	1.33165e-163	-8.6901e-163	-9.92706e-164	2.82435e-164	-2.1885e-163	6.21826e-163	9.43448e-164	-1.12935e-164	5.45963e-163	7.15808e-163	-4.93471e-164	-1.14811e-162	1.1723e-163	0
-4.50478e-164	-8.84749e-164	-4.63351e-163	2.15615e-163	3.79725e-163	2.41799e-164	-2.26844e-163	-4.61879e-163	2.87378e-163	2.48998e-164	1.05505e-162	6.66029e-163	1.14416e-164	2.5006e-163	1.37842e-162	-7.02581e-163	4.30871e-163	1.33165e-163	-8.6901e-163	-9.92706e-164	2.82435e-164	-2.1885e-163	6.21826e-163	9.43448e-164	-1.12935e-164	5.45963e-163	7.15808e-163	-4.93471e-164	-1.14811e-162	1.1723e-163	0
-4.50478e-164	-8.84749e-164	-4.63351e-163	2.15615e-163	3.79725e-163	2.41799e-164	-2.26844e-163	-4.61879e-163	2.87378e-163	2.48998e-164	1.05505e-162	6.66029e-163	1.14416e-164	2.5006e-163	1.37842e-162	-7.02581e-163	4.30871e-163	1.33165e-163	-8.6901e-163	-9.92706e-164	2.82435e-164	-2.1885e-163	6.21826e-163	9.43448e-164	-1.12935e-164	5.45963e-163	7.15808e-163	-4.93471e-164	-1.14811e-162	1.1723e-163	0
-4.50478e-164	-8.84749e-164	-4.63351e-163	2.15615e-163	3.79725e-163	2.41799e-164	-2.26844e-163	-4.61879e-163	2.87378e-163	2.48998e-164	1.05505e-162	6.66029e-163	1.14416e-164	2.5006e-163	1.37842e-162	-7.02581e-163	4.30871e-163	1.33165e-163	-8.6901e-163	-9.92706e-164	2.82435e-164	-2.1885e-163	6.21826e-163	9.43448e-164	-1.12935e-164	5.45963e-163	7.15808e-163	-4.93471e-164	-1.14811e-162	1.1723e-163	0
-4.50478e-164	-8.84749e-164	-4.63351e-163	2.15615e-163	3.79725e-163	2.41799e-164	-2.26844e-163	-4.61879e-163	2.87378e-163	2.48998e-164	1.05505e-162	6.66029e-163	1.14416e-164	2.5006e-163	1.37842e-162	-7.02581e-163	4.30871e-163	1.33165e-163	-8.6901e-163	-9.92706e-164	2.82435e-164	-2.1885e-163	6.21826e-163	9.43448e-164	-1.12935e-164	5.45963e-163	7.15808e-163	-4.93471e-164	-1.14811e-162	1.1723e-163	0
-4.50478e-164	-8.84749e-164	-4.63351e-163	2.15615e-163	3.79725e-163	2.41799e-164	-2.26844e-163	-4.61879e-163	2.87378e-163	2.48998e-164	1.05505e-162	6.66029e-163	1.14416e-164	2.5006e-163	1.37842e-162	-7.02581e-163	4.30871e-163	1.33165e-163	-8.6901e-163	-9.92706e-164	2.82435e-164	-2.1885e-163	6.21826e-163	9.43448e-164	-1.12935e-164	5.45963e-163	7.15808e-163	-4.93471e-164	-1.14811e-162	1.1723e-163	0
-4.50478e-164	-8.84749e-164	-4.63351e-163	2.15615e-163	3.79725e-163	2.41799e-164	-2.26844e-163	-4.61879e-163	2.87378e-163	2.48998e-164	1.05505e-162	6.66029e-163	1.14416e-164	2.5006e-163	1.37842e-162	-7.02581e-163	4.30871e-163	1.33165e-163	-8.6901e-163	-9.92706e-164	2.82435e-164	-2.1885e-163	6.21826e-163	9.43448e-164	-1.12935e-164	5.45963e-163	7.15808e-163	-4.93471e-164	-1.14811e-162	1.1723e-163	0
-4.50478e-164	-8.84749e-164	-4.63351e-163	2.15615e-163	3.79725e-163	2.41799e-164	-2.26844e-163	-4.61879e-163	2.87378e-163	2.48998e-164	1.05505e-162	6.66029e-163	1.14416e-164	2.5006e-163	1.37842e-162	-7.02581e-163	4.30871e-163	1.33165e-163	-8.6901e-163	-9.92706e-164	2.82435e-164	-2.1885e-163	6.21826e-163	9.43448e-164	-1.12935e-164	5.45963e-163	7.15808e-163	-4.93471e-164	-1.14811e-162	1.1723e-163	0
-4.50478e-164	-8.84749e-164	-4.63351e-163	2.15615e-163	3.79725e-163	2.41799e-164	-2.26844e-163	-4.61879e-163	2.87378e-163	2.48998e-164	1.05505e-162	6.66029e-163	1.14416e-164	2.5006e-163	1.37842e-162	-7.02581e-163	4.30871e-163	1.33165e-163	-8.6901e-163	-9.92706e-164	2.82435e-164	-2.1885e-163	6.21826e-163	9.43448e-164	-1.12935e-164	5.45963e-163	7.15808e-163	-4.93471e-164	-1.14811e-162	1.1723e-163	0
-4.50478e-164	-8.84749e-164	-4.63351e-163	2.15615e-163	3.79725e-163	2.41799e-164	-2.26844e-163	-4.61879e-163	2.87378e-163	2.48998e-164	1.05505e-162	6.66029e-163	1.14416e-164	2.5006e-163	1.37842e-162	-7.02581e-163	4.30871e-163	1.33165e-163	-8.6901e-163	-9.92706e-164	2.82435e-164	-2.1885e-163	6.21826e-163	9.43448e-164	-1.12935e-164	5.45963e-163	7.15808e-163	-4.93471e-164	-1.14811e-162	1.1723e-163	0
-4.50478e-164	-8.84749e-164	-4.63351e-163	2.15615e-163	3.79725e-163	2.41799e-164	-2.26844e-163	-4.61879e-163	2.87378e-163	2.48998e-164	1.05505e-162	6.66029e-163	1.14416e-164	2.5006e-163	1.37842e-162	-7.02581e-163	4.30871e-163	1.33165e-163	-8.6901e-163	-9.92706e-164	2.82435e-164	-2.1885e-163	6.21826e-163	9.43448e-164	-1.12935e-164	5.45963e-163	7.15808e-163	-4.93471e-164	-1.14811e-162	1.1723e-163	0
-4.50478e-164	-8.84749e-164	-4.63351e-163	2.15615e-163	3.79725e-163	2.41799e-164	-2.26844e-163	-4.61879e-163	2.87378e-163	2.48998e-164	1.05505e-162	6.66029e-163	1.14416e-164	2.5006e-163	1.37842e-162	-7.02581e-163	4.30871e-163	1.33165e-163	-8.6901e-163	-9.92706e-164	2.82435e-164	-2.1885e-163	6.21826e-163	9.43448e-164	-1.12935e-164	5.45963e-163	7.15808e-163	-4.93471e-164	-1.14811e-162	1.1723e-163	0
-4.50478e-164	-8.84749e-164	-4.63351e-163	2.15615e-163	3.79725e-163	2.41799e-164	-2.26844e-163	-4.61879e-163	2.87378e-163	2.48998e-164	1.05505e-162	6.66029e-163	1.14416e-164	2.5006e-163	1.37842e-162	-7.02581e-163	4.30871e-163	1.33165e-163	-8.6901e-163	-9.92706e-164	2.82435e-164	-2.1885e-163	6.21826e-163	9.43448e-164	-1.12935e-164	5.45963e-163	7.15808e-163	-4.93471e-164	-1.14811e-162	1.1723e-163	0
-4.50478e-164	-8.84749e-164	-4.63351e-163	2.15615e-163	3.79725e-163	2.41799e-164	-2.26844e-163	-4.61879e-163	2.87378e-163	2.48998e-164	1.05505e-162	6.66029e-163	1.14416e-164	2.5006e-163	1.37842e-162	-7.02581e-163	4.30871e-163	1.33165e-163	-8.6901e-163	-9.92706e-164	2.82435e-164	-2.1885e-163	6.21826e-163	9.43448e-164	-1.12935e-164	5.45963e-163	7.15808e-163	-4.93471e-164	-1.14811e-162	1.1723e-163	0
-4.50478e-164	-8.84749e-164	-4.63351e-163	2.15615e-163	3.79725e-163	2.41799e-164	-2.26844e-163	-4.61879e-163	2.87378e-163	2.48998e-164	1.05505e-162	6.66029e-163	1.14416e-164	2.5006e-163	1.37842e-162	-7.02581e-163	4.30871e-163	1.33165e-163	-8.6901e-163	-9.92706e-164	2.82435e-164	-2.1885e-163	6.21826e-163	9.43448e-164	-1.12935e-164	5.45963e-163	7.15808e-163	-4.93471e-164	-1.14811e-162	1.1723e-163	0
-4.50478e-164	-8.84749e-164	-4.63351e-163	2.15615e-163	3.79725e-163	2.41799e-164	-2.26844e-163	-4.61879e-163	2.87378e-163	2.48998e-164	1.05505e-162	6.66029e-163	1.14416e-164	2.5006e-163	1.37842e-162	-7.02581e-163	4.30871e-163	1.33165e-163	-8.6901e-163	-9.92706e-164	2.82435e-164	-2.1885e-163	6.21826e-163	9.43448e-164	-1.12935e-164	5.45963e-163	7.15808e-163	-4.93471e-164	-1.14811e-162	1.1723e-163	0
-4.50478e-164	-8.84749e-164	-4.63351e-163	2.15615e-163	3.79725e-163	2.41799e-164	-2.26844e-163	-4.61879e-163	2.87378e-163	2.48998e-164	1.05505e-162	6.66029e-163	1.14416e-164	2.5006e-163	1.37842e-162	-7.02581e-163	4.30871e-163	1.33165e-163	-8.6901e-163	-9.92706e-164	2.82435e-164	-2.1885e-163	6.21826e-163	9.43448e-164	-1.12935e-164	5.45963e-163	7.15808e-163	-4.93471e-164	-1.14811e-162	1.1723e-163	0
-4.50478e-164	-8.84749e-164	-4.63351e-163	2.15615e-163	3.79725e-163	2.41799e-164	-2.26844e-163	-4.61879e-163	2.87378e-163	2.48998e-164	1.05505e-162	6.66029e-163	1.14416e-164	2.5006e-163	1.37842e-162	-7.02581e-163	4.30871e-163	1.33165e-163	-8.6901e-163	-9.92706e-164	2.82435e-164	-2.1885e-163	6.21826e-163	9.43448e-164	-1.12935e-164	5.45963e-163	7.15808e-163	-4.93471e-164	-1.14811e-162	1.1723e-163	0
-4.50478e-164	-8.84749e-164	-4.63351e-163	2.15615e-163	3.79725e-163	2.41799e-164	-2.26844e-163	-4.61879e-163	2.87378e-163	2.48998e-164	1.05505e-162	6.66029e-163	1.14416e-164	2.5006e-163	1.37842e-162	-7.02581e-163	4.30871e-163	1.33165e-163	-8.6901e-163	-9.92706e-164	2.82435e-164	-2.1885e-163	6.21826e-163	9.43448e-164	-1.12935e-164	5.45963e-163	7.15808e-163	-4.93471e-164	-1.14811e-162	1.1723e-163	0
-4.50478e-164	-8.84749e-164	-4.63351e-163	2.15615e-163	3.79725e-163	2.41799e-164	-2.26844e-163	-4.61879e-163	2.87378e-163	2.48998e-164	1.05505e-162	6.66029e-163	1.14416e-164	2.5006e-163	1.37842e-162	-7.02581e-163	4.30871e-163	1.33165e-163	-8.6901e-163	-9.92706e-164	2.82435e-164	-2.1885e-163	6.21826e-163	9.43448e-164	-1.12935e-164	5.45963e-163	7.15808e-163	-4.93471e-164	-1.14811e-162	1.1723e-163	0
-4.50478e-164	-8.84749e-164	-4.63351e-163	2.15615e-163	3.79725e-163	2.41799e-164	-2.26844e-163	-4.61879e-163	2.87378e-163	2.48998e-164	1.05505e-162	6.66029e-163	1.14416e-164	2.5006e-163	1.37842e-162	-7.02581e-163	4.30871e-163	1.33165e-163	-8.6901e-163	-9.92706e-164	2.82435e-164	-2.1885e-163	6.21826e-163	9.43448e-164	-1.12935e-164	5.45963e-163	7.15808e-163	-4.93471e-164	-1.14811e-162	1.1723e-163	0
-4.50478e-164	-8.84749e-164	-4.63351e-163	2.15615e-163	3.79725e-163	2.41799e-164	-2.26844e-163	-4.61879e-163	2.87378e-163	2.48998e-164	1.05505e-162	6.66029e-163	1.14416e-164	2.5006e-163	1.37842e-162	-7.02581e-163	4.30871e-163	1.33165e-163	-8.6901e-163	-9.92706e-164	2.82435e-164	-2.1885e-163	6.21826e-163	9.43448e-164	-1.12935e-164	5.45963e-163	7.15808e-163	-4.93471e-164	-1.14811e-162	1.1723e-163	0
-4.50478e-164	-8.84749e-164	-4.63351e-163	2.15615e-163	3.79725e-163	2.41799e-164	-2.26844e-163	-4.61879e-163	2.87378e-163	2.48998e-164	1.05505e-162	6.66029e-163	1.14416e-164	2.5006e-163	1.37842e-162	-7.02581e-163	4.30871e-163	1.33165e-163	-8.6901e-163	-9.92706e-164	2.82435e-164	-2.1885e-163	6.21826e-163	9.43448e-164	-1.12935e-164	5.45963e-163	7.15808e-163	-4.93471e-164	-1.14811e-162	1.1723e-163	0
-4.50478e-164	-8.84749e-164	-4.63351e-163	2.15615e-163	3.79725e-163	2.41799e-164	-2.26844e-163	-4.61879e-163	2.87378e-163	2.48998e-164	1.05505e-162	6.66029e-163	1.14416e-164	2.5006e-163	1.37842e-162	-7.02581e-163	4.30871e-163	1.33165e-163	-8.6901e-163	-9.92706e-164	2.82435e-164	-2.1885e-163	6.21826e-163	9.43448e-164	-1.12935e-164	5.45963e-163	7.15808e-163	-4.93471e-164	-1.14811e-162	1.1723e-163	0
-4.50478e-164	-8.84749e-164	-4.63351e-163	2.15615e-163	3.79725e-163	2.41799e-164	-2.26844e-163	-4.61879e-163	2.87378e-163	2.48998e-164	1.05505e-162	6.66029e-163	1.14416e-164	2.5006e-163	1.37842e-162	-7.02581e-163	4.30871e-163	1.33165e-163	-8.6901e-163	-9.92706e-164	2.82435e-164	-2.1885e-163	6.21826e-163	9.43448e-164	-1.12935e-164	5.45963e-163	7.15808e-163	-4.93471e-164	-1.14811e-162	1.1723e-163	0
-4.50478e-164	-8.84749e-164	-4.63351e-163	2.15615e-163	3.79725e-163	2.41799e-164	-2.26844e-163	-4.61879e-163	2.87378e-163	2.48998e-164	1.05505e-162	6.66029e-163	1.14416e-164	2.5006e-163	1.37842e-162	-7.02581e-163	4.30871e-163	1.33165e-163	-8.6901e-163	-9.92706e-164	2.82435e-164	-2.1885e-163	6.21826e-163	9.43448e-164	-1.12935e-164	5.45963e-163	7.15808e-163	-4.93471e-164	-1.14811e-162	1.1723e-163	0
-4.50478e-164	-8.84749e-164	-4.63351e-163	2.15615e-163	3.79725e-163	2.41799e-164	-2.26844e-163	-4.61879e-163	2.87378e-163	2.48998e-164	1.05505e-162	6.66029e-163	1.14416e-164	2.5006e-163	1.37842e-162	-7.02581e-163	4.30871e-163	1.33165e-163	-8.6901e-163	-9.92706e-164	2.82435e-164	-2.1885e-163	6.21826e-163	9.43448e-164	-1.12935e-164	5.45963e-163	7.15808e-163	-4.93471e-164	-1.14811e-162	1.1723e-163	0
-4.50478e-164	-8.84749e-164	-4.63351e-163	2.15615e-163	3.79725e-163	2.41799e-164	-2.26844e-163	-4.61879e-163	2.87378e-163	2.48998e-164	1.05505e-162	6.66029e-163	1.14416e-164	2.5006e-163	1.37842e-162	-7.02581e-163	4.30871e-163	1.33165e-163	-8.6901e-163	-9.92706e-164	2.82435e-164	-2.1885e-163	6.21826e-163	9.43448e-164	-1.12935e-164	5.45963e-163	7.15808e-163	-4.93471e-164	-1.14811e-162	1.1723e-163	0
-4.50478e-164	-8.84749e-164	-4.63351e-163	2.15615e-163	3.79725e-163	2.41799e-164	-2.26844e-163	-4.61879e-163	2.87378e-163	2.48998e-164	1.05505e-162	6.66029e-163	1.14416e-164	2.5006e-163	1.37842e-162	-7.02581e-163	4.30871e-163	1.33165e-163	-8.6901e-163	-9.92706e-164	2.82435e-164	-2.1885e-163	6.21826e-163	9.43448e-164	-1.12935e-164	5.45963e-163	7.15808e-163	-4.93471e-164	-1.14811e-162	1.1723e-163	0
-4.50478e-164	-8.84749e-164	-4.63351e-163	2.15615e-163	3.79725e-163	2.41799e-164	-2.26844e-163	-4.61879e-163	2.87378e-163	2.48998e-164	1.05505e-162	6.66029e-163	1.14416e-164	2.5006e-163	1.37842e-162	-7.02581e-163	4.30871e-163	1.33165e-163	-8.6901e-163	-9.92706e-164	2.82435e-164	-2.1885e-163	6.21826e-163	9.43448e-164	-1.12935e-164	5.45963e-163	7.15808e-163	-4.93471e-164	-1.14811e-162	1.1723e-163	0
-4.50478e-164	-8.84749e-164	-4.63351e-163	2.15615e-163	3.79725e-163	2.41799e-164	-2.26844e-163	-4.61879e-163	2.87378e-163	2.48998e-164	1.05505e-162	6.66029e-163	1.14416e-164	2.5006e-163	1.37842e-162	-7.02581e-163	4.30871e-163	1.33165e-163	-8.6901e-163	-9.92706e-164	2.82435e-164	-2.1885e-163	6.21826e-163	9.43448e-164	-1.12935e-164	5.45963e-163	7.15808e-163	-4.93471e-164	-1.14811e-162	1.1723e-163	0
-4.50478e-164	-8.84749e-164	-4.63351e-163	2.15615e-163	3.79725e-163	2.41799e-164	-2.26844e-163	-4.61879e-163	2.87378e-163	2.48998e-164	1.05505e-162	6.66029e-163	1.14416e-164	2.5006e-163	1.37842e-162	-7.02581e-163	4.30871e-163	1.33165e-163	-8.6901e-163	-9.92706e-164	2.82435e-164	-2.1885e-163	6.21826e-163	9.43448e-164	-1.12935e-164	5.45963e-163	7.15808e-163	-4.93471e-164	-1.14811e-162	1.1723e-163	0
-4.50478e-164	-8.84749e-164	-4.63351e-163	2.15615e-163	3.79725e-163	2.41799e-164	-2.26844e-163	-4.61879e-163	2.87378e-163	2.48998e-164	1.05505e-162	6.66029e-163	1.14416e-164	2.5006e-163	1.37842e-162	-7.02581e-163	4.30871e-163	1.33165e-163	-8.6901e-163	-9.92706e-164	2.82435e-164	-2.1885e-163	6.21826e-163	9.43448e-164	-1.12935e-164	5.45963e-163	7.15808e-163	-4.93471e-164	-1.14811e-162	1.1723e-163	0
-4.50478e-164	-8.84749e-164	-4.63351e-163	2.15615e-163	3.79725e-163	2.41799e-164	-2.26844e-163	-4.61879e-163	2.87378e-163	2.48998e-164	1.05505e-162	6.66029e-163	1.14416e-164	2.5006e-163	1.37842e-162	-7.02581e-163	4.30871e-163	1.33165e-163	-8.6901e-163	-9.92706e-164	2.82435e-164	-2.1885e-163	6.21826e-163	9.43448e-164	-1.12935e-164	5.45963e-163	7.15808e-163	-4.93471e-164	-1.14811e-162	1.1723e-163	0
-4.50478e-164	-8.84749e-164	-4.63351e-163	2.15615e-163	3.79725e-163	2.41799e-164	-2.26844e-163	-4.61879e-163	2.87378e-163	2.48998e-164	1.05505e-162	6.66029e-163	1.14416e-164	2.5006e-163	1.37842e-162	-7.02581e-163	4.30871e-163	1.33165e-163	-8.6901e-163	-9.92706e-164	2.82435e-164	-2.1885e-163	6.21826e-163	9.43448e-164	-1.12935e-164	5.45963e-163	7.15808e-163	-4.93471e-164	-1.14811e-162	1.1723e-163	0
-4.50478e-164	-8.84749e-164	-4.63351e-163	2.15615e-163	3.79725e-163	2.41799e-164	-2.26844e-163	-4.61879e-163	2.87378e-163	2.48998e-164	1.05505e-162	6.66029e-163	1.14416e-164	2.5006e-163	1.37842e-162	-7.02581e-163	4.30871e-163	1.33165e-163	-8.6901e-163	-9.92706e-164	2.82435e-164	-2.1885e-163	6.21826e-163	9.43448e-164	-1.12935e-164	5.45963e-163	7.15808e-163	-4.93471e-164	-1.14811e-162	1.1723e-163	0
-4.50478e-164	-8.84749e-164	-4.63351e-163	2.15615e-163	3.79725e-163	2.41799e-164	-2.26844e-163	-4.61879e-163	2.87378e-163	2.48998e-164	1.05505e-162	6.66029e-163	1.14416e-164	2.5006e-163	1.37842e-162	-7.02581e-163	4.30871e-163	1.33165e-163	-8.6901e-163	-9.92706e-164	2.82435e-164	-2.1885e-163	6.21826e-163	9.43448e-164	-1.12935e-164	5.45963e-163	7.15808e-163	-4.93471e-164	-1.14811e-162	1.1723e-163	0
-4.50478e-164	-8.84749e-164	-4.63351e-163	2.15615e-163	3.79725e-163	2.41799e-164	-2.26844e-163	-4.61879e-163	2.87378e-163	2.48998e-164	1.05505e-162	6.66029e-163	1.14416e-164	2.5006e-163	1.37842e-162	-7.02581e-163	4.30871e-163	1.33165e-163	-8.6901e-163	-9.92706e-164	2.82435e-164	-2.1885e-163	6.21826e-163	9.43448e-164	-1.12935e-164	5.45963e-163	7.15808e-163	-4.93471e-164	-1.14811e-162	1.1723e-163	0
-4.50478e-164	-8.84749e-164	-4.63351e-163	2.15615e-163	3.79725e-163	2.41799e-164	-2.26844e-163	-4.61879e-163	2.87378e-163	2.48998e-164	1.05505e-162	6.66029e-163	1.14416e-164	2.5006e-163	1.37842e-162	-7.02581e-163	4.30871e-163	1.33165e-163	-8.6901e-163	-9.92706e-164	2.82435e-164	-2.1885e-163	6.21826e-163	9.43448e-164	-1.12935e-164	5.45963e-163	7.15808e-163	-4.93471e-164	-1.14811e-162	1.1723e-163	0
-4.50478e-164	-8.84749e-164	-4.63351e-163	2.15615e-163	3.79725e-163	2.41799e-164	-2.26844e-163	-4.61879e-163	2.87378e-163	2.48998e-164	1.05505e-162	6.66029e-163	1.14416e-164	2.5006e-163	1.37842e-162	-7.02581e-163	4.30871e-163	1.33165e-163	-8.6901e-163	-9.92706e-164	2.82435e-164	-2.1885e-163	6.21826e-163	9.43448e-164	-1.12935e-164	5.45963e-163	7.15808e-163	-4.93471e-164	-1.14811e-162	1.1723e-163	0
-4.50478e-164	-8.84749e-164	-4.63351e-163	2.15615e-163	3.79725e-163	2.41799e-164	-2.26844e-163	-4.61879e-163	2.87378e-163	2.48998e-164	1.05505e-162	6.66029e-163	1.14416e-164	2.5006e-163	1.37842e-162	-7.02581e-163	4.30871e-163	1.33165e-163	-8.6901e-163	-9.92706e-164	2.82435e-164	-2.1885e-163	6.21826e-163	9.43448e-164	-1.12935e-164	5.45963e-163	7.15808e-163	-4.93471e-164	-1.14811e-162	1.1723e-163	0
-4.50478e-164	-8.84749e-164	-4.63351e-163	2.15615e-163	3.79725e-163	2.41799e-164	-2.26844e-163	-4.61879e-163	2.87378e-163	2.48998e-164	1.05505e-162	6.66029e-163	1.14416e-164	2.5006e-163	1.37842e-162	-7.02581e-163	4.30871e-163	1.33165e-163	-8.6901e-163	-9.92706e-164	2.82435e-164	-2.1885e-163	6.21826e-163	9.43448e-164	-1.12935e-164	5.45963e-163	7.15808e-163	-4.93471e-164	-1.14811e-162	1.1723e-163	0
-4.50478e-164	-8.84749e-164	-4.63351e-163	2.15615e-163	3.79725e-163	2.41799e-164	-2.26844e-163	-4.61879e-163	2.87378e-163	2.48998e-164	1.05505e-162	6.66029e-163	1.14416e-164	2.5006e-163	1.37842e-162	-7.02581e-163	4.30871e-163	1.33165e-163	-8.6901e-163	-9.92706e-164	2.82435e-164	-2.1885e-163	6.21826e-163	9.43448e-164	-1.12935e-164	5.45963e-163	7.15808e-163	-4.93471e-164	-1.14811e-162	1.1723e-163	0
-4.50478e-164	-8.84749e-164	-4.63351e-163	2.15615e-163	3.79725e-163	2.41799e-164	-2.26844e-163	-4.61879e-163	2.87378e-163	2.48998e-164	1.05505e-162	6.66029e-163	1.14416e-164	2.5006e-163	1.37842e-162	-7.02581e-163	4.30871e-163	1.33165e-163	-8.6901e-163	-9.92706e-164	2.82435e-164	-2.1885e-163	6.21826e-163	9.43448e-164	-1.12935e-164	5.45963e-163	7.15808e-163	-4.93471e-164	-1.14811e-162	1.1723e-163	0
-4.50478e-164	-8.84749e-164	-4.63351e-163	2.15615e-163	3.79725e-163	2.41799e-164	-2.26844e-163	-4.61879e-163	2.87378e-163	2.48998e-164	1.05505e-162	6.66029e-163	1.14416e-164	2.5006e-163	1.37842e-162	-7.02581e-163	4.30871e-163	1.33165e-163	-8.6901e-163	-9.92706e-164	2.82435e-164	-2.1885e-163	6.21826e-163	9.43448e-164	-1.12935e-164	5.45963e-163	7.15808e-163	-4.93471e-164	-1.14811e-162	1.1723e-163	0
-4.50478e-164	-8.84749e-164	-4.63351e-163	2.15615e-163	3.79725e-163	2.41799e-164	-2.26844e-163	-4.61879e-163	2.87378e-163	2.48998e-164	1.05505e-162	6.66029e-163	1.14416e-164	2.5006e-163	1.37842e-162	-7.02581e-163	4.30871e-163	1.33165e-163	-8.6901e-163	-9.92706e-164	2.82435e-164	-2.1885e-163	6.21826e-163	9.43448e-164	-1.12935e-164	5.45963e-163	7.15808e-163	-4.93471e-164	-1.14811e-162	1.1723e-163	0
-4.50478e-164	-8.84749e-164	-4.63351e-163	2.15615e-163	3.79725e-163	2.41799e-164	-2.26844e-163	-4.61879e-163	2.87378e-163	2.48998e-164	1.05505e-162	6.66029e-163	1.14416e-164	2.5006e-163	1.37842e-162	-7.02581e-163	4.30871e-163	1.33165e-163	-8.6901e-163	-9.92706e-164	2.82435e-164	-2.1885e-163	6.21826e-163	9.43448e-164	-1.12935e-164	5.45963e-163	7.15808e-163	-4.93471e-164	-1.14811e-162	1.1723e-163	0
-4.50478e-164	-8.84749e-164	-4.63351e-163	2.15615e-163	3.79725e-163	2.41799e-164	-2.26844e-163	-4.61879e-163	2.87378e-163	2.48998e-164	1.05505e-162	6.66029e-163	1.14416e-164	2.5006e-163	1.37842e-162	-7.02581e-163	4.30871e-163	1.33165e-163	-8.6901e-163	-9.92706e-164	2.82435e-164	-2.1885e-163	6.21826e-163	9.43448e-164	-1.12935e-164	5.45963e-163	7.15808e-163	-4.93471e-164	-1.14811e-162	1.1723e-163	0
-4.50478e-164	-8.84749e-164	-4.63351e-163	2.15615e-163	3.79725e-163	2.41799e-164	-2.26844e-163	-4.61879e-163	2.87378e-163	2.48998e-164	1.05505e-162	6.66029e-163	1.14416e-164	2.5006e-163	1.37842e-162	-7.02581e-163	4.30871e-163	1.33165e-163	-8.6901e-163	-9.92706e-164	2.82435e-164	-2.1885e-163	6.21826e-163	9.43448e-164	-1.12935e-164	5.45963e-163	7.15808e-163	-4.93471e-164	-1.14811e-162	1.1723e-163	0
-4.50478e-164	-8.84749e-164	-4.63351e-163	2.15615e-163	3.79725e-163	2.41799e-164	-2.26844e-163	-4.61879e-163	2.87378e-163	2.48998e-164	1.05505e-162	6.66029e-163	1.14416e-164	2.5006e-163	1.37842e-162	-7.02581e-163	4.30871e-163	1.33165e-163	-8.6901e-163	-9.92706e-164	2.82435e-164	-2.1885e-163	6.21826e-163	9.43448e-164	-1.12935e-164	5.45963e-163	7.15808e-163	-4.93471e-164	-1.14811e-162	1.1723e-163	0
-4.50478e-164	-8.84749e-164	-4.63351e-163	2.15615e-163	3.79725e-163	2.41799e-164	-2.26844e-163	-4.61879e-163	2.87378e-163	2.48998e-164	1.05505e-162	6.66029e-163	1.14416e-164	2.5006e-163	1.37842e-162	-7.02581e-163	4.30871e-163	1.33165e-163	-8.6901e-163	-9.92706e-164	2.82435e-164	-2.1885e-163	6.21826e-163	9.43448e-164	-1.12935e-164	5.45963e-163	7.15808e-163	-4.93471e-164	-1.14811e-162	1.1723e-163	0
-4.50478e-164	-8.84749e-164	-4.63351e-163	2.15615e-163	3.79725e-163	2.41799e-164	-2.26844e-163	-4.61879e-163	2.87378e-163	2.48998e-164	1.05505e-162	6.66029e-163	1.14416e-164	2.5006e-163	1.37842e-162	-7.02581e-163	4.30871e-163	1.33165e-163	-8.6901e-163	-9.92706e-164	2.82435e-164	-2.1885e-163	6.21826e-163	9.43448e-164	-1.12935e-164	5.45963e-163	7.15808e-163	-4.93471e-164	-1.14811e-162	1.1723e-163	0
-4.50478e-164	-8.84749e-164	-4.63351e-163	2.15615e-163	3.79725e-163	2.41799e-164	-2.26844e-163	-4.61879e-163	2.87378e-163	2.48998e-164	1.05505e-162	6.66029e-163	1.14416e-164	2.5006e-163	1.37842e-162	-7.02581e-163	4.30871e-163	1.33165e-163	-8.6901e-163	-9.92706e-164	2.82435e-164	-2.1885e-163	6.21826e-163	9.43448e-164	-1.12935e-164	5.45963e-163	7.15808e-163	-4.93471e-164	-1.14811e-162	1.1723e-163	0
-4.50478e-164	-8.84749e-164	-4.63351e-163	2.15615e-163	3.79725e-163	2.41799e-164	-2.26844e-163	-4.61879e-163	2.87378e-163	2.48998e-164	1.05505e-162	6.66029e-163	1.14416e-164	2.5006e-163	1.37842e-162	-7.02581e-163	4.30871e-163	1.33165e-163	-8.6901e-163	-9.92706e-164	2.82435e-164	-2.1885e-163	6.21826e-163	9.43448e-164	-1.12935e-164	5.45963e-163	7.15808e-163	-4.93471e-164	-1.14811e-162	1.1723e-163	0
-4.50478e-164	-8.84749e-164	-4.63351e-163	2.15615e-163	3.79725e-163	2.41799e-164	-2.26844e-163	-4.61879e-163	2.87378e-163	2.48998e-164	1.05505e-162	6.66029e-163	1.14416e-164	2.5006e-163	1.37842e-162	-7.02581e-163	4.30871e-163	1.33165e-163	-8.6901e-163	-9.92706e-164	2.82435e-164	-2.1885e-163	6.21826e-163	9.43448e-164	-1.12935e-164	5.45963e-163	7.15808e-163	-4.93471e-164	-1.14811e-162	1.1723e-163	0
-4.50478e-164	-8.84749e-164	-4.63351e-163	2.15615e-163	3.79725e-163	2.41799e-164	-2.26844e-163	-4.61879e-163	2.87378e-163	2.48998e-164	1.05505e-162	6.66029e-163	1.14416e-164	2.5006e-163	1.37842e-162	-7.02581e-163	4.30871e-163	1.33165e-163	-8.6901e-163	-9.92706e-164	2.82435e-164	-2.1885e-163	6.21826e-163	9.43448e-164	-1.12935e-164	5.45963e-163	7.15808e-163	-4.93471e-164	-1.14811e-162	1.1723e-163	0
-4.50478e-164	-8.84749e-164	-4.63351e-163	2.15615e-163	3.79725e-163	2.41799e-164	-2.26844e-163	-4.61879e-163	2.87378e-163	2.48998e-164	1.05505e-162	6.66029e-163	1.14416e-164	2.5006e-163	1.37842e-162	-7.02581e-163	4.30871e-163	1.33165e-163	-8.6901e-163	-9.92706e-164	2.82435e-164	-2.1885e-163	6.21826e-163	9.43448e-164	-1.12935e-164	5.45963e-163	7.15808e-163	-4.93471e-164	-1.14811e-162	1.1723e-163	0
-4.50478e-164	-8.84749e-164	-4.63351e-163	2.15615e-163	3.79725e-163	2.41799e-164	-2.26844e-163	-4.61879e-163	2.87378e-163	2.48998e-164	1.05505e-162	6.66029e-163	1.14416e-164	2.5006e-163	1.37842e-162	-7.02581e-163	4.30871e-163	1.33165e-163	-8.6901e-163	-9.92706e-164	2.82435e-164	-2.1885e-163	6.21826e-163	9.43448e-164	-1.12935e-164	5.45963e-163	7.15808e-163	-4.93471e-164	-1.14811e-162	1.1723e-163	0
-4.50478e-164	-8.84749e-164	-4.63351e-163	2.15615e-163	3.79725e-163	2.41799e-164	-2.26844e-163	-4.61879e-163	2.87378e-163	2.48998e-164	1.05505e-162	6.66029e-163	1.14416e-164	2.5006e-163	1.37842e-162	-7.02581e-163	4.30871e-163	1.33165e-163	-8.6901e-163	-9.92706e-164	2.82435e-164	-2.1885e-163	6.21826e-163	9.43448e-164	-1.12935e-164	5.45963e-163	7.15808e-163	-4.93471e-164	-1.14811e-162	1.1723e-163	0
-4.50478e-164	-8.84749e-164	-4.63351e-163	2.15615e-163	3.79725e-163	2.41799e-164	-2.26844e-163	-4.61879e-163	2.87378e-163	2.48998e-164	1.05505e-162	6.66029e-163	1.14416e-164	2.5006e-163	1.37842e-162	-7.02581e-163	4.30871e-163	1.33165e-163	-8.6901e-163	-9.92706e-164	2.82435e-164	-2.1885e-163	6.21826e-163	9.43448e-164	-1.12935e-164	5.45963e-163	7.15808e-163	-4.93471e-164	-1.14811e-162	1.1723e-163	0
-4.50478e-164	-8.84749e-164	-4.63351e-163	2.15615e-163	3.79725e-163	2.41799e-164	-2.26844e-163	-4.61879e-163	2.87378e-163	2.48998e-164	1.05505e-162	6.66029e-163	1.14416e-164	2.5006e-163	1.37842e-162	-7.02581e-163	4.30871e-163	1.33165e-163	-8.6901e-163	-9.92706e-164	2.82435e-164	-2.1885e-163	6.21826e-163	9.43448e-164	-1.12935e-164	5.45963e-163	7.15808e-163	-4.93471e-164	-1.14811e-162	1.1723e-163	0
-4.50478e-164	-8.84749e-164	-4.63351e-163	2.15615e-163	3.79725e-163	2.41799e-164	-2.26844e-163	-4.61879e-163	2.87378e-163	2.48998e-164	1.05505e-162	6.66029e-163	1.14416e-164	2.5006e-163	1.37842e-162	-7.02581e-163	4.30871e-163	1.33165e-163	-8.6901e-163	-9.92706e-164	2.82435e-164	-2.1885e-163	6.21826e-163	9.43448e-164	-1.12935e-164	5.45963e-163	7.15808e-163	-4.93471e-164	-1.14811e-162	1.1723e-163	0
-4.50478e-164	-8.84749e-164	-4.63351e-163	2.15615e-163	3.79725e-163	2.41799e-164	-2.26844e-163	-4.61879e-163	2.87378e-163	2.48998e-164	1.05505e-162	6.66029e-163	1.14416e-164	2.5006e-163	1.37842e-162	-7.02581e-163	4.30871e-163	1.33165e-163	-8.6901e-163	-9.92706e-164	2.82435e-164	-2.1885e-163	6.21826e-163	9.43448e-164	-1.12935e-164	5.45963e-163	7.15808e-163	-4.93471e-164	-1.14811e-162	1.1723e-163	0
-4.50478e-164	-8.84749e-164	-4.63351e-163	2.15615e-163	3.79725e-163	2.41799e-164	-2.26844e-163	-4.61879e-163	2.87378e-163	2.48998e-164	1.05505e-162	6.66029e-163	1.14416e-164	2.5006e-163	1.37842e-162	-7.02581e-163	4.30871e-163	1.33165e-163	-8.6901e-163	-9.92706e-164	2.82435e-164	-2.1885e-163	6.21826e-163	9.43448e-164	-1.12935e-164	5.45963e-163	7.15808e-163	-4.93471e-164	-1.14811e-162	1.1723e-163	0
-4.50478e-164	-8.84749e-164	-4.63351e-163	2.15615e-163	3.79725e-163	2.41799e-164	-2.26844e-163	-4.61879e-163	2.87378e-163	2.48998e-164	1.05505e-162	6.66029e-163	1.14416e-164	2.5006e-163	1.37842e-162	-7.02581e-163	4.30871e-163	1.33165e-163	-8.6901e-163	-9.92706e-164	2.82435e-164	-2.1885e-163	6.21826e-163	9.43448e-164	-1.12935e-164	5.45963e-163	7.15808e-163	-4.93471e-164	-1.14811e-162	1.1723e-163	0
-4.50478e-164	-8.84749e-164	-4.63351e-163	2.15615e-163	3.79725e-163	2.41799e-164	-2.26844e-163	-4.61879e-163	2.87378e-163	2.48998e-164	1.05505e-162	6.66029e-163	1.14416e-164	2.5006e-163	1.37842e-162	-7.02581e-163	4.30871e-163	1.33165e-163	-8.6901e-163	-9.92706e-164	2.82435e-164	-2.1885e-163	6.21826e-163	9.43448e-164	-1.12935e-164	5.45963e-163	7.15808e-163	-4.93471e-164	-1.14811e-162	1.1723e-163	0
-4.50478e-164	-8.84749e-164	-4.63351e-163	2.15615e-163	3.79725e-163	2.41799e-164	-2.26844e-163	-4.61879e-163	2.87378e-163	2.48998e-164	1.05505e-162	6.66029e-163	1.14416e-164	2.5006e-163	1.37842e-162	-7.02581e-163	4.30871e-163	1.33165e-163	-8.6901e-163	-9.92706e-164	2.82435e-164	-2.1885e-163	6.21826e-163	9.43448e-164	-1.12935e-164	5.45963e-163	7.15808e-163	-4.93471e-164	-1.14811e-162	1.1723e-163	0
-4.50478e-164	-8.84749e-164	-4.63351e-163	2.15615e-163	3.79725e-163	2.41799e-164	-2.26844e-163	-4.61879e-163	2.87378e-163	2.48998e-164	1.05505e-162	6.66029e-163	1.14416e-164	2.5006e-163	1.37842e-162	-7.02581e-163	4.30871e-163	1.33165e-163	-8.6901e-163	-9.92706e-164	2.82435e-164	-2.1885e-163	6.21826e-163	9.43448e-164	-1.12935e-164	5.45963e-163	7.15808e-163	-4.93471e-164	-1.14811e-162	1.1723e-163	0
-4.50478e-164	-8.84749e-164	-4.63351e-163	2.15615e-163	3.79725e-163	2.41799e-164	-2.26844e-163	-4.61879e-163	2.87378e-163	2.48998e-164	1.05505e-162	6.66029e-163	1.14416e-164	2.5006e-163	1.37842e-162	-7.02581e-163	4.30871e-163	1.33165e-163	-8.6901e-163	-9.92706e-164	2.82435e-164	-2.1885e-163	6.21826e-163	9.43448e-164	-1.12935e-164	5.45963e-163	7.15808e-163	-4.93471e-164	-1.14811e-162	1.1723e-163	0
-4.50478e-164	-8.84749e-164	-4.63351e-163	2.15615e-163	3.79725e-163	2.41799e-164	-2.26844e-163	-4.61879e-163	2.87378e-163	2.48998e-164	1.05505e-162	6.66029e-163	1.14416e-164	2.5006e-163	1.37842e-162	-7.02581e-163	4.30871e-163	1.33165e-163	-8.6901e-163	-9.92706e-164	2.82435e-164	-2.1885e-163	6.21826e-163	9.43448e-164	-1.12935e-164	5.45963e-163	7.15808e-163	-4.93471e-164	-1.14811e-162	1.1723e-163	0
-4.50478e-164	-8.84749e-164	-4.63351e-163	2.15615e-163	3.79725e-163	2.41799e-164	-2.26844e-163	-4.61879e-163	2.87378e-163	2.48998e-164	1.05505e-162	6.66029e-163	1.14416e-164	2.5006e-163	1.37842e-162	-7.02581e-163	4.30871e-163	1.33165e-163	-8.6901e-163	-9.92706e-164	2.82435e-164	-2.1885e-163	6.21826e-163	9.43448e-164	-1.12935e-164	5.45963e-163	7.15808e-163	-4.93471e-164	-1.14811e-162	1.1723e-163	0
-4.50478e-164	-8.84749e-164	-4.63351e-163	2.15615e-163	3.79725e-163	2.41799e-164	-2.26844e-163	-4.61879e-163	2.87378e-163	2.48998e-164	1.05505e-162	6.66029e-163	1.14416e-164	2.5006e-163	1.37842e-162	-7.02581e-163	4.30871e-163	1.33165e-163	-8.6901e-163	-9.92706e-164	2.82435e-164	-2.1885e-163	6.21826e-163	9.43448e-164	-1.12935e-164	5.45963e-163	7.15808e-163	-4.93471e-164	-1.14811e-162	1.1723e-163	0
-4.50478e-164	-8.84749e-164	-4.63351e-163	2.15615e-163	3.79725e-163	2.41799e-164	-2.26844e-163	-4.61879e-163	2.87378e-163	2.48998e-164	1.05505e-162	6.66029e-163	1.14416e-164	2.5006e-163	1.37842e-162	-7.02581e-163	4.30871e-163	1.33165e-163	-8.6901e-163	-9.92706e-164	2.82435e-164	-2.1885e-163	6.21826e-163	9.43448e-164	-1.12935e-164	5.45963e-163	7.15808e-163	-4.93471e-164	-1.14811e-162	1.1723e-163	0
-4.50478e-164	-8.84749e-164	-4.63351e-163	2.15615e-163	3.79725e-163	2.41799e-164	-2.26844e-163	-4.61879e-163	2.87378e-163	2.48998e-164	1.05505e-162	6.66029e-163	1.14416e-164	2.5006e-163	1.37842e-162	-7.02581e-163	4.30871e-163	1.33165e-163	-8.6901e-163	-9.92706e-164	2.82435e-164	-2.1885e-163	6.21826e-163	9.43448e-164	-1.12935e-164	5.45963e-163	7.15808e-163	-4.93471e-164	-1.14811e-162	1.1723e-163	0
-4.50478e-164	-8.84749e-164	-4.63351e-163	2.15615e-163	3.79725e-163	2.41799e-164	-2.26844e-163	-4.61879e-163	2.87378e-163	2.48998e-164	1.05505e-162	6.66029e-163	1.14416e-164	2.5006e-163	1.37842e-162	-7.02581e-163	4.30871e-163	1.33165e-163	-8.6901e-163	-9.92706e-164	2.82435e-164	-2.1885e-163	6.21826e-163	9.43448e-164	-1.12935e-164	5.45963e-163	7.15808e-163	-4.93471e-164	-1.14811e-162	1.1723e-163	0
-4.50478e-164	-8.84749e-164	-4.63351e-163	2.15615e-163	3.79725e-163	2.41799e-164	-2.26844e-163	-4.61879e-163	2.87378e-163	2.48998e-164	1.05505e-162	6.66029e-163	1.14416e-164	2.5006e-163	1.37842e-162	-7.02581e-163	4.30871e-163	1.33165e-163	-8.6901e-163	-9.92706e-164	2.82435e-164	-2.1885e-163	6.21826e-163	9.43448e-164	-1.12935e-164	5.45963e-163	7.15808e-163	-4.93471e-164	-1.14811e-162	1.1723e-163	0
-4.50478e-164	-8.84749e-164	-4.63351e-163	2.15615e-163	3.79725e-163	2.41799e-164	-2.26844e-163	-4.61879e-163	2.87378e-163	2.48998e-164	1.05505e-162	6.66029e-163	1.14416e-164	2.5006e-163	1.37842e-162	-7.02581e-163	4.30871e-163	1.33165e-163	-8.6901e-163	-9.92706e-164	2.82435e-164	-2.1885e-163	6.21826e-163	9.43448e-164	-1.12935e-164	5.45963e-163	7.15808e-163	-4.93471e-164	-1.14811e-162	1.1723e-163	0
-4.50478e-164	-8.84749e-164	-4.63351e-163	2.15615e-163	3.79725e-163	2.41799e-164	-2.26844e-163	-4.61879e-163	2.87378e-163	2.48998e-164	1.05505e-162	6.66029e-163	1.14416e-164	2.5006e-163	1.37842e-162	-7.02581e-163	4.30871e-163	1.33165e-163	-8.6901e-163	-9.92706e-164	2.82435e-164	-2.1885e-163	6.21826e-163	9.43448e-164	-1.12935e-164	5.45963e-163	7.15808e-163	-4.93471e-164	-1.14811e-162	1.1723e-163	0
-4.50478e-164	-8.84749e-164	-4.63351e-163	2.15615e-163	3.79725e-163	2.41799e-164	-2.26844e-163	-4.61879e-163	2.87378e-163	2.48998e-164	1.05505e-162	6.66029e-163	1.14416e-164	2.5006e-163	1.37842e-162	-7.02581e-163	4.30871e-163	1.33165e-163	-8.6901e-163	-9.92706e-164	2.82435e-164	-2.1885e-163	6.21826e-163	9.43448e-164	-1.12935e-164	5.45963e-163	7.15808e-163	-4.93471e-164	-1.14811e-162	1.1723e-163	0
-4.50478e-164	-8.84749e-164	-4.63351e-163	2.15615e-163	3.79725e-163	2.41799e-164	-2.26844e-163	-4.61879e-163	2.87378e-163	2.48998e-164	1.05505e-162	6.66029e-163	1.14416e-164	2.5006e-163	1.37842e-162	-7.02581e-163	4.30871e-163	1.33165e-163	-8.6901e-163	-9.92706e-164	2.82435e-164	-2.1885e-163	6.21826e-163	9.43448e-164	-1.12935e-164	5.45963e-163	7.15808e-163	-4.93471e-164	-1.14811e-162	1.1723e-163	0
-4.50478e-164	-8.84749e-164	-4.63351e-163	2.15615e-163	3.79725e-163	2.41799e-164	-2.26844e-163	-4.61879e-163	2.87378e-163	2.48998e-164	1.05505e-162	6.66029e-163	1.14416e-164	2.5006e-163	1.37842e-162	-7.02581e-163	4.30871e-163	1.33165e-163	-8.6901e-163	-9.92706e-164	2.82435e-164	-2.1885e-163	6.21826e-163	9.43448e-164	-1.12935e-164	5.45963e-163	7.15808e-163	-4.93471e-164	-1.14811e-162	1.1723e-163	0
-4.50478e-164	-8.84749e-164	-4.63351e-163	2.15615e-163	3.79725e-163	2.41799e-164	-2.26844e-163	-4.61879e-163	2.87378e-163	2.48998e-164	1.05505e-162	6.66029e-163	1.14416e-164	2.5006e-163	1.37842e-162	-7.02581e-163	4.30871e-163	1.33165e-163	-8.6901e-163	-9.92706e-164	2.82435e-164	-2.1885e-163	6.21826e-163	9.43448e-164	-1.12935e-164	5.45963e-163	7.15808e-163	-4.93471e-164	-1.14811e-162	1.1723e-163	0
-4.50478e-164	-8.84749e-164	-4.63351e-163	2.15615e-163	3.79725e-163	2.41799e-164	-2.26844e-163	-4.61879e-163	2.87378e-163	2.48998e-164	1.05505e-162	6.66029e-163	1.14416e-164	2.5006e-163	1.37842e-162	-7.02581e-163	4.30871e-163	1.33165e-163	-8.6901e-163	-9.92706e-164	2.82435e-164	-2.1885e-163	6.21826e-163	9.43448e-164	-1.12935e-164	5.45963e-163	7.15808e-163	-4.93471e-164	-1.14811e-162	1.1723e-163	0
-4.50478e-164	-8.84749e-164	-4.63351e-163	2.15615e-163	3.79725e-163	2.41799e-164	-2.26844e-163	-4.61879e-163	2.87378e-163	2.48998e-164	1.05505e-162	6.66029e-163	1.14416e-164	2.5006e-163	1.37842e-162	-7.02581e-163	4.30871e-163	1.33165e-163	-8.6901e-163	-9.92706e-164	2.82435e-164	-2.1885e-163	6.21826e-163	9.43448e-164	-1.12935e-164	5.45963e-163	7.15808e-163	-4.93471e-164	-1.14811e-162	1.1723e-163	0
-4.50478e-164	-8.84749e-164	-4.63351e-163	2.15615e-163	3.79725e-163	2.41799e-164	-2.26844e-163	-4.61879e-163	2.87378e-163	2.48998e-164	1.05505e-162	6.66029e-163	1.14416e-164	2.5006e-163	1.37842e-162	-7.02581e-163	4.30871e-163	1.33165e-163	-8.6901e-163	-9.92706e-164	2.82435e-164	-2.1885e-163	6.21826e-163	9.43448e-164	-1.12935e-164	5.45963e-163	7.15808e-163	-4.93471e-164	-1.14811e-162	1.1723e-163	0
-4.50478e-164	-8.84749e-164	-4.63351e-163	2.15615e-163	3.79725e-163	2.41799e-164	-2.26844e-163	-4.61879e-163	2.87378e-163	2.48998e-164	1.05505e-162	6.66029e-163	1.14416e-164	2.5006e-163	1.37842e-162	-7.02581e-163	4.30871e-163	1.33165e-163	-8.6901e-163	-9.92706e-164	2.82435e-164	-2.1885e-163	6.21826e-163	9.43448e-164	-1.12935e-164	5.45963e-163	7.15808e-163	-4.93471e-164	-1.14811e-162	1.1723e-163	0
-4.50478e-164	-8.84749e-164	-4.63351e-163	2.15615e-163	3.79725e-163	2.41799e-164	-2.26844e-163	-4.61879e-163	2.87378e-163	2.48998e-164	1.05505e-162	6.66029e-163	1.14416e-164	2.5006e-163	1.37842e-162	-7.02581e-163	4.30871e-163	1.33165e-163	-8.6901e-163	-9.92706e-164	2.82435e-164	-2.1885e-163	6.21826e-163	9.43448e-164	-1.12935e-164	5.45963e-163	7.15808e-163	-4.93471e-164	-1.14811e-162	1.1723e-163	0
-4.50478e-164	-8.84749e-164	-4.63351e-163	2.15615e-163	3.79725e-163	2.41799e-164	-2.26844e-163	-4.61879e-163	2.87378e-163	2.48998e-164	1.05505e-162	6.66029e-163	1.14416e-164	2.5006e-163	1.37842e-162	-7.02581e-163	4.30871e-163	1.33165e-163	-8.6901e-163	-9.92706e-164	2.82435e-164	-2.1885e-163	6.21826e-163	9.43448e-164	-1.12935e-164	5.45963e-163	7.15808e-163	-4.93471e-164	-1.14811e-162	1.1723e-163	0
-4.50478e-164	-8.84749e-164	-4.63351e-163	2.15615e-163	3.79725e-163	2.41799e-164	-2.26844e-163	-4.61879e-163	2.87378e-163	2.48998e-164	1.05505e-162	6.66029e-163	1.14416e-164	2.5006e-163	1.37842e-162	-7.02581e-163	4.30871e-163	1.33165e-163	-8.6901e-163	-9.92706e-164	2.82435e-164	-2.1885e-163	6.21826e-163	9.43448e-164	-1.12935e-164	5.45963e-163	7.15808e-163	-4.93471e-164	-1.14811e-162	1.1723e-163	0
-4.50478e-164	-8.84749e-164	-4.63351e-163	2.15615e-163	3.79725e-163	2.41799e-164	-2.26844e-163	-4.61879e-163	2.87378e-163	2.48998e-164	1.05505e-162	6.66029e-163	1.14416e-164	2.5006e-163	1.37842e-162	-7.02581e-163	4.30871e-163	1.33165e-163	-8.6901e-163	-9.92706e-164	2.82435e-164	-2.1885e-163	6.21826e-163	9.43448e-164	-1.12935e-164	5.45963e-163	7.15808e-163	-4.93471e-164	-1.14811e-162	1.1723e-163	0
-4.50478e-164	-8.84749e-164	-4.63351e-163	2.15615e-163	3.79725e-163	2.41799e-164	-2.26844e-163	-4.61879e-163	2.87378e-163	2.48998e-164	1.05505e-162	6.66029e-163	1.14416e-164	2.5006e-163	1.37842e-162	-7.02581e-163	4.30871e-163	1.33165e-163	-8.6901e-163	-9.92706e-164	2.82435e-164	-2.1885e-163	6.21826e-163	9.43448e-164	-1.12935e-164	5.45963e-163	7.15808e-163	-4.93471e-164	-1.14811e-162	1.1723e-163	0
-4.50478e-164	-8.84749e-164	-4.63351e-163	2.15615e-163	3.79725e-163	2.41799e-164	-2.26844e-163	-4.61879e-163	2.87378e-163	2.48998e-164	1.05505e-162	6.66029e-163	1.14416e-164	2.5006e-163	1.37842e-162	-7.02581e-163	4.30871e-163	1.33165e-163	-8.6901e-163	-9.92706e-164	2.82435e-164	-2.1885e-163	6.21826e-163	9.43448e-164	-1.12935e-164	5.45963e-163	7.15808e-163	-4.93471e-164	-1.14811e-162	1.1723e-163	0
-4.50478e-164	-8.84749e-164	-4.63351e-163	2.15615e-163	3.79725e-163	2.41799e-164	-2.26844e-163	-4.61879e-163	2.87378e-163	2.48998e-164	1.05505e-162	6.66029e-163	1.14416e-164	2.5006e-163	1.37842e-162	-7.02581e-163	4.30871e-163	1.33165e-163	-8.6901e-163	-9.92706e-164	2.82435e-164	-2.1885e-163	6.21826e-163	9.43448e-164	-1.12935e-164	5.45963e-163	7.15808e-163	-4.93471e-164	-1.14811e-162	1.1723e-163	0
-4.50478e-164	-8.84749e-164	-4.63351e-163	2.15615e-163	3.79725e-163	2.41799e-164	-2.26844e-163	-4.61879e-163	2.87378e-163	2.48998e-164	1.05505e-162	6.66029e-163	1.14416e-164	2.5006e-163	1.37842e-162	-7.02581e-163	4.30871e-163	1.33165e-163	-8.6901e-163	-9.92706e-164	2.82435e-164	-2.1885e-163	6.21826e-163	9.43448e-164	-1.12935e-164	5.45963e-163	7.15808e-163	-4.93471e-164	-1.14811e-162	1.1723e-163	0
-4.50478e-164	-8.84749e-164	-4.63351e-163	2.15615e-163	3.79725e-163	2.41799e-164	-2.26844e-163	-4.61879e-163	2.87378e-163	2.48998e-164	1.05505e-162	6.66029e-163	1.14416e-164	2.5006e-163	1.37842e-162	-7.02581e-163	4.30871e-163	1.33165e-163	-8.6901e-163	-9.92706e-164	2.82435e-164	-2.1885e-163	6.21826e-163	9.43448e-164	-1.12935e-164	5.45963e-163	7.15808e-163	-4.93471e-164	-1.14811e-162	1.1723e-163	0
-4.50478e-164	-8.84749e-164	-4.63351e-163	2.15615e-163	3.79725e-163	2.41799e-164	-2.26844e-163	-4.61879e-163	2.87378e-163	2.48998e-164	1.05505e-162	6.66029e-163	1.14416e-164	2.5006e-163	1.37842e-162	-7.02581e-163	4.30871e-163	1.33165e-163	-8.6901e-163	-9.92706e-164	2.82435e-164	-2.1885e-163	6.21826e-163	9.43448e-164	-1.12935e-164	5.45963e-163	7.15808e-163	-4.93471e-164	-1.14811e-162	1.1723e-163	0
-4.50478e-164	-8.84749e-164	-4.63351e-163	2.15615e-163	3.79725e-163	2.41799e-164	-2.26844e-163	-4.61879e-163	2.87378e-163	2.48998e-164	1.05505e-162	6.66029e-163	1.14416e-164	2.5006e-163	1.37842e-162	-7.02581e-163	4.30871e-163	1.33165e-163	-8.6901e-163	-9.92706e-164	2.82435e-164	-2.1885e-163	6.21826e-163	9.43448e-164	-1.12935e-164	5.45963e-163	7.15808e-163	-4.93471e-164	-1.14811e-162	1.1723e-163	0
-4.50478e-164	-8.84749e-164	-4.63351e-163	2.15615e-163	3.79725e-163	2.41799e-164	-2.26844e-163	-4.61879e-163	2.87378e-163	2.48998e-164	1.05505e-162	6.66029e-163	1.14416e-164	2.5006e-163	1.37842e-162	-7.02581e-163	4.30871e-163	1.33165e-163	-8.6901e-163	-9.92706e-164	2.82435e-164	-2.1885e-163	6.21826e-163	9.43448e-164	-1.12935e-164	5.45963e-163	7.15808e-163	-4.93471e-164	-1.14811e-162	1.1723e-163	0
-4.50478e-164	-8.84749e-164	-4.63351e-163	2.15615e-163	3.79725e-163	2.41799e-164	-2.26844e-163	-4.61879e-163	2.87378e-163	2.48998e-164	1.05505e-162	6.66029e-163	1.14416e-164	2.5006e-163	1.37842e-162	-7.02581e-163	4.30871e-163	1.33165e-163	-8.6901e-163	-9.92706e-164	2.82435e-164	-2.1885e-163	6.21826e-163	9.43448e-164	-1.12935e-164	5.45963e-163	7.15808e-163	-4.93471e-164	-1.14811e-162	1.1723e-163	0
-4.50478e-164	-8.84749e-164	-4.63351e-163	2.15615e-163	3.79725e-163	2.41799e-164	-2.26844e-163	-4.61879e-163	2.87378e-163	2.48998e-164	1.05505e-162	6.66029e-163	1.14416e-164	2.5006e-163	1.37842e-162	-7.02581e-163	4.30871e-163	1.33165e-163	-8.6901e-163	-9.92706e-164	2.82435e-164	-2.1885e-163	6.21826e-163	9.43448e-164	-1.12935e-164	5.45963e-163	7.15808e-163	-4.93471e-164	-1.14811e-162	1.1723e-163	0
-4.50478e-164	-8.84749e-164	-4.63351e-163	2.15615e-163	3.79725e-163	2.41799e-164	-2.26844e-163	-4.61879e-163	2.87378e-163	2.48998e-164	1.05505e-162	6.66029e-163	1.14416e-164	2.5006e-163	1.37842e-162	-7.02581e-163	4.30871e-163	1.33165e-163	-8.6901e-163	-9.92706e-164	2.82435e-164	-2.1885e-163	6.21826e-163	9.43448e-164	-1.12935e-164	5.45963e-163	7.15808e-163	-4.93471e-164	-1.14811e-162	1.1723e-163	0
-4.50478e-164	-8.84749e-164	-4.63351e-163	2.15615e-163	3.79725e-163	2.41799e-164	-2.26844e-163	-4.61879e-163	2.87378e-163	2.48998e-164	1.05505e-162	6.66029e-163	1.14416e-164	2.5006e-163	1.37842e-162	-7.02581e-163	4.30871e-163	1.33165e-163	-8.6901e-163	-9.92706e-164	2.82435e-164	-2.1885e-163	6.21826e-163	9.43448e-164	-1.12935e-164	5.45963e-163	7.15808e-163	-4.93471e-164	-1.14811e-162	1.1723e-163	0
-4.50478e-164	-8.84749e-164	-4.63351e-163	2.15615e-163	3.79725e-163	2.41799e-164	-2.26844e-163	-4.61879e-163	2.87378e-163	2.48998e-164	1.05505e-162	6.66029e-163	1.14416e-164	2.5006e-163	1.37842e-162	-7.02581e-163	4.30871e-163	1.33165e-163	-8.6901e-163	-9.92706e-164	2.82435e-164	-2.1885e-163	6.21826e-163	9.43448e-164	-1.12935e-164	5.45963e-163	7.15808e-163	-4.93471e-164	-1.14811e-162	1.1723e-163	0
-4.50478e-164	-8.84749e-164	-4.63351e-163	2.15615e-163	3.79725e-163	2.41799e-164	-2.26844e-163	-4.61879e-163	2.87378e-163	2.48998e-164	1.05505e-162	6.66029e-163	1.14416e-164	2.5006e-163	1.37842e-162	-7.02581e-163	4.30871e-163	1.33165e-163	-8.6901e-163	-9.92706e-164	2.82435e-164	-2.1885e-163	6.21826e-163	9.43448e-164	-1.12935e-164	5.45963e-163	7.15808e-163	-4.93471e-164	-1.14811e-162	1.1723e-163	0
-4.50478e-164	-8.84749e-164	-4.63351e-163	2.15615e-163	3.79725e-163	2.41799e-164	-2.26844e-163	-4.61879e-163	2.87378e-163	2.48998e-164	1.05505e-162	6.66029e-163	1.14416e-164	2.5006e-163	1.37842e-162	-7.02581e-163	4.30871e-163	1.33165e-163	-8.6901e-163	-9.92706e-164	2.82435e-164	-2.1885e-163	6.21826e-163	9.43448e-164	-1.12935e-164	5.45963e-163	7.15808e-163	-4.93471e-164	-1.14811e-162	1.1723e-163	0
-4.50478e-164	-8.84749e-164	-4.63351e-163	2.15615e-163	3.79725e-163	2.41799e-164	-2.26844e-163	-4.61879e-163	2.87378e-163	2.48998e-164	1.05505e-162	6.66029e-163	1.14416e-164	2.5006e-163	1.37842e-162	-7.02581e-163	4.30871e-163	1.33165e-163	-8.6901e-163	-9.92706e-164	2.82435e-164	-2.1885e-163	6.21826e-163	9.43448e-164	-1.12935e-164	5.45963e-163	7.15808e-163	-4.93471e-164	-1.14811e-162	1.1723e-163	0
-4.50478e-164	-8.84749e-164	-4.63351e-163	2.15615e-163	3.79725e-163	2.41799e-164	-2.26844e-163	-4.61879e-163	2.87378e-163	2.48998e-164	1.05505e-162	6.66029e-163	1.14416e-164	2.5006e-163	1.37842e-162	-7.02581e-163	4.30871e-163	1.33165e-163	-8.6901e-163	-9.92706e-164	2.82435e-164	-2.1885e-163	6.21826e-163	9.43448e-164	-1.12935e-164	5.45963e-163	7.15808e-163	-4.93471e-164	-1.14811e-162	1.1723e-163	0
-4.50478e-164	-8.84749e-164	-4.63351e-163	2.15615e-163	3.79725e-163	2.41799e-164	-2.26844e-163	-4.61879e-163	2.87378e-163	2.48998e-164	1.05505e-162	6.66029e-163	1.14416e-164	2.5006e-163	1.37842e-162	-7.02581e-163	4.30871e-163	1.33165e-163	-8.6901e-163	-9.92706e-164	2.82435e-164	-2.1885e-163	6.21826e-163	9.43448e-164	-1.12935e-164	5.45963e-163	7.15808e-163	-4.93471e-164	-1.14811e-162	1.1723e-163	0
-4.50478e-164	-8.84749e-164	-4.63351e-163	2.15615e-163	3.79725e-163	2.41799e-164	-2.26844e-163	-4.61879e-163	2.87378e-163	2.48998e-164	1.05505e-162	6.66029e-163	1.14416e-164	2.5006e-163	1.37842e-162	-7.02581e-163	4.30871e-163	1.33165e-163	-8.6901e-163	-9.92706e-164	2.82435e-164	-2.1885e-163	6.21826e-163	9.43448e-164	-1.12935e-164	5.45963e-163	7.15808e-163	-4.93471e-164	-1.14811e-162	1.1723e-163	0
-4.50478e-164	-8.84749e-164	-4.63351e-163	2.15615e-163	3.79725e-163	2.41799e-164	-2.26844e-163	-4.61879e-163	2.87378e-163	2.48998e-164	1.05505e-162	6.66029e-163	1.14416e-164	2.5006e-163	1.37842e-162	-7.02581e-163	4.30871e-163	1.33165e-163	-8.6901e-163	-9.92706e-164	2.82435e-164	-2.1885e-163	6.21826e-163	9.43448e-164	-1.12935e-164	5.45963e-163	7.15808e-163	-4.93471e-164	-1.14811e-162	1.1723e-163	0
-4.50478e-164	-8.84749e-164	-4.63351e-163	2.15615e-163	3.79725e-163	2.41799e-164	-2.26844e-163	-4.61879e-163	2.87378e-163	2.48998e-164	1.05505e-162	6.66029e-163	1.14416e-164	2.5006e-163	1.37842e-162	-7.02581e-163	4.30871e-163	1.33165e-163	-8.6901e-163	-9.92706e-164	2.82435e-164	-2.1885e-163	6.21826e-163	9.43448e-164	-1.12935e-164	5.45963e-163	7.15808e-163	-4.93471e-164	-1.14811e-162	1.1723e-163	0
-4.50478e-164	-8.84749e-164	-4.63351e-163	2.15615e-163	3.79725e-163	2.41799e-164	-2.26844e-163	-4.61879e-163	2.87378e-163	2.48998e-164	1.05505e-162	6.66029e-163	1.14416e-164	2.5006e-163	1.37842e-162	-7.02581e-163	4.30871e-163	1.33165e-163	-8.6901e-163	-9.92706e-164	2.82435e-164	-2.1885e-163	6.21826e-163	9.43448e-164	-1.12935e-164	5.45963e-163	7.15808e-163	-4.93471e-164	-1.14811e-162	1.1723e-163	0
-4.50478e-164	-8.84749e-164	-4.63351e-163	2.15615e-163	3.79725e-163	2.41799e-164	-2.26844e-163	-4.61879e-163	2.87378e-163	2.48998e-164	1.05505e-162	6.66029e-163	1.14416e-164	2.5006e-163	1.37842e-162	-7.02581e-163	4.30871e-163	1.33165e-163	-8.6901e-163	-9.92706e-164	2.82435e-164	-2.1885e-163	6.21826e-163	9.43448e-164	-1.12935e-164	5.45963e-163	7.15808e-163	-4.93471e-164	-1.14811e-162	1.1723e-163	0
-4.50478e-164	-8.84749e-164	-4.63351e-163	2.15615e-163	3.79725e-163	2.41799e-164	-2.26844e-163	-4.61879e-163	2.87378e-163	2.48998e-164	1.05505e-162	6.66029e-163	1.14416e-164	2.5006e-163	1.37842e-162	-7.02581e-163	4.30871e-163	1.33165e-163	-8.6901e-163	-9.92706e-164	2.82435e-164	-2.1885e-163	6.21826e-163	9.43448e-164	-1.12935e-164	5.45963e-163	7.15808e-163	-4.93471e-164	-1.14811e-162	1.1723e-163	0
-4.50478e-164	-8.84749e-164	-4.63351e-163	2.15615e-163	3.79725e-163	2.41799e-164	-2.26844e-163	-4.61879e-163	2.87378e-163	2.48998e-164	1.05505e-162	6.66029e-163	1.14416e-164	2.5006e-163	1.37842e-162	-7.02581e-163	4.30871e-163	1.33165e-163	-8.6901e-163	-9.92706e-164	2.82435e-164	-2.1885e-163	6.21826e-163	9.43448e-164	-1.12935e-164	5.45963e-163	7.15808e-163	-4.93471e-164	-1.14811e-162	1.1723e-163	0
-4.50478e-164	-8.84749e-164	-4.63351e-163	2.15615e-163	3.79725e-163	2.41799e-164	-2.26844e-163	-4.61879e-163	2.87378e-163	2.48998e-164	1.05505e-162	6.66029e-163	1.14416e-164	2.5006e-163	1.37842e-162	-7.02581e-163	4.30871e-163	1.33165e-163	-8.6901e-163	-9.92706e-164	2.82435e-164	-2.1885e-163	6.21826e-163	9.43448e-164	-1.12935e-164	5.45963e-163	7.15808e-163	-4.93471e-164	-1.14811e-162	1.1723e-163	0
-4.50478e-164	-8.84749e-164	-4.63351e-163	2.15615e-163	3.79725e-163	2.41799e-164	-2.26844e-163	-4.61879e-163	2.87378e-163	2.48998e-164	1.05505e-162	6.66029e-163	1.14416e-164	2.5006e-163	1.37842e-162	-7.02581e-163	4.30871e-163	1.33165e-163	-8.6901e-163	-9.92706e-164	2.82435e-164	-2.1885e-163	6.21826e-163	9.43448e-164	-1.12935e-164	5.45963e-163	7.15808e-163	-4.93471e-164	-1.14811e-162	1.1723e-163	0
-4.50478e-164	-8.84749e-164	-4.63351e-163	2.15615e-163	3.79725e-163	2.41799e-164	-2.26844e-163	-4.61879e-163	2.87378e-163	2.48998e-164	1.05505e-162	6.66029e-163	1.14416e-164	2.5006e-163	1.37842e-162	-7.02581e-163	4.30871e-163	1.33165e-163	-8.6901e-163	-9.92706e-164	2.82435e-164	-2.1885e-163	6.21826e-163	9.43448e-164	-1.12935e-164	5.45963e-163	7.15808e-163	-4.93471e-164	-1.14811e-162	1.1723e-163	0
-4.50478e-164	-8.84749e-164	-4.63351e-163	2.15615e-163	3.79725e-163	2.41799e-164	-2.26844e-163	-4.61879e-163	2.87378e-163	2.48998e-164	1.05505e-162	6.66029e-163	1.14416e-164	2.5006e-163	1.37842e-162	-7.02581e-163	4.30871e-163	1.33165e-163	-8.6901e-163	-9.92706e-164	2.82435e-164	-2.1885e-163	6.21826e-163	9.43448e-164	-1.12935e-164	5.45963e-163	7.15808e-163	-4.93471e-164	-1.14811e-162	1.1723e-163	0
-4.50478e-164	-8.84749e-164	-4.63351e-163	2.15615e-163	3.79725e-163	2.41799e-164	-2.26844e-163	-4.61879e-163	2.87378e-163	2.48998e-164	1.05505e-162	6.66029e-163	1.14416e-164	2.5006e-163	1.37842e-162	-7.02581e-163	4.30871e-163	1.33165e-163	-8.6901e-163	-9.92706e-164	2.82435e-164	-2.1885e-163	6.21826e-163	9.43448e-164	-1.12935e-164	5.45963e-163	7.15808e-163	-4.93471e-164	-1.14811e-162	1.1723e-163	0
-4.50478e-164	-8.84749e-164	-4.63351e-163	2.15615e-163	3.79725e-163	2.41799e-164	-2.26844e-163	-4.61879e-163	2.87378e-163	2.48998e-164	1.05505e-162	6.66029e-163	1.14416e-164	2.5006e-163	1.37842e-162	-7.02581e-163	4.30871e-163	1.33165e-163	-8.6901e-163	-9.92706e-164	2.82435e-164	-2.1885e-163	6.21826e-163	9.43448e-164	-1.12935e-164	5.45963e-163	7.15808e-163	-4.93471e-164	-1.14811e-162	1.1723e-163	0
-4.50478e-164	-8.84749e-164	-4.63351e-163	2.15615e-163	3.79725e-163	2.41799e-164	-2.26844e-163	-4.61879e-163	2.87378e-163	2.48998e-164	1.05505e-162	6.66029e-163	1.14416e-164	2.5006e-163	1.37842e-162	-7.02581e-163	4.30871e-163	1.33165e-163	-8.6901e-163	-9.92706e-164	2.82435e-164	-2.1885e-163	6.21826e-163	9.43448e-164	-1.12935e-164	5.45963e-163	7.15808e-163	-4.93471e-164	-1.14811e-162	1.1723e-163	0
-4.50478e-164	-8.84749e-164	-4.63351e-163	2.15615e-163	3.79725e-163	2.41799e-164	-2.26844e-163	-4.61879e-163	2.87378e-163	2.48998e-164	1.05505e-162	6.66029e-163	1.14416e-164	2.5006e-163	1.37842e-162	-7.02581e-163	4.30871e-163	1.33165e-163	-8.6901e-163	-9.92706e-164	2.82435e-164	-2.1885e-163	6.21826e-163	9.43448e-164	-1.12935e-164	5.45963e-163	7.15808e-163	-4.93471e-164	-1.14811e-162	1.1723e-163	0
-4.50478e-164	-8.84749e-164	-4.63351e-163	2.15615e-163	3.79725e-163	2.41799e-164	-2.26844e-163	-4.61879e-163	2.87378e-163	2.48998e-164	1.05505e-162	6.66029e-163	1.14416e-164	2.5006e-163	1.37842e-162	-7.02581e-163	4.30871e-163	1.33165e-163	-8.6901e-163	-9.92706e-164	2.82435e-164	-2.1885e-163	6.21826e-163	9.43448e-164	-1.12935e-164	5.45963e-163	7.15808e-163	-4.93471e-164	-1.14811e-162	1.1723e-163	0
-4.50478e-164	-8.84749e-164	-4.63351e-163	2.15615e-163	3.79725e-163	2.41799e-164	-2.26844e-163	-4.61879e-163	2.87378e-163	2.48998e-164	1.05505e-162	6.66029e-163	1.14416e-164	2.5006e-163	1.37842e-162	-7.02581e-163	4.30871e-163	1.33165e-163	-8.6901e-163	-9.92706e-164	2.82435e-164	-2.1885e-163	6.21826e-163	9.43448e-164	-1.12935e-164	5.45963e-163	7.15808e-163	-4.93471e-164	-1.14811e-162	1.1723e-163	0
-4.50478e-164	-8.84749e-164	-4.63351e-163	2.15615e-163	3.79725e-163	2.41799e-164	-2.26844e-163	-4.61879e-163	2.87378e-163	2.48998e-164	1.05505e-162	6.66029e-163	1.14416e-164	2.5006e-163	1.37842e-162	-7.02581e-163	4.30871e-163	1.33165e-163	-8.6901e-163	-9.92706e-164	2.82435e-164	-2.1885e-163	6.21826e-163	9.43448e-164	-1.12935e-164	5.45963e-163	7.15808e-163	-4.93471e-164	-1.14811e-162	1.1723e-163	0
-4.50478e-164	-8.84749e-164	-4.63351e-163	2.15615e-163	3.79725e-163	2.41799e-164	-2.26844e-163	-4.61879e-163	2.87378e-163	2.48998e-164	1.05505e-162	6.66029e-163	1.14416e-164	2.5006e-163	1.37842e-162	-7.02581e-163	4.30871e-163	1.33165e-163	-8.6901e-163	-9.92706e-164	2.82435e-164	-2.1885e-163	6.21826e-163	9.43448e-164	-1.12935e-164	5.45963e-163	7.15808e-163	-4.93471e-164	-1.14811e-162	1.1723e-163	0
-4.50478e-164	-8.84749e-164	-4.63351e-163	2.15615e-163	3.79725e-163	2.41799e-164	-2.26844e-163	-4.61879e-163	2.87378e-163	2.48998e-164	1.05505e-162	6.66029e-163	1.14416e-164	2.5006e-163	1.37842e-162	-7.02581e-163	4.30871e-163	1.33165e-163	-8.6901e-163	-9.92706e-164	2.82435e-164	-2.1885e-163	6.21826e-163	9.43448e-164	-1.12935e-164	5.45963e-163	7.15808e-163	-4.93471e-164	-1.14811e-162	1.1723e-163	0
-4.50478e-164	-8.84749e-164	-4.63351e-163	2.15615e-163	3.79725e-163	2.41799e-164	-2.26844e-163	-4.61879e-163	2.87378e-163	2.48998e-164	1.05505e-162	6.66029e-163	1.14416e-164	2.5006e-163	1.37842e-162	-7.02581e-163	4.30871e-163	1.33165e-163	-8.6901e-163	-9.92706e-164	2.82435e-164	-2.1885e-163	6.21826e-163	9.43448e-164	-1.12935e-164	5.45963e-163	7.15808e-163	-4.93471e-164	-1.14811e-162	1.1723e-163	0
-4.50478e-164	-8.84749e-164	-4.63351e-163	2.15615e-163	3.79725e-163	2.41799e-164	-2.26844e-163	-4.61879e-163	2.87378e-163	2.48998e-164	1.05505e-162	6.66029e-163	1.14416e-164	2.5006e-163	1.37842e-162	-7.02581e-163	4.30871e-163	1.33165e-163	-8.6901e-163	-9.92706e-164	2.82435e-164	-2.1885e-163	6.21826e-163	9.43448e-164	-1.12935e-164	5.45963e-163	7.15808e-163	-4.93471e-164	-1.14811e-162	1.1723e-163	0
-4.50478e-164	-8.84749e-164	-4.63351e-163	2.15615e-163	3.79725e-163	2.41799e-164	-2.26844e-163	-4.61879e-163	2.87378e-163	2.48998e-164	1.05505e-162	6.66029e-163	1.14416e-164	2.5006e-163	1.37842e-162	-7.02581e-163	4.30871e-163	1.33165e-163	-8.6901e-163	-9.92706e-164	2.82435e-164	-2.1885e-163	6.21826e-163	9.43448e-164	-1.12935e-164	5.45963e-163	7.15808e-163	-4.93471e-164	-1.14811e-162	1.1723e-163	0
-4.50478e-164	-8.84749e-164	-4.63351e-163	2.15615e-163	3.79725e-163	2.41799e-164	-2.26844e-163	-4.61879e-163	2.87378e-163	2.48998e-164	1.05505e-162	6.66029e-163	1.14416e-164	2.5006e-163	1.37842e-162	-7.02581e-163	4.30871e-163	1.33165e-163	-8.6901e-163	-9.92706e-164	2.82435e-164	-2.1885e-163	6.21826e-163	9.43448e-164	-1.12935e-164	5.45963e-163	7.15808e-163	-4.93471e-164	-1.14811e-162	1.1723e-163	0
-4.50478e-164	-8.84749e-164	-4.63351e-163	2.15615e-163	3.79725e-163	2.41799e-164	-2.26844e-163	-4.61879e-163	2.87378e-163	2.48998e-164	1.05505e-162	6.66029e-163	1.14416e-164	2.5006e-163	1.37842e-162	-7.02581e-163	4.30871e-163	1.33165e-163	-8.6901e-163	-9.92706e-164	2.82435e-164	-2.1885e-163	6.21826e-163	9.43448e-164	-1.12935e-164	5.45963e-163	7.15808e-163	-4.93471e-164	-1.14811e-162	1.1723e-163	0
-4.50478e-164	-8.84749e-164	-4.63351e-163	2.15615e-163	3.79725e-163	2.41799e-164	-2.26844e-163	-4.61879e-163	2.87378e-163	2.48998e-164	1.05505e-162	6.66029e-163	1.14416e-164	2.5006e-163	1.37842e-162	-7.02581e-163	4.30871e-163	1.33165e-163	-8.6901e-163	-9.92706e-164	2.82435e-164	-2.1885e-163	6.21826e-163	9.43448e-164	-1.12935e-164	5.45963e-163	7.15808e-163	-4.93471e-164	-1.14811e-162	1.1723e-163	0
-4.50478e-164	-8.84749e-164	-4.63351e-163	2.15615e-163	3.79725e-163	2.41799e-164	-2.26844e-163	-4.61879e-163	2.87378e-163	2.48998e-164	1.05505e-162	6.66029e-163	1.14416e-164	2.5006e-163	1.37842e-162	-7.02581e-163	4.30871e-163	1.33165e-163	-8.6901e-163	-9.92706e-164	2.82435e-164	-2.1885e-163	6.21826e-163	9.43448e-164	-1.12935e-164	5.45963e-163	7.15808e-163	-4.93471e-164	-1.14811e-162	1.1723e-163	0
-4.50478e-164	-8.84749e-164	-4.63351e-163	2.15615e-163	3.79725e-163	2.41799e-164	-2.26844e-163	-4.61879e-163	2.87378e-163	2.48998e-164	1.05505e-162	6.66029e-163	1.14416e-164	2.5006e-163	1.37842e-162	-7.02581e-163	4.30871e-163	1.33165e-163	-8.6901e-163	-9.92706e-164	2.82435e-164	-2.1885e-163	6.21826e-163	9.43448e-164	-1.12935e-164	5.45963e-163	7.15808e-163	-4.93471e-164	-1.14811e-162	1.1723e-163	0
-4.50478e-164	-8.84749e-164	-4.63351e-163	2.15615e-163	3.79725e-163	2.41799e-164	-2.26844e-163	-4.61879e-163	2.87378e-163	2.48998e-164	1.05505e-162	6.66029e-163	1.14416e-164	2.5006e-163	1.37842e-162	-7.02581e-163	4.30871e-163	1.33165e-163	-8.6901e-163	-9.92706e-164	2.82435e-164	-2.1885e-163	6.21826e-163	9.43448e-164	-1.12935e-164	5.45963e-163	7.15808e-163	-4.93471e-164	-1.14811e-162	1.1723e-163	0
-4.50478e-164	-8.84749e-164	-4.63351e-163	2.15615e-163	3.79725e-163	2.41799e-164	-2.26844e-163	-4.61879e-163	2.87378e-163	2.48998e-164	1.05505e-162	6.66029e-163	1.14416e-164	2.5006e-163	1.37842e-162	-7.02581e-163	4.30871e-163	1.33165e-163	-8.6901e-163	-9.92706e-164	2.82435e-164	-2.1885e-163	6.21826e-163	9.43448e-164	-1.12935e-164	5.45963e-163	7.15808e-163	-4.93471e-164	-1.14811e-162	1.1723e-163	0
-4.50478e-164	-8.84749e-164	-4.63351e-163	2.15615e-163	3.79725e-163	2.41799e-164	-2.26844e-163	-4.61879e-163	2.87378e-163	2.48998e-164	1.05505e-162	6.66029e-163	1.14416e-164	2.5006e-163	1.37842e-162	-7.02581e-163	4.30871e-163	1.33165e-163	-8.6901e-163	-9.92706e-164	2.82435e-164	-2.1885e-163	6.21826e-163	9.43448e-164	-1.12935e-164	5.45963e-163	7.15808e-163	-4.93471e-164	-1.14811e-162	1.1723e-163	0
-4.50478e-164	-8.84749e-164	-4.63351e-163	2.15615e-163	3.79725e-163	2.41799e-164	-2.26844e-163	-4.61879e-163	2.87378e-163	2.48998e-164	1.05505e-162	6.66029e-163	1.14416e-164	2.5006e-163	1.37842e-162	-7.02581e-163	4.30871e-163	1.33165e-163	-8.6901e-163	-9.92706e-164	2.82435e-164	-2.1885e-163	6.21826e-163	9.43448e-164	-1.12935e-164	5.45963e-163	7.15808e-163	-4.93471e-164	-1.14811e-162	1.1723e-163	0
-4.50478e-164	-8.84749e-164	-4.63351e-163	2.15615e-163	3.79725e-163	2.41799e-164	-2.26844e-163	-4.61879e-163	2.87378e-163	2.48998e-164	1.05505e-162	6.66029e-163	1.14416e-164	2.5006e-163	1.37842e-162	-7.02581e-163	4.30871e-163	1.33165e-163	-8.6901e-163	-9.92706e-164	2.82435e-164	-2.1885e-163	6.21826e-163	9.43448e-164	-1.12935e-164	5.45963e-163	7.15808e-163	-4.93471e-164	-1.14811e-162	1.1723e-163	0
-4.50478e-164	-8.84749e-164	-4.63351e-163	2.15615e-163	3.79725e-163	2.41799e-164	-2.26844e-163	-4.61879e-163	2.87378e-163	2.48998e-164	1.05505e-162	6.66029e-163	1.14416e-164	2.5006e-163	1.37842e-162	-7.02581e-163	4.30871e-163	1.33165e-163	-8.6901e-163	-9.92706e-164	2.82435e-164	-2.1885e-163	6.21826e-163	9.43448e-164	-1.12935e-164	5.45963e-163	7.15808e-163	-4.93471e-164	-1.14811e-162	1.1723e-163	0
-4.50478e-164	-8.84749e-164	-4.63351e-163	2.15615e-163	3.79725e-163	2.41799e-164	-2.26844e-163	-4.61879e-163	2.87378e-163	2.48998e-164	1.05505e-162	6.66029e-163	1.14416e-164	2.5006e-163	1.37842e-162	-7.02581e-163	4.30871e-163	1.33165e-163	-8.6901e-163	-9.92706e-164	2.82435e-164	-2.1885e-163	6.21826e-163	9.43448e-164	-1.12935e-164	5.45963e-163	7.15808e-163	-4.93471e-164	-1.14811e-162	1.1723e-163	0
-4.50478e-164	-8.84749e-164	-4.63351e-163	2.15615e-163	3.79725e-163	2.41799e-164	-2.26844e-163	-4.61879e-163	2.87378e-163	2.48998e-164	1.05505e-162	6.66029e-163	1.14416e-164	2.5006e-163	1.37842e-162	-7.02581e-163	4.30871e-163	1.33165e-163	-8.6901e-163	-9.92706e-164	2.82435e-164	-2.1885e-163	6.21826e-163	9.43448e-164	-1.12935e-164	5.45963e-163	7.15808e-163	-4.93471e-164	-1.14811e-162	1.1723e-163	0
-4.50478e-164	-8.84749e-164	-4.63351e-163	2.15615e-163	3.79725e-163	2.41799e-164	-2.26844e-163	-4.61879e-163	2.87378e-163	2.48998e-164	1.05505e-162	6.66029e-163	1.14416e-164	2.5006e-163	1.37842e-162	-7.02581e-163	4.30871e-163	1.33165e-163	-8.6901e-163	-9.92706e-164	2.82435e-164	-2.1885e-163	6.21826e-163	9.43448e-164	-1.12935e-164	5.45963e-163	7.15808e-163	-4.93471e-164	-1.14811e-162	1.1723e-163	0
-4.50478e-164	-8.84749e-164	-4.63351e-163	2.15615e-163	3.79725e-163	2.41799e-164	-2.26844e-163	-4.61879e-163	2.87378e-163	2.48998e-164	1.05505e-162	6.66029e-163	1.14416e-164	2.5006e-163	1.37842e-162	-7.02581e-163	4.30871e-163	1.33165e-163	-8.6901e-163	-9.92706e-164	2.82435e-164	-2.1885e-163	6.21826e-163	9.43448e-164	-1.12935e-164	5.45963e-163	7.15808e-163	-4.93471e-164	-1.14811e-162	1.1723e-163	0
-4.50478e-164	-8.84749e-164	-4.63351e-163	2.15615e-163	3.79725e-163	2.41799e-164	-2.26844e-163	-4.61879e-163	2.87378e-163	2.48998e-164	1.05505e-162	6.66029e-163	1.14416e-164	2.5006e-163	1.37842e-162	-7.02581e-163	4.30871e-163	1.33165e-163	-8.6901e-163	-9.92706e-164	2.82435e-164	-2.1885e-163	6.21826e-163	9.43448e-164	-1.12935e-164	5.45963e-163	7.15808e-163	-4.93471e-164	-1.14811e-162	1.1723e-163	0
-4.50478e-164	-8.84749e-164	-4.63351e-163	2.15615e-163	3.79725e-163	2.41799e-164	-2.26844e-163	-4.61879e-163	2.87378e-163	2.48998e-164	1.05505e-162	6.66029e-163	1.14416e-164	2.5006e-163	1.37842e-162	-7.02581e-163	4.30871e-163	1.33165e-163	-8.6901e-163	-9.92706e-164	2.82435e-164	-2.1885e-163	6.21826e-163	9.43448e-164	-1.12935e-164	5.45963e-163	7.15808e-163	-4.93471e-164	-1.14811e-162	1.1723e-163	0
-4.50478e-164	-8.84749e-164	-4.63351e-163	2.15615e-163	3.79725e-163	2.41799e-164	-2.26844e-163	-4.61879e-163	2.87378e-163	2.48998e-164	1.05505e-162	6.66029e-163	1.14416e-164	2.5006e-163	1.37842e-162	-7.02581e-163	4.30871e-163	1.33165e-163	-8.6901e-163	-9.92706e-164	2.82435e-164	-2.1885e-163	6.21826e-163	9.43448e-164	-1.12935e-164	5.45963e-163	7.15808e-163	-4.93471e-164	-1.14811e-162	1.1723e-163	0
-4.50478e-164	-8.84749e-164	-4.63351e-163	2.15615e-163	3.79725e-163	2.41799e-164	-2.26844e-163	-4.61879e-163	2.87378e-163	2.48998e-164	1.05505e-162	6.66029e-163	1.14416e-164	2.5006e-163	1.37842e-162	-7.02581e-163	4.30871e-163	1.33165e-163	-8.6901e-163	-9.92706e-164	2.82435e-164	-2.1885e-163	6.21826e-163	9.43448e-164	-1.12935e-164	5.45963e-163	7.15808e-163	-4.93471e-164	-1.14811e-162	1.1723e-163	0
-4.50478e-164	-8.84749e-164	-4.63351e-163	2.15615e-163	3.79725e-163	2.41799e-164	-2.26844e-163	-4.61879e-163	2.87378e-163	2.48998e-164	1.05505e-162	6.66029e-163	1.14416e-164	2.5006e-163	1.37842e-162	-7.02581e-163	4.30871e-163	1.33165e-163	-8.6901e-163	-9.92706e-164	2.82435e-164	-2.1885e-163	6.21826e-163	9.43448e-164	-1.12935e-164	5.45963e-163	7.15808e-163	-4.93471e-164	-1.14811e-162	1.1723e-163	0
-4.50478e-164	-8.84749e-164	-4.63351e-163	2.15615e-163	3.79725e-163	2.41799e-164	-2.26844e-163	-4.61879e-163	2.87378e-163	2.48998e-164	1.05505e-162	6.66029e-163	1.14416e-164	2.5006e-163	1.37842e-162	-7.02581e-163	4.30871e-163	1.33165e-163	-8.6901e-163	-9.92706e-164	2.82435e-164	-2.1885e-163	6.21826e-163	9.43448e-164	-1.12935e-164	5.45963e-163	7.15808e-163	-4.93471e-164	-1.14811e-162	1.1723e-163	0
-4.50478e-164	-8.84749e-164	-4.63351e-163	2.15615e-163	3.79725e-163	2.41799e-164	-2.26844e-163	-4.61879e-163	2.87378e-163	2.48998e-164	1.05505e-162	6.66029e-163	1.14416e-164	2.5006e-163	1.37842e-162	-7.02581e-163	4.30871e-163	1.33165e-163	-8.6901e-163	-9.92706e-164	2.82435e-164	-2.1885e-163	6.21826e-163	9.43448e-164	-1.12935e-164	5.45963e-163	7.15808e-163	-4.93471e-164	-1.14811e-162	1.1723e-163	0
-4.50478e-164	-8.84749e-164	-4.63351e-163	2.15615e-163	3.79725e-163	2.41799e-164	-2.26844e-163	-4.61879e-163	2.87378e-163	2.48998e-164	1.05505e-162	6.66029e-163	1.14416e-164	2.5006e-163	1.37842e-162	-7.02581e-163	4.30871e-163	1.33165e-163	-8.6901e-163	-9.92706e-164	2.82435e-164	-2.1885e-163	6.21826e-163	9.43448e-164	-1.12935e-164	5.45963e-163	7.15808e-163	-4.93471e-164	-1.14811e-162	1.1723e-163	0
-4.50478e-164	-8.84749e-164	-4.63351e-163	2.15615e-163	3.79725e-163	2.41799e-164	-2.26844e-163	-4.61879e-163	2.87378e-163	2.48998e-164	1.05505e-162	6.66029e-163	1.14416e-164	2.5006e-163	1.37842e-162	-7.02581e-163	4.30871e-163	1.33165e-163	-8.6901e-163	-9.92706e-164	2.82435e-164	-2.1885e-163	6.21826e-163	9.43448e-164	-1.12935e-164	5.45963e-163	7.15808e-163	-4.93471e-164	-1.14811e-162	1.1723e-163	0
-4.50478e-164	-8.84749e-164	-4.63351e-163	2.15615e-163	3.79725e-163	2.41799e-164	-2.26844e-163	-4.61879e-163	2.87378e-163	2.48998e-164	1.05505e-162	6.66029e-163	1.14416e-164	2.5006e-163	1.37842e-162	-7.02581e-163	4.30871e-163	1.33165e-163	-8.6901e-163	-9.92706e-164	2.82435e-164	-2.1885e-163	6.21826e-163	9.43448e-164	-1.12935e-164	5.45963e-163	7.15808e-163	-4.93471e-164	-1.14811e-162	1.1723e-163	0
-4.50478e-164	-8.84749e-164	-4.63351e-163	2.15615e-163	3.79725e-163	2.41799e-164	-2.26844e-163	-4.61879e-163	2.87378e-163	2.48998e-164	1.05505e-162	6.66029e-163	1.14416e-164	2.5006e-163	1.37842e-162	-7.02581e-163	4.30871e-163	1.33165e-163	-8.6901e-163	-9.92706e-164	2.82435e-164	-2.1885e-163	6.21826e-163	9.43448e-164	-1.12935e-164	5.45963e-163	7.15808e-163	-4.93471e-164	-1.14811e-162	1.1723e-163	0
-4.50478e-164	-8.84749e-164	-4.63351e-163	2.15615e-163	3.79725e-163	2.41799e-164	-2.26844e-163	-4.61879e-163	2.87378e-163	2.48998e-164	1.05505e-162	6.66029e-163	1.14416e-164	2.5006e-163	1.37842e-162	-7.02581e-163	4.30871e-163	1.33165e-163	-8.6901e-163	-9.92706e-164	2.82435e-164	-2.1885e-163	6.21826e-163	9.43448e-164	-1.12935e-164	5.45963e-163	7.15808e-163	-4.93471e-164	-1.14811e-162	1.1723e-163	0
-4.50478e-164	-8.84749e-164	-4.63351e-163	2.15615e-163	3.79725e-163	2.41799e-164	-2.26844e-163	-4.61879e-163	2.87378e-163	2.48998e-164	1.05505e-162	6.66029e-163	1.14416e-164	2.5006e-163	1.37842e-162	-7.02581e-163	4.30871e-163	1.33165e-163	-8.6901e-163	-9.92706e-164	2.82435e-164	-2.1885e-163	6.21826e-163	9.43448e-164	-1.12935e-164	5.45963e-163	7.15808e-163	-4.93471e-164	-1.14811e-162	1.1723e-163	0
-4.50478e-164	-8.84749e-164	-4.63351e-163	2.15615e-163	3.79725e-163	2.41799e-164	-2.26844e-163	-4.61879e-163	2.87378e-163	2.48998e-164	1.05505e-162	6.66029e-163	1.14416e-164	2.5006e-163	1.37842e-162	-7.02581e-163	4.30871e-163	1.33165e-163	-8.6901e-163	-9.92706e-164	2.82435e-164	-2.1885e-163	6.21826e-163	9.43448e-164	-1.12935e-164	5.45963e-163	7.15808e-163	-4.93471e-164	-1.14811e-162	1.1723e-163	0
-4.50478e-164	-8.84749e-164	-4.63351e-163	2.15615e-163	3.79725e-163	2.41799e-164	-2.26844e-163	-4.61879e-163	2.87378e-163	2.48998e-164	1.05505e-162	6.66029e-163	1.14416e-164	2.5006e-163	1.37842e-162	-7.02581e-163	4.30871e-163	1.33165e-163	-8.6901e-163	-9.92706e-164	2.82435e-164	-2.1885e-163	6.21826e-163	9.43448e-164	-1.12935e-164	5.45963e-163	7.15808e-163	-4.93471e-164	-1.14811e-162	1.1723e-163	0
-4.50478e-164	-8.84749e-164	-4.63351e-163	2.15615e-163	3.79725e-163	2.41799e-164	-2.26844e-163	-4.61879e-163	2.87378e-163	2.48998e-164	1.05505e-162	6.66029e-163	1.14416e-164	2.5006e-163	1.37842e-162	-7.02581e-163	4.30871e-163	1.33165e-163	-8.6901e-163	-9.92706e-164	2.82435e-164	-2.1885e-163	6.21826e-163	9.43448e-164	-1.12935e-164	5.45963e-163	7.15808e-163	-4.93471e-164	-1.14811e-162	1.1723e-163	0
-4.50478e-164	-8.84749e-164	-4.63351e-163	2.15615e-163	3.79725e-163	2.41799e-164	-2.26844e-163	-4.61879e-163	2.87378e-163	2.48998e-164	1.05505e-162	6.66029e-163	1.14416e-164	2.5006e-163	1.37842e-162	-7.02581e-163	4.30871e-163	1.33165e-163	-8.6901e-163	-9.92706e-164	2.82435e-164	-2.1885e-163	6.21826e-163	9.43448e-164	-1.12935e-164	5.45963e-163	7.15808e-163	-4.93471e-164	-1.14811e-162	1.1723e-163	0
-4.50478e-164	-8.84749e-164	-4.63351e-163	2.15615e-163	3.79725e-163	2.41799e-164	-2.26844e-163	-4.61879e-163	2.87378e-163	2.48998e-164	1.05505e-162	6.66029e-163	1.14416e-164	2.5006e-163	1.37842e-162	-7.02581e-163	4.30871e-163	1.33165e-163	-8.6901e-163	-9.92706e-164	2.82435e-164	-2.1885e-163	6.21826e-163	9.43448e-164	-1.12935e-164	5.45963e-163	7.15808e-163	-4.93471e-164	-1.14811e-162	1.1723e-163	0
-4.50478e-164	-8.84749e-164	-4.63351e-163	2.15615e-163	3.79725e-163	2.41799e-164	-2.26844e-163	-4.61879e-163	2.87378e-163	2.48998e-164	1.05505e-162	6.66029e-163	1.14416e-164	2.5006e-163	1.37842e-162	-7.02581e-163	4.30871e-163	1.33165e-163	-8.6901e-163	-9.92706e-164	2.82435e-164	-2.1885e-163	6.21826e-163	9.43448e-164	-1.12935e-164	5.45963e-163	7.15808e-163	-4.93471e-164	-1.14811e-162	1.1723e-163	0
-4.50478e-164	-8.84749e-164	-4.63351e-163	2.15615e-163	3.79725e-163	2.41799e-164	-2.26844e-163	-4.61879e-163	2.87378e-163	2.48998e-164	1.05505e-162	6.66029e-163	1.14416e-164	2.5006e-163	1.37842e-162	-7.02581e-163	4.30871e-163	1.33165e-163	-8.6901e-163	-9.92706e-164	2.82435e-164	-2.1885e-163	6.21826e-163	9.43448e-164	-1.12935e-164	5.45963e-163	7.15808e-163	-4.93471e-164	-1.14811e-162	1.1723e-163	0
-4.50478e-164	-8.84749e-164	-4.63351e-163	2.15615e-163	3.79725e-163	2.41799e-164	-2.26844e-163	-4.61879e-163	2.87378e-163	2.48998e-164	1.05505e-162	6.66029e-163	1.14416e-164	2.5006e-163	1.37842e-162	-7.02581e-163	4.30871e-163	1.33165e-163	-8.6901e-163	-9.92706e-164	2.82435e-164	-2.1885e-163	6.21826e-163	9.43448e-164	-1.12935e-164	5.45963e-163	7.15808e-163	-4.93471e-164	-1.14811e-162	1.1723e-163	0
-4.50478e-164	-8.84749e-164	-4.63351e-163	2.15615e-163	3.79725e-163	2.41799e-164	-2.26844e-163	-4.61879e-163	2.87378e-163	2.48998e-164	1.05505e-162	6.66029e-163	1.14416e-164	2.5006e-163	1.37842e-162	-7.02581e-163	4.30871e-163	1.33165e-163	-8.6901e-163	-9.92706e-164	2.82435e-164	-2.1885e-163	6.21826e-163	9.43448e-164	-1.12935e-164	5.45963e-163	7.15808e-163	-4.93471e-164	-1.14811e-162	1.1723e-163	0
-4.50478e-164	-8.84749e-164	-4.63351e-163	2.15615e-163	3.79725e-163	2.41799e-164	-2.26844e-163	-4.61879e-163	2.87378e-163	2.48998e-164	1.05505e-162	6.66029e-163	1.14416e-164	2.5006e-163	1.37842e-162	-7.02581e-163	4.30871e-163	1.33165e-163	-8.6901e-163	-9.92706e-164	2.82435e-164	-2.1885e-163	6.21826e-163	9.43448e-164	-1.12935e-164	5.45963e-163	7.15808e-163	-4.93471e-164	-1.14811e-162	1.1723e-163	0
-4.50478e-164	-8.84749e-164	-4.63351e-163	2.15615e-163	3.79725e-163	2.41799e-164	-2.26844e-163	-4.61879e-163	2.87378e-163	2.48998e-164	1.05505e-162	6.66029e-163	1.14416e-164	2.5006e-163	1.37842e-162	-7.02581e-163	4.30871e-163	1.33165e-163	-8.6901e-163	-9.92706e-164	2.82435e-164	-2.1885e-163	6.21826e-163	9.43448e-164	-1.12935e-164	5.45963e-163	7.15808e-163	-4.93471e-164	-1.14811e-162	1.1723e-163	0
-4.50478e-164	-8.84749e-164	-4.63351e-163	2.15615e-163	3.79725e-163	2.41799e-164	-2.26844e-163	-4.61879e-163	2.87378e-163	2.48998e-164	1.05505e-162	6.66029e-163	1.14416e-164	2.5006e-163	1.37842e-162	-7.02581e-163	4.30871e-163	1.33165e-163	-8.6901e-163	-9.92706e-164	2.82435e-164	-2.1885e-163	6.21826e-163	9.43448e-164	-1.12935e-164	5.45963e-163	7.15808e-163	-4.93471e-164	-1.14811e-162	1.1723e-163	0
-4.50478e-164	-8.84749e-164	-4.63351e-163	2.15615e-163	3.79725e-163	2.41799e-164	-2.26844e-163	-4.61879e-163	2.87378e-163	2.48998e-164	1.05505e-162	6.66029e-163	1.14416e-164	2.5006e-163	1.37842e-162	-7.02581e-163	4.30871e-163	1.33165e-163	-8.6901e-163	-9.92706e-164	2.82435e-164	-2.1885e-163	6.21826e-163	9.43448e-164	-1.12935e-164	5.45963e-163	7.15808e-163	-4.93471e-164	-1.14811e-162	1.1723e-163	0
-4.50478e-164	-8.84749e-164	-4.63351e-163	2.15615e-163	3.79725e-163	2.41799e-164	-2.26844e-163	-4.61879e-163	2.87378e-163	2.48998e-164	1.05505e-162	6.66029e-163	1.14416e-164	2.5006e-163	1.37842e-162	-7.02581e-163	4.30871e-163	1.33165e-163	-8.6901e-163	-9.92706e-164	2.82435e-164	-2.1885e-163	6.21826e-163	9.43448e-164	-1.12935e-164	5.45963e-163	7.15808e-163	-4.93471e-164	-1.14811e-162	1.1723e-163	0
-4.50478e-164	-8.84749e-164	-4.63351e-163	2.15615e-163	3.79725e-163	2.41799e-164	-2.26844e-163	-4.61879e-163	2.87378e-163	2.48998e-164	1.05505e-162	6.66029e-163	1.14416e-164	2.5006e-163	1.37842e-162	-7.02581e-163	4.30871e-163	1.33165e-163	-8.6901e-163	-9.92706e-164	2.82435e-164	-2.1885e-163	6.21826e-163	9.43448e-164	-1.12935e-164	5.45963e-163	7.15808e-163	-4.93471e-164	-1.14811e-162	1.1723e-163	0
-4.50478e-164	-8.84749e-164	-4.63351e-163	2.15615e-163	3.79725e-163	2.41799e-164	-2.26844e-163	-4.61879e-163	2.87378e-163	2.48998e-164	1.05505e-162	6.66029e-163	1.14416e-164	2.5006e-163	1.37842e-162	-7.02581e-163	4.30871e-163	1.33165e-163	-8.6901e-163	-9.92706e-164	2.82435e-164	-2.1885e-163	6.21826e-163	9.43448e-164	-1.12935e-164	5.45963e-163	7.15808e-163	-4.93471e-164	-1.14811e-162	1.1723e-163	0
-4.50478e-164	-8.84749e-164	-4.63351e-163	2.15615e-163	3.79725e-163	2.41799e-164	-2.26844e-163	-4.61879e-163	2.87378e-163	2.48998e-164	1.05505e-162	6.66029e-163	1.14416e-164	2.5006e-163	1.37842e-162	-7.02581e-163	4.30871e-163	1.33165e-163	-8.6901e-163	-9.92706e-164	2.82435e-164	-2.1885e-163	6.21826e-163	9.43448e-164	-1.12935e-164	5.45963e-163	7.15808e-163	-4.93471e-164	-1.14811e-162	1.1723e-163	0
-4.50478e-164	-8.84749e-164	-4.63351e-163	2.15615e-163	3.79725e-163	2.41799e-164	-2.26844e-163	-4.61879e-163	2.87378e-163	2.48998e-164	1.05505e-162	6.66029e-163	1.14416e-164	2.5006e-163	1.37842e-162	-7.02581e-163	4.30871e-163	1.33165e-163	-8.6901e-163	-9.92706e-164	2.82435e-164	-2.1885e-163	6.21826e-163	9.43448e-164	-1.12935e-164	5.45963e-163	7.15808e-163	-4.93471e-164	-1.14811e-162	1.1723e-163	0
-4.50478e-164	-8.84749e-164	-4.63351e-163	2.15615e-163	3.79725e-163	2.41799e-164	-2.26844e-163	-4.61879e-163	2.87378e-163	2.48998e-164	1.05505e-162	6.66029e-163	1.14416e-164	2.5006e-163	1.37842e-162	-7.02581e-163	4.30871e-163	1.33165e-163	-8.6901e-163	-9.92706e-164	2.82435e-164	-2.1885e-163	6.21826e-163	9.43448e-164	-1.12935e-164	5.45963e-163	7.15808e-163	-4.93471e-164	-1.14811e-162	1.1723e-163	0
-4.50478e-164	-8.84749e-164	-4.63351e-163	2.15615e-163	3.79725e-163	2.41799e-164	-2.26844e-163	-4.61879e-163	2.87378e-163	2.48998e-164	1.05505e-162	6.66029e-163	1.14416e-164	2.5006e-163	1.37842e-162	-7.02581e-163	4.30871e-163	1.33165e-163	-8.6901e-163	-9.92706e-164	2.82435e-164	-2.1885e-163	6.21826e-163	9.43448e-164	-1.12935e-164	5.45963e-163	7.15808e-163	-4.93471e-164	-1.14811e-162	1.1723e-163	0
-4.50478e-164	-8.84749e-164	-4.63351e-163	2.15615e-163	3.79725e-163	2.41799e-164	-2.26844e-163	-4.61879e-163	2.87378e-163	2.48998e-164	1.05505e-162	6.66029e-163	1.14416e-164	2.5006e-163	1.37842e-162	-7.02581e-163	4.30871e-163	1.33165e-163	-8.6901e-163	-9.92706e-164	2.82435e-164	-2.1885e-163	6.21826e-163	9.43448e-164	-1.12935e-164	5.45963e-163	7.15808e-163	-4.93471e-164	-1.14811e-162	1.1723e-163	0
-4.50478e-164	-8.84749e-164	-4.63351e-163	2.15615e-163	3.79725e-163	2.41799e-164	-2.26844e-163	-4.61879e-163	2.87378e-163	2.48998e-164	1.05505e-162	6.66029e-163	1.14416e-164	2.5006e-163	1.37842e-162	-7.02581e-163	4.30871e-163	1.33165e-163	-8.6901e-163	-9.92706e-164	2.82435e-164	-2.1885e-163	6.21826e-163	9.43448e-164	-1.12935e-164	5.45963e-163	7.15808e-163	-4.93471e-164	-1.14811e-162	1.1723e-163	0
-4.50478e-164	-8.84749e-164	-4.63351e-163	2.15615e-163	3.79725e-163	2.41799e-164	-2.26844e-163	-4.61879e-163	2.87378e-163	2.48998e-164	1.05505e-162	6.66029e-163	1.14416e-164	2.5006e-163	1.37842e-162	-7.02581e-163	4.30871e-163	1.33165e-163	-8.6901e-163	-9.92706e-164	2.82435e-164	-2.1885e-163	6.21826e-163	9.43448e-164	-1.12935e-164	5.45963e-163	7.15808e-163	-4.93471e-164	-1.14811e-162	1.1723e-163	0
-4.50478e-164	-8.84749e-164	-4.63351e-163	2.15615e-163	3.79725e-163	2.41799e-164	-2.26844e-163	-4.61879e-163	2.87378e-163	2.48998e-164	1.05505e-162	6.66029e-163	1.14416e-164	2.5006e-163	1.37842e-162	-7.02581e-163	4.30871e-163	1.33165e-163	-8.6901e-163	-9.92706e-164	2.82435e-164	-2.1885e-163	6.21826e-163	9.43448e-164	-1.12935e-164	5.45963e-163	7.15808e-163	-4.93471e-164	-1.14811e-162	1.1723e-163	0
-4.50478e-164	-8.84749e-164	-4.63351e-163	2.15615e-163	3.79725e-163	2.41799e-164	-2.26844e-163	-4.61879e-163	2.87378e-163	2.48998e-164	1.05505e-162	6.66029e-163	1.14416e-164	2.5006e-163	1.37842e-162	-7.02581e-163	4.30871e-163	1.33165e-163	-8.6901e-163	-9.92706e-164	2.82435e-164	-2.1885e-163	6.21826e-163	9.43448e-164	-1.12935e-164	5.45963e-163	7.15808e-163	-4.93471e-164	-1.14811e-162	1.1723e-163	0
-4.50478e-164	-8.84749e-164	-4.63351e-163	2.15615e-163	3.79725e-163	2.41799e-164	-2.26844e-163	-4.61879e-163	2.87378e-163	2.48998e-164	1.05505e-162	6.66029e-163	1.14416e-164	2.5006e-163	1.37842e-162	-7.02581e-163	4.30871e-163	1.33165e-163	-8.6901e-163	-9.92706e-164	2.82435e-164	-2.1885e-163	6.21826e-163	9.43448e-164	-1.12935e-164	5.45963e-163	7.15808e-163	-4.93471e-164	-1.14811e-162	1.1723e-163	0
-4.50478e-164	-8.84749e-164	-4.63351e-163	2.15615e-163	3.79725e-163	2.41799e-164	-2.26844e-163	-4.61879e-163	2.87378e-163	2.48998e-164	1.05505e-162	6.66029e-163	1.14416e-164	2.5006e-163	1.37842e-162	-7.02581e-163	4.30871e-163	1.33165e-163	-8.6901e-163	-9.92706e-164	2.82435e-164	-2.1885e-163	6.21826e-163	9.43448e-164	-1.12935e-164	5.45963e-163	7.15808e-163	-4.93471e-164	-1.14811e-162	1.1723e-163	0
-4.50478e-164	-8.84749e-164	-4.63351e-163	2.15615e-163	3.79725e-163	2.41799e-164	-2.26844e-163	-4.61879e-163	2.87378e-163	2.48998e-164	1.05505e-162	6.66029e-163	1.14416e-164	2.5006e-163	1.37842e-162	-7.02581e-163	4.30871e-163	1.33165e-163	-8.6901e-163	-9.92706e-164	2.82435e-164	-2.1885e-163	6.21826e-163	9.43448e-164	-1.12935e-164	5.45963e-163	7.15808e-163	-4.93471e-164	-1.14811e-162	1.1723e-163	0
-4.50478e-164	-8.84749e-164	-4.63351e-163	2.15615e-163	3.79725e-163	2.41799e-164	-2.26844e-163	-4.61879e-163	2.87378e-163	2.48998e-164	1.05505e-162	6.66029e-163	1.14416e-164	2.5006e-163	1.37842e-162	-7.02581e-163	4.30871e-163	1.33165e-163	-8.6901e-163	-9.92706e-164	2.82435e-164	-2.1885e-163	6.21826e-163	9.43448e-164	-1.12935e-164	5.45963e-163	7.15808e-163	-4.93471e-164	-1.14811e-162	1.1723e-163	0
-4.50478e-164	-8.84749e-164	-4.63351e-163	2.15615e-163	3.79725e-163	2.41799e-164	-2.26844e-163	-4.61879e-163	2.87378e-163	2.48998e-164	1.05505e-162	6.66029e-163	1.14416e-164	2.5006e-163	1.37842e-162	-7.02581e-163	4.30871e-163	1.33165e-163	-8.6901e-163	-9.92706e-164	2.82435e-164	-2.1885e-163	6.21826e-163	9.43448e-164	-1.12935e-164	5.45963e-163	7.15808e-163	-4.93471e-164	-1.14811e-162	1.1723e-163	0
-4.50478e-164	-8.84749e-164	-4.63351e-163	2.15615e-163	3.79725e-163	2.41799e-164	-2.26844e-163	-4.61879e-163	2.87378e-163	2.48998e-164	1.05505e-162	6.66029e-163	1.14416e-164	2.5006e-163	1.37842e-162	-7.02581e-163	4.30871e-163	1.33165e-163	-8.6901e-163	-9.92706e-164	2.82435e-164	-2.1885e-163	6.21826e-163	9.43448e-164	-1.12935e-164	5.45963e-163	7.15808e-163	-4.93471e-164	-1.14811e-162	1.1723e-163	0
-4.50478e-164	-8.84749e-164	-4.63351e-163	2.15615e-163	3.79725e-163	2.41799e-164	-2.26844e-163	-4.61879e-163	2.87378e-163	2.48998e-164	1.05505e-162	6.66029e-163	1.14416e-164	2.5006e-163	1.37842e-162	-7.02581e-163	4.30871e-163	1.33165e-163	-8.6901e-163	-9.92706e-164	2.82435e-164	-2.1885e-163	6.21826e-163	9.43448e-164	-1.12935e-164	5.45963e-163	7.15808e-163	-4.93471e-164	-1.14811e-162	1.1723e-163	0
-4.50478e-164	-8.84749e-164	-4.63351e-163	2.15615e-163	3.79725e-163	2.41799e-164	-2.26844e-163	-4.61879e-163	2.87378e-163	2.48998e-164	1.05505e-162	6.66029e-163	1.14416e-164	2.5006e-163	1.37842e-162	-7.02581e-163	4.30871e-163	1.33165e-163	-8.6901e-163	-9.92706e-164	2.82435e-164	-2.1885e-163	6.21826e-163	9.43448e-164	-1.12935e-164	5.45963e-163	7.15808e-163	-4.93471e-164	-1.14811e-162	1.1723e-163	0
-4.50478e-164	-8.84749e-164	-4.63351e-163	2.15615e-163	3.79725e-163	2.41799e-164	-2.26844e-163	-4.61879e-163	2.87378e-163	2.48998e-164	1.05505e-162	6.66029e-163	1.14416e-164	2.5006e-163	1.37842e-162	-7.02581e-163	4.30871e-163	1.33165e-163	-8.6901e-163	-9.92706e-164	2.82435e-164	-2.1885e-163	6.21826e-163	9.43448e-164	-1.12935e-164	5.45963e-163	7.15808e-163	-4.93471e-164	-1.14811e-162	1.1723e-163	0
-4.50478e-164	-8.84749e-164	-4.63351e-163	2.15615e-163	3.79725e-163	2.41799e-164	-2.26844e-163	-4.61879e-163	2.87378e-163	2.48998e-164	1.05505e-162	6.66029e-163	1.14416e-164	2.5006e-163	1.37842e-162	-7.02581e-163	4.30871e-163	1.33165e-163	-8.6901e-163	-9.92706e-164	2.82435e-164	-2.1885e-163	6.21826e-163	9.43448e-164	-1.12935e-164	5.45963e-163	7.15808e-163	-4.93471e-164	-1.14811e-162	1.1723e-163	0
-4.50478e-164	-8.84749e-164	-4.63351e-163	2.15615e-163	3.79725e-163	2.41799e-164	-2.26844e-163	-4.61879e-163	2.87378e-163	2.48998e-164	1.05505e-162	6.66029e-163	1.14416e-164	2.5006e-163	1.37842e-162	-7.02581e-163	4.30871e-163	1.33165e-163	-8.6901e-163	-9.92706e-164	2.82435e-164	-2.1885e-163	6.21826e-163	9.43448e-164	-1.12935e-164	5.45963e-163	7.15808e-163	-4.93471e-164	-1.14811e-162	1.1723e-163	0
-4.50478e-164	-8.84749e-164	-4.63351e-163	2.15615e-163	3.79725e-163	2.41799e-164	-2.26844e-163	-4.61879e-163	2.87378e-163	2.48998e-164	1.05505e-162	6.66029e-163	1.14416e-164	2.5006e-163	1.37842e-162	-7.02581e-163	4.30871e-163	1.33165e-163	-8.6901e-163	-9.92706e-164	2.82435e-164	-2.1885e-163	6.21826e-163	9.43448e-164	-1.12935e-164	5.45963e-163	7.15808e-163	-4.93471e-164	-1.14811e-162	1.1723e-163	0
-4.50478e-164	-8.84749e-164	-4.63351e-163	2.15615e-163	3.79725e-163	2.41799e-164	-2.26844e-163	-4.61879e-163	2.87378e-163	2.48998e-164	1.05505e-162	6.66029e-163	1.14416e-164	2.5006e-163	1.37842e-162	-7.02581e-163	4.30871e-163	1.33165e-163	-8.6901e-163	-9.92706e-164	2.82435e-164	-2.1885e-163	6.21826e-163	9.43448e-164	-1.12935e-164	5.45963e-163	7.15808e-163	-4.93471e-164	-1.14811e-162	1.1723e-163	0
-4.50478e-164	-8.84749e-164	-4.63351e-163	2.15615e-163	3.79725e-163	2.41799e-164	-2.26844e-163	-4.61879e-163	2.87378e-163	2.48998e-164	1.05505e-162	6.66029e-163	1.14416e-164	2.5006e-163	1.37842e-162	-7.02581e-163	4.30871e-163	1.33165e-163	-8.6901e-163	-9.92706e-164	2.82435e-164	-2.1885e-163	6.21826e-163	9.43448e-164	-1.12935e-164	5.45963e-163	7.15808e-163	-4.93471e-164	-1.14811e-162	1.1723e-163	0
-4.50478e-164	-8.84749e-164	-4.63351e-163	2.15615e-163	3.79725e-163	2.41799e-164	-2.26844e-163	-4.61879e-163	2.87378e-163	2.48998e-164	1.05505e-162	6.66029e-163	1.14416e-164	2.5006e-163	1.37842e-162	-7.02581e-163	4.30871e-163	1.33165e-163	-8.6901e-163	-9.92706e-164	2.82435e-164	-2.1885e-163	6.21826e-163	9.43448e-164	-1.12935e-164	5.45963e-163	7.15808e-163	-4.93471e-164	-1.14811e-162	1.1723e-163	0
-4.50478e-164	-8.84749e-164	-4.63351e-163	2.15615e-163	3.79725e-163	2.41799e-164	-2.26844e-163	-4.61879e-163	2.87378e-163	2.48998e-164	1.05505e-162	6.66029e-163	1.14416e-164	2.5006e-163	1.37842e-162	-7.02581e-163	4.30871e-163	1.33165e-163	-8.6901e-163	-9.92706e-164	2.82435e-164	-2.1885e-163	6.21826e-163	9.43448e-164	-1.12935e-164	5.45963e-163	7.15808e-163	-4.93471e-164	-1.14811e-162	1.1723e-163	0
-4.50478e-164	-8.84749e-164	-4.63351e-163	2.15615e-163	3.79725e-163	2.41799e-164	-2.26844e-163	-4.61879e-163	2.87378e-163	2.48998e-164	1.05505e-162	6.66029e-163	1.14416e-164	2.5006e-163	1.37842e-162	-7.02581e-163	4.30871e-163	1.33165e-163	-8.6901e-163	-9.92706e-164	2.82435e-164	-2.1885e-163	6.21826e-163	9.43448e-164	-1.12935e-164	5.45963e-163	7.15808e-163	-4.93471e-164	-1.14811e-162	1.1723e-163	0
-4.50478e-164	-8.84749e-164	-4.63351e-163	2.15615e-163	3.79725e-163	2.41799e-164	-2.26844e-163	-4.61879e-163	2.87378e-163	2.48998e-164	1.05505e-162	6.66029e-163	1.14416e-164	2.5006e-163	1.37842e-162	-7.02581e-163	4.30871e-163	1.33165e-163	-8.6901e-163	-9.92706e-164	2.82435e-164	-2.1885e-163	6.21826e-163	9.43448e-164	-1.12935e-164	5.45963e-163	7.15808e-163	-4.93471e-164	-1.14811e-162	1.1723e-163	0
-4.50478e-164	-8.84749e-164	-4.63351e-163	2.15615e-163	3.79725e-163	2.41799e-164	-2.26844e-163	-4.61879e-163	2.87378e-163	2.48998e-164	1.05505e-162	6.66029e-163	1.14416e-164	2.5006e-163	1.37842e-162	-7.02581e-163	4.30871e-163	1.33165e-163	-8.6901e-163	-9.92706e-164	2.82435e-164	-2.1885e-163	6.21826e-163	9.43448e-164	-1.12935e-164	5.45963e-163	7.15808e-163	-4.93471e-164	-1.14811e-162	1.1723e-163	0
-4.50478e-164	-8.84749e-164	-4.63351e-163	2.15615e-163	3.79725e-163	2.41799e-164	-2.26844e-163	-4.61879e-163	2.87378e-163	2.48998e-164	1.05505e-162	6.66029e-163	1.14416e-164	2.5006e-163	1.37842e-162	-7.02581e-163	4.30871e-163	1.33165e-163	-8.6901e-163	-9.92706e-164	2.82435e-164	-2.1885e-163	6.21826e-163	9.43448e-164	-1.12935e-164	5.45963e-163	7.15808e-163	-4.93471e-164	-1.14811e-162	1.1723e-163	0
-4.50478e-164	-8.84749e-164	-4.63351e-163	2.15615e-163	3.79725e-163	2.41799e-164	-2.26844e-163	-4.61879e-163	2.87378e-163	2.48998e-164	1.05505e-162	6.66029e-163	1.14416e-164	2.5006e-163	1.37842e-162	-7.02581e-163	4.30871e-163	1.33165e-163	-8.6901e-163	-9.92706e-164	2.82435e-164	-2.1885e-163	6.21826e-163	9.43448e-164	-1.12935e-164	5.45963e-163	7.15808e-163	-4.93471e-164	-1.14811e-162	1.1723e-163	0
-4.50478e-164	-8.84749e-164	-4.63351e-163	2.15615e-163	3.79725e-163	2.41799e-164	-2.26844e-163	-4.61879e-163	2.87378e-163	2.48998e-164	1.05505e-162	6.66029e-163	1.14416e-164	2.5006e-163	1.37842e-162	-7.02581e-163	4.30871e-163	1.33165e-163	-8.6901e-163	-9.92706e-164	2.82435e-164	-2.1885e-163	6.21826e-163	9.43448e-164	-1.12935e-164	5.45963e-163	7.15808e-163	-4.93471e-164	-1.14811e-162	1.1723e-163	0
-4.50478e-164	-8.84749e-164	-4.63351e-163	2.15615e-163	3.79725e-163	2.41799e-164	-2.26844e-163	-4.61879e-163	2.87378e-163	2.48998e-164	1.05505e-162	6.66029e-163	1.14416e-164	2.5006e-163	1.37842e-162	-7.02581e-163	4.30871e-163	1.33165e-163	-8.6901e-163	-9.92706e-164	2.82435e-164	-2.1885e-163	6.21826e-163	9.43448e-164	-1.12935e-164	5.45963e-163	7.15808e-163	-4.93471e-164	-1.14811e-162	1.1723e-163	0
-4.50478e-164	-8.84749e-164	-4.63351e-163	2.15615e-163	3.79725e-163	2.41799e-164	-2.26844e-163	-4.61879e-163	2.87378e-163	2.48998e-164	1.05505e-162	6.66029e-163	1.14416e-164	2.5006e-163	1.37842e-162	-7.02581e-163	4.30871e-163	1.33165e-163	-8.6901e-163	-9.92706e-164	2.82435e-164	-2.1885e-163	6.21826e-163	9.43448e-164	-1.12935e-164	5.45963e-163	7.15808e-163	-4.93471e-164	-1.14811e-162	1.1723e-163	0
-4.50478e-164	-8.84749e-164	-4.63351e-163	2.15615e-163	3.79725e-163	2.41799e-164	-2.26844e-163	-4.61879e-163	2.87378e-163	2.48998e-164	1.05505e-162	6.66029e-163	1.14416e-164	2.5006e-163	1.37842e-162	-7.02581e-163	4.30871e-163	1.33165e-163	-8.6901e-163	-9.92706e-164	2.82435e-164	-2.1885e-163	6.21826e-163	9.43448e-164	-1.12935e-164	5.45963e-163	7.15808e-163	-4.93471e-164	-1.14811e-162	1.1723e-163	0
-4.50478e-164	-8.84749e-164	-4.63351e-163	2.15615e-163	3.79725e-163	2.41799e-164	-2.26844e-163	-4.61879e-163	2.87378e-163	2.48998e-164	1.05505e-162	6.66029e-163	1.14416e-164	2.5006e-163	1.37842e-162	-7.02581e-163	4.30871e-163	1.33165e-163	-8.6901e-163	-9.92706e-164	2.82435e-164	-2.1885e-163	6.21826e-163	9.43448e-164	-1.12935e-164	5.45963e-163	7.15808e-163	-4.93471e-164	-1.14811e-162	1.1723e-163	0
-4.50478e-164	-8.84749e-164	-4.63351e-163	2.15615e-163	3.79725e-163	2.41799e-164	-2.26844e-163	-4.61879e-163	2.87378e-163	2.48998e-164	1.05505e-162	6.66029e-163	1.14416e-164	2.5006e-163	1.37842e-162	-7.02581e-163	4.30871e-163	1.33165e-163	-8.6901e-163	-9.92706e-164	2.82435e-164	-2.1885e-163	6.21826e-163	9.43448e-164	-1.12935e-164	5.45963e-163	7.15808e-163	-4.93471e-164	-1.14811e-162	1.1723e-163	0
-4.50478e-164	-8.84749e-164	-4.63351e-163	2.15615e-163	3.79725e-163	2.41799e-164	-2.26844e-163	-4.61879e-163	2.87378e-163	2.48998e-164	1.05505e-162	6.66029e-163	1.14416e-164	2.5006e-163	1.37842e-162	-7.02581e-163	4.30871e-163	1.33165e-163	-8.6901e-163	-9.92706e-164	2.82435e-164	-2.1885e-163	6.21826e-163	9.43448e-164	-1.12935e-164	5.45963e-163	7.15808e-163	-4.93471e-164	-1.14811e-162	1.1723e-163	0
-4.50478e-164	-8.84749e-164	-4.63351e-163	2.15615e-163	3.79725e-163	2.41799e-164	-2.26844e-163	-4.61879e-163	2.87378e-163	2.48998e-164	1.05505e-162	6.66029e-163	1.14416e-164	2.5006e-163	1.37842e-162	-7.02581e-163	4.30871e-163	1.33165e-163	-8.6901e-163	-9.92706e-164	2.82435e-164	-2.1885e-163	6.21826e-163	9.43448e-164	-1.12935e-164	5.45963e-163	7.15808e-163	-4.93471e-164	-1.14811e-162	1.1723e-163	0
-4.50478e-164	-8.84749e-164	-4.63351e-163	2.15615e-163	3.79725e-163	2.41799e-164	-2.26844e-163	-4.61879e-163	2.87378e-163	2.48998e-164	1.05505e-162	6.66029e-163	1.14416e-164	2.5006e-163	1.37842e-162	-7.02581e-163	4.30871e-163	1.33165e-163	-8.6901e-163	-9.92706e-164	2.82435e-164	-2.1885e-163	6.21826e-163	9.43448e-164	-1.12935e-164	5.45963e-163	7.15808e-163	-4.93471e-164	-1.14811e-162	1.1723e-163	0
-4.50478e-164	-8.84749e-164	-4.63351e-163	2.15615e-163	3.79725e-163	2.41799e-164	-2.26844e-163	-4.61879e-163	2.87378e-163	2.48998e-164	1.05505e-162	6.66029e-163	1.14416e-164	2.5006e-163	1.37842e-162	-7.02581e-163	4.30871e-163	1.33165e-163	-8.6901e-163	-9.92706e-164	2.82435e-164	-2.1885e-163	6.21826e-163	9.43448e-164	-1.12935e-164	5.45963e-163	7.15808e-163	-4.93471e-164	-1.14811e-162	1.1723e-163	0
-4.50478e-164	-8.84749e-164	-4.63351e-163	2.15615e-163	3.79725e-163	2.41799e-164	-2.26844e-163	-4.61879e-163	2.87378e-163	2.48998e-164	1.05505e-162	6.66029e-163	1.14416e-164	2.5006e-163	1.37842e-162	-7.02581e-163	4.30871e-163	1.33165e-163	-8.6901e-163	-9.92706e-164	2.82435e-164	-2.1885e-163	6.21826e-163	9.43448e-164	-1.12935e-164	5.45963e-163	7.15808e-163	-4.93471e-164	-1.14811e-162	1.1723e-163	0
-4.50478e-164	-8.84749e-164	-4.63351e-163	2.15615e-163	3.79725e-163	2.41799e-164	-2.26844e-163	-4.61879e-163	2.87378e-163	2.48998e-164	1.05505e-162	6.66029e-163	1.14416e-164	2.5006e-163	1.37842e-162	-7.02581e-163	4.30871e-163	1.33165e-163	-8.6901e-163	-9.92706e-164	2.82435e-164	-2.1885e-163	6.21826e-163	9.43448e-164	-1.12935e-164	5.45963e-163	7.15808e-163	-4.93471e-164	-1.14811e-162	1.1723e-163	0
-4.50478e-164	-8.84749e-164	-4.63351e-163	2.15615e-163	3.79725e-163	2.41799e-164	-2.26844e-163	-4.61879e-163	2.87378e-163	2.48998e-164	1.05505e-162	6.66029e-163	1.14416e-164	2.5006e-163	1.37842e-162	-7.02581e-163	4.30871e-163	1.33165e-163	-8.6901e-163	-9.92706e-164	2.82435e-164	-2.1885e-163	6.21826e-163	9.43448e-164	-1.12935e-164	5.45963e-163	7.15808e-163	-4.93471e-164	-1.14811e-162	1.1723e-163	0
-4.50478e-164	-8.84749e-164	-4.63351e-163	2.15615e-163	3.79725e-163	2.41799e-164	-2.26844e-163	-4.61879e-163	2.87378e-163	2.48998e-164	1.05505e-162	6.66029e-163	1.14416e-164	2.5006e-163	1.37842e-162	-7.02581e-163	4.30871e-163	1.33165e-163	-8.6901e-163	-9.92706e-164	2.82435e-164	-2.1885e-163	6.21826e-163	9.43448e-164	-1.12935e-164	5.45963e-163	7.15808e-163	-4.93471e-164	-1.14811e-162	1.1723e-163	0
-4.50478e-164	-8.84749e-164	-4.63351e-163	2.15615e-163	3.79725e-163	2.41799e-164	-2.26844e-163	-4.61879e-163	2.87378e-163	2.48998e-164	1.05505e-162	6.66029e-163	1.14416e-164	2.5006e-163	1.37842e-162	-7.02581e-163	4.30871e-163	1.33165e-163	-8.6901e-163	-9.92706e-164	2.82435e-164	-2.1885e-163	6.21826e-163	9.43448e-164	-1.12935e-164	5.45963e-163	7.15808e-163	-4.93471e-164	-1.14811e-162	1.1723e-163	0
-4.50478e-164	-8.84749e-164	-4.63351e-163	2.15615e-163	3.79725e-163	2.41799e-164	-2.26844e-163	-4.61879e-163	2.87378e-163	2.48998e-164	1.05505e-162	6.66029e-163	1.14416e-164	2.5006e-163	1.37842e-162	-7.02581e-163	4.30871e-163	1.33165e-163	-8.6901e-163	-9.92706e-164	2.82435e-164	-2.1885e-163	6.21826e-163	9.43448e-164	-1.12935e-164	5.45963e-163	7.15808e-163	-4.93471e-164	-1.14811e-162	1.1723e-163	0
-4.50478e-164	-8.84749e-164	-4.63351e-163	2.15615e-163	3.79725e-163	2.41799e-164	-2.26844e-163	-4.61879e-163	2.87378e-163	2.48998e-164	1.05505e-162	6.66029e-163	1.14416e-164	2.5006e-163	1.37842e-162	-7.02581e-163	4.30871e-163	1.33165e-163	-8.6901e-163	-9.92706e-164	2.82435e-164	-2.1885e-163	6.21826e-163	9.43448e-164	-1.12935e-164	5.45963e-163	7.15808e-163	-4.93471e-164	-1.14811e-162	1.1723e-163	0
-4.50478e-164	-8.84749e-164	-4.63351e-163	2.15615e-163	3.79725e-163	2.41799e-164	-2.26844e-163	-4.61879e-163	2.87378e-163	2.48998e-164	1.05505e-162	6.66029e-163	1.14416e-164	2.5006e-163	1.37842e-162	-7.02581e-163	4.30871e-163	1.33165e-163	-8.6901e-163	-9.92706e-164	2.82435e-164	-2.1885e-163	6.21826e-163	9.43448e-164	-1.12935e-164	5.45963e-163	7.15808e-163	-4.93471e-164	-1.14811e-162	1.1723e-163	0
-4.50478e-164	-8.84749e-164	-4.63351e-163	2.15615e-163	3.79725e-163	2.41799e-164	-2.26844e-163	-4.61879e-163	2.87378e-163	2.48998e-164	1.05505e-162	6.66029e-163	1.14416e-164	2.5006e-163	1.37842e-162	-7.02581e-163	4.30871e-163	1.33165e-163	-8.6901e-163	-9.92706e-164	2.82435e-164	-2.1885e-163	6.21826e-163	9.43448e-164	-1.12935e-164	5.45963e-163	7.15808e-163	-4.93471e-164	-1.14811e-162	1.1723e-163	0
-4.50478e-164	-8.84749e-164	-4.63351e-163	2.15615e-163	3.79725e-163	2.41799e-164	-2.26844e-163	-4.61879e-163	2.87378e-163	2.48998e-164	1.05505e-162	6.66029e-163	1.14416e-164	2.5006e-163	1.37842e-162	-7.02581e-163	4.30871e-163	1.33165e-163	-8.6901e-163	-9.92706e-164	2.82435e-164	-2.1885e-163	6.21826e-163	9.43448e-164	-1.12935e-164	5.45963e-163	7.15808e-163	-4.93471e-164	-1.14811e-162	1.1723e-163	0
-4.50478e-164	-8.84749e-164	-4.63351e-163	2.15615e-163	3.79725e-163	2.41799e-164	-2.26844e-163	-4.61879e-163	2.87378e-163	2.48998e-164	1.05505e-162	6.66029e-163	1.14416e-164	2.5006e-163	1.37842e-162	-7.02581e-163	4.30871e-163	1.33165e-163	-8.6901e-163	-9.92706e-164	2.82435e-164	-2.1885e-163	6.21826e-163	9.43448e-164	-1.12935e-164	5.45963e-163	7.15808e-163	-4.93471e-164	-1.14811e-162	1.1723e-163	0
-4.50478e-164	-8.84749e-164	-4.63351e-163	2.15615e-163	3.79725e-163	2.41799e-164	-2.26844e-163	-4.61879e-163	2.87378e-163	2.48998e-164	1.05505e-162	6.66029e-163	1.14416e-164	2.5006e-163	1.37842e-162	-7.02581e-163	4.30871e-163	1.33165e-163	-8.6901e-163	-9.92706e-164	2.82435e-164	-2.1885e-163	6.21826e-163	9.43448e-164	-1.12935e-164	5.45963e-163	7.15808e-163	-4.93471e-164	-1.14811e-162	1.1723e-163	0
-4.50478e-164	-8.84749e-164	-4.63351e-163	2.15615e-163	3.79725e-163	2.41799e-164	-2.26844e-163	-4.61879e-163	2.87378e-163	2.48998e-164	1.05505e-162	6.66029e-163	1.14416e-164	2.5006e-163	1.37842e-162	-7.02581e-163	4.30871e-163	1.33165e-163	-8.6901e-163	-9.92706e-164	2.82435e-164	-2.1885e-163	6.21826e-163	9.43448e-164	-1.12935e-164	5.45963e-163	7.15808e-163	-4.93471e-164	-1.14811e-162	1.1723e-163	0
-4.50478e-164	-8.84749e-164	-4.63351e-163	2.15615e-163	3.79725e-163	2.41799e-164	-2.26844e-163	-4.61879e-163	2.87378e-163	2.48998e-164	1.05505e-162	6.66029e-163	1.14416e-164	2.5006e-163	1.37842e-162	-7.02581e-163	4.30871e-163	1.33165e-163	-8.6901e-163	-9.92706e-164	2.82435e-164	-2.1885e-163	6.21826e-163	9.43448e-164	-1.12935e-164	5.45963e-163	7.15808e-163	-4.93471e-164	-1.14811e-162	1.1723e-163	0
-4.50478e-164	-8.84749e-164	-4.63351e-163	2.15615e-163	3.79725e-163	2.41799e-164	-2.26844e-163	-4.61879e-163	2.87378e-163	2.48998e-164	1.05505e-162	6.66029e-163	1.14416e-164	2.5006e-163	1.37842e-162	-7.02581e-163	4.30871e-163	1.33165e-163	-8.6901e-163	-9.92706e-164	2.82435e-164	-2.1885e-163	6.21826e-163	9.43448e-164	-1.12935e-164	5.45963e-163	7.15808e-163	-4.93471e-164	-1.14811e-162	1.1723e-163	0
-4.50478e-164	-8.84749e-164	-4.63351e-163	2.15615e-163	3.79725e-163	2.41799e-164	-2.26844e-163	-4.61879e-163	2.87378e-163	2.48998e-164	1.05505e-162	6.66029e-163	1.14416e-164	2.5006e-163	1.37842e-162	-7.02581e-163	4.30871e-163	1.33165e-163	-8.6901e-163	-9.92706e-164	2.82435e-164	-2.1885e-163	6.21826e-163	9.43448e-164	-1.12935e-164	5.45963e-163	7.15808e-163	-4.93471e-164	-1.14811e-162	1.1723e-163	0
-4.50478e-164	-8.84749e-164	-4.63351e-163	2.15615e-163	3.79725e-163	2.41799e-164	-2.26844e-163	-4.61879e-163	2.87378e-163	2.48998e-164	1.05505e-162	6.66029e-163	1.14416e-164	2.5006e-163	1.37842e-162	-7.02581e-163	4.30871e-163	1.33165e-163	-8.6901e-163	-9.92706e-164	2.82435e-164	-2.1885e-163	6.21826e-163	9.43448e-164	-1.12935e-164	5.45963e-163	7.15808e-163	-4.93471e-164	-1.14811e-162	1.1723e-163	0
-4.50478e-164	-8.84749e-164	-4.63351e-163	2.15615e-163	3.79725e-163	2.41799e-164	-2.26844e-163	-4.61879e-163	2.87378e-163	2.48998e-164	1.05505e-162	6.66029e-163	1.14416e-164	2.5006e-163	1.37842e-162	-7.02581e-163	4.30871e-163	1.33165e-163	-8.6901e-163	-9.92706e-164	2.82435e-164	-2.1885e-163	6.21826e-163	9.43448e-164	-1.12935e-164	5.45963e-163	7.15808e-163	-4.93471e-164	-1.14811e-162	1.1723e-163	0
-4.50478e-164	-8.84749e-164	-4.63351e-163	2.15615e-163	3.79725e-163	2.41799e-164	-2.26844e-163	-4.61879e-163	2.87378e-163	2.48998e-164	1.05505e-162	6.66029e-163	1.14416e-164	2.5006e-163	1.37842e-162	-7.02581e-163	4.30871e-163	1.33165e-163	-8.6901e-163	-9.92706e-164	2.82435e-164	-2.1885e-163	6.21826e-163	9.43448e-164	-1.12935e-164	5.45963e-163	7.15808e-163	-4.93471e-164	-1.14811e-162	1.1723e-163	0
-4.50478e-164	-8.84749e-164	-4.63351e-163	2.15615e-163	3.79725e-163	2.41799e-164	-2.26844e-163	-4.61879e-163	2.87378e-163	2.48998e-164	1.05505e-162	6.66029e-163	1.14416e-164	2.5006e-163	1.37842e-162	-7.02581e-163	4.30871e-163	1.33165e-163	-8.6901e-163	-9.92706e-164	2.82435e-164	-2.1885e-163	6.21826e-163	9.43448e-164	-1.12935e-164	5.45963e-163	7.15808e-163	-4.93471e-164	-1.14811e-162	1.1723e-163	0
-4.50478e-164	-8.84749e-164	-4.63351e-163	2.15615e-163	3.79725e-163	2.41799e-164	-2.26844e-163	-4.61879e-163	2.87378e-163	2.48998e-164	1.05505e-162	6.66029e-163	1.14416e-164	2.5006e-163	1.37842e-162	-7.02581e-163	4.30871e-163	1.33165e-163	-8.6901e-163	-9.92706e-164	2.82435e-164	-2.1885e-163	6.21826e-163	9.43448e-164	-1.12935e-164	5.45963e-163	7.15808e-163	-4.93471e-164	-1.14811e-162	1.1723e-163	0
-4.50478e-164	-8.84749e-164	-4.63351e-163	2.15615e-163	3.79725e-163	2.41799e-164	-2.26844e-163	-4.61879e-163	2.87378e-163	2.48998e-164	1.05505e-162	6.66029e-163	1.14416e-164	2.5006e-163	1.37842e-162	-7.02581e-163	4.30871e-163	1.33165e-163	-8.6901e-163	-9.92706e-164	2.82435e-164	-2.1885e-163	6.21826e-163	9.43448e-164	-1.12935e-164	5.45963e-163	7.15808e-163	-4.93471e-164	-1.14811e-162	1.1723e-163	0
-4.50478e-164	-8.84749e-164	-4.63351e-163	2.15615e-163	3.79725e-163	2.41799e-164	-2.26844e-163	-4.61879e-163	2.87378e-163	2.48998e-164	1.05505e-162	6.66029e-163	1.14416e-164	2.5006e-163	1.37842e-162	-7.02581e-163	4.30871e-163	1.33165e-163	-8.6901e-163	-9.92706e-164	2.82435e-164	-2.1885e-163	6.21826e-163	9.43448e-164	-1.12935e-164	5.45963e-163	7.15808e-163	-4.93471e-164	-1.14811e-162	1.1723e-163	0
-4.50478e-164	-8.84749e-164	-4.63351e-163	2.15615e-163	3.79725e-163	2.41799e-164	-2.26844e-163	-4.61879e-163	2.87378e-163	2.48998e-164	1.05505e-162	6.66029e-163	1.14416e-164	2.5006e-163	1.37842e-162	-7.02581e-163	4.30871e-163	1.33165e-163	-8.6901e-163	-9.92706e-164	2.82435e-164	-2.1885e-163	6.21826e-163	9.43448e-164	-1.12935e-164	5.45963e-163	7.15808e-163	-4.93471e-164	-1.14811e-162	1.1723e-163	0
-4.50478e-164	-8.84749e-164	-4.63351e-163	2.15615e-163	3.79725e-163	2.41799e-164	-2.26844e-163	-4.61879e-163	2.87378e-163	2.48998e-164	1.05505e-162	6.66029e-163	1.14416e-164	2.5006e-163	1.37842e-162	-7.02581e-163	4.30871e-163	1.33165e-163	-8.6901e-163	-9.92706e-164	2.82435e-164	-2.1885e-163	6.21826e-163	9.43448e-164	-1.12935e-164	5.45963e-163	7.15808e-163	-4.93471e-164	-1.14811e-162	1.1723e-163	0
-4.50478e-164	-8.84749e-164	-4.63351e-163	2.15615e-163	3.79725e-163	2.41799e-164	-2.26844e-163	-4.61879e-163	2.87378e-163	2.48998e-164	1.05505e-162	6.66029e-163	1.14416e-164	2.5006e-163	1.37842e-162	-7.02581e-163	4.30871e-163	1.33165e-163	-8.6901e-163	-9.92706e-164	2.82435e-164	-2.1885e-163	6.21826e-163	9.43448e-164	-1.12935e-164	5.45963e-163	7.15808e-163	-4.93471e-164	-1.14811e-162	1.1723e-163	0
-4.50478e-164	-8.84749e-164	-4.63351e-163	2.15615e-163	3.79725e-163	2.41799e-164	-2.26844e-163	-4.61879e-163	2.87378e-163	2.48998e-164	1.05505e-162	6.66029e-163	1.14416e-164	2.5006e-163	1.37842e-162	-7.02581e-163	4.30871e-163	1.33165e-163	-8.6901e-163	-9.92706e-164	2.82435e-164	-2.1885e-163	6.21826e-163	9.43448e-164	-1.12935e-164	5.45963e-163	7.15808e-163	-4.93471e-164	-1.14811e-162	1.1723e-163	0
-4.50478e-164	-8.84749e-164	-4.63351e-163	2.15615e-163	3.79725e-163	2.41799e-164	-2.26844e-163	-4.61879e-163	2.87378e-163	2.48998e-164	1.05505e-162	6.66029e-163	1.14416e-164	2.5006e-163	1.37842e-162	-7.02581e-163	4.30871e-163	1.33165e-163	-8.6901e-163	-9.92706e-164	2.82435e-164	-2.1885e-163	6.21826e-163	9.43448e-164	-1.12935e-164	5.45963e-163	7.15808e-163	-4.93471e-164	-1.14811e-162	1.1723e-163	0
-4.50478e-164	-8.84749e-164	-4.63351e-163	2.15615e-163	3.79725e-163	2.41799e-164	-2.26844e-163	-4.61879e-163	2.87378e-163	2.48998e-164	1.05505e-162	6.66029e-163	1.14416e-164	2.5006e-163	1.37842e-162	-7.02581e-163	4.30871e-163	1.33165e-163	-8.6901e-163	-9.92706e-164	2.82435e-164	-2.1885e-163	6.21826e-163	9.43448e-164	-1.12935e-164	5.45963e-163	7.15808e-163	-4.93471e-164	-1.14811e-162	1.1723e-163	0
-4.50478e-164	-8.84749e-164	-4.63351e-163	2.15615e-163	3.79725e-163	2.41799e-164	-2.26844e-163	-4.61879e-163	2.87378e-163	2.48998e-164	1.05505e-162	6.66029e-163	1.14416e-164	2.5006e-163	1.37842e-162	-7.02581e-163	4.30871e-163	1.33165e-163	-8.6901e-163	-9.92706e-164	2.82435e-164	-2.1885e-163	6.21826e-163	9.43448e-164	-1.12935e-164	5.45963e-163	7.15808e-163	-4.93471e-164	-1.14811e-162	1.1723e-163	0
-4.50478e-164	-8.84749e-164	-4.63351e-163	2.15615e-163	3.79725e-163	2.41799e-164	-2.26844e-163	-4.61879e-163	2.87378e-163	2.48998e-164	1.05505e-162	6.66029e-163	1.14416e-164	2.5006e-163	1.37842e-162	-7.02581e-163	4.30871e-163	1.33165e-163	-8.6901e-163	-9.92706e-164	2.82435e-164	-2.1885e-163	6.21826e-163	9.43448e-164	-1.12935e-164	5.45963e-163	7.15808e-163	-4.93471e-164	-1.14811e-162	1.1723e-163	0
-4.50478e-164	-8.84749e-164	-4.63351e-163	2.15615e-163	3.79725e-163	2.41799e-164	-2.26844e-163	-4.61879e-163	2.87378e-163	2.48998e-164	1.05505e-162	6.66029e-163	1.14416e-164	2.5006e-163	1.37842e-162	-7.02581e-163	4.30871e-163	1.33165e-163	-8.6901e-163	-9.92706e-164	2.82435e-164	-2.1885e-163	6.21826e-163	9.43448e-164	-1.12935e-164	5.45963e-163	7.15808e-163	-4.93471e-164	-1.14811e-162	1.1723e-163	0
-4.50478e-164	-8.84749e-164	-4.63351e-163	2.15615e-163	3.79725e-163	2.41799e-164	-2.26844e-163	-4.61879e-163	2.87378e-163	2.48998e-164	1.05505e-162	6.66029e-163	1.14416e-164	2.5006e-163	1.37842e-162	-7.02581e-163	4.30871e-163	1.33165e-163	-8.6901e-163	-9.92706e-164	2.82435e-164	-2.1885e-163	6.21826e-163	9.43448e-164	-1.12935e-164	5.45963e-163	7.15808e-163	-4.93471e-164	-1.14811e-162	1.1723e-163	0
-4.50478e-164	-8.84749e-164	-4.63351e-163	2.15615e-163	3.79725e-163	2.41799e-164	-2.26844e-163	-4.61879e-163	2.87378e-163	2.48998e-164	1.05505e-162	6.66029e-163	1.14416e-164	2.5006e-163	1.37842e-162	-7.02581e-163	4.30871e-163	1.33165e-163	-8.6901e-163	-9.92706e-164	2.82435e-164	-2.1885e-163	6.21826e-163	9.43448e-164	-1.12935e-164	5.45963e-163	7.15808e-163	-4.93471e-164	-1.14811e-162	1.1723e-163	0
-4.50478e-164	-8.84749e-164	-4.63351e-163	2.15615e-163	3.79725e-163	2.41799e-164	-2.26844e-163	-4.61879e-163	2.87378e-163	2.48998e-164	1.05505e-162	6.66029e-163	1.14416e-164	2.5006e-163	1.37842e-162	-7.02581e-163	4.30871e-163	1.33165e-163	-8.6901e-163	-9.92706e-164	2.82435e-164	-2.1885e-163	6.21826e-163	9.43448e-164	-1.12935e-164	5.45963e-163	7.15808e-163	-4.93471e-164	-1.14811e-162	1.1723e-163	0
-4.50478e-164	-8.84749e-164	-4.63351e-163	2.15615e-163	3.79725e-163	2.41799e-164	-2.26844e-163	-4.61879e-163	2.87378e-163	2.48998e-164	1.05505e-162	6.66029e-163	1.14416e-164	2.5006e-163	1.37842e-162	-7.02581e-163	4.30871e-163	1.33165e-163	-8.6901e-163	-9.92706e-164	2.82435e-164	-2.1885e-163	6.21826e-163	9.43448e-164	-1.12935e-164	5.45963e-163	7.15808e-163	-4.93471e-164	-1.14811e-162	1.1723e-163	0
-4.50478e-164	-8.84749e-164	-4.63351e-163	2.15615e-163	3.79725e-163	2.41799e-164	-2.26844e-163	-4.61879e-163	2.87378e-163	2.48998e-164	1.05505e-162	6.66029e-163	1.14416e-164	2.5006e-163	1.37842e-162	-7.02581e-163	4.30871e-163	1.33165e-163	-8.6901e-163	-9.92706e-164	2.82435e-164	-2.1885e-163	6.21826e-163	9.43448e-164	-1.12935e-164	5.45963e-163	7.15808e-163	-4.93471e-164	-1.14811e-162	1.1723e-163	0
-4.50478e-164	-8.84749e-164	-4.63351e-163	2.15615e-163	3.79725e-163	2.41799e-164	-2.26844e-163	-4.61879e-163	2.87378e-163	2.48998e-164	1.05505e-162	6.66029e-163	1.14416e-164	2.5006e-163	1.37842e-162	-7.02581e-163	4.30871e-163	1.33165e-163	-8.6901e-163	-9.92706e-164	2.82435e-164	-2.1885e-163	6.21826e-163	9.43448e-164	-1.12935e-164	5.45963e-163	7.15808e-163	-4.93471e-164	-1.14811e-162	1.1723e-163	0
-4.50478e-164	-8.84749e-164	-4.63351e-163	2.15615e-163	3.79725e-163	2.41799e-164	-2.26844e-163	-4.61879e-163	2.87378e-163	2.48998e-164	1.05505e-162	6.66029e-163	1.14416e-164	2.5006e-163	1.37842e-162	-7.02581e-163	4.30871e-163	1.33165e-163	-8.6901e-163	-9.92706e-164	2.82435e-164	-2.1885e-163	6.21826e-163	9.43448e-164	-1.12935e-164	5.45963e-163	7.15808e-163	-4.93471e-164	-1.14811e-162	1.1723e-163	0
-4.50478e-164	-8.84749e-164	-4.63351e-163	2.15615e-163	3.79725e-163	2.41799e-164	-2.26844e-163	-4.61879e-163	2.87378e-163	2.48998e-164	1.05505e-162	6.66029e-163	1.14416e-164	2.5006e-163	1.37842e-162	-7.02581e-163	4.30871e-163	1.33165e-163	-8.6901e-163	-9.92706e-164	2.82435e-164	-2.1885e-163	6.21826e-163	9.43448e-164	-1.12935e-164	5.45963e-163	7.15808e-163	-4.93471e-164	-1.14811e-162	1.1723e-163	0
-4.50478e-164	-8.84749e-164	-4.63351e-163	2.15615e-163	3.79725e-163	2.41799e-164	-2.26844e-163	-4.61879e-163	2.87378e-163	2.48998e-164	1.05505e-162	6.66029e-163	1.14416e-164	2.5006e-163	1.37842e-162	-7.02581e-163	4.30871e-163	1.33165e-163	-8.6901e-163	-9.92706e-164	2.82435e-164	-2.1885e-163	6.21826e-163	9.43448e-164	-1.12935e-164	5.45963e-163	7.15808e-163	-4.93471e-164	-1.14811e-162	1.1723e-163	0
-4.50478e-164	-8.84749e-164	-4.63351e-163	2.15615e-163	3.79725e-163	2.41799e-164	-2.26844e-163	-4.61879e-163	2.87378e-163	2.48998e-164	1.05505e-162	6.66029e-163	1.14416e-164	2.5006e-163	1.37842e-162	-7.02581e-163	4.30871e-163	1.33165e-163	-8.6901e-163	-9.92706e-164	2.82435e-164	-2.1885e-163	6.21826e-163	9.43448e-164	-1.12935e-164	5.45963e-163	7.15808e-163	-4.93471e-164	-1.14811e-162	1.1723e-163	0
-4.50478e-164	-8.84749e-164	-4.63351e-163	2.15615e-163	3.79725e-163	2.41799e-164	-2.26844e-163	-4.61879e-163	2.87378e-163	2.48998e-164	1.05505e-162	6.66029e-163	1.14416e-164	2.5006e-163	1.37842e-162	-7.02581e-163	4.30871e-163	1.33165e-163	-8.6901e-163	-9.92706e-164	2.82435e-164	-2.1885e-163	6.21826e-163	9.43448e-164	-1.12935e-164	5.45963e-163	7.15808e-163	-4.93471e-164	-1.14811e-162	1.1723e-163	0
-4.50478e-164	-8.84749e-164	-4.63351e-163	2.15615e-163	3.79725e-163	2.41799e-164	-2.26844e-163	-4.61879e-163	2.87378e-163	2.48998e-164	1.05505e-162	6.66029e-163	1.14416e-164	2.5006e-163	1.37842e-162	-7.02581e-163	4.30871e-163	1.33165e-163	-8.6901e-163	-9.92706e-164	2.82435e-164	-2.1885e-163	6.21826e-163	9.43448e-164	-1.12935e-164	5.45963e-163	7.15808e-163	-4.93471e-164	-1.14811e-162	1.1723e-163	0
-4.50478e-164	-8.84749e-164	-4.63351e-163	2.15615e-163	3.79725e-163	2.41799e-164	-2.26844e-163	-4.61879e-163	2.87378e-163	2.48998e-164	1.05505e-162	6.66029e-163	1.14416e-164	2.5006e-163	1.37842e-162	-7.02581e-163	4.30871e-163	1.33165e-163	-8.6901e-163	-9.92706e-164	2.82435e-164	-2.1885e-163	6.21826e-163	9.43448e-164	-1.12935e-164	5.45963e-163	7.15808e-163	-4.93471e-164	-1.14811e-162	1.1723e-163	0
-4.50478e-164	-8.84749e-164	-4.63351e-163	2.15615e-163	3.79725e-163	2.41799e-164	-2.26844e-163	-4.61879e-163	2.87378e-163	2.48998e-164	1.05505e-162	6.66029e-163	1.14416e-164	2.5006e-163	1.37842e-162	-7.02581e-163	4.30871e-163	1.33165e-163	-8.6901e-163	-9.92706e-164	2.82435e-164	-2.1885e-163	6.21826e-163	9.43448e-164	-1.12935e-164	5.45963e-163	7.15808e-163	-4.93471e-164	-1.14811e-162	1.1723e-163	0
-4.50478e-164	-8.84749e-164	-4.63351e-163	2.15615e-163	3.79725e-163	2.41799e-164	-2.26844e-163	-4.61879e-163	2.87378e-163	2.48998e-164	1.05505e-162	6.66029e-163	1.14416e-164	2.5006e-163	1.37842e-162	-7.02581e-163	4.30871e-163	1.33165e-163	-8.6901e-163	-9.92706e-164	2.82435e-164	-2.1885e-163	6.21826e-163	9.43448e-164	-1.12935e-164	5.45963e-163	7.15808e-163	-4.93471e-164	-1.14811e-162	1.1723e-163	0
-4.50478e-164	-8.84749e-164	-4.63351e-163	2.15615e-163	3.79725e-163	2.41799e-164	-2.26844e-163	-4.61879e-163	2.87378e-163	2.48998e-164	1.05505e-162	6.66029e-163	1.14416e-164	2.5006e-163	1.37842e-162	-7.02581e-163	4.30871e-163	1.33165e-163	-8.6901e-163	-9.92706e-164	2.82435e-164	-2.1885e-163	6.21826e-163	9.43448e-164	-1.12935e-164	5.45963e-163	7.15808e-163	-4.93471e-164	-1.14811e-162	1.1723e-163	0
-4.50478e-164	-8.84749e-164	-4.63351e-163	2.15615e-163	3.79725e-163	2.41799e-164	-2.26844e-163	-4.61879e-163	2.87378e-163	2.48998e-164	1.05505e-162	6.66029e-163	1.14416e-164	2.5006e-163	1.37842e-162	-7.02581e-163	4.30871e-163	1.33165e-163	-8.6901e-163	-9.92706e-164	2.82435e-164	-2.1885e-163	6.21826e-163	9.43448e-164	-1.12935e-164	5.45963e-163	7.15808e-163	-4.93471e-164	-1.14811e-162	1.1723e-163	0
-4.50478e-164	-8.84749e-164	-4.63351e-163	2.15615e-163	3.79725e-163	2.41799e-164	-2.26844e-163	-4.61879e-163	2.87378e-163	2.48998e-164	1.05505e-162	6.66029e-163	1.14416e-164	2.5006e-163	1.37842e-162	-7.02581e-163	4.30871e-163	1.33165e-163	-8.6901e-163	-9.92706e-164	2.82435e-164	-2.1885e-163	6.21826e-163	9.43448e-164	-1.12935e-164	5.45963e-163	7.15808e-163	-4.93471e-164	-1.14811e-162	1.1723e-163	0
-4.50478e-164	-8.84749e-164	-4.63351e-163	2.15615e-163	3.79725e-163	2.41799e-164	-2.26844e-163	-4.61879e-163	2.87378e-163	2.48998e-164	1.05505e-162	6.66029e-163	1.14416e-164	2.5006e-163	1.37842e-162	-7.02581e-163	4.30871e-163	1.33165e-163	-8.6901e-163	-9.92706e-164	2.82435e-164	-2.1885e-163	6.21826e-163	9.43448e-164	-1.12935e-164	5.45963e-163	7.15808e-163	-4.93471e-164	-1.14811e-162	1.1723e-163	0
-4.50478e-164	-8.84749e-164	-4.63351e-163	2.15615e-163	3.79725e-163	2.41799e-164	-2.26844e-163	-4.61879e-163	2.87378e-163	2.48998e-164	1.05505e-162	6.66029e-163	1.14416e-164	2.5006e-163	1.37842e-162	-7.02581e-163	4.30871e-163	1.33165e-163	-8.6901e-163	-9.92706e-164	2.82435e-164	-2.1885e-163	6.21826e-163	9.43448e-164	-1.12935e-164	5.45963e-163	7.15808e-163	-4.93471e-164	-1.14811e-162	1.1723e-163	0
-4.50478e-164	-8.84749e-164	-4.63351e-163	2.15615e-163	3.79725e-163	2.41799e-164	-2.26844e-163	-4.61879e-163	2.87378e-163	2.48998e-164	1.05505e-162	6.66029e-163	1.14416e-164	2.5006e-163	1.37842e-162	-7.02581e-163	4.30871e-163	1.33165e-163	-8.6901e-163	-9.92706e-164	2.82435e-164	-2.1885e-163	6.21826e-163	9.43448e-164	-1.12935e-164	5.45963e-163	7.15808e-163	-4.93471e-164	-1.14811e-162	1.1723e-163	0
-4.50478e-164	-8.84749e-164	-4.63351e-163	2.15615e-163	3.79725e-163	2.41799e-164	-2.26844e-163	-4.61879e-163	2.87378e-163	2.48998e-164	1.05505e-162	6.66029e-163	1.14416e-164	2.5006e-163	1.37842e-162	-7.02581e-163	4.30871e-163	1.33165e-163	-8.6901e-163	-9.92706e-164	2.82435e-164	-2.1885e-163	6.21826e-163	9.43448e-164	-1.12935e-164	5.45963e-163	7.15808e-163	-4.93471e-164	-1.14811e-162	1.1723e-163	0
-4.50478e-164	-8.84749e-164	-4.63351e-163	2.15615e-163	3.79725e-163	2.41799e-164	-2.26844e-163	-4.61879e-163	2.87378e-163	2.48998e-164	1.05505e-162	6.66029e-163	1.14416e-164	2.5006e-163	1.37842e-162	-7.02581e-163	4.30871e-163	1.33165e-163	-8.6901e-163	-9.92706e-164	2.82435e-164	-2.1885e-163	6.21826e-163	9.43448e-164	-1.12935e-164	5.45963e-163	7.15808e-163	-4.93471e-164	-1.14811e-162	1.1723e-163	0
-4.50478e-164	-8.84749e-164	-4.63351e-163	2.15615e-163	3.79725e-163	2.41799e-164	-2.26844e-163	-4.61879e-163	2.87378e-163	2.48998e-164	1.05505e-162	6.66029e-163	1.14416e-164	2.5006e-163	1.37842e-162	-7.02581e-163	4.30871e-163	1.33165e-163	-8.6901e-163	-9.92706e-164	2.82435e-164	-2.1885e-163	6.21826e-163	9.43448e-164	-1.12935e-164	5.45963e-163	7.15808e-163	-4.93471e-164	-1.14811e-162	1.1723e-163	0
-4.50478e-164	-8.84749e-164	-4.63351e-163	2.15615e-163	3.79725e-163	2.41799e-164	-2.26844e-163	-4.61879e-163	2.87378e-163	2.48998e-164	1.05505e-162	6.66029e-163	1.14416e-164	2.5006e-163	1.37842e-162	-7.02581e-163	4.30871e-163	1.33165e-163	-8.6901e-163	-9.92706e-164	2.82435e-164	-2.1885e-163	6.21826e-163	9.43448e-164	-1.12935e-164	5.45963e-163	7.15808e-163	-4.93471e-164	-1.14811e-162	1.1723e-163	0
-4.50478e-164	-8.84749e-164	-4.63351e-163	2.15615e-163	3.79725e-163	2.41799e-164	-2.26844e-163	-4.61879e-163	2.87378e-163	2.48998e-164	1.05505e-162	6.66029e-163	1.14416e-164	2.5006e-163	1.37842e-162	-7.02581e-163	4.30871e-163	1.33165e-163	-8.6901e-163	-9.92706e-164	2.82435e-164	-2.1885e-163	6.21826e-163	9.43448e-164	-1.12935e-164	5.45963e-163	7.15808e-163	-4.93471e-164	-1.14811e-162	1.1723e-163	0
-4.50478e-164	-8.84749e-164	-4.63351e-163	2.15615e-163	3.79725e-163	2.41799e-164	-2.26844e-163	-4.61879e-163	2.87378e-163	2.48998e-164	1.05505e-162	6.66029e-163	1.14416e-164	2.5006e-163	1.37842e-162	-7.02581e-163	4.30871e-163	1.33165e-163	-8.6901e-163	-9.92706e-164	2.82435e-164	-2.1885e-163	6.21826e-163	9.43448e-164	-1.12935e-164	5.45963e-163	7.15808e-163	-4.93471e-164	-1.14811e-162	1.1723e-163	0
-4.50478e-164	-8.84749e-164	-4.63351e-163	2.15615e-163	3.79725e-163	2.41799e-164	-2.26844e-163	-4.61879e-163	2.87378e-163	2.48998e-164	1.05505e-162	6.66029e-163	1.14416e-164	2.5006e-163	1.37842e-162	-7.02581e-163	4.30871e-163	1.33165e-163	-8.6901e-163	-9.92706e-164	2.82435e-164	-2.1885e-163	6.21826e-163	9.43448e-164	-1.12935e-164	5.45963e-163	7.15808e-163	-4.93471e-164	-1.14811e-162	1.1723e-163	0
-4.50478e-164	-8.84749e-164	-4.63351e-163	2.15615e-163	3.79725e-163	2.41799e-164	-2.26844e-163	-4.61879e-163	2.87378e-163	2.48998e-164	1.05505e-162	6.66029e-163	1.14416e-164	2.5006e-163	1.37842e-162	-7.02581e-163	4.30871e-163	1.33165e-163	-8.6901e-163	-9.92706e-164	2.82435e-164	-2.1885e-163	6.21826e-163	9.43448e-164	-1.12935e-164	5.45963e-163	7.15808e-163	-4.93471e-164	-1.14811e-162	1.1723e-163	0
-4.50478e-164	-8.84749e-164	-4.63351e-163	2.15615e-163	3.79725e-163	2.41799e-164	-2.26844e-163	-4.61879e-163	2.87378e-163	2.48998e-164	1.05505e-162	6.66029e-163	1.14416e-164	2.5006e-163	1.37842e-162	-7.02581e-163	4.30871e-163	1.33165e-163	-8.6901e-163	-9.92706e-164	2.82435e-164	-2.1885e-163	6.21826e-163	9.43448e-164	-1.12935e-164	5.45963e-163	7.15808e-163	-4.93471e-164	-1.14811e-162	1.1723e-163	0
-4.50478e-164	-8.84749e-164	-4.63351e-163	2.15615e-163	3.79725e-163	2.41799e-164	-2.26844e-163	-4.61879e-163	2.87378e-163	2.48998e-164	1.05505e-162	6.66029e-163	1.14416e-164	2.5006e-163	1.37842e-162	-7.02581e-163	4.30871e-163	1.33165e-163	-8.6901e-163	-9.92706e-164	2.82435e-164	-2.1885e-163	6.21826e-163	9.43448e-164	-1.12935e-164	5.45963e-163	7.15808e-163	-4.93471e-164	-1.14811e-162	1.1723e-163	0
-4.50478e-164	-8.84749e-164	-4.63351e-163	2.15615e-163	3.79725e-163	2.41799e-164	-2.26844e-163	-4.61879e-163	2.87378e-163	2.48998e-164	1.05505e-162	6.66029e-163	1.14416e-164	2.5006e-163	1.37842e-162	-7.02581e-163	4.30871e-163	1.33165e-163	-8.6901e-163	-9.92706e-164	2.82435e-164	-2.1885e-163	6.21826e-163	9.43448e-164	-1.12935e-164	5.45963e-163	7.15808e-163	-4.93471e-164	-1.14811e-162	1.1723e-163	0
-4.50478e-164	-8.84749e-164	-4.63351e-163	2.15615e-163	3.79725e-163	2.41799e-164	-2.26844e-163	-4.61879e-163	2.87378e-163	2.48998e-164	1.05505e-162	6.66029e-163	1.14416e-164	2.5006e-163	1.37842e-162	-7.02581e-163	4.30871e-163	1.33165e-163	-8.6901e-163	-9.92706e-164	2.82435e-164	-2.1885e-163	6.21826e-163	9.43448e-164	-1.12935e-164	5.45963e-163	7.15808e-163	-4.93471e-164	-1.14811e-162	1.1723e-163	0
-4.50478e-164	-8.84749e-164	-4.63351e-163	2.15615e-163	3.79725e-163	2.41799e-164	-2.26844e-163	-4.61879e-163	2.87378e-163	2.48998e-164	1.05505e-162	6.66029e-163	1.14416e-164	2.5006e-163	1.37842e-162	-7.02581e-163	4.30871e-163	1.33165e-163	-8.6901e-163	-9.92706e-164	2.82435e-164	-2.1885e-163	6.21826e-163	9.43448e-164	-1.12935e-164	5.45963e-163	7.15808e-163	-4.93471e-164	-1.14811e-162	1.1723e-163	0
-4.50478e-164	-8.84749e-164	-4.63351e-163	2.15615e-163	3.79725e-163	2.41799e-164	-2.26844e-163	-4.61879e-163	2.87378e-163	2.48998e-164	1.05505e-162	6.66029e-163	1.14416e-164	2.5006e-163	1.37842e-162	-7.02581e-163	4.30871e-163	1.33165e-163	-8.6901e-163	-9.92706e-164	2.82435e-164	-2.1885e-163	6.21826e-163	9.43448e-164	-1.12935e-164	5.45963e-163	7.15808e-163	-4.93471e-164	-1.14811e-162	1.1723e-163	0
-4.50478e-164	-8.84749e-164	-4.63351e-163	2.15615e-163	3.79725e-163	2.41799e-164	-2.26844e-163	-4.61879e-163	2.87378e-163	2.48998e-164	1.05505e-162	6.66029e-163	1.14416e-164	2.5006e-163	1.37842e-162	-7.02581e-163	4.30871e-163	1.33165e-163	-8.6901e-163	-9.92706e-164	2.82435e-164	-2.1885e-163	6.21826e-163	9.43448e-164	-1.12935e-164	5.45963e-163	7.15808e-163	-4.93471e-164	-1.14811e-162	1.1723e-163	0
-4.50478e-164	-8.84749e-164	-4.63351e-163	2.15615e-163	3.79725e-163	2.41799e-164	-2.26844e-163	-4.61879e-163	2.87378e-163	2.48998e-164	1.05505e-162	6.66029e-163	1.14416e-164	2.5006e-163	1.37842e-162	-7.02581e-163	4.30871e-163	1.33165e-163	-8.6901e-163	-9.92706e-164	2.82435e-164	-2.1885e-163	6.21826e-163	9.43448e-164	-1.12935e-164	5.45963e-163	7.15808e-163	-4.93471e-164	-1.14811e-162	1.1723e-163	0
-4.50478e-164	-8.84749e-164	-4.63351e-163	2.15615e-163	3.79725e-163	2.41799e-164	-2.26844e-163	-4.61879e-163	2.87378e-163	2.48998e-164	1.05505e-162	6.66029e-163	1.14416e-164	2.5006e-163	1.37842e-162	-7.02581e-163	4.30871e-163	1.33165e-163	-8.6901e-163	-9.92706e-164	2.82435e-164	-2.1885e-163	6.21826e-163	9.43448e-164	-1.12935e-164	5.45963e-163	7.15808e-163	-4.93471e-164	-1.14811e-162	1.1723e-163	0
-4.50478e-164	-8.84749e-164	-4.63351e-163	2.15615e-163	3.79725e-163	2.41799e-164	-2.26844e-163	-4.61879e-163	2.87378e-163	2.48998e-164	1.05505e-162	6.66029e-163	1.14416e-164	2.5006e-163	1.37842e-162	-7.02581e-163	4.30871e-163	1.33165e-163	-8.6901e-163	-9.92706e-164	2.82435e-164	-2.1885e-163	6.21826e-163	9.43448e-164	-1.12935e-164	5.45963e-163	7.15808e-163	-4.93471e-164	-1.14811e-162	1.1723e-163	0
-4.50478e-164	-8.84749e-164	-4.63351e-163	2.15615e-163	3.79725e-163	2.41799e-164	-2.26844e-163	-4.61879e-163	2.87378e-163	2.48998e-164	1.05505e-162	6.66029e-163	1.14416e-164	2.5006e-163	1.37842e-162	-7.02581e-163	4.30871e-163	1.33165e-163	-8.6901e-163	-9.92706e-164	2.82435e-164	-2.1885e-163	6.21826e-163	9.43448e-164	-1.12935e-164	5.45963e-163	7.15808e-163	-4.93471e-164	-1.14811e-162	1.1723e-163	0
-4.50478e-164	-8.84749e-164	-4.63351e-163	2.15615e-163	3.79725e-163	2.41799e-164	-2.26844e-163	-4.61879e-163	2.87378e-163	2.48998e-164	1.05505e-162	6.66029e-163	1.14416e-164	2.5006e-163	1.37842e-162	-7.02581e-163	4.30871e-163	1.33165e-163	-8.6901e-163	-9.92706e-164	2.82435e-164	-2.1885e-163	6.21826e-163	9.43448e-164	-1.12935e-164	5.45963e-163	7.15808e-163	-4.93471e-164	-1.14811e-162	1.1723e-163	0
-4.50478e-164	-8.84749e-164	-4.63351e-163	2.15615e-163	3.79725e-163	2.41799e-164	-2.26844e-163	-4.61879e-163	2.87378e-163	2.48998e-164	1.05505e-162	6.66029e-163	1.14416e-164	2.5006e-163	1.37842e-162	-7.02581e-163	4.30871e-163	1.33165e-163	-8.6901e-163	-9.92706e-164	2.82435e-164	-2.1885e-163	6.21826e-163	9.43448e-164	-1.12935e-164	5.45963e-163	7.15808e-163	-4.93471e-164	-1.14811e-162	1.1723e-163	0
-4.50478e-164	-8.84749e-164	-4.63351e-163	2.15615e-163	3.79725e-163	2.41799e-164	-2.26844e-163	-4.61879e-163	2.87378e-163	2.48998e-164	1.05505e-162	6.66029e-163	1.14416e-164	2.5006e-163	1.37842e-162	-7.02581e-163	4.30871e-163	1.33165e-163	-8.6901e-163	-9.92706e-164	2.82435e-164	-2.1885e-163	6.21826e-163	9.43448e-164	-1.12935e-164	5.45963e-163	7.15808e-163	-4.93471e-164	-1.14811e-162	1.1723e-163	0
-4.50478e-164	-8.84749e-164	-4.63351e-163	2.15615e-163	3.79725e-163	2.41799e-164	-2.26844e-163	-4.61879e-163	2.87378e-163	2.48998e-164	1.05505e-162	6.66029e-163	1.14416e-164	2.5006e-163	1.37842e-162	-7.02581e-163	4.30871e-163	1.33165e-163	-8.6901e-163	-9.92706e-164	2.82435e-164	-2.1885e-163	6.21826e-163	9.43448e-164	-1.12935e-164	5.45963e-163	7.15808e-163	-4.93471e-164	-1.14811e-162	1.1723e-163	0
-4.50478e-164	-8.84749e-164	-4.63351e-163	2.15615e-163	3.79725e-163	2.41799e-164	-2.26844e-163	-4.61879e-163	2.87378e-163	2.48998e-164	1.05505e-162	6.66029e-163	1.14416e-164	2.5006e-163	1.37842e-162	-7.02581e-163	4.30871e-163	1.33165e-163	-8.6901e-163	-9.92706e-164	2.82435e-164	-2.1885e-163	6.21826e-163	9.43448e-164	-1.12935e-164	5.45963e-163	7.15808e-163	-4.93471e-164	-1.14811e-162	1.1723e-163	0
-4.50478e-164	-8.84749e-164	-4.63351e-163	2.15615e-163	3.79725e-163	2.41799e-164	-2.26844e-163	-4.61879e-163	2.87378e-163	2.48998e-164	1.05505e-162	6.66029e-163	1.14416e-164	2.5006e-163	1.37842e-162	-7.02581e-163	4.30871e-163	1.33165e-163	-8.6901e-163	-9.92706e-164	2.82435e-164	-2.1885e-163	6.21826e-163	9.43448e-164	-1.12935e-164	5.45963e-163	7.15808e-163	-4.93471e-164	-1.14811e-162	1.1723e-163	0
-4.50478e-164	-8.84749e-164	-4.63351e-163	2.15615e-163	3.79725e-163	2.41799e-164	-2.26844e-163	-4.61879e-163	2.87378e-163	2.48998e-164	1.05505e-162	6.66029e-163	1.14416e-164	2.5006e-163	1.37842e-162	-7.02581e-163	4.30871e-163	1.33165e-163	-8.6901e-163	-9.92706e-164	2.82435e-164	-2.1885e-163	6.21826e-163	9.43448e-164	-1.12935e-164	5.45963e-163	7.15808e-163	-4.93471e-164	-1.14811e-162	1.1723e-163	0
-4.50478e-164	-8.84749e-164	-4.63351e-163	2.15615e-163	3.79725e-163	2.41799e-164	-2.26844e-163	-4.61879e-163	2.87378e-163	2.48998e-164	1.05505e-162	6.66029e-163	1.14416e-164	2.5006e-163	1.37842e-162	-7.02581e-163	4.30871e-163	1.33165e-163	-8.6901e-163	-9.92706e-164	2.82435e-164	-2.1885e-163	6.21826e-163	9.43448e-164	-1.12935e-164	5.45963e-163	7.15808e-163	-4.93471e-164	-1.14811e-162	1.1723e-163	0
-4.50478e-164	-8.84749e-164	-4.63351e-163	2.15615e-163	3.79725e-163	2.41799e-164	-2.26844e-163	-4.61879e-163	2.87378e-163	2.48998e-164	1.05505e-162	6.66029e-163	1.14416e-164	2.5006e-163	1.37842e-162	-7.02581e-163	4.30871e-163	1.33165e-163	-8.6901e-163	-9.92706e-164	2.82435e-164	-2.1885e-163	6.21826e-163	9.43448e-164	-1.12935e-164	5.45963e-163	7.15808e-163	-4.93471e-164	-1.14811e-162	1.1723e-163	0
-4.50478e-164	-8.84749e-164	-4.63351e-163	2.15615e-163	3.79725e-163	2.41799e-164	-2.26844e-163	-4.61879e-163	2.87378e-163	2.48998e-164	1.05505e-162	6.66029e-163	1.14416e-164	2.5006e-163	1.37842e-162	-7.02581e-163	4.30871e-163	1.33165e-163	-8.6901e-163	-9.92706e-164	2.82435e-164	-2.1885e-163	6.21826e-163	9.43448e-164	-1.12935e-164	5.45963e-163	7.15808e-163	-4.93471e-164	-1.14811e-162	1.1723e-163	0
-4.50478e-164	-8.84749e-164	-4.63351e-163	2.15615e-163	3.79725e-163	2.41799e-164	-2.26844e-163	-4.61879e-163	2.87378e-163	2.48998e-164	1.05505e-162	6.66029e-163	1.14416e-164	2.5006e-163	1.37842e-162	-7.02581e-163	4.30871e-163	1.33165e-163	-8.6901e-163	-9.92706e-164	2.82435e-164	-2.1885e-163	6.21826e-163	9.43448e-164	-1.12935e-164	5.45963e-163	7.15808e-163	-4.93471e-164	-1.14811e-162	1.1723e-163	0
-4.50478e-164	-8.84749e-164	-4.63351e-163	2.15615e-163	3.79725e-163	2.41799e-164	-2.26844e-163	-4.61879e-163	2.87378e-163	2.48998e-164	1.05505e-162	6.66029e-163	1.14416e-164	2.5006e-163	1.37842e-162	-7.02581e-163	4.30871e-163	1.33165e-163	-8.6901e-163	-9.92706e-164	2.82435e-164	-2.1885e-163	6.21826e-163	9.43448e-164	-1.12935e-164	5.45963e-163	7.15808e-163	-4.93471e-164	-1.14811e-162	1.1723e-163	0
-4.50478e-164	-8.84749e-164	-4.63351e-163	2.15615e-163	3.79725e-163	2.41799e-164	-2.26844e-163	-4.61879e-163	2.87378e-163	2.48998e-164	1.05505e-162	6.66029e-163	1.14416e-164	2.5006e-163	1.37842e-162	-7.02581e-163	4.30871e-163	1.33165e-163	-8.6901e-163	-9.92706e-164	2.82435e-164	-2.1885e-163	6.21826e-163	9.43448e-164	-1.12935e-164	5.45963e-163	7.15808e-163	-4.93471e-164	-1.14811e-162	1.1723e-163	0
-4.50478e-164	-8.84749e-164	-4.63351e-163	2.15615e-163	3.79725e-163	2.41799e-164	-2.26844e-163	-4.61879e-163	2.87378e-163	2.48998e-164	1.05505e-162	6.66029e-163	1.14416e-164	2.5006e-163	1.37842e-162	-7.02581e-163	4.30871e-163	1.33165e-163	-8.6901e-163	-9.92706e-164	2.82435e-164	-2.1885e-163	6.21826e-163	9.43448e-164	-1.12935e-164	5.45963e-163	7.15808e-163	-4.93471e-164	-1.14811e-162	1.1723e-163	0
-4.50478e-164	-8.84749e-164	-4.63351e-163	2.15615e-163	3.79725e-163	2.41799e-164	-2.26844e-163	-4.61879e-163	2.87378e-163	2.48998e-164	1.05505e-162	6.66029e-163	1.14416e-164	2.5006e-163	1.37842e-162	-7.02581e-163	4.30871e-163	1.33165e-163	-8.6901e-163	-9.92706e-164	2.82435e-164	-2.1885e-163	6.21826e-163	9.43448e-164	-1.12935e-164	5.45963e-163	7.15808e-163	-4.93471e-164	-1.14811e-162	1.1723e-163	0
-4.50478e-164	-8.84749e-164	-4.63351e-163	2.15615e-163	3.79725e-163	2.41799e-164	-2.26844e-163	-4.61879e-163	2.87378e-163	2.48998e-164	1.05505e-162	6.66029e-163	1.14416e-164	2.5006e-163	1.37842e-162	-7.02581e-163	4.30871e-163	1.33165e-163	-8.6901e-163	-9.92706e-164	2.82435e-164	-2.1885e-163	6.21826e-163	9.43448e-164	-1.12935e-164	5.45963e-163	7.15808e-163	-4.93471e-164	-1.14811e-162	1.1723e-163	0
-4.50478e-164	-8.84749e-164	-4.63351e-163	2.15615e-163	3.79725e-163	2.41799e-164	-2.26844e-163	-4.61879e-163	2.87378e-163	2.48998e-164	1.05505e-162	6.66029e-163	1.14416e-164	2.5006e-163	1.37842e-162	-7.02581e-163	4.30871e-163	1.33165e-163	-8.6901e-163	-9.92706e-164	2.82435e-164	-2.1885e-163	6.21826e-163	9.43448e-164	-1.12935e-164	5.45963e-163	7.15808e-163	-4.93471e-164	-1.14811e-162	1.1723e-163	0
-4.50478e-164	-8.84749e-164	-4.63351e-163	2.15615e-163	3.79725e-163	2.41799e-164	-2.26844e-163	-4.61879e-163	2.87378e-163	2.48998e-164	1.05505e-162	6.66029e-163	1.14416e-164	2.5006e-163	1.37842e-162	-7.02581e-163	4.30871e-163	1.33165e-163	-8.6901e-163	-9.92706e-164	2.82435e-164	-2.1885e-163	6.21826e-163	9.43448e-164	-1.12935e-164	5.45963e-163	7.15808e-163	-4.93471e-164	-1.14811e-162	1.1723e-163	0
-4.50478e-164	-8.84749e-164	-4.63351e-163	2.15615e-163	3.79725e-163	2.41799e-164	-2.26844e-163	-4.61879e-163	2.87378e-163	2.48998e-164	1.05505e-162	6.66029e-163	1.14416e-164	2.5006e-163	1.37842e-162	-7.02581e-163	4.30871e-163	1.33165e-163	-8.6901e-163	-9.92706e-164	2.82435e-164	-2.1885e-163	6.21826e-163	9.43448e-164	-1.12935e-164	5.45963e-163	7.15808e-163	-4.93471e-164	-1.14811e-162	1.1723e-163	0
-4.50478e-164	-8.84749e-164	-4.63351e-163	2.15615e-163	3.79725e-163	2.41799e-164	-2.26844e-163	-4.61879e-163	2.87378e-163	2.48998e-164	1.05505e-162	6.66029e-163	1.14416e-164	2.5006e-163	1.37842e-162	-7.02581e-163	4.30871e-163	1.33165e-163	-8.6901e-163	-9.92706e-164	2.82435e-164	-2.1885e-163	6.21826e-163	9.43448e-164	-1.12935e-164	5.45963e-163	7.15808e-163	-4.93471e-164	-1.14811e-162	1.1723e-163	0
-4.50478e-164	-8.84749e-164	-4.63351e-163	2.15615e-163	3.79725e-163	2.41799e-164	-2.26844e-163	-4.61879e-163	2.87378e-163	2.48998e-164	1.05505e-162	6.66029e-163	1.14416e-164	2.5006e-163	1.37842e-162	-7.02581e-163	4.30871e-163	1.33165e-163	-8.6901e-163	-9.92706e-164	2.82435e-164	-2.1885e-163	6.21826e-163	9.43448e-164	-1.12935e-164	5.45963e-163	7.15808e-163	-4.93471e-164	-1.14811e-162	1.1723e-163	0
-4.50478e-164	-8.84749e-164	-4.63351e-163	2.15615e-163	3.79725e-163	2.41799e-164	-2.26844e-163	-4.61879e-163	2.87378e-163	2.48998e-164	1.05505e-162	6.66029e-163	1.14416e-164	2.5006e-163	1.37842e-162	-7.02581e-163	4.30871e-163	1.33165e-163	-8.6901e-163	-9.92706e-164	2.82435e-164	-2.1885e-163	6.21826e-163	9.43448e-164	-1.12935e-164	5.45963e-163	7.15808e-163	-4.93471e-164	-1.14811e-162	1.1723e-163	0
-4.50478e-164	-8.84749e-164	-4.63351e-163	2.15615e-163	3.79725e-163	2.41799e-164	-2.26844e-163	-4.61879e-163	2.87378e-163	2.48998e-164	1.05505e-162	6.66029e-163	1.14416e-164	2.5006e-163	1.37842e-162	-7.02581e-163	4.30871e-163	1.33165e-163	-8.6901e-163	-9.92706e-164	2.82435e-164	-2.1885e-163	6.21826e-163	9.43448e-164	-1.12935e-164	5.45963e-163	7.15808e-163	-4.93471e-164	-1.14811e-162	1.1723e-163	0
-4.50478e-164	-8.84749e-164	-4.63351e-163	2.15615e-163	3.79725e-163	2.41799e-164	-2.26844e-163	-4.61879e-163	2.87378e-163	2.48998e-164	1.05505e-162	6.66029e-163	1.14416e-164	2.5006e-163	1.37842e-162	-7.02581e-163	4.30871e-163	1.33165e-163	-8.6901e-163	-9.92706e-164	2.82435e-164	-2.1885e-163	6.21826e-163	9.43448e-164	-1.12935e-164	5.45963e-163	7.15808e-163	-4.93471e-164	-1.14811e-162	1.1723e-163	0
-4.50478e-164	-8.84749e-164	-4.63351e-163	2.15615e-163	3.79725e-163	2.41799e-164	-2.26844e-163	-4.61879e-163	2.87378e-163	2.48998e-164	1.05505e-162	6.66029e-163	1.14416e-164	2.5006e-163	1.37842e-162	-7.02581e-163	4.30871e-163	1.33165e-163	-8.6901e-163	-9.92706e-164	2.82435e-164	-2.1885e-163	6.21826e-163	9.43448e-164	-1.12935e-164	5.45963e-163	7.15808e-163	-4.93471e-164	-1.14811e-162	1.1723e-163	0
-4.50478e-164	-8.84749e-164	-4.63351e-163	2.15615e-163	3.79725e-163	2.41799e-164	-2.26844e-163	-4.61879e-163	2.87378e-163	2.48998e-164	1.05505e-162	6.66029e-163	1.14416e-164	2.5006e-163	1.37842e-162	-7.02581e-163	4.30871e-163	1.33165e-163	-8.6901e-163	-9.92706e-164	2.82435e-164	-2.1885e-163	6.21826e-163	9.43448e-164	-1.12935e-164	5.45963e-163	7.15808e-163	-4.93471e-164	-1.14811e-162	1.1723e-163	0
-4.50478e-164	-8.84749e-164	-4.63351e-163	2.15615e-163	3.79725e-163	2.41799e-164	-2.26844e-163	-4.61879e-163	2.87378e-163	2.48998e-164	1.05505e-162	6.66029e-163	1.14416e-164	2.5006e-163	1.37842e-162	-7.02581e-163	4.30871e-163	1.33165e-163	-8.6901e-163	-9.92706e-164	2.82435e-164	-2.1885e-163	6.21826e-163	9.43448e-164	-1.12935e-164	5.45963e-163	7.15808e-163	-4.93471e-164	-1.14811e-162	1.1723e-163	0
-4.50478e-164	-8.84749e-164	-4.63351e-163	2.15615e-163	3.79725e-163	2.41799e-164	-2.26844e-163	-4.61879e-163	2.87378e-163	2.48998e-164	1.05505e-162	6.66029e-163	1.14416e-164	2.5006e-163	1.37842e-162	-7.02581e-163	4.30871e-163	1.33165e-163	-8.6901e-163	-9.92706e-164	2.82435e-164	-2.1885e-163	6.21826e-163	9.43448e-164	-1.12935e-164	5.45963e-163	7.15808e-163	-4.93471e-164	-1.14811e-162	1.1723e-163	0
-4.50478e-164	-8.84749e-164	-4.63351e-163	2.15615e-163	3.79725e-163	2.41799e-164	-2.26844e-163	-4.61879e-163	2.87378e-163	2.48998e-164	1.05505e-162	6.66029e-163	1.14416e-164	2.5006e-163	1.37842e-162	-7.02581e-163	4.30871e-163	1.33165e-163	-8.6901e-163	-9.92706e-164	2.82435e-164	-2.1885e-163	6.21826e-163	9.43448e-164	-1.12935e-164	5.45963e-163	7.15808e-163	-4.93471e-164	-1.14811e-162	1.1723e-163	0
-4.50478e-164	-8.84749e-164	-4.63351e-163	2.15615e-163	3.79725e-163	2.41799e-164	-2.26844e-163	-4.61879e-163	2.87378e-163	2.48998e-164	1.05505e-162	6.66029e-163	1.14416e-164	2.5006e-163	1.37842e-162	-7.02581e-163	4.30871e-163	1.33165e-163	-8.6901e-163	-9.92706e-164	2.82435e-164	-2.1885e-163	6.21826e-163	9.43448e-164	-1.12935e-164	5.45963e-163	7.15808e-163	-4.93471e-164	-1.14811e-162	1.1723e-163	0
-4.50478e-164	-8.84749e-164	-4.63351e-163	2.15615e-163	3.79725e-163	2.41799e-164	-2.26844e-163	-4.61879e-163	2.87378e-163	2.48998e-164	1.05505e-162	6.66029e-163	1.14416e-164	2.5006e-163	1.37842e-162	-7.02581e-163	4.30871e-163	1.33165e-163	-8.6901e-163	-9.92706e-164	2.82435e-164	-2.1885e-163	6.21826e-163	9.43448e-164	-1.12935e-164	5.45963e-163	7.15808e-163	-4.93471e-164	-1.14811e-162	1.1723e-163	0
-4.50478e-164	-8.84749e-164	-4.63351e-163	2.15615e-163	3.79725e-163	2.41799e-164	-2.26844e-163	-4.61879e-163	2.87378e-163	2.48998e-164	1.05505e-162	6.66029e-163	1.14416e-164	2.5006e-163	1.37842e-162	-7.02581e-163	4.30871e-163	1.33165e-163	-8.6901e-163	-9.92706e-164	2.82435e-164	-2.1885e-163	6.21826e-163	9.43448e-164	-1.12935e-164	5.45963e-163	7.15808e-163	-4.93471e-164	-1.14811e-162	1.1723e-163	0
-4.50478e-164	-8.84749e-164	-4.63351e-163	2.15615e-163	3.79725e-163	2.41799e-164	-2.26844e-163	-4.61879e-163	2.87378e-163	2.48998e-164	1.05505e-162	6.66029e-163	1.14416e-164	2.5006e-163	1.37842e-162	-7.02581e-163	4.30871e-163	1.33165e-163	-8.6901e-163	-9.92706e-164	2.82435e-164	-2.1885e-163	6.21826e-163	9.43448e-164	-1.12935e-164	5.45963e-163	7.15808e-163	-4.93471e-164	-1.14811e-162	1.1723e-163	0
-4.50478e-164	-8.84749e-164	-4.63351e-163	2.15615e-163	3.79725e-163	2.41799e-164	-2.26844e-163	-4.61879e-163	2.87378e-163	2.48998e-164	1.05505e-162	6.66029e-163	1.14416e-164	2.5006e-163	1.37842e-162	-7.02581e-163	4.30871e-163	1.33165e-163	-8.6901e-163	-9.92706e-164	2.82435e-164	-2.1885e-163	6.21826e-163	9.43448e-164	-1.12935e-164	5.45963e-163	7.15808e-163	-4.93471e-164	-1.14811e-162	1.1723e-163	0
-4.50478e-164	-8.84749e-164	-4.63351e-163	2.15615e-163	3.79725e-163	2.41799e-164	-2.26844e-163	-4.61879e-163	2.87378e-163	2.48998e-164	1.05505e-162	6.66029e-163	1.14416e-164	2.5006e-163	1.37842e-162	-7.02581e-163	4.30871e-163	1.33165e-163	-8.6901e-163	-9.92706e-164	2.82435e-164	-2.1885e-163	6.21826e-163	9.43448e-164	-1.12935e-164	5.45963e-163	7.15808e-163	-4.93471e-164	-1.14811e-162	1.1723e-163	0
-4.50478e-164	-8.84749e-164	-4.63351e-163	2.15615e-163	3.79725e-163	2.41799e-164	-2.26844e-163	-4.61879e-163	2.87378e-163	2.48998e-164	1.05505e-162	6.66029e-163	1.14416e-164	2.5006e-163	1.37842e-162	-7.02581e-163	4.30871e-163	1.33165e-163	-8.6901e-163	-9.92706e-164	2.82435e-164	-2.1885e-163	6.21826e-163	9.43448e-164	-1.12935e-164	5.45963e-163	7.15808e-163	-4.93471e-164	-1.14811e-162	1.1723e-163	0
-4.50478e-164	-8.84749e-164	-4.63351e-163	2.15615e-163	3.79725e-163	2.41799e-164	-2.26844e-163	-4.61879e-163	2.87378e-163	2.48998e-164	1.05505e-162	6.66029e-163	1.14416e-164	2.5006e-163	1.37842e-162	-7.02581e-163	4.30871e-163	1.33165e-163	-8.6901e-163	-9.92706e-164	2.82435e-164	-2.1885e-163	6.21826e-163	9.43448e-164	-1.12935e-164	5.45963e-163	7.15808e-163	-4.93471e-164	-1.14811e-162	1.1723e-163	0
-4.50478e-164	-8.84749e-164	-4.63351e-163	2.15615e-163	3.79725e-163	2.41799e-164	-2.26844e-163	-4.61879e-163	2.87378e-163	2.48998e-164	1.05505e-162	6.66029e-163	1.14416e-164	2.5006e-163	1.37842e-162	-7.02581e-163	4.30871e-163	1.33165e-163	-8.6901e-163	-9.92706e-164	2.82435e-164	-2.1885e-163	6.21826e-163	9.43448e-164	-1.12935e-164	5.45963e-163	7.15808e-163	-4.93471e-164	-1.14811e-162	1.1723e-163	0
-4.50478e-164	-8.84749e-164	-4.63351e-163	2.15615e-163	3.79725e-163	2.41799e-164	-2.26844e-163	-4.61879e-163	2.87378e-163	2.48998e-164	1.05505e-162	6.66029e-163	1.14416e-164	2.5006e-163	1.37842e-162	-7.02581e-163	4.30871e-163	1.33165e-163	-8.6901e-163	-9.92706e-164	2.82435e-164	-2.1885e-163	6.21826e-163	9.43448e-164	-1.12935e-164	5.45963e-163	7.15808e-163	-4.93471e-164	-1.14811e-162	1.1723e-163	0
-4.50478e-164	-8.84749e-164	-4.63351e-163	2.15615e-163	3.79725e-163	2.41799e-164	-2.26844e-163	-4.61879e-163	2.87378e-163	2.48998e-164	1.05505e-162	6.66029e-163	1.14416e-164	2.5006e-163	1.37842e-162	-7.02581e-163	4.30871e-163	1.33165e-163	-8.6901e-163	-9.92706e-164	2.82435e-164	-2.1885e-163	6.21826e-163	9.43448e-164	-1.12935e-164	5.45963e-163	7.15808e-163	-4.93471e-164	-1.14811e-162	1.1723e-163	0
-4.50478e-164	-8.84749e-164	-4.63351e-163	2.15615e-163	3.79725e-163	2.41799e-164	-2.26844e-163	-4.61879e-163	2.87378e-163	2.48998e-164	1.05505e-162	6.66029e-163	1.14416e-164	2.5006e-163	1.37842e-162	-7.02581e-163	4.30871e-163	1.33165e-163	-8.6901e-163	-9.92706e-164	2.82435e-164	-2.1885e-163	6.21826e-163	9.43448e-164	-1.12935e-164	5.45963e-163	7.15808e-163	-4.93471e-164	-1.14811e-162	1.1723e-163	0
-4.50478e-164	-8.84749e-164	-4.63351e-163	2.15615e-163	3.79725e-163	2.41799e-164	-2.26844e-163	-4.61879e-163	2.87378e-163	2.48998e-164	1.05505e-162	6.66029e-163	1.14416e-164	2.5006e-163	1.37842e-162	-7.02581e-163	4.30871e-163	1.33165e-163	-8.6901e-163	-9.92706e-164	2.82435e-164	-2.1885e-163	6.21826e-163	9.43448e-164	-1.12935e-164	5.45963e-163	7.15808e-163	-4.93471e-164	-1.14811e-162	1.1723e-163	0
-4.50478e-164	-8.84749e-164	-4.63351e-163	2.15615e-163	3.79725e-163	2.41799e-164	-2.26844e-163	-4.61879e-163	2.87378e-163	2.48998e-164	1.05505e-162	6.66029e-163	1.14416e-164	2.5006e-163	1.37842e-162	-7.02581e-163	4.30871e-163	1.33165e-163	-8.6901e-163	-9.92706e-164	2.82435e-164	-2.1885e-163	6.21826e-163	9.43448e-164	-1.12935e-164	5.45963e-163	7.15808e-163	-4.93471e-164	-1.14811e-162	1.1723e-163	0
-4.50478e-164	-8.84749e-164	-4.63351e-163	2.15615e-163	3.79725e-163	2.41799e-164	-2.26844e-163	-4.61879e-163	2.87378e-163	2.48998e-164	1.05505e-162	6.66029e-163	1.14416e-164	2.5006e-163	1.37842e-162	-7.02581e-163	4.30871e-163	1.33165e-163	-8.6901e-163	-9.92706e-164	2.82435e-164	-2.1885e-163	6.21826e-163	9.43448e-164	-1.12935e-164	5.45963e-163	7.15808e-163	-4.93471e-164	-1.14811e-162	1.1723e-163	0
-4.50478e-164	-8.84749e-164	-4.63351e-163	2.15615e-163	3.79725e-163	2.41799e-164	-2.26844e-163	-4.61879e-163	2.87378e-163	2.48998e-164	1.05505e-162	6.66029e-163	1.14416e-164	2.5006e-163	1.37842e-162	-7.02581e-163	4.30871e-163	1.33165e-163	-8.6901e-163	-9.92706e-164	2.82435e-164	-2.1885e-163	6.21826e-163	9.43448e-164	-1.12935e-164	5.45963e-163	7.15808e-163	-4.93471e-164	-1.14811e-162	1.1723e-163	0
-4.50478e-164	-8.84749e-164	-4.63351e-163	2.15615e-163	3.79725e-163	2.41799e-164	-2.26844e-163	-4.61879e-163	2.87378e-163	2.48998e-164	1.05505e-162	6.66029e-163	1.14416e-164	2.5006e-163	1.37842e-162	-7.02581e-163	4.30871e-163	1.33165e-163	-8.6901e-163	-9.92706e-164	2.82435e-164	-2.1885e-163	6.21826e-163	9.43448e-164	-1.12935e-164	5.45963e-163	7.15808e-163	-4.93471e-164	-1.14811e-162	1.1723e-163	0
-4.50478e-164	-8.84749e-164	-4.63351e-163	2.15615e-163	3.79725e-163	2.41799e-164	-2.26844e-163	-4.61879e-163	2.87378e-163	2.48998e-164	1.05505e-162	6.66029e-163	1.14416e-164	2.5006e-163	1.37842e-162	-7.02581e-163	4.30871e-163	1.33165e-163	-8.6901e-163	-9.92706e-164	2.82435e-164	-2.1885e-163	6.21826e-163	9.43448e-164	-1.12935e-164	5.45963e-163	7.15808e-163	-4.93471e-164	-1.14811e-162	1.1723e-163	0
-4.50478e-164	-8.84749e-164	-4.63351e-163	2.15615e-163	3.79725e-163	2.41799e-164	-2.26844e-163	-4.61879e-163	2.87378e-163	2.48998e-164	1.05505e-162	6.66029e-163	1.14416e-164	2.5006e-163	1.37842e-162	-7.02581e-163	4.30871e-163	1.33165e-163	-8.6901e-163	-9.92706e-164	2.82435e-164	-2.1885e-163	6.21826e-163	9.43448e-164	-1.12935e-164	5.45963e-163	7.15808e-163	-4.93471e-164	-1.14811e-162	1.1723e-163	0
-4.50478e-164	-8.84749e-164	-4.63351e-163	2.15615e-163	3.79725e-163	2.41799e-164	-2.26844e-163	-4.61879e-163	2.87378e-163	2.48998e-164	1.05505e-162	6.66029e-163	1.14416e-164	2.5006e-163	1.37842e-162	-7.02581e-163	4.30871e-163	1.33165e-163	-8.6901e-163	-9.92706e-164	2.82435e-164	-2.1885e-163	6.21826e-163	9.43448e-164	-1.12935e-164	5.45963e-163	7.15808e-163	-4.93471e-164	-1.14811e-162	1.1723e-163	0
-4.50478e-164	-8.84749e-164	-4.63351e-163	2.15615e-163	3.79725e-163	2.41799e-164	-2.26844e-163	-4.61879e-163	2.87378e-163	2.48998e-164	1.05505e-162	6.66029e-163	1.14416e-164	2.5006e-163	1.37842e-162	-7.02581e-163	4.30871e-163	1.33165e-163	-8.6901e-163	-9.92706e-164	2.82435e-164	-2.1885e-163	6.21826e-163	9.43448e-164	-1.12935e-164	5.45963e-163	7.15808e-163	-4.93471e-164	-1.14811e-162	1.1723e-163	0
-4.50478e-164	-8.84749e-164	-4.63351e-163	2.15615e-163	3.79725e-163	2.41799e-164	-2.26844e-163	-4.61879e-163	2.87378e-163	2.48998e-164	1.05505e-162	6.66029e-163	1.14416e-164	2.5006e-163	1.37842e-162	-7.02581e-163	4.30871e-163	1.33165e-163	-8.6901e-163	-9.92706e-164	2.82435e-164	-2.1885e-163	6.21826e-163	9.43448e-164	-1.12935e-164	5.45963e-163	7.15808e-163	-4.93471e-164	-1.14811e-162	1.1723e-163	0
-4.50478e-164	-8.84749e-164	-4.63351e-163	2.15615e-163	3.79725e-163	2.41799e-164	-2.26844e-163	-4.61879e-163	2.87378e-163	2.48998e-164	1.05505e-162	6.66029e-163	1.14416e-164	2.5006e-163	1.37842e-162	-7.02581e-163	4.30871e-163	1.33165e-163	-8.6901e-163	-9.92706e-164	2.82435e-164	-2.1885e-163	6.21826e-163	9.43448e-164	-1.12935e-164	5.45963e-163	7.15808e-163	-4.93471e-164	-1.14811e-162	1.1723e-163	0
-4.50478e-164	-8.84749e-164	-4.63351e-163	2.15615e-163	3.79725e-163	2.41799e-164	-2.26844e-163	-4.61879e-163	2.87378e-163	2.48998e-164	1.05505e-162	6.66029e-163	1.14416e-164	2.5006e-163	1.37842e-162	-7.02581e-163	4.30871e-163	1.33165e-163	-8.6901e-163	-9.92706e-164	2.82435e-164	-2.1885e-163	6.21826e-163	9.43448e-164	-1.12935e-164	5.45963e-163	7.15808e-163	-4.93471e-164	-1.14811e-162	1.1723e-163	0
-4.50478e-164	-8.84749e-164	-4.63351e-163	2.15615e-163	3.79725e-163	2.41799e-164	-2.26844e-163	-4.61879e-163	2.87378e-163	2.48998e-164	1.05505e-162	6.66029e-163	1.14416e-164	2.5006e-163	1.37842e-162	-7.02581e-163	4.30871e-163	1.33165e-163	-8.6901e-163	-9.92706e-164	2.82435e-164	-2.1885e-163	6.21826e-163	9.43448e-164	-1.12935e-164	5.45963e-163	7.15808e-163	-4.93471e-164	-1.14811e-162	1.1723e-163	0
-4.50478e-164	-8.84749e-164	-4.63351e-163	2.15615e-163	3.79725e-163	2.41799e-164	-2.26844e-163	-4.61879e-163	2.87378e-163	2.48998e-164	1.05505e-162	6.66029e-163	1.14416e-164	2.5006e-163	1.37842e-162	-7.02581e-163	4.30871e-163	1.33165e-163	-8.6901e-163	-9.92706e-164	2.82435e-164	-2.1885e-163	6.21826e-163	9.43448e-164	-1.12935e-164	5.45963e-163	7.15808e-163	-4.93471e-164	-1.14811e-162	1.1723e-163	0
-4.50478e-164	-8.84749e-164	-4.63351e-163	2.15615e-163	3.79725e-163	2.41799e-164	-2.26844e-163	-4.61879e-163	2.87378e-163	2.48998e-164	1.05505e-162	6.66029e-163	1.14416e-164	2.5006e-163	1.37842e-162	-7.02581e-163	4.30871e-163	1.33165e-163	-8.6901e-163	-9.92706e-164	2.82435e-164	-2.1885e-163	6.21826e-163	9.43448e-164	-1.12935e-164	5.45963e-163	7.15808e-163	-4.93471e-164	-1.14811e-162	1.1723e-163	0
-4.50478e-164	-8.84749e-164	-4.63351e-163	2.15615e-163	3.79725e-163	2.41799e-164	-2.26844e-163	-4.61879e-163	2.87378e-163	2.48998e-164	1.05505e-162	6.66029e-163	1.14416e-164	2.5006e-163	1.37842e-162	-7.02581e-163	4.30871e-163	1.33165e-163	-8.6901e-163	-9.92706e-164	2.82435e-164	-2.1885e-163	6.21826e-163	9.43448e-164	-1.12935e-164	5.45963e-163	7.15808e-163	-4.93471e-164	-1.14811e-162	1.1723e-163	0
-4.50478e-164	-8.84749e-164	-4.63351e-163	2.15615e-163	3.79725e-163	2.41799e-164	-2.26844e-163	-4.61879e-163	2.87378e-163	2.48998e-164	1.05505e-162	6.66029e-163	1.14416e-164	2.5006e-163	1.37842e-162	-7.02581e-163	4.30871e-163	1.33165e-163	-8.6901e-163	-9.92706e-164	2.82435e-164	-2.1885e-163	6.21826e-163	9.43448e-164	-1.12935e-164	5.45963e-163	7.15808e-163	-4.93471e-164	-1.14811e-162	1.1723e-163	0
-4.50478e-164	-8.84749e-164	-4.63351e-163	2.15615e-163	3.79725e-163	2.41799e-164	-2.26844e-163	-4.61879e-163	2.87378e-163	2.48998e-164	1.05505e-162	6.66029e-163	1.14416e-164	2.5006e-163	1.37842e-162	-7.02581e-163	4.30871e-163	1.33165e-163	-8.6901e-163	-9.92706e-164	2.82435e-164	-2.1885e-163	6.21826e-163	9.43448e-164	-1.12935e-164	5.45963e-163	7.15808e-163	-4.93471e-164	-1.14811e-162	1.1723e-163	0
-4.50478e-164	-8.84749e-164	-4.63351e-163	2.15615e-163	3.79725e-163	2.41799e-164	-2.26844e-163	-4.61879e-163	2.87378e-163	2.48998e-164	1.05505e-162	6.66029e-163	1.14416e-164	2.5006e-163	1.37842e-162	-7.02581e-163	4.30871e-163	1.33165e-163	-8.6901e-163	-9.92706e-164	2.82435e-164	-2.1885e-163	6.21826e-163	9.43448e-164	-1.12935e-164	5.45963e-163	7.15808e-163	-4.93471e-164	-1.14811e-162	1.1723e-163	0
-4.50478e-164	-8.84749e-164	-4.63351e-163	2.15615e-163	3.79725e-163	2.41799e-164	-2.26844e-163	-4.61879e-163	2.87378e-163	2.48998e-164	1.05505e-162	6.66029e-163	1.14416e-164	2.5006e-163	1.37842e-162	-7.02581e-163	4.30871e-163	1.33165e-163	-8.6901e-163	-9.92706e-164	2.82435e-164	-2.1885e-163	6.21826e-163	9.43448e-164	-1.12935e-164	5.45963e-163	7.15808e-163	-4.93471e-164	-1.14811e-162	1.1723e-163	0
-4.50478e-164	-8.84749e-164	-4.63351e-163	2.15615e-163	3.79725e-163	2.41799e-164	-2.26844e-163	-4.61879e-163	2.87378e-163	2.48998e-164	1.05505e-162	6.66029e-163	1.14416e-164	2.5006e-163	1.37842e-162	-7.02581e-163	4.30871e-163	1.33165e-163	-8.6901e-163	-9.92706e-164	2.82435e-164	-2.1885e-163	6.21826e-163	9.43448e-164	-1.12935e-164	5.45963e-163	7.15808e-163	-4.93471e-164	-1.14811e-162	1.1723e-163	0
-4.50478e-164	-8.84749e-164	-4.63351e-163	2.15615e-163	3.79725e-163	2.41799e-164	-2.26844e-163	-4.61879e-163	2.87378e-163	2.48998e-164	1.05505e-162	6.66029e-163	1.14416e-164	2.5006e-163	1.37842e-162	-7.02581e-163	4.30871e-163	1.33165e-163	-8.6901e-163	-9.92706e-164	2.82435e-164	-2.1885e-163	6.21826e-163	9.43448e-164	-1.12935e-164	5.45963e-163	7.15808e-163	-4.93471e-164	-1.14811e-162	1.1723e-163	0
-4.50478e-164	-8.84749e-164	-4.63351e-163	2.15615e-163	3.79725e-163	2.41799e-164	-2.26844e-163	-4.61879e-163	2.87378e-163	2.48998e-164	1.05505e-162	6.66029e-163	1.14416e-164	2.5006e-163	1.37842e-162	-7.02581e-163	4.30871e-163	1.33165e-163	-8.6901e-163	-9.92706e-164	2.82435e-164	-2.1885e-163	6.21826e-163	9.43448e-164	-1.12935e-164	5.45963e-163	7.15808e-163	-4.93471e-164	-1.14811e-162	1.1723e-163	0
-4.50478e-164	-8.84749e-164	-4.63351e-163	2.15615e-163	3.79725e-163	2.41799e-164	-2.26844e-163	-4.61879e-163	2.87378e-163	2.48998e-164	1.05505e-162	6.66029e-163	1.14416e-164	2.5006e-163	1.37842e-162	-7.02581e-163	4.30871e-163	1.33165e-163	-8.6901e-163	-9.92706e-164	2.82435e-164	-2.1885e-163	6.21826e-163	9.43448e-164	-1.12935e-164	5.45963e-163	7.15808e-163	-4.93471e-164	-1.14811e-162	1.1723e-163	0
-4.50478e-164	-8.84749e-164	-4.63351e-163	2.15615e-163	3.79725e-163	2.41799e-164	-2.26844e-163	-4.61879e-163	2.87378e-163	2.48998e-164	1.05505e-162	6.66029e-163	1.14416e-164	2.5006e-163	1.37842e-162	-7.02581e-163	4.30871e-163	1.33165e-163	-8.6901e-163	-9.92706e-164	2.82435e-164	-2.1885e-163	6.21826e-163	9.43448e-164	-1.12935e-164	5.45963e-163	7.15808e-163	-4.93471e-164	-1.14811e-162	1.1723e-163	0
-4.50478e-164	-8.84749e-164	-4.63351e-163	2.15615e-163	3.79725e-163	2.41799e-164	-2.26844e-163	-4.61879e-163	2.87378e-163	2.48998e-164	1.05505e-162	6.66029e-163	1.14416e-164	2.5006e-163	1.37842e-162	-7.02581e-163	4.30871e-163	1.33165e-163	-8.6901e-163	-9.92706e-164	2.82435e-164	-2.1885e-163	6.21826e-163	9.43448e-164	-1.12935e-164	5.45963e-163	7.15808e-163	-4.93471e-164	-1.14811e-162	1.1723e-163	0
-4.50478e-164	-8.84749e-164	-4.63351e-163	2.15615e-163	3.79725e-163	2.41799e-164	-2.26844e-163	-4.61879e-163	2.87378e-163	2.48998e-164	1.05505e-162	6.66029e-163	1.14416e-164	2.5006e-163	1.37842e-162	-7.02581e-163	4.30871e-163	1.33165e-163	-8.6901e-163	-9.92706e-164	2.82435e-164	-2.1885e-163	6.21826e-163	9.43448e-164	-1.12935e-164	5.45963e-163	7.15808e-163	-4.93471e-164	-1.14811e-162	1.1723e-163	0
-4.50478e-164	-8.84749e-164	-4.63351e-163	2.15615e-163	3.79725e-163	2.41799e-164	-2.26844e-163	-4.61879e-163	2.87378e-163	2.48998e-164	1.05505e-162	6.66029e-163	1.14416e-164	2.5006e-163	1.37842e-162	-7.02581e-163	4.30871e-163	1.33165e-163	-8.6901e-163	-9.92706e-164	2.82435e-164	-2.1885e-163	6.21826e-163	9.43448e-164	-1.12935e-164	5.45963e-163	7.15808e-163	-4.93471e-164	-1.14811e-162	1.1723e-163	0
-4.50478e-164	-8.84749e-164	-4.63351e-163	2.15615e-163	3.79725e-163	2.41799e-164	-2.26844e-163	-4.61879e-163	2.87378e-163	2.48998e-164	1.05505e-162	6.66029e-163	1.14416e-164	2.5006e-163	1.37842e-162	-7.02581e-163	4.30871e-163	1.33165e-163	-8.6901e-163	-9.92706e-164	2.82435e-164	-2.1885e-163	6.21826e-163	9.43448e-164	-1.12935e-164	5.45963e-163	7.15808e-163	-4.93471e-164	-1.14811e-162	1.1723e-163	0
-4.50478e-164	-8.84749e-164	-4.63351e-163	2.15615e-163	3.79725e-163	2.41799e-164	-2.26844e-163	-4.61879e-163	2.87378e-163	2.48998e-164	1.05505e-162	6.66029e-163	1.14416e-164	2.5006e-163	1.37842e-162	-7.02581e-163	4.30871e-163	1.33165e-163	-8.6901e-163	-9.92706e-164	2.82435e-164	-2.1885e-163	6.21826e-163	9.43448e-164	-1.12935e-164	5.45963e-163	7.15808e-163	-4.93471e-164	-1.14811e-162	1.1723e-163	0
-4.50478e-164	-8.84749e-164	-4.63351e-163	2.15615e-163	3.79725e-163	2.41799e-164	-2.26844e-163	-4.61879e-163	2.87378e-163	2.48998e-164	1.05505e-162	6.66029e-163	1.14416e-164	2.5006e-163	1.37842e-162	-7.02581e-163	4.30871e-163	1.33165e-163	-8.6901e-163	-9.92706e-164	2.82435e-164	-2.1885e-163	6.21826e-163	9.43448e-164	-1.12935e-164	5.45963e-163	7.15808e-163	-4.93471e-164	-1.14811e-162	1.1723e-163	0
-4.50478e-164	-8.84749e-164	-4.63351e-163	2.15615e-163	3.79725e-163	2.41799e-164	-2.26844e-163	-4.61879e-163	2.87378e-163	2.48998e-164	1.05505e-162	6.66029e-163	1.14416e-164	2.5006e-163	1.37842e-162	-7.02581e-163	4.30871e-163	1.33165e-163	-8.6901e-163	-9.92706e-164	2.82435e-164	-2.1885e-163	6.21826e-163	9.43448e-164	-1.12935e-164	5.45963e-163	7.15808e-163	-4.93471e-164	-1.14811e-162	1.1723e-163	0
-4.50478e-164	-8.84749e-164	-4.63351e-163	2.15615e-163	3.79725e-163	2.41799e-164	-2.26844e-163	-4.61879e-163	2.87378e-163	2.48998e-164	1.05505e-162	6.66029e-163	1.14416e-164	2.5006e-163	1.37842e-162	-7.02581e-163	4.30871e-163	1.33165e-163	-8.6901e-163	-9.92706e-164	2.82435e-164	-2.1885e-163	6.21826e-163	9.43448e-164	-1.12935e-164	5.45963e-163	7.15808e-163	-4.93471e-164	-1.14811e-162	1.1723e-163	0
-4.50478e-164	-8.84749e-164	-4.63351e-163	2.15615e-163	3.79725e-163	2.41799e-164	-2.26844e-163	-4.61879e-163	2.87378e-163	2.48998e-164	1.05505e-162	6.66029e-163	1.14416e-164	2.5006e-163	1.37842e-162	-7.02581e-163	4.30871e-163	1.33165e-163	-8.6901e-163	-9.92706e-164	2.82435e-164	-2.1885e-163	6.21826e-163	9.43448e-164	-1.12935e-164	5.45963e-163	7.15808e-163	-4.93471e-164	-1.14811e-162	1.1723e-163	0
-4.50478e-164	-8.84749e-164	-4.63351e-163	2.15615e-163	3.79725e-163	2.41799e-164	-2.26844e-163	-4.61879e-163	2.87378e-163	2.48998e-164	1.05505e-162	6.66029e-163	1.14416e-164	2.5006e-163	1.37842e-162	-7.02581e-163	4.30871e-163	1.33165e-163	-8.6901e-163	-9.92706e-164	2.82435e-164	-2.1885e-163	6.21826e-163	9.43448e-164	-1.12935e-164	5.45963e-163	7.15808e-163	-4.93471e-164	-1.14811e-162	1.1723e-163	0
-4.50478e-164	-8.84749e-164	-4.63351e-163	2.15615e-163	3.79725e-163	2.41799e-164	-2.26844e-163	-4.61879e-163	2.87378e-163	2.48998e-164	1.05505e-162	6.66029e-163	1.14416e-164	2.5006e-163	1.37842e-162	-7.02581e-163	4.30871e-163	1.33165e-163	-8.6901e-163	-9.92706e-164	2.82435e-164	-2.1885e-163	6.21826e-163	9.43448e-164	-1.12935e-164	5.45963e-163	7.15808e-163	-4.93471e-164	-1.14811e-162	1.1723e-163	0
-4.50478e-164	-8.84749e-164	-4.63351e-163	2.15615e-163	3.79725e-163	2.41799e-164	-2.26844e-163	-4.61879e-163	2.87378e-163	2.48998e-164	1.05505e-162	6.66029e-163	1.14416e-164	2.5006e-163	1.37842e-162	-7.02581e-163	4.30871e-163	1.33165e-163	-8.6901e-163	-9.92706e-164	2.82435e-164	-2.1885e-163	6.21826e-163	9.43448e-164	-1.12935e-164	5.45963e-163	7.15808e-163	-4.93471e-164	-1.14811e-162	1.1723e-163	0
-4.50478e-164	-8.84749e-164	-4.63351e-163	2.15615e-163	3.79725e-163	2.41799e-164	-2.26844e-163	-4.61879e-163	2.87378e-163	2.48998e-164	1.05505e-162	6.66029e-163	1.14416e-164	2.5006e-163	1.37842e-162	-7.02581e-163	4.30871e-163	1.33165e-163	-8.6901e-163	-9.92706e-164	2.82435e-164	-2.1885e-163	6.21826e-163	9.43448e-164	-1.12935e-164	5.45963e-163	7.15808e-163	-4.93471e-164	-1.14811e-162	1.1723e-163	0
-4.50478e-164	-8.84749e-164	-4.63351e-163	2.15615e-163	3.79725e-163	2.41799e-164	-2.26844e-163	-4.61879e-163	2.87378e-163	2.48998e-164	1.05505e-162	6.66029e-163	1.14416e-164	2.5006e-163	1.37842e-162	-7.02581e-163	4.30871e-163	1.33165e-163	-8.6901e-163	-9.92706e-164	2.82435e-164	-2.1885e-163	6.21826e-163	9.43448e-164	-1.12935e-164	5.45963e-163	7.15808e-163	-4.93471e-164	-1.14811e-162	1.1723e-163	0
-4.50478e-164	-8.84749e-164	-4.63351e-163	2.15615e-163	3.79725e-163	2.41799e-164	-2.26844e-163	-4.61879e-163	2.87378e-163	2.48998e-164	1.05505e-162	6.66029e-163	1.14416e-164	2.5006e-163	1.37842e-162	-7.02581e-163	4.30871e-163	1.33165e-163	-8.6901e-163	-9.92706e-164	2.82435e-164	-2.1885e-163	6.21826e-163	9.43448e-164	-1.12935e-164	5.45963e-163	7.15808e-163	-4.93471e-164	-1.14811e-162	1.1723e-163	0
-4.50478e-164	-8.84749e-164	-4.63351e-163	2.15615e-163	3.79725e-163	2.41799e-164	-2.26844e-163	-4.61879e-163	2.87378e-163	2.48998e-164	1.05505e-162	6.66029e-163	1.14416e-164	2.5006e-163	1.37842e-162	-7.02581e-163	4.30871e-163	1.33165e-163	-8.6901e-163	-9.92706e-164	2.82435e-164	-2.1885e-163	6.21826e-163	9.43448e-164	-1.12935e-164	5.45963e-163	7.15808e-163	-4.93471e-164	-1.14811e-162	1.1723e-163	0
-4.50478e-164	-8.84749e-164	-4.63351e-163	2.15615e-163	3.79725e-163	2.41799e-164	-2.26844e-163	-4.61879e-163	2.87378e-163	2.48998e-164	1.05505e-162	6.66029e-163	1.14416e-164	2.5006e-163	1.37842e-162	-7.02581e-163	4.30871e-163	1.33165e-163	-8.6901e-163	-9.92706e-164	2.82435e-164	-2.1885e-163	6.21826e-163	9.43448e-164	-1.12935e-164	5.45963e-163	7.15808e-163	-4.93471e-164	-1.14811e-162	1.1723e-163	0
-4.50478e-164	-8.84749e-164	-4.63351e-163	2.15615e-163	3.79725e-163	2.41799e-164	-2.26844e-163	-4.61879e-163	2.87378e-163	2.48998e-164	1.05505e-162	6.66029e-163	1.14416e-164	2.5006e-163	1.37842e-162	-7.02581e-163	4.30871e-163	1.33165e-163	-8.6901e-163	-9.92706e-164	2.82435e-164	-2.1885e-163	6.21826e-163	9.43448e-164	-1.12935e-164	5.45963e-163	7.15808e-163	-4.93471e-164	-1.14811e-162	1.1723e-163	0
-4.50478e-164	-8.84749e-164	-4.63351e-163	2.15615e-163	3.79725e-163	2.41799e-164	-2.26844e-163	-4.61879e-163	2.87378e-163	2.48998e-164	1.05505e-162	6.66029e-163	1.14416e-164	2.5006e-163	1.37842e-162	-7.02581e-163	4.30871e-163	1.33165e-163	-8.6901e-163	-9.92706e-164	2.82435e-164	-2.1885e-163	6.21826e-163	9.43448e-164	-1.12935e-164	5.45963e-163	7.15808e-163	-4.93471e-164	-1.14811e-162	1.1723e-163	0
-4.50478e-164	-8.84749e-164	-4.63351e-163	2.15615e-163	3.79725e-163	2.41799e-164	-2.26844e-163	-4.61879e-163	2.87378e-163	2.48998e-164	1.05505e-162	6.66029e-163	1.14416e-164	2.5006e-163	1.37842e-162	-7.02581e-163	4.30871e-163	1.33165e-163	-8.6901e-163	-9.92706e-164	2.82435e-164	-2.1885e-163	6.21826e-163	9.43448e-164	-1.12935e-164	5.45963e-163	7.15808e-163	-4.93471e-164	-1.14811e-162	1.1723e-163	0
-4.50478e-164	-8.84749e-164	-4.63351e-163	2.15615e-163	3.79725e-163	2.41799e-164	-2.26844e-163	-4.61879e-163	2.87378e-163	2.48998e-164	1.05505e-162	6.66029e-163	1.14416e-164	2.5006e-163	1.37842e-162	-7.02581e-163	4.30871e-163	1.33165e-163	-8.6901e-163	-9.92706e-164	2.82435e-164	-2.1885e-163	6.21826e-163	9.43448e-164	-1.12935e-164	5.45963e-163	7.15808e-163	-4.93471e-164	-1.14811e-162	1.1723e-163	0
-4.50478e-164	-8.84749e-164	-4.63351e-163	2.15615e-163	3.79725e-163	2.41799e-164	-2.26844e-163	-4.61879e-163	2.87378e-163	2.48998e-164	1.05505e-162	6.66029e-163	1.14416e-164	2.5006e-163	1.37842e-162	-7.02581e-163	4.30871e-163	1.33165e-163	-8.6901e-163	-9.92706e-164	2.82435e-164	-2.1885e-163	6.21826e-163	9.43448e-164	-1.12935e-164	5.45963e-163	7.15808e-163	-4.93471e-164	-1.14811e-162	1.1723e-163	0
-4.50478e-164	-8.84749e-164	-4.63351e-163	2.15615e-163	3.79725e-163	2.41799e-164	-2.26844e-163	-4.61879e-163	2.87378e-163	2.48998e-164	1.05505e-162	6.66029e-163	1.14416e-164	2.5006e-163	1.37842e-162	-7.02581e-163	4.30871e-163	1.33165e-163	-8.6901e-163	-9.92706e-164	2.82435e-164	-2.1885e-163	6.21826e-163	9.43448e-164	-1.12935e-164	5.45963e-163	7.15808e-163	-4.93471e-164	-1.14811e-162	1.1723e-163	0
-4.50478e-164	-8.84749e-164	-4.63351e-163	2.15615e-163	3.79725e-163	2.41799e-164	-2.26844e-163	-4.61879e-163	2.87378e-163	2.48998e-164	1.05505e-162	6.66029e-163	1.14416e-164	2.5006e-163	1.37842e-162	-7.02581e-163	4.30871e-163	1.33165e-163	-8.6901e-163	-9.92706e-164	2.82435e-164	-2.1885e-163	6.21826e-163	9.43448e-164	-1.12935e-164	5.45963e-163	7.15808e-163	-4.93471e-164	-1.14811e-162	1.1723e-163	0
-4.50478e-164	-8.84749e-164	-4.63351e-163	2.15615e-163	3.79725e-163	2.41799e-164	-2.26844e-163	-4.61879e-163	2.87378e-163	2.48998e-164	1.05505e-162	6.66029e-163	1.14416e-164	2.5006e-163	1.37842e-162	-7.02581e-163	4.30871e-163	1.33165e-163	-8.6901e-163	-9.92706e-164	2.82435e-164	-2.1885e-163	6.21826e-163	9.43448e-164	-1.12935e-164	5.45963e-163	7.15808e-163	-4.93471e-164	-1.14811e-162	1.1723e-163	0
-4.50478e-164	-8.84749e-164	-4.63351e-163	2.15615e-163	3.79725e-163	2.41799e-164	-2.26844e-163	-4.61879e-163	2.87378e-163	2.48998e-164	1.05505e-162	6.66029e-163	1.14416e-164	2.5006e-163	1.37842e-162	-7.02581e-163	4.30871e-163	1.33165e-163	-8.6901e-163	-9.92706e-164	2.82435e-164	-2.1885e-163	6.21826e-163	9.43448e-164	-1.12935e-164	5.45963e-163	7.15808e-163	-4.93471e-164	-1.14811e-162	1.1723e-163	0
-4.50478e-164	-8.84749e-164	-4.63351e-163	2.15615e-163	3.79725e-163	2.41799e-164	-2.26844e-163	-4.61879e-163	2.87378e-163	2.48998e-164	1.05505e-162	6.66029e-163	1.14416e-164	2.5006e-163	1.37842e-162	-7.02581e-163	4.30871e-163	1.33165e-163	-8.6901e-163	-9.92706e-164	2.82435e-164	-2.1885e-163	6.21826e-163	9.43448e-164	-1.12935e-164	5.45963e-163	7.15808e-163	-4.93471e-164	-1.14811e-162	1.1723e-163	0
-4.50478e-164	-8.84749e-164	-4.63351e-163	2.15615e-163	3.79725e-163	2.41799e-164	-2.26844e-163	-4.61879e-163	2.87378e-163	2.48998e-164	1.05505e-162	6.66029e-163	1.14416e-164	2.5006e-163	1.37842e-162	-7.02581e-163	4.30871e-163	1.33165e-163	-8.6901e-163	-9.92706e-164	2.82435e-164	-2.1885e-163	6.21826e-163	9.43448e-164	-1.12935e-164	5.45963e-163	7.15808e-163	-4.93471e-164	-1.14811e-162	1.1723e-163	0
-4.50478e-164	-8.84749e-164	-4.63351e-163	2.15615e-163	3.79725e-163	2.41799e-164	-2.26844e-163	-4.61879e-163	2.87378e-163	2.48998e-164	1.05505e-162	6.66029e-163	1.14416e-164	2.5006e-163	1.37842e-162	-7.02581e-163	4.30871e-163	1.33165e-163	-8.6901e-163	-9.92706e-164	2.82435e-164	-2.1885e-163	6.21826e-163	9.43448e-164	-1.12935e-164	5.45963e-163	7.15808e-163	-4.93471e-164	-1.14811e-162	1.1723e-163	0
-4.50478e-164	-8.84749e-164	-4.63351e-163	2.15615e-163	3.79725e-163	2.41799e-164	-2.26844e-163	-4.61879e-163	2.87378e-163	2.48998e-164	1.05505e-162	6.66029e-163	1.14416e-164	2.5006e-163	1.37842e-162	-7.02581e-163	4.30871e-163	1.33165e-163	-8.6901e-163	-9.92706e-164	2.82435e-164	-2.1885e-163	6.21826e-163	9.43448e-164	-1.12935e-164	5.45963e-163	7.15808e-163	-4.93471e-164	-1.14811e-162	1.1723e-163	0
-4.50478e-164	-8.84749e-164	-4.63351e-163	2.15615e-163	3.79725e-163	2.41799e-164	-2.26844e-163	-4.61879e-163	2.87378e-163	2.48998e-164	1.05505e-162	6.66029e-163	1.14416e-164	2.5006e-163	1.37842e-162	-7.02581e-163	4.30871e-163	1.33165e-163	-8.6901e-163	-9.92706e-164	2.82435e-164	-2.1885e-163	6.21826e-163	9.43448e-164	-1.12935e-164	5.45963e-163	7.15808e-163	-4.93471e-164	-1.14811e-162	1.1723e-163	0
-4.50478e-164	-8.84749e-164	-4.63351e-163	2.15615e-163	3.79725e-163	2.41799e-164	-2.26844e-163	-4.61879e-163	2.87378e-163	2.48998e-164	1.05505e-162	6.66029e-163	1.14416e-164	2.5006e-163	1.37842e-162	-7.02581e-163	4.30871e-163	1.33165e-163	-8.6901e-163	-9.92706e-164	2.82435e-164	-2.1885e-163	6.21826e-163	9.43448e-164	-1.12935e-164	5.45963e-163	7.15808e-163	-4.93471e-164	-1.14811e-162	1.1723e-163	0
-4.50478e-164	-8.84749e-164	-4.63351e-163	2.15615e-163	3.79725e-163	2.41799e-164	-2.26844e-163	-4.61879e-163	2.87378e-163	2.48998e-164	1.05505e-162	6.66029e-163	1.14416e-164	2.5006e-163	1.37842e-162	-7.02581e-163	4.30871e-163	1.33165e-163	-8.6901e-163	-9.92706e-164	2.82435e-164	-2.1885e-163	6.21826e-163	9.43448e-164	-1.12935e-164	5.45963e-163	7.15808e-163	-4.93471e-164	-1.14811e-162	1.1723e-163	0
-4.50478e-164	-8.84749e-164	-4.63351e-163	2.15615e-163	3.79725e-163	2.41799e-164	-2.26844e-163	-4.61879e-163	2.87378e-163	2.48998e-164	1.05505e-162	6.66029e-163	1.14416e-164	2.5006e-163	1.37842e-162	-7.02581e-163	4.30871e-163	1.33165e-163	-8.6901e-163	-9.92706e-164	2.82435e-164	-2.1885e-163	6.21826e-163	9.43448e-164	-1.12935e-164	5.45963e-163	7.15808e-163	-4.93471e-164	-1.14811e-162	1.1723e-163	0
-4.50478e-164	-8.84749e-164	-4.63351e-163	2.15615e-163	3.79725e-163	2.41799e-164	-2.26844e-163	-4.61879e-163	2.87378e-163	2.48998e-164	1.05505e-162	6.66029e-163	1.14416e-164	2.5006e-163	1.37842e-162	-7.02581e-163	4.30871e-163	1.33165e-163	-8.6901e-163	-9.92706e-164	2.82435e-164	-2.1885e-163	6.21826e-163	9.43448e-164	-1.12935e-164	5.45963e-163	7.15808e-163	-4.93471e-164	-1.14811e-162	1.1723e-163	0
-4.50478e-164	-8.84749e-164	-4.63351e-163	2.15615e-163	3.79725e-163	2.41799e-164	-2.26844e-163	-4.61879e-163	2.87378e-163	2.48998e-164	1.05505e-162	6.66029e-163	1.14416e-164	2.5006e-163	1.37842e-162	-7.02581e-163	4.30871e-163	1.33165e-163	-8.6901e-163	-9.92706e-164	2.82435e-164	-2.1885e-163	6.21826e-163	9.43448e-164	-1.12935e-164	5.45963e-163	7.15808e-163	-4.93471e-164	-1.14811e-162	1.1723e-163	0
-4.50478e-164	-8.84749e-164	-4.63351e-163	2.15615e-163	3.79725e-163	2.41799e-164	-2.26844e-163	-4.61879e-163	2.87378e-163	2.48998e-164	1.05505e-162	6.66029e-163	1.14416e-164	2.5006e-163	1.37842e-162	-7.02581e-163	4.30871e-163	1.33165e-163	-8.6901e-163	-9.92706e-164	2.82435e-164	-2.1885e-163	6.21826e-163	9.43448e-164	-1.12935e-164	5.45963e-163	7.15808e-163	-4.93471e-164	-1.14811e-162	1.1723e-163	0
-4.50478e-164	-8.84749e-164	-4.63351e-163	2.15615e-163	3.79725e-163	2.41799e-164	-2.26844e-163	-4.61879e-163	2.87378e-163	2.48998e-164	1.05505e-162	6.66029e-163	1.14416e-164	2.5006e-163	1.37842e-162	-7.02581e-163	4.30871e-163	1.33165e-163	-8.6901e-163	-9.92706e-164	2.82435e-164	-2.1885e-163	6.21826e-163	9.43448e-164	-1.12935e-164	5.45963e-163	7.15808e-163	-4.93471e-164	-1.14811e-162	1.1723e-163	0
-4.50478e-164	-8.84749e-164	-4.63351e-163	2.15615e-163	3.79725e-163	2.41799e-164	-2.26844e-163	-4.61879e-163	2.87378e-163	2.48998e-164	1.05505e-162	6.66029e-163	1.14416e-164	2.5006e-163	1.37842e-162	-7.02581e-163	4.30871e-163	1.33165e-163	-8.6901e-163	-9.92706e-164	2.82435e-164	-2.1885e-163	6.21826e-163	9.43448e-164	-1.12935e-164	5.45963e-163	7.15808e-163	-4.93471e-164	-1.14811e-162	1.1723e-163	0
-4.50478e-164	-8.84749e-164	-4.63351e-163	2.15615e-163	3.79725e-163	2.41799e-164	-2.26844e-163	-4.61879e-163	2.87378e-163	2.48998e-164	1.05505e-162	6.66029e-163	1.14416e-164	2.5006e-163	1.37842e-162	-7.02581e-163	4.30871e-163	1.33165e-163	-8.6901e-163	-9.92706e-164	2.82435e-164	-2.1885e-163	6.21826e-163	9.43448e-164	-1.12935e-164	5.45963e-163	7.15808e-163	-4.93471e-164	-1.14811e-162	1.1723e-163	0
-4.50478e-164	-8.84749e-164	-4.63351e-163	2.15615e-163	3.79725e-163	2.41799e-164	-2.26844e-163	-4.61879e-163	2.87378e-163	2.48998e-164	1.05505e-162	6.66029e-163	1.14416e-164	2.5006e-163	1.37842e-162	-7.02581e-163	4.30871e-163	1.33165e-163	-8.6901e-163	-9.92706e-164	2.82435e-164	-2.1885e-163	6.21826e-163	9.43448e-164	-1.12935e-164	5.45963e-163	7.15808e-163	-4.93471e-164	-1.14811e-162	1.1723e-163	0
-4.50478e-164	-8.84749e-164	-4.63351e-163	2.15615e-163	3.79725e-163	2.41799e-164	-2.26844e-163	-4.61879e-163	2.87378e-163	2.48998e-164	1.05505e-162	6.66029e-163	1.14416e-164	2.5006e-163	1.37842e-162	-7.02581e-163	4.30871e-163	1.33165e-163	-8.6901e-163	-9.92706e-164	2.82435e-164	-2.1885e-163	6.21826e-163	9.43448e-164	-1.12935e-164	5.45963e-163	7.15808e-163	-4.93471e-164	-1.14811e-162	1.1723e-163	0
-4.50478e-164	-8.84749e-164	-4.63351e-163	2.15615e-163	3.79725e-163	2.41799e-164	-2.26844e-163	-4.61879e-163	2.87378e-163	2.48998e-164	1.05505e-162	6.66029e-163	1.14416e-164	2.5006e-163	1.37842e-162	-7.02581e-163	4.30871e-163	1.33165e-163	-8.6901e-163	-9.92706e-164	2.82435e-164	-2.1885e-163	6.21826e-163	9.43448e-164	-1.12935e-164	5.45963e-163	7.15808e-163	-4.93471e-164	-1.14811e-162	1.1723e-163	0
-4.50478e-164	-8.84749e-164	-4.63351e-163	2.15615e-163	3.79725e-163	2.41799e-164	-2.26844e-163	-4.61879e-163	2.87378e-163	2.48998e-164	1.05505e-162	6.66029e-163	1.14416e-164	2.5006e-163	1.37842e-162	-7.02581e-163	4.30871e-163	1.33165e-163	-8.6901e-163	-9.92706e-164	2.82435e-164	-2.1885e-163	6.21826e-163	9.43448e-164	-1.12935e-164	5.45963e-163	7.15808e-163	-4.93471e-164	-1.14811e-162	1.1723e-163	0
-4.50478e-164	-8.84749e-164	-4.63351e-163	2.15615e-163	3.79725e-163	2.41799e-164	-2.26844e-163	-4.61879e-163	2.87378e-163	2.48998e-164	1.05505e-162	6.66029e-163	1.14416e-164	2.5006e-163	1.37842e-162	-7.02581e-163	4.30871e-163	1.33165e-163	-8.6901e-163	-9.92706e-164	2.82435e-164	-2.1885e-163	6.21826e-163	9.43448e-164	-1.12935e-164	5.45963e-163	7.15808e-163	-4.93471e-164	-1.14811e-162	1.1723e-163	0
-4.50478e-164	-8.84749e-164	-4.63351e-163	2.15615e-163	3.79725e-163	2.41799e-164	-2.26844e-163	-4.61879e-163	2.87378e-163	2.48998e-164	1.05505e-162	6.66029e-163	1.14416e-164	2.5006e-163	1.37842e-162	-7.02581e-163	4.30871e-163	1.33165e-163	-8.6901e-163	-9.92706e-164	2.82435e-164	-2.1885e-163	6.21826e-163	9.43448e-164	-1.12935e-164	5.45963e-163	7.15808e-163	-4.93471e-164	-1.14811e-162	1.1723e-163	0
-4.50478e-164	-8.84749e-164	-4.63351e-163	2.15615e-163	3.79725e-163	2.41799e-164	-2.26844e-163	-4.61879e-163	2.87378e-163	2.48998e-164	1.05505e-162	6.66029e-163	1.14416e-164	2.5006e-163	1.37842e-162	-7.02581e-163	4.30871e-163	1.33165e-163	-8.6901e-163	-9.92706e-164	2.82435e-164	-2.1885e-163	6.21826e-163	9.43448e-164	-1.12935e-164	5.45963e-163	7.15808e-163	-4.93471e-164	-1.14811e-162	1.1723e-163	0
-4.50478e-164	-8.84749e-164	-4.63351e-163	2.15615e-163	3.79725e-163	2.41799e-164	-2.26844e-163	-4.61879e-163	2.87378e-163	2.48998e-164	1.05505e-162	6.66029e-163	1.14416e-164	2.5006e-163	1.37842e-162	-7.02581e-163	4.30871e-163	1.33165e-163	-8.6901e-163	-9.92706e-164	2.82435e-164	-2.1885e-163	6.21826e-163	9.43448e-164	-1.12935e-164	5.45963e-163	7.15808e-163	-4.93471e-164	-1.14811e-162	1.1723e-163	0
-4.50478e-164	-8.84749e-164	-4.63351e-163	2.15615e-163	3.79725e-163	2.41799e-164	-2.26844e-163	-4.61879e-163	2.87378e-163	2.48998e-164	1.05505e-162	6.66029e-163	1.14416e-164	2.5006e-163	1.37842e-162	-7.02581e-163	4.30871e-163	1.33165e-163	-8.6901e-163	-9.92706e-164	2.82435e-164	-2.1885e-163	6.21826e-163	9.43448e-164	-1.12935e-164	5.45963e-163	7.15808e-163	-4.93471e-164	-1.14811e-162	1.1723e-163	0
-4.50478e-164	-8.84749e-164	-4.63351e-163	2.15615e-163	3.79725e-163	2.41799e-164	-2.26844e-163	-4.61879e-163	2.87378e-163	2.48998e-164	1.05505e-162	6.66029e-163	1.14416e-164	2.5006e-163	1.37842e-162	-7.02581e-163	4.30871e-163	1.33165e-163	-8.6901e-163	-9.92706e-164	2.82435e-164	-2.1885e-163	6.21826e-163	9.43448e-164	-1.12935e-164	5.45963e-163	7.15808e-163	-4.93471e-164	-1.14811e-162	1.1723e-163	0
-4.50478e-164	-8.84749e-164	-4.63351e-163	2.15615e-163	3.79725e-163	2.41799e-164	-2.26844e-163	-4.61879e-163	2.87378e-163	2.48998e-164	1.05505e-162	6.66029e-163	1.14416e-164	2.5006e-163	1.37842e-162	-7.02581e-163	4.30871e-163	1.33165e-163	-8.6901e-163	-9.92706e-164	2.82435e-164	-2.1885e-163	6.21826e-163	9.43448e-164	-1.12935e-164	5.45963e-163	7.15808e-163	-4.93471e-164	-1.14811e-162	1.1723e-163	0
-4.50478e-164	-8.84749e-164	-4.63351e-163	2.15615e-163	3.79725e-163	2.41799e-164	-2.26844e-163	-4.61879e-163	2.87378e-163	2.48998e-164	1.05505e-162	6.66029e-163	1.14416e-164	2.5006e-163	1.37842e-162	-7.02581e-163	4.30871e-163	1.33165e-163	-8.6901e-163	-9.92706e-164	2.82435e-164	-2.1885e-163	6.21826e-163	9.43448e-164	-1.12935e-164	5.45963e-163	7.15808e-163	-4.93471e-164	-1.14811e-162	1.1723e-163	0
-4.50478e-164	-8.84749e-164	-4.63351e-163	2.15615e-163	3.79725e-163	2.41799e-164	-2.26844e-163	-4.61879e-163	2.87378e-163	2.48998e-164	1.05505e-162	6.66029e-163	1.14416e-164	2.5006e-163	1.37842e-162	-7.02581e-163	4.30871e-163	1.33165e-163	-8.6901e-163	-9.92706e-164	2.82435e-164	-2.1885e-163	6.21826e-163	9.43448e-164	-1.12935e-164	5.45963e-163	7.15808e-163	-4.93471e-164	-1.14811e-162	1.1723e-163	0
-4.50478e-164	-8.84749e-164	-4.63351e-163	2.15615e-163	3.79725e-163	2.41799e-164	-2.26844e-163	-4.61879e-163	2.87378e-163	2.48998e-164	1.05505e-162	6.66029e-163	1.14416e-164	2.5006e-163	1.37842e-162	-7.02581e-163	4.30871e-163	1.33165e-163	-8.6901e-163	-9.92706e-164	2.82435e-164	-2.1885e-163	6.21826e-163	9.43448e-164	-1.12935e-164	5.45963e-163	7.15808e-163	-4.93471e-164	-1.14811e-162	1.1723e-163	0
-4.50478e-164	-8.84749e-164	-4.63351e-163	2.15615e-163	3.79725e-163	2.41799e-164	-2.26844e-163	-4.61879e-163	2.87378e-163	2.48998e-164	1.05505e-162	6.66029e-163	1.14416e-164	2.5006e-163	1.37842e-162	-7.02581e-163	4.30871e-163	1.33165e-163	-8.6901e-163	-9.92706e-164	2.82435e-164	-2.1885e-163	6.21826e-163	9.43448e-164	-1.12935e-164	5.45963e-163	7.15808e-163	-4.93471e-164	-1.14811e-162	1.1723e-163	0
-4.50478e-164	-8.84749e-164	-4.63351e-163	2.15615e-163	3.79725e-163	2.41799e-164	-2.26844e-163	-4.61879e-163	2.87378e-163	2.48998e-164	1.05505e-162	6.66029e-163	1.14416e-164	2.5006e-163	1.37842e-162	-7.02581e-163	4.30871e-163	1.33165e-163	-8.6901e-163	-9.92706e-164	2.82435e-164	-2.1885e-163	6.21826e-163	9.43448e-164	-1.12935e-164	5.45963e-163	7.15808e-163	-4.93471e-164	-1.14811e-162	1.1723e-163	0
-4.50478e-164	-8.84749e-164	-4.63351e-163	2.15615e-163	3.79725e-163	2.41799e-164	-2.26844e-163	-4.61879e-163	2.87378e-163	2.48998e-164	1.05505e-162	6.66029e-163	1.14416e-164	2.5006e-163	1.37842e-162	-7.02581e-163	4.30871e-163	1.33165e-163	-8.6901e-163	-9.92706e-164	2.82435e-164	-2.1885e-163	6.21826e-163	9.43448e-164	-1.12935e-164	5.45963e-163	7.15808e-163	-4.93471e-164	-1.14811e-162	1.1723e-163	0
-4.50478e-164	-8.84749e-164	-4.63351e-163	2.15615e-163	3.79725e-163	2.41799e-164	-2.26844e-163	-4.61879e-163	2.87378e-163	2.48998e-164	1.05505e-162	6.66029e-163	1.14416e-164	2.5006e-163	1.37842e-162	-7.02581e-163	4.30871e-163	1.33165e-163	-8.6901e-163	-9.92706e-164	2.82435e-164	-2.1885e-163	6.21826e-163	9.43448e-164	-1.12935e-164	5.45963e-163	7.15808e-163	-4.93471e-164	-1.14811e-162	1.1723e-163	0
-4.50478e-164	-8.84749e-164	-4.63351e-163	2.15615e-163	3.79725e-163	2.41799e-164	-2.26844e-163	-4.61879e-163	2.87378e-163	2.48998e-164	1.05505e-162	6.66029e-163	1.14416e-164	2.5006e-163	1.37842e-162	-7.02581e-163	4.30871e-163	1.33165e-163	-8.6901e-163	-9.92706e-164	2.82435e-164	-2.1885e-163	6.21826e-163	9.43448e-164	-1.12935e-164	5.45963e-163	7.15808e-163	-4.93471e-164	-1.14811e-162	1.1723e-163	0
-4.50478e-164	-8.84749e-164	-4.63351e-163	2.15615e-163	3.79725e-163	2.41799e-164	-2.26844e-163	-4.61879e-163	2.87378e-163	2.48998e-164	1.05505e-162	6.66029e-163	1.14416e-164	2.5006e-163	1.37842e-162	-7.02581e-163	4.30871e-163	1.33165e-163	-8.6901e-163	-9.92706e-164	2.82435e-164	-2.1885e-163	6.21826e-163	9.43448e-164	-1.12935e-164	5.45963e-163	7.15808e-163	-4.93471e-164	-1.14811e-162	1.1723e-163	0
-4.50478e-164	-8.84749e-164	-4.63351e-163	2.15615e-163	3.79725e-163	2.41799e-164	-2.26844e-163	-4.61879e-163	2.87378e-163	2.48998e-164	1.05505e-162	6.66029e-163	1.14416e-164	2.5006e-163	1.37842e-162	-7.02581e-163	4.30871e-163	1.33165e-163	-8.6901e-163	-9.92706e-164	2.82435e-164	-2.1885e-163	6.21826e-163	9.43448e-164	-1.12935e-164	5.45963e-163	7.15808e-163	-4.93471e-164	-1.14811e-162	1.1723e-163	0
-4.50478e-164	-8.84749e-164	-4.63351e-163	2.15615e-163	3.79725e-163	2.41799e-164	-2.26844e-163	-4.61879e-163	2.87378e-163	2.48998e-164	1.05505e-162	6.66029e-163	1.14416e-164	2.5006e-163	1.37842e-162	-7.02581e-163	4.30871e-163	1.33165e-163	-8.6901e-163	-9.92706e-164	2.82435e-164	-2.1885e-163	6.21826e-163	9.43448e-164	-1.12935e-164	5.45963e-163	7.15808e-163	-4.93471e-164	-1.14811e-162	1.1723e-163	0
-4.50478e-164	-8.84749e-164	-4.63351e-163	2.15615e-163	3.79725e-163	2.41799e-164	-2.26844e-163	-4.61879e-163	2.87378e-163	2.48998e-164	1.05505e-162	6.66029e-163	1.14416e-164	2.5006e-163	1.37842e-162	-7.02581e-163	4.30871e-163	1.33165e-163	-8.6901e-163	-9.92706e-164	2.82435e-164	-2.1885e-163	6.21826e-163	9.43448e-164	-1.12935e-164	5.45963e-163	7.15808e-163	-4.93471e-164	-1.14811e-162	1.1723e-163	0
-4.50478e-164	-8.84749e-164	-4.63351e-163	2.15615e-163	3.79725e-163	2.41799e-164	-2.26844e-163	-4.61879e-163	2.87378e-163	2.48998e-164	1.05505e-162	6.66029e-163	1.14416e-164	2.5006e-163	1.37842e-162	-7.02581e-163	4.30871e-163	1.33165e-163	-8.6901e-163	-9.92706e-164	2.82435e-164	-2.1885e-163	6.21826e-163	9.43448e-164	-1.12935e-164	5.45963e-163	7.15808e-163	-4.93471e-164	-1.14811e-162	1.1723e-163	0
-4.50478e-164	-8.84749e-164	-4.63351e-163	2.15615e-163	3.79725e-163	2.41799e-164	-2.26844e-163	-4.61879e-163	2.87378e-163	2.48998e-164	1.05505e-162	6.66029e-163	1.14416e-164	2.5006e-163	1.37842e-162	-7.02581e-163	4.30871e-163	1.33165e-163	-8.6901e-163	-9.92706e-164	2.82435e-164	-2.1885e-163	6.21826e-163	9.43448e-164	-1.12935e-164	5.45963e-163	7.15808e-163	-4.93471e-164	-1.14811e-162	1.1723e-163	0
-4.50478e-164	-8.84749e-164	-4.63351e-163	2.15615e-163	3.79725e-163	2.41799e-164	-2.26844e-163	-4.61879e-163	2.87378e-163	2.48998e-164	1.05505e-162	6.66029e-163	1.14416e-164	2.5006e-163	1.37842e-162	-7.02581e-163	4.30871e-163	1.33165e-163	-8.6901e-163	-9.92706e-164	2.82435e-164	-2.1885e-163	6.21826e-163	9.43448e-164	-1.12935e-164	5.45963e-163	7.15808e-163	-4.93471e-164	-1.14811e-162	1.1723e-163	0
-4.50478e-164	-8.84749e-164	-4.63351e-163	2.15615e-163	3.79725e-163	2.41799e-164	-2.26844e-163	-4.61879e-163	2.87378e-163	2.48998e-164	1.05505e-162	6.66029e-163	1.14416e-164	2.5006e-163	1.37842e-162	-7.02581e-163	4.30871e-163	1.33165e-163	-8.6901e-163	-9.92706e-164	2.82435e-164	-2.1885e-163	6.21826e-163	9.43448e-164	-1.12935e-164	5.45963e-163	7.15808e-163	-4.93471e-164	-1.14811e-162	1.1723e-163	0
-4.50478e-164	-8.84749e-164	-4.63351e-163	2.15615e-163	3.79725e-163	2.41799e-164	-2.26844e-163	-4.61879e-163	2.87378e-163	2.48998e-164	1.05505e-162	6.66029e-163	1.14416e-164	2.5006e-163	1.37842e-162	-7.02581e-163	4.30871e-163	1.33165e-163	-8.6901e-163	-9.92706e-164	2.82435e-164	-2.1885e-163	6.21826e-163	9.43448e-164	-1.12935e-164	5.45963e-163	7.15808e-163	-4.93471e-164	-1.14811e-162	1.1723e-163	0
-4.50478e-164	-8.84749e-164	-4.63351e-163	2.15615e-163	3.79725e-163	2.41799e-164	-2.26844e-163	-4.61879e-163	2.87378e-163	2.48998e-164	1.05505e-162	6.66029e-163	1.14416e-164	2.5006e-163	1.37842e-162	-7.02581e-163	4.30871e-163	1.33165e-163	-8.6901e-163	-9.92706e-164	2.82435e-164	-2.1885e-163	6.21826e-163	9.43448e-164	-1.12935e-164	5.45963e-163	7.15808e-163	-4.93471e-164	-1.14811e-162	1.1723e-163	0
-4.50478e-164	-8.84749e-164	-4.63351e-163	2.15615e-163	3.79725e-163	2.41799e-164	-2.26844e-163	-4.61879e-163	2.87378e-163	2.48998e-164	1.05505e-162	6.66029e-163	1.14416e-164	2.5006e-163	1.37842e-162	-7.02581e-163	4.30871e-163	1.33165e-163	-8.6901e-163	-9.92706e-164	2.82435e-164	-2.1885e-163	6.21826e-163	9.43448e-164	-1.12935e-164	5.45963e-163	7.15808e-163	-4.93471e-164	-1.14811e-162	1.1723e-163	0
-4.50478e-164	-8.84749e-164	-4.63351e-163	2.15615e-163	3.79725e-163	2.41799e-164	-2.26844e-163	-4.61879e-163	2.87378e-163	2.48998e-164	1.05505e-162	6.66029e-163	1.14416e-164	2.5006e-163	1.37842e-162	-7.02581e-163	4.30871e-163	1.33165e-163	-8.6901e-163	-9.92706e-164	2.82435e-164	-2.1885e-163	6.21826e-163	9.43448e-164	-1.12935e-164	5.45963e-163	7.15808e-163	-4.93471e-164	-1.14811e-162	1.1723e-163	0
-4.50478e-164	-8.84749e-164	-4.63351e-163	2.15615e-163	3.79725e-163	2.41799e-164	-2.26844e-163	-4.61879e-163	2.87378e-163	2.48998e-164	1.05505e-162	6.66029e-163	1.14416e-164	2.5006e-163	1.37842e-162	-7.02581e-163	4.30871e-163	1.33165e-163	-8.6901e-163	-9.92706e-164	2.82435e-164	-2.1885e-163	6.21826e-163	9.43448e-164	-1.12935e-164	5.45963e-163	7.15808e-163	-4.93471e-164	-1.14811e-162	1.1723e-163	0
-4.50478e-164	-8.84749e-164	-4.63351e-163	2.15615e-163	3.79725e-163	2.41799e-164	-2.26844e-163	-4.61879e-163	2.87378e-163	2.48998e-164	1.05505e-162	6.66029e-163	1.14416e-164	2.5006e-163	1.37842e-162	-7.02581e-163	4.30871e-163	1.33165e-163	-8.6901e-163	-9.92706e-164	2.82435e-164	-2.1885e-163	6.21826e-163	9.43448e-164	-1.12935e-164	5.45963e-163	7.15808e-163	-4.93471e-164	-1.14811e-162	1.1723e-163	0
-4.50478e-164	-8.84749e-164	-4.63351e-163	2.15615e-163	3.79725e-163	2.41799e-164	-2.26844e-163	-4.61879e-163	2.87378e-163	2.48998e-164	1.05505e-162	6.66029e-163	1.14416e-164	2.5006e-163	1.37842e-162	-7.02581e-163	4.30871e-163	1.33165e-163	-8.6901e-163	-9.92706e-164	2.82435e-164	-2.1885e-163	6.21826e-163	9.43448e-164	-1.12935e-164	5.45963e-163	7.15808e-163	-4.93471e-164	-1.14811e-162	1.1723e-163	0
-4.50478e-164	-8.84749e-164	-4.63351e-163	2.15615e-163	3.79725e-163	2.41799e-164	-2.26844e-163	-4.61879e-163	2.87378e-163	2.48998e-164	1.05505e-162	6.66029e-163	1.14416e-164	2.5006e-163	1.37842e-162	-7.02581e-163	4.30871e-163	1.33165e-163	-8.6901e-163	-9.92706e-164	2.82435e-164	-2.1885e-163	6.21826e-163	9.43448e-164	-1.12935e-164	5.45963e-163	7.15808e-163	-4.93471e-164	-1.14811e-162	1.1723e-163	0
-4.50478e-164	-8.84749e-164	-4.63351e-163	2.15615e-163	3.79725e-163	2.41799e-164	-2.26844e-163	-4.61879e-163	2.87378e-163	2.48998e-164	1.05505e-162	6.66029e-163	1.14416e-164	2.5006e-163	1.37842e-162	-7.02581e-163	4.30871e-163	1.33165e-163	-8.6901e-163	-9.92706e-164	2.82435e-164	-2.1885e-163	6.21826e-163	9.43448e-164	-1.12935e-164	5.45963e-163	7.15808e-163	-4.93471e-164	-1.14811e-162	1.1723e-163	0
-4.50478e-164	-8.84749e-164	-4.63351e-163	2.15615e-163	3.79725e-163	2.41799e-164	-2.26844e-163	-4.61879e-163	2.87378e-163	2.48998e-164	1.05505e-162	6.66029e-163	1.14416e-164	2.5006e-163	1.37842e-162	-7.02581e-163	4.30871e-163	1.33165e-163	-8.6901e-163	-9.92706e-164	2.82435e-164	-2.1885e-163	6.21826e-163	9.43448e-164	-1.12935e-164	5.45963e-163	7.15808e-163	-4.93471e-164	-1.14811e-162	1.1723e-163	0
-4.50478e-164	-8.84749e-164	-4.63351e-163	2.15615e-163	3.79725e-163	2.41799e-164	-2.26844e-163	-4.61879e-163	2.87378e-163	2.48998e-164	1.05505e-162	6.66029e-163	1.14416e-164	2.5006e-163	1.37842e-162	-7.02581e-163	4.30871e-163	1.33165e-163	-8.6901e-163	-9.92706e-164	2.82435e-164	-2.1885e-163	6.21826e-163	9.43448e-164	-1.12935e-164	5.45963e-163	7.15808e-163	-4.93471e-164	-1.14811e-162	1.1723e-163	0
-4.50478e-164	-8.84749e-164	-4.63351e-163	2.15615e-163	3.79725e-163	2.41799e-164	-2.26844e-163	-4.61879e-163	2.87378e-163	2.48998e-164	1.05505e-162	6.66029e-163	1.14416e-164	2.5006e-163	1.37842e-162	-7.02581e-163	4.30871e-163	1.33165e-163	-8.6901e-163	-9.92706e-164	2.82435e-164	-2.1885e-163	6.21826e-163	9.43448e-164	-1.12935e-164	5.45963e-163	7.15808e-163	-4.93471e-164	-1.14811e-162	1.1723e-163	0
-4.50478e-164	-8.84749e-164	-4.63351e-163	2.15615e-163	3.79725e-163	2.41799e-164	-2.26844e-163	-4.61879e-163	2.87378e-163	2.48998e-164	1.05505e-162	6.66029e-163	1.14416e-164	2.5006e-163	1.37842e-162	-7.02581e-163	4.30871e-163	1.33165e-163	-8.6901e-163	-9.92706e-164	2.82435e-164	-2.1885e-163	6.21826e-163	9.43448e-164	-1.12935e-164	5.45963e-163	7.15808e-163	-4.93471e-164	-1.14811e-162	1.1723e-163	0
-4.50478e-164	-8.84749e-164	-4.63351e-163	2.15615e-163	3.79725e-163	2.41799e-164	-2.26844e-163	-4.61879e-163	2.87378e-163	2.48998e-164	1.05505e-162	6.66029e-163	1.14416e-164	2.5006e-163	1.37842e-162	-7.02581e-163	4.30871e-163	1.33165e-163	-8.6901e-163	-9.92706e-164	2.82435e-164	-2.1885e-163	6.21826e-163	9.43448e-164	-1.12935e-164	5.45963e-163	7.15808e-163	-4.93471e-164	-1.14811e-162	1.1723e-163	0
-4.50478e-164	-8.84749e-164	-4.63351e-163	2.15615e-163	3.79725e-163	2.41799e-164	-2.26844e-163	-4.61879e-163	2.87378e-163	2.48998e-164	1.05505e-162	6.66029e-163	1.14416e-164	2.5006e-163	1.37842e-162	-7.02581e-163	4.30871e-163	1.33165e-163	-8.6901e-163	-9.92706e-164	2.82435e-164	-2.1885e-163	6.21826e-163	9.43448e-164	-1.12935e-164	5.45963e-163	7.15808e-163	-4.93471e-164	-1.14811e-162	1.1723e-163	0
-4.50478e-164	-8.84749e-164	-4.63351e-163	2.15615e-163	3.79725e-163	2.41799e-164	-2.26844e-163	-4.61879e-163	2.87378e-163	2.48998e-164	1.05505e-162	6.66029e-163	1.14416e-164	2.5006e-163	1.37842e-162	-7.02581e-163	4.30871e-163	1.33165e-163	-8.6901e-163	-9.92706e-164	2.82435e-164	-2.1885e-163	6.21826e-163	9.43448e-164	-1.12935e-164	5.45963e-163	7.15808e-163	-4.93471e-164	-1.14811e-162	1.1723e-163	0
-4.50478e-164	-8.84749e-164	-4.63351e-163	2.15615e-163	3.79725e-163	2.41799e-164	-2.26844e-163	-4.61879e-163	2.87378e-163	2.48998e-164	1.05505e-162	6.66029e-163	1.14416e-164	2.5006e-163	1.37842e-162	-7.02581e-163	4.30871e-163	1.33165e-163	-8.6901e-163	-9.92706e-164	2.82435e-164	-2.1885e-163	6.21826e-163	9.43448e-164	-1.12935e-164	5.45963e-163	7.15808e-163	-4.93471e-164	-1.14811e-162	1.1723e-163	0
-4.50478e-164	-8.84749e-164	-4.63351e-163	2.15615e-163	3.79725e-163	2.41799e-164	-2.26844e-163	-4.61879e-163	2.87378e-163	2.48998e-164	1.05505e-162	6.66029e-163	1.14416e-164	2.5006e-163	1.37842e-162	-7.02581e-163	4.30871e-163	1.33165e-163	-8.6901e-163	-9.92706e-164	2.82435e-164	-2.1885e-163	6.21826e-163	9.43448e-164	-1.12935e-164	5.45963e-163	7.15808e-163	-4.93471e-164	-1.14811e-162	1.1723e-163	0
-4.50478e-164	-8.84749e-164	-4.63351e-163	2.15615e-163	3.79725e-163	2.41799e-164	-2.26844e-163	-4.61879e-163	2.87378e-163	2.48998e-164	1.05505e-162	6.66029e-163	1.14416e-164	2.5006e-163	1.37842e-162	-7.02581e-163	4.30871e-163	1.33165e-163	-8.6901e-163	-9.92706e-164	2.82435e-164	-2.1885e-163	6.21826e-163	9.43448e-164	-1.12935e-164	5.45963e-163	7.15808e-163	-4.93471e-164	-1.14811e-162	1.1723e-163	0
-4.50478e-164	-8.84749e-164	-4.63351e-163	2.15615e-163	3.79725e-163	2.41799e-164	-2.26844e-163	-4.61879e-163	2.87378e-163	2.48998e-164	1.05505e-162	6.66029e-163	1.14416e-164	2.5006e-163	1.37842e-162	-7.02581e-163	4.30871e-163	1.33165e-163	-8.6901e-163	-9.92706e-164	2.82435e-164	-2.1885e-163	6.21826e-163	9.43448e-164	-1.12935e-164	5.45963e-163	7.15808e-163	-4.93471e-164	-1.14811e-162	1.1723e-163	0
-4.50478e-164	-8.84749e-164	-4.63351e-163	2.15615e-163	3.79725e-163	2.41799e-164	-2.26844e-163	-4.61879e-163	2.87378e-163	2.48998e-164	1.05505e-162	6.66029e-163	1.14416e-164	2.5006e-163	1.37842e-162	-7.02581e-163	4.30871e-163	1.33165e-163	-8.6901e-163	-9.92706e-164	2.82435e-164	-2.1885e-163	6.21826e-163	9.43448e-164	-1.12935e-164	5.45963e-163	7.15808e-163	-4.93471e-164	-1.14811e-162	1.1723e-163	0
-4.50478e-164	-8.84749e-164	-4.63351e-163	2.15615e-163	3.79725e-163	2.41799e-164	-2.26844e-163	-4.61879e-163	2.87378e-163	2.48998e-164	1.05505e-162	6.66029e-163	1.14416e-164	2.5006e-163	1.37842e-162	-7.02581e-163	4.30871e-163	1.33165e-163	-8.6901e-163	-9.92706e-164	2.82435e-164	-2.1885e-163	6.21826e-163	9.43448e-164	-1.12935e-164	5.45963e-163	7.15808e-163	-4.93471e-164	-1.14811e-162	1.1723e-163	0
-4.50478e-164	-8.84749e-164	-4.63351e-163	2.15615e-163	3.79725e-163	2.41799e-164	-2.26844e-163	-4.61879e-163	2.87378e-163	2.48998e-164	1.05505e-162	6.66029e-163	1.14416e-164	2.5006e-163	1.37842e-162	-7.02581e-163	4.30871e-163	1.33165e-163	-8.6901e-163	-9.92706e-164	2.82435e-164	-2.1885e-163	6.21826e-163	9.43448e-164	-1.12935e-164	5.45963e-163	7.15808e-163	-4.93471e-164	-1.14811e-162	1.1723e-163	0
-4.50478e-164	-8.84749e-164	-4.63351e-163	2.15615e-163	3.79725e-163	2.41799e-164	-2.26844e-163	-4.61879e-163	2.87378e-163	2.48998e-164	1.05505e-162	6.66029e-163	1.14416e-164	2.5006e-163	1.37842e-162	-7.02581e-163	4.30871e-163	1.33165e-163	-8.6901e-163	-9.92706e-164	2.82435e-164	-2.1885e-163	6.21826e-163	9.43448e-164	-1.12935e-164	5.45963e-163	7.15808e-163	-4.93471e-164	-1.14811e-162	1.1723e-163	0
-4.50478e-164	-8.84749e-164	-4.63351e-163	2.15615e-163	3.79725e-163	2.41799e-164	-2.26844e-163	-4.61879e-163	2.87378e-163	2.48998e-164	1.05505e-162	6.66029e-163	1.14416e-164	2.5006e-163	1.37842e-162	-7.02581e-163	4.30871e-163	1.33165e-163	-8.6901e-163	-9.92706e-164	2.82435e-164	-2.1885e-163	6.21826e-163	9.43448e-164	-1.12935e-164	5.45963e-163	7.15808e-163	-4.93471e-164	-1.14811e-162	1.1723e-163	0
-4.50478e-164	-8.84749e-164	-4.63351e-163	2.15615e-163	3.79725e-163	2.41799e-164	-2.26844e-163	-4.61879e-163	2.87378e-163	2.48998e-164	1.05505e-162	6.66029e-163	1.14416e-164	2.5006e-163	1.37842e-162	-7.02581e-163	4.30871e-163	1.33165e-163	-8.6901e-163	-9.92706e-164	2.82435e-164	-2.1885e-163	6.21826e-163	9.43448e-164	-1.12935e-164	5.45963e-163	7.15808e-163	-4.93471e-164	-1.14811e-162	1.1723e-163	0
-4.50478e-164	-8.84749e-164	-4.63351e-163	2.15615e-163	3.79725e-163	2.41799e-164	-2.26844e-163	-4.61879e-163	2.87378e-163	2.48998e-164	1.05505e-162	6.66029e-163	1.14416e-164	2.5006e-163	1.37842e-162	-7.02581e-163	4.30871e-163	1.33165e-163	-8.6901e-163	-9.92706e-164	2.82435e-164	-2.1885e-163	6.21826e-163	9.43448e-164	-1.12935e-164	5.45963e-163	7.15808e-163	-4.93471e-164	-1.14811e-162	1.1723e-163	0
-4.50478e-164	-8.84749e-164	-4.63351e-163	2.15615e-163	3.79725e-163	2.41799e-164	-2.26844e-163	-4.61879e-163	2.87378e-163	2.48998e-164	1.05505e-162	6.66029e-163	1.14416e-164	2.5006e-163	1.37842e-162	-7.02581e-163	4.30871e-163	1.33165e-163	-8.6901e-163	-9.92706e-164	2.82435e-164	-2.1885e-163	6.21826e-163	9.43448e-164	-1.12935e-164	5.45963e-163	7.15808e-163	-4.93471e-164	-1.14811e-162	1.1723e-163	0
-4.50478e-164	-8.84749e-164	-4.63351e-163	2.15615e-163	3.79725e-163	2.41799e-164	-2.26844e-163	-4.61879e-163	2.87378e-163	2.48998e-164	1.05505e-162	6.66029e-163	1.14416e-164	2.5006e-163	1.37842e-162	-7.02581e-163	4.30871e-163	1.33165e-163	-8.6901e-163	-9.92706e-164	2.82435e-164	-2.1885e-163	6.21826e-163	9.43448e-164	-1.12935e-164	5.45963e-163	7.15808e-163	-4.93471e-164	-1.14811e-162	1.1723e-163	0
-4.50478e-164	-8.84749e-164	-4.63351e-163	2.15615e-163	3.79725e-163	2.41799e-164	-2.26844e-163	-4.61879e-163	2.87378e-163	2.48998e-164	1.05505e-162	6.66029e-163	1.14416e-164	2.5006e-163	1.37842e-162	-7.02581e-163	4.30871e-163	1.33165e-163	-8.6901e-163	-9.92706e-164	2.82435e-164	-2.1885e-163	6.21826e-163	9.43448e-164	-1.12935e-164	5.45963e-163	7.15808e-163	-4.93471e-164	-1.14811e-162	1.1723e-163	0
-4.50478e-164	-8.84749e-164	-4.63351e-163	2.15615e-163	3.79725e-163	2.41799e-164	-2.26844e-163	-4.61879e-163	2.87378e-163	2.48998e-164	1.05505e-162	6.66029e-163	1.14416e-164	2.5006e-163	1.37842e-162	-7.02581e-163	4.30871e-163	1.33165e-163	-8.6901e-163	-9.92706e-164	2.82435e-164	-2.1885e-163	6.21826e-163	9.43448e-164	-1.12935e-164	5.45963e-163	7.15808e-163	-4.93471e-164	-1.14811e-162	1.1723e-163	0
-4.50478e-164	-8.84749e-164	-4.63351e-163	2.15615e-163	3.79725e-163	2.41799e-164	-2.26844e-163	-4.61879e-163	2.87378e-163	2.48998e-164	1.05505e-162	6.66029e-163	1.14416e-164	2.5006e-163	1.37842e-162	-7.02581e-163	4.30871e-163	1.33165e-163	-8.6901e-163	-9.92706e-164	2.82435e-164	-2.1885e-163	6.21826e-163	9.43448e-164	-1.12935e-164	5.45963e-163	7.15808e-163	-4.93471e-164	-1.14811e-162	1.1723e-163	0
-4.50478e-164	-8.84749e-164	-4.63351e-163	2.15615e-163	3.79725e-163	2.41799e-164	-2.26844e-163	-4.61879e-163	2.87378e-163	2.48998e-164	1.05505e-162	6.66029e-163	1.14416e-164	2.5006e-163	1.37842e-162	-7.02581e-163	4.30871e-163	1.33165e-163	-8.6901e-163	-9.92706e-164	2.82435e-164	-2.1885e-163	6.21826e-163	9.43448e-164	-1.12935e-164	5.45963e-163	7.15808e-163	-4.93471e-164	-1.14811e-162	1.1723e-163	0
-4.50478e-164	-8.84749e-164	-4.63351e-163	2.15615e-163	3.79725e-163	2.41799e-164	-2.26844e-163	-4.61879e-163	2.87378e-163	2.48998e-164	1.05505e-162	6.66029e-163	1.14416e-164	2.5006e-163	1.37842e-162	-7.02581e-163	4.30871e-163	1.33165e-163	-8.6901e-163	-9.92706e-164	2.82435e-164	-2.1885e-163	6.21826e-163	9.43448e-164	-1.12935e-164	5.45963e-163	7.15808e-163	-4.93471e-164	-1.14811e-162	1.1723e-163	0
-4.50478e-164	-8.84749e-164	-4.63351e-163	2.15615e-163	3.79725e-163	2.41799e-164	-2.26844e-163	-4.61879e-163	2.87378e-163	2.48998e-164	1.05505e-162	6.66029e-163	1.14416e-164	2.5006e-163	1.37842e-162	-7.02581e-163	4.30871e-163	1.33165e-163	-8.6901e-163	-9.92706e-164	2.82435e-164	-2.1885e-163	6.21826e-163	9.43448e-164	-1.12935e-164	5.45963e-163	7.15808e-163	-4.93471e-164	-1.14811e-162	1.1723e-163	0
-4.50478e-164	-8.84749e-164	-4.63351e-163	2.15615e-163	3.79725e-163	2.41799e-164	-2.26844e-163	-4.61879e-163	2.87378e-163	2.48998e-164	1.05505e-162	6.66029e-163	1.14416e-164	2.5006e-163	1.37842e-162	-7.02581e-163	4.30871e-163	1.33165e-163	-8.6901e-163	-9.92706e-164	2.82435e-164	-2.1885e-163	6.21826e-163	9.43448e-164	-1.12935e-164	5.45963e-163	7.15808e-163	-4.93471e-164	-1.14811e-162	1.1723e-163	0
-4.50478e-164	-8.84749e-164	-4.63351e-163	2.15615e-163	3.79725e-163	2.41799e-164	-2.26844e-163	-4.61879e-163	2.87378e-163	2.48998e-164	1.05505e-162	6.66029e-163	1.14416e-164	2.5006e-163	1.37842e-162	-7.02581e-163	4.30871e-163	1.33165e-163	-8.6901e-163	-9.92706e-164	2.82435e-164	-2.1885e-163	6.21826e-163	9.43448e-164	-1.12935e-164	5.45963e-163	7.15808e-163	-4.93471e-164	-1.14811e-162	1.1723e-163	0
-4.50478e-164	-8.84749e-164	-4.63351e-163	2.15615e-163	3.79725e-163	2.41799e-164	-2.26844e-163	-4.61879e-163	2.87378e-163	2.48998e-164	1.05505e-162	6.66029e-163	1.14416e-164	2.5006e-163	1.37842e-162	-7.02581e-163	4.30871e-163	1.33165e-163	-8.6901e-163	-9.92706e-164	2.82435e-164	-2.1885e-163	6.21826e-163	9.43448e-164	-1.12935e-164	5.45963e-163	7.15808e-163	-4.93471e-164	-1.14811e-162	1.1723e-163	0
-4.50478e-164	-8.84749e-164	-4.63351e-163	2.15615e-163	3.79725e-163	2.41799e-164	-2.26844e-163	-4.61879e-163	2.87378e-163	2.48998e-164	1.05505e-162	6.66029e-163	1.14416e-164	2.5006e-163	1.37842e-162	-7.02581e-163	4.30871e-163	1.33165e-163	-8.6901e-163	-9.92706e-164	2.82435e-164	-2.1885e-163	6.21826e-163	9.43448e-164	-1.12935e-164	5.45963e-163	7.15808e-163	-4.93471e-164	-1.14811e-162	1.1723e-163	0
-4.50478e-164	-8.84749e-164	-4.63351e-163	2.15615e-163	3.79725e-163	2.41799e-164	-2.26844e-163	-4.61879e-163	2.87378e-163	2.48998e-164	1.05505e-162	6.66029e-163	1.14416e-164	2.5006e-163	1.37842e-162	-7.02581e-163	4.30871e-163	1.33165e-163	-8.6901e-163	-9.92706e-164	2.82435e-164	-2.1885e-163	6.21826e-163	9.43448e-164	-1.12935e-164	5.45963e-163	7.15808e-163	-4.93471e-164	-1.14811e-162	1.1723e-163	0
-4.50478e-164	-8.84749e-164	-4.63351e-163	2.15615e-163	3.79725e-163	2.41799e-164	-2.26844e-163	-4.61879e-163	2.87378e-163	2.48998e-164	1.05505e-162	6.66029e-163	1.14416e-164	2.5006e-163	1.37842e-162	-7.02581e-163	4.30871e-163	1.33165e-163	-8.6901e-163	-9.92706e-164	2.82435e-164	-2.1885e-163	6.21826e-163	9.43448e-164	-1.12935e-164	5.45963e-163	7.15808e-163	-4.93471e-164	-1.14811e-162	1.1723e-163	0
-4.50478e-164	-8.84749e-164	-4.63351e-163	2.15615e-163	3.79725e-163	2.41799e-164	-2.26844e-163	-4.61879e-163	2.87378e-163	2.48998e-164	1.05505e-162	6.66029e-163	1.14416e-164	2.5006e-163	1.37842e-162	-7.02581e-163	4.30871e-163	1.33165e-163	-8.6901e-163	-9.92706e-164	2.82435e-164	-2.1885e-163	6.21826e-163	9.43448e-164	-1.12935e-164	5.45963e-163	7.15808e-163	-4.93471e-164	-1.14811e-162	1.1723e-163	0
-4.50478e-164	-8.84749e-164	-4.63351e-163	2.15615e-163	3.79725e-163	2.41799e-164	-2.26844e-163	-4.61879e-163	2.87378e-163	2.48998e-164	1.05505e-162	6.66029e-163	1.14416e-164	2.5006e-163	1.37842e-162	-7.02581e-163	4.30871e-163	1.33165e-163	-8.6901e-163	-9.92706e-164	2.82435e-164	-2.1885e-163	6.21826e-163	9.43448e-164	-1.12935e-164	5.45963e-163	7.15808e-163	-4.93471e-164	-1.14811e-162	1.1723e-163	0
-4.50478e-164	-8.84749e-164	-4.63351e-163	2.15615e-163	3.79725e-163	2.41799e-164	-2.26844e-163	-4.61879e-163	2.87378e-163	2.48998e-164	1.05505e-162	6.66029e-163	1.14416e-164	2.5006e-163	1.37842e-162	-7.02581e-163	4.30871e-163	1.33165e-163	-8.6901e-163	-9.92706e-164	2.82435e-164	-2.1885e-163	6.21826e-163	9.43448e-164	-1.12935e-164	5.45963e-163	7.15808e-163	-4.93471e-164	-1.14811e-162	1.1723e-163	0
-4.50478e-164	-8.84749e-164	-4.63351e-163	2.15615e-163	3.79725e-163	2.41799e-164	-2.26844e-163	-4.61879e-163	2.87378e-163	2.48998e-164	1.05505e-162	6.66029e-163	1.14416e-164	2.5006e-163	1.37842e-162	-7.02581e-163	4.30871e-163	1.33165e-163	-8.6901e-163	-9.92706e-164	2.82435e-164	-2.1885e-163	6.21826e-163	9.43448e-164	-1.12935e-164	5.45963e-163	7.15808e-163	-4.93471e-164	-1.14811e-162	1.1723e-163	0
-4.50478e-164	-8.84749e-164	-4.63351e-163	2.15615e-163	3.79725e-163	2.41799e-164	-2.26844e-163	-4.61879e-163	2.87378e-163	2.48998e-164	1.05505e-162	6.66029e-163	1.14416e-164	2.5006e-163	1.37842e-162	-7.02581e-163	4.30871e-163	1.33165e-163	-8.6901e-163	-9.92706e-164	2.82435e-164	-2.1885e-163	6.21826e-163	9.43448e-164	-1.12935e-164	5.45963e-163	7.15808e-163	-4.93471e-164	-1.14811e-162	1.1723e-163	0
-4.50478e-164	-8.84749e-164	-4.63351e-163	2.15615e-163	3.79725e-163	2.41799e-164	-2.26844e-163	-4.61879e-163	2.87378e-163	2.48998e-164	1.05505e-162	6.66029e-163	1.14416e-164	2.5006e-163	1.37842e-162	-7.02581e-163	4.30871e-163	1.33165e-163	-8.6901e-163	-9.92706e-164	2.82435e-164	-2.1885e-163	6.21826e-163	9.43448e-164	-1.12935e-164	5.45963e-163	7.15808e-163	-4.93471e-164	-1.14811e-162	1.1723e-163	0
-4.50478e-164	-8.84749e-164	-4.63351e-163	2.15615e-163	3.79725e-163	2.41799e-164	-2.26844e-163	-4.61879e-163	2.87378e-163	2.48998e-164	1.05505e-162	6.66029e-163	1.14416e-164	2.5006e-163	1.37842e-162	-7.02581e-163	4.30871e-163	1.33165e-163	-8.6901e-163	-9.92706e-164	2.82435e-164	-2.1885e-163	6.21826e-163	9.43448e-164	-1.12935e-164	5.45963e-163	7.15808e-163	-4.93471e-164	-1.14811e-162	1.1723e-163	0
-4.50478e-164	-8.84749e-164	-4.63351e-163	2.15615e-163	3.79725e-163	2.41799e-164	-2.26844e-163	-4.61879e-163	2.87378e-163	2.48998e-164	1.05505e-162	6.66029e-163	1.14416e-164	2.5006e-163	1.37842e-162	-7.02581e-163	4.30871e-163	1.33165e-163	-8.6901e-163	-9.92706e-164	2.82435e-164	-2.1885e-163	6.21826e-163	9.43448e-164	-1.12935e-164	5.45963e-163	7.15808e-163	-4.93471e-164	-1.14811e-162	1.1723e-163	0
-4.50478e-164	-8.84749e-164	-4.63351e-163	2.15615e-163	3.79725e-163	2.41799e-164	-2.26844e-163	-4.61879e-163	2.87378e-163	2.48998e-164	1.05505e-162	6.66029e-163	1.14416e-164	2.5006e-163	1.37842e-162	-7.02581e-163	4.30871e-163	1.33165e-163	-8.6901e-163	-9.92706e-164	2.82435e-164	-2.1885e-163	6.21826e-163	9.43448e-164	-1.12935e-164	5.45963e-163	7.15808e-163	-4.93471e-164	-1.14811e-162	1.1723e-163	0
-4.50478e-164	-8.84749e-164	-4.63351e-163	2.15615e-163	3.79725e-163	2.41799e-164	-2.26844e-163	-4.61879e-163	2.87378e-163	2.48998e-164	1.05505e-162	6.66029e-163	1.14416e-164	2.5006e-163	1.37842e-162	-7.02581e-163	4.30871e-163	1.33165e-163	-8.6901e-163	-9.92706e-164	2.82435e-164	-2.1885e-163	6.21826e-163	9.43448e-164	-1.12935e-164	5.45963e-163	7.15808e-163	-4.93471e-164	-1.14811e-162	1.1723e-163	0
-4.50478e-164	-8.84749e-164	-4.63351e-163	2.15615e-163	3.79725e-163	2.41799e-164	-2.26844e-163	-4.61879e-163	2.87378e-163	2.48998e-164	1.05505e-162	6.66029e-163	1.14416e-164	2.5006e-163	1.37842e-162	-7.02581e-163	4.30871e-163	1.33165e-163	-8.6901e-163	-9.92706e-164	2.82435e-164	-2.1885e-163	6.21826e-163	9.43448e-164	-1.12935e-164	5.45963e-163	7.15808e-163	-4.93471e-164	-1.14811e-162	1.1723e-163	0
-4.50478e-164	-8.84749e-164	-4.63351e-163	2.15615e-163	3.79725e-163	2.41799e-164	-2.26844e-163	-4.61879e-163	2.87378e-163	2.48998e-164	1.05505e-162	6.66029e-163	1.14416e-164	2.5006e-163	1.37842e-162	-7.02581e-163	4.30871e-163	1.33165e-163	-8.6901e-163	-9.92706e-164	2.82435e-164	-2.1885e-163	6.21826e-163	9.43448e-164	-1.12935e-164	5.45963e-163	7.15808e-163	-4.93471e-164	-1.14811e-162	1.1723e-163	0
-4.50478e-164	-8.84749e-164	-4.63351e-163	2.15615e-163	3.79725e-163	2.41799e-164	-2.26844e-163	-4.61879e-163	2.87378e-163	2.48998e-164	1.05505e-162	6.66029e-163	1.14416e-164	2.5006e-163	1.37842e-162	-7.02581e-163	4.30871e-163	1.33165e-163	-8.6901e-163	-9.92706e-164	2.82435e-164	-2.1885e-163	6.21826e-163	9.43448e-164	-1.12935e-164	5.45963e-163	7.15808e-163	-4.93471e-164	-1.14811e-162	1.1723e-163	0
-4.50478e-164	-8.84749e-164	-4.63351e-163	2.15615e-163	3.79725e-163	2.41799e-164	-2.26844e-163	-4.61879e-163	2.87378e-163	2.48998e-164	1.05505e-162	6.66029e-163	1.14416e-164	2.5006e-163	1.37842e-162	-7.02581e-163	4.30871e-163	1.33165e-163	-8.6901e-163	-9.92706e-164	2.82435e-164	-2.1885e-163	6.21826e-163	9.43448e-164	-1.12935e-164	5.45963e-163	7.15808e-163	-4.93471e-164	-1.14811e-162	1.1723e-163	0
-4.50478e-164	-8.84749e-164	-4.63351e-163	2.15615e-163	3.79725e-163	2.41799e-164	-2.26844e-163	-4.61879e-163	2.87378e-163	2.48998e-164	1.05505e-162	6.66029e-163	1.14416e-164	2.5006e-163	1.37842e-162	-7.02581e-163	4.30871e-163	1.33165e-163	-8.6901e-163	-9.92706e-164	2.82435e-164	-2.1885e-163	6.21826e-163	9.43448e-164	-1.12935e-164	5.45963e-163	7.15808e-163	-4.93471e-164	-1.14811e-162	1.1723e-163	0
-4.50478e-164	-8.84749e-164	-4.63351e-163	2.15615e-163	3.79725e-163	2.41799e-164	-2.26844e-163	-4.61879e-163	2.87378e-163	2.48998e-164	1.05505e-162	6.66029e-163	1.14416e-164	2.5006e-163	1.37842e-162	-7.02581e-163	4.30871e-163	1.33165e-163	-8.6901e-163	-9.92706e-164	2.82435e-164	-2.1885e-163	6.21826e-163	9.43448e-164	-1.12935e-164	5.45963e-163	7.15808e-163	-4.93471e-164	-1.14811e-162	1.1723e-163	0
-4.50478e-164	-8.84749e-164	-4.63351e-163	2.15615e-163	3.79725e-163	2.41799e-164	-2.26844e-163	-4.61879e-163	2.87378e-163	2.48998e-164	1.05505e-162	6.66029e-163	1.14416e-164	2.5006e-163	1.37842e-162	-7.02581e-163	4.30871e-163	1.33165e-163	-8.6901e-163	-9.92706e-164	2.82435e-164	-2.1885e-163	6.21826e-163	9.43448e-164	-1.12935e-164	5.45963e-163	7.15808e-163	-4.93471e-164	-1.14811e-162	1.1723e-163	0
-4.50478e-164	-8.84749e-164	-4.63351e-163	2.15615e-163	3.79725e-163	2.41799e-164	-2.26844e-163	-4.61879e-163	2.87378e-163	2.48998e-164	1.05505e-162	6.66029e-163	1.14416e-164	2.5006e-163	1.37842e-162	-7.02581e-163	4.30871e-163	1.33165e-163	-8.6901e-163	-9.92706e-164	2.82435e-164	-2.1885e-163	6.21826e-163	9.43448e-164	-1.12935e-164	5.45963e-163	7.15808e-163	-4.93471e-164	-1.14811e-162	1.1723e-163	0
-4.50478e-164	-8.84749e-164	-4.63351e-163	2.15615e-163	3.79725e-163	2.41799e-164	-2.26844e-163	-4.61879e-163	2.87378e-163	2.48998e-164	1.05505e-162	6.66029e-163	1.14416e-164	2.5006e-163	1.37842e-162	-7.02581e-163	4.30871e-163	1.33165e-163	-8.6901e-163	-9.92706e-164	2.82435e-164	-2.1885e-163	6.21826e-163	9.43448e-164	-1.12935e-164	5.45963e-163	7.15808e-163	-4.93471e-164	-1.14811e-162	1.1723e-163	0
-4.50478e-164	-8.84749e-164	-4.63351e-163	2.15615e-163	3.79725e-163	2.41799e-164	-2.26844e-163	-4.61879e-163	2.87378e-163	2.48998e-164	1.05505e-162	6.66029e-163	1.14416e-164	2.5006e-163	1.37842e-162	-7.02581e-163	4.30871e-163	1.33165e-163	-8.6901e-163	-9.92706e-164	2.82435e-164	-2.1885e-163	6.21826e-163	9.43448e-164	-1.12935e-164	5.45963e-163	7.15808e-163	-4.93471e-164	-1.14811e-162	1.1723e-163	0
-4.50478e-164	-8.84749e-164	-4.63351e-163	2.15615e-163	3.79725e-163	2.41799e-164	-2.26844e-163	-4.61879e-163	2.87378e-163	2.48998e-164	1.05505e-162	6.66029e-163	1.14416e-164	2.5006e-163	1.37842e-162	-7.02581e-163	4.30871e-163	1.33165e-163	-8.6901e-163	-9.92706e-164	2.82435e-164	-2.1885e-163	6.21826e-163	9.43448e-164	-1.12935e-164	5.45963e-163	7.15808e-163	-4.93471e-164	-1.14811e-162	1.1723e-163	0
-4.50478e-164	-8.84749e-164	-4.63351e-163	2.15615e-163	3.79725e-163	2.41799e-164	-2.26844e-163	-4.61879e-163	2.87378e-163	2.48998e-164	1.05505e-162	6.66029e-163	1.14416e-164	2.5006e-163	1.37842e-162	-7.02581e-163	4.30871e-163	1.33165e-163	-8.6901e-163	-9.92706e-164	2.82435e-164	-2.1885e-163	6.21826e-163	9.43448e-164	-1.12935e-164	5.45963e-163	7.15808e-163	-4.93471e-164	-1.14811e-162	1.1723e-163	0
-4.50478e-164	-8.84749e-164	-4.63351e-163	2.15615e-163	3.79725e-163	2.41799e-164	-2.26844e-163	-4.61879e-163	2.87378e-163	2.48998e-164	1.05505e-162	6.66029e-163	1.14416e-164	2.5006e-163	1.37842e-162	-7.02581e-163	4.30871e-163	1.33165e-163	-8.6901e-163	-9.92706e-164	2.82435e-164	-2.1885e-163	6.21826e-163	9.43448e-164	-1.12935e-164	5.45963e-163	7.15808e-163	-4.93471e-164	-1.14811e-162	1.1723e-163	0
-4.50478e-164	-8.84749e-164	-4.63351e-163	2.15615e-163	3.79725e-163	2.41799e-164	-2.26844e-163	-4.61879e-163	2.87378e-163	2.48998e-164	1.05505e-162	6.66029e-163	1.14416e-164	2.5006e-163	1.37842e-162	-7.02581e-163	4.30871e-163	1.33165e-163	-8.6901e-163	-9.92706e-164	2.82435e-164	-2.1885e-163	6.21826e-163	9.43448e-164	-1.12935e-164	5.45963e-163	7.15808e-163	-4.93471e-164	-1.14811e-162	1.1723e-163	0
-4.50478e-164	-8.84749e-164	-4.63351e-163	2.15615e-163	3.79725e-163	2.41799e-164	-2.26844e-163	-4.61879e-163	2.87378e-163	2.48998e-164	1.05505e-162	6.66029e-163	1.14416e-164	2.5006e-163	1.37842e-162	-7.02581e-163	4.30871e-163	1.33165e-163	-8.6901e-163	-9.92706e-164	2.82435e-164	-2.1885e-163	6.21826e-163	9.43448e-164	-1.12935e-164	5.45963e-163	7.15808e-163	-4.93471e-164	-1.14811e-162	1.1723e-163	0
-4.50478e-164	-8.84749e-164	-4.63351e-163	2.15615e-163	3.79725e-163	2.41799e-164	-2.26844e-163	-4.61879e-163	2.87378e-163	2.48998e-164	1.05505e-162	6.66029e-163	1.14416e-164	2.5006e-163	1.37842e-162	-7.02581e-163	4.30871e-163	1.33165e-163	-8.6901e-163	-9.92706e-164	2.82435e-164	-2.1885e-163	6.21826e-163	9.43448e-164	-1.12935e-164	5.45963e-163	7.15808e-163	-4.93471e-164	-1.14811e-162	1.1723e-163	0
-4.50478e-164	-8.84749e-164	-4.63351e-163	2.15615e-163	3.79725e-163	2.41799e-164	-2.26844e-163	-4.61879e-163	2.87378e-163	2.48998e-164	1.05505e-162	6.66029e-163	1.14416e-164	2.5006e-163	1.37842e-162	-7.02581e-163	4.30871e-163	1.33165e-163	-8.6901e-163	-9.92706e-164	2.82435e-164	-2.1885e-163	6.21826e-163	9.43448e-164	-1.12935e-164	5.45963e-163	7.15808e-163	-4.93471e-164	-1.14811e-162	1.1723e-163	0
-4.50478e-164	-8.84749e-164	-4.63351e-163	2.15615e-163	3.79725e-163	2.41799e-164	-2.26844e-163	-4.61879e-163	2.87378e-163	2.48998e-164	1.05505e-162	6.66029e-163	1.14416e-164	2.5006e-163	1.37842e-162	-7.02581e-163	4.30871e-163	1.33165e-163	-8.6901e-163	-9.92706e-164	2.82435e-164	-2.1885e-163	6.21826e-163	9.43448e-164	-1.12935e-164	5.45963e-163	7.15808e-163	-4.93471e-164	-1.14811e-162	1.1723e-163	0
-4.50478e-164	-8.84749e-164	-4.63351e-163	2.15615e-163	3.79725e-163	2.41799e-164	-2.26844e-163	-4.61879e-163	2.87378e-163	2.48998e-164	1.05505e-162	6.66029e-163	1.14416e-164	2.5006e-163	1.37842e-162	-7.02581e-163	4.30871e-163	1.33165e-163	-8.6901e-163	-9.92706e-164	2.82435e-164	-2.1885e-163	6.21826e-163	9.43448e-164	-1.12935e-164	5.45963e-163	7.15808e-163	-4.93471e-164	-1.14811e-162	1.1723e-163	0
-4.50478e-164	-8.84749e-164	-4.63351e-163	2.15615e-163	3.79725e-163	2.41799e-164	-2.26844e-163	-4.61879e-163	2.87378e-163	2.48998e-164	1.05505e-162	6.66029e-163	1.14416e-164	2.5006e-163	1.37842e-162	-7.02581e-163	4.30871e-163	1.33165e-163	-8.6901e-163	-9.92706e-164	2.82435e-164	-2.1885e-163	6.21826e-163	9.43448e-164	-1.12935e-164	5.45963e-163	7.15808e-163	-4.93471e-164	-1.14811e-162	1.1723e-163	0
-4.50478e-164	-8.84749e-164	-4.63351e-163	2.15615e-163	3.79725e-163	2.41799e-164	-2.26844e-163	-4.61879e-163	2.87378e-163	2.48998e-164	1.05505e-162	6.66029e-163	1.14416e-164	2.5006e-163	1.37842e-162	-7.02581e-163	4.30871e-163	1.33165e-163	-8.6901e-163	-9.92706e-164	2.82435e-164	-2.1885e-163	6.21826e-163	9.43448e-164	-1.12935e-164	5.45963e-163	7.15808e-163	-4.93471e-164	-1.14811e-162	1.1723e-163	0
-4.50478e-164	-8.84749e-164	-4.63351e-163	2.15615e-163	3.79725e-163	2.41799e-164	-2.26844e-163	-4.61879e-163	2.87378e-163	2.48998e-164	1.05505e-162	6.66029e-163	1.14416e-164	2.5006e-163	1.37842e-162	-7.02581e-163	4.30871e-163	1.33165e-163	-8.6901e-163	-9.92706e-164	2.82435e-164	-2.1885e-163	6.21826e-163	9.43448e-164	-1.12935e-164	5.45963e-163	7.15808e-163	-4.93471e-164	-1.14811e-162	1.1723e-163	0
-4.50478e-164	-8.84749e-164	-4.63351e-163	2.15615e-163	3.79725e-163	2.41799e-164	-2.26844e-163	-4.61879e-163	2.87378e-163	2.48998e-164	1.05505e-162	6.66029e-163	1.14416e-164	2.5006e-163	1.37842e-162	-7.02581e-163	4.30871e-163	1.33165e-163	-8.6901e-163	-9.92706e-164	2.82435e-164	-2.1885e-163	6.21826e-163	9.43448e-164	-1.12935e-164	5.45963e-163	7.15808e-163	-4.93471e-164	-1.14811e-162	1.1723e-163	0
-4.50478e-164	-8.84749e-164	-4.63351e-163	2.15615e-163	3.79725e-163	2.41799e-164	-2.26844e-163	-4.61879e-163	2.87378e-163	2.48998e-164	1.05505e-162	6.66029e-163	1.14416e-164	2.5006e-163	1.37842e-162	-7.02581e-163	4.30871e-163	1.33165e-163	-8.6901e-163	-9.92706e-164	2.82435e-164	-2.1885e-163	6.21826e-163	9.43448e-164	-1.12935e-164	5.45963e-163	7.15808e-163	-4.93471e-164	-1.14811e-162	1.1723e-163	0
-4.50478e-164	-8.84749e-164	-4.63351e-163	2.15615e-163	3.79725e-163	2.41799e-164	-2.26844e-163	-4.61879e-163	2.87378e-163	2.48998e-164	1.05505e-162	6.66029e-163	1.14416e-164	2.5006e-163	1.37842e-162	-7.02581e-163	4.30871e-163	1.33165e-163	-8.6901e-163	-9.92706e-164	2.82435e-164	-2.1885e-163	6.21826e-163	9.43448e-164	-1.12935e-164	5.45963e-163	7.15808e-163	-4.93471e-164	-1.14811e-162	1.1723e-163	0
-4.50478e-164	-8.84749e-164	-4.63351e-163	2.15615e-163	3.79725e-163	2.41799e-164	-2.26844e-163	-4.61879e-163	2.87378e-163	2.48998e-164	1.05505e-162	6.66029e-163	1.14416e-164	2.5006e-163	1.37842e-162	-7.02581e-163	4.30871e-163	1.33165e-163	-8.6901e-163	-9.92706e-164	2.82435e-164	-2.1885e-163	6.21826e-163	9.43448e-164	-1.12935e-164	5.45963e-163	7.15808e-163	-4.93471e-164	-1.14811e-162	1.1723e-163	0
-4.50478e-164	-8.84749e-164	-4.63351e-163	2.15615e-163	3.79725e-163	2.41799e-164	-2.26844e-163	-4.61879e-163	2.87378e-163	2.48998e-164	1.05505e-162	6.66029e-163	1.14416e-164	2.5006e-163	1.37842e-162	-7.02581e-163	4.30871e-163	1.33165e-163	-8.6901e-163	-9.92706e-164	2.82435e-164	-2.1885e-163	6.21826e-163	9.43448e-164	-1.12935e-164	5.45963e-163	7.15808e-163	-4.93471e-164	-1.14811e-162	1.1723e-163	0
-4.50478e-164	-8.84749e-164	-4.63351e-163	2.15615e-163	3.79725e-163	2.41799e-164	-2.26844e-163	-4.61879e-163	2.87378e-163	2.48998e-164	1.05505e-162	6.66029e-163	1.14416e-164	2.5006e-163	1.37842e-162	-7.02581e-163	4.30871e-163	1.33165e-163	-8.6901e-163	-9.92706e-164	2.82435e-164	-2.1885e-163	6.21826e-163	9.43448e-164	-1.12935e-164	5.45963e-163	7.15808e-163	-4.93471e-164	-1.14811e-162	1.1723e-163	0
-4.50478e-164	-8.84749e-164	-4.63351e-163	2.15615e-163	3.79725e-163	2.41799e-164	-2.26844e-163	-4.61879e-163	2.87378e-163	2.48998e-164	1.05505e-162	6.66029e-163	1.14416e-164	2.5006e-163	1.37842e-162	-7.02581e-163	4.30871e-163	1.33165e-163	-8.6901e-163	-9.92706e-164	2.82435e-164	-2.1885e-163	6.21826e-163	9.43448e-164	-1.12935e-164	5.45963e-163	7.15808e-163	-4.93471e-164	-1.14811e-162	1.1723e-163	0
-4.50478e-164	-8.84749e-164	-4.63351e-163	2.15615e-163	3.79725e-163	2.41799e-164	-2.26844e-163	-4.61879e-163	2.87378e-163	2.48998e-164	1.05505e-162	6.66029e-163	1.14416e-164	2.5006e-163	1.37842e-162	-7.02581e-163	4.30871e-163	1.33165e-163	-8.6901e-163	-9.92706e-164	2.82435e-164	-2.1885e-163	6.21826e-163	9.43448e-164	-1.12935e-164	5.45963e-163	7.15808e-163	-4.93471e-164	-1.14811e-162	1.1723e-163	0
-4.50478e-164	-8.84749e-164	-4.63351e-163	2.15615e-163	3.79725e-163	2.41799e-164	-2.26844e-163	-4.61879e-163	2.87378e-163	2.48998e-164	1.05505e-162	6.66029e-163	1.14416e-164	2.5006e-163	1.37842e-162	-7.02581e-163	4.30871e-163	1.33165e-163	-8.6901e-163	-9.92706e-164	2.82435e-164	-2.1885e-163	6.21826e-163	9.43448e-164	-1.12935e-164	5.45963e-163	7.15808e-163	-4.93471e-164	-1.14811e-162	1.1723e-163	0
-4.50478e-164	-8.84749e-164	-4.63351e-163	2.15615e-163	3.79725e-163	2.41799e-164	-2.26844e-163	-4.61879e-163	2.87378e-163	2.48998e-164	1.05505e-162	6.66029e-163	1.14416e-164	2.5006e-163	1.37842e-162	-7.02581e-163	4.30871e-163	1.33165e-163	-8.6901e-163	-9.92706e-164	2.82435e-164	-2.1885e-163	6.21826e-163	9.43448e-164	-1.12935e-164	5.45963e-163	7.15808e-163	-4.93471e-164	-1.14811e-162	1.1723e-163	0
-4.50478e-164	-8.84749e-164	-4.63351e-163	2.15615e-163	3.79725e-163	2.41799e-164	-2.26844e-163	-4.61879e-163	2.87378e-163	2.48998e-164	1.05505e-162	6.66029e-163	1.14416e-164	2.5006e-163	1.37842e-162	-7.02581e-163	4.30871e-163	1.33165e-163	-8.6901e-163	-9.92706e-164	2.82435e-164	-2.1885e-163	6.21826e-163	9.43448e-164	-1.12935e-164	5.45963e-163	7.15808e-163	-4.93471e-164	-1.14811e-162	1.1723e-163	0
-4.50478e-164	-8.84749e-164	-4.63351e-163	2.15615e-163	3.79725e-163	2.41799e-164	-2.26844e-163	-4.61879e-163	2.87378e-163	2.48998e-164	1.05505e-162	6.66029e-163	1.14416e-164	2.5006e-163	1.37842e-162	-7.02581e-163	4.30871e-163	1.33165e-163	-8.6901e-163	-9.92706e-164	2.82435e-164	-2.1885e-163	6.21826e-163	9.43448e-164	-1.12935e-164	5.45963e-163	7.15808e-163	-4.93471e-164	-1.14811e-162	1.1723e-163	0
-4.50478e-164	-8.84749e-164	-4.63351e-163	2.15615e-163	3.79725e-163	2.41799e-164	-2.26844e-163	-4.61879e-163	2.87378e-163	2.48998e-164	1.05505e-162	6.66029e-163	1.14416e-164	2.5006e-163	1.37842e-162	-7.02581e-163	4.30871e-163	1.33165e-163	-8.6901e-163	-9.92706e-164	2.82435e-164	-2.1885e-163	6.21826e-163	9.43448e-164	-1.12935e-164	5.45963e-163	7.15808e-163	-4.93471e-164	-1.14811e-162	1.1723e-163	0
-4.50478e-164	-8.84749e-164	-4.63351e-163	2.15615e-163	3.79725e-163	2.41799e-164	-2.26844e-163	-4.61879e-163	2.87378e-163	2.48998e-164	1.05505e-162	6.66029e-163	1.14416e-164	2.5006e-163	1.37842e-162	-7.02581e-163	4.30871e-163	1.33165e-163	-8.6901e-163	-9.92706e-164	2.82435e-164	-2.1885e-163	6.21826e-163	9.43448e-164	-1.12935e-164	5.45963e-163	7.15808e-163	-4.93471e-164	-1.14811e-162	1.1723e-163	0
-4.50478e-164	-8.84749e-164	-4.63351e-163	2.15615e-163	3.79725e-163	2.41799e-164	-2.26844e-163	-4.61879e-163	2.87378e-163	2.48998e-164	1.05505e-162	6.66029e-163	1.14416e-164	2.5006e-163	1.37842e-162	-7.02581e-163	4.30871e-163	1.33165e-163	-8.6901e-163	-9.92706e-164	2.82435e-164	-2.1885e-163	6.21826e-163	9.43448e-164	-1.12935e-164	5.45963e-163	7.15808e-163	-4.93471e-164	-1.14811e-162	1.1723e-163	0
-4.50478e-164	-8.84749e-164	-4.63351e-163	2.15615e-163	3.79725e-163	2.41799e-164	-2.26844e-163	-4.61879e-163	2.87378e-163	2.48998e-164	1.05505e-162	6.66029e-163	1.14416e-164	2.5006e-163	1.37842e-162	-7.02581e-163	4.30871e-163	1.33165e-163	-8.6901e-163	-9.92706e-164	2.82435e-164	-2.1885e-163	6.21826e-163	9.43448e-164	-1.12935e-164	5.45963e-163	7.15808e-163	-4.93471e-164	-1.14811e-162	1.1723e-163	0
-4.50478e-164	-8.84749e-164	-4.63351e-163	2.15615e-163	3.79725e-163	2.41799e-164	-2.26844e-163	-4.61879e-163	2.87378e-163	2.48998e-164	1.05505e-162	6.66029e-163	1.14416e-164	2.5006e-163	1.37842e-162	-7.02581e-163	4.30871e-163	1.33165e-163	-8.6901e-163	-9.92706e-164	2.82435e-164	-2.1885e-163	6.21826e-163	9.43448e-164	-1.12935e-164	5.45963e-163	7.15808e-163	-4.93471e-164	-1.14811e-162	1.1723e-163	0
-4.50478e-164	-8.84749e-164	-4.63351e-163	2.15615e-163	3.79725e-163	2.41799e-164	-2.26844e-163	-4.61879e-163	2.87378e-163	2.48998e-164	1.05505e-162	6.66029e-163	1.14416e-164	2.5006e-163	1.37842e-162	-7.02581e-163	4.30871e-163	1.33165e-163	-8.6901e-163	-9.92706e-164	2.82435e-164	-2.1885e-163	6.21826e-163	9.43448e-164	-1.12935e-164	5.45963e-163	7.15808e-163	-4.93471e-164	-1.14811e-162	1.1723e-163	0
-4.50478e-164	-8.84749e-164	-4.63351e-163	2.15615e-163	3.79725e-163	2.41799e-164	-2.26844e-163	-4.61879e-163	2.87378e-163	2.48998e-164	1.05505e-162	6.66029e-163	1.14416e-164	2.5006e-163	1.37842e-162	-7.02581e-163	4.30871e-163	1.33165e-163	-8.6901e-163	-9.92706e-164	2.82435e-164	-2.1885e-163	6.21826e-163	9.43448e-164	-1.12935e-164	5.45963e-163	7.15808e-163	-4.93471e-164	-1.14811e-162	1.1723e-163	0
-4.50478e-164	-8.84749e-164	-4.63351e-163	2.15615e-163	3.79725e-163	2.41799e-164	-2.26844e-163	-4.61879e-163	2.87378e-163	2.48998e-164	1.05505e-162	6.66029e-163	1.14416e-164	2.5006e-163	1.37842e-162	-7.02581e-163	4.30871e-163	1.33165e-163	-8.6901e-163	-9.92706e-164	2.82435e-164	-2.1885e-163	6.21826e-163	9.43448e-164	-1.12935e-164	5.45963e-163	7.15808e-163	-4.93471e-164	-1.14811e-162	1.1723e-163	0
-4.50478e-164	-8.84749e-164	-4.63351e-163	2.15615e-163	3.79725e-163	2.41799e-164	-2.26844e-163	-4.61879e-163	2.87378e-163	2.48998e-164	1.05505e-162	6.66029e-163	1.14416e-164	2.5006e-163	1.37842e-162	-7.02581e-163	4.30871e-163	1.33165e-163	-8.6901e-163	-9.92706e-164	2.82435e-164	-2.1885e-163	6.21826e-163	9.43448e-164	-1.12935e-164	5.45963e-163	7.15808e-163	-4.93471e-164	-1.14811e-162	1.1723e-163	0
-4.50478e-164	-8.84749e-164	-4.63351e-163	2.15615e-163	3.79725e-163	2.41799e-164	-2.26844e-163	-4.61879e-163	2.87378e-163	2.48998e-164	1.05505e-162	6.66029e-163	1.14416e-164	2.5006e-163	1.37842e-162	-7.02581e-163	4.30871e-163	1.33165e-163	-8.6901e-163	-9.92706e-164	2.82435e-164	-2.1885e-163	6.21826e-163	9.43448e-164	-1.12935e-164	5.45963e-163	7.15808e-163	-4.93471e-164	-1.14811e-162	1.1723e-163	0
-4.50478e-164	-8.84749e-164	-4.63351e-163	2.15615e-163	3.79725e-163	2.41799e-164	-2.26844e-163	-4.61879e-163	2.87378e-163	2.48998e-164	1.05505e-162	6.66029e-163	1.14416e-164	2.5006e-163	1.37842e-162	-7.02581e-163	4.30871e-163	1.33165e-163	-8.6901e-163	-9.92706e-164	2.82435e-164	-2.1885e-163	6.21826e-163	9.43448e-164	-1.12935e-164	5.45963e-163	7.15808e-163	-4.93471e-164	-1.14811e-162	1.1723e-163	0
-4.50478e-164	-8.84749e-164	-4.63351e-163	2.15615e-163	3.79725e-163	2.41799e-164	-2.26844e-163	-4.61879e-163	2.87378e-163	2.48998e-164	1.05505e-162	6.66029e-163	1.14416e-164	2.5006e-163	1.37842e-162	-7.02581e-163	4.30871e-163	1.33165e-163	-8.6901e-163	-9.92706e-164	2.82435e-164	-2.1885e-163	6.21826e-163	9.43448e-164	-1.12935e-164	5.45963e-163	7.15808e-163	-4.93471e-164	-1.14811e-162	1.1723e-163	0
-4.50478e-164	-8.84749e-164	-4.63351e-163	2.15615e-163	3.79725e-163	2.41799e-164	-2.26844e-163	-4.61879e-163	2.87378e-163	2.48998e-164	1.05505e-162	6.66029e-163	1.14416e-164	2.5006e-163	1.37842e-162	-7.02581e-163	4.30871e-163	1.33165e-163	-8.6901e-163	-9.92706e-164	2.82435e-164	-2.1885e-163	6.21826e-163	9.43448e-164	-1.12935e-164	5.45963e-163	7.15808e-163	-4.93471e-164	-1.14811e-162	1.1723e-163	0
-4.50478e-164	-8.84749e-164	-4.63351e-163	2.15615e-163	3.79725e-163	2.41799e-164	-2.26844e-163	-4.61879e-163	2.87378e-163	2.48998e-164	1.05505e-162	6.66029e-163	1.14416e-164	2.5006e-163	1.37842e-162	-7.02581e-163	4.30871e-163	1.33165e-163	-8.6901e-163	-9.92706e-164	2.82435e-164	-2.1885e-163	6.21826e-163	9.43448e-164	-1.12935e-164	5.45963e-163	7.15808e-163	-4.93471e-164	-1.14811e-162	1.1723e-163	0
-4.50478e-164	-8.84749e-164	-4.63351e-163	2.15615e-163	3.79725e-163	2.41799e-164	-2.26844e-163	-4.61879e-163	2.87378e-163	2.48998e-164	1.05505e-162	6.66029e-163	1.14416e-164	2.5006e-163	1.37842e-162	-7.02581e-163	4.30871e-163	1.33165e-163	-8.6901e-163	-9.92706e-164	2.82435e-164	-2.1885e-163	6.21826e-163	9.43448e-164	-1.12935e-164	5.45963e-163	7.15808e-163	-4.93471e-164	-1.14811e-162	1.1723e-163	0
-4.50478e-164	-8.84749e-164	-4.63351e-163	2.15615e-163	3.79725e-163	2.41799e-164	-2.26844e-163	-4.61879e-163	2.87378e-163	2.48998e-164	1.05505e-162	6.66029e-163	1.14416e-164	2.5006e-163	1.37842e-162	-7.02581e-163	4.30871e-163	1.33165e-163	-8.6901e-163	-9.92706e-164	2.82435e-164	-2.1885e-163	6.21826e-163	9.43448e-164	-1.12935e-164	5.45963e-163	7.15808e-163	-4.93471e-164	-1.14811e-162	1.1723e-163	0
-4.50478e-164	-8.84749e-164	-4.63351e-163	2.15615e-163	3.79725e-163	2.41799e-164	-2.26844e-163	-4.61879e-163	2.87378e-163	2.48998e-164	1.05505e-162	6.66029e-163	1.14416e-164	2.5006e-163	1.37842e-162	-7.02581e-163	4.30871e-163	1.33165e-163	-8.6901e-163	-9.92706e-164	2.82435e-164	-2.1885e-163	6.21826e-163	9.43448e-164	-1.12935e-164	5.45963e-163	7.15808e-163	-4.93471e-164	-1.14811e-162	1.1723e-163	0
[truncated: 2,008 more rows]
