# Supplementary material for: A modified shuffled frog leaping algorithm with inertia weight
Source: Sci Rep. 2024 Feb 20;14:4146. doi: 10.1038/s41598-024-51306-1 (PMC11224354; doi:10.1038/s41598-024-51306-1)
Supplement: Supplementary file 1 — Supplementary Information. [file 41598_2024_51306_MOESM1_ESM.zip › data/F1/MSFLA_Q_30.xls]

## Sheet: Sheet1
-3.69537	0.99062	0.95873	-1.89775	-0.991356	1.03574	-1.73722	0.916927	0.28994	-0.0863539	0.641646	-5.94747	0.075825	0.044663	-0.219553	1.16194	1.81807	1.71363	0.465382	0.733864	1.62696	4.83837	-3.79794	-0.313288	-2.19775	-1.6412	10.4528	0.39783	-0.0225883	0.517877	227.142
0.0140649	0.0200061	0.261316	-0.320405	-0.0447555	0.038809	-0.213704	0.00571499	0.0497245	-0.0473722	0.0457807	-0.0336866	-0.211422	-0.000933734	-0.130068	0.0138757	0.059376	0.047893	-0.139909	-0.222632	0.0484827	0.0676989	-0.071728	0.0133417	-0.0118359	0.0269401	0.00653759	0.0555583	-0.169938	-0.0237945	0.411168
-0.00093848	-0.0322806	0.0485903	-0.0234934	0.0485138	0.00144942	0.00619141	0.000539285	-0.00218213	0.00319037	0.0020271	0.00209686	-0.0184554	-0.013378	-0.0242125	0.019312	-0.0153554	0.0188181	0.0221087	0.00497786	0.0417656	-0.0225927	-0.0175439	0.000416596	-0.00222007	-0.00126137	-0.0106039	-0.048815	0.00748166	0.0384817	0.0155573
0.00026738	0.000426431	-0.000632892	0.00154229	7.60902e-05	0.00046906	-0.000142428	-0.00350725	0.000892447	-0.00109147	0.000905522	0.000105749	-6.24626e-05	0.000312533	0.00436001	-0.00141575	-0.000274702	0.000331307	0.000386486	0.00175247	1.62845e-05	0.000138581	-0.00125752	-0.000164248	0.00150889	-0.00025877	9.02994e-05	0.000750504	-0.0044861	-0.00136219	6.94433e-05
-2.44026e-05	5.44778e-05	-0.000137355	-4.03898e-05	0.000164251	-0.000219217	7.917e-05	-0.000158726	-5.95687e-06	4.19852e-05	0.000345702	-0.00031986	0.000247119	5.21876e-05	0.000163554	-0.000108634	-3.0694e-05	-4.52319e-06	-2.9685e-05	-0.000115926	-0.000168457	-2.57996e-05	-4.4974e-06	0.000623223	2.55414e-06	-7.4035e-05	0.000181573	-7.35258e-06	0.000177499	-4.79822e-05	9.6159e-07
-7.5129e-07	-3.24534e-06	4.33137e-06	3.5588e-07	4.15323e-07	-3.28681e-06	1.00609e-06	8.51803e-06	-1.50834e-05	1.66177e-07	1.53441e-05	-3.89601e-06	-9.80141e-07	-4.71137e-06	1.23124e-05	-4.40337e-06	-2.29693e-06	-5.72791e-07	-2.13747e-06	-2.40974e-06	-1.16422e-05	3.38978e-05	-1.09633e-05	6.58936e-06	-1.52621e-06	1.59027e-05	5.84216e-06	-1.09206e-06	-4.44422e-05	5.15588e-06	4.54326e-09
5.49028e-07	8.0158e-07	1.29711e-07	-7.74171e-07	6.74187e-07	-6.16929e-07	-4.72797e-07	1.2732e-07	1.64003e-06	2.57179e-06	1.2558e-06	1.50736e-07	2.9042e-07	-1.49993e-06	3.10004e-06	1.79464e-07	-7.18883e-08	-5.54192e-07	-8.6184e-08	9.30891e-08	6.47554e-08	-2.77055e-07	-3.55316e-06	-5.69527e-06	-1.13828e-07	1.5948e-07	4.31595e-07	7.40857e-07	4.56948e-07	-7.73734e-09	7.19679e-11
-1.01841e-07	1.01295e-07	-8.57734e-09	-2.88417e-08	-6.63542e-08	-1.22251e-09	-3.27071e-09	3.72021e-09	5.50707e-08	-2.55971e-08	-5.50585e-08	9.40407e-08	8.03583e-08	-3.27993e-10	1.83384e-08	-4.98567e-07	7.00674e-08	7.87269e-08	5.3301e-08	-2.86818e-08	-5.98983e-08	-1.0708e-08	5.00261e-08	-7.38933e-08	-1.64519e-07	-3.60329e-08	9.79197e-10	2.2396e-07	-6.80163e-09	2.59277e-08	4.02571e-13
4.94546e-10	3.25537e-09	1.22114e-08	-1.2956e-09	-5.39424e-10	4.49358e-10	-6.12794e-09	-1.09911e-08	3.1471e-09	1.12383e-08	-5.15127e-11	7.46708e-09	2.65605e-08	-5.83511e-09	1.82486e-08	-3.8701e-09	-8.19732e-09	-3.24665e-09	-5.33672e-09	4.85309e-09	8.92649e-09	-3.54788e-09	1.31515e-09	2.99585e-10	1.5339e-08	-5.66441e-09	4.20924e-08	-1.84706e-10	-1.3407e-09	1.43008e-09	3.86683e-15
-2.35394e-10	2.00306e-11	6.38709e-13	-8.72587e-10	-1.35869e-10	2.00627e-09	-1.88563e-10	7.68788e-10	-6.17736e-11	2.87496e-09	-9.35243e-11	7.28206e-10	-1.46791e-09	-4.03021e-10	-1.89705e-10	-3.02367e-09	2.56773e-10	-3.89468e-10	3.05026e-10	-2.76245e-09	5.97638e-10	-1.08586e-10	-2.12583e-09	2.89192e-10	2.56056e-10	2.21332e-10	-3.24947e-10	3.45045e-10	2.4301e-09	-1.0949e-10	4.49614e-17
-4.56962e-12	3.90498e-11	-9.9014e-12	-3.16526e-11	-7.22577e-11	-8.57718e-11	-1.86526e-11	3.68154e-13	2.96158e-10	-2.89958e-11	2.5055e-13	2.86625e-11	6.39919e-12	1.10643e-11	1.38112e-11	-1.42346e-12	3.02072e-11	1.58489e-11	6.55188e-11	-1.46117e-10	-4.06645e-11	-3.51302e-11	1.07285e-11	2.68011e-11	2.3971e-11	1.97278e-10	-5.00101e-12	-6.90484e-11	-2.82477e-11	-1.55076e-11	1.81152e-19
2.3118e-11	4.58849e-12	-5.32367e-12	-3.26408e-13	-6.49351e-12	-8.29864e-14	-1.98059e-11	2.96862e-13	-1.21098e-11	2.66445e-12	1.91913e-12	-5.63077e-12	1.40605e-12	6.12749e-12	5.27044e-12	6.43514e-13	1.14669e-11	1.78276e-12	1.06251e-12	-7.0753e-13	-2.89562e-11	1.25415e-11	8.68726e-13	-1.97278e-11	-8.04048e-14	-1.4281e-11	-1.39387e-12	-8.25303e-13	7.50907e-13	-1.99359e-12	3.00843e-21
4.72873e-13	-1.34436e-14	1.13484e-12	4.69522e-13	1.00198e-13	6.56096e-13	-8.19231e-14	1.07261e-13	5.28055e-13	-7.44008e-13	-1.87779e-14	-1.68811e-13	2.13562e-14	-2.61889e-13	5.36531e-13	1.18781e-13	-7.17062e-13	8.44502e-13	2.5933e-15	7.00654e-13	-2.46395e-13	4.27519e-13	4.73951e-14	1.66762e-13	1.08625e-12	2.82936e-14	7.19818e-14	3.78649e-14	4.99817e-13	-1.69887e-13	6.88093e-24
-1.50264e-14	-7.0275e-15	-5.99664e-14	-7.7314e-14	-3.28128e-16	-4.74852e-15	1.22071e-13	4.72781e-14	4.28703e-14	9.7176e-14	-2.41943e-14	3.70217e-14	-6.60738e-14	-4.801e-14	6.34826e-15	-6.33706e-15	-9.14508e-14	7.57695e-14	-3.36075e-14	6.18808e-14	2.08014e-14	4.39983e-15	1.68075e-14	1.80096e-14	-1.63219e-14	3.77676e-14	-1.5495e-14	5.12199e-14	-3.29594e-14	4.1717e-14	7.45008e-26
-6.90289e-16	2.70348e-15	1.14423e-15	-3.98877e-15	2.50582e-15	4.01963e-15	1.53586e-15	2.59261e-15	2.77037e-15	5.35864e-16	1.98829e-15	3.45081e-15	-4.97306e-15	1.11706e-15	-1.27529e-14	-2.0965e-15	4.44682e-15	-3.13164e-16	-2.27084e-15	-1.9959e-15	-1.66712e-16	4.28307e-15	-3.4432e-16	8.27489e-17	-8.55788e-16	-1.70692e-15	-6.0895e-16	9.14004e-17	-1.37125e-15	2.09726e-15	3.3117e-28
8.49974e-16	-5.60678e-17	4.92068e-17	5.42459e-16	-1.30246e-17	3.51845e-17	-1.44554e-15	-1.88807e-16	1.86037e-16	6.66719e-17	4.98054e-17	-3.48671e-17	1.74043e-16	-2.48559e-16	9.28472e-17	7.23281e-17	2.1083e-15	4.54632e-16	1.81382e-16	-5.67811e-16	3.79446e-17	-3.57508e-17	-5.97784e-16	-4.77425e-17	-1.22815e-16	1.83211e-15	1.38868e-16	-2.45739e-16	6.15465e-16	-1.95481e-16	1.25353e-29
-7.68737e-17	-1.08041e-16	-9.37407e-17	-1.139e-17	6.75438e-19	7.72352e-18	1.26799e-17	2.55888e-17	7.52444e-20	-5.01319e-17	-2.59417e-17	5.24827e-17	-5.90701e-17	-1.37592e-17	-5.92226e-18	1.25936e-16	1.48209e-17	-1.01101e-17	6.46821e-17	4.00679e-17	7.94052e-19	-3.58772e-18	4.86565e-18	-4.97125e-17	-5.73226e-17	-2.27131e-18	-1.33451e-18	1.32074e-17	2.41135e-18	-1.30343e-17	6.51517e-32
8.45942e-19	4.86935e-19	1.20086e-18	-1.2112e-18	3.08696e-18	5.47048e-18	-6.42618e-19	-1.08262e-17	-2.46461e-18	1.15663e-18	4.03901e-19	1.98714e-19	4.40023e-19	6.18021e-19	-1.64183e-17	3.07505e-19	-9.61425e-18	-7.20465e-19	6.94646e-18	1.10606e-17	1.87689e-18	1.08587e-18	-1.78832e-18	-1.30693e-19	-4.49694e-18	-4.71741e-19	-8.05392e-18	-8.96711e-18	-4.51688e-18	-1.42629e-18	8.98399e-34
5.0804e-19	-1.5068e-21	-1.71106e-19	-4.88039e-20	-8.35296e-19	-1.76439e-19	-1.45889e-20	7.93022e-20	-3.24025e-19	2.34127e-20	-1.84268e-20	-1.36193e-20	-3.51824e-19	8.88885e-20	-1.10507e-18	-5.90121e-19	2.13134e-22	1.6985e-20	-1.73201e-19	-1.20645e-19	-3.00645e-19	7.49904e-21	-1.37132e-21	1.81837e-19	-3.14419e-19	1.57286e-19	6.34885e-21	-2.36286e-19	5.41142e-19	-2.38887e-20	3.47351e-36
2.59929e-20	-9.24276e-21	1.97941e-20	-1.02231e-20	5.06857e-21	-1.18894e-19	4.47379e-21	-6.94597e-20	3.39477e-21	6.47487e-21	1.27292e-20	-1.45009e-20	-8.30939e-20	7.68028e-21	7.45543e-21	-5.32041e-20	1.01675e-19	3.55254e-20	-1.10802e-19	-3.88237e-21	-4.58953e-21	-1.80033e-22	1.61956e-21	-1.0122e-20	-2.15201e-20	1.20159e-20	3.25549e-21	5.58509e-21	2.07167e-20	1.4725e-20	5.58526e-38
-4.51883e-22	2.81417e-22	2.18781e-21	1.94103e-22	1.21047e-21	3.22262e-21	2.10956e-21	8.9788e-21	-8.0033e-22	-3.03663e-22	-3.60647e-23	-1.11069e-21	-1.06587e-22	1.01165e-21	6.60052e-22	3.21328e-21	1.18974e-20	7.49007e-22	6.09461e-22	2.59517e-21	-7.32951e-22	-5.11643e-22	1.80005e-21	3.87447e-21	6.4482e-23	-5.69733e-21	4.11388e-22	3.78996e-22	-6.31412e-21	-1.24255e-22	3.56716e-40
1.56828e-22	-2.3742e-23	-5.35046e-22	4.51704e-23	-9.66839e-24	2.12865e-22	-1.00192e-21	-2.43444e-23	-1.3245e-23	-6.83802e-23	-2.56375e-22	2.85316e-23	-1.06145e-22	-1.81802e-22	5.31957e-23	-1.96856e-22	-1.29787e-22	2.24441e-23	-5.3323e-23	7.39184e-23	-2.0049e-23	-1.76953e-23	2.75621e-22	-5.40844e-23	1.64781e-23	-1.96815e-22	1.57475e-23	-3.98299e-23	-3.46038e-22	6.90668e-23	1.79122e-42
3.86312e-23	-8.40429e-24	1.40727e-24	-3.27259e-25	-1.2382e-24	-7.02925e-23	-6.06304e-24	1.62221e-23	4.09293e-24	-8.93525e-24	-1.94567e-23	-1.95113e-23	5.73938e-24	-2.866e-23	3.98929e-24	-5.72132e-24	-1.98632e-23	2.33338e-23	-2.37974e-23	-3.28535e-23	-1.09557e-23	-3.69859e-24	-8.09963e-25	2.58254e-23	1.14479e-23	1.40793e-23	7.17144e-24	-3.43229e-23	4.52707e-24	-6.01825e-24	1.35679e-44
1.03369e-24	-1.85909e-24	-7.33871e-24	4.10184e-26	6.37882e-25	-3.78628e-24	7.69906e-25	1.1037e-24	3.96192e-24	3.19883e-25	1.13553e-24	-7.57093e-25	1.67485e-25	2.56401e-24	1.0054e-24	-9.52626e-25	8.84735e-26	-7.79608e-24	4.72589e-25	9.11857e-25	5.7351e-24	1.28894e-24	1.84817e-24	-7.40704e-26	3.26053e-25	-2.75512e-25	-6.26322e-25	9.05445e-25	2.23412e-24	1.19497e-24	2.08748e-46
3.79283e-26	4.98661e-25	1.66572e-26	4.80071e-26	6.13802e-27	-3.40305e-26	2.11702e-25	4.80374e-26	-6.2341e-25	7.73314e-26	2.82791e-26	1.03006e-25	-1.36207e-26	-1.78401e-25	-3.42828e-25	-3.9933e-26	6.7827e-26	9.4031e-26	-1.00454e-25	-2.82889e-25	8.22647e-25	-1.08433e-25	-8.16137e-27	-2.23751e-25	-3.56037e-26	-6.48632e-25	-4.6285e-25	1.48442e-25	5.96181e-26	5.70981e-26	2.36544e-48
-3.0189e-26	1.59845e-26	1.40463e-26	-3.24554e-26	1.56791e-26	-2.95638e-27	-2.90977e-28	-8.60893e-28	-2.25292e-26	-2.20946e-26	2.37461e-27	-3.83816e-26	2.39585e-26	-1.39609e-26	3.67824e-26	-2.94828e-26	1.09279e-26	5.70601e-27	2.65985e-27	-3.04075e-26	-4.04658e-27	3.53273e-27	1.69495e-28	8.99937e-27	-1.38251e-26	5.3364e-27	3.75489e-26	3.01421e-26	4.60147e-27	-1.55027e-27	1.18937e-50
-6.50881e-28	4.24468e-27	2.2909e-27	1.04383e-28	-1.04363e-27	4.58371e-28	-3.62364e-28	-1.05497e-27	7.83578e-29	5.04765e-27	7.81032e-28	-5.16698e-28	-5.40437e-28	1.15618e-27	-2.72857e-28	-1.38431e-27	-9.629e-28	5.81946e-28	-4.0754e-28	-3.85852e-28	3.47512e-27	-4.82556e-28	4.85134e-27	2.26855e-27	-4.17636e-28	-3.53487e-27	-8.46496e-28	-4.59809e-28	1.71232e-27	-1.08768e-27	1.1651e-52
2.62925e-28	-3.79532e-28	-7.95946e-28	-7.45663e-29	1.93949e-28	3.22962e-28	2.79554e-28	8.30031e-28	-5.30044e-29	-3.79457e-28	2.86181e-28	8.07075e-30	7.29607e-29	-7.05081e-29	6.24975e-29	1.35916e-28	-4.28107e-28	-5.17513e-28	2.46352e-28	3.052e-30	6.13615e-29	-7.40338e-29	-4.55477e-28	3.68994e-29	1.56036e-29	4.46014e-29	5.57418e-29	4.39437e-30	9.5702e-30	-1.08448e-28	2.76979e-54
2.78942e-30	-4.05982e-30	3.1356e-30	3.22781e-31	-5.23542e-30	5.62792e-31	-2.13427e-29	1.1152e-29	1.15655e-29	1.45378e-29	-2.91304e-29	1.34668e-29	-5.24143e-30	6.75174e-30	5.66298e-30	-6.37101e-29	-4.32822e-30	-2.73613e-29	4.54886e-30	6.08846e-30	-2.82533e-30	6.87154e-31	-9.71543e-31	1.26105e-30	-1.8798e-30	-6.02886e-30	-1.93207e-30	-8.75344e-30	-8.48968e-30	4.77313e-29	9.48766e-57
-2.59775e-31	4.05132e-31	1.69134e-31	-1.47767e-30	9.10479e-32	-1.02722e-30	1.4579e-30	2.13093e-30	2.95737e-31	-4.5772e-30	-4.18957e-31	3.06819e-31	1.56229e-30	-2.87659e-30	-4.77903e-31	-4.63358e-31	2.6525e-31	2.93989e-30	1.83967e-32	2.80096e-32	-8.82846e-31	-1.49205e-30	1.68794e-30	-4.6399e-31	7.94481e-31	9.62524e-31	1.32452e-30	-6.84283e-32	7.4174e-31	8.73164e-31	6.20538e-59
-2.45487e-32	2.10738e-33	-4.18559e-32	3.56342e-32	-2.07036e-33	1.95172e-31	-4.67697e-33	-8.50865e-33	-4.29985e-32	2.54849e-32	-5.11826e-32	-2.95165e-32	-4.25645e-31	-3.32893e-31	1.63566e-32	-1.24628e-31	2.03732e-31	-3.64848e-32	1.46016e-31	-9.06044e-33	3.64549e-32	-1.38392e-32	-2.17551e-31	8.44743e-32	6.50356e-32	-2.23216e-32	1.18941e-31	-6.71947e-33	-3.37154e-32	-9.99978e-32	5.05883e-61
-2.47547e-33	-1.6165e-32	1.6938e-33	1.69808e-32	-5.56354e-34	-9.4348e-33	-1.42226e-33	1.10952e-32	-2.82603e-33	-5.34061e-33	-9.59642e-35	5.72614e-33	1.81762e-32	-5.89139e-34	-1.07287e-33	1.34991e-33	-7.40002e-34	-7.7803e-33	-2.66399e-33	1.30494e-33	1.6174e-33	4.99661e-33	-1.18383e-32	-2.44209e-33	1.42816e-33	-4.69589e-33	-1.83771e-32	6.31284e-33	1.38835e-32	-1.66687e-32	2.29193e-63
-1.94919e-34	-1.24533e-35	-6.12614e-34	-2.56257e-35	-2.37957e-34	-9.9171e-34	1.45219e-34	5.91639e-34	6.6494e-34	9.71872e-34	1.47464e-34	1.21242e-34	-4.33231e-36	1.90233e-34	-1.94376e-33	1.31332e-35	-2.93648e-35	3.81528e-34	-4.18012e-34	3.22654e-34	-1.91135e-34	-9.82489e-35	-5.12695e-34	1.13236e-33	9.25396e-34	3.06981e-34	2.66288e-34	-4.26026e-34	-6.14003e-35	-6.66547e-34	1.07306e-65
-1.11127e-34	-5.89158e-36	-1.83196e-35	-5.74332e-36	9.43641e-35	-3.64719e-36	7.2449e-35	-7.41365e-35	-5.34402e-37	-9.80795e-35	1.15989e-34	-8.69685e-36	-1.22871e-35	1.31526e-34	-1.35811e-34	-7.58259e-35	-2.4403e-35	3.19034e-34	4.66036e-35	-4.88665e-35	-2.68041e-35	5.49468e-35	4.04893e-35	-1.09697e-34	3.57421e-34	6.2933e-35	2.29151e-34	-3.71403e-36	-4.55396e-35	-1.86039e-35	4.08211e-67
2.56224e-37	5.98085e-36	2.10645e-36	-1.81477e-36	6.44497e-36	1.86744e-35	-1.2238e-36	-7.484e-39	-8.2577e-36	-2.63039e-36	-6.50108e-36	3.14427e-36	1.35895e-35	1.05142e-35	3.90441e-36	1.14576e-37	7.75419e-36	-1.7162e-36	-6.58645e-36	3.4253e-37	-2.17941e-36	-5.95405e-36	-3.26477e-36	-1.95108e-35	-2.3804e-36	-5.78044e-36	-3.58759e-36	1.3252e-36	-2.96233e-36	-1.49347e-35	1.69671e-69
1.22429e-37	-5.79685e-38	4.29306e-37	-4.50948e-37	1.24813e-37	1.65901e-37	-1.60258e-37	-3.15682e-38	-5.54177e-37	-3.86106e-37	4.89693e-37	8.95909e-37	1.90724e-37	-1.67885e-38	1.66801e-36	-1.9164e-38	2.83671e-37	-2.79209e-38	1.11198e-36	7.10421e-38	1.52078e-37	4.6408e-37	9.25245e-37	1.92177e-36	-7.92346e-37	-1.98654e-36	8.61335e-38	4.01511e-39	4.41571e-37	-1.59263e-38	1.56811e-71
-2.97248e-38	-1.20774e-39	7.91643e-39	-2.64043e-37	6.65062e-38	8.52358e-38	7.52587e-38	8.1415e-39	-3.47571e-38	-1.18901e-39	5.07527e-38	-9.08766e-38	-3.28332e-38	-1.6613e-37	1.00332e-38	-6.44068e-38	1.78677e-37	5.052e-38	-9.99127e-40	-5.66443e-38	2.69354e-38	-5.08894e-39	4.73105e-38	-9.4036e-38	-7.05769e-38	-1.5643e-39	1.04821e-37	6.08226e-38	8.84167e-38	2.67452e-38	2.10777e-73
6.90406e-39	1.5011e-39	-3.67626e-39	-6.32414e-39	1.11081e-38	-1.53841e-39	1.64548e-40	-2.1667e-39	-8.5804e-40	-4.78743e-40	5.52614e-40	3.40474e-40	2.84676e-40	-2.95338e-39	1.47444e-39	-1.06374e-39	2.94378e-40	-3.84648e-40	1.30526e-38	-1.42111e-39	-8.09054e-39	1.31768e-39	2.14121e-39	-1.18875e-38	-5.17863e-39	-1.09439e-39	-5.96214e-39	-9.54075e-41	-3.61159e-39	2.38283e-39	7.15413e-76
5.75214e-40	-1.82552e-39	1.60987e-42	-3.07975e-40	-1.23913e-40	2.11871e-40	1.56535e-40	-2.93175e-40	-2.38631e-41	2.34546e-39	3.41803e-40	3.80304e-40	3.23362e-40	4.98592e-40	-8.35975e-40	-5.9775e-40	-1.42515e-39	3.51956e-41	8.12894e-40	-3.59118e-40	1.00907e-40	-6.94827e-40	-7.96971e-41	-2.06787e-40	2.12426e-40	3.56855e-40	-4.68772e-41	-8.68796e-40	1.12067e-41	1.95044e-40	1.54333e-77
-2.59655e-41	1.32811e-41	-1.16944e-40	1.59594e-43	-2.07835e-42	1.12338e-40	-5.62892e-42	6.94757e-43	-1.48802e-40	4.30734e-43	6.33264e-41	-2.19091e-40	-2.94497e-42	7.66943e-43	-4.02604e-41	-6.85354e-42	-3.25946e-41	4.73831e-41	-6.11156e-42	5.96637e-41	-4.14518e-41	5.97904e-41	1.32171e-42	4.84578e-42	3.09716e-41	-3.99767e-42	-3.68517e-41	3.27358e-42	-1.06958e-40	-2.35743e-41	1.29576e-79
1.16842e-42	7.05302e-43	3.20824e-43	-4.10699e-43	-1.94164e-42	7.34147e-42	6.73116e-42	1.09181e-41	-6.78869e-43	-1.75393e-43	-3.841e-42	-7.92754e-42	7.60969e-43	-3.80006e-42	1.26857e-42	-2.03497e-43	-1.03204e-41	-3.51287e-42	-3.8594e-42	6.40384e-42	4.31938e-42	2.65542e-42	-2.16371e-42	9.87409e-42	-1.84351e-42	7.89524e-43	1.71843e-42	1.02405e-42	-5.13009e-42	-1.30088e-42	6.57751e-82
3.21454e-43	5.75578e-44	-1.42058e-43	9.16313e-44	5.0464e-44	-6.94283e-43	4.48033e-44	1.7273e-43	-1.29102e-43	-3.25426e-43	-1.41345e-44	-3.60001e-43	6.27036e-43	-1.36224e-43	-8.86223e-45	-1.53994e-43	2.14303e-43	9.95899e-44	-1.25685e-43	1.35665e-43	-5.01041e-43	3.90888e-44	4.25556e-44	-1.02952e-43	-3.67827e-44	7.7445e-44	-1.09576e-42	1.72085e-43	-1.48275e-44	5.89834e-43	3.28035e-84
-4.42058e-45	-8.85218e-46	-1.40026e-44	-4.24027e-46	1.74608e-44	-7.01075e-45	2.0972e-45	-6.09508e-45	-1.05725e-44	1.57329e-44	-3.0209e-44	-5.09813e-44	-7.72319e-45	-2.32521e-44	-6.09637e-45	-6.94995e-44	5.15044e-46	6.56144e-44	5.89299e-46	1.00033e-44	-3.22084e-44	-3.95552e-44	-1.24804e-45	-1.7522e-44	-4.65626e-45	1.90893e-44	9.62614e-45	-9.45472e-45	-5.16532e-44	6.66191e-45	2.05479e-86
9.91425e-46	7.17865e-46	-2.90759e-45	1.26566e-45	3.03044e-45	-1.6475e-46	6.00512e-46	2.98142e-50	-1.26916e-45	-1.751e-46	2.67093e-46	-1.65083e-45	-3.26649e-45	3.60335e-46	4.58233e-45	-6.44043e-45	-2.34703e-46	1.89671e-45	-4.57522e-45	-3.75531e-45	-1.07061e-46	1.27078e-45	2.6618e-45	5.91906e-46	9.17668e-46	-4.78148e-45	-3.77556e-47	-2.64737e-45	-2.50296e-45	1.55587e-46	1.83593e-88
-1.4227e-46	1.69716e-46	-1.16721e-46	4.97592e-47	-4.32248e-47	-1.47621e-46	2.59058e-47	-6.69195e-46	4.71949e-46	8.55477e-46	-5.41253e-46	2.34179e-46	6.35989e-47	5.93529e-46	-1.11656e-46	8.10166e-47	-1.63771e-46	6.12554e-47	8.86369e-49	5.73996e-46	2.06871e-46	4.75785e-47	1.28451e-46	2.19088e-46	2.14935e-46	-5.47219e-46	-1.91875e-46	1.09392e-46	2.2966e-47	4.62868e-47	3.08172e-90
-5.22262e-48	4.74892e-47	3.37375e-47	4.52246e-48	-1.12026e-47	6.36854e-48	4.33336e-47	5.66539e-48	-1.92945e-47	-4.18696e-48	-5.54322e-48	3.04058e-47	-1.73898e-47	-2.65678e-47	-5.92604e-48	-4.51397e-48	-9.44768e-48	-3.84916e-47	-1.70543e-50	1.16604e-47	-2.86265e-47	-4.14739e-48	1.44281e-47	7.77753e-49	1.41783e-47	7.82949e-47	-2.21966e-48	1.14033e-47	5.53573e-48	1.48936e-47	1.73967e-92
-5.56864e-50	3.2205e-49	1.1751e-48	1.1164e-49	-2.93046e-48	1.79106e-49	-2.22692e-48	4.36677e-49	1.25422e-48	1.83298e-48	7.67207e-50	-5.52748e-49	2.62425e-49	-7.79366e-49	-2.3731e-49	-6.29842e-50	3.30077e-49	-1.3345e-48	-3.34752e-49	-3.32869e-48	-8.86578e-49	-5.6111e-49	2.42786e-50	-1.2191e-48	2.49188e-48	3.4948e-48	-1.27873e-48	-2.7142e-49	9.35033e-49	-2.33173e-48	6.33635e-95
8.39294e-50	7.21888e-51	-3.60388e-49	1.83995e-49	-1.54539e-49	1.58003e-49	-1.21855e-49	-7.39911e-49	-3.79493e-50	-5.82933e-49	-1.11668e-49	2.04631e-49	-4.46243e-50	2.93713e-50	-1.21039e-50	3.41328e-50	-2.81447e-50	-6.4136e-50	-4.27312e-51	2.826e-49	-1.16172e-52	-3.33516e-51	1.67848e-51	-1.1222e-49	3.13625e-49	-4.06393e-50	-4.5873e-49	-2.61087e-49	1.06032e-49	-7.81877e-50	1.67512e-96
1.75756e-50	1.43576e-51	-2.49125e-50	1.7623e-52	2.20914e-50	-2.17036e-50	3.39511e-51	-1.7644e-50	1.86351e-52	-9.1656e-51	-1.02249e-50	-3.71291e-51	6.18702e-51	3.11276e-50	-1.19373e-50	-5.94191e-51	1.86025e-50	-3.73164e-51	-1.14381e-50	-3.46251e-51	-1.75364e-50	1.2618e-51	-2.47623e-50	-1.79072e-50	-1.03966e-50	7.82599e-50	-2.03251e-50	1.19396e-50	1.67839e-50	-1.02671e-51	1.24178e-98
-2.65121e-52	1.36197e-51	1.52956e-51	3.8248e-51	1.15487e-52	2.75958e-53	3.48718e-52	-3.17696e-51	3.10187e-51	4.95135e-51	4.21582e-52	1.57588e-53	4.29386e-53	1.16934e-52	-1.8052e-51	2.29393e-51	8.36019e-52	-4.46647e-52	-2.58826e-52	3.52757e-52	6.37877e-52	-6.4592e-52	-2.23945e-52	-2.38198e-51	-7.33655e-52	1.08983e-51	-4.83801e-52	-1.5411e-51	-2.67023e-51	-3.50493e-52	9.12005e-101
-2.302e-52	-8.40767e-53	-8.0417e-53	2.17661e-53	2.14279e-52	-2.19739e-52	-1.73713e-53	1.82218e-53	-5.60827e-54	1.92617e-53	-1.16247e-52	-7.45045e-52	-1.65635e-52	1.74844e-53	-8.10388e-53	-6.86788e-53	-1.32821e-54	6.33581e-54	-7.15488e-53	4.41666e-53	-1.69984e-53	4.65414e-53	3.5957e-53	-1.20209e-53	4.70206e-54	2.41011e-52	-3.803e-53	-7.3852e-53	-2.41632e-52	-2.67568e-54	9.04275e-103
2.43352e-53	-2.12872e-55	-6.59801e-54	7.81701e-54	3.49926e-55	3.18729e-54	-3.84969e-54	-1.66934e-54	1.52509e-53	6.23781e-54	3.98037e-55	6.18391e-54	8.1551e-54	-4.65994e-53	-1.32049e-53	8.73842e-54	-4.8787e-54	2.6806e-53	1.77199e-54	-5.98609e-54	9.80224e-54	1.78998e-54	-3.20107e-54	-1.47936e-54	-1.99095e-53	1.95337e-53	-1.15005e-53	-3.05546e-53	-9.92355e-54	-2.80816e-54	6.36663e-105
-4.73402e-55	-8.13656e-55	8.04063e-56	2.38109e-56	-9.10464e-55	1.93123e-55	4.49694e-55	1.78744e-54	-5.40901e-55	-4.01133e-54	-9.31804e-55	-1.01767e-54	1.8424e-55	-4.81105e-55	-1.25945e-56	-1.16726e-54	2.30478e-56	4.91735e-55	-4.43831e-55	1.26769e-54	4.47765e-56	-2.19091e-54	4.2744e-55	-2.26682e-54	7.60791e-56	-2.01836e-54	-9.53589e-55	-8.93119e-55	-5.20971e-55	-3.89001e-55	4.34507e-107
8.25493e-56	-1.3547e-57	2.30492e-56	-5.57896e-56	1.98135e-55	4.99906e-56	-5.16564e-57	-8.70665e-57	-1.92078e-58	5.56765e-56	1.05758e-56	-1.33408e-55	-1.29034e-56	-1.46312e-56	-1.33431e-56	-4.28818e-56	1.8056e-55	-8.43837e-58	-6.57168e-56	-1.04999e-56	1.07466e-56	1.45496e-57	6.82253e-57	4.97506e-56	1.46649e-55	1.99806e-56	-1.17576e-56	-6.69943e-57	7.70008e-56	-6.19073e-56	1.47247e-109
1.27208e-56	3.22101e-57	-3.44627e-57	1.14608e-58	7.3287e-58	1.92868e-56	1.64941e-57	-6.24711e-58	1.4214e-56	-1.69949e-56	-8.73057e-58	-1.94137e-57	2.17768e-57	1.19505e-57	-3.25565e-57	-5.80926e-57	-2.2075e-57	-1.822e-57	5.05935e-57	1.98168e-57	-7.35649e-57	-3.00898e-58	4.28003e-58	-1.94273e-57	5.897e-57	8.20047e-58	-1.48131e-58	1.19508e-57	1.55464e-56	-5.08844e-57	1.50599e-111
3.1248e-59	4.18556e-59	-6.96456e-58	-7.5073e-59	3.34627e-58	8.22911e-58	-7.06219e-58	-3.30689e-58	-4.93833e-58	3.55543e-59	4.66597e-58	1.35777e-58	2.59288e-58	5.38898e-58	-2.60598e-58	7.64636e-58	-1.73683e-58	1.15016e-57	3.13413e-58	3.28653e-58	3.65301e-58	1.83397e-58	-1.19226e-58	9.45687e-58	-1.25396e-57	2.00892e-57	2.42373e-57	9.27034e-58	-3.63007e-59	9.86322e-58	1.93333e-113
1.58254e-58	1.93141e-60	-3.02428e-60	-1.74549e-59	-2.67946e-59	4.21064e-59	-2.16627e-59	-4.50615e-60	-5.27376e-59	-4.3542e-59	1.96004e-58	8.24666e-59	3.24234e-60	6.27384e-60	8.01319e-60	4.84425e-59	3.57428e-59	-1.22221e-58	-4.20488e-60	1.23804e-60	6.03463e-60	1.01969e-58	-1.69335e-59	-8.9599e-61	4.10388e-61	-3.90704e-60	-9.22458e-60	5.55871e-59	-5.51117e-59	-6.0317e-59	1.17521e-115
-4.95865e-60	-4.41308e-61	4.91678e-61	8.06765e-60	-4.97606e-60	-6.57239e-61	-1.94708e-59	5.50564e-60	-4.09876e-61	3.89325e-61	-2.16699e-60	-9.05588e-61	1.21597e-60	-1.05838e-60	1.83478e-60	-1.89729e-60	1.76229e-61	-1.00104e-60	2.65394e-61	-1.75706e-60	6.38536e-61	1.02414e-59	-5.54225e-61	-4.48402e-61	3.29522e-60	1.02957e-61	-1.74345e-60	-5.89347e-60	-3.19782e-62	4.76316e-60	7.21453e-118
4.63379e-63	3.43327e-61	-2.31323e-61	-9.11924e-61	5.41011e-62	2.01541e-61	1.67775e-61	6.21629e-63	1.12757e-61	-1.31624e-61	2.42127e-61	1.19059e-60	-8.08049e-62	1.85332e-61	1.27646e-60	2.33303e-61	-1.74252e-61	-3.91453e-62	8.59507e-62	2.74687e-61	3.55062e-61	1.25021e-60	-2.0962e-61	1.52671e-60	-5.54586e-62	7.32717e-61	1.18159e-61	6.23962e-61	-8.67779e-62	3.67497e-61	9.57e-120
-3.6597e-62	-7.99481e-62	6.55465e-62	-9.39027e-62	7.0512e-63	8.64293e-64	3.95923e-63	-1.13883e-62	-2.16249e-62	5.2933e-63	1.38216e-62	-2.02115e-62	-1.2347e-62	1.12439e-62	1.59846e-62	-1.37093e-62	-4.11002e-63	-3.65243e-63	-6.72204e-63	-7.66802e-62	-3.75288e-63	1.69412e-62	3.5811e-62	1.06351e-62	1.967e-61	2.28015e-63	-7.86197e-63	4.39608e-63	5.0647e-63	9.83066e-63	6.94097e-122
-8.01821e-64	-1.57685e-63	-2.72204e-63	1.14343e-63	3.11261e-64	3.17726e-63	-3.24278e-63	5.83706e-63	2.21247e-63	1.52721e-64	1.094e-62	4.20487e-64	-1.02102e-63	-5.4607e-64	8.17186e-64	-2.6011e-63	-6.85613e-64	8.58656e-64	1.93175e-63	-1.62927e-63	-5.12336e-63	7.99326e-65	2.20622e-62	5.07278e-63	1.21587e-63	5.94908e-64	1.25013e-62	-5.60423e-63	-4.02817e-64	-2.4259e-63	9.4207e-124
3.26606e-64	1.80694e-65	4.00195e-65	7.85705e-65	1.8302e-68	8.76623e-65	-2.09961e-64	-2.36699e-64	1.39789e-64	7.85747e-64	-2.86867e-64	-4.34669e-64	-5.93062e-65	3.44433e-65	-8.26632e-64	7.54956e-65	3.3928e-66	-1.35662e-64	-2.26046e-64	8.98754e-65	1.63806e-65	-5.39593e-64	3.45295e-64	-4.82309e-64	-9.68841e-66	-9.40683e-65	3.15178e-65	-2.445e-64	-7.30446e-64	4.11803e-65	3.15029e-126
5.12398e-66	-6.9098e-66	5.5456e-66	-2.23006e-65	-2.54385e-65	5.68715e-66	-2.65021e-66	-1.08624e-65	2.64921e-65	-2.58126e-65	-1.72962e-66	-6.2765e-65	-1.22402e-65	-2.83704e-65	-3.27674e-65	1.33098e-64	-5.66327e-65	-5.73158e-67	3.59691e-65	9.59475e-65	2.4209e-65	-2.67596e-65	-5.33321e-66	-7.49892e-65	1.6878e-65	-4.58173e-66	6.8102e-68	7.4234e-67	-2.09553e-65	-3.74901e-66	4.78814e-128
-8.22044e-67	-1.41317e-66	-3.23945e-66	-1.14453e-67	3.58282e-67	4.61011e-67	-4.31427e-67	-8.14984e-67	2.54551e-66	4.11967e-67	-5.21497e-66	-3.57401e-68	2.05138e-66	5.42124e-67	1.78838e-66	-2.34944e-69	8.90408e-67	-1.31741e-66	2.10617e-68	6.38257e-67	-8.14679e-66	-3.06391e-66	4.70636e-67	3.5711e-66	-4.51989e-66	-2.73223e-67	4.30323e-67	-1.03518e-67	3.48533e-67	2.35247e-68	1.68408e-130
-1.53597e-67	-1.30335e-69	1.75726e-67	-1.02167e-67	-3.0389e-67	2.78024e-68	3.41603e-68	2.96844e-67	-2.235e-68	-4.71521e-68	1.70555e-67	8.81482e-68	2.02665e-67	3.899e-68	1.40133e-67	1.22326e-67	-2.69112e-68	2.71746e-69	4.26289e-67	2.63825e-67	-1.07086e-67	4.15386e-67	-8.90472e-67	-6.62538e-68	2.27702e-67	-3.66109e-68	-2.90869e-68	3.82816e-67	9.41937e-69	4.13988e-68	1.79988e-132
3.21201e-68	2.7703e-69	1.49545e-68	1.0926e-67	-4.94839e-69	-6.80975e-70	-1.12017e-68	-7.09047e-68	2.99117e-69	3.37119e-68	-1.26918e-68	-1.74767e-68	-7.29764e-68	-4.472e-68	-4.35168e-68	-1.52532e-68	-1.97018e-69	-5.23777e-69	-3.93539e-70	3.17734e-70	6.91456e-69	-3.16842e-68	7.60792e-70	6.12412e-70	-1.237e-68	-5.13106e-69	-7.91966e-69	4.54626e-70	3.21443e-68	5.34001e-69	3.18308e-134
1.00458e-69	-2.01005e-69	-3.495e-69	1.36587e-69	1.69242e-69	-4.25428e-69	-1.21451e-69	-2.825e-69	-3.21061e-69	-1.3591e-69	-2.31462e-69	4.96065e-70	-7.297e-69	-2.10133e-69	1.90651e-69	-6.21713e-70	-6.39637e-70	-2.52127e-69	1.35892e-69	2.64643e-70	-5.20587e-69	-4.0917e-70	1.45925e-69	-1.00946e-69	-1.83798e-70	3.86387e-69	2.96814e-70	7.12229e-70	-7.1199e-70	6.87946e-69	2.31483e-136
-1.11145e-70	4.06324e-70	7.17535e-70	4.68238e-71	-4.05107e-72	-7.0995e-71	2.35337e-70	1.3205e-70	-1.0767e-71	-1.83092e-70	-2.02003e-71	3.615e-71	4.05457e-70	7.28023e-71	1.39831e-70	1.36219e-71	1.7188e-70	-2.09481e-70	3.24213e-71	7.39983e-71	7.9574e-71	5.76435e-71	1.15703e-71	-3.46773e-71	1.95703e-70	-6.31888e-71	-1.15101e-70	-6.84128e-71	2.89824e-71	-3.41231e-70	1.26561e-138
1.129e-71	7.40997e-72	-2.15755e-71	4.33918e-72	1.84852e-71	1.36631e-72	-3.39868e-72	2.03471e-71	-7.07549e-73	3.10306e-72	-3.09412e-72	-1.39899e-71	1.96195e-71	1.83369e-72	6.46381e-72	4.08311e-72	-3.90717e-72	1.50429e-71	5.89968e-74	-1.72008e-71	-1.66184e-72	-4.40131e-72	8.72278e-72	-1.20701e-72	7.5446e-72	5.05872e-73	9.17674e-72	-2.4153e-71	-1.67199e-72	-4.07395e-71	5.12235e-141
-7.08612e-74	2.53273e-72	-6.68101e-72	-6.14464e-73	-4.17032e-72	-1.87371e-73	1.45508e-72	-4.74443e-73	-3.47262e-72	4.0672e-73	-4.91193e-73	-1.09243e-72	5.43414e-73	-1.28371e-73	1.02068e-74	3.24108e-72	1.28853e-73	-3.03476e-72	-2.26476e-72	7.18621e-73	-2.46274e-73	1.2614e-73	-2.47883e-72	1.32065e-72	-3.29923e-73	-1.31403e-72	7.71042e-73	-2.06768e-72	-2.12444e-73	-1.74428e-72	1.28308e-142
9.33338e-74	3.11061e-74	3.03888e-74	-1.83846e-74	3.48734e-73	2.66615e-73	2.13193e-73	-2.5127e-74	4.32159e-74	5.75432e-75	-9.52745e-75	-6.86867e-74	-3.43953e-73	-2.21966e-73	3.9312e-73	-1.92243e-74	1.70481e-74	1.97316e-74	-3.49529e-74	2.00891e-73	2.36238e-74	1.79482e-74	1.44254e-73	2.28092e-75	9.66354e-74	-6.83762e-74	3.9485e-74	2.73175e-73	7.62197e-74	-9.70641e-74	7.48299e-145
-5.10937e-76	6.13565e-75	3.58801e-74	1.50414e-74	-1.19847e-74	2.12973e-75	-1.20994e-74	1.54493e-74	4.38432e-75	-2.10481e-75	-2.00558e-74	4.77149e-74	6.46257e-76	-7.6102e-75	2.38106e-75	-2.658e-75	5.8718e-76	-5.25965e-75	1.92798e-75	-1.47889e-74	-6.70947e-74	-7.69044e-75	1.37004e-74	-1.44026e-74	-9.07176e-76	1.19994e-75	-1.7551e-74	-6.06963e-75	4.64827e-76	5.55062e-75	1.0443e-146
-4.09477e-76	-6.93444e-76	-3.4219e-76	-4.84234e-76	2.29918e-76	3.65964e-76	1.18231e-75	-2.41534e-75	-3.54807e-75	-5.27595e-76	-3.69898e-76	-6.14312e-76	1.8418e-75	5.01587e-76	-1.39091e-75	2.04943e-75	-3.83835e-76	3.69275e-76	2.33983e-76	-6.53513e-76	3.05431e-77	8.73005e-76	-1.98956e-76	9.73033e-78	7.00462e-76	5.48563e-76	-2.37138e-75	4.36437e-75	2.01532e-76	1.15325e-76	5.86635e-149
2.37481e-77	1.91996e-76	-1.89678e-77	1.95313e-76	-2.6808e-77	-2.96675e-77	6.33805e-77	-2.37723e-78	1.35127e-76	-1.23614e-76	2.34073e-77	-3.0066e-77	3.54323e-78	2.31343e-77	-1.30128e-76	-4.35358e-77	-6.61995e-77	-4.95508e-78	2.80041e-77	3.03236e-77	2.41183e-76	1.13377e-76	-1.80682e-77	-2.49259e-77	-1.3574e-76	1.79219e-76	-8.00263e-77	-3.23111e-78	3.28023e-77	-4.08082e-78	2.72057e-151
1.0413e-78	-2.56402e-77	5.52499e-78	-5.28118e-78	1.46209e-78	-2.75155e-77	1.59667e-77	-3.91059e-78	-8.57825e-78	-3.88243e-78	-1.23969e-77	-1.35488e-77	-1.78826e-78	-9.12617e-78	8.57359e-78	2.0635e-78	-1.2606e-77	3.41275e-77	1.46172e-77	-9.8043e-78	-1.2965e-78	-4.66176e-79	-9.07816e-79	4.11024e-79	1.56992e-77	-1.37336e-78	-5.26281e-78	1.183e-77	-1.01654e-77	-5.92267e-78	4.52724e-153
-7.84137e-80	6.54708e-79	2.17787e-78	-3.09488e-79	2.63637e-79	1.9269e-79	-1.39758e-79	7.86168e-80	6.62032e-79	2.03918e-79	1.41488e-79	-4.55059e-79	-1.78399e-79	1.01561e-79	8.55031e-79	7.05056e-79	-2.24169e-78	-7.01554e-79	-3.44836e-79	-5.84592e-80	-3.76982e-79	2.88228e-78	-1.72913e-79	1.70751e-78	-4.42942e-79	1.02951e-78	-6.55784e-81	-3.49142e-79	-4.42574e-79	1.80305e-79	2.60246e-155
1.31703e-79	3.84041e-81	2.74446e-80	-1.31264e-80	2.83368e-79	1.51235e-80	2.91582e-80	2.48965e-80	-1.43455e-80	3.67031e-81	1.45276e-80	-3.6121e-81	-2.23534e-79	6.71811e-80	6.17446e-80	-2.13662e-80	-5.31807e-80	-1.98568e-80	-7.7892e-80	1.30204e-80	-1.95737e-80	1.35735e-79	-1.11124e-81	-4.52563e-80	-5.19116e-80	1.70502e-80	2.4075e-79	-7.5438e-80	-2.53241e-80	-3.72031e-81	2.57083e-157
3.48473e-81	-1.3025e-81	-1.6909e-80	-3.18551e-81	4.65445e-81	-5.90683e-81	6.9256e-81	1.97522e-81	2.36048e-80	-8.08946e-81	1.63138e-80	8.42556e-82	1.16417e-80	1.07823e-80	-2.10203e-80	6.55045e-82	-1.86685e-81	4.90168e-81	1.44989e-81	3.95593e-82	-1.16025e-80	-1.99542e-81	-8.06616e-81	8.09315e-81	3.04707e-81	-7.60228e-81	-6.9301e-82	8.64282e-81	5.60569e-81	1.816e-81	2.47778e-159
-1.29242e-81	-1.33842e-81	-1.05266e-82	2.05276e-82	-9.01797e-82	8.41909e-82	1.41534e-81	1.60405e-82	1.14821e-81	2.05995e-81	-5.72641e-82	-5.81069e-83	9.83143e-82	3.48456e-82	-1.44069e-81	1.33466e-81	3.05218e-82	6.35115e-82	-4.20292e-82	3.8788e-82	1.09184e-83	9.64594e-86	2.94385e-82	1.19883e-82	3.71516e-84	-6.36947e-82	1.28961e-82	7.65929e-82	-1.41332e-83	-1.43312e-82	1.98583e-161
-9.0855e-83	2.17853e-83	-1.02617e-82	6.01888e-84	2.56938e-83	6.92086e-83	-1.06893e-83	2.28313e-84	-2.25016e-83	-2.98288e-83	5.37124e-83	-8.3916e-83	-1.92598e-83	2.84317e-84	-2.61233e-83	2.10922e-83	-1.25224e-83	1.00281e-83	-1.31683e-83	-1.384e-83	3.29348e-83	8.66811e-83	2.03614e-82	-6.83533e-83	-1.35149e-83	4.81365e-84	-7.8675e-83	-6.4938e-83	1.99215e-83	-1.28298e-82	1.20516e-163
7.34479e-85	4.62839e-84	-7.01088e-85	4.20593e-85	2.64533e-84	1.32831e-84	-1.23215e-84	-4.10484e-84	-8.66141e-84	-2.51713e-84	-3.38753e-84	-1.10773e-83	5.40046e-85	3.08912e-84	4.61811e-84	4.53382e-85	-2.79309e-85	-2.3186e-84	-5.39761e-84	-3.93952e-84	-3.8872e-84	-2.19212e-85	1.07251e-83	-5.08387e-84	3.72455e-84	-5.17093e-84	-2.95355e-85	-4.33286e-86	6.14649e-85	-5.73306e-85	5.44209e-166
-7.27082e-85	1.09755e-86	-7.12305e-85	-6.8323e-86	7.96375e-85	1.04827e-84	-2.16921e-86	-1.14986e-85	-9.62937e-86	-3.66477e-85	-4.46558e-86	-5.80582e-85	-2.16664e-84	2.03517e-85	1.84316e-84	-9.28661e-87	2.14727e-85	-4.19935e-85	3.15108e-85	1.43855e-85	-5.39898e-86	2.98943e-86	-1.26452e-85	4.57204e-85	8.98853e-85	2.48935e-85	-2.25769e-85	6.13718e-86	-4.89372e-86	7.99538e-85	1.35409e-167
1.21966e-86	1.81318e-86	-1.27346e-86	1.41392e-86	-1.22262e-86	1.39646e-88	6.16177e-87	2.76041e-87	-8.11746e-86	-3.76652e-86	-5.28315e-87	-7.20944e-87	-2.10219e-87	-9.98216e-87	1.66351e-87	-9.84608e-87	4.16095e-86	6.0365e-86	3.96978e-86	1.93679e-85	4.31856e-86	-4.49058e-86	-1.48812e-86	-2.79939e-87	4.55649e-87	2.82175e-86	1.3167e-86	3.59915e-87	4.86367e-86	-4.64523e-86	6.34266e-170
1.50164e-87	4.86152e-87	-5.53645e-88	-4.79391e-87	1.98089e-87	-2.29119e-87	1.86981e-87	6.28371e-89	-3.67558e-89	-2.15641e-87	9.28346e-88	2.47983e-87	-3.42656e-87	1.02966e-87	4.56923e-87	-1.82618e-87	-1.46058e-86	-5.78927e-88	1.68709e-87	-4.61798e-88	1.54455e-88	6.77046e-88	1.30808e-86	-3.92562e-89	-3.02399e-88	-8.09111e-87	1.25985e-86	-1.27732e-87	-1.57821e-87	-2.33247e-87	7.32686e-172
3.92234e-89	-6.20966e-89	2.23197e-89	-6.14613e-89	-7.66033e-88	-2.60234e-88	-4.37919e-89	6.27259e-88	8.12247e-88	-2.85594e-89	3.56213e-89	-1.21089e-89	-7.37256e-88	-3.62106e-88	1.15426e-88	-2.45816e-89	-1.90854e-88	3.19657e-88	-4.47385e-88	-2.21263e-88	-1.12431e-89	-5.8467e-89	-9.14914e-88	1.84232e-89	-6.59405e-88	-6.03257e-88	1.36128e-88	2.01939e-90	-6.38552e-88	-2.384e-88	4.92066e-174
-1.56509e-90	8.22913e-90	5.22139e-89	2.85238e-89	-5.15722e-89	-2.94555e-91	-7.01357e-90	-6.19729e-90	-4.04781e-90	-7.96202e-90	3.7782e-89	4.2217e-89	4.44888e-90	4.40989e-89	-4.36242e-89	6.69184e-90	2.2926e-90	1.98803e-90	8.1007e-89	-3.02598e-89	-5.24617e-89	-4.01079e-90	-1.6535e-89	-4.49001e-91	1.48509e-89	3.26294e-90	-3.58592e-89	-2.84431e-89	4.73301e-89	4.48247e-90	2.86746e-176
-3.69491e-91	-1.30567e-91	-5.38502e-90	-2.81337e-91	1.6794e-90	-5.86942e-91	-1.25136e-90	3.56855e-90	-1.67475e-90	1.46383e-91	-2.20784e-91	-7.53534e-91	7.1355e-90	8.11193e-91	8.33404e-92	-1.36457e-90	1.93436e-90	1.97211e-90	-2.40452e-91	-1.39507e-91	4.38613e-90	-1.15191e-90	-1.86669e-90	-3.68604e-91	4.1991e-90	6.34755e-91	-7.11653e-91	-2.49329e-91	6.79862e-90	-8.25474e-91	2.00982e-178
-4.77231e-92	-1.46298e-91	1.82328e-91	-1.51946e-92	1.44018e-91	-4.225e-92	-1.46612e-92	1.18836e-92	5.6639e-91	8.11678e-92	-1.84969e-91	1.8611e-92	2.4352e-92	-9.6341e-92	-4.19609e-92	-5.93366e-91	4.26252e-92	5.60505e-92	2.38381e-91	2.96786e-91	1.49937e-92	5.30611e-91	3.89901e-91	8.79839e-92	-2.26497e-91	-1.68842e-91	4.82617e-92	-4.15235e-91	-4.74692e-91	-3.5499e-91	2.00301e-180
1.17869e-93	-9.53376e-93	-5.05591e-93	-1.88726e-93	2.70267e-93	1.27874e-92	-8.98326e-93	6.99068e-93	-5.22733e-94	-3.00308e-92	1.97042e-92	-2.4907e-93	-4.41533e-93	-3.76048e-92	-6.17197e-93	-1.37844e-92	-2.77659e-93	-2.31331e-92	-2.28392e-93	4.86726e-94	1.02549e-92	2.74281e-93	-5.54838e-93	-9.28672e-93	-1.21817e-92	8.41629e-92	1.65911e-92	-4.195e-94	-7.89951e-94	-1.29131e-93	1.16676e-182
9.44447e-96	4.42888e-93	7.43609e-94	4.69323e-94	9.03569e-98	-1.66664e-94	-3.81272e-93	-6.63717e-94	5.25687e-93	1.60105e-93	-1.50532e-93	2.22312e-93	4.88895e-94	2.75578e-94	3.69415e-94	-7.80932e-94	3.90707e-94	2.86625e-93	1.91343e-93	1.86023e-93	-1.14855e-94	-5.79086e-94	-1.12762e-93	5.85258e-94	7.29389e-94	3.67489e-93	3.4172e-93	-3.16588e-93	-6.15516e-94	-1.06534e-95	1.27429e-184
2.87809e-94	1.19421e-94	-1.27586e-94	3.96721e-95	3.18296e-94	7.42119e-95	-2.04106e-94	1.99423e-94	-1.67833e-95	-1.39219e-94	-6.68297e-96	-4.49882e-96	4.33512e-95	1.04561e-95	-1.29701e-95	3.25967e-94	-2.48995e-95	-8.1716e-95	-1.13663e-94	-2.57617e-98	-7.56695e-95	1.97829e-94	4.5627e-95	1.96476e-97	-7.57275e-95	2.00782e-94	-1.04696e-95	-4.60382e-94	1.58266e-97	7.42207e-94	1.30748e-186
-5.07448e-96	-4.22803e-96	3.70631e-96	-2.97895e-95	-2.11731e-95	-1.17756e-96	6.27312e-96	-1.41048e-96	2.29081e-96	1.01909e-95	-1.20134e-95	-1.08355e-96	7.68595e-96	-2.17759e-95	-1.94757e-96	5.33078e-96	3.80494e-97	3.5568e-96	1.53996e-96	-1.13228e-96	-2.50146e-96	-1.37735e-97	6.733e-96	-6.99154e-96	-3.15632e-95	-9.62116e-96	-7.46473e-96	-1.79195e-95	1.64541e-96	-2.49063e-95	4.46148e-189
4.78907e-97	-4.62465e-97	-8.81493e-97	-4.15338e-96	-3.04343e-98	-1.05895e-96	-4.96015e-97	-3.60683e-97	-9.82425e-97	-3.72264e-98	-1.56452e-97	-4.9047e-97	5.43535e-97	-6.15723e-97	1.93578e-97	2.13146e-97	1.01481e-97	-6.262e-97	2.60948e-97	1.25638e-97	-8.36403e-98	-1.07316e-96	1.51114e-96	-7.34954e-99	-2.77575e-97	-1.45342e-97	1.22287e-96	-1.15333e-96	-2.34661e-97	1.68762e-96	3.17137e-191
-4.18577e-98	1.65238e-98	3.89136e-98	-1.11498e-98	2.87903e-99	-1.08785e-98	-5.09838e-98	1.75696e-97	-7.84812e-99	-6.42617e-98	3.30283e-98	2.61563e-98	6.9229e-97	-7.74376e-99	6.04438e-98	-2.04273e-99	4.18064e-99	1.16438e-98	6.76565e-100	-1.86248e-98	4.11268e-98	-6.69864e-99	-9.54777e-98	3.65511e-101	-6.38574e-99	-3.07793e-99	-9.316e-99	2.37161e-100	-1.53977e-98	6.43121e-98	5.42071e-193
5.40679e-99	-9.73911e-99	-2.72895e-99	2.30213e-99	-1.06287e-99	-2.8267e-99	7.27231e-99	2.42864e-99	-2.16369e-98	-9.012e-100	-2.31922e-98	6.46968e-100	-2.917e-99	6.94661e-99	-2.649e-98	-2.87077e-99	1.94335e-100	3.06735e-99	2.2122e-99	-3.89885e-99	-2.50273e-99	-2.48759e-98	-5.27157e-100	-2.41067e-98	-2.20661e-99	2.17797e-98	6.33654e-99	2.91672e-100	2.76982e-99	-1.27427e-99	3.74351e-195
6.72166e-100	-4.3439e-100	8.84711e-101	2.5762e-99	5.92737e-100	-4.11879e-99	4.2406e-101	-1.06483e-99	2.6845e-100	-2.21992e-100	-1.74624e-101	-6.19059e-100	-2.2768e-100	-1.56917e-100	-5.08624e-101	1.45575e-100	3.51654e-100	-2.48303e-100	-1.67007e-99	4.64762e-100	1.1726e-101	-1.42593e-99	2.93164e-100	2.96151e-99	3.80654e-100	5.22935e-100	-1.28588e-99	-1.04678e-99	-4.0598e-100	3.45394e-100	4.38737e-197
2.90529e-101	1.77949e-101	-4.01752e-101	3.02973e-101	5.43387e-102	-5.14305e-102	1.69591e-100	9.76017e-102	-4.60889e-101	-6.68407e-102	3.77335e-101	-8.15437e-101	-1.73135e-101	-2.78938e-100	4.60967e-101	-2.86439e-102	1.93384e-101	4.30906e-101	-2.478e-102	-4.09625e-101	-1.82315e-101	2.29598e-101	6.16089e-102	-5.82779e-102	1.26388e-100	8.64289e-101	1.61274e-100	-1.72482e-101	1.55603e-101	-6.07978e-101	1.81622e-199
-3.44422e-104	-3.86788e-102	-5.42855e-103	-4.24907e-104	-6.18081e-102	-1.29309e-102	-6.95935e-102	-9.85489e-103	1.86287e-101	-4.42815e-102	6.77938e-102	-2.27664e-102	2.03803e-102	-1.05122e-103	-3.03536e-103	-2.12915e-103	-4.84172e-102	-5.59385e-102	1.19944e-102	9.43323e-102	-2.37597e-101	-7.10983e-102	3.44253e-103	8.73787e-102	-5.96466e-102	8.21547e-103	2.27211e-102	4.44608e-103	7.1009e-102	6.89512e-102	1.5029e-201
1.03036e-102	-2.43984e-102	-1.10297e-102	-1.0746e-104	3.79399e-103	-1.25687e-104	2.76058e-104	-3.1468e-103	4.77371e-103	6.76151e-103	-1.3374e-102	-7.12952e-103	1.87787e-103	-5.74553e-104	3.50099e-103	-4.93662e-103	5.55639e-103	2.29445e-104	-3.89519e-103	-2.13353e-103	3.76059e-103	3.93296e-103	6.43607e-103	3.07622e-103	-1.51335e-103	1.09766e-103	2.84966e-103	-3.30254e-103	-5.20485e-104	-1.18965e-102	1.48165e-203
1.31287e-104	3.66273e-104	6.47454e-104	1.14685e-104	-6.39024e-104	4.04088e-103	1.80918e-104	3.63598e-105	-4.22799e-104	-5.7913e-105	9.53926e-105	-2.48677e-104	-3.80752e-105	-4.3469e-104	-3.62078e-104	1.32812e-106	2.9924e-105	-5.17573e-105	-2.91998e-104	-1.71946e-104	8.11904e-104	2.4271e-105	-1.22778e-103	-4.54106e-104	1.59316e-104	9.44812e-106	-1.16088e-104	8.06309e-104	8.55748e-104	4.91722e-104	2.20844e-205
-4.98351e-106	5.57095e-106	-3.45938e-105	-5.29439e-105	-1.86592e-105	6.14152e-106	-3.38142e-105	8.53393e-106	1.33611e-104	-4.25879e-105	4.49168e-105	3.98237e-106	-5.73054e-105	-6.41626e-105	-4.46393e-105	3.24717e-106	-4.2796e-106	-4.04038e-106	-1.27979e-105	3.92006e-105	-4.94935e-106	-2.92549e-105	-3.70245e-105	7.86057e-106	6.46346e-106	-2.53543e-106	-1.10872e-105	-1.19294e-105	4.23138e-105	1.26579e-104	5.8935e-208
-3.23378e-106	3.59078e-106	-7.04406e-106	5.04558e-106	-4.19582e-106	7.04228e-106	-3.9102e-106	8.10853e-107	2.89253e-106	1.99746e-106	-4.40379e-106	3.4665e-106	-1.5107e-106	-4.12838e-106	7.98079e-107	-3.07101e-106	-2.65541e-106	-3.53533e-106	-1.60928e-107	-3.6237e-107	1.46326e-106	3.76251e-106	-4.99638e-106	3.10712e-106	1.47923e-105	1.98198e-107	-1.942e-106	4.60309e-106	-8.1481e-106	5.59927e-106	6.66911e-210
-2.07559e-107	-1.07714e-107	-2.01267e-109	-2.71673e-108	2.758e-108	-2.54501e-107	6.24657e-107	3.22278e-108	-2.41194e-107	2.05063e-107	-5.81673e-107	-6.04268e-108	5.71325e-107	1.19173e-107	2.27217e-108	-1.09423e-106	7.47725e-107	-3.56309e-107	5.12723e-108	-9.57536e-108	-1.51351e-107	1.8672e-108	-6.26602e-107	-1.59391e-107	-4.25511e-108	1.49908e-107	2.144e-107	2.42317e-108	-2.64793e-108	-8.94943e-107	4.50449e-212
5.49261e-109	-2.40744e-109	1.42969e-108	-6.82566e-109	-2.20276e-108	7.89837e-109	4.26261e-109	4.53225e-109	-3.60497e-108	1.93075e-108	9.02546e-110	1.18049e-108	6.1074e-108	6.81013e-109	5.01078e-108	1.19039e-108	1.15821e-109	3.78914e-109	-9.47995e-108	-3.29833e-109	6.86637e-108	-7.32433e-108	-9.27032e-108	-1.24831e-109	-1.26611e-108	-2.44247e-110	-1.62278e-109	8.00415e-109	-1.99766e-108	4.73317e-108	3.96694e-214
-3.18871e-109	-4.90972e-111	2.40812e-110	2.25084e-109	2.63702e-109	5.32521e-110	-9.49987e-111	-4.71224e-110	2.38573e-109	1.56035e-110	-6.18831e-109	-2.08721e-109	-2.96714e-109	2.57307e-109	-1.93306e-109	-1.09088e-110	-7.63684e-109	-3.19646e-109	2.22034e-110	-3.12255e-109	-2.11667e-109	-5.43647e-109	-5.01389e-110	-9.82395e-109	1.28829e-109	-5.34439e-109	-5.23021e-109	-1.24637e-108	4.28976e-109	-6.89315e-109	5.78279e-216
1.23878e-110	-9.38398e-112	9.87367e-111	-8.90196e-110	-1.015e-110	7.9693e-110	-5.47014e-111	4.62823e-110	-7.28294e-112	2.42094e-110	3.25885e-110	-8.71879e-112	-4.26018e-111	-9.45045e-111	4.33641e-110	2.11032e-110	1.34804e-109	-5.90272e-110	1.26429e-110	2.87254e-112	-1.01827e-110	-3.77944e-112	-2.03862e-110	5.58434e-110	3.1917e-111	-8.18157e-112	-5.30123e-110	3.20434e-110	4.58458e-110	2.26716e-110	5.2803e-218
1.67816e-112	-2.36441e-111	2.52292e-111	-6.315e-111	6.35496e-113	-1.43857e-111	-1.06838e-111	1.35406e-112	-7.23073e-111	-1.12474e-111	-4.55511e-112	1.4324e-112	-9.4774e-111	1.30356e-111	1.60928e-111	7.30709e-112	-6.75955e-112	-2.04293e-112	6.22667e-112	-2.09583e-111	-2.37438e-111	2.29847e-111	-4.31486e-112	1.35585e-111	-6.35562e-111	7.44863e-112	-7.90263e-112	5.60948e-111	8.82516e-111	1.72296e-112	3.72694e-220
-5.17549e-113	-7.29551e-113	-1.45421e-113	-3.50729e-112	-2.03689e-113	-1.19932e-113	2.75421e-113	-3.42139e-112	2.24823e-112	2.19732e-112	-5.29751e-112	-1.40502e-112	3.95089e-113	-3.13197e-112	-4.11095e-113	4.99936e-112	-1.6685e-113	-6.62614e-112	-6.40857e-113	1.30311e-111	4.56488e-112	-5.53597e-112	-2.44805e-113	-1.45445e-112	3.90242e-113	-1.71929e-113	-8.68597e-113	1.41805e-112	-1.28751e-112	-1.7387e-112	3.75451e-222
8.0739e-113	-3.31089e-114	-5.72343e-113	-1.17561e-113	-2.68486e-114	-2.14072e-113	6.1378e-114	-4.72059e-113	-3.386e-114	-4.29311e-113	-1.11048e-112	4.96603e-113	1.13085e-113	2.19503e-113	-3.45503e-113	-9.77893e-114	-1.79953e-114	-7.52713e-114	5.56986e-114	-4.01274e-113	-3.06685e-113	1.72268e-113	-1.58857e-114	-2.98008e-114	-4.55834e-113	1.69058e-114	-5.09341e-113	1.29853e-113	-1.83847e-113	-6.62557e-113	4.3748e-224
3.53668e-115	-7.47999e-116	7.92539e-115	1.28749e-114	1.07497e-114	-9.90993e-115	-1.9968e-114	9.70618e-115	2.52109e-115	4.41185e-115	-1.64809e-114	5.48171e-114	-1.158e-115	3.15046e-114	6.59009e-115	-1.43115e-114	-9.72067e-116	-4.31013e-114	1.00591e-114	-2.44502e-114	-2.54242e-115	-1.10495e-115	1.35163e-114	6.21432e-114	-1.27248e-114	-2.63921e-115	5.53792e-114	-1.00329e-114	7.57979e-117	-1.20401e-115	1.54405e-226
-2.43739e-115	-1.29804e-115	-3.35932e-115	1.80066e-115	2.28783e-116	4.90433e-115	7.00902e-116	2.69334e-115	4.209e-116	-3.91552e-117	3.87415e-115	-2.96732e-115	2.89226e-115	7.10798e-115	-4.07161e-116	-6.51788e-116	-4.43549e-116	8.70315e-116	3.66268e-116	8.38994e-116	-2.21668e-116	3.18096e-116	-3.86887e-116	1.30802e-115	2.45518e-115	-3.56782e-116	-7.42616e-116	-1.89921e-116	2.22434e-116	-2.06177e-116	1.48113e-228
-3.96118e-116	2.7753e-116	-1.32572e-116	-7.0756e-118	4.70729e-116	-2.36717e-116	2.48202e-116	3.65419e-116	4.37863e-117	-2.65371e-117	6.98037e-117	6.35697e-117	4.46343e-117	-9.08198e-117	2.10856e-116	9.77946e-118	-1.63144e-116	-7.59709e-117	3.48688e-117	-7.79695e-117	-4.11709e-117	3.20903e-116	2.52908e-116	2.21635e-116	-5.31771e-116	-4.86832e-117	-9.19588e-117	-3.49121e-117	-1.5852e-117	-3.1117e-118	1.34317e-230
3.4954e-117	-4.46878e-117	1.68626e-117	-8.31386e-118	4.2133e-119	-5.15088e-118	2.90419e-118	6.574e-118	4.44375e-118	3.33303e-118	-1.41666e-118	-1.25588e-117	4.49332e-117	-4.35576e-118	-1.91821e-117	-4.96464e-117	4.2767e-118	1.88659e-117	2.97992e-117	-4.21434e-118	1.14476e-117	-2.24184e-118	5.03486e-118	-8.399e-118	-6.28664e-118	-1.68924e-117	4.28001e-119	-3.12086e-118	-6.64192e-117	1.12796e-117	1.50974e-232
7.5009e-118	4.51491e-118	-2.68245e-118	2.02022e-119	-1.12898e-118	-1.26336e-118	7.55221e-120	6.52671e-119	3.17511e-118	-1.16159e-119	-5.30701e-119	-4.94667e-119	-3.77961e-119	-2.52035e-120	1.33037e-119	2.03645e-119	1.0649e-119	8.24555e-119	-4.56333e-119	-1.45219e-118	4.68226e-118	2.29979e-119	-2.5441e-119	2.54255e-118	4.70334e-120	3.77599e-119	8.81085e-119	4.38065e-119	-1.97047e-118	7.56748e-119	1.35093e-234
-3.80437e-119	-2.12121e-119	-2.48142e-119	-8.05859e-120	4.96494e-119	2.91616e-119	-1.89209e-120	-9.87466e-120	9.11939e-120	1.46968e-119	-3.77006e-120	1.0553e-119	-9.42636e-120	-2.3758e-119	-1.47594e-119	2.61213e-120	6.44688e-120	-1.547e-119	-1.19307e-120	7.24174e-120	-5.72058e-120	1.11949e-119	-2.99487e-119	2.94357e-119	1.49731e-119	3.73139e-119	-2.19195e-119	-6.51619e-120	-5.31875e-120	-1.23894e-120	1.17227e-236
-1.57122e-120	-7.33245e-121	-8.85196e-121	4.07471e-121	8.41515e-121	-1.74615e-122	1.93782e-122	2.73238e-120	-6.13743e-121	-1.34611e-120	7.12189e-121	5.34099e-121	4.53095e-121	-2.32291e-122	3.05103e-121	9.23871e-122	-4.73736e-121	-5.74396e-120	3.52558e-121	3.04089e-122	-5.95887e-123	2.33514e-120	3.01553e-121	5.11846e-121	-8.53419e-121	8.83827e-121	5.67184e-122	-2.39804e-121	4.7853e-120	6.29714e-121	7.94337e-239
5.36112e-122	1.48384e-122	1.62981e-122	1.95286e-122	2.82514e-121	-9.08742e-122	2.2381e-123	6.16595e-122	6.09073e-123	-1.33854e-122	9.27872e-123	2.09882e-121	-3.63721e-121	3.24769e-123	-6.97307e-123	-2.59949e-122	5.90863e-123	5.25309e-122	-9.56043e-123	-4.82284e-122	2.64099e-122	-7.60923e-122	1.3968e-122	7.29736e-122	-1.77162e-123	3.96026e-122	-2.14382e-121	-5.32853e-122	5.75132e-123	1.10817e-121	3.52905e-241
8.33461e-124	-5.6498e-123	2.08315e-123	-6.2423e-123	3.91752e-123	-1.72952e-122	3.71807e-123	-1.90039e-123	5.4893e-124	-1.45413e-122	-1.44901e-123	-1.95445e-123	-7.53056e-123	-1.35247e-122	-7.28614e-123	5.55156e-125	-9.87264e-123	3.6004e-123	-1.79238e-122	-4.58522e-123	9.37518e-125	-2.71471e-123	-4.62304e-123	-6.39841e-123	-8.4388e-125	-2.68968e-123	-2.07764e-124	6.91644e-123	-3.57591e-123	2.06139e-123	1.51278e-243
2.31416e-124	-2.07812e-123	8.01499e-124	-9.86659e-126	-6.5055e-125	-5.84581e-124	7.40886e-124	-2.40987e-124	-2.11759e-124	-3.12906e-124	1.6111e-124	2.41402e-124	-2.75421e-124	-1.54726e-123	2.48139e-124	1.43637e-123	-1.12103e-123	-1.41293e-124	-5.2689e-125	-3.85518e-125	3.88041e-125	1.94896e-124	2.70652e-124	-3.61908e-125	1.21984e-124	-6.43094e-125	-1.3216e-125	1.46154e-124	2.20092e-124	1.66972e-123	1.50611e-245
-3.37894e-125	2.37931e-124	-1.00586e-125	3.02027e-124	8.58913e-126	-3.13949e-125	1.79789e-125	2.11875e-125	-2.61193e-125	7.52945e-125	1.42505e-124	7.52825e-126	-1.78839e-125	-8.7172e-125	3.62039e-125	-7.42797e-125	4.29203e-125	2.08359e-124	4.52723e-125	4.27358e-125	-1.15964e-124	-9.71657e-126	-1.53092e-125	2.68621e-125	1.3791e-124	-5.60059e-126	-2.41973e-124	1.46866e-124	9.69136e-125	1.73165e-125	3.64861e-247
2.28017e-126	5.0975e-127	-7.58844e-126	-2.14139e-127	-2.31832e-126	4.30743e-126	-1.05031e-125	5.19012e-126	-5.53787e-127	-4.21908e-126	6.71746e-126	3.53626e-125	3.18816e-127	-2.96314e-126	4.54054e-126	2.38193e-125	-8.56284e-126	-8.85397e-126	-3.3133e-127	1.64869e-125	-3.05833e-126	-2.58205e-126	1.54725e-127	1.53648e-125	1.3227e-125	-6.32953e-126	1.10349e-125	-2.29932e-126	-7.69767e-127	3.12116e-126	3.16304e-249
-3.03745e-127	-3.16301e-127	-4.78276e-127	-5.50575e-127	4.26071e-128	-7.68362e-127	3.19544e-126	4.61218e-128	-7.46664e-128	-3.24148e-127	-2.05262e-127	2.38326e-126	1.2429e-128	-6.18207e-128	6.82975e-127	2.72783e-127	-1.49979e-126	6.35672e-127	5.18823e-127	1.51112e-127	-1.28748e-126	4.77099e-127	2.61349e-127	-8.87574e-127	4.57702e-127	-5.62033e-127	-8.23923e-128	-1.48064e-128	5.05103e-128	1.13512e-126	2.54171e-251
-4.92941e-128	-1.30684e-127	-4.48439e-128	-1.64181e-129	-6.97887e-128	-7.22981e-128	-4.18709e-128	-1.03823e-127	-2.47878e-127	-9.72291e-130	-4.34872e-129	-2.05256e-128	1.13659e-128	8.72342e-129	-2.51379e-127	3.08637e-128	2.48723e-128	-1.13749e-128	7.64916e-128	1.3014e-127	2.43504e-129	2.30741e-128	-5.21359e-128	3.65553e-128	1.07711e-128	-1.31007e-128	3.4942e-128	-5.8811e-128	-1.27856e-127	-1.95793e-128	2.20211e-253
-1.6399e-130	-3.80577e-130	-5.42066e-129	-1.22459e-130	-1.12104e-129	-4.68503e-129	1.79873e-129	4.48942e-129	4.02604e-129	-1.13919e-129	1.84665e-128	-2.76185e-130	5.12723e-130	-1.42562e-129	-5.47319e-130	1.70928e-128	1.54112e-128	4.72721e-129	-5.43047e-130	-1.55642e-130	1.66688e-130	-1.33784e-129	4.64948e-129	1.26876e-129	1.87928e-129	-2.36713e-130	-2.18472e-129	-7.37693e-130	5.90631e-129	3.03554e-129	1.06774e-255
-1.09387e-129	1.84472e-130	-2.28673e-131	-2.91131e-130	-2.55256e-131	-1.89459e-130	-2.01982e-131	6.2654e-130	1.99631e-131	1.65673e-130	-4.63477e-130	-8.73076e-131	1.03225e-129	-9.0063e-130	8.35567e-131	2.22112e-130	-4.36831e-130	-6.08243e-130	5.23372e-130	1.04775e-130	-1.51719e-130	-3.28325e-131	1.24969e-130	2.83295e-131	2.35401e-130	2.11193e-131	9.52289e-131	-1.00426e-129	-4.49253e-131	-2.86206e-131	5.89111e-258
3.11152e-131	9.34778e-131	-2.96546e-131	-1.01222e-131	-1.42734e-130	2.29043e-132	-1.25081e-130	-8.62282e-131	5.15756e-131	1.25706e-131	-2.48062e-132	-1.05747e-132	-5.79334e-131	-3.73432e-131	1.262e-131	1.17767e-130	-9.35931e-131	-6.57325e-131	1.73849e-132	-1.79749e-131	-1.10391e-130	-3.43041e-132	2.46251e-131	9.8633e-131	3.36943e-131	5.37993e-132	-1.21859e-130	-5.19229e-131	3.7671e-131	2.6802e-132	1.31827e-259
-7.58697e-132	7.10773e-132	1.72802e-132	1.42953e-133	-5.14411e-133	-1.44044e-133	8.58371e-134	7.0084e-135	6.39294e-132	-7.19792e-133	-3.79292e-132	-9.36419e-134	-6.55578e-134	-1.11795e-132	-2.80186e-133	-3.43324e-132	-3.26439e-133	3.34549e-133	8.41872e-133	4.25642e-134	1.92607e-133	4.01436e-133	1.78136e-132	4.40441e-133	1.39663e-132	1.74138e-133	1.12634e-133	2.08254e-133	-5.77109e-132	4.70503e-133	2.20342e-262
5.92526e-133	-4.22915e-133	1.17405e-133	-9.14372e-133	2.05681e-135	-1.90135e-133	-4.75967e-134	2.56864e-134	-2.42133e-134	-5.27079e-134	-4.25907e-134	-2.49058e-134	2.52191e-133	1.6599e-133	8.48325e-133	2.26608e-133	8.94288e-134	2.68864e-133	-1.96089e-134	1.06459e-133	9.36852e-134	-3.28272e-133	1.04237e-133	4.00407e-133	1.41579e-133	4.47309e-135	1.37369e-132	4.92183e-133	-9.741e-133	-2.46832e-133	5.8257e-264
1.13417e-134	-2.47882e-134	2.03494e-134	-2.17376e-135	5.4944e-135	1.98412e-135	8.28905e-136	8.38757e-135	-3.07689e-134	6.05217e-135	-7.73671e-135	-1.08224e-134	2.21277e-134	-1.14345e-133	2.17697e-134	3.82952e-134	-8.85568e-135	-1.81094e-134	1.78621e-135	-1.503e-134	7.97964e-135	-3.15745e-134	-3.11985e-134	2.77924e-135	9.09856e-135	-7.37454e-134	-2.3366e-135	-4.55988e-134	-2.32928e-135	7.87136e-135	2.82827e-266
-2.91204e-135	1.23994e-134	1.7361e-135	-7.22806e-136	-2.14918e-137	-6.56364e-135	-4.09281e-135	-1.45193e-135	8.06376e-135	3.04374e-135	2.18914e-135	6.20835e-136	1.6161e-135	-3.38678e-135	-6.02101e-137	1.9551e-135	-2.3314e-135	2.88858e-135	-9.92459e-136	-1.68265e-135	-2.08504e-135	-1.00571e-134	1.92634e-136	-5.35746e-135	-3.22791e-135	-4.50409e-136	-7.85879e-136	1.67803e-136	5.58448e-137	-5.41697e-136	4.88471e-268
5.64649e-137	-2.34701e-137	-8.18842e-137	3.20384e-136	-1.43018e-136	2.2069e-137	9.44662e-138	5.52547e-136	5.29523e-137	7.50799e-137	2.17184e-136	2.73832e-136	-1.95418e-136	-8.14821e-136	3.43467e-136	-7.1625e-136	6.41754e-138	4.64183e-136	-1.55243e-136	1.36445e-137	-7.66542e-138	5.52671e-137	-5.78035e-136	4.58144e-137	-3.29371e-136	5.31445e-137	-1.17364e-137	-1.75821e-136	1.04117e-136	1.77735e-136	2.66705e-270
-6.98307e-139	-4.18586e-137	3.24404e-138	-5.80408e-137	6.99553e-138	2.87549e-137	-7.35601e-138	-1.99917e-137	6.38513e-138	-5.42511e-138	-6.64319e-138	-1.06867e-137	-5.02207e-138	-1.38661e-137	1.20852e-137	2.00033e-137	-5.95391e-138	-1.00005e-138	7.30448e-138	-2.18659e-137	-3.73741e-138	2.31352e-139	-1.13616e-137	4.6813e-138	-1.2084e-137	-7.08571e-137	-3.08438e-137	5.50049e-137	2.50346e-137	-3.25244e-137	1.90148e-272
2.17436e-139	-8.41032e-139	-2.0536e-138	-4.87579e-139	1.86523e-138	7.14847e-139	-1.31064e-138	-7.42416e-139	-5.64626e-139	1.12285e-138	2.51722e-139	2.71821e-138	1.12341e-139	2.66405e-138	-9.05702e-138	3.73062e-138	-7.00236e-139	-4.30438e-138	4.95499e-139	1.1072e-137	-7.24377e-140	3.9237e-138	-9.07749e-139	1.4602e-138	-1.06645e-138	5.15584e-139	-1.83616e-138	-3.09762e-139	-1.40349e-138	5.65103e-138	3.22542e-274
-2.90621e-139	-1.70683e-140	8.80246e-139	3.68066e-140	-1.38807e-139	7.2904e-139	4.2269e-139	-7.01473e-141	6.10739e-140	4.57115e-140	9.9006e-140	2.33231e-139	-8.45537e-139	1.11718e-139	1.17748e-140	-4.33514e-139	2.20012e-140	7.54616e-140	-2.84327e-139	7.54446e-140	-1.73599e-140	-1.22657e-139	1.44079e-139	7.26798e-141	-7.8292e-141	5.58532e-139	4.08405e-141	-3.43737e-140	3.30209e-140	-9.40734e-140	3.02796e-276
-8.07448e-141	-5.09807e-142	2.94185e-140	5.6241e-142	1.99563e-140	-1.09719e-141	-2.10147e-141	5.77516e-140	5.66152e-142	-1.36786e-140	1.79614e-140	-7.63503e-141	1.52024e-140	3.54037e-141	-7.79907e-141	-1.64502e-140	-3.75516e-141	3.19966e-142	7.36141e-142	9.03477e-141	-2.87923e-140	2.3379e-140	3.71039e-140	-7.4409e-143	-1.2261e-141	-8.49654e-142	1.8913e-141	-5.31673e-143	-1.33835e-140	6.54539e-141	8.89017e-279
9.12807e-142	-3.67666e-141	-7.17993e-142	-5.18818e-141	-1.44222e-141	-2.81795e-141	-2.70137e-142	-1.28914e-141	1.9011e-141	-5.15027e-143	5.64475e-144	-3.88252e-141	-6.43925e-142	1.25832e-141	-3.96509e-142	2.94766e-144	-1.28727e-142	-2.02309e-141	-3.01257e-141	5.7952e-142	-1.46041e-141	1.7766e-142	-3.06535e-142	-7.27494e-142	-1.09638e-141	-4.45477e-142	8.95836e-142	-1.40634e-141	-4.9068e-142	-2.70607e-142	9.51887e-281
9.08974e-143	4.94162e-143	5.6079e-143	-1.82901e-142	-4.77686e-143	5.74166e-142	-2.25788e-143	3.34971e-142	-1.16438e-144	8.39075e-143	1.8185e-142	-3.27652e-143	-3.07312e-143	2.5886e-142	4.84271e-143	1.84687e-142	2.95702e-144	-2.62573e-143	3.20287e-142	6.163e-144	-2.20844e-143	-1.29491e-142	2.1469e-142	4.82271e-143	8.69869e-144	-3.22731e-143	2.8598e-143	-1.13707e-142	-4.53799e-142	-3.95568e-142	1.18382e-282
-4.80505e-144	-4.94947e-144	8.13625e-145	9.22541e-144	-3.78066e-145	-1.88143e-143	1.59163e-143	-1.39575e-144	-4.69144e-143	-2.91699e-144	2.00547e-144	-2.19735e-145	-5.08624e-144	-2.5499e-143	-2.3727e-143	-1.27325e-143	8.1529e-144	2.80616e-144	1.21405e-143	7.31486e-145	-4.28862e-144	2.86086e-143	6.74778e-144	-2.98148e-144	4.99354e-143	-9.56636e-145	1.96469e-144	-9.48905e-144	6.8635e-144	-8.50275e-145	8.10717e-285
-2.26183e-144	3.05019e-145	7.41597e-145	-5.47782e-144	-2.84194e-144	4.68353e-145	-6.39345e-145	-5.76309e-145	1.99386e-145	2.13397e-144	4.79617e-145	-1.25125e-146	1.16038e-144	-1.35603e-145	3.96693e-145	5.27197e-145	-6.12828e-146	-5.02885e-145	-5.14283e-145	4.10715e-145	-1.64473e-144	2.22133e-145	7.68753e-145	-1.46996e-145	7.74055e-145	2.98502e-146	2.09245e-145	6.3263e-145	-6.69282e-145	1.62571e-146	5.69754e-287
-3.45975e-146	4.62004e-146	-9.82702e-147	-5.09831e-145	-3.76763e-146	-2.15455e-146	-1.37329e-145	8.41139e-146	1.28862e-145	-2.26786e-145	-1.13398e-145	6.98243e-146	1.51282e-145	1.93676e-146	8.7622e-146	-2.94489e-145	3.11822e-145	1.50347e-145	-3.12676e-145	-3.83446e-145	2.71429e-146	3.00759e-145	-1.79893e-145	-6.11574e-146	5.50748e-146	-3.90422e-146	-8.9754e-147	-3.28048e-145	-2.53241e-146	-5.42292e-147	1.09946e-288
5.19992e-147	-1.86664e-147	-2.36974e-147	-8.6789e-148	-1.89753e-147	-1.94712e-147	-4.88497e-149	9.91141e-147	-7.92877e-147	-4.18517e-147	-6.17263e-147	-3.66881e-147	2.76853e-146	-1.27435e-146	-5.44931e-148	-2.58867e-147	-1.07261e-147	-5.26275e-147	-2.82241e-147	1.36695e-146	-5.90454e-147	2.85189e-147	-1.93153e-146	1.35604e-147	-9.69585e-149	-1.45663e-147	-2.52681e-147	-3.98188e-147	9.08781e-148	7.96788e-148	1.87775e-291
2.22689e-147	-1.3951e-147	-2.41213e-147	-7.68514e-149	-1.12149e-147	1.07288e-148	-3.04975e-148	1.99259e-149	-1.37856e-147	-3.40971e-147	4.43058e-148	1.95739e-147	6.63731e-148	-1.17945e-147	1.59745e-149	-1.34642e-149	1.44248e-148	3.46797e-149	-1.08916e-147	-3.99276e-148	-1.23676e-147	3.53247e-148	1.04436e-148	-1.57842e-147	1.70873e-148	2.73567e-148	-1.91215e-148	9.53093e-149	-5.42096e-148	-1.12022e-148	3.94591e-293
2.77798e-148	3.61097e-149	-2.69625e-149	2.13009e-149	1.80984e-148	7.9512e-150	-6.17749e-149	1.91211e-148	-1.10506e-148	-9.94239e-150	9.20206e-149	1.4599e-149	-6.33999e-150	5.56589e-149	1.31294e-148	-2.68174e-149	1.72509e-149	-4.43158e-149	5.74886e-149	2.36477e-149	3.90789e-149	-2.08103e-149	-3.57979e-149	-5.43067e-149	-6.16696e-149	-1.32764e-149	-4.00319e-149	-1.40194e-148	4.39808e-150	-1.76568e-149	2.32823e-295
-1.52803e-149	-9.162e-150	-2.74187e-150	3.12854e-150	9.52606e-150	-1.75263e-149	-8.76113e-151	-1.02051e-149	-5.23084e-151	1.74164e-152	-6.10554e-150	2.30992e-151	-1.21736e-150	2.57866e-151	1.16502e-149	3.97183e-150	-3.14199e-150	4.03255e-150	2.17208e-150	6.21065e-150	-3.17193e-151	-2.91647e-149	1.97364e-149	-1.11475e-149	7.64283e-152	-6.76121e-150	-2.86483e-150	4.99957e-150	-9.19335e-151	1.65407e-149	2.81547e-297
5.60993e-151	-6.69822e-152	1.25918e-151	2.09123e-151	-3.88918e-152	-1.02051e-150	-6.91605e-151	-3.96033e-151	2.67657e-150	-2.32522e-151	-3.20908e-151	5.1123e-151	2.93064e-151	-4.18073e-151	2.56895e-152	-2.40629e-153	2.13763e-151	-7.24916e-151	-2.20443e-151	5.52816e-151	1.34706e-150	-5.80072e-151	3.23107e-152	-1.06837e-150	3.55912e-151	1.04754e-150	3.59351e-151	-2.62016e-151	-1.13259e-151	8.7623e-151	1.6322e-299
-6.47197e-152	-3.00557e-153	-1.6285e-152	2.3314e-152	-5.66417e-153	-3.60565e-152	-1.20989e-152	-1.02747e-152	2.97721e-152	1.76856e-152	1.02549e-152	7.67862e-152	1.54345e-152	-2.84726e-153	2.81888e-152	6.02722e-152	5.45658e-152	-7.90602e-153	-2.39014e-152	-1.35039e-152	-4.17959e-152	-1.21781e-152	3.12018e-153	-1.22014e-151	-5.08484e-152	-2.22797e-152	1.49083e-152	2.3484e-152	-3.9249e-152	1.08023e-152	4.45635e-302
-1.45932e-153	3.08455e-153	7.12967e-153	-1.29923e-152	-3.60679e-153	-8.72592e-153	-2.97559e-153	-1.37898e-152	1.16835e-152	5.61711e-153	-5.7466e-153	1.60089e-153	7.82718e-155	-5.22518e-154	4.05861e-153	-7.24491e-154	-7.09169e-153	-1.25384e-152	-7.38781e-153	-4.19803e-153	-1.36564e-152	-2.0469e-153	1.23991e-152	-1.14842e-153	-1.54723e-152	-4.49691e-154	-7.40655e-153	-5.14171e-153	3.0446e-153	3.8522e-153	1.71081e-303
-3.41056e-154	-1.66618e-154	-1.41855e-155	-9.89611e-155	-5.16013e-155	-5.53838e-154	1.6962e-155	8.61927e-154	3.43317e-155	-9.70938e-155	-4.13424e-155	5.82047e-155	-1.86389e-154	1.84753e-155	-5.40252e-155	1.72474e-155	2.8456e-154	-1.83946e-154	1.7167e-154	4.70989e-154	2.20032e-154	-2.47695e-153	-1.11712e-155	-9.68695e-155	5.08991e-154	-2.7242e-154	3.63368e-155	-5.3488e-155	-2.55524e-154	2.63428e-154	8.29216e-306
7.79437e-155	-1.01058e-155	3.8947e-155	-1.86732e-155	3.17877e-155	-7.06031e-156	2.01413e-156	4.91904e-155	-1.75395e-156	-1.9889e-156	-1.55299e-154	-8.69038e-156	-3.27709e-155	3.40516e-155	6.53989e-156	-5.88784e-156	1.25562e-155	-3.87398e-156	4.64035e-155	1.08084e-155	-4.48738e-156	1.24233e-156	1.16207e-155	-9.46819e-156	-2.80288e-155	-8.52507e-155	-3.67622e-155	-4.23208e-156	6.95459e-156	-1.25117e-155	5.03549e-308
-2.72917e-156	-3.42897e-157	1.2845e-156	-3.83586e-156	-2.80709e-157	-1.61678e-156	-2.89905e-156	-2.1067e-156	1.35167e-156	-1.02811e-157	-3.41739e-156	-2.34617e-156	3.68002e-156	1.9562e-156	1.41451e-156	1.15189e-156	8.91343e-157	-2.54451e-156	1.87082e-157	-4.17389e-156	-1.71458e-156	-4.1492e-156	-2.41551e-156	1.79584e-156	1.21039e-156	8.70552e-156	7.89045e-156	8.31414e-157	1.58805e-155	4.38665e-156	0
1.14038e-157	1.35781e-157	3.36668e-158	-3.71581e-157	-1.22685e-157	6.50171e-159	2.04529e-158	-2.75006e-158	-1.48776e-157	-4.28347e-157	-7.64713e-158	-5.09957e-158	3.7096e-157	5.7052e-157	3.26006e-158	-2.4031e-158	2.06926e-158	-8.19741e-158	-2.42027e-157	-1.12421e-157	-4.15348e-158	1.80681e-157	2.0548e-157	-1.27254e-159	-3.46198e-157	3.2401e-157	7.09926e-158	4.77739e-157	2.81377e-158	-1.09681e-158	0
1.57583e-157	-5.24449e-159	1.67713e-158	6.6293e-160	-4.97678e-158	-6.75561e-159	-3.27749e-158	-2.71597e-158	9.11803e-158	2.0104e-158	3.30959e-159	-5.17223e-158	-1.42051e-158	-3.3242e-159	1.44874e-158	5.11279e-158	-8.30768e-160	1.59869e-158	6.37987e-160	-3.31224e-159	-1.42694e-158	-4.9681e-159	-2.47916e-158	1.49935e-158	1.824e-158	3.36674e-159	-7.19014e-158	2.2125e-159	-2.18708e-158	4.78846e-159	0
1.74575e-159	-4.24979e-160	-4.60203e-160	-1.81056e-159	-4.40036e-160	-4.16928e-159	-2.5998e-159	-1.9534e-159	2.54217e-159	-9.87304e-160	6.21334e-159	-8.88232e-159	4.03754e-159	-1.73818e-159	7.58323e-160	4.82597e-160	2.76817e-159	-5.65513e-160	-7.93611e-160	3.90829e-159	5.92984e-159	4.5573e-159	-2.28778e-159	-3.19315e-160	-4.89941e-159	2.57199e-159	5.38266e-160	-1.89234e-160	3.9569e-159	-1.89728e-159	0
-1.89802e-160	4.94062e-161	2.80495e-160	-2.57671e-161	-1.94714e-160	2.06981e-161	3.82034e-161	-7.29679e-161	-1.04818e-160	-2.42156e-160	8.77304e-160	1.26383e-160	1.59758e-160	-2.0683e-161	-1.33863e-161	1.07056e-160	1.72844e-161	-5.28845e-162	1.39644e-160	-2.64377e-162	1.33393e-160	1.3144e-161	9.67462e-161	1.68607e-161	-4.7365e-160	2.54879e-160	-2.50745e-160	3.19831e-160	8.32354e-161	4.26442e-161	0
-4.71725e-161	1.17925e-161	-7.83438e-162	-2.25851e-161	-1.03062e-162	-2.88343e-161	1.78767e-161	3.53912e-161	-1.27578e-161	1.35765e-162	-4.42236e-162	3.97747e-162	-2.47263e-161	7.15303e-163	4.21422e-161	-7.68554e-161	-2.93591e-162	1.06591e-161	-1.2907e-161	-2.80047e-161	-3.55124e-161	-1.3218e-161	1.44727e-161	-1.03771e-161	-5.26716e-162	-2.28173e-162	-9.33129e-162	-9.78678e-162	4.11216e-162	-2.73697e-161	0
1.23125e-162	-1.56942e-162	-2.31346e-163	8.32764e-162	2.73905e-162	2.09647e-162	-1.87324e-162	5.31635e-163	5.06908e-163	-1.05721e-162	-1.39803e-162	-1.84577e-163	-1.76526e-162	-2.41625e-162	-3.79684e-162	-6.13401e-163	-1.04138e-162	-1.55748e-162	-4.07156e-163	4.16561e-162	-7.09766e-163	-2.48562e-162	-1.05723e-162	3.88348e-163	2.22852e-162	-3.05635e-162	-2.23161e-162	4.72678e-163	2.98603e-163	7.68863e-163	0
-8.06673e-163	-1.25233e-162	5.22065e-164	2.86093e-164	-6.50888e-164	-4.39891e-163	-1.89679e-163	1.82756e-163	1.66245e-163	-4.3378e-164	-6.48333e-163	-1.10615e-163	-5.50516e-163	1.00177e-163	4.12732e-163	4.6182e-164	-1.02327e-162	-5.35637e-163	8.51151e-164	-3.18254e-163	-2.62573e-163	-4.8965e-163	-4.38588e-163	-5.82892e-163	1.77765e-163	-7.02048e-163	-5.13821e-163	-5.80565e-163	8.98352e-163	-1.30292e-163	0
-8.06673e-163	-1.25233e-162	5.22065e-164	2.86093e-164	-6.50888e-164	-4.39891e-163	-1.89679e-163	1.82756e-163	1.66245e-163	-4.3378e-164	-6.48333e-163	-1.10615e-163	-5.50516e-163	1.00177e-163	4.12732e-163	4.6182e-164	-1.02327e-162	-5.35637e-163	8.51151e-164	-3.18254e-163	-2.62573e-163	-4.8965e-163	-4.38588e-163	-5.82892e-163	1.77765e-163	-7.02048e-163	-5.13821e-163	-5.80565e-163	8.98352e-163	-1.30292e-163	0
-8.06673e-163	-1.25233e-162	5.22065e-164	2.86093e-164	-6.50888e-164	-4.39891e-163	-1.89679e-163	1.82756e-163	1.66245e-163	-4.3378e-164	-6.48333e-163	-1.10615e-163	-5.50516e-163	1.00177e-163	4.12732e-163	4.6182e-164	-1.02327e-162	-5.35637e-163	8.51151e-164	-3.18254e-163	-2.62573e-163	-4.8965e-163	-4.38588e-163	-5.82892e-163	1.77765e-163	-7.02048e-163	-5.13821e-163	-5.80565e-163	8.98352e-163	-1.30292e-163	0
-8.06673e-163	-1.25233e-162	5.22065e-164	2.86093e-164	-6.50888e-164	-4.39891e-163	-1.89679e-163	1.82756e-163	1.66245e-163	-4.3378e-164	-6.48333e-163	-1.10615e-163	-5.50516e-163	1.00177e-163	4.12732e-163	4.6182e-164	-1.02327e-162	-5.35637e-163	8.51151e-164	-3.18254e-163	-2.62573e-163	-4.8965e-163	-4.38588e-163	-5.82892e-163	1.77765e-163	-7.02048e-163	-5.13821e-163	-5.80565e-163	8.98352e-163	-1.30292e-163	0
-8.06673e-163	-1.25233e-162	5.22065e-164	2.86093e-164	-6.50888e-164	-4.39891e-163	-1.89679e-163	1.82756e-163	1.66245e-163	-4.3378e-164	-6.48333e-163	-1.10615e-163	-5.50516e-163	1.00177e-163	4.12732e-163	4.6182e-164	-1.02327e-162	-5.35637e-163	8.51151e-164	-3.18254e-163	-2.62573e-163	-4.8965e-163	-4.38588e-163	-5.82892e-163	1.77765e-163	-7.02048e-163	-5.13821e-163	-5.80565e-163	8.98352e-163	-1.30292e-163	0
-8.06673e-163	-1.25233e-162	5.22065e-164	2.86093e-164	-6.50888e-164	-4.39891e-163	-1.89679e-163	1.82756e-163	1.66245e-163	-4.3378e-164	-6.48333e-163	-1.10615e-163	-5.50516e-163	1.00177e-163	4.12732e-163	4.6182e-164	-1.02327e-162	-5.35637e-163	8.51151e-164	-3.18254e-163	-2.62573e-163	-4.8965e-163	-4.38588e-163	-5.82892e-163	1.77765e-163	-7.02048e-163	-5.13821e-163	-5.80565e-163	8.98352e-163	-1.30292e-163	0
-8.06673e-163	-1.25233e-162	5.22065e-164	2.86093e-164	-6.50888e-164	-4.39891e-163	-1.89679e-163	1.82756e-163	1.66245e-163	-4.3378e-164	-6.48333e-163	-1.10615e-163	-5.50516e-163	1.00177e-163	4.12732e-163	4.6182e-164	-1.02327e-162	-5.35637e-163	8.51151e-164	-3.18254e-163	-2.62573e-163	-4.8965e-163	-4.38588e-163	-5.82892e-163	1.77765e-163	-7.02048e-163	-5.13821e-163	-5.80565e-163	8.98352e-163	-1.30292e-163	0
-8.06673e-163	-1.25233e-162	5.22065e-164	2.86093e-164	-6.50888e-164	-4.39891e-163	-1.89679e-163	1.82756e-163	1.66245e-163	-4.3378e-164	-6.48333e-163	-1.10615e-163	-5.50516e-163	1.00177e-163	4.12732e-163	4.6182e-164	-1.02327e-162	-5.35637e-163	8.51151e-164	-3.18254e-163	-2.62573e-163	-4.8965e-163	-4.38588e-163	-5.82892e-163	1.77765e-163	-7.02048e-163	-5.13821e-163	-5.80565e-163	8.98352e-163	-1.30292e-163	0
-8.06673e-163	-1.25233e-162	5.22065e-164	2.86093e-164	-6.50888e-164	-4.39891e-163	-1.89679e-163	1.82756e-163	1.66245e-163	-4.3378e-164	-6.48333e-163	-1.10615e-163	-5.50516e-163	1.00177e-163	4.12732e-163	4.6182e-164	-1.02327e-162	-5.35637e-163	8.51151e-164	-3.18254e-163	-2.62573e-163	-4.8965e-163	-4.38588e-163	-5.82892e-163	1.77765e-163	-7.02048e-163	-5.13821e-163	-5.80565e-163	8.98352e-163	-1.30292e-163	0
-8.06673e-163	-1.25233e-162	5.22065e-164	2.86093e-164	-6.50888e-164	-4.39891e-163	-1.89679e-163	1.82756e-163	1.66245e-163	-4.3378e-164	-6.48333e-163	-1.10615e-163	-5.50516e-163	1.00177e-163	4.12732e-163	4.6182e-164	-1.02327e-162	-5.35637e-163	8.51151e-164	-3.18254e-163	-2.62573e-163	-4.8965e-163	-4.38588e-163	-5.82892e-163	1.77765e-163	-7.02048e-163	-5.13821e-163	-5.80565e-163	8.98352e-163	-1.30292e-163	0
-8.06673e-163	-1.25233e-162	5.22065e-164	2.86093e-164	-6.50888e-164	-4.39891e-163	-1.89679e-163	1.82756e-163	1.66245e-163	-4.3378e-164	-6.48333e-163	-1.10615e-163	-5.50516e-163	1.00177e-163	4.12732e-163	4.6182e-164	-1.02327e-162	-5.35637e-163	8.51151e-164	-3.18254e-163	-2.62573e-163	-4.8965e-163	-4.38588e-163	-5.82892e-163	1.77765e-163	-7.02048e-163	-5.13821e-163	-5.80565e-163	8.98352e-163	-1.30292e-163	0
-8.06673e-163	-1.25233e-162	5.22065e-164	2.86093e-164	-6.50888e-164	-4.39891e-163	-1.89679e-163	1.82756e-163	1.66245e-163	-4.3378e-164	-6.48333e-163	-1.10615e-163	-5.50516e-163	1.00177e-163	4.12732e-163	4.6182e-164	-1.02327e-162	-5.35637e-163	8.51151e-164	-3.18254e-163	-2.62573e-163	-4.8965e-163	-4.38588e-163	-5.82892e-163	1.77765e-163	-7.02048e-163	-5.13821e-163	-5.80565e-163	8.98352e-163	-1.30292e-163	0
-8.06673e-163	-1.25233e-162	5.22065e-164	2.86093e-164	-6.50888e-164	-4.39891e-163	-1.89679e-163	1.82756e-163	1.66245e-163	-4.3378e-164	-6.48333e-163	-1.10615e-163	-5.50516e-163	1.00177e-163	4.12732e-163	4.6182e-164	-1.02327e-162	-5.35637e-163	8.51151e-164	-3.18254e-163	-2.62573e-163	-4.8965e-163	-4.38588e-163	-5.82892e-163	1.77765e-163	-7.02048e-163	-5.13821e-163	-5.80565e-163	8.98352e-163	-1.30292e-163	0
-8.06673e-163	-1.25233e-162	5.22065e-164	2.86093e-164	-6.50888e-164	-4.39891e-163	-1.89679e-163	1.82756e-163	1.66245e-163	-4.3378e-164	-6.48333e-163	-1.10615e-163	-5.50516e-163	1.00177e-163	4.12732e-163	4.6182e-164	-1.02327e-162	-5.35637e-163	8.51151e-164	-3.18254e-163	-2.62573e-163	-4.8965e-163	-4.38588e-163	-5.82892e-163	1.77765e-163	-7.02048e-163	-5.13821e-163	-5.80565e-163	8.98352e-163	-1.30292e-163	0
-8.06673e-163	-1.25233e-162	5.22065e-164	2.86093e-164	-6.50888e-164	-4.39891e-163	-1.89679e-163	1.82756e-163	1.66245e-163	-4.3378e-164	-6.48333e-163	-1.10615e-163	-5.50516e-163	1.00177e-163	4.12732e-163	4.6182e-164	-1.02327e-162	-5.35637e-163	8.51151e-164	-3.18254e-163	-2.62573e-163	-4.8965e-163	-4.38588e-163	-5.82892e-163	1.77765e-163	-7.02048e-163	-5.13821e-163	-5.80565e-163	8.98352e-163	-1.30292e-163	0
-8.06673e-163	-1.25233e-162	5.22065e-164	2.86093e-164	-6.50888e-164	-4.39891e-163	-1.89679e-163	1.82756e-163	1.66245e-163	-4.3378e-164	-6.48333e-163	-1.10615e-163	-5.50516e-163	1.00177e-163	4.12732e-163	4.6182e-164	-1.02327e-162	-5.35637e-163	8.51151e-164	-3.18254e-163	-2.62573e-163	-4.8965e-163	-4.38588e-163	-5.82892e-163	1.77765e-163	-7.02048e-163	-5.13821e-163	-5.80565e-163	8.98352e-163	-1.30292e-163	0
-8.06673e-163	-1.25233e-162	5.22065e-164	2.86093e-164	-6.50888e-164	-4.39891e-163	-1.89679e-163	1.82756e-163	1.66245e-163	-4.3378e-164	-6.48333e-163	-1.10615e-163	-5.50516e-163	1.00177e-163	4.12732e-163	4.6182e-164	-1.02327e-162	-5.35637e-163	8.51151e-164	-3.18254e-163	-2.62573e-163	-4.8965e-163	-4.38588e-163	-5.82892e-163	1.77765e-163	-7.02048e-163	-5.13821e-163	-5.80565e-163	8.98352e-163	-1.30292e-163	0
-8.06673e-163	-1.25233e-162	5.22065e-164	2.86093e-164	-6.50888e-164	-4.39891e-163	-1.89679e-163	1.82756e-163	1.66245e-163	-4.3378e-164	-6.48333e-163	-1.10615e-163	-5.50516e-163	1.00177e-163	4.12732e-163	4.6182e-164	-1.02327e-162	-5.35637e-163	8.51151e-164	-3.18254e-163	-2.62573e-163	-4.8965e-163	-4.38588e-163	-5.82892e-163	1.77765e-163	-7.02048e-163	-5.13821e-163	-5.80565e-163	8.98352e-163	-1.30292e-163	0
-8.06673e-163	-1.25233e-162	5.22065e-164	2.86093e-164	-6.50888e-164	-4.39891e-163	-1.89679e-163	1.82756e-163	1.66245e-163	-4.3378e-164	-6.48333e-163	-1.10615e-163	-5.50516e-163	1.00177e-163	4.12732e-163	4.6182e-164	-1.02327e-162	-5.35637e-163	8.51151e-164	-3.18254e-163	-2.62573e-163	-4.8965e-163	-4.38588e-163	-5.82892e-163	1.77765e-163	-7.02048e-163	-5.13821e-163	-5.80565e-163	8.98352e-163	-1.30292e-163	0
-8.06673e-163	-1.25233e-162	5.22065e-164	2.86093e-164	-6.50888e-164	-4.39891e-163	-1.89679e-163	1.82756e-163	1.66245e-163	-4.3378e-164	-6.48333e-163	-1.10615e-163	-5.50516e-163	1.00177e-163	4.12732e-163	4.6182e-164	-1.02327e-162	-5.35637e-163	8.51151e-164	-3.18254e-163	-2.62573e-163	-4.8965e-163	-4.38588e-163	-5.82892e-163	1.77765e-163	-7.02048e-163	-5.13821e-163	-5.80565e-163	8.98352e-163	-1.30292e-163	0
-8.06673e-163	-1.25233e-162	5.22065e-164	2.86093e-164	-6.50888e-164	-4.39891e-163	-1.89679e-163	1.82756e-163	1.66245e-163	-4.3378e-164	-6.48333e-163	-1.10615e-163	-5.50516e-163	1.00177e-163	4.12732e-163	4.6182e-164	-1.02327e-162	-5.35637e-163	8.51151e-164	-3.18254e-163	-2.62573e-163	-4.8965e-163	-4.38588e-163	-5.82892e-163	1.77765e-163	-7.02048e-163	-5.13821e-163	-5.80565e-163	8.98352e-163	-1.30292e-163	0
-8.06673e-163	-1.25233e-162	5.22065e-164	2.86093e-164	-6.50888e-164	-4.39891e-163	-1.89679e-163	1.82756e-163	1.66245e-163	-4.3378e-164	-6.48333e-163	-1.10615e-163	-5.50516e-163	1.00177e-163	4.12732e-163	4.6182e-164	-1.02327e-162	-5.35637e-163	8.51151e-164	-3.18254e-163	-2.62573e-163	-4.8965e-163	-4.38588e-163	-5.82892e-163	1.77765e-163	-7.02048e-163	-5.13821e-163	-5.80565e-163	8.98352e-163	-1.30292e-163	0
-8.06673e-163	-1.25233e-162	5.22065e-164	2.86093e-164	-6.50888e-164	-4.39891e-163	-1.89679e-163	1.82756e-163	1.66245e-163	-4.3378e-164	-6.48333e-163	-1.10615e-163	-5.50516e-163	1.00177e-163	4.12732e-163	4.6182e-164	-1.02327e-162	-5.35637e-163	8.51151e-164	-3.18254e-163	-2.62573e-163	-4.8965e-163	-4.38588e-163	-5.82892e-163	1.77765e-163	-7.02048e-163	-5.13821e-163	-5.80565e-163	8.98352e-163	-1.30292e-163	0
-8.06673e-163	-1.25233e-162	5.22065e-164	2.86093e-164	-6.50888e-164	-4.39891e-163	-1.89679e-163	1.82756e-163	1.66245e-163	-4.3378e-164	-6.48333e-163	-1.10615e-163	-5.50516e-163	1.00177e-163	4.12732e-163	4.6182e-164	-1.02327e-162	-5.35637e-163	8.51151e-164	-3.18254e-163	-2.62573e-163	-4.8965e-163	-4.38588e-163	-5.82892e-163	1.77765e-163	-7.02048e-163	-5.13821e-163	-5.80565e-163	8.98352e-163	-1.30292e-163	0
-8.06673e-163	-1.25233e-162	5.22065e-164	2.86093e-164	-6.50888e-164	-4.39891e-163	-1.89679e-163	1.82756e-163	1.66245e-163	-4.3378e-164	-6.48333e-163	-1.10615e-163	-5.50516e-163	1.00177e-163	4.12732e-163	4.6182e-164	-1.02327e-162	-5.35637e-163	8.51151e-164	-3.18254e-163	-2.62573e-163	-4.8965e-163	-4.38588e-163	-5.82892e-163	1.77765e-163	-7.02048e-163	-5.13821e-163	-5.80565e-163	8.98352e-163	-1.30292e-163	0
-8.06673e-163	-1.25233e-162	5.22065e-164	2.86093e-164	-6.50888e-164	-4.39891e-163	-1.89679e-163	1.82756e-163	1.66245e-163	-4.3378e-164	-6.48333e-163	-1.10615e-163	-5.50516e-163	1.00177e-163	4.12732e-163	4.6182e-164	-1.02327e-162	-5.35637e-163	8.51151e-164	-3.18254e-163	-2.62573e-163	-4.8965e-163	-4.38588e-163	-5.82892e-163	1.77765e-163	-7.02048e-163	-5.13821e-163	-5.80565e-163	8.98352e-163	-1.30292e-163	0
-8.06673e-163	-1.25233e-162	5.22065e-164	2.86093e-164	-6.50888e-164	-4.39891e-163	-1.89679e-163	1.82756e-163	1.66245e-163	-4.3378e-164	-6.48333e-163	-1.10615e-163	-5.50516e-163	1.00177e-163	4.12732e-163	4.6182e-164	-1.02327e-162	-5.35637e-163	8.51151e-164	-3.18254e-163	-2.62573e-163	-4.8965e-163	-4.38588e-163	-5.82892e-163	1.77765e-163	-7.02048e-163	-5.13821e-163	-5.80565e-163	8.98352e-163	-1.30292e-163	0
-8.06673e-163	-1.25233e-162	5.22065e-164	2.86093e-164	-6.50888e-164	-4.39891e-163	-1.89679e-163	1.82756e-163	1.66245e-163	-4.3378e-164	-6.48333e-163	-1.10615e-163	-5.50516e-163	1.00177e-163	4.12732e-163	4.6182e-164	-1.02327e-162	-5.35637e-163	8.51151e-164	-3.18254e-163	-2.62573e-163	-4.8965e-163	-4.38588e-163	-5.82892e-163	1.77765e-163	-7.02048e-163	-5.13821e-163	-5.80565e-163	8.98352e-163	-1.30292e-163	0
-8.06673e-163	-1.25233e-162	5.22065e-164	2.86093e-164	-6.50888e-164	-4.39891e-163	-1.89679e-163	1.82756e-163	1.66245e-163	-4.3378e-164	-6.48333e-163	-1.10615e-163	-5.50516e-163	1.00177e-163	4.12732e-163	4.6182e-164	-1.02327e-162	-5.35637e-163	8.51151e-164	-3.18254e-163	-2.62573e-163	-4.8965e-163	-4.38588e-163	-5.82892e-163	1.77765e-163	-7.02048e-163	-5.13821e-163	-5.80565e-163	8.98352e-163	-1.30292e-163	0
-8.06673e-163	-1.25233e-162	5.22065e-164	2.86093e-164	-6.50888e-164	-4.39891e-163	-1.89679e-163	1.82756e-163	1.66245e-163	-4.3378e-164	-6.48333e-163	-1.10615e-163	-5.50516e-163	1.00177e-163	4.12732e-163	4.6182e-164	-1.02327e-162	-5.35637e-163	8.51151e-164	-3.18254e-163	-2.62573e-163	-4.8965e-163	-4.38588e-163	-5.82892e-163	1.77765e-163	-7.02048e-163	-5.13821e-163	-5.80565e-163	8.98352e-163	-1.30292e-163	0
-8.06673e-163	-1.25233e-162	5.22065e-164	2.86093e-164	-6.50888e-164	-4.39891e-163	-1.89679e-163	1.82756e-163	1.66245e-163	-4.3378e-164	-6.48333e-163	-1.10615e-163	-5.50516e-163	1.00177e-163	4.12732e-163	4.6182e-164	-1.02327e-162	-5.35637e-163	8.51151e-164	-3.18254e-163	-2.62573e-163	-4.8965e-163	-4.38588e-163	-5.82892e-163	1.77765e-163	-7.02048e-163	-5.13821e-163	-5.80565e-163	8.98352e-163	-1.30292e-163	0
-8.06673e-163	-1.25233e-162	5.22065e-164	2.86093e-164	-6.50888e-164	-4.39891e-163	-1.89679e-163	1.82756e-163	1.66245e-163	-4.3378e-164	-6.48333e-163	-1.10615e-163	-5.50516e-163	1.00177e-163	4.12732e-163	4.6182e-164	-1.02327e-162	-5.35637e-163	8.51151e-164	-3.18254e-163	-2.62573e-163	-4.8965e-163	-4.38588e-163	-5.82892e-163	1.77765e-163	-7.02048e-163	-5.13821e-163	-5.80565e-163	8.98352e-163	-1.30292e-163	0
-8.06673e-163	-1.25233e-162	5.22065e-164	2.86093e-164	-6.50888e-164	-4.39891e-163	-1.89679e-163	1.82756e-163	1.66245e-163	-4.3378e-164	-6.48333e-163	-1.10615e-163	-5.50516e-163	1.00177e-163	4.12732e-163	4.6182e-164	-1.02327e-162	-5.35637e-163	8.51151e-164	-3.18254e-163	-2.62573e-163	-4.8965e-163	-4.38588e-163	-5.82892e-163	1.77765e-163	-7.02048e-163	-5.13821e-163	-5.80565e-163	8.98352e-163	-1.30292e-163	0
-8.06673e-163	-1.25233e-162	5.22065e-164	2.86093e-164	-6.50888e-164	-4.39891e-163	-1.89679e-163	1.82756e-163	1.66245e-163	-4.3378e-164	-6.48333e-163	-1.10615e-163	-5.50516e-163	1.00177e-163	4.12732e-163	4.6182e-164	-1.02327e-162	-5.35637e-163	8.51151e-164	-3.18254e-163	-2.62573e-163	-4.8965e-163	-4.38588e-163	-5.82892e-163	1.77765e-163	-7.02048e-163	-5.13821e-163	-5.80565e-163	8.98352e-163	-1.30292e-163	0
-8.06673e-163	-1.25233e-162	5.22065e-164	2.86093e-164	-6.50888e-164	-4.39891e-163	-1.89679e-163	1.82756e-163	1.66245e-163	-4.3378e-164	-6.48333e-163	-1.10615e-163	-5.50516e-163	1.00177e-163	4.12732e-163	4.6182e-164	-1.02327e-162	-5.35637e-163	8.51151e-164	-3.18254e-163	-2.62573e-163	-4.8965e-163	-4.38588e-163	-5.82892e-163	1.77765e-163	-7.02048e-163	-5.13821e-163	-5.80565e-163	8.98352e-163	-1.30292e-163	0
-8.06673e-163	-1.25233e-162	5.22065e-164	2.86093e-164	-6.50888e-164	-4.39891e-163	-1.89679e-163	1.82756e-163	1.66245e-163	-4.3378e-164	-6.48333e-163	-1.10615e-163	-5.50516e-163	1.00177e-163	4.12732e-163	4.6182e-164	-1.02327e-162	-5.35637e-163	8.51151e-164	-3.18254e-163	-2.62573e-163	-4.8965e-163	-4.38588e-163	-5.82892e-163	1.77765e-163	-7.02048e-163	-5.13821e-163	-5.80565e-163	8.98352e-163	-1.30292e-163	0
-8.06673e-163	-1.25233e-162	5.22065e-164	2.86093e-164	-6.50888e-164	-4.39891e-163	-1.89679e-163	1.82756e-163	1.66245e-163	-4.3378e-164	-6.48333e-163	-1.10615e-163	-5.50516e-163	1.00177e-163	4.12732e-163	4.6182e-164	-1.02327e-162	-5.35637e-163	8.51151e-164	-3.18254e-163	-2.62573e-163	-4.8965e-163	-4.38588e-163	-5.82892e-163	1.77765e-163	-7.02048e-163	-5.13821e-163	-5.80565e-163	8.98352e-163	-1.30292e-163	0
-8.06673e-163	-1.25233e-162	5.22065e-164	2.86093e-164	-6.50888e-164	-4.39891e-163	-1.89679e-163	1.82756e-163	1.66245e-163	-4.3378e-164	-6.48333e-163	-1.10615e-163	-5.50516e-163	1.00177e-163	4.12732e-163	4.6182e-164	-1.02327e-162	-5.35637e-163	8.51151e-164	-3.18254e-163	-2.62573e-163	-4.8965e-163	-4.38588e-163	-5.82892e-163	1.77765e-163	-7.02048e-163	-5.13821e-163	-5.80565e-163	8.98352e-163	-1.30292e-163	0
-8.06673e-163	-1.25233e-162	5.22065e-164	2.86093e-164	-6.50888e-164	-4.39891e-163	-1.89679e-163	1.82756e-163	1.66245e-163	-4.3378e-164	-6.48333e-163	-1.10615e-163	-5.50516e-163	1.00177e-163	4.12732e-163	4.6182e-164	-1.02327e-162	-5.35637e-163	8.51151e-164	-3.18254e-163	-2.62573e-163	-4.8965e-163	-4.38588e-163	-5.82892e-163	1.77765e-163	-7.02048e-163	-5.13821e-163	-5.80565e-163	8.98352e-163	-1.30292e-163	0
-8.06673e-163	-1.25233e-162	5.22065e-164	2.86093e-164	-6.50888e-164	-4.39891e-163	-1.89679e-163	1.82756e-163	1.66245e-163	-4.3378e-164	-6.48333e-163	-1.10615e-163	-5.50516e-163	1.00177e-163	4.12732e-163	4.6182e-164	-1.02327e-162	-5.35637e-163	8.51151e-164	-3.18254e-163	-2.62573e-163	-4.8965e-163	-4.38588e-163	-5.82892e-163	1.77765e-163	-7.02048e-163	-5.13821e-163	-5.80565e-163	8.98352e-163	-1.30292e-163	0
-8.06673e-163	-1.25233e-162	5.22065e-164	2.86093e-164	-6.50888e-164	-4.39891e-163	-1.89679e-163	1.82756e-163	1.66245e-163	-4.3378e-164	-6.48333e-163	-1.10615e-163	-5.50516e-163	1.00177e-163	4.12732e-163	4.6182e-164	-1.02327e-162	-5.35637e-163	8.51151e-164	-3.18254e-163	-2.62573e-163	-4.8965e-163	-4.38588e-163	-5.82892e-163	1.77765e-163	-7.02048e-163	-5.13821e-163	-5.80565e-163	8.98352e-163	-1.30292e-163	0
-8.06673e-163	-1.25233e-162	5.22065e-164	2.86093e-164	-6.50888e-164	-4.39891e-163	-1.89679e-163	1.82756e-163	1.66245e-163	-4.3378e-164	-6.48333e-163	-1.10615e-163	-5.50516e-163	1.00177e-163	4.12732e-163	4.6182e-164	-1.02327e-162	-5.35637e-163	8.51151e-164	-3.18254e-163	-2.62573e-163	-4.8965e-163	-4.38588e-163	-5.82892e-163	1.77765e-163	-7.02048e-163	-5.13821e-163	-5.80565e-163	8.98352e-163	-1.30292e-163	0
-8.06673e-163	-1.25233e-162	5.22065e-164	2.86093e-164	-6.50888e-164	-4.39891e-163	-1.89679e-163	1.82756e-163	1.66245e-163	-4.3378e-164	-6.48333e-163	-1.10615e-163	-5.50516e-163	1.00177e-163	4.12732e-163	4.6182e-164	-1.02327e-162	-5.35637e-163	8.51151e-164	-3.18254e-163	-2.62573e-163	-4.8965e-163	-4.38588e-163	-5.82892e-163	1.77765e-163	-7.02048e-163	-5.13821e-163	-5.80565e-163	8.98352e-163	-1.30292e-163	0
-8.06673e-163	-1.25233e-162	5.22065e-164	2.86093e-164	-6.50888e-164	-4.39891e-163	-1.89679e-163	1.82756e-163	1.66245e-163	-4.3378e-164	-6.48333e-163	-1.10615e-163	-5.50516e-163	1.00177e-163	4.12732e-163	4.6182e-164	-1.02327e-162	-5.35637e-163	8.51151e-164	-3.18254e-163	-2.62573e-163	-4.8965e-163	-4.38588e-163	-5.82892e-163	1.77765e-163	-7.02048e-163	-5.13821e-163	-5.80565e-163	8.98352e-163	-1.30292e-163	0
-8.06673e-163	-1.25233e-162	5.22065e-164	2.86093e-164	-6.50888e-164	-4.39891e-163	-1.89679e-163	1.82756e-163	1.66245e-163	-4.3378e-164	-6.48333e-163	-1.10615e-163	-5.50516e-163	1.00177e-163	4.12732e-163	4.6182e-164	-1.02327e-162	-5.35637e-163	8.51151e-164	-3.18254e-163	-2.62573e-163	-4.8965e-163	-4.38588e-163	-5.82892e-163	1.77765e-163	-7.02048e-163	-5.13821e-163	-5.80565e-163	8.98352e-163	-1.30292e-163	0
-8.06673e-163	-1.25233e-162	5.22065e-164	2.86093e-164	-6.50888e-164	-4.39891e-163	-1.89679e-163	1.82756e-163	1.66245e-163	-4.3378e-164	-6.48333e-163	-1.10615e-163	-5.50516e-163	1.00177e-163	4.12732e-163	4.6182e-164	-1.02327e-162	-5.35637e-163	8.51151e-164	-3.18254e-163	-2.62573e-163	-4.8965e-163	-4.38588e-163	-5.82892e-163	1.77765e-163	-7.02048e-163	-5.13821e-163	-5.80565e-163	8.98352e-163	-1.30292e-163	0
-8.06673e-163	-1.25233e-162	5.22065e-164	2.86093e-164	-6.50888e-164	-4.39891e-163	-1.89679e-163	1.82756e-163	1.66245e-163	-4.3378e-164	-6.48333e-163	-1.10615e-163	-5.50516e-163	1.00177e-163	4.12732e-163	4.6182e-164	-1.02327e-162	-5.35637e-163	8.51151e-164	-3.18254e-163	-2.62573e-163	-4.8965e-163	-4.38588e-163	-5.82892e-163	1.77765e-163	-7.02048e-163	-5.13821e-163	-5.80565e-163	8.98352e-163	-1.30292e-163	0
-8.06673e-163	-1.25233e-162	5.22065e-164	2.86093e-164	-6.50888e-164	-4.39891e-163	-1.89679e-163	1.82756e-163	1.66245e-163	-4.3378e-164	-6.48333e-163	-1.10615e-163	-5.50516e-163	1.00177e-163	4.12732e-163	4.6182e-164	-1.02327e-162	-5.35637e-163	8.51151e-164	-3.18254e-163	-2.62573e-163	-4.8965e-163	-4.38588e-163	-5.82892e-163	1.77765e-163	-7.02048e-163	-5.13821e-163	-5.80565e-163	8.98352e-163	-1.30292e-163	0
-8.06673e-163	-1.25233e-162	5.22065e-164	2.86093e-164	-6.50888e-164	-4.39891e-163	-1.89679e-163	1.82756e-163	1.66245e-163	-4.3378e-164	-6.48333e-163	-1.10615e-163	-5.50516e-163	1.00177e-163	4.12732e-163	4.6182e-164	-1.02327e-162	-5.35637e-163	8.51151e-164	-3.18254e-163	-2.62573e-163	-4.8965e-163	-4.38588e-163	-5.82892e-163	1.77765e-163	-7.02048e-163	-5.13821e-163	-5.80565e-163	8.98352e-163	-1.30292e-163	0
-8.06673e-163	-1.25233e-162	5.22065e-164	2.86093e-164	-6.50888e-164	-4.39891e-163	-1.89679e-163	1.82756e-163	1.66245e-163	-4.3378e-164	-6.48333e-163	-1.10615e-163	-5.50516e-163	1.00177e-163	4.12732e-163	4.6182e-164	-1.02327e-162	-5.35637e-163	8.51151e-164	-3.18254e-163	-2.62573e-163	-4.8965e-163	-4.38588e-163	-5.82892e-163	1.77765e-163	-7.02048e-163	-5.13821e-163	-5.80565e-163	8.98352e-163	-1.30292e-163	0
-8.06673e-163	-1.25233e-162	5.22065e-164	2.86093e-164	-6.50888e-164	-4.39891e-163	-1.89679e-163	1.82756e-163	1.66245e-163	-4.3378e-164	-6.48333e-163	-1.10615e-163	-5.50516e-163	1.00177e-163	4.12732e-163	4.6182e-164	-1.02327e-162	-5.35637e-163	8.51151e-164	-3.18254e-163	-2.62573e-163	-4.8965e-163	-4.38588e-163	-5.82892e-163	1.77765e-163	-7.02048e-163	-5.13821e-163	-5.80565e-163	8.98352e-163	-1.30292e-163	0
-8.06673e-163	-1.25233e-162	5.22065e-164	2.86093e-164	-6.50888e-164	-4.39891e-163	-1.89679e-163	1.82756e-163	1.66245e-163	-4.3378e-164	-6.48333e-163	-1.10615e-163	-5.50516e-163	1.00177e-163	4.12732e-163	4.6182e-164	-1.02327e-162	-5.35637e-163	8.51151e-164	-3.18254e-163	-2.62573e-163	-4.8965e-163	-4.38588e-163	-5.82892e-163	1.77765e-163	-7.02048e-163	-5.13821e-163	-5.80565e-163	8.98352e-163	-1.30292e-163	0
-8.06673e-163	-1.25233e-162	5.22065e-164	2.86093e-164	-6.50888e-164	-4.39891e-163	-1.89679e-163	1.82756e-163	1.66245e-163	-4.3378e-164	-6.48333e-163	-1.10615e-163	-5.50516e-163	1.00177e-163	4.12732e-163	4.6182e-164	-1.02327e-162	-5.35637e-163	8.51151e-164	-3.18254e-163	-2.62573e-163	-4.8965e-163	-4.38588e-163	-5.82892e-163	1.77765e-163	-7.02048e-163	-5.13821e-163	-5.80565e-163	8.98352e-163	-1.30292e-163	0
-8.06673e-163	-1.25233e-162	5.22065e-164	2.86093e-164	-6.50888e-164	-4.39891e-163	-1.89679e-163	1.82756e-163	1.66245e-163	-4.3378e-164	-6.48333e-163	-1.10615e-163	-5.50516e-163	1.00177e-163	4.12732e-163	4.6182e-164	-1.02327e-162	-5.35637e-163	8.51151e-164	-3.18254e-163	-2.62573e-163	-4.8965e-163	-4.38588e-163	-5.82892e-163	1.77765e-163	-7.02048e-163	-5.13821e-163	-5.80565e-163	8.98352e-163	-1.30292e-163	0
-8.06673e-163	-1.25233e-162	5.22065e-164	2.86093e-164	-6.50888e-164	-4.39891e-163	-1.89679e-163	1.82756e-163	1.66245e-163	-4.3378e-164	-6.48333e-163	-1.10615e-163	-5.50516e-163	1.00177e-163	4.12732e-163	4.6182e-164	-1.02327e-162	-5.35637e-163	8.51151e-164	-3.18254e-163	-2.62573e-163	-4.8965e-163	-4.38588e-163	-5.82892e-163	1.77765e-163	-7.02048e-163	-5.13821e-163	-5.80565e-163	8.98352e-163	-1.30292e-163	0
-8.06673e-163	-1.25233e-162	5.22065e-164	2.86093e-164	-6.50888e-164	-4.39891e-163	-1.89679e-163	1.82756e-163	1.66245e-163	-4.3378e-164	-6.48333e-163	-1.10615e-163	-5.50516e-163	1.00177e-163	4.12732e-163	4.6182e-164	-1.02327e-162	-5.35637e-163	8.51151e-164	-3.18254e-163	-2.62573e-163	-4.8965e-163	-4.38588e-163	-5.82892e-163	1.77765e-163	-7.02048e-163	-5.13821e-163	-5.80565e-163	8.98352e-163	-1.30292e-163	0
-8.06673e-163	-1.25233e-162	5.22065e-164	2.86093e-164	-6.50888e-164	-4.39891e-163	-1.89679e-163	1.82756e-163	1.66245e-163	-4.3378e-164	-6.48333e-163	-1.10615e-163	-5.50516e-163	1.00177e-163	4.12732e-163	4.6182e-164	-1.02327e-162	-5.35637e-163	8.51151e-164	-3.18254e-163	-2.62573e-163	-4.8965e-163	-4.38588e-163	-5.82892e-163	1.77765e-163	-7.02048e-163	-5.13821e-163	-5.80565e-163	8.98352e-163	-1.30292e-163	0
-8.06673e-163	-1.25233e-162	5.22065e-164	2.86093e-164	-6.50888e-164	-4.39891e-163	-1.89679e-163	1.82756e-163	1.66245e-163	-4.3378e-164	-6.48333e-163	-1.10615e-163	-5.50516e-163	1.00177e-163	4.12732e-163	4.6182e-164	-1.02327e-162	-5.35637e-163	8.51151e-164	-3.18254e-163	-2.62573e-163	-4.8965e-163	-4.38588e-163	-5.82892e-163	1.77765e-163	-7.02048e-163	-5.13821e-163	-5.80565e-163	8.98352e-163	-1.30292e-163	0
-8.06673e-163	-1.25233e-162	5.22065e-164	2.86093e-164	-6.50888e-164	-4.39891e-163	-1.89679e-163	1.82756e-163	1.66245e-163	-4.3378e-164	-6.48333e-163	-1.10615e-163	-5.50516e-163	1.00177e-163	4.12732e-163	4.6182e-164	-1.02327e-162	-5.35637e-163	8.51151e-164	-3.18254e-163	-2.62573e-163	-4.8965e-163	-4.38588e-163	-5.82892e-163	1.77765e-163	-7.02048e-163	-5.13821e-163	-5.80565e-163	8.98352e-163	-1.30292e-163	0
-8.06673e-163	-1.25233e-162	5.22065e-164	2.86093e-164	-6.50888e-164	-4.39891e-163	-1.89679e-163	1.82756e-163	1.66245e-163	-4.3378e-164	-6.48333e-163	-1.10615e-163	-5.50516e-163	1.00177e-163	4.12732e-163	4.6182e-164	-1.02327e-162	-5.35637e-163	8.51151e-164	-3.18254e-163	-2.62573e-163	-4.8965e-163	-4.38588e-163	-5.82892e-163	1.77765e-163	-7.02048e-163	-5.13821e-163	-5.80565e-163	8.98352e-163	-1.30292e-163	0
-8.06673e-163	-1.25233e-162	5.22065e-164	2.86093e-164	-6.50888e-164	-4.39891e-163	-1.89679e-163	1.82756e-163	1.66245e-163	-4.3378e-164	-6.48333e-163	-1.10615e-163	-5.50516e-163	1.00177e-163	4.12732e-163	4.6182e-164	-1.02327e-162	-5.35637e-163	8.51151e-164	-3.18254e-163	-2.62573e-163	-4.8965e-163	-4.38588e-163	-5.82892e-163	1.77765e-163	-7.02048e-163	-5.13821e-163	-5.80565e-163	8.98352e-163	-1.30292e-163	0
-8.06673e-163	-1.25233e-162	5.22065e-164	2.86093e-164	-6.50888e-164	-4.39891e-163	-1.89679e-163	1.82756e-163	1.66245e-163	-4.3378e-164	-6.48333e-163	-1.10615e-163	-5.50516e-163	1.00177e-163	4.12732e-163	4.6182e-164	-1.02327e-162	-5.35637e-163	8.51151e-164	-3.18254e-163	-2.62573e-163	-4.8965e-163	-4.38588e-163	-5.82892e-163	1.77765e-163	-7.02048e-163	-5.13821e-163	-5.80565e-163	8.98352e-163	-1.30292e-163	0
-8.06673e-163	-1.25233e-162	5.22065e-164	2.86093e-164	-6.50888e-164	-4.39891e-163	-1.89679e-163	1.82756e-163	1.66245e-163	-4.3378e-164	-6.48333e-163	-1.10615e-163	-5.50516e-163	1.00177e-163	4.12732e-163	4.6182e-164	-1.02327e-162	-5.35637e-163	8.51151e-164	-3.18254e-163	-2.62573e-163	-4.8965e-163	-4.38588e-163	-5.82892e-163	1.77765e-163	-7.02048e-163	-5.13821e-163	-5.80565e-163	8.98352e-163	-1.30292e-163	0
-8.06673e-163	-1.25233e-162	5.22065e-164	2.86093e-164	-6.50888e-164	-4.39891e-163	-1.89679e-163	1.82756e-163	1.66245e-163	-4.3378e-164	-6.48333e-163	-1.10615e-163	-5.50516e-163	1.00177e-163	4.12732e-163	4.6182e-164	-1.02327e-162	-5.35637e-163	8.51151e-164	-3.18254e-163	-2.62573e-163	-4.8965e-163	-4.38588e-163	-5.82892e-163	1.77765e-163	-7.02048e-163	-5.13821e-163	-5.80565e-163	8.98352e-163	-1.30292e-163	0
-8.06673e-163	-1.25233e-162	5.22065e-164	2.86093e-164	-6.50888e-164	-4.39891e-163	-1.89679e-163	1.82756e-163	1.66245e-163	-4.3378e-164	-6.48333e-163	-1.10615e-163	-5.50516e-163	1.00177e-163	4.12732e-163	4.6182e-164	-1.02327e-162	-5.35637e-163	8.51151e-164	-3.18254e-163	-2.62573e-163	-4.8965e-163	-4.38588e-163	-5.82892e-163	1.77765e-163	-7.02048e-163	-5.13821e-163	-5.80565e-163	8.98352e-163	-1.30292e-163	0
-8.06673e-163	-1.25233e-162	5.22065e-164	2.86093e-164	-6.50888e-164	-4.39891e-163	-1.89679e-163	1.82756e-163	1.66245e-163	-4.3378e-164	-6.48333e-163	-1.10615e-163	-5.50516e-163	1.00177e-163	4.12732e-163	4.6182e-164	-1.02327e-162	-5.35637e-163	8.51151e-164	-3.18254e-163	-2.62573e-163	-4.8965e-163	-4.38588e-163	-5.82892e-163	1.77765e-163	-7.02048e-163	-5.13821e-163	-5.80565e-163	8.98352e-163	-1.30292e-163	0
-8.06673e-163	-1.25233e-162	5.22065e-164	2.86093e-164	-6.50888e-164	-4.39891e-163	-1.89679e-163	1.82756e-163	1.66245e-163	-4.3378e-164	-6.48333e-163	-1.10615e-163	-5.50516e-163	1.00177e-163	4.12732e-163	4.6182e-164	-1.02327e-162	-5.35637e-163	8.51151e-164	-3.18254e-163	-2.62573e-163	-4.8965e-163	-4.38588e-163	-5.82892e-163	1.77765e-163	-7.02048e-163	-5.13821e-163	-5.80565e-163	8.98352e-163	-1.30292e-163	0
-8.06673e-163	-1.25233e-162	5.22065e-164	2.86093e-164	-6.50888e-164	-4.39891e-163	-1.89679e-163	1.82756e-163	1.66245e-163	-4.3378e-164	-6.48333e-163	-1.10615e-163	-5.50516e-163	1.00177e-163	4.12732e-163	4.6182e-164	-1.02327e-162	-5.35637e-163	8.51151e-164	-3.18254e-163	-2.62573e-163	-4.8965e-163	-4.38588e-163	-5.82892e-163	1.77765e-163	-7.02048e-163	-5.13821e-163	-5.80565e-163	8.98352e-163	-1.30292e-163	0
-8.06673e-163	-1.25233e-162	5.22065e-164	2.86093e-164	-6.50888e-164	-4.39891e-163	-1.89679e-163	1.82756e-163	1.66245e-163	-4.3378e-164	-6.48333e-163	-1.10615e-163	-5.50516e-163	1.00177e-163	4.12732e-163	4.6182e-164	-1.02327e-162	-5.35637e-163	8.51151e-164	-3.18254e-163	-2.62573e-163	-4.8965e-163	-4.38588e-163	-5.82892e-163	1.77765e-163	-7.02048e-163	-5.13821e-163	-5.80565e-163	8.98352e-163	-1.30292e-163	0
-8.06673e-163	-1.25233e-162	5.22065e-164	2.86093e-164	-6.50888e-164	-4.39891e-163	-1.89679e-163	1.82756e-163	1.66245e-163	-4.3378e-164	-6.48333e-163	-1.10615e-163	-5.50516e-163	1.00177e-163	4.12732e-163	4.6182e-164	-1.02327e-162	-5.35637e-163	8.51151e-164	-3.18254e-163	-2.62573e-163	-4.8965e-163	-4.38588e-163	-5.82892e-163	1.77765e-163	-7.02048e-163	-5.13821e-163	-5.80565e-163	8.98352e-163	-1.30292e-163	0
-8.06673e-163	-1.25233e-162	5.22065e-164	2.86093e-164	-6.50888e-164	-4.39891e-163	-1.89679e-163	1.82756e-163	1.66245e-163	-4.3378e-164	-6.48333e-163	-1.10615e-163	-5.50516e-163	1.00177e-163	4.12732e-163	4.6182e-164	-1.02327e-162	-5.35637e-163	8.51151e-164	-3.18254e-163	-2.62573e-163	-4.8965e-163	-4.38588e-163	-5.82892e-163	1.77765e-163	-7.02048e-163	-5.13821e-163	-5.80565e-163	8.98352e-163	-1.30292e-163	0
-8.06673e-163	-1.25233e-162	5.22065e-164	2.86093e-164	-6.50888e-164	-4.39891e-163	-1.89679e-163	1.82756e-163	1.66245e-163	-4.3378e-164	-6.48333e-163	-1.10615e-163	-5.50516e-163	1.00177e-163	4.12732e-163	4.6182e-164	-1.02327e-162	-5.35637e-163	8.51151e-164	-3.18254e-163	-2.62573e-163	-4.8965e-163	-4.38588e-163	-5.82892e-163	1.77765e-163	-7.02048e-163	-5.13821e-163	-5.80565e-163	8.98352e-163	-1.30292e-163	0
-8.06673e-163	-1.25233e-162	5.22065e-164	2.86093e-164	-6.50888e-164	-4.39891e-163	-1.89679e-163	1.82756e-163	1.66245e-163	-4.3378e-164	-6.48333e-163	-1.10615e-163	-5.50516e-163	1.00177e-163	4.12732e-163	4.6182e-164	-1.02327e-162	-5.35637e-163	8.51151e-164	-3.18254e-163	-2.62573e-163	-4.8965e-163	-4.38588e-163	-5.82892e-163	1.77765e-163	-7.02048e-163	-5.13821e-163	-5.80565e-163	8.98352e-163	-1.30292e-163	0
-8.06673e-163	-1.25233e-162	5.22065e-164	2.86093e-164	-6.50888e-164	-4.39891e-163	-1.89679e-163	1.82756e-163	1.66245e-163	-4.3378e-164	-6.48333e-163	-1.10615e-163	-5.50516e-163	1.00177e-163	4.12732e-163	4.6182e-164	-1.02327e-162	-5.35637e-163	8.51151e-164	-3.18254e-163	-2.62573e-163	-4.8965e-163	-4.38588e-163	-5.82892e-163	1.77765e-163	-7.02048e-163	-5.13821e-163	-5.80565e-163	8.98352e-163	-1.30292e-163	0
-8.06673e-163	-1.25233e-162	5.22065e-164	2.86093e-164	-6.50888e-164	-4.39891e-163	-1.89679e-163	1.82756e-163	1.66245e-163	-4.3378e-164	-6.48333e-163	-1.10615e-163	-5.50516e-163	1.00177e-163	4.12732e-163	4.6182e-164	-1.02327e-162	-5.35637e-163	8.51151e-164	-3.18254e-163	-2.62573e-163	-4.8965e-163	-4.38588e-163	-5.82892e-163	1.77765e-163	-7.02048e-163	-5.13821e-163	-5.80565e-163	8.98352e-163	-1.30292e-163	0
-8.06673e-163	-1.25233e-162	5.22065e-164	2.86093e-164	-6.50888e-164	-4.39891e-163	-1.89679e-163	1.82756e-163	1.66245e-163	-4.3378e-164	-6.48333e-163	-1.10615e-163	-5.50516e-163	1.00177e-163	4.12732e-163	4.6182e-164	-1.02327e-162	-5.35637e-163	8.51151e-164	-3.18254e-163	-2.62573e-163	-4.8965e-163	-4.38588e-163	-5.82892e-163	1.77765e-163	-7.02048e-163	-5.13821e-163	-5.80565e-163	8.98352e-163	-1.30292e-163	0
-8.06673e-163	-1.25233e-162	5.22065e-164	2.86093e-164	-6.50888e-164	-4.39891e-163	-1.89679e-163	1.82756e-163	1.66245e-163	-4.3378e-164	-6.48333e-163	-1.10615e-163	-5.50516e-163	1.00177e-163	4.12732e-163	4.6182e-164	-1.02327e-162	-5.35637e-163	8.51151e-164	-3.18254e-163	-2.62573e-163	-4.8965e-163	-4.38588e-163	-5.82892e-163	1.77765e-163	-7.02048e-163	-5.13821e-163	-5.80565e-163	8.98352e-163	-1.30292e-163	0
-8.06673e-163	-1.25233e-162	5.22065e-164	2.86093e-164	-6.50888e-164	-4.39891e-163	-1.89679e-163	1.82756e-163	1.66245e-163	-4.3378e-164	-6.48333e-163	-1.10615e-163	-5.50516e-163	1.00177e-163	4.12732e-163	4.6182e-164	-1.02327e-162	-5.35637e-163	8.51151e-164	-3.18254e-163	-2.62573e-163	-4.8965e-163	-4.38588e-163	-5.82892e-163	1.77765e-163	-7.02048e-163	-5.13821e-163	-5.80565e-163	8.98352e-163	-1.30292e-163	0
-8.06673e-163	-1.25233e-162	5.22065e-164	2.86093e-164	-6.50888e-164	-4.39891e-163	-1.89679e-163	1.82756e-163	1.66245e-163	-4.3378e-164	-6.48333e-163	-1.10615e-163	-5.50516e-163	1.00177e-163	4.12732e-163	4.6182e-164	-1.02327e-162	-5.35637e-163	8.51151e-164	-3.18254e-163	-2.62573e-163	-4.8965e-163	-4.38588e-163	-5.82892e-163	1.77765e-163	-7.02048e-163	-5.13821e-163	-5.80565e-163	8.98352e-163	-1.30292e-163	0
-8.06673e-163	-1.25233e-162	5.22065e-164	2.86093e-164	-6.50888e-164	-4.39891e-163	-1.89679e-163	1.82756e-163	1.66245e-163	-4.3378e-164	-6.48333e-163	-1.10615e-163	-5.50516e-163	1.00177e-163	4.12732e-163	4.6182e-164	-1.02327e-162	-5.35637e-163	8.51151e-164	-3.18254e-163	-2.62573e-163	-4.8965e-163	-4.38588e-163	-5.82892e-163	1.77765e-163	-7.02048e-163	-5.13821e-163	-5.80565e-163	8.98352e-163	-1.30292e-163	0
-8.06673e-163	-1.25233e-162	5.22065e-164	2.86093e-164	-6.50888e-164	-4.39891e-163	-1.89679e-163	1.82756e-163	1.66245e-163	-4.3378e-164	-6.48333e-163	-1.10615e-163	-5.50516e-163	1.00177e-163	4.12732e-163	4.6182e-164	-1.02327e-162	-5.35637e-163	8.51151e-164	-3.18254e-163	-2.62573e-163	-4.8965e-163	-4.38588e-163	-5.82892e-163	1.77765e-163	-7.02048e-163	-5.13821e-163	-5.80565e-163	8.98352e-163	-1.30292e-163	0
-8.06673e-163	-1.25233e-162	5.22065e-164	2.86093e-164	-6.50888e-164	-4.39891e-163	-1.89679e-163	1.82756e-163	1.66245e-163	-4.3378e-164	-6.48333e-163	-1.10615e-163	-5.50516e-163	1.00177e-163	4.12732e-163	4.6182e-164	-1.02327e-162	-5.35637e-163	8.51151e-164	-3.18254e-163	-2.62573e-163	-4.8965e-163	-4.38588e-163	-5.82892e-163	1.77765e-163	-7.02048e-163	-5.13821e-163	-5.80565e-163	8.98352e-163	-1.30292e-163	0
-8.06673e-163	-1.25233e-162	5.22065e-164	2.86093e-164	-6.50888e-164	-4.39891e-163	-1.89679e-163	1.82756e-163	1.66245e-163	-4.3378e-164	-6.48333e-163	-1.10615e-163	-5.50516e-163	1.00177e-163	4.12732e-163	4.6182e-164	-1.02327e-162	-5.35637e-163	8.51151e-164	-3.18254e-163	-2.62573e-163	-4.8965e-163	-4.38588e-163	-5.82892e-163	1.77765e-163	-7.02048e-163	-5.13821e-163	-5.80565e-163	8.98352e-163	-1.30292e-163	0
-8.06673e-163	-1.25233e-162	5.22065e-164	2.86093e-164	-6.50888e-164	-4.39891e-163	-1.89679e-163	1.82756e-163	1.66245e-163	-4.3378e-164	-6.48333e-163	-1.10615e-163	-5.50516e-163	1.00177e-163	4.12732e-163	4.6182e-164	-1.02327e-162	-5.35637e-163	8.51151e-164	-3.18254e-163	-2.62573e-163	-4.8965e-163	-4.38588e-163	-5.82892e-163	1.77765e-163	-7.02048e-163	-5.13821e-163	-5.80565e-163	8.98352e-163	-1.30292e-163	0
-8.06673e-163	-1.25233e-162	5.22065e-164	2.86093e-164	-6.50888e-164	-4.39891e-163	-1.89679e-163	1.82756e-163	1.66245e-163	-4.3378e-164	-6.48333e-163	-1.10615e-163	-5.50516e-163	1.00177e-163	4.12732e-163	4.6182e-164	-1.02327e-162	-5.35637e-163	8.51151e-164	-3.18254e-163	-2.62573e-163	-4.8965e-163	-4.38588e-163	-5.82892e-163	1.77765e-163	-7.02048e-163	-5.13821e-163	-5.80565e-163	8.98352e-163	-1.30292e-163	0
-8.06673e-163	-1.25233e-162	5.22065e-164	2.86093e-164	-6.50888e-164	-4.39891e-163	-1.89679e-163	1.82756e-163	1.66245e-163	-4.3378e-164	-6.48333e-163	-1.10615e-163	-5.50516e-163	1.00177e-163	4.12732e-163	4.6182e-164	-1.02327e-162	-5.35637e-163	8.51151e-164	-3.18254e-163	-2.62573e-163	-4.8965e-163	-4.38588e-163	-5.82892e-163	1.77765e-163	-7.02048e-163	-5.13821e-163	-5.80565e-163	8.98352e-163	-1.30292e-163	0
-8.06673e-163	-1.25233e-162	5.22065e-164	2.86093e-164	-6.50888e-164	-4.39891e-163	-1.89679e-163	1.82756e-163	1.66245e-163	-4.3378e-164	-6.48333e-163	-1.10615e-163	-5.50516e-163	1.00177e-163	4.12732e-163	4.6182e-164	-1.02327e-162	-5.35637e-163	8.51151e-164	-3.18254e-163	-2.62573e-163	-4.8965e-163	-4.38588e-163	-5.82892e-163	1.77765e-163	-7.02048e-163	-5.13821e-163	-5.80565e-163	8.98352e-163	-1.30292e-163	0
-8.06673e-163	-1.25233e-162	5.22065e-164	2.86093e-164	-6.50888e-164	-4.39891e-163	-1.89679e-163	1.82756e-163	1.66245e-163	-4.3378e-164	-6.48333e-163	-1.10615e-163	-5.50516e-163	1.00177e-163	4.12732e-163	4.6182e-164	-1.02327e-162	-5.35637e-163	8.51151e-164	-3.18254e-163	-2.62573e-163	-4.8965e-163	-4.38588e-163	-5.82892e-163	1.77765e-163	-7.02048e-163	-5.13821e-163	-5.80565e-163	8.98352e-163	-1.30292e-163	0
-8.06673e-163	-1.25233e-162	5.22065e-164	2.86093e-164	-6.50888e-164	-4.39891e-163	-1.89679e-163	1.82756e-163	1.66245e-163	-4.3378e-164	-6.48333e-163	-1.10615e-163	-5.50516e-163	1.00177e-163	4.12732e-163	4.6182e-164	-1.02327e-162	-5.35637e-163	8.51151e-164	-3.18254e-163	-2.62573e-163	-4.8965e-163	-4.38588e-163	-5.82892e-163	1.77765e-163	-7.02048e-163	-5.13821e-163	-5.80565e-163	8.98352e-163	-1.30292e-163	0
-8.06673e-163	-1.25233e-162	5.22065e-164	2.86093e-164	-6.50888e-164	-4.39891e-163	-1.89679e-163	1.82756e-163	1.66245e-163	-4.3378e-164	-6.48333e-163	-1.10615e-163	-5.50516e-163	1.00177e-163	4.12732e-163	4.6182e-164	-1.02327e-162	-5.35637e-163	8.51151e-164	-3.18254e-163	-2.62573e-163	-4.8965e-163	-4.38588e-163	-5.82892e-163	1.77765e-163	-7.02048e-163	-5.13821e-163	-5.80565e-163	8.98352e-163	-1.30292e-163	0
-8.06673e-163	-1.25233e-162	5.22065e-164	2.86093e-164	-6.50888e-164	-4.39891e-163	-1.89679e-163	1.82756e-163	1.66245e-163	-4.3378e-164	-6.48333e-163	-1.10615e-163	-5.50516e-163	1.00177e-163	4.12732e-163	4.6182e-164	-1.02327e-162	-5.35637e-163	8.51151e-164	-3.18254e-163	-2.62573e-163	-4.8965e-163	-4.38588e-163	-5.82892e-163	1.77765e-163	-7.02048e-163	-5.13821e-163	-5.80565e-163	8.98352e-163	-1.30292e-163	0
-8.06673e-163	-1.25233e-162	5.22065e-164	2.86093e-164	-6.50888e-164	-4.39891e-163	-1.89679e-163	1.82756e-163	1.66245e-163	-4.3378e-164	-6.48333e-163	-1.10615e-163	-5.50516e-163	1.00177e-163	4.12732e-163	4.6182e-164	-1.02327e-162	-5.35637e-163	8.51151e-164	-3.18254e-163	-2.62573e-163	-4.8965e-163	-4.38588e-163	-5.82892e-163	1.77765e-163	-7.02048e-163	-5.13821e-163	-5.80565e-163	8.98352e-163	-1.30292e-163	0
-8.06673e-163	-1.25233e-162	5.22065e-164	2.86093e-164	-6.50888e-164	-4.39891e-163	-1.89679e-163	1.82756e-163	1.66245e-163	-4.3378e-164	-6.48333e-163	-1.10615e-163	-5.50516e-163	1.00177e-163	4.12732e-163	4.6182e-164	-1.02327e-162	-5.35637e-163	8.51151e-164	-3.18254e-163	-2.62573e-163	-4.8965e-163	-4.38588e-163	-5.82892e-163	1.77765e-163	-7.02048e-163	-5.13821e-163	-5.80565e-163	8.98352e-163	-1.30292e-163	0
-8.06673e-163	-1.25233e-162	5.22065e-164	2.86093e-164	-6.50888e-164	-4.39891e-163	-1.89679e-163	1.82756e-163	1.66245e-163	-4.3378e-164	-6.48333e-163	-1.10615e-163	-5.50516e-163	1.00177e-163	4.12732e-163	4.6182e-164	-1.02327e-162	-5.35637e-163	8.51151e-164	-3.18254e-163	-2.62573e-163	-4.8965e-163	-4.38588e-163	-5.82892e-163	1.77765e-163	-7.02048e-163	-5.13821e-163	-5.80565e-163	8.98352e-163	-1.30292e-163	0
-8.06673e-163	-1.25233e-162	5.22065e-164	2.86093e-164	-6.50888e-164	-4.39891e-163	-1.89679e-163	1.82756e-163	1.66245e-163	-4.3378e-164	-6.48333e-163	-1.10615e-163	-5.50516e-163	1.00177e-163	4.12732e-163	4.6182e-164	-1.02327e-162	-5.35637e-163	8.51151e-164	-3.18254e-163	-2.62573e-163	-4.8965e-163	-4.38588e-163	-5.82892e-163	1.77765e-163	-7.02048e-163	-5.13821e-163	-5.80565e-163	8.98352e-163	-1.30292e-163	0
-8.06673e-163	-1.25233e-162	5.22065e-164	2.86093e-164	-6.50888e-164	-4.39891e-163	-1.89679e-163	1.82756e-163	1.66245e-163	-4.3378e-164	-6.48333e-163	-1.10615e-163	-5.50516e-163	1.00177e-163	4.12732e-163	4.6182e-164	-1.02327e-162	-5.35637e-163	8.51151e-164	-3.18254e-163	-2.62573e-163	-4.8965e-163	-4.38588e-163	-5.82892e-163	1.77765e-163	-7.02048e-163	-5.13821e-163	-5.80565e-163	8.98352e-163	-1.30292e-163	0
-8.06673e-163	-1.25233e-162	5.22065e-164	2.86093e-164	-6.50888e-164	-4.39891e-163	-1.89679e-163	1.82756e-163	1.66245e-163	-4.3378e-164	-6.48333e-163	-1.10615e-163	-5.50516e-163	1.00177e-163	4.12732e-163	4.6182e-164	-1.02327e-162	-5.35637e-163	8.51151e-164	-3.18254e-163	-2.62573e-163	-4.8965e-163	-4.38588e-163	-5.82892e-163	1.77765e-163	-7.02048e-163	-5.13821e-163	-5.80565e-163	8.98352e-163	-1.30292e-163	0
-8.06673e-163	-1.25233e-162	5.22065e-164	2.86093e-164	-6.50888e-164	-4.39891e-163	-1.89679e-163	1.82756e-163	1.66245e-163	-4.3378e-164	-6.48333e-163	-1.10615e-163	-5.50516e-163	1.00177e-163	4.12732e-163	4.6182e-164	-1.02327e-162	-5.35637e-163	8.51151e-164	-3.18254e-163	-2.62573e-163	-4.8965e-163	-4.38588e-163	-5.82892e-163	1.77765e-163	-7.02048e-163	-5.13821e-163	-5.80565e-163	8.98352e-163	-1.30292e-163	0
-8.06673e-163	-1.25233e-162	5.22065e-164	2.86093e-164	-6.50888e-164	-4.39891e-163	-1.89679e-163	1.82756e-163	1.66245e-163	-4.3378e-164	-6.48333e-163	-1.10615e-163	-5.50516e-163	1.00177e-163	4.12732e-163	4.6182e-164	-1.02327e-162	-5.35637e-163	8.51151e-164	-3.18254e-163	-2.62573e-163	-4.8965e-163	-4.38588e-163	-5.82892e-163	1.77765e-163	-7.02048e-163	-5.13821e-163	-5.80565e-163	8.98352e-163	-1.30292e-163	0
-8.06673e-163	-1.25233e-162	5.22065e-164	2.86093e-164	-6.50888e-164	-4.39891e-163	-1.89679e-163	1.82756e-163	1.66245e-163	-4.3378e-164	-6.48333e-163	-1.10615e-163	-5.50516e-163	1.00177e-163	4.12732e-163	4.6182e-164	-1.02327e-162	-5.35637e-163	8.51151e-164	-3.18254e-163	-2.62573e-163	-4.8965e-163	-4.38588e-163	-5.82892e-163	1.77765e-163	-7.02048e-163	-5.13821e-163	-5.80565e-163	8.98352e-163	-1.30292e-163	0
-8.06673e-163	-1.25233e-162	5.22065e-164	2.86093e-164	-6.50888e-164	-4.39891e-163	-1.89679e-163	1.82756e-163	1.66245e-163	-4.3378e-164	-6.48333e-163	-1.10615e-163	-5.50516e-163	1.00177e-163	4.12732e-163	4.6182e-164	-1.02327e-162	-5.35637e-163	8.51151e-164	-3.18254e-163	-2.62573e-163	-4.8965e-163	-4.38588e-163	-5.82892e-163	1.77765e-163	-7.02048e-163	-5.13821e-163	-5.80565e-163	8.98352e-163	-1.30292e-163	0
-8.06673e-163	-1.25233e-162	5.22065e-164	2.86093e-164	-6.50888e-164	-4.39891e-163	-1.89679e-163	1.82756e-163	1.66245e-163	-4.3378e-164	-6.48333e-163	-1.10615e-163	-5.50516e-163	1.00177e-163	4.12732e-163	4.6182e-164	-1.02327e-162	-5.35637e-163	8.51151e-164	-3.18254e-163	-2.62573e-163	-4.8965e-163	-4.38588e-163	-5.82892e-163	1.77765e-163	-7.02048e-163	-5.13821e-163	-5.80565e-163	8.98352e-163	-1.30292e-163	0
-8.06673e-163	-1.25233e-162	5.22065e-164	2.86093e-164	-6.50888e-164	-4.39891e-163	-1.89679e-163	1.82756e-163	1.66245e-163	-4.3378e-164	-6.48333e-163	-1.10615e-163	-5.50516e-163	1.00177e-163	4.12732e-163	4.6182e-164	-1.02327e-162	-5.35637e-163	8.51151e-164	-3.18254e-163	-2.62573e-163	-4.8965e-163	-4.38588e-163	-5.82892e-163	1.77765e-163	-7.02048e-163	-5.13821e-163	-5.80565e-163	8.98352e-163	-1.30292e-163	0
-8.06673e-163	-1.25233e-162	5.22065e-164	2.86093e-164	-6.50888e-164	-4.39891e-163	-1.89679e-163	1.82756e-163	1.66245e-163	-4.3378e-164	-6.48333e-163	-1.10615e-163	-5.50516e-163	1.00177e-163	4.12732e-163	4.6182e-164	-1.02327e-162	-5.35637e-163	8.51151e-164	-3.18254e-163	-2.62573e-163	-4.8965e-163	-4.38588e-163	-5.82892e-163	1.77765e-163	-7.02048e-163	-5.13821e-163	-5.80565e-163	8.98352e-163	-1.30292e-163	0
-8.06673e-163	-1.25233e-162	5.22065e-164	2.86093e-164	-6.50888e-164	-4.39891e-163	-1.89679e-163	1.82756e-163	1.66245e-163	-4.3378e-164	-6.48333e-163	-1.10615e-163	-5.50516e-163	1.00177e-163	4.12732e-163	4.6182e-164	-1.02327e-162	-5.35637e-163	8.51151e-164	-3.18254e-163	-2.62573e-163	-4.8965e-163	-4.38588e-163	-5.82892e-163	1.77765e-163	-7.02048e-163	-5.13821e-163	-5.80565e-163	8.98352e-163	-1.30292e-163	0
-8.06673e-163	-1.25233e-162	5.22065e-164	2.86093e-164	-6.50888e-164	-4.39891e-163	-1.89679e-163	1.82756e-163	1.66245e-163	-4.3378e-164	-6.48333e-163	-1.10615e-163	-5.50516e-163	1.00177e-163	4.12732e-163	4.6182e-164	-1.02327e-162	-5.35637e-163	8.51151e-164	-3.18254e-163	-2.62573e-163	-4.8965e-163	-4.38588e-163	-5.82892e-163	1.77765e-163	-7.02048e-163	-5.13821e-163	-5.80565e-163	8.98352e-163	-1.30292e-163	0
-8.06673e-163	-1.25233e-162	5.22065e-164	2.86093e-164	-6.50888e-164	-4.39891e-163	-1.89679e-163	1.82756e-163	1.66245e-163	-4.3378e-164	-6.48333e-163	-1.10615e-163	-5.50516e-163	1.00177e-163	4.12732e-163	4.6182e-164	-1.02327e-162	-5.35637e-163	8.51151e-164	-3.18254e-163	-2.62573e-163	-4.8965e-163	-4.38588e-163	-5.82892e-163	1.77765e-163	-7.02048e-163	-5.13821e-163	-5.80565e-163	8.98352e-163	-1.30292e-163	0
-8.06673e-163	-1.25233e-162	5.22065e-164	2.86093e-164	-6.50888e-164	-4.39891e-163	-1.89679e-163	1.82756e-163	1.66245e-163	-4.3378e-164	-6.48333e-163	-1.10615e-163	-5.50516e-163	1.00177e-163	4.12732e-163	4.6182e-164	-1.02327e-162	-5.35637e-163	8.51151e-164	-3.18254e-163	-2.62573e-163	-4.8965e-163	-4.38588e-163	-5.82892e-163	1.77765e-163	-7.02048e-163	-5.13821e-163	-5.80565e-163	8.98352e-163	-1.30292e-163	0
-8.06673e-163	-1.25233e-162	5.22065e-164	2.86093e-164	-6.50888e-164	-4.39891e-163	-1.89679e-163	1.82756e-163	1.66245e-163	-4.3378e-164	-6.48333e-163	-1.10615e-163	-5.50516e-163	1.00177e-163	4.12732e-163	4.6182e-164	-1.02327e-162	-5.35637e-163	8.51151e-164	-3.18254e-163	-2.62573e-163	-4.8965e-163	-4.38588e-163	-5.82892e-163	1.77765e-163	-7.02048e-163	-5.13821e-163	-5.80565e-163	8.98352e-163	-1.30292e-163	0
-8.06673e-163	-1.25233e-162	5.22065e-164	2.86093e-164	-6.50888e-164	-4.39891e-163	-1.89679e-163	1.82756e-163	1.66245e-163	-4.3378e-164	-6.48333e-163	-1.10615e-163	-5.50516e-163	1.00177e-163	4.12732e-163	4.6182e-164	-1.02327e-162	-5.35637e-163	8.51151e-164	-3.18254e-163	-2.62573e-163	-4.8965e-163	-4.38588e-163	-5.82892e-163	1.77765e-163	-7.02048e-163	-5.13821e-163	-5.80565e-163	8.98352e-163	-1.30292e-163	0
-8.06673e-163	-1.25233e-162	5.22065e-164	2.86093e-164	-6.50888e-164	-4.39891e-163	-1.89679e-163	1.82756e-163	1.66245e-163	-4.3378e-164	-6.48333e-163	-1.10615e-163	-5.50516e-163	1.00177e-163	4.12732e-163	4.6182e-164	-1.02327e-162	-5.35637e-163	8.51151e-164	-3.18254e-163	-2.62573e-163	-4.8965e-163	-4.38588e-163	-5.82892e-163	1.77765e-163	-7.02048e-163	-5.13821e-163	-5.80565e-163	8.98352e-163	-1.30292e-163	0
-8.06673e-163	-1.25233e-162	5.22065e-164	2.86093e-164	-6.50888e-164	-4.39891e-163	-1.89679e-163	1.82756e-163	1.66245e-163	-4.3378e-164	-6.48333e-163	-1.10615e-163	-5.50516e-163	1.00177e-163	4.12732e-163	4.6182e-164	-1.02327e-162	-5.35637e-163	8.51151e-164	-3.18254e-163	-2.62573e-163	-4.8965e-163	-4.38588e-163	-5.82892e-163	1.77765e-163	-7.02048e-163	-5.13821e-163	-5.80565e-163	8.98352e-163	-1.30292e-163	0
-8.06673e-163	-1.25233e-162	5.22065e-164	2.86093e-164	-6.50888e-164	-4.39891e-163	-1.89679e-163	1.82756e-163	1.66245e-163	-4.3378e-164	-6.48333e-163	-1.10615e-163	-5.50516e-163	1.00177e-163	4.12732e-163	4.6182e-164	-1.02327e-162	-5.35637e-163	8.51151e-164	-3.18254e-163	-2.62573e-163	-4.8965e-163	-4.38588e-163	-5.82892e-163	1.77765e-163	-7.02048e-163	-5.13821e-163	-5.80565e-163	8.98352e-163	-1.30292e-163	0
-8.06673e-163	-1.25233e-162	5.22065e-164	2.86093e-164	-6.50888e-164	-4.39891e-163	-1.89679e-163	1.82756e-163	1.66245e-163	-4.3378e-164	-6.48333e-163	-1.10615e-163	-5.50516e-163	1.00177e-163	4.12732e-163	4.6182e-164	-1.02327e-162	-5.35637e-163	8.51151e-164	-3.18254e-163	-2.62573e-163	-4.8965e-163	-4.38588e-163	-5.82892e-163	1.77765e-163	-7.02048e-163	-5.13821e-163	-5.80565e-163	8.98352e-163	-1.30292e-163	0
-8.06673e-163	-1.25233e-162	5.22065e-164	2.86093e-164	-6.50888e-164	-4.39891e-163	-1.89679e-163	1.82756e-163	1.66245e-163	-4.3378e-164	-6.48333e-163	-1.10615e-163	-5.50516e-163	1.00177e-163	4.12732e-163	4.6182e-164	-1.02327e-162	-5.35637e-163	8.51151e-164	-3.18254e-163	-2.62573e-163	-4.8965e-163	-4.38588e-163	-5.82892e-163	1.77765e-163	-7.02048e-163	-5.13821e-163	-5.80565e-163	8.98352e-163	-1.30292e-163	0
-8.06673e-163	-1.25233e-162	5.22065e-164	2.86093e-164	-6.50888e-164	-4.39891e-163	-1.89679e-163	1.82756e-163	1.66245e-163	-4.3378e-164	-6.48333e-163	-1.10615e-163	-5.50516e-163	1.00177e-163	4.12732e-163	4.6182e-164	-1.02327e-162	-5.35637e-163	8.51151e-164	-3.18254e-163	-2.62573e-163	-4.8965e-163	-4.38588e-163	-5.82892e-163	1.77765e-163	-7.02048e-163	-5.13821e-163	-5.80565e-163	8.98352e-163	-1.30292e-163	0
-8.06673e-163	-1.25233e-162	5.22065e-164	2.86093e-164	-6.50888e-164	-4.39891e-163	-1.89679e-163	1.82756e-163	1.66245e-163	-4.3378e-164	-6.48333e-163	-1.10615e-163	-5.50516e-163	1.00177e-163	4.12732e-163	4.6182e-164	-1.02327e-162	-5.35637e-163	8.51151e-164	-3.18254e-163	-2.62573e-163	-4.8965e-163	-4.38588e-163	-5.82892e-163	1.77765e-163	-7.02048e-163	-5.13821e-163	-5.80565e-163	8.98352e-163	-1.30292e-163	0
-8.06673e-163	-1.25233e-162	5.22065e-164	2.86093e-164	-6.50888e-164	-4.39891e-163	-1.89679e-163	1.82756e-163	1.66245e-163	-4.3378e-164	-6.48333e-163	-1.10615e-163	-5.50516e-163	1.00177e-163	4.12732e-163	4.6182e-164	-1.02327e-162	-5.35637e-163	8.51151e-164	-3.18254e-163	-2.62573e-163	-4.8965e-163	-4.38588e-163	-5.82892e-163	1.77765e-163	-7.02048e-163	-5.13821e-163	-5.80565e-163	8.98352e-163	-1.30292e-163	0
-8.06673e-163	-1.25233e-162	5.22065e-164	2.86093e-164	-6.50888e-164	-4.39891e-163	-1.89679e-163	1.82756e-163	1.66245e-163	-4.3378e-164	-6.48333e-163	-1.10615e-163	-5.50516e-163	1.00177e-163	4.12732e-163	4.6182e-164	-1.02327e-162	-5.35637e-163	8.51151e-164	-3.18254e-163	-2.62573e-163	-4.8965e-163	-4.38588e-163	-5.82892e-163	1.77765e-163	-7.02048e-163	-5.13821e-163	-5.80565e-163	8.98352e-163	-1.30292e-163	0
-8.06673e-163	-1.25233e-162	5.22065e-164	2.86093e-164	-6.50888e-164	-4.39891e-163	-1.89679e-163	1.82756e-163	1.66245e-163	-4.3378e-164	-6.48333e-163	-1.10615e-163	-5.50516e-163	1.00177e-163	4.12732e-163	4.6182e-164	-1.02327e-162	-5.35637e-163	8.51151e-164	-3.18254e-163	-2.62573e-163	-4.8965e-163	-4.38588e-163	-5.82892e-163	1.77765e-163	-7.02048e-163	-5.13821e-163	-5.80565e-163	8.98352e-163	-1.30292e-163	0
-8.06673e-163	-1.25233e-162	5.22065e-164	2.86093e-164	-6.50888e-164	-4.39891e-163	-1.89679e-163	1.82756e-163	1.66245e-163	-4.3378e-164	-6.48333e-163	-1.10615e-163	-5.50516e-163	1.00177e-163	4.12732e-163	4.6182e-164	-1.02327e-162	-5.35637e-163	8.51151e-164	-3.18254e-163	-2.62573e-163	-4.8965e-163	-4.38588e-163	-5.82892e-163	1.77765e-163	-7.02048e-163	-5.13821e-163	-5.80565e-163	8.98352e-163	-1.30292e-163	0
-8.06673e-163	-1.25233e-162	5.22065e-164	2.86093e-164	-6.50888e-164	-4.39891e-163	-1.89679e-163	1.82756e-163	1.66245e-163	-4.3378e-164	-6.48333e-163	-1.10615e-163	-5.50516e-163	1.00177e-163	4.12732e-163	4.6182e-164	-1.02327e-162	-5.35637e-163	8.51151e-164	-3.18254e-163	-2.62573e-163	-4.8965e-163	-4.38588e-163	-5.82892e-163	1.77765e-163	-7.02048e-163	-5.13821e-163	-5.80565e-163	8.98352e-163	-1.30292e-163	0
-8.06673e-163	-1.25233e-162	5.22065e-164	2.86093e-164	-6.50888e-164	-4.39891e-163	-1.89679e-163	1.82756e-163	1.66245e-163	-4.3378e-164	-6.48333e-163	-1.10615e-163	-5.50516e-163	1.00177e-163	4.12732e-163	4.6182e-164	-1.02327e-162	-5.35637e-163	8.51151e-164	-3.18254e-163	-2.62573e-163	-4.8965e-163	-4.38588e-163	-5.82892e-163	1.77765e-163	-7.02048e-163	-5.13821e-163	-5.80565e-163	8.98352e-163	-1.30292e-163	0
-8.06673e-163	-1.25233e-162	5.22065e-164	2.86093e-164	-6.50888e-164	-4.39891e-163	-1.89679e-163	1.82756e-163	1.66245e-163	-4.3378e-164	-6.48333e-163	-1.10615e-163	-5.50516e-163	1.00177e-163	4.12732e-163	4.6182e-164	-1.02327e-162	-5.35637e-163	8.51151e-164	-3.18254e-163	-2.62573e-163	-4.8965e-163	-4.38588e-163	-5.82892e-163	1.77765e-163	-7.02048e-163	-5.13821e-163	-5.80565e-163	8.98352e-163	-1.30292e-163	0
-8.06673e-163	-1.25233e-162	5.22065e-164	2.86093e-164	-6.50888e-164	-4.39891e-163	-1.89679e-163	1.82756e-163	1.66245e-163	-4.3378e-164	-6.48333e-163	-1.10615e-163	-5.50516e-163	1.00177e-163	4.12732e-163	4.6182e-164	-1.02327e-162	-5.35637e-163	8.51151e-164	-3.18254e-163	-2.62573e-163	-4.8965e-163	-4.38588e-163	-5.82892e-163	1.77765e-163	-7.02048e-163	-5.13821e-163	-5.80565e-163	8.98352e-163	-1.30292e-163	0
-8.06673e-163	-1.25233e-162	5.22065e-164	2.86093e-164	-6.50888e-164	-4.39891e-163	-1.89679e-163	1.82756e-163	1.66245e-163	-4.3378e-164	-6.48333e-163	-1.10615e-163	-5.50516e-163	1.00177e-163	4.12732e-163	4.6182e-164	-1.02327e-162	-5.35637e-163	8.51151e-164	-3.18254e-163	-2.62573e-163	-4.8965e-163	-4.38588e-163	-5.82892e-163	1.77765e-163	-7.02048e-163	-5.13821e-163	-5.80565e-163	8.98352e-163	-1.30292e-163	0
-8.06673e-163	-1.25233e-162	5.22065e-164	2.86093e-164	-6.50888e-164	-4.39891e-163	-1.89679e-163	1.82756e-163	1.66245e-163	-4.3378e-164	-6.48333e-163	-1.10615e-163	-5.50516e-163	1.00177e-163	4.12732e-163	4.6182e-164	-1.02327e-162	-5.35637e-163	8.51151e-164	-3.18254e-163	-2.62573e-163	-4.8965e-163	-4.38588e-163	-5.82892e-163	1.77765e-163	-7.02048e-163	-5.13821e-163	-5.80565e-163	8.98352e-163	-1.30292e-163	0
-8.06673e-163	-1.25233e-162	5.22065e-164	2.86093e-164	-6.50888e-164	-4.39891e-163	-1.89679e-163	1.82756e-163	1.66245e-163	-4.3378e-164	-6.48333e-163	-1.10615e-163	-5.50516e-163	1.00177e-163	4.12732e-163	4.6182e-164	-1.02327e-162	-5.35637e-163	8.51151e-164	-3.18254e-163	-2.62573e-163	-4.8965e-163	-4.38588e-163	-5.82892e-163	1.77765e-163	-7.02048e-163	-5.13821e-163	-5.80565e-163	8.98352e-163	-1.30292e-163	0
-8.06673e-163	-1.25233e-162	5.22065e-164	2.86093e-164	-6.50888e-164	-4.39891e-163	-1.89679e-163	1.82756e-163	1.66245e-163	-4.3378e-164	-6.48333e-163	-1.10615e-163	-5.50516e-163	1.00177e-163	4.12732e-163	4.6182e-164	-1.02327e-162	-5.35637e-163	8.51151e-164	-3.18254e-163	-2.62573e-163	-4.8965e-163	-4.38588e-163	-5.82892e-163	1.77765e-163	-7.02048e-163	-5.13821e-163	-5.80565e-163	8.98352e-163	-1.30292e-163	0
-8.06673e-163	-1.25233e-162	5.22065e-164	2.86093e-164	-6.50888e-164	-4.39891e-163	-1.89679e-163	1.82756e-163	1.66245e-163	-4.3378e-164	-6.48333e-163	-1.10615e-163	-5.50516e-163	1.00177e-163	4.12732e-163	4.6182e-164	-1.02327e-162	-5.35637e-163	8.51151e-164	-3.18254e-163	-2.62573e-163	-4.8965e-163	-4.38588e-163	-5.82892e-163	1.77765e-163	-7.02048e-163	-5.13821e-163	-5.80565e-163	8.98352e-163	-1.30292e-163	0
-8.06673e-163	-1.25233e-162	5.22065e-164	2.86093e-164	-6.50888e-164	-4.39891e-163	-1.89679e-163	1.82756e-163	1.66245e-163	-4.3378e-164	-6.48333e-163	-1.10615e-163	-5.50516e-163	1.00177e-163	4.12732e-163	4.6182e-164	-1.02327e-162	-5.35637e-163	8.51151e-164	-3.18254e-163	-2.62573e-163	-4.8965e-163	-4.38588e-163	-5.82892e-163	1.77765e-163	-7.02048e-163	-5.13821e-163	-5.80565e-163	8.98352e-163	-1.30292e-163	0
-8.06673e-163	-1.25233e-162	5.22065e-164	2.86093e-164	-6.50888e-164	-4.39891e-163	-1.89679e-163	1.82756e-163	1.66245e-163	-4.3378e-164	-6.48333e-163	-1.10615e-163	-5.50516e-163	1.00177e-163	4.12732e-163	4.6182e-164	-1.02327e-162	-5.35637e-163	8.51151e-164	-3.18254e-163	-2.62573e-163	-4.8965e-163	-4.38588e-163	-5.82892e-163	1.77765e-163	-7.02048e-163	-5.13821e-163	-5.80565e-163	8.98352e-163	-1.30292e-163	0
-8.06673e-163	-1.25233e-162	5.22065e-164	2.86093e-164	-6.50888e-164	-4.39891e-163	-1.89679e-163	1.82756e-163	1.66245e-163	-4.3378e-164	-6.48333e-163	-1.10615e-163	-5.50516e-163	1.00177e-163	4.12732e-163	4.6182e-164	-1.02327e-162	-5.35637e-163	8.51151e-164	-3.18254e-163	-2.62573e-163	-4.8965e-163	-4.38588e-163	-5.82892e-163	1.77765e-163	-7.02048e-163	-5.13821e-163	-5.80565e-163	8.98352e-163	-1.30292e-163	0
-8.06673e-163	-1.25233e-162	5.22065e-164	2.86093e-164	-6.50888e-164	-4.39891e-163	-1.89679e-163	1.82756e-163	1.66245e-163	-4.3378e-164	-6.48333e-163	-1.10615e-163	-5.50516e-163	1.00177e-163	4.12732e-163	4.6182e-164	-1.02327e-162	-5.35637e-163	8.51151e-164	-3.18254e-163	-2.62573e-163	-4.8965e-163	-4.38588e-163	-5.82892e-163	1.77765e-163	-7.02048e-163	-5.13821e-163	-5.80565e-163	8.98352e-163	-1.30292e-163	0
-8.06673e-163	-1.25233e-162	5.22065e-164	2.86093e-164	-6.50888e-164	-4.39891e-163	-1.89679e-163	1.82756e-163	1.66245e-163	-4.3378e-164	-6.48333e-163	-1.10615e-163	-5.50516e-163	1.00177e-163	4.12732e-163	4.6182e-164	-1.02327e-162	-5.35637e-163	8.51151e-164	-3.18254e-163	-2.62573e-163	-4.8965e-163	-4.38588e-163	-5.82892e-163	1.77765e-163	-7.02048e-163	-5.13821e-163	-5.80565e-163	8.98352e-163	-1.30292e-163	0
-8.06673e-163	-1.25233e-162	5.22065e-164	2.86093e-164	-6.50888e-164	-4.39891e-163	-1.89679e-163	1.82756e-163	1.66245e-163	-4.3378e-164	-6.48333e-163	-1.10615e-163	-5.50516e-163	1.00177e-163	4.12732e-163	4.6182e-164	-1.02327e-162	-5.35637e-163	8.51151e-164	-3.18254e-163	-2.62573e-163	-4.8965e-163	-4.38588e-163	-5.82892e-163	1.77765e-163	-7.02048e-163	-5.13821e-163	-5.80565e-163	8.98352e-163	-1.30292e-163	0
-8.06673e-163	-1.25233e-162	5.22065e-164	2.86093e-164	-6.50888e-164	-4.39891e-163	-1.89679e-163	1.82756e-163	1.66245e-163	-4.3378e-164	-6.48333e-163	-1.10615e-163	-5.50516e-163	1.00177e-163	4.12732e-163	4.6182e-164	-1.02327e-162	-5.35637e-163	8.51151e-164	-3.18254e-163	-2.62573e-163	-4.8965e-163	-4.38588e-163	-5.82892e-163	1.77765e-163	-7.02048e-163	-5.13821e-163	-5.80565e-163	8.98352e-163	-1.30292e-163	0
-8.06673e-163	-1.25233e-162	5.22065e-164	2.86093e-164	-6.50888e-164	-4.39891e-163	-1.89679e-163	1.82756e-163	1.66245e-163	-4.3378e-164	-6.48333e-163	-1.10615e-163	-5.50516e-163	1.00177e-163	4.12732e-163	4.6182e-164	-1.02327e-162	-5.35637e-163	8.51151e-164	-3.18254e-163	-2.62573e-163	-4.8965e-163	-4.38588e-163	-5.82892e-163	1.77765e-163	-7.02048e-163	-5.13821e-163	-5.80565e-163	8.98352e-163	-1.30292e-163	0
-8.06673e-163	-1.25233e-162	5.22065e-164	2.86093e-164	-6.50888e-164	-4.39891e-163	-1.89679e-163	1.82756e-163	1.66245e-163	-4.3378e-164	-6.48333e-163	-1.10615e-163	-5.50516e-163	1.00177e-163	4.12732e-163	4.6182e-164	-1.02327e-162	-5.35637e-163	8.51151e-164	-3.18254e-163	-2.62573e-163	-4.8965e-163	-4.38588e-163	-5.82892e-163	1.77765e-163	-7.02048e-163	-5.13821e-163	-5.80565e-163	8.98352e-163	-1.30292e-163	0
-8.06673e-163	-1.25233e-162	5.22065e-164	2.86093e-164	-6.50888e-164	-4.39891e-163	-1.89679e-163	1.82756e-163	1.66245e-163	-4.3378e-164	-6.48333e-163	-1.10615e-163	-5.50516e-163	1.00177e-163	4.12732e-163	4.6182e-164	-1.02327e-162	-5.35637e-163	8.51151e-164	-3.18254e-163	-2.62573e-163	-4.8965e-163	-4.38588e-163	-5.82892e-163	1.77765e-163	-7.02048e-163	-5.13821e-163	-5.80565e-163	8.98352e-163	-1.30292e-163	0
-8.06673e-163	-1.25233e-162	5.22065e-164	2.86093e-164	-6.50888e-164	-4.39891e-163	-1.89679e-163	1.82756e-163	1.66245e-163	-4.3378e-164	-6.48333e-163	-1.10615e-163	-5.50516e-163	1.00177e-163	4.12732e-163	4.6182e-164	-1.02327e-162	-5.35637e-163	8.51151e-164	-3.18254e-163	-2.62573e-163	-4.8965e-163	-4.38588e-163	-5.82892e-163	1.77765e-163	-7.02048e-163	-5.13821e-163	-5.80565e-163	8.98352e-163	-1.30292e-163	0
-8.06673e-163	-1.25233e-162	5.22065e-164	2.86093e-164	-6.50888e-164	-4.39891e-163	-1.89679e-163	1.82756e-163	1.66245e-163	-4.3378e-164	-6.48333e-163	-1.10615e-163	-5.50516e-163	1.00177e-163	4.12732e-163	4.6182e-164	-1.02327e-162	-5.35637e-163	8.51151e-164	-3.18254e-163	-2.62573e-163	-4.8965e-163	-4.38588e-163	-5.82892e-163	1.77765e-163	-7.02048e-163	-5.13821e-163	-5.80565e-163	8.98352e-163	-1.30292e-163	0
-8.06673e-163	-1.25233e-162	5.22065e-164	2.86093e-164	-6.50888e-164	-4.39891e-163	-1.89679e-163	1.82756e-163	1.66245e-163	-4.3378e-164	-6.48333e-163	-1.10615e-163	-5.50516e-163	1.00177e-163	4.12732e-163	4.6182e-164	-1.02327e-162	-5.35637e-163	8.51151e-164	-3.18254e-163	-2.62573e-163	-4.8965e-163	-4.38588e-163	-5.82892e-163	1.77765e-163	-7.02048e-163	-5.13821e-163	-5.80565e-163	8.98352e-163	-1.30292e-163	0
-8.06673e-163	-1.25233e-162	5.22065e-164	2.86093e-164	-6.50888e-164	-4.39891e-163	-1.89679e-163	1.82756e-163	1.66245e-163	-4.3378e-164	-6.48333e-163	-1.10615e-163	-5.50516e-163	1.00177e-163	4.12732e-163	4.6182e-164	-1.02327e-162	-5.35637e-163	8.51151e-164	-3.18254e-163	-2.62573e-163	-4.8965e-163	-4.38588e-163	-5.82892e-163	1.77765e-163	-7.02048e-163	-5.13821e-163	-5.80565e-163	8.98352e-163	-1.30292e-163	0
-8.06673e-163	-1.25233e-162	5.22065e-164	2.86093e-164	-6.50888e-164	-4.39891e-163	-1.89679e-163	1.82756e-163	1.66245e-163	-4.3378e-164	-6.48333e-163	-1.10615e-163	-5.50516e-163	1.00177e-163	4.12732e-163	4.6182e-164	-1.02327e-162	-5.35637e-163	8.51151e-164	-3.18254e-163	-2.62573e-163	-4.8965e-163	-4.38588e-163	-5.82892e-163	1.77765e-163	-7.02048e-163	-5.13821e-163	-5.80565e-163	8.98352e-163	-1.30292e-163	0
-8.06673e-163	-1.25233e-162	5.22065e-164	2.86093e-164	-6.50888e-164	-4.39891e-163	-1.89679e-163	1.82756e-163	1.66245e-163	-4.3378e-164	-6.48333e-163	-1.10615e-163	-5.50516e-163	1.00177e-163	4.12732e-163	4.6182e-164	-1.02327e-162	-5.35637e-163	8.51151e-164	-3.18254e-163	-2.62573e-163	-4.8965e-163	-4.38588e-163	-5.82892e-163	1.77765e-163	-7.02048e-163	-5.13821e-163	-5.80565e-163	8.98352e-163	-1.30292e-163	0
-8.06673e-163	-1.25233e-162	5.22065e-164	2.86093e-164	-6.50888e-164	-4.39891e-163	-1.89679e-163	1.82756e-163	1.66245e-163	-4.3378e-164	-6.48333e-163	-1.10615e-163	-5.50516e-163	1.00177e-163	4.12732e-163	4.6182e-164	-1.02327e-162	-5.35637e-163	8.51151e-164	-3.18254e-163	-2.62573e-163	-4.8965e-163	-4.38588e-163	-5.82892e-163	1.77765e-163	-7.02048e-163	-5.13821e-163	-5.80565e-163	8.98352e-163	-1.30292e-163	0
-8.06673e-163	-1.25233e-162	5.22065e-164	2.86093e-164	-6.50888e-164	-4.39891e-163	-1.89679e-163	1.82756e-163	1.66245e-163	-4.3378e-164	-6.48333e-163	-1.10615e-163	-5.50516e-163	1.00177e-163	4.12732e-163	4.6182e-164	-1.02327e-162	-5.35637e-163	8.51151e-164	-3.18254e-163	-2.62573e-163	-4.8965e-163	-4.38588e-163	-5.82892e-163	1.77765e-163	-7.02048e-163	-5.13821e-163	-5.80565e-163	8.98352e-163	-1.30292e-163	0
-8.06673e-163	-1.25233e-162	5.22065e-164	2.86093e-164	-6.50888e-164	-4.39891e-163	-1.89679e-163	1.82756e-163	1.66245e-163	-4.3378e-164	-6.48333e-163	-1.10615e-163	-5.50516e-163	1.00177e-163	4.12732e-163	4.6182e-164	-1.02327e-162	-5.35637e-163	8.51151e-164	-3.18254e-163	-2.62573e-163	-4.8965e-163	-4.38588e-163	-5.82892e-163	1.77765e-163	-7.02048e-163	-5.13821e-163	-5.80565e-163	8.98352e-163	-1.30292e-163	0
-8.06673e-163	-1.25233e-162	5.22065e-164	2.86093e-164	-6.50888e-164	-4.39891e-163	-1.89679e-163	1.82756e-163	1.66245e-163	-4.3378e-164	-6.48333e-163	-1.10615e-163	-5.50516e-163	1.00177e-163	4.12732e-163	4.6182e-164	-1.02327e-162	-5.35637e-163	8.51151e-164	-3.18254e-163	-2.62573e-163	-4.8965e-163	-4.38588e-163	-5.82892e-163	1.77765e-163	-7.02048e-163	-5.13821e-163	-5.80565e-163	8.98352e-163	-1.30292e-163	0
-8.06673e-163	-1.25233e-162	5.22065e-164	2.86093e-164	-6.50888e-164	-4.39891e-163	-1.89679e-163	1.82756e-163	1.66245e-163	-4.3378e-164	-6.48333e-163	-1.10615e-163	-5.50516e-163	1.00177e-163	4.12732e-163	4.6182e-164	-1.02327e-162	-5.35637e-163	8.51151e-164	-3.18254e-163	-2.62573e-163	-4.8965e-163	-4.38588e-163	-5.82892e-163	1.77765e-163	-7.02048e-163	-5.13821e-163	-5.80565e-163	8.98352e-163	-1.30292e-163	0
-8.06673e-163	-1.25233e-162	5.22065e-164	2.86093e-164	-6.50888e-164	-4.39891e-163	-1.89679e-163	1.82756e-163	1.66245e-163	-4.3378e-164	-6.48333e-163	-1.10615e-163	-5.50516e-163	1.00177e-163	4.12732e-163	4.6182e-164	-1.02327e-162	-5.35637e-163	8.51151e-164	-3.18254e-163	-2.62573e-163	-4.8965e-163	-4.38588e-163	-5.82892e-163	1.77765e-163	-7.02048e-163	-5.13821e-163	-5.80565e-163	8.98352e-163	-1.30292e-163	0
-8.06673e-163	-1.25233e-162	5.22065e-164	2.86093e-164	-6.50888e-164	-4.39891e-163	-1.89679e-163	1.82756e-163	1.66245e-163	-4.3378e-164	-6.48333e-163	-1.10615e-163	-5.50516e-163	1.00177e-163	4.12732e-163	4.6182e-164	-1.02327e-162	-5.35637e-163	8.51151e-164	-3.18254e-163	-2.62573e-163	-4.8965e-163	-4.38588e-163	-5.82892e-163	1.77765e-163	-7.02048e-163	-5.13821e-163	-5.80565e-163	8.98352e-163	-1.30292e-163	0
-8.06673e-163	-1.25233e-162	5.22065e-164	2.86093e-164	-6.50888e-164	-4.39891e-163	-1.89679e-163	1.82756e-163	1.66245e-163	-4.3378e-164	-6.48333e-163	-1.10615e-163	-5.50516e-163	1.00177e-163	4.12732e-163	4.6182e-164	-1.02327e-162	-5.35637e-163	8.51151e-164	-3.18254e-163	-2.62573e-163	-4.8965e-163	-4.38588e-163	-5.82892e-163	1.77765e-163	-7.02048e-163	-5.13821e-163	-5.80565e-163	8.98352e-163	-1.30292e-163	0
-8.06673e-163	-1.25233e-162	5.22065e-164	2.86093e-164	-6.50888e-164	-4.39891e-163	-1.89679e-163	1.82756e-163	1.66245e-163	-4.3378e-164	-6.48333e-163	-1.10615e-163	-5.50516e-163	1.00177e-163	4.12732e-163	4.6182e-164	-1.02327e-162	-5.35637e-163	8.51151e-164	-3.18254e-163	-2.62573e-163	-4.8965e-163	-4.38588e-163	-5.82892e-163	1.77765e-163	-7.02048e-163	-5.13821e-163	-5.80565e-163	8.98352e-163	-1.30292e-163	0
-8.06673e-163	-1.25233e-162	5.22065e-164	2.86093e-164	-6.50888e-164	-4.39891e-163	-1.89679e-163	1.82756e-163	1.66245e-163	-4.3378e-164	-6.48333e-163	-1.10615e-163	-5.50516e-163	1.00177e-163	4.12732e-163	4.6182e-164	-1.02327e-162	-5.35637e-163	8.51151e-164	-3.18254e-163	-2.62573e-163	-4.8965e-163	-4.38588e-163	-5.82892e-163	1.77765e-163	-7.02048e-163	-5.13821e-163	-5.80565e-163	8.98352e-163	-1.30292e-163	0
-8.06673e-163	-1.25233e-162	5.22065e-164	2.86093e-164	-6.50888e-164	-4.39891e-163	-1.89679e-163	1.82756e-163	1.66245e-163	-4.3378e-164	-6.48333e-163	-1.10615e-163	-5.50516e-163	1.00177e-163	4.12732e-163	4.6182e-164	-1.02327e-162	-5.35637e-163	8.51151e-164	-3.18254e-163	-2.62573e-163	-4.8965e-163	-4.38588e-163	-5.82892e-163	1.77765e-163	-7.02048e-163	-5.13821e-163	-5.80565e-163	8.98352e-163	-1.30292e-163	0
-8.06673e-163	-1.25233e-162	5.22065e-164	2.86093e-164	-6.50888e-164	-4.39891e-163	-1.89679e-163	1.82756e-163	1.66245e-163	-4.3378e-164	-6.48333e-163	-1.10615e-163	-5.50516e-163	1.00177e-163	4.12732e-163	4.6182e-164	-1.02327e-162	-5.35637e-163	8.51151e-164	-3.18254e-163	-2.62573e-163	-4.8965e-163	-4.38588e-163	-5.82892e-163	1.77765e-163	-7.02048e-163	-5.13821e-163	-5.80565e-163	8.98352e-163	-1.30292e-163	0
-8.06673e-163	-1.25233e-162	5.22065e-164	2.86093e-164	-6.50888e-164	-4.39891e-163	-1.89679e-163	1.82756e-163	1.66245e-163	-4.3378e-164	-6.48333e-163	-1.10615e-163	-5.50516e-163	1.00177e-163	4.12732e-163	4.6182e-164	-1.02327e-162	-5.35637e-163	8.51151e-164	-3.18254e-163	-2.62573e-163	-4.8965e-163	-4.38588e-163	-5.82892e-163	1.77765e-163	-7.02048e-163	-5.13821e-163	-5.80565e-163	8.98352e-163	-1.30292e-163	0
-8.06673e-163	-1.25233e-162	5.22065e-164	2.86093e-164	-6.50888e-164	-4.39891e-163	-1.89679e-163	1.82756e-163	1.66245e-163	-4.3378e-164	-6.48333e-163	-1.10615e-163	-5.50516e-163	1.00177e-163	4.12732e-163	4.6182e-164	-1.02327e-162	-5.35637e-163	8.51151e-164	-3.18254e-163	-2.62573e-163	-4.8965e-163	-4.38588e-163	-5.82892e-163	1.77765e-163	-7.02048e-163	-5.13821e-163	-5.80565e-163	8.98352e-163	-1.30292e-163	0
-8.06673e-163	-1.25233e-162	5.22065e-164	2.86093e-164	-6.50888e-164	-4.39891e-163	-1.89679e-163	1.82756e-163	1.66245e-163	-4.3378e-164	-6.48333e-163	-1.10615e-163	-5.50516e-163	1.00177e-163	4.12732e-163	4.6182e-164	-1.02327e-162	-5.35637e-163	8.51151e-164	-3.18254e-163	-2.62573e-163	-4.8965e-163	-4.38588e-163	-5.82892e-163	1.77765e-163	-7.02048e-163	-5.13821e-163	-5.80565e-163	8.98352e-163	-1.30292e-163	0
-8.06673e-163	-1.25233e-162	5.22065e-164	2.86093e-164	-6.50888e-164	-4.39891e-163	-1.89679e-163	1.82756e-163	1.66245e-163	-4.3378e-164	-6.48333e-163	-1.10615e-163	-5.50516e-163	1.00177e-163	4.12732e-163	4.6182e-164	-1.02327e-162	-5.35637e-163	8.51151e-164	-3.18254e-163	-2.62573e-163	-4.8965e-163	-4.38588e-163	-5.82892e-163	1.77765e-163	-7.02048e-163	-5.13821e-163	-5.80565e-163	8.98352e-163	-1.30292e-163	0
-8.06673e-163	-1.25233e-162	5.22065e-164	2.86093e-164	-6.50888e-164	-4.39891e-163	-1.89679e-163	1.82756e-163	1.66245e-163	-4.3378e-164	-6.48333e-163	-1.10615e-163	-5.50516e-163	1.00177e-163	4.12732e-163	4.6182e-164	-1.02327e-162	-5.35637e-163	8.51151e-164	-3.18254e-163	-2.62573e-163	-4.8965e-163	-4.38588e-163	-5.82892e-163	1.77765e-163	-7.02048e-163	-5.13821e-163	-5.80565e-163	8.98352e-163	-1.30292e-163	0
-8.06673e-163	-1.25233e-162	5.22065e-164	2.86093e-164	-6.50888e-164	-4.39891e-163	-1.89679e-163	1.82756e-163	1.66245e-163	-4.3378e-164	-6.48333e-163	-1.10615e-163	-5.50516e-163	1.00177e-163	4.12732e-163	4.6182e-164	-1.02327e-162	-5.35637e-163	8.51151e-164	-3.18254e-163	-2.62573e-163	-4.8965e-163	-4.38588e-163	-5.82892e-163	1.77765e-163	-7.02048e-163	-5.13821e-163	-5.80565e-163	8.98352e-163	-1.30292e-163	0
-8.06673e-163	-1.25233e-162	5.22065e-164	2.86093e-164	-6.50888e-164	-4.39891e-163	-1.89679e-163	1.82756e-163	1.66245e-163	-4.3378e-164	-6.48333e-163	-1.10615e-163	-5.50516e-163	1.00177e-163	4.12732e-163	4.6182e-164	-1.02327e-162	-5.35637e-163	8.51151e-164	-3.18254e-163	-2.62573e-163	-4.8965e-163	-4.38588e-163	-5.82892e-163	1.77765e-163	-7.02048e-163	-5.13821e-163	-5.80565e-163	8.98352e-163	-1.30292e-163	0
-8.06673e-163	-1.25233e-162	5.22065e-164	2.86093e-164	-6.50888e-164	-4.39891e-163	-1.89679e-163	1.82756e-163	1.66245e-163	-4.3378e-164	-6.48333e-163	-1.10615e-163	-5.50516e-163	1.00177e-163	4.12732e-163	4.6182e-164	-1.02327e-162	-5.35637e-163	8.51151e-164	-3.18254e-163	-2.62573e-163	-4.8965e-163	-4.38588e-163	-5.82892e-163	1.77765e-163	-7.02048e-163	-5.13821e-163	-5.80565e-163	8.98352e-163	-1.30292e-163	0
-8.06673e-163	-1.25233e-162	5.22065e-164	2.86093e-164	-6.50888e-164	-4.39891e-163	-1.89679e-163	1.82756e-163	1.66245e-163	-4.3378e-164	-6.48333e-163	-1.10615e-163	-5.50516e-163	1.00177e-163	4.12732e-163	4.6182e-164	-1.02327e-162	-5.35637e-163	8.51151e-164	-3.18254e-163	-2.62573e-163	-4.8965e-163	-4.38588e-163	-5.82892e-163	1.77765e-163	-7.02048e-163	-5.13821e-163	-5.80565e-163	8.98352e-163	-1.30292e-163	0
-8.06673e-163	-1.25233e-162	5.22065e-164	2.86093e-164	-6.50888e-164	-4.39891e-163	-1.89679e-163	1.82756e-163	1.66245e-163	-4.3378e-164	-6.48333e-163	-1.10615e-163	-5.50516e-163	1.00177e-163	4.12732e-163	4.6182e-164	-1.02327e-162	-5.35637e-163	8.51151e-164	-3.18254e-163	-2.62573e-163	-4.8965e-163	-4.38588e-163	-5.82892e-163	1.77765e-163	-7.02048e-163	-5.13821e-163	-5.80565e-163	8.98352e-163	-1.30292e-163	0
-8.06673e-163	-1.25233e-162	5.22065e-164	2.86093e-164	-6.50888e-164	-4.39891e-163	-1.89679e-163	1.82756e-163	1.66245e-163	-4.3378e-164	-6.48333e-163	-1.10615e-163	-5.50516e-163	1.00177e-163	4.12732e-163	4.6182e-164	-1.02327e-162	-5.35637e-163	8.51151e-164	-3.18254e-163	-2.62573e-163	-4.8965e-163	-4.38588e-163	-5.82892e-163	1.77765e-163	-7.02048e-163	-5.13821e-163	-5.80565e-163	8.98352e-163	-1.30292e-163	0
-8.06673e-163	-1.25233e-162	5.22065e-164	2.86093e-164	-6.50888e-164	-4.39891e-163	-1.89679e-163	1.82756e-163	1.66245e-163	-4.3378e-164	-6.48333e-163	-1.10615e-163	-5.50516e-163	1.00177e-163	4.12732e-163	4.6182e-164	-1.02327e-162	-5.35637e-163	8.51151e-164	-3.18254e-163	-2.62573e-163	-4.8965e-163	-4.38588e-163	-5.82892e-163	1.77765e-163	-7.02048e-163	-5.13821e-163	-5.80565e-163	8.98352e-163	-1.30292e-163	0
-8.06673e-163	-1.25233e-162	5.22065e-164	2.86093e-164	-6.50888e-164	-4.39891e-163	-1.89679e-163	1.82756e-163	1.66245e-163	-4.3378e-164	-6.48333e-163	-1.10615e-163	-5.50516e-163	1.00177e-163	4.12732e-163	4.6182e-164	-1.02327e-162	-5.35637e-163	8.51151e-164	-3.18254e-163	-2.62573e-163	-4.8965e-163	-4.38588e-163	-5.82892e-163	1.77765e-163	-7.02048e-163	-5.13821e-163	-5.80565e-163	8.98352e-163	-1.30292e-163	0
-8.06673e-163	-1.25233e-162	5.22065e-164	2.86093e-164	-6.50888e-164	-4.39891e-163	-1.89679e-163	1.82756e-163	1.66245e-163	-4.3378e-164	-6.48333e-163	-1.10615e-163	-5.50516e-163	1.00177e-163	4.12732e-163	4.6182e-164	-1.02327e-162	-5.35637e-163	8.51151e-164	-3.18254e-163	-2.62573e-163	-4.8965e-163	-4.38588e-163	-5.82892e-163	1.77765e-163	-7.02048e-163	-5.13821e-163	-5.80565e-163	8.98352e-163	-1.30292e-163	0
-8.06673e-163	-1.25233e-162	5.22065e-164	2.86093e-164	-6.50888e-164	-4.39891e-163	-1.89679e-163	1.82756e-163	1.66245e-163	-4.3378e-164	-6.48333e-163	-1.10615e-163	-5.50516e-163	1.00177e-163	4.12732e-163	4.6182e-164	-1.02327e-162	-5.35637e-163	8.51151e-164	-3.18254e-163	-2.62573e-163	-4.8965e-163	-4.38588e-163	-5.82892e-163	1.77765e-163	-7.02048e-163	-5.13821e-163	-5.80565e-163	8.98352e-163	-1.30292e-163	0
-8.06673e-163	-1.25233e-162	5.22065e-164	2.86093e-164	-6.50888e-164	-4.39891e-163	-1.89679e-163	1.82756e-163	1.66245e-163	-4.3378e-164	-6.48333e-163	-1.10615e-163	-5.50516e-163	1.00177e-163	4.12732e-163	4.6182e-164	-1.02327e-162	-5.35637e-163	8.51151e-164	-3.18254e-163	-2.62573e-163	-4.8965e-163	-4.38588e-163	-5.82892e-163	1.77765e-163	-7.02048e-163	-5.13821e-163	-5.80565e-163	8.98352e-163	-1.30292e-163	0
-8.06673e-163	-1.25233e-162	5.22065e-164	2.86093e-164	-6.50888e-164	-4.39891e-163	-1.89679e-163	1.82756e-163	1.66245e-163	-4.3378e-164	-6.48333e-163	-1.10615e-163	-5.50516e-163	1.00177e-163	4.12732e-163	4.6182e-164	-1.02327e-162	-5.35637e-163	8.51151e-164	-3.18254e-163	-2.62573e-163	-4.8965e-163	-4.38588e-163	-5.82892e-163	1.77765e-163	-7.02048e-163	-5.13821e-163	-5.80565e-163	8.98352e-163	-1.30292e-163	0
-8.06673e-163	-1.25233e-162	5.22065e-164	2.86093e-164	-6.50888e-164	-4.39891e-163	-1.89679e-163	1.82756e-163	1.66245e-163	-4.3378e-164	-6.48333e-163	-1.10615e-163	-5.50516e-163	1.00177e-163	4.12732e-163	4.6182e-164	-1.02327e-162	-5.35637e-163	8.51151e-164	-3.18254e-163	-2.62573e-163	-4.8965e-163	-4.38588e-163	-5.82892e-163	1.77765e-163	-7.02048e-163	-5.13821e-163	-5.80565e-163	8.98352e-163	-1.30292e-163	0
-8.06673e-163	-1.25233e-162	5.22065e-164	2.86093e-164	-6.50888e-164	-4.39891e-163	-1.89679e-163	1.82756e-163	1.66245e-163	-4.3378e-164	-6.48333e-163	-1.10615e-163	-5.50516e-163	1.00177e-163	4.12732e-163	4.6182e-164	-1.02327e-162	-5.35637e-163	8.51151e-164	-3.18254e-163	-2.62573e-163	-4.8965e-163	-4.38588e-163	-5.82892e-163	1.77765e-163	-7.02048e-163	-5.13821e-163	-5.80565e-163	8.98352e-163	-1.30292e-163	0
-8.06673e-163	-1.25233e-162	5.22065e-164	2.86093e-164	-6.50888e-164	-4.39891e-163	-1.89679e-163	1.82756e-163	1.66245e-163	-4.3378e-164	-6.48333e-163	-1.10615e-163	-5.50516e-163	1.00177e-163	4.12732e-163	4.6182e-164	-1.02327e-162	-5.35637e-163	8.51151e-164	-3.18254e-163	-2.62573e-163	-4.8965e-163	-4.38588e-163	-5.82892e-163	1.77765e-163	-7.02048e-163	-5.13821e-163	-5.80565e-163	8.98352e-163	-1.30292e-163	0
-8.06673e-163	-1.25233e-162	5.22065e-164	2.86093e-164	-6.50888e-164	-4.39891e-163	-1.89679e-163	1.82756e-163	1.66245e-163	-4.3378e-164	-6.48333e-163	-1.10615e-163	-5.50516e-163	1.00177e-163	4.12732e-163	4.6182e-164	-1.02327e-162	-5.35637e-163	8.51151e-164	-3.18254e-163	-2.62573e-163	-4.8965e-163	-4.38588e-163	-5.82892e-163	1.77765e-163	-7.02048e-163	-5.13821e-163	-5.80565e-163	8.98352e-163	-1.30292e-163	0
-8.06673e-163	-1.25233e-162	5.22065e-164	2.86093e-164	-6.50888e-164	-4.39891e-163	-1.89679e-163	1.82756e-163	1.66245e-163	-4.3378e-164	-6.48333e-163	-1.10615e-163	-5.50516e-163	1.00177e-163	4.12732e-163	4.6182e-164	-1.02327e-162	-5.35637e-163	8.51151e-164	-3.18254e-163	-2.62573e-163	-4.8965e-163	-4.38588e-163	-5.82892e-163	1.77765e-163	-7.02048e-163	-5.13821e-163	-5.80565e-163	8.98352e-163	-1.30292e-163	0
-8.06673e-163	-1.25233e-162	5.22065e-164	2.86093e-164	-6.50888e-164	-4.39891e-163	-1.89679e-163	1.82756e-163	1.66245e-163	-4.3378e-164	-6.48333e-163	-1.10615e-163	-5.50516e-163	1.00177e-163	4.12732e-163	4.6182e-164	-1.02327e-162	-5.35637e-163	8.51151e-164	-3.18254e-163	-2.62573e-163	-4.8965e-163	-4.38588e-163	-5.82892e-163	1.77765e-163	-7.02048e-163	-5.13821e-163	-5.80565e-163	8.98352e-163	-1.30292e-163	0
-8.06673e-163	-1.25233e-162	5.22065e-164	2.86093e-164	-6.50888e-164	-4.39891e-163	-1.89679e-163	1.82756e-163	1.66245e-163	-4.3378e-164	-6.48333e-163	-1.10615e-163	-5.50516e-163	1.00177e-163	4.12732e-163	4.6182e-164	-1.02327e-162	-5.35637e-163	8.51151e-164	-3.18254e-163	-2.62573e-163	-4.8965e-163	-4.38588e-163	-5.82892e-163	1.77765e-163	-7.02048e-163	-5.13821e-163	-5.80565e-163	8.98352e-163	-1.30292e-163	0
-8.06673e-163	-1.25233e-162	5.22065e-164	2.86093e-164	-6.50888e-164	-4.39891e-163	-1.89679e-163	1.82756e-163	1.66245e-163	-4.3378e-164	-6.48333e-163	-1.10615e-163	-5.50516e-163	1.00177e-163	4.12732e-163	4.6182e-164	-1.02327e-162	-5.35637e-163	8.51151e-164	-3.18254e-163	-2.62573e-163	-4.8965e-163	-4.38588e-163	-5.82892e-163	1.77765e-163	-7.02048e-163	-5.13821e-163	-5.80565e-163	8.98352e-163	-1.30292e-163	0
-8.06673e-163	-1.25233e-162	5.22065e-164	2.86093e-164	-6.50888e-164	-4.39891e-163	-1.89679e-163	1.82756e-163	1.66245e-163	-4.3378e-164	-6.48333e-163	-1.10615e-163	-5.50516e-163	1.00177e-163	4.12732e-163	4.6182e-164	-1.02327e-162	-5.35637e-163	8.51151e-164	-3.18254e-163	-2.62573e-163	-4.8965e-163	-4.38588e-163	-5.82892e-163	1.77765e-163	-7.02048e-163	-5.13821e-163	-5.80565e-163	8.98352e-163	-1.30292e-163	0
-8.06673e-163	-1.25233e-162	5.22065e-164	2.86093e-164	-6.50888e-164	-4.39891e-163	-1.89679e-163	1.82756e-163	1.66245e-163	-4.3378e-164	-6.48333e-163	-1.10615e-163	-5.50516e-163	1.00177e-163	4.12732e-163	4.6182e-164	-1.02327e-162	-5.35637e-163	8.51151e-164	-3.18254e-163	-2.62573e-163	-4.8965e-163	-4.38588e-163	-5.82892e-163	1.77765e-163	-7.02048e-163	-5.13821e-163	-5.80565e-163	8.98352e-163	-1.30292e-163	0
-8.06673e-163	-1.25233e-162	5.22065e-164	2.86093e-164	-6.50888e-164	-4.39891e-163	-1.89679e-163	1.82756e-163	1.66245e-163	-4.3378e-164	-6.48333e-163	-1.10615e-163	-5.50516e-163	1.00177e-163	4.12732e-163	4.6182e-164	-1.02327e-162	-5.35637e-163	8.51151e-164	-3.18254e-163	-2.62573e-163	-4.8965e-163	-4.38588e-163	-5.82892e-163	1.77765e-163	-7.02048e-163	-5.13821e-163	-5.80565e-163	8.98352e-163	-1.30292e-163	0
-8.06673e-163	-1.25233e-162	5.22065e-164	2.86093e-164	-6.50888e-164	-4.39891e-163	-1.89679e-163	1.82756e-163	1.66245e-163	-4.3378e-164	-6.48333e-163	-1.10615e-163	-5.50516e-163	1.00177e-163	4.12732e-163	4.6182e-164	-1.02327e-162	-5.35637e-163	8.51151e-164	-3.18254e-163	-2.62573e-163	-4.8965e-163	-4.38588e-163	-5.82892e-163	1.77765e-163	-7.02048e-163	-5.13821e-163	-5.80565e-163	8.98352e-163	-1.30292e-163	0
-8.06673e-163	-1.25233e-162	5.22065e-164	2.86093e-164	-6.50888e-164	-4.39891e-163	-1.89679e-163	1.82756e-163	1.66245e-163	-4.3378e-164	-6.48333e-163	-1.10615e-163	-5.50516e-163	1.00177e-163	4.12732e-163	4.6182e-164	-1.02327e-162	-5.35637e-163	8.51151e-164	-3.18254e-163	-2.62573e-163	-4.8965e-163	-4.38588e-163	-5.82892e-163	1.77765e-163	-7.02048e-163	-5.13821e-163	-5.80565e-163	8.98352e-163	-1.30292e-163	0
-8.06673e-163	-1.25233e-162	5.22065e-164	2.86093e-164	-6.50888e-164	-4.39891e-163	-1.89679e-163	1.82756e-163	1.66245e-163	-4.3378e-164	-6.48333e-163	-1.10615e-163	-5.50516e-163	1.00177e-163	4.12732e-163	4.6182e-164	-1.02327e-162	-5.35637e-163	8.51151e-164	-3.18254e-163	-2.62573e-163	-4.8965e-163	-4.38588e-163	-5.82892e-163	1.77765e-163	-7.02048e-163	-5.13821e-163	-5.80565e-163	8.98352e-163	-1.30292e-163	0
-8.06673e-163	-1.25233e-162	5.22065e-164	2.86093e-164	-6.50888e-164	-4.39891e-163	-1.89679e-163	1.82756e-163	1.66245e-163	-4.3378e-164	-6.48333e-163	-1.10615e-163	-5.50516e-163	1.00177e-163	4.12732e-163	4.6182e-164	-1.02327e-162	-5.35637e-163	8.51151e-164	-3.18254e-163	-2.62573e-163	-4.8965e-163	-4.38588e-163	-5.82892e-163	1.77765e-163	-7.02048e-163	-5.13821e-163	-5.80565e-163	8.98352e-163	-1.30292e-163	0
-8.06673e-163	-1.25233e-162	5.22065e-164	2.86093e-164	-6.50888e-164	-4.39891e-163	-1.89679e-163	1.82756e-163	1.66245e-163	-4.3378e-164	-6.48333e-163	-1.10615e-163	-5.50516e-163	1.00177e-163	4.12732e-163	4.6182e-164	-1.02327e-162	-5.35637e-163	8.51151e-164	-3.18254e-163	-2.62573e-163	-4.8965e-163	-4.38588e-163	-5.82892e-163	1.77765e-163	-7.02048e-163	-5.13821e-163	-5.80565e-163	8.98352e-163	-1.30292e-163	0
-8.06673e-163	-1.25233e-162	5.22065e-164	2.86093e-164	-6.50888e-164	-4.39891e-163	-1.89679e-163	1.82756e-163	1.66245e-163	-4.3378e-164	-6.48333e-163	-1.10615e-163	-5.50516e-163	1.00177e-163	4.12732e-163	4.6182e-164	-1.02327e-162	-5.35637e-163	8.51151e-164	-3.18254e-163	-2.62573e-163	-4.8965e-163	-4.38588e-163	-5.82892e-163	1.77765e-163	-7.02048e-163	-5.13821e-163	-5.80565e-163	8.98352e-163	-1.30292e-163	0
-8.06673e-163	-1.25233e-162	5.22065e-164	2.86093e-164	-6.50888e-164	-4.39891e-163	-1.89679e-163	1.82756e-163	1.66245e-163	-4.3378e-164	-6.48333e-163	-1.10615e-163	-5.50516e-163	1.00177e-163	4.12732e-163	4.6182e-164	-1.02327e-162	-5.35637e-163	8.51151e-164	-3.18254e-163	-2.62573e-163	-4.8965e-163	-4.38588e-163	-5.82892e-163	1.77765e-163	-7.02048e-163	-5.13821e-163	-5.80565e-163	8.98352e-163	-1.30292e-163	0
-8.06673e-163	-1.25233e-162	5.22065e-164	2.86093e-164	-6.50888e-164	-4.39891e-163	-1.89679e-163	1.82756e-163	1.66245e-163	-4.3378e-164	-6.48333e-163	-1.10615e-163	-5.50516e-163	1.00177e-163	4.12732e-163	4.6182e-164	-1.02327e-162	-5.35637e-163	8.51151e-164	-3.18254e-163	-2.62573e-163	-4.8965e-163	-4.38588e-163	-5.82892e-163	1.77765e-163	-7.02048e-163	-5.13821e-163	-5.80565e-163	8.98352e-163	-1.30292e-163	0
-8.06673e-163	-1.25233e-162	5.22065e-164	2.86093e-164	-6.50888e-164	-4.39891e-163	-1.89679e-163	1.82756e-163	1.66245e-163	-4.3378e-164	-6.48333e-163	-1.10615e-163	-5.50516e-163	1.00177e-163	4.12732e-163	4.6182e-164	-1.02327e-162	-5.35637e-163	8.51151e-164	-3.18254e-163	-2.62573e-163	-4.8965e-163	-4.38588e-163	-5.82892e-163	1.77765e-163	-7.02048e-163	-5.13821e-163	-5.80565e-163	8.98352e-163	-1.30292e-163	0
-8.06673e-163	-1.25233e-162	5.22065e-164	2.86093e-164	-6.50888e-164	-4.39891e-163	-1.89679e-163	1.82756e-163	1.66245e-163	-4.3378e-164	-6.48333e-163	-1.10615e-163	-5.50516e-163	1.00177e-163	4.12732e-163	4.6182e-164	-1.02327e-162	-5.35637e-163	8.51151e-164	-3.18254e-163	-2.62573e-163	-4.8965e-163	-4.38588e-163	-5.82892e-163	1.77765e-163	-7.02048e-163	-5.13821e-163	-5.80565e-163	8.98352e-163	-1.30292e-163	0
-8.06673e-163	-1.25233e-162	5.22065e-164	2.86093e-164	-6.50888e-164	-4.39891e-163	-1.89679e-163	1.82756e-163	1.66245e-163	-4.3378e-164	-6.48333e-163	-1.10615e-163	-5.50516e-163	1.00177e-163	4.12732e-163	4.6182e-164	-1.02327e-162	-5.35637e-163	8.51151e-164	-3.18254e-163	-2.62573e-163	-4.8965e-163	-4.38588e-163	-5.82892e-163	1.77765e-163	-7.02048e-163	-5.13821e-163	-5.80565e-163	8.98352e-163	-1.30292e-163	0
-8.06673e-163	-1.25233e-162	5.22065e-164	2.86093e-164	-6.50888e-164	-4.39891e-163	-1.89679e-163	1.82756e-163	1.66245e-163	-4.3378e-164	-6.48333e-163	-1.10615e-163	-5.50516e-163	1.00177e-163	4.12732e-163	4.6182e-164	-1.02327e-162	-5.35637e-163	8.51151e-164	-3.18254e-163	-2.62573e-163	-4.8965e-163	-4.38588e-163	-5.82892e-163	1.77765e-163	-7.02048e-163	-5.13821e-163	-5.80565e-163	8.98352e-163	-1.30292e-163	0
-8.06673e-163	-1.25233e-162	5.22065e-164	2.86093e-164	-6.50888e-164	-4.39891e-163	-1.89679e-163	1.82756e-163	1.66245e-163	-4.3378e-164	-6.48333e-163	-1.10615e-163	-5.50516e-163	1.00177e-163	4.12732e-163	4.6182e-164	-1.02327e-162	-5.35637e-163	8.51151e-164	-3.18254e-163	-2.62573e-163	-4.8965e-163	-4.38588e-163	-5.82892e-163	1.77765e-163	-7.02048e-163	-5.13821e-163	-5.80565e-163	8.98352e-163	-1.30292e-163	0
-8.06673e-163	-1.25233e-162	5.22065e-164	2.86093e-164	-6.50888e-164	-4.39891e-163	-1.89679e-163	1.82756e-163	1.66245e-163	-4.3378e-164	-6.48333e-163	-1.10615e-163	-5.50516e-163	1.00177e-163	4.12732e-163	4.6182e-164	-1.02327e-162	-5.35637e-163	8.51151e-164	-3.18254e-163	-2.62573e-163	-4.8965e-163	-4.38588e-163	-5.82892e-163	1.77765e-163	-7.02048e-163	-5.13821e-163	-5.80565e-163	8.98352e-163	-1.30292e-163	0
-8.06673e-163	-1.25233e-162	5.22065e-164	2.86093e-164	-6.50888e-164	-4.39891e-163	-1.89679e-163	1.82756e-163	1.66245e-163	-4.3378e-164	-6.48333e-163	-1.10615e-163	-5.50516e-163	1.00177e-163	4.12732e-163	4.6182e-164	-1.02327e-162	-5.35637e-163	8.51151e-164	-3.18254e-163	-2.62573e-163	-4.8965e-163	-4.38588e-163	-5.82892e-163	1.77765e-163	-7.02048e-163	-5.13821e-163	-5.80565e-163	8.98352e-163	-1.30292e-163	0
-8.06673e-163	-1.25233e-162	5.22065e-164	2.86093e-164	-6.50888e-164	-4.39891e-163	-1.89679e-163	1.82756e-163	1.66245e-163	-4.3378e-164	-6.48333e-163	-1.10615e-163	-5.50516e-163	1.00177e-163	4.12732e-163	4.6182e-164	-1.02327e-162	-5.35637e-163	8.51151e-164	-3.18254e-163	-2.62573e-163	-4.8965e-163	-4.38588e-163	-5.82892e-163	1.77765e-163	-7.02048e-163	-5.13821e-163	-5.80565e-163	8.98352e-163	-1.30292e-163	0
-8.06673e-163	-1.25233e-162	5.22065e-164	2.86093e-164	-6.50888e-164	-4.39891e-163	-1.89679e-163	1.82756e-163	1.66245e-163	-4.3378e-164	-6.48333e-163	-1.10615e-163	-5.50516e-163	1.00177e-163	4.12732e-163	4.6182e-164	-1.02327e-162	-5.35637e-163	8.51151e-164	-3.18254e-163	-2.62573e-163	-4.8965e-163	-4.38588e-163	-5.82892e-163	1.77765e-163	-7.02048e-163	-5.13821e-163	-5.80565e-163	8.98352e-163	-1.30292e-163	0
-8.06673e-163	-1.25233e-162	5.22065e-164	2.86093e-164	-6.50888e-164	-4.39891e-163	-1.89679e-163	1.82756e-163	1.66245e-163	-4.3378e-164	-6.48333e-163	-1.10615e-163	-5.50516e-163	1.00177e-163	4.12732e-163	4.6182e-164	-1.02327e-162	-5.35637e-163	8.51151e-164	-3.18254e-163	-2.62573e-163	-4.8965e-163	-4.38588e-163	-5.82892e-163	1.77765e-163	-7.02048e-163	-5.13821e-163	-5.80565e-163	8.98352e-163	-1.30292e-163	0
-8.06673e-163	-1.25233e-162	5.22065e-164	2.86093e-164	-6.50888e-164	-4.39891e-163	-1.89679e-163	1.82756e-163	1.66245e-163	-4.3378e-164	-6.48333e-163	-1.10615e-163	-5.50516e-163	1.00177e-163	4.12732e-163	4.6182e-164	-1.02327e-162	-5.35637e-163	8.51151e-164	-3.18254e-163	-2.62573e-163	-4.8965e-163	-4.38588e-163	-5.82892e-163	1.77765e-163	-7.02048e-163	-5.13821e-163	-5.80565e-163	8.98352e-163	-1.30292e-163	0
-8.06673e-163	-1.25233e-162	5.22065e-164	2.86093e-164	-6.50888e-164	-4.39891e-163	-1.89679e-163	1.82756e-163	1.66245e-163	-4.3378e-164	-6.48333e-163	-1.10615e-163	-5.50516e-163	1.00177e-163	4.12732e-163	4.6182e-164	-1.02327e-162	-5.35637e-163	8.51151e-164	-3.18254e-163	-2.62573e-163	-4.8965e-163	-4.38588e-163	-5.82892e-163	1.77765e-163	-7.02048e-163	-5.13821e-163	-5.80565e-163	8.98352e-163	-1.30292e-163	0
-8.06673e-163	-1.25233e-162	5.22065e-164	2.86093e-164	-6.50888e-164	-4.39891e-163	-1.89679e-163	1.82756e-163	1.66245e-163	-4.3378e-164	-6.48333e-163	-1.10615e-163	-5.50516e-163	1.00177e-163	4.12732e-163	4.6182e-164	-1.02327e-162	-5.35637e-163	8.51151e-164	-3.18254e-163	-2.62573e-163	-4.8965e-163	-4.38588e-163	-5.82892e-163	1.77765e-163	-7.02048e-163	-5.13821e-163	-5.80565e-163	8.98352e-163	-1.30292e-163	0
-8.06673e-163	-1.25233e-162	5.22065e-164	2.86093e-164	-6.50888e-164	-4.39891e-163	-1.89679e-163	1.82756e-163	1.66245e-163	-4.3378e-164	-6.48333e-163	-1.10615e-163	-5.50516e-163	1.00177e-163	4.12732e-163	4.6182e-164	-1.02327e-162	-5.35637e-163	8.51151e-164	-3.18254e-163	-2.62573e-163	-4.8965e-163	-4.38588e-163	-5.82892e-163	1.77765e-163	-7.02048e-163	-5.13821e-163	-5.80565e-163	8.98352e-163	-1.30292e-163	0
-8.06673e-163	-1.25233e-162	5.22065e-164	2.86093e-164	-6.50888e-164	-4.39891e-163	-1.89679e-163	1.82756e-163	1.66245e-163	-4.3378e-164	-6.48333e-163	-1.10615e-163	-5.50516e-163	1.00177e-163	4.12732e-163	4.6182e-164	-1.02327e-162	-5.35637e-163	8.51151e-164	-3.18254e-163	-2.62573e-163	-4.8965e-163	-4.38588e-163	-5.82892e-163	1.77765e-163	-7.02048e-163	-5.13821e-163	-5.80565e-163	8.98352e-163	-1.30292e-163	0
-8.06673e-163	-1.25233e-162	5.22065e-164	2.86093e-164	-6.50888e-164	-4.39891e-163	-1.89679e-163	1.82756e-163	1.66245e-163	-4.3378e-164	-6.48333e-163	-1.10615e-163	-5.50516e-163	1.00177e-163	4.12732e-163	4.6182e-164	-1.02327e-162	-5.35637e-163	8.51151e-164	-3.18254e-163	-2.62573e-163	-4.8965e-163	-4.38588e-163	-5.82892e-163	1.77765e-163	-7.02048e-163	-5.13821e-163	-5.80565e-163	8.98352e-163	-1.30292e-163	0
-8.06673e-163	-1.25233e-162	5.22065e-164	2.86093e-164	-6.50888e-164	-4.39891e-163	-1.89679e-163	1.82756e-163	1.66245e-163	-4.3378e-164	-6.48333e-163	-1.10615e-163	-5.50516e-163	1.00177e-163	4.12732e-163	4.6182e-164	-1.02327e-162	-5.35637e-163	8.51151e-164	-3.18254e-163	-2.62573e-163	-4.8965e-163	-4.38588e-163	-5.82892e-163	1.77765e-163	-7.02048e-163	-5.13821e-163	-5.80565e-163	8.98352e-163	-1.30292e-163	0
-8.06673e-163	-1.25233e-162	5.22065e-164	2.86093e-164	-6.50888e-164	-4.39891e-163	-1.89679e-163	1.82756e-163	1.66245e-163	-4.3378e-164	-6.48333e-163	-1.10615e-163	-5.50516e-163	1.00177e-163	4.12732e-163	4.6182e-164	-1.02327e-162	-5.35637e-163	8.51151e-164	-3.18254e-163	-2.62573e-163	-4.8965e-163	-4.38588e-163	-5.82892e-163	1.77765e-163	-7.02048e-163	-5.13821e-163	-5.80565e-163	8.98352e-163	-1.30292e-163	0
-8.06673e-163	-1.25233e-162	5.22065e-164	2.86093e-164	-6.50888e-164	-4.39891e-163	-1.89679e-163	1.82756e-163	1.66245e-163	-4.3378e-164	-6.48333e-163	-1.10615e-163	-5.50516e-163	1.00177e-163	4.12732e-163	4.6182e-164	-1.02327e-162	-5.35637e-163	8.51151e-164	-3.18254e-163	-2.62573e-163	-4.8965e-163	-4.38588e-163	-5.82892e-163	1.77765e-163	-7.02048e-163	-5.13821e-163	-5.80565e-163	8.98352e-163	-1.30292e-163	0
-8.06673e-163	-1.25233e-162	5.22065e-164	2.86093e-164	-6.50888e-164	-4.39891e-163	-1.89679e-163	1.82756e-163	1.66245e-163	-4.3378e-164	-6.48333e-163	-1.10615e-163	-5.50516e-163	1.00177e-163	4.12732e-163	4.6182e-164	-1.02327e-162	-5.35637e-163	8.51151e-164	-3.18254e-163	-2.62573e-163	-4.8965e-163	-4.38588e-163	-5.82892e-163	1.77765e-163	-7.02048e-163	-5.13821e-163	-5.80565e-163	8.98352e-163	-1.30292e-163	0
-8.06673e-163	-1.25233e-162	5.22065e-164	2.86093e-164	-6.50888e-164	-4.39891e-163	-1.89679e-163	1.82756e-163	1.66245e-163	-4.3378e-164	-6.48333e-163	-1.10615e-163	-5.50516e-163	1.00177e-163	4.12732e-163	4.6182e-164	-1.02327e-162	-5.35637e-163	8.51151e-164	-3.18254e-163	-2.62573e-163	-4.8965e-163	-4.38588e-163	-5.82892e-163	1.77765e-163	-7.02048e-163	-5.13821e-163	-5.80565e-163	8.98352e-163	-1.30292e-163	0
-8.06673e-163	-1.25233e-162	5.22065e-164	2.86093e-164	-6.50888e-164	-4.39891e-163	-1.89679e-163	1.82756e-163	1.66245e-163	-4.3378e-164	-6.48333e-163	-1.10615e-163	-5.50516e-163	1.00177e-163	4.12732e-163	4.6182e-164	-1.02327e-162	-5.35637e-163	8.51151e-164	-3.18254e-163	-2.62573e-163	-4.8965e-163	-4.38588e-163	-5.82892e-163	1.77765e-163	-7.02048e-163	-5.13821e-163	-5.80565e-163	8.98352e-163	-1.30292e-163	0
-8.06673e-163	-1.25233e-162	5.22065e-164	2.86093e-164	-6.50888e-164	-4.39891e-163	-1.89679e-163	1.82756e-163	1.66245e-163	-4.3378e-164	-6.48333e-163	-1.10615e-163	-5.50516e-163	1.00177e-163	4.12732e-163	4.6182e-164	-1.02327e-162	-5.35637e-163	8.51151e-164	-3.18254e-163	-2.62573e-163	-4.8965e-163	-4.38588e-163	-5.82892e-163	1.77765e-163	-7.02048e-163	-5.13821e-163	-5.80565e-163	8.98352e-163	-1.30292e-163	0
-8.06673e-163	-1.25233e-162	5.22065e-164	2.86093e-164	-6.50888e-164	-4.39891e-163	-1.89679e-163	1.82756e-163	1.66245e-163	-4.3378e-164	-6.48333e-163	-1.10615e-163	-5.50516e-163	1.00177e-163	4.12732e-163	4.6182e-164	-1.02327e-162	-5.35637e-163	8.51151e-164	-3.18254e-163	-2.62573e-163	-4.8965e-163	-4.38588e-163	-5.82892e-163	1.77765e-163	-7.02048e-163	-5.13821e-163	-5.80565e-163	8.98352e-163	-1.30292e-163	0
-8.06673e-163	-1.25233e-162	5.22065e-164	2.86093e-164	-6.50888e-164	-4.39891e-163	-1.89679e-163	1.82756e-163	1.66245e-163	-4.3378e-164	-6.48333e-163	-1.10615e-163	-5.50516e-163	1.00177e-163	4.12732e-163	4.6182e-164	-1.02327e-162	-5.35637e-163	8.51151e-164	-3.18254e-163	-2.62573e-163	-4.8965e-163	-4.38588e-163	-5.82892e-163	1.77765e-163	-7.02048e-163	-5.13821e-163	-5.80565e-163	8.98352e-163	-1.30292e-163	0
-8.06673e-163	-1.25233e-162	5.22065e-164	2.86093e-164	-6.50888e-164	-4.39891e-163	-1.89679e-163	1.82756e-163	1.66245e-163	-4.3378e-164	-6.48333e-163	-1.10615e-163	-5.50516e-163	1.00177e-163	4.12732e-163	4.6182e-164	-1.02327e-162	-5.35637e-163	8.51151e-164	-3.18254e-163	-2.62573e-163	-4.8965e-163	-4.38588e-163	-5.82892e-163	1.77765e-163	-7.02048e-163	-5.13821e-163	-5.80565e-163	8.98352e-163	-1.30292e-163	0
-8.06673e-163	-1.25233e-162	5.22065e-164	2.86093e-164	-6.50888e-164	-4.39891e-163	-1.89679e-163	1.82756e-163	1.66245e-163	-4.3378e-164	-6.48333e-163	-1.10615e-163	-5.50516e-163	1.00177e-163	4.12732e-163	4.6182e-164	-1.02327e-162	-5.35637e-163	8.51151e-164	-3.18254e-163	-2.62573e-163	-4.8965e-163	-4.38588e-163	-5.82892e-163	1.77765e-163	-7.02048e-163	-5.13821e-163	-5.80565e-163	8.98352e-163	-1.30292e-163	0
-8.06673e-163	-1.25233e-162	5.22065e-164	2.86093e-164	-6.50888e-164	-4.39891e-163	-1.89679e-163	1.82756e-163	1.66245e-163	-4.3378e-164	-6.48333e-163	-1.10615e-163	-5.50516e-163	1.00177e-163	4.12732e-163	4.6182e-164	-1.02327e-162	-5.35637e-163	8.51151e-164	-3.18254e-163	-2.62573e-163	-4.8965e-163	-4.38588e-163	-5.82892e-163	1.77765e-163	-7.02048e-163	-5.13821e-163	-5.80565e-163	8.98352e-163	-1.30292e-163	0
-8.06673e-163	-1.25233e-162	5.22065e-164	2.86093e-164	-6.50888e-164	-4.39891e-163	-1.89679e-163	1.82756e-163	1.66245e-163	-4.3378e-164	-6.48333e-163	-1.10615e-163	-5.50516e-163	1.00177e-163	4.12732e-163	4.6182e-164	-1.02327e-162	-5.35637e-163	8.51151e-164	-3.18254e-163	-2.62573e-163	-4.8965e-163	-4.38588e-163	-5.82892e-163	1.77765e-163	-7.02048e-163	-5.13821e-163	-5.80565e-163	8.98352e-163	-1.30292e-163	0
-8.06673e-163	-1.25233e-162	5.22065e-164	2.86093e-164	-6.50888e-164	-4.39891e-163	-1.89679e-163	1.82756e-163	1.66245e-163	-4.3378e-164	-6.48333e-163	-1.10615e-163	-5.50516e-163	1.00177e-163	4.12732e-163	4.6182e-164	-1.02327e-162	-5.35637e-163	8.51151e-164	-3.18254e-163	-2.62573e-163	-4.8965e-163	-4.38588e-163	-5.82892e-163	1.77765e-163	-7.02048e-163	-5.13821e-163	-5.80565e-163	8.98352e-163	-1.30292e-163	0
-8.06673e-163	-1.25233e-162	5.22065e-164	2.86093e-164	-6.50888e-164	-4.39891e-163	-1.89679e-163	1.82756e-163	1.66245e-163	-4.3378e-164	-6.48333e-163	-1.10615e-163	-5.50516e-163	1.00177e-163	4.12732e-163	4.6182e-164	-1.02327e-162	-5.35637e-163	8.51151e-164	-3.18254e-163	-2.62573e-163	-4.8965e-163	-4.38588e-163	-5.82892e-163	1.77765e-163	-7.02048e-163	-5.13821e-163	-5.80565e-163	8.98352e-163	-1.30292e-163	0
-8.06673e-163	-1.25233e-162	5.22065e-164	2.86093e-164	-6.50888e-164	-4.39891e-163	-1.89679e-163	1.82756e-163	1.66245e-163	-4.3378e-164	-6.48333e-163	-1.10615e-163	-5.50516e-163	1.00177e-163	4.12732e-163	4.6182e-164	-1.02327e-162	-5.35637e-163	8.51151e-164	-3.18254e-163	-2.62573e-163	-4.8965e-163	-4.38588e-163	-5.82892e-163	1.77765e-163	-7.02048e-163	-5.13821e-163	-5.80565e-163	8.98352e-163	-1.30292e-163	0
-8.06673e-163	-1.25233e-162	5.22065e-164	2.86093e-164	-6.50888e-164	-4.39891e-163	-1.89679e-163	1.82756e-163	1.66245e-163	-4.3378e-164	-6.48333e-163	-1.10615e-163	-5.50516e-163	1.00177e-163	4.12732e-163	4.6182e-164	-1.02327e-162	-5.35637e-163	8.51151e-164	-3.18254e-163	-2.62573e-163	-4.8965e-163	-4.38588e-163	-5.82892e-163	1.77765e-163	-7.02048e-163	-5.13821e-163	-5.80565e-163	8.98352e-163	-1.30292e-163	0
-8.06673e-163	-1.25233e-162	5.22065e-164	2.86093e-164	-6.50888e-164	-4.39891e-163	-1.89679e-163	1.82756e-163	1.66245e-163	-4.3378e-164	-6.48333e-163	-1.10615e-163	-5.50516e-163	1.00177e-163	4.12732e-163	4.6182e-164	-1.02327e-162	-5.35637e-163	8.51151e-164	-3.18254e-163	-2.62573e-163	-4.8965e-163	-4.38588e-163	-5.82892e-163	1.77765e-163	-7.02048e-163	-5.13821e-163	-5.80565e-163	8.98352e-163	-1.30292e-163	0
-8.06673e-163	-1.25233e-162	5.22065e-164	2.86093e-164	-6.50888e-164	-4.39891e-163	-1.89679e-163	1.82756e-163	1.66245e-163	-4.3378e-164	-6.48333e-163	-1.10615e-163	-5.50516e-163	1.00177e-163	4.12732e-163	4.6182e-164	-1.02327e-162	-5.35637e-163	8.51151e-164	-3.18254e-163	-2.62573e-163	-4.8965e-163	-4.38588e-163	-5.82892e-163	1.77765e-163	-7.02048e-163	-5.13821e-163	-5.80565e-163	8.98352e-163	-1.30292e-163	0
-8.06673e-163	-1.25233e-162	5.22065e-164	2.86093e-164	-6.50888e-164	-4.39891e-163	-1.89679e-163	1.82756e-163	1.66245e-163	-4.3378e-164	-6.48333e-163	-1.10615e-163	-5.50516e-163	1.00177e-163	4.12732e-163	4.6182e-164	-1.02327e-162	-5.35637e-163	8.51151e-164	-3.18254e-163	-2.62573e-163	-4.8965e-163	-4.38588e-163	-5.82892e-163	1.77765e-163	-7.02048e-163	-5.13821e-163	-5.80565e-163	8.98352e-163	-1.30292e-163	0
-8.06673e-163	-1.25233e-162	5.22065e-164	2.86093e-164	-6.50888e-164	-4.39891e-163	-1.89679e-163	1.82756e-163	1.66245e-163	-4.3378e-164	-6.48333e-163	-1.10615e-163	-5.50516e-163	1.00177e-163	4.12732e-163	4.6182e-164	-1.02327e-162	-5.35637e-163	8.51151e-164	-3.18254e-163	-2.62573e-163	-4.8965e-163	-4.38588e-163	-5.82892e-163	1.77765e-163	-7.02048e-163	-5.13821e-163	-5.80565e-163	8.98352e-163	-1.30292e-163	0
-8.06673e-163	-1.25233e-162	5.22065e-164	2.86093e-164	-6.50888e-164	-4.39891e-163	-1.89679e-163	1.82756e-163	1.66245e-163	-4.3378e-164	-6.48333e-163	-1.10615e-163	-5.50516e-163	1.00177e-163	4.12732e-163	4.6182e-164	-1.02327e-162	-5.35637e-163	8.51151e-164	-3.18254e-163	-2.62573e-163	-4.8965e-163	-4.38588e-163	-5.82892e-163	1.77765e-163	-7.02048e-163	-5.13821e-163	-5.80565e-163	8.98352e-163	-1.30292e-163	0
-8.06673e-163	-1.25233e-162	5.22065e-164	2.86093e-164	-6.50888e-164	-4.39891e-163	-1.89679e-163	1.82756e-163	1.66245e-163	-4.3378e-164	-6.48333e-163	-1.10615e-163	-5.50516e-163	1.00177e-163	4.12732e-163	4.6182e-164	-1.02327e-162	-5.35637e-163	8.51151e-164	-3.18254e-163	-2.62573e-163	-4.8965e-163	-4.38588e-163	-5.82892e-163	1.77765e-163	-7.02048e-163	-5.13821e-163	-5.80565e-163	8.98352e-163	-1.30292e-163	0
-8.06673e-163	-1.25233e-162	5.22065e-164	2.86093e-164	-6.50888e-164	-4.39891e-163	-1.89679e-163	1.82756e-163	1.66245e-163	-4.3378e-164	-6.48333e-163	-1.10615e-163	-5.50516e-163	1.00177e-163	4.12732e-163	4.6182e-164	-1.02327e-162	-5.35637e-163	8.51151e-164	-3.18254e-163	-2.62573e-163	-4.8965e-163	-4.38588e-163	-5.82892e-163	1.77765e-163	-7.02048e-163	-5.13821e-163	-5.80565e-163	8.98352e-163	-1.30292e-163	0
-8.06673e-163	-1.25233e-162	5.22065e-164	2.86093e-164	-6.50888e-164	-4.39891e-163	-1.89679e-163	1.82756e-163	1.66245e-163	-4.3378e-164	-6.48333e-163	-1.10615e-163	-5.50516e-163	1.00177e-163	4.12732e-163	4.6182e-164	-1.02327e-162	-5.35637e-163	8.51151e-164	-3.18254e-163	-2.62573e-163	-4.8965e-163	-4.38588e-163	-5.82892e-163	1.77765e-163	-7.02048e-163	-5.13821e-163	-5.80565e-163	8.98352e-163	-1.30292e-163	0
-8.06673e-163	-1.25233e-162	5.22065e-164	2.86093e-164	-6.50888e-164	-4.39891e-163	-1.89679e-163	1.82756e-163	1.66245e-163	-4.3378e-164	-6.48333e-163	-1.10615e-163	-5.50516e-163	1.00177e-163	4.12732e-163	4.6182e-164	-1.02327e-162	-5.35637e-163	8.51151e-164	-3.18254e-163	-2.62573e-163	-4.8965e-163	-4.38588e-163	-5.82892e-163	1.77765e-163	-7.02048e-163	-5.13821e-163	-5.80565e-163	8.98352e-163	-1.30292e-163	0
-8.06673e-163	-1.25233e-162	5.22065e-164	2.86093e-164	-6.50888e-164	-4.39891e-163	-1.89679e-163	1.82756e-163	1.66245e-163	-4.3378e-164	-6.48333e-163	-1.10615e-163	-5.50516e-163	1.00177e-163	4.12732e-163	4.6182e-164	-1.02327e-162	-5.35637e-163	8.51151e-164	-3.18254e-163	-2.62573e-163	-4.8965e-163	-4.38588e-163	-5.82892e-163	1.77765e-163	-7.02048e-163	-5.13821e-163	-5.80565e-163	8.98352e-163	-1.30292e-163	0
-8.06673e-163	-1.25233e-162	5.22065e-164	2.86093e-164	-6.50888e-164	-4.39891e-163	-1.89679e-163	1.82756e-163	1.66245e-163	-4.3378e-164	-6.48333e-163	-1.10615e-163	-5.50516e-163	1.00177e-163	4.12732e-163	4.6182e-164	-1.02327e-162	-5.35637e-163	8.51151e-164	-3.18254e-163	-2.62573e-163	-4.8965e-163	-4.38588e-163	-5.82892e-163	1.77765e-163	-7.02048e-163	-5.13821e-163	-5.80565e-163	8.98352e-163	-1.30292e-163	0
-8.06673e-163	-1.25233e-162	5.22065e-164	2.86093e-164	-6.50888e-164	-4.39891e-163	-1.89679e-163	1.82756e-163	1.66245e-163	-4.3378e-164	-6.48333e-163	-1.10615e-163	-5.50516e-163	1.00177e-163	4.12732e-163	4.6182e-164	-1.02327e-162	-5.35637e-163	8.51151e-164	-3.18254e-163	-2.62573e-163	-4.8965e-163	-4.38588e-163	-5.82892e-163	1.77765e-163	-7.02048e-163	-5.13821e-163	-5.80565e-163	8.98352e-163	-1.30292e-163	0
-8.06673e-163	-1.25233e-162	5.22065e-164	2.86093e-164	-6.50888e-164	-4.39891e-163	-1.89679e-163	1.82756e-163	1.66245e-163	-4.3378e-164	-6.48333e-163	-1.10615e-163	-5.50516e-163	1.00177e-163	4.12732e-163	4.6182e-164	-1.02327e-162	-5.35637e-163	8.51151e-164	-3.18254e-163	-2.62573e-163	-4.8965e-163	-4.38588e-163	-5.82892e-163	1.77765e-163	-7.02048e-163	-5.13821e-163	-5.80565e-163	8.98352e-163	-1.30292e-163	0
-8.06673e-163	-1.25233e-162	5.22065e-164	2.86093e-164	-6.50888e-164	-4.39891e-163	-1.89679e-163	1.82756e-163	1.66245e-163	-4.3378e-164	-6.48333e-163	-1.10615e-163	-5.50516e-163	1.00177e-163	4.12732e-163	4.6182e-164	-1.02327e-162	-5.35637e-163	8.51151e-164	-3.18254e-163	-2.62573e-163	-4.8965e-163	-4.38588e-163	-5.82892e-163	1.77765e-163	-7.02048e-163	-5.13821e-163	-5.80565e-163	8.98352e-163	-1.30292e-163	0
-8.06673e-163	-1.25233e-162	5.22065e-164	2.86093e-164	-6.50888e-164	-4.39891e-163	-1.89679e-163	1.82756e-163	1.66245e-163	-4.3378e-164	-6.48333e-163	-1.10615e-163	-5.50516e-163	1.00177e-163	4.12732e-163	4.6182e-164	-1.02327e-162	-5.35637e-163	8.51151e-164	-3.18254e-163	-2.62573e-163	-4.8965e-163	-4.38588e-163	-5.82892e-163	1.77765e-163	-7.02048e-163	-5.13821e-163	-5.80565e-163	8.98352e-163	-1.30292e-163	0
-8.06673e-163	-1.25233e-162	5.22065e-164	2.86093e-164	-6.50888e-164	-4.39891e-163	-1.89679e-163	1.82756e-163	1.66245e-163	-4.3378e-164	-6.48333e-163	-1.10615e-163	-5.50516e-163	1.00177e-163	4.12732e-163	4.6182e-164	-1.02327e-162	-5.35637e-163	8.51151e-164	-3.18254e-163	-2.62573e-163	-4.8965e-163	-4.38588e-163	-5.82892e-163	1.77765e-163	-7.02048e-163	-5.13821e-163	-5.80565e-163	8.98352e-163	-1.30292e-163	0
-8.06673e-163	-1.25233e-162	5.22065e-164	2.86093e-164	-6.50888e-164	-4.39891e-163	-1.89679e-163	1.82756e-163	1.66245e-163	-4.3378e-164	-6.48333e-163	-1.10615e-163	-5.50516e-163	1.00177e-163	4.12732e-163	4.6182e-164	-1.02327e-162	-5.35637e-163	8.51151e-164	-3.18254e-163	-2.62573e-163	-4.8965e-163	-4.38588e-163	-5.82892e-163	1.77765e-163	-7.02048e-163	-5.13821e-163	-5.80565e-163	8.98352e-163	-1.30292e-163	0
-8.06673e-163	-1.25233e-162	5.22065e-164	2.86093e-164	-6.50888e-164	-4.39891e-163	-1.89679e-163	1.82756e-163	1.66245e-163	-4.3378e-164	-6.48333e-163	-1.10615e-163	-5.50516e-163	1.00177e-163	4.12732e-163	4.6182e-164	-1.02327e-162	-5.35637e-163	8.51151e-164	-3.18254e-163	-2.62573e-163	-4.8965e-163	-4.38588e-163	-5.82892e-163	1.77765e-163	-7.02048e-163	-5.13821e-163	-5.80565e-163	8.98352e-163	-1.30292e-163	0
-8.06673e-163	-1.25233e-162	5.22065e-164	2.86093e-164	-6.50888e-164	-4.39891e-163	-1.89679e-163	1.82756e-163	1.66245e-163	-4.3378e-164	-6.48333e-163	-1.10615e-163	-5.50516e-163	1.00177e-163	4.12732e-163	4.6182e-164	-1.02327e-162	-5.35637e-163	8.51151e-164	-3.18254e-163	-2.62573e-163	-4.8965e-163	-4.38588e-163	-5.82892e-163	1.77765e-163	-7.02048e-163	-5.13821e-163	-5.80565e-163	8.98352e-163	-1.30292e-163	0
-8.06673e-163	-1.25233e-162	5.22065e-164	2.86093e-164	-6.50888e-164	-4.39891e-163	-1.89679e-163	1.82756e-163	1.66245e-163	-4.3378e-164	-6.48333e-163	-1.10615e-163	-5.50516e-163	1.00177e-163	4.12732e-163	4.6182e-164	-1.02327e-162	-5.35637e-163	8.51151e-164	-3.18254e-163	-2.62573e-163	-4.8965e-163	-4.38588e-163	-5.82892e-163	1.77765e-163	-7.02048e-163	-5.13821e-163	-5.80565e-163	8.98352e-163	-1.30292e-163	0
-8.06673e-163	-1.25233e-162	5.22065e-164	2.86093e-164	-6.50888e-164	-4.39891e-163	-1.89679e-163	1.82756e-163	1.66245e-163	-4.3378e-164	-6.48333e-163	-1.10615e-163	-5.50516e-163	1.00177e-163	4.12732e-163	4.6182e-164	-1.02327e-162	-5.35637e-163	8.51151e-164	-3.18254e-163	-2.62573e-163	-4.8965e-163	-4.38588e-163	-5.82892e-163	1.77765e-163	-7.02048e-163	-5.13821e-163	-5.80565e-163	8.98352e-163	-1.30292e-163	0
-8.06673e-163	-1.25233e-162	5.22065e-164	2.86093e-164	-6.50888e-164	-4.39891e-163	-1.89679e-163	1.82756e-163	1.66245e-163	-4.3378e-164	-6.48333e-163	-1.10615e-163	-5.50516e-163	1.00177e-163	4.12732e-163	4.6182e-164	-1.02327e-162	-5.35637e-163	8.51151e-164	-3.18254e-163	-2.62573e-163	-4.8965e-163	-4.38588e-163	-5.82892e-163	1.77765e-163	-7.02048e-163	-5.13821e-163	-5.80565e-163	8.98352e-163	-1.30292e-163	0
-8.06673e-163	-1.25233e-162	5.22065e-164	2.86093e-164	-6.50888e-164	-4.39891e-163	-1.89679e-163	1.82756e-163	1.66245e-163	-4.3378e-164	-6.48333e-163	-1.10615e-163	-5.50516e-163	1.00177e-163	4.12732e-163	4.6182e-164	-1.02327e-162	-5.35637e-163	8.51151e-164	-3.18254e-163	-2.62573e-163	-4.8965e-163	-4.38588e-163	-5.82892e-163	1.77765e-163	-7.02048e-163	-5.13821e-163	-5.80565e-163	8.98352e-163	-1.30292e-163	0
-8.06673e-163	-1.25233e-162	5.22065e-164	2.86093e-164	-6.50888e-164	-4.39891e-163	-1.89679e-163	1.82756e-163	1.66245e-163	-4.3378e-164	-6.48333e-163	-1.10615e-163	-5.50516e-163	1.00177e-163	4.12732e-163	4.6182e-164	-1.02327e-162	-5.35637e-163	8.51151e-164	-3.18254e-163	-2.62573e-163	-4.8965e-163	-4.38588e-163	-5.82892e-163	1.77765e-163	-7.02048e-163	-5.13821e-163	-5.80565e-163	8.98352e-163	-1.30292e-163	0
-8.06673e-163	-1.25233e-162	5.22065e-164	2.86093e-164	-6.50888e-164	-4.39891e-163	-1.89679e-163	1.82756e-163	1.66245e-163	-4.3378e-164	-6.48333e-163	-1.10615e-163	-5.50516e-163	1.00177e-163	4.12732e-163	4.6182e-164	-1.02327e-162	-5.35637e-163	8.51151e-164	-3.18254e-163	-2.62573e-163	-4.8965e-163	-4.38588e-163	-5.82892e-163	1.77765e-163	-7.02048e-163	-5.13821e-163	-5.80565e-163	8.98352e-163	-1.30292e-163	0
-8.06673e-163	-1.25233e-162	5.22065e-164	2.86093e-164	-6.50888e-164	-4.39891e-163	-1.89679e-163	1.82756e-163	1.66245e-163	-4.3378e-164	-6.48333e-163	-1.10615e-163	-5.50516e-163	1.00177e-163	4.12732e-163	4.6182e-164	-1.02327e-162	-5.35637e-163	8.51151e-164	-3.18254e-163	-2.62573e-163	-4.8965e-163	-4.38588e-163	-5.82892e-163	1.77765e-163	-7.02048e-163	-5.13821e-163	-5.80565e-163	8.98352e-163	-1.30292e-163	0
-8.06673e-163	-1.25233e-162	5.22065e-164	2.86093e-164	-6.50888e-164	-4.39891e-163	-1.89679e-163	1.82756e-163	1.66245e-163	-4.3378e-164	-6.48333e-163	-1.10615e-163	-5.50516e-163	1.00177e-163	4.12732e-163	4.6182e-164	-1.02327e-162	-5.35637e-163	8.51151e-164	-3.18254e-163	-2.62573e-163	-4.8965e-163	-4.38588e-163	-5.82892e-163	1.77765e-163	-7.02048e-163	-5.13821e-163	-5.80565e-163	8.98352e-163	-1.30292e-163	0
-8.06673e-163	-1.25233e-162	5.22065e-164	2.86093e-164	-6.50888e-164	-4.39891e-163	-1.89679e-163	1.82756e-163	1.66245e-163	-4.3378e-164	-6.48333e-163	-1.10615e-163	-5.50516e-163	1.00177e-163	4.12732e-163	4.6182e-164	-1.02327e-162	-5.35637e-163	8.51151e-164	-3.18254e-163	-2.62573e-163	-4.8965e-163	-4.38588e-163	-5.82892e-163	1.77765e-163	-7.02048e-163	-5.13821e-163	-5.80565e-163	8.98352e-163	-1.30292e-163	0
-8.06673e-163	-1.25233e-162	5.22065e-164	2.86093e-164	-6.50888e-164	-4.39891e-163	-1.89679e-163	1.82756e-163	1.66245e-163	-4.3378e-164	-6.48333e-163	-1.10615e-163	-5.50516e-163	1.00177e-163	4.12732e-163	4.6182e-164	-1.02327e-162	-5.35637e-163	8.51151e-164	-3.18254e-163	-2.62573e-163	-4.8965e-163	-4.38588e-163	-5.82892e-163	1.77765e-163	-7.02048e-163	-5.13821e-163	-5.80565e-163	8.98352e-163	-1.30292e-163	0
-8.06673e-163	-1.25233e-162	5.22065e-164	2.86093e-164	-6.50888e-164	-4.39891e-163	-1.89679e-163	1.82756e-163	1.66245e-163	-4.3378e-164	-6.48333e-163	-1.10615e-163	-5.50516e-163	1.00177e-163	4.12732e-163	4.6182e-164	-1.02327e-162	-5.35637e-163	8.51151e-164	-3.18254e-163	-2.62573e-163	-4.8965e-163	-4.38588e-163	-5.82892e-163	1.77765e-163	-7.02048e-163	-5.13821e-163	-5.80565e-163	8.98352e-163	-1.30292e-163	0
-8.06673e-163	-1.25233e-162	5.22065e-164	2.86093e-164	-6.50888e-164	-4.39891e-163	-1.89679e-163	1.82756e-163	1.66245e-163	-4.3378e-164	-6.48333e-163	-1.10615e-163	-5.50516e-163	1.00177e-163	4.12732e-163	4.6182e-164	-1.02327e-162	-5.35637e-163	8.51151e-164	-3.18254e-163	-2.62573e-163	-4.8965e-163	-4.38588e-163	-5.82892e-163	1.77765e-163	-7.02048e-163	-5.13821e-163	-5.80565e-163	8.98352e-163	-1.30292e-163	0
-8.06673e-163	-1.25233e-162	5.22065e-164	2.86093e-164	-6.50888e-164	-4.39891e-163	-1.89679e-163	1.82756e-163	1.66245e-163	-4.3378e-164	-6.48333e-163	-1.10615e-163	-5.50516e-163	1.00177e-163	4.12732e-163	4.6182e-164	-1.02327e-162	-5.35637e-163	8.51151e-164	-3.18254e-163	-2.62573e-163	-4.8965e-163	-4.38588e-163	-5.82892e-163	1.77765e-163	-7.02048e-163	-5.13821e-163	-5.80565e-163	8.98352e-163	-1.30292e-163	0
-8.06673e-163	-1.25233e-162	5.22065e-164	2.86093e-164	-6.50888e-164	-4.39891e-163	-1.89679e-163	1.82756e-163	1.66245e-163	-4.3378e-164	-6.48333e-163	-1.10615e-163	-5.50516e-163	1.00177e-163	4.12732e-163	4.6182e-164	-1.02327e-162	-5.35637e-163	8.51151e-164	-3.18254e-163	-2.62573e-163	-4.8965e-163	-4.38588e-163	-5.82892e-163	1.77765e-163	-7.02048e-163	-5.13821e-163	-5.80565e-163	8.98352e-163	-1.30292e-163	0
-8.06673e-163	-1.25233e-162	5.22065e-164	2.86093e-164	-6.50888e-164	-4.39891e-163	-1.89679e-163	1.82756e-163	1.66245e-163	-4.3378e-164	-6.48333e-163	-1.10615e-163	-5.50516e-163	1.00177e-163	4.12732e-163	4.6182e-164	-1.02327e-162	-5.35637e-163	8.51151e-164	-3.18254e-163	-2.62573e-163	-4.8965e-163	-4.38588e-163	-5.82892e-163	1.77765e-163	-7.02048e-163	-5.13821e-163	-5.80565e-163	8.98352e-163	-1.30292e-163	0
-8.06673e-163	-1.25233e-162	5.22065e-164	2.86093e-164	-6.50888e-164	-4.39891e-163	-1.89679e-163	1.82756e-163	1.66245e-163	-4.3378e-164	-6.48333e-163	-1.10615e-163	-5.50516e-163	1.00177e-163	4.12732e-163	4.6182e-164	-1.02327e-162	-5.35637e-163	8.51151e-164	-3.18254e-163	-2.62573e-163	-4.8965e-163	-4.38588e-163	-5.82892e-163	1.77765e-163	-7.02048e-163	-5.13821e-163	-5.80565e-163	8.98352e-163	-1.30292e-163	0
-8.06673e-163	-1.25233e-162	5.22065e-164	2.86093e-164	-6.50888e-164	-4.39891e-163	-1.89679e-163	1.82756e-163	1.66245e-163	-4.3378e-164	-6.48333e-163	-1.10615e-163	-5.50516e-163	1.00177e-163	4.12732e-163	4.6182e-164	-1.02327e-162	-5.35637e-163	8.51151e-164	-3.18254e-163	-2.62573e-163	-4.8965e-163	-4.38588e-163	-5.82892e-163	1.77765e-163	-7.02048e-163	-5.13821e-163	-5.80565e-163	8.98352e-163	-1.30292e-163	0
-8.06673e-163	-1.25233e-162	5.22065e-164	2.86093e-164	-6.50888e-164	-4.39891e-163	-1.89679e-163	1.82756e-163	1.66245e-163	-4.3378e-164	-6.48333e-163	-1.10615e-163	-5.50516e-163	1.00177e-163	4.12732e-163	4.6182e-164	-1.02327e-162	-5.35637e-163	8.51151e-164	-3.18254e-163	-2.62573e-163	-4.8965e-163	-4.38588e-163	-5.82892e-163	1.77765e-163	-7.02048e-163	-5.13821e-163	-5.80565e-163	8.98352e-163	-1.30292e-163	0
-8.06673e-163	-1.25233e-162	5.22065e-164	2.86093e-164	-6.50888e-164	-4.39891e-163	-1.89679e-163	1.82756e-163	1.66245e-163	-4.3378e-164	-6.48333e-163	-1.10615e-163	-5.50516e-163	1.00177e-163	4.12732e-163	4.6182e-164	-1.02327e-162	-5.35637e-163	8.51151e-164	-3.18254e-163	-2.62573e-163	-4.8965e-163	-4.38588e-163	-5.82892e-163	1.77765e-163	-7.02048e-163	-5.13821e-163	-5.80565e-163	8.98352e-163	-1.30292e-163	0
-8.06673e-163	-1.25233e-162	5.22065e-164	2.86093e-164	-6.50888e-164	-4.39891e-163	-1.89679e-163	1.82756e-163	1.66245e-163	-4.3378e-164	-6.48333e-163	-1.10615e-163	-5.50516e-163	1.00177e-163	4.12732e-163	4.6182e-164	-1.02327e-162	-5.35637e-163	8.51151e-164	-3.18254e-163	-2.62573e-163	-4.8965e-163	-4.38588e-163	-5.82892e-163	1.77765e-163	-7.02048e-163	-5.13821e-163	-5.80565e-163	8.98352e-163	-1.30292e-163	0
-8.06673e-163	-1.25233e-162	5.22065e-164	2.86093e-164	-6.50888e-164	-4.39891e-163	-1.89679e-163	1.82756e-163	1.66245e-163	-4.3378e-164	-6.48333e-163	-1.10615e-163	-5.50516e-163	1.00177e-163	4.12732e-163	4.6182e-164	-1.02327e-162	-5.35637e-163	8.51151e-164	-3.18254e-163	-2.62573e-163	-4.8965e-163	-4.38588e-163	-5.82892e-163	1.77765e-163	-7.02048e-163	-5.13821e-163	-5.80565e-163	8.98352e-163	-1.30292e-163	0
-8.06673e-163	-1.25233e-162	5.22065e-164	2.86093e-164	-6.50888e-164	-4.39891e-163	-1.89679e-163	1.82756e-163	1.66245e-163	-4.3378e-164	-6.48333e-163	-1.10615e-163	-5.50516e-163	1.00177e-163	4.12732e-163	4.6182e-164	-1.02327e-162	-5.35637e-163	8.51151e-164	-3.18254e-163	-2.62573e-163	-4.8965e-163	-4.38588e-163	-5.82892e-163	1.77765e-163	-7.02048e-163	-5.13821e-163	-5.80565e-163	8.98352e-163	-1.30292e-163	0
-8.06673e-163	-1.25233e-162	5.22065e-164	2.86093e-164	-6.50888e-164	-4.39891e-163	-1.89679e-163	1.82756e-163	1.66245e-163	-4.3378e-164	-6.48333e-163	-1.10615e-163	-5.50516e-163	1.00177e-163	4.12732e-163	4.6182e-164	-1.02327e-162	-5.35637e-163	8.51151e-164	-3.18254e-163	-2.62573e-163	-4.8965e-163	-4.38588e-163	-5.82892e-163	1.77765e-163	-7.02048e-163	-5.13821e-163	-5.80565e-163	8.98352e-163	-1.30292e-163	0
-8.06673e-163	-1.25233e-162	5.22065e-164	2.86093e-164	-6.50888e-164	-4.39891e-163	-1.89679e-163	1.82756e-163	1.66245e-163	-4.3378e-164	-6.48333e-163	-1.10615e-163	-5.50516e-163	1.00177e-163	4.12732e-163	4.6182e-164	-1.02327e-162	-5.35637e-163	8.51151e-164	-3.18254e-163	-2.62573e-163	-4.8965e-163	-4.38588e-163	-5.82892e-163	1.77765e-163	-7.02048e-163	-5.13821e-163	-5.80565e-163	8.98352e-163	-1.30292e-163	0
-8.06673e-163	-1.25233e-162	5.22065e-164	2.86093e-164	-6.50888e-164	-4.39891e-163	-1.89679e-163	1.82756e-163	1.66245e-163	-4.3378e-164	-6.48333e-163	-1.10615e-163	-5.50516e-163	1.00177e-163	4.12732e-163	4.6182e-164	-1.02327e-162	-5.35637e-163	8.51151e-164	-3.18254e-163	-2.62573e-163	-4.8965e-163	-4.38588e-163	-5.82892e-163	1.77765e-163	-7.02048e-163	-5.13821e-163	-5.80565e-163	8.98352e-163	-1.30292e-163	0
-8.06673e-163	-1.25233e-162	5.22065e-164	2.86093e-164	-6.50888e-164	-4.39891e-163	-1.89679e-163	1.82756e-163	1.66245e-163	-4.3378e-164	-6.48333e-163	-1.10615e-163	-5.50516e-163	1.00177e-163	4.12732e-163	4.6182e-164	-1.02327e-162	-5.35637e-163	8.51151e-164	-3.18254e-163	-2.62573e-163	-4.8965e-163	-4.38588e-163	-5.82892e-163	1.77765e-163	-7.02048e-163	-5.13821e-163	-5.80565e-163	8.98352e-163	-1.30292e-163	0
-8.06673e-163	-1.25233e-162	5.22065e-164	2.86093e-164	-6.50888e-164	-4.39891e-163	-1.89679e-163	1.82756e-163	1.66245e-163	-4.3378e-164	-6.48333e-163	-1.10615e-163	-5.50516e-163	1.00177e-163	4.12732e-163	4.6182e-164	-1.02327e-162	-5.35637e-163	8.51151e-164	-3.18254e-163	-2.62573e-163	-4.8965e-163	-4.38588e-163	-5.82892e-163	1.77765e-163	-7.02048e-163	-5.13821e-163	-5.80565e-163	8.98352e-163	-1.30292e-163	0
-8.06673e-163	-1.25233e-162	5.22065e-164	2.86093e-164	-6.50888e-164	-4.39891e-163	-1.89679e-163	1.82756e-163	1.66245e-163	-4.3378e-164	-6.48333e-163	-1.10615e-163	-5.50516e-163	1.00177e-163	4.12732e-163	4.6182e-164	-1.02327e-162	-5.35637e-163	8.51151e-164	-3.18254e-163	-2.62573e-163	-4.8965e-163	-4.38588e-163	-5.82892e-163	1.77765e-163	-7.02048e-163	-5.13821e-163	-5.80565e-163	8.98352e-163	-1.30292e-163	0
-8.06673e-163	-1.25233e-162	5.22065e-164	2.86093e-164	-6.50888e-164	-4.39891e-163	-1.89679e-163	1.82756e-163	1.66245e-163	-4.3378e-164	-6.48333e-163	-1.10615e-163	-5.50516e-163	1.00177e-163	4.12732e-163	4.6182e-164	-1.02327e-162	-5.35637e-163	8.51151e-164	-3.18254e-163	-2.62573e-163	-4.8965e-163	-4.38588e-163	-5.82892e-163	1.77765e-163	-7.02048e-163	-5.13821e-163	-5.80565e-163	8.98352e-163	-1.30292e-163	0
-8.06673e-163	-1.25233e-162	5.22065e-164	2.86093e-164	-6.50888e-164	-4.39891e-163	-1.89679e-163	1.82756e-163	1.66245e-163	-4.3378e-164	-6.48333e-163	-1.10615e-163	-5.50516e-163	1.00177e-163	4.12732e-163	4.6182e-164	-1.02327e-162	-5.35637e-163	8.51151e-164	-3.18254e-163	-2.62573e-163	-4.8965e-163	-4.38588e-163	-5.82892e-163	1.77765e-163	-7.02048e-163	-5.13821e-163	-5.80565e-163	8.98352e-163	-1.30292e-163	0
-8.06673e-163	-1.25233e-162	5.22065e-164	2.86093e-164	-6.50888e-164	-4.39891e-163	-1.89679e-163	1.82756e-163	1.66245e-163	-4.3378e-164	-6.48333e-163	-1.10615e-163	-5.50516e-163	1.00177e-163	4.12732e-163	4.6182e-164	-1.02327e-162	-5.35637e-163	8.51151e-164	-3.18254e-163	-2.62573e-163	-4.8965e-163	-4.38588e-163	-5.82892e-163	1.77765e-163	-7.02048e-163	-5.13821e-163	-5.80565e-163	8.98352e-163	-1.30292e-163	0
-8.06673e-163	-1.25233e-162	5.22065e-164	2.86093e-164	-6.50888e-164	-4.39891e-163	-1.89679e-163	1.82756e-163	1.66245e-163	-4.3378e-164	-6.48333e-163	-1.10615e-163	-5.50516e-163	1.00177e-163	4.12732e-163	4.6182e-164	-1.02327e-162	-5.35637e-163	8.51151e-164	-3.18254e-163	-2.62573e-163	-4.8965e-163	-4.38588e-163	-5.82892e-163	1.77765e-163	-7.02048e-163	-5.13821e-163	-5.80565e-163	8.98352e-163	-1.30292e-163	0
-8.06673e-163	-1.25233e-162	5.22065e-164	2.86093e-164	-6.50888e-164	-4.39891e-163	-1.89679e-163	1.82756e-163	1.66245e-163	-4.3378e-164	-6.48333e-163	-1.10615e-163	-5.50516e-163	1.00177e-163	4.12732e-163	4.6182e-164	-1.02327e-162	-5.35637e-163	8.51151e-164	-3.18254e-163	-2.62573e-163	-4.8965e-163	-4.38588e-163	-5.82892e-163	1.77765e-163	-7.02048e-163	-5.13821e-163	-5.80565e-163	8.98352e-163	-1.30292e-163	0
-8.06673e-163	-1.25233e-162	5.22065e-164	2.86093e-164	-6.50888e-164	-4.39891e-163	-1.89679e-163	1.82756e-163	1.66245e-163	-4.3378e-164	-6.48333e-163	-1.10615e-163	-5.50516e-163	1.00177e-163	4.12732e-163	4.6182e-164	-1.02327e-162	-5.35637e-163	8.51151e-164	-3.18254e-163	-2.62573e-163	-4.8965e-163	-4.38588e-163	-5.82892e-163	1.77765e-163	-7.02048e-163	-5.13821e-163	-5.80565e-163	8.98352e-163	-1.30292e-163	0
-8.06673e-163	-1.25233e-162	5.22065e-164	2.86093e-164	-6.50888e-164	-4.39891e-163	-1.89679e-163	1.82756e-163	1.66245e-163	-4.3378e-164	-6.48333e-163	-1.10615e-163	-5.50516e-163	1.00177e-163	4.12732e-163	4.6182e-164	-1.02327e-162	-5.35637e-163	8.51151e-164	-3.18254e-163	-2.62573e-163	-4.8965e-163	-4.38588e-163	-5.82892e-163	1.77765e-163	-7.02048e-163	-5.13821e-163	-5.80565e-163	8.98352e-163	-1.30292e-163	0
-8.06673e-163	-1.25233e-162	5.22065e-164	2.86093e-164	-6.50888e-164	-4.39891e-163	-1.89679e-163	1.82756e-163	1.66245e-163	-4.3378e-164	-6.48333e-163	-1.10615e-163	-5.50516e-163	1.00177e-163	4.12732e-163	4.6182e-164	-1.02327e-162	-5.35637e-163	8.51151e-164	-3.18254e-163	-2.62573e-163	-4.8965e-163	-4.38588e-163	-5.82892e-163	1.77765e-163	-7.02048e-163	-5.13821e-163	-5.80565e-163	8.98352e-163	-1.30292e-163	0
-8.06673e-163	-1.25233e-162	5.22065e-164	2.86093e-164	-6.50888e-164	-4.39891e-163	-1.89679e-163	1.82756e-163	1.66245e-163	-4.3378e-164	-6.48333e-163	-1.10615e-163	-5.50516e-163	1.00177e-163	4.12732e-163	4.6182e-164	-1.02327e-162	-5.35637e-163	8.51151e-164	-3.18254e-163	-2.62573e-163	-4.8965e-163	-4.38588e-163	-5.82892e-163	1.77765e-163	-7.02048e-163	-5.13821e-163	-5.80565e-163	8.98352e-163	-1.30292e-163	0
-8.06673e-163	-1.25233e-162	5.22065e-164	2.86093e-164	-6.50888e-164	-4.39891e-163	-1.89679e-163	1.82756e-163	1.66245e-163	-4.3378e-164	-6.48333e-163	-1.10615e-163	-5.50516e-163	1.00177e-163	4.12732e-163	4.6182e-164	-1.02327e-162	-5.35637e-163	8.51151e-164	-3.18254e-163	-2.62573e-163	-4.8965e-163	-4.38588e-163	-5.82892e-163	1.77765e-163	-7.02048e-163	-5.13821e-163	-5.80565e-163	8.98352e-163	-1.30292e-163	0
-8.06673e-163	-1.25233e-162	5.22065e-164	2.86093e-164	-6.50888e-164	-4.39891e-163	-1.89679e-163	1.82756e-163	1.66245e-163	-4.3378e-164	-6.48333e-163	-1.10615e-163	-5.50516e-163	1.00177e-163	4.12732e-163	4.6182e-164	-1.02327e-162	-5.35637e-163	8.51151e-164	-3.18254e-163	-2.62573e-163	-4.8965e-163	-4.38588e-163	-5.82892e-163	1.77765e-163	-7.02048e-163	-5.13821e-163	-5.80565e-163	8.98352e-163	-1.30292e-163	0
-8.06673e-163	-1.25233e-162	5.22065e-164	2.86093e-164	-6.50888e-164	-4.39891e-163	-1.89679e-163	1.82756e-163	1.66245e-163	-4.3378e-164	-6.48333e-163	-1.10615e-163	-5.50516e-163	1.00177e-163	4.12732e-163	4.6182e-164	-1.02327e-162	-5.35637e-163	8.51151e-164	-3.18254e-163	-2.62573e-163	-4.8965e-163	-4.38588e-163	-5.82892e-163	1.77765e-163	-7.02048e-163	-5.13821e-163	-5.80565e-163	8.98352e-163	-1.30292e-163	0
-8.06673e-163	-1.25233e-162	5.22065e-164	2.86093e-164	-6.50888e-164	-4.39891e-163	-1.89679e-163	1.82756e-163	1.66245e-163	-4.3378e-164	-6.48333e-163	-1.10615e-163	-5.50516e-163	1.00177e-163	4.12732e-163	4.6182e-164	-1.02327e-162	-5.35637e-163	8.51151e-164	-3.18254e-163	-2.62573e-163	-4.8965e-163	-4.38588e-163	-5.82892e-163	1.77765e-163	-7.02048e-163	-5.13821e-163	-5.80565e-163	8.98352e-163	-1.30292e-163	0
-8.06673e-163	-1.25233e-162	5.22065e-164	2.86093e-164	-6.50888e-164	-4.39891e-163	-1.89679e-163	1.82756e-163	1.66245e-163	-4.3378e-164	-6.48333e-163	-1.10615e-163	-5.50516e-163	1.00177e-163	4.12732e-163	4.6182e-164	-1.02327e-162	-5.35637e-163	8.51151e-164	-3.18254e-163	-2.62573e-163	-4.8965e-163	-4.38588e-163	-5.82892e-163	1.77765e-163	-7.02048e-163	-5.13821e-163	-5.80565e-163	8.98352e-163	-1.30292e-163	0
-8.06673e-163	-1.25233e-162	5.22065e-164	2.86093e-164	-6.50888e-164	-4.39891e-163	-1.89679e-163	1.82756e-163	1.66245e-163	-4.3378e-164	-6.48333e-163	-1.10615e-163	-5.50516e-163	1.00177e-163	4.12732e-163	4.6182e-164	-1.02327e-162	-5.35637e-163	8.51151e-164	-3.18254e-163	-2.62573e-163	-4.8965e-163	-4.38588e-163	-5.82892e-163	1.77765e-163	-7.02048e-163	-5.13821e-163	-5.80565e-163	8.98352e-163	-1.30292e-163	0
-8.06673e-163	-1.25233e-162	5.22065e-164	2.86093e-164	-6.50888e-164	-4.39891e-163	-1.89679e-163	1.82756e-163	1.66245e-163	-4.3378e-164	-6.48333e-163	-1.10615e-163	-5.50516e-163	1.00177e-163	4.12732e-163	4.6182e-164	-1.02327e-162	-5.35637e-163	8.51151e-164	-3.18254e-163	-2.62573e-163	-4.8965e-163	-4.38588e-163	-5.82892e-163	1.77765e-163	-7.02048e-163	-5.13821e-163	-5.80565e-163	8.98352e-163	-1.30292e-163	0
-8.06673e-163	-1.25233e-162	5.22065e-164	2.86093e-164	-6.50888e-164	-4.39891e-163	-1.89679e-163	1.82756e-163	1.66245e-163	-4.3378e-164	-6.48333e-163	-1.10615e-163	-5.50516e-163	1.00177e-163	4.12732e-163	4.6182e-164	-1.02327e-162	-5.35637e-163	8.51151e-164	-3.18254e-163	-2.62573e-163	-4.8965e-163	-4.38588e-163	-5.82892e-163	1.77765e-163	-7.02048e-163	-5.13821e-163	-5.80565e-163	8.98352e-163	-1.30292e-163	0
-8.06673e-163	-1.25233e-162	5.22065e-164	2.86093e-164	-6.50888e-164	-4.39891e-163	-1.89679e-163	1.82756e-163	1.66245e-163	-4.3378e-164	-6.48333e-163	-1.10615e-163	-5.50516e-163	1.00177e-163	4.12732e-163	4.6182e-164	-1.02327e-162	-5.35637e-163	8.51151e-164	-3.18254e-163	-2.62573e-163	-4.8965e-163	-4.38588e-163	-5.82892e-163	1.77765e-163	-7.02048e-163	-5.13821e-163	-5.80565e-163	8.98352e-163	-1.30292e-163	0
-8.06673e-163	-1.25233e-162	5.22065e-164	2.86093e-164	-6.50888e-164	-4.39891e-163	-1.89679e-163	1.82756e-163	1.66245e-163	-4.3378e-164	-6.48333e-163	-1.10615e-163	-5.50516e-163	1.00177e-163	4.12732e-163	4.6182e-164	-1.02327e-162	-5.35637e-163	8.51151e-164	-3.18254e-163	-2.62573e-163	-4.8965e-163	-4.38588e-163	-5.82892e-163	1.77765e-163	-7.02048e-163	-5.13821e-163	-5.80565e-163	8.98352e-163	-1.30292e-163	0
-8.06673e-163	-1.25233e-162	5.22065e-164	2.86093e-164	-6.50888e-164	-4.39891e-163	-1.89679e-163	1.82756e-163	1.66245e-163	-4.3378e-164	-6.48333e-163	-1.10615e-163	-5.50516e-163	1.00177e-163	4.12732e-163	4.6182e-164	-1.02327e-162	-5.35637e-163	8.51151e-164	-3.18254e-163	-2.62573e-163	-4.8965e-163	-4.38588e-163	-5.82892e-163	1.77765e-163	-7.02048e-163	-5.13821e-163	-5.80565e-163	8.98352e-163	-1.30292e-163	0
-8.06673e-163	-1.25233e-162	5.22065e-164	2.86093e-164	-6.50888e-164	-4.39891e-163	-1.89679e-163	1.82756e-163	1.66245e-163	-4.3378e-164	-6.48333e-163	-1.10615e-163	-5.50516e-163	1.00177e-163	4.12732e-163	4.6182e-164	-1.02327e-162	-5.35637e-163	8.51151e-164	-3.18254e-163	-2.62573e-163	-4.8965e-163	-4.38588e-163	-5.82892e-163	1.77765e-163	-7.02048e-163	-5.13821e-163	-5.80565e-163	8.98352e-163	-1.30292e-163	0
-8.06673e-163	-1.25233e-162	5.22065e-164	2.86093e-164	-6.50888e-164	-4.39891e-163	-1.89679e-163	1.82756e-163	1.66245e-163	-4.3378e-164	-6.48333e-163	-1.10615e-163	-5.50516e-163	1.00177e-163	4.12732e-163	4.6182e-164	-1.02327e-162	-5.35637e-163	8.51151e-164	-3.18254e-163	-2.62573e-163	-4.8965e-163	-4.38588e-163	-5.82892e-163	1.77765e-163	-7.02048e-163	-5.13821e-163	-5.80565e-163	8.98352e-163	-1.30292e-163	0
-8.06673e-163	-1.25233e-162	5.22065e-164	2.86093e-164	-6.50888e-164	-4.39891e-163	-1.89679e-163	1.82756e-163	1.66245e-163	-4.3378e-164	-6.48333e-163	-1.10615e-163	-5.50516e-163	1.00177e-163	4.12732e-163	4.6182e-164	-1.02327e-162	-5.35637e-163	8.51151e-164	-3.18254e-163	-2.62573e-163	-4.8965e-163	-4.38588e-163	-5.82892e-163	1.77765e-163	-7.02048e-163	-5.13821e-163	-5.80565e-163	8.98352e-163	-1.30292e-163	0
-8.06673e-163	-1.25233e-162	5.22065e-164	2.86093e-164	-6.50888e-164	-4.39891e-163	-1.89679e-163	1.82756e-163	1.66245e-163	-4.3378e-164	-6.48333e-163	-1.10615e-163	-5.50516e-163	1.00177e-163	4.12732e-163	4.6182e-164	-1.02327e-162	-5.35637e-163	8.51151e-164	-3.18254e-163	-2.62573e-163	-4.8965e-163	-4.38588e-163	-5.82892e-163	1.77765e-163	-7.02048e-163	-5.13821e-163	-5.80565e-163	8.98352e-163	-1.30292e-163	0
-8.06673e-163	-1.25233e-162	5.22065e-164	2.86093e-164	-6.50888e-164	-4.39891e-163	-1.89679e-163	1.82756e-163	1.66245e-163	-4.3378e-164	-6.48333e-163	-1.10615e-163	-5.50516e-163	1.00177e-163	4.12732e-163	4.6182e-164	-1.02327e-162	-5.35637e-163	8.51151e-164	-3.18254e-163	-2.62573e-163	-4.8965e-163	-4.38588e-163	-5.82892e-163	1.77765e-163	-7.02048e-163	-5.13821e-163	-5.80565e-163	8.98352e-163	-1.30292e-163	0
-8.06673e-163	-1.25233e-162	5.22065e-164	2.86093e-164	-6.50888e-164	-4.39891e-163	-1.89679e-163	1.82756e-163	1.66245e-163	-4.3378e-164	-6.48333e-163	-1.10615e-163	-5.50516e-163	1.00177e-163	4.12732e-163	4.6182e-164	-1.02327e-162	-5.35637e-163	8.51151e-164	-3.18254e-163	-2.62573e-163	-4.8965e-163	-4.38588e-163	-5.82892e-163	1.77765e-163	-7.02048e-163	-5.13821e-163	-5.80565e-163	8.98352e-163	-1.30292e-163	0
-8.06673e-163	-1.25233e-162	5.22065e-164	2.86093e-164	-6.50888e-164	-4.39891e-163	-1.89679e-163	1.82756e-163	1.66245e-163	-4.3378e-164	-6.48333e-163	-1.10615e-163	-5.50516e-163	1.00177e-163	4.12732e-163	4.6182e-164	-1.02327e-162	-5.35637e-163	8.51151e-164	-3.18254e-163	-2.62573e-163	-4.8965e-163	-4.38588e-163	-5.82892e-163	1.77765e-163	-7.02048e-163	-5.13821e-163	-5.80565e-163	8.98352e-163	-1.30292e-163	0
-8.06673e-163	-1.25233e-162	5.22065e-164	2.86093e-164	-6.50888e-164	-4.39891e-163	-1.89679e-163	1.82756e-163	1.66245e-163	-4.3378e-164	-6.48333e-163	-1.10615e-163	-5.50516e-163	1.00177e-163	4.12732e-163	4.6182e-164	-1.02327e-162	-5.35637e-163	8.51151e-164	-3.18254e-163	-2.62573e-163	-4.8965e-163	-4.38588e-163	-5.82892e-163	1.77765e-163	-7.02048e-163	-5.13821e-163	-5.80565e-163	8.98352e-163	-1.30292e-163	0
-8.06673e-163	-1.25233e-162	5.22065e-164	2.86093e-164	-6.50888e-164	-4.39891e-163	-1.89679e-163	1.82756e-163	1.66245e-163	-4.3378e-164	-6.48333e-163	-1.10615e-163	-5.50516e-163	1.00177e-163	4.12732e-163	4.6182e-164	-1.02327e-162	-5.35637e-163	8.51151e-164	-3.18254e-163	-2.62573e-163	-4.8965e-163	-4.38588e-163	-5.82892e-163	1.77765e-163	-7.02048e-163	-5.13821e-163	-5.80565e-163	8.98352e-163	-1.30292e-163	0
-8.06673e-163	-1.25233e-162	5.22065e-164	2.86093e-164	-6.50888e-164	-4.39891e-163	-1.89679e-163	1.82756e-163	1.66245e-163	-4.3378e-164	-6.48333e-163	-1.10615e-163	-5.50516e-163	1.00177e-163	4.12732e-163	4.6182e-164	-1.02327e-162	-5.35637e-163	8.51151e-164	-3.18254e-163	-2.62573e-163	-4.8965e-163	-4.38588e-163	-5.82892e-163	1.77765e-163	-7.02048e-163	-5.13821e-163	-5.80565e-163	8.98352e-163	-1.30292e-163	0
-8.06673e-163	-1.25233e-162	5.22065e-164	2.86093e-164	-6.50888e-164	-4.39891e-163	-1.89679e-163	1.82756e-163	1.66245e-163	-4.3378e-164	-6.48333e-163	-1.10615e-163	-5.50516e-163	1.00177e-163	4.12732e-163	4.6182e-164	-1.02327e-162	-5.35637e-163	8.51151e-164	-3.18254e-163	-2.62573e-163	-4.8965e-163	-4.38588e-163	-5.82892e-163	1.77765e-163	-7.02048e-163	-5.13821e-163	-5.80565e-163	8.98352e-163	-1.30292e-163	0
-8.06673e-163	-1.25233e-162	5.22065e-164	2.86093e-164	-6.50888e-164	-4.39891e-163	-1.89679e-163	1.82756e-163	1.66245e-163	-4.3378e-164	-6.48333e-163	-1.10615e-163	-5.50516e-163	1.00177e-163	4.12732e-163	4.6182e-164	-1.02327e-162	-5.35637e-163	8.51151e-164	-3.18254e-163	-2.62573e-163	-4.8965e-163	-4.38588e-163	-5.82892e-163	1.77765e-163	-7.02048e-163	-5.13821e-163	-5.80565e-163	8.98352e-163	-1.30292e-163	0
-8.06673e-163	-1.25233e-162	5.22065e-164	2.86093e-164	-6.50888e-164	-4.39891e-163	-1.89679e-163	1.82756e-163	1.66245e-163	-4.3378e-164	-6.48333e-163	-1.10615e-163	-5.50516e-163	1.00177e-163	4.12732e-163	4.6182e-164	-1.02327e-162	-5.35637e-163	8.51151e-164	-3.18254e-163	-2.62573e-163	-4.8965e-163	-4.38588e-163	-5.82892e-163	1.77765e-163	-7.02048e-163	-5.13821e-163	-5.80565e-163	8.98352e-163	-1.30292e-163	0
-8.06673e-163	-1.25233e-162	5.22065e-164	2.86093e-164	-6.50888e-164	-4.39891e-163	-1.89679e-163	1.82756e-163	1.66245e-163	-4.3378e-164	-6.48333e-163	-1.10615e-163	-5.50516e-163	1.00177e-163	4.12732e-163	4.6182e-164	-1.02327e-162	-5.35637e-163	8.51151e-164	-3.18254e-163	-2.62573e-163	-4.8965e-163	-4.38588e-163	-5.82892e-163	1.77765e-163	-7.02048e-163	-5.13821e-163	-5.80565e-163	8.98352e-163	-1.30292e-163	0
-8.06673e-163	-1.25233e-162	5.22065e-164	2.86093e-164	-6.50888e-164	-4.39891e-163	-1.89679e-163	1.82756e-163	1.66245e-163	-4.3378e-164	-6.48333e-163	-1.10615e-163	-5.50516e-163	1.00177e-163	4.12732e-163	4.6182e-164	-1.02327e-162	-5.35637e-163	8.51151e-164	-3.18254e-163	-2.62573e-163	-4.8965e-163	-4.38588e-163	-5.82892e-163	1.77765e-163	-7.02048e-163	-5.13821e-163	-5.80565e-163	8.98352e-163	-1.30292e-163	0
-8.06673e-163	-1.25233e-162	5.22065e-164	2.86093e-164	-6.50888e-164	-4.39891e-163	-1.89679e-163	1.82756e-163	1.66245e-163	-4.3378e-164	-6.48333e-163	-1.10615e-163	-5.50516e-163	1.00177e-163	4.12732e-163	4.6182e-164	-1.02327e-162	-5.35637e-163	8.51151e-164	-3.18254e-163	-2.62573e-163	-4.8965e-163	-4.38588e-163	-5.82892e-163	1.77765e-163	-7.02048e-163	-5.13821e-163	-5.80565e-163	8.98352e-163	-1.30292e-163	0
-8.06673e-163	-1.25233e-162	5.22065e-164	2.86093e-164	-6.50888e-164	-4.39891e-163	-1.89679e-163	1.82756e-163	1.66245e-163	-4.3378e-164	-6.48333e-163	-1.10615e-163	-5.50516e-163	1.00177e-163	4.12732e-163	4.6182e-164	-1.02327e-162	-5.35637e-163	8.51151e-164	-3.18254e-163	-2.62573e-163	-4.8965e-163	-4.38588e-163	-5.82892e-163	1.77765e-163	-7.02048e-163	-5.13821e-163	-5.80565e-163	8.98352e-163	-1.30292e-163	0
-8.06673e-163	-1.25233e-162	5.22065e-164	2.86093e-164	-6.50888e-164	-4.39891e-163	-1.89679e-163	1.82756e-163	1.66245e-163	-4.3378e-164	-6.48333e-163	-1.10615e-163	-5.50516e-163	1.00177e-163	4.12732e-163	4.6182e-164	-1.02327e-162	-5.35637e-163	8.51151e-164	-3.18254e-163	-2.62573e-163	-4.8965e-163	-4.38588e-163	-5.82892e-163	1.77765e-163	-7.02048e-163	-5.13821e-163	-5.80565e-163	8.98352e-163	-1.30292e-163	0
-8.06673e-163	-1.25233e-162	5.22065e-164	2.86093e-164	-6.50888e-164	-4.39891e-163	-1.89679e-163	1.82756e-163	1.66245e-163	-4.3378e-164	-6.48333e-163	-1.10615e-163	-5.50516e-163	1.00177e-163	4.12732e-163	4.6182e-164	-1.02327e-162	-5.35637e-163	8.51151e-164	-3.18254e-163	-2.62573e-163	-4.8965e-163	-4.38588e-163	-5.82892e-163	1.77765e-163	-7.02048e-163	-5.13821e-163	-5.80565e-163	8.98352e-163	-1.30292e-163	0
-8.06673e-163	-1.25233e-162	5.22065e-164	2.86093e-164	-6.50888e-164	-4.39891e-163	-1.89679e-163	1.82756e-163	1.66245e-163	-4.3378e-164	-6.48333e-163	-1.10615e-163	-5.50516e-163	1.00177e-163	4.12732e-163	4.6182e-164	-1.02327e-162	-5.35637e-163	8.51151e-164	-3.18254e-163	-2.62573e-163	-4.8965e-163	-4.38588e-163	-5.82892e-163	1.77765e-163	-7.02048e-163	-5.13821e-163	-5.80565e-163	8.98352e-163	-1.30292e-163	0
-8.06673e-163	-1.25233e-162	5.22065e-164	2.86093e-164	-6.50888e-164	-4.39891e-163	-1.89679e-163	1.82756e-163	1.66245e-163	-4.3378e-164	-6.48333e-163	-1.10615e-163	-5.50516e-163	1.00177e-163	4.12732e-163	4.6182e-164	-1.02327e-162	-5.35637e-163	8.51151e-164	-3.18254e-163	-2.62573e-163	-4.8965e-163	-4.38588e-163	-5.82892e-163	1.77765e-163	-7.02048e-163	-5.13821e-163	-5.80565e-163	8.98352e-163	-1.30292e-163	0
-8.06673e-163	-1.25233e-162	5.22065e-164	2.86093e-164	-6.50888e-164	-4.39891e-163	-1.89679e-163	1.82756e-163	1.66245e-163	-4.3378e-164	-6.48333e-163	-1.10615e-163	-5.50516e-163	1.00177e-163	4.12732e-163	4.6182e-164	-1.02327e-162	-5.35637e-163	8.51151e-164	-3.18254e-163	-2.62573e-163	-4.8965e-163	-4.38588e-163	-5.82892e-163	1.77765e-163	-7.02048e-163	-5.13821e-163	-5.80565e-163	8.98352e-163	-1.30292e-163	0
-8.06673e-163	-1.25233e-162	5.22065e-164	2.86093e-164	-6.50888e-164	-4.39891e-163	-1.89679e-163	1.82756e-163	1.66245e-163	-4.3378e-164	-6.48333e-163	-1.10615e-163	-5.50516e-163	1.00177e-163	4.12732e-163	4.6182e-164	-1.02327e-162	-5.35637e-163	8.51151e-164	-3.18254e-163	-2.62573e-163	-4.8965e-163	-4.38588e-163	-5.82892e-163	1.77765e-163	-7.02048e-163	-5.13821e-163	-5.80565e-163	8.98352e-163	-1.30292e-163	0
-8.06673e-163	-1.25233e-162	5.22065e-164	2.86093e-164	-6.50888e-164	-4.39891e-163	-1.89679e-163	1.82756e-163	1.66245e-163	-4.3378e-164	-6.48333e-163	-1.10615e-163	-5.50516e-163	1.00177e-163	4.12732e-163	4.6182e-164	-1.02327e-162	-5.35637e-163	8.51151e-164	-3.18254e-163	-2.62573e-163	-4.8965e-163	-4.38588e-163	-5.82892e-163	1.77765e-163	-7.02048e-163	-5.13821e-163	-5.80565e-163	8.98352e-163	-1.30292e-163	0
-8.06673e-163	-1.25233e-162	5.22065e-164	2.86093e-164	-6.50888e-164	-4.39891e-163	-1.89679e-163	1.82756e-163	1.66245e-163	-4.3378e-164	-6.48333e-163	-1.10615e-163	-5.50516e-163	1.00177e-163	4.12732e-163	4.6182e-164	-1.02327e-162	-5.35637e-163	8.51151e-164	-3.18254e-163	-2.62573e-163	-4.8965e-163	-4.38588e-163	-5.82892e-163	1.77765e-163	-7.02048e-163	-5.13821e-163	-5.80565e-163	8.98352e-163	-1.30292e-163	0
-8.06673e-163	-1.25233e-162	5.22065e-164	2.86093e-164	-6.50888e-164	-4.39891e-163	-1.89679e-163	1.82756e-163	1.66245e-163	-4.3378e-164	-6.48333e-163	-1.10615e-163	-5.50516e-163	1.00177e-163	4.12732e-163	4.6182e-164	-1.02327e-162	-5.35637e-163	8.51151e-164	-3.18254e-163	-2.62573e-163	-4.8965e-163	-4.38588e-163	-5.82892e-163	1.77765e-163	-7.02048e-163	-5.13821e-163	-5.80565e-163	8.98352e-163	-1.30292e-163	0
-8.06673e-163	-1.25233e-162	5.22065e-164	2.86093e-164	-6.50888e-164	-4.39891e-163	-1.89679e-163	1.82756e-163	1.66245e-163	-4.3378e-164	-6.48333e-163	-1.10615e-163	-5.50516e-163	1.00177e-163	4.12732e-163	4.6182e-164	-1.02327e-162	-5.35637e-163	8.51151e-164	-3.18254e-163	-2.62573e-163	-4.8965e-163	-4.38588e-163	-5.82892e-163	1.77765e-163	-7.02048e-163	-5.13821e-163	-5.80565e-163	8.98352e-163	-1.30292e-163	0
-8.06673e-163	-1.25233e-162	5.22065e-164	2.86093e-164	-6.50888e-164	-4.39891e-163	-1.89679e-163	1.82756e-163	1.66245e-163	-4.3378e-164	-6.48333e-163	-1.10615e-163	-5.50516e-163	1.00177e-163	4.12732e-163	4.6182e-164	-1.02327e-162	-5.35637e-163	8.51151e-164	-3.18254e-163	-2.62573e-163	-4.8965e-163	-4.38588e-163	-5.82892e-163	1.77765e-163	-7.02048e-163	-5.13821e-163	-5.80565e-163	8.98352e-163	-1.30292e-163	0
-8.06673e-163	-1.25233e-162	5.22065e-164	2.86093e-164	-6.50888e-164	-4.39891e-163	-1.89679e-163	1.82756e-163	1.66245e-163	-4.3378e-164	-6.48333e-163	-1.10615e-163	-5.50516e-163	1.00177e-163	4.12732e-163	4.6182e-164	-1.02327e-162	-5.35637e-163	8.51151e-164	-3.18254e-163	-2.62573e-163	-4.8965e-163	-4.38588e-163	-5.82892e-163	1.77765e-163	-7.02048e-163	-5.13821e-163	-5.80565e-163	8.98352e-163	-1.30292e-163	0
-8.06673e-163	-1.25233e-162	5.22065e-164	2.86093e-164	-6.50888e-164	-4.39891e-163	-1.89679e-163	1.82756e-163	1.66245e-163	-4.3378e-164	-6.48333e-163	-1.10615e-163	-5.50516e-163	1.00177e-163	4.12732e-163	4.6182e-164	-1.02327e-162	-5.35637e-163	8.51151e-164	-3.18254e-163	-2.62573e-163	-4.8965e-163	-4.38588e-163	-5.82892e-163	1.77765e-163	-7.02048e-163	-5.13821e-163	-5.80565e-163	8.98352e-163	-1.30292e-163	0
-8.06673e-163	-1.25233e-162	5.22065e-164	2.86093e-164	-6.50888e-164	-4.39891e-163	-1.89679e-163	1.82756e-163	1.66245e-163	-4.3378e-164	-6.48333e-163	-1.10615e-163	-5.50516e-163	1.00177e-163	4.12732e-163	4.6182e-164	-1.02327e-162	-5.35637e-163	8.51151e-164	-3.18254e-163	-2.62573e-163	-4.8965e-163	-4.38588e-163	-5.82892e-163	1.77765e-163	-7.02048e-163	-5.13821e-163	-5.80565e-163	8.98352e-163	-1.30292e-163	0
-8.06673e-163	-1.25233e-162	5.22065e-164	2.86093e-164	-6.50888e-164	-4.39891e-163	-1.89679e-163	1.82756e-163	1.66245e-163	-4.3378e-164	-6.48333e-163	-1.10615e-163	-5.50516e-163	1.00177e-163	4.12732e-163	4.6182e-164	-1.02327e-162	-5.35637e-163	8.51151e-164	-3.18254e-163	-2.62573e-163	-4.8965e-163	-4.38588e-163	-5.82892e-163	1.77765e-163	-7.02048e-163	-5.13821e-163	-5.80565e-163	8.98352e-163	-1.30292e-163	0
-8.06673e-163	-1.25233e-162	5.22065e-164	2.86093e-164	-6.50888e-164	-4.39891e-163	-1.89679e-163	1.82756e-163	1.66245e-163	-4.3378e-164	-6.48333e-163	-1.10615e-163	-5.50516e-163	1.00177e-163	4.12732e-163	4.6182e-164	-1.02327e-162	-5.35637e-163	8.51151e-164	-3.18254e-163	-2.62573e-163	-4.8965e-163	-4.38588e-163	-5.82892e-163	1.77765e-163	-7.02048e-163	-5.13821e-163	-5.80565e-163	8.98352e-163	-1.30292e-163	0
-8.06673e-163	-1.25233e-162	5.22065e-164	2.86093e-164	-6.50888e-164	-4.39891e-163	-1.89679e-163	1.82756e-163	1.66245e-163	-4.3378e-164	-6.48333e-163	-1.10615e-163	-5.50516e-163	1.00177e-163	4.12732e-163	4.6182e-164	-1.02327e-162	-5.35637e-163	8.51151e-164	-3.18254e-163	-2.62573e-163	-4.8965e-163	-4.38588e-163	-5.82892e-163	1.77765e-163	-7.02048e-163	-5.13821e-163	-5.80565e-163	8.98352e-163	-1.30292e-163	0
-8.06673e-163	-1.25233e-162	5.22065e-164	2.86093e-164	-6.50888e-164	-4.39891e-163	-1.89679e-163	1.82756e-163	1.66245e-163	-4.3378e-164	-6.48333e-163	-1.10615e-163	-5.50516e-163	1.00177e-163	4.12732e-163	4.6182e-164	-1.02327e-162	-5.35637e-163	8.51151e-164	-3.18254e-163	-2.62573e-163	-4.8965e-163	-4.38588e-163	-5.82892e-163	1.77765e-163	-7.02048e-163	-5.13821e-163	-5.80565e-163	8.98352e-163	-1.30292e-163	0
-8.06673e-163	-1.25233e-162	5.22065e-164	2.86093e-164	-6.50888e-164	-4.39891e-163	-1.89679e-163	1.82756e-163	1.66245e-163	-4.3378e-164	-6.48333e-163	-1.10615e-163	-5.50516e-163	1.00177e-163	4.12732e-163	4.6182e-164	-1.02327e-162	-5.35637e-163	8.51151e-164	-3.18254e-163	-2.62573e-163	-4.8965e-163	-4.38588e-163	-5.82892e-163	1.77765e-163	-7.02048e-163	-5.13821e-163	-5.80565e-163	8.98352e-163	-1.30292e-163	0
-8.06673e-163	-1.25233e-162	5.22065e-164	2.86093e-164	-6.50888e-164	-4.39891e-163	-1.89679e-163	1.82756e-163	1.66245e-163	-4.3378e-164	-6.48333e-163	-1.10615e-163	-5.50516e-163	1.00177e-163	4.12732e-163	4.6182e-164	-1.02327e-162	-5.35637e-163	8.51151e-164	-3.18254e-163	-2.62573e-163	-4.8965e-163	-4.38588e-163	-5.82892e-163	1.77765e-163	-7.02048e-163	-5.13821e-163	-5.80565e-163	8.98352e-163	-1.30292e-163	0
-8.06673e-163	-1.25233e-162	5.22065e-164	2.86093e-164	-6.50888e-164	-4.39891e-163	-1.89679e-163	1.82756e-163	1.66245e-163	-4.3378e-164	-6.48333e-163	-1.10615e-163	-5.50516e-163	1.00177e-163	4.12732e-163	4.6182e-164	-1.02327e-162	-5.35637e-163	8.51151e-164	-3.18254e-163	-2.62573e-163	-4.8965e-163	-4.38588e-163	-5.82892e-163	1.77765e-163	-7.02048e-163	-5.13821e-163	-5.80565e-163	8.98352e-163	-1.30292e-163	0
-8.06673e-163	-1.25233e-162	5.22065e-164	2.86093e-164	-6.50888e-164	-4.39891e-163	-1.89679e-163	1.82756e-163	1.66245e-163	-4.3378e-164	-6.48333e-163	-1.10615e-163	-5.50516e-163	1.00177e-163	4.12732e-163	4.6182e-164	-1.02327e-162	-5.35637e-163	8.51151e-164	-3.18254e-163	-2.62573e-163	-4.8965e-163	-4.38588e-163	-5.82892e-163	1.77765e-163	-7.02048e-163	-5.13821e-163	-5.80565e-163	8.98352e-163	-1.30292e-163	0
-8.06673e-163	-1.25233e-162	5.22065e-164	2.86093e-164	-6.50888e-164	-4.39891e-163	-1.89679e-163	1.82756e-163	1.66245e-163	-4.3378e-164	-6.48333e-163	-1.10615e-163	-5.50516e-163	1.00177e-163	4.12732e-163	4.6182e-164	-1.02327e-162	-5.35637e-163	8.51151e-164	-3.18254e-163	-2.62573e-163	-4.8965e-163	-4.38588e-163	-5.82892e-163	1.77765e-163	-7.02048e-163	-5.13821e-163	-5.80565e-163	8.98352e-163	-1.30292e-163	0
-8.06673e-163	-1.25233e-162	5.22065e-164	2.86093e-164	-6.50888e-164	-4.39891e-163	-1.89679e-163	1.82756e-163	1.66245e-163	-4.3378e-164	-6.48333e-163	-1.10615e-163	-5.50516e-163	1.00177e-163	4.12732e-163	4.6182e-164	-1.02327e-162	-5.35637e-163	8.51151e-164	-3.18254e-163	-2.62573e-163	-4.8965e-163	-4.38588e-163	-5.82892e-163	1.77765e-163	-7.02048e-163	-5.13821e-163	-5.80565e-163	8.98352e-163	-1.30292e-163	0
-8.06673e-163	-1.25233e-162	5.22065e-164	2.86093e-164	-6.50888e-164	-4.39891e-163	-1.89679e-163	1.82756e-163	1.66245e-163	-4.3378e-164	-6.48333e-163	-1.10615e-163	-5.50516e-163	1.00177e-163	4.12732e-163	4.6182e-164	-1.02327e-162	-5.35637e-163	8.51151e-164	-3.18254e-163	-2.62573e-163	-4.8965e-163	-4.38588e-163	-5.82892e-163	1.77765e-163	-7.02048e-163	-5.13821e-163	-5.80565e-163	8.98352e-163	-1.30292e-163	0
-8.06673e-163	-1.25233e-162	5.22065e-164	2.86093e-164	-6.50888e-164	-4.39891e-163	-1.89679e-163	1.82756e-163	1.66245e-163	-4.3378e-164	-6.48333e-163	-1.10615e-163	-5.50516e-163	1.00177e-163	4.12732e-163	4.6182e-164	-1.02327e-162	-5.35637e-163	8.51151e-164	-3.18254e-163	-2.62573e-163	-4.8965e-163	-4.38588e-163	-5.82892e-163	1.77765e-163	-7.02048e-163	-5.13821e-163	-5.80565e-163	8.98352e-163	-1.30292e-163	0
-8.06673e-163	-1.25233e-162	5.22065e-164	2.86093e-164	-6.50888e-164	-4.39891e-163	-1.89679e-163	1.82756e-163	1.66245e-163	-4.3378e-164	-6.48333e-163	-1.10615e-163	-5.50516e-163	1.00177e-163	4.12732e-163	4.6182e-164	-1.02327e-162	-5.35637e-163	8.51151e-164	-3.18254e-163	-2.62573e-163	-4.8965e-163	-4.38588e-163	-5.82892e-163	1.77765e-163	-7.02048e-163	-5.13821e-163	-5.80565e-163	8.98352e-163	-1.30292e-163	0
-8.06673e-163	-1.25233e-162	5.22065e-164	2.86093e-164	-6.50888e-164	-4.39891e-163	-1.89679e-163	1.82756e-163	1.66245e-163	-4.3378e-164	-6.48333e-163	-1.10615e-163	-5.50516e-163	1.00177e-163	4.12732e-163	4.6182e-164	-1.02327e-162	-5.35637e-163	8.51151e-164	-3.18254e-163	-2.62573e-163	-4.8965e-163	-4.38588e-163	-5.82892e-163	1.77765e-163	-7.02048e-163	-5.13821e-163	-5.80565e-163	8.98352e-163	-1.30292e-163	0
-8.06673e-163	-1.25233e-162	5.22065e-164	2.86093e-164	-6.50888e-164	-4.39891e-163	-1.89679e-163	1.82756e-163	1.66245e-163	-4.3378e-164	-6.48333e-163	-1.10615e-163	-5.50516e-163	1.00177e-163	4.12732e-163	4.6182e-164	-1.02327e-162	-5.35637e-163	8.51151e-164	-3.18254e-163	-2.62573e-163	-4.8965e-163	-4.38588e-163	-5.82892e-163	1.77765e-163	-7.02048e-163	-5.13821e-163	-5.80565e-163	8.98352e-163	-1.30292e-163	0
-8.06673e-163	-1.25233e-162	5.22065e-164	2.86093e-164	-6.50888e-164	-4.39891e-163	-1.89679e-163	1.82756e-163	1.66245e-163	-4.3378e-164	-6.48333e-163	-1.10615e-163	-5.50516e-163	1.00177e-163	4.12732e-163	4.6182e-164	-1.02327e-162	-5.35637e-163	8.51151e-164	-3.18254e-163	-2.62573e-163	-4.8965e-163	-4.38588e-163	-5.82892e-163	1.77765e-163	-7.02048e-163	-5.13821e-163	-5.80565e-163	8.98352e-163	-1.30292e-163	0
-8.06673e-163	-1.25233e-162	5.22065e-164	2.86093e-164	-6.50888e-164	-4.39891e-163	-1.89679e-163	1.82756e-163	1.66245e-163	-4.3378e-164	-6.48333e-163	-1.10615e-163	-5.50516e-163	1.00177e-163	4.12732e-163	4.6182e-164	-1.02327e-162	-5.35637e-163	8.51151e-164	-3.18254e-163	-2.62573e-163	-4.8965e-163	-4.38588e-163	-5.82892e-163	1.77765e-163	-7.02048e-163	-5.13821e-163	-5.80565e-163	8.98352e-163	-1.30292e-163	0
-8.06673e-163	-1.25233e-162	5.22065e-164	2.86093e-164	-6.50888e-164	-4.39891e-163	-1.89679e-163	1.82756e-163	1.66245e-163	-4.3378e-164	-6.48333e-163	-1.10615e-163	-5.50516e-163	1.00177e-163	4.12732e-163	4.6182e-164	-1.02327e-162	-5.35637e-163	8.51151e-164	-3.18254e-163	-2.62573e-163	-4.8965e-163	-4.38588e-163	-5.82892e-163	1.77765e-163	-7.02048e-163	-5.13821e-163	-5.80565e-163	8.98352e-163	-1.30292e-163	0
-8.06673e-163	-1.25233e-162	5.22065e-164	2.86093e-164	-6.50888e-164	-4.39891e-163	-1.89679e-163	1.82756e-163	1.66245e-163	-4.3378e-164	-6.48333e-163	-1.10615e-163	-5.50516e-163	1.00177e-163	4.12732e-163	4.6182e-164	-1.02327e-162	-5.35637e-163	8.51151e-164	-3.18254e-163	-2.62573e-163	-4.8965e-163	-4.38588e-163	-5.82892e-163	1.77765e-163	-7.02048e-163	-5.13821e-163	-5.80565e-163	8.98352e-163	-1.30292e-163	0
-8.06673e-163	-1.25233e-162	5.22065e-164	2.86093e-164	-6.50888e-164	-4.39891e-163	-1.89679e-163	1.82756e-163	1.66245e-163	-4.3378e-164	-6.48333e-163	-1.10615e-163	-5.50516e-163	1.00177e-163	4.12732e-163	4.6182e-164	-1.02327e-162	-5.35637e-163	8.51151e-164	-3.18254e-163	-2.62573e-163	-4.8965e-163	-4.38588e-163	-5.82892e-163	1.77765e-163	-7.02048e-163	-5.13821e-163	-5.80565e-163	8.98352e-163	-1.30292e-163	0
-8.06673e-163	-1.25233e-162	5.22065e-164	2.86093e-164	-6.50888e-164	-4.39891e-163	-1.89679e-163	1.82756e-163	1.66245e-163	-4.3378e-164	-6.48333e-163	-1.10615e-163	-5.50516e-163	1.00177e-163	4.12732e-163	4.6182e-164	-1.02327e-162	-5.35637e-163	8.51151e-164	-3.18254e-163	-2.62573e-163	-4.8965e-163	-4.38588e-163	-5.82892e-163	1.77765e-163	-7.02048e-163	-5.13821e-163	-5.80565e-163	8.98352e-163	-1.30292e-163	0
-8.06673e-163	-1.25233e-162	5.22065e-164	2.86093e-164	-6.50888e-164	-4.39891e-163	-1.89679e-163	1.82756e-163	1.66245e-163	-4.3378e-164	-6.48333e-163	-1.10615e-163	-5.50516e-163	1.00177e-163	4.12732e-163	4.6182e-164	-1.02327e-162	-5.35637e-163	8.51151e-164	-3.18254e-163	-2.62573e-163	-4.8965e-163	-4.38588e-163	-5.82892e-163	1.77765e-163	-7.02048e-163	-5.13821e-163	-5.80565e-163	8.98352e-163	-1.30292e-163	0
-8.06673e-163	-1.25233e-162	5.22065e-164	2.86093e-164	-6.50888e-164	-4.39891e-163	-1.89679e-163	1.82756e-163	1.66245e-163	-4.3378e-164	-6.48333e-163	-1.10615e-163	-5.50516e-163	1.00177e-163	4.12732e-163	4.6182e-164	-1.02327e-162	-5.35637e-163	8.51151e-164	-3.18254e-163	-2.62573e-163	-4.8965e-163	-4.38588e-163	-5.82892e-163	1.77765e-163	-7.02048e-163	-5.13821e-163	-5.80565e-163	8.98352e-163	-1.30292e-163	0
-8.06673e-163	-1.25233e-162	5.22065e-164	2.86093e-164	-6.50888e-164	-4.39891e-163	-1.89679e-163	1.82756e-163	1.66245e-163	-4.3378e-164	-6.48333e-163	-1.10615e-163	-5.50516e-163	1.00177e-163	4.12732e-163	4.6182e-164	-1.02327e-162	-5.35637e-163	8.51151e-164	-3.18254e-163	-2.62573e-163	-4.8965e-163	-4.38588e-163	-5.82892e-163	1.77765e-163	-7.02048e-163	-5.13821e-163	-5.80565e-163	8.98352e-163	-1.30292e-163	0
-8.06673e-163	-1.25233e-162	5.22065e-164	2.86093e-164	-6.50888e-164	-4.39891e-163	-1.89679e-163	1.82756e-163	1.66245e-163	-4.3378e-164	-6.48333e-163	-1.10615e-163	-5.50516e-163	1.00177e-163	4.12732e-163	4.6182e-164	-1.02327e-162	-5.35637e-163	8.51151e-164	-3.18254e-163	-2.62573e-163	-4.8965e-163	-4.38588e-163	-5.82892e-163	1.77765e-163	-7.02048e-163	-5.13821e-163	-5.80565e-163	8.98352e-163	-1.30292e-163	0
-8.06673e-163	-1.25233e-162	5.22065e-164	2.86093e-164	-6.50888e-164	-4.39891e-163	-1.89679e-163	1.82756e-163	1.66245e-163	-4.3378e-164	-6.48333e-163	-1.10615e-163	-5.50516e-163	1.00177e-163	4.12732e-163	4.6182e-164	-1.02327e-162	-5.35637e-163	8.51151e-164	-3.18254e-163	-2.62573e-163	-4.8965e-163	-4.38588e-163	-5.82892e-163	1.77765e-163	-7.02048e-163	-5.13821e-163	-5.80565e-163	8.98352e-163	-1.30292e-163	0
-8.06673e-163	-1.25233e-162	5.22065e-164	2.86093e-164	-6.50888e-164	-4.39891e-163	-1.89679e-163	1.82756e-163	1.66245e-163	-4.3378e-164	-6.48333e-163	-1.10615e-163	-5.50516e-163	1.00177e-163	4.12732e-163	4.6182e-164	-1.02327e-162	-5.35637e-163	8.51151e-164	-3.18254e-163	-2.62573e-163	-4.8965e-163	-4.38588e-163	-5.82892e-163	1.77765e-163	-7.02048e-163	-5.13821e-163	-5.80565e-163	8.98352e-163	-1.30292e-163	0
-8.06673e-163	-1.25233e-162	5.22065e-164	2.86093e-164	-6.50888e-164	-4.39891e-163	-1.89679e-163	1.82756e-163	1.66245e-163	-4.3378e-164	-6.48333e-163	-1.10615e-163	-5.50516e-163	1.00177e-163	4.12732e-163	4.6182e-164	-1.02327e-162	-5.35637e-163	8.51151e-164	-3.18254e-163	-2.62573e-163	-4.8965e-163	-4.38588e-163	-5.82892e-163	1.77765e-163	-7.02048e-163	-5.13821e-163	-5.80565e-163	8.98352e-163	-1.30292e-163	0
-8.06673e-163	-1.25233e-162	5.22065e-164	2.86093e-164	-6.50888e-164	-4.39891e-163	-1.89679e-163	1.82756e-163	1.66245e-163	-4.3378e-164	-6.48333e-163	-1.10615e-163	-5.50516e-163	1.00177e-163	4.12732e-163	4.6182e-164	-1.02327e-162	-5.35637e-163	8.51151e-164	-3.18254e-163	-2.62573e-163	-4.8965e-163	-4.38588e-163	-5.82892e-163	1.77765e-163	-7.02048e-163	-5.13821e-163	-5.80565e-163	8.98352e-163	-1.30292e-163	0
-8.06673e-163	-1.25233e-162	5.22065e-164	2.86093e-164	-6.50888e-164	-4.39891e-163	-1.89679e-163	1.82756e-163	1.66245e-163	-4.3378e-164	-6.48333e-163	-1.10615e-163	-5.50516e-163	1.00177e-163	4.12732e-163	4.6182e-164	-1.02327e-162	-5.35637e-163	8.51151e-164	-3.18254e-163	-2.62573e-163	-4.8965e-163	-4.38588e-163	-5.82892e-163	1.77765e-163	-7.02048e-163	-5.13821e-163	-5.80565e-163	8.98352e-163	-1.30292e-163	0
-8.06673e-163	-1.25233e-162	5.22065e-164	2.86093e-164	-6.50888e-164	-4.39891e-163	-1.89679e-163	1.82756e-163	1.66245e-163	-4.3378e-164	-6.48333e-163	-1.10615e-163	-5.50516e-163	1.00177e-163	4.12732e-163	4.6182e-164	-1.02327e-162	-5.35637e-163	8.51151e-164	-3.18254e-163	-2.62573e-163	-4.8965e-163	-4.38588e-163	-5.82892e-163	1.77765e-163	-7.02048e-163	-5.13821e-163	-5.80565e-163	8.98352e-163	-1.30292e-163	0
-8.06673e-163	-1.25233e-162	5.22065e-164	2.86093e-164	-6.50888e-164	-4.39891e-163	-1.89679e-163	1.82756e-163	1.66245e-163	-4.3378e-164	-6.48333e-163	-1.10615e-163	-5.50516e-163	1.00177e-163	4.12732e-163	4.6182e-164	-1.02327e-162	-5.35637e-163	8.51151e-164	-3.18254e-163	-2.62573e-163	-4.8965e-163	-4.38588e-163	-5.82892e-163	1.77765e-163	-7.02048e-163	-5.13821e-163	-5.80565e-163	8.98352e-163	-1.30292e-163	0
-8.06673e-163	-1.25233e-162	5.22065e-164	2.86093e-164	-6.50888e-164	-4.39891e-163	-1.89679e-163	1.82756e-163	1.66245e-163	-4.3378e-164	-6.48333e-163	-1.10615e-163	-5.50516e-163	1.00177e-163	4.12732e-163	4.6182e-164	-1.02327e-162	-5.35637e-163	8.51151e-164	-3.18254e-163	-2.62573e-163	-4.8965e-163	-4.38588e-163	-5.82892e-163	1.77765e-163	-7.02048e-163	-5.13821e-163	-5.80565e-163	8.98352e-163	-1.30292e-163	0
-8.06673e-163	-1.25233e-162	5.22065e-164	2.86093e-164	-6.50888e-164	-4.39891e-163	-1.89679e-163	1.82756e-163	1.66245e-163	-4.3378e-164	-6.48333e-163	-1.10615e-163	-5.50516e-163	1.00177e-163	4.12732e-163	4.6182e-164	-1.02327e-162	-5.35637e-163	8.51151e-164	-3.18254e-163	-2.62573e-163	-4.8965e-163	-4.38588e-163	-5.82892e-163	1.77765e-163	-7.02048e-163	-5.13821e-163	-5.80565e-163	8.98352e-163	-1.30292e-163	0
-8.06673e-163	-1.25233e-162	5.22065e-164	2.86093e-164	-6.50888e-164	-4.39891e-163	-1.89679e-163	1.82756e-163	1.66245e-163	-4.3378e-164	-6.48333e-163	-1.10615e-163	-5.50516e-163	1.00177e-163	4.12732e-163	4.6182e-164	-1.02327e-162	-5.35637e-163	8.51151e-164	-3.18254e-163	-2.62573e-163	-4.8965e-163	-4.38588e-163	-5.82892e-163	1.77765e-163	-7.02048e-163	-5.13821e-163	-5.80565e-163	8.98352e-163	-1.30292e-163	0
-8.06673e-163	-1.25233e-162	5.22065e-164	2.86093e-164	-6.50888e-164	-4.39891e-163	-1.89679e-163	1.82756e-163	1.66245e-163	-4.3378e-164	-6.48333e-163	-1.10615e-163	-5.50516e-163	1.00177e-163	4.12732e-163	4.6182e-164	-1.02327e-162	-5.35637e-163	8.51151e-164	-3.18254e-163	-2.62573e-163	-4.8965e-163	-4.38588e-163	-5.82892e-163	1.77765e-163	-7.02048e-163	-5.13821e-163	-5.80565e-163	8.98352e-163	-1.30292e-163	0
-8.06673e-163	-1.25233e-162	5.22065e-164	2.86093e-164	-6.50888e-164	-4.39891e-163	-1.89679e-163	1.82756e-163	1.66245e-163	-4.3378e-164	-6.48333e-163	-1.10615e-163	-5.50516e-163	1.00177e-163	4.12732e-163	4.6182e-164	-1.02327e-162	-5.35637e-163	8.51151e-164	-3.18254e-163	-2.62573e-163	-4.8965e-163	-4.38588e-163	-5.82892e-163	1.77765e-163	-7.02048e-163	-5.13821e-163	-5.80565e-163	8.98352e-163	-1.30292e-163	0
-8.06673e-163	-1.25233e-162	5.22065e-164	2.86093e-164	-6.50888e-164	-4.39891e-163	-1.89679e-163	1.82756e-163	1.66245e-163	-4.3378e-164	-6.48333e-163	-1.10615e-163	-5.50516e-163	1.00177e-163	4.12732e-163	4.6182e-164	-1.02327e-162	-5.35637e-163	8.51151e-164	-3.18254e-163	-2.62573e-163	-4.8965e-163	-4.38588e-163	-5.82892e-163	1.77765e-163	-7.02048e-163	-5.13821e-163	-5.80565e-163	8.98352e-163	-1.30292e-163	0
-8.06673e-163	-1.25233e-162	5.22065e-164	2.86093e-164	-6.50888e-164	-4.39891e-163	-1.89679e-163	1.82756e-163	1.66245e-163	-4.3378e-164	-6.48333e-163	-1.10615e-163	-5.50516e-163	1.00177e-163	4.12732e-163	4.6182e-164	-1.02327e-162	-5.35637e-163	8.51151e-164	-3.18254e-163	-2.62573e-163	-4.8965e-163	-4.38588e-163	-5.82892e-163	1.77765e-163	-7.02048e-163	-5.13821e-163	-5.80565e-163	8.98352e-163	-1.30292e-163	0
-8.06673e-163	-1.25233e-162	5.22065e-164	2.86093e-164	-6.50888e-164	-4.39891e-163	-1.89679e-163	1.82756e-163	1.66245e-163	-4.3378e-164	-6.48333e-163	-1.10615e-163	-5.50516e-163	1.00177e-163	4.12732e-163	4.6182e-164	-1.02327e-162	-5.35637e-163	8.51151e-164	-3.18254e-163	-2.62573e-163	-4.8965e-163	-4.38588e-163	-5.82892e-163	1.77765e-163	-7.02048e-163	-5.13821e-163	-5.80565e-163	8.98352e-163	-1.30292e-163	0
-8.06673e-163	-1.25233e-162	5.22065e-164	2.86093e-164	-6.50888e-164	-4.39891e-163	-1.89679e-163	1.82756e-163	1.66245e-163	-4.3378e-164	-6.48333e-163	-1.10615e-163	-5.50516e-163	1.00177e-163	4.12732e-163	4.6182e-164	-1.02327e-162	-5.35637e-163	8.51151e-164	-3.18254e-163	-2.62573e-163	-4.8965e-163	-4.38588e-163	-5.82892e-163	1.77765e-163	-7.02048e-163	-5.13821e-163	-5.80565e-163	8.98352e-163	-1.30292e-163	0
-8.06673e-163	-1.25233e-162	5.22065e-164	2.86093e-164	-6.50888e-164	-4.39891e-163	-1.89679e-163	1.82756e-163	1.66245e-163	-4.3378e-164	-6.48333e-163	-1.10615e-163	-5.50516e-163	1.00177e-163	4.12732e-163	4.6182e-164	-1.02327e-162	-5.35637e-163	8.51151e-164	-3.18254e-163	-2.62573e-163	-4.8965e-163	-4.38588e-163	-5.82892e-163	1.77765e-163	-7.02048e-163	-5.13821e-163	-5.80565e-163	8.98352e-163	-1.30292e-163	0
-8.06673e-163	-1.25233e-162	5.22065e-164	2.86093e-164	-6.50888e-164	-4.39891e-163	-1.89679e-163	1.82756e-163	1.66245e-163	-4.3378e-164	-6.48333e-163	-1.10615e-163	-5.50516e-163	1.00177e-163	4.12732e-163	4.6182e-164	-1.02327e-162	-5.35637e-163	8.51151e-164	-3.18254e-163	-2.62573e-163	-4.8965e-163	-4.38588e-163	-5.82892e-163	1.77765e-163	-7.02048e-163	-5.13821e-163	-5.80565e-163	8.98352e-163	-1.30292e-163	0
-8.06673e-163	-1.25233e-162	5.22065e-164	2.86093e-164	-6.50888e-164	-4.39891e-163	-1.89679e-163	1.82756e-163	1.66245e-163	-4.3378e-164	-6.48333e-163	-1.10615e-163	-5.50516e-163	1.00177e-163	4.12732e-163	4.6182e-164	-1.02327e-162	-5.35637e-163	8.51151e-164	-3.18254e-163	-2.62573e-163	-4.8965e-163	-4.38588e-163	-5.82892e-163	1.77765e-163	-7.02048e-163	-5.13821e-163	-5.80565e-163	8.98352e-163	-1.30292e-163	0
-8.06673e-163	-1.25233e-162	5.22065e-164	2.86093e-164	-6.50888e-164	-4.39891e-163	-1.89679e-163	1.82756e-163	1.66245e-163	-4.3378e-164	-6.48333e-163	-1.10615e-163	-5.50516e-163	1.00177e-163	4.12732e-163	4.6182e-164	-1.02327e-162	-5.35637e-163	8.51151e-164	-3.18254e-163	-2.62573e-163	-4.8965e-163	-4.38588e-163	-5.82892e-163	1.77765e-163	-7.02048e-163	-5.13821e-163	-5.80565e-163	8.98352e-163	-1.30292e-163	0
-8.06673e-163	-1.25233e-162	5.22065e-164	2.86093e-164	-6.50888e-164	-4.39891e-163	-1.89679e-163	1.82756e-163	1.66245e-163	-4.3378e-164	-6.48333e-163	-1.10615e-163	-5.50516e-163	1.00177e-163	4.12732e-163	4.6182e-164	-1.02327e-162	-5.35637e-163	8.51151e-164	-3.18254e-163	-2.62573e-163	-4.8965e-163	-4.38588e-163	-5.82892e-163	1.77765e-163	-7.02048e-163	-5.13821e-163	-5.80565e-163	8.98352e-163	-1.30292e-163	0
-8.06673e-163	-1.25233e-162	5.22065e-164	2.86093e-164	-6.50888e-164	-4.39891e-163	-1.89679e-163	1.82756e-163	1.66245e-163	-4.3378e-164	-6.48333e-163	-1.10615e-163	-5.50516e-163	1.00177e-163	4.12732e-163	4.6182e-164	-1.02327e-162	-5.35637e-163	8.51151e-164	-3.18254e-163	-2.62573e-163	-4.8965e-163	-4.38588e-163	-5.82892e-163	1.77765e-163	-7.02048e-163	-5.13821e-163	-5.80565e-163	8.98352e-163	-1.30292e-163	0
-8.06673e-163	-1.25233e-162	5.22065e-164	2.86093e-164	-6.50888e-164	-4.39891e-163	-1.89679e-163	1.82756e-163	1.66245e-163	-4.3378e-164	-6.48333e-163	-1.10615e-163	-5.50516e-163	1.00177e-163	4.12732e-163	4.6182e-164	-1.02327e-162	-5.35637e-163	8.51151e-164	-3.18254e-163	-2.62573e-163	-4.8965e-163	-4.38588e-163	-5.82892e-163	1.77765e-163	-7.02048e-163	-5.13821e-163	-5.80565e-163	8.98352e-163	-1.30292e-163	0
-8.06673e-163	-1.25233e-162	5.22065e-164	2.86093e-164	-6.50888e-164	-4.39891e-163	-1.89679e-163	1.82756e-163	1.66245e-163	-4.3378e-164	-6.48333e-163	-1.10615e-163	-5.50516e-163	1.00177e-163	4.12732e-163	4.6182e-164	-1.02327e-162	-5.35637e-163	8.51151e-164	-3.18254e-163	-2.62573e-163	-4.8965e-163	-4.38588e-163	-5.82892e-163	1.77765e-163	-7.02048e-163	-5.13821e-163	-5.80565e-163	8.98352e-163	-1.30292e-163	0
-8.06673e-163	-1.25233e-162	5.22065e-164	2.86093e-164	-6.50888e-164	-4.39891e-163	-1.89679e-163	1.82756e-163	1.66245e-163	-4.3378e-164	-6.48333e-163	-1.10615e-163	-5.50516e-163	1.00177e-163	4.12732e-163	4.6182e-164	-1.02327e-162	-5.35637e-163	8.51151e-164	-3.18254e-163	-2.62573e-163	-4.8965e-163	-4.38588e-163	-5.82892e-163	1.77765e-163	-7.02048e-163	-5.13821e-163	-5.80565e-163	8.98352e-163	-1.30292e-163	0
-8.06673e-163	-1.25233e-162	5.22065e-164	2.86093e-164	-6.50888e-164	-4.39891e-163	-1.89679e-163	1.82756e-163	1.66245e-163	-4.3378e-164	-6.48333e-163	-1.10615e-163	-5.50516e-163	1.00177e-163	4.12732e-163	4.6182e-164	-1.02327e-162	-5.35637e-163	8.51151e-164	-3.18254e-163	-2.62573e-163	-4.8965e-163	-4.38588e-163	-5.82892e-163	1.77765e-163	-7.02048e-163	-5.13821e-163	-5.80565e-163	8.98352e-163	-1.30292e-163	0
-8.06673e-163	-1.25233e-162	5.22065e-164	2.86093e-164	-6.50888e-164	-4.39891e-163	-1.89679e-163	1.82756e-163	1.66245e-163	-4.3378e-164	-6.48333e-163	-1.10615e-163	-5.50516e-163	1.00177e-163	4.12732e-163	4.6182e-164	-1.02327e-162	-5.35637e-163	8.51151e-164	-3.18254e-163	-2.62573e-163	-4.8965e-163	-4.38588e-163	-5.82892e-163	1.77765e-163	-7.02048e-163	-5.13821e-163	-5.80565e-163	8.98352e-163	-1.30292e-163	0
-8.06673e-163	-1.25233e-162	5.22065e-164	2.86093e-164	-6.50888e-164	-4.39891e-163	-1.89679e-163	1.82756e-163	1.66245e-163	-4.3378e-164	-6.48333e-163	-1.10615e-163	-5.50516e-163	1.00177e-163	4.12732e-163	4.6182e-164	-1.02327e-162	-5.35637e-163	8.51151e-164	-3.18254e-163	-2.62573e-163	-4.8965e-163	-4.38588e-163	-5.82892e-163	1.77765e-163	-7.02048e-163	-5.13821e-163	-5.80565e-163	8.98352e-163	-1.30292e-163	0
-8.06673e-163	-1.25233e-162	5.22065e-164	2.86093e-164	-6.50888e-164	-4.39891e-163	-1.89679e-163	1.82756e-163	1.66245e-163	-4.3378e-164	-6.48333e-163	-1.10615e-163	-5.50516e-163	1.00177e-163	4.12732e-163	4.6182e-164	-1.02327e-162	-5.35637e-163	8.51151e-164	-3.18254e-163	-2.62573e-163	-4.8965e-163	-4.38588e-163	-5.82892e-163	1.77765e-163	-7.02048e-163	-5.13821e-163	-5.80565e-163	8.98352e-163	-1.30292e-163	0
-8.06673e-163	-1.25233e-162	5.22065e-164	2.86093e-164	-6.50888e-164	-4.39891e-163	-1.89679e-163	1.82756e-163	1.66245e-163	-4.3378e-164	-6.48333e-163	-1.10615e-163	-5.50516e-163	1.00177e-163	4.12732e-163	4.6182e-164	-1.02327e-162	-5.35637e-163	8.51151e-164	-3.18254e-163	-2.62573e-163	-4.8965e-163	-4.38588e-163	-5.82892e-163	1.77765e-163	-7.02048e-163	-5.13821e-163	-5.80565e-163	8.98352e-163	-1.30292e-163	0
-8.06673e-163	-1.25233e-162	5.22065e-164	2.86093e-164	-6.50888e-164	-4.39891e-163	-1.89679e-163	1.82756e-163	1.66245e-163	-4.3378e-164	-6.48333e-163	-1.10615e-163	-5.50516e-163	1.00177e-163	4.12732e-163	4.6182e-164	-1.02327e-162	-5.35637e-163	8.51151e-164	-3.18254e-163	-2.62573e-163	-4.8965e-163	-4.38588e-163	-5.82892e-163	1.77765e-163	-7.02048e-163	-5.13821e-163	-5.80565e-163	8.98352e-163	-1.30292e-163	0
-8.06673e-163	-1.25233e-162	5.22065e-164	2.86093e-164	-6.50888e-164	-4.39891e-163	-1.89679e-163	1.82756e-163	1.66245e-163	-4.3378e-164	-6.48333e-163	-1.10615e-163	-5.50516e-163	1.00177e-163	4.12732e-163	4.6182e-164	-1.02327e-162	-5.35637e-163	8.51151e-164	-3.18254e-163	-2.62573e-163	-4.8965e-163	-4.38588e-163	-5.82892e-163	1.77765e-163	-7.02048e-163	-5.13821e-163	-5.80565e-163	8.98352e-163	-1.30292e-163	0
-8.06673e-163	-1.25233e-162	5.22065e-164	2.86093e-164	-6.50888e-164	-4.39891e-163	-1.89679e-163	1.82756e-163	1.66245e-163	-4.3378e-164	-6.48333e-163	-1.10615e-163	-5.50516e-163	1.00177e-163	4.12732e-163	4.6182e-164	-1.02327e-162	-5.35637e-163	8.51151e-164	-3.18254e-163	-2.62573e-163	-4.8965e-163	-4.38588e-163	-5.82892e-163	1.77765e-163	-7.02048e-163	-5.13821e-163	-5.80565e-163	8.98352e-163	-1.30292e-163	0
-8.06673e-163	-1.25233e-162	5.22065e-164	2.86093e-164	-6.50888e-164	-4.39891e-163	-1.89679e-163	1.82756e-163	1.66245e-163	-4.3378e-164	-6.48333e-163	-1.10615e-163	-5.50516e-163	1.00177e-163	4.12732e-163	4.6182e-164	-1.02327e-162	-5.35637e-163	8.51151e-164	-3.18254e-163	-2.62573e-163	-4.8965e-163	-4.38588e-163	-5.82892e-163	1.77765e-163	-7.02048e-163	-5.13821e-163	-5.80565e-163	8.98352e-163	-1.30292e-163	0
-8.06673e-163	-1.25233e-162	5.22065e-164	2.86093e-164	-6.50888e-164	-4.39891e-163	-1.89679e-163	1.82756e-163	1.66245e-163	-4.3378e-164	-6.48333e-163	-1.10615e-163	-5.50516e-163	1.00177e-163	4.12732e-163	4.6182e-164	-1.02327e-162	-5.35637e-163	8.51151e-164	-3.18254e-163	-2.62573e-163	-4.8965e-163	-4.38588e-163	-5.82892e-163	1.77765e-163	-7.02048e-163	-5.13821e-163	-5.80565e-163	8.98352e-163	-1.30292e-163	0
-8.06673e-163	-1.25233e-162	5.22065e-164	2.86093e-164	-6.50888e-164	-4.39891e-163	-1.89679e-163	1.82756e-163	1.66245e-163	-4.3378e-164	-6.48333e-163	-1.10615e-163	-5.50516e-163	1.00177e-163	4.12732e-163	4.6182e-164	-1.02327e-162	-5.35637e-163	8.51151e-164	-3.18254e-163	-2.62573e-163	-4.8965e-163	-4.38588e-163	-5.82892e-163	1.77765e-163	-7.02048e-163	-5.13821e-163	-5.80565e-163	8.98352e-163	-1.30292e-163	0
-8.06673e-163	-1.25233e-162	5.22065e-164	2.86093e-164	-6.50888e-164	-4.39891e-163	-1.89679e-163	1.82756e-163	1.66245e-163	-4.3378e-164	-6.48333e-163	-1.10615e-163	-5.50516e-163	1.00177e-163	4.12732e-163	4.6182e-164	-1.02327e-162	-5.35637e-163	8.51151e-164	-3.18254e-163	-2.62573e-163	-4.8965e-163	-4.38588e-163	-5.82892e-163	1.77765e-163	-7.02048e-163	-5.13821e-163	-5.80565e-163	8.98352e-163	-1.30292e-163	0
-8.06673e-163	-1.25233e-162	5.22065e-164	2.86093e-164	-6.50888e-164	-4.39891e-163	-1.89679e-163	1.82756e-163	1.66245e-163	-4.3378e-164	-6.48333e-163	-1.10615e-163	-5.50516e-163	1.00177e-163	4.12732e-163	4.6182e-164	-1.02327e-162	-5.35637e-163	8.51151e-164	-3.18254e-163	-2.62573e-163	-4.8965e-163	-4.38588e-163	-5.82892e-163	1.77765e-163	-7.02048e-163	-5.13821e-163	-5.80565e-163	8.98352e-163	-1.30292e-163	0
-8.06673e-163	-1.25233e-162	5.22065e-164	2.86093e-164	-6.50888e-164	-4.39891e-163	-1.89679e-163	1.82756e-163	1.66245e-163	-4.3378e-164	-6.48333e-163	-1.10615e-163	-5.50516e-163	1.00177e-163	4.12732e-163	4.6182e-164	-1.02327e-162	-5.35637e-163	8.51151e-164	-3.18254e-163	-2.62573e-163	-4.8965e-163	-4.38588e-163	-5.82892e-163	1.77765e-163	-7.02048e-163	-5.13821e-163	-5.80565e-163	8.98352e-163	-1.30292e-163	0
-8.06673e-163	-1.25233e-162	5.22065e-164	2.86093e-164	-6.50888e-164	-4.39891e-163	-1.89679e-163	1.82756e-163	1.66245e-163	-4.3378e-164	-6.48333e-163	-1.10615e-163	-5.50516e-163	1.00177e-163	4.12732e-163	4.6182e-164	-1.02327e-162	-5.35637e-163	8.51151e-164	-3.18254e-163	-2.62573e-163	-4.8965e-163	-4.38588e-163	-5.82892e-163	1.77765e-163	-7.02048e-163	-5.13821e-163	-5.80565e-163	8.98352e-163	-1.30292e-163	0
-8.06673e-163	-1.25233e-162	5.22065e-164	2.86093e-164	-6.50888e-164	-4.39891e-163	-1.89679e-163	1.82756e-163	1.66245e-163	-4.3378e-164	-6.48333e-163	-1.10615e-163	-5.50516e-163	1.00177e-163	4.12732e-163	4.6182e-164	-1.02327e-162	-5.35637e-163	8.51151e-164	-3.18254e-163	-2.62573e-163	-4.8965e-163	-4.38588e-163	-5.82892e-163	1.77765e-163	-7.02048e-163	-5.13821e-163	-5.80565e-163	8.98352e-163	-1.30292e-163	0
-8.06673e-163	-1.25233e-162	5.22065e-164	2.86093e-164	-6.50888e-164	-4.39891e-163	-1.89679e-163	1.82756e-163	1.66245e-163	-4.3378e-164	-6.48333e-163	-1.10615e-163	-5.50516e-163	1.00177e-163	4.12732e-163	4.6182e-164	-1.02327e-162	-5.35637e-163	8.51151e-164	-3.18254e-163	-2.62573e-163	-4.8965e-163	-4.38588e-163	-5.82892e-163	1.77765e-163	-7.02048e-163	-5.13821e-163	-5.80565e-163	8.98352e-163	-1.30292e-163	0
-8.06673e-163	-1.25233e-162	5.22065e-164	2.86093e-164	-6.50888e-164	-4.39891e-163	-1.89679e-163	1.82756e-163	1.66245e-163	-4.3378e-164	-6.48333e-163	-1.10615e-163	-5.50516e-163	1.00177e-163	4.12732e-163	4.6182e-164	-1.02327e-162	-5.35637e-163	8.51151e-164	-3.18254e-163	-2.62573e-163	-4.8965e-163	-4.38588e-163	-5.82892e-163	1.77765e-163	-7.02048e-163	-5.13821e-163	-5.80565e-163	8.98352e-163	-1.30292e-163	0
-8.06673e-163	-1.25233e-162	5.22065e-164	2.86093e-164	-6.50888e-164	-4.39891e-163	-1.89679e-163	1.82756e-163	1.66245e-163	-4.3378e-164	-6.48333e-163	-1.10615e-163	-5.50516e-163	1.00177e-163	4.12732e-163	4.6182e-164	-1.02327e-162	-5.35637e-163	8.51151e-164	-3.18254e-163	-2.62573e-163	-4.8965e-163	-4.38588e-163	-5.82892e-163	1.77765e-163	-7.02048e-163	-5.13821e-163	-5.80565e-163	8.98352e-163	-1.30292e-163	0
-8.06673e-163	-1.25233e-162	5.22065e-164	2.86093e-164	-6.50888e-164	-4.39891e-163	-1.89679e-163	1.82756e-163	1.66245e-163	-4.3378e-164	-6.48333e-163	-1.10615e-163	-5.50516e-163	1.00177e-163	4.12732e-163	4.6182e-164	-1.02327e-162	-5.35637e-163	8.51151e-164	-3.18254e-163	-2.62573e-163	-4.8965e-163	-4.38588e-163	-5.82892e-163	1.77765e-163	-7.02048e-163	-5.13821e-163	-5.80565e-163	8.98352e-163	-1.30292e-163	0
-8.06673e-163	-1.25233e-162	5.22065e-164	2.86093e-164	-6.50888e-164	-4.39891e-163	-1.89679e-163	1.82756e-163	1.66245e-163	-4.3378e-164	-6.48333e-163	-1.10615e-163	-5.50516e-163	1.00177e-163	4.12732e-163	4.6182e-164	-1.02327e-162	-5.35637e-163	8.51151e-164	-3.18254e-163	-2.62573e-163	-4.8965e-163	-4.38588e-163	-5.82892e-163	1.77765e-163	-7.02048e-163	-5.13821e-163	-5.80565e-163	8.98352e-163	-1.30292e-163	0
-8.06673e-163	-1.25233e-162	5.22065e-164	2.86093e-164	-6.50888e-164	-4.39891e-163	-1.89679e-163	1.82756e-163	1.66245e-163	-4.3378e-164	-6.48333e-163	-1.10615e-163	-5.50516e-163	1.00177e-163	4.12732e-163	4.6182e-164	-1.02327e-162	-5.35637e-163	8.51151e-164	-3.18254e-163	-2.62573e-163	-4.8965e-163	-4.38588e-163	-5.82892e-163	1.77765e-163	-7.02048e-163	-5.13821e-163	-5.80565e-163	8.98352e-163	-1.30292e-163	0
-8.06673e-163	-1.25233e-162	5.22065e-164	2.86093e-164	-6.50888e-164	-4.39891e-163	-1.89679e-163	1.82756e-163	1.66245e-163	-4.3378e-164	-6.48333e-163	-1.10615e-163	-5.50516e-163	1.00177e-163	4.12732e-163	4.6182e-164	-1.02327e-162	-5.35637e-163	8.51151e-164	-3.18254e-163	-2.62573e-163	-4.8965e-163	-4.38588e-163	-5.82892e-163	1.77765e-163	-7.02048e-163	-5.13821e-163	-5.80565e-163	8.98352e-163	-1.30292e-163	0
-8.06673e-163	-1.25233e-162	5.22065e-164	2.86093e-164	-6.50888e-164	-4.39891e-163	-1.89679e-163	1.82756e-163	1.66245e-163	-4.3378e-164	-6.48333e-163	-1.10615e-163	-5.50516e-163	1.00177e-163	4.12732e-163	4.6182e-164	-1.02327e-162	-5.35637e-163	8.51151e-164	-3.18254e-163	-2.62573e-163	-4.8965e-163	-4.38588e-163	-5.82892e-163	1.77765e-163	-7.02048e-163	-5.13821e-163	-5.80565e-163	8.98352e-163	-1.30292e-163	0
-8.06673e-163	-1.25233e-162	5.22065e-164	2.86093e-164	-6.50888e-164	-4.39891e-163	-1.89679e-163	1.82756e-163	1.66245e-163	-4.3378e-164	-6.48333e-163	-1.10615e-163	-5.50516e-163	1.00177e-163	4.12732e-163	4.6182e-164	-1.02327e-162	-5.35637e-163	8.51151e-164	-3.18254e-163	-2.62573e-163	-4.8965e-163	-4.38588e-163	-5.82892e-163	1.77765e-163	-7.02048e-163	-5.13821e-163	-5.80565e-163	8.98352e-163	-1.30292e-163	0
-8.06673e-163	-1.25233e-162	5.22065e-164	2.86093e-164	-6.50888e-164	-4.39891e-163	-1.89679e-163	1.82756e-163	1.66245e-163	-4.3378e-164	-6.48333e-163	-1.10615e-163	-5.50516e-163	1.00177e-163	4.12732e-163	4.6182e-164	-1.02327e-162	-5.35637e-163	8.51151e-164	-3.18254e-163	-2.62573e-163	-4.8965e-163	-4.38588e-163	-5.82892e-163	1.77765e-163	-7.02048e-163	-5.13821e-163	-5.80565e-163	8.98352e-163	-1.30292e-163	0
-8.06673e-163	-1.25233e-162	5.22065e-164	2.86093e-164	-6.50888e-164	-4.39891e-163	-1.89679e-163	1.82756e-163	1.66245e-163	-4.3378e-164	-6.48333e-163	-1.10615e-163	-5.50516e-163	1.00177e-163	4.12732e-163	4.6182e-164	-1.02327e-162	-5.35637e-163	8.51151e-164	-3.18254e-163	-2.62573e-163	-4.8965e-163	-4.38588e-163	-5.82892e-163	1.77765e-163	-7.02048e-163	-5.13821e-163	-5.80565e-163	8.98352e-163	-1.30292e-163	0
-8.06673e-163	-1.25233e-162	5.22065e-164	2.86093e-164	-6.50888e-164	-4.39891e-163	-1.89679e-163	1.82756e-163	1.66245e-163	-4.3378e-164	-6.48333e-163	-1.10615e-163	-5.50516e-163	1.00177e-163	4.12732e-163	4.6182e-164	-1.02327e-162	-5.35637e-163	8.51151e-164	-3.18254e-163	-2.62573e-163	-4.8965e-163	-4.38588e-163	-5.82892e-163	1.77765e-163	-7.02048e-163	-5.13821e-163	-5.80565e-163	8.98352e-163	-1.30292e-163	0
-8.06673e-163	-1.25233e-162	5.22065e-164	2.86093e-164	-6.50888e-164	-4.39891e-163	-1.89679e-163	1.82756e-163	1.66245e-163	-4.3378e-164	-6.48333e-163	-1.10615e-163	-5.50516e-163	1.00177e-163	4.12732e-163	4.6182e-164	-1.02327e-162	-5.35637e-163	8.51151e-164	-3.18254e-163	-2.62573e-163	-4.8965e-163	-4.38588e-163	-5.82892e-163	1.77765e-163	-7.02048e-163	-5.13821e-163	-5.80565e-163	8.98352e-163	-1.30292e-163	0
-8.06673e-163	-1.25233e-162	5.22065e-164	2.86093e-164	-6.50888e-164	-4.39891e-163	-1.89679e-163	1.82756e-163	1.66245e-163	-4.3378e-164	-6.48333e-163	-1.10615e-163	-5.50516e-163	1.00177e-163	4.12732e-163	4.6182e-164	-1.02327e-162	-5.35637e-163	8.51151e-164	-3.18254e-163	-2.62573e-163	-4.8965e-163	-4.38588e-163	-5.82892e-163	1.77765e-163	-7.02048e-163	-5.13821e-163	-5.80565e-163	8.98352e-163	-1.30292e-163	0
-8.06673e-163	-1.25233e-162	5.22065e-164	2.86093e-164	-6.50888e-164	-4.39891e-163	-1.89679e-163	1.82756e-163	1.66245e-163	-4.3378e-164	-6.48333e-163	-1.10615e-163	-5.50516e-163	1.00177e-163	4.12732e-163	4.6182e-164	-1.02327e-162	-5.35637e-163	8.51151e-164	-3.18254e-163	-2.62573e-163	-4.8965e-163	-4.38588e-163	-5.82892e-163	1.77765e-163	-7.02048e-163	-5.13821e-163	-5.80565e-163	8.98352e-163	-1.30292e-163	0
-8.06673e-163	-1.25233e-162	5.22065e-164	2.86093e-164	-6.50888e-164	-4.39891e-163	-1.89679e-163	1.82756e-163	1.66245e-163	-4.3378e-164	-6.48333e-163	-1.10615e-163	-5.50516e-163	1.00177e-163	4.12732e-163	4.6182e-164	-1.02327e-162	-5.35637e-163	8.51151e-164	-3.18254e-163	-2.62573e-163	-4.8965e-163	-4.38588e-163	-5.82892e-163	1.77765e-163	-7.02048e-163	-5.13821e-163	-5.80565e-163	8.98352e-163	-1.30292e-163	0
-8.06673e-163	-1.25233e-162	5.22065e-164	2.86093e-164	-6.50888e-164	-4.39891e-163	-1.89679e-163	1.82756e-163	1.66245e-163	-4.3378e-164	-6.48333e-163	-1.10615e-163	-5.50516e-163	1.00177e-163	4.12732e-163	4.6182e-164	-1.02327e-162	-5.35637e-163	8.51151e-164	-3.18254e-163	-2.62573e-163	-4.8965e-163	-4.38588e-163	-5.82892e-163	1.77765e-163	-7.02048e-163	-5.13821e-163	-5.80565e-163	8.98352e-163	-1.30292e-163	0
-8.06673e-163	-1.25233e-162	5.22065e-164	2.86093e-164	-6.50888e-164	-4.39891e-163	-1.89679e-163	1.82756e-163	1.66245e-163	-4.3378e-164	-6.48333e-163	-1.10615e-163	-5.50516e-163	1.00177e-163	4.12732e-163	4.6182e-164	-1.02327e-162	-5.35637e-163	8.51151e-164	-3.18254e-163	-2.62573e-163	-4.8965e-163	-4.38588e-163	-5.82892e-163	1.77765e-163	-7.02048e-163	-5.13821e-163	-5.80565e-163	8.98352e-163	-1.30292e-163	0
-8.06673e-163	-1.25233e-162	5.22065e-164	2.86093e-164	-6.50888e-164	-4.39891e-163	-1.89679e-163	1.82756e-163	1.66245e-163	-4.3378e-164	-6.48333e-163	-1.10615e-163	-5.50516e-163	1.00177e-163	4.12732e-163	4.6182e-164	-1.02327e-162	-5.35637e-163	8.51151e-164	-3.18254e-163	-2.62573e-163	-4.8965e-163	-4.38588e-163	-5.82892e-163	1.77765e-163	-7.02048e-163	-5.13821e-163	-5.80565e-163	8.98352e-163	-1.30292e-163	0
-8.06673e-163	-1.25233e-162	5.22065e-164	2.86093e-164	-6.50888e-164	-4.39891e-163	-1.89679e-163	1.82756e-163	1.66245e-163	-4.3378e-164	-6.48333e-163	-1.10615e-163	-5.50516e-163	1.00177e-163	4.12732e-163	4.6182e-164	-1.02327e-162	-5.35637e-163	8.51151e-164	-3.18254e-163	-2.62573e-163	-4.8965e-163	-4.38588e-163	-5.82892e-163	1.77765e-163	-7.02048e-163	-5.13821e-163	-5.80565e-163	8.98352e-163	-1.30292e-163	0
-8.06673e-163	-1.25233e-162	5.22065e-164	2.86093e-164	-6.50888e-164	-4.39891e-163	-1.89679e-163	1.82756e-163	1.66245e-163	-4.3378e-164	-6.48333e-163	-1.10615e-163	-5.50516e-163	1.00177e-163	4.12732e-163	4.6182e-164	-1.02327e-162	-5.35637e-163	8.51151e-164	-3.18254e-163	-2.62573e-163	-4.8965e-163	-4.38588e-163	-5.82892e-163	1.77765e-163	-7.02048e-163	-5.13821e-163	-5.80565e-163	8.98352e-163	-1.30292e-163	0
-8.06673e-163	-1.25233e-162	5.22065e-164	2.86093e-164	-6.50888e-164	-4.39891e-163	-1.89679e-163	1.82756e-163	1.66245e-163	-4.3378e-164	-6.48333e-163	-1.10615e-163	-5.50516e-163	1.00177e-163	4.12732e-163	4.6182e-164	-1.02327e-162	-5.35637e-163	8.51151e-164	-3.18254e-163	-2.62573e-163	-4.8965e-163	-4.38588e-163	-5.82892e-163	1.77765e-163	-7.02048e-163	-5.13821e-163	-5.80565e-163	8.98352e-163	-1.30292e-163	0
-8.06673e-163	-1.25233e-162	5.22065e-164	2.86093e-164	-6.50888e-164	-4.39891e-163	-1.89679e-163	1.82756e-163	1.66245e-163	-4.3378e-164	-6.48333e-163	-1.10615e-163	-5.50516e-163	1.00177e-163	4.12732e-163	4.6182e-164	-1.02327e-162	-5.35637e-163	8.51151e-164	-3.18254e-163	-2.62573e-163	-4.8965e-163	-4.38588e-163	-5.82892e-163	1.77765e-163	-7.02048e-163	-5.13821e-163	-5.80565e-163	8.98352e-163	-1.30292e-163	0
-8.06673e-163	-1.25233e-162	5.22065e-164	2.86093e-164	-6.50888e-164	-4.39891e-163	-1.89679e-163	1.82756e-163	1.66245e-163	-4.3378e-164	-6.48333e-163	-1.10615e-163	-5.50516e-163	1.00177e-163	4.12732e-163	4.6182e-164	-1.02327e-162	-5.35637e-163	8.51151e-164	-3.18254e-163	-2.62573e-163	-4.8965e-163	-4.38588e-163	-5.82892e-163	1.77765e-163	-7.02048e-163	-5.13821e-163	-5.80565e-163	8.98352e-163	-1.30292e-163	0
-8.06673e-163	-1.25233e-162	5.22065e-164	2.86093e-164	-6.50888e-164	-4.39891e-163	-1.89679e-163	1.82756e-163	1.66245e-163	-4.3378e-164	-6.48333e-163	-1.10615e-163	-5.50516e-163	1.00177e-163	4.12732e-163	4.6182e-164	-1.02327e-162	-5.35637e-163	8.51151e-164	-3.18254e-163	-2.62573e-163	-4.8965e-163	-4.38588e-163	-5.82892e-163	1.77765e-163	-7.02048e-163	-5.13821e-163	-5.80565e-163	8.98352e-163	-1.30292e-163	0
-8.06673e-163	-1.25233e-162	5.22065e-164	2.86093e-164	-6.50888e-164	-4.39891e-163	-1.89679e-163	1.82756e-163	1.66245e-163	-4.3378e-164	-6.48333e-163	-1.10615e-163	-5.50516e-163	1.00177e-163	4.12732e-163	4.6182e-164	-1.02327e-162	-5.35637e-163	8.51151e-164	-3.18254e-163	-2.62573e-163	-4.8965e-163	-4.38588e-163	-5.82892e-163	1.77765e-163	-7.02048e-163	-5.13821e-163	-5.80565e-163	8.98352e-163	-1.30292e-163	0
-8.06673e-163	-1.25233e-162	5.22065e-164	2.86093e-164	-6.50888e-164	-4.39891e-163	-1.89679e-163	1.82756e-163	1.66245e-163	-4.3378e-164	-6.48333e-163	-1.10615e-163	-5.50516e-163	1.00177e-163	4.12732e-163	4.6182e-164	-1.02327e-162	-5.35637e-163	8.51151e-164	-3.18254e-163	-2.62573e-163	-4.8965e-163	-4.38588e-163	-5.82892e-163	1.77765e-163	-7.02048e-163	-5.13821e-163	-5.80565e-163	8.98352e-163	-1.30292e-163	0
-8.06673e-163	-1.25233e-162	5.22065e-164	2.86093e-164	-6.50888e-164	-4.39891e-163	-1.89679e-163	1.82756e-163	1.66245e-163	-4.3378e-164	-6.48333e-163	-1.10615e-163	-5.50516e-163	1.00177e-163	4.12732e-163	4.6182e-164	-1.02327e-162	-5.35637e-163	8.51151e-164	-3.18254e-163	-2.62573e-163	-4.8965e-163	-4.38588e-163	-5.82892e-163	1.77765e-163	-7.02048e-163	-5.13821e-163	-5.80565e-163	8.98352e-163	-1.30292e-163	0
-8.06673e-163	-1.25233e-162	5.22065e-164	2.86093e-164	-6.50888e-164	-4.39891e-163	-1.89679e-163	1.82756e-163	1.66245e-163	-4.3378e-164	-6.48333e-163	-1.10615e-163	-5.50516e-163	1.00177e-163	4.12732e-163	4.6182e-164	-1.02327e-162	-5.35637e-163	8.51151e-164	-3.18254e-163	-2.62573e-163	-4.8965e-163	-4.38588e-163	-5.82892e-163	1.77765e-163	-7.02048e-163	-5.13821e-163	-5.80565e-163	8.98352e-163	-1.30292e-163	0
-8.06673e-163	-1.25233e-162	5.22065e-164	2.86093e-164	-6.50888e-164	-4.39891e-163	-1.89679e-163	1.82756e-163	1.66245e-163	-4.3378e-164	-6.48333e-163	-1.10615e-163	-5.50516e-163	1.00177e-163	4.12732e-163	4.6182e-164	-1.02327e-162	-5.35637e-163	8.51151e-164	-3.18254e-163	-2.62573e-163	-4.8965e-163	-4.38588e-163	-5.82892e-163	1.77765e-163	-7.02048e-163	-5.13821e-163	-5.80565e-163	8.98352e-163	-1.30292e-163	0
-8.06673e-163	-1.25233e-162	5.22065e-164	2.86093e-164	-6.50888e-164	-4.39891e-163	-1.89679e-163	1.82756e-163	1.66245e-163	-4.3378e-164	-6.48333e-163	-1.10615e-163	-5.50516e-163	1.00177e-163	4.12732e-163	4.6182e-164	-1.02327e-162	-5.35637e-163	8.51151e-164	-3.18254e-163	-2.62573e-163	-4.8965e-163	-4.38588e-163	-5.82892e-163	1.77765e-163	-7.02048e-163	-5.13821e-163	-5.80565e-163	8.98352e-163	-1.30292e-163	0
-8.06673e-163	-1.25233e-162	5.22065e-164	2.86093e-164	-6.50888e-164	-4.39891e-163	-1.89679e-163	1.82756e-163	1.66245e-163	-4.3378e-164	-6.48333e-163	-1.10615e-163	-5.50516e-163	1.00177e-163	4.12732e-163	4.6182e-164	-1.02327e-162	-5.35637e-163	8.51151e-164	-3.18254e-163	-2.62573e-163	-4.8965e-163	-4.38588e-163	-5.82892e-163	1.77765e-163	-7.02048e-163	-5.13821e-163	-5.80565e-163	8.98352e-163	-1.30292e-163	0
-8.06673e-163	-1.25233e-162	5.22065e-164	2.86093e-164	-6.50888e-164	-4.39891e-163	-1.89679e-163	1.82756e-163	1.66245e-163	-4.3378e-164	-6.48333e-163	-1.10615e-163	-5.50516e-163	1.00177e-163	4.12732e-163	4.6182e-164	-1.02327e-162	-5.35637e-163	8.51151e-164	-3.18254e-163	-2.62573e-163	-4.8965e-163	-4.38588e-163	-5.82892e-163	1.77765e-163	-7.02048e-163	-5.13821e-163	-5.80565e-163	8.98352e-163	-1.30292e-163	0
-8.06673e-163	-1.25233e-162	5.22065e-164	2.86093e-164	-6.50888e-164	-4.39891e-163	-1.89679e-163	1.82756e-163	1.66245e-163	-4.3378e-164	-6.48333e-163	-1.10615e-163	-5.50516e-163	1.00177e-163	4.12732e-163	4.6182e-164	-1.02327e-162	-5.35637e-163	8.51151e-164	-3.18254e-163	-2.62573e-163	-4.8965e-163	-4.38588e-163	-5.82892e-163	1.77765e-163	-7.02048e-163	-5.13821e-163	-5.80565e-163	8.98352e-163	-1.30292e-163	0
-8.06673e-163	-1.25233e-162	5.22065e-164	2.86093e-164	-6.50888e-164	-4.39891e-163	-1.89679e-163	1.82756e-163	1.66245e-163	-4.3378e-164	-6.48333e-163	-1.10615e-163	-5.50516e-163	1.00177e-163	4.12732e-163	4.6182e-164	-1.02327e-162	-5.35637e-163	8.51151e-164	-3.18254e-163	-2.62573e-163	-4.8965e-163	-4.38588e-163	-5.82892e-163	1.77765e-163	-7.02048e-163	-5.13821e-163	-5.80565e-163	8.98352e-163	-1.30292e-163	0
-8.06673e-163	-1.25233e-162	5.22065e-164	2.86093e-164	-6.50888e-164	-4.39891e-163	-1.89679e-163	1.82756e-163	1.66245e-163	-4.3378e-164	-6.48333e-163	-1.10615e-163	-5.50516e-163	1.00177e-163	4.12732e-163	4.6182e-164	-1.02327e-162	-5.35637e-163	8.51151e-164	-3.18254e-163	-2.62573e-163	-4.8965e-163	-4.38588e-163	-5.82892e-163	1.77765e-163	-7.02048e-163	-5.13821e-163	-5.80565e-163	8.98352e-163	-1.30292e-163	0
-8.06673e-163	-1.25233e-162	5.22065e-164	2.86093e-164	-6.50888e-164	-4.39891e-163	-1.89679e-163	1.82756e-163	1.66245e-163	-4.3378e-164	-6.48333e-163	-1.10615e-163	-5.50516e-163	1.00177e-163	4.12732e-163	4.6182e-164	-1.02327e-162	-5.35637e-163	8.51151e-164	-3.18254e-163	-2.62573e-163	-4.8965e-163	-4.38588e-163	-5.82892e-163	1.77765e-163	-7.02048e-163	-5.13821e-163	-5.80565e-163	8.98352e-163	-1.30292e-163	0
-8.06673e-163	-1.25233e-162	5.22065e-164	2.86093e-164	-6.50888e-164	-4.39891e-163	-1.89679e-163	1.82756e-163	1.66245e-163	-4.3378e-164	-6.48333e-163	-1.10615e-163	-5.50516e-163	1.00177e-163	4.12732e-163	4.6182e-164	-1.02327e-162	-5.35637e-163	8.51151e-164	-3.18254e-163	-2.62573e-163	-4.8965e-163	-4.38588e-163	-5.82892e-163	1.77765e-163	-7.02048e-163	-5.13821e-163	-5.80565e-163	8.98352e-163	-1.30292e-163	0
-8.06673e-163	-1.25233e-162	5.22065e-164	2.86093e-164	-6.50888e-164	-4.39891e-163	-1.89679e-163	1.82756e-163	1.66245e-163	-4.3378e-164	-6.48333e-163	-1.10615e-163	-5.50516e-163	1.00177e-163	4.12732e-163	4.6182e-164	-1.02327e-162	-5.35637e-163	8.51151e-164	-3.18254e-163	-2.62573e-163	-4.8965e-163	-4.38588e-163	-5.82892e-163	1.77765e-163	-7.02048e-163	-5.13821e-163	-5.80565e-163	8.98352e-163	-1.30292e-163	0
-8.06673e-163	-1.25233e-162	5.22065e-164	2.86093e-164	-6.50888e-164	-4.39891e-163	-1.89679e-163	1.82756e-163	1.66245e-163	-4.3378e-164	-6.48333e-163	-1.10615e-163	-5.50516e-163	1.00177e-163	4.12732e-163	4.6182e-164	-1.02327e-162	-5.35637e-163	8.51151e-164	-3.18254e-163	-2.62573e-163	-4.8965e-163	-4.38588e-163	-5.82892e-163	1.77765e-163	-7.02048e-163	-5.13821e-163	-5.80565e-163	8.98352e-163	-1.30292e-163	0
-8.06673e-163	-1.25233e-162	5.22065e-164	2.86093e-164	-6.50888e-164	-4.39891e-163	-1.89679e-163	1.82756e-163	1.66245e-163	-4.3378e-164	-6.48333e-163	-1.10615e-163	-5.50516e-163	1.00177e-163	4.12732e-163	4.6182e-164	-1.02327e-162	-5.35637e-163	8.51151e-164	-3.18254e-163	-2.62573e-163	-4.8965e-163	-4.38588e-163	-5.82892e-163	1.77765e-163	-7.02048e-163	-5.13821e-163	-5.80565e-163	8.98352e-163	-1.30292e-163	0
-8.06673e-163	-1.25233e-162	5.22065e-164	2.86093e-164	-6.50888e-164	-4.39891e-163	-1.89679e-163	1.82756e-163	1.66245e-163	-4.3378e-164	-6.48333e-163	-1.10615e-163	-5.50516e-163	1.00177e-163	4.12732e-163	4.6182e-164	-1.02327e-162	-5.35637e-163	8.51151e-164	-3.18254e-163	-2.62573e-163	-4.8965e-163	-4.38588e-163	-5.82892e-163	1.77765e-163	-7.02048e-163	-5.13821e-163	-5.80565e-163	8.98352e-163	-1.30292e-163	0
-8.06673e-163	-1.25233e-162	5.22065e-164	2.86093e-164	-6.50888e-164	-4.39891e-163	-1.89679e-163	1.82756e-163	1.66245e-163	-4.3378e-164	-6.48333e-163	-1.10615e-163	-5.50516e-163	1.00177e-163	4.12732e-163	4.6182e-164	-1.02327e-162	-5.35637e-163	8.51151e-164	-3.18254e-163	-2.62573e-163	-4.8965e-163	-4.38588e-163	-5.82892e-163	1.77765e-163	-7.02048e-163	-5.13821e-163	-5.80565e-163	8.98352e-163	-1.30292e-163	0
-8.06673e-163	-1.25233e-162	5.22065e-164	2.86093e-164	-6.50888e-164	-4.39891e-163	-1.89679e-163	1.82756e-163	1.66245e-163	-4.3378e-164	-6.48333e-163	-1.10615e-163	-5.50516e-163	1.00177e-163	4.12732e-163	4.6182e-164	-1.02327e-162	-5.35637e-163	8.51151e-164	-3.18254e-163	-2.62573e-163	-4.8965e-163	-4.38588e-163	-5.82892e-163	1.77765e-163	-7.02048e-163	-5.13821e-163	-5.80565e-163	8.98352e-163	-1.30292e-163	0
-8.06673e-163	-1.25233e-162	5.22065e-164	2.86093e-164	-6.50888e-164	-4.39891e-163	-1.89679e-163	1.82756e-163	1.66245e-163	-4.3378e-164	-6.48333e-163	-1.10615e-163	-5.50516e-163	1.00177e-163	4.12732e-163	4.6182e-164	-1.02327e-162	-5.35637e-163	8.51151e-164	-3.18254e-163	-2.62573e-163	-4.8965e-163	-4.38588e-163	-5.82892e-163	1.77765e-163	-7.02048e-163	-5.13821e-163	-5.80565e-163	8.98352e-163	-1.30292e-163	0
-8.06673e-163	-1.25233e-162	5.22065e-164	2.86093e-164	-6.50888e-164	-4.39891e-163	-1.89679e-163	1.82756e-163	1.66245e-163	-4.3378e-164	-6.48333e-163	-1.10615e-163	-5.50516e-163	1.00177e-163	4.12732e-163	4.6182e-164	-1.02327e-162	-5.35637e-163	8.51151e-164	-3.18254e-163	-2.62573e-163	-4.8965e-163	-4.38588e-163	-5.82892e-163	1.77765e-163	-7.02048e-163	-5.13821e-163	-5.80565e-163	8.98352e-163	-1.30292e-163	0
-8.06673e-163	-1.25233e-162	5.22065e-164	2.86093e-164	-6.50888e-164	-4.39891e-163	-1.89679e-163	1.82756e-163	1.66245e-163	-4.3378e-164	-6.48333e-163	-1.10615e-163	-5.50516e-163	1.00177e-163	4.12732e-163	4.6182e-164	-1.02327e-162	-5.35637e-163	8.51151e-164	-3.18254e-163	-2.62573e-163	-4.8965e-163	-4.38588e-163	-5.82892e-163	1.77765e-163	-7.02048e-163	-5.13821e-163	-5.80565e-163	8.98352e-163	-1.30292e-163	0
-8.06673e-163	-1.25233e-162	5.22065e-164	2.86093e-164	-6.50888e-164	-4.39891e-163	-1.89679e-163	1.82756e-163	1.66245e-163	-4.3378e-164	-6.48333e-163	-1.10615e-163	-5.50516e-163	1.00177e-163	4.12732e-163	4.6182e-164	-1.02327e-162	-5.35637e-163	8.51151e-164	-3.18254e-163	-2.62573e-163	-4.8965e-163	-4.38588e-163	-5.82892e-163	1.77765e-163	-7.02048e-163	-5.13821e-163	-5.80565e-163	8.98352e-163	-1.30292e-163	0
-8.06673e-163	-1.25233e-162	5.22065e-164	2.86093e-164	-6.50888e-164	-4.39891e-163	-1.89679e-163	1.82756e-163	1.66245e-163	-4.3378e-164	-6.48333e-163	-1.10615e-163	-5.50516e-163	1.00177e-163	4.12732e-163	4.6182e-164	-1.02327e-162	-5.35637e-163	8.51151e-164	-3.18254e-163	-2.62573e-163	-4.8965e-163	-4.38588e-163	-5.82892e-163	1.77765e-163	-7.02048e-163	-5.13821e-163	-5.80565e-163	8.98352e-163	-1.30292e-163	0
-8.06673e-163	-1.25233e-162	5.22065e-164	2.86093e-164	-6.50888e-164	-4.39891e-163	-1.89679e-163	1.82756e-163	1.66245e-163	-4.3378e-164	-6.48333e-163	-1.10615e-163	-5.50516e-163	1.00177e-163	4.12732e-163	4.6182e-164	-1.02327e-162	-5.35637e-163	8.51151e-164	-3.18254e-163	-2.62573e-163	-4.8965e-163	-4.38588e-163	-5.82892e-163	1.77765e-163	-7.02048e-163	-5.13821e-163	-5.80565e-163	8.98352e-163	-1.30292e-163	0
-8.06673e-163	-1.25233e-162	5.22065e-164	2.86093e-164	-6.50888e-164	-4.39891e-163	-1.89679e-163	1.82756e-163	1.66245e-163	-4.3378e-164	-6.48333e-163	-1.10615e-163	-5.50516e-163	1.00177e-163	4.12732e-163	4.6182e-164	-1.02327e-162	-5.35637e-163	8.51151e-164	-3.18254e-163	-2.62573e-163	-4.8965e-163	-4.38588e-163	-5.82892e-163	1.77765e-163	-7.02048e-163	-5.13821e-163	-5.80565e-163	8.98352e-163	-1.30292e-163	0
-8.06673e-163	-1.25233e-162	5.22065e-164	2.86093e-164	-6.50888e-164	-4.39891e-163	-1.89679e-163	1.82756e-163	1.66245e-163	-4.3378e-164	-6.48333e-163	-1.10615e-163	-5.50516e-163	1.00177e-163	4.12732e-163	4.6182e-164	-1.02327e-162	-5.35637e-163	8.51151e-164	-3.18254e-163	-2.62573e-163	-4.8965e-163	-4.38588e-163	-5.82892e-163	1.77765e-163	-7.02048e-163	-5.13821e-163	-5.80565e-163	8.98352e-163	-1.30292e-163	0
-8.06673e-163	-1.25233e-162	5.22065e-164	2.86093e-164	-6.50888e-164	-4.39891e-163	-1.89679e-163	1.82756e-163	1.66245e-163	-4.3378e-164	-6.48333e-163	-1.10615e-163	-5.50516e-163	1.00177e-163	4.12732e-163	4.6182e-164	-1.02327e-162	-5.35637e-163	8.51151e-164	-3.18254e-163	-2.62573e-163	-4.8965e-163	-4.38588e-163	-5.82892e-163	1.77765e-163	-7.02048e-163	-5.13821e-163	-5.80565e-163	8.98352e-163	-1.30292e-163	0
-8.06673e-163	-1.25233e-162	5.22065e-164	2.86093e-164	-6.50888e-164	-4.39891e-163	-1.89679e-163	1.82756e-163	1.66245e-163	-4.3378e-164	-6.48333e-163	-1.10615e-163	-5.50516e-163	1.00177e-163	4.12732e-163	4.6182e-164	-1.02327e-162	-5.35637e-163	8.51151e-164	-3.18254e-163	-2.62573e-163	-4.8965e-163	-4.38588e-163	-5.82892e-163	1.77765e-163	-7.02048e-163	-5.13821e-163	-5.80565e-163	8.98352e-163	-1.30292e-163	0
-8.06673e-163	-1.25233e-162	5.22065e-164	2.86093e-164	-6.50888e-164	-4.39891e-163	-1.89679e-163	1.82756e-163	1.66245e-163	-4.3378e-164	-6.48333e-163	-1.10615e-163	-5.50516e-163	1.00177e-163	4.12732e-163	4.6182e-164	-1.02327e-162	-5.35637e-163	8.51151e-164	-3.18254e-163	-2.62573e-163	-4.8965e-163	-4.38588e-163	-5.82892e-163	1.77765e-163	-7.02048e-163	-5.13821e-163	-5.80565e-163	8.98352e-163	-1.30292e-163	0
-8.06673e-163	-1.25233e-162	5.22065e-164	2.86093e-164	-6.50888e-164	-4.39891e-163	-1.89679e-163	1.82756e-163	1.66245e-163	-4.3378e-164	-6.48333e-163	-1.10615e-163	-5.50516e-163	1.00177e-163	4.12732e-163	4.6182e-164	-1.02327e-162	-5.35637e-163	8.51151e-164	-3.18254e-163	-2.62573e-163	-4.8965e-163	-4.38588e-163	-5.82892e-163	1.77765e-163	-7.02048e-163	-5.13821e-163	-5.80565e-163	8.98352e-163	-1.30292e-163	0
-8.06673e-163	-1.25233e-162	5.22065e-164	2.86093e-164	-6.50888e-164	-4.39891e-163	-1.89679e-163	1.82756e-163	1.66245e-163	-4.3378e-164	-6.48333e-163	-1.10615e-163	-5.50516e-163	1.00177e-163	4.12732e-163	4.6182e-164	-1.02327e-162	-5.35637e-163	8.51151e-164	-3.18254e-163	-2.62573e-163	-4.8965e-163	-4.38588e-163	-5.82892e-163	1.77765e-163	-7.02048e-163	-5.13821e-163	-5.80565e-163	8.98352e-163	-1.30292e-163	0
-8.06673e-163	-1.25233e-162	5.22065e-164	2.86093e-164	-6.50888e-164	-4.39891e-163	-1.89679e-163	1.82756e-163	1.66245e-163	-4.3378e-164	-6.48333e-163	-1.10615e-163	-5.50516e-163	1.00177e-163	4.12732e-163	4.6182e-164	-1.02327e-162	-5.35637e-163	8.51151e-164	-3.18254e-163	-2.62573e-163	-4.8965e-163	-4.38588e-163	-5.82892e-163	1.77765e-163	-7.02048e-163	-5.13821e-163	-5.80565e-163	8.98352e-163	-1.30292e-163	0
-8.06673e-163	-1.25233e-162	5.22065e-164	2.86093e-164	-6.50888e-164	-4.39891e-163	-1.89679e-163	1.82756e-163	1.66245e-163	-4.3378e-164	-6.48333e-163	-1.10615e-163	-5.50516e-163	1.00177e-163	4.12732e-163	4.6182e-164	-1.02327e-162	-5.35637e-163	8.51151e-164	-3.18254e-163	-2.62573e-163	-4.8965e-163	-4.38588e-163	-5.82892e-163	1.77765e-163	-7.02048e-163	-5.13821e-163	-5.80565e-163	8.98352e-163	-1.30292e-163	0
-8.06673e-163	-1.25233e-162	5.22065e-164	2.86093e-164	-6.50888e-164	-4.39891e-163	-1.89679e-163	1.82756e-163	1.66245e-163	-4.3378e-164	-6.48333e-163	-1.10615e-163	-5.50516e-163	1.00177e-163	4.12732e-163	4.6182e-164	-1.02327e-162	-5.35637e-163	8.51151e-164	-3.18254e-163	-2.62573e-163	-4.8965e-163	-4.38588e-163	-5.82892e-163	1.77765e-163	-7.02048e-163	-5.13821e-163	-5.80565e-163	8.98352e-163	-1.30292e-163	0
-8.06673e-163	-1.25233e-162	5.22065e-164	2.86093e-164	-6.50888e-164	-4.39891e-163	-1.89679e-163	1.82756e-163	1.66245e-163	-4.3378e-164	-6.48333e-163	-1.10615e-163	-5.50516e-163	1.00177e-163	4.12732e-163	4.6182e-164	-1.02327e-162	-5.35637e-163	8.51151e-164	-3.18254e-163	-2.62573e-163	-4.8965e-163	-4.38588e-163	-5.82892e-163	1.77765e-163	-7.02048e-163	-5.13821e-163	-5.80565e-163	8.98352e-163	-1.30292e-163	0
-8.06673e-163	-1.25233e-162	5.22065e-164	2.86093e-164	-6.50888e-164	-4.39891e-163	-1.89679e-163	1.82756e-163	1.66245e-163	-4.3378e-164	-6.48333e-163	-1.10615e-163	-5.50516e-163	1.00177e-163	4.12732e-163	4.6182e-164	-1.02327e-162	-5.35637e-163	8.51151e-164	-3.18254e-163	-2.62573e-163	-4.8965e-163	-4.38588e-163	-5.82892e-163	1.77765e-163	-7.02048e-163	-5.13821e-163	-5.80565e-163	8.98352e-163	-1.30292e-163	0
-8.06673e-163	-1.25233e-162	5.22065e-164	2.86093e-164	-6.50888e-164	-4.39891e-163	-1.89679e-163	1.82756e-163	1.66245e-163	-4.3378e-164	-6.48333e-163	-1.10615e-163	-5.50516e-163	1.00177e-163	4.12732e-163	4.6182e-164	-1.02327e-162	-5.35637e-163	8.51151e-164	-3.18254e-163	-2.62573e-163	-4.8965e-163	-4.38588e-163	-5.82892e-163	1.77765e-163	-7.02048e-163	-5.13821e-163	-5.80565e-163	8.98352e-163	-1.30292e-163	0
-8.06673e-163	-1.25233e-162	5.22065e-164	2.86093e-164	-6.50888e-164	-4.39891e-163	-1.89679e-163	1.82756e-163	1.66245e-163	-4.3378e-164	-6.48333e-163	-1.10615e-163	-5.50516e-163	1.00177e-163	4.12732e-163	4.6182e-164	-1.02327e-162	-5.35637e-163	8.51151e-164	-3.18254e-163	-2.62573e-163	-4.8965e-163	-4.38588e-163	-5.82892e-163	1.77765e-163	-7.02048e-163	-5.13821e-163	-5.80565e-163	8.98352e-163	-1.30292e-163	0
-8.06673e-163	-1.25233e-162	5.22065e-164	2.86093e-164	-6.50888e-164	-4.39891e-163	-1.89679e-163	1.82756e-163	1.66245e-163	-4.3378e-164	-6.48333e-163	-1.10615e-163	-5.50516e-163	1.00177e-163	4.12732e-163	4.6182e-164	-1.02327e-162	-5.35637e-163	8.51151e-164	-3.18254e-163	-2.62573e-163	-4.8965e-163	-4.38588e-163	-5.82892e-163	1.77765e-163	-7.02048e-163	-5.13821e-163	-5.80565e-163	8.98352e-163	-1.30292e-163	0
-8.06673e-163	-1.25233e-162	5.22065e-164	2.86093e-164	-6.50888e-164	-4.39891e-163	-1.89679e-163	1.82756e-163	1.66245e-163	-4.3378e-164	-6.48333e-163	-1.10615e-163	-5.50516e-163	1.00177e-163	4.12732e-163	4.6182e-164	-1.02327e-162	-5.35637e-163	8.51151e-164	-3.18254e-163	-2.62573e-163	-4.8965e-163	-4.38588e-163	-5.82892e-163	1.77765e-163	-7.02048e-163	-5.13821e-163	-5.80565e-163	8.98352e-163	-1.30292e-163	0
-8.06673e-163	-1.25233e-162	5.22065e-164	2.86093e-164	-6.50888e-164	-4.39891e-163	-1.89679e-163	1.82756e-163	1.66245e-163	-4.3378e-164	-6.48333e-163	-1.10615e-163	-5.50516e-163	1.00177e-163	4.12732e-163	4.6182e-164	-1.02327e-162	-5.35637e-163	8.51151e-164	-3.18254e-163	-2.62573e-163	-4.8965e-163	-4.38588e-163	-5.82892e-163	1.77765e-163	-7.02048e-163	-5.13821e-163	-5.80565e-163	8.98352e-163	-1.30292e-163	0
-8.06673e-163	-1.25233e-162	5.22065e-164	2.86093e-164	-6.50888e-164	-4.39891e-163	-1.89679e-163	1.82756e-163	1.66245e-163	-4.3378e-164	-6.48333e-163	-1.10615e-163	-5.50516e-163	1.00177e-163	4.12732e-163	4.6182e-164	-1.02327e-162	-5.35637e-163	8.51151e-164	-3.18254e-163	-2.62573e-163	-4.8965e-163	-4.38588e-163	-5.82892e-163	1.77765e-163	-7.02048e-163	-5.13821e-163	-5.80565e-163	8.98352e-163	-1.30292e-163	0
-8.06673e-163	-1.25233e-162	5.22065e-164	2.86093e-164	-6.50888e-164	-4.39891e-163	-1.89679e-163	1.82756e-163	1.66245e-163	-4.3378e-164	-6.48333e-163	-1.10615e-163	-5.50516e-163	1.00177e-163	4.12732e-163	4.6182e-164	-1.02327e-162	-5.35637e-163	8.51151e-164	-3.18254e-163	-2.62573e-163	-4.8965e-163	-4.38588e-163	-5.82892e-163	1.77765e-163	-7.02048e-163	-5.13821e-163	-5.80565e-163	8.98352e-163	-1.30292e-163	0
-8.06673e-163	-1.25233e-162	5.22065e-164	2.86093e-164	-6.50888e-164	-4.39891e-163	-1.89679e-163	1.82756e-163	1.66245e-163	-4.3378e-164	-6.48333e-163	-1.10615e-163	-5.50516e-163	1.00177e-163	4.12732e-163	4.6182e-164	-1.02327e-162	-5.35637e-163	8.51151e-164	-3.18254e-163	-2.62573e-163	-4.8965e-163	-4.38588e-163	-5.82892e-163	1.77765e-163	-7.02048e-163	-5.13821e-163	-5.80565e-163	8.98352e-163	-1.30292e-163	0
-8.06673e-163	-1.25233e-162	5.22065e-164	2.86093e-164	-6.50888e-164	-4.39891e-163	-1.89679e-163	1.82756e-163	1.66245e-163	-4.3378e-164	-6.48333e-163	-1.10615e-163	-5.50516e-163	1.00177e-163	4.12732e-163	4.6182e-164	-1.02327e-162	-5.35637e-163	8.51151e-164	-3.18254e-163	-2.62573e-163	-4.8965e-163	-4.38588e-163	-5.82892e-163	1.77765e-163	-7.02048e-163	-5.13821e-163	-5.80565e-163	8.98352e-163	-1.30292e-163	0
-8.06673e-163	-1.25233e-162	5.22065e-164	2.86093e-164	-6.50888e-164	-4.39891e-163	-1.89679e-163	1.82756e-163	1.66245e-163	-4.3378e-164	-6.48333e-163	-1.10615e-163	-5.50516e-163	1.00177e-163	4.12732e-163	4.6182e-164	-1.02327e-162	-5.35637e-163	8.51151e-164	-3.18254e-163	-2.62573e-163	-4.8965e-163	-4.38588e-163	-5.82892e-163	1.77765e-163	-7.02048e-163	-5.13821e-163	-5.80565e-163	8.98352e-163	-1.30292e-163	0
-8.06673e-163	-1.25233e-162	5.22065e-164	2.86093e-164	-6.50888e-164	-4.39891e-163	-1.89679e-163	1.82756e-163	1.66245e-163	-4.3378e-164	-6.48333e-163	-1.10615e-163	-5.50516e-163	1.00177e-163	4.12732e-163	4.6182e-164	-1.02327e-162	-5.35637e-163	8.51151e-164	-3.18254e-163	-2.62573e-163	-4.8965e-163	-4.38588e-163	-5.82892e-163	1.77765e-163	-7.02048e-163	-5.13821e-163	-5.80565e-163	8.98352e-163	-1.30292e-163	0
-8.06673e-163	-1.25233e-162	5.22065e-164	2.86093e-164	-6.50888e-164	-4.39891e-163	-1.89679e-163	1.82756e-163	1.66245e-163	-4.3378e-164	-6.48333e-163	-1.10615e-163	-5.50516e-163	1.00177e-163	4.12732e-163	4.6182e-164	-1.02327e-162	-5.35637e-163	8.51151e-164	-3.18254e-163	-2.62573e-163	-4.8965e-163	-4.38588e-163	-5.82892e-163	1.77765e-163	-7.02048e-163	-5.13821e-163	-5.80565e-163	8.98352e-163	-1.30292e-163	0
-8.06673e-163	-1.25233e-162	5.22065e-164	2.86093e-164	-6.50888e-164	-4.39891e-163	-1.89679e-163	1.82756e-163	1.66245e-163	-4.3378e-164	-6.48333e-163	-1.10615e-163	-5.50516e-163	1.00177e-163	4.12732e-163	4.6182e-164	-1.02327e-162	-5.35637e-163	8.51151e-164	-3.18254e-163	-2.62573e-163	-4.8965e-163	-4.38588e-163	-5.82892e-163	1.77765e-163	-7.02048e-163	-5.13821e-163	-5.80565e-163	8.98352e-163	-1.30292e-163	0
-8.06673e-163	-1.25233e-162	5.22065e-164	2.86093e-164	-6.50888e-164	-4.39891e-163	-1.89679e-163	1.82756e-163	1.66245e-163	-4.3378e-164	-6.48333e-163	-1.10615e-163	-5.50516e-163	1.00177e-163	4.12732e-163	4.6182e-164	-1.02327e-162	-5.35637e-163	8.51151e-164	-3.18254e-163	-2.62573e-163	-4.8965e-163	-4.38588e-163	-5.82892e-163	1.77765e-163	-7.02048e-163	-5.13821e-163	-5.80565e-163	8.98352e-163	-1.30292e-163	0
-8.06673e-163	-1.25233e-162	5.22065e-164	2.86093e-164	-6.50888e-164	-4.39891e-163	-1.89679e-163	1.82756e-163	1.66245e-163	-4.3378e-164	-6.48333e-163	-1.10615e-163	-5.50516e-163	1.00177e-163	4.12732e-163	4.6182e-164	-1.02327e-162	-5.35637e-163	8.51151e-164	-3.18254e-163	-2.62573e-163	-4.8965e-163	-4.38588e-163	-5.82892e-163	1.77765e-163	-7.02048e-163	-5.13821e-163	-5.80565e-163	8.98352e-163	-1.30292e-163	0
-8.06673e-163	-1.25233e-162	5.22065e-164	2.86093e-164	-6.50888e-164	-4.39891e-163	-1.89679e-163	1.82756e-163	1.66245e-163	-4.3378e-164	-6.48333e-163	-1.10615e-163	-5.50516e-163	1.00177e-163	4.12732e-163	4.6182e-164	-1.02327e-162	-5.35637e-163	8.51151e-164	-3.18254e-163	-2.62573e-163	-4.8965e-163	-4.38588e-163	-5.82892e-163	1.77765e-163	-7.02048e-163	-5.13821e-163	-5.80565e-163	8.98352e-163	-1.30292e-163	0
-8.06673e-163	-1.25233e-162	5.22065e-164	2.86093e-164	-6.50888e-164	-4.39891e-163	-1.89679e-163	1.82756e-163	1.66245e-163	-4.3378e-164	-6.48333e-163	-1.10615e-163	-5.50516e-163	1.00177e-163	4.12732e-163	4.6182e-164	-1.02327e-162	-5.35637e-163	8.51151e-164	-3.18254e-163	-2.62573e-163	-4.8965e-163	-4.38588e-163	-5.82892e-163	1.77765e-163	-7.02048e-163	-5.13821e-163	-5.80565e-163	8.98352e-163	-1.30292e-163	0
-8.06673e-163	-1.25233e-162	5.22065e-164	2.86093e-164	-6.50888e-164	-4.39891e-163	-1.89679e-163	1.82756e-163	1.66245e-163	-4.3378e-164	-6.48333e-163	-1.10615e-163	-5.50516e-163	1.00177e-163	4.12732e-163	4.6182e-164	-1.02327e-162	-5.35637e-163	8.51151e-164	-3.18254e-163	-2.62573e-163	-4.8965e-163	-4.38588e-163	-5.82892e-163	1.77765e-163	-7.02048e-163	-5.13821e-163	-5.80565e-163	8.98352e-163	-1.30292e-163	0
-8.06673e-163	-1.25233e-162	5.22065e-164	2.86093e-164	-6.50888e-164	-4.39891e-163	-1.89679e-163	1.82756e-163	1.66245e-163	-4.3378e-164	-6.48333e-163	-1.10615e-163	-5.50516e-163	1.00177e-163	4.12732e-163	4.6182e-164	-1.02327e-162	-5.35637e-163	8.51151e-164	-3.18254e-163	-2.62573e-163	-4.8965e-163	-4.38588e-163	-5.82892e-163	1.77765e-163	-7.02048e-163	-5.13821e-163	-5.80565e-163	8.98352e-163	-1.30292e-163	0
-8.06673e-163	-1.25233e-162	5.22065e-164	2.86093e-164	-6.50888e-164	-4.39891e-163	-1.89679e-163	1.82756e-163	1.66245e-163	-4.3378e-164	-6.48333e-163	-1.10615e-163	-5.50516e-163	1.00177e-163	4.12732e-163	4.6182e-164	-1.02327e-162	-5.35637e-163	8.51151e-164	-3.18254e-163	-2.62573e-163	-4.8965e-163	-4.38588e-163	-5.82892e-163	1.77765e-163	-7.02048e-163	-5.13821e-163	-5.80565e-163	8.98352e-163	-1.30292e-163	0
-8.06673e-163	-1.25233e-162	5.22065e-164	2.86093e-164	-6.50888e-164	-4.39891e-163	-1.89679e-163	1.82756e-163	1.66245e-163	-4.3378e-164	-6.48333e-163	-1.10615e-163	-5.50516e-163	1.00177e-163	4.12732e-163	4.6182e-164	-1.02327e-162	-5.35637e-163	8.51151e-164	-3.18254e-163	-2.62573e-163	-4.8965e-163	-4.38588e-163	-5.82892e-163	1.77765e-163	-7.02048e-163	-5.13821e-163	-5.80565e-163	8.98352e-163	-1.30292e-163	0
-8.06673e-163	-1.25233e-162	5.22065e-164	2.86093e-164	-6.50888e-164	-4.39891e-163	-1.89679e-163	1.82756e-163	1.66245e-163	-4.3378e-164	-6.48333e-163	-1.10615e-163	-5.50516e-163	1.00177e-163	4.12732e-163	4.6182e-164	-1.02327e-162	-5.35637e-163	8.51151e-164	-3.18254e-163	-2.62573e-163	-4.8965e-163	-4.38588e-163	-5.82892e-163	1.77765e-163	-7.02048e-163	-5.13821e-163	-5.80565e-163	8.98352e-163	-1.30292e-163	0
-8.06673e-163	-1.25233e-162	5.22065e-164	2.86093e-164	-6.50888e-164	-4.39891e-163	-1.89679e-163	1.82756e-163	1.66245e-163	-4.3378e-164	-6.48333e-163	-1.10615e-163	-5.50516e-163	1.00177e-163	4.12732e-163	4.6182e-164	-1.02327e-162	-5.35637e-163	8.51151e-164	-3.18254e-163	-2.62573e-163	-4.8965e-163	-4.38588e-163	-5.82892e-163	1.77765e-163	-7.02048e-163	-5.13821e-163	-5.80565e-163	8.98352e-163	-1.30292e-163	0
-8.06673e-163	-1.25233e-162	5.22065e-164	2.86093e-164	-6.50888e-164	-4.39891e-163	-1.89679e-163	1.82756e-163	1.66245e-163	-4.3378e-164	-6.48333e-163	-1.10615e-163	-5.50516e-163	1.00177e-163	4.12732e-163	4.6182e-164	-1.02327e-162	-5.35637e-163	8.51151e-164	-3.18254e-163	-2.62573e-163	-4.8965e-163	-4.38588e-163	-5.82892e-163	1.77765e-163	-7.02048e-163	-5.13821e-163	-5.80565e-163	8.98352e-163	-1.30292e-163	0
-8.06673e-163	-1.25233e-162	5.22065e-164	2.86093e-164	-6.50888e-164	-4.39891e-163	-1.89679e-163	1.82756e-163	1.66245e-163	-4.3378e-164	-6.48333e-163	-1.10615e-163	-5.50516e-163	1.00177e-163	4.12732e-163	4.6182e-164	-1.02327e-162	-5.35637e-163	8.51151e-164	-3.18254e-163	-2.62573e-163	-4.8965e-163	-4.38588e-163	-5.82892e-163	1.77765e-163	-7.02048e-163	-5.13821e-163	-5.80565e-163	8.98352e-163	-1.30292e-163	0
-8.06673e-163	-1.25233e-162	5.22065e-164	2.86093e-164	-6.50888e-164	-4.39891e-163	-1.89679e-163	1.82756e-163	1.66245e-163	-4.3378e-164	-6.48333e-163	-1.10615e-163	-5.50516e-163	1.00177e-163	4.12732e-163	4.6182e-164	-1.02327e-162	-5.35637e-163	8.51151e-164	-3.18254e-163	-2.62573e-163	-4.8965e-163	-4.38588e-163	-5.82892e-163	1.77765e-163	-7.02048e-163	-5.13821e-163	-5.80565e-163	8.98352e-163	-1.30292e-163	0
-8.06673e-163	-1.25233e-162	5.22065e-164	2.86093e-164	-6.50888e-164	-4.39891e-163	-1.89679e-163	1.82756e-163	1.66245e-163	-4.3378e-164	-6.48333e-163	-1.10615e-163	-5.50516e-163	1.00177e-163	4.12732e-163	4.6182e-164	-1.02327e-162	-5.35637e-163	8.51151e-164	-3.18254e-163	-2.62573e-163	-4.8965e-163	-4.38588e-163	-5.82892e-163	1.77765e-163	-7.02048e-163	-5.13821e-163	-5.80565e-163	8.98352e-163	-1.30292e-163	0
-8.06673e-163	-1.25233e-162	5.22065e-164	2.86093e-164	-6.50888e-164	-4.39891e-163	-1.89679e-163	1.82756e-163	1.66245e-163	-4.3378e-164	-6.48333e-163	-1.10615e-163	-5.50516e-163	1.00177e-163	4.12732e-163	4.6182e-164	-1.02327e-162	-5.35637e-163	8.51151e-164	-3.18254e-163	-2.62573e-163	-4.8965e-163	-4.38588e-163	-5.82892e-163	1.77765e-163	-7.02048e-163	-5.13821e-163	-5.80565e-163	8.98352e-163	-1.30292e-163	0
-8.06673e-163	-1.25233e-162	5.22065e-164	2.86093e-164	-6.50888e-164	-4.39891e-163	-1.89679e-163	1.82756e-163	1.66245e-163	-4.3378e-164	-6.48333e-163	-1.10615e-163	-5.50516e-163	1.00177e-163	4.12732e-163	4.6182e-164	-1.02327e-162	-5.35637e-163	8.51151e-164	-3.18254e-163	-2.62573e-163	-4.8965e-163	-4.38588e-163	-5.82892e-163	1.77765e-163	-7.02048e-163	-5.13821e-163	-5.80565e-163	8.98352e-163	-1.30292e-163	0
-8.06673e-163	-1.25233e-162	5.22065e-164	2.86093e-164	-6.50888e-164	-4.39891e-163	-1.89679e-163	1.82756e-163	1.66245e-163	-4.3378e-164	-6.48333e-163	-1.10615e-163	-5.50516e-163	1.00177e-163	4.12732e-163	4.6182e-164	-1.02327e-162	-5.35637e-163	8.51151e-164	-3.18254e-163	-2.62573e-163	-4.8965e-163	-4.38588e-163	-5.82892e-163	1.77765e-163	-7.02048e-163	-5.13821e-163	-5.80565e-163	8.98352e-163	-1.30292e-163	0
-8.06673e-163	-1.25233e-162	5.22065e-164	2.86093e-164	-6.50888e-164	-4.39891e-163	-1.89679e-163	1.82756e-163	1.66245e-163	-4.3378e-164	-6.48333e-163	-1.10615e-163	-5.50516e-163	1.00177e-163	4.12732e-163	4.6182e-164	-1.02327e-162	-5.35637e-163	8.51151e-164	-3.18254e-163	-2.62573e-163	-4.8965e-163	-4.38588e-163	-5.82892e-163	1.77765e-163	-7.02048e-163	-5.13821e-163	-5.80565e-163	8.98352e-163	-1.30292e-163	0
-8.06673e-163	-1.25233e-162	5.22065e-164	2.86093e-164	-6.50888e-164	-4.39891e-163	-1.89679e-163	1.82756e-163	1.66245e-163	-4.3378e-164	-6.48333e-163	-1.10615e-163	-5.50516e-163	1.00177e-163	4.12732e-163	4.6182e-164	-1.02327e-162	-5.35637e-163	8.51151e-164	-3.18254e-163	-2.62573e-163	-4.8965e-163	-4.38588e-163	-5.82892e-163	1.77765e-163	-7.02048e-163	-5.13821e-163	-5.80565e-163	8.98352e-163	-1.30292e-163	0
-8.06673e-163	-1.25233e-162	5.22065e-164	2.86093e-164	-6.50888e-164	-4.39891e-163	-1.89679e-163	1.82756e-163	1.66245e-163	-4.3378e-164	-6.48333e-163	-1.10615e-163	-5.50516e-163	1.00177e-163	4.12732e-163	4.6182e-164	-1.02327e-162	-5.35637e-163	8.51151e-164	-3.18254e-163	-2.62573e-163	-4.8965e-163	-4.38588e-163	-5.82892e-163	1.77765e-163	-7.02048e-163	-5.13821e-163	-5.80565e-163	8.98352e-163	-1.30292e-163	0
-8.06673e-163	-1.25233e-162	5.22065e-164	2.86093e-164	-6.50888e-164	-4.39891e-163	-1.89679e-163	1.82756e-163	1.66245e-163	-4.3378e-164	-6.48333e-163	-1.10615e-163	-5.50516e-163	1.00177e-163	4.12732e-163	4.6182e-164	-1.02327e-162	-5.35637e-163	8.51151e-164	-3.18254e-163	-2.62573e-163	-4.8965e-163	-4.38588e-163	-5.82892e-163	1.77765e-163	-7.02048e-163	-5.13821e-163	-5.80565e-163	8.98352e-163	-1.30292e-163	0
-8.06673e-163	-1.25233e-162	5.22065e-164	2.86093e-164	-6.50888e-164	-4.39891e-163	-1.89679e-163	1.82756e-163	1.66245e-163	-4.3378e-164	-6.48333e-163	-1.10615e-163	-5.50516e-163	1.00177e-163	4.12732e-163	4.6182e-164	-1.02327e-162	-5.35637e-163	8.51151e-164	-3.18254e-163	-2.62573e-163	-4.8965e-163	-4.38588e-163	-5.82892e-163	1.77765e-163	-7.02048e-163	-5.13821e-163	-5.80565e-163	8.98352e-163	-1.30292e-163	0
-8.06673e-163	-1.25233e-162	5.22065e-164	2.86093e-164	-6.50888e-164	-4.39891e-163	-1.89679e-163	1.82756e-163	1.66245e-163	-4.3378e-164	-6.48333e-163	-1.10615e-163	-5.50516e-163	1.00177e-163	4.12732e-163	4.6182e-164	-1.02327e-162	-5.35637e-163	8.51151e-164	-3.18254e-163	-2.62573e-163	-4.8965e-163	-4.38588e-163	-5.82892e-163	1.77765e-163	-7.02048e-163	-5.13821e-163	-5.80565e-163	8.98352e-163	-1.30292e-163	0
-8.06673e-163	-1.25233e-162	5.22065e-164	2.86093e-164	-6.50888e-164	-4.39891e-163	-1.89679e-163	1.82756e-163	1.66245e-163	-4.3378e-164	-6.48333e-163	-1.10615e-163	-5.50516e-163	1.00177e-163	4.12732e-163	4.6182e-164	-1.02327e-162	-5.35637e-163	8.51151e-164	-3.18254e-163	-2.62573e-163	-4.8965e-163	-4.38588e-163	-5.82892e-163	1.77765e-163	-7.02048e-163	-5.13821e-163	-5.80565e-163	8.98352e-163	-1.30292e-163	0
-8.06673e-163	-1.25233e-162	5.22065e-164	2.86093e-164	-6.50888e-164	-4.39891e-163	-1.89679e-163	1.82756e-163	1.66245e-163	-4.3378e-164	-6.48333e-163	-1.10615e-163	-5.50516e-163	1.00177e-163	4.12732e-163	4.6182e-164	-1.02327e-162	-5.35637e-163	8.51151e-164	-3.18254e-163	-2.62573e-163	-4.8965e-163	-4.38588e-163	-5.82892e-163	1.77765e-163	-7.02048e-163	-5.13821e-163	-5.80565e-163	8.98352e-163	-1.30292e-163	0
-8.06673e-163	-1.25233e-162	5.22065e-164	2.86093e-164	-6.50888e-164	-4.39891e-163	-1.89679e-163	1.82756e-163	1.66245e-163	-4.3378e-164	-6.48333e-163	-1.10615e-163	-5.50516e-163	1.00177e-163	4.12732e-163	4.6182e-164	-1.02327e-162	-5.35637e-163	8.51151e-164	-3.18254e-163	-2.62573e-163	-4.8965e-163	-4.38588e-163	-5.82892e-163	1.77765e-163	-7.02048e-163	-5.13821e-163	-5.80565e-163	8.98352e-163	-1.30292e-163	0
-8.06673e-163	-1.25233e-162	5.22065e-164	2.86093e-164	-6.50888e-164	-4.39891e-163	-1.89679e-163	1.82756e-163	1.66245e-163	-4.3378e-164	-6.48333e-163	-1.10615e-163	-5.50516e-163	1.00177e-163	4.12732e-163	4.6182e-164	-1.02327e-162	-5.35637e-163	8.51151e-164	-3.18254e-163	-2.62573e-163	-4.8965e-163	-4.38588e-163	-5.82892e-163	1.77765e-163	-7.02048e-163	-5.13821e-163	-5.80565e-163	8.98352e-163	-1.30292e-163	0
-8.06673e-163	-1.25233e-162	5.22065e-164	2.86093e-164	-6.50888e-164	-4.39891e-163	-1.89679e-163	1.82756e-163	1.66245e-163	-4.3378e-164	-6.48333e-163	-1.10615e-163	-5.50516e-163	1.00177e-163	4.12732e-163	4.6182e-164	-1.02327e-162	-5.35637e-163	8.51151e-164	-3.18254e-163	-2.62573e-163	-4.8965e-163	-4.38588e-163	-5.82892e-163	1.77765e-163	-7.02048e-163	-5.13821e-163	-5.80565e-163	8.98352e-163	-1.30292e-163	0
-8.06673e-163	-1.25233e-162	5.22065e-164	2.86093e-164	-6.50888e-164	-4.39891e-163	-1.89679e-163	1.82756e-163	1.66245e-163	-4.3378e-164	-6.48333e-163	-1.10615e-163	-5.50516e-163	1.00177e-163	4.12732e-163	4.6182e-164	-1.02327e-162	-5.35637e-163	8.51151e-164	-3.18254e-163	-2.62573e-163	-4.8965e-163	-4.38588e-163	-5.82892e-163	1.77765e-163	-7.02048e-163	-5.13821e-163	-5.80565e-163	8.98352e-163	-1.30292e-163	0
-8.06673e-163	-1.25233e-162	5.22065e-164	2.86093e-164	-6.50888e-164	-4.39891e-163	-1.89679e-163	1.82756e-163	1.66245e-163	-4.3378e-164	-6.48333e-163	-1.10615e-163	-5.50516e-163	1.00177e-163	4.12732e-163	4.6182e-164	-1.02327e-162	-5.35637e-163	8.51151e-164	-3.18254e-163	-2.62573e-163	-4.8965e-163	-4.38588e-163	-5.82892e-163	1.77765e-163	-7.02048e-163	-5.13821e-163	-5.80565e-163	8.98352e-163	-1.30292e-163	0
-8.06673e-163	-1.25233e-162	5.22065e-164	2.86093e-164	-6.50888e-164	-4.39891e-163	-1.89679e-163	1.82756e-163	1.66245e-163	-4.3378e-164	-6.48333e-163	-1.10615e-163	-5.50516e-163	1.00177e-163	4.12732e-163	4.6182e-164	-1.02327e-162	-5.35637e-163	8.51151e-164	-3.18254e-163	-2.62573e-163	-4.8965e-163	-4.38588e-163	-5.82892e-163	1.77765e-163	-7.02048e-163	-5.13821e-163	-5.80565e-163	8.98352e-163	-1.30292e-163	0
-8.06673e-163	-1.25233e-162	5.22065e-164	2.86093e-164	-6.50888e-164	-4.39891e-163	-1.89679e-163	1.82756e-163	1.66245e-163	-4.3378e-164	-6.48333e-163	-1.10615e-163	-5.50516e-163	1.00177e-163	4.12732e-163	4.6182e-164	-1.02327e-162	-5.35637e-163	8.51151e-164	-3.18254e-163	-2.62573e-163	-4.8965e-163	-4.38588e-163	-5.82892e-163	1.77765e-163	-7.02048e-163	-5.13821e-163	-5.80565e-163	8.98352e-163	-1.30292e-163	0
-8.06673e-163	-1.25233e-162	5.22065e-164	2.86093e-164	-6.50888e-164	-4.39891e-163	-1.89679e-163	1.82756e-163	1.66245e-163	-4.3378e-164	-6.48333e-163	-1.10615e-163	-5.50516e-163	1.00177e-163	4.12732e-163	4.6182e-164	-1.02327e-162	-5.35637e-163	8.51151e-164	-3.18254e-163	-2.62573e-163	-4.8965e-163	-4.38588e-163	-5.82892e-163	1.77765e-163	-7.02048e-163	-5.13821e-163	-5.80565e-163	8.98352e-163	-1.30292e-163	0
-8.06673e-163	-1.25233e-162	5.22065e-164	2.86093e-164	-6.50888e-164	-4.39891e-163	-1.89679e-163	1.82756e-163	1.66245e-163	-4.3378e-164	-6.48333e-163	-1.10615e-163	-5.50516e-163	1.00177e-163	4.12732e-163	4.6182e-164	-1.02327e-162	-5.35637e-163	8.51151e-164	-3.18254e-163	-2.62573e-163	-4.8965e-163	-4.38588e-163	-5.82892e-163	1.77765e-163	-7.02048e-163	-5.13821e-163	-5.80565e-163	8.98352e-163	-1.30292e-163	0
-8.06673e-163	-1.25233e-162	5.22065e-164	2.86093e-164	-6.50888e-164	-4.39891e-163	-1.89679e-163	1.82756e-163	1.66245e-163	-4.3378e-164	-6.48333e-163	-1.10615e-163	-5.50516e-163	1.00177e-163	4.12732e-163	4.6182e-164	-1.02327e-162	-5.35637e-163	8.51151e-164	-3.18254e-163	-2.62573e-163	-4.8965e-163	-4.38588e-163	-5.82892e-163	1.77765e-163	-7.02048e-163	-5.13821e-163	-5.80565e-163	8.98352e-163	-1.30292e-163	0
-8.06673e-163	-1.25233e-162	5.22065e-164	2.86093e-164	-6.50888e-164	-4.39891e-163	-1.89679e-163	1.82756e-163	1.66245e-163	-4.3378e-164	-6.48333e-163	-1.10615e-163	-5.50516e-163	1.00177e-163	4.12732e-163	4.6182e-164	-1.02327e-162	-5.35637e-163	8.51151e-164	-3.18254e-163	-2.62573e-163	-4.8965e-163	-4.38588e-163	-5.82892e-163	1.77765e-163	-7.02048e-163	-5.13821e-163	-5.80565e-163	8.98352e-163	-1.30292e-163	0
-8.06673e-163	-1.25233e-162	5.22065e-164	2.86093e-164	-6.50888e-164	-4.39891e-163	-1.89679e-163	1.82756e-163	1.66245e-163	-4.3378e-164	-6.48333e-163	-1.10615e-163	-5.50516e-163	1.00177e-163	4.12732e-163	4.6182e-164	-1.02327e-162	-5.35637e-163	8.51151e-164	-3.18254e-163	-2.62573e-163	-4.8965e-163	-4.38588e-163	-5.82892e-163	1.77765e-163	-7.02048e-163	-5.13821e-163	-5.80565e-163	8.98352e-163	-1.30292e-163	0
-8.06673e-163	-1.25233e-162	5.22065e-164	2.86093e-164	-6.50888e-164	-4.39891e-163	-1.89679e-163	1.82756e-163	1.66245e-163	-4.3378e-164	-6.48333e-163	-1.10615e-163	-5.50516e-163	1.00177e-163	4.12732e-163	4.6182e-164	-1.02327e-162	-5.35637e-163	8.51151e-164	-3.18254e-163	-2.62573e-163	-4.8965e-163	-4.38588e-163	-5.82892e-163	1.77765e-163	-7.02048e-163	-5.13821e-163	-5.80565e-163	8.98352e-163	-1.30292e-163	0
-8.06673e-163	-1.25233e-162	5.22065e-164	2.86093e-164	-6.50888e-164	-4.39891e-163	-1.89679e-163	1.82756e-163	1.66245e-163	-4.3378e-164	-6.48333e-163	-1.10615e-163	-5.50516e-163	1.00177e-163	4.12732e-163	4.6182e-164	-1.02327e-162	-5.35637e-163	8.51151e-164	-3.18254e-163	-2.62573e-163	-4.8965e-163	-4.38588e-163	-5.82892e-163	1.77765e-163	-7.02048e-163	-5.13821e-163	-5.80565e-163	8.98352e-163	-1.30292e-163	0
-8.06673e-163	-1.25233e-162	5.22065e-164	2.86093e-164	-6.50888e-164	-4.39891e-163	-1.89679e-163	1.82756e-163	1.66245e-163	-4.3378e-164	-6.48333e-163	-1.10615e-163	-5.50516e-163	1.00177e-163	4.12732e-163	4.6182e-164	-1.02327e-162	-5.35637e-163	8.51151e-164	-3.18254e-163	-2.62573e-163	-4.8965e-163	-4.38588e-163	-5.82892e-163	1.77765e-163	-7.02048e-163	-5.13821e-163	-5.80565e-163	8.98352e-163	-1.30292e-163	0
-8.06673e-163	-1.25233e-162	5.22065e-164	2.86093e-164	-6.50888e-164	-4.39891e-163	-1.89679e-163	1.82756e-163	1.66245e-163	-4.3378e-164	-6.48333e-163	-1.10615e-163	-5.50516e-163	1.00177e-163	4.12732e-163	4.6182e-164	-1.02327e-162	-5.35637e-163	8.51151e-164	-3.18254e-163	-2.62573e-163	-4.8965e-163	-4.38588e-163	-5.82892e-163	1.77765e-163	-7.02048e-163	-5.13821e-163	-5.80565e-163	8.98352e-163	-1.30292e-163	0
-8.06673e-163	-1.25233e-162	5.22065e-164	2.86093e-164	-6.50888e-164	-4.39891e-163	-1.89679e-163	1.82756e-163	1.66245e-163	-4.3378e-164	-6.48333e-163	-1.10615e-163	-5.50516e-163	1.00177e-163	4.12732e-163	4.6182e-164	-1.02327e-162	-5.35637e-163	8.51151e-164	-3.18254e-163	-2.62573e-163	-4.8965e-163	-4.38588e-163	-5.82892e-163	1.77765e-163	-7.02048e-163	-5.13821e-163	-5.80565e-163	8.98352e-163	-1.30292e-163	0
-8.06673e-163	-1.25233e-162	5.22065e-164	2.86093e-164	-6.50888e-164	-4.39891e-163	-1.89679e-163	1.82756e-163	1.66245e-163	-4.3378e-164	-6.48333e-163	-1.10615e-163	-5.50516e-163	1.00177e-163	4.12732e-163	4.6182e-164	-1.02327e-162	-5.35637e-163	8.51151e-164	-3.18254e-163	-2.62573e-163	-4.8965e-163	-4.38588e-163	-5.82892e-163	1.77765e-163	-7.02048e-163	-5.13821e-163	-5.80565e-163	8.98352e-163	-1.30292e-163	0
-8.06673e-163	-1.25233e-162	5.22065e-164	2.86093e-164	-6.50888e-164	-4.39891e-163	-1.89679e-163	1.82756e-163	1.66245e-163	-4.3378e-164	-6.48333e-163	-1.10615e-163	-5.50516e-163	1.00177e-163	4.12732e-163	4.6182e-164	-1.02327e-162	-5.35637e-163	8.51151e-164	-3.18254e-163	-2.62573e-163	-4.8965e-163	-4.38588e-163	-5.82892e-163	1.77765e-163	-7.02048e-163	-5.13821e-163	-5.80565e-163	8.98352e-163	-1.30292e-163	0
-8.06673e-163	-1.25233e-162	5.22065e-164	2.86093e-164	-6.50888e-164	-4.39891e-163	-1.89679e-163	1.82756e-163	1.66245e-163	-4.3378e-164	-6.48333e-163	-1.10615e-163	-5.50516e-163	1.00177e-163	4.12732e-163	4.6182e-164	-1.02327e-162	-5.35637e-163	8.51151e-164	-3.18254e-163	-2.62573e-163	-4.8965e-163	-4.38588e-163	-5.82892e-163	1.77765e-163	-7.02048e-163	-5.13821e-163	-5.80565e-163	8.98352e-163	-1.30292e-163	0
-8.06673e-163	-1.25233e-162	5.22065e-164	2.86093e-164	-6.50888e-164	-4.39891e-163	-1.89679e-163	1.82756e-163	1.66245e-163	-4.3378e-164	-6.48333e-163	-1.10615e-163	-5.50516e-163	1.00177e-163	4.12732e-163	4.6182e-164	-1.02327e-162	-5.35637e-163	8.51151e-164	-3.18254e-163	-2.62573e-163	-4.8965e-163	-4.38588e-163	-5.82892e-163	1.77765e-163	-7.02048e-163	-5.13821e-163	-5.80565e-163	8.98352e-163	-1.30292e-163	0
-8.06673e-163	-1.25233e-162	5.22065e-164	2.86093e-164	-6.50888e-164	-4.39891e-163	-1.89679e-163	1.82756e-163	1.66245e-163	-4.3378e-164	-6.48333e-163	-1.10615e-163	-5.50516e-163	1.00177e-163	4.12732e-163	4.6182e-164	-1.02327e-162	-5.35637e-163	8.51151e-164	-3.18254e-163	-2.62573e-163	-4.8965e-163	-4.38588e-163	-5.82892e-163	1.77765e-163	-7.02048e-163	-5.13821e-163	-5.80565e-163	8.98352e-163	-1.30292e-163	0
-8.06673e-163	-1.25233e-162	5.22065e-164	2.86093e-164	-6.50888e-164	-4.39891e-163	-1.89679e-163	1.82756e-163	1.66245e-163	-4.3378e-164	-6.48333e-163	-1.10615e-163	-5.50516e-163	1.00177e-163	4.12732e-163	4.6182e-164	-1.02327e-162	-5.35637e-163	8.51151e-164	-3.18254e-163	-2.62573e-163	-4.8965e-163	-4.38588e-163	-5.82892e-163	1.77765e-163	-7.02048e-163	-5.13821e-163	-5.80565e-163	8.98352e-163	-1.30292e-163	0
-8.06673e-163	-1.25233e-162	5.22065e-164	2.86093e-164	-6.50888e-164	-4.39891e-163	-1.89679e-163	1.82756e-163	1.66245e-163	-4.3378e-164	-6.48333e-163	-1.10615e-163	-5.50516e-163	1.00177e-163	4.12732e-163	4.6182e-164	-1.02327e-162	-5.35637e-163	8.51151e-164	-3.18254e-163	-2.62573e-163	-4.8965e-163	-4.38588e-163	-5.82892e-163	1.77765e-163	-7.02048e-163	-5.13821e-163	-5.80565e-163	8.98352e-163	-1.30292e-163	0
-8.06673e-163	-1.25233e-162	5.22065e-164	2.86093e-164	-6.50888e-164	-4.39891e-163	-1.89679e-163	1.82756e-163	1.66245e-163	-4.3378e-164	-6.48333e-163	-1.10615e-163	-5.50516e-163	1.00177e-163	4.12732e-163	4.6182e-164	-1.02327e-162	-5.35637e-163	8.51151e-164	-3.18254e-163	-2.62573e-163	-4.8965e-163	-4.38588e-163	-5.82892e-163	1.77765e-163	-7.02048e-163	-5.13821e-163	-5.80565e-163	8.98352e-163	-1.30292e-163	0
-8.06673e-163	-1.25233e-162	5.22065e-164	2.86093e-164	-6.50888e-164	-4.39891e-163	-1.89679e-163	1.82756e-163	1.66245e-163	-4.3378e-164	-6.48333e-163	-1.10615e-163	-5.50516e-163	1.00177e-163	4.12732e-163	4.6182e-164	-1.02327e-162	-5.35637e-163	8.51151e-164	-3.18254e-163	-2.62573e-163	-4.8965e-163	-4.38588e-163	-5.82892e-163	1.77765e-163	-7.02048e-163	-5.13821e-163	-5.80565e-163	8.98352e-163	-1.30292e-163	0
-8.06673e-163	-1.25233e-162	5.22065e-164	2.86093e-164	-6.50888e-164	-4.39891e-163	-1.89679e-163	1.82756e-163	1.66245e-163	-4.3378e-164	-6.48333e-163	-1.10615e-163	-5.50516e-163	1.00177e-163	4.12732e-163	4.6182e-164	-1.02327e-162	-5.35637e-163	8.51151e-164	-3.18254e-163	-2.62573e-163	-4.8965e-163	-4.38588e-163	-5.82892e-163	1.77765e-163	-7.02048e-163	-5.13821e-163	-5.80565e-163	8.98352e-163	-1.30292e-163	0
-8.06673e-163	-1.25233e-162	5.22065e-164	2.86093e-164	-6.50888e-164	-4.39891e-163	-1.89679e-163	1.82756e-163	1.66245e-163	-4.3378e-164	-6.48333e-163	-1.10615e-163	-5.50516e-163	1.00177e-163	4.12732e-163	4.6182e-164	-1.02327e-162	-5.35637e-163	8.51151e-164	-3.18254e-163	-2.62573e-163	-4.8965e-163	-4.38588e-163	-5.82892e-163	1.77765e-163	-7.02048e-163	-5.13821e-163	-5.80565e-163	8.98352e-163	-1.30292e-163	0
-8.06673e-163	-1.25233e-162	5.22065e-164	2.86093e-164	-6.50888e-164	-4.39891e-163	-1.89679e-163	1.82756e-163	1.66245e-163	-4.3378e-164	-6.48333e-163	-1.10615e-163	-5.50516e-163	1.00177e-163	4.12732e-163	4.6182e-164	-1.02327e-162	-5.35637e-163	8.51151e-164	-3.18254e-163	-2.62573e-163	-4.8965e-163	-4.38588e-163	-5.82892e-163	1.77765e-163	-7.02048e-163	-5.13821e-163	-5.80565e-163	8.98352e-163	-1.30292e-163	0
-8.06673e-163	-1.25233e-162	5.22065e-164	2.86093e-164	-6.50888e-164	-4.39891e-163	-1.89679e-163	1.82756e-163	1.66245e-163	-4.3378e-164	-6.48333e-163	-1.10615e-163	-5.50516e-163	1.00177e-163	4.12732e-163	4.6182e-164	-1.02327e-162	-5.35637e-163	8.51151e-164	-3.18254e-163	-2.62573e-163	-4.8965e-163	-4.38588e-163	-5.82892e-163	1.77765e-163	-7.02048e-163	-5.13821e-163	-5.80565e-163	8.98352e-163	-1.30292e-163	0
-8.06673e-163	-1.25233e-162	5.22065e-164	2.86093e-164	-6.50888e-164	-4.39891e-163	-1.89679e-163	1.82756e-163	1.66245e-163	-4.3378e-164	-6.48333e-163	-1.10615e-163	-5.50516e-163	1.00177e-163	4.12732e-163	4.6182e-164	-1.02327e-162	-5.35637e-163	8.51151e-164	-3.18254e-163	-2.62573e-163	-4.8965e-163	-4.38588e-163	-5.82892e-163	1.77765e-163	-7.02048e-163	-5.13821e-163	-5.80565e-163	8.98352e-163	-1.30292e-163	0
-8.06673e-163	-1.25233e-162	5.22065e-164	2.86093e-164	-6.50888e-164	-4.39891e-163	-1.89679e-163	1.82756e-163	1.66245e-163	-4.3378e-164	-6.48333e-163	-1.10615e-163	-5.50516e-163	1.00177e-163	4.12732e-163	4.6182e-164	-1.02327e-162	-5.35637e-163	8.51151e-164	-3.18254e-163	-2.62573e-163	-4.8965e-163	-4.38588e-163	-5.82892e-163	1.77765e-163	-7.02048e-163	-5.13821e-163	-5.80565e-163	8.98352e-163	-1.30292e-163	0
-8.06673e-163	-1.25233e-162	5.22065e-164	2.86093e-164	-6.50888e-164	-4.39891e-163	-1.89679e-163	1.82756e-163	1.66245e-163	-4.3378e-164	-6.48333e-163	-1.10615e-163	-5.50516e-163	1.00177e-163	4.12732e-163	4.6182e-164	-1.02327e-162	-5.35637e-163	8.51151e-164	-3.18254e-163	-2.62573e-163	-4.8965e-163	-4.38588e-163	-5.82892e-163	1.77765e-163	-7.02048e-163	-5.13821e-163	-5.80565e-163	8.98352e-163	-1.30292e-163	0
-8.06673e-163	-1.25233e-162	5.22065e-164	2.86093e-164	-6.50888e-164	-4.39891e-163	-1.89679e-163	1.82756e-163	1.66245e-163	-4.3378e-164	-6.48333e-163	-1.10615e-163	-5.50516e-163	1.00177e-163	4.12732e-163	4.6182e-164	-1.02327e-162	-5.35637e-163	8.51151e-164	-3.18254e-163	-2.62573e-163	-4.8965e-163	-4.38588e-163	-5.82892e-163	1.77765e-163	-7.02048e-163	-5.13821e-163	-5.80565e-163	8.98352e-163	-1.30292e-163	0
-8.06673e-163	-1.25233e-162	5.22065e-164	2.86093e-164	-6.50888e-164	-4.39891e-163	-1.89679e-163	1.82756e-163	1.66245e-163	-4.3378e-164	-6.48333e-163	-1.10615e-163	-5.50516e-163	1.00177e-163	4.12732e-163	4.6182e-164	-1.02327e-162	-5.35637e-163	8.51151e-164	-3.18254e-163	-2.62573e-163	-4.8965e-163	-4.38588e-163	-5.82892e-163	1.77765e-163	-7.02048e-163	-5.13821e-163	-5.80565e-163	8.98352e-163	-1.30292e-163	0
-8.06673e-163	-1.25233e-162	5.22065e-164	2.86093e-164	-6.50888e-164	-4.39891e-163	-1.89679e-163	1.82756e-163	1.66245e-163	-4.3378e-164	-6.48333e-163	-1.10615e-163	-5.50516e-163	1.00177e-163	4.12732e-163	4.6182e-164	-1.02327e-162	-5.35637e-163	8.51151e-164	-3.18254e-163	-2.62573e-163	-4.8965e-163	-4.38588e-163	-5.82892e-163	1.77765e-163	-7.02048e-163	-5.13821e-163	-5.80565e-163	8.98352e-163	-1.30292e-163	0
-8.06673e-163	-1.25233e-162	5.22065e-164	2.86093e-164	-6.50888e-164	-4.39891e-163	-1.89679e-163	1.82756e-163	1.66245e-163	-4.3378e-164	-6.48333e-163	-1.10615e-163	-5.50516e-163	1.00177e-163	4.12732e-163	4.6182e-164	-1.02327e-162	-5.35637e-163	8.51151e-164	-3.18254e-163	-2.62573e-163	-4.8965e-163	-4.38588e-163	-5.82892e-163	1.77765e-163	-7.02048e-163	-5.13821e-163	-5.80565e-163	8.98352e-163	-1.30292e-163	0
-8.06673e-163	-1.25233e-162	5.22065e-164	2.86093e-164	-6.50888e-164	-4.39891e-163	-1.89679e-163	1.82756e-163	1.66245e-163	-4.3378e-164	-6.48333e-163	-1.10615e-163	-5.50516e-163	1.00177e-163	4.12732e-163	4.6182e-164	-1.02327e-162	-5.35637e-163	8.51151e-164	-3.18254e-163	-2.62573e-163	-4.8965e-163	-4.38588e-163	-5.82892e-163	1.77765e-163	-7.02048e-163	-5.13821e-163	-5.80565e-163	8.98352e-163	-1.30292e-163	0
-8.06673e-163	-1.25233e-162	5.22065e-164	2.86093e-164	-6.50888e-164	-4.39891e-163	-1.89679e-163	1.82756e-163	1.66245e-163	-4.3378e-164	-6.48333e-163	-1.10615e-163	-5.50516e-163	1.00177e-163	4.12732e-163	4.6182e-164	-1.02327e-162	-5.35637e-163	8.51151e-164	-3.18254e-163	-2.62573e-163	-4.8965e-163	-4.38588e-163	-5.82892e-163	1.77765e-163	-7.02048e-163	-5.13821e-163	-5.80565e-163	8.98352e-163	-1.30292e-163	0
-8.06673e-163	-1.25233e-162	5.22065e-164	2.86093e-164	-6.50888e-164	-4.39891e-163	-1.89679e-163	1.82756e-163	1.66245e-163	-4.3378e-164	-6.48333e-163	-1.10615e-163	-5.50516e-163	1.00177e-163	4.12732e-163	4.6182e-164	-1.02327e-162	-5.35637e-163	8.51151e-164	-3.18254e-163	-2.62573e-163	-4.8965e-163	-4.38588e-163	-5.82892e-163	1.77765e-163	-7.02048e-163	-5.13821e-163	-5.80565e-163	8.98352e-163	-1.30292e-163	0
-8.06673e-163	-1.25233e-162	5.22065e-164	2.86093e-164	-6.50888e-164	-4.39891e-163	-1.89679e-163	1.82756e-163	1.66245e-163	-4.3378e-164	-6.48333e-163	-1.10615e-163	-5.50516e-163	1.00177e-163	4.12732e-163	4.6182e-164	-1.02327e-162	-5.35637e-163	8.51151e-164	-3.18254e-163	-2.62573e-163	-4.8965e-163	-4.38588e-163	-5.82892e-163	1.77765e-163	-7.02048e-163	-5.13821e-163	-5.80565e-163	8.98352e-163	-1.30292e-163	0
-8.06673e-163	-1.25233e-162	5.22065e-164	2.86093e-164	-6.50888e-164	-4.39891e-163	-1.89679e-163	1.82756e-163	1.66245e-163	-4.3378e-164	-6.48333e-163	-1.10615e-163	-5.50516e-163	1.00177e-163	4.12732e-163	4.6182e-164	-1.02327e-162	-5.35637e-163	8.51151e-164	-3.18254e-163	-2.62573e-163	-4.8965e-163	-4.38588e-163	-5.82892e-163	1.77765e-163	-7.02048e-163	-5.13821e-163	-5.80565e-163	8.98352e-163	-1.30292e-163	0
-8.06673e-163	-1.25233e-162	5.22065e-164	2.86093e-164	-6.50888e-164	-4.39891e-163	-1.89679e-163	1.82756e-163	1.66245e-163	-4.3378e-164	-6.48333e-163	-1.10615e-163	-5.50516e-163	1.00177e-163	4.12732e-163	4.6182e-164	-1.02327e-162	-5.35637e-163	8.51151e-164	-3.18254e-163	-2.62573e-163	-4.8965e-163	-4.38588e-163	-5.82892e-163	1.77765e-163	-7.02048e-163	-5.13821e-163	-5.80565e-163	8.98352e-163	-1.30292e-163	0
-8.06673e-163	-1.25233e-162	5.22065e-164	2.86093e-164	-6.50888e-164	-4.39891e-163	-1.89679e-163	1.82756e-163	1.66245e-163	-4.3378e-164	-6.48333e-163	-1.10615e-163	-5.50516e-163	1.00177e-163	4.12732e-163	4.6182e-164	-1.02327e-162	-5.35637e-163	8.51151e-164	-3.18254e-163	-2.62573e-163	-4.8965e-163	-4.38588e-163	-5.82892e-163	1.77765e-163	-7.02048e-163	-5.13821e-163	-5.80565e-163	8.98352e-163	-1.30292e-163	0
-8.06673e-163	-1.25233e-162	5.22065e-164	2.86093e-164	-6.50888e-164	-4.39891e-163	-1.89679e-163	1.82756e-163	1.66245e-163	-4.3378e-164	-6.48333e-163	-1.10615e-163	-5.50516e-163	1.00177e-163	4.12732e-163	4.6182e-164	-1.02327e-162	-5.35637e-163	8.51151e-164	-3.18254e-163	-2.62573e-163	-4.8965e-163	-4.38588e-163	-5.82892e-163	1.77765e-163	-7.02048e-163	-5.13821e-163	-5.80565e-163	8.98352e-163	-1.30292e-163	0
-8.06673e-163	-1.25233e-162	5.22065e-164	2.86093e-164	-6.50888e-164	-4.39891e-163	-1.89679e-163	1.82756e-163	1.66245e-163	-4.3378e-164	-6.48333e-163	-1.10615e-163	-5.50516e-163	1.00177e-163	4.12732e-163	4.6182e-164	-1.02327e-162	-5.35637e-163	8.51151e-164	-3.18254e-163	-2.62573e-163	-4.8965e-163	-4.38588e-163	-5.82892e-163	1.77765e-163	-7.02048e-163	-5.13821e-163	-5.80565e-163	8.98352e-163	-1.30292e-163	0
-8.06673e-163	-1.25233e-162	5.22065e-164	2.86093e-164	-6.50888e-164	-4.39891e-163	-1.89679e-163	1.82756e-163	1.66245e-163	-4.3378e-164	-6.48333e-163	-1.10615e-163	-5.50516e-163	1.00177e-163	4.12732e-163	4.6182e-164	-1.02327e-162	-5.35637e-163	8.51151e-164	-3.18254e-163	-2.62573e-163	-4.8965e-163	-4.38588e-163	-5.82892e-163	1.77765e-163	-7.02048e-163	-5.13821e-163	-5.80565e-163	8.98352e-163	-1.30292e-163	0
-8.06673e-163	-1.25233e-162	5.22065e-164	2.86093e-164	-6.50888e-164	-4.39891e-163	-1.89679e-163	1.82756e-163	1.66245e-163	-4.3378e-164	-6.48333e-163	-1.10615e-163	-5.50516e-163	1.00177e-163	4.12732e-163	4.6182e-164	-1.02327e-162	-5.35637e-163	8.51151e-164	-3.18254e-163	-2.62573e-163	-4.8965e-163	-4.38588e-163	-5.82892e-163	1.77765e-163	-7.02048e-163	-5.13821e-163	-5.80565e-163	8.98352e-163	-1.30292e-163	0
-8.06673e-163	-1.25233e-162	5.22065e-164	2.86093e-164	-6.50888e-164	-4.39891e-163	-1.89679e-163	1.82756e-163	1.66245e-163	-4.3378e-164	-6.48333e-163	-1.10615e-163	-5.50516e-163	1.00177e-163	4.12732e-163	4.6182e-164	-1.02327e-162	-5.35637e-163	8.51151e-164	-3.18254e-163	-2.62573e-163	-4.8965e-163	-4.38588e-163	-5.82892e-163	1.77765e-163	-7.02048e-163	-5.13821e-163	-5.80565e-163	8.98352e-163	-1.30292e-163	0
-8.06673e-163	-1.25233e-162	5.22065e-164	2.86093e-164	-6.50888e-164	-4.39891e-163	-1.89679e-163	1.82756e-163	1.66245e-163	-4.3378e-164	-6.48333e-163	-1.10615e-163	-5.50516e-163	1.00177e-163	4.12732e-163	4.6182e-164	-1.02327e-162	-5.35637e-163	8.51151e-164	-3.18254e-163	-2.62573e-163	-4.8965e-163	-4.38588e-163	-5.82892e-163	1.77765e-163	-7.02048e-163	-5.13821e-163	-5.80565e-163	8.98352e-163	-1.30292e-163	0
-8.06673e-163	-1.25233e-162	5.22065e-164	2.86093e-164	-6.50888e-164	-4.39891e-163	-1.89679e-163	1.82756e-163	1.66245e-163	-4.3378e-164	-6.48333e-163	-1.10615e-163	-5.50516e-163	1.00177e-163	4.12732e-163	4.6182e-164	-1.02327e-162	-5.35637e-163	8.51151e-164	-3.18254e-163	-2.62573e-163	-4.8965e-163	-4.38588e-163	-5.82892e-163	1.77765e-163	-7.02048e-163	-5.13821e-163	-5.80565e-163	8.98352e-163	-1.30292e-163	0
-8.06673e-163	-1.25233e-162	5.22065e-164	2.86093e-164	-6.50888e-164	-4.39891e-163	-1.89679e-163	1.82756e-163	1.66245e-163	-4.3378e-164	-6.48333e-163	-1.10615e-163	-5.50516e-163	1.00177e-163	4.12732e-163	4.6182e-164	-1.02327e-162	-5.35637e-163	8.51151e-164	-3.18254e-163	-2.62573e-163	-4.8965e-163	-4.38588e-163	-5.82892e-163	1.77765e-163	-7.02048e-163	-5.13821e-163	-5.80565e-163	8.98352e-163	-1.30292e-163	0
-8.06673e-163	-1.25233e-162	5.22065e-164	2.86093e-164	-6.50888e-164	-4.39891e-163	-1.89679e-163	1.82756e-163	1.66245e-163	-4.3378e-164	-6.48333e-163	-1.10615e-163	-5.50516e-163	1.00177e-163	4.12732e-163	4.6182e-164	-1.02327e-162	-5.35637e-163	8.51151e-164	-3.18254e-163	-2.62573e-163	-4.8965e-163	-4.38588e-163	-5.82892e-163	1.77765e-163	-7.02048e-163	-5.13821e-163	-5.80565e-163	8.98352e-163	-1.30292e-163	0
-8.06673e-163	-1.25233e-162	5.22065e-164	2.86093e-164	-6.50888e-164	-4.39891e-163	-1.89679e-163	1.82756e-163	1.66245e-163	-4.3378e-164	-6.48333e-163	-1.10615e-163	-5.50516e-163	1.00177e-163	4.12732e-163	4.6182e-164	-1.02327e-162	-5.35637e-163	8.51151e-164	-3.18254e-163	-2.62573e-163	-4.8965e-163	-4.38588e-163	-5.82892e-163	1.77765e-163	-7.02048e-163	-5.13821e-163	-5.80565e-163	8.98352e-163	-1.30292e-163	0
-8.06673e-163	-1.25233e-162	5.22065e-164	2.86093e-164	-6.50888e-164	-4.39891e-163	-1.89679e-163	1.82756e-163	1.66245e-163	-4.3378e-164	-6.48333e-163	-1.10615e-163	-5.50516e-163	1.00177e-163	4.12732e-163	4.6182e-164	-1.02327e-162	-5.35637e-163	8.51151e-164	-3.18254e-163	-2.62573e-163	-4.8965e-163	-4.38588e-163	-5.82892e-163	1.77765e-163	-7.02048e-163	-5.13821e-163	-5.80565e-163	8.98352e-163	-1.30292e-163	0
-8.06673e-163	-1.25233e-162	5.22065e-164	2.86093e-164	-6.50888e-164	-4.39891e-163	-1.89679e-163	1.82756e-163	1.66245e-163	-4.3378e-164	-6.48333e-163	-1.10615e-163	-5.50516e-163	1.00177e-163	4.12732e-163	4.6182e-164	-1.02327e-162	-5.35637e-163	8.51151e-164	-3.18254e-163	-2.62573e-163	-4.8965e-163	-4.38588e-163	-5.82892e-163	1.77765e-163	-7.02048e-163	-5.13821e-163	-5.80565e-163	8.98352e-163	-1.30292e-163	0
-8.06673e-163	-1.25233e-162	5.22065e-164	2.86093e-164	-6.50888e-164	-4.39891e-163	-1.89679e-163	1.82756e-163	1.66245e-163	-4.3378e-164	-6.48333e-163	-1.10615e-163	-5.50516e-163	1.00177e-163	4.12732e-163	4.6182e-164	-1.02327e-162	-5.35637e-163	8.51151e-164	-3.18254e-163	-2.62573e-163	-4.8965e-163	-4.38588e-163	-5.82892e-163	1.77765e-163	-7.02048e-163	-5.13821e-163	-5.80565e-163	8.98352e-163	-1.30292e-163	0
-8.06673e-163	-1.25233e-162	5.22065e-164	2.86093e-164	-6.50888e-164	-4.39891e-163	-1.89679e-163	1.82756e-163	1.66245e-163	-4.3378e-164	-6.48333e-163	-1.10615e-163	-5.50516e-163	1.00177e-163	4.12732e-163	4.6182e-164	-1.02327e-162	-5.35637e-163	8.51151e-164	-3.18254e-163	-2.62573e-163	-4.8965e-163	-4.38588e-163	-5.82892e-163	1.77765e-163	-7.02048e-163	-5.13821e-163	-5.80565e-163	8.98352e-163	-1.30292e-163	0
-8.06673e-163	-1.25233e-162	5.22065e-164	2.86093e-164	-6.50888e-164	-4.39891e-163	-1.89679e-163	1.82756e-163	1.66245e-163	-4.3378e-164	-6.48333e-163	-1.10615e-163	-5.50516e-163	1.00177e-163	4.12732e-163	4.6182e-164	-1.02327e-162	-5.35637e-163	8.51151e-164	-3.18254e-163	-2.62573e-163	-4.8965e-163	-4.38588e-163	-5.82892e-163	1.77765e-163	-7.02048e-163	-5.13821e-163	-5.80565e-163	8.98352e-163	-1.30292e-163	0
-8.06673e-163	-1.25233e-162	5.22065e-164	2.86093e-164	-6.50888e-164	-4.39891e-163	-1.89679e-163	1.82756e-163	1.66245e-163	-4.3378e-164	-6.48333e-163	-1.10615e-163	-5.50516e-163	1.00177e-163	4.12732e-163	4.6182e-164	-1.02327e-162	-5.35637e-163	8.51151e-164	-3.18254e-163	-2.62573e-163	-4.8965e-163	-4.38588e-163	-5.82892e-163	1.77765e-163	-7.02048e-163	-5.13821e-163	-5.80565e-163	8.98352e-163	-1.30292e-163	0
-8.06673e-163	-1.25233e-162	5.22065e-164	2.86093e-164	-6.50888e-164	-4.39891e-163	-1.89679e-163	1.82756e-163	1.66245e-163	-4.3378e-164	-6.48333e-163	-1.10615e-163	-5.50516e-163	1.00177e-163	4.12732e-163	4.6182e-164	-1.02327e-162	-5.35637e-163	8.51151e-164	-3.18254e-163	-2.62573e-163	-4.8965e-163	-4.38588e-163	-5.82892e-163	1.77765e-163	-7.02048e-163	-5.13821e-163	-5.80565e-163	8.98352e-163	-1.30292e-163	0
-8.06673e-163	-1.25233e-162	5.22065e-164	2.86093e-164	-6.50888e-164	-4.39891e-163	-1.89679e-163	1.82756e-163	1.66245e-163	-4.3378e-164	-6.48333e-163	-1.10615e-163	-5.50516e-163	1.00177e-163	4.12732e-163	4.6182e-164	-1.02327e-162	-5.35637e-163	8.51151e-164	-3.18254e-163	-2.62573e-163	-4.8965e-163	-4.38588e-163	-5.82892e-163	1.77765e-163	-7.02048e-163	-5.13821e-163	-5.80565e-163	8.98352e-163	-1.30292e-163	0
-8.06673e-163	-1.25233e-162	5.22065e-164	2.86093e-164	-6.50888e-164	-4.39891e-163	-1.89679e-163	1.82756e-163	1.66245e-163	-4.3378e-164	-6.48333e-163	-1.10615e-163	-5.50516e-163	1.00177e-163	4.12732e-163	4.6182e-164	-1.02327e-162	-5.35637e-163	8.51151e-164	-3.18254e-163	-2.62573e-163	-4.8965e-163	-4.38588e-163	-5.82892e-163	1.77765e-163	-7.02048e-163	-5.13821e-163	-5.80565e-163	8.98352e-163	-1.30292e-163	0
-8.06673e-163	-1.25233e-162	5.22065e-164	2.86093e-164	-6.50888e-164	-4.39891e-163	-1.89679e-163	1.82756e-163	1.66245e-163	-4.3378e-164	-6.48333e-163	-1.10615e-163	-5.50516e-163	1.00177e-163	4.12732e-163	4.6182e-164	-1.02327e-162	-5.35637e-163	8.51151e-164	-3.18254e-163	-2.62573e-163	-4.8965e-163	-4.38588e-163	-5.82892e-163	1.77765e-163	-7.02048e-163	-5.13821e-163	-5.80565e-163	8.98352e-163	-1.30292e-163	0
-8.06673e-163	-1.25233e-162	5.22065e-164	2.86093e-164	-6.50888e-164	-4.39891e-163	-1.89679e-163	1.82756e-163	1.66245e-163	-4.3378e-164	-6.48333e-163	-1.10615e-163	-5.50516e-163	1.00177e-163	4.12732e-163	4.6182e-164	-1.02327e-162	-5.35637e-163	8.51151e-164	-3.18254e-163	-2.62573e-163	-4.8965e-163	-4.38588e-163	-5.82892e-163	1.77765e-163	-7.02048e-163	-5.13821e-163	-5.80565e-163	8.98352e-163	-1.30292e-163	0
-8.06673e-163	-1.25233e-162	5.22065e-164	2.86093e-164	-6.50888e-164	-4.39891e-163	-1.89679e-163	1.82756e-163	1.66245e-163	-4.3378e-164	-6.48333e-163	-1.10615e-163	-5.50516e-163	1.00177e-163	4.12732e-163	4.6182e-164	-1.02327e-162	-5.35637e-163	8.51151e-164	-3.18254e-163	-2.62573e-163	-4.8965e-163	-4.38588e-163	-5.82892e-163	1.77765e-163	-7.02048e-163	-5.13821e-163	-5.80565e-163	8.98352e-163	-1.30292e-163	0
-8.06673e-163	-1.25233e-162	5.22065e-164	2.86093e-164	-6.50888e-164	-4.39891e-163	-1.89679e-163	1.82756e-163	1.66245e-163	-4.3378e-164	-6.48333e-163	-1.10615e-163	-5.50516e-163	1.00177e-163	4.12732e-163	4.6182e-164	-1.02327e-162	-5.35637e-163	8.51151e-164	-3.18254e-163	-2.62573e-163	-4.8965e-163	-4.38588e-163	-5.82892e-163	1.77765e-163	-7.02048e-163	-5.13821e-163	-5.80565e-163	8.98352e-163	-1.30292e-163	0
-8.06673e-163	-1.25233e-162	5.22065e-164	2.86093e-164	-6.50888e-164	-4.39891e-163	-1.89679e-163	1.82756e-163	1.66245e-163	-4.3378e-164	-6.48333e-163	-1.10615e-163	-5.50516e-163	1.00177e-163	4.12732e-163	4.6182e-164	-1.02327e-162	-5.35637e-163	8.51151e-164	-3.18254e-163	-2.62573e-163	-4.8965e-163	-4.38588e-163	-5.82892e-163	1.77765e-163	-7.02048e-163	-5.13821e-163	-5.80565e-163	8.98352e-163	-1.30292e-163	0
-8.06673e-163	-1.25233e-162	5.22065e-164	2.86093e-164	-6.50888e-164	-4.39891e-163	-1.89679e-163	1.82756e-163	1.66245e-163	-4.3378e-164	-6.48333e-163	-1.10615e-163	-5.50516e-163	1.00177e-163	4.12732e-163	4.6182e-164	-1.02327e-162	-5.35637e-163	8.51151e-164	-3.18254e-163	-2.62573e-163	-4.8965e-163	-4.38588e-163	-5.82892e-163	1.77765e-163	-7.02048e-163	-5.13821e-163	-5.80565e-163	8.98352e-163	-1.30292e-163	0
-8.06673e-163	-1.25233e-162	5.22065e-164	2.86093e-164	-6.50888e-164	-4.39891e-163	-1.89679e-163	1.82756e-163	1.66245e-163	-4.3378e-164	-6.48333e-163	-1.10615e-163	-5.50516e-163	1.00177e-163	4.12732e-163	4.6182e-164	-1.02327e-162	-5.35637e-163	8.51151e-164	-3.18254e-163	-2.62573e-163	-4.8965e-163	-4.38588e-163	-5.82892e-163	1.77765e-163	-7.02048e-163	-5.13821e-163	-5.80565e-163	8.98352e-163	-1.30292e-163	0
-8.06673e-163	-1.25233e-162	5.22065e-164	2.86093e-164	-6.50888e-164	-4.39891e-163	-1.89679e-163	1.82756e-163	1.66245e-163	-4.3378e-164	-6.48333e-163	-1.10615e-163	-5.50516e-163	1.00177e-163	4.12732e-163	4.6182e-164	-1.02327e-162	-5.35637e-163	8.51151e-164	-3.18254e-163	-2.62573e-163	-4.8965e-163	-4.38588e-163	-5.82892e-163	1.77765e-163	-7.02048e-163	-5.13821e-163	-5.80565e-163	8.98352e-163	-1.30292e-163	0
-8.06673e-163	-1.25233e-162	5.22065e-164	2.86093e-164	-6.50888e-164	-4.39891e-163	-1.89679e-163	1.82756e-163	1.66245e-163	-4.3378e-164	-6.48333e-163	-1.10615e-163	-5.50516e-163	1.00177e-163	4.12732e-163	4.6182e-164	-1.02327e-162	-5.35637e-163	8.51151e-164	-3.18254e-163	-2.62573e-163	-4.8965e-163	-4.38588e-163	-5.82892e-163	1.77765e-163	-7.02048e-163	-5.13821e-163	-5.80565e-163	8.98352e-163	-1.30292e-163	0
-8.06673e-163	-1.25233e-162	5.22065e-164	2.86093e-164	-6.50888e-164	-4.39891e-163	-1.89679e-163	1.82756e-163	1.66245e-163	-4.3378e-164	-6.48333e-163	-1.10615e-163	-5.50516e-163	1.00177e-163	4.12732e-163	4.6182e-164	-1.02327e-162	-5.35637e-163	8.51151e-164	-3.18254e-163	-2.62573e-163	-4.8965e-163	-4.38588e-163	-5.82892e-163	1.77765e-163	-7.02048e-163	-5.13821e-163	-5.80565e-163	8.98352e-163	-1.30292e-163	0
-8.06673e-163	-1.25233e-162	5.22065e-164	2.86093e-164	-6.50888e-164	-4.39891e-163	-1.89679e-163	1.82756e-163	1.66245e-163	-4.3378e-164	-6.48333e-163	-1.10615e-163	-5.50516e-163	1.00177e-163	4.12732e-163	4.6182e-164	-1.02327e-162	-5.35637e-163	8.51151e-164	-3.18254e-163	-2.62573e-163	-4.8965e-163	-4.38588e-163	-5.82892e-163	1.77765e-163	-7.02048e-163	-5.13821e-163	-5.80565e-163	8.98352e-163	-1.30292e-163	0
-8.06673e-163	-1.25233e-162	5.22065e-164	2.86093e-164	-6.50888e-164	-4.39891e-163	-1.89679e-163	1.82756e-163	1.66245e-163	-4.3378e-164	-6.48333e-163	-1.10615e-163	-5.50516e-163	1.00177e-163	4.12732e-163	4.6182e-164	-1.02327e-162	-5.35637e-163	8.51151e-164	-3.18254e-163	-2.62573e-163	-4.8965e-163	-4.38588e-163	-5.82892e-163	1.77765e-163	-7.02048e-163	-5.13821e-163	-5.80565e-163	8.98352e-163	-1.30292e-163	0
-8.06673e-163	-1.25233e-162	5.22065e-164	2.86093e-164	-6.50888e-164	-4.39891e-163	-1.89679e-163	1.82756e-163	1.66245e-163	-4.3378e-164	-6.48333e-163	-1.10615e-163	-5.50516e-163	1.00177e-163	4.12732e-163	4.6182e-164	-1.02327e-162	-5.35637e-163	8.51151e-164	-3.18254e-163	-2.62573e-163	-4.8965e-163	-4.38588e-163	-5.82892e-163	1.77765e-163	-7.02048e-163	-5.13821e-163	-5.80565e-163	8.98352e-163	-1.30292e-163	0
-8.06673e-163	-1.25233e-162	5.22065e-164	2.86093e-164	-6.50888e-164	-4.39891e-163	-1.89679e-163	1.82756e-163	1.66245e-163	-4.3378e-164	-6.48333e-163	-1.10615e-163	-5.50516e-163	1.00177e-163	4.12732e-163	4.6182e-164	-1.02327e-162	-5.35637e-163	8.51151e-164	-3.18254e-163	-2.62573e-163	-4.8965e-163	-4.38588e-163	-5.82892e-163	1.77765e-163	-7.02048e-163	-5.13821e-163	-5.80565e-163	8.98352e-163	-1.30292e-163	0
-8.06673e-163	-1.25233e-162	5.22065e-164	2.86093e-164	-6.50888e-164	-4.39891e-163	-1.89679e-163	1.82756e-163	1.66245e-163	-4.3378e-164	-6.48333e-163	-1.10615e-163	-5.50516e-163	1.00177e-163	4.12732e-163	4.6182e-164	-1.02327e-162	-5.35637e-163	8.51151e-164	-3.18254e-163	-2.62573e-163	-4.8965e-163	-4.38588e-163	-5.82892e-163	1.77765e-163	-7.02048e-163	-5.13821e-163	-5.80565e-163	8.98352e-163	-1.30292e-163	0
-8.06673e-163	-1.25233e-162	5.22065e-164	2.86093e-164	-6.50888e-164	-4.39891e-163	-1.89679e-163	1.82756e-163	1.66245e-163	-4.3378e-164	-6.48333e-163	-1.10615e-163	-5.50516e-163	1.00177e-163	4.12732e-163	4.6182e-164	-1.02327e-162	-5.35637e-163	8.51151e-164	-3.18254e-163	-2.62573e-163	-4.8965e-163	-4.38588e-163	-5.82892e-163	1.77765e-163	-7.02048e-163	-5.13821e-163	-5.80565e-163	8.98352e-163	-1.30292e-163	0
-8.06673e-163	-1.25233e-162	5.22065e-164	2.86093e-164	-6.50888e-164	-4.39891e-163	-1.89679e-163	1.82756e-163	1.66245e-163	-4.3378e-164	-6.48333e-163	-1.10615e-163	-5.50516e-163	1.00177e-163	4.12732e-163	4.6182e-164	-1.02327e-162	-5.35637e-163	8.51151e-164	-3.18254e-163	-2.62573e-163	-4.8965e-163	-4.38588e-163	-5.82892e-163	1.77765e-163	-7.02048e-163	-5.13821e-163	-5.80565e-163	8.98352e-163	-1.30292e-163	0
-8.06673e-163	-1.25233e-162	5.22065e-164	2.86093e-164	-6.50888e-164	-4.39891e-163	-1.89679e-163	1.82756e-163	1.66245e-163	-4.3378e-164	-6.48333e-163	-1.10615e-163	-5.50516e-163	1.00177e-163	4.12732e-163	4.6182e-164	-1.02327e-162	-5.35637e-163	8.51151e-164	-3.18254e-163	-2.62573e-163	-4.8965e-163	-4.38588e-163	-5.82892e-163	1.77765e-163	-7.02048e-163	-5.13821e-163	-5.80565e-163	8.98352e-163	-1.30292e-163	0
-8.06673e-163	-1.25233e-162	5.22065e-164	2.86093e-164	-6.50888e-164	-4.39891e-163	-1.89679e-163	1.82756e-163	1.66245e-163	-4.3378e-164	-6.48333e-163	-1.10615e-163	-5.50516e-163	1.00177e-163	4.12732e-163	4.6182e-164	-1.02327e-162	-5.35637e-163	8.51151e-164	-3.18254e-163	-2.62573e-163	-4.8965e-163	-4.38588e-163	-5.82892e-163	1.77765e-163	-7.02048e-163	-5.13821e-163	-5.80565e-163	8.98352e-163	-1.30292e-163	0
-8.06673e-163	-1.25233e-162	5.22065e-164	2.86093e-164	-6.50888e-164	-4.39891e-163	-1.89679e-163	1.82756e-163	1.66245e-163	-4.3378e-164	-6.48333e-163	-1.10615e-163	-5.50516e-163	1.00177e-163	4.12732e-163	4.6182e-164	-1.02327e-162	-5.35637e-163	8.51151e-164	-3.18254e-163	-2.62573e-163	-4.8965e-163	-4.38588e-163	-5.82892e-163	1.77765e-163	-7.02048e-163	-5.13821e-163	-5.80565e-163	8.98352e-163	-1.30292e-163	0
-8.06673e-163	-1.25233e-162	5.22065e-164	2.86093e-164	-6.50888e-164	-4.39891e-163	-1.89679e-163	1.82756e-163	1.66245e-163	-4.3378e-164	-6.48333e-163	-1.10615e-163	-5.50516e-163	1.00177e-163	4.12732e-163	4.6182e-164	-1.02327e-162	-5.35637e-163	8.51151e-164	-3.18254e-163	-2.62573e-163	-4.8965e-163	-4.38588e-163	-5.82892e-163	1.77765e-163	-7.02048e-163	-5.13821e-163	-5.80565e-163	8.98352e-163	-1.30292e-163	0
-8.06673e-163	-1.25233e-162	5.22065e-164	2.86093e-164	-6.50888e-164	-4.39891e-163	-1.89679e-163	1.82756e-163	1.66245e-163	-4.3378e-164	-6.48333e-163	-1.10615e-163	-5.50516e-163	1.00177e-163	4.12732e-163	4.6182e-164	-1.02327e-162	-5.35637e-163	8.51151e-164	-3.18254e-163	-2.62573e-163	-4.8965e-163	-4.38588e-163	-5.82892e-163	1.77765e-163	-7.02048e-163	-5.13821e-163	-5.80565e-163	8.98352e-163	-1.30292e-163	0
-8.06673e-163	-1.25233e-162	5.22065e-164	2.86093e-164	-6.50888e-164	-4.39891e-163	-1.89679e-163	1.82756e-163	1.66245e-163	-4.3378e-164	-6.48333e-163	-1.10615e-163	-5.50516e-163	1.00177e-163	4.12732e-163	4.6182e-164	-1.02327e-162	-5.35637e-163	8.51151e-164	-3.18254e-163	-2.62573e-163	-4.8965e-163	-4.38588e-163	-5.82892e-163	1.77765e-163	-7.02048e-163	-5.13821e-163	-5.80565e-163	8.98352e-163	-1.30292e-163	0
-8.06673e-163	-1.25233e-162	5.22065e-164	2.86093e-164	-6.50888e-164	-4.39891e-163	-1.89679e-163	1.82756e-163	1.66245e-163	-4.3378e-164	-6.48333e-163	-1.10615e-163	-5.50516e-163	1.00177e-163	4.12732e-163	4.6182e-164	-1.02327e-162	-5.35637e-163	8.51151e-164	-3.18254e-163	-2.62573e-163	-4.8965e-163	-4.38588e-163	-5.82892e-163	1.77765e-163	-7.02048e-163	-5.13821e-163	-5.80565e-163	8.98352e-163	-1.30292e-163	0
-8.06673e-163	-1.25233e-162	5.22065e-164	2.86093e-164	-6.50888e-164	-4.39891e-163	-1.89679e-163	1.82756e-163	1.66245e-163	-4.3378e-164	-6.48333e-163	-1.10615e-163	-5.50516e-163	1.00177e-163	4.12732e-163	4.6182e-164	-1.02327e-162	-5.35637e-163	8.51151e-164	-3.18254e-163	-2.62573e-163	-4.8965e-163	-4.38588e-163	-5.82892e-163	1.77765e-163	-7.02048e-163	-5.13821e-163	-5.80565e-163	8.98352e-163	-1.30292e-163	0
-8.06673e-163	-1.25233e-162	5.22065e-164	2.86093e-164	-6.50888e-164	-4.39891e-163	-1.89679e-163	1.82756e-163	1.66245e-163	-4.3378e-164	-6.48333e-163	-1.10615e-163	-5.50516e-163	1.00177e-163	4.12732e-163	4.6182e-164	-1.02327e-162	-5.35637e-163	8.51151e-164	-3.18254e-163	-2.62573e-163	-4.8965e-163	-4.38588e-163	-5.82892e-163	1.77765e-163	-7.02048e-163	-5.13821e-163	-5.80565e-163	8.98352e-163	-1.30292e-163	0
-8.06673e-163	-1.25233e-162	5.22065e-164	2.86093e-164	-6.50888e-164	-4.39891e-163	-1.89679e-163	1.82756e-163	1.66245e-163	-4.3378e-164	-6.48333e-163	-1.10615e-163	-5.50516e-163	1.00177e-163	4.12732e-163	4.6182e-164	-1.02327e-162	-5.35637e-163	8.51151e-164	-3.18254e-163	-2.62573e-163	-4.8965e-163	-4.38588e-163	-5.82892e-163	1.77765e-163	-7.02048e-163	-5.13821e-163	-5.80565e-163	8.98352e-163	-1.30292e-163	0
-8.06673e-163	-1.25233e-162	5.22065e-164	2.86093e-164	-6.50888e-164	-4.39891e-163	-1.89679e-163	1.82756e-163	1.66245e-163	-4.3378e-164	-6.48333e-163	-1.10615e-163	-5.50516e-163	1.00177e-163	4.12732e-163	4.6182e-164	-1.02327e-162	-5.35637e-163	8.51151e-164	-3.18254e-163	-2.62573e-163	-4.8965e-163	-4.38588e-163	-5.82892e-163	1.77765e-163	-7.02048e-163	-5.13821e-163	-5.80565e-163	8.98352e-163	-1.30292e-163	0
-8.06673e-163	-1.25233e-162	5.22065e-164	2.86093e-164	-6.50888e-164	-4.39891e-163	-1.89679e-163	1.82756e-163	1.66245e-163	-4.3378e-164	-6.48333e-163	-1.10615e-163	-5.50516e-163	1.00177e-163	4.12732e-163	4.6182e-164	-1.02327e-162	-5.35637e-163	8.51151e-164	-3.18254e-163	-2.62573e-163	-4.8965e-163	-4.38588e-163	-5.82892e-163	1.77765e-163	-7.02048e-163	-5.13821e-163	-5.80565e-163	8.98352e-163	-1.30292e-163	0
-8.06673e-163	-1.25233e-162	5.22065e-164	2.86093e-164	-6.50888e-164	-4.39891e-163	-1.89679e-163	1.82756e-163	1.66245e-163	-4.3378e-164	-6.48333e-163	-1.10615e-163	-5.50516e-163	1.00177e-163	4.12732e-163	4.6182e-164	-1.02327e-162	-5.35637e-163	8.51151e-164	-3.18254e-163	-2.62573e-163	-4.8965e-163	-4.38588e-163	-5.82892e-163	1.77765e-163	-7.02048e-163	-5.13821e-163	-5.80565e-163	8.98352e-163	-1.30292e-163	0
-8.06673e-163	-1.25233e-162	5.22065e-164	2.86093e-164	-6.50888e-164	-4.39891e-163	-1.89679e-163	1.82756e-163	1.66245e-163	-4.3378e-164	-6.48333e-163	-1.10615e-163	-5.50516e-163	1.00177e-163	4.12732e-163	4.6182e-164	-1.02327e-162	-5.35637e-163	8.51151e-164	-3.18254e-163	-2.62573e-163	-4.8965e-163	-4.38588e-163	-5.82892e-163	1.77765e-163	-7.02048e-163	-5.13821e-163	-5.80565e-163	8.98352e-163	-1.30292e-163	0
-8.06673e-163	-1.25233e-162	5.22065e-164	2.86093e-164	-6.50888e-164	-4.39891e-163	-1.89679e-163	1.82756e-163	1.66245e-163	-4.3378e-164	-6.48333e-163	-1.10615e-163	-5.50516e-163	1.00177e-163	4.12732e-163	4.6182e-164	-1.02327e-162	-5.35637e-163	8.51151e-164	-3.18254e-163	-2.62573e-163	-4.8965e-163	-4.38588e-163	-5.82892e-163	1.77765e-163	-7.02048e-163	-5.13821e-163	-5.80565e-163	8.98352e-163	-1.30292e-163	0
-8.06673e-163	-1.25233e-162	5.22065e-164	2.86093e-164	-6.50888e-164	-4.39891e-163	-1.89679e-163	1.82756e-163	1.66245e-163	-4.3378e-164	-6.48333e-163	-1.10615e-163	-5.50516e-163	1.00177e-163	4.12732e-163	4.6182e-164	-1.02327e-162	-5.35637e-163	8.51151e-164	-3.18254e-163	-2.62573e-163	-4.8965e-163	-4.38588e-163	-5.82892e-163	1.77765e-163	-7.02048e-163	-5.13821e-163	-5.80565e-163	8.98352e-163	-1.30292e-163	0
-8.06673e-163	-1.25233e-162	5.22065e-164	2.86093e-164	-6.50888e-164	-4.39891e-163	-1.89679e-163	1.82756e-163	1.66245e-163	-4.3378e-164	-6.48333e-163	-1.10615e-163	-5.50516e-163	1.00177e-163	4.12732e-163	4.6182e-164	-1.02327e-162	-5.35637e-163	8.51151e-164	-3.18254e-163	-2.62573e-163	-4.8965e-163	-4.38588e-163	-5.82892e-163	1.77765e-163	-7.02048e-163	-5.13821e-163	-5.80565e-163	8.98352e-163	-1.30292e-163	0
-8.06673e-163	-1.25233e-162	5.22065e-164	2.86093e-164	-6.50888e-164	-4.39891e-163	-1.89679e-163	1.82756e-163	1.66245e-163	-4.3378e-164	-6.48333e-163	-1.10615e-163	-5.50516e-163	1.00177e-163	4.12732e-163	4.6182e-164	-1.02327e-162	-5.35637e-163	8.51151e-164	-3.18254e-163	-2.62573e-163	-4.8965e-163	-4.38588e-163	-5.82892e-163	1.77765e-163	-7.02048e-163	-5.13821e-163	-5.80565e-163	8.98352e-163	-1.30292e-163	0
-8.06673e-163	-1.25233e-162	5.22065e-164	2.86093e-164	-6.50888e-164	-4.39891e-163	-1.89679e-163	1.82756e-163	1.66245e-163	-4.3378e-164	-6.48333e-163	-1.10615e-163	-5.50516e-163	1.00177e-163	4.12732e-163	4.6182e-164	-1.02327e-162	-5.35637e-163	8.51151e-164	-3.18254e-163	-2.62573e-163	-4.8965e-163	-4.38588e-163	-5.82892e-163	1.77765e-163	-7.02048e-163	-5.13821e-163	-5.80565e-163	8.98352e-163	-1.30292e-163	0
-8.06673e-163	-1.25233e-162	5.22065e-164	2.86093e-164	-6.50888e-164	-4.39891e-163	-1.89679e-163	1.82756e-163	1.66245e-163	-4.3378e-164	-6.48333e-163	-1.10615e-163	-5.50516e-163	1.00177e-163	4.12732e-163	4.6182e-164	-1.02327e-162	-5.35637e-163	8.51151e-164	-3.18254e-163	-2.62573e-163	-4.8965e-163	-4.38588e-163	-5.82892e-163	1.77765e-163	-7.02048e-163	-5.13821e-163	-5.80565e-163	8.98352e-163	-1.30292e-163	0
-8.06673e-163	-1.25233e-162	5.22065e-164	2.86093e-164	-6.50888e-164	-4.39891e-163	-1.89679e-163	1.82756e-163	1.66245e-163	-4.3378e-164	-6.48333e-163	-1.10615e-163	-5.50516e-163	1.00177e-163	4.12732e-163	4.6182e-164	-1.02327e-162	-5.35637e-163	8.51151e-164	-3.18254e-163	-2.62573e-163	-4.8965e-163	-4.38588e-163	-5.82892e-163	1.77765e-163	-7.02048e-163	-5.13821e-163	-5.80565e-163	8.98352e-163	-1.30292e-163	0
-8.06673e-163	-1.25233e-162	5.22065e-164	2.86093e-164	-6.50888e-164	-4.39891e-163	-1.89679e-163	1.82756e-163	1.66245e-163	-4.3378e-164	-6.48333e-163	-1.10615e-163	-5.50516e-163	1.00177e-163	4.12732e-163	4.6182e-164	-1.02327e-162	-5.35637e-163	8.51151e-164	-3.18254e-163	-2.62573e-163	-4.8965e-163	-4.38588e-163	-5.82892e-163	1.77765e-163	-7.02048e-163	-5.13821e-163	-5.80565e-163	8.98352e-163	-1.30292e-163	0
-8.06673e-163	-1.25233e-162	5.22065e-164	2.86093e-164	-6.50888e-164	-4.39891e-163	-1.89679e-163	1.82756e-163	1.66245e-163	-4.3378e-164	-6.48333e-163	-1.10615e-163	-5.50516e-163	1.00177e-163	4.12732e-163	4.6182e-164	-1.02327e-162	-5.35637e-163	8.51151e-164	-3.18254e-163	-2.62573e-163	-4.8965e-163	-4.38588e-163	-5.82892e-163	1.77765e-163	-7.02048e-163	-5.13821e-163	-5.80565e-163	8.98352e-163	-1.30292e-163	0
-8.06673e-163	-1.25233e-162	5.22065e-164	2.86093e-164	-6.50888e-164	-4.39891e-163	-1.89679e-163	1.82756e-163	1.66245e-163	-4.3378e-164	-6.48333e-163	-1.10615e-163	-5.50516e-163	1.00177e-163	4.12732e-163	4.6182e-164	-1.02327e-162	-5.35637e-163	8.51151e-164	-3.18254e-163	-2.62573e-163	-4.8965e-163	-4.38588e-163	-5.82892e-163	1.77765e-163	-7.02048e-163	-5.13821e-163	-5.80565e-163	8.98352e-163	-1.30292e-163	0
-8.06673e-163	-1.25233e-162	5.22065e-164	2.86093e-164	-6.50888e-164	-4.39891e-163	-1.89679e-163	1.82756e-163	1.66245e-163	-4.3378e-164	-6.48333e-163	-1.10615e-163	-5.50516e-163	1.00177e-163	4.12732e-163	4.6182e-164	-1.02327e-162	-5.35637e-163	8.51151e-164	-3.18254e-163	-2.62573e-163	-4.8965e-163	-4.38588e-163	-5.82892e-163	1.77765e-163	-7.02048e-163	-5.13821e-163	-5.80565e-163	8.98352e-163	-1.30292e-163	0
-8.06673e-163	-1.25233e-162	5.22065e-164	2.86093e-164	-6.50888e-164	-4.39891e-163	-1.89679e-163	1.82756e-163	1.66245e-163	-4.3378e-164	-6.48333e-163	-1.10615e-163	-5.50516e-163	1.00177e-163	4.12732e-163	4.6182e-164	-1.02327e-162	-5.35637e-163	8.51151e-164	-3.18254e-163	-2.62573e-163	-4.8965e-163	-4.38588e-163	-5.82892e-163	1.77765e-163	-7.02048e-163	-5.13821e-163	-5.80565e-163	8.98352e-163	-1.30292e-163	0
-8.06673e-163	-1.25233e-162	5.22065e-164	2.86093e-164	-6.50888e-164	-4.39891e-163	-1.89679e-163	1.82756e-163	1.66245e-163	-4.3378e-164	-6.48333e-163	-1.10615e-163	-5.50516e-163	1.00177e-163	4.12732e-163	4.6182e-164	-1.02327e-162	-5.35637e-163	8.51151e-164	-3.18254e-163	-2.62573e-163	-4.8965e-163	-4.38588e-163	-5.82892e-163	1.77765e-163	-7.02048e-163	-5.13821e-163	-5.80565e-163	8.98352e-163	-1.30292e-163	0
-8.06673e-163	-1.25233e-162	5.22065e-164	2.86093e-164	-6.50888e-164	-4.39891e-163	-1.89679e-163	1.82756e-163	1.66245e-163	-4.3378e-164	-6.48333e-163	-1.10615e-163	-5.50516e-163	1.00177e-163	4.12732e-163	4.6182e-164	-1.02327e-162	-5.35637e-163	8.51151e-164	-3.18254e-163	-2.62573e-163	-4.8965e-163	-4.38588e-163	-5.82892e-163	1.77765e-163	-7.02048e-163	-5.13821e-163	-5.80565e-163	8.98352e-163	-1.30292e-163	0
-8.06673e-163	-1.25233e-162	5.22065e-164	2.86093e-164	-6.50888e-164	-4.39891e-163	-1.89679e-163	1.82756e-163	1.66245e-163	-4.3378e-164	-6.48333e-163	-1.10615e-163	-5.50516e-163	1.00177e-163	4.12732e-163	4.6182e-164	-1.02327e-162	-5.35637e-163	8.51151e-164	-3.18254e-163	-2.62573e-163	-4.8965e-163	-4.38588e-163	-5.82892e-163	1.77765e-163	-7.02048e-163	-5.13821e-163	-5.80565e-163	8.98352e-163	-1.30292e-163	0
-8.06673e-163	-1.25233e-162	5.22065e-164	2.86093e-164	-6.50888e-164	-4.39891e-163	-1.89679e-163	1.82756e-163	1.66245e-163	-4.3378e-164	-6.48333e-163	-1.10615e-163	-5.50516e-163	1.00177e-163	4.12732e-163	4.6182e-164	-1.02327e-162	-5.35637e-163	8.51151e-164	-3.18254e-163	-2.62573e-163	-4.8965e-163	-4.38588e-163	-5.82892e-163	1.77765e-163	-7.02048e-163	-5.13821e-163	-5.80565e-163	8.98352e-163	-1.30292e-163	0
-8.06673e-163	-1.25233e-162	5.22065e-164	2.86093e-164	-6.50888e-164	-4.39891e-163	-1.89679e-163	1.82756e-163	1.66245e-163	-4.3378e-164	-6.48333e-163	-1.10615e-163	-5.50516e-163	1.00177e-163	4.12732e-163	4.6182e-164	-1.02327e-162	-5.35637e-163	8.51151e-164	-3.18254e-163	-2.62573e-163	-4.8965e-163	-4.38588e-163	-5.82892e-163	1.77765e-163	-7.02048e-163	-5.13821e-163	-5.80565e-163	8.98352e-163	-1.30292e-163	0
-8.06673e-163	-1.25233e-162	5.22065e-164	2.86093e-164	-6.50888e-164	-4.39891e-163	-1.89679e-163	1.82756e-163	1.66245e-163	-4.3378e-164	-6.48333e-163	-1.10615e-163	-5.50516e-163	1.00177e-163	4.12732e-163	4.6182e-164	-1.02327e-162	-5.35637e-163	8.51151e-164	-3.18254e-163	-2.62573e-163	-4.8965e-163	-4.38588e-163	-5.82892e-163	1.77765e-163	-7.02048e-163	-5.13821e-163	-5.80565e-163	8.98352e-163	-1.30292e-163	0
-8.06673e-163	-1.25233e-162	5.22065e-164	2.86093e-164	-6.50888e-164	-4.39891e-163	-1.89679e-163	1.82756e-163	1.66245e-163	-4.3378e-164	-6.48333e-163	-1.10615e-163	-5.50516e-163	1.00177e-163	4.12732e-163	4.6182e-164	-1.02327e-162	-5.35637e-163	8.51151e-164	-3.18254e-163	-2.62573e-163	-4.8965e-163	-4.38588e-163	-5.82892e-163	1.77765e-163	-7.02048e-163	-5.13821e-163	-5.80565e-163	8.98352e-163	-1.30292e-163	0
-8.06673e-163	-1.25233e-162	5.22065e-164	2.86093e-164	-6.50888e-164	-4.39891e-163	-1.89679e-163	1.82756e-163	1.66245e-163	-4.3378e-164	-6.48333e-163	-1.10615e-163	-5.50516e-163	1.00177e-163	4.12732e-163	4.6182e-164	-1.02327e-162	-5.35637e-163	8.51151e-164	-3.18254e-163	-2.62573e-163	-4.8965e-163	-4.38588e-163	-5.82892e-163	1.77765e-163	-7.02048e-163	-5.13821e-163	-5.80565e-163	8.98352e-163	-1.30292e-163	0
-8.06673e-163	-1.25233e-162	5.22065e-164	2.86093e-164	-6.50888e-164	-4.39891e-163	-1.89679e-163	1.82756e-163	1.66245e-163	-4.3378e-164	-6.48333e-163	-1.10615e-163	-5.50516e-163	1.00177e-163	4.12732e-163	4.6182e-164	-1.02327e-162	-5.35637e-163	8.51151e-164	-3.18254e-163	-2.62573e-163	-4.8965e-163	-4.38588e-163	-5.82892e-163	1.77765e-163	-7.02048e-163	-5.13821e-163	-5.80565e-163	8.98352e-163	-1.30292e-163	0
-8.06673e-163	-1.25233e-162	5.22065e-164	2.86093e-164	-6.50888e-164	-4.39891e-163	-1.89679e-163	1.82756e-163	1.66245e-163	-4.3378e-164	-6.48333e-163	-1.10615e-163	-5.50516e-163	1.00177e-163	4.12732e-163	4.6182e-164	-1.02327e-162	-5.35637e-163	8.51151e-164	-3.18254e-163	-2.62573e-163	-4.8965e-163	-4.38588e-163	-5.82892e-163	1.77765e-163	-7.02048e-163	-5.13821e-163	-5.80565e-163	8.98352e-163	-1.30292e-163	0
-8.06673e-163	-1.25233e-162	5.22065e-164	2.86093e-164	-6.50888e-164	-4.39891e-163	-1.89679e-163	1.82756e-163	1.66245e-163	-4.3378e-164	-6.48333e-163	-1.10615e-163	-5.50516e-163	1.00177e-163	4.12732e-163	4.6182e-164	-1.02327e-162	-5.35637e-163	8.51151e-164	-3.18254e-163	-2.62573e-163	-4.8965e-163	-4.38588e-163	-5.82892e-163	1.77765e-163	-7.02048e-163	-5.13821e-163	-5.80565e-163	8.98352e-163	-1.30292e-163	0
-8.06673e-163	-1.25233e-162	5.22065e-164	2.86093e-164	-6.50888e-164	-4.39891e-163	-1.89679e-163	1.82756e-163	1.66245e-163	-4.3378e-164	-6.48333e-163	-1.10615e-163	-5.50516e-163	1.00177e-163	4.12732e-163	4.6182e-164	-1.02327e-162	-5.35637e-163	8.51151e-164	-3.18254e-163	-2.62573e-163	-4.8965e-163	-4.38588e-163	-5.82892e-163	1.77765e-163	-7.02048e-163	-5.13821e-163	-5.80565e-163	8.98352e-163	-1.30292e-163	0
-8.06673e-163	-1.25233e-162	5.22065e-164	2.86093e-164	-6.50888e-164	-4.39891e-163	-1.89679e-163	1.82756e-163	1.66245e-163	-4.3378e-164	-6.48333e-163	-1.10615e-163	-5.50516e-163	1.00177e-163	4.12732e-163	4.6182e-164	-1.02327e-162	-5.35637e-163	8.51151e-164	-3.18254e-163	-2.62573e-163	-4.8965e-163	-4.38588e-163	-5.82892e-163	1.77765e-163	-7.02048e-163	-5.13821e-163	-5.80565e-163	8.98352e-163	-1.30292e-163	0
-8.06673e-163	-1.25233e-162	5.22065e-164	2.86093e-164	-6.50888e-164	-4.39891e-163	-1.89679e-163	1.82756e-163	1.66245e-163	-4.3378e-164	-6.48333e-163	-1.10615e-163	-5.50516e-163	1.00177e-163	4.12732e-163	4.6182e-164	-1.02327e-162	-5.35637e-163	8.51151e-164	-3.18254e-163	-2.62573e-163	-4.8965e-163	-4.38588e-163	-5.82892e-163	1.77765e-163	-7.02048e-163	-5.13821e-163	-5.80565e-163	8.98352e-163	-1.30292e-163	0
-8.06673e-163	-1.25233e-162	5.22065e-164	2.86093e-164	-6.50888e-164	-4.39891e-163	-1.89679e-163	1.82756e-163	1.66245e-163	-4.3378e-164	-6.48333e-163	-1.10615e-163	-5.50516e-163	1.00177e-163	4.12732e-163	4.6182e-164	-1.02327e-162	-5.35637e-163	8.51151e-164	-3.18254e-163	-2.62573e-163	-4.8965e-163	-4.38588e-163	-5.82892e-163	1.77765e-163	-7.02048e-163	-5.13821e-163	-5.80565e-163	8.98352e-163	-1.30292e-163	0
-8.06673e-163	-1.25233e-162	5.22065e-164	2.86093e-164	-6.50888e-164	-4.39891e-163	-1.89679e-163	1.82756e-163	1.66245e-163	-4.3378e-164	-6.48333e-163	-1.10615e-163	-5.50516e-163	1.00177e-163	4.12732e-163	4.6182e-164	-1.02327e-162	-5.35637e-163	8.51151e-164	-3.18254e-163	-2.62573e-163	-4.8965e-163	-4.38588e-163	-5.82892e-163	1.77765e-163	-7.02048e-163	-5.13821e-163	-5.80565e-163	8.98352e-163	-1.30292e-163	0
-8.06673e-163	-1.25233e-162	5.22065e-164	2.86093e-164	-6.50888e-164	-4.39891e-163	-1.89679e-163	1.82756e-163	1.66245e-163	-4.3378e-164	-6.48333e-163	-1.10615e-163	-5.50516e-163	1.00177e-163	4.12732e-163	4.6182e-164	-1.02327e-162	-5.35637e-163	8.51151e-164	-3.18254e-163	-2.62573e-163	-4.8965e-163	-4.38588e-163	-5.82892e-163	1.77765e-163	-7.02048e-163	-5.13821e-163	-5.80565e-163	8.98352e-163	-1.30292e-163	0
-8.06673e-163	-1.25233e-162	5.22065e-164	2.86093e-164	-6.50888e-164	-4.39891e-163	-1.89679e-163	1.82756e-163	1.66245e-163	-4.3378e-164	-6.48333e-163	-1.10615e-163	-5.50516e-163	1.00177e-163	4.12732e-163	4.6182e-164	-1.02327e-162	-5.35637e-163	8.51151e-164	-3.18254e-163	-2.62573e-163	-4.8965e-163	-4.38588e-163	-5.82892e-163	1.77765e-163	-7.02048e-163	-5.13821e-163	-5.80565e-163	8.98352e-163	-1.30292e-163	0
-8.06673e-163	-1.25233e-162	5.22065e-164	2.86093e-164	-6.50888e-164	-4.39891e-163	-1.89679e-163	1.82756e-163	1.66245e-163	-4.3378e-164	-6.48333e-163	-1.10615e-163	-5.50516e-163	1.00177e-163	4.12732e-163	4.6182e-164	-1.02327e-162	-5.35637e-163	8.51151e-164	-3.18254e-163	-2.62573e-163	-4.8965e-163	-4.38588e-163	-5.82892e-163	1.77765e-163	-7.02048e-163	-5.13821e-163	-5.80565e-163	8.98352e-163	-1.30292e-163	0
-8.06673e-163	-1.25233e-162	5.22065e-164	2.86093e-164	-6.50888e-164	-4.39891e-163	-1.89679e-163	1.82756e-163	1.66245e-163	-4.3378e-164	-6.48333e-163	-1.10615e-163	-5.50516e-163	1.00177e-163	4.12732e-163	4.6182e-164	-1.02327e-162	-5.35637e-163	8.51151e-164	-3.18254e-163	-2.62573e-163	-4.8965e-163	-4.38588e-163	-5.82892e-163	1.77765e-163	-7.02048e-163	-5.13821e-163	-5.80565e-163	8.98352e-163	-1.30292e-163	0
-8.06673e-163	-1.25233e-162	5.22065e-164	2.86093e-164	-6.50888e-164	-4.39891e-163	-1.89679e-163	1.82756e-163	1.66245e-163	-4.3378e-164	-6.48333e-163	-1.10615e-163	-5.50516e-163	1.00177e-163	4.12732e-163	4.6182e-164	-1.02327e-162	-5.35637e-163	8.51151e-164	-3.18254e-163	-2.62573e-163	-4.8965e-163	-4.38588e-163	-5.82892e-163	1.77765e-163	-7.02048e-163	-5.13821e-163	-5.80565e-163	8.98352e-163	-1.30292e-163	0
-8.06673e-163	-1.25233e-162	5.22065e-164	2.86093e-164	-6.50888e-164	-4.39891e-163	-1.89679e-163	1.82756e-163	1.66245e-163	-4.3378e-164	-6.48333e-163	-1.10615e-163	-5.50516e-163	1.00177e-163	4.12732e-163	4.6182e-164	-1.02327e-162	-5.35637e-163	8.51151e-164	-3.18254e-163	-2.62573e-163	-4.8965e-163	-4.38588e-163	-5.82892e-163	1.77765e-163	-7.02048e-163	-5.13821e-163	-5.80565e-163	8.98352e-163	-1.30292e-163	0
-8.06673e-163	-1.25233e-162	5.22065e-164	2.86093e-164	-6.50888e-164	-4.39891e-163	-1.89679e-163	1.82756e-163	1.66245e-163	-4.3378e-164	-6.48333e-163	-1.10615e-163	-5.50516e-163	1.00177e-163	4.12732e-163	4.6182e-164	-1.02327e-162	-5.35637e-163	8.51151e-164	-3.18254e-163	-2.62573e-163	-4.8965e-163	-4.38588e-163	-5.82892e-163	1.77765e-163	-7.02048e-163	-5.13821e-163	-5.80565e-163	8.98352e-163	-1.30292e-163	0
-8.06673e-163	-1.25233e-162	5.22065e-164	2.86093e-164	-6.50888e-164	-4.39891e-163	-1.89679e-163	1.82756e-163	1.66245e-163	-4.3378e-164	-6.48333e-163	-1.10615e-163	-5.50516e-163	1.00177e-163	4.12732e-163	4.6182e-164	-1.02327e-162	-5.35637e-163	8.51151e-164	-3.18254e-163	-2.62573e-163	-4.8965e-163	-4.38588e-163	-5.82892e-163	1.77765e-163	-7.02048e-163	-5.13821e-163	-5.80565e-163	8.98352e-163	-1.30292e-163	0
-8.06673e-163	-1.25233e-162	5.22065e-164	2.86093e-164	-6.50888e-164	-4.39891e-163	-1.89679e-163	1.82756e-163	1.66245e-163	-4.3378e-164	-6.48333e-163	-1.10615e-163	-5.50516e-163	1.00177e-163	4.12732e-163	4.6182e-164	-1.02327e-162	-5.35637e-163	8.51151e-164	-3.18254e-163	-2.62573e-163	-4.8965e-163	-4.38588e-163	-5.82892e-163	1.77765e-163	-7.02048e-163	-5.13821e-163	-5.80565e-163	8.98352e-163	-1.30292e-163	0
-8.06673e-163	-1.25233e-162	5.22065e-164	2.86093e-164	-6.50888e-164	-4.39891e-163	-1.89679e-163	1.82756e-163	1.66245e-163	-4.3378e-164	-6.48333e-163	-1.10615e-163	-5.50516e-163	1.00177e-163	4.12732e-163	4.6182e-164	-1.02327e-162	-5.35637e-163	8.51151e-164	-3.18254e-163	-2.62573e-163	-4.8965e-163	-4.38588e-163	-5.82892e-163	1.77765e-163	-7.02048e-163	-5.13821e-163	-5.80565e-163	8.98352e-163	-1.30292e-163	0
-8.06673e-163	-1.25233e-162	5.22065e-164	2.86093e-164	-6.50888e-164	-4.39891e-163	-1.89679e-163	1.82756e-163	1.66245e-163	-4.3378e-164	-6.48333e-163	-1.10615e-163	-5.50516e-163	1.00177e-163	4.12732e-163	4.6182e-164	-1.02327e-162	-5.35637e-163	8.51151e-164	-3.18254e-163	-2.62573e-163	-4.8965e-163	-4.38588e-163	-5.82892e-163	1.77765e-163	-7.02048e-163	-5.13821e-163	-5.80565e-163	8.98352e-163	-1.30292e-163	0
-8.06673e-163	-1.25233e-162	5.22065e-164	2.86093e-164	-6.50888e-164	-4.39891e-163	-1.89679e-163	1.82756e-163	1.66245e-163	-4.3378e-164	-6.48333e-163	-1.10615e-163	-5.50516e-163	1.00177e-163	4.12732e-163	4.6182e-164	-1.02327e-162	-5.35637e-163	8.51151e-164	-3.18254e-163	-2.62573e-163	-4.8965e-163	-4.38588e-163	-5.82892e-163	1.77765e-163	-7.02048e-163	-5.13821e-163	-5.80565e-163	8.98352e-163	-1.30292e-163	0
-8.06673e-163	-1.25233e-162	5.22065e-164	2.86093e-164	-6.50888e-164	-4.39891e-163	-1.89679e-163	1.82756e-163	1.66245e-163	-4.3378e-164	-6.48333e-163	-1.10615e-163	-5.50516e-163	1.00177e-163	4.12732e-163	4.6182e-164	-1.02327e-162	-5.35637e-163	8.51151e-164	-3.18254e-163	-2.62573e-163	-4.8965e-163	-4.38588e-163	-5.82892e-163	1.77765e-163	-7.02048e-163	-5.13821e-163	-5.80565e-163	8.98352e-163	-1.30292e-163	0
-8.06673e-163	-1.25233e-162	5.22065e-164	2.86093e-164	-6.50888e-164	-4.39891e-163	-1.89679e-163	1.82756e-163	1.66245e-163	-4.3378e-164	-6.48333e-163	-1.10615e-163	-5.50516e-163	1.00177e-163	4.12732e-163	4.6182e-164	-1.02327e-162	-5.35637e-163	8.51151e-164	-3.18254e-163	-2.62573e-163	-4.8965e-163	-4.38588e-163	-5.82892e-163	1.77765e-163	-7.02048e-163	-5.13821e-163	-5.80565e-163	8.98352e-163	-1.30292e-163	0
-8.06673e-163	-1.25233e-162	5.22065e-164	2.86093e-164	-6.50888e-164	-4.39891e-163	-1.89679e-163	1.82756e-163	1.66245e-163	-4.3378e-164	-6.48333e-163	-1.10615e-163	-5.50516e-163	1.00177e-163	4.12732e-163	4.6182e-164	-1.02327e-162	-5.35637e-163	8.51151e-164	-3.18254e-163	-2.62573e-163	-4.8965e-163	-4.38588e-163	-5.82892e-163	1.77765e-163	-7.02048e-163	-5.13821e-163	-5.80565e-163	8.98352e-163	-1.30292e-163	0
-8.06673e-163	-1.25233e-162	5.22065e-164	2.86093e-164	-6.50888e-164	-4.39891e-163	-1.89679e-163	1.82756e-163	1.66245e-163	-4.3378e-164	-6.48333e-163	-1.10615e-163	-5.50516e-163	1.00177e-163	4.12732e-163	4.6182e-164	-1.02327e-162	-5.35637e-163	8.51151e-164	-3.18254e-163	-2.62573e-163	-4.8965e-163	-4.38588e-163	-5.82892e-163	1.77765e-163	-7.02048e-163	-5.13821e-163	-5.80565e-163	8.98352e-163	-1.30292e-163	0
-8.06673e-163	-1.25233e-162	5.22065e-164	2.86093e-164	-6.50888e-164	-4.39891e-163	-1.89679e-163	1.82756e-163	1.66245e-163	-4.3378e-164	-6.48333e-163	-1.10615e-163	-5.50516e-163	1.00177e-163	4.12732e-163	4.6182e-164	-1.02327e-162	-5.35637e-163	8.51151e-164	-3.18254e-163	-2.62573e-163	-4.8965e-163	-4.38588e-163	-5.82892e-163	1.77765e-163	-7.02048e-163	-5.13821e-163	-5.80565e-163	8.98352e-163	-1.30292e-163	0
-8.06673e-163	-1.25233e-162	5.22065e-164	2.86093e-164	-6.50888e-164	-4.39891e-163	-1.89679e-163	1.82756e-163	1.66245e-163	-4.3378e-164	-6.48333e-163	-1.10615e-163	-5.50516e-163	1.00177e-163	4.12732e-163	4.6182e-164	-1.02327e-162	-5.35637e-163	8.51151e-164	-3.18254e-163	-2.62573e-163	-4.8965e-163	-4.38588e-163	-5.82892e-163	1.77765e-163	-7.02048e-163	-5.13821e-163	-5.80565e-163	8.98352e-163	-1.30292e-163	0
-8.06673e-163	-1.25233e-162	5.22065e-164	2.86093e-164	-6.50888e-164	-4.39891e-163	-1.89679e-163	1.82756e-163	1.66245e-163	-4.3378e-164	-6.48333e-163	-1.10615e-163	-5.50516e-163	1.00177e-163	4.12732e-163	4.6182e-164	-1.02327e-162	-5.35637e-163	8.51151e-164	-3.18254e-163	-2.62573e-163	-4.8965e-163	-4.38588e-163	-5.82892e-163	1.77765e-163	-7.02048e-163	-5.13821e-163	-5.80565e-163	8.98352e-163	-1.30292e-163	0
-8.06673e-163	-1.25233e-162	5.22065e-164	2.86093e-164	-6.50888e-164	-4.39891e-163	-1.89679e-163	1.82756e-163	1.66245e-163	-4.3378e-164	-6.48333e-163	-1.10615e-163	-5.50516e-163	1.00177e-163	4.12732e-163	4.6182e-164	-1.02327e-162	-5.35637e-163	8.51151e-164	-3.18254e-163	-2.62573e-163	-4.8965e-163	-4.38588e-163	-5.82892e-163	1.77765e-163	-7.02048e-163	-5.13821e-163	-5.80565e-163	8.98352e-163	-1.30292e-163	0
-8.06673e-163	-1.25233e-162	5.22065e-164	2.86093e-164	-6.50888e-164	-4.39891e-163	-1.89679e-163	1.82756e-163	1.66245e-163	-4.3378e-164	-6.48333e-163	-1.10615e-163	-5.50516e-163	1.00177e-163	4.12732e-163	4.6182e-164	-1.02327e-162	-5.35637e-163	8.51151e-164	-3.18254e-163	-2.62573e-163	-4.8965e-163	-4.38588e-163	-5.82892e-163	1.77765e-163	-7.02048e-163	-5.13821e-163	-5.80565e-163	8.98352e-163	-1.30292e-163	0
-8.06673e-163	-1.25233e-162	5.22065e-164	2.86093e-164	-6.50888e-164	-4.39891e-163	-1.89679e-163	1.82756e-163	1.66245e-163	-4.3378e-164	-6.48333e-163	-1.10615e-163	-5.50516e-163	1.00177e-163	4.12732e-163	4.6182e-164	-1.02327e-162	-5.35637e-163	8.51151e-164	-3.18254e-163	-2.62573e-163	-4.8965e-163	-4.38588e-163	-5.82892e-163	1.77765e-163	-7.02048e-163	-5.13821e-163	-5.80565e-163	8.98352e-163	-1.30292e-163	0
-8.06673e-163	-1.25233e-162	5.22065e-164	2.86093e-164	-6.50888e-164	-4.39891e-163	-1.89679e-163	1.82756e-163	1.66245e-163	-4.3378e-164	-6.48333e-163	-1.10615e-163	-5.50516e-163	1.00177e-163	4.12732e-163	4.6182e-164	-1.02327e-162	-5.35637e-163	8.51151e-164	-3.18254e-163	-2.62573e-163	-4.8965e-163	-4.38588e-163	-5.82892e-163	1.77765e-163	-7.02048e-163	-5.13821e-163	-5.80565e-163	8.98352e-163	-1.30292e-163	0
-8.06673e-163	-1.25233e-162	5.22065e-164	2.86093e-164	-6.50888e-164	-4.39891e-163	-1.89679e-163	1.82756e-163	1.66245e-163	-4.3378e-164	-6.48333e-163	-1.10615e-163	-5.50516e-163	1.00177e-163	4.12732e-163	4.6182e-164	-1.02327e-162	-5.35637e-163	8.51151e-164	-3.18254e-163	-2.62573e-163	-4.8965e-163	-4.38588e-163	-5.82892e-163	1.77765e-163	-7.02048e-163	-5.13821e-163	-5.80565e-163	8.98352e-163	-1.30292e-163	0
-8.06673e-163	-1.25233e-162	5.22065e-164	2.86093e-164	-6.50888e-164	-4.39891e-163	-1.89679e-163	1.82756e-163	1.66245e-163	-4.3378e-164	-6.48333e-163	-1.10615e-163	-5.50516e-163	1.00177e-163	4.12732e-163	4.6182e-164	-1.02327e-162	-5.35637e-163	8.51151e-164	-3.18254e-163	-2.62573e-163	-4.8965e-163	-4.38588e-163	-5.82892e-163	1.77765e-163	-7.02048e-163	-5.13821e-163	-5.80565e-163	8.98352e-163	-1.30292e-163	0
-8.06673e-163	-1.25233e-162	5.22065e-164	2.86093e-164	-6.50888e-164	-4.39891e-163	-1.89679e-163	1.82756e-163	1.66245e-163	-4.3378e-164	-6.48333e-163	-1.10615e-163	-5.50516e-163	1.00177e-163	4.12732e-163	4.6182e-164	-1.02327e-162	-5.35637e-163	8.51151e-164	-3.18254e-163	-2.62573e-163	-4.8965e-163	-4.38588e-163	-5.82892e-163	1.77765e-163	-7.02048e-163	-5.13821e-163	-5.80565e-163	8.98352e-163	-1.30292e-163	0
-8.06673e-163	-1.25233e-162	5.22065e-164	2.86093e-164	-6.50888e-164	-4.39891e-163	-1.89679e-163	1.82756e-163	1.66245e-163	-4.3378e-164	-6.48333e-163	-1.10615e-163	-5.50516e-163	1.00177e-163	4.12732e-163	4.6182e-164	-1.02327e-162	-5.35637e-163	8.51151e-164	-3.18254e-163	-2.62573e-163	-4.8965e-163	-4.38588e-163	-5.82892e-163	1.77765e-163	-7.02048e-163	-5.13821e-163	-5.80565e-163	8.98352e-163	-1.30292e-163	0
-8.06673e-163	-1.25233e-162	5.22065e-164	2.86093e-164	-6.50888e-164	-4.39891e-163	-1.89679e-163	1.82756e-163	1.66245e-163	-4.3378e-164	-6.48333e-163	-1.10615e-163	-5.50516e-163	1.00177e-163	4.12732e-163	4.6182e-164	-1.02327e-162	-5.35637e-163	8.51151e-164	-3.18254e-163	-2.62573e-163	-4.8965e-163	-4.38588e-163	-5.82892e-163	1.77765e-163	-7.02048e-163	-5.13821e-163	-5.80565e-163	8.98352e-163	-1.30292e-163	0
-8.06673e-163	-1.25233e-162	5.22065e-164	2.86093e-164	-6.50888e-164	-4.39891e-163	-1.89679e-163	1.82756e-163	1.66245e-163	-4.3378e-164	-6.48333e-163	-1.10615e-163	-5.50516e-163	1.00177e-163	4.12732e-163	4.6182e-164	-1.02327e-162	-5.35637e-163	8.51151e-164	-3.18254e-163	-2.62573e-163	-4.8965e-163	-4.38588e-163	-5.82892e-163	1.77765e-163	-7.02048e-163	-5.13821e-163	-5.80565e-163	8.98352e-163	-1.30292e-163	0
-8.06673e-163	-1.25233e-162	5.22065e-164	2.86093e-164	-6.50888e-164	-4.39891e-163	-1.89679e-163	1.82756e-163	1.66245e-163	-4.3378e-164	-6.48333e-163	-1.10615e-163	-5.50516e-163	1.00177e-163	4.12732e-163	4.6182e-164	-1.02327e-162	-5.35637e-163	8.51151e-164	-3.18254e-163	-2.62573e-163	-4.8965e-163	-4.38588e-163	-5.82892e-163	1.77765e-163	-7.02048e-163	-5.13821e-163	-5.80565e-163	8.98352e-163	-1.30292e-163	0
-8.06673e-163	-1.25233e-162	5.22065e-164	2.86093e-164	-6.50888e-164	-4.39891e-163	-1.89679e-163	1.82756e-163	1.66245e-163	-4.3378e-164	-6.48333e-163	-1.10615e-163	-5.50516e-163	1.00177e-163	4.12732e-163	4.6182e-164	-1.02327e-162	-5.35637e-163	8.51151e-164	-3.18254e-163	-2.62573e-163	-4.8965e-163	-4.38588e-163	-5.82892e-163	1.77765e-163	-7.02048e-163	-5.13821e-163	-5.80565e-163	8.98352e-163	-1.30292e-163	0
-8.06673e-163	-1.25233e-162	5.22065e-164	2.86093e-164	-6.50888e-164	-4.39891e-163	-1.89679e-163	1.82756e-163	1.66245e-163	-4.3378e-164	-6.48333e-163	-1.10615e-163	-5.50516e-163	1.00177e-163	4.12732e-163	4.6182e-164	-1.02327e-162	-5.35637e-163	8.51151e-164	-3.18254e-163	-2.62573e-163	-4.8965e-163	-4.38588e-163	-5.82892e-163	1.77765e-163	-7.02048e-163	-5.13821e-163	-5.80565e-163	8.98352e-163	-1.30292e-163	0
-8.06673e-163	-1.25233e-162	5.22065e-164	2.86093e-164	-6.50888e-164	-4.39891e-163	-1.89679e-163	1.82756e-163	1.66245e-163	-4.3378e-164	-6.48333e-163	-1.10615e-163	-5.50516e-163	1.00177e-163	4.12732e-163	4.6182e-164	-1.02327e-162	-5.35637e-163	8.51151e-164	-3.18254e-163	-2.62573e-163	-4.8965e-163	-4.38588e-163	-5.82892e-163	1.77765e-163	-7.02048e-163	-5.13821e-163	-5.80565e-163	8.98352e-163	-1.30292e-163	0
-8.06673e-163	-1.25233e-162	5.22065e-164	2.86093e-164	-6.50888e-164	-4.39891e-163	-1.89679e-163	1.82756e-163	1.66245e-163	-4.3378e-164	-6.48333e-163	-1.10615e-163	-5.50516e-163	1.00177e-163	4.12732e-163	4.6182e-164	-1.02327e-162	-5.35637e-163	8.51151e-164	-3.18254e-163	-2.62573e-163	-4.8965e-163	-4.38588e-163	-5.82892e-163	1.77765e-163	-7.02048e-163	-5.13821e-163	-5.80565e-163	8.98352e-163	-1.30292e-163	0
-8.06673e-163	-1.25233e-162	5.22065e-164	2.86093e-164	-6.50888e-164	-4.39891e-163	-1.89679e-163	1.82756e-163	1.66245e-163	-4.3378e-164	-6.48333e-163	-1.10615e-163	-5.50516e-163	1.00177e-163	4.12732e-163	4.6182e-164	-1.02327e-162	-5.35637e-163	8.51151e-164	-3.18254e-163	-2.62573e-163	-4.8965e-163	-4.38588e-163	-5.82892e-163	1.77765e-163	-7.02048e-163	-5.13821e-163	-5.80565e-163	8.98352e-163	-1.30292e-163	0
-8.06673e-163	-1.25233e-162	5.22065e-164	2.86093e-164	-6.50888e-164	-4.39891e-163	-1.89679e-163	1.82756e-163	1.66245e-163	-4.3378e-164	-6.48333e-163	-1.10615e-163	-5.50516e-163	1.00177e-163	4.12732e-163	4.6182e-164	-1.02327e-162	-5.35637e-163	8.51151e-164	-3.18254e-163	-2.62573e-163	-4.8965e-163	-4.38588e-163	-5.82892e-163	1.77765e-163	-7.02048e-163	-5.13821e-163	-5.80565e-163	8.98352e-163	-1.30292e-163	0
-8.06673e-163	-1.25233e-162	5.22065e-164	2.86093e-164	-6.50888e-164	-4.39891e-163	-1.89679e-163	1.82756e-163	1.66245e-163	-4.3378e-164	-6.48333e-163	-1.10615e-163	-5.50516e-163	1.00177e-163	4.12732e-163	4.6182e-164	-1.02327e-162	-5.35637e-163	8.51151e-164	-3.18254e-163	-2.62573e-163	-4.8965e-163	-4.38588e-163	-5.82892e-163	1.77765e-163	-7.02048e-163	-5.13821e-163	-5.80565e-163	8.98352e-163	-1.30292e-163	0
-8.06673e-163	-1.25233e-162	5.22065e-164	2.86093e-164	-6.50888e-164	-4.39891e-163	-1.89679e-163	1.82756e-163	1.66245e-163	-4.3378e-164	-6.48333e-163	-1.10615e-163	-5.50516e-163	1.00177e-163	4.12732e-163	4.6182e-164	-1.02327e-162	-5.35637e-163	8.51151e-164	-3.18254e-163	-2.62573e-163	-4.8965e-163	-4.38588e-163	-5.82892e-163	1.77765e-163	-7.02048e-163	-5.13821e-163	-5.80565e-163	8.98352e-163	-1.30292e-163	0
-8.06673e-163	-1.25233e-162	5.22065e-164	2.86093e-164	-6.50888e-164	-4.39891e-163	-1.89679e-163	1.82756e-163	1.66245e-163	-4.3378e-164	-6.48333e-163	-1.10615e-163	-5.50516e-163	1.00177e-163	4.12732e-163	4.6182e-164	-1.02327e-162	-5.35637e-163	8.51151e-164	-3.18254e-163	-2.62573e-163	-4.8965e-163	-4.38588e-163	-5.82892e-163	1.77765e-163	-7.02048e-163	-5.13821e-163	-5.80565e-163	8.98352e-163	-1.30292e-163	0
-8.06673e-163	-1.25233e-162	5.22065e-164	2.86093e-164	-6.50888e-164	-4.39891e-163	-1.89679e-163	1.82756e-163	1.66245e-163	-4.3378e-164	-6.48333e-163	-1.10615e-163	-5.50516e-163	1.00177e-163	4.12732e-163	4.6182e-164	-1.02327e-162	-5.35637e-163	8.51151e-164	-3.18254e-163	-2.62573e-163	-4.8965e-163	-4.38588e-163	-5.82892e-163	1.77765e-163	-7.02048e-163	-5.13821e-163	-5.80565e-163	8.98352e-163	-1.30292e-163	0
-8.06673e-163	-1.25233e-162	5.22065e-164	2.86093e-164	-6.50888e-164	-4.39891e-163	-1.89679e-163	1.82756e-163	1.66245e-163	-4.3378e-164	-6.48333e-163	-1.10615e-163	-5.50516e-163	1.00177e-163	4.12732e-163	4.6182e-164	-1.02327e-162	-5.35637e-163	8.51151e-164	-3.18254e-163	-2.62573e-163	-4.8965e-163	-4.38588e-163	-5.82892e-163	1.77765e-163	-7.02048e-163	-5.13821e-163	-5.80565e-163	8.98352e-163	-1.30292e-163	0
-8.06673e-163	-1.25233e-162	5.22065e-164	2.86093e-164	-6.50888e-164	-4.39891e-163	-1.89679e-163	1.82756e-163	1.66245e-163	-4.3378e-164	-6.48333e-163	-1.10615e-163	-5.50516e-163	1.00177e-163	4.12732e-163	4.6182e-164	-1.02327e-162	-5.35637e-163	8.51151e-164	-3.18254e-163	-2.62573e-163	-4.8965e-163	-4.38588e-163	-5.82892e-163	1.77765e-163	-7.02048e-163	-5.13821e-163	-5.80565e-163	8.98352e-163	-1.30292e-163	0
-8.06673e-163	-1.25233e-162	5.22065e-164	2.86093e-164	-6.50888e-164	-4.39891e-163	-1.89679e-163	1.82756e-163	1.66245e-163	-4.3378e-164	-6.48333e-163	-1.10615e-163	-5.50516e-163	1.00177e-163	4.12732e-163	4.6182e-164	-1.02327e-162	-5.35637e-163	8.51151e-164	-3.18254e-163	-2.62573e-163	-4.8965e-163	-4.38588e-163	-5.82892e-163	1.77765e-163	-7.02048e-163	-5.13821e-163	-5.80565e-163	8.98352e-163	-1.30292e-163	0
-8.06673e-163	-1.25233e-162	5.22065e-164	2.86093e-164	-6.50888e-164	-4.39891e-163	-1.89679e-163	1.82756e-163	1.66245e-163	-4.3378e-164	-6.48333e-163	-1.10615e-163	-5.50516e-163	1.00177e-163	4.12732e-163	4.6182e-164	-1.02327e-162	-5.35637e-163	8.51151e-164	-3.18254e-163	-2.62573e-163	-4.8965e-163	-4.38588e-163	-5.82892e-163	1.77765e-163	-7.02048e-163	-5.13821e-163	-5.80565e-163	8.98352e-163	-1.30292e-163	0
-8.06673e-163	-1.25233e-162	5.22065e-164	2.86093e-164	-6.50888e-164	-4.39891e-163	-1.89679e-163	1.82756e-163	1.66245e-163	-4.3378e-164	-6.48333e-163	-1.10615e-163	-5.50516e-163	1.00177e-163	4.12732e-163	4.6182e-164	-1.02327e-162	-5.35637e-163	8.51151e-164	-3.18254e-163	-2.62573e-163	-4.8965e-163	-4.38588e-163	-5.82892e-163	1.77765e-163	-7.02048e-163	-5.13821e-163	-5.80565e-163	8.98352e-163	-1.30292e-163	0
-8.06673e-163	-1.25233e-162	5.22065e-164	2.86093e-164	-6.50888e-164	-4.39891e-163	-1.89679e-163	1.82756e-163	1.66245e-163	-4.3378e-164	-6.48333e-163	-1.10615e-163	-5.50516e-163	1.00177e-163	4.12732e-163	4.6182e-164	-1.02327e-162	-5.35637e-163	8.51151e-164	-3.18254e-163	-2.62573e-163	-4.8965e-163	-4.38588e-163	-5.82892e-163	1.77765e-163	-7.02048e-163	-5.13821e-163	-5.80565e-163	8.98352e-163	-1.30292e-163	0
-8.06673e-163	-1.25233e-162	5.22065e-164	2.86093e-164	-6.50888e-164	-4.39891e-163	-1.89679e-163	1.82756e-163	1.66245e-163	-4.3378e-164	-6.48333e-163	-1.10615e-163	-5.50516e-163	1.00177e-163	4.12732e-163	4.6182e-164	-1.02327e-162	-5.35637e-163	8.51151e-164	-3.18254e-163	-2.62573e-163	-4.8965e-163	-4.38588e-163	-5.82892e-163	1.77765e-163	-7.02048e-163	-5.13821e-163	-5.80565e-163	8.98352e-163	-1.30292e-163	0
-8.06673e-163	-1.25233e-162	5.22065e-164	2.86093e-164	-6.50888e-164	-4.39891e-163	-1.89679e-163	1.82756e-163	1.66245e-163	-4.3378e-164	-6.48333e-163	-1.10615e-163	-5.50516e-163	1.00177e-163	4.12732e-163	4.6182e-164	-1.02327e-162	-5.35637e-163	8.51151e-164	-3.18254e-163	-2.62573e-163	-4.8965e-163	-4.38588e-163	-5.82892e-163	1.77765e-163	-7.02048e-163	-5.13821e-163	-5.80565e-163	8.98352e-163	-1.30292e-163	0
-8.06673e-163	-1.25233e-162	5.22065e-164	2.86093e-164	-6.50888e-164	-4.39891e-163	-1.89679e-163	1.82756e-163	1.66245e-163	-4.3378e-164	-6.48333e-163	-1.10615e-163	-5.50516e-163	1.00177e-163	4.12732e-163	4.6182e-164	-1.02327e-162	-5.35637e-163	8.51151e-164	-3.18254e-163	-2.62573e-163	-4.8965e-163	-4.38588e-163	-5.82892e-163	1.77765e-163	-7.02048e-163	-5.13821e-163	-5.80565e-163	8.98352e-163	-1.30292e-163	0
-8.06673e-163	-1.25233e-162	5.22065e-164	2.86093e-164	-6.50888e-164	-4.39891e-163	-1.89679e-163	1.82756e-163	1.66245e-163	-4.3378e-164	-6.48333e-163	-1.10615e-163	-5.50516e-163	1.00177e-163	4.12732e-163	4.6182e-164	-1.02327e-162	-5.35637e-163	8.51151e-164	-3.18254e-163	-2.62573e-163	-4.8965e-163	-4.38588e-163	-5.82892e-163	1.77765e-163	-7.02048e-163	-5.13821e-163	-5.80565e-163	8.98352e-163	-1.30292e-163	0
-8.06673e-163	-1.25233e-162	5.22065e-164	2.86093e-164	-6.50888e-164	-4.39891e-163	-1.89679e-163	1.82756e-163	1.66245e-163	-4.3378e-164	-6.48333e-163	-1.10615e-163	-5.50516e-163	1.00177e-163	4.12732e-163	4.6182e-164	-1.02327e-162	-5.35637e-163	8.51151e-164	-3.18254e-163	-2.62573e-163	-4.8965e-163	-4.38588e-163	-5.82892e-163	1.77765e-163	-7.02048e-163	-5.13821e-163	-5.80565e-163	8.98352e-163	-1.30292e-163	0
-8.06673e-163	-1.25233e-162	5.22065e-164	2.86093e-164	-6.50888e-164	-4.39891e-163	-1.89679e-163	1.82756e-163	1.66245e-163	-4.3378e-164	-6.48333e-163	-1.10615e-163	-5.50516e-163	1.00177e-163	4.12732e-163	4.6182e-164	-1.02327e-162	-5.35637e-163	8.51151e-164	-3.18254e-163	-2.62573e-163	-4.8965e-163	-4.38588e-163	-5.82892e-163	1.77765e-163	-7.02048e-163	-5.13821e-163	-5.80565e-163	8.98352e-163	-1.30292e-163	0
-8.06673e-163	-1.25233e-162	5.22065e-164	2.86093e-164	-6.50888e-164	-4.39891e-163	-1.89679e-163	1.82756e-163	1.66245e-163	-4.3378e-164	-6.48333e-163	-1.10615e-163	-5.50516e-163	1.00177e-163	4.12732e-163	4.6182e-164	-1.02327e-162	-5.35637e-163	8.51151e-164	-3.18254e-163	-2.62573e-163	-4.8965e-163	-4.38588e-163	-5.82892e-163	1.77765e-163	-7.02048e-163	-5.13821e-163	-5.80565e-163	8.98352e-163	-1.30292e-163	0
-8.06673e-163	-1.25233e-162	5.22065e-164	2.86093e-164	-6.50888e-164	-4.39891e-163	-1.89679e-163	1.82756e-163	1.66245e-163	-4.3378e-164	-6.48333e-163	-1.10615e-163	-5.50516e-163	1.00177e-163	4.12732e-163	4.6182e-164	-1.02327e-162	-5.35637e-163	8.51151e-164	-3.18254e-163	-2.62573e-163	-4.8965e-163	-4.38588e-163	-5.82892e-163	1.77765e-163	-7.02048e-163	-5.13821e-163	-5.80565e-163	8.98352e-163	-1.30292e-163	0
-8.06673e-163	-1.25233e-162	5.22065e-164	2.86093e-164	-6.50888e-164	-4.39891e-163	-1.89679e-163	1.82756e-163	1.66245e-163	-4.3378e-164	-6.48333e-163	-1.10615e-163	-5.50516e-163	1.00177e-163	4.12732e-163	4.6182e-164	-1.02327e-162	-5.35637e-163	8.51151e-164	-3.18254e-163	-2.62573e-163	-4.8965e-163	-4.38588e-163	-5.82892e-163	1.77765e-163	-7.02048e-163	-5.13821e-163	-5.80565e-163	8.98352e-163	-1.30292e-163	0
-8.06673e-163	-1.25233e-162	5.22065e-164	2.86093e-164	-6.50888e-164	-4.39891e-163	-1.89679e-163	1.82756e-163	1.66245e-163	-4.3378e-164	-6.48333e-163	-1.10615e-163	-5.50516e-163	1.00177e-163	4.12732e-163	4.6182e-164	-1.02327e-162	-5.35637e-163	8.51151e-164	-3.18254e-163	-2.62573e-163	-4.8965e-163	-4.38588e-163	-5.82892e-163	1.77765e-163	-7.02048e-163	-5.13821e-163	-5.80565e-163	8.98352e-163	-1.30292e-163	0
-8.06673e-163	-1.25233e-162	5.22065e-164	2.86093e-164	-6.50888e-164	-4.39891e-163	-1.89679e-163	1.82756e-163	1.66245e-163	-4.3378e-164	-6.48333e-163	-1.10615e-163	-5.50516e-163	1.00177e-163	4.12732e-163	4.6182e-164	-1.02327e-162	-5.35637e-163	8.51151e-164	-3.18254e-163	-2.62573e-163	-4.8965e-163	-4.38588e-163	-5.82892e-163	1.77765e-163	-7.02048e-163	-5.13821e-163	-5.80565e-163	8.98352e-163	-1.30292e-163	0
-8.06673e-163	-1.25233e-162	5.22065e-164	2.86093e-164	-6.50888e-164	-4.39891e-163	-1.89679e-163	1.82756e-163	1.66245e-163	-4.3378e-164	-6.48333e-163	-1.10615e-163	-5.50516e-163	1.00177e-163	4.12732e-163	4.6182e-164	-1.02327e-162	-5.35637e-163	8.51151e-164	-3.18254e-163	-2.62573e-163	-4.8965e-163	-4.38588e-163	-5.82892e-163	1.77765e-163	-7.02048e-163	-5.13821e-163	-5.80565e-163	8.98352e-163	-1.30292e-163	0
-8.06673e-163	-1.25233e-162	5.22065e-164	2.86093e-164	-6.50888e-164	-4.39891e-163	-1.89679e-163	1.82756e-163	1.66245e-163	-4.3378e-164	-6.48333e-163	-1.10615e-163	-5.50516e-163	1.00177e-163	4.12732e-163	4.6182e-164	-1.02327e-162	-5.35637e-163	8.51151e-164	-3.18254e-163	-2.62573e-163	-4.8965e-163	-4.38588e-163	-5.82892e-163	1.77765e-163	-7.02048e-163	-5.13821e-163	-5.80565e-163	8.98352e-163	-1.30292e-163	0
-8.06673e-163	-1.25233e-162	5.22065e-164	2.86093e-164	-6.50888e-164	-4.39891e-163	-1.89679e-163	1.82756e-163	1.66245e-163	-4.3378e-164	-6.48333e-163	-1.10615e-163	-5.50516e-163	1.00177e-163	4.12732e-163	4.6182e-164	-1.02327e-162	-5.35637e-163	8.51151e-164	-3.18254e-163	-2.62573e-163	-4.8965e-163	-4.38588e-163	-5.82892e-163	1.77765e-163	-7.02048e-163	-5.13821e-163	-5.80565e-163	8.98352e-163	-1.30292e-163	0
-8.06673e-163	-1.25233e-162	5.22065e-164	2.86093e-164	-6.50888e-164	-4.39891e-163	-1.89679e-163	1.82756e-163	1.66245e-163	-4.3378e-164	-6.48333e-163	-1.10615e-163	-5.50516e-163	1.00177e-163	4.12732e-163	4.6182e-164	-1.02327e-162	-5.35637e-163	8.51151e-164	-3.18254e-163	-2.62573e-163	-4.8965e-163	-4.38588e-163	-5.82892e-163	1.77765e-163	-7.02048e-163	-5.13821e-163	-5.80565e-163	8.98352e-163	-1.30292e-163	0
-8.06673e-163	-1.25233e-162	5.22065e-164	2.86093e-164	-6.50888e-164	-4.39891e-163	-1.89679e-163	1.82756e-163	1.66245e-163	-4.3378e-164	-6.48333e-163	-1.10615e-163	-5.50516e-163	1.00177e-163	4.12732e-163	4.6182e-164	-1.02327e-162	-5.35637e-163	8.51151e-164	-3.18254e-163	-2.62573e-163	-4.8965e-163	-4.38588e-163	-5.82892e-163	1.77765e-163	-7.02048e-163	-5.13821e-163	-5.80565e-163	8.98352e-163	-1.30292e-163	0
-8.06673e-163	-1.25233e-162	5.22065e-164	2.86093e-164	-6.50888e-164	-4.39891e-163	-1.89679e-163	1.82756e-163	1.66245e-163	-4.3378e-164	-6.48333e-163	-1.10615e-163	-5.50516e-163	1.00177e-163	4.12732e-163	4.6182e-164	-1.02327e-162	-5.35637e-163	8.51151e-164	-3.18254e-163	-2.62573e-163	-4.8965e-163	-4.38588e-163	-5.82892e-163	1.77765e-163	-7.02048e-163	-5.13821e-163	-5.80565e-163	8.98352e-163	-1.30292e-163	0
-8.06673e-163	-1.25233e-162	5.22065e-164	2.86093e-164	-6.50888e-164	-4.39891e-163	-1.89679e-163	1.82756e-163	1.66245e-163	-4.3378e-164	-6.48333e-163	-1.10615e-163	-5.50516e-163	1.00177e-163	4.12732e-163	4.6182e-164	-1.02327e-162	-5.35637e-163	8.51151e-164	-3.18254e-163	-2.62573e-163	-4.8965e-163	-4.38588e-163	-5.82892e-163	1.77765e-163	-7.02048e-163	-5.13821e-163	-5.80565e-163	8.98352e-163	-1.30292e-163	0
-8.06673e-163	-1.25233e-162	5.22065e-164	2.86093e-164	-6.50888e-164	-4.39891e-163	-1.89679e-163	1.82756e-163	1.66245e-163	-4.3378e-164	-6.48333e-163	-1.10615e-163	-5.50516e-163	1.00177e-163	4.12732e-163	4.6182e-164	-1.02327e-162	-5.35637e-163	8.51151e-164	-3.18254e-163	-2.62573e-163	-4.8965e-163	-4.38588e-163	-5.82892e-163	1.77765e-163	-7.02048e-163	-5.13821e-163	-5.80565e-163	8.98352e-163	-1.30292e-163	0
-8.06673e-163	-1.25233e-162	5.22065e-164	2.86093e-164	-6.50888e-164	-4.39891e-163	-1.89679e-163	1.82756e-163	1.66245e-163	-4.3378e-164	-6.48333e-163	-1.10615e-163	-5.50516e-163	1.00177e-163	4.12732e-163	4.6182e-164	-1.02327e-162	-5.35637e-163	8.51151e-164	-3.18254e-163	-2.62573e-163	-4.8965e-163	-4.38588e-163	-5.82892e-163	1.77765e-163	-7.02048e-163	-5.13821e-163	-5.80565e-163	8.98352e-163	-1.30292e-163	0
-8.06673e-163	-1.25233e-162	5.22065e-164	2.86093e-164	-6.50888e-164	-4.39891e-163	-1.89679e-163	1.82756e-163	1.66245e-163	-4.3378e-164	-6.48333e-163	-1.10615e-163	-5.50516e-163	1.00177e-163	4.12732e-163	4.6182e-164	-1.02327e-162	-5.35637e-163	8.51151e-164	-3.18254e-163	-2.62573e-163	-4.8965e-163	-4.38588e-163	-5.82892e-163	1.77765e-163	-7.02048e-163	-5.13821e-163	-5.80565e-163	8.98352e-163	-1.30292e-163	0
-8.06673e-163	-1.25233e-162	5.22065e-164	2.86093e-164	-6.50888e-164	-4.39891e-163	-1.89679e-163	1.82756e-163	1.66245e-163	-4.3378e-164	-6.48333e-163	-1.10615e-163	-5.50516e-163	1.00177e-163	4.12732e-163	4.6182e-164	-1.02327e-162	-5.35637e-163	8.51151e-164	-3.18254e-163	-2.62573e-163	-4.8965e-163	-4.38588e-163	-5.82892e-163	1.77765e-163	-7.02048e-163	-5.13821e-163	-5.80565e-163	8.98352e-163	-1.30292e-163	0
-8.06673e-163	-1.25233e-162	5.22065e-164	2.86093e-164	-6.50888e-164	-4.39891e-163	-1.89679e-163	1.82756e-163	1.66245e-163	-4.3378e-164	-6.48333e-163	-1.10615e-163	-5.50516e-163	1.00177e-163	4.12732e-163	4.6182e-164	-1.02327e-162	-5.35637e-163	8.51151e-164	-3.18254e-163	-2.62573e-163	-4.8965e-163	-4.38588e-163	-5.82892e-163	1.77765e-163	-7.02048e-163	-5.13821e-163	-5.80565e-163	8.98352e-163	-1.30292e-163	0
-8.06673e-163	-1.25233e-162	5.22065e-164	2.86093e-164	-6.50888e-164	-4.39891e-163	-1.89679e-163	1.82756e-163	1.66245e-163	-4.3378e-164	-6.48333e-163	-1.10615e-163	-5.50516e-163	1.00177e-163	4.12732e-163	4.6182e-164	-1.02327e-162	-5.35637e-163	8.51151e-164	-3.18254e-163	-2.62573e-163	-4.8965e-163	-4.38588e-163	-5.82892e-163	1.77765e-163	-7.02048e-163	-5.13821e-163	-5.80565e-163	8.98352e-163	-1.30292e-163	0
-8.06673e-163	-1.25233e-162	5.22065e-164	2.86093e-164	-6.50888e-164	-4.39891e-163	-1.89679e-163	1.82756e-163	1.66245e-163	-4.3378e-164	-6.48333e-163	-1.10615e-163	-5.50516e-163	1.00177e-163	4.12732e-163	4.6182e-164	-1.02327e-162	-5.35637e-163	8.51151e-164	-3.18254e-163	-2.62573e-163	-4.8965e-163	-4.38588e-163	-5.82892e-163	1.77765e-163	-7.02048e-163	-5.13821e-163	-5.80565e-163	8.98352e-163	-1.30292e-163	0
-8.06673e-163	-1.25233e-162	5.22065e-164	2.86093e-164	-6.50888e-164	-4.39891e-163	-1.89679e-163	1.82756e-163	1.66245e-163	-4.3378e-164	-6.48333e-163	-1.10615e-163	-5.50516e-163	1.00177e-163	4.12732e-163	4.6182e-164	-1.02327e-162	-5.35637e-163	8.51151e-164	-3.18254e-163	-2.62573e-163	-4.8965e-163	-4.38588e-163	-5.82892e-163	1.77765e-163	-7.02048e-163	-5.13821e-163	-5.80565e-163	8.98352e-163	-1.30292e-163	0
-8.06673e-163	-1.25233e-162	5.22065e-164	2.86093e-164	-6.50888e-164	-4.39891e-163	-1.89679e-163	1.82756e-163	1.66245e-163	-4.3378e-164	-6.48333e-163	-1.10615e-163	-5.50516e-163	1.00177e-163	4.12732e-163	4.6182e-164	-1.02327e-162	-5.35637e-163	8.51151e-164	-3.18254e-163	-2.62573e-163	-4.8965e-163	-4.38588e-163	-5.82892e-163	1.77765e-163	-7.02048e-163	-5.13821e-163	-5.80565e-163	8.98352e-163	-1.30292e-163	0
-8.06673e-163	-1.25233e-162	5.22065e-164	2.86093e-164	-6.50888e-164	-4.39891e-163	-1.89679e-163	1.82756e-163	1.66245e-163	-4.3378e-164	-6.48333e-163	-1.10615e-163	-5.50516e-163	1.00177e-163	4.12732e-163	4.6182e-164	-1.02327e-162	-5.35637e-163	8.51151e-164	-3.18254e-163	-2.62573e-163	-4.8965e-163	-4.38588e-163	-5.82892e-163	1.77765e-163	-7.02048e-163	-5.13821e-163	-5.80565e-163	8.98352e-163	-1.30292e-163	0
-8.06673e-163	-1.25233e-162	5.22065e-164	2.86093e-164	-6.50888e-164	-4.39891e-163	-1.89679e-163	1.82756e-163	1.66245e-163	-4.3378e-164	-6.48333e-163	-1.10615e-163	-5.50516e-163	1.00177e-163	4.12732e-163	4.6182e-164	-1.02327e-162	-5.35637e-163	8.51151e-164	-3.18254e-163	-2.62573e-163	-4.8965e-163	-4.38588e-163	-5.82892e-163	1.77765e-163	-7.02048e-163	-5.13821e-163	-5.80565e-163	8.98352e-163	-1.30292e-163	0
-8.06673e-163	-1.25233e-162	5.22065e-164	2.86093e-164	-6.50888e-164	-4.39891e-163	-1.89679e-163	1.82756e-163	1.66245e-163	-4.3378e-164	-6.48333e-163	-1.10615e-163	-5.50516e-163	1.00177e-163	4.12732e-163	4.6182e-164	-1.02327e-162	-5.35637e-163	8.51151e-164	-3.18254e-163	-2.62573e-163	-4.8965e-163	-4.38588e-163	-5.82892e-163	1.77765e-163	-7.02048e-163	-5.13821e-163	-5.80565e-163	8.98352e-163	-1.30292e-163	0
-8.06673e-163	-1.25233e-162	5.22065e-164	2.86093e-164	-6.50888e-164	-4.39891e-163	-1.89679e-163	1.82756e-163	1.66245e-163	-4.3378e-164	-6.48333e-163	-1.10615e-163	-5.50516e-163	1.00177e-163	4.12732e-163	4.6182e-164	-1.02327e-162	-5.35637e-163	8.51151e-164	-3.18254e-163	-2.62573e-163	-4.8965e-163	-4.38588e-163	-5.82892e-163	1.77765e-163	-7.02048e-163	-5.13821e-163	-5.80565e-163	8.98352e-163	-1.30292e-163	0
-8.06673e-163	-1.25233e-162	5.22065e-164	2.86093e-164	-6.50888e-164	-4.39891e-163	-1.89679e-163	1.82756e-163	1.66245e-163	-4.3378e-164	-6.48333e-163	-1.10615e-163	-5.50516e-163	1.00177e-163	4.12732e-163	4.6182e-164	-1.02327e-162	-5.35637e-163	8.51151e-164	-3.18254e-163	-2.62573e-163	-4.8965e-163	-4.38588e-163	-5.82892e-163	1.77765e-163	-7.02048e-163	-5.13821e-163	-5.80565e-163	8.98352e-163	-1.30292e-163	0
-8.06673e-163	-1.25233e-162	5.22065e-164	2.86093e-164	-6.50888e-164	-4.39891e-163	-1.89679e-163	1.82756e-163	1.66245e-163	-4.3378e-164	-6.48333e-163	-1.10615e-163	-5.50516e-163	1.00177e-163	4.12732e-163	4.6182e-164	-1.02327e-162	-5.35637e-163	8.51151e-164	-3.18254e-163	-2.62573e-163	-4.8965e-163	-4.38588e-163	-5.82892e-163	1.77765e-163	-7.02048e-163	-5.13821e-163	-5.80565e-163	8.98352e-163	-1.30292e-163	0
-8.06673e-163	-1.25233e-162	5.22065e-164	2.86093e-164	-6.50888e-164	-4.39891e-163	-1.89679e-163	1.82756e-163	1.66245e-163	-4.3378e-164	-6.48333e-163	-1.10615e-163	-5.50516e-163	1.00177e-163	4.12732e-163	4.6182e-164	-1.02327e-162	-5.35637e-163	8.51151e-164	-3.18254e-163	-2.62573e-163	-4.8965e-163	-4.38588e-163	-5.82892e-163	1.77765e-163	-7.02048e-163	-5.13821e-163	-5.80565e-163	8.98352e-163	-1.30292e-163	0
-8.06673e-163	-1.25233e-162	5.22065e-164	2.86093e-164	-6.50888e-164	-4.39891e-163	-1.89679e-163	1.82756e-163	1.66245e-163	-4.3378e-164	-6.48333e-163	-1.10615e-163	-5.50516e-163	1.00177e-163	4.12732e-163	4.6182e-164	-1.02327e-162	-5.35637e-163	8.51151e-164	-3.18254e-163	-2.62573e-163	-4.8965e-163	-4.38588e-163	-5.82892e-163	1.77765e-163	-7.02048e-163	-5.13821e-163	-5.80565e-163	8.98352e-163	-1.30292e-163	0
-8.06673e-163	-1.25233e-162	5.22065e-164	2.86093e-164	-6.50888e-164	-4.39891e-163	-1.89679e-163	1.82756e-163	1.66245e-163	-4.3378e-164	-6.48333e-163	-1.10615e-163	-5.50516e-163	1.00177e-163	4.12732e-163	4.6182e-164	-1.02327e-162	-5.35637e-163	8.51151e-164	-3.18254e-163	-2.62573e-163	-4.8965e-163	-4.38588e-163	-5.82892e-163	1.77765e-163	-7.02048e-163	-5.13821e-163	-5.80565e-163	8.98352e-163	-1.30292e-163	0
-8.06673e-163	-1.25233e-162	5.22065e-164	2.86093e-164	-6.50888e-164	-4.39891e-163	-1.89679e-163	1.82756e-163	1.66245e-163	-4.3378e-164	-6.48333e-163	-1.10615e-163	-5.50516e-163	1.00177e-163	4.12732e-163	4.6182e-164	-1.02327e-162	-5.35637e-163	8.51151e-164	-3.18254e-163	-2.62573e-163	-4.8965e-163	-4.38588e-163	-5.82892e-163	1.77765e-163	-7.02048e-163	-5.13821e-163	-5.80565e-163	8.98352e-163	-1.30292e-163	0
-8.06673e-163	-1.25233e-162	5.22065e-164	2.86093e-164	-6.50888e-164	-4.39891e-163	-1.89679e-163	1.82756e-163	1.66245e-163	-4.3378e-164	-6.48333e-163	-1.10615e-163	-5.50516e-163	1.00177e-163	4.12732e-163	4.6182e-164	-1.02327e-162	-5.35637e-163	8.51151e-164	-3.18254e-163	-2.62573e-163	-4.8965e-163	-4.38588e-163	-5.82892e-163	1.77765e-163	-7.02048e-163	-5.13821e-163	-5.80565e-163	8.98352e-163	-1.30292e-163	0
-8.06673e-163	-1.25233e-162	5.22065e-164	2.86093e-164	-6.50888e-164	-4.39891e-163	-1.89679e-163	1.82756e-163	1.66245e-163	-4.3378e-164	-6.48333e-163	-1.10615e-163	-5.50516e-163	1.00177e-163	4.12732e-163	4.6182e-164	-1.02327e-162	-5.35637e-163	8.51151e-164	-3.18254e-163	-2.62573e-163	-4.8965e-163	-4.38588e-163	-5.82892e-163	1.77765e-163	-7.02048e-163	-5.13821e-163	-5.80565e-163	8.98352e-163	-1.30292e-163	0
-8.06673e-163	-1.25233e-162	5.22065e-164	2.86093e-164	-6.50888e-164	-4.39891e-163	-1.89679e-163	1.82756e-163	1.66245e-163	-4.3378e-164	-6.48333e-163	-1.10615e-163	-5.50516e-163	1.00177e-163	4.12732e-163	4.6182e-164	-1.02327e-162	-5.35637e-163	8.51151e-164	-3.18254e-163	-2.62573e-163	-4.8965e-163	-4.38588e-163	-5.82892e-163	1.77765e-163	-7.02048e-163	-5.13821e-163	-5.80565e-163	8.98352e-163	-1.30292e-163	0
-8.06673e-163	-1.25233e-162	5.22065e-164	2.86093e-164	-6.50888e-164	-4.39891e-163	-1.89679e-163	1.82756e-163	1.66245e-163	-4.3378e-164	-6.48333e-163	-1.10615e-163	-5.50516e-163	1.00177e-163	4.12732e-163	4.6182e-164	-1.02327e-162	-5.35637e-163	8.51151e-164	-3.18254e-163	-2.62573e-163	-4.8965e-163	-4.38588e-163	-5.82892e-163	1.77765e-163	-7.02048e-163	-5.13821e-163	-5.80565e-163	8.98352e-163	-1.30292e-163	0
-8.06673e-163	-1.25233e-162	5.22065e-164	2.86093e-164	-6.50888e-164	-4.39891e-163	-1.89679e-163	1.82756e-163	1.66245e-163	-4.3378e-164	-6.48333e-163	-1.10615e-163	-5.50516e-163	1.00177e-163	4.12732e-163	4.6182e-164	-1.02327e-162	-5.35637e-163	8.51151e-164	-3.18254e-163	-2.62573e-163	-4.8965e-163	-4.38588e-163	-5.82892e-163	1.77765e-163	-7.02048e-163	-5.13821e-163	-5.80565e-163	8.98352e-163	-1.30292e-163	0
-8.06673e-163	-1.25233e-162	5.22065e-164	2.86093e-164	-6.50888e-164	-4.39891e-163	-1.89679e-163	1.82756e-163	1.66245e-163	-4.3378e-164	-6.48333e-163	-1.10615e-163	-5.50516e-163	1.00177e-163	4.12732e-163	4.6182e-164	-1.02327e-162	-5.35637e-163	8.51151e-164	-3.18254e-163	-2.62573e-163	-4.8965e-163	-4.38588e-163	-5.82892e-163	1.77765e-163	-7.02048e-163	-5.13821e-163	-5.80565e-163	8.98352e-163	-1.30292e-163	0
-8.06673e-163	-1.25233e-162	5.22065e-164	2.86093e-164	-6.50888e-164	-4.39891e-163	-1.89679e-163	1.82756e-163	1.66245e-163	-4.3378e-164	-6.48333e-163	-1.10615e-163	-5.50516e-163	1.00177e-163	4.12732e-163	4.6182e-164	-1.02327e-162	-5.35637e-163	8.51151e-164	-3.18254e-163	-2.62573e-163	-4.8965e-163	-4.38588e-163	-5.82892e-163	1.77765e-163	-7.02048e-163	-5.13821e-163	-5.80565e-163	8.98352e-163	-1.30292e-163	0
-8.06673e-163	-1.25233e-162	5.22065e-164	2.86093e-164	-6.50888e-164	-4.39891e-163	-1.89679e-163	1.82756e-163	1.66245e-163	-4.3378e-164	-6.48333e-163	-1.10615e-163	-5.50516e-163	1.00177e-163	4.12732e-163	4.6182e-164	-1.02327e-162	-5.35637e-163	8.51151e-164	-3.18254e-163	-2.62573e-163	-4.8965e-163	-4.38588e-163	-5.82892e-163	1.77765e-163	-7.02048e-163	-5.13821e-163	-5.80565e-163	8.98352e-163	-1.30292e-163	0
-8.06673e-163	-1.25233e-162	5.22065e-164	2.86093e-164	-6.50888e-164	-4.39891e-163	-1.89679e-163	1.82756e-163	1.66245e-163	-4.3378e-164	-6.48333e-163	-1.10615e-163	-5.50516e-163	1.00177e-163	4.12732e-163	4.6182e-164	-1.02327e-162	-5.35637e-163	8.51151e-164	-3.18254e-163	-2.62573e-163	-4.8965e-163	-4.38588e-163	-5.82892e-163	1.77765e-163	-7.02048e-163	-5.13821e-163	-5.80565e-163	8.98352e-163	-1.30292e-163	0
-8.06673e-163	-1.25233e-162	5.22065e-164	2.86093e-164	-6.50888e-164	-4.39891e-163	-1.89679e-163	1.82756e-163	1.66245e-163	-4.3378e-164	-6.48333e-163	-1.10615e-163	-5.50516e-163	1.00177e-163	4.12732e-163	4.6182e-164	-1.02327e-162	-5.35637e-163	8.51151e-164	-3.18254e-163	-2.62573e-163	-4.8965e-163	-4.38588e-163	-5.82892e-163	1.77765e-163	-7.02048e-163	-5.13821e-163	-5.80565e-163	8.98352e-163	-1.30292e-163	0
-8.06673e-163	-1.25233e-162	5.22065e-164	2.86093e-164	-6.50888e-164	-4.39891e-163	-1.89679e-163	1.82756e-163	1.66245e-163	-4.3378e-164	-6.48333e-163	-1.10615e-163	-5.50516e-163	1.00177e-163	4.12732e-163	4.6182e-164	-1.02327e-162	-5.35637e-163	8.51151e-164	-3.18254e-163	-2.62573e-163	-4.8965e-163	-4.38588e-163	-5.82892e-163	1.77765e-163	-7.02048e-163	-5.13821e-163	-5.80565e-163	8.98352e-163	-1.30292e-163	0
-8.06673e-163	-1.25233e-162	5.22065e-164	2.86093e-164	-6.50888e-164	-4.39891e-163	-1.89679e-163	1.82756e-163	1.66245e-163	-4.3378e-164	-6.48333e-163	-1.10615e-163	-5.50516e-163	1.00177e-163	4.12732e-163	4.6182e-164	-1.02327e-162	-5.35637e-163	8.51151e-164	-3.18254e-163	-2.62573e-163	-4.8965e-163	-4.38588e-163	-5.82892e-163	1.77765e-163	-7.02048e-163	-5.13821e-163	-5.80565e-163	8.98352e-163	-1.30292e-163	0
-8.06673e-163	-1.25233e-162	5.22065e-164	2.86093e-164	-6.50888e-164	-4.39891e-163	-1.89679e-163	1.82756e-163	1.66245e-163	-4.3378e-164	-6.48333e-163	-1.10615e-163	-5.50516e-163	1.00177e-163	4.12732e-163	4.6182e-164	-1.02327e-162	-5.35637e-163	8.51151e-164	-3.18254e-163	-2.62573e-163	-4.8965e-163	-4.38588e-163	-5.82892e-163	1.77765e-163	-7.02048e-163	-5.13821e-163	-5.80565e-163	8.98352e-163	-1.30292e-163	0
-8.06673e-163	-1.25233e-162	5.22065e-164	2.86093e-164	-6.50888e-164	-4.39891e-163	-1.89679e-163	1.82756e-163	1.66245e-163	-4.3378e-164	-6.48333e-163	-1.10615e-163	-5.50516e-163	1.00177e-163	4.12732e-163	4.6182e-164	-1.02327e-162	-5.35637e-163	8.51151e-164	-3.18254e-163	-2.62573e-163	-4.8965e-163	-4.38588e-163	-5.82892e-163	1.77765e-163	-7.02048e-163	-5.13821e-163	-5.80565e-163	8.98352e-163	-1.30292e-163	0
-8.06673e-163	-1.25233e-162	5.22065e-164	2.86093e-164	-6.50888e-164	-4.39891e-163	-1.89679e-163	1.82756e-163	1.66245e-163	-4.3378e-164	-6.48333e-163	-1.10615e-163	-5.50516e-163	1.00177e-163	4.12732e-163	4.6182e-164	-1.02327e-162	-5.35637e-163	8.51151e-164	-3.18254e-163	-2.62573e-163	-4.8965e-163	-4.38588e-163	-5.82892e-163	1.77765e-163	-7.02048e-163	-5.13821e-163	-5.80565e-163	8.98352e-163	-1.30292e-163	0
-8.06673e-163	-1.25233e-162	5.22065e-164	2.86093e-164	-6.50888e-164	-4.39891e-163	-1.89679e-163	1.82756e-163	1.66245e-163	-4.3378e-164	-6.48333e-163	-1.10615e-163	-5.50516e-163	1.00177e-163	4.12732e-163	4.6182e-164	-1.02327e-162	-5.35637e-163	8.51151e-164	-3.18254e-163	-2.62573e-163	-4.8965e-163	-4.38588e-163	-5.82892e-163	1.77765e-163	-7.02048e-163	-5.13821e-163	-5.80565e-163	8.98352e-163	-1.30292e-163	0
-8.06673e-163	-1.25233e-162	5.22065e-164	2.86093e-164	-6.50888e-164	-4.39891e-163	-1.89679e-163	1.82756e-163	1.66245e-163	-4.3378e-164	-6.48333e-163	-1.10615e-163	-5.50516e-163	1.00177e-163	4.12732e-163	4.6182e-164	-1.02327e-162	-5.35637e-163	8.51151e-164	-3.18254e-163	-2.62573e-163	-4.8965e-163	-4.38588e-163	-5.82892e-163	1.77765e-163	-7.02048e-163	-5.13821e-163	-5.80565e-163	8.98352e-163	-1.30292e-163	0
-8.06673e-163	-1.25233e-162	5.22065e-164	2.86093e-164	-6.50888e-164	-4.39891e-163	-1.89679e-163	1.82756e-163	1.66245e-163	-4.3378e-164	-6.48333e-163	-1.10615e-163	-5.50516e-163	1.00177e-163	4.12732e-163	4.6182e-164	-1.02327e-162	-5.35637e-163	8.51151e-164	-3.18254e-163	-2.62573e-163	-4.8965e-163	-4.38588e-163	-5.82892e-163	1.77765e-163	-7.02048e-163	-5.13821e-163	-5.80565e-163	8.98352e-163	-1.30292e-163	0
-8.06673e-163	-1.25233e-162	5.22065e-164	2.86093e-164	-6.50888e-164	-4.39891e-163	-1.89679e-163	1.82756e-163	1.66245e-163	-4.3378e-164	-6.48333e-163	-1.10615e-163	-5.50516e-163	1.00177e-163	4.12732e-163	4.6182e-164	-1.02327e-162	-5.35637e-163	8.51151e-164	-3.18254e-163	-2.62573e-163	-4.8965e-163	-4.38588e-163	-5.82892e-163	1.77765e-163	-7.02048e-163	-5.13821e-163	-5.80565e-163	8.98352e-163	-1.30292e-163	0
-8.06673e-163	-1.25233e-162	5.22065e-164	2.86093e-164	-6.50888e-164	-4.39891e-163	-1.89679e-163	1.82756e-163	1.66245e-163	-4.3378e-164	-6.48333e-163	-1.10615e-163	-5.50516e-163	1.00177e-163	4.12732e-163	4.6182e-164	-1.02327e-162	-5.35637e-163	8.51151e-164	-3.18254e-163	-2.62573e-163	-4.8965e-163	-4.38588e-163	-5.82892e-163	1.77765e-163	-7.02048e-163	-5.13821e-163	-5.80565e-163	8.98352e-163	-1.30292e-163	0
-8.06673e-163	-1.25233e-162	5.22065e-164	2.86093e-164	-6.50888e-164	-4.39891e-163	-1.89679e-163	1.82756e-163	1.66245e-163	-4.3378e-164	-6.48333e-163	-1.10615e-163	-5.50516e-163	1.00177e-163	4.12732e-163	4.6182e-164	-1.02327e-162	-5.35637e-163	8.51151e-164	-3.18254e-163	-2.62573e-163	-4.8965e-163	-4.38588e-163	-5.82892e-163	1.77765e-163	-7.02048e-163	-5.13821e-163	-5.80565e-163	8.98352e-163	-1.30292e-163	0
-8.06673e-163	-1.25233e-162	5.22065e-164	2.86093e-164	-6.50888e-164	-4.39891e-163	-1.89679e-163	1.82756e-163	1.66245e-163	-4.3378e-164	-6.48333e-163	-1.10615e-163	-5.50516e-163	1.00177e-163	4.12732e-163	4.6182e-164	-1.02327e-162	-5.35637e-163	8.51151e-164	-3.18254e-163	-2.62573e-163	-4.8965e-163	-4.38588e-163	-5.82892e-163	1.77765e-163	-7.02048e-163	-5.13821e-163	-5.80565e-163	8.98352e-163	-1.30292e-163	0
-8.06673e-163	-1.25233e-162	5.22065e-164	2.86093e-164	-6.50888e-164	-4.39891e-163	-1.89679e-163	1.82756e-163	1.66245e-163	-4.3378e-164	-6.48333e-163	-1.10615e-163	-5.50516e-163	1.00177e-163	4.12732e-163	4.6182e-164	-1.02327e-162	-5.35637e-163	8.51151e-164	-3.18254e-163	-2.62573e-163	-4.8965e-163	-4.38588e-163	-5.82892e-163	1.77765e-163	-7.02048e-163	-5.13821e-163	-5.80565e-163	8.98352e-163	-1.30292e-163	0
-8.06673e-163	-1.25233e-162	5.22065e-164	2.86093e-164	-6.50888e-164	-4.39891e-163	-1.89679e-163	1.82756e-163	1.66245e-163	-4.3378e-164	-6.48333e-163	-1.10615e-163	-5.50516e-163	1.00177e-163	4.12732e-163	4.6182e-164	-1.02327e-162	-5.35637e-163	8.51151e-164	-3.18254e-163	-2.62573e-163	-4.8965e-163	-4.38588e-163	-5.82892e-163	1.77765e-163	-7.02048e-163	-5.13821e-163	-5.80565e-163	8.98352e-163	-1.30292e-163	0
-8.06673e-163	-1.25233e-162	5.22065e-164	2.86093e-164	-6.50888e-164	-4.39891e-163	-1.89679e-163	1.82756e-163	1.66245e-163	-4.3378e-164	-6.48333e-163	-1.10615e-163	-5.50516e-163	1.00177e-163	4.12732e-163	4.6182e-164	-1.02327e-162	-5.35637e-163	8.51151e-164	-3.18254e-163	-2.62573e-163	-4.8965e-163	-4.38588e-163	-5.82892e-163	1.77765e-163	-7.02048e-163	-5.13821e-163	-5.80565e-163	8.98352e-163	-1.30292e-163	0
-8.06673e-163	-1.25233e-162	5.22065e-164	2.86093e-164	-6.50888e-164	-4.39891e-163	-1.89679e-163	1.82756e-163	1.66245e-163	-4.3378e-164	-6.48333e-163	-1.10615e-163	-5.50516e-163	1.00177e-163	4.12732e-163	4.6182e-164	-1.02327e-162	-5.35637e-163	8.51151e-164	-3.18254e-163	-2.62573e-163	-4.8965e-163	-4.38588e-163	-5.82892e-163	1.77765e-163	-7.02048e-163	-5.13821e-163	-5.80565e-163	8.98352e-163	-1.30292e-163	0
-8.06673e-163	-1.25233e-162	5.22065e-164	2.86093e-164	-6.50888e-164	-4.39891e-163	-1.89679e-163	1.82756e-163	1.66245e-163	-4.3378e-164	-6.48333e-163	-1.10615e-163	-5.50516e-163	1.00177e-163	4.12732e-163	4.6182e-164	-1.02327e-162	-5.35637e-163	8.51151e-164	-3.18254e-163	-2.62573e-163	-4.8965e-163	-4.38588e-163	-5.82892e-163	1.77765e-163	-7.02048e-163	-5.13821e-163	-5.80565e-163	8.98352e-163	-1.30292e-163	0
-8.06673e-163	-1.25233e-162	5.22065e-164	2.86093e-164	-6.50888e-164	-4.39891e-163	-1.89679e-163	1.82756e-163	1.66245e-163	-4.3378e-164	-6.48333e-163	-1.10615e-163	-5.50516e-163	1.00177e-163	4.12732e-163	4.6182e-164	-1.02327e-162	-5.35637e-163	8.51151e-164	-3.18254e-163	-2.62573e-163	-4.8965e-163	-4.38588e-163	-5.82892e-163	1.77765e-163	-7.02048e-163	-5.13821e-163	-5.80565e-163	8.98352e-163	-1.30292e-163	0
-8.06673e-163	-1.25233e-162	5.22065e-164	2.86093e-164	-6.50888e-164	-4.39891e-163	-1.89679e-163	1.82756e-163	1.66245e-163	-4.3378e-164	-6.48333e-163	-1.10615e-163	-5.50516e-163	1.00177e-163	4.12732e-163	4.6182e-164	-1.02327e-162	-5.35637e-163	8.51151e-164	-3.18254e-163	-2.62573e-163	-4.8965e-163	-4.38588e-163	-5.82892e-163	1.77765e-163	-7.02048e-163	-5.13821e-163	-5.80565e-163	8.98352e-163	-1.30292e-163	0
-8.06673e-163	-1.25233e-162	5.22065e-164	2.86093e-164	-6.50888e-164	-4.39891e-163	-1.89679e-163	1.82756e-163	1.66245e-163	-4.3378e-164	-6.48333e-163	-1.10615e-163	-5.50516e-163	1.00177e-163	4.12732e-163	4.6182e-164	-1.02327e-162	-5.35637e-163	8.51151e-164	-3.18254e-163	-2.62573e-163	-4.8965e-163	-4.38588e-163	-5.82892e-163	1.77765e-163	-7.02048e-163	-5.13821e-163	-5.80565e-163	8.98352e-163	-1.30292e-163	0
-8.06673e-163	-1.25233e-162	5.22065e-164	2.86093e-164	-6.50888e-164	-4.39891e-163	-1.89679e-163	1.82756e-163	1.66245e-163	-4.3378e-164	-6.48333e-163	-1.10615e-163	-5.50516e-163	1.00177e-163	4.12732e-163	4.6182e-164	-1.02327e-162	-5.35637e-163	8.51151e-164	-3.18254e-163	-2.62573e-163	-4.8965e-163	-4.38588e-163	-5.82892e-163	1.77765e-163	-7.02048e-163	-5.13821e-163	-5.80565e-163	8.98352e-163	-1.30292e-163	0
-8.06673e-163	-1.25233e-162	5.22065e-164	2.86093e-164	-6.50888e-164	-4.39891e-163	-1.89679e-163	1.82756e-163	1.66245e-163	-4.3378e-164	-6.48333e-163	-1.10615e-163	-5.50516e-163	1.00177e-163	4.12732e-163	4.6182e-164	-1.02327e-162	-5.35637e-163	8.51151e-164	-3.18254e-163	-2.62573e-163	-4.8965e-163	-4.38588e-163	-5.82892e-163	1.77765e-163	-7.02048e-163	-5.13821e-163	-5.80565e-163	8.98352e-163	-1.30292e-163	0
-8.06673e-163	-1.25233e-162	5.22065e-164	2.86093e-164	-6.50888e-164	-4.39891e-163	-1.89679e-163	1.82756e-163	1.66245e-163	-4.3378e-164	-6.48333e-163	-1.10615e-163	-5.50516e-163	1.00177e-163	4.12732e-163	4.6182e-164	-1.02327e-162	-5.35637e-163	8.51151e-164	-3.18254e-163	-2.62573e-163	-4.8965e-163	-4.38588e-163	-5.82892e-163	1.77765e-163	-7.02048e-163	-5.13821e-163	-5.80565e-163	8.98352e-163	-1.30292e-163	0
-8.06673e-163	-1.25233e-162	5.22065e-164	2.86093e-164	-6.50888e-164	-4.39891e-163	-1.89679e-163	1.82756e-163	1.66245e-163	-4.3378e-164	-6.48333e-163	-1.10615e-163	-5.50516e-163	1.00177e-163	4.12732e-163	4.6182e-164	-1.02327e-162	-5.35637e-163	8.51151e-164	-3.18254e-163	-2.62573e-163	-4.8965e-163	-4.38588e-163	-5.82892e-163	1.77765e-163	-7.02048e-163	-5.13821e-163	-5.80565e-163	8.98352e-163	-1.30292e-163	0
-8.06673e-163	-1.25233e-162	5.22065e-164	2.86093e-164	-6.50888e-164	-4.39891e-163	-1.89679e-163	1.82756e-163	1.66245e-163	-4.3378e-164	-6.48333e-163	-1.10615e-163	-5.50516e-163	1.00177e-163	4.12732e-163	4.6182e-164	-1.02327e-162	-5.35637e-163	8.51151e-164	-3.18254e-163	-2.62573e-163	-4.8965e-163	-4.38588e-163	-5.82892e-163	1.77765e-163	-7.02048e-163	-5.13821e-163	-5.80565e-163	8.98352e-163	-1.30292e-163	0
-8.06673e-163	-1.25233e-162	5.22065e-164	2.86093e-164	-6.50888e-164	-4.39891e-163	-1.89679e-163	1.82756e-163	1.66245e-163	-4.3378e-164	-6.48333e-163	-1.10615e-163	-5.50516e-163	1.00177e-163	4.12732e-163	4.6182e-164	-1.02327e-162	-5.35637e-163	8.51151e-164	-3.18254e-163	-2.62573e-163	-4.8965e-163	-4.38588e-163	-5.82892e-163	1.77765e-163	-7.02048e-163	-5.13821e-163	-5.80565e-163	8.98352e-163	-1.30292e-163	0
-8.06673e-163	-1.25233e-162	5.22065e-164	2.86093e-164	-6.50888e-164	-4.39891e-163	-1.89679e-163	1.82756e-163	1.66245e-163	-4.3378e-164	-6.48333e-163	-1.10615e-163	-5.50516e-163	1.00177e-163	4.12732e-163	4.6182e-164	-1.02327e-162	-5.35637e-163	8.51151e-164	-3.18254e-163	-2.62573e-163	-4.8965e-163	-4.38588e-163	-5.82892e-163	1.77765e-163	-7.02048e-163	-5.13821e-163	-5.80565e-163	8.98352e-163	-1.30292e-163	0
-8.06673e-163	-1.25233e-162	5.22065e-164	2.86093e-164	-6.50888e-164	-4.39891e-163	-1.89679e-163	1.82756e-163	1.66245e-163	-4.3378e-164	-6.48333e-163	-1.10615e-163	-5.50516e-163	1.00177e-163	4.12732e-163	4.6182e-164	-1.02327e-162	-5.35637e-163	8.51151e-164	-3.18254e-163	-2.62573e-163	-4.8965e-163	-4.38588e-163	-5.82892e-163	1.77765e-163	-7.02048e-163	-5.13821e-163	-5.80565e-163	8.98352e-163	-1.30292e-163	0
-8.06673e-163	-1.25233e-162	5.22065e-164	2.86093e-164	-6.50888e-164	-4.39891e-163	-1.89679e-163	1.82756e-163	1.66245e-163	-4.3378e-164	-6.48333e-163	-1.10615e-163	-5.50516e-163	1.00177e-163	4.12732e-163	4.6182e-164	-1.02327e-162	-5.35637e-163	8.51151e-164	-3.18254e-163	-2.62573e-163	-4.8965e-163	-4.38588e-163	-5.82892e-163	1.77765e-163	-7.02048e-163	-5.13821e-163	-5.80565e-163	8.98352e-163	-1.30292e-163	0
-8.06673e-163	-1.25233e-162	5.22065e-164	2.86093e-164	-6.50888e-164	-4.39891e-163	-1.89679e-163	1.82756e-163	1.66245e-163	-4.3378e-164	-6.48333e-163	-1.10615e-163	-5.50516e-163	1.00177e-163	4.12732e-163	4.6182e-164	-1.02327e-162	-5.35637e-163	8.51151e-164	-3.18254e-163	-2.62573e-163	-4.8965e-163	-4.38588e-163	-5.82892e-163	1.77765e-163	-7.02048e-163	-5.13821e-163	-5.80565e-163	8.98352e-163	-1.30292e-163	0
-8.06673e-163	-1.25233e-162	5.22065e-164	2.86093e-164	-6.50888e-164	-4.39891e-163	-1.89679e-163	1.82756e-163	1.66245e-163	-4.3378e-164	-6.48333e-163	-1.10615e-163	-5.50516e-163	1.00177e-163	4.12732e-163	4.6182e-164	-1.02327e-162	-5.35637e-163	8.51151e-164	-3.18254e-163	-2.62573e-163	-4.8965e-163	-4.38588e-163	-5.82892e-163	1.77765e-163	-7.02048e-163	-5.13821e-163	-5.80565e-163	8.98352e-163	-1.30292e-163	0
-8.06673e-163	-1.25233e-162	5.22065e-164	2.86093e-164	-6.50888e-164	-4.39891e-163	-1.89679e-163	1.82756e-163	1.66245e-163	-4.3378e-164	-6.48333e-163	-1.10615e-163	-5.50516e-163	1.00177e-163	4.12732e-163	4.6182e-164	-1.02327e-162	-5.35637e-163	8.51151e-164	-3.18254e-163	-2.62573e-163	-4.8965e-163	-4.38588e-163	-5.82892e-163	1.77765e-163	-7.02048e-163	-5.13821e-163	-5.80565e-163	8.98352e-163	-1.30292e-163	0
-8.06673e-163	-1.25233e-162	5.22065e-164	2.86093e-164	-6.50888e-164	-4.39891e-163	-1.89679e-163	1.82756e-163	1.66245e-163	-4.3378e-164	-6.48333e-163	-1.10615e-163	-5.50516e-163	1.00177e-163	4.12732e-163	4.6182e-164	-1.02327e-162	-5.35637e-163	8.51151e-164	-3.18254e-163	-2.62573e-163	-4.8965e-163	-4.38588e-163	-5.82892e-163	1.77765e-163	-7.02048e-163	-5.13821e-163	-5.80565e-163	8.98352e-163	-1.30292e-163	0
-8.06673e-163	-1.25233e-162	5.22065e-164	2.86093e-164	-6.50888e-164	-4.39891e-163	-1.89679e-163	1.82756e-163	1.66245e-163	-4.3378e-164	-6.48333e-163	-1.10615e-163	-5.50516e-163	1.00177e-163	4.12732e-163	4.6182e-164	-1.02327e-162	-5.35637e-163	8.51151e-164	-3.18254e-163	-2.62573e-163	-4.8965e-163	-4.38588e-163	-5.82892e-163	1.77765e-163	-7.02048e-163	-5.13821e-163	-5.80565e-163	8.98352e-163	-1.30292e-163	0
-8.06673e-163	-1.25233e-162	5.22065e-164	2.86093e-164	-6.50888e-164	-4.39891e-163	-1.89679e-163	1.82756e-163	1.66245e-163	-4.3378e-164	-6.48333e-163	-1.10615e-163	-5.50516e-163	1.00177e-163	4.12732e-163	4.6182e-164	-1.02327e-162	-5.35637e-163	8.51151e-164	-3.18254e-163	-2.62573e-163	-4.8965e-163	-4.38588e-163	-5.82892e-163	1.77765e-163	-7.02048e-163	-5.13821e-163	-5.80565e-163	8.98352e-163	-1.30292e-163	0
-8.06673e-163	-1.25233e-162	5.22065e-164	2.86093e-164	-6.50888e-164	-4.39891e-163	-1.89679e-163	1.82756e-163	1.66245e-163	-4.3378e-164	-6.48333e-163	-1.10615e-163	-5.50516e-163	1.00177e-163	4.12732e-163	4.6182e-164	-1.02327e-162	-5.35637e-163	8.51151e-164	-3.18254e-163	-2.62573e-163	-4.8965e-163	-4.38588e-163	-5.82892e-163	1.77765e-163	-7.02048e-163	-5.13821e-163	-5.80565e-163	8.98352e-163	-1.30292e-163	0
-8.06673e-163	-1.25233e-162	5.22065e-164	2.86093e-164	-6.50888e-164	-4.39891e-163	-1.89679e-163	1.82756e-163	1.66245e-163	-4.3378e-164	-6.48333e-163	-1.10615e-163	-5.50516e-163	1.00177e-163	4.12732e-163	4.6182e-164	-1.02327e-162	-5.35637e-163	8.51151e-164	-3.18254e-163	-2.62573e-163	-4.8965e-163	-4.38588e-163	-5.82892e-163	1.77765e-163	-7.02048e-163	-5.13821e-163	-5.80565e-163	8.98352e-163	-1.30292e-163	0
-8.06673e-163	-1.25233e-162	5.22065e-164	2.86093e-164	-6.50888e-164	-4.39891e-163	-1.89679e-163	1.82756e-163	1.66245e-163	-4.3378e-164	-6.48333e-163	-1.10615e-163	-5.50516e-163	1.00177e-163	4.12732e-163	4.6182e-164	-1.02327e-162	-5.35637e-163	8.51151e-164	-3.18254e-163	-2.62573e-163	-4.8965e-163	-4.38588e-163	-5.82892e-163	1.77765e-163	-7.02048e-163	-5.13821e-163	-5.80565e-163	8.98352e-163	-1.30292e-163	0
-8.06673e-163	-1.25233e-162	5.22065e-164	2.86093e-164	-6.50888e-164	-4.39891e-163	-1.89679e-163	1.82756e-163	1.66245e-163	-4.3378e-164	-6.48333e-163	-1.10615e-163	-5.50516e-163	1.00177e-163	4.12732e-163	4.6182e-164	-1.02327e-162	-5.35637e-163	8.51151e-164	-3.18254e-163	-2.62573e-163	-4.8965e-163	-4.38588e-163	-5.82892e-163	1.77765e-163	-7.02048e-163	-5.13821e-163	-5.80565e-163	8.98352e-163	-1.30292e-163	0
-8.06673e-163	-1.25233e-162	5.22065e-164	2.86093e-164	-6.50888e-164	-4.39891e-163	-1.89679e-163	1.82756e-163	1.66245e-163	-4.3378e-164	-6.48333e-163	-1.10615e-163	-5.50516e-163	1.00177e-163	4.12732e-163	4.6182e-164	-1.02327e-162	-5.35637e-163	8.51151e-164	-3.18254e-163	-2.62573e-163	-4.8965e-163	-4.38588e-163	-5.82892e-163	1.77765e-163	-7.02048e-163	-5.13821e-163	-5.80565e-163	8.98352e-163	-1.30292e-163	0
-8.06673e-163	-1.25233e-162	5.22065e-164	2.86093e-164	-6.50888e-164	-4.39891e-163	-1.89679e-163	1.82756e-163	1.66245e-163	-4.3378e-164	-6.48333e-163	-1.10615e-163	-5.50516e-163	1.00177e-163	4.12732e-163	4.6182e-164	-1.02327e-162	-5.35637e-163	8.51151e-164	-3.18254e-163	-2.62573e-163	-4.8965e-163	-4.38588e-163	-5.82892e-163	1.77765e-163	-7.02048e-163	-5.13821e-163	-5.80565e-163	8.98352e-163	-1.30292e-163	0
-8.06673e-163	-1.25233e-162	5.22065e-164	2.86093e-164	-6.50888e-164	-4.39891e-163	-1.89679e-163	1.82756e-163	1.66245e-163	-4.3378e-164	-6.48333e-163	-1.10615e-163	-5.50516e-163	1.00177e-163	4.12732e-163	4.6182e-164	-1.02327e-162	-5.35637e-163	8.51151e-164	-3.18254e-163	-2.62573e-163	-4.8965e-163	-4.38588e-163	-5.82892e-163	1.77765e-163	-7.02048e-163	-5.13821e-163	-5.80565e-163	8.98352e-163	-1.30292e-163	0
-8.06673e-163	-1.25233e-162	5.22065e-164	2.86093e-164	-6.50888e-164	-4.39891e-163	-1.89679e-163	1.82756e-163	1.66245e-163	-4.3378e-164	-6.48333e-163	-1.10615e-163	-5.50516e-163	1.00177e-163	4.12732e-163	4.6182e-164	-1.02327e-162	-5.35637e-163	8.51151e-164	-3.18254e-163	-2.62573e-163	-4.8965e-163	-4.38588e-163	-5.82892e-163	1.77765e-163	-7.02048e-163	-5.13821e-163	-5.80565e-163	8.98352e-163	-1.30292e-163	0
-8.06673e-163	-1.25233e-162	5.22065e-164	2.86093e-164	-6.50888e-164	-4.39891e-163	-1.89679e-163	1.82756e-163	1.66245e-163	-4.3378e-164	-6.48333e-163	-1.10615e-163	-5.50516e-163	1.00177e-163	4.12732e-163	4.6182e-164	-1.02327e-162	-5.35637e-163	8.51151e-164	-3.18254e-163	-2.62573e-163	-4.8965e-163	-4.38588e-163	-5.82892e-163	1.77765e-163	-7.02048e-163	-5.13821e-163	-5.80565e-163	8.98352e-163	-1.30292e-163	0
-8.06673e-163	-1.25233e-162	5.22065e-164	2.86093e-164	-6.50888e-164	-4.39891e-163	-1.89679e-163	1.82756e-163	1.66245e-163	-4.3378e-164	-6.48333e-163	-1.10615e-163	-5.50516e-163	1.00177e-163	4.12732e-163	4.6182e-164	-1.02327e-162	-5.35637e-163	8.51151e-164	-3.18254e-163	-2.62573e-163	-4.8965e-163	-4.38588e-163	-5.82892e-163	1.77765e-163	-7.02048e-163	-5.13821e-163	-5.80565e-163	8.98352e-163	-1.30292e-163	0
-8.06673e-163	-1.25233e-162	5.22065e-164	2.86093e-164	-6.50888e-164	-4.39891e-163	-1.89679e-163	1.82756e-163	1.66245e-163	-4.3378e-164	-6.48333e-163	-1.10615e-163	-5.50516e-163	1.00177e-163	4.12732e-163	4.6182e-164	-1.02327e-162	-5.35637e-163	8.51151e-164	-3.18254e-163	-2.62573e-163	-4.8965e-163	-4.38588e-163	-5.82892e-163	1.77765e-163	-7.02048e-163	-5.13821e-163	-5.80565e-163	8.98352e-163	-1.30292e-163	0
-8.06673e-163	-1.25233e-162	5.22065e-164	2.86093e-164	-6.50888e-164	-4.39891e-163	-1.89679e-163	1.82756e-163	1.66245e-163	-4.3378e-164	-6.48333e-163	-1.10615e-163	-5.50516e-163	1.00177e-163	4.12732e-163	4.6182e-164	-1.02327e-162	-5.35637e-163	8.51151e-164	-3.18254e-163	-2.62573e-163	-4.8965e-163	-4.38588e-163	-5.82892e-163	1.77765e-163	-7.02048e-163	-5.13821e-163	-5.80565e-163	8.98352e-163	-1.30292e-163	0
-8.06673e-163	-1.25233e-162	5.22065e-164	2.86093e-164	-6.50888e-164	-4.39891e-163	-1.89679e-163	1.82756e-163	1.66245e-163	-4.3378e-164	-6.48333e-163	-1.10615e-163	-5.50516e-163	1.00177e-163	4.12732e-163	4.6182e-164	-1.02327e-162	-5.35637e-163	8.51151e-164	-3.18254e-163	-2.62573e-163	-4.8965e-163	-4.38588e-163	-5.82892e-163	1.77765e-163	-7.02048e-163	-5.13821e-163	-5.80565e-163	8.98352e-163	-1.30292e-163	0
-8.06673e-163	-1.25233e-162	5.22065e-164	2.86093e-164	-6.50888e-164	-4.39891e-163	-1.89679e-163	1.82756e-163	1.66245e-163	-4.3378e-164	-6.48333e-163	-1.10615e-163	-5.50516e-163	1.00177e-163	4.12732e-163	4.6182e-164	-1.02327e-162	-5.35637e-163	8.51151e-164	-3.18254e-163	-2.62573e-163	-4.8965e-163	-4.38588e-163	-5.82892e-163	1.77765e-163	-7.02048e-163	-5.13821e-163	-5.80565e-163	8.98352e-163	-1.30292e-163	0
-8.06673e-163	-1.25233e-162	5.22065e-164	2.86093e-164	-6.50888e-164	-4.39891e-163	-1.89679e-163	1.82756e-163	1.66245e-163	-4.3378e-164	-6.48333e-163	-1.10615e-163	-5.50516e-163	1.00177e-163	4.12732e-163	4.6182e-164	-1.02327e-162	-5.35637e-163	8.51151e-164	-3.18254e-163	-2.62573e-163	-4.8965e-163	-4.38588e-163	-5.82892e-163	1.77765e-163	-7.02048e-163	-5.13821e-163	-5.80565e-163	8.98352e-163	-1.30292e-163	0
-8.06673e-163	-1.25233e-162	5.22065e-164	2.86093e-164	-6.50888e-164	-4.39891e-163	-1.89679e-163	1.82756e-163	1.66245e-163	-4.3378e-164	-6.48333e-163	-1.10615e-163	-5.50516e-163	1.00177e-163	4.12732e-163	4.6182e-164	-1.02327e-162	-5.35637e-163	8.51151e-164	-3.18254e-163	-2.62573e-163	-4.8965e-163	-4.38588e-163	-5.82892e-163	1.77765e-163	-7.02048e-163	-5.13821e-163	-5.80565e-163	8.98352e-163	-1.30292e-163	0
-8.06673e-163	-1.25233e-162	5.22065e-164	2.86093e-164	-6.50888e-164	-4.39891e-163	-1.89679e-163	1.82756e-163	1.66245e-163	-4.3378e-164	-6.48333e-163	-1.10615e-163	-5.50516e-163	1.00177e-163	4.12732e-163	4.6182e-164	-1.02327e-162	-5.35637e-163	8.51151e-164	-3.18254e-163	-2.62573e-163	-4.8965e-163	-4.38588e-163	-5.82892e-163	1.77765e-163	-7.02048e-163	-5.13821e-163	-5.80565e-163	8.98352e-163	-1.30292e-163	0
-8.06673e-163	-1.25233e-162	5.22065e-164	2.86093e-164	-6.50888e-164	-4.39891e-163	-1.89679e-163	1.82756e-163	1.66245e-163	-4.3378e-164	-6.48333e-163	-1.10615e-163	-5.50516e-163	1.00177e-163	4.12732e-163	4.6182e-164	-1.02327e-162	-5.35637e-163	8.51151e-164	-3.18254e-163	-2.62573e-163	-4.8965e-163	-4.38588e-163	-5.82892e-163	1.77765e-163	-7.02048e-163	-5.13821e-163	-5.80565e-163	8.98352e-163	-1.30292e-163	0
-8.06673e-163	-1.25233e-162	5.22065e-164	2.86093e-164	-6.50888e-164	-4.39891e-163	-1.89679e-163	1.82756e-163	1.66245e-163	-4.3378e-164	-6.48333e-163	-1.10615e-163	-5.50516e-163	1.00177e-163	4.12732e-163	4.6182e-164	-1.02327e-162	-5.35637e-163	8.51151e-164	-3.18254e-163	-2.62573e-163	-4.8965e-163	-4.38588e-163	-5.82892e-163	1.77765e-163	-7.02048e-163	-5.13821e-163	-5.80565e-163	8.98352e-163	-1.30292e-163	0
-8.06673e-163	-1.25233e-162	5.22065e-164	2.86093e-164	-6.50888e-164	-4.39891e-163	-1.89679e-163	1.82756e-163	1.66245e-163	-4.3378e-164	-6.48333e-163	-1.10615e-163	-5.50516e-163	1.00177e-163	4.12732e-163	4.6182e-164	-1.02327e-162	-5.35637e-163	8.51151e-164	-3.18254e-163	-2.62573e-163	-4.8965e-163	-4.38588e-163	-5.82892e-163	1.77765e-163	-7.02048e-163	-5.13821e-163	-5.80565e-163	8.98352e-163	-1.30292e-163	0
-8.06673e-163	-1.25233e-162	5.22065e-164	2.86093e-164	-6.50888e-164	-4.39891e-163	-1.89679e-163	1.82756e-163	1.66245e-163	-4.3378e-164	-6.48333e-163	-1.10615e-163	-5.50516e-163	1.00177e-163	4.12732e-163	4.6182e-164	-1.02327e-162	-5.35637e-163	8.51151e-164	-3.18254e-163	-2.62573e-163	-4.8965e-163	-4.38588e-163	-5.82892e-163	1.77765e-163	-7.02048e-163	-5.13821e-163	-5.80565e-163	8.98352e-163	-1.30292e-163	0
-8.06673e-163	-1.25233e-162	5.22065e-164	2.86093e-164	-6.50888e-164	-4.39891e-163	-1.89679e-163	1.82756e-163	1.66245e-163	-4.3378e-164	-6.48333e-163	-1.10615e-163	-5.50516e-163	1.00177e-163	4.12732e-163	4.6182e-164	-1.02327e-162	-5.35637e-163	8.51151e-164	-3.18254e-163	-2.62573e-163	-4.8965e-163	-4.38588e-163	-5.82892e-163	1.77765e-163	-7.02048e-163	-5.13821e-163	-5.80565e-163	8.98352e-163	-1.30292e-163	0
-8.06673e-163	-1.25233e-162	5.22065e-164	2.86093e-164	-6.50888e-164	-4.39891e-163	-1.89679e-163	1.82756e-163	1.66245e-163	-4.3378e-164	-6.48333e-163	-1.10615e-163	-5.50516e-163	1.00177e-163	4.12732e-163	4.6182e-164	-1.02327e-162	-5.35637e-163	8.51151e-164	-3.18254e-163	-2.62573e-163	-4.8965e-163	-4.38588e-163	-5.82892e-163	1.77765e-163	-7.02048e-163	-5.13821e-163	-5.80565e-163	8.98352e-163	-1.30292e-163	0
-8.06673e-163	-1.25233e-162	5.22065e-164	2.86093e-164	-6.50888e-164	-4.39891e-163	-1.89679e-163	1.82756e-163	1.66245e-163	-4.3378e-164	-6.48333e-163	-1.10615e-163	-5.50516e-163	1.00177e-163	4.12732e-163	4.6182e-164	-1.02327e-162	-5.35637e-163	8.51151e-164	-3.18254e-163	-2.62573e-163	-4.8965e-163	-4.38588e-163	-5.82892e-163	1.77765e-163	-7.02048e-163	-5.13821e-163	-5.80565e-163	8.98352e-163	-1.30292e-163	0
-8.06673e-163	-1.25233e-162	5.22065e-164	2.86093e-164	-6.50888e-164	-4.39891e-163	-1.89679e-163	1.82756e-163	1.66245e-163	-4.3378e-164	-6.48333e-163	-1.10615e-163	-5.50516e-163	1.00177e-163	4.12732e-163	4.6182e-164	-1.02327e-162	-5.35637e-163	8.51151e-164	-3.18254e-163	-2.62573e-163	-4.8965e-163	-4.38588e-163	-5.82892e-163	1.77765e-163	-7.02048e-163	-5.13821e-163	-5.80565e-163	8.98352e-163	-1.30292e-163	0
-8.06673e-163	-1.25233e-162	5.22065e-164	2.86093e-164	-6.50888e-164	-4.39891e-163	-1.89679e-163	1.82756e-163	1.66245e-163	-4.3378e-164	-6.48333e-163	-1.10615e-163	-5.50516e-163	1.00177e-163	4.12732e-163	4.6182e-164	-1.02327e-162	-5.35637e-163	8.51151e-164	-3.18254e-163	-2.62573e-163	-4.8965e-163	-4.38588e-163	-5.82892e-163	1.77765e-163	-7.02048e-163	-5.13821e-163	-5.80565e-163	8.98352e-163	-1.30292e-163	0
-8.06673e-163	-1.25233e-162	5.22065e-164	2.86093e-164	-6.50888e-164	-4.39891e-163	-1.89679e-163	1.82756e-163	1.66245e-163	-4.3378e-164	-6.48333e-163	-1.10615e-163	-5.50516e-163	1.00177e-163	4.12732e-163	4.6182e-164	-1.02327e-162	-5.35637e-163	8.51151e-164	-3.18254e-163	-2.62573e-163	-4.8965e-163	-4.38588e-163	-5.82892e-163	1.77765e-163	-7.02048e-163	-5.13821e-163	-5.80565e-163	8.98352e-163	-1.30292e-163	0
-8.06673e-163	-1.25233e-162	5.22065e-164	2.86093e-164	-6.50888e-164	-4.39891e-163	-1.89679e-163	1.82756e-163	1.66245e-163	-4.3378e-164	-6.48333e-163	-1.10615e-163	-5.50516e-163	1.00177e-163	4.12732e-163	4.6182e-164	-1.02327e-162	-5.35637e-163	8.51151e-164	-3.18254e-163	-2.62573e-163	-4.8965e-163	-4.38588e-163	-5.82892e-163	1.77765e-163	-7.02048e-163	-5.13821e-163	-5.80565e-163	8.98352e-163	-1.30292e-163	0
-8.06673e-163	-1.25233e-162	5.22065e-164	2.86093e-164	-6.50888e-164	-4.39891e-163	-1.89679e-163	1.82756e-163	1.66245e-163	-4.3378e-164	-6.48333e-163	-1.10615e-163	-5.50516e-163	1.00177e-163	4.12732e-163	4.6182e-164	-1.02327e-162	-5.35637e-163	8.51151e-164	-3.18254e-163	-2.62573e-163	-4.8965e-163	-4.38588e-163	-5.82892e-163	1.77765e-163	-7.02048e-163	-5.13821e-163	-5.80565e-163	8.98352e-163	-1.30292e-163	0
-8.06673e-163	-1.25233e-162	5.22065e-164	2.86093e-164	-6.50888e-164	-4.39891e-163	-1.89679e-163	1.82756e-163	1.66245e-163	-4.3378e-164	-6.48333e-163	-1.10615e-163	-5.50516e-163	1.00177e-163	4.12732e-163	4.6182e-164	-1.02327e-162	-5.35637e-163	8.51151e-164	-3.18254e-163	-2.62573e-163	-4.8965e-163	-4.38588e-163	-5.82892e-163	1.77765e-163	-7.02048e-163	-5.13821e-163	-5.80565e-163	8.98352e-163	-1.30292e-163	0
-8.06673e-163	-1.25233e-162	5.22065e-164	2.86093e-164	-6.50888e-164	-4.39891e-163	-1.89679e-163	1.82756e-163	1.66245e-163	-4.3378e-164	-6.48333e-163	-1.10615e-163	-5.50516e-163	1.00177e-163	4.12732e-163	4.6182e-164	-1.02327e-162	-5.35637e-163	8.51151e-164	-3.18254e-163	-2.62573e-163	-4.8965e-163	-4.38588e-163	-5.82892e-163	1.77765e-163	-7.02048e-163	-5.13821e-163	-5.80565e-163	8.98352e-163	-1.30292e-163	0
-8.06673e-163	-1.25233e-162	5.22065e-164	2.86093e-164	-6.50888e-164	-4.39891e-163	-1.89679e-163	1.82756e-163	1.66245e-163	-4.3378e-164	-6.48333e-163	-1.10615e-163	-5.50516e-163	1.00177e-163	4.12732e-163	4.6182e-164	-1.02327e-162	-5.35637e-163	8.51151e-164	-3.18254e-163	-2.62573e-163	-4.8965e-163	-4.38588e-163	-5.82892e-163	1.77765e-163	-7.02048e-163	-5.13821e-163	-5.80565e-163	8.98352e-163	-1.30292e-163	0
-8.06673e-163	-1.25233e-162	5.22065e-164	2.86093e-164	-6.50888e-164	-4.39891e-163	-1.89679e-163	1.82756e-163	1.66245e-163	-4.3378e-164	-6.48333e-163	-1.10615e-163	-5.50516e-163	1.00177e-163	4.12732e-163	4.6182e-164	-1.02327e-162	-5.35637e-163	8.51151e-164	-3.18254e-163	-2.62573e-163	-4.8965e-163	-4.38588e-163	-5.82892e-163	1.77765e-163	-7.02048e-163	-5.13821e-163	-5.80565e-163	8.98352e-163	-1.30292e-163	0
-8.06673e-163	-1.25233e-162	5.22065e-164	2.86093e-164	-6.50888e-164	-4.39891e-163	-1.89679e-163	1.82756e-163	1.66245e-163	-4.3378e-164	-6.48333e-163	-1.10615e-163	-5.50516e-163	1.00177e-163	4.12732e-163	4.6182e-164	-1.02327e-162	-5.35637e-163	8.51151e-164	-3.18254e-163	-2.62573e-163	-4.8965e-163	-4.38588e-163	-5.82892e-163	1.77765e-163	-7.02048e-163	-5.13821e-163	-5.80565e-163	8.98352e-163	-1.30292e-163	0
-8.06673e-163	-1.25233e-162	5.22065e-164	2.86093e-164	-6.50888e-164	-4.39891e-163	-1.89679e-163	1.82756e-163	1.66245e-163	-4.3378e-164	-6.48333e-163	-1.10615e-163	-5.50516e-163	1.00177e-163	4.12732e-163	4.6182e-164	-1.02327e-162	-5.35637e-163	8.51151e-164	-3.18254e-163	-2.62573e-163	-4.8965e-163	-4.38588e-163	-5.82892e-163	1.77765e-163	-7.02048e-163	-5.13821e-163	-5.80565e-163	8.98352e-163	-1.30292e-163	0
-8.06673e-163	-1.25233e-162	5.22065e-164	2.86093e-164	-6.50888e-164	-4.39891e-163	-1.89679e-163	1.82756e-163	1.66245e-163	-4.3378e-164	-6.48333e-163	-1.10615e-163	-5.50516e-163	1.00177e-163	4.12732e-163	4.6182e-164	-1.02327e-162	-5.35637e-163	8.51151e-164	-3.18254e-163	-2.62573e-163	-4.8965e-163	-4.38588e-163	-5.82892e-163	1.77765e-163	-7.02048e-163	-5.13821e-163	-5.80565e-163	8.98352e-163	-1.30292e-163	0
-8.06673e-163	-1.25233e-162	5.22065e-164	2.86093e-164	-6.50888e-164	-4.39891e-163	-1.89679e-163	1.82756e-163	1.66245e-163	-4.3378e-164	-6.48333e-163	-1.10615e-163	-5.50516e-163	1.00177e-163	4.12732e-163	4.6182e-164	-1.02327e-162	-5.35637e-163	8.51151e-164	-3.18254e-163	-2.62573e-163	-4.8965e-163	-4.38588e-163	-5.82892e-163	1.77765e-163	-7.02048e-163	-5.13821e-163	-5.80565e-163	8.98352e-163	-1.30292e-163	0
-8.06673e-163	-1.25233e-162	5.22065e-164	2.86093e-164	-6.50888e-164	-4.39891e-163	-1.89679e-163	1.82756e-163	1.66245e-163	-4.3378e-164	-6.48333e-163	-1.10615e-163	-5.50516e-163	1.00177e-163	4.12732e-163	4.6182e-164	-1.02327e-162	-5.35637e-163	8.51151e-164	-3.18254e-163	-2.62573e-163	-4.8965e-163	-4.38588e-163	-5.82892e-163	1.77765e-163	-7.02048e-163	-5.13821e-163	-5.80565e-163	8.98352e-163	-1.30292e-163	0
-8.06673e-163	-1.25233e-162	5.22065e-164	2.86093e-164	-6.50888e-164	-4.39891e-163	-1.89679e-163	1.82756e-163	1.66245e-163	-4.3378e-164	-6.48333e-163	-1.10615e-163	-5.50516e-163	1.00177e-163	4.12732e-163	4.6182e-164	-1.02327e-162	-5.35637e-163	8.51151e-164	-3.18254e-163	-2.62573e-163	-4.8965e-163	-4.38588e-163	-5.82892e-163	1.77765e-163	-7.02048e-163	-5.13821e-163	-5.80565e-163	8.98352e-163	-1.30292e-163	0
-8.06673e-163	-1.25233e-162	5.22065e-164	2.86093e-164	-6.50888e-164	-4.39891e-163	-1.89679e-163	1.82756e-163	1.66245e-163	-4.3378e-164	-6.48333e-163	-1.10615e-163	-5.50516e-163	1.00177e-163	4.12732e-163	4.6182e-164	-1.02327e-162	-5.35637e-163	8.51151e-164	-3.18254e-163	-2.62573e-163	-4.8965e-163	-4.38588e-163	-5.82892e-163	1.77765e-163	-7.02048e-163	-5.13821e-163	-5.80565e-163	8.98352e-163	-1.30292e-163	0
-8.06673e-163	-1.25233e-162	5.22065e-164	2.86093e-164	-6.50888e-164	-4.39891e-163	-1.89679e-163	1.82756e-163	1.66245e-163	-4.3378e-164	-6.48333e-163	-1.10615e-163	-5.50516e-163	1.00177e-163	4.12732e-163	4.6182e-164	-1.02327e-162	-5.35637e-163	8.51151e-164	-3.18254e-163	-2.62573e-163	-4.8965e-163	-4.38588e-163	-5.82892e-163	1.77765e-163	-7.02048e-163	-5.13821e-163	-5.80565e-163	8.98352e-163	-1.30292e-163	0
-8.06673e-163	-1.25233e-162	5.22065e-164	2.86093e-164	-6.50888e-164	-4.39891e-163	-1.89679e-163	1.82756e-163	1.66245e-163	-4.3378e-164	-6.48333e-163	-1.10615e-163	-5.50516e-163	1.00177e-163	4.12732e-163	4.6182e-164	-1.02327e-162	-5.35637e-163	8.51151e-164	-3.18254e-163	-2.62573e-163	-4.8965e-163	-4.38588e-163	-5.82892e-163	1.77765e-163	-7.02048e-163	-5.13821e-163	-5.80565e-163	8.98352e-163	-1.30292e-163	0
-8.06673e-163	-1.25233e-162	5.22065e-164	2.86093e-164	-6.50888e-164	-4.39891e-163	-1.89679e-163	1.82756e-163	1.66245e-163	-4.3378e-164	-6.48333e-163	-1.10615e-163	-5.50516e-163	1.00177e-163	4.12732e-163	4.6182e-164	-1.02327e-162	-5.35637e-163	8.51151e-164	-3.18254e-163	-2.62573e-163	-4.8965e-163	-4.38588e-163	-5.82892e-163	1.77765e-163	-7.02048e-163	-5.13821e-163	-5.80565e-163	8.98352e-163	-1.30292e-163	0
-8.06673e-163	-1.25233e-162	5.22065e-164	2.86093e-164	-6.50888e-164	-4.39891e-163	-1.89679e-163	1.82756e-163	1.66245e-163	-4.3378e-164	-6.48333e-163	-1.10615e-163	-5.50516e-163	1.00177e-163	4.12732e-163	4.6182e-164	-1.02327e-162	-5.35637e-163	8.51151e-164	-3.18254e-163	-2.62573e-163	-4.8965e-163	-4.38588e-163	-5.82892e-163	1.77765e-163	-7.02048e-163	-5.13821e-163	-5.80565e-163	8.98352e-163	-1.30292e-163	0
-8.06673e-163	-1.25233e-162	5.22065e-164	2.86093e-164	-6.50888e-164	-4.39891e-163	-1.89679e-163	1.82756e-163	1.66245e-163	-4.3378e-164	-6.48333e-163	-1.10615e-163	-5.50516e-163	1.00177e-163	4.12732e-163	4.6182e-164	-1.02327e-162	-5.35637e-163	8.51151e-164	-3.18254e-163	-2.62573e-163	-4.8965e-163	-4.38588e-163	-5.82892e-163	1.77765e-163	-7.02048e-163	-5.13821e-163	-5.80565e-163	8.98352e-163	-1.30292e-163	0
-8.06673e-163	-1.25233e-162	5.22065e-164	2.86093e-164	-6.50888e-164	-4.39891e-163	-1.89679e-163	1.82756e-163	1.66245e-163	-4.3378e-164	-6.48333e-163	-1.10615e-163	-5.50516e-163	1.00177e-163	4.12732e-163	4.6182e-164	-1.02327e-162	-5.35637e-163	8.51151e-164	-3.18254e-163	-2.62573e-163	-4.8965e-163	-4.38588e-163	-5.82892e-163	1.77765e-163	-7.02048e-163	-5.13821e-163	-5.80565e-163	8.98352e-163	-1.30292e-163	0
-8.06673e-163	-1.25233e-162	5.22065e-164	2.86093e-164	-6.50888e-164	-4.39891e-163	-1.89679e-163	1.82756e-163	1.66245e-163	-4.3378e-164	-6.48333e-163	-1.10615e-163	-5.50516e-163	1.00177e-163	4.12732e-163	4.6182e-164	-1.02327e-162	-5.35637e-163	8.51151e-164	-3.18254e-163	-2.62573e-163	-4.8965e-163	-4.38588e-163	-5.82892e-163	1.77765e-163	-7.02048e-163	-5.13821e-163	-5.80565e-163	8.98352e-163	-1.30292e-163	0
-8.06673e-163	-1.25233e-162	5.22065e-164	2.86093e-164	-6.50888e-164	-4.39891e-163	-1.89679e-163	1.82756e-163	1.66245e-163	-4.3378e-164	-6.48333e-163	-1.10615e-163	-5.50516e-163	1.00177e-163	4.12732e-163	4.6182e-164	-1.02327e-162	-5.35637e-163	8.51151e-164	-3.18254e-163	-2.62573e-163	-4.8965e-163	-4.38588e-163	-5.82892e-163	1.77765e-163	-7.02048e-163	-5.13821e-163	-5.80565e-163	8.98352e-163	-1.30292e-163	0
-8.06673e-163	-1.25233e-162	5.22065e-164	2.86093e-164	-6.50888e-164	-4.39891e-163	-1.89679e-163	1.82756e-163	1.66245e-163	-4.3378e-164	-6.48333e-163	-1.10615e-163	-5.50516e-163	1.00177e-163	4.12732e-163	4.6182e-164	-1.02327e-162	-5.35637e-163	8.51151e-164	-3.18254e-163	-2.62573e-163	-4.8965e-163	-4.38588e-163	-5.82892e-163	1.77765e-163	-7.02048e-163	-5.13821e-163	-5.80565e-163	8.98352e-163	-1.30292e-163	0
-8.06673e-163	-1.25233e-162	5.22065e-164	2.86093e-164	-6.50888e-164	-4.39891e-163	-1.89679e-163	1.82756e-163	1.66245e-163	-4.3378e-164	-6.48333e-163	-1.10615e-163	-5.50516e-163	1.00177e-163	4.12732e-163	4.6182e-164	-1.02327e-162	-5.35637e-163	8.51151e-164	-3.18254e-163	-2.62573e-163	-4.8965e-163	-4.38588e-163	-5.82892e-163	1.77765e-163	-7.02048e-163	-5.13821e-163	-5.80565e-163	8.98352e-163	-1.30292e-163	0
-8.06673e-163	-1.25233e-162	5.22065e-164	2.86093e-164	-6.50888e-164	-4.39891e-163	-1.89679e-163	1.82756e-163	1.66245e-163	-4.3378e-164	-6.48333e-163	-1.10615e-163	-5.50516e-163	1.00177e-163	4.12732e-163	4.6182e-164	-1.02327e-162	-5.35637e-163	8.51151e-164	-3.18254e-163	-2.62573e-163	-4.8965e-163	-4.38588e-163	-5.82892e-163	1.77765e-163	-7.02048e-163	-5.13821e-163	-5.80565e-163	8.98352e-163	-1.30292e-163	0
-8.06673e-163	-1.25233e-162	5.22065e-164	2.86093e-164	-6.50888e-164	-4.39891e-163	-1.89679e-163	1.82756e-163	1.66245e-163	-4.3378e-164	-6.48333e-163	-1.10615e-163	-5.50516e-163	1.00177e-163	4.12732e-163	4.6182e-164	-1.02327e-162	-5.35637e-163	8.51151e-164	-3.18254e-163	-2.62573e-163	-4.8965e-163	-4.38588e-163	-5.82892e-163	1.77765e-163	-7.02048e-163	-5.13821e-163	-5.80565e-163	8.98352e-163	-1.30292e-163	0
-8.06673e-163	-1.25233e-162	5.22065e-164	2.86093e-164	-6.50888e-164	-4.39891e-163	-1.89679e-163	1.82756e-163	1.66245e-163	-4.3378e-164	-6.48333e-163	-1.10615e-163	-5.50516e-163	1.00177e-163	4.12732e-163	4.6182e-164	-1.02327e-162	-5.35637e-163	8.51151e-164	-3.18254e-163	-2.62573e-163	-4.8965e-163	-4.38588e-163	-5.82892e-163	1.77765e-163	-7.02048e-163	-5.13821e-163	-5.80565e-163	8.98352e-163	-1.30292e-163	0
-8.06673e-163	-1.25233e-162	5.22065e-164	2.86093e-164	-6.50888e-164	-4.39891e-163	-1.89679e-163	1.82756e-163	1.66245e-163	-4.3378e-164	-6.48333e-163	-1.10615e-163	-5.50516e-163	1.00177e-163	4.12732e-163	4.6182e-164	-1.02327e-162	-5.35637e-163	8.51151e-164	-3.18254e-163	-2.62573e-163	-4.8965e-163	-4.38588e-163	-5.82892e-163	1.77765e-163	-7.02048e-163	-5.13821e-163	-5.80565e-163	8.98352e-163	-1.30292e-163	0
-8.06673e-163	-1.25233e-162	5.22065e-164	2.86093e-164	-6.50888e-164	-4.39891e-163	-1.89679e-163	1.82756e-163	1.66245e-163	-4.3378e-164	-6.48333e-163	-1.10615e-163	-5.50516e-163	1.00177e-163	4.12732e-163	4.6182e-164	-1.02327e-162	-5.35637e-163	8.51151e-164	-3.18254e-163	-2.62573e-163	-4.8965e-163	-4.38588e-163	-5.82892e-163	1.77765e-163	-7.02048e-163	-5.13821e-163	-5.80565e-163	8.98352e-163	-1.30292e-163	0
-8.06673e-163	-1.25233e-162	5.22065e-164	2.86093e-164	-6.50888e-164	-4.39891e-163	-1.89679e-163	1.82756e-163	1.66245e-163	-4.3378e-164	-6.48333e-163	-1.10615e-163	-5.50516e-163	1.00177e-163	4.12732e-163	4.6182e-164	-1.02327e-162	-5.35637e-163	8.51151e-164	-3.18254e-163	-2.62573e-163	-4.8965e-163	-4.38588e-163	-5.82892e-163	1.77765e-163	-7.02048e-163	-5.13821e-163	-5.80565e-163	8.98352e-163	-1.30292e-163	0
-8.06673e-163	-1.25233e-162	5.22065e-164	2.86093e-164	-6.50888e-164	-4.39891e-163	-1.89679e-163	1.82756e-163	1.66245e-163	-4.3378e-164	-6.48333e-163	-1.10615e-163	-5.50516e-163	1.00177e-163	4.12732e-163	4.6182e-164	-1.02327e-162	-5.35637e-163	8.51151e-164	-3.18254e-163	-2.62573e-163	-4.8965e-163	-4.38588e-163	-5.82892e-163	1.77765e-163	-7.02048e-163	-5.13821e-163	-5.80565e-163	8.98352e-163	-1.30292e-163	0
-8.06673e-163	-1.25233e-162	5.22065e-164	2.86093e-164	-6.50888e-164	-4.39891e-163	-1.89679e-163	1.82756e-163	1.66245e-163	-4.3378e-164	-6.48333e-163	-1.10615e-163	-5.50516e-163	1.00177e-163	4.12732e-163	4.6182e-164	-1.02327e-162	-5.35637e-163	8.51151e-164	-3.18254e-163	-2.62573e-163	-4.8965e-163	-4.38588e-163	-5.82892e-163	1.77765e-163	-7.02048e-163	-5.13821e-163	-5.80565e-163	8.98352e-163	-1.30292e-163	0
-8.06673e-163	-1.25233e-162	5.22065e-164	2.86093e-164	-6.50888e-164	-4.39891e-163	-1.89679e-163	1.82756e-163	1.66245e-163	-4.3378e-164	-6.48333e-163	-1.10615e-163	-5.50516e-163	1.00177e-163	4.12732e-163	4.6182e-164	-1.02327e-162	-5.35637e-163	8.51151e-164	-3.18254e-163	-2.62573e-163	-4.8965e-163	-4.38588e-163	-5.82892e-163	1.77765e-163	-7.02048e-163	-5.13821e-163	-5.80565e-163	8.98352e-163	-1.30292e-163	0
-8.06673e-163	-1.25233e-162	5.22065e-164	2.86093e-164	-6.50888e-164	-4.39891e-163	-1.89679e-163	1.82756e-163	1.66245e-163	-4.3378e-164	-6.48333e-163	-1.10615e-163	-5.50516e-163	1.00177e-163	4.12732e-163	4.6182e-164	-1.02327e-162	-5.35637e-163	8.51151e-164	-3.18254e-163	-2.62573e-163	-4.8965e-163	-4.38588e-163	-5.82892e-163	1.77765e-163	-7.02048e-163	-5.13821e-163	-5.80565e-163	8.98352e-163	-1.30292e-163	0
-8.06673e-163	-1.25233e-162	5.22065e-164	2.86093e-164	-6.50888e-164	-4.39891e-163	-1.89679e-163	1.82756e-163	1.66245e-163	-4.3378e-164	-6.48333e-163	-1.10615e-163	-5.50516e-163	1.00177e-163	4.12732e-163	4.6182e-164	-1.02327e-162	-5.35637e-163	8.51151e-164	-3.18254e-163	-2.62573e-163	-4.8965e-163	-4.38588e-163	-5.82892e-163	1.77765e-163	-7.02048e-163	-5.13821e-163	-5.80565e-163	8.98352e-163	-1.30292e-163	0
-8.06673e-163	-1.25233e-162	5.22065e-164	2.86093e-164	-6.50888e-164	-4.39891e-163	-1.89679e-163	1.82756e-163	1.66245e-163	-4.3378e-164	-6.48333e-163	-1.10615e-163	-5.50516e-163	1.00177e-163	4.12732e-163	4.6182e-164	-1.02327e-162	-5.35637e-163	8.51151e-164	-3.18254e-163	-2.62573e-163	-4.8965e-163	-4.38588e-163	-5.82892e-163	1.77765e-163	-7.02048e-163	-5.13821e-163	-5.80565e-163	8.98352e-163	-1.30292e-163	0
-8.06673e-163	-1.25233e-162	5.22065e-164	2.86093e-164	-6.50888e-164	-4.39891e-163	-1.89679e-163	1.82756e-163	1.66245e-163	-4.3378e-164	-6.48333e-163	-1.10615e-163	-5.50516e-163	1.00177e-163	4.12732e-163	4.6182e-164	-1.02327e-162	-5.35637e-163	8.51151e-164	-3.18254e-163	-2.62573e-163	-4.8965e-163	-4.38588e-163	-5.82892e-163	1.77765e-163	-7.02048e-163	-5.13821e-163	-5.80565e-163	8.98352e-163	-1.30292e-163	0
-8.06673e-163	-1.25233e-162	5.22065e-164	2.86093e-164	-6.50888e-164	-4.39891e-163	-1.89679e-163	1.82756e-163	1.66245e-163	-4.3378e-164	-6.48333e-163	-1.10615e-163	-5.50516e-163	1.00177e-163	4.12732e-163	4.6182e-164	-1.02327e-162	-5.35637e-163	8.51151e-164	-3.18254e-163	-2.62573e-163	-4.8965e-163	-4.38588e-163	-5.82892e-163	1.77765e-163	-7.02048e-163	-5.13821e-163	-5.80565e-163	8.98352e-163	-1.30292e-163	0
-8.06673e-163	-1.25233e-162	5.22065e-164	2.86093e-164	-6.50888e-164	-4.39891e-163	-1.89679e-163	1.82756e-163	1.66245e-163	-4.3378e-164	-6.48333e-163	-1.10615e-163	-5.50516e-163	1.00177e-163	4.12732e-163	4.6182e-164	-1.02327e-162	-5.35637e-163	8.51151e-164	-3.18254e-163	-2.62573e-163	-4.8965e-163	-4.38588e-163	-5.82892e-163	1.77765e-163	-7.02048e-163	-5.13821e-163	-5.80565e-163	8.98352e-163	-1.30292e-163	0
-8.06673e-163	-1.25233e-162	5.22065e-164	2.86093e-164	-6.50888e-164	-4.39891e-163	-1.89679e-163	1.82756e-163	1.66245e-163	-4.3378e-164	-6.48333e-163	-1.10615e-163	-5.50516e-163	1.00177e-163	4.12732e-163	4.6182e-164	-1.02327e-162	-5.35637e-163	8.51151e-164	-3.18254e-163	-2.62573e-163	-4.8965e-163	-4.38588e-163	-5.82892e-163	1.77765e-163	-7.02048e-163	-5.13821e-163	-5.80565e-163	8.98352e-163	-1.30292e-163	0
-8.06673e-163	-1.25233e-162	5.22065e-164	2.86093e-164	-6.50888e-164	-4.39891e-163	-1.89679e-163	1.82756e-163	1.66245e-163	-4.3378e-164	-6.48333e-163	-1.10615e-163	-5.50516e-163	1.00177e-163	4.12732e-163	4.6182e-164	-1.02327e-162	-5.35637e-163	8.51151e-164	-3.18254e-163	-2.62573e-163	-4.8965e-163	-4.38588e-163	-5.82892e-163	1.77765e-163	-7.02048e-163	-5.13821e-163	-5.80565e-163	8.98352e-163	-1.30292e-163	0
-8.06673e-163	-1.25233e-162	5.22065e-164	2.86093e-164	-6.50888e-164	-4.39891e-163	-1.89679e-163	1.82756e-163	1.66245e-163	-4.3378e-164	-6.48333e-163	-1.10615e-163	-5.50516e-163	1.00177e-163	4.12732e-163	4.6182e-164	-1.02327e-162	-5.35637e-163	8.51151e-164	-3.18254e-163	-2.62573e-163	-4.8965e-163	-4.38588e-163	-5.82892e-163	1.77765e-163	-7.02048e-163	-5.13821e-163	-5.80565e-163	8.98352e-163	-1.30292e-163	0
-8.06673e-163	-1.25233e-162	5.22065e-164	2.86093e-164	-6.50888e-164	-4.39891e-163	-1.89679e-163	1.82756e-163	1.66245e-163	-4.3378e-164	-6.48333e-163	-1.10615e-163	-5.50516e-163	1.00177e-163	4.12732e-163	4.6182e-164	-1.02327e-162	-5.35637e-163	8.51151e-164	-3.18254e-163	-2.62573e-163	-4.8965e-163	-4.38588e-163	-5.82892e-163	1.77765e-163	-7.02048e-163	-5.13821e-163	-5.80565e-163	8.98352e-163	-1.30292e-163	0
-8.06673e-163	-1.25233e-162	5.22065e-164	2.86093e-164	-6.50888e-164	-4.39891e-163	-1.89679e-163	1.82756e-163	1.66245e-163	-4.3378e-164	-6.48333e-163	-1.10615e-163	-5.50516e-163	1.00177e-163	4.12732e-163	4.6182e-164	-1.02327e-162	-5.35637e-163	8.51151e-164	-3.18254e-163	-2.62573e-163	-4.8965e-163	-4.38588e-163	-5.82892e-163	1.77765e-163	-7.02048e-163	-5.13821e-163	-5.80565e-163	8.98352e-163	-1.30292e-163	0
-8.06673e-163	-1.25233e-162	5.22065e-164	2.86093e-164	-6.50888e-164	-4.39891e-163	-1.89679e-163	1.82756e-163	1.66245e-163	-4.3378e-164	-6.48333e-163	-1.10615e-163	-5.50516e-163	1.00177e-163	4.12732e-163	4.6182e-164	-1.02327e-162	-5.35637e-163	8.51151e-164	-3.18254e-163	-2.62573e-163	-4.8965e-163	-4.38588e-163	-5.82892e-163	1.77765e-163	-7.02048e-163	-5.13821e-163	-5.80565e-163	8.98352e-163	-1.30292e-163	0
-8.06673e-163	-1.25233e-162	5.22065e-164	2.86093e-164	-6.50888e-164	-4.39891e-163	-1.89679e-163	1.82756e-163	1.66245e-163	-4.3378e-164	-6.48333e-163	-1.10615e-163	-5.50516e-163	1.00177e-163	4.12732e-163	4.6182e-164	-1.02327e-162	-5.35637e-163	8.51151e-164	-3.18254e-163	-2.62573e-163	-4.8965e-163	-4.38588e-163	-5.82892e-163	1.77765e-163	-7.02048e-163	-5.13821e-163	-5.80565e-163	8.98352e-163	-1.30292e-163	0
-8.06673e-163	-1.25233e-162	5.22065e-164	2.86093e-164	-6.50888e-164	-4.39891e-163	-1.89679e-163	1.82756e-163	1.66245e-163	-4.3378e-164	-6.48333e-163	-1.10615e-163	-5.50516e-163	1.00177e-163	4.12732e-163	4.6182e-164	-1.02327e-162	-5.35637e-163	8.51151e-164	-3.18254e-163	-2.62573e-163	-4.8965e-163	-4.38588e-163	-5.82892e-163	1.77765e-163	-7.02048e-163	-5.13821e-163	-5.80565e-163	8.98352e-163	-1.30292e-163	0
-8.06673e-163	-1.25233e-162	5.22065e-164	2.86093e-164	-6.50888e-164	-4.39891e-163	-1.89679e-163	1.82756e-163	1.66245e-163	-4.3378e-164	-6.48333e-163	-1.10615e-163	-5.50516e-163	1.00177e-163	4.12732e-163	4.6182e-164	-1.02327e-162	-5.35637e-163	8.51151e-164	-3.18254e-163	-2.62573e-163	-4.8965e-163	-4.38588e-163	-5.82892e-163	1.77765e-163	-7.02048e-163	-5.13821e-163	-5.80565e-163	8.98352e-163	-1.30292e-163	0
-8.06673e-163	-1.25233e-162	5.22065e-164	2.86093e-164	-6.50888e-164	-4.39891e-163	-1.89679e-163	1.82756e-163	1.66245e-163	-4.3378e-164	-6.48333e-163	-1.10615e-163	-5.50516e-163	1.00177e-163	4.12732e-163	4.6182e-164	-1.02327e-162	-5.35637e-163	8.51151e-164	-3.18254e-163	-2.62573e-163	-4.8965e-163	-4.38588e-163	-5.82892e-163	1.77765e-163	-7.02048e-163	-5.13821e-163	-5.80565e-163	8.98352e-163	-1.30292e-163	0
-8.06673e-163	-1.25233e-162	5.22065e-164	2.86093e-164	-6.50888e-164	-4.39891e-163	-1.89679e-163	1.82756e-163	1.66245e-163	-4.3378e-164	-6.48333e-163	-1.10615e-163	-5.50516e-163	1.00177e-163	4.12732e-163	4.6182e-164	-1.02327e-162	-5.35637e-163	8.51151e-164	-3.18254e-163	-2.62573e-163	-4.8965e-163	-4.38588e-163	-5.82892e-163	1.77765e-163	-7.02048e-163	-5.13821e-163	-5.80565e-163	8.98352e-163	-1.30292e-163	0
[truncated: 2,027 more rows]
