# Supplementary material for: A modified shuffled frog leaping algorithm with inertia weight
Source: Sci Rep. 2024 Feb 20;14:4146. doi: 10.1038/s41598-024-51306-1 (PMC11224354; doi:10.1038/s41598-024-51306-1)
Supplement: Supplementary file 1 — Supplementary Information. [file 41598_2024_51306_MOESM1_ESM.zip › data/F1/MSFLA_Q_4.xls]

## Sheet: Sheet1
-3.82591	1.14016	1.00751	-2.56597	-2.14564	7.37813	-4.71489	1.12419	-0.221259	1.07327	-0.144055	-2.63141	-12.6799	-0.978555	0.0518145	1.0165	0.141596	0.013949	-0.131652	2.97594	-2.92818	-1.45359	1.87806	2.45803	0.043732	-5.05794	-0.185249	-0.0100882	4.62241	-0.00861351	353.126
0.107219	0.0418961	0.144341	0.0888451	0.143488	-0.0799757	0.0382923	-0.0293466	0.0609991	0.150655	-0.012451	0.172619	-0.0666654	0.0981697	-0.379092	0.243052	-0.0263729	0.0138697	0.156998	-0.112482	0.165849	0.0648454	-0.305473	0.03305	-0.00328706	0.0103132	0.511036	0.0301078	0.102491	-0.034333	0.782698
0.0547571	0.000483228	0.0216898	-0.00235888	-0.00182602	0.00132093	-0.000817278	-0.00983143	-0.0570314	-0.00186034	-0.00349439	-0.00966332	0.00207434	-0.0066552	0.0437397	-0.00156185	0.0412196	0.0215273	0.0079289	0.0246453	-0.00388182	0.00143152	0.00171046	0.011496	-0.0086917	0.00485491	-0.0117503	-0.000210935	-0.0245745	0.00623741	0.0127678
-5.26622e-05	5.29763e-05	0.00227455	-0.000456335	-0.00173831	6.79761e-05	0.000439799	8.3512e-05	0.000116474	0.000411808	-9.3754e-05	0.000693678	-0.00273125	0.000152758	0.000345977	0.00379928	-0.00157829	0.00527765	-0.000418667	-0.00584139	0.00241746	-0.00742814	-0.000194027	-4.22829e-05	-0.00103375	0.00227112	-0.00149658	6.03725e-05	-0.000717644	-0.00334877	0.000177226
0.000312291	-1.2713e-06	7.54927e-05	-0.000293234	-1.97853e-05	5.48128e-05	-3.25985e-05	2.83724e-05	-3.62808e-05	4.48766e-05	7.05464e-05	-4.22094e-05	-1.35382e-05	-0.0001218	-3.21395e-06	0.000166456	-5.55561e-05	-3.4746e-05	-0.000115343	3.80966e-05	5.43485e-05	-6.58349e-05	-2.62169e-05	7.88233e-05	-0.000285362	1.8086e-05	-9.83514e-07	0.000131938	0.000282765	-1.13497e-05	4.59791e-07
-8.38569e-06	2.58226e-05	-4.74821e-06	4.74469e-06	2.02805e-05	5.4348e-07	-1.83964e-06	2.7917e-06	-8.19481e-06	1.93536e-06	8.20339e-06	6.27201e-06	1.34307e-07	-5.12409e-06	-1.98404e-06	-1.90191e-05	3.01002e-07	4.10035e-06	-4.72459e-06	-2.17083e-05	-2.80573e-08	3.72715e-07	-2.76641e-06	-3.79789e-06	-5.47943e-06	5.92314e-05	1.35338e-05	-4.70592e-06	4.17257e-06	4.24144e-06	6.08621e-09
2.83598e-06	5.41257e-07	1.17601e-07	-1.89879e-07	5.09362e-08	-5.87777e-07	-2.16962e-07	5.60095e-07	-5.39691e-07	2.93156e-07	-4.46103e-07	-3.20962e-07	-4.81809e-07	-2.33193e-06	-6.22419e-07	1.09627e-06	9.09919e-07	-1.31983e-07	2.44234e-06	-5.82526e-07	1.86101e-06	-1.94137e-07	7.90078e-07	1.07287e-07	-4.52182e-07	8.1519e-07	6.14718e-07	1.43846e-06	1.48502e-07	3.31655e-07	3.17676e-11
-7.32538e-09	9.29427e-08	9.72731e-08	2.69614e-08	-1.42563e-07	-1.26617e-07	-1.65084e-07	-2.70229e-09	2.00774e-07	-1.27588e-07	1.91604e-08	-6.83042e-10	1.24801e-08	-2.09887e-08	1.74761e-08	2.59674e-07	-1.5359e-07	1.76053e-08	-5.79799e-08	7.0924e-10	1.58202e-08	2.62466e-08	1.48288e-07	-2.84431e-08	-1.4564e-08	1.71479e-09	-1.60764e-08	4.76728e-08	4.0382e-08	6.14611e-08	2.66939e-13
-2.29852e-08	7.36447e-11	4.6694e-09	4.03194e-09	2.59774e-09	-2.82524e-10	3.6038e-08	5.61262e-09	1.35451e-10	7.73252e-09	3.67302e-09	-1.23339e-08	-9.4266e-10	-9.41429e-09	-8.38197e-09	-2.53592e-09	-6.02492e-10	1.55217e-09	-1.12439e-08	-9.95544e-10	-2.26145e-09	-1.70353e-09	8.27045e-11	1.18155e-10	-2.68596e-09	6.76226e-10	1.51544e-08	1.56439e-09	-3.07344e-09	6.12247e-09	2.72002e-15
-3.60623e-10	-2.03384e-09	2.06073e-09	-1.94026e-10	4.43898e-10	-1.89283e-10	-3.53262e-10	8.98389e-11	2.67577e-11	-3.88781e-11	-1.81809e-09	3.07903e-10	3.10233e-11	1.28972e-11	-9.18447e-11	6.69979e-10	1.36128e-10	-4.01537e-11	-2.693e-10	1.16355e-09	-3.28791e-10	3.55668e-11	1.17391e-11	-2.24891e-10	1.11299e-09	2.52937e-10	-1.71978e-10	-1.24297e-10	-2.96132e-10	1.17382e-09	1.71974e-17
-1.39672e-12	-6.32042e-12	3.8748e-11	1.85618e-11	8.54715e-11	6.75472e-11	4.31494e-12	8.80229e-12	-1.09855e-11	1.97606e-12	-8.93103e-12	1.47308e-13	7.45656e-11	5.97132e-11	-5.02293e-11	-4.94621e-12	-8.69258e-12	-2.04561e-11	6.69372e-12	-1.64919e-12	-1.47748e-11	-1.92654e-12	-5.25994e-13	6.94014e-12	-2.82893e-12	5.74409e-11	3.94668e-12	-1.62676e-10	-1.62704e-11	1.17462e-11	5.67306e-20
-4.47338e-13	-3.16866e-12	3.14159e-12	-1.60084e-13	8.02763e-12	-1.51408e-11	2.11579e-12	-3.39003e-11	-4.8317e-14	4.93307e-13	-1.56543e-12	1.0719e-12	-5.09796e-12	1.19216e-12	1.11679e-11	1.62946e-11	-6.69858e-15	1.59773e-13	-3.99681e-13	-8.94417e-13	-6.66001e-13	-3.50794e-14	-1.14612e-11	4.42663e-13	8.07104e-13	-2.43249e-12	1.7616e-13	2.13792e-12	3.19555e-12	1.03941e-11	2.15142e-21
-6.46374e-13	9.81018e-14	6.57198e-13	-5.76594e-13	1.02797e-12	1.73075e-13	-1.89133e-13	-5.32537e-14	5.24968e-13	1.52445e-13	-4.44539e-14	-2.99293e-13	1.58126e-13	-1.01984e-12	-6.84909e-13	2.72951e-13	3.92648e-14	-2.44489e-13	1.10113e-12	2.96317e-13	3.51834e-14	1.07233e-12	3.88926e-14	1.09535e-12	7.10198e-14	4.15707e-13	-2.63067e-13	2.79134e-13	-6.00744e-13	7.48621e-13	9.27647e-24
4.1795e-14	7.67365e-15	-1.06334e-13	2.04752e-14	5.05066e-14	-1.17483e-14	-9.38341e-15	-2.57085e-14	1.12529e-14	-2.32608e-14	-1.06255e-13	1.1399e-15	2.93824e-14	-4.43329e-15	4.41562e-15	-1.5196e-15	7.72269e-14	-6.04514e-14	-1.59836e-14	-2.86983e-15	-1.44641e-13	9.28627e-14	-1.68949e-14	-3.89266e-15	-5.23445e-14	-1.63486e-15	-1.0045e-14	8.91778e-15	9.5252e-14	7.00856e-16	8.15573e-26
1.05993e-16	4.31248e-15	-1.35113e-14	-4.9552e-16	4.03895e-15	1.8307e-15	1.12004e-15	1.37606e-15	-1.36127e-14	-6.22341e-17	6.29744e-16	4.00023e-16	2.62038e-15	1.28571e-15	-9.60641e-15	6.55339e-15	-4.51043e-16	-3.30927e-15	3.46139e-16	3.39783e-15	4.19977e-15	3.15559e-15	1.43554e-15	3.26967e-16	-5.75395e-15	-1.61431e-15	-5.16568e-15	-1.38033e-15	1.44233e-14	9.00786e-15	9.59897e-28
3.11782e-17	-4.44665e-18	7.63835e-16	-5.35899e-16	-3.9116e-16	9.91466e-18	-1.40093e-16	2.58658e-17	1.99208e-17	-8.25096e-18	1.08094e-16	-1.87225e-17	2.58131e-17	-4.41682e-16	-3.18722e-16	-1.95983e-16	-9.55768e-17	1.00536e-16	-8.33378e-16	2.7799e-16	-2.9139e-16	-6.24249e-16	7.15104e-17	-8.03127e-19	-5.12623e-17	-8.93905e-17	4.03962e-16	-4.75692e-17	-6.86819e-16	5.97626e-16	3.66896e-30
7.24056e-18	-2.09515e-17	-1.02188e-16	9.85896e-18	-1.58404e-17	-2.1708e-17	-3.55276e-17	-2.04695e-17	-2.49863e-17	-3.28622e-17	-3.59659e-17	-3.53659e-17	2.95508e-17	-1.33033e-16	1.55861e-17	-1.04897e-16	-3.53624e-17	4.0181e-17	4.91697e-17	5.71596e-17	-1.96726e-17	-7.49514e-18	2.69992e-19	2.57289e-17	1.15175e-18	-1.97667e-17	-2.44453e-17	1.43416e-16	-5.02105e-17	-1.417e-17	8.1435e-32
-1.40238e-18	7.12952e-19	3.64097e-18	1.70633e-18	1.20994e-18	1.81611e-18	1.69693e-18	1.75191e-19	4.02068e-19	-1.32616e-19	1.32661e-18	-1.47999e-19	7.96354e-18	-6.41032e-19	-7.69863e-19	-4.74838e-18	3.63163e-19	-1.37472e-18	-7.6614e-19	-8.74318e-19	3.92657e-19	1.67981e-18	3.0388e-19	-1.21486e-19	-1.88947e-18	-8.29886e-19	-3.09734e-19	9.36575e-18	-1.72213e-19	-1.48148e-18	2.15998e-34
-1.76208e-19	2.56258e-19	8.06388e-19	1.11574e-19	3.28353e-20	4.36655e-19	9.44555e-20	-7.83612e-20	1.80623e-21	3.34286e-20	2.49537e-19	-6.17823e-20	4.79683e-19	-3.41019e-19	-3.43255e-20	-9.84843e-21	5.77469e-19	3.53351e-19	4.43976e-19	-1.8065e-19	1.74403e-19	-2.20956e-19	-4.57627e-19	-4.40619e-20	4.72758e-19	9.58718e-21	8.31291e-20	-1.02316e-19	5.52348e-20	9.02069e-19	3.41754e-36
-1.30712e-20	-1.22541e-19	-1.39072e-20	-8.16108e-21	-1.09737e-20	-7.63625e-20	7.43961e-22	1.55529e-21	8.25558e-20	5.74099e-21	2.71833e-20	1.08679e-20	-3.57082e-22	-2.56487e-21	-4.41239e-20	-2.03498e-20	7.37438e-21	1.9264e-21	2.37244e-21	1.00706e-20	-6.39149e-20	9.8671e-21	-1.062e-20	9.4238e-22	6.64367e-21	1.47281e-20	-3.98743e-22	-1.29981e-20	3.64589e-21	1.45568e-20	3.65916e-38
1.35614e-21	-9.19589e-22	-1.79428e-22	5.29098e-22	5.09176e-21	-2.99175e-21	-2.02309e-22	-6.08988e-21	-2.13928e-21	4.15561e-23	-2.15128e-21	-8.95984e-23	9.33157e-22	5.88319e-22	-7.38282e-22	3.00732e-21	-8.50569e-22	-2.78638e-21	-4.02852e-21	1.81199e-21	1.0713e-20	-4.34632e-21	5.1834e-22	-4.14969e-21	-7.94513e-21	4.54214e-23	1.93559e-21	9.75161e-22	-9.40273e-22	1.59663e-21	3.45426e-40
1.61728e-22	-2.48436e-22	-5.40461e-22	3.85028e-22	-7.47425e-24	2.69818e-23	1.58078e-22	-8.57943e-23	2.95225e-22	-5.07359e-22	1.13863e-22	6.13212e-22	1.36704e-22	4.25191e-22	1.83283e-22	-7.10012e-23	-1.41574e-22	7.16038e-22	-2.10615e-22	2.85459e-22	1.12532e-22	1.39815e-22	2.8618e-23	2.62108e-22	-5.80198e-23	-8.59533e-23	6.21874e-23	3.77895e-22	3.56216e-22	1.94321e-22	2.61543e-42
5.87932e-24	-5.85231e-24	2.191e-23	4.05885e-23	-1.91257e-24	2.8912e-23	7.52788e-24	5.05995e-23	-1.4274e-23	4.58436e-24	-1.66641e-23	1.35824e-23	1.66928e-23	-4.85395e-24	-1.55555e-25	-1.21396e-24	-5.31377e-24	-1.9907e-23	1.18745e-25	8.80387e-24	-2.43852e-23	1.75285e-23	4.09722e-23	-9.45548e-24	-5.58926e-23	-3.93965e-24	1.37373e-24	4.79265e-23	7.33745e-24	1.45238e-24	1.53098e-44
-8.9658e-26	2.01785e-24	5.88584e-24	-5.54156e-26	-1.55159e-24	-1.89056e-24	1.93437e-25	-4.46118e-25	-5.41414e-24	-1.47313e-25	-1.40827e-24	7.32763e-25	3.19721e-25	3.82549e-25	8.05625e-26	-7.52209e-25	8.56966e-26	7.92663e-25	-2.11071e-25	-5.21444e-25	-4.99639e-25	2.5587e-25	-7.26018e-26	1.84704e-25	-3.5353e-25	1.6586e-24	-1.4544e-24	-2.18142e-26	1.09868e-25	4.61351e-25	8.41429e-47
8.19039e-26	-7.43416e-26	5.09692e-26	-1.48297e-25	7.4237e-26	-1.87276e-26	-1.00383e-25	2.0471e-25	7.36331e-26	1.56234e-25	2.63855e-25	4.76787e-25	-2.19477e-27	8.61419e-27	-3.08072e-25	-6.59879e-26	-4.71619e-26	-5.86356e-26	2.56267e-25	5.69526e-26	6.49629e-27	1.52166e-26	-2.75608e-25	1.5668e-25	-4.72874e-25	-2.50254e-26	-9.02578e-25	-8.91328e-26	1.13152e-26	1.53215e-25	1.76658e-48
-5.44173e-27	1.81216e-27	4.54799e-27	1.28641e-27	-1.84981e-27	4.89308e-27	2.82268e-27	1.26005e-27	3.49347e-27	7.45005e-29	1.7072e-27	-6.49446e-28	6.5006e-27	-2.0499e-27	-1.20697e-27	-3.97635e-27	-1.4062e-27	3.39534e-26	3.37619e-26	-1.49138e-26	-1.75725e-28	-5.69014e-26	2.34051e-26	-2.38317e-26	-5.4087e-27	1.13331e-27	7.5016e-29	1.20087e-26	1.69505e-26	2.98208e-26	8.39342e-51
-1.05899e-29	-3.68678e-28	6.68417e-28	-2.06139e-29	9.1739e-29	3.67236e-28	-1.25006e-28	1.25604e-27	-1.18993e-27	1.74181e-27	-2.06635e-27	7.72991e-30	4.35228e-27	1.4142e-27	8.28984e-28	-4.6848e-28	3.45991e-27	1.71559e-27	1.83292e-27	-5.44776e-28	-7.92471e-29	1.87341e-27	-2.5666e-28	-2.25336e-27	1.39644e-28	7.01974e-29	4.84333e-29	8.50535e-30	1.83464e-27	1.17522e-27	6.48924e-53
8.3901e-30	3.1043e-29	3.96022e-29	-3.37657e-30	3.17682e-29	-4.24762e-29	1.1341e-29	1.68245e-28	3.34164e-29	1.4413e-28	1.61743e-29	2.19697e-29	-9.76418e-29	6.67246e-30	-4.90579e-30	1.25259e-29	-1.38731e-30	1.52409e-29	-3.98262e-28	1.22027e-29	7.13481e-29	-6.11419e-29	5.37788e-29	2.34399e-29	-1.27126e-30	-2.79433e-29	7.55362e-29	1.73167e-28	1.12188e-29	-1.76792e-28	3.05379e-55
1.3364e-29	-3.22603e-32	1.50859e-30	-6.34825e-30	-8.92456e-31	-1.04287e-29	9.70186e-30	-1.98249e-29	-2.50569e-31	-1.24025e-29	-5.85623e-31	-7.81672e-30	8.2387e-30	5.37548e-30	1.38775e-30	3.93542e-29	9.69443e-31	3.70075e-30	4.80963e-30	2.35291e-30	-1.11356e-29	-3.01606e-31	6.53861e-30	-1.26951e-30	-1.34918e-30	4.37238e-30	3.89241e-30	2.626e-30	-4.11577e-32	-2.63348e-30	2.94234e-57
1.56217e-30	6.01897e-32	-9.55369e-32	-1.09214e-31	1.32994e-31	4.65833e-30	-3.3528e-30	-4.33056e-31	-1.46828e-31	-1.38055e-30	5.51768e-31	4.10593e-31	-1.66226e-30	-1.12907e-31	-9.38114e-33	3.94869e-30	4.02626e-31	6.56611e-30	2.80923e-30	2.92974e-31	1.82929e-30	2.09163e-31	4.22492e-31	5.76394e-31	4.48281e-33	2.80153e-31	-8.57052e-33	-6.62886e-32	-1.81111e-31	2.32403e-32	1.11651e-58
-2.66479e-33	-8.47101e-32	1.76302e-32	-8.95526e-32	2.33734e-31	7.46477e-34	-1.15431e-31	-1.3879e-33	9.02302e-32	-7.23051e-32	2.33251e-32	5.2777e-32	1.45173e-31	2.97861e-33	5.59289e-32	1.79457e-33	3.52634e-33	-1.38899e-32	3.26588e-32	-2.04318e-31	-6.07167e-33	5.51532e-32	-2.38407e-31	-8.56546e-33	5.46479e-32	3.68989e-32	3.91196e-32	1.20672e-31	3.08546e-32	-1.44303e-31	2.69609e-61
-2.6719e-32	1.08426e-33	-7.68662e-33	-1.25985e-32	1.03034e-33	-3.8802e-33	-2.6783e-33	1.57671e-33	-5.21896e-34	-1.04683e-32	-4.37246e-33	-8.36961e-33	-5.94376e-33	1.06139e-33	-1.26857e-32	3.99095e-34	1.88936e-33	-3.34557e-33	2.42776e-34	-3.19842e-33	2.93187e-33	2.43112e-32	-5.47716e-33	-3.07022e-33	-1.12712e-33	2.50226e-32	7.3374e-34	2.07835e-33	2.69479e-33	-9.51648e-34	2.65977e-63
1.07118e-33	-1.83744e-34	1.80456e-34	2.06904e-34	-2.76631e-35	2.93024e-34	-1.0189e-33	-6.42973e-34	2.29921e-35	2.23733e-35	3.30653e-34	3.95473e-34	-8.50546e-35	1.30125e-33	-6.5958e-34	5.61385e-35	-5.8631e-34	5.41478e-34	-2.99769e-36	4.88619e-34	-3.25186e-34	6.99198e-34	-1.46195e-34	-1.46574e-33	4.2995e-34	9.00937e-35	-9.62276e-34	1.37424e-34	-9.7733e-34	-2.79433e-34	1.10114e-65
-8.49219e-36	-2.6177e-35	-9.96511e-37	2.24108e-35	-5.49433e-36	-7.67625e-35	-1.30095e-36	-1.26986e-35	3.89291e-35	-4.06777e-35	-1.09375e-34	-9.15335e-35	2.20797e-35	-8.74055e-36	-2.50627e-36	-1.60982e-34	-1.36051e-34	1.23428e-35	2.93281e-35	1.77868e-35	-4.23358e-38	-6.97922e-35	4.67628e-36	2.5922e-35	-5.32154e-35	6.00943e-35	-4.38771e-35	-5.11548e-35	-8.16789e-36	-3.7358e-35	9.51939e-68
1.5947e-36	9.11818e-36	-1.73133e-37	3.05199e-37	9.14933e-36	-4.87138e-37	-2.01948e-36	1.16823e-36	3.6162e-36	2.995e-36	-7.334e-37	1.8388e-36	2.45137e-36	6.80234e-36	-3.75354e-36	-2.49151e-35	-5.52483e-37	-8.8212e-38	-6.52794e-36	-2.23593e-36	1.22324e-36	-7.13847e-37	2.68972e-35	-6.6899e-38	3.71567e-36	-3.40744e-36	-2.59145e-37	1.26956e-35	-2.77138e-37	1.89119e-36	1.852e-69
1.28236e-37	-6.12081e-38	-5.41616e-38	-3.15985e-38	1.44018e-37	-9.10583e-37	-1.09569e-37	4.04078e-38	3.16549e-37	1.19072e-38	-8.34808e-37	-2.19769e-37	8.60692e-38	1.51939e-37	-1.33427e-36	1.53653e-37	-9.09544e-37	8.41299e-37	-5.32288e-38	-2.1475e-36	1.61713e-38	-2.8445e-37	-1.06805e-37	5.06e-37	8.24515e-38	-3.38314e-38	6.4173e-37	-6.78353e-38	7.39449e-37	2.07976e-37	1.10803e-71
2.05608e-39	4.4171e-39	4.31975e-40	-9.11709e-39	9.36418e-40	3.43863e-39	9.66553e-39	-5.17674e-38	-6.90423e-38	-1.92351e-39	-4.0262e-39	-5.59407e-40	2.43236e-38	-7.37936e-39	-2.95568e-38	3.29065e-38	-7.9503e-39	-6.80785e-38	7.71321e-38	1.69944e-38	-3.88015e-38	4.14509e-38	-1.25221e-37	-2.00612e-38	1.10418e-38	2.8749e-38	-1.1791e-38	2.43808e-38	3.57478e-39	-9.70205e-39	4.2314e-74
-2.07426e-40	-3.80779e-39	-7.33664e-40	-3.32496e-39	1.14719e-38	1.78997e-40	-6.51305e-41	-2.48265e-40	-6.46725e-40	-7.02158e-40	5.40172e-39	-6.11919e-40	4.50114e-39	-1.60956e-40	2.30821e-40	-9.32682e-40	4.87656e-39	-3.97718e-39	-4.50077e-39	4.7265e-39	-2.1188e-40	-5.74069e-41	8.90507e-39	4.43766e-39	2.9109e-39	1.71689e-39	-4.27163e-39	-7.2083e-39	4.88095e-39	3.47959e-40	4.96322e-76
3.18474e-40	5.18513e-40	1.13647e-40	1.14511e-40	-1.31059e-40	-3.71125e-40	-3.4828e-40	-9.23592e-40	1.31962e-40	-1.06989e-40	-1.38845e-40	1.36506e-40	-3.52499e-41	1.46988e-41	-7.94663e-41	-8.44786e-42	-3.88438e-40	-6.16648e-40	-7.10096e-41	1.21046e-40	-1.70242e-40	-1.69287e-40	2.02595e-40	1.60678e-39	8.42596e-41	-9.53922e-41	-8.98889e-41	2.42708e-40	-2.26385e-41	4.83473e-40	5.14887e-78
-7.16483e-42	6.98792e-41	-3.57018e-42	-1.26967e-42	3.47107e-42	-3.77855e-42	2.63575e-41	-1.41473e-41	-6.67924e-42	1.80497e-41	-1.53502e-41	-3.36425e-42	-3.57969e-44	1.03266e-42	-1.15349e-41	-1.36452e-41	2.37891e-41	5.20217e-42	-2.54351e-41	-1.97841e-41	3.03045e-43	-1.69944e-41	-1.54182e-41	-3.00875e-42	2.13522e-41	5.47503e-41	-6.79127e-41	5.04415e-41	2.48785e-41	3.28772e-41	2.12845e-80
3.4685e-42	2.41226e-43	-5.55603e-43	5.59643e-43	-3.05234e-43	2.36181e-42	8.72778e-43	-4.51595e-43	1.55737e-41	-8.74657e-43	4.51969e-42	-3.31003e-43	-6.88283e-43	-2.61069e-43	8.05343e-43	2.93922e-42	1.25003e-43	1.10642e-42	-3.5939e-42	-6.26204e-42	6.7498e-43	-7.30683e-43	7.02601e-43	-1.33525e-42	-5.54153e-42	-2.6515e-43	2.97729e-43	-9.22976e-43	-4.6873e-42	-3.33567e-42	4.14471e-82
3.2199e-44	1.25662e-43	3.71318e-45	6.05874e-43	1.95848e-43	2.03119e-43	1.92387e-44	2.43134e-43	3.557e-44	-1.27933e-43	-7.12772e-45	-9.35032e-43	3.99822e-43	-1.48936e-43	-9.584e-43	-9.77032e-44	-3.23322e-44	-3.75577e-43	-1.52449e-44	1.68618e-44	-2.9814e-43	9.71425e-44	9.45619e-43	9.75424e-44	-1.04259e-44	-1.33246e-43	6.06773e-44	-3.04833e-43	-2.63832e-44	-2.99377e-45	3.78493e-84
-1.40393e-44	-5.75027e-45	-1.70535e-46	4.15857e-45	-3.36512e-44	-3.97641e-44	-1.7889e-44	2.40619e-44	3.75961e-45	-1.37115e-45	-1.22425e-44	5.45908e-44	-3.73134e-44	4.66962e-44	1.28929e-44	-1.89567e-44	-7.66251e-46	-2.28688e-44	-1.81481e-45	-3.74107e-44	1.47985e-45	4.25564e-45	-1.4937e-47	-3.38534e-45	1.72545e-44	1.44629e-43	5.62834e-45	5.23679e-45	-3.88651e-45	4.69391e-44	3.65554e-86
-3.86394e-45	-4.66717e-46	7.63664e-46	-2.65874e-45	8.34485e-47	-1.25886e-45	-4.71422e-46	3.19308e-45	-1.68519e-45	1.89893e-46	3.76564e-45	4.46772e-45	4.96362e-45	2.62141e-45	1.5075e-46	3.13435e-46	6.14426e-45	-1.40045e-45	-7.9099e-46	3.06903e-45	-8.04926e-47	-1.20271e-45	2.01799e-45	5.94853e-47	2.31464e-47	-1.18254e-45	-1.83226e-45	7.28494e-45	1.16437e-45	3.47909e-47	2.17926e-88
2.91709e-47	3.72093e-48	-9.10558e-47	-3.14608e-46	-1.67922e-46	-9.6781e-47	-1.08945e-47	-1.15298e-46	-6.19018e-47	-2.60528e-46	-2.81645e-47	1.36959e-47	-2.10402e-47	-1.28917e-47	-8.38584e-48	1.01026e-46	-2.58809e-47	2.60598e-47	4.21423e-48	-7.03779e-46	2.24325e-46	3.47762e-47	1.76095e-46	-9.44067e-48	-3.3595e-47	-2.32319e-47	1.28458e-45	6.20005e-46	-1.10509e-46	-1.61484e-46	2.89648e-90
1.98867e-47	2.0078e-47	7.50593e-49	-2.54724e-48	-9.53904e-48	1.95377e-47	-4.07894e-47	7.40678e-49	-2.90275e-48	5.2148e-49	1.24179e-47	-3.69307e-48	-4.40374e-48	6.35045e-48	8.30416e-48	-2.39981e-47	3.57884e-47	3.56721e-47	-2.11857e-47	2.66259e-47	-4.12381e-49	4.55506e-47	-1.99383e-48	-9.36009e-48	-6.01978e-47	-8.90951e-49	-1.9374e-47	2.08703e-47	3.7417e-48	-1.75272e-47	1.44582e-92
3.5356e-49	-2.64893e-48	9.9669e-50	-1.41775e-48	2.95285e-50	-6.52095e-50	4.22648e-48	1.59174e-49	4.92708e-49	2.05099e-48	-6.98817e-49	-5.95908e-49	-7.33879e-49	7.59783e-49	4.17655e-49	4.15835e-49	2.57708e-48	-3.83375e-49	5.93011e-48	-1.95907e-49	1.62798e-48	1.50416e-48	8.46487e-49	9.98095e-49	3.26221e-48	-3.57355e-48	3.8554e-50	-1.08253e-48	1.37506e-49	-5.55546e-49	1.07343e-94
-2.18715e-51	-1.65697e-50	-3.59331e-50	1.84613e-49	-7.28818e-50	4.34574e-50	5.08244e-49	-3.17929e-50	-2.28251e-49	-2.24086e-49	2.29795e-49	-4.05834e-50	3.81078e-51	3.69707e-49	2.4553e-50	1.03121e-49	-1.46606e-49	2.4152e-49	-1.22383e-49	8.19232e-50	1.33356e-51	1.23327e-50	-3.94278e-50	-3.08647e-49	3.94996e-49	7.87836e-50	2.92842e-49	7.30054e-51	1.59315e-49	-5.93087e-51	1.07882e-96
-4.12855e-52	1.04638e-50	1.08139e-51	-3.9256e-51	-3.32334e-50	-6.30884e-51	2.00345e-51	-3.90527e-51	1.7384e-50	1.13863e-50	-4.6902e-50	-2.78347e-51	-2.30002e-50	-9.61165e-51	-1.68892e-50	-1.48245e-50	3.31416e-51	6.26811e-50	2.05786e-50	-9.76295e-51	-7.13798e-50	9.49916e-51	-1.64622e-51	-1.94589e-50	-4.46046e-52	-7.34242e-51	-3.61665e-52	-6.21409e-51	-2.66023e-50	4.10817e-51	1.58983e-98
-4.67638e-52	-4.17995e-53	9.81081e-53	-6.21696e-53	1.8547e-51	1.19457e-51	7.29243e-54	-4.32644e-51	1.42766e-51	1.83492e-51	1.1726e-52	-6.55009e-52	-1.39013e-53	6.04692e-53	2.33473e-51	2.50674e-52	-5.47097e-51	-1.78328e-52	-3.37359e-53	2.23298e-52	3.01495e-51	4.63408e-51	-3.33338e-52	-3.00621e-51	9.29098e-53	3.61298e-53	8.64177e-53	5.97723e-52	5.58928e-52	-9.35287e-52	1.06474e-100
-6.52632e-53	2.48979e-52	2.48779e-52	-1.47297e-52	1.27248e-53	-1.49196e-52	-6.67583e-53	9.6289e-54	-2.03812e-52	-1.92795e-53	4.07354e-52	-3.71234e-54	-5.2963e-54	2.46413e-54	8.87018e-53	4.17555e-54	-1.19591e-52	1.87719e-53	-1.20969e-53	5.9126e-53	-7.32439e-53	-1.16804e-53	4.27128e-52	3.9485e-52	-1.59716e-52	-2.67034e-53	-1.1843e-52	4.65529e-53	6.64089e-54	-5.58231e-54	7.97222e-103
3.2122e-54	-9.79737e-54	-3.21257e-54	4.81348e-56	9.08043e-54	1.24907e-53	-1.48367e-53	-2.61442e-54	-1.6402e-53	1.63374e-54	2.66174e-54	4.45593e-54	-1.48117e-53	-8.43084e-54	2.82752e-54	-4.75925e-54	8.75687e-54	-7.69848e-54	1.30814e-53	-2.82231e-54	-2.30142e-54	1.92017e-54	-4.08307e-53	1.92745e-54	1.62537e-53	3.46075e-54	-2.12043e-53	8.53964e-54	-5.55089e-54	5.57875e-54	4.05734e-105
-1.08144e-54	4.3284e-55	3.74952e-55	2.46165e-54	4.20434e-58	1.70385e-55	-1.91624e-54	-1.57119e-54	2.63648e-54	2.57478e-54	-1.11571e-54	5.1067e-56	3.02251e-55	-6.18254e-55	4.47369e-55	-1.17725e-55	7.36506e-55	6.67265e-55	2.33568e-55	-6.00637e-55	-1.59337e-55	2.18061e-55	8.61576e-55	3.11266e-55	2.52528e-54	-1.85471e-54	4.25545e-55	2.03746e-55	6.09509e-55	-2.14209e-55	4.20144e-107
-1.13301e-55	-2.04099e-55	1.7733e-56	1.33393e-56	4.03031e-57	-5.17751e-56	2.43011e-56	2.54541e-56	-1.01464e-56	1.82275e-57	3.34692e-56	6.20608e-57	-1.50899e-56	-5.78264e-56	-1.01439e-56	1.07284e-56	-6.19669e-56	1.43949e-56	4.79967e-57	1.91363e-56	2.43755e-56	3.23753e-56	9.70204e-56	-2.25414e-56	1.18675e-55	8.39783e-56	4.11216e-56	-4.51331e-56	3.31296e-58	1.34944e-56	1.05022e-109
6.83591e-57	-1.82863e-57	6.08077e-57	-3.25236e-56	-4.14021e-57	2.58373e-57	-8.46241e-57	4.97855e-57	1.49508e-57	1.02402e-56	-6.84321e-57	-9.89729e-57	-3.28935e-58	-6.89278e-58	1.39228e-57	-1.03134e-57	2.77121e-56	1.48594e-56	6.09883e-57	-5.10797e-57	-4.33523e-56	6.32205e-58	-1.61404e-56	-3.0149e-57	-2.26218e-56	-2.77797e-57	-7.61587e-58	5.10935e-57	-5.66724e-58	-8.49475e-57	5.34062e-111
2.49377e-59	6.65973e-58	-2.54504e-59	-4.74752e-59	-2.87836e-58	-3.57854e-57	-2.44049e-57	1.27104e-58	-5.79001e-58	2.09729e-58	1.96154e-57	5.03723e-58	-1.32226e-57	-3.37044e-59	1.93264e-59	-4.67587e-58	6.71817e-60	1.26069e-58	4.22838e-58	4.95261e-58	6.13406e-58	1.71582e-58	-2.52757e-58	2.87825e-58	-7.78675e-58	1.87883e-57	1.00582e-58	-6.20609e-58	-1.68764e-58	2.5717e-58	3.13758e-113
5.4767e-59	-5.86927e-59	2.02729e-58	5.86085e-59	-8.17759e-60	1.25987e-58	7.08863e-59	-1.4636e-59	1.0287e-58	-5.08458e-59	5.71876e-59	-2.86391e-60	-9.6884e-60	-2.15714e-59	1.14357e-59	-3.80884e-60	3.1091e-60	-6.60674e-60	-2.08481e-59	1.006e-58	3.21762e-59	-1.0868e-58	6.47467e-60	3.80859e-59	2.22905e-59	2.37147e-59	4.90487e-59	1.87133e-58	2.15989e-59	3.22111e-59	1.54243e-115
1.6897e-59	4.81429e-61	-4.58031e-60	-7.78576e-60	2.1576e-60	-1.26831e-60	-1.8192e-59	1.16307e-59	-3.56517e-61	3.46503e-60	-9.23379e-62	7.88776e-60	-1.30555e-60	-1.36712e-60	-2.82783e-60	1.45581e-60	-7.69905e-60	-3.42245e-60	9.05996e-61	3.64318e-60	2.77796e-60	-4.69829e-60	-9.32603e-61	3.88025e-60	5.49399e-61	9.13088e-61	1.05357e-60	-6.59436e-60	2.75986e-60	-1.77131e-60	1.11516e-117
2.65813e-60	-6.03643e-61	1.36544e-60	-7.98601e-62	9.55649e-62	-1.12984e-60	-8.26604e-62	6.58412e-61	-4.95642e-61	3.38999e-61	1.51362e-60	-1.27159e-61	3.55568e-61	3.77116e-61	-3.86495e-61	4.59845e-61	-3.00925e-61	-7.77255e-61	-2.60551e-61	1.54994e-61	-2.43239e-61	-1.11635e-61	1.81552e-61	2.29974e-61	1.20259e-60	-1.26412e-60	1.36317e-62	-4.07713e-61	-3.90416e-61	6.25416e-61	1.90224e-119
2.17081e-62	-3.48139e-62	-5.27018e-62	9.04423e-62	9.16382e-62	3.08204e-63	-3.99192e-63	-9.11558e-62	1.60039e-62	5.77186e-62	8.67392e-63	3.82707e-63	1.50087e-62	7.65427e-62	4.76743e-65	6.29569e-62	1.99562e-63	-6.17119e-63	7.6221e-62	-3.74036e-62	-1.91995e-61	-7.49428e-63	5.17619e-63	-3.25963e-62	-1.58943e-62	6.14148e-62	-9.30742e-63	-1.84845e-62	7.97037e-62	-4.37226e-62	1.01073e-121
-1.3529e-63	5.47966e-63	1.69708e-64	-1.36439e-62	7.96979e-63	4.10046e-63	-2.38483e-63	4.62383e-63	1.98152e-63	1.06595e-63	-2.96962e-63	1.35349e-63	-3.12411e-63	-6.87828e-63	1.41255e-63	-7.20046e-63	-8.35792e-64	5.54196e-63	5.07153e-63	-1.12063e-63	7.89102e-64	-2.29407e-63	4.16157e-63	8.09469e-63	-3.3534e-63	-4.55699e-64	2.13019e-64	4.08763e-64	-3.54258e-65	3.33306e-64	6.1096e-124
-2.02805e-64	-2.28977e-64	8.64725e-64	1.45846e-63	1.44225e-64	2.34686e-65	8.69088e-65	2.33901e-64	2.52609e-64	-2.64725e-65	1.18101e-64	-2.35539e-65	-2.14098e-65	1.79985e-65	4.28048e-64	4.24768e-64	-7.11081e-65	1.34618e-64	-1.38241e-65	-7.98e-65	4.35288e-64	-2.04888e-64	-2.13149e-64	1.55733e-65	-1.47613e-64	5.12871e-64	-3.07367e-64	-1.10791e-63	6.67807e-64	7.53718e-66	5.85515e-126
6.83284e-66	1.18717e-67	-1.33772e-64	1.18921e-66	3.78712e-65	1.12549e-65	1.27696e-65	-1.28008e-65	-1.56579e-66	-7.11798e-66	-1.20443e-65	-6.40829e-65	-5.24321e-66	-4.34206e-66	1.51335e-65	-5.69595e-66	1.3446e-65	-2.91228e-65	2.99232e-67	-5.4736e-66	7.40792e-66	1.56047e-65	4.49924e-67	1.16798e-65	8.98781e-66	-4.00509e-67	-1.22904e-65	-1.24904e-66	1.26328e-64	-7.27764e-66	4.21829e-128
-1.5281e-66	4.40499e-67	5.91241e-67	-1.8227e-66	1.34022e-66	-1.6985e-66	-5.25312e-67	-1.56818e-66	-2.1478e-66	7.66787e-67	-4.20005e-66	9.97797e-66	5.50277e-67	1.35215e-66	7.47782e-67	1.52534e-66	1.69312e-66	-1.19153e-65	6.10471e-67	1.30073e-66	-1.03635e-66	1.60329e-66	-4.70943e-67	7.39709e-67	-1.59166e-66	1.08148e-65	2.1027e-66	-7.64235e-66	-6.11195e-68	-3.4951e-66	4.86894e-130
-1.72341e-67	3.97153e-67	4.97611e-68	-1.1941e-69	1.86608e-67	5.67418e-67	1.93599e-67	-1.10893e-66	-2.44677e-67	1.46675e-67	-4.68364e-67	-1.00646e-67	3.70162e-68	-3.77862e-67	7.16834e-68	3.778e-67	-2.05703e-67	-6.29989e-69	-3.76744e-68	-1.34244e-68	-2.81609e-67	5.84018e-67	-5.97544e-67	-6.1995e-67	1.47028e-67	3.54249e-67	-6.06406e-68	-8.34249e-69	-1.75704e-67	-1.46644e-68	3.80447e-132
7.0848e-69	2.76744e-69	-7.02207e-69	1.75696e-68	4.17637e-68	7.44801e-69	1.97601e-69	6.18958e-69	1.35668e-68	-1.57974e-68	3.66748e-69	-8.39505e-69	-8.42671e-69	3.54268e-69	3.2928e-68	-9.2846e-68	-4.28086e-69	-1.0279e-68	1.39485e-69	-5.44461e-69	1.67605e-69	5.42464e-69	-7.36521e-69	2.74565e-70	-8.69967e-70	-3.9248e-68	8.9624e-69	-9.44289e-70	2.07546e-69	6.47912e-68	1.86302e-134
-1.04929e-70	-2.22867e-70	1.21292e-72	-2.17368e-69	6.60948e-71	-9.31851e-70	-3.24593e-69	2.66843e-70	1.08406e-70	2.75833e-70	4.5086e-70	-3.31274e-69	-3.01398e-70	5.29447e-71	6.84865e-69	-1.00407e-69	-9.48234e-70	7.18648e-70	4.92989e-70	1.2615e-68	3.35695e-69	-1.78155e-69	4.91336e-71	-1.0745e-69	-1.2338e-69	-8.06746e-70	-1.06488e-70	-2.56428e-69	6.50218e-70	-9.45111e-70	2.62011e-136
-3.78794e-70	3.7537e-71	1.96317e-70	1.53275e-71	-3.78016e-70	-3.40357e-71	-5.27847e-71	-6.04393e-71	-6.18593e-70	-1.68026e-70	1.37146e-70	8.36765e-71	5.50317e-70	-3.76121e-71	2.53512e-70	2.40114e-70	-1.4857e-70	-1.44712e-71	-3.92424e-71	4.20971e-71	1.06214e-71	-5.60246e-71	-1.65358e-71	-9.31014e-71	1.16333e-70	-4.79751e-70	-8.17771e-71	6.49193e-70	-1.35252e-71	5.80428e-71	1.91022e-138
1.71351e-71	-9.81085e-72	3.6434e-72	-8.62296e-72	3.31742e-71	-1.53487e-71	2.19736e-73	8.11517e-72	-9.2908e-72	-4.1841e-72	-3.51699e-71	8.12122e-72	2.74215e-72	7.21407e-72	1.32183e-71	-7.01722e-72	9.82526e-72	3.27573e-72	-9.13503e-72	-8.45605e-73	4.4298e-71	-2.3641e-71	8.06831e-72	2.28635e-71	3.7859e-72	-1.58273e-71	-4.23064e-71	6.04144e-72	-2.05404e-71	8.50724e-73	9.38402e-141
-3.08956e-72	3.30523e-73	1.98715e-73	4.3448e-74	2.93911e-73	-9.17952e-73	3.65043e-72	-1.98495e-73	4.56277e-73	-2.98971e-72	-3.97331e-72	-2.10639e-72	-3.92751e-73	6.5162e-75	-2.57962e-74	4.7601e-73	5.47355e-72	3.6829e-73	8.89981e-73	-1.17343e-72	6.59079e-73	-1.62342e-73	2.01502e-72	1.5289e-72	-4.84377e-73	-1.36704e-73	7.88686e-73	9.30094e-73	-2.03401e-72	-2.47967e-73	9.88044e-143
5.0329e-73	-1.37726e-73	-2.42405e-73	5.53133e-73	-2.13976e-75	-2.47634e-74	-6.78161e-74	2.37151e-73	-7.98292e-74	-1.12676e-73	-3.79953e-74	3.19147e-73	2.3187e-74	-1.98282e-73	-2.13487e-73	-1.22598e-73	5.61897e-75	1.35399e-73	-4.39478e-74	-6.39786e-74	-2.73109e-74	-1.0342e-73	-1.1e-73	-1.46085e-73	2.97381e-74	7.23283e-74	1.78889e-74	2.03048e-73	1.31363e-74	-1.46215e-73	1.05976e-144
3.26648e-75	1.18647e-74	-6.60062e-76	3.69101e-74	-2.01825e-75	-1.11852e-75	4.11954e-75	4.99694e-75	-3.83933e-75	1.74718e-75	-2.13812e-74	1.2053e-74	-1.96784e-75	1.40625e-75	-5.15393e-75	-3.38587e-75	2.49064e-75	-2.96967e-76	-2.96193e-76	-2.99077e-75	-1.65985e-75	1.10647e-74	9.60992e-75	-1.17047e-75	1.06028e-75	-1.09337e-75	7.44953e-76	1.93162e-74	2.25146e-75	1.71824e-74	3.13612e-147
2.84237e-76	3.7182e-76	1.23533e-76	-3.14803e-75	-2.79959e-75	9.68816e-76	-4.75921e-75	3.06792e-76	1.35218e-75	1.2032e-77	-7.89415e-76	1.79124e-75	-1.46308e-76	8.94508e-76	-3.61264e-76	1.3759e-75	1.71145e-76	3.0036e-76	-3.74551e-76	-3.93283e-76	3.77098e-76	2.97354e-75	1.8207e-75	-4.70166e-76	-1.63292e-75	1.70709e-76	-1.05759e-75	2.0794e-75	-7.97102e-76	3.42762e-76	7.19958e-149
-4.84504e-77	-3.05745e-76	1.63708e-77	1.49297e-76	2.39566e-76	5.76431e-77	3.02544e-77	-9.48261e-77	9.50426e-77	-6.2427e-78	-3.89219e-77	5.76529e-77	-3.6737e-77	1.14006e-76	8.82177e-77	6.00907e-77	5.01433e-77	3.43727e-76	-5.39063e-77	1.37533e-77	-2.23306e-77	9.4934e-78	4.32325e-77	2.71992e-77	-2.22349e-77	-5.33063e-78	1.5263e-77	5.02731e-77	1.98385e-76	3.24204e-77	3.99304e-151
2.20467e-77	1.31987e-78	-1.01741e-78	-8.3824e-78	4.52954e-77	3.2098e-79	-1.50344e-77	-3.33611e-80	1.45649e-77	-6.91686e-78	-4.41831e-78	7.76611e-79	5.3105e-78	1.66781e-78	1.58105e-77	-2.7698e-77	-1.03596e-77	8.43167e-79	-3.77317e-78	7.01445e-78	9.24272e-80	-1.95814e-77	4.48819e-77	3.89003e-78	1.33463e-78	9.28702e-80	-1.39027e-77	5.92321e-78	-7.68166e-78	-4.84009e-78	7.06217e-153
-1.66022e-78	-2.38689e-79	2.51752e-79	-3.80784e-79	3.4685e-79	2.27645e-78	-4.4757e-79	-2.13725e-78	-3.62168e-79	2.40332e-78	-1.15946e-79	3.2689e-78	-2.04381e-79	4.64734e-79	-5.8568e-79	5.30153e-79	-1.82549e-79	1.39437e-78	2.15323e-80	3.56382e-79	-1.27567e-79	-1.54943e-79	-2.31995e-78	8.61799e-80	-7.33981e-80	3.2617e-79	5.66868e-79	-1.47825e-79	1.01857e-78	-6.2202e-79	3.99948e-155
-3.45342e-79	5.96706e-80	1.5285e-81	-6.5057e-80	2.8207e-79	-1.60575e-79	9.66067e-80	7.73879e-80	2.23878e-80	3.2617e-80	3.51231e-80	1.04953e-79	-3.37108e-81	4.35546e-80	7.03545e-82	-2.1201e-80	-1.82296e-79	1.56118e-79	1.08378e-80	2.8499e-79	7.72955e-80	1.48568e-80	5.76608e-80	-4.85115e-81	-1.07669e-80	-3.52699e-80	-8.5819e-80	-2.71989e-79	-8.70849e-81	2.79931e-81	4.9517e-157
5.47785e-81	2.17223e-81	-2.46138e-80	1.67276e-80	-2.1122e-80	-6.02234e-81	6.8257e-81	-3.55538e-83	-1.21144e-80	2.04936e-81	5.27369e-81	4.42648e-81	3.57608e-82	3.61739e-81	5.87161e-81	-1.23815e-81	-8.59409e-81	-2.24907e-81	1.04922e-81	1.40315e-81	-4.17661e-82	3.60961e-82	1.04893e-81	3.76157e-81	-5.16739e-81	1.37135e-80	7.38911e-81	-6.35484e-83	2.0002e-81	2.29189e-80	2.59315e-159
-1.78558e-82	4.01507e-82	-8.21309e-82	-4.75584e-82	8.03272e-82	-1.00573e-82	1.94842e-82	8.17198e-84	1.69341e-81	3.45174e-83	2.63467e-82	1.9815e-83	4.34985e-82	3.87378e-82	-2.41221e-82	-4.83547e-83	2.65412e-82	5.94599e-82	1.26034e-82	9.56736e-82	1.84558e-82	-1.45427e-82	1.38265e-82	-1.36363e-81	-1.71792e-82	3.42971e-82	1.44254e-82	1.35667e-81	-2.40619e-81	-1.20212e-81	1.7658e-161
3.80676e-83	-2.22435e-84	6.02816e-84	3.05613e-83	4.67647e-84	1.01634e-82	-2.68738e-82	-1.8718e-83	-1.38922e-83	-4.39785e-83	3.36708e-83	-1.5283e-83	-8.62037e-84	2.01394e-84	-6.18774e-84	1.60513e-82	-9.81729e-83	-9.89783e-83	-1.18673e-82	2.46366e-83	-5.69663e-83	8.06134e-84	-2.55642e-84	4.48371e-84	-5.22037e-84	-8.58334e-84	-5.91854e-85	-1.46726e-83	-4.16841e-83	-7.34195e-83	1.59628e-163
3.63018e-84	3.835e-84	1.89909e-83	1.4743e-85	-6.29459e-85	-1.1147e-83	-9.62011e-84	6.1023e-85	-1.50396e-83	1.77962e-84	-9.86761e-86	5.16243e-84	-3.12656e-84	6.35895e-85	-3.73404e-84	9.37028e-85	-1.96137e-84	-7.66378e-84	-1.03385e-83	2.95934e-85	1.4392e-84	1.07947e-83	1.06001e-84	-2.91327e-84	-2.98473e-84	1.35341e-84	5.19158e-85	8.55183e-84	1.81784e-85	4.07262e-84	1.28567e-165
-5.85767e-86	-8.06332e-86	-7.22731e-85	-1.17941e-84	4.99073e-85	-9.22055e-86	-3.00663e-85	7.34425e-85	-3.74487e-85	-6.83941e-85	-9.87123e-85	1.27658e-85	-5.63584e-86	1.94201e-85	9.14759e-85	1.1997e-86	2.7506e-86	2.09702e-85	6.1152e-86	7.94167e-88	7.34325e-86	3.65421e-85	1.25934e-85	-2.3049e-85	-1.60963e-85	1.53648e-87	2.52625e-85	1.69872e-85	-1.04772e-85	-4.99702e-85	5.92283e-168
-2.47123e-86	4.6454e-87	-3.62981e-86	-4.19197e-87	3.97012e-87	2.86824e-86	-4.83888e-87	2.15923e-86	2.84885e-86	-3.79684e-87	-3.9901e-86	-1.26926e-86	7.93573e-86	-1.59773e-85	4.66752e-86	4.61272e-86	-5.23395e-86	-3.71819e-86	-1.56409e-86	1.24027e-86	-6.01389e-87	1.62112e-86	9.14829e-88	-2.68902e-86	-4.55052e-87	3.37392e-87	1.11624e-86	-5.32352e-89	3.82334e-87	-3.39866e-86	4.88757e-170
-4.07887e-87	-9.40791e-88	1.67347e-87	2.27714e-88	-5.83246e-88	1.13887e-87	-5.31612e-88	3.39907e-88	2.18729e-86	-3.04457e-87	-4.94421e-87	-2.25437e-87	1.5874e-86	-4.55133e-87	-1.23685e-87	2.08543e-87	-2.795e-87	-4.26089e-87	2.45213e-87	-1.046e-86	7.85907e-87	1.8125e-87	-3.79254e-89	-3.3573e-87	2.59548e-87	-9.06655e-88	-8.45712e-88	-4.00205e-87	7.29973e-88	-1.72747e-87	1.06373e-171
-1.22886e-87	-3.85315e-89	-4.51823e-89	1.72819e-88	1.79084e-89	1.09109e-87	-4.59496e-88	-4.96616e-88	9.41172e-88	9.31519e-89	-1.67779e-88	-2.64167e-88	-1.98711e-89	9.25428e-89	-6.00275e-89	5.72738e-89	8.94345e-89	-3.33025e-90	9.05013e-89	3.47361e-88	-7.58605e-89	-1.47135e-88	2.96823e-88	5.93145e-89	-4.07648e-89	2.86343e-89	2.4935e-88	9.73016e-88	-1.10105e-88	-8.67622e-90	5.47982e-174
6.20238e-91	2.67608e-89	-9.48777e-89	-1.31907e-89	6.5437e-90	-3.18051e-90	-1.61984e-89	3.53162e-89	1.47189e-90	1.4967e-89	1.18468e-89	-3.27537e-89	1.32469e-89	-6.07679e-90	4.09213e-90	6.64506e-90	-9.10366e-89	2.9192e-89	-7.85459e-90	9.5116e-91	-1.99495e-89	1.64751e-89	2.54884e-90	1.18857e-90	1.21194e-89	-2.43582e-89	-2.00607e-89	1.57392e-89	8.62696e-90	-5.90326e-89	2.79969e-176
8.80239e-91	1.71417e-90	-6.33121e-90	-5.57769e-90	-2.23377e-90	-1.33881e-90	-2.5371e-91	1.66189e-91	1.59856e-90	3.06908e-90	6.09975e-90	-5.06523e-91	3.77065e-90	-1.40824e-90	-1.15781e-91	5.06418e-91	-1.5482e-89	-2.29532e-93	2.28054e-91	-1.21167e-90	-2.31854e-91	1.30346e-90	-1.09573e-90	-1.04087e-90	8.42411e-91	7.95447e-90	-2.04216e-91	8.34774e-91	-1.06845e-90	1.38877e-90	4.60733e-178
-5.00585e-93	-5.37155e-91	2.80896e-91	-2.49905e-91	7.11295e-92	-2.71306e-92	2.99261e-91	1.02443e-91	3.63452e-92	1.58307e-91	-9.42852e-93	-6.18092e-91	-3.50935e-91	3.18719e-92	-1.06015e-91	-7.00154e-92	-3.96946e-91	5.35116e-92	-1.44494e-91	-6.44748e-93	-1.27337e-91	5.01928e-92	2.35806e-91	1.12405e-91	3.44831e-93	3.88611e-92	7.76898e-93	1.08689e-90	4.8457e-91	5.25091e-91	3.04635e-180
3.43767e-92	-4.06831e-92	-3.41375e-93	2.26399e-92	-5.19942e-93	-3.80297e-92	9.94049e-94	-2.10838e-92	7.51576e-92	-2.83872e-92	3.79538e-93	-3.96338e-93	-8.08083e-93	-8.55277e-93	-3.80881e-92	-1.34646e-92	1.86883e-92	1.8468e-92	3.24245e-92	-3.14101e-92	-5.66147e-92	-6.85967e-93	-7.08847e-94	1.16635e-92	2.32588e-93	-1.37061e-92	9.982e-93	-4.07276e-92	3.07471e-92	8.2173e-93	2.26166e-182
-8.18699e-93	1.35603e-93	-7.86101e-94	-6.26566e-94	2.11278e-94	7.12621e-94	-2.07691e-94	-1.45271e-94	1.1655e-93	5.75193e-94	-9.24689e-95	-2.84775e-93	-9.15393e-95	-4.45266e-94	-1.91651e-93	3.42316e-94	4.28341e-93	-3.17335e-94	2.69147e-93	1.16525e-93	-2.00324e-94	-1.50741e-95	3.73598e-93	-1.80757e-93	-3.64481e-94	-4.23707e-93	9.83756e-94	2.85884e-93	-4.81291e-94	-1.28554e-93	1.57723e-184
-1.67226e-94	-1.11078e-93	4.76985e-94	-2.87823e-94	1.90217e-95	-9.53334e-95	-4.81558e-94	1.14555e-94	5.59406e-95	-1.3617e-94	-2.27488e-95	2.99431e-95	3.89646e-95	2.69405e-94	1.45941e-96	4.42807e-96	-9.93526e-95	5.87853e-95	1.77965e-94	5.39174e-95	-5.65715e-94	-2.83552e-95	2.79267e-94	-9.76771e-95	1.65306e-94	2.74653e-94	4.48468e-96	-7.31427e-94	4.23047e-95	9.30571e-95	3.02832e-186
-5.82246e-96	8.78565e-97	3.02165e-96	1.47368e-96	2.0258e-96	4.43543e-97	-8.1954e-96	3.59119e-99	1.51381e-96	1.07082e-95	6.47893e-96	-1.18431e-95	-1.36634e-95	-1.36312e-96	-4.91468e-95	7.15699e-96	2.17447e-95	-9.1897e-96	4.26834e-95	5.21506e-96	4.14684e-97	1.75097e-96	-3.24055e-96	6.10317e-97	-4.9106e-95	-1.1068e-95	1.06937e-95	-1.21678e-96	-2.89846e-96	-1.95363e-96	8.15423e-189
-2.89348e-96	1.25364e-96	1.0209e-97	6.88474e-97	7.80829e-97	-1.1879e-96	3.53726e-97	-1.92255e-97	-4.73628e-97	-2.63314e-96	1.16677e-96	-2.11269e-97	-2.88878e-96	1.12041e-97	-3.55642e-96	1.15158e-97	1.05195e-96	-8.27615e-97	1.49372e-96	1.39624e-98	-3.98198e-97	5.24859e-96	-1.58445e-96	-6.67792e-97	-2.42972e-97	1.01503e-96	-6.71701e-97	1.16413e-96	1.53506e-97	-3.52634e-96	9.22338e-191
2.05979e-99	-2.61162e-98	-1.13923e-99	5.15636e-98	1.3833e-97	1.10721e-97	-4.08575e-98	1.03658e-97	-2.07488e-97	1.10645e-97	-2.37564e-98	9.18731e-100	-2.73228e-98	2.69628e-98	-2.27424e-98	-1.25246e-98	2.50497e-97	3.64687e-98	-1.02941e-97	-4.18598e-98	2.15602e-98	-3.48135e-98	3.06364e-98	7.21828e-98	2.7176e-98	1.01642e-97	-4.60991e-97	-3.80615e-97	-3.14096e-97	3.17195e-98	6.57527e-193
-8.18973e-100	6.00972e-99	-1.52665e-98	-8.99363e-99	-1.7603e-98	-3.49603e-99	-1.24938e-99	3.07882e-98	3.68505e-99	-8.69474e-99	4.27452e-98	3.27453e-99	-5.18927e-99	-2.79361e-98	-2.08366e-98	-2.24531e-99	-2.20639e-99	1.20016e-98	4.86477e-100	1.58786e-99	2.62917e-99	2.52671e-98	-4.78112e-99	2.9458e-98	5.70615e-100	3.01116e-98	4.85102e-100	-1.68505e-98	-3.2769e-99	4.83467e-98	1.00229e-194
-9.33915e-101	3.14398e-99	-1.44347e-99	-1.31696e-99	9.05333e-100	2.13458e-99	8.04454e-100	-6.48513e-100	3.83991e-99	1.9318e-100	2.40319e-101	5.01355e-101	-6.36327e-100	-2.34747e-99	1.84133e-101	5.13297e-100	-5.34192e-100	3.28506e-100	-5.89998e-100	5.87702e-100	-5.76047e-101	-6.4183e-100	-4.89219e-100	-1.24314e-100	-2.34947e-99	1.79535e-99	-6.11716e-100	-1.88648e-100	-2.90303e-99	-8.74043e-99	1.36852e-196
1.60768e-101	-6.18916e-102	-1.94326e-100	-1.90179e-101	1.71517e-101	7.8237e-101	-2.87004e-102	-7.25805e-102	5.38634e-101	-2.74837e-100	-3.58163e-100	-2.31643e-101	-2.16468e-100	-3.09749e-102	-3.46062e-100	3.29631e-100	7.13364e-101	-8.32378e-101	3.31635e-101	-1.6908e-100	-1.8407e-100	-2.10174e-100	-1.16677e-100	-3.10377e-101	-2.82558e-100	-2.70391e-101	-4.94601e-101	9.14003e-101	-2.3941e-100	-1.59839e-102	8.10461e-199
-1.40203e-102	9.42864e-103	2.66189e-101	-2.52175e-101	1.90956e-101	-4.71416e-103	2.168e-101	-5.89753e-101	-1.35076e-102	-5.14342e-102	1.21108e-102	-4.2092e-102	-5.53181e-102	-1.33326e-101	-1.55157e-101	8.35182e-102	2.6547e-102	4.21332e-102	2.35555e-101	-2.18491e-102	-6.37635e-102	-1.55435e-101	2.56248e-103	-6.34094e-102	-2.04099e-102	8.92853e-102	1.03915e-101	-9.03662e-102	-4.05095e-102	3.07186e-101	8.36717e-201
-1.08234e-102	3.22232e-103	-4.23427e-103	8.67689e-103	-4.42868e-102	3.33183e-103	-1.25498e-102	1.80721e-103	2.46993e-102	4.84919e-104	-9.67883e-104	2.38043e-103	-2.03546e-104	5.52218e-103	4.62728e-103	-2.22385e-102	-1.87495e-103	-9.16187e-103	-2.22444e-103	2.61604e-103	4.32136e-103	-1.29846e-103	-3.62951e-103	-1.31321e-102	3.36449e-103	-4.23901e-103	-2.00917e-102	2.1582e-102	2.25038e-103	-1.90198e-102	5.08812e-203
1.28375e-104	-1.7681e-103	-5.7619e-105	-3.84935e-104	3.87788e-103	2.03876e-105	-7.21428e-104	-1.88104e-103	-4.5649e-103	-5.0796e-104	-1.99856e-104	6.24648e-104	1.60162e-104	-1.56072e-104	-1.6647e-104	3.79734e-103	1.29288e-103	-1.0302e-104	1.77894e-103	3.15776e-103	-1.39344e-103	2.93591e-104	-1.10148e-103	5.3964e-105	-6.83928e-105	1.08275e-105	-6.84531e-106	-4.12845e-103	1.88783e-104	-2.01597e-103	9.76263e-205
4.32432e-105	-8.27913e-105	-1.55197e-105	4.06193e-105	-3.12931e-105	-2.25548e-104	-4.18989e-105	1.32756e-104	4.08209e-104	4.26946e-105	-1.32634e-105	-2.79653e-105	-2.57283e-105	-1.09026e-104	-1.05291e-105	-3.09176e-105	2.89795e-105	8.63367e-105	6.50556e-106	-4.95356e-106	-6.37466e-105	-2.95105e-104	9.668e-107	-6.26772e-105	4.74123e-105	-1.75848e-104	2.10705e-106	-3.68365e-105	1.03198e-104	-6.80143e-106	4.13546e-207
-3.16539e-106	-3.93187e-106	1.15914e-105	3.19207e-105	9.7075e-106	8.85518e-106	1.81949e-105	-3.3527e-106	-4.37094e-106	-2.00033e-105	-7.9727e-106	-1.94912e-106	2.39317e-106	1.06827e-105	-4.11939e-106	-4.35873e-107	-6.00121e-106	-1.19449e-106	-9.18186e-107	1.24109e-105	1.6838e-105	-1.09277e-105	8.89787e-106	-1.65351e-105	-4.03543e-105	2.45234e-107	3.38072e-107	-1.49926e-106	1.34435e-106	-8.34519e-107	4.89855e-209
2.88312e-107	1.45099e-107	-4.11925e-108	1.00526e-106	1.23746e-107	7.96178e-107	9.87713e-107	-2.37062e-107	-1.83003e-109	-2.83191e-108	1.23969e-106	-4.54675e-108	-7.39814e-107	1.21896e-106	-2.44133e-108	4.75376e-108	1.2213e-107	-1.92708e-107	-2.67423e-107	3.54453e-107	-4.3063e-107	4.18088e-107	-3.69384e-106	-3.32701e-107	6.24709e-109	2.53082e-107	1.00322e-106	5.92109e-107	-2.01157e-107	2.25381e-107	2.22501e-211
-3.77904e-108	-7.10268e-109	2.64485e-108	7.69972e-108	-2.63271e-108	-2.60404e-108	3.5532e-108	-2.15249e-108	1.2479e-107	3.42142e-109	-2.64193e-108	-5.8664e-108	5.40847e-108	2.82899e-108	-7.87922e-109	1.75418e-108	-8.68701e-109	-2.08276e-108	1.20899e-107	3.35897e-108	-1.17836e-107	-8.51443e-108	-2.90253e-108	-1.1951e-108	8.83935e-109	2.38601e-107	4.03833e-109	7.64758e-108	5.73266e-108	-1.80063e-108	1.39881e-213
1.64739e-110	6.15574e-109	-1.42524e-109	2.13471e-110	1.24806e-109	-1.10704e-109	3.25158e-110	1.38424e-109	1.18557e-109	8.72177e-110	-1.37981e-110	1.4995e-109	-2.33534e-109	2.5537e-110	5.73354e-109	-2.29018e-110	-3.92141e-109	1.71323e-109	-7.94141e-110	9.33211e-109	1.02793e-108	-1.09415e-109	-3.83677e-109	2.33483e-109	-3.4206e-109	6.93803e-109	-7.90716e-111	2.11933e-109	3.65444e-109	-1.55467e-108	6.40135e-216
1.96755e-109	-2.15948e-110	-8.34263e-112	2.81945e-110	-3.89057e-110	-6.56086e-111	-4.01752e-110	3.67547e-110	3.53554e-110	-3.61469e-110	-1.64416e-109	-2.85776e-110	-4.94335e-111	8.58296e-111	4.40198e-110	9.69702e-110	8.59776e-110	6.30455e-110	1.16377e-109	-7.88738e-110	9.15026e-110	-1.01653e-110	-1.21445e-110	8.47803e-110	1.86607e-109	-6.23164e-110	2.19127e-110	4.30234e-111	7.62131e-110	4.78303e-110	1.80584e-217
-1.29498e-112	-4.44168e-111	-8.14318e-111	-1.06371e-110	2.42933e-112	6.07559e-111	-3.17069e-111	-1.57341e-111	2.67174e-112	7.71802e-111	-2.44545e-111	-2.33738e-112	-6.18361e-111	-2.21492e-111	-3.35235e-112	-9.10858e-112	4.69047e-111	2.37516e-111	-3.35527e-111	1.81185e-111	2.02239e-111	-1.34013e-110	-4.99984e-112	-1.25247e-110	-1.32377e-111	9.16518e-112	-3.1409e-111	-7.37064e-111	6.4811e-111	1.94368e-110	1.22803e-219
1.80409e-112	-1.58382e-112	-4.07129e-112	1.89121e-114	-8.30918e-112	-1.70455e-112	3.42666e-112	-7.43956e-113	-6.25628e-113	-3.05101e-112	6.95648e-112	-5.68058e-114	1.66621e-112	-2.01739e-112	8.3506e-113	-2.70458e-112	-2.07342e-113	3.74341e-112	-2.24915e-112	-2.51237e-112	-1.46521e-112	9.30539e-113	1.68627e-112	1.01528e-112	8.68907e-113	7.82582e-113	1.05217e-111	3.98185e-113	-1.76583e-112	-5.87862e-113	3.27547e-222
3.68174e-113	-1.70394e-113	4.90816e-113	-9.51121e-114	3.50374e-114	1.32501e-114	-7.45678e-114	-3.57616e-113	1.93907e-113	1.32517e-113	4.77439e-115	5.87883e-113	-1.10319e-113	1.11965e-112	2.64926e-113	-2.62411e-112	1.05596e-113	3.60761e-113	1.54577e-112	5.47201e-113	3.47712e-113	-1.16258e-112	7.66487e-113	3.70434e-113	1.85892e-113	2.30957e-114	5.01453e-113	-8.15195e-114	-6.45733e-114	-8.20549e-114	1.45036e-223
1.06401e-114	4.1456e-114	4.30096e-116	-6.25365e-114	-4.65079e-115	-1.45309e-114	6.20648e-114	2.62027e-114	3.38349e-114	1.0994e-114	-9.36194e-115	1.19337e-114	1.04754e-116	-7.15569e-114	1.41877e-116	-6.36192e-116	8.18371e-115	-8.16323e-114	5.15608e-114	2.63598e-116	-7.80169e-114	-8.05707e-115	2.61113e-115	-4.33328e-114	2.82424e-114	3.66334e-115	3.03744e-115	-2.92267e-114	1.76e-114	-1.74316e-115	3.65435e-226
-1.14754e-116	1.48762e-115	5.75355e-116	6.23606e-116	-7.00048e-116	-1.87336e-117	-1.20601e-116	1.4825e-115	-1.59054e-116	-2.51944e-117	-1.26336e-115	1.03119e-115	-1.13954e-115	3.58739e-116	3.73778e-115	9.93404e-117	2.38582e-115	-7.60356e-116	8.31263e-117	-1.62035e-115	-2.82256e-116	-1.23444e-115	-3.02394e-116	-8.24379e-116	-7.31582e-116	-4.99146e-116	-2.0367e-115	-3.96095e-116	-7.57209e-116	6.13598e-118	4.06824e-229
-1.64556e-116	5.07084e-117	-5.17864e-117	-1.73288e-116	4.1091e-117	8.89355e-117	4.07873e-117	-8.8383e-117	3.84945e-118	6.96534e-116	2.26119e-117	7.9291e-117	6.10882e-117	1.53583e-117	-6.97151e-117	-8.01312e-118	1.69172e-116	-3.307e-117	3.23153e-116	-1.89281e-116	-2.02126e-116	-1.37343e-117	-2.64719e-117	-8.20517e-117	-4.13829e-117	4.07466e-118	2.81727e-117	1.74733e-116	5.78473e-116	4.25324e-116	1.34933e-230
4.71827e-117	1.76479e-117	1.69397e-117	-8.33296e-118	-4.04502e-117	5.27709e-117	2.25321e-117	1.43883e-118	-8.24571e-118	-5.55039e-118	-4.72231e-119	-1.67757e-117	-2.0394e-117	2.31111e-119	6.4935e-118	-8.50763e-118	-1.57321e-117	-1.83623e-117	1.37444e-116	3.41555e-119	2.20696e-117	-1.45653e-117	3.33814e-118	-1.07094e-118	-1.25757e-117	5.37786e-118	4.75447e-118	-1.86343e-117	-2.13718e-117	2.25787e-117	3.04464e-232
6.6572e-119	-8.84327e-119	-9.74643e-119	7.32501e-119	9.70942e-119	4.25372e-118	-2.3894e-118	-2.11227e-119	3.45771e-118	-5.44615e-118	8.69564e-120	-1.40178e-118	-2.32466e-119	8.25721e-118	3.74925e-118	5.13996e-119	1.56786e-120	-4.8787e-119	-5.53666e-119	-1.39873e-119	2.78095e-119	-8.38198e-119	6.16886e-118	-3.23103e-118	-1.33946e-118	8.82192e-119	1.52706e-118	-6.05424e-119	-1.28168e-118	-1.61717e-118	2.13015e-234
8.55822e-120	-3.5767e-119	5.16902e-121	-3.70117e-119	-1.1405e-119	1.69295e-119	4.04355e-119	-3.53249e-120	-2.7744e-121	1.07597e-119	1.3794e-120	7.46995e-121	1.81281e-120	-3.26069e-120	-2.29566e-119	1.57187e-119	6.05909e-119	-6.31162e-120	-5.53683e-120	-1.45713e-119	-6.01249e-120	-1.5873e-121	1.6368e-121	3.40349e-119	-1.44578e-119	-1.44391e-119	7.15219e-120	2.31473e-119	-1.30707e-120	3.4575e-119	1.30434e-236
-1.10097e-121	6.05732e-121	7.88652e-121	2.63172e-121	-7.70281e-120	-1.43452e-120	-4.02537e-121	-1.80833e-120	-3.60573e-120	-6.31997e-122	-1.16699e-120	-3.55993e-121	-1.32613e-120	2.41676e-120	1.90689e-120	1.6347e-120	-4.92414e-121	-2.70672e-121	-6.85917e-122	-1.98479e-120	-1.49966e-120	-4.6872e-121	4.04956e-122	-1.55746e-120	5.87397e-120	1.94817e-120	-5.27562e-121	4.62373e-121	-5.85851e-121	2.08902e-121	1.42629e-238
3.59291e-122	-9.11559e-122	-4.92989e-122	1.28401e-122	1.5134e-122	2.86162e-121	-3.40805e-121	9.81963e-122	-1.60857e-121	-4.54051e-122	3.20506e-122	-9.20528e-122	1.24278e-121	5.8396e-121	1.53706e-121	1.22928e-121	4.89512e-122	1.58975e-122	-3.47809e-122	-2.66316e-122	-2.06955e-121	1.89673e-121	1.69263e-121	-1.15101e-122	1.34284e-121	-1.57128e-121	3.21482e-122	5.69547e-122	3.61199e-121	2.1104e-121	9.8689e-241
-1.48244e-122	5.47145e-122	-2.05372e-122	-4.18441e-124	1.44914e-122	1.62252e-122	5.5183e-122	8.56245e-123	6.15882e-123	4.99511e-123	-1.54958e-122	-7.46786e-123	1.35027e-123	-9.72789e-124	2.31842e-124	3.40248e-122	1.23031e-122	1.10471e-122	2.75727e-124	1.90938e-122	2.90896e-123	3.30433e-122	-6.87461e-123	1.0966e-123	-8.76034e-123	-4.58284e-123	-1.05324e-122	-3.40549e-123	-8.15412e-123	7.60112e-124	1.08206e-242
6.35523e-123	8.45339e-124	1.31746e-124	9.79815e-124	-1.96858e-123	1.07893e-123	-1.30669e-123	1.28652e-123	1.14454e-123	-4.22873e-125	-1.22582e-123	2.60041e-123	-2.73059e-125	1.40101e-124	-1.67722e-123	-3.07353e-124	1.78093e-125	-1.06617e-123	1.10415e-123	8.54998e-124	-8.32428e-124	8.51868e-124	7.11304e-124	3.55406e-124	3.36432e-124	-9.33954e-124	1.02253e-123	4.55395e-124	2.33931e-123	-2.45406e-123	8.18587e-245
-1.78557e-125	1.37779e-125	-3.36241e-125	1.2646e-125	-5.73943e-126	-2.68395e-124	2.02653e-124	9.36549e-125	4.91305e-125	5.20324e-125	1.08193e-124	1.65105e-124	2.74197e-125	-1.35085e-128	1.34783e-124	3.11196e-127	-1.32112e-124	-2.3595e-125	1.81303e-124	-1.01066e-126	-1.64533e-126	-1.10742e-124	1.34231e-125	-2.98834e-125	3.5023e-125	-7.63212e-125	2.46524e-126	-6.83726e-126	-2.66517e-126	-1.10084e-124	2.70164e-247
2.73914e-126	-2.06825e-126	-3.91628e-126	3.73014e-127	7.16691e-126	1.09951e-125	-3.94065e-125	4.53653e-126	2.84076e-125	-3.16807e-127	2.32063e-125	1.04426e-125	1.99033e-125	1.43643e-125	7.2104e-126	-4.01807e-126	-1.48439e-125	-2.84003e-126	-1.94074e-126	-2.09689e-125	-2.80593e-126	-6.35095e-126	4.94357e-126	-9.5098e-126	9.08284e-126	2.22438e-126	-1.34233e-126	4.92141e-126	6.37594e-126	-1.36219e-125	5.07288e-249
-9.85566e-127	-4.31299e-127	1.14234e-126	8.09247e-128	-3.31694e-127	3.17214e-127	4.18916e-127	3.06929e-126	-4.37416e-127	-1.69328e-126	-3.57508e-127	3.78526e-127	-1.07934e-127	7.04327e-127	1.39239e-127	-1.83018e-126	-3.50589e-127	1.46856e-127	-3.92895e-127	-1.47299e-126	1.42872e-127	-9.71079e-127	1.08103e-127	-1.14374e-126	-5.84384e-127	-2.03556e-126	1.13541e-127	5.99538e-127	-4.84546e-128	-2.2413e-127	2.91435e-251
-1.56211e-128	-1.82071e-128	-6.08779e-129	4.46218e-128	3.62797e-129	7.70869e-128	1.21403e-128	-5.67249e-128	2.76112e-128	-9.11067e-129	-1.37756e-128	4.50686e-129	-4.93444e-128	1.64918e-128	6.34257e-128	-1.96643e-128	3.99707e-128	-5.36129e-128	-3.26926e-127	3.71184e-128	2.00107e-128	5.29381e-128	-5.17005e-128	2.27764e-128	1.44315e-128	-7.38285e-128	2.00601e-128	1.38733e-129	-2.4948e-127	2.65672e-128	2.08231e-253
-2.61495e-129	9.66002e-129	4.26046e-129	3.86376e-129	1.36004e-128	7.82043e-129	-1.92518e-128	-8.40626e-130	-1.85515e-128	-1.26042e-128	-1.69556e-129	-7.87617e-130	-1.02816e-128	-1.08507e-129	-1.18129e-129	-3.71924e-129	-7.83804e-129	-6.3449e-129	-3.63922e-129	1.25585e-129	-1.75895e-129	-1.93228e-128	6.22772e-130	-6.0771e-130	-3.47776e-131	-8.55796e-129	5.58002e-129	1.61944e-129	-1.94427e-129	9.03426e-130	1.98467e-255
2.00835e-130	-3.74576e-131	1.91765e-130	3.9208e-130	-1.86693e-129	2.88958e-130	6.60946e-130	-1.69468e-129	-2.53807e-130	2.255e-130	-1.66722e-129	2.12651e-131	1.47734e-130	4.20267e-130	-1.18013e-129	-5.10204e-131	8.74266e-131	8.92639e-131	-6.86088e-131	-6.11776e-132	-1.03408e-129	1.21287e-129	1.59261e-129	-4.34213e-130	-3.4832e-131	1.79853e-130	-2.92236e-131	-2.08306e-130	-9.27015e-132	-2.66044e-131	1.69633e-257
1.26686e-131	1.43474e-130	2.1933e-132	2.63375e-131	2.20691e-132	7.39979e-132	-4.63493e-131	9.37387e-131	1.89673e-131	-1.31859e-132	1.86576e-130	-1.18911e-131	7.62914e-131	2.43954e-131	5.10266e-132	-1.82226e-130	-7.47831e-132	4.69984e-131	2.26008e-130	-9.27923e-132	5.87749e-132	-2.86647e-130	2.54414e-131	2.72656e-131	-9.83884e-131	8.81955e-132	-4.08461e-132	2.64862e-132	4.23691e-131	1.14657e-131	2.56131e-259
-6.62342e-132	-1.5658e-132	7.97947e-133	2.87724e-132	-2.09697e-132	4.21979e-133	7.10014e-132	-1.46602e-131	4.94351e-132	8.60613e-133	5.58311e-132	2.66198e-132	-2.36646e-133	-9.29351e-132	-3.21674e-133	-1.50406e-132	-3.89944e-132	-1.28863e-132	-3.90579e-132	2.08367e-131	-6.72924e-134	1.47304e-131	1.44863e-131	-8.61201e-132	-9.9417e-132	1.87787e-132	8.23082e-132	1.42607e-131	-2.9869e-133	2.37335e-133	1.81829e-261
1.26414e-133	6.82846e-133	5.51606e-134	-1.59993e-134	7.18046e-135	-2.63076e-134	1.5147e-133	-1.47252e-133	4.4321e-134	-7.91378e-134	7.45319e-134	5.0555e-133	5.04936e-133	1.05487e-132	8.53292e-134	3.98625e-134	-1.92178e-133	-9.33788e-134	2.03529e-134	6.93804e-135	1.09265e-133	5.851e-133	-3.24944e-133	-2.67865e-133	2.14827e-133	1.90975e-133	3.06825e-134	6.67394e-134	3.99063e-133	2.04189e-132	7.1712e-264
-6.98393e-134	-3.28318e-134	-1.06064e-134	1.27638e-134	5.03692e-134	-8.75613e-135	-6.17326e-134	2.72825e-134	-5.77318e-136	9.37239e-135	2.88061e-135	1.55286e-133	4.17521e-134	-1.45661e-133	3.91155e-134	2.14581e-133	-8.43473e-134	1.23909e-133	1.0506e-133	3.87034e-135	-9.05387e-135	-9.65941e-135	8.3887e-135	-2.64823e-134	7.65708e-135	-1.24628e-133	-3.35887e-135	3.26163e-134	4.32416e-135	1.51266e-134	1.59526e-265
7.56936e-136	-3.80115e-135	-2.39405e-135	-3.15565e-136	-1.21214e-135	7.25648e-136	-3.93669e-135	3.82624e-136	-6.54559e-136	7.95296e-136	9.17123e-136	4.10178e-135	1.56286e-135	-8.79956e-136	-3.6729e-135	1.02876e-134	1.81342e-135	-2.67153e-135	9.63488e-136	-1.59416e-136	-3.46315e-135	3.87826e-136	3.60441e-136	-1.01819e-136	-5.86819e-137	-2.13608e-137	-2.50887e-136	-3.00632e-135	-7.27295e-135	-5.12087e-135	2.91648e-268
7.63082e-137	-1.62944e-136	5.55499e-139	1.19998e-136	3.31684e-137	-1.0757e-136	-9.28265e-137	-1.5237e-136	1.31696e-136	-1.07295e-136	8.50098e-137	4.72609e-136	-7.48733e-137	3.42847e-136	-9.65708e-137	-2.17074e-138	-4.74588e-137	3.23974e-136	-1.05766e-135	3.61034e-137	1.86937e-137	2.22495e-136	6.56851e-136	-2.91892e-137	1.82112e-137	-2.64541e-138	1.69613e-136	-2.8223e-137	-9.74113e-136	-4.2032e-136	3.348e-270
1.10854e-139	5.18473e-138	4.83513e-137	2.76575e-137	6.87094e-137	8.83302e-137	1.31018e-137	-1.56513e-136	-1.2041e-138	-3.05386e-138	8.48406e-138	-9.6753e-138	1.64904e-137	5.61071e-138	6.90508e-138	-5.92554e-137	-2.18447e-137	-3.99256e-137	8.23762e-138	1.09493e-137	-1.97322e-137	-1.11872e-137	3.90561e-137	1.29436e-137	-5.53035e-137	-2.70797e-137	1.32319e-137	-9.96073e-138	3.48927e-137	-2.97104e-137	5.49922e-272
-2.97663e-138	-1.11896e-138	-1.32483e-139	-4.97127e-139	-2.49896e-139	-1.74986e-138	-2.69566e-139	9.65167e-139	-1.68309e-137	-4.96588e-139	8.79914e-140	-1.16848e-139	4.74588e-138	4.52216e-139	1.04538e-138	6.24924e-139	-8.93436e-138	-9.19978e-139	5.19595e-140	-1.03714e-138	-7.00231e-140	-2.37677e-139	1.50635e-140	-8.36966e-139	2.6593e-138	-1.1773e-138	4.76321e-140	-7.94661e-139	-1.67694e-138	1.60683e-139	4.16704e-274
5.5326e-139	-2.59845e-140	7.86151e-140	8.83934e-140	7.25382e-140	-2.97307e-140	-3.17865e-139	1.36604e-139	5.80177e-140	-3.60988e-139	4.5345e-141	-5.09759e-139	-5.37819e-140	8.27206e-140	-5.27691e-140	3.559e-139	9.0013e-139	-2.45303e-139	7.27633e-141	-6.10924e-140	9.03394e-140	1.1284e-139	2.41093e-140	1.11672e-139	6.07063e-139	-9.93056e-140	-5.29682e-140	6.22152e-139	-2.71834e-139	-7.82946e-140	2.73577e-276
1.49222e-141	-6.27945e-140	-1.70939e-140	-1.59185e-140	-1.31916e-139	9.95028e-142	8.24898e-140	4.35332e-141	2.75937e-140	1.33777e-140	-6.44426e-140	6.1247e-140	-2.65434e-140	1.04441e-139	1.85458e-140	2.99114e-140	9.54423e-140	-4.22443e-141	4.86786e-140	2.83806e-141	-6.81027e-141	-2.43103e-141	-4.81228e-141	3.92006e-141	5.52833e-140	-1.10602e-140	3.85155e-141	-4.00003e-140	-4.96929e-141	-2.98036e-140	6.77148e-278
-4.55206e-142	4.56881e-142	-7.41157e-142	6.67143e-141	4.49016e-141	3.85585e-143	-3.52715e-142	1.72573e-142	1.55173e-141	-2.14281e-141	1.5124e-141	-2.43144e-141	-4.83933e-142	-3.36785e-141	1.17576e-141	3.3595e-141	-2.97885e-141	1.81071e-141	9.89713e-141	-2.52122e-141	5.59778e-143	-2.0301e-141	-2.42415e-141	-3.89683e-143	2.98131e-141	-4.79771e-142	-9.10594e-141	2.29272e-142	-1.2357e-141	-7.90504e-141	3.87805e-280
6.8217e-143	2.56042e-143	-3.10153e-143	4.42891e-143	2.19273e-142	-6.45119e-143	-1.27313e-143	1.45703e-142	5.63392e-142	1.78441e-143	1.641e-142	-7.23046e-142	3.43624e-142	2.26102e-144	-1.26734e-142	-3.03361e-142	5.17706e-142	1.41159e-143	1.28968e-142	-3.03003e-143	2.39853e-142	5.25497e-142	-2.75885e-142	1.89524e-143	-2.24526e-142	-1.78393e-142	-1.96018e-143	-5.68108e-143	-1.09067e-142	-1.80072e-142	2.00158e-282
2.55332e-143	3.51144e-144	6.72186e-145	-9.08054e-144	3.43376e-144	-1.85392e-143	1.51723e-143	1.92245e-143	-2.09975e-143	6.8287e-144	-4.12025e-144	-1.93117e-144	-8.57401e-144	-9.03503e-144	-1.44156e-144	9.08861e-144	3.83208e-144	1.72058e-143	3.33404e-143	4.33681e-144	1.04773e-143	-2.13248e-143	6.42783e-143	-8.36948e-145	8.07755e-144	2.74355e-143	1.39529e-144	-6.48989e-144	-7.14636e-144	-1.85154e-143	9.84446e-285
-2.08739e-144	5.19381e-145	4.51939e-145	-1.89202e-144	-3.21482e-144	3.88135e-145	2.9324e-144	-1.18455e-146	-6.69816e-145	-1.12068e-144	-2.05392e-145	-1.56915e-145	-8.06672e-145	-6.46278e-146	1.53557e-144	-5.335e-145	-4.08579e-144	6.00532e-144	-6.04479e-146	-6.12376e-145	2.29625e-145	-1.04632e-146	5.72354e-145	-1.92326e-144	-8.55773e-145	9.20444e-145	-1.458e-144	-1.10205e-144	-2.26804e-144	1.68419e-144	1.02681e-286
4.15861e-146	-7.70266e-146	-2.6768e-146	1.73461e-145	-1.54667e-145	-8.35192e-146	1.13641e-145	-1.39518e-146	-2.68066e-145	-2.11094e-147	6.70631e-146	-1.14019e-145	2.08149e-146	-8.90731e-146	-8.97041e-147	1.08325e-145	1.24996e-145	3.63495e-148	-7.88107e-147	-8.1377e-147	2.6421e-146	1.35105e-145	-1.12484e-145	2.07166e-146	-1.98898e-145	8.77926e-146	-9.04702e-145	-3.93961e-146	-5.30252e-146	-2.05241e-145	1.15204e-288
-2.35576e-147	1.55454e-147	-1.75516e-146	5.232e-146	-6.51787e-147	7.57383e-147	2.40997e-147	3.6883e-146	-2.62942e-146	4.94223e-147	2.88691e-146	-1.91436e-146	-9.05456e-147	4.28353e-147	2.38472e-147	-1.19917e-146	2.72595e-147	-3.25238e-147	8.04888e-147	-3.39213e-147	1.4385e-146	-3.51152e-147	3.38029e-147	-1.77463e-146	3.18733e-147	-4.83708e-146	1.87245e-146	-2.61383e-146	-4.38725e-146	6.35432e-147	1.26738e-290
-1.9927e-147	8.73725e-148	2.15802e-148	1.51094e-147	-1.03792e-147	5.64594e-148	3.94491e-148	-1.92155e-148	4.66756e-148	-6.53237e-150	5.80385e-148	6.23871e-148	-1.09793e-148	2.42672e-148	-6.05264e-148	1.33945e-148	6.9753e-148	-1.09381e-147	-6.65115e-148	-3.4902e-149	1.82486e-147	3.28921e-149	2.42716e-149	-9.76564e-149	1.69224e-147	-2.46424e-148	1.07808e-147	-7.55021e-148	2.37639e-149	4.24998e-149	2.01786e-293
-1.2253e-148	5.59256e-149	3.40773e-148	1.83683e-149	-4.50612e-149	1.07653e-149	-5.6275e-148	-9.82602e-149	-5.96185e-149	2.74151e-148	1.46533e-148	7.76291e-149	-3.33207e-149	4.71513e-150	-5.18888e-148	-4.48831e-148	1.89862e-148	-5.70942e-149	-3.548e-149	-5.40736e-149	2.87565e-148	-6.49023e-149	-2.00978e-149	4.12751e-149	1.97187e-148	1.14205e-148	-1.23099e-148	-6.69829e-149	-3.12104e-149	-9.04801e-149	1.25436e-294
-1.33514e-149	-1.11522e-150	9.32379e-151	2.33314e-149	2.7042e-149	-7.3907e-150	-1.11502e-149	-2.85437e-150	-8.16206e-152	1.13833e-149	-1.32856e-149	-2.37669e-149	-1.4564e-150	3.20014e-150	1.51194e-149	-5.84413e-150	1.01488e-149	4.24458e-150	5.97496e-150	5.84566e-150	-1.36018e-149	1.05502e-149	1.29492e-150	7.95579e-153	-1.27044e-150	-3.2829e-150	-1.32327e-149	-2.68325e-149	-6.46259e-150	1.39593e-150	4.22924e-297
-5.12006e-151	-9.79582e-151	-3.7498e-151	-7.16697e-151	-1.51452e-151	-5.90296e-151	-2.04613e-151	9.58279e-151	4.7214e-151	1.74749e-152	2.16811e-151	-3.25091e-151	1.17394e-151	1.18576e-151	4.97424e-151	-7.70482e-151	9.13446e-152	-1.67351e-151	2.53685e-151	5.21233e-151	-2.05749e-151	2.49821e-151	-6.87388e-151	-1.7663e-151	3.89142e-152	5.70954e-151	-2.35824e-150	-1.66837e-150	-1.6697e-151	6.35362e-152	1.41374e-299
-5.93172e-153	-3.31579e-152	-6.83801e-153	4.58054e-152	1.97504e-152	-1.01947e-151	1.78928e-152	4.28276e-152	-5.03329e-152	-1.06031e-153	1.01427e-152	7.43803e-153	7.25251e-153	-1.22132e-152	-6.60428e-152	1.7208e-152	-7.53877e-152	1.3404e-152	5.33722e-152	-7.71393e-153	8.14047e-152	9.25832e-152	-4.05234e-153	-6.85325e-153	-1.69604e-151	6.79102e-152	2.52628e-151	-1.34499e-152	-2.78449e-152	-2.23167e-152	1.46455e-301
7.65088e-154	1.26818e-152	1.52353e-153	6.6253e-153	-2.35035e-153	2.9893e-153	6.80644e-153	5.40744e-153	3.16801e-153	-8.99114e-154	-3.1391e-153	1.83099e-154	-4.5889e-153	-3.12584e-153	-6.05581e-153	1.47709e-153	-1.34937e-152	5.74425e-153	-8.37124e-153	-2.63799e-153	-5.03968e-154	7.02533e-153	1.08175e-153	5.24988e-153	-2.21576e-154	-2.81456e-153	-2.86845e-152	3.48285e-154	-7.96426e-153	2.14071e-153	1.65743e-303
2.10919e-153	-3.35839e-154	1.55848e-154	3.77061e-154	-5.10442e-155	-6.52398e-155	-2.16733e-154	-3.36661e-154	-4.63155e-155	4.20883e-154	6.31275e-154	4.11206e-154	-1.99441e-154	-9.8468e-155	-1.0176e-154	4.95541e-154	-6.93201e-154	4.15765e-154	2.71302e-155	8.71881e-156	1.79964e-153	9.30138e-156	-8.221e-155	4.20714e-154	-1.78861e-154	-1.36163e-153	5.44386e-154	3.27155e-154	-6.30797e-155	5.69729e-154	1.26421e-305
5.43067e-157	-4.21237e-156	7.3402e-155	-2.03071e-156	-3.03355e-155	9.31973e-155	2.644e-156	-1.14919e-154	-1.79675e-156	-7.025e-156	-1.07402e-154	6.27906e-157	-3.55553e-155	-3.70894e-156	3.28831e-155	-5.70101e-155	4.02795e-155	-1.92175e-155	-1.17785e-154	2.85342e-155	-3.5251e-155	1.44368e-155	-9.66166e-156	7.37663e-156	2.01144e-155	1.41113e-154	8.67257e-156	-3.84476e-155	-2.40472e-154	2.33599e-156	1.43408e-307
7.76845e-157	1.49342e-155	2.76017e-156	2.61454e-156	-5.72085e-157	7.21037e-157	2.74233e-156	-1.50102e-156	-1.17964e-156	1.68145e-156	-5.53467e-156	3.36565e-156	9.21756e-157	9.24092e-156	-9.85152e-157	-5.21115e-156	1.17998e-156	4.54569e-156	-9.97152e-157	-3.56825e-157	1.97855e-156	-4.02282e-156	9.20527e-157	3.10587e-157	-1.85915e-157	-1.08817e-157	-2.28724e-156	1.05561e-157	7.00575e-157	8.80242e-156	0
-3.66683e-158	-3.36569e-158	-5.57269e-160	-9.45749e-158	-2.31266e-158	2.21589e-157	-1.50307e-157	6.78322e-158	-1.33124e-156	2.37464e-158	-3.16696e-159	1.10037e-157	4.9502e-160	-1.1302e-157	5.30353e-158	1.50397e-156	-2.70327e-159	1.09294e-157	6.24405e-158	-1.90864e-157	-4.67059e-158	1.43125e-158	-1.21084e-156	-1.96051e-157	-2.33496e-157	3.63853e-158	7.96922e-158	-3.68207e-157	-2.62144e-157	1.76347e-158	0
5.73469e-159	6.54163e-159	-2.24594e-159	-4.28726e-158	1.13494e-158	-2.9031e-158	1.52385e-158	4.68834e-158	5.14237e-159	7.25017e-158	5.22415e-158	-4.95924e-159	7.28141e-159	5.29719e-159	-7.39348e-158	-6.33336e-158	4.57378e-159	1.95669e-158	-1.0225e-159	8.47643e-158	3.64829e-158	-1.39491e-158	-6.5189e-159	-3.0676e-158	-5.74622e-158	-3.85456e-158	-1.66939e-159	-2.9652e-159	-1.27219e-157	-7.64923e-159	0
3.16272e-159	-3.07985e-159	-3.13009e-159	-1.60792e-159	-1.01142e-159	6.36205e-159	9.5484e-160	1.06058e-159	1.49055e-159	-3.33728e-159	7.77486e-160	8.0179e-160	-2.89784e-159	5.69011e-160	-1.64104e-159	2.08445e-160	-4.32106e-159	-5.47811e-160	9.45027e-160	-6.75499e-159	-9.40443e-159	1.36454e-159	1.18993e-158	4.63257e-159	6.86949e-160	-1.04323e-160	3.34787e-159	-2.05562e-159	1.04096e-159	-2.39656e-159	0
-9.74753e-162	-3.51997e-160	2.99062e-161	-5.98054e-160	-2.95766e-160	-2.78636e-160	-1.92447e-161	2.86442e-160	1.35778e-161	-8.74517e-161	2.85736e-160	-2.98053e-160	4.74677e-161	2.4901e-160	-1.03606e-160	-5.47746e-160	2.32071e-160	3.93166e-160	-8.02814e-161	-1.5742e-160	4.66614e-160	2.52362e-160	-7.85431e-160	-1.86174e-160	2.94002e-160	6.41279e-160	-1.77082e-160	2.57211e-161	2.28783e-161	1.18315e-159	0
-3.01039e-162	3.96834e-161	1.09898e-161	-6.20359e-161	5.06547e-162	6.87793e-162	1.87992e-162	-3.78249e-162	-9.95843e-162	1.44947e-161	-2.92994e-161	-2.3065e-161	1.10282e-161	-6.12836e-162	2.46797e-161	1.19772e-162	-6.74011e-161	2.0506e-161	3.33491e-162	3.11158e-161	1.26258e-161	1.59088e-161	-8.88684e-162	-1.08916e-161	6.82096e-162	5.7481e-162	-1.3198e-161	-8.82062e-161	1.09967e-162	1.77961e-161	0
-2.65912e-162	-9.12234e-162	-6.40649e-163	9.45556e-163	-2.62789e-163	-7.29505e-163	-1.5687e-161	-1.54677e-162	1.87296e-162	7.65575e-163	-6.58258e-163	2.65999e-163	1.72162e-163	2.37912e-162	-6.81692e-163	3.78627e-163	-3.53413e-163	-3.95568e-162	3.8796e-163	6.85564e-164	-4.06792e-162	1.9037e-162	-3.41795e-163	-2.03786e-162	-3.8131e-163	1.97605e-163	-2.63333e-162	-1.22613e-162	-1.54637e-162	-1.09112e-162	0
-1.00616e-164	-1.33872e-163	1.1604e-162	8.94948e-164	-5.22606e-164	-2.11298e-163	5.28046e-163	-2.54489e-163	-1.06806e-164	3.00007e-164	2.36301e-164	-2.43255e-163	5.79758e-164	-1.62628e-163	3.29124e-165	-3.5837e-163	-7.59565e-163	-2.09396e-165	6.08014e-164	-5.53156e-163	2.24815e-163	-5.39316e-164	-8.57713e-163	-8.45243e-163	2.92723e-165	1.78239e-163	-3.91233e-163	1.10323e-162	-2.64215e-163	-1.62566e-163	0
-1.00616e-164	-1.33872e-163	1.1604e-162	8.94948e-164	-5.22606e-164	-2.11298e-163	5.28046e-163	-2.54489e-163	-1.06806e-164	3.00007e-164	2.36301e-164	-2.43255e-163	5.79758e-164	-1.62628e-163	3.29124e-165	-3.5837e-163	-7.59565e-163	-2.09396e-165	6.08014e-164	-5.53156e-163	2.24815e-163	-5.39316e-164	-8.57713e-163	-8.45243e-163	2.92723e-165	1.78239e-163	-3.91233e-163	1.10323e-162	-2.64215e-163	-1.62566e-163	0
-1.00616e-164	-1.33872e-163	1.1604e-162	8.94948e-164	-5.22606e-164	-2.11298e-163	5.28046e-163	-2.54489e-163	-1.06806e-164	3.00007e-164	2.36301e-164	-2.43255e-163	5.79758e-164	-1.62628e-163	3.29124e-165	-3.5837e-163	-7.59565e-163	-2.09396e-165	6.08014e-164	-5.53156e-163	2.24815e-163	-5.39316e-164	-8.57713e-163	-8.45243e-163	2.92723e-165	1.78239e-163	-3.91233e-163	1.10323e-162	-2.64215e-163	-1.62566e-163	0
-1.00616e-164	-1.33872e-163	1.1604e-162	8.94948e-164	-5.22606e-164	-2.11298e-163	5.28046e-163	-2.54489e-163	-1.06806e-164	3.00007e-164	2.36301e-164	-2.43255e-163	5.79758e-164	-1.62628e-163	3.29124e-165	-3.5837e-163	-7.59565e-163	-2.09396e-165	6.08014e-164	-5.53156e-163	2.24815e-163	-5.39316e-164	-8.57713e-163	-8.45243e-163	2.92723e-165	1.78239e-163	-3.91233e-163	1.10323e-162	-2.64215e-163	-1.62566e-163	0
-1.00616e-164	-1.33872e-163	1.1604e-162	8.94948e-164	-5.22606e-164	-2.11298e-163	5.28046e-163	-2.54489e-163	-1.06806e-164	3.00007e-164	2.36301e-164	-2.43255e-163	5.79758e-164	-1.62628e-163	3.29124e-165	-3.5837e-163	-7.59565e-163	-2.09396e-165	6.08014e-164	-5.53156e-163	2.24815e-163	-5.39316e-164	-8.57713e-163	-8.45243e-163	2.92723e-165	1.78239e-163	-3.91233e-163	1.10323e-162	-2.64215e-163	-1.62566e-163	0
-1.00616e-164	-1.33872e-163	1.1604e-162	8.94948e-164	-5.22606e-164	-2.11298e-163	5.28046e-163	-2.54489e-163	-1.06806e-164	3.00007e-164	2.36301e-164	-2.43255e-163	5.79758e-164	-1.62628e-163	3.29124e-165	-3.5837e-163	-7.59565e-163	-2.09396e-165	6.08014e-164	-5.53156e-163	2.24815e-163	-5.39316e-164	-8.57713e-163	-8.45243e-163	2.92723e-165	1.78239e-163	-3.91233e-163	1.10323e-162	-2.64215e-163	-1.62566e-163	0
-1.00616e-164	-1.33872e-163	1.1604e-162	8.94948e-164	-5.22606e-164	-2.11298e-163	5.28046e-163	-2.54489e-163	-1.06806e-164	3.00007e-164	2.36301e-164	-2.43255e-163	5.79758e-164	-1.62628e-163	3.29124e-165	-3.5837e-163	-7.59565e-163	-2.09396e-165	6.08014e-164	-5.53156e-163	2.24815e-163	-5.39316e-164	-8.57713e-163	-8.45243e-163	2.92723e-165	1.78239e-163	-3.91233e-163	1.10323e-162	-2.64215e-163	-1.62566e-163	0
-1.00616e-164	-1.33872e-163	1.1604e-162	8.94948e-164	-5.22606e-164	-2.11298e-163	5.28046e-163	-2.54489e-163	-1.06806e-164	3.00007e-164	2.36301e-164	-2.43255e-163	5.79758e-164	-1.62628e-163	3.29124e-165	-3.5837e-163	-7.59565e-163	-2.09396e-165	6.08014e-164	-5.53156e-163	2.24815e-163	-5.39316e-164	-8.57713e-163	-8.45243e-163	2.92723e-165	1.78239e-163	-3.91233e-163	1.10323e-162	-2.64215e-163	-1.62566e-163	0
-1.00616e-164	-1.33872e-163	1.1604e-162	8.94948e-164	-5.22606e-164	-2.11298e-163	5.28046e-163	-2.54489e-163	-1.06806e-164	3.00007e-164	2.36301e-164	-2.43255e-163	5.79758e-164	-1.62628e-163	3.29124e-165	-3.5837e-163	-7.59565e-163	-2.09396e-165	6.08014e-164	-5.53156e-163	2.24815e-163	-5.39316e-164	-8.57713e-163	-8.45243e-163	2.92723e-165	1.78239e-163	-3.91233e-163	1.10323e-162	-2.64215e-163	-1.62566e-163	0
-1.00616e-164	-1.33872e-163	1.1604e-162	8.94948e-164	-5.22606e-164	-2.11298e-163	5.28046e-163	-2.54489e-163	-1.06806e-164	3.00007e-164	2.36301e-164	-2.43255e-163	5.79758e-164	-1.62628e-163	3.29124e-165	-3.5837e-163	-7.59565e-163	-2.09396e-165	6.08014e-164	-5.53156e-163	2.24815e-163	-5.39316e-164	-8.57713e-163	-8.45243e-163	2.92723e-165	1.78239e-163	-3.91233e-163	1.10323e-162	-2.64215e-163	-1.62566e-163	0
-1.00616e-164	-1.33872e-163	1.1604e-162	8.94948e-164	-5.22606e-164	-2.11298e-163	5.28046e-163	-2.54489e-163	-1.06806e-164	3.00007e-164	2.36301e-164	-2.43255e-163	5.79758e-164	-1.62628e-163	3.29124e-165	-3.5837e-163	-7.59565e-163	-2.09396e-165	6.08014e-164	-5.53156e-163	2.24815e-163	-5.39316e-164	-8.57713e-163	-8.45243e-163	2.92723e-165	1.78239e-163	-3.91233e-163	1.10323e-162	-2.64215e-163	-1.62566e-163	0
-1.00616e-164	-1.33872e-163	1.1604e-162	8.94948e-164	-5.22606e-164	-2.11298e-163	5.28046e-163	-2.54489e-163	-1.06806e-164	3.00007e-164	2.36301e-164	-2.43255e-163	5.79758e-164	-1.62628e-163	3.29124e-165	-3.5837e-163	-7.59565e-163	-2.09396e-165	6.08014e-164	-5.53156e-163	2.24815e-163	-5.39316e-164	-8.57713e-163	-8.45243e-163	2.92723e-165	1.78239e-163	-3.91233e-163	1.10323e-162	-2.64215e-163	-1.62566e-163	0
-1.00616e-164	-1.33872e-163	1.1604e-162	8.94948e-164	-5.22606e-164	-2.11298e-163	5.28046e-163	-2.54489e-163	-1.06806e-164	3.00007e-164	2.36301e-164	-2.43255e-163	5.79758e-164	-1.62628e-163	3.29124e-165	-3.5837e-163	-7.59565e-163	-2.09396e-165	6.08014e-164	-5.53156e-163	2.24815e-163	-5.39316e-164	-8.57713e-163	-8.45243e-163	2.92723e-165	1.78239e-163	-3.91233e-163	1.10323e-162	-2.64215e-163	-1.62566e-163	0
-1.00616e-164	-1.33872e-163	1.1604e-162	8.94948e-164	-5.22606e-164	-2.11298e-163	5.28046e-163	-2.54489e-163	-1.06806e-164	3.00007e-164	2.36301e-164	-2.43255e-163	5.79758e-164	-1.62628e-163	3.29124e-165	-3.5837e-163	-7.59565e-163	-2.09396e-165	6.08014e-164	-5.53156e-163	2.24815e-163	-5.39316e-164	-8.57713e-163	-8.45243e-163	2.92723e-165	1.78239e-163	-3.91233e-163	1.10323e-162	-2.64215e-163	-1.62566e-163	0
-1.00616e-164	-1.33872e-163	1.1604e-162	8.94948e-164	-5.22606e-164	-2.11298e-163	5.28046e-163	-2.54489e-163	-1.06806e-164	3.00007e-164	2.36301e-164	-2.43255e-163	5.79758e-164	-1.62628e-163	3.29124e-165	-3.5837e-163	-7.59565e-163	-2.09396e-165	6.08014e-164	-5.53156e-163	2.24815e-163	-5.39316e-164	-8.57713e-163	-8.45243e-163	2.92723e-165	1.78239e-163	-3.91233e-163	1.10323e-162	-2.64215e-163	-1.62566e-163	0
-1.00616e-164	-1.33872e-163	1.1604e-162	8.94948e-164	-5.22606e-164	-2.11298e-163	5.28046e-163	-2.54489e-163	-1.06806e-164	3.00007e-164	2.36301e-164	-2.43255e-163	5.79758e-164	-1.62628e-163	3.29124e-165	-3.5837e-163	-7.59565e-163	-2.09396e-165	6.08014e-164	-5.53156e-163	2.24815e-163	-5.39316e-164	-8.57713e-163	-8.45243e-163	2.92723e-165	1.78239e-163	-3.91233e-163	1.10323e-162	-2.64215e-163	-1.62566e-163	0
-1.00616e-164	-1.33872e-163	1.1604e-162	8.94948e-164	-5.22606e-164	-2.11298e-163	5.28046e-163	-2.54489e-163	-1.06806e-164	3.00007e-164	2.36301e-164	-2.43255e-163	5.79758e-164	-1.62628e-163	3.29124e-165	-3.5837e-163	-7.59565e-163	-2.09396e-165	6.08014e-164	-5.53156e-163	2.24815e-163	-5.39316e-164	-8.57713e-163	-8.45243e-163	2.92723e-165	1.78239e-163	-3.91233e-163	1.10323e-162	-2.64215e-163	-1.62566e-163	0
-1.00616e-164	-1.33872e-163	1.1604e-162	8.94948e-164	-5.22606e-164	-2.11298e-163	5.28046e-163	-2.54489e-163	-1.06806e-164	3.00007e-164	2.36301e-164	-2.43255e-163	5.79758e-164	-1.62628e-163	3.29124e-165	-3.5837e-163	-7.59565e-163	-2.09396e-165	6.08014e-164	-5.53156e-163	2.24815e-163	-5.39316e-164	-8.57713e-163	-8.45243e-163	2.92723e-165	1.78239e-163	-3.91233e-163	1.10323e-162	-2.64215e-163	-1.62566e-163	0
-1.00616e-164	-1.33872e-163	1.1604e-162	8.94948e-164	-5.22606e-164	-2.11298e-163	5.28046e-163	-2.54489e-163	-1.06806e-164	3.00007e-164	2.36301e-164	-2.43255e-163	5.79758e-164	-1.62628e-163	3.29124e-165	-3.5837e-163	-7.59565e-163	-2.09396e-165	6.08014e-164	-5.53156e-163	2.24815e-163	-5.39316e-164	-8.57713e-163	-8.45243e-163	2.92723e-165	1.78239e-163	-3.91233e-163	1.10323e-162	-2.64215e-163	-1.62566e-163	0
-1.00616e-164	-1.33872e-163	1.1604e-162	8.94948e-164	-5.22606e-164	-2.11298e-163	5.28046e-163	-2.54489e-163	-1.06806e-164	3.00007e-164	2.36301e-164	-2.43255e-163	5.79758e-164	-1.62628e-163	3.29124e-165	-3.5837e-163	-7.59565e-163	-2.09396e-165	6.08014e-164	-5.53156e-163	2.24815e-163	-5.39316e-164	-8.57713e-163	-8.45243e-163	2.92723e-165	1.78239e-163	-3.91233e-163	1.10323e-162	-2.64215e-163	-1.62566e-163	0
-1.00616e-164	-1.33872e-163	1.1604e-162	8.94948e-164	-5.22606e-164	-2.11298e-163	5.28046e-163	-2.54489e-163	-1.06806e-164	3.00007e-164	2.36301e-164	-2.43255e-163	5.79758e-164	-1.62628e-163	3.29124e-165	-3.5837e-163	-7.59565e-163	-2.09396e-165	6.08014e-164	-5.53156e-163	2.24815e-163	-5.39316e-164	-8.57713e-163	-8.45243e-163	2.92723e-165	1.78239e-163	-3.91233e-163	1.10323e-162	-2.64215e-163	-1.62566e-163	0
-1.00616e-164	-1.33872e-163	1.1604e-162	8.94948e-164	-5.22606e-164	-2.11298e-163	5.28046e-163	-2.54489e-163	-1.06806e-164	3.00007e-164	2.36301e-164	-2.43255e-163	5.79758e-164	-1.62628e-163	3.29124e-165	-3.5837e-163	-7.59565e-163	-2.09396e-165	6.08014e-164	-5.53156e-163	2.24815e-163	-5.39316e-164	-8.57713e-163	-8.45243e-163	2.92723e-165	1.78239e-163	-3.91233e-163	1.10323e-162	-2.64215e-163	-1.62566e-163	0
-1.00616e-164	-1.33872e-163	1.1604e-162	8.94948e-164	-5.22606e-164	-2.11298e-163	5.28046e-163	-2.54489e-163	-1.06806e-164	3.00007e-164	2.36301e-164	-2.43255e-163	5.79758e-164	-1.62628e-163	3.29124e-165	-3.5837e-163	-7.59565e-163	-2.09396e-165	6.08014e-164	-5.53156e-163	2.24815e-163	-5.39316e-164	-8.57713e-163	-8.45243e-163	2.92723e-165	1.78239e-163	-3.91233e-163	1.10323e-162	-2.64215e-163	-1.62566e-163	0
-1.00616e-164	-1.33872e-163	1.1604e-162	8.94948e-164	-5.22606e-164	-2.11298e-163	5.28046e-163	-2.54489e-163	-1.06806e-164	3.00007e-164	2.36301e-164	-2.43255e-163	5.79758e-164	-1.62628e-163	3.29124e-165	-3.5837e-163	-7.59565e-163	-2.09396e-165	6.08014e-164	-5.53156e-163	2.24815e-163	-5.39316e-164	-8.57713e-163	-8.45243e-163	2.92723e-165	1.78239e-163	-3.91233e-163	1.10323e-162	-2.64215e-163	-1.62566e-163	0
-1.00616e-164	-1.33872e-163	1.1604e-162	8.94948e-164	-5.22606e-164	-2.11298e-163	5.28046e-163	-2.54489e-163	-1.06806e-164	3.00007e-164	2.36301e-164	-2.43255e-163	5.79758e-164	-1.62628e-163	3.29124e-165	-3.5837e-163	-7.59565e-163	-2.09396e-165	6.08014e-164	-5.53156e-163	2.24815e-163	-5.39316e-164	-8.57713e-163	-8.45243e-163	2.92723e-165	1.78239e-163	-3.91233e-163	1.10323e-162	-2.64215e-163	-1.62566e-163	0
-1.00616e-164	-1.33872e-163	1.1604e-162	8.94948e-164	-5.22606e-164	-2.11298e-163	5.28046e-163	-2.54489e-163	-1.06806e-164	3.00007e-164	2.36301e-164	-2.43255e-163	5.79758e-164	-1.62628e-163	3.29124e-165	-3.5837e-163	-7.59565e-163	-2.09396e-165	6.08014e-164	-5.53156e-163	2.24815e-163	-5.39316e-164	-8.57713e-163	-8.45243e-163	2.92723e-165	1.78239e-163	-3.91233e-163	1.10323e-162	-2.64215e-163	-1.62566e-163	0
-1.00616e-164	-1.33872e-163	1.1604e-162	8.94948e-164	-5.22606e-164	-2.11298e-163	5.28046e-163	-2.54489e-163	-1.06806e-164	3.00007e-164	2.36301e-164	-2.43255e-163	5.79758e-164	-1.62628e-163	3.29124e-165	-3.5837e-163	-7.59565e-163	-2.09396e-165	6.08014e-164	-5.53156e-163	2.24815e-163	-5.39316e-164	-8.57713e-163	-8.45243e-163	2.92723e-165	1.78239e-163	-3.91233e-163	1.10323e-162	-2.64215e-163	-1.62566e-163	0
-1.00616e-164	-1.33872e-163	1.1604e-162	8.94948e-164	-5.22606e-164	-2.11298e-163	5.28046e-163	-2.54489e-163	-1.06806e-164	3.00007e-164	2.36301e-164	-2.43255e-163	5.79758e-164	-1.62628e-163	3.29124e-165	-3.5837e-163	-7.59565e-163	-2.09396e-165	6.08014e-164	-5.53156e-163	2.24815e-163	-5.39316e-164	-8.57713e-163	-8.45243e-163	2.92723e-165	1.78239e-163	-3.91233e-163	1.10323e-162	-2.64215e-163	-1.62566e-163	0
-1.00616e-164	-1.33872e-163	1.1604e-162	8.94948e-164	-5.22606e-164	-2.11298e-163	5.28046e-163	-2.54489e-163	-1.06806e-164	3.00007e-164	2.36301e-164	-2.43255e-163	5.79758e-164	-1.62628e-163	3.29124e-165	-3.5837e-163	-7.59565e-163	-2.09396e-165	6.08014e-164	-5.53156e-163	2.24815e-163	-5.39316e-164	-8.57713e-163	-8.45243e-163	2.92723e-165	1.78239e-163	-3.91233e-163	1.10323e-162	-2.64215e-163	-1.62566e-163	0
-1.00616e-164	-1.33872e-163	1.1604e-162	8.94948e-164	-5.22606e-164	-2.11298e-163	5.28046e-163	-2.54489e-163	-1.06806e-164	3.00007e-164	2.36301e-164	-2.43255e-163	5.79758e-164	-1.62628e-163	3.29124e-165	-3.5837e-163	-7.59565e-163	-2.09396e-165	6.08014e-164	-5.53156e-163	2.24815e-163	-5.39316e-164	-8.57713e-163	-8.45243e-163	2.92723e-165	1.78239e-163	-3.91233e-163	1.10323e-162	-2.64215e-163	-1.62566e-163	0
-1.00616e-164	-1.33872e-163	1.1604e-162	8.94948e-164	-5.22606e-164	-2.11298e-163	5.28046e-163	-2.54489e-163	-1.06806e-164	3.00007e-164	2.36301e-164	-2.43255e-163	5.79758e-164	-1.62628e-163	3.29124e-165	-3.5837e-163	-7.59565e-163	-2.09396e-165	6.08014e-164	-5.53156e-163	2.24815e-163	-5.39316e-164	-8.57713e-163	-8.45243e-163	2.92723e-165	1.78239e-163	-3.91233e-163	1.10323e-162	-2.64215e-163	-1.62566e-163	0
-1.00616e-164	-1.33872e-163	1.1604e-162	8.94948e-164	-5.22606e-164	-2.11298e-163	5.28046e-163	-2.54489e-163	-1.06806e-164	3.00007e-164	2.36301e-164	-2.43255e-163	5.79758e-164	-1.62628e-163	3.29124e-165	-3.5837e-163	-7.59565e-163	-2.09396e-165	6.08014e-164	-5.53156e-163	2.24815e-163	-5.39316e-164	-8.57713e-163	-8.45243e-163	2.92723e-165	1.78239e-163	-3.91233e-163	1.10323e-162	-2.64215e-163	-1.62566e-163	0
-1.00616e-164	-1.33872e-163	1.1604e-162	8.94948e-164	-5.22606e-164	-2.11298e-163	5.28046e-163	-2.54489e-163	-1.06806e-164	3.00007e-164	2.36301e-164	-2.43255e-163	5.79758e-164	-1.62628e-163	3.29124e-165	-3.5837e-163	-7.59565e-163	-2.09396e-165	6.08014e-164	-5.53156e-163	2.24815e-163	-5.39316e-164	-8.57713e-163	-8.45243e-163	2.92723e-165	1.78239e-163	-3.91233e-163	1.10323e-162	-2.64215e-163	-1.62566e-163	0
-1.00616e-164	-1.33872e-163	1.1604e-162	8.94948e-164	-5.22606e-164	-2.11298e-163	5.28046e-163	-2.54489e-163	-1.06806e-164	3.00007e-164	2.36301e-164	-2.43255e-163	5.79758e-164	-1.62628e-163	3.29124e-165	-3.5837e-163	-7.59565e-163	-2.09396e-165	6.08014e-164	-5.53156e-163	2.24815e-163	-5.39316e-164	-8.57713e-163	-8.45243e-163	2.92723e-165	1.78239e-163	-3.91233e-163	1.10323e-162	-2.64215e-163	-1.62566e-163	0
-1.00616e-164	-1.33872e-163	1.1604e-162	8.94948e-164	-5.22606e-164	-2.11298e-163	5.28046e-163	-2.54489e-163	-1.06806e-164	3.00007e-164	2.36301e-164	-2.43255e-163	5.79758e-164	-1.62628e-163	3.29124e-165	-3.5837e-163	-7.59565e-163	-2.09396e-165	6.08014e-164	-5.53156e-163	2.24815e-163	-5.39316e-164	-8.57713e-163	-8.45243e-163	2.92723e-165	1.78239e-163	-3.91233e-163	1.10323e-162	-2.64215e-163	-1.62566e-163	0
-1.00616e-164	-1.33872e-163	1.1604e-162	8.94948e-164	-5.22606e-164	-2.11298e-163	5.28046e-163	-2.54489e-163	-1.06806e-164	3.00007e-164	2.36301e-164	-2.43255e-163	5.79758e-164	-1.62628e-163	3.29124e-165	-3.5837e-163	-7.59565e-163	-2.09396e-165	6.08014e-164	-5.53156e-163	2.24815e-163	-5.39316e-164	-8.57713e-163	-8.45243e-163	2.92723e-165	1.78239e-163	-3.91233e-163	1.10323e-162	-2.64215e-163	-1.62566e-163	0
-1.00616e-164	-1.33872e-163	1.1604e-162	8.94948e-164	-5.22606e-164	-2.11298e-163	5.28046e-163	-2.54489e-163	-1.06806e-164	3.00007e-164	2.36301e-164	-2.43255e-163	5.79758e-164	-1.62628e-163	3.29124e-165	-3.5837e-163	-7.59565e-163	-2.09396e-165	6.08014e-164	-5.53156e-163	2.24815e-163	-5.39316e-164	-8.57713e-163	-8.45243e-163	2.92723e-165	1.78239e-163	-3.91233e-163	1.10323e-162	-2.64215e-163	-1.62566e-163	0
-1.00616e-164	-1.33872e-163	1.1604e-162	8.94948e-164	-5.22606e-164	-2.11298e-163	5.28046e-163	-2.54489e-163	-1.06806e-164	3.00007e-164	2.36301e-164	-2.43255e-163	5.79758e-164	-1.62628e-163	3.29124e-165	-3.5837e-163	-7.59565e-163	-2.09396e-165	6.08014e-164	-5.53156e-163	2.24815e-163	-5.39316e-164	-8.57713e-163	-8.45243e-163	2.92723e-165	1.78239e-163	-3.91233e-163	1.10323e-162	-2.64215e-163	-1.62566e-163	0
-1.00616e-164	-1.33872e-163	1.1604e-162	8.94948e-164	-5.22606e-164	-2.11298e-163	5.28046e-163	-2.54489e-163	-1.06806e-164	3.00007e-164	2.36301e-164	-2.43255e-163	5.79758e-164	-1.62628e-163	3.29124e-165	-3.5837e-163	-7.59565e-163	-2.09396e-165	6.08014e-164	-5.53156e-163	2.24815e-163	-5.39316e-164	-8.57713e-163	-8.45243e-163	2.92723e-165	1.78239e-163	-3.91233e-163	1.10323e-162	-2.64215e-163	-1.62566e-163	0
-1.00616e-164	-1.33872e-163	1.1604e-162	8.94948e-164	-5.22606e-164	-2.11298e-163	5.28046e-163	-2.54489e-163	-1.06806e-164	3.00007e-164	2.36301e-164	-2.43255e-163	5.79758e-164	-1.62628e-163	3.29124e-165	-3.5837e-163	-7.59565e-163	-2.09396e-165	6.08014e-164	-5.53156e-163	2.24815e-163	-5.39316e-164	-8.57713e-163	-8.45243e-163	2.92723e-165	1.78239e-163	-3.91233e-163	1.10323e-162	-2.64215e-163	-1.62566e-163	0
-1.00616e-164	-1.33872e-163	1.1604e-162	8.94948e-164	-5.22606e-164	-2.11298e-163	5.28046e-163	-2.54489e-163	-1.06806e-164	3.00007e-164	2.36301e-164	-2.43255e-163	5.79758e-164	-1.62628e-163	3.29124e-165	-3.5837e-163	-7.59565e-163	-2.09396e-165	6.08014e-164	-5.53156e-163	2.24815e-163	-5.39316e-164	-8.57713e-163	-8.45243e-163	2.92723e-165	1.78239e-163	-3.91233e-163	1.10323e-162	-2.64215e-163	-1.62566e-163	0
-1.00616e-164	-1.33872e-163	1.1604e-162	8.94948e-164	-5.22606e-164	-2.11298e-163	5.28046e-163	-2.54489e-163	-1.06806e-164	3.00007e-164	2.36301e-164	-2.43255e-163	5.79758e-164	-1.62628e-163	3.29124e-165	-3.5837e-163	-7.59565e-163	-2.09396e-165	6.08014e-164	-5.53156e-163	2.24815e-163	-5.39316e-164	-8.57713e-163	-8.45243e-163	2.92723e-165	1.78239e-163	-3.91233e-163	1.10323e-162	-2.64215e-163	-1.62566e-163	0
-1.00616e-164	-1.33872e-163	1.1604e-162	8.94948e-164	-5.22606e-164	-2.11298e-163	5.28046e-163	-2.54489e-163	-1.06806e-164	3.00007e-164	2.36301e-164	-2.43255e-163	5.79758e-164	-1.62628e-163	3.29124e-165	-3.5837e-163	-7.59565e-163	-2.09396e-165	6.08014e-164	-5.53156e-163	2.24815e-163	-5.39316e-164	-8.57713e-163	-8.45243e-163	2.92723e-165	1.78239e-163	-3.91233e-163	1.10323e-162	-2.64215e-163	-1.62566e-163	0
-1.00616e-164	-1.33872e-163	1.1604e-162	8.94948e-164	-5.22606e-164	-2.11298e-163	5.28046e-163	-2.54489e-163	-1.06806e-164	3.00007e-164	2.36301e-164	-2.43255e-163	5.79758e-164	-1.62628e-163	3.29124e-165	-3.5837e-163	-7.59565e-163	-2.09396e-165	6.08014e-164	-5.53156e-163	2.24815e-163	-5.39316e-164	-8.57713e-163	-8.45243e-163	2.92723e-165	1.78239e-163	-3.91233e-163	1.10323e-162	-2.64215e-163	-1.62566e-163	0
-1.00616e-164	-1.33872e-163	1.1604e-162	8.94948e-164	-5.22606e-164	-2.11298e-163	5.28046e-163	-2.54489e-163	-1.06806e-164	3.00007e-164	2.36301e-164	-2.43255e-163	5.79758e-164	-1.62628e-163	3.29124e-165	-3.5837e-163	-7.59565e-163	-2.09396e-165	6.08014e-164	-5.53156e-163	2.24815e-163	-5.39316e-164	-8.57713e-163	-8.45243e-163	2.92723e-165	1.78239e-163	-3.91233e-163	1.10323e-162	-2.64215e-163	-1.62566e-163	0
-1.00616e-164	-1.33872e-163	1.1604e-162	8.94948e-164	-5.22606e-164	-2.11298e-163	5.28046e-163	-2.54489e-163	-1.06806e-164	3.00007e-164	2.36301e-164	-2.43255e-163	5.79758e-164	-1.62628e-163	3.29124e-165	-3.5837e-163	-7.59565e-163	-2.09396e-165	6.08014e-164	-5.53156e-163	2.24815e-163	-5.39316e-164	-8.57713e-163	-8.45243e-163	2.92723e-165	1.78239e-163	-3.91233e-163	1.10323e-162	-2.64215e-163	-1.62566e-163	0
-1.00616e-164	-1.33872e-163	1.1604e-162	8.94948e-164	-5.22606e-164	-2.11298e-163	5.28046e-163	-2.54489e-163	-1.06806e-164	3.00007e-164	2.36301e-164	-2.43255e-163	5.79758e-164	-1.62628e-163	3.29124e-165	-3.5837e-163	-7.59565e-163	-2.09396e-165	6.08014e-164	-5.53156e-163	2.24815e-163	-5.39316e-164	-8.57713e-163	-8.45243e-163	2.92723e-165	1.78239e-163	-3.91233e-163	1.10323e-162	-2.64215e-163	-1.62566e-163	0
-1.00616e-164	-1.33872e-163	1.1604e-162	8.94948e-164	-5.22606e-164	-2.11298e-163	5.28046e-163	-2.54489e-163	-1.06806e-164	3.00007e-164	2.36301e-164	-2.43255e-163	5.79758e-164	-1.62628e-163	3.29124e-165	-3.5837e-163	-7.59565e-163	-2.09396e-165	6.08014e-164	-5.53156e-163	2.24815e-163	-5.39316e-164	-8.57713e-163	-8.45243e-163	2.92723e-165	1.78239e-163	-3.91233e-163	1.10323e-162	-2.64215e-163	-1.62566e-163	0
-1.00616e-164	-1.33872e-163	1.1604e-162	8.94948e-164	-5.22606e-164	-2.11298e-163	5.28046e-163	-2.54489e-163	-1.06806e-164	3.00007e-164	2.36301e-164	-2.43255e-163	5.79758e-164	-1.62628e-163	3.29124e-165	-3.5837e-163	-7.59565e-163	-2.09396e-165	6.08014e-164	-5.53156e-163	2.24815e-163	-5.39316e-164	-8.57713e-163	-8.45243e-163	2.92723e-165	1.78239e-163	-3.91233e-163	1.10323e-162	-2.64215e-163	-1.62566e-163	0
-1.00616e-164	-1.33872e-163	1.1604e-162	8.94948e-164	-5.22606e-164	-2.11298e-163	5.28046e-163	-2.54489e-163	-1.06806e-164	3.00007e-164	2.36301e-164	-2.43255e-163	5.79758e-164	-1.62628e-163	3.29124e-165	-3.5837e-163	-7.59565e-163	-2.09396e-165	6.08014e-164	-5.53156e-163	2.24815e-163	-5.39316e-164	-8.57713e-163	-8.45243e-163	2.92723e-165	1.78239e-163	-3.91233e-163	1.10323e-162	-2.64215e-163	-1.62566e-163	0
-1.00616e-164	-1.33872e-163	1.1604e-162	8.94948e-164	-5.22606e-164	-2.11298e-163	5.28046e-163	-2.54489e-163	-1.06806e-164	3.00007e-164	2.36301e-164	-2.43255e-163	5.79758e-164	-1.62628e-163	3.29124e-165	-3.5837e-163	-7.59565e-163	-2.09396e-165	6.08014e-164	-5.53156e-163	2.24815e-163	-5.39316e-164	-8.57713e-163	-8.45243e-163	2.92723e-165	1.78239e-163	-3.91233e-163	1.10323e-162	-2.64215e-163	-1.62566e-163	0
-1.00616e-164	-1.33872e-163	1.1604e-162	8.94948e-164	-5.22606e-164	-2.11298e-163	5.28046e-163	-2.54489e-163	-1.06806e-164	3.00007e-164	2.36301e-164	-2.43255e-163	5.79758e-164	-1.62628e-163	3.29124e-165	-3.5837e-163	-7.59565e-163	-2.09396e-165	6.08014e-164	-5.53156e-163	2.24815e-163	-5.39316e-164	-8.57713e-163	-8.45243e-163	2.92723e-165	1.78239e-163	-3.91233e-163	1.10323e-162	-2.64215e-163	-1.62566e-163	0
-1.00616e-164	-1.33872e-163	1.1604e-162	8.94948e-164	-5.22606e-164	-2.11298e-163	5.28046e-163	-2.54489e-163	-1.06806e-164	3.00007e-164	2.36301e-164	-2.43255e-163	5.79758e-164	-1.62628e-163	3.29124e-165	-3.5837e-163	-7.59565e-163	-2.09396e-165	6.08014e-164	-5.53156e-163	2.24815e-163	-5.39316e-164	-8.57713e-163	-8.45243e-163	2.92723e-165	1.78239e-163	-3.91233e-163	1.10323e-162	-2.64215e-163	-1.62566e-163	0
-1.00616e-164	-1.33872e-163	1.1604e-162	8.94948e-164	-5.22606e-164	-2.11298e-163	5.28046e-163	-2.54489e-163	-1.06806e-164	3.00007e-164	2.36301e-164	-2.43255e-163	5.79758e-164	-1.62628e-163	3.29124e-165	-3.5837e-163	-7.59565e-163	-2.09396e-165	6.08014e-164	-5.53156e-163	2.24815e-163	-5.39316e-164	-8.57713e-163	-8.45243e-163	2.92723e-165	1.78239e-163	-3.91233e-163	1.10323e-162	-2.64215e-163	-1.62566e-163	0
-1.00616e-164	-1.33872e-163	1.1604e-162	8.94948e-164	-5.22606e-164	-2.11298e-163	5.28046e-163	-2.54489e-163	-1.06806e-164	3.00007e-164	2.36301e-164	-2.43255e-163	5.79758e-164	-1.62628e-163	3.29124e-165	-3.5837e-163	-7.59565e-163	-2.09396e-165	6.08014e-164	-5.53156e-163	2.24815e-163	-5.39316e-164	-8.57713e-163	-8.45243e-163	2.92723e-165	1.78239e-163	-3.91233e-163	1.10323e-162	-2.64215e-163	-1.62566e-163	0
-1.00616e-164	-1.33872e-163	1.1604e-162	8.94948e-164	-5.22606e-164	-2.11298e-163	5.28046e-163	-2.54489e-163	-1.06806e-164	3.00007e-164	2.36301e-164	-2.43255e-163	5.79758e-164	-1.62628e-163	3.29124e-165	-3.5837e-163	-7.59565e-163	-2.09396e-165	6.08014e-164	-5.53156e-163	2.24815e-163	-5.39316e-164	-8.57713e-163	-8.45243e-163	2.92723e-165	1.78239e-163	-3.91233e-163	1.10323e-162	-2.64215e-163	-1.62566e-163	0
-1.00616e-164	-1.33872e-163	1.1604e-162	8.94948e-164	-5.22606e-164	-2.11298e-163	5.28046e-163	-2.54489e-163	-1.06806e-164	3.00007e-164	2.36301e-164	-2.43255e-163	5.79758e-164	-1.62628e-163	3.29124e-165	-3.5837e-163	-7.59565e-163	-2.09396e-165	6.08014e-164	-5.53156e-163	2.24815e-163	-5.39316e-164	-8.57713e-163	-8.45243e-163	2.92723e-165	1.78239e-163	-3.91233e-163	1.10323e-162	-2.64215e-163	-1.62566e-163	0
-1.00616e-164	-1.33872e-163	1.1604e-162	8.94948e-164	-5.22606e-164	-2.11298e-163	5.28046e-163	-2.54489e-163	-1.06806e-164	3.00007e-164	2.36301e-164	-2.43255e-163	5.79758e-164	-1.62628e-163	3.29124e-165	-3.5837e-163	-7.59565e-163	-2.09396e-165	6.08014e-164	-5.53156e-163	2.24815e-163	-5.39316e-164	-8.57713e-163	-8.45243e-163	2.92723e-165	1.78239e-163	-3.91233e-163	1.10323e-162	-2.64215e-163	-1.62566e-163	0
-1.00616e-164	-1.33872e-163	1.1604e-162	8.94948e-164	-5.22606e-164	-2.11298e-163	5.28046e-163	-2.54489e-163	-1.06806e-164	3.00007e-164	2.36301e-164	-2.43255e-163	5.79758e-164	-1.62628e-163	3.29124e-165	-3.5837e-163	-7.59565e-163	-2.09396e-165	6.08014e-164	-5.53156e-163	2.24815e-163	-5.39316e-164	-8.57713e-163	-8.45243e-163	2.92723e-165	1.78239e-163	-3.91233e-163	1.10323e-162	-2.64215e-163	-1.62566e-163	0
-1.00616e-164	-1.33872e-163	1.1604e-162	8.94948e-164	-5.22606e-164	-2.11298e-163	5.28046e-163	-2.54489e-163	-1.06806e-164	3.00007e-164	2.36301e-164	-2.43255e-163	5.79758e-164	-1.62628e-163	3.29124e-165	-3.5837e-163	-7.59565e-163	-2.09396e-165	6.08014e-164	-5.53156e-163	2.24815e-163	-5.39316e-164	-8.57713e-163	-8.45243e-163	2.92723e-165	1.78239e-163	-3.91233e-163	1.10323e-162	-2.64215e-163	-1.62566e-163	0
-1.00616e-164	-1.33872e-163	1.1604e-162	8.94948e-164	-5.22606e-164	-2.11298e-163	5.28046e-163	-2.54489e-163	-1.06806e-164	3.00007e-164	2.36301e-164	-2.43255e-163	5.79758e-164	-1.62628e-163	3.29124e-165	-3.5837e-163	-7.59565e-163	-2.09396e-165	6.08014e-164	-5.53156e-163	2.24815e-163	-5.39316e-164	-8.57713e-163	-8.45243e-163	2.92723e-165	1.78239e-163	-3.91233e-163	1.10323e-162	-2.64215e-163	-1.62566e-163	0
-1.00616e-164	-1.33872e-163	1.1604e-162	8.94948e-164	-5.22606e-164	-2.11298e-163	5.28046e-163	-2.54489e-163	-1.06806e-164	3.00007e-164	2.36301e-164	-2.43255e-163	5.79758e-164	-1.62628e-163	3.29124e-165	-3.5837e-163	-7.59565e-163	-2.09396e-165	6.08014e-164	-5.53156e-163	2.24815e-163	-5.39316e-164	-8.57713e-163	-8.45243e-163	2.92723e-165	1.78239e-163	-3.91233e-163	1.10323e-162	-2.64215e-163	-1.62566e-163	0
-1.00616e-164	-1.33872e-163	1.1604e-162	8.94948e-164	-5.22606e-164	-2.11298e-163	5.28046e-163	-2.54489e-163	-1.06806e-164	3.00007e-164	2.36301e-164	-2.43255e-163	5.79758e-164	-1.62628e-163	3.29124e-165	-3.5837e-163	-7.59565e-163	-2.09396e-165	6.08014e-164	-5.53156e-163	2.24815e-163	-5.39316e-164	-8.57713e-163	-8.45243e-163	2.92723e-165	1.78239e-163	-3.91233e-163	1.10323e-162	-2.64215e-163	-1.62566e-163	0
-1.00616e-164	-1.33872e-163	1.1604e-162	8.94948e-164	-5.22606e-164	-2.11298e-163	5.28046e-163	-2.54489e-163	-1.06806e-164	3.00007e-164	2.36301e-164	-2.43255e-163	5.79758e-164	-1.62628e-163	3.29124e-165	-3.5837e-163	-7.59565e-163	-2.09396e-165	6.08014e-164	-5.53156e-163	2.24815e-163	-5.39316e-164	-8.57713e-163	-8.45243e-163	2.92723e-165	1.78239e-163	-3.91233e-163	1.10323e-162	-2.64215e-163	-1.62566e-163	0
-1.00616e-164	-1.33872e-163	1.1604e-162	8.94948e-164	-5.22606e-164	-2.11298e-163	5.28046e-163	-2.54489e-163	-1.06806e-164	3.00007e-164	2.36301e-164	-2.43255e-163	5.79758e-164	-1.62628e-163	3.29124e-165	-3.5837e-163	-7.59565e-163	-2.09396e-165	6.08014e-164	-5.53156e-163	2.24815e-163	-5.39316e-164	-8.57713e-163	-8.45243e-163	2.92723e-165	1.78239e-163	-3.91233e-163	1.10323e-162	-2.64215e-163	-1.62566e-163	0
-1.00616e-164	-1.33872e-163	1.1604e-162	8.94948e-164	-5.22606e-164	-2.11298e-163	5.28046e-163	-2.54489e-163	-1.06806e-164	3.00007e-164	2.36301e-164	-2.43255e-163	5.79758e-164	-1.62628e-163	3.29124e-165	-3.5837e-163	-7.59565e-163	-2.09396e-165	6.08014e-164	-5.53156e-163	2.24815e-163	-5.39316e-164	-8.57713e-163	-8.45243e-163	2.92723e-165	1.78239e-163	-3.91233e-163	1.10323e-162	-2.64215e-163	-1.62566e-163	0
-1.00616e-164	-1.33872e-163	1.1604e-162	8.94948e-164	-5.22606e-164	-2.11298e-163	5.28046e-163	-2.54489e-163	-1.06806e-164	3.00007e-164	2.36301e-164	-2.43255e-163	5.79758e-164	-1.62628e-163	3.29124e-165	-3.5837e-163	-7.59565e-163	-2.09396e-165	6.08014e-164	-5.53156e-163	2.24815e-163	-5.39316e-164	-8.57713e-163	-8.45243e-163	2.92723e-165	1.78239e-163	-3.91233e-163	1.10323e-162	-2.64215e-163	-1.62566e-163	0
-1.00616e-164	-1.33872e-163	1.1604e-162	8.94948e-164	-5.22606e-164	-2.11298e-163	5.28046e-163	-2.54489e-163	-1.06806e-164	3.00007e-164	2.36301e-164	-2.43255e-163	5.79758e-164	-1.62628e-163	3.29124e-165	-3.5837e-163	-7.59565e-163	-2.09396e-165	6.08014e-164	-5.53156e-163	2.24815e-163	-5.39316e-164	-8.57713e-163	-8.45243e-163	2.92723e-165	1.78239e-163	-3.91233e-163	1.10323e-162	-2.64215e-163	-1.62566e-163	0
-1.00616e-164	-1.33872e-163	1.1604e-162	8.94948e-164	-5.22606e-164	-2.11298e-163	5.28046e-163	-2.54489e-163	-1.06806e-164	3.00007e-164	2.36301e-164	-2.43255e-163	5.79758e-164	-1.62628e-163	3.29124e-165	-3.5837e-163	-7.59565e-163	-2.09396e-165	6.08014e-164	-5.53156e-163	2.24815e-163	-5.39316e-164	-8.57713e-163	-8.45243e-163	2.92723e-165	1.78239e-163	-3.91233e-163	1.10323e-162	-2.64215e-163	-1.62566e-163	0
-1.00616e-164	-1.33872e-163	1.1604e-162	8.94948e-164	-5.22606e-164	-2.11298e-163	5.28046e-163	-2.54489e-163	-1.06806e-164	3.00007e-164	2.36301e-164	-2.43255e-163	5.79758e-164	-1.62628e-163	3.29124e-165	-3.5837e-163	-7.59565e-163	-2.09396e-165	6.08014e-164	-5.53156e-163	2.24815e-163	-5.39316e-164	-8.57713e-163	-8.45243e-163	2.92723e-165	1.78239e-163	-3.91233e-163	1.10323e-162	-2.64215e-163	-1.62566e-163	0
-1.00616e-164	-1.33872e-163	1.1604e-162	8.94948e-164	-5.22606e-164	-2.11298e-163	5.28046e-163	-2.54489e-163	-1.06806e-164	3.00007e-164	2.36301e-164	-2.43255e-163	5.79758e-164	-1.62628e-163	3.29124e-165	-3.5837e-163	-7.59565e-163	-2.09396e-165	6.08014e-164	-5.53156e-163	2.24815e-163	-5.39316e-164	-8.57713e-163	-8.45243e-163	2.92723e-165	1.78239e-163	-3.91233e-163	1.10323e-162	-2.64215e-163	-1.62566e-163	0
-1.00616e-164	-1.33872e-163	1.1604e-162	8.94948e-164	-5.22606e-164	-2.11298e-163	5.28046e-163	-2.54489e-163	-1.06806e-164	3.00007e-164	2.36301e-164	-2.43255e-163	5.79758e-164	-1.62628e-163	3.29124e-165	-3.5837e-163	-7.59565e-163	-2.09396e-165	6.08014e-164	-5.53156e-163	2.24815e-163	-5.39316e-164	-8.57713e-163	-8.45243e-163	2.92723e-165	1.78239e-163	-3.91233e-163	1.10323e-162	-2.64215e-163	-1.62566e-163	0
-1.00616e-164	-1.33872e-163	1.1604e-162	8.94948e-164	-5.22606e-164	-2.11298e-163	5.28046e-163	-2.54489e-163	-1.06806e-164	3.00007e-164	2.36301e-164	-2.43255e-163	5.79758e-164	-1.62628e-163	3.29124e-165	-3.5837e-163	-7.59565e-163	-2.09396e-165	6.08014e-164	-5.53156e-163	2.24815e-163	-5.39316e-164	-8.57713e-163	-8.45243e-163	2.92723e-165	1.78239e-163	-3.91233e-163	1.10323e-162	-2.64215e-163	-1.62566e-163	0
-1.00616e-164	-1.33872e-163	1.1604e-162	8.94948e-164	-5.22606e-164	-2.11298e-163	5.28046e-163	-2.54489e-163	-1.06806e-164	3.00007e-164	2.36301e-164	-2.43255e-163	5.79758e-164	-1.62628e-163	3.29124e-165	-3.5837e-163	-7.59565e-163	-2.09396e-165	6.08014e-164	-5.53156e-163	2.24815e-163	-5.39316e-164	-8.57713e-163	-8.45243e-163	2.92723e-165	1.78239e-163	-3.91233e-163	1.10323e-162	-2.64215e-163	-1.62566e-163	0
-1.00616e-164	-1.33872e-163	1.1604e-162	8.94948e-164	-5.22606e-164	-2.11298e-163	5.28046e-163	-2.54489e-163	-1.06806e-164	3.00007e-164	2.36301e-164	-2.43255e-163	5.79758e-164	-1.62628e-163	3.29124e-165	-3.5837e-163	-7.59565e-163	-2.09396e-165	6.08014e-164	-5.53156e-163	2.24815e-163	-5.39316e-164	-8.57713e-163	-8.45243e-163	2.92723e-165	1.78239e-163	-3.91233e-163	1.10323e-162	-2.64215e-163	-1.62566e-163	0
-1.00616e-164	-1.33872e-163	1.1604e-162	8.94948e-164	-5.22606e-164	-2.11298e-163	5.28046e-163	-2.54489e-163	-1.06806e-164	3.00007e-164	2.36301e-164	-2.43255e-163	5.79758e-164	-1.62628e-163	3.29124e-165	-3.5837e-163	-7.59565e-163	-2.09396e-165	6.08014e-164	-5.53156e-163	2.24815e-163	-5.39316e-164	-8.57713e-163	-8.45243e-163	2.92723e-165	1.78239e-163	-3.91233e-163	1.10323e-162	-2.64215e-163	-1.62566e-163	0
-1.00616e-164	-1.33872e-163	1.1604e-162	8.94948e-164	-5.22606e-164	-2.11298e-163	5.28046e-163	-2.54489e-163	-1.06806e-164	3.00007e-164	2.36301e-164	-2.43255e-163	5.79758e-164	-1.62628e-163	3.29124e-165	-3.5837e-163	-7.59565e-163	-2.09396e-165	6.08014e-164	-5.53156e-163	2.24815e-163	-5.39316e-164	-8.57713e-163	-8.45243e-163	2.92723e-165	1.78239e-163	-3.91233e-163	1.10323e-162	-2.64215e-163	-1.62566e-163	0
-1.00616e-164	-1.33872e-163	1.1604e-162	8.94948e-164	-5.22606e-164	-2.11298e-163	5.28046e-163	-2.54489e-163	-1.06806e-164	3.00007e-164	2.36301e-164	-2.43255e-163	5.79758e-164	-1.62628e-163	3.29124e-165	-3.5837e-163	-7.59565e-163	-2.09396e-165	6.08014e-164	-5.53156e-163	2.24815e-163	-5.39316e-164	-8.57713e-163	-8.45243e-163	2.92723e-165	1.78239e-163	-3.91233e-163	1.10323e-162	-2.64215e-163	-1.62566e-163	0
-1.00616e-164	-1.33872e-163	1.1604e-162	8.94948e-164	-5.22606e-164	-2.11298e-163	5.28046e-163	-2.54489e-163	-1.06806e-164	3.00007e-164	2.36301e-164	-2.43255e-163	5.79758e-164	-1.62628e-163	3.29124e-165	-3.5837e-163	-7.59565e-163	-2.09396e-165	6.08014e-164	-5.53156e-163	2.24815e-163	-5.39316e-164	-8.57713e-163	-8.45243e-163	2.92723e-165	1.78239e-163	-3.91233e-163	1.10323e-162	-2.64215e-163	-1.62566e-163	0
-1.00616e-164	-1.33872e-163	1.1604e-162	8.94948e-164	-5.22606e-164	-2.11298e-163	5.28046e-163	-2.54489e-163	-1.06806e-164	3.00007e-164	2.36301e-164	-2.43255e-163	5.79758e-164	-1.62628e-163	3.29124e-165	-3.5837e-163	-7.59565e-163	-2.09396e-165	6.08014e-164	-5.53156e-163	2.24815e-163	-5.39316e-164	-8.57713e-163	-8.45243e-163	2.92723e-165	1.78239e-163	-3.91233e-163	1.10323e-162	-2.64215e-163	-1.62566e-163	0
-1.00616e-164	-1.33872e-163	1.1604e-162	8.94948e-164	-5.22606e-164	-2.11298e-163	5.28046e-163	-2.54489e-163	-1.06806e-164	3.00007e-164	2.36301e-164	-2.43255e-163	5.79758e-164	-1.62628e-163	3.29124e-165	-3.5837e-163	-7.59565e-163	-2.09396e-165	6.08014e-164	-5.53156e-163	2.24815e-163	-5.39316e-164	-8.57713e-163	-8.45243e-163	2.92723e-165	1.78239e-163	-3.91233e-163	1.10323e-162	-2.64215e-163	-1.62566e-163	0
-1.00616e-164	-1.33872e-163	1.1604e-162	8.94948e-164	-5.22606e-164	-2.11298e-163	5.28046e-163	-2.54489e-163	-1.06806e-164	3.00007e-164	2.36301e-164	-2.43255e-163	5.79758e-164	-1.62628e-163	3.29124e-165	-3.5837e-163	-7.59565e-163	-2.09396e-165	6.08014e-164	-5.53156e-163	2.24815e-163	-5.39316e-164	-8.57713e-163	-8.45243e-163	2.92723e-165	1.78239e-163	-3.91233e-163	1.10323e-162	-2.64215e-163	-1.62566e-163	0
-1.00616e-164	-1.33872e-163	1.1604e-162	8.94948e-164	-5.22606e-164	-2.11298e-163	5.28046e-163	-2.54489e-163	-1.06806e-164	3.00007e-164	2.36301e-164	-2.43255e-163	5.79758e-164	-1.62628e-163	3.29124e-165	-3.5837e-163	-7.59565e-163	-2.09396e-165	6.08014e-164	-5.53156e-163	2.24815e-163	-5.39316e-164	-8.57713e-163	-8.45243e-163	2.92723e-165	1.78239e-163	-3.91233e-163	1.10323e-162	-2.64215e-163	-1.62566e-163	0
-1.00616e-164	-1.33872e-163	1.1604e-162	8.94948e-164	-5.22606e-164	-2.11298e-163	5.28046e-163	-2.54489e-163	-1.06806e-164	3.00007e-164	2.36301e-164	-2.43255e-163	5.79758e-164	-1.62628e-163	3.29124e-165	-3.5837e-163	-7.59565e-163	-2.09396e-165	6.08014e-164	-5.53156e-163	2.24815e-163	-5.39316e-164	-8.57713e-163	-8.45243e-163	2.92723e-165	1.78239e-163	-3.91233e-163	1.10323e-162	-2.64215e-163	-1.62566e-163	0
-1.00616e-164	-1.33872e-163	1.1604e-162	8.94948e-164	-5.22606e-164	-2.11298e-163	5.28046e-163	-2.54489e-163	-1.06806e-164	3.00007e-164	2.36301e-164	-2.43255e-163	5.79758e-164	-1.62628e-163	3.29124e-165	-3.5837e-163	-7.59565e-163	-2.09396e-165	6.08014e-164	-5.53156e-163	2.24815e-163	-5.39316e-164	-8.57713e-163	-8.45243e-163	2.92723e-165	1.78239e-163	-3.91233e-163	1.10323e-162	-2.64215e-163	-1.62566e-163	0
-1.00616e-164	-1.33872e-163	1.1604e-162	8.94948e-164	-5.22606e-164	-2.11298e-163	5.28046e-163	-2.54489e-163	-1.06806e-164	3.00007e-164	2.36301e-164	-2.43255e-163	5.79758e-164	-1.62628e-163	3.29124e-165	-3.5837e-163	-7.59565e-163	-2.09396e-165	6.08014e-164	-5.53156e-163	2.24815e-163	-5.39316e-164	-8.57713e-163	-8.45243e-163	2.92723e-165	1.78239e-163	-3.91233e-163	1.10323e-162	-2.64215e-163	-1.62566e-163	0
-1.00616e-164	-1.33872e-163	1.1604e-162	8.94948e-164	-5.22606e-164	-2.11298e-163	5.28046e-163	-2.54489e-163	-1.06806e-164	3.00007e-164	2.36301e-164	-2.43255e-163	5.79758e-164	-1.62628e-163	3.29124e-165	-3.5837e-163	-7.59565e-163	-2.09396e-165	6.08014e-164	-5.53156e-163	2.24815e-163	-5.39316e-164	-8.57713e-163	-8.45243e-163	2.92723e-165	1.78239e-163	-3.91233e-163	1.10323e-162	-2.64215e-163	-1.62566e-163	0
-1.00616e-164	-1.33872e-163	1.1604e-162	8.94948e-164	-5.22606e-164	-2.11298e-163	5.28046e-163	-2.54489e-163	-1.06806e-164	3.00007e-164	2.36301e-164	-2.43255e-163	5.79758e-164	-1.62628e-163	3.29124e-165	-3.5837e-163	-7.59565e-163	-2.09396e-165	6.08014e-164	-5.53156e-163	2.24815e-163	-5.39316e-164	-8.57713e-163	-8.45243e-163	2.92723e-165	1.78239e-163	-3.91233e-163	1.10323e-162	-2.64215e-163	-1.62566e-163	0
-1.00616e-164	-1.33872e-163	1.1604e-162	8.94948e-164	-5.22606e-164	-2.11298e-163	5.28046e-163	-2.54489e-163	-1.06806e-164	3.00007e-164	2.36301e-164	-2.43255e-163	5.79758e-164	-1.62628e-163	3.29124e-165	-3.5837e-163	-7.59565e-163	-2.09396e-165	6.08014e-164	-5.53156e-163	2.24815e-163	-5.39316e-164	-8.57713e-163	-8.45243e-163	2.92723e-165	1.78239e-163	-3.91233e-163	1.10323e-162	-2.64215e-163	-1.62566e-163	0
-1.00616e-164	-1.33872e-163	1.1604e-162	8.94948e-164	-5.22606e-164	-2.11298e-163	5.28046e-163	-2.54489e-163	-1.06806e-164	3.00007e-164	2.36301e-164	-2.43255e-163	5.79758e-164	-1.62628e-163	3.29124e-165	-3.5837e-163	-7.59565e-163	-2.09396e-165	6.08014e-164	-5.53156e-163	2.24815e-163	-5.39316e-164	-8.57713e-163	-8.45243e-163	2.92723e-165	1.78239e-163	-3.91233e-163	1.10323e-162	-2.64215e-163	-1.62566e-163	0
-1.00616e-164	-1.33872e-163	1.1604e-162	8.94948e-164	-5.22606e-164	-2.11298e-163	5.28046e-163	-2.54489e-163	-1.06806e-164	3.00007e-164	2.36301e-164	-2.43255e-163	5.79758e-164	-1.62628e-163	3.29124e-165	-3.5837e-163	-7.59565e-163	-2.09396e-165	6.08014e-164	-5.53156e-163	2.24815e-163	-5.39316e-164	-8.57713e-163	-8.45243e-163	2.92723e-165	1.78239e-163	-3.91233e-163	1.10323e-162	-2.64215e-163	-1.62566e-163	0
-1.00616e-164	-1.33872e-163	1.1604e-162	8.94948e-164	-5.22606e-164	-2.11298e-163	5.28046e-163	-2.54489e-163	-1.06806e-164	3.00007e-164	2.36301e-164	-2.43255e-163	5.79758e-164	-1.62628e-163	3.29124e-165	-3.5837e-163	-7.59565e-163	-2.09396e-165	6.08014e-164	-5.53156e-163	2.24815e-163	-5.39316e-164	-8.57713e-163	-8.45243e-163	2.92723e-165	1.78239e-163	-3.91233e-163	1.10323e-162	-2.64215e-163	-1.62566e-163	0
-1.00616e-164	-1.33872e-163	1.1604e-162	8.94948e-164	-5.22606e-164	-2.11298e-163	5.28046e-163	-2.54489e-163	-1.06806e-164	3.00007e-164	2.36301e-164	-2.43255e-163	5.79758e-164	-1.62628e-163	3.29124e-165	-3.5837e-163	-7.59565e-163	-2.09396e-165	6.08014e-164	-5.53156e-163	2.24815e-163	-5.39316e-164	-8.57713e-163	-8.45243e-163	2.92723e-165	1.78239e-163	-3.91233e-163	1.10323e-162	-2.64215e-163	-1.62566e-163	0
-1.00616e-164	-1.33872e-163	1.1604e-162	8.94948e-164	-5.22606e-164	-2.11298e-163	5.28046e-163	-2.54489e-163	-1.06806e-164	3.00007e-164	2.36301e-164	-2.43255e-163	5.79758e-164	-1.62628e-163	3.29124e-165	-3.5837e-163	-7.59565e-163	-2.09396e-165	6.08014e-164	-5.53156e-163	2.24815e-163	-5.39316e-164	-8.57713e-163	-8.45243e-163	2.92723e-165	1.78239e-163	-3.91233e-163	1.10323e-162	-2.64215e-163	-1.62566e-163	0
-1.00616e-164	-1.33872e-163	1.1604e-162	8.94948e-164	-5.22606e-164	-2.11298e-163	5.28046e-163	-2.54489e-163	-1.06806e-164	3.00007e-164	2.36301e-164	-2.43255e-163	5.79758e-164	-1.62628e-163	3.29124e-165	-3.5837e-163	-7.59565e-163	-2.09396e-165	6.08014e-164	-5.53156e-163	2.24815e-163	-5.39316e-164	-8.57713e-163	-8.45243e-163	2.92723e-165	1.78239e-163	-3.91233e-163	1.10323e-162	-2.64215e-163	-1.62566e-163	0
-1.00616e-164	-1.33872e-163	1.1604e-162	8.94948e-164	-5.22606e-164	-2.11298e-163	5.28046e-163	-2.54489e-163	-1.06806e-164	3.00007e-164	2.36301e-164	-2.43255e-163	5.79758e-164	-1.62628e-163	3.29124e-165	-3.5837e-163	-7.59565e-163	-2.09396e-165	6.08014e-164	-5.53156e-163	2.24815e-163	-5.39316e-164	-8.57713e-163	-8.45243e-163	2.92723e-165	1.78239e-163	-3.91233e-163	1.10323e-162	-2.64215e-163	-1.62566e-163	0
-1.00616e-164	-1.33872e-163	1.1604e-162	8.94948e-164	-5.22606e-164	-2.11298e-163	5.28046e-163	-2.54489e-163	-1.06806e-164	3.00007e-164	2.36301e-164	-2.43255e-163	5.79758e-164	-1.62628e-163	3.29124e-165	-3.5837e-163	-7.59565e-163	-2.09396e-165	6.08014e-164	-5.53156e-163	2.24815e-163	-5.39316e-164	-8.57713e-163	-8.45243e-163	2.92723e-165	1.78239e-163	-3.91233e-163	1.10323e-162	-2.64215e-163	-1.62566e-163	0
-1.00616e-164	-1.33872e-163	1.1604e-162	8.94948e-164	-5.22606e-164	-2.11298e-163	5.28046e-163	-2.54489e-163	-1.06806e-164	3.00007e-164	2.36301e-164	-2.43255e-163	5.79758e-164	-1.62628e-163	3.29124e-165	-3.5837e-163	-7.59565e-163	-2.09396e-165	6.08014e-164	-5.53156e-163	2.24815e-163	-5.39316e-164	-8.57713e-163	-8.45243e-163	2.92723e-165	1.78239e-163	-3.91233e-163	1.10323e-162	-2.64215e-163	-1.62566e-163	0
-1.00616e-164	-1.33872e-163	1.1604e-162	8.94948e-164	-5.22606e-164	-2.11298e-163	5.28046e-163	-2.54489e-163	-1.06806e-164	3.00007e-164	2.36301e-164	-2.43255e-163	5.79758e-164	-1.62628e-163	3.29124e-165	-3.5837e-163	-7.59565e-163	-2.09396e-165	6.08014e-164	-5.53156e-163	2.24815e-163	-5.39316e-164	-8.57713e-163	-8.45243e-163	2.92723e-165	1.78239e-163	-3.91233e-163	1.10323e-162	-2.64215e-163	-1.62566e-163	0
-1.00616e-164	-1.33872e-163	1.1604e-162	8.94948e-164	-5.22606e-164	-2.11298e-163	5.28046e-163	-2.54489e-163	-1.06806e-164	3.00007e-164	2.36301e-164	-2.43255e-163	5.79758e-164	-1.62628e-163	3.29124e-165	-3.5837e-163	-7.59565e-163	-2.09396e-165	6.08014e-164	-5.53156e-163	2.24815e-163	-5.39316e-164	-8.57713e-163	-8.45243e-163	2.92723e-165	1.78239e-163	-3.91233e-163	1.10323e-162	-2.64215e-163	-1.62566e-163	0
-1.00616e-164	-1.33872e-163	1.1604e-162	8.94948e-164	-5.22606e-164	-2.11298e-163	5.28046e-163	-2.54489e-163	-1.06806e-164	3.00007e-164	2.36301e-164	-2.43255e-163	5.79758e-164	-1.62628e-163	3.29124e-165	-3.5837e-163	-7.59565e-163	-2.09396e-165	6.08014e-164	-5.53156e-163	2.24815e-163	-5.39316e-164	-8.57713e-163	-8.45243e-163	2.92723e-165	1.78239e-163	-3.91233e-163	1.10323e-162	-2.64215e-163	-1.62566e-163	0
-1.00616e-164	-1.33872e-163	1.1604e-162	8.94948e-164	-5.22606e-164	-2.11298e-163	5.28046e-163	-2.54489e-163	-1.06806e-164	3.00007e-164	2.36301e-164	-2.43255e-163	5.79758e-164	-1.62628e-163	3.29124e-165	-3.5837e-163	-7.59565e-163	-2.09396e-165	6.08014e-164	-5.53156e-163	2.24815e-163	-5.39316e-164	-8.57713e-163	-8.45243e-163	2.92723e-165	1.78239e-163	-3.91233e-163	1.10323e-162	-2.64215e-163	-1.62566e-163	0
-1.00616e-164	-1.33872e-163	1.1604e-162	8.94948e-164	-5.22606e-164	-2.11298e-163	5.28046e-163	-2.54489e-163	-1.06806e-164	3.00007e-164	2.36301e-164	-2.43255e-163	5.79758e-164	-1.62628e-163	3.29124e-165	-3.5837e-163	-7.59565e-163	-2.09396e-165	6.08014e-164	-5.53156e-163	2.24815e-163	-5.39316e-164	-8.57713e-163	-8.45243e-163	2.92723e-165	1.78239e-163	-3.91233e-163	1.10323e-162	-2.64215e-163	-1.62566e-163	0
-1.00616e-164	-1.33872e-163	1.1604e-162	8.94948e-164	-5.22606e-164	-2.11298e-163	5.28046e-163	-2.54489e-163	-1.06806e-164	3.00007e-164	2.36301e-164	-2.43255e-163	5.79758e-164	-1.62628e-163	3.29124e-165	-3.5837e-163	-7.59565e-163	-2.09396e-165	6.08014e-164	-5.53156e-163	2.24815e-163	-5.39316e-164	-8.57713e-163	-8.45243e-163	2.92723e-165	1.78239e-163	-3.91233e-163	1.10323e-162	-2.64215e-163	-1.62566e-163	0
-1.00616e-164	-1.33872e-163	1.1604e-162	8.94948e-164	-5.22606e-164	-2.11298e-163	5.28046e-163	-2.54489e-163	-1.06806e-164	3.00007e-164	2.36301e-164	-2.43255e-163	5.79758e-164	-1.62628e-163	3.29124e-165	-3.5837e-163	-7.59565e-163	-2.09396e-165	6.08014e-164	-5.53156e-163	2.24815e-163	-5.39316e-164	-8.57713e-163	-8.45243e-163	2.92723e-165	1.78239e-163	-3.91233e-163	1.10323e-162	-2.64215e-163	-1.62566e-163	0
-1.00616e-164	-1.33872e-163	1.1604e-162	8.94948e-164	-5.22606e-164	-2.11298e-163	5.28046e-163	-2.54489e-163	-1.06806e-164	3.00007e-164	2.36301e-164	-2.43255e-163	5.79758e-164	-1.62628e-163	3.29124e-165	-3.5837e-163	-7.59565e-163	-2.09396e-165	6.08014e-164	-5.53156e-163	2.24815e-163	-5.39316e-164	-8.57713e-163	-8.45243e-163	2.92723e-165	1.78239e-163	-3.91233e-163	1.10323e-162	-2.64215e-163	-1.62566e-163	0
-1.00616e-164	-1.33872e-163	1.1604e-162	8.94948e-164	-5.22606e-164	-2.11298e-163	5.28046e-163	-2.54489e-163	-1.06806e-164	3.00007e-164	2.36301e-164	-2.43255e-163	5.79758e-164	-1.62628e-163	3.29124e-165	-3.5837e-163	-7.59565e-163	-2.09396e-165	6.08014e-164	-5.53156e-163	2.24815e-163	-5.39316e-164	-8.57713e-163	-8.45243e-163	2.92723e-165	1.78239e-163	-3.91233e-163	1.10323e-162	-2.64215e-163	-1.62566e-163	0
-1.00616e-164	-1.33872e-163	1.1604e-162	8.94948e-164	-5.22606e-164	-2.11298e-163	5.28046e-163	-2.54489e-163	-1.06806e-164	3.00007e-164	2.36301e-164	-2.43255e-163	5.79758e-164	-1.62628e-163	3.29124e-165	-3.5837e-163	-7.59565e-163	-2.09396e-165	6.08014e-164	-5.53156e-163	2.24815e-163	-5.39316e-164	-8.57713e-163	-8.45243e-163	2.92723e-165	1.78239e-163	-3.91233e-163	1.10323e-162	-2.64215e-163	-1.62566e-163	0
-1.00616e-164	-1.33872e-163	1.1604e-162	8.94948e-164	-5.22606e-164	-2.11298e-163	5.28046e-163	-2.54489e-163	-1.06806e-164	3.00007e-164	2.36301e-164	-2.43255e-163	5.79758e-164	-1.62628e-163	3.29124e-165	-3.5837e-163	-7.59565e-163	-2.09396e-165	6.08014e-164	-5.53156e-163	2.24815e-163	-5.39316e-164	-8.57713e-163	-8.45243e-163	2.92723e-165	1.78239e-163	-3.91233e-163	1.10323e-162	-2.64215e-163	-1.62566e-163	0
-1.00616e-164	-1.33872e-163	1.1604e-162	8.94948e-164	-5.22606e-164	-2.11298e-163	5.28046e-163	-2.54489e-163	-1.06806e-164	3.00007e-164	2.36301e-164	-2.43255e-163	5.79758e-164	-1.62628e-163	3.29124e-165	-3.5837e-163	-7.59565e-163	-2.09396e-165	6.08014e-164	-5.53156e-163	2.24815e-163	-5.39316e-164	-8.57713e-163	-8.45243e-163	2.92723e-165	1.78239e-163	-3.91233e-163	1.10323e-162	-2.64215e-163	-1.62566e-163	0
-1.00616e-164	-1.33872e-163	1.1604e-162	8.94948e-164	-5.22606e-164	-2.11298e-163	5.28046e-163	-2.54489e-163	-1.06806e-164	3.00007e-164	2.36301e-164	-2.43255e-163	5.79758e-164	-1.62628e-163	3.29124e-165	-3.5837e-163	-7.59565e-163	-2.09396e-165	6.08014e-164	-5.53156e-163	2.24815e-163	-5.39316e-164	-8.57713e-163	-8.45243e-163	2.92723e-165	1.78239e-163	-3.91233e-163	1.10323e-162	-2.64215e-163	-1.62566e-163	0
-1.00616e-164	-1.33872e-163	1.1604e-162	8.94948e-164	-5.22606e-164	-2.11298e-163	5.28046e-163	-2.54489e-163	-1.06806e-164	3.00007e-164	2.36301e-164	-2.43255e-163	5.79758e-164	-1.62628e-163	3.29124e-165	-3.5837e-163	-7.59565e-163	-2.09396e-165	6.08014e-164	-5.53156e-163	2.24815e-163	-5.39316e-164	-8.57713e-163	-8.45243e-163	2.92723e-165	1.78239e-163	-3.91233e-163	1.10323e-162	-2.64215e-163	-1.62566e-163	0
-1.00616e-164	-1.33872e-163	1.1604e-162	8.94948e-164	-5.22606e-164	-2.11298e-163	5.28046e-163	-2.54489e-163	-1.06806e-164	3.00007e-164	2.36301e-164	-2.43255e-163	5.79758e-164	-1.62628e-163	3.29124e-165	-3.5837e-163	-7.59565e-163	-2.09396e-165	6.08014e-164	-5.53156e-163	2.24815e-163	-5.39316e-164	-8.57713e-163	-8.45243e-163	2.92723e-165	1.78239e-163	-3.91233e-163	1.10323e-162	-2.64215e-163	-1.62566e-163	0
-1.00616e-164	-1.33872e-163	1.1604e-162	8.94948e-164	-5.22606e-164	-2.11298e-163	5.28046e-163	-2.54489e-163	-1.06806e-164	3.00007e-164	2.36301e-164	-2.43255e-163	5.79758e-164	-1.62628e-163	3.29124e-165	-3.5837e-163	-7.59565e-163	-2.09396e-165	6.08014e-164	-5.53156e-163	2.24815e-163	-5.39316e-164	-8.57713e-163	-8.45243e-163	2.92723e-165	1.78239e-163	-3.91233e-163	1.10323e-162	-2.64215e-163	-1.62566e-163	0
-1.00616e-164	-1.33872e-163	1.1604e-162	8.94948e-164	-5.22606e-164	-2.11298e-163	5.28046e-163	-2.54489e-163	-1.06806e-164	3.00007e-164	2.36301e-164	-2.43255e-163	5.79758e-164	-1.62628e-163	3.29124e-165	-3.5837e-163	-7.59565e-163	-2.09396e-165	6.08014e-164	-5.53156e-163	2.24815e-163	-5.39316e-164	-8.57713e-163	-8.45243e-163	2.92723e-165	1.78239e-163	-3.91233e-163	1.10323e-162	-2.64215e-163	-1.62566e-163	0
-1.00616e-164	-1.33872e-163	1.1604e-162	8.94948e-164	-5.22606e-164	-2.11298e-163	5.28046e-163	-2.54489e-163	-1.06806e-164	3.00007e-164	2.36301e-164	-2.43255e-163	5.79758e-164	-1.62628e-163	3.29124e-165	-3.5837e-163	-7.59565e-163	-2.09396e-165	6.08014e-164	-5.53156e-163	2.24815e-163	-5.39316e-164	-8.57713e-163	-8.45243e-163	2.92723e-165	1.78239e-163	-3.91233e-163	1.10323e-162	-2.64215e-163	-1.62566e-163	0
-1.00616e-164	-1.33872e-163	1.1604e-162	8.94948e-164	-5.22606e-164	-2.11298e-163	5.28046e-163	-2.54489e-163	-1.06806e-164	3.00007e-164	2.36301e-164	-2.43255e-163	5.79758e-164	-1.62628e-163	3.29124e-165	-3.5837e-163	-7.59565e-163	-2.09396e-165	6.08014e-164	-5.53156e-163	2.24815e-163	-5.39316e-164	-8.57713e-163	-8.45243e-163	2.92723e-165	1.78239e-163	-3.91233e-163	1.10323e-162	-2.64215e-163	-1.62566e-163	0
-1.00616e-164	-1.33872e-163	1.1604e-162	8.94948e-164	-5.22606e-164	-2.11298e-163	5.28046e-163	-2.54489e-163	-1.06806e-164	3.00007e-164	2.36301e-164	-2.43255e-163	5.79758e-164	-1.62628e-163	3.29124e-165	-3.5837e-163	-7.59565e-163	-2.09396e-165	6.08014e-164	-5.53156e-163	2.24815e-163	-5.39316e-164	-8.57713e-163	-8.45243e-163	2.92723e-165	1.78239e-163	-3.91233e-163	1.10323e-162	-2.64215e-163	-1.62566e-163	0
-1.00616e-164	-1.33872e-163	1.1604e-162	8.94948e-164	-5.22606e-164	-2.11298e-163	5.28046e-163	-2.54489e-163	-1.06806e-164	3.00007e-164	2.36301e-164	-2.43255e-163	5.79758e-164	-1.62628e-163	3.29124e-165	-3.5837e-163	-7.59565e-163	-2.09396e-165	6.08014e-164	-5.53156e-163	2.24815e-163	-5.39316e-164	-8.57713e-163	-8.45243e-163	2.92723e-165	1.78239e-163	-3.91233e-163	1.10323e-162	-2.64215e-163	-1.62566e-163	0
-1.00616e-164	-1.33872e-163	1.1604e-162	8.94948e-164	-5.22606e-164	-2.11298e-163	5.28046e-163	-2.54489e-163	-1.06806e-164	3.00007e-164	2.36301e-164	-2.43255e-163	5.79758e-164	-1.62628e-163	3.29124e-165	-3.5837e-163	-7.59565e-163	-2.09396e-165	6.08014e-164	-5.53156e-163	2.24815e-163	-5.39316e-164	-8.57713e-163	-8.45243e-163	2.92723e-165	1.78239e-163	-3.91233e-163	1.10323e-162	-2.64215e-163	-1.62566e-163	0
-1.00616e-164	-1.33872e-163	1.1604e-162	8.94948e-164	-5.22606e-164	-2.11298e-163	5.28046e-163	-2.54489e-163	-1.06806e-164	3.00007e-164	2.36301e-164	-2.43255e-163	5.79758e-164	-1.62628e-163	3.29124e-165	-3.5837e-163	-7.59565e-163	-2.09396e-165	6.08014e-164	-5.53156e-163	2.24815e-163	-5.39316e-164	-8.57713e-163	-8.45243e-163	2.92723e-165	1.78239e-163	-3.91233e-163	1.10323e-162	-2.64215e-163	-1.62566e-163	0
-1.00616e-164	-1.33872e-163	1.1604e-162	8.94948e-164	-5.22606e-164	-2.11298e-163	5.28046e-163	-2.54489e-163	-1.06806e-164	3.00007e-164	2.36301e-164	-2.43255e-163	5.79758e-164	-1.62628e-163	3.29124e-165	-3.5837e-163	-7.59565e-163	-2.09396e-165	6.08014e-164	-5.53156e-163	2.24815e-163	-5.39316e-164	-8.57713e-163	-8.45243e-163	2.92723e-165	1.78239e-163	-3.91233e-163	1.10323e-162	-2.64215e-163	-1.62566e-163	0
-1.00616e-164	-1.33872e-163	1.1604e-162	8.94948e-164	-5.22606e-164	-2.11298e-163	5.28046e-163	-2.54489e-163	-1.06806e-164	3.00007e-164	2.36301e-164	-2.43255e-163	5.79758e-164	-1.62628e-163	3.29124e-165	-3.5837e-163	-7.59565e-163	-2.09396e-165	6.08014e-164	-5.53156e-163	2.24815e-163	-5.39316e-164	-8.57713e-163	-8.45243e-163	2.92723e-165	1.78239e-163	-3.91233e-163	1.10323e-162	-2.64215e-163	-1.62566e-163	0
-1.00616e-164	-1.33872e-163	1.1604e-162	8.94948e-164	-5.22606e-164	-2.11298e-163	5.28046e-163	-2.54489e-163	-1.06806e-164	3.00007e-164	2.36301e-164	-2.43255e-163	5.79758e-164	-1.62628e-163	3.29124e-165	-3.5837e-163	-7.59565e-163	-2.09396e-165	6.08014e-164	-5.53156e-163	2.24815e-163	-5.39316e-164	-8.57713e-163	-8.45243e-163	2.92723e-165	1.78239e-163	-3.91233e-163	1.10323e-162	-2.64215e-163	-1.62566e-163	0
-1.00616e-164	-1.33872e-163	1.1604e-162	8.94948e-164	-5.22606e-164	-2.11298e-163	5.28046e-163	-2.54489e-163	-1.06806e-164	3.00007e-164	2.36301e-164	-2.43255e-163	5.79758e-164	-1.62628e-163	3.29124e-165	-3.5837e-163	-7.59565e-163	-2.09396e-165	6.08014e-164	-5.53156e-163	2.24815e-163	-5.39316e-164	-8.57713e-163	-8.45243e-163	2.92723e-165	1.78239e-163	-3.91233e-163	1.10323e-162	-2.64215e-163	-1.62566e-163	0
-1.00616e-164	-1.33872e-163	1.1604e-162	8.94948e-164	-5.22606e-164	-2.11298e-163	5.28046e-163	-2.54489e-163	-1.06806e-164	3.00007e-164	2.36301e-164	-2.43255e-163	5.79758e-164	-1.62628e-163	3.29124e-165	-3.5837e-163	-7.59565e-163	-2.09396e-165	6.08014e-164	-5.53156e-163	2.24815e-163	-5.39316e-164	-8.57713e-163	-8.45243e-163	2.92723e-165	1.78239e-163	-3.91233e-163	1.10323e-162	-2.64215e-163	-1.62566e-163	0
-1.00616e-164	-1.33872e-163	1.1604e-162	8.94948e-164	-5.22606e-164	-2.11298e-163	5.28046e-163	-2.54489e-163	-1.06806e-164	3.00007e-164	2.36301e-164	-2.43255e-163	5.79758e-164	-1.62628e-163	3.29124e-165	-3.5837e-163	-7.59565e-163	-2.09396e-165	6.08014e-164	-5.53156e-163	2.24815e-163	-5.39316e-164	-8.57713e-163	-8.45243e-163	2.92723e-165	1.78239e-163	-3.91233e-163	1.10323e-162	-2.64215e-163	-1.62566e-163	0
-1.00616e-164	-1.33872e-163	1.1604e-162	8.94948e-164	-5.22606e-164	-2.11298e-163	5.28046e-163	-2.54489e-163	-1.06806e-164	3.00007e-164	2.36301e-164	-2.43255e-163	5.79758e-164	-1.62628e-163	3.29124e-165	-3.5837e-163	-7.59565e-163	-2.09396e-165	6.08014e-164	-5.53156e-163	2.24815e-163	-5.39316e-164	-8.57713e-163	-8.45243e-163	2.92723e-165	1.78239e-163	-3.91233e-163	1.10323e-162	-2.64215e-163	-1.62566e-163	0
-1.00616e-164	-1.33872e-163	1.1604e-162	8.94948e-164	-5.22606e-164	-2.11298e-163	5.28046e-163	-2.54489e-163	-1.06806e-164	3.00007e-164	2.36301e-164	-2.43255e-163	5.79758e-164	-1.62628e-163	3.29124e-165	-3.5837e-163	-7.59565e-163	-2.09396e-165	6.08014e-164	-5.53156e-163	2.24815e-163	-5.39316e-164	-8.57713e-163	-8.45243e-163	2.92723e-165	1.78239e-163	-3.91233e-163	1.10323e-162	-2.64215e-163	-1.62566e-163	0
-1.00616e-164	-1.33872e-163	1.1604e-162	8.94948e-164	-5.22606e-164	-2.11298e-163	5.28046e-163	-2.54489e-163	-1.06806e-164	3.00007e-164	2.36301e-164	-2.43255e-163	5.79758e-164	-1.62628e-163	3.29124e-165	-3.5837e-163	-7.59565e-163	-2.09396e-165	6.08014e-164	-5.53156e-163	2.24815e-163	-5.39316e-164	-8.57713e-163	-8.45243e-163	2.92723e-165	1.78239e-163	-3.91233e-163	1.10323e-162	-2.64215e-163	-1.62566e-163	0
-1.00616e-164	-1.33872e-163	1.1604e-162	8.94948e-164	-5.22606e-164	-2.11298e-163	5.28046e-163	-2.54489e-163	-1.06806e-164	3.00007e-164	2.36301e-164	-2.43255e-163	5.79758e-164	-1.62628e-163	3.29124e-165	-3.5837e-163	-7.59565e-163	-2.09396e-165	6.08014e-164	-5.53156e-163	2.24815e-163	-5.39316e-164	-8.57713e-163	-8.45243e-163	2.92723e-165	1.78239e-163	-3.91233e-163	1.10323e-162	-2.64215e-163	-1.62566e-163	0
-1.00616e-164	-1.33872e-163	1.1604e-162	8.94948e-164	-5.22606e-164	-2.11298e-163	5.28046e-163	-2.54489e-163	-1.06806e-164	3.00007e-164	2.36301e-164	-2.43255e-163	5.79758e-164	-1.62628e-163	3.29124e-165	-3.5837e-163	-7.59565e-163	-2.09396e-165	6.08014e-164	-5.53156e-163	2.24815e-163	-5.39316e-164	-8.57713e-163	-8.45243e-163	2.92723e-165	1.78239e-163	-3.91233e-163	1.10323e-162	-2.64215e-163	-1.62566e-163	0
-1.00616e-164	-1.33872e-163	1.1604e-162	8.94948e-164	-5.22606e-164	-2.11298e-163	5.28046e-163	-2.54489e-163	-1.06806e-164	3.00007e-164	2.36301e-164	-2.43255e-163	5.79758e-164	-1.62628e-163	3.29124e-165	-3.5837e-163	-7.59565e-163	-2.09396e-165	6.08014e-164	-5.53156e-163	2.24815e-163	-5.39316e-164	-8.57713e-163	-8.45243e-163	2.92723e-165	1.78239e-163	-3.91233e-163	1.10323e-162	-2.64215e-163	-1.62566e-163	0
-1.00616e-164	-1.33872e-163	1.1604e-162	8.94948e-164	-5.22606e-164	-2.11298e-163	5.28046e-163	-2.54489e-163	-1.06806e-164	3.00007e-164	2.36301e-164	-2.43255e-163	5.79758e-164	-1.62628e-163	3.29124e-165	-3.5837e-163	-7.59565e-163	-2.09396e-165	6.08014e-164	-5.53156e-163	2.24815e-163	-5.39316e-164	-8.57713e-163	-8.45243e-163	2.92723e-165	1.78239e-163	-3.91233e-163	1.10323e-162	-2.64215e-163	-1.62566e-163	0
-1.00616e-164	-1.33872e-163	1.1604e-162	8.94948e-164	-5.22606e-164	-2.11298e-163	5.28046e-163	-2.54489e-163	-1.06806e-164	3.00007e-164	2.36301e-164	-2.43255e-163	5.79758e-164	-1.62628e-163	3.29124e-165	-3.5837e-163	-7.59565e-163	-2.09396e-165	6.08014e-164	-5.53156e-163	2.24815e-163	-5.39316e-164	-8.57713e-163	-8.45243e-163	2.92723e-165	1.78239e-163	-3.91233e-163	1.10323e-162	-2.64215e-163	-1.62566e-163	0
-1.00616e-164	-1.33872e-163	1.1604e-162	8.94948e-164	-5.22606e-164	-2.11298e-163	5.28046e-163	-2.54489e-163	-1.06806e-164	3.00007e-164	2.36301e-164	-2.43255e-163	5.79758e-164	-1.62628e-163	3.29124e-165	-3.5837e-163	-7.59565e-163	-2.09396e-165	6.08014e-164	-5.53156e-163	2.24815e-163	-5.39316e-164	-8.57713e-163	-8.45243e-163	2.92723e-165	1.78239e-163	-3.91233e-163	1.10323e-162	-2.64215e-163	-1.62566e-163	0
-1.00616e-164	-1.33872e-163	1.1604e-162	8.94948e-164	-5.22606e-164	-2.11298e-163	5.28046e-163	-2.54489e-163	-1.06806e-164	3.00007e-164	2.36301e-164	-2.43255e-163	5.79758e-164	-1.62628e-163	3.29124e-165	-3.5837e-163	-7.59565e-163	-2.09396e-165	6.08014e-164	-5.53156e-163	2.24815e-163	-5.39316e-164	-8.57713e-163	-8.45243e-163	2.92723e-165	1.78239e-163	-3.91233e-163	1.10323e-162	-2.64215e-163	-1.62566e-163	0
-1.00616e-164	-1.33872e-163	1.1604e-162	8.94948e-164	-5.22606e-164	-2.11298e-163	5.28046e-163	-2.54489e-163	-1.06806e-164	3.00007e-164	2.36301e-164	-2.43255e-163	5.79758e-164	-1.62628e-163	3.29124e-165	-3.5837e-163	-7.59565e-163	-2.09396e-165	6.08014e-164	-5.53156e-163	2.24815e-163	-5.39316e-164	-8.57713e-163	-8.45243e-163	2.92723e-165	1.78239e-163	-3.91233e-163	1.10323e-162	-2.64215e-163	-1.62566e-163	0
-1.00616e-164	-1.33872e-163	1.1604e-162	8.94948e-164	-5.22606e-164	-2.11298e-163	5.28046e-163	-2.54489e-163	-1.06806e-164	3.00007e-164	2.36301e-164	-2.43255e-163	5.79758e-164	-1.62628e-163	3.29124e-165	-3.5837e-163	-7.59565e-163	-2.09396e-165	6.08014e-164	-5.53156e-163	2.24815e-163	-5.39316e-164	-8.57713e-163	-8.45243e-163	2.92723e-165	1.78239e-163	-3.91233e-163	1.10323e-162	-2.64215e-163	-1.62566e-163	0
-1.00616e-164	-1.33872e-163	1.1604e-162	8.94948e-164	-5.22606e-164	-2.11298e-163	5.28046e-163	-2.54489e-163	-1.06806e-164	3.00007e-164	2.36301e-164	-2.43255e-163	5.79758e-164	-1.62628e-163	3.29124e-165	-3.5837e-163	-7.59565e-163	-2.09396e-165	6.08014e-164	-5.53156e-163	2.24815e-163	-5.39316e-164	-8.57713e-163	-8.45243e-163	2.92723e-165	1.78239e-163	-3.91233e-163	1.10323e-162	-2.64215e-163	-1.62566e-163	0
-1.00616e-164	-1.33872e-163	1.1604e-162	8.94948e-164	-5.22606e-164	-2.11298e-163	5.28046e-163	-2.54489e-163	-1.06806e-164	3.00007e-164	2.36301e-164	-2.43255e-163	5.79758e-164	-1.62628e-163	3.29124e-165	-3.5837e-163	-7.59565e-163	-2.09396e-165	6.08014e-164	-5.53156e-163	2.24815e-163	-5.39316e-164	-8.57713e-163	-8.45243e-163	2.92723e-165	1.78239e-163	-3.91233e-163	1.10323e-162	-2.64215e-163	-1.62566e-163	0
-1.00616e-164	-1.33872e-163	1.1604e-162	8.94948e-164	-5.22606e-164	-2.11298e-163	5.28046e-163	-2.54489e-163	-1.06806e-164	3.00007e-164	2.36301e-164	-2.43255e-163	5.79758e-164	-1.62628e-163	3.29124e-165	-3.5837e-163	-7.59565e-163	-2.09396e-165	6.08014e-164	-5.53156e-163	2.24815e-163	-5.39316e-164	-8.57713e-163	-8.45243e-163	2.92723e-165	1.78239e-163	-3.91233e-163	1.10323e-162	-2.64215e-163	-1.62566e-163	0
-1.00616e-164	-1.33872e-163	1.1604e-162	8.94948e-164	-5.22606e-164	-2.11298e-163	5.28046e-163	-2.54489e-163	-1.06806e-164	3.00007e-164	2.36301e-164	-2.43255e-163	5.79758e-164	-1.62628e-163	3.29124e-165	-3.5837e-163	-7.59565e-163	-2.09396e-165	6.08014e-164	-5.53156e-163	2.24815e-163	-5.39316e-164	-8.57713e-163	-8.45243e-163	2.92723e-165	1.78239e-163	-3.91233e-163	1.10323e-162	-2.64215e-163	-1.62566e-163	0
-1.00616e-164	-1.33872e-163	1.1604e-162	8.94948e-164	-5.22606e-164	-2.11298e-163	5.28046e-163	-2.54489e-163	-1.06806e-164	3.00007e-164	2.36301e-164	-2.43255e-163	5.79758e-164	-1.62628e-163	3.29124e-165	-3.5837e-163	-7.59565e-163	-2.09396e-165	6.08014e-164	-5.53156e-163	2.24815e-163	-5.39316e-164	-8.57713e-163	-8.45243e-163	2.92723e-165	1.78239e-163	-3.91233e-163	1.10323e-162	-2.64215e-163	-1.62566e-163	0
-1.00616e-164	-1.33872e-163	1.1604e-162	8.94948e-164	-5.22606e-164	-2.11298e-163	5.28046e-163	-2.54489e-163	-1.06806e-164	3.00007e-164	2.36301e-164	-2.43255e-163	5.79758e-164	-1.62628e-163	3.29124e-165	-3.5837e-163	-7.59565e-163	-2.09396e-165	6.08014e-164	-5.53156e-163	2.24815e-163	-5.39316e-164	-8.57713e-163	-8.45243e-163	2.92723e-165	1.78239e-163	-3.91233e-163	1.10323e-162	-2.64215e-163	-1.62566e-163	0
-1.00616e-164	-1.33872e-163	1.1604e-162	8.94948e-164	-5.22606e-164	-2.11298e-163	5.28046e-163	-2.54489e-163	-1.06806e-164	3.00007e-164	2.36301e-164	-2.43255e-163	5.79758e-164	-1.62628e-163	3.29124e-165	-3.5837e-163	-7.59565e-163	-2.09396e-165	6.08014e-164	-5.53156e-163	2.24815e-163	-5.39316e-164	-8.57713e-163	-8.45243e-163	2.92723e-165	1.78239e-163	-3.91233e-163	1.10323e-162	-2.64215e-163	-1.62566e-163	0
-1.00616e-164	-1.33872e-163	1.1604e-162	8.94948e-164	-5.22606e-164	-2.11298e-163	5.28046e-163	-2.54489e-163	-1.06806e-164	3.00007e-164	2.36301e-164	-2.43255e-163	5.79758e-164	-1.62628e-163	3.29124e-165	-3.5837e-163	-7.59565e-163	-2.09396e-165	6.08014e-164	-5.53156e-163	2.24815e-163	-5.39316e-164	-8.57713e-163	-8.45243e-163	2.92723e-165	1.78239e-163	-3.91233e-163	1.10323e-162	-2.64215e-163	-1.62566e-163	0
-1.00616e-164	-1.33872e-163	1.1604e-162	8.94948e-164	-5.22606e-164	-2.11298e-163	5.28046e-163	-2.54489e-163	-1.06806e-164	3.00007e-164	2.36301e-164	-2.43255e-163	5.79758e-164	-1.62628e-163	3.29124e-165	-3.5837e-163	-7.59565e-163	-2.09396e-165	6.08014e-164	-5.53156e-163	2.24815e-163	-5.39316e-164	-8.57713e-163	-8.45243e-163	2.92723e-165	1.78239e-163	-3.91233e-163	1.10323e-162	-2.64215e-163	-1.62566e-163	0
-1.00616e-164	-1.33872e-163	1.1604e-162	8.94948e-164	-5.22606e-164	-2.11298e-163	5.28046e-163	-2.54489e-163	-1.06806e-164	3.00007e-164	2.36301e-164	-2.43255e-163	5.79758e-164	-1.62628e-163	3.29124e-165	-3.5837e-163	-7.59565e-163	-2.09396e-165	6.08014e-164	-5.53156e-163	2.24815e-163	-5.39316e-164	-8.57713e-163	-8.45243e-163	2.92723e-165	1.78239e-163	-3.91233e-163	1.10323e-162	-2.64215e-163	-1.62566e-163	0
-1.00616e-164	-1.33872e-163	1.1604e-162	8.94948e-164	-5.22606e-164	-2.11298e-163	5.28046e-163	-2.54489e-163	-1.06806e-164	3.00007e-164	2.36301e-164	-2.43255e-163	5.79758e-164	-1.62628e-163	3.29124e-165	-3.5837e-163	-7.59565e-163	-2.09396e-165	6.08014e-164	-5.53156e-163	2.24815e-163	-5.39316e-164	-8.57713e-163	-8.45243e-163	2.92723e-165	1.78239e-163	-3.91233e-163	1.10323e-162	-2.64215e-163	-1.62566e-163	0
-1.00616e-164	-1.33872e-163	1.1604e-162	8.94948e-164	-5.22606e-164	-2.11298e-163	5.28046e-163	-2.54489e-163	-1.06806e-164	3.00007e-164	2.36301e-164	-2.43255e-163	5.79758e-164	-1.62628e-163	3.29124e-165	-3.5837e-163	-7.59565e-163	-2.09396e-165	6.08014e-164	-5.53156e-163	2.24815e-163	-5.39316e-164	-8.57713e-163	-8.45243e-163	2.92723e-165	1.78239e-163	-3.91233e-163	1.10323e-162	-2.64215e-163	-1.62566e-163	0
-1.00616e-164	-1.33872e-163	1.1604e-162	8.94948e-164	-5.22606e-164	-2.11298e-163	5.28046e-163	-2.54489e-163	-1.06806e-164	3.00007e-164	2.36301e-164	-2.43255e-163	5.79758e-164	-1.62628e-163	3.29124e-165	-3.5837e-163	-7.59565e-163	-2.09396e-165	6.08014e-164	-5.53156e-163	2.24815e-163	-5.39316e-164	-8.57713e-163	-8.45243e-163	2.92723e-165	1.78239e-163	-3.91233e-163	1.10323e-162	-2.64215e-163	-1.62566e-163	0
-1.00616e-164	-1.33872e-163	1.1604e-162	8.94948e-164	-5.22606e-164	-2.11298e-163	5.28046e-163	-2.54489e-163	-1.06806e-164	3.00007e-164	2.36301e-164	-2.43255e-163	5.79758e-164	-1.62628e-163	3.29124e-165	-3.5837e-163	-7.59565e-163	-2.09396e-165	6.08014e-164	-5.53156e-163	2.24815e-163	-5.39316e-164	-8.57713e-163	-8.45243e-163	2.92723e-165	1.78239e-163	-3.91233e-163	1.10323e-162	-2.64215e-163	-1.62566e-163	0
-1.00616e-164	-1.33872e-163	1.1604e-162	8.94948e-164	-5.22606e-164	-2.11298e-163	5.28046e-163	-2.54489e-163	-1.06806e-164	3.00007e-164	2.36301e-164	-2.43255e-163	5.79758e-164	-1.62628e-163	3.29124e-165	-3.5837e-163	-7.59565e-163	-2.09396e-165	6.08014e-164	-5.53156e-163	2.24815e-163	-5.39316e-164	-8.57713e-163	-8.45243e-163	2.92723e-165	1.78239e-163	-3.91233e-163	1.10323e-162	-2.64215e-163	-1.62566e-163	0
-1.00616e-164	-1.33872e-163	1.1604e-162	8.94948e-164	-5.22606e-164	-2.11298e-163	5.28046e-163	-2.54489e-163	-1.06806e-164	3.00007e-164	2.36301e-164	-2.43255e-163	5.79758e-164	-1.62628e-163	3.29124e-165	-3.5837e-163	-7.59565e-163	-2.09396e-165	6.08014e-164	-5.53156e-163	2.24815e-163	-5.39316e-164	-8.57713e-163	-8.45243e-163	2.92723e-165	1.78239e-163	-3.91233e-163	1.10323e-162	-2.64215e-163	-1.62566e-163	0
-1.00616e-164	-1.33872e-163	1.1604e-162	8.94948e-164	-5.22606e-164	-2.11298e-163	5.28046e-163	-2.54489e-163	-1.06806e-164	3.00007e-164	2.36301e-164	-2.43255e-163	5.79758e-164	-1.62628e-163	3.29124e-165	-3.5837e-163	-7.59565e-163	-2.09396e-165	6.08014e-164	-5.53156e-163	2.24815e-163	-5.39316e-164	-8.57713e-163	-8.45243e-163	2.92723e-165	1.78239e-163	-3.91233e-163	1.10323e-162	-2.64215e-163	-1.62566e-163	0
-1.00616e-164	-1.33872e-163	1.1604e-162	8.94948e-164	-5.22606e-164	-2.11298e-163	5.28046e-163	-2.54489e-163	-1.06806e-164	3.00007e-164	2.36301e-164	-2.43255e-163	5.79758e-164	-1.62628e-163	3.29124e-165	-3.5837e-163	-7.59565e-163	-2.09396e-165	6.08014e-164	-5.53156e-163	2.24815e-163	-5.39316e-164	-8.57713e-163	-8.45243e-163	2.92723e-165	1.78239e-163	-3.91233e-163	1.10323e-162	-2.64215e-163	-1.62566e-163	0
-1.00616e-164	-1.33872e-163	1.1604e-162	8.94948e-164	-5.22606e-164	-2.11298e-163	5.28046e-163	-2.54489e-163	-1.06806e-164	3.00007e-164	2.36301e-164	-2.43255e-163	5.79758e-164	-1.62628e-163	3.29124e-165	-3.5837e-163	-7.59565e-163	-2.09396e-165	6.08014e-164	-5.53156e-163	2.24815e-163	-5.39316e-164	-8.57713e-163	-8.45243e-163	2.92723e-165	1.78239e-163	-3.91233e-163	1.10323e-162	-2.64215e-163	-1.62566e-163	0
-1.00616e-164	-1.33872e-163	1.1604e-162	8.94948e-164	-5.22606e-164	-2.11298e-163	5.28046e-163	-2.54489e-163	-1.06806e-164	3.00007e-164	2.36301e-164	-2.43255e-163	5.79758e-164	-1.62628e-163	3.29124e-165	-3.5837e-163	-7.59565e-163	-2.09396e-165	6.08014e-164	-5.53156e-163	2.24815e-163	-5.39316e-164	-8.57713e-163	-8.45243e-163	2.92723e-165	1.78239e-163	-3.91233e-163	1.10323e-162	-2.64215e-163	-1.62566e-163	0
-1.00616e-164	-1.33872e-163	1.1604e-162	8.94948e-164	-5.22606e-164	-2.11298e-163	5.28046e-163	-2.54489e-163	-1.06806e-164	3.00007e-164	2.36301e-164	-2.43255e-163	5.79758e-164	-1.62628e-163	3.29124e-165	-3.5837e-163	-7.59565e-163	-2.09396e-165	6.08014e-164	-5.53156e-163	2.24815e-163	-5.39316e-164	-8.57713e-163	-8.45243e-163	2.92723e-165	1.78239e-163	-3.91233e-163	1.10323e-162	-2.64215e-163	-1.62566e-163	0
-1.00616e-164	-1.33872e-163	1.1604e-162	8.94948e-164	-5.22606e-164	-2.11298e-163	5.28046e-163	-2.54489e-163	-1.06806e-164	3.00007e-164	2.36301e-164	-2.43255e-163	5.79758e-164	-1.62628e-163	3.29124e-165	-3.5837e-163	-7.59565e-163	-2.09396e-165	6.08014e-164	-5.53156e-163	2.24815e-163	-5.39316e-164	-8.57713e-163	-8.45243e-163	2.92723e-165	1.78239e-163	-3.91233e-163	1.10323e-162	-2.64215e-163	-1.62566e-163	0
-1.00616e-164	-1.33872e-163	1.1604e-162	8.94948e-164	-5.22606e-164	-2.11298e-163	5.28046e-163	-2.54489e-163	-1.06806e-164	3.00007e-164	2.36301e-164	-2.43255e-163	5.79758e-164	-1.62628e-163	3.29124e-165	-3.5837e-163	-7.59565e-163	-2.09396e-165	6.08014e-164	-5.53156e-163	2.24815e-163	-5.39316e-164	-8.57713e-163	-8.45243e-163	2.92723e-165	1.78239e-163	-3.91233e-163	1.10323e-162	-2.64215e-163	-1.62566e-163	0
-1.00616e-164	-1.33872e-163	1.1604e-162	8.94948e-164	-5.22606e-164	-2.11298e-163	5.28046e-163	-2.54489e-163	-1.06806e-164	3.00007e-164	2.36301e-164	-2.43255e-163	5.79758e-164	-1.62628e-163	3.29124e-165	-3.5837e-163	-7.59565e-163	-2.09396e-165	6.08014e-164	-5.53156e-163	2.24815e-163	-5.39316e-164	-8.57713e-163	-8.45243e-163	2.92723e-165	1.78239e-163	-3.91233e-163	1.10323e-162	-2.64215e-163	-1.62566e-163	0
-1.00616e-164	-1.33872e-163	1.1604e-162	8.94948e-164	-5.22606e-164	-2.11298e-163	5.28046e-163	-2.54489e-163	-1.06806e-164	3.00007e-164	2.36301e-164	-2.43255e-163	5.79758e-164	-1.62628e-163	3.29124e-165	-3.5837e-163	-7.59565e-163	-2.09396e-165	6.08014e-164	-5.53156e-163	2.24815e-163	-5.39316e-164	-8.57713e-163	-8.45243e-163	2.92723e-165	1.78239e-163	-3.91233e-163	1.10323e-162	-2.64215e-163	-1.62566e-163	0
-1.00616e-164	-1.33872e-163	1.1604e-162	8.94948e-164	-5.22606e-164	-2.11298e-163	5.28046e-163	-2.54489e-163	-1.06806e-164	3.00007e-164	2.36301e-164	-2.43255e-163	5.79758e-164	-1.62628e-163	3.29124e-165	-3.5837e-163	-7.59565e-163	-2.09396e-165	6.08014e-164	-5.53156e-163	2.24815e-163	-5.39316e-164	-8.57713e-163	-8.45243e-163	2.92723e-165	1.78239e-163	-3.91233e-163	1.10323e-162	-2.64215e-163	-1.62566e-163	0
-1.00616e-164	-1.33872e-163	1.1604e-162	8.94948e-164	-5.22606e-164	-2.11298e-163	5.28046e-163	-2.54489e-163	-1.06806e-164	3.00007e-164	2.36301e-164	-2.43255e-163	5.79758e-164	-1.62628e-163	3.29124e-165	-3.5837e-163	-7.59565e-163	-2.09396e-165	6.08014e-164	-5.53156e-163	2.24815e-163	-5.39316e-164	-8.57713e-163	-8.45243e-163	2.92723e-165	1.78239e-163	-3.91233e-163	1.10323e-162	-2.64215e-163	-1.62566e-163	0
-1.00616e-164	-1.33872e-163	1.1604e-162	8.94948e-164	-5.22606e-164	-2.11298e-163	5.28046e-163	-2.54489e-163	-1.06806e-164	3.00007e-164	2.36301e-164	-2.43255e-163	5.79758e-164	-1.62628e-163	3.29124e-165	-3.5837e-163	-7.59565e-163	-2.09396e-165	6.08014e-164	-5.53156e-163	2.24815e-163	-5.39316e-164	-8.57713e-163	-8.45243e-163	2.92723e-165	1.78239e-163	-3.91233e-163	1.10323e-162	-2.64215e-163	-1.62566e-163	0
-1.00616e-164	-1.33872e-163	1.1604e-162	8.94948e-164	-5.22606e-164	-2.11298e-163	5.28046e-163	-2.54489e-163	-1.06806e-164	3.00007e-164	2.36301e-164	-2.43255e-163	5.79758e-164	-1.62628e-163	3.29124e-165	-3.5837e-163	-7.59565e-163	-2.09396e-165	6.08014e-164	-5.53156e-163	2.24815e-163	-5.39316e-164	-8.57713e-163	-8.45243e-163	2.92723e-165	1.78239e-163	-3.91233e-163	1.10323e-162	-2.64215e-163	-1.62566e-163	0
-1.00616e-164	-1.33872e-163	1.1604e-162	8.94948e-164	-5.22606e-164	-2.11298e-163	5.28046e-163	-2.54489e-163	-1.06806e-164	3.00007e-164	2.36301e-164	-2.43255e-163	5.79758e-164	-1.62628e-163	3.29124e-165	-3.5837e-163	-7.59565e-163	-2.09396e-165	6.08014e-164	-5.53156e-163	2.24815e-163	-5.39316e-164	-8.57713e-163	-8.45243e-163	2.92723e-165	1.78239e-163	-3.91233e-163	1.10323e-162	-2.64215e-163	-1.62566e-163	0
-1.00616e-164	-1.33872e-163	1.1604e-162	8.94948e-164	-5.22606e-164	-2.11298e-163	5.28046e-163	-2.54489e-163	-1.06806e-164	3.00007e-164	2.36301e-164	-2.43255e-163	5.79758e-164	-1.62628e-163	3.29124e-165	-3.5837e-163	-7.59565e-163	-2.09396e-165	6.08014e-164	-5.53156e-163	2.24815e-163	-5.39316e-164	-8.57713e-163	-8.45243e-163	2.92723e-165	1.78239e-163	-3.91233e-163	1.10323e-162	-2.64215e-163	-1.62566e-163	0
-1.00616e-164	-1.33872e-163	1.1604e-162	8.94948e-164	-5.22606e-164	-2.11298e-163	5.28046e-163	-2.54489e-163	-1.06806e-164	3.00007e-164	2.36301e-164	-2.43255e-163	5.79758e-164	-1.62628e-163	3.29124e-165	-3.5837e-163	-7.59565e-163	-2.09396e-165	6.08014e-164	-5.53156e-163	2.24815e-163	-5.39316e-164	-8.57713e-163	-8.45243e-163	2.92723e-165	1.78239e-163	-3.91233e-163	1.10323e-162	-2.64215e-163	-1.62566e-163	0
-1.00616e-164	-1.33872e-163	1.1604e-162	8.94948e-164	-5.22606e-164	-2.11298e-163	5.28046e-163	-2.54489e-163	-1.06806e-164	3.00007e-164	2.36301e-164	-2.43255e-163	5.79758e-164	-1.62628e-163	3.29124e-165	-3.5837e-163	-7.59565e-163	-2.09396e-165	6.08014e-164	-5.53156e-163	2.24815e-163	-5.39316e-164	-8.57713e-163	-8.45243e-163	2.92723e-165	1.78239e-163	-3.91233e-163	1.10323e-162	-2.64215e-163	-1.62566e-163	0
-1.00616e-164	-1.33872e-163	1.1604e-162	8.94948e-164	-5.22606e-164	-2.11298e-163	5.28046e-163	-2.54489e-163	-1.06806e-164	3.00007e-164	2.36301e-164	-2.43255e-163	5.79758e-164	-1.62628e-163	3.29124e-165	-3.5837e-163	-7.59565e-163	-2.09396e-165	6.08014e-164	-5.53156e-163	2.24815e-163	-5.39316e-164	-8.57713e-163	-8.45243e-163	2.92723e-165	1.78239e-163	-3.91233e-163	1.10323e-162	-2.64215e-163	-1.62566e-163	0
-1.00616e-164	-1.33872e-163	1.1604e-162	8.94948e-164	-5.22606e-164	-2.11298e-163	5.28046e-163	-2.54489e-163	-1.06806e-164	3.00007e-164	2.36301e-164	-2.43255e-163	5.79758e-164	-1.62628e-163	3.29124e-165	-3.5837e-163	-7.59565e-163	-2.09396e-165	6.08014e-164	-5.53156e-163	2.24815e-163	-5.39316e-164	-8.57713e-163	-8.45243e-163	2.92723e-165	1.78239e-163	-3.91233e-163	1.10323e-162	-2.64215e-163	-1.62566e-163	0
-1.00616e-164	-1.33872e-163	1.1604e-162	8.94948e-164	-5.22606e-164	-2.11298e-163	5.28046e-163	-2.54489e-163	-1.06806e-164	3.00007e-164	2.36301e-164	-2.43255e-163	5.79758e-164	-1.62628e-163	3.29124e-165	-3.5837e-163	-7.59565e-163	-2.09396e-165	6.08014e-164	-5.53156e-163	2.24815e-163	-5.39316e-164	-8.57713e-163	-8.45243e-163	2.92723e-165	1.78239e-163	-3.91233e-163	1.10323e-162	-2.64215e-163	-1.62566e-163	0
-1.00616e-164	-1.33872e-163	1.1604e-162	8.94948e-164	-5.22606e-164	-2.11298e-163	5.28046e-163	-2.54489e-163	-1.06806e-164	3.00007e-164	2.36301e-164	-2.43255e-163	5.79758e-164	-1.62628e-163	3.29124e-165	-3.5837e-163	-7.59565e-163	-2.09396e-165	6.08014e-164	-5.53156e-163	2.24815e-163	-5.39316e-164	-8.57713e-163	-8.45243e-163	2.92723e-165	1.78239e-163	-3.91233e-163	1.10323e-162	-2.64215e-163	-1.62566e-163	0
-1.00616e-164	-1.33872e-163	1.1604e-162	8.94948e-164	-5.22606e-164	-2.11298e-163	5.28046e-163	-2.54489e-163	-1.06806e-164	3.00007e-164	2.36301e-164	-2.43255e-163	5.79758e-164	-1.62628e-163	3.29124e-165	-3.5837e-163	-7.59565e-163	-2.09396e-165	6.08014e-164	-5.53156e-163	2.24815e-163	-5.39316e-164	-8.57713e-163	-8.45243e-163	2.92723e-165	1.78239e-163	-3.91233e-163	1.10323e-162	-2.64215e-163	-1.62566e-163	0
-1.00616e-164	-1.33872e-163	1.1604e-162	8.94948e-164	-5.22606e-164	-2.11298e-163	5.28046e-163	-2.54489e-163	-1.06806e-164	3.00007e-164	2.36301e-164	-2.43255e-163	5.79758e-164	-1.62628e-163	3.29124e-165	-3.5837e-163	-7.59565e-163	-2.09396e-165	6.08014e-164	-5.53156e-163	2.24815e-163	-5.39316e-164	-8.57713e-163	-8.45243e-163	2.92723e-165	1.78239e-163	-3.91233e-163	1.10323e-162	-2.64215e-163	-1.62566e-163	0
-1.00616e-164	-1.33872e-163	1.1604e-162	8.94948e-164	-5.22606e-164	-2.11298e-163	5.28046e-163	-2.54489e-163	-1.06806e-164	3.00007e-164	2.36301e-164	-2.43255e-163	5.79758e-164	-1.62628e-163	3.29124e-165	-3.5837e-163	-7.59565e-163	-2.09396e-165	6.08014e-164	-5.53156e-163	2.24815e-163	-5.39316e-164	-8.57713e-163	-8.45243e-163	2.92723e-165	1.78239e-163	-3.91233e-163	1.10323e-162	-2.64215e-163	-1.62566e-163	0
-1.00616e-164	-1.33872e-163	1.1604e-162	8.94948e-164	-5.22606e-164	-2.11298e-163	5.28046e-163	-2.54489e-163	-1.06806e-164	3.00007e-164	2.36301e-164	-2.43255e-163	5.79758e-164	-1.62628e-163	3.29124e-165	-3.5837e-163	-7.59565e-163	-2.09396e-165	6.08014e-164	-5.53156e-163	2.24815e-163	-5.39316e-164	-8.57713e-163	-8.45243e-163	2.92723e-165	1.78239e-163	-3.91233e-163	1.10323e-162	-2.64215e-163	-1.62566e-163	0
-1.00616e-164	-1.33872e-163	1.1604e-162	8.94948e-164	-5.22606e-164	-2.11298e-163	5.28046e-163	-2.54489e-163	-1.06806e-164	3.00007e-164	2.36301e-164	-2.43255e-163	5.79758e-164	-1.62628e-163	3.29124e-165	-3.5837e-163	-7.59565e-163	-2.09396e-165	6.08014e-164	-5.53156e-163	2.24815e-163	-5.39316e-164	-8.57713e-163	-8.45243e-163	2.92723e-165	1.78239e-163	-3.91233e-163	1.10323e-162	-2.64215e-163	-1.62566e-163	0
-1.00616e-164	-1.33872e-163	1.1604e-162	8.94948e-164	-5.22606e-164	-2.11298e-163	5.28046e-163	-2.54489e-163	-1.06806e-164	3.00007e-164	2.36301e-164	-2.43255e-163	5.79758e-164	-1.62628e-163	3.29124e-165	-3.5837e-163	-7.59565e-163	-2.09396e-165	6.08014e-164	-5.53156e-163	2.24815e-163	-5.39316e-164	-8.57713e-163	-8.45243e-163	2.92723e-165	1.78239e-163	-3.91233e-163	1.10323e-162	-2.64215e-163	-1.62566e-163	0
-1.00616e-164	-1.33872e-163	1.1604e-162	8.94948e-164	-5.22606e-164	-2.11298e-163	5.28046e-163	-2.54489e-163	-1.06806e-164	3.00007e-164	2.36301e-164	-2.43255e-163	5.79758e-164	-1.62628e-163	3.29124e-165	-3.5837e-163	-7.59565e-163	-2.09396e-165	6.08014e-164	-5.53156e-163	2.24815e-163	-5.39316e-164	-8.57713e-163	-8.45243e-163	2.92723e-165	1.78239e-163	-3.91233e-163	1.10323e-162	-2.64215e-163	-1.62566e-163	0
-1.00616e-164	-1.33872e-163	1.1604e-162	8.94948e-164	-5.22606e-164	-2.11298e-163	5.28046e-163	-2.54489e-163	-1.06806e-164	3.00007e-164	2.36301e-164	-2.43255e-163	5.79758e-164	-1.62628e-163	3.29124e-165	-3.5837e-163	-7.59565e-163	-2.09396e-165	6.08014e-164	-5.53156e-163	2.24815e-163	-5.39316e-164	-8.57713e-163	-8.45243e-163	2.92723e-165	1.78239e-163	-3.91233e-163	1.10323e-162	-2.64215e-163	-1.62566e-163	0
-1.00616e-164	-1.33872e-163	1.1604e-162	8.94948e-164	-5.22606e-164	-2.11298e-163	5.28046e-163	-2.54489e-163	-1.06806e-164	3.00007e-164	2.36301e-164	-2.43255e-163	5.79758e-164	-1.62628e-163	3.29124e-165	-3.5837e-163	-7.59565e-163	-2.09396e-165	6.08014e-164	-5.53156e-163	2.24815e-163	-5.39316e-164	-8.57713e-163	-8.45243e-163	2.92723e-165	1.78239e-163	-3.91233e-163	1.10323e-162	-2.64215e-163	-1.62566e-163	0
-1.00616e-164	-1.33872e-163	1.1604e-162	8.94948e-164	-5.22606e-164	-2.11298e-163	5.28046e-163	-2.54489e-163	-1.06806e-164	3.00007e-164	2.36301e-164	-2.43255e-163	5.79758e-164	-1.62628e-163	3.29124e-165	-3.5837e-163	-7.59565e-163	-2.09396e-165	6.08014e-164	-5.53156e-163	2.24815e-163	-5.39316e-164	-8.57713e-163	-8.45243e-163	2.92723e-165	1.78239e-163	-3.91233e-163	1.10323e-162	-2.64215e-163	-1.62566e-163	0
-1.00616e-164	-1.33872e-163	1.1604e-162	8.94948e-164	-5.22606e-164	-2.11298e-163	5.28046e-163	-2.54489e-163	-1.06806e-164	3.00007e-164	2.36301e-164	-2.43255e-163	5.79758e-164	-1.62628e-163	3.29124e-165	-3.5837e-163	-7.59565e-163	-2.09396e-165	6.08014e-164	-5.53156e-163	2.24815e-163	-5.39316e-164	-8.57713e-163	-8.45243e-163	2.92723e-165	1.78239e-163	-3.91233e-163	1.10323e-162	-2.64215e-163	-1.62566e-163	0
-1.00616e-164	-1.33872e-163	1.1604e-162	8.94948e-164	-5.22606e-164	-2.11298e-163	5.28046e-163	-2.54489e-163	-1.06806e-164	3.00007e-164	2.36301e-164	-2.43255e-163	5.79758e-164	-1.62628e-163	3.29124e-165	-3.5837e-163	-7.59565e-163	-2.09396e-165	6.08014e-164	-5.53156e-163	2.24815e-163	-5.39316e-164	-8.57713e-163	-8.45243e-163	2.92723e-165	1.78239e-163	-3.91233e-163	1.10323e-162	-2.64215e-163	-1.62566e-163	0
-1.00616e-164	-1.33872e-163	1.1604e-162	8.94948e-164	-5.22606e-164	-2.11298e-163	5.28046e-163	-2.54489e-163	-1.06806e-164	3.00007e-164	2.36301e-164	-2.43255e-163	5.79758e-164	-1.62628e-163	3.29124e-165	-3.5837e-163	-7.59565e-163	-2.09396e-165	6.08014e-164	-5.53156e-163	2.24815e-163	-5.39316e-164	-8.57713e-163	-8.45243e-163	2.92723e-165	1.78239e-163	-3.91233e-163	1.10323e-162	-2.64215e-163	-1.62566e-163	0
-1.00616e-164	-1.33872e-163	1.1604e-162	8.94948e-164	-5.22606e-164	-2.11298e-163	5.28046e-163	-2.54489e-163	-1.06806e-164	3.00007e-164	2.36301e-164	-2.43255e-163	5.79758e-164	-1.62628e-163	3.29124e-165	-3.5837e-163	-7.59565e-163	-2.09396e-165	6.08014e-164	-5.53156e-163	2.24815e-163	-5.39316e-164	-8.57713e-163	-8.45243e-163	2.92723e-165	1.78239e-163	-3.91233e-163	1.10323e-162	-2.64215e-163	-1.62566e-163	0
-1.00616e-164	-1.33872e-163	1.1604e-162	8.94948e-164	-5.22606e-164	-2.11298e-163	5.28046e-163	-2.54489e-163	-1.06806e-164	3.00007e-164	2.36301e-164	-2.43255e-163	5.79758e-164	-1.62628e-163	3.29124e-165	-3.5837e-163	-7.59565e-163	-2.09396e-165	6.08014e-164	-5.53156e-163	2.24815e-163	-5.39316e-164	-8.57713e-163	-8.45243e-163	2.92723e-165	1.78239e-163	-3.91233e-163	1.10323e-162	-2.64215e-163	-1.62566e-163	0
-1.00616e-164	-1.33872e-163	1.1604e-162	8.94948e-164	-5.22606e-164	-2.11298e-163	5.28046e-163	-2.54489e-163	-1.06806e-164	3.00007e-164	2.36301e-164	-2.43255e-163	5.79758e-164	-1.62628e-163	3.29124e-165	-3.5837e-163	-7.59565e-163	-2.09396e-165	6.08014e-164	-5.53156e-163	2.24815e-163	-5.39316e-164	-8.57713e-163	-8.45243e-163	2.92723e-165	1.78239e-163	-3.91233e-163	1.10323e-162	-2.64215e-163	-1.62566e-163	0
-1.00616e-164	-1.33872e-163	1.1604e-162	8.94948e-164	-5.22606e-164	-2.11298e-163	5.28046e-163	-2.54489e-163	-1.06806e-164	3.00007e-164	2.36301e-164	-2.43255e-163	5.79758e-164	-1.62628e-163	3.29124e-165	-3.5837e-163	-7.59565e-163	-2.09396e-165	6.08014e-164	-5.53156e-163	2.24815e-163	-5.39316e-164	-8.57713e-163	-8.45243e-163	2.92723e-165	1.78239e-163	-3.91233e-163	1.10323e-162	-2.64215e-163	-1.62566e-163	0
-1.00616e-164	-1.33872e-163	1.1604e-162	8.94948e-164	-5.22606e-164	-2.11298e-163	5.28046e-163	-2.54489e-163	-1.06806e-164	3.00007e-164	2.36301e-164	-2.43255e-163	5.79758e-164	-1.62628e-163	3.29124e-165	-3.5837e-163	-7.59565e-163	-2.09396e-165	6.08014e-164	-5.53156e-163	2.24815e-163	-5.39316e-164	-8.57713e-163	-8.45243e-163	2.92723e-165	1.78239e-163	-3.91233e-163	1.10323e-162	-2.64215e-163	-1.62566e-163	0
-1.00616e-164	-1.33872e-163	1.1604e-162	8.94948e-164	-5.22606e-164	-2.11298e-163	5.28046e-163	-2.54489e-163	-1.06806e-164	3.00007e-164	2.36301e-164	-2.43255e-163	5.79758e-164	-1.62628e-163	3.29124e-165	-3.5837e-163	-7.59565e-163	-2.09396e-165	6.08014e-164	-5.53156e-163	2.24815e-163	-5.39316e-164	-8.57713e-163	-8.45243e-163	2.92723e-165	1.78239e-163	-3.91233e-163	1.10323e-162	-2.64215e-163	-1.62566e-163	0
-1.00616e-164	-1.33872e-163	1.1604e-162	8.94948e-164	-5.22606e-164	-2.11298e-163	5.28046e-163	-2.54489e-163	-1.06806e-164	3.00007e-164	2.36301e-164	-2.43255e-163	5.79758e-164	-1.62628e-163	3.29124e-165	-3.5837e-163	-7.59565e-163	-2.09396e-165	6.08014e-164	-5.53156e-163	2.24815e-163	-5.39316e-164	-8.57713e-163	-8.45243e-163	2.92723e-165	1.78239e-163	-3.91233e-163	1.10323e-162	-2.64215e-163	-1.62566e-163	0
-1.00616e-164	-1.33872e-163	1.1604e-162	8.94948e-164	-5.22606e-164	-2.11298e-163	5.28046e-163	-2.54489e-163	-1.06806e-164	3.00007e-164	2.36301e-164	-2.43255e-163	5.79758e-164	-1.62628e-163	3.29124e-165	-3.5837e-163	-7.59565e-163	-2.09396e-165	6.08014e-164	-5.53156e-163	2.24815e-163	-5.39316e-164	-8.57713e-163	-8.45243e-163	2.92723e-165	1.78239e-163	-3.91233e-163	1.10323e-162	-2.64215e-163	-1.62566e-163	0
-1.00616e-164	-1.33872e-163	1.1604e-162	8.94948e-164	-5.22606e-164	-2.11298e-163	5.28046e-163	-2.54489e-163	-1.06806e-164	3.00007e-164	2.36301e-164	-2.43255e-163	5.79758e-164	-1.62628e-163	3.29124e-165	-3.5837e-163	-7.59565e-163	-2.09396e-165	6.08014e-164	-5.53156e-163	2.24815e-163	-5.39316e-164	-8.57713e-163	-8.45243e-163	2.92723e-165	1.78239e-163	-3.91233e-163	1.10323e-162	-2.64215e-163	-1.62566e-163	0
-1.00616e-164	-1.33872e-163	1.1604e-162	8.94948e-164	-5.22606e-164	-2.11298e-163	5.28046e-163	-2.54489e-163	-1.06806e-164	3.00007e-164	2.36301e-164	-2.43255e-163	5.79758e-164	-1.62628e-163	3.29124e-165	-3.5837e-163	-7.59565e-163	-2.09396e-165	6.08014e-164	-5.53156e-163	2.24815e-163	-5.39316e-164	-8.57713e-163	-8.45243e-163	2.92723e-165	1.78239e-163	-3.91233e-163	1.10323e-162	-2.64215e-163	-1.62566e-163	0
-1.00616e-164	-1.33872e-163	1.1604e-162	8.94948e-164	-5.22606e-164	-2.11298e-163	5.28046e-163	-2.54489e-163	-1.06806e-164	3.00007e-164	2.36301e-164	-2.43255e-163	5.79758e-164	-1.62628e-163	3.29124e-165	-3.5837e-163	-7.59565e-163	-2.09396e-165	6.08014e-164	-5.53156e-163	2.24815e-163	-5.39316e-164	-8.57713e-163	-8.45243e-163	2.92723e-165	1.78239e-163	-3.91233e-163	1.10323e-162	-2.64215e-163	-1.62566e-163	0
-1.00616e-164	-1.33872e-163	1.1604e-162	8.94948e-164	-5.22606e-164	-2.11298e-163	5.28046e-163	-2.54489e-163	-1.06806e-164	3.00007e-164	2.36301e-164	-2.43255e-163	5.79758e-164	-1.62628e-163	3.29124e-165	-3.5837e-163	-7.59565e-163	-2.09396e-165	6.08014e-164	-5.53156e-163	2.24815e-163	-5.39316e-164	-8.57713e-163	-8.45243e-163	2.92723e-165	1.78239e-163	-3.91233e-163	1.10323e-162	-2.64215e-163	-1.62566e-163	0
-1.00616e-164	-1.33872e-163	1.1604e-162	8.94948e-164	-5.22606e-164	-2.11298e-163	5.28046e-163	-2.54489e-163	-1.06806e-164	3.00007e-164	2.36301e-164	-2.43255e-163	5.79758e-164	-1.62628e-163	3.29124e-165	-3.5837e-163	-7.59565e-163	-2.09396e-165	6.08014e-164	-5.53156e-163	2.24815e-163	-5.39316e-164	-8.57713e-163	-8.45243e-163	2.92723e-165	1.78239e-163	-3.91233e-163	1.10323e-162	-2.64215e-163	-1.62566e-163	0
-1.00616e-164	-1.33872e-163	1.1604e-162	8.94948e-164	-5.22606e-164	-2.11298e-163	5.28046e-163	-2.54489e-163	-1.06806e-164	3.00007e-164	2.36301e-164	-2.43255e-163	5.79758e-164	-1.62628e-163	3.29124e-165	-3.5837e-163	-7.59565e-163	-2.09396e-165	6.08014e-164	-5.53156e-163	2.24815e-163	-5.39316e-164	-8.57713e-163	-8.45243e-163	2.92723e-165	1.78239e-163	-3.91233e-163	1.10323e-162	-2.64215e-163	-1.62566e-163	0
-1.00616e-164	-1.33872e-163	1.1604e-162	8.94948e-164	-5.22606e-164	-2.11298e-163	5.28046e-163	-2.54489e-163	-1.06806e-164	3.00007e-164	2.36301e-164	-2.43255e-163	5.79758e-164	-1.62628e-163	3.29124e-165	-3.5837e-163	-7.59565e-163	-2.09396e-165	6.08014e-164	-5.53156e-163	2.24815e-163	-5.39316e-164	-8.57713e-163	-8.45243e-163	2.92723e-165	1.78239e-163	-3.91233e-163	1.10323e-162	-2.64215e-163	-1.62566e-163	0
-1.00616e-164	-1.33872e-163	1.1604e-162	8.94948e-164	-5.22606e-164	-2.11298e-163	5.28046e-163	-2.54489e-163	-1.06806e-164	3.00007e-164	2.36301e-164	-2.43255e-163	5.79758e-164	-1.62628e-163	3.29124e-165	-3.5837e-163	-7.59565e-163	-2.09396e-165	6.08014e-164	-5.53156e-163	2.24815e-163	-5.39316e-164	-8.57713e-163	-8.45243e-163	2.92723e-165	1.78239e-163	-3.91233e-163	1.10323e-162	-2.64215e-163	-1.62566e-163	0
-1.00616e-164	-1.33872e-163	1.1604e-162	8.94948e-164	-5.22606e-164	-2.11298e-163	5.28046e-163	-2.54489e-163	-1.06806e-164	3.00007e-164	2.36301e-164	-2.43255e-163	5.79758e-164	-1.62628e-163	3.29124e-165	-3.5837e-163	-7.59565e-163	-2.09396e-165	6.08014e-164	-5.53156e-163	2.24815e-163	-5.39316e-164	-8.57713e-163	-8.45243e-163	2.92723e-165	1.78239e-163	-3.91233e-163	1.10323e-162	-2.64215e-163	-1.62566e-163	0
-1.00616e-164	-1.33872e-163	1.1604e-162	8.94948e-164	-5.22606e-164	-2.11298e-163	5.28046e-163	-2.54489e-163	-1.06806e-164	3.00007e-164	2.36301e-164	-2.43255e-163	5.79758e-164	-1.62628e-163	3.29124e-165	-3.5837e-163	-7.59565e-163	-2.09396e-165	6.08014e-164	-5.53156e-163	2.24815e-163	-5.39316e-164	-8.57713e-163	-8.45243e-163	2.92723e-165	1.78239e-163	-3.91233e-163	1.10323e-162	-2.64215e-163	-1.62566e-163	0
-1.00616e-164	-1.33872e-163	1.1604e-162	8.94948e-164	-5.22606e-164	-2.11298e-163	5.28046e-163	-2.54489e-163	-1.06806e-164	3.00007e-164	2.36301e-164	-2.43255e-163	5.79758e-164	-1.62628e-163	3.29124e-165	-3.5837e-163	-7.59565e-163	-2.09396e-165	6.08014e-164	-5.53156e-163	2.24815e-163	-5.39316e-164	-8.57713e-163	-8.45243e-163	2.92723e-165	1.78239e-163	-3.91233e-163	1.10323e-162	-2.64215e-163	-1.62566e-163	0
-1.00616e-164	-1.33872e-163	1.1604e-162	8.94948e-164	-5.22606e-164	-2.11298e-163	5.28046e-163	-2.54489e-163	-1.06806e-164	3.00007e-164	2.36301e-164	-2.43255e-163	5.79758e-164	-1.62628e-163	3.29124e-165	-3.5837e-163	-7.59565e-163	-2.09396e-165	6.08014e-164	-5.53156e-163	2.24815e-163	-5.39316e-164	-8.57713e-163	-8.45243e-163	2.92723e-165	1.78239e-163	-3.91233e-163	1.10323e-162	-2.64215e-163	-1.62566e-163	0
-1.00616e-164	-1.33872e-163	1.1604e-162	8.94948e-164	-5.22606e-164	-2.11298e-163	5.28046e-163	-2.54489e-163	-1.06806e-164	3.00007e-164	2.36301e-164	-2.43255e-163	5.79758e-164	-1.62628e-163	3.29124e-165	-3.5837e-163	-7.59565e-163	-2.09396e-165	6.08014e-164	-5.53156e-163	2.24815e-163	-5.39316e-164	-8.57713e-163	-8.45243e-163	2.92723e-165	1.78239e-163	-3.91233e-163	1.10323e-162	-2.64215e-163	-1.62566e-163	0
-1.00616e-164	-1.33872e-163	1.1604e-162	8.94948e-164	-5.22606e-164	-2.11298e-163	5.28046e-163	-2.54489e-163	-1.06806e-164	3.00007e-164	2.36301e-164	-2.43255e-163	5.79758e-164	-1.62628e-163	3.29124e-165	-3.5837e-163	-7.59565e-163	-2.09396e-165	6.08014e-164	-5.53156e-163	2.24815e-163	-5.39316e-164	-8.57713e-163	-8.45243e-163	2.92723e-165	1.78239e-163	-3.91233e-163	1.10323e-162	-2.64215e-163	-1.62566e-163	0
-1.00616e-164	-1.33872e-163	1.1604e-162	8.94948e-164	-5.22606e-164	-2.11298e-163	5.28046e-163	-2.54489e-163	-1.06806e-164	3.00007e-164	2.36301e-164	-2.43255e-163	5.79758e-164	-1.62628e-163	3.29124e-165	-3.5837e-163	-7.59565e-163	-2.09396e-165	6.08014e-164	-5.53156e-163	2.24815e-163	-5.39316e-164	-8.57713e-163	-8.45243e-163	2.92723e-165	1.78239e-163	-3.91233e-163	1.10323e-162	-2.64215e-163	-1.62566e-163	0
-1.00616e-164	-1.33872e-163	1.1604e-162	8.94948e-164	-5.22606e-164	-2.11298e-163	5.28046e-163	-2.54489e-163	-1.06806e-164	3.00007e-164	2.36301e-164	-2.43255e-163	5.79758e-164	-1.62628e-163	3.29124e-165	-3.5837e-163	-7.59565e-163	-2.09396e-165	6.08014e-164	-5.53156e-163	2.24815e-163	-5.39316e-164	-8.57713e-163	-8.45243e-163	2.92723e-165	1.78239e-163	-3.91233e-163	1.10323e-162	-2.64215e-163	-1.62566e-163	0
-1.00616e-164	-1.33872e-163	1.1604e-162	8.94948e-164	-5.22606e-164	-2.11298e-163	5.28046e-163	-2.54489e-163	-1.06806e-164	3.00007e-164	2.36301e-164	-2.43255e-163	5.79758e-164	-1.62628e-163	3.29124e-165	-3.5837e-163	-7.59565e-163	-2.09396e-165	6.08014e-164	-5.53156e-163	2.24815e-163	-5.39316e-164	-8.57713e-163	-8.45243e-163	2.92723e-165	1.78239e-163	-3.91233e-163	1.10323e-162	-2.64215e-163	-1.62566e-163	0
-1.00616e-164	-1.33872e-163	1.1604e-162	8.94948e-164	-5.22606e-164	-2.11298e-163	5.28046e-163	-2.54489e-163	-1.06806e-164	3.00007e-164	2.36301e-164	-2.43255e-163	5.79758e-164	-1.62628e-163	3.29124e-165	-3.5837e-163	-7.59565e-163	-2.09396e-165	6.08014e-164	-5.53156e-163	2.24815e-163	-5.39316e-164	-8.57713e-163	-8.45243e-163	2.92723e-165	1.78239e-163	-3.91233e-163	1.10323e-162	-2.64215e-163	-1.62566e-163	0
-1.00616e-164	-1.33872e-163	1.1604e-162	8.94948e-164	-5.22606e-164	-2.11298e-163	5.28046e-163	-2.54489e-163	-1.06806e-164	3.00007e-164	2.36301e-164	-2.43255e-163	5.79758e-164	-1.62628e-163	3.29124e-165	-3.5837e-163	-7.59565e-163	-2.09396e-165	6.08014e-164	-5.53156e-163	2.24815e-163	-5.39316e-164	-8.57713e-163	-8.45243e-163	2.92723e-165	1.78239e-163	-3.91233e-163	1.10323e-162	-2.64215e-163	-1.62566e-163	0
-1.00616e-164	-1.33872e-163	1.1604e-162	8.94948e-164	-5.22606e-164	-2.11298e-163	5.28046e-163	-2.54489e-163	-1.06806e-164	3.00007e-164	2.36301e-164	-2.43255e-163	5.79758e-164	-1.62628e-163	3.29124e-165	-3.5837e-163	-7.59565e-163	-2.09396e-165	6.08014e-164	-5.53156e-163	2.24815e-163	-5.39316e-164	-8.57713e-163	-8.45243e-163	2.92723e-165	1.78239e-163	-3.91233e-163	1.10323e-162	-2.64215e-163	-1.62566e-163	0
-1.00616e-164	-1.33872e-163	1.1604e-162	8.94948e-164	-5.22606e-164	-2.11298e-163	5.28046e-163	-2.54489e-163	-1.06806e-164	3.00007e-164	2.36301e-164	-2.43255e-163	5.79758e-164	-1.62628e-163	3.29124e-165	-3.5837e-163	-7.59565e-163	-2.09396e-165	6.08014e-164	-5.53156e-163	2.24815e-163	-5.39316e-164	-8.57713e-163	-8.45243e-163	2.92723e-165	1.78239e-163	-3.91233e-163	1.10323e-162	-2.64215e-163	-1.62566e-163	0
-1.00616e-164	-1.33872e-163	1.1604e-162	8.94948e-164	-5.22606e-164	-2.11298e-163	5.28046e-163	-2.54489e-163	-1.06806e-164	3.00007e-164	2.36301e-164	-2.43255e-163	5.79758e-164	-1.62628e-163	3.29124e-165	-3.5837e-163	-7.59565e-163	-2.09396e-165	6.08014e-164	-5.53156e-163	2.24815e-163	-5.39316e-164	-8.57713e-163	-8.45243e-163	2.92723e-165	1.78239e-163	-3.91233e-163	1.10323e-162	-2.64215e-163	-1.62566e-163	0
-1.00616e-164	-1.33872e-163	1.1604e-162	8.94948e-164	-5.22606e-164	-2.11298e-163	5.28046e-163	-2.54489e-163	-1.06806e-164	3.00007e-164	2.36301e-164	-2.43255e-163	5.79758e-164	-1.62628e-163	3.29124e-165	-3.5837e-163	-7.59565e-163	-2.09396e-165	6.08014e-164	-5.53156e-163	2.24815e-163	-5.39316e-164	-8.57713e-163	-8.45243e-163	2.92723e-165	1.78239e-163	-3.91233e-163	1.10323e-162	-2.64215e-163	-1.62566e-163	0
-1.00616e-164	-1.33872e-163	1.1604e-162	8.94948e-164	-5.22606e-164	-2.11298e-163	5.28046e-163	-2.54489e-163	-1.06806e-164	3.00007e-164	2.36301e-164	-2.43255e-163	5.79758e-164	-1.62628e-163	3.29124e-165	-3.5837e-163	-7.59565e-163	-2.09396e-165	6.08014e-164	-5.53156e-163	2.24815e-163	-5.39316e-164	-8.57713e-163	-8.45243e-163	2.92723e-165	1.78239e-163	-3.91233e-163	1.10323e-162	-2.64215e-163	-1.62566e-163	0
-1.00616e-164	-1.33872e-163	1.1604e-162	8.94948e-164	-5.22606e-164	-2.11298e-163	5.28046e-163	-2.54489e-163	-1.06806e-164	3.00007e-164	2.36301e-164	-2.43255e-163	5.79758e-164	-1.62628e-163	3.29124e-165	-3.5837e-163	-7.59565e-163	-2.09396e-165	6.08014e-164	-5.53156e-163	2.24815e-163	-5.39316e-164	-8.57713e-163	-8.45243e-163	2.92723e-165	1.78239e-163	-3.91233e-163	1.10323e-162	-2.64215e-163	-1.62566e-163	0
-1.00616e-164	-1.33872e-163	1.1604e-162	8.94948e-164	-5.22606e-164	-2.11298e-163	5.28046e-163	-2.54489e-163	-1.06806e-164	3.00007e-164	2.36301e-164	-2.43255e-163	5.79758e-164	-1.62628e-163	3.29124e-165	-3.5837e-163	-7.59565e-163	-2.09396e-165	6.08014e-164	-5.53156e-163	2.24815e-163	-5.39316e-164	-8.57713e-163	-8.45243e-163	2.92723e-165	1.78239e-163	-3.91233e-163	1.10323e-162	-2.64215e-163	-1.62566e-163	0
-1.00616e-164	-1.33872e-163	1.1604e-162	8.94948e-164	-5.22606e-164	-2.11298e-163	5.28046e-163	-2.54489e-163	-1.06806e-164	3.00007e-164	2.36301e-164	-2.43255e-163	5.79758e-164	-1.62628e-163	3.29124e-165	-3.5837e-163	-7.59565e-163	-2.09396e-165	6.08014e-164	-5.53156e-163	2.24815e-163	-5.39316e-164	-8.57713e-163	-8.45243e-163	2.92723e-165	1.78239e-163	-3.91233e-163	1.10323e-162	-2.64215e-163	-1.62566e-163	0
-1.00616e-164	-1.33872e-163	1.1604e-162	8.94948e-164	-5.22606e-164	-2.11298e-163	5.28046e-163	-2.54489e-163	-1.06806e-164	3.00007e-164	2.36301e-164	-2.43255e-163	5.79758e-164	-1.62628e-163	3.29124e-165	-3.5837e-163	-7.59565e-163	-2.09396e-165	6.08014e-164	-5.53156e-163	2.24815e-163	-5.39316e-164	-8.57713e-163	-8.45243e-163	2.92723e-165	1.78239e-163	-3.91233e-163	1.10323e-162	-2.64215e-163	-1.62566e-163	0
-1.00616e-164	-1.33872e-163	1.1604e-162	8.94948e-164	-5.22606e-164	-2.11298e-163	5.28046e-163	-2.54489e-163	-1.06806e-164	3.00007e-164	2.36301e-164	-2.43255e-163	5.79758e-164	-1.62628e-163	3.29124e-165	-3.5837e-163	-7.59565e-163	-2.09396e-165	6.08014e-164	-5.53156e-163	2.24815e-163	-5.39316e-164	-8.57713e-163	-8.45243e-163	2.92723e-165	1.78239e-163	-3.91233e-163	1.10323e-162	-2.64215e-163	-1.62566e-163	0
-1.00616e-164	-1.33872e-163	1.1604e-162	8.94948e-164	-5.22606e-164	-2.11298e-163	5.28046e-163	-2.54489e-163	-1.06806e-164	3.00007e-164	2.36301e-164	-2.43255e-163	5.79758e-164	-1.62628e-163	3.29124e-165	-3.5837e-163	-7.59565e-163	-2.09396e-165	6.08014e-164	-5.53156e-163	2.24815e-163	-5.39316e-164	-8.57713e-163	-8.45243e-163	2.92723e-165	1.78239e-163	-3.91233e-163	1.10323e-162	-2.64215e-163	-1.62566e-163	0
-1.00616e-164	-1.33872e-163	1.1604e-162	8.94948e-164	-5.22606e-164	-2.11298e-163	5.28046e-163	-2.54489e-163	-1.06806e-164	3.00007e-164	2.36301e-164	-2.43255e-163	5.79758e-164	-1.62628e-163	3.29124e-165	-3.5837e-163	-7.59565e-163	-2.09396e-165	6.08014e-164	-5.53156e-163	2.24815e-163	-5.39316e-164	-8.57713e-163	-8.45243e-163	2.92723e-165	1.78239e-163	-3.91233e-163	1.10323e-162	-2.64215e-163	-1.62566e-163	0
-1.00616e-164	-1.33872e-163	1.1604e-162	8.94948e-164	-5.22606e-164	-2.11298e-163	5.28046e-163	-2.54489e-163	-1.06806e-164	3.00007e-164	2.36301e-164	-2.43255e-163	5.79758e-164	-1.62628e-163	3.29124e-165	-3.5837e-163	-7.59565e-163	-2.09396e-165	6.08014e-164	-5.53156e-163	2.24815e-163	-5.39316e-164	-8.57713e-163	-8.45243e-163	2.92723e-165	1.78239e-163	-3.91233e-163	1.10323e-162	-2.64215e-163	-1.62566e-163	0
-1.00616e-164	-1.33872e-163	1.1604e-162	8.94948e-164	-5.22606e-164	-2.11298e-163	5.28046e-163	-2.54489e-163	-1.06806e-164	3.00007e-164	2.36301e-164	-2.43255e-163	5.79758e-164	-1.62628e-163	3.29124e-165	-3.5837e-163	-7.59565e-163	-2.09396e-165	6.08014e-164	-5.53156e-163	2.24815e-163	-5.39316e-164	-8.57713e-163	-8.45243e-163	2.92723e-165	1.78239e-163	-3.91233e-163	1.10323e-162	-2.64215e-163	-1.62566e-163	0
-1.00616e-164	-1.33872e-163	1.1604e-162	8.94948e-164	-5.22606e-164	-2.11298e-163	5.28046e-163	-2.54489e-163	-1.06806e-164	3.00007e-164	2.36301e-164	-2.43255e-163	5.79758e-164	-1.62628e-163	3.29124e-165	-3.5837e-163	-7.59565e-163	-2.09396e-165	6.08014e-164	-5.53156e-163	2.24815e-163	-5.39316e-164	-8.57713e-163	-8.45243e-163	2.92723e-165	1.78239e-163	-3.91233e-163	1.10323e-162	-2.64215e-163	-1.62566e-163	0
-1.00616e-164	-1.33872e-163	1.1604e-162	8.94948e-164	-5.22606e-164	-2.11298e-163	5.28046e-163	-2.54489e-163	-1.06806e-164	3.00007e-164	2.36301e-164	-2.43255e-163	5.79758e-164	-1.62628e-163	3.29124e-165	-3.5837e-163	-7.59565e-163	-2.09396e-165	6.08014e-164	-5.53156e-163	2.24815e-163	-5.39316e-164	-8.57713e-163	-8.45243e-163	2.92723e-165	1.78239e-163	-3.91233e-163	1.10323e-162	-2.64215e-163	-1.62566e-163	0
-1.00616e-164	-1.33872e-163	1.1604e-162	8.94948e-164	-5.22606e-164	-2.11298e-163	5.28046e-163	-2.54489e-163	-1.06806e-164	3.00007e-164	2.36301e-164	-2.43255e-163	5.79758e-164	-1.62628e-163	3.29124e-165	-3.5837e-163	-7.59565e-163	-2.09396e-165	6.08014e-164	-5.53156e-163	2.24815e-163	-5.39316e-164	-8.57713e-163	-8.45243e-163	2.92723e-165	1.78239e-163	-3.91233e-163	1.10323e-162	-2.64215e-163	-1.62566e-163	0
-1.00616e-164	-1.33872e-163	1.1604e-162	8.94948e-164	-5.22606e-164	-2.11298e-163	5.28046e-163	-2.54489e-163	-1.06806e-164	3.00007e-164	2.36301e-164	-2.43255e-163	5.79758e-164	-1.62628e-163	3.29124e-165	-3.5837e-163	-7.59565e-163	-2.09396e-165	6.08014e-164	-5.53156e-163	2.24815e-163	-5.39316e-164	-8.57713e-163	-8.45243e-163	2.92723e-165	1.78239e-163	-3.91233e-163	1.10323e-162	-2.64215e-163	-1.62566e-163	0
-1.00616e-164	-1.33872e-163	1.1604e-162	8.94948e-164	-5.22606e-164	-2.11298e-163	5.28046e-163	-2.54489e-163	-1.06806e-164	3.00007e-164	2.36301e-164	-2.43255e-163	5.79758e-164	-1.62628e-163	3.29124e-165	-3.5837e-163	-7.59565e-163	-2.09396e-165	6.08014e-164	-5.53156e-163	2.24815e-163	-5.39316e-164	-8.57713e-163	-8.45243e-163	2.92723e-165	1.78239e-163	-3.91233e-163	1.10323e-162	-2.64215e-163	-1.62566e-163	0
-1.00616e-164	-1.33872e-163	1.1604e-162	8.94948e-164	-5.22606e-164	-2.11298e-163	5.28046e-163	-2.54489e-163	-1.06806e-164	3.00007e-164	2.36301e-164	-2.43255e-163	5.79758e-164	-1.62628e-163	3.29124e-165	-3.5837e-163	-7.59565e-163	-2.09396e-165	6.08014e-164	-5.53156e-163	2.24815e-163	-5.39316e-164	-8.57713e-163	-8.45243e-163	2.92723e-165	1.78239e-163	-3.91233e-163	1.10323e-162	-2.64215e-163	-1.62566e-163	0
-1.00616e-164	-1.33872e-163	1.1604e-162	8.94948e-164	-5.22606e-164	-2.11298e-163	5.28046e-163	-2.54489e-163	-1.06806e-164	3.00007e-164	2.36301e-164	-2.43255e-163	5.79758e-164	-1.62628e-163	3.29124e-165	-3.5837e-163	-7.59565e-163	-2.09396e-165	6.08014e-164	-5.53156e-163	2.24815e-163	-5.39316e-164	-8.57713e-163	-8.45243e-163	2.92723e-165	1.78239e-163	-3.91233e-163	1.10323e-162	-2.64215e-163	-1.62566e-163	0
-1.00616e-164	-1.33872e-163	1.1604e-162	8.94948e-164	-5.22606e-164	-2.11298e-163	5.28046e-163	-2.54489e-163	-1.06806e-164	3.00007e-164	2.36301e-164	-2.43255e-163	5.79758e-164	-1.62628e-163	3.29124e-165	-3.5837e-163	-7.59565e-163	-2.09396e-165	6.08014e-164	-5.53156e-163	2.24815e-163	-5.39316e-164	-8.57713e-163	-8.45243e-163	2.92723e-165	1.78239e-163	-3.91233e-163	1.10323e-162	-2.64215e-163	-1.62566e-163	0
-1.00616e-164	-1.33872e-163	1.1604e-162	8.94948e-164	-5.22606e-164	-2.11298e-163	5.28046e-163	-2.54489e-163	-1.06806e-164	3.00007e-164	2.36301e-164	-2.43255e-163	5.79758e-164	-1.62628e-163	3.29124e-165	-3.5837e-163	-7.59565e-163	-2.09396e-165	6.08014e-164	-5.53156e-163	2.24815e-163	-5.39316e-164	-8.57713e-163	-8.45243e-163	2.92723e-165	1.78239e-163	-3.91233e-163	1.10323e-162	-2.64215e-163	-1.62566e-163	0
-1.00616e-164	-1.33872e-163	1.1604e-162	8.94948e-164	-5.22606e-164	-2.11298e-163	5.28046e-163	-2.54489e-163	-1.06806e-164	3.00007e-164	2.36301e-164	-2.43255e-163	5.79758e-164	-1.62628e-163	3.29124e-165	-3.5837e-163	-7.59565e-163	-2.09396e-165	6.08014e-164	-5.53156e-163	2.24815e-163	-5.39316e-164	-8.57713e-163	-8.45243e-163	2.92723e-165	1.78239e-163	-3.91233e-163	1.10323e-162	-2.64215e-163	-1.62566e-163	0
-1.00616e-164	-1.33872e-163	1.1604e-162	8.94948e-164	-5.22606e-164	-2.11298e-163	5.28046e-163	-2.54489e-163	-1.06806e-164	3.00007e-164	2.36301e-164	-2.43255e-163	5.79758e-164	-1.62628e-163	3.29124e-165	-3.5837e-163	-7.59565e-163	-2.09396e-165	6.08014e-164	-5.53156e-163	2.24815e-163	-5.39316e-164	-8.57713e-163	-8.45243e-163	2.92723e-165	1.78239e-163	-3.91233e-163	1.10323e-162	-2.64215e-163	-1.62566e-163	0
-1.00616e-164	-1.33872e-163	1.1604e-162	8.94948e-164	-5.22606e-164	-2.11298e-163	5.28046e-163	-2.54489e-163	-1.06806e-164	3.00007e-164	2.36301e-164	-2.43255e-163	5.79758e-164	-1.62628e-163	3.29124e-165	-3.5837e-163	-7.59565e-163	-2.09396e-165	6.08014e-164	-5.53156e-163	2.24815e-163	-5.39316e-164	-8.57713e-163	-8.45243e-163	2.92723e-165	1.78239e-163	-3.91233e-163	1.10323e-162	-2.64215e-163	-1.62566e-163	0
-1.00616e-164	-1.33872e-163	1.1604e-162	8.94948e-164	-5.22606e-164	-2.11298e-163	5.28046e-163	-2.54489e-163	-1.06806e-164	3.00007e-164	2.36301e-164	-2.43255e-163	5.79758e-164	-1.62628e-163	3.29124e-165	-3.5837e-163	-7.59565e-163	-2.09396e-165	6.08014e-164	-5.53156e-163	2.24815e-163	-5.39316e-164	-8.57713e-163	-8.45243e-163	2.92723e-165	1.78239e-163	-3.91233e-163	1.10323e-162	-2.64215e-163	-1.62566e-163	0
-1.00616e-164	-1.33872e-163	1.1604e-162	8.94948e-164	-5.22606e-164	-2.11298e-163	5.28046e-163	-2.54489e-163	-1.06806e-164	3.00007e-164	2.36301e-164	-2.43255e-163	5.79758e-164	-1.62628e-163	3.29124e-165	-3.5837e-163	-7.59565e-163	-2.09396e-165	6.08014e-164	-5.53156e-163	2.24815e-163	-5.39316e-164	-8.57713e-163	-8.45243e-163	2.92723e-165	1.78239e-163	-3.91233e-163	1.10323e-162	-2.64215e-163	-1.62566e-163	0
-1.00616e-164	-1.33872e-163	1.1604e-162	8.94948e-164	-5.22606e-164	-2.11298e-163	5.28046e-163	-2.54489e-163	-1.06806e-164	3.00007e-164	2.36301e-164	-2.43255e-163	5.79758e-164	-1.62628e-163	3.29124e-165	-3.5837e-163	-7.59565e-163	-2.09396e-165	6.08014e-164	-5.53156e-163	2.24815e-163	-5.39316e-164	-8.57713e-163	-8.45243e-163	2.92723e-165	1.78239e-163	-3.91233e-163	1.10323e-162	-2.64215e-163	-1.62566e-163	0
-1.00616e-164	-1.33872e-163	1.1604e-162	8.94948e-164	-5.22606e-164	-2.11298e-163	5.28046e-163	-2.54489e-163	-1.06806e-164	3.00007e-164	2.36301e-164	-2.43255e-163	5.79758e-164	-1.62628e-163	3.29124e-165	-3.5837e-163	-7.59565e-163	-2.09396e-165	6.08014e-164	-5.53156e-163	2.24815e-163	-5.39316e-164	-8.57713e-163	-8.45243e-163	2.92723e-165	1.78239e-163	-3.91233e-163	1.10323e-162	-2.64215e-163	-1.62566e-163	0
-1.00616e-164	-1.33872e-163	1.1604e-162	8.94948e-164	-5.22606e-164	-2.11298e-163	5.28046e-163	-2.54489e-163	-1.06806e-164	3.00007e-164	2.36301e-164	-2.43255e-163	5.79758e-164	-1.62628e-163	3.29124e-165	-3.5837e-163	-7.59565e-163	-2.09396e-165	6.08014e-164	-5.53156e-163	2.24815e-163	-5.39316e-164	-8.57713e-163	-8.45243e-163	2.92723e-165	1.78239e-163	-3.91233e-163	1.10323e-162	-2.64215e-163	-1.62566e-163	0
-1.00616e-164	-1.33872e-163	1.1604e-162	8.94948e-164	-5.22606e-164	-2.11298e-163	5.28046e-163	-2.54489e-163	-1.06806e-164	3.00007e-164	2.36301e-164	-2.43255e-163	5.79758e-164	-1.62628e-163	3.29124e-165	-3.5837e-163	-7.59565e-163	-2.09396e-165	6.08014e-164	-5.53156e-163	2.24815e-163	-5.39316e-164	-8.57713e-163	-8.45243e-163	2.92723e-165	1.78239e-163	-3.91233e-163	1.10323e-162	-2.64215e-163	-1.62566e-163	0
-1.00616e-164	-1.33872e-163	1.1604e-162	8.94948e-164	-5.22606e-164	-2.11298e-163	5.28046e-163	-2.54489e-163	-1.06806e-164	3.00007e-164	2.36301e-164	-2.43255e-163	5.79758e-164	-1.62628e-163	3.29124e-165	-3.5837e-163	-7.59565e-163	-2.09396e-165	6.08014e-164	-5.53156e-163	2.24815e-163	-5.39316e-164	-8.57713e-163	-8.45243e-163	2.92723e-165	1.78239e-163	-3.91233e-163	1.10323e-162	-2.64215e-163	-1.62566e-163	0
-1.00616e-164	-1.33872e-163	1.1604e-162	8.94948e-164	-5.22606e-164	-2.11298e-163	5.28046e-163	-2.54489e-163	-1.06806e-164	3.00007e-164	2.36301e-164	-2.43255e-163	5.79758e-164	-1.62628e-163	3.29124e-165	-3.5837e-163	-7.59565e-163	-2.09396e-165	6.08014e-164	-5.53156e-163	2.24815e-163	-5.39316e-164	-8.57713e-163	-8.45243e-163	2.92723e-165	1.78239e-163	-3.91233e-163	1.10323e-162	-2.64215e-163	-1.62566e-163	0
-1.00616e-164	-1.33872e-163	1.1604e-162	8.94948e-164	-5.22606e-164	-2.11298e-163	5.28046e-163	-2.54489e-163	-1.06806e-164	3.00007e-164	2.36301e-164	-2.43255e-163	5.79758e-164	-1.62628e-163	3.29124e-165	-3.5837e-163	-7.59565e-163	-2.09396e-165	6.08014e-164	-5.53156e-163	2.24815e-163	-5.39316e-164	-8.57713e-163	-8.45243e-163	2.92723e-165	1.78239e-163	-3.91233e-163	1.10323e-162	-2.64215e-163	-1.62566e-163	0
-1.00616e-164	-1.33872e-163	1.1604e-162	8.94948e-164	-5.22606e-164	-2.11298e-163	5.28046e-163	-2.54489e-163	-1.06806e-164	3.00007e-164	2.36301e-164	-2.43255e-163	5.79758e-164	-1.62628e-163	3.29124e-165	-3.5837e-163	-7.59565e-163	-2.09396e-165	6.08014e-164	-5.53156e-163	2.24815e-163	-5.39316e-164	-8.57713e-163	-8.45243e-163	2.92723e-165	1.78239e-163	-3.91233e-163	1.10323e-162	-2.64215e-163	-1.62566e-163	0
-1.00616e-164	-1.33872e-163	1.1604e-162	8.94948e-164	-5.22606e-164	-2.11298e-163	5.28046e-163	-2.54489e-163	-1.06806e-164	3.00007e-164	2.36301e-164	-2.43255e-163	5.79758e-164	-1.62628e-163	3.29124e-165	-3.5837e-163	-7.59565e-163	-2.09396e-165	6.08014e-164	-5.53156e-163	2.24815e-163	-5.39316e-164	-8.57713e-163	-8.45243e-163	2.92723e-165	1.78239e-163	-3.91233e-163	1.10323e-162	-2.64215e-163	-1.62566e-163	0
-1.00616e-164	-1.33872e-163	1.1604e-162	8.94948e-164	-5.22606e-164	-2.11298e-163	5.28046e-163	-2.54489e-163	-1.06806e-164	3.00007e-164	2.36301e-164	-2.43255e-163	5.79758e-164	-1.62628e-163	3.29124e-165	-3.5837e-163	-7.59565e-163	-2.09396e-165	6.08014e-164	-5.53156e-163	2.24815e-163	-5.39316e-164	-8.57713e-163	-8.45243e-163	2.92723e-165	1.78239e-163	-3.91233e-163	1.10323e-162	-2.64215e-163	-1.62566e-163	0
-1.00616e-164	-1.33872e-163	1.1604e-162	8.94948e-164	-5.22606e-164	-2.11298e-163	5.28046e-163	-2.54489e-163	-1.06806e-164	3.00007e-164	2.36301e-164	-2.43255e-163	5.79758e-164	-1.62628e-163	3.29124e-165	-3.5837e-163	-7.59565e-163	-2.09396e-165	6.08014e-164	-5.53156e-163	2.24815e-163	-5.39316e-164	-8.57713e-163	-8.45243e-163	2.92723e-165	1.78239e-163	-3.91233e-163	1.10323e-162	-2.64215e-163	-1.62566e-163	0
-1.00616e-164	-1.33872e-163	1.1604e-162	8.94948e-164	-5.22606e-164	-2.11298e-163	5.28046e-163	-2.54489e-163	-1.06806e-164	3.00007e-164	2.36301e-164	-2.43255e-163	5.79758e-164	-1.62628e-163	3.29124e-165	-3.5837e-163	-7.59565e-163	-2.09396e-165	6.08014e-164	-5.53156e-163	2.24815e-163	-5.39316e-164	-8.57713e-163	-8.45243e-163	2.92723e-165	1.78239e-163	-3.91233e-163	1.10323e-162	-2.64215e-163	-1.62566e-163	0
-1.00616e-164	-1.33872e-163	1.1604e-162	8.94948e-164	-5.22606e-164	-2.11298e-163	5.28046e-163	-2.54489e-163	-1.06806e-164	3.00007e-164	2.36301e-164	-2.43255e-163	5.79758e-164	-1.62628e-163	3.29124e-165	-3.5837e-163	-7.59565e-163	-2.09396e-165	6.08014e-164	-5.53156e-163	2.24815e-163	-5.39316e-164	-8.57713e-163	-8.45243e-163	2.92723e-165	1.78239e-163	-3.91233e-163	1.10323e-162	-2.64215e-163	-1.62566e-163	0
-1.00616e-164	-1.33872e-163	1.1604e-162	8.94948e-164	-5.22606e-164	-2.11298e-163	5.28046e-163	-2.54489e-163	-1.06806e-164	3.00007e-164	2.36301e-164	-2.43255e-163	5.79758e-164	-1.62628e-163	3.29124e-165	-3.5837e-163	-7.59565e-163	-2.09396e-165	6.08014e-164	-5.53156e-163	2.24815e-163	-5.39316e-164	-8.57713e-163	-8.45243e-163	2.92723e-165	1.78239e-163	-3.91233e-163	1.10323e-162	-2.64215e-163	-1.62566e-163	0
-1.00616e-164	-1.33872e-163	1.1604e-162	8.94948e-164	-5.22606e-164	-2.11298e-163	5.28046e-163	-2.54489e-163	-1.06806e-164	3.00007e-164	2.36301e-164	-2.43255e-163	5.79758e-164	-1.62628e-163	3.29124e-165	-3.5837e-163	-7.59565e-163	-2.09396e-165	6.08014e-164	-5.53156e-163	2.24815e-163	-5.39316e-164	-8.57713e-163	-8.45243e-163	2.92723e-165	1.78239e-163	-3.91233e-163	1.10323e-162	-2.64215e-163	-1.62566e-163	0
-1.00616e-164	-1.33872e-163	1.1604e-162	8.94948e-164	-5.22606e-164	-2.11298e-163	5.28046e-163	-2.54489e-163	-1.06806e-164	3.00007e-164	2.36301e-164	-2.43255e-163	5.79758e-164	-1.62628e-163	3.29124e-165	-3.5837e-163	-7.59565e-163	-2.09396e-165	6.08014e-164	-5.53156e-163	2.24815e-163	-5.39316e-164	-8.57713e-163	-8.45243e-163	2.92723e-165	1.78239e-163	-3.91233e-163	1.10323e-162	-2.64215e-163	-1.62566e-163	0
-1.00616e-164	-1.33872e-163	1.1604e-162	8.94948e-164	-5.22606e-164	-2.11298e-163	5.28046e-163	-2.54489e-163	-1.06806e-164	3.00007e-164	2.36301e-164	-2.43255e-163	5.79758e-164	-1.62628e-163	3.29124e-165	-3.5837e-163	-7.59565e-163	-2.09396e-165	6.08014e-164	-5.53156e-163	2.24815e-163	-5.39316e-164	-8.57713e-163	-8.45243e-163	2.92723e-165	1.78239e-163	-3.91233e-163	1.10323e-162	-2.64215e-163	-1.62566e-163	0
-1.00616e-164	-1.33872e-163	1.1604e-162	8.94948e-164	-5.22606e-164	-2.11298e-163	5.28046e-163	-2.54489e-163	-1.06806e-164	3.00007e-164	2.36301e-164	-2.43255e-163	5.79758e-164	-1.62628e-163	3.29124e-165	-3.5837e-163	-7.59565e-163	-2.09396e-165	6.08014e-164	-5.53156e-163	2.24815e-163	-5.39316e-164	-8.57713e-163	-8.45243e-163	2.92723e-165	1.78239e-163	-3.91233e-163	1.10323e-162	-2.64215e-163	-1.62566e-163	0
-1.00616e-164	-1.33872e-163	1.1604e-162	8.94948e-164	-5.22606e-164	-2.11298e-163	5.28046e-163	-2.54489e-163	-1.06806e-164	3.00007e-164	2.36301e-164	-2.43255e-163	5.79758e-164	-1.62628e-163	3.29124e-165	-3.5837e-163	-7.59565e-163	-2.09396e-165	6.08014e-164	-5.53156e-163	2.24815e-163	-5.39316e-164	-8.57713e-163	-8.45243e-163	2.92723e-165	1.78239e-163	-3.91233e-163	1.10323e-162	-2.64215e-163	-1.62566e-163	0
-1.00616e-164	-1.33872e-163	1.1604e-162	8.94948e-164	-5.22606e-164	-2.11298e-163	5.28046e-163	-2.54489e-163	-1.06806e-164	3.00007e-164	2.36301e-164	-2.43255e-163	5.79758e-164	-1.62628e-163	3.29124e-165	-3.5837e-163	-7.59565e-163	-2.09396e-165	6.08014e-164	-5.53156e-163	2.24815e-163	-5.39316e-164	-8.57713e-163	-8.45243e-163	2.92723e-165	1.78239e-163	-3.91233e-163	1.10323e-162	-2.64215e-163	-1.62566e-163	0
-1.00616e-164	-1.33872e-163	1.1604e-162	8.94948e-164	-5.22606e-164	-2.11298e-163	5.28046e-163	-2.54489e-163	-1.06806e-164	3.00007e-164	2.36301e-164	-2.43255e-163	5.79758e-164	-1.62628e-163	3.29124e-165	-3.5837e-163	-7.59565e-163	-2.09396e-165	6.08014e-164	-5.53156e-163	2.24815e-163	-5.39316e-164	-8.57713e-163	-8.45243e-163	2.92723e-165	1.78239e-163	-3.91233e-163	1.10323e-162	-2.64215e-163	-1.62566e-163	0
-1.00616e-164	-1.33872e-163	1.1604e-162	8.94948e-164	-5.22606e-164	-2.11298e-163	5.28046e-163	-2.54489e-163	-1.06806e-164	3.00007e-164	2.36301e-164	-2.43255e-163	5.79758e-164	-1.62628e-163	3.29124e-165	-3.5837e-163	-7.59565e-163	-2.09396e-165	6.08014e-164	-5.53156e-163	2.24815e-163	-5.39316e-164	-8.57713e-163	-8.45243e-163	2.92723e-165	1.78239e-163	-3.91233e-163	1.10323e-162	-2.64215e-163	-1.62566e-163	0
-1.00616e-164	-1.33872e-163	1.1604e-162	8.94948e-164	-5.22606e-164	-2.11298e-163	5.28046e-163	-2.54489e-163	-1.06806e-164	3.00007e-164	2.36301e-164	-2.43255e-163	5.79758e-164	-1.62628e-163	3.29124e-165	-3.5837e-163	-7.59565e-163	-2.09396e-165	6.08014e-164	-5.53156e-163	2.24815e-163	-5.39316e-164	-8.57713e-163	-8.45243e-163	2.92723e-165	1.78239e-163	-3.91233e-163	1.10323e-162	-2.64215e-163	-1.62566e-163	0
-1.00616e-164	-1.33872e-163	1.1604e-162	8.94948e-164	-5.22606e-164	-2.11298e-163	5.28046e-163	-2.54489e-163	-1.06806e-164	3.00007e-164	2.36301e-164	-2.43255e-163	5.79758e-164	-1.62628e-163	3.29124e-165	-3.5837e-163	-7.59565e-163	-2.09396e-165	6.08014e-164	-5.53156e-163	2.24815e-163	-5.39316e-164	-8.57713e-163	-8.45243e-163	2.92723e-165	1.78239e-163	-3.91233e-163	1.10323e-162	-2.64215e-163	-1.62566e-163	0
-1.00616e-164	-1.33872e-163	1.1604e-162	8.94948e-164	-5.22606e-164	-2.11298e-163	5.28046e-163	-2.54489e-163	-1.06806e-164	3.00007e-164	2.36301e-164	-2.43255e-163	5.79758e-164	-1.62628e-163	3.29124e-165	-3.5837e-163	-7.59565e-163	-2.09396e-165	6.08014e-164	-5.53156e-163	2.24815e-163	-5.39316e-164	-8.57713e-163	-8.45243e-163	2.92723e-165	1.78239e-163	-3.91233e-163	1.10323e-162	-2.64215e-163	-1.62566e-163	0
-1.00616e-164	-1.33872e-163	1.1604e-162	8.94948e-164	-5.22606e-164	-2.11298e-163	5.28046e-163	-2.54489e-163	-1.06806e-164	3.00007e-164	2.36301e-164	-2.43255e-163	5.79758e-164	-1.62628e-163	3.29124e-165	-3.5837e-163	-7.59565e-163	-2.09396e-165	6.08014e-164	-5.53156e-163	2.24815e-163	-5.39316e-164	-8.57713e-163	-8.45243e-163	2.92723e-165	1.78239e-163	-3.91233e-163	1.10323e-162	-2.64215e-163	-1.62566e-163	0
-1.00616e-164	-1.33872e-163	1.1604e-162	8.94948e-164	-5.22606e-164	-2.11298e-163	5.28046e-163	-2.54489e-163	-1.06806e-164	3.00007e-164	2.36301e-164	-2.43255e-163	5.79758e-164	-1.62628e-163	3.29124e-165	-3.5837e-163	-7.59565e-163	-2.09396e-165	6.08014e-164	-5.53156e-163	2.24815e-163	-5.39316e-164	-8.57713e-163	-8.45243e-163	2.92723e-165	1.78239e-163	-3.91233e-163	1.10323e-162	-2.64215e-163	-1.62566e-163	0
-1.00616e-164	-1.33872e-163	1.1604e-162	8.94948e-164	-5.22606e-164	-2.11298e-163	5.28046e-163	-2.54489e-163	-1.06806e-164	3.00007e-164	2.36301e-164	-2.43255e-163	5.79758e-164	-1.62628e-163	3.29124e-165	-3.5837e-163	-7.59565e-163	-2.09396e-165	6.08014e-164	-5.53156e-163	2.24815e-163	-5.39316e-164	-8.57713e-163	-8.45243e-163	2.92723e-165	1.78239e-163	-3.91233e-163	1.10323e-162	-2.64215e-163	-1.62566e-163	0
-1.00616e-164	-1.33872e-163	1.1604e-162	8.94948e-164	-5.22606e-164	-2.11298e-163	5.28046e-163	-2.54489e-163	-1.06806e-164	3.00007e-164	2.36301e-164	-2.43255e-163	5.79758e-164	-1.62628e-163	3.29124e-165	-3.5837e-163	-7.59565e-163	-2.09396e-165	6.08014e-164	-5.53156e-163	2.24815e-163	-5.39316e-164	-8.57713e-163	-8.45243e-163	2.92723e-165	1.78239e-163	-3.91233e-163	1.10323e-162	-2.64215e-163	-1.62566e-163	0
-1.00616e-164	-1.33872e-163	1.1604e-162	8.94948e-164	-5.22606e-164	-2.11298e-163	5.28046e-163	-2.54489e-163	-1.06806e-164	3.00007e-164	2.36301e-164	-2.43255e-163	5.79758e-164	-1.62628e-163	3.29124e-165	-3.5837e-163	-7.59565e-163	-2.09396e-165	6.08014e-164	-5.53156e-163	2.24815e-163	-5.39316e-164	-8.57713e-163	-8.45243e-163	2.92723e-165	1.78239e-163	-3.91233e-163	1.10323e-162	-2.64215e-163	-1.62566e-163	0
-1.00616e-164	-1.33872e-163	1.1604e-162	8.94948e-164	-5.22606e-164	-2.11298e-163	5.28046e-163	-2.54489e-163	-1.06806e-164	3.00007e-164	2.36301e-164	-2.43255e-163	5.79758e-164	-1.62628e-163	3.29124e-165	-3.5837e-163	-7.59565e-163	-2.09396e-165	6.08014e-164	-5.53156e-163	2.24815e-163	-5.39316e-164	-8.57713e-163	-8.45243e-163	2.92723e-165	1.78239e-163	-3.91233e-163	1.10323e-162	-2.64215e-163	-1.62566e-163	0
-1.00616e-164	-1.33872e-163	1.1604e-162	8.94948e-164	-5.22606e-164	-2.11298e-163	5.28046e-163	-2.54489e-163	-1.06806e-164	3.00007e-164	2.36301e-164	-2.43255e-163	5.79758e-164	-1.62628e-163	3.29124e-165	-3.5837e-163	-7.59565e-163	-2.09396e-165	6.08014e-164	-5.53156e-163	2.24815e-163	-5.39316e-164	-8.57713e-163	-8.45243e-163	2.92723e-165	1.78239e-163	-3.91233e-163	1.10323e-162	-2.64215e-163	-1.62566e-163	0
-1.00616e-164	-1.33872e-163	1.1604e-162	8.94948e-164	-5.22606e-164	-2.11298e-163	5.28046e-163	-2.54489e-163	-1.06806e-164	3.00007e-164	2.36301e-164	-2.43255e-163	5.79758e-164	-1.62628e-163	3.29124e-165	-3.5837e-163	-7.59565e-163	-2.09396e-165	6.08014e-164	-5.53156e-163	2.24815e-163	-5.39316e-164	-8.57713e-163	-8.45243e-163	2.92723e-165	1.78239e-163	-3.91233e-163	1.10323e-162	-2.64215e-163	-1.62566e-163	0
-1.00616e-164	-1.33872e-163	1.1604e-162	8.94948e-164	-5.22606e-164	-2.11298e-163	5.28046e-163	-2.54489e-163	-1.06806e-164	3.00007e-164	2.36301e-164	-2.43255e-163	5.79758e-164	-1.62628e-163	3.29124e-165	-3.5837e-163	-7.59565e-163	-2.09396e-165	6.08014e-164	-5.53156e-163	2.24815e-163	-5.39316e-164	-8.57713e-163	-8.45243e-163	2.92723e-165	1.78239e-163	-3.91233e-163	1.10323e-162	-2.64215e-163	-1.62566e-163	0
-1.00616e-164	-1.33872e-163	1.1604e-162	8.94948e-164	-5.22606e-164	-2.11298e-163	5.28046e-163	-2.54489e-163	-1.06806e-164	3.00007e-164	2.36301e-164	-2.43255e-163	5.79758e-164	-1.62628e-163	3.29124e-165	-3.5837e-163	-7.59565e-163	-2.09396e-165	6.08014e-164	-5.53156e-163	2.24815e-163	-5.39316e-164	-8.57713e-163	-8.45243e-163	2.92723e-165	1.78239e-163	-3.91233e-163	1.10323e-162	-2.64215e-163	-1.62566e-163	0
-1.00616e-164	-1.33872e-163	1.1604e-162	8.94948e-164	-5.22606e-164	-2.11298e-163	5.28046e-163	-2.54489e-163	-1.06806e-164	3.00007e-164	2.36301e-164	-2.43255e-163	5.79758e-164	-1.62628e-163	3.29124e-165	-3.5837e-163	-7.59565e-163	-2.09396e-165	6.08014e-164	-5.53156e-163	2.24815e-163	-5.39316e-164	-8.57713e-163	-8.45243e-163	2.92723e-165	1.78239e-163	-3.91233e-163	1.10323e-162	-2.64215e-163	-1.62566e-163	0
-1.00616e-164	-1.33872e-163	1.1604e-162	8.94948e-164	-5.22606e-164	-2.11298e-163	5.28046e-163	-2.54489e-163	-1.06806e-164	3.00007e-164	2.36301e-164	-2.43255e-163	5.79758e-164	-1.62628e-163	3.29124e-165	-3.5837e-163	-7.59565e-163	-2.09396e-165	6.08014e-164	-5.53156e-163	2.24815e-163	-5.39316e-164	-8.57713e-163	-8.45243e-163	2.92723e-165	1.78239e-163	-3.91233e-163	1.10323e-162	-2.64215e-163	-1.62566e-163	0
-1.00616e-164	-1.33872e-163	1.1604e-162	8.94948e-164	-5.22606e-164	-2.11298e-163	5.28046e-163	-2.54489e-163	-1.06806e-164	3.00007e-164	2.36301e-164	-2.43255e-163	5.79758e-164	-1.62628e-163	3.29124e-165	-3.5837e-163	-7.59565e-163	-2.09396e-165	6.08014e-164	-5.53156e-163	2.24815e-163	-5.39316e-164	-8.57713e-163	-8.45243e-163	2.92723e-165	1.78239e-163	-3.91233e-163	1.10323e-162	-2.64215e-163	-1.62566e-163	0
-1.00616e-164	-1.33872e-163	1.1604e-162	8.94948e-164	-5.22606e-164	-2.11298e-163	5.28046e-163	-2.54489e-163	-1.06806e-164	3.00007e-164	2.36301e-164	-2.43255e-163	5.79758e-164	-1.62628e-163	3.29124e-165	-3.5837e-163	-7.59565e-163	-2.09396e-165	6.08014e-164	-5.53156e-163	2.24815e-163	-5.39316e-164	-8.57713e-163	-8.45243e-163	2.92723e-165	1.78239e-163	-3.91233e-163	1.10323e-162	-2.64215e-163	-1.62566e-163	0
-1.00616e-164	-1.33872e-163	1.1604e-162	8.94948e-164	-5.22606e-164	-2.11298e-163	5.28046e-163	-2.54489e-163	-1.06806e-164	3.00007e-164	2.36301e-164	-2.43255e-163	5.79758e-164	-1.62628e-163	3.29124e-165	-3.5837e-163	-7.59565e-163	-2.09396e-165	6.08014e-164	-5.53156e-163	2.24815e-163	-5.39316e-164	-8.57713e-163	-8.45243e-163	2.92723e-165	1.78239e-163	-3.91233e-163	1.10323e-162	-2.64215e-163	-1.62566e-163	0
-1.00616e-164	-1.33872e-163	1.1604e-162	8.94948e-164	-5.22606e-164	-2.11298e-163	5.28046e-163	-2.54489e-163	-1.06806e-164	3.00007e-164	2.36301e-164	-2.43255e-163	5.79758e-164	-1.62628e-163	3.29124e-165	-3.5837e-163	-7.59565e-163	-2.09396e-165	6.08014e-164	-5.53156e-163	2.24815e-163	-5.39316e-164	-8.57713e-163	-8.45243e-163	2.92723e-165	1.78239e-163	-3.91233e-163	1.10323e-162	-2.64215e-163	-1.62566e-163	0
-1.00616e-164	-1.33872e-163	1.1604e-162	8.94948e-164	-5.22606e-164	-2.11298e-163	5.28046e-163	-2.54489e-163	-1.06806e-164	3.00007e-164	2.36301e-164	-2.43255e-163	5.79758e-164	-1.62628e-163	3.29124e-165	-3.5837e-163	-7.59565e-163	-2.09396e-165	6.08014e-164	-5.53156e-163	2.24815e-163	-5.39316e-164	-8.57713e-163	-8.45243e-163	2.92723e-165	1.78239e-163	-3.91233e-163	1.10323e-162	-2.64215e-163	-1.62566e-163	0
-1.00616e-164	-1.33872e-163	1.1604e-162	8.94948e-164	-5.22606e-164	-2.11298e-163	5.28046e-163	-2.54489e-163	-1.06806e-164	3.00007e-164	2.36301e-164	-2.43255e-163	5.79758e-164	-1.62628e-163	3.29124e-165	-3.5837e-163	-7.59565e-163	-2.09396e-165	6.08014e-164	-5.53156e-163	2.24815e-163	-5.39316e-164	-8.57713e-163	-8.45243e-163	2.92723e-165	1.78239e-163	-3.91233e-163	1.10323e-162	-2.64215e-163	-1.62566e-163	0
-1.00616e-164	-1.33872e-163	1.1604e-162	8.94948e-164	-5.22606e-164	-2.11298e-163	5.28046e-163	-2.54489e-163	-1.06806e-164	3.00007e-164	2.36301e-164	-2.43255e-163	5.79758e-164	-1.62628e-163	3.29124e-165	-3.5837e-163	-7.59565e-163	-2.09396e-165	6.08014e-164	-5.53156e-163	2.24815e-163	-5.39316e-164	-8.57713e-163	-8.45243e-163	2.92723e-165	1.78239e-163	-3.91233e-163	1.10323e-162	-2.64215e-163	-1.62566e-163	0
-1.00616e-164	-1.33872e-163	1.1604e-162	8.94948e-164	-5.22606e-164	-2.11298e-163	5.28046e-163	-2.54489e-163	-1.06806e-164	3.00007e-164	2.36301e-164	-2.43255e-163	5.79758e-164	-1.62628e-163	3.29124e-165	-3.5837e-163	-7.59565e-163	-2.09396e-165	6.08014e-164	-5.53156e-163	2.24815e-163	-5.39316e-164	-8.57713e-163	-8.45243e-163	2.92723e-165	1.78239e-163	-3.91233e-163	1.10323e-162	-2.64215e-163	-1.62566e-163	0
-1.00616e-164	-1.33872e-163	1.1604e-162	8.94948e-164	-5.22606e-164	-2.11298e-163	5.28046e-163	-2.54489e-163	-1.06806e-164	3.00007e-164	2.36301e-164	-2.43255e-163	5.79758e-164	-1.62628e-163	3.29124e-165	-3.5837e-163	-7.59565e-163	-2.09396e-165	6.08014e-164	-5.53156e-163	2.24815e-163	-5.39316e-164	-8.57713e-163	-8.45243e-163	2.92723e-165	1.78239e-163	-3.91233e-163	1.10323e-162	-2.64215e-163	-1.62566e-163	0
-1.00616e-164	-1.33872e-163	1.1604e-162	8.94948e-164	-5.22606e-164	-2.11298e-163	5.28046e-163	-2.54489e-163	-1.06806e-164	3.00007e-164	2.36301e-164	-2.43255e-163	5.79758e-164	-1.62628e-163	3.29124e-165	-3.5837e-163	-7.59565e-163	-2.09396e-165	6.08014e-164	-5.53156e-163	2.24815e-163	-5.39316e-164	-8.57713e-163	-8.45243e-163	2.92723e-165	1.78239e-163	-3.91233e-163	1.10323e-162	-2.64215e-163	-1.62566e-163	0
-1.00616e-164	-1.33872e-163	1.1604e-162	8.94948e-164	-5.22606e-164	-2.11298e-163	5.28046e-163	-2.54489e-163	-1.06806e-164	3.00007e-164	2.36301e-164	-2.43255e-163	5.79758e-164	-1.62628e-163	3.29124e-165	-3.5837e-163	-7.59565e-163	-2.09396e-165	6.08014e-164	-5.53156e-163	2.24815e-163	-5.39316e-164	-8.57713e-163	-8.45243e-163	2.92723e-165	1.78239e-163	-3.91233e-163	1.10323e-162	-2.64215e-163	-1.62566e-163	0
-1.00616e-164	-1.33872e-163	1.1604e-162	8.94948e-164	-5.22606e-164	-2.11298e-163	5.28046e-163	-2.54489e-163	-1.06806e-164	3.00007e-164	2.36301e-164	-2.43255e-163	5.79758e-164	-1.62628e-163	3.29124e-165	-3.5837e-163	-7.59565e-163	-2.09396e-165	6.08014e-164	-5.53156e-163	2.24815e-163	-5.39316e-164	-8.57713e-163	-8.45243e-163	2.92723e-165	1.78239e-163	-3.91233e-163	1.10323e-162	-2.64215e-163	-1.62566e-163	0
-1.00616e-164	-1.33872e-163	1.1604e-162	8.94948e-164	-5.22606e-164	-2.11298e-163	5.28046e-163	-2.54489e-163	-1.06806e-164	3.00007e-164	2.36301e-164	-2.43255e-163	5.79758e-164	-1.62628e-163	3.29124e-165	-3.5837e-163	-7.59565e-163	-2.09396e-165	6.08014e-164	-5.53156e-163	2.24815e-163	-5.39316e-164	-8.57713e-163	-8.45243e-163	2.92723e-165	1.78239e-163	-3.91233e-163	1.10323e-162	-2.64215e-163	-1.62566e-163	0
-1.00616e-164	-1.33872e-163	1.1604e-162	8.94948e-164	-5.22606e-164	-2.11298e-163	5.28046e-163	-2.54489e-163	-1.06806e-164	3.00007e-164	2.36301e-164	-2.43255e-163	5.79758e-164	-1.62628e-163	3.29124e-165	-3.5837e-163	-7.59565e-163	-2.09396e-165	6.08014e-164	-5.53156e-163	2.24815e-163	-5.39316e-164	-8.57713e-163	-8.45243e-163	2.92723e-165	1.78239e-163	-3.91233e-163	1.10323e-162	-2.64215e-163	-1.62566e-163	0
-1.00616e-164	-1.33872e-163	1.1604e-162	8.94948e-164	-5.22606e-164	-2.11298e-163	5.28046e-163	-2.54489e-163	-1.06806e-164	3.00007e-164	2.36301e-164	-2.43255e-163	5.79758e-164	-1.62628e-163	3.29124e-165	-3.5837e-163	-7.59565e-163	-2.09396e-165	6.08014e-164	-5.53156e-163	2.24815e-163	-5.39316e-164	-8.57713e-163	-8.45243e-163	2.92723e-165	1.78239e-163	-3.91233e-163	1.10323e-162	-2.64215e-163	-1.62566e-163	0
-1.00616e-164	-1.33872e-163	1.1604e-162	8.94948e-164	-5.22606e-164	-2.11298e-163	5.28046e-163	-2.54489e-163	-1.06806e-164	3.00007e-164	2.36301e-164	-2.43255e-163	5.79758e-164	-1.62628e-163	3.29124e-165	-3.5837e-163	-7.59565e-163	-2.09396e-165	6.08014e-164	-5.53156e-163	2.24815e-163	-5.39316e-164	-8.57713e-163	-8.45243e-163	2.92723e-165	1.78239e-163	-3.91233e-163	1.10323e-162	-2.64215e-163	-1.62566e-163	0
-1.00616e-164	-1.33872e-163	1.1604e-162	8.94948e-164	-5.22606e-164	-2.11298e-163	5.28046e-163	-2.54489e-163	-1.06806e-164	3.00007e-164	2.36301e-164	-2.43255e-163	5.79758e-164	-1.62628e-163	3.29124e-165	-3.5837e-163	-7.59565e-163	-2.09396e-165	6.08014e-164	-5.53156e-163	2.24815e-163	-5.39316e-164	-8.57713e-163	-8.45243e-163	2.92723e-165	1.78239e-163	-3.91233e-163	1.10323e-162	-2.64215e-163	-1.62566e-163	0
-1.00616e-164	-1.33872e-163	1.1604e-162	8.94948e-164	-5.22606e-164	-2.11298e-163	5.28046e-163	-2.54489e-163	-1.06806e-164	3.00007e-164	2.36301e-164	-2.43255e-163	5.79758e-164	-1.62628e-163	3.29124e-165	-3.5837e-163	-7.59565e-163	-2.09396e-165	6.08014e-164	-5.53156e-163	2.24815e-163	-5.39316e-164	-8.57713e-163	-8.45243e-163	2.92723e-165	1.78239e-163	-3.91233e-163	1.10323e-162	-2.64215e-163	-1.62566e-163	0
-1.00616e-164	-1.33872e-163	1.1604e-162	8.94948e-164	-5.22606e-164	-2.11298e-163	5.28046e-163	-2.54489e-163	-1.06806e-164	3.00007e-164	2.36301e-164	-2.43255e-163	5.79758e-164	-1.62628e-163	3.29124e-165	-3.5837e-163	-7.59565e-163	-2.09396e-165	6.08014e-164	-5.53156e-163	2.24815e-163	-5.39316e-164	-8.57713e-163	-8.45243e-163	2.92723e-165	1.78239e-163	-3.91233e-163	1.10323e-162	-2.64215e-163	-1.62566e-163	0
-1.00616e-164	-1.33872e-163	1.1604e-162	8.94948e-164	-5.22606e-164	-2.11298e-163	5.28046e-163	-2.54489e-163	-1.06806e-164	3.00007e-164	2.36301e-164	-2.43255e-163	5.79758e-164	-1.62628e-163	3.29124e-165	-3.5837e-163	-7.59565e-163	-2.09396e-165	6.08014e-164	-5.53156e-163	2.24815e-163	-5.39316e-164	-8.57713e-163	-8.45243e-163	2.92723e-165	1.78239e-163	-3.91233e-163	1.10323e-162	-2.64215e-163	-1.62566e-163	0
-1.00616e-164	-1.33872e-163	1.1604e-162	8.94948e-164	-5.22606e-164	-2.11298e-163	5.28046e-163	-2.54489e-163	-1.06806e-164	3.00007e-164	2.36301e-164	-2.43255e-163	5.79758e-164	-1.62628e-163	3.29124e-165	-3.5837e-163	-7.59565e-163	-2.09396e-165	6.08014e-164	-5.53156e-163	2.24815e-163	-5.39316e-164	-8.57713e-163	-8.45243e-163	2.92723e-165	1.78239e-163	-3.91233e-163	1.10323e-162	-2.64215e-163	-1.62566e-163	0
-1.00616e-164	-1.33872e-163	1.1604e-162	8.94948e-164	-5.22606e-164	-2.11298e-163	5.28046e-163	-2.54489e-163	-1.06806e-164	3.00007e-164	2.36301e-164	-2.43255e-163	5.79758e-164	-1.62628e-163	3.29124e-165	-3.5837e-163	-7.59565e-163	-2.09396e-165	6.08014e-164	-5.53156e-163	2.24815e-163	-5.39316e-164	-8.57713e-163	-8.45243e-163	2.92723e-165	1.78239e-163	-3.91233e-163	1.10323e-162	-2.64215e-163	-1.62566e-163	0
-1.00616e-164	-1.33872e-163	1.1604e-162	8.94948e-164	-5.22606e-164	-2.11298e-163	5.28046e-163	-2.54489e-163	-1.06806e-164	3.00007e-164	2.36301e-164	-2.43255e-163	5.79758e-164	-1.62628e-163	3.29124e-165	-3.5837e-163	-7.59565e-163	-2.09396e-165	6.08014e-164	-5.53156e-163	2.24815e-163	-5.39316e-164	-8.57713e-163	-8.45243e-163	2.92723e-165	1.78239e-163	-3.91233e-163	1.10323e-162	-2.64215e-163	-1.62566e-163	0
-1.00616e-164	-1.33872e-163	1.1604e-162	8.94948e-164	-5.22606e-164	-2.11298e-163	5.28046e-163	-2.54489e-163	-1.06806e-164	3.00007e-164	2.36301e-164	-2.43255e-163	5.79758e-164	-1.62628e-163	3.29124e-165	-3.5837e-163	-7.59565e-163	-2.09396e-165	6.08014e-164	-5.53156e-163	2.24815e-163	-5.39316e-164	-8.57713e-163	-8.45243e-163	2.92723e-165	1.78239e-163	-3.91233e-163	1.10323e-162	-2.64215e-163	-1.62566e-163	0
-1.00616e-164	-1.33872e-163	1.1604e-162	8.94948e-164	-5.22606e-164	-2.11298e-163	5.28046e-163	-2.54489e-163	-1.06806e-164	3.00007e-164	2.36301e-164	-2.43255e-163	5.79758e-164	-1.62628e-163	3.29124e-165	-3.5837e-163	-7.59565e-163	-2.09396e-165	6.08014e-164	-5.53156e-163	2.24815e-163	-5.39316e-164	-8.57713e-163	-8.45243e-163	2.92723e-165	1.78239e-163	-3.91233e-163	1.10323e-162	-2.64215e-163	-1.62566e-163	0
-1.00616e-164	-1.33872e-163	1.1604e-162	8.94948e-164	-5.22606e-164	-2.11298e-163	5.28046e-163	-2.54489e-163	-1.06806e-164	3.00007e-164	2.36301e-164	-2.43255e-163	5.79758e-164	-1.62628e-163	3.29124e-165	-3.5837e-163	-7.59565e-163	-2.09396e-165	6.08014e-164	-5.53156e-163	2.24815e-163	-5.39316e-164	-8.57713e-163	-8.45243e-163	2.92723e-165	1.78239e-163	-3.91233e-163	1.10323e-162	-2.64215e-163	-1.62566e-163	0
-1.00616e-164	-1.33872e-163	1.1604e-162	8.94948e-164	-5.22606e-164	-2.11298e-163	5.28046e-163	-2.54489e-163	-1.06806e-164	3.00007e-164	2.36301e-164	-2.43255e-163	5.79758e-164	-1.62628e-163	3.29124e-165	-3.5837e-163	-7.59565e-163	-2.09396e-165	6.08014e-164	-5.53156e-163	2.24815e-163	-5.39316e-164	-8.57713e-163	-8.45243e-163	2.92723e-165	1.78239e-163	-3.91233e-163	1.10323e-162	-2.64215e-163	-1.62566e-163	0
-1.00616e-164	-1.33872e-163	1.1604e-162	8.94948e-164	-5.22606e-164	-2.11298e-163	5.28046e-163	-2.54489e-163	-1.06806e-164	3.00007e-164	2.36301e-164	-2.43255e-163	5.79758e-164	-1.62628e-163	3.29124e-165	-3.5837e-163	-7.59565e-163	-2.09396e-165	6.08014e-164	-5.53156e-163	2.24815e-163	-5.39316e-164	-8.57713e-163	-8.45243e-163	2.92723e-165	1.78239e-163	-3.91233e-163	1.10323e-162	-2.64215e-163	-1.62566e-163	0
-1.00616e-164	-1.33872e-163	1.1604e-162	8.94948e-164	-5.22606e-164	-2.11298e-163	5.28046e-163	-2.54489e-163	-1.06806e-164	3.00007e-164	2.36301e-164	-2.43255e-163	5.79758e-164	-1.62628e-163	3.29124e-165	-3.5837e-163	-7.59565e-163	-2.09396e-165	6.08014e-164	-5.53156e-163	2.24815e-163	-5.39316e-164	-8.57713e-163	-8.45243e-163	2.92723e-165	1.78239e-163	-3.91233e-163	1.10323e-162	-2.64215e-163	-1.62566e-163	0
-1.00616e-164	-1.33872e-163	1.1604e-162	8.94948e-164	-5.22606e-164	-2.11298e-163	5.28046e-163	-2.54489e-163	-1.06806e-164	3.00007e-164	2.36301e-164	-2.43255e-163	5.79758e-164	-1.62628e-163	3.29124e-165	-3.5837e-163	-7.59565e-163	-2.09396e-165	6.08014e-164	-5.53156e-163	2.24815e-163	-5.39316e-164	-8.57713e-163	-8.45243e-163	2.92723e-165	1.78239e-163	-3.91233e-163	1.10323e-162	-2.64215e-163	-1.62566e-163	0
-1.00616e-164	-1.33872e-163	1.1604e-162	8.94948e-164	-5.22606e-164	-2.11298e-163	5.28046e-163	-2.54489e-163	-1.06806e-164	3.00007e-164	2.36301e-164	-2.43255e-163	5.79758e-164	-1.62628e-163	3.29124e-165	-3.5837e-163	-7.59565e-163	-2.09396e-165	6.08014e-164	-5.53156e-163	2.24815e-163	-5.39316e-164	-8.57713e-163	-8.45243e-163	2.92723e-165	1.78239e-163	-3.91233e-163	1.10323e-162	-2.64215e-163	-1.62566e-163	0
-1.00616e-164	-1.33872e-163	1.1604e-162	8.94948e-164	-5.22606e-164	-2.11298e-163	5.28046e-163	-2.54489e-163	-1.06806e-164	3.00007e-164	2.36301e-164	-2.43255e-163	5.79758e-164	-1.62628e-163	3.29124e-165	-3.5837e-163	-7.59565e-163	-2.09396e-165	6.08014e-164	-5.53156e-163	2.24815e-163	-5.39316e-164	-8.57713e-163	-8.45243e-163	2.92723e-165	1.78239e-163	-3.91233e-163	1.10323e-162	-2.64215e-163	-1.62566e-163	0
-1.00616e-164	-1.33872e-163	1.1604e-162	8.94948e-164	-5.22606e-164	-2.11298e-163	5.28046e-163	-2.54489e-163	-1.06806e-164	3.00007e-164	2.36301e-164	-2.43255e-163	5.79758e-164	-1.62628e-163	3.29124e-165	-3.5837e-163	-7.59565e-163	-2.09396e-165	6.08014e-164	-5.53156e-163	2.24815e-163	-5.39316e-164	-8.57713e-163	-8.45243e-163	2.92723e-165	1.78239e-163	-3.91233e-163	1.10323e-162	-2.64215e-163	-1.62566e-163	0
-1.00616e-164	-1.33872e-163	1.1604e-162	8.94948e-164	-5.22606e-164	-2.11298e-163	5.28046e-163	-2.54489e-163	-1.06806e-164	3.00007e-164	2.36301e-164	-2.43255e-163	5.79758e-164	-1.62628e-163	3.29124e-165	-3.5837e-163	-7.59565e-163	-2.09396e-165	6.08014e-164	-5.53156e-163	2.24815e-163	-5.39316e-164	-8.57713e-163	-8.45243e-163	2.92723e-165	1.78239e-163	-3.91233e-163	1.10323e-162	-2.64215e-163	-1.62566e-163	0
-1.00616e-164	-1.33872e-163	1.1604e-162	8.94948e-164	-5.22606e-164	-2.11298e-163	5.28046e-163	-2.54489e-163	-1.06806e-164	3.00007e-164	2.36301e-164	-2.43255e-163	5.79758e-164	-1.62628e-163	3.29124e-165	-3.5837e-163	-7.59565e-163	-2.09396e-165	6.08014e-164	-5.53156e-163	2.24815e-163	-5.39316e-164	-8.57713e-163	-8.45243e-163	2.92723e-165	1.78239e-163	-3.91233e-163	1.10323e-162	-2.64215e-163	-1.62566e-163	0
-1.00616e-164	-1.33872e-163	1.1604e-162	8.94948e-164	-5.22606e-164	-2.11298e-163	5.28046e-163	-2.54489e-163	-1.06806e-164	3.00007e-164	2.36301e-164	-2.43255e-163	5.79758e-164	-1.62628e-163	3.29124e-165	-3.5837e-163	-7.59565e-163	-2.09396e-165	6.08014e-164	-5.53156e-163	2.24815e-163	-5.39316e-164	-8.57713e-163	-8.45243e-163	2.92723e-165	1.78239e-163	-3.91233e-163	1.10323e-162	-2.64215e-163	-1.62566e-163	0
-1.00616e-164	-1.33872e-163	1.1604e-162	8.94948e-164	-5.22606e-164	-2.11298e-163	5.28046e-163	-2.54489e-163	-1.06806e-164	3.00007e-164	2.36301e-164	-2.43255e-163	5.79758e-164	-1.62628e-163	3.29124e-165	-3.5837e-163	-7.59565e-163	-2.09396e-165	6.08014e-164	-5.53156e-163	2.24815e-163	-5.39316e-164	-8.57713e-163	-8.45243e-163	2.92723e-165	1.78239e-163	-3.91233e-163	1.10323e-162	-2.64215e-163	-1.62566e-163	0
-1.00616e-164	-1.33872e-163	1.1604e-162	8.94948e-164	-5.22606e-164	-2.11298e-163	5.28046e-163	-2.54489e-163	-1.06806e-164	3.00007e-164	2.36301e-164	-2.43255e-163	5.79758e-164	-1.62628e-163	3.29124e-165	-3.5837e-163	-7.59565e-163	-2.09396e-165	6.08014e-164	-5.53156e-163	2.24815e-163	-5.39316e-164	-8.57713e-163	-8.45243e-163	2.92723e-165	1.78239e-163	-3.91233e-163	1.10323e-162	-2.64215e-163	-1.62566e-163	0
-1.00616e-164	-1.33872e-163	1.1604e-162	8.94948e-164	-5.22606e-164	-2.11298e-163	5.28046e-163	-2.54489e-163	-1.06806e-164	3.00007e-164	2.36301e-164	-2.43255e-163	5.79758e-164	-1.62628e-163	3.29124e-165	-3.5837e-163	-7.59565e-163	-2.09396e-165	6.08014e-164	-5.53156e-163	2.24815e-163	-5.39316e-164	-8.57713e-163	-8.45243e-163	2.92723e-165	1.78239e-163	-3.91233e-163	1.10323e-162	-2.64215e-163	-1.62566e-163	0
-1.00616e-164	-1.33872e-163	1.1604e-162	8.94948e-164	-5.22606e-164	-2.11298e-163	5.28046e-163	-2.54489e-163	-1.06806e-164	3.00007e-164	2.36301e-164	-2.43255e-163	5.79758e-164	-1.62628e-163	3.29124e-165	-3.5837e-163	-7.59565e-163	-2.09396e-165	6.08014e-164	-5.53156e-163	2.24815e-163	-5.39316e-164	-8.57713e-163	-8.45243e-163	2.92723e-165	1.78239e-163	-3.91233e-163	1.10323e-162	-2.64215e-163	-1.62566e-163	0
-1.00616e-164	-1.33872e-163	1.1604e-162	8.94948e-164	-5.22606e-164	-2.11298e-163	5.28046e-163	-2.54489e-163	-1.06806e-164	3.00007e-164	2.36301e-164	-2.43255e-163	5.79758e-164	-1.62628e-163	3.29124e-165	-3.5837e-163	-7.59565e-163	-2.09396e-165	6.08014e-164	-5.53156e-163	2.24815e-163	-5.39316e-164	-8.57713e-163	-8.45243e-163	2.92723e-165	1.78239e-163	-3.91233e-163	1.10323e-162	-2.64215e-163	-1.62566e-163	0
-1.00616e-164	-1.33872e-163	1.1604e-162	8.94948e-164	-5.22606e-164	-2.11298e-163	5.28046e-163	-2.54489e-163	-1.06806e-164	3.00007e-164	2.36301e-164	-2.43255e-163	5.79758e-164	-1.62628e-163	3.29124e-165	-3.5837e-163	-7.59565e-163	-2.09396e-165	6.08014e-164	-5.53156e-163	2.24815e-163	-5.39316e-164	-8.57713e-163	-8.45243e-163	2.92723e-165	1.78239e-163	-3.91233e-163	1.10323e-162	-2.64215e-163	-1.62566e-163	0
-1.00616e-164	-1.33872e-163	1.1604e-162	8.94948e-164	-5.22606e-164	-2.11298e-163	5.28046e-163	-2.54489e-163	-1.06806e-164	3.00007e-164	2.36301e-164	-2.43255e-163	5.79758e-164	-1.62628e-163	3.29124e-165	-3.5837e-163	-7.59565e-163	-2.09396e-165	6.08014e-164	-5.53156e-163	2.24815e-163	-5.39316e-164	-8.57713e-163	-8.45243e-163	2.92723e-165	1.78239e-163	-3.91233e-163	1.10323e-162	-2.64215e-163	-1.62566e-163	0
-1.00616e-164	-1.33872e-163	1.1604e-162	8.94948e-164	-5.22606e-164	-2.11298e-163	5.28046e-163	-2.54489e-163	-1.06806e-164	3.00007e-164	2.36301e-164	-2.43255e-163	5.79758e-164	-1.62628e-163	3.29124e-165	-3.5837e-163	-7.59565e-163	-2.09396e-165	6.08014e-164	-5.53156e-163	2.24815e-163	-5.39316e-164	-8.57713e-163	-8.45243e-163	2.92723e-165	1.78239e-163	-3.91233e-163	1.10323e-162	-2.64215e-163	-1.62566e-163	0
-1.00616e-164	-1.33872e-163	1.1604e-162	8.94948e-164	-5.22606e-164	-2.11298e-163	5.28046e-163	-2.54489e-163	-1.06806e-164	3.00007e-164	2.36301e-164	-2.43255e-163	5.79758e-164	-1.62628e-163	3.29124e-165	-3.5837e-163	-7.59565e-163	-2.09396e-165	6.08014e-164	-5.53156e-163	2.24815e-163	-5.39316e-164	-8.57713e-163	-8.45243e-163	2.92723e-165	1.78239e-163	-3.91233e-163	1.10323e-162	-2.64215e-163	-1.62566e-163	0
-1.00616e-164	-1.33872e-163	1.1604e-162	8.94948e-164	-5.22606e-164	-2.11298e-163	5.28046e-163	-2.54489e-163	-1.06806e-164	3.00007e-164	2.36301e-164	-2.43255e-163	5.79758e-164	-1.62628e-163	3.29124e-165	-3.5837e-163	-7.59565e-163	-2.09396e-165	6.08014e-164	-5.53156e-163	2.24815e-163	-5.39316e-164	-8.57713e-163	-8.45243e-163	2.92723e-165	1.78239e-163	-3.91233e-163	1.10323e-162	-2.64215e-163	-1.62566e-163	0
-1.00616e-164	-1.33872e-163	1.1604e-162	8.94948e-164	-5.22606e-164	-2.11298e-163	5.28046e-163	-2.54489e-163	-1.06806e-164	3.00007e-164	2.36301e-164	-2.43255e-163	5.79758e-164	-1.62628e-163	3.29124e-165	-3.5837e-163	-7.59565e-163	-2.09396e-165	6.08014e-164	-5.53156e-163	2.24815e-163	-5.39316e-164	-8.57713e-163	-8.45243e-163	2.92723e-165	1.78239e-163	-3.91233e-163	1.10323e-162	-2.64215e-163	-1.62566e-163	0
-1.00616e-164	-1.33872e-163	1.1604e-162	8.94948e-164	-5.22606e-164	-2.11298e-163	5.28046e-163	-2.54489e-163	-1.06806e-164	3.00007e-164	2.36301e-164	-2.43255e-163	5.79758e-164	-1.62628e-163	3.29124e-165	-3.5837e-163	-7.59565e-163	-2.09396e-165	6.08014e-164	-5.53156e-163	2.24815e-163	-5.39316e-164	-8.57713e-163	-8.45243e-163	2.92723e-165	1.78239e-163	-3.91233e-163	1.10323e-162	-2.64215e-163	-1.62566e-163	0
-1.00616e-164	-1.33872e-163	1.1604e-162	8.94948e-164	-5.22606e-164	-2.11298e-163	5.28046e-163	-2.54489e-163	-1.06806e-164	3.00007e-164	2.36301e-164	-2.43255e-163	5.79758e-164	-1.62628e-163	3.29124e-165	-3.5837e-163	-7.59565e-163	-2.09396e-165	6.08014e-164	-5.53156e-163	2.24815e-163	-5.39316e-164	-8.57713e-163	-8.45243e-163	2.92723e-165	1.78239e-163	-3.91233e-163	1.10323e-162	-2.64215e-163	-1.62566e-163	0
-1.00616e-164	-1.33872e-163	1.1604e-162	8.94948e-164	-5.22606e-164	-2.11298e-163	5.28046e-163	-2.54489e-163	-1.06806e-164	3.00007e-164	2.36301e-164	-2.43255e-163	5.79758e-164	-1.62628e-163	3.29124e-165	-3.5837e-163	-7.59565e-163	-2.09396e-165	6.08014e-164	-5.53156e-163	2.24815e-163	-5.39316e-164	-8.57713e-163	-8.45243e-163	2.92723e-165	1.78239e-163	-3.91233e-163	1.10323e-162	-2.64215e-163	-1.62566e-163	0
-1.00616e-164	-1.33872e-163	1.1604e-162	8.94948e-164	-5.22606e-164	-2.11298e-163	5.28046e-163	-2.54489e-163	-1.06806e-164	3.00007e-164	2.36301e-164	-2.43255e-163	5.79758e-164	-1.62628e-163	3.29124e-165	-3.5837e-163	-7.59565e-163	-2.09396e-165	6.08014e-164	-5.53156e-163	2.24815e-163	-5.39316e-164	-8.57713e-163	-8.45243e-163	2.92723e-165	1.78239e-163	-3.91233e-163	1.10323e-162	-2.64215e-163	-1.62566e-163	0
-1.00616e-164	-1.33872e-163	1.1604e-162	8.94948e-164	-5.22606e-164	-2.11298e-163	5.28046e-163	-2.54489e-163	-1.06806e-164	3.00007e-164	2.36301e-164	-2.43255e-163	5.79758e-164	-1.62628e-163	3.29124e-165	-3.5837e-163	-7.59565e-163	-2.09396e-165	6.08014e-164	-5.53156e-163	2.24815e-163	-5.39316e-164	-8.57713e-163	-8.45243e-163	2.92723e-165	1.78239e-163	-3.91233e-163	1.10323e-162	-2.64215e-163	-1.62566e-163	0
-1.00616e-164	-1.33872e-163	1.1604e-162	8.94948e-164	-5.22606e-164	-2.11298e-163	5.28046e-163	-2.54489e-163	-1.06806e-164	3.00007e-164	2.36301e-164	-2.43255e-163	5.79758e-164	-1.62628e-163	3.29124e-165	-3.5837e-163	-7.59565e-163	-2.09396e-165	6.08014e-164	-5.53156e-163	2.24815e-163	-5.39316e-164	-8.57713e-163	-8.45243e-163	2.92723e-165	1.78239e-163	-3.91233e-163	1.10323e-162	-2.64215e-163	-1.62566e-163	0
-1.00616e-164	-1.33872e-163	1.1604e-162	8.94948e-164	-5.22606e-164	-2.11298e-163	5.28046e-163	-2.54489e-163	-1.06806e-164	3.00007e-164	2.36301e-164	-2.43255e-163	5.79758e-164	-1.62628e-163	3.29124e-165	-3.5837e-163	-7.59565e-163	-2.09396e-165	6.08014e-164	-5.53156e-163	2.24815e-163	-5.39316e-164	-8.57713e-163	-8.45243e-163	2.92723e-165	1.78239e-163	-3.91233e-163	1.10323e-162	-2.64215e-163	-1.62566e-163	0
-1.00616e-164	-1.33872e-163	1.1604e-162	8.94948e-164	-5.22606e-164	-2.11298e-163	5.28046e-163	-2.54489e-163	-1.06806e-164	3.00007e-164	2.36301e-164	-2.43255e-163	5.79758e-164	-1.62628e-163	3.29124e-165	-3.5837e-163	-7.59565e-163	-2.09396e-165	6.08014e-164	-5.53156e-163	2.24815e-163	-5.39316e-164	-8.57713e-163	-8.45243e-163	2.92723e-165	1.78239e-163	-3.91233e-163	1.10323e-162	-2.64215e-163	-1.62566e-163	0
-1.00616e-164	-1.33872e-163	1.1604e-162	8.94948e-164	-5.22606e-164	-2.11298e-163	5.28046e-163	-2.54489e-163	-1.06806e-164	3.00007e-164	2.36301e-164	-2.43255e-163	5.79758e-164	-1.62628e-163	3.29124e-165	-3.5837e-163	-7.59565e-163	-2.09396e-165	6.08014e-164	-5.53156e-163	2.24815e-163	-5.39316e-164	-8.57713e-163	-8.45243e-163	2.92723e-165	1.78239e-163	-3.91233e-163	1.10323e-162	-2.64215e-163	-1.62566e-163	0
-1.00616e-164	-1.33872e-163	1.1604e-162	8.94948e-164	-5.22606e-164	-2.11298e-163	5.28046e-163	-2.54489e-163	-1.06806e-164	3.00007e-164	2.36301e-164	-2.43255e-163	5.79758e-164	-1.62628e-163	3.29124e-165	-3.5837e-163	-7.59565e-163	-2.09396e-165	6.08014e-164	-5.53156e-163	2.24815e-163	-5.39316e-164	-8.57713e-163	-8.45243e-163	2.92723e-165	1.78239e-163	-3.91233e-163	1.10323e-162	-2.64215e-163	-1.62566e-163	0
-1.00616e-164	-1.33872e-163	1.1604e-162	8.94948e-164	-5.22606e-164	-2.11298e-163	5.28046e-163	-2.54489e-163	-1.06806e-164	3.00007e-164	2.36301e-164	-2.43255e-163	5.79758e-164	-1.62628e-163	3.29124e-165	-3.5837e-163	-7.59565e-163	-2.09396e-165	6.08014e-164	-5.53156e-163	2.24815e-163	-5.39316e-164	-8.57713e-163	-8.45243e-163	2.92723e-165	1.78239e-163	-3.91233e-163	1.10323e-162	-2.64215e-163	-1.62566e-163	0
-1.00616e-164	-1.33872e-163	1.1604e-162	8.94948e-164	-5.22606e-164	-2.11298e-163	5.28046e-163	-2.54489e-163	-1.06806e-164	3.00007e-164	2.36301e-164	-2.43255e-163	5.79758e-164	-1.62628e-163	3.29124e-165	-3.5837e-163	-7.59565e-163	-2.09396e-165	6.08014e-164	-5.53156e-163	2.24815e-163	-5.39316e-164	-8.57713e-163	-8.45243e-163	2.92723e-165	1.78239e-163	-3.91233e-163	1.10323e-162	-2.64215e-163	-1.62566e-163	0
-1.00616e-164	-1.33872e-163	1.1604e-162	8.94948e-164	-5.22606e-164	-2.11298e-163	5.28046e-163	-2.54489e-163	-1.06806e-164	3.00007e-164	2.36301e-164	-2.43255e-163	5.79758e-164	-1.62628e-163	3.29124e-165	-3.5837e-163	-7.59565e-163	-2.09396e-165	6.08014e-164	-5.53156e-163	2.24815e-163	-5.39316e-164	-8.57713e-163	-8.45243e-163	2.92723e-165	1.78239e-163	-3.91233e-163	1.10323e-162	-2.64215e-163	-1.62566e-163	0
-1.00616e-164	-1.33872e-163	1.1604e-162	8.94948e-164	-5.22606e-164	-2.11298e-163	5.28046e-163	-2.54489e-163	-1.06806e-164	3.00007e-164	2.36301e-164	-2.43255e-163	5.79758e-164	-1.62628e-163	3.29124e-165	-3.5837e-163	-7.59565e-163	-2.09396e-165	6.08014e-164	-5.53156e-163	2.24815e-163	-5.39316e-164	-8.57713e-163	-8.45243e-163	2.92723e-165	1.78239e-163	-3.91233e-163	1.10323e-162	-2.64215e-163	-1.62566e-163	0
-1.00616e-164	-1.33872e-163	1.1604e-162	8.94948e-164	-5.22606e-164	-2.11298e-163	5.28046e-163	-2.54489e-163	-1.06806e-164	3.00007e-164	2.36301e-164	-2.43255e-163	5.79758e-164	-1.62628e-163	3.29124e-165	-3.5837e-163	-7.59565e-163	-2.09396e-165	6.08014e-164	-5.53156e-163	2.24815e-163	-5.39316e-164	-8.57713e-163	-8.45243e-163	2.92723e-165	1.78239e-163	-3.91233e-163	1.10323e-162	-2.64215e-163	-1.62566e-163	0
-1.00616e-164	-1.33872e-163	1.1604e-162	8.94948e-164	-5.22606e-164	-2.11298e-163	5.28046e-163	-2.54489e-163	-1.06806e-164	3.00007e-164	2.36301e-164	-2.43255e-163	5.79758e-164	-1.62628e-163	3.29124e-165	-3.5837e-163	-7.59565e-163	-2.09396e-165	6.08014e-164	-5.53156e-163	2.24815e-163	-5.39316e-164	-8.57713e-163	-8.45243e-163	2.92723e-165	1.78239e-163	-3.91233e-163	1.10323e-162	-2.64215e-163	-1.62566e-163	0
-1.00616e-164	-1.33872e-163	1.1604e-162	8.94948e-164	-5.22606e-164	-2.11298e-163	5.28046e-163	-2.54489e-163	-1.06806e-164	3.00007e-164	2.36301e-164	-2.43255e-163	5.79758e-164	-1.62628e-163	3.29124e-165	-3.5837e-163	-7.59565e-163	-2.09396e-165	6.08014e-164	-5.53156e-163	2.24815e-163	-5.39316e-164	-8.57713e-163	-8.45243e-163	2.92723e-165	1.78239e-163	-3.91233e-163	1.10323e-162	-2.64215e-163	-1.62566e-163	0
-1.00616e-164	-1.33872e-163	1.1604e-162	8.94948e-164	-5.22606e-164	-2.11298e-163	5.28046e-163	-2.54489e-163	-1.06806e-164	3.00007e-164	2.36301e-164	-2.43255e-163	5.79758e-164	-1.62628e-163	3.29124e-165	-3.5837e-163	-7.59565e-163	-2.09396e-165	6.08014e-164	-5.53156e-163	2.24815e-163	-5.39316e-164	-8.57713e-163	-8.45243e-163	2.92723e-165	1.78239e-163	-3.91233e-163	1.10323e-162	-2.64215e-163	-1.62566e-163	0
-1.00616e-164	-1.33872e-163	1.1604e-162	8.94948e-164	-5.22606e-164	-2.11298e-163	5.28046e-163	-2.54489e-163	-1.06806e-164	3.00007e-164	2.36301e-164	-2.43255e-163	5.79758e-164	-1.62628e-163	3.29124e-165	-3.5837e-163	-7.59565e-163	-2.09396e-165	6.08014e-164	-5.53156e-163	2.24815e-163	-5.39316e-164	-8.57713e-163	-8.45243e-163	2.92723e-165	1.78239e-163	-3.91233e-163	1.10323e-162	-2.64215e-163	-1.62566e-163	0
-1.00616e-164	-1.33872e-163	1.1604e-162	8.94948e-164	-5.22606e-164	-2.11298e-163	5.28046e-163	-2.54489e-163	-1.06806e-164	3.00007e-164	2.36301e-164	-2.43255e-163	5.79758e-164	-1.62628e-163	3.29124e-165	-3.5837e-163	-7.59565e-163	-2.09396e-165	6.08014e-164	-5.53156e-163	2.24815e-163	-5.39316e-164	-8.57713e-163	-8.45243e-163	2.92723e-165	1.78239e-163	-3.91233e-163	1.10323e-162	-2.64215e-163	-1.62566e-163	0
-1.00616e-164	-1.33872e-163	1.1604e-162	8.94948e-164	-5.22606e-164	-2.11298e-163	5.28046e-163	-2.54489e-163	-1.06806e-164	3.00007e-164	2.36301e-164	-2.43255e-163	5.79758e-164	-1.62628e-163	3.29124e-165	-3.5837e-163	-7.59565e-163	-2.09396e-165	6.08014e-164	-5.53156e-163	2.24815e-163	-5.39316e-164	-8.57713e-163	-8.45243e-163	2.92723e-165	1.78239e-163	-3.91233e-163	1.10323e-162	-2.64215e-163	-1.62566e-163	0
-1.00616e-164	-1.33872e-163	1.1604e-162	8.94948e-164	-5.22606e-164	-2.11298e-163	5.28046e-163	-2.54489e-163	-1.06806e-164	3.00007e-164	2.36301e-164	-2.43255e-163	5.79758e-164	-1.62628e-163	3.29124e-165	-3.5837e-163	-7.59565e-163	-2.09396e-165	6.08014e-164	-5.53156e-163	2.24815e-163	-5.39316e-164	-8.57713e-163	-8.45243e-163	2.92723e-165	1.78239e-163	-3.91233e-163	1.10323e-162	-2.64215e-163	-1.62566e-163	0
-1.00616e-164	-1.33872e-163	1.1604e-162	8.94948e-164	-5.22606e-164	-2.11298e-163	5.28046e-163	-2.54489e-163	-1.06806e-164	3.00007e-164	2.36301e-164	-2.43255e-163	5.79758e-164	-1.62628e-163	3.29124e-165	-3.5837e-163	-7.59565e-163	-2.09396e-165	6.08014e-164	-5.53156e-163	2.24815e-163	-5.39316e-164	-8.57713e-163	-8.45243e-163	2.92723e-165	1.78239e-163	-3.91233e-163	1.10323e-162	-2.64215e-163	-1.62566e-163	0
-1.00616e-164	-1.33872e-163	1.1604e-162	8.94948e-164	-5.22606e-164	-2.11298e-163	5.28046e-163	-2.54489e-163	-1.06806e-164	3.00007e-164	2.36301e-164	-2.43255e-163	5.79758e-164	-1.62628e-163	3.29124e-165	-3.5837e-163	-7.59565e-163	-2.09396e-165	6.08014e-164	-5.53156e-163	2.24815e-163	-5.39316e-164	-8.57713e-163	-8.45243e-163	2.92723e-165	1.78239e-163	-3.91233e-163	1.10323e-162	-2.64215e-163	-1.62566e-163	0
-1.00616e-164	-1.33872e-163	1.1604e-162	8.94948e-164	-5.22606e-164	-2.11298e-163	5.28046e-163	-2.54489e-163	-1.06806e-164	3.00007e-164	2.36301e-164	-2.43255e-163	5.79758e-164	-1.62628e-163	3.29124e-165	-3.5837e-163	-7.59565e-163	-2.09396e-165	6.08014e-164	-5.53156e-163	2.24815e-163	-5.39316e-164	-8.57713e-163	-8.45243e-163	2.92723e-165	1.78239e-163	-3.91233e-163	1.10323e-162	-2.64215e-163	-1.62566e-163	0
-1.00616e-164	-1.33872e-163	1.1604e-162	8.94948e-164	-5.22606e-164	-2.11298e-163	5.28046e-163	-2.54489e-163	-1.06806e-164	3.00007e-164	2.36301e-164	-2.43255e-163	5.79758e-164	-1.62628e-163	3.29124e-165	-3.5837e-163	-7.59565e-163	-2.09396e-165	6.08014e-164	-5.53156e-163	2.24815e-163	-5.39316e-164	-8.57713e-163	-8.45243e-163	2.92723e-165	1.78239e-163	-3.91233e-163	1.10323e-162	-2.64215e-163	-1.62566e-163	0
-1.00616e-164	-1.33872e-163	1.1604e-162	8.94948e-164	-5.22606e-164	-2.11298e-163	5.28046e-163	-2.54489e-163	-1.06806e-164	3.00007e-164	2.36301e-164	-2.43255e-163	5.79758e-164	-1.62628e-163	3.29124e-165	-3.5837e-163	-7.59565e-163	-2.09396e-165	6.08014e-164	-5.53156e-163	2.24815e-163	-5.39316e-164	-8.57713e-163	-8.45243e-163	2.92723e-165	1.78239e-163	-3.91233e-163	1.10323e-162	-2.64215e-163	-1.62566e-163	0
-1.00616e-164	-1.33872e-163	1.1604e-162	8.94948e-164	-5.22606e-164	-2.11298e-163	5.28046e-163	-2.54489e-163	-1.06806e-164	3.00007e-164	2.36301e-164	-2.43255e-163	5.79758e-164	-1.62628e-163	3.29124e-165	-3.5837e-163	-7.59565e-163	-2.09396e-165	6.08014e-164	-5.53156e-163	2.24815e-163	-5.39316e-164	-8.57713e-163	-8.45243e-163	2.92723e-165	1.78239e-163	-3.91233e-163	1.10323e-162	-2.64215e-163	-1.62566e-163	0
-1.00616e-164	-1.33872e-163	1.1604e-162	8.94948e-164	-5.22606e-164	-2.11298e-163	5.28046e-163	-2.54489e-163	-1.06806e-164	3.00007e-164	2.36301e-164	-2.43255e-163	5.79758e-164	-1.62628e-163	3.29124e-165	-3.5837e-163	-7.59565e-163	-2.09396e-165	6.08014e-164	-5.53156e-163	2.24815e-163	-5.39316e-164	-8.57713e-163	-8.45243e-163	2.92723e-165	1.78239e-163	-3.91233e-163	1.10323e-162	-2.64215e-163	-1.62566e-163	0
-1.00616e-164	-1.33872e-163	1.1604e-162	8.94948e-164	-5.22606e-164	-2.11298e-163	5.28046e-163	-2.54489e-163	-1.06806e-164	3.00007e-164	2.36301e-164	-2.43255e-163	5.79758e-164	-1.62628e-163	3.29124e-165	-3.5837e-163	-7.59565e-163	-2.09396e-165	6.08014e-164	-5.53156e-163	2.24815e-163	-5.39316e-164	-8.57713e-163	-8.45243e-163	2.92723e-165	1.78239e-163	-3.91233e-163	1.10323e-162	-2.64215e-163	-1.62566e-163	0
-1.00616e-164	-1.33872e-163	1.1604e-162	8.94948e-164	-5.22606e-164	-2.11298e-163	5.28046e-163	-2.54489e-163	-1.06806e-164	3.00007e-164	2.36301e-164	-2.43255e-163	5.79758e-164	-1.62628e-163	3.29124e-165	-3.5837e-163	-7.59565e-163	-2.09396e-165	6.08014e-164	-5.53156e-163	2.24815e-163	-5.39316e-164	-8.57713e-163	-8.45243e-163	2.92723e-165	1.78239e-163	-3.91233e-163	1.10323e-162	-2.64215e-163	-1.62566e-163	0
-1.00616e-164	-1.33872e-163	1.1604e-162	8.94948e-164	-5.22606e-164	-2.11298e-163	5.28046e-163	-2.54489e-163	-1.06806e-164	3.00007e-164	2.36301e-164	-2.43255e-163	5.79758e-164	-1.62628e-163	3.29124e-165	-3.5837e-163	-7.59565e-163	-2.09396e-165	6.08014e-164	-5.53156e-163	2.24815e-163	-5.39316e-164	-8.57713e-163	-8.45243e-163	2.92723e-165	1.78239e-163	-3.91233e-163	1.10323e-162	-2.64215e-163	-1.62566e-163	0
-1.00616e-164	-1.33872e-163	1.1604e-162	8.94948e-164	-5.22606e-164	-2.11298e-163	5.28046e-163	-2.54489e-163	-1.06806e-164	3.00007e-164	2.36301e-164	-2.43255e-163	5.79758e-164	-1.62628e-163	3.29124e-165	-3.5837e-163	-7.59565e-163	-2.09396e-165	6.08014e-164	-5.53156e-163	2.24815e-163	-5.39316e-164	-8.57713e-163	-8.45243e-163	2.92723e-165	1.78239e-163	-3.91233e-163	1.10323e-162	-2.64215e-163	-1.62566e-163	0
-1.00616e-164	-1.33872e-163	1.1604e-162	8.94948e-164	-5.22606e-164	-2.11298e-163	5.28046e-163	-2.54489e-163	-1.06806e-164	3.00007e-164	2.36301e-164	-2.43255e-163	5.79758e-164	-1.62628e-163	3.29124e-165	-3.5837e-163	-7.59565e-163	-2.09396e-165	6.08014e-164	-5.53156e-163	2.24815e-163	-5.39316e-164	-8.57713e-163	-8.45243e-163	2.92723e-165	1.78239e-163	-3.91233e-163	1.10323e-162	-2.64215e-163	-1.62566e-163	0
-1.00616e-164	-1.33872e-163	1.1604e-162	8.94948e-164	-5.22606e-164	-2.11298e-163	5.28046e-163	-2.54489e-163	-1.06806e-164	3.00007e-164	2.36301e-164	-2.43255e-163	5.79758e-164	-1.62628e-163	3.29124e-165	-3.5837e-163	-7.59565e-163	-2.09396e-165	6.08014e-164	-5.53156e-163	2.24815e-163	-5.39316e-164	-8.57713e-163	-8.45243e-163	2.92723e-165	1.78239e-163	-3.91233e-163	1.10323e-162	-2.64215e-163	-1.62566e-163	0
-1.00616e-164	-1.33872e-163	1.1604e-162	8.94948e-164	-5.22606e-164	-2.11298e-163	5.28046e-163	-2.54489e-163	-1.06806e-164	3.00007e-164	2.36301e-164	-2.43255e-163	5.79758e-164	-1.62628e-163	3.29124e-165	-3.5837e-163	-7.59565e-163	-2.09396e-165	6.08014e-164	-5.53156e-163	2.24815e-163	-5.39316e-164	-8.57713e-163	-8.45243e-163	2.92723e-165	1.78239e-163	-3.91233e-163	1.10323e-162	-2.64215e-163	-1.62566e-163	0
-1.00616e-164	-1.33872e-163	1.1604e-162	8.94948e-164	-5.22606e-164	-2.11298e-163	5.28046e-163	-2.54489e-163	-1.06806e-164	3.00007e-164	2.36301e-164	-2.43255e-163	5.79758e-164	-1.62628e-163	3.29124e-165	-3.5837e-163	-7.59565e-163	-2.09396e-165	6.08014e-164	-5.53156e-163	2.24815e-163	-5.39316e-164	-8.57713e-163	-8.45243e-163	2.92723e-165	1.78239e-163	-3.91233e-163	1.10323e-162	-2.64215e-163	-1.62566e-163	0
-1.00616e-164	-1.33872e-163	1.1604e-162	8.94948e-164	-5.22606e-164	-2.11298e-163	5.28046e-163	-2.54489e-163	-1.06806e-164	3.00007e-164	2.36301e-164	-2.43255e-163	5.79758e-164	-1.62628e-163	3.29124e-165	-3.5837e-163	-7.59565e-163	-2.09396e-165	6.08014e-164	-5.53156e-163	2.24815e-163	-5.39316e-164	-8.57713e-163	-8.45243e-163	2.92723e-165	1.78239e-163	-3.91233e-163	1.10323e-162	-2.64215e-163	-1.62566e-163	0
-1.00616e-164	-1.33872e-163	1.1604e-162	8.94948e-164	-5.22606e-164	-2.11298e-163	5.28046e-163	-2.54489e-163	-1.06806e-164	3.00007e-164	2.36301e-164	-2.43255e-163	5.79758e-164	-1.62628e-163	3.29124e-165	-3.5837e-163	-7.59565e-163	-2.09396e-165	6.08014e-164	-5.53156e-163	2.24815e-163	-5.39316e-164	-8.57713e-163	-8.45243e-163	2.92723e-165	1.78239e-163	-3.91233e-163	1.10323e-162	-2.64215e-163	-1.62566e-163	0
-1.00616e-164	-1.33872e-163	1.1604e-162	8.94948e-164	-5.22606e-164	-2.11298e-163	5.28046e-163	-2.54489e-163	-1.06806e-164	3.00007e-164	2.36301e-164	-2.43255e-163	5.79758e-164	-1.62628e-163	3.29124e-165	-3.5837e-163	-7.59565e-163	-2.09396e-165	6.08014e-164	-5.53156e-163	2.24815e-163	-5.39316e-164	-8.57713e-163	-8.45243e-163	2.92723e-165	1.78239e-163	-3.91233e-163	1.10323e-162	-2.64215e-163	-1.62566e-163	0
-1.00616e-164	-1.33872e-163	1.1604e-162	8.94948e-164	-5.22606e-164	-2.11298e-163	5.28046e-163	-2.54489e-163	-1.06806e-164	3.00007e-164	2.36301e-164	-2.43255e-163	5.79758e-164	-1.62628e-163	3.29124e-165	-3.5837e-163	-7.59565e-163	-2.09396e-165	6.08014e-164	-5.53156e-163	2.24815e-163	-5.39316e-164	-8.57713e-163	-8.45243e-163	2.92723e-165	1.78239e-163	-3.91233e-163	1.10323e-162	-2.64215e-163	-1.62566e-163	0
-1.00616e-164	-1.33872e-163	1.1604e-162	8.94948e-164	-5.22606e-164	-2.11298e-163	5.28046e-163	-2.54489e-163	-1.06806e-164	3.00007e-164	2.36301e-164	-2.43255e-163	5.79758e-164	-1.62628e-163	3.29124e-165	-3.5837e-163	-7.59565e-163	-2.09396e-165	6.08014e-164	-5.53156e-163	2.24815e-163	-5.39316e-164	-8.57713e-163	-8.45243e-163	2.92723e-165	1.78239e-163	-3.91233e-163	1.10323e-162	-2.64215e-163	-1.62566e-163	0
-1.00616e-164	-1.33872e-163	1.1604e-162	8.94948e-164	-5.22606e-164	-2.11298e-163	5.28046e-163	-2.54489e-163	-1.06806e-164	3.00007e-164	2.36301e-164	-2.43255e-163	5.79758e-164	-1.62628e-163	3.29124e-165	-3.5837e-163	-7.59565e-163	-2.09396e-165	6.08014e-164	-5.53156e-163	2.24815e-163	-5.39316e-164	-8.57713e-163	-8.45243e-163	2.92723e-165	1.78239e-163	-3.91233e-163	1.10323e-162	-2.64215e-163	-1.62566e-163	0
-1.00616e-164	-1.33872e-163	1.1604e-162	8.94948e-164	-5.22606e-164	-2.11298e-163	5.28046e-163	-2.54489e-163	-1.06806e-164	3.00007e-164	2.36301e-164	-2.43255e-163	5.79758e-164	-1.62628e-163	3.29124e-165	-3.5837e-163	-7.59565e-163	-2.09396e-165	6.08014e-164	-5.53156e-163	2.24815e-163	-5.39316e-164	-8.57713e-163	-8.45243e-163	2.92723e-165	1.78239e-163	-3.91233e-163	1.10323e-162	-2.64215e-163	-1.62566e-163	0
-1.00616e-164	-1.33872e-163	1.1604e-162	8.94948e-164	-5.22606e-164	-2.11298e-163	5.28046e-163	-2.54489e-163	-1.06806e-164	3.00007e-164	2.36301e-164	-2.43255e-163	5.79758e-164	-1.62628e-163	3.29124e-165	-3.5837e-163	-7.59565e-163	-2.09396e-165	6.08014e-164	-5.53156e-163	2.24815e-163	-5.39316e-164	-8.57713e-163	-8.45243e-163	2.92723e-165	1.78239e-163	-3.91233e-163	1.10323e-162	-2.64215e-163	-1.62566e-163	0
-1.00616e-164	-1.33872e-163	1.1604e-162	8.94948e-164	-5.22606e-164	-2.11298e-163	5.28046e-163	-2.54489e-163	-1.06806e-164	3.00007e-164	2.36301e-164	-2.43255e-163	5.79758e-164	-1.62628e-163	3.29124e-165	-3.5837e-163	-7.59565e-163	-2.09396e-165	6.08014e-164	-5.53156e-163	2.24815e-163	-5.39316e-164	-8.57713e-163	-8.45243e-163	2.92723e-165	1.78239e-163	-3.91233e-163	1.10323e-162	-2.64215e-163	-1.62566e-163	0
-1.00616e-164	-1.33872e-163	1.1604e-162	8.94948e-164	-5.22606e-164	-2.11298e-163	5.28046e-163	-2.54489e-163	-1.06806e-164	3.00007e-164	2.36301e-164	-2.43255e-163	5.79758e-164	-1.62628e-163	3.29124e-165	-3.5837e-163	-7.59565e-163	-2.09396e-165	6.08014e-164	-5.53156e-163	2.24815e-163	-5.39316e-164	-8.57713e-163	-8.45243e-163	2.92723e-165	1.78239e-163	-3.91233e-163	1.10323e-162	-2.64215e-163	-1.62566e-163	0
-1.00616e-164	-1.33872e-163	1.1604e-162	8.94948e-164	-5.22606e-164	-2.11298e-163	5.28046e-163	-2.54489e-163	-1.06806e-164	3.00007e-164	2.36301e-164	-2.43255e-163	5.79758e-164	-1.62628e-163	3.29124e-165	-3.5837e-163	-7.59565e-163	-2.09396e-165	6.08014e-164	-5.53156e-163	2.24815e-163	-5.39316e-164	-8.57713e-163	-8.45243e-163	2.92723e-165	1.78239e-163	-3.91233e-163	1.10323e-162	-2.64215e-163	-1.62566e-163	0
-1.00616e-164	-1.33872e-163	1.1604e-162	8.94948e-164	-5.22606e-164	-2.11298e-163	5.28046e-163	-2.54489e-163	-1.06806e-164	3.00007e-164	2.36301e-164	-2.43255e-163	5.79758e-164	-1.62628e-163	3.29124e-165	-3.5837e-163	-7.59565e-163	-2.09396e-165	6.08014e-164	-5.53156e-163	2.24815e-163	-5.39316e-164	-8.57713e-163	-8.45243e-163	2.92723e-165	1.78239e-163	-3.91233e-163	1.10323e-162	-2.64215e-163	-1.62566e-163	0
-1.00616e-164	-1.33872e-163	1.1604e-162	8.94948e-164	-5.22606e-164	-2.11298e-163	5.28046e-163	-2.54489e-163	-1.06806e-164	3.00007e-164	2.36301e-164	-2.43255e-163	5.79758e-164	-1.62628e-163	3.29124e-165	-3.5837e-163	-7.59565e-163	-2.09396e-165	6.08014e-164	-5.53156e-163	2.24815e-163	-5.39316e-164	-8.57713e-163	-8.45243e-163	2.92723e-165	1.78239e-163	-3.91233e-163	1.10323e-162	-2.64215e-163	-1.62566e-163	0
-1.00616e-164	-1.33872e-163	1.1604e-162	8.94948e-164	-5.22606e-164	-2.11298e-163	5.28046e-163	-2.54489e-163	-1.06806e-164	3.00007e-164	2.36301e-164	-2.43255e-163	5.79758e-164	-1.62628e-163	3.29124e-165	-3.5837e-163	-7.59565e-163	-2.09396e-165	6.08014e-164	-5.53156e-163	2.24815e-163	-5.39316e-164	-8.57713e-163	-8.45243e-163	2.92723e-165	1.78239e-163	-3.91233e-163	1.10323e-162	-2.64215e-163	-1.62566e-163	0
-1.00616e-164	-1.33872e-163	1.1604e-162	8.94948e-164	-5.22606e-164	-2.11298e-163	5.28046e-163	-2.54489e-163	-1.06806e-164	3.00007e-164	2.36301e-164	-2.43255e-163	5.79758e-164	-1.62628e-163	3.29124e-165	-3.5837e-163	-7.59565e-163	-2.09396e-165	6.08014e-164	-5.53156e-163	2.24815e-163	-5.39316e-164	-8.57713e-163	-8.45243e-163	2.92723e-165	1.78239e-163	-3.91233e-163	1.10323e-162	-2.64215e-163	-1.62566e-163	0
-1.00616e-164	-1.33872e-163	1.1604e-162	8.94948e-164	-5.22606e-164	-2.11298e-163	5.28046e-163	-2.54489e-163	-1.06806e-164	3.00007e-164	2.36301e-164	-2.43255e-163	5.79758e-164	-1.62628e-163	3.29124e-165	-3.5837e-163	-7.59565e-163	-2.09396e-165	6.08014e-164	-5.53156e-163	2.24815e-163	-5.39316e-164	-8.57713e-163	-8.45243e-163	2.92723e-165	1.78239e-163	-3.91233e-163	1.10323e-162	-2.64215e-163	-1.62566e-163	0
-1.00616e-164	-1.33872e-163	1.1604e-162	8.94948e-164	-5.22606e-164	-2.11298e-163	5.28046e-163	-2.54489e-163	-1.06806e-164	3.00007e-164	2.36301e-164	-2.43255e-163	5.79758e-164	-1.62628e-163	3.29124e-165	-3.5837e-163	-7.59565e-163	-2.09396e-165	6.08014e-164	-5.53156e-163	2.24815e-163	-5.39316e-164	-8.57713e-163	-8.45243e-163	2.92723e-165	1.78239e-163	-3.91233e-163	1.10323e-162	-2.64215e-163	-1.62566e-163	0
-1.00616e-164	-1.33872e-163	1.1604e-162	8.94948e-164	-5.22606e-164	-2.11298e-163	5.28046e-163	-2.54489e-163	-1.06806e-164	3.00007e-164	2.36301e-164	-2.43255e-163	5.79758e-164	-1.62628e-163	3.29124e-165	-3.5837e-163	-7.59565e-163	-2.09396e-165	6.08014e-164	-5.53156e-163	2.24815e-163	-5.39316e-164	-8.57713e-163	-8.45243e-163	2.92723e-165	1.78239e-163	-3.91233e-163	1.10323e-162	-2.64215e-163	-1.62566e-163	0
-1.00616e-164	-1.33872e-163	1.1604e-162	8.94948e-164	-5.22606e-164	-2.11298e-163	5.28046e-163	-2.54489e-163	-1.06806e-164	3.00007e-164	2.36301e-164	-2.43255e-163	5.79758e-164	-1.62628e-163	3.29124e-165	-3.5837e-163	-7.59565e-163	-2.09396e-165	6.08014e-164	-5.53156e-163	2.24815e-163	-5.39316e-164	-8.57713e-163	-8.45243e-163	2.92723e-165	1.78239e-163	-3.91233e-163	1.10323e-162	-2.64215e-163	-1.62566e-163	0
-1.00616e-164	-1.33872e-163	1.1604e-162	8.94948e-164	-5.22606e-164	-2.11298e-163	5.28046e-163	-2.54489e-163	-1.06806e-164	3.00007e-164	2.36301e-164	-2.43255e-163	5.79758e-164	-1.62628e-163	3.29124e-165	-3.5837e-163	-7.59565e-163	-2.09396e-165	6.08014e-164	-5.53156e-163	2.24815e-163	-5.39316e-164	-8.57713e-163	-8.45243e-163	2.92723e-165	1.78239e-163	-3.91233e-163	1.10323e-162	-2.64215e-163	-1.62566e-163	0
-1.00616e-164	-1.33872e-163	1.1604e-162	8.94948e-164	-5.22606e-164	-2.11298e-163	5.28046e-163	-2.54489e-163	-1.06806e-164	3.00007e-164	2.36301e-164	-2.43255e-163	5.79758e-164	-1.62628e-163	3.29124e-165	-3.5837e-163	-7.59565e-163	-2.09396e-165	6.08014e-164	-5.53156e-163	2.24815e-163	-5.39316e-164	-8.57713e-163	-8.45243e-163	2.92723e-165	1.78239e-163	-3.91233e-163	1.10323e-162	-2.64215e-163	-1.62566e-163	0
-1.00616e-164	-1.33872e-163	1.1604e-162	8.94948e-164	-5.22606e-164	-2.11298e-163	5.28046e-163	-2.54489e-163	-1.06806e-164	3.00007e-164	2.36301e-164	-2.43255e-163	5.79758e-164	-1.62628e-163	3.29124e-165	-3.5837e-163	-7.59565e-163	-2.09396e-165	6.08014e-164	-5.53156e-163	2.24815e-163	-5.39316e-164	-8.57713e-163	-8.45243e-163	2.92723e-165	1.78239e-163	-3.91233e-163	1.10323e-162	-2.64215e-163	-1.62566e-163	0
-1.00616e-164	-1.33872e-163	1.1604e-162	8.94948e-164	-5.22606e-164	-2.11298e-163	5.28046e-163	-2.54489e-163	-1.06806e-164	3.00007e-164	2.36301e-164	-2.43255e-163	5.79758e-164	-1.62628e-163	3.29124e-165	-3.5837e-163	-7.59565e-163	-2.09396e-165	6.08014e-164	-5.53156e-163	2.24815e-163	-5.39316e-164	-8.57713e-163	-8.45243e-163	2.92723e-165	1.78239e-163	-3.91233e-163	1.10323e-162	-2.64215e-163	-1.62566e-163	0
-1.00616e-164	-1.33872e-163	1.1604e-162	8.94948e-164	-5.22606e-164	-2.11298e-163	5.28046e-163	-2.54489e-163	-1.06806e-164	3.00007e-164	2.36301e-164	-2.43255e-163	5.79758e-164	-1.62628e-163	3.29124e-165	-3.5837e-163	-7.59565e-163	-2.09396e-165	6.08014e-164	-5.53156e-163	2.24815e-163	-5.39316e-164	-8.57713e-163	-8.45243e-163	2.92723e-165	1.78239e-163	-3.91233e-163	1.10323e-162	-2.64215e-163	-1.62566e-163	0
-1.00616e-164	-1.33872e-163	1.1604e-162	8.94948e-164	-5.22606e-164	-2.11298e-163	5.28046e-163	-2.54489e-163	-1.06806e-164	3.00007e-164	2.36301e-164	-2.43255e-163	5.79758e-164	-1.62628e-163	3.29124e-165	-3.5837e-163	-7.59565e-163	-2.09396e-165	6.08014e-164	-5.53156e-163	2.24815e-163	-5.39316e-164	-8.57713e-163	-8.45243e-163	2.92723e-165	1.78239e-163	-3.91233e-163	1.10323e-162	-2.64215e-163	-1.62566e-163	0
-1.00616e-164	-1.33872e-163	1.1604e-162	8.94948e-164	-5.22606e-164	-2.11298e-163	5.28046e-163	-2.54489e-163	-1.06806e-164	3.00007e-164	2.36301e-164	-2.43255e-163	5.79758e-164	-1.62628e-163	3.29124e-165	-3.5837e-163	-7.59565e-163	-2.09396e-165	6.08014e-164	-5.53156e-163	2.24815e-163	-5.39316e-164	-8.57713e-163	-8.45243e-163	2.92723e-165	1.78239e-163	-3.91233e-163	1.10323e-162	-2.64215e-163	-1.62566e-163	0
-1.00616e-164	-1.33872e-163	1.1604e-162	8.94948e-164	-5.22606e-164	-2.11298e-163	5.28046e-163	-2.54489e-163	-1.06806e-164	3.00007e-164	2.36301e-164	-2.43255e-163	5.79758e-164	-1.62628e-163	3.29124e-165	-3.5837e-163	-7.59565e-163	-2.09396e-165	6.08014e-164	-5.53156e-163	2.24815e-163	-5.39316e-164	-8.57713e-163	-8.45243e-163	2.92723e-165	1.78239e-163	-3.91233e-163	1.10323e-162	-2.64215e-163	-1.62566e-163	0
-1.00616e-164	-1.33872e-163	1.1604e-162	8.94948e-164	-5.22606e-164	-2.11298e-163	5.28046e-163	-2.54489e-163	-1.06806e-164	3.00007e-164	2.36301e-164	-2.43255e-163	5.79758e-164	-1.62628e-163	3.29124e-165	-3.5837e-163	-7.59565e-163	-2.09396e-165	6.08014e-164	-5.53156e-163	2.24815e-163	-5.39316e-164	-8.57713e-163	-8.45243e-163	2.92723e-165	1.78239e-163	-3.91233e-163	1.10323e-162	-2.64215e-163	-1.62566e-163	0
-1.00616e-164	-1.33872e-163	1.1604e-162	8.94948e-164	-5.22606e-164	-2.11298e-163	5.28046e-163	-2.54489e-163	-1.06806e-164	3.00007e-164	2.36301e-164	-2.43255e-163	5.79758e-164	-1.62628e-163	3.29124e-165	-3.5837e-163	-7.59565e-163	-2.09396e-165	6.08014e-164	-5.53156e-163	2.24815e-163	-5.39316e-164	-8.57713e-163	-8.45243e-163	2.92723e-165	1.78239e-163	-3.91233e-163	1.10323e-162	-2.64215e-163	-1.62566e-163	0
-1.00616e-164	-1.33872e-163	1.1604e-162	8.94948e-164	-5.22606e-164	-2.11298e-163	5.28046e-163	-2.54489e-163	-1.06806e-164	3.00007e-164	2.36301e-164	-2.43255e-163	5.79758e-164	-1.62628e-163	3.29124e-165	-3.5837e-163	-7.59565e-163	-2.09396e-165	6.08014e-164	-5.53156e-163	2.24815e-163	-5.39316e-164	-8.57713e-163	-8.45243e-163	2.92723e-165	1.78239e-163	-3.91233e-163	1.10323e-162	-2.64215e-163	-1.62566e-163	0
-1.00616e-164	-1.33872e-163	1.1604e-162	8.94948e-164	-5.22606e-164	-2.11298e-163	5.28046e-163	-2.54489e-163	-1.06806e-164	3.00007e-164	2.36301e-164	-2.43255e-163	5.79758e-164	-1.62628e-163	3.29124e-165	-3.5837e-163	-7.59565e-163	-2.09396e-165	6.08014e-164	-5.53156e-163	2.24815e-163	-5.39316e-164	-8.57713e-163	-8.45243e-163	2.92723e-165	1.78239e-163	-3.91233e-163	1.10323e-162	-2.64215e-163	-1.62566e-163	0
-1.00616e-164	-1.33872e-163	1.1604e-162	8.94948e-164	-5.22606e-164	-2.11298e-163	5.28046e-163	-2.54489e-163	-1.06806e-164	3.00007e-164	2.36301e-164	-2.43255e-163	5.79758e-164	-1.62628e-163	3.29124e-165	-3.5837e-163	-7.59565e-163	-2.09396e-165	6.08014e-164	-5.53156e-163	2.24815e-163	-5.39316e-164	-8.57713e-163	-8.45243e-163	2.92723e-165	1.78239e-163	-3.91233e-163	1.10323e-162	-2.64215e-163	-1.62566e-163	0
-1.00616e-164	-1.33872e-163	1.1604e-162	8.94948e-164	-5.22606e-164	-2.11298e-163	5.28046e-163	-2.54489e-163	-1.06806e-164	3.00007e-164	2.36301e-164	-2.43255e-163	5.79758e-164	-1.62628e-163	3.29124e-165	-3.5837e-163	-7.59565e-163	-2.09396e-165	6.08014e-164	-5.53156e-163	2.24815e-163	-5.39316e-164	-8.57713e-163	-8.45243e-163	2.92723e-165	1.78239e-163	-3.91233e-163	1.10323e-162	-2.64215e-163	-1.62566e-163	0
-1.00616e-164	-1.33872e-163	1.1604e-162	8.94948e-164	-5.22606e-164	-2.11298e-163	5.28046e-163	-2.54489e-163	-1.06806e-164	3.00007e-164	2.36301e-164	-2.43255e-163	5.79758e-164	-1.62628e-163	3.29124e-165	-3.5837e-163	-7.59565e-163	-2.09396e-165	6.08014e-164	-5.53156e-163	2.24815e-163	-5.39316e-164	-8.57713e-163	-8.45243e-163	2.92723e-165	1.78239e-163	-3.91233e-163	1.10323e-162	-2.64215e-163	-1.62566e-163	0
-1.00616e-164	-1.33872e-163	1.1604e-162	8.94948e-164	-5.22606e-164	-2.11298e-163	5.28046e-163	-2.54489e-163	-1.06806e-164	3.00007e-164	2.36301e-164	-2.43255e-163	5.79758e-164	-1.62628e-163	3.29124e-165	-3.5837e-163	-7.59565e-163	-2.09396e-165	6.08014e-164	-5.53156e-163	2.24815e-163	-5.39316e-164	-8.57713e-163	-8.45243e-163	2.92723e-165	1.78239e-163	-3.91233e-163	1.10323e-162	-2.64215e-163	-1.62566e-163	0
-1.00616e-164	-1.33872e-163	1.1604e-162	8.94948e-164	-5.22606e-164	-2.11298e-163	5.28046e-163	-2.54489e-163	-1.06806e-164	3.00007e-164	2.36301e-164	-2.43255e-163	5.79758e-164	-1.62628e-163	3.29124e-165	-3.5837e-163	-7.59565e-163	-2.09396e-165	6.08014e-164	-5.53156e-163	2.24815e-163	-5.39316e-164	-8.57713e-163	-8.45243e-163	2.92723e-165	1.78239e-163	-3.91233e-163	1.10323e-162	-2.64215e-163	-1.62566e-163	0
-1.00616e-164	-1.33872e-163	1.1604e-162	8.94948e-164	-5.22606e-164	-2.11298e-163	5.28046e-163	-2.54489e-163	-1.06806e-164	3.00007e-164	2.36301e-164	-2.43255e-163	5.79758e-164	-1.62628e-163	3.29124e-165	-3.5837e-163	-7.59565e-163	-2.09396e-165	6.08014e-164	-5.53156e-163	2.24815e-163	-5.39316e-164	-8.57713e-163	-8.45243e-163	2.92723e-165	1.78239e-163	-3.91233e-163	1.10323e-162	-2.64215e-163	-1.62566e-163	0
-1.00616e-164	-1.33872e-163	1.1604e-162	8.94948e-164	-5.22606e-164	-2.11298e-163	5.28046e-163	-2.54489e-163	-1.06806e-164	3.00007e-164	2.36301e-164	-2.43255e-163	5.79758e-164	-1.62628e-163	3.29124e-165	-3.5837e-163	-7.59565e-163	-2.09396e-165	6.08014e-164	-5.53156e-163	2.24815e-163	-5.39316e-164	-8.57713e-163	-8.45243e-163	2.92723e-165	1.78239e-163	-3.91233e-163	1.10323e-162	-2.64215e-163	-1.62566e-163	0
-1.00616e-164	-1.33872e-163	1.1604e-162	8.94948e-164	-5.22606e-164	-2.11298e-163	5.28046e-163	-2.54489e-163	-1.06806e-164	3.00007e-164	2.36301e-164	-2.43255e-163	5.79758e-164	-1.62628e-163	3.29124e-165	-3.5837e-163	-7.59565e-163	-2.09396e-165	6.08014e-164	-5.53156e-163	2.24815e-163	-5.39316e-164	-8.57713e-163	-8.45243e-163	2.92723e-165	1.78239e-163	-3.91233e-163	1.10323e-162	-2.64215e-163	-1.62566e-163	0
-1.00616e-164	-1.33872e-163	1.1604e-162	8.94948e-164	-5.22606e-164	-2.11298e-163	5.28046e-163	-2.54489e-163	-1.06806e-164	3.00007e-164	2.36301e-164	-2.43255e-163	5.79758e-164	-1.62628e-163	3.29124e-165	-3.5837e-163	-7.59565e-163	-2.09396e-165	6.08014e-164	-5.53156e-163	2.24815e-163	-5.39316e-164	-8.57713e-163	-8.45243e-163	2.92723e-165	1.78239e-163	-3.91233e-163	1.10323e-162	-2.64215e-163	-1.62566e-163	0
-1.00616e-164	-1.33872e-163	1.1604e-162	8.94948e-164	-5.22606e-164	-2.11298e-163	5.28046e-163	-2.54489e-163	-1.06806e-164	3.00007e-164	2.36301e-164	-2.43255e-163	5.79758e-164	-1.62628e-163	3.29124e-165	-3.5837e-163	-7.59565e-163	-2.09396e-165	6.08014e-164	-5.53156e-163	2.24815e-163	-5.39316e-164	-8.57713e-163	-8.45243e-163	2.92723e-165	1.78239e-163	-3.91233e-163	1.10323e-162	-2.64215e-163	-1.62566e-163	0
-1.00616e-164	-1.33872e-163	1.1604e-162	8.94948e-164	-5.22606e-164	-2.11298e-163	5.28046e-163	-2.54489e-163	-1.06806e-164	3.00007e-164	2.36301e-164	-2.43255e-163	5.79758e-164	-1.62628e-163	3.29124e-165	-3.5837e-163	-7.59565e-163	-2.09396e-165	6.08014e-164	-5.53156e-163	2.24815e-163	-5.39316e-164	-8.57713e-163	-8.45243e-163	2.92723e-165	1.78239e-163	-3.91233e-163	1.10323e-162	-2.64215e-163	-1.62566e-163	0
-1.00616e-164	-1.33872e-163	1.1604e-162	8.94948e-164	-5.22606e-164	-2.11298e-163	5.28046e-163	-2.54489e-163	-1.06806e-164	3.00007e-164	2.36301e-164	-2.43255e-163	5.79758e-164	-1.62628e-163	3.29124e-165	-3.5837e-163	-7.59565e-163	-2.09396e-165	6.08014e-164	-5.53156e-163	2.24815e-163	-5.39316e-164	-8.57713e-163	-8.45243e-163	2.92723e-165	1.78239e-163	-3.91233e-163	1.10323e-162	-2.64215e-163	-1.62566e-163	0
-1.00616e-164	-1.33872e-163	1.1604e-162	8.94948e-164	-5.22606e-164	-2.11298e-163	5.28046e-163	-2.54489e-163	-1.06806e-164	3.00007e-164	2.36301e-164	-2.43255e-163	5.79758e-164	-1.62628e-163	3.29124e-165	-3.5837e-163	-7.59565e-163	-2.09396e-165	6.08014e-164	-5.53156e-163	2.24815e-163	-5.39316e-164	-8.57713e-163	-8.45243e-163	2.92723e-165	1.78239e-163	-3.91233e-163	1.10323e-162	-2.64215e-163	-1.62566e-163	0
-1.00616e-164	-1.33872e-163	1.1604e-162	8.94948e-164	-5.22606e-164	-2.11298e-163	5.28046e-163	-2.54489e-163	-1.06806e-164	3.00007e-164	2.36301e-164	-2.43255e-163	5.79758e-164	-1.62628e-163	3.29124e-165	-3.5837e-163	-7.59565e-163	-2.09396e-165	6.08014e-164	-5.53156e-163	2.24815e-163	-5.39316e-164	-8.57713e-163	-8.45243e-163	2.92723e-165	1.78239e-163	-3.91233e-163	1.10323e-162	-2.64215e-163	-1.62566e-163	0
-1.00616e-164	-1.33872e-163	1.1604e-162	8.94948e-164	-5.22606e-164	-2.11298e-163	5.28046e-163	-2.54489e-163	-1.06806e-164	3.00007e-164	2.36301e-164	-2.43255e-163	5.79758e-164	-1.62628e-163	3.29124e-165	-3.5837e-163	-7.59565e-163	-2.09396e-165	6.08014e-164	-5.53156e-163	2.24815e-163	-5.39316e-164	-8.57713e-163	-8.45243e-163	2.92723e-165	1.78239e-163	-3.91233e-163	1.10323e-162	-2.64215e-163	-1.62566e-163	0
-1.00616e-164	-1.33872e-163	1.1604e-162	8.94948e-164	-5.22606e-164	-2.11298e-163	5.28046e-163	-2.54489e-163	-1.06806e-164	3.00007e-164	2.36301e-164	-2.43255e-163	5.79758e-164	-1.62628e-163	3.29124e-165	-3.5837e-163	-7.59565e-163	-2.09396e-165	6.08014e-164	-5.53156e-163	2.24815e-163	-5.39316e-164	-8.57713e-163	-8.45243e-163	2.92723e-165	1.78239e-163	-3.91233e-163	1.10323e-162	-2.64215e-163	-1.62566e-163	0
-1.00616e-164	-1.33872e-163	1.1604e-162	8.94948e-164	-5.22606e-164	-2.11298e-163	5.28046e-163	-2.54489e-163	-1.06806e-164	3.00007e-164	2.36301e-164	-2.43255e-163	5.79758e-164	-1.62628e-163	3.29124e-165	-3.5837e-163	-7.59565e-163	-2.09396e-165	6.08014e-164	-5.53156e-163	2.24815e-163	-5.39316e-164	-8.57713e-163	-8.45243e-163	2.92723e-165	1.78239e-163	-3.91233e-163	1.10323e-162	-2.64215e-163	-1.62566e-163	0
-1.00616e-164	-1.33872e-163	1.1604e-162	8.94948e-164	-5.22606e-164	-2.11298e-163	5.28046e-163	-2.54489e-163	-1.06806e-164	3.00007e-164	2.36301e-164	-2.43255e-163	5.79758e-164	-1.62628e-163	3.29124e-165	-3.5837e-163	-7.59565e-163	-2.09396e-165	6.08014e-164	-5.53156e-163	2.24815e-163	-5.39316e-164	-8.57713e-163	-8.45243e-163	2.92723e-165	1.78239e-163	-3.91233e-163	1.10323e-162	-2.64215e-163	-1.62566e-163	0
-1.00616e-164	-1.33872e-163	1.1604e-162	8.94948e-164	-5.22606e-164	-2.11298e-163	5.28046e-163	-2.54489e-163	-1.06806e-164	3.00007e-164	2.36301e-164	-2.43255e-163	5.79758e-164	-1.62628e-163	3.29124e-165	-3.5837e-163	-7.59565e-163	-2.09396e-165	6.08014e-164	-5.53156e-163	2.24815e-163	-5.39316e-164	-8.57713e-163	-8.45243e-163	2.92723e-165	1.78239e-163	-3.91233e-163	1.10323e-162	-2.64215e-163	-1.62566e-163	0
-1.00616e-164	-1.33872e-163	1.1604e-162	8.94948e-164	-5.22606e-164	-2.11298e-163	5.28046e-163	-2.54489e-163	-1.06806e-164	3.00007e-164	2.36301e-164	-2.43255e-163	5.79758e-164	-1.62628e-163	3.29124e-165	-3.5837e-163	-7.59565e-163	-2.09396e-165	6.08014e-164	-5.53156e-163	2.24815e-163	-5.39316e-164	-8.57713e-163	-8.45243e-163	2.92723e-165	1.78239e-163	-3.91233e-163	1.10323e-162	-2.64215e-163	-1.62566e-163	0
-1.00616e-164	-1.33872e-163	1.1604e-162	8.94948e-164	-5.22606e-164	-2.11298e-163	5.28046e-163	-2.54489e-163	-1.06806e-164	3.00007e-164	2.36301e-164	-2.43255e-163	5.79758e-164	-1.62628e-163	3.29124e-165	-3.5837e-163	-7.59565e-163	-2.09396e-165	6.08014e-164	-5.53156e-163	2.24815e-163	-5.39316e-164	-8.57713e-163	-8.45243e-163	2.92723e-165	1.78239e-163	-3.91233e-163	1.10323e-162	-2.64215e-163	-1.62566e-163	0
-1.00616e-164	-1.33872e-163	1.1604e-162	8.94948e-164	-5.22606e-164	-2.11298e-163	5.28046e-163	-2.54489e-163	-1.06806e-164	3.00007e-164	2.36301e-164	-2.43255e-163	5.79758e-164	-1.62628e-163	3.29124e-165	-3.5837e-163	-7.59565e-163	-2.09396e-165	6.08014e-164	-5.53156e-163	2.24815e-163	-5.39316e-164	-8.57713e-163	-8.45243e-163	2.92723e-165	1.78239e-163	-3.91233e-163	1.10323e-162	-2.64215e-163	-1.62566e-163	0
-1.00616e-164	-1.33872e-163	1.1604e-162	8.94948e-164	-5.22606e-164	-2.11298e-163	5.28046e-163	-2.54489e-163	-1.06806e-164	3.00007e-164	2.36301e-164	-2.43255e-163	5.79758e-164	-1.62628e-163	3.29124e-165	-3.5837e-163	-7.59565e-163	-2.09396e-165	6.08014e-164	-5.53156e-163	2.24815e-163	-5.39316e-164	-8.57713e-163	-8.45243e-163	2.92723e-165	1.78239e-163	-3.91233e-163	1.10323e-162	-2.64215e-163	-1.62566e-163	0
-1.00616e-164	-1.33872e-163	1.1604e-162	8.94948e-164	-5.22606e-164	-2.11298e-163	5.28046e-163	-2.54489e-163	-1.06806e-164	3.00007e-164	2.36301e-164	-2.43255e-163	5.79758e-164	-1.62628e-163	3.29124e-165	-3.5837e-163	-7.59565e-163	-2.09396e-165	6.08014e-164	-5.53156e-163	2.24815e-163	-5.39316e-164	-8.57713e-163	-8.45243e-163	2.92723e-165	1.78239e-163	-3.91233e-163	1.10323e-162	-2.64215e-163	-1.62566e-163	0
-1.00616e-164	-1.33872e-163	1.1604e-162	8.94948e-164	-5.22606e-164	-2.11298e-163	5.28046e-163	-2.54489e-163	-1.06806e-164	3.00007e-164	2.36301e-164	-2.43255e-163	5.79758e-164	-1.62628e-163	3.29124e-165	-3.5837e-163	-7.59565e-163	-2.09396e-165	6.08014e-164	-5.53156e-163	2.24815e-163	-5.39316e-164	-8.57713e-163	-8.45243e-163	2.92723e-165	1.78239e-163	-3.91233e-163	1.10323e-162	-2.64215e-163	-1.62566e-163	0
-1.00616e-164	-1.33872e-163	1.1604e-162	8.94948e-164	-5.22606e-164	-2.11298e-163	5.28046e-163	-2.54489e-163	-1.06806e-164	3.00007e-164	2.36301e-164	-2.43255e-163	5.79758e-164	-1.62628e-163	3.29124e-165	-3.5837e-163	-7.59565e-163	-2.09396e-165	6.08014e-164	-5.53156e-163	2.24815e-163	-5.39316e-164	-8.57713e-163	-8.45243e-163	2.92723e-165	1.78239e-163	-3.91233e-163	1.10323e-162	-2.64215e-163	-1.62566e-163	0
-1.00616e-164	-1.33872e-163	1.1604e-162	8.94948e-164	-5.22606e-164	-2.11298e-163	5.28046e-163	-2.54489e-163	-1.06806e-164	3.00007e-164	2.36301e-164	-2.43255e-163	5.79758e-164	-1.62628e-163	3.29124e-165	-3.5837e-163	-7.59565e-163	-2.09396e-165	6.08014e-164	-5.53156e-163	2.24815e-163	-5.39316e-164	-8.57713e-163	-8.45243e-163	2.92723e-165	1.78239e-163	-3.91233e-163	1.10323e-162	-2.64215e-163	-1.62566e-163	0
-1.00616e-164	-1.33872e-163	1.1604e-162	8.94948e-164	-5.22606e-164	-2.11298e-163	5.28046e-163	-2.54489e-163	-1.06806e-164	3.00007e-164	2.36301e-164	-2.43255e-163	5.79758e-164	-1.62628e-163	3.29124e-165	-3.5837e-163	-7.59565e-163	-2.09396e-165	6.08014e-164	-5.53156e-163	2.24815e-163	-5.39316e-164	-8.57713e-163	-8.45243e-163	2.92723e-165	1.78239e-163	-3.91233e-163	1.10323e-162	-2.64215e-163	-1.62566e-163	0
-1.00616e-164	-1.33872e-163	1.1604e-162	8.94948e-164	-5.22606e-164	-2.11298e-163	5.28046e-163	-2.54489e-163	-1.06806e-164	3.00007e-164	2.36301e-164	-2.43255e-163	5.79758e-164	-1.62628e-163	3.29124e-165	-3.5837e-163	-7.59565e-163	-2.09396e-165	6.08014e-164	-5.53156e-163	2.24815e-163	-5.39316e-164	-8.57713e-163	-8.45243e-163	2.92723e-165	1.78239e-163	-3.91233e-163	1.10323e-162	-2.64215e-163	-1.62566e-163	0
-1.00616e-164	-1.33872e-163	1.1604e-162	8.94948e-164	-5.22606e-164	-2.11298e-163	5.28046e-163	-2.54489e-163	-1.06806e-164	3.00007e-164	2.36301e-164	-2.43255e-163	5.79758e-164	-1.62628e-163	3.29124e-165	-3.5837e-163	-7.59565e-163	-2.09396e-165	6.08014e-164	-5.53156e-163	2.24815e-163	-5.39316e-164	-8.57713e-163	-8.45243e-163	2.92723e-165	1.78239e-163	-3.91233e-163	1.10323e-162	-2.64215e-163	-1.62566e-163	0
-1.00616e-164	-1.33872e-163	1.1604e-162	8.94948e-164	-5.22606e-164	-2.11298e-163	5.28046e-163	-2.54489e-163	-1.06806e-164	3.00007e-164	2.36301e-164	-2.43255e-163	5.79758e-164	-1.62628e-163	3.29124e-165	-3.5837e-163	-7.59565e-163	-2.09396e-165	6.08014e-164	-5.53156e-163	2.24815e-163	-5.39316e-164	-8.57713e-163	-8.45243e-163	2.92723e-165	1.78239e-163	-3.91233e-163	1.10323e-162	-2.64215e-163	-1.62566e-163	0
-1.00616e-164	-1.33872e-163	1.1604e-162	8.94948e-164	-5.22606e-164	-2.11298e-163	5.28046e-163	-2.54489e-163	-1.06806e-164	3.00007e-164	2.36301e-164	-2.43255e-163	5.79758e-164	-1.62628e-163	3.29124e-165	-3.5837e-163	-7.59565e-163	-2.09396e-165	6.08014e-164	-5.53156e-163	2.24815e-163	-5.39316e-164	-8.57713e-163	-8.45243e-163	2.92723e-165	1.78239e-163	-3.91233e-163	1.10323e-162	-2.64215e-163	-1.62566e-163	0
-1.00616e-164	-1.33872e-163	1.1604e-162	8.94948e-164	-5.22606e-164	-2.11298e-163	5.28046e-163	-2.54489e-163	-1.06806e-164	3.00007e-164	2.36301e-164	-2.43255e-163	5.79758e-164	-1.62628e-163	3.29124e-165	-3.5837e-163	-7.59565e-163	-2.09396e-165	6.08014e-164	-5.53156e-163	2.24815e-163	-5.39316e-164	-8.57713e-163	-8.45243e-163	2.92723e-165	1.78239e-163	-3.91233e-163	1.10323e-162	-2.64215e-163	-1.62566e-163	0
-1.00616e-164	-1.33872e-163	1.1604e-162	8.94948e-164	-5.22606e-164	-2.11298e-163	5.28046e-163	-2.54489e-163	-1.06806e-164	3.00007e-164	2.36301e-164	-2.43255e-163	5.79758e-164	-1.62628e-163	3.29124e-165	-3.5837e-163	-7.59565e-163	-2.09396e-165	6.08014e-164	-5.53156e-163	2.24815e-163	-5.39316e-164	-8.57713e-163	-8.45243e-163	2.92723e-165	1.78239e-163	-3.91233e-163	1.10323e-162	-2.64215e-163	-1.62566e-163	0
-1.00616e-164	-1.33872e-163	1.1604e-162	8.94948e-164	-5.22606e-164	-2.11298e-163	5.28046e-163	-2.54489e-163	-1.06806e-164	3.00007e-164	2.36301e-164	-2.43255e-163	5.79758e-164	-1.62628e-163	3.29124e-165	-3.5837e-163	-7.59565e-163	-2.09396e-165	6.08014e-164	-5.53156e-163	2.24815e-163	-5.39316e-164	-8.57713e-163	-8.45243e-163	2.92723e-165	1.78239e-163	-3.91233e-163	1.10323e-162	-2.64215e-163	-1.62566e-163	0
-1.00616e-164	-1.33872e-163	1.1604e-162	8.94948e-164	-5.22606e-164	-2.11298e-163	5.28046e-163	-2.54489e-163	-1.06806e-164	3.00007e-164	2.36301e-164	-2.43255e-163	5.79758e-164	-1.62628e-163	3.29124e-165	-3.5837e-163	-7.59565e-163	-2.09396e-165	6.08014e-164	-5.53156e-163	2.24815e-163	-5.39316e-164	-8.57713e-163	-8.45243e-163	2.92723e-165	1.78239e-163	-3.91233e-163	1.10323e-162	-2.64215e-163	-1.62566e-163	0
-1.00616e-164	-1.33872e-163	1.1604e-162	8.94948e-164	-5.22606e-164	-2.11298e-163	5.28046e-163	-2.54489e-163	-1.06806e-164	3.00007e-164	2.36301e-164	-2.43255e-163	5.79758e-164	-1.62628e-163	3.29124e-165	-3.5837e-163	-7.59565e-163	-2.09396e-165	6.08014e-164	-5.53156e-163	2.24815e-163	-5.39316e-164	-8.57713e-163	-8.45243e-163	2.92723e-165	1.78239e-163	-3.91233e-163	1.10323e-162	-2.64215e-163	-1.62566e-163	0
-1.00616e-164	-1.33872e-163	1.1604e-162	8.94948e-164	-5.22606e-164	-2.11298e-163	5.28046e-163	-2.54489e-163	-1.06806e-164	3.00007e-164	2.36301e-164	-2.43255e-163	5.79758e-164	-1.62628e-163	3.29124e-165	-3.5837e-163	-7.59565e-163	-2.09396e-165	6.08014e-164	-5.53156e-163	2.24815e-163	-5.39316e-164	-8.57713e-163	-8.45243e-163	2.92723e-165	1.78239e-163	-3.91233e-163	1.10323e-162	-2.64215e-163	-1.62566e-163	0
-1.00616e-164	-1.33872e-163	1.1604e-162	8.94948e-164	-5.22606e-164	-2.11298e-163	5.28046e-163	-2.54489e-163	-1.06806e-164	3.00007e-164	2.36301e-164	-2.43255e-163	5.79758e-164	-1.62628e-163	3.29124e-165	-3.5837e-163	-7.59565e-163	-2.09396e-165	6.08014e-164	-5.53156e-163	2.24815e-163	-5.39316e-164	-8.57713e-163	-8.45243e-163	2.92723e-165	1.78239e-163	-3.91233e-163	1.10323e-162	-2.64215e-163	-1.62566e-163	0
-1.00616e-164	-1.33872e-163	1.1604e-162	8.94948e-164	-5.22606e-164	-2.11298e-163	5.28046e-163	-2.54489e-163	-1.06806e-164	3.00007e-164	2.36301e-164	-2.43255e-163	5.79758e-164	-1.62628e-163	3.29124e-165	-3.5837e-163	-7.59565e-163	-2.09396e-165	6.08014e-164	-5.53156e-163	2.24815e-163	-5.39316e-164	-8.57713e-163	-8.45243e-163	2.92723e-165	1.78239e-163	-3.91233e-163	1.10323e-162	-2.64215e-163	-1.62566e-163	0
-1.00616e-164	-1.33872e-163	1.1604e-162	8.94948e-164	-5.22606e-164	-2.11298e-163	5.28046e-163	-2.54489e-163	-1.06806e-164	3.00007e-164	2.36301e-164	-2.43255e-163	5.79758e-164	-1.62628e-163	3.29124e-165	-3.5837e-163	-7.59565e-163	-2.09396e-165	6.08014e-164	-5.53156e-163	2.24815e-163	-5.39316e-164	-8.57713e-163	-8.45243e-163	2.92723e-165	1.78239e-163	-3.91233e-163	1.10323e-162	-2.64215e-163	-1.62566e-163	0
-1.00616e-164	-1.33872e-163	1.1604e-162	8.94948e-164	-5.22606e-164	-2.11298e-163	5.28046e-163	-2.54489e-163	-1.06806e-164	3.00007e-164	2.36301e-164	-2.43255e-163	5.79758e-164	-1.62628e-163	3.29124e-165	-3.5837e-163	-7.59565e-163	-2.09396e-165	6.08014e-164	-5.53156e-163	2.24815e-163	-5.39316e-164	-8.57713e-163	-8.45243e-163	2.92723e-165	1.78239e-163	-3.91233e-163	1.10323e-162	-2.64215e-163	-1.62566e-163	0
-1.00616e-164	-1.33872e-163	1.1604e-162	8.94948e-164	-5.22606e-164	-2.11298e-163	5.28046e-163	-2.54489e-163	-1.06806e-164	3.00007e-164	2.36301e-164	-2.43255e-163	5.79758e-164	-1.62628e-163	3.29124e-165	-3.5837e-163	-7.59565e-163	-2.09396e-165	6.08014e-164	-5.53156e-163	2.24815e-163	-5.39316e-164	-8.57713e-163	-8.45243e-163	2.92723e-165	1.78239e-163	-3.91233e-163	1.10323e-162	-2.64215e-163	-1.62566e-163	0
-1.00616e-164	-1.33872e-163	1.1604e-162	8.94948e-164	-5.22606e-164	-2.11298e-163	5.28046e-163	-2.54489e-163	-1.06806e-164	3.00007e-164	2.36301e-164	-2.43255e-163	5.79758e-164	-1.62628e-163	3.29124e-165	-3.5837e-163	-7.59565e-163	-2.09396e-165	6.08014e-164	-5.53156e-163	2.24815e-163	-5.39316e-164	-8.57713e-163	-8.45243e-163	2.92723e-165	1.78239e-163	-3.91233e-163	1.10323e-162	-2.64215e-163	-1.62566e-163	0
-1.00616e-164	-1.33872e-163	1.1604e-162	8.94948e-164	-5.22606e-164	-2.11298e-163	5.28046e-163	-2.54489e-163	-1.06806e-164	3.00007e-164	2.36301e-164	-2.43255e-163	5.79758e-164	-1.62628e-163	3.29124e-165	-3.5837e-163	-7.59565e-163	-2.09396e-165	6.08014e-164	-5.53156e-163	2.24815e-163	-5.39316e-164	-8.57713e-163	-8.45243e-163	2.92723e-165	1.78239e-163	-3.91233e-163	1.10323e-162	-2.64215e-163	-1.62566e-163	0
-1.00616e-164	-1.33872e-163	1.1604e-162	8.94948e-164	-5.22606e-164	-2.11298e-163	5.28046e-163	-2.54489e-163	-1.06806e-164	3.00007e-164	2.36301e-164	-2.43255e-163	5.79758e-164	-1.62628e-163	3.29124e-165	-3.5837e-163	-7.59565e-163	-2.09396e-165	6.08014e-164	-5.53156e-163	2.24815e-163	-5.39316e-164	-8.57713e-163	-8.45243e-163	2.92723e-165	1.78239e-163	-3.91233e-163	1.10323e-162	-2.64215e-163	-1.62566e-163	0
-1.00616e-164	-1.33872e-163	1.1604e-162	8.94948e-164	-5.22606e-164	-2.11298e-163	5.28046e-163	-2.54489e-163	-1.06806e-164	3.00007e-164	2.36301e-164	-2.43255e-163	5.79758e-164	-1.62628e-163	3.29124e-165	-3.5837e-163	-7.59565e-163	-2.09396e-165	6.08014e-164	-5.53156e-163	2.24815e-163	-5.39316e-164	-8.57713e-163	-8.45243e-163	2.92723e-165	1.78239e-163	-3.91233e-163	1.10323e-162	-2.64215e-163	-1.62566e-163	0
-1.00616e-164	-1.33872e-163	1.1604e-162	8.94948e-164	-5.22606e-164	-2.11298e-163	5.28046e-163	-2.54489e-163	-1.06806e-164	3.00007e-164	2.36301e-164	-2.43255e-163	5.79758e-164	-1.62628e-163	3.29124e-165	-3.5837e-163	-7.59565e-163	-2.09396e-165	6.08014e-164	-5.53156e-163	2.24815e-163	-5.39316e-164	-8.57713e-163	-8.45243e-163	2.92723e-165	1.78239e-163	-3.91233e-163	1.10323e-162	-2.64215e-163	-1.62566e-163	0
-1.00616e-164	-1.33872e-163	1.1604e-162	8.94948e-164	-5.22606e-164	-2.11298e-163	5.28046e-163	-2.54489e-163	-1.06806e-164	3.00007e-164	2.36301e-164	-2.43255e-163	5.79758e-164	-1.62628e-163	3.29124e-165	-3.5837e-163	-7.59565e-163	-2.09396e-165	6.08014e-164	-5.53156e-163	2.24815e-163	-5.39316e-164	-8.57713e-163	-8.45243e-163	2.92723e-165	1.78239e-163	-3.91233e-163	1.10323e-162	-2.64215e-163	-1.62566e-163	0
-1.00616e-164	-1.33872e-163	1.1604e-162	8.94948e-164	-5.22606e-164	-2.11298e-163	5.28046e-163	-2.54489e-163	-1.06806e-164	3.00007e-164	2.36301e-164	-2.43255e-163	5.79758e-164	-1.62628e-163	3.29124e-165	-3.5837e-163	-7.59565e-163	-2.09396e-165	6.08014e-164	-5.53156e-163	2.24815e-163	-5.39316e-164	-8.57713e-163	-8.45243e-163	2.92723e-165	1.78239e-163	-3.91233e-163	1.10323e-162	-2.64215e-163	-1.62566e-163	0
-1.00616e-164	-1.33872e-163	1.1604e-162	8.94948e-164	-5.22606e-164	-2.11298e-163	5.28046e-163	-2.54489e-163	-1.06806e-164	3.00007e-164	2.36301e-164	-2.43255e-163	5.79758e-164	-1.62628e-163	3.29124e-165	-3.5837e-163	-7.59565e-163	-2.09396e-165	6.08014e-164	-5.53156e-163	2.24815e-163	-5.39316e-164	-8.57713e-163	-8.45243e-163	2.92723e-165	1.78239e-163	-3.91233e-163	1.10323e-162	-2.64215e-163	-1.62566e-163	0
-1.00616e-164	-1.33872e-163	1.1604e-162	8.94948e-164	-5.22606e-164	-2.11298e-163	5.28046e-163	-2.54489e-163	-1.06806e-164	3.00007e-164	2.36301e-164	-2.43255e-163	5.79758e-164	-1.62628e-163	3.29124e-165	-3.5837e-163	-7.59565e-163	-2.09396e-165	6.08014e-164	-5.53156e-163	2.24815e-163	-5.39316e-164	-8.57713e-163	-8.45243e-163	2.92723e-165	1.78239e-163	-3.91233e-163	1.10323e-162	-2.64215e-163	-1.62566e-163	0
-1.00616e-164	-1.33872e-163	1.1604e-162	8.94948e-164	-5.22606e-164	-2.11298e-163	5.28046e-163	-2.54489e-163	-1.06806e-164	3.00007e-164	2.36301e-164	-2.43255e-163	5.79758e-164	-1.62628e-163	3.29124e-165	-3.5837e-163	-7.59565e-163	-2.09396e-165	6.08014e-164	-5.53156e-163	2.24815e-163	-5.39316e-164	-8.57713e-163	-8.45243e-163	2.92723e-165	1.78239e-163	-3.91233e-163	1.10323e-162	-2.64215e-163	-1.62566e-163	0
-1.00616e-164	-1.33872e-163	1.1604e-162	8.94948e-164	-5.22606e-164	-2.11298e-163	5.28046e-163	-2.54489e-163	-1.06806e-164	3.00007e-164	2.36301e-164	-2.43255e-163	5.79758e-164	-1.62628e-163	3.29124e-165	-3.5837e-163	-7.59565e-163	-2.09396e-165	6.08014e-164	-5.53156e-163	2.24815e-163	-5.39316e-164	-8.57713e-163	-8.45243e-163	2.92723e-165	1.78239e-163	-3.91233e-163	1.10323e-162	-2.64215e-163	-1.62566e-163	0
-1.00616e-164	-1.33872e-163	1.1604e-162	8.94948e-164	-5.22606e-164	-2.11298e-163	5.28046e-163	-2.54489e-163	-1.06806e-164	3.00007e-164	2.36301e-164	-2.43255e-163	5.79758e-164	-1.62628e-163	3.29124e-165	-3.5837e-163	-7.59565e-163	-2.09396e-165	6.08014e-164	-5.53156e-163	2.24815e-163	-5.39316e-164	-8.57713e-163	-8.45243e-163	2.92723e-165	1.78239e-163	-3.91233e-163	1.10323e-162	-2.64215e-163	-1.62566e-163	0
-1.00616e-164	-1.33872e-163	1.1604e-162	8.94948e-164	-5.22606e-164	-2.11298e-163	5.28046e-163	-2.54489e-163	-1.06806e-164	3.00007e-164	2.36301e-164	-2.43255e-163	5.79758e-164	-1.62628e-163	3.29124e-165	-3.5837e-163	-7.59565e-163	-2.09396e-165	6.08014e-164	-5.53156e-163	2.24815e-163	-5.39316e-164	-8.57713e-163	-8.45243e-163	2.92723e-165	1.78239e-163	-3.91233e-163	1.10323e-162	-2.64215e-163	-1.62566e-163	0
-1.00616e-164	-1.33872e-163	1.1604e-162	8.94948e-164	-5.22606e-164	-2.11298e-163	5.28046e-163	-2.54489e-163	-1.06806e-164	3.00007e-164	2.36301e-164	-2.43255e-163	5.79758e-164	-1.62628e-163	3.29124e-165	-3.5837e-163	-7.59565e-163	-2.09396e-165	6.08014e-164	-5.53156e-163	2.24815e-163	-5.39316e-164	-8.57713e-163	-8.45243e-163	2.92723e-165	1.78239e-163	-3.91233e-163	1.10323e-162	-2.64215e-163	-1.62566e-163	0
-1.00616e-164	-1.33872e-163	1.1604e-162	8.94948e-164	-5.22606e-164	-2.11298e-163	5.28046e-163	-2.54489e-163	-1.06806e-164	3.00007e-164	2.36301e-164	-2.43255e-163	5.79758e-164	-1.62628e-163	3.29124e-165	-3.5837e-163	-7.59565e-163	-2.09396e-165	6.08014e-164	-5.53156e-163	2.24815e-163	-5.39316e-164	-8.57713e-163	-8.45243e-163	2.92723e-165	1.78239e-163	-3.91233e-163	1.10323e-162	-2.64215e-163	-1.62566e-163	0
-1.00616e-164	-1.33872e-163	1.1604e-162	8.94948e-164	-5.22606e-164	-2.11298e-163	5.28046e-163	-2.54489e-163	-1.06806e-164	3.00007e-164	2.36301e-164	-2.43255e-163	5.79758e-164	-1.62628e-163	3.29124e-165	-3.5837e-163	-7.59565e-163	-2.09396e-165	6.08014e-164	-5.53156e-163	2.24815e-163	-5.39316e-164	-8.57713e-163	-8.45243e-163	2.92723e-165	1.78239e-163	-3.91233e-163	1.10323e-162	-2.64215e-163	-1.62566e-163	0
-1.00616e-164	-1.33872e-163	1.1604e-162	8.94948e-164	-5.22606e-164	-2.11298e-163	5.28046e-163	-2.54489e-163	-1.06806e-164	3.00007e-164	2.36301e-164	-2.43255e-163	5.79758e-164	-1.62628e-163	3.29124e-165	-3.5837e-163	-7.59565e-163	-2.09396e-165	6.08014e-164	-5.53156e-163	2.24815e-163	-5.39316e-164	-8.57713e-163	-8.45243e-163	2.92723e-165	1.78239e-163	-3.91233e-163	1.10323e-162	-2.64215e-163	-1.62566e-163	0
-1.00616e-164	-1.33872e-163	1.1604e-162	8.94948e-164	-5.22606e-164	-2.11298e-163	5.28046e-163	-2.54489e-163	-1.06806e-164	3.00007e-164	2.36301e-164	-2.43255e-163	5.79758e-164	-1.62628e-163	3.29124e-165	-3.5837e-163	-7.59565e-163	-2.09396e-165	6.08014e-164	-5.53156e-163	2.24815e-163	-5.39316e-164	-8.57713e-163	-8.45243e-163	2.92723e-165	1.78239e-163	-3.91233e-163	1.10323e-162	-2.64215e-163	-1.62566e-163	0
-1.00616e-164	-1.33872e-163	1.1604e-162	8.94948e-164	-5.22606e-164	-2.11298e-163	5.28046e-163	-2.54489e-163	-1.06806e-164	3.00007e-164	2.36301e-164	-2.43255e-163	5.79758e-164	-1.62628e-163	3.29124e-165	-3.5837e-163	-7.59565e-163	-2.09396e-165	6.08014e-164	-5.53156e-163	2.24815e-163	-5.39316e-164	-8.57713e-163	-8.45243e-163	2.92723e-165	1.78239e-163	-3.91233e-163	1.10323e-162	-2.64215e-163	-1.62566e-163	0
-1.00616e-164	-1.33872e-163	1.1604e-162	8.94948e-164	-5.22606e-164	-2.11298e-163	5.28046e-163	-2.54489e-163	-1.06806e-164	3.00007e-164	2.36301e-164	-2.43255e-163	5.79758e-164	-1.62628e-163	3.29124e-165	-3.5837e-163	-7.59565e-163	-2.09396e-165	6.08014e-164	-5.53156e-163	2.24815e-163	-5.39316e-164	-8.57713e-163	-8.45243e-163	2.92723e-165	1.78239e-163	-3.91233e-163	1.10323e-162	-2.64215e-163	-1.62566e-163	0
-1.00616e-164	-1.33872e-163	1.1604e-162	8.94948e-164	-5.22606e-164	-2.11298e-163	5.28046e-163	-2.54489e-163	-1.06806e-164	3.00007e-164	2.36301e-164	-2.43255e-163	5.79758e-164	-1.62628e-163	3.29124e-165	-3.5837e-163	-7.59565e-163	-2.09396e-165	6.08014e-164	-5.53156e-163	2.24815e-163	-5.39316e-164	-8.57713e-163	-8.45243e-163	2.92723e-165	1.78239e-163	-3.91233e-163	1.10323e-162	-2.64215e-163	-1.62566e-163	0
-1.00616e-164	-1.33872e-163	1.1604e-162	8.94948e-164	-5.22606e-164	-2.11298e-163	5.28046e-163	-2.54489e-163	-1.06806e-164	3.00007e-164	2.36301e-164	-2.43255e-163	5.79758e-164	-1.62628e-163	3.29124e-165	-3.5837e-163	-7.59565e-163	-2.09396e-165	6.08014e-164	-5.53156e-163	2.24815e-163	-5.39316e-164	-8.57713e-163	-8.45243e-163	2.92723e-165	1.78239e-163	-3.91233e-163	1.10323e-162	-2.64215e-163	-1.62566e-163	0
-1.00616e-164	-1.33872e-163	1.1604e-162	8.94948e-164	-5.22606e-164	-2.11298e-163	5.28046e-163	-2.54489e-163	-1.06806e-164	3.00007e-164	2.36301e-164	-2.43255e-163	5.79758e-164	-1.62628e-163	3.29124e-165	-3.5837e-163	-7.59565e-163	-2.09396e-165	6.08014e-164	-5.53156e-163	2.24815e-163	-5.39316e-164	-8.57713e-163	-8.45243e-163	2.92723e-165	1.78239e-163	-3.91233e-163	1.10323e-162	-2.64215e-163	-1.62566e-163	0
-1.00616e-164	-1.33872e-163	1.1604e-162	8.94948e-164	-5.22606e-164	-2.11298e-163	5.28046e-163	-2.54489e-163	-1.06806e-164	3.00007e-164	2.36301e-164	-2.43255e-163	5.79758e-164	-1.62628e-163	3.29124e-165	-3.5837e-163	-7.59565e-163	-2.09396e-165	6.08014e-164	-5.53156e-163	2.24815e-163	-5.39316e-164	-8.57713e-163	-8.45243e-163	2.92723e-165	1.78239e-163	-3.91233e-163	1.10323e-162	-2.64215e-163	-1.62566e-163	0
-1.00616e-164	-1.33872e-163	1.1604e-162	8.94948e-164	-5.22606e-164	-2.11298e-163	5.28046e-163	-2.54489e-163	-1.06806e-164	3.00007e-164	2.36301e-164	-2.43255e-163	5.79758e-164	-1.62628e-163	3.29124e-165	-3.5837e-163	-7.59565e-163	-2.09396e-165	6.08014e-164	-5.53156e-163	2.24815e-163	-5.39316e-164	-8.57713e-163	-8.45243e-163	2.92723e-165	1.78239e-163	-3.91233e-163	1.10323e-162	-2.64215e-163	-1.62566e-163	0
-1.00616e-164	-1.33872e-163	1.1604e-162	8.94948e-164	-5.22606e-164	-2.11298e-163	5.28046e-163	-2.54489e-163	-1.06806e-164	3.00007e-164	2.36301e-164	-2.43255e-163	5.79758e-164	-1.62628e-163	3.29124e-165	-3.5837e-163	-7.59565e-163	-2.09396e-165	6.08014e-164	-5.53156e-163	2.24815e-163	-5.39316e-164	-8.57713e-163	-8.45243e-163	2.92723e-165	1.78239e-163	-3.91233e-163	1.10323e-162	-2.64215e-163	-1.62566e-163	0
-1.00616e-164	-1.33872e-163	1.1604e-162	8.94948e-164	-5.22606e-164	-2.11298e-163	5.28046e-163	-2.54489e-163	-1.06806e-164	3.00007e-164	2.36301e-164	-2.43255e-163	5.79758e-164	-1.62628e-163	3.29124e-165	-3.5837e-163	-7.59565e-163	-2.09396e-165	6.08014e-164	-5.53156e-163	2.24815e-163	-5.39316e-164	-8.57713e-163	-8.45243e-163	2.92723e-165	1.78239e-163	-3.91233e-163	1.10323e-162	-2.64215e-163	-1.62566e-163	0
-1.00616e-164	-1.33872e-163	1.1604e-162	8.94948e-164	-5.22606e-164	-2.11298e-163	5.28046e-163	-2.54489e-163	-1.06806e-164	3.00007e-164	2.36301e-164	-2.43255e-163	5.79758e-164	-1.62628e-163	3.29124e-165	-3.5837e-163	-7.59565e-163	-2.09396e-165	6.08014e-164	-5.53156e-163	2.24815e-163	-5.39316e-164	-8.57713e-163	-8.45243e-163	2.92723e-165	1.78239e-163	-3.91233e-163	1.10323e-162	-2.64215e-163	-1.62566e-163	0
-1.00616e-164	-1.33872e-163	1.1604e-162	8.94948e-164	-5.22606e-164	-2.11298e-163	5.28046e-163	-2.54489e-163	-1.06806e-164	3.00007e-164	2.36301e-164	-2.43255e-163	5.79758e-164	-1.62628e-163	3.29124e-165	-3.5837e-163	-7.59565e-163	-2.09396e-165	6.08014e-164	-5.53156e-163	2.24815e-163	-5.39316e-164	-8.57713e-163	-8.45243e-163	2.92723e-165	1.78239e-163	-3.91233e-163	1.10323e-162	-2.64215e-163	-1.62566e-163	0
-1.00616e-164	-1.33872e-163	1.1604e-162	8.94948e-164	-5.22606e-164	-2.11298e-163	5.28046e-163	-2.54489e-163	-1.06806e-164	3.00007e-164	2.36301e-164	-2.43255e-163	5.79758e-164	-1.62628e-163	3.29124e-165	-3.5837e-163	-7.59565e-163	-2.09396e-165	6.08014e-164	-5.53156e-163	2.24815e-163	-5.39316e-164	-8.57713e-163	-8.45243e-163	2.92723e-165	1.78239e-163	-3.91233e-163	1.10323e-162	-2.64215e-163	-1.62566e-163	0
-1.00616e-164	-1.33872e-163	1.1604e-162	8.94948e-164	-5.22606e-164	-2.11298e-163	5.28046e-163	-2.54489e-163	-1.06806e-164	3.00007e-164	2.36301e-164	-2.43255e-163	5.79758e-164	-1.62628e-163	3.29124e-165	-3.5837e-163	-7.59565e-163	-2.09396e-165	6.08014e-164	-5.53156e-163	2.24815e-163	-5.39316e-164	-8.57713e-163	-8.45243e-163	2.92723e-165	1.78239e-163	-3.91233e-163	1.10323e-162	-2.64215e-163	-1.62566e-163	0
-1.00616e-164	-1.33872e-163	1.1604e-162	8.94948e-164	-5.22606e-164	-2.11298e-163	5.28046e-163	-2.54489e-163	-1.06806e-164	3.00007e-164	2.36301e-164	-2.43255e-163	5.79758e-164	-1.62628e-163	3.29124e-165	-3.5837e-163	-7.59565e-163	-2.09396e-165	6.08014e-164	-5.53156e-163	2.24815e-163	-5.39316e-164	-8.57713e-163	-8.45243e-163	2.92723e-165	1.78239e-163	-3.91233e-163	1.10323e-162	-2.64215e-163	-1.62566e-163	0
-1.00616e-164	-1.33872e-163	1.1604e-162	8.94948e-164	-5.22606e-164	-2.11298e-163	5.28046e-163	-2.54489e-163	-1.06806e-164	3.00007e-164	2.36301e-164	-2.43255e-163	5.79758e-164	-1.62628e-163	3.29124e-165	-3.5837e-163	-7.59565e-163	-2.09396e-165	6.08014e-164	-5.53156e-163	2.24815e-163	-5.39316e-164	-8.57713e-163	-8.45243e-163	2.92723e-165	1.78239e-163	-3.91233e-163	1.10323e-162	-2.64215e-163	-1.62566e-163	0
-1.00616e-164	-1.33872e-163	1.1604e-162	8.94948e-164	-5.22606e-164	-2.11298e-163	5.28046e-163	-2.54489e-163	-1.06806e-164	3.00007e-164	2.36301e-164	-2.43255e-163	5.79758e-164	-1.62628e-163	3.29124e-165	-3.5837e-163	-7.59565e-163	-2.09396e-165	6.08014e-164	-5.53156e-163	2.24815e-163	-5.39316e-164	-8.57713e-163	-8.45243e-163	2.92723e-165	1.78239e-163	-3.91233e-163	1.10323e-162	-2.64215e-163	-1.62566e-163	0
-1.00616e-164	-1.33872e-163	1.1604e-162	8.94948e-164	-5.22606e-164	-2.11298e-163	5.28046e-163	-2.54489e-163	-1.06806e-164	3.00007e-164	2.36301e-164	-2.43255e-163	5.79758e-164	-1.62628e-163	3.29124e-165	-3.5837e-163	-7.59565e-163	-2.09396e-165	6.08014e-164	-5.53156e-163	2.24815e-163	-5.39316e-164	-8.57713e-163	-8.45243e-163	2.92723e-165	1.78239e-163	-3.91233e-163	1.10323e-162	-2.64215e-163	-1.62566e-163	0
-1.00616e-164	-1.33872e-163	1.1604e-162	8.94948e-164	-5.22606e-164	-2.11298e-163	5.28046e-163	-2.54489e-163	-1.06806e-164	3.00007e-164	2.36301e-164	-2.43255e-163	5.79758e-164	-1.62628e-163	3.29124e-165	-3.5837e-163	-7.59565e-163	-2.09396e-165	6.08014e-164	-5.53156e-163	2.24815e-163	-5.39316e-164	-8.57713e-163	-8.45243e-163	2.92723e-165	1.78239e-163	-3.91233e-163	1.10323e-162	-2.64215e-163	-1.62566e-163	0
-1.00616e-164	-1.33872e-163	1.1604e-162	8.94948e-164	-5.22606e-164	-2.11298e-163	5.28046e-163	-2.54489e-163	-1.06806e-164	3.00007e-164	2.36301e-164	-2.43255e-163	5.79758e-164	-1.62628e-163	3.29124e-165	-3.5837e-163	-7.59565e-163	-2.09396e-165	6.08014e-164	-5.53156e-163	2.24815e-163	-5.39316e-164	-8.57713e-163	-8.45243e-163	2.92723e-165	1.78239e-163	-3.91233e-163	1.10323e-162	-2.64215e-163	-1.62566e-163	0
-1.00616e-164	-1.33872e-163	1.1604e-162	8.94948e-164	-5.22606e-164	-2.11298e-163	5.28046e-163	-2.54489e-163	-1.06806e-164	3.00007e-164	2.36301e-164	-2.43255e-163	5.79758e-164	-1.62628e-163	3.29124e-165	-3.5837e-163	-7.59565e-163	-2.09396e-165	6.08014e-164	-5.53156e-163	2.24815e-163	-5.39316e-164	-8.57713e-163	-8.45243e-163	2.92723e-165	1.78239e-163	-3.91233e-163	1.10323e-162	-2.64215e-163	-1.62566e-163	0
-1.00616e-164	-1.33872e-163	1.1604e-162	8.94948e-164	-5.22606e-164	-2.11298e-163	5.28046e-163	-2.54489e-163	-1.06806e-164	3.00007e-164	2.36301e-164	-2.43255e-163	5.79758e-164	-1.62628e-163	3.29124e-165	-3.5837e-163	-7.59565e-163	-2.09396e-165	6.08014e-164	-5.53156e-163	2.24815e-163	-5.39316e-164	-8.57713e-163	-8.45243e-163	2.92723e-165	1.78239e-163	-3.91233e-163	1.10323e-162	-2.64215e-163	-1.62566e-163	0
-1.00616e-164	-1.33872e-163	1.1604e-162	8.94948e-164	-5.22606e-164	-2.11298e-163	5.28046e-163	-2.54489e-163	-1.06806e-164	3.00007e-164	2.36301e-164	-2.43255e-163	5.79758e-164	-1.62628e-163	3.29124e-165	-3.5837e-163	-7.59565e-163	-2.09396e-165	6.08014e-164	-5.53156e-163	2.24815e-163	-5.39316e-164	-8.57713e-163	-8.45243e-163	2.92723e-165	1.78239e-163	-3.91233e-163	1.10323e-162	-2.64215e-163	-1.62566e-163	0
-1.00616e-164	-1.33872e-163	1.1604e-162	8.94948e-164	-5.22606e-164	-2.11298e-163	5.28046e-163	-2.54489e-163	-1.06806e-164	3.00007e-164	2.36301e-164	-2.43255e-163	5.79758e-164	-1.62628e-163	3.29124e-165	-3.5837e-163	-7.59565e-163	-2.09396e-165	6.08014e-164	-5.53156e-163	2.24815e-163	-5.39316e-164	-8.57713e-163	-8.45243e-163	2.92723e-165	1.78239e-163	-3.91233e-163	1.10323e-162	-2.64215e-163	-1.62566e-163	0
-1.00616e-164	-1.33872e-163	1.1604e-162	8.94948e-164	-5.22606e-164	-2.11298e-163	5.28046e-163	-2.54489e-163	-1.06806e-164	3.00007e-164	2.36301e-164	-2.43255e-163	5.79758e-164	-1.62628e-163	3.29124e-165	-3.5837e-163	-7.59565e-163	-2.09396e-165	6.08014e-164	-5.53156e-163	2.24815e-163	-5.39316e-164	-8.57713e-163	-8.45243e-163	2.92723e-165	1.78239e-163	-3.91233e-163	1.10323e-162	-2.64215e-163	-1.62566e-163	0
-1.00616e-164	-1.33872e-163	1.1604e-162	8.94948e-164	-5.22606e-164	-2.11298e-163	5.28046e-163	-2.54489e-163	-1.06806e-164	3.00007e-164	2.36301e-164	-2.43255e-163	5.79758e-164	-1.62628e-163	3.29124e-165	-3.5837e-163	-7.59565e-163	-2.09396e-165	6.08014e-164	-5.53156e-163	2.24815e-163	-5.39316e-164	-8.57713e-163	-8.45243e-163	2.92723e-165	1.78239e-163	-3.91233e-163	1.10323e-162	-2.64215e-163	-1.62566e-163	0
-1.00616e-164	-1.33872e-163	1.1604e-162	8.94948e-164	-5.22606e-164	-2.11298e-163	5.28046e-163	-2.54489e-163	-1.06806e-164	3.00007e-164	2.36301e-164	-2.43255e-163	5.79758e-164	-1.62628e-163	3.29124e-165	-3.5837e-163	-7.59565e-163	-2.09396e-165	6.08014e-164	-5.53156e-163	2.24815e-163	-5.39316e-164	-8.57713e-163	-8.45243e-163	2.92723e-165	1.78239e-163	-3.91233e-163	1.10323e-162	-2.64215e-163	-1.62566e-163	0
-1.00616e-164	-1.33872e-163	1.1604e-162	8.94948e-164	-5.22606e-164	-2.11298e-163	5.28046e-163	-2.54489e-163	-1.06806e-164	3.00007e-164	2.36301e-164	-2.43255e-163	5.79758e-164	-1.62628e-163	3.29124e-165	-3.5837e-163	-7.59565e-163	-2.09396e-165	6.08014e-164	-5.53156e-163	2.24815e-163	-5.39316e-164	-8.57713e-163	-8.45243e-163	2.92723e-165	1.78239e-163	-3.91233e-163	1.10323e-162	-2.64215e-163	-1.62566e-163	0
-1.00616e-164	-1.33872e-163	1.1604e-162	8.94948e-164	-5.22606e-164	-2.11298e-163	5.28046e-163	-2.54489e-163	-1.06806e-164	3.00007e-164	2.36301e-164	-2.43255e-163	5.79758e-164	-1.62628e-163	3.29124e-165	-3.5837e-163	-7.59565e-163	-2.09396e-165	6.08014e-164	-5.53156e-163	2.24815e-163	-5.39316e-164	-8.57713e-163	-8.45243e-163	2.92723e-165	1.78239e-163	-3.91233e-163	1.10323e-162	-2.64215e-163	-1.62566e-163	0
-1.00616e-164	-1.33872e-163	1.1604e-162	8.94948e-164	-5.22606e-164	-2.11298e-163	5.28046e-163	-2.54489e-163	-1.06806e-164	3.00007e-164	2.36301e-164	-2.43255e-163	5.79758e-164	-1.62628e-163	3.29124e-165	-3.5837e-163	-7.59565e-163	-2.09396e-165	6.08014e-164	-5.53156e-163	2.24815e-163	-5.39316e-164	-8.57713e-163	-8.45243e-163	2.92723e-165	1.78239e-163	-3.91233e-163	1.10323e-162	-2.64215e-163	-1.62566e-163	0
-1.00616e-164	-1.33872e-163	1.1604e-162	8.94948e-164	-5.22606e-164	-2.11298e-163	5.28046e-163	-2.54489e-163	-1.06806e-164	3.00007e-164	2.36301e-164	-2.43255e-163	5.79758e-164	-1.62628e-163	3.29124e-165	-3.5837e-163	-7.59565e-163	-2.09396e-165	6.08014e-164	-5.53156e-163	2.24815e-163	-5.39316e-164	-8.57713e-163	-8.45243e-163	2.92723e-165	1.78239e-163	-3.91233e-163	1.10323e-162	-2.64215e-163	-1.62566e-163	0
-1.00616e-164	-1.33872e-163	1.1604e-162	8.94948e-164	-5.22606e-164	-2.11298e-163	5.28046e-163	-2.54489e-163	-1.06806e-164	3.00007e-164	2.36301e-164	-2.43255e-163	5.79758e-164	-1.62628e-163	3.29124e-165	-3.5837e-163	-7.59565e-163	-2.09396e-165	6.08014e-164	-5.53156e-163	2.24815e-163	-5.39316e-164	-8.57713e-163	-8.45243e-163	2.92723e-165	1.78239e-163	-3.91233e-163	1.10323e-162	-2.64215e-163	-1.62566e-163	0
-1.00616e-164	-1.33872e-163	1.1604e-162	8.94948e-164	-5.22606e-164	-2.11298e-163	5.28046e-163	-2.54489e-163	-1.06806e-164	3.00007e-164	2.36301e-164	-2.43255e-163	5.79758e-164	-1.62628e-163	3.29124e-165	-3.5837e-163	-7.59565e-163	-2.09396e-165	6.08014e-164	-5.53156e-163	2.24815e-163	-5.39316e-164	-8.57713e-163	-8.45243e-163	2.92723e-165	1.78239e-163	-3.91233e-163	1.10323e-162	-2.64215e-163	-1.62566e-163	0
-1.00616e-164	-1.33872e-163	1.1604e-162	8.94948e-164	-5.22606e-164	-2.11298e-163	5.28046e-163	-2.54489e-163	-1.06806e-164	3.00007e-164	2.36301e-164	-2.43255e-163	5.79758e-164	-1.62628e-163	3.29124e-165	-3.5837e-163	-7.59565e-163	-2.09396e-165	6.08014e-164	-5.53156e-163	2.24815e-163	-5.39316e-164	-8.57713e-163	-8.45243e-163	2.92723e-165	1.78239e-163	-3.91233e-163	1.10323e-162	-2.64215e-163	-1.62566e-163	0
-1.00616e-164	-1.33872e-163	1.1604e-162	8.94948e-164	-5.22606e-164	-2.11298e-163	5.28046e-163	-2.54489e-163	-1.06806e-164	3.00007e-164	2.36301e-164	-2.43255e-163	5.79758e-164	-1.62628e-163	3.29124e-165	-3.5837e-163	-7.59565e-163	-2.09396e-165	6.08014e-164	-5.53156e-163	2.24815e-163	-5.39316e-164	-8.57713e-163	-8.45243e-163	2.92723e-165	1.78239e-163	-3.91233e-163	1.10323e-162	-2.64215e-163	-1.62566e-163	0
-1.00616e-164	-1.33872e-163	1.1604e-162	8.94948e-164	-5.22606e-164	-2.11298e-163	5.28046e-163	-2.54489e-163	-1.06806e-164	3.00007e-164	2.36301e-164	-2.43255e-163	5.79758e-164	-1.62628e-163	3.29124e-165	-3.5837e-163	-7.59565e-163	-2.09396e-165	6.08014e-164	-5.53156e-163	2.24815e-163	-5.39316e-164	-8.57713e-163	-8.45243e-163	2.92723e-165	1.78239e-163	-3.91233e-163	1.10323e-162	-2.64215e-163	-1.62566e-163	0
-1.00616e-164	-1.33872e-163	1.1604e-162	8.94948e-164	-5.22606e-164	-2.11298e-163	5.28046e-163	-2.54489e-163	-1.06806e-164	3.00007e-164	2.36301e-164	-2.43255e-163	5.79758e-164	-1.62628e-163	3.29124e-165	-3.5837e-163	-7.59565e-163	-2.09396e-165	6.08014e-164	-5.53156e-163	2.24815e-163	-5.39316e-164	-8.57713e-163	-8.45243e-163	2.92723e-165	1.78239e-163	-3.91233e-163	1.10323e-162	-2.64215e-163	-1.62566e-163	0
-1.00616e-164	-1.33872e-163	1.1604e-162	8.94948e-164	-5.22606e-164	-2.11298e-163	5.28046e-163	-2.54489e-163	-1.06806e-164	3.00007e-164	2.36301e-164	-2.43255e-163	5.79758e-164	-1.62628e-163	3.29124e-165	-3.5837e-163	-7.59565e-163	-2.09396e-165	6.08014e-164	-5.53156e-163	2.24815e-163	-5.39316e-164	-8.57713e-163	-8.45243e-163	2.92723e-165	1.78239e-163	-3.91233e-163	1.10323e-162	-2.64215e-163	-1.62566e-163	0
-1.00616e-164	-1.33872e-163	1.1604e-162	8.94948e-164	-5.22606e-164	-2.11298e-163	5.28046e-163	-2.54489e-163	-1.06806e-164	3.00007e-164	2.36301e-164	-2.43255e-163	5.79758e-164	-1.62628e-163	3.29124e-165	-3.5837e-163	-7.59565e-163	-2.09396e-165	6.08014e-164	-5.53156e-163	2.24815e-163	-5.39316e-164	-8.57713e-163	-8.45243e-163	2.92723e-165	1.78239e-163	-3.91233e-163	1.10323e-162	-2.64215e-163	-1.62566e-163	0
-1.00616e-164	-1.33872e-163	1.1604e-162	8.94948e-164	-5.22606e-164	-2.11298e-163	5.28046e-163	-2.54489e-163	-1.06806e-164	3.00007e-164	2.36301e-164	-2.43255e-163	5.79758e-164	-1.62628e-163	3.29124e-165	-3.5837e-163	-7.59565e-163	-2.09396e-165	6.08014e-164	-5.53156e-163	2.24815e-163	-5.39316e-164	-8.57713e-163	-8.45243e-163	2.92723e-165	1.78239e-163	-3.91233e-163	1.10323e-162	-2.64215e-163	-1.62566e-163	0
-1.00616e-164	-1.33872e-163	1.1604e-162	8.94948e-164	-5.22606e-164	-2.11298e-163	5.28046e-163	-2.54489e-163	-1.06806e-164	3.00007e-164	2.36301e-164	-2.43255e-163	5.79758e-164	-1.62628e-163	3.29124e-165	-3.5837e-163	-7.59565e-163	-2.09396e-165	6.08014e-164	-5.53156e-163	2.24815e-163	-5.39316e-164	-8.57713e-163	-8.45243e-163	2.92723e-165	1.78239e-163	-3.91233e-163	1.10323e-162	-2.64215e-163	-1.62566e-163	0
-1.00616e-164	-1.33872e-163	1.1604e-162	8.94948e-164	-5.22606e-164	-2.11298e-163	5.28046e-163	-2.54489e-163	-1.06806e-164	3.00007e-164	2.36301e-164	-2.43255e-163	5.79758e-164	-1.62628e-163	3.29124e-165	-3.5837e-163	-7.59565e-163	-2.09396e-165	6.08014e-164	-5.53156e-163	2.24815e-163	-5.39316e-164	-8.57713e-163	-8.45243e-163	2.92723e-165	1.78239e-163	-3.91233e-163	1.10323e-162	-2.64215e-163	-1.62566e-163	0
-1.00616e-164	-1.33872e-163	1.1604e-162	8.94948e-164	-5.22606e-164	-2.11298e-163	5.28046e-163	-2.54489e-163	-1.06806e-164	3.00007e-164	2.36301e-164	-2.43255e-163	5.79758e-164	-1.62628e-163	3.29124e-165	-3.5837e-163	-7.59565e-163	-2.09396e-165	6.08014e-164	-5.53156e-163	2.24815e-163	-5.39316e-164	-8.57713e-163	-8.45243e-163	2.92723e-165	1.78239e-163	-3.91233e-163	1.10323e-162	-2.64215e-163	-1.62566e-163	0
-1.00616e-164	-1.33872e-163	1.1604e-162	8.94948e-164	-5.22606e-164	-2.11298e-163	5.28046e-163	-2.54489e-163	-1.06806e-164	3.00007e-164	2.36301e-164	-2.43255e-163	5.79758e-164	-1.62628e-163	3.29124e-165	-3.5837e-163	-7.59565e-163	-2.09396e-165	6.08014e-164	-5.53156e-163	2.24815e-163	-5.39316e-164	-8.57713e-163	-8.45243e-163	2.92723e-165	1.78239e-163	-3.91233e-163	1.10323e-162	-2.64215e-163	-1.62566e-163	0
-1.00616e-164	-1.33872e-163	1.1604e-162	8.94948e-164	-5.22606e-164	-2.11298e-163	5.28046e-163	-2.54489e-163	-1.06806e-164	3.00007e-164	2.36301e-164	-2.43255e-163	5.79758e-164	-1.62628e-163	3.29124e-165	-3.5837e-163	-7.59565e-163	-2.09396e-165	6.08014e-164	-5.53156e-163	2.24815e-163	-5.39316e-164	-8.57713e-163	-8.45243e-163	2.92723e-165	1.78239e-163	-3.91233e-163	1.10323e-162	-2.64215e-163	-1.62566e-163	0
-1.00616e-164	-1.33872e-163	1.1604e-162	8.94948e-164	-5.22606e-164	-2.11298e-163	5.28046e-163	-2.54489e-163	-1.06806e-164	3.00007e-164	2.36301e-164	-2.43255e-163	5.79758e-164	-1.62628e-163	3.29124e-165	-3.5837e-163	-7.59565e-163	-2.09396e-165	6.08014e-164	-5.53156e-163	2.24815e-163	-5.39316e-164	-8.57713e-163	-8.45243e-163	2.92723e-165	1.78239e-163	-3.91233e-163	1.10323e-162	-2.64215e-163	-1.62566e-163	0
-1.00616e-164	-1.33872e-163	1.1604e-162	8.94948e-164	-5.22606e-164	-2.11298e-163	5.28046e-163	-2.54489e-163	-1.06806e-164	3.00007e-164	2.36301e-164	-2.43255e-163	5.79758e-164	-1.62628e-163	3.29124e-165	-3.5837e-163	-7.59565e-163	-2.09396e-165	6.08014e-164	-5.53156e-163	2.24815e-163	-5.39316e-164	-8.57713e-163	-8.45243e-163	2.92723e-165	1.78239e-163	-3.91233e-163	1.10323e-162	-2.64215e-163	-1.62566e-163	0
-1.00616e-164	-1.33872e-163	1.1604e-162	8.94948e-164	-5.22606e-164	-2.11298e-163	5.28046e-163	-2.54489e-163	-1.06806e-164	3.00007e-164	2.36301e-164	-2.43255e-163	5.79758e-164	-1.62628e-163	3.29124e-165	-3.5837e-163	-7.59565e-163	-2.09396e-165	6.08014e-164	-5.53156e-163	2.24815e-163	-5.39316e-164	-8.57713e-163	-8.45243e-163	2.92723e-165	1.78239e-163	-3.91233e-163	1.10323e-162	-2.64215e-163	-1.62566e-163	0
-1.00616e-164	-1.33872e-163	1.1604e-162	8.94948e-164	-5.22606e-164	-2.11298e-163	5.28046e-163	-2.54489e-163	-1.06806e-164	3.00007e-164	2.36301e-164	-2.43255e-163	5.79758e-164	-1.62628e-163	3.29124e-165	-3.5837e-163	-7.59565e-163	-2.09396e-165	6.08014e-164	-5.53156e-163	2.24815e-163	-5.39316e-164	-8.57713e-163	-8.45243e-163	2.92723e-165	1.78239e-163	-3.91233e-163	1.10323e-162	-2.64215e-163	-1.62566e-163	0
-1.00616e-164	-1.33872e-163	1.1604e-162	8.94948e-164	-5.22606e-164	-2.11298e-163	5.28046e-163	-2.54489e-163	-1.06806e-164	3.00007e-164	2.36301e-164	-2.43255e-163	5.79758e-164	-1.62628e-163	3.29124e-165	-3.5837e-163	-7.59565e-163	-2.09396e-165	6.08014e-164	-5.53156e-163	2.24815e-163	-5.39316e-164	-8.57713e-163	-8.45243e-163	2.92723e-165	1.78239e-163	-3.91233e-163	1.10323e-162	-2.64215e-163	-1.62566e-163	0
-1.00616e-164	-1.33872e-163	1.1604e-162	8.94948e-164	-5.22606e-164	-2.11298e-163	5.28046e-163	-2.54489e-163	-1.06806e-164	3.00007e-164	2.36301e-164	-2.43255e-163	5.79758e-164	-1.62628e-163	3.29124e-165	-3.5837e-163	-7.59565e-163	-2.09396e-165	6.08014e-164	-5.53156e-163	2.24815e-163	-5.39316e-164	-8.57713e-163	-8.45243e-163	2.92723e-165	1.78239e-163	-3.91233e-163	1.10323e-162	-2.64215e-163	-1.62566e-163	0
-1.00616e-164	-1.33872e-163	1.1604e-162	8.94948e-164	-5.22606e-164	-2.11298e-163	5.28046e-163	-2.54489e-163	-1.06806e-164	3.00007e-164	2.36301e-164	-2.43255e-163	5.79758e-164	-1.62628e-163	3.29124e-165	-3.5837e-163	-7.59565e-163	-2.09396e-165	6.08014e-164	-5.53156e-163	2.24815e-163	-5.39316e-164	-8.57713e-163	-8.45243e-163	2.92723e-165	1.78239e-163	-3.91233e-163	1.10323e-162	-2.64215e-163	-1.62566e-163	0
-1.00616e-164	-1.33872e-163	1.1604e-162	8.94948e-164	-5.22606e-164	-2.11298e-163	5.28046e-163	-2.54489e-163	-1.06806e-164	3.00007e-164	2.36301e-164	-2.43255e-163	5.79758e-164	-1.62628e-163	3.29124e-165	-3.5837e-163	-7.59565e-163	-2.09396e-165	6.08014e-164	-5.53156e-163	2.24815e-163	-5.39316e-164	-8.57713e-163	-8.45243e-163	2.92723e-165	1.78239e-163	-3.91233e-163	1.10323e-162	-2.64215e-163	-1.62566e-163	0
-1.00616e-164	-1.33872e-163	1.1604e-162	8.94948e-164	-5.22606e-164	-2.11298e-163	5.28046e-163	-2.54489e-163	-1.06806e-164	3.00007e-164	2.36301e-164	-2.43255e-163	5.79758e-164	-1.62628e-163	3.29124e-165	-3.5837e-163	-7.59565e-163	-2.09396e-165	6.08014e-164	-5.53156e-163	2.24815e-163	-5.39316e-164	-8.57713e-163	-8.45243e-163	2.92723e-165	1.78239e-163	-3.91233e-163	1.10323e-162	-2.64215e-163	-1.62566e-163	0
-1.00616e-164	-1.33872e-163	1.1604e-162	8.94948e-164	-5.22606e-164	-2.11298e-163	5.28046e-163	-2.54489e-163	-1.06806e-164	3.00007e-164	2.36301e-164	-2.43255e-163	5.79758e-164	-1.62628e-163	3.29124e-165	-3.5837e-163	-7.59565e-163	-2.09396e-165	6.08014e-164	-5.53156e-163	2.24815e-163	-5.39316e-164	-8.57713e-163	-8.45243e-163	2.92723e-165	1.78239e-163	-3.91233e-163	1.10323e-162	-2.64215e-163	-1.62566e-163	0
-1.00616e-164	-1.33872e-163	1.1604e-162	8.94948e-164	-5.22606e-164	-2.11298e-163	5.28046e-163	-2.54489e-163	-1.06806e-164	3.00007e-164	2.36301e-164	-2.43255e-163	5.79758e-164	-1.62628e-163	3.29124e-165	-3.5837e-163	-7.59565e-163	-2.09396e-165	6.08014e-164	-5.53156e-163	2.24815e-163	-5.39316e-164	-8.57713e-163	-8.45243e-163	2.92723e-165	1.78239e-163	-3.91233e-163	1.10323e-162	-2.64215e-163	-1.62566e-163	0
-1.00616e-164	-1.33872e-163	1.1604e-162	8.94948e-164	-5.22606e-164	-2.11298e-163	5.28046e-163	-2.54489e-163	-1.06806e-164	3.00007e-164	2.36301e-164	-2.43255e-163	5.79758e-164	-1.62628e-163	3.29124e-165	-3.5837e-163	-7.59565e-163	-2.09396e-165	6.08014e-164	-5.53156e-163	2.24815e-163	-5.39316e-164	-8.57713e-163	-8.45243e-163	2.92723e-165	1.78239e-163	-3.91233e-163	1.10323e-162	-2.64215e-163	-1.62566e-163	0
-1.00616e-164	-1.33872e-163	1.1604e-162	8.94948e-164	-5.22606e-164	-2.11298e-163	5.28046e-163	-2.54489e-163	-1.06806e-164	3.00007e-164	2.36301e-164	-2.43255e-163	5.79758e-164	-1.62628e-163	3.29124e-165	-3.5837e-163	-7.59565e-163	-2.09396e-165	6.08014e-164	-5.53156e-163	2.24815e-163	-5.39316e-164	-8.57713e-163	-8.45243e-163	2.92723e-165	1.78239e-163	-3.91233e-163	1.10323e-162	-2.64215e-163	-1.62566e-163	0
-1.00616e-164	-1.33872e-163	1.1604e-162	8.94948e-164	-5.22606e-164	-2.11298e-163	5.28046e-163	-2.54489e-163	-1.06806e-164	3.00007e-164	2.36301e-164	-2.43255e-163	5.79758e-164	-1.62628e-163	3.29124e-165	-3.5837e-163	-7.59565e-163	-2.09396e-165	6.08014e-164	-5.53156e-163	2.24815e-163	-5.39316e-164	-8.57713e-163	-8.45243e-163	2.92723e-165	1.78239e-163	-3.91233e-163	1.10323e-162	-2.64215e-163	-1.62566e-163	0
-1.00616e-164	-1.33872e-163	1.1604e-162	8.94948e-164	-5.22606e-164	-2.11298e-163	5.28046e-163	-2.54489e-163	-1.06806e-164	3.00007e-164	2.36301e-164	-2.43255e-163	5.79758e-164	-1.62628e-163	3.29124e-165	-3.5837e-163	-7.59565e-163	-2.09396e-165	6.08014e-164	-5.53156e-163	2.24815e-163	-5.39316e-164	-8.57713e-163	-8.45243e-163	2.92723e-165	1.78239e-163	-3.91233e-163	1.10323e-162	-2.64215e-163	-1.62566e-163	0
-1.00616e-164	-1.33872e-163	1.1604e-162	8.94948e-164	-5.22606e-164	-2.11298e-163	5.28046e-163	-2.54489e-163	-1.06806e-164	3.00007e-164	2.36301e-164	-2.43255e-163	5.79758e-164	-1.62628e-163	3.29124e-165	-3.5837e-163	-7.59565e-163	-2.09396e-165	6.08014e-164	-5.53156e-163	2.24815e-163	-5.39316e-164	-8.57713e-163	-8.45243e-163	2.92723e-165	1.78239e-163	-3.91233e-163	1.10323e-162	-2.64215e-163	-1.62566e-163	0
-1.00616e-164	-1.33872e-163	1.1604e-162	8.94948e-164	-5.22606e-164	-2.11298e-163	5.28046e-163	-2.54489e-163	-1.06806e-164	3.00007e-164	2.36301e-164	-2.43255e-163	5.79758e-164	-1.62628e-163	3.29124e-165	-3.5837e-163	-7.59565e-163	-2.09396e-165	6.08014e-164	-5.53156e-163	2.24815e-163	-5.39316e-164	-8.57713e-163	-8.45243e-163	2.92723e-165	1.78239e-163	-3.91233e-163	1.10323e-162	-2.64215e-163	-1.62566e-163	0
-1.00616e-164	-1.33872e-163	1.1604e-162	8.94948e-164	-5.22606e-164	-2.11298e-163	5.28046e-163	-2.54489e-163	-1.06806e-164	3.00007e-164	2.36301e-164	-2.43255e-163	5.79758e-164	-1.62628e-163	3.29124e-165	-3.5837e-163	-7.59565e-163	-2.09396e-165	6.08014e-164	-5.53156e-163	2.24815e-163	-5.39316e-164	-8.57713e-163	-8.45243e-163	2.92723e-165	1.78239e-163	-3.91233e-163	1.10323e-162	-2.64215e-163	-1.62566e-163	0
-1.00616e-164	-1.33872e-163	1.1604e-162	8.94948e-164	-5.22606e-164	-2.11298e-163	5.28046e-163	-2.54489e-163	-1.06806e-164	3.00007e-164	2.36301e-164	-2.43255e-163	5.79758e-164	-1.62628e-163	3.29124e-165	-3.5837e-163	-7.59565e-163	-2.09396e-165	6.08014e-164	-5.53156e-163	2.24815e-163	-5.39316e-164	-8.57713e-163	-8.45243e-163	2.92723e-165	1.78239e-163	-3.91233e-163	1.10323e-162	-2.64215e-163	-1.62566e-163	0
-1.00616e-164	-1.33872e-163	1.1604e-162	8.94948e-164	-5.22606e-164	-2.11298e-163	5.28046e-163	-2.54489e-163	-1.06806e-164	3.00007e-164	2.36301e-164	-2.43255e-163	5.79758e-164	-1.62628e-163	3.29124e-165	-3.5837e-163	-7.59565e-163	-2.09396e-165	6.08014e-164	-5.53156e-163	2.24815e-163	-5.39316e-164	-8.57713e-163	-8.45243e-163	2.92723e-165	1.78239e-163	-3.91233e-163	1.10323e-162	-2.64215e-163	-1.62566e-163	0
-1.00616e-164	-1.33872e-163	1.1604e-162	8.94948e-164	-5.22606e-164	-2.11298e-163	5.28046e-163	-2.54489e-163	-1.06806e-164	3.00007e-164	2.36301e-164	-2.43255e-163	5.79758e-164	-1.62628e-163	3.29124e-165	-3.5837e-163	-7.59565e-163	-2.09396e-165	6.08014e-164	-5.53156e-163	2.24815e-163	-5.39316e-164	-8.57713e-163	-8.45243e-163	2.92723e-165	1.78239e-163	-3.91233e-163	1.10323e-162	-2.64215e-163	-1.62566e-163	0
-1.00616e-164	-1.33872e-163	1.1604e-162	8.94948e-164	-5.22606e-164	-2.11298e-163	5.28046e-163	-2.54489e-163	-1.06806e-164	3.00007e-164	2.36301e-164	-2.43255e-163	5.79758e-164	-1.62628e-163	3.29124e-165	-3.5837e-163	-7.59565e-163	-2.09396e-165	6.08014e-164	-5.53156e-163	2.24815e-163	-5.39316e-164	-8.57713e-163	-8.45243e-163	2.92723e-165	1.78239e-163	-3.91233e-163	1.10323e-162	-2.64215e-163	-1.62566e-163	0
-1.00616e-164	-1.33872e-163	1.1604e-162	8.94948e-164	-5.22606e-164	-2.11298e-163	5.28046e-163	-2.54489e-163	-1.06806e-164	3.00007e-164	2.36301e-164	-2.43255e-163	5.79758e-164	-1.62628e-163	3.29124e-165	-3.5837e-163	-7.59565e-163	-2.09396e-165	6.08014e-164	-5.53156e-163	2.24815e-163	-5.39316e-164	-8.57713e-163	-8.45243e-163	2.92723e-165	1.78239e-163	-3.91233e-163	1.10323e-162	-2.64215e-163	-1.62566e-163	0
-1.00616e-164	-1.33872e-163	1.1604e-162	8.94948e-164	-5.22606e-164	-2.11298e-163	5.28046e-163	-2.54489e-163	-1.06806e-164	3.00007e-164	2.36301e-164	-2.43255e-163	5.79758e-164	-1.62628e-163	3.29124e-165	-3.5837e-163	-7.59565e-163	-2.09396e-165	6.08014e-164	-5.53156e-163	2.24815e-163	-5.39316e-164	-8.57713e-163	-8.45243e-163	2.92723e-165	1.78239e-163	-3.91233e-163	1.10323e-162	-2.64215e-163	-1.62566e-163	0
-1.00616e-164	-1.33872e-163	1.1604e-162	8.94948e-164	-5.22606e-164	-2.11298e-163	5.28046e-163	-2.54489e-163	-1.06806e-164	3.00007e-164	2.36301e-164	-2.43255e-163	5.79758e-164	-1.62628e-163	3.29124e-165	-3.5837e-163	-7.59565e-163	-2.09396e-165	6.08014e-164	-5.53156e-163	2.24815e-163	-5.39316e-164	-8.57713e-163	-8.45243e-163	2.92723e-165	1.78239e-163	-3.91233e-163	1.10323e-162	-2.64215e-163	-1.62566e-163	0
-1.00616e-164	-1.33872e-163	1.1604e-162	8.94948e-164	-5.22606e-164	-2.11298e-163	5.28046e-163	-2.54489e-163	-1.06806e-164	3.00007e-164	2.36301e-164	-2.43255e-163	5.79758e-164	-1.62628e-163	3.29124e-165	-3.5837e-163	-7.59565e-163	-2.09396e-165	6.08014e-164	-5.53156e-163	2.24815e-163	-5.39316e-164	-8.57713e-163	-8.45243e-163	2.92723e-165	1.78239e-163	-3.91233e-163	1.10323e-162	-2.64215e-163	-1.62566e-163	0
-1.00616e-164	-1.33872e-163	1.1604e-162	8.94948e-164	-5.22606e-164	-2.11298e-163	5.28046e-163	-2.54489e-163	-1.06806e-164	3.00007e-164	2.36301e-164	-2.43255e-163	5.79758e-164	-1.62628e-163	3.29124e-165	-3.5837e-163	-7.59565e-163	-2.09396e-165	6.08014e-164	-5.53156e-163	2.24815e-163	-5.39316e-164	-8.57713e-163	-8.45243e-163	2.92723e-165	1.78239e-163	-3.91233e-163	1.10323e-162	-2.64215e-163	-1.62566e-163	0
-1.00616e-164	-1.33872e-163	1.1604e-162	8.94948e-164	-5.22606e-164	-2.11298e-163	5.28046e-163	-2.54489e-163	-1.06806e-164	3.00007e-164	2.36301e-164	-2.43255e-163	5.79758e-164	-1.62628e-163	3.29124e-165	-3.5837e-163	-7.59565e-163	-2.09396e-165	6.08014e-164	-5.53156e-163	2.24815e-163	-5.39316e-164	-8.57713e-163	-8.45243e-163	2.92723e-165	1.78239e-163	-3.91233e-163	1.10323e-162	-2.64215e-163	-1.62566e-163	0
-1.00616e-164	-1.33872e-163	1.1604e-162	8.94948e-164	-5.22606e-164	-2.11298e-163	5.28046e-163	-2.54489e-163	-1.06806e-164	3.00007e-164	2.36301e-164	-2.43255e-163	5.79758e-164	-1.62628e-163	3.29124e-165	-3.5837e-163	-7.59565e-163	-2.09396e-165	6.08014e-164	-5.53156e-163	2.24815e-163	-5.39316e-164	-8.57713e-163	-8.45243e-163	2.92723e-165	1.78239e-163	-3.91233e-163	1.10323e-162	-2.64215e-163	-1.62566e-163	0
-1.00616e-164	-1.33872e-163	1.1604e-162	8.94948e-164	-5.22606e-164	-2.11298e-163	5.28046e-163	-2.54489e-163	-1.06806e-164	3.00007e-164	2.36301e-164	-2.43255e-163	5.79758e-164	-1.62628e-163	3.29124e-165	-3.5837e-163	-7.59565e-163	-2.09396e-165	6.08014e-164	-5.53156e-163	2.24815e-163	-5.39316e-164	-8.57713e-163	-8.45243e-163	2.92723e-165	1.78239e-163	-3.91233e-163	1.10323e-162	-2.64215e-163	-1.62566e-163	0
-1.00616e-164	-1.33872e-163	1.1604e-162	8.94948e-164	-5.22606e-164	-2.11298e-163	5.28046e-163	-2.54489e-163	-1.06806e-164	3.00007e-164	2.36301e-164	-2.43255e-163	5.79758e-164	-1.62628e-163	3.29124e-165	-3.5837e-163	-7.59565e-163	-2.09396e-165	6.08014e-164	-5.53156e-163	2.24815e-163	-5.39316e-164	-8.57713e-163	-8.45243e-163	2.92723e-165	1.78239e-163	-3.91233e-163	1.10323e-162	-2.64215e-163	-1.62566e-163	0
-1.00616e-164	-1.33872e-163	1.1604e-162	8.94948e-164	-5.22606e-164	-2.11298e-163	5.28046e-163	-2.54489e-163	-1.06806e-164	3.00007e-164	2.36301e-164	-2.43255e-163	5.79758e-164	-1.62628e-163	3.29124e-165	-3.5837e-163	-7.59565e-163	-2.09396e-165	6.08014e-164	-5.53156e-163	2.24815e-163	-5.39316e-164	-8.57713e-163	-8.45243e-163	2.92723e-165	1.78239e-163	-3.91233e-163	1.10323e-162	-2.64215e-163	-1.62566e-163	0
-1.00616e-164	-1.33872e-163	1.1604e-162	8.94948e-164	-5.22606e-164	-2.11298e-163	5.28046e-163	-2.54489e-163	-1.06806e-164	3.00007e-164	2.36301e-164	-2.43255e-163	5.79758e-164	-1.62628e-163	3.29124e-165	-3.5837e-163	-7.59565e-163	-2.09396e-165	6.08014e-164	-5.53156e-163	2.24815e-163	-5.39316e-164	-8.57713e-163	-8.45243e-163	2.92723e-165	1.78239e-163	-3.91233e-163	1.10323e-162	-2.64215e-163	-1.62566e-163	0
-1.00616e-164	-1.33872e-163	1.1604e-162	8.94948e-164	-5.22606e-164	-2.11298e-163	5.28046e-163	-2.54489e-163	-1.06806e-164	3.00007e-164	2.36301e-164	-2.43255e-163	5.79758e-164	-1.62628e-163	3.29124e-165	-3.5837e-163	-7.59565e-163	-2.09396e-165	6.08014e-164	-5.53156e-163	2.24815e-163	-5.39316e-164	-8.57713e-163	-8.45243e-163	2.92723e-165	1.78239e-163	-3.91233e-163	1.10323e-162	-2.64215e-163	-1.62566e-163	0
-1.00616e-164	-1.33872e-163	1.1604e-162	8.94948e-164	-5.22606e-164	-2.11298e-163	5.28046e-163	-2.54489e-163	-1.06806e-164	3.00007e-164	2.36301e-164	-2.43255e-163	5.79758e-164	-1.62628e-163	3.29124e-165	-3.5837e-163	-7.59565e-163	-2.09396e-165	6.08014e-164	-5.53156e-163	2.24815e-163	-5.39316e-164	-8.57713e-163	-8.45243e-163	2.92723e-165	1.78239e-163	-3.91233e-163	1.10323e-162	-2.64215e-163	-1.62566e-163	0
-1.00616e-164	-1.33872e-163	1.1604e-162	8.94948e-164	-5.22606e-164	-2.11298e-163	5.28046e-163	-2.54489e-163	-1.06806e-164	3.00007e-164	2.36301e-164	-2.43255e-163	5.79758e-164	-1.62628e-163	3.29124e-165	-3.5837e-163	-7.59565e-163	-2.09396e-165	6.08014e-164	-5.53156e-163	2.24815e-163	-5.39316e-164	-8.57713e-163	-8.45243e-163	2.92723e-165	1.78239e-163	-3.91233e-163	1.10323e-162	-2.64215e-163	-1.62566e-163	0
-1.00616e-164	-1.33872e-163	1.1604e-162	8.94948e-164	-5.22606e-164	-2.11298e-163	5.28046e-163	-2.54489e-163	-1.06806e-164	3.00007e-164	2.36301e-164	-2.43255e-163	5.79758e-164	-1.62628e-163	3.29124e-165	-3.5837e-163	-7.59565e-163	-2.09396e-165	6.08014e-164	-5.53156e-163	2.24815e-163	-5.39316e-164	-8.57713e-163	-8.45243e-163	2.92723e-165	1.78239e-163	-3.91233e-163	1.10323e-162	-2.64215e-163	-1.62566e-163	0
-1.00616e-164	-1.33872e-163	1.1604e-162	8.94948e-164	-5.22606e-164	-2.11298e-163	5.28046e-163	-2.54489e-163	-1.06806e-164	3.00007e-164	2.36301e-164	-2.43255e-163	5.79758e-164	-1.62628e-163	3.29124e-165	-3.5837e-163	-7.59565e-163	-2.09396e-165	6.08014e-164	-5.53156e-163	2.24815e-163	-5.39316e-164	-8.57713e-163	-8.45243e-163	2.92723e-165	1.78239e-163	-3.91233e-163	1.10323e-162	-2.64215e-163	-1.62566e-163	0
-1.00616e-164	-1.33872e-163	1.1604e-162	8.94948e-164	-5.22606e-164	-2.11298e-163	5.28046e-163	-2.54489e-163	-1.06806e-164	3.00007e-164	2.36301e-164	-2.43255e-163	5.79758e-164	-1.62628e-163	3.29124e-165	-3.5837e-163	-7.59565e-163	-2.09396e-165	6.08014e-164	-5.53156e-163	2.24815e-163	-5.39316e-164	-8.57713e-163	-8.45243e-163	2.92723e-165	1.78239e-163	-3.91233e-163	1.10323e-162	-2.64215e-163	-1.62566e-163	0
-1.00616e-164	-1.33872e-163	1.1604e-162	8.94948e-164	-5.22606e-164	-2.11298e-163	5.28046e-163	-2.54489e-163	-1.06806e-164	3.00007e-164	2.36301e-164	-2.43255e-163	5.79758e-164	-1.62628e-163	3.29124e-165	-3.5837e-163	-7.59565e-163	-2.09396e-165	6.08014e-164	-5.53156e-163	2.24815e-163	-5.39316e-164	-8.57713e-163	-8.45243e-163	2.92723e-165	1.78239e-163	-3.91233e-163	1.10323e-162	-2.64215e-163	-1.62566e-163	0
-1.00616e-164	-1.33872e-163	1.1604e-162	8.94948e-164	-5.22606e-164	-2.11298e-163	5.28046e-163	-2.54489e-163	-1.06806e-164	3.00007e-164	2.36301e-164	-2.43255e-163	5.79758e-164	-1.62628e-163	3.29124e-165	-3.5837e-163	-7.59565e-163	-2.09396e-165	6.08014e-164	-5.53156e-163	2.24815e-163	-5.39316e-164	-8.57713e-163	-8.45243e-163	2.92723e-165	1.78239e-163	-3.91233e-163	1.10323e-162	-2.64215e-163	-1.62566e-163	0
-1.00616e-164	-1.33872e-163	1.1604e-162	8.94948e-164	-5.22606e-164	-2.11298e-163	5.28046e-163	-2.54489e-163	-1.06806e-164	3.00007e-164	2.36301e-164	-2.43255e-163	5.79758e-164	-1.62628e-163	3.29124e-165	-3.5837e-163	-7.59565e-163	-2.09396e-165	6.08014e-164	-5.53156e-163	2.24815e-163	-5.39316e-164	-8.57713e-163	-8.45243e-163	2.92723e-165	1.78239e-163	-3.91233e-163	1.10323e-162	-2.64215e-163	-1.62566e-163	0
-1.00616e-164	-1.33872e-163	1.1604e-162	8.94948e-164	-5.22606e-164	-2.11298e-163	5.28046e-163	-2.54489e-163	-1.06806e-164	3.00007e-164	2.36301e-164	-2.43255e-163	5.79758e-164	-1.62628e-163	3.29124e-165	-3.5837e-163	-7.59565e-163	-2.09396e-165	6.08014e-164	-5.53156e-163	2.24815e-163	-5.39316e-164	-8.57713e-163	-8.45243e-163	2.92723e-165	1.78239e-163	-3.91233e-163	1.10323e-162	-2.64215e-163	-1.62566e-163	0
-1.00616e-164	-1.33872e-163	1.1604e-162	8.94948e-164	-5.22606e-164	-2.11298e-163	5.28046e-163	-2.54489e-163	-1.06806e-164	3.00007e-164	2.36301e-164	-2.43255e-163	5.79758e-164	-1.62628e-163	3.29124e-165	-3.5837e-163	-7.59565e-163	-2.09396e-165	6.08014e-164	-5.53156e-163	2.24815e-163	-5.39316e-164	-8.57713e-163	-8.45243e-163	2.92723e-165	1.78239e-163	-3.91233e-163	1.10323e-162	-2.64215e-163	-1.62566e-163	0
-1.00616e-164	-1.33872e-163	1.1604e-162	8.94948e-164	-5.22606e-164	-2.11298e-163	5.28046e-163	-2.54489e-163	-1.06806e-164	3.00007e-164	2.36301e-164	-2.43255e-163	5.79758e-164	-1.62628e-163	3.29124e-165	-3.5837e-163	-7.59565e-163	-2.09396e-165	6.08014e-164	-5.53156e-163	2.24815e-163	-5.39316e-164	-8.57713e-163	-8.45243e-163	2.92723e-165	1.78239e-163	-3.91233e-163	1.10323e-162	-2.64215e-163	-1.62566e-163	0
-1.00616e-164	-1.33872e-163	1.1604e-162	8.94948e-164	-5.22606e-164	-2.11298e-163	5.28046e-163	-2.54489e-163	-1.06806e-164	3.00007e-164	2.36301e-164	-2.43255e-163	5.79758e-164	-1.62628e-163	3.29124e-165	-3.5837e-163	-7.59565e-163	-2.09396e-165	6.08014e-164	-5.53156e-163	2.24815e-163	-5.39316e-164	-8.57713e-163	-8.45243e-163	2.92723e-165	1.78239e-163	-3.91233e-163	1.10323e-162	-2.64215e-163	-1.62566e-163	0
-1.00616e-164	-1.33872e-163	1.1604e-162	8.94948e-164	-5.22606e-164	-2.11298e-163	5.28046e-163	-2.54489e-163	-1.06806e-164	3.00007e-164	2.36301e-164	-2.43255e-163	5.79758e-164	-1.62628e-163	3.29124e-165	-3.5837e-163	-7.59565e-163	-2.09396e-165	6.08014e-164	-5.53156e-163	2.24815e-163	-5.39316e-164	-8.57713e-163	-8.45243e-163	2.92723e-165	1.78239e-163	-3.91233e-163	1.10323e-162	-2.64215e-163	-1.62566e-163	0
-1.00616e-164	-1.33872e-163	1.1604e-162	8.94948e-164	-5.22606e-164	-2.11298e-163	5.28046e-163	-2.54489e-163	-1.06806e-164	3.00007e-164	2.36301e-164	-2.43255e-163	5.79758e-164	-1.62628e-163	3.29124e-165	-3.5837e-163	-7.59565e-163	-2.09396e-165	6.08014e-164	-5.53156e-163	2.24815e-163	-5.39316e-164	-8.57713e-163	-8.45243e-163	2.92723e-165	1.78239e-163	-3.91233e-163	1.10323e-162	-2.64215e-163	-1.62566e-163	0
-1.00616e-164	-1.33872e-163	1.1604e-162	8.94948e-164	-5.22606e-164	-2.11298e-163	5.28046e-163	-2.54489e-163	-1.06806e-164	3.00007e-164	2.36301e-164	-2.43255e-163	5.79758e-164	-1.62628e-163	3.29124e-165	-3.5837e-163	-7.59565e-163	-2.09396e-165	6.08014e-164	-5.53156e-163	2.24815e-163	-5.39316e-164	-8.57713e-163	-8.45243e-163	2.92723e-165	1.78239e-163	-3.91233e-163	1.10323e-162	-2.64215e-163	-1.62566e-163	0
-1.00616e-164	-1.33872e-163	1.1604e-162	8.94948e-164	-5.22606e-164	-2.11298e-163	5.28046e-163	-2.54489e-163	-1.06806e-164	3.00007e-164	2.36301e-164	-2.43255e-163	5.79758e-164	-1.62628e-163	3.29124e-165	-3.5837e-163	-7.59565e-163	-2.09396e-165	6.08014e-164	-5.53156e-163	2.24815e-163	-5.39316e-164	-8.57713e-163	-8.45243e-163	2.92723e-165	1.78239e-163	-3.91233e-163	1.10323e-162	-2.64215e-163	-1.62566e-163	0
-1.00616e-164	-1.33872e-163	1.1604e-162	8.94948e-164	-5.22606e-164	-2.11298e-163	5.28046e-163	-2.54489e-163	-1.06806e-164	3.00007e-164	2.36301e-164	-2.43255e-163	5.79758e-164	-1.62628e-163	3.29124e-165	-3.5837e-163	-7.59565e-163	-2.09396e-165	6.08014e-164	-5.53156e-163	2.24815e-163	-5.39316e-164	-8.57713e-163	-8.45243e-163	2.92723e-165	1.78239e-163	-3.91233e-163	1.10323e-162	-2.64215e-163	-1.62566e-163	0
-1.00616e-164	-1.33872e-163	1.1604e-162	8.94948e-164	-5.22606e-164	-2.11298e-163	5.28046e-163	-2.54489e-163	-1.06806e-164	3.00007e-164	2.36301e-164	-2.43255e-163	5.79758e-164	-1.62628e-163	3.29124e-165	-3.5837e-163	-7.59565e-163	-2.09396e-165	6.08014e-164	-5.53156e-163	2.24815e-163	-5.39316e-164	-8.57713e-163	-8.45243e-163	2.92723e-165	1.78239e-163	-3.91233e-163	1.10323e-162	-2.64215e-163	-1.62566e-163	0
-1.00616e-164	-1.33872e-163	1.1604e-162	8.94948e-164	-5.22606e-164	-2.11298e-163	5.28046e-163	-2.54489e-163	-1.06806e-164	3.00007e-164	2.36301e-164	-2.43255e-163	5.79758e-164	-1.62628e-163	3.29124e-165	-3.5837e-163	-7.59565e-163	-2.09396e-165	6.08014e-164	-5.53156e-163	2.24815e-163	-5.39316e-164	-8.57713e-163	-8.45243e-163	2.92723e-165	1.78239e-163	-3.91233e-163	1.10323e-162	-2.64215e-163	-1.62566e-163	0
-1.00616e-164	-1.33872e-163	1.1604e-162	8.94948e-164	-5.22606e-164	-2.11298e-163	5.28046e-163	-2.54489e-163	-1.06806e-164	3.00007e-164	2.36301e-164	-2.43255e-163	5.79758e-164	-1.62628e-163	3.29124e-165	-3.5837e-163	-7.59565e-163	-2.09396e-165	6.08014e-164	-5.53156e-163	2.24815e-163	-5.39316e-164	-8.57713e-163	-8.45243e-163	2.92723e-165	1.78239e-163	-3.91233e-163	1.10323e-162	-2.64215e-163	-1.62566e-163	0
-1.00616e-164	-1.33872e-163	1.1604e-162	8.94948e-164	-5.22606e-164	-2.11298e-163	5.28046e-163	-2.54489e-163	-1.06806e-164	3.00007e-164	2.36301e-164	-2.43255e-163	5.79758e-164	-1.62628e-163	3.29124e-165	-3.5837e-163	-7.59565e-163	-2.09396e-165	6.08014e-164	-5.53156e-163	2.24815e-163	-5.39316e-164	-8.57713e-163	-8.45243e-163	2.92723e-165	1.78239e-163	-3.91233e-163	1.10323e-162	-2.64215e-163	-1.62566e-163	0
-1.00616e-164	-1.33872e-163	1.1604e-162	8.94948e-164	-5.22606e-164	-2.11298e-163	5.28046e-163	-2.54489e-163	-1.06806e-164	3.00007e-164	2.36301e-164	-2.43255e-163	5.79758e-164	-1.62628e-163	3.29124e-165	-3.5837e-163	-7.59565e-163	-2.09396e-165	6.08014e-164	-5.53156e-163	2.24815e-163	-5.39316e-164	-8.57713e-163	-8.45243e-163	2.92723e-165	1.78239e-163	-3.91233e-163	1.10323e-162	-2.64215e-163	-1.62566e-163	0
-1.00616e-164	-1.33872e-163	1.1604e-162	8.94948e-164	-5.22606e-164	-2.11298e-163	5.28046e-163	-2.54489e-163	-1.06806e-164	3.00007e-164	2.36301e-164	-2.43255e-163	5.79758e-164	-1.62628e-163	3.29124e-165	-3.5837e-163	-7.59565e-163	-2.09396e-165	6.08014e-164	-5.53156e-163	2.24815e-163	-5.39316e-164	-8.57713e-163	-8.45243e-163	2.92723e-165	1.78239e-163	-3.91233e-163	1.10323e-162	-2.64215e-163	-1.62566e-163	0
-1.00616e-164	-1.33872e-163	1.1604e-162	8.94948e-164	-5.22606e-164	-2.11298e-163	5.28046e-163	-2.54489e-163	-1.06806e-164	3.00007e-164	2.36301e-164	-2.43255e-163	5.79758e-164	-1.62628e-163	3.29124e-165	-3.5837e-163	-7.59565e-163	-2.09396e-165	6.08014e-164	-5.53156e-163	2.24815e-163	-5.39316e-164	-8.57713e-163	-8.45243e-163	2.92723e-165	1.78239e-163	-3.91233e-163	1.10323e-162	-2.64215e-163	-1.62566e-163	0
-1.00616e-164	-1.33872e-163	1.1604e-162	8.94948e-164	-5.22606e-164	-2.11298e-163	5.28046e-163	-2.54489e-163	-1.06806e-164	3.00007e-164	2.36301e-164	-2.43255e-163	5.79758e-164	-1.62628e-163	3.29124e-165	-3.5837e-163	-7.59565e-163	-2.09396e-165	6.08014e-164	-5.53156e-163	2.24815e-163	-5.39316e-164	-8.57713e-163	-8.45243e-163	2.92723e-165	1.78239e-163	-3.91233e-163	1.10323e-162	-2.64215e-163	-1.62566e-163	0
-1.00616e-164	-1.33872e-163	1.1604e-162	8.94948e-164	-5.22606e-164	-2.11298e-163	5.28046e-163	-2.54489e-163	-1.06806e-164	3.00007e-164	2.36301e-164	-2.43255e-163	5.79758e-164	-1.62628e-163	3.29124e-165	-3.5837e-163	-7.59565e-163	-2.09396e-165	6.08014e-164	-5.53156e-163	2.24815e-163	-5.39316e-164	-8.57713e-163	-8.45243e-163	2.92723e-165	1.78239e-163	-3.91233e-163	1.10323e-162	-2.64215e-163	-1.62566e-163	0
-1.00616e-164	-1.33872e-163	1.1604e-162	8.94948e-164	-5.22606e-164	-2.11298e-163	5.28046e-163	-2.54489e-163	-1.06806e-164	3.00007e-164	2.36301e-164	-2.43255e-163	5.79758e-164	-1.62628e-163	3.29124e-165	-3.5837e-163	-7.59565e-163	-2.09396e-165	6.08014e-164	-5.53156e-163	2.24815e-163	-5.39316e-164	-8.57713e-163	-8.45243e-163	2.92723e-165	1.78239e-163	-3.91233e-163	1.10323e-162	-2.64215e-163	-1.62566e-163	0
-1.00616e-164	-1.33872e-163	1.1604e-162	8.94948e-164	-5.22606e-164	-2.11298e-163	5.28046e-163	-2.54489e-163	-1.06806e-164	3.00007e-164	2.36301e-164	-2.43255e-163	5.79758e-164	-1.62628e-163	3.29124e-165	-3.5837e-163	-7.59565e-163	-2.09396e-165	6.08014e-164	-5.53156e-163	2.24815e-163	-5.39316e-164	-8.57713e-163	-8.45243e-163	2.92723e-165	1.78239e-163	-3.91233e-163	1.10323e-162	-2.64215e-163	-1.62566e-163	0
-1.00616e-164	-1.33872e-163	1.1604e-162	8.94948e-164	-5.22606e-164	-2.11298e-163	5.28046e-163	-2.54489e-163	-1.06806e-164	3.00007e-164	2.36301e-164	-2.43255e-163	5.79758e-164	-1.62628e-163	3.29124e-165	-3.5837e-163	-7.59565e-163	-2.09396e-165	6.08014e-164	-5.53156e-163	2.24815e-163	-5.39316e-164	-8.57713e-163	-8.45243e-163	2.92723e-165	1.78239e-163	-3.91233e-163	1.10323e-162	-2.64215e-163	-1.62566e-163	0
-1.00616e-164	-1.33872e-163	1.1604e-162	8.94948e-164	-5.22606e-164	-2.11298e-163	5.28046e-163	-2.54489e-163	-1.06806e-164	3.00007e-164	2.36301e-164	-2.43255e-163	5.79758e-164	-1.62628e-163	3.29124e-165	-3.5837e-163	-7.59565e-163	-2.09396e-165	6.08014e-164	-5.53156e-163	2.24815e-163	-5.39316e-164	-8.57713e-163	-8.45243e-163	2.92723e-165	1.78239e-163	-3.91233e-163	1.10323e-162	-2.64215e-163	-1.62566e-163	0
-1.00616e-164	-1.33872e-163	1.1604e-162	8.94948e-164	-5.22606e-164	-2.11298e-163	5.28046e-163	-2.54489e-163	-1.06806e-164	3.00007e-164	2.36301e-164	-2.43255e-163	5.79758e-164	-1.62628e-163	3.29124e-165	-3.5837e-163	-7.59565e-163	-2.09396e-165	6.08014e-164	-5.53156e-163	2.24815e-163	-5.39316e-164	-8.57713e-163	-8.45243e-163	2.92723e-165	1.78239e-163	-3.91233e-163	1.10323e-162	-2.64215e-163	-1.62566e-163	0
-1.00616e-164	-1.33872e-163	1.1604e-162	8.94948e-164	-5.22606e-164	-2.11298e-163	5.28046e-163	-2.54489e-163	-1.06806e-164	3.00007e-164	2.36301e-164	-2.43255e-163	5.79758e-164	-1.62628e-163	3.29124e-165	-3.5837e-163	-7.59565e-163	-2.09396e-165	6.08014e-164	-5.53156e-163	2.24815e-163	-5.39316e-164	-8.57713e-163	-8.45243e-163	2.92723e-165	1.78239e-163	-3.91233e-163	1.10323e-162	-2.64215e-163	-1.62566e-163	0
-1.00616e-164	-1.33872e-163	1.1604e-162	8.94948e-164	-5.22606e-164	-2.11298e-163	5.28046e-163	-2.54489e-163	-1.06806e-164	3.00007e-164	2.36301e-164	-2.43255e-163	5.79758e-164	-1.62628e-163	3.29124e-165	-3.5837e-163	-7.59565e-163	-2.09396e-165	6.08014e-164	-5.53156e-163	2.24815e-163	-5.39316e-164	-8.57713e-163	-8.45243e-163	2.92723e-165	1.78239e-163	-3.91233e-163	1.10323e-162	-2.64215e-163	-1.62566e-163	0
-1.00616e-164	-1.33872e-163	1.1604e-162	8.94948e-164	-5.22606e-164	-2.11298e-163	5.28046e-163	-2.54489e-163	-1.06806e-164	3.00007e-164	2.36301e-164	-2.43255e-163	5.79758e-164	-1.62628e-163	3.29124e-165	-3.5837e-163	-7.59565e-163	-2.09396e-165	6.08014e-164	-5.53156e-163	2.24815e-163	-5.39316e-164	-8.57713e-163	-8.45243e-163	2.92723e-165	1.78239e-163	-3.91233e-163	1.10323e-162	-2.64215e-163	-1.62566e-163	0
-1.00616e-164	-1.33872e-163	1.1604e-162	8.94948e-164	-5.22606e-164	-2.11298e-163	5.28046e-163	-2.54489e-163	-1.06806e-164	3.00007e-164	2.36301e-164	-2.43255e-163	5.79758e-164	-1.62628e-163	3.29124e-165	-3.5837e-163	-7.59565e-163	-2.09396e-165	6.08014e-164	-5.53156e-163	2.24815e-163	-5.39316e-164	-8.57713e-163	-8.45243e-163	2.92723e-165	1.78239e-163	-3.91233e-163	1.10323e-162	-2.64215e-163	-1.62566e-163	0
-1.00616e-164	-1.33872e-163	1.1604e-162	8.94948e-164	-5.22606e-164	-2.11298e-163	5.28046e-163	-2.54489e-163	-1.06806e-164	3.00007e-164	2.36301e-164	-2.43255e-163	5.79758e-164	-1.62628e-163	3.29124e-165	-3.5837e-163	-7.59565e-163	-2.09396e-165	6.08014e-164	-5.53156e-163	2.24815e-163	-5.39316e-164	-8.57713e-163	-8.45243e-163	2.92723e-165	1.78239e-163	-3.91233e-163	1.10323e-162	-2.64215e-163	-1.62566e-163	0
-1.00616e-164	-1.33872e-163	1.1604e-162	8.94948e-164	-5.22606e-164	-2.11298e-163	5.28046e-163	-2.54489e-163	-1.06806e-164	3.00007e-164	2.36301e-164	-2.43255e-163	5.79758e-164	-1.62628e-163	3.29124e-165	-3.5837e-163	-7.59565e-163	-2.09396e-165	6.08014e-164	-5.53156e-163	2.24815e-163	-5.39316e-164	-8.57713e-163	-8.45243e-163	2.92723e-165	1.78239e-163	-3.91233e-163	1.10323e-162	-2.64215e-163	-1.62566e-163	0
-1.00616e-164	-1.33872e-163	1.1604e-162	8.94948e-164	-5.22606e-164	-2.11298e-163	5.28046e-163	-2.54489e-163	-1.06806e-164	3.00007e-164	2.36301e-164	-2.43255e-163	5.79758e-164	-1.62628e-163	3.29124e-165	-3.5837e-163	-7.59565e-163	-2.09396e-165	6.08014e-164	-5.53156e-163	2.24815e-163	-5.39316e-164	-8.57713e-163	-8.45243e-163	2.92723e-165	1.78239e-163	-3.91233e-163	1.10323e-162	-2.64215e-163	-1.62566e-163	0
-1.00616e-164	-1.33872e-163	1.1604e-162	8.94948e-164	-5.22606e-164	-2.11298e-163	5.28046e-163	-2.54489e-163	-1.06806e-164	3.00007e-164	2.36301e-164	-2.43255e-163	5.79758e-164	-1.62628e-163	3.29124e-165	-3.5837e-163	-7.59565e-163	-2.09396e-165	6.08014e-164	-5.53156e-163	2.24815e-163	-5.39316e-164	-8.57713e-163	-8.45243e-163	2.92723e-165	1.78239e-163	-3.91233e-163	1.10323e-162	-2.64215e-163	-1.62566e-163	0
-1.00616e-164	-1.33872e-163	1.1604e-162	8.94948e-164	-5.22606e-164	-2.11298e-163	5.28046e-163	-2.54489e-163	-1.06806e-164	3.00007e-164	2.36301e-164	-2.43255e-163	5.79758e-164	-1.62628e-163	3.29124e-165	-3.5837e-163	-7.59565e-163	-2.09396e-165	6.08014e-164	-5.53156e-163	2.24815e-163	-5.39316e-164	-8.57713e-163	-8.45243e-163	2.92723e-165	1.78239e-163	-3.91233e-163	1.10323e-162	-2.64215e-163	-1.62566e-163	0
-1.00616e-164	-1.33872e-163	1.1604e-162	8.94948e-164	-5.22606e-164	-2.11298e-163	5.28046e-163	-2.54489e-163	-1.06806e-164	3.00007e-164	2.36301e-164	-2.43255e-163	5.79758e-164	-1.62628e-163	3.29124e-165	-3.5837e-163	-7.59565e-163	-2.09396e-165	6.08014e-164	-5.53156e-163	2.24815e-163	-5.39316e-164	-8.57713e-163	-8.45243e-163	2.92723e-165	1.78239e-163	-3.91233e-163	1.10323e-162	-2.64215e-163	-1.62566e-163	0
-1.00616e-164	-1.33872e-163	1.1604e-162	8.94948e-164	-5.22606e-164	-2.11298e-163	5.28046e-163	-2.54489e-163	-1.06806e-164	3.00007e-164	2.36301e-164	-2.43255e-163	5.79758e-164	-1.62628e-163	3.29124e-165	-3.5837e-163	-7.59565e-163	-2.09396e-165	6.08014e-164	-5.53156e-163	2.24815e-163	-5.39316e-164	-8.57713e-163	-8.45243e-163	2.92723e-165	1.78239e-163	-3.91233e-163	1.10323e-162	-2.64215e-163	-1.62566e-163	0
-1.00616e-164	-1.33872e-163	1.1604e-162	8.94948e-164	-5.22606e-164	-2.11298e-163	5.28046e-163	-2.54489e-163	-1.06806e-164	3.00007e-164	2.36301e-164	-2.43255e-163	5.79758e-164	-1.62628e-163	3.29124e-165	-3.5837e-163	-7.59565e-163	-2.09396e-165	6.08014e-164	-5.53156e-163	2.24815e-163	-5.39316e-164	-8.57713e-163	-8.45243e-163	2.92723e-165	1.78239e-163	-3.91233e-163	1.10323e-162	-2.64215e-163	-1.62566e-163	0
-1.00616e-164	-1.33872e-163	1.1604e-162	8.94948e-164	-5.22606e-164	-2.11298e-163	5.28046e-163	-2.54489e-163	-1.06806e-164	3.00007e-164	2.36301e-164	-2.43255e-163	5.79758e-164	-1.62628e-163	3.29124e-165	-3.5837e-163	-7.59565e-163	-2.09396e-165	6.08014e-164	-5.53156e-163	2.24815e-163	-5.39316e-164	-8.57713e-163	-8.45243e-163	2.92723e-165	1.78239e-163	-3.91233e-163	1.10323e-162	-2.64215e-163	-1.62566e-163	0
-1.00616e-164	-1.33872e-163	1.1604e-162	8.94948e-164	-5.22606e-164	-2.11298e-163	5.28046e-163	-2.54489e-163	-1.06806e-164	3.00007e-164	2.36301e-164	-2.43255e-163	5.79758e-164	-1.62628e-163	3.29124e-165	-3.5837e-163	-7.59565e-163	-2.09396e-165	6.08014e-164	-5.53156e-163	2.24815e-163	-5.39316e-164	-8.57713e-163	-8.45243e-163	2.92723e-165	1.78239e-163	-3.91233e-163	1.10323e-162	-2.64215e-163	-1.62566e-163	0
-1.00616e-164	-1.33872e-163	1.1604e-162	8.94948e-164	-5.22606e-164	-2.11298e-163	5.28046e-163	-2.54489e-163	-1.06806e-164	3.00007e-164	2.36301e-164	-2.43255e-163	5.79758e-164	-1.62628e-163	3.29124e-165	-3.5837e-163	-7.59565e-163	-2.09396e-165	6.08014e-164	-5.53156e-163	2.24815e-163	-5.39316e-164	-8.57713e-163	-8.45243e-163	2.92723e-165	1.78239e-163	-3.91233e-163	1.10323e-162	-2.64215e-163	-1.62566e-163	0
-1.00616e-164	-1.33872e-163	1.1604e-162	8.94948e-164	-5.22606e-164	-2.11298e-163	5.28046e-163	-2.54489e-163	-1.06806e-164	3.00007e-164	2.36301e-164	-2.43255e-163	5.79758e-164	-1.62628e-163	3.29124e-165	-3.5837e-163	-7.59565e-163	-2.09396e-165	6.08014e-164	-5.53156e-163	2.24815e-163	-5.39316e-164	-8.57713e-163	-8.45243e-163	2.92723e-165	1.78239e-163	-3.91233e-163	1.10323e-162	-2.64215e-163	-1.62566e-163	0
-1.00616e-164	-1.33872e-163	1.1604e-162	8.94948e-164	-5.22606e-164	-2.11298e-163	5.28046e-163	-2.54489e-163	-1.06806e-164	3.00007e-164	2.36301e-164	-2.43255e-163	5.79758e-164	-1.62628e-163	3.29124e-165	-3.5837e-163	-7.59565e-163	-2.09396e-165	6.08014e-164	-5.53156e-163	2.24815e-163	-5.39316e-164	-8.57713e-163	-8.45243e-163	2.92723e-165	1.78239e-163	-3.91233e-163	1.10323e-162	-2.64215e-163	-1.62566e-163	0
-1.00616e-164	-1.33872e-163	1.1604e-162	8.94948e-164	-5.22606e-164	-2.11298e-163	5.28046e-163	-2.54489e-163	-1.06806e-164	3.00007e-164	2.36301e-164	-2.43255e-163	5.79758e-164	-1.62628e-163	3.29124e-165	-3.5837e-163	-7.59565e-163	-2.09396e-165	6.08014e-164	-5.53156e-163	2.24815e-163	-5.39316e-164	-8.57713e-163	-8.45243e-163	2.92723e-165	1.78239e-163	-3.91233e-163	1.10323e-162	-2.64215e-163	-1.62566e-163	0
-1.00616e-164	-1.33872e-163	1.1604e-162	8.94948e-164	-5.22606e-164	-2.11298e-163	5.28046e-163	-2.54489e-163	-1.06806e-164	3.00007e-164	2.36301e-164	-2.43255e-163	5.79758e-164	-1.62628e-163	3.29124e-165	-3.5837e-163	-7.59565e-163	-2.09396e-165	6.08014e-164	-5.53156e-163	2.24815e-163	-5.39316e-164	-8.57713e-163	-8.45243e-163	2.92723e-165	1.78239e-163	-3.91233e-163	1.10323e-162	-2.64215e-163	-1.62566e-163	0
-1.00616e-164	-1.33872e-163	1.1604e-162	8.94948e-164	-5.22606e-164	-2.11298e-163	5.28046e-163	-2.54489e-163	-1.06806e-164	3.00007e-164	2.36301e-164	-2.43255e-163	5.79758e-164	-1.62628e-163	3.29124e-165	-3.5837e-163	-7.59565e-163	-2.09396e-165	6.08014e-164	-5.53156e-163	2.24815e-163	-5.39316e-164	-8.57713e-163	-8.45243e-163	2.92723e-165	1.78239e-163	-3.91233e-163	1.10323e-162	-2.64215e-163	-1.62566e-163	0
-1.00616e-164	-1.33872e-163	1.1604e-162	8.94948e-164	-5.22606e-164	-2.11298e-163	5.28046e-163	-2.54489e-163	-1.06806e-164	3.00007e-164	2.36301e-164	-2.43255e-163	5.79758e-164	-1.62628e-163	3.29124e-165	-3.5837e-163	-7.59565e-163	-2.09396e-165	6.08014e-164	-5.53156e-163	2.24815e-163	-5.39316e-164	-8.57713e-163	-8.45243e-163	2.92723e-165	1.78239e-163	-3.91233e-163	1.10323e-162	-2.64215e-163	-1.62566e-163	0
-1.00616e-164	-1.33872e-163	1.1604e-162	8.94948e-164	-5.22606e-164	-2.11298e-163	5.28046e-163	-2.54489e-163	-1.06806e-164	3.00007e-164	2.36301e-164	-2.43255e-163	5.79758e-164	-1.62628e-163	3.29124e-165	-3.5837e-163	-7.59565e-163	-2.09396e-165	6.08014e-164	-5.53156e-163	2.24815e-163	-5.39316e-164	-8.57713e-163	-8.45243e-163	2.92723e-165	1.78239e-163	-3.91233e-163	1.10323e-162	-2.64215e-163	-1.62566e-163	0
-1.00616e-164	-1.33872e-163	1.1604e-162	8.94948e-164	-5.22606e-164	-2.11298e-163	5.28046e-163	-2.54489e-163	-1.06806e-164	3.00007e-164	2.36301e-164	-2.43255e-163	5.79758e-164	-1.62628e-163	3.29124e-165	-3.5837e-163	-7.59565e-163	-2.09396e-165	6.08014e-164	-5.53156e-163	2.24815e-163	-5.39316e-164	-8.57713e-163	-8.45243e-163	2.92723e-165	1.78239e-163	-3.91233e-163	1.10323e-162	-2.64215e-163	-1.62566e-163	0
-1.00616e-164	-1.33872e-163	1.1604e-162	8.94948e-164	-5.22606e-164	-2.11298e-163	5.28046e-163	-2.54489e-163	-1.06806e-164	3.00007e-164	2.36301e-164	-2.43255e-163	5.79758e-164	-1.62628e-163	3.29124e-165	-3.5837e-163	-7.59565e-163	-2.09396e-165	6.08014e-164	-5.53156e-163	2.24815e-163	-5.39316e-164	-8.57713e-163	-8.45243e-163	2.92723e-165	1.78239e-163	-3.91233e-163	1.10323e-162	-2.64215e-163	-1.62566e-163	0
-1.00616e-164	-1.33872e-163	1.1604e-162	8.94948e-164	-5.22606e-164	-2.11298e-163	5.28046e-163	-2.54489e-163	-1.06806e-164	3.00007e-164	2.36301e-164	-2.43255e-163	5.79758e-164	-1.62628e-163	3.29124e-165	-3.5837e-163	-7.59565e-163	-2.09396e-165	6.08014e-164	-5.53156e-163	2.24815e-163	-5.39316e-164	-8.57713e-163	-8.45243e-163	2.92723e-165	1.78239e-163	-3.91233e-163	1.10323e-162	-2.64215e-163	-1.62566e-163	0
-1.00616e-164	-1.33872e-163	1.1604e-162	8.94948e-164	-5.22606e-164	-2.11298e-163	5.28046e-163	-2.54489e-163	-1.06806e-164	3.00007e-164	2.36301e-164	-2.43255e-163	5.79758e-164	-1.62628e-163	3.29124e-165	-3.5837e-163	-7.59565e-163	-2.09396e-165	6.08014e-164	-5.53156e-163	2.24815e-163	-5.39316e-164	-8.57713e-163	-8.45243e-163	2.92723e-165	1.78239e-163	-3.91233e-163	1.10323e-162	-2.64215e-163	-1.62566e-163	0
-1.00616e-164	-1.33872e-163	1.1604e-162	8.94948e-164	-5.22606e-164	-2.11298e-163	5.28046e-163	-2.54489e-163	-1.06806e-164	3.00007e-164	2.36301e-164	-2.43255e-163	5.79758e-164	-1.62628e-163	3.29124e-165	-3.5837e-163	-7.59565e-163	-2.09396e-165	6.08014e-164	-5.53156e-163	2.24815e-163	-5.39316e-164	-8.57713e-163	-8.45243e-163	2.92723e-165	1.78239e-163	-3.91233e-163	1.10323e-162	-2.64215e-163	-1.62566e-163	0
-1.00616e-164	-1.33872e-163	1.1604e-162	8.94948e-164	-5.22606e-164	-2.11298e-163	5.28046e-163	-2.54489e-163	-1.06806e-164	3.00007e-164	2.36301e-164	-2.43255e-163	5.79758e-164	-1.62628e-163	3.29124e-165	-3.5837e-163	-7.59565e-163	-2.09396e-165	6.08014e-164	-5.53156e-163	2.24815e-163	-5.39316e-164	-8.57713e-163	-8.45243e-163	2.92723e-165	1.78239e-163	-3.91233e-163	1.10323e-162	-2.64215e-163	-1.62566e-163	0
-1.00616e-164	-1.33872e-163	1.1604e-162	8.94948e-164	-5.22606e-164	-2.11298e-163	5.28046e-163	-2.54489e-163	-1.06806e-164	3.00007e-164	2.36301e-164	-2.43255e-163	5.79758e-164	-1.62628e-163	3.29124e-165	-3.5837e-163	-7.59565e-163	-2.09396e-165	6.08014e-164	-5.53156e-163	2.24815e-163	-5.39316e-164	-8.57713e-163	-8.45243e-163	2.92723e-165	1.78239e-163	-3.91233e-163	1.10323e-162	-2.64215e-163	-1.62566e-163	0
-1.00616e-164	-1.33872e-163	1.1604e-162	8.94948e-164	-5.22606e-164	-2.11298e-163	5.28046e-163	-2.54489e-163	-1.06806e-164	3.00007e-164	2.36301e-164	-2.43255e-163	5.79758e-164	-1.62628e-163	3.29124e-165	-3.5837e-163	-7.59565e-163	-2.09396e-165	6.08014e-164	-5.53156e-163	2.24815e-163	-5.39316e-164	-8.57713e-163	-8.45243e-163	2.92723e-165	1.78239e-163	-3.91233e-163	1.10323e-162	-2.64215e-163	-1.62566e-163	0
-1.00616e-164	-1.33872e-163	1.1604e-162	8.94948e-164	-5.22606e-164	-2.11298e-163	5.28046e-163	-2.54489e-163	-1.06806e-164	3.00007e-164	2.36301e-164	-2.43255e-163	5.79758e-164	-1.62628e-163	3.29124e-165	-3.5837e-163	-7.59565e-163	-2.09396e-165	6.08014e-164	-5.53156e-163	2.24815e-163	-5.39316e-164	-8.57713e-163	-8.45243e-163	2.92723e-165	1.78239e-163	-3.91233e-163	1.10323e-162	-2.64215e-163	-1.62566e-163	0
-1.00616e-164	-1.33872e-163	1.1604e-162	8.94948e-164	-5.22606e-164	-2.11298e-163	5.28046e-163	-2.54489e-163	-1.06806e-164	3.00007e-164	2.36301e-164	-2.43255e-163	5.79758e-164	-1.62628e-163	3.29124e-165	-3.5837e-163	-7.59565e-163	-2.09396e-165	6.08014e-164	-5.53156e-163	2.24815e-163	-5.39316e-164	-8.57713e-163	-8.45243e-163	2.92723e-165	1.78239e-163	-3.91233e-163	1.10323e-162	-2.64215e-163	-1.62566e-163	0
-1.00616e-164	-1.33872e-163	1.1604e-162	8.94948e-164	-5.22606e-164	-2.11298e-163	5.28046e-163	-2.54489e-163	-1.06806e-164	3.00007e-164	2.36301e-164	-2.43255e-163	5.79758e-164	-1.62628e-163	3.29124e-165	-3.5837e-163	-7.59565e-163	-2.09396e-165	6.08014e-164	-5.53156e-163	2.24815e-163	-5.39316e-164	-8.57713e-163	-8.45243e-163	2.92723e-165	1.78239e-163	-3.91233e-163	1.10323e-162	-2.64215e-163	-1.62566e-163	0
-1.00616e-164	-1.33872e-163	1.1604e-162	8.94948e-164	-5.22606e-164	-2.11298e-163	5.28046e-163	-2.54489e-163	-1.06806e-164	3.00007e-164	2.36301e-164	-2.43255e-163	5.79758e-164	-1.62628e-163	3.29124e-165	-3.5837e-163	-7.59565e-163	-2.09396e-165	6.08014e-164	-5.53156e-163	2.24815e-163	-5.39316e-164	-8.57713e-163	-8.45243e-163	2.92723e-165	1.78239e-163	-3.91233e-163	1.10323e-162	-2.64215e-163	-1.62566e-163	0
-1.00616e-164	-1.33872e-163	1.1604e-162	8.94948e-164	-5.22606e-164	-2.11298e-163	5.28046e-163	-2.54489e-163	-1.06806e-164	3.00007e-164	2.36301e-164	-2.43255e-163	5.79758e-164	-1.62628e-163	3.29124e-165	-3.5837e-163	-7.59565e-163	-2.09396e-165	6.08014e-164	-5.53156e-163	2.24815e-163	-5.39316e-164	-8.57713e-163	-8.45243e-163	2.92723e-165	1.78239e-163	-3.91233e-163	1.10323e-162	-2.64215e-163	-1.62566e-163	0
-1.00616e-164	-1.33872e-163	1.1604e-162	8.94948e-164	-5.22606e-164	-2.11298e-163	5.28046e-163	-2.54489e-163	-1.06806e-164	3.00007e-164	2.36301e-164	-2.43255e-163	5.79758e-164	-1.62628e-163	3.29124e-165	-3.5837e-163	-7.59565e-163	-2.09396e-165	6.08014e-164	-5.53156e-163	2.24815e-163	-5.39316e-164	-8.57713e-163	-8.45243e-163	2.92723e-165	1.78239e-163	-3.91233e-163	1.10323e-162	-2.64215e-163	-1.62566e-163	0
-1.00616e-164	-1.33872e-163	1.1604e-162	8.94948e-164	-5.22606e-164	-2.11298e-163	5.28046e-163	-2.54489e-163	-1.06806e-164	3.00007e-164	2.36301e-164	-2.43255e-163	5.79758e-164	-1.62628e-163	3.29124e-165	-3.5837e-163	-7.59565e-163	-2.09396e-165	6.08014e-164	-5.53156e-163	2.24815e-163	-5.39316e-164	-8.57713e-163	-8.45243e-163	2.92723e-165	1.78239e-163	-3.91233e-163	1.10323e-162	-2.64215e-163	-1.62566e-163	0
-1.00616e-164	-1.33872e-163	1.1604e-162	8.94948e-164	-5.22606e-164	-2.11298e-163	5.28046e-163	-2.54489e-163	-1.06806e-164	3.00007e-164	2.36301e-164	-2.43255e-163	5.79758e-164	-1.62628e-163	3.29124e-165	-3.5837e-163	-7.59565e-163	-2.09396e-165	6.08014e-164	-5.53156e-163	2.24815e-163	-5.39316e-164	-8.57713e-163	-8.45243e-163	2.92723e-165	1.78239e-163	-3.91233e-163	1.10323e-162	-2.64215e-163	-1.62566e-163	0
-1.00616e-164	-1.33872e-163	1.1604e-162	8.94948e-164	-5.22606e-164	-2.11298e-163	5.28046e-163	-2.54489e-163	-1.06806e-164	3.00007e-164	2.36301e-164	-2.43255e-163	5.79758e-164	-1.62628e-163	3.29124e-165	-3.5837e-163	-7.59565e-163	-2.09396e-165	6.08014e-164	-5.53156e-163	2.24815e-163	-5.39316e-164	-8.57713e-163	-8.45243e-163	2.92723e-165	1.78239e-163	-3.91233e-163	1.10323e-162	-2.64215e-163	-1.62566e-163	0
-1.00616e-164	-1.33872e-163	1.1604e-162	8.94948e-164	-5.22606e-164	-2.11298e-163	5.28046e-163	-2.54489e-163	-1.06806e-164	3.00007e-164	2.36301e-164	-2.43255e-163	5.79758e-164	-1.62628e-163	3.29124e-165	-3.5837e-163	-7.59565e-163	-2.09396e-165	6.08014e-164	-5.53156e-163	2.24815e-163	-5.39316e-164	-8.57713e-163	-8.45243e-163	2.92723e-165	1.78239e-163	-3.91233e-163	1.10323e-162	-2.64215e-163	-1.62566e-163	0
-1.00616e-164	-1.33872e-163	1.1604e-162	8.94948e-164	-5.22606e-164	-2.11298e-163	5.28046e-163	-2.54489e-163	-1.06806e-164	3.00007e-164	2.36301e-164	-2.43255e-163	5.79758e-164	-1.62628e-163	3.29124e-165	-3.5837e-163	-7.59565e-163	-2.09396e-165	6.08014e-164	-5.53156e-163	2.24815e-163	-5.39316e-164	-8.57713e-163	-8.45243e-163	2.92723e-165	1.78239e-163	-3.91233e-163	1.10323e-162	-2.64215e-163	-1.62566e-163	0
-1.00616e-164	-1.33872e-163	1.1604e-162	8.94948e-164	-5.22606e-164	-2.11298e-163	5.28046e-163	-2.54489e-163	-1.06806e-164	3.00007e-164	2.36301e-164	-2.43255e-163	5.79758e-164	-1.62628e-163	3.29124e-165	-3.5837e-163	-7.59565e-163	-2.09396e-165	6.08014e-164	-5.53156e-163	2.24815e-163	-5.39316e-164	-8.57713e-163	-8.45243e-163	2.92723e-165	1.78239e-163	-3.91233e-163	1.10323e-162	-2.64215e-163	-1.62566e-163	0
-1.00616e-164	-1.33872e-163	1.1604e-162	8.94948e-164	-5.22606e-164	-2.11298e-163	5.28046e-163	-2.54489e-163	-1.06806e-164	3.00007e-164	2.36301e-164	-2.43255e-163	5.79758e-164	-1.62628e-163	3.29124e-165	-3.5837e-163	-7.59565e-163	-2.09396e-165	6.08014e-164	-5.53156e-163	2.24815e-163	-5.39316e-164	-8.57713e-163	-8.45243e-163	2.92723e-165	1.78239e-163	-3.91233e-163	1.10323e-162	-2.64215e-163	-1.62566e-163	0
-1.00616e-164	-1.33872e-163	1.1604e-162	8.94948e-164	-5.22606e-164	-2.11298e-163	5.28046e-163	-2.54489e-163	-1.06806e-164	3.00007e-164	2.36301e-164	-2.43255e-163	5.79758e-164	-1.62628e-163	3.29124e-165	-3.5837e-163	-7.59565e-163	-2.09396e-165	6.08014e-164	-5.53156e-163	2.24815e-163	-5.39316e-164	-8.57713e-163	-8.45243e-163	2.92723e-165	1.78239e-163	-3.91233e-163	1.10323e-162	-2.64215e-163	-1.62566e-163	0
-1.00616e-164	-1.33872e-163	1.1604e-162	8.94948e-164	-5.22606e-164	-2.11298e-163	5.28046e-163	-2.54489e-163	-1.06806e-164	3.00007e-164	2.36301e-164	-2.43255e-163	5.79758e-164	-1.62628e-163	3.29124e-165	-3.5837e-163	-7.59565e-163	-2.09396e-165	6.08014e-164	-5.53156e-163	2.24815e-163	-5.39316e-164	-8.57713e-163	-8.45243e-163	2.92723e-165	1.78239e-163	-3.91233e-163	1.10323e-162	-2.64215e-163	-1.62566e-163	0
-1.00616e-164	-1.33872e-163	1.1604e-162	8.94948e-164	-5.22606e-164	-2.11298e-163	5.28046e-163	-2.54489e-163	-1.06806e-164	3.00007e-164	2.36301e-164	-2.43255e-163	5.79758e-164	-1.62628e-163	3.29124e-165	-3.5837e-163	-7.59565e-163	-2.09396e-165	6.08014e-164	-5.53156e-163	2.24815e-163	-5.39316e-164	-8.57713e-163	-8.45243e-163	2.92723e-165	1.78239e-163	-3.91233e-163	1.10323e-162	-2.64215e-163	-1.62566e-163	0
-1.00616e-164	-1.33872e-163	1.1604e-162	8.94948e-164	-5.22606e-164	-2.11298e-163	5.28046e-163	-2.54489e-163	-1.06806e-164	3.00007e-164	2.36301e-164	-2.43255e-163	5.79758e-164	-1.62628e-163	3.29124e-165	-3.5837e-163	-7.59565e-163	-2.09396e-165	6.08014e-164	-5.53156e-163	2.24815e-163	-5.39316e-164	-8.57713e-163	-8.45243e-163	2.92723e-165	1.78239e-163	-3.91233e-163	1.10323e-162	-2.64215e-163	-1.62566e-163	0
-1.00616e-164	-1.33872e-163	1.1604e-162	8.94948e-164	-5.22606e-164	-2.11298e-163	5.28046e-163	-2.54489e-163	-1.06806e-164	3.00007e-164	2.36301e-164	-2.43255e-163	5.79758e-164	-1.62628e-163	3.29124e-165	-3.5837e-163	-7.59565e-163	-2.09396e-165	6.08014e-164	-5.53156e-163	2.24815e-163	-5.39316e-164	-8.57713e-163	-8.45243e-163	2.92723e-165	1.78239e-163	-3.91233e-163	1.10323e-162	-2.64215e-163	-1.62566e-163	0
-1.00616e-164	-1.33872e-163	1.1604e-162	8.94948e-164	-5.22606e-164	-2.11298e-163	5.28046e-163	-2.54489e-163	-1.06806e-164	3.00007e-164	2.36301e-164	-2.43255e-163	5.79758e-164	-1.62628e-163	3.29124e-165	-3.5837e-163	-7.59565e-163	-2.09396e-165	6.08014e-164	-5.53156e-163	2.24815e-163	-5.39316e-164	-8.57713e-163	-8.45243e-163	2.92723e-165	1.78239e-163	-3.91233e-163	1.10323e-162	-2.64215e-163	-1.62566e-163	0
-1.00616e-164	-1.33872e-163	1.1604e-162	8.94948e-164	-5.22606e-164	-2.11298e-163	5.28046e-163	-2.54489e-163	-1.06806e-164	3.00007e-164	2.36301e-164	-2.43255e-163	5.79758e-164	-1.62628e-163	3.29124e-165	-3.5837e-163	-7.59565e-163	-2.09396e-165	6.08014e-164	-5.53156e-163	2.24815e-163	-5.39316e-164	-8.57713e-163	-8.45243e-163	2.92723e-165	1.78239e-163	-3.91233e-163	1.10323e-162	-2.64215e-163	-1.62566e-163	0
-1.00616e-164	-1.33872e-163	1.1604e-162	8.94948e-164	-5.22606e-164	-2.11298e-163	5.28046e-163	-2.54489e-163	-1.06806e-164	3.00007e-164	2.36301e-164	-2.43255e-163	5.79758e-164	-1.62628e-163	3.29124e-165	-3.5837e-163	-7.59565e-163	-2.09396e-165	6.08014e-164	-5.53156e-163	2.24815e-163	-5.39316e-164	-8.57713e-163	-8.45243e-163	2.92723e-165	1.78239e-163	-3.91233e-163	1.10323e-162	-2.64215e-163	-1.62566e-163	0
-1.00616e-164	-1.33872e-163	1.1604e-162	8.94948e-164	-5.22606e-164	-2.11298e-163	5.28046e-163	-2.54489e-163	-1.06806e-164	3.00007e-164	2.36301e-164	-2.43255e-163	5.79758e-164	-1.62628e-163	3.29124e-165	-3.5837e-163	-7.59565e-163	-2.09396e-165	6.08014e-164	-5.53156e-163	2.24815e-163	-5.39316e-164	-8.57713e-163	-8.45243e-163	2.92723e-165	1.78239e-163	-3.91233e-163	1.10323e-162	-2.64215e-163	-1.62566e-163	0
-1.00616e-164	-1.33872e-163	1.1604e-162	8.94948e-164	-5.22606e-164	-2.11298e-163	5.28046e-163	-2.54489e-163	-1.06806e-164	3.00007e-164	2.36301e-164	-2.43255e-163	5.79758e-164	-1.62628e-163	3.29124e-165	-3.5837e-163	-7.59565e-163	-2.09396e-165	6.08014e-164	-5.53156e-163	2.24815e-163	-5.39316e-164	-8.57713e-163	-8.45243e-163	2.92723e-165	1.78239e-163	-3.91233e-163	1.10323e-162	-2.64215e-163	-1.62566e-163	0
-1.00616e-164	-1.33872e-163	1.1604e-162	8.94948e-164	-5.22606e-164	-2.11298e-163	5.28046e-163	-2.54489e-163	-1.06806e-164	3.00007e-164	2.36301e-164	-2.43255e-163	5.79758e-164	-1.62628e-163	3.29124e-165	-3.5837e-163	-7.59565e-163	-2.09396e-165	6.08014e-164	-5.53156e-163	2.24815e-163	-5.39316e-164	-8.57713e-163	-8.45243e-163	2.92723e-165	1.78239e-163	-3.91233e-163	1.10323e-162	-2.64215e-163	-1.62566e-163	0
-1.00616e-164	-1.33872e-163	1.1604e-162	8.94948e-164	-5.22606e-164	-2.11298e-163	5.28046e-163	-2.54489e-163	-1.06806e-164	3.00007e-164	2.36301e-164	-2.43255e-163	5.79758e-164	-1.62628e-163	3.29124e-165	-3.5837e-163	-7.59565e-163	-2.09396e-165	6.08014e-164	-5.53156e-163	2.24815e-163	-5.39316e-164	-8.57713e-163	-8.45243e-163	2.92723e-165	1.78239e-163	-3.91233e-163	1.10323e-162	-2.64215e-163	-1.62566e-163	0
-1.00616e-164	-1.33872e-163	1.1604e-162	8.94948e-164	-5.22606e-164	-2.11298e-163	5.28046e-163	-2.54489e-163	-1.06806e-164	3.00007e-164	2.36301e-164	-2.43255e-163	5.79758e-164	-1.62628e-163	3.29124e-165	-3.5837e-163	-7.59565e-163	-2.09396e-165	6.08014e-164	-5.53156e-163	2.24815e-163	-5.39316e-164	-8.57713e-163	-8.45243e-163	2.92723e-165	1.78239e-163	-3.91233e-163	1.10323e-162	-2.64215e-163	-1.62566e-163	0
-1.00616e-164	-1.33872e-163	1.1604e-162	8.94948e-164	-5.22606e-164	-2.11298e-163	5.28046e-163	-2.54489e-163	-1.06806e-164	3.00007e-164	2.36301e-164	-2.43255e-163	5.79758e-164	-1.62628e-163	3.29124e-165	-3.5837e-163	-7.59565e-163	-2.09396e-165	6.08014e-164	-5.53156e-163	2.24815e-163	-5.39316e-164	-8.57713e-163	-8.45243e-163	2.92723e-165	1.78239e-163	-3.91233e-163	1.10323e-162	-2.64215e-163	-1.62566e-163	0
-1.00616e-164	-1.33872e-163	1.1604e-162	8.94948e-164	-5.22606e-164	-2.11298e-163	5.28046e-163	-2.54489e-163	-1.06806e-164	3.00007e-164	2.36301e-164	-2.43255e-163	5.79758e-164	-1.62628e-163	3.29124e-165	-3.5837e-163	-7.59565e-163	-2.09396e-165	6.08014e-164	-5.53156e-163	2.24815e-163	-5.39316e-164	-8.57713e-163	-8.45243e-163	2.92723e-165	1.78239e-163	-3.91233e-163	1.10323e-162	-2.64215e-163	-1.62566e-163	0
-1.00616e-164	-1.33872e-163	1.1604e-162	8.94948e-164	-5.22606e-164	-2.11298e-163	5.28046e-163	-2.54489e-163	-1.06806e-164	3.00007e-164	2.36301e-164	-2.43255e-163	5.79758e-164	-1.62628e-163	3.29124e-165	-3.5837e-163	-7.59565e-163	-2.09396e-165	6.08014e-164	-5.53156e-163	2.24815e-163	-5.39316e-164	-8.57713e-163	-8.45243e-163	2.92723e-165	1.78239e-163	-3.91233e-163	1.10323e-162	-2.64215e-163	-1.62566e-163	0
-1.00616e-164	-1.33872e-163	1.1604e-162	8.94948e-164	-5.22606e-164	-2.11298e-163	5.28046e-163	-2.54489e-163	-1.06806e-164	3.00007e-164	2.36301e-164	-2.43255e-163	5.79758e-164	-1.62628e-163	3.29124e-165	-3.5837e-163	-7.59565e-163	-2.09396e-165	6.08014e-164	-5.53156e-163	2.24815e-163	-5.39316e-164	-8.57713e-163	-8.45243e-163	2.92723e-165	1.78239e-163	-3.91233e-163	1.10323e-162	-2.64215e-163	-1.62566e-163	0
-1.00616e-164	-1.33872e-163	1.1604e-162	8.94948e-164	-5.22606e-164	-2.11298e-163	5.28046e-163	-2.54489e-163	-1.06806e-164	3.00007e-164	2.36301e-164	-2.43255e-163	5.79758e-164	-1.62628e-163	3.29124e-165	-3.5837e-163	-7.59565e-163	-2.09396e-165	6.08014e-164	-5.53156e-163	2.24815e-163	-5.39316e-164	-8.57713e-163	-8.45243e-163	2.92723e-165	1.78239e-163	-3.91233e-163	1.10323e-162	-2.64215e-163	-1.62566e-163	0
-1.00616e-164	-1.33872e-163	1.1604e-162	8.94948e-164	-5.22606e-164	-2.11298e-163	5.28046e-163	-2.54489e-163	-1.06806e-164	3.00007e-164	2.36301e-164	-2.43255e-163	5.79758e-164	-1.62628e-163	3.29124e-165	-3.5837e-163	-7.59565e-163	-2.09396e-165	6.08014e-164	-5.53156e-163	2.24815e-163	-5.39316e-164	-8.57713e-163	-8.45243e-163	2.92723e-165	1.78239e-163	-3.91233e-163	1.10323e-162	-2.64215e-163	-1.62566e-163	0
-1.00616e-164	-1.33872e-163	1.1604e-162	8.94948e-164	-5.22606e-164	-2.11298e-163	5.28046e-163	-2.54489e-163	-1.06806e-164	3.00007e-164	2.36301e-164	-2.43255e-163	5.79758e-164	-1.62628e-163	3.29124e-165	-3.5837e-163	-7.59565e-163	-2.09396e-165	6.08014e-164	-5.53156e-163	2.24815e-163	-5.39316e-164	-8.57713e-163	-8.45243e-163	2.92723e-165	1.78239e-163	-3.91233e-163	1.10323e-162	-2.64215e-163	-1.62566e-163	0
-1.00616e-164	-1.33872e-163	1.1604e-162	8.94948e-164	-5.22606e-164	-2.11298e-163	5.28046e-163	-2.54489e-163	-1.06806e-164	3.00007e-164	2.36301e-164	-2.43255e-163	5.79758e-164	-1.62628e-163	3.29124e-165	-3.5837e-163	-7.59565e-163	-2.09396e-165	6.08014e-164	-5.53156e-163	2.24815e-163	-5.39316e-164	-8.57713e-163	-8.45243e-163	2.92723e-165	1.78239e-163	-3.91233e-163	1.10323e-162	-2.64215e-163	-1.62566e-163	0
-1.00616e-164	-1.33872e-163	1.1604e-162	8.94948e-164	-5.22606e-164	-2.11298e-163	5.28046e-163	-2.54489e-163	-1.06806e-164	3.00007e-164	2.36301e-164	-2.43255e-163	5.79758e-164	-1.62628e-163	3.29124e-165	-3.5837e-163	-7.59565e-163	-2.09396e-165	6.08014e-164	-5.53156e-163	2.24815e-163	-5.39316e-164	-8.57713e-163	-8.45243e-163	2.92723e-165	1.78239e-163	-3.91233e-163	1.10323e-162	-2.64215e-163	-1.62566e-163	0
-1.00616e-164	-1.33872e-163	1.1604e-162	8.94948e-164	-5.22606e-164	-2.11298e-163	5.28046e-163	-2.54489e-163	-1.06806e-164	3.00007e-164	2.36301e-164	-2.43255e-163	5.79758e-164	-1.62628e-163	3.29124e-165	-3.5837e-163	-7.59565e-163	-2.09396e-165	6.08014e-164	-5.53156e-163	2.24815e-163	-5.39316e-164	-8.57713e-163	-8.45243e-163	2.92723e-165	1.78239e-163	-3.91233e-163	1.10323e-162	-2.64215e-163	-1.62566e-163	0
-1.00616e-164	-1.33872e-163	1.1604e-162	8.94948e-164	-5.22606e-164	-2.11298e-163	5.28046e-163	-2.54489e-163	-1.06806e-164	3.00007e-164	2.36301e-164	-2.43255e-163	5.79758e-164	-1.62628e-163	3.29124e-165	-3.5837e-163	-7.59565e-163	-2.09396e-165	6.08014e-164	-5.53156e-163	2.24815e-163	-5.39316e-164	-8.57713e-163	-8.45243e-163	2.92723e-165	1.78239e-163	-3.91233e-163	1.10323e-162	-2.64215e-163	-1.62566e-163	0
-1.00616e-164	-1.33872e-163	1.1604e-162	8.94948e-164	-5.22606e-164	-2.11298e-163	5.28046e-163	-2.54489e-163	-1.06806e-164	3.00007e-164	2.36301e-164	-2.43255e-163	5.79758e-164	-1.62628e-163	3.29124e-165	-3.5837e-163	-7.59565e-163	-2.09396e-165	6.08014e-164	-5.53156e-163	2.24815e-163	-5.39316e-164	-8.57713e-163	-8.45243e-163	2.92723e-165	1.78239e-163	-3.91233e-163	1.10323e-162	-2.64215e-163	-1.62566e-163	0
-1.00616e-164	-1.33872e-163	1.1604e-162	8.94948e-164	-5.22606e-164	-2.11298e-163	5.28046e-163	-2.54489e-163	-1.06806e-164	3.00007e-164	2.36301e-164	-2.43255e-163	5.79758e-164	-1.62628e-163	3.29124e-165	-3.5837e-163	-7.59565e-163	-2.09396e-165	6.08014e-164	-5.53156e-163	2.24815e-163	-5.39316e-164	-8.57713e-163	-8.45243e-163	2.92723e-165	1.78239e-163	-3.91233e-163	1.10323e-162	-2.64215e-163	-1.62566e-163	0
-1.00616e-164	-1.33872e-163	1.1604e-162	8.94948e-164	-5.22606e-164	-2.11298e-163	5.28046e-163	-2.54489e-163	-1.06806e-164	3.00007e-164	2.36301e-164	-2.43255e-163	5.79758e-164	-1.62628e-163	3.29124e-165	-3.5837e-163	-7.59565e-163	-2.09396e-165	6.08014e-164	-5.53156e-163	2.24815e-163	-5.39316e-164	-8.57713e-163	-8.45243e-163	2.92723e-165	1.78239e-163	-3.91233e-163	1.10323e-162	-2.64215e-163	-1.62566e-163	0
-1.00616e-164	-1.33872e-163	1.1604e-162	8.94948e-164	-5.22606e-164	-2.11298e-163	5.28046e-163	-2.54489e-163	-1.06806e-164	3.00007e-164	2.36301e-164	-2.43255e-163	5.79758e-164	-1.62628e-163	3.29124e-165	-3.5837e-163	-7.59565e-163	-2.09396e-165	6.08014e-164	-5.53156e-163	2.24815e-163	-5.39316e-164	-8.57713e-163	-8.45243e-163	2.92723e-165	1.78239e-163	-3.91233e-163	1.10323e-162	-2.64215e-163	-1.62566e-163	0
-1.00616e-164	-1.33872e-163	1.1604e-162	8.94948e-164	-5.22606e-164	-2.11298e-163	5.28046e-163	-2.54489e-163	-1.06806e-164	3.00007e-164	2.36301e-164	-2.43255e-163	5.79758e-164	-1.62628e-163	3.29124e-165	-3.5837e-163	-7.59565e-163	-2.09396e-165	6.08014e-164	-5.53156e-163	2.24815e-163	-5.39316e-164	-8.57713e-163	-8.45243e-163	2.92723e-165	1.78239e-163	-3.91233e-163	1.10323e-162	-2.64215e-163	-1.62566e-163	0
-1.00616e-164	-1.33872e-163	1.1604e-162	8.94948e-164	-5.22606e-164	-2.11298e-163	5.28046e-163	-2.54489e-163	-1.06806e-164	3.00007e-164	2.36301e-164	-2.43255e-163	5.79758e-164	-1.62628e-163	3.29124e-165	-3.5837e-163	-7.59565e-163	-2.09396e-165	6.08014e-164	-5.53156e-163	2.24815e-163	-5.39316e-164	-8.57713e-163	-8.45243e-163	2.92723e-165	1.78239e-163	-3.91233e-163	1.10323e-162	-2.64215e-163	-1.62566e-163	0
-1.00616e-164	-1.33872e-163	1.1604e-162	8.94948e-164	-5.22606e-164	-2.11298e-163	5.28046e-163	-2.54489e-163	-1.06806e-164	3.00007e-164	2.36301e-164	-2.43255e-163	5.79758e-164	-1.62628e-163	3.29124e-165	-3.5837e-163	-7.59565e-163	-2.09396e-165	6.08014e-164	-5.53156e-163	2.24815e-163	-5.39316e-164	-8.57713e-163	-8.45243e-163	2.92723e-165	1.78239e-163	-3.91233e-163	1.10323e-162	-2.64215e-163	-1.62566e-163	0
-1.00616e-164	-1.33872e-163	1.1604e-162	8.94948e-164	-5.22606e-164	-2.11298e-163	5.28046e-163	-2.54489e-163	-1.06806e-164	3.00007e-164	2.36301e-164	-2.43255e-163	5.79758e-164	-1.62628e-163	3.29124e-165	-3.5837e-163	-7.59565e-163	-2.09396e-165	6.08014e-164	-5.53156e-163	2.24815e-163	-5.39316e-164	-8.57713e-163	-8.45243e-163	2.92723e-165	1.78239e-163	-3.91233e-163	1.10323e-162	-2.64215e-163	-1.62566e-163	0
-1.00616e-164	-1.33872e-163	1.1604e-162	8.94948e-164	-5.22606e-164	-2.11298e-163	5.28046e-163	-2.54489e-163	-1.06806e-164	3.00007e-164	2.36301e-164	-2.43255e-163	5.79758e-164	-1.62628e-163	3.29124e-165	-3.5837e-163	-7.59565e-163	-2.09396e-165	6.08014e-164	-5.53156e-163	2.24815e-163	-5.39316e-164	-8.57713e-163	-8.45243e-163	2.92723e-165	1.78239e-163	-3.91233e-163	1.10323e-162	-2.64215e-163	-1.62566e-163	0
-1.00616e-164	-1.33872e-163	1.1604e-162	8.94948e-164	-5.22606e-164	-2.11298e-163	5.28046e-163	-2.54489e-163	-1.06806e-164	3.00007e-164	2.36301e-164	-2.43255e-163	5.79758e-164	-1.62628e-163	3.29124e-165	-3.5837e-163	-7.59565e-163	-2.09396e-165	6.08014e-164	-5.53156e-163	2.24815e-163	-5.39316e-164	-8.57713e-163	-8.45243e-163	2.92723e-165	1.78239e-163	-3.91233e-163	1.10323e-162	-2.64215e-163	-1.62566e-163	0
-1.00616e-164	-1.33872e-163	1.1604e-162	8.94948e-164	-5.22606e-164	-2.11298e-163	5.28046e-163	-2.54489e-163	-1.06806e-164	3.00007e-164	2.36301e-164	-2.43255e-163	5.79758e-164	-1.62628e-163	3.29124e-165	-3.5837e-163	-7.59565e-163	-2.09396e-165	6.08014e-164	-5.53156e-163	2.24815e-163	-5.39316e-164	-8.57713e-163	-8.45243e-163	2.92723e-165	1.78239e-163	-3.91233e-163	1.10323e-162	-2.64215e-163	-1.62566e-163	0
-1.00616e-164	-1.33872e-163	1.1604e-162	8.94948e-164	-5.22606e-164	-2.11298e-163	5.28046e-163	-2.54489e-163	-1.06806e-164	3.00007e-164	2.36301e-164	-2.43255e-163	5.79758e-164	-1.62628e-163	3.29124e-165	-3.5837e-163	-7.59565e-163	-2.09396e-165	6.08014e-164	-5.53156e-163	2.24815e-163	-5.39316e-164	-8.57713e-163	-8.45243e-163	2.92723e-165	1.78239e-163	-3.91233e-163	1.10323e-162	-2.64215e-163	-1.62566e-163	0
-1.00616e-164	-1.33872e-163	1.1604e-162	8.94948e-164	-5.22606e-164	-2.11298e-163	5.28046e-163	-2.54489e-163	-1.06806e-164	3.00007e-164	2.36301e-164	-2.43255e-163	5.79758e-164	-1.62628e-163	3.29124e-165	-3.5837e-163	-7.59565e-163	-2.09396e-165	6.08014e-164	-5.53156e-163	2.24815e-163	-5.39316e-164	-8.57713e-163	-8.45243e-163	2.92723e-165	1.78239e-163	-3.91233e-163	1.10323e-162	-2.64215e-163	-1.62566e-163	0
-1.00616e-164	-1.33872e-163	1.1604e-162	8.94948e-164	-5.22606e-164	-2.11298e-163	5.28046e-163	-2.54489e-163	-1.06806e-164	3.00007e-164	2.36301e-164	-2.43255e-163	5.79758e-164	-1.62628e-163	3.29124e-165	-3.5837e-163	-7.59565e-163	-2.09396e-165	6.08014e-164	-5.53156e-163	2.24815e-163	-5.39316e-164	-8.57713e-163	-8.45243e-163	2.92723e-165	1.78239e-163	-3.91233e-163	1.10323e-162	-2.64215e-163	-1.62566e-163	0
-1.00616e-164	-1.33872e-163	1.1604e-162	8.94948e-164	-5.22606e-164	-2.11298e-163	5.28046e-163	-2.54489e-163	-1.06806e-164	3.00007e-164	2.36301e-164	-2.43255e-163	5.79758e-164	-1.62628e-163	3.29124e-165	-3.5837e-163	-7.59565e-163	-2.09396e-165	6.08014e-164	-5.53156e-163	2.24815e-163	-5.39316e-164	-8.57713e-163	-8.45243e-163	2.92723e-165	1.78239e-163	-3.91233e-163	1.10323e-162	-2.64215e-163	-1.62566e-163	0
-1.00616e-164	-1.33872e-163	1.1604e-162	8.94948e-164	-5.22606e-164	-2.11298e-163	5.28046e-163	-2.54489e-163	-1.06806e-164	3.00007e-164	2.36301e-164	-2.43255e-163	5.79758e-164	-1.62628e-163	3.29124e-165	-3.5837e-163	-7.59565e-163	-2.09396e-165	6.08014e-164	-5.53156e-163	2.24815e-163	-5.39316e-164	-8.57713e-163	-8.45243e-163	2.92723e-165	1.78239e-163	-3.91233e-163	1.10323e-162	-2.64215e-163	-1.62566e-163	0
-1.00616e-164	-1.33872e-163	1.1604e-162	8.94948e-164	-5.22606e-164	-2.11298e-163	5.28046e-163	-2.54489e-163	-1.06806e-164	3.00007e-164	2.36301e-164	-2.43255e-163	5.79758e-164	-1.62628e-163	3.29124e-165	-3.5837e-163	-7.59565e-163	-2.09396e-165	6.08014e-164	-5.53156e-163	2.24815e-163	-5.39316e-164	-8.57713e-163	-8.45243e-163	2.92723e-165	1.78239e-163	-3.91233e-163	1.10323e-162	-2.64215e-163	-1.62566e-163	0
-1.00616e-164	-1.33872e-163	1.1604e-162	8.94948e-164	-5.22606e-164	-2.11298e-163	5.28046e-163	-2.54489e-163	-1.06806e-164	3.00007e-164	2.36301e-164	-2.43255e-163	5.79758e-164	-1.62628e-163	3.29124e-165	-3.5837e-163	-7.59565e-163	-2.09396e-165	6.08014e-164	-5.53156e-163	2.24815e-163	-5.39316e-164	-8.57713e-163	-8.45243e-163	2.92723e-165	1.78239e-163	-3.91233e-163	1.10323e-162	-2.64215e-163	-1.62566e-163	0
-1.00616e-164	-1.33872e-163	1.1604e-162	8.94948e-164	-5.22606e-164	-2.11298e-163	5.28046e-163	-2.54489e-163	-1.06806e-164	3.00007e-164	2.36301e-164	-2.43255e-163	5.79758e-164	-1.62628e-163	3.29124e-165	-3.5837e-163	-7.59565e-163	-2.09396e-165	6.08014e-164	-5.53156e-163	2.24815e-163	-5.39316e-164	-8.57713e-163	-8.45243e-163	2.92723e-165	1.78239e-163	-3.91233e-163	1.10323e-162	-2.64215e-163	-1.62566e-163	0
-1.00616e-164	-1.33872e-163	1.1604e-162	8.94948e-164	-5.22606e-164	-2.11298e-163	5.28046e-163	-2.54489e-163	-1.06806e-164	3.00007e-164	2.36301e-164	-2.43255e-163	5.79758e-164	-1.62628e-163	3.29124e-165	-3.5837e-163	-7.59565e-163	-2.09396e-165	6.08014e-164	-5.53156e-163	2.24815e-163	-5.39316e-164	-8.57713e-163	-8.45243e-163	2.92723e-165	1.78239e-163	-3.91233e-163	1.10323e-162	-2.64215e-163	-1.62566e-163	0
-1.00616e-164	-1.33872e-163	1.1604e-162	8.94948e-164	-5.22606e-164	-2.11298e-163	5.28046e-163	-2.54489e-163	-1.06806e-164	3.00007e-164	2.36301e-164	-2.43255e-163	5.79758e-164	-1.62628e-163	3.29124e-165	-3.5837e-163	-7.59565e-163	-2.09396e-165	6.08014e-164	-5.53156e-163	2.24815e-163	-5.39316e-164	-8.57713e-163	-8.45243e-163	2.92723e-165	1.78239e-163	-3.91233e-163	1.10323e-162	-2.64215e-163	-1.62566e-163	0
-1.00616e-164	-1.33872e-163	1.1604e-162	8.94948e-164	-5.22606e-164	-2.11298e-163	5.28046e-163	-2.54489e-163	-1.06806e-164	3.00007e-164	2.36301e-164	-2.43255e-163	5.79758e-164	-1.62628e-163	3.29124e-165	-3.5837e-163	-7.59565e-163	-2.09396e-165	6.08014e-164	-5.53156e-163	2.24815e-163	-5.39316e-164	-8.57713e-163	-8.45243e-163	2.92723e-165	1.78239e-163	-3.91233e-163	1.10323e-162	-2.64215e-163	-1.62566e-163	0
-1.00616e-164	-1.33872e-163	1.1604e-162	8.94948e-164	-5.22606e-164	-2.11298e-163	5.28046e-163	-2.54489e-163	-1.06806e-164	3.00007e-164	2.36301e-164	-2.43255e-163	5.79758e-164	-1.62628e-163	3.29124e-165	-3.5837e-163	-7.59565e-163	-2.09396e-165	6.08014e-164	-5.53156e-163	2.24815e-163	-5.39316e-164	-8.57713e-163	-8.45243e-163	2.92723e-165	1.78239e-163	-3.91233e-163	1.10323e-162	-2.64215e-163	-1.62566e-163	0
-1.00616e-164	-1.33872e-163	1.1604e-162	8.94948e-164	-5.22606e-164	-2.11298e-163	5.28046e-163	-2.54489e-163	-1.06806e-164	3.00007e-164	2.36301e-164	-2.43255e-163	5.79758e-164	-1.62628e-163	3.29124e-165	-3.5837e-163	-7.59565e-163	-2.09396e-165	6.08014e-164	-5.53156e-163	2.24815e-163	-5.39316e-164	-8.57713e-163	-8.45243e-163	2.92723e-165	1.78239e-163	-3.91233e-163	1.10323e-162	-2.64215e-163	-1.62566e-163	0
-1.00616e-164	-1.33872e-163	1.1604e-162	8.94948e-164	-5.22606e-164	-2.11298e-163	5.28046e-163	-2.54489e-163	-1.06806e-164	3.00007e-164	2.36301e-164	-2.43255e-163	5.79758e-164	-1.62628e-163	3.29124e-165	-3.5837e-163	-7.59565e-163	-2.09396e-165	6.08014e-164	-5.53156e-163	2.24815e-163	-5.39316e-164	-8.57713e-163	-8.45243e-163	2.92723e-165	1.78239e-163	-3.91233e-163	1.10323e-162	-2.64215e-163	-1.62566e-163	0
-1.00616e-164	-1.33872e-163	1.1604e-162	8.94948e-164	-5.22606e-164	-2.11298e-163	5.28046e-163	-2.54489e-163	-1.06806e-164	3.00007e-164	2.36301e-164	-2.43255e-163	5.79758e-164	-1.62628e-163	3.29124e-165	-3.5837e-163	-7.59565e-163	-2.09396e-165	6.08014e-164	-5.53156e-163	2.24815e-163	-5.39316e-164	-8.57713e-163	-8.45243e-163	2.92723e-165	1.78239e-163	-3.91233e-163	1.10323e-162	-2.64215e-163	-1.62566e-163	0
-1.00616e-164	-1.33872e-163	1.1604e-162	8.94948e-164	-5.22606e-164	-2.11298e-163	5.28046e-163	-2.54489e-163	-1.06806e-164	3.00007e-164	2.36301e-164	-2.43255e-163	5.79758e-164	-1.62628e-163	3.29124e-165	-3.5837e-163	-7.59565e-163	-2.09396e-165	6.08014e-164	-5.53156e-163	2.24815e-163	-5.39316e-164	-8.57713e-163	-8.45243e-163	2.92723e-165	1.78239e-163	-3.91233e-163	1.10323e-162	-2.64215e-163	-1.62566e-163	0
-1.00616e-164	-1.33872e-163	1.1604e-162	8.94948e-164	-5.22606e-164	-2.11298e-163	5.28046e-163	-2.54489e-163	-1.06806e-164	3.00007e-164	2.36301e-164	-2.43255e-163	5.79758e-164	-1.62628e-163	3.29124e-165	-3.5837e-163	-7.59565e-163	-2.09396e-165	6.08014e-164	-5.53156e-163	2.24815e-163	-5.39316e-164	-8.57713e-163	-8.45243e-163	2.92723e-165	1.78239e-163	-3.91233e-163	1.10323e-162	-2.64215e-163	-1.62566e-163	0
-1.00616e-164	-1.33872e-163	1.1604e-162	8.94948e-164	-5.22606e-164	-2.11298e-163	5.28046e-163	-2.54489e-163	-1.06806e-164	3.00007e-164	2.36301e-164	-2.43255e-163	5.79758e-164	-1.62628e-163	3.29124e-165	-3.5837e-163	-7.59565e-163	-2.09396e-165	6.08014e-164	-5.53156e-163	2.24815e-163	-5.39316e-164	-8.57713e-163	-8.45243e-163	2.92723e-165	1.78239e-163	-3.91233e-163	1.10323e-162	-2.64215e-163	-1.62566e-163	0
-1.00616e-164	-1.33872e-163	1.1604e-162	8.94948e-164	-5.22606e-164	-2.11298e-163	5.28046e-163	-2.54489e-163	-1.06806e-164	3.00007e-164	2.36301e-164	-2.43255e-163	5.79758e-164	-1.62628e-163	3.29124e-165	-3.5837e-163	-7.59565e-163	-2.09396e-165	6.08014e-164	-5.53156e-163	2.24815e-163	-5.39316e-164	-8.57713e-163	-8.45243e-163	2.92723e-165	1.78239e-163	-3.91233e-163	1.10323e-162	-2.64215e-163	-1.62566e-163	0
-1.00616e-164	-1.33872e-163	1.1604e-162	8.94948e-164	-5.22606e-164	-2.11298e-163	5.28046e-163	-2.54489e-163	-1.06806e-164	3.00007e-164	2.36301e-164	-2.43255e-163	5.79758e-164	-1.62628e-163	3.29124e-165	-3.5837e-163	-7.59565e-163	-2.09396e-165	6.08014e-164	-5.53156e-163	2.24815e-163	-5.39316e-164	-8.57713e-163	-8.45243e-163	2.92723e-165	1.78239e-163	-3.91233e-163	1.10323e-162	-2.64215e-163	-1.62566e-163	0
-1.00616e-164	-1.33872e-163	1.1604e-162	8.94948e-164	-5.22606e-164	-2.11298e-163	5.28046e-163	-2.54489e-163	-1.06806e-164	3.00007e-164	2.36301e-164	-2.43255e-163	5.79758e-164	-1.62628e-163	3.29124e-165	-3.5837e-163	-7.59565e-163	-2.09396e-165	6.08014e-164	-5.53156e-163	2.24815e-163	-5.39316e-164	-8.57713e-163	-8.45243e-163	2.92723e-165	1.78239e-163	-3.91233e-163	1.10323e-162	-2.64215e-163	-1.62566e-163	0
-1.00616e-164	-1.33872e-163	1.1604e-162	8.94948e-164	-5.22606e-164	-2.11298e-163	5.28046e-163	-2.54489e-163	-1.06806e-164	3.00007e-164	2.36301e-164	-2.43255e-163	5.79758e-164	-1.62628e-163	3.29124e-165	-3.5837e-163	-7.59565e-163	-2.09396e-165	6.08014e-164	-5.53156e-163	2.24815e-163	-5.39316e-164	-8.57713e-163	-8.45243e-163	2.92723e-165	1.78239e-163	-3.91233e-163	1.10323e-162	-2.64215e-163	-1.62566e-163	0
-1.00616e-164	-1.33872e-163	1.1604e-162	8.94948e-164	-5.22606e-164	-2.11298e-163	5.28046e-163	-2.54489e-163	-1.06806e-164	3.00007e-164	2.36301e-164	-2.43255e-163	5.79758e-164	-1.62628e-163	3.29124e-165	-3.5837e-163	-7.59565e-163	-2.09396e-165	6.08014e-164	-5.53156e-163	2.24815e-163	-5.39316e-164	-8.57713e-163	-8.45243e-163	2.92723e-165	1.78239e-163	-3.91233e-163	1.10323e-162	-2.64215e-163	-1.62566e-163	0
-1.00616e-164	-1.33872e-163	1.1604e-162	8.94948e-164	-5.22606e-164	-2.11298e-163	5.28046e-163	-2.54489e-163	-1.06806e-164	3.00007e-164	2.36301e-164	-2.43255e-163	5.79758e-164	-1.62628e-163	3.29124e-165	-3.5837e-163	-7.59565e-163	-2.09396e-165	6.08014e-164	-5.53156e-163	2.24815e-163	-5.39316e-164	-8.57713e-163	-8.45243e-163	2.92723e-165	1.78239e-163	-3.91233e-163	1.10323e-162	-2.64215e-163	-1.62566e-163	0
-1.00616e-164	-1.33872e-163	1.1604e-162	8.94948e-164	-5.22606e-164	-2.11298e-163	5.28046e-163	-2.54489e-163	-1.06806e-164	3.00007e-164	2.36301e-164	-2.43255e-163	5.79758e-164	-1.62628e-163	3.29124e-165	-3.5837e-163	-7.59565e-163	-2.09396e-165	6.08014e-164	-5.53156e-163	2.24815e-163	-5.39316e-164	-8.57713e-163	-8.45243e-163	2.92723e-165	1.78239e-163	-3.91233e-163	1.10323e-162	-2.64215e-163	-1.62566e-163	0
-1.00616e-164	-1.33872e-163	1.1604e-162	8.94948e-164	-5.22606e-164	-2.11298e-163	5.28046e-163	-2.54489e-163	-1.06806e-164	3.00007e-164	2.36301e-164	-2.43255e-163	5.79758e-164	-1.62628e-163	3.29124e-165	-3.5837e-163	-7.59565e-163	-2.09396e-165	6.08014e-164	-5.53156e-163	2.24815e-163	-5.39316e-164	-8.57713e-163	-8.45243e-163	2.92723e-165	1.78239e-163	-3.91233e-163	1.10323e-162	-2.64215e-163	-1.62566e-163	0
-1.00616e-164	-1.33872e-163	1.1604e-162	8.94948e-164	-5.22606e-164	-2.11298e-163	5.28046e-163	-2.54489e-163	-1.06806e-164	3.00007e-164	2.36301e-164	-2.43255e-163	5.79758e-164	-1.62628e-163	3.29124e-165	-3.5837e-163	-7.59565e-163	-2.09396e-165	6.08014e-164	-5.53156e-163	2.24815e-163	-5.39316e-164	-8.57713e-163	-8.45243e-163	2.92723e-165	1.78239e-163	-3.91233e-163	1.10323e-162	-2.64215e-163	-1.62566e-163	0
-1.00616e-164	-1.33872e-163	1.1604e-162	8.94948e-164	-5.22606e-164	-2.11298e-163	5.28046e-163	-2.54489e-163	-1.06806e-164	3.00007e-164	2.36301e-164	-2.43255e-163	5.79758e-164	-1.62628e-163	3.29124e-165	-3.5837e-163	-7.59565e-163	-2.09396e-165	6.08014e-164	-5.53156e-163	2.24815e-163	-5.39316e-164	-8.57713e-163	-8.45243e-163	2.92723e-165	1.78239e-163	-3.91233e-163	1.10323e-162	-2.64215e-163	-1.62566e-163	0
-1.00616e-164	-1.33872e-163	1.1604e-162	8.94948e-164	-5.22606e-164	-2.11298e-163	5.28046e-163	-2.54489e-163	-1.06806e-164	3.00007e-164	2.36301e-164	-2.43255e-163	5.79758e-164	-1.62628e-163	3.29124e-165	-3.5837e-163	-7.59565e-163	-2.09396e-165	6.08014e-164	-5.53156e-163	2.24815e-163	-5.39316e-164	-8.57713e-163	-8.45243e-163	2.92723e-165	1.78239e-163	-3.91233e-163	1.10323e-162	-2.64215e-163	-1.62566e-163	0
-1.00616e-164	-1.33872e-163	1.1604e-162	8.94948e-164	-5.22606e-164	-2.11298e-163	5.28046e-163	-2.54489e-163	-1.06806e-164	3.00007e-164	2.36301e-164	-2.43255e-163	5.79758e-164	-1.62628e-163	3.29124e-165	-3.5837e-163	-7.59565e-163	-2.09396e-165	6.08014e-164	-5.53156e-163	2.24815e-163	-5.39316e-164	-8.57713e-163	-8.45243e-163	2.92723e-165	1.78239e-163	-3.91233e-163	1.10323e-162	-2.64215e-163	-1.62566e-163	0
-1.00616e-164	-1.33872e-163	1.1604e-162	8.94948e-164	-5.22606e-164	-2.11298e-163	5.28046e-163	-2.54489e-163	-1.06806e-164	3.00007e-164	2.36301e-164	-2.43255e-163	5.79758e-164	-1.62628e-163	3.29124e-165	-3.5837e-163	-7.59565e-163	-2.09396e-165	6.08014e-164	-5.53156e-163	2.24815e-163	-5.39316e-164	-8.57713e-163	-8.45243e-163	2.92723e-165	1.78239e-163	-3.91233e-163	1.10323e-162	-2.64215e-163	-1.62566e-163	0
-1.00616e-164	-1.33872e-163	1.1604e-162	8.94948e-164	-5.22606e-164	-2.11298e-163	5.28046e-163	-2.54489e-163	-1.06806e-164	3.00007e-164	2.36301e-164	-2.43255e-163	5.79758e-164	-1.62628e-163	3.29124e-165	-3.5837e-163	-7.59565e-163	-2.09396e-165	6.08014e-164	-5.53156e-163	2.24815e-163	-5.39316e-164	-8.57713e-163	-8.45243e-163	2.92723e-165	1.78239e-163	-3.91233e-163	1.10323e-162	-2.64215e-163	-1.62566e-163	0
-1.00616e-164	-1.33872e-163	1.1604e-162	8.94948e-164	-5.22606e-164	-2.11298e-163	5.28046e-163	-2.54489e-163	-1.06806e-164	3.00007e-164	2.36301e-164	-2.43255e-163	5.79758e-164	-1.62628e-163	3.29124e-165	-3.5837e-163	-7.59565e-163	-2.09396e-165	6.08014e-164	-5.53156e-163	2.24815e-163	-5.39316e-164	-8.57713e-163	-8.45243e-163	2.92723e-165	1.78239e-163	-3.91233e-163	1.10323e-162	-2.64215e-163	-1.62566e-163	0
-1.00616e-164	-1.33872e-163	1.1604e-162	8.94948e-164	-5.22606e-164	-2.11298e-163	5.28046e-163	-2.54489e-163	-1.06806e-164	3.00007e-164	2.36301e-164	-2.43255e-163	5.79758e-164	-1.62628e-163	3.29124e-165	-3.5837e-163	-7.59565e-163	-2.09396e-165	6.08014e-164	-5.53156e-163	2.24815e-163	-5.39316e-164	-8.57713e-163	-8.45243e-163	2.92723e-165	1.78239e-163	-3.91233e-163	1.10323e-162	-2.64215e-163	-1.62566e-163	0
-1.00616e-164	-1.33872e-163	1.1604e-162	8.94948e-164	-5.22606e-164	-2.11298e-163	5.28046e-163	-2.54489e-163	-1.06806e-164	3.00007e-164	2.36301e-164	-2.43255e-163	5.79758e-164	-1.62628e-163	3.29124e-165	-3.5837e-163	-7.59565e-163	-2.09396e-165	6.08014e-164	-5.53156e-163	2.24815e-163	-5.39316e-164	-8.57713e-163	-8.45243e-163	2.92723e-165	1.78239e-163	-3.91233e-163	1.10323e-162	-2.64215e-163	-1.62566e-163	0
-1.00616e-164	-1.33872e-163	1.1604e-162	8.94948e-164	-5.22606e-164	-2.11298e-163	5.28046e-163	-2.54489e-163	-1.06806e-164	3.00007e-164	2.36301e-164	-2.43255e-163	5.79758e-164	-1.62628e-163	3.29124e-165	-3.5837e-163	-7.59565e-163	-2.09396e-165	6.08014e-164	-5.53156e-163	2.24815e-163	-5.39316e-164	-8.57713e-163	-8.45243e-163	2.92723e-165	1.78239e-163	-3.91233e-163	1.10323e-162	-2.64215e-163	-1.62566e-163	0
-1.00616e-164	-1.33872e-163	1.1604e-162	8.94948e-164	-5.22606e-164	-2.11298e-163	5.28046e-163	-2.54489e-163	-1.06806e-164	3.00007e-164	2.36301e-164	-2.43255e-163	5.79758e-164	-1.62628e-163	3.29124e-165	-3.5837e-163	-7.59565e-163	-2.09396e-165	6.08014e-164	-5.53156e-163	2.24815e-163	-5.39316e-164	-8.57713e-163	-8.45243e-163	2.92723e-165	1.78239e-163	-3.91233e-163	1.10323e-162	-2.64215e-163	-1.62566e-163	0
-1.00616e-164	-1.33872e-163	1.1604e-162	8.94948e-164	-5.22606e-164	-2.11298e-163	5.28046e-163	-2.54489e-163	-1.06806e-164	3.00007e-164	2.36301e-164	-2.43255e-163	5.79758e-164	-1.62628e-163	3.29124e-165	-3.5837e-163	-7.59565e-163	-2.09396e-165	6.08014e-164	-5.53156e-163	2.24815e-163	-5.39316e-164	-8.57713e-163	-8.45243e-163	2.92723e-165	1.78239e-163	-3.91233e-163	1.10323e-162	-2.64215e-163	-1.62566e-163	0
-1.00616e-164	-1.33872e-163	1.1604e-162	8.94948e-164	-5.22606e-164	-2.11298e-163	5.28046e-163	-2.54489e-163	-1.06806e-164	3.00007e-164	2.36301e-164	-2.43255e-163	5.79758e-164	-1.62628e-163	3.29124e-165	-3.5837e-163	-7.59565e-163	-2.09396e-165	6.08014e-164	-5.53156e-163	2.24815e-163	-5.39316e-164	-8.57713e-163	-8.45243e-163	2.92723e-165	1.78239e-163	-3.91233e-163	1.10323e-162	-2.64215e-163	-1.62566e-163	0
-1.00616e-164	-1.33872e-163	1.1604e-162	8.94948e-164	-5.22606e-164	-2.11298e-163	5.28046e-163	-2.54489e-163	-1.06806e-164	3.00007e-164	2.36301e-164	-2.43255e-163	5.79758e-164	-1.62628e-163	3.29124e-165	-3.5837e-163	-7.59565e-163	-2.09396e-165	6.08014e-164	-5.53156e-163	2.24815e-163	-5.39316e-164	-8.57713e-163	-8.45243e-163	2.92723e-165	1.78239e-163	-3.91233e-163	1.10323e-162	-2.64215e-163	-1.62566e-163	0
-1.00616e-164	-1.33872e-163	1.1604e-162	8.94948e-164	-5.22606e-164	-2.11298e-163	5.28046e-163	-2.54489e-163	-1.06806e-164	3.00007e-164	2.36301e-164	-2.43255e-163	5.79758e-164	-1.62628e-163	3.29124e-165	-3.5837e-163	-7.59565e-163	-2.09396e-165	6.08014e-164	-5.53156e-163	2.24815e-163	-5.39316e-164	-8.57713e-163	-8.45243e-163	2.92723e-165	1.78239e-163	-3.91233e-163	1.10323e-162	-2.64215e-163	-1.62566e-163	0
-1.00616e-164	-1.33872e-163	1.1604e-162	8.94948e-164	-5.22606e-164	-2.11298e-163	5.28046e-163	-2.54489e-163	-1.06806e-164	3.00007e-164	2.36301e-164	-2.43255e-163	5.79758e-164	-1.62628e-163	3.29124e-165	-3.5837e-163	-7.59565e-163	-2.09396e-165	6.08014e-164	-5.53156e-163	2.24815e-163	-5.39316e-164	-8.57713e-163	-8.45243e-163	2.92723e-165	1.78239e-163	-3.91233e-163	1.10323e-162	-2.64215e-163	-1.62566e-163	0
-1.00616e-164	-1.33872e-163	1.1604e-162	8.94948e-164	-5.22606e-164	-2.11298e-163	5.28046e-163	-2.54489e-163	-1.06806e-164	3.00007e-164	2.36301e-164	-2.43255e-163	5.79758e-164	-1.62628e-163	3.29124e-165	-3.5837e-163	-7.59565e-163	-2.09396e-165	6.08014e-164	-5.53156e-163	2.24815e-163	-5.39316e-164	-8.57713e-163	-8.45243e-163	2.92723e-165	1.78239e-163	-3.91233e-163	1.10323e-162	-2.64215e-163	-1.62566e-163	0
-1.00616e-164	-1.33872e-163	1.1604e-162	8.94948e-164	-5.22606e-164	-2.11298e-163	5.28046e-163	-2.54489e-163	-1.06806e-164	3.00007e-164	2.36301e-164	-2.43255e-163	5.79758e-164	-1.62628e-163	3.29124e-165	-3.5837e-163	-7.59565e-163	-2.09396e-165	6.08014e-164	-5.53156e-163	2.24815e-163	-5.39316e-164	-8.57713e-163	-8.45243e-163	2.92723e-165	1.78239e-163	-3.91233e-163	1.10323e-162	-2.64215e-163	-1.62566e-163	0
-1.00616e-164	-1.33872e-163	1.1604e-162	8.94948e-164	-5.22606e-164	-2.11298e-163	5.28046e-163	-2.54489e-163	-1.06806e-164	3.00007e-164	2.36301e-164	-2.43255e-163	5.79758e-164	-1.62628e-163	3.29124e-165	-3.5837e-163	-7.59565e-163	-2.09396e-165	6.08014e-164	-5.53156e-163	2.24815e-163	-5.39316e-164	-8.57713e-163	-8.45243e-163	2.92723e-165	1.78239e-163	-3.91233e-163	1.10323e-162	-2.64215e-163	-1.62566e-163	0
-1.00616e-164	-1.33872e-163	1.1604e-162	8.94948e-164	-5.22606e-164	-2.11298e-163	5.28046e-163	-2.54489e-163	-1.06806e-164	3.00007e-164	2.36301e-164	-2.43255e-163	5.79758e-164	-1.62628e-163	3.29124e-165	-3.5837e-163	-7.59565e-163	-2.09396e-165	6.08014e-164	-5.53156e-163	2.24815e-163	-5.39316e-164	-8.57713e-163	-8.45243e-163	2.92723e-165	1.78239e-163	-3.91233e-163	1.10323e-162	-2.64215e-163	-1.62566e-163	0
-1.00616e-164	-1.33872e-163	1.1604e-162	8.94948e-164	-5.22606e-164	-2.11298e-163	5.28046e-163	-2.54489e-163	-1.06806e-164	3.00007e-164	2.36301e-164	-2.43255e-163	5.79758e-164	-1.62628e-163	3.29124e-165	-3.5837e-163	-7.59565e-163	-2.09396e-165	6.08014e-164	-5.53156e-163	2.24815e-163	-5.39316e-164	-8.57713e-163	-8.45243e-163	2.92723e-165	1.78239e-163	-3.91233e-163	1.10323e-162	-2.64215e-163	-1.62566e-163	0
-1.00616e-164	-1.33872e-163	1.1604e-162	8.94948e-164	-5.22606e-164	-2.11298e-163	5.28046e-163	-2.54489e-163	-1.06806e-164	3.00007e-164	2.36301e-164	-2.43255e-163	5.79758e-164	-1.62628e-163	3.29124e-165	-3.5837e-163	-7.59565e-163	-2.09396e-165	6.08014e-164	-5.53156e-163	2.24815e-163	-5.39316e-164	-8.57713e-163	-8.45243e-163	2.92723e-165	1.78239e-163	-3.91233e-163	1.10323e-162	-2.64215e-163	-1.62566e-163	0
-1.00616e-164	-1.33872e-163	1.1604e-162	8.94948e-164	-5.22606e-164	-2.11298e-163	5.28046e-163	-2.54489e-163	-1.06806e-164	3.00007e-164	2.36301e-164	-2.43255e-163	5.79758e-164	-1.62628e-163	3.29124e-165	-3.5837e-163	-7.59565e-163	-2.09396e-165	6.08014e-164	-5.53156e-163	2.24815e-163	-5.39316e-164	-8.57713e-163	-8.45243e-163	2.92723e-165	1.78239e-163	-3.91233e-163	1.10323e-162	-2.64215e-163	-1.62566e-163	0
-1.00616e-164	-1.33872e-163	1.1604e-162	8.94948e-164	-5.22606e-164	-2.11298e-163	5.28046e-163	-2.54489e-163	-1.06806e-164	3.00007e-164	2.36301e-164	-2.43255e-163	5.79758e-164	-1.62628e-163	3.29124e-165	-3.5837e-163	-7.59565e-163	-2.09396e-165	6.08014e-164	-5.53156e-163	2.24815e-163	-5.39316e-164	-8.57713e-163	-8.45243e-163	2.92723e-165	1.78239e-163	-3.91233e-163	1.10323e-162	-2.64215e-163	-1.62566e-163	0
-1.00616e-164	-1.33872e-163	1.1604e-162	8.94948e-164	-5.22606e-164	-2.11298e-163	5.28046e-163	-2.54489e-163	-1.06806e-164	3.00007e-164	2.36301e-164	-2.43255e-163	5.79758e-164	-1.62628e-163	3.29124e-165	-3.5837e-163	-7.59565e-163	-2.09396e-165	6.08014e-164	-5.53156e-163	2.24815e-163	-5.39316e-164	-8.57713e-163	-8.45243e-163	2.92723e-165	1.78239e-163	-3.91233e-163	1.10323e-162	-2.64215e-163	-1.62566e-163	0
-1.00616e-164	-1.33872e-163	1.1604e-162	8.94948e-164	-5.22606e-164	-2.11298e-163	5.28046e-163	-2.54489e-163	-1.06806e-164	3.00007e-164	2.36301e-164	-2.43255e-163	5.79758e-164	-1.62628e-163	3.29124e-165	-3.5837e-163	-7.59565e-163	-2.09396e-165	6.08014e-164	-5.53156e-163	2.24815e-163	-5.39316e-164	-8.57713e-163	-8.45243e-163	2.92723e-165	1.78239e-163	-3.91233e-163	1.10323e-162	-2.64215e-163	-1.62566e-163	0
-1.00616e-164	-1.33872e-163	1.1604e-162	8.94948e-164	-5.22606e-164	-2.11298e-163	5.28046e-163	-2.54489e-163	-1.06806e-164	3.00007e-164	2.36301e-164	-2.43255e-163	5.79758e-164	-1.62628e-163	3.29124e-165	-3.5837e-163	-7.59565e-163	-2.09396e-165	6.08014e-164	-5.53156e-163	2.24815e-163	-5.39316e-164	-8.57713e-163	-8.45243e-163	2.92723e-165	1.78239e-163	-3.91233e-163	1.10323e-162	-2.64215e-163	-1.62566e-163	0
-1.00616e-164	-1.33872e-163	1.1604e-162	8.94948e-164	-5.22606e-164	-2.11298e-163	5.28046e-163	-2.54489e-163	-1.06806e-164	3.00007e-164	2.36301e-164	-2.43255e-163	5.79758e-164	-1.62628e-163	3.29124e-165	-3.5837e-163	-7.59565e-163	-2.09396e-165	6.08014e-164	-5.53156e-163	2.24815e-163	-5.39316e-164	-8.57713e-163	-8.45243e-163	2.92723e-165	1.78239e-163	-3.91233e-163	1.10323e-162	-2.64215e-163	-1.62566e-163	0
-1.00616e-164	-1.33872e-163	1.1604e-162	8.94948e-164	-5.22606e-164	-2.11298e-163	5.28046e-163	-2.54489e-163	-1.06806e-164	3.00007e-164	2.36301e-164	-2.43255e-163	5.79758e-164	-1.62628e-163	3.29124e-165	-3.5837e-163	-7.59565e-163	-2.09396e-165	6.08014e-164	-5.53156e-163	2.24815e-163	-5.39316e-164	-8.57713e-163	-8.45243e-163	2.92723e-165	1.78239e-163	-3.91233e-163	1.10323e-162	-2.64215e-163	-1.62566e-163	0
-1.00616e-164	-1.33872e-163	1.1604e-162	8.94948e-164	-5.22606e-164	-2.11298e-163	5.28046e-163	-2.54489e-163	-1.06806e-164	3.00007e-164	2.36301e-164	-2.43255e-163	5.79758e-164	-1.62628e-163	3.29124e-165	-3.5837e-163	-7.59565e-163	-2.09396e-165	6.08014e-164	-5.53156e-163	2.24815e-163	-5.39316e-164	-8.57713e-163	-8.45243e-163	2.92723e-165	1.78239e-163	-3.91233e-163	1.10323e-162	-2.64215e-163	-1.62566e-163	0
-1.00616e-164	-1.33872e-163	1.1604e-162	8.94948e-164	-5.22606e-164	-2.11298e-163	5.28046e-163	-2.54489e-163	-1.06806e-164	3.00007e-164	2.36301e-164	-2.43255e-163	5.79758e-164	-1.62628e-163	3.29124e-165	-3.5837e-163	-7.59565e-163	-2.09396e-165	6.08014e-164	-5.53156e-163	2.24815e-163	-5.39316e-164	-8.57713e-163	-8.45243e-163	2.92723e-165	1.78239e-163	-3.91233e-163	1.10323e-162	-2.64215e-163	-1.62566e-163	0
-1.00616e-164	-1.33872e-163	1.1604e-162	8.94948e-164	-5.22606e-164	-2.11298e-163	5.28046e-163	-2.54489e-163	-1.06806e-164	3.00007e-164	2.36301e-164	-2.43255e-163	5.79758e-164	-1.62628e-163	3.29124e-165	-3.5837e-163	-7.59565e-163	-2.09396e-165	6.08014e-164	-5.53156e-163	2.24815e-163	-5.39316e-164	-8.57713e-163	-8.45243e-163	2.92723e-165	1.78239e-163	-3.91233e-163	1.10323e-162	-2.64215e-163	-1.62566e-163	0
-1.00616e-164	-1.33872e-163	1.1604e-162	8.94948e-164	-5.22606e-164	-2.11298e-163	5.28046e-163	-2.54489e-163	-1.06806e-164	3.00007e-164	2.36301e-164	-2.43255e-163	5.79758e-164	-1.62628e-163	3.29124e-165	-3.5837e-163	-7.59565e-163	-2.09396e-165	6.08014e-164	-5.53156e-163	2.24815e-163	-5.39316e-164	-8.57713e-163	-8.45243e-163	2.92723e-165	1.78239e-163	-3.91233e-163	1.10323e-162	-2.64215e-163	-1.62566e-163	0
-1.00616e-164	-1.33872e-163	1.1604e-162	8.94948e-164	-5.22606e-164	-2.11298e-163	5.28046e-163	-2.54489e-163	-1.06806e-164	3.00007e-164	2.36301e-164	-2.43255e-163	5.79758e-164	-1.62628e-163	3.29124e-165	-3.5837e-163	-7.59565e-163	-2.09396e-165	6.08014e-164	-5.53156e-163	2.24815e-163	-5.39316e-164	-8.57713e-163	-8.45243e-163	2.92723e-165	1.78239e-163	-3.91233e-163	1.10323e-162	-2.64215e-163	-1.62566e-163	0
-1.00616e-164	-1.33872e-163	1.1604e-162	8.94948e-164	-5.22606e-164	-2.11298e-163	5.28046e-163	-2.54489e-163	-1.06806e-164	3.00007e-164	2.36301e-164	-2.43255e-163	5.79758e-164	-1.62628e-163	3.29124e-165	-3.5837e-163	-7.59565e-163	-2.09396e-165	6.08014e-164	-5.53156e-163	2.24815e-163	-5.39316e-164	-8.57713e-163	-8.45243e-163	2.92723e-165	1.78239e-163	-3.91233e-163	1.10323e-162	-2.64215e-163	-1.62566e-163	0
-1.00616e-164	-1.33872e-163	1.1604e-162	8.94948e-164	-5.22606e-164	-2.11298e-163	5.28046e-163	-2.54489e-163	-1.06806e-164	3.00007e-164	2.36301e-164	-2.43255e-163	5.79758e-164	-1.62628e-163	3.29124e-165	-3.5837e-163	-7.59565e-163	-2.09396e-165	6.08014e-164	-5.53156e-163	2.24815e-163	-5.39316e-164	-8.57713e-163	-8.45243e-163	2.92723e-165	1.78239e-163	-3.91233e-163	1.10323e-162	-2.64215e-163	-1.62566e-163	0
-1.00616e-164	-1.33872e-163	1.1604e-162	8.94948e-164	-5.22606e-164	-2.11298e-163	5.28046e-163	-2.54489e-163	-1.06806e-164	3.00007e-164	2.36301e-164	-2.43255e-163	5.79758e-164	-1.62628e-163	3.29124e-165	-3.5837e-163	-7.59565e-163	-2.09396e-165	6.08014e-164	-5.53156e-163	2.24815e-163	-5.39316e-164	-8.57713e-163	-8.45243e-163	2.92723e-165	1.78239e-163	-3.91233e-163	1.10323e-162	-2.64215e-163	-1.62566e-163	0
-1.00616e-164	-1.33872e-163	1.1604e-162	8.94948e-164	-5.22606e-164	-2.11298e-163	5.28046e-163	-2.54489e-163	-1.06806e-164	3.00007e-164	2.36301e-164	-2.43255e-163	5.79758e-164	-1.62628e-163	3.29124e-165	-3.5837e-163	-7.59565e-163	-2.09396e-165	6.08014e-164	-5.53156e-163	2.24815e-163	-5.39316e-164	-8.57713e-163	-8.45243e-163	2.92723e-165	1.78239e-163	-3.91233e-163	1.10323e-162	-2.64215e-163	-1.62566e-163	0
-1.00616e-164	-1.33872e-163	1.1604e-162	8.94948e-164	-5.22606e-164	-2.11298e-163	5.28046e-163	-2.54489e-163	-1.06806e-164	3.00007e-164	2.36301e-164	-2.43255e-163	5.79758e-164	-1.62628e-163	3.29124e-165	-3.5837e-163	-7.59565e-163	-2.09396e-165	6.08014e-164	-5.53156e-163	2.24815e-163	-5.39316e-164	-8.57713e-163	-8.45243e-163	2.92723e-165	1.78239e-163	-3.91233e-163	1.10323e-162	-2.64215e-163	-1.62566e-163	0
-1.00616e-164	-1.33872e-163	1.1604e-162	8.94948e-164	-5.22606e-164	-2.11298e-163	5.28046e-163	-2.54489e-163	-1.06806e-164	3.00007e-164	2.36301e-164	-2.43255e-163	5.79758e-164	-1.62628e-163	3.29124e-165	-3.5837e-163	-7.59565e-163	-2.09396e-165	6.08014e-164	-5.53156e-163	2.24815e-163	-5.39316e-164	-8.57713e-163	-8.45243e-163	2.92723e-165	1.78239e-163	-3.91233e-163	1.10323e-162	-2.64215e-163	-1.62566e-163	0
-1.00616e-164	-1.33872e-163	1.1604e-162	8.94948e-164	-5.22606e-164	-2.11298e-163	5.28046e-163	-2.54489e-163	-1.06806e-164	3.00007e-164	2.36301e-164	-2.43255e-163	5.79758e-164	-1.62628e-163	3.29124e-165	-3.5837e-163	-7.59565e-163	-2.09396e-165	6.08014e-164	-5.53156e-163	2.24815e-163	-5.39316e-164	-8.57713e-163	-8.45243e-163	2.92723e-165	1.78239e-163	-3.91233e-163	1.10323e-162	-2.64215e-163	-1.62566e-163	0
-1.00616e-164	-1.33872e-163	1.1604e-162	8.94948e-164	-5.22606e-164	-2.11298e-163	5.28046e-163	-2.54489e-163	-1.06806e-164	3.00007e-164	2.36301e-164	-2.43255e-163	5.79758e-164	-1.62628e-163	3.29124e-165	-3.5837e-163	-7.59565e-163	-2.09396e-165	6.08014e-164	-5.53156e-163	2.24815e-163	-5.39316e-164	-8.57713e-163	-8.45243e-163	2.92723e-165	1.78239e-163	-3.91233e-163	1.10323e-162	-2.64215e-163	-1.62566e-163	0
-1.00616e-164	-1.33872e-163	1.1604e-162	8.94948e-164	-5.22606e-164	-2.11298e-163	5.28046e-163	-2.54489e-163	-1.06806e-164	3.00007e-164	2.36301e-164	-2.43255e-163	5.79758e-164	-1.62628e-163	3.29124e-165	-3.5837e-163	-7.59565e-163	-2.09396e-165	6.08014e-164	-5.53156e-163	2.24815e-163	-5.39316e-164	-8.57713e-163	-8.45243e-163	2.92723e-165	1.78239e-163	-3.91233e-163	1.10323e-162	-2.64215e-163	-1.62566e-163	0
-1.00616e-164	-1.33872e-163	1.1604e-162	8.94948e-164	-5.22606e-164	-2.11298e-163	5.28046e-163	-2.54489e-163	-1.06806e-164	3.00007e-164	2.36301e-164	-2.43255e-163	5.79758e-164	-1.62628e-163	3.29124e-165	-3.5837e-163	-7.59565e-163	-2.09396e-165	6.08014e-164	-5.53156e-163	2.24815e-163	-5.39316e-164	-8.57713e-163	-8.45243e-163	2.92723e-165	1.78239e-163	-3.91233e-163	1.10323e-162	-2.64215e-163	-1.62566e-163	0
-1.00616e-164	-1.33872e-163	1.1604e-162	8.94948e-164	-5.22606e-164	-2.11298e-163	5.28046e-163	-2.54489e-163	-1.06806e-164	3.00007e-164	2.36301e-164	-2.43255e-163	5.79758e-164	-1.62628e-163	3.29124e-165	-3.5837e-163	-7.59565e-163	-2.09396e-165	6.08014e-164	-5.53156e-163	2.24815e-163	-5.39316e-164	-8.57713e-163	-8.45243e-163	2.92723e-165	1.78239e-163	-3.91233e-163	1.10323e-162	-2.64215e-163	-1.62566e-163	0
-1.00616e-164	-1.33872e-163	1.1604e-162	8.94948e-164	-5.22606e-164	-2.11298e-163	5.28046e-163	-2.54489e-163	-1.06806e-164	3.00007e-164	2.36301e-164	-2.43255e-163	5.79758e-164	-1.62628e-163	3.29124e-165	-3.5837e-163	-7.59565e-163	-2.09396e-165	6.08014e-164	-5.53156e-163	2.24815e-163	-5.39316e-164	-8.57713e-163	-8.45243e-163	2.92723e-165	1.78239e-163	-3.91233e-163	1.10323e-162	-2.64215e-163	-1.62566e-163	0
-1.00616e-164	-1.33872e-163	1.1604e-162	8.94948e-164	-5.22606e-164	-2.11298e-163	5.28046e-163	-2.54489e-163	-1.06806e-164	3.00007e-164	2.36301e-164	-2.43255e-163	5.79758e-164	-1.62628e-163	3.29124e-165	-3.5837e-163	-7.59565e-163	-2.09396e-165	6.08014e-164	-5.53156e-163	2.24815e-163	-5.39316e-164	-8.57713e-163	-8.45243e-163	2.92723e-165	1.78239e-163	-3.91233e-163	1.10323e-162	-2.64215e-163	-1.62566e-163	0
-1.00616e-164	-1.33872e-163	1.1604e-162	8.94948e-164	-5.22606e-164	-2.11298e-163	5.28046e-163	-2.54489e-163	-1.06806e-164	3.00007e-164	2.36301e-164	-2.43255e-163	5.79758e-164	-1.62628e-163	3.29124e-165	-3.5837e-163	-7.59565e-163	-2.09396e-165	6.08014e-164	-5.53156e-163	2.24815e-163	-5.39316e-164	-8.57713e-163	-8.45243e-163	2.92723e-165	1.78239e-163	-3.91233e-163	1.10323e-162	-2.64215e-163	-1.62566e-163	0
-1.00616e-164	-1.33872e-163	1.1604e-162	8.94948e-164	-5.22606e-164	-2.11298e-163	5.28046e-163	-2.54489e-163	-1.06806e-164	3.00007e-164	2.36301e-164	-2.43255e-163	5.79758e-164	-1.62628e-163	3.29124e-165	-3.5837e-163	-7.59565e-163	-2.09396e-165	6.08014e-164	-5.53156e-163	2.24815e-163	-5.39316e-164	-8.57713e-163	-8.45243e-163	2.92723e-165	1.78239e-163	-3.91233e-163	1.10323e-162	-2.64215e-163	-1.62566e-163	0
-1.00616e-164	-1.33872e-163	1.1604e-162	8.94948e-164	-5.22606e-164	-2.11298e-163	5.28046e-163	-2.54489e-163	-1.06806e-164	3.00007e-164	2.36301e-164	-2.43255e-163	5.79758e-164	-1.62628e-163	3.29124e-165	-3.5837e-163	-7.59565e-163	-2.09396e-165	6.08014e-164	-5.53156e-163	2.24815e-163	-5.39316e-164	-8.57713e-163	-8.45243e-163	2.92723e-165	1.78239e-163	-3.91233e-163	1.10323e-162	-2.64215e-163	-1.62566e-163	0
-1.00616e-164	-1.33872e-163	1.1604e-162	8.94948e-164	-5.22606e-164	-2.11298e-163	5.28046e-163	-2.54489e-163	-1.06806e-164	3.00007e-164	2.36301e-164	-2.43255e-163	5.79758e-164	-1.62628e-163	3.29124e-165	-3.5837e-163	-7.59565e-163	-2.09396e-165	6.08014e-164	-5.53156e-163	2.24815e-163	-5.39316e-164	-8.57713e-163	-8.45243e-163	2.92723e-165	1.78239e-163	-3.91233e-163	1.10323e-162	-2.64215e-163	-1.62566e-163	0
-1.00616e-164	-1.33872e-163	1.1604e-162	8.94948e-164	-5.22606e-164	-2.11298e-163	5.28046e-163	-2.54489e-163	-1.06806e-164	3.00007e-164	2.36301e-164	-2.43255e-163	5.79758e-164	-1.62628e-163	3.29124e-165	-3.5837e-163	-7.59565e-163	-2.09396e-165	6.08014e-164	-5.53156e-163	2.24815e-163	-5.39316e-164	-8.57713e-163	-8.45243e-163	2.92723e-165	1.78239e-163	-3.91233e-163	1.10323e-162	-2.64215e-163	-1.62566e-163	0
-1.00616e-164	-1.33872e-163	1.1604e-162	8.94948e-164	-5.22606e-164	-2.11298e-163	5.28046e-163	-2.54489e-163	-1.06806e-164	3.00007e-164	2.36301e-164	-2.43255e-163	5.79758e-164	-1.62628e-163	3.29124e-165	-3.5837e-163	-7.59565e-163	-2.09396e-165	6.08014e-164	-5.53156e-163	2.24815e-163	-5.39316e-164	-8.57713e-163	-8.45243e-163	2.92723e-165	1.78239e-163	-3.91233e-163	1.10323e-162	-2.64215e-163	-1.62566e-163	0
-1.00616e-164	-1.33872e-163	1.1604e-162	8.94948e-164	-5.22606e-164	-2.11298e-163	5.28046e-163	-2.54489e-163	-1.06806e-164	3.00007e-164	2.36301e-164	-2.43255e-163	5.79758e-164	-1.62628e-163	3.29124e-165	-3.5837e-163	-7.59565e-163	-2.09396e-165	6.08014e-164	-5.53156e-163	2.24815e-163	-5.39316e-164	-8.57713e-163	-8.45243e-163	2.92723e-165	1.78239e-163	-3.91233e-163	1.10323e-162	-2.64215e-163	-1.62566e-163	0
-1.00616e-164	-1.33872e-163	1.1604e-162	8.94948e-164	-5.22606e-164	-2.11298e-163	5.28046e-163	-2.54489e-163	-1.06806e-164	3.00007e-164	2.36301e-164	-2.43255e-163	5.79758e-164	-1.62628e-163	3.29124e-165	-3.5837e-163	-7.59565e-163	-2.09396e-165	6.08014e-164	-5.53156e-163	2.24815e-163	-5.39316e-164	-8.57713e-163	-8.45243e-163	2.92723e-165	1.78239e-163	-3.91233e-163	1.10323e-162	-2.64215e-163	-1.62566e-163	0
-1.00616e-164	-1.33872e-163	1.1604e-162	8.94948e-164	-5.22606e-164	-2.11298e-163	5.28046e-163	-2.54489e-163	-1.06806e-164	3.00007e-164	2.36301e-164	-2.43255e-163	5.79758e-164	-1.62628e-163	3.29124e-165	-3.5837e-163	-7.59565e-163	-2.09396e-165	6.08014e-164	-5.53156e-163	2.24815e-163	-5.39316e-164	-8.57713e-163	-8.45243e-163	2.92723e-165	1.78239e-163	-3.91233e-163	1.10323e-162	-2.64215e-163	-1.62566e-163	0
-1.00616e-164	-1.33872e-163	1.1604e-162	8.94948e-164	-5.22606e-164	-2.11298e-163	5.28046e-163	-2.54489e-163	-1.06806e-164	3.00007e-164	2.36301e-164	-2.43255e-163	5.79758e-164	-1.62628e-163	3.29124e-165	-3.5837e-163	-7.59565e-163	-2.09396e-165	6.08014e-164	-5.53156e-163	2.24815e-163	-5.39316e-164	-8.57713e-163	-8.45243e-163	2.92723e-165	1.78239e-163	-3.91233e-163	1.10323e-162	-2.64215e-163	-1.62566e-163	0
-1.00616e-164	-1.33872e-163	1.1604e-162	8.94948e-164	-5.22606e-164	-2.11298e-163	5.28046e-163	-2.54489e-163	-1.06806e-164	3.00007e-164	2.36301e-164	-2.43255e-163	5.79758e-164	-1.62628e-163	3.29124e-165	-3.5837e-163	-7.59565e-163	-2.09396e-165	6.08014e-164	-5.53156e-163	2.24815e-163	-5.39316e-164	-8.57713e-163	-8.45243e-163	2.92723e-165	1.78239e-163	-3.91233e-163	1.10323e-162	-2.64215e-163	-1.62566e-163	0
-1.00616e-164	-1.33872e-163	1.1604e-162	8.94948e-164	-5.22606e-164	-2.11298e-163	5.28046e-163	-2.54489e-163	-1.06806e-164	3.00007e-164	2.36301e-164	-2.43255e-163	5.79758e-164	-1.62628e-163	3.29124e-165	-3.5837e-163	-7.59565e-163	-2.09396e-165	6.08014e-164	-5.53156e-163	2.24815e-163	-5.39316e-164	-8.57713e-163	-8.45243e-163	2.92723e-165	1.78239e-163	-3.91233e-163	1.10323e-162	-2.64215e-163	-1.62566e-163	0
-1.00616e-164	-1.33872e-163	1.1604e-162	8.94948e-164	-5.22606e-164	-2.11298e-163	5.28046e-163	-2.54489e-163	-1.06806e-164	3.00007e-164	2.36301e-164	-2.43255e-163	5.79758e-164	-1.62628e-163	3.29124e-165	-3.5837e-163	-7.59565e-163	-2.09396e-165	6.08014e-164	-5.53156e-163	2.24815e-163	-5.39316e-164	-8.57713e-163	-8.45243e-163	2.92723e-165	1.78239e-163	-3.91233e-163	1.10323e-162	-2.64215e-163	-1.62566e-163	0
-1.00616e-164	-1.33872e-163	1.1604e-162	8.94948e-164	-5.22606e-164	-2.11298e-163	5.28046e-163	-2.54489e-163	-1.06806e-164	3.00007e-164	2.36301e-164	-2.43255e-163	5.79758e-164	-1.62628e-163	3.29124e-165	-3.5837e-163	-7.59565e-163	-2.09396e-165	6.08014e-164	-5.53156e-163	2.24815e-163	-5.39316e-164	-8.57713e-163	-8.45243e-163	2.92723e-165	1.78239e-163	-3.91233e-163	1.10323e-162	-2.64215e-163	-1.62566e-163	0
-1.00616e-164	-1.33872e-163	1.1604e-162	8.94948e-164	-5.22606e-164	-2.11298e-163	5.28046e-163	-2.54489e-163	-1.06806e-164	3.00007e-164	2.36301e-164	-2.43255e-163	5.79758e-164	-1.62628e-163	3.29124e-165	-3.5837e-163	-7.59565e-163	-2.09396e-165	6.08014e-164	-5.53156e-163	2.24815e-163	-5.39316e-164	-8.57713e-163	-8.45243e-163	2.92723e-165	1.78239e-163	-3.91233e-163	1.10323e-162	-2.64215e-163	-1.62566e-163	0
-1.00616e-164	-1.33872e-163	1.1604e-162	8.94948e-164	-5.22606e-164	-2.11298e-163	5.28046e-163	-2.54489e-163	-1.06806e-164	3.00007e-164	2.36301e-164	-2.43255e-163	5.79758e-164	-1.62628e-163	3.29124e-165	-3.5837e-163	-7.59565e-163	-2.09396e-165	6.08014e-164	-5.53156e-163	2.24815e-163	-5.39316e-164	-8.57713e-163	-8.45243e-163	2.92723e-165	1.78239e-163	-3.91233e-163	1.10323e-162	-2.64215e-163	-1.62566e-163	0
-1.00616e-164	-1.33872e-163	1.1604e-162	8.94948e-164	-5.22606e-164	-2.11298e-163	5.28046e-163	-2.54489e-163	-1.06806e-164	3.00007e-164	2.36301e-164	-2.43255e-163	5.79758e-164	-1.62628e-163	3.29124e-165	-3.5837e-163	-7.59565e-163	-2.09396e-165	6.08014e-164	-5.53156e-163	2.24815e-163	-5.39316e-164	-8.57713e-163	-8.45243e-163	2.92723e-165	1.78239e-163	-3.91233e-163	1.10323e-162	-2.64215e-163	-1.62566e-163	0
-1.00616e-164	-1.33872e-163	1.1604e-162	8.94948e-164	-5.22606e-164	-2.11298e-163	5.28046e-163	-2.54489e-163	-1.06806e-164	3.00007e-164	2.36301e-164	-2.43255e-163	5.79758e-164	-1.62628e-163	3.29124e-165	-3.5837e-163	-7.59565e-163	-2.09396e-165	6.08014e-164	-5.53156e-163	2.24815e-163	-5.39316e-164	-8.57713e-163	-8.45243e-163	2.92723e-165	1.78239e-163	-3.91233e-163	1.10323e-162	-2.64215e-163	-1.62566e-163	0
-1.00616e-164	-1.33872e-163	1.1604e-162	8.94948e-164	-5.22606e-164	-2.11298e-163	5.28046e-163	-2.54489e-163	-1.06806e-164	3.00007e-164	2.36301e-164	-2.43255e-163	5.79758e-164	-1.62628e-163	3.29124e-165	-3.5837e-163	-7.59565e-163	-2.09396e-165	6.08014e-164	-5.53156e-163	2.24815e-163	-5.39316e-164	-8.57713e-163	-8.45243e-163	2.92723e-165	1.78239e-163	-3.91233e-163	1.10323e-162	-2.64215e-163	-1.62566e-163	0
-1.00616e-164	-1.33872e-163	1.1604e-162	8.94948e-164	-5.22606e-164	-2.11298e-163	5.28046e-163	-2.54489e-163	-1.06806e-164	3.00007e-164	2.36301e-164	-2.43255e-163	5.79758e-164	-1.62628e-163	3.29124e-165	-3.5837e-163	-7.59565e-163	-2.09396e-165	6.08014e-164	-5.53156e-163	2.24815e-163	-5.39316e-164	-8.57713e-163	-8.45243e-163	2.92723e-165	1.78239e-163	-3.91233e-163	1.10323e-162	-2.64215e-163	-1.62566e-163	0
-1.00616e-164	-1.33872e-163	1.1604e-162	8.94948e-164	-5.22606e-164	-2.11298e-163	5.28046e-163	-2.54489e-163	-1.06806e-164	3.00007e-164	2.36301e-164	-2.43255e-163	5.79758e-164	-1.62628e-163	3.29124e-165	-3.5837e-163	-7.59565e-163	-2.09396e-165	6.08014e-164	-5.53156e-163	2.24815e-163	-5.39316e-164	-8.57713e-163	-8.45243e-163	2.92723e-165	1.78239e-163	-3.91233e-163	1.10323e-162	-2.64215e-163	-1.62566e-163	0
-1.00616e-164	-1.33872e-163	1.1604e-162	8.94948e-164	-5.22606e-164	-2.11298e-163	5.28046e-163	-2.54489e-163	-1.06806e-164	3.00007e-164	2.36301e-164	-2.43255e-163	5.79758e-164	-1.62628e-163	3.29124e-165	-3.5837e-163	-7.59565e-163	-2.09396e-165	6.08014e-164	-5.53156e-163	2.24815e-163	-5.39316e-164	-8.57713e-163	-8.45243e-163	2.92723e-165	1.78239e-163	-3.91233e-163	1.10323e-162	-2.64215e-163	-1.62566e-163	0
-1.00616e-164	-1.33872e-163	1.1604e-162	8.94948e-164	-5.22606e-164	-2.11298e-163	5.28046e-163	-2.54489e-163	-1.06806e-164	3.00007e-164	2.36301e-164	-2.43255e-163	5.79758e-164	-1.62628e-163	3.29124e-165	-3.5837e-163	-7.59565e-163	-2.09396e-165	6.08014e-164	-5.53156e-163	2.24815e-163	-5.39316e-164	-8.57713e-163	-8.45243e-163	2.92723e-165	1.78239e-163	-3.91233e-163	1.10323e-162	-2.64215e-163	-1.62566e-163	0
-1.00616e-164	-1.33872e-163	1.1604e-162	8.94948e-164	-5.22606e-164	-2.11298e-163	5.28046e-163	-2.54489e-163	-1.06806e-164	3.00007e-164	2.36301e-164	-2.43255e-163	5.79758e-164	-1.62628e-163	3.29124e-165	-3.5837e-163	-7.59565e-163	-2.09396e-165	6.08014e-164	-5.53156e-163	2.24815e-163	-5.39316e-164	-8.57713e-163	-8.45243e-163	2.92723e-165	1.78239e-163	-3.91233e-163	1.10323e-162	-2.64215e-163	-1.62566e-163	0
-1.00616e-164	-1.33872e-163	1.1604e-162	8.94948e-164	-5.22606e-164	-2.11298e-163	5.28046e-163	-2.54489e-163	-1.06806e-164	3.00007e-164	2.36301e-164	-2.43255e-163	5.79758e-164	-1.62628e-163	3.29124e-165	-3.5837e-163	-7.59565e-163	-2.09396e-165	6.08014e-164	-5.53156e-163	2.24815e-163	-5.39316e-164	-8.57713e-163	-8.45243e-163	2.92723e-165	1.78239e-163	-3.91233e-163	1.10323e-162	-2.64215e-163	-1.62566e-163	0
-1.00616e-164	-1.33872e-163	1.1604e-162	8.94948e-164	-5.22606e-164	-2.11298e-163	5.28046e-163	-2.54489e-163	-1.06806e-164	3.00007e-164	2.36301e-164	-2.43255e-163	5.79758e-164	-1.62628e-163	3.29124e-165	-3.5837e-163	-7.59565e-163	-2.09396e-165	6.08014e-164	-5.53156e-163	2.24815e-163	-5.39316e-164	-8.57713e-163	-8.45243e-163	2.92723e-165	1.78239e-163	-3.91233e-163	1.10323e-162	-2.64215e-163	-1.62566e-163	0
-1.00616e-164	-1.33872e-163	1.1604e-162	8.94948e-164	-5.22606e-164	-2.11298e-163	5.28046e-163	-2.54489e-163	-1.06806e-164	3.00007e-164	2.36301e-164	-2.43255e-163	5.79758e-164	-1.62628e-163	3.29124e-165	-3.5837e-163	-7.59565e-163	-2.09396e-165	6.08014e-164	-5.53156e-163	2.24815e-163	-5.39316e-164	-8.57713e-163	-8.45243e-163	2.92723e-165	1.78239e-163	-3.91233e-163	1.10323e-162	-2.64215e-163	-1.62566e-163	0
-1.00616e-164	-1.33872e-163	1.1604e-162	8.94948e-164	-5.22606e-164	-2.11298e-163	5.28046e-163	-2.54489e-163	-1.06806e-164	3.00007e-164	2.36301e-164	-2.43255e-163	5.79758e-164	-1.62628e-163	3.29124e-165	-3.5837e-163	-7.59565e-163	-2.09396e-165	6.08014e-164	-5.53156e-163	2.24815e-163	-5.39316e-164	-8.57713e-163	-8.45243e-163	2.92723e-165	1.78239e-163	-3.91233e-163	1.10323e-162	-2.64215e-163	-1.62566e-163	0
-1.00616e-164	-1.33872e-163	1.1604e-162	8.94948e-164	-5.22606e-164	-2.11298e-163	5.28046e-163	-2.54489e-163	-1.06806e-164	3.00007e-164	2.36301e-164	-2.43255e-163	5.79758e-164	-1.62628e-163	3.29124e-165	-3.5837e-163	-7.59565e-163	-2.09396e-165	6.08014e-164	-5.53156e-163	2.24815e-163	-5.39316e-164	-8.57713e-163	-8.45243e-163	2.92723e-165	1.78239e-163	-3.91233e-163	1.10323e-162	-2.64215e-163	-1.62566e-163	0
-1.00616e-164	-1.33872e-163	1.1604e-162	8.94948e-164	-5.22606e-164	-2.11298e-163	5.28046e-163	-2.54489e-163	-1.06806e-164	3.00007e-164	2.36301e-164	-2.43255e-163	5.79758e-164	-1.62628e-163	3.29124e-165	-3.5837e-163	-7.59565e-163	-2.09396e-165	6.08014e-164	-5.53156e-163	2.24815e-163	-5.39316e-164	-8.57713e-163	-8.45243e-163	2.92723e-165	1.78239e-163	-3.91233e-163	1.10323e-162	-2.64215e-163	-1.62566e-163	0
-1.00616e-164	-1.33872e-163	1.1604e-162	8.94948e-164	-5.22606e-164	-2.11298e-163	5.28046e-163	-2.54489e-163	-1.06806e-164	3.00007e-164	2.36301e-164	-2.43255e-163	5.79758e-164	-1.62628e-163	3.29124e-165	-3.5837e-163	-7.59565e-163	-2.09396e-165	6.08014e-164	-5.53156e-163	2.24815e-163	-5.39316e-164	-8.57713e-163	-8.45243e-163	2.92723e-165	1.78239e-163	-3.91233e-163	1.10323e-162	-2.64215e-163	-1.62566e-163	0
-1.00616e-164	-1.33872e-163	1.1604e-162	8.94948e-164	-5.22606e-164	-2.11298e-163	5.28046e-163	-2.54489e-163	-1.06806e-164	3.00007e-164	2.36301e-164	-2.43255e-163	5.79758e-164	-1.62628e-163	3.29124e-165	-3.5837e-163	-7.59565e-163	-2.09396e-165	6.08014e-164	-5.53156e-163	2.24815e-163	-5.39316e-164	-8.57713e-163	-8.45243e-163	2.92723e-165	1.78239e-163	-3.91233e-163	1.10323e-162	-2.64215e-163	-1.62566e-163	0
-1.00616e-164	-1.33872e-163	1.1604e-162	8.94948e-164	-5.22606e-164	-2.11298e-163	5.28046e-163	-2.54489e-163	-1.06806e-164	3.00007e-164	2.36301e-164	-2.43255e-163	5.79758e-164	-1.62628e-163	3.29124e-165	-3.5837e-163	-7.59565e-163	-2.09396e-165	6.08014e-164	-5.53156e-163	2.24815e-163	-5.39316e-164	-8.57713e-163	-8.45243e-163	2.92723e-165	1.78239e-163	-3.91233e-163	1.10323e-162	-2.64215e-163	-1.62566e-163	0
-1.00616e-164	-1.33872e-163	1.1604e-162	8.94948e-164	-5.22606e-164	-2.11298e-163	5.28046e-163	-2.54489e-163	-1.06806e-164	3.00007e-164	2.36301e-164	-2.43255e-163	5.79758e-164	-1.62628e-163	3.29124e-165	-3.5837e-163	-7.59565e-163	-2.09396e-165	6.08014e-164	-5.53156e-163	2.24815e-163	-5.39316e-164	-8.57713e-163	-8.45243e-163	2.92723e-165	1.78239e-163	-3.91233e-163	1.10323e-162	-2.64215e-163	-1.62566e-163	0
-1.00616e-164	-1.33872e-163	1.1604e-162	8.94948e-164	-5.22606e-164	-2.11298e-163	5.28046e-163	-2.54489e-163	-1.06806e-164	3.00007e-164	2.36301e-164	-2.43255e-163	5.79758e-164	-1.62628e-163	3.29124e-165	-3.5837e-163	-7.59565e-163	-2.09396e-165	6.08014e-164	-5.53156e-163	2.24815e-163	-5.39316e-164	-8.57713e-163	-8.45243e-163	2.92723e-165	1.78239e-163	-3.91233e-163	1.10323e-162	-2.64215e-163	-1.62566e-163	0
-1.00616e-164	-1.33872e-163	1.1604e-162	8.94948e-164	-5.22606e-164	-2.11298e-163	5.28046e-163	-2.54489e-163	-1.06806e-164	3.00007e-164	2.36301e-164	-2.43255e-163	5.79758e-164	-1.62628e-163	3.29124e-165	-3.5837e-163	-7.59565e-163	-2.09396e-165	6.08014e-164	-5.53156e-163	2.24815e-163	-5.39316e-164	-8.57713e-163	-8.45243e-163	2.92723e-165	1.78239e-163	-3.91233e-163	1.10323e-162	-2.64215e-163	-1.62566e-163	0
-1.00616e-164	-1.33872e-163	1.1604e-162	8.94948e-164	-5.22606e-164	-2.11298e-163	5.28046e-163	-2.54489e-163	-1.06806e-164	3.00007e-164	2.36301e-164	-2.43255e-163	5.79758e-164	-1.62628e-163	3.29124e-165	-3.5837e-163	-7.59565e-163	-2.09396e-165	6.08014e-164	-5.53156e-163	2.24815e-163	-5.39316e-164	-8.57713e-163	-8.45243e-163	2.92723e-165	1.78239e-163	-3.91233e-163	1.10323e-162	-2.64215e-163	-1.62566e-163	0
-1.00616e-164	-1.33872e-163	1.1604e-162	8.94948e-164	-5.22606e-164	-2.11298e-163	5.28046e-163	-2.54489e-163	-1.06806e-164	3.00007e-164	2.36301e-164	-2.43255e-163	5.79758e-164	-1.62628e-163	3.29124e-165	-3.5837e-163	-7.59565e-163	-2.09396e-165	6.08014e-164	-5.53156e-163	2.24815e-163	-5.39316e-164	-8.57713e-163	-8.45243e-163	2.92723e-165	1.78239e-163	-3.91233e-163	1.10323e-162	-2.64215e-163	-1.62566e-163	0
-1.00616e-164	-1.33872e-163	1.1604e-162	8.94948e-164	-5.22606e-164	-2.11298e-163	5.28046e-163	-2.54489e-163	-1.06806e-164	3.00007e-164	2.36301e-164	-2.43255e-163	5.79758e-164	-1.62628e-163	3.29124e-165	-3.5837e-163	-7.59565e-163	-2.09396e-165	6.08014e-164	-5.53156e-163	2.24815e-163	-5.39316e-164	-8.57713e-163	-8.45243e-163	2.92723e-165	1.78239e-163	-3.91233e-163	1.10323e-162	-2.64215e-163	-1.62566e-163	0
-1.00616e-164	-1.33872e-163	1.1604e-162	8.94948e-164	-5.22606e-164	-2.11298e-163	5.28046e-163	-2.54489e-163	-1.06806e-164	3.00007e-164	2.36301e-164	-2.43255e-163	5.79758e-164	-1.62628e-163	3.29124e-165	-3.5837e-163	-7.59565e-163	-2.09396e-165	6.08014e-164	-5.53156e-163	2.24815e-163	-5.39316e-164	-8.57713e-163	-8.45243e-163	2.92723e-165	1.78239e-163	-3.91233e-163	1.10323e-162	-2.64215e-163	-1.62566e-163	0
-1.00616e-164	-1.33872e-163	1.1604e-162	8.94948e-164	-5.22606e-164	-2.11298e-163	5.28046e-163	-2.54489e-163	-1.06806e-164	3.00007e-164	2.36301e-164	-2.43255e-163	5.79758e-164	-1.62628e-163	3.29124e-165	-3.5837e-163	-7.59565e-163	-2.09396e-165	6.08014e-164	-5.53156e-163	2.24815e-163	-5.39316e-164	-8.57713e-163	-8.45243e-163	2.92723e-165	1.78239e-163	-3.91233e-163	1.10323e-162	-2.64215e-163	-1.62566e-163	0
-1.00616e-164	-1.33872e-163	1.1604e-162	8.94948e-164	-5.22606e-164	-2.11298e-163	5.28046e-163	-2.54489e-163	-1.06806e-164	3.00007e-164	2.36301e-164	-2.43255e-163	5.79758e-164	-1.62628e-163	3.29124e-165	-3.5837e-163	-7.59565e-163	-2.09396e-165	6.08014e-164	-5.53156e-163	2.24815e-163	-5.39316e-164	-8.57713e-163	-8.45243e-163	2.92723e-165	1.78239e-163	-3.91233e-163	1.10323e-162	-2.64215e-163	-1.62566e-163	0
-1.00616e-164	-1.33872e-163	1.1604e-162	8.94948e-164	-5.22606e-164	-2.11298e-163	5.28046e-163	-2.54489e-163	-1.06806e-164	3.00007e-164	2.36301e-164	-2.43255e-163	5.79758e-164	-1.62628e-163	3.29124e-165	-3.5837e-163	-7.59565e-163	-2.09396e-165	6.08014e-164	-5.53156e-163	2.24815e-163	-5.39316e-164	-8.57713e-163	-8.45243e-163	2.92723e-165	1.78239e-163	-3.91233e-163	1.10323e-162	-2.64215e-163	-1.62566e-163	0
-1.00616e-164	-1.33872e-163	1.1604e-162	8.94948e-164	-5.22606e-164	-2.11298e-163	5.28046e-163	-2.54489e-163	-1.06806e-164	3.00007e-164	2.36301e-164	-2.43255e-163	5.79758e-164	-1.62628e-163	3.29124e-165	-3.5837e-163	-7.59565e-163	-2.09396e-165	6.08014e-164	-5.53156e-163	2.24815e-163	-5.39316e-164	-8.57713e-163	-8.45243e-163	2.92723e-165	1.78239e-163	-3.91233e-163	1.10323e-162	-2.64215e-163	-1.62566e-163	0
-1.00616e-164	-1.33872e-163	1.1604e-162	8.94948e-164	-5.22606e-164	-2.11298e-163	5.28046e-163	-2.54489e-163	-1.06806e-164	3.00007e-164	2.36301e-164	-2.43255e-163	5.79758e-164	-1.62628e-163	3.29124e-165	-3.5837e-163	-7.59565e-163	-2.09396e-165	6.08014e-164	-5.53156e-163	2.24815e-163	-5.39316e-164	-8.57713e-163	-8.45243e-163	2.92723e-165	1.78239e-163	-3.91233e-163	1.10323e-162	-2.64215e-163	-1.62566e-163	0
-1.00616e-164	-1.33872e-163	1.1604e-162	8.94948e-164	-5.22606e-164	-2.11298e-163	5.28046e-163	-2.54489e-163	-1.06806e-164	3.00007e-164	2.36301e-164	-2.43255e-163	5.79758e-164	-1.62628e-163	3.29124e-165	-3.5837e-163	-7.59565e-163	-2.09396e-165	6.08014e-164	-5.53156e-163	2.24815e-163	-5.39316e-164	-8.57713e-163	-8.45243e-163	2.92723e-165	1.78239e-163	-3.91233e-163	1.10323e-162	-2.64215e-163	-1.62566e-163	0
-1.00616e-164	-1.33872e-163	1.1604e-162	8.94948e-164	-5.22606e-164	-2.11298e-163	5.28046e-163	-2.54489e-163	-1.06806e-164	3.00007e-164	2.36301e-164	-2.43255e-163	5.79758e-164	-1.62628e-163	3.29124e-165	-3.5837e-163	-7.59565e-163	-2.09396e-165	6.08014e-164	-5.53156e-163	2.24815e-163	-5.39316e-164	-8.57713e-163	-8.45243e-163	2.92723e-165	1.78239e-163	-3.91233e-163	1.10323e-162	-2.64215e-163	-1.62566e-163	0
-1.00616e-164	-1.33872e-163	1.1604e-162	8.94948e-164	-5.22606e-164	-2.11298e-163	5.28046e-163	-2.54489e-163	-1.06806e-164	3.00007e-164	2.36301e-164	-2.43255e-163	5.79758e-164	-1.62628e-163	3.29124e-165	-3.5837e-163	-7.59565e-163	-2.09396e-165	6.08014e-164	-5.53156e-163	2.24815e-163	-5.39316e-164	-8.57713e-163	-8.45243e-163	2.92723e-165	1.78239e-163	-3.91233e-163	1.10323e-162	-2.64215e-163	-1.62566e-163	0
-1.00616e-164	-1.33872e-163	1.1604e-162	8.94948e-164	-5.22606e-164	-2.11298e-163	5.28046e-163	-2.54489e-163	-1.06806e-164	3.00007e-164	2.36301e-164	-2.43255e-163	5.79758e-164	-1.62628e-163	3.29124e-165	-3.5837e-163	-7.59565e-163	-2.09396e-165	6.08014e-164	-5.53156e-163	2.24815e-163	-5.39316e-164	-8.57713e-163	-8.45243e-163	2.92723e-165	1.78239e-163	-3.91233e-163	1.10323e-162	-2.64215e-163	-1.62566e-163	0
-1.00616e-164	-1.33872e-163	1.1604e-162	8.94948e-164	-5.22606e-164	-2.11298e-163	5.28046e-163	-2.54489e-163	-1.06806e-164	3.00007e-164	2.36301e-164	-2.43255e-163	5.79758e-164	-1.62628e-163	3.29124e-165	-3.5837e-163	-7.59565e-163	-2.09396e-165	6.08014e-164	-5.53156e-163	2.24815e-163	-5.39316e-164	-8.57713e-163	-8.45243e-163	2.92723e-165	1.78239e-163	-3.91233e-163	1.10323e-162	-2.64215e-163	-1.62566e-163	0
-1.00616e-164	-1.33872e-163	1.1604e-162	8.94948e-164	-5.22606e-164	-2.11298e-163	5.28046e-163	-2.54489e-163	-1.06806e-164	3.00007e-164	2.36301e-164	-2.43255e-163	5.79758e-164	-1.62628e-163	3.29124e-165	-3.5837e-163	-7.59565e-163	-2.09396e-165	6.08014e-164	-5.53156e-163	2.24815e-163	-5.39316e-164	-8.57713e-163	-8.45243e-163	2.92723e-165	1.78239e-163	-3.91233e-163	1.10323e-162	-2.64215e-163	-1.62566e-163	0
-1.00616e-164	-1.33872e-163	1.1604e-162	8.94948e-164	-5.22606e-164	-2.11298e-163	5.28046e-163	-2.54489e-163	-1.06806e-164	3.00007e-164	2.36301e-164	-2.43255e-163	5.79758e-164	-1.62628e-163	3.29124e-165	-3.5837e-163	-7.59565e-163	-2.09396e-165	6.08014e-164	-5.53156e-163	2.24815e-163	-5.39316e-164	-8.57713e-163	-8.45243e-163	2.92723e-165	1.78239e-163	-3.91233e-163	1.10323e-162	-2.64215e-163	-1.62566e-163	0
-1.00616e-164	-1.33872e-163	1.1604e-162	8.94948e-164	-5.22606e-164	-2.11298e-163	5.28046e-163	-2.54489e-163	-1.06806e-164	3.00007e-164	2.36301e-164	-2.43255e-163	5.79758e-164	-1.62628e-163	3.29124e-165	-3.5837e-163	-7.59565e-163	-2.09396e-165	6.08014e-164	-5.53156e-163	2.24815e-163	-5.39316e-164	-8.57713e-163	-8.45243e-163	2.92723e-165	1.78239e-163	-3.91233e-163	1.10323e-162	-2.64215e-163	-1.62566e-163	0
-1.00616e-164	-1.33872e-163	1.1604e-162	8.94948e-164	-5.22606e-164	-2.11298e-163	5.28046e-163	-2.54489e-163	-1.06806e-164	3.00007e-164	2.36301e-164	-2.43255e-163	5.79758e-164	-1.62628e-163	3.29124e-165	-3.5837e-163	-7.59565e-163	-2.09396e-165	6.08014e-164	-5.53156e-163	2.24815e-163	-5.39316e-164	-8.57713e-163	-8.45243e-163	2.92723e-165	1.78239e-163	-3.91233e-163	1.10323e-162	-2.64215e-163	-1.62566e-163	0
-1.00616e-164	-1.33872e-163	1.1604e-162	8.94948e-164	-5.22606e-164	-2.11298e-163	5.28046e-163	-2.54489e-163	-1.06806e-164	3.00007e-164	2.36301e-164	-2.43255e-163	5.79758e-164	-1.62628e-163	3.29124e-165	-3.5837e-163	-7.59565e-163	-2.09396e-165	6.08014e-164	-5.53156e-163	2.24815e-163	-5.39316e-164	-8.57713e-163	-8.45243e-163	2.92723e-165	1.78239e-163	-3.91233e-163	1.10323e-162	-2.64215e-163	-1.62566e-163	0
-1.00616e-164	-1.33872e-163	1.1604e-162	8.94948e-164	-5.22606e-164	-2.11298e-163	5.28046e-163	-2.54489e-163	-1.06806e-164	3.00007e-164	2.36301e-164	-2.43255e-163	5.79758e-164	-1.62628e-163	3.29124e-165	-3.5837e-163	-7.59565e-163	-2.09396e-165	6.08014e-164	-5.53156e-163	2.24815e-163	-5.39316e-164	-8.57713e-163	-8.45243e-163	2.92723e-165	1.78239e-163	-3.91233e-163	1.10323e-162	-2.64215e-163	-1.62566e-163	0
-1.00616e-164	-1.33872e-163	1.1604e-162	8.94948e-164	-5.22606e-164	-2.11298e-163	5.28046e-163	-2.54489e-163	-1.06806e-164	3.00007e-164	2.36301e-164	-2.43255e-163	5.79758e-164	-1.62628e-163	3.29124e-165	-3.5837e-163	-7.59565e-163	-2.09396e-165	6.08014e-164	-5.53156e-163	2.24815e-163	-5.39316e-164	-8.57713e-163	-8.45243e-163	2.92723e-165	1.78239e-163	-3.91233e-163	1.10323e-162	-2.64215e-163	-1.62566e-163	0
-1.00616e-164	-1.33872e-163	1.1604e-162	8.94948e-164	-5.22606e-164	-2.11298e-163	5.28046e-163	-2.54489e-163	-1.06806e-164	3.00007e-164	2.36301e-164	-2.43255e-163	5.79758e-164	-1.62628e-163	3.29124e-165	-3.5837e-163	-7.59565e-163	-2.09396e-165	6.08014e-164	-5.53156e-163	2.24815e-163	-5.39316e-164	-8.57713e-163	-8.45243e-163	2.92723e-165	1.78239e-163	-3.91233e-163	1.10323e-162	-2.64215e-163	-1.62566e-163	0
-1.00616e-164	-1.33872e-163	1.1604e-162	8.94948e-164	-5.22606e-164	-2.11298e-163	5.28046e-163	-2.54489e-163	-1.06806e-164	3.00007e-164	2.36301e-164	-2.43255e-163	5.79758e-164	-1.62628e-163	3.29124e-165	-3.5837e-163	-7.59565e-163	-2.09396e-165	6.08014e-164	-5.53156e-163	2.24815e-163	-5.39316e-164	-8.57713e-163	-8.45243e-163	2.92723e-165	1.78239e-163	-3.91233e-163	1.10323e-162	-2.64215e-163	-1.62566e-163	0
-1.00616e-164	-1.33872e-163	1.1604e-162	8.94948e-164	-5.22606e-164	-2.11298e-163	5.28046e-163	-2.54489e-163	-1.06806e-164	3.00007e-164	2.36301e-164	-2.43255e-163	5.79758e-164	-1.62628e-163	3.29124e-165	-3.5837e-163	-7.59565e-163	-2.09396e-165	6.08014e-164	-5.53156e-163	2.24815e-163	-5.39316e-164	-8.57713e-163	-8.45243e-163	2.92723e-165	1.78239e-163	-3.91233e-163	1.10323e-162	-2.64215e-163	-1.62566e-163	0
-1.00616e-164	-1.33872e-163	1.1604e-162	8.94948e-164	-5.22606e-164	-2.11298e-163	5.28046e-163	-2.54489e-163	-1.06806e-164	3.00007e-164	2.36301e-164	-2.43255e-163	5.79758e-164	-1.62628e-163	3.29124e-165	-3.5837e-163	-7.59565e-163	-2.09396e-165	6.08014e-164	-5.53156e-163	2.24815e-163	-5.39316e-164	-8.57713e-163	-8.45243e-163	2.92723e-165	1.78239e-163	-3.91233e-163	1.10323e-162	-2.64215e-163	-1.62566e-163	0
-1.00616e-164	-1.33872e-163	1.1604e-162	8.94948e-164	-5.22606e-164	-2.11298e-163	5.28046e-163	-2.54489e-163	-1.06806e-164	3.00007e-164	2.36301e-164	-2.43255e-163	5.79758e-164	-1.62628e-163	3.29124e-165	-3.5837e-163	-7.59565e-163	-2.09396e-165	6.08014e-164	-5.53156e-163	2.24815e-163	-5.39316e-164	-8.57713e-163	-8.45243e-163	2.92723e-165	1.78239e-163	-3.91233e-163	1.10323e-162	-2.64215e-163	-1.62566e-163	0
-1.00616e-164	-1.33872e-163	1.1604e-162	8.94948e-164	-5.22606e-164	-2.11298e-163	5.28046e-163	-2.54489e-163	-1.06806e-164	3.00007e-164	2.36301e-164	-2.43255e-163	5.79758e-164	-1.62628e-163	3.29124e-165	-3.5837e-163	-7.59565e-163	-2.09396e-165	6.08014e-164	-5.53156e-163	2.24815e-163	-5.39316e-164	-8.57713e-163	-8.45243e-163	2.92723e-165	1.78239e-163	-3.91233e-163	1.10323e-162	-2.64215e-163	-1.62566e-163	0
-1.00616e-164	-1.33872e-163	1.1604e-162	8.94948e-164	-5.22606e-164	-2.11298e-163	5.28046e-163	-2.54489e-163	-1.06806e-164	3.00007e-164	2.36301e-164	-2.43255e-163	5.79758e-164	-1.62628e-163	3.29124e-165	-3.5837e-163	-7.59565e-163	-2.09396e-165	6.08014e-164	-5.53156e-163	2.24815e-163	-5.39316e-164	-8.57713e-163	-8.45243e-163	2.92723e-165	1.78239e-163	-3.91233e-163	1.10323e-162	-2.64215e-163	-1.62566e-163	0
-1.00616e-164	-1.33872e-163	1.1604e-162	8.94948e-164	-5.22606e-164	-2.11298e-163	5.28046e-163	-2.54489e-163	-1.06806e-164	3.00007e-164	2.36301e-164	-2.43255e-163	5.79758e-164	-1.62628e-163	3.29124e-165	-3.5837e-163	-7.59565e-163	-2.09396e-165	6.08014e-164	-5.53156e-163	2.24815e-163	-5.39316e-164	-8.57713e-163	-8.45243e-163	2.92723e-165	1.78239e-163	-3.91233e-163	1.10323e-162	-2.64215e-163	-1.62566e-163	0
-1.00616e-164	-1.33872e-163	1.1604e-162	8.94948e-164	-5.22606e-164	-2.11298e-163	5.28046e-163	-2.54489e-163	-1.06806e-164	3.00007e-164	2.36301e-164	-2.43255e-163	5.79758e-164	-1.62628e-163	3.29124e-165	-3.5837e-163	-7.59565e-163	-2.09396e-165	6.08014e-164	-5.53156e-163	2.24815e-163	-5.39316e-164	-8.57713e-163	-8.45243e-163	2.92723e-165	1.78239e-163	-3.91233e-163	1.10323e-162	-2.64215e-163	-1.62566e-163	0
-1.00616e-164	-1.33872e-163	1.1604e-162	8.94948e-164	-5.22606e-164	-2.11298e-163	5.28046e-163	-2.54489e-163	-1.06806e-164	3.00007e-164	2.36301e-164	-2.43255e-163	5.79758e-164	-1.62628e-163	3.29124e-165	-3.5837e-163	-7.59565e-163	-2.09396e-165	6.08014e-164	-5.53156e-163	2.24815e-163	-5.39316e-164	-8.57713e-163	-8.45243e-163	2.92723e-165	1.78239e-163	-3.91233e-163	1.10323e-162	-2.64215e-163	-1.62566e-163	0
-1.00616e-164	-1.33872e-163	1.1604e-162	8.94948e-164	-5.22606e-164	-2.11298e-163	5.28046e-163	-2.54489e-163	-1.06806e-164	3.00007e-164	2.36301e-164	-2.43255e-163	5.79758e-164	-1.62628e-163	3.29124e-165	-3.5837e-163	-7.59565e-163	-2.09396e-165	6.08014e-164	-5.53156e-163	2.24815e-163	-5.39316e-164	-8.57713e-163	-8.45243e-163	2.92723e-165	1.78239e-163	-3.91233e-163	1.10323e-162	-2.64215e-163	-1.62566e-163	0
-1.00616e-164	-1.33872e-163	1.1604e-162	8.94948e-164	-5.22606e-164	-2.11298e-163	5.28046e-163	-2.54489e-163	-1.06806e-164	3.00007e-164	2.36301e-164	-2.43255e-163	5.79758e-164	-1.62628e-163	3.29124e-165	-3.5837e-163	-7.59565e-163	-2.09396e-165	6.08014e-164	-5.53156e-163	2.24815e-163	-5.39316e-164	-8.57713e-163	-8.45243e-163	2.92723e-165	1.78239e-163	-3.91233e-163	1.10323e-162	-2.64215e-163	-1.62566e-163	0
-1.00616e-164	-1.33872e-163	1.1604e-162	8.94948e-164	-5.22606e-164	-2.11298e-163	5.28046e-163	-2.54489e-163	-1.06806e-164	3.00007e-164	2.36301e-164	-2.43255e-163	5.79758e-164	-1.62628e-163	3.29124e-165	-3.5837e-163	-7.59565e-163	-2.09396e-165	6.08014e-164	-5.53156e-163	2.24815e-163	-5.39316e-164	-8.57713e-163	-8.45243e-163	2.92723e-165	1.78239e-163	-3.91233e-163	1.10323e-162	-2.64215e-163	-1.62566e-163	0
-1.00616e-164	-1.33872e-163	1.1604e-162	8.94948e-164	-5.22606e-164	-2.11298e-163	5.28046e-163	-2.54489e-163	-1.06806e-164	3.00007e-164	2.36301e-164	-2.43255e-163	5.79758e-164	-1.62628e-163	3.29124e-165	-3.5837e-163	-7.59565e-163	-2.09396e-165	6.08014e-164	-5.53156e-163	2.24815e-163	-5.39316e-164	-8.57713e-163	-8.45243e-163	2.92723e-165	1.78239e-163	-3.91233e-163	1.10323e-162	-2.64215e-163	-1.62566e-163	0
-1.00616e-164	-1.33872e-163	1.1604e-162	8.94948e-164	-5.22606e-164	-2.11298e-163	5.28046e-163	-2.54489e-163	-1.06806e-164	3.00007e-164	2.36301e-164	-2.43255e-163	5.79758e-164	-1.62628e-163	3.29124e-165	-3.5837e-163	-7.59565e-163	-2.09396e-165	6.08014e-164	-5.53156e-163	2.24815e-163	-5.39316e-164	-8.57713e-163	-8.45243e-163	2.92723e-165	1.78239e-163	-3.91233e-163	1.10323e-162	-2.64215e-163	-1.62566e-163	0
-1.00616e-164	-1.33872e-163	1.1604e-162	8.94948e-164	-5.22606e-164	-2.11298e-163	5.28046e-163	-2.54489e-163	-1.06806e-164	3.00007e-164	2.36301e-164	-2.43255e-163	5.79758e-164	-1.62628e-163	3.29124e-165	-3.5837e-163	-7.59565e-163	-2.09396e-165	6.08014e-164	-5.53156e-163	2.24815e-163	-5.39316e-164	-8.57713e-163	-8.45243e-163	2.92723e-165	1.78239e-163	-3.91233e-163	1.10323e-162	-2.64215e-163	-1.62566e-163	0
-1.00616e-164	-1.33872e-163	1.1604e-162	8.94948e-164	-5.22606e-164	-2.11298e-163	5.28046e-163	-2.54489e-163	-1.06806e-164	3.00007e-164	2.36301e-164	-2.43255e-163	5.79758e-164	-1.62628e-163	3.29124e-165	-3.5837e-163	-7.59565e-163	-2.09396e-165	6.08014e-164	-5.53156e-163	2.24815e-163	-5.39316e-164	-8.57713e-163	-8.45243e-163	2.92723e-165	1.78239e-163	-3.91233e-163	1.10323e-162	-2.64215e-163	-1.62566e-163	0
-1.00616e-164	-1.33872e-163	1.1604e-162	8.94948e-164	-5.22606e-164	-2.11298e-163	5.28046e-163	-2.54489e-163	-1.06806e-164	3.00007e-164	2.36301e-164	-2.43255e-163	5.79758e-164	-1.62628e-163	3.29124e-165	-3.5837e-163	-7.59565e-163	-2.09396e-165	6.08014e-164	-5.53156e-163	2.24815e-163	-5.39316e-164	-8.57713e-163	-8.45243e-163	2.92723e-165	1.78239e-163	-3.91233e-163	1.10323e-162	-2.64215e-163	-1.62566e-163	0
-1.00616e-164	-1.33872e-163	1.1604e-162	8.94948e-164	-5.22606e-164	-2.11298e-163	5.28046e-163	-2.54489e-163	-1.06806e-164	3.00007e-164	2.36301e-164	-2.43255e-163	5.79758e-164	-1.62628e-163	3.29124e-165	-3.5837e-163	-7.59565e-163	-2.09396e-165	6.08014e-164	-5.53156e-163	2.24815e-163	-5.39316e-164	-8.57713e-163	-8.45243e-163	2.92723e-165	1.78239e-163	-3.91233e-163	1.10323e-162	-2.64215e-163	-1.62566e-163	0
-1.00616e-164	-1.33872e-163	1.1604e-162	8.94948e-164	-5.22606e-164	-2.11298e-163	5.28046e-163	-2.54489e-163	-1.06806e-164	3.00007e-164	2.36301e-164	-2.43255e-163	5.79758e-164	-1.62628e-163	3.29124e-165	-3.5837e-163	-7.59565e-163	-2.09396e-165	6.08014e-164	-5.53156e-163	2.24815e-163	-5.39316e-164	-8.57713e-163	-8.45243e-163	2.92723e-165	1.78239e-163	-3.91233e-163	1.10323e-162	-2.64215e-163	-1.62566e-163	0
-1.00616e-164	-1.33872e-163	1.1604e-162	8.94948e-164	-5.22606e-164	-2.11298e-163	5.28046e-163	-2.54489e-163	-1.06806e-164	3.00007e-164	2.36301e-164	-2.43255e-163	5.79758e-164	-1.62628e-163	3.29124e-165	-3.5837e-163	-7.59565e-163	-2.09396e-165	6.08014e-164	-5.53156e-163	2.24815e-163	-5.39316e-164	-8.57713e-163	-8.45243e-163	2.92723e-165	1.78239e-163	-3.91233e-163	1.10323e-162	-2.64215e-163	-1.62566e-163	0
-1.00616e-164	-1.33872e-163	1.1604e-162	8.94948e-164	-5.22606e-164	-2.11298e-163	5.28046e-163	-2.54489e-163	-1.06806e-164	3.00007e-164	2.36301e-164	-2.43255e-163	5.79758e-164	-1.62628e-163	3.29124e-165	-3.5837e-163	-7.59565e-163	-2.09396e-165	6.08014e-164	-5.53156e-163	2.24815e-163	-5.39316e-164	-8.57713e-163	-8.45243e-163	2.92723e-165	1.78239e-163	-3.91233e-163	1.10323e-162	-2.64215e-163	-1.62566e-163	0
-1.00616e-164	-1.33872e-163	1.1604e-162	8.94948e-164	-5.22606e-164	-2.11298e-163	5.28046e-163	-2.54489e-163	-1.06806e-164	3.00007e-164	2.36301e-164	-2.43255e-163	5.79758e-164	-1.62628e-163	3.29124e-165	-3.5837e-163	-7.59565e-163	-2.09396e-165	6.08014e-164	-5.53156e-163	2.24815e-163	-5.39316e-164	-8.57713e-163	-8.45243e-163	2.92723e-165	1.78239e-163	-3.91233e-163	1.10323e-162	-2.64215e-163	-1.62566e-163	0
-1.00616e-164	-1.33872e-163	1.1604e-162	8.94948e-164	-5.22606e-164	-2.11298e-163	5.28046e-163	-2.54489e-163	-1.06806e-164	3.00007e-164	2.36301e-164	-2.43255e-163	5.79758e-164	-1.62628e-163	3.29124e-165	-3.5837e-163	-7.59565e-163	-2.09396e-165	6.08014e-164	-5.53156e-163	2.24815e-163	-5.39316e-164	-8.57713e-163	-8.45243e-163	2.92723e-165	1.78239e-163	-3.91233e-163	1.10323e-162	-2.64215e-163	-1.62566e-163	0
-1.00616e-164	-1.33872e-163	1.1604e-162	8.94948e-164	-5.22606e-164	-2.11298e-163	5.28046e-163	-2.54489e-163	-1.06806e-164	3.00007e-164	2.36301e-164	-2.43255e-163	5.79758e-164	-1.62628e-163	3.29124e-165	-3.5837e-163	-7.59565e-163	-2.09396e-165	6.08014e-164	-5.53156e-163	2.24815e-163	-5.39316e-164	-8.57713e-163	-8.45243e-163	2.92723e-165	1.78239e-163	-3.91233e-163	1.10323e-162	-2.64215e-163	-1.62566e-163	0
-1.00616e-164	-1.33872e-163	1.1604e-162	8.94948e-164	-5.22606e-164	-2.11298e-163	5.28046e-163	-2.54489e-163	-1.06806e-164	3.00007e-164	2.36301e-164	-2.43255e-163	5.79758e-164	-1.62628e-163	3.29124e-165	-3.5837e-163	-7.59565e-163	-2.09396e-165	6.08014e-164	-5.53156e-163	2.24815e-163	-5.39316e-164	-8.57713e-163	-8.45243e-163	2.92723e-165	1.78239e-163	-3.91233e-163	1.10323e-162	-2.64215e-163	-1.62566e-163	0
-1.00616e-164	-1.33872e-163	1.1604e-162	8.94948e-164	-5.22606e-164	-2.11298e-163	5.28046e-163	-2.54489e-163	-1.06806e-164	3.00007e-164	2.36301e-164	-2.43255e-163	5.79758e-164	-1.62628e-163	3.29124e-165	-3.5837e-163	-7.59565e-163	-2.09396e-165	6.08014e-164	-5.53156e-163	2.24815e-163	-5.39316e-164	-8.57713e-163	-8.45243e-163	2.92723e-165	1.78239e-163	-3.91233e-163	1.10323e-162	-2.64215e-163	-1.62566e-163	0
-1.00616e-164	-1.33872e-163	1.1604e-162	8.94948e-164	-5.22606e-164	-2.11298e-163	5.28046e-163	-2.54489e-163	-1.06806e-164	3.00007e-164	2.36301e-164	-2.43255e-163	5.79758e-164	-1.62628e-163	3.29124e-165	-3.5837e-163	-7.59565e-163	-2.09396e-165	6.08014e-164	-5.53156e-163	2.24815e-163	-5.39316e-164	-8.57713e-163	-8.45243e-163	2.92723e-165	1.78239e-163	-3.91233e-163	1.10323e-162	-2.64215e-163	-1.62566e-163	0
-1.00616e-164	-1.33872e-163	1.1604e-162	8.94948e-164	-5.22606e-164	-2.11298e-163	5.28046e-163	-2.54489e-163	-1.06806e-164	3.00007e-164	2.36301e-164	-2.43255e-163	5.79758e-164	-1.62628e-163	3.29124e-165	-3.5837e-163	-7.59565e-163	-2.09396e-165	6.08014e-164	-5.53156e-163	2.24815e-163	-5.39316e-164	-8.57713e-163	-8.45243e-163	2.92723e-165	1.78239e-163	-3.91233e-163	1.10323e-162	-2.64215e-163	-1.62566e-163	0
-1.00616e-164	-1.33872e-163	1.1604e-162	8.94948e-164	-5.22606e-164	-2.11298e-163	5.28046e-163	-2.54489e-163	-1.06806e-164	3.00007e-164	2.36301e-164	-2.43255e-163	5.79758e-164	-1.62628e-163	3.29124e-165	-3.5837e-163	-7.59565e-163	-2.09396e-165	6.08014e-164	-5.53156e-163	2.24815e-163	-5.39316e-164	-8.57713e-163	-8.45243e-163	2.92723e-165	1.78239e-163	-3.91233e-163	1.10323e-162	-2.64215e-163	-1.62566e-163	0
-1.00616e-164	-1.33872e-163	1.1604e-162	8.94948e-164	-5.22606e-164	-2.11298e-163	5.28046e-163	-2.54489e-163	-1.06806e-164	3.00007e-164	2.36301e-164	-2.43255e-163	5.79758e-164	-1.62628e-163	3.29124e-165	-3.5837e-163	-7.59565e-163	-2.09396e-165	6.08014e-164	-5.53156e-163	2.24815e-163	-5.39316e-164	-8.57713e-163	-8.45243e-163	2.92723e-165	1.78239e-163	-3.91233e-163	1.10323e-162	-2.64215e-163	-1.62566e-163	0
-1.00616e-164	-1.33872e-163	1.1604e-162	8.94948e-164	-5.22606e-164	-2.11298e-163	5.28046e-163	-2.54489e-163	-1.06806e-164	3.00007e-164	2.36301e-164	-2.43255e-163	5.79758e-164	-1.62628e-163	3.29124e-165	-3.5837e-163	-7.59565e-163	-2.09396e-165	6.08014e-164	-5.53156e-163	2.24815e-163	-5.39316e-164	-8.57713e-163	-8.45243e-163	2.92723e-165	1.78239e-163	-3.91233e-163	1.10323e-162	-2.64215e-163	-1.62566e-163	0
-1.00616e-164	-1.33872e-163	1.1604e-162	8.94948e-164	-5.22606e-164	-2.11298e-163	5.28046e-163	-2.54489e-163	-1.06806e-164	3.00007e-164	2.36301e-164	-2.43255e-163	5.79758e-164	-1.62628e-163	3.29124e-165	-3.5837e-163	-7.59565e-163	-2.09396e-165	6.08014e-164	-5.53156e-163	2.24815e-163	-5.39316e-164	-8.57713e-163	-8.45243e-163	2.92723e-165	1.78239e-163	-3.91233e-163	1.10323e-162	-2.64215e-163	-1.62566e-163	0
-1.00616e-164	-1.33872e-163	1.1604e-162	8.94948e-164	-5.22606e-164	-2.11298e-163	5.28046e-163	-2.54489e-163	-1.06806e-164	3.00007e-164	2.36301e-164	-2.43255e-163	5.79758e-164	-1.62628e-163	3.29124e-165	-3.5837e-163	-7.59565e-163	-2.09396e-165	6.08014e-164	-5.53156e-163	2.24815e-163	-5.39316e-164	-8.57713e-163	-8.45243e-163	2.92723e-165	1.78239e-163	-3.91233e-163	1.10323e-162	-2.64215e-163	-1.62566e-163	0
-1.00616e-164	-1.33872e-163	1.1604e-162	8.94948e-164	-5.22606e-164	-2.11298e-163	5.28046e-163	-2.54489e-163	-1.06806e-164	3.00007e-164	2.36301e-164	-2.43255e-163	5.79758e-164	-1.62628e-163	3.29124e-165	-3.5837e-163	-7.59565e-163	-2.09396e-165	6.08014e-164	-5.53156e-163	2.24815e-163	-5.39316e-164	-8.57713e-163	-8.45243e-163	2.92723e-165	1.78239e-163	-3.91233e-163	1.10323e-162	-2.64215e-163	-1.62566e-163	0
-1.00616e-164	-1.33872e-163	1.1604e-162	8.94948e-164	-5.22606e-164	-2.11298e-163	5.28046e-163	-2.54489e-163	-1.06806e-164	3.00007e-164	2.36301e-164	-2.43255e-163	5.79758e-164	-1.62628e-163	3.29124e-165	-3.5837e-163	-7.59565e-163	-2.09396e-165	6.08014e-164	-5.53156e-163	2.24815e-163	-5.39316e-164	-8.57713e-163	-8.45243e-163	2.92723e-165	1.78239e-163	-3.91233e-163	1.10323e-162	-2.64215e-163	-1.62566e-163	0
-1.00616e-164	-1.33872e-163	1.1604e-162	8.94948e-164	-5.22606e-164	-2.11298e-163	5.28046e-163	-2.54489e-163	-1.06806e-164	3.00007e-164	2.36301e-164	-2.43255e-163	5.79758e-164	-1.62628e-163	3.29124e-165	-3.5837e-163	-7.59565e-163	-2.09396e-165	6.08014e-164	-5.53156e-163	2.24815e-163	-5.39316e-164	-8.57713e-163	-8.45243e-163	2.92723e-165	1.78239e-163	-3.91233e-163	1.10323e-162	-2.64215e-163	-1.62566e-163	0
-1.00616e-164	-1.33872e-163	1.1604e-162	8.94948e-164	-5.22606e-164	-2.11298e-163	5.28046e-163	-2.54489e-163	-1.06806e-164	3.00007e-164	2.36301e-164	-2.43255e-163	5.79758e-164	-1.62628e-163	3.29124e-165	-3.5837e-163	-7.59565e-163	-2.09396e-165	6.08014e-164	-5.53156e-163	2.24815e-163	-5.39316e-164	-8.57713e-163	-8.45243e-163	2.92723e-165	1.78239e-163	-3.91233e-163	1.10323e-162	-2.64215e-163	-1.62566e-163	0
-1.00616e-164	-1.33872e-163	1.1604e-162	8.94948e-164	-5.22606e-164	-2.11298e-163	5.28046e-163	-2.54489e-163	-1.06806e-164	3.00007e-164	2.36301e-164	-2.43255e-163	5.79758e-164	-1.62628e-163	3.29124e-165	-3.5837e-163	-7.59565e-163	-2.09396e-165	6.08014e-164	-5.53156e-163	2.24815e-163	-5.39316e-164	-8.57713e-163	-8.45243e-163	2.92723e-165	1.78239e-163	-3.91233e-163	1.10323e-162	-2.64215e-163	-1.62566e-163	0
-1.00616e-164	-1.33872e-163	1.1604e-162	8.94948e-164	-5.22606e-164	-2.11298e-163	5.28046e-163	-2.54489e-163	-1.06806e-164	3.00007e-164	2.36301e-164	-2.43255e-163	5.79758e-164	-1.62628e-163	3.29124e-165	-3.5837e-163	-7.59565e-163	-2.09396e-165	6.08014e-164	-5.53156e-163	2.24815e-163	-5.39316e-164	-8.57713e-163	-8.45243e-163	2.92723e-165	1.78239e-163	-3.91233e-163	1.10323e-162	-2.64215e-163	-1.62566e-163	0
-1.00616e-164	-1.33872e-163	1.1604e-162	8.94948e-164	-5.22606e-164	-2.11298e-163	5.28046e-163	-2.54489e-163	-1.06806e-164	3.00007e-164	2.36301e-164	-2.43255e-163	5.79758e-164	-1.62628e-163	3.29124e-165	-3.5837e-163	-7.59565e-163	-2.09396e-165	6.08014e-164	-5.53156e-163	2.24815e-163	-5.39316e-164	-8.57713e-163	-8.45243e-163	2.92723e-165	1.78239e-163	-3.91233e-163	1.10323e-162	-2.64215e-163	-1.62566e-163	0
-1.00616e-164	-1.33872e-163	1.1604e-162	8.94948e-164	-5.22606e-164	-2.11298e-163	5.28046e-163	-2.54489e-163	-1.06806e-164	3.00007e-164	2.36301e-164	-2.43255e-163	5.79758e-164	-1.62628e-163	3.29124e-165	-3.5837e-163	-7.59565e-163	-2.09396e-165	6.08014e-164	-5.53156e-163	2.24815e-163	-5.39316e-164	-8.57713e-163	-8.45243e-163	2.92723e-165	1.78239e-163	-3.91233e-163	1.10323e-162	-2.64215e-163	-1.62566e-163	0
-1.00616e-164	-1.33872e-163	1.1604e-162	8.94948e-164	-5.22606e-164	-2.11298e-163	5.28046e-163	-2.54489e-163	-1.06806e-164	3.00007e-164	2.36301e-164	-2.43255e-163	5.79758e-164	-1.62628e-163	3.29124e-165	-3.5837e-163	-7.59565e-163	-2.09396e-165	6.08014e-164	-5.53156e-163	2.24815e-163	-5.39316e-164	-8.57713e-163	-8.45243e-163	2.92723e-165	1.78239e-163	-3.91233e-163	1.10323e-162	-2.64215e-163	-1.62566e-163	0
-1.00616e-164	-1.33872e-163	1.1604e-162	8.94948e-164	-5.22606e-164	-2.11298e-163	5.28046e-163	-2.54489e-163	-1.06806e-164	3.00007e-164	2.36301e-164	-2.43255e-163	5.79758e-164	-1.62628e-163	3.29124e-165	-3.5837e-163	-7.59565e-163	-2.09396e-165	6.08014e-164	-5.53156e-163	2.24815e-163	-5.39316e-164	-8.57713e-163	-8.45243e-163	2.92723e-165	1.78239e-163	-3.91233e-163	1.10323e-162	-2.64215e-163	-1.62566e-163	0
-1.00616e-164	-1.33872e-163	1.1604e-162	8.94948e-164	-5.22606e-164	-2.11298e-163	5.28046e-163	-2.54489e-163	-1.06806e-164	3.00007e-164	2.36301e-164	-2.43255e-163	5.79758e-164	-1.62628e-163	3.29124e-165	-3.5837e-163	-7.59565e-163	-2.09396e-165	6.08014e-164	-5.53156e-163	2.24815e-163	-5.39316e-164	-8.57713e-163	-8.45243e-163	2.92723e-165	1.78239e-163	-3.91233e-163	1.10323e-162	-2.64215e-163	-1.62566e-163	0
[truncated: 2,025 more rows]
