# Supplementary material for: A modified shuffled frog leaping algorithm with inertia weight
Source: Sci Rep. 2024 Feb 20;14:4146. doi: 10.1038/s41598-024-51306-1 (PMC11224354; doi:10.1038/s41598-024-51306-1)
Supplement: Supplementary file 1 — Supplementary Information. [file 41598_2024_51306_MOESM1_ESM.zip › data/F1/MSFLA_Q_5.xls]

## Sheet: Sheet1
-0.183248	0.746443	0.554995	-1.20285	1.10271	1.52773	-1.58899	-0.284488	0.104269	-0.111749	0.0042145	0.413957	0.961957	0.130146	-0.820884	1.26167	-1.24147	-2.45982	0.0210844	1.25529	0.8643	-1.53321	0.159134	-0.396593	4.46344	0.160328	1.11127	-1.46771	8.75137	0.363264	124.408
0.0123095	0.0254692	-0.0522536	0.386351	-0.0186336	0.0420983	0.0718134	0.0432193	-0.0185506	0.7509	0.0757358	-0.0539261	0.271062	-0.187441	0.300334	-0.323225	0.0365331	1.22916	-0.10637	-0.169668	-1.19892	-0.841831	0.384659	-0.252851	0.131687	0.0561159	-0.335593	-0.0804955	0.0960485	-0.542007	5.39091
-0.0256365	0.0152768	0.0136873	-1.34028e-05	-0.00677047	-0.00148311	0.00253431	-0.0170463	0.022713	0.0361259	0.0023376	-0.00672495	-0.00334261	-0.0372768	-0.00433514	-0.00333022	0.0368592	0.00366478	0.00515261	-0.00702377	0.0120152	-0.00266321	-0.00542079	0.0141665	-0.0323545	0.00360714	-0.0232588	-0.00138611	-0.000740027	0.00769116	0.00821712
0.00240379	-0.00010626	0.00361385	0.0005596	-0.000183743	-0.000141906	-8.12256e-05	-0.00480193	0.000328248	0.00353904	0.000146173	-0.000504253	0.00264125	0.000270091	0.000866189	-0.000931033	0.0018075	-0.00310854	0.000275485	0.000103715	0.00420774	-0.00021173	-0.00425391	-7.45219e-05	-0.000555204	0.00208184	0.00340585	-3.93971e-05	0.000264595	0.000440788	0.000129232
2.55295e-05	-0.000233857	3.5404e-05	-0.000154855	1.53726e-05	-0.000108728	0.000110925	0.000345499	0.000242761	-4.40081e-05	2.29e-05	-9.57424e-06	-2.67501e-05	-0.000109672	-4.98776e-05	6.59812e-05	-5.61879e-05	-5.8297e-05	-5.39785e-05	-2.94561e-05	0.000300798	0.000214848	-9.92715e-05	0.000353431	0.000189927	-1.4735e-05	-6.44406e-05	0.000126129	-1.73162e-05	-5.47153e-05	6.46765e-07
3.74721e-06	2.00535e-05	2.55434e-05	1.03982e-05	-1.32991e-06	-4.46453e-06	8.99055e-06	2.65423e-06	8.01137e-05	3.47169e-06	-5.84731e-06	-3.26544e-06	5.38226e-06	-4.39204e-05	-4.63636e-06	-2.25344e-06	-2.52364e-06	-4.2334e-06	-5.3266e-06	1.05068e-05	-7.12929e-06	-7.42911e-07	4.30515e-06	1.35923e-05	1.64651e-06	-5.07296e-06	6.51515e-05	-9.08997e-06	-7.57837e-07	5.21756e-06	1.45473e-08
-2.7968e-07	-1.39537e-06	8.59478e-07	2.85359e-06	6.47387e-07	1.00153e-07	2.63881e-07	-7.64906e-07	-7.03157e-07	-1.78356e-07	-2.54312e-07	1.03399e-06	1.38541e-06	-2.7458e-08	1.97862e-07	5.02961e-08	1.28056e-08	-8.83258e-06	-3.46351e-06	-5.69698e-07	-6.50385e-07	-1.27703e-07	1.41868e-07	4.65008e-08	-2.60555e-06	-2.53668e-08	3.21504e-06	5.88978e-08	2.48411e-06	-4.19918e-07	1.29886e-10
2.44816e-08	4.26612e-07	-3.44168e-08	6.02241e-08	-1.18173e-09	-2.71371e-09	-4.97192e-08	-5.28344e-09	9.68285e-09	1.2776e-08	-5.71527e-08	1.4947e-08	1.89028e-08	6.9314e-08	8.76416e-08	3.26443e-08	-8.63754e-08	4.72743e-07	-1.37823e-07	-7.42461e-09	-9.55675e-08	1.73516e-08	-5.47188e-08	-4.60284e-08	-1.2697e-07	-3.21755e-09	2.05524e-07	2.78095e-07	5.92719e-08	8.94597e-09	6.11418e-13
4.07736e-09	4.63922e-09	-2.86479e-09	2.16871e-09	8.76366e-10	-4.16693e-09	2.31636e-09	2.00126e-09	8.98381e-09	3.80419e-09	5.72466e-09	-3.02898e-09	-5.07637e-09	-2.71491e-08	7.19142e-09	-3.46858e-09	-5.52747e-09	-2.18602e-09	1.39242e-08	2.08775e-08	-6.42801e-09	-6.22535e-08	-4.63275e-09	-8.94705e-09	2.26589e-08	-5.77052e-09	1.59831e-09	-2.0622e-08	2.10171e-08	7.58862e-10	7.14254e-15
2.75578e-10	1.07094e-10	1.30333e-09	-7.77572e-10	4.87146e-10	-3.8041e-10	-3.08298e-11	-2.92559e-09	-4.98543e-10	-1.40118e-11	-3.22553e-10	1.2031e-10	1.85359e-10	6.98322e-10	2.14378e-09	1.57451e-09	-9.13038e-11	3.72956e-09	8.15659e-10	-2.30509e-10	-3.65182e-10	-7.76111e-10	3.92351e-10	4.64278e-10	-5.44533e-10	7.68264e-10	3.07014e-10	-3.33223e-10	9.89254e-10	-4.03329e-09	5.33766e-17
-1.78958e-10	-1.45553e-10	6.42025e-11	-3.93426e-12	1.6262e-11	9.2649e-12	2.81934e-10	1.86585e-10	1.11794e-12	7.98646e-11	9.36149e-12	2.45186e-12	-3.22452e-12	-7.99233e-11	-2.33109e-10	-4.07945e-11	-4.1651e-11	-8.26494e-12	-1.31042e-10	-2.49083e-11	-7.9008e-11	6.9688e-11	4.72972e-11	-4.43915e-10	-7.97164e-11	-4.68776e-11	-1.97256e-11	9.22776e-11	2.72776e-13	3.82651e-11	4.89788e-19
-1.0181e-12	-1.66306e-11	1.27321e-11	-1.22601e-12	2.08888e-12	3.35442e-12	3.17441e-12	9.72398e-12	1.54065e-11	-1.21913e-11	-1.53894e-11	1.74729e-12	-6.44767e-12	-8.06237e-12	2.34585e-12	1.54242e-11	9.06706e-12	-3.59858e-12	-6.65139e-12	9.89447e-12	-2.6784e-12	2.94769e-12	2.06738e-11	-1.5671e-12	8.65532e-12	2.53995e-12	1.02013e-12	7.63061e-13	2.10897e-12	-2.95804e-12	2.31654e-21
-1.69505e-14	1.68867e-12	-2.18736e-12	-3.34868e-13	5.46767e-14	3.14925e-13	4.82251e-13	5.11814e-13	-2.37867e-13	1.31161e-13	1.09408e-14	-1.3037e-13	1.41965e-12	-1.70331e-14	5.61527e-14	-1.39192e-13	-5.6534e-13	7.98695e-14	-3.86384e-14	4.094e-14	-4.74169e-13	1.97388e-14	-1.06345e-15	-1.77734e-14	-4.49647e-13	-4.55158e-14	-1.0172e-13	-2.82216e-13	3.00225e-14	-5.25026e-14	1.1327e-23
6.13406e-14	5.92757e-14	1.18465e-14	-6.13319e-14	2.02224e-13	-6.13626e-14	-1.31916e-14	7.98466e-14	-2.28553e-14	1.40281e-15	-2.98543e-14	3.17899e-14	-2.25216e-14	9.83666e-16	9.73943e-14	3.98823e-15	-4.32217e-14	-1.28287e-14	3.35307e-14	3.68721e-14	-9.15838e-14	-6.06945e-14	-2.27085e-14	-1.9483e-14	-3.33509e-14	-7.06284e-14	-1.30149e-15	-1.1123e-14	1.35095e-14	-6.2925e-15	9.87549e-26
8.06867e-15	1.74227e-16	-3.30562e-15	-3.7588e-15	-1.51484e-15	4.38702e-14	5.42129e-15	-1.13666e-14	-3.00431e-16	6.4734e-16	6.80937e-15	3.52289e-16	8.77755e-16	-4.23476e-15	9.62707e-15	3.12586e-15	-6.21704e-16	4.83377e-15	7.75615e-17	6.3083e-16	1.26332e-16	5.03349e-15	-1.99463e-15	-3.45856e-15	-8.58015e-15	4.51973e-15	-3.53815e-15	-1.40232e-14	-1.21529e-16	-5.75865e-16	2.71283e-27
-5.67049e-16	2.19763e-16	-1.60912e-15	3.41262e-16	1.32025e-16	1.9513e-15	2.2007e-16	-1.15038e-16	1.21209e-16	1.50096e-15	-1.2982e-16	8.34565e-17	-2.17631e-16	1.04067e-16	-5.10725e-16	-6.19066e-16	-3.71038e-16	-3.32882e-16	1.17134e-16	6.10155e-16	5.19334e-16	-2.34553e-18	-1.41172e-15	3.8367e-18	-7.00298e-16	-1.19084e-16	3.40962e-16	-2.2535e-16	4.83464e-16	-2.1019e-17	1.37589e-29
4.93577e-17	-1.44869e-16	2.3031e-17	1.58198e-16	9.75735e-17	4.60727e-19	-5.5757e-17	3.56384e-18	-9.92711e-18	-3.4149e-17	-5.11065e-19	-1.81863e-18	2.89994e-17	1.02483e-16	1.74815e-16	-2.16786e-17	-3.29753e-17	-5.80033e-17	-5.89107e-18	2.59598e-19	6.27165e-18	-5.56343e-17	1.25284e-17	2.75936e-17	-5.86164e-17	-3.17949e-17	-3.30691e-18	-8.29455e-18	2.0885e-17	-8.96377e-18	1.18847e-31
6.29982e-18	-4.04369e-18	-6.62173e-18	-1.61905e-18	2.54501e-18	1.91021e-18	2.06001e-17	5.93227e-19	-5.34432e-18	-5.12964e-19	-4.29137e-18	-2.70175e-19	-8.36448e-21	7.0479e-18	-3.76855e-18	2.46787e-18	2.85783e-18	-1.03351e-18	-2.73337e-18	-2.00813e-18	8.86226e-19	3.14769e-18	9.66978e-19	-4.50174e-18	2.0582e-18	-7.16186e-18	-3.9675e-18	6.56508e-19	-6.90191e-20	8.49752e-18	8.51174e-34
5.68449e-20	1.85057e-19	-1.87326e-20	-3.52831e-19	-1.05761e-19	-3.14449e-19	3.71977e-19	-2.55516e-19	-1.69599e-20	-8.2815e-19	4.07917e-20	-1.48129e-19	1.98872e-19	5.86291e-21	-4.89222e-21	-2.07928e-20	3.17202e-19	1.72399e-19	1.70602e-19	2.38022e-19	6.43367e-19	1.38141e-19	-9.2529e-19	-3.79278e-19	1.35686e-21	1.12428e-18	8.11153e-19	-4.68225e-19	-2.1481e-20	-1.32605e-19	5.03418e-36
-4.96242e-21	-2.16282e-21	-1.19691e-19	2.52336e-22	7.0571e-21	-7.4599e-21	2.08816e-21	-1.25128e-20	-1.35991e-20	-1.57146e-20	-7.57883e-20	3.9081e-20	9.54083e-21	8.19273e-21	7.50838e-22	-1.02611e-20	-8.66086e-21	1.63533e-20	-1.11498e-19	1.21908e-20	4.12399e-21	-1.10966e-20	4.82658e-21	-5.35129e-21	-8.5098e-21	-1.6101e-20	-1.14991e-20	-1.63094e-20	-1.02038e-20	-6.70716e-21	3.65827e-38
5.18332e-21	-2.20337e-22	-7.59601e-22	2.52201e-21	-1.7093e-21	7.0613e-22	-1.02688e-21	-7.88875e-21	6.98101e-22	8.89229e-22	1.76192e-20	-1.67107e-21	-7.63018e-22	2.87118e-21	-5.529e-21	-2.74299e-22	1.61701e-23	-2.74264e-21	-2.78524e-21	-2.16122e-21	1.13316e-20	2.87314e-21	1.6099e-21	-5.33783e-21	1.13558e-21	1.03621e-21	-6.9793e-22	-1.66516e-21	-1.43068e-21	7.89315e-22	6.50527e-40
-1.61752e-22	6.89487e-23	-1.40358e-21	-5.52942e-23	6.7341e-23	-1.35835e-22	-1.54526e-22	1.0764e-22	6.78698e-23	1.67483e-22	1.65634e-22	4.15276e-23	-8.07121e-22	2.53152e-23	-5.97313e-22	-2.30592e-22	-1.4972e-22	3.49389e-22	5.33041e-23	-1.24412e-21	3.26437e-22	-4.24303e-23	-3.2627e-24	2.87438e-22	7.05618e-22	5.13334e-22	-5.02134e-22	3.83584e-22	-2.86784e-22	6.75204e-22	6.77129e-42
6.3621e-24	5.32528e-24	-9.07963e-24	-2.20667e-23	-2.63993e-24	-9.02822e-24	-4.03229e-24	8.23771e-24	-3.99351e-24	-1.06776e-22	6.82286e-24	-2.03192e-23	3.04796e-23	4.23263e-24	-3.69405e-24	3.18314e-23	8.5943e-24	5.02272e-24	7.52874e-25	-1.55882e-23	8.35309e-24	-2.43467e-23	-9.22866e-24	-1.40784e-24	3.14703e-24	2.89554e-23	-5.51063e-24	6.99917e-25	-1.90025e-23	-6.94132e-24	1.7042e-44
-9.80565e-25	2.40536e-24	-1.77846e-24	-1.27039e-25	-6.74591e-25	3.95399e-26	-4.96127e-25	-2.96843e-24	2.88518e-25	1.41132e-25	1.77825e-24	-9.08562e-25	-9.80793e-26	1.11923e-24	-1.38595e-24	-4.51648e-24	-6.53085e-25	1.92732e-24	2.55917e-24	5.50553e-26	9.0374e-26	2.76646e-25	-5.22765e-25	1.52379e-26	9.58989e-25	1.67202e-24	1.17403e-24	-1.51163e-24	-4.51885e-25	-9.15102e-24	1.49489e-46
8.73352e-25	5.28293e-25	3.51317e-26	5.22744e-27	-2.60063e-25	7.85271e-26	7.15191e-26	1.38262e-25	4.74949e-27	3.52192e-26	-1.04511e-25	2.77919e-25	3.98981e-25	1.75712e-25	-3.40331e-26	1.88985e-26	1.25054e-26	9.29208e-26	-2.34853e-25	-1.53964e-26	3.38511e-26	4.0443e-26	-9.09322e-26	1.14547e-26	1.45396e-26	4.02224e-25	8.5585e-26	3.54397e-27	1.59091e-25	3.95427e-26	1.6937e-48
6.80818e-27	6.26533e-27	4.19627e-26	2.06626e-26	3.29248e-26	1.24144e-26	-5.69883e-28	-3.34352e-26	-7.18958e-26	5.02937e-26	5.01783e-26	-2.14811e-26	-6.44117e-27	7.39463e-27	4.47051e-27	-2.26579e-26	8.52827e-27	-2.55314e-26	-3.35777e-26	6.37525e-26	4.34146e-27	1.32736e-26	5.94545e-28	-3.3275e-26	8.60762e-26	-6.49735e-26	-2.33781e-26	-1.21908e-26	1.36553e-26	1.58162e-26	3.59186e-50
7.7075e-28	1.99121e-27	1.31507e-28	5.02721e-28	8.07688e-28	-3.11943e-29	-1.45275e-27	-2.93036e-28	-2.83887e-28	-1.76439e-27	5.43166e-27	-9.65918e-28	5.60557e-28	1.47346e-28	-3.28343e-29	-2.82691e-27	3.85248e-27	-2.43204e-27	-1.43439e-27	2.28483e-28	2.51184e-28	9.18368e-28	3.06051e-28	3.47508e-28	1.70055e-27	3.00806e-28	5.46013e-28	-7.54332e-30	-9.4111e-28	3.79492e-28	7.7934e-53
1.32322e-28	-3.9927e-29	-2.80986e-28	1.38331e-28	1.36552e-28	5.64526e-28	3.4294e-29	5.4461e-29	-6.14646e-29	-3.30467e-28	-3.91195e-29	3.4744e-29	-1.55441e-28	-1.78591e-28	1.70916e-30	1.03436e-29	-2.6865e-29	-1.1269e-28	-3.19231e-28	1.10329e-28	6.76557e-29	-7.34786e-29	-1.92488e-29	-5.94695e-29	2.01239e-28	-2.7141e-28	-1.72945e-29	5.2127e-28	-2.89597e-28	-2.92686e-29	1.24285e-54
1.79417e-29	-1.90876e-30	-2.64733e-29	1.35995e-30	2.45493e-31	-1.77916e-32	1.00346e-29	4.57826e-29	-1.02849e-29	8.49332e-30	-6.53687e-30	4.12372e-29	-3.05941e-30	5.33535e-30	2.65747e-32	-4.19004e-30	1.31056e-31	-1.62062e-29	1.35719e-30	2.32988e-29	1.22685e-30	6.87798e-31	4.14973e-30	-1.8096e-29	1.73097e-30	-8.87342e-30	5.57931e-29	-3.30857e-29	-3.77761e-29	-1.88379e-30	1.20754e-56
-2.89747e-31	8.20951e-31	2.59087e-32	-1.57424e-30	2.03041e-30	2.08121e-31	1.59451e-31	-4.08432e-31	9.24136e-31	-1.4594e-31	-7.23077e-32	3.17805e-32	-1.24507e-32	6.76073e-31	2.72201e-31	-1.18045e-31	-9.20267e-32	5.38347e-30	8.33919e-31	1.36909e-31	8.71466e-31	9.89464e-31	2.87217e-30	-2.94896e-32	-2.42003e-32	-2.74405e-31	2.0666e-30	3.3821e-31	-8.49815e-31	1.72178e-30	5.68627e-59
-1.19899e-31	-2.04481e-32	7.0559e-32	3.19925e-31	2.35852e-32	-6.91723e-31	-6.48378e-33	-1.80883e-31	9.63701e-32	1.13767e-32	1.36765e-31	6.56704e-32	6.29137e-32	-1.30957e-32	-3.20793e-31	-1.04083e-32	8.31027e-33	-1.3079e-32	-1.22082e-33	2.40507e-32	-1.10242e-31	-7.98244e-32	-3.57198e-32	-4.0435e-32	2.19475e-32	-4.89622e-32	-1.14779e-31	-1.2522e-31	-9.60351e-32	2.17926e-31	8.84207e-61
-8.22516e-33	6.04713e-33	1.07278e-32	-1.00135e-32	1.56174e-33	-1.06082e-32	3.98591e-33	-7.27232e-33	-2.18379e-33	-1.04915e-32	2.58553e-33	-2.80788e-32	-8.11325e-34	-1.13057e-33	4.48489e-34	6.08679e-33	3.61979e-33	-9.05317e-33	-8.53562e-33	-4.58516e-33	-5.84652e-33	8.33832e-33	4.22241e-33	-3.2179e-33	2.03951e-32	7.2375e-33	3.98802e-32	1.09025e-32	-2.78161e-33	-1.64268e-32	4.22851e-63
2.64378e-34	-1.00546e-33	-4.78793e-34	2.01975e-33	4.42294e-34	1.99406e-33	1.37479e-34	2.0746e-34	1.77225e-34	-2.73241e-35	-2.1094e-34	-2.62995e-34	1.51541e-34	-8.36352e-35	7.41279e-34	1.52985e-34	4.86311e-34	-3.09183e-34	-7.02622e-34	5.40549e-34	9.67831e-34	7.73114e-36	-1.28914e-34	-3.36519e-34	5.35904e-34	8.38395e-34	2.20853e-34	-2.2327e-34	-1.75918e-33	-1.90486e-34	1.67763e-65
9.9457e-36	1.02869e-34	-1.16294e-34	1.43781e-34	-5.18302e-36	2.60961e-34	-6.69611e-35	5.68729e-35	4.35569e-35	-2.46403e-35	1.04192e-34	2.2661e-34	-5.64649e-35	-3.10221e-35	-5.82875e-35	7.5303e-35	3.08208e-35	7.48406e-35	-1.50322e-36	-1.4083e-34	1.65902e-34	4.1284e-35	-2.90782e-34	-3.97396e-35	-1.53066e-34	-8.35686e-35	7.78693e-37	2.18124e-34	-3.13147e-34	-1.26133e-35	5.16615e-67
5.35461e-36	-3.78507e-36	1.78313e-35	1.76243e-36	-2.7271e-36	2.37552e-36	-3.48659e-37	-6.08838e-36	1.51413e-36	-1.63277e-35	-2.52404e-36	6.87982e-37	-2.38305e-36	-1.03044e-35	-2.90944e-37	2.85832e-35	-1.67708e-35	-2.62895e-36	-4.38763e-36	-5.94488e-37	-7.79094e-36	-2.13159e-36	-3.54289e-35	-1.49661e-36	5.93701e-37	2.78162e-36	-5.55079e-38	-7.82377e-36	-9.83959e-37	-3.98828e-36	3.33565e-69
-3.08599e-38	1.10827e-36	2.25087e-36	-1.57706e-36	-6.09366e-38	-6.12836e-37	2.75896e-37	3.22489e-38	4.97116e-38	2.14314e-36	-8.28936e-37	-3.42082e-38	6.3182e-38	-4.07224e-37	9.90271e-37	-1.70692e-37	-4.3471e-38	-3.57383e-37	9.21002e-37	-1.37367e-36	-8.4016e-37	1.58528e-37	-6.67156e-37	2.15154e-38	-2.29164e-36	2.25319e-36	8.15893e-38	-1.1658e-36	-2.78162e-37	2.76345e-36	3.91523e-71
-9.55729e-38	-7.73361e-38	-2.08001e-37	1.69233e-38	3.64848e-40	7.2836e-40	4.3793e-38	-2.29185e-38	-3.27124e-38	2.90684e-38	2.56234e-38	-1.39431e-40	1.39935e-38	-7.09607e-38	-8.93887e-38	9.05367e-39	-2.28819e-38	7.84258e-39	2.65731e-38	-8.19388e-38	-1.54177e-37	-1.57862e-38	5.46595e-38	-3.27821e-38	1.01266e-38	-5.26784e-38	-7.61715e-38	3.02476e-38	9.364e-40	1.21488e-38	1.22815e-73
-4.31771e-40	4.00591e-40	-1.01341e-39	1.45915e-38	5.32852e-39	-3.89058e-39	-1.89036e-39	-2.88787e-39	1.44528e-39	6.87634e-41	5.82664e-39	3.429e-41	2.30439e-38	5.19758e-39	-1.32073e-38	-4.05291e-39	1.92429e-39	3.22616e-39	-3.90717e-39	5.19622e-39	-9.23448e-39	1.17681e-38	-8.42487e-40	4.95227e-39	9.1889e-39	-1.59008e-39	2.64478e-39	-7.67488e-40	-2.93453e-40	-9.98634e-39	1.55441e-75
-1.3851e-39	5.27466e-40	-3.80908e-40	-1.47176e-40	-1.42834e-40	-4.54855e-41	-3.84458e-40	-6.14162e-41	-4.4859e-41	1.03258e-39	-1.37136e-40	1.37443e-40	-3.29562e-40	3.78097e-40	-9.23173e-41	6.49654e-41	2.45985e-40	1.18699e-40	1.41233e-40	1.66142e-40	-3.35212e-41	1.25528e-40	-5.45495e-40	-4.24656e-40	3.13802e-40	-2.13547e-40	-5.29276e-41	8.97771e-40	1.47686e-39	-2.49142e-39	1.38658e-77
3.69989e-41	1.118e-40	1.68191e-41	-1.08e-40	-1.73732e-41	-5.12876e-41	-7.87872e-42	-1.8143e-42	-2.21958e-41	-4.73037e-41	2.41516e-42	-2.9297e-42	6.74586e-41	2.65627e-41	-2.76294e-41	4.73294e-43	-1.88448e-41	-2.23477e-41	9.29299e-41	-1.03146e-41	1.599e-42	1.22845e-41	1.00931e-40	-1.56205e-41	-2.42269e-41	-2.40205e-41	-1.08921e-40	4.3596e-41	-2.02166e-41	-5.79512e-41	7.64539e-80
3.63906e-42	7.07818e-43	-2.70386e-42	2.3255e-42	1.22578e-41	-1.56509e-42	1.37756e-42	-3.20723e-44	3.7911e-43	-3.66225e-43	-5.23494e-42	-1.78683e-42	3.509e-42	-4.55561e-42	3.81899e-42	1.60338e-44	-6.48779e-42	-2.27802e-43	-1.97095e-41	1.52145e-42	-1.36528e-41	1.34827e-43	-1.13233e-41	-3.91795e-42	9.73874e-44	4.24228e-42	-1.4546e-41	1.59424e-43	-8.08445e-42	6.79794e-42	1.36369e-81
2.60915e-43	7.62044e-44	-3.13065e-44	4.84837e-43	-3.77348e-43	6.75124e-43	-3.8822e-43	2.27713e-44	-1.9571e-43	-1.32101e-44	-3.06097e-44	-2.76024e-43	-6.15814e-43	1.71466e-43	-2.99839e-43	1.56031e-43	-4.51598e-43	-4.28582e-43	-4.13244e-43	-6.83409e-44	-1.72582e-43	-4.7626e-44	-4.40692e-43	1.13952e-43	9.83268e-44	-2.78446e-43	-1.73754e-43	1.16593e-42	8.02628e-43	-1.32429e-43	4.63866e-84
-2.35849e-44	-8.31565e-46	-2.05528e-44	-1.09689e-44	-6.01318e-44	-8.18433e-44	-3.28264e-44	2.21709e-44	-8.71559e-45	-2.93177e-44	-5.35599e-45	-4.85257e-44	4.25474e-44	3.07025e-44	-8.85106e-45	2.88483e-44	5.448e-45	7.48576e-44	1.0089e-43	1.16042e-43	2.42692e-44	-2.14649e-44	1.31161e-44	-3.93279e-45	1.41019e-43	1.28055e-45	2.61409e-44	1.38113e-45	-1.50682e-44	-1.66613e-46	7.12806e-86
2.4956e-46	-3.21372e-45	4.53187e-46	3.413e-46	-1.74723e-45	1.28919e-44	5.59649e-45	-1.7045e-45	4.38087e-45	-5.62944e-45	-1.11794e-44	-8.90467e-47	-4.45177e-45	-2.24757e-46	1.07272e-44	8.00127e-46	2.06742e-45	-2.54637e-46	-6.30698e-45	7.18466e-46	5.10921e-45	-6.48696e-46	-4.68767e-45	-5.94152e-46	1.16925e-45	-4.9209e-47	-2.69444e-45	8.7249e-45	8.63622e-46	3.44345e-45	7.16486e-88
3.1425e-46	-1.59498e-46	-3.91036e-47	3.03419e-47	-2.78529e-46	-1.95775e-46	-5.60811e-47	-4.99704e-47	2.66021e-46	-3.33474e-47	-2.67057e-47	-6.61793e-46	-5.62464e-46	-6.54108e-46	6.54497e-47	6.90448e-46	4.29131e-47	-1.25443e-46	-1.02556e-47	1.18575e-46	4.71317e-46	3.32435e-46	-5.17191e-46	-1.81555e-46	-7.06804e-47	4.35122e-46	7.7975e-46	-1.38591e-46	-1.44341e-46	4.00482e-46	3.65159e-90
-1.18195e-47	-7.98801e-47	-5.68499e-47	-7.87727e-49	1.25259e-47	7.87381e-47	-1.07518e-47	-4.17347e-47	8.46405e-48	7.36933e-47	-1.57332e-47	-4.91713e-49	-1.25518e-47	-1.8937e-47	-2.89426e-47	-5.3782e-48	-4.84311e-48	-2.83335e-47	-4.99904e-48	-1.27428e-47	2.38076e-48	-2.36218e-47	-6.62713e-48	-6.44122e-48	-2.78744e-49	5.26058e-47	-1.33843e-47	2.23633e-47	8.61509e-48	-1.52958e-47	3.05175e-92
2.24985e-48	5.0209e-49	-4.85071e-50	-5.67687e-49	-2.51412e-49	3.47985e-48	1.24772e-48	-7.21206e-50	-4.64962e-48	-2.10608e-49	-4.75451e-49	-2.97392e-50	2.09029e-49	7.2429e-51	-7.13037e-49	8.28321e-48	6.98998e-48	-8.02731e-49	2.14798e-50	-2.69487e-49	-3.74414e-50	1.32586e-48	-1.52878e-49	-6.89699e-49	-1.32641e-48	-6.8542e-48	-1.17033e-49	2.24499e-49	-1.85586e-48	2.23087e-49	2.1456e-94
-1.47199e-50	2.60754e-49	-2.23439e-50	1.01046e-50	-5.6347e-50	6.34549e-50	-6.78768e-50	-3.68855e-50	5.32266e-51	-2.52049e-50	-1.31873e-49	-6.83411e-49	-3.91996e-49	-6.72011e-50	-1.11131e-50	-6.17839e-50	-4.80434e-50	-2.00327e-49	1.87922e-50	-2.92902e-49	-4.76373e-49	1.02099e-51	-4.82434e-50	5.85552e-49	-3.2289e-50	-1.3778e-49	-2.63682e-50	5.31128e-50	2.20201e-49	3.75874e-50	1.50336e-96
1.01663e-51	-8.44647e-51	-6.57124e-50	2.94536e-50	-2.02689e-50	-1.08928e-50	4.8673e-51	3.90613e-51	-5.4585e-51	2.17567e-52	-5.12217e-52	1.33991e-50	5.83278e-50	6.38065e-51	5.81911e-52	8.79694e-51	-9.07536e-51	-8.43612e-51	1.03948e-50	-1.05817e-50	-4.42715e-51	1.06914e-49	8.16973e-51	-1.23817e-51	4.0431e-51	-3.00187e-50	3.35582e-50	-1.00763e-51	2.40738e-51	1.82753e-52	2.34992e-98
-5.39044e-52	-4.56361e-51	1.31877e-52	1.04182e-51	5.78281e-52	-2.85547e-51	1.28061e-51	7.3768e-53	-5.98173e-53	1.08781e-51	3.92763e-52	-3.10395e-51	-8.68319e-51	1.8582e-51	8.55287e-52	-2.37536e-52	-8.58915e-52	-3.49059e-51	-3.63281e-51	1.68476e-52	3.04373e-52	-4.60403e-52	1.01985e-52	-2.12365e-51	-1.87673e-51	8.40212e-53	-4.26056e-51	5.45335e-51	6.19978e-52	3.4985e-51	2.17985e-100
8.19632e-53	1.02462e-53	7.88048e-53	3.35013e-52	-1.82748e-52	1.40766e-52	-2.22907e-52	-9.08036e-53	3.71151e-52	5.3769e-52	-1.14837e-53	-1.6643e-52	7.77192e-54	7.1019e-53	5.3918e-52	2.88156e-53	4.70738e-53	3.45295e-55	-1.66495e-53	-4.74301e-53	4.84864e-53	-4.27776e-54	-2.5356e-52	2.38403e-52	7.93068e-53	4.10669e-53	-1.41308e-52	4.01742e-53	2.26011e-52	2.23046e-52	1.24638e-102
9.04541e-55	1.33919e-54	1.12185e-54	-7.57498e-54	-3.23028e-54	8.09303e-54	1.80056e-54	4.05992e-54	1.95029e-53	2.0057e-53	2.02068e-54	-4.36458e-56	-3.29618e-54	5.15464e-54	-1.43466e-54	4.75539e-54	2.17868e-53	4.39579e-54	-4.26297e-54	-8.14579e-55	-7.46656e-54	1.13363e-54	4.78874e-54	2.1165e-54	-2.06715e-53	-1.03018e-53	-1.49818e-53	-3.68648e-54	-2.56763e-55	7.46176e-56	2.37457e-105
1.4178e-54	-6.79473e-55	5.74707e-55	-1.07083e-54	-5.25336e-56	6.08751e-55	1.00274e-55	7.12723e-55	3.53654e-55	-1.20427e-55	-1.96939e-54	-1.75706e-55	3.31247e-55	-4.2538e-55	1.54028e-54	-3.34755e-54	8.63051e-55	1.46683e-54	-8.72662e-55	7.95121e-55	6.5528e-55	-4.07019e-57	1.53077e-54	-3.11586e-56	1.11566e-54	2.8787e-54	1.88532e-54	-6.27125e-57	-1.36015e-54	6.24335e-55	4.51481e-107
-1.75492e-55	-2.53735e-56	5.7964e-56	-2.77146e-58	-2.18729e-56	3.03307e-55	-1.0969e-56	-9.21212e-57	4.99603e-56	9.69303e-57	2.63227e-56	3.96632e-57	2.21459e-56	-2.60952e-56	3.71854e-57	-3.47519e-57	1.32146e-55	3.70415e-56	-4.92914e-56	5.56125e-56	-8.78392e-56	-4.81455e-56	-2.35701e-56	-3.17291e-57	-2.14248e-55	-4.4581e-56	2.32259e-56	7.43302e-58	1.29459e-57	5.54758e-56	2.18441e-109
-1.50832e-57	-3.06623e-57	4.66609e-57	2.1624e-57	-1.73702e-57	-2.55579e-57	1.52027e-57	1.52576e-57	4.23839e-56	-1.63572e-58	5.27392e-58	1.74953e-57	-1.16399e-56	-3.98111e-58	-7.9717e-57	2.80714e-56	-9.01972e-57	-5.49719e-57	-5.67676e-57	3.2736e-56	1.10623e-56	1.32019e-56	-2.69957e-58	8.14549e-57	5.31385e-57	-2.36354e-57	7.3194e-57	9.9164e-57	-7.39598e-57	-1.86781e-56	5.0071e-111
1.93225e-58	-1.99469e-58	4.45723e-58	4.05069e-59	2.75419e-57	9.68319e-59	6.87322e-59	-9.31262e-59	-2.77217e-59	-3.96201e-59	-2.76637e-58	-2.99035e-59	-3.1803e-58	4.25385e-58	-3.7638e-59	1.39516e-57	2.70723e-57	-2.74215e-57	1.88884e-59	1.3765e-58	-7.00001e-60	-1.69281e-57	-1.39543e-57	1.55237e-57	2.37319e-58	-1.76451e-58	1.88994e-58	-4.5195e-58	2.04326e-58	2.32425e-58	3.27093e-113
-1.10242e-58	8.38007e-59	-3.06401e-59	-3.44069e-58	1.1654e-58	1.77533e-59	-2.40518e-59	-1.88696e-58	1.16216e-58	1.7954e-59	-1.06408e-58	3.20657e-59	-9.06513e-60	1.42256e-59	2.5923e-58	1.91863e-59	1.07622e-59	6.84064e-59	1.78052e-59	4.23649e-59	2.64811e-59	-7.28998e-59	-5.72595e-59	1.19314e-58	-8.40232e-62	8.22663e-59	-5.45199e-60	-2.46086e-58	-7.43824e-60	1.64613e-58	4.07558e-115
5.82419e-60	3.59703e-60	2.0756e-59	1.33252e-59	1.18942e-59	1.34774e-60	3.58761e-60	-3.56377e-60	1.2979e-59	2.49045e-59	-4.27413e-60	-3.47599e-60	-1.54793e-59	2.47374e-59	2.83905e-60	8.41924e-62	1.13422e-61	2.67808e-60	4.3832e-60	2.62218e-59	-1.45688e-60	1.00918e-60	-3.72266e-60	4.84676e-60	-1.12657e-60	1.18983e-60	-3.47779e-61	9.29078e-60	-3.94488e-60	9.49847e-60	3.45212e-117
3.77655e-61	2.43054e-61	-7.47234e-61	-8.16912e-61	-4.62027e-61	1.20589e-60	1.94824e-61	-4.10304e-61	2.35176e-60	4.29328e-61	-4.20427e-61	-5.361e-61	-2.5273e-61	-2.28716e-61	4.77059e-62	1.05609e-61	-6.07525e-61	-2.10703e-61	4.78936e-62	-4.54145e-61	-1.54899e-61	-9.86541e-62	1.48646e-61	3.18483e-61	4.01134e-61	-4.46222e-62	-3.63016e-62	2.36532e-62	3.56097e-61	3.73338e-63	1.06811e-119
-5.08229e-63	-1.81005e-61	2.16188e-62	-1.10455e-62	2.05557e-61	1.06589e-62	2.01447e-63	-1.51044e-61	2.20966e-61	4.26466e-63	2.84149e-63	-2.91805e-62	-2.65753e-61	2.2601e-62	5.12948e-62	-1.06761e-61	3.1178e-62	-3.84304e-62	-4.89968e-63	3.76873e-64	-1.08538e-61	6.45443e-62	-2.30041e-62	2.14267e-62	1.5681e-61	2.58965e-62	8.60988e-63	-2.25475e-61	1.1258e-62	3.56454e-63	3.29152e-121
5.51143e-64	3.54009e-63	1.35591e-62	-2.23895e-64	2.25583e-63	-8.65298e-65	-1.36234e-62	-1.62553e-63	1.0739e-62	4.30208e-64	-8.30657e-64	3.29913e-63	3.41107e-63	6.6655e-63	-3.24073e-64	1.33829e-64	-9.16098e-65	1.48583e-63	-1.79484e-63	1.10692e-62	1.14079e-63	2.5883e-63	4.2959e-64	2.09401e-62	2.5644e-63	-3.70736e-64	-4.4761e-63	1.35121e-62	2.29684e-63	-1.95152e-63	1.36639e-123
1.96221e-65	-5.68394e-64	-3.29987e-64	1.31214e-64	-9.64546e-64	1.07551e-64	-1.88286e-64	1.27975e-64	2.07703e-63	1.59704e-64	2.2386e-65	-5.04079e-64	1.54696e-64	-8.99461e-64	-3.3514e-64	-3.45389e-64	6.38211e-65	3.97129e-64	1.83058e-63	2.18067e-64	5.53174e-65	2.66659e-64	-5.9001e-64	-1.06103e-64	1.46569e-64	1.37618e-64	-2.16798e-64	-1.9024e-64	-1.07584e-64	3.40259e-64	1.13469e-125
4.566e-65	-9.18422e-65	6.35825e-65	-1.94711e-65	4.09339e-65	-1.63978e-65	5.52032e-65	-4.85025e-65	2.76293e-65	7.67807e-66	3.22552e-65	-4.45144e-65	1.62159e-65	-1.56724e-65	5.61615e-65	3.08546e-66	-4.69843e-65	3.82058e-65	-7.03573e-65	2.01304e-65	6.48927e-65	1.24378e-64	-2.88747e-65	1.19836e-66	4.71179e-65	-1.84053e-65	2.54101e-65	-9.89168e-66	3.18313e-65	4.31218e-65	6.55163e-128
-3.0549e-66	1.63235e-66	-1.58552e-65	1.43911e-67	2.52176e-66	-2.24024e-66	-2.92558e-66	-4.74719e-66	8.95169e-68	-2.76296e-66	2.11052e-67	-3.38867e-67	1.61115e-66	4.37237e-66	-1.82238e-66	3.10621e-66	1.08948e-67	-5.24953e-67	-3.86764e-67	3.42966e-66	-2.84408e-66	-2.47342e-66	-1.37616e-68	1.33424e-66	-2.36912e-66	4.54782e-68	8.89839e-67	1.37642e-65	2.23977e-67	2.19708e-66	5.77287e-130
-9.72958e-68	2.4923e-67	-1.17547e-67	-6.43749e-68	1.53727e-67	-3.45639e-68	2.61262e-67	-4.98714e-68	9.1182e-68	3.36993e-68	-4.33997e-68	-4.99662e-67	3.4472e-67	4.83267e-69	3.81247e-67	-1.27105e-67	-3.97035e-67	1.77935e-67	2.74839e-67	2.3363e-67	-4.69549e-68	4.04954e-67	-2.603e-67	-2.1926e-68	7.18557e-67	-1.01273e-66	-1.7451e-67	-1.58137e-70	-2.79683e-67	1.15677e-67	2.94433e-132
9.10806e-68	-1.38056e-69	-6.15852e-70	5.25113e-69	-1.26468e-67	-1.06959e-68	-3.59044e-69	1.57895e-68	8.01017e-69	9.91616e-69	3.50712e-69	-2.75097e-70	-5.41169e-68	-4.00655e-69	-3.10334e-68	1.94131e-68	-1.8367e-68	6.44196e-68	-1.93451e-68	5.30222e-68	3.10709e-68	-5.62318e-69	1.0243e-68	2.59548e-68	2.77607e-68	-3.47588e-69	2.09936e-69	2.6859e-69	-3.945e-68	2.39379e-69	4.09606e-134
3.12268e-69	1.76724e-69	-2.12119e-69	-2.94117e-69	-8.31323e-70	-5.79815e-70	1.52615e-69	1.39684e-69	-2.93354e-69	-7.83761e-69	3.75342e-69	1.39591e-69	4.28915e-69	-4.90554e-70	-6.49105e-70	1.47815e-68	-8.70399e-71	-5.15817e-69	-5.333e-69	3.92223e-69	6.24785e-69	1.31802e-69	-2.73454e-70	1.70526e-69	-1.05779e-69	9.45006e-70	-2.93614e-69	1.19592e-69	-1.11161e-69	-3.23039e-70	4.82551e-136
1.41242e-70	5.31346e-70	2.3089e-71	1.12423e-71	-4.32649e-70	3.47629e-70	5.59159e-70	8.26403e-71	8.07416e-71	5.43416e-70	5.23225e-71	-1.38178e-71	-2.18333e-71	1.21858e-70	-2.23325e-70	4.62767e-70	3.61835e-71	-1.45831e-70	-9.23149e-71	1.22507e-70	-2.73076e-71	2.77633e-70	2.1957e-70	5.82658e-70	-2.14259e-70	2.35582e-72	6.24583e-71	-1.83354e-71	1.41649e-70	-4.31183e-71	2.09827e-138
3.53513e-71	1.69166e-72	1.06511e-70	1.7244e-71	6.93341e-72	-1.74437e-71	2.97135e-72	1.73146e-72	-6.80406e-72	-6.18034e-71	-1.93599e-72	-8.5685e-72	3.44472e-71	1.26838e-71	-7.16027e-73	2.6641e-72	-2.26319e-72	3.64106e-71	-3.87939e-72	-1.35264e-71	-1.98396e-71	-2.71945e-71	1.97145e-71	1.13837e-71	7.6368e-71	-9.42912e-72	5.87339e-73	-1.51554e-72	-6.56284e-72	-2.30826e-71	2.82368e-140
4.75837e-73	3.4329e-72	6.2542e-73	1.22518e-72	1.43751e-72	7.80333e-72	-2.0774e-72	-5.39203e-72	5.0249e-73	9.09123e-73	1.79618e-73	1.85817e-73	-9.08034e-73	5.62125e-73	-1.07855e-72	6.20788e-73	4.42985e-73	1.31491e-72	3.00026e-72	-4.04156e-72	8.1682e-73	6.95437e-73	-6.27634e-73	-5.40928e-73	-5.35775e-73	6.85911e-74	1.18479e-72	-4.01346e-72	-2.36235e-72	-6.96217e-74	1.66574e-142
1.59099e-73	-1.20446e-73	-1.30674e-73	-1.16154e-73	5.4778e-74	-4.48795e-73	-7.91266e-74	-3.01411e-73	-3.63091e-73	-5.06353e-73	8.79716e-74	2.49376e-73	8.99469e-73	-1.23822e-74	-2.57644e-74	2.85143e-74	1.856e-74	-8.62581e-74	-2.64989e-73	3.53932e-73	-1.75506e-73	6.87059e-74	3.00266e-74	-1.65135e-73	-3.48882e-74	-4.14187e-75	-9.641e-74	2.68602e-73	-5.60534e-74	5.19368e-74	1.99623e-144
1.01236e-74	6.51862e-75	1.8518e-74	-1.69121e-74	5.40767e-75	-1.90439e-74	-1.98074e-74	1.87312e-76	1.65643e-75	-1.98101e-75	-3.47616e-76	4.74735e-75	-3.33133e-76	-1.71548e-74	7.33855e-76	-4.66147e-75	6.89698e-75	-2.56045e-76	3.62946e-75	1.60271e-74	7.93007e-76	2.71766e-74	-6.63299e-76	-4.48916e-74	-1.19848e-74	5.085e-76	7.95316e-75	-2.13206e-74	-7.73584e-75	8.20847e-76	5.69899e-147
-1.15672e-75	1.83204e-76	9.56361e-76	-1.38193e-76	4.04244e-77	-9.01399e-76	-4.17174e-76	3.67374e-77	1.32142e-75	8.64922e-76	1.33469e-75	-1.34185e-75	4.06086e-77	-1.21142e-75	-5.8887e-77	-2.7431e-75	2.21527e-75	-3.72239e-75	-4.49816e-76	-2.85232e-75	-2.12247e-75	-1.67144e-75	8.27381e-76	1.21035e-75	2.701e-75	-3.10835e-75	-9.80573e-76	1.56318e-76	3.65354e-76	3.86049e-76	7.31438e-149
1.47395e-77	1.42339e-76	8.7816e-77	-1.06278e-77	2.96711e-77	3.95444e-76	-1.20611e-76	-2.12168e-77	1.22514e-76	-5.43819e-78	4.75835e-77	2.81678e-76	-1.47111e-77	-2.10002e-79	-5.27056e-76	8.84509e-77	8.51625e-77	-3.86914e-78	5.45142e-77	-9.66986e-77	-4.50605e-77	2.02642e-76	-7.49744e-78	1.91927e-76	1.26304e-76	1.65224e-76	4.68192e-78	4.0153e-77	-4.91011e-77	-1.83035e-77	7.30237e-151
8.27937e-78	8.21831e-78	1.73072e-78	-9.01669e-79	-3.68681e-78	-6.36292e-79	-9.94371e-78	2.36414e-78	-1.37499e-78	8.76128e-78	6.87776e-78	1.60363e-78	-7.88177e-80	-1.97409e-77	2.28379e-78	-2.71902e-78	-7.75124e-78	-7.07373e-78	1.61976e-77	-2.0803e-78	-2.50128e-79	3.90815e-78	-5.05344e-79	5.44824e-79	2.44986e-78	-1.83344e-77	1.32613e-79	-4.02011e-77	3.43531e-78	-1.32022e-79	3.15202e-153
2.51832e-79	4.99299e-79	3.60319e-80	-3.00167e-79	5.26152e-79	-3.54386e-78	-3.83455e-79	-1.59256e-78	8.16156e-79	-3.05534e-78	-1.54577e-79	-3.72511e-79	-5.78747e-79	-2.75922e-78	4.43999e-79	-6.25908e-79	-4.80482e-79	3.11809e-79	-5.77541e-80	6.37645e-79	-4.83415e-79	1.51706e-78	-9.56513e-80	-2.9947e-79	-1.16693e-79	2.42844e-78	-1.21335e-78	-7.94747e-80	-2.0781e-79	-2.33189e-78	5.08665e-155
2.22169e-80	-1.61387e-80	-4.36336e-80	-2.44581e-80	-4.36808e-81	2.12009e-79	-1.07088e-79	-1.43595e-80	-6.75601e-80	-6.4798e-80	1.36145e-80	-5.9831e-80	-7.77595e-81	-6.79535e-80	4.2191e-80	1.93863e-80	-1.50812e-80	2.18246e-79	1.17374e-79	-7.75053e-81	-8.00598e-81	-2.7751e-80	-1.82556e-79	-7.37068e-81	-4.06385e-81	-3.17778e-81	-2.8724e-80	6.83065e-80	-3.75665e-80	-1.02179e-80	1.82203e-157
-3.13614e-81	-1.10008e-82	5.41461e-81	4.80045e-81	-2.51534e-80	2.24259e-80	1.29743e-82	1.31592e-80	1.03214e-80	7.65917e-81	-7.28159e-81	4.46564e-81	8.08547e-82	1.21218e-81	-7.34434e-82	3.45007e-81	-9.22889e-82	-1.70591e-81	4.14842e-82	5.0577e-81	-6.28062e-81	9.50685e-82	-1.90716e-80	1.42613e-82	2.20814e-80	4.74534e-81	2.11186e-80	-9.52042e-81	1.78625e-80	7.77049e-81	3.48353e-159
1.32816e-81	-7.25496e-82	1.69578e-82	-9.70884e-83	7.60309e-82	5.58741e-82	-4.32578e-83	-1.46131e-82	6.47079e-82	-7.07845e-82	-7.1439e-82	-2.38574e-83	2.3997e-82	1.98819e-82	-3.79529e-85	-1.84713e-81	3.39068e-82	1.8524e-81	-1.87293e-82	-6.54292e-82	-1.54812e-81	-3.47471e-82	-2.66798e-82	-1.14862e-81	-5.28445e-82	-2.29385e-82	1.12598e-82	-7.07665e-82	1.50281e-82	1.38756e-82	1.69863e-161
6.10315e-83	1.84388e-83	3.801e-83	-1.85849e-85	1.40858e-82	-7.97409e-83	8.40615e-84	4.29508e-83	1.7403e-83	7.49166e-83	-1.04868e-82	-1.1886e-83	-8.64811e-84	-2.40833e-83	3.97187e-84	-3.35188e-83	1.50918e-82	-9.7056e-84	3.56182e-83	2.03797e-82	-5.63752e-83	-2.29234e-84	1.29192e-82	-2.23186e-83	2.86391e-84	1.27833e-82	3.89016e-83	-3.40236e-82	-1.74718e-83	-3.39533e-83	2.73599e-163
3.7439e-86	-1.94302e-84	-1.97619e-83	1.7072e-85	2.86271e-85	1.1275e-83	1.1504e-86	3.02673e-84	-1.36402e-84	3.3446e-85	-8.15061e-85	7.06782e-85	2.0061e-85	8.28102e-85	-1.30888e-84	-1.88597e-86	-1.83631e-84	2.42374e-85	2.19782e-84	6.12686e-84	7.23887e-86	1.48896e-84	4.22169e-84	2.62242e-85	-3.85935e-84	8.35285e-84	-9.22857e-84	2.5272e-84	-7.95816e-85	4.48258e-84	7.99139e-166
2.12915e-86	-3.32876e-86	-1.80197e-85	-2.54366e-85	-6.89274e-86	-1.60629e-84	-9.64499e-86	5.24252e-86	4.94001e-86	4.65197e-85	-9.75073e-86	4.59995e-86	-5.88794e-86	-1.31069e-84	-1.70505e-86	4.10387e-86	4.61977e-86	-4.74207e-86	-1.49535e-86	-4.50505e-86	2.83844e-86	3.43513e-85	7.35636e-85	8.0864e-86	-1.49555e-86	-9.89753e-87	2.17698e-85	6.1673e-87	1.59292e-85	6.47772e-85	5.81538e-168
-1.6983e-86	-1.97235e-87	-1.51508e-85	8.36981e-86	-1.28045e-86	-7.20006e-87	-5.88161e-87	-4.80658e-86	-1.44271e-87	-4.26443e-86	6.73091e-87	1.44919e-85	2.82437e-86	-1.92194e-86	-6.27262e-86	-6.41351e-87	4.97612e-86	5.60628e-86	-1.10352e-86	1.12214e-86	-1.69841e-86	-5.63655e-86	1.88264e-86	-6.52649e-86	-6.48042e-87	8.95836e-86	-2.12256e-87	-4.43131e-86	3.1154e-86	4.93291e-86	8.82088e-170
-2.46058e-87	8.85427e-89	1.75229e-86	-3.72634e-87	4.65609e-87	4.28846e-87	-6.73797e-88	-2.21184e-87	-7.13381e-88	2.68791e-86	-7.65104e-87	-2.64272e-88	4.92184e-87	1.03728e-87	-6.33626e-87	6.64537e-87	3.43249e-87	6.69133e-88	-8.75574e-88	-3.41797e-87	4.8068e-88	7.84229e-88	3.78727e-88	-4.32676e-88	-2.75751e-87	1.05059e-87	-1.2766e-87	-9.45532e-88	3.06923e-88	2.36047e-87	1.30638e-171
-3.29521e-88	6.41121e-88	8.9348e-90	5.91693e-88	5.19882e-88	-2.36401e-89	1.34179e-88	-1.3917e-88	2.06212e-88	-1.74457e-88	-6.29153e-88	9.0934e-89	1.0699e-88	5.66327e-88	2.66976e-88	-9.45185e-89	8.06222e-89	-6.20075e-88	7.46e-88	-2.31843e-88	-6.16713e-88	-2.76374e-88	8.66226e-89	9.09691e-90	1.35314e-88	2.42072e-88	1.00219e-88	-3.03026e-89	5.58609e-89	2.04951e-88	3.66601e-174
3.25226e-90	1.82852e-89	-5.46665e-89	1.38154e-89	6.71836e-91	5.05726e-89	-4.65287e-89	-7.03459e-90	-3.9287e-89	3.68598e-91	-1.92555e-90	-2.53996e-89	5.23786e-90	-2.93964e-90	-1.88939e-89	-3.79051e-89	-3.18867e-89	-2.86523e-90	7.89337e-90	-1.64593e-89	2.77453e-89	-1.53173e-89	5.8334e-89	5.1494e-89	3.81396e-89	-2.45678e-89	-3.49784e-89	9.58183e-90	-2.35671e-89	2.13134e-89	2.51192e-176
1.92299e-90	9.19067e-91	-4.2111e-90	-5.12157e-91	2.19643e-90	1.88119e-92	1.50636e-90	-4.20755e-91	-1.68971e-90	3.77102e-90	-1.22501e-90	-7.58835e-90	1.6753e-91	-1.6354e-91	2.69438e-90	-8.09887e-91	-2.0407e-90	6.54305e-91	2.57393e-90	-7.72067e-92	-5.12968e-91	4.27057e-91	-3.48158e-90	-3.95643e-90	-1.37183e-90	1.70655e-91	4.23015e-90	-2.3893e-90	3.27852e-91	1.77988e-90	1.82172e-178
-2.21069e-93	6.50598e-92	-2.63735e-91	1.09713e-92	2.6071e-92	1.17709e-91	-1.98371e-91	-5.89761e-91	-2.40732e-91	-5.17602e-92	-1.57203e-91	4.85905e-91	-5.93133e-91	2.9624e-91	-4.94054e-91	2.94121e-91	8.81583e-92	1.11456e-91	2.41354e-91	-3.92588e-91	1.54059e-91	1.45794e-91	2.46642e-91	6.72404e-91	-6.70072e-92	1.39564e-91	-4.88288e-91	-1.18268e-90	-9.5701e-92	-6.32612e-91	4.42824e-180
3.81335e-92	-5.78725e-93	-3.27669e-92	1.52448e-91	-8.52684e-93	-2.50548e-93	4.6082e-92	1.394e-93	-3.98183e-93	-5.58111e-93	2.85538e-92	-6.39453e-93	-8.44502e-94	1.35143e-92	4.86243e-92	1.24979e-94	-2.82853e-93	6.75231e-94	1.23107e-92	-2.92549e-92	8.8898e-93	1.11391e-93	3.31415e-92	5.16189e-93	-1.05931e-92	9.02387e-94	1.40603e-92	-8.3816e-93	-1.82034e-93	-2.33052e-92	3.46056e-182
-4.41556e-93	1.19992e-93	-3.1649e-94	1.85524e-94	-4.09829e-93	9.42065e-94	-1.54052e-93	1.86389e-94	2.01173e-94	5.86732e-94	-8.71761e-94	-2.18504e-93	-2.55514e-93	1.09425e-92	-8.55307e-94	1.73474e-93	6.60127e-94	3.06303e-94	-1.93517e-93	4.43609e-94	6.07816e-93	-1.65392e-93	-2.99691e-93	1.6954e-94	-7.41001e-94	-2.18175e-93	8.28654e-95	-4.62309e-95	7.25878e-94	-3.3011e-93	2.46992e-184
-2.88485e-95	-5.09662e-95	-1.3362e-94	-2.39754e-95	-1.92025e-94	4.46006e-95	-3.20845e-94	-1.75218e-94	5.78207e-95	-4.58766e-95	-3.26708e-95	1.27369e-95	-8.4901e-95	2.87404e-95	1.62814e-94	-6.32458e-95	1.42016e-95	-7.637e-94	-3.93197e-95	7.55279e-95	-6.77227e-94	-7.11491e-95	5.32887e-95	-3.43918e-95	1.04264e-94	2.31315e-95	-8.50031e-95	6.35372e-96	-5.03676e-94	3.88813e-95	1.57187e-186
9.78053e-97	-1.24188e-96	-3.06686e-95	6.92605e-97	-3.43975e-96	1.46146e-96	2.93328e-96	-1.47478e-95	7.37594e-95	-1.03645e-95	1.37798e-95	-1.24494e-95	-4.80291e-98	2.22426e-95	1.3165e-97	2.69196e-96	1.88569e-95	1.29614e-96	-1.83687e-96	-3.17225e-96	-6.43416e-96	-2.24456e-95	1.1027e-96	-1.82194e-95	-4.70724e-95	3.15262e-95	2.49065e-96	-4.19612e-96	2.03758e-96	-3.05337e-95	1.29974e-188
-1.84142e-97	-1.18417e-96	3.97982e-97	-1.76973e-96	-8.99439e-97	6.98096e-96	-3.00563e-97	2.59005e-96	-5.05563e-96	6.7609e-96	-4.29684e-96	-1.66589e-96	-9.55753e-97	4.08136e-96	-1.81733e-97	-3.84173e-96	2.18718e-96	4.27413e-98	1.42241e-96	6.70406e-97	-1.29915e-96	-6.51103e-97	3.64614e-96	-2.02876e-97	-1.87777e-96	-8.24927e-97	-7.03837e-97	-3.62075e-96	-8.0706e-97	5.0931e-96	2.53046e-190
2.40077e-97	1.51545e-97	1.22356e-99	5.38969e-98	-1.47168e-97	8.68122e-99	7.18661e-98	-1.14803e-98	-1.55556e-97	-7.34604e-98	9.63149e-98	-3.5115e-99	-2.65927e-97	-2.88356e-97	1.30321e-97	2.24401e-97	4.73922e-98	4.6871e-98	7.44968e-98	1.01982e-97	-3.10523e-97	-9.59189e-99	4.44216e-98	3.11422e-97	-1.95948e-98	1.53898e-97	-1.28757e-97	-8.93634e-97	5.97494e-99	-2.11348e-98	1.42621e-192
-1.03364e-98	3.6663e-100	6.11032e-99	2.2313e-98	3.71733e-99	3.52395e-99	-5.34596e-99	-8.71096e-99	-5.0811e-99	4.08138e-98	8.23962e-98	-1.72898e-98	1.81815e-98	5.20066e-98	-9.22307e-99	-5.19678e-99	2.63958e-98	3.31772e-99	-3.01855e-100	-6.5577e-99	1.53507e-99	2.11456e-98	-1.34562e-98	1.96453e-99	-2.42827e-98	1.42328e-98	1.6733e-98	3.77287e-99	-2.5931e-99	1.55556e-98	1.54203e-194
-2.5367e-99	-1.53527e-100	5.12749e-99	-5.74176e-100	2.01801e-100	-1.2464e-100	2.03795e-100	-3.18632e-100	-8.594e-100	-2.20799e-100	-1.57406e-100	-1.45237e-99	-1.20651e-99	-2.9171e-100	-5.68435e-101	-1.22182e-99	-1.37566e-99	-9.69864e-101	-3.96437e-100	-1.74836e-100	-1.76176e-100	5.21222e-101	1.72436e-100	-3.80304e-99	4.42465e-101	1.35018e-99	-4.4167e-102	-1.80428e-102	9.44237e-100	2.7876e-100	5.86473e-197
-3.22483e-101	2.06701e-101	-2.82337e-100	3.32378e-100	1.58068e-100	4.85527e-101	9.0491e-102	2.579e-101	-6.43174e-101	-6.08663e-102	2.62308e-102	-1.69368e-100	3.48177e-101	-7.30208e-101	1.92318e-102	-1.69333e-101	2.22791e-101	9.81592e-101	5.35035e-101	3.33703e-101	-4.46728e-101	3.68443e-101	6.22516e-102	1.6746e-102	-1.2096e-100	6.65721e-101	8.52075e-101	-2.90058e-100	2.24625e-101	2.34911e-100	4.43095e-199
2.11242e-102	2.57537e-102	2.00884e-102	1.67823e-101	-1.15878e-101	-2.29775e-101	5.93547e-102	-1.44988e-103	2.52381e-103	-2.70301e-102	-2.08749e-102	-3.77738e-103	9.65558e-103	4.21328e-102	-2.17288e-102	-4.0849e-103	2.37658e-101	1.66656e-102	1.12778e-101	-1.02626e-102	1.60434e-103	-2.2076e-101	-2.17924e-101	-1.49159e-101	6.07257e-103	-2.31262e-101	-7.42353e-102	-1.24191e-101	1.30555e-101	-8.52103e-102	3.89791e-201
1.19404e-103	-2.11778e-103	5.62071e-103	5.59081e-103	-3.30116e-103	-3.74558e-103	-7.3989e-103	2.81133e-103	-1.93212e-103	-1.08521e-104	-3.42981e-103	-2.41353e-103	4.33721e-103	9.98205e-104	-8.15506e-105	-1.0693e-103	-3.66051e-103	2.6846e-102	3.95589e-103	-3.68489e-103	9.62456e-103	2.39785e-103	-3.71429e-103	8.99172e-103	-3.58122e-103	4.95251e-102	-6.29256e-104	4.71579e-103	4.02149e-102	2.52733e-103	5.26681e-203
3.50339e-104	7.08527e-104	-2.58581e-104	3.60787e-104	5.43123e-104	-4.15158e-105	-1.97031e-104	-1.19278e-103	-6.98157e-105	-4.07586e-105	1.42807e-104	-1.68769e-104	-2.07153e-104	3.42368e-104	1.01089e-103	-1.28379e-104	-2.07171e-104	-5.41013e-104	5.29708e-104	1.32964e-104	-1.55072e-103	2.77113e-105	-1.97786e-103	1.89622e-104	5.16138e-105	-1.74991e-103	3.44577e-105	-1.31265e-103	7.11834e-105	2.3094e-104	1.56687e-205
-5.70506e-105	3.38348e-105	-6.55895e-105	3.66394e-105	-2.50746e-106	-4.95197e-105	8.13191e-107	6.39101e-107	-1.67733e-106	1.46639e-104	5.46321e-105	3.09304e-105	1.60608e-106	8.24606e-106	2.20315e-105	6.13483e-105	6.74579e-105	1.74092e-106	-3.8196e-106	-2.48497e-104	-4.84298e-105	-1.17289e-106	-1.32211e-104	2.10132e-105	-7.30876e-105	-4.41405e-105	1.05845e-105	-1.78681e-104	-1.16988e-105	1.04388e-104	1.7922e-207
2.0731e-105	-1.15123e-105	-2.78249e-106	-1.94836e-106	-2.15679e-106	-8.0507e-107	-8.96808e-107	-3.11851e-106	2.45376e-106	3.42196e-106	-4.99948e-107	6.70236e-106	-2.50774e-105	-7.79818e-106	-1.0494e-105	3.81361e-106	4.44546e-106	-1.20179e-105	-2.0331e-107	-9.51609e-106	2.29941e-106	1.10875e-105	4.5334e-107	-1.64175e-106	1.89295e-107	1.39595e-108	4.72908e-106	-3.9711e-106	3.27499e-106	-3.15859e-106	1.91171e-209
1.65669e-106	-1.09617e-106	-4.21572e-107	-2.88844e-107	-1.81568e-106	-2.22385e-106	3.27827e-107	-6.56365e-107	4.31116e-109	1.07378e-106	1.16314e-108	7.21475e-109	7.87667e-107	1.20388e-108	3.8406e-107	3.04674e-106	-3.75245e-108	-1.05178e-107	1.01674e-108	-3.35577e-107	1.91605e-107	-1.99796e-107	1.6031e-107	-1.74643e-107	3.12318e-107	-7.26142e-107	1.58319e-108	-2.80026e-107	6.87347e-108	7.96557e-107	2.57925e-211
7.9192e-109	-8.05786e-109	2.65556e-108	-1.16764e-108	2.51577e-107	-1.5047e-107	5.58735e-109	1.88049e-108	2.57581e-108	-3.2871e-108	1.35775e-112	-1.95479e-108	3.45988e-110	2.26375e-108	-1.51085e-108	-1.32175e-108	4.479e-108	-9.30833e-109	-1.24908e-107	3.83526e-109	1.09937e-109	1.13891e-107	9.29428e-108	-2.62997e-108	3.22702e-108	-5.59096e-109	-5.19956e-109	8.68334e-108	9.11179e-109	-6.96092e-109	1.39111e-213
-1.18002e-109	-3.99933e-110	-1.04824e-108	7.84749e-110	8.10794e-109	-2.70054e-110	-3.68325e-110	-4.24081e-109	1.59818e-109	7.00013e-109	-4.03814e-109	-6.75087e-110	3.52513e-111	-1.84042e-110	6.57041e-110	5.57518e-110	-4.58129e-111	5.10984e-109	-1.90306e-109	-1.33888e-110	-4.31592e-109	7.53335e-109	-2.06052e-109	-4.05488e-109	-1.22316e-108	1.63494e-108	-9.86132e-110	-1.97866e-109	2.61334e-109	2.57163e-109	8.26139e-216
-5.21719e-111	6.10201e-111	-6.87816e-110	-4.9336e-110	-1.75838e-110	1.44243e-111	-3.48308e-112	6.22141e-110	-7.2256e-111	-8.72391e-111	-1.30861e-110	1.61957e-110	-6.88205e-111	1.49891e-110	-4.65051e-110	-4.45467e-110	-1.22609e-109	1.16376e-110	-1.25522e-110	1.40276e-110	8.44543e-111	-1.01624e-110	1.0413e-109	-3.8598e-110	2.97793e-110	2.43143e-111	8.00095e-111	-5.50431e-111	-1.10233e-111	-2.41608e-110	4.59945e-218
7.85852e-113	-1.60847e-112	2.80443e-111	-4.67959e-111	4.86137e-112	1.2199e-111	-1.87167e-111	-2.07402e-111	1.49117e-111	-9.75831e-112	3.49257e-111	-5.07607e-111	-1.91739e-111	-6.84666e-111	-1.54093e-110	-3.83633e-111	-9.84541e-112	-1.97306e-112	1.31148e-110	2.56239e-111	-3.86144e-111	-6.33996e-112	1.99183e-111	-1.97817e-111	-2.30346e-111	-7.34771e-112	-3.80268e-111	9.97721e-112	-4.05163e-113	-1.48114e-112	6.07274e-220
-1.08529e-111	-8.79754e-113	6.15961e-113	1.02992e-111	-1.19484e-111	-6.30367e-112	-4.0728e-113	-4.54102e-112	1.82236e-111	-3.40197e-112	3.68855e-112	-1.6034e-112	-3.51585e-113	4.85202e-113	7.55498e-113	-2.86083e-112	-6.25932e-113	6.22915e-113	2.06015e-111	-2.00881e-112	1.45971e-112	1.66456e-111	5.38962e-112	9.04336e-113	-4.79104e-113	2.29962e-112	-9.10036e-113	4.50654e-112	-6.20659e-113	9.11301e-113	1.56344e-221
-2.48109e-113	1.55299e-114	4.37471e-114	1.9353e-113	3.02608e-113	4.40572e-114	-1.16924e-113	6.91919e-114	-4.20482e-114	-1.62274e-114	4.38375e-115	-2.42535e-114	-2.52338e-113	-5.96576e-113	-5.04967e-114	-1.31141e-112	-1.15794e-114	7.22671e-113	7.85733e-114	-1.86785e-114	-9.10915e-115	1.63858e-113	4.15119e-114	1.12925e-114	-1.4932e-113	1.46344e-114	6.67642e-113	3.64428e-115	-4.58246e-114	-1.44946e-113	3.40676e-224
-6.39423e-115	-9.64756e-115	1.34968e-114	-9.74992e-115	-2.74041e-115	-3.17191e-114	-9.80984e-115	-5.2725e-117	-7.47555e-114	-1.49723e-114	1.13339e-114	-1.46451e-115	-4.65693e-114	-3.10649e-114	3.41885e-114	-3.86948e-115	-3.74872e-114	-3.61789e-115	4.8873e-115	3.50266e-115	4.09382e-116	2.30588e-114	-9.68953e-114	2.72174e-115	-7.09813e-115	-5.29683e-115	-2.15322e-115	-8.80015e-115	1.59436e-115	5.09372e-114	2.59219e-226
6.72644e-115	1.50573e-115	7.68237e-116	1.69637e-115	-3.52922e-115	-6.492e-116	8.16517e-116	2.90827e-116	-4.12652e-116	9.93192e-117	2.13498e-115	5.04172e-116	1.32552e-115	-3.08543e-115	-1.74721e-115	-1.6168e-115	-1.48223e-117	5.46032e-115	-3.37921e-117	-1.87822e-115	-2.28387e-115	7.7725e-116	1.30971e-116	-9.77943e-116	1.2305e-116	2.08168e-115	-2.61447e-115	-2.59639e-116	-1.24378e-116	-6.62053e-115	1.8178e-228
-6.99375e-117	3.78679e-117	-1.26247e-116	-4.19754e-116	6.79655e-117	-3.61393e-118	-4.07403e-117	2.32518e-116	1.82718e-116	7.48267e-117	2.31687e-118	3.77664e-117	-3.55931e-116	5.19769e-117	3.04465e-116	1.07665e-116	-4.81416e-116	3.91038e-118	3.96778e-116	6.73543e-117	4.99499e-116	6.94338e-117	-2.22949e-117	3.34717e-116	2.71682e-116	5.06099e-117	9.46531e-118	3.37493e-116	1.26116e-116	6.2339e-117	1.50366e-230
3.59567e-117	4.49051e-119	-3.02215e-118	2.09655e-117	-9.02261e-118	1.85824e-117	1.04256e-117	2.11861e-117	-5.74441e-117	2.52071e-117	-1.89765e-117	-3.99229e-118	-1.11477e-117	1.82339e-117	-2.60888e-117	9.92841e-119	1.82022e-117	2.53466e-117	1.05147e-117	-8.22476e-118	-1.48185e-118	4.08058e-117	-1.53425e-118	-3.71143e-117	-1.81273e-118	-1.42958e-117	9.04814e-119	-1.30816e-117	2.56101e-117	-1.43065e-118	1.34123e-232
-1.42772e-119	-7.26141e-119	-3.04645e-118	1.10578e-118	1.36208e-118	-4.64867e-118	-2.69161e-118	1.2927e-118	9.59706e-119	-5.75652e-119	4.77779e-118	-3.11903e-119	2.72994e-119	3.54457e-119	-9.12039e-118	-3.4328e-119	9.05852e-119	-7.46763e-118	-9.35352e-119	-4.90302e-118	-9.33565e-119	5.91497e-119	4.7794e-119	-3.85641e-118	-2.09496e-118	4.75662e-118	-8.37686e-119	3.84958e-118	6.03922e-120	1.77615e-118	2.94625e-234
-3.49054e-119	-3.70898e-120	-5.62006e-120	3.52147e-119	-5.76013e-119	7.93254e-120	5.51592e-120	-6.61719e-120	-3.38031e-121	-1.66166e-121	-4.02767e-119	2.27441e-119	-1.17547e-119	-4.64277e-120	-1.12389e-119	1.41667e-119	1.54447e-119	-1.53121e-119	-3.34323e-120	1.14832e-119	-4.14643e-120	2.79242e-122	2.99501e-119	-4.19572e-120	1.40008e-119	2.99521e-119	-6.43533e-120	-3.83055e-120	4.68117e-120	1.92963e-119	1.16766e-236
-2.53475e-120	8.31583e-121	1.78336e-120	-1.08264e-120	8.53625e-121	1.15718e-120	-6.16952e-120	-2.28322e-120	-2.46661e-122	6.15875e-121	5.9546e-121	-1.72343e-120	4.33705e-122	-1.56963e-121	2.89838e-120	5.01011e-120	-3.17266e-120	-4.53616e-120	3.55015e-121	3.85105e-120	-2.0621e-121	1.98812e-120	4.88932e-121	1.6296e-121	-7.41657e-122	-1.61088e-120	1.38071e-120	1.86698e-121	1.92057e-121	-9.062e-120	2.30604e-238
1.83919e-121	5.92064e-124	7.11307e-123	-3.52921e-121	-3.40566e-122	5.11768e-122	-7.79651e-122	-3.65717e-122	-2.11614e-123	-3.26415e-122	-7.49412e-123	4.64778e-121	5.17995e-122	2.94442e-121	4.05513e-121	-7.80763e-122	1.44653e-123	-2.90652e-121	-2.0949e-121	1.26675e-121	-1.82827e-121	-2.65676e-122	-1.21721e-121	5.71312e-122	-1.11478e-123	-2.50816e-121	-8.37643e-123	-3.44479e-121	4.05181e-121	5.00818e-122	1.19164e-240
-2.80677e-123	-1.3601e-122	4.5409e-123	-3.35729e-122	-1.48304e-122	4.37256e-125	-6.811e-123	2.59214e-123	-1.80358e-123	1.11407e-122	3.06837e-123	3.93185e-122	3.70069e-124	3.70987e-124	5.65637e-122	2.76426e-122	-8.9454e-123	-1.21051e-123	-6.78209e-124	1.76335e-123	-9.24731e-123	-1.24801e-122	-1.80369e-122	-8.48405e-124	2.41623e-123	4.62911e-123	-5.58778e-123	4.51061e-123	6.31823e-124	2.2702e-122	8.50723e-243
6.40834e-124	-8.5576e-124	1.84486e-123	-4.57722e-125	-6.81092e-124	9.35702e-124	3.67233e-124	-1.31478e-125	3.3676e-123	1.24623e-124	-1.19981e-123	3.5035e-124	3.98541e-124	-4.08208e-124	-1.25498e-124	2.1807e-124	7.48066e-125	2.04149e-124	5.02797e-124	-1.49361e-124	-2.19011e-124	-7.90345e-124	9.88244e-124	-5.54031e-125	2.46705e-125	-9.2299e-124	-1.39838e-124	2.14833e-123	-1.24264e-124	2.90039e-124	2.6892e-245
7.1243e-125	3.19863e-125	2.28423e-125	-6.68482e-125	-4.18181e-124	2.4675e-125	4.02867e-126	-1.12089e-125	-2.48683e-125	1.56552e-124	-2.08868e-124	-6.78326e-125	-6.17508e-124	4.14907e-124	-1.29529e-125	-1.51273e-125	5.77152e-125	-1.64726e-124	6.66259e-125	-1.16638e-125	-6.06321e-127	3.05746e-126	3.38573e-126	-3.6835e-125	1.83363e-125	4.73491e-125	-2.97062e-125	1.98637e-125	5.42499e-125	1.13167e-124	8.69954e-247
-1.16703e-126	3.09617e-126	-4.18379e-127	-3.46901e-125	-2.19178e-127	-1.50196e-127	9.9998e-128	-1.38354e-126	1.36021e-125	-4.84289e-126	-3.36107e-126	-1.24643e-125	1.35292e-126	-1.14327e-127	8.86775e-127	2.27314e-125	2.47325e-126	1.65095e-125	2.09708e-126	-2.77462e-127	-8.61831e-127	-1.45476e-125	-4.44339e-128	-1.921e-126	1.50877e-126	-3.07547e-128	-3.70184e-127	1.3088e-126	8.39593e-126	1.00429e-125	2.7857e-249
4.08269e-128	-8.13053e-128	-8.11252e-127	-1.86979e-126	1.04543e-127	5.01658e-127	2.91331e-128	7.28867e-128	4.27698e-126	1.19133e-126	5.60702e-127	3.60226e-127	-2.2864e-126	3.80285e-127	-3.27518e-127	-5.18529e-128	-8.81838e-128	-1.94003e-127	-1.04591e-126	-5.9318e-127	2.54347e-127	2.92694e-128	1.28551e-128	-3.53423e-127	-1.99839e-127	2.09027e-126	-4.2846e-128	-6.1095e-128	-6.40479e-128	1.29907e-127	3.6187e-251
-1.21609e-128	1.42881e-127	-1.12958e-127	-1.64876e-128	-3.2401e-128	-1.32389e-128	3.59754e-129	7.16393e-128	9.01708e-128	-6.63003e-128	3.66805e-128	2.99088e-129	8.33719e-128	-2.93109e-128	-2.67688e-127	-5.26407e-129	-3.1888e-127	-2.00785e-128	-9.45282e-128	2.8282e-128	1.57372e-128	2.28185e-128	1.09154e-128	5.88589e-128	-1.3434e-127	-2.64017e-128	3.77997e-128	1.66898e-128	1.00468e-127	-4.52084e-129	2.80081e-253
5.22888e-129	-2.46173e-129	3.36687e-130	-5.95508e-132	3.04093e-130	8.75453e-129	2.43576e-129	8.45852e-129	-1.84726e-128	2.15351e-129	1.39974e-128	-7.3875e-129	-5.31324e-129	1.13758e-129	1.58284e-129	9.1749e-130	-9.35132e-129	-8.03671e-129	2.28865e-128	-1.14436e-129	1.83522e-129	3.21735e-129	1.72436e-129	3.42781e-129	-1.79886e-128	-6.84515e-130	1.01664e-129	-8.70375e-129	3.13103e-129	7.38683e-129	1.98777e-255
6.13115e-131	-3.30561e-130	-8.74407e-130	3.11349e-131	-1.61133e-130	2.37132e-130	1.18231e-130	1.45104e-129	1.55405e-130	8.61164e-131	-1.56468e-131	-7.13932e-131	-3.00448e-129	-1.19755e-130	5.20433e-131	7.30309e-131	-1.16657e-129	-5.63656e-130	-1.0696e-130	-4.67465e-132	-1.00479e-131	2.10556e-130	6.13953e-130	1.08254e-129	-1.56393e-130	-6.92514e-130	-2.6967e-130	-1.34272e-130	-1.29751e-129	-6.97832e-130	1.82151e-257
1.79418e-130	-1.8528e-132	2.65241e-132	-5.20046e-131	1.12988e-131	2.91867e-131	1.13168e-131	2.50818e-131	2.6116e-131	3.09817e-131	-4.26521e-131	-1.72942e-130	-1.32001e-130	2.33657e-131	8.99099e-131	8.10175e-131	-3.62737e-132	2.44693e-131	-2.34392e-132	-2.24113e-131	5.36251e-132	1.55584e-131	4.3185e-131	-6.44728e-131	1.75673e-132	-2.59884e-131	-1.81424e-131	5.60029e-131	-3.80967e-131	5.45516e-132	1.15667e-259
-7.57143e-133	3.52228e-133	4.5046e-132	-1.94891e-134	2.27949e-132	2.04016e-131	-2.68525e-133	-1.04534e-132	-4.32706e-132	5.71983e-132	-5.89739e-132	-1.78498e-132	5.94176e-133	1.00299e-132	9.57489e-132	7.63052e-132	1.63714e-132	1.75985e-131	-2.74863e-132	1.31115e-132	-2.12201e-133	-4.0368e-132	5.4051e-133	-2.50894e-132	-1.35449e-133	-9.42053e-132	-3.33876e-132	-4.43368e-132	-2.44914e-132	-1.4509e-132	1.1565e-261
-1.00086e-134	-1.8212e-134	8.45494e-133	8.10328e-134	-4.13668e-133	7.64569e-133	6.15229e-133	1.54028e-133	1.14493e-133	-9.92353e-133	1.4224e-133	5.09914e-133	-1.18923e-132	1.07001e-133	3.51599e-133	7.99462e-133	7.14708e-133	5.54985e-133	-2.04042e-133	2.47593e-133	3.25998e-135	-1.75674e-133	-4.91611e-133	-4.4013e-133	4.27413e-134	3.17843e-133	-8.81289e-134	-1.07558e-133	1.13043e-132	3.80401e-134	8.13588e-264
1.29906e-134	-2.36285e-134	5.02632e-134	1.42969e-134	-4.55368e-135	-1.54275e-134	-2.71233e-134	-1.003e-134	1.59434e-134	4.32795e-134	5.3536e-134	-4.80826e-134	2.08607e-134	2.77139e-135	-3.49461e-136	-8.32291e-135	1.12203e-134	-3.95379e-134	1.86122e-135	1.52837e-134	1.22316e-133	-2.45122e-134	5.00811e-135	-7.45839e-135	-4.41216e-134	1.29688e-134	3.74028e-135	1.92685e-135	-1.69626e-134	-2.94526e-134	3.32272e-266
-7.50507e-136	1.3735e-135	-1.5784e-135	-1.35387e-135	-4.88974e-137	-3.21237e-136	-2.81535e-136	9.69489e-136	-3.08383e-135	4.37812e-136	-1.60512e-136	-7.18504e-136	-5.50931e-135	-2.66413e-135	3.34448e-135	-8.87112e-136	1.32591e-135	1.38243e-135	3.87964e-136	-4.10057e-135	-1.48654e-135	2.80335e-135	-1.32646e-137	4.99167e-136	-7.92113e-136	8.12913e-135	-2.32716e-135	-7.70176e-136	-2.83486e-136	-4.98769e-135	1.96194e-268
2.81526e-137	2.17245e-138	-4.09916e-136	4.73609e-136	1.47585e-136	-9.49247e-136	-1.51003e-136	-3.01952e-137	-5.76552e-136	3.28431e-137	3.91782e-138	7.96039e-137	-2.94758e-137	1.17095e-136	2.67299e-136	-7.94388e-137	3.96063e-137	1.71869e-136	-3.14502e-136	1.13889e-136	1.51046e-136	-2.25418e-136	1.37472e-136	6.10125e-136	6.12624e-137	-4.11287e-136	1.30496e-136	1.4028e-136	6.25999e-136	-1.85921e-136	3.01571e-270
1.37242e-138	1.15587e-137	-3.41967e-137	8.63701e-137	-1.93461e-137	-8.05571e-138	4.83925e-139	7.31163e-137	8.62589e-138	6.3125e-138	1.73427e-138	1.50159e-137	-4.07862e-137	-1.33655e-136	-1.41681e-137	1.25584e-137	-4.76349e-137	2.44534e-138	8.8025e-138	1.56207e-138	2.20371e-137	1.9242e-138	3.94858e-139	-5.86986e-137	4.1009e-139	3.31312e-137	4.02997e-138	-6.69785e-137	6.53467e-138	-2.66013e-137	4.7419e-272
-3.24796e-138	-1.61386e-139	-4.12885e-138	1.74215e-138	2.4306e-138	8.71414e-140	5.26588e-138	-2.62583e-139	-6.91181e-139	3.62221e-138	-3.19673e-138	-2.98401e-139	1.93256e-139	4.48457e-139	5.31749e-138	8.39174e-139	5.52254e-140	-1.76798e-139	2.50934e-139	-3.75846e-138	-3.78013e-138	5.19505e-139	3.4671e-138	-6.43988e-138	8.23603e-139	7.93708e-138	3.80354e-138	-8.34906e-139	9.06431e-139	1.05081e-139	2.79444e-274
3.12914e-139	-2.6704e-139	8.96951e-140	7.68139e-139	-4.13597e-142	-2.00871e-139	-3.78378e-139	1.42009e-139	4.86314e-139	-1.2201e-139	1.07922e-140	-6.19225e-141	-1.38337e-139	3.00967e-139	2.85711e-140	5.79407e-140	1.01325e-138	5.18793e-139	-1.19085e-139	8.75437e-140	4.6748e-140	-2.44992e-140	-3.65037e-140	-7.55292e-140	1.71666e-140	3.8953e-140	-3.97208e-139	-9.08217e-141	1.57733e-139	1.58801e-139	2.87368e-276
-2.82371e-141	5.02334e-140	-1.29808e-140	1.68088e-141	-5.79716e-141	-3.44057e-141	7.30985e-140	1.23199e-140	-4.42487e-141	-1.69134e-140	2.23139e-140	1.14523e-140	4.87973e-140	2.88931e-141	8.22604e-140	1.30457e-140	4.85658e-140	9.08852e-142	-3.53941e-141	1.31482e-140	-2.23999e-142	7.51925e-141	2.88865e-140	-1.04994e-140	-1.4932e-141	6.62447e-141	-3.16361e-140	-6.30739e-142	5.13259e-141	-9.54213e-141	2.32154e-278
9.99026e-142	-3.83847e-141	-1.90914e-142	2.00209e-141	-2.00191e-141	3.34043e-142	1.36917e-144	-3.22792e-142	9.39685e-143	1.00195e-142	-2.05928e-141	5.28919e-142	7.83405e-143	-2.41235e-141	-4.58175e-142	-2.83469e-141	2.08747e-142	-4.36378e-144	6.5278e-143	8.53349e-141	6.51534e-142	3.79803e-142	2.3582e-142	6.51813e-142	-4.90333e-144	-2.31707e-141	1.25345e-141	1.89405e-141	1.2772e-142	-8.54372e-142	1.27801e-280
-1.31944e-142	1.11366e-142	6.15725e-144	3.77211e-142	7.97158e-143	-1.49371e-142	4.38959e-142	-1.03377e-142	-4.22314e-143	1.10856e-142	-1.67677e-142	1.85897e-142	-4.10812e-143	-7.57708e-144	4.80279e-144	3.61949e-142	1.95772e-142	4.75452e-143	-2.66611e-142	6.77638e-142	1.41374e-142	1.30815e-143	4.21814e-143	-8.7129e-143	-2.73586e-143	-1.37356e-142	8.62837e-142	-1.04614e-142	-9.01075e-145	-2.85804e-144	1.98914e-282
-1.40963e-144	-1.6374e-143	-1.353e-143	1.8519e-143	-2.02451e-143	6.14738e-144	-3.33155e-145	-2.08068e-144	7.39214e-144	-4.35888e-144	9.75317e-144	-6.90014e-143	-2.52729e-144	2.4796e-144	-1.3612e-144	-4.41838e-144	-3.71709e-144	-3.72083e-143	2.11375e-143	2.03897e-143	-6.70479e-144	7.28298e-144	1.30477e-143	2.11442e-143	1.90841e-144	-4.88312e-143	-6.99472e-144	3.35992e-144	-5.38383e-145	1.33492e-143	1.1815e-284
-4.14393e-146	4.85962e-146	2.42727e-145	-1.80939e-145	2.17502e-145	-3.31519e-145	2.64002e-144	-4.96719e-147	-4.93633e-145	-3.21078e-146	-2.80308e-145	-5.53316e-145	-1.91503e-144	-7.31779e-145	1.58195e-144	-2.72741e-144	6.0749e-144	3.37724e-145	1.39771e-144	-2.54896e-147	-2.95712e-144	1.90496e-144	-4.46075e-145	6.41727e-144	1.22111e-144	-6.54514e-145	1.36342e-144	1.54947e-144	-8.74507e-146	1.6679e-145	1.20937e-286
-3.38001e-145	1.25351e-145	-9.54974e-146	-3.64602e-145	9.28801e-145	-1.56674e-145	3.22559e-146	-1.13528e-146	4.16239e-146	-2.21992e-146	-2.99509e-146	4.53649e-147	1.08397e-146	-5.56489e-146	-2.59778e-146	2.4757e-146	-2.5226e-146	6.84005e-147	-1.6742e-145	1.62217e-145	1.8398e-145	1.79899e-145	1.049e-147	-5.6866e-146	7.82292e-147	-3.84303e-146	-5.70397e-146	2.20503e-147	3.4589e-146	1.13782e-145	1.31146e-288
-9.88118e-148	4.87587e-147	-1.78192e-146	7.46913e-147	2.38856e-147	-1.07078e-146	3.1461e-146	-1.98258e-146	-2.40372e-147	6.81181e-149	1.86839e-147	-6.97089e-147	-5.35405e-146	5.55475e-147	-1.49236e-146	-1.42564e-146	-1.81535e-147	-2.10272e-147	-4.50953e-146	-2.82342e-146	-7.91446e-149	5.44231e-148	2.98694e-147	-2.64357e-147	2.71197e-147	1.75477e-146	-3.88951e-147	-8.64671e-147	-1.3907e-146	-2.56435e-146	9.39339e-291
9.18755e-148	1.12077e-147	2.56279e-147	4.73846e-148	-1.12304e-148	1.33169e-148	-7.4429e-148	1.4603e-149	5.97405e-147	9.39189e-149	-9.85566e-149	-8.25681e-148	-4.16124e-148	-1.03636e-147	-3.51636e-148	-1.57852e-148	1.61556e-147	1.00529e-147	-2.79966e-148	1.04673e-147	1.57308e-149	1.74848e-147	2.58292e-147	6.58581e-147	7.41001e-148	1.01413e-147	-1.69737e-147	8.75015e-148	3.3066e-148	1.97464e-148	1.10532e-292
-7.65401e-149	6.5876e-150	2.18038e-149	2.33295e-149	2.68808e-149	-2.02807e-148	-1.29664e-148	-1.37441e-150	-2.75443e-149	4.78331e-149	3.31921e-148	-1.93523e-149	-1.26282e-149	-2.64379e-150	1.19814e-148	-6.30841e-150	1.39131e-148	2.2383e-148	-9.77178e-150	2.81452e-149	-8.00317e-149	-1.75777e-149	2.44869e-149	-2.76732e-149	5.62746e-149	2.03614e-149	-1.04977e-149	1.59184e-149	1.34616e-148	4.76796e-149	2.96507e-295
-3.40288e-150	-3.27443e-150	-1.26592e-149	8.4008e-150	-2.64018e-150	3.24483e-152	1.9185e-149	3.42038e-149	6.60932e-150	1.36459e-149	-2.01538e-149	3.79367e-150	4.15564e-150	2.05243e-150	1.05634e-149	3.13062e-149	-1.75451e-150	2.04821e-149	5.3883e-151	4.01445e-149	3.26426e-149	6.16061e-150	-1.24793e-150	-9.77125e-151	4.28738e-151	8.42729e-152	-5.3798e-150	-8.32411e-150	-8.23175e-150	-1.69986e-150	6.87122e-297
1.25962e-151	3.63513e-151	1.42288e-150	-3.65306e-151	-2.67085e-150	2.61237e-150	1.4468e-150	7.69305e-151	1.06124e-150	-3.95555e-151	-1.56574e-150	-3.09912e-151	2.16043e-152	3.49713e-152	1.87299e-151	1.26117e-151	1.00942e-150	3.35059e-150	7.5422e-152	3.43344e-151	7.51423e-151	-2.05569e-150	4.48104e-151	-2.36598e-151	-3.19029e-151	-3.3847e-150	3.85784e-151	-3.91411e-150	2.10851e-150	1.45637e-151	7.17423e-299
8.7225e-152	7.29078e-152	9.77062e-152	-9.48163e-152	-7.86991e-153	5.10592e-153	-5.22151e-153	-1.81143e-151	-6.72947e-154	-3.64901e-151	9.2436e-152	3.21352e-151	-5.94793e-153	-2.59303e-152	2.2842e-152	2.57087e-153	-7.71018e-152	4.05378e-154	-2.19516e-151	2.49087e-152	3.8931e-152	-6.38644e-153	5.2386e-153	-2.82887e-151	2.20041e-152	1.98963e-152	2.82452e-152	1.00598e-152	4.38815e-152	1.87104e-151	4.85664e-301
-7.53378e-153	-8.14173e-153	-2.31009e-152	-3.07533e-153	1.12402e-153	7.43603e-153	3.63683e-153	-2.56301e-153	1.13418e-152	-2.22393e-153	3.31956e-153	1.02212e-153	-2.43519e-154	-7.33052e-153	-1.25643e-152	-1.3286e-153	-1.33833e-153	3.03879e-153	-7.46568e-153	-6.8625e-153	2.9687e-153	-6.37417e-153	2.84326e-153	2.33303e-153	1.83244e-152	1.48186e-152	-1.04473e-153	-1.04953e-153	-8.04337e-154	7.87967e-155	1.83662e-303
-1.01947e-154	-1.76438e-153	-1.67333e-154	4.37648e-155	1.67443e-153	2.55477e-154	-1.06052e-154	-3.76933e-154	3.73993e-154	2.02286e-154	3.61239e-154	5.01972e-155	4.92482e-155	-4.83534e-154	4.09423e-154	-3.6245e-155	-1.59668e-153	1.43267e-154	-1.04517e-153	-2.98066e-154	-3.18717e-153	1.66224e-153	8.21925e-155	-1.16989e-153	8.81739e-154	-1.12108e-154	1.82335e-153	-9.81487e-155	-2.15169e-154	6.4329e-155	2.91169e-305
-1.9797e-155	-3.83196e-155	5.17533e-154	1.26186e-154	-8.64149e-156	2.57254e-155	-3.45769e-155	1.3535e-154	1.14519e-154	1.73684e-155	-1.29588e-154	6.86202e-155	-4.46294e-155	1.17024e-154	-6.82527e-156	1.48206e-154	4.94201e-156	-4.4268e-155	-2.33707e-154	9.68268e-155	1.40613e-156	-1.61569e-156	1.61215e-154	-3.14847e-155	2.04343e-155	-3.6685e-155	9.67432e-155	-5.36698e-155	-7.79591e-155	-1.6321e-155	4.91803e-307
3.49811e-156	-3.53557e-155	6.17462e-157	1.17961e-155	3.53238e-157	2.1897e-156	9.59378e-156	1.2166e-156	3.02856e-155	1.99766e-156	3.43481e-156	1.94045e-156	2.85071e-155	6.5782e-157	-8.37162e-156	7.69508e-156	-3.28046e-156	3.2283e-156	-1.70568e-156	-9.06481e-157	7.26524e-156	-3.71921e-156	-5.07404e-157	2.77676e-156	5.51888e-156	-1.36953e-156	5.37503e-157	-3.27372e-156	-7.18846e-156	-8.73698e-157	0
-7.5394e-157	6.91711e-157	-2.31975e-157	-2.30636e-157	1.46384e-156	1.16618e-156	-9.10776e-158	7.75583e-158	1.17511e-157	-5.88682e-157	1.237e-156	-2.93123e-158	9.731e-157	-4.44798e-157	-5.83748e-157	-3.13379e-158	1.81802e-156	3.6714e-159	1.0756e-156	-1.81122e-157	1.06047e-157	1.80117e-156	2.33591e-157	-1.10755e-157	-5.61454e-158	1.18153e-156	-1.88141e-156	2.75668e-157	-9.06321e-157	-3.96668e-159	0
-1.23939e-157	-6.6813e-159	1.92603e-158	-2.63891e-158	1.21375e-159	6.04284e-158	5.54249e-158	1.56475e-158	1.12352e-160	-1.64592e-157	5.9784e-158	-1.56421e-158	4.59599e-158	7.0884e-158	-2.48687e-158	-2.22809e-158	-1.00384e-157	-1.69239e-157	-1.56636e-158	-8.4544e-158	-2.32347e-159	1.97861e-157	-1.40995e-158	1.07743e-158	1.65624e-158	-2.36346e-158	-1.79285e-159	-1.58702e-158	-4.22327e-159	-2.17645e-158	0
1.94629e-160	1.1258e-159	-5.981e-160	2.02446e-159	-1.9661e-159	-1.24947e-159	4.43794e-159	-2.71287e-159	-8.13295e-160	6.28847e-159	-1.82571e-158	1.11565e-158	-1.09341e-160	-6.9934e-159	-3.05289e-159	1.75538e-159	-6.47171e-159	-8.46438e-159	3.91265e-159	-3.64666e-160	1.00117e-159	-2.4328e-159	-1.39938e-160	-7.08916e-160	-3.05384e-159	-4.87869e-159	-3.01014e-159	7.5601e-161	1.35487e-158	4.95113e-159	0
9.58722e-161	6.82898e-161	3.12588e-160	1.43674e-159	4.13173e-160	-7.57396e-161	2.8456e-160	-2.30495e-161	-2.19809e-160	6.88532e-161	-3.39816e-160	-4.89096e-160	5.77392e-160	-4.80277e-160	-6.5017e-160	-7.18979e-160	6.36412e-162	-1.63418e-159	8.44117e-161	3.06139e-160	-1.26819e-160	3.89377e-160	-1.25844e-159	3.05525e-160	-7.1045e-160	-9.54263e-161	1.0254e-160	-4.0223e-160	-5.34199e-160	-2.69262e-159	0
-3.28249e-162	9.27494e-163	-2.40483e-162	6.16749e-161	-3.91684e-161	6.9306e-162	-6.1093e-161	-8.24111e-161	-1.81339e-162	-1.15031e-160	3.71967e-163	4.69284e-161	-1.50621e-161	6.46719e-163	1.67642e-160	-1.28091e-161	8.96235e-162	-3.14989e-161	1.13161e-160	5.58006e-161	-8.20799e-161	-7.36485e-162	1.19998e-161	-1.01782e-161	-6.42125e-161	-7.25381e-162	5.01007e-161	-1.08289e-161	1.82273e-162	1.05391e-160	0
1.28488e-162	7.62112e-162	6.26425e-162	-2.06193e-162	-2.03788e-162	-5.66164e-163	2.53304e-162	1.02614e-163	4.56909e-163	2.60071e-162	1.42588e-162	-8.63187e-163	9.88129e-162	-2.24652e-162	-8.02337e-163	-6.58583e-162	8.17977e-164	9.76047e-163	-1.33977e-162	7.08765e-162	-1.00184e-163	4.88984e-163	-1.96669e-162	-4.47315e-163	-1.41823e-162	1.29682e-161	-3.85322e-162	-2.63432e-162	2.98568e-162	1.23641e-163	0
2.15073e-164	-4.62912e-164	9.60078e-164	-2.90829e-163	-9.01393e-164	-1.13395e-163	1.6283e-163	2.92993e-164	6.94272e-163	-4.05677e-164	-1.66959e-163	-2.38082e-163	1.14925e-163	-7.60457e-164	-3.689e-165	-4.01865e-163	-8.16047e-165	-1.43183e-162	-1.31201e-163	4.14805e-163	-5.87207e-164	9.59807e-163	5.61591e-165	-7.47068e-164	2.92831e-163	-1.80452e-163	1.79639e-163	-4.78816e-164	1.30725e-162	7.71138e-164	0
2.15073e-164	-4.62912e-164	9.60078e-164	-2.90829e-163	-9.01393e-164	-1.13395e-163	1.6283e-163	2.92993e-164	6.94272e-163	-4.05677e-164	-1.66959e-163	-2.38082e-163	1.14925e-163	-7.60457e-164	-3.689e-165	-4.01865e-163	-8.16047e-165	-1.43183e-162	-1.31201e-163	4.14805e-163	-5.87207e-164	9.59807e-163	5.61591e-165	-7.47068e-164	2.92831e-163	-1.80452e-163	1.79639e-163	-4.78816e-164	1.30725e-162	7.71138e-164	0
2.15073e-164	-4.62912e-164	9.60078e-164	-2.90829e-163	-9.01393e-164	-1.13395e-163	1.6283e-163	2.92993e-164	6.94272e-163	-4.05677e-164	-1.66959e-163	-2.38082e-163	1.14925e-163	-7.60457e-164	-3.689e-165	-4.01865e-163	-8.16047e-165	-1.43183e-162	-1.31201e-163	4.14805e-163	-5.87207e-164	9.59807e-163	5.61591e-165	-7.47068e-164	2.92831e-163	-1.80452e-163	1.79639e-163	-4.78816e-164	1.30725e-162	7.71138e-164	0
2.15073e-164	-4.62912e-164	9.60078e-164	-2.90829e-163	-9.01393e-164	-1.13395e-163	1.6283e-163	2.92993e-164	6.94272e-163	-4.05677e-164	-1.66959e-163	-2.38082e-163	1.14925e-163	-7.60457e-164	-3.689e-165	-4.01865e-163	-8.16047e-165	-1.43183e-162	-1.31201e-163	4.14805e-163	-5.87207e-164	9.59807e-163	5.61591e-165	-7.47068e-164	2.92831e-163	-1.80452e-163	1.79639e-163	-4.78816e-164	1.30725e-162	7.71138e-164	0
2.15073e-164	-4.62912e-164	9.60078e-164	-2.90829e-163	-9.01393e-164	-1.13395e-163	1.6283e-163	2.92993e-164	6.94272e-163	-4.05677e-164	-1.66959e-163	-2.38082e-163	1.14925e-163	-7.60457e-164	-3.689e-165	-4.01865e-163	-8.16047e-165	-1.43183e-162	-1.31201e-163	4.14805e-163	-5.87207e-164	9.59807e-163	5.61591e-165	-7.47068e-164	2.92831e-163	-1.80452e-163	1.79639e-163	-4.78816e-164	1.30725e-162	7.71138e-164	0
2.15073e-164	-4.62912e-164	9.60078e-164	-2.90829e-163	-9.01393e-164	-1.13395e-163	1.6283e-163	2.92993e-164	6.94272e-163	-4.05677e-164	-1.66959e-163	-2.38082e-163	1.14925e-163	-7.60457e-164	-3.689e-165	-4.01865e-163	-8.16047e-165	-1.43183e-162	-1.31201e-163	4.14805e-163	-5.87207e-164	9.59807e-163	5.61591e-165	-7.47068e-164	2.92831e-163	-1.80452e-163	1.79639e-163	-4.78816e-164	1.30725e-162	7.71138e-164	0
2.15073e-164	-4.62912e-164	9.60078e-164	-2.90829e-163	-9.01393e-164	-1.13395e-163	1.6283e-163	2.92993e-164	6.94272e-163	-4.05677e-164	-1.66959e-163	-2.38082e-163	1.14925e-163	-7.60457e-164	-3.689e-165	-4.01865e-163	-8.16047e-165	-1.43183e-162	-1.31201e-163	4.14805e-163	-5.87207e-164	9.59807e-163	5.61591e-165	-7.47068e-164	2.92831e-163	-1.80452e-163	1.79639e-163	-4.78816e-164	1.30725e-162	7.71138e-164	0
2.15073e-164	-4.62912e-164	9.60078e-164	-2.90829e-163	-9.01393e-164	-1.13395e-163	1.6283e-163	2.92993e-164	6.94272e-163	-4.05677e-164	-1.66959e-163	-2.38082e-163	1.14925e-163	-7.60457e-164	-3.689e-165	-4.01865e-163	-8.16047e-165	-1.43183e-162	-1.31201e-163	4.14805e-163	-5.87207e-164	9.59807e-163	5.61591e-165	-7.47068e-164	2.92831e-163	-1.80452e-163	1.79639e-163	-4.78816e-164	1.30725e-162	7.71138e-164	0
2.15073e-164	-4.62912e-164	9.60078e-164	-2.90829e-163	-9.01393e-164	-1.13395e-163	1.6283e-163	2.92993e-164	6.94272e-163	-4.05677e-164	-1.66959e-163	-2.38082e-163	1.14925e-163	-7.60457e-164	-3.689e-165	-4.01865e-163	-8.16047e-165	-1.43183e-162	-1.31201e-163	4.14805e-163	-5.87207e-164	9.59807e-163	5.61591e-165	-7.47068e-164	2.92831e-163	-1.80452e-163	1.79639e-163	-4.78816e-164	1.30725e-162	7.71138e-164	0
2.15073e-164	-4.62912e-164	9.60078e-164	-2.90829e-163	-9.01393e-164	-1.13395e-163	1.6283e-163	2.92993e-164	6.94272e-163	-4.05677e-164	-1.66959e-163	-2.38082e-163	1.14925e-163	-7.60457e-164	-3.689e-165	-4.01865e-163	-8.16047e-165	-1.43183e-162	-1.31201e-163	4.14805e-163	-5.87207e-164	9.59807e-163	5.61591e-165	-7.47068e-164	2.92831e-163	-1.80452e-163	1.79639e-163	-4.78816e-164	1.30725e-162	7.71138e-164	0
2.15073e-164	-4.62912e-164	9.60078e-164	-2.90829e-163	-9.01393e-164	-1.13395e-163	1.6283e-163	2.92993e-164	6.94272e-163	-4.05677e-164	-1.66959e-163	-2.38082e-163	1.14925e-163	-7.60457e-164	-3.689e-165	-4.01865e-163	-8.16047e-165	-1.43183e-162	-1.31201e-163	4.14805e-163	-5.87207e-164	9.59807e-163	5.61591e-165	-7.47068e-164	2.92831e-163	-1.80452e-163	1.79639e-163	-4.78816e-164	1.30725e-162	7.71138e-164	0
2.15073e-164	-4.62912e-164	9.60078e-164	-2.90829e-163	-9.01393e-164	-1.13395e-163	1.6283e-163	2.92993e-164	6.94272e-163	-4.05677e-164	-1.66959e-163	-2.38082e-163	1.14925e-163	-7.60457e-164	-3.689e-165	-4.01865e-163	-8.16047e-165	-1.43183e-162	-1.31201e-163	4.14805e-163	-5.87207e-164	9.59807e-163	5.61591e-165	-7.47068e-164	2.92831e-163	-1.80452e-163	1.79639e-163	-4.78816e-164	1.30725e-162	7.71138e-164	0
2.15073e-164	-4.62912e-164	9.60078e-164	-2.90829e-163	-9.01393e-164	-1.13395e-163	1.6283e-163	2.92993e-164	6.94272e-163	-4.05677e-164	-1.66959e-163	-2.38082e-163	1.14925e-163	-7.60457e-164	-3.689e-165	-4.01865e-163	-8.16047e-165	-1.43183e-162	-1.31201e-163	4.14805e-163	-5.87207e-164	9.59807e-163	5.61591e-165	-7.47068e-164	2.92831e-163	-1.80452e-163	1.79639e-163	-4.78816e-164	1.30725e-162	7.71138e-164	0
2.15073e-164	-4.62912e-164	9.60078e-164	-2.90829e-163	-9.01393e-164	-1.13395e-163	1.6283e-163	2.92993e-164	6.94272e-163	-4.05677e-164	-1.66959e-163	-2.38082e-163	1.14925e-163	-7.60457e-164	-3.689e-165	-4.01865e-163	-8.16047e-165	-1.43183e-162	-1.31201e-163	4.14805e-163	-5.87207e-164	9.59807e-163	5.61591e-165	-7.47068e-164	2.92831e-163	-1.80452e-163	1.79639e-163	-4.78816e-164	1.30725e-162	7.71138e-164	0
2.15073e-164	-4.62912e-164	9.60078e-164	-2.90829e-163	-9.01393e-164	-1.13395e-163	1.6283e-163	2.92993e-164	6.94272e-163	-4.05677e-164	-1.66959e-163	-2.38082e-163	1.14925e-163	-7.60457e-164	-3.689e-165	-4.01865e-163	-8.16047e-165	-1.43183e-162	-1.31201e-163	4.14805e-163	-5.87207e-164	9.59807e-163	5.61591e-165	-7.47068e-164	2.92831e-163	-1.80452e-163	1.79639e-163	-4.78816e-164	1.30725e-162	7.71138e-164	0
2.15073e-164	-4.62912e-164	9.60078e-164	-2.90829e-163	-9.01393e-164	-1.13395e-163	1.6283e-163	2.92993e-164	6.94272e-163	-4.05677e-164	-1.66959e-163	-2.38082e-163	1.14925e-163	-7.60457e-164	-3.689e-165	-4.01865e-163	-8.16047e-165	-1.43183e-162	-1.31201e-163	4.14805e-163	-5.87207e-164	9.59807e-163	5.61591e-165	-7.47068e-164	2.92831e-163	-1.80452e-163	1.79639e-163	-4.78816e-164	1.30725e-162	7.71138e-164	0
2.15073e-164	-4.62912e-164	9.60078e-164	-2.90829e-163	-9.01393e-164	-1.13395e-163	1.6283e-163	2.92993e-164	6.94272e-163	-4.05677e-164	-1.66959e-163	-2.38082e-163	1.14925e-163	-7.60457e-164	-3.689e-165	-4.01865e-163	-8.16047e-165	-1.43183e-162	-1.31201e-163	4.14805e-163	-5.87207e-164	9.59807e-163	5.61591e-165	-7.47068e-164	2.92831e-163	-1.80452e-163	1.79639e-163	-4.78816e-164	1.30725e-162	7.71138e-164	0
2.15073e-164	-4.62912e-164	9.60078e-164	-2.90829e-163	-9.01393e-164	-1.13395e-163	1.6283e-163	2.92993e-164	6.94272e-163	-4.05677e-164	-1.66959e-163	-2.38082e-163	1.14925e-163	-7.60457e-164	-3.689e-165	-4.01865e-163	-8.16047e-165	-1.43183e-162	-1.31201e-163	4.14805e-163	-5.87207e-164	9.59807e-163	5.61591e-165	-7.47068e-164	2.92831e-163	-1.80452e-163	1.79639e-163	-4.78816e-164	1.30725e-162	7.71138e-164	0
2.15073e-164	-4.62912e-164	9.60078e-164	-2.90829e-163	-9.01393e-164	-1.13395e-163	1.6283e-163	2.92993e-164	6.94272e-163	-4.05677e-164	-1.66959e-163	-2.38082e-163	1.14925e-163	-7.60457e-164	-3.689e-165	-4.01865e-163	-8.16047e-165	-1.43183e-162	-1.31201e-163	4.14805e-163	-5.87207e-164	9.59807e-163	5.61591e-165	-7.47068e-164	2.92831e-163	-1.80452e-163	1.79639e-163	-4.78816e-164	1.30725e-162	7.71138e-164	0
2.15073e-164	-4.62912e-164	9.60078e-164	-2.90829e-163	-9.01393e-164	-1.13395e-163	1.6283e-163	2.92993e-164	6.94272e-163	-4.05677e-164	-1.66959e-163	-2.38082e-163	1.14925e-163	-7.60457e-164	-3.689e-165	-4.01865e-163	-8.16047e-165	-1.43183e-162	-1.31201e-163	4.14805e-163	-5.87207e-164	9.59807e-163	5.61591e-165	-7.47068e-164	2.92831e-163	-1.80452e-163	1.79639e-163	-4.78816e-164	1.30725e-162	7.71138e-164	0
2.15073e-164	-4.62912e-164	9.60078e-164	-2.90829e-163	-9.01393e-164	-1.13395e-163	1.6283e-163	2.92993e-164	6.94272e-163	-4.05677e-164	-1.66959e-163	-2.38082e-163	1.14925e-163	-7.60457e-164	-3.689e-165	-4.01865e-163	-8.16047e-165	-1.43183e-162	-1.31201e-163	4.14805e-163	-5.87207e-164	9.59807e-163	5.61591e-165	-7.47068e-164	2.92831e-163	-1.80452e-163	1.79639e-163	-4.78816e-164	1.30725e-162	7.71138e-164	0
2.15073e-164	-4.62912e-164	9.60078e-164	-2.90829e-163	-9.01393e-164	-1.13395e-163	1.6283e-163	2.92993e-164	6.94272e-163	-4.05677e-164	-1.66959e-163	-2.38082e-163	1.14925e-163	-7.60457e-164	-3.689e-165	-4.01865e-163	-8.16047e-165	-1.43183e-162	-1.31201e-163	4.14805e-163	-5.87207e-164	9.59807e-163	5.61591e-165	-7.47068e-164	2.92831e-163	-1.80452e-163	1.79639e-163	-4.78816e-164	1.30725e-162	7.71138e-164	0
2.15073e-164	-4.62912e-164	9.60078e-164	-2.90829e-163	-9.01393e-164	-1.13395e-163	1.6283e-163	2.92993e-164	6.94272e-163	-4.05677e-164	-1.66959e-163	-2.38082e-163	1.14925e-163	-7.60457e-164	-3.689e-165	-4.01865e-163	-8.16047e-165	-1.43183e-162	-1.31201e-163	4.14805e-163	-5.87207e-164	9.59807e-163	5.61591e-165	-7.47068e-164	2.92831e-163	-1.80452e-163	1.79639e-163	-4.78816e-164	1.30725e-162	7.71138e-164	0
2.15073e-164	-4.62912e-164	9.60078e-164	-2.90829e-163	-9.01393e-164	-1.13395e-163	1.6283e-163	2.92993e-164	6.94272e-163	-4.05677e-164	-1.66959e-163	-2.38082e-163	1.14925e-163	-7.60457e-164	-3.689e-165	-4.01865e-163	-8.16047e-165	-1.43183e-162	-1.31201e-163	4.14805e-163	-5.87207e-164	9.59807e-163	5.61591e-165	-7.47068e-164	2.92831e-163	-1.80452e-163	1.79639e-163	-4.78816e-164	1.30725e-162	7.71138e-164	0
2.15073e-164	-4.62912e-164	9.60078e-164	-2.90829e-163	-9.01393e-164	-1.13395e-163	1.6283e-163	2.92993e-164	6.94272e-163	-4.05677e-164	-1.66959e-163	-2.38082e-163	1.14925e-163	-7.60457e-164	-3.689e-165	-4.01865e-163	-8.16047e-165	-1.43183e-162	-1.31201e-163	4.14805e-163	-5.87207e-164	9.59807e-163	5.61591e-165	-7.47068e-164	2.92831e-163	-1.80452e-163	1.79639e-163	-4.78816e-164	1.30725e-162	7.71138e-164	0
2.15073e-164	-4.62912e-164	9.60078e-164	-2.90829e-163	-9.01393e-164	-1.13395e-163	1.6283e-163	2.92993e-164	6.94272e-163	-4.05677e-164	-1.66959e-163	-2.38082e-163	1.14925e-163	-7.60457e-164	-3.689e-165	-4.01865e-163	-8.16047e-165	-1.43183e-162	-1.31201e-163	4.14805e-163	-5.87207e-164	9.59807e-163	5.61591e-165	-7.47068e-164	2.92831e-163	-1.80452e-163	1.79639e-163	-4.78816e-164	1.30725e-162	7.71138e-164	0
2.15073e-164	-4.62912e-164	9.60078e-164	-2.90829e-163	-9.01393e-164	-1.13395e-163	1.6283e-163	2.92993e-164	6.94272e-163	-4.05677e-164	-1.66959e-163	-2.38082e-163	1.14925e-163	-7.60457e-164	-3.689e-165	-4.01865e-163	-8.16047e-165	-1.43183e-162	-1.31201e-163	4.14805e-163	-5.87207e-164	9.59807e-163	5.61591e-165	-7.47068e-164	2.92831e-163	-1.80452e-163	1.79639e-163	-4.78816e-164	1.30725e-162	7.71138e-164	0
2.15073e-164	-4.62912e-164	9.60078e-164	-2.90829e-163	-9.01393e-164	-1.13395e-163	1.6283e-163	2.92993e-164	6.94272e-163	-4.05677e-164	-1.66959e-163	-2.38082e-163	1.14925e-163	-7.60457e-164	-3.689e-165	-4.01865e-163	-8.16047e-165	-1.43183e-162	-1.31201e-163	4.14805e-163	-5.87207e-164	9.59807e-163	5.61591e-165	-7.47068e-164	2.92831e-163	-1.80452e-163	1.79639e-163	-4.78816e-164	1.30725e-162	7.71138e-164	0
2.15073e-164	-4.62912e-164	9.60078e-164	-2.90829e-163	-9.01393e-164	-1.13395e-163	1.6283e-163	2.92993e-164	6.94272e-163	-4.05677e-164	-1.66959e-163	-2.38082e-163	1.14925e-163	-7.60457e-164	-3.689e-165	-4.01865e-163	-8.16047e-165	-1.43183e-162	-1.31201e-163	4.14805e-163	-5.87207e-164	9.59807e-163	5.61591e-165	-7.47068e-164	2.92831e-163	-1.80452e-163	1.79639e-163	-4.78816e-164	1.30725e-162	7.71138e-164	0
2.15073e-164	-4.62912e-164	9.60078e-164	-2.90829e-163	-9.01393e-164	-1.13395e-163	1.6283e-163	2.92993e-164	6.94272e-163	-4.05677e-164	-1.66959e-163	-2.38082e-163	1.14925e-163	-7.60457e-164	-3.689e-165	-4.01865e-163	-8.16047e-165	-1.43183e-162	-1.31201e-163	4.14805e-163	-5.87207e-164	9.59807e-163	5.61591e-165	-7.47068e-164	2.92831e-163	-1.80452e-163	1.79639e-163	-4.78816e-164	1.30725e-162	7.71138e-164	0
2.15073e-164	-4.62912e-164	9.60078e-164	-2.90829e-163	-9.01393e-164	-1.13395e-163	1.6283e-163	2.92993e-164	6.94272e-163	-4.05677e-164	-1.66959e-163	-2.38082e-163	1.14925e-163	-7.60457e-164	-3.689e-165	-4.01865e-163	-8.16047e-165	-1.43183e-162	-1.31201e-163	4.14805e-163	-5.87207e-164	9.59807e-163	5.61591e-165	-7.47068e-164	2.92831e-163	-1.80452e-163	1.79639e-163	-4.78816e-164	1.30725e-162	7.71138e-164	0
2.15073e-164	-4.62912e-164	9.60078e-164	-2.90829e-163	-9.01393e-164	-1.13395e-163	1.6283e-163	2.92993e-164	6.94272e-163	-4.05677e-164	-1.66959e-163	-2.38082e-163	1.14925e-163	-7.60457e-164	-3.689e-165	-4.01865e-163	-8.16047e-165	-1.43183e-162	-1.31201e-163	4.14805e-163	-5.87207e-164	9.59807e-163	5.61591e-165	-7.47068e-164	2.92831e-163	-1.80452e-163	1.79639e-163	-4.78816e-164	1.30725e-162	7.71138e-164	0
2.15073e-164	-4.62912e-164	9.60078e-164	-2.90829e-163	-9.01393e-164	-1.13395e-163	1.6283e-163	2.92993e-164	6.94272e-163	-4.05677e-164	-1.66959e-163	-2.38082e-163	1.14925e-163	-7.60457e-164	-3.689e-165	-4.01865e-163	-8.16047e-165	-1.43183e-162	-1.31201e-163	4.14805e-163	-5.87207e-164	9.59807e-163	5.61591e-165	-7.47068e-164	2.92831e-163	-1.80452e-163	1.79639e-163	-4.78816e-164	1.30725e-162	7.71138e-164	0
2.15073e-164	-4.62912e-164	9.60078e-164	-2.90829e-163	-9.01393e-164	-1.13395e-163	1.6283e-163	2.92993e-164	6.94272e-163	-4.05677e-164	-1.66959e-163	-2.38082e-163	1.14925e-163	-7.60457e-164	-3.689e-165	-4.01865e-163	-8.16047e-165	-1.43183e-162	-1.31201e-163	4.14805e-163	-5.87207e-164	9.59807e-163	5.61591e-165	-7.47068e-164	2.92831e-163	-1.80452e-163	1.79639e-163	-4.78816e-164	1.30725e-162	7.71138e-164	0
2.15073e-164	-4.62912e-164	9.60078e-164	-2.90829e-163	-9.01393e-164	-1.13395e-163	1.6283e-163	2.92993e-164	6.94272e-163	-4.05677e-164	-1.66959e-163	-2.38082e-163	1.14925e-163	-7.60457e-164	-3.689e-165	-4.01865e-163	-8.16047e-165	-1.43183e-162	-1.31201e-163	4.14805e-163	-5.87207e-164	9.59807e-163	5.61591e-165	-7.47068e-164	2.92831e-163	-1.80452e-163	1.79639e-163	-4.78816e-164	1.30725e-162	7.71138e-164	0
2.15073e-164	-4.62912e-164	9.60078e-164	-2.90829e-163	-9.01393e-164	-1.13395e-163	1.6283e-163	2.92993e-164	6.94272e-163	-4.05677e-164	-1.66959e-163	-2.38082e-163	1.14925e-163	-7.60457e-164	-3.689e-165	-4.01865e-163	-8.16047e-165	-1.43183e-162	-1.31201e-163	4.14805e-163	-5.87207e-164	9.59807e-163	5.61591e-165	-7.47068e-164	2.92831e-163	-1.80452e-163	1.79639e-163	-4.78816e-164	1.30725e-162	7.71138e-164	0
2.15073e-164	-4.62912e-164	9.60078e-164	-2.90829e-163	-9.01393e-164	-1.13395e-163	1.6283e-163	2.92993e-164	6.94272e-163	-4.05677e-164	-1.66959e-163	-2.38082e-163	1.14925e-163	-7.60457e-164	-3.689e-165	-4.01865e-163	-8.16047e-165	-1.43183e-162	-1.31201e-163	4.14805e-163	-5.87207e-164	9.59807e-163	5.61591e-165	-7.47068e-164	2.92831e-163	-1.80452e-163	1.79639e-163	-4.78816e-164	1.30725e-162	7.71138e-164	0
2.15073e-164	-4.62912e-164	9.60078e-164	-2.90829e-163	-9.01393e-164	-1.13395e-163	1.6283e-163	2.92993e-164	6.94272e-163	-4.05677e-164	-1.66959e-163	-2.38082e-163	1.14925e-163	-7.60457e-164	-3.689e-165	-4.01865e-163	-8.16047e-165	-1.43183e-162	-1.31201e-163	4.14805e-163	-5.87207e-164	9.59807e-163	5.61591e-165	-7.47068e-164	2.92831e-163	-1.80452e-163	1.79639e-163	-4.78816e-164	1.30725e-162	7.71138e-164	0
2.15073e-164	-4.62912e-164	9.60078e-164	-2.90829e-163	-9.01393e-164	-1.13395e-163	1.6283e-163	2.92993e-164	6.94272e-163	-4.05677e-164	-1.66959e-163	-2.38082e-163	1.14925e-163	-7.60457e-164	-3.689e-165	-4.01865e-163	-8.16047e-165	-1.43183e-162	-1.31201e-163	4.14805e-163	-5.87207e-164	9.59807e-163	5.61591e-165	-7.47068e-164	2.92831e-163	-1.80452e-163	1.79639e-163	-4.78816e-164	1.30725e-162	7.71138e-164	0
2.15073e-164	-4.62912e-164	9.60078e-164	-2.90829e-163	-9.01393e-164	-1.13395e-163	1.6283e-163	2.92993e-164	6.94272e-163	-4.05677e-164	-1.66959e-163	-2.38082e-163	1.14925e-163	-7.60457e-164	-3.689e-165	-4.01865e-163	-8.16047e-165	-1.43183e-162	-1.31201e-163	4.14805e-163	-5.87207e-164	9.59807e-163	5.61591e-165	-7.47068e-164	2.92831e-163	-1.80452e-163	1.79639e-163	-4.78816e-164	1.30725e-162	7.71138e-164	0
2.15073e-164	-4.62912e-164	9.60078e-164	-2.90829e-163	-9.01393e-164	-1.13395e-163	1.6283e-163	2.92993e-164	6.94272e-163	-4.05677e-164	-1.66959e-163	-2.38082e-163	1.14925e-163	-7.60457e-164	-3.689e-165	-4.01865e-163	-8.16047e-165	-1.43183e-162	-1.31201e-163	4.14805e-163	-5.87207e-164	9.59807e-163	5.61591e-165	-7.47068e-164	2.92831e-163	-1.80452e-163	1.79639e-163	-4.78816e-164	1.30725e-162	7.71138e-164	0
2.15073e-164	-4.62912e-164	9.60078e-164	-2.90829e-163	-9.01393e-164	-1.13395e-163	1.6283e-163	2.92993e-164	6.94272e-163	-4.05677e-164	-1.66959e-163	-2.38082e-163	1.14925e-163	-7.60457e-164	-3.689e-165	-4.01865e-163	-8.16047e-165	-1.43183e-162	-1.31201e-163	4.14805e-163	-5.87207e-164	9.59807e-163	5.61591e-165	-7.47068e-164	2.92831e-163	-1.80452e-163	1.79639e-163	-4.78816e-164	1.30725e-162	7.71138e-164	0
2.15073e-164	-4.62912e-164	9.60078e-164	-2.90829e-163	-9.01393e-164	-1.13395e-163	1.6283e-163	2.92993e-164	6.94272e-163	-4.05677e-164	-1.66959e-163	-2.38082e-163	1.14925e-163	-7.60457e-164	-3.689e-165	-4.01865e-163	-8.16047e-165	-1.43183e-162	-1.31201e-163	4.14805e-163	-5.87207e-164	9.59807e-163	5.61591e-165	-7.47068e-164	2.92831e-163	-1.80452e-163	1.79639e-163	-4.78816e-164	1.30725e-162	7.71138e-164	0
2.15073e-164	-4.62912e-164	9.60078e-164	-2.90829e-163	-9.01393e-164	-1.13395e-163	1.6283e-163	2.92993e-164	6.94272e-163	-4.05677e-164	-1.66959e-163	-2.38082e-163	1.14925e-163	-7.60457e-164	-3.689e-165	-4.01865e-163	-8.16047e-165	-1.43183e-162	-1.31201e-163	4.14805e-163	-5.87207e-164	9.59807e-163	5.61591e-165	-7.47068e-164	2.92831e-163	-1.80452e-163	1.79639e-163	-4.78816e-164	1.30725e-162	7.71138e-164	0
2.15073e-164	-4.62912e-164	9.60078e-164	-2.90829e-163	-9.01393e-164	-1.13395e-163	1.6283e-163	2.92993e-164	6.94272e-163	-4.05677e-164	-1.66959e-163	-2.38082e-163	1.14925e-163	-7.60457e-164	-3.689e-165	-4.01865e-163	-8.16047e-165	-1.43183e-162	-1.31201e-163	4.14805e-163	-5.87207e-164	9.59807e-163	5.61591e-165	-7.47068e-164	2.92831e-163	-1.80452e-163	1.79639e-163	-4.78816e-164	1.30725e-162	7.71138e-164	0
2.15073e-164	-4.62912e-164	9.60078e-164	-2.90829e-163	-9.01393e-164	-1.13395e-163	1.6283e-163	2.92993e-164	6.94272e-163	-4.05677e-164	-1.66959e-163	-2.38082e-163	1.14925e-163	-7.60457e-164	-3.689e-165	-4.01865e-163	-8.16047e-165	-1.43183e-162	-1.31201e-163	4.14805e-163	-5.87207e-164	9.59807e-163	5.61591e-165	-7.47068e-164	2.92831e-163	-1.80452e-163	1.79639e-163	-4.78816e-164	1.30725e-162	7.71138e-164	0
2.15073e-164	-4.62912e-164	9.60078e-164	-2.90829e-163	-9.01393e-164	-1.13395e-163	1.6283e-163	2.92993e-164	6.94272e-163	-4.05677e-164	-1.66959e-163	-2.38082e-163	1.14925e-163	-7.60457e-164	-3.689e-165	-4.01865e-163	-8.16047e-165	-1.43183e-162	-1.31201e-163	4.14805e-163	-5.87207e-164	9.59807e-163	5.61591e-165	-7.47068e-164	2.92831e-163	-1.80452e-163	1.79639e-163	-4.78816e-164	1.30725e-162	7.71138e-164	0
2.15073e-164	-4.62912e-164	9.60078e-164	-2.90829e-163	-9.01393e-164	-1.13395e-163	1.6283e-163	2.92993e-164	6.94272e-163	-4.05677e-164	-1.66959e-163	-2.38082e-163	1.14925e-163	-7.60457e-164	-3.689e-165	-4.01865e-163	-8.16047e-165	-1.43183e-162	-1.31201e-163	4.14805e-163	-5.87207e-164	9.59807e-163	5.61591e-165	-7.47068e-164	2.92831e-163	-1.80452e-163	1.79639e-163	-4.78816e-164	1.30725e-162	7.71138e-164	0
2.15073e-164	-4.62912e-164	9.60078e-164	-2.90829e-163	-9.01393e-164	-1.13395e-163	1.6283e-163	2.92993e-164	6.94272e-163	-4.05677e-164	-1.66959e-163	-2.38082e-163	1.14925e-163	-7.60457e-164	-3.689e-165	-4.01865e-163	-8.16047e-165	-1.43183e-162	-1.31201e-163	4.14805e-163	-5.87207e-164	9.59807e-163	5.61591e-165	-7.47068e-164	2.92831e-163	-1.80452e-163	1.79639e-163	-4.78816e-164	1.30725e-162	7.71138e-164	0
2.15073e-164	-4.62912e-164	9.60078e-164	-2.90829e-163	-9.01393e-164	-1.13395e-163	1.6283e-163	2.92993e-164	6.94272e-163	-4.05677e-164	-1.66959e-163	-2.38082e-163	1.14925e-163	-7.60457e-164	-3.689e-165	-4.01865e-163	-8.16047e-165	-1.43183e-162	-1.31201e-163	4.14805e-163	-5.87207e-164	9.59807e-163	5.61591e-165	-7.47068e-164	2.92831e-163	-1.80452e-163	1.79639e-163	-4.78816e-164	1.30725e-162	7.71138e-164	0
2.15073e-164	-4.62912e-164	9.60078e-164	-2.90829e-163	-9.01393e-164	-1.13395e-163	1.6283e-163	2.92993e-164	6.94272e-163	-4.05677e-164	-1.66959e-163	-2.38082e-163	1.14925e-163	-7.60457e-164	-3.689e-165	-4.01865e-163	-8.16047e-165	-1.43183e-162	-1.31201e-163	4.14805e-163	-5.87207e-164	9.59807e-163	5.61591e-165	-7.47068e-164	2.92831e-163	-1.80452e-163	1.79639e-163	-4.78816e-164	1.30725e-162	7.71138e-164	0
2.15073e-164	-4.62912e-164	9.60078e-164	-2.90829e-163	-9.01393e-164	-1.13395e-163	1.6283e-163	2.92993e-164	6.94272e-163	-4.05677e-164	-1.66959e-163	-2.38082e-163	1.14925e-163	-7.60457e-164	-3.689e-165	-4.01865e-163	-8.16047e-165	-1.43183e-162	-1.31201e-163	4.14805e-163	-5.87207e-164	9.59807e-163	5.61591e-165	-7.47068e-164	2.92831e-163	-1.80452e-163	1.79639e-163	-4.78816e-164	1.30725e-162	7.71138e-164	0
2.15073e-164	-4.62912e-164	9.60078e-164	-2.90829e-163	-9.01393e-164	-1.13395e-163	1.6283e-163	2.92993e-164	6.94272e-163	-4.05677e-164	-1.66959e-163	-2.38082e-163	1.14925e-163	-7.60457e-164	-3.689e-165	-4.01865e-163	-8.16047e-165	-1.43183e-162	-1.31201e-163	4.14805e-163	-5.87207e-164	9.59807e-163	5.61591e-165	-7.47068e-164	2.92831e-163	-1.80452e-163	1.79639e-163	-4.78816e-164	1.30725e-162	7.71138e-164	0
2.15073e-164	-4.62912e-164	9.60078e-164	-2.90829e-163	-9.01393e-164	-1.13395e-163	1.6283e-163	2.92993e-164	6.94272e-163	-4.05677e-164	-1.66959e-163	-2.38082e-163	1.14925e-163	-7.60457e-164	-3.689e-165	-4.01865e-163	-8.16047e-165	-1.43183e-162	-1.31201e-163	4.14805e-163	-5.87207e-164	9.59807e-163	5.61591e-165	-7.47068e-164	2.92831e-163	-1.80452e-163	1.79639e-163	-4.78816e-164	1.30725e-162	7.71138e-164	0
2.15073e-164	-4.62912e-164	9.60078e-164	-2.90829e-163	-9.01393e-164	-1.13395e-163	1.6283e-163	2.92993e-164	6.94272e-163	-4.05677e-164	-1.66959e-163	-2.38082e-163	1.14925e-163	-7.60457e-164	-3.689e-165	-4.01865e-163	-8.16047e-165	-1.43183e-162	-1.31201e-163	4.14805e-163	-5.87207e-164	9.59807e-163	5.61591e-165	-7.47068e-164	2.92831e-163	-1.80452e-163	1.79639e-163	-4.78816e-164	1.30725e-162	7.71138e-164	0
2.15073e-164	-4.62912e-164	9.60078e-164	-2.90829e-163	-9.01393e-164	-1.13395e-163	1.6283e-163	2.92993e-164	6.94272e-163	-4.05677e-164	-1.66959e-163	-2.38082e-163	1.14925e-163	-7.60457e-164	-3.689e-165	-4.01865e-163	-8.16047e-165	-1.43183e-162	-1.31201e-163	4.14805e-163	-5.87207e-164	9.59807e-163	5.61591e-165	-7.47068e-164	2.92831e-163	-1.80452e-163	1.79639e-163	-4.78816e-164	1.30725e-162	7.71138e-164	0
2.15073e-164	-4.62912e-164	9.60078e-164	-2.90829e-163	-9.01393e-164	-1.13395e-163	1.6283e-163	2.92993e-164	6.94272e-163	-4.05677e-164	-1.66959e-163	-2.38082e-163	1.14925e-163	-7.60457e-164	-3.689e-165	-4.01865e-163	-8.16047e-165	-1.43183e-162	-1.31201e-163	4.14805e-163	-5.87207e-164	9.59807e-163	5.61591e-165	-7.47068e-164	2.92831e-163	-1.80452e-163	1.79639e-163	-4.78816e-164	1.30725e-162	7.71138e-164	0
2.15073e-164	-4.62912e-164	9.60078e-164	-2.90829e-163	-9.01393e-164	-1.13395e-163	1.6283e-163	2.92993e-164	6.94272e-163	-4.05677e-164	-1.66959e-163	-2.38082e-163	1.14925e-163	-7.60457e-164	-3.689e-165	-4.01865e-163	-8.16047e-165	-1.43183e-162	-1.31201e-163	4.14805e-163	-5.87207e-164	9.59807e-163	5.61591e-165	-7.47068e-164	2.92831e-163	-1.80452e-163	1.79639e-163	-4.78816e-164	1.30725e-162	7.71138e-164	0
2.15073e-164	-4.62912e-164	9.60078e-164	-2.90829e-163	-9.01393e-164	-1.13395e-163	1.6283e-163	2.92993e-164	6.94272e-163	-4.05677e-164	-1.66959e-163	-2.38082e-163	1.14925e-163	-7.60457e-164	-3.689e-165	-4.01865e-163	-8.16047e-165	-1.43183e-162	-1.31201e-163	4.14805e-163	-5.87207e-164	9.59807e-163	5.61591e-165	-7.47068e-164	2.92831e-163	-1.80452e-163	1.79639e-163	-4.78816e-164	1.30725e-162	7.71138e-164	0
2.15073e-164	-4.62912e-164	9.60078e-164	-2.90829e-163	-9.01393e-164	-1.13395e-163	1.6283e-163	2.92993e-164	6.94272e-163	-4.05677e-164	-1.66959e-163	-2.38082e-163	1.14925e-163	-7.60457e-164	-3.689e-165	-4.01865e-163	-8.16047e-165	-1.43183e-162	-1.31201e-163	4.14805e-163	-5.87207e-164	9.59807e-163	5.61591e-165	-7.47068e-164	2.92831e-163	-1.80452e-163	1.79639e-163	-4.78816e-164	1.30725e-162	7.71138e-164	0
2.15073e-164	-4.62912e-164	9.60078e-164	-2.90829e-163	-9.01393e-164	-1.13395e-163	1.6283e-163	2.92993e-164	6.94272e-163	-4.05677e-164	-1.66959e-163	-2.38082e-163	1.14925e-163	-7.60457e-164	-3.689e-165	-4.01865e-163	-8.16047e-165	-1.43183e-162	-1.31201e-163	4.14805e-163	-5.87207e-164	9.59807e-163	5.61591e-165	-7.47068e-164	2.92831e-163	-1.80452e-163	1.79639e-163	-4.78816e-164	1.30725e-162	7.71138e-164	0
2.15073e-164	-4.62912e-164	9.60078e-164	-2.90829e-163	-9.01393e-164	-1.13395e-163	1.6283e-163	2.92993e-164	6.94272e-163	-4.05677e-164	-1.66959e-163	-2.38082e-163	1.14925e-163	-7.60457e-164	-3.689e-165	-4.01865e-163	-8.16047e-165	-1.43183e-162	-1.31201e-163	4.14805e-163	-5.87207e-164	9.59807e-163	5.61591e-165	-7.47068e-164	2.92831e-163	-1.80452e-163	1.79639e-163	-4.78816e-164	1.30725e-162	7.71138e-164	0
2.15073e-164	-4.62912e-164	9.60078e-164	-2.90829e-163	-9.01393e-164	-1.13395e-163	1.6283e-163	2.92993e-164	6.94272e-163	-4.05677e-164	-1.66959e-163	-2.38082e-163	1.14925e-163	-7.60457e-164	-3.689e-165	-4.01865e-163	-8.16047e-165	-1.43183e-162	-1.31201e-163	4.14805e-163	-5.87207e-164	9.59807e-163	5.61591e-165	-7.47068e-164	2.92831e-163	-1.80452e-163	1.79639e-163	-4.78816e-164	1.30725e-162	7.71138e-164	0
2.15073e-164	-4.62912e-164	9.60078e-164	-2.90829e-163	-9.01393e-164	-1.13395e-163	1.6283e-163	2.92993e-164	6.94272e-163	-4.05677e-164	-1.66959e-163	-2.38082e-163	1.14925e-163	-7.60457e-164	-3.689e-165	-4.01865e-163	-8.16047e-165	-1.43183e-162	-1.31201e-163	4.14805e-163	-5.87207e-164	9.59807e-163	5.61591e-165	-7.47068e-164	2.92831e-163	-1.80452e-163	1.79639e-163	-4.78816e-164	1.30725e-162	7.71138e-164	0
2.15073e-164	-4.62912e-164	9.60078e-164	-2.90829e-163	-9.01393e-164	-1.13395e-163	1.6283e-163	2.92993e-164	6.94272e-163	-4.05677e-164	-1.66959e-163	-2.38082e-163	1.14925e-163	-7.60457e-164	-3.689e-165	-4.01865e-163	-8.16047e-165	-1.43183e-162	-1.31201e-163	4.14805e-163	-5.87207e-164	9.59807e-163	5.61591e-165	-7.47068e-164	2.92831e-163	-1.80452e-163	1.79639e-163	-4.78816e-164	1.30725e-162	7.71138e-164	0
2.15073e-164	-4.62912e-164	9.60078e-164	-2.90829e-163	-9.01393e-164	-1.13395e-163	1.6283e-163	2.92993e-164	6.94272e-163	-4.05677e-164	-1.66959e-163	-2.38082e-163	1.14925e-163	-7.60457e-164	-3.689e-165	-4.01865e-163	-8.16047e-165	-1.43183e-162	-1.31201e-163	4.14805e-163	-5.87207e-164	9.59807e-163	5.61591e-165	-7.47068e-164	2.92831e-163	-1.80452e-163	1.79639e-163	-4.78816e-164	1.30725e-162	7.71138e-164	0
2.15073e-164	-4.62912e-164	9.60078e-164	-2.90829e-163	-9.01393e-164	-1.13395e-163	1.6283e-163	2.92993e-164	6.94272e-163	-4.05677e-164	-1.66959e-163	-2.38082e-163	1.14925e-163	-7.60457e-164	-3.689e-165	-4.01865e-163	-8.16047e-165	-1.43183e-162	-1.31201e-163	4.14805e-163	-5.87207e-164	9.59807e-163	5.61591e-165	-7.47068e-164	2.92831e-163	-1.80452e-163	1.79639e-163	-4.78816e-164	1.30725e-162	7.71138e-164	0
2.15073e-164	-4.62912e-164	9.60078e-164	-2.90829e-163	-9.01393e-164	-1.13395e-163	1.6283e-163	2.92993e-164	6.94272e-163	-4.05677e-164	-1.66959e-163	-2.38082e-163	1.14925e-163	-7.60457e-164	-3.689e-165	-4.01865e-163	-8.16047e-165	-1.43183e-162	-1.31201e-163	4.14805e-163	-5.87207e-164	9.59807e-163	5.61591e-165	-7.47068e-164	2.92831e-163	-1.80452e-163	1.79639e-163	-4.78816e-164	1.30725e-162	7.71138e-164	0
2.15073e-164	-4.62912e-164	9.60078e-164	-2.90829e-163	-9.01393e-164	-1.13395e-163	1.6283e-163	2.92993e-164	6.94272e-163	-4.05677e-164	-1.66959e-163	-2.38082e-163	1.14925e-163	-7.60457e-164	-3.689e-165	-4.01865e-163	-8.16047e-165	-1.43183e-162	-1.31201e-163	4.14805e-163	-5.87207e-164	9.59807e-163	5.61591e-165	-7.47068e-164	2.92831e-163	-1.80452e-163	1.79639e-163	-4.78816e-164	1.30725e-162	7.71138e-164	0
2.15073e-164	-4.62912e-164	9.60078e-164	-2.90829e-163	-9.01393e-164	-1.13395e-163	1.6283e-163	2.92993e-164	6.94272e-163	-4.05677e-164	-1.66959e-163	-2.38082e-163	1.14925e-163	-7.60457e-164	-3.689e-165	-4.01865e-163	-8.16047e-165	-1.43183e-162	-1.31201e-163	4.14805e-163	-5.87207e-164	9.59807e-163	5.61591e-165	-7.47068e-164	2.92831e-163	-1.80452e-163	1.79639e-163	-4.78816e-164	1.30725e-162	7.71138e-164	0
2.15073e-164	-4.62912e-164	9.60078e-164	-2.90829e-163	-9.01393e-164	-1.13395e-163	1.6283e-163	2.92993e-164	6.94272e-163	-4.05677e-164	-1.66959e-163	-2.38082e-163	1.14925e-163	-7.60457e-164	-3.689e-165	-4.01865e-163	-8.16047e-165	-1.43183e-162	-1.31201e-163	4.14805e-163	-5.87207e-164	9.59807e-163	5.61591e-165	-7.47068e-164	2.92831e-163	-1.80452e-163	1.79639e-163	-4.78816e-164	1.30725e-162	7.71138e-164	0
2.15073e-164	-4.62912e-164	9.60078e-164	-2.90829e-163	-9.01393e-164	-1.13395e-163	1.6283e-163	2.92993e-164	6.94272e-163	-4.05677e-164	-1.66959e-163	-2.38082e-163	1.14925e-163	-7.60457e-164	-3.689e-165	-4.01865e-163	-8.16047e-165	-1.43183e-162	-1.31201e-163	4.14805e-163	-5.87207e-164	9.59807e-163	5.61591e-165	-7.47068e-164	2.92831e-163	-1.80452e-163	1.79639e-163	-4.78816e-164	1.30725e-162	7.71138e-164	0
2.15073e-164	-4.62912e-164	9.60078e-164	-2.90829e-163	-9.01393e-164	-1.13395e-163	1.6283e-163	2.92993e-164	6.94272e-163	-4.05677e-164	-1.66959e-163	-2.38082e-163	1.14925e-163	-7.60457e-164	-3.689e-165	-4.01865e-163	-8.16047e-165	-1.43183e-162	-1.31201e-163	4.14805e-163	-5.87207e-164	9.59807e-163	5.61591e-165	-7.47068e-164	2.92831e-163	-1.80452e-163	1.79639e-163	-4.78816e-164	1.30725e-162	7.71138e-164	0
2.15073e-164	-4.62912e-164	9.60078e-164	-2.90829e-163	-9.01393e-164	-1.13395e-163	1.6283e-163	2.92993e-164	6.94272e-163	-4.05677e-164	-1.66959e-163	-2.38082e-163	1.14925e-163	-7.60457e-164	-3.689e-165	-4.01865e-163	-8.16047e-165	-1.43183e-162	-1.31201e-163	4.14805e-163	-5.87207e-164	9.59807e-163	5.61591e-165	-7.47068e-164	2.92831e-163	-1.80452e-163	1.79639e-163	-4.78816e-164	1.30725e-162	7.71138e-164	0
2.15073e-164	-4.62912e-164	9.60078e-164	-2.90829e-163	-9.01393e-164	-1.13395e-163	1.6283e-163	2.92993e-164	6.94272e-163	-4.05677e-164	-1.66959e-163	-2.38082e-163	1.14925e-163	-7.60457e-164	-3.689e-165	-4.01865e-163	-8.16047e-165	-1.43183e-162	-1.31201e-163	4.14805e-163	-5.87207e-164	9.59807e-163	5.61591e-165	-7.47068e-164	2.92831e-163	-1.80452e-163	1.79639e-163	-4.78816e-164	1.30725e-162	7.71138e-164	0
2.15073e-164	-4.62912e-164	9.60078e-164	-2.90829e-163	-9.01393e-164	-1.13395e-163	1.6283e-163	2.92993e-164	6.94272e-163	-4.05677e-164	-1.66959e-163	-2.38082e-163	1.14925e-163	-7.60457e-164	-3.689e-165	-4.01865e-163	-8.16047e-165	-1.43183e-162	-1.31201e-163	4.14805e-163	-5.87207e-164	9.59807e-163	5.61591e-165	-7.47068e-164	2.92831e-163	-1.80452e-163	1.79639e-163	-4.78816e-164	1.30725e-162	7.71138e-164	0
2.15073e-164	-4.62912e-164	9.60078e-164	-2.90829e-163	-9.01393e-164	-1.13395e-163	1.6283e-163	2.92993e-164	6.94272e-163	-4.05677e-164	-1.66959e-163	-2.38082e-163	1.14925e-163	-7.60457e-164	-3.689e-165	-4.01865e-163	-8.16047e-165	-1.43183e-162	-1.31201e-163	4.14805e-163	-5.87207e-164	9.59807e-163	5.61591e-165	-7.47068e-164	2.92831e-163	-1.80452e-163	1.79639e-163	-4.78816e-164	1.30725e-162	7.71138e-164	0
2.15073e-164	-4.62912e-164	9.60078e-164	-2.90829e-163	-9.01393e-164	-1.13395e-163	1.6283e-163	2.92993e-164	6.94272e-163	-4.05677e-164	-1.66959e-163	-2.38082e-163	1.14925e-163	-7.60457e-164	-3.689e-165	-4.01865e-163	-8.16047e-165	-1.43183e-162	-1.31201e-163	4.14805e-163	-5.87207e-164	9.59807e-163	5.61591e-165	-7.47068e-164	2.92831e-163	-1.80452e-163	1.79639e-163	-4.78816e-164	1.30725e-162	7.71138e-164	0
2.15073e-164	-4.62912e-164	9.60078e-164	-2.90829e-163	-9.01393e-164	-1.13395e-163	1.6283e-163	2.92993e-164	6.94272e-163	-4.05677e-164	-1.66959e-163	-2.38082e-163	1.14925e-163	-7.60457e-164	-3.689e-165	-4.01865e-163	-8.16047e-165	-1.43183e-162	-1.31201e-163	4.14805e-163	-5.87207e-164	9.59807e-163	5.61591e-165	-7.47068e-164	2.92831e-163	-1.80452e-163	1.79639e-163	-4.78816e-164	1.30725e-162	7.71138e-164	0
2.15073e-164	-4.62912e-164	9.60078e-164	-2.90829e-163	-9.01393e-164	-1.13395e-163	1.6283e-163	2.92993e-164	6.94272e-163	-4.05677e-164	-1.66959e-163	-2.38082e-163	1.14925e-163	-7.60457e-164	-3.689e-165	-4.01865e-163	-8.16047e-165	-1.43183e-162	-1.31201e-163	4.14805e-163	-5.87207e-164	9.59807e-163	5.61591e-165	-7.47068e-164	2.92831e-163	-1.80452e-163	1.79639e-163	-4.78816e-164	1.30725e-162	7.71138e-164	0
2.15073e-164	-4.62912e-164	9.60078e-164	-2.90829e-163	-9.01393e-164	-1.13395e-163	1.6283e-163	2.92993e-164	6.94272e-163	-4.05677e-164	-1.66959e-163	-2.38082e-163	1.14925e-163	-7.60457e-164	-3.689e-165	-4.01865e-163	-8.16047e-165	-1.43183e-162	-1.31201e-163	4.14805e-163	-5.87207e-164	9.59807e-163	5.61591e-165	-7.47068e-164	2.92831e-163	-1.80452e-163	1.79639e-163	-4.78816e-164	1.30725e-162	7.71138e-164	0
2.15073e-164	-4.62912e-164	9.60078e-164	-2.90829e-163	-9.01393e-164	-1.13395e-163	1.6283e-163	2.92993e-164	6.94272e-163	-4.05677e-164	-1.66959e-163	-2.38082e-163	1.14925e-163	-7.60457e-164	-3.689e-165	-4.01865e-163	-8.16047e-165	-1.43183e-162	-1.31201e-163	4.14805e-163	-5.87207e-164	9.59807e-163	5.61591e-165	-7.47068e-164	2.92831e-163	-1.80452e-163	1.79639e-163	-4.78816e-164	1.30725e-162	7.71138e-164	0
2.15073e-164	-4.62912e-164	9.60078e-164	-2.90829e-163	-9.01393e-164	-1.13395e-163	1.6283e-163	2.92993e-164	6.94272e-163	-4.05677e-164	-1.66959e-163	-2.38082e-163	1.14925e-163	-7.60457e-164	-3.689e-165	-4.01865e-163	-8.16047e-165	-1.43183e-162	-1.31201e-163	4.14805e-163	-5.87207e-164	9.59807e-163	5.61591e-165	-7.47068e-164	2.92831e-163	-1.80452e-163	1.79639e-163	-4.78816e-164	1.30725e-162	7.71138e-164	0
2.15073e-164	-4.62912e-164	9.60078e-164	-2.90829e-163	-9.01393e-164	-1.13395e-163	1.6283e-163	2.92993e-164	6.94272e-163	-4.05677e-164	-1.66959e-163	-2.38082e-163	1.14925e-163	-7.60457e-164	-3.689e-165	-4.01865e-163	-8.16047e-165	-1.43183e-162	-1.31201e-163	4.14805e-163	-5.87207e-164	9.59807e-163	5.61591e-165	-7.47068e-164	2.92831e-163	-1.80452e-163	1.79639e-163	-4.78816e-164	1.30725e-162	7.71138e-164	0
2.15073e-164	-4.62912e-164	9.60078e-164	-2.90829e-163	-9.01393e-164	-1.13395e-163	1.6283e-163	2.92993e-164	6.94272e-163	-4.05677e-164	-1.66959e-163	-2.38082e-163	1.14925e-163	-7.60457e-164	-3.689e-165	-4.01865e-163	-8.16047e-165	-1.43183e-162	-1.31201e-163	4.14805e-163	-5.87207e-164	9.59807e-163	5.61591e-165	-7.47068e-164	2.92831e-163	-1.80452e-163	1.79639e-163	-4.78816e-164	1.30725e-162	7.71138e-164	0
2.15073e-164	-4.62912e-164	9.60078e-164	-2.90829e-163	-9.01393e-164	-1.13395e-163	1.6283e-163	2.92993e-164	6.94272e-163	-4.05677e-164	-1.66959e-163	-2.38082e-163	1.14925e-163	-7.60457e-164	-3.689e-165	-4.01865e-163	-8.16047e-165	-1.43183e-162	-1.31201e-163	4.14805e-163	-5.87207e-164	9.59807e-163	5.61591e-165	-7.47068e-164	2.92831e-163	-1.80452e-163	1.79639e-163	-4.78816e-164	1.30725e-162	7.71138e-164	0
2.15073e-164	-4.62912e-164	9.60078e-164	-2.90829e-163	-9.01393e-164	-1.13395e-163	1.6283e-163	2.92993e-164	6.94272e-163	-4.05677e-164	-1.66959e-163	-2.38082e-163	1.14925e-163	-7.60457e-164	-3.689e-165	-4.01865e-163	-8.16047e-165	-1.43183e-162	-1.31201e-163	4.14805e-163	-5.87207e-164	9.59807e-163	5.61591e-165	-7.47068e-164	2.92831e-163	-1.80452e-163	1.79639e-163	-4.78816e-164	1.30725e-162	7.71138e-164	0
2.15073e-164	-4.62912e-164	9.60078e-164	-2.90829e-163	-9.01393e-164	-1.13395e-163	1.6283e-163	2.92993e-164	6.94272e-163	-4.05677e-164	-1.66959e-163	-2.38082e-163	1.14925e-163	-7.60457e-164	-3.689e-165	-4.01865e-163	-8.16047e-165	-1.43183e-162	-1.31201e-163	4.14805e-163	-5.87207e-164	9.59807e-163	5.61591e-165	-7.47068e-164	2.92831e-163	-1.80452e-163	1.79639e-163	-4.78816e-164	1.30725e-162	7.71138e-164	0
2.15073e-164	-4.62912e-164	9.60078e-164	-2.90829e-163	-9.01393e-164	-1.13395e-163	1.6283e-163	2.92993e-164	6.94272e-163	-4.05677e-164	-1.66959e-163	-2.38082e-163	1.14925e-163	-7.60457e-164	-3.689e-165	-4.01865e-163	-8.16047e-165	-1.43183e-162	-1.31201e-163	4.14805e-163	-5.87207e-164	9.59807e-163	5.61591e-165	-7.47068e-164	2.92831e-163	-1.80452e-163	1.79639e-163	-4.78816e-164	1.30725e-162	7.71138e-164	0
2.15073e-164	-4.62912e-164	9.60078e-164	-2.90829e-163	-9.01393e-164	-1.13395e-163	1.6283e-163	2.92993e-164	6.94272e-163	-4.05677e-164	-1.66959e-163	-2.38082e-163	1.14925e-163	-7.60457e-164	-3.689e-165	-4.01865e-163	-8.16047e-165	-1.43183e-162	-1.31201e-163	4.14805e-163	-5.87207e-164	9.59807e-163	5.61591e-165	-7.47068e-164	2.92831e-163	-1.80452e-163	1.79639e-163	-4.78816e-164	1.30725e-162	7.71138e-164	0
2.15073e-164	-4.62912e-164	9.60078e-164	-2.90829e-163	-9.01393e-164	-1.13395e-163	1.6283e-163	2.92993e-164	6.94272e-163	-4.05677e-164	-1.66959e-163	-2.38082e-163	1.14925e-163	-7.60457e-164	-3.689e-165	-4.01865e-163	-8.16047e-165	-1.43183e-162	-1.31201e-163	4.14805e-163	-5.87207e-164	9.59807e-163	5.61591e-165	-7.47068e-164	2.92831e-163	-1.80452e-163	1.79639e-163	-4.78816e-164	1.30725e-162	7.71138e-164	0
2.15073e-164	-4.62912e-164	9.60078e-164	-2.90829e-163	-9.01393e-164	-1.13395e-163	1.6283e-163	2.92993e-164	6.94272e-163	-4.05677e-164	-1.66959e-163	-2.38082e-163	1.14925e-163	-7.60457e-164	-3.689e-165	-4.01865e-163	-8.16047e-165	-1.43183e-162	-1.31201e-163	4.14805e-163	-5.87207e-164	9.59807e-163	5.61591e-165	-7.47068e-164	2.92831e-163	-1.80452e-163	1.79639e-163	-4.78816e-164	1.30725e-162	7.71138e-164	0
2.15073e-164	-4.62912e-164	9.60078e-164	-2.90829e-163	-9.01393e-164	-1.13395e-163	1.6283e-163	2.92993e-164	6.94272e-163	-4.05677e-164	-1.66959e-163	-2.38082e-163	1.14925e-163	-7.60457e-164	-3.689e-165	-4.01865e-163	-8.16047e-165	-1.43183e-162	-1.31201e-163	4.14805e-163	-5.87207e-164	9.59807e-163	5.61591e-165	-7.47068e-164	2.92831e-163	-1.80452e-163	1.79639e-163	-4.78816e-164	1.30725e-162	7.71138e-164	0
2.15073e-164	-4.62912e-164	9.60078e-164	-2.90829e-163	-9.01393e-164	-1.13395e-163	1.6283e-163	2.92993e-164	6.94272e-163	-4.05677e-164	-1.66959e-163	-2.38082e-163	1.14925e-163	-7.60457e-164	-3.689e-165	-4.01865e-163	-8.16047e-165	-1.43183e-162	-1.31201e-163	4.14805e-163	-5.87207e-164	9.59807e-163	5.61591e-165	-7.47068e-164	2.92831e-163	-1.80452e-163	1.79639e-163	-4.78816e-164	1.30725e-162	7.71138e-164	0
2.15073e-164	-4.62912e-164	9.60078e-164	-2.90829e-163	-9.01393e-164	-1.13395e-163	1.6283e-163	2.92993e-164	6.94272e-163	-4.05677e-164	-1.66959e-163	-2.38082e-163	1.14925e-163	-7.60457e-164	-3.689e-165	-4.01865e-163	-8.16047e-165	-1.43183e-162	-1.31201e-163	4.14805e-163	-5.87207e-164	9.59807e-163	5.61591e-165	-7.47068e-164	2.92831e-163	-1.80452e-163	1.79639e-163	-4.78816e-164	1.30725e-162	7.71138e-164	0
2.15073e-164	-4.62912e-164	9.60078e-164	-2.90829e-163	-9.01393e-164	-1.13395e-163	1.6283e-163	2.92993e-164	6.94272e-163	-4.05677e-164	-1.66959e-163	-2.38082e-163	1.14925e-163	-7.60457e-164	-3.689e-165	-4.01865e-163	-8.16047e-165	-1.43183e-162	-1.31201e-163	4.14805e-163	-5.87207e-164	9.59807e-163	5.61591e-165	-7.47068e-164	2.92831e-163	-1.80452e-163	1.79639e-163	-4.78816e-164	1.30725e-162	7.71138e-164	0
2.15073e-164	-4.62912e-164	9.60078e-164	-2.90829e-163	-9.01393e-164	-1.13395e-163	1.6283e-163	2.92993e-164	6.94272e-163	-4.05677e-164	-1.66959e-163	-2.38082e-163	1.14925e-163	-7.60457e-164	-3.689e-165	-4.01865e-163	-8.16047e-165	-1.43183e-162	-1.31201e-163	4.14805e-163	-5.87207e-164	9.59807e-163	5.61591e-165	-7.47068e-164	2.92831e-163	-1.80452e-163	1.79639e-163	-4.78816e-164	1.30725e-162	7.71138e-164	0
2.15073e-164	-4.62912e-164	9.60078e-164	-2.90829e-163	-9.01393e-164	-1.13395e-163	1.6283e-163	2.92993e-164	6.94272e-163	-4.05677e-164	-1.66959e-163	-2.38082e-163	1.14925e-163	-7.60457e-164	-3.689e-165	-4.01865e-163	-8.16047e-165	-1.43183e-162	-1.31201e-163	4.14805e-163	-5.87207e-164	9.59807e-163	5.61591e-165	-7.47068e-164	2.92831e-163	-1.80452e-163	1.79639e-163	-4.78816e-164	1.30725e-162	7.71138e-164	0
2.15073e-164	-4.62912e-164	9.60078e-164	-2.90829e-163	-9.01393e-164	-1.13395e-163	1.6283e-163	2.92993e-164	6.94272e-163	-4.05677e-164	-1.66959e-163	-2.38082e-163	1.14925e-163	-7.60457e-164	-3.689e-165	-4.01865e-163	-8.16047e-165	-1.43183e-162	-1.31201e-163	4.14805e-163	-5.87207e-164	9.59807e-163	5.61591e-165	-7.47068e-164	2.92831e-163	-1.80452e-163	1.79639e-163	-4.78816e-164	1.30725e-162	7.71138e-164	0
2.15073e-164	-4.62912e-164	9.60078e-164	-2.90829e-163	-9.01393e-164	-1.13395e-163	1.6283e-163	2.92993e-164	6.94272e-163	-4.05677e-164	-1.66959e-163	-2.38082e-163	1.14925e-163	-7.60457e-164	-3.689e-165	-4.01865e-163	-8.16047e-165	-1.43183e-162	-1.31201e-163	4.14805e-163	-5.87207e-164	9.59807e-163	5.61591e-165	-7.47068e-164	2.92831e-163	-1.80452e-163	1.79639e-163	-4.78816e-164	1.30725e-162	7.71138e-164	0
2.15073e-164	-4.62912e-164	9.60078e-164	-2.90829e-163	-9.01393e-164	-1.13395e-163	1.6283e-163	2.92993e-164	6.94272e-163	-4.05677e-164	-1.66959e-163	-2.38082e-163	1.14925e-163	-7.60457e-164	-3.689e-165	-4.01865e-163	-8.16047e-165	-1.43183e-162	-1.31201e-163	4.14805e-163	-5.87207e-164	9.59807e-163	5.61591e-165	-7.47068e-164	2.92831e-163	-1.80452e-163	1.79639e-163	-4.78816e-164	1.30725e-162	7.71138e-164	0
2.15073e-164	-4.62912e-164	9.60078e-164	-2.90829e-163	-9.01393e-164	-1.13395e-163	1.6283e-163	2.92993e-164	6.94272e-163	-4.05677e-164	-1.66959e-163	-2.38082e-163	1.14925e-163	-7.60457e-164	-3.689e-165	-4.01865e-163	-8.16047e-165	-1.43183e-162	-1.31201e-163	4.14805e-163	-5.87207e-164	9.59807e-163	5.61591e-165	-7.47068e-164	2.92831e-163	-1.80452e-163	1.79639e-163	-4.78816e-164	1.30725e-162	7.71138e-164	0
2.15073e-164	-4.62912e-164	9.60078e-164	-2.90829e-163	-9.01393e-164	-1.13395e-163	1.6283e-163	2.92993e-164	6.94272e-163	-4.05677e-164	-1.66959e-163	-2.38082e-163	1.14925e-163	-7.60457e-164	-3.689e-165	-4.01865e-163	-8.16047e-165	-1.43183e-162	-1.31201e-163	4.14805e-163	-5.87207e-164	9.59807e-163	5.61591e-165	-7.47068e-164	2.92831e-163	-1.80452e-163	1.79639e-163	-4.78816e-164	1.30725e-162	7.71138e-164	0
2.15073e-164	-4.62912e-164	9.60078e-164	-2.90829e-163	-9.01393e-164	-1.13395e-163	1.6283e-163	2.92993e-164	6.94272e-163	-4.05677e-164	-1.66959e-163	-2.38082e-163	1.14925e-163	-7.60457e-164	-3.689e-165	-4.01865e-163	-8.16047e-165	-1.43183e-162	-1.31201e-163	4.14805e-163	-5.87207e-164	9.59807e-163	5.61591e-165	-7.47068e-164	2.92831e-163	-1.80452e-163	1.79639e-163	-4.78816e-164	1.30725e-162	7.71138e-164	0
2.15073e-164	-4.62912e-164	9.60078e-164	-2.90829e-163	-9.01393e-164	-1.13395e-163	1.6283e-163	2.92993e-164	6.94272e-163	-4.05677e-164	-1.66959e-163	-2.38082e-163	1.14925e-163	-7.60457e-164	-3.689e-165	-4.01865e-163	-8.16047e-165	-1.43183e-162	-1.31201e-163	4.14805e-163	-5.87207e-164	9.59807e-163	5.61591e-165	-7.47068e-164	2.92831e-163	-1.80452e-163	1.79639e-163	-4.78816e-164	1.30725e-162	7.71138e-164	0
2.15073e-164	-4.62912e-164	9.60078e-164	-2.90829e-163	-9.01393e-164	-1.13395e-163	1.6283e-163	2.92993e-164	6.94272e-163	-4.05677e-164	-1.66959e-163	-2.38082e-163	1.14925e-163	-7.60457e-164	-3.689e-165	-4.01865e-163	-8.16047e-165	-1.43183e-162	-1.31201e-163	4.14805e-163	-5.87207e-164	9.59807e-163	5.61591e-165	-7.47068e-164	2.92831e-163	-1.80452e-163	1.79639e-163	-4.78816e-164	1.30725e-162	7.71138e-164	0
2.15073e-164	-4.62912e-164	9.60078e-164	-2.90829e-163	-9.01393e-164	-1.13395e-163	1.6283e-163	2.92993e-164	6.94272e-163	-4.05677e-164	-1.66959e-163	-2.38082e-163	1.14925e-163	-7.60457e-164	-3.689e-165	-4.01865e-163	-8.16047e-165	-1.43183e-162	-1.31201e-163	4.14805e-163	-5.87207e-164	9.59807e-163	5.61591e-165	-7.47068e-164	2.92831e-163	-1.80452e-163	1.79639e-163	-4.78816e-164	1.30725e-162	7.71138e-164	0
2.15073e-164	-4.62912e-164	9.60078e-164	-2.90829e-163	-9.01393e-164	-1.13395e-163	1.6283e-163	2.92993e-164	6.94272e-163	-4.05677e-164	-1.66959e-163	-2.38082e-163	1.14925e-163	-7.60457e-164	-3.689e-165	-4.01865e-163	-8.16047e-165	-1.43183e-162	-1.31201e-163	4.14805e-163	-5.87207e-164	9.59807e-163	5.61591e-165	-7.47068e-164	2.92831e-163	-1.80452e-163	1.79639e-163	-4.78816e-164	1.30725e-162	7.71138e-164	0
2.15073e-164	-4.62912e-164	9.60078e-164	-2.90829e-163	-9.01393e-164	-1.13395e-163	1.6283e-163	2.92993e-164	6.94272e-163	-4.05677e-164	-1.66959e-163	-2.38082e-163	1.14925e-163	-7.60457e-164	-3.689e-165	-4.01865e-163	-8.16047e-165	-1.43183e-162	-1.31201e-163	4.14805e-163	-5.87207e-164	9.59807e-163	5.61591e-165	-7.47068e-164	2.92831e-163	-1.80452e-163	1.79639e-163	-4.78816e-164	1.30725e-162	7.71138e-164	0
2.15073e-164	-4.62912e-164	9.60078e-164	-2.90829e-163	-9.01393e-164	-1.13395e-163	1.6283e-163	2.92993e-164	6.94272e-163	-4.05677e-164	-1.66959e-163	-2.38082e-163	1.14925e-163	-7.60457e-164	-3.689e-165	-4.01865e-163	-8.16047e-165	-1.43183e-162	-1.31201e-163	4.14805e-163	-5.87207e-164	9.59807e-163	5.61591e-165	-7.47068e-164	2.92831e-163	-1.80452e-163	1.79639e-163	-4.78816e-164	1.30725e-162	7.71138e-164	0
2.15073e-164	-4.62912e-164	9.60078e-164	-2.90829e-163	-9.01393e-164	-1.13395e-163	1.6283e-163	2.92993e-164	6.94272e-163	-4.05677e-164	-1.66959e-163	-2.38082e-163	1.14925e-163	-7.60457e-164	-3.689e-165	-4.01865e-163	-8.16047e-165	-1.43183e-162	-1.31201e-163	4.14805e-163	-5.87207e-164	9.59807e-163	5.61591e-165	-7.47068e-164	2.92831e-163	-1.80452e-163	1.79639e-163	-4.78816e-164	1.30725e-162	7.71138e-164	0
2.15073e-164	-4.62912e-164	9.60078e-164	-2.90829e-163	-9.01393e-164	-1.13395e-163	1.6283e-163	2.92993e-164	6.94272e-163	-4.05677e-164	-1.66959e-163	-2.38082e-163	1.14925e-163	-7.60457e-164	-3.689e-165	-4.01865e-163	-8.16047e-165	-1.43183e-162	-1.31201e-163	4.14805e-163	-5.87207e-164	9.59807e-163	5.61591e-165	-7.47068e-164	2.92831e-163	-1.80452e-163	1.79639e-163	-4.78816e-164	1.30725e-162	7.71138e-164	0
2.15073e-164	-4.62912e-164	9.60078e-164	-2.90829e-163	-9.01393e-164	-1.13395e-163	1.6283e-163	2.92993e-164	6.94272e-163	-4.05677e-164	-1.66959e-163	-2.38082e-163	1.14925e-163	-7.60457e-164	-3.689e-165	-4.01865e-163	-8.16047e-165	-1.43183e-162	-1.31201e-163	4.14805e-163	-5.87207e-164	9.59807e-163	5.61591e-165	-7.47068e-164	2.92831e-163	-1.80452e-163	1.79639e-163	-4.78816e-164	1.30725e-162	7.71138e-164	0
2.15073e-164	-4.62912e-164	9.60078e-164	-2.90829e-163	-9.01393e-164	-1.13395e-163	1.6283e-163	2.92993e-164	6.94272e-163	-4.05677e-164	-1.66959e-163	-2.38082e-163	1.14925e-163	-7.60457e-164	-3.689e-165	-4.01865e-163	-8.16047e-165	-1.43183e-162	-1.31201e-163	4.14805e-163	-5.87207e-164	9.59807e-163	5.61591e-165	-7.47068e-164	2.92831e-163	-1.80452e-163	1.79639e-163	-4.78816e-164	1.30725e-162	7.71138e-164	0
2.15073e-164	-4.62912e-164	9.60078e-164	-2.90829e-163	-9.01393e-164	-1.13395e-163	1.6283e-163	2.92993e-164	6.94272e-163	-4.05677e-164	-1.66959e-163	-2.38082e-163	1.14925e-163	-7.60457e-164	-3.689e-165	-4.01865e-163	-8.16047e-165	-1.43183e-162	-1.31201e-163	4.14805e-163	-5.87207e-164	9.59807e-163	5.61591e-165	-7.47068e-164	2.92831e-163	-1.80452e-163	1.79639e-163	-4.78816e-164	1.30725e-162	7.71138e-164	0
2.15073e-164	-4.62912e-164	9.60078e-164	-2.90829e-163	-9.01393e-164	-1.13395e-163	1.6283e-163	2.92993e-164	6.94272e-163	-4.05677e-164	-1.66959e-163	-2.38082e-163	1.14925e-163	-7.60457e-164	-3.689e-165	-4.01865e-163	-8.16047e-165	-1.43183e-162	-1.31201e-163	4.14805e-163	-5.87207e-164	9.59807e-163	5.61591e-165	-7.47068e-164	2.92831e-163	-1.80452e-163	1.79639e-163	-4.78816e-164	1.30725e-162	7.71138e-164	0
2.15073e-164	-4.62912e-164	9.60078e-164	-2.90829e-163	-9.01393e-164	-1.13395e-163	1.6283e-163	2.92993e-164	6.94272e-163	-4.05677e-164	-1.66959e-163	-2.38082e-163	1.14925e-163	-7.60457e-164	-3.689e-165	-4.01865e-163	-8.16047e-165	-1.43183e-162	-1.31201e-163	4.14805e-163	-5.87207e-164	9.59807e-163	5.61591e-165	-7.47068e-164	2.92831e-163	-1.80452e-163	1.79639e-163	-4.78816e-164	1.30725e-162	7.71138e-164	0
2.15073e-164	-4.62912e-164	9.60078e-164	-2.90829e-163	-9.01393e-164	-1.13395e-163	1.6283e-163	2.92993e-164	6.94272e-163	-4.05677e-164	-1.66959e-163	-2.38082e-163	1.14925e-163	-7.60457e-164	-3.689e-165	-4.01865e-163	-8.16047e-165	-1.43183e-162	-1.31201e-163	4.14805e-163	-5.87207e-164	9.59807e-163	5.61591e-165	-7.47068e-164	2.92831e-163	-1.80452e-163	1.79639e-163	-4.78816e-164	1.30725e-162	7.71138e-164	0
2.15073e-164	-4.62912e-164	9.60078e-164	-2.90829e-163	-9.01393e-164	-1.13395e-163	1.6283e-163	2.92993e-164	6.94272e-163	-4.05677e-164	-1.66959e-163	-2.38082e-163	1.14925e-163	-7.60457e-164	-3.689e-165	-4.01865e-163	-8.16047e-165	-1.43183e-162	-1.31201e-163	4.14805e-163	-5.87207e-164	9.59807e-163	5.61591e-165	-7.47068e-164	2.92831e-163	-1.80452e-163	1.79639e-163	-4.78816e-164	1.30725e-162	7.71138e-164	0
2.15073e-164	-4.62912e-164	9.60078e-164	-2.90829e-163	-9.01393e-164	-1.13395e-163	1.6283e-163	2.92993e-164	6.94272e-163	-4.05677e-164	-1.66959e-163	-2.38082e-163	1.14925e-163	-7.60457e-164	-3.689e-165	-4.01865e-163	-8.16047e-165	-1.43183e-162	-1.31201e-163	4.14805e-163	-5.87207e-164	9.59807e-163	5.61591e-165	-7.47068e-164	2.92831e-163	-1.80452e-163	1.79639e-163	-4.78816e-164	1.30725e-162	7.71138e-164	0
2.15073e-164	-4.62912e-164	9.60078e-164	-2.90829e-163	-9.01393e-164	-1.13395e-163	1.6283e-163	2.92993e-164	6.94272e-163	-4.05677e-164	-1.66959e-163	-2.38082e-163	1.14925e-163	-7.60457e-164	-3.689e-165	-4.01865e-163	-8.16047e-165	-1.43183e-162	-1.31201e-163	4.14805e-163	-5.87207e-164	9.59807e-163	5.61591e-165	-7.47068e-164	2.92831e-163	-1.80452e-163	1.79639e-163	-4.78816e-164	1.30725e-162	7.71138e-164	0
2.15073e-164	-4.62912e-164	9.60078e-164	-2.90829e-163	-9.01393e-164	-1.13395e-163	1.6283e-163	2.92993e-164	6.94272e-163	-4.05677e-164	-1.66959e-163	-2.38082e-163	1.14925e-163	-7.60457e-164	-3.689e-165	-4.01865e-163	-8.16047e-165	-1.43183e-162	-1.31201e-163	4.14805e-163	-5.87207e-164	9.59807e-163	5.61591e-165	-7.47068e-164	2.92831e-163	-1.80452e-163	1.79639e-163	-4.78816e-164	1.30725e-162	7.71138e-164	0
2.15073e-164	-4.62912e-164	9.60078e-164	-2.90829e-163	-9.01393e-164	-1.13395e-163	1.6283e-163	2.92993e-164	6.94272e-163	-4.05677e-164	-1.66959e-163	-2.38082e-163	1.14925e-163	-7.60457e-164	-3.689e-165	-4.01865e-163	-8.16047e-165	-1.43183e-162	-1.31201e-163	4.14805e-163	-5.87207e-164	9.59807e-163	5.61591e-165	-7.47068e-164	2.92831e-163	-1.80452e-163	1.79639e-163	-4.78816e-164	1.30725e-162	7.71138e-164	0
2.15073e-164	-4.62912e-164	9.60078e-164	-2.90829e-163	-9.01393e-164	-1.13395e-163	1.6283e-163	2.92993e-164	6.94272e-163	-4.05677e-164	-1.66959e-163	-2.38082e-163	1.14925e-163	-7.60457e-164	-3.689e-165	-4.01865e-163	-8.16047e-165	-1.43183e-162	-1.31201e-163	4.14805e-163	-5.87207e-164	9.59807e-163	5.61591e-165	-7.47068e-164	2.92831e-163	-1.80452e-163	1.79639e-163	-4.78816e-164	1.30725e-162	7.71138e-164	0
2.15073e-164	-4.62912e-164	9.60078e-164	-2.90829e-163	-9.01393e-164	-1.13395e-163	1.6283e-163	2.92993e-164	6.94272e-163	-4.05677e-164	-1.66959e-163	-2.38082e-163	1.14925e-163	-7.60457e-164	-3.689e-165	-4.01865e-163	-8.16047e-165	-1.43183e-162	-1.31201e-163	4.14805e-163	-5.87207e-164	9.59807e-163	5.61591e-165	-7.47068e-164	2.92831e-163	-1.80452e-163	1.79639e-163	-4.78816e-164	1.30725e-162	7.71138e-164	0
2.15073e-164	-4.62912e-164	9.60078e-164	-2.90829e-163	-9.01393e-164	-1.13395e-163	1.6283e-163	2.92993e-164	6.94272e-163	-4.05677e-164	-1.66959e-163	-2.38082e-163	1.14925e-163	-7.60457e-164	-3.689e-165	-4.01865e-163	-8.16047e-165	-1.43183e-162	-1.31201e-163	4.14805e-163	-5.87207e-164	9.59807e-163	5.61591e-165	-7.47068e-164	2.92831e-163	-1.80452e-163	1.79639e-163	-4.78816e-164	1.30725e-162	7.71138e-164	0
2.15073e-164	-4.62912e-164	9.60078e-164	-2.90829e-163	-9.01393e-164	-1.13395e-163	1.6283e-163	2.92993e-164	6.94272e-163	-4.05677e-164	-1.66959e-163	-2.38082e-163	1.14925e-163	-7.60457e-164	-3.689e-165	-4.01865e-163	-8.16047e-165	-1.43183e-162	-1.31201e-163	4.14805e-163	-5.87207e-164	9.59807e-163	5.61591e-165	-7.47068e-164	2.92831e-163	-1.80452e-163	1.79639e-163	-4.78816e-164	1.30725e-162	7.71138e-164	0
2.15073e-164	-4.62912e-164	9.60078e-164	-2.90829e-163	-9.01393e-164	-1.13395e-163	1.6283e-163	2.92993e-164	6.94272e-163	-4.05677e-164	-1.66959e-163	-2.38082e-163	1.14925e-163	-7.60457e-164	-3.689e-165	-4.01865e-163	-8.16047e-165	-1.43183e-162	-1.31201e-163	4.14805e-163	-5.87207e-164	9.59807e-163	5.61591e-165	-7.47068e-164	2.92831e-163	-1.80452e-163	1.79639e-163	-4.78816e-164	1.30725e-162	7.71138e-164	0
2.15073e-164	-4.62912e-164	9.60078e-164	-2.90829e-163	-9.01393e-164	-1.13395e-163	1.6283e-163	2.92993e-164	6.94272e-163	-4.05677e-164	-1.66959e-163	-2.38082e-163	1.14925e-163	-7.60457e-164	-3.689e-165	-4.01865e-163	-8.16047e-165	-1.43183e-162	-1.31201e-163	4.14805e-163	-5.87207e-164	9.59807e-163	5.61591e-165	-7.47068e-164	2.92831e-163	-1.80452e-163	1.79639e-163	-4.78816e-164	1.30725e-162	7.71138e-164	0
2.15073e-164	-4.62912e-164	9.60078e-164	-2.90829e-163	-9.01393e-164	-1.13395e-163	1.6283e-163	2.92993e-164	6.94272e-163	-4.05677e-164	-1.66959e-163	-2.38082e-163	1.14925e-163	-7.60457e-164	-3.689e-165	-4.01865e-163	-8.16047e-165	-1.43183e-162	-1.31201e-163	4.14805e-163	-5.87207e-164	9.59807e-163	5.61591e-165	-7.47068e-164	2.92831e-163	-1.80452e-163	1.79639e-163	-4.78816e-164	1.30725e-162	7.71138e-164	0
2.15073e-164	-4.62912e-164	9.60078e-164	-2.90829e-163	-9.01393e-164	-1.13395e-163	1.6283e-163	2.92993e-164	6.94272e-163	-4.05677e-164	-1.66959e-163	-2.38082e-163	1.14925e-163	-7.60457e-164	-3.689e-165	-4.01865e-163	-8.16047e-165	-1.43183e-162	-1.31201e-163	4.14805e-163	-5.87207e-164	9.59807e-163	5.61591e-165	-7.47068e-164	2.92831e-163	-1.80452e-163	1.79639e-163	-4.78816e-164	1.30725e-162	7.71138e-164	0
2.15073e-164	-4.62912e-164	9.60078e-164	-2.90829e-163	-9.01393e-164	-1.13395e-163	1.6283e-163	2.92993e-164	6.94272e-163	-4.05677e-164	-1.66959e-163	-2.38082e-163	1.14925e-163	-7.60457e-164	-3.689e-165	-4.01865e-163	-8.16047e-165	-1.43183e-162	-1.31201e-163	4.14805e-163	-5.87207e-164	9.59807e-163	5.61591e-165	-7.47068e-164	2.92831e-163	-1.80452e-163	1.79639e-163	-4.78816e-164	1.30725e-162	7.71138e-164	0
2.15073e-164	-4.62912e-164	9.60078e-164	-2.90829e-163	-9.01393e-164	-1.13395e-163	1.6283e-163	2.92993e-164	6.94272e-163	-4.05677e-164	-1.66959e-163	-2.38082e-163	1.14925e-163	-7.60457e-164	-3.689e-165	-4.01865e-163	-8.16047e-165	-1.43183e-162	-1.31201e-163	4.14805e-163	-5.87207e-164	9.59807e-163	5.61591e-165	-7.47068e-164	2.92831e-163	-1.80452e-163	1.79639e-163	-4.78816e-164	1.30725e-162	7.71138e-164	0
2.15073e-164	-4.62912e-164	9.60078e-164	-2.90829e-163	-9.01393e-164	-1.13395e-163	1.6283e-163	2.92993e-164	6.94272e-163	-4.05677e-164	-1.66959e-163	-2.38082e-163	1.14925e-163	-7.60457e-164	-3.689e-165	-4.01865e-163	-8.16047e-165	-1.43183e-162	-1.31201e-163	4.14805e-163	-5.87207e-164	9.59807e-163	5.61591e-165	-7.47068e-164	2.92831e-163	-1.80452e-163	1.79639e-163	-4.78816e-164	1.30725e-162	7.71138e-164	0
2.15073e-164	-4.62912e-164	9.60078e-164	-2.90829e-163	-9.01393e-164	-1.13395e-163	1.6283e-163	2.92993e-164	6.94272e-163	-4.05677e-164	-1.66959e-163	-2.38082e-163	1.14925e-163	-7.60457e-164	-3.689e-165	-4.01865e-163	-8.16047e-165	-1.43183e-162	-1.31201e-163	4.14805e-163	-5.87207e-164	9.59807e-163	5.61591e-165	-7.47068e-164	2.92831e-163	-1.80452e-163	1.79639e-163	-4.78816e-164	1.30725e-162	7.71138e-164	0
2.15073e-164	-4.62912e-164	9.60078e-164	-2.90829e-163	-9.01393e-164	-1.13395e-163	1.6283e-163	2.92993e-164	6.94272e-163	-4.05677e-164	-1.66959e-163	-2.38082e-163	1.14925e-163	-7.60457e-164	-3.689e-165	-4.01865e-163	-8.16047e-165	-1.43183e-162	-1.31201e-163	4.14805e-163	-5.87207e-164	9.59807e-163	5.61591e-165	-7.47068e-164	2.92831e-163	-1.80452e-163	1.79639e-163	-4.78816e-164	1.30725e-162	7.71138e-164	0
2.15073e-164	-4.62912e-164	9.60078e-164	-2.90829e-163	-9.01393e-164	-1.13395e-163	1.6283e-163	2.92993e-164	6.94272e-163	-4.05677e-164	-1.66959e-163	-2.38082e-163	1.14925e-163	-7.60457e-164	-3.689e-165	-4.01865e-163	-8.16047e-165	-1.43183e-162	-1.31201e-163	4.14805e-163	-5.87207e-164	9.59807e-163	5.61591e-165	-7.47068e-164	2.92831e-163	-1.80452e-163	1.79639e-163	-4.78816e-164	1.30725e-162	7.71138e-164	0
2.15073e-164	-4.62912e-164	9.60078e-164	-2.90829e-163	-9.01393e-164	-1.13395e-163	1.6283e-163	2.92993e-164	6.94272e-163	-4.05677e-164	-1.66959e-163	-2.38082e-163	1.14925e-163	-7.60457e-164	-3.689e-165	-4.01865e-163	-8.16047e-165	-1.43183e-162	-1.31201e-163	4.14805e-163	-5.87207e-164	9.59807e-163	5.61591e-165	-7.47068e-164	2.92831e-163	-1.80452e-163	1.79639e-163	-4.78816e-164	1.30725e-162	7.71138e-164	0
2.15073e-164	-4.62912e-164	9.60078e-164	-2.90829e-163	-9.01393e-164	-1.13395e-163	1.6283e-163	2.92993e-164	6.94272e-163	-4.05677e-164	-1.66959e-163	-2.38082e-163	1.14925e-163	-7.60457e-164	-3.689e-165	-4.01865e-163	-8.16047e-165	-1.43183e-162	-1.31201e-163	4.14805e-163	-5.87207e-164	9.59807e-163	5.61591e-165	-7.47068e-164	2.92831e-163	-1.80452e-163	1.79639e-163	-4.78816e-164	1.30725e-162	7.71138e-164	0
2.15073e-164	-4.62912e-164	9.60078e-164	-2.90829e-163	-9.01393e-164	-1.13395e-163	1.6283e-163	2.92993e-164	6.94272e-163	-4.05677e-164	-1.66959e-163	-2.38082e-163	1.14925e-163	-7.60457e-164	-3.689e-165	-4.01865e-163	-8.16047e-165	-1.43183e-162	-1.31201e-163	4.14805e-163	-5.87207e-164	9.59807e-163	5.61591e-165	-7.47068e-164	2.92831e-163	-1.80452e-163	1.79639e-163	-4.78816e-164	1.30725e-162	7.71138e-164	0
2.15073e-164	-4.62912e-164	9.60078e-164	-2.90829e-163	-9.01393e-164	-1.13395e-163	1.6283e-163	2.92993e-164	6.94272e-163	-4.05677e-164	-1.66959e-163	-2.38082e-163	1.14925e-163	-7.60457e-164	-3.689e-165	-4.01865e-163	-8.16047e-165	-1.43183e-162	-1.31201e-163	4.14805e-163	-5.87207e-164	9.59807e-163	5.61591e-165	-7.47068e-164	2.92831e-163	-1.80452e-163	1.79639e-163	-4.78816e-164	1.30725e-162	7.71138e-164	0
2.15073e-164	-4.62912e-164	9.60078e-164	-2.90829e-163	-9.01393e-164	-1.13395e-163	1.6283e-163	2.92993e-164	6.94272e-163	-4.05677e-164	-1.66959e-163	-2.38082e-163	1.14925e-163	-7.60457e-164	-3.689e-165	-4.01865e-163	-8.16047e-165	-1.43183e-162	-1.31201e-163	4.14805e-163	-5.87207e-164	9.59807e-163	5.61591e-165	-7.47068e-164	2.92831e-163	-1.80452e-163	1.79639e-163	-4.78816e-164	1.30725e-162	7.71138e-164	0
2.15073e-164	-4.62912e-164	9.60078e-164	-2.90829e-163	-9.01393e-164	-1.13395e-163	1.6283e-163	2.92993e-164	6.94272e-163	-4.05677e-164	-1.66959e-163	-2.38082e-163	1.14925e-163	-7.60457e-164	-3.689e-165	-4.01865e-163	-8.16047e-165	-1.43183e-162	-1.31201e-163	4.14805e-163	-5.87207e-164	9.59807e-163	5.61591e-165	-7.47068e-164	2.92831e-163	-1.80452e-163	1.79639e-163	-4.78816e-164	1.30725e-162	7.71138e-164	0
2.15073e-164	-4.62912e-164	9.60078e-164	-2.90829e-163	-9.01393e-164	-1.13395e-163	1.6283e-163	2.92993e-164	6.94272e-163	-4.05677e-164	-1.66959e-163	-2.38082e-163	1.14925e-163	-7.60457e-164	-3.689e-165	-4.01865e-163	-8.16047e-165	-1.43183e-162	-1.31201e-163	4.14805e-163	-5.87207e-164	9.59807e-163	5.61591e-165	-7.47068e-164	2.92831e-163	-1.80452e-163	1.79639e-163	-4.78816e-164	1.30725e-162	7.71138e-164	0
2.15073e-164	-4.62912e-164	9.60078e-164	-2.90829e-163	-9.01393e-164	-1.13395e-163	1.6283e-163	2.92993e-164	6.94272e-163	-4.05677e-164	-1.66959e-163	-2.38082e-163	1.14925e-163	-7.60457e-164	-3.689e-165	-4.01865e-163	-8.16047e-165	-1.43183e-162	-1.31201e-163	4.14805e-163	-5.87207e-164	9.59807e-163	5.61591e-165	-7.47068e-164	2.92831e-163	-1.80452e-163	1.79639e-163	-4.78816e-164	1.30725e-162	7.71138e-164	0
2.15073e-164	-4.62912e-164	9.60078e-164	-2.90829e-163	-9.01393e-164	-1.13395e-163	1.6283e-163	2.92993e-164	6.94272e-163	-4.05677e-164	-1.66959e-163	-2.38082e-163	1.14925e-163	-7.60457e-164	-3.689e-165	-4.01865e-163	-8.16047e-165	-1.43183e-162	-1.31201e-163	4.14805e-163	-5.87207e-164	9.59807e-163	5.61591e-165	-7.47068e-164	2.92831e-163	-1.80452e-163	1.79639e-163	-4.78816e-164	1.30725e-162	7.71138e-164	0
2.15073e-164	-4.62912e-164	9.60078e-164	-2.90829e-163	-9.01393e-164	-1.13395e-163	1.6283e-163	2.92993e-164	6.94272e-163	-4.05677e-164	-1.66959e-163	-2.38082e-163	1.14925e-163	-7.60457e-164	-3.689e-165	-4.01865e-163	-8.16047e-165	-1.43183e-162	-1.31201e-163	4.14805e-163	-5.87207e-164	9.59807e-163	5.61591e-165	-7.47068e-164	2.92831e-163	-1.80452e-163	1.79639e-163	-4.78816e-164	1.30725e-162	7.71138e-164	0
2.15073e-164	-4.62912e-164	9.60078e-164	-2.90829e-163	-9.01393e-164	-1.13395e-163	1.6283e-163	2.92993e-164	6.94272e-163	-4.05677e-164	-1.66959e-163	-2.38082e-163	1.14925e-163	-7.60457e-164	-3.689e-165	-4.01865e-163	-8.16047e-165	-1.43183e-162	-1.31201e-163	4.14805e-163	-5.87207e-164	9.59807e-163	5.61591e-165	-7.47068e-164	2.92831e-163	-1.80452e-163	1.79639e-163	-4.78816e-164	1.30725e-162	7.71138e-164	0
2.15073e-164	-4.62912e-164	9.60078e-164	-2.90829e-163	-9.01393e-164	-1.13395e-163	1.6283e-163	2.92993e-164	6.94272e-163	-4.05677e-164	-1.66959e-163	-2.38082e-163	1.14925e-163	-7.60457e-164	-3.689e-165	-4.01865e-163	-8.16047e-165	-1.43183e-162	-1.31201e-163	4.14805e-163	-5.87207e-164	9.59807e-163	5.61591e-165	-7.47068e-164	2.92831e-163	-1.80452e-163	1.79639e-163	-4.78816e-164	1.30725e-162	7.71138e-164	0
2.15073e-164	-4.62912e-164	9.60078e-164	-2.90829e-163	-9.01393e-164	-1.13395e-163	1.6283e-163	2.92993e-164	6.94272e-163	-4.05677e-164	-1.66959e-163	-2.38082e-163	1.14925e-163	-7.60457e-164	-3.689e-165	-4.01865e-163	-8.16047e-165	-1.43183e-162	-1.31201e-163	4.14805e-163	-5.87207e-164	9.59807e-163	5.61591e-165	-7.47068e-164	2.92831e-163	-1.80452e-163	1.79639e-163	-4.78816e-164	1.30725e-162	7.71138e-164	0
2.15073e-164	-4.62912e-164	9.60078e-164	-2.90829e-163	-9.01393e-164	-1.13395e-163	1.6283e-163	2.92993e-164	6.94272e-163	-4.05677e-164	-1.66959e-163	-2.38082e-163	1.14925e-163	-7.60457e-164	-3.689e-165	-4.01865e-163	-8.16047e-165	-1.43183e-162	-1.31201e-163	4.14805e-163	-5.87207e-164	9.59807e-163	5.61591e-165	-7.47068e-164	2.92831e-163	-1.80452e-163	1.79639e-163	-4.78816e-164	1.30725e-162	7.71138e-164	0
2.15073e-164	-4.62912e-164	9.60078e-164	-2.90829e-163	-9.01393e-164	-1.13395e-163	1.6283e-163	2.92993e-164	6.94272e-163	-4.05677e-164	-1.66959e-163	-2.38082e-163	1.14925e-163	-7.60457e-164	-3.689e-165	-4.01865e-163	-8.16047e-165	-1.43183e-162	-1.31201e-163	4.14805e-163	-5.87207e-164	9.59807e-163	5.61591e-165	-7.47068e-164	2.92831e-163	-1.80452e-163	1.79639e-163	-4.78816e-164	1.30725e-162	7.71138e-164	0
2.15073e-164	-4.62912e-164	9.60078e-164	-2.90829e-163	-9.01393e-164	-1.13395e-163	1.6283e-163	2.92993e-164	6.94272e-163	-4.05677e-164	-1.66959e-163	-2.38082e-163	1.14925e-163	-7.60457e-164	-3.689e-165	-4.01865e-163	-8.16047e-165	-1.43183e-162	-1.31201e-163	4.14805e-163	-5.87207e-164	9.59807e-163	5.61591e-165	-7.47068e-164	2.92831e-163	-1.80452e-163	1.79639e-163	-4.78816e-164	1.30725e-162	7.71138e-164	0
2.15073e-164	-4.62912e-164	9.60078e-164	-2.90829e-163	-9.01393e-164	-1.13395e-163	1.6283e-163	2.92993e-164	6.94272e-163	-4.05677e-164	-1.66959e-163	-2.38082e-163	1.14925e-163	-7.60457e-164	-3.689e-165	-4.01865e-163	-8.16047e-165	-1.43183e-162	-1.31201e-163	4.14805e-163	-5.87207e-164	9.59807e-163	5.61591e-165	-7.47068e-164	2.92831e-163	-1.80452e-163	1.79639e-163	-4.78816e-164	1.30725e-162	7.71138e-164	0
2.15073e-164	-4.62912e-164	9.60078e-164	-2.90829e-163	-9.01393e-164	-1.13395e-163	1.6283e-163	2.92993e-164	6.94272e-163	-4.05677e-164	-1.66959e-163	-2.38082e-163	1.14925e-163	-7.60457e-164	-3.689e-165	-4.01865e-163	-8.16047e-165	-1.43183e-162	-1.31201e-163	4.14805e-163	-5.87207e-164	9.59807e-163	5.61591e-165	-7.47068e-164	2.92831e-163	-1.80452e-163	1.79639e-163	-4.78816e-164	1.30725e-162	7.71138e-164	0
2.15073e-164	-4.62912e-164	9.60078e-164	-2.90829e-163	-9.01393e-164	-1.13395e-163	1.6283e-163	2.92993e-164	6.94272e-163	-4.05677e-164	-1.66959e-163	-2.38082e-163	1.14925e-163	-7.60457e-164	-3.689e-165	-4.01865e-163	-8.16047e-165	-1.43183e-162	-1.31201e-163	4.14805e-163	-5.87207e-164	9.59807e-163	5.61591e-165	-7.47068e-164	2.92831e-163	-1.80452e-163	1.79639e-163	-4.78816e-164	1.30725e-162	7.71138e-164	0
2.15073e-164	-4.62912e-164	9.60078e-164	-2.90829e-163	-9.01393e-164	-1.13395e-163	1.6283e-163	2.92993e-164	6.94272e-163	-4.05677e-164	-1.66959e-163	-2.38082e-163	1.14925e-163	-7.60457e-164	-3.689e-165	-4.01865e-163	-8.16047e-165	-1.43183e-162	-1.31201e-163	4.14805e-163	-5.87207e-164	9.59807e-163	5.61591e-165	-7.47068e-164	2.92831e-163	-1.80452e-163	1.79639e-163	-4.78816e-164	1.30725e-162	7.71138e-164	0
2.15073e-164	-4.62912e-164	9.60078e-164	-2.90829e-163	-9.01393e-164	-1.13395e-163	1.6283e-163	2.92993e-164	6.94272e-163	-4.05677e-164	-1.66959e-163	-2.38082e-163	1.14925e-163	-7.60457e-164	-3.689e-165	-4.01865e-163	-8.16047e-165	-1.43183e-162	-1.31201e-163	4.14805e-163	-5.87207e-164	9.59807e-163	5.61591e-165	-7.47068e-164	2.92831e-163	-1.80452e-163	1.79639e-163	-4.78816e-164	1.30725e-162	7.71138e-164	0
2.15073e-164	-4.62912e-164	9.60078e-164	-2.90829e-163	-9.01393e-164	-1.13395e-163	1.6283e-163	2.92993e-164	6.94272e-163	-4.05677e-164	-1.66959e-163	-2.38082e-163	1.14925e-163	-7.60457e-164	-3.689e-165	-4.01865e-163	-8.16047e-165	-1.43183e-162	-1.31201e-163	4.14805e-163	-5.87207e-164	9.59807e-163	5.61591e-165	-7.47068e-164	2.92831e-163	-1.80452e-163	1.79639e-163	-4.78816e-164	1.30725e-162	7.71138e-164	0
2.15073e-164	-4.62912e-164	9.60078e-164	-2.90829e-163	-9.01393e-164	-1.13395e-163	1.6283e-163	2.92993e-164	6.94272e-163	-4.05677e-164	-1.66959e-163	-2.38082e-163	1.14925e-163	-7.60457e-164	-3.689e-165	-4.01865e-163	-8.16047e-165	-1.43183e-162	-1.31201e-163	4.14805e-163	-5.87207e-164	9.59807e-163	5.61591e-165	-7.47068e-164	2.92831e-163	-1.80452e-163	1.79639e-163	-4.78816e-164	1.30725e-162	7.71138e-164	0
2.15073e-164	-4.62912e-164	9.60078e-164	-2.90829e-163	-9.01393e-164	-1.13395e-163	1.6283e-163	2.92993e-164	6.94272e-163	-4.05677e-164	-1.66959e-163	-2.38082e-163	1.14925e-163	-7.60457e-164	-3.689e-165	-4.01865e-163	-8.16047e-165	-1.43183e-162	-1.31201e-163	4.14805e-163	-5.87207e-164	9.59807e-163	5.61591e-165	-7.47068e-164	2.92831e-163	-1.80452e-163	1.79639e-163	-4.78816e-164	1.30725e-162	7.71138e-164	0
2.15073e-164	-4.62912e-164	9.60078e-164	-2.90829e-163	-9.01393e-164	-1.13395e-163	1.6283e-163	2.92993e-164	6.94272e-163	-4.05677e-164	-1.66959e-163	-2.38082e-163	1.14925e-163	-7.60457e-164	-3.689e-165	-4.01865e-163	-8.16047e-165	-1.43183e-162	-1.31201e-163	4.14805e-163	-5.87207e-164	9.59807e-163	5.61591e-165	-7.47068e-164	2.92831e-163	-1.80452e-163	1.79639e-163	-4.78816e-164	1.30725e-162	7.71138e-164	0
2.15073e-164	-4.62912e-164	9.60078e-164	-2.90829e-163	-9.01393e-164	-1.13395e-163	1.6283e-163	2.92993e-164	6.94272e-163	-4.05677e-164	-1.66959e-163	-2.38082e-163	1.14925e-163	-7.60457e-164	-3.689e-165	-4.01865e-163	-8.16047e-165	-1.43183e-162	-1.31201e-163	4.14805e-163	-5.87207e-164	9.59807e-163	5.61591e-165	-7.47068e-164	2.92831e-163	-1.80452e-163	1.79639e-163	-4.78816e-164	1.30725e-162	7.71138e-164	0
2.15073e-164	-4.62912e-164	9.60078e-164	-2.90829e-163	-9.01393e-164	-1.13395e-163	1.6283e-163	2.92993e-164	6.94272e-163	-4.05677e-164	-1.66959e-163	-2.38082e-163	1.14925e-163	-7.60457e-164	-3.689e-165	-4.01865e-163	-8.16047e-165	-1.43183e-162	-1.31201e-163	4.14805e-163	-5.87207e-164	9.59807e-163	5.61591e-165	-7.47068e-164	2.92831e-163	-1.80452e-163	1.79639e-163	-4.78816e-164	1.30725e-162	7.71138e-164	0
2.15073e-164	-4.62912e-164	9.60078e-164	-2.90829e-163	-9.01393e-164	-1.13395e-163	1.6283e-163	2.92993e-164	6.94272e-163	-4.05677e-164	-1.66959e-163	-2.38082e-163	1.14925e-163	-7.60457e-164	-3.689e-165	-4.01865e-163	-8.16047e-165	-1.43183e-162	-1.31201e-163	4.14805e-163	-5.87207e-164	9.59807e-163	5.61591e-165	-7.47068e-164	2.92831e-163	-1.80452e-163	1.79639e-163	-4.78816e-164	1.30725e-162	7.71138e-164	0
2.15073e-164	-4.62912e-164	9.60078e-164	-2.90829e-163	-9.01393e-164	-1.13395e-163	1.6283e-163	2.92993e-164	6.94272e-163	-4.05677e-164	-1.66959e-163	-2.38082e-163	1.14925e-163	-7.60457e-164	-3.689e-165	-4.01865e-163	-8.16047e-165	-1.43183e-162	-1.31201e-163	4.14805e-163	-5.87207e-164	9.59807e-163	5.61591e-165	-7.47068e-164	2.92831e-163	-1.80452e-163	1.79639e-163	-4.78816e-164	1.30725e-162	7.71138e-164	0
2.15073e-164	-4.62912e-164	9.60078e-164	-2.90829e-163	-9.01393e-164	-1.13395e-163	1.6283e-163	2.92993e-164	6.94272e-163	-4.05677e-164	-1.66959e-163	-2.38082e-163	1.14925e-163	-7.60457e-164	-3.689e-165	-4.01865e-163	-8.16047e-165	-1.43183e-162	-1.31201e-163	4.14805e-163	-5.87207e-164	9.59807e-163	5.61591e-165	-7.47068e-164	2.92831e-163	-1.80452e-163	1.79639e-163	-4.78816e-164	1.30725e-162	7.71138e-164	0
2.15073e-164	-4.62912e-164	9.60078e-164	-2.90829e-163	-9.01393e-164	-1.13395e-163	1.6283e-163	2.92993e-164	6.94272e-163	-4.05677e-164	-1.66959e-163	-2.38082e-163	1.14925e-163	-7.60457e-164	-3.689e-165	-4.01865e-163	-8.16047e-165	-1.43183e-162	-1.31201e-163	4.14805e-163	-5.87207e-164	9.59807e-163	5.61591e-165	-7.47068e-164	2.92831e-163	-1.80452e-163	1.79639e-163	-4.78816e-164	1.30725e-162	7.71138e-164	0
2.15073e-164	-4.62912e-164	9.60078e-164	-2.90829e-163	-9.01393e-164	-1.13395e-163	1.6283e-163	2.92993e-164	6.94272e-163	-4.05677e-164	-1.66959e-163	-2.38082e-163	1.14925e-163	-7.60457e-164	-3.689e-165	-4.01865e-163	-8.16047e-165	-1.43183e-162	-1.31201e-163	4.14805e-163	-5.87207e-164	9.59807e-163	5.61591e-165	-7.47068e-164	2.92831e-163	-1.80452e-163	1.79639e-163	-4.78816e-164	1.30725e-162	7.71138e-164	0
2.15073e-164	-4.62912e-164	9.60078e-164	-2.90829e-163	-9.01393e-164	-1.13395e-163	1.6283e-163	2.92993e-164	6.94272e-163	-4.05677e-164	-1.66959e-163	-2.38082e-163	1.14925e-163	-7.60457e-164	-3.689e-165	-4.01865e-163	-8.16047e-165	-1.43183e-162	-1.31201e-163	4.14805e-163	-5.87207e-164	9.59807e-163	5.61591e-165	-7.47068e-164	2.92831e-163	-1.80452e-163	1.79639e-163	-4.78816e-164	1.30725e-162	7.71138e-164	0
2.15073e-164	-4.62912e-164	9.60078e-164	-2.90829e-163	-9.01393e-164	-1.13395e-163	1.6283e-163	2.92993e-164	6.94272e-163	-4.05677e-164	-1.66959e-163	-2.38082e-163	1.14925e-163	-7.60457e-164	-3.689e-165	-4.01865e-163	-8.16047e-165	-1.43183e-162	-1.31201e-163	4.14805e-163	-5.87207e-164	9.59807e-163	5.61591e-165	-7.47068e-164	2.92831e-163	-1.80452e-163	1.79639e-163	-4.78816e-164	1.30725e-162	7.71138e-164	0
2.15073e-164	-4.62912e-164	9.60078e-164	-2.90829e-163	-9.01393e-164	-1.13395e-163	1.6283e-163	2.92993e-164	6.94272e-163	-4.05677e-164	-1.66959e-163	-2.38082e-163	1.14925e-163	-7.60457e-164	-3.689e-165	-4.01865e-163	-8.16047e-165	-1.43183e-162	-1.31201e-163	4.14805e-163	-5.87207e-164	9.59807e-163	5.61591e-165	-7.47068e-164	2.92831e-163	-1.80452e-163	1.79639e-163	-4.78816e-164	1.30725e-162	7.71138e-164	0
2.15073e-164	-4.62912e-164	9.60078e-164	-2.90829e-163	-9.01393e-164	-1.13395e-163	1.6283e-163	2.92993e-164	6.94272e-163	-4.05677e-164	-1.66959e-163	-2.38082e-163	1.14925e-163	-7.60457e-164	-3.689e-165	-4.01865e-163	-8.16047e-165	-1.43183e-162	-1.31201e-163	4.14805e-163	-5.87207e-164	9.59807e-163	5.61591e-165	-7.47068e-164	2.92831e-163	-1.80452e-163	1.79639e-163	-4.78816e-164	1.30725e-162	7.71138e-164	0
2.15073e-164	-4.62912e-164	9.60078e-164	-2.90829e-163	-9.01393e-164	-1.13395e-163	1.6283e-163	2.92993e-164	6.94272e-163	-4.05677e-164	-1.66959e-163	-2.38082e-163	1.14925e-163	-7.60457e-164	-3.689e-165	-4.01865e-163	-8.16047e-165	-1.43183e-162	-1.31201e-163	4.14805e-163	-5.87207e-164	9.59807e-163	5.61591e-165	-7.47068e-164	2.92831e-163	-1.80452e-163	1.79639e-163	-4.78816e-164	1.30725e-162	7.71138e-164	0
2.15073e-164	-4.62912e-164	9.60078e-164	-2.90829e-163	-9.01393e-164	-1.13395e-163	1.6283e-163	2.92993e-164	6.94272e-163	-4.05677e-164	-1.66959e-163	-2.38082e-163	1.14925e-163	-7.60457e-164	-3.689e-165	-4.01865e-163	-8.16047e-165	-1.43183e-162	-1.31201e-163	4.14805e-163	-5.87207e-164	9.59807e-163	5.61591e-165	-7.47068e-164	2.92831e-163	-1.80452e-163	1.79639e-163	-4.78816e-164	1.30725e-162	7.71138e-164	0
2.15073e-164	-4.62912e-164	9.60078e-164	-2.90829e-163	-9.01393e-164	-1.13395e-163	1.6283e-163	2.92993e-164	6.94272e-163	-4.05677e-164	-1.66959e-163	-2.38082e-163	1.14925e-163	-7.60457e-164	-3.689e-165	-4.01865e-163	-8.16047e-165	-1.43183e-162	-1.31201e-163	4.14805e-163	-5.87207e-164	9.59807e-163	5.61591e-165	-7.47068e-164	2.92831e-163	-1.80452e-163	1.79639e-163	-4.78816e-164	1.30725e-162	7.71138e-164	0
2.15073e-164	-4.62912e-164	9.60078e-164	-2.90829e-163	-9.01393e-164	-1.13395e-163	1.6283e-163	2.92993e-164	6.94272e-163	-4.05677e-164	-1.66959e-163	-2.38082e-163	1.14925e-163	-7.60457e-164	-3.689e-165	-4.01865e-163	-8.16047e-165	-1.43183e-162	-1.31201e-163	4.14805e-163	-5.87207e-164	9.59807e-163	5.61591e-165	-7.47068e-164	2.92831e-163	-1.80452e-163	1.79639e-163	-4.78816e-164	1.30725e-162	7.71138e-164	0
2.15073e-164	-4.62912e-164	9.60078e-164	-2.90829e-163	-9.01393e-164	-1.13395e-163	1.6283e-163	2.92993e-164	6.94272e-163	-4.05677e-164	-1.66959e-163	-2.38082e-163	1.14925e-163	-7.60457e-164	-3.689e-165	-4.01865e-163	-8.16047e-165	-1.43183e-162	-1.31201e-163	4.14805e-163	-5.87207e-164	9.59807e-163	5.61591e-165	-7.47068e-164	2.92831e-163	-1.80452e-163	1.79639e-163	-4.78816e-164	1.30725e-162	7.71138e-164	0
2.15073e-164	-4.62912e-164	9.60078e-164	-2.90829e-163	-9.01393e-164	-1.13395e-163	1.6283e-163	2.92993e-164	6.94272e-163	-4.05677e-164	-1.66959e-163	-2.38082e-163	1.14925e-163	-7.60457e-164	-3.689e-165	-4.01865e-163	-8.16047e-165	-1.43183e-162	-1.31201e-163	4.14805e-163	-5.87207e-164	9.59807e-163	5.61591e-165	-7.47068e-164	2.92831e-163	-1.80452e-163	1.79639e-163	-4.78816e-164	1.30725e-162	7.71138e-164	0
2.15073e-164	-4.62912e-164	9.60078e-164	-2.90829e-163	-9.01393e-164	-1.13395e-163	1.6283e-163	2.92993e-164	6.94272e-163	-4.05677e-164	-1.66959e-163	-2.38082e-163	1.14925e-163	-7.60457e-164	-3.689e-165	-4.01865e-163	-8.16047e-165	-1.43183e-162	-1.31201e-163	4.14805e-163	-5.87207e-164	9.59807e-163	5.61591e-165	-7.47068e-164	2.92831e-163	-1.80452e-163	1.79639e-163	-4.78816e-164	1.30725e-162	7.71138e-164	0
2.15073e-164	-4.62912e-164	9.60078e-164	-2.90829e-163	-9.01393e-164	-1.13395e-163	1.6283e-163	2.92993e-164	6.94272e-163	-4.05677e-164	-1.66959e-163	-2.38082e-163	1.14925e-163	-7.60457e-164	-3.689e-165	-4.01865e-163	-8.16047e-165	-1.43183e-162	-1.31201e-163	4.14805e-163	-5.87207e-164	9.59807e-163	5.61591e-165	-7.47068e-164	2.92831e-163	-1.80452e-163	1.79639e-163	-4.78816e-164	1.30725e-162	7.71138e-164	0
2.15073e-164	-4.62912e-164	9.60078e-164	-2.90829e-163	-9.01393e-164	-1.13395e-163	1.6283e-163	2.92993e-164	6.94272e-163	-4.05677e-164	-1.66959e-163	-2.38082e-163	1.14925e-163	-7.60457e-164	-3.689e-165	-4.01865e-163	-8.16047e-165	-1.43183e-162	-1.31201e-163	4.14805e-163	-5.87207e-164	9.59807e-163	5.61591e-165	-7.47068e-164	2.92831e-163	-1.80452e-163	1.79639e-163	-4.78816e-164	1.30725e-162	7.71138e-164	0
2.15073e-164	-4.62912e-164	9.60078e-164	-2.90829e-163	-9.01393e-164	-1.13395e-163	1.6283e-163	2.92993e-164	6.94272e-163	-4.05677e-164	-1.66959e-163	-2.38082e-163	1.14925e-163	-7.60457e-164	-3.689e-165	-4.01865e-163	-8.16047e-165	-1.43183e-162	-1.31201e-163	4.14805e-163	-5.87207e-164	9.59807e-163	5.61591e-165	-7.47068e-164	2.92831e-163	-1.80452e-163	1.79639e-163	-4.78816e-164	1.30725e-162	7.71138e-164	0
2.15073e-164	-4.62912e-164	9.60078e-164	-2.90829e-163	-9.01393e-164	-1.13395e-163	1.6283e-163	2.92993e-164	6.94272e-163	-4.05677e-164	-1.66959e-163	-2.38082e-163	1.14925e-163	-7.60457e-164	-3.689e-165	-4.01865e-163	-8.16047e-165	-1.43183e-162	-1.31201e-163	4.14805e-163	-5.87207e-164	9.59807e-163	5.61591e-165	-7.47068e-164	2.92831e-163	-1.80452e-163	1.79639e-163	-4.78816e-164	1.30725e-162	7.71138e-164	0
2.15073e-164	-4.62912e-164	9.60078e-164	-2.90829e-163	-9.01393e-164	-1.13395e-163	1.6283e-163	2.92993e-164	6.94272e-163	-4.05677e-164	-1.66959e-163	-2.38082e-163	1.14925e-163	-7.60457e-164	-3.689e-165	-4.01865e-163	-8.16047e-165	-1.43183e-162	-1.31201e-163	4.14805e-163	-5.87207e-164	9.59807e-163	5.61591e-165	-7.47068e-164	2.92831e-163	-1.80452e-163	1.79639e-163	-4.78816e-164	1.30725e-162	7.71138e-164	0
2.15073e-164	-4.62912e-164	9.60078e-164	-2.90829e-163	-9.01393e-164	-1.13395e-163	1.6283e-163	2.92993e-164	6.94272e-163	-4.05677e-164	-1.66959e-163	-2.38082e-163	1.14925e-163	-7.60457e-164	-3.689e-165	-4.01865e-163	-8.16047e-165	-1.43183e-162	-1.31201e-163	4.14805e-163	-5.87207e-164	9.59807e-163	5.61591e-165	-7.47068e-164	2.92831e-163	-1.80452e-163	1.79639e-163	-4.78816e-164	1.30725e-162	7.71138e-164	0
2.15073e-164	-4.62912e-164	9.60078e-164	-2.90829e-163	-9.01393e-164	-1.13395e-163	1.6283e-163	2.92993e-164	6.94272e-163	-4.05677e-164	-1.66959e-163	-2.38082e-163	1.14925e-163	-7.60457e-164	-3.689e-165	-4.01865e-163	-8.16047e-165	-1.43183e-162	-1.31201e-163	4.14805e-163	-5.87207e-164	9.59807e-163	5.61591e-165	-7.47068e-164	2.92831e-163	-1.80452e-163	1.79639e-163	-4.78816e-164	1.30725e-162	7.71138e-164	0
2.15073e-164	-4.62912e-164	9.60078e-164	-2.90829e-163	-9.01393e-164	-1.13395e-163	1.6283e-163	2.92993e-164	6.94272e-163	-4.05677e-164	-1.66959e-163	-2.38082e-163	1.14925e-163	-7.60457e-164	-3.689e-165	-4.01865e-163	-8.16047e-165	-1.43183e-162	-1.31201e-163	4.14805e-163	-5.87207e-164	9.59807e-163	5.61591e-165	-7.47068e-164	2.92831e-163	-1.80452e-163	1.79639e-163	-4.78816e-164	1.30725e-162	7.71138e-164	0
2.15073e-164	-4.62912e-164	9.60078e-164	-2.90829e-163	-9.01393e-164	-1.13395e-163	1.6283e-163	2.92993e-164	6.94272e-163	-4.05677e-164	-1.66959e-163	-2.38082e-163	1.14925e-163	-7.60457e-164	-3.689e-165	-4.01865e-163	-8.16047e-165	-1.43183e-162	-1.31201e-163	4.14805e-163	-5.87207e-164	9.59807e-163	5.61591e-165	-7.47068e-164	2.92831e-163	-1.80452e-163	1.79639e-163	-4.78816e-164	1.30725e-162	7.71138e-164	0
2.15073e-164	-4.62912e-164	9.60078e-164	-2.90829e-163	-9.01393e-164	-1.13395e-163	1.6283e-163	2.92993e-164	6.94272e-163	-4.05677e-164	-1.66959e-163	-2.38082e-163	1.14925e-163	-7.60457e-164	-3.689e-165	-4.01865e-163	-8.16047e-165	-1.43183e-162	-1.31201e-163	4.14805e-163	-5.87207e-164	9.59807e-163	5.61591e-165	-7.47068e-164	2.92831e-163	-1.80452e-163	1.79639e-163	-4.78816e-164	1.30725e-162	7.71138e-164	0
2.15073e-164	-4.62912e-164	9.60078e-164	-2.90829e-163	-9.01393e-164	-1.13395e-163	1.6283e-163	2.92993e-164	6.94272e-163	-4.05677e-164	-1.66959e-163	-2.38082e-163	1.14925e-163	-7.60457e-164	-3.689e-165	-4.01865e-163	-8.16047e-165	-1.43183e-162	-1.31201e-163	4.14805e-163	-5.87207e-164	9.59807e-163	5.61591e-165	-7.47068e-164	2.92831e-163	-1.80452e-163	1.79639e-163	-4.78816e-164	1.30725e-162	7.71138e-164	0
2.15073e-164	-4.62912e-164	9.60078e-164	-2.90829e-163	-9.01393e-164	-1.13395e-163	1.6283e-163	2.92993e-164	6.94272e-163	-4.05677e-164	-1.66959e-163	-2.38082e-163	1.14925e-163	-7.60457e-164	-3.689e-165	-4.01865e-163	-8.16047e-165	-1.43183e-162	-1.31201e-163	4.14805e-163	-5.87207e-164	9.59807e-163	5.61591e-165	-7.47068e-164	2.92831e-163	-1.80452e-163	1.79639e-163	-4.78816e-164	1.30725e-162	7.71138e-164	0
2.15073e-164	-4.62912e-164	9.60078e-164	-2.90829e-163	-9.01393e-164	-1.13395e-163	1.6283e-163	2.92993e-164	6.94272e-163	-4.05677e-164	-1.66959e-163	-2.38082e-163	1.14925e-163	-7.60457e-164	-3.689e-165	-4.01865e-163	-8.16047e-165	-1.43183e-162	-1.31201e-163	4.14805e-163	-5.87207e-164	9.59807e-163	5.61591e-165	-7.47068e-164	2.92831e-163	-1.80452e-163	1.79639e-163	-4.78816e-164	1.30725e-162	7.71138e-164	0
2.15073e-164	-4.62912e-164	9.60078e-164	-2.90829e-163	-9.01393e-164	-1.13395e-163	1.6283e-163	2.92993e-164	6.94272e-163	-4.05677e-164	-1.66959e-163	-2.38082e-163	1.14925e-163	-7.60457e-164	-3.689e-165	-4.01865e-163	-8.16047e-165	-1.43183e-162	-1.31201e-163	4.14805e-163	-5.87207e-164	9.59807e-163	5.61591e-165	-7.47068e-164	2.92831e-163	-1.80452e-163	1.79639e-163	-4.78816e-164	1.30725e-162	7.71138e-164	0
2.15073e-164	-4.62912e-164	9.60078e-164	-2.90829e-163	-9.01393e-164	-1.13395e-163	1.6283e-163	2.92993e-164	6.94272e-163	-4.05677e-164	-1.66959e-163	-2.38082e-163	1.14925e-163	-7.60457e-164	-3.689e-165	-4.01865e-163	-8.16047e-165	-1.43183e-162	-1.31201e-163	4.14805e-163	-5.87207e-164	9.59807e-163	5.61591e-165	-7.47068e-164	2.92831e-163	-1.80452e-163	1.79639e-163	-4.78816e-164	1.30725e-162	7.71138e-164	0
2.15073e-164	-4.62912e-164	9.60078e-164	-2.90829e-163	-9.01393e-164	-1.13395e-163	1.6283e-163	2.92993e-164	6.94272e-163	-4.05677e-164	-1.66959e-163	-2.38082e-163	1.14925e-163	-7.60457e-164	-3.689e-165	-4.01865e-163	-8.16047e-165	-1.43183e-162	-1.31201e-163	4.14805e-163	-5.87207e-164	9.59807e-163	5.61591e-165	-7.47068e-164	2.92831e-163	-1.80452e-163	1.79639e-163	-4.78816e-164	1.30725e-162	7.71138e-164	0
2.15073e-164	-4.62912e-164	9.60078e-164	-2.90829e-163	-9.01393e-164	-1.13395e-163	1.6283e-163	2.92993e-164	6.94272e-163	-4.05677e-164	-1.66959e-163	-2.38082e-163	1.14925e-163	-7.60457e-164	-3.689e-165	-4.01865e-163	-8.16047e-165	-1.43183e-162	-1.31201e-163	4.14805e-163	-5.87207e-164	9.59807e-163	5.61591e-165	-7.47068e-164	2.92831e-163	-1.80452e-163	1.79639e-163	-4.78816e-164	1.30725e-162	7.71138e-164	0
2.15073e-164	-4.62912e-164	9.60078e-164	-2.90829e-163	-9.01393e-164	-1.13395e-163	1.6283e-163	2.92993e-164	6.94272e-163	-4.05677e-164	-1.66959e-163	-2.38082e-163	1.14925e-163	-7.60457e-164	-3.689e-165	-4.01865e-163	-8.16047e-165	-1.43183e-162	-1.31201e-163	4.14805e-163	-5.87207e-164	9.59807e-163	5.61591e-165	-7.47068e-164	2.92831e-163	-1.80452e-163	1.79639e-163	-4.78816e-164	1.30725e-162	7.71138e-164	0
2.15073e-164	-4.62912e-164	9.60078e-164	-2.90829e-163	-9.01393e-164	-1.13395e-163	1.6283e-163	2.92993e-164	6.94272e-163	-4.05677e-164	-1.66959e-163	-2.38082e-163	1.14925e-163	-7.60457e-164	-3.689e-165	-4.01865e-163	-8.16047e-165	-1.43183e-162	-1.31201e-163	4.14805e-163	-5.87207e-164	9.59807e-163	5.61591e-165	-7.47068e-164	2.92831e-163	-1.80452e-163	1.79639e-163	-4.78816e-164	1.30725e-162	7.71138e-164	0
2.15073e-164	-4.62912e-164	9.60078e-164	-2.90829e-163	-9.01393e-164	-1.13395e-163	1.6283e-163	2.92993e-164	6.94272e-163	-4.05677e-164	-1.66959e-163	-2.38082e-163	1.14925e-163	-7.60457e-164	-3.689e-165	-4.01865e-163	-8.16047e-165	-1.43183e-162	-1.31201e-163	4.14805e-163	-5.87207e-164	9.59807e-163	5.61591e-165	-7.47068e-164	2.92831e-163	-1.80452e-163	1.79639e-163	-4.78816e-164	1.30725e-162	7.71138e-164	0
2.15073e-164	-4.62912e-164	9.60078e-164	-2.90829e-163	-9.01393e-164	-1.13395e-163	1.6283e-163	2.92993e-164	6.94272e-163	-4.05677e-164	-1.66959e-163	-2.38082e-163	1.14925e-163	-7.60457e-164	-3.689e-165	-4.01865e-163	-8.16047e-165	-1.43183e-162	-1.31201e-163	4.14805e-163	-5.87207e-164	9.59807e-163	5.61591e-165	-7.47068e-164	2.92831e-163	-1.80452e-163	1.79639e-163	-4.78816e-164	1.30725e-162	7.71138e-164	0
2.15073e-164	-4.62912e-164	9.60078e-164	-2.90829e-163	-9.01393e-164	-1.13395e-163	1.6283e-163	2.92993e-164	6.94272e-163	-4.05677e-164	-1.66959e-163	-2.38082e-163	1.14925e-163	-7.60457e-164	-3.689e-165	-4.01865e-163	-8.16047e-165	-1.43183e-162	-1.31201e-163	4.14805e-163	-5.87207e-164	9.59807e-163	5.61591e-165	-7.47068e-164	2.92831e-163	-1.80452e-163	1.79639e-163	-4.78816e-164	1.30725e-162	7.71138e-164	0
2.15073e-164	-4.62912e-164	9.60078e-164	-2.90829e-163	-9.01393e-164	-1.13395e-163	1.6283e-163	2.92993e-164	6.94272e-163	-4.05677e-164	-1.66959e-163	-2.38082e-163	1.14925e-163	-7.60457e-164	-3.689e-165	-4.01865e-163	-8.16047e-165	-1.43183e-162	-1.31201e-163	4.14805e-163	-5.87207e-164	9.59807e-163	5.61591e-165	-7.47068e-164	2.92831e-163	-1.80452e-163	1.79639e-163	-4.78816e-164	1.30725e-162	7.71138e-164	0
2.15073e-164	-4.62912e-164	9.60078e-164	-2.90829e-163	-9.01393e-164	-1.13395e-163	1.6283e-163	2.92993e-164	6.94272e-163	-4.05677e-164	-1.66959e-163	-2.38082e-163	1.14925e-163	-7.60457e-164	-3.689e-165	-4.01865e-163	-8.16047e-165	-1.43183e-162	-1.31201e-163	4.14805e-163	-5.87207e-164	9.59807e-163	5.61591e-165	-7.47068e-164	2.92831e-163	-1.80452e-163	1.79639e-163	-4.78816e-164	1.30725e-162	7.71138e-164	0
2.15073e-164	-4.62912e-164	9.60078e-164	-2.90829e-163	-9.01393e-164	-1.13395e-163	1.6283e-163	2.92993e-164	6.94272e-163	-4.05677e-164	-1.66959e-163	-2.38082e-163	1.14925e-163	-7.60457e-164	-3.689e-165	-4.01865e-163	-8.16047e-165	-1.43183e-162	-1.31201e-163	4.14805e-163	-5.87207e-164	9.59807e-163	5.61591e-165	-7.47068e-164	2.92831e-163	-1.80452e-163	1.79639e-163	-4.78816e-164	1.30725e-162	7.71138e-164	0
2.15073e-164	-4.62912e-164	9.60078e-164	-2.90829e-163	-9.01393e-164	-1.13395e-163	1.6283e-163	2.92993e-164	6.94272e-163	-4.05677e-164	-1.66959e-163	-2.38082e-163	1.14925e-163	-7.60457e-164	-3.689e-165	-4.01865e-163	-8.16047e-165	-1.43183e-162	-1.31201e-163	4.14805e-163	-5.87207e-164	9.59807e-163	5.61591e-165	-7.47068e-164	2.92831e-163	-1.80452e-163	1.79639e-163	-4.78816e-164	1.30725e-162	7.71138e-164	0
2.15073e-164	-4.62912e-164	9.60078e-164	-2.90829e-163	-9.01393e-164	-1.13395e-163	1.6283e-163	2.92993e-164	6.94272e-163	-4.05677e-164	-1.66959e-163	-2.38082e-163	1.14925e-163	-7.60457e-164	-3.689e-165	-4.01865e-163	-8.16047e-165	-1.43183e-162	-1.31201e-163	4.14805e-163	-5.87207e-164	9.59807e-163	5.61591e-165	-7.47068e-164	2.92831e-163	-1.80452e-163	1.79639e-163	-4.78816e-164	1.30725e-162	7.71138e-164	0
2.15073e-164	-4.62912e-164	9.60078e-164	-2.90829e-163	-9.01393e-164	-1.13395e-163	1.6283e-163	2.92993e-164	6.94272e-163	-4.05677e-164	-1.66959e-163	-2.38082e-163	1.14925e-163	-7.60457e-164	-3.689e-165	-4.01865e-163	-8.16047e-165	-1.43183e-162	-1.31201e-163	4.14805e-163	-5.87207e-164	9.59807e-163	5.61591e-165	-7.47068e-164	2.92831e-163	-1.80452e-163	1.79639e-163	-4.78816e-164	1.30725e-162	7.71138e-164	0
2.15073e-164	-4.62912e-164	9.60078e-164	-2.90829e-163	-9.01393e-164	-1.13395e-163	1.6283e-163	2.92993e-164	6.94272e-163	-4.05677e-164	-1.66959e-163	-2.38082e-163	1.14925e-163	-7.60457e-164	-3.689e-165	-4.01865e-163	-8.16047e-165	-1.43183e-162	-1.31201e-163	4.14805e-163	-5.87207e-164	9.59807e-163	5.61591e-165	-7.47068e-164	2.92831e-163	-1.80452e-163	1.79639e-163	-4.78816e-164	1.30725e-162	7.71138e-164	0
2.15073e-164	-4.62912e-164	9.60078e-164	-2.90829e-163	-9.01393e-164	-1.13395e-163	1.6283e-163	2.92993e-164	6.94272e-163	-4.05677e-164	-1.66959e-163	-2.38082e-163	1.14925e-163	-7.60457e-164	-3.689e-165	-4.01865e-163	-8.16047e-165	-1.43183e-162	-1.31201e-163	4.14805e-163	-5.87207e-164	9.59807e-163	5.61591e-165	-7.47068e-164	2.92831e-163	-1.80452e-163	1.79639e-163	-4.78816e-164	1.30725e-162	7.71138e-164	0
2.15073e-164	-4.62912e-164	9.60078e-164	-2.90829e-163	-9.01393e-164	-1.13395e-163	1.6283e-163	2.92993e-164	6.94272e-163	-4.05677e-164	-1.66959e-163	-2.38082e-163	1.14925e-163	-7.60457e-164	-3.689e-165	-4.01865e-163	-8.16047e-165	-1.43183e-162	-1.31201e-163	4.14805e-163	-5.87207e-164	9.59807e-163	5.61591e-165	-7.47068e-164	2.92831e-163	-1.80452e-163	1.79639e-163	-4.78816e-164	1.30725e-162	7.71138e-164	0
2.15073e-164	-4.62912e-164	9.60078e-164	-2.90829e-163	-9.01393e-164	-1.13395e-163	1.6283e-163	2.92993e-164	6.94272e-163	-4.05677e-164	-1.66959e-163	-2.38082e-163	1.14925e-163	-7.60457e-164	-3.689e-165	-4.01865e-163	-8.16047e-165	-1.43183e-162	-1.31201e-163	4.14805e-163	-5.87207e-164	9.59807e-163	5.61591e-165	-7.47068e-164	2.92831e-163	-1.80452e-163	1.79639e-163	-4.78816e-164	1.30725e-162	7.71138e-164	0
2.15073e-164	-4.62912e-164	9.60078e-164	-2.90829e-163	-9.01393e-164	-1.13395e-163	1.6283e-163	2.92993e-164	6.94272e-163	-4.05677e-164	-1.66959e-163	-2.38082e-163	1.14925e-163	-7.60457e-164	-3.689e-165	-4.01865e-163	-8.16047e-165	-1.43183e-162	-1.31201e-163	4.14805e-163	-5.87207e-164	9.59807e-163	5.61591e-165	-7.47068e-164	2.92831e-163	-1.80452e-163	1.79639e-163	-4.78816e-164	1.30725e-162	7.71138e-164	0
2.15073e-164	-4.62912e-164	9.60078e-164	-2.90829e-163	-9.01393e-164	-1.13395e-163	1.6283e-163	2.92993e-164	6.94272e-163	-4.05677e-164	-1.66959e-163	-2.38082e-163	1.14925e-163	-7.60457e-164	-3.689e-165	-4.01865e-163	-8.16047e-165	-1.43183e-162	-1.31201e-163	4.14805e-163	-5.87207e-164	9.59807e-163	5.61591e-165	-7.47068e-164	2.92831e-163	-1.80452e-163	1.79639e-163	-4.78816e-164	1.30725e-162	7.71138e-164	0
2.15073e-164	-4.62912e-164	9.60078e-164	-2.90829e-163	-9.01393e-164	-1.13395e-163	1.6283e-163	2.92993e-164	6.94272e-163	-4.05677e-164	-1.66959e-163	-2.38082e-163	1.14925e-163	-7.60457e-164	-3.689e-165	-4.01865e-163	-8.16047e-165	-1.43183e-162	-1.31201e-163	4.14805e-163	-5.87207e-164	9.59807e-163	5.61591e-165	-7.47068e-164	2.92831e-163	-1.80452e-163	1.79639e-163	-4.78816e-164	1.30725e-162	7.71138e-164	0
2.15073e-164	-4.62912e-164	9.60078e-164	-2.90829e-163	-9.01393e-164	-1.13395e-163	1.6283e-163	2.92993e-164	6.94272e-163	-4.05677e-164	-1.66959e-163	-2.38082e-163	1.14925e-163	-7.60457e-164	-3.689e-165	-4.01865e-163	-8.16047e-165	-1.43183e-162	-1.31201e-163	4.14805e-163	-5.87207e-164	9.59807e-163	5.61591e-165	-7.47068e-164	2.92831e-163	-1.80452e-163	1.79639e-163	-4.78816e-164	1.30725e-162	7.71138e-164	0
2.15073e-164	-4.62912e-164	9.60078e-164	-2.90829e-163	-9.01393e-164	-1.13395e-163	1.6283e-163	2.92993e-164	6.94272e-163	-4.05677e-164	-1.66959e-163	-2.38082e-163	1.14925e-163	-7.60457e-164	-3.689e-165	-4.01865e-163	-8.16047e-165	-1.43183e-162	-1.31201e-163	4.14805e-163	-5.87207e-164	9.59807e-163	5.61591e-165	-7.47068e-164	2.92831e-163	-1.80452e-163	1.79639e-163	-4.78816e-164	1.30725e-162	7.71138e-164	0
2.15073e-164	-4.62912e-164	9.60078e-164	-2.90829e-163	-9.01393e-164	-1.13395e-163	1.6283e-163	2.92993e-164	6.94272e-163	-4.05677e-164	-1.66959e-163	-2.38082e-163	1.14925e-163	-7.60457e-164	-3.689e-165	-4.01865e-163	-8.16047e-165	-1.43183e-162	-1.31201e-163	4.14805e-163	-5.87207e-164	9.59807e-163	5.61591e-165	-7.47068e-164	2.92831e-163	-1.80452e-163	1.79639e-163	-4.78816e-164	1.30725e-162	7.71138e-164	0
2.15073e-164	-4.62912e-164	9.60078e-164	-2.90829e-163	-9.01393e-164	-1.13395e-163	1.6283e-163	2.92993e-164	6.94272e-163	-4.05677e-164	-1.66959e-163	-2.38082e-163	1.14925e-163	-7.60457e-164	-3.689e-165	-4.01865e-163	-8.16047e-165	-1.43183e-162	-1.31201e-163	4.14805e-163	-5.87207e-164	9.59807e-163	5.61591e-165	-7.47068e-164	2.92831e-163	-1.80452e-163	1.79639e-163	-4.78816e-164	1.30725e-162	7.71138e-164	0
2.15073e-164	-4.62912e-164	9.60078e-164	-2.90829e-163	-9.01393e-164	-1.13395e-163	1.6283e-163	2.92993e-164	6.94272e-163	-4.05677e-164	-1.66959e-163	-2.38082e-163	1.14925e-163	-7.60457e-164	-3.689e-165	-4.01865e-163	-8.16047e-165	-1.43183e-162	-1.31201e-163	4.14805e-163	-5.87207e-164	9.59807e-163	5.61591e-165	-7.47068e-164	2.92831e-163	-1.80452e-163	1.79639e-163	-4.78816e-164	1.30725e-162	7.71138e-164	0
2.15073e-164	-4.62912e-164	9.60078e-164	-2.90829e-163	-9.01393e-164	-1.13395e-163	1.6283e-163	2.92993e-164	6.94272e-163	-4.05677e-164	-1.66959e-163	-2.38082e-163	1.14925e-163	-7.60457e-164	-3.689e-165	-4.01865e-163	-8.16047e-165	-1.43183e-162	-1.31201e-163	4.14805e-163	-5.87207e-164	9.59807e-163	5.61591e-165	-7.47068e-164	2.92831e-163	-1.80452e-163	1.79639e-163	-4.78816e-164	1.30725e-162	7.71138e-164	0
2.15073e-164	-4.62912e-164	9.60078e-164	-2.90829e-163	-9.01393e-164	-1.13395e-163	1.6283e-163	2.92993e-164	6.94272e-163	-4.05677e-164	-1.66959e-163	-2.38082e-163	1.14925e-163	-7.60457e-164	-3.689e-165	-4.01865e-163	-8.16047e-165	-1.43183e-162	-1.31201e-163	4.14805e-163	-5.87207e-164	9.59807e-163	5.61591e-165	-7.47068e-164	2.92831e-163	-1.80452e-163	1.79639e-163	-4.78816e-164	1.30725e-162	7.71138e-164	0
2.15073e-164	-4.62912e-164	9.60078e-164	-2.90829e-163	-9.01393e-164	-1.13395e-163	1.6283e-163	2.92993e-164	6.94272e-163	-4.05677e-164	-1.66959e-163	-2.38082e-163	1.14925e-163	-7.60457e-164	-3.689e-165	-4.01865e-163	-8.16047e-165	-1.43183e-162	-1.31201e-163	4.14805e-163	-5.87207e-164	9.59807e-163	5.61591e-165	-7.47068e-164	2.92831e-163	-1.80452e-163	1.79639e-163	-4.78816e-164	1.30725e-162	7.71138e-164	0
2.15073e-164	-4.62912e-164	9.60078e-164	-2.90829e-163	-9.01393e-164	-1.13395e-163	1.6283e-163	2.92993e-164	6.94272e-163	-4.05677e-164	-1.66959e-163	-2.38082e-163	1.14925e-163	-7.60457e-164	-3.689e-165	-4.01865e-163	-8.16047e-165	-1.43183e-162	-1.31201e-163	4.14805e-163	-5.87207e-164	9.59807e-163	5.61591e-165	-7.47068e-164	2.92831e-163	-1.80452e-163	1.79639e-163	-4.78816e-164	1.30725e-162	7.71138e-164	0
2.15073e-164	-4.62912e-164	9.60078e-164	-2.90829e-163	-9.01393e-164	-1.13395e-163	1.6283e-163	2.92993e-164	6.94272e-163	-4.05677e-164	-1.66959e-163	-2.38082e-163	1.14925e-163	-7.60457e-164	-3.689e-165	-4.01865e-163	-8.16047e-165	-1.43183e-162	-1.31201e-163	4.14805e-163	-5.87207e-164	9.59807e-163	5.61591e-165	-7.47068e-164	2.92831e-163	-1.80452e-163	1.79639e-163	-4.78816e-164	1.30725e-162	7.71138e-164	0
2.15073e-164	-4.62912e-164	9.60078e-164	-2.90829e-163	-9.01393e-164	-1.13395e-163	1.6283e-163	2.92993e-164	6.94272e-163	-4.05677e-164	-1.66959e-163	-2.38082e-163	1.14925e-163	-7.60457e-164	-3.689e-165	-4.01865e-163	-8.16047e-165	-1.43183e-162	-1.31201e-163	4.14805e-163	-5.87207e-164	9.59807e-163	5.61591e-165	-7.47068e-164	2.92831e-163	-1.80452e-163	1.79639e-163	-4.78816e-164	1.30725e-162	7.71138e-164	0
2.15073e-164	-4.62912e-164	9.60078e-164	-2.90829e-163	-9.01393e-164	-1.13395e-163	1.6283e-163	2.92993e-164	6.94272e-163	-4.05677e-164	-1.66959e-163	-2.38082e-163	1.14925e-163	-7.60457e-164	-3.689e-165	-4.01865e-163	-8.16047e-165	-1.43183e-162	-1.31201e-163	4.14805e-163	-5.87207e-164	9.59807e-163	5.61591e-165	-7.47068e-164	2.92831e-163	-1.80452e-163	1.79639e-163	-4.78816e-164	1.30725e-162	7.71138e-164	0
2.15073e-164	-4.62912e-164	9.60078e-164	-2.90829e-163	-9.01393e-164	-1.13395e-163	1.6283e-163	2.92993e-164	6.94272e-163	-4.05677e-164	-1.66959e-163	-2.38082e-163	1.14925e-163	-7.60457e-164	-3.689e-165	-4.01865e-163	-8.16047e-165	-1.43183e-162	-1.31201e-163	4.14805e-163	-5.87207e-164	9.59807e-163	5.61591e-165	-7.47068e-164	2.92831e-163	-1.80452e-163	1.79639e-163	-4.78816e-164	1.30725e-162	7.71138e-164	0
2.15073e-164	-4.62912e-164	9.60078e-164	-2.90829e-163	-9.01393e-164	-1.13395e-163	1.6283e-163	2.92993e-164	6.94272e-163	-4.05677e-164	-1.66959e-163	-2.38082e-163	1.14925e-163	-7.60457e-164	-3.689e-165	-4.01865e-163	-8.16047e-165	-1.43183e-162	-1.31201e-163	4.14805e-163	-5.87207e-164	9.59807e-163	5.61591e-165	-7.47068e-164	2.92831e-163	-1.80452e-163	1.79639e-163	-4.78816e-164	1.30725e-162	7.71138e-164	0
2.15073e-164	-4.62912e-164	9.60078e-164	-2.90829e-163	-9.01393e-164	-1.13395e-163	1.6283e-163	2.92993e-164	6.94272e-163	-4.05677e-164	-1.66959e-163	-2.38082e-163	1.14925e-163	-7.60457e-164	-3.689e-165	-4.01865e-163	-8.16047e-165	-1.43183e-162	-1.31201e-163	4.14805e-163	-5.87207e-164	9.59807e-163	5.61591e-165	-7.47068e-164	2.92831e-163	-1.80452e-163	1.79639e-163	-4.78816e-164	1.30725e-162	7.71138e-164	0
2.15073e-164	-4.62912e-164	9.60078e-164	-2.90829e-163	-9.01393e-164	-1.13395e-163	1.6283e-163	2.92993e-164	6.94272e-163	-4.05677e-164	-1.66959e-163	-2.38082e-163	1.14925e-163	-7.60457e-164	-3.689e-165	-4.01865e-163	-8.16047e-165	-1.43183e-162	-1.31201e-163	4.14805e-163	-5.87207e-164	9.59807e-163	5.61591e-165	-7.47068e-164	2.92831e-163	-1.80452e-163	1.79639e-163	-4.78816e-164	1.30725e-162	7.71138e-164	0
2.15073e-164	-4.62912e-164	9.60078e-164	-2.90829e-163	-9.01393e-164	-1.13395e-163	1.6283e-163	2.92993e-164	6.94272e-163	-4.05677e-164	-1.66959e-163	-2.38082e-163	1.14925e-163	-7.60457e-164	-3.689e-165	-4.01865e-163	-8.16047e-165	-1.43183e-162	-1.31201e-163	4.14805e-163	-5.87207e-164	9.59807e-163	5.61591e-165	-7.47068e-164	2.92831e-163	-1.80452e-163	1.79639e-163	-4.78816e-164	1.30725e-162	7.71138e-164	0
2.15073e-164	-4.62912e-164	9.60078e-164	-2.90829e-163	-9.01393e-164	-1.13395e-163	1.6283e-163	2.92993e-164	6.94272e-163	-4.05677e-164	-1.66959e-163	-2.38082e-163	1.14925e-163	-7.60457e-164	-3.689e-165	-4.01865e-163	-8.16047e-165	-1.43183e-162	-1.31201e-163	4.14805e-163	-5.87207e-164	9.59807e-163	5.61591e-165	-7.47068e-164	2.92831e-163	-1.80452e-163	1.79639e-163	-4.78816e-164	1.30725e-162	7.71138e-164	0
2.15073e-164	-4.62912e-164	9.60078e-164	-2.90829e-163	-9.01393e-164	-1.13395e-163	1.6283e-163	2.92993e-164	6.94272e-163	-4.05677e-164	-1.66959e-163	-2.38082e-163	1.14925e-163	-7.60457e-164	-3.689e-165	-4.01865e-163	-8.16047e-165	-1.43183e-162	-1.31201e-163	4.14805e-163	-5.87207e-164	9.59807e-163	5.61591e-165	-7.47068e-164	2.92831e-163	-1.80452e-163	1.79639e-163	-4.78816e-164	1.30725e-162	7.71138e-164	0
2.15073e-164	-4.62912e-164	9.60078e-164	-2.90829e-163	-9.01393e-164	-1.13395e-163	1.6283e-163	2.92993e-164	6.94272e-163	-4.05677e-164	-1.66959e-163	-2.38082e-163	1.14925e-163	-7.60457e-164	-3.689e-165	-4.01865e-163	-8.16047e-165	-1.43183e-162	-1.31201e-163	4.14805e-163	-5.87207e-164	9.59807e-163	5.61591e-165	-7.47068e-164	2.92831e-163	-1.80452e-163	1.79639e-163	-4.78816e-164	1.30725e-162	7.71138e-164	0
2.15073e-164	-4.62912e-164	9.60078e-164	-2.90829e-163	-9.01393e-164	-1.13395e-163	1.6283e-163	2.92993e-164	6.94272e-163	-4.05677e-164	-1.66959e-163	-2.38082e-163	1.14925e-163	-7.60457e-164	-3.689e-165	-4.01865e-163	-8.16047e-165	-1.43183e-162	-1.31201e-163	4.14805e-163	-5.87207e-164	9.59807e-163	5.61591e-165	-7.47068e-164	2.92831e-163	-1.80452e-163	1.79639e-163	-4.78816e-164	1.30725e-162	7.71138e-164	0
2.15073e-164	-4.62912e-164	9.60078e-164	-2.90829e-163	-9.01393e-164	-1.13395e-163	1.6283e-163	2.92993e-164	6.94272e-163	-4.05677e-164	-1.66959e-163	-2.38082e-163	1.14925e-163	-7.60457e-164	-3.689e-165	-4.01865e-163	-8.16047e-165	-1.43183e-162	-1.31201e-163	4.14805e-163	-5.87207e-164	9.59807e-163	5.61591e-165	-7.47068e-164	2.92831e-163	-1.80452e-163	1.79639e-163	-4.78816e-164	1.30725e-162	7.71138e-164	0
2.15073e-164	-4.62912e-164	9.60078e-164	-2.90829e-163	-9.01393e-164	-1.13395e-163	1.6283e-163	2.92993e-164	6.94272e-163	-4.05677e-164	-1.66959e-163	-2.38082e-163	1.14925e-163	-7.60457e-164	-3.689e-165	-4.01865e-163	-8.16047e-165	-1.43183e-162	-1.31201e-163	4.14805e-163	-5.87207e-164	9.59807e-163	5.61591e-165	-7.47068e-164	2.92831e-163	-1.80452e-163	1.79639e-163	-4.78816e-164	1.30725e-162	7.71138e-164	0
2.15073e-164	-4.62912e-164	9.60078e-164	-2.90829e-163	-9.01393e-164	-1.13395e-163	1.6283e-163	2.92993e-164	6.94272e-163	-4.05677e-164	-1.66959e-163	-2.38082e-163	1.14925e-163	-7.60457e-164	-3.689e-165	-4.01865e-163	-8.16047e-165	-1.43183e-162	-1.31201e-163	4.14805e-163	-5.87207e-164	9.59807e-163	5.61591e-165	-7.47068e-164	2.92831e-163	-1.80452e-163	1.79639e-163	-4.78816e-164	1.30725e-162	7.71138e-164	0
2.15073e-164	-4.62912e-164	9.60078e-164	-2.90829e-163	-9.01393e-164	-1.13395e-163	1.6283e-163	2.92993e-164	6.94272e-163	-4.05677e-164	-1.66959e-163	-2.38082e-163	1.14925e-163	-7.60457e-164	-3.689e-165	-4.01865e-163	-8.16047e-165	-1.43183e-162	-1.31201e-163	4.14805e-163	-5.87207e-164	9.59807e-163	5.61591e-165	-7.47068e-164	2.92831e-163	-1.80452e-163	1.79639e-163	-4.78816e-164	1.30725e-162	7.71138e-164	0
2.15073e-164	-4.62912e-164	9.60078e-164	-2.90829e-163	-9.01393e-164	-1.13395e-163	1.6283e-163	2.92993e-164	6.94272e-163	-4.05677e-164	-1.66959e-163	-2.38082e-163	1.14925e-163	-7.60457e-164	-3.689e-165	-4.01865e-163	-8.16047e-165	-1.43183e-162	-1.31201e-163	4.14805e-163	-5.87207e-164	9.59807e-163	5.61591e-165	-7.47068e-164	2.92831e-163	-1.80452e-163	1.79639e-163	-4.78816e-164	1.30725e-162	7.71138e-164	0
2.15073e-164	-4.62912e-164	9.60078e-164	-2.90829e-163	-9.01393e-164	-1.13395e-163	1.6283e-163	2.92993e-164	6.94272e-163	-4.05677e-164	-1.66959e-163	-2.38082e-163	1.14925e-163	-7.60457e-164	-3.689e-165	-4.01865e-163	-8.16047e-165	-1.43183e-162	-1.31201e-163	4.14805e-163	-5.87207e-164	9.59807e-163	5.61591e-165	-7.47068e-164	2.92831e-163	-1.80452e-163	1.79639e-163	-4.78816e-164	1.30725e-162	7.71138e-164	0
2.15073e-164	-4.62912e-164	9.60078e-164	-2.90829e-163	-9.01393e-164	-1.13395e-163	1.6283e-163	2.92993e-164	6.94272e-163	-4.05677e-164	-1.66959e-163	-2.38082e-163	1.14925e-163	-7.60457e-164	-3.689e-165	-4.01865e-163	-8.16047e-165	-1.43183e-162	-1.31201e-163	4.14805e-163	-5.87207e-164	9.59807e-163	5.61591e-165	-7.47068e-164	2.92831e-163	-1.80452e-163	1.79639e-163	-4.78816e-164	1.30725e-162	7.71138e-164	0
2.15073e-164	-4.62912e-164	9.60078e-164	-2.90829e-163	-9.01393e-164	-1.13395e-163	1.6283e-163	2.92993e-164	6.94272e-163	-4.05677e-164	-1.66959e-163	-2.38082e-163	1.14925e-163	-7.60457e-164	-3.689e-165	-4.01865e-163	-8.16047e-165	-1.43183e-162	-1.31201e-163	4.14805e-163	-5.87207e-164	9.59807e-163	5.61591e-165	-7.47068e-164	2.92831e-163	-1.80452e-163	1.79639e-163	-4.78816e-164	1.30725e-162	7.71138e-164	0
2.15073e-164	-4.62912e-164	9.60078e-164	-2.90829e-163	-9.01393e-164	-1.13395e-163	1.6283e-163	2.92993e-164	6.94272e-163	-4.05677e-164	-1.66959e-163	-2.38082e-163	1.14925e-163	-7.60457e-164	-3.689e-165	-4.01865e-163	-8.16047e-165	-1.43183e-162	-1.31201e-163	4.14805e-163	-5.87207e-164	9.59807e-163	5.61591e-165	-7.47068e-164	2.92831e-163	-1.80452e-163	1.79639e-163	-4.78816e-164	1.30725e-162	7.71138e-164	0
2.15073e-164	-4.62912e-164	9.60078e-164	-2.90829e-163	-9.01393e-164	-1.13395e-163	1.6283e-163	2.92993e-164	6.94272e-163	-4.05677e-164	-1.66959e-163	-2.38082e-163	1.14925e-163	-7.60457e-164	-3.689e-165	-4.01865e-163	-8.16047e-165	-1.43183e-162	-1.31201e-163	4.14805e-163	-5.87207e-164	9.59807e-163	5.61591e-165	-7.47068e-164	2.92831e-163	-1.80452e-163	1.79639e-163	-4.78816e-164	1.30725e-162	7.71138e-164	0
2.15073e-164	-4.62912e-164	9.60078e-164	-2.90829e-163	-9.01393e-164	-1.13395e-163	1.6283e-163	2.92993e-164	6.94272e-163	-4.05677e-164	-1.66959e-163	-2.38082e-163	1.14925e-163	-7.60457e-164	-3.689e-165	-4.01865e-163	-8.16047e-165	-1.43183e-162	-1.31201e-163	4.14805e-163	-5.87207e-164	9.59807e-163	5.61591e-165	-7.47068e-164	2.92831e-163	-1.80452e-163	1.79639e-163	-4.78816e-164	1.30725e-162	7.71138e-164	0
2.15073e-164	-4.62912e-164	9.60078e-164	-2.90829e-163	-9.01393e-164	-1.13395e-163	1.6283e-163	2.92993e-164	6.94272e-163	-4.05677e-164	-1.66959e-163	-2.38082e-163	1.14925e-163	-7.60457e-164	-3.689e-165	-4.01865e-163	-8.16047e-165	-1.43183e-162	-1.31201e-163	4.14805e-163	-5.87207e-164	9.59807e-163	5.61591e-165	-7.47068e-164	2.92831e-163	-1.80452e-163	1.79639e-163	-4.78816e-164	1.30725e-162	7.71138e-164	0
2.15073e-164	-4.62912e-164	9.60078e-164	-2.90829e-163	-9.01393e-164	-1.13395e-163	1.6283e-163	2.92993e-164	6.94272e-163	-4.05677e-164	-1.66959e-163	-2.38082e-163	1.14925e-163	-7.60457e-164	-3.689e-165	-4.01865e-163	-8.16047e-165	-1.43183e-162	-1.31201e-163	4.14805e-163	-5.87207e-164	9.59807e-163	5.61591e-165	-7.47068e-164	2.92831e-163	-1.80452e-163	1.79639e-163	-4.78816e-164	1.30725e-162	7.71138e-164	0
2.15073e-164	-4.62912e-164	9.60078e-164	-2.90829e-163	-9.01393e-164	-1.13395e-163	1.6283e-163	2.92993e-164	6.94272e-163	-4.05677e-164	-1.66959e-163	-2.38082e-163	1.14925e-163	-7.60457e-164	-3.689e-165	-4.01865e-163	-8.16047e-165	-1.43183e-162	-1.31201e-163	4.14805e-163	-5.87207e-164	9.59807e-163	5.61591e-165	-7.47068e-164	2.92831e-163	-1.80452e-163	1.79639e-163	-4.78816e-164	1.30725e-162	7.71138e-164	0
2.15073e-164	-4.62912e-164	9.60078e-164	-2.90829e-163	-9.01393e-164	-1.13395e-163	1.6283e-163	2.92993e-164	6.94272e-163	-4.05677e-164	-1.66959e-163	-2.38082e-163	1.14925e-163	-7.60457e-164	-3.689e-165	-4.01865e-163	-8.16047e-165	-1.43183e-162	-1.31201e-163	4.14805e-163	-5.87207e-164	9.59807e-163	5.61591e-165	-7.47068e-164	2.92831e-163	-1.80452e-163	1.79639e-163	-4.78816e-164	1.30725e-162	7.71138e-164	0
2.15073e-164	-4.62912e-164	9.60078e-164	-2.90829e-163	-9.01393e-164	-1.13395e-163	1.6283e-163	2.92993e-164	6.94272e-163	-4.05677e-164	-1.66959e-163	-2.38082e-163	1.14925e-163	-7.60457e-164	-3.689e-165	-4.01865e-163	-8.16047e-165	-1.43183e-162	-1.31201e-163	4.14805e-163	-5.87207e-164	9.59807e-163	5.61591e-165	-7.47068e-164	2.92831e-163	-1.80452e-163	1.79639e-163	-4.78816e-164	1.30725e-162	7.71138e-164	0
2.15073e-164	-4.62912e-164	9.60078e-164	-2.90829e-163	-9.01393e-164	-1.13395e-163	1.6283e-163	2.92993e-164	6.94272e-163	-4.05677e-164	-1.66959e-163	-2.38082e-163	1.14925e-163	-7.60457e-164	-3.689e-165	-4.01865e-163	-8.16047e-165	-1.43183e-162	-1.31201e-163	4.14805e-163	-5.87207e-164	9.59807e-163	5.61591e-165	-7.47068e-164	2.92831e-163	-1.80452e-163	1.79639e-163	-4.78816e-164	1.30725e-162	7.71138e-164	0
2.15073e-164	-4.62912e-164	9.60078e-164	-2.90829e-163	-9.01393e-164	-1.13395e-163	1.6283e-163	2.92993e-164	6.94272e-163	-4.05677e-164	-1.66959e-163	-2.38082e-163	1.14925e-163	-7.60457e-164	-3.689e-165	-4.01865e-163	-8.16047e-165	-1.43183e-162	-1.31201e-163	4.14805e-163	-5.87207e-164	9.59807e-163	5.61591e-165	-7.47068e-164	2.92831e-163	-1.80452e-163	1.79639e-163	-4.78816e-164	1.30725e-162	7.71138e-164	0
2.15073e-164	-4.62912e-164	9.60078e-164	-2.90829e-163	-9.01393e-164	-1.13395e-163	1.6283e-163	2.92993e-164	6.94272e-163	-4.05677e-164	-1.66959e-163	-2.38082e-163	1.14925e-163	-7.60457e-164	-3.689e-165	-4.01865e-163	-8.16047e-165	-1.43183e-162	-1.31201e-163	4.14805e-163	-5.87207e-164	9.59807e-163	5.61591e-165	-7.47068e-164	2.92831e-163	-1.80452e-163	1.79639e-163	-4.78816e-164	1.30725e-162	7.71138e-164	0
2.15073e-164	-4.62912e-164	9.60078e-164	-2.90829e-163	-9.01393e-164	-1.13395e-163	1.6283e-163	2.92993e-164	6.94272e-163	-4.05677e-164	-1.66959e-163	-2.38082e-163	1.14925e-163	-7.60457e-164	-3.689e-165	-4.01865e-163	-8.16047e-165	-1.43183e-162	-1.31201e-163	4.14805e-163	-5.87207e-164	9.59807e-163	5.61591e-165	-7.47068e-164	2.92831e-163	-1.80452e-163	1.79639e-163	-4.78816e-164	1.30725e-162	7.71138e-164	0
2.15073e-164	-4.62912e-164	9.60078e-164	-2.90829e-163	-9.01393e-164	-1.13395e-163	1.6283e-163	2.92993e-164	6.94272e-163	-4.05677e-164	-1.66959e-163	-2.38082e-163	1.14925e-163	-7.60457e-164	-3.689e-165	-4.01865e-163	-8.16047e-165	-1.43183e-162	-1.31201e-163	4.14805e-163	-5.87207e-164	9.59807e-163	5.61591e-165	-7.47068e-164	2.92831e-163	-1.80452e-163	1.79639e-163	-4.78816e-164	1.30725e-162	7.71138e-164	0
2.15073e-164	-4.62912e-164	9.60078e-164	-2.90829e-163	-9.01393e-164	-1.13395e-163	1.6283e-163	2.92993e-164	6.94272e-163	-4.05677e-164	-1.66959e-163	-2.38082e-163	1.14925e-163	-7.60457e-164	-3.689e-165	-4.01865e-163	-8.16047e-165	-1.43183e-162	-1.31201e-163	4.14805e-163	-5.87207e-164	9.59807e-163	5.61591e-165	-7.47068e-164	2.92831e-163	-1.80452e-163	1.79639e-163	-4.78816e-164	1.30725e-162	7.71138e-164	0
2.15073e-164	-4.62912e-164	9.60078e-164	-2.90829e-163	-9.01393e-164	-1.13395e-163	1.6283e-163	2.92993e-164	6.94272e-163	-4.05677e-164	-1.66959e-163	-2.38082e-163	1.14925e-163	-7.60457e-164	-3.689e-165	-4.01865e-163	-8.16047e-165	-1.43183e-162	-1.31201e-163	4.14805e-163	-5.87207e-164	9.59807e-163	5.61591e-165	-7.47068e-164	2.92831e-163	-1.80452e-163	1.79639e-163	-4.78816e-164	1.30725e-162	7.71138e-164	0
2.15073e-164	-4.62912e-164	9.60078e-164	-2.90829e-163	-9.01393e-164	-1.13395e-163	1.6283e-163	2.92993e-164	6.94272e-163	-4.05677e-164	-1.66959e-163	-2.38082e-163	1.14925e-163	-7.60457e-164	-3.689e-165	-4.01865e-163	-8.16047e-165	-1.43183e-162	-1.31201e-163	4.14805e-163	-5.87207e-164	9.59807e-163	5.61591e-165	-7.47068e-164	2.92831e-163	-1.80452e-163	1.79639e-163	-4.78816e-164	1.30725e-162	7.71138e-164	0
2.15073e-164	-4.62912e-164	9.60078e-164	-2.90829e-163	-9.01393e-164	-1.13395e-163	1.6283e-163	2.92993e-164	6.94272e-163	-4.05677e-164	-1.66959e-163	-2.38082e-163	1.14925e-163	-7.60457e-164	-3.689e-165	-4.01865e-163	-8.16047e-165	-1.43183e-162	-1.31201e-163	4.14805e-163	-5.87207e-164	9.59807e-163	5.61591e-165	-7.47068e-164	2.92831e-163	-1.80452e-163	1.79639e-163	-4.78816e-164	1.30725e-162	7.71138e-164	0
2.15073e-164	-4.62912e-164	9.60078e-164	-2.90829e-163	-9.01393e-164	-1.13395e-163	1.6283e-163	2.92993e-164	6.94272e-163	-4.05677e-164	-1.66959e-163	-2.38082e-163	1.14925e-163	-7.60457e-164	-3.689e-165	-4.01865e-163	-8.16047e-165	-1.43183e-162	-1.31201e-163	4.14805e-163	-5.87207e-164	9.59807e-163	5.61591e-165	-7.47068e-164	2.92831e-163	-1.80452e-163	1.79639e-163	-4.78816e-164	1.30725e-162	7.71138e-164	0
2.15073e-164	-4.62912e-164	9.60078e-164	-2.90829e-163	-9.01393e-164	-1.13395e-163	1.6283e-163	2.92993e-164	6.94272e-163	-4.05677e-164	-1.66959e-163	-2.38082e-163	1.14925e-163	-7.60457e-164	-3.689e-165	-4.01865e-163	-8.16047e-165	-1.43183e-162	-1.31201e-163	4.14805e-163	-5.87207e-164	9.59807e-163	5.61591e-165	-7.47068e-164	2.92831e-163	-1.80452e-163	1.79639e-163	-4.78816e-164	1.30725e-162	7.71138e-164	0
2.15073e-164	-4.62912e-164	9.60078e-164	-2.90829e-163	-9.01393e-164	-1.13395e-163	1.6283e-163	2.92993e-164	6.94272e-163	-4.05677e-164	-1.66959e-163	-2.38082e-163	1.14925e-163	-7.60457e-164	-3.689e-165	-4.01865e-163	-8.16047e-165	-1.43183e-162	-1.31201e-163	4.14805e-163	-5.87207e-164	9.59807e-163	5.61591e-165	-7.47068e-164	2.92831e-163	-1.80452e-163	1.79639e-163	-4.78816e-164	1.30725e-162	7.71138e-164	0
2.15073e-164	-4.62912e-164	9.60078e-164	-2.90829e-163	-9.01393e-164	-1.13395e-163	1.6283e-163	2.92993e-164	6.94272e-163	-4.05677e-164	-1.66959e-163	-2.38082e-163	1.14925e-163	-7.60457e-164	-3.689e-165	-4.01865e-163	-8.16047e-165	-1.43183e-162	-1.31201e-163	4.14805e-163	-5.87207e-164	9.59807e-163	5.61591e-165	-7.47068e-164	2.92831e-163	-1.80452e-163	1.79639e-163	-4.78816e-164	1.30725e-162	7.71138e-164	0
2.15073e-164	-4.62912e-164	9.60078e-164	-2.90829e-163	-9.01393e-164	-1.13395e-163	1.6283e-163	2.92993e-164	6.94272e-163	-4.05677e-164	-1.66959e-163	-2.38082e-163	1.14925e-163	-7.60457e-164	-3.689e-165	-4.01865e-163	-8.16047e-165	-1.43183e-162	-1.31201e-163	4.14805e-163	-5.87207e-164	9.59807e-163	5.61591e-165	-7.47068e-164	2.92831e-163	-1.80452e-163	1.79639e-163	-4.78816e-164	1.30725e-162	7.71138e-164	0
2.15073e-164	-4.62912e-164	9.60078e-164	-2.90829e-163	-9.01393e-164	-1.13395e-163	1.6283e-163	2.92993e-164	6.94272e-163	-4.05677e-164	-1.66959e-163	-2.38082e-163	1.14925e-163	-7.60457e-164	-3.689e-165	-4.01865e-163	-8.16047e-165	-1.43183e-162	-1.31201e-163	4.14805e-163	-5.87207e-164	9.59807e-163	5.61591e-165	-7.47068e-164	2.92831e-163	-1.80452e-163	1.79639e-163	-4.78816e-164	1.30725e-162	7.71138e-164	0
2.15073e-164	-4.62912e-164	9.60078e-164	-2.90829e-163	-9.01393e-164	-1.13395e-163	1.6283e-163	2.92993e-164	6.94272e-163	-4.05677e-164	-1.66959e-163	-2.38082e-163	1.14925e-163	-7.60457e-164	-3.689e-165	-4.01865e-163	-8.16047e-165	-1.43183e-162	-1.31201e-163	4.14805e-163	-5.87207e-164	9.59807e-163	5.61591e-165	-7.47068e-164	2.92831e-163	-1.80452e-163	1.79639e-163	-4.78816e-164	1.30725e-162	7.71138e-164	0
2.15073e-164	-4.62912e-164	9.60078e-164	-2.90829e-163	-9.01393e-164	-1.13395e-163	1.6283e-163	2.92993e-164	6.94272e-163	-4.05677e-164	-1.66959e-163	-2.38082e-163	1.14925e-163	-7.60457e-164	-3.689e-165	-4.01865e-163	-8.16047e-165	-1.43183e-162	-1.31201e-163	4.14805e-163	-5.87207e-164	9.59807e-163	5.61591e-165	-7.47068e-164	2.92831e-163	-1.80452e-163	1.79639e-163	-4.78816e-164	1.30725e-162	7.71138e-164	0
2.15073e-164	-4.62912e-164	9.60078e-164	-2.90829e-163	-9.01393e-164	-1.13395e-163	1.6283e-163	2.92993e-164	6.94272e-163	-4.05677e-164	-1.66959e-163	-2.38082e-163	1.14925e-163	-7.60457e-164	-3.689e-165	-4.01865e-163	-8.16047e-165	-1.43183e-162	-1.31201e-163	4.14805e-163	-5.87207e-164	9.59807e-163	5.61591e-165	-7.47068e-164	2.92831e-163	-1.80452e-163	1.79639e-163	-4.78816e-164	1.30725e-162	7.71138e-164	0
2.15073e-164	-4.62912e-164	9.60078e-164	-2.90829e-163	-9.01393e-164	-1.13395e-163	1.6283e-163	2.92993e-164	6.94272e-163	-4.05677e-164	-1.66959e-163	-2.38082e-163	1.14925e-163	-7.60457e-164	-3.689e-165	-4.01865e-163	-8.16047e-165	-1.43183e-162	-1.31201e-163	4.14805e-163	-5.87207e-164	9.59807e-163	5.61591e-165	-7.47068e-164	2.92831e-163	-1.80452e-163	1.79639e-163	-4.78816e-164	1.30725e-162	7.71138e-164	0
2.15073e-164	-4.62912e-164	9.60078e-164	-2.90829e-163	-9.01393e-164	-1.13395e-163	1.6283e-163	2.92993e-164	6.94272e-163	-4.05677e-164	-1.66959e-163	-2.38082e-163	1.14925e-163	-7.60457e-164	-3.689e-165	-4.01865e-163	-8.16047e-165	-1.43183e-162	-1.31201e-163	4.14805e-163	-5.87207e-164	9.59807e-163	5.61591e-165	-7.47068e-164	2.92831e-163	-1.80452e-163	1.79639e-163	-4.78816e-164	1.30725e-162	7.71138e-164	0
2.15073e-164	-4.62912e-164	9.60078e-164	-2.90829e-163	-9.01393e-164	-1.13395e-163	1.6283e-163	2.92993e-164	6.94272e-163	-4.05677e-164	-1.66959e-163	-2.38082e-163	1.14925e-163	-7.60457e-164	-3.689e-165	-4.01865e-163	-8.16047e-165	-1.43183e-162	-1.31201e-163	4.14805e-163	-5.87207e-164	9.59807e-163	5.61591e-165	-7.47068e-164	2.92831e-163	-1.80452e-163	1.79639e-163	-4.78816e-164	1.30725e-162	7.71138e-164	0
2.15073e-164	-4.62912e-164	9.60078e-164	-2.90829e-163	-9.01393e-164	-1.13395e-163	1.6283e-163	2.92993e-164	6.94272e-163	-4.05677e-164	-1.66959e-163	-2.38082e-163	1.14925e-163	-7.60457e-164	-3.689e-165	-4.01865e-163	-8.16047e-165	-1.43183e-162	-1.31201e-163	4.14805e-163	-5.87207e-164	9.59807e-163	5.61591e-165	-7.47068e-164	2.92831e-163	-1.80452e-163	1.79639e-163	-4.78816e-164	1.30725e-162	7.71138e-164	0
2.15073e-164	-4.62912e-164	9.60078e-164	-2.90829e-163	-9.01393e-164	-1.13395e-163	1.6283e-163	2.92993e-164	6.94272e-163	-4.05677e-164	-1.66959e-163	-2.38082e-163	1.14925e-163	-7.60457e-164	-3.689e-165	-4.01865e-163	-8.16047e-165	-1.43183e-162	-1.31201e-163	4.14805e-163	-5.87207e-164	9.59807e-163	5.61591e-165	-7.47068e-164	2.92831e-163	-1.80452e-163	1.79639e-163	-4.78816e-164	1.30725e-162	7.71138e-164	0
2.15073e-164	-4.62912e-164	9.60078e-164	-2.90829e-163	-9.01393e-164	-1.13395e-163	1.6283e-163	2.92993e-164	6.94272e-163	-4.05677e-164	-1.66959e-163	-2.38082e-163	1.14925e-163	-7.60457e-164	-3.689e-165	-4.01865e-163	-8.16047e-165	-1.43183e-162	-1.31201e-163	4.14805e-163	-5.87207e-164	9.59807e-163	5.61591e-165	-7.47068e-164	2.92831e-163	-1.80452e-163	1.79639e-163	-4.78816e-164	1.30725e-162	7.71138e-164	0
2.15073e-164	-4.62912e-164	9.60078e-164	-2.90829e-163	-9.01393e-164	-1.13395e-163	1.6283e-163	2.92993e-164	6.94272e-163	-4.05677e-164	-1.66959e-163	-2.38082e-163	1.14925e-163	-7.60457e-164	-3.689e-165	-4.01865e-163	-8.16047e-165	-1.43183e-162	-1.31201e-163	4.14805e-163	-5.87207e-164	9.59807e-163	5.61591e-165	-7.47068e-164	2.92831e-163	-1.80452e-163	1.79639e-163	-4.78816e-164	1.30725e-162	7.71138e-164	0
2.15073e-164	-4.62912e-164	9.60078e-164	-2.90829e-163	-9.01393e-164	-1.13395e-163	1.6283e-163	2.92993e-164	6.94272e-163	-4.05677e-164	-1.66959e-163	-2.38082e-163	1.14925e-163	-7.60457e-164	-3.689e-165	-4.01865e-163	-8.16047e-165	-1.43183e-162	-1.31201e-163	4.14805e-163	-5.87207e-164	9.59807e-163	5.61591e-165	-7.47068e-164	2.92831e-163	-1.80452e-163	1.79639e-163	-4.78816e-164	1.30725e-162	7.71138e-164	0
2.15073e-164	-4.62912e-164	9.60078e-164	-2.90829e-163	-9.01393e-164	-1.13395e-163	1.6283e-163	2.92993e-164	6.94272e-163	-4.05677e-164	-1.66959e-163	-2.38082e-163	1.14925e-163	-7.60457e-164	-3.689e-165	-4.01865e-163	-8.16047e-165	-1.43183e-162	-1.31201e-163	4.14805e-163	-5.87207e-164	9.59807e-163	5.61591e-165	-7.47068e-164	2.92831e-163	-1.80452e-163	1.79639e-163	-4.78816e-164	1.30725e-162	7.71138e-164	0
2.15073e-164	-4.62912e-164	9.60078e-164	-2.90829e-163	-9.01393e-164	-1.13395e-163	1.6283e-163	2.92993e-164	6.94272e-163	-4.05677e-164	-1.66959e-163	-2.38082e-163	1.14925e-163	-7.60457e-164	-3.689e-165	-4.01865e-163	-8.16047e-165	-1.43183e-162	-1.31201e-163	4.14805e-163	-5.87207e-164	9.59807e-163	5.61591e-165	-7.47068e-164	2.92831e-163	-1.80452e-163	1.79639e-163	-4.78816e-164	1.30725e-162	7.71138e-164	0
2.15073e-164	-4.62912e-164	9.60078e-164	-2.90829e-163	-9.01393e-164	-1.13395e-163	1.6283e-163	2.92993e-164	6.94272e-163	-4.05677e-164	-1.66959e-163	-2.38082e-163	1.14925e-163	-7.60457e-164	-3.689e-165	-4.01865e-163	-8.16047e-165	-1.43183e-162	-1.31201e-163	4.14805e-163	-5.87207e-164	9.59807e-163	5.61591e-165	-7.47068e-164	2.92831e-163	-1.80452e-163	1.79639e-163	-4.78816e-164	1.30725e-162	7.71138e-164	0
2.15073e-164	-4.62912e-164	9.60078e-164	-2.90829e-163	-9.01393e-164	-1.13395e-163	1.6283e-163	2.92993e-164	6.94272e-163	-4.05677e-164	-1.66959e-163	-2.38082e-163	1.14925e-163	-7.60457e-164	-3.689e-165	-4.01865e-163	-8.16047e-165	-1.43183e-162	-1.31201e-163	4.14805e-163	-5.87207e-164	9.59807e-163	5.61591e-165	-7.47068e-164	2.92831e-163	-1.80452e-163	1.79639e-163	-4.78816e-164	1.30725e-162	7.71138e-164	0
2.15073e-164	-4.62912e-164	9.60078e-164	-2.90829e-163	-9.01393e-164	-1.13395e-163	1.6283e-163	2.92993e-164	6.94272e-163	-4.05677e-164	-1.66959e-163	-2.38082e-163	1.14925e-163	-7.60457e-164	-3.689e-165	-4.01865e-163	-8.16047e-165	-1.43183e-162	-1.31201e-163	4.14805e-163	-5.87207e-164	9.59807e-163	5.61591e-165	-7.47068e-164	2.92831e-163	-1.80452e-163	1.79639e-163	-4.78816e-164	1.30725e-162	7.71138e-164	0
2.15073e-164	-4.62912e-164	9.60078e-164	-2.90829e-163	-9.01393e-164	-1.13395e-163	1.6283e-163	2.92993e-164	6.94272e-163	-4.05677e-164	-1.66959e-163	-2.38082e-163	1.14925e-163	-7.60457e-164	-3.689e-165	-4.01865e-163	-8.16047e-165	-1.43183e-162	-1.31201e-163	4.14805e-163	-5.87207e-164	9.59807e-163	5.61591e-165	-7.47068e-164	2.92831e-163	-1.80452e-163	1.79639e-163	-4.78816e-164	1.30725e-162	7.71138e-164	0
2.15073e-164	-4.62912e-164	9.60078e-164	-2.90829e-163	-9.01393e-164	-1.13395e-163	1.6283e-163	2.92993e-164	6.94272e-163	-4.05677e-164	-1.66959e-163	-2.38082e-163	1.14925e-163	-7.60457e-164	-3.689e-165	-4.01865e-163	-8.16047e-165	-1.43183e-162	-1.31201e-163	4.14805e-163	-5.87207e-164	9.59807e-163	5.61591e-165	-7.47068e-164	2.92831e-163	-1.80452e-163	1.79639e-163	-4.78816e-164	1.30725e-162	7.71138e-164	0
2.15073e-164	-4.62912e-164	9.60078e-164	-2.90829e-163	-9.01393e-164	-1.13395e-163	1.6283e-163	2.92993e-164	6.94272e-163	-4.05677e-164	-1.66959e-163	-2.38082e-163	1.14925e-163	-7.60457e-164	-3.689e-165	-4.01865e-163	-8.16047e-165	-1.43183e-162	-1.31201e-163	4.14805e-163	-5.87207e-164	9.59807e-163	5.61591e-165	-7.47068e-164	2.92831e-163	-1.80452e-163	1.79639e-163	-4.78816e-164	1.30725e-162	7.71138e-164	0
2.15073e-164	-4.62912e-164	9.60078e-164	-2.90829e-163	-9.01393e-164	-1.13395e-163	1.6283e-163	2.92993e-164	6.94272e-163	-4.05677e-164	-1.66959e-163	-2.38082e-163	1.14925e-163	-7.60457e-164	-3.689e-165	-4.01865e-163	-8.16047e-165	-1.43183e-162	-1.31201e-163	4.14805e-163	-5.87207e-164	9.59807e-163	5.61591e-165	-7.47068e-164	2.92831e-163	-1.80452e-163	1.79639e-163	-4.78816e-164	1.30725e-162	7.71138e-164	0
2.15073e-164	-4.62912e-164	9.60078e-164	-2.90829e-163	-9.01393e-164	-1.13395e-163	1.6283e-163	2.92993e-164	6.94272e-163	-4.05677e-164	-1.66959e-163	-2.38082e-163	1.14925e-163	-7.60457e-164	-3.689e-165	-4.01865e-163	-8.16047e-165	-1.43183e-162	-1.31201e-163	4.14805e-163	-5.87207e-164	9.59807e-163	5.61591e-165	-7.47068e-164	2.92831e-163	-1.80452e-163	1.79639e-163	-4.78816e-164	1.30725e-162	7.71138e-164	0
2.15073e-164	-4.62912e-164	9.60078e-164	-2.90829e-163	-9.01393e-164	-1.13395e-163	1.6283e-163	2.92993e-164	6.94272e-163	-4.05677e-164	-1.66959e-163	-2.38082e-163	1.14925e-163	-7.60457e-164	-3.689e-165	-4.01865e-163	-8.16047e-165	-1.43183e-162	-1.31201e-163	4.14805e-163	-5.87207e-164	9.59807e-163	5.61591e-165	-7.47068e-164	2.92831e-163	-1.80452e-163	1.79639e-163	-4.78816e-164	1.30725e-162	7.71138e-164	0
2.15073e-164	-4.62912e-164	9.60078e-164	-2.90829e-163	-9.01393e-164	-1.13395e-163	1.6283e-163	2.92993e-164	6.94272e-163	-4.05677e-164	-1.66959e-163	-2.38082e-163	1.14925e-163	-7.60457e-164	-3.689e-165	-4.01865e-163	-8.16047e-165	-1.43183e-162	-1.31201e-163	4.14805e-163	-5.87207e-164	9.59807e-163	5.61591e-165	-7.47068e-164	2.92831e-163	-1.80452e-163	1.79639e-163	-4.78816e-164	1.30725e-162	7.71138e-164	0
2.15073e-164	-4.62912e-164	9.60078e-164	-2.90829e-163	-9.01393e-164	-1.13395e-163	1.6283e-163	2.92993e-164	6.94272e-163	-4.05677e-164	-1.66959e-163	-2.38082e-163	1.14925e-163	-7.60457e-164	-3.689e-165	-4.01865e-163	-8.16047e-165	-1.43183e-162	-1.31201e-163	4.14805e-163	-5.87207e-164	9.59807e-163	5.61591e-165	-7.47068e-164	2.92831e-163	-1.80452e-163	1.79639e-163	-4.78816e-164	1.30725e-162	7.71138e-164	0
2.15073e-164	-4.62912e-164	9.60078e-164	-2.90829e-163	-9.01393e-164	-1.13395e-163	1.6283e-163	2.92993e-164	6.94272e-163	-4.05677e-164	-1.66959e-163	-2.38082e-163	1.14925e-163	-7.60457e-164	-3.689e-165	-4.01865e-163	-8.16047e-165	-1.43183e-162	-1.31201e-163	4.14805e-163	-5.87207e-164	9.59807e-163	5.61591e-165	-7.47068e-164	2.92831e-163	-1.80452e-163	1.79639e-163	-4.78816e-164	1.30725e-162	7.71138e-164	0
2.15073e-164	-4.62912e-164	9.60078e-164	-2.90829e-163	-9.01393e-164	-1.13395e-163	1.6283e-163	2.92993e-164	6.94272e-163	-4.05677e-164	-1.66959e-163	-2.38082e-163	1.14925e-163	-7.60457e-164	-3.689e-165	-4.01865e-163	-8.16047e-165	-1.43183e-162	-1.31201e-163	4.14805e-163	-5.87207e-164	9.59807e-163	5.61591e-165	-7.47068e-164	2.92831e-163	-1.80452e-163	1.79639e-163	-4.78816e-164	1.30725e-162	7.71138e-164	0
2.15073e-164	-4.62912e-164	9.60078e-164	-2.90829e-163	-9.01393e-164	-1.13395e-163	1.6283e-163	2.92993e-164	6.94272e-163	-4.05677e-164	-1.66959e-163	-2.38082e-163	1.14925e-163	-7.60457e-164	-3.689e-165	-4.01865e-163	-8.16047e-165	-1.43183e-162	-1.31201e-163	4.14805e-163	-5.87207e-164	9.59807e-163	5.61591e-165	-7.47068e-164	2.92831e-163	-1.80452e-163	1.79639e-163	-4.78816e-164	1.30725e-162	7.71138e-164	0
2.15073e-164	-4.62912e-164	9.60078e-164	-2.90829e-163	-9.01393e-164	-1.13395e-163	1.6283e-163	2.92993e-164	6.94272e-163	-4.05677e-164	-1.66959e-163	-2.38082e-163	1.14925e-163	-7.60457e-164	-3.689e-165	-4.01865e-163	-8.16047e-165	-1.43183e-162	-1.31201e-163	4.14805e-163	-5.87207e-164	9.59807e-163	5.61591e-165	-7.47068e-164	2.92831e-163	-1.80452e-163	1.79639e-163	-4.78816e-164	1.30725e-162	7.71138e-164	0
2.15073e-164	-4.62912e-164	9.60078e-164	-2.90829e-163	-9.01393e-164	-1.13395e-163	1.6283e-163	2.92993e-164	6.94272e-163	-4.05677e-164	-1.66959e-163	-2.38082e-163	1.14925e-163	-7.60457e-164	-3.689e-165	-4.01865e-163	-8.16047e-165	-1.43183e-162	-1.31201e-163	4.14805e-163	-5.87207e-164	9.59807e-163	5.61591e-165	-7.47068e-164	2.92831e-163	-1.80452e-163	1.79639e-163	-4.78816e-164	1.30725e-162	7.71138e-164	0
2.15073e-164	-4.62912e-164	9.60078e-164	-2.90829e-163	-9.01393e-164	-1.13395e-163	1.6283e-163	2.92993e-164	6.94272e-163	-4.05677e-164	-1.66959e-163	-2.38082e-163	1.14925e-163	-7.60457e-164	-3.689e-165	-4.01865e-163	-8.16047e-165	-1.43183e-162	-1.31201e-163	4.14805e-163	-5.87207e-164	9.59807e-163	5.61591e-165	-7.47068e-164	2.92831e-163	-1.80452e-163	1.79639e-163	-4.78816e-164	1.30725e-162	7.71138e-164	0
2.15073e-164	-4.62912e-164	9.60078e-164	-2.90829e-163	-9.01393e-164	-1.13395e-163	1.6283e-163	2.92993e-164	6.94272e-163	-4.05677e-164	-1.66959e-163	-2.38082e-163	1.14925e-163	-7.60457e-164	-3.689e-165	-4.01865e-163	-8.16047e-165	-1.43183e-162	-1.31201e-163	4.14805e-163	-5.87207e-164	9.59807e-163	5.61591e-165	-7.47068e-164	2.92831e-163	-1.80452e-163	1.79639e-163	-4.78816e-164	1.30725e-162	7.71138e-164	0
2.15073e-164	-4.62912e-164	9.60078e-164	-2.90829e-163	-9.01393e-164	-1.13395e-163	1.6283e-163	2.92993e-164	6.94272e-163	-4.05677e-164	-1.66959e-163	-2.38082e-163	1.14925e-163	-7.60457e-164	-3.689e-165	-4.01865e-163	-8.16047e-165	-1.43183e-162	-1.31201e-163	4.14805e-163	-5.87207e-164	9.59807e-163	5.61591e-165	-7.47068e-164	2.92831e-163	-1.80452e-163	1.79639e-163	-4.78816e-164	1.30725e-162	7.71138e-164	0
2.15073e-164	-4.62912e-164	9.60078e-164	-2.90829e-163	-9.01393e-164	-1.13395e-163	1.6283e-163	2.92993e-164	6.94272e-163	-4.05677e-164	-1.66959e-163	-2.38082e-163	1.14925e-163	-7.60457e-164	-3.689e-165	-4.01865e-163	-8.16047e-165	-1.43183e-162	-1.31201e-163	4.14805e-163	-5.87207e-164	9.59807e-163	5.61591e-165	-7.47068e-164	2.92831e-163	-1.80452e-163	1.79639e-163	-4.78816e-164	1.30725e-162	7.71138e-164	0
2.15073e-164	-4.62912e-164	9.60078e-164	-2.90829e-163	-9.01393e-164	-1.13395e-163	1.6283e-163	2.92993e-164	6.94272e-163	-4.05677e-164	-1.66959e-163	-2.38082e-163	1.14925e-163	-7.60457e-164	-3.689e-165	-4.01865e-163	-8.16047e-165	-1.43183e-162	-1.31201e-163	4.14805e-163	-5.87207e-164	9.59807e-163	5.61591e-165	-7.47068e-164	2.92831e-163	-1.80452e-163	1.79639e-163	-4.78816e-164	1.30725e-162	7.71138e-164	0
2.15073e-164	-4.62912e-164	9.60078e-164	-2.90829e-163	-9.01393e-164	-1.13395e-163	1.6283e-163	2.92993e-164	6.94272e-163	-4.05677e-164	-1.66959e-163	-2.38082e-163	1.14925e-163	-7.60457e-164	-3.689e-165	-4.01865e-163	-8.16047e-165	-1.43183e-162	-1.31201e-163	4.14805e-163	-5.87207e-164	9.59807e-163	5.61591e-165	-7.47068e-164	2.92831e-163	-1.80452e-163	1.79639e-163	-4.78816e-164	1.30725e-162	7.71138e-164	0
2.15073e-164	-4.62912e-164	9.60078e-164	-2.90829e-163	-9.01393e-164	-1.13395e-163	1.6283e-163	2.92993e-164	6.94272e-163	-4.05677e-164	-1.66959e-163	-2.38082e-163	1.14925e-163	-7.60457e-164	-3.689e-165	-4.01865e-163	-8.16047e-165	-1.43183e-162	-1.31201e-163	4.14805e-163	-5.87207e-164	9.59807e-163	5.61591e-165	-7.47068e-164	2.92831e-163	-1.80452e-163	1.79639e-163	-4.78816e-164	1.30725e-162	7.71138e-164	0
2.15073e-164	-4.62912e-164	9.60078e-164	-2.90829e-163	-9.01393e-164	-1.13395e-163	1.6283e-163	2.92993e-164	6.94272e-163	-4.05677e-164	-1.66959e-163	-2.38082e-163	1.14925e-163	-7.60457e-164	-3.689e-165	-4.01865e-163	-8.16047e-165	-1.43183e-162	-1.31201e-163	4.14805e-163	-5.87207e-164	9.59807e-163	5.61591e-165	-7.47068e-164	2.92831e-163	-1.80452e-163	1.79639e-163	-4.78816e-164	1.30725e-162	7.71138e-164	0
2.15073e-164	-4.62912e-164	9.60078e-164	-2.90829e-163	-9.01393e-164	-1.13395e-163	1.6283e-163	2.92993e-164	6.94272e-163	-4.05677e-164	-1.66959e-163	-2.38082e-163	1.14925e-163	-7.60457e-164	-3.689e-165	-4.01865e-163	-8.16047e-165	-1.43183e-162	-1.31201e-163	4.14805e-163	-5.87207e-164	9.59807e-163	5.61591e-165	-7.47068e-164	2.92831e-163	-1.80452e-163	1.79639e-163	-4.78816e-164	1.30725e-162	7.71138e-164	0
2.15073e-164	-4.62912e-164	9.60078e-164	-2.90829e-163	-9.01393e-164	-1.13395e-163	1.6283e-163	2.92993e-164	6.94272e-163	-4.05677e-164	-1.66959e-163	-2.38082e-163	1.14925e-163	-7.60457e-164	-3.689e-165	-4.01865e-163	-8.16047e-165	-1.43183e-162	-1.31201e-163	4.14805e-163	-5.87207e-164	9.59807e-163	5.61591e-165	-7.47068e-164	2.92831e-163	-1.80452e-163	1.79639e-163	-4.78816e-164	1.30725e-162	7.71138e-164	0
2.15073e-164	-4.62912e-164	9.60078e-164	-2.90829e-163	-9.01393e-164	-1.13395e-163	1.6283e-163	2.92993e-164	6.94272e-163	-4.05677e-164	-1.66959e-163	-2.38082e-163	1.14925e-163	-7.60457e-164	-3.689e-165	-4.01865e-163	-8.16047e-165	-1.43183e-162	-1.31201e-163	4.14805e-163	-5.87207e-164	9.59807e-163	5.61591e-165	-7.47068e-164	2.92831e-163	-1.80452e-163	1.79639e-163	-4.78816e-164	1.30725e-162	7.71138e-164	0
2.15073e-164	-4.62912e-164	9.60078e-164	-2.90829e-163	-9.01393e-164	-1.13395e-163	1.6283e-163	2.92993e-164	6.94272e-163	-4.05677e-164	-1.66959e-163	-2.38082e-163	1.14925e-163	-7.60457e-164	-3.689e-165	-4.01865e-163	-8.16047e-165	-1.43183e-162	-1.31201e-163	4.14805e-163	-5.87207e-164	9.59807e-163	5.61591e-165	-7.47068e-164	2.92831e-163	-1.80452e-163	1.79639e-163	-4.78816e-164	1.30725e-162	7.71138e-164	0
2.15073e-164	-4.62912e-164	9.60078e-164	-2.90829e-163	-9.01393e-164	-1.13395e-163	1.6283e-163	2.92993e-164	6.94272e-163	-4.05677e-164	-1.66959e-163	-2.38082e-163	1.14925e-163	-7.60457e-164	-3.689e-165	-4.01865e-163	-8.16047e-165	-1.43183e-162	-1.31201e-163	4.14805e-163	-5.87207e-164	9.59807e-163	5.61591e-165	-7.47068e-164	2.92831e-163	-1.80452e-163	1.79639e-163	-4.78816e-164	1.30725e-162	7.71138e-164	0
2.15073e-164	-4.62912e-164	9.60078e-164	-2.90829e-163	-9.01393e-164	-1.13395e-163	1.6283e-163	2.92993e-164	6.94272e-163	-4.05677e-164	-1.66959e-163	-2.38082e-163	1.14925e-163	-7.60457e-164	-3.689e-165	-4.01865e-163	-8.16047e-165	-1.43183e-162	-1.31201e-163	4.14805e-163	-5.87207e-164	9.59807e-163	5.61591e-165	-7.47068e-164	2.92831e-163	-1.80452e-163	1.79639e-163	-4.78816e-164	1.30725e-162	7.71138e-164	0
2.15073e-164	-4.62912e-164	9.60078e-164	-2.90829e-163	-9.01393e-164	-1.13395e-163	1.6283e-163	2.92993e-164	6.94272e-163	-4.05677e-164	-1.66959e-163	-2.38082e-163	1.14925e-163	-7.60457e-164	-3.689e-165	-4.01865e-163	-8.16047e-165	-1.43183e-162	-1.31201e-163	4.14805e-163	-5.87207e-164	9.59807e-163	5.61591e-165	-7.47068e-164	2.92831e-163	-1.80452e-163	1.79639e-163	-4.78816e-164	1.30725e-162	7.71138e-164	0
2.15073e-164	-4.62912e-164	9.60078e-164	-2.90829e-163	-9.01393e-164	-1.13395e-163	1.6283e-163	2.92993e-164	6.94272e-163	-4.05677e-164	-1.66959e-163	-2.38082e-163	1.14925e-163	-7.60457e-164	-3.689e-165	-4.01865e-163	-8.16047e-165	-1.43183e-162	-1.31201e-163	4.14805e-163	-5.87207e-164	9.59807e-163	5.61591e-165	-7.47068e-164	2.92831e-163	-1.80452e-163	1.79639e-163	-4.78816e-164	1.30725e-162	7.71138e-164	0
2.15073e-164	-4.62912e-164	9.60078e-164	-2.90829e-163	-9.01393e-164	-1.13395e-163	1.6283e-163	2.92993e-164	6.94272e-163	-4.05677e-164	-1.66959e-163	-2.38082e-163	1.14925e-163	-7.60457e-164	-3.689e-165	-4.01865e-163	-8.16047e-165	-1.43183e-162	-1.31201e-163	4.14805e-163	-5.87207e-164	9.59807e-163	5.61591e-165	-7.47068e-164	2.92831e-163	-1.80452e-163	1.79639e-163	-4.78816e-164	1.30725e-162	7.71138e-164	0
2.15073e-164	-4.62912e-164	9.60078e-164	-2.90829e-163	-9.01393e-164	-1.13395e-163	1.6283e-163	2.92993e-164	6.94272e-163	-4.05677e-164	-1.66959e-163	-2.38082e-163	1.14925e-163	-7.60457e-164	-3.689e-165	-4.01865e-163	-8.16047e-165	-1.43183e-162	-1.31201e-163	4.14805e-163	-5.87207e-164	9.59807e-163	5.61591e-165	-7.47068e-164	2.92831e-163	-1.80452e-163	1.79639e-163	-4.78816e-164	1.30725e-162	7.71138e-164	0
2.15073e-164	-4.62912e-164	9.60078e-164	-2.90829e-163	-9.01393e-164	-1.13395e-163	1.6283e-163	2.92993e-164	6.94272e-163	-4.05677e-164	-1.66959e-163	-2.38082e-163	1.14925e-163	-7.60457e-164	-3.689e-165	-4.01865e-163	-8.16047e-165	-1.43183e-162	-1.31201e-163	4.14805e-163	-5.87207e-164	9.59807e-163	5.61591e-165	-7.47068e-164	2.92831e-163	-1.80452e-163	1.79639e-163	-4.78816e-164	1.30725e-162	7.71138e-164	0
2.15073e-164	-4.62912e-164	9.60078e-164	-2.90829e-163	-9.01393e-164	-1.13395e-163	1.6283e-163	2.92993e-164	6.94272e-163	-4.05677e-164	-1.66959e-163	-2.38082e-163	1.14925e-163	-7.60457e-164	-3.689e-165	-4.01865e-163	-8.16047e-165	-1.43183e-162	-1.31201e-163	4.14805e-163	-5.87207e-164	9.59807e-163	5.61591e-165	-7.47068e-164	2.92831e-163	-1.80452e-163	1.79639e-163	-4.78816e-164	1.30725e-162	7.71138e-164	0
2.15073e-164	-4.62912e-164	9.60078e-164	-2.90829e-163	-9.01393e-164	-1.13395e-163	1.6283e-163	2.92993e-164	6.94272e-163	-4.05677e-164	-1.66959e-163	-2.38082e-163	1.14925e-163	-7.60457e-164	-3.689e-165	-4.01865e-163	-8.16047e-165	-1.43183e-162	-1.31201e-163	4.14805e-163	-5.87207e-164	9.59807e-163	5.61591e-165	-7.47068e-164	2.92831e-163	-1.80452e-163	1.79639e-163	-4.78816e-164	1.30725e-162	7.71138e-164	0
2.15073e-164	-4.62912e-164	9.60078e-164	-2.90829e-163	-9.01393e-164	-1.13395e-163	1.6283e-163	2.92993e-164	6.94272e-163	-4.05677e-164	-1.66959e-163	-2.38082e-163	1.14925e-163	-7.60457e-164	-3.689e-165	-4.01865e-163	-8.16047e-165	-1.43183e-162	-1.31201e-163	4.14805e-163	-5.87207e-164	9.59807e-163	5.61591e-165	-7.47068e-164	2.92831e-163	-1.80452e-163	1.79639e-163	-4.78816e-164	1.30725e-162	7.71138e-164	0
2.15073e-164	-4.62912e-164	9.60078e-164	-2.90829e-163	-9.01393e-164	-1.13395e-163	1.6283e-163	2.92993e-164	6.94272e-163	-4.05677e-164	-1.66959e-163	-2.38082e-163	1.14925e-163	-7.60457e-164	-3.689e-165	-4.01865e-163	-8.16047e-165	-1.43183e-162	-1.31201e-163	4.14805e-163	-5.87207e-164	9.59807e-163	5.61591e-165	-7.47068e-164	2.92831e-163	-1.80452e-163	1.79639e-163	-4.78816e-164	1.30725e-162	7.71138e-164	0
2.15073e-164	-4.62912e-164	9.60078e-164	-2.90829e-163	-9.01393e-164	-1.13395e-163	1.6283e-163	2.92993e-164	6.94272e-163	-4.05677e-164	-1.66959e-163	-2.38082e-163	1.14925e-163	-7.60457e-164	-3.689e-165	-4.01865e-163	-8.16047e-165	-1.43183e-162	-1.31201e-163	4.14805e-163	-5.87207e-164	9.59807e-163	5.61591e-165	-7.47068e-164	2.92831e-163	-1.80452e-163	1.79639e-163	-4.78816e-164	1.30725e-162	7.71138e-164	0
2.15073e-164	-4.62912e-164	9.60078e-164	-2.90829e-163	-9.01393e-164	-1.13395e-163	1.6283e-163	2.92993e-164	6.94272e-163	-4.05677e-164	-1.66959e-163	-2.38082e-163	1.14925e-163	-7.60457e-164	-3.689e-165	-4.01865e-163	-8.16047e-165	-1.43183e-162	-1.31201e-163	4.14805e-163	-5.87207e-164	9.59807e-163	5.61591e-165	-7.47068e-164	2.92831e-163	-1.80452e-163	1.79639e-163	-4.78816e-164	1.30725e-162	7.71138e-164	0
2.15073e-164	-4.62912e-164	9.60078e-164	-2.90829e-163	-9.01393e-164	-1.13395e-163	1.6283e-163	2.92993e-164	6.94272e-163	-4.05677e-164	-1.66959e-163	-2.38082e-163	1.14925e-163	-7.60457e-164	-3.689e-165	-4.01865e-163	-8.16047e-165	-1.43183e-162	-1.31201e-163	4.14805e-163	-5.87207e-164	9.59807e-163	5.61591e-165	-7.47068e-164	2.92831e-163	-1.80452e-163	1.79639e-163	-4.78816e-164	1.30725e-162	7.71138e-164	0
2.15073e-164	-4.62912e-164	9.60078e-164	-2.90829e-163	-9.01393e-164	-1.13395e-163	1.6283e-163	2.92993e-164	6.94272e-163	-4.05677e-164	-1.66959e-163	-2.38082e-163	1.14925e-163	-7.60457e-164	-3.689e-165	-4.01865e-163	-8.16047e-165	-1.43183e-162	-1.31201e-163	4.14805e-163	-5.87207e-164	9.59807e-163	5.61591e-165	-7.47068e-164	2.92831e-163	-1.80452e-163	1.79639e-163	-4.78816e-164	1.30725e-162	7.71138e-164	0
2.15073e-164	-4.62912e-164	9.60078e-164	-2.90829e-163	-9.01393e-164	-1.13395e-163	1.6283e-163	2.92993e-164	6.94272e-163	-4.05677e-164	-1.66959e-163	-2.38082e-163	1.14925e-163	-7.60457e-164	-3.689e-165	-4.01865e-163	-8.16047e-165	-1.43183e-162	-1.31201e-163	4.14805e-163	-5.87207e-164	9.59807e-163	5.61591e-165	-7.47068e-164	2.92831e-163	-1.80452e-163	1.79639e-163	-4.78816e-164	1.30725e-162	7.71138e-164	0
2.15073e-164	-4.62912e-164	9.60078e-164	-2.90829e-163	-9.01393e-164	-1.13395e-163	1.6283e-163	2.92993e-164	6.94272e-163	-4.05677e-164	-1.66959e-163	-2.38082e-163	1.14925e-163	-7.60457e-164	-3.689e-165	-4.01865e-163	-8.16047e-165	-1.43183e-162	-1.31201e-163	4.14805e-163	-5.87207e-164	9.59807e-163	5.61591e-165	-7.47068e-164	2.92831e-163	-1.80452e-163	1.79639e-163	-4.78816e-164	1.30725e-162	7.71138e-164	0
2.15073e-164	-4.62912e-164	9.60078e-164	-2.90829e-163	-9.01393e-164	-1.13395e-163	1.6283e-163	2.92993e-164	6.94272e-163	-4.05677e-164	-1.66959e-163	-2.38082e-163	1.14925e-163	-7.60457e-164	-3.689e-165	-4.01865e-163	-8.16047e-165	-1.43183e-162	-1.31201e-163	4.14805e-163	-5.87207e-164	9.59807e-163	5.61591e-165	-7.47068e-164	2.92831e-163	-1.80452e-163	1.79639e-163	-4.78816e-164	1.30725e-162	7.71138e-164	0
2.15073e-164	-4.62912e-164	9.60078e-164	-2.90829e-163	-9.01393e-164	-1.13395e-163	1.6283e-163	2.92993e-164	6.94272e-163	-4.05677e-164	-1.66959e-163	-2.38082e-163	1.14925e-163	-7.60457e-164	-3.689e-165	-4.01865e-163	-8.16047e-165	-1.43183e-162	-1.31201e-163	4.14805e-163	-5.87207e-164	9.59807e-163	5.61591e-165	-7.47068e-164	2.92831e-163	-1.80452e-163	1.79639e-163	-4.78816e-164	1.30725e-162	7.71138e-164	0
2.15073e-164	-4.62912e-164	9.60078e-164	-2.90829e-163	-9.01393e-164	-1.13395e-163	1.6283e-163	2.92993e-164	6.94272e-163	-4.05677e-164	-1.66959e-163	-2.38082e-163	1.14925e-163	-7.60457e-164	-3.689e-165	-4.01865e-163	-8.16047e-165	-1.43183e-162	-1.31201e-163	4.14805e-163	-5.87207e-164	9.59807e-163	5.61591e-165	-7.47068e-164	2.92831e-163	-1.80452e-163	1.79639e-163	-4.78816e-164	1.30725e-162	7.71138e-164	0
2.15073e-164	-4.62912e-164	9.60078e-164	-2.90829e-163	-9.01393e-164	-1.13395e-163	1.6283e-163	2.92993e-164	6.94272e-163	-4.05677e-164	-1.66959e-163	-2.38082e-163	1.14925e-163	-7.60457e-164	-3.689e-165	-4.01865e-163	-8.16047e-165	-1.43183e-162	-1.31201e-163	4.14805e-163	-5.87207e-164	9.59807e-163	5.61591e-165	-7.47068e-164	2.92831e-163	-1.80452e-163	1.79639e-163	-4.78816e-164	1.30725e-162	7.71138e-164	0
2.15073e-164	-4.62912e-164	9.60078e-164	-2.90829e-163	-9.01393e-164	-1.13395e-163	1.6283e-163	2.92993e-164	6.94272e-163	-4.05677e-164	-1.66959e-163	-2.38082e-163	1.14925e-163	-7.60457e-164	-3.689e-165	-4.01865e-163	-8.16047e-165	-1.43183e-162	-1.31201e-163	4.14805e-163	-5.87207e-164	9.59807e-163	5.61591e-165	-7.47068e-164	2.92831e-163	-1.80452e-163	1.79639e-163	-4.78816e-164	1.30725e-162	7.71138e-164	0
2.15073e-164	-4.62912e-164	9.60078e-164	-2.90829e-163	-9.01393e-164	-1.13395e-163	1.6283e-163	2.92993e-164	6.94272e-163	-4.05677e-164	-1.66959e-163	-2.38082e-163	1.14925e-163	-7.60457e-164	-3.689e-165	-4.01865e-163	-8.16047e-165	-1.43183e-162	-1.31201e-163	4.14805e-163	-5.87207e-164	9.59807e-163	5.61591e-165	-7.47068e-164	2.92831e-163	-1.80452e-163	1.79639e-163	-4.78816e-164	1.30725e-162	7.71138e-164	0
2.15073e-164	-4.62912e-164	9.60078e-164	-2.90829e-163	-9.01393e-164	-1.13395e-163	1.6283e-163	2.92993e-164	6.94272e-163	-4.05677e-164	-1.66959e-163	-2.38082e-163	1.14925e-163	-7.60457e-164	-3.689e-165	-4.01865e-163	-8.16047e-165	-1.43183e-162	-1.31201e-163	4.14805e-163	-5.87207e-164	9.59807e-163	5.61591e-165	-7.47068e-164	2.92831e-163	-1.80452e-163	1.79639e-163	-4.78816e-164	1.30725e-162	7.71138e-164	0
2.15073e-164	-4.62912e-164	9.60078e-164	-2.90829e-163	-9.01393e-164	-1.13395e-163	1.6283e-163	2.92993e-164	6.94272e-163	-4.05677e-164	-1.66959e-163	-2.38082e-163	1.14925e-163	-7.60457e-164	-3.689e-165	-4.01865e-163	-8.16047e-165	-1.43183e-162	-1.31201e-163	4.14805e-163	-5.87207e-164	9.59807e-163	5.61591e-165	-7.47068e-164	2.92831e-163	-1.80452e-163	1.79639e-163	-4.78816e-164	1.30725e-162	7.71138e-164	0
2.15073e-164	-4.62912e-164	9.60078e-164	-2.90829e-163	-9.01393e-164	-1.13395e-163	1.6283e-163	2.92993e-164	6.94272e-163	-4.05677e-164	-1.66959e-163	-2.38082e-163	1.14925e-163	-7.60457e-164	-3.689e-165	-4.01865e-163	-8.16047e-165	-1.43183e-162	-1.31201e-163	4.14805e-163	-5.87207e-164	9.59807e-163	5.61591e-165	-7.47068e-164	2.92831e-163	-1.80452e-163	1.79639e-163	-4.78816e-164	1.30725e-162	7.71138e-164	0
2.15073e-164	-4.62912e-164	9.60078e-164	-2.90829e-163	-9.01393e-164	-1.13395e-163	1.6283e-163	2.92993e-164	6.94272e-163	-4.05677e-164	-1.66959e-163	-2.38082e-163	1.14925e-163	-7.60457e-164	-3.689e-165	-4.01865e-163	-8.16047e-165	-1.43183e-162	-1.31201e-163	4.14805e-163	-5.87207e-164	9.59807e-163	5.61591e-165	-7.47068e-164	2.92831e-163	-1.80452e-163	1.79639e-163	-4.78816e-164	1.30725e-162	7.71138e-164	0
2.15073e-164	-4.62912e-164	9.60078e-164	-2.90829e-163	-9.01393e-164	-1.13395e-163	1.6283e-163	2.92993e-164	6.94272e-163	-4.05677e-164	-1.66959e-163	-2.38082e-163	1.14925e-163	-7.60457e-164	-3.689e-165	-4.01865e-163	-8.16047e-165	-1.43183e-162	-1.31201e-163	4.14805e-163	-5.87207e-164	9.59807e-163	5.61591e-165	-7.47068e-164	2.92831e-163	-1.80452e-163	1.79639e-163	-4.78816e-164	1.30725e-162	7.71138e-164	0
2.15073e-164	-4.62912e-164	9.60078e-164	-2.90829e-163	-9.01393e-164	-1.13395e-163	1.6283e-163	2.92993e-164	6.94272e-163	-4.05677e-164	-1.66959e-163	-2.38082e-163	1.14925e-163	-7.60457e-164	-3.689e-165	-4.01865e-163	-8.16047e-165	-1.43183e-162	-1.31201e-163	4.14805e-163	-5.87207e-164	9.59807e-163	5.61591e-165	-7.47068e-164	2.92831e-163	-1.80452e-163	1.79639e-163	-4.78816e-164	1.30725e-162	7.71138e-164	0
2.15073e-164	-4.62912e-164	9.60078e-164	-2.90829e-163	-9.01393e-164	-1.13395e-163	1.6283e-163	2.92993e-164	6.94272e-163	-4.05677e-164	-1.66959e-163	-2.38082e-163	1.14925e-163	-7.60457e-164	-3.689e-165	-4.01865e-163	-8.16047e-165	-1.43183e-162	-1.31201e-163	4.14805e-163	-5.87207e-164	9.59807e-163	5.61591e-165	-7.47068e-164	2.92831e-163	-1.80452e-163	1.79639e-163	-4.78816e-164	1.30725e-162	7.71138e-164	0
2.15073e-164	-4.62912e-164	9.60078e-164	-2.90829e-163	-9.01393e-164	-1.13395e-163	1.6283e-163	2.92993e-164	6.94272e-163	-4.05677e-164	-1.66959e-163	-2.38082e-163	1.14925e-163	-7.60457e-164	-3.689e-165	-4.01865e-163	-8.16047e-165	-1.43183e-162	-1.31201e-163	4.14805e-163	-5.87207e-164	9.59807e-163	5.61591e-165	-7.47068e-164	2.92831e-163	-1.80452e-163	1.79639e-163	-4.78816e-164	1.30725e-162	7.71138e-164	0
2.15073e-164	-4.62912e-164	9.60078e-164	-2.90829e-163	-9.01393e-164	-1.13395e-163	1.6283e-163	2.92993e-164	6.94272e-163	-4.05677e-164	-1.66959e-163	-2.38082e-163	1.14925e-163	-7.60457e-164	-3.689e-165	-4.01865e-163	-8.16047e-165	-1.43183e-162	-1.31201e-163	4.14805e-163	-5.87207e-164	9.59807e-163	5.61591e-165	-7.47068e-164	2.92831e-163	-1.80452e-163	1.79639e-163	-4.78816e-164	1.30725e-162	7.71138e-164	0
2.15073e-164	-4.62912e-164	9.60078e-164	-2.90829e-163	-9.01393e-164	-1.13395e-163	1.6283e-163	2.92993e-164	6.94272e-163	-4.05677e-164	-1.66959e-163	-2.38082e-163	1.14925e-163	-7.60457e-164	-3.689e-165	-4.01865e-163	-8.16047e-165	-1.43183e-162	-1.31201e-163	4.14805e-163	-5.87207e-164	9.59807e-163	5.61591e-165	-7.47068e-164	2.92831e-163	-1.80452e-163	1.79639e-163	-4.78816e-164	1.30725e-162	7.71138e-164	0
2.15073e-164	-4.62912e-164	9.60078e-164	-2.90829e-163	-9.01393e-164	-1.13395e-163	1.6283e-163	2.92993e-164	6.94272e-163	-4.05677e-164	-1.66959e-163	-2.38082e-163	1.14925e-163	-7.60457e-164	-3.689e-165	-4.01865e-163	-8.16047e-165	-1.43183e-162	-1.31201e-163	4.14805e-163	-5.87207e-164	9.59807e-163	5.61591e-165	-7.47068e-164	2.92831e-163	-1.80452e-163	1.79639e-163	-4.78816e-164	1.30725e-162	7.71138e-164	0
2.15073e-164	-4.62912e-164	9.60078e-164	-2.90829e-163	-9.01393e-164	-1.13395e-163	1.6283e-163	2.92993e-164	6.94272e-163	-4.05677e-164	-1.66959e-163	-2.38082e-163	1.14925e-163	-7.60457e-164	-3.689e-165	-4.01865e-163	-8.16047e-165	-1.43183e-162	-1.31201e-163	4.14805e-163	-5.87207e-164	9.59807e-163	5.61591e-165	-7.47068e-164	2.92831e-163	-1.80452e-163	1.79639e-163	-4.78816e-164	1.30725e-162	7.71138e-164	0
2.15073e-164	-4.62912e-164	9.60078e-164	-2.90829e-163	-9.01393e-164	-1.13395e-163	1.6283e-163	2.92993e-164	6.94272e-163	-4.05677e-164	-1.66959e-163	-2.38082e-163	1.14925e-163	-7.60457e-164	-3.689e-165	-4.01865e-163	-8.16047e-165	-1.43183e-162	-1.31201e-163	4.14805e-163	-5.87207e-164	9.59807e-163	5.61591e-165	-7.47068e-164	2.92831e-163	-1.80452e-163	1.79639e-163	-4.78816e-164	1.30725e-162	7.71138e-164	0
2.15073e-164	-4.62912e-164	9.60078e-164	-2.90829e-163	-9.01393e-164	-1.13395e-163	1.6283e-163	2.92993e-164	6.94272e-163	-4.05677e-164	-1.66959e-163	-2.38082e-163	1.14925e-163	-7.60457e-164	-3.689e-165	-4.01865e-163	-8.16047e-165	-1.43183e-162	-1.31201e-163	4.14805e-163	-5.87207e-164	9.59807e-163	5.61591e-165	-7.47068e-164	2.92831e-163	-1.80452e-163	1.79639e-163	-4.78816e-164	1.30725e-162	7.71138e-164	0
2.15073e-164	-4.62912e-164	9.60078e-164	-2.90829e-163	-9.01393e-164	-1.13395e-163	1.6283e-163	2.92993e-164	6.94272e-163	-4.05677e-164	-1.66959e-163	-2.38082e-163	1.14925e-163	-7.60457e-164	-3.689e-165	-4.01865e-163	-8.16047e-165	-1.43183e-162	-1.31201e-163	4.14805e-163	-5.87207e-164	9.59807e-163	5.61591e-165	-7.47068e-164	2.92831e-163	-1.80452e-163	1.79639e-163	-4.78816e-164	1.30725e-162	7.71138e-164	0
2.15073e-164	-4.62912e-164	9.60078e-164	-2.90829e-163	-9.01393e-164	-1.13395e-163	1.6283e-163	2.92993e-164	6.94272e-163	-4.05677e-164	-1.66959e-163	-2.38082e-163	1.14925e-163	-7.60457e-164	-3.689e-165	-4.01865e-163	-8.16047e-165	-1.43183e-162	-1.31201e-163	4.14805e-163	-5.87207e-164	9.59807e-163	5.61591e-165	-7.47068e-164	2.92831e-163	-1.80452e-163	1.79639e-163	-4.78816e-164	1.30725e-162	7.71138e-164	0
2.15073e-164	-4.62912e-164	9.60078e-164	-2.90829e-163	-9.01393e-164	-1.13395e-163	1.6283e-163	2.92993e-164	6.94272e-163	-4.05677e-164	-1.66959e-163	-2.38082e-163	1.14925e-163	-7.60457e-164	-3.689e-165	-4.01865e-163	-8.16047e-165	-1.43183e-162	-1.31201e-163	4.14805e-163	-5.87207e-164	9.59807e-163	5.61591e-165	-7.47068e-164	2.92831e-163	-1.80452e-163	1.79639e-163	-4.78816e-164	1.30725e-162	7.71138e-164	0
2.15073e-164	-4.62912e-164	9.60078e-164	-2.90829e-163	-9.01393e-164	-1.13395e-163	1.6283e-163	2.92993e-164	6.94272e-163	-4.05677e-164	-1.66959e-163	-2.38082e-163	1.14925e-163	-7.60457e-164	-3.689e-165	-4.01865e-163	-8.16047e-165	-1.43183e-162	-1.31201e-163	4.14805e-163	-5.87207e-164	9.59807e-163	5.61591e-165	-7.47068e-164	2.92831e-163	-1.80452e-163	1.79639e-163	-4.78816e-164	1.30725e-162	7.71138e-164	0
2.15073e-164	-4.62912e-164	9.60078e-164	-2.90829e-163	-9.01393e-164	-1.13395e-163	1.6283e-163	2.92993e-164	6.94272e-163	-4.05677e-164	-1.66959e-163	-2.38082e-163	1.14925e-163	-7.60457e-164	-3.689e-165	-4.01865e-163	-8.16047e-165	-1.43183e-162	-1.31201e-163	4.14805e-163	-5.87207e-164	9.59807e-163	5.61591e-165	-7.47068e-164	2.92831e-163	-1.80452e-163	1.79639e-163	-4.78816e-164	1.30725e-162	7.71138e-164	0
2.15073e-164	-4.62912e-164	9.60078e-164	-2.90829e-163	-9.01393e-164	-1.13395e-163	1.6283e-163	2.92993e-164	6.94272e-163	-4.05677e-164	-1.66959e-163	-2.38082e-163	1.14925e-163	-7.60457e-164	-3.689e-165	-4.01865e-163	-8.16047e-165	-1.43183e-162	-1.31201e-163	4.14805e-163	-5.87207e-164	9.59807e-163	5.61591e-165	-7.47068e-164	2.92831e-163	-1.80452e-163	1.79639e-163	-4.78816e-164	1.30725e-162	7.71138e-164	0
2.15073e-164	-4.62912e-164	9.60078e-164	-2.90829e-163	-9.01393e-164	-1.13395e-163	1.6283e-163	2.92993e-164	6.94272e-163	-4.05677e-164	-1.66959e-163	-2.38082e-163	1.14925e-163	-7.60457e-164	-3.689e-165	-4.01865e-163	-8.16047e-165	-1.43183e-162	-1.31201e-163	4.14805e-163	-5.87207e-164	9.59807e-163	5.61591e-165	-7.47068e-164	2.92831e-163	-1.80452e-163	1.79639e-163	-4.78816e-164	1.30725e-162	7.71138e-164	0
2.15073e-164	-4.62912e-164	9.60078e-164	-2.90829e-163	-9.01393e-164	-1.13395e-163	1.6283e-163	2.92993e-164	6.94272e-163	-4.05677e-164	-1.66959e-163	-2.38082e-163	1.14925e-163	-7.60457e-164	-3.689e-165	-4.01865e-163	-8.16047e-165	-1.43183e-162	-1.31201e-163	4.14805e-163	-5.87207e-164	9.59807e-163	5.61591e-165	-7.47068e-164	2.92831e-163	-1.80452e-163	1.79639e-163	-4.78816e-164	1.30725e-162	7.71138e-164	0
2.15073e-164	-4.62912e-164	9.60078e-164	-2.90829e-163	-9.01393e-164	-1.13395e-163	1.6283e-163	2.92993e-164	6.94272e-163	-4.05677e-164	-1.66959e-163	-2.38082e-163	1.14925e-163	-7.60457e-164	-3.689e-165	-4.01865e-163	-8.16047e-165	-1.43183e-162	-1.31201e-163	4.14805e-163	-5.87207e-164	9.59807e-163	5.61591e-165	-7.47068e-164	2.92831e-163	-1.80452e-163	1.79639e-163	-4.78816e-164	1.30725e-162	7.71138e-164	0
2.15073e-164	-4.62912e-164	9.60078e-164	-2.90829e-163	-9.01393e-164	-1.13395e-163	1.6283e-163	2.92993e-164	6.94272e-163	-4.05677e-164	-1.66959e-163	-2.38082e-163	1.14925e-163	-7.60457e-164	-3.689e-165	-4.01865e-163	-8.16047e-165	-1.43183e-162	-1.31201e-163	4.14805e-163	-5.87207e-164	9.59807e-163	5.61591e-165	-7.47068e-164	2.92831e-163	-1.80452e-163	1.79639e-163	-4.78816e-164	1.30725e-162	7.71138e-164	0
2.15073e-164	-4.62912e-164	9.60078e-164	-2.90829e-163	-9.01393e-164	-1.13395e-163	1.6283e-163	2.92993e-164	6.94272e-163	-4.05677e-164	-1.66959e-163	-2.38082e-163	1.14925e-163	-7.60457e-164	-3.689e-165	-4.01865e-163	-8.16047e-165	-1.43183e-162	-1.31201e-163	4.14805e-163	-5.87207e-164	9.59807e-163	5.61591e-165	-7.47068e-164	2.92831e-163	-1.80452e-163	1.79639e-163	-4.78816e-164	1.30725e-162	7.71138e-164	0
2.15073e-164	-4.62912e-164	9.60078e-164	-2.90829e-163	-9.01393e-164	-1.13395e-163	1.6283e-163	2.92993e-164	6.94272e-163	-4.05677e-164	-1.66959e-163	-2.38082e-163	1.14925e-163	-7.60457e-164	-3.689e-165	-4.01865e-163	-8.16047e-165	-1.43183e-162	-1.31201e-163	4.14805e-163	-5.87207e-164	9.59807e-163	5.61591e-165	-7.47068e-164	2.92831e-163	-1.80452e-163	1.79639e-163	-4.78816e-164	1.30725e-162	7.71138e-164	0
2.15073e-164	-4.62912e-164	9.60078e-164	-2.90829e-163	-9.01393e-164	-1.13395e-163	1.6283e-163	2.92993e-164	6.94272e-163	-4.05677e-164	-1.66959e-163	-2.38082e-163	1.14925e-163	-7.60457e-164	-3.689e-165	-4.01865e-163	-8.16047e-165	-1.43183e-162	-1.31201e-163	4.14805e-163	-5.87207e-164	9.59807e-163	5.61591e-165	-7.47068e-164	2.92831e-163	-1.80452e-163	1.79639e-163	-4.78816e-164	1.30725e-162	7.71138e-164	0
2.15073e-164	-4.62912e-164	9.60078e-164	-2.90829e-163	-9.01393e-164	-1.13395e-163	1.6283e-163	2.92993e-164	6.94272e-163	-4.05677e-164	-1.66959e-163	-2.38082e-163	1.14925e-163	-7.60457e-164	-3.689e-165	-4.01865e-163	-8.16047e-165	-1.43183e-162	-1.31201e-163	4.14805e-163	-5.87207e-164	9.59807e-163	5.61591e-165	-7.47068e-164	2.92831e-163	-1.80452e-163	1.79639e-163	-4.78816e-164	1.30725e-162	7.71138e-164	0
2.15073e-164	-4.62912e-164	9.60078e-164	-2.90829e-163	-9.01393e-164	-1.13395e-163	1.6283e-163	2.92993e-164	6.94272e-163	-4.05677e-164	-1.66959e-163	-2.38082e-163	1.14925e-163	-7.60457e-164	-3.689e-165	-4.01865e-163	-8.16047e-165	-1.43183e-162	-1.31201e-163	4.14805e-163	-5.87207e-164	9.59807e-163	5.61591e-165	-7.47068e-164	2.92831e-163	-1.80452e-163	1.79639e-163	-4.78816e-164	1.30725e-162	7.71138e-164	0
2.15073e-164	-4.62912e-164	9.60078e-164	-2.90829e-163	-9.01393e-164	-1.13395e-163	1.6283e-163	2.92993e-164	6.94272e-163	-4.05677e-164	-1.66959e-163	-2.38082e-163	1.14925e-163	-7.60457e-164	-3.689e-165	-4.01865e-163	-8.16047e-165	-1.43183e-162	-1.31201e-163	4.14805e-163	-5.87207e-164	9.59807e-163	5.61591e-165	-7.47068e-164	2.92831e-163	-1.80452e-163	1.79639e-163	-4.78816e-164	1.30725e-162	7.71138e-164	0
2.15073e-164	-4.62912e-164	9.60078e-164	-2.90829e-163	-9.01393e-164	-1.13395e-163	1.6283e-163	2.92993e-164	6.94272e-163	-4.05677e-164	-1.66959e-163	-2.38082e-163	1.14925e-163	-7.60457e-164	-3.689e-165	-4.01865e-163	-8.16047e-165	-1.43183e-162	-1.31201e-163	4.14805e-163	-5.87207e-164	9.59807e-163	5.61591e-165	-7.47068e-164	2.92831e-163	-1.80452e-163	1.79639e-163	-4.78816e-164	1.30725e-162	7.71138e-164	0
2.15073e-164	-4.62912e-164	9.60078e-164	-2.90829e-163	-9.01393e-164	-1.13395e-163	1.6283e-163	2.92993e-164	6.94272e-163	-4.05677e-164	-1.66959e-163	-2.38082e-163	1.14925e-163	-7.60457e-164	-3.689e-165	-4.01865e-163	-8.16047e-165	-1.43183e-162	-1.31201e-163	4.14805e-163	-5.87207e-164	9.59807e-163	5.61591e-165	-7.47068e-164	2.92831e-163	-1.80452e-163	1.79639e-163	-4.78816e-164	1.30725e-162	7.71138e-164	0
2.15073e-164	-4.62912e-164	9.60078e-164	-2.90829e-163	-9.01393e-164	-1.13395e-163	1.6283e-163	2.92993e-164	6.94272e-163	-4.05677e-164	-1.66959e-163	-2.38082e-163	1.14925e-163	-7.60457e-164	-3.689e-165	-4.01865e-163	-8.16047e-165	-1.43183e-162	-1.31201e-163	4.14805e-163	-5.87207e-164	9.59807e-163	5.61591e-165	-7.47068e-164	2.92831e-163	-1.80452e-163	1.79639e-163	-4.78816e-164	1.30725e-162	7.71138e-164	0
2.15073e-164	-4.62912e-164	9.60078e-164	-2.90829e-163	-9.01393e-164	-1.13395e-163	1.6283e-163	2.92993e-164	6.94272e-163	-4.05677e-164	-1.66959e-163	-2.38082e-163	1.14925e-163	-7.60457e-164	-3.689e-165	-4.01865e-163	-8.16047e-165	-1.43183e-162	-1.31201e-163	4.14805e-163	-5.87207e-164	9.59807e-163	5.61591e-165	-7.47068e-164	2.92831e-163	-1.80452e-163	1.79639e-163	-4.78816e-164	1.30725e-162	7.71138e-164	0
2.15073e-164	-4.62912e-164	9.60078e-164	-2.90829e-163	-9.01393e-164	-1.13395e-163	1.6283e-163	2.92993e-164	6.94272e-163	-4.05677e-164	-1.66959e-163	-2.38082e-163	1.14925e-163	-7.60457e-164	-3.689e-165	-4.01865e-163	-8.16047e-165	-1.43183e-162	-1.31201e-163	4.14805e-163	-5.87207e-164	9.59807e-163	5.61591e-165	-7.47068e-164	2.92831e-163	-1.80452e-163	1.79639e-163	-4.78816e-164	1.30725e-162	7.71138e-164	0
2.15073e-164	-4.62912e-164	9.60078e-164	-2.90829e-163	-9.01393e-164	-1.13395e-163	1.6283e-163	2.92993e-164	6.94272e-163	-4.05677e-164	-1.66959e-163	-2.38082e-163	1.14925e-163	-7.60457e-164	-3.689e-165	-4.01865e-163	-8.16047e-165	-1.43183e-162	-1.31201e-163	4.14805e-163	-5.87207e-164	9.59807e-163	5.61591e-165	-7.47068e-164	2.92831e-163	-1.80452e-163	1.79639e-163	-4.78816e-164	1.30725e-162	7.71138e-164	0
2.15073e-164	-4.62912e-164	9.60078e-164	-2.90829e-163	-9.01393e-164	-1.13395e-163	1.6283e-163	2.92993e-164	6.94272e-163	-4.05677e-164	-1.66959e-163	-2.38082e-163	1.14925e-163	-7.60457e-164	-3.689e-165	-4.01865e-163	-8.16047e-165	-1.43183e-162	-1.31201e-163	4.14805e-163	-5.87207e-164	9.59807e-163	5.61591e-165	-7.47068e-164	2.92831e-163	-1.80452e-163	1.79639e-163	-4.78816e-164	1.30725e-162	7.71138e-164	0
2.15073e-164	-4.62912e-164	9.60078e-164	-2.90829e-163	-9.01393e-164	-1.13395e-163	1.6283e-163	2.92993e-164	6.94272e-163	-4.05677e-164	-1.66959e-163	-2.38082e-163	1.14925e-163	-7.60457e-164	-3.689e-165	-4.01865e-163	-8.16047e-165	-1.43183e-162	-1.31201e-163	4.14805e-163	-5.87207e-164	9.59807e-163	5.61591e-165	-7.47068e-164	2.92831e-163	-1.80452e-163	1.79639e-163	-4.78816e-164	1.30725e-162	7.71138e-164	0
2.15073e-164	-4.62912e-164	9.60078e-164	-2.90829e-163	-9.01393e-164	-1.13395e-163	1.6283e-163	2.92993e-164	6.94272e-163	-4.05677e-164	-1.66959e-163	-2.38082e-163	1.14925e-163	-7.60457e-164	-3.689e-165	-4.01865e-163	-8.16047e-165	-1.43183e-162	-1.31201e-163	4.14805e-163	-5.87207e-164	9.59807e-163	5.61591e-165	-7.47068e-164	2.92831e-163	-1.80452e-163	1.79639e-163	-4.78816e-164	1.30725e-162	7.71138e-164	0
2.15073e-164	-4.62912e-164	9.60078e-164	-2.90829e-163	-9.01393e-164	-1.13395e-163	1.6283e-163	2.92993e-164	6.94272e-163	-4.05677e-164	-1.66959e-163	-2.38082e-163	1.14925e-163	-7.60457e-164	-3.689e-165	-4.01865e-163	-8.16047e-165	-1.43183e-162	-1.31201e-163	4.14805e-163	-5.87207e-164	9.59807e-163	5.61591e-165	-7.47068e-164	2.92831e-163	-1.80452e-163	1.79639e-163	-4.78816e-164	1.30725e-162	7.71138e-164	0
2.15073e-164	-4.62912e-164	9.60078e-164	-2.90829e-163	-9.01393e-164	-1.13395e-163	1.6283e-163	2.92993e-164	6.94272e-163	-4.05677e-164	-1.66959e-163	-2.38082e-163	1.14925e-163	-7.60457e-164	-3.689e-165	-4.01865e-163	-8.16047e-165	-1.43183e-162	-1.31201e-163	4.14805e-163	-5.87207e-164	9.59807e-163	5.61591e-165	-7.47068e-164	2.92831e-163	-1.80452e-163	1.79639e-163	-4.78816e-164	1.30725e-162	7.71138e-164	0
2.15073e-164	-4.62912e-164	9.60078e-164	-2.90829e-163	-9.01393e-164	-1.13395e-163	1.6283e-163	2.92993e-164	6.94272e-163	-4.05677e-164	-1.66959e-163	-2.38082e-163	1.14925e-163	-7.60457e-164	-3.689e-165	-4.01865e-163	-8.16047e-165	-1.43183e-162	-1.31201e-163	4.14805e-163	-5.87207e-164	9.59807e-163	5.61591e-165	-7.47068e-164	2.92831e-163	-1.80452e-163	1.79639e-163	-4.78816e-164	1.30725e-162	7.71138e-164	0
2.15073e-164	-4.62912e-164	9.60078e-164	-2.90829e-163	-9.01393e-164	-1.13395e-163	1.6283e-163	2.92993e-164	6.94272e-163	-4.05677e-164	-1.66959e-163	-2.38082e-163	1.14925e-163	-7.60457e-164	-3.689e-165	-4.01865e-163	-8.16047e-165	-1.43183e-162	-1.31201e-163	4.14805e-163	-5.87207e-164	9.59807e-163	5.61591e-165	-7.47068e-164	2.92831e-163	-1.80452e-163	1.79639e-163	-4.78816e-164	1.30725e-162	7.71138e-164	0
2.15073e-164	-4.62912e-164	9.60078e-164	-2.90829e-163	-9.01393e-164	-1.13395e-163	1.6283e-163	2.92993e-164	6.94272e-163	-4.05677e-164	-1.66959e-163	-2.38082e-163	1.14925e-163	-7.60457e-164	-3.689e-165	-4.01865e-163	-8.16047e-165	-1.43183e-162	-1.31201e-163	4.14805e-163	-5.87207e-164	9.59807e-163	5.61591e-165	-7.47068e-164	2.92831e-163	-1.80452e-163	1.79639e-163	-4.78816e-164	1.30725e-162	7.71138e-164	0
2.15073e-164	-4.62912e-164	9.60078e-164	-2.90829e-163	-9.01393e-164	-1.13395e-163	1.6283e-163	2.92993e-164	6.94272e-163	-4.05677e-164	-1.66959e-163	-2.38082e-163	1.14925e-163	-7.60457e-164	-3.689e-165	-4.01865e-163	-8.16047e-165	-1.43183e-162	-1.31201e-163	4.14805e-163	-5.87207e-164	9.59807e-163	5.61591e-165	-7.47068e-164	2.92831e-163	-1.80452e-163	1.79639e-163	-4.78816e-164	1.30725e-162	7.71138e-164	0
2.15073e-164	-4.62912e-164	9.60078e-164	-2.90829e-163	-9.01393e-164	-1.13395e-163	1.6283e-163	2.92993e-164	6.94272e-163	-4.05677e-164	-1.66959e-163	-2.38082e-163	1.14925e-163	-7.60457e-164	-3.689e-165	-4.01865e-163	-8.16047e-165	-1.43183e-162	-1.31201e-163	4.14805e-163	-5.87207e-164	9.59807e-163	5.61591e-165	-7.47068e-164	2.92831e-163	-1.80452e-163	1.79639e-163	-4.78816e-164	1.30725e-162	7.71138e-164	0
2.15073e-164	-4.62912e-164	9.60078e-164	-2.90829e-163	-9.01393e-164	-1.13395e-163	1.6283e-163	2.92993e-164	6.94272e-163	-4.05677e-164	-1.66959e-163	-2.38082e-163	1.14925e-163	-7.60457e-164	-3.689e-165	-4.01865e-163	-8.16047e-165	-1.43183e-162	-1.31201e-163	4.14805e-163	-5.87207e-164	9.59807e-163	5.61591e-165	-7.47068e-164	2.92831e-163	-1.80452e-163	1.79639e-163	-4.78816e-164	1.30725e-162	7.71138e-164	0
2.15073e-164	-4.62912e-164	9.60078e-164	-2.90829e-163	-9.01393e-164	-1.13395e-163	1.6283e-163	2.92993e-164	6.94272e-163	-4.05677e-164	-1.66959e-163	-2.38082e-163	1.14925e-163	-7.60457e-164	-3.689e-165	-4.01865e-163	-8.16047e-165	-1.43183e-162	-1.31201e-163	4.14805e-163	-5.87207e-164	9.59807e-163	5.61591e-165	-7.47068e-164	2.92831e-163	-1.80452e-163	1.79639e-163	-4.78816e-164	1.30725e-162	7.71138e-164	0
2.15073e-164	-4.62912e-164	9.60078e-164	-2.90829e-163	-9.01393e-164	-1.13395e-163	1.6283e-163	2.92993e-164	6.94272e-163	-4.05677e-164	-1.66959e-163	-2.38082e-163	1.14925e-163	-7.60457e-164	-3.689e-165	-4.01865e-163	-8.16047e-165	-1.43183e-162	-1.31201e-163	4.14805e-163	-5.87207e-164	9.59807e-163	5.61591e-165	-7.47068e-164	2.92831e-163	-1.80452e-163	1.79639e-163	-4.78816e-164	1.30725e-162	7.71138e-164	0
2.15073e-164	-4.62912e-164	9.60078e-164	-2.90829e-163	-9.01393e-164	-1.13395e-163	1.6283e-163	2.92993e-164	6.94272e-163	-4.05677e-164	-1.66959e-163	-2.38082e-163	1.14925e-163	-7.60457e-164	-3.689e-165	-4.01865e-163	-8.16047e-165	-1.43183e-162	-1.31201e-163	4.14805e-163	-5.87207e-164	9.59807e-163	5.61591e-165	-7.47068e-164	2.92831e-163	-1.80452e-163	1.79639e-163	-4.78816e-164	1.30725e-162	7.71138e-164	0
2.15073e-164	-4.62912e-164	9.60078e-164	-2.90829e-163	-9.01393e-164	-1.13395e-163	1.6283e-163	2.92993e-164	6.94272e-163	-4.05677e-164	-1.66959e-163	-2.38082e-163	1.14925e-163	-7.60457e-164	-3.689e-165	-4.01865e-163	-8.16047e-165	-1.43183e-162	-1.31201e-163	4.14805e-163	-5.87207e-164	9.59807e-163	5.61591e-165	-7.47068e-164	2.92831e-163	-1.80452e-163	1.79639e-163	-4.78816e-164	1.30725e-162	7.71138e-164	0
2.15073e-164	-4.62912e-164	9.60078e-164	-2.90829e-163	-9.01393e-164	-1.13395e-163	1.6283e-163	2.92993e-164	6.94272e-163	-4.05677e-164	-1.66959e-163	-2.38082e-163	1.14925e-163	-7.60457e-164	-3.689e-165	-4.01865e-163	-8.16047e-165	-1.43183e-162	-1.31201e-163	4.14805e-163	-5.87207e-164	9.59807e-163	5.61591e-165	-7.47068e-164	2.92831e-163	-1.80452e-163	1.79639e-163	-4.78816e-164	1.30725e-162	7.71138e-164	0
2.15073e-164	-4.62912e-164	9.60078e-164	-2.90829e-163	-9.01393e-164	-1.13395e-163	1.6283e-163	2.92993e-164	6.94272e-163	-4.05677e-164	-1.66959e-163	-2.38082e-163	1.14925e-163	-7.60457e-164	-3.689e-165	-4.01865e-163	-8.16047e-165	-1.43183e-162	-1.31201e-163	4.14805e-163	-5.87207e-164	9.59807e-163	5.61591e-165	-7.47068e-164	2.92831e-163	-1.80452e-163	1.79639e-163	-4.78816e-164	1.30725e-162	7.71138e-164	0
2.15073e-164	-4.62912e-164	9.60078e-164	-2.90829e-163	-9.01393e-164	-1.13395e-163	1.6283e-163	2.92993e-164	6.94272e-163	-4.05677e-164	-1.66959e-163	-2.38082e-163	1.14925e-163	-7.60457e-164	-3.689e-165	-4.01865e-163	-8.16047e-165	-1.43183e-162	-1.31201e-163	4.14805e-163	-5.87207e-164	9.59807e-163	5.61591e-165	-7.47068e-164	2.92831e-163	-1.80452e-163	1.79639e-163	-4.78816e-164	1.30725e-162	7.71138e-164	0
2.15073e-164	-4.62912e-164	9.60078e-164	-2.90829e-163	-9.01393e-164	-1.13395e-163	1.6283e-163	2.92993e-164	6.94272e-163	-4.05677e-164	-1.66959e-163	-2.38082e-163	1.14925e-163	-7.60457e-164	-3.689e-165	-4.01865e-163	-8.16047e-165	-1.43183e-162	-1.31201e-163	4.14805e-163	-5.87207e-164	9.59807e-163	5.61591e-165	-7.47068e-164	2.92831e-163	-1.80452e-163	1.79639e-163	-4.78816e-164	1.30725e-162	7.71138e-164	0
2.15073e-164	-4.62912e-164	9.60078e-164	-2.90829e-163	-9.01393e-164	-1.13395e-163	1.6283e-163	2.92993e-164	6.94272e-163	-4.05677e-164	-1.66959e-163	-2.38082e-163	1.14925e-163	-7.60457e-164	-3.689e-165	-4.01865e-163	-8.16047e-165	-1.43183e-162	-1.31201e-163	4.14805e-163	-5.87207e-164	9.59807e-163	5.61591e-165	-7.47068e-164	2.92831e-163	-1.80452e-163	1.79639e-163	-4.78816e-164	1.30725e-162	7.71138e-164	0
2.15073e-164	-4.62912e-164	9.60078e-164	-2.90829e-163	-9.01393e-164	-1.13395e-163	1.6283e-163	2.92993e-164	6.94272e-163	-4.05677e-164	-1.66959e-163	-2.38082e-163	1.14925e-163	-7.60457e-164	-3.689e-165	-4.01865e-163	-8.16047e-165	-1.43183e-162	-1.31201e-163	4.14805e-163	-5.87207e-164	9.59807e-163	5.61591e-165	-7.47068e-164	2.92831e-163	-1.80452e-163	1.79639e-163	-4.78816e-164	1.30725e-162	7.71138e-164	0
2.15073e-164	-4.62912e-164	9.60078e-164	-2.90829e-163	-9.01393e-164	-1.13395e-163	1.6283e-163	2.92993e-164	6.94272e-163	-4.05677e-164	-1.66959e-163	-2.38082e-163	1.14925e-163	-7.60457e-164	-3.689e-165	-4.01865e-163	-8.16047e-165	-1.43183e-162	-1.31201e-163	4.14805e-163	-5.87207e-164	9.59807e-163	5.61591e-165	-7.47068e-164	2.92831e-163	-1.80452e-163	1.79639e-163	-4.78816e-164	1.30725e-162	7.71138e-164	0
2.15073e-164	-4.62912e-164	9.60078e-164	-2.90829e-163	-9.01393e-164	-1.13395e-163	1.6283e-163	2.92993e-164	6.94272e-163	-4.05677e-164	-1.66959e-163	-2.38082e-163	1.14925e-163	-7.60457e-164	-3.689e-165	-4.01865e-163	-8.16047e-165	-1.43183e-162	-1.31201e-163	4.14805e-163	-5.87207e-164	9.59807e-163	5.61591e-165	-7.47068e-164	2.92831e-163	-1.80452e-163	1.79639e-163	-4.78816e-164	1.30725e-162	7.71138e-164	0
2.15073e-164	-4.62912e-164	9.60078e-164	-2.90829e-163	-9.01393e-164	-1.13395e-163	1.6283e-163	2.92993e-164	6.94272e-163	-4.05677e-164	-1.66959e-163	-2.38082e-163	1.14925e-163	-7.60457e-164	-3.689e-165	-4.01865e-163	-8.16047e-165	-1.43183e-162	-1.31201e-163	4.14805e-163	-5.87207e-164	9.59807e-163	5.61591e-165	-7.47068e-164	2.92831e-163	-1.80452e-163	1.79639e-163	-4.78816e-164	1.30725e-162	7.71138e-164	0
2.15073e-164	-4.62912e-164	9.60078e-164	-2.90829e-163	-9.01393e-164	-1.13395e-163	1.6283e-163	2.92993e-164	6.94272e-163	-4.05677e-164	-1.66959e-163	-2.38082e-163	1.14925e-163	-7.60457e-164	-3.689e-165	-4.01865e-163	-8.16047e-165	-1.43183e-162	-1.31201e-163	4.14805e-163	-5.87207e-164	9.59807e-163	5.61591e-165	-7.47068e-164	2.92831e-163	-1.80452e-163	1.79639e-163	-4.78816e-164	1.30725e-162	7.71138e-164	0
2.15073e-164	-4.62912e-164	9.60078e-164	-2.90829e-163	-9.01393e-164	-1.13395e-163	1.6283e-163	2.92993e-164	6.94272e-163	-4.05677e-164	-1.66959e-163	-2.38082e-163	1.14925e-163	-7.60457e-164	-3.689e-165	-4.01865e-163	-8.16047e-165	-1.43183e-162	-1.31201e-163	4.14805e-163	-5.87207e-164	9.59807e-163	5.61591e-165	-7.47068e-164	2.92831e-163	-1.80452e-163	1.79639e-163	-4.78816e-164	1.30725e-162	7.71138e-164	0
2.15073e-164	-4.62912e-164	9.60078e-164	-2.90829e-163	-9.01393e-164	-1.13395e-163	1.6283e-163	2.92993e-164	6.94272e-163	-4.05677e-164	-1.66959e-163	-2.38082e-163	1.14925e-163	-7.60457e-164	-3.689e-165	-4.01865e-163	-8.16047e-165	-1.43183e-162	-1.31201e-163	4.14805e-163	-5.87207e-164	9.59807e-163	5.61591e-165	-7.47068e-164	2.92831e-163	-1.80452e-163	1.79639e-163	-4.78816e-164	1.30725e-162	7.71138e-164	0
2.15073e-164	-4.62912e-164	9.60078e-164	-2.90829e-163	-9.01393e-164	-1.13395e-163	1.6283e-163	2.92993e-164	6.94272e-163	-4.05677e-164	-1.66959e-163	-2.38082e-163	1.14925e-163	-7.60457e-164	-3.689e-165	-4.01865e-163	-8.16047e-165	-1.43183e-162	-1.31201e-163	4.14805e-163	-5.87207e-164	9.59807e-163	5.61591e-165	-7.47068e-164	2.92831e-163	-1.80452e-163	1.79639e-163	-4.78816e-164	1.30725e-162	7.71138e-164	0
2.15073e-164	-4.62912e-164	9.60078e-164	-2.90829e-163	-9.01393e-164	-1.13395e-163	1.6283e-163	2.92993e-164	6.94272e-163	-4.05677e-164	-1.66959e-163	-2.38082e-163	1.14925e-163	-7.60457e-164	-3.689e-165	-4.01865e-163	-8.16047e-165	-1.43183e-162	-1.31201e-163	4.14805e-163	-5.87207e-164	9.59807e-163	5.61591e-165	-7.47068e-164	2.92831e-163	-1.80452e-163	1.79639e-163	-4.78816e-164	1.30725e-162	7.71138e-164	0
2.15073e-164	-4.62912e-164	9.60078e-164	-2.90829e-163	-9.01393e-164	-1.13395e-163	1.6283e-163	2.92993e-164	6.94272e-163	-4.05677e-164	-1.66959e-163	-2.38082e-163	1.14925e-163	-7.60457e-164	-3.689e-165	-4.01865e-163	-8.16047e-165	-1.43183e-162	-1.31201e-163	4.14805e-163	-5.87207e-164	9.59807e-163	5.61591e-165	-7.47068e-164	2.92831e-163	-1.80452e-163	1.79639e-163	-4.78816e-164	1.30725e-162	7.71138e-164	0
2.15073e-164	-4.62912e-164	9.60078e-164	-2.90829e-163	-9.01393e-164	-1.13395e-163	1.6283e-163	2.92993e-164	6.94272e-163	-4.05677e-164	-1.66959e-163	-2.38082e-163	1.14925e-163	-7.60457e-164	-3.689e-165	-4.01865e-163	-8.16047e-165	-1.43183e-162	-1.31201e-163	4.14805e-163	-5.87207e-164	9.59807e-163	5.61591e-165	-7.47068e-164	2.92831e-163	-1.80452e-163	1.79639e-163	-4.78816e-164	1.30725e-162	7.71138e-164	0
2.15073e-164	-4.62912e-164	9.60078e-164	-2.90829e-163	-9.01393e-164	-1.13395e-163	1.6283e-163	2.92993e-164	6.94272e-163	-4.05677e-164	-1.66959e-163	-2.38082e-163	1.14925e-163	-7.60457e-164	-3.689e-165	-4.01865e-163	-8.16047e-165	-1.43183e-162	-1.31201e-163	4.14805e-163	-5.87207e-164	9.59807e-163	5.61591e-165	-7.47068e-164	2.92831e-163	-1.80452e-163	1.79639e-163	-4.78816e-164	1.30725e-162	7.71138e-164	0
2.15073e-164	-4.62912e-164	9.60078e-164	-2.90829e-163	-9.01393e-164	-1.13395e-163	1.6283e-163	2.92993e-164	6.94272e-163	-4.05677e-164	-1.66959e-163	-2.38082e-163	1.14925e-163	-7.60457e-164	-3.689e-165	-4.01865e-163	-8.16047e-165	-1.43183e-162	-1.31201e-163	4.14805e-163	-5.87207e-164	9.59807e-163	5.61591e-165	-7.47068e-164	2.92831e-163	-1.80452e-163	1.79639e-163	-4.78816e-164	1.30725e-162	7.71138e-164	0
2.15073e-164	-4.62912e-164	9.60078e-164	-2.90829e-163	-9.01393e-164	-1.13395e-163	1.6283e-163	2.92993e-164	6.94272e-163	-4.05677e-164	-1.66959e-163	-2.38082e-163	1.14925e-163	-7.60457e-164	-3.689e-165	-4.01865e-163	-8.16047e-165	-1.43183e-162	-1.31201e-163	4.14805e-163	-5.87207e-164	9.59807e-163	5.61591e-165	-7.47068e-164	2.92831e-163	-1.80452e-163	1.79639e-163	-4.78816e-164	1.30725e-162	7.71138e-164	0
2.15073e-164	-4.62912e-164	9.60078e-164	-2.90829e-163	-9.01393e-164	-1.13395e-163	1.6283e-163	2.92993e-164	6.94272e-163	-4.05677e-164	-1.66959e-163	-2.38082e-163	1.14925e-163	-7.60457e-164	-3.689e-165	-4.01865e-163	-8.16047e-165	-1.43183e-162	-1.31201e-163	4.14805e-163	-5.87207e-164	9.59807e-163	5.61591e-165	-7.47068e-164	2.92831e-163	-1.80452e-163	1.79639e-163	-4.78816e-164	1.30725e-162	7.71138e-164	0
2.15073e-164	-4.62912e-164	9.60078e-164	-2.90829e-163	-9.01393e-164	-1.13395e-163	1.6283e-163	2.92993e-164	6.94272e-163	-4.05677e-164	-1.66959e-163	-2.38082e-163	1.14925e-163	-7.60457e-164	-3.689e-165	-4.01865e-163	-8.16047e-165	-1.43183e-162	-1.31201e-163	4.14805e-163	-5.87207e-164	9.59807e-163	5.61591e-165	-7.47068e-164	2.92831e-163	-1.80452e-163	1.79639e-163	-4.78816e-164	1.30725e-162	7.71138e-164	0
2.15073e-164	-4.62912e-164	9.60078e-164	-2.90829e-163	-9.01393e-164	-1.13395e-163	1.6283e-163	2.92993e-164	6.94272e-163	-4.05677e-164	-1.66959e-163	-2.38082e-163	1.14925e-163	-7.60457e-164	-3.689e-165	-4.01865e-163	-8.16047e-165	-1.43183e-162	-1.31201e-163	4.14805e-163	-5.87207e-164	9.59807e-163	5.61591e-165	-7.47068e-164	2.92831e-163	-1.80452e-163	1.79639e-163	-4.78816e-164	1.30725e-162	7.71138e-164	0
2.15073e-164	-4.62912e-164	9.60078e-164	-2.90829e-163	-9.01393e-164	-1.13395e-163	1.6283e-163	2.92993e-164	6.94272e-163	-4.05677e-164	-1.66959e-163	-2.38082e-163	1.14925e-163	-7.60457e-164	-3.689e-165	-4.01865e-163	-8.16047e-165	-1.43183e-162	-1.31201e-163	4.14805e-163	-5.87207e-164	9.59807e-163	5.61591e-165	-7.47068e-164	2.92831e-163	-1.80452e-163	1.79639e-163	-4.78816e-164	1.30725e-162	7.71138e-164	0
2.15073e-164	-4.62912e-164	9.60078e-164	-2.90829e-163	-9.01393e-164	-1.13395e-163	1.6283e-163	2.92993e-164	6.94272e-163	-4.05677e-164	-1.66959e-163	-2.38082e-163	1.14925e-163	-7.60457e-164	-3.689e-165	-4.01865e-163	-8.16047e-165	-1.43183e-162	-1.31201e-163	4.14805e-163	-5.87207e-164	9.59807e-163	5.61591e-165	-7.47068e-164	2.92831e-163	-1.80452e-163	1.79639e-163	-4.78816e-164	1.30725e-162	7.71138e-164	0
2.15073e-164	-4.62912e-164	9.60078e-164	-2.90829e-163	-9.01393e-164	-1.13395e-163	1.6283e-163	2.92993e-164	6.94272e-163	-4.05677e-164	-1.66959e-163	-2.38082e-163	1.14925e-163	-7.60457e-164	-3.689e-165	-4.01865e-163	-8.16047e-165	-1.43183e-162	-1.31201e-163	4.14805e-163	-5.87207e-164	9.59807e-163	5.61591e-165	-7.47068e-164	2.92831e-163	-1.80452e-163	1.79639e-163	-4.78816e-164	1.30725e-162	7.71138e-164	0
2.15073e-164	-4.62912e-164	9.60078e-164	-2.90829e-163	-9.01393e-164	-1.13395e-163	1.6283e-163	2.92993e-164	6.94272e-163	-4.05677e-164	-1.66959e-163	-2.38082e-163	1.14925e-163	-7.60457e-164	-3.689e-165	-4.01865e-163	-8.16047e-165	-1.43183e-162	-1.31201e-163	4.14805e-163	-5.87207e-164	9.59807e-163	5.61591e-165	-7.47068e-164	2.92831e-163	-1.80452e-163	1.79639e-163	-4.78816e-164	1.30725e-162	7.71138e-164	0
2.15073e-164	-4.62912e-164	9.60078e-164	-2.90829e-163	-9.01393e-164	-1.13395e-163	1.6283e-163	2.92993e-164	6.94272e-163	-4.05677e-164	-1.66959e-163	-2.38082e-163	1.14925e-163	-7.60457e-164	-3.689e-165	-4.01865e-163	-8.16047e-165	-1.43183e-162	-1.31201e-163	4.14805e-163	-5.87207e-164	9.59807e-163	5.61591e-165	-7.47068e-164	2.92831e-163	-1.80452e-163	1.79639e-163	-4.78816e-164	1.30725e-162	7.71138e-164	0
2.15073e-164	-4.62912e-164	9.60078e-164	-2.90829e-163	-9.01393e-164	-1.13395e-163	1.6283e-163	2.92993e-164	6.94272e-163	-4.05677e-164	-1.66959e-163	-2.38082e-163	1.14925e-163	-7.60457e-164	-3.689e-165	-4.01865e-163	-8.16047e-165	-1.43183e-162	-1.31201e-163	4.14805e-163	-5.87207e-164	9.59807e-163	5.61591e-165	-7.47068e-164	2.92831e-163	-1.80452e-163	1.79639e-163	-4.78816e-164	1.30725e-162	7.71138e-164	0
2.15073e-164	-4.62912e-164	9.60078e-164	-2.90829e-163	-9.01393e-164	-1.13395e-163	1.6283e-163	2.92993e-164	6.94272e-163	-4.05677e-164	-1.66959e-163	-2.38082e-163	1.14925e-163	-7.60457e-164	-3.689e-165	-4.01865e-163	-8.16047e-165	-1.43183e-162	-1.31201e-163	4.14805e-163	-5.87207e-164	9.59807e-163	5.61591e-165	-7.47068e-164	2.92831e-163	-1.80452e-163	1.79639e-163	-4.78816e-164	1.30725e-162	7.71138e-164	0
2.15073e-164	-4.62912e-164	9.60078e-164	-2.90829e-163	-9.01393e-164	-1.13395e-163	1.6283e-163	2.92993e-164	6.94272e-163	-4.05677e-164	-1.66959e-163	-2.38082e-163	1.14925e-163	-7.60457e-164	-3.689e-165	-4.01865e-163	-8.16047e-165	-1.43183e-162	-1.31201e-163	4.14805e-163	-5.87207e-164	9.59807e-163	5.61591e-165	-7.47068e-164	2.92831e-163	-1.80452e-163	1.79639e-163	-4.78816e-164	1.30725e-162	7.71138e-164	0
2.15073e-164	-4.62912e-164	9.60078e-164	-2.90829e-163	-9.01393e-164	-1.13395e-163	1.6283e-163	2.92993e-164	6.94272e-163	-4.05677e-164	-1.66959e-163	-2.38082e-163	1.14925e-163	-7.60457e-164	-3.689e-165	-4.01865e-163	-8.16047e-165	-1.43183e-162	-1.31201e-163	4.14805e-163	-5.87207e-164	9.59807e-163	5.61591e-165	-7.47068e-164	2.92831e-163	-1.80452e-163	1.79639e-163	-4.78816e-164	1.30725e-162	7.71138e-164	0
2.15073e-164	-4.62912e-164	9.60078e-164	-2.90829e-163	-9.01393e-164	-1.13395e-163	1.6283e-163	2.92993e-164	6.94272e-163	-4.05677e-164	-1.66959e-163	-2.38082e-163	1.14925e-163	-7.60457e-164	-3.689e-165	-4.01865e-163	-8.16047e-165	-1.43183e-162	-1.31201e-163	4.14805e-163	-5.87207e-164	9.59807e-163	5.61591e-165	-7.47068e-164	2.92831e-163	-1.80452e-163	1.79639e-163	-4.78816e-164	1.30725e-162	7.71138e-164	0
2.15073e-164	-4.62912e-164	9.60078e-164	-2.90829e-163	-9.01393e-164	-1.13395e-163	1.6283e-163	2.92993e-164	6.94272e-163	-4.05677e-164	-1.66959e-163	-2.38082e-163	1.14925e-163	-7.60457e-164	-3.689e-165	-4.01865e-163	-8.16047e-165	-1.43183e-162	-1.31201e-163	4.14805e-163	-5.87207e-164	9.59807e-163	5.61591e-165	-7.47068e-164	2.92831e-163	-1.80452e-163	1.79639e-163	-4.78816e-164	1.30725e-162	7.71138e-164	0
2.15073e-164	-4.62912e-164	9.60078e-164	-2.90829e-163	-9.01393e-164	-1.13395e-163	1.6283e-163	2.92993e-164	6.94272e-163	-4.05677e-164	-1.66959e-163	-2.38082e-163	1.14925e-163	-7.60457e-164	-3.689e-165	-4.01865e-163	-8.16047e-165	-1.43183e-162	-1.31201e-163	4.14805e-163	-5.87207e-164	9.59807e-163	5.61591e-165	-7.47068e-164	2.92831e-163	-1.80452e-163	1.79639e-163	-4.78816e-164	1.30725e-162	7.71138e-164	0
2.15073e-164	-4.62912e-164	9.60078e-164	-2.90829e-163	-9.01393e-164	-1.13395e-163	1.6283e-163	2.92993e-164	6.94272e-163	-4.05677e-164	-1.66959e-163	-2.38082e-163	1.14925e-163	-7.60457e-164	-3.689e-165	-4.01865e-163	-8.16047e-165	-1.43183e-162	-1.31201e-163	4.14805e-163	-5.87207e-164	9.59807e-163	5.61591e-165	-7.47068e-164	2.92831e-163	-1.80452e-163	1.79639e-163	-4.78816e-164	1.30725e-162	7.71138e-164	0
2.15073e-164	-4.62912e-164	9.60078e-164	-2.90829e-163	-9.01393e-164	-1.13395e-163	1.6283e-163	2.92993e-164	6.94272e-163	-4.05677e-164	-1.66959e-163	-2.38082e-163	1.14925e-163	-7.60457e-164	-3.689e-165	-4.01865e-163	-8.16047e-165	-1.43183e-162	-1.31201e-163	4.14805e-163	-5.87207e-164	9.59807e-163	5.61591e-165	-7.47068e-164	2.92831e-163	-1.80452e-163	1.79639e-163	-4.78816e-164	1.30725e-162	7.71138e-164	0
2.15073e-164	-4.62912e-164	9.60078e-164	-2.90829e-163	-9.01393e-164	-1.13395e-163	1.6283e-163	2.92993e-164	6.94272e-163	-4.05677e-164	-1.66959e-163	-2.38082e-163	1.14925e-163	-7.60457e-164	-3.689e-165	-4.01865e-163	-8.16047e-165	-1.43183e-162	-1.31201e-163	4.14805e-163	-5.87207e-164	9.59807e-163	5.61591e-165	-7.47068e-164	2.92831e-163	-1.80452e-163	1.79639e-163	-4.78816e-164	1.30725e-162	7.71138e-164	0
2.15073e-164	-4.62912e-164	9.60078e-164	-2.90829e-163	-9.01393e-164	-1.13395e-163	1.6283e-163	2.92993e-164	6.94272e-163	-4.05677e-164	-1.66959e-163	-2.38082e-163	1.14925e-163	-7.60457e-164	-3.689e-165	-4.01865e-163	-8.16047e-165	-1.43183e-162	-1.31201e-163	4.14805e-163	-5.87207e-164	9.59807e-163	5.61591e-165	-7.47068e-164	2.92831e-163	-1.80452e-163	1.79639e-163	-4.78816e-164	1.30725e-162	7.71138e-164	0
2.15073e-164	-4.62912e-164	9.60078e-164	-2.90829e-163	-9.01393e-164	-1.13395e-163	1.6283e-163	2.92993e-164	6.94272e-163	-4.05677e-164	-1.66959e-163	-2.38082e-163	1.14925e-163	-7.60457e-164	-3.689e-165	-4.01865e-163	-8.16047e-165	-1.43183e-162	-1.31201e-163	4.14805e-163	-5.87207e-164	9.59807e-163	5.61591e-165	-7.47068e-164	2.92831e-163	-1.80452e-163	1.79639e-163	-4.78816e-164	1.30725e-162	7.71138e-164	0
2.15073e-164	-4.62912e-164	9.60078e-164	-2.90829e-163	-9.01393e-164	-1.13395e-163	1.6283e-163	2.92993e-164	6.94272e-163	-4.05677e-164	-1.66959e-163	-2.38082e-163	1.14925e-163	-7.60457e-164	-3.689e-165	-4.01865e-163	-8.16047e-165	-1.43183e-162	-1.31201e-163	4.14805e-163	-5.87207e-164	9.59807e-163	5.61591e-165	-7.47068e-164	2.92831e-163	-1.80452e-163	1.79639e-163	-4.78816e-164	1.30725e-162	7.71138e-164	0
2.15073e-164	-4.62912e-164	9.60078e-164	-2.90829e-163	-9.01393e-164	-1.13395e-163	1.6283e-163	2.92993e-164	6.94272e-163	-4.05677e-164	-1.66959e-163	-2.38082e-163	1.14925e-163	-7.60457e-164	-3.689e-165	-4.01865e-163	-8.16047e-165	-1.43183e-162	-1.31201e-163	4.14805e-163	-5.87207e-164	9.59807e-163	5.61591e-165	-7.47068e-164	2.92831e-163	-1.80452e-163	1.79639e-163	-4.78816e-164	1.30725e-162	7.71138e-164	0
2.15073e-164	-4.62912e-164	9.60078e-164	-2.90829e-163	-9.01393e-164	-1.13395e-163	1.6283e-163	2.92993e-164	6.94272e-163	-4.05677e-164	-1.66959e-163	-2.38082e-163	1.14925e-163	-7.60457e-164	-3.689e-165	-4.01865e-163	-8.16047e-165	-1.43183e-162	-1.31201e-163	4.14805e-163	-5.87207e-164	9.59807e-163	5.61591e-165	-7.47068e-164	2.92831e-163	-1.80452e-163	1.79639e-163	-4.78816e-164	1.30725e-162	7.71138e-164	0
2.15073e-164	-4.62912e-164	9.60078e-164	-2.90829e-163	-9.01393e-164	-1.13395e-163	1.6283e-163	2.92993e-164	6.94272e-163	-4.05677e-164	-1.66959e-163	-2.38082e-163	1.14925e-163	-7.60457e-164	-3.689e-165	-4.01865e-163	-8.16047e-165	-1.43183e-162	-1.31201e-163	4.14805e-163	-5.87207e-164	9.59807e-163	5.61591e-165	-7.47068e-164	2.92831e-163	-1.80452e-163	1.79639e-163	-4.78816e-164	1.30725e-162	7.71138e-164	0
2.15073e-164	-4.62912e-164	9.60078e-164	-2.90829e-163	-9.01393e-164	-1.13395e-163	1.6283e-163	2.92993e-164	6.94272e-163	-4.05677e-164	-1.66959e-163	-2.38082e-163	1.14925e-163	-7.60457e-164	-3.689e-165	-4.01865e-163	-8.16047e-165	-1.43183e-162	-1.31201e-163	4.14805e-163	-5.87207e-164	9.59807e-163	5.61591e-165	-7.47068e-164	2.92831e-163	-1.80452e-163	1.79639e-163	-4.78816e-164	1.30725e-162	7.71138e-164	0
2.15073e-164	-4.62912e-164	9.60078e-164	-2.90829e-163	-9.01393e-164	-1.13395e-163	1.6283e-163	2.92993e-164	6.94272e-163	-4.05677e-164	-1.66959e-163	-2.38082e-163	1.14925e-163	-7.60457e-164	-3.689e-165	-4.01865e-163	-8.16047e-165	-1.43183e-162	-1.31201e-163	4.14805e-163	-5.87207e-164	9.59807e-163	5.61591e-165	-7.47068e-164	2.92831e-163	-1.80452e-163	1.79639e-163	-4.78816e-164	1.30725e-162	7.71138e-164	0
2.15073e-164	-4.62912e-164	9.60078e-164	-2.90829e-163	-9.01393e-164	-1.13395e-163	1.6283e-163	2.92993e-164	6.94272e-163	-4.05677e-164	-1.66959e-163	-2.38082e-163	1.14925e-163	-7.60457e-164	-3.689e-165	-4.01865e-163	-8.16047e-165	-1.43183e-162	-1.31201e-163	4.14805e-163	-5.87207e-164	9.59807e-163	5.61591e-165	-7.47068e-164	2.92831e-163	-1.80452e-163	1.79639e-163	-4.78816e-164	1.30725e-162	7.71138e-164	0
2.15073e-164	-4.62912e-164	9.60078e-164	-2.90829e-163	-9.01393e-164	-1.13395e-163	1.6283e-163	2.92993e-164	6.94272e-163	-4.05677e-164	-1.66959e-163	-2.38082e-163	1.14925e-163	-7.60457e-164	-3.689e-165	-4.01865e-163	-8.16047e-165	-1.43183e-162	-1.31201e-163	4.14805e-163	-5.87207e-164	9.59807e-163	5.61591e-165	-7.47068e-164	2.92831e-163	-1.80452e-163	1.79639e-163	-4.78816e-164	1.30725e-162	7.71138e-164	0
2.15073e-164	-4.62912e-164	9.60078e-164	-2.90829e-163	-9.01393e-164	-1.13395e-163	1.6283e-163	2.92993e-164	6.94272e-163	-4.05677e-164	-1.66959e-163	-2.38082e-163	1.14925e-163	-7.60457e-164	-3.689e-165	-4.01865e-163	-8.16047e-165	-1.43183e-162	-1.31201e-163	4.14805e-163	-5.87207e-164	9.59807e-163	5.61591e-165	-7.47068e-164	2.92831e-163	-1.80452e-163	1.79639e-163	-4.78816e-164	1.30725e-162	7.71138e-164	0
2.15073e-164	-4.62912e-164	9.60078e-164	-2.90829e-163	-9.01393e-164	-1.13395e-163	1.6283e-163	2.92993e-164	6.94272e-163	-4.05677e-164	-1.66959e-163	-2.38082e-163	1.14925e-163	-7.60457e-164	-3.689e-165	-4.01865e-163	-8.16047e-165	-1.43183e-162	-1.31201e-163	4.14805e-163	-5.87207e-164	9.59807e-163	5.61591e-165	-7.47068e-164	2.92831e-163	-1.80452e-163	1.79639e-163	-4.78816e-164	1.30725e-162	7.71138e-164	0
2.15073e-164	-4.62912e-164	9.60078e-164	-2.90829e-163	-9.01393e-164	-1.13395e-163	1.6283e-163	2.92993e-164	6.94272e-163	-4.05677e-164	-1.66959e-163	-2.38082e-163	1.14925e-163	-7.60457e-164	-3.689e-165	-4.01865e-163	-8.16047e-165	-1.43183e-162	-1.31201e-163	4.14805e-163	-5.87207e-164	9.59807e-163	5.61591e-165	-7.47068e-164	2.92831e-163	-1.80452e-163	1.79639e-163	-4.78816e-164	1.30725e-162	7.71138e-164	0
2.15073e-164	-4.62912e-164	9.60078e-164	-2.90829e-163	-9.01393e-164	-1.13395e-163	1.6283e-163	2.92993e-164	6.94272e-163	-4.05677e-164	-1.66959e-163	-2.38082e-163	1.14925e-163	-7.60457e-164	-3.689e-165	-4.01865e-163	-8.16047e-165	-1.43183e-162	-1.31201e-163	4.14805e-163	-5.87207e-164	9.59807e-163	5.61591e-165	-7.47068e-164	2.92831e-163	-1.80452e-163	1.79639e-163	-4.78816e-164	1.30725e-162	7.71138e-164	0
2.15073e-164	-4.62912e-164	9.60078e-164	-2.90829e-163	-9.01393e-164	-1.13395e-163	1.6283e-163	2.92993e-164	6.94272e-163	-4.05677e-164	-1.66959e-163	-2.38082e-163	1.14925e-163	-7.60457e-164	-3.689e-165	-4.01865e-163	-8.16047e-165	-1.43183e-162	-1.31201e-163	4.14805e-163	-5.87207e-164	9.59807e-163	5.61591e-165	-7.47068e-164	2.92831e-163	-1.80452e-163	1.79639e-163	-4.78816e-164	1.30725e-162	7.71138e-164	0
2.15073e-164	-4.62912e-164	9.60078e-164	-2.90829e-163	-9.01393e-164	-1.13395e-163	1.6283e-163	2.92993e-164	6.94272e-163	-4.05677e-164	-1.66959e-163	-2.38082e-163	1.14925e-163	-7.60457e-164	-3.689e-165	-4.01865e-163	-8.16047e-165	-1.43183e-162	-1.31201e-163	4.14805e-163	-5.87207e-164	9.59807e-163	5.61591e-165	-7.47068e-164	2.92831e-163	-1.80452e-163	1.79639e-163	-4.78816e-164	1.30725e-162	7.71138e-164	0
2.15073e-164	-4.62912e-164	9.60078e-164	-2.90829e-163	-9.01393e-164	-1.13395e-163	1.6283e-163	2.92993e-164	6.94272e-163	-4.05677e-164	-1.66959e-163	-2.38082e-163	1.14925e-163	-7.60457e-164	-3.689e-165	-4.01865e-163	-8.16047e-165	-1.43183e-162	-1.31201e-163	4.14805e-163	-5.87207e-164	9.59807e-163	5.61591e-165	-7.47068e-164	2.92831e-163	-1.80452e-163	1.79639e-163	-4.78816e-164	1.30725e-162	7.71138e-164	0
2.15073e-164	-4.62912e-164	9.60078e-164	-2.90829e-163	-9.01393e-164	-1.13395e-163	1.6283e-163	2.92993e-164	6.94272e-163	-4.05677e-164	-1.66959e-163	-2.38082e-163	1.14925e-163	-7.60457e-164	-3.689e-165	-4.01865e-163	-8.16047e-165	-1.43183e-162	-1.31201e-163	4.14805e-163	-5.87207e-164	9.59807e-163	5.61591e-165	-7.47068e-164	2.92831e-163	-1.80452e-163	1.79639e-163	-4.78816e-164	1.30725e-162	7.71138e-164	0
2.15073e-164	-4.62912e-164	9.60078e-164	-2.90829e-163	-9.01393e-164	-1.13395e-163	1.6283e-163	2.92993e-164	6.94272e-163	-4.05677e-164	-1.66959e-163	-2.38082e-163	1.14925e-163	-7.60457e-164	-3.689e-165	-4.01865e-163	-8.16047e-165	-1.43183e-162	-1.31201e-163	4.14805e-163	-5.87207e-164	9.59807e-163	5.61591e-165	-7.47068e-164	2.92831e-163	-1.80452e-163	1.79639e-163	-4.78816e-164	1.30725e-162	7.71138e-164	0
2.15073e-164	-4.62912e-164	9.60078e-164	-2.90829e-163	-9.01393e-164	-1.13395e-163	1.6283e-163	2.92993e-164	6.94272e-163	-4.05677e-164	-1.66959e-163	-2.38082e-163	1.14925e-163	-7.60457e-164	-3.689e-165	-4.01865e-163	-8.16047e-165	-1.43183e-162	-1.31201e-163	4.14805e-163	-5.87207e-164	9.59807e-163	5.61591e-165	-7.47068e-164	2.92831e-163	-1.80452e-163	1.79639e-163	-4.78816e-164	1.30725e-162	7.71138e-164	0
2.15073e-164	-4.62912e-164	9.60078e-164	-2.90829e-163	-9.01393e-164	-1.13395e-163	1.6283e-163	2.92993e-164	6.94272e-163	-4.05677e-164	-1.66959e-163	-2.38082e-163	1.14925e-163	-7.60457e-164	-3.689e-165	-4.01865e-163	-8.16047e-165	-1.43183e-162	-1.31201e-163	4.14805e-163	-5.87207e-164	9.59807e-163	5.61591e-165	-7.47068e-164	2.92831e-163	-1.80452e-163	1.79639e-163	-4.78816e-164	1.30725e-162	7.71138e-164	0
2.15073e-164	-4.62912e-164	9.60078e-164	-2.90829e-163	-9.01393e-164	-1.13395e-163	1.6283e-163	2.92993e-164	6.94272e-163	-4.05677e-164	-1.66959e-163	-2.38082e-163	1.14925e-163	-7.60457e-164	-3.689e-165	-4.01865e-163	-8.16047e-165	-1.43183e-162	-1.31201e-163	4.14805e-163	-5.87207e-164	9.59807e-163	5.61591e-165	-7.47068e-164	2.92831e-163	-1.80452e-163	1.79639e-163	-4.78816e-164	1.30725e-162	7.71138e-164	0
2.15073e-164	-4.62912e-164	9.60078e-164	-2.90829e-163	-9.01393e-164	-1.13395e-163	1.6283e-163	2.92993e-164	6.94272e-163	-4.05677e-164	-1.66959e-163	-2.38082e-163	1.14925e-163	-7.60457e-164	-3.689e-165	-4.01865e-163	-8.16047e-165	-1.43183e-162	-1.31201e-163	4.14805e-163	-5.87207e-164	9.59807e-163	5.61591e-165	-7.47068e-164	2.92831e-163	-1.80452e-163	1.79639e-163	-4.78816e-164	1.30725e-162	7.71138e-164	0
2.15073e-164	-4.62912e-164	9.60078e-164	-2.90829e-163	-9.01393e-164	-1.13395e-163	1.6283e-163	2.92993e-164	6.94272e-163	-4.05677e-164	-1.66959e-163	-2.38082e-163	1.14925e-163	-7.60457e-164	-3.689e-165	-4.01865e-163	-8.16047e-165	-1.43183e-162	-1.31201e-163	4.14805e-163	-5.87207e-164	9.59807e-163	5.61591e-165	-7.47068e-164	2.92831e-163	-1.80452e-163	1.79639e-163	-4.78816e-164	1.30725e-162	7.71138e-164	0
2.15073e-164	-4.62912e-164	9.60078e-164	-2.90829e-163	-9.01393e-164	-1.13395e-163	1.6283e-163	2.92993e-164	6.94272e-163	-4.05677e-164	-1.66959e-163	-2.38082e-163	1.14925e-163	-7.60457e-164	-3.689e-165	-4.01865e-163	-8.16047e-165	-1.43183e-162	-1.31201e-163	4.14805e-163	-5.87207e-164	9.59807e-163	5.61591e-165	-7.47068e-164	2.92831e-163	-1.80452e-163	1.79639e-163	-4.78816e-164	1.30725e-162	7.71138e-164	0
2.15073e-164	-4.62912e-164	9.60078e-164	-2.90829e-163	-9.01393e-164	-1.13395e-163	1.6283e-163	2.92993e-164	6.94272e-163	-4.05677e-164	-1.66959e-163	-2.38082e-163	1.14925e-163	-7.60457e-164	-3.689e-165	-4.01865e-163	-8.16047e-165	-1.43183e-162	-1.31201e-163	4.14805e-163	-5.87207e-164	9.59807e-163	5.61591e-165	-7.47068e-164	2.92831e-163	-1.80452e-163	1.79639e-163	-4.78816e-164	1.30725e-162	7.71138e-164	0
2.15073e-164	-4.62912e-164	9.60078e-164	-2.90829e-163	-9.01393e-164	-1.13395e-163	1.6283e-163	2.92993e-164	6.94272e-163	-4.05677e-164	-1.66959e-163	-2.38082e-163	1.14925e-163	-7.60457e-164	-3.689e-165	-4.01865e-163	-8.16047e-165	-1.43183e-162	-1.31201e-163	4.14805e-163	-5.87207e-164	9.59807e-163	5.61591e-165	-7.47068e-164	2.92831e-163	-1.80452e-163	1.79639e-163	-4.78816e-164	1.30725e-162	7.71138e-164	0
2.15073e-164	-4.62912e-164	9.60078e-164	-2.90829e-163	-9.01393e-164	-1.13395e-163	1.6283e-163	2.92993e-164	6.94272e-163	-4.05677e-164	-1.66959e-163	-2.38082e-163	1.14925e-163	-7.60457e-164	-3.689e-165	-4.01865e-163	-8.16047e-165	-1.43183e-162	-1.31201e-163	4.14805e-163	-5.87207e-164	9.59807e-163	5.61591e-165	-7.47068e-164	2.92831e-163	-1.80452e-163	1.79639e-163	-4.78816e-164	1.30725e-162	7.71138e-164	0
2.15073e-164	-4.62912e-164	9.60078e-164	-2.90829e-163	-9.01393e-164	-1.13395e-163	1.6283e-163	2.92993e-164	6.94272e-163	-4.05677e-164	-1.66959e-163	-2.38082e-163	1.14925e-163	-7.60457e-164	-3.689e-165	-4.01865e-163	-8.16047e-165	-1.43183e-162	-1.31201e-163	4.14805e-163	-5.87207e-164	9.59807e-163	5.61591e-165	-7.47068e-164	2.92831e-163	-1.80452e-163	1.79639e-163	-4.78816e-164	1.30725e-162	7.71138e-164	0
2.15073e-164	-4.62912e-164	9.60078e-164	-2.90829e-163	-9.01393e-164	-1.13395e-163	1.6283e-163	2.92993e-164	6.94272e-163	-4.05677e-164	-1.66959e-163	-2.38082e-163	1.14925e-163	-7.60457e-164	-3.689e-165	-4.01865e-163	-8.16047e-165	-1.43183e-162	-1.31201e-163	4.14805e-163	-5.87207e-164	9.59807e-163	5.61591e-165	-7.47068e-164	2.92831e-163	-1.80452e-163	1.79639e-163	-4.78816e-164	1.30725e-162	7.71138e-164	0
2.15073e-164	-4.62912e-164	9.60078e-164	-2.90829e-163	-9.01393e-164	-1.13395e-163	1.6283e-163	2.92993e-164	6.94272e-163	-4.05677e-164	-1.66959e-163	-2.38082e-163	1.14925e-163	-7.60457e-164	-3.689e-165	-4.01865e-163	-8.16047e-165	-1.43183e-162	-1.31201e-163	4.14805e-163	-5.87207e-164	9.59807e-163	5.61591e-165	-7.47068e-164	2.92831e-163	-1.80452e-163	1.79639e-163	-4.78816e-164	1.30725e-162	7.71138e-164	0
2.15073e-164	-4.62912e-164	9.60078e-164	-2.90829e-163	-9.01393e-164	-1.13395e-163	1.6283e-163	2.92993e-164	6.94272e-163	-4.05677e-164	-1.66959e-163	-2.38082e-163	1.14925e-163	-7.60457e-164	-3.689e-165	-4.01865e-163	-8.16047e-165	-1.43183e-162	-1.31201e-163	4.14805e-163	-5.87207e-164	9.59807e-163	5.61591e-165	-7.47068e-164	2.92831e-163	-1.80452e-163	1.79639e-163	-4.78816e-164	1.30725e-162	7.71138e-164	0
2.15073e-164	-4.62912e-164	9.60078e-164	-2.90829e-163	-9.01393e-164	-1.13395e-163	1.6283e-163	2.92993e-164	6.94272e-163	-4.05677e-164	-1.66959e-163	-2.38082e-163	1.14925e-163	-7.60457e-164	-3.689e-165	-4.01865e-163	-8.16047e-165	-1.43183e-162	-1.31201e-163	4.14805e-163	-5.87207e-164	9.59807e-163	5.61591e-165	-7.47068e-164	2.92831e-163	-1.80452e-163	1.79639e-163	-4.78816e-164	1.30725e-162	7.71138e-164	0
2.15073e-164	-4.62912e-164	9.60078e-164	-2.90829e-163	-9.01393e-164	-1.13395e-163	1.6283e-163	2.92993e-164	6.94272e-163	-4.05677e-164	-1.66959e-163	-2.38082e-163	1.14925e-163	-7.60457e-164	-3.689e-165	-4.01865e-163	-8.16047e-165	-1.43183e-162	-1.31201e-163	4.14805e-163	-5.87207e-164	9.59807e-163	5.61591e-165	-7.47068e-164	2.92831e-163	-1.80452e-163	1.79639e-163	-4.78816e-164	1.30725e-162	7.71138e-164	0
2.15073e-164	-4.62912e-164	9.60078e-164	-2.90829e-163	-9.01393e-164	-1.13395e-163	1.6283e-163	2.92993e-164	6.94272e-163	-4.05677e-164	-1.66959e-163	-2.38082e-163	1.14925e-163	-7.60457e-164	-3.689e-165	-4.01865e-163	-8.16047e-165	-1.43183e-162	-1.31201e-163	4.14805e-163	-5.87207e-164	9.59807e-163	5.61591e-165	-7.47068e-164	2.92831e-163	-1.80452e-163	1.79639e-163	-4.78816e-164	1.30725e-162	7.71138e-164	0
2.15073e-164	-4.62912e-164	9.60078e-164	-2.90829e-163	-9.01393e-164	-1.13395e-163	1.6283e-163	2.92993e-164	6.94272e-163	-4.05677e-164	-1.66959e-163	-2.38082e-163	1.14925e-163	-7.60457e-164	-3.689e-165	-4.01865e-163	-8.16047e-165	-1.43183e-162	-1.31201e-163	4.14805e-163	-5.87207e-164	9.59807e-163	5.61591e-165	-7.47068e-164	2.92831e-163	-1.80452e-163	1.79639e-163	-4.78816e-164	1.30725e-162	7.71138e-164	0
2.15073e-164	-4.62912e-164	9.60078e-164	-2.90829e-163	-9.01393e-164	-1.13395e-163	1.6283e-163	2.92993e-164	6.94272e-163	-4.05677e-164	-1.66959e-163	-2.38082e-163	1.14925e-163	-7.60457e-164	-3.689e-165	-4.01865e-163	-8.16047e-165	-1.43183e-162	-1.31201e-163	4.14805e-163	-5.87207e-164	9.59807e-163	5.61591e-165	-7.47068e-164	2.92831e-163	-1.80452e-163	1.79639e-163	-4.78816e-164	1.30725e-162	7.71138e-164	0
2.15073e-164	-4.62912e-164	9.60078e-164	-2.90829e-163	-9.01393e-164	-1.13395e-163	1.6283e-163	2.92993e-164	6.94272e-163	-4.05677e-164	-1.66959e-163	-2.38082e-163	1.14925e-163	-7.60457e-164	-3.689e-165	-4.01865e-163	-8.16047e-165	-1.43183e-162	-1.31201e-163	4.14805e-163	-5.87207e-164	9.59807e-163	5.61591e-165	-7.47068e-164	2.92831e-163	-1.80452e-163	1.79639e-163	-4.78816e-164	1.30725e-162	7.71138e-164	0
2.15073e-164	-4.62912e-164	9.60078e-164	-2.90829e-163	-9.01393e-164	-1.13395e-163	1.6283e-163	2.92993e-164	6.94272e-163	-4.05677e-164	-1.66959e-163	-2.38082e-163	1.14925e-163	-7.60457e-164	-3.689e-165	-4.01865e-163	-8.16047e-165	-1.43183e-162	-1.31201e-163	4.14805e-163	-5.87207e-164	9.59807e-163	5.61591e-165	-7.47068e-164	2.92831e-163	-1.80452e-163	1.79639e-163	-4.78816e-164	1.30725e-162	7.71138e-164	0
2.15073e-164	-4.62912e-164	9.60078e-164	-2.90829e-163	-9.01393e-164	-1.13395e-163	1.6283e-163	2.92993e-164	6.94272e-163	-4.05677e-164	-1.66959e-163	-2.38082e-163	1.14925e-163	-7.60457e-164	-3.689e-165	-4.01865e-163	-8.16047e-165	-1.43183e-162	-1.31201e-163	4.14805e-163	-5.87207e-164	9.59807e-163	5.61591e-165	-7.47068e-164	2.92831e-163	-1.80452e-163	1.79639e-163	-4.78816e-164	1.30725e-162	7.71138e-164	0
2.15073e-164	-4.62912e-164	9.60078e-164	-2.90829e-163	-9.01393e-164	-1.13395e-163	1.6283e-163	2.92993e-164	6.94272e-163	-4.05677e-164	-1.66959e-163	-2.38082e-163	1.14925e-163	-7.60457e-164	-3.689e-165	-4.01865e-163	-8.16047e-165	-1.43183e-162	-1.31201e-163	4.14805e-163	-5.87207e-164	9.59807e-163	5.61591e-165	-7.47068e-164	2.92831e-163	-1.80452e-163	1.79639e-163	-4.78816e-164	1.30725e-162	7.71138e-164	0
2.15073e-164	-4.62912e-164	9.60078e-164	-2.90829e-163	-9.01393e-164	-1.13395e-163	1.6283e-163	2.92993e-164	6.94272e-163	-4.05677e-164	-1.66959e-163	-2.38082e-163	1.14925e-163	-7.60457e-164	-3.689e-165	-4.01865e-163	-8.16047e-165	-1.43183e-162	-1.31201e-163	4.14805e-163	-5.87207e-164	9.59807e-163	5.61591e-165	-7.47068e-164	2.92831e-163	-1.80452e-163	1.79639e-163	-4.78816e-164	1.30725e-162	7.71138e-164	0
2.15073e-164	-4.62912e-164	9.60078e-164	-2.90829e-163	-9.01393e-164	-1.13395e-163	1.6283e-163	2.92993e-164	6.94272e-163	-4.05677e-164	-1.66959e-163	-2.38082e-163	1.14925e-163	-7.60457e-164	-3.689e-165	-4.01865e-163	-8.16047e-165	-1.43183e-162	-1.31201e-163	4.14805e-163	-5.87207e-164	9.59807e-163	5.61591e-165	-7.47068e-164	2.92831e-163	-1.80452e-163	1.79639e-163	-4.78816e-164	1.30725e-162	7.71138e-164	0
2.15073e-164	-4.62912e-164	9.60078e-164	-2.90829e-163	-9.01393e-164	-1.13395e-163	1.6283e-163	2.92993e-164	6.94272e-163	-4.05677e-164	-1.66959e-163	-2.38082e-163	1.14925e-163	-7.60457e-164	-3.689e-165	-4.01865e-163	-8.16047e-165	-1.43183e-162	-1.31201e-163	4.14805e-163	-5.87207e-164	9.59807e-163	5.61591e-165	-7.47068e-164	2.92831e-163	-1.80452e-163	1.79639e-163	-4.78816e-164	1.30725e-162	7.71138e-164	0
2.15073e-164	-4.62912e-164	9.60078e-164	-2.90829e-163	-9.01393e-164	-1.13395e-163	1.6283e-163	2.92993e-164	6.94272e-163	-4.05677e-164	-1.66959e-163	-2.38082e-163	1.14925e-163	-7.60457e-164	-3.689e-165	-4.01865e-163	-8.16047e-165	-1.43183e-162	-1.31201e-163	4.14805e-163	-5.87207e-164	9.59807e-163	5.61591e-165	-7.47068e-164	2.92831e-163	-1.80452e-163	1.79639e-163	-4.78816e-164	1.30725e-162	7.71138e-164	0
2.15073e-164	-4.62912e-164	9.60078e-164	-2.90829e-163	-9.01393e-164	-1.13395e-163	1.6283e-163	2.92993e-164	6.94272e-163	-4.05677e-164	-1.66959e-163	-2.38082e-163	1.14925e-163	-7.60457e-164	-3.689e-165	-4.01865e-163	-8.16047e-165	-1.43183e-162	-1.31201e-163	4.14805e-163	-5.87207e-164	9.59807e-163	5.61591e-165	-7.47068e-164	2.92831e-163	-1.80452e-163	1.79639e-163	-4.78816e-164	1.30725e-162	7.71138e-164	0
2.15073e-164	-4.62912e-164	9.60078e-164	-2.90829e-163	-9.01393e-164	-1.13395e-163	1.6283e-163	2.92993e-164	6.94272e-163	-4.05677e-164	-1.66959e-163	-2.38082e-163	1.14925e-163	-7.60457e-164	-3.689e-165	-4.01865e-163	-8.16047e-165	-1.43183e-162	-1.31201e-163	4.14805e-163	-5.87207e-164	9.59807e-163	5.61591e-165	-7.47068e-164	2.92831e-163	-1.80452e-163	1.79639e-163	-4.78816e-164	1.30725e-162	7.71138e-164	0
2.15073e-164	-4.62912e-164	9.60078e-164	-2.90829e-163	-9.01393e-164	-1.13395e-163	1.6283e-163	2.92993e-164	6.94272e-163	-4.05677e-164	-1.66959e-163	-2.38082e-163	1.14925e-163	-7.60457e-164	-3.689e-165	-4.01865e-163	-8.16047e-165	-1.43183e-162	-1.31201e-163	4.14805e-163	-5.87207e-164	9.59807e-163	5.61591e-165	-7.47068e-164	2.92831e-163	-1.80452e-163	1.79639e-163	-4.78816e-164	1.30725e-162	7.71138e-164	0
2.15073e-164	-4.62912e-164	9.60078e-164	-2.90829e-163	-9.01393e-164	-1.13395e-163	1.6283e-163	2.92993e-164	6.94272e-163	-4.05677e-164	-1.66959e-163	-2.38082e-163	1.14925e-163	-7.60457e-164	-3.689e-165	-4.01865e-163	-8.16047e-165	-1.43183e-162	-1.31201e-163	4.14805e-163	-5.87207e-164	9.59807e-163	5.61591e-165	-7.47068e-164	2.92831e-163	-1.80452e-163	1.79639e-163	-4.78816e-164	1.30725e-162	7.71138e-164	0
2.15073e-164	-4.62912e-164	9.60078e-164	-2.90829e-163	-9.01393e-164	-1.13395e-163	1.6283e-163	2.92993e-164	6.94272e-163	-4.05677e-164	-1.66959e-163	-2.38082e-163	1.14925e-163	-7.60457e-164	-3.689e-165	-4.01865e-163	-8.16047e-165	-1.43183e-162	-1.31201e-163	4.14805e-163	-5.87207e-164	9.59807e-163	5.61591e-165	-7.47068e-164	2.92831e-163	-1.80452e-163	1.79639e-163	-4.78816e-164	1.30725e-162	7.71138e-164	0
2.15073e-164	-4.62912e-164	9.60078e-164	-2.90829e-163	-9.01393e-164	-1.13395e-163	1.6283e-163	2.92993e-164	6.94272e-163	-4.05677e-164	-1.66959e-163	-2.38082e-163	1.14925e-163	-7.60457e-164	-3.689e-165	-4.01865e-163	-8.16047e-165	-1.43183e-162	-1.31201e-163	4.14805e-163	-5.87207e-164	9.59807e-163	5.61591e-165	-7.47068e-164	2.92831e-163	-1.80452e-163	1.79639e-163	-4.78816e-164	1.30725e-162	7.71138e-164	0
2.15073e-164	-4.62912e-164	9.60078e-164	-2.90829e-163	-9.01393e-164	-1.13395e-163	1.6283e-163	2.92993e-164	6.94272e-163	-4.05677e-164	-1.66959e-163	-2.38082e-163	1.14925e-163	-7.60457e-164	-3.689e-165	-4.01865e-163	-8.16047e-165	-1.43183e-162	-1.31201e-163	4.14805e-163	-5.87207e-164	9.59807e-163	5.61591e-165	-7.47068e-164	2.92831e-163	-1.80452e-163	1.79639e-163	-4.78816e-164	1.30725e-162	7.71138e-164	0
2.15073e-164	-4.62912e-164	9.60078e-164	-2.90829e-163	-9.01393e-164	-1.13395e-163	1.6283e-163	2.92993e-164	6.94272e-163	-4.05677e-164	-1.66959e-163	-2.38082e-163	1.14925e-163	-7.60457e-164	-3.689e-165	-4.01865e-163	-8.16047e-165	-1.43183e-162	-1.31201e-163	4.14805e-163	-5.87207e-164	9.59807e-163	5.61591e-165	-7.47068e-164	2.92831e-163	-1.80452e-163	1.79639e-163	-4.78816e-164	1.30725e-162	7.71138e-164	0
2.15073e-164	-4.62912e-164	9.60078e-164	-2.90829e-163	-9.01393e-164	-1.13395e-163	1.6283e-163	2.92993e-164	6.94272e-163	-4.05677e-164	-1.66959e-163	-2.38082e-163	1.14925e-163	-7.60457e-164	-3.689e-165	-4.01865e-163	-8.16047e-165	-1.43183e-162	-1.31201e-163	4.14805e-163	-5.87207e-164	9.59807e-163	5.61591e-165	-7.47068e-164	2.92831e-163	-1.80452e-163	1.79639e-163	-4.78816e-164	1.30725e-162	7.71138e-164	0
2.15073e-164	-4.62912e-164	9.60078e-164	-2.90829e-163	-9.01393e-164	-1.13395e-163	1.6283e-163	2.92993e-164	6.94272e-163	-4.05677e-164	-1.66959e-163	-2.38082e-163	1.14925e-163	-7.60457e-164	-3.689e-165	-4.01865e-163	-8.16047e-165	-1.43183e-162	-1.31201e-163	4.14805e-163	-5.87207e-164	9.59807e-163	5.61591e-165	-7.47068e-164	2.92831e-163	-1.80452e-163	1.79639e-163	-4.78816e-164	1.30725e-162	7.71138e-164	0
2.15073e-164	-4.62912e-164	9.60078e-164	-2.90829e-163	-9.01393e-164	-1.13395e-163	1.6283e-163	2.92993e-164	6.94272e-163	-4.05677e-164	-1.66959e-163	-2.38082e-163	1.14925e-163	-7.60457e-164	-3.689e-165	-4.01865e-163	-8.16047e-165	-1.43183e-162	-1.31201e-163	4.14805e-163	-5.87207e-164	9.59807e-163	5.61591e-165	-7.47068e-164	2.92831e-163	-1.80452e-163	1.79639e-163	-4.78816e-164	1.30725e-162	7.71138e-164	0
2.15073e-164	-4.62912e-164	9.60078e-164	-2.90829e-163	-9.01393e-164	-1.13395e-163	1.6283e-163	2.92993e-164	6.94272e-163	-4.05677e-164	-1.66959e-163	-2.38082e-163	1.14925e-163	-7.60457e-164	-3.689e-165	-4.01865e-163	-8.16047e-165	-1.43183e-162	-1.31201e-163	4.14805e-163	-5.87207e-164	9.59807e-163	5.61591e-165	-7.47068e-164	2.92831e-163	-1.80452e-163	1.79639e-163	-4.78816e-164	1.30725e-162	7.71138e-164	0
2.15073e-164	-4.62912e-164	9.60078e-164	-2.90829e-163	-9.01393e-164	-1.13395e-163	1.6283e-163	2.92993e-164	6.94272e-163	-4.05677e-164	-1.66959e-163	-2.38082e-163	1.14925e-163	-7.60457e-164	-3.689e-165	-4.01865e-163	-8.16047e-165	-1.43183e-162	-1.31201e-163	4.14805e-163	-5.87207e-164	9.59807e-163	5.61591e-165	-7.47068e-164	2.92831e-163	-1.80452e-163	1.79639e-163	-4.78816e-164	1.30725e-162	7.71138e-164	0
2.15073e-164	-4.62912e-164	9.60078e-164	-2.90829e-163	-9.01393e-164	-1.13395e-163	1.6283e-163	2.92993e-164	6.94272e-163	-4.05677e-164	-1.66959e-163	-2.38082e-163	1.14925e-163	-7.60457e-164	-3.689e-165	-4.01865e-163	-8.16047e-165	-1.43183e-162	-1.31201e-163	4.14805e-163	-5.87207e-164	9.59807e-163	5.61591e-165	-7.47068e-164	2.92831e-163	-1.80452e-163	1.79639e-163	-4.78816e-164	1.30725e-162	7.71138e-164	0
2.15073e-164	-4.62912e-164	9.60078e-164	-2.90829e-163	-9.01393e-164	-1.13395e-163	1.6283e-163	2.92993e-164	6.94272e-163	-4.05677e-164	-1.66959e-163	-2.38082e-163	1.14925e-163	-7.60457e-164	-3.689e-165	-4.01865e-163	-8.16047e-165	-1.43183e-162	-1.31201e-163	4.14805e-163	-5.87207e-164	9.59807e-163	5.61591e-165	-7.47068e-164	2.92831e-163	-1.80452e-163	1.79639e-163	-4.78816e-164	1.30725e-162	7.71138e-164	0
2.15073e-164	-4.62912e-164	9.60078e-164	-2.90829e-163	-9.01393e-164	-1.13395e-163	1.6283e-163	2.92993e-164	6.94272e-163	-4.05677e-164	-1.66959e-163	-2.38082e-163	1.14925e-163	-7.60457e-164	-3.689e-165	-4.01865e-163	-8.16047e-165	-1.43183e-162	-1.31201e-163	4.14805e-163	-5.87207e-164	9.59807e-163	5.61591e-165	-7.47068e-164	2.92831e-163	-1.80452e-163	1.79639e-163	-4.78816e-164	1.30725e-162	7.71138e-164	0
2.15073e-164	-4.62912e-164	9.60078e-164	-2.90829e-163	-9.01393e-164	-1.13395e-163	1.6283e-163	2.92993e-164	6.94272e-163	-4.05677e-164	-1.66959e-163	-2.38082e-163	1.14925e-163	-7.60457e-164	-3.689e-165	-4.01865e-163	-8.16047e-165	-1.43183e-162	-1.31201e-163	4.14805e-163	-5.87207e-164	9.59807e-163	5.61591e-165	-7.47068e-164	2.92831e-163	-1.80452e-163	1.79639e-163	-4.78816e-164	1.30725e-162	7.71138e-164	0
2.15073e-164	-4.62912e-164	9.60078e-164	-2.90829e-163	-9.01393e-164	-1.13395e-163	1.6283e-163	2.92993e-164	6.94272e-163	-4.05677e-164	-1.66959e-163	-2.38082e-163	1.14925e-163	-7.60457e-164	-3.689e-165	-4.01865e-163	-8.16047e-165	-1.43183e-162	-1.31201e-163	4.14805e-163	-5.87207e-164	9.59807e-163	5.61591e-165	-7.47068e-164	2.92831e-163	-1.80452e-163	1.79639e-163	-4.78816e-164	1.30725e-162	7.71138e-164	0
2.15073e-164	-4.62912e-164	9.60078e-164	-2.90829e-163	-9.01393e-164	-1.13395e-163	1.6283e-163	2.92993e-164	6.94272e-163	-4.05677e-164	-1.66959e-163	-2.38082e-163	1.14925e-163	-7.60457e-164	-3.689e-165	-4.01865e-163	-8.16047e-165	-1.43183e-162	-1.31201e-163	4.14805e-163	-5.87207e-164	9.59807e-163	5.61591e-165	-7.47068e-164	2.92831e-163	-1.80452e-163	1.79639e-163	-4.78816e-164	1.30725e-162	7.71138e-164	0
2.15073e-164	-4.62912e-164	9.60078e-164	-2.90829e-163	-9.01393e-164	-1.13395e-163	1.6283e-163	2.92993e-164	6.94272e-163	-4.05677e-164	-1.66959e-163	-2.38082e-163	1.14925e-163	-7.60457e-164	-3.689e-165	-4.01865e-163	-8.16047e-165	-1.43183e-162	-1.31201e-163	4.14805e-163	-5.87207e-164	9.59807e-163	5.61591e-165	-7.47068e-164	2.92831e-163	-1.80452e-163	1.79639e-163	-4.78816e-164	1.30725e-162	7.71138e-164	0
2.15073e-164	-4.62912e-164	9.60078e-164	-2.90829e-163	-9.01393e-164	-1.13395e-163	1.6283e-163	2.92993e-164	6.94272e-163	-4.05677e-164	-1.66959e-163	-2.38082e-163	1.14925e-163	-7.60457e-164	-3.689e-165	-4.01865e-163	-8.16047e-165	-1.43183e-162	-1.31201e-163	4.14805e-163	-5.87207e-164	9.59807e-163	5.61591e-165	-7.47068e-164	2.92831e-163	-1.80452e-163	1.79639e-163	-4.78816e-164	1.30725e-162	7.71138e-164	0
2.15073e-164	-4.62912e-164	9.60078e-164	-2.90829e-163	-9.01393e-164	-1.13395e-163	1.6283e-163	2.92993e-164	6.94272e-163	-4.05677e-164	-1.66959e-163	-2.38082e-163	1.14925e-163	-7.60457e-164	-3.689e-165	-4.01865e-163	-8.16047e-165	-1.43183e-162	-1.31201e-163	4.14805e-163	-5.87207e-164	9.59807e-163	5.61591e-165	-7.47068e-164	2.92831e-163	-1.80452e-163	1.79639e-163	-4.78816e-164	1.30725e-162	7.71138e-164	0
2.15073e-164	-4.62912e-164	9.60078e-164	-2.90829e-163	-9.01393e-164	-1.13395e-163	1.6283e-163	2.92993e-164	6.94272e-163	-4.05677e-164	-1.66959e-163	-2.38082e-163	1.14925e-163	-7.60457e-164	-3.689e-165	-4.01865e-163	-8.16047e-165	-1.43183e-162	-1.31201e-163	4.14805e-163	-5.87207e-164	9.59807e-163	5.61591e-165	-7.47068e-164	2.92831e-163	-1.80452e-163	1.79639e-163	-4.78816e-164	1.30725e-162	7.71138e-164	0
2.15073e-164	-4.62912e-164	9.60078e-164	-2.90829e-163	-9.01393e-164	-1.13395e-163	1.6283e-163	2.92993e-164	6.94272e-163	-4.05677e-164	-1.66959e-163	-2.38082e-163	1.14925e-163	-7.60457e-164	-3.689e-165	-4.01865e-163	-8.16047e-165	-1.43183e-162	-1.31201e-163	4.14805e-163	-5.87207e-164	9.59807e-163	5.61591e-165	-7.47068e-164	2.92831e-163	-1.80452e-163	1.79639e-163	-4.78816e-164	1.30725e-162	7.71138e-164	0
2.15073e-164	-4.62912e-164	9.60078e-164	-2.90829e-163	-9.01393e-164	-1.13395e-163	1.6283e-163	2.92993e-164	6.94272e-163	-4.05677e-164	-1.66959e-163	-2.38082e-163	1.14925e-163	-7.60457e-164	-3.689e-165	-4.01865e-163	-8.16047e-165	-1.43183e-162	-1.31201e-163	4.14805e-163	-5.87207e-164	9.59807e-163	5.61591e-165	-7.47068e-164	2.92831e-163	-1.80452e-163	1.79639e-163	-4.78816e-164	1.30725e-162	7.71138e-164	0
2.15073e-164	-4.62912e-164	9.60078e-164	-2.90829e-163	-9.01393e-164	-1.13395e-163	1.6283e-163	2.92993e-164	6.94272e-163	-4.05677e-164	-1.66959e-163	-2.38082e-163	1.14925e-163	-7.60457e-164	-3.689e-165	-4.01865e-163	-8.16047e-165	-1.43183e-162	-1.31201e-163	4.14805e-163	-5.87207e-164	9.59807e-163	5.61591e-165	-7.47068e-164	2.92831e-163	-1.80452e-163	1.79639e-163	-4.78816e-164	1.30725e-162	7.71138e-164	0
2.15073e-164	-4.62912e-164	9.60078e-164	-2.90829e-163	-9.01393e-164	-1.13395e-163	1.6283e-163	2.92993e-164	6.94272e-163	-4.05677e-164	-1.66959e-163	-2.38082e-163	1.14925e-163	-7.60457e-164	-3.689e-165	-4.01865e-163	-8.16047e-165	-1.43183e-162	-1.31201e-163	4.14805e-163	-5.87207e-164	9.59807e-163	5.61591e-165	-7.47068e-164	2.92831e-163	-1.80452e-163	1.79639e-163	-4.78816e-164	1.30725e-162	7.71138e-164	0
2.15073e-164	-4.62912e-164	9.60078e-164	-2.90829e-163	-9.01393e-164	-1.13395e-163	1.6283e-163	2.92993e-164	6.94272e-163	-4.05677e-164	-1.66959e-163	-2.38082e-163	1.14925e-163	-7.60457e-164	-3.689e-165	-4.01865e-163	-8.16047e-165	-1.43183e-162	-1.31201e-163	4.14805e-163	-5.87207e-164	9.59807e-163	5.61591e-165	-7.47068e-164	2.92831e-163	-1.80452e-163	1.79639e-163	-4.78816e-164	1.30725e-162	7.71138e-164	0
2.15073e-164	-4.62912e-164	9.60078e-164	-2.90829e-163	-9.01393e-164	-1.13395e-163	1.6283e-163	2.92993e-164	6.94272e-163	-4.05677e-164	-1.66959e-163	-2.38082e-163	1.14925e-163	-7.60457e-164	-3.689e-165	-4.01865e-163	-8.16047e-165	-1.43183e-162	-1.31201e-163	4.14805e-163	-5.87207e-164	9.59807e-163	5.61591e-165	-7.47068e-164	2.92831e-163	-1.80452e-163	1.79639e-163	-4.78816e-164	1.30725e-162	7.71138e-164	0
2.15073e-164	-4.62912e-164	9.60078e-164	-2.90829e-163	-9.01393e-164	-1.13395e-163	1.6283e-163	2.92993e-164	6.94272e-163	-4.05677e-164	-1.66959e-163	-2.38082e-163	1.14925e-163	-7.60457e-164	-3.689e-165	-4.01865e-163	-8.16047e-165	-1.43183e-162	-1.31201e-163	4.14805e-163	-5.87207e-164	9.59807e-163	5.61591e-165	-7.47068e-164	2.92831e-163	-1.80452e-163	1.79639e-163	-4.78816e-164	1.30725e-162	7.71138e-164	0
2.15073e-164	-4.62912e-164	9.60078e-164	-2.90829e-163	-9.01393e-164	-1.13395e-163	1.6283e-163	2.92993e-164	6.94272e-163	-4.05677e-164	-1.66959e-163	-2.38082e-163	1.14925e-163	-7.60457e-164	-3.689e-165	-4.01865e-163	-8.16047e-165	-1.43183e-162	-1.31201e-163	4.14805e-163	-5.87207e-164	9.59807e-163	5.61591e-165	-7.47068e-164	2.92831e-163	-1.80452e-163	1.79639e-163	-4.78816e-164	1.30725e-162	7.71138e-164	0
2.15073e-164	-4.62912e-164	9.60078e-164	-2.90829e-163	-9.01393e-164	-1.13395e-163	1.6283e-163	2.92993e-164	6.94272e-163	-4.05677e-164	-1.66959e-163	-2.38082e-163	1.14925e-163	-7.60457e-164	-3.689e-165	-4.01865e-163	-8.16047e-165	-1.43183e-162	-1.31201e-163	4.14805e-163	-5.87207e-164	9.59807e-163	5.61591e-165	-7.47068e-164	2.92831e-163	-1.80452e-163	1.79639e-163	-4.78816e-164	1.30725e-162	7.71138e-164	0
2.15073e-164	-4.62912e-164	9.60078e-164	-2.90829e-163	-9.01393e-164	-1.13395e-163	1.6283e-163	2.92993e-164	6.94272e-163	-4.05677e-164	-1.66959e-163	-2.38082e-163	1.14925e-163	-7.60457e-164	-3.689e-165	-4.01865e-163	-8.16047e-165	-1.43183e-162	-1.31201e-163	4.14805e-163	-5.87207e-164	9.59807e-163	5.61591e-165	-7.47068e-164	2.92831e-163	-1.80452e-163	1.79639e-163	-4.78816e-164	1.30725e-162	7.71138e-164	0
2.15073e-164	-4.62912e-164	9.60078e-164	-2.90829e-163	-9.01393e-164	-1.13395e-163	1.6283e-163	2.92993e-164	6.94272e-163	-4.05677e-164	-1.66959e-163	-2.38082e-163	1.14925e-163	-7.60457e-164	-3.689e-165	-4.01865e-163	-8.16047e-165	-1.43183e-162	-1.31201e-163	4.14805e-163	-5.87207e-164	9.59807e-163	5.61591e-165	-7.47068e-164	2.92831e-163	-1.80452e-163	1.79639e-163	-4.78816e-164	1.30725e-162	7.71138e-164	0
2.15073e-164	-4.62912e-164	9.60078e-164	-2.90829e-163	-9.01393e-164	-1.13395e-163	1.6283e-163	2.92993e-164	6.94272e-163	-4.05677e-164	-1.66959e-163	-2.38082e-163	1.14925e-163	-7.60457e-164	-3.689e-165	-4.01865e-163	-8.16047e-165	-1.43183e-162	-1.31201e-163	4.14805e-163	-5.87207e-164	9.59807e-163	5.61591e-165	-7.47068e-164	2.92831e-163	-1.80452e-163	1.79639e-163	-4.78816e-164	1.30725e-162	7.71138e-164	0
2.15073e-164	-4.62912e-164	9.60078e-164	-2.90829e-163	-9.01393e-164	-1.13395e-163	1.6283e-163	2.92993e-164	6.94272e-163	-4.05677e-164	-1.66959e-163	-2.38082e-163	1.14925e-163	-7.60457e-164	-3.689e-165	-4.01865e-163	-8.16047e-165	-1.43183e-162	-1.31201e-163	4.14805e-163	-5.87207e-164	9.59807e-163	5.61591e-165	-7.47068e-164	2.92831e-163	-1.80452e-163	1.79639e-163	-4.78816e-164	1.30725e-162	7.71138e-164	0
2.15073e-164	-4.62912e-164	9.60078e-164	-2.90829e-163	-9.01393e-164	-1.13395e-163	1.6283e-163	2.92993e-164	6.94272e-163	-4.05677e-164	-1.66959e-163	-2.38082e-163	1.14925e-163	-7.60457e-164	-3.689e-165	-4.01865e-163	-8.16047e-165	-1.43183e-162	-1.31201e-163	4.14805e-163	-5.87207e-164	9.59807e-163	5.61591e-165	-7.47068e-164	2.92831e-163	-1.80452e-163	1.79639e-163	-4.78816e-164	1.30725e-162	7.71138e-164	0
2.15073e-164	-4.62912e-164	9.60078e-164	-2.90829e-163	-9.01393e-164	-1.13395e-163	1.6283e-163	2.92993e-164	6.94272e-163	-4.05677e-164	-1.66959e-163	-2.38082e-163	1.14925e-163	-7.60457e-164	-3.689e-165	-4.01865e-163	-8.16047e-165	-1.43183e-162	-1.31201e-163	4.14805e-163	-5.87207e-164	9.59807e-163	5.61591e-165	-7.47068e-164	2.92831e-163	-1.80452e-163	1.79639e-163	-4.78816e-164	1.30725e-162	7.71138e-164	0
2.15073e-164	-4.62912e-164	9.60078e-164	-2.90829e-163	-9.01393e-164	-1.13395e-163	1.6283e-163	2.92993e-164	6.94272e-163	-4.05677e-164	-1.66959e-163	-2.38082e-163	1.14925e-163	-7.60457e-164	-3.689e-165	-4.01865e-163	-8.16047e-165	-1.43183e-162	-1.31201e-163	4.14805e-163	-5.87207e-164	9.59807e-163	5.61591e-165	-7.47068e-164	2.92831e-163	-1.80452e-163	1.79639e-163	-4.78816e-164	1.30725e-162	7.71138e-164	0
2.15073e-164	-4.62912e-164	9.60078e-164	-2.90829e-163	-9.01393e-164	-1.13395e-163	1.6283e-163	2.92993e-164	6.94272e-163	-4.05677e-164	-1.66959e-163	-2.38082e-163	1.14925e-163	-7.60457e-164	-3.689e-165	-4.01865e-163	-8.16047e-165	-1.43183e-162	-1.31201e-163	4.14805e-163	-5.87207e-164	9.59807e-163	5.61591e-165	-7.47068e-164	2.92831e-163	-1.80452e-163	1.79639e-163	-4.78816e-164	1.30725e-162	7.71138e-164	0
2.15073e-164	-4.62912e-164	9.60078e-164	-2.90829e-163	-9.01393e-164	-1.13395e-163	1.6283e-163	2.92993e-164	6.94272e-163	-4.05677e-164	-1.66959e-163	-2.38082e-163	1.14925e-163	-7.60457e-164	-3.689e-165	-4.01865e-163	-8.16047e-165	-1.43183e-162	-1.31201e-163	4.14805e-163	-5.87207e-164	9.59807e-163	5.61591e-165	-7.47068e-164	2.92831e-163	-1.80452e-163	1.79639e-163	-4.78816e-164	1.30725e-162	7.71138e-164	0
2.15073e-164	-4.62912e-164	9.60078e-164	-2.90829e-163	-9.01393e-164	-1.13395e-163	1.6283e-163	2.92993e-164	6.94272e-163	-4.05677e-164	-1.66959e-163	-2.38082e-163	1.14925e-163	-7.60457e-164	-3.689e-165	-4.01865e-163	-8.16047e-165	-1.43183e-162	-1.31201e-163	4.14805e-163	-5.87207e-164	9.59807e-163	5.61591e-165	-7.47068e-164	2.92831e-163	-1.80452e-163	1.79639e-163	-4.78816e-164	1.30725e-162	7.71138e-164	0
2.15073e-164	-4.62912e-164	9.60078e-164	-2.90829e-163	-9.01393e-164	-1.13395e-163	1.6283e-163	2.92993e-164	6.94272e-163	-4.05677e-164	-1.66959e-163	-2.38082e-163	1.14925e-163	-7.60457e-164	-3.689e-165	-4.01865e-163	-8.16047e-165	-1.43183e-162	-1.31201e-163	4.14805e-163	-5.87207e-164	9.59807e-163	5.61591e-165	-7.47068e-164	2.92831e-163	-1.80452e-163	1.79639e-163	-4.78816e-164	1.30725e-162	7.71138e-164	0
2.15073e-164	-4.62912e-164	9.60078e-164	-2.90829e-163	-9.01393e-164	-1.13395e-163	1.6283e-163	2.92993e-164	6.94272e-163	-4.05677e-164	-1.66959e-163	-2.38082e-163	1.14925e-163	-7.60457e-164	-3.689e-165	-4.01865e-163	-8.16047e-165	-1.43183e-162	-1.31201e-163	4.14805e-163	-5.87207e-164	9.59807e-163	5.61591e-165	-7.47068e-164	2.92831e-163	-1.80452e-163	1.79639e-163	-4.78816e-164	1.30725e-162	7.71138e-164	0
2.15073e-164	-4.62912e-164	9.60078e-164	-2.90829e-163	-9.01393e-164	-1.13395e-163	1.6283e-163	2.92993e-164	6.94272e-163	-4.05677e-164	-1.66959e-163	-2.38082e-163	1.14925e-163	-7.60457e-164	-3.689e-165	-4.01865e-163	-8.16047e-165	-1.43183e-162	-1.31201e-163	4.14805e-163	-5.87207e-164	9.59807e-163	5.61591e-165	-7.47068e-164	2.92831e-163	-1.80452e-163	1.79639e-163	-4.78816e-164	1.30725e-162	7.71138e-164	0
2.15073e-164	-4.62912e-164	9.60078e-164	-2.90829e-163	-9.01393e-164	-1.13395e-163	1.6283e-163	2.92993e-164	6.94272e-163	-4.05677e-164	-1.66959e-163	-2.38082e-163	1.14925e-163	-7.60457e-164	-3.689e-165	-4.01865e-163	-8.16047e-165	-1.43183e-162	-1.31201e-163	4.14805e-163	-5.87207e-164	9.59807e-163	5.61591e-165	-7.47068e-164	2.92831e-163	-1.80452e-163	1.79639e-163	-4.78816e-164	1.30725e-162	7.71138e-164	0
2.15073e-164	-4.62912e-164	9.60078e-164	-2.90829e-163	-9.01393e-164	-1.13395e-163	1.6283e-163	2.92993e-164	6.94272e-163	-4.05677e-164	-1.66959e-163	-2.38082e-163	1.14925e-163	-7.60457e-164	-3.689e-165	-4.01865e-163	-8.16047e-165	-1.43183e-162	-1.31201e-163	4.14805e-163	-5.87207e-164	9.59807e-163	5.61591e-165	-7.47068e-164	2.92831e-163	-1.80452e-163	1.79639e-163	-4.78816e-164	1.30725e-162	7.71138e-164	0
2.15073e-164	-4.62912e-164	9.60078e-164	-2.90829e-163	-9.01393e-164	-1.13395e-163	1.6283e-163	2.92993e-164	6.94272e-163	-4.05677e-164	-1.66959e-163	-2.38082e-163	1.14925e-163	-7.60457e-164	-3.689e-165	-4.01865e-163	-8.16047e-165	-1.43183e-162	-1.31201e-163	4.14805e-163	-5.87207e-164	9.59807e-163	5.61591e-165	-7.47068e-164	2.92831e-163	-1.80452e-163	1.79639e-163	-4.78816e-164	1.30725e-162	7.71138e-164	0
2.15073e-164	-4.62912e-164	9.60078e-164	-2.90829e-163	-9.01393e-164	-1.13395e-163	1.6283e-163	2.92993e-164	6.94272e-163	-4.05677e-164	-1.66959e-163	-2.38082e-163	1.14925e-163	-7.60457e-164	-3.689e-165	-4.01865e-163	-8.16047e-165	-1.43183e-162	-1.31201e-163	4.14805e-163	-5.87207e-164	9.59807e-163	5.61591e-165	-7.47068e-164	2.92831e-163	-1.80452e-163	1.79639e-163	-4.78816e-164	1.30725e-162	7.71138e-164	0
2.15073e-164	-4.62912e-164	9.60078e-164	-2.90829e-163	-9.01393e-164	-1.13395e-163	1.6283e-163	2.92993e-164	6.94272e-163	-4.05677e-164	-1.66959e-163	-2.38082e-163	1.14925e-163	-7.60457e-164	-3.689e-165	-4.01865e-163	-8.16047e-165	-1.43183e-162	-1.31201e-163	4.14805e-163	-5.87207e-164	9.59807e-163	5.61591e-165	-7.47068e-164	2.92831e-163	-1.80452e-163	1.79639e-163	-4.78816e-164	1.30725e-162	7.71138e-164	0
2.15073e-164	-4.62912e-164	9.60078e-164	-2.90829e-163	-9.01393e-164	-1.13395e-163	1.6283e-163	2.92993e-164	6.94272e-163	-4.05677e-164	-1.66959e-163	-2.38082e-163	1.14925e-163	-7.60457e-164	-3.689e-165	-4.01865e-163	-8.16047e-165	-1.43183e-162	-1.31201e-163	4.14805e-163	-5.87207e-164	9.59807e-163	5.61591e-165	-7.47068e-164	2.92831e-163	-1.80452e-163	1.79639e-163	-4.78816e-164	1.30725e-162	7.71138e-164	0
2.15073e-164	-4.62912e-164	9.60078e-164	-2.90829e-163	-9.01393e-164	-1.13395e-163	1.6283e-163	2.92993e-164	6.94272e-163	-4.05677e-164	-1.66959e-163	-2.38082e-163	1.14925e-163	-7.60457e-164	-3.689e-165	-4.01865e-163	-8.16047e-165	-1.43183e-162	-1.31201e-163	4.14805e-163	-5.87207e-164	9.59807e-163	5.61591e-165	-7.47068e-164	2.92831e-163	-1.80452e-163	1.79639e-163	-4.78816e-164	1.30725e-162	7.71138e-164	0
2.15073e-164	-4.62912e-164	9.60078e-164	-2.90829e-163	-9.01393e-164	-1.13395e-163	1.6283e-163	2.92993e-164	6.94272e-163	-4.05677e-164	-1.66959e-163	-2.38082e-163	1.14925e-163	-7.60457e-164	-3.689e-165	-4.01865e-163	-8.16047e-165	-1.43183e-162	-1.31201e-163	4.14805e-163	-5.87207e-164	9.59807e-163	5.61591e-165	-7.47068e-164	2.92831e-163	-1.80452e-163	1.79639e-163	-4.78816e-164	1.30725e-162	7.71138e-164	0
2.15073e-164	-4.62912e-164	9.60078e-164	-2.90829e-163	-9.01393e-164	-1.13395e-163	1.6283e-163	2.92993e-164	6.94272e-163	-4.05677e-164	-1.66959e-163	-2.38082e-163	1.14925e-163	-7.60457e-164	-3.689e-165	-4.01865e-163	-8.16047e-165	-1.43183e-162	-1.31201e-163	4.14805e-163	-5.87207e-164	9.59807e-163	5.61591e-165	-7.47068e-164	2.92831e-163	-1.80452e-163	1.79639e-163	-4.78816e-164	1.30725e-162	7.71138e-164	0
2.15073e-164	-4.62912e-164	9.60078e-164	-2.90829e-163	-9.01393e-164	-1.13395e-163	1.6283e-163	2.92993e-164	6.94272e-163	-4.05677e-164	-1.66959e-163	-2.38082e-163	1.14925e-163	-7.60457e-164	-3.689e-165	-4.01865e-163	-8.16047e-165	-1.43183e-162	-1.31201e-163	4.14805e-163	-5.87207e-164	9.59807e-163	5.61591e-165	-7.47068e-164	2.92831e-163	-1.80452e-163	1.79639e-163	-4.78816e-164	1.30725e-162	7.71138e-164	0
2.15073e-164	-4.62912e-164	9.60078e-164	-2.90829e-163	-9.01393e-164	-1.13395e-163	1.6283e-163	2.92993e-164	6.94272e-163	-4.05677e-164	-1.66959e-163	-2.38082e-163	1.14925e-163	-7.60457e-164	-3.689e-165	-4.01865e-163	-8.16047e-165	-1.43183e-162	-1.31201e-163	4.14805e-163	-5.87207e-164	9.59807e-163	5.61591e-165	-7.47068e-164	2.92831e-163	-1.80452e-163	1.79639e-163	-4.78816e-164	1.30725e-162	7.71138e-164	0
2.15073e-164	-4.62912e-164	9.60078e-164	-2.90829e-163	-9.01393e-164	-1.13395e-163	1.6283e-163	2.92993e-164	6.94272e-163	-4.05677e-164	-1.66959e-163	-2.38082e-163	1.14925e-163	-7.60457e-164	-3.689e-165	-4.01865e-163	-8.16047e-165	-1.43183e-162	-1.31201e-163	4.14805e-163	-5.87207e-164	9.59807e-163	5.61591e-165	-7.47068e-164	2.92831e-163	-1.80452e-163	1.79639e-163	-4.78816e-164	1.30725e-162	7.71138e-164	0
2.15073e-164	-4.62912e-164	9.60078e-164	-2.90829e-163	-9.01393e-164	-1.13395e-163	1.6283e-163	2.92993e-164	6.94272e-163	-4.05677e-164	-1.66959e-163	-2.38082e-163	1.14925e-163	-7.60457e-164	-3.689e-165	-4.01865e-163	-8.16047e-165	-1.43183e-162	-1.31201e-163	4.14805e-163	-5.87207e-164	9.59807e-163	5.61591e-165	-7.47068e-164	2.92831e-163	-1.80452e-163	1.79639e-163	-4.78816e-164	1.30725e-162	7.71138e-164	0
2.15073e-164	-4.62912e-164	9.60078e-164	-2.90829e-163	-9.01393e-164	-1.13395e-163	1.6283e-163	2.92993e-164	6.94272e-163	-4.05677e-164	-1.66959e-163	-2.38082e-163	1.14925e-163	-7.60457e-164	-3.689e-165	-4.01865e-163	-8.16047e-165	-1.43183e-162	-1.31201e-163	4.14805e-163	-5.87207e-164	9.59807e-163	5.61591e-165	-7.47068e-164	2.92831e-163	-1.80452e-163	1.79639e-163	-4.78816e-164	1.30725e-162	7.71138e-164	0
2.15073e-164	-4.62912e-164	9.60078e-164	-2.90829e-163	-9.01393e-164	-1.13395e-163	1.6283e-163	2.92993e-164	6.94272e-163	-4.05677e-164	-1.66959e-163	-2.38082e-163	1.14925e-163	-7.60457e-164	-3.689e-165	-4.01865e-163	-8.16047e-165	-1.43183e-162	-1.31201e-163	4.14805e-163	-5.87207e-164	9.59807e-163	5.61591e-165	-7.47068e-164	2.92831e-163	-1.80452e-163	1.79639e-163	-4.78816e-164	1.30725e-162	7.71138e-164	0
2.15073e-164	-4.62912e-164	9.60078e-164	-2.90829e-163	-9.01393e-164	-1.13395e-163	1.6283e-163	2.92993e-164	6.94272e-163	-4.05677e-164	-1.66959e-163	-2.38082e-163	1.14925e-163	-7.60457e-164	-3.689e-165	-4.01865e-163	-8.16047e-165	-1.43183e-162	-1.31201e-163	4.14805e-163	-5.87207e-164	9.59807e-163	5.61591e-165	-7.47068e-164	2.92831e-163	-1.80452e-163	1.79639e-163	-4.78816e-164	1.30725e-162	7.71138e-164	0
2.15073e-164	-4.62912e-164	9.60078e-164	-2.90829e-163	-9.01393e-164	-1.13395e-163	1.6283e-163	2.92993e-164	6.94272e-163	-4.05677e-164	-1.66959e-163	-2.38082e-163	1.14925e-163	-7.60457e-164	-3.689e-165	-4.01865e-163	-8.16047e-165	-1.43183e-162	-1.31201e-163	4.14805e-163	-5.87207e-164	9.59807e-163	5.61591e-165	-7.47068e-164	2.92831e-163	-1.80452e-163	1.79639e-163	-4.78816e-164	1.30725e-162	7.71138e-164	0
2.15073e-164	-4.62912e-164	9.60078e-164	-2.90829e-163	-9.01393e-164	-1.13395e-163	1.6283e-163	2.92993e-164	6.94272e-163	-4.05677e-164	-1.66959e-163	-2.38082e-163	1.14925e-163	-7.60457e-164	-3.689e-165	-4.01865e-163	-8.16047e-165	-1.43183e-162	-1.31201e-163	4.14805e-163	-5.87207e-164	9.59807e-163	5.61591e-165	-7.47068e-164	2.92831e-163	-1.80452e-163	1.79639e-163	-4.78816e-164	1.30725e-162	7.71138e-164	0
2.15073e-164	-4.62912e-164	9.60078e-164	-2.90829e-163	-9.01393e-164	-1.13395e-163	1.6283e-163	2.92993e-164	6.94272e-163	-4.05677e-164	-1.66959e-163	-2.38082e-163	1.14925e-163	-7.60457e-164	-3.689e-165	-4.01865e-163	-8.16047e-165	-1.43183e-162	-1.31201e-163	4.14805e-163	-5.87207e-164	9.59807e-163	5.61591e-165	-7.47068e-164	2.92831e-163	-1.80452e-163	1.79639e-163	-4.78816e-164	1.30725e-162	7.71138e-164	0
2.15073e-164	-4.62912e-164	9.60078e-164	-2.90829e-163	-9.01393e-164	-1.13395e-163	1.6283e-163	2.92993e-164	6.94272e-163	-4.05677e-164	-1.66959e-163	-2.38082e-163	1.14925e-163	-7.60457e-164	-3.689e-165	-4.01865e-163	-8.16047e-165	-1.43183e-162	-1.31201e-163	4.14805e-163	-5.87207e-164	9.59807e-163	5.61591e-165	-7.47068e-164	2.92831e-163	-1.80452e-163	1.79639e-163	-4.78816e-164	1.30725e-162	7.71138e-164	0
2.15073e-164	-4.62912e-164	9.60078e-164	-2.90829e-163	-9.01393e-164	-1.13395e-163	1.6283e-163	2.92993e-164	6.94272e-163	-4.05677e-164	-1.66959e-163	-2.38082e-163	1.14925e-163	-7.60457e-164	-3.689e-165	-4.01865e-163	-8.16047e-165	-1.43183e-162	-1.31201e-163	4.14805e-163	-5.87207e-164	9.59807e-163	5.61591e-165	-7.47068e-164	2.92831e-163	-1.80452e-163	1.79639e-163	-4.78816e-164	1.30725e-162	7.71138e-164	0
2.15073e-164	-4.62912e-164	9.60078e-164	-2.90829e-163	-9.01393e-164	-1.13395e-163	1.6283e-163	2.92993e-164	6.94272e-163	-4.05677e-164	-1.66959e-163	-2.38082e-163	1.14925e-163	-7.60457e-164	-3.689e-165	-4.01865e-163	-8.16047e-165	-1.43183e-162	-1.31201e-163	4.14805e-163	-5.87207e-164	9.59807e-163	5.61591e-165	-7.47068e-164	2.92831e-163	-1.80452e-163	1.79639e-163	-4.78816e-164	1.30725e-162	7.71138e-164	0
2.15073e-164	-4.62912e-164	9.60078e-164	-2.90829e-163	-9.01393e-164	-1.13395e-163	1.6283e-163	2.92993e-164	6.94272e-163	-4.05677e-164	-1.66959e-163	-2.38082e-163	1.14925e-163	-7.60457e-164	-3.689e-165	-4.01865e-163	-8.16047e-165	-1.43183e-162	-1.31201e-163	4.14805e-163	-5.87207e-164	9.59807e-163	5.61591e-165	-7.47068e-164	2.92831e-163	-1.80452e-163	1.79639e-163	-4.78816e-164	1.30725e-162	7.71138e-164	0
2.15073e-164	-4.62912e-164	9.60078e-164	-2.90829e-163	-9.01393e-164	-1.13395e-163	1.6283e-163	2.92993e-164	6.94272e-163	-4.05677e-164	-1.66959e-163	-2.38082e-163	1.14925e-163	-7.60457e-164	-3.689e-165	-4.01865e-163	-8.16047e-165	-1.43183e-162	-1.31201e-163	4.14805e-163	-5.87207e-164	9.59807e-163	5.61591e-165	-7.47068e-164	2.92831e-163	-1.80452e-163	1.79639e-163	-4.78816e-164	1.30725e-162	7.71138e-164	0
2.15073e-164	-4.62912e-164	9.60078e-164	-2.90829e-163	-9.01393e-164	-1.13395e-163	1.6283e-163	2.92993e-164	6.94272e-163	-4.05677e-164	-1.66959e-163	-2.38082e-163	1.14925e-163	-7.60457e-164	-3.689e-165	-4.01865e-163	-8.16047e-165	-1.43183e-162	-1.31201e-163	4.14805e-163	-5.87207e-164	9.59807e-163	5.61591e-165	-7.47068e-164	2.92831e-163	-1.80452e-163	1.79639e-163	-4.78816e-164	1.30725e-162	7.71138e-164	0
2.15073e-164	-4.62912e-164	9.60078e-164	-2.90829e-163	-9.01393e-164	-1.13395e-163	1.6283e-163	2.92993e-164	6.94272e-163	-4.05677e-164	-1.66959e-163	-2.38082e-163	1.14925e-163	-7.60457e-164	-3.689e-165	-4.01865e-163	-8.16047e-165	-1.43183e-162	-1.31201e-163	4.14805e-163	-5.87207e-164	9.59807e-163	5.61591e-165	-7.47068e-164	2.92831e-163	-1.80452e-163	1.79639e-163	-4.78816e-164	1.30725e-162	7.71138e-164	0
2.15073e-164	-4.62912e-164	9.60078e-164	-2.90829e-163	-9.01393e-164	-1.13395e-163	1.6283e-163	2.92993e-164	6.94272e-163	-4.05677e-164	-1.66959e-163	-2.38082e-163	1.14925e-163	-7.60457e-164	-3.689e-165	-4.01865e-163	-8.16047e-165	-1.43183e-162	-1.31201e-163	4.14805e-163	-5.87207e-164	9.59807e-163	5.61591e-165	-7.47068e-164	2.92831e-163	-1.80452e-163	1.79639e-163	-4.78816e-164	1.30725e-162	7.71138e-164	0
2.15073e-164	-4.62912e-164	9.60078e-164	-2.90829e-163	-9.01393e-164	-1.13395e-163	1.6283e-163	2.92993e-164	6.94272e-163	-4.05677e-164	-1.66959e-163	-2.38082e-163	1.14925e-163	-7.60457e-164	-3.689e-165	-4.01865e-163	-8.16047e-165	-1.43183e-162	-1.31201e-163	4.14805e-163	-5.87207e-164	9.59807e-163	5.61591e-165	-7.47068e-164	2.92831e-163	-1.80452e-163	1.79639e-163	-4.78816e-164	1.30725e-162	7.71138e-164	0
2.15073e-164	-4.62912e-164	9.60078e-164	-2.90829e-163	-9.01393e-164	-1.13395e-163	1.6283e-163	2.92993e-164	6.94272e-163	-4.05677e-164	-1.66959e-163	-2.38082e-163	1.14925e-163	-7.60457e-164	-3.689e-165	-4.01865e-163	-8.16047e-165	-1.43183e-162	-1.31201e-163	4.14805e-163	-5.87207e-164	9.59807e-163	5.61591e-165	-7.47068e-164	2.92831e-163	-1.80452e-163	1.79639e-163	-4.78816e-164	1.30725e-162	7.71138e-164	0
2.15073e-164	-4.62912e-164	9.60078e-164	-2.90829e-163	-9.01393e-164	-1.13395e-163	1.6283e-163	2.92993e-164	6.94272e-163	-4.05677e-164	-1.66959e-163	-2.38082e-163	1.14925e-163	-7.60457e-164	-3.689e-165	-4.01865e-163	-8.16047e-165	-1.43183e-162	-1.31201e-163	4.14805e-163	-5.87207e-164	9.59807e-163	5.61591e-165	-7.47068e-164	2.92831e-163	-1.80452e-163	1.79639e-163	-4.78816e-164	1.30725e-162	7.71138e-164	0
2.15073e-164	-4.62912e-164	9.60078e-164	-2.90829e-163	-9.01393e-164	-1.13395e-163	1.6283e-163	2.92993e-164	6.94272e-163	-4.05677e-164	-1.66959e-163	-2.38082e-163	1.14925e-163	-7.60457e-164	-3.689e-165	-4.01865e-163	-8.16047e-165	-1.43183e-162	-1.31201e-163	4.14805e-163	-5.87207e-164	9.59807e-163	5.61591e-165	-7.47068e-164	2.92831e-163	-1.80452e-163	1.79639e-163	-4.78816e-164	1.30725e-162	7.71138e-164	0
2.15073e-164	-4.62912e-164	9.60078e-164	-2.90829e-163	-9.01393e-164	-1.13395e-163	1.6283e-163	2.92993e-164	6.94272e-163	-4.05677e-164	-1.66959e-163	-2.38082e-163	1.14925e-163	-7.60457e-164	-3.689e-165	-4.01865e-163	-8.16047e-165	-1.43183e-162	-1.31201e-163	4.14805e-163	-5.87207e-164	9.59807e-163	5.61591e-165	-7.47068e-164	2.92831e-163	-1.80452e-163	1.79639e-163	-4.78816e-164	1.30725e-162	7.71138e-164	0
2.15073e-164	-4.62912e-164	9.60078e-164	-2.90829e-163	-9.01393e-164	-1.13395e-163	1.6283e-163	2.92993e-164	6.94272e-163	-4.05677e-164	-1.66959e-163	-2.38082e-163	1.14925e-163	-7.60457e-164	-3.689e-165	-4.01865e-163	-8.16047e-165	-1.43183e-162	-1.31201e-163	4.14805e-163	-5.87207e-164	9.59807e-163	5.61591e-165	-7.47068e-164	2.92831e-163	-1.80452e-163	1.79639e-163	-4.78816e-164	1.30725e-162	7.71138e-164	0
2.15073e-164	-4.62912e-164	9.60078e-164	-2.90829e-163	-9.01393e-164	-1.13395e-163	1.6283e-163	2.92993e-164	6.94272e-163	-4.05677e-164	-1.66959e-163	-2.38082e-163	1.14925e-163	-7.60457e-164	-3.689e-165	-4.01865e-163	-8.16047e-165	-1.43183e-162	-1.31201e-163	4.14805e-163	-5.87207e-164	9.59807e-163	5.61591e-165	-7.47068e-164	2.92831e-163	-1.80452e-163	1.79639e-163	-4.78816e-164	1.30725e-162	7.71138e-164	0
2.15073e-164	-4.62912e-164	9.60078e-164	-2.90829e-163	-9.01393e-164	-1.13395e-163	1.6283e-163	2.92993e-164	6.94272e-163	-4.05677e-164	-1.66959e-163	-2.38082e-163	1.14925e-163	-7.60457e-164	-3.689e-165	-4.01865e-163	-8.16047e-165	-1.43183e-162	-1.31201e-163	4.14805e-163	-5.87207e-164	9.59807e-163	5.61591e-165	-7.47068e-164	2.92831e-163	-1.80452e-163	1.79639e-163	-4.78816e-164	1.30725e-162	7.71138e-164	0
2.15073e-164	-4.62912e-164	9.60078e-164	-2.90829e-163	-9.01393e-164	-1.13395e-163	1.6283e-163	2.92993e-164	6.94272e-163	-4.05677e-164	-1.66959e-163	-2.38082e-163	1.14925e-163	-7.60457e-164	-3.689e-165	-4.01865e-163	-8.16047e-165	-1.43183e-162	-1.31201e-163	4.14805e-163	-5.87207e-164	9.59807e-163	5.61591e-165	-7.47068e-164	2.92831e-163	-1.80452e-163	1.79639e-163	-4.78816e-164	1.30725e-162	7.71138e-164	0
2.15073e-164	-4.62912e-164	9.60078e-164	-2.90829e-163	-9.01393e-164	-1.13395e-163	1.6283e-163	2.92993e-164	6.94272e-163	-4.05677e-164	-1.66959e-163	-2.38082e-163	1.14925e-163	-7.60457e-164	-3.689e-165	-4.01865e-163	-8.16047e-165	-1.43183e-162	-1.31201e-163	4.14805e-163	-5.87207e-164	9.59807e-163	5.61591e-165	-7.47068e-164	2.92831e-163	-1.80452e-163	1.79639e-163	-4.78816e-164	1.30725e-162	7.71138e-164	0
2.15073e-164	-4.62912e-164	9.60078e-164	-2.90829e-163	-9.01393e-164	-1.13395e-163	1.6283e-163	2.92993e-164	6.94272e-163	-4.05677e-164	-1.66959e-163	-2.38082e-163	1.14925e-163	-7.60457e-164	-3.689e-165	-4.01865e-163	-8.16047e-165	-1.43183e-162	-1.31201e-163	4.14805e-163	-5.87207e-164	9.59807e-163	5.61591e-165	-7.47068e-164	2.92831e-163	-1.80452e-163	1.79639e-163	-4.78816e-164	1.30725e-162	7.71138e-164	0
2.15073e-164	-4.62912e-164	9.60078e-164	-2.90829e-163	-9.01393e-164	-1.13395e-163	1.6283e-163	2.92993e-164	6.94272e-163	-4.05677e-164	-1.66959e-163	-2.38082e-163	1.14925e-163	-7.60457e-164	-3.689e-165	-4.01865e-163	-8.16047e-165	-1.43183e-162	-1.31201e-163	4.14805e-163	-5.87207e-164	9.59807e-163	5.61591e-165	-7.47068e-164	2.92831e-163	-1.80452e-163	1.79639e-163	-4.78816e-164	1.30725e-162	7.71138e-164	0
2.15073e-164	-4.62912e-164	9.60078e-164	-2.90829e-163	-9.01393e-164	-1.13395e-163	1.6283e-163	2.92993e-164	6.94272e-163	-4.05677e-164	-1.66959e-163	-2.38082e-163	1.14925e-163	-7.60457e-164	-3.689e-165	-4.01865e-163	-8.16047e-165	-1.43183e-162	-1.31201e-163	4.14805e-163	-5.87207e-164	9.59807e-163	5.61591e-165	-7.47068e-164	2.92831e-163	-1.80452e-163	1.79639e-163	-4.78816e-164	1.30725e-162	7.71138e-164	0
2.15073e-164	-4.62912e-164	9.60078e-164	-2.90829e-163	-9.01393e-164	-1.13395e-163	1.6283e-163	2.92993e-164	6.94272e-163	-4.05677e-164	-1.66959e-163	-2.38082e-163	1.14925e-163	-7.60457e-164	-3.689e-165	-4.01865e-163	-8.16047e-165	-1.43183e-162	-1.31201e-163	4.14805e-163	-5.87207e-164	9.59807e-163	5.61591e-165	-7.47068e-164	2.92831e-163	-1.80452e-163	1.79639e-163	-4.78816e-164	1.30725e-162	7.71138e-164	0
2.15073e-164	-4.62912e-164	9.60078e-164	-2.90829e-163	-9.01393e-164	-1.13395e-163	1.6283e-163	2.92993e-164	6.94272e-163	-4.05677e-164	-1.66959e-163	-2.38082e-163	1.14925e-163	-7.60457e-164	-3.689e-165	-4.01865e-163	-8.16047e-165	-1.43183e-162	-1.31201e-163	4.14805e-163	-5.87207e-164	9.59807e-163	5.61591e-165	-7.47068e-164	2.92831e-163	-1.80452e-163	1.79639e-163	-4.78816e-164	1.30725e-162	7.71138e-164	0
2.15073e-164	-4.62912e-164	9.60078e-164	-2.90829e-163	-9.01393e-164	-1.13395e-163	1.6283e-163	2.92993e-164	6.94272e-163	-4.05677e-164	-1.66959e-163	-2.38082e-163	1.14925e-163	-7.60457e-164	-3.689e-165	-4.01865e-163	-8.16047e-165	-1.43183e-162	-1.31201e-163	4.14805e-163	-5.87207e-164	9.59807e-163	5.61591e-165	-7.47068e-164	2.92831e-163	-1.80452e-163	1.79639e-163	-4.78816e-164	1.30725e-162	7.71138e-164	0
2.15073e-164	-4.62912e-164	9.60078e-164	-2.90829e-163	-9.01393e-164	-1.13395e-163	1.6283e-163	2.92993e-164	6.94272e-163	-4.05677e-164	-1.66959e-163	-2.38082e-163	1.14925e-163	-7.60457e-164	-3.689e-165	-4.01865e-163	-8.16047e-165	-1.43183e-162	-1.31201e-163	4.14805e-163	-5.87207e-164	9.59807e-163	5.61591e-165	-7.47068e-164	2.92831e-163	-1.80452e-163	1.79639e-163	-4.78816e-164	1.30725e-162	7.71138e-164	0
2.15073e-164	-4.62912e-164	9.60078e-164	-2.90829e-163	-9.01393e-164	-1.13395e-163	1.6283e-163	2.92993e-164	6.94272e-163	-4.05677e-164	-1.66959e-163	-2.38082e-163	1.14925e-163	-7.60457e-164	-3.689e-165	-4.01865e-163	-8.16047e-165	-1.43183e-162	-1.31201e-163	4.14805e-163	-5.87207e-164	9.59807e-163	5.61591e-165	-7.47068e-164	2.92831e-163	-1.80452e-163	1.79639e-163	-4.78816e-164	1.30725e-162	7.71138e-164	0
2.15073e-164	-4.62912e-164	9.60078e-164	-2.90829e-163	-9.01393e-164	-1.13395e-163	1.6283e-163	2.92993e-164	6.94272e-163	-4.05677e-164	-1.66959e-163	-2.38082e-163	1.14925e-163	-7.60457e-164	-3.689e-165	-4.01865e-163	-8.16047e-165	-1.43183e-162	-1.31201e-163	4.14805e-163	-5.87207e-164	9.59807e-163	5.61591e-165	-7.47068e-164	2.92831e-163	-1.80452e-163	1.79639e-163	-4.78816e-164	1.30725e-162	7.71138e-164	0
2.15073e-164	-4.62912e-164	9.60078e-164	-2.90829e-163	-9.01393e-164	-1.13395e-163	1.6283e-163	2.92993e-164	6.94272e-163	-4.05677e-164	-1.66959e-163	-2.38082e-163	1.14925e-163	-7.60457e-164	-3.689e-165	-4.01865e-163	-8.16047e-165	-1.43183e-162	-1.31201e-163	4.14805e-163	-5.87207e-164	9.59807e-163	5.61591e-165	-7.47068e-164	2.92831e-163	-1.80452e-163	1.79639e-163	-4.78816e-164	1.30725e-162	7.71138e-164	0
2.15073e-164	-4.62912e-164	9.60078e-164	-2.90829e-163	-9.01393e-164	-1.13395e-163	1.6283e-163	2.92993e-164	6.94272e-163	-4.05677e-164	-1.66959e-163	-2.38082e-163	1.14925e-163	-7.60457e-164	-3.689e-165	-4.01865e-163	-8.16047e-165	-1.43183e-162	-1.31201e-163	4.14805e-163	-5.87207e-164	9.59807e-163	5.61591e-165	-7.47068e-164	2.92831e-163	-1.80452e-163	1.79639e-163	-4.78816e-164	1.30725e-162	7.71138e-164	0
2.15073e-164	-4.62912e-164	9.60078e-164	-2.90829e-163	-9.01393e-164	-1.13395e-163	1.6283e-163	2.92993e-164	6.94272e-163	-4.05677e-164	-1.66959e-163	-2.38082e-163	1.14925e-163	-7.60457e-164	-3.689e-165	-4.01865e-163	-8.16047e-165	-1.43183e-162	-1.31201e-163	4.14805e-163	-5.87207e-164	9.59807e-163	5.61591e-165	-7.47068e-164	2.92831e-163	-1.80452e-163	1.79639e-163	-4.78816e-164	1.30725e-162	7.71138e-164	0
2.15073e-164	-4.62912e-164	9.60078e-164	-2.90829e-163	-9.01393e-164	-1.13395e-163	1.6283e-163	2.92993e-164	6.94272e-163	-4.05677e-164	-1.66959e-163	-2.38082e-163	1.14925e-163	-7.60457e-164	-3.689e-165	-4.01865e-163	-8.16047e-165	-1.43183e-162	-1.31201e-163	4.14805e-163	-5.87207e-164	9.59807e-163	5.61591e-165	-7.47068e-164	2.92831e-163	-1.80452e-163	1.79639e-163	-4.78816e-164	1.30725e-162	7.71138e-164	0
2.15073e-164	-4.62912e-164	9.60078e-164	-2.90829e-163	-9.01393e-164	-1.13395e-163	1.6283e-163	2.92993e-164	6.94272e-163	-4.05677e-164	-1.66959e-163	-2.38082e-163	1.14925e-163	-7.60457e-164	-3.689e-165	-4.01865e-163	-8.16047e-165	-1.43183e-162	-1.31201e-163	4.14805e-163	-5.87207e-164	9.59807e-163	5.61591e-165	-7.47068e-164	2.92831e-163	-1.80452e-163	1.79639e-163	-4.78816e-164	1.30725e-162	7.71138e-164	0
2.15073e-164	-4.62912e-164	9.60078e-164	-2.90829e-163	-9.01393e-164	-1.13395e-163	1.6283e-163	2.92993e-164	6.94272e-163	-4.05677e-164	-1.66959e-163	-2.38082e-163	1.14925e-163	-7.60457e-164	-3.689e-165	-4.01865e-163	-8.16047e-165	-1.43183e-162	-1.31201e-163	4.14805e-163	-5.87207e-164	9.59807e-163	5.61591e-165	-7.47068e-164	2.92831e-163	-1.80452e-163	1.79639e-163	-4.78816e-164	1.30725e-162	7.71138e-164	0
2.15073e-164	-4.62912e-164	9.60078e-164	-2.90829e-163	-9.01393e-164	-1.13395e-163	1.6283e-163	2.92993e-164	6.94272e-163	-4.05677e-164	-1.66959e-163	-2.38082e-163	1.14925e-163	-7.60457e-164	-3.689e-165	-4.01865e-163	-8.16047e-165	-1.43183e-162	-1.31201e-163	4.14805e-163	-5.87207e-164	9.59807e-163	5.61591e-165	-7.47068e-164	2.92831e-163	-1.80452e-163	1.79639e-163	-4.78816e-164	1.30725e-162	7.71138e-164	0
2.15073e-164	-4.62912e-164	9.60078e-164	-2.90829e-163	-9.01393e-164	-1.13395e-163	1.6283e-163	2.92993e-164	6.94272e-163	-4.05677e-164	-1.66959e-163	-2.38082e-163	1.14925e-163	-7.60457e-164	-3.689e-165	-4.01865e-163	-8.16047e-165	-1.43183e-162	-1.31201e-163	4.14805e-163	-5.87207e-164	9.59807e-163	5.61591e-165	-7.47068e-164	2.92831e-163	-1.80452e-163	1.79639e-163	-4.78816e-164	1.30725e-162	7.71138e-164	0
2.15073e-164	-4.62912e-164	9.60078e-164	-2.90829e-163	-9.01393e-164	-1.13395e-163	1.6283e-163	2.92993e-164	6.94272e-163	-4.05677e-164	-1.66959e-163	-2.38082e-163	1.14925e-163	-7.60457e-164	-3.689e-165	-4.01865e-163	-8.16047e-165	-1.43183e-162	-1.31201e-163	4.14805e-163	-5.87207e-164	9.59807e-163	5.61591e-165	-7.47068e-164	2.92831e-163	-1.80452e-163	1.79639e-163	-4.78816e-164	1.30725e-162	7.71138e-164	0
2.15073e-164	-4.62912e-164	9.60078e-164	-2.90829e-163	-9.01393e-164	-1.13395e-163	1.6283e-163	2.92993e-164	6.94272e-163	-4.05677e-164	-1.66959e-163	-2.38082e-163	1.14925e-163	-7.60457e-164	-3.689e-165	-4.01865e-163	-8.16047e-165	-1.43183e-162	-1.31201e-163	4.14805e-163	-5.87207e-164	9.59807e-163	5.61591e-165	-7.47068e-164	2.92831e-163	-1.80452e-163	1.79639e-163	-4.78816e-164	1.30725e-162	7.71138e-164	0
2.15073e-164	-4.62912e-164	9.60078e-164	-2.90829e-163	-9.01393e-164	-1.13395e-163	1.6283e-163	2.92993e-164	6.94272e-163	-4.05677e-164	-1.66959e-163	-2.38082e-163	1.14925e-163	-7.60457e-164	-3.689e-165	-4.01865e-163	-8.16047e-165	-1.43183e-162	-1.31201e-163	4.14805e-163	-5.87207e-164	9.59807e-163	5.61591e-165	-7.47068e-164	2.92831e-163	-1.80452e-163	1.79639e-163	-4.78816e-164	1.30725e-162	7.71138e-164	0
2.15073e-164	-4.62912e-164	9.60078e-164	-2.90829e-163	-9.01393e-164	-1.13395e-163	1.6283e-163	2.92993e-164	6.94272e-163	-4.05677e-164	-1.66959e-163	-2.38082e-163	1.14925e-163	-7.60457e-164	-3.689e-165	-4.01865e-163	-8.16047e-165	-1.43183e-162	-1.31201e-163	4.14805e-163	-5.87207e-164	9.59807e-163	5.61591e-165	-7.47068e-164	2.92831e-163	-1.80452e-163	1.79639e-163	-4.78816e-164	1.30725e-162	7.71138e-164	0
2.15073e-164	-4.62912e-164	9.60078e-164	-2.90829e-163	-9.01393e-164	-1.13395e-163	1.6283e-163	2.92993e-164	6.94272e-163	-4.05677e-164	-1.66959e-163	-2.38082e-163	1.14925e-163	-7.60457e-164	-3.689e-165	-4.01865e-163	-8.16047e-165	-1.43183e-162	-1.31201e-163	4.14805e-163	-5.87207e-164	9.59807e-163	5.61591e-165	-7.47068e-164	2.92831e-163	-1.80452e-163	1.79639e-163	-4.78816e-164	1.30725e-162	7.71138e-164	0
2.15073e-164	-4.62912e-164	9.60078e-164	-2.90829e-163	-9.01393e-164	-1.13395e-163	1.6283e-163	2.92993e-164	6.94272e-163	-4.05677e-164	-1.66959e-163	-2.38082e-163	1.14925e-163	-7.60457e-164	-3.689e-165	-4.01865e-163	-8.16047e-165	-1.43183e-162	-1.31201e-163	4.14805e-163	-5.87207e-164	9.59807e-163	5.61591e-165	-7.47068e-164	2.92831e-163	-1.80452e-163	1.79639e-163	-4.78816e-164	1.30725e-162	7.71138e-164	0
2.15073e-164	-4.62912e-164	9.60078e-164	-2.90829e-163	-9.01393e-164	-1.13395e-163	1.6283e-163	2.92993e-164	6.94272e-163	-4.05677e-164	-1.66959e-163	-2.38082e-163	1.14925e-163	-7.60457e-164	-3.689e-165	-4.01865e-163	-8.16047e-165	-1.43183e-162	-1.31201e-163	4.14805e-163	-5.87207e-164	9.59807e-163	5.61591e-165	-7.47068e-164	2.92831e-163	-1.80452e-163	1.79639e-163	-4.78816e-164	1.30725e-162	7.71138e-164	0
2.15073e-164	-4.62912e-164	9.60078e-164	-2.90829e-163	-9.01393e-164	-1.13395e-163	1.6283e-163	2.92993e-164	6.94272e-163	-4.05677e-164	-1.66959e-163	-2.38082e-163	1.14925e-163	-7.60457e-164	-3.689e-165	-4.01865e-163	-8.16047e-165	-1.43183e-162	-1.31201e-163	4.14805e-163	-5.87207e-164	9.59807e-163	5.61591e-165	-7.47068e-164	2.92831e-163	-1.80452e-163	1.79639e-163	-4.78816e-164	1.30725e-162	7.71138e-164	0
2.15073e-164	-4.62912e-164	9.60078e-164	-2.90829e-163	-9.01393e-164	-1.13395e-163	1.6283e-163	2.92993e-164	6.94272e-163	-4.05677e-164	-1.66959e-163	-2.38082e-163	1.14925e-163	-7.60457e-164	-3.689e-165	-4.01865e-163	-8.16047e-165	-1.43183e-162	-1.31201e-163	4.14805e-163	-5.87207e-164	9.59807e-163	5.61591e-165	-7.47068e-164	2.92831e-163	-1.80452e-163	1.79639e-163	-4.78816e-164	1.30725e-162	7.71138e-164	0
2.15073e-164	-4.62912e-164	9.60078e-164	-2.90829e-163	-9.01393e-164	-1.13395e-163	1.6283e-163	2.92993e-164	6.94272e-163	-4.05677e-164	-1.66959e-163	-2.38082e-163	1.14925e-163	-7.60457e-164	-3.689e-165	-4.01865e-163	-8.16047e-165	-1.43183e-162	-1.31201e-163	4.14805e-163	-5.87207e-164	9.59807e-163	5.61591e-165	-7.47068e-164	2.92831e-163	-1.80452e-163	1.79639e-163	-4.78816e-164	1.30725e-162	7.71138e-164	0
2.15073e-164	-4.62912e-164	9.60078e-164	-2.90829e-163	-9.01393e-164	-1.13395e-163	1.6283e-163	2.92993e-164	6.94272e-163	-4.05677e-164	-1.66959e-163	-2.38082e-163	1.14925e-163	-7.60457e-164	-3.689e-165	-4.01865e-163	-8.16047e-165	-1.43183e-162	-1.31201e-163	4.14805e-163	-5.87207e-164	9.59807e-163	5.61591e-165	-7.47068e-164	2.92831e-163	-1.80452e-163	1.79639e-163	-4.78816e-164	1.30725e-162	7.71138e-164	0
2.15073e-164	-4.62912e-164	9.60078e-164	-2.90829e-163	-9.01393e-164	-1.13395e-163	1.6283e-163	2.92993e-164	6.94272e-163	-4.05677e-164	-1.66959e-163	-2.38082e-163	1.14925e-163	-7.60457e-164	-3.689e-165	-4.01865e-163	-8.16047e-165	-1.43183e-162	-1.31201e-163	4.14805e-163	-5.87207e-164	9.59807e-163	5.61591e-165	-7.47068e-164	2.92831e-163	-1.80452e-163	1.79639e-163	-4.78816e-164	1.30725e-162	7.71138e-164	0
2.15073e-164	-4.62912e-164	9.60078e-164	-2.90829e-163	-9.01393e-164	-1.13395e-163	1.6283e-163	2.92993e-164	6.94272e-163	-4.05677e-164	-1.66959e-163	-2.38082e-163	1.14925e-163	-7.60457e-164	-3.689e-165	-4.01865e-163	-8.16047e-165	-1.43183e-162	-1.31201e-163	4.14805e-163	-5.87207e-164	9.59807e-163	5.61591e-165	-7.47068e-164	2.92831e-163	-1.80452e-163	1.79639e-163	-4.78816e-164	1.30725e-162	7.71138e-164	0
2.15073e-164	-4.62912e-164	9.60078e-164	-2.90829e-163	-9.01393e-164	-1.13395e-163	1.6283e-163	2.92993e-164	6.94272e-163	-4.05677e-164	-1.66959e-163	-2.38082e-163	1.14925e-163	-7.60457e-164	-3.689e-165	-4.01865e-163	-8.16047e-165	-1.43183e-162	-1.31201e-163	4.14805e-163	-5.87207e-164	9.59807e-163	5.61591e-165	-7.47068e-164	2.92831e-163	-1.80452e-163	1.79639e-163	-4.78816e-164	1.30725e-162	7.71138e-164	0
2.15073e-164	-4.62912e-164	9.60078e-164	-2.90829e-163	-9.01393e-164	-1.13395e-163	1.6283e-163	2.92993e-164	6.94272e-163	-4.05677e-164	-1.66959e-163	-2.38082e-163	1.14925e-163	-7.60457e-164	-3.689e-165	-4.01865e-163	-8.16047e-165	-1.43183e-162	-1.31201e-163	4.14805e-163	-5.87207e-164	9.59807e-163	5.61591e-165	-7.47068e-164	2.92831e-163	-1.80452e-163	1.79639e-163	-4.78816e-164	1.30725e-162	7.71138e-164	0
2.15073e-164	-4.62912e-164	9.60078e-164	-2.90829e-163	-9.01393e-164	-1.13395e-163	1.6283e-163	2.92993e-164	6.94272e-163	-4.05677e-164	-1.66959e-163	-2.38082e-163	1.14925e-163	-7.60457e-164	-3.689e-165	-4.01865e-163	-8.16047e-165	-1.43183e-162	-1.31201e-163	4.14805e-163	-5.87207e-164	9.59807e-163	5.61591e-165	-7.47068e-164	2.92831e-163	-1.80452e-163	1.79639e-163	-4.78816e-164	1.30725e-162	7.71138e-164	0
2.15073e-164	-4.62912e-164	9.60078e-164	-2.90829e-163	-9.01393e-164	-1.13395e-163	1.6283e-163	2.92993e-164	6.94272e-163	-4.05677e-164	-1.66959e-163	-2.38082e-163	1.14925e-163	-7.60457e-164	-3.689e-165	-4.01865e-163	-8.16047e-165	-1.43183e-162	-1.31201e-163	4.14805e-163	-5.87207e-164	9.59807e-163	5.61591e-165	-7.47068e-164	2.92831e-163	-1.80452e-163	1.79639e-163	-4.78816e-164	1.30725e-162	7.71138e-164	0
2.15073e-164	-4.62912e-164	9.60078e-164	-2.90829e-163	-9.01393e-164	-1.13395e-163	1.6283e-163	2.92993e-164	6.94272e-163	-4.05677e-164	-1.66959e-163	-2.38082e-163	1.14925e-163	-7.60457e-164	-3.689e-165	-4.01865e-163	-8.16047e-165	-1.43183e-162	-1.31201e-163	4.14805e-163	-5.87207e-164	9.59807e-163	5.61591e-165	-7.47068e-164	2.92831e-163	-1.80452e-163	1.79639e-163	-4.78816e-164	1.30725e-162	7.71138e-164	0
2.15073e-164	-4.62912e-164	9.60078e-164	-2.90829e-163	-9.01393e-164	-1.13395e-163	1.6283e-163	2.92993e-164	6.94272e-163	-4.05677e-164	-1.66959e-163	-2.38082e-163	1.14925e-163	-7.60457e-164	-3.689e-165	-4.01865e-163	-8.16047e-165	-1.43183e-162	-1.31201e-163	4.14805e-163	-5.87207e-164	9.59807e-163	5.61591e-165	-7.47068e-164	2.92831e-163	-1.80452e-163	1.79639e-163	-4.78816e-164	1.30725e-162	7.71138e-164	0
2.15073e-164	-4.62912e-164	9.60078e-164	-2.90829e-163	-9.01393e-164	-1.13395e-163	1.6283e-163	2.92993e-164	6.94272e-163	-4.05677e-164	-1.66959e-163	-2.38082e-163	1.14925e-163	-7.60457e-164	-3.689e-165	-4.01865e-163	-8.16047e-165	-1.43183e-162	-1.31201e-163	4.14805e-163	-5.87207e-164	9.59807e-163	5.61591e-165	-7.47068e-164	2.92831e-163	-1.80452e-163	1.79639e-163	-4.78816e-164	1.30725e-162	7.71138e-164	0
2.15073e-164	-4.62912e-164	9.60078e-164	-2.90829e-163	-9.01393e-164	-1.13395e-163	1.6283e-163	2.92993e-164	6.94272e-163	-4.05677e-164	-1.66959e-163	-2.38082e-163	1.14925e-163	-7.60457e-164	-3.689e-165	-4.01865e-163	-8.16047e-165	-1.43183e-162	-1.31201e-163	4.14805e-163	-5.87207e-164	9.59807e-163	5.61591e-165	-7.47068e-164	2.92831e-163	-1.80452e-163	1.79639e-163	-4.78816e-164	1.30725e-162	7.71138e-164	0
2.15073e-164	-4.62912e-164	9.60078e-164	-2.90829e-163	-9.01393e-164	-1.13395e-163	1.6283e-163	2.92993e-164	6.94272e-163	-4.05677e-164	-1.66959e-163	-2.38082e-163	1.14925e-163	-7.60457e-164	-3.689e-165	-4.01865e-163	-8.16047e-165	-1.43183e-162	-1.31201e-163	4.14805e-163	-5.87207e-164	9.59807e-163	5.61591e-165	-7.47068e-164	2.92831e-163	-1.80452e-163	1.79639e-163	-4.78816e-164	1.30725e-162	7.71138e-164	0
2.15073e-164	-4.62912e-164	9.60078e-164	-2.90829e-163	-9.01393e-164	-1.13395e-163	1.6283e-163	2.92993e-164	6.94272e-163	-4.05677e-164	-1.66959e-163	-2.38082e-163	1.14925e-163	-7.60457e-164	-3.689e-165	-4.01865e-163	-8.16047e-165	-1.43183e-162	-1.31201e-163	4.14805e-163	-5.87207e-164	9.59807e-163	5.61591e-165	-7.47068e-164	2.92831e-163	-1.80452e-163	1.79639e-163	-4.78816e-164	1.30725e-162	7.71138e-164	0
2.15073e-164	-4.62912e-164	9.60078e-164	-2.90829e-163	-9.01393e-164	-1.13395e-163	1.6283e-163	2.92993e-164	6.94272e-163	-4.05677e-164	-1.66959e-163	-2.38082e-163	1.14925e-163	-7.60457e-164	-3.689e-165	-4.01865e-163	-8.16047e-165	-1.43183e-162	-1.31201e-163	4.14805e-163	-5.87207e-164	9.59807e-163	5.61591e-165	-7.47068e-164	2.92831e-163	-1.80452e-163	1.79639e-163	-4.78816e-164	1.30725e-162	7.71138e-164	0
2.15073e-164	-4.62912e-164	9.60078e-164	-2.90829e-163	-9.01393e-164	-1.13395e-163	1.6283e-163	2.92993e-164	6.94272e-163	-4.05677e-164	-1.66959e-163	-2.38082e-163	1.14925e-163	-7.60457e-164	-3.689e-165	-4.01865e-163	-8.16047e-165	-1.43183e-162	-1.31201e-163	4.14805e-163	-5.87207e-164	9.59807e-163	5.61591e-165	-7.47068e-164	2.92831e-163	-1.80452e-163	1.79639e-163	-4.78816e-164	1.30725e-162	7.71138e-164	0
2.15073e-164	-4.62912e-164	9.60078e-164	-2.90829e-163	-9.01393e-164	-1.13395e-163	1.6283e-163	2.92993e-164	6.94272e-163	-4.05677e-164	-1.66959e-163	-2.38082e-163	1.14925e-163	-7.60457e-164	-3.689e-165	-4.01865e-163	-8.16047e-165	-1.43183e-162	-1.31201e-163	4.14805e-163	-5.87207e-164	9.59807e-163	5.61591e-165	-7.47068e-164	2.92831e-163	-1.80452e-163	1.79639e-163	-4.78816e-164	1.30725e-162	7.71138e-164	0
2.15073e-164	-4.62912e-164	9.60078e-164	-2.90829e-163	-9.01393e-164	-1.13395e-163	1.6283e-163	2.92993e-164	6.94272e-163	-4.05677e-164	-1.66959e-163	-2.38082e-163	1.14925e-163	-7.60457e-164	-3.689e-165	-4.01865e-163	-8.16047e-165	-1.43183e-162	-1.31201e-163	4.14805e-163	-5.87207e-164	9.59807e-163	5.61591e-165	-7.47068e-164	2.92831e-163	-1.80452e-163	1.79639e-163	-4.78816e-164	1.30725e-162	7.71138e-164	0
2.15073e-164	-4.62912e-164	9.60078e-164	-2.90829e-163	-9.01393e-164	-1.13395e-163	1.6283e-163	2.92993e-164	6.94272e-163	-4.05677e-164	-1.66959e-163	-2.38082e-163	1.14925e-163	-7.60457e-164	-3.689e-165	-4.01865e-163	-8.16047e-165	-1.43183e-162	-1.31201e-163	4.14805e-163	-5.87207e-164	9.59807e-163	5.61591e-165	-7.47068e-164	2.92831e-163	-1.80452e-163	1.79639e-163	-4.78816e-164	1.30725e-162	7.71138e-164	0
2.15073e-164	-4.62912e-164	9.60078e-164	-2.90829e-163	-9.01393e-164	-1.13395e-163	1.6283e-163	2.92993e-164	6.94272e-163	-4.05677e-164	-1.66959e-163	-2.38082e-163	1.14925e-163	-7.60457e-164	-3.689e-165	-4.01865e-163	-8.16047e-165	-1.43183e-162	-1.31201e-163	4.14805e-163	-5.87207e-164	9.59807e-163	5.61591e-165	-7.47068e-164	2.92831e-163	-1.80452e-163	1.79639e-163	-4.78816e-164	1.30725e-162	7.71138e-164	0
2.15073e-164	-4.62912e-164	9.60078e-164	-2.90829e-163	-9.01393e-164	-1.13395e-163	1.6283e-163	2.92993e-164	6.94272e-163	-4.05677e-164	-1.66959e-163	-2.38082e-163	1.14925e-163	-7.60457e-164	-3.689e-165	-4.01865e-163	-8.16047e-165	-1.43183e-162	-1.31201e-163	4.14805e-163	-5.87207e-164	9.59807e-163	5.61591e-165	-7.47068e-164	2.92831e-163	-1.80452e-163	1.79639e-163	-4.78816e-164	1.30725e-162	7.71138e-164	0
2.15073e-164	-4.62912e-164	9.60078e-164	-2.90829e-163	-9.01393e-164	-1.13395e-163	1.6283e-163	2.92993e-164	6.94272e-163	-4.05677e-164	-1.66959e-163	-2.38082e-163	1.14925e-163	-7.60457e-164	-3.689e-165	-4.01865e-163	-8.16047e-165	-1.43183e-162	-1.31201e-163	4.14805e-163	-5.87207e-164	9.59807e-163	5.61591e-165	-7.47068e-164	2.92831e-163	-1.80452e-163	1.79639e-163	-4.78816e-164	1.30725e-162	7.71138e-164	0
2.15073e-164	-4.62912e-164	9.60078e-164	-2.90829e-163	-9.01393e-164	-1.13395e-163	1.6283e-163	2.92993e-164	6.94272e-163	-4.05677e-164	-1.66959e-163	-2.38082e-163	1.14925e-163	-7.60457e-164	-3.689e-165	-4.01865e-163	-8.16047e-165	-1.43183e-162	-1.31201e-163	4.14805e-163	-5.87207e-164	9.59807e-163	5.61591e-165	-7.47068e-164	2.92831e-163	-1.80452e-163	1.79639e-163	-4.78816e-164	1.30725e-162	7.71138e-164	0
2.15073e-164	-4.62912e-164	9.60078e-164	-2.90829e-163	-9.01393e-164	-1.13395e-163	1.6283e-163	2.92993e-164	6.94272e-163	-4.05677e-164	-1.66959e-163	-2.38082e-163	1.14925e-163	-7.60457e-164	-3.689e-165	-4.01865e-163	-8.16047e-165	-1.43183e-162	-1.31201e-163	4.14805e-163	-5.87207e-164	9.59807e-163	5.61591e-165	-7.47068e-164	2.92831e-163	-1.80452e-163	1.79639e-163	-4.78816e-164	1.30725e-162	7.71138e-164	0
2.15073e-164	-4.62912e-164	9.60078e-164	-2.90829e-163	-9.01393e-164	-1.13395e-163	1.6283e-163	2.92993e-164	6.94272e-163	-4.05677e-164	-1.66959e-163	-2.38082e-163	1.14925e-163	-7.60457e-164	-3.689e-165	-4.01865e-163	-8.16047e-165	-1.43183e-162	-1.31201e-163	4.14805e-163	-5.87207e-164	9.59807e-163	5.61591e-165	-7.47068e-164	2.92831e-163	-1.80452e-163	1.79639e-163	-4.78816e-164	1.30725e-162	7.71138e-164	0
2.15073e-164	-4.62912e-164	9.60078e-164	-2.90829e-163	-9.01393e-164	-1.13395e-163	1.6283e-163	2.92993e-164	6.94272e-163	-4.05677e-164	-1.66959e-163	-2.38082e-163	1.14925e-163	-7.60457e-164	-3.689e-165	-4.01865e-163	-8.16047e-165	-1.43183e-162	-1.31201e-163	4.14805e-163	-5.87207e-164	9.59807e-163	5.61591e-165	-7.47068e-164	2.92831e-163	-1.80452e-163	1.79639e-163	-4.78816e-164	1.30725e-162	7.71138e-164	0
2.15073e-164	-4.62912e-164	9.60078e-164	-2.90829e-163	-9.01393e-164	-1.13395e-163	1.6283e-163	2.92993e-164	6.94272e-163	-4.05677e-164	-1.66959e-163	-2.38082e-163	1.14925e-163	-7.60457e-164	-3.689e-165	-4.01865e-163	-8.16047e-165	-1.43183e-162	-1.31201e-163	4.14805e-163	-5.87207e-164	9.59807e-163	5.61591e-165	-7.47068e-164	2.92831e-163	-1.80452e-163	1.79639e-163	-4.78816e-164	1.30725e-162	7.71138e-164	0
2.15073e-164	-4.62912e-164	9.60078e-164	-2.90829e-163	-9.01393e-164	-1.13395e-163	1.6283e-163	2.92993e-164	6.94272e-163	-4.05677e-164	-1.66959e-163	-2.38082e-163	1.14925e-163	-7.60457e-164	-3.689e-165	-4.01865e-163	-8.16047e-165	-1.43183e-162	-1.31201e-163	4.14805e-163	-5.87207e-164	9.59807e-163	5.61591e-165	-7.47068e-164	2.92831e-163	-1.80452e-163	1.79639e-163	-4.78816e-164	1.30725e-162	7.71138e-164	0
2.15073e-164	-4.62912e-164	9.60078e-164	-2.90829e-163	-9.01393e-164	-1.13395e-163	1.6283e-163	2.92993e-164	6.94272e-163	-4.05677e-164	-1.66959e-163	-2.38082e-163	1.14925e-163	-7.60457e-164	-3.689e-165	-4.01865e-163	-8.16047e-165	-1.43183e-162	-1.31201e-163	4.14805e-163	-5.87207e-164	9.59807e-163	5.61591e-165	-7.47068e-164	2.92831e-163	-1.80452e-163	1.79639e-163	-4.78816e-164	1.30725e-162	7.71138e-164	0
2.15073e-164	-4.62912e-164	9.60078e-164	-2.90829e-163	-9.01393e-164	-1.13395e-163	1.6283e-163	2.92993e-164	6.94272e-163	-4.05677e-164	-1.66959e-163	-2.38082e-163	1.14925e-163	-7.60457e-164	-3.689e-165	-4.01865e-163	-8.16047e-165	-1.43183e-162	-1.31201e-163	4.14805e-163	-5.87207e-164	9.59807e-163	5.61591e-165	-7.47068e-164	2.92831e-163	-1.80452e-163	1.79639e-163	-4.78816e-164	1.30725e-162	7.71138e-164	0
2.15073e-164	-4.62912e-164	9.60078e-164	-2.90829e-163	-9.01393e-164	-1.13395e-163	1.6283e-163	2.92993e-164	6.94272e-163	-4.05677e-164	-1.66959e-163	-2.38082e-163	1.14925e-163	-7.60457e-164	-3.689e-165	-4.01865e-163	-8.16047e-165	-1.43183e-162	-1.31201e-163	4.14805e-163	-5.87207e-164	9.59807e-163	5.61591e-165	-7.47068e-164	2.92831e-163	-1.80452e-163	1.79639e-163	-4.78816e-164	1.30725e-162	7.71138e-164	0
2.15073e-164	-4.62912e-164	9.60078e-164	-2.90829e-163	-9.01393e-164	-1.13395e-163	1.6283e-163	2.92993e-164	6.94272e-163	-4.05677e-164	-1.66959e-163	-2.38082e-163	1.14925e-163	-7.60457e-164	-3.689e-165	-4.01865e-163	-8.16047e-165	-1.43183e-162	-1.31201e-163	4.14805e-163	-5.87207e-164	9.59807e-163	5.61591e-165	-7.47068e-164	2.92831e-163	-1.80452e-163	1.79639e-163	-4.78816e-164	1.30725e-162	7.71138e-164	0
2.15073e-164	-4.62912e-164	9.60078e-164	-2.90829e-163	-9.01393e-164	-1.13395e-163	1.6283e-163	2.92993e-164	6.94272e-163	-4.05677e-164	-1.66959e-163	-2.38082e-163	1.14925e-163	-7.60457e-164	-3.689e-165	-4.01865e-163	-8.16047e-165	-1.43183e-162	-1.31201e-163	4.14805e-163	-5.87207e-164	9.59807e-163	5.61591e-165	-7.47068e-164	2.92831e-163	-1.80452e-163	1.79639e-163	-4.78816e-164	1.30725e-162	7.71138e-164	0
2.15073e-164	-4.62912e-164	9.60078e-164	-2.90829e-163	-9.01393e-164	-1.13395e-163	1.6283e-163	2.92993e-164	6.94272e-163	-4.05677e-164	-1.66959e-163	-2.38082e-163	1.14925e-163	-7.60457e-164	-3.689e-165	-4.01865e-163	-8.16047e-165	-1.43183e-162	-1.31201e-163	4.14805e-163	-5.87207e-164	9.59807e-163	5.61591e-165	-7.47068e-164	2.92831e-163	-1.80452e-163	1.79639e-163	-4.78816e-164	1.30725e-162	7.71138e-164	0
2.15073e-164	-4.62912e-164	9.60078e-164	-2.90829e-163	-9.01393e-164	-1.13395e-163	1.6283e-163	2.92993e-164	6.94272e-163	-4.05677e-164	-1.66959e-163	-2.38082e-163	1.14925e-163	-7.60457e-164	-3.689e-165	-4.01865e-163	-8.16047e-165	-1.43183e-162	-1.31201e-163	4.14805e-163	-5.87207e-164	9.59807e-163	5.61591e-165	-7.47068e-164	2.92831e-163	-1.80452e-163	1.79639e-163	-4.78816e-164	1.30725e-162	7.71138e-164	0
2.15073e-164	-4.62912e-164	9.60078e-164	-2.90829e-163	-9.01393e-164	-1.13395e-163	1.6283e-163	2.92993e-164	6.94272e-163	-4.05677e-164	-1.66959e-163	-2.38082e-163	1.14925e-163	-7.60457e-164	-3.689e-165	-4.01865e-163	-8.16047e-165	-1.43183e-162	-1.31201e-163	4.14805e-163	-5.87207e-164	9.59807e-163	5.61591e-165	-7.47068e-164	2.92831e-163	-1.80452e-163	1.79639e-163	-4.78816e-164	1.30725e-162	7.71138e-164	0
2.15073e-164	-4.62912e-164	9.60078e-164	-2.90829e-163	-9.01393e-164	-1.13395e-163	1.6283e-163	2.92993e-164	6.94272e-163	-4.05677e-164	-1.66959e-163	-2.38082e-163	1.14925e-163	-7.60457e-164	-3.689e-165	-4.01865e-163	-8.16047e-165	-1.43183e-162	-1.31201e-163	4.14805e-163	-5.87207e-164	9.59807e-163	5.61591e-165	-7.47068e-164	2.92831e-163	-1.80452e-163	1.79639e-163	-4.78816e-164	1.30725e-162	7.71138e-164	0
2.15073e-164	-4.62912e-164	9.60078e-164	-2.90829e-163	-9.01393e-164	-1.13395e-163	1.6283e-163	2.92993e-164	6.94272e-163	-4.05677e-164	-1.66959e-163	-2.38082e-163	1.14925e-163	-7.60457e-164	-3.689e-165	-4.01865e-163	-8.16047e-165	-1.43183e-162	-1.31201e-163	4.14805e-163	-5.87207e-164	9.59807e-163	5.61591e-165	-7.47068e-164	2.92831e-163	-1.80452e-163	1.79639e-163	-4.78816e-164	1.30725e-162	7.71138e-164	0
2.15073e-164	-4.62912e-164	9.60078e-164	-2.90829e-163	-9.01393e-164	-1.13395e-163	1.6283e-163	2.92993e-164	6.94272e-163	-4.05677e-164	-1.66959e-163	-2.38082e-163	1.14925e-163	-7.60457e-164	-3.689e-165	-4.01865e-163	-8.16047e-165	-1.43183e-162	-1.31201e-163	4.14805e-163	-5.87207e-164	9.59807e-163	5.61591e-165	-7.47068e-164	2.92831e-163	-1.80452e-163	1.79639e-163	-4.78816e-164	1.30725e-162	7.71138e-164	0
2.15073e-164	-4.62912e-164	9.60078e-164	-2.90829e-163	-9.01393e-164	-1.13395e-163	1.6283e-163	2.92993e-164	6.94272e-163	-4.05677e-164	-1.66959e-163	-2.38082e-163	1.14925e-163	-7.60457e-164	-3.689e-165	-4.01865e-163	-8.16047e-165	-1.43183e-162	-1.31201e-163	4.14805e-163	-5.87207e-164	9.59807e-163	5.61591e-165	-7.47068e-164	2.92831e-163	-1.80452e-163	1.79639e-163	-4.78816e-164	1.30725e-162	7.71138e-164	0
2.15073e-164	-4.62912e-164	9.60078e-164	-2.90829e-163	-9.01393e-164	-1.13395e-163	1.6283e-163	2.92993e-164	6.94272e-163	-4.05677e-164	-1.66959e-163	-2.38082e-163	1.14925e-163	-7.60457e-164	-3.689e-165	-4.01865e-163	-8.16047e-165	-1.43183e-162	-1.31201e-163	4.14805e-163	-5.87207e-164	9.59807e-163	5.61591e-165	-7.47068e-164	2.92831e-163	-1.80452e-163	1.79639e-163	-4.78816e-164	1.30725e-162	7.71138e-164	0
2.15073e-164	-4.62912e-164	9.60078e-164	-2.90829e-163	-9.01393e-164	-1.13395e-163	1.6283e-163	2.92993e-164	6.94272e-163	-4.05677e-164	-1.66959e-163	-2.38082e-163	1.14925e-163	-7.60457e-164	-3.689e-165	-4.01865e-163	-8.16047e-165	-1.43183e-162	-1.31201e-163	4.14805e-163	-5.87207e-164	9.59807e-163	5.61591e-165	-7.47068e-164	2.92831e-163	-1.80452e-163	1.79639e-163	-4.78816e-164	1.30725e-162	7.71138e-164	0
2.15073e-164	-4.62912e-164	9.60078e-164	-2.90829e-163	-9.01393e-164	-1.13395e-163	1.6283e-163	2.92993e-164	6.94272e-163	-4.05677e-164	-1.66959e-163	-2.38082e-163	1.14925e-163	-7.60457e-164	-3.689e-165	-4.01865e-163	-8.16047e-165	-1.43183e-162	-1.31201e-163	4.14805e-163	-5.87207e-164	9.59807e-163	5.61591e-165	-7.47068e-164	2.92831e-163	-1.80452e-163	1.79639e-163	-4.78816e-164	1.30725e-162	7.71138e-164	0
2.15073e-164	-4.62912e-164	9.60078e-164	-2.90829e-163	-9.01393e-164	-1.13395e-163	1.6283e-163	2.92993e-164	6.94272e-163	-4.05677e-164	-1.66959e-163	-2.38082e-163	1.14925e-163	-7.60457e-164	-3.689e-165	-4.01865e-163	-8.16047e-165	-1.43183e-162	-1.31201e-163	4.14805e-163	-5.87207e-164	9.59807e-163	5.61591e-165	-7.47068e-164	2.92831e-163	-1.80452e-163	1.79639e-163	-4.78816e-164	1.30725e-162	7.71138e-164	0
2.15073e-164	-4.62912e-164	9.60078e-164	-2.90829e-163	-9.01393e-164	-1.13395e-163	1.6283e-163	2.92993e-164	6.94272e-163	-4.05677e-164	-1.66959e-163	-2.38082e-163	1.14925e-163	-7.60457e-164	-3.689e-165	-4.01865e-163	-8.16047e-165	-1.43183e-162	-1.31201e-163	4.14805e-163	-5.87207e-164	9.59807e-163	5.61591e-165	-7.47068e-164	2.92831e-163	-1.80452e-163	1.79639e-163	-4.78816e-164	1.30725e-162	7.71138e-164	0
2.15073e-164	-4.62912e-164	9.60078e-164	-2.90829e-163	-9.01393e-164	-1.13395e-163	1.6283e-163	2.92993e-164	6.94272e-163	-4.05677e-164	-1.66959e-163	-2.38082e-163	1.14925e-163	-7.60457e-164	-3.689e-165	-4.01865e-163	-8.16047e-165	-1.43183e-162	-1.31201e-163	4.14805e-163	-5.87207e-164	9.59807e-163	5.61591e-165	-7.47068e-164	2.92831e-163	-1.80452e-163	1.79639e-163	-4.78816e-164	1.30725e-162	7.71138e-164	0
2.15073e-164	-4.62912e-164	9.60078e-164	-2.90829e-163	-9.01393e-164	-1.13395e-163	1.6283e-163	2.92993e-164	6.94272e-163	-4.05677e-164	-1.66959e-163	-2.38082e-163	1.14925e-163	-7.60457e-164	-3.689e-165	-4.01865e-163	-8.16047e-165	-1.43183e-162	-1.31201e-163	4.14805e-163	-5.87207e-164	9.59807e-163	5.61591e-165	-7.47068e-164	2.92831e-163	-1.80452e-163	1.79639e-163	-4.78816e-164	1.30725e-162	7.71138e-164	0
2.15073e-164	-4.62912e-164	9.60078e-164	-2.90829e-163	-9.01393e-164	-1.13395e-163	1.6283e-163	2.92993e-164	6.94272e-163	-4.05677e-164	-1.66959e-163	-2.38082e-163	1.14925e-163	-7.60457e-164	-3.689e-165	-4.01865e-163	-8.16047e-165	-1.43183e-162	-1.31201e-163	4.14805e-163	-5.87207e-164	9.59807e-163	5.61591e-165	-7.47068e-164	2.92831e-163	-1.80452e-163	1.79639e-163	-4.78816e-164	1.30725e-162	7.71138e-164	0
2.15073e-164	-4.62912e-164	9.60078e-164	-2.90829e-163	-9.01393e-164	-1.13395e-163	1.6283e-163	2.92993e-164	6.94272e-163	-4.05677e-164	-1.66959e-163	-2.38082e-163	1.14925e-163	-7.60457e-164	-3.689e-165	-4.01865e-163	-8.16047e-165	-1.43183e-162	-1.31201e-163	4.14805e-163	-5.87207e-164	9.59807e-163	5.61591e-165	-7.47068e-164	2.92831e-163	-1.80452e-163	1.79639e-163	-4.78816e-164	1.30725e-162	7.71138e-164	0
2.15073e-164	-4.62912e-164	9.60078e-164	-2.90829e-163	-9.01393e-164	-1.13395e-163	1.6283e-163	2.92993e-164	6.94272e-163	-4.05677e-164	-1.66959e-163	-2.38082e-163	1.14925e-163	-7.60457e-164	-3.689e-165	-4.01865e-163	-8.16047e-165	-1.43183e-162	-1.31201e-163	4.14805e-163	-5.87207e-164	9.59807e-163	5.61591e-165	-7.47068e-164	2.92831e-163	-1.80452e-163	1.79639e-163	-4.78816e-164	1.30725e-162	7.71138e-164	0
2.15073e-164	-4.62912e-164	9.60078e-164	-2.90829e-163	-9.01393e-164	-1.13395e-163	1.6283e-163	2.92993e-164	6.94272e-163	-4.05677e-164	-1.66959e-163	-2.38082e-163	1.14925e-163	-7.60457e-164	-3.689e-165	-4.01865e-163	-8.16047e-165	-1.43183e-162	-1.31201e-163	4.14805e-163	-5.87207e-164	9.59807e-163	5.61591e-165	-7.47068e-164	2.92831e-163	-1.80452e-163	1.79639e-163	-4.78816e-164	1.30725e-162	7.71138e-164	0
2.15073e-164	-4.62912e-164	9.60078e-164	-2.90829e-163	-9.01393e-164	-1.13395e-163	1.6283e-163	2.92993e-164	6.94272e-163	-4.05677e-164	-1.66959e-163	-2.38082e-163	1.14925e-163	-7.60457e-164	-3.689e-165	-4.01865e-163	-8.16047e-165	-1.43183e-162	-1.31201e-163	4.14805e-163	-5.87207e-164	9.59807e-163	5.61591e-165	-7.47068e-164	2.92831e-163	-1.80452e-163	1.79639e-163	-4.78816e-164	1.30725e-162	7.71138e-164	0
2.15073e-164	-4.62912e-164	9.60078e-164	-2.90829e-163	-9.01393e-164	-1.13395e-163	1.6283e-163	2.92993e-164	6.94272e-163	-4.05677e-164	-1.66959e-163	-2.38082e-163	1.14925e-163	-7.60457e-164	-3.689e-165	-4.01865e-163	-8.16047e-165	-1.43183e-162	-1.31201e-163	4.14805e-163	-5.87207e-164	9.59807e-163	5.61591e-165	-7.47068e-164	2.92831e-163	-1.80452e-163	1.79639e-163	-4.78816e-164	1.30725e-162	7.71138e-164	0
2.15073e-164	-4.62912e-164	9.60078e-164	-2.90829e-163	-9.01393e-164	-1.13395e-163	1.6283e-163	2.92993e-164	6.94272e-163	-4.05677e-164	-1.66959e-163	-2.38082e-163	1.14925e-163	-7.60457e-164	-3.689e-165	-4.01865e-163	-8.16047e-165	-1.43183e-162	-1.31201e-163	4.14805e-163	-5.87207e-164	9.59807e-163	5.61591e-165	-7.47068e-164	2.92831e-163	-1.80452e-163	1.79639e-163	-4.78816e-164	1.30725e-162	7.71138e-164	0
2.15073e-164	-4.62912e-164	9.60078e-164	-2.90829e-163	-9.01393e-164	-1.13395e-163	1.6283e-163	2.92993e-164	6.94272e-163	-4.05677e-164	-1.66959e-163	-2.38082e-163	1.14925e-163	-7.60457e-164	-3.689e-165	-4.01865e-163	-8.16047e-165	-1.43183e-162	-1.31201e-163	4.14805e-163	-5.87207e-164	9.59807e-163	5.61591e-165	-7.47068e-164	2.92831e-163	-1.80452e-163	1.79639e-163	-4.78816e-164	1.30725e-162	7.71138e-164	0
2.15073e-164	-4.62912e-164	9.60078e-164	-2.90829e-163	-9.01393e-164	-1.13395e-163	1.6283e-163	2.92993e-164	6.94272e-163	-4.05677e-164	-1.66959e-163	-2.38082e-163	1.14925e-163	-7.60457e-164	-3.689e-165	-4.01865e-163	-8.16047e-165	-1.43183e-162	-1.31201e-163	4.14805e-163	-5.87207e-164	9.59807e-163	5.61591e-165	-7.47068e-164	2.92831e-163	-1.80452e-163	1.79639e-163	-4.78816e-164	1.30725e-162	7.71138e-164	0
2.15073e-164	-4.62912e-164	9.60078e-164	-2.90829e-163	-9.01393e-164	-1.13395e-163	1.6283e-163	2.92993e-164	6.94272e-163	-4.05677e-164	-1.66959e-163	-2.38082e-163	1.14925e-163	-7.60457e-164	-3.689e-165	-4.01865e-163	-8.16047e-165	-1.43183e-162	-1.31201e-163	4.14805e-163	-5.87207e-164	9.59807e-163	5.61591e-165	-7.47068e-164	2.92831e-163	-1.80452e-163	1.79639e-163	-4.78816e-164	1.30725e-162	7.71138e-164	0
2.15073e-164	-4.62912e-164	9.60078e-164	-2.90829e-163	-9.01393e-164	-1.13395e-163	1.6283e-163	2.92993e-164	6.94272e-163	-4.05677e-164	-1.66959e-163	-2.38082e-163	1.14925e-163	-7.60457e-164	-3.689e-165	-4.01865e-163	-8.16047e-165	-1.43183e-162	-1.31201e-163	4.14805e-163	-5.87207e-164	9.59807e-163	5.61591e-165	-7.47068e-164	2.92831e-163	-1.80452e-163	1.79639e-163	-4.78816e-164	1.30725e-162	7.71138e-164	0
2.15073e-164	-4.62912e-164	9.60078e-164	-2.90829e-163	-9.01393e-164	-1.13395e-163	1.6283e-163	2.92993e-164	6.94272e-163	-4.05677e-164	-1.66959e-163	-2.38082e-163	1.14925e-163	-7.60457e-164	-3.689e-165	-4.01865e-163	-8.16047e-165	-1.43183e-162	-1.31201e-163	4.14805e-163	-5.87207e-164	9.59807e-163	5.61591e-165	-7.47068e-164	2.92831e-163	-1.80452e-163	1.79639e-163	-4.78816e-164	1.30725e-162	7.71138e-164	0
2.15073e-164	-4.62912e-164	9.60078e-164	-2.90829e-163	-9.01393e-164	-1.13395e-163	1.6283e-163	2.92993e-164	6.94272e-163	-4.05677e-164	-1.66959e-163	-2.38082e-163	1.14925e-163	-7.60457e-164	-3.689e-165	-4.01865e-163	-8.16047e-165	-1.43183e-162	-1.31201e-163	4.14805e-163	-5.87207e-164	9.59807e-163	5.61591e-165	-7.47068e-164	2.92831e-163	-1.80452e-163	1.79639e-163	-4.78816e-164	1.30725e-162	7.71138e-164	0
2.15073e-164	-4.62912e-164	9.60078e-164	-2.90829e-163	-9.01393e-164	-1.13395e-163	1.6283e-163	2.92993e-164	6.94272e-163	-4.05677e-164	-1.66959e-163	-2.38082e-163	1.14925e-163	-7.60457e-164	-3.689e-165	-4.01865e-163	-8.16047e-165	-1.43183e-162	-1.31201e-163	4.14805e-163	-5.87207e-164	9.59807e-163	5.61591e-165	-7.47068e-164	2.92831e-163	-1.80452e-163	1.79639e-163	-4.78816e-164	1.30725e-162	7.71138e-164	0
2.15073e-164	-4.62912e-164	9.60078e-164	-2.90829e-163	-9.01393e-164	-1.13395e-163	1.6283e-163	2.92993e-164	6.94272e-163	-4.05677e-164	-1.66959e-163	-2.38082e-163	1.14925e-163	-7.60457e-164	-3.689e-165	-4.01865e-163	-8.16047e-165	-1.43183e-162	-1.31201e-163	4.14805e-163	-5.87207e-164	9.59807e-163	5.61591e-165	-7.47068e-164	2.92831e-163	-1.80452e-163	1.79639e-163	-4.78816e-164	1.30725e-162	7.71138e-164	0
2.15073e-164	-4.62912e-164	9.60078e-164	-2.90829e-163	-9.01393e-164	-1.13395e-163	1.6283e-163	2.92993e-164	6.94272e-163	-4.05677e-164	-1.66959e-163	-2.38082e-163	1.14925e-163	-7.60457e-164	-3.689e-165	-4.01865e-163	-8.16047e-165	-1.43183e-162	-1.31201e-163	4.14805e-163	-5.87207e-164	9.59807e-163	5.61591e-165	-7.47068e-164	2.92831e-163	-1.80452e-163	1.79639e-163	-4.78816e-164	1.30725e-162	7.71138e-164	0
2.15073e-164	-4.62912e-164	9.60078e-164	-2.90829e-163	-9.01393e-164	-1.13395e-163	1.6283e-163	2.92993e-164	6.94272e-163	-4.05677e-164	-1.66959e-163	-2.38082e-163	1.14925e-163	-7.60457e-164	-3.689e-165	-4.01865e-163	-8.16047e-165	-1.43183e-162	-1.31201e-163	4.14805e-163	-5.87207e-164	9.59807e-163	5.61591e-165	-7.47068e-164	2.92831e-163	-1.80452e-163	1.79639e-163	-4.78816e-164	1.30725e-162	7.71138e-164	0
2.15073e-164	-4.62912e-164	9.60078e-164	-2.90829e-163	-9.01393e-164	-1.13395e-163	1.6283e-163	2.92993e-164	6.94272e-163	-4.05677e-164	-1.66959e-163	-2.38082e-163	1.14925e-163	-7.60457e-164	-3.689e-165	-4.01865e-163	-8.16047e-165	-1.43183e-162	-1.31201e-163	4.14805e-163	-5.87207e-164	9.59807e-163	5.61591e-165	-7.47068e-164	2.92831e-163	-1.80452e-163	1.79639e-163	-4.78816e-164	1.30725e-162	7.71138e-164	0
2.15073e-164	-4.62912e-164	9.60078e-164	-2.90829e-163	-9.01393e-164	-1.13395e-163	1.6283e-163	2.92993e-164	6.94272e-163	-4.05677e-164	-1.66959e-163	-2.38082e-163	1.14925e-163	-7.60457e-164	-3.689e-165	-4.01865e-163	-8.16047e-165	-1.43183e-162	-1.31201e-163	4.14805e-163	-5.87207e-164	9.59807e-163	5.61591e-165	-7.47068e-164	2.92831e-163	-1.80452e-163	1.79639e-163	-4.78816e-164	1.30725e-162	7.71138e-164	0
2.15073e-164	-4.62912e-164	9.60078e-164	-2.90829e-163	-9.01393e-164	-1.13395e-163	1.6283e-163	2.92993e-164	6.94272e-163	-4.05677e-164	-1.66959e-163	-2.38082e-163	1.14925e-163	-7.60457e-164	-3.689e-165	-4.01865e-163	-8.16047e-165	-1.43183e-162	-1.31201e-163	4.14805e-163	-5.87207e-164	9.59807e-163	5.61591e-165	-7.47068e-164	2.92831e-163	-1.80452e-163	1.79639e-163	-4.78816e-164	1.30725e-162	7.71138e-164	0
2.15073e-164	-4.62912e-164	9.60078e-164	-2.90829e-163	-9.01393e-164	-1.13395e-163	1.6283e-163	2.92993e-164	6.94272e-163	-4.05677e-164	-1.66959e-163	-2.38082e-163	1.14925e-163	-7.60457e-164	-3.689e-165	-4.01865e-163	-8.16047e-165	-1.43183e-162	-1.31201e-163	4.14805e-163	-5.87207e-164	9.59807e-163	5.61591e-165	-7.47068e-164	2.92831e-163	-1.80452e-163	1.79639e-163	-4.78816e-164	1.30725e-162	7.71138e-164	0
2.15073e-164	-4.62912e-164	9.60078e-164	-2.90829e-163	-9.01393e-164	-1.13395e-163	1.6283e-163	2.92993e-164	6.94272e-163	-4.05677e-164	-1.66959e-163	-2.38082e-163	1.14925e-163	-7.60457e-164	-3.689e-165	-4.01865e-163	-8.16047e-165	-1.43183e-162	-1.31201e-163	4.14805e-163	-5.87207e-164	9.59807e-163	5.61591e-165	-7.47068e-164	2.92831e-163	-1.80452e-163	1.79639e-163	-4.78816e-164	1.30725e-162	7.71138e-164	0
2.15073e-164	-4.62912e-164	9.60078e-164	-2.90829e-163	-9.01393e-164	-1.13395e-163	1.6283e-163	2.92993e-164	6.94272e-163	-4.05677e-164	-1.66959e-163	-2.38082e-163	1.14925e-163	-7.60457e-164	-3.689e-165	-4.01865e-163	-8.16047e-165	-1.43183e-162	-1.31201e-163	4.14805e-163	-5.87207e-164	9.59807e-163	5.61591e-165	-7.47068e-164	2.92831e-163	-1.80452e-163	1.79639e-163	-4.78816e-164	1.30725e-162	7.71138e-164	0
2.15073e-164	-4.62912e-164	9.60078e-164	-2.90829e-163	-9.01393e-164	-1.13395e-163	1.6283e-163	2.92993e-164	6.94272e-163	-4.05677e-164	-1.66959e-163	-2.38082e-163	1.14925e-163	-7.60457e-164	-3.689e-165	-4.01865e-163	-8.16047e-165	-1.43183e-162	-1.31201e-163	4.14805e-163	-5.87207e-164	9.59807e-163	5.61591e-165	-7.47068e-164	2.92831e-163	-1.80452e-163	1.79639e-163	-4.78816e-164	1.30725e-162	7.71138e-164	0
2.15073e-164	-4.62912e-164	9.60078e-164	-2.90829e-163	-9.01393e-164	-1.13395e-163	1.6283e-163	2.92993e-164	6.94272e-163	-4.05677e-164	-1.66959e-163	-2.38082e-163	1.14925e-163	-7.60457e-164	-3.689e-165	-4.01865e-163	-8.16047e-165	-1.43183e-162	-1.31201e-163	4.14805e-163	-5.87207e-164	9.59807e-163	5.61591e-165	-7.47068e-164	2.92831e-163	-1.80452e-163	1.79639e-163	-4.78816e-164	1.30725e-162	7.71138e-164	0
2.15073e-164	-4.62912e-164	9.60078e-164	-2.90829e-163	-9.01393e-164	-1.13395e-163	1.6283e-163	2.92993e-164	6.94272e-163	-4.05677e-164	-1.66959e-163	-2.38082e-163	1.14925e-163	-7.60457e-164	-3.689e-165	-4.01865e-163	-8.16047e-165	-1.43183e-162	-1.31201e-163	4.14805e-163	-5.87207e-164	9.59807e-163	5.61591e-165	-7.47068e-164	2.92831e-163	-1.80452e-163	1.79639e-163	-4.78816e-164	1.30725e-162	7.71138e-164	0
2.15073e-164	-4.62912e-164	9.60078e-164	-2.90829e-163	-9.01393e-164	-1.13395e-163	1.6283e-163	2.92993e-164	6.94272e-163	-4.05677e-164	-1.66959e-163	-2.38082e-163	1.14925e-163	-7.60457e-164	-3.689e-165	-4.01865e-163	-8.16047e-165	-1.43183e-162	-1.31201e-163	4.14805e-163	-5.87207e-164	9.59807e-163	5.61591e-165	-7.47068e-164	2.92831e-163	-1.80452e-163	1.79639e-163	-4.78816e-164	1.30725e-162	7.71138e-164	0
2.15073e-164	-4.62912e-164	9.60078e-164	-2.90829e-163	-9.01393e-164	-1.13395e-163	1.6283e-163	2.92993e-164	6.94272e-163	-4.05677e-164	-1.66959e-163	-2.38082e-163	1.14925e-163	-7.60457e-164	-3.689e-165	-4.01865e-163	-8.16047e-165	-1.43183e-162	-1.31201e-163	4.14805e-163	-5.87207e-164	9.59807e-163	5.61591e-165	-7.47068e-164	2.92831e-163	-1.80452e-163	1.79639e-163	-4.78816e-164	1.30725e-162	7.71138e-164	0
2.15073e-164	-4.62912e-164	9.60078e-164	-2.90829e-163	-9.01393e-164	-1.13395e-163	1.6283e-163	2.92993e-164	6.94272e-163	-4.05677e-164	-1.66959e-163	-2.38082e-163	1.14925e-163	-7.60457e-164	-3.689e-165	-4.01865e-163	-8.16047e-165	-1.43183e-162	-1.31201e-163	4.14805e-163	-5.87207e-164	9.59807e-163	5.61591e-165	-7.47068e-164	2.92831e-163	-1.80452e-163	1.79639e-163	-4.78816e-164	1.30725e-162	7.71138e-164	0
2.15073e-164	-4.62912e-164	9.60078e-164	-2.90829e-163	-9.01393e-164	-1.13395e-163	1.6283e-163	2.92993e-164	6.94272e-163	-4.05677e-164	-1.66959e-163	-2.38082e-163	1.14925e-163	-7.60457e-164	-3.689e-165	-4.01865e-163	-8.16047e-165	-1.43183e-162	-1.31201e-163	4.14805e-163	-5.87207e-164	9.59807e-163	5.61591e-165	-7.47068e-164	2.92831e-163	-1.80452e-163	1.79639e-163	-4.78816e-164	1.30725e-162	7.71138e-164	0
2.15073e-164	-4.62912e-164	9.60078e-164	-2.90829e-163	-9.01393e-164	-1.13395e-163	1.6283e-163	2.92993e-164	6.94272e-163	-4.05677e-164	-1.66959e-163	-2.38082e-163	1.14925e-163	-7.60457e-164	-3.689e-165	-4.01865e-163	-8.16047e-165	-1.43183e-162	-1.31201e-163	4.14805e-163	-5.87207e-164	9.59807e-163	5.61591e-165	-7.47068e-164	2.92831e-163	-1.80452e-163	1.79639e-163	-4.78816e-164	1.30725e-162	7.71138e-164	0
2.15073e-164	-4.62912e-164	9.60078e-164	-2.90829e-163	-9.01393e-164	-1.13395e-163	1.6283e-163	2.92993e-164	6.94272e-163	-4.05677e-164	-1.66959e-163	-2.38082e-163	1.14925e-163	-7.60457e-164	-3.689e-165	-4.01865e-163	-8.16047e-165	-1.43183e-162	-1.31201e-163	4.14805e-163	-5.87207e-164	9.59807e-163	5.61591e-165	-7.47068e-164	2.92831e-163	-1.80452e-163	1.79639e-163	-4.78816e-164	1.30725e-162	7.71138e-164	0
2.15073e-164	-4.62912e-164	9.60078e-164	-2.90829e-163	-9.01393e-164	-1.13395e-163	1.6283e-163	2.92993e-164	6.94272e-163	-4.05677e-164	-1.66959e-163	-2.38082e-163	1.14925e-163	-7.60457e-164	-3.689e-165	-4.01865e-163	-8.16047e-165	-1.43183e-162	-1.31201e-163	4.14805e-163	-5.87207e-164	9.59807e-163	5.61591e-165	-7.47068e-164	2.92831e-163	-1.80452e-163	1.79639e-163	-4.78816e-164	1.30725e-162	7.71138e-164	0
2.15073e-164	-4.62912e-164	9.60078e-164	-2.90829e-163	-9.01393e-164	-1.13395e-163	1.6283e-163	2.92993e-164	6.94272e-163	-4.05677e-164	-1.66959e-163	-2.38082e-163	1.14925e-163	-7.60457e-164	-3.689e-165	-4.01865e-163	-8.16047e-165	-1.43183e-162	-1.31201e-163	4.14805e-163	-5.87207e-164	9.59807e-163	5.61591e-165	-7.47068e-164	2.92831e-163	-1.80452e-163	1.79639e-163	-4.78816e-164	1.30725e-162	7.71138e-164	0
2.15073e-164	-4.62912e-164	9.60078e-164	-2.90829e-163	-9.01393e-164	-1.13395e-163	1.6283e-163	2.92993e-164	6.94272e-163	-4.05677e-164	-1.66959e-163	-2.38082e-163	1.14925e-163	-7.60457e-164	-3.689e-165	-4.01865e-163	-8.16047e-165	-1.43183e-162	-1.31201e-163	4.14805e-163	-5.87207e-164	9.59807e-163	5.61591e-165	-7.47068e-164	2.92831e-163	-1.80452e-163	1.79639e-163	-4.78816e-164	1.30725e-162	7.71138e-164	0
2.15073e-164	-4.62912e-164	9.60078e-164	-2.90829e-163	-9.01393e-164	-1.13395e-163	1.6283e-163	2.92993e-164	6.94272e-163	-4.05677e-164	-1.66959e-163	-2.38082e-163	1.14925e-163	-7.60457e-164	-3.689e-165	-4.01865e-163	-8.16047e-165	-1.43183e-162	-1.31201e-163	4.14805e-163	-5.87207e-164	9.59807e-163	5.61591e-165	-7.47068e-164	2.92831e-163	-1.80452e-163	1.79639e-163	-4.78816e-164	1.30725e-162	7.71138e-164	0
2.15073e-164	-4.62912e-164	9.60078e-164	-2.90829e-163	-9.01393e-164	-1.13395e-163	1.6283e-163	2.92993e-164	6.94272e-163	-4.05677e-164	-1.66959e-163	-2.38082e-163	1.14925e-163	-7.60457e-164	-3.689e-165	-4.01865e-163	-8.16047e-165	-1.43183e-162	-1.31201e-163	4.14805e-163	-5.87207e-164	9.59807e-163	5.61591e-165	-7.47068e-164	2.92831e-163	-1.80452e-163	1.79639e-163	-4.78816e-164	1.30725e-162	7.71138e-164	0
2.15073e-164	-4.62912e-164	9.60078e-164	-2.90829e-163	-9.01393e-164	-1.13395e-163	1.6283e-163	2.92993e-164	6.94272e-163	-4.05677e-164	-1.66959e-163	-2.38082e-163	1.14925e-163	-7.60457e-164	-3.689e-165	-4.01865e-163	-8.16047e-165	-1.43183e-162	-1.31201e-163	4.14805e-163	-5.87207e-164	9.59807e-163	5.61591e-165	-7.47068e-164	2.92831e-163	-1.80452e-163	1.79639e-163	-4.78816e-164	1.30725e-162	7.71138e-164	0
2.15073e-164	-4.62912e-164	9.60078e-164	-2.90829e-163	-9.01393e-164	-1.13395e-163	1.6283e-163	2.92993e-164	6.94272e-163	-4.05677e-164	-1.66959e-163	-2.38082e-163	1.14925e-163	-7.60457e-164	-3.689e-165	-4.01865e-163	-8.16047e-165	-1.43183e-162	-1.31201e-163	4.14805e-163	-5.87207e-164	9.59807e-163	5.61591e-165	-7.47068e-164	2.92831e-163	-1.80452e-163	1.79639e-163	-4.78816e-164	1.30725e-162	7.71138e-164	0
2.15073e-164	-4.62912e-164	9.60078e-164	-2.90829e-163	-9.01393e-164	-1.13395e-163	1.6283e-163	2.92993e-164	6.94272e-163	-4.05677e-164	-1.66959e-163	-2.38082e-163	1.14925e-163	-7.60457e-164	-3.689e-165	-4.01865e-163	-8.16047e-165	-1.43183e-162	-1.31201e-163	4.14805e-163	-5.87207e-164	9.59807e-163	5.61591e-165	-7.47068e-164	2.92831e-163	-1.80452e-163	1.79639e-163	-4.78816e-164	1.30725e-162	7.71138e-164	0
2.15073e-164	-4.62912e-164	9.60078e-164	-2.90829e-163	-9.01393e-164	-1.13395e-163	1.6283e-163	2.92993e-164	6.94272e-163	-4.05677e-164	-1.66959e-163	-2.38082e-163	1.14925e-163	-7.60457e-164	-3.689e-165	-4.01865e-163	-8.16047e-165	-1.43183e-162	-1.31201e-163	4.14805e-163	-5.87207e-164	9.59807e-163	5.61591e-165	-7.47068e-164	2.92831e-163	-1.80452e-163	1.79639e-163	-4.78816e-164	1.30725e-162	7.71138e-164	0
2.15073e-164	-4.62912e-164	9.60078e-164	-2.90829e-163	-9.01393e-164	-1.13395e-163	1.6283e-163	2.92993e-164	6.94272e-163	-4.05677e-164	-1.66959e-163	-2.38082e-163	1.14925e-163	-7.60457e-164	-3.689e-165	-4.01865e-163	-8.16047e-165	-1.43183e-162	-1.31201e-163	4.14805e-163	-5.87207e-164	9.59807e-163	5.61591e-165	-7.47068e-164	2.92831e-163	-1.80452e-163	1.79639e-163	-4.78816e-164	1.30725e-162	7.71138e-164	0
2.15073e-164	-4.62912e-164	9.60078e-164	-2.90829e-163	-9.01393e-164	-1.13395e-163	1.6283e-163	2.92993e-164	6.94272e-163	-4.05677e-164	-1.66959e-163	-2.38082e-163	1.14925e-163	-7.60457e-164	-3.689e-165	-4.01865e-163	-8.16047e-165	-1.43183e-162	-1.31201e-163	4.14805e-163	-5.87207e-164	9.59807e-163	5.61591e-165	-7.47068e-164	2.92831e-163	-1.80452e-163	1.79639e-163	-4.78816e-164	1.30725e-162	7.71138e-164	0
2.15073e-164	-4.62912e-164	9.60078e-164	-2.90829e-163	-9.01393e-164	-1.13395e-163	1.6283e-163	2.92993e-164	6.94272e-163	-4.05677e-164	-1.66959e-163	-2.38082e-163	1.14925e-163	-7.60457e-164	-3.689e-165	-4.01865e-163	-8.16047e-165	-1.43183e-162	-1.31201e-163	4.14805e-163	-5.87207e-164	9.59807e-163	5.61591e-165	-7.47068e-164	2.92831e-163	-1.80452e-163	1.79639e-163	-4.78816e-164	1.30725e-162	7.71138e-164	0
2.15073e-164	-4.62912e-164	9.60078e-164	-2.90829e-163	-9.01393e-164	-1.13395e-163	1.6283e-163	2.92993e-164	6.94272e-163	-4.05677e-164	-1.66959e-163	-2.38082e-163	1.14925e-163	-7.60457e-164	-3.689e-165	-4.01865e-163	-8.16047e-165	-1.43183e-162	-1.31201e-163	4.14805e-163	-5.87207e-164	9.59807e-163	5.61591e-165	-7.47068e-164	2.92831e-163	-1.80452e-163	1.79639e-163	-4.78816e-164	1.30725e-162	7.71138e-164	0
2.15073e-164	-4.62912e-164	9.60078e-164	-2.90829e-163	-9.01393e-164	-1.13395e-163	1.6283e-163	2.92993e-164	6.94272e-163	-4.05677e-164	-1.66959e-163	-2.38082e-163	1.14925e-163	-7.60457e-164	-3.689e-165	-4.01865e-163	-8.16047e-165	-1.43183e-162	-1.31201e-163	4.14805e-163	-5.87207e-164	9.59807e-163	5.61591e-165	-7.47068e-164	2.92831e-163	-1.80452e-163	1.79639e-163	-4.78816e-164	1.30725e-162	7.71138e-164	0
2.15073e-164	-4.62912e-164	9.60078e-164	-2.90829e-163	-9.01393e-164	-1.13395e-163	1.6283e-163	2.92993e-164	6.94272e-163	-4.05677e-164	-1.66959e-163	-2.38082e-163	1.14925e-163	-7.60457e-164	-3.689e-165	-4.01865e-163	-8.16047e-165	-1.43183e-162	-1.31201e-163	4.14805e-163	-5.87207e-164	9.59807e-163	5.61591e-165	-7.47068e-164	2.92831e-163	-1.80452e-163	1.79639e-163	-4.78816e-164	1.30725e-162	7.71138e-164	0
2.15073e-164	-4.62912e-164	9.60078e-164	-2.90829e-163	-9.01393e-164	-1.13395e-163	1.6283e-163	2.92993e-164	6.94272e-163	-4.05677e-164	-1.66959e-163	-2.38082e-163	1.14925e-163	-7.60457e-164	-3.689e-165	-4.01865e-163	-8.16047e-165	-1.43183e-162	-1.31201e-163	4.14805e-163	-5.87207e-164	9.59807e-163	5.61591e-165	-7.47068e-164	2.92831e-163	-1.80452e-163	1.79639e-163	-4.78816e-164	1.30725e-162	7.71138e-164	0
2.15073e-164	-4.62912e-164	9.60078e-164	-2.90829e-163	-9.01393e-164	-1.13395e-163	1.6283e-163	2.92993e-164	6.94272e-163	-4.05677e-164	-1.66959e-163	-2.38082e-163	1.14925e-163	-7.60457e-164	-3.689e-165	-4.01865e-163	-8.16047e-165	-1.43183e-162	-1.31201e-163	4.14805e-163	-5.87207e-164	9.59807e-163	5.61591e-165	-7.47068e-164	2.92831e-163	-1.80452e-163	1.79639e-163	-4.78816e-164	1.30725e-162	7.71138e-164	0
2.15073e-164	-4.62912e-164	9.60078e-164	-2.90829e-163	-9.01393e-164	-1.13395e-163	1.6283e-163	2.92993e-164	6.94272e-163	-4.05677e-164	-1.66959e-163	-2.38082e-163	1.14925e-163	-7.60457e-164	-3.689e-165	-4.01865e-163	-8.16047e-165	-1.43183e-162	-1.31201e-163	4.14805e-163	-5.87207e-164	9.59807e-163	5.61591e-165	-7.47068e-164	2.92831e-163	-1.80452e-163	1.79639e-163	-4.78816e-164	1.30725e-162	7.71138e-164	0
2.15073e-164	-4.62912e-164	9.60078e-164	-2.90829e-163	-9.01393e-164	-1.13395e-163	1.6283e-163	2.92993e-164	6.94272e-163	-4.05677e-164	-1.66959e-163	-2.38082e-163	1.14925e-163	-7.60457e-164	-3.689e-165	-4.01865e-163	-8.16047e-165	-1.43183e-162	-1.31201e-163	4.14805e-163	-5.87207e-164	9.59807e-163	5.61591e-165	-7.47068e-164	2.92831e-163	-1.80452e-163	1.79639e-163	-4.78816e-164	1.30725e-162	7.71138e-164	0
2.15073e-164	-4.62912e-164	9.60078e-164	-2.90829e-163	-9.01393e-164	-1.13395e-163	1.6283e-163	2.92993e-164	6.94272e-163	-4.05677e-164	-1.66959e-163	-2.38082e-163	1.14925e-163	-7.60457e-164	-3.689e-165	-4.01865e-163	-8.16047e-165	-1.43183e-162	-1.31201e-163	4.14805e-163	-5.87207e-164	9.59807e-163	5.61591e-165	-7.47068e-164	2.92831e-163	-1.80452e-163	1.79639e-163	-4.78816e-164	1.30725e-162	7.71138e-164	0
2.15073e-164	-4.62912e-164	9.60078e-164	-2.90829e-163	-9.01393e-164	-1.13395e-163	1.6283e-163	2.92993e-164	6.94272e-163	-4.05677e-164	-1.66959e-163	-2.38082e-163	1.14925e-163	-7.60457e-164	-3.689e-165	-4.01865e-163	-8.16047e-165	-1.43183e-162	-1.31201e-163	4.14805e-163	-5.87207e-164	9.59807e-163	5.61591e-165	-7.47068e-164	2.92831e-163	-1.80452e-163	1.79639e-163	-4.78816e-164	1.30725e-162	7.71138e-164	0
2.15073e-164	-4.62912e-164	9.60078e-164	-2.90829e-163	-9.01393e-164	-1.13395e-163	1.6283e-163	2.92993e-164	6.94272e-163	-4.05677e-164	-1.66959e-163	-2.38082e-163	1.14925e-163	-7.60457e-164	-3.689e-165	-4.01865e-163	-8.16047e-165	-1.43183e-162	-1.31201e-163	4.14805e-163	-5.87207e-164	9.59807e-163	5.61591e-165	-7.47068e-164	2.92831e-163	-1.80452e-163	1.79639e-163	-4.78816e-164	1.30725e-162	7.71138e-164	0
2.15073e-164	-4.62912e-164	9.60078e-164	-2.90829e-163	-9.01393e-164	-1.13395e-163	1.6283e-163	2.92993e-164	6.94272e-163	-4.05677e-164	-1.66959e-163	-2.38082e-163	1.14925e-163	-7.60457e-164	-3.689e-165	-4.01865e-163	-8.16047e-165	-1.43183e-162	-1.31201e-163	4.14805e-163	-5.87207e-164	9.59807e-163	5.61591e-165	-7.47068e-164	2.92831e-163	-1.80452e-163	1.79639e-163	-4.78816e-164	1.30725e-162	7.71138e-164	0
2.15073e-164	-4.62912e-164	9.60078e-164	-2.90829e-163	-9.01393e-164	-1.13395e-163	1.6283e-163	2.92993e-164	6.94272e-163	-4.05677e-164	-1.66959e-163	-2.38082e-163	1.14925e-163	-7.60457e-164	-3.689e-165	-4.01865e-163	-8.16047e-165	-1.43183e-162	-1.31201e-163	4.14805e-163	-5.87207e-164	9.59807e-163	5.61591e-165	-7.47068e-164	2.92831e-163	-1.80452e-163	1.79639e-163	-4.78816e-164	1.30725e-162	7.71138e-164	0
2.15073e-164	-4.62912e-164	9.60078e-164	-2.90829e-163	-9.01393e-164	-1.13395e-163	1.6283e-163	2.92993e-164	6.94272e-163	-4.05677e-164	-1.66959e-163	-2.38082e-163	1.14925e-163	-7.60457e-164	-3.689e-165	-4.01865e-163	-8.16047e-165	-1.43183e-162	-1.31201e-163	4.14805e-163	-5.87207e-164	9.59807e-163	5.61591e-165	-7.47068e-164	2.92831e-163	-1.80452e-163	1.79639e-163	-4.78816e-164	1.30725e-162	7.71138e-164	0
2.15073e-164	-4.62912e-164	9.60078e-164	-2.90829e-163	-9.01393e-164	-1.13395e-163	1.6283e-163	2.92993e-164	6.94272e-163	-4.05677e-164	-1.66959e-163	-2.38082e-163	1.14925e-163	-7.60457e-164	-3.689e-165	-4.01865e-163	-8.16047e-165	-1.43183e-162	-1.31201e-163	4.14805e-163	-5.87207e-164	9.59807e-163	5.61591e-165	-7.47068e-164	2.92831e-163	-1.80452e-163	1.79639e-163	-4.78816e-164	1.30725e-162	7.71138e-164	0
2.15073e-164	-4.62912e-164	9.60078e-164	-2.90829e-163	-9.01393e-164	-1.13395e-163	1.6283e-163	2.92993e-164	6.94272e-163	-4.05677e-164	-1.66959e-163	-2.38082e-163	1.14925e-163	-7.60457e-164	-3.689e-165	-4.01865e-163	-8.16047e-165	-1.43183e-162	-1.31201e-163	4.14805e-163	-5.87207e-164	9.59807e-163	5.61591e-165	-7.47068e-164	2.92831e-163	-1.80452e-163	1.79639e-163	-4.78816e-164	1.30725e-162	7.71138e-164	0
2.15073e-164	-4.62912e-164	9.60078e-164	-2.90829e-163	-9.01393e-164	-1.13395e-163	1.6283e-163	2.92993e-164	6.94272e-163	-4.05677e-164	-1.66959e-163	-2.38082e-163	1.14925e-163	-7.60457e-164	-3.689e-165	-4.01865e-163	-8.16047e-165	-1.43183e-162	-1.31201e-163	4.14805e-163	-5.87207e-164	9.59807e-163	5.61591e-165	-7.47068e-164	2.92831e-163	-1.80452e-163	1.79639e-163	-4.78816e-164	1.30725e-162	7.71138e-164	0
2.15073e-164	-4.62912e-164	9.60078e-164	-2.90829e-163	-9.01393e-164	-1.13395e-163	1.6283e-163	2.92993e-164	6.94272e-163	-4.05677e-164	-1.66959e-163	-2.38082e-163	1.14925e-163	-7.60457e-164	-3.689e-165	-4.01865e-163	-8.16047e-165	-1.43183e-162	-1.31201e-163	4.14805e-163	-5.87207e-164	9.59807e-163	5.61591e-165	-7.47068e-164	2.92831e-163	-1.80452e-163	1.79639e-163	-4.78816e-164	1.30725e-162	7.71138e-164	0
2.15073e-164	-4.62912e-164	9.60078e-164	-2.90829e-163	-9.01393e-164	-1.13395e-163	1.6283e-163	2.92993e-164	6.94272e-163	-4.05677e-164	-1.66959e-163	-2.38082e-163	1.14925e-163	-7.60457e-164	-3.689e-165	-4.01865e-163	-8.16047e-165	-1.43183e-162	-1.31201e-163	4.14805e-163	-5.87207e-164	9.59807e-163	5.61591e-165	-7.47068e-164	2.92831e-163	-1.80452e-163	1.79639e-163	-4.78816e-164	1.30725e-162	7.71138e-164	0
2.15073e-164	-4.62912e-164	9.60078e-164	-2.90829e-163	-9.01393e-164	-1.13395e-163	1.6283e-163	2.92993e-164	6.94272e-163	-4.05677e-164	-1.66959e-163	-2.38082e-163	1.14925e-163	-7.60457e-164	-3.689e-165	-4.01865e-163	-8.16047e-165	-1.43183e-162	-1.31201e-163	4.14805e-163	-5.87207e-164	9.59807e-163	5.61591e-165	-7.47068e-164	2.92831e-163	-1.80452e-163	1.79639e-163	-4.78816e-164	1.30725e-162	7.71138e-164	0
2.15073e-164	-4.62912e-164	9.60078e-164	-2.90829e-163	-9.01393e-164	-1.13395e-163	1.6283e-163	2.92993e-164	6.94272e-163	-4.05677e-164	-1.66959e-163	-2.38082e-163	1.14925e-163	-7.60457e-164	-3.689e-165	-4.01865e-163	-8.16047e-165	-1.43183e-162	-1.31201e-163	4.14805e-163	-5.87207e-164	9.59807e-163	5.61591e-165	-7.47068e-164	2.92831e-163	-1.80452e-163	1.79639e-163	-4.78816e-164	1.30725e-162	7.71138e-164	0
2.15073e-164	-4.62912e-164	9.60078e-164	-2.90829e-163	-9.01393e-164	-1.13395e-163	1.6283e-163	2.92993e-164	6.94272e-163	-4.05677e-164	-1.66959e-163	-2.38082e-163	1.14925e-163	-7.60457e-164	-3.689e-165	-4.01865e-163	-8.16047e-165	-1.43183e-162	-1.31201e-163	4.14805e-163	-5.87207e-164	9.59807e-163	5.61591e-165	-7.47068e-164	2.92831e-163	-1.80452e-163	1.79639e-163	-4.78816e-164	1.30725e-162	7.71138e-164	0
2.15073e-164	-4.62912e-164	9.60078e-164	-2.90829e-163	-9.01393e-164	-1.13395e-163	1.6283e-163	2.92993e-164	6.94272e-163	-4.05677e-164	-1.66959e-163	-2.38082e-163	1.14925e-163	-7.60457e-164	-3.689e-165	-4.01865e-163	-8.16047e-165	-1.43183e-162	-1.31201e-163	4.14805e-163	-5.87207e-164	9.59807e-163	5.61591e-165	-7.47068e-164	2.92831e-163	-1.80452e-163	1.79639e-163	-4.78816e-164	1.30725e-162	7.71138e-164	0
2.15073e-164	-4.62912e-164	9.60078e-164	-2.90829e-163	-9.01393e-164	-1.13395e-163	1.6283e-163	2.92993e-164	6.94272e-163	-4.05677e-164	-1.66959e-163	-2.38082e-163	1.14925e-163	-7.60457e-164	-3.689e-165	-4.01865e-163	-8.16047e-165	-1.43183e-162	-1.31201e-163	4.14805e-163	-5.87207e-164	9.59807e-163	5.61591e-165	-7.47068e-164	2.92831e-163	-1.80452e-163	1.79639e-163	-4.78816e-164	1.30725e-162	7.71138e-164	0
2.15073e-164	-4.62912e-164	9.60078e-164	-2.90829e-163	-9.01393e-164	-1.13395e-163	1.6283e-163	2.92993e-164	6.94272e-163	-4.05677e-164	-1.66959e-163	-2.38082e-163	1.14925e-163	-7.60457e-164	-3.689e-165	-4.01865e-163	-8.16047e-165	-1.43183e-162	-1.31201e-163	4.14805e-163	-5.87207e-164	9.59807e-163	5.61591e-165	-7.47068e-164	2.92831e-163	-1.80452e-163	1.79639e-163	-4.78816e-164	1.30725e-162	7.71138e-164	0
2.15073e-164	-4.62912e-164	9.60078e-164	-2.90829e-163	-9.01393e-164	-1.13395e-163	1.6283e-163	2.92993e-164	6.94272e-163	-4.05677e-164	-1.66959e-163	-2.38082e-163	1.14925e-163	-7.60457e-164	-3.689e-165	-4.01865e-163	-8.16047e-165	-1.43183e-162	-1.31201e-163	4.14805e-163	-5.87207e-164	9.59807e-163	5.61591e-165	-7.47068e-164	2.92831e-163	-1.80452e-163	1.79639e-163	-4.78816e-164	1.30725e-162	7.71138e-164	0
2.15073e-164	-4.62912e-164	9.60078e-164	-2.90829e-163	-9.01393e-164	-1.13395e-163	1.6283e-163	2.92993e-164	6.94272e-163	-4.05677e-164	-1.66959e-163	-2.38082e-163	1.14925e-163	-7.60457e-164	-3.689e-165	-4.01865e-163	-8.16047e-165	-1.43183e-162	-1.31201e-163	4.14805e-163	-5.87207e-164	9.59807e-163	5.61591e-165	-7.47068e-164	2.92831e-163	-1.80452e-163	1.79639e-163	-4.78816e-164	1.30725e-162	7.71138e-164	0
2.15073e-164	-4.62912e-164	9.60078e-164	-2.90829e-163	-9.01393e-164	-1.13395e-163	1.6283e-163	2.92993e-164	6.94272e-163	-4.05677e-164	-1.66959e-163	-2.38082e-163	1.14925e-163	-7.60457e-164	-3.689e-165	-4.01865e-163	-8.16047e-165	-1.43183e-162	-1.31201e-163	4.14805e-163	-5.87207e-164	9.59807e-163	5.61591e-165	-7.47068e-164	2.92831e-163	-1.80452e-163	1.79639e-163	-4.78816e-164	1.30725e-162	7.71138e-164	0
2.15073e-164	-4.62912e-164	9.60078e-164	-2.90829e-163	-9.01393e-164	-1.13395e-163	1.6283e-163	2.92993e-164	6.94272e-163	-4.05677e-164	-1.66959e-163	-2.38082e-163	1.14925e-163	-7.60457e-164	-3.689e-165	-4.01865e-163	-8.16047e-165	-1.43183e-162	-1.31201e-163	4.14805e-163	-5.87207e-164	9.59807e-163	5.61591e-165	-7.47068e-164	2.92831e-163	-1.80452e-163	1.79639e-163	-4.78816e-164	1.30725e-162	7.71138e-164	0
2.15073e-164	-4.62912e-164	9.60078e-164	-2.90829e-163	-9.01393e-164	-1.13395e-163	1.6283e-163	2.92993e-164	6.94272e-163	-4.05677e-164	-1.66959e-163	-2.38082e-163	1.14925e-163	-7.60457e-164	-3.689e-165	-4.01865e-163	-8.16047e-165	-1.43183e-162	-1.31201e-163	4.14805e-163	-5.87207e-164	9.59807e-163	5.61591e-165	-7.47068e-164	2.92831e-163	-1.80452e-163	1.79639e-163	-4.78816e-164	1.30725e-162	7.71138e-164	0
2.15073e-164	-4.62912e-164	9.60078e-164	-2.90829e-163	-9.01393e-164	-1.13395e-163	1.6283e-163	2.92993e-164	6.94272e-163	-4.05677e-164	-1.66959e-163	-2.38082e-163	1.14925e-163	-7.60457e-164	-3.689e-165	-4.01865e-163	-8.16047e-165	-1.43183e-162	-1.31201e-163	4.14805e-163	-5.87207e-164	9.59807e-163	5.61591e-165	-7.47068e-164	2.92831e-163	-1.80452e-163	1.79639e-163	-4.78816e-164	1.30725e-162	7.71138e-164	0
2.15073e-164	-4.62912e-164	9.60078e-164	-2.90829e-163	-9.01393e-164	-1.13395e-163	1.6283e-163	2.92993e-164	6.94272e-163	-4.05677e-164	-1.66959e-163	-2.38082e-163	1.14925e-163	-7.60457e-164	-3.689e-165	-4.01865e-163	-8.16047e-165	-1.43183e-162	-1.31201e-163	4.14805e-163	-5.87207e-164	9.59807e-163	5.61591e-165	-7.47068e-164	2.92831e-163	-1.80452e-163	1.79639e-163	-4.78816e-164	1.30725e-162	7.71138e-164	0
2.15073e-164	-4.62912e-164	9.60078e-164	-2.90829e-163	-9.01393e-164	-1.13395e-163	1.6283e-163	2.92993e-164	6.94272e-163	-4.05677e-164	-1.66959e-163	-2.38082e-163	1.14925e-163	-7.60457e-164	-3.689e-165	-4.01865e-163	-8.16047e-165	-1.43183e-162	-1.31201e-163	4.14805e-163	-5.87207e-164	9.59807e-163	5.61591e-165	-7.47068e-164	2.92831e-163	-1.80452e-163	1.79639e-163	-4.78816e-164	1.30725e-162	7.71138e-164	0
2.15073e-164	-4.62912e-164	9.60078e-164	-2.90829e-163	-9.01393e-164	-1.13395e-163	1.6283e-163	2.92993e-164	6.94272e-163	-4.05677e-164	-1.66959e-163	-2.38082e-163	1.14925e-163	-7.60457e-164	-3.689e-165	-4.01865e-163	-8.16047e-165	-1.43183e-162	-1.31201e-163	4.14805e-163	-5.87207e-164	9.59807e-163	5.61591e-165	-7.47068e-164	2.92831e-163	-1.80452e-163	1.79639e-163	-4.78816e-164	1.30725e-162	7.71138e-164	0
2.15073e-164	-4.62912e-164	9.60078e-164	-2.90829e-163	-9.01393e-164	-1.13395e-163	1.6283e-163	2.92993e-164	6.94272e-163	-4.05677e-164	-1.66959e-163	-2.38082e-163	1.14925e-163	-7.60457e-164	-3.689e-165	-4.01865e-163	-8.16047e-165	-1.43183e-162	-1.31201e-163	4.14805e-163	-5.87207e-164	9.59807e-163	5.61591e-165	-7.47068e-164	2.92831e-163	-1.80452e-163	1.79639e-163	-4.78816e-164	1.30725e-162	7.71138e-164	0
2.15073e-164	-4.62912e-164	9.60078e-164	-2.90829e-163	-9.01393e-164	-1.13395e-163	1.6283e-163	2.92993e-164	6.94272e-163	-4.05677e-164	-1.66959e-163	-2.38082e-163	1.14925e-163	-7.60457e-164	-3.689e-165	-4.01865e-163	-8.16047e-165	-1.43183e-162	-1.31201e-163	4.14805e-163	-5.87207e-164	9.59807e-163	5.61591e-165	-7.47068e-164	2.92831e-163	-1.80452e-163	1.79639e-163	-4.78816e-164	1.30725e-162	7.71138e-164	0
2.15073e-164	-4.62912e-164	9.60078e-164	-2.90829e-163	-9.01393e-164	-1.13395e-163	1.6283e-163	2.92993e-164	6.94272e-163	-4.05677e-164	-1.66959e-163	-2.38082e-163	1.14925e-163	-7.60457e-164	-3.689e-165	-4.01865e-163	-8.16047e-165	-1.43183e-162	-1.31201e-163	4.14805e-163	-5.87207e-164	9.59807e-163	5.61591e-165	-7.47068e-164	2.92831e-163	-1.80452e-163	1.79639e-163	-4.78816e-164	1.30725e-162	7.71138e-164	0
2.15073e-164	-4.62912e-164	9.60078e-164	-2.90829e-163	-9.01393e-164	-1.13395e-163	1.6283e-163	2.92993e-164	6.94272e-163	-4.05677e-164	-1.66959e-163	-2.38082e-163	1.14925e-163	-7.60457e-164	-3.689e-165	-4.01865e-163	-8.16047e-165	-1.43183e-162	-1.31201e-163	4.14805e-163	-5.87207e-164	9.59807e-163	5.61591e-165	-7.47068e-164	2.92831e-163	-1.80452e-163	1.79639e-163	-4.78816e-164	1.30725e-162	7.71138e-164	0
2.15073e-164	-4.62912e-164	9.60078e-164	-2.90829e-163	-9.01393e-164	-1.13395e-163	1.6283e-163	2.92993e-164	6.94272e-163	-4.05677e-164	-1.66959e-163	-2.38082e-163	1.14925e-163	-7.60457e-164	-3.689e-165	-4.01865e-163	-8.16047e-165	-1.43183e-162	-1.31201e-163	4.14805e-163	-5.87207e-164	9.59807e-163	5.61591e-165	-7.47068e-164	2.92831e-163	-1.80452e-163	1.79639e-163	-4.78816e-164	1.30725e-162	7.71138e-164	0
2.15073e-164	-4.62912e-164	9.60078e-164	-2.90829e-163	-9.01393e-164	-1.13395e-163	1.6283e-163	2.92993e-164	6.94272e-163	-4.05677e-164	-1.66959e-163	-2.38082e-163	1.14925e-163	-7.60457e-164	-3.689e-165	-4.01865e-163	-8.16047e-165	-1.43183e-162	-1.31201e-163	4.14805e-163	-5.87207e-164	9.59807e-163	5.61591e-165	-7.47068e-164	2.92831e-163	-1.80452e-163	1.79639e-163	-4.78816e-164	1.30725e-162	7.71138e-164	0
2.15073e-164	-4.62912e-164	9.60078e-164	-2.90829e-163	-9.01393e-164	-1.13395e-163	1.6283e-163	2.92993e-164	6.94272e-163	-4.05677e-164	-1.66959e-163	-2.38082e-163	1.14925e-163	-7.60457e-164	-3.689e-165	-4.01865e-163	-8.16047e-165	-1.43183e-162	-1.31201e-163	4.14805e-163	-5.87207e-164	9.59807e-163	5.61591e-165	-7.47068e-164	2.92831e-163	-1.80452e-163	1.79639e-163	-4.78816e-164	1.30725e-162	7.71138e-164	0
2.15073e-164	-4.62912e-164	9.60078e-164	-2.90829e-163	-9.01393e-164	-1.13395e-163	1.6283e-163	2.92993e-164	6.94272e-163	-4.05677e-164	-1.66959e-163	-2.38082e-163	1.14925e-163	-7.60457e-164	-3.689e-165	-4.01865e-163	-8.16047e-165	-1.43183e-162	-1.31201e-163	4.14805e-163	-5.87207e-164	9.59807e-163	5.61591e-165	-7.47068e-164	2.92831e-163	-1.80452e-163	1.79639e-163	-4.78816e-164	1.30725e-162	7.71138e-164	0
2.15073e-164	-4.62912e-164	9.60078e-164	-2.90829e-163	-9.01393e-164	-1.13395e-163	1.6283e-163	2.92993e-164	6.94272e-163	-4.05677e-164	-1.66959e-163	-2.38082e-163	1.14925e-163	-7.60457e-164	-3.689e-165	-4.01865e-163	-8.16047e-165	-1.43183e-162	-1.31201e-163	4.14805e-163	-5.87207e-164	9.59807e-163	5.61591e-165	-7.47068e-164	2.92831e-163	-1.80452e-163	1.79639e-163	-4.78816e-164	1.30725e-162	7.71138e-164	0
2.15073e-164	-4.62912e-164	9.60078e-164	-2.90829e-163	-9.01393e-164	-1.13395e-163	1.6283e-163	2.92993e-164	6.94272e-163	-4.05677e-164	-1.66959e-163	-2.38082e-163	1.14925e-163	-7.60457e-164	-3.689e-165	-4.01865e-163	-8.16047e-165	-1.43183e-162	-1.31201e-163	4.14805e-163	-5.87207e-164	9.59807e-163	5.61591e-165	-7.47068e-164	2.92831e-163	-1.80452e-163	1.79639e-163	-4.78816e-164	1.30725e-162	7.71138e-164	0
2.15073e-164	-4.62912e-164	9.60078e-164	-2.90829e-163	-9.01393e-164	-1.13395e-163	1.6283e-163	2.92993e-164	6.94272e-163	-4.05677e-164	-1.66959e-163	-2.38082e-163	1.14925e-163	-7.60457e-164	-3.689e-165	-4.01865e-163	-8.16047e-165	-1.43183e-162	-1.31201e-163	4.14805e-163	-5.87207e-164	9.59807e-163	5.61591e-165	-7.47068e-164	2.92831e-163	-1.80452e-163	1.79639e-163	-4.78816e-164	1.30725e-162	7.71138e-164	0
2.15073e-164	-4.62912e-164	9.60078e-164	-2.90829e-163	-9.01393e-164	-1.13395e-163	1.6283e-163	2.92993e-164	6.94272e-163	-4.05677e-164	-1.66959e-163	-2.38082e-163	1.14925e-163	-7.60457e-164	-3.689e-165	-4.01865e-163	-8.16047e-165	-1.43183e-162	-1.31201e-163	4.14805e-163	-5.87207e-164	9.59807e-163	5.61591e-165	-7.47068e-164	2.92831e-163	-1.80452e-163	1.79639e-163	-4.78816e-164	1.30725e-162	7.71138e-164	0
2.15073e-164	-4.62912e-164	9.60078e-164	-2.90829e-163	-9.01393e-164	-1.13395e-163	1.6283e-163	2.92993e-164	6.94272e-163	-4.05677e-164	-1.66959e-163	-2.38082e-163	1.14925e-163	-7.60457e-164	-3.689e-165	-4.01865e-163	-8.16047e-165	-1.43183e-162	-1.31201e-163	4.14805e-163	-5.87207e-164	9.59807e-163	5.61591e-165	-7.47068e-164	2.92831e-163	-1.80452e-163	1.79639e-163	-4.78816e-164	1.30725e-162	7.71138e-164	0
2.15073e-164	-4.62912e-164	9.60078e-164	-2.90829e-163	-9.01393e-164	-1.13395e-163	1.6283e-163	2.92993e-164	6.94272e-163	-4.05677e-164	-1.66959e-163	-2.38082e-163	1.14925e-163	-7.60457e-164	-3.689e-165	-4.01865e-163	-8.16047e-165	-1.43183e-162	-1.31201e-163	4.14805e-163	-5.87207e-164	9.59807e-163	5.61591e-165	-7.47068e-164	2.92831e-163	-1.80452e-163	1.79639e-163	-4.78816e-164	1.30725e-162	7.71138e-164	0
2.15073e-164	-4.62912e-164	9.60078e-164	-2.90829e-163	-9.01393e-164	-1.13395e-163	1.6283e-163	2.92993e-164	6.94272e-163	-4.05677e-164	-1.66959e-163	-2.38082e-163	1.14925e-163	-7.60457e-164	-3.689e-165	-4.01865e-163	-8.16047e-165	-1.43183e-162	-1.31201e-163	4.14805e-163	-5.87207e-164	9.59807e-163	5.61591e-165	-7.47068e-164	2.92831e-163	-1.80452e-163	1.79639e-163	-4.78816e-164	1.30725e-162	7.71138e-164	0
2.15073e-164	-4.62912e-164	9.60078e-164	-2.90829e-163	-9.01393e-164	-1.13395e-163	1.6283e-163	2.92993e-164	6.94272e-163	-4.05677e-164	-1.66959e-163	-2.38082e-163	1.14925e-163	-7.60457e-164	-3.689e-165	-4.01865e-163	-8.16047e-165	-1.43183e-162	-1.31201e-163	4.14805e-163	-5.87207e-164	9.59807e-163	5.61591e-165	-7.47068e-164	2.92831e-163	-1.80452e-163	1.79639e-163	-4.78816e-164	1.30725e-162	7.71138e-164	0
2.15073e-164	-4.62912e-164	9.60078e-164	-2.90829e-163	-9.01393e-164	-1.13395e-163	1.6283e-163	2.92993e-164	6.94272e-163	-4.05677e-164	-1.66959e-163	-2.38082e-163	1.14925e-163	-7.60457e-164	-3.689e-165	-4.01865e-163	-8.16047e-165	-1.43183e-162	-1.31201e-163	4.14805e-163	-5.87207e-164	9.59807e-163	5.61591e-165	-7.47068e-164	2.92831e-163	-1.80452e-163	1.79639e-163	-4.78816e-164	1.30725e-162	7.71138e-164	0
2.15073e-164	-4.62912e-164	9.60078e-164	-2.90829e-163	-9.01393e-164	-1.13395e-163	1.6283e-163	2.92993e-164	6.94272e-163	-4.05677e-164	-1.66959e-163	-2.38082e-163	1.14925e-163	-7.60457e-164	-3.689e-165	-4.01865e-163	-8.16047e-165	-1.43183e-162	-1.31201e-163	4.14805e-163	-5.87207e-164	9.59807e-163	5.61591e-165	-7.47068e-164	2.92831e-163	-1.80452e-163	1.79639e-163	-4.78816e-164	1.30725e-162	7.71138e-164	0
2.15073e-164	-4.62912e-164	9.60078e-164	-2.90829e-163	-9.01393e-164	-1.13395e-163	1.6283e-163	2.92993e-164	6.94272e-163	-4.05677e-164	-1.66959e-163	-2.38082e-163	1.14925e-163	-7.60457e-164	-3.689e-165	-4.01865e-163	-8.16047e-165	-1.43183e-162	-1.31201e-163	4.14805e-163	-5.87207e-164	9.59807e-163	5.61591e-165	-7.47068e-164	2.92831e-163	-1.80452e-163	1.79639e-163	-4.78816e-164	1.30725e-162	7.71138e-164	0
2.15073e-164	-4.62912e-164	9.60078e-164	-2.90829e-163	-9.01393e-164	-1.13395e-163	1.6283e-163	2.92993e-164	6.94272e-163	-4.05677e-164	-1.66959e-163	-2.38082e-163	1.14925e-163	-7.60457e-164	-3.689e-165	-4.01865e-163	-8.16047e-165	-1.43183e-162	-1.31201e-163	4.14805e-163	-5.87207e-164	9.59807e-163	5.61591e-165	-7.47068e-164	2.92831e-163	-1.80452e-163	1.79639e-163	-4.78816e-164	1.30725e-162	7.71138e-164	0
2.15073e-164	-4.62912e-164	9.60078e-164	-2.90829e-163	-9.01393e-164	-1.13395e-163	1.6283e-163	2.92993e-164	6.94272e-163	-4.05677e-164	-1.66959e-163	-2.38082e-163	1.14925e-163	-7.60457e-164	-3.689e-165	-4.01865e-163	-8.16047e-165	-1.43183e-162	-1.31201e-163	4.14805e-163	-5.87207e-164	9.59807e-163	5.61591e-165	-7.47068e-164	2.92831e-163	-1.80452e-163	1.79639e-163	-4.78816e-164	1.30725e-162	7.71138e-164	0
2.15073e-164	-4.62912e-164	9.60078e-164	-2.90829e-163	-9.01393e-164	-1.13395e-163	1.6283e-163	2.92993e-164	6.94272e-163	-4.05677e-164	-1.66959e-163	-2.38082e-163	1.14925e-163	-7.60457e-164	-3.689e-165	-4.01865e-163	-8.16047e-165	-1.43183e-162	-1.31201e-163	4.14805e-163	-5.87207e-164	9.59807e-163	5.61591e-165	-7.47068e-164	2.92831e-163	-1.80452e-163	1.79639e-163	-4.78816e-164	1.30725e-162	7.71138e-164	0
2.15073e-164	-4.62912e-164	9.60078e-164	-2.90829e-163	-9.01393e-164	-1.13395e-163	1.6283e-163	2.92993e-164	6.94272e-163	-4.05677e-164	-1.66959e-163	-2.38082e-163	1.14925e-163	-7.60457e-164	-3.689e-165	-4.01865e-163	-8.16047e-165	-1.43183e-162	-1.31201e-163	4.14805e-163	-5.87207e-164	9.59807e-163	5.61591e-165	-7.47068e-164	2.92831e-163	-1.80452e-163	1.79639e-163	-4.78816e-164	1.30725e-162	7.71138e-164	0
2.15073e-164	-4.62912e-164	9.60078e-164	-2.90829e-163	-9.01393e-164	-1.13395e-163	1.6283e-163	2.92993e-164	6.94272e-163	-4.05677e-164	-1.66959e-163	-2.38082e-163	1.14925e-163	-7.60457e-164	-3.689e-165	-4.01865e-163	-8.16047e-165	-1.43183e-162	-1.31201e-163	4.14805e-163	-5.87207e-164	9.59807e-163	5.61591e-165	-7.47068e-164	2.92831e-163	-1.80452e-163	1.79639e-163	-4.78816e-164	1.30725e-162	7.71138e-164	0
2.15073e-164	-4.62912e-164	9.60078e-164	-2.90829e-163	-9.01393e-164	-1.13395e-163	1.6283e-163	2.92993e-164	6.94272e-163	-4.05677e-164	-1.66959e-163	-2.38082e-163	1.14925e-163	-7.60457e-164	-3.689e-165	-4.01865e-163	-8.16047e-165	-1.43183e-162	-1.31201e-163	4.14805e-163	-5.87207e-164	9.59807e-163	5.61591e-165	-7.47068e-164	2.92831e-163	-1.80452e-163	1.79639e-163	-4.78816e-164	1.30725e-162	7.71138e-164	0
2.15073e-164	-4.62912e-164	9.60078e-164	-2.90829e-163	-9.01393e-164	-1.13395e-163	1.6283e-163	2.92993e-164	6.94272e-163	-4.05677e-164	-1.66959e-163	-2.38082e-163	1.14925e-163	-7.60457e-164	-3.689e-165	-4.01865e-163	-8.16047e-165	-1.43183e-162	-1.31201e-163	4.14805e-163	-5.87207e-164	9.59807e-163	5.61591e-165	-7.47068e-164	2.92831e-163	-1.80452e-163	1.79639e-163	-4.78816e-164	1.30725e-162	7.71138e-164	0
2.15073e-164	-4.62912e-164	9.60078e-164	-2.90829e-163	-9.01393e-164	-1.13395e-163	1.6283e-163	2.92993e-164	6.94272e-163	-4.05677e-164	-1.66959e-163	-2.38082e-163	1.14925e-163	-7.60457e-164	-3.689e-165	-4.01865e-163	-8.16047e-165	-1.43183e-162	-1.31201e-163	4.14805e-163	-5.87207e-164	9.59807e-163	5.61591e-165	-7.47068e-164	2.92831e-163	-1.80452e-163	1.79639e-163	-4.78816e-164	1.30725e-162	7.71138e-164	0
2.15073e-164	-4.62912e-164	9.60078e-164	-2.90829e-163	-9.01393e-164	-1.13395e-163	1.6283e-163	2.92993e-164	6.94272e-163	-4.05677e-164	-1.66959e-163	-2.38082e-163	1.14925e-163	-7.60457e-164	-3.689e-165	-4.01865e-163	-8.16047e-165	-1.43183e-162	-1.31201e-163	4.14805e-163	-5.87207e-164	9.59807e-163	5.61591e-165	-7.47068e-164	2.92831e-163	-1.80452e-163	1.79639e-163	-4.78816e-164	1.30725e-162	7.71138e-164	0
2.15073e-164	-4.62912e-164	9.60078e-164	-2.90829e-163	-9.01393e-164	-1.13395e-163	1.6283e-163	2.92993e-164	6.94272e-163	-4.05677e-164	-1.66959e-163	-2.38082e-163	1.14925e-163	-7.60457e-164	-3.689e-165	-4.01865e-163	-8.16047e-165	-1.43183e-162	-1.31201e-163	4.14805e-163	-5.87207e-164	9.59807e-163	5.61591e-165	-7.47068e-164	2.92831e-163	-1.80452e-163	1.79639e-163	-4.78816e-164	1.30725e-162	7.71138e-164	0
2.15073e-164	-4.62912e-164	9.60078e-164	-2.90829e-163	-9.01393e-164	-1.13395e-163	1.6283e-163	2.92993e-164	6.94272e-163	-4.05677e-164	-1.66959e-163	-2.38082e-163	1.14925e-163	-7.60457e-164	-3.689e-165	-4.01865e-163	-8.16047e-165	-1.43183e-162	-1.31201e-163	4.14805e-163	-5.87207e-164	9.59807e-163	5.61591e-165	-7.47068e-164	2.92831e-163	-1.80452e-163	1.79639e-163	-4.78816e-164	1.30725e-162	7.71138e-164	0
2.15073e-164	-4.62912e-164	9.60078e-164	-2.90829e-163	-9.01393e-164	-1.13395e-163	1.6283e-163	2.92993e-164	6.94272e-163	-4.05677e-164	-1.66959e-163	-2.38082e-163	1.14925e-163	-7.60457e-164	-3.689e-165	-4.01865e-163	-8.16047e-165	-1.43183e-162	-1.31201e-163	4.14805e-163	-5.87207e-164	9.59807e-163	5.61591e-165	-7.47068e-164	2.92831e-163	-1.80452e-163	1.79639e-163	-4.78816e-164	1.30725e-162	7.71138e-164	0
2.15073e-164	-4.62912e-164	9.60078e-164	-2.90829e-163	-9.01393e-164	-1.13395e-163	1.6283e-163	2.92993e-164	6.94272e-163	-4.05677e-164	-1.66959e-163	-2.38082e-163	1.14925e-163	-7.60457e-164	-3.689e-165	-4.01865e-163	-8.16047e-165	-1.43183e-162	-1.31201e-163	4.14805e-163	-5.87207e-164	9.59807e-163	5.61591e-165	-7.47068e-164	2.92831e-163	-1.80452e-163	1.79639e-163	-4.78816e-164	1.30725e-162	7.71138e-164	0
2.15073e-164	-4.62912e-164	9.60078e-164	-2.90829e-163	-9.01393e-164	-1.13395e-163	1.6283e-163	2.92993e-164	6.94272e-163	-4.05677e-164	-1.66959e-163	-2.38082e-163	1.14925e-163	-7.60457e-164	-3.689e-165	-4.01865e-163	-8.16047e-165	-1.43183e-162	-1.31201e-163	4.14805e-163	-5.87207e-164	9.59807e-163	5.61591e-165	-7.47068e-164	2.92831e-163	-1.80452e-163	1.79639e-163	-4.78816e-164	1.30725e-162	7.71138e-164	0
2.15073e-164	-4.62912e-164	9.60078e-164	-2.90829e-163	-9.01393e-164	-1.13395e-163	1.6283e-163	2.92993e-164	6.94272e-163	-4.05677e-164	-1.66959e-163	-2.38082e-163	1.14925e-163	-7.60457e-164	-3.689e-165	-4.01865e-163	-8.16047e-165	-1.43183e-162	-1.31201e-163	4.14805e-163	-5.87207e-164	9.59807e-163	5.61591e-165	-7.47068e-164	2.92831e-163	-1.80452e-163	1.79639e-163	-4.78816e-164	1.30725e-162	7.71138e-164	0
2.15073e-164	-4.62912e-164	9.60078e-164	-2.90829e-163	-9.01393e-164	-1.13395e-163	1.6283e-163	2.92993e-164	6.94272e-163	-4.05677e-164	-1.66959e-163	-2.38082e-163	1.14925e-163	-7.60457e-164	-3.689e-165	-4.01865e-163	-8.16047e-165	-1.43183e-162	-1.31201e-163	4.14805e-163	-5.87207e-164	9.59807e-163	5.61591e-165	-7.47068e-164	2.92831e-163	-1.80452e-163	1.79639e-163	-4.78816e-164	1.30725e-162	7.71138e-164	0
2.15073e-164	-4.62912e-164	9.60078e-164	-2.90829e-163	-9.01393e-164	-1.13395e-163	1.6283e-163	2.92993e-164	6.94272e-163	-4.05677e-164	-1.66959e-163	-2.38082e-163	1.14925e-163	-7.60457e-164	-3.689e-165	-4.01865e-163	-8.16047e-165	-1.43183e-162	-1.31201e-163	4.14805e-163	-5.87207e-164	9.59807e-163	5.61591e-165	-7.47068e-164	2.92831e-163	-1.80452e-163	1.79639e-163	-4.78816e-164	1.30725e-162	7.71138e-164	0
2.15073e-164	-4.62912e-164	9.60078e-164	-2.90829e-163	-9.01393e-164	-1.13395e-163	1.6283e-163	2.92993e-164	6.94272e-163	-4.05677e-164	-1.66959e-163	-2.38082e-163	1.14925e-163	-7.60457e-164	-3.689e-165	-4.01865e-163	-8.16047e-165	-1.43183e-162	-1.31201e-163	4.14805e-163	-5.87207e-164	9.59807e-163	5.61591e-165	-7.47068e-164	2.92831e-163	-1.80452e-163	1.79639e-163	-4.78816e-164	1.30725e-162	7.71138e-164	0
2.15073e-164	-4.62912e-164	9.60078e-164	-2.90829e-163	-9.01393e-164	-1.13395e-163	1.6283e-163	2.92993e-164	6.94272e-163	-4.05677e-164	-1.66959e-163	-2.38082e-163	1.14925e-163	-7.60457e-164	-3.689e-165	-4.01865e-163	-8.16047e-165	-1.43183e-162	-1.31201e-163	4.14805e-163	-5.87207e-164	9.59807e-163	5.61591e-165	-7.47068e-164	2.92831e-163	-1.80452e-163	1.79639e-163	-4.78816e-164	1.30725e-162	7.71138e-164	0
2.15073e-164	-4.62912e-164	9.60078e-164	-2.90829e-163	-9.01393e-164	-1.13395e-163	1.6283e-163	2.92993e-164	6.94272e-163	-4.05677e-164	-1.66959e-163	-2.38082e-163	1.14925e-163	-7.60457e-164	-3.689e-165	-4.01865e-163	-8.16047e-165	-1.43183e-162	-1.31201e-163	4.14805e-163	-5.87207e-164	9.59807e-163	5.61591e-165	-7.47068e-164	2.92831e-163	-1.80452e-163	1.79639e-163	-4.78816e-164	1.30725e-162	7.71138e-164	0
2.15073e-164	-4.62912e-164	9.60078e-164	-2.90829e-163	-9.01393e-164	-1.13395e-163	1.6283e-163	2.92993e-164	6.94272e-163	-4.05677e-164	-1.66959e-163	-2.38082e-163	1.14925e-163	-7.60457e-164	-3.689e-165	-4.01865e-163	-8.16047e-165	-1.43183e-162	-1.31201e-163	4.14805e-163	-5.87207e-164	9.59807e-163	5.61591e-165	-7.47068e-164	2.92831e-163	-1.80452e-163	1.79639e-163	-4.78816e-164	1.30725e-162	7.71138e-164	0
2.15073e-164	-4.62912e-164	9.60078e-164	-2.90829e-163	-9.01393e-164	-1.13395e-163	1.6283e-163	2.92993e-164	6.94272e-163	-4.05677e-164	-1.66959e-163	-2.38082e-163	1.14925e-163	-7.60457e-164	-3.689e-165	-4.01865e-163	-8.16047e-165	-1.43183e-162	-1.31201e-163	4.14805e-163	-5.87207e-164	9.59807e-163	5.61591e-165	-7.47068e-164	2.92831e-163	-1.80452e-163	1.79639e-163	-4.78816e-164	1.30725e-162	7.71138e-164	0
2.15073e-164	-4.62912e-164	9.60078e-164	-2.90829e-163	-9.01393e-164	-1.13395e-163	1.6283e-163	2.92993e-164	6.94272e-163	-4.05677e-164	-1.66959e-163	-2.38082e-163	1.14925e-163	-7.60457e-164	-3.689e-165	-4.01865e-163	-8.16047e-165	-1.43183e-162	-1.31201e-163	4.14805e-163	-5.87207e-164	9.59807e-163	5.61591e-165	-7.47068e-164	2.92831e-163	-1.80452e-163	1.79639e-163	-4.78816e-164	1.30725e-162	7.71138e-164	0
2.15073e-164	-4.62912e-164	9.60078e-164	-2.90829e-163	-9.01393e-164	-1.13395e-163	1.6283e-163	2.92993e-164	6.94272e-163	-4.05677e-164	-1.66959e-163	-2.38082e-163	1.14925e-163	-7.60457e-164	-3.689e-165	-4.01865e-163	-8.16047e-165	-1.43183e-162	-1.31201e-163	4.14805e-163	-5.87207e-164	9.59807e-163	5.61591e-165	-7.47068e-164	2.92831e-163	-1.80452e-163	1.79639e-163	-4.78816e-164	1.30725e-162	7.71138e-164	0
2.15073e-164	-4.62912e-164	9.60078e-164	-2.90829e-163	-9.01393e-164	-1.13395e-163	1.6283e-163	2.92993e-164	6.94272e-163	-4.05677e-164	-1.66959e-163	-2.38082e-163	1.14925e-163	-7.60457e-164	-3.689e-165	-4.01865e-163	-8.16047e-165	-1.43183e-162	-1.31201e-163	4.14805e-163	-5.87207e-164	9.59807e-163	5.61591e-165	-7.47068e-164	2.92831e-163	-1.80452e-163	1.79639e-163	-4.78816e-164	1.30725e-162	7.71138e-164	0
2.15073e-164	-4.62912e-164	9.60078e-164	-2.90829e-163	-9.01393e-164	-1.13395e-163	1.6283e-163	2.92993e-164	6.94272e-163	-4.05677e-164	-1.66959e-163	-2.38082e-163	1.14925e-163	-7.60457e-164	-3.689e-165	-4.01865e-163	-8.16047e-165	-1.43183e-162	-1.31201e-163	4.14805e-163	-5.87207e-164	9.59807e-163	5.61591e-165	-7.47068e-164	2.92831e-163	-1.80452e-163	1.79639e-163	-4.78816e-164	1.30725e-162	7.71138e-164	0
2.15073e-164	-4.62912e-164	9.60078e-164	-2.90829e-163	-9.01393e-164	-1.13395e-163	1.6283e-163	2.92993e-164	6.94272e-163	-4.05677e-164	-1.66959e-163	-2.38082e-163	1.14925e-163	-7.60457e-164	-3.689e-165	-4.01865e-163	-8.16047e-165	-1.43183e-162	-1.31201e-163	4.14805e-163	-5.87207e-164	9.59807e-163	5.61591e-165	-7.47068e-164	2.92831e-163	-1.80452e-163	1.79639e-163	-4.78816e-164	1.30725e-162	7.71138e-164	0
2.15073e-164	-4.62912e-164	9.60078e-164	-2.90829e-163	-9.01393e-164	-1.13395e-163	1.6283e-163	2.92993e-164	6.94272e-163	-4.05677e-164	-1.66959e-163	-2.38082e-163	1.14925e-163	-7.60457e-164	-3.689e-165	-4.01865e-163	-8.16047e-165	-1.43183e-162	-1.31201e-163	4.14805e-163	-5.87207e-164	9.59807e-163	5.61591e-165	-7.47068e-164	2.92831e-163	-1.80452e-163	1.79639e-163	-4.78816e-164	1.30725e-162	7.71138e-164	0
2.15073e-164	-4.62912e-164	9.60078e-164	-2.90829e-163	-9.01393e-164	-1.13395e-163	1.6283e-163	2.92993e-164	6.94272e-163	-4.05677e-164	-1.66959e-163	-2.38082e-163	1.14925e-163	-7.60457e-164	-3.689e-165	-4.01865e-163	-8.16047e-165	-1.43183e-162	-1.31201e-163	4.14805e-163	-5.87207e-164	9.59807e-163	5.61591e-165	-7.47068e-164	2.92831e-163	-1.80452e-163	1.79639e-163	-4.78816e-164	1.30725e-162	7.71138e-164	0
2.15073e-164	-4.62912e-164	9.60078e-164	-2.90829e-163	-9.01393e-164	-1.13395e-163	1.6283e-163	2.92993e-164	6.94272e-163	-4.05677e-164	-1.66959e-163	-2.38082e-163	1.14925e-163	-7.60457e-164	-3.689e-165	-4.01865e-163	-8.16047e-165	-1.43183e-162	-1.31201e-163	4.14805e-163	-5.87207e-164	9.59807e-163	5.61591e-165	-7.47068e-164	2.92831e-163	-1.80452e-163	1.79639e-163	-4.78816e-164	1.30725e-162	7.71138e-164	0
2.15073e-164	-4.62912e-164	9.60078e-164	-2.90829e-163	-9.01393e-164	-1.13395e-163	1.6283e-163	2.92993e-164	6.94272e-163	-4.05677e-164	-1.66959e-163	-2.38082e-163	1.14925e-163	-7.60457e-164	-3.689e-165	-4.01865e-163	-8.16047e-165	-1.43183e-162	-1.31201e-163	4.14805e-163	-5.87207e-164	9.59807e-163	5.61591e-165	-7.47068e-164	2.92831e-163	-1.80452e-163	1.79639e-163	-4.78816e-164	1.30725e-162	7.71138e-164	0
2.15073e-164	-4.62912e-164	9.60078e-164	-2.90829e-163	-9.01393e-164	-1.13395e-163	1.6283e-163	2.92993e-164	6.94272e-163	-4.05677e-164	-1.66959e-163	-2.38082e-163	1.14925e-163	-7.60457e-164	-3.689e-165	-4.01865e-163	-8.16047e-165	-1.43183e-162	-1.31201e-163	4.14805e-163	-5.87207e-164	9.59807e-163	5.61591e-165	-7.47068e-164	2.92831e-163	-1.80452e-163	1.79639e-163	-4.78816e-164	1.30725e-162	7.71138e-164	0
2.15073e-164	-4.62912e-164	9.60078e-164	-2.90829e-163	-9.01393e-164	-1.13395e-163	1.6283e-163	2.92993e-164	6.94272e-163	-4.05677e-164	-1.66959e-163	-2.38082e-163	1.14925e-163	-7.60457e-164	-3.689e-165	-4.01865e-163	-8.16047e-165	-1.43183e-162	-1.31201e-163	4.14805e-163	-5.87207e-164	9.59807e-163	5.61591e-165	-7.47068e-164	2.92831e-163	-1.80452e-163	1.79639e-163	-4.78816e-164	1.30725e-162	7.71138e-164	0
2.15073e-164	-4.62912e-164	9.60078e-164	-2.90829e-163	-9.01393e-164	-1.13395e-163	1.6283e-163	2.92993e-164	6.94272e-163	-4.05677e-164	-1.66959e-163	-2.38082e-163	1.14925e-163	-7.60457e-164	-3.689e-165	-4.01865e-163	-8.16047e-165	-1.43183e-162	-1.31201e-163	4.14805e-163	-5.87207e-164	9.59807e-163	5.61591e-165	-7.47068e-164	2.92831e-163	-1.80452e-163	1.79639e-163	-4.78816e-164	1.30725e-162	7.71138e-164	0
2.15073e-164	-4.62912e-164	9.60078e-164	-2.90829e-163	-9.01393e-164	-1.13395e-163	1.6283e-163	2.92993e-164	6.94272e-163	-4.05677e-164	-1.66959e-163	-2.38082e-163	1.14925e-163	-7.60457e-164	-3.689e-165	-4.01865e-163	-8.16047e-165	-1.43183e-162	-1.31201e-163	4.14805e-163	-5.87207e-164	9.59807e-163	5.61591e-165	-7.47068e-164	2.92831e-163	-1.80452e-163	1.79639e-163	-4.78816e-164	1.30725e-162	7.71138e-164	0
2.15073e-164	-4.62912e-164	9.60078e-164	-2.90829e-163	-9.01393e-164	-1.13395e-163	1.6283e-163	2.92993e-164	6.94272e-163	-4.05677e-164	-1.66959e-163	-2.38082e-163	1.14925e-163	-7.60457e-164	-3.689e-165	-4.01865e-163	-8.16047e-165	-1.43183e-162	-1.31201e-163	4.14805e-163	-5.87207e-164	9.59807e-163	5.61591e-165	-7.47068e-164	2.92831e-163	-1.80452e-163	1.79639e-163	-4.78816e-164	1.30725e-162	7.71138e-164	0
2.15073e-164	-4.62912e-164	9.60078e-164	-2.90829e-163	-9.01393e-164	-1.13395e-163	1.6283e-163	2.92993e-164	6.94272e-163	-4.05677e-164	-1.66959e-163	-2.38082e-163	1.14925e-163	-7.60457e-164	-3.689e-165	-4.01865e-163	-8.16047e-165	-1.43183e-162	-1.31201e-163	4.14805e-163	-5.87207e-164	9.59807e-163	5.61591e-165	-7.47068e-164	2.92831e-163	-1.80452e-163	1.79639e-163	-4.78816e-164	1.30725e-162	7.71138e-164	0
2.15073e-164	-4.62912e-164	9.60078e-164	-2.90829e-163	-9.01393e-164	-1.13395e-163	1.6283e-163	2.92993e-164	6.94272e-163	-4.05677e-164	-1.66959e-163	-2.38082e-163	1.14925e-163	-7.60457e-164	-3.689e-165	-4.01865e-163	-8.16047e-165	-1.43183e-162	-1.31201e-163	4.14805e-163	-5.87207e-164	9.59807e-163	5.61591e-165	-7.47068e-164	2.92831e-163	-1.80452e-163	1.79639e-163	-4.78816e-164	1.30725e-162	7.71138e-164	0
2.15073e-164	-4.62912e-164	9.60078e-164	-2.90829e-163	-9.01393e-164	-1.13395e-163	1.6283e-163	2.92993e-164	6.94272e-163	-4.05677e-164	-1.66959e-163	-2.38082e-163	1.14925e-163	-7.60457e-164	-3.689e-165	-4.01865e-163	-8.16047e-165	-1.43183e-162	-1.31201e-163	4.14805e-163	-5.87207e-164	9.59807e-163	5.61591e-165	-7.47068e-164	2.92831e-163	-1.80452e-163	1.79639e-163	-4.78816e-164	1.30725e-162	7.71138e-164	0
2.15073e-164	-4.62912e-164	9.60078e-164	-2.90829e-163	-9.01393e-164	-1.13395e-163	1.6283e-163	2.92993e-164	6.94272e-163	-4.05677e-164	-1.66959e-163	-2.38082e-163	1.14925e-163	-7.60457e-164	-3.689e-165	-4.01865e-163	-8.16047e-165	-1.43183e-162	-1.31201e-163	4.14805e-163	-5.87207e-164	9.59807e-163	5.61591e-165	-7.47068e-164	2.92831e-163	-1.80452e-163	1.79639e-163	-4.78816e-164	1.30725e-162	7.71138e-164	0
2.15073e-164	-4.62912e-164	9.60078e-164	-2.90829e-163	-9.01393e-164	-1.13395e-163	1.6283e-163	2.92993e-164	6.94272e-163	-4.05677e-164	-1.66959e-163	-2.38082e-163	1.14925e-163	-7.60457e-164	-3.689e-165	-4.01865e-163	-8.16047e-165	-1.43183e-162	-1.31201e-163	4.14805e-163	-5.87207e-164	9.59807e-163	5.61591e-165	-7.47068e-164	2.92831e-163	-1.80452e-163	1.79639e-163	-4.78816e-164	1.30725e-162	7.71138e-164	0
2.15073e-164	-4.62912e-164	9.60078e-164	-2.90829e-163	-9.01393e-164	-1.13395e-163	1.6283e-163	2.92993e-164	6.94272e-163	-4.05677e-164	-1.66959e-163	-2.38082e-163	1.14925e-163	-7.60457e-164	-3.689e-165	-4.01865e-163	-8.16047e-165	-1.43183e-162	-1.31201e-163	4.14805e-163	-5.87207e-164	9.59807e-163	5.61591e-165	-7.47068e-164	2.92831e-163	-1.80452e-163	1.79639e-163	-4.78816e-164	1.30725e-162	7.71138e-164	0
2.15073e-164	-4.62912e-164	9.60078e-164	-2.90829e-163	-9.01393e-164	-1.13395e-163	1.6283e-163	2.92993e-164	6.94272e-163	-4.05677e-164	-1.66959e-163	-2.38082e-163	1.14925e-163	-7.60457e-164	-3.689e-165	-4.01865e-163	-8.16047e-165	-1.43183e-162	-1.31201e-163	4.14805e-163	-5.87207e-164	9.59807e-163	5.61591e-165	-7.47068e-164	2.92831e-163	-1.80452e-163	1.79639e-163	-4.78816e-164	1.30725e-162	7.71138e-164	0
2.15073e-164	-4.62912e-164	9.60078e-164	-2.90829e-163	-9.01393e-164	-1.13395e-163	1.6283e-163	2.92993e-164	6.94272e-163	-4.05677e-164	-1.66959e-163	-2.38082e-163	1.14925e-163	-7.60457e-164	-3.689e-165	-4.01865e-163	-8.16047e-165	-1.43183e-162	-1.31201e-163	4.14805e-163	-5.87207e-164	9.59807e-163	5.61591e-165	-7.47068e-164	2.92831e-163	-1.80452e-163	1.79639e-163	-4.78816e-164	1.30725e-162	7.71138e-164	0
2.15073e-164	-4.62912e-164	9.60078e-164	-2.90829e-163	-9.01393e-164	-1.13395e-163	1.6283e-163	2.92993e-164	6.94272e-163	-4.05677e-164	-1.66959e-163	-2.38082e-163	1.14925e-163	-7.60457e-164	-3.689e-165	-4.01865e-163	-8.16047e-165	-1.43183e-162	-1.31201e-163	4.14805e-163	-5.87207e-164	9.59807e-163	5.61591e-165	-7.47068e-164	2.92831e-163	-1.80452e-163	1.79639e-163	-4.78816e-164	1.30725e-162	7.71138e-164	0
2.15073e-164	-4.62912e-164	9.60078e-164	-2.90829e-163	-9.01393e-164	-1.13395e-163	1.6283e-163	2.92993e-164	6.94272e-163	-4.05677e-164	-1.66959e-163	-2.38082e-163	1.14925e-163	-7.60457e-164	-3.689e-165	-4.01865e-163	-8.16047e-165	-1.43183e-162	-1.31201e-163	4.14805e-163	-5.87207e-164	9.59807e-163	5.61591e-165	-7.47068e-164	2.92831e-163	-1.80452e-163	1.79639e-163	-4.78816e-164	1.30725e-162	7.71138e-164	0
2.15073e-164	-4.62912e-164	9.60078e-164	-2.90829e-163	-9.01393e-164	-1.13395e-163	1.6283e-163	2.92993e-164	6.94272e-163	-4.05677e-164	-1.66959e-163	-2.38082e-163	1.14925e-163	-7.60457e-164	-3.689e-165	-4.01865e-163	-8.16047e-165	-1.43183e-162	-1.31201e-163	4.14805e-163	-5.87207e-164	9.59807e-163	5.61591e-165	-7.47068e-164	2.92831e-163	-1.80452e-163	1.79639e-163	-4.78816e-164	1.30725e-162	7.71138e-164	0
2.15073e-164	-4.62912e-164	9.60078e-164	-2.90829e-163	-9.01393e-164	-1.13395e-163	1.6283e-163	2.92993e-164	6.94272e-163	-4.05677e-164	-1.66959e-163	-2.38082e-163	1.14925e-163	-7.60457e-164	-3.689e-165	-4.01865e-163	-8.16047e-165	-1.43183e-162	-1.31201e-163	4.14805e-163	-5.87207e-164	9.59807e-163	5.61591e-165	-7.47068e-164	2.92831e-163	-1.80452e-163	1.79639e-163	-4.78816e-164	1.30725e-162	7.71138e-164	0
2.15073e-164	-4.62912e-164	9.60078e-164	-2.90829e-163	-9.01393e-164	-1.13395e-163	1.6283e-163	2.92993e-164	6.94272e-163	-4.05677e-164	-1.66959e-163	-2.38082e-163	1.14925e-163	-7.60457e-164	-3.689e-165	-4.01865e-163	-8.16047e-165	-1.43183e-162	-1.31201e-163	4.14805e-163	-5.87207e-164	9.59807e-163	5.61591e-165	-7.47068e-164	2.92831e-163	-1.80452e-163	1.79639e-163	-4.78816e-164	1.30725e-162	7.71138e-164	0
2.15073e-164	-4.62912e-164	9.60078e-164	-2.90829e-163	-9.01393e-164	-1.13395e-163	1.6283e-163	2.92993e-164	6.94272e-163	-4.05677e-164	-1.66959e-163	-2.38082e-163	1.14925e-163	-7.60457e-164	-3.689e-165	-4.01865e-163	-8.16047e-165	-1.43183e-162	-1.31201e-163	4.14805e-163	-5.87207e-164	9.59807e-163	5.61591e-165	-7.47068e-164	2.92831e-163	-1.80452e-163	1.79639e-163	-4.78816e-164	1.30725e-162	7.71138e-164	0
2.15073e-164	-4.62912e-164	9.60078e-164	-2.90829e-163	-9.01393e-164	-1.13395e-163	1.6283e-163	2.92993e-164	6.94272e-163	-4.05677e-164	-1.66959e-163	-2.38082e-163	1.14925e-163	-7.60457e-164	-3.689e-165	-4.01865e-163	-8.16047e-165	-1.43183e-162	-1.31201e-163	4.14805e-163	-5.87207e-164	9.59807e-163	5.61591e-165	-7.47068e-164	2.92831e-163	-1.80452e-163	1.79639e-163	-4.78816e-164	1.30725e-162	7.71138e-164	0
2.15073e-164	-4.62912e-164	9.60078e-164	-2.90829e-163	-9.01393e-164	-1.13395e-163	1.6283e-163	2.92993e-164	6.94272e-163	-4.05677e-164	-1.66959e-163	-2.38082e-163	1.14925e-163	-7.60457e-164	-3.689e-165	-4.01865e-163	-8.16047e-165	-1.43183e-162	-1.31201e-163	4.14805e-163	-5.87207e-164	9.59807e-163	5.61591e-165	-7.47068e-164	2.92831e-163	-1.80452e-163	1.79639e-163	-4.78816e-164	1.30725e-162	7.71138e-164	0
2.15073e-164	-4.62912e-164	9.60078e-164	-2.90829e-163	-9.01393e-164	-1.13395e-163	1.6283e-163	2.92993e-164	6.94272e-163	-4.05677e-164	-1.66959e-163	-2.38082e-163	1.14925e-163	-7.60457e-164	-3.689e-165	-4.01865e-163	-8.16047e-165	-1.43183e-162	-1.31201e-163	4.14805e-163	-5.87207e-164	9.59807e-163	5.61591e-165	-7.47068e-164	2.92831e-163	-1.80452e-163	1.79639e-163	-4.78816e-164	1.30725e-162	7.71138e-164	0
2.15073e-164	-4.62912e-164	9.60078e-164	-2.90829e-163	-9.01393e-164	-1.13395e-163	1.6283e-163	2.92993e-164	6.94272e-163	-4.05677e-164	-1.66959e-163	-2.38082e-163	1.14925e-163	-7.60457e-164	-3.689e-165	-4.01865e-163	-8.16047e-165	-1.43183e-162	-1.31201e-163	4.14805e-163	-5.87207e-164	9.59807e-163	5.61591e-165	-7.47068e-164	2.92831e-163	-1.80452e-163	1.79639e-163	-4.78816e-164	1.30725e-162	7.71138e-164	0
2.15073e-164	-4.62912e-164	9.60078e-164	-2.90829e-163	-9.01393e-164	-1.13395e-163	1.6283e-163	2.92993e-164	6.94272e-163	-4.05677e-164	-1.66959e-163	-2.38082e-163	1.14925e-163	-7.60457e-164	-3.689e-165	-4.01865e-163	-8.16047e-165	-1.43183e-162	-1.31201e-163	4.14805e-163	-5.87207e-164	9.59807e-163	5.61591e-165	-7.47068e-164	2.92831e-163	-1.80452e-163	1.79639e-163	-4.78816e-164	1.30725e-162	7.71138e-164	0
2.15073e-164	-4.62912e-164	9.60078e-164	-2.90829e-163	-9.01393e-164	-1.13395e-163	1.6283e-163	2.92993e-164	6.94272e-163	-4.05677e-164	-1.66959e-163	-2.38082e-163	1.14925e-163	-7.60457e-164	-3.689e-165	-4.01865e-163	-8.16047e-165	-1.43183e-162	-1.31201e-163	4.14805e-163	-5.87207e-164	9.59807e-163	5.61591e-165	-7.47068e-164	2.92831e-163	-1.80452e-163	1.79639e-163	-4.78816e-164	1.30725e-162	7.71138e-164	0
2.15073e-164	-4.62912e-164	9.60078e-164	-2.90829e-163	-9.01393e-164	-1.13395e-163	1.6283e-163	2.92993e-164	6.94272e-163	-4.05677e-164	-1.66959e-163	-2.38082e-163	1.14925e-163	-7.60457e-164	-3.689e-165	-4.01865e-163	-8.16047e-165	-1.43183e-162	-1.31201e-163	4.14805e-163	-5.87207e-164	9.59807e-163	5.61591e-165	-7.47068e-164	2.92831e-163	-1.80452e-163	1.79639e-163	-4.78816e-164	1.30725e-162	7.71138e-164	0
2.15073e-164	-4.62912e-164	9.60078e-164	-2.90829e-163	-9.01393e-164	-1.13395e-163	1.6283e-163	2.92993e-164	6.94272e-163	-4.05677e-164	-1.66959e-163	-2.38082e-163	1.14925e-163	-7.60457e-164	-3.689e-165	-4.01865e-163	-8.16047e-165	-1.43183e-162	-1.31201e-163	4.14805e-163	-5.87207e-164	9.59807e-163	5.61591e-165	-7.47068e-164	2.92831e-163	-1.80452e-163	1.79639e-163	-4.78816e-164	1.30725e-162	7.71138e-164	0
2.15073e-164	-4.62912e-164	9.60078e-164	-2.90829e-163	-9.01393e-164	-1.13395e-163	1.6283e-163	2.92993e-164	6.94272e-163	-4.05677e-164	-1.66959e-163	-2.38082e-163	1.14925e-163	-7.60457e-164	-3.689e-165	-4.01865e-163	-8.16047e-165	-1.43183e-162	-1.31201e-163	4.14805e-163	-5.87207e-164	9.59807e-163	5.61591e-165	-7.47068e-164	2.92831e-163	-1.80452e-163	1.79639e-163	-4.78816e-164	1.30725e-162	7.71138e-164	0
2.15073e-164	-4.62912e-164	9.60078e-164	-2.90829e-163	-9.01393e-164	-1.13395e-163	1.6283e-163	2.92993e-164	6.94272e-163	-4.05677e-164	-1.66959e-163	-2.38082e-163	1.14925e-163	-7.60457e-164	-3.689e-165	-4.01865e-163	-8.16047e-165	-1.43183e-162	-1.31201e-163	4.14805e-163	-5.87207e-164	9.59807e-163	5.61591e-165	-7.47068e-164	2.92831e-163	-1.80452e-163	1.79639e-163	-4.78816e-164	1.30725e-162	7.71138e-164	0
2.15073e-164	-4.62912e-164	9.60078e-164	-2.90829e-163	-9.01393e-164	-1.13395e-163	1.6283e-163	2.92993e-164	6.94272e-163	-4.05677e-164	-1.66959e-163	-2.38082e-163	1.14925e-163	-7.60457e-164	-3.689e-165	-4.01865e-163	-8.16047e-165	-1.43183e-162	-1.31201e-163	4.14805e-163	-5.87207e-164	9.59807e-163	5.61591e-165	-7.47068e-164	2.92831e-163	-1.80452e-163	1.79639e-163	-4.78816e-164	1.30725e-162	7.71138e-164	0
2.15073e-164	-4.62912e-164	9.60078e-164	-2.90829e-163	-9.01393e-164	-1.13395e-163	1.6283e-163	2.92993e-164	6.94272e-163	-4.05677e-164	-1.66959e-163	-2.38082e-163	1.14925e-163	-7.60457e-164	-3.689e-165	-4.01865e-163	-8.16047e-165	-1.43183e-162	-1.31201e-163	4.14805e-163	-5.87207e-164	9.59807e-163	5.61591e-165	-7.47068e-164	2.92831e-163	-1.80452e-163	1.79639e-163	-4.78816e-164	1.30725e-162	7.71138e-164	0
2.15073e-164	-4.62912e-164	9.60078e-164	-2.90829e-163	-9.01393e-164	-1.13395e-163	1.6283e-163	2.92993e-164	6.94272e-163	-4.05677e-164	-1.66959e-163	-2.38082e-163	1.14925e-163	-7.60457e-164	-3.689e-165	-4.01865e-163	-8.16047e-165	-1.43183e-162	-1.31201e-163	4.14805e-163	-5.87207e-164	9.59807e-163	5.61591e-165	-7.47068e-164	2.92831e-163	-1.80452e-163	1.79639e-163	-4.78816e-164	1.30725e-162	7.71138e-164	0
2.15073e-164	-4.62912e-164	9.60078e-164	-2.90829e-163	-9.01393e-164	-1.13395e-163	1.6283e-163	2.92993e-164	6.94272e-163	-4.05677e-164	-1.66959e-163	-2.38082e-163	1.14925e-163	-7.60457e-164	-3.689e-165	-4.01865e-163	-8.16047e-165	-1.43183e-162	-1.31201e-163	4.14805e-163	-5.87207e-164	9.59807e-163	5.61591e-165	-7.47068e-164	2.92831e-163	-1.80452e-163	1.79639e-163	-4.78816e-164	1.30725e-162	7.71138e-164	0
2.15073e-164	-4.62912e-164	9.60078e-164	-2.90829e-163	-9.01393e-164	-1.13395e-163	1.6283e-163	2.92993e-164	6.94272e-163	-4.05677e-164	-1.66959e-163	-2.38082e-163	1.14925e-163	-7.60457e-164	-3.689e-165	-4.01865e-163	-8.16047e-165	-1.43183e-162	-1.31201e-163	4.14805e-163	-5.87207e-164	9.59807e-163	5.61591e-165	-7.47068e-164	2.92831e-163	-1.80452e-163	1.79639e-163	-4.78816e-164	1.30725e-162	7.71138e-164	0
2.15073e-164	-4.62912e-164	9.60078e-164	-2.90829e-163	-9.01393e-164	-1.13395e-163	1.6283e-163	2.92993e-164	6.94272e-163	-4.05677e-164	-1.66959e-163	-2.38082e-163	1.14925e-163	-7.60457e-164	-3.689e-165	-4.01865e-163	-8.16047e-165	-1.43183e-162	-1.31201e-163	4.14805e-163	-5.87207e-164	9.59807e-163	5.61591e-165	-7.47068e-164	2.92831e-163	-1.80452e-163	1.79639e-163	-4.78816e-164	1.30725e-162	7.71138e-164	0
2.15073e-164	-4.62912e-164	9.60078e-164	-2.90829e-163	-9.01393e-164	-1.13395e-163	1.6283e-163	2.92993e-164	6.94272e-163	-4.05677e-164	-1.66959e-163	-2.38082e-163	1.14925e-163	-7.60457e-164	-3.689e-165	-4.01865e-163	-8.16047e-165	-1.43183e-162	-1.31201e-163	4.14805e-163	-5.87207e-164	9.59807e-163	5.61591e-165	-7.47068e-164	2.92831e-163	-1.80452e-163	1.79639e-163	-4.78816e-164	1.30725e-162	7.71138e-164	0
2.15073e-164	-4.62912e-164	9.60078e-164	-2.90829e-163	-9.01393e-164	-1.13395e-163	1.6283e-163	2.92993e-164	6.94272e-163	-4.05677e-164	-1.66959e-163	-2.38082e-163	1.14925e-163	-7.60457e-164	-3.689e-165	-4.01865e-163	-8.16047e-165	-1.43183e-162	-1.31201e-163	4.14805e-163	-5.87207e-164	9.59807e-163	5.61591e-165	-7.47068e-164	2.92831e-163	-1.80452e-163	1.79639e-163	-4.78816e-164	1.30725e-162	7.71138e-164	0
2.15073e-164	-4.62912e-164	9.60078e-164	-2.90829e-163	-9.01393e-164	-1.13395e-163	1.6283e-163	2.92993e-164	6.94272e-163	-4.05677e-164	-1.66959e-163	-2.38082e-163	1.14925e-163	-7.60457e-164	-3.689e-165	-4.01865e-163	-8.16047e-165	-1.43183e-162	-1.31201e-163	4.14805e-163	-5.87207e-164	9.59807e-163	5.61591e-165	-7.47068e-164	2.92831e-163	-1.80452e-163	1.79639e-163	-4.78816e-164	1.30725e-162	7.71138e-164	0
2.15073e-164	-4.62912e-164	9.60078e-164	-2.90829e-163	-9.01393e-164	-1.13395e-163	1.6283e-163	2.92993e-164	6.94272e-163	-4.05677e-164	-1.66959e-163	-2.38082e-163	1.14925e-163	-7.60457e-164	-3.689e-165	-4.01865e-163	-8.16047e-165	-1.43183e-162	-1.31201e-163	4.14805e-163	-5.87207e-164	9.59807e-163	5.61591e-165	-7.47068e-164	2.92831e-163	-1.80452e-163	1.79639e-163	-4.78816e-164	1.30725e-162	7.71138e-164	0
2.15073e-164	-4.62912e-164	9.60078e-164	-2.90829e-163	-9.01393e-164	-1.13395e-163	1.6283e-163	2.92993e-164	6.94272e-163	-4.05677e-164	-1.66959e-163	-2.38082e-163	1.14925e-163	-7.60457e-164	-3.689e-165	-4.01865e-163	-8.16047e-165	-1.43183e-162	-1.31201e-163	4.14805e-163	-5.87207e-164	9.59807e-163	5.61591e-165	-7.47068e-164	2.92831e-163	-1.80452e-163	1.79639e-163	-4.78816e-164	1.30725e-162	7.71138e-164	0
2.15073e-164	-4.62912e-164	9.60078e-164	-2.90829e-163	-9.01393e-164	-1.13395e-163	1.6283e-163	2.92993e-164	6.94272e-163	-4.05677e-164	-1.66959e-163	-2.38082e-163	1.14925e-163	-7.60457e-164	-3.689e-165	-4.01865e-163	-8.16047e-165	-1.43183e-162	-1.31201e-163	4.14805e-163	-5.87207e-164	9.59807e-163	5.61591e-165	-7.47068e-164	2.92831e-163	-1.80452e-163	1.79639e-163	-4.78816e-164	1.30725e-162	7.71138e-164	0
2.15073e-164	-4.62912e-164	9.60078e-164	-2.90829e-163	-9.01393e-164	-1.13395e-163	1.6283e-163	2.92993e-164	6.94272e-163	-4.05677e-164	-1.66959e-163	-2.38082e-163	1.14925e-163	-7.60457e-164	-3.689e-165	-4.01865e-163	-8.16047e-165	-1.43183e-162	-1.31201e-163	4.14805e-163	-5.87207e-164	9.59807e-163	5.61591e-165	-7.47068e-164	2.92831e-163	-1.80452e-163	1.79639e-163	-4.78816e-164	1.30725e-162	7.71138e-164	0
2.15073e-164	-4.62912e-164	9.60078e-164	-2.90829e-163	-9.01393e-164	-1.13395e-163	1.6283e-163	2.92993e-164	6.94272e-163	-4.05677e-164	-1.66959e-163	-2.38082e-163	1.14925e-163	-7.60457e-164	-3.689e-165	-4.01865e-163	-8.16047e-165	-1.43183e-162	-1.31201e-163	4.14805e-163	-5.87207e-164	9.59807e-163	5.61591e-165	-7.47068e-164	2.92831e-163	-1.80452e-163	1.79639e-163	-4.78816e-164	1.30725e-162	7.71138e-164	0
2.15073e-164	-4.62912e-164	9.60078e-164	-2.90829e-163	-9.01393e-164	-1.13395e-163	1.6283e-163	2.92993e-164	6.94272e-163	-4.05677e-164	-1.66959e-163	-2.38082e-163	1.14925e-163	-7.60457e-164	-3.689e-165	-4.01865e-163	-8.16047e-165	-1.43183e-162	-1.31201e-163	4.14805e-163	-5.87207e-164	9.59807e-163	5.61591e-165	-7.47068e-164	2.92831e-163	-1.80452e-163	1.79639e-163	-4.78816e-164	1.30725e-162	7.71138e-164	0
2.15073e-164	-4.62912e-164	9.60078e-164	-2.90829e-163	-9.01393e-164	-1.13395e-163	1.6283e-163	2.92993e-164	6.94272e-163	-4.05677e-164	-1.66959e-163	-2.38082e-163	1.14925e-163	-7.60457e-164	-3.689e-165	-4.01865e-163	-8.16047e-165	-1.43183e-162	-1.31201e-163	4.14805e-163	-5.87207e-164	9.59807e-163	5.61591e-165	-7.47068e-164	2.92831e-163	-1.80452e-163	1.79639e-163	-4.78816e-164	1.30725e-162	7.71138e-164	0
2.15073e-164	-4.62912e-164	9.60078e-164	-2.90829e-163	-9.01393e-164	-1.13395e-163	1.6283e-163	2.92993e-164	6.94272e-163	-4.05677e-164	-1.66959e-163	-2.38082e-163	1.14925e-163	-7.60457e-164	-3.689e-165	-4.01865e-163	-8.16047e-165	-1.43183e-162	-1.31201e-163	4.14805e-163	-5.87207e-164	9.59807e-163	5.61591e-165	-7.47068e-164	2.92831e-163	-1.80452e-163	1.79639e-163	-4.78816e-164	1.30725e-162	7.71138e-164	0
2.15073e-164	-4.62912e-164	9.60078e-164	-2.90829e-163	-9.01393e-164	-1.13395e-163	1.6283e-163	2.92993e-164	6.94272e-163	-4.05677e-164	-1.66959e-163	-2.38082e-163	1.14925e-163	-7.60457e-164	-3.689e-165	-4.01865e-163	-8.16047e-165	-1.43183e-162	-1.31201e-163	4.14805e-163	-5.87207e-164	9.59807e-163	5.61591e-165	-7.47068e-164	2.92831e-163	-1.80452e-163	1.79639e-163	-4.78816e-164	1.30725e-162	7.71138e-164	0
2.15073e-164	-4.62912e-164	9.60078e-164	-2.90829e-163	-9.01393e-164	-1.13395e-163	1.6283e-163	2.92993e-164	6.94272e-163	-4.05677e-164	-1.66959e-163	-2.38082e-163	1.14925e-163	-7.60457e-164	-3.689e-165	-4.01865e-163	-8.16047e-165	-1.43183e-162	-1.31201e-163	4.14805e-163	-5.87207e-164	9.59807e-163	5.61591e-165	-7.47068e-164	2.92831e-163	-1.80452e-163	1.79639e-163	-4.78816e-164	1.30725e-162	7.71138e-164	0
2.15073e-164	-4.62912e-164	9.60078e-164	-2.90829e-163	-9.01393e-164	-1.13395e-163	1.6283e-163	2.92993e-164	6.94272e-163	-4.05677e-164	-1.66959e-163	-2.38082e-163	1.14925e-163	-7.60457e-164	-3.689e-165	-4.01865e-163	-8.16047e-165	-1.43183e-162	-1.31201e-163	4.14805e-163	-5.87207e-164	9.59807e-163	5.61591e-165	-7.47068e-164	2.92831e-163	-1.80452e-163	1.79639e-163	-4.78816e-164	1.30725e-162	7.71138e-164	0
2.15073e-164	-4.62912e-164	9.60078e-164	-2.90829e-163	-9.01393e-164	-1.13395e-163	1.6283e-163	2.92993e-164	6.94272e-163	-4.05677e-164	-1.66959e-163	-2.38082e-163	1.14925e-163	-7.60457e-164	-3.689e-165	-4.01865e-163	-8.16047e-165	-1.43183e-162	-1.31201e-163	4.14805e-163	-5.87207e-164	9.59807e-163	5.61591e-165	-7.47068e-164	2.92831e-163	-1.80452e-163	1.79639e-163	-4.78816e-164	1.30725e-162	7.71138e-164	0
2.15073e-164	-4.62912e-164	9.60078e-164	-2.90829e-163	-9.01393e-164	-1.13395e-163	1.6283e-163	2.92993e-164	6.94272e-163	-4.05677e-164	-1.66959e-163	-2.38082e-163	1.14925e-163	-7.60457e-164	-3.689e-165	-4.01865e-163	-8.16047e-165	-1.43183e-162	-1.31201e-163	4.14805e-163	-5.87207e-164	9.59807e-163	5.61591e-165	-7.47068e-164	2.92831e-163	-1.80452e-163	1.79639e-163	-4.78816e-164	1.30725e-162	7.71138e-164	0
2.15073e-164	-4.62912e-164	9.60078e-164	-2.90829e-163	-9.01393e-164	-1.13395e-163	1.6283e-163	2.92993e-164	6.94272e-163	-4.05677e-164	-1.66959e-163	-2.38082e-163	1.14925e-163	-7.60457e-164	-3.689e-165	-4.01865e-163	-8.16047e-165	-1.43183e-162	-1.31201e-163	4.14805e-163	-5.87207e-164	9.59807e-163	5.61591e-165	-7.47068e-164	2.92831e-163	-1.80452e-163	1.79639e-163	-4.78816e-164	1.30725e-162	7.71138e-164	0
2.15073e-164	-4.62912e-164	9.60078e-164	-2.90829e-163	-9.01393e-164	-1.13395e-163	1.6283e-163	2.92993e-164	6.94272e-163	-4.05677e-164	-1.66959e-163	-2.38082e-163	1.14925e-163	-7.60457e-164	-3.689e-165	-4.01865e-163	-8.16047e-165	-1.43183e-162	-1.31201e-163	4.14805e-163	-5.87207e-164	9.59807e-163	5.61591e-165	-7.47068e-164	2.92831e-163	-1.80452e-163	1.79639e-163	-4.78816e-164	1.30725e-162	7.71138e-164	0
2.15073e-164	-4.62912e-164	9.60078e-164	-2.90829e-163	-9.01393e-164	-1.13395e-163	1.6283e-163	2.92993e-164	6.94272e-163	-4.05677e-164	-1.66959e-163	-2.38082e-163	1.14925e-163	-7.60457e-164	-3.689e-165	-4.01865e-163	-8.16047e-165	-1.43183e-162	-1.31201e-163	4.14805e-163	-5.87207e-164	9.59807e-163	5.61591e-165	-7.47068e-164	2.92831e-163	-1.80452e-163	1.79639e-163	-4.78816e-164	1.30725e-162	7.71138e-164	0
2.15073e-164	-4.62912e-164	9.60078e-164	-2.90829e-163	-9.01393e-164	-1.13395e-163	1.6283e-163	2.92993e-164	6.94272e-163	-4.05677e-164	-1.66959e-163	-2.38082e-163	1.14925e-163	-7.60457e-164	-3.689e-165	-4.01865e-163	-8.16047e-165	-1.43183e-162	-1.31201e-163	4.14805e-163	-5.87207e-164	9.59807e-163	5.61591e-165	-7.47068e-164	2.92831e-163	-1.80452e-163	1.79639e-163	-4.78816e-164	1.30725e-162	7.71138e-164	0
2.15073e-164	-4.62912e-164	9.60078e-164	-2.90829e-163	-9.01393e-164	-1.13395e-163	1.6283e-163	2.92993e-164	6.94272e-163	-4.05677e-164	-1.66959e-163	-2.38082e-163	1.14925e-163	-7.60457e-164	-3.689e-165	-4.01865e-163	-8.16047e-165	-1.43183e-162	-1.31201e-163	4.14805e-163	-5.87207e-164	9.59807e-163	5.61591e-165	-7.47068e-164	2.92831e-163	-1.80452e-163	1.79639e-163	-4.78816e-164	1.30725e-162	7.71138e-164	0
2.15073e-164	-4.62912e-164	9.60078e-164	-2.90829e-163	-9.01393e-164	-1.13395e-163	1.6283e-163	2.92993e-164	6.94272e-163	-4.05677e-164	-1.66959e-163	-2.38082e-163	1.14925e-163	-7.60457e-164	-3.689e-165	-4.01865e-163	-8.16047e-165	-1.43183e-162	-1.31201e-163	4.14805e-163	-5.87207e-164	9.59807e-163	5.61591e-165	-7.47068e-164	2.92831e-163	-1.80452e-163	1.79639e-163	-4.78816e-164	1.30725e-162	7.71138e-164	0
2.15073e-164	-4.62912e-164	9.60078e-164	-2.90829e-163	-9.01393e-164	-1.13395e-163	1.6283e-163	2.92993e-164	6.94272e-163	-4.05677e-164	-1.66959e-163	-2.38082e-163	1.14925e-163	-7.60457e-164	-3.689e-165	-4.01865e-163	-8.16047e-165	-1.43183e-162	-1.31201e-163	4.14805e-163	-5.87207e-164	9.59807e-163	5.61591e-165	-7.47068e-164	2.92831e-163	-1.80452e-163	1.79639e-163	-4.78816e-164	1.30725e-162	7.71138e-164	0
2.15073e-164	-4.62912e-164	9.60078e-164	-2.90829e-163	-9.01393e-164	-1.13395e-163	1.6283e-163	2.92993e-164	6.94272e-163	-4.05677e-164	-1.66959e-163	-2.38082e-163	1.14925e-163	-7.60457e-164	-3.689e-165	-4.01865e-163	-8.16047e-165	-1.43183e-162	-1.31201e-163	4.14805e-163	-5.87207e-164	9.59807e-163	5.61591e-165	-7.47068e-164	2.92831e-163	-1.80452e-163	1.79639e-163	-4.78816e-164	1.30725e-162	7.71138e-164	0
2.15073e-164	-4.62912e-164	9.60078e-164	-2.90829e-163	-9.01393e-164	-1.13395e-163	1.6283e-163	2.92993e-164	6.94272e-163	-4.05677e-164	-1.66959e-163	-2.38082e-163	1.14925e-163	-7.60457e-164	-3.689e-165	-4.01865e-163	-8.16047e-165	-1.43183e-162	-1.31201e-163	4.14805e-163	-5.87207e-164	9.59807e-163	5.61591e-165	-7.47068e-164	2.92831e-163	-1.80452e-163	1.79639e-163	-4.78816e-164	1.30725e-162	7.71138e-164	0
2.15073e-164	-4.62912e-164	9.60078e-164	-2.90829e-163	-9.01393e-164	-1.13395e-163	1.6283e-163	2.92993e-164	6.94272e-163	-4.05677e-164	-1.66959e-163	-2.38082e-163	1.14925e-163	-7.60457e-164	-3.689e-165	-4.01865e-163	-8.16047e-165	-1.43183e-162	-1.31201e-163	4.14805e-163	-5.87207e-164	9.59807e-163	5.61591e-165	-7.47068e-164	2.92831e-163	-1.80452e-163	1.79639e-163	-4.78816e-164	1.30725e-162	7.71138e-164	0
2.15073e-164	-4.62912e-164	9.60078e-164	-2.90829e-163	-9.01393e-164	-1.13395e-163	1.6283e-163	2.92993e-164	6.94272e-163	-4.05677e-164	-1.66959e-163	-2.38082e-163	1.14925e-163	-7.60457e-164	-3.689e-165	-4.01865e-163	-8.16047e-165	-1.43183e-162	-1.31201e-163	4.14805e-163	-5.87207e-164	9.59807e-163	5.61591e-165	-7.47068e-164	2.92831e-163	-1.80452e-163	1.79639e-163	-4.78816e-164	1.30725e-162	7.71138e-164	0
2.15073e-164	-4.62912e-164	9.60078e-164	-2.90829e-163	-9.01393e-164	-1.13395e-163	1.6283e-163	2.92993e-164	6.94272e-163	-4.05677e-164	-1.66959e-163	-2.38082e-163	1.14925e-163	-7.60457e-164	-3.689e-165	-4.01865e-163	-8.16047e-165	-1.43183e-162	-1.31201e-163	4.14805e-163	-5.87207e-164	9.59807e-163	5.61591e-165	-7.47068e-164	2.92831e-163	-1.80452e-163	1.79639e-163	-4.78816e-164	1.30725e-162	7.71138e-164	0
2.15073e-164	-4.62912e-164	9.60078e-164	-2.90829e-163	-9.01393e-164	-1.13395e-163	1.6283e-163	2.92993e-164	6.94272e-163	-4.05677e-164	-1.66959e-163	-2.38082e-163	1.14925e-163	-7.60457e-164	-3.689e-165	-4.01865e-163	-8.16047e-165	-1.43183e-162	-1.31201e-163	4.14805e-163	-5.87207e-164	9.59807e-163	5.61591e-165	-7.47068e-164	2.92831e-163	-1.80452e-163	1.79639e-163	-4.78816e-164	1.30725e-162	7.71138e-164	0
2.15073e-164	-4.62912e-164	9.60078e-164	-2.90829e-163	-9.01393e-164	-1.13395e-163	1.6283e-163	2.92993e-164	6.94272e-163	-4.05677e-164	-1.66959e-163	-2.38082e-163	1.14925e-163	-7.60457e-164	-3.689e-165	-4.01865e-163	-8.16047e-165	-1.43183e-162	-1.31201e-163	4.14805e-163	-5.87207e-164	9.59807e-163	5.61591e-165	-7.47068e-164	2.92831e-163	-1.80452e-163	1.79639e-163	-4.78816e-164	1.30725e-162	7.71138e-164	0
2.15073e-164	-4.62912e-164	9.60078e-164	-2.90829e-163	-9.01393e-164	-1.13395e-163	1.6283e-163	2.92993e-164	6.94272e-163	-4.05677e-164	-1.66959e-163	-2.38082e-163	1.14925e-163	-7.60457e-164	-3.689e-165	-4.01865e-163	-8.16047e-165	-1.43183e-162	-1.31201e-163	4.14805e-163	-5.87207e-164	9.59807e-163	5.61591e-165	-7.47068e-164	2.92831e-163	-1.80452e-163	1.79639e-163	-4.78816e-164	1.30725e-162	7.71138e-164	0
2.15073e-164	-4.62912e-164	9.60078e-164	-2.90829e-163	-9.01393e-164	-1.13395e-163	1.6283e-163	2.92993e-164	6.94272e-163	-4.05677e-164	-1.66959e-163	-2.38082e-163	1.14925e-163	-7.60457e-164	-3.689e-165	-4.01865e-163	-8.16047e-165	-1.43183e-162	-1.31201e-163	4.14805e-163	-5.87207e-164	9.59807e-163	5.61591e-165	-7.47068e-164	2.92831e-163	-1.80452e-163	1.79639e-163	-4.78816e-164	1.30725e-162	7.71138e-164	0
2.15073e-164	-4.62912e-164	9.60078e-164	-2.90829e-163	-9.01393e-164	-1.13395e-163	1.6283e-163	2.92993e-164	6.94272e-163	-4.05677e-164	-1.66959e-163	-2.38082e-163	1.14925e-163	-7.60457e-164	-3.689e-165	-4.01865e-163	-8.16047e-165	-1.43183e-162	-1.31201e-163	4.14805e-163	-5.87207e-164	9.59807e-163	5.61591e-165	-7.47068e-164	2.92831e-163	-1.80452e-163	1.79639e-163	-4.78816e-164	1.30725e-162	7.71138e-164	0
2.15073e-164	-4.62912e-164	9.60078e-164	-2.90829e-163	-9.01393e-164	-1.13395e-163	1.6283e-163	2.92993e-164	6.94272e-163	-4.05677e-164	-1.66959e-163	-2.38082e-163	1.14925e-163	-7.60457e-164	-3.689e-165	-4.01865e-163	-8.16047e-165	-1.43183e-162	-1.31201e-163	4.14805e-163	-5.87207e-164	9.59807e-163	5.61591e-165	-7.47068e-164	2.92831e-163	-1.80452e-163	1.79639e-163	-4.78816e-164	1.30725e-162	7.71138e-164	0
2.15073e-164	-4.62912e-164	9.60078e-164	-2.90829e-163	-9.01393e-164	-1.13395e-163	1.6283e-163	2.92993e-164	6.94272e-163	-4.05677e-164	-1.66959e-163	-2.38082e-163	1.14925e-163	-7.60457e-164	-3.689e-165	-4.01865e-163	-8.16047e-165	-1.43183e-162	-1.31201e-163	4.14805e-163	-5.87207e-164	9.59807e-163	5.61591e-165	-7.47068e-164	2.92831e-163	-1.80452e-163	1.79639e-163	-4.78816e-164	1.30725e-162	7.71138e-164	0
2.15073e-164	-4.62912e-164	9.60078e-164	-2.90829e-163	-9.01393e-164	-1.13395e-163	1.6283e-163	2.92993e-164	6.94272e-163	-4.05677e-164	-1.66959e-163	-2.38082e-163	1.14925e-163	-7.60457e-164	-3.689e-165	-4.01865e-163	-8.16047e-165	-1.43183e-162	-1.31201e-163	4.14805e-163	-5.87207e-164	9.59807e-163	5.61591e-165	-7.47068e-164	2.92831e-163	-1.80452e-163	1.79639e-163	-4.78816e-164	1.30725e-162	7.71138e-164	0
2.15073e-164	-4.62912e-164	9.60078e-164	-2.90829e-163	-9.01393e-164	-1.13395e-163	1.6283e-163	2.92993e-164	6.94272e-163	-4.05677e-164	-1.66959e-163	-2.38082e-163	1.14925e-163	-7.60457e-164	-3.689e-165	-4.01865e-163	-8.16047e-165	-1.43183e-162	-1.31201e-163	4.14805e-163	-5.87207e-164	9.59807e-163	5.61591e-165	-7.47068e-164	2.92831e-163	-1.80452e-163	1.79639e-163	-4.78816e-164	1.30725e-162	7.71138e-164	0
2.15073e-164	-4.62912e-164	9.60078e-164	-2.90829e-163	-9.01393e-164	-1.13395e-163	1.6283e-163	2.92993e-164	6.94272e-163	-4.05677e-164	-1.66959e-163	-2.38082e-163	1.14925e-163	-7.60457e-164	-3.689e-165	-4.01865e-163	-8.16047e-165	-1.43183e-162	-1.31201e-163	4.14805e-163	-5.87207e-164	9.59807e-163	5.61591e-165	-7.47068e-164	2.92831e-163	-1.80452e-163	1.79639e-163	-4.78816e-164	1.30725e-162	7.71138e-164	0
2.15073e-164	-4.62912e-164	9.60078e-164	-2.90829e-163	-9.01393e-164	-1.13395e-163	1.6283e-163	2.92993e-164	6.94272e-163	-4.05677e-164	-1.66959e-163	-2.38082e-163	1.14925e-163	-7.60457e-164	-3.689e-165	-4.01865e-163	-8.16047e-165	-1.43183e-162	-1.31201e-163	4.14805e-163	-5.87207e-164	9.59807e-163	5.61591e-165	-7.47068e-164	2.92831e-163	-1.80452e-163	1.79639e-163	-4.78816e-164	1.30725e-162	7.71138e-164	0
2.15073e-164	-4.62912e-164	9.60078e-164	-2.90829e-163	-9.01393e-164	-1.13395e-163	1.6283e-163	2.92993e-164	6.94272e-163	-4.05677e-164	-1.66959e-163	-2.38082e-163	1.14925e-163	-7.60457e-164	-3.689e-165	-4.01865e-163	-8.16047e-165	-1.43183e-162	-1.31201e-163	4.14805e-163	-5.87207e-164	9.59807e-163	5.61591e-165	-7.47068e-164	2.92831e-163	-1.80452e-163	1.79639e-163	-4.78816e-164	1.30725e-162	7.71138e-164	0
2.15073e-164	-4.62912e-164	9.60078e-164	-2.90829e-163	-9.01393e-164	-1.13395e-163	1.6283e-163	2.92993e-164	6.94272e-163	-4.05677e-164	-1.66959e-163	-2.38082e-163	1.14925e-163	-7.60457e-164	-3.689e-165	-4.01865e-163	-8.16047e-165	-1.43183e-162	-1.31201e-163	4.14805e-163	-5.87207e-164	9.59807e-163	5.61591e-165	-7.47068e-164	2.92831e-163	-1.80452e-163	1.79639e-163	-4.78816e-164	1.30725e-162	7.71138e-164	0
2.15073e-164	-4.62912e-164	9.60078e-164	-2.90829e-163	-9.01393e-164	-1.13395e-163	1.6283e-163	2.92993e-164	6.94272e-163	-4.05677e-164	-1.66959e-163	-2.38082e-163	1.14925e-163	-7.60457e-164	-3.689e-165	-4.01865e-163	-8.16047e-165	-1.43183e-162	-1.31201e-163	4.14805e-163	-5.87207e-164	9.59807e-163	5.61591e-165	-7.47068e-164	2.92831e-163	-1.80452e-163	1.79639e-163	-4.78816e-164	1.30725e-162	7.71138e-164	0
[truncated: 2,021 more rows]
