# Supplementary material for: A modified shuffled frog leaping algorithm with inertia weight
Source: Sci Rep. 2024 Feb 20;14:4146. doi: 10.1038/s41598-024-51306-1 (PMC11224354; doi:10.1038/s41598-024-51306-1)
Supplement: Supplementary file 1 — Supplementary Information. [file 41598_2024_51306_MOESM1_ESM.zip › data/F1/MSFLA_Q_6.xls]

## Sheet: Sheet1
-3.0916	0.369115	-1.86182	0.839	-3.23571	1.62911	-0.297643	-4.71865	0.771244	1.49477	-0.452788	3.14493	-2.09971	6.97637	-4.57365	0.433462	-4.30773	0.495837	2.09432	-3.0597	-1.2299	0.767171	-4.19501	0.287954	0.0608944	-6.40058	1.4156	-3.13553	0.414136	-0.463587	241.978
-0.340079	-0.439308	0.187775	-0.0748608	0.0572454	0.0578163	0.0502428	0.359445	-0.240146	0.105786	0.264466	0.382515	0.163318	0.124234	-0.118124	0.290847	0.282986	-0.661433	-0.172849	-0.0290897	0.400278	0.0136353	0.11623	-1.01446	0.324803	0.595143	-0.271543	0.666093	0.0528701	0.0530918	3.6477
-0.0123123	0.0150603	0.00501048	-0.0111403	0.000681219	-0.0029604	-0.00609603	0.00554367	0.00230279	-0.00156378	-0.00316902	0.0110304	-0.00524266	0.000554046	-0.00560304	0.00958903	-0.0421235	0.0295196	0.00431967	-0.0077559	-0.00913134	0.00710905	0.0080394	-0.0135867	-0.0101261	0.00335726	0.0458651	0.00221671	0.00780839	-0.0062012	0.00632485
0.000229096	2.49466e-05	0.000993978	-0.00049138	0.000988686	0.00158918	8.58979e-05	0.000431228	-0.00295005	0.00139898	-0.000319157	0.00201827	4.30146e-05	-0.000418936	-1.97326e-05	-0.000197339	0.000260941	-0.000556817	0.00265935	0.00222725	-0.00324656	-0.00374728	-0.00194608	0.00232572	-0.000622992	-0.000604941	0.000296937	0.000208983	-3.31102e-05	0.000130615	6.71243e-05
4.63116e-06	-8.70488e-06	-9.2155e-05	-0.000122632	7.89539e-05	-4.29008e-06	-7.2379e-05	0.000441152	0.000167416	0.000523712	7.07989e-05	-4.58599e-05	2.42515e-06	-0.000107152	0.000521391	7.75659e-05	5.17685e-06	-8.75138e-06	-0.000124646	0.000112542	-0.00012521	-0.000117378	-8.42665e-06	-2.50232e-05	-4.62046e-05	1.95613e-05	-6.51287e-05	0.000188208	0.000295517	-3.53205e-05	1.01772e-06
3.32424e-06	2.79408e-05	-1.33384e-06	-1.6138e-06	-1.92769e-06	5.01115e-06	-5.19383e-07	5.86367e-06	3.24456e-06	-2.29909e-05	2.95307e-06	-2.54525e-07	-1.60561e-05	-6.35324e-06	3.57267e-06	-1.16126e-06	2.6942e-05	2.31529e-06	2.13074e-05	1.70012e-06	-1.06244e-06	7.9985e-06	9.46145e-06	-1.18707e-05	-2.74701e-06	-1.72755e-06	-1.67421e-05	4.90832e-05	-3.9143e-05	-4.37188e-07	7.4358e-09
-4.791e-07	1.16087e-06	-3.08164e-07	2.06661e-07	1.70596e-08	-1.05494e-06	-5.82544e-07	-5.05612e-07	-1.48543e-07	-1.69608e-08	-1.6872e-07	2.33708e-06	-4.73272e-07	5.70546e-07	-7.12029e-08	-1.30134e-06	-8.564e-08	4.52319e-08	1.57454e-06	1.26766e-06	-3.31372e-08	7.61933e-07	6.22411e-08	-1.42475e-07	2.77416e-07	-1.67819e-07	-1.41964e-06	-3.73874e-07	5.57928e-07	3.30604e-06	2.93867e-11
4.86589e-08	-6.49094e-08	-7.847e-08	-3.29697e-07	2.96692e-08	7.74975e-08	-1.038e-09	1.81946e-09	-4.26739e-08	3.48679e-08	-3.19711e-09	7.80169e-08	-4.78047e-08	-5.49061e-08	6.63619e-08	-2.88724e-07	-8.34714e-09	-2.58192e-08	-7.8763e-08	-4.19603e-08	-7.11767e-09	7.70466e-08	1.3228e-07	1.54029e-07	-5.04579e-08	-1.66516e-07	-7.28153e-07	-1.19501e-08	-8.37784e-10	-5.05774e-08	8.4962e-13
-1.38981e-09	-1.18073e-08	2.03576e-09	-9.41398e-09	-2.87684e-09	-1.21958e-08	-9.26054e-09	-3.1486e-10	-6.05899e-09	4.7765e-08	-3.46656e-09	1.62119e-09	3.53839e-09	-2.54058e-10	-3.41378e-08	5.02638e-09	-1.06213e-09	-1.79952e-10	-6.96319e-11	4.0106e-09	-9.90209e-09	1.38357e-09	-1.3908e-08	9.52141e-09	-2.01083e-09	2.82921e-09	7.79467e-09	1.88613e-09	1.1846e-09	-2.22349e-08	4.98654e-15
3.56947e-10	1.52451e-09	-8.85368e-12	-5.62555e-10	4.17614e-10	-2.21296e-09	-1.60526e-09	-5.11154e-11	-9.73701e-10	4.46499e-11	9.87438e-10	4.51929e-10	-1.75039e-09	6.28215e-10	4.84896e-10	1.8997e-09	4.55703e-10	5.6925e-11	3.62839e-10	-8.89296e-10	5.75937e-10	-1.00167e-10	-1.4589e-09	2.41468e-10	3.00238e-10	-2.38693e-09	-3.25176e-10	5.76045e-10	-9.20519e-10	-3.52224e-11	3.05867e-17
2.39319e-11	8.44954e-12	-5.32648e-10	-6.97325e-11	6.20133e-12	9.68205e-11	-1.87167e-11	1.96114e-12	-1.59548e-11	1.55586e-11	-4.00399e-11	-1.29432e-11	-4.8444e-12	-4.47997e-11	-4.90466e-11	5.48855e-11	1.05187e-11	-3.13541e-12	-2.64547e-11	-1.49455e-12	9.15284e-13	5.00721e-12	-1.05775e-10	1.79561e-11	2.06403e-10	-2.20063e-10	1.92337e-11	-4.06536e-10	4.2058e-12	3.86909e-11	5.79249e-19
-4.24903e-12	2.19665e-11	-3.28273e-12	-1.24679e-12	-3.69679e-12	-1.20922e-13	3.35015e-12	-2.11818e-12	-2.14902e-12	-3.05224e-12	-2.76701e-12	1.25118e-12	3.61945e-12	-1.57536e-13	-1.06177e-11	-2.89685e-13	-3.93062e-12	1.45598e-12	6.06891e-13	2.28427e-11	2.85474e-13	6.91614e-12	-1.19976e-12	9.91167e-12	-3.56765e-13	2.79273e-13	2.54563e-12	1.55932e-12	1.29276e-12	-1.17157e-11	1.52678e-21
3.15838e-13	-2.58879e-13	-1.39833e-13	2.0388e-12	4.60415e-15	4.62643e-13	3.59836e-14	1.1299e-14	-7.63979e-13	7.03589e-13	6.44455e-13	-6.63116e-14	8.43942e-14	1.3987e-14	3.2683e-12	-9.77522e-13	-5.95654e-12	-1.33453e-12	-7.00757e-13	8.17809e-13	-1.32458e-12	-1.43123e-14	-1.8959e-12	-3.14347e-12	-7.7019e-14	-2.0951e-12	9.85554e-13	-9.70194e-14	-2.1189e-13	-5.56099e-16	7.67743e-23
6.47521e-14	-5.85775e-14	-2.45979e-14	-2.3311e-13	-1.41318e-13	-9.04242e-15	-3.81226e-16	-5.4433e-14	4.21385e-14	-1.57507e-14	3.61248e-14	-3.81391e-14	9.50293e-15	9.77409e-14	1.66361e-14	-5.64182e-15	-2.25097e-14	3.27206e-14	-8.36599e-15	-5.70499e-14	-2.09502e-13	1.48998e-14	-4.18344e-14	2.88734e-14	9.00048e-14	-6.31101e-14	5.39586e-14	-4.26418e-14	-1.758e-14	6.14076e-14	1.72813e-25
-7.98118e-16	1.31877e-14	9.74614e-15	-2.52797e-14	-6.11632e-16	-4.54141e-16	5.05232e-15	3.12846e-15	1.55559e-15	-8.51992e-16	1.07966e-15	2.15881e-15	4.11274e-15	9.92749e-17	1.3903e-14	-1.76217e-15	9.24281e-16	-4.50605e-16	-3.34782e-15	-1.98432e-16	-2.16095e-15	1.93699e-17	-7.54125e-15	4.20452e-15	7.14652e-15	-9.48906e-15	-5.697e-15	1.63345e-15	7.59937e-15	8.95608e-15	1.57252e-27
-1.50744e-18	8.49096e-18	-3.95972e-16	-7.30265e-16	1.64252e-15	-2.0825e-16	-2.6293e-16	1.21233e-17	-3.62176e-18	-8.10441e-17	-1.95554e-16	8.4669e-17	-4.17242e-16	1.6199e-16	7.05091e-16	5.70713e-17	6.95164e-17	-1.93206e-16	-3.23297e-16	-1.60329e-17	-9.42741e-17	-2.75779e-16	-5.75419e-17	-3.94827e-18	1.52988e-16	5.72551e-17	2.59721e-17	-1.55013e-16	-1.13507e-16	-3.6175e-16	4.68375e-30
5.25459e-17	-6.56097e-18	5.92419e-18	-1.43915e-16	1.64487e-16	-2.0012e-17	-6.18346e-17	1.82455e-17	3.37954e-17	-3.31676e-18	-9.6049e-17	1.53812e-19	-7.84245e-17	-1.60891e-17	6.15752e-17	-1.49714e-16	7.54056e-18	-3.99938e-18	-3.57568e-17	-1.53783e-17	1.71402e-18	-7.68263e-17	5.93115e-19	-6.94812e-17	1.02159e-16	-1.4434e-17	3.33768e-18	1.481e-16	-6.44966e-18	-6.28344e-18	1.43149e-31
2.82481e-19	8.22154e-19	6.5991e-20	-4.47806e-18	-3.1572e-18	-6.92461e-20	-1.17562e-17	-4.98653e-18	1.83591e-18	-4.47798e-18	8.44988e-19	3.02183e-19	-5.2259e-18	1.22464e-17	4.97567e-18	-2.07669e-18	-6.52736e-19	8.5253e-18	-4.76092e-18	-1.05118e-18	-3.49237e-18	-1.25106e-18	-1.42745e-18	4.05872e-18	-1.36523e-19	-1.12054e-18	-5.32327e-18	-4.9713e-18	-3.394e-18	-9.65918e-18	7.12736e-34
-7.64616e-20	-6.65725e-22	-3.35603e-19	-1.70733e-19	-3.54265e-19	6.99223e-20	-1.55184e-19	4.42802e-20	-1.87759e-19	7.80411e-19	-1.24264e-19	-3.05375e-19	1.86335e-21	-1.41302e-19	-1.06129e-19	-5.17733e-19	1.83886e-19	-4.99172e-20	-4.55626e-22	3.60948e-19	3.76002e-20	-1.88048e-19	-1.53142e-19	7.65533e-19	2.38558e-19	-6.49393e-20	7.84363e-21	2.17334e-19	8.71847e-19	2.97442e-20	3.03862e-36
3.42128e-20	-2.68038e-20	1.62974e-19	1.18288e-19	6.93229e-20	2.45128e-21	5.65295e-20	1.29616e-20	-1.35706e-20	2.40143e-21	8.09721e-22	-1.6162e-21	3.58711e-20	-1.14846e-19	-7.66952e-20	1.93864e-21	-2.61862e-20	1.80955e-21	2.67666e-20	2.89743e-21	1.39026e-21	3.74296e-20	6.46392e-21	3.56655e-20	5.00172e-20	4.51197e-21	-6.17105e-20	-6.94787e-21	-9.45755e-20	-5.97696e-21	9.06617e-38
4.44753e-21	1.91338e-21	-2.35598e-21	-2.59534e-22	-4.09197e-22	7.14752e-22	-5.64678e-21	3.03157e-21	2.58869e-21	7.34953e-22	9.83024e-22	-1.00619e-21	2.21028e-21	1.17532e-20	-3.26544e-21	-6.72044e-22	2.93917e-23	-5.32926e-21	8.06643e-21	-3.95654e-21	-6.05586e-21	4.09329e-21	-8.47821e-21	1.15392e-21	-4.50024e-21	-2.00594e-21	7.92226e-24	-1.25174e-21	-1.39946e-21	1.72387e-21	5.00709e-40
-1.65852e-22	-7.09525e-23	2.80844e-23	-1.55178e-22	-7.18609e-22	-2.20963e-22	-1.32922e-22	3.4442e-22	-4.08663e-23	-3.91247e-22	-4.56517e-22	-1.43878e-22	-9.91951e-23	3.11912e-22	7.59885e-23	-2.06112e-22	-7.13694e-23	-1.8695e-21	-1.5364e-22	3.22949e-22	1.40724e-22	-6.15171e-23	4.23856e-22	2.39816e-23	1.16225e-23	5.95561e-24	1.76999e-22	4.86254e-22	8.27562e-23	8.99594e-22	6.21408e-42
1.54584e-23	3.74051e-23	3.891e-23	-6.61624e-24	2.01655e-24	2.30136e-23	1.89681e-23	4.56042e-24	1.21401e-23	-5.39639e-24	1.46751e-23	-1.00277e-23	3.16818e-23	-3.42469e-23	-6.76433e-24	-3.92531e-23	-9.76942e-24	8.51681e-25	4.05819e-24	2.72595e-23	6.51529e-24	3.15236e-23	2.64122e-23	-8.2299e-24	-9.70477e-24	-2.54981e-23	1.08781e-23	-4.44031e-24	-1.47486e-24	-9.28576e-25	1.19084e-44
-6.3348e-25	4.8129e-24	-2.28469e-24	4.32794e-24	6.81162e-25	-4.5518e-25	-1.5174e-24	-1.40122e-24	2.05407e-25	-2.28077e-25	3.20563e-26	4.54211e-24	2.10235e-24	-5.06953e-24	-3.18466e-24	-7.71934e-24	-3.21741e-25	9.16052e-24	-1.48446e-24	3.9129e-25	-2.14812e-24	-1.05289e-25	1.21362e-24	-1.78786e-25	-3.32575e-24	-2.09307e-26	-4.1315e-25	1.35464e-25	9.12477e-26	-2.7838e-24	2.84543e-46
-4.22477e-26	6.58307e-25	7.10322e-28	2.42128e-26	1.83012e-25	1.81465e-25	2.88267e-25	-2.71685e-25	-3.91535e-25	2.3306e-25	5.35601e-25	-2.08888e-27	6.35621e-26	-2.45741e-25	-7.49316e-26	-1.02478e-25	2.30299e-25	6.72595e-27	4.17554e-26	1.2659e-25	1.22217e-25	2.24035e-25	-2.27729e-25	3.27822e-26	3.18878e-26	1.25983e-26	-3.37006e-26	1.5292e-25	9.32861e-26	6.77031e-25	1.91579e-48
-4.85094e-27	-4.47289e-27	7.09514e-28	7.69737e-27	-5.35212e-27	2.23604e-26	8.93511e-27	-4.20231e-27	4.01002e-28	-1.34542e-26	-2.6426e-26	-6.21094e-29	-1.42478e-26	-8.11918e-28	-8.86365e-28	7.1503e-28	-3.3805e-27	5.06378e-27	9.59583e-27	1.97053e-27	1.88055e-28	-1.22429e-25	5.04872e-30	-4.95662e-27	3.9337e-27	1.7861e-27	2.03933e-26	-4.3674e-28	5.16729e-26	-5.2676e-27	2.00929e-50
-9.491e-28	1.0098e-27	-5.011e-27	-1.1334e-27	1.00827e-27	-4.02011e-28	2.19977e-28	-4.84981e-28	2.55339e-29	-5.14848e-28	-1.22399e-27	-2.093e-27	-6.86856e-28	-1.45352e-29	-1.09489e-27	-1.32885e-29	8.13251e-29	1.81135e-27	1.22101e-27	-4.2052e-28	1.70688e-29	7.88912e-27	-5.14481e-27	5.59133e-27	-3.24589e-27	-1.25353e-27	3.62147e-27	1.01128e-27	-5.0284e-29	-3.17305e-29	1.88767e-52
-9.61158e-30	-8.0629e-29	3.59524e-29	3.15261e-28	2.69797e-28	-2.0418e-30	-9.736e-29	4.99122e-29	1.70705e-28	2.41973e-28	7.71735e-30	5.71003e-29	4.80226e-29	2.46576e-29	-6.82818e-29	3.88853e-29	1.17049e-28	-1.27692e-28	1.31715e-28	-1.16981e-28	5.84843e-29	-5.12316e-29	-6.86947e-29	7.72537e-29	-2.47841e-30	-2.08144e-29	5.01482e-29	1.31453e-29	-1.69134e-29	-1.49834e-28	3.95775e-55
9.5001e-31	1.89057e-30	-1.03786e-30	-3.06699e-30	1.56709e-29	3.60384e-30	-3.60885e-30	2.29732e-30	-2.83745e-30	-1.24665e-29	2.63938e-29	-4.33159e-30	-2.2235e-29	-2.56326e-29	-2.34017e-29	1.10925e-29	-3.76577e-30	-1.23678e-29	6.56977e-30	-1.25742e-29	3.94082e-30	3.33121e-29	-2.82272e-30	-2.27851e-29	-6.07663e-30	-1.25562e-29	1.99484e-29	-1.40062e-29	7.22303e-30	2.72332e-30	5.86185e-57
-1.74055e-31	6.093e-31	-3.19697e-31	1.4878e-31	9.04126e-31	-1.26215e-30	-1.40642e-30	-1.5946e-31	4.62178e-31	2.4074e-31	-1.13065e-31	7.15701e-31	-4.09802e-31	-6.00155e-30	-1.94372e-32	-1.99617e-31	5.58377e-31	4.0589e-30	-3.38628e-30	-2.09489e-30	-2.19327e-30	-9.05353e-32	6.20584e-32	-6.7804e-31	-4.89928e-31	2.27525e-31	3.09645e-31	-2.1426e-31	8.04031e-31	-2.22895e-30	8.59355e-59
-8.45884e-32	-2.40568e-32	-1.29329e-31	-1.01316e-31	5.83453e-32	-4.07702e-34	-1.68966e-33	-2.52853e-32	9.13409e-33	-4.15813e-33	-8.24285e-33	-5.59116e-32	1.09757e-31	2.75829e-32	-4.81832e-32	7.30412e-33	2.10909e-32	1.87766e-31	-2.50871e-32	-2.8239e-31	-1.38545e-31	-8.26354e-32	1.76255e-31	-1.19492e-32	-2.13429e-32	-4.96971e-32	-4.51443e-33	-1.0647e-31	-5.54052e-32	-3.07226e-31	3.42294e-61
1.63486e-32	1.69768e-32	8.27087e-33	-1.84734e-33	-1.574e-35	9.5667e-34	1.93105e-33	-1.98835e-33	1.8805e-33	-4.72546e-33	-4.88646e-33	2.03675e-33	-8.69014e-33	-3.86842e-34	3.31513e-33	1.11415e-33	-6.56428e-33	-3.89604e-32	-3.36165e-32	-2.5749e-32	-2.85778e-32	1.43327e-32	2.30909e-33	4.67056e-34	-1.62732e-32	-7.53877e-33	1.81872e-33	1.08731e-33	-1.75982e-32	-1.16137e-33	5.79663e-63
8.24346e-35	5.21763e-34	-3.06054e-35	-1.01805e-33	-2.74215e-34	-3.01516e-34	1.88383e-34	-8.80581e-34	-5.4689e-34	-2.45271e-33	2.14148e-33	2.1853e-34	8.11368e-34	3.57843e-34	5.8737e-34	7.9102e-34	-7.56469e-34	-1.48133e-34	5.65245e-33	1.92547e-34	1.30556e-33	-1.09136e-33	1.36328e-34	-2.30438e-34	3.05615e-36	1.15877e-34	9.8265e-35	-2.75459e-34	2.39373e-34	7.88305e-34	5.13254e-65
3.58078e-34	6.66194e-35	-4.04184e-35	2.43595e-34	3.1348e-35	-4.96107e-35	1.93196e-34	5.34561e-35	-3.10924e-35	2.74387e-35	7.07153e-36	-1.41352e-34	8.55944e-36	-1.41976e-35	-1.53546e-34	2.60634e-35	6.33563e-36	-1.74638e-34	5.00573e-35	6.91954e-35	6.14021e-35	1.04893e-34	-4.84833e-35	-1.18829e-34	4.70782e-36	1.51041e-35	-1.13458e-34	-1.30065e-34	-1.65446e-34	1.8408e-34	4.43912e-67
1.63769e-36	-8.10084e-36	-3.77207e-36	2.1808e-37	-6.07894e-36	-9.26391e-36	1.3757e-35	-1.90805e-37	8.53888e-36	5.84276e-37	8.05287e-37	-3.5188e-36	6.17193e-36	4.01055e-36	1.83611e-36	1.47509e-36	2.17481e-36	-6.17142e-36	1.49964e-36	1.39543e-35	-2.77547e-37	-1.01485e-35	6.37378e-36	-2.06435e-35	1.96091e-35	-7.142e-37	1.27681e-36	-1.91978e-36	1.23755e-36	-7.61928e-37	1.74274e-69
7.64249e-37	-7.18145e-38	7.17939e-37	3.46841e-37	-3.02204e-38	1.77429e-37	-3.77151e-38	1.37666e-37	-7.44585e-39	1.62028e-36	-6.0424e-37	9.55241e-38	-1.31433e-37	-6.59034e-38	-1.96731e-37	1.89153e-37	4.58913e-37	-8.18906e-37	3.00261e-38	-6.3119e-39	-1.37815e-38	3.03553e-36	5.73611e-38	8.95953e-37	2.05106e-36	2.1026e-37	-9.08525e-39	-1.86911e-37	6.28982e-38	1.03272e-36	2.06328e-71
-1.01332e-37	3.23218e-38	-5.70572e-38	-6.42618e-39	4.22401e-38	-1.95213e-38	-2.63902e-38	-2.85593e-38	-7.79699e-39	-8.18453e-39	2.65317e-39	2.01217e-37	6.35841e-39	-1.00345e-38	3.14781e-38	-4.33807e-38	6.84244e-38	6.77059e-38	3.08648e-38	5.98201e-39	7.20723e-38	1.09732e-38	-3.1111e-37	8.46935e-38	5.28912e-38	2.98755e-38	1.71062e-38	-1.37156e-38	1.25194e-38	-6.37686e-38	1.89849e-73
-2.27354e-39	7.20957e-39	1.85255e-39	8.52332e-39	4.76182e-40	2.76149e-40	-9.98445e-39	3.00201e-39	-3.22722e-39	-2.5101e-40	-1.49311e-38	-1.957e-39	1.83994e-38	5.03759e-39	4.55543e-40	4.13203e-39	6.48006e-39	-2.2478e-40	-1.92786e-39	-2.26001e-39	-2.17288e-40	1.99886e-39	-2.28005e-39	3.23756e-39	-1.58904e-38	-1.11269e-38	2.91218e-39	6.94025e-40	-6.87843e-40	7.91009e-39	1.37958e-75
-8.94405e-41	-1.51578e-39	1.1213e-40	-3.63183e-41	6.22769e-40	-2.6214e-40	7.01741e-40	-1.40338e-40	2.08018e-40	-2.43546e-41	5.01847e-40	-4.66853e-40	-7.68389e-40	2.13413e-40	3.49288e-40	-3.20442e-40	5.05447e-41	4.45816e-40	-1.6488e-40	3.20072e-40	1.09666e-39	-2.50472e-40	-8.15665e-42	-5.4098e-40	1.89703e-40	-4.46394e-40	-2.42686e-40	1.33474e-40	-1.56381e-41	6.2587e-41	6.86767e-78
-4.28747e-41	2.5447e-41	1.7973e-41	1.05945e-40	-1.23348e-40	-9.34455e-41	-8.49468e-41	-2.55083e-43	-8.9729e-41	-1.13556e-40	-6.36458e-41	6.20114e-41	-9.3825e-41	-8.03047e-42	-4.08519e-42	-2.01491e-40	6.63309e-41	1.2411e-40	-2.75833e-41	-4.3598e-41	8.9345e-42	-5.93533e-42	-1.28543e-41	-6.66237e-43	-9.81819e-41	-7.31262e-41	-1.23699e-41	5.7933e-41	-4.40868e-41	3.4248e-42	1.66718e-79
2.01317e-42	-1.13448e-42	3.98301e-43	-1.69551e-41	9.66577e-42	2.39279e-43	1.39036e-42	-1.95209e-43	6.88692e-43	7.16814e-42	-3.61536e-42	1.93781e-42	3.23998e-42	-7.03028e-43	-2.01157e-42	4.08407e-43	-3.21399e-42	4.78939e-42	-6.58212e-44	6.09653e-43	6.90021e-42	2.10989e-42	-1.51757e-41	-1.49983e-42	-1.9086e-42	-6.07508e-43	-2.70667e-42	2.65808e-42	8.89154e-42	2.40264e-42	8.93811e-82
9.92727e-44	-6.69464e-43	3.12979e-43	1.56917e-42	-1.99258e-44	-2.72438e-43	-5.28955e-44	3.0885e-43	1.95582e-42	2.66592e-43	-5.86839e-43	-3.50067e-44	2.97183e-44	1.04699e-43	-1.88566e-43	5.28741e-44	-2.23818e-44	4.02715e-43	2.90061e-43	-2.12607e-43	7.76425e-44	1.93341e-43	-3.50222e-43	1.16365e-43	-1.83737e-43	2.40821e-44	1.7861e-43	-1.55194e-43	-7.92229e-44	1.29523e-43	8.06818e-84
-9.96623e-45	-1.57853e-44	1.23344e-44	4.87283e-45	-6.90946e-45	6.76359e-45	-1.34873e-43	-8.5725e-44	-2.96847e-44	-9.69903e-44	-3.03603e-45	-1.42561e-44	3.14629e-45	-3.05214e-45	-1.77318e-44	-3.55917e-44	1.9345e-44	-4.16643e-44	-1.55839e-44	1.01933e-44	-2.69428e-44	-2.55203e-44	8.25275e-45	-7.6365e-45	-1.15084e-44	1.1661e-43	3.6074e-45	2.0968e-44	-5.67466e-44	1.46672e-43	8.11348e-86
-1.05475e-46	1.41232e-45	2.12692e-46	1.25999e-46	-6.4513e-46	-1.5188e-45	2.87264e-45	1.00068e-45	1.02273e-46	-2.48667e-45	9.77289e-45	5.6846e-46	9.48908e-47	1.68899e-45	-8.14891e-46	-1.11916e-45	3.78065e-46	-5.88546e-45	-6.48033e-46	-7.65594e-46	1.12752e-44	2.17523e-45	8.8847e-46	2.40973e-45	-2.43373e-45	-3.46215e-46	1.36391e-44	1.96326e-45	-3.78338e-45	1.51737e-46	5.05353e-88
2.64238e-46	5.91465e-46	-4.89515e-46	-1.18094e-45	3.93558e-46	-1.32901e-46	1.18488e-46	8.6726e-47	-2.60743e-47	7.13723e-46	-1.34818e-46	3.46869e-46	-6.84898e-46	-1.97337e-46	-8.34344e-47	-2.14692e-46	1.84336e-47	-7.26653e-47	-2.67658e-46	1.2912e-46	-1.7255e-46	-8.36842e-48	-3.18182e-46	4.13208e-47	2.80289e-46	-3.024e-47	3.93165e-46	-7.50141e-47	2.72848e-46	-4.77997e-48	3.99853e-90
6.88336e-47	6.96605e-47	1.69905e-47	4.69632e-47	1.25076e-47	3.19448e-47	9.06163e-47	5.46819e-48	-4.57764e-47	1.89848e-47	3.17982e-47	-6.74705e-48	1.51752e-48	-1.25385e-48	1.74866e-48	-6.64111e-47	3.3847e-48	4.23799e-47	1.03148e-48	-2.4403e-47	-3.54589e-48	-1.44247e-47	2.54443e-47	6.63988e-48	1.91952e-47	-3.25231e-47	-9.56814e-48	1.60601e-47	9.19567e-48	4.90795e-47	3.70182e-92
-2.48008e-48	-1.64852e-48	1.87766e-49	2.95485e-49	-1.70539e-48	-3.90654e-49	2.27077e-48	-1.49647e-48	-6.55199e-50	1.43423e-48	-2.30041e-48	-1.73966e-48	1.55202e-48	-6.13655e-49	1.39477e-48	2.92451e-48	1.20073e-48	9.45312e-48	-1.59809e-48	-3.50251e-49	-7.45663e-49	-1.4886e-48	-1.2113e-48	-1.92511e-47	-1.15707e-49	1.3474e-49	4.67163e-48	-1.39035e-48	4.48173e-49	5.33697e-49	5.3571e-94
6.33025e-49	-1.29792e-49	-1.2234e-50	7.71622e-51	1.26931e-49	-9.43737e-50	1.50694e-49	9.16713e-50	-2.54191e-50	4.19422e-50	6.89566e-50	2.70543e-49	2.31738e-49	7.47069e-49	-3.5967e-49	3.41619e-49	-9.98358e-50	4.40569e-49	-4.2464e-50	-9.67315e-51	-7.1646e-50	-4.15687e-50	8.84844e-50	5.84047e-49	3.93245e-50	1.1903e-49	-7.68285e-49	-2.58328e-51	6.52328e-49	1.0742e-49	3.01696e-96
1.55693e-50	-6.93062e-51	-2.9809e-50	2.07221e-51	4.88091e-51	3.04135e-51	7.1765e-51	3.55637e-51	-2.28379e-50	6.42852e-50	-2.56382e-51	-3.57182e-51	-1.62477e-50	2.91758e-51	-1.44243e-50	3.12672e-50	-1.75671e-50	-7.45894e-51	3.33901e-50	9.21197e-52	-2.29537e-52	2.11148e-51	-1.98118e-51	4.09268e-51	-1.04564e-50	-7.28802e-51	6.26798e-51	-4.57879e-50	-3.08499e-51	-2.66556e-50	1.19357e-98
2.45688e-51	2.2559e-51	2.46265e-51	1.33366e-52	-6.6219e-52	-1.38004e-51	1.94467e-51	-1.93025e-51	-6.02934e-52	-1.08615e-54	3.78293e-52	8.70657e-52	-1.86309e-51	2.43319e-52	2.24873e-52	2.03258e-51	3.22433e-51	2.29994e-52	2.40787e-51	-2.61605e-51	2.03172e-51	1.61306e-53	2.51074e-52	1.0477e-51	-6.9247e-53	1.05817e-51	2.09164e-52	1.79541e-52	-6.52704e-53	4.43962e-53	6.56216e-101
-8.04389e-54	6.17884e-53	2.85024e-53	-3.16643e-52	1.97951e-53	6.48546e-53	-6.76621e-53	2.29438e-53	-2.43549e-52	9.80326e-53	-6.79268e-53	3.42203e-52	4.26738e-53	2.8235e-52	-6.33986e-52	4.33959e-53	2.97018e-53	-1.37937e-52	2.8758e-53	2.16182e-53	-5.07388e-53	-4.33042e-52	2.80802e-53	-2.61169e-52	1.9997e-53	-1.06972e-52	-2.40091e-53	-7.11159e-53	-6.53664e-54	3.99982e-55	1.08849e-102
7.67522e-54	9.45307e-55	1.68536e-54	-3.30729e-54	-4.40268e-53	2.43149e-55	8.37492e-54	-5.22581e-54	8.10302e-55	6.48394e-56	7.85105e-54	-8.5315e-54	2.05268e-53	1.66339e-53	-6.80927e-54	-8.54007e-54	3.13e-54	4.74402e-55	6.74978e-53	-1.06602e-54	1.6943e-55	1.0173e-53	4.81948e-53	4.72738e-54	-6.18482e-54	4.5466e-53	5.17415e-53	-3.85402e-54	7.15423e-53	-5.83186e-55	1.99937e-104
1.90416e-54	-1.30755e-54	9.69565e-56	-8.07874e-56	1.03236e-54	-5.372e-55	-4.93305e-54	-3.58447e-54	-5.11124e-55	-3.94897e-55	1.48628e-54	-3.67181e-54	-4.54348e-54	-2.79151e-54	-1.46135e-54	4.76635e-55	3.8192e-55	-1.42309e-54	3.97823e-55	3.28425e-55	-4.20868e-55	2.36549e-54	-3.95904e-54	-5.7566e-55	5.97234e-55	-9.04808e-55	-6.47187e-55	6.61887e-55	-2.62516e-55	-1.42814e-55	1.17133e-106
5.92573e-56	8.68429e-56	2.18273e-57	-8.55985e-56	7.65854e-57	-5.59646e-56	2.73663e-56	7.07503e-56	1.86078e-55	-1.35645e-56	9.38695e-56	3.42069e-56	4.72227e-56	-1.88481e-55	1.97414e-55	-2.4273e-56	-1.90512e-55	1.50941e-57	9.50358e-57	5.38335e-56	-1.5789e-56	4.09218e-55	2.81411e-56	1.28266e-55	2.75627e-56	-4.58457e-56	2.91906e-56	-5.69872e-56	2.0128e-55	6.54508e-56	4.25434e-109
3.11453e-57	-1.37272e-57	-1.34062e-56	-2.09489e-56	2.98647e-58	6.94014e-57	-2.67412e-56	2.51302e-58	2.55873e-57	4.75997e-57	-1.87195e-56	-4.44726e-57	-1.50624e-56	-5.10171e-58	-3.86283e-56	-5.43762e-58	7.24596e-57	-7.33202e-58	-1.54794e-57	1.75054e-56	6.87264e-57	1.35196e-56	4.92782e-57	4.76039e-58	6.27762e-57	9.73555e-59	3.16218e-57	2.36388e-57	3.7091e-57	8.53054e-57	4.27049e-111
2.60507e-58	-1.84556e-57	-8.92269e-58	1.49476e-59	-1.24311e-58	-3.26987e-58	-3.79545e-57	8.07244e-58	3.69294e-58	-3.9374e-58	2.24742e-58	-3.64187e-58	-1.60321e-57	-2.37856e-58	-4.48613e-58	-5.08824e-58	6.65114e-58	-1.0428e-57	8.23437e-59	1.19037e-58	2.11436e-57	9.25788e-58	7.40036e-58	1.86479e-58	5.16742e-58	8.66336e-58	-6.98879e-59	1.33628e-57	-1.53418e-57	1.08645e-57	3.68143e-113
7.06297e-59	5.01572e-60	2.83305e-61	-6.89855e-60	-2.62134e-58	-1.66183e-60	-8.89199e-60	3.93171e-59	-1.70093e-59	3.60319e-59	3.76799e-59	-7.1964e-59	1.97948e-60	2.77808e-59	4.55856e-59	-7.93021e-60	6.82603e-59	1.41556e-58	2.41171e-58	6.67137e-59	1.30395e-59	1.00903e-59	-7.60097e-61	1.33757e-58	-5.59687e-59	-2.02932e-59	1.98634e-58	-4.64517e-59	2.84458e-59	-1.80671e-60	2.37951e-115
5.44293e-61	4.51782e-61	1.34082e-60	1.1528e-59	4.53616e-60	-6.56175e-61	-3.94029e-60	-2.84986e-61	-6.96827e-60	-2.08876e-60	-1.72086e-60	-1.19796e-60	4.76624e-62	5.40247e-60	3.44412e-60	-8.90885e-60	-6.2554e-60	-3.13648e-60	6.24606e-60	3.46289e-62	9.62265e-61	3.6213e-61	-5.94187e-61	-9.92832e-62	-7.22965e-60	-2.65016e-61	7.40178e-60	-6.23164e-60	1.11275e-60	1.53002e-61	5.86165e-118
-1.45709e-61	2.14008e-60	4.35656e-61	5.4142e-61	-8.25654e-61	4.93173e-61	2.2315e-60	-5.32816e-61	3.10735e-61	1.91174e-61	2.33361e-61	7.53129e-62	-7.0961e-62	-1.23245e-60	-9.29442e-61	3.66258e-61	-1.42099e-61	1.63896e-61	8.15316e-61	-2.44076e-61	1.43967e-61	-9.8499e-61	-5.20865e-61	-1.31284e-60	4.20879e-62	-3.51656e-61	-8.09453e-61	2.41925e-60	2.35164e-61	3.80144e-61	2.45781e-119
-1.6148e-62	2.03971e-63	-1.3451e-61	1.05994e-62	-4.29885e-65	-9.82756e-62	-5.56654e-62	-4.00201e-63	-4.24715e-62	-1.98219e-62	-5.76762e-62	5.87411e-64	5.05822e-62	-2.45007e-63	-1.0193e-62	8.1899e-62	7.46702e-63	2.20421e-62	6.75473e-63	1.41801e-62	2.37364e-62	3.40891e-63	-3.63039e-63	-1.76851e-61	7.07058e-63	4.77558e-63	-1.61397e-62	-5.16482e-62	4.77734e-63	3.33202e-62	8.29289e-122
2.66817e-63	4.96424e-63	-1.59467e-62	-4.29741e-63	1.4277e-63	1.40554e-62	1.42258e-63	-2.98841e-65	6.18389e-63	8.06219e-63	-5.35454e-63	-4.78521e-63	6.1256e-63	-1.74002e-63	2.28797e-63	-8.663e-63	-3.31468e-63	1.22192e-63	-2.79797e-63	1.30327e-63	-4.61809e-64	4.93307e-63	4.10883e-64	-7.59772e-64	-1.12874e-63	-9.90755e-64	-3.60806e-64	2.05405e-63	2.79908e-63	-4.25556e-64	8.4371e-124
9.64459e-64	1.12384e-63	-4.30091e-65	-2.93607e-63	4.28563e-64	4.13443e-64	-2.62811e-64	1.1648e-64	2.93383e-65	2.37447e-64	7.97575e-65	-7.99151e-65	4.79298e-64	2.49954e-64	-1.99215e-64	9.92948e-64	-3.78007e-64	-1.00241e-64	5.51847e-65	5.16963e-64	-2.14017e-64	3.78339e-65	1.00212e-63	9.21178e-64	-1.92416e-63	-1.7026e-65	4.88571e-64	9.26421e-65	2.91589e-64	-2.80851e-65	1.89997e-125
1.31438e-65	-2.33571e-65	3.5381e-65	-6.11938e-65	5.14674e-65	-5.17036e-66	6.84434e-65	1.38051e-67	-4.04626e-65	5.79108e-65	1.07712e-64	-9.44487e-65	-3.79052e-65	1.10367e-65	4.23558e-66	-3.5999e-67	-1.69771e-65	-1.65512e-65	-1.05732e-64	4.75572e-66	-2.9446e-65	5.99295e-65	7.77718e-65	1.57551e-67	-2.26747e-65	-5.74633e-66	-1.51396e-65	8.26329e-65	-6.94637e-66	6.07587e-66	7.01258e-128
-3.0174e-66	-7.53705e-66	1.51893e-66	1.69106e-66	9.17176e-68	-5.18597e-67	1.04054e-66	-4.74587e-66	-1.44716e-66	-1.77468e-66	-9.15143e-67	-3.7255e-67	-7.9026e-66	-9.35999e-66	4.67554e-66	-3.63545e-66	-8.46882e-66	-3.82357e-67	-1.88332e-66	-1.92378e-66	6.37363e-66	1.30756e-66	-3.8029e-68	2.55137e-67	1.89373e-67	-1.23137e-66	5.67757e-68	-5.20578e-66	-3.62609e-66	-1.03129e-66	4.50702e-130
-1.3134e-67	-8.8631e-67	2.51202e-68	6.85907e-67	-4.84525e-67	8.30373e-68	-3.32155e-67	-2.62608e-68	-1.776e-67	5.42742e-68	-7.16683e-67	1.3329e-67	3.00924e-67	-4.2831e-68	2.24894e-67	-1.84298e-67	4.38714e-67	-8.13316e-68	-2.02413e-67	4.89426e-68	3.29038e-69	2.06319e-68	8.21212e-67	1.03018e-67	-4.07675e-67	-4.36457e-67	7.24232e-69	8.02914e-68	7.29272e-68	-1.43286e-67	3.68632e-132
-5.77276e-68	2.87997e-68	-2.59893e-68	2.5028e-68	2.81466e-69	-6.73647e-69	1.08767e-68	1.48234e-68	6.16608e-69	9.06657e-69	5.66021e-69	-7.67086e-69	1.601e-68	7.559e-69	2.73665e-68	-9.94393e-70	-8.80103e-68	4.32264e-69	-2.55309e-68	-9.42614e-69	-4.92879e-69	-1.15273e-69	-6.88476e-71	8.32898e-69	2.55033e-69	8.81766e-68	-4.60269e-69	3.55272e-69	-3.08842e-68	9.31189e-69	2.45857e-134
-1.14564e-69	-7.17782e-69	-1.83918e-69	-6.72981e-69	-1.11016e-69	2.33385e-69	-1.49005e-69	-4.6372e-69	8.49743e-70	-5.69331e-70	5.57429e-70	1.7721e-69	8.12633e-70	-6.93176e-70	4.74823e-70	-4.42553e-69	-2.99518e-69	-5.64861e-69	-1.38271e-70	2.19961e-69	5.08661e-69	1.41214e-69	6.109e-69	1.74511e-69	6.4104e-69	1.27841e-70	-2.46667e-69	8.25638e-70	-4.75558e-70	-1.71213e-70	3.19458e-136
-5.09428e-70	-3.82944e-72	-4.40175e-70	7.99522e-71	6.54298e-71	2.22002e-70	1.49048e-70	-3.89244e-70	-6.68974e-70	-4.79295e-70	8.48788e-71	-1.36644e-69	2.3477e-70	-2.4963e-71	5.67917e-70	-2.66814e-70	-7.86494e-71	-8.88991e-70	-2.11915e-71	-8.60323e-71	-3.08568e-70	2.21309e-71	2.38164e-72	2.50496e-70	8.91385e-71	3.3628e-70	2.87873e-71	-3.27151e-70	-1.4719e-70	2.20102e-71	4.90188e-138
-7.84001e-72	1.53766e-71	4.56388e-72	-5.45931e-72	7.34832e-72	3.17562e-71	-1.5248e-71	-5.68954e-71	-2.66477e-72	-1.4367e-71	-1.06731e-71	2.91085e-72	-4.23377e-72	1.19204e-71	-3.65089e-71	-7.37244e-72	-2.22995e-71	1.594e-71	2.93325e-71	2.25017e-71	1.44927e-72	-3.06709e-71	-1.62422e-71	-1.91347e-71	3.37657e-73	6.33117e-73	3.52074e-71	-8.12418e-72	-6.9392e-72	-1.34671e-71	1.19902e-140
-1.80288e-72	4.72457e-73	-5.59675e-73	2.9738e-72	1.08339e-72	8.19245e-72	4.90553e-74	-4.12142e-72	-6.90251e-73	9.20189e-73	-7.90334e-74	4.89138e-73	6.83654e-73	2.056e-72	-2.54295e-72	-6.2208e-73	-1.65653e-72	5.36264e-74	-1.9293e-72	2.95656e-72	-3.47542e-75	4.94066e-72	3.28455e-72	-8.87882e-74	1.17113e-72	-2.57869e-72	1.44131e-72	-3.34656e-72	8.00968e-73	-8.27898e-72	2.51923e-142
1.14409e-73	-1.4864e-74	9.98047e-75	1.77541e-76	-2.15993e-74	4.35921e-75	-3.96979e-73	-8.02475e-73	-4.97382e-73	1.55015e-74	-9.00942e-74	-2.20988e-74	1.73976e-74	-2.79585e-74	1.94281e-74	-8.55515e-73	-7.86534e-74	2.5446e-74	-8.59934e-74	8.8418e-74	-2.34113e-74	-6.70154e-74	-8.2141e-74	-1.56546e-73	8.29216e-74	-1.28656e-73	3.49286e-74	2.82379e-74	1.191e-73	-6.32994e-74	1.90703e-144
5.2905e-75	3.40259e-75	-1.18747e-74	7.84684e-77	-8.62628e-75	7.51411e-75	1.83676e-76	-2.49026e-75	-1.88856e-74	8.83256e-76	1.26842e-74	-1.71014e-74	-4.3109e-74	2.31362e-76	1.0381e-74	-1.60088e-76	-5.56138e-75	-6.65121e-75	-6.13534e-75	2.16803e-74	1.51977e-75	4.79434e-75	3.12708e-75	2.44919e-74	-2.73987e-75	-2.47314e-74	3.73645e-78	-2.30949e-75	-7.63019e-75	3.49116e-75	5.00738e-147
-1.98268e-78	-2.15593e-75	-1.5906e-76	-9.94802e-76	1.0617e-77	-8.95445e-76	4.4124e-75	-1.44465e-77	-6.12802e-75	-3.47039e-76	5.15947e-76	-8.37635e-76	-2.25945e-75	-1.38616e-75	2.83287e-75	1.58674e-76	5.51305e-76	-3.38886e-75	-7.60616e-76	5.04945e-77	2.28169e-75	1.57865e-75	-2.56965e-76	3.43913e-76	1.39216e-75	-3.45408e-76	-5.55198e-76	3.88807e-75	-1.63743e-77	-7.07865e-75	1.67494e-148
-3.05546e-77	-1.52569e-76	-1.0026e-76	1.68515e-76	-1.74769e-77	1.9925e-78	-7.60447e-77	-1.28236e-76	6.26874e-77	-3.42609e-78	-6.10293e-78	-7.56895e-77	1.85373e-77	-2.90812e-77	-9.17509e-77	2.87178e-76	1.50182e-77	-1.4165e-76	2.74842e-76	-1.35672e-76	1.63623e-77	1.06298e-76	1.19988e-80	-1.98597e-76	5.04489e-77	1.36123e-76	-3.81412e-77	1.35574e-77	-5.71463e-78	-2.52186e-76	4.3857e-151
1.49696e-77	2.97711e-77	-1.77425e-77	1.40042e-77	-2.94572e-78	2.41357e-77	-1.02854e-77	-6.96205e-78	1.42666e-77	2.28374e-79	1.6562e-78	2.41975e-78	5.18906e-78	1.28477e-77	1.48611e-78	-2.68259e-78	-1.7589e-77	3.78563e-78	-1.25375e-77	-3.12661e-78	5.70439e-79	2.1668e-78	-6.21559e-77	4.34163e-78	1.28315e-78	9.8302e-78	2.95858e-78	5.86113e-78	-6.55413e-78	3.38418e-78	7.35406e-153
2.46984e-79	-2.05171e-78	1.26807e-78	-1.0338e-79	-4.59401e-79	3.13644e-78	1.92767e-79	-8.55099e-80	-1.62944e-79	2.16616e-79	-2.42809e-78	2.01471e-79	-2.33347e-78	-1.89039e-80	-1.455e-78	-1.2164e-79	2.91121e-79	-3.67227e-79	6.12316e-79	-2.47831e-79	5.91458e-80	-4.57758e-79	2.14426e-79	-6.47052e-79	2.75817e-80	-8.48468e-79	4.5664e-79	1.10493e-78	1.11188e-79	-1.10529e-78	3.42866e-155
4.69148e-80	-1.25749e-79	2.22366e-80	-1.31685e-80	9.77382e-80	-8.94343e-80	-1.35509e-79	8.88744e-80	-5.33496e-80	4.95371e-80	2.34882e-80	2.64668e-80	-1.0939e-81	1.00371e-79	-1.89093e-79	-2.20341e-79	9.31318e-80	-3.20399e-80	5.64079e-80	1.10971e-79	3.61948e-80	6.85973e-81	2.11819e-79	1.90152e-80	-1.38718e-80	-1.343e-79	1.45738e-81	-3.09909e-80	8.57826e-81	-7.80891e-80	2.60574e-157
-3.83213e-81	-3.49182e-81	-7.55444e-82	-1.13681e-81	-3.733e-82	-4.21815e-83	-3.09982e-81	3.88355e-82	4.97553e-82	-4.66622e-82	1.01214e-81	6.30939e-81	-6.87486e-82	1.30269e-81	4.038e-82	-6.50472e-81	1.20671e-81	1.25299e-82	2.17401e-81	-4.39438e-83	-2.85099e-81	-4.49141e-82	-2.81139e-81	5.26208e-81	1.25312e-81	-2.82859e-81	-3.27627e-80	2.30526e-81	1.99852e-80	-2.32713e-82	1.66245e-159
6.67517e-83	-1.41244e-82	-3.05158e-81	-4.83929e-82	8.47558e-83	2.46012e-82	3.63697e-82	-4.46168e-82	6.10104e-82	-7.49096e-82	-1.33478e-81	-3.50829e-82	4.87778e-84	5.17284e-82	-3.17085e-83	2.25288e-82	-2.23489e-82	1.27205e-82	5.69061e-82	4.03505e-82	-3.95689e-83	8.07499e-82	-1.23008e-82	-1.99188e-82	3.82796e-82	-3.38881e-82	4.16583e-83	-3.22348e-82	2.94e-82	5.46923e-82	1.5141e-161
-6.2856e-83	1.19259e-82	2.80053e-83	2.05762e-84	-9.55392e-84	-4.83204e-83	9.43561e-84	-2.19587e-84	1.90537e-83	-3.74545e-83	-6.86716e-84	-1.8475e-82	1.07008e-83	-1.03735e-82	4.54192e-83	5.34973e-83	1.97935e-82	-1.79056e-82	-2.96125e-83	1.38653e-82	-4.18278e-83	-7.27586e-83	-1.09117e-82	-1.92577e-82	6.27136e-83	-1.78273e-82	2.0332e-83	3.29289e-84	1.26721e-82	4.19881e-83	2.74565e-163
-1.56044e-85	-3.51613e-84	1.12232e-84	-1.98207e-83	-6.47263e-84	-1.07219e-84	1.96549e-84	-2.03751e-83	2.43313e-85	2.8247e-84	-8.52932e-84	3.88663e-84	-4.5868e-84	-1.48902e-85	-7.14469e-84	-3.21929e-84	-5.53374e-84	-5.37814e-84	2.68714e-84	2.65786e-84	3.01864e-84	-1.01712e-83	-1.12025e-83	4.73562e-84	4.49115e-84	2.51797e-83	-2.83282e-84	-1.24905e-83	-3.74415e-84	-1.00646e-84	2.2145e-165
-1.74653e-84	8.27261e-86	-5.67596e-85	2.08758e-85	7.88263e-85	-2.55897e-85	-1.25957e-84	6.33987e-86	2.88734e-85	-5.99351e-85	-1.95065e-85	-2.66387e-85	-9.48776e-85	1.46274e-85	9.83096e-85	-2.93984e-85	2.72541e-85	-1.64871e-85	7.47573e-85	5.96994e-85	-6.01978e-86	4.44577e-85	2.72295e-84	5.86796e-85	-1.25926e-84	-7.30799e-85	6.64346e-85	-5.14163e-85	-5.08688e-85	-7.21074e-85	2.08075e-167
-1.75619e-87	2.78969e-87	-4.0058e-86	1.92223e-85	1.63366e-85	3.82671e-86	9.74468e-87	-1.53976e-87	1.17917e-86	-3.13692e-86	-3.84836e-86	-4.86042e-86	-5.21278e-86	6.07817e-87	-1.02799e-87	3.78032e-86	9.3262e-86	-5.10434e-86	2.84308e-87	-3.05912e-85	5.1972e-88	5.75096e-86	-3.69159e-87	1.56293e-85	-1.42635e-85	6.59407e-87	-3.418e-87	7.59519e-86	6.80931e-86	2.14649e-85	2.85488e-169
-3.87665e-88	2.38595e-87	-7.65949e-88	1.20417e-87	1.72013e-87	-1.24121e-88	-9.90952e-88	-1.68911e-87	-8.01283e-87	8.88352e-87	2.2573e-87	-3.78901e-88	-5.86812e-88	-4.2995e-88	-2.40979e-87	-1.16985e-88	-2.63022e-88	3.19339e-87	3.26612e-88	-2.31706e-87	-2.72092e-88	-6.70907e-91	1.53296e-88	4.89884e-88	-2.3664e-87	1.30355e-87	6.2719e-88	4.31301e-88	-1.93258e-87	5.92032e-88	1.97444e-172
1.2055e-88	-2.41116e-90	-1.06688e-88	-1.47799e-87	-3.29526e-88	2.08649e-88	-3.20215e-89	1.32079e-88	-3.14277e-88	1.68344e-88	-3.21388e-88	1.23557e-88	5.68997e-90	-1.46414e-87	3.51783e-88	-3.43156e-90	-2.28067e-88	1.0031e-87	2.52318e-88	7.30607e-88	6.99337e-88	-3.85766e-88	3.6034e-88	1.4994e-89	4.06409e-89	9.00626e-91	-1.77464e-88	3.1951e-88	-9.36011e-89	-1.47405e-88	7.48352e-174
3.25412e-91	-4.55205e-89	7.5018e-89	-7.95479e-90	-3.20117e-90	5.12219e-89	-2.19336e-89	-7.08873e-90	-1.38063e-90	1.70016e-89	7.66384e-89	-8.41988e-90	3.29141e-89	8.23497e-89	1.99314e-89	-8.99419e-89	1.1354e-89	7.25338e-89	1.96253e-89	-1.07527e-90	1.35499e-90	5.76473e-90	2.15207e-89	1.6262e-89	-1.17481e-90	4.20552e-89	6.10794e-89	-5.61289e-89	8.23525e-89	1.79448e-89	5.58095e-176
4.63266e-90	1.21769e-90	1.21837e-90	2.06574e-90	-2.58567e-90	4.55813e-90	4.47659e-90	-5.5175e-90	-2.0216e-91	4.60775e-90	-8.96601e-90	1.8275e-91	-5.23915e-91	1.17007e-91	1.48188e-90	-1.53271e-90	-1.79206e-91	-4.55336e-91	-2.81489e-90	-4.17851e-90	-9.61038e-91	2.7751e-91	1.04656e-92	1.89047e-90	-4.47266e-91	-3.89518e-90	3.20713e-91	-8.63193e-90	-3.65791e-91	8.66779e-90	4.08617e-178
8.86652e-92	-2.27135e-92	-9.98001e-92	1.19857e-91	3.01319e-92	6.96884e-92	7.87198e-92	2.1593e-91	5.08631e-92	1.86029e-91	-1.34487e-91	-2.99563e-91	1.88765e-93	4.06382e-91	4.1156e-93	2.72834e-92	-9.70228e-92	-2.95568e-92	3.64145e-92	-4.1441e-92	-3.14775e-91	-1.26477e-90	-7.13058e-91	1.99598e-91	7.09635e-91	5.25643e-91	1.21038e-91	2.00258e-91	9.60122e-92	2.62635e-91	3.57541e-180
-3.74201e-93	3.67369e-92	8.32385e-93	4.51875e-92	-1.10681e-92	-1.10919e-92	-4.9606e-92	-6.44917e-93	1.45498e-92	-1.68571e-92	-1.65541e-93	5.18072e-92	4.17736e-92	-3.60066e-94	4.55497e-92	-4.76796e-93	-3.63004e-93	3.71067e-93	1.50259e-92	-2.99846e-92	6.9736e-92	3.00135e-92	-1.24045e-92	7.4238e-92	9.45334e-93	-3.97523e-92	6.11535e-92	6.75333e-93	-4.25721e-93	9.64943e-93	3.1395e-182
8.39971e-94	-2.95665e-94	5.07575e-93	2.06079e-93	-4.48186e-94	-1.03925e-92	-1.28588e-93	8.58849e-95	-6.21328e-95	1.07105e-92	1.19022e-93	2.22359e-93	1.53425e-93	-2.08646e-93	2.40899e-94	-3.66001e-93	1.09554e-93	-3.6449e-93	-1.00128e-93	-3.02577e-93	-4.00063e-93	-5.45078e-93	-7.33914e-94	-4.43784e-94	-1.45859e-93	-4.13854e-93	5.26669e-94	7.96098e-94	3.80535e-93	-1.04586e-93	3.88746e-184
5.03244e-95	2.27777e-94	-3.56594e-95	6.9109e-96	-8.01706e-96	-2.10596e-95	3.7216e-94	7.05885e-96	4.51332e-95	-1.28297e-94	-6.50383e-95	3.8869e-95	6.46521e-95	-2.71463e-96	1.16062e-94	-3.14823e-94	-2.70928e-95	1.2547e-94	-6.21079e-94	-3.90972e-95	-2.95325e-94	-2.4605e-95	6.87633e-94	-1.33668e-94	2.96646e-94	1.20001e-95	-2.4081e-95	1.49566e-95	-7.74264e-94	-6.6506e-95	2.01093e-186
7.18237e-96	1.87831e-95	-8.84975e-96	1.48099e-95	-1.74709e-96	2.0149e-95	-9.84226e-96	1.32003e-95	-1.11861e-95	-4.14897e-96	5.45524e-98	8.83748e-97	2.11537e-96	-1.88638e-95	2.6921e-98	6.45388e-96	2.51972e-95	8.03232e-96	-1.38719e-95	6.86152e-96	1.69777e-95	1.42264e-96	-9.91543e-96	2.20616e-96	9.79296e-96	3.31706e-95	-4.50909e-95	-2.21736e-95	6.63332e-96	1.13259e-95	7.15299e-189
-1.23499e-96	8.45336e-98	-9.53649e-98	-1.91719e-96	8.67e-98	-3.40225e-96	-3.63982e-97	-8.25445e-97	2.32669e-96	-1.703e-96	-4.44985e-97	-2.20474e-97	-4.19473e-98	-5.1124e-97	4.58476e-98	-3.45573e-96	-3.35614e-96	1.72221e-96	-5.70171e-97	2.90731e-96	-1.55345e-98	3.25936e-97	4.09207e-97	2.6156e-97	1.96715e-96	4.75459e-96	-1.89151e-96	3.96043e-96	1.19496e-98	3.80914e-97	1.07615e-190
-4.58309e-97	-1.03289e-97	1.85102e-98	9.14205e-100	-6.17258e-98	2.20964e-97	3.11811e-98	-6.50272e-99	1.17499e-97	1.42709e-97	-7.82207e-98	-1.1732e-97	7.61714e-98	5.91801e-99	3.06085e-97	1.07225e-98	-1.78466e-97	-9.4488e-98	-5.09874e-98	3.79616e-97	2.36246e-98	-2.28682e-98	-6.04245e-98	6.31337e-99	5.9802e-99	-1.28339e-97	-2.52703e-97	6.77114e-98	3.65259e-98	5.20553e-99	7.06973e-193
-1.66044e-99	8.62318e-101	-3.27314e-100	5.32909e-99	6.74048e-99	2.21101e-99	-5.97447e-99	2.26689e-98	-4.09132e-98	5.7938e-99	-1.8894e-98	-2.41095e-99	-2.17543e-100	-5.7896e-99	4.06746e-99	1.33333e-98	1.87128e-98	1.33376e-99	-7.00475e-99	-2.01843e-99	-2.08146e-98	1.8447e-98	-2.60508e-98	2.36012e-98	2.24968e-98	-6.56688e-99	1.59675e-98	-1.10485e-98	4.74557e-100	-9.26444e-100	6.27094e-195
-2.15357e-100	1.27566e-100	1.78539e-100	2.49626e-99	-3.50094e-99	-4.05407e-100	-1.92258e-99	4.03791e-99	9.37883e-100	-9.26887e-101	-5.32673e-100	-5.01997e-100	1.78375e-100	-3.99759e-99	2.51325e-101	8.2265e-101	-1.56103e-99	8.00455e-100	8.15852e-100	1.63884e-100	1.41664e-100	-4.3415e-101	4.54407e-100	3.45202e-100	-3.6181e-100	-2.03777e-99	-2.00522e-101	1.22798e-99	-1.91982e-100	3.24576e-101	6.6139e-197
1.08697e-100	2.65919e-100	-4.34052e-100	-3.29674e-102	-2.5372e-101	-2.79039e-100	-1.22937e-100	8.18359e-101	4.61405e-101	2.55451e-100	1.30519e-100	-3.10489e-100	3.54611e-100	6.25929e-101	2.03457e-100	-7.47022e-101	-1.24334e-100	-7.96571e-101	-1.18704e-101	-1.23379e-100	-3.22206e-101	-6.86066e-102	1.05254e-100	-2.17293e-100	2.62406e-100	2.15153e-100	2.35525e-101	1.06024e-101	-4.87594e-103	1.57254e-100	9.65812e-199
-5.14432e-102	6.83718e-104	5.37793e-102	2.07051e-102	2.65886e-102	-9.30633e-102	-2.02869e-103	-3.22527e-101	-2.9549e-103	2.12181e-102	-4.97155e-102	6.11356e-102	-8.86757e-103	2.63766e-103	1.25312e-101	-4.41693e-102	2.00824e-102	-1.05076e-101	-1.83754e-102	7.67266e-102	2.91767e-102	-4.11918e-102	5.44472e-102	-3.75711e-102	1.19773e-102	-5.61546e-102	-1.656e-102	-6.83652e-102	2.349e-101	-1.08915e-102	2.31905e-201
3.34629e-102	1.25398e-103	-8.80149e-104	1.36101e-103	-3.76731e-103	1.60901e-102	-4.43722e-102	-4.24865e-102	-9.11662e-103	-2.28219e-103	3.64416e-103	1.00155e-103	-4.59369e-103	-6.00501e-103	1.83836e-103	4.35436e-103	-4.33778e-104	-2.33083e-104	1.44907e-102	6.24872e-103	-4.83735e-103	3.23384e-103	3.73762e-103	4.30496e-103	7.41409e-103	6.29556e-103	-1.22382e-102	-9.36183e-104	1.37762e-102	2.56436e-104	6.10388e-203
2.80619e-104	2.09966e-106	1.80144e-105	-4.84602e-104	1.76003e-104	5.08333e-104	-3.70494e-105	7.0336e-105	4.61008e-105	2.01239e-104	-8.55639e-104	-1.25469e-103	3.79048e-104	3.87517e-105	1.45259e-103	1.86881e-103	2.95397e-105	3.56228e-103	-1.14823e-103	8.14831e-105	-2.1982e-103	9.98596e-104	-3.01069e-103	1.11047e-103	6.21926e-104	-5.43843e-104	-1.60216e-105	1.20493e-104	1.74825e-103	3.20033e-105	4.26035e-205
3.95905e-105	5.02706e-106	1.17016e-105	-6.96016e-105	2.15544e-105	2.61174e-105	-7.39296e-105	9.43735e-107	7.07843e-107	1.90477e-104	-7.49621e-107	-8.58923e-106	-9.64874e-106	8.70869e-105	-3.48648e-106	1.7146e-105	5.43281e-105	5.08406e-106	3.20008e-105	1.93187e-105	-1.64983e-105	2.1567e-106	-6.67204e-105	2.53547e-105	1.63822e-104	-3.27819e-106	1.58245e-107	-9.76422e-106	2.24344e-105	-3.70653e-106	9.47336e-208
-4.5019e-107	5.99868e-106	4.23166e-106	-4.33655e-106	-1.97771e-105	-8.18483e-107	-1.44327e-105	1.04391e-106	-1.84844e-105	6.4437e-106	2.49426e-106	9.69963e-107	7.3021e-107	-2.12409e-107	-5.57947e-106	-7.60043e-106	-1.65803e-105	-4.34385e-107	-2.44915e-106	2.1744e-106	1.4257e-106	-5.70231e-106	4.62043e-106	-1.42985e-105	9.7374e-106	1.07151e-105	3.53368e-105	1.00508e-106	-4.76395e-106	3.51035e-106	3.19444e-209
-4.61204e-108	1.58871e-107	-8.09539e-108	7.86492e-108	-2.66097e-107	-9.19135e-109	-3.10181e-107	1.53443e-107	-2.19459e-107	-5.45252e-107	-7.24559e-107	-6.54927e-107	1.76745e-107	6.3072e-108	1.1272e-107	-3.41121e-107	7.26746e-108	1.33892e-107	-8.49821e-108	3.75117e-107	-3.46293e-107	-3.20424e-107	5.1525e-107	2.18706e-107	-3.77559e-107	-1.30675e-106	-1.29351e-107	6.4246e-107	-1.29236e-107	3.63496e-106	1.79107e-211
-1.85921e-108	-6.93913e-109	-2.11916e-109	2.06061e-107	-7.1183e-108	1.24507e-107	-6.64062e-108	-1.90104e-108	-1.62564e-109	1.35865e-109	-3.67882e-108	6.30526e-108	-2.89588e-109	-3.66293e-108	3.91968e-109	-4.29043e-108	-4.77464e-108	-2.00987e-108	-7.58165e-108	1.31867e-108	-2.15691e-107	6.343e-108	3.43459e-108	-5.85896e-108	1.28234e-108	1.66242e-108	-5.84651e-108	1.20415e-108	-8.55497e-108	-1.52299e-107	1.75021e-213
1.55762e-109	1.69045e-111	-2.32455e-109	-7.73084e-110	2.20938e-111	1.47002e-109	4.13264e-110	1.14313e-109	4.77055e-110	3.29427e-110	-2.4466e-109	-1.55413e-108	4.29189e-110	-6.70712e-110	-3.41351e-109	3.12203e-109	9.6095e-110	-7.67585e-109	1.25563e-109	-7.01536e-110	3.9388e-109	-4.41187e-109	-1.3439e-109	2.50811e-110	-4.88144e-109	9.86756e-110	2.10315e-110	2.18214e-109	4.12671e-110	-4.93765e-109	4.34872e-216
-2.9186e-110	-1.4572e-110	2.62481e-110	-3.08694e-110	7.62554e-111	6.14683e-110	1.2752e-109	4.33242e-110	1.98815e-110	-1.8611e-110	-1.38471e-109	1.35332e-110	3.00679e-110	2.26905e-110	-2.7086e-110	1.5066e-110	-1.56191e-110	8.59803e-111	-9.04717e-110	1.45719e-110	-4.07913e-110	1.25277e-110	1.60399e-110	3.8015e-111	2.73168e-110	-4.34566e-110	7.02361e-110	-3.51276e-111	-3.60383e-111	2.93918e-110	6.64242e-218
3.01927e-113	-3.67612e-112	1.4205e-111	1.39923e-111	1.23031e-111	1.2453e-111	3.82449e-111	1.92987e-111	5.29158e-112	-1.81517e-111	9.97319e-112	-7.6838e-112	-4.87396e-113	-6.1328e-112	3.9824e-112	-2.31824e-111	-3.06449e-111	1.23834e-110	-1.66657e-111	-1.96208e-110	5.67757e-112	4.1542e-111	7.14775e-113	-3.97963e-111	6.92334e-112	4.94841e-112	4.69871e-112	2.39927e-111	-2.68285e-112	9.00019e-112	6.28098e-220
-5.16085e-112	-2.12837e-113	3.56091e-113	1.3374e-112	-3.93319e-113	3.8181e-112	-3.83333e-113	-7.12892e-113	6.52153e-112	6.96061e-113	4.52388e-113	1.29268e-112	1.36477e-113	-2.06529e-112	1.41138e-112	-1.29678e-113	1.24662e-112	-1.42764e-112	-4.17252e-113	-3.46002e-113	4.82045e-112	4.35453e-112	4.09391e-113	9.86613e-113	-6.45595e-112	-1.14076e-111	-2.56356e-113	9.83643e-113	-2.53024e-112	-1.3588e-112	3.23485e-222
-3.30826e-114	-2.4191e-114	3.89538e-113	-6.04045e-114	-3.8058e-113	2.8842e-113	4.47028e-114	1.69421e-113	-1.29015e-113	-7.59222e-113	-1.16858e-113	-2.30676e-113	1.42306e-114	-1.96218e-113	-6.31273e-114	-8.3096e-113	1.05217e-112	-1.38857e-113	-1.65379e-114	-6.36759e-114	1.40245e-112	-4.63204e-114	6.99764e-114	1.8444e-113	-1.23205e-112	-6.34068e-114	-1.48725e-113	-3.54229e-113	-1.44916e-113	-3.57833e-113	6.7661e-224
-8.21025e-114	-8.86761e-115	-1.93236e-115	-2.34073e-114	-9.18799e-115	4.08159e-115	-4.00651e-114	8.4042e-115	2.34155e-115	-8.91688e-114	5.07353e-115	3.44209e-114	1.25544e-113	-1.3325e-114	3.54433e-114	5.12237e-115	9.76637e-115	5.89157e-114	2.12056e-114	4.04659e-115	-3.43047e-114	-6.79737e-115	2.1714e-114	8.92043e-115	2.21868e-114	1.16223e-113	-6.54675e-114	2.94318e-115	-2.2703e-115	1.3526e-113	7.7938e-226
-4.57748e-116	-3.14969e-115	-4.95435e-116	7.39876e-115	-6.05847e-115	-3.53158e-118	7.17629e-115	-8.36033e-115	6.75122e-116	7.55262e-115	1.35691e-114	1.47261e-117	6.57268e-115	-5.26506e-115	6.90211e-115	-2.24255e-115	-5.01934e-115	-1.90415e-115	-9.05644e-116	1.72927e-115	-2.04527e-116	-9.19902e-117	8.49666e-116	-3.72437e-115	1.91967e-116	3.81477e-117	-5.59579e-115	-1.71022e-116	-3.10178e-116	-1.20278e-115	6.6862e-228
2.48712e-116	3.79915e-117	1.32512e-117	2.00974e-116	5.42078e-117	-1.06765e-115	8.31493e-118	-7.08191e-117	-7.47076e-120	-2.4053e-117	-1.11229e-117	1.34321e-117	-1.05334e-116	-3.77036e-117	7.71694e-117	7.2757e-118	2.11395e-117	8.94462e-116	-1.61227e-116	4.3962e-116	-2.03648e-116	1.2713e-116	-1.25548e-117	-3.07006e-117	1.07297e-116	-1.45431e-117	-8.16343e-117	4.33931e-118	-7.4111e-117	5.16018e-117	2.37624e-230
9.6157e-118	-1.4583e-118	1.64139e-118	-3.89507e-118	1.72638e-117	1.76655e-117	-5.77276e-117	7.17435e-119	-1.76933e-117	-4.82802e-118	8.99839e-119	1.96047e-117	-1.61498e-117	-1.31103e-117	-2.63538e-119	-4.00962e-118	3.74622e-118	-3.40796e-118	-4.50864e-117	-1.94076e-118	1.40843e-117	1.55854e-117	8.14567e-119	4.73816e-118	-1.0136e-117	9.10581e-118	5.35271e-118	1.11194e-118	3.25269e-117	-8.37904e-117	1.60469e-232
-3.91675e-118	7.91835e-120	-2.58353e-119	-2.12351e-118	-4.90551e-120	-7.11284e-119	3.0374e-119	4.3842e-119	2.10129e-119	-1.95704e-118	-4.89562e-119	5.49525e-119	6.54002e-118	-1.50326e-119	-1.4155e-119	-1.04192e-118	5.65783e-118	1.27184e-118	-8.31439e-119	-1.63093e-119	-1.74521e-118	-1.52347e-119	-4.38616e-119	-2.14535e-118	-2.63727e-119	-7.17707e-119	1.96861e-119	3.04704e-120	5.08455e-118	-1.23473e-118	1.39244e-234
3.5238e-120	-2.09093e-119	2.63279e-120	1.00857e-120	-1.07879e-119	4.15275e-120	-2.92804e-119	6.55549e-120	-1.85755e-119	6.10834e-120	6.0433e-119	-1.49234e-120	-7.82027e-120	-3.59441e-120	7.02442e-120	-2.56629e-120	-5.02441e-120	-3.16115e-119	-3.90461e-119	-1.79692e-121	-1.83906e-120	4.88605e-120	-2.30958e-120	-5.12494e-120	-4.05633e-120	-5.3275e-121	-7.04636e-120	1.06988e-119	2.04441e-120	-1.57601e-119	8.69968e-237
-4.92433e-121	-7.1833e-121	-1.48518e-120	1.32831e-121	4.1141e-121	1.15201e-120	3.50736e-121	1.76162e-120	-4.19157e-120	2.76571e-121	5.31384e-122	-2.4949e-121	-1.42091e-120	-1.04727e-121	-2.29285e-121	-1.9702e-122	-6.42455e-121	-2.13588e-120	4.37383e-121	7.2314e-120	-2.4631e-121	1.77584e-121	-2.81392e-121	2.53665e-120	-3.02409e-122	-5.77513e-121	-1.15499e-121	3.53818e-121	-8.75831e-121	-2.3603e-120	9.83746e-239
-7.57215e-122	6.01482e-122	2.89688e-121	7.07399e-122	1.54695e-121	-2.42104e-122	6.5441e-122	-1.3778e-121	-1.49976e-122	7.06796e-122	-7.88638e-123	-1.49783e-121	3.09857e-121	-1.78989e-122	9.87692e-122	7.32489e-123	2.09527e-121	2.86714e-122	2.00389e-122	1.19369e-121	-1.82449e-122	1.11474e-121	1.71344e-122	8.11318e-121	-7.77102e-122	-4.33897e-122	-8.57689e-122	-2.01053e-121	-9.28587e-122	-1.81405e-121	1.10781e-240
-1.08943e-123	-1.03701e-123	-4.34308e-123	-5.58668e-123	6.06066e-122	-9.36664e-123	-2.68049e-122	-3.25019e-124	-2.50923e-123	9.60758e-123	-7.81212e-124	-5.12826e-123	4.54162e-122	-2.09625e-122	-3.78519e-124	-1.47794e-123	-2.01686e-122	-6.88047e-123	-4.48343e-124	-1.05909e-123	-4.42275e-123	5.40521e-123	-4.13595e-124	4.06098e-123	-5.80256e-123	2.18417e-122	-6.20092e-123	-1.3011e-123	-1.89873e-123	-8.11178e-123	8.3029e-243
-5.54063e-125	6.29327e-124	-2.05284e-123	4.5767e-124	1.62012e-125	1.22259e-124	-7.42917e-123	4.70755e-124	-1.16698e-124	3.04007e-124	6.23382e-124	-4.86225e-124	1.94446e-123	3.88979e-124	-4.08988e-123	2.02014e-125	1.81546e-124	1.55657e-124	-6.82075e-125	-4.86372e-124	-6.82694e-124	1.42814e-123	-3.94384e-124	4.82025e-124	1.44234e-124	-2.07258e-123	-1.95513e-124	5.62146e-124	-7.09511e-124	3.00786e-124	9.00993e-245
-1.85731e-124	-4.14102e-126	6.18297e-126	-2.41507e-125	7.80938e-125	-8.62786e-126	-9.94295e-125	-7.00783e-125	1.23218e-124	1.9909e-124	1.30739e-124	-1.79529e-124	7.14515e-125	-2.38766e-126	-1.39675e-125	1.21183e-124	2.66306e-125	7.92002e-126	-1.73509e-124	-2.68749e-125	1.19767e-124	-1.9989e-124	-1.60144e-126	7.09458e-126	3.30483e-125	3.88001e-124	4.8748e-125	-1.68976e-125	-3.92212e-125	-1.03801e-125	4.22137e-247
-6.90804e-127	-1.80767e-126	-2.0646e-127	8.2331e-127	-2.34926e-125	4.7368e-127	-5.29031e-127	7.42643e-126	8.01671e-126	3.17585e-126	-1.61011e-126	-1.39407e-125	-3.99837e-126	-2.00225e-126	-3.3059e-126	1.97326e-126	2.18585e-125	-1.82754e-126	-5.77891e-126	-2.87364e-126	-2.11463e-127	-2.86103e-126	-1.21578e-126	-1.53076e-126	2.04399e-125	-6.98144e-127	-1.90525e-125	-1.96907e-126	-4.65794e-126	5.57458e-126	2.2909e-249
-5.16742e-127	-2.43886e-126	1.5362e-127	-6.62376e-128	2.89586e-128	-9.4691e-127	-1.22233e-127	2.94453e-127	-1.07639e-126	5.96385e-128	1.43962e-127	-1.83937e-126	1.3841e-127	7.7525e-128	-4.70084e-127	2.00782e-127	-4.77969e-128	2.24101e-129	-1.29553e-126	-2.26767e-126	-1.17611e-127	-7.59692e-129	5.48721e-128	-2.59156e-127	-9.06654e-127	-1.76614e-126	-3.10003e-127	8.45697e-128	3.19408e-127	-7.01621e-128	2.31534e-251
-3.04523e-128	-4.38674e-128	7.38442e-130	6.65e-129	3.03417e-128	8.09311e-129	-3.55628e-128	-1.24981e-128	-1.60598e-128	-7.91579e-128	-1.21167e-129	2.39315e-128	-2.61694e-129	1.11642e-128	1.11386e-127	1.43452e-127	-6.5853e-128	-4.48104e-128	8.83343e-128	1.50794e-128	1.37304e-128	-2.50934e-129	2.9785e-128	-1.05682e-128	-3.7617e-128	5.1401e-129	-1.88683e-129	-1.09171e-128	-1.83907e-127	3.12649e-127	1.94222e-253
-5.55764e-129	-8.32043e-129	-2.50176e-130	-3.31214e-129	-1.30546e-129	-3.06511e-130	-1.76011e-128	1.09052e-129	1.44331e-129	3.92166e-129	1.73619e-129	4.02019e-129	-4.3483e-130	2.58609e-129	1.4909e-128	-9.67432e-131	2.35399e-129	-2.32445e-129	1.8537e-129	2.41927e-128	-1.20175e-128	-4.31094e-129	7.88762e-129	-1.43792e-128	4.78487e-129	-1.07713e-128	-5.59765e-131	4.78872e-129	2.17318e-129	1.04214e-128	1.99656e-255
6.42102e-131	1.41796e-130	1.84481e-131	3.59473e-129	-6.57084e-130	1.05218e-130	-2.48461e-131	1.90439e-129	3.37731e-131	-5.37322e-130	-2.2529e-129	5.96085e-131	-2.01703e-129	-7.92348e-130	1.26888e-130	2.92051e-130	-3.45153e-130	-9.50827e-130	-6.70202e-130	9.17305e-131	1.46076e-129	8.32463e-131	-9.60505e-131	1.75897e-129	1.69413e-130	-2.74904e-130	8.18069e-130	3.21888e-130	4.217e-130	-3.32909e-130	3.50739e-257
5.82153e-131	-8.89756e-132	-3.25017e-132	2.94242e-131	1.21291e-130	-3.13375e-132	3.08334e-133	-2.50008e-132	-2.34274e-131	-7.32255e-131	-8.28162e-132	-4.08756e-132	1.80668e-130	3.87749e-132	1.31811e-130	6.32628e-132	3.56779e-132	-4.85724e-131	-1.79182e-131	-4.97087e-131	-1.40435e-131	-3.92039e-132	8.10335e-131	2.92639e-132	7.55503e-131	8.33411e-131	-6.49228e-132	-1.08549e-130	-5.12418e-131	1.6108e-130	1.40141e-259
4.73711e-132	4.96171e-133	-1.27725e-133	-5.47073e-132	2.12079e-133	-4.80295e-132	-3.97513e-132	6.23284e-132	-6.01462e-133	-2.6467e-132	-6.5212e-133	5.97116e-132	4.50685e-132	-1.45173e-132	1.05997e-131	-2.30324e-132	2.11685e-132	-1.09708e-131	9.82468e-134	-6.8174e-132	-2.38513e-132	9.73826e-133	-3.45614e-133	-1.58834e-132	-4.98269e-132	6.66696e-133	7.52898e-133	-9.81497e-133	-2.11804e-132	5.51677e-132	5.56248e-262
-4.28572e-133	2.13742e-134	5.98415e-133	-1.14235e-132	-1.29181e-134	-8.33601e-135	5.35155e-134	2.80553e-133	2.33927e-133	-1.17057e-133	6.57834e-134	3.1802e-134	-8.11182e-134	1.48103e-132	3.16867e-134	1.64794e-133	-8.3436e-134	-3.46195e-134	-4.64003e-134	2.12413e-133	1.14652e-134	1.27301e-133	-4.36763e-134	4.76147e-133	-5.02947e-136	9.22691e-133	-5.50157e-134	-6.90754e-134	7.5131e-133	-2.89678e-133	6.03888e-264
8.83147e-134	4.66347e-135	4.25405e-135	-1.01357e-133	-7.83984e-134	-4.13062e-134	-2.54142e-134	-1.88361e-135	-5.47991e-134	-3.97526e-135	3.50817e-134	4.28214e-134	6.67893e-135	-5.90678e-134	-3.96742e-135	5.08917e-134	6.81072e-134	6.96994e-136	-4.19665e-134	-3.93162e-135	4.58268e-135	-3.68274e-134	-2.04125e-135	2.43652e-134	7.30389e-134	-1.07545e-133	-2.2099e-134	-1.00668e-134	2.06679e-134	2.27839e-134	6.56645e-266
4.82801e-136	3.95017e-135	1.171e-136	-5.90324e-136	-2.23472e-135	7.78369e-135	9.30563e-137	-1.38243e-135	5.79401e-136	-1.93153e-135	-4.28631e-136	1.39917e-135	2.48994e-135	-1.41145e-135	6.14217e-136	1.0423e-134	2.84806e-135	2.34026e-137	-1.16154e-135	3.13731e-135	-1.03813e-135	-7.93407e-135	-1.78879e-135	4.56914e-135	1.82661e-135	-5.10633e-135	-4.77596e-135	6.86593e-135	3.28203e-137	-7.88191e-135	4.76011e-268
-1.29033e-136	2.96314e-136	2.21171e-136	1.16338e-135	3.39545e-137	-2.08219e-136	-1.40302e-136	-1.70913e-137	6.90566e-137	-1.40419e-135	-1.66649e-137	-4.91553e-137	3.36193e-137	-1.38048e-136	3.14104e-136	-3.30843e-136	-1.06568e-137	3.57128e-137	1.93629e-137	-3.00618e-136	-1.1731e-137	1.5547e-135	-1.08322e-136	5.7383e-136	1.60123e-136	1.18298e-136	3.40371e-136	3.27154e-136	1.71283e-137	1.76429e-136	6.92315e-270
-1.98723e-137	6.24627e-137	3.68485e-137	-1.75212e-138	-2.60798e-137	2.74693e-138	-1.13755e-137	-2.48746e-137	6.05187e-137	2.20704e-137	7.25688e-138	1.35231e-137	-6.48741e-138	-4.3302e-138	-1.51187e-139	8.84925e-137	6.53639e-139	7.99724e-137	-1.26935e-137	-3.3975e-137	-3.80869e-137	2.48767e-139	2.62777e-137	-1.04066e-137	7.37362e-137	-1.84648e-137	-1.5828e-137	4.97674e-138	3.34753e-137	1.71014e-138	3.65079e-272
1.12332e-138	1.79515e-138	-4.18294e-139	-3.12083e-138	2.05389e-138	-8.37721e-139	-8.10042e-138	6.13755e-138	5.11411e-138	4.29813e-138	-3.09514e-138	-7.15965e-138	2.47139e-138	-2.52095e-139	6.94482e-138	-2.97308e-139	3.59509e-138	-3.45204e-138	8.19234e-140	5.77116e-139	9.64094e-139	2.49639e-138	-2.76487e-138	-1.05773e-138	-2.15321e-139	-1.62921e-140	2.95147e-138	6.21112e-138	4.6239e-138	-1.8303e-138	3.95736e-274
4.43041e-139	-3.32216e-139	-2.08186e-139	-5.07407e-140	2.06332e-139	-2.57519e-140	8.71178e-140	3.21483e-140	5.32756e-139	1.03088e-139	-1.43071e-139	-6.00919e-140	1.36508e-141	2.12407e-139	-1.28576e-140	6.63674e-139	-1.27088e-139	1.2164e-138	-6.42389e-140	-4.3775e-139	6.10011e-142	3.62736e-140	-7.67e-139	-7.77901e-141	-3.60134e-140	9.55625e-140	-5.44404e-140	1.06006e-140	1.55825e-140	2.16073e-140	3.50412e-276
-2.88429e-140	-5.37967e-140	-3.13075e-140	-1.04017e-139	2.31771e-140	5.51099e-142	1.11981e-140	2.96544e-141	-3.13195e-140	-3.01212e-140	-1.98494e-141	1.0849e-141	-1.26686e-140	5.21706e-140	3.51187e-140	-3.35184e-140	2.76156e-141	-3.55857e-142	-2.50278e-140	-1.22162e-141	-2.89971e-140	-4.96713e-142	9.82009e-140	-1.53672e-141	1.17515e-140	3.38747e-142	3.66142e-141	6.66776e-141	-2.08165e-140	-3.37568e-140	3.62211e-278
-3.26449e-142	3.16829e-142	-1.02103e-141	-1.70393e-141	4.28754e-141	-1.27359e-141	-3.76198e-141	4.27836e-142	2.61461e-142	-3.44344e-141	1.87365e-144	9.71031e-142	-1.36468e-142	1.96686e-141	8.53239e-142	-1.25118e-144	3.71974e-142	-1.03051e-141	-1.41943e-141	5.37522e-142	-2.05035e-143	-6.12725e-141	1.51669e-141	-1.50369e-141	2.59523e-141	-2.22062e-141	-5.17923e-142	8.45404e-142	-3.31506e-142	1.54468e-142	1.14369e-280
1.37064e-142	5.48213e-143	-3.05218e-143	4.06243e-142	-6.35181e-142	-4.70217e-143	-2.3343e-142	-9.63405e-143	1.25297e-142	-1.11743e-142	1.07044e-142	1.31077e-143	2.19126e-143	6.04216e-143	-5.60145e-145	5.9855e-142	-8.59339e-142	1.84211e-142	-6.78701e-143	3.22799e-142	-3.58299e-142	4.71969e-143	-2.34699e-143	7.73125e-143	2.2483e-143	-1.14319e-142	-4.76936e-143	8.42298e-143	-2.04114e-143	-1.81257e-143	2.10143e-282
9.84787e-144	-7.81177e-143	4.36832e-144	-2.94817e-143	-5.66771e-144	5.1277e-144	8.72775e-145	4.33837e-144	8.77256e-144	-3.22515e-143	-3.1563e-143	-1.79328e-144	8.90605e-144	-1.37702e-143	1.03762e-143	4.50663e-144	-4.54164e-144	-3.34801e-144	-5.15828e-144	4.81947e-144	-2.67376e-143	4.77585e-143	2.85737e-144	4.29278e-144	7.07867e-144	2.17959e-143	-3.01409e-143	-6.56366e-144	-2.59516e-143	8.42582e-144	1.50043e-284
1.89319e-145	1.00826e-144	-7.54392e-145	5.50826e-145	1.38885e-144	2.16527e-144	-5.42863e-146	3.37095e-146	2.48819e-145	-1.35123e-145	-2.42587e-144	2.65841e-145	9.42919e-146	1.05842e-144	1.93699e-144	2.94057e-145	-1.42854e-144	-7.42094e-145	-6.69051e-146	1.07973e-144	-4.4441e-146	1.96781e-145	-2.68071e-145	2.11197e-145	-1.84709e-145	2.75255e-146	2.00232e-145	4.99576e-146	9.78246e-145	-8.20781e-145	2.51765e-287
-1.14122e-146	1.45989e-145	-3.45085e-146	9.15344e-147	3.79094e-146	3.78807e-145	-3.31497e-146	8.74835e-146	-9.1535e-147	-2.40153e-145	-4.07373e-145	-5.66048e-146	6.16558e-145	-1.00806e-145	1.02207e-145	-5.99217e-146	-6.09961e-147	-1.15722e-146	1.3363e-147	-1.90556e-146	-8.3323e-148	8.73051e-146	4.38373e-146	9.94748e-146	-1.28236e-146	5.13089e-145	-2.50323e-145	1.39914e-145	6.01448e-146	1.14295e-146	1.17704e-288
-1.83804e-146	-3.67146e-146	6.31327e-147	-1.44819e-146	8.61144e-147	-3.1864e-147	1.16476e-146	3.90378e-147	-9.96247e-148	-5.13167e-146	8.97165e-147	-1.23088e-146	-4.08978e-146	-2.71497e-146	3.41715e-146	-3.3029e-146	2.04321e-146	1.99067e-146	5.86047e-147	3.43919e-147	6.44019e-146	-1.76889e-147	-1.37202e-146	-4.01192e-146	-2.19037e-146	1.63761e-147	2.38966e-146	-6.32949e-147	1.24867e-146	-1.74486e-147	1.77663e-290
6.38598e-148	1.77215e-147	-6.25929e-148	-5.47778e-148	6.38966e-148	1.82309e-147	-2.8402e-149	-4.29573e-148	-1.18914e-147	-1.98908e-147	1.66576e-148	5.03631e-148	-3.09517e-148	6.88471e-149	-2.02734e-148	1.87533e-149	9.33341e-149	1.00284e-148	8.79464e-149	8.07943e-150	-3.28888e-147	1.00972e-147	-3.88371e-148	6.55767e-148	4.87876e-148	-4.06935e-148	7.9759e-148	-1.2694e-147	-4.22073e-148	-1.61007e-148	2.92503e-293
1.04878e-149	2.91761e-151	1.12243e-149	5.88689e-149	-1.84784e-149	1.32188e-149	-4.03667e-149	1.3617e-149	1.67755e-148	-1.68282e-150	-1.13122e-149	-1.35957e-148	-5.51672e-149	-2.2726e-148	-5.51669e-150	6.98022e-149	-4.32367e-149	-4.73277e-150	5.43053e-149	-6.76787e-150	2.5124e-149	2.36743e-149	3.92888e-150	-1.04041e-150	2.87921e-148	-3.92577e-150	1.56233e-148	3.02946e-149	-4.17351e-149	-4.37548e-149	2.30374e-295
-2.82661e-150	-6.25232e-150	5.30782e-151	-5.12385e-150	7.6454e-150	2.84925e-150	-7.22078e-150	-1.53164e-149	5.74021e-150	2.6221e-150	6.16019e-151	-1.45477e-149	2.03371e-150	-7.12783e-150	-2.75905e-149	6.16978e-150	-4.20514e-150	-1.95195e-149	2.89006e-149	6.6027e-150	1.03849e-150	4.4819e-150	-3.53463e-149	2.25213e-149	1.41919e-150	-5.45684e-150	3.2093e-150	1.98498e-149	-2.97529e-150	7.86578e-150	5.0951e-297
-8.24141e-151	-5.67459e-151	-2.62646e-151	-4.34061e-151	1.81334e-153	4.78378e-152	-2.71161e-152	5.53774e-151	-1.87182e-151	1.36685e-152	3.40049e-151	-7.80017e-152	-4.47035e-151	-7.72395e-152	1.86065e-151	-2.08497e-151	5.87835e-151	1.03904e-150	-5.08336e-151	-6.97438e-151	1.89253e-150	1.25095e-151	-4.93017e-151	-6.68154e-152	4.86907e-152	-8.93572e-152	4.52846e-152	-5.36495e-151	1.00363e-150	-9.41613e-151	1.02181e-299
5.25628e-152	-4.20203e-153	4.75437e-152	4.2639e-152	1.12584e-151	3.94765e-153	-2.43362e-152	-1.53097e-152	-3.1373e-152	-1.84612e-152	-5.97453e-153	-1.13372e-151	2.60647e-153	-1.09683e-152	-7.77305e-153	-1.42032e-152	-1.6589e-152	-2.9731e-153	-8.76931e-152	4.9922e-152	1.88852e-151	-4.11275e-152	1.53662e-153	2.54335e-153	-2.73e-152	-6.72259e-153	-1.59554e-153	-1.05473e-152	-1.8459e-152	5.38926e-152	8.69607e-302
4.21807e-153	-1.9347e-153	4.73315e-153	-4.8633e-153	1.19288e-154	-4.73253e-154	-9.75437e-154	4.68037e-152	1.75205e-153	-9.3491e-154	-3.68332e-153	2.97366e-154	1.89834e-153	6.39883e-154	-9.93764e-155	1.91842e-152	7.76366e-154	5.92779e-154	4.35873e-152	-8.43505e-154	1.19055e-154	4.65207e-153	-7.37656e-153	-1.36537e-152	-5.12973e-155	-1.56161e-152	7.17749e-153	2.62442e-153	8.20708e-153	-2.79518e-153	5.19047e-303
-8.26192e-154	2.52312e-154	-6.44077e-154	1.66051e-153	-1.52986e-153	4.57861e-155	-1.33697e-153	-5.53586e-157	-4.91149e-154	2.53065e-155	-4.57555e-154	-1.32416e-154	3.12079e-154	-1.95714e-154	3.78187e-155	-1.46705e-154	-8.06039e-154	-1.22106e-154	1.63914e-154	-1.25016e-153	2.1503e-154	-5.49673e-154	5.82137e-154	-9.43451e-155	-4.72592e-154	7.9154e-155	9.30426e-155	9.93478e-154	-6.81569e-155	1.72263e-154	1.2886e-305
-4.15926e-155	3.16063e-155	-3.27532e-157	-9.20132e-155	5.50997e-155	5.50924e-155	4.38778e-155	-5.11927e-156	1.42464e-155	2.27439e-155	-1.44876e-154	8.23932e-155	-6.66164e-155	-5.55381e-155	-7.1363e-155	3.03875e-155	2.07145e-155	-7.96861e-155	2.50151e-155	7.88084e-155	-2.17639e-155	1.01724e-154	-1.31986e-155	-8.70835e-155	-8.6544e-156	-2.81714e-155	9.09596e-156	2.10878e-156	4.8646e-156	-1.81936e-155	9.47594e-308
-2.4823e-156	-6.0603e-157	-3.91014e-156	2.94093e-156	1.52115e-155	-2.10623e-156	7.42257e-156	3.61321e-156	1.96682e-157	-4.26009e-156	-5.61621e-156	-5.66016e-157	1.10956e-156	7.38905e-157	8.17382e-157	-3.40947e-156	3.33668e-156	1.04938e-155	9.07815e-157	-8.83913e-157	-1.30779e-155	-4.92516e-157	-1.59909e-155	8.54422e-156	4.24469e-157	1.94295e-157	6.82506e-158	1.41556e-155	-1.99425e-156	-1.88589e-156	0
-4.64286e-157	1.69257e-157	5.4695e-157	1.32107e-157	2.59268e-156	-1.22942e-158	-3.07611e-159	9.61055e-157	-1.94417e-157	3.27702e-158	-5.64267e-158	-3.26288e-158	-4.11046e-157	1.02569e-157	-3.60495e-157	-1.11069e-157	-5.3172e-161	1.14847e-156	-1.30127e-158	4.65623e-159	-9.20934e-157	4.0528e-158	-6.38902e-157	-2.02663e-157	-4.55471e-157	3.42001e-157	-6.1633e-158	-4.8585e-157	4.63089e-157	-3.79337e-157	0
-5.29324e-158	9.61231e-158	-3.08984e-158	-1.68478e-159	1.16939e-158	1.77896e-158	-1.52752e-160	-1.13927e-157	-2.10108e-158	1.25265e-158	1.18809e-157	-2.11279e-158	6.73282e-159	-9.1217e-159	5.45255e-159	3.99715e-159	5.07019e-158	-8.40888e-159	5.7394e-159	9.09865e-158	7.26144e-158	6.66442e-160	-1.87847e-157	1.78696e-158	-6.75658e-159	-4.88441e-158	-2.61602e-158	-2.30292e-158	7.76604e-159	-3.0142e-159	0
1.35574e-160	6.27819e-160	-4.45756e-159	-1.2886e-158	3.16382e-159	-3.87425e-159	-6.99234e-160	1.97833e-158	2.74262e-160	2.0306e-160	-3.63779e-160	-2.28442e-160	-2.72273e-160	1.45307e-160	-5.42235e-159	-5.72799e-159	5.36167e-161	-2.16589e-160	3.70921e-159	-6.41967e-160	-4.78678e-159	5.13742e-160	9.67063e-161	6.75452e-161	-1.21473e-159	-1.45637e-159	-2.20764e-159	-2.79261e-159	-7.67622e-160	-9.6316e-160	0
1.67647e-159	-2.45363e-160	2.82214e-160	-4.77662e-161	-2.41215e-161	-1.59244e-160	8.14536e-162	-3.34481e-161	-1.99362e-161	-3.78352e-161	-4.89208e-160	-9.46199e-162	4.1731e-161	-2.33967e-161	3.59271e-163	2.63623e-160	-8.32002e-160	2.6591e-160	-8.04908e-162	1.0547e-160	-3.18548e-160	-7.66905e-161	3.3285e-162	-3.89432e-160	1.17883e-160	2.18944e-160	4.10385e-161	1.54225e-160	-5.60716e-161	-5.54934e-163	0
-3.58967e-161	-6.92124e-161	2.27786e-161	1.08824e-161	4.52243e-162	-1.15694e-161	-1.73801e-161	1.29205e-162	1.69483e-162	-2.64529e-162	9.5581e-161	3.03166e-161	-1.07992e-161	-9.55055e-162	-2.85141e-162	4.68755e-162	-2.67705e-162	-2.08589e-161	1.52258e-161	-3.99046e-162	-2.84009e-162	-3.01142e-162	8.42915e-162	-2.27905e-161	-4.19693e-161	-2.05427e-161	2.29554e-161	-4.21866e-163	-9.51673e-161	8.5522e-161	0
-5.20637e-163	3.09493e-162	-8.62986e-162	-2.68044e-162	-1.12788e-162	3.15515e-163	-8.5134e-162	1.80704e-162	-2.25937e-162	5.13732e-163	-4.10713e-162	-9.26973e-163	3.90281e-162	-3.75689e-162	-3.45366e-163	3.8337e-162	-1.96971e-162	3.10848e-162	-7.29578e-163	-4.10806e-163	6.73358e-162	-1.97584e-162	1.38951e-163	-6.35475e-163	8.40179e-163	-1.80311e-163	-5.03818e-163	4.75505e-163	-1.6423e-162	-1.02091e-162	0
3.60838e-163	-4.62933e-164	1.89408e-163	1.51408e-163	4.47611e-163	-1.8208e-163	1.54925e-163	-5.50033e-163	1.26997e-165	-2.30963e-163	2.893e-164	6.7871e-165	5.60375e-163	-4.44479e-164	9.51989e-164	-6.12741e-163	-7.32553e-164	-3.62873e-164	-7.98223e-163	6.48918e-163	-1.73096e-163	-4.32699e-164	1.29407e-164	-1.97249e-163	3.51844e-163	-9.39198e-164	2.53848e-163	2.19399e-164	2.22915e-163	-1.40386e-162	0
3.60838e-163	-4.62933e-164	1.89408e-163	1.51408e-163	4.47611e-163	-1.8208e-163	1.54925e-163	-5.50033e-163	1.26997e-165	-2.30963e-163	2.893e-164	6.7871e-165	5.60375e-163	-4.44479e-164	9.51989e-164	-6.12741e-163	-7.32553e-164	-3.62873e-164	-7.98223e-163	6.48918e-163	-1.73096e-163	-4.32699e-164	1.29407e-164	-1.97249e-163	3.51844e-163	-9.39198e-164	2.53848e-163	2.19399e-164	2.22915e-163	-1.40386e-162	0
3.60838e-163	-4.62933e-164	1.89408e-163	1.51408e-163	4.47611e-163	-1.8208e-163	1.54925e-163	-5.50033e-163	1.26997e-165	-2.30963e-163	2.893e-164	6.7871e-165	5.60375e-163	-4.44479e-164	9.51989e-164	-6.12741e-163	-7.32553e-164	-3.62873e-164	-7.98223e-163	6.48918e-163	-1.73096e-163	-4.32699e-164	1.29407e-164	-1.97249e-163	3.51844e-163	-9.39198e-164	2.53848e-163	2.19399e-164	2.22915e-163	-1.40386e-162	0
3.60838e-163	-4.62933e-164	1.89408e-163	1.51408e-163	4.47611e-163	-1.8208e-163	1.54925e-163	-5.50033e-163	1.26997e-165	-2.30963e-163	2.893e-164	6.7871e-165	5.60375e-163	-4.44479e-164	9.51989e-164	-6.12741e-163	-7.32553e-164	-3.62873e-164	-7.98223e-163	6.48918e-163	-1.73096e-163	-4.32699e-164	1.29407e-164	-1.97249e-163	3.51844e-163	-9.39198e-164	2.53848e-163	2.19399e-164	2.22915e-163	-1.40386e-162	0
3.60838e-163	-4.62933e-164	1.89408e-163	1.51408e-163	4.47611e-163	-1.8208e-163	1.54925e-163	-5.50033e-163	1.26997e-165	-2.30963e-163	2.893e-164	6.7871e-165	5.60375e-163	-4.44479e-164	9.51989e-164	-6.12741e-163	-7.32553e-164	-3.62873e-164	-7.98223e-163	6.48918e-163	-1.73096e-163	-4.32699e-164	1.29407e-164	-1.97249e-163	3.51844e-163	-9.39198e-164	2.53848e-163	2.19399e-164	2.22915e-163	-1.40386e-162	0
3.60838e-163	-4.62933e-164	1.89408e-163	1.51408e-163	4.47611e-163	-1.8208e-163	1.54925e-163	-5.50033e-163	1.26997e-165	-2.30963e-163	2.893e-164	6.7871e-165	5.60375e-163	-4.44479e-164	9.51989e-164	-6.12741e-163	-7.32553e-164	-3.62873e-164	-7.98223e-163	6.48918e-163	-1.73096e-163	-4.32699e-164	1.29407e-164	-1.97249e-163	3.51844e-163	-9.39198e-164	2.53848e-163	2.19399e-164	2.22915e-163	-1.40386e-162	0
3.60838e-163	-4.62933e-164	1.89408e-163	1.51408e-163	4.47611e-163	-1.8208e-163	1.54925e-163	-5.50033e-163	1.26997e-165	-2.30963e-163	2.893e-164	6.7871e-165	5.60375e-163	-4.44479e-164	9.51989e-164	-6.12741e-163	-7.32553e-164	-3.62873e-164	-7.98223e-163	6.48918e-163	-1.73096e-163	-4.32699e-164	1.29407e-164	-1.97249e-163	3.51844e-163	-9.39198e-164	2.53848e-163	2.19399e-164	2.22915e-163	-1.40386e-162	0
3.60838e-163	-4.62933e-164	1.89408e-163	1.51408e-163	4.47611e-163	-1.8208e-163	1.54925e-163	-5.50033e-163	1.26997e-165	-2.30963e-163	2.893e-164	6.7871e-165	5.60375e-163	-4.44479e-164	9.51989e-164	-6.12741e-163	-7.32553e-164	-3.62873e-164	-7.98223e-163	6.48918e-163	-1.73096e-163	-4.32699e-164	1.29407e-164	-1.97249e-163	3.51844e-163	-9.39198e-164	2.53848e-163	2.19399e-164	2.22915e-163	-1.40386e-162	0
3.60838e-163	-4.62933e-164	1.89408e-163	1.51408e-163	4.47611e-163	-1.8208e-163	1.54925e-163	-5.50033e-163	1.26997e-165	-2.30963e-163	2.893e-164	6.7871e-165	5.60375e-163	-4.44479e-164	9.51989e-164	-6.12741e-163	-7.32553e-164	-3.62873e-164	-7.98223e-163	6.48918e-163	-1.73096e-163	-4.32699e-164	1.29407e-164	-1.97249e-163	3.51844e-163	-9.39198e-164	2.53848e-163	2.19399e-164	2.22915e-163	-1.40386e-162	0
3.60838e-163	-4.62933e-164	1.89408e-163	1.51408e-163	4.47611e-163	-1.8208e-163	1.54925e-163	-5.50033e-163	1.26997e-165	-2.30963e-163	2.893e-164	6.7871e-165	5.60375e-163	-4.44479e-164	9.51989e-164	-6.12741e-163	-7.32553e-164	-3.62873e-164	-7.98223e-163	6.48918e-163	-1.73096e-163	-4.32699e-164	1.29407e-164	-1.97249e-163	3.51844e-163	-9.39198e-164	2.53848e-163	2.19399e-164	2.22915e-163	-1.40386e-162	0
3.60838e-163	-4.62933e-164	1.89408e-163	1.51408e-163	4.47611e-163	-1.8208e-163	1.54925e-163	-5.50033e-163	1.26997e-165	-2.30963e-163	2.893e-164	6.7871e-165	5.60375e-163	-4.44479e-164	9.51989e-164	-6.12741e-163	-7.32553e-164	-3.62873e-164	-7.98223e-163	6.48918e-163	-1.73096e-163	-4.32699e-164	1.29407e-164	-1.97249e-163	3.51844e-163	-9.39198e-164	2.53848e-163	2.19399e-164	2.22915e-163	-1.40386e-162	0
3.60838e-163	-4.62933e-164	1.89408e-163	1.51408e-163	4.47611e-163	-1.8208e-163	1.54925e-163	-5.50033e-163	1.26997e-165	-2.30963e-163	2.893e-164	6.7871e-165	5.60375e-163	-4.44479e-164	9.51989e-164	-6.12741e-163	-7.32553e-164	-3.62873e-164	-7.98223e-163	6.48918e-163	-1.73096e-163	-4.32699e-164	1.29407e-164	-1.97249e-163	3.51844e-163	-9.39198e-164	2.53848e-163	2.19399e-164	2.22915e-163	-1.40386e-162	0
3.60838e-163	-4.62933e-164	1.89408e-163	1.51408e-163	4.47611e-163	-1.8208e-163	1.54925e-163	-5.50033e-163	1.26997e-165	-2.30963e-163	2.893e-164	6.7871e-165	5.60375e-163	-4.44479e-164	9.51989e-164	-6.12741e-163	-7.32553e-164	-3.62873e-164	-7.98223e-163	6.48918e-163	-1.73096e-163	-4.32699e-164	1.29407e-164	-1.97249e-163	3.51844e-163	-9.39198e-164	2.53848e-163	2.19399e-164	2.22915e-163	-1.40386e-162	0
3.60838e-163	-4.62933e-164	1.89408e-163	1.51408e-163	4.47611e-163	-1.8208e-163	1.54925e-163	-5.50033e-163	1.26997e-165	-2.30963e-163	2.893e-164	6.7871e-165	5.60375e-163	-4.44479e-164	9.51989e-164	-6.12741e-163	-7.32553e-164	-3.62873e-164	-7.98223e-163	6.48918e-163	-1.73096e-163	-4.32699e-164	1.29407e-164	-1.97249e-163	3.51844e-163	-9.39198e-164	2.53848e-163	2.19399e-164	2.22915e-163	-1.40386e-162	0
3.60838e-163	-4.62933e-164	1.89408e-163	1.51408e-163	4.47611e-163	-1.8208e-163	1.54925e-163	-5.50033e-163	1.26997e-165	-2.30963e-163	2.893e-164	6.7871e-165	5.60375e-163	-4.44479e-164	9.51989e-164	-6.12741e-163	-7.32553e-164	-3.62873e-164	-7.98223e-163	6.48918e-163	-1.73096e-163	-4.32699e-164	1.29407e-164	-1.97249e-163	3.51844e-163	-9.39198e-164	2.53848e-163	2.19399e-164	2.22915e-163	-1.40386e-162	0
3.60838e-163	-4.62933e-164	1.89408e-163	1.51408e-163	4.47611e-163	-1.8208e-163	1.54925e-163	-5.50033e-163	1.26997e-165	-2.30963e-163	2.893e-164	6.7871e-165	5.60375e-163	-4.44479e-164	9.51989e-164	-6.12741e-163	-7.32553e-164	-3.62873e-164	-7.98223e-163	6.48918e-163	-1.73096e-163	-4.32699e-164	1.29407e-164	-1.97249e-163	3.51844e-163	-9.39198e-164	2.53848e-163	2.19399e-164	2.22915e-163	-1.40386e-162	0
3.60838e-163	-4.62933e-164	1.89408e-163	1.51408e-163	4.47611e-163	-1.8208e-163	1.54925e-163	-5.50033e-163	1.26997e-165	-2.30963e-163	2.893e-164	6.7871e-165	5.60375e-163	-4.44479e-164	9.51989e-164	-6.12741e-163	-7.32553e-164	-3.62873e-164	-7.98223e-163	6.48918e-163	-1.73096e-163	-4.32699e-164	1.29407e-164	-1.97249e-163	3.51844e-163	-9.39198e-164	2.53848e-163	2.19399e-164	2.22915e-163	-1.40386e-162	0
3.60838e-163	-4.62933e-164	1.89408e-163	1.51408e-163	4.47611e-163	-1.8208e-163	1.54925e-163	-5.50033e-163	1.26997e-165	-2.30963e-163	2.893e-164	6.7871e-165	5.60375e-163	-4.44479e-164	9.51989e-164	-6.12741e-163	-7.32553e-164	-3.62873e-164	-7.98223e-163	6.48918e-163	-1.73096e-163	-4.32699e-164	1.29407e-164	-1.97249e-163	3.51844e-163	-9.39198e-164	2.53848e-163	2.19399e-164	2.22915e-163	-1.40386e-162	0
3.60838e-163	-4.62933e-164	1.89408e-163	1.51408e-163	4.47611e-163	-1.8208e-163	1.54925e-163	-5.50033e-163	1.26997e-165	-2.30963e-163	2.893e-164	6.7871e-165	5.60375e-163	-4.44479e-164	9.51989e-164	-6.12741e-163	-7.32553e-164	-3.62873e-164	-7.98223e-163	6.48918e-163	-1.73096e-163	-4.32699e-164	1.29407e-164	-1.97249e-163	3.51844e-163	-9.39198e-164	2.53848e-163	2.19399e-164	2.22915e-163	-1.40386e-162	0
3.60838e-163	-4.62933e-164	1.89408e-163	1.51408e-163	4.47611e-163	-1.8208e-163	1.54925e-163	-5.50033e-163	1.26997e-165	-2.30963e-163	2.893e-164	6.7871e-165	5.60375e-163	-4.44479e-164	9.51989e-164	-6.12741e-163	-7.32553e-164	-3.62873e-164	-7.98223e-163	6.48918e-163	-1.73096e-163	-4.32699e-164	1.29407e-164	-1.97249e-163	3.51844e-163	-9.39198e-164	2.53848e-163	2.19399e-164	2.22915e-163	-1.40386e-162	0
3.60838e-163	-4.62933e-164	1.89408e-163	1.51408e-163	4.47611e-163	-1.8208e-163	1.54925e-163	-5.50033e-163	1.26997e-165	-2.30963e-163	2.893e-164	6.7871e-165	5.60375e-163	-4.44479e-164	9.51989e-164	-6.12741e-163	-7.32553e-164	-3.62873e-164	-7.98223e-163	6.48918e-163	-1.73096e-163	-4.32699e-164	1.29407e-164	-1.97249e-163	3.51844e-163	-9.39198e-164	2.53848e-163	2.19399e-164	2.22915e-163	-1.40386e-162	0
3.60838e-163	-4.62933e-164	1.89408e-163	1.51408e-163	4.47611e-163	-1.8208e-163	1.54925e-163	-5.50033e-163	1.26997e-165	-2.30963e-163	2.893e-164	6.7871e-165	5.60375e-163	-4.44479e-164	9.51989e-164	-6.12741e-163	-7.32553e-164	-3.62873e-164	-7.98223e-163	6.48918e-163	-1.73096e-163	-4.32699e-164	1.29407e-164	-1.97249e-163	3.51844e-163	-9.39198e-164	2.53848e-163	2.19399e-164	2.22915e-163	-1.40386e-162	0
3.60838e-163	-4.62933e-164	1.89408e-163	1.51408e-163	4.47611e-163	-1.8208e-163	1.54925e-163	-5.50033e-163	1.26997e-165	-2.30963e-163	2.893e-164	6.7871e-165	5.60375e-163	-4.44479e-164	9.51989e-164	-6.12741e-163	-7.32553e-164	-3.62873e-164	-7.98223e-163	6.48918e-163	-1.73096e-163	-4.32699e-164	1.29407e-164	-1.97249e-163	3.51844e-163	-9.39198e-164	2.53848e-163	2.19399e-164	2.22915e-163	-1.40386e-162	0
3.60838e-163	-4.62933e-164	1.89408e-163	1.51408e-163	4.47611e-163	-1.8208e-163	1.54925e-163	-5.50033e-163	1.26997e-165	-2.30963e-163	2.893e-164	6.7871e-165	5.60375e-163	-4.44479e-164	9.51989e-164	-6.12741e-163	-7.32553e-164	-3.62873e-164	-7.98223e-163	6.48918e-163	-1.73096e-163	-4.32699e-164	1.29407e-164	-1.97249e-163	3.51844e-163	-9.39198e-164	2.53848e-163	2.19399e-164	2.22915e-163	-1.40386e-162	0
3.60838e-163	-4.62933e-164	1.89408e-163	1.51408e-163	4.47611e-163	-1.8208e-163	1.54925e-163	-5.50033e-163	1.26997e-165	-2.30963e-163	2.893e-164	6.7871e-165	5.60375e-163	-4.44479e-164	9.51989e-164	-6.12741e-163	-7.32553e-164	-3.62873e-164	-7.98223e-163	6.48918e-163	-1.73096e-163	-4.32699e-164	1.29407e-164	-1.97249e-163	3.51844e-163	-9.39198e-164	2.53848e-163	2.19399e-164	2.22915e-163	-1.40386e-162	0
3.60838e-163	-4.62933e-164	1.89408e-163	1.51408e-163	4.47611e-163	-1.8208e-163	1.54925e-163	-5.50033e-163	1.26997e-165	-2.30963e-163	2.893e-164	6.7871e-165	5.60375e-163	-4.44479e-164	9.51989e-164	-6.12741e-163	-7.32553e-164	-3.62873e-164	-7.98223e-163	6.48918e-163	-1.73096e-163	-4.32699e-164	1.29407e-164	-1.97249e-163	3.51844e-163	-9.39198e-164	2.53848e-163	2.19399e-164	2.22915e-163	-1.40386e-162	0
3.60838e-163	-4.62933e-164	1.89408e-163	1.51408e-163	4.47611e-163	-1.8208e-163	1.54925e-163	-5.50033e-163	1.26997e-165	-2.30963e-163	2.893e-164	6.7871e-165	5.60375e-163	-4.44479e-164	9.51989e-164	-6.12741e-163	-7.32553e-164	-3.62873e-164	-7.98223e-163	6.48918e-163	-1.73096e-163	-4.32699e-164	1.29407e-164	-1.97249e-163	3.51844e-163	-9.39198e-164	2.53848e-163	2.19399e-164	2.22915e-163	-1.40386e-162	0
3.60838e-163	-4.62933e-164	1.89408e-163	1.51408e-163	4.47611e-163	-1.8208e-163	1.54925e-163	-5.50033e-163	1.26997e-165	-2.30963e-163	2.893e-164	6.7871e-165	5.60375e-163	-4.44479e-164	9.51989e-164	-6.12741e-163	-7.32553e-164	-3.62873e-164	-7.98223e-163	6.48918e-163	-1.73096e-163	-4.32699e-164	1.29407e-164	-1.97249e-163	3.51844e-163	-9.39198e-164	2.53848e-163	2.19399e-164	2.22915e-163	-1.40386e-162	0
3.60838e-163	-4.62933e-164	1.89408e-163	1.51408e-163	4.47611e-163	-1.8208e-163	1.54925e-163	-5.50033e-163	1.26997e-165	-2.30963e-163	2.893e-164	6.7871e-165	5.60375e-163	-4.44479e-164	9.51989e-164	-6.12741e-163	-7.32553e-164	-3.62873e-164	-7.98223e-163	6.48918e-163	-1.73096e-163	-4.32699e-164	1.29407e-164	-1.97249e-163	3.51844e-163	-9.39198e-164	2.53848e-163	2.19399e-164	2.22915e-163	-1.40386e-162	0
3.60838e-163	-4.62933e-164	1.89408e-163	1.51408e-163	4.47611e-163	-1.8208e-163	1.54925e-163	-5.50033e-163	1.26997e-165	-2.30963e-163	2.893e-164	6.7871e-165	5.60375e-163	-4.44479e-164	9.51989e-164	-6.12741e-163	-7.32553e-164	-3.62873e-164	-7.98223e-163	6.48918e-163	-1.73096e-163	-4.32699e-164	1.29407e-164	-1.97249e-163	3.51844e-163	-9.39198e-164	2.53848e-163	2.19399e-164	2.22915e-163	-1.40386e-162	0
3.60838e-163	-4.62933e-164	1.89408e-163	1.51408e-163	4.47611e-163	-1.8208e-163	1.54925e-163	-5.50033e-163	1.26997e-165	-2.30963e-163	2.893e-164	6.7871e-165	5.60375e-163	-4.44479e-164	9.51989e-164	-6.12741e-163	-7.32553e-164	-3.62873e-164	-7.98223e-163	6.48918e-163	-1.73096e-163	-4.32699e-164	1.29407e-164	-1.97249e-163	3.51844e-163	-9.39198e-164	2.53848e-163	2.19399e-164	2.22915e-163	-1.40386e-162	0
3.60838e-163	-4.62933e-164	1.89408e-163	1.51408e-163	4.47611e-163	-1.8208e-163	1.54925e-163	-5.50033e-163	1.26997e-165	-2.30963e-163	2.893e-164	6.7871e-165	5.60375e-163	-4.44479e-164	9.51989e-164	-6.12741e-163	-7.32553e-164	-3.62873e-164	-7.98223e-163	6.48918e-163	-1.73096e-163	-4.32699e-164	1.29407e-164	-1.97249e-163	3.51844e-163	-9.39198e-164	2.53848e-163	2.19399e-164	2.22915e-163	-1.40386e-162	0
3.60838e-163	-4.62933e-164	1.89408e-163	1.51408e-163	4.47611e-163	-1.8208e-163	1.54925e-163	-5.50033e-163	1.26997e-165	-2.30963e-163	2.893e-164	6.7871e-165	5.60375e-163	-4.44479e-164	9.51989e-164	-6.12741e-163	-7.32553e-164	-3.62873e-164	-7.98223e-163	6.48918e-163	-1.73096e-163	-4.32699e-164	1.29407e-164	-1.97249e-163	3.51844e-163	-9.39198e-164	2.53848e-163	2.19399e-164	2.22915e-163	-1.40386e-162	0
3.60838e-163	-4.62933e-164	1.89408e-163	1.51408e-163	4.47611e-163	-1.8208e-163	1.54925e-163	-5.50033e-163	1.26997e-165	-2.30963e-163	2.893e-164	6.7871e-165	5.60375e-163	-4.44479e-164	9.51989e-164	-6.12741e-163	-7.32553e-164	-3.62873e-164	-7.98223e-163	6.48918e-163	-1.73096e-163	-4.32699e-164	1.29407e-164	-1.97249e-163	3.51844e-163	-9.39198e-164	2.53848e-163	2.19399e-164	2.22915e-163	-1.40386e-162	0
3.60838e-163	-4.62933e-164	1.89408e-163	1.51408e-163	4.47611e-163	-1.8208e-163	1.54925e-163	-5.50033e-163	1.26997e-165	-2.30963e-163	2.893e-164	6.7871e-165	5.60375e-163	-4.44479e-164	9.51989e-164	-6.12741e-163	-7.32553e-164	-3.62873e-164	-7.98223e-163	6.48918e-163	-1.73096e-163	-4.32699e-164	1.29407e-164	-1.97249e-163	3.51844e-163	-9.39198e-164	2.53848e-163	2.19399e-164	2.22915e-163	-1.40386e-162	0
3.60838e-163	-4.62933e-164	1.89408e-163	1.51408e-163	4.47611e-163	-1.8208e-163	1.54925e-163	-5.50033e-163	1.26997e-165	-2.30963e-163	2.893e-164	6.7871e-165	5.60375e-163	-4.44479e-164	9.51989e-164	-6.12741e-163	-7.32553e-164	-3.62873e-164	-7.98223e-163	6.48918e-163	-1.73096e-163	-4.32699e-164	1.29407e-164	-1.97249e-163	3.51844e-163	-9.39198e-164	2.53848e-163	2.19399e-164	2.22915e-163	-1.40386e-162	0
3.60838e-163	-4.62933e-164	1.89408e-163	1.51408e-163	4.47611e-163	-1.8208e-163	1.54925e-163	-5.50033e-163	1.26997e-165	-2.30963e-163	2.893e-164	6.7871e-165	5.60375e-163	-4.44479e-164	9.51989e-164	-6.12741e-163	-7.32553e-164	-3.62873e-164	-7.98223e-163	6.48918e-163	-1.73096e-163	-4.32699e-164	1.29407e-164	-1.97249e-163	3.51844e-163	-9.39198e-164	2.53848e-163	2.19399e-164	2.22915e-163	-1.40386e-162	0
3.60838e-163	-4.62933e-164	1.89408e-163	1.51408e-163	4.47611e-163	-1.8208e-163	1.54925e-163	-5.50033e-163	1.26997e-165	-2.30963e-163	2.893e-164	6.7871e-165	5.60375e-163	-4.44479e-164	9.51989e-164	-6.12741e-163	-7.32553e-164	-3.62873e-164	-7.98223e-163	6.48918e-163	-1.73096e-163	-4.32699e-164	1.29407e-164	-1.97249e-163	3.51844e-163	-9.39198e-164	2.53848e-163	2.19399e-164	2.22915e-163	-1.40386e-162	0
3.60838e-163	-4.62933e-164	1.89408e-163	1.51408e-163	4.47611e-163	-1.8208e-163	1.54925e-163	-5.50033e-163	1.26997e-165	-2.30963e-163	2.893e-164	6.7871e-165	5.60375e-163	-4.44479e-164	9.51989e-164	-6.12741e-163	-7.32553e-164	-3.62873e-164	-7.98223e-163	6.48918e-163	-1.73096e-163	-4.32699e-164	1.29407e-164	-1.97249e-163	3.51844e-163	-9.39198e-164	2.53848e-163	2.19399e-164	2.22915e-163	-1.40386e-162	0
3.60838e-163	-4.62933e-164	1.89408e-163	1.51408e-163	4.47611e-163	-1.8208e-163	1.54925e-163	-5.50033e-163	1.26997e-165	-2.30963e-163	2.893e-164	6.7871e-165	5.60375e-163	-4.44479e-164	9.51989e-164	-6.12741e-163	-7.32553e-164	-3.62873e-164	-7.98223e-163	6.48918e-163	-1.73096e-163	-4.32699e-164	1.29407e-164	-1.97249e-163	3.51844e-163	-9.39198e-164	2.53848e-163	2.19399e-164	2.22915e-163	-1.40386e-162	0
3.60838e-163	-4.62933e-164	1.89408e-163	1.51408e-163	4.47611e-163	-1.8208e-163	1.54925e-163	-5.50033e-163	1.26997e-165	-2.30963e-163	2.893e-164	6.7871e-165	5.60375e-163	-4.44479e-164	9.51989e-164	-6.12741e-163	-7.32553e-164	-3.62873e-164	-7.98223e-163	6.48918e-163	-1.73096e-163	-4.32699e-164	1.29407e-164	-1.97249e-163	3.51844e-163	-9.39198e-164	2.53848e-163	2.19399e-164	2.22915e-163	-1.40386e-162	0
3.60838e-163	-4.62933e-164	1.89408e-163	1.51408e-163	4.47611e-163	-1.8208e-163	1.54925e-163	-5.50033e-163	1.26997e-165	-2.30963e-163	2.893e-164	6.7871e-165	5.60375e-163	-4.44479e-164	9.51989e-164	-6.12741e-163	-7.32553e-164	-3.62873e-164	-7.98223e-163	6.48918e-163	-1.73096e-163	-4.32699e-164	1.29407e-164	-1.97249e-163	3.51844e-163	-9.39198e-164	2.53848e-163	2.19399e-164	2.22915e-163	-1.40386e-162	0
3.60838e-163	-4.62933e-164	1.89408e-163	1.51408e-163	4.47611e-163	-1.8208e-163	1.54925e-163	-5.50033e-163	1.26997e-165	-2.30963e-163	2.893e-164	6.7871e-165	5.60375e-163	-4.44479e-164	9.51989e-164	-6.12741e-163	-7.32553e-164	-3.62873e-164	-7.98223e-163	6.48918e-163	-1.73096e-163	-4.32699e-164	1.29407e-164	-1.97249e-163	3.51844e-163	-9.39198e-164	2.53848e-163	2.19399e-164	2.22915e-163	-1.40386e-162	0
3.60838e-163	-4.62933e-164	1.89408e-163	1.51408e-163	4.47611e-163	-1.8208e-163	1.54925e-163	-5.50033e-163	1.26997e-165	-2.30963e-163	2.893e-164	6.7871e-165	5.60375e-163	-4.44479e-164	9.51989e-164	-6.12741e-163	-7.32553e-164	-3.62873e-164	-7.98223e-163	6.48918e-163	-1.73096e-163	-4.32699e-164	1.29407e-164	-1.97249e-163	3.51844e-163	-9.39198e-164	2.53848e-163	2.19399e-164	2.22915e-163	-1.40386e-162	0
3.60838e-163	-4.62933e-164	1.89408e-163	1.51408e-163	4.47611e-163	-1.8208e-163	1.54925e-163	-5.50033e-163	1.26997e-165	-2.30963e-163	2.893e-164	6.7871e-165	5.60375e-163	-4.44479e-164	9.51989e-164	-6.12741e-163	-7.32553e-164	-3.62873e-164	-7.98223e-163	6.48918e-163	-1.73096e-163	-4.32699e-164	1.29407e-164	-1.97249e-163	3.51844e-163	-9.39198e-164	2.53848e-163	2.19399e-164	2.22915e-163	-1.40386e-162	0
3.60838e-163	-4.62933e-164	1.89408e-163	1.51408e-163	4.47611e-163	-1.8208e-163	1.54925e-163	-5.50033e-163	1.26997e-165	-2.30963e-163	2.893e-164	6.7871e-165	5.60375e-163	-4.44479e-164	9.51989e-164	-6.12741e-163	-7.32553e-164	-3.62873e-164	-7.98223e-163	6.48918e-163	-1.73096e-163	-4.32699e-164	1.29407e-164	-1.97249e-163	3.51844e-163	-9.39198e-164	2.53848e-163	2.19399e-164	2.22915e-163	-1.40386e-162	0
3.60838e-163	-4.62933e-164	1.89408e-163	1.51408e-163	4.47611e-163	-1.8208e-163	1.54925e-163	-5.50033e-163	1.26997e-165	-2.30963e-163	2.893e-164	6.7871e-165	5.60375e-163	-4.44479e-164	9.51989e-164	-6.12741e-163	-7.32553e-164	-3.62873e-164	-7.98223e-163	6.48918e-163	-1.73096e-163	-4.32699e-164	1.29407e-164	-1.97249e-163	3.51844e-163	-9.39198e-164	2.53848e-163	2.19399e-164	2.22915e-163	-1.40386e-162	0
3.60838e-163	-4.62933e-164	1.89408e-163	1.51408e-163	4.47611e-163	-1.8208e-163	1.54925e-163	-5.50033e-163	1.26997e-165	-2.30963e-163	2.893e-164	6.7871e-165	5.60375e-163	-4.44479e-164	9.51989e-164	-6.12741e-163	-7.32553e-164	-3.62873e-164	-7.98223e-163	6.48918e-163	-1.73096e-163	-4.32699e-164	1.29407e-164	-1.97249e-163	3.51844e-163	-9.39198e-164	2.53848e-163	2.19399e-164	2.22915e-163	-1.40386e-162	0
3.60838e-163	-4.62933e-164	1.89408e-163	1.51408e-163	4.47611e-163	-1.8208e-163	1.54925e-163	-5.50033e-163	1.26997e-165	-2.30963e-163	2.893e-164	6.7871e-165	5.60375e-163	-4.44479e-164	9.51989e-164	-6.12741e-163	-7.32553e-164	-3.62873e-164	-7.98223e-163	6.48918e-163	-1.73096e-163	-4.32699e-164	1.29407e-164	-1.97249e-163	3.51844e-163	-9.39198e-164	2.53848e-163	2.19399e-164	2.22915e-163	-1.40386e-162	0
3.60838e-163	-4.62933e-164	1.89408e-163	1.51408e-163	4.47611e-163	-1.8208e-163	1.54925e-163	-5.50033e-163	1.26997e-165	-2.30963e-163	2.893e-164	6.7871e-165	5.60375e-163	-4.44479e-164	9.51989e-164	-6.12741e-163	-7.32553e-164	-3.62873e-164	-7.98223e-163	6.48918e-163	-1.73096e-163	-4.32699e-164	1.29407e-164	-1.97249e-163	3.51844e-163	-9.39198e-164	2.53848e-163	2.19399e-164	2.22915e-163	-1.40386e-162	0
3.60838e-163	-4.62933e-164	1.89408e-163	1.51408e-163	4.47611e-163	-1.8208e-163	1.54925e-163	-5.50033e-163	1.26997e-165	-2.30963e-163	2.893e-164	6.7871e-165	5.60375e-163	-4.44479e-164	9.51989e-164	-6.12741e-163	-7.32553e-164	-3.62873e-164	-7.98223e-163	6.48918e-163	-1.73096e-163	-4.32699e-164	1.29407e-164	-1.97249e-163	3.51844e-163	-9.39198e-164	2.53848e-163	2.19399e-164	2.22915e-163	-1.40386e-162	0
3.60838e-163	-4.62933e-164	1.89408e-163	1.51408e-163	4.47611e-163	-1.8208e-163	1.54925e-163	-5.50033e-163	1.26997e-165	-2.30963e-163	2.893e-164	6.7871e-165	5.60375e-163	-4.44479e-164	9.51989e-164	-6.12741e-163	-7.32553e-164	-3.62873e-164	-7.98223e-163	6.48918e-163	-1.73096e-163	-4.32699e-164	1.29407e-164	-1.97249e-163	3.51844e-163	-9.39198e-164	2.53848e-163	2.19399e-164	2.22915e-163	-1.40386e-162	0
3.60838e-163	-4.62933e-164	1.89408e-163	1.51408e-163	4.47611e-163	-1.8208e-163	1.54925e-163	-5.50033e-163	1.26997e-165	-2.30963e-163	2.893e-164	6.7871e-165	5.60375e-163	-4.44479e-164	9.51989e-164	-6.12741e-163	-7.32553e-164	-3.62873e-164	-7.98223e-163	6.48918e-163	-1.73096e-163	-4.32699e-164	1.29407e-164	-1.97249e-163	3.51844e-163	-9.39198e-164	2.53848e-163	2.19399e-164	2.22915e-163	-1.40386e-162	0
3.60838e-163	-4.62933e-164	1.89408e-163	1.51408e-163	4.47611e-163	-1.8208e-163	1.54925e-163	-5.50033e-163	1.26997e-165	-2.30963e-163	2.893e-164	6.7871e-165	5.60375e-163	-4.44479e-164	9.51989e-164	-6.12741e-163	-7.32553e-164	-3.62873e-164	-7.98223e-163	6.48918e-163	-1.73096e-163	-4.32699e-164	1.29407e-164	-1.97249e-163	3.51844e-163	-9.39198e-164	2.53848e-163	2.19399e-164	2.22915e-163	-1.40386e-162	0
3.60838e-163	-4.62933e-164	1.89408e-163	1.51408e-163	4.47611e-163	-1.8208e-163	1.54925e-163	-5.50033e-163	1.26997e-165	-2.30963e-163	2.893e-164	6.7871e-165	5.60375e-163	-4.44479e-164	9.51989e-164	-6.12741e-163	-7.32553e-164	-3.62873e-164	-7.98223e-163	6.48918e-163	-1.73096e-163	-4.32699e-164	1.29407e-164	-1.97249e-163	3.51844e-163	-9.39198e-164	2.53848e-163	2.19399e-164	2.22915e-163	-1.40386e-162	0
3.60838e-163	-4.62933e-164	1.89408e-163	1.51408e-163	4.47611e-163	-1.8208e-163	1.54925e-163	-5.50033e-163	1.26997e-165	-2.30963e-163	2.893e-164	6.7871e-165	5.60375e-163	-4.44479e-164	9.51989e-164	-6.12741e-163	-7.32553e-164	-3.62873e-164	-7.98223e-163	6.48918e-163	-1.73096e-163	-4.32699e-164	1.29407e-164	-1.97249e-163	3.51844e-163	-9.39198e-164	2.53848e-163	2.19399e-164	2.22915e-163	-1.40386e-162	0
3.60838e-163	-4.62933e-164	1.89408e-163	1.51408e-163	4.47611e-163	-1.8208e-163	1.54925e-163	-5.50033e-163	1.26997e-165	-2.30963e-163	2.893e-164	6.7871e-165	5.60375e-163	-4.44479e-164	9.51989e-164	-6.12741e-163	-7.32553e-164	-3.62873e-164	-7.98223e-163	6.48918e-163	-1.73096e-163	-4.32699e-164	1.29407e-164	-1.97249e-163	3.51844e-163	-9.39198e-164	2.53848e-163	2.19399e-164	2.22915e-163	-1.40386e-162	0
3.60838e-163	-4.62933e-164	1.89408e-163	1.51408e-163	4.47611e-163	-1.8208e-163	1.54925e-163	-5.50033e-163	1.26997e-165	-2.30963e-163	2.893e-164	6.7871e-165	5.60375e-163	-4.44479e-164	9.51989e-164	-6.12741e-163	-7.32553e-164	-3.62873e-164	-7.98223e-163	6.48918e-163	-1.73096e-163	-4.32699e-164	1.29407e-164	-1.97249e-163	3.51844e-163	-9.39198e-164	2.53848e-163	2.19399e-164	2.22915e-163	-1.40386e-162	0
3.60838e-163	-4.62933e-164	1.89408e-163	1.51408e-163	4.47611e-163	-1.8208e-163	1.54925e-163	-5.50033e-163	1.26997e-165	-2.30963e-163	2.893e-164	6.7871e-165	5.60375e-163	-4.44479e-164	9.51989e-164	-6.12741e-163	-7.32553e-164	-3.62873e-164	-7.98223e-163	6.48918e-163	-1.73096e-163	-4.32699e-164	1.29407e-164	-1.97249e-163	3.51844e-163	-9.39198e-164	2.53848e-163	2.19399e-164	2.22915e-163	-1.40386e-162	0
3.60838e-163	-4.62933e-164	1.89408e-163	1.51408e-163	4.47611e-163	-1.8208e-163	1.54925e-163	-5.50033e-163	1.26997e-165	-2.30963e-163	2.893e-164	6.7871e-165	5.60375e-163	-4.44479e-164	9.51989e-164	-6.12741e-163	-7.32553e-164	-3.62873e-164	-7.98223e-163	6.48918e-163	-1.73096e-163	-4.32699e-164	1.29407e-164	-1.97249e-163	3.51844e-163	-9.39198e-164	2.53848e-163	2.19399e-164	2.22915e-163	-1.40386e-162	0
3.60838e-163	-4.62933e-164	1.89408e-163	1.51408e-163	4.47611e-163	-1.8208e-163	1.54925e-163	-5.50033e-163	1.26997e-165	-2.30963e-163	2.893e-164	6.7871e-165	5.60375e-163	-4.44479e-164	9.51989e-164	-6.12741e-163	-7.32553e-164	-3.62873e-164	-7.98223e-163	6.48918e-163	-1.73096e-163	-4.32699e-164	1.29407e-164	-1.97249e-163	3.51844e-163	-9.39198e-164	2.53848e-163	2.19399e-164	2.22915e-163	-1.40386e-162	0
3.60838e-163	-4.62933e-164	1.89408e-163	1.51408e-163	4.47611e-163	-1.8208e-163	1.54925e-163	-5.50033e-163	1.26997e-165	-2.30963e-163	2.893e-164	6.7871e-165	5.60375e-163	-4.44479e-164	9.51989e-164	-6.12741e-163	-7.32553e-164	-3.62873e-164	-7.98223e-163	6.48918e-163	-1.73096e-163	-4.32699e-164	1.29407e-164	-1.97249e-163	3.51844e-163	-9.39198e-164	2.53848e-163	2.19399e-164	2.22915e-163	-1.40386e-162	0
3.60838e-163	-4.62933e-164	1.89408e-163	1.51408e-163	4.47611e-163	-1.8208e-163	1.54925e-163	-5.50033e-163	1.26997e-165	-2.30963e-163	2.893e-164	6.7871e-165	5.60375e-163	-4.44479e-164	9.51989e-164	-6.12741e-163	-7.32553e-164	-3.62873e-164	-7.98223e-163	6.48918e-163	-1.73096e-163	-4.32699e-164	1.29407e-164	-1.97249e-163	3.51844e-163	-9.39198e-164	2.53848e-163	2.19399e-164	2.22915e-163	-1.40386e-162	0
3.60838e-163	-4.62933e-164	1.89408e-163	1.51408e-163	4.47611e-163	-1.8208e-163	1.54925e-163	-5.50033e-163	1.26997e-165	-2.30963e-163	2.893e-164	6.7871e-165	5.60375e-163	-4.44479e-164	9.51989e-164	-6.12741e-163	-7.32553e-164	-3.62873e-164	-7.98223e-163	6.48918e-163	-1.73096e-163	-4.32699e-164	1.29407e-164	-1.97249e-163	3.51844e-163	-9.39198e-164	2.53848e-163	2.19399e-164	2.22915e-163	-1.40386e-162	0
3.60838e-163	-4.62933e-164	1.89408e-163	1.51408e-163	4.47611e-163	-1.8208e-163	1.54925e-163	-5.50033e-163	1.26997e-165	-2.30963e-163	2.893e-164	6.7871e-165	5.60375e-163	-4.44479e-164	9.51989e-164	-6.12741e-163	-7.32553e-164	-3.62873e-164	-7.98223e-163	6.48918e-163	-1.73096e-163	-4.32699e-164	1.29407e-164	-1.97249e-163	3.51844e-163	-9.39198e-164	2.53848e-163	2.19399e-164	2.22915e-163	-1.40386e-162	0
3.60838e-163	-4.62933e-164	1.89408e-163	1.51408e-163	4.47611e-163	-1.8208e-163	1.54925e-163	-5.50033e-163	1.26997e-165	-2.30963e-163	2.893e-164	6.7871e-165	5.60375e-163	-4.44479e-164	9.51989e-164	-6.12741e-163	-7.32553e-164	-3.62873e-164	-7.98223e-163	6.48918e-163	-1.73096e-163	-4.32699e-164	1.29407e-164	-1.97249e-163	3.51844e-163	-9.39198e-164	2.53848e-163	2.19399e-164	2.22915e-163	-1.40386e-162	0
3.60838e-163	-4.62933e-164	1.89408e-163	1.51408e-163	4.47611e-163	-1.8208e-163	1.54925e-163	-5.50033e-163	1.26997e-165	-2.30963e-163	2.893e-164	6.7871e-165	5.60375e-163	-4.44479e-164	9.51989e-164	-6.12741e-163	-7.32553e-164	-3.62873e-164	-7.98223e-163	6.48918e-163	-1.73096e-163	-4.32699e-164	1.29407e-164	-1.97249e-163	3.51844e-163	-9.39198e-164	2.53848e-163	2.19399e-164	2.22915e-163	-1.40386e-162	0
3.60838e-163	-4.62933e-164	1.89408e-163	1.51408e-163	4.47611e-163	-1.8208e-163	1.54925e-163	-5.50033e-163	1.26997e-165	-2.30963e-163	2.893e-164	6.7871e-165	5.60375e-163	-4.44479e-164	9.51989e-164	-6.12741e-163	-7.32553e-164	-3.62873e-164	-7.98223e-163	6.48918e-163	-1.73096e-163	-4.32699e-164	1.29407e-164	-1.97249e-163	3.51844e-163	-9.39198e-164	2.53848e-163	2.19399e-164	2.22915e-163	-1.40386e-162	0
3.60838e-163	-4.62933e-164	1.89408e-163	1.51408e-163	4.47611e-163	-1.8208e-163	1.54925e-163	-5.50033e-163	1.26997e-165	-2.30963e-163	2.893e-164	6.7871e-165	5.60375e-163	-4.44479e-164	9.51989e-164	-6.12741e-163	-7.32553e-164	-3.62873e-164	-7.98223e-163	6.48918e-163	-1.73096e-163	-4.32699e-164	1.29407e-164	-1.97249e-163	3.51844e-163	-9.39198e-164	2.53848e-163	2.19399e-164	2.22915e-163	-1.40386e-162	0
3.60838e-163	-4.62933e-164	1.89408e-163	1.51408e-163	4.47611e-163	-1.8208e-163	1.54925e-163	-5.50033e-163	1.26997e-165	-2.30963e-163	2.893e-164	6.7871e-165	5.60375e-163	-4.44479e-164	9.51989e-164	-6.12741e-163	-7.32553e-164	-3.62873e-164	-7.98223e-163	6.48918e-163	-1.73096e-163	-4.32699e-164	1.29407e-164	-1.97249e-163	3.51844e-163	-9.39198e-164	2.53848e-163	2.19399e-164	2.22915e-163	-1.40386e-162	0
3.60838e-163	-4.62933e-164	1.89408e-163	1.51408e-163	4.47611e-163	-1.8208e-163	1.54925e-163	-5.50033e-163	1.26997e-165	-2.30963e-163	2.893e-164	6.7871e-165	5.60375e-163	-4.44479e-164	9.51989e-164	-6.12741e-163	-7.32553e-164	-3.62873e-164	-7.98223e-163	6.48918e-163	-1.73096e-163	-4.32699e-164	1.29407e-164	-1.97249e-163	3.51844e-163	-9.39198e-164	2.53848e-163	2.19399e-164	2.22915e-163	-1.40386e-162	0
3.60838e-163	-4.62933e-164	1.89408e-163	1.51408e-163	4.47611e-163	-1.8208e-163	1.54925e-163	-5.50033e-163	1.26997e-165	-2.30963e-163	2.893e-164	6.7871e-165	5.60375e-163	-4.44479e-164	9.51989e-164	-6.12741e-163	-7.32553e-164	-3.62873e-164	-7.98223e-163	6.48918e-163	-1.73096e-163	-4.32699e-164	1.29407e-164	-1.97249e-163	3.51844e-163	-9.39198e-164	2.53848e-163	2.19399e-164	2.22915e-163	-1.40386e-162	0
3.60838e-163	-4.62933e-164	1.89408e-163	1.51408e-163	4.47611e-163	-1.8208e-163	1.54925e-163	-5.50033e-163	1.26997e-165	-2.30963e-163	2.893e-164	6.7871e-165	5.60375e-163	-4.44479e-164	9.51989e-164	-6.12741e-163	-7.32553e-164	-3.62873e-164	-7.98223e-163	6.48918e-163	-1.73096e-163	-4.32699e-164	1.29407e-164	-1.97249e-163	3.51844e-163	-9.39198e-164	2.53848e-163	2.19399e-164	2.22915e-163	-1.40386e-162	0
3.60838e-163	-4.62933e-164	1.89408e-163	1.51408e-163	4.47611e-163	-1.8208e-163	1.54925e-163	-5.50033e-163	1.26997e-165	-2.30963e-163	2.893e-164	6.7871e-165	5.60375e-163	-4.44479e-164	9.51989e-164	-6.12741e-163	-7.32553e-164	-3.62873e-164	-7.98223e-163	6.48918e-163	-1.73096e-163	-4.32699e-164	1.29407e-164	-1.97249e-163	3.51844e-163	-9.39198e-164	2.53848e-163	2.19399e-164	2.22915e-163	-1.40386e-162	0
3.60838e-163	-4.62933e-164	1.89408e-163	1.51408e-163	4.47611e-163	-1.8208e-163	1.54925e-163	-5.50033e-163	1.26997e-165	-2.30963e-163	2.893e-164	6.7871e-165	5.60375e-163	-4.44479e-164	9.51989e-164	-6.12741e-163	-7.32553e-164	-3.62873e-164	-7.98223e-163	6.48918e-163	-1.73096e-163	-4.32699e-164	1.29407e-164	-1.97249e-163	3.51844e-163	-9.39198e-164	2.53848e-163	2.19399e-164	2.22915e-163	-1.40386e-162	0
3.60838e-163	-4.62933e-164	1.89408e-163	1.51408e-163	4.47611e-163	-1.8208e-163	1.54925e-163	-5.50033e-163	1.26997e-165	-2.30963e-163	2.893e-164	6.7871e-165	5.60375e-163	-4.44479e-164	9.51989e-164	-6.12741e-163	-7.32553e-164	-3.62873e-164	-7.98223e-163	6.48918e-163	-1.73096e-163	-4.32699e-164	1.29407e-164	-1.97249e-163	3.51844e-163	-9.39198e-164	2.53848e-163	2.19399e-164	2.22915e-163	-1.40386e-162	0
3.60838e-163	-4.62933e-164	1.89408e-163	1.51408e-163	4.47611e-163	-1.8208e-163	1.54925e-163	-5.50033e-163	1.26997e-165	-2.30963e-163	2.893e-164	6.7871e-165	5.60375e-163	-4.44479e-164	9.51989e-164	-6.12741e-163	-7.32553e-164	-3.62873e-164	-7.98223e-163	6.48918e-163	-1.73096e-163	-4.32699e-164	1.29407e-164	-1.97249e-163	3.51844e-163	-9.39198e-164	2.53848e-163	2.19399e-164	2.22915e-163	-1.40386e-162	0
3.60838e-163	-4.62933e-164	1.89408e-163	1.51408e-163	4.47611e-163	-1.8208e-163	1.54925e-163	-5.50033e-163	1.26997e-165	-2.30963e-163	2.893e-164	6.7871e-165	5.60375e-163	-4.44479e-164	9.51989e-164	-6.12741e-163	-7.32553e-164	-3.62873e-164	-7.98223e-163	6.48918e-163	-1.73096e-163	-4.32699e-164	1.29407e-164	-1.97249e-163	3.51844e-163	-9.39198e-164	2.53848e-163	2.19399e-164	2.22915e-163	-1.40386e-162	0
3.60838e-163	-4.62933e-164	1.89408e-163	1.51408e-163	4.47611e-163	-1.8208e-163	1.54925e-163	-5.50033e-163	1.26997e-165	-2.30963e-163	2.893e-164	6.7871e-165	5.60375e-163	-4.44479e-164	9.51989e-164	-6.12741e-163	-7.32553e-164	-3.62873e-164	-7.98223e-163	6.48918e-163	-1.73096e-163	-4.32699e-164	1.29407e-164	-1.97249e-163	3.51844e-163	-9.39198e-164	2.53848e-163	2.19399e-164	2.22915e-163	-1.40386e-162	0
3.60838e-163	-4.62933e-164	1.89408e-163	1.51408e-163	4.47611e-163	-1.8208e-163	1.54925e-163	-5.50033e-163	1.26997e-165	-2.30963e-163	2.893e-164	6.7871e-165	5.60375e-163	-4.44479e-164	9.51989e-164	-6.12741e-163	-7.32553e-164	-3.62873e-164	-7.98223e-163	6.48918e-163	-1.73096e-163	-4.32699e-164	1.29407e-164	-1.97249e-163	3.51844e-163	-9.39198e-164	2.53848e-163	2.19399e-164	2.22915e-163	-1.40386e-162	0
3.60838e-163	-4.62933e-164	1.89408e-163	1.51408e-163	4.47611e-163	-1.8208e-163	1.54925e-163	-5.50033e-163	1.26997e-165	-2.30963e-163	2.893e-164	6.7871e-165	5.60375e-163	-4.44479e-164	9.51989e-164	-6.12741e-163	-7.32553e-164	-3.62873e-164	-7.98223e-163	6.48918e-163	-1.73096e-163	-4.32699e-164	1.29407e-164	-1.97249e-163	3.51844e-163	-9.39198e-164	2.53848e-163	2.19399e-164	2.22915e-163	-1.40386e-162	0
3.60838e-163	-4.62933e-164	1.89408e-163	1.51408e-163	4.47611e-163	-1.8208e-163	1.54925e-163	-5.50033e-163	1.26997e-165	-2.30963e-163	2.893e-164	6.7871e-165	5.60375e-163	-4.44479e-164	9.51989e-164	-6.12741e-163	-7.32553e-164	-3.62873e-164	-7.98223e-163	6.48918e-163	-1.73096e-163	-4.32699e-164	1.29407e-164	-1.97249e-163	3.51844e-163	-9.39198e-164	2.53848e-163	2.19399e-164	2.22915e-163	-1.40386e-162	0
3.60838e-163	-4.62933e-164	1.89408e-163	1.51408e-163	4.47611e-163	-1.8208e-163	1.54925e-163	-5.50033e-163	1.26997e-165	-2.30963e-163	2.893e-164	6.7871e-165	5.60375e-163	-4.44479e-164	9.51989e-164	-6.12741e-163	-7.32553e-164	-3.62873e-164	-7.98223e-163	6.48918e-163	-1.73096e-163	-4.32699e-164	1.29407e-164	-1.97249e-163	3.51844e-163	-9.39198e-164	2.53848e-163	2.19399e-164	2.22915e-163	-1.40386e-162	0
3.60838e-163	-4.62933e-164	1.89408e-163	1.51408e-163	4.47611e-163	-1.8208e-163	1.54925e-163	-5.50033e-163	1.26997e-165	-2.30963e-163	2.893e-164	6.7871e-165	5.60375e-163	-4.44479e-164	9.51989e-164	-6.12741e-163	-7.32553e-164	-3.62873e-164	-7.98223e-163	6.48918e-163	-1.73096e-163	-4.32699e-164	1.29407e-164	-1.97249e-163	3.51844e-163	-9.39198e-164	2.53848e-163	2.19399e-164	2.22915e-163	-1.40386e-162	0
3.60838e-163	-4.62933e-164	1.89408e-163	1.51408e-163	4.47611e-163	-1.8208e-163	1.54925e-163	-5.50033e-163	1.26997e-165	-2.30963e-163	2.893e-164	6.7871e-165	5.60375e-163	-4.44479e-164	9.51989e-164	-6.12741e-163	-7.32553e-164	-3.62873e-164	-7.98223e-163	6.48918e-163	-1.73096e-163	-4.32699e-164	1.29407e-164	-1.97249e-163	3.51844e-163	-9.39198e-164	2.53848e-163	2.19399e-164	2.22915e-163	-1.40386e-162	0
3.60838e-163	-4.62933e-164	1.89408e-163	1.51408e-163	4.47611e-163	-1.8208e-163	1.54925e-163	-5.50033e-163	1.26997e-165	-2.30963e-163	2.893e-164	6.7871e-165	5.60375e-163	-4.44479e-164	9.51989e-164	-6.12741e-163	-7.32553e-164	-3.62873e-164	-7.98223e-163	6.48918e-163	-1.73096e-163	-4.32699e-164	1.29407e-164	-1.97249e-163	3.51844e-163	-9.39198e-164	2.53848e-163	2.19399e-164	2.22915e-163	-1.40386e-162	0
3.60838e-163	-4.62933e-164	1.89408e-163	1.51408e-163	4.47611e-163	-1.8208e-163	1.54925e-163	-5.50033e-163	1.26997e-165	-2.30963e-163	2.893e-164	6.7871e-165	5.60375e-163	-4.44479e-164	9.51989e-164	-6.12741e-163	-7.32553e-164	-3.62873e-164	-7.98223e-163	6.48918e-163	-1.73096e-163	-4.32699e-164	1.29407e-164	-1.97249e-163	3.51844e-163	-9.39198e-164	2.53848e-163	2.19399e-164	2.22915e-163	-1.40386e-162	0
3.60838e-163	-4.62933e-164	1.89408e-163	1.51408e-163	4.47611e-163	-1.8208e-163	1.54925e-163	-5.50033e-163	1.26997e-165	-2.30963e-163	2.893e-164	6.7871e-165	5.60375e-163	-4.44479e-164	9.51989e-164	-6.12741e-163	-7.32553e-164	-3.62873e-164	-7.98223e-163	6.48918e-163	-1.73096e-163	-4.32699e-164	1.29407e-164	-1.97249e-163	3.51844e-163	-9.39198e-164	2.53848e-163	2.19399e-164	2.22915e-163	-1.40386e-162	0
3.60838e-163	-4.62933e-164	1.89408e-163	1.51408e-163	4.47611e-163	-1.8208e-163	1.54925e-163	-5.50033e-163	1.26997e-165	-2.30963e-163	2.893e-164	6.7871e-165	5.60375e-163	-4.44479e-164	9.51989e-164	-6.12741e-163	-7.32553e-164	-3.62873e-164	-7.98223e-163	6.48918e-163	-1.73096e-163	-4.32699e-164	1.29407e-164	-1.97249e-163	3.51844e-163	-9.39198e-164	2.53848e-163	2.19399e-164	2.22915e-163	-1.40386e-162	0
3.60838e-163	-4.62933e-164	1.89408e-163	1.51408e-163	4.47611e-163	-1.8208e-163	1.54925e-163	-5.50033e-163	1.26997e-165	-2.30963e-163	2.893e-164	6.7871e-165	5.60375e-163	-4.44479e-164	9.51989e-164	-6.12741e-163	-7.32553e-164	-3.62873e-164	-7.98223e-163	6.48918e-163	-1.73096e-163	-4.32699e-164	1.29407e-164	-1.97249e-163	3.51844e-163	-9.39198e-164	2.53848e-163	2.19399e-164	2.22915e-163	-1.40386e-162	0
3.60838e-163	-4.62933e-164	1.89408e-163	1.51408e-163	4.47611e-163	-1.8208e-163	1.54925e-163	-5.50033e-163	1.26997e-165	-2.30963e-163	2.893e-164	6.7871e-165	5.60375e-163	-4.44479e-164	9.51989e-164	-6.12741e-163	-7.32553e-164	-3.62873e-164	-7.98223e-163	6.48918e-163	-1.73096e-163	-4.32699e-164	1.29407e-164	-1.97249e-163	3.51844e-163	-9.39198e-164	2.53848e-163	2.19399e-164	2.22915e-163	-1.40386e-162	0
3.60838e-163	-4.62933e-164	1.89408e-163	1.51408e-163	4.47611e-163	-1.8208e-163	1.54925e-163	-5.50033e-163	1.26997e-165	-2.30963e-163	2.893e-164	6.7871e-165	5.60375e-163	-4.44479e-164	9.51989e-164	-6.12741e-163	-7.32553e-164	-3.62873e-164	-7.98223e-163	6.48918e-163	-1.73096e-163	-4.32699e-164	1.29407e-164	-1.97249e-163	3.51844e-163	-9.39198e-164	2.53848e-163	2.19399e-164	2.22915e-163	-1.40386e-162	0
3.60838e-163	-4.62933e-164	1.89408e-163	1.51408e-163	4.47611e-163	-1.8208e-163	1.54925e-163	-5.50033e-163	1.26997e-165	-2.30963e-163	2.893e-164	6.7871e-165	5.60375e-163	-4.44479e-164	9.51989e-164	-6.12741e-163	-7.32553e-164	-3.62873e-164	-7.98223e-163	6.48918e-163	-1.73096e-163	-4.32699e-164	1.29407e-164	-1.97249e-163	3.51844e-163	-9.39198e-164	2.53848e-163	2.19399e-164	2.22915e-163	-1.40386e-162	0
3.60838e-163	-4.62933e-164	1.89408e-163	1.51408e-163	4.47611e-163	-1.8208e-163	1.54925e-163	-5.50033e-163	1.26997e-165	-2.30963e-163	2.893e-164	6.7871e-165	5.60375e-163	-4.44479e-164	9.51989e-164	-6.12741e-163	-7.32553e-164	-3.62873e-164	-7.98223e-163	6.48918e-163	-1.73096e-163	-4.32699e-164	1.29407e-164	-1.97249e-163	3.51844e-163	-9.39198e-164	2.53848e-163	2.19399e-164	2.22915e-163	-1.40386e-162	0
3.60838e-163	-4.62933e-164	1.89408e-163	1.51408e-163	4.47611e-163	-1.8208e-163	1.54925e-163	-5.50033e-163	1.26997e-165	-2.30963e-163	2.893e-164	6.7871e-165	5.60375e-163	-4.44479e-164	9.51989e-164	-6.12741e-163	-7.32553e-164	-3.62873e-164	-7.98223e-163	6.48918e-163	-1.73096e-163	-4.32699e-164	1.29407e-164	-1.97249e-163	3.51844e-163	-9.39198e-164	2.53848e-163	2.19399e-164	2.22915e-163	-1.40386e-162	0
3.60838e-163	-4.62933e-164	1.89408e-163	1.51408e-163	4.47611e-163	-1.8208e-163	1.54925e-163	-5.50033e-163	1.26997e-165	-2.30963e-163	2.893e-164	6.7871e-165	5.60375e-163	-4.44479e-164	9.51989e-164	-6.12741e-163	-7.32553e-164	-3.62873e-164	-7.98223e-163	6.48918e-163	-1.73096e-163	-4.32699e-164	1.29407e-164	-1.97249e-163	3.51844e-163	-9.39198e-164	2.53848e-163	2.19399e-164	2.22915e-163	-1.40386e-162	0
3.60838e-163	-4.62933e-164	1.89408e-163	1.51408e-163	4.47611e-163	-1.8208e-163	1.54925e-163	-5.50033e-163	1.26997e-165	-2.30963e-163	2.893e-164	6.7871e-165	5.60375e-163	-4.44479e-164	9.51989e-164	-6.12741e-163	-7.32553e-164	-3.62873e-164	-7.98223e-163	6.48918e-163	-1.73096e-163	-4.32699e-164	1.29407e-164	-1.97249e-163	3.51844e-163	-9.39198e-164	2.53848e-163	2.19399e-164	2.22915e-163	-1.40386e-162	0
3.60838e-163	-4.62933e-164	1.89408e-163	1.51408e-163	4.47611e-163	-1.8208e-163	1.54925e-163	-5.50033e-163	1.26997e-165	-2.30963e-163	2.893e-164	6.7871e-165	5.60375e-163	-4.44479e-164	9.51989e-164	-6.12741e-163	-7.32553e-164	-3.62873e-164	-7.98223e-163	6.48918e-163	-1.73096e-163	-4.32699e-164	1.29407e-164	-1.97249e-163	3.51844e-163	-9.39198e-164	2.53848e-163	2.19399e-164	2.22915e-163	-1.40386e-162	0
3.60838e-163	-4.62933e-164	1.89408e-163	1.51408e-163	4.47611e-163	-1.8208e-163	1.54925e-163	-5.50033e-163	1.26997e-165	-2.30963e-163	2.893e-164	6.7871e-165	5.60375e-163	-4.44479e-164	9.51989e-164	-6.12741e-163	-7.32553e-164	-3.62873e-164	-7.98223e-163	6.48918e-163	-1.73096e-163	-4.32699e-164	1.29407e-164	-1.97249e-163	3.51844e-163	-9.39198e-164	2.53848e-163	2.19399e-164	2.22915e-163	-1.40386e-162	0
3.60838e-163	-4.62933e-164	1.89408e-163	1.51408e-163	4.47611e-163	-1.8208e-163	1.54925e-163	-5.50033e-163	1.26997e-165	-2.30963e-163	2.893e-164	6.7871e-165	5.60375e-163	-4.44479e-164	9.51989e-164	-6.12741e-163	-7.32553e-164	-3.62873e-164	-7.98223e-163	6.48918e-163	-1.73096e-163	-4.32699e-164	1.29407e-164	-1.97249e-163	3.51844e-163	-9.39198e-164	2.53848e-163	2.19399e-164	2.22915e-163	-1.40386e-162	0
3.60838e-163	-4.62933e-164	1.89408e-163	1.51408e-163	4.47611e-163	-1.8208e-163	1.54925e-163	-5.50033e-163	1.26997e-165	-2.30963e-163	2.893e-164	6.7871e-165	5.60375e-163	-4.44479e-164	9.51989e-164	-6.12741e-163	-7.32553e-164	-3.62873e-164	-7.98223e-163	6.48918e-163	-1.73096e-163	-4.32699e-164	1.29407e-164	-1.97249e-163	3.51844e-163	-9.39198e-164	2.53848e-163	2.19399e-164	2.22915e-163	-1.40386e-162	0
3.60838e-163	-4.62933e-164	1.89408e-163	1.51408e-163	4.47611e-163	-1.8208e-163	1.54925e-163	-5.50033e-163	1.26997e-165	-2.30963e-163	2.893e-164	6.7871e-165	5.60375e-163	-4.44479e-164	9.51989e-164	-6.12741e-163	-7.32553e-164	-3.62873e-164	-7.98223e-163	6.48918e-163	-1.73096e-163	-4.32699e-164	1.29407e-164	-1.97249e-163	3.51844e-163	-9.39198e-164	2.53848e-163	2.19399e-164	2.22915e-163	-1.40386e-162	0
3.60838e-163	-4.62933e-164	1.89408e-163	1.51408e-163	4.47611e-163	-1.8208e-163	1.54925e-163	-5.50033e-163	1.26997e-165	-2.30963e-163	2.893e-164	6.7871e-165	5.60375e-163	-4.44479e-164	9.51989e-164	-6.12741e-163	-7.32553e-164	-3.62873e-164	-7.98223e-163	6.48918e-163	-1.73096e-163	-4.32699e-164	1.29407e-164	-1.97249e-163	3.51844e-163	-9.39198e-164	2.53848e-163	2.19399e-164	2.22915e-163	-1.40386e-162	0
3.60838e-163	-4.62933e-164	1.89408e-163	1.51408e-163	4.47611e-163	-1.8208e-163	1.54925e-163	-5.50033e-163	1.26997e-165	-2.30963e-163	2.893e-164	6.7871e-165	5.60375e-163	-4.44479e-164	9.51989e-164	-6.12741e-163	-7.32553e-164	-3.62873e-164	-7.98223e-163	6.48918e-163	-1.73096e-163	-4.32699e-164	1.29407e-164	-1.97249e-163	3.51844e-163	-9.39198e-164	2.53848e-163	2.19399e-164	2.22915e-163	-1.40386e-162	0
3.60838e-163	-4.62933e-164	1.89408e-163	1.51408e-163	4.47611e-163	-1.8208e-163	1.54925e-163	-5.50033e-163	1.26997e-165	-2.30963e-163	2.893e-164	6.7871e-165	5.60375e-163	-4.44479e-164	9.51989e-164	-6.12741e-163	-7.32553e-164	-3.62873e-164	-7.98223e-163	6.48918e-163	-1.73096e-163	-4.32699e-164	1.29407e-164	-1.97249e-163	3.51844e-163	-9.39198e-164	2.53848e-163	2.19399e-164	2.22915e-163	-1.40386e-162	0
3.60838e-163	-4.62933e-164	1.89408e-163	1.51408e-163	4.47611e-163	-1.8208e-163	1.54925e-163	-5.50033e-163	1.26997e-165	-2.30963e-163	2.893e-164	6.7871e-165	5.60375e-163	-4.44479e-164	9.51989e-164	-6.12741e-163	-7.32553e-164	-3.62873e-164	-7.98223e-163	6.48918e-163	-1.73096e-163	-4.32699e-164	1.29407e-164	-1.97249e-163	3.51844e-163	-9.39198e-164	2.53848e-163	2.19399e-164	2.22915e-163	-1.40386e-162	0
3.60838e-163	-4.62933e-164	1.89408e-163	1.51408e-163	4.47611e-163	-1.8208e-163	1.54925e-163	-5.50033e-163	1.26997e-165	-2.30963e-163	2.893e-164	6.7871e-165	5.60375e-163	-4.44479e-164	9.51989e-164	-6.12741e-163	-7.32553e-164	-3.62873e-164	-7.98223e-163	6.48918e-163	-1.73096e-163	-4.32699e-164	1.29407e-164	-1.97249e-163	3.51844e-163	-9.39198e-164	2.53848e-163	2.19399e-164	2.22915e-163	-1.40386e-162	0
3.60838e-163	-4.62933e-164	1.89408e-163	1.51408e-163	4.47611e-163	-1.8208e-163	1.54925e-163	-5.50033e-163	1.26997e-165	-2.30963e-163	2.893e-164	6.7871e-165	5.60375e-163	-4.44479e-164	9.51989e-164	-6.12741e-163	-7.32553e-164	-3.62873e-164	-7.98223e-163	6.48918e-163	-1.73096e-163	-4.32699e-164	1.29407e-164	-1.97249e-163	3.51844e-163	-9.39198e-164	2.53848e-163	2.19399e-164	2.22915e-163	-1.40386e-162	0
3.60838e-163	-4.62933e-164	1.89408e-163	1.51408e-163	4.47611e-163	-1.8208e-163	1.54925e-163	-5.50033e-163	1.26997e-165	-2.30963e-163	2.893e-164	6.7871e-165	5.60375e-163	-4.44479e-164	9.51989e-164	-6.12741e-163	-7.32553e-164	-3.62873e-164	-7.98223e-163	6.48918e-163	-1.73096e-163	-4.32699e-164	1.29407e-164	-1.97249e-163	3.51844e-163	-9.39198e-164	2.53848e-163	2.19399e-164	2.22915e-163	-1.40386e-162	0
3.60838e-163	-4.62933e-164	1.89408e-163	1.51408e-163	4.47611e-163	-1.8208e-163	1.54925e-163	-5.50033e-163	1.26997e-165	-2.30963e-163	2.893e-164	6.7871e-165	5.60375e-163	-4.44479e-164	9.51989e-164	-6.12741e-163	-7.32553e-164	-3.62873e-164	-7.98223e-163	6.48918e-163	-1.73096e-163	-4.32699e-164	1.29407e-164	-1.97249e-163	3.51844e-163	-9.39198e-164	2.53848e-163	2.19399e-164	2.22915e-163	-1.40386e-162	0
3.60838e-163	-4.62933e-164	1.89408e-163	1.51408e-163	4.47611e-163	-1.8208e-163	1.54925e-163	-5.50033e-163	1.26997e-165	-2.30963e-163	2.893e-164	6.7871e-165	5.60375e-163	-4.44479e-164	9.51989e-164	-6.12741e-163	-7.32553e-164	-3.62873e-164	-7.98223e-163	6.48918e-163	-1.73096e-163	-4.32699e-164	1.29407e-164	-1.97249e-163	3.51844e-163	-9.39198e-164	2.53848e-163	2.19399e-164	2.22915e-163	-1.40386e-162	0
3.60838e-163	-4.62933e-164	1.89408e-163	1.51408e-163	4.47611e-163	-1.8208e-163	1.54925e-163	-5.50033e-163	1.26997e-165	-2.30963e-163	2.893e-164	6.7871e-165	5.60375e-163	-4.44479e-164	9.51989e-164	-6.12741e-163	-7.32553e-164	-3.62873e-164	-7.98223e-163	6.48918e-163	-1.73096e-163	-4.32699e-164	1.29407e-164	-1.97249e-163	3.51844e-163	-9.39198e-164	2.53848e-163	2.19399e-164	2.22915e-163	-1.40386e-162	0
3.60838e-163	-4.62933e-164	1.89408e-163	1.51408e-163	4.47611e-163	-1.8208e-163	1.54925e-163	-5.50033e-163	1.26997e-165	-2.30963e-163	2.893e-164	6.7871e-165	5.60375e-163	-4.44479e-164	9.51989e-164	-6.12741e-163	-7.32553e-164	-3.62873e-164	-7.98223e-163	6.48918e-163	-1.73096e-163	-4.32699e-164	1.29407e-164	-1.97249e-163	3.51844e-163	-9.39198e-164	2.53848e-163	2.19399e-164	2.22915e-163	-1.40386e-162	0
3.60838e-163	-4.62933e-164	1.89408e-163	1.51408e-163	4.47611e-163	-1.8208e-163	1.54925e-163	-5.50033e-163	1.26997e-165	-2.30963e-163	2.893e-164	6.7871e-165	5.60375e-163	-4.44479e-164	9.51989e-164	-6.12741e-163	-7.32553e-164	-3.62873e-164	-7.98223e-163	6.48918e-163	-1.73096e-163	-4.32699e-164	1.29407e-164	-1.97249e-163	3.51844e-163	-9.39198e-164	2.53848e-163	2.19399e-164	2.22915e-163	-1.40386e-162	0
3.60838e-163	-4.62933e-164	1.89408e-163	1.51408e-163	4.47611e-163	-1.8208e-163	1.54925e-163	-5.50033e-163	1.26997e-165	-2.30963e-163	2.893e-164	6.7871e-165	5.60375e-163	-4.44479e-164	9.51989e-164	-6.12741e-163	-7.32553e-164	-3.62873e-164	-7.98223e-163	6.48918e-163	-1.73096e-163	-4.32699e-164	1.29407e-164	-1.97249e-163	3.51844e-163	-9.39198e-164	2.53848e-163	2.19399e-164	2.22915e-163	-1.40386e-162	0
3.60838e-163	-4.62933e-164	1.89408e-163	1.51408e-163	4.47611e-163	-1.8208e-163	1.54925e-163	-5.50033e-163	1.26997e-165	-2.30963e-163	2.893e-164	6.7871e-165	5.60375e-163	-4.44479e-164	9.51989e-164	-6.12741e-163	-7.32553e-164	-3.62873e-164	-7.98223e-163	6.48918e-163	-1.73096e-163	-4.32699e-164	1.29407e-164	-1.97249e-163	3.51844e-163	-9.39198e-164	2.53848e-163	2.19399e-164	2.22915e-163	-1.40386e-162	0
3.60838e-163	-4.62933e-164	1.89408e-163	1.51408e-163	4.47611e-163	-1.8208e-163	1.54925e-163	-5.50033e-163	1.26997e-165	-2.30963e-163	2.893e-164	6.7871e-165	5.60375e-163	-4.44479e-164	9.51989e-164	-6.12741e-163	-7.32553e-164	-3.62873e-164	-7.98223e-163	6.48918e-163	-1.73096e-163	-4.32699e-164	1.29407e-164	-1.97249e-163	3.51844e-163	-9.39198e-164	2.53848e-163	2.19399e-164	2.22915e-163	-1.40386e-162	0
3.60838e-163	-4.62933e-164	1.89408e-163	1.51408e-163	4.47611e-163	-1.8208e-163	1.54925e-163	-5.50033e-163	1.26997e-165	-2.30963e-163	2.893e-164	6.7871e-165	5.60375e-163	-4.44479e-164	9.51989e-164	-6.12741e-163	-7.32553e-164	-3.62873e-164	-7.98223e-163	6.48918e-163	-1.73096e-163	-4.32699e-164	1.29407e-164	-1.97249e-163	3.51844e-163	-9.39198e-164	2.53848e-163	2.19399e-164	2.22915e-163	-1.40386e-162	0
3.60838e-163	-4.62933e-164	1.89408e-163	1.51408e-163	4.47611e-163	-1.8208e-163	1.54925e-163	-5.50033e-163	1.26997e-165	-2.30963e-163	2.893e-164	6.7871e-165	5.60375e-163	-4.44479e-164	9.51989e-164	-6.12741e-163	-7.32553e-164	-3.62873e-164	-7.98223e-163	6.48918e-163	-1.73096e-163	-4.32699e-164	1.29407e-164	-1.97249e-163	3.51844e-163	-9.39198e-164	2.53848e-163	2.19399e-164	2.22915e-163	-1.40386e-162	0
3.60838e-163	-4.62933e-164	1.89408e-163	1.51408e-163	4.47611e-163	-1.8208e-163	1.54925e-163	-5.50033e-163	1.26997e-165	-2.30963e-163	2.893e-164	6.7871e-165	5.60375e-163	-4.44479e-164	9.51989e-164	-6.12741e-163	-7.32553e-164	-3.62873e-164	-7.98223e-163	6.48918e-163	-1.73096e-163	-4.32699e-164	1.29407e-164	-1.97249e-163	3.51844e-163	-9.39198e-164	2.53848e-163	2.19399e-164	2.22915e-163	-1.40386e-162	0
3.60838e-163	-4.62933e-164	1.89408e-163	1.51408e-163	4.47611e-163	-1.8208e-163	1.54925e-163	-5.50033e-163	1.26997e-165	-2.30963e-163	2.893e-164	6.7871e-165	5.60375e-163	-4.44479e-164	9.51989e-164	-6.12741e-163	-7.32553e-164	-3.62873e-164	-7.98223e-163	6.48918e-163	-1.73096e-163	-4.32699e-164	1.29407e-164	-1.97249e-163	3.51844e-163	-9.39198e-164	2.53848e-163	2.19399e-164	2.22915e-163	-1.40386e-162	0
3.60838e-163	-4.62933e-164	1.89408e-163	1.51408e-163	4.47611e-163	-1.8208e-163	1.54925e-163	-5.50033e-163	1.26997e-165	-2.30963e-163	2.893e-164	6.7871e-165	5.60375e-163	-4.44479e-164	9.51989e-164	-6.12741e-163	-7.32553e-164	-3.62873e-164	-7.98223e-163	6.48918e-163	-1.73096e-163	-4.32699e-164	1.29407e-164	-1.97249e-163	3.51844e-163	-9.39198e-164	2.53848e-163	2.19399e-164	2.22915e-163	-1.40386e-162	0
3.60838e-163	-4.62933e-164	1.89408e-163	1.51408e-163	4.47611e-163	-1.8208e-163	1.54925e-163	-5.50033e-163	1.26997e-165	-2.30963e-163	2.893e-164	6.7871e-165	5.60375e-163	-4.44479e-164	9.51989e-164	-6.12741e-163	-7.32553e-164	-3.62873e-164	-7.98223e-163	6.48918e-163	-1.73096e-163	-4.32699e-164	1.29407e-164	-1.97249e-163	3.51844e-163	-9.39198e-164	2.53848e-163	2.19399e-164	2.22915e-163	-1.40386e-162	0
3.60838e-163	-4.62933e-164	1.89408e-163	1.51408e-163	4.47611e-163	-1.8208e-163	1.54925e-163	-5.50033e-163	1.26997e-165	-2.30963e-163	2.893e-164	6.7871e-165	5.60375e-163	-4.44479e-164	9.51989e-164	-6.12741e-163	-7.32553e-164	-3.62873e-164	-7.98223e-163	6.48918e-163	-1.73096e-163	-4.32699e-164	1.29407e-164	-1.97249e-163	3.51844e-163	-9.39198e-164	2.53848e-163	2.19399e-164	2.22915e-163	-1.40386e-162	0
3.60838e-163	-4.62933e-164	1.89408e-163	1.51408e-163	4.47611e-163	-1.8208e-163	1.54925e-163	-5.50033e-163	1.26997e-165	-2.30963e-163	2.893e-164	6.7871e-165	5.60375e-163	-4.44479e-164	9.51989e-164	-6.12741e-163	-7.32553e-164	-3.62873e-164	-7.98223e-163	6.48918e-163	-1.73096e-163	-4.32699e-164	1.29407e-164	-1.97249e-163	3.51844e-163	-9.39198e-164	2.53848e-163	2.19399e-164	2.22915e-163	-1.40386e-162	0
3.60838e-163	-4.62933e-164	1.89408e-163	1.51408e-163	4.47611e-163	-1.8208e-163	1.54925e-163	-5.50033e-163	1.26997e-165	-2.30963e-163	2.893e-164	6.7871e-165	5.60375e-163	-4.44479e-164	9.51989e-164	-6.12741e-163	-7.32553e-164	-3.62873e-164	-7.98223e-163	6.48918e-163	-1.73096e-163	-4.32699e-164	1.29407e-164	-1.97249e-163	3.51844e-163	-9.39198e-164	2.53848e-163	2.19399e-164	2.22915e-163	-1.40386e-162	0
3.60838e-163	-4.62933e-164	1.89408e-163	1.51408e-163	4.47611e-163	-1.8208e-163	1.54925e-163	-5.50033e-163	1.26997e-165	-2.30963e-163	2.893e-164	6.7871e-165	5.60375e-163	-4.44479e-164	9.51989e-164	-6.12741e-163	-7.32553e-164	-3.62873e-164	-7.98223e-163	6.48918e-163	-1.73096e-163	-4.32699e-164	1.29407e-164	-1.97249e-163	3.51844e-163	-9.39198e-164	2.53848e-163	2.19399e-164	2.22915e-163	-1.40386e-162	0
3.60838e-163	-4.62933e-164	1.89408e-163	1.51408e-163	4.47611e-163	-1.8208e-163	1.54925e-163	-5.50033e-163	1.26997e-165	-2.30963e-163	2.893e-164	6.7871e-165	5.60375e-163	-4.44479e-164	9.51989e-164	-6.12741e-163	-7.32553e-164	-3.62873e-164	-7.98223e-163	6.48918e-163	-1.73096e-163	-4.32699e-164	1.29407e-164	-1.97249e-163	3.51844e-163	-9.39198e-164	2.53848e-163	2.19399e-164	2.22915e-163	-1.40386e-162	0
3.60838e-163	-4.62933e-164	1.89408e-163	1.51408e-163	4.47611e-163	-1.8208e-163	1.54925e-163	-5.50033e-163	1.26997e-165	-2.30963e-163	2.893e-164	6.7871e-165	5.60375e-163	-4.44479e-164	9.51989e-164	-6.12741e-163	-7.32553e-164	-3.62873e-164	-7.98223e-163	6.48918e-163	-1.73096e-163	-4.32699e-164	1.29407e-164	-1.97249e-163	3.51844e-163	-9.39198e-164	2.53848e-163	2.19399e-164	2.22915e-163	-1.40386e-162	0
3.60838e-163	-4.62933e-164	1.89408e-163	1.51408e-163	4.47611e-163	-1.8208e-163	1.54925e-163	-5.50033e-163	1.26997e-165	-2.30963e-163	2.893e-164	6.7871e-165	5.60375e-163	-4.44479e-164	9.51989e-164	-6.12741e-163	-7.32553e-164	-3.62873e-164	-7.98223e-163	6.48918e-163	-1.73096e-163	-4.32699e-164	1.29407e-164	-1.97249e-163	3.51844e-163	-9.39198e-164	2.53848e-163	2.19399e-164	2.22915e-163	-1.40386e-162	0
3.60838e-163	-4.62933e-164	1.89408e-163	1.51408e-163	4.47611e-163	-1.8208e-163	1.54925e-163	-5.50033e-163	1.26997e-165	-2.30963e-163	2.893e-164	6.7871e-165	5.60375e-163	-4.44479e-164	9.51989e-164	-6.12741e-163	-7.32553e-164	-3.62873e-164	-7.98223e-163	6.48918e-163	-1.73096e-163	-4.32699e-164	1.29407e-164	-1.97249e-163	3.51844e-163	-9.39198e-164	2.53848e-163	2.19399e-164	2.22915e-163	-1.40386e-162	0
3.60838e-163	-4.62933e-164	1.89408e-163	1.51408e-163	4.47611e-163	-1.8208e-163	1.54925e-163	-5.50033e-163	1.26997e-165	-2.30963e-163	2.893e-164	6.7871e-165	5.60375e-163	-4.44479e-164	9.51989e-164	-6.12741e-163	-7.32553e-164	-3.62873e-164	-7.98223e-163	6.48918e-163	-1.73096e-163	-4.32699e-164	1.29407e-164	-1.97249e-163	3.51844e-163	-9.39198e-164	2.53848e-163	2.19399e-164	2.22915e-163	-1.40386e-162	0
3.60838e-163	-4.62933e-164	1.89408e-163	1.51408e-163	4.47611e-163	-1.8208e-163	1.54925e-163	-5.50033e-163	1.26997e-165	-2.30963e-163	2.893e-164	6.7871e-165	5.60375e-163	-4.44479e-164	9.51989e-164	-6.12741e-163	-7.32553e-164	-3.62873e-164	-7.98223e-163	6.48918e-163	-1.73096e-163	-4.32699e-164	1.29407e-164	-1.97249e-163	3.51844e-163	-9.39198e-164	2.53848e-163	2.19399e-164	2.22915e-163	-1.40386e-162	0
3.60838e-163	-4.62933e-164	1.89408e-163	1.51408e-163	4.47611e-163	-1.8208e-163	1.54925e-163	-5.50033e-163	1.26997e-165	-2.30963e-163	2.893e-164	6.7871e-165	5.60375e-163	-4.44479e-164	9.51989e-164	-6.12741e-163	-7.32553e-164	-3.62873e-164	-7.98223e-163	6.48918e-163	-1.73096e-163	-4.32699e-164	1.29407e-164	-1.97249e-163	3.51844e-163	-9.39198e-164	2.53848e-163	2.19399e-164	2.22915e-163	-1.40386e-162	0
3.60838e-163	-4.62933e-164	1.89408e-163	1.51408e-163	4.47611e-163	-1.8208e-163	1.54925e-163	-5.50033e-163	1.26997e-165	-2.30963e-163	2.893e-164	6.7871e-165	5.60375e-163	-4.44479e-164	9.51989e-164	-6.12741e-163	-7.32553e-164	-3.62873e-164	-7.98223e-163	6.48918e-163	-1.73096e-163	-4.32699e-164	1.29407e-164	-1.97249e-163	3.51844e-163	-9.39198e-164	2.53848e-163	2.19399e-164	2.22915e-163	-1.40386e-162	0
3.60838e-163	-4.62933e-164	1.89408e-163	1.51408e-163	4.47611e-163	-1.8208e-163	1.54925e-163	-5.50033e-163	1.26997e-165	-2.30963e-163	2.893e-164	6.7871e-165	5.60375e-163	-4.44479e-164	9.51989e-164	-6.12741e-163	-7.32553e-164	-3.62873e-164	-7.98223e-163	6.48918e-163	-1.73096e-163	-4.32699e-164	1.29407e-164	-1.97249e-163	3.51844e-163	-9.39198e-164	2.53848e-163	2.19399e-164	2.22915e-163	-1.40386e-162	0
3.60838e-163	-4.62933e-164	1.89408e-163	1.51408e-163	4.47611e-163	-1.8208e-163	1.54925e-163	-5.50033e-163	1.26997e-165	-2.30963e-163	2.893e-164	6.7871e-165	5.60375e-163	-4.44479e-164	9.51989e-164	-6.12741e-163	-7.32553e-164	-3.62873e-164	-7.98223e-163	6.48918e-163	-1.73096e-163	-4.32699e-164	1.29407e-164	-1.97249e-163	3.51844e-163	-9.39198e-164	2.53848e-163	2.19399e-164	2.22915e-163	-1.40386e-162	0
3.60838e-163	-4.62933e-164	1.89408e-163	1.51408e-163	4.47611e-163	-1.8208e-163	1.54925e-163	-5.50033e-163	1.26997e-165	-2.30963e-163	2.893e-164	6.7871e-165	5.60375e-163	-4.44479e-164	9.51989e-164	-6.12741e-163	-7.32553e-164	-3.62873e-164	-7.98223e-163	6.48918e-163	-1.73096e-163	-4.32699e-164	1.29407e-164	-1.97249e-163	3.51844e-163	-9.39198e-164	2.53848e-163	2.19399e-164	2.22915e-163	-1.40386e-162	0
3.60838e-163	-4.62933e-164	1.89408e-163	1.51408e-163	4.47611e-163	-1.8208e-163	1.54925e-163	-5.50033e-163	1.26997e-165	-2.30963e-163	2.893e-164	6.7871e-165	5.60375e-163	-4.44479e-164	9.51989e-164	-6.12741e-163	-7.32553e-164	-3.62873e-164	-7.98223e-163	6.48918e-163	-1.73096e-163	-4.32699e-164	1.29407e-164	-1.97249e-163	3.51844e-163	-9.39198e-164	2.53848e-163	2.19399e-164	2.22915e-163	-1.40386e-162	0
3.60838e-163	-4.62933e-164	1.89408e-163	1.51408e-163	4.47611e-163	-1.8208e-163	1.54925e-163	-5.50033e-163	1.26997e-165	-2.30963e-163	2.893e-164	6.7871e-165	5.60375e-163	-4.44479e-164	9.51989e-164	-6.12741e-163	-7.32553e-164	-3.62873e-164	-7.98223e-163	6.48918e-163	-1.73096e-163	-4.32699e-164	1.29407e-164	-1.97249e-163	3.51844e-163	-9.39198e-164	2.53848e-163	2.19399e-164	2.22915e-163	-1.40386e-162	0
3.60838e-163	-4.62933e-164	1.89408e-163	1.51408e-163	4.47611e-163	-1.8208e-163	1.54925e-163	-5.50033e-163	1.26997e-165	-2.30963e-163	2.893e-164	6.7871e-165	5.60375e-163	-4.44479e-164	9.51989e-164	-6.12741e-163	-7.32553e-164	-3.62873e-164	-7.98223e-163	6.48918e-163	-1.73096e-163	-4.32699e-164	1.29407e-164	-1.97249e-163	3.51844e-163	-9.39198e-164	2.53848e-163	2.19399e-164	2.22915e-163	-1.40386e-162	0
3.60838e-163	-4.62933e-164	1.89408e-163	1.51408e-163	4.47611e-163	-1.8208e-163	1.54925e-163	-5.50033e-163	1.26997e-165	-2.30963e-163	2.893e-164	6.7871e-165	5.60375e-163	-4.44479e-164	9.51989e-164	-6.12741e-163	-7.32553e-164	-3.62873e-164	-7.98223e-163	6.48918e-163	-1.73096e-163	-4.32699e-164	1.29407e-164	-1.97249e-163	3.51844e-163	-9.39198e-164	2.53848e-163	2.19399e-164	2.22915e-163	-1.40386e-162	0
3.60838e-163	-4.62933e-164	1.89408e-163	1.51408e-163	4.47611e-163	-1.8208e-163	1.54925e-163	-5.50033e-163	1.26997e-165	-2.30963e-163	2.893e-164	6.7871e-165	5.60375e-163	-4.44479e-164	9.51989e-164	-6.12741e-163	-7.32553e-164	-3.62873e-164	-7.98223e-163	6.48918e-163	-1.73096e-163	-4.32699e-164	1.29407e-164	-1.97249e-163	3.51844e-163	-9.39198e-164	2.53848e-163	2.19399e-164	2.22915e-163	-1.40386e-162	0
3.60838e-163	-4.62933e-164	1.89408e-163	1.51408e-163	4.47611e-163	-1.8208e-163	1.54925e-163	-5.50033e-163	1.26997e-165	-2.30963e-163	2.893e-164	6.7871e-165	5.60375e-163	-4.44479e-164	9.51989e-164	-6.12741e-163	-7.32553e-164	-3.62873e-164	-7.98223e-163	6.48918e-163	-1.73096e-163	-4.32699e-164	1.29407e-164	-1.97249e-163	3.51844e-163	-9.39198e-164	2.53848e-163	2.19399e-164	2.22915e-163	-1.40386e-162	0
3.60838e-163	-4.62933e-164	1.89408e-163	1.51408e-163	4.47611e-163	-1.8208e-163	1.54925e-163	-5.50033e-163	1.26997e-165	-2.30963e-163	2.893e-164	6.7871e-165	5.60375e-163	-4.44479e-164	9.51989e-164	-6.12741e-163	-7.32553e-164	-3.62873e-164	-7.98223e-163	6.48918e-163	-1.73096e-163	-4.32699e-164	1.29407e-164	-1.97249e-163	3.51844e-163	-9.39198e-164	2.53848e-163	2.19399e-164	2.22915e-163	-1.40386e-162	0
3.60838e-163	-4.62933e-164	1.89408e-163	1.51408e-163	4.47611e-163	-1.8208e-163	1.54925e-163	-5.50033e-163	1.26997e-165	-2.30963e-163	2.893e-164	6.7871e-165	5.60375e-163	-4.44479e-164	9.51989e-164	-6.12741e-163	-7.32553e-164	-3.62873e-164	-7.98223e-163	6.48918e-163	-1.73096e-163	-4.32699e-164	1.29407e-164	-1.97249e-163	3.51844e-163	-9.39198e-164	2.53848e-163	2.19399e-164	2.22915e-163	-1.40386e-162	0
3.60838e-163	-4.62933e-164	1.89408e-163	1.51408e-163	4.47611e-163	-1.8208e-163	1.54925e-163	-5.50033e-163	1.26997e-165	-2.30963e-163	2.893e-164	6.7871e-165	5.60375e-163	-4.44479e-164	9.51989e-164	-6.12741e-163	-7.32553e-164	-3.62873e-164	-7.98223e-163	6.48918e-163	-1.73096e-163	-4.32699e-164	1.29407e-164	-1.97249e-163	3.51844e-163	-9.39198e-164	2.53848e-163	2.19399e-164	2.22915e-163	-1.40386e-162	0
3.60838e-163	-4.62933e-164	1.89408e-163	1.51408e-163	4.47611e-163	-1.8208e-163	1.54925e-163	-5.50033e-163	1.26997e-165	-2.30963e-163	2.893e-164	6.7871e-165	5.60375e-163	-4.44479e-164	9.51989e-164	-6.12741e-163	-7.32553e-164	-3.62873e-164	-7.98223e-163	6.48918e-163	-1.73096e-163	-4.32699e-164	1.29407e-164	-1.97249e-163	3.51844e-163	-9.39198e-164	2.53848e-163	2.19399e-164	2.22915e-163	-1.40386e-162	0
3.60838e-163	-4.62933e-164	1.89408e-163	1.51408e-163	4.47611e-163	-1.8208e-163	1.54925e-163	-5.50033e-163	1.26997e-165	-2.30963e-163	2.893e-164	6.7871e-165	5.60375e-163	-4.44479e-164	9.51989e-164	-6.12741e-163	-7.32553e-164	-3.62873e-164	-7.98223e-163	6.48918e-163	-1.73096e-163	-4.32699e-164	1.29407e-164	-1.97249e-163	3.51844e-163	-9.39198e-164	2.53848e-163	2.19399e-164	2.22915e-163	-1.40386e-162	0
3.60838e-163	-4.62933e-164	1.89408e-163	1.51408e-163	4.47611e-163	-1.8208e-163	1.54925e-163	-5.50033e-163	1.26997e-165	-2.30963e-163	2.893e-164	6.7871e-165	5.60375e-163	-4.44479e-164	9.51989e-164	-6.12741e-163	-7.32553e-164	-3.62873e-164	-7.98223e-163	6.48918e-163	-1.73096e-163	-4.32699e-164	1.29407e-164	-1.97249e-163	3.51844e-163	-9.39198e-164	2.53848e-163	2.19399e-164	2.22915e-163	-1.40386e-162	0
3.60838e-163	-4.62933e-164	1.89408e-163	1.51408e-163	4.47611e-163	-1.8208e-163	1.54925e-163	-5.50033e-163	1.26997e-165	-2.30963e-163	2.893e-164	6.7871e-165	5.60375e-163	-4.44479e-164	9.51989e-164	-6.12741e-163	-7.32553e-164	-3.62873e-164	-7.98223e-163	6.48918e-163	-1.73096e-163	-4.32699e-164	1.29407e-164	-1.97249e-163	3.51844e-163	-9.39198e-164	2.53848e-163	2.19399e-164	2.22915e-163	-1.40386e-162	0
3.60838e-163	-4.62933e-164	1.89408e-163	1.51408e-163	4.47611e-163	-1.8208e-163	1.54925e-163	-5.50033e-163	1.26997e-165	-2.30963e-163	2.893e-164	6.7871e-165	5.60375e-163	-4.44479e-164	9.51989e-164	-6.12741e-163	-7.32553e-164	-3.62873e-164	-7.98223e-163	6.48918e-163	-1.73096e-163	-4.32699e-164	1.29407e-164	-1.97249e-163	3.51844e-163	-9.39198e-164	2.53848e-163	2.19399e-164	2.22915e-163	-1.40386e-162	0
3.60838e-163	-4.62933e-164	1.89408e-163	1.51408e-163	4.47611e-163	-1.8208e-163	1.54925e-163	-5.50033e-163	1.26997e-165	-2.30963e-163	2.893e-164	6.7871e-165	5.60375e-163	-4.44479e-164	9.51989e-164	-6.12741e-163	-7.32553e-164	-3.62873e-164	-7.98223e-163	6.48918e-163	-1.73096e-163	-4.32699e-164	1.29407e-164	-1.97249e-163	3.51844e-163	-9.39198e-164	2.53848e-163	2.19399e-164	2.22915e-163	-1.40386e-162	0
3.60838e-163	-4.62933e-164	1.89408e-163	1.51408e-163	4.47611e-163	-1.8208e-163	1.54925e-163	-5.50033e-163	1.26997e-165	-2.30963e-163	2.893e-164	6.7871e-165	5.60375e-163	-4.44479e-164	9.51989e-164	-6.12741e-163	-7.32553e-164	-3.62873e-164	-7.98223e-163	6.48918e-163	-1.73096e-163	-4.32699e-164	1.29407e-164	-1.97249e-163	3.51844e-163	-9.39198e-164	2.53848e-163	2.19399e-164	2.22915e-163	-1.40386e-162	0
3.60838e-163	-4.62933e-164	1.89408e-163	1.51408e-163	4.47611e-163	-1.8208e-163	1.54925e-163	-5.50033e-163	1.26997e-165	-2.30963e-163	2.893e-164	6.7871e-165	5.60375e-163	-4.44479e-164	9.51989e-164	-6.12741e-163	-7.32553e-164	-3.62873e-164	-7.98223e-163	6.48918e-163	-1.73096e-163	-4.32699e-164	1.29407e-164	-1.97249e-163	3.51844e-163	-9.39198e-164	2.53848e-163	2.19399e-164	2.22915e-163	-1.40386e-162	0
3.60838e-163	-4.62933e-164	1.89408e-163	1.51408e-163	4.47611e-163	-1.8208e-163	1.54925e-163	-5.50033e-163	1.26997e-165	-2.30963e-163	2.893e-164	6.7871e-165	5.60375e-163	-4.44479e-164	9.51989e-164	-6.12741e-163	-7.32553e-164	-3.62873e-164	-7.98223e-163	6.48918e-163	-1.73096e-163	-4.32699e-164	1.29407e-164	-1.97249e-163	3.51844e-163	-9.39198e-164	2.53848e-163	2.19399e-164	2.22915e-163	-1.40386e-162	0
3.60838e-163	-4.62933e-164	1.89408e-163	1.51408e-163	4.47611e-163	-1.8208e-163	1.54925e-163	-5.50033e-163	1.26997e-165	-2.30963e-163	2.893e-164	6.7871e-165	5.60375e-163	-4.44479e-164	9.51989e-164	-6.12741e-163	-7.32553e-164	-3.62873e-164	-7.98223e-163	6.48918e-163	-1.73096e-163	-4.32699e-164	1.29407e-164	-1.97249e-163	3.51844e-163	-9.39198e-164	2.53848e-163	2.19399e-164	2.22915e-163	-1.40386e-162	0
3.60838e-163	-4.62933e-164	1.89408e-163	1.51408e-163	4.47611e-163	-1.8208e-163	1.54925e-163	-5.50033e-163	1.26997e-165	-2.30963e-163	2.893e-164	6.7871e-165	5.60375e-163	-4.44479e-164	9.51989e-164	-6.12741e-163	-7.32553e-164	-3.62873e-164	-7.98223e-163	6.48918e-163	-1.73096e-163	-4.32699e-164	1.29407e-164	-1.97249e-163	3.51844e-163	-9.39198e-164	2.53848e-163	2.19399e-164	2.22915e-163	-1.40386e-162	0
3.60838e-163	-4.62933e-164	1.89408e-163	1.51408e-163	4.47611e-163	-1.8208e-163	1.54925e-163	-5.50033e-163	1.26997e-165	-2.30963e-163	2.893e-164	6.7871e-165	5.60375e-163	-4.44479e-164	9.51989e-164	-6.12741e-163	-7.32553e-164	-3.62873e-164	-7.98223e-163	6.48918e-163	-1.73096e-163	-4.32699e-164	1.29407e-164	-1.97249e-163	3.51844e-163	-9.39198e-164	2.53848e-163	2.19399e-164	2.22915e-163	-1.40386e-162	0
3.60838e-163	-4.62933e-164	1.89408e-163	1.51408e-163	4.47611e-163	-1.8208e-163	1.54925e-163	-5.50033e-163	1.26997e-165	-2.30963e-163	2.893e-164	6.7871e-165	5.60375e-163	-4.44479e-164	9.51989e-164	-6.12741e-163	-7.32553e-164	-3.62873e-164	-7.98223e-163	6.48918e-163	-1.73096e-163	-4.32699e-164	1.29407e-164	-1.97249e-163	3.51844e-163	-9.39198e-164	2.53848e-163	2.19399e-164	2.22915e-163	-1.40386e-162	0
3.60838e-163	-4.62933e-164	1.89408e-163	1.51408e-163	4.47611e-163	-1.8208e-163	1.54925e-163	-5.50033e-163	1.26997e-165	-2.30963e-163	2.893e-164	6.7871e-165	5.60375e-163	-4.44479e-164	9.51989e-164	-6.12741e-163	-7.32553e-164	-3.62873e-164	-7.98223e-163	6.48918e-163	-1.73096e-163	-4.32699e-164	1.29407e-164	-1.97249e-163	3.51844e-163	-9.39198e-164	2.53848e-163	2.19399e-164	2.22915e-163	-1.40386e-162	0
3.60838e-163	-4.62933e-164	1.89408e-163	1.51408e-163	4.47611e-163	-1.8208e-163	1.54925e-163	-5.50033e-163	1.26997e-165	-2.30963e-163	2.893e-164	6.7871e-165	5.60375e-163	-4.44479e-164	9.51989e-164	-6.12741e-163	-7.32553e-164	-3.62873e-164	-7.98223e-163	6.48918e-163	-1.73096e-163	-4.32699e-164	1.29407e-164	-1.97249e-163	3.51844e-163	-9.39198e-164	2.53848e-163	2.19399e-164	2.22915e-163	-1.40386e-162	0
3.60838e-163	-4.62933e-164	1.89408e-163	1.51408e-163	4.47611e-163	-1.8208e-163	1.54925e-163	-5.50033e-163	1.26997e-165	-2.30963e-163	2.893e-164	6.7871e-165	5.60375e-163	-4.44479e-164	9.51989e-164	-6.12741e-163	-7.32553e-164	-3.62873e-164	-7.98223e-163	6.48918e-163	-1.73096e-163	-4.32699e-164	1.29407e-164	-1.97249e-163	3.51844e-163	-9.39198e-164	2.53848e-163	2.19399e-164	2.22915e-163	-1.40386e-162	0
3.60838e-163	-4.62933e-164	1.89408e-163	1.51408e-163	4.47611e-163	-1.8208e-163	1.54925e-163	-5.50033e-163	1.26997e-165	-2.30963e-163	2.893e-164	6.7871e-165	5.60375e-163	-4.44479e-164	9.51989e-164	-6.12741e-163	-7.32553e-164	-3.62873e-164	-7.98223e-163	6.48918e-163	-1.73096e-163	-4.32699e-164	1.29407e-164	-1.97249e-163	3.51844e-163	-9.39198e-164	2.53848e-163	2.19399e-164	2.22915e-163	-1.40386e-162	0
3.60838e-163	-4.62933e-164	1.89408e-163	1.51408e-163	4.47611e-163	-1.8208e-163	1.54925e-163	-5.50033e-163	1.26997e-165	-2.30963e-163	2.893e-164	6.7871e-165	5.60375e-163	-4.44479e-164	9.51989e-164	-6.12741e-163	-7.32553e-164	-3.62873e-164	-7.98223e-163	6.48918e-163	-1.73096e-163	-4.32699e-164	1.29407e-164	-1.97249e-163	3.51844e-163	-9.39198e-164	2.53848e-163	2.19399e-164	2.22915e-163	-1.40386e-162	0
3.60838e-163	-4.62933e-164	1.89408e-163	1.51408e-163	4.47611e-163	-1.8208e-163	1.54925e-163	-5.50033e-163	1.26997e-165	-2.30963e-163	2.893e-164	6.7871e-165	5.60375e-163	-4.44479e-164	9.51989e-164	-6.12741e-163	-7.32553e-164	-3.62873e-164	-7.98223e-163	6.48918e-163	-1.73096e-163	-4.32699e-164	1.29407e-164	-1.97249e-163	3.51844e-163	-9.39198e-164	2.53848e-163	2.19399e-164	2.22915e-163	-1.40386e-162	0
3.60838e-163	-4.62933e-164	1.89408e-163	1.51408e-163	4.47611e-163	-1.8208e-163	1.54925e-163	-5.50033e-163	1.26997e-165	-2.30963e-163	2.893e-164	6.7871e-165	5.60375e-163	-4.44479e-164	9.51989e-164	-6.12741e-163	-7.32553e-164	-3.62873e-164	-7.98223e-163	6.48918e-163	-1.73096e-163	-4.32699e-164	1.29407e-164	-1.97249e-163	3.51844e-163	-9.39198e-164	2.53848e-163	2.19399e-164	2.22915e-163	-1.40386e-162	0
3.60838e-163	-4.62933e-164	1.89408e-163	1.51408e-163	4.47611e-163	-1.8208e-163	1.54925e-163	-5.50033e-163	1.26997e-165	-2.30963e-163	2.893e-164	6.7871e-165	5.60375e-163	-4.44479e-164	9.51989e-164	-6.12741e-163	-7.32553e-164	-3.62873e-164	-7.98223e-163	6.48918e-163	-1.73096e-163	-4.32699e-164	1.29407e-164	-1.97249e-163	3.51844e-163	-9.39198e-164	2.53848e-163	2.19399e-164	2.22915e-163	-1.40386e-162	0
3.60838e-163	-4.62933e-164	1.89408e-163	1.51408e-163	4.47611e-163	-1.8208e-163	1.54925e-163	-5.50033e-163	1.26997e-165	-2.30963e-163	2.893e-164	6.7871e-165	5.60375e-163	-4.44479e-164	9.51989e-164	-6.12741e-163	-7.32553e-164	-3.62873e-164	-7.98223e-163	6.48918e-163	-1.73096e-163	-4.32699e-164	1.29407e-164	-1.97249e-163	3.51844e-163	-9.39198e-164	2.53848e-163	2.19399e-164	2.22915e-163	-1.40386e-162	0
3.60838e-163	-4.62933e-164	1.89408e-163	1.51408e-163	4.47611e-163	-1.8208e-163	1.54925e-163	-5.50033e-163	1.26997e-165	-2.30963e-163	2.893e-164	6.7871e-165	5.60375e-163	-4.44479e-164	9.51989e-164	-6.12741e-163	-7.32553e-164	-3.62873e-164	-7.98223e-163	6.48918e-163	-1.73096e-163	-4.32699e-164	1.29407e-164	-1.97249e-163	3.51844e-163	-9.39198e-164	2.53848e-163	2.19399e-164	2.22915e-163	-1.40386e-162	0
3.60838e-163	-4.62933e-164	1.89408e-163	1.51408e-163	4.47611e-163	-1.8208e-163	1.54925e-163	-5.50033e-163	1.26997e-165	-2.30963e-163	2.893e-164	6.7871e-165	5.60375e-163	-4.44479e-164	9.51989e-164	-6.12741e-163	-7.32553e-164	-3.62873e-164	-7.98223e-163	6.48918e-163	-1.73096e-163	-4.32699e-164	1.29407e-164	-1.97249e-163	3.51844e-163	-9.39198e-164	2.53848e-163	2.19399e-164	2.22915e-163	-1.40386e-162	0
3.60838e-163	-4.62933e-164	1.89408e-163	1.51408e-163	4.47611e-163	-1.8208e-163	1.54925e-163	-5.50033e-163	1.26997e-165	-2.30963e-163	2.893e-164	6.7871e-165	5.60375e-163	-4.44479e-164	9.51989e-164	-6.12741e-163	-7.32553e-164	-3.62873e-164	-7.98223e-163	6.48918e-163	-1.73096e-163	-4.32699e-164	1.29407e-164	-1.97249e-163	3.51844e-163	-9.39198e-164	2.53848e-163	2.19399e-164	2.22915e-163	-1.40386e-162	0
3.60838e-163	-4.62933e-164	1.89408e-163	1.51408e-163	4.47611e-163	-1.8208e-163	1.54925e-163	-5.50033e-163	1.26997e-165	-2.30963e-163	2.893e-164	6.7871e-165	5.60375e-163	-4.44479e-164	9.51989e-164	-6.12741e-163	-7.32553e-164	-3.62873e-164	-7.98223e-163	6.48918e-163	-1.73096e-163	-4.32699e-164	1.29407e-164	-1.97249e-163	3.51844e-163	-9.39198e-164	2.53848e-163	2.19399e-164	2.22915e-163	-1.40386e-162	0
3.60838e-163	-4.62933e-164	1.89408e-163	1.51408e-163	4.47611e-163	-1.8208e-163	1.54925e-163	-5.50033e-163	1.26997e-165	-2.30963e-163	2.893e-164	6.7871e-165	5.60375e-163	-4.44479e-164	9.51989e-164	-6.12741e-163	-7.32553e-164	-3.62873e-164	-7.98223e-163	6.48918e-163	-1.73096e-163	-4.32699e-164	1.29407e-164	-1.97249e-163	3.51844e-163	-9.39198e-164	2.53848e-163	2.19399e-164	2.22915e-163	-1.40386e-162	0
3.60838e-163	-4.62933e-164	1.89408e-163	1.51408e-163	4.47611e-163	-1.8208e-163	1.54925e-163	-5.50033e-163	1.26997e-165	-2.30963e-163	2.893e-164	6.7871e-165	5.60375e-163	-4.44479e-164	9.51989e-164	-6.12741e-163	-7.32553e-164	-3.62873e-164	-7.98223e-163	6.48918e-163	-1.73096e-163	-4.32699e-164	1.29407e-164	-1.97249e-163	3.51844e-163	-9.39198e-164	2.53848e-163	2.19399e-164	2.22915e-163	-1.40386e-162	0
3.60838e-163	-4.62933e-164	1.89408e-163	1.51408e-163	4.47611e-163	-1.8208e-163	1.54925e-163	-5.50033e-163	1.26997e-165	-2.30963e-163	2.893e-164	6.7871e-165	5.60375e-163	-4.44479e-164	9.51989e-164	-6.12741e-163	-7.32553e-164	-3.62873e-164	-7.98223e-163	6.48918e-163	-1.73096e-163	-4.32699e-164	1.29407e-164	-1.97249e-163	3.51844e-163	-9.39198e-164	2.53848e-163	2.19399e-164	2.22915e-163	-1.40386e-162	0
3.60838e-163	-4.62933e-164	1.89408e-163	1.51408e-163	4.47611e-163	-1.8208e-163	1.54925e-163	-5.50033e-163	1.26997e-165	-2.30963e-163	2.893e-164	6.7871e-165	5.60375e-163	-4.44479e-164	9.51989e-164	-6.12741e-163	-7.32553e-164	-3.62873e-164	-7.98223e-163	6.48918e-163	-1.73096e-163	-4.32699e-164	1.29407e-164	-1.97249e-163	3.51844e-163	-9.39198e-164	2.53848e-163	2.19399e-164	2.22915e-163	-1.40386e-162	0
3.60838e-163	-4.62933e-164	1.89408e-163	1.51408e-163	4.47611e-163	-1.8208e-163	1.54925e-163	-5.50033e-163	1.26997e-165	-2.30963e-163	2.893e-164	6.7871e-165	5.60375e-163	-4.44479e-164	9.51989e-164	-6.12741e-163	-7.32553e-164	-3.62873e-164	-7.98223e-163	6.48918e-163	-1.73096e-163	-4.32699e-164	1.29407e-164	-1.97249e-163	3.51844e-163	-9.39198e-164	2.53848e-163	2.19399e-164	2.22915e-163	-1.40386e-162	0
3.60838e-163	-4.62933e-164	1.89408e-163	1.51408e-163	4.47611e-163	-1.8208e-163	1.54925e-163	-5.50033e-163	1.26997e-165	-2.30963e-163	2.893e-164	6.7871e-165	5.60375e-163	-4.44479e-164	9.51989e-164	-6.12741e-163	-7.32553e-164	-3.62873e-164	-7.98223e-163	6.48918e-163	-1.73096e-163	-4.32699e-164	1.29407e-164	-1.97249e-163	3.51844e-163	-9.39198e-164	2.53848e-163	2.19399e-164	2.22915e-163	-1.40386e-162	0
3.60838e-163	-4.62933e-164	1.89408e-163	1.51408e-163	4.47611e-163	-1.8208e-163	1.54925e-163	-5.50033e-163	1.26997e-165	-2.30963e-163	2.893e-164	6.7871e-165	5.60375e-163	-4.44479e-164	9.51989e-164	-6.12741e-163	-7.32553e-164	-3.62873e-164	-7.98223e-163	6.48918e-163	-1.73096e-163	-4.32699e-164	1.29407e-164	-1.97249e-163	3.51844e-163	-9.39198e-164	2.53848e-163	2.19399e-164	2.22915e-163	-1.40386e-162	0
3.60838e-163	-4.62933e-164	1.89408e-163	1.51408e-163	4.47611e-163	-1.8208e-163	1.54925e-163	-5.50033e-163	1.26997e-165	-2.30963e-163	2.893e-164	6.7871e-165	5.60375e-163	-4.44479e-164	9.51989e-164	-6.12741e-163	-7.32553e-164	-3.62873e-164	-7.98223e-163	6.48918e-163	-1.73096e-163	-4.32699e-164	1.29407e-164	-1.97249e-163	3.51844e-163	-9.39198e-164	2.53848e-163	2.19399e-164	2.22915e-163	-1.40386e-162	0
3.60838e-163	-4.62933e-164	1.89408e-163	1.51408e-163	4.47611e-163	-1.8208e-163	1.54925e-163	-5.50033e-163	1.26997e-165	-2.30963e-163	2.893e-164	6.7871e-165	5.60375e-163	-4.44479e-164	9.51989e-164	-6.12741e-163	-7.32553e-164	-3.62873e-164	-7.98223e-163	6.48918e-163	-1.73096e-163	-4.32699e-164	1.29407e-164	-1.97249e-163	3.51844e-163	-9.39198e-164	2.53848e-163	2.19399e-164	2.22915e-163	-1.40386e-162	0
3.60838e-163	-4.62933e-164	1.89408e-163	1.51408e-163	4.47611e-163	-1.8208e-163	1.54925e-163	-5.50033e-163	1.26997e-165	-2.30963e-163	2.893e-164	6.7871e-165	5.60375e-163	-4.44479e-164	9.51989e-164	-6.12741e-163	-7.32553e-164	-3.62873e-164	-7.98223e-163	6.48918e-163	-1.73096e-163	-4.32699e-164	1.29407e-164	-1.97249e-163	3.51844e-163	-9.39198e-164	2.53848e-163	2.19399e-164	2.22915e-163	-1.40386e-162	0
3.60838e-163	-4.62933e-164	1.89408e-163	1.51408e-163	4.47611e-163	-1.8208e-163	1.54925e-163	-5.50033e-163	1.26997e-165	-2.30963e-163	2.893e-164	6.7871e-165	5.60375e-163	-4.44479e-164	9.51989e-164	-6.12741e-163	-7.32553e-164	-3.62873e-164	-7.98223e-163	6.48918e-163	-1.73096e-163	-4.32699e-164	1.29407e-164	-1.97249e-163	3.51844e-163	-9.39198e-164	2.53848e-163	2.19399e-164	2.22915e-163	-1.40386e-162	0
3.60838e-163	-4.62933e-164	1.89408e-163	1.51408e-163	4.47611e-163	-1.8208e-163	1.54925e-163	-5.50033e-163	1.26997e-165	-2.30963e-163	2.893e-164	6.7871e-165	5.60375e-163	-4.44479e-164	9.51989e-164	-6.12741e-163	-7.32553e-164	-3.62873e-164	-7.98223e-163	6.48918e-163	-1.73096e-163	-4.32699e-164	1.29407e-164	-1.97249e-163	3.51844e-163	-9.39198e-164	2.53848e-163	2.19399e-164	2.22915e-163	-1.40386e-162	0
3.60838e-163	-4.62933e-164	1.89408e-163	1.51408e-163	4.47611e-163	-1.8208e-163	1.54925e-163	-5.50033e-163	1.26997e-165	-2.30963e-163	2.893e-164	6.7871e-165	5.60375e-163	-4.44479e-164	9.51989e-164	-6.12741e-163	-7.32553e-164	-3.62873e-164	-7.98223e-163	6.48918e-163	-1.73096e-163	-4.32699e-164	1.29407e-164	-1.97249e-163	3.51844e-163	-9.39198e-164	2.53848e-163	2.19399e-164	2.22915e-163	-1.40386e-162	0
3.60838e-163	-4.62933e-164	1.89408e-163	1.51408e-163	4.47611e-163	-1.8208e-163	1.54925e-163	-5.50033e-163	1.26997e-165	-2.30963e-163	2.893e-164	6.7871e-165	5.60375e-163	-4.44479e-164	9.51989e-164	-6.12741e-163	-7.32553e-164	-3.62873e-164	-7.98223e-163	6.48918e-163	-1.73096e-163	-4.32699e-164	1.29407e-164	-1.97249e-163	3.51844e-163	-9.39198e-164	2.53848e-163	2.19399e-164	2.22915e-163	-1.40386e-162	0
3.60838e-163	-4.62933e-164	1.89408e-163	1.51408e-163	4.47611e-163	-1.8208e-163	1.54925e-163	-5.50033e-163	1.26997e-165	-2.30963e-163	2.893e-164	6.7871e-165	5.60375e-163	-4.44479e-164	9.51989e-164	-6.12741e-163	-7.32553e-164	-3.62873e-164	-7.98223e-163	6.48918e-163	-1.73096e-163	-4.32699e-164	1.29407e-164	-1.97249e-163	3.51844e-163	-9.39198e-164	2.53848e-163	2.19399e-164	2.22915e-163	-1.40386e-162	0
3.60838e-163	-4.62933e-164	1.89408e-163	1.51408e-163	4.47611e-163	-1.8208e-163	1.54925e-163	-5.50033e-163	1.26997e-165	-2.30963e-163	2.893e-164	6.7871e-165	5.60375e-163	-4.44479e-164	9.51989e-164	-6.12741e-163	-7.32553e-164	-3.62873e-164	-7.98223e-163	6.48918e-163	-1.73096e-163	-4.32699e-164	1.29407e-164	-1.97249e-163	3.51844e-163	-9.39198e-164	2.53848e-163	2.19399e-164	2.22915e-163	-1.40386e-162	0
3.60838e-163	-4.62933e-164	1.89408e-163	1.51408e-163	4.47611e-163	-1.8208e-163	1.54925e-163	-5.50033e-163	1.26997e-165	-2.30963e-163	2.893e-164	6.7871e-165	5.60375e-163	-4.44479e-164	9.51989e-164	-6.12741e-163	-7.32553e-164	-3.62873e-164	-7.98223e-163	6.48918e-163	-1.73096e-163	-4.32699e-164	1.29407e-164	-1.97249e-163	3.51844e-163	-9.39198e-164	2.53848e-163	2.19399e-164	2.22915e-163	-1.40386e-162	0
3.60838e-163	-4.62933e-164	1.89408e-163	1.51408e-163	4.47611e-163	-1.8208e-163	1.54925e-163	-5.50033e-163	1.26997e-165	-2.30963e-163	2.893e-164	6.7871e-165	5.60375e-163	-4.44479e-164	9.51989e-164	-6.12741e-163	-7.32553e-164	-3.62873e-164	-7.98223e-163	6.48918e-163	-1.73096e-163	-4.32699e-164	1.29407e-164	-1.97249e-163	3.51844e-163	-9.39198e-164	2.53848e-163	2.19399e-164	2.22915e-163	-1.40386e-162	0
3.60838e-163	-4.62933e-164	1.89408e-163	1.51408e-163	4.47611e-163	-1.8208e-163	1.54925e-163	-5.50033e-163	1.26997e-165	-2.30963e-163	2.893e-164	6.7871e-165	5.60375e-163	-4.44479e-164	9.51989e-164	-6.12741e-163	-7.32553e-164	-3.62873e-164	-7.98223e-163	6.48918e-163	-1.73096e-163	-4.32699e-164	1.29407e-164	-1.97249e-163	3.51844e-163	-9.39198e-164	2.53848e-163	2.19399e-164	2.22915e-163	-1.40386e-162	0
3.60838e-163	-4.62933e-164	1.89408e-163	1.51408e-163	4.47611e-163	-1.8208e-163	1.54925e-163	-5.50033e-163	1.26997e-165	-2.30963e-163	2.893e-164	6.7871e-165	5.60375e-163	-4.44479e-164	9.51989e-164	-6.12741e-163	-7.32553e-164	-3.62873e-164	-7.98223e-163	6.48918e-163	-1.73096e-163	-4.32699e-164	1.29407e-164	-1.97249e-163	3.51844e-163	-9.39198e-164	2.53848e-163	2.19399e-164	2.22915e-163	-1.40386e-162	0
3.60838e-163	-4.62933e-164	1.89408e-163	1.51408e-163	4.47611e-163	-1.8208e-163	1.54925e-163	-5.50033e-163	1.26997e-165	-2.30963e-163	2.893e-164	6.7871e-165	5.60375e-163	-4.44479e-164	9.51989e-164	-6.12741e-163	-7.32553e-164	-3.62873e-164	-7.98223e-163	6.48918e-163	-1.73096e-163	-4.32699e-164	1.29407e-164	-1.97249e-163	3.51844e-163	-9.39198e-164	2.53848e-163	2.19399e-164	2.22915e-163	-1.40386e-162	0
3.60838e-163	-4.62933e-164	1.89408e-163	1.51408e-163	4.47611e-163	-1.8208e-163	1.54925e-163	-5.50033e-163	1.26997e-165	-2.30963e-163	2.893e-164	6.7871e-165	5.60375e-163	-4.44479e-164	9.51989e-164	-6.12741e-163	-7.32553e-164	-3.62873e-164	-7.98223e-163	6.48918e-163	-1.73096e-163	-4.32699e-164	1.29407e-164	-1.97249e-163	3.51844e-163	-9.39198e-164	2.53848e-163	2.19399e-164	2.22915e-163	-1.40386e-162	0
3.60838e-163	-4.62933e-164	1.89408e-163	1.51408e-163	4.47611e-163	-1.8208e-163	1.54925e-163	-5.50033e-163	1.26997e-165	-2.30963e-163	2.893e-164	6.7871e-165	5.60375e-163	-4.44479e-164	9.51989e-164	-6.12741e-163	-7.32553e-164	-3.62873e-164	-7.98223e-163	6.48918e-163	-1.73096e-163	-4.32699e-164	1.29407e-164	-1.97249e-163	3.51844e-163	-9.39198e-164	2.53848e-163	2.19399e-164	2.22915e-163	-1.40386e-162	0
3.60838e-163	-4.62933e-164	1.89408e-163	1.51408e-163	4.47611e-163	-1.8208e-163	1.54925e-163	-5.50033e-163	1.26997e-165	-2.30963e-163	2.893e-164	6.7871e-165	5.60375e-163	-4.44479e-164	9.51989e-164	-6.12741e-163	-7.32553e-164	-3.62873e-164	-7.98223e-163	6.48918e-163	-1.73096e-163	-4.32699e-164	1.29407e-164	-1.97249e-163	3.51844e-163	-9.39198e-164	2.53848e-163	2.19399e-164	2.22915e-163	-1.40386e-162	0
3.60838e-163	-4.62933e-164	1.89408e-163	1.51408e-163	4.47611e-163	-1.8208e-163	1.54925e-163	-5.50033e-163	1.26997e-165	-2.30963e-163	2.893e-164	6.7871e-165	5.60375e-163	-4.44479e-164	9.51989e-164	-6.12741e-163	-7.32553e-164	-3.62873e-164	-7.98223e-163	6.48918e-163	-1.73096e-163	-4.32699e-164	1.29407e-164	-1.97249e-163	3.51844e-163	-9.39198e-164	2.53848e-163	2.19399e-164	2.22915e-163	-1.40386e-162	0
3.60838e-163	-4.62933e-164	1.89408e-163	1.51408e-163	4.47611e-163	-1.8208e-163	1.54925e-163	-5.50033e-163	1.26997e-165	-2.30963e-163	2.893e-164	6.7871e-165	5.60375e-163	-4.44479e-164	9.51989e-164	-6.12741e-163	-7.32553e-164	-3.62873e-164	-7.98223e-163	6.48918e-163	-1.73096e-163	-4.32699e-164	1.29407e-164	-1.97249e-163	3.51844e-163	-9.39198e-164	2.53848e-163	2.19399e-164	2.22915e-163	-1.40386e-162	0
3.60838e-163	-4.62933e-164	1.89408e-163	1.51408e-163	4.47611e-163	-1.8208e-163	1.54925e-163	-5.50033e-163	1.26997e-165	-2.30963e-163	2.893e-164	6.7871e-165	5.60375e-163	-4.44479e-164	9.51989e-164	-6.12741e-163	-7.32553e-164	-3.62873e-164	-7.98223e-163	6.48918e-163	-1.73096e-163	-4.32699e-164	1.29407e-164	-1.97249e-163	3.51844e-163	-9.39198e-164	2.53848e-163	2.19399e-164	2.22915e-163	-1.40386e-162	0
3.60838e-163	-4.62933e-164	1.89408e-163	1.51408e-163	4.47611e-163	-1.8208e-163	1.54925e-163	-5.50033e-163	1.26997e-165	-2.30963e-163	2.893e-164	6.7871e-165	5.60375e-163	-4.44479e-164	9.51989e-164	-6.12741e-163	-7.32553e-164	-3.62873e-164	-7.98223e-163	6.48918e-163	-1.73096e-163	-4.32699e-164	1.29407e-164	-1.97249e-163	3.51844e-163	-9.39198e-164	2.53848e-163	2.19399e-164	2.22915e-163	-1.40386e-162	0
3.60838e-163	-4.62933e-164	1.89408e-163	1.51408e-163	4.47611e-163	-1.8208e-163	1.54925e-163	-5.50033e-163	1.26997e-165	-2.30963e-163	2.893e-164	6.7871e-165	5.60375e-163	-4.44479e-164	9.51989e-164	-6.12741e-163	-7.32553e-164	-3.62873e-164	-7.98223e-163	6.48918e-163	-1.73096e-163	-4.32699e-164	1.29407e-164	-1.97249e-163	3.51844e-163	-9.39198e-164	2.53848e-163	2.19399e-164	2.22915e-163	-1.40386e-162	0
3.60838e-163	-4.62933e-164	1.89408e-163	1.51408e-163	4.47611e-163	-1.8208e-163	1.54925e-163	-5.50033e-163	1.26997e-165	-2.30963e-163	2.893e-164	6.7871e-165	5.60375e-163	-4.44479e-164	9.51989e-164	-6.12741e-163	-7.32553e-164	-3.62873e-164	-7.98223e-163	6.48918e-163	-1.73096e-163	-4.32699e-164	1.29407e-164	-1.97249e-163	3.51844e-163	-9.39198e-164	2.53848e-163	2.19399e-164	2.22915e-163	-1.40386e-162	0
3.60838e-163	-4.62933e-164	1.89408e-163	1.51408e-163	4.47611e-163	-1.8208e-163	1.54925e-163	-5.50033e-163	1.26997e-165	-2.30963e-163	2.893e-164	6.7871e-165	5.60375e-163	-4.44479e-164	9.51989e-164	-6.12741e-163	-7.32553e-164	-3.62873e-164	-7.98223e-163	6.48918e-163	-1.73096e-163	-4.32699e-164	1.29407e-164	-1.97249e-163	3.51844e-163	-9.39198e-164	2.53848e-163	2.19399e-164	2.22915e-163	-1.40386e-162	0
3.60838e-163	-4.62933e-164	1.89408e-163	1.51408e-163	4.47611e-163	-1.8208e-163	1.54925e-163	-5.50033e-163	1.26997e-165	-2.30963e-163	2.893e-164	6.7871e-165	5.60375e-163	-4.44479e-164	9.51989e-164	-6.12741e-163	-7.32553e-164	-3.62873e-164	-7.98223e-163	6.48918e-163	-1.73096e-163	-4.32699e-164	1.29407e-164	-1.97249e-163	3.51844e-163	-9.39198e-164	2.53848e-163	2.19399e-164	2.22915e-163	-1.40386e-162	0
3.60838e-163	-4.62933e-164	1.89408e-163	1.51408e-163	4.47611e-163	-1.8208e-163	1.54925e-163	-5.50033e-163	1.26997e-165	-2.30963e-163	2.893e-164	6.7871e-165	5.60375e-163	-4.44479e-164	9.51989e-164	-6.12741e-163	-7.32553e-164	-3.62873e-164	-7.98223e-163	6.48918e-163	-1.73096e-163	-4.32699e-164	1.29407e-164	-1.97249e-163	3.51844e-163	-9.39198e-164	2.53848e-163	2.19399e-164	2.22915e-163	-1.40386e-162	0
3.60838e-163	-4.62933e-164	1.89408e-163	1.51408e-163	4.47611e-163	-1.8208e-163	1.54925e-163	-5.50033e-163	1.26997e-165	-2.30963e-163	2.893e-164	6.7871e-165	5.60375e-163	-4.44479e-164	9.51989e-164	-6.12741e-163	-7.32553e-164	-3.62873e-164	-7.98223e-163	6.48918e-163	-1.73096e-163	-4.32699e-164	1.29407e-164	-1.97249e-163	3.51844e-163	-9.39198e-164	2.53848e-163	2.19399e-164	2.22915e-163	-1.40386e-162	0
3.60838e-163	-4.62933e-164	1.89408e-163	1.51408e-163	4.47611e-163	-1.8208e-163	1.54925e-163	-5.50033e-163	1.26997e-165	-2.30963e-163	2.893e-164	6.7871e-165	5.60375e-163	-4.44479e-164	9.51989e-164	-6.12741e-163	-7.32553e-164	-3.62873e-164	-7.98223e-163	6.48918e-163	-1.73096e-163	-4.32699e-164	1.29407e-164	-1.97249e-163	3.51844e-163	-9.39198e-164	2.53848e-163	2.19399e-164	2.22915e-163	-1.40386e-162	0
3.60838e-163	-4.62933e-164	1.89408e-163	1.51408e-163	4.47611e-163	-1.8208e-163	1.54925e-163	-5.50033e-163	1.26997e-165	-2.30963e-163	2.893e-164	6.7871e-165	5.60375e-163	-4.44479e-164	9.51989e-164	-6.12741e-163	-7.32553e-164	-3.62873e-164	-7.98223e-163	6.48918e-163	-1.73096e-163	-4.32699e-164	1.29407e-164	-1.97249e-163	3.51844e-163	-9.39198e-164	2.53848e-163	2.19399e-164	2.22915e-163	-1.40386e-162	0
3.60838e-163	-4.62933e-164	1.89408e-163	1.51408e-163	4.47611e-163	-1.8208e-163	1.54925e-163	-5.50033e-163	1.26997e-165	-2.30963e-163	2.893e-164	6.7871e-165	5.60375e-163	-4.44479e-164	9.51989e-164	-6.12741e-163	-7.32553e-164	-3.62873e-164	-7.98223e-163	6.48918e-163	-1.73096e-163	-4.32699e-164	1.29407e-164	-1.97249e-163	3.51844e-163	-9.39198e-164	2.53848e-163	2.19399e-164	2.22915e-163	-1.40386e-162	0
3.60838e-163	-4.62933e-164	1.89408e-163	1.51408e-163	4.47611e-163	-1.8208e-163	1.54925e-163	-5.50033e-163	1.26997e-165	-2.30963e-163	2.893e-164	6.7871e-165	5.60375e-163	-4.44479e-164	9.51989e-164	-6.12741e-163	-7.32553e-164	-3.62873e-164	-7.98223e-163	6.48918e-163	-1.73096e-163	-4.32699e-164	1.29407e-164	-1.97249e-163	3.51844e-163	-9.39198e-164	2.53848e-163	2.19399e-164	2.22915e-163	-1.40386e-162	0
3.60838e-163	-4.62933e-164	1.89408e-163	1.51408e-163	4.47611e-163	-1.8208e-163	1.54925e-163	-5.50033e-163	1.26997e-165	-2.30963e-163	2.893e-164	6.7871e-165	5.60375e-163	-4.44479e-164	9.51989e-164	-6.12741e-163	-7.32553e-164	-3.62873e-164	-7.98223e-163	6.48918e-163	-1.73096e-163	-4.32699e-164	1.29407e-164	-1.97249e-163	3.51844e-163	-9.39198e-164	2.53848e-163	2.19399e-164	2.22915e-163	-1.40386e-162	0
3.60838e-163	-4.62933e-164	1.89408e-163	1.51408e-163	4.47611e-163	-1.8208e-163	1.54925e-163	-5.50033e-163	1.26997e-165	-2.30963e-163	2.893e-164	6.7871e-165	5.60375e-163	-4.44479e-164	9.51989e-164	-6.12741e-163	-7.32553e-164	-3.62873e-164	-7.98223e-163	6.48918e-163	-1.73096e-163	-4.32699e-164	1.29407e-164	-1.97249e-163	3.51844e-163	-9.39198e-164	2.53848e-163	2.19399e-164	2.22915e-163	-1.40386e-162	0
3.60838e-163	-4.62933e-164	1.89408e-163	1.51408e-163	4.47611e-163	-1.8208e-163	1.54925e-163	-5.50033e-163	1.26997e-165	-2.30963e-163	2.893e-164	6.7871e-165	5.60375e-163	-4.44479e-164	9.51989e-164	-6.12741e-163	-7.32553e-164	-3.62873e-164	-7.98223e-163	6.48918e-163	-1.73096e-163	-4.32699e-164	1.29407e-164	-1.97249e-163	3.51844e-163	-9.39198e-164	2.53848e-163	2.19399e-164	2.22915e-163	-1.40386e-162	0
3.60838e-163	-4.62933e-164	1.89408e-163	1.51408e-163	4.47611e-163	-1.8208e-163	1.54925e-163	-5.50033e-163	1.26997e-165	-2.30963e-163	2.893e-164	6.7871e-165	5.60375e-163	-4.44479e-164	9.51989e-164	-6.12741e-163	-7.32553e-164	-3.62873e-164	-7.98223e-163	6.48918e-163	-1.73096e-163	-4.32699e-164	1.29407e-164	-1.97249e-163	3.51844e-163	-9.39198e-164	2.53848e-163	2.19399e-164	2.22915e-163	-1.40386e-162	0
3.60838e-163	-4.62933e-164	1.89408e-163	1.51408e-163	4.47611e-163	-1.8208e-163	1.54925e-163	-5.50033e-163	1.26997e-165	-2.30963e-163	2.893e-164	6.7871e-165	5.60375e-163	-4.44479e-164	9.51989e-164	-6.12741e-163	-7.32553e-164	-3.62873e-164	-7.98223e-163	6.48918e-163	-1.73096e-163	-4.32699e-164	1.29407e-164	-1.97249e-163	3.51844e-163	-9.39198e-164	2.53848e-163	2.19399e-164	2.22915e-163	-1.40386e-162	0
3.60838e-163	-4.62933e-164	1.89408e-163	1.51408e-163	4.47611e-163	-1.8208e-163	1.54925e-163	-5.50033e-163	1.26997e-165	-2.30963e-163	2.893e-164	6.7871e-165	5.60375e-163	-4.44479e-164	9.51989e-164	-6.12741e-163	-7.32553e-164	-3.62873e-164	-7.98223e-163	6.48918e-163	-1.73096e-163	-4.32699e-164	1.29407e-164	-1.97249e-163	3.51844e-163	-9.39198e-164	2.53848e-163	2.19399e-164	2.22915e-163	-1.40386e-162	0
3.60838e-163	-4.62933e-164	1.89408e-163	1.51408e-163	4.47611e-163	-1.8208e-163	1.54925e-163	-5.50033e-163	1.26997e-165	-2.30963e-163	2.893e-164	6.7871e-165	5.60375e-163	-4.44479e-164	9.51989e-164	-6.12741e-163	-7.32553e-164	-3.62873e-164	-7.98223e-163	6.48918e-163	-1.73096e-163	-4.32699e-164	1.29407e-164	-1.97249e-163	3.51844e-163	-9.39198e-164	2.53848e-163	2.19399e-164	2.22915e-163	-1.40386e-162	0
3.60838e-163	-4.62933e-164	1.89408e-163	1.51408e-163	4.47611e-163	-1.8208e-163	1.54925e-163	-5.50033e-163	1.26997e-165	-2.30963e-163	2.893e-164	6.7871e-165	5.60375e-163	-4.44479e-164	9.51989e-164	-6.12741e-163	-7.32553e-164	-3.62873e-164	-7.98223e-163	6.48918e-163	-1.73096e-163	-4.32699e-164	1.29407e-164	-1.97249e-163	3.51844e-163	-9.39198e-164	2.53848e-163	2.19399e-164	2.22915e-163	-1.40386e-162	0
3.60838e-163	-4.62933e-164	1.89408e-163	1.51408e-163	4.47611e-163	-1.8208e-163	1.54925e-163	-5.50033e-163	1.26997e-165	-2.30963e-163	2.893e-164	6.7871e-165	5.60375e-163	-4.44479e-164	9.51989e-164	-6.12741e-163	-7.32553e-164	-3.62873e-164	-7.98223e-163	6.48918e-163	-1.73096e-163	-4.32699e-164	1.29407e-164	-1.97249e-163	3.51844e-163	-9.39198e-164	2.53848e-163	2.19399e-164	2.22915e-163	-1.40386e-162	0
3.60838e-163	-4.62933e-164	1.89408e-163	1.51408e-163	4.47611e-163	-1.8208e-163	1.54925e-163	-5.50033e-163	1.26997e-165	-2.30963e-163	2.893e-164	6.7871e-165	5.60375e-163	-4.44479e-164	9.51989e-164	-6.12741e-163	-7.32553e-164	-3.62873e-164	-7.98223e-163	6.48918e-163	-1.73096e-163	-4.32699e-164	1.29407e-164	-1.97249e-163	3.51844e-163	-9.39198e-164	2.53848e-163	2.19399e-164	2.22915e-163	-1.40386e-162	0
3.60838e-163	-4.62933e-164	1.89408e-163	1.51408e-163	4.47611e-163	-1.8208e-163	1.54925e-163	-5.50033e-163	1.26997e-165	-2.30963e-163	2.893e-164	6.7871e-165	5.60375e-163	-4.44479e-164	9.51989e-164	-6.12741e-163	-7.32553e-164	-3.62873e-164	-7.98223e-163	6.48918e-163	-1.73096e-163	-4.32699e-164	1.29407e-164	-1.97249e-163	3.51844e-163	-9.39198e-164	2.53848e-163	2.19399e-164	2.22915e-163	-1.40386e-162	0
3.60838e-163	-4.62933e-164	1.89408e-163	1.51408e-163	4.47611e-163	-1.8208e-163	1.54925e-163	-5.50033e-163	1.26997e-165	-2.30963e-163	2.893e-164	6.7871e-165	5.60375e-163	-4.44479e-164	9.51989e-164	-6.12741e-163	-7.32553e-164	-3.62873e-164	-7.98223e-163	6.48918e-163	-1.73096e-163	-4.32699e-164	1.29407e-164	-1.97249e-163	3.51844e-163	-9.39198e-164	2.53848e-163	2.19399e-164	2.22915e-163	-1.40386e-162	0
3.60838e-163	-4.62933e-164	1.89408e-163	1.51408e-163	4.47611e-163	-1.8208e-163	1.54925e-163	-5.50033e-163	1.26997e-165	-2.30963e-163	2.893e-164	6.7871e-165	5.60375e-163	-4.44479e-164	9.51989e-164	-6.12741e-163	-7.32553e-164	-3.62873e-164	-7.98223e-163	6.48918e-163	-1.73096e-163	-4.32699e-164	1.29407e-164	-1.97249e-163	3.51844e-163	-9.39198e-164	2.53848e-163	2.19399e-164	2.22915e-163	-1.40386e-162	0
3.60838e-163	-4.62933e-164	1.89408e-163	1.51408e-163	4.47611e-163	-1.8208e-163	1.54925e-163	-5.50033e-163	1.26997e-165	-2.30963e-163	2.893e-164	6.7871e-165	5.60375e-163	-4.44479e-164	9.51989e-164	-6.12741e-163	-7.32553e-164	-3.62873e-164	-7.98223e-163	6.48918e-163	-1.73096e-163	-4.32699e-164	1.29407e-164	-1.97249e-163	3.51844e-163	-9.39198e-164	2.53848e-163	2.19399e-164	2.22915e-163	-1.40386e-162	0
3.60838e-163	-4.62933e-164	1.89408e-163	1.51408e-163	4.47611e-163	-1.8208e-163	1.54925e-163	-5.50033e-163	1.26997e-165	-2.30963e-163	2.893e-164	6.7871e-165	5.60375e-163	-4.44479e-164	9.51989e-164	-6.12741e-163	-7.32553e-164	-3.62873e-164	-7.98223e-163	6.48918e-163	-1.73096e-163	-4.32699e-164	1.29407e-164	-1.97249e-163	3.51844e-163	-9.39198e-164	2.53848e-163	2.19399e-164	2.22915e-163	-1.40386e-162	0
3.60838e-163	-4.62933e-164	1.89408e-163	1.51408e-163	4.47611e-163	-1.8208e-163	1.54925e-163	-5.50033e-163	1.26997e-165	-2.30963e-163	2.893e-164	6.7871e-165	5.60375e-163	-4.44479e-164	9.51989e-164	-6.12741e-163	-7.32553e-164	-3.62873e-164	-7.98223e-163	6.48918e-163	-1.73096e-163	-4.32699e-164	1.29407e-164	-1.97249e-163	3.51844e-163	-9.39198e-164	2.53848e-163	2.19399e-164	2.22915e-163	-1.40386e-162	0
3.60838e-163	-4.62933e-164	1.89408e-163	1.51408e-163	4.47611e-163	-1.8208e-163	1.54925e-163	-5.50033e-163	1.26997e-165	-2.30963e-163	2.893e-164	6.7871e-165	5.60375e-163	-4.44479e-164	9.51989e-164	-6.12741e-163	-7.32553e-164	-3.62873e-164	-7.98223e-163	6.48918e-163	-1.73096e-163	-4.32699e-164	1.29407e-164	-1.97249e-163	3.51844e-163	-9.39198e-164	2.53848e-163	2.19399e-164	2.22915e-163	-1.40386e-162	0
3.60838e-163	-4.62933e-164	1.89408e-163	1.51408e-163	4.47611e-163	-1.8208e-163	1.54925e-163	-5.50033e-163	1.26997e-165	-2.30963e-163	2.893e-164	6.7871e-165	5.60375e-163	-4.44479e-164	9.51989e-164	-6.12741e-163	-7.32553e-164	-3.62873e-164	-7.98223e-163	6.48918e-163	-1.73096e-163	-4.32699e-164	1.29407e-164	-1.97249e-163	3.51844e-163	-9.39198e-164	2.53848e-163	2.19399e-164	2.22915e-163	-1.40386e-162	0
3.60838e-163	-4.62933e-164	1.89408e-163	1.51408e-163	4.47611e-163	-1.8208e-163	1.54925e-163	-5.50033e-163	1.26997e-165	-2.30963e-163	2.893e-164	6.7871e-165	5.60375e-163	-4.44479e-164	9.51989e-164	-6.12741e-163	-7.32553e-164	-3.62873e-164	-7.98223e-163	6.48918e-163	-1.73096e-163	-4.32699e-164	1.29407e-164	-1.97249e-163	3.51844e-163	-9.39198e-164	2.53848e-163	2.19399e-164	2.22915e-163	-1.40386e-162	0
3.60838e-163	-4.62933e-164	1.89408e-163	1.51408e-163	4.47611e-163	-1.8208e-163	1.54925e-163	-5.50033e-163	1.26997e-165	-2.30963e-163	2.893e-164	6.7871e-165	5.60375e-163	-4.44479e-164	9.51989e-164	-6.12741e-163	-7.32553e-164	-3.62873e-164	-7.98223e-163	6.48918e-163	-1.73096e-163	-4.32699e-164	1.29407e-164	-1.97249e-163	3.51844e-163	-9.39198e-164	2.53848e-163	2.19399e-164	2.22915e-163	-1.40386e-162	0
3.60838e-163	-4.62933e-164	1.89408e-163	1.51408e-163	4.47611e-163	-1.8208e-163	1.54925e-163	-5.50033e-163	1.26997e-165	-2.30963e-163	2.893e-164	6.7871e-165	5.60375e-163	-4.44479e-164	9.51989e-164	-6.12741e-163	-7.32553e-164	-3.62873e-164	-7.98223e-163	6.48918e-163	-1.73096e-163	-4.32699e-164	1.29407e-164	-1.97249e-163	3.51844e-163	-9.39198e-164	2.53848e-163	2.19399e-164	2.22915e-163	-1.40386e-162	0
3.60838e-163	-4.62933e-164	1.89408e-163	1.51408e-163	4.47611e-163	-1.8208e-163	1.54925e-163	-5.50033e-163	1.26997e-165	-2.30963e-163	2.893e-164	6.7871e-165	5.60375e-163	-4.44479e-164	9.51989e-164	-6.12741e-163	-7.32553e-164	-3.62873e-164	-7.98223e-163	6.48918e-163	-1.73096e-163	-4.32699e-164	1.29407e-164	-1.97249e-163	3.51844e-163	-9.39198e-164	2.53848e-163	2.19399e-164	2.22915e-163	-1.40386e-162	0
3.60838e-163	-4.62933e-164	1.89408e-163	1.51408e-163	4.47611e-163	-1.8208e-163	1.54925e-163	-5.50033e-163	1.26997e-165	-2.30963e-163	2.893e-164	6.7871e-165	5.60375e-163	-4.44479e-164	9.51989e-164	-6.12741e-163	-7.32553e-164	-3.62873e-164	-7.98223e-163	6.48918e-163	-1.73096e-163	-4.32699e-164	1.29407e-164	-1.97249e-163	3.51844e-163	-9.39198e-164	2.53848e-163	2.19399e-164	2.22915e-163	-1.40386e-162	0
3.60838e-163	-4.62933e-164	1.89408e-163	1.51408e-163	4.47611e-163	-1.8208e-163	1.54925e-163	-5.50033e-163	1.26997e-165	-2.30963e-163	2.893e-164	6.7871e-165	5.60375e-163	-4.44479e-164	9.51989e-164	-6.12741e-163	-7.32553e-164	-3.62873e-164	-7.98223e-163	6.48918e-163	-1.73096e-163	-4.32699e-164	1.29407e-164	-1.97249e-163	3.51844e-163	-9.39198e-164	2.53848e-163	2.19399e-164	2.22915e-163	-1.40386e-162	0
3.60838e-163	-4.62933e-164	1.89408e-163	1.51408e-163	4.47611e-163	-1.8208e-163	1.54925e-163	-5.50033e-163	1.26997e-165	-2.30963e-163	2.893e-164	6.7871e-165	5.60375e-163	-4.44479e-164	9.51989e-164	-6.12741e-163	-7.32553e-164	-3.62873e-164	-7.98223e-163	6.48918e-163	-1.73096e-163	-4.32699e-164	1.29407e-164	-1.97249e-163	3.51844e-163	-9.39198e-164	2.53848e-163	2.19399e-164	2.22915e-163	-1.40386e-162	0
3.60838e-163	-4.62933e-164	1.89408e-163	1.51408e-163	4.47611e-163	-1.8208e-163	1.54925e-163	-5.50033e-163	1.26997e-165	-2.30963e-163	2.893e-164	6.7871e-165	5.60375e-163	-4.44479e-164	9.51989e-164	-6.12741e-163	-7.32553e-164	-3.62873e-164	-7.98223e-163	6.48918e-163	-1.73096e-163	-4.32699e-164	1.29407e-164	-1.97249e-163	3.51844e-163	-9.39198e-164	2.53848e-163	2.19399e-164	2.22915e-163	-1.40386e-162	0
3.60838e-163	-4.62933e-164	1.89408e-163	1.51408e-163	4.47611e-163	-1.8208e-163	1.54925e-163	-5.50033e-163	1.26997e-165	-2.30963e-163	2.893e-164	6.7871e-165	5.60375e-163	-4.44479e-164	9.51989e-164	-6.12741e-163	-7.32553e-164	-3.62873e-164	-7.98223e-163	6.48918e-163	-1.73096e-163	-4.32699e-164	1.29407e-164	-1.97249e-163	3.51844e-163	-9.39198e-164	2.53848e-163	2.19399e-164	2.22915e-163	-1.40386e-162	0
3.60838e-163	-4.62933e-164	1.89408e-163	1.51408e-163	4.47611e-163	-1.8208e-163	1.54925e-163	-5.50033e-163	1.26997e-165	-2.30963e-163	2.893e-164	6.7871e-165	5.60375e-163	-4.44479e-164	9.51989e-164	-6.12741e-163	-7.32553e-164	-3.62873e-164	-7.98223e-163	6.48918e-163	-1.73096e-163	-4.32699e-164	1.29407e-164	-1.97249e-163	3.51844e-163	-9.39198e-164	2.53848e-163	2.19399e-164	2.22915e-163	-1.40386e-162	0
3.60838e-163	-4.62933e-164	1.89408e-163	1.51408e-163	4.47611e-163	-1.8208e-163	1.54925e-163	-5.50033e-163	1.26997e-165	-2.30963e-163	2.893e-164	6.7871e-165	5.60375e-163	-4.44479e-164	9.51989e-164	-6.12741e-163	-7.32553e-164	-3.62873e-164	-7.98223e-163	6.48918e-163	-1.73096e-163	-4.32699e-164	1.29407e-164	-1.97249e-163	3.51844e-163	-9.39198e-164	2.53848e-163	2.19399e-164	2.22915e-163	-1.40386e-162	0
3.60838e-163	-4.62933e-164	1.89408e-163	1.51408e-163	4.47611e-163	-1.8208e-163	1.54925e-163	-5.50033e-163	1.26997e-165	-2.30963e-163	2.893e-164	6.7871e-165	5.60375e-163	-4.44479e-164	9.51989e-164	-6.12741e-163	-7.32553e-164	-3.62873e-164	-7.98223e-163	6.48918e-163	-1.73096e-163	-4.32699e-164	1.29407e-164	-1.97249e-163	3.51844e-163	-9.39198e-164	2.53848e-163	2.19399e-164	2.22915e-163	-1.40386e-162	0
3.60838e-163	-4.62933e-164	1.89408e-163	1.51408e-163	4.47611e-163	-1.8208e-163	1.54925e-163	-5.50033e-163	1.26997e-165	-2.30963e-163	2.893e-164	6.7871e-165	5.60375e-163	-4.44479e-164	9.51989e-164	-6.12741e-163	-7.32553e-164	-3.62873e-164	-7.98223e-163	6.48918e-163	-1.73096e-163	-4.32699e-164	1.29407e-164	-1.97249e-163	3.51844e-163	-9.39198e-164	2.53848e-163	2.19399e-164	2.22915e-163	-1.40386e-162	0
3.60838e-163	-4.62933e-164	1.89408e-163	1.51408e-163	4.47611e-163	-1.8208e-163	1.54925e-163	-5.50033e-163	1.26997e-165	-2.30963e-163	2.893e-164	6.7871e-165	5.60375e-163	-4.44479e-164	9.51989e-164	-6.12741e-163	-7.32553e-164	-3.62873e-164	-7.98223e-163	6.48918e-163	-1.73096e-163	-4.32699e-164	1.29407e-164	-1.97249e-163	3.51844e-163	-9.39198e-164	2.53848e-163	2.19399e-164	2.22915e-163	-1.40386e-162	0
3.60838e-163	-4.62933e-164	1.89408e-163	1.51408e-163	4.47611e-163	-1.8208e-163	1.54925e-163	-5.50033e-163	1.26997e-165	-2.30963e-163	2.893e-164	6.7871e-165	5.60375e-163	-4.44479e-164	9.51989e-164	-6.12741e-163	-7.32553e-164	-3.62873e-164	-7.98223e-163	6.48918e-163	-1.73096e-163	-4.32699e-164	1.29407e-164	-1.97249e-163	3.51844e-163	-9.39198e-164	2.53848e-163	2.19399e-164	2.22915e-163	-1.40386e-162	0
3.60838e-163	-4.62933e-164	1.89408e-163	1.51408e-163	4.47611e-163	-1.8208e-163	1.54925e-163	-5.50033e-163	1.26997e-165	-2.30963e-163	2.893e-164	6.7871e-165	5.60375e-163	-4.44479e-164	9.51989e-164	-6.12741e-163	-7.32553e-164	-3.62873e-164	-7.98223e-163	6.48918e-163	-1.73096e-163	-4.32699e-164	1.29407e-164	-1.97249e-163	3.51844e-163	-9.39198e-164	2.53848e-163	2.19399e-164	2.22915e-163	-1.40386e-162	0
3.60838e-163	-4.62933e-164	1.89408e-163	1.51408e-163	4.47611e-163	-1.8208e-163	1.54925e-163	-5.50033e-163	1.26997e-165	-2.30963e-163	2.893e-164	6.7871e-165	5.60375e-163	-4.44479e-164	9.51989e-164	-6.12741e-163	-7.32553e-164	-3.62873e-164	-7.98223e-163	6.48918e-163	-1.73096e-163	-4.32699e-164	1.29407e-164	-1.97249e-163	3.51844e-163	-9.39198e-164	2.53848e-163	2.19399e-164	2.22915e-163	-1.40386e-162	0
3.60838e-163	-4.62933e-164	1.89408e-163	1.51408e-163	4.47611e-163	-1.8208e-163	1.54925e-163	-5.50033e-163	1.26997e-165	-2.30963e-163	2.893e-164	6.7871e-165	5.60375e-163	-4.44479e-164	9.51989e-164	-6.12741e-163	-7.32553e-164	-3.62873e-164	-7.98223e-163	6.48918e-163	-1.73096e-163	-4.32699e-164	1.29407e-164	-1.97249e-163	3.51844e-163	-9.39198e-164	2.53848e-163	2.19399e-164	2.22915e-163	-1.40386e-162	0
3.60838e-163	-4.62933e-164	1.89408e-163	1.51408e-163	4.47611e-163	-1.8208e-163	1.54925e-163	-5.50033e-163	1.26997e-165	-2.30963e-163	2.893e-164	6.7871e-165	5.60375e-163	-4.44479e-164	9.51989e-164	-6.12741e-163	-7.32553e-164	-3.62873e-164	-7.98223e-163	6.48918e-163	-1.73096e-163	-4.32699e-164	1.29407e-164	-1.97249e-163	3.51844e-163	-9.39198e-164	2.53848e-163	2.19399e-164	2.22915e-163	-1.40386e-162	0
3.60838e-163	-4.62933e-164	1.89408e-163	1.51408e-163	4.47611e-163	-1.8208e-163	1.54925e-163	-5.50033e-163	1.26997e-165	-2.30963e-163	2.893e-164	6.7871e-165	5.60375e-163	-4.44479e-164	9.51989e-164	-6.12741e-163	-7.32553e-164	-3.62873e-164	-7.98223e-163	6.48918e-163	-1.73096e-163	-4.32699e-164	1.29407e-164	-1.97249e-163	3.51844e-163	-9.39198e-164	2.53848e-163	2.19399e-164	2.22915e-163	-1.40386e-162	0
3.60838e-163	-4.62933e-164	1.89408e-163	1.51408e-163	4.47611e-163	-1.8208e-163	1.54925e-163	-5.50033e-163	1.26997e-165	-2.30963e-163	2.893e-164	6.7871e-165	5.60375e-163	-4.44479e-164	9.51989e-164	-6.12741e-163	-7.32553e-164	-3.62873e-164	-7.98223e-163	6.48918e-163	-1.73096e-163	-4.32699e-164	1.29407e-164	-1.97249e-163	3.51844e-163	-9.39198e-164	2.53848e-163	2.19399e-164	2.22915e-163	-1.40386e-162	0
3.60838e-163	-4.62933e-164	1.89408e-163	1.51408e-163	4.47611e-163	-1.8208e-163	1.54925e-163	-5.50033e-163	1.26997e-165	-2.30963e-163	2.893e-164	6.7871e-165	5.60375e-163	-4.44479e-164	9.51989e-164	-6.12741e-163	-7.32553e-164	-3.62873e-164	-7.98223e-163	6.48918e-163	-1.73096e-163	-4.32699e-164	1.29407e-164	-1.97249e-163	3.51844e-163	-9.39198e-164	2.53848e-163	2.19399e-164	2.22915e-163	-1.40386e-162	0
3.60838e-163	-4.62933e-164	1.89408e-163	1.51408e-163	4.47611e-163	-1.8208e-163	1.54925e-163	-5.50033e-163	1.26997e-165	-2.30963e-163	2.893e-164	6.7871e-165	5.60375e-163	-4.44479e-164	9.51989e-164	-6.12741e-163	-7.32553e-164	-3.62873e-164	-7.98223e-163	6.48918e-163	-1.73096e-163	-4.32699e-164	1.29407e-164	-1.97249e-163	3.51844e-163	-9.39198e-164	2.53848e-163	2.19399e-164	2.22915e-163	-1.40386e-162	0
3.60838e-163	-4.62933e-164	1.89408e-163	1.51408e-163	4.47611e-163	-1.8208e-163	1.54925e-163	-5.50033e-163	1.26997e-165	-2.30963e-163	2.893e-164	6.7871e-165	5.60375e-163	-4.44479e-164	9.51989e-164	-6.12741e-163	-7.32553e-164	-3.62873e-164	-7.98223e-163	6.48918e-163	-1.73096e-163	-4.32699e-164	1.29407e-164	-1.97249e-163	3.51844e-163	-9.39198e-164	2.53848e-163	2.19399e-164	2.22915e-163	-1.40386e-162	0
3.60838e-163	-4.62933e-164	1.89408e-163	1.51408e-163	4.47611e-163	-1.8208e-163	1.54925e-163	-5.50033e-163	1.26997e-165	-2.30963e-163	2.893e-164	6.7871e-165	5.60375e-163	-4.44479e-164	9.51989e-164	-6.12741e-163	-7.32553e-164	-3.62873e-164	-7.98223e-163	6.48918e-163	-1.73096e-163	-4.32699e-164	1.29407e-164	-1.97249e-163	3.51844e-163	-9.39198e-164	2.53848e-163	2.19399e-164	2.22915e-163	-1.40386e-162	0
3.60838e-163	-4.62933e-164	1.89408e-163	1.51408e-163	4.47611e-163	-1.8208e-163	1.54925e-163	-5.50033e-163	1.26997e-165	-2.30963e-163	2.893e-164	6.7871e-165	5.60375e-163	-4.44479e-164	9.51989e-164	-6.12741e-163	-7.32553e-164	-3.62873e-164	-7.98223e-163	6.48918e-163	-1.73096e-163	-4.32699e-164	1.29407e-164	-1.97249e-163	3.51844e-163	-9.39198e-164	2.53848e-163	2.19399e-164	2.22915e-163	-1.40386e-162	0
3.60838e-163	-4.62933e-164	1.89408e-163	1.51408e-163	4.47611e-163	-1.8208e-163	1.54925e-163	-5.50033e-163	1.26997e-165	-2.30963e-163	2.893e-164	6.7871e-165	5.60375e-163	-4.44479e-164	9.51989e-164	-6.12741e-163	-7.32553e-164	-3.62873e-164	-7.98223e-163	6.48918e-163	-1.73096e-163	-4.32699e-164	1.29407e-164	-1.97249e-163	3.51844e-163	-9.39198e-164	2.53848e-163	2.19399e-164	2.22915e-163	-1.40386e-162	0
3.60838e-163	-4.62933e-164	1.89408e-163	1.51408e-163	4.47611e-163	-1.8208e-163	1.54925e-163	-5.50033e-163	1.26997e-165	-2.30963e-163	2.893e-164	6.7871e-165	5.60375e-163	-4.44479e-164	9.51989e-164	-6.12741e-163	-7.32553e-164	-3.62873e-164	-7.98223e-163	6.48918e-163	-1.73096e-163	-4.32699e-164	1.29407e-164	-1.97249e-163	3.51844e-163	-9.39198e-164	2.53848e-163	2.19399e-164	2.22915e-163	-1.40386e-162	0
3.60838e-163	-4.62933e-164	1.89408e-163	1.51408e-163	4.47611e-163	-1.8208e-163	1.54925e-163	-5.50033e-163	1.26997e-165	-2.30963e-163	2.893e-164	6.7871e-165	5.60375e-163	-4.44479e-164	9.51989e-164	-6.12741e-163	-7.32553e-164	-3.62873e-164	-7.98223e-163	6.48918e-163	-1.73096e-163	-4.32699e-164	1.29407e-164	-1.97249e-163	3.51844e-163	-9.39198e-164	2.53848e-163	2.19399e-164	2.22915e-163	-1.40386e-162	0
3.60838e-163	-4.62933e-164	1.89408e-163	1.51408e-163	4.47611e-163	-1.8208e-163	1.54925e-163	-5.50033e-163	1.26997e-165	-2.30963e-163	2.893e-164	6.7871e-165	5.60375e-163	-4.44479e-164	9.51989e-164	-6.12741e-163	-7.32553e-164	-3.62873e-164	-7.98223e-163	6.48918e-163	-1.73096e-163	-4.32699e-164	1.29407e-164	-1.97249e-163	3.51844e-163	-9.39198e-164	2.53848e-163	2.19399e-164	2.22915e-163	-1.40386e-162	0
3.60838e-163	-4.62933e-164	1.89408e-163	1.51408e-163	4.47611e-163	-1.8208e-163	1.54925e-163	-5.50033e-163	1.26997e-165	-2.30963e-163	2.893e-164	6.7871e-165	5.60375e-163	-4.44479e-164	9.51989e-164	-6.12741e-163	-7.32553e-164	-3.62873e-164	-7.98223e-163	6.48918e-163	-1.73096e-163	-4.32699e-164	1.29407e-164	-1.97249e-163	3.51844e-163	-9.39198e-164	2.53848e-163	2.19399e-164	2.22915e-163	-1.40386e-162	0
3.60838e-163	-4.62933e-164	1.89408e-163	1.51408e-163	4.47611e-163	-1.8208e-163	1.54925e-163	-5.50033e-163	1.26997e-165	-2.30963e-163	2.893e-164	6.7871e-165	5.60375e-163	-4.44479e-164	9.51989e-164	-6.12741e-163	-7.32553e-164	-3.62873e-164	-7.98223e-163	6.48918e-163	-1.73096e-163	-4.32699e-164	1.29407e-164	-1.97249e-163	3.51844e-163	-9.39198e-164	2.53848e-163	2.19399e-164	2.22915e-163	-1.40386e-162	0
3.60838e-163	-4.62933e-164	1.89408e-163	1.51408e-163	4.47611e-163	-1.8208e-163	1.54925e-163	-5.50033e-163	1.26997e-165	-2.30963e-163	2.893e-164	6.7871e-165	5.60375e-163	-4.44479e-164	9.51989e-164	-6.12741e-163	-7.32553e-164	-3.62873e-164	-7.98223e-163	6.48918e-163	-1.73096e-163	-4.32699e-164	1.29407e-164	-1.97249e-163	3.51844e-163	-9.39198e-164	2.53848e-163	2.19399e-164	2.22915e-163	-1.40386e-162	0
3.60838e-163	-4.62933e-164	1.89408e-163	1.51408e-163	4.47611e-163	-1.8208e-163	1.54925e-163	-5.50033e-163	1.26997e-165	-2.30963e-163	2.893e-164	6.7871e-165	5.60375e-163	-4.44479e-164	9.51989e-164	-6.12741e-163	-7.32553e-164	-3.62873e-164	-7.98223e-163	6.48918e-163	-1.73096e-163	-4.32699e-164	1.29407e-164	-1.97249e-163	3.51844e-163	-9.39198e-164	2.53848e-163	2.19399e-164	2.22915e-163	-1.40386e-162	0
3.60838e-163	-4.62933e-164	1.89408e-163	1.51408e-163	4.47611e-163	-1.8208e-163	1.54925e-163	-5.50033e-163	1.26997e-165	-2.30963e-163	2.893e-164	6.7871e-165	5.60375e-163	-4.44479e-164	9.51989e-164	-6.12741e-163	-7.32553e-164	-3.62873e-164	-7.98223e-163	6.48918e-163	-1.73096e-163	-4.32699e-164	1.29407e-164	-1.97249e-163	3.51844e-163	-9.39198e-164	2.53848e-163	2.19399e-164	2.22915e-163	-1.40386e-162	0
3.60838e-163	-4.62933e-164	1.89408e-163	1.51408e-163	4.47611e-163	-1.8208e-163	1.54925e-163	-5.50033e-163	1.26997e-165	-2.30963e-163	2.893e-164	6.7871e-165	5.60375e-163	-4.44479e-164	9.51989e-164	-6.12741e-163	-7.32553e-164	-3.62873e-164	-7.98223e-163	6.48918e-163	-1.73096e-163	-4.32699e-164	1.29407e-164	-1.97249e-163	3.51844e-163	-9.39198e-164	2.53848e-163	2.19399e-164	2.22915e-163	-1.40386e-162	0
3.60838e-163	-4.62933e-164	1.89408e-163	1.51408e-163	4.47611e-163	-1.8208e-163	1.54925e-163	-5.50033e-163	1.26997e-165	-2.30963e-163	2.893e-164	6.7871e-165	5.60375e-163	-4.44479e-164	9.51989e-164	-6.12741e-163	-7.32553e-164	-3.62873e-164	-7.98223e-163	6.48918e-163	-1.73096e-163	-4.32699e-164	1.29407e-164	-1.97249e-163	3.51844e-163	-9.39198e-164	2.53848e-163	2.19399e-164	2.22915e-163	-1.40386e-162	0
3.60838e-163	-4.62933e-164	1.89408e-163	1.51408e-163	4.47611e-163	-1.8208e-163	1.54925e-163	-5.50033e-163	1.26997e-165	-2.30963e-163	2.893e-164	6.7871e-165	5.60375e-163	-4.44479e-164	9.51989e-164	-6.12741e-163	-7.32553e-164	-3.62873e-164	-7.98223e-163	6.48918e-163	-1.73096e-163	-4.32699e-164	1.29407e-164	-1.97249e-163	3.51844e-163	-9.39198e-164	2.53848e-163	2.19399e-164	2.22915e-163	-1.40386e-162	0
3.60838e-163	-4.62933e-164	1.89408e-163	1.51408e-163	4.47611e-163	-1.8208e-163	1.54925e-163	-5.50033e-163	1.26997e-165	-2.30963e-163	2.893e-164	6.7871e-165	5.60375e-163	-4.44479e-164	9.51989e-164	-6.12741e-163	-7.32553e-164	-3.62873e-164	-7.98223e-163	6.48918e-163	-1.73096e-163	-4.32699e-164	1.29407e-164	-1.97249e-163	3.51844e-163	-9.39198e-164	2.53848e-163	2.19399e-164	2.22915e-163	-1.40386e-162	0
3.60838e-163	-4.62933e-164	1.89408e-163	1.51408e-163	4.47611e-163	-1.8208e-163	1.54925e-163	-5.50033e-163	1.26997e-165	-2.30963e-163	2.893e-164	6.7871e-165	5.60375e-163	-4.44479e-164	9.51989e-164	-6.12741e-163	-7.32553e-164	-3.62873e-164	-7.98223e-163	6.48918e-163	-1.73096e-163	-4.32699e-164	1.29407e-164	-1.97249e-163	3.51844e-163	-9.39198e-164	2.53848e-163	2.19399e-164	2.22915e-163	-1.40386e-162	0
3.60838e-163	-4.62933e-164	1.89408e-163	1.51408e-163	4.47611e-163	-1.8208e-163	1.54925e-163	-5.50033e-163	1.26997e-165	-2.30963e-163	2.893e-164	6.7871e-165	5.60375e-163	-4.44479e-164	9.51989e-164	-6.12741e-163	-7.32553e-164	-3.62873e-164	-7.98223e-163	6.48918e-163	-1.73096e-163	-4.32699e-164	1.29407e-164	-1.97249e-163	3.51844e-163	-9.39198e-164	2.53848e-163	2.19399e-164	2.22915e-163	-1.40386e-162	0
3.60838e-163	-4.62933e-164	1.89408e-163	1.51408e-163	4.47611e-163	-1.8208e-163	1.54925e-163	-5.50033e-163	1.26997e-165	-2.30963e-163	2.893e-164	6.7871e-165	5.60375e-163	-4.44479e-164	9.51989e-164	-6.12741e-163	-7.32553e-164	-3.62873e-164	-7.98223e-163	6.48918e-163	-1.73096e-163	-4.32699e-164	1.29407e-164	-1.97249e-163	3.51844e-163	-9.39198e-164	2.53848e-163	2.19399e-164	2.22915e-163	-1.40386e-162	0
3.60838e-163	-4.62933e-164	1.89408e-163	1.51408e-163	4.47611e-163	-1.8208e-163	1.54925e-163	-5.50033e-163	1.26997e-165	-2.30963e-163	2.893e-164	6.7871e-165	5.60375e-163	-4.44479e-164	9.51989e-164	-6.12741e-163	-7.32553e-164	-3.62873e-164	-7.98223e-163	6.48918e-163	-1.73096e-163	-4.32699e-164	1.29407e-164	-1.97249e-163	3.51844e-163	-9.39198e-164	2.53848e-163	2.19399e-164	2.22915e-163	-1.40386e-162	0
3.60838e-163	-4.62933e-164	1.89408e-163	1.51408e-163	4.47611e-163	-1.8208e-163	1.54925e-163	-5.50033e-163	1.26997e-165	-2.30963e-163	2.893e-164	6.7871e-165	5.60375e-163	-4.44479e-164	9.51989e-164	-6.12741e-163	-7.32553e-164	-3.62873e-164	-7.98223e-163	6.48918e-163	-1.73096e-163	-4.32699e-164	1.29407e-164	-1.97249e-163	3.51844e-163	-9.39198e-164	2.53848e-163	2.19399e-164	2.22915e-163	-1.40386e-162	0
3.60838e-163	-4.62933e-164	1.89408e-163	1.51408e-163	4.47611e-163	-1.8208e-163	1.54925e-163	-5.50033e-163	1.26997e-165	-2.30963e-163	2.893e-164	6.7871e-165	5.60375e-163	-4.44479e-164	9.51989e-164	-6.12741e-163	-7.32553e-164	-3.62873e-164	-7.98223e-163	6.48918e-163	-1.73096e-163	-4.32699e-164	1.29407e-164	-1.97249e-163	3.51844e-163	-9.39198e-164	2.53848e-163	2.19399e-164	2.22915e-163	-1.40386e-162	0
3.60838e-163	-4.62933e-164	1.89408e-163	1.51408e-163	4.47611e-163	-1.8208e-163	1.54925e-163	-5.50033e-163	1.26997e-165	-2.30963e-163	2.893e-164	6.7871e-165	5.60375e-163	-4.44479e-164	9.51989e-164	-6.12741e-163	-7.32553e-164	-3.62873e-164	-7.98223e-163	6.48918e-163	-1.73096e-163	-4.32699e-164	1.29407e-164	-1.97249e-163	3.51844e-163	-9.39198e-164	2.53848e-163	2.19399e-164	2.22915e-163	-1.40386e-162	0
3.60838e-163	-4.62933e-164	1.89408e-163	1.51408e-163	4.47611e-163	-1.8208e-163	1.54925e-163	-5.50033e-163	1.26997e-165	-2.30963e-163	2.893e-164	6.7871e-165	5.60375e-163	-4.44479e-164	9.51989e-164	-6.12741e-163	-7.32553e-164	-3.62873e-164	-7.98223e-163	6.48918e-163	-1.73096e-163	-4.32699e-164	1.29407e-164	-1.97249e-163	3.51844e-163	-9.39198e-164	2.53848e-163	2.19399e-164	2.22915e-163	-1.40386e-162	0
3.60838e-163	-4.62933e-164	1.89408e-163	1.51408e-163	4.47611e-163	-1.8208e-163	1.54925e-163	-5.50033e-163	1.26997e-165	-2.30963e-163	2.893e-164	6.7871e-165	5.60375e-163	-4.44479e-164	9.51989e-164	-6.12741e-163	-7.32553e-164	-3.62873e-164	-7.98223e-163	6.48918e-163	-1.73096e-163	-4.32699e-164	1.29407e-164	-1.97249e-163	3.51844e-163	-9.39198e-164	2.53848e-163	2.19399e-164	2.22915e-163	-1.40386e-162	0
3.60838e-163	-4.62933e-164	1.89408e-163	1.51408e-163	4.47611e-163	-1.8208e-163	1.54925e-163	-5.50033e-163	1.26997e-165	-2.30963e-163	2.893e-164	6.7871e-165	5.60375e-163	-4.44479e-164	9.51989e-164	-6.12741e-163	-7.32553e-164	-3.62873e-164	-7.98223e-163	6.48918e-163	-1.73096e-163	-4.32699e-164	1.29407e-164	-1.97249e-163	3.51844e-163	-9.39198e-164	2.53848e-163	2.19399e-164	2.22915e-163	-1.40386e-162	0
3.60838e-163	-4.62933e-164	1.89408e-163	1.51408e-163	4.47611e-163	-1.8208e-163	1.54925e-163	-5.50033e-163	1.26997e-165	-2.30963e-163	2.893e-164	6.7871e-165	5.60375e-163	-4.44479e-164	9.51989e-164	-6.12741e-163	-7.32553e-164	-3.62873e-164	-7.98223e-163	6.48918e-163	-1.73096e-163	-4.32699e-164	1.29407e-164	-1.97249e-163	3.51844e-163	-9.39198e-164	2.53848e-163	2.19399e-164	2.22915e-163	-1.40386e-162	0
3.60838e-163	-4.62933e-164	1.89408e-163	1.51408e-163	4.47611e-163	-1.8208e-163	1.54925e-163	-5.50033e-163	1.26997e-165	-2.30963e-163	2.893e-164	6.7871e-165	5.60375e-163	-4.44479e-164	9.51989e-164	-6.12741e-163	-7.32553e-164	-3.62873e-164	-7.98223e-163	6.48918e-163	-1.73096e-163	-4.32699e-164	1.29407e-164	-1.97249e-163	3.51844e-163	-9.39198e-164	2.53848e-163	2.19399e-164	2.22915e-163	-1.40386e-162	0
3.60838e-163	-4.62933e-164	1.89408e-163	1.51408e-163	4.47611e-163	-1.8208e-163	1.54925e-163	-5.50033e-163	1.26997e-165	-2.30963e-163	2.893e-164	6.7871e-165	5.60375e-163	-4.44479e-164	9.51989e-164	-6.12741e-163	-7.32553e-164	-3.62873e-164	-7.98223e-163	6.48918e-163	-1.73096e-163	-4.32699e-164	1.29407e-164	-1.97249e-163	3.51844e-163	-9.39198e-164	2.53848e-163	2.19399e-164	2.22915e-163	-1.40386e-162	0
3.60838e-163	-4.62933e-164	1.89408e-163	1.51408e-163	4.47611e-163	-1.8208e-163	1.54925e-163	-5.50033e-163	1.26997e-165	-2.30963e-163	2.893e-164	6.7871e-165	5.60375e-163	-4.44479e-164	9.51989e-164	-6.12741e-163	-7.32553e-164	-3.62873e-164	-7.98223e-163	6.48918e-163	-1.73096e-163	-4.32699e-164	1.29407e-164	-1.97249e-163	3.51844e-163	-9.39198e-164	2.53848e-163	2.19399e-164	2.22915e-163	-1.40386e-162	0
3.60838e-163	-4.62933e-164	1.89408e-163	1.51408e-163	4.47611e-163	-1.8208e-163	1.54925e-163	-5.50033e-163	1.26997e-165	-2.30963e-163	2.893e-164	6.7871e-165	5.60375e-163	-4.44479e-164	9.51989e-164	-6.12741e-163	-7.32553e-164	-3.62873e-164	-7.98223e-163	6.48918e-163	-1.73096e-163	-4.32699e-164	1.29407e-164	-1.97249e-163	3.51844e-163	-9.39198e-164	2.53848e-163	2.19399e-164	2.22915e-163	-1.40386e-162	0
3.60838e-163	-4.62933e-164	1.89408e-163	1.51408e-163	4.47611e-163	-1.8208e-163	1.54925e-163	-5.50033e-163	1.26997e-165	-2.30963e-163	2.893e-164	6.7871e-165	5.60375e-163	-4.44479e-164	9.51989e-164	-6.12741e-163	-7.32553e-164	-3.62873e-164	-7.98223e-163	6.48918e-163	-1.73096e-163	-4.32699e-164	1.29407e-164	-1.97249e-163	3.51844e-163	-9.39198e-164	2.53848e-163	2.19399e-164	2.22915e-163	-1.40386e-162	0
3.60838e-163	-4.62933e-164	1.89408e-163	1.51408e-163	4.47611e-163	-1.8208e-163	1.54925e-163	-5.50033e-163	1.26997e-165	-2.30963e-163	2.893e-164	6.7871e-165	5.60375e-163	-4.44479e-164	9.51989e-164	-6.12741e-163	-7.32553e-164	-3.62873e-164	-7.98223e-163	6.48918e-163	-1.73096e-163	-4.32699e-164	1.29407e-164	-1.97249e-163	3.51844e-163	-9.39198e-164	2.53848e-163	2.19399e-164	2.22915e-163	-1.40386e-162	0
3.60838e-163	-4.62933e-164	1.89408e-163	1.51408e-163	4.47611e-163	-1.8208e-163	1.54925e-163	-5.50033e-163	1.26997e-165	-2.30963e-163	2.893e-164	6.7871e-165	5.60375e-163	-4.44479e-164	9.51989e-164	-6.12741e-163	-7.32553e-164	-3.62873e-164	-7.98223e-163	6.48918e-163	-1.73096e-163	-4.32699e-164	1.29407e-164	-1.97249e-163	3.51844e-163	-9.39198e-164	2.53848e-163	2.19399e-164	2.22915e-163	-1.40386e-162	0
3.60838e-163	-4.62933e-164	1.89408e-163	1.51408e-163	4.47611e-163	-1.8208e-163	1.54925e-163	-5.50033e-163	1.26997e-165	-2.30963e-163	2.893e-164	6.7871e-165	5.60375e-163	-4.44479e-164	9.51989e-164	-6.12741e-163	-7.32553e-164	-3.62873e-164	-7.98223e-163	6.48918e-163	-1.73096e-163	-4.32699e-164	1.29407e-164	-1.97249e-163	3.51844e-163	-9.39198e-164	2.53848e-163	2.19399e-164	2.22915e-163	-1.40386e-162	0
3.60838e-163	-4.62933e-164	1.89408e-163	1.51408e-163	4.47611e-163	-1.8208e-163	1.54925e-163	-5.50033e-163	1.26997e-165	-2.30963e-163	2.893e-164	6.7871e-165	5.60375e-163	-4.44479e-164	9.51989e-164	-6.12741e-163	-7.32553e-164	-3.62873e-164	-7.98223e-163	6.48918e-163	-1.73096e-163	-4.32699e-164	1.29407e-164	-1.97249e-163	3.51844e-163	-9.39198e-164	2.53848e-163	2.19399e-164	2.22915e-163	-1.40386e-162	0
3.60838e-163	-4.62933e-164	1.89408e-163	1.51408e-163	4.47611e-163	-1.8208e-163	1.54925e-163	-5.50033e-163	1.26997e-165	-2.30963e-163	2.893e-164	6.7871e-165	5.60375e-163	-4.44479e-164	9.51989e-164	-6.12741e-163	-7.32553e-164	-3.62873e-164	-7.98223e-163	6.48918e-163	-1.73096e-163	-4.32699e-164	1.29407e-164	-1.97249e-163	3.51844e-163	-9.39198e-164	2.53848e-163	2.19399e-164	2.22915e-163	-1.40386e-162	0
3.60838e-163	-4.62933e-164	1.89408e-163	1.51408e-163	4.47611e-163	-1.8208e-163	1.54925e-163	-5.50033e-163	1.26997e-165	-2.30963e-163	2.893e-164	6.7871e-165	5.60375e-163	-4.44479e-164	9.51989e-164	-6.12741e-163	-7.32553e-164	-3.62873e-164	-7.98223e-163	6.48918e-163	-1.73096e-163	-4.32699e-164	1.29407e-164	-1.97249e-163	3.51844e-163	-9.39198e-164	2.53848e-163	2.19399e-164	2.22915e-163	-1.40386e-162	0
3.60838e-163	-4.62933e-164	1.89408e-163	1.51408e-163	4.47611e-163	-1.8208e-163	1.54925e-163	-5.50033e-163	1.26997e-165	-2.30963e-163	2.893e-164	6.7871e-165	5.60375e-163	-4.44479e-164	9.51989e-164	-6.12741e-163	-7.32553e-164	-3.62873e-164	-7.98223e-163	6.48918e-163	-1.73096e-163	-4.32699e-164	1.29407e-164	-1.97249e-163	3.51844e-163	-9.39198e-164	2.53848e-163	2.19399e-164	2.22915e-163	-1.40386e-162	0
3.60838e-163	-4.62933e-164	1.89408e-163	1.51408e-163	4.47611e-163	-1.8208e-163	1.54925e-163	-5.50033e-163	1.26997e-165	-2.30963e-163	2.893e-164	6.7871e-165	5.60375e-163	-4.44479e-164	9.51989e-164	-6.12741e-163	-7.32553e-164	-3.62873e-164	-7.98223e-163	6.48918e-163	-1.73096e-163	-4.32699e-164	1.29407e-164	-1.97249e-163	3.51844e-163	-9.39198e-164	2.53848e-163	2.19399e-164	2.22915e-163	-1.40386e-162	0
3.60838e-163	-4.62933e-164	1.89408e-163	1.51408e-163	4.47611e-163	-1.8208e-163	1.54925e-163	-5.50033e-163	1.26997e-165	-2.30963e-163	2.893e-164	6.7871e-165	5.60375e-163	-4.44479e-164	9.51989e-164	-6.12741e-163	-7.32553e-164	-3.62873e-164	-7.98223e-163	6.48918e-163	-1.73096e-163	-4.32699e-164	1.29407e-164	-1.97249e-163	3.51844e-163	-9.39198e-164	2.53848e-163	2.19399e-164	2.22915e-163	-1.40386e-162	0
3.60838e-163	-4.62933e-164	1.89408e-163	1.51408e-163	4.47611e-163	-1.8208e-163	1.54925e-163	-5.50033e-163	1.26997e-165	-2.30963e-163	2.893e-164	6.7871e-165	5.60375e-163	-4.44479e-164	9.51989e-164	-6.12741e-163	-7.32553e-164	-3.62873e-164	-7.98223e-163	6.48918e-163	-1.73096e-163	-4.32699e-164	1.29407e-164	-1.97249e-163	3.51844e-163	-9.39198e-164	2.53848e-163	2.19399e-164	2.22915e-163	-1.40386e-162	0
3.60838e-163	-4.62933e-164	1.89408e-163	1.51408e-163	4.47611e-163	-1.8208e-163	1.54925e-163	-5.50033e-163	1.26997e-165	-2.30963e-163	2.893e-164	6.7871e-165	5.60375e-163	-4.44479e-164	9.51989e-164	-6.12741e-163	-7.32553e-164	-3.62873e-164	-7.98223e-163	6.48918e-163	-1.73096e-163	-4.32699e-164	1.29407e-164	-1.97249e-163	3.51844e-163	-9.39198e-164	2.53848e-163	2.19399e-164	2.22915e-163	-1.40386e-162	0
3.60838e-163	-4.62933e-164	1.89408e-163	1.51408e-163	4.47611e-163	-1.8208e-163	1.54925e-163	-5.50033e-163	1.26997e-165	-2.30963e-163	2.893e-164	6.7871e-165	5.60375e-163	-4.44479e-164	9.51989e-164	-6.12741e-163	-7.32553e-164	-3.62873e-164	-7.98223e-163	6.48918e-163	-1.73096e-163	-4.32699e-164	1.29407e-164	-1.97249e-163	3.51844e-163	-9.39198e-164	2.53848e-163	2.19399e-164	2.22915e-163	-1.40386e-162	0
3.60838e-163	-4.62933e-164	1.89408e-163	1.51408e-163	4.47611e-163	-1.8208e-163	1.54925e-163	-5.50033e-163	1.26997e-165	-2.30963e-163	2.893e-164	6.7871e-165	5.60375e-163	-4.44479e-164	9.51989e-164	-6.12741e-163	-7.32553e-164	-3.62873e-164	-7.98223e-163	6.48918e-163	-1.73096e-163	-4.32699e-164	1.29407e-164	-1.97249e-163	3.51844e-163	-9.39198e-164	2.53848e-163	2.19399e-164	2.22915e-163	-1.40386e-162	0
3.60838e-163	-4.62933e-164	1.89408e-163	1.51408e-163	4.47611e-163	-1.8208e-163	1.54925e-163	-5.50033e-163	1.26997e-165	-2.30963e-163	2.893e-164	6.7871e-165	5.60375e-163	-4.44479e-164	9.51989e-164	-6.12741e-163	-7.32553e-164	-3.62873e-164	-7.98223e-163	6.48918e-163	-1.73096e-163	-4.32699e-164	1.29407e-164	-1.97249e-163	3.51844e-163	-9.39198e-164	2.53848e-163	2.19399e-164	2.22915e-163	-1.40386e-162	0
3.60838e-163	-4.62933e-164	1.89408e-163	1.51408e-163	4.47611e-163	-1.8208e-163	1.54925e-163	-5.50033e-163	1.26997e-165	-2.30963e-163	2.893e-164	6.7871e-165	5.60375e-163	-4.44479e-164	9.51989e-164	-6.12741e-163	-7.32553e-164	-3.62873e-164	-7.98223e-163	6.48918e-163	-1.73096e-163	-4.32699e-164	1.29407e-164	-1.97249e-163	3.51844e-163	-9.39198e-164	2.53848e-163	2.19399e-164	2.22915e-163	-1.40386e-162	0
3.60838e-163	-4.62933e-164	1.89408e-163	1.51408e-163	4.47611e-163	-1.8208e-163	1.54925e-163	-5.50033e-163	1.26997e-165	-2.30963e-163	2.893e-164	6.7871e-165	5.60375e-163	-4.44479e-164	9.51989e-164	-6.12741e-163	-7.32553e-164	-3.62873e-164	-7.98223e-163	6.48918e-163	-1.73096e-163	-4.32699e-164	1.29407e-164	-1.97249e-163	3.51844e-163	-9.39198e-164	2.53848e-163	2.19399e-164	2.22915e-163	-1.40386e-162	0
3.60838e-163	-4.62933e-164	1.89408e-163	1.51408e-163	4.47611e-163	-1.8208e-163	1.54925e-163	-5.50033e-163	1.26997e-165	-2.30963e-163	2.893e-164	6.7871e-165	5.60375e-163	-4.44479e-164	9.51989e-164	-6.12741e-163	-7.32553e-164	-3.62873e-164	-7.98223e-163	6.48918e-163	-1.73096e-163	-4.32699e-164	1.29407e-164	-1.97249e-163	3.51844e-163	-9.39198e-164	2.53848e-163	2.19399e-164	2.22915e-163	-1.40386e-162	0
3.60838e-163	-4.62933e-164	1.89408e-163	1.51408e-163	4.47611e-163	-1.8208e-163	1.54925e-163	-5.50033e-163	1.26997e-165	-2.30963e-163	2.893e-164	6.7871e-165	5.60375e-163	-4.44479e-164	9.51989e-164	-6.12741e-163	-7.32553e-164	-3.62873e-164	-7.98223e-163	6.48918e-163	-1.73096e-163	-4.32699e-164	1.29407e-164	-1.97249e-163	3.51844e-163	-9.39198e-164	2.53848e-163	2.19399e-164	2.22915e-163	-1.40386e-162	0
3.60838e-163	-4.62933e-164	1.89408e-163	1.51408e-163	4.47611e-163	-1.8208e-163	1.54925e-163	-5.50033e-163	1.26997e-165	-2.30963e-163	2.893e-164	6.7871e-165	5.60375e-163	-4.44479e-164	9.51989e-164	-6.12741e-163	-7.32553e-164	-3.62873e-164	-7.98223e-163	6.48918e-163	-1.73096e-163	-4.32699e-164	1.29407e-164	-1.97249e-163	3.51844e-163	-9.39198e-164	2.53848e-163	2.19399e-164	2.22915e-163	-1.40386e-162	0
3.60838e-163	-4.62933e-164	1.89408e-163	1.51408e-163	4.47611e-163	-1.8208e-163	1.54925e-163	-5.50033e-163	1.26997e-165	-2.30963e-163	2.893e-164	6.7871e-165	5.60375e-163	-4.44479e-164	9.51989e-164	-6.12741e-163	-7.32553e-164	-3.62873e-164	-7.98223e-163	6.48918e-163	-1.73096e-163	-4.32699e-164	1.29407e-164	-1.97249e-163	3.51844e-163	-9.39198e-164	2.53848e-163	2.19399e-164	2.22915e-163	-1.40386e-162	0
3.60838e-163	-4.62933e-164	1.89408e-163	1.51408e-163	4.47611e-163	-1.8208e-163	1.54925e-163	-5.50033e-163	1.26997e-165	-2.30963e-163	2.893e-164	6.7871e-165	5.60375e-163	-4.44479e-164	9.51989e-164	-6.12741e-163	-7.32553e-164	-3.62873e-164	-7.98223e-163	6.48918e-163	-1.73096e-163	-4.32699e-164	1.29407e-164	-1.97249e-163	3.51844e-163	-9.39198e-164	2.53848e-163	2.19399e-164	2.22915e-163	-1.40386e-162	0
3.60838e-163	-4.62933e-164	1.89408e-163	1.51408e-163	4.47611e-163	-1.8208e-163	1.54925e-163	-5.50033e-163	1.26997e-165	-2.30963e-163	2.893e-164	6.7871e-165	5.60375e-163	-4.44479e-164	9.51989e-164	-6.12741e-163	-7.32553e-164	-3.62873e-164	-7.98223e-163	6.48918e-163	-1.73096e-163	-4.32699e-164	1.29407e-164	-1.97249e-163	3.51844e-163	-9.39198e-164	2.53848e-163	2.19399e-164	2.22915e-163	-1.40386e-162	0
3.60838e-163	-4.62933e-164	1.89408e-163	1.51408e-163	4.47611e-163	-1.8208e-163	1.54925e-163	-5.50033e-163	1.26997e-165	-2.30963e-163	2.893e-164	6.7871e-165	5.60375e-163	-4.44479e-164	9.51989e-164	-6.12741e-163	-7.32553e-164	-3.62873e-164	-7.98223e-163	6.48918e-163	-1.73096e-163	-4.32699e-164	1.29407e-164	-1.97249e-163	3.51844e-163	-9.39198e-164	2.53848e-163	2.19399e-164	2.22915e-163	-1.40386e-162	0
3.60838e-163	-4.62933e-164	1.89408e-163	1.51408e-163	4.47611e-163	-1.8208e-163	1.54925e-163	-5.50033e-163	1.26997e-165	-2.30963e-163	2.893e-164	6.7871e-165	5.60375e-163	-4.44479e-164	9.51989e-164	-6.12741e-163	-7.32553e-164	-3.62873e-164	-7.98223e-163	6.48918e-163	-1.73096e-163	-4.32699e-164	1.29407e-164	-1.97249e-163	3.51844e-163	-9.39198e-164	2.53848e-163	2.19399e-164	2.22915e-163	-1.40386e-162	0
3.60838e-163	-4.62933e-164	1.89408e-163	1.51408e-163	4.47611e-163	-1.8208e-163	1.54925e-163	-5.50033e-163	1.26997e-165	-2.30963e-163	2.893e-164	6.7871e-165	5.60375e-163	-4.44479e-164	9.51989e-164	-6.12741e-163	-7.32553e-164	-3.62873e-164	-7.98223e-163	6.48918e-163	-1.73096e-163	-4.32699e-164	1.29407e-164	-1.97249e-163	3.51844e-163	-9.39198e-164	2.53848e-163	2.19399e-164	2.22915e-163	-1.40386e-162	0
3.60838e-163	-4.62933e-164	1.89408e-163	1.51408e-163	4.47611e-163	-1.8208e-163	1.54925e-163	-5.50033e-163	1.26997e-165	-2.30963e-163	2.893e-164	6.7871e-165	5.60375e-163	-4.44479e-164	9.51989e-164	-6.12741e-163	-7.32553e-164	-3.62873e-164	-7.98223e-163	6.48918e-163	-1.73096e-163	-4.32699e-164	1.29407e-164	-1.97249e-163	3.51844e-163	-9.39198e-164	2.53848e-163	2.19399e-164	2.22915e-163	-1.40386e-162	0
3.60838e-163	-4.62933e-164	1.89408e-163	1.51408e-163	4.47611e-163	-1.8208e-163	1.54925e-163	-5.50033e-163	1.26997e-165	-2.30963e-163	2.893e-164	6.7871e-165	5.60375e-163	-4.44479e-164	9.51989e-164	-6.12741e-163	-7.32553e-164	-3.62873e-164	-7.98223e-163	6.48918e-163	-1.73096e-163	-4.32699e-164	1.29407e-164	-1.97249e-163	3.51844e-163	-9.39198e-164	2.53848e-163	2.19399e-164	2.22915e-163	-1.40386e-162	0
3.60838e-163	-4.62933e-164	1.89408e-163	1.51408e-163	4.47611e-163	-1.8208e-163	1.54925e-163	-5.50033e-163	1.26997e-165	-2.30963e-163	2.893e-164	6.7871e-165	5.60375e-163	-4.44479e-164	9.51989e-164	-6.12741e-163	-7.32553e-164	-3.62873e-164	-7.98223e-163	6.48918e-163	-1.73096e-163	-4.32699e-164	1.29407e-164	-1.97249e-163	3.51844e-163	-9.39198e-164	2.53848e-163	2.19399e-164	2.22915e-163	-1.40386e-162	0
3.60838e-163	-4.62933e-164	1.89408e-163	1.51408e-163	4.47611e-163	-1.8208e-163	1.54925e-163	-5.50033e-163	1.26997e-165	-2.30963e-163	2.893e-164	6.7871e-165	5.60375e-163	-4.44479e-164	9.51989e-164	-6.12741e-163	-7.32553e-164	-3.62873e-164	-7.98223e-163	6.48918e-163	-1.73096e-163	-4.32699e-164	1.29407e-164	-1.97249e-163	3.51844e-163	-9.39198e-164	2.53848e-163	2.19399e-164	2.22915e-163	-1.40386e-162	0
3.60838e-163	-4.62933e-164	1.89408e-163	1.51408e-163	4.47611e-163	-1.8208e-163	1.54925e-163	-5.50033e-163	1.26997e-165	-2.30963e-163	2.893e-164	6.7871e-165	5.60375e-163	-4.44479e-164	9.51989e-164	-6.12741e-163	-7.32553e-164	-3.62873e-164	-7.98223e-163	6.48918e-163	-1.73096e-163	-4.32699e-164	1.29407e-164	-1.97249e-163	3.51844e-163	-9.39198e-164	2.53848e-163	2.19399e-164	2.22915e-163	-1.40386e-162	0
3.60838e-163	-4.62933e-164	1.89408e-163	1.51408e-163	4.47611e-163	-1.8208e-163	1.54925e-163	-5.50033e-163	1.26997e-165	-2.30963e-163	2.893e-164	6.7871e-165	5.60375e-163	-4.44479e-164	9.51989e-164	-6.12741e-163	-7.32553e-164	-3.62873e-164	-7.98223e-163	6.48918e-163	-1.73096e-163	-4.32699e-164	1.29407e-164	-1.97249e-163	3.51844e-163	-9.39198e-164	2.53848e-163	2.19399e-164	2.22915e-163	-1.40386e-162	0
3.60838e-163	-4.62933e-164	1.89408e-163	1.51408e-163	4.47611e-163	-1.8208e-163	1.54925e-163	-5.50033e-163	1.26997e-165	-2.30963e-163	2.893e-164	6.7871e-165	5.60375e-163	-4.44479e-164	9.51989e-164	-6.12741e-163	-7.32553e-164	-3.62873e-164	-7.98223e-163	6.48918e-163	-1.73096e-163	-4.32699e-164	1.29407e-164	-1.97249e-163	3.51844e-163	-9.39198e-164	2.53848e-163	2.19399e-164	2.22915e-163	-1.40386e-162	0
3.60838e-163	-4.62933e-164	1.89408e-163	1.51408e-163	4.47611e-163	-1.8208e-163	1.54925e-163	-5.50033e-163	1.26997e-165	-2.30963e-163	2.893e-164	6.7871e-165	5.60375e-163	-4.44479e-164	9.51989e-164	-6.12741e-163	-7.32553e-164	-3.62873e-164	-7.98223e-163	6.48918e-163	-1.73096e-163	-4.32699e-164	1.29407e-164	-1.97249e-163	3.51844e-163	-9.39198e-164	2.53848e-163	2.19399e-164	2.22915e-163	-1.40386e-162	0
3.60838e-163	-4.62933e-164	1.89408e-163	1.51408e-163	4.47611e-163	-1.8208e-163	1.54925e-163	-5.50033e-163	1.26997e-165	-2.30963e-163	2.893e-164	6.7871e-165	5.60375e-163	-4.44479e-164	9.51989e-164	-6.12741e-163	-7.32553e-164	-3.62873e-164	-7.98223e-163	6.48918e-163	-1.73096e-163	-4.32699e-164	1.29407e-164	-1.97249e-163	3.51844e-163	-9.39198e-164	2.53848e-163	2.19399e-164	2.22915e-163	-1.40386e-162	0
3.60838e-163	-4.62933e-164	1.89408e-163	1.51408e-163	4.47611e-163	-1.8208e-163	1.54925e-163	-5.50033e-163	1.26997e-165	-2.30963e-163	2.893e-164	6.7871e-165	5.60375e-163	-4.44479e-164	9.51989e-164	-6.12741e-163	-7.32553e-164	-3.62873e-164	-7.98223e-163	6.48918e-163	-1.73096e-163	-4.32699e-164	1.29407e-164	-1.97249e-163	3.51844e-163	-9.39198e-164	2.53848e-163	2.19399e-164	2.22915e-163	-1.40386e-162	0
3.60838e-163	-4.62933e-164	1.89408e-163	1.51408e-163	4.47611e-163	-1.8208e-163	1.54925e-163	-5.50033e-163	1.26997e-165	-2.30963e-163	2.893e-164	6.7871e-165	5.60375e-163	-4.44479e-164	9.51989e-164	-6.12741e-163	-7.32553e-164	-3.62873e-164	-7.98223e-163	6.48918e-163	-1.73096e-163	-4.32699e-164	1.29407e-164	-1.97249e-163	3.51844e-163	-9.39198e-164	2.53848e-163	2.19399e-164	2.22915e-163	-1.40386e-162	0
3.60838e-163	-4.62933e-164	1.89408e-163	1.51408e-163	4.47611e-163	-1.8208e-163	1.54925e-163	-5.50033e-163	1.26997e-165	-2.30963e-163	2.893e-164	6.7871e-165	5.60375e-163	-4.44479e-164	9.51989e-164	-6.12741e-163	-7.32553e-164	-3.62873e-164	-7.98223e-163	6.48918e-163	-1.73096e-163	-4.32699e-164	1.29407e-164	-1.97249e-163	3.51844e-163	-9.39198e-164	2.53848e-163	2.19399e-164	2.22915e-163	-1.40386e-162	0
3.60838e-163	-4.62933e-164	1.89408e-163	1.51408e-163	4.47611e-163	-1.8208e-163	1.54925e-163	-5.50033e-163	1.26997e-165	-2.30963e-163	2.893e-164	6.7871e-165	5.60375e-163	-4.44479e-164	9.51989e-164	-6.12741e-163	-7.32553e-164	-3.62873e-164	-7.98223e-163	6.48918e-163	-1.73096e-163	-4.32699e-164	1.29407e-164	-1.97249e-163	3.51844e-163	-9.39198e-164	2.53848e-163	2.19399e-164	2.22915e-163	-1.40386e-162	0
3.60838e-163	-4.62933e-164	1.89408e-163	1.51408e-163	4.47611e-163	-1.8208e-163	1.54925e-163	-5.50033e-163	1.26997e-165	-2.30963e-163	2.893e-164	6.7871e-165	5.60375e-163	-4.44479e-164	9.51989e-164	-6.12741e-163	-7.32553e-164	-3.62873e-164	-7.98223e-163	6.48918e-163	-1.73096e-163	-4.32699e-164	1.29407e-164	-1.97249e-163	3.51844e-163	-9.39198e-164	2.53848e-163	2.19399e-164	2.22915e-163	-1.40386e-162	0
3.60838e-163	-4.62933e-164	1.89408e-163	1.51408e-163	4.47611e-163	-1.8208e-163	1.54925e-163	-5.50033e-163	1.26997e-165	-2.30963e-163	2.893e-164	6.7871e-165	5.60375e-163	-4.44479e-164	9.51989e-164	-6.12741e-163	-7.32553e-164	-3.62873e-164	-7.98223e-163	6.48918e-163	-1.73096e-163	-4.32699e-164	1.29407e-164	-1.97249e-163	3.51844e-163	-9.39198e-164	2.53848e-163	2.19399e-164	2.22915e-163	-1.40386e-162	0
3.60838e-163	-4.62933e-164	1.89408e-163	1.51408e-163	4.47611e-163	-1.8208e-163	1.54925e-163	-5.50033e-163	1.26997e-165	-2.30963e-163	2.893e-164	6.7871e-165	5.60375e-163	-4.44479e-164	9.51989e-164	-6.12741e-163	-7.32553e-164	-3.62873e-164	-7.98223e-163	6.48918e-163	-1.73096e-163	-4.32699e-164	1.29407e-164	-1.97249e-163	3.51844e-163	-9.39198e-164	2.53848e-163	2.19399e-164	2.22915e-163	-1.40386e-162	0
3.60838e-163	-4.62933e-164	1.89408e-163	1.51408e-163	4.47611e-163	-1.8208e-163	1.54925e-163	-5.50033e-163	1.26997e-165	-2.30963e-163	2.893e-164	6.7871e-165	5.60375e-163	-4.44479e-164	9.51989e-164	-6.12741e-163	-7.32553e-164	-3.62873e-164	-7.98223e-163	6.48918e-163	-1.73096e-163	-4.32699e-164	1.29407e-164	-1.97249e-163	3.51844e-163	-9.39198e-164	2.53848e-163	2.19399e-164	2.22915e-163	-1.40386e-162	0
3.60838e-163	-4.62933e-164	1.89408e-163	1.51408e-163	4.47611e-163	-1.8208e-163	1.54925e-163	-5.50033e-163	1.26997e-165	-2.30963e-163	2.893e-164	6.7871e-165	5.60375e-163	-4.44479e-164	9.51989e-164	-6.12741e-163	-7.32553e-164	-3.62873e-164	-7.98223e-163	6.48918e-163	-1.73096e-163	-4.32699e-164	1.29407e-164	-1.97249e-163	3.51844e-163	-9.39198e-164	2.53848e-163	2.19399e-164	2.22915e-163	-1.40386e-162	0
3.60838e-163	-4.62933e-164	1.89408e-163	1.51408e-163	4.47611e-163	-1.8208e-163	1.54925e-163	-5.50033e-163	1.26997e-165	-2.30963e-163	2.893e-164	6.7871e-165	5.60375e-163	-4.44479e-164	9.51989e-164	-6.12741e-163	-7.32553e-164	-3.62873e-164	-7.98223e-163	6.48918e-163	-1.73096e-163	-4.32699e-164	1.29407e-164	-1.97249e-163	3.51844e-163	-9.39198e-164	2.53848e-163	2.19399e-164	2.22915e-163	-1.40386e-162	0
3.60838e-163	-4.62933e-164	1.89408e-163	1.51408e-163	4.47611e-163	-1.8208e-163	1.54925e-163	-5.50033e-163	1.26997e-165	-2.30963e-163	2.893e-164	6.7871e-165	5.60375e-163	-4.44479e-164	9.51989e-164	-6.12741e-163	-7.32553e-164	-3.62873e-164	-7.98223e-163	6.48918e-163	-1.73096e-163	-4.32699e-164	1.29407e-164	-1.97249e-163	3.51844e-163	-9.39198e-164	2.53848e-163	2.19399e-164	2.22915e-163	-1.40386e-162	0
3.60838e-163	-4.62933e-164	1.89408e-163	1.51408e-163	4.47611e-163	-1.8208e-163	1.54925e-163	-5.50033e-163	1.26997e-165	-2.30963e-163	2.893e-164	6.7871e-165	5.60375e-163	-4.44479e-164	9.51989e-164	-6.12741e-163	-7.32553e-164	-3.62873e-164	-7.98223e-163	6.48918e-163	-1.73096e-163	-4.32699e-164	1.29407e-164	-1.97249e-163	3.51844e-163	-9.39198e-164	2.53848e-163	2.19399e-164	2.22915e-163	-1.40386e-162	0
3.60838e-163	-4.62933e-164	1.89408e-163	1.51408e-163	4.47611e-163	-1.8208e-163	1.54925e-163	-5.50033e-163	1.26997e-165	-2.30963e-163	2.893e-164	6.7871e-165	5.60375e-163	-4.44479e-164	9.51989e-164	-6.12741e-163	-7.32553e-164	-3.62873e-164	-7.98223e-163	6.48918e-163	-1.73096e-163	-4.32699e-164	1.29407e-164	-1.97249e-163	3.51844e-163	-9.39198e-164	2.53848e-163	2.19399e-164	2.22915e-163	-1.40386e-162	0
3.60838e-163	-4.62933e-164	1.89408e-163	1.51408e-163	4.47611e-163	-1.8208e-163	1.54925e-163	-5.50033e-163	1.26997e-165	-2.30963e-163	2.893e-164	6.7871e-165	5.60375e-163	-4.44479e-164	9.51989e-164	-6.12741e-163	-7.32553e-164	-3.62873e-164	-7.98223e-163	6.48918e-163	-1.73096e-163	-4.32699e-164	1.29407e-164	-1.97249e-163	3.51844e-163	-9.39198e-164	2.53848e-163	2.19399e-164	2.22915e-163	-1.40386e-162	0
3.60838e-163	-4.62933e-164	1.89408e-163	1.51408e-163	4.47611e-163	-1.8208e-163	1.54925e-163	-5.50033e-163	1.26997e-165	-2.30963e-163	2.893e-164	6.7871e-165	5.60375e-163	-4.44479e-164	9.51989e-164	-6.12741e-163	-7.32553e-164	-3.62873e-164	-7.98223e-163	6.48918e-163	-1.73096e-163	-4.32699e-164	1.29407e-164	-1.97249e-163	3.51844e-163	-9.39198e-164	2.53848e-163	2.19399e-164	2.22915e-163	-1.40386e-162	0
3.60838e-163	-4.62933e-164	1.89408e-163	1.51408e-163	4.47611e-163	-1.8208e-163	1.54925e-163	-5.50033e-163	1.26997e-165	-2.30963e-163	2.893e-164	6.7871e-165	5.60375e-163	-4.44479e-164	9.51989e-164	-6.12741e-163	-7.32553e-164	-3.62873e-164	-7.98223e-163	6.48918e-163	-1.73096e-163	-4.32699e-164	1.29407e-164	-1.97249e-163	3.51844e-163	-9.39198e-164	2.53848e-163	2.19399e-164	2.22915e-163	-1.40386e-162	0
3.60838e-163	-4.62933e-164	1.89408e-163	1.51408e-163	4.47611e-163	-1.8208e-163	1.54925e-163	-5.50033e-163	1.26997e-165	-2.30963e-163	2.893e-164	6.7871e-165	5.60375e-163	-4.44479e-164	9.51989e-164	-6.12741e-163	-7.32553e-164	-3.62873e-164	-7.98223e-163	6.48918e-163	-1.73096e-163	-4.32699e-164	1.29407e-164	-1.97249e-163	3.51844e-163	-9.39198e-164	2.53848e-163	2.19399e-164	2.22915e-163	-1.40386e-162	0
3.60838e-163	-4.62933e-164	1.89408e-163	1.51408e-163	4.47611e-163	-1.8208e-163	1.54925e-163	-5.50033e-163	1.26997e-165	-2.30963e-163	2.893e-164	6.7871e-165	5.60375e-163	-4.44479e-164	9.51989e-164	-6.12741e-163	-7.32553e-164	-3.62873e-164	-7.98223e-163	6.48918e-163	-1.73096e-163	-4.32699e-164	1.29407e-164	-1.97249e-163	3.51844e-163	-9.39198e-164	2.53848e-163	2.19399e-164	2.22915e-163	-1.40386e-162	0
3.60838e-163	-4.62933e-164	1.89408e-163	1.51408e-163	4.47611e-163	-1.8208e-163	1.54925e-163	-5.50033e-163	1.26997e-165	-2.30963e-163	2.893e-164	6.7871e-165	5.60375e-163	-4.44479e-164	9.51989e-164	-6.12741e-163	-7.32553e-164	-3.62873e-164	-7.98223e-163	6.48918e-163	-1.73096e-163	-4.32699e-164	1.29407e-164	-1.97249e-163	3.51844e-163	-9.39198e-164	2.53848e-163	2.19399e-164	2.22915e-163	-1.40386e-162	0
3.60838e-163	-4.62933e-164	1.89408e-163	1.51408e-163	4.47611e-163	-1.8208e-163	1.54925e-163	-5.50033e-163	1.26997e-165	-2.30963e-163	2.893e-164	6.7871e-165	5.60375e-163	-4.44479e-164	9.51989e-164	-6.12741e-163	-7.32553e-164	-3.62873e-164	-7.98223e-163	6.48918e-163	-1.73096e-163	-4.32699e-164	1.29407e-164	-1.97249e-163	3.51844e-163	-9.39198e-164	2.53848e-163	2.19399e-164	2.22915e-163	-1.40386e-162	0
3.60838e-163	-4.62933e-164	1.89408e-163	1.51408e-163	4.47611e-163	-1.8208e-163	1.54925e-163	-5.50033e-163	1.26997e-165	-2.30963e-163	2.893e-164	6.7871e-165	5.60375e-163	-4.44479e-164	9.51989e-164	-6.12741e-163	-7.32553e-164	-3.62873e-164	-7.98223e-163	6.48918e-163	-1.73096e-163	-4.32699e-164	1.29407e-164	-1.97249e-163	3.51844e-163	-9.39198e-164	2.53848e-163	2.19399e-164	2.22915e-163	-1.40386e-162	0
3.60838e-163	-4.62933e-164	1.89408e-163	1.51408e-163	4.47611e-163	-1.8208e-163	1.54925e-163	-5.50033e-163	1.26997e-165	-2.30963e-163	2.893e-164	6.7871e-165	5.60375e-163	-4.44479e-164	9.51989e-164	-6.12741e-163	-7.32553e-164	-3.62873e-164	-7.98223e-163	6.48918e-163	-1.73096e-163	-4.32699e-164	1.29407e-164	-1.97249e-163	3.51844e-163	-9.39198e-164	2.53848e-163	2.19399e-164	2.22915e-163	-1.40386e-162	0
3.60838e-163	-4.62933e-164	1.89408e-163	1.51408e-163	4.47611e-163	-1.8208e-163	1.54925e-163	-5.50033e-163	1.26997e-165	-2.30963e-163	2.893e-164	6.7871e-165	5.60375e-163	-4.44479e-164	9.51989e-164	-6.12741e-163	-7.32553e-164	-3.62873e-164	-7.98223e-163	6.48918e-163	-1.73096e-163	-4.32699e-164	1.29407e-164	-1.97249e-163	3.51844e-163	-9.39198e-164	2.53848e-163	2.19399e-164	2.22915e-163	-1.40386e-162	0
3.60838e-163	-4.62933e-164	1.89408e-163	1.51408e-163	4.47611e-163	-1.8208e-163	1.54925e-163	-5.50033e-163	1.26997e-165	-2.30963e-163	2.893e-164	6.7871e-165	5.60375e-163	-4.44479e-164	9.51989e-164	-6.12741e-163	-7.32553e-164	-3.62873e-164	-7.98223e-163	6.48918e-163	-1.73096e-163	-4.32699e-164	1.29407e-164	-1.97249e-163	3.51844e-163	-9.39198e-164	2.53848e-163	2.19399e-164	2.22915e-163	-1.40386e-162	0
3.60838e-163	-4.62933e-164	1.89408e-163	1.51408e-163	4.47611e-163	-1.8208e-163	1.54925e-163	-5.50033e-163	1.26997e-165	-2.30963e-163	2.893e-164	6.7871e-165	5.60375e-163	-4.44479e-164	9.51989e-164	-6.12741e-163	-7.32553e-164	-3.62873e-164	-7.98223e-163	6.48918e-163	-1.73096e-163	-4.32699e-164	1.29407e-164	-1.97249e-163	3.51844e-163	-9.39198e-164	2.53848e-163	2.19399e-164	2.22915e-163	-1.40386e-162	0
3.60838e-163	-4.62933e-164	1.89408e-163	1.51408e-163	4.47611e-163	-1.8208e-163	1.54925e-163	-5.50033e-163	1.26997e-165	-2.30963e-163	2.893e-164	6.7871e-165	5.60375e-163	-4.44479e-164	9.51989e-164	-6.12741e-163	-7.32553e-164	-3.62873e-164	-7.98223e-163	6.48918e-163	-1.73096e-163	-4.32699e-164	1.29407e-164	-1.97249e-163	3.51844e-163	-9.39198e-164	2.53848e-163	2.19399e-164	2.22915e-163	-1.40386e-162	0
3.60838e-163	-4.62933e-164	1.89408e-163	1.51408e-163	4.47611e-163	-1.8208e-163	1.54925e-163	-5.50033e-163	1.26997e-165	-2.30963e-163	2.893e-164	6.7871e-165	5.60375e-163	-4.44479e-164	9.51989e-164	-6.12741e-163	-7.32553e-164	-3.62873e-164	-7.98223e-163	6.48918e-163	-1.73096e-163	-4.32699e-164	1.29407e-164	-1.97249e-163	3.51844e-163	-9.39198e-164	2.53848e-163	2.19399e-164	2.22915e-163	-1.40386e-162	0
3.60838e-163	-4.62933e-164	1.89408e-163	1.51408e-163	4.47611e-163	-1.8208e-163	1.54925e-163	-5.50033e-163	1.26997e-165	-2.30963e-163	2.893e-164	6.7871e-165	5.60375e-163	-4.44479e-164	9.51989e-164	-6.12741e-163	-7.32553e-164	-3.62873e-164	-7.98223e-163	6.48918e-163	-1.73096e-163	-4.32699e-164	1.29407e-164	-1.97249e-163	3.51844e-163	-9.39198e-164	2.53848e-163	2.19399e-164	2.22915e-163	-1.40386e-162	0
3.60838e-163	-4.62933e-164	1.89408e-163	1.51408e-163	4.47611e-163	-1.8208e-163	1.54925e-163	-5.50033e-163	1.26997e-165	-2.30963e-163	2.893e-164	6.7871e-165	5.60375e-163	-4.44479e-164	9.51989e-164	-6.12741e-163	-7.32553e-164	-3.62873e-164	-7.98223e-163	6.48918e-163	-1.73096e-163	-4.32699e-164	1.29407e-164	-1.97249e-163	3.51844e-163	-9.39198e-164	2.53848e-163	2.19399e-164	2.22915e-163	-1.40386e-162	0
3.60838e-163	-4.62933e-164	1.89408e-163	1.51408e-163	4.47611e-163	-1.8208e-163	1.54925e-163	-5.50033e-163	1.26997e-165	-2.30963e-163	2.893e-164	6.7871e-165	5.60375e-163	-4.44479e-164	9.51989e-164	-6.12741e-163	-7.32553e-164	-3.62873e-164	-7.98223e-163	6.48918e-163	-1.73096e-163	-4.32699e-164	1.29407e-164	-1.97249e-163	3.51844e-163	-9.39198e-164	2.53848e-163	2.19399e-164	2.22915e-163	-1.40386e-162	0
3.60838e-163	-4.62933e-164	1.89408e-163	1.51408e-163	4.47611e-163	-1.8208e-163	1.54925e-163	-5.50033e-163	1.26997e-165	-2.30963e-163	2.893e-164	6.7871e-165	5.60375e-163	-4.44479e-164	9.51989e-164	-6.12741e-163	-7.32553e-164	-3.62873e-164	-7.98223e-163	6.48918e-163	-1.73096e-163	-4.32699e-164	1.29407e-164	-1.97249e-163	3.51844e-163	-9.39198e-164	2.53848e-163	2.19399e-164	2.22915e-163	-1.40386e-162	0
3.60838e-163	-4.62933e-164	1.89408e-163	1.51408e-163	4.47611e-163	-1.8208e-163	1.54925e-163	-5.50033e-163	1.26997e-165	-2.30963e-163	2.893e-164	6.7871e-165	5.60375e-163	-4.44479e-164	9.51989e-164	-6.12741e-163	-7.32553e-164	-3.62873e-164	-7.98223e-163	6.48918e-163	-1.73096e-163	-4.32699e-164	1.29407e-164	-1.97249e-163	3.51844e-163	-9.39198e-164	2.53848e-163	2.19399e-164	2.22915e-163	-1.40386e-162	0
3.60838e-163	-4.62933e-164	1.89408e-163	1.51408e-163	4.47611e-163	-1.8208e-163	1.54925e-163	-5.50033e-163	1.26997e-165	-2.30963e-163	2.893e-164	6.7871e-165	5.60375e-163	-4.44479e-164	9.51989e-164	-6.12741e-163	-7.32553e-164	-3.62873e-164	-7.98223e-163	6.48918e-163	-1.73096e-163	-4.32699e-164	1.29407e-164	-1.97249e-163	3.51844e-163	-9.39198e-164	2.53848e-163	2.19399e-164	2.22915e-163	-1.40386e-162	0
3.60838e-163	-4.62933e-164	1.89408e-163	1.51408e-163	4.47611e-163	-1.8208e-163	1.54925e-163	-5.50033e-163	1.26997e-165	-2.30963e-163	2.893e-164	6.7871e-165	5.60375e-163	-4.44479e-164	9.51989e-164	-6.12741e-163	-7.32553e-164	-3.62873e-164	-7.98223e-163	6.48918e-163	-1.73096e-163	-4.32699e-164	1.29407e-164	-1.97249e-163	3.51844e-163	-9.39198e-164	2.53848e-163	2.19399e-164	2.22915e-163	-1.40386e-162	0
3.60838e-163	-4.62933e-164	1.89408e-163	1.51408e-163	4.47611e-163	-1.8208e-163	1.54925e-163	-5.50033e-163	1.26997e-165	-2.30963e-163	2.893e-164	6.7871e-165	5.60375e-163	-4.44479e-164	9.51989e-164	-6.12741e-163	-7.32553e-164	-3.62873e-164	-7.98223e-163	6.48918e-163	-1.73096e-163	-4.32699e-164	1.29407e-164	-1.97249e-163	3.51844e-163	-9.39198e-164	2.53848e-163	2.19399e-164	2.22915e-163	-1.40386e-162	0
3.60838e-163	-4.62933e-164	1.89408e-163	1.51408e-163	4.47611e-163	-1.8208e-163	1.54925e-163	-5.50033e-163	1.26997e-165	-2.30963e-163	2.893e-164	6.7871e-165	5.60375e-163	-4.44479e-164	9.51989e-164	-6.12741e-163	-7.32553e-164	-3.62873e-164	-7.98223e-163	6.48918e-163	-1.73096e-163	-4.32699e-164	1.29407e-164	-1.97249e-163	3.51844e-163	-9.39198e-164	2.53848e-163	2.19399e-164	2.22915e-163	-1.40386e-162	0
3.60838e-163	-4.62933e-164	1.89408e-163	1.51408e-163	4.47611e-163	-1.8208e-163	1.54925e-163	-5.50033e-163	1.26997e-165	-2.30963e-163	2.893e-164	6.7871e-165	5.60375e-163	-4.44479e-164	9.51989e-164	-6.12741e-163	-7.32553e-164	-3.62873e-164	-7.98223e-163	6.48918e-163	-1.73096e-163	-4.32699e-164	1.29407e-164	-1.97249e-163	3.51844e-163	-9.39198e-164	2.53848e-163	2.19399e-164	2.22915e-163	-1.40386e-162	0
3.60838e-163	-4.62933e-164	1.89408e-163	1.51408e-163	4.47611e-163	-1.8208e-163	1.54925e-163	-5.50033e-163	1.26997e-165	-2.30963e-163	2.893e-164	6.7871e-165	5.60375e-163	-4.44479e-164	9.51989e-164	-6.12741e-163	-7.32553e-164	-3.62873e-164	-7.98223e-163	6.48918e-163	-1.73096e-163	-4.32699e-164	1.29407e-164	-1.97249e-163	3.51844e-163	-9.39198e-164	2.53848e-163	2.19399e-164	2.22915e-163	-1.40386e-162	0
3.60838e-163	-4.62933e-164	1.89408e-163	1.51408e-163	4.47611e-163	-1.8208e-163	1.54925e-163	-5.50033e-163	1.26997e-165	-2.30963e-163	2.893e-164	6.7871e-165	5.60375e-163	-4.44479e-164	9.51989e-164	-6.12741e-163	-7.32553e-164	-3.62873e-164	-7.98223e-163	6.48918e-163	-1.73096e-163	-4.32699e-164	1.29407e-164	-1.97249e-163	3.51844e-163	-9.39198e-164	2.53848e-163	2.19399e-164	2.22915e-163	-1.40386e-162	0
3.60838e-163	-4.62933e-164	1.89408e-163	1.51408e-163	4.47611e-163	-1.8208e-163	1.54925e-163	-5.50033e-163	1.26997e-165	-2.30963e-163	2.893e-164	6.7871e-165	5.60375e-163	-4.44479e-164	9.51989e-164	-6.12741e-163	-7.32553e-164	-3.62873e-164	-7.98223e-163	6.48918e-163	-1.73096e-163	-4.32699e-164	1.29407e-164	-1.97249e-163	3.51844e-163	-9.39198e-164	2.53848e-163	2.19399e-164	2.22915e-163	-1.40386e-162	0
3.60838e-163	-4.62933e-164	1.89408e-163	1.51408e-163	4.47611e-163	-1.8208e-163	1.54925e-163	-5.50033e-163	1.26997e-165	-2.30963e-163	2.893e-164	6.7871e-165	5.60375e-163	-4.44479e-164	9.51989e-164	-6.12741e-163	-7.32553e-164	-3.62873e-164	-7.98223e-163	6.48918e-163	-1.73096e-163	-4.32699e-164	1.29407e-164	-1.97249e-163	3.51844e-163	-9.39198e-164	2.53848e-163	2.19399e-164	2.22915e-163	-1.40386e-162	0
3.60838e-163	-4.62933e-164	1.89408e-163	1.51408e-163	4.47611e-163	-1.8208e-163	1.54925e-163	-5.50033e-163	1.26997e-165	-2.30963e-163	2.893e-164	6.7871e-165	5.60375e-163	-4.44479e-164	9.51989e-164	-6.12741e-163	-7.32553e-164	-3.62873e-164	-7.98223e-163	6.48918e-163	-1.73096e-163	-4.32699e-164	1.29407e-164	-1.97249e-163	3.51844e-163	-9.39198e-164	2.53848e-163	2.19399e-164	2.22915e-163	-1.40386e-162	0
3.60838e-163	-4.62933e-164	1.89408e-163	1.51408e-163	4.47611e-163	-1.8208e-163	1.54925e-163	-5.50033e-163	1.26997e-165	-2.30963e-163	2.893e-164	6.7871e-165	5.60375e-163	-4.44479e-164	9.51989e-164	-6.12741e-163	-7.32553e-164	-3.62873e-164	-7.98223e-163	6.48918e-163	-1.73096e-163	-4.32699e-164	1.29407e-164	-1.97249e-163	3.51844e-163	-9.39198e-164	2.53848e-163	2.19399e-164	2.22915e-163	-1.40386e-162	0
3.60838e-163	-4.62933e-164	1.89408e-163	1.51408e-163	4.47611e-163	-1.8208e-163	1.54925e-163	-5.50033e-163	1.26997e-165	-2.30963e-163	2.893e-164	6.7871e-165	5.60375e-163	-4.44479e-164	9.51989e-164	-6.12741e-163	-7.32553e-164	-3.62873e-164	-7.98223e-163	6.48918e-163	-1.73096e-163	-4.32699e-164	1.29407e-164	-1.97249e-163	3.51844e-163	-9.39198e-164	2.53848e-163	2.19399e-164	2.22915e-163	-1.40386e-162	0
3.60838e-163	-4.62933e-164	1.89408e-163	1.51408e-163	4.47611e-163	-1.8208e-163	1.54925e-163	-5.50033e-163	1.26997e-165	-2.30963e-163	2.893e-164	6.7871e-165	5.60375e-163	-4.44479e-164	9.51989e-164	-6.12741e-163	-7.32553e-164	-3.62873e-164	-7.98223e-163	6.48918e-163	-1.73096e-163	-4.32699e-164	1.29407e-164	-1.97249e-163	3.51844e-163	-9.39198e-164	2.53848e-163	2.19399e-164	2.22915e-163	-1.40386e-162	0
3.60838e-163	-4.62933e-164	1.89408e-163	1.51408e-163	4.47611e-163	-1.8208e-163	1.54925e-163	-5.50033e-163	1.26997e-165	-2.30963e-163	2.893e-164	6.7871e-165	5.60375e-163	-4.44479e-164	9.51989e-164	-6.12741e-163	-7.32553e-164	-3.62873e-164	-7.98223e-163	6.48918e-163	-1.73096e-163	-4.32699e-164	1.29407e-164	-1.97249e-163	3.51844e-163	-9.39198e-164	2.53848e-163	2.19399e-164	2.22915e-163	-1.40386e-162	0
3.60838e-163	-4.62933e-164	1.89408e-163	1.51408e-163	4.47611e-163	-1.8208e-163	1.54925e-163	-5.50033e-163	1.26997e-165	-2.30963e-163	2.893e-164	6.7871e-165	5.60375e-163	-4.44479e-164	9.51989e-164	-6.12741e-163	-7.32553e-164	-3.62873e-164	-7.98223e-163	6.48918e-163	-1.73096e-163	-4.32699e-164	1.29407e-164	-1.97249e-163	3.51844e-163	-9.39198e-164	2.53848e-163	2.19399e-164	2.22915e-163	-1.40386e-162	0
3.60838e-163	-4.62933e-164	1.89408e-163	1.51408e-163	4.47611e-163	-1.8208e-163	1.54925e-163	-5.50033e-163	1.26997e-165	-2.30963e-163	2.893e-164	6.7871e-165	5.60375e-163	-4.44479e-164	9.51989e-164	-6.12741e-163	-7.32553e-164	-3.62873e-164	-7.98223e-163	6.48918e-163	-1.73096e-163	-4.32699e-164	1.29407e-164	-1.97249e-163	3.51844e-163	-9.39198e-164	2.53848e-163	2.19399e-164	2.22915e-163	-1.40386e-162	0
3.60838e-163	-4.62933e-164	1.89408e-163	1.51408e-163	4.47611e-163	-1.8208e-163	1.54925e-163	-5.50033e-163	1.26997e-165	-2.30963e-163	2.893e-164	6.7871e-165	5.60375e-163	-4.44479e-164	9.51989e-164	-6.12741e-163	-7.32553e-164	-3.62873e-164	-7.98223e-163	6.48918e-163	-1.73096e-163	-4.32699e-164	1.29407e-164	-1.97249e-163	3.51844e-163	-9.39198e-164	2.53848e-163	2.19399e-164	2.22915e-163	-1.40386e-162	0
3.60838e-163	-4.62933e-164	1.89408e-163	1.51408e-163	4.47611e-163	-1.8208e-163	1.54925e-163	-5.50033e-163	1.26997e-165	-2.30963e-163	2.893e-164	6.7871e-165	5.60375e-163	-4.44479e-164	9.51989e-164	-6.12741e-163	-7.32553e-164	-3.62873e-164	-7.98223e-163	6.48918e-163	-1.73096e-163	-4.32699e-164	1.29407e-164	-1.97249e-163	3.51844e-163	-9.39198e-164	2.53848e-163	2.19399e-164	2.22915e-163	-1.40386e-162	0
3.60838e-163	-4.62933e-164	1.89408e-163	1.51408e-163	4.47611e-163	-1.8208e-163	1.54925e-163	-5.50033e-163	1.26997e-165	-2.30963e-163	2.893e-164	6.7871e-165	5.60375e-163	-4.44479e-164	9.51989e-164	-6.12741e-163	-7.32553e-164	-3.62873e-164	-7.98223e-163	6.48918e-163	-1.73096e-163	-4.32699e-164	1.29407e-164	-1.97249e-163	3.51844e-163	-9.39198e-164	2.53848e-163	2.19399e-164	2.22915e-163	-1.40386e-162	0
3.60838e-163	-4.62933e-164	1.89408e-163	1.51408e-163	4.47611e-163	-1.8208e-163	1.54925e-163	-5.50033e-163	1.26997e-165	-2.30963e-163	2.893e-164	6.7871e-165	5.60375e-163	-4.44479e-164	9.51989e-164	-6.12741e-163	-7.32553e-164	-3.62873e-164	-7.98223e-163	6.48918e-163	-1.73096e-163	-4.32699e-164	1.29407e-164	-1.97249e-163	3.51844e-163	-9.39198e-164	2.53848e-163	2.19399e-164	2.22915e-163	-1.40386e-162	0
3.60838e-163	-4.62933e-164	1.89408e-163	1.51408e-163	4.47611e-163	-1.8208e-163	1.54925e-163	-5.50033e-163	1.26997e-165	-2.30963e-163	2.893e-164	6.7871e-165	5.60375e-163	-4.44479e-164	9.51989e-164	-6.12741e-163	-7.32553e-164	-3.62873e-164	-7.98223e-163	6.48918e-163	-1.73096e-163	-4.32699e-164	1.29407e-164	-1.97249e-163	3.51844e-163	-9.39198e-164	2.53848e-163	2.19399e-164	2.22915e-163	-1.40386e-162	0
3.60838e-163	-4.62933e-164	1.89408e-163	1.51408e-163	4.47611e-163	-1.8208e-163	1.54925e-163	-5.50033e-163	1.26997e-165	-2.30963e-163	2.893e-164	6.7871e-165	5.60375e-163	-4.44479e-164	9.51989e-164	-6.12741e-163	-7.32553e-164	-3.62873e-164	-7.98223e-163	6.48918e-163	-1.73096e-163	-4.32699e-164	1.29407e-164	-1.97249e-163	3.51844e-163	-9.39198e-164	2.53848e-163	2.19399e-164	2.22915e-163	-1.40386e-162	0
3.60838e-163	-4.62933e-164	1.89408e-163	1.51408e-163	4.47611e-163	-1.8208e-163	1.54925e-163	-5.50033e-163	1.26997e-165	-2.30963e-163	2.893e-164	6.7871e-165	5.60375e-163	-4.44479e-164	9.51989e-164	-6.12741e-163	-7.32553e-164	-3.62873e-164	-7.98223e-163	6.48918e-163	-1.73096e-163	-4.32699e-164	1.29407e-164	-1.97249e-163	3.51844e-163	-9.39198e-164	2.53848e-163	2.19399e-164	2.22915e-163	-1.40386e-162	0
3.60838e-163	-4.62933e-164	1.89408e-163	1.51408e-163	4.47611e-163	-1.8208e-163	1.54925e-163	-5.50033e-163	1.26997e-165	-2.30963e-163	2.893e-164	6.7871e-165	5.60375e-163	-4.44479e-164	9.51989e-164	-6.12741e-163	-7.32553e-164	-3.62873e-164	-7.98223e-163	6.48918e-163	-1.73096e-163	-4.32699e-164	1.29407e-164	-1.97249e-163	3.51844e-163	-9.39198e-164	2.53848e-163	2.19399e-164	2.22915e-163	-1.40386e-162	0
3.60838e-163	-4.62933e-164	1.89408e-163	1.51408e-163	4.47611e-163	-1.8208e-163	1.54925e-163	-5.50033e-163	1.26997e-165	-2.30963e-163	2.893e-164	6.7871e-165	5.60375e-163	-4.44479e-164	9.51989e-164	-6.12741e-163	-7.32553e-164	-3.62873e-164	-7.98223e-163	6.48918e-163	-1.73096e-163	-4.32699e-164	1.29407e-164	-1.97249e-163	3.51844e-163	-9.39198e-164	2.53848e-163	2.19399e-164	2.22915e-163	-1.40386e-162	0
3.60838e-163	-4.62933e-164	1.89408e-163	1.51408e-163	4.47611e-163	-1.8208e-163	1.54925e-163	-5.50033e-163	1.26997e-165	-2.30963e-163	2.893e-164	6.7871e-165	5.60375e-163	-4.44479e-164	9.51989e-164	-6.12741e-163	-7.32553e-164	-3.62873e-164	-7.98223e-163	6.48918e-163	-1.73096e-163	-4.32699e-164	1.29407e-164	-1.97249e-163	3.51844e-163	-9.39198e-164	2.53848e-163	2.19399e-164	2.22915e-163	-1.40386e-162	0
3.60838e-163	-4.62933e-164	1.89408e-163	1.51408e-163	4.47611e-163	-1.8208e-163	1.54925e-163	-5.50033e-163	1.26997e-165	-2.30963e-163	2.893e-164	6.7871e-165	5.60375e-163	-4.44479e-164	9.51989e-164	-6.12741e-163	-7.32553e-164	-3.62873e-164	-7.98223e-163	6.48918e-163	-1.73096e-163	-4.32699e-164	1.29407e-164	-1.97249e-163	3.51844e-163	-9.39198e-164	2.53848e-163	2.19399e-164	2.22915e-163	-1.40386e-162	0
3.60838e-163	-4.62933e-164	1.89408e-163	1.51408e-163	4.47611e-163	-1.8208e-163	1.54925e-163	-5.50033e-163	1.26997e-165	-2.30963e-163	2.893e-164	6.7871e-165	5.60375e-163	-4.44479e-164	9.51989e-164	-6.12741e-163	-7.32553e-164	-3.62873e-164	-7.98223e-163	6.48918e-163	-1.73096e-163	-4.32699e-164	1.29407e-164	-1.97249e-163	3.51844e-163	-9.39198e-164	2.53848e-163	2.19399e-164	2.22915e-163	-1.40386e-162	0
3.60838e-163	-4.62933e-164	1.89408e-163	1.51408e-163	4.47611e-163	-1.8208e-163	1.54925e-163	-5.50033e-163	1.26997e-165	-2.30963e-163	2.893e-164	6.7871e-165	5.60375e-163	-4.44479e-164	9.51989e-164	-6.12741e-163	-7.32553e-164	-3.62873e-164	-7.98223e-163	6.48918e-163	-1.73096e-163	-4.32699e-164	1.29407e-164	-1.97249e-163	3.51844e-163	-9.39198e-164	2.53848e-163	2.19399e-164	2.22915e-163	-1.40386e-162	0
3.60838e-163	-4.62933e-164	1.89408e-163	1.51408e-163	4.47611e-163	-1.8208e-163	1.54925e-163	-5.50033e-163	1.26997e-165	-2.30963e-163	2.893e-164	6.7871e-165	5.60375e-163	-4.44479e-164	9.51989e-164	-6.12741e-163	-7.32553e-164	-3.62873e-164	-7.98223e-163	6.48918e-163	-1.73096e-163	-4.32699e-164	1.29407e-164	-1.97249e-163	3.51844e-163	-9.39198e-164	2.53848e-163	2.19399e-164	2.22915e-163	-1.40386e-162	0
3.60838e-163	-4.62933e-164	1.89408e-163	1.51408e-163	4.47611e-163	-1.8208e-163	1.54925e-163	-5.50033e-163	1.26997e-165	-2.30963e-163	2.893e-164	6.7871e-165	5.60375e-163	-4.44479e-164	9.51989e-164	-6.12741e-163	-7.32553e-164	-3.62873e-164	-7.98223e-163	6.48918e-163	-1.73096e-163	-4.32699e-164	1.29407e-164	-1.97249e-163	3.51844e-163	-9.39198e-164	2.53848e-163	2.19399e-164	2.22915e-163	-1.40386e-162	0
3.60838e-163	-4.62933e-164	1.89408e-163	1.51408e-163	4.47611e-163	-1.8208e-163	1.54925e-163	-5.50033e-163	1.26997e-165	-2.30963e-163	2.893e-164	6.7871e-165	5.60375e-163	-4.44479e-164	9.51989e-164	-6.12741e-163	-7.32553e-164	-3.62873e-164	-7.98223e-163	6.48918e-163	-1.73096e-163	-4.32699e-164	1.29407e-164	-1.97249e-163	3.51844e-163	-9.39198e-164	2.53848e-163	2.19399e-164	2.22915e-163	-1.40386e-162	0
3.60838e-163	-4.62933e-164	1.89408e-163	1.51408e-163	4.47611e-163	-1.8208e-163	1.54925e-163	-5.50033e-163	1.26997e-165	-2.30963e-163	2.893e-164	6.7871e-165	5.60375e-163	-4.44479e-164	9.51989e-164	-6.12741e-163	-7.32553e-164	-3.62873e-164	-7.98223e-163	6.48918e-163	-1.73096e-163	-4.32699e-164	1.29407e-164	-1.97249e-163	3.51844e-163	-9.39198e-164	2.53848e-163	2.19399e-164	2.22915e-163	-1.40386e-162	0
3.60838e-163	-4.62933e-164	1.89408e-163	1.51408e-163	4.47611e-163	-1.8208e-163	1.54925e-163	-5.50033e-163	1.26997e-165	-2.30963e-163	2.893e-164	6.7871e-165	5.60375e-163	-4.44479e-164	9.51989e-164	-6.12741e-163	-7.32553e-164	-3.62873e-164	-7.98223e-163	6.48918e-163	-1.73096e-163	-4.32699e-164	1.29407e-164	-1.97249e-163	3.51844e-163	-9.39198e-164	2.53848e-163	2.19399e-164	2.22915e-163	-1.40386e-162	0
3.60838e-163	-4.62933e-164	1.89408e-163	1.51408e-163	4.47611e-163	-1.8208e-163	1.54925e-163	-5.50033e-163	1.26997e-165	-2.30963e-163	2.893e-164	6.7871e-165	5.60375e-163	-4.44479e-164	9.51989e-164	-6.12741e-163	-7.32553e-164	-3.62873e-164	-7.98223e-163	6.48918e-163	-1.73096e-163	-4.32699e-164	1.29407e-164	-1.97249e-163	3.51844e-163	-9.39198e-164	2.53848e-163	2.19399e-164	2.22915e-163	-1.40386e-162	0
3.60838e-163	-4.62933e-164	1.89408e-163	1.51408e-163	4.47611e-163	-1.8208e-163	1.54925e-163	-5.50033e-163	1.26997e-165	-2.30963e-163	2.893e-164	6.7871e-165	5.60375e-163	-4.44479e-164	9.51989e-164	-6.12741e-163	-7.32553e-164	-3.62873e-164	-7.98223e-163	6.48918e-163	-1.73096e-163	-4.32699e-164	1.29407e-164	-1.97249e-163	3.51844e-163	-9.39198e-164	2.53848e-163	2.19399e-164	2.22915e-163	-1.40386e-162	0
3.60838e-163	-4.62933e-164	1.89408e-163	1.51408e-163	4.47611e-163	-1.8208e-163	1.54925e-163	-5.50033e-163	1.26997e-165	-2.30963e-163	2.893e-164	6.7871e-165	5.60375e-163	-4.44479e-164	9.51989e-164	-6.12741e-163	-7.32553e-164	-3.62873e-164	-7.98223e-163	6.48918e-163	-1.73096e-163	-4.32699e-164	1.29407e-164	-1.97249e-163	3.51844e-163	-9.39198e-164	2.53848e-163	2.19399e-164	2.22915e-163	-1.40386e-162	0
3.60838e-163	-4.62933e-164	1.89408e-163	1.51408e-163	4.47611e-163	-1.8208e-163	1.54925e-163	-5.50033e-163	1.26997e-165	-2.30963e-163	2.893e-164	6.7871e-165	5.60375e-163	-4.44479e-164	9.51989e-164	-6.12741e-163	-7.32553e-164	-3.62873e-164	-7.98223e-163	6.48918e-163	-1.73096e-163	-4.32699e-164	1.29407e-164	-1.97249e-163	3.51844e-163	-9.39198e-164	2.53848e-163	2.19399e-164	2.22915e-163	-1.40386e-162	0
3.60838e-163	-4.62933e-164	1.89408e-163	1.51408e-163	4.47611e-163	-1.8208e-163	1.54925e-163	-5.50033e-163	1.26997e-165	-2.30963e-163	2.893e-164	6.7871e-165	5.60375e-163	-4.44479e-164	9.51989e-164	-6.12741e-163	-7.32553e-164	-3.62873e-164	-7.98223e-163	6.48918e-163	-1.73096e-163	-4.32699e-164	1.29407e-164	-1.97249e-163	3.51844e-163	-9.39198e-164	2.53848e-163	2.19399e-164	2.22915e-163	-1.40386e-162	0
3.60838e-163	-4.62933e-164	1.89408e-163	1.51408e-163	4.47611e-163	-1.8208e-163	1.54925e-163	-5.50033e-163	1.26997e-165	-2.30963e-163	2.893e-164	6.7871e-165	5.60375e-163	-4.44479e-164	9.51989e-164	-6.12741e-163	-7.32553e-164	-3.62873e-164	-7.98223e-163	6.48918e-163	-1.73096e-163	-4.32699e-164	1.29407e-164	-1.97249e-163	3.51844e-163	-9.39198e-164	2.53848e-163	2.19399e-164	2.22915e-163	-1.40386e-162	0
3.60838e-163	-4.62933e-164	1.89408e-163	1.51408e-163	4.47611e-163	-1.8208e-163	1.54925e-163	-5.50033e-163	1.26997e-165	-2.30963e-163	2.893e-164	6.7871e-165	5.60375e-163	-4.44479e-164	9.51989e-164	-6.12741e-163	-7.32553e-164	-3.62873e-164	-7.98223e-163	6.48918e-163	-1.73096e-163	-4.32699e-164	1.29407e-164	-1.97249e-163	3.51844e-163	-9.39198e-164	2.53848e-163	2.19399e-164	2.22915e-163	-1.40386e-162	0
3.60838e-163	-4.62933e-164	1.89408e-163	1.51408e-163	4.47611e-163	-1.8208e-163	1.54925e-163	-5.50033e-163	1.26997e-165	-2.30963e-163	2.893e-164	6.7871e-165	5.60375e-163	-4.44479e-164	9.51989e-164	-6.12741e-163	-7.32553e-164	-3.62873e-164	-7.98223e-163	6.48918e-163	-1.73096e-163	-4.32699e-164	1.29407e-164	-1.97249e-163	3.51844e-163	-9.39198e-164	2.53848e-163	2.19399e-164	2.22915e-163	-1.40386e-162	0
3.60838e-163	-4.62933e-164	1.89408e-163	1.51408e-163	4.47611e-163	-1.8208e-163	1.54925e-163	-5.50033e-163	1.26997e-165	-2.30963e-163	2.893e-164	6.7871e-165	5.60375e-163	-4.44479e-164	9.51989e-164	-6.12741e-163	-7.32553e-164	-3.62873e-164	-7.98223e-163	6.48918e-163	-1.73096e-163	-4.32699e-164	1.29407e-164	-1.97249e-163	3.51844e-163	-9.39198e-164	2.53848e-163	2.19399e-164	2.22915e-163	-1.40386e-162	0
3.60838e-163	-4.62933e-164	1.89408e-163	1.51408e-163	4.47611e-163	-1.8208e-163	1.54925e-163	-5.50033e-163	1.26997e-165	-2.30963e-163	2.893e-164	6.7871e-165	5.60375e-163	-4.44479e-164	9.51989e-164	-6.12741e-163	-7.32553e-164	-3.62873e-164	-7.98223e-163	6.48918e-163	-1.73096e-163	-4.32699e-164	1.29407e-164	-1.97249e-163	3.51844e-163	-9.39198e-164	2.53848e-163	2.19399e-164	2.22915e-163	-1.40386e-162	0
3.60838e-163	-4.62933e-164	1.89408e-163	1.51408e-163	4.47611e-163	-1.8208e-163	1.54925e-163	-5.50033e-163	1.26997e-165	-2.30963e-163	2.893e-164	6.7871e-165	5.60375e-163	-4.44479e-164	9.51989e-164	-6.12741e-163	-7.32553e-164	-3.62873e-164	-7.98223e-163	6.48918e-163	-1.73096e-163	-4.32699e-164	1.29407e-164	-1.97249e-163	3.51844e-163	-9.39198e-164	2.53848e-163	2.19399e-164	2.22915e-163	-1.40386e-162	0
3.60838e-163	-4.62933e-164	1.89408e-163	1.51408e-163	4.47611e-163	-1.8208e-163	1.54925e-163	-5.50033e-163	1.26997e-165	-2.30963e-163	2.893e-164	6.7871e-165	5.60375e-163	-4.44479e-164	9.51989e-164	-6.12741e-163	-7.32553e-164	-3.62873e-164	-7.98223e-163	6.48918e-163	-1.73096e-163	-4.32699e-164	1.29407e-164	-1.97249e-163	3.51844e-163	-9.39198e-164	2.53848e-163	2.19399e-164	2.22915e-163	-1.40386e-162	0
3.60838e-163	-4.62933e-164	1.89408e-163	1.51408e-163	4.47611e-163	-1.8208e-163	1.54925e-163	-5.50033e-163	1.26997e-165	-2.30963e-163	2.893e-164	6.7871e-165	5.60375e-163	-4.44479e-164	9.51989e-164	-6.12741e-163	-7.32553e-164	-3.62873e-164	-7.98223e-163	6.48918e-163	-1.73096e-163	-4.32699e-164	1.29407e-164	-1.97249e-163	3.51844e-163	-9.39198e-164	2.53848e-163	2.19399e-164	2.22915e-163	-1.40386e-162	0
3.60838e-163	-4.62933e-164	1.89408e-163	1.51408e-163	4.47611e-163	-1.8208e-163	1.54925e-163	-5.50033e-163	1.26997e-165	-2.30963e-163	2.893e-164	6.7871e-165	5.60375e-163	-4.44479e-164	9.51989e-164	-6.12741e-163	-7.32553e-164	-3.62873e-164	-7.98223e-163	6.48918e-163	-1.73096e-163	-4.32699e-164	1.29407e-164	-1.97249e-163	3.51844e-163	-9.39198e-164	2.53848e-163	2.19399e-164	2.22915e-163	-1.40386e-162	0
3.60838e-163	-4.62933e-164	1.89408e-163	1.51408e-163	4.47611e-163	-1.8208e-163	1.54925e-163	-5.50033e-163	1.26997e-165	-2.30963e-163	2.893e-164	6.7871e-165	5.60375e-163	-4.44479e-164	9.51989e-164	-6.12741e-163	-7.32553e-164	-3.62873e-164	-7.98223e-163	6.48918e-163	-1.73096e-163	-4.32699e-164	1.29407e-164	-1.97249e-163	3.51844e-163	-9.39198e-164	2.53848e-163	2.19399e-164	2.22915e-163	-1.40386e-162	0
3.60838e-163	-4.62933e-164	1.89408e-163	1.51408e-163	4.47611e-163	-1.8208e-163	1.54925e-163	-5.50033e-163	1.26997e-165	-2.30963e-163	2.893e-164	6.7871e-165	5.60375e-163	-4.44479e-164	9.51989e-164	-6.12741e-163	-7.32553e-164	-3.62873e-164	-7.98223e-163	6.48918e-163	-1.73096e-163	-4.32699e-164	1.29407e-164	-1.97249e-163	3.51844e-163	-9.39198e-164	2.53848e-163	2.19399e-164	2.22915e-163	-1.40386e-162	0
3.60838e-163	-4.62933e-164	1.89408e-163	1.51408e-163	4.47611e-163	-1.8208e-163	1.54925e-163	-5.50033e-163	1.26997e-165	-2.30963e-163	2.893e-164	6.7871e-165	5.60375e-163	-4.44479e-164	9.51989e-164	-6.12741e-163	-7.32553e-164	-3.62873e-164	-7.98223e-163	6.48918e-163	-1.73096e-163	-4.32699e-164	1.29407e-164	-1.97249e-163	3.51844e-163	-9.39198e-164	2.53848e-163	2.19399e-164	2.22915e-163	-1.40386e-162	0
3.60838e-163	-4.62933e-164	1.89408e-163	1.51408e-163	4.47611e-163	-1.8208e-163	1.54925e-163	-5.50033e-163	1.26997e-165	-2.30963e-163	2.893e-164	6.7871e-165	5.60375e-163	-4.44479e-164	9.51989e-164	-6.12741e-163	-7.32553e-164	-3.62873e-164	-7.98223e-163	6.48918e-163	-1.73096e-163	-4.32699e-164	1.29407e-164	-1.97249e-163	3.51844e-163	-9.39198e-164	2.53848e-163	2.19399e-164	2.22915e-163	-1.40386e-162	0
3.60838e-163	-4.62933e-164	1.89408e-163	1.51408e-163	4.47611e-163	-1.8208e-163	1.54925e-163	-5.50033e-163	1.26997e-165	-2.30963e-163	2.893e-164	6.7871e-165	5.60375e-163	-4.44479e-164	9.51989e-164	-6.12741e-163	-7.32553e-164	-3.62873e-164	-7.98223e-163	6.48918e-163	-1.73096e-163	-4.32699e-164	1.29407e-164	-1.97249e-163	3.51844e-163	-9.39198e-164	2.53848e-163	2.19399e-164	2.22915e-163	-1.40386e-162	0
3.60838e-163	-4.62933e-164	1.89408e-163	1.51408e-163	4.47611e-163	-1.8208e-163	1.54925e-163	-5.50033e-163	1.26997e-165	-2.30963e-163	2.893e-164	6.7871e-165	5.60375e-163	-4.44479e-164	9.51989e-164	-6.12741e-163	-7.32553e-164	-3.62873e-164	-7.98223e-163	6.48918e-163	-1.73096e-163	-4.32699e-164	1.29407e-164	-1.97249e-163	3.51844e-163	-9.39198e-164	2.53848e-163	2.19399e-164	2.22915e-163	-1.40386e-162	0
3.60838e-163	-4.62933e-164	1.89408e-163	1.51408e-163	4.47611e-163	-1.8208e-163	1.54925e-163	-5.50033e-163	1.26997e-165	-2.30963e-163	2.893e-164	6.7871e-165	5.60375e-163	-4.44479e-164	9.51989e-164	-6.12741e-163	-7.32553e-164	-3.62873e-164	-7.98223e-163	6.48918e-163	-1.73096e-163	-4.32699e-164	1.29407e-164	-1.97249e-163	3.51844e-163	-9.39198e-164	2.53848e-163	2.19399e-164	2.22915e-163	-1.40386e-162	0
3.60838e-163	-4.62933e-164	1.89408e-163	1.51408e-163	4.47611e-163	-1.8208e-163	1.54925e-163	-5.50033e-163	1.26997e-165	-2.30963e-163	2.893e-164	6.7871e-165	5.60375e-163	-4.44479e-164	9.51989e-164	-6.12741e-163	-7.32553e-164	-3.62873e-164	-7.98223e-163	6.48918e-163	-1.73096e-163	-4.32699e-164	1.29407e-164	-1.97249e-163	3.51844e-163	-9.39198e-164	2.53848e-163	2.19399e-164	2.22915e-163	-1.40386e-162	0
3.60838e-163	-4.62933e-164	1.89408e-163	1.51408e-163	4.47611e-163	-1.8208e-163	1.54925e-163	-5.50033e-163	1.26997e-165	-2.30963e-163	2.893e-164	6.7871e-165	5.60375e-163	-4.44479e-164	9.51989e-164	-6.12741e-163	-7.32553e-164	-3.62873e-164	-7.98223e-163	6.48918e-163	-1.73096e-163	-4.32699e-164	1.29407e-164	-1.97249e-163	3.51844e-163	-9.39198e-164	2.53848e-163	2.19399e-164	2.22915e-163	-1.40386e-162	0
3.60838e-163	-4.62933e-164	1.89408e-163	1.51408e-163	4.47611e-163	-1.8208e-163	1.54925e-163	-5.50033e-163	1.26997e-165	-2.30963e-163	2.893e-164	6.7871e-165	5.60375e-163	-4.44479e-164	9.51989e-164	-6.12741e-163	-7.32553e-164	-3.62873e-164	-7.98223e-163	6.48918e-163	-1.73096e-163	-4.32699e-164	1.29407e-164	-1.97249e-163	3.51844e-163	-9.39198e-164	2.53848e-163	2.19399e-164	2.22915e-163	-1.40386e-162	0
3.60838e-163	-4.62933e-164	1.89408e-163	1.51408e-163	4.47611e-163	-1.8208e-163	1.54925e-163	-5.50033e-163	1.26997e-165	-2.30963e-163	2.893e-164	6.7871e-165	5.60375e-163	-4.44479e-164	9.51989e-164	-6.12741e-163	-7.32553e-164	-3.62873e-164	-7.98223e-163	6.48918e-163	-1.73096e-163	-4.32699e-164	1.29407e-164	-1.97249e-163	3.51844e-163	-9.39198e-164	2.53848e-163	2.19399e-164	2.22915e-163	-1.40386e-162	0
3.60838e-163	-4.62933e-164	1.89408e-163	1.51408e-163	4.47611e-163	-1.8208e-163	1.54925e-163	-5.50033e-163	1.26997e-165	-2.30963e-163	2.893e-164	6.7871e-165	5.60375e-163	-4.44479e-164	9.51989e-164	-6.12741e-163	-7.32553e-164	-3.62873e-164	-7.98223e-163	6.48918e-163	-1.73096e-163	-4.32699e-164	1.29407e-164	-1.97249e-163	3.51844e-163	-9.39198e-164	2.53848e-163	2.19399e-164	2.22915e-163	-1.40386e-162	0
3.60838e-163	-4.62933e-164	1.89408e-163	1.51408e-163	4.47611e-163	-1.8208e-163	1.54925e-163	-5.50033e-163	1.26997e-165	-2.30963e-163	2.893e-164	6.7871e-165	5.60375e-163	-4.44479e-164	9.51989e-164	-6.12741e-163	-7.32553e-164	-3.62873e-164	-7.98223e-163	6.48918e-163	-1.73096e-163	-4.32699e-164	1.29407e-164	-1.97249e-163	3.51844e-163	-9.39198e-164	2.53848e-163	2.19399e-164	2.22915e-163	-1.40386e-162	0
3.60838e-163	-4.62933e-164	1.89408e-163	1.51408e-163	4.47611e-163	-1.8208e-163	1.54925e-163	-5.50033e-163	1.26997e-165	-2.30963e-163	2.893e-164	6.7871e-165	5.60375e-163	-4.44479e-164	9.51989e-164	-6.12741e-163	-7.32553e-164	-3.62873e-164	-7.98223e-163	6.48918e-163	-1.73096e-163	-4.32699e-164	1.29407e-164	-1.97249e-163	3.51844e-163	-9.39198e-164	2.53848e-163	2.19399e-164	2.22915e-163	-1.40386e-162	0
3.60838e-163	-4.62933e-164	1.89408e-163	1.51408e-163	4.47611e-163	-1.8208e-163	1.54925e-163	-5.50033e-163	1.26997e-165	-2.30963e-163	2.893e-164	6.7871e-165	5.60375e-163	-4.44479e-164	9.51989e-164	-6.12741e-163	-7.32553e-164	-3.62873e-164	-7.98223e-163	6.48918e-163	-1.73096e-163	-4.32699e-164	1.29407e-164	-1.97249e-163	3.51844e-163	-9.39198e-164	2.53848e-163	2.19399e-164	2.22915e-163	-1.40386e-162	0
3.60838e-163	-4.62933e-164	1.89408e-163	1.51408e-163	4.47611e-163	-1.8208e-163	1.54925e-163	-5.50033e-163	1.26997e-165	-2.30963e-163	2.893e-164	6.7871e-165	5.60375e-163	-4.44479e-164	9.51989e-164	-6.12741e-163	-7.32553e-164	-3.62873e-164	-7.98223e-163	6.48918e-163	-1.73096e-163	-4.32699e-164	1.29407e-164	-1.97249e-163	3.51844e-163	-9.39198e-164	2.53848e-163	2.19399e-164	2.22915e-163	-1.40386e-162	0
3.60838e-163	-4.62933e-164	1.89408e-163	1.51408e-163	4.47611e-163	-1.8208e-163	1.54925e-163	-5.50033e-163	1.26997e-165	-2.30963e-163	2.893e-164	6.7871e-165	5.60375e-163	-4.44479e-164	9.51989e-164	-6.12741e-163	-7.32553e-164	-3.62873e-164	-7.98223e-163	6.48918e-163	-1.73096e-163	-4.32699e-164	1.29407e-164	-1.97249e-163	3.51844e-163	-9.39198e-164	2.53848e-163	2.19399e-164	2.22915e-163	-1.40386e-162	0
3.60838e-163	-4.62933e-164	1.89408e-163	1.51408e-163	4.47611e-163	-1.8208e-163	1.54925e-163	-5.50033e-163	1.26997e-165	-2.30963e-163	2.893e-164	6.7871e-165	5.60375e-163	-4.44479e-164	9.51989e-164	-6.12741e-163	-7.32553e-164	-3.62873e-164	-7.98223e-163	6.48918e-163	-1.73096e-163	-4.32699e-164	1.29407e-164	-1.97249e-163	3.51844e-163	-9.39198e-164	2.53848e-163	2.19399e-164	2.22915e-163	-1.40386e-162	0
3.60838e-163	-4.62933e-164	1.89408e-163	1.51408e-163	4.47611e-163	-1.8208e-163	1.54925e-163	-5.50033e-163	1.26997e-165	-2.30963e-163	2.893e-164	6.7871e-165	5.60375e-163	-4.44479e-164	9.51989e-164	-6.12741e-163	-7.32553e-164	-3.62873e-164	-7.98223e-163	6.48918e-163	-1.73096e-163	-4.32699e-164	1.29407e-164	-1.97249e-163	3.51844e-163	-9.39198e-164	2.53848e-163	2.19399e-164	2.22915e-163	-1.40386e-162	0
3.60838e-163	-4.62933e-164	1.89408e-163	1.51408e-163	4.47611e-163	-1.8208e-163	1.54925e-163	-5.50033e-163	1.26997e-165	-2.30963e-163	2.893e-164	6.7871e-165	5.60375e-163	-4.44479e-164	9.51989e-164	-6.12741e-163	-7.32553e-164	-3.62873e-164	-7.98223e-163	6.48918e-163	-1.73096e-163	-4.32699e-164	1.29407e-164	-1.97249e-163	3.51844e-163	-9.39198e-164	2.53848e-163	2.19399e-164	2.22915e-163	-1.40386e-162	0
3.60838e-163	-4.62933e-164	1.89408e-163	1.51408e-163	4.47611e-163	-1.8208e-163	1.54925e-163	-5.50033e-163	1.26997e-165	-2.30963e-163	2.893e-164	6.7871e-165	5.60375e-163	-4.44479e-164	9.51989e-164	-6.12741e-163	-7.32553e-164	-3.62873e-164	-7.98223e-163	6.48918e-163	-1.73096e-163	-4.32699e-164	1.29407e-164	-1.97249e-163	3.51844e-163	-9.39198e-164	2.53848e-163	2.19399e-164	2.22915e-163	-1.40386e-162	0
3.60838e-163	-4.62933e-164	1.89408e-163	1.51408e-163	4.47611e-163	-1.8208e-163	1.54925e-163	-5.50033e-163	1.26997e-165	-2.30963e-163	2.893e-164	6.7871e-165	5.60375e-163	-4.44479e-164	9.51989e-164	-6.12741e-163	-7.32553e-164	-3.62873e-164	-7.98223e-163	6.48918e-163	-1.73096e-163	-4.32699e-164	1.29407e-164	-1.97249e-163	3.51844e-163	-9.39198e-164	2.53848e-163	2.19399e-164	2.22915e-163	-1.40386e-162	0
3.60838e-163	-4.62933e-164	1.89408e-163	1.51408e-163	4.47611e-163	-1.8208e-163	1.54925e-163	-5.50033e-163	1.26997e-165	-2.30963e-163	2.893e-164	6.7871e-165	5.60375e-163	-4.44479e-164	9.51989e-164	-6.12741e-163	-7.32553e-164	-3.62873e-164	-7.98223e-163	6.48918e-163	-1.73096e-163	-4.32699e-164	1.29407e-164	-1.97249e-163	3.51844e-163	-9.39198e-164	2.53848e-163	2.19399e-164	2.22915e-163	-1.40386e-162	0
3.60838e-163	-4.62933e-164	1.89408e-163	1.51408e-163	4.47611e-163	-1.8208e-163	1.54925e-163	-5.50033e-163	1.26997e-165	-2.30963e-163	2.893e-164	6.7871e-165	5.60375e-163	-4.44479e-164	9.51989e-164	-6.12741e-163	-7.32553e-164	-3.62873e-164	-7.98223e-163	6.48918e-163	-1.73096e-163	-4.32699e-164	1.29407e-164	-1.97249e-163	3.51844e-163	-9.39198e-164	2.53848e-163	2.19399e-164	2.22915e-163	-1.40386e-162	0
3.60838e-163	-4.62933e-164	1.89408e-163	1.51408e-163	4.47611e-163	-1.8208e-163	1.54925e-163	-5.50033e-163	1.26997e-165	-2.30963e-163	2.893e-164	6.7871e-165	5.60375e-163	-4.44479e-164	9.51989e-164	-6.12741e-163	-7.32553e-164	-3.62873e-164	-7.98223e-163	6.48918e-163	-1.73096e-163	-4.32699e-164	1.29407e-164	-1.97249e-163	3.51844e-163	-9.39198e-164	2.53848e-163	2.19399e-164	2.22915e-163	-1.40386e-162	0
3.60838e-163	-4.62933e-164	1.89408e-163	1.51408e-163	4.47611e-163	-1.8208e-163	1.54925e-163	-5.50033e-163	1.26997e-165	-2.30963e-163	2.893e-164	6.7871e-165	5.60375e-163	-4.44479e-164	9.51989e-164	-6.12741e-163	-7.32553e-164	-3.62873e-164	-7.98223e-163	6.48918e-163	-1.73096e-163	-4.32699e-164	1.29407e-164	-1.97249e-163	3.51844e-163	-9.39198e-164	2.53848e-163	2.19399e-164	2.22915e-163	-1.40386e-162	0
3.60838e-163	-4.62933e-164	1.89408e-163	1.51408e-163	4.47611e-163	-1.8208e-163	1.54925e-163	-5.50033e-163	1.26997e-165	-2.30963e-163	2.893e-164	6.7871e-165	5.60375e-163	-4.44479e-164	9.51989e-164	-6.12741e-163	-7.32553e-164	-3.62873e-164	-7.98223e-163	6.48918e-163	-1.73096e-163	-4.32699e-164	1.29407e-164	-1.97249e-163	3.51844e-163	-9.39198e-164	2.53848e-163	2.19399e-164	2.22915e-163	-1.40386e-162	0
3.60838e-163	-4.62933e-164	1.89408e-163	1.51408e-163	4.47611e-163	-1.8208e-163	1.54925e-163	-5.50033e-163	1.26997e-165	-2.30963e-163	2.893e-164	6.7871e-165	5.60375e-163	-4.44479e-164	9.51989e-164	-6.12741e-163	-7.32553e-164	-3.62873e-164	-7.98223e-163	6.48918e-163	-1.73096e-163	-4.32699e-164	1.29407e-164	-1.97249e-163	3.51844e-163	-9.39198e-164	2.53848e-163	2.19399e-164	2.22915e-163	-1.40386e-162	0
3.60838e-163	-4.62933e-164	1.89408e-163	1.51408e-163	4.47611e-163	-1.8208e-163	1.54925e-163	-5.50033e-163	1.26997e-165	-2.30963e-163	2.893e-164	6.7871e-165	5.60375e-163	-4.44479e-164	9.51989e-164	-6.12741e-163	-7.32553e-164	-3.62873e-164	-7.98223e-163	6.48918e-163	-1.73096e-163	-4.32699e-164	1.29407e-164	-1.97249e-163	3.51844e-163	-9.39198e-164	2.53848e-163	2.19399e-164	2.22915e-163	-1.40386e-162	0
3.60838e-163	-4.62933e-164	1.89408e-163	1.51408e-163	4.47611e-163	-1.8208e-163	1.54925e-163	-5.50033e-163	1.26997e-165	-2.30963e-163	2.893e-164	6.7871e-165	5.60375e-163	-4.44479e-164	9.51989e-164	-6.12741e-163	-7.32553e-164	-3.62873e-164	-7.98223e-163	6.48918e-163	-1.73096e-163	-4.32699e-164	1.29407e-164	-1.97249e-163	3.51844e-163	-9.39198e-164	2.53848e-163	2.19399e-164	2.22915e-163	-1.40386e-162	0
3.60838e-163	-4.62933e-164	1.89408e-163	1.51408e-163	4.47611e-163	-1.8208e-163	1.54925e-163	-5.50033e-163	1.26997e-165	-2.30963e-163	2.893e-164	6.7871e-165	5.60375e-163	-4.44479e-164	9.51989e-164	-6.12741e-163	-7.32553e-164	-3.62873e-164	-7.98223e-163	6.48918e-163	-1.73096e-163	-4.32699e-164	1.29407e-164	-1.97249e-163	3.51844e-163	-9.39198e-164	2.53848e-163	2.19399e-164	2.22915e-163	-1.40386e-162	0
3.60838e-163	-4.62933e-164	1.89408e-163	1.51408e-163	4.47611e-163	-1.8208e-163	1.54925e-163	-5.50033e-163	1.26997e-165	-2.30963e-163	2.893e-164	6.7871e-165	5.60375e-163	-4.44479e-164	9.51989e-164	-6.12741e-163	-7.32553e-164	-3.62873e-164	-7.98223e-163	6.48918e-163	-1.73096e-163	-4.32699e-164	1.29407e-164	-1.97249e-163	3.51844e-163	-9.39198e-164	2.53848e-163	2.19399e-164	2.22915e-163	-1.40386e-162	0
3.60838e-163	-4.62933e-164	1.89408e-163	1.51408e-163	4.47611e-163	-1.8208e-163	1.54925e-163	-5.50033e-163	1.26997e-165	-2.30963e-163	2.893e-164	6.7871e-165	5.60375e-163	-4.44479e-164	9.51989e-164	-6.12741e-163	-7.32553e-164	-3.62873e-164	-7.98223e-163	6.48918e-163	-1.73096e-163	-4.32699e-164	1.29407e-164	-1.97249e-163	3.51844e-163	-9.39198e-164	2.53848e-163	2.19399e-164	2.22915e-163	-1.40386e-162	0
3.60838e-163	-4.62933e-164	1.89408e-163	1.51408e-163	4.47611e-163	-1.8208e-163	1.54925e-163	-5.50033e-163	1.26997e-165	-2.30963e-163	2.893e-164	6.7871e-165	5.60375e-163	-4.44479e-164	9.51989e-164	-6.12741e-163	-7.32553e-164	-3.62873e-164	-7.98223e-163	6.48918e-163	-1.73096e-163	-4.32699e-164	1.29407e-164	-1.97249e-163	3.51844e-163	-9.39198e-164	2.53848e-163	2.19399e-164	2.22915e-163	-1.40386e-162	0
3.60838e-163	-4.62933e-164	1.89408e-163	1.51408e-163	4.47611e-163	-1.8208e-163	1.54925e-163	-5.50033e-163	1.26997e-165	-2.30963e-163	2.893e-164	6.7871e-165	5.60375e-163	-4.44479e-164	9.51989e-164	-6.12741e-163	-7.32553e-164	-3.62873e-164	-7.98223e-163	6.48918e-163	-1.73096e-163	-4.32699e-164	1.29407e-164	-1.97249e-163	3.51844e-163	-9.39198e-164	2.53848e-163	2.19399e-164	2.22915e-163	-1.40386e-162	0
3.60838e-163	-4.62933e-164	1.89408e-163	1.51408e-163	4.47611e-163	-1.8208e-163	1.54925e-163	-5.50033e-163	1.26997e-165	-2.30963e-163	2.893e-164	6.7871e-165	5.60375e-163	-4.44479e-164	9.51989e-164	-6.12741e-163	-7.32553e-164	-3.62873e-164	-7.98223e-163	6.48918e-163	-1.73096e-163	-4.32699e-164	1.29407e-164	-1.97249e-163	3.51844e-163	-9.39198e-164	2.53848e-163	2.19399e-164	2.22915e-163	-1.40386e-162	0
3.60838e-163	-4.62933e-164	1.89408e-163	1.51408e-163	4.47611e-163	-1.8208e-163	1.54925e-163	-5.50033e-163	1.26997e-165	-2.30963e-163	2.893e-164	6.7871e-165	5.60375e-163	-4.44479e-164	9.51989e-164	-6.12741e-163	-7.32553e-164	-3.62873e-164	-7.98223e-163	6.48918e-163	-1.73096e-163	-4.32699e-164	1.29407e-164	-1.97249e-163	3.51844e-163	-9.39198e-164	2.53848e-163	2.19399e-164	2.22915e-163	-1.40386e-162	0
3.60838e-163	-4.62933e-164	1.89408e-163	1.51408e-163	4.47611e-163	-1.8208e-163	1.54925e-163	-5.50033e-163	1.26997e-165	-2.30963e-163	2.893e-164	6.7871e-165	5.60375e-163	-4.44479e-164	9.51989e-164	-6.12741e-163	-7.32553e-164	-3.62873e-164	-7.98223e-163	6.48918e-163	-1.73096e-163	-4.32699e-164	1.29407e-164	-1.97249e-163	3.51844e-163	-9.39198e-164	2.53848e-163	2.19399e-164	2.22915e-163	-1.40386e-162	0
3.60838e-163	-4.62933e-164	1.89408e-163	1.51408e-163	4.47611e-163	-1.8208e-163	1.54925e-163	-5.50033e-163	1.26997e-165	-2.30963e-163	2.893e-164	6.7871e-165	5.60375e-163	-4.44479e-164	9.51989e-164	-6.12741e-163	-7.32553e-164	-3.62873e-164	-7.98223e-163	6.48918e-163	-1.73096e-163	-4.32699e-164	1.29407e-164	-1.97249e-163	3.51844e-163	-9.39198e-164	2.53848e-163	2.19399e-164	2.22915e-163	-1.40386e-162	0
3.60838e-163	-4.62933e-164	1.89408e-163	1.51408e-163	4.47611e-163	-1.8208e-163	1.54925e-163	-5.50033e-163	1.26997e-165	-2.30963e-163	2.893e-164	6.7871e-165	5.60375e-163	-4.44479e-164	9.51989e-164	-6.12741e-163	-7.32553e-164	-3.62873e-164	-7.98223e-163	6.48918e-163	-1.73096e-163	-4.32699e-164	1.29407e-164	-1.97249e-163	3.51844e-163	-9.39198e-164	2.53848e-163	2.19399e-164	2.22915e-163	-1.40386e-162	0
3.60838e-163	-4.62933e-164	1.89408e-163	1.51408e-163	4.47611e-163	-1.8208e-163	1.54925e-163	-5.50033e-163	1.26997e-165	-2.30963e-163	2.893e-164	6.7871e-165	5.60375e-163	-4.44479e-164	9.51989e-164	-6.12741e-163	-7.32553e-164	-3.62873e-164	-7.98223e-163	6.48918e-163	-1.73096e-163	-4.32699e-164	1.29407e-164	-1.97249e-163	3.51844e-163	-9.39198e-164	2.53848e-163	2.19399e-164	2.22915e-163	-1.40386e-162	0
3.60838e-163	-4.62933e-164	1.89408e-163	1.51408e-163	4.47611e-163	-1.8208e-163	1.54925e-163	-5.50033e-163	1.26997e-165	-2.30963e-163	2.893e-164	6.7871e-165	5.60375e-163	-4.44479e-164	9.51989e-164	-6.12741e-163	-7.32553e-164	-3.62873e-164	-7.98223e-163	6.48918e-163	-1.73096e-163	-4.32699e-164	1.29407e-164	-1.97249e-163	3.51844e-163	-9.39198e-164	2.53848e-163	2.19399e-164	2.22915e-163	-1.40386e-162	0
3.60838e-163	-4.62933e-164	1.89408e-163	1.51408e-163	4.47611e-163	-1.8208e-163	1.54925e-163	-5.50033e-163	1.26997e-165	-2.30963e-163	2.893e-164	6.7871e-165	5.60375e-163	-4.44479e-164	9.51989e-164	-6.12741e-163	-7.32553e-164	-3.62873e-164	-7.98223e-163	6.48918e-163	-1.73096e-163	-4.32699e-164	1.29407e-164	-1.97249e-163	3.51844e-163	-9.39198e-164	2.53848e-163	2.19399e-164	2.22915e-163	-1.40386e-162	0
3.60838e-163	-4.62933e-164	1.89408e-163	1.51408e-163	4.47611e-163	-1.8208e-163	1.54925e-163	-5.50033e-163	1.26997e-165	-2.30963e-163	2.893e-164	6.7871e-165	5.60375e-163	-4.44479e-164	9.51989e-164	-6.12741e-163	-7.32553e-164	-3.62873e-164	-7.98223e-163	6.48918e-163	-1.73096e-163	-4.32699e-164	1.29407e-164	-1.97249e-163	3.51844e-163	-9.39198e-164	2.53848e-163	2.19399e-164	2.22915e-163	-1.40386e-162	0
3.60838e-163	-4.62933e-164	1.89408e-163	1.51408e-163	4.47611e-163	-1.8208e-163	1.54925e-163	-5.50033e-163	1.26997e-165	-2.30963e-163	2.893e-164	6.7871e-165	5.60375e-163	-4.44479e-164	9.51989e-164	-6.12741e-163	-7.32553e-164	-3.62873e-164	-7.98223e-163	6.48918e-163	-1.73096e-163	-4.32699e-164	1.29407e-164	-1.97249e-163	3.51844e-163	-9.39198e-164	2.53848e-163	2.19399e-164	2.22915e-163	-1.40386e-162	0
3.60838e-163	-4.62933e-164	1.89408e-163	1.51408e-163	4.47611e-163	-1.8208e-163	1.54925e-163	-5.50033e-163	1.26997e-165	-2.30963e-163	2.893e-164	6.7871e-165	5.60375e-163	-4.44479e-164	9.51989e-164	-6.12741e-163	-7.32553e-164	-3.62873e-164	-7.98223e-163	6.48918e-163	-1.73096e-163	-4.32699e-164	1.29407e-164	-1.97249e-163	3.51844e-163	-9.39198e-164	2.53848e-163	2.19399e-164	2.22915e-163	-1.40386e-162	0
3.60838e-163	-4.62933e-164	1.89408e-163	1.51408e-163	4.47611e-163	-1.8208e-163	1.54925e-163	-5.50033e-163	1.26997e-165	-2.30963e-163	2.893e-164	6.7871e-165	5.60375e-163	-4.44479e-164	9.51989e-164	-6.12741e-163	-7.32553e-164	-3.62873e-164	-7.98223e-163	6.48918e-163	-1.73096e-163	-4.32699e-164	1.29407e-164	-1.97249e-163	3.51844e-163	-9.39198e-164	2.53848e-163	2.19399e-164	2.22915e-163	-1.40386e-162	0
3.60838e-163	-4.62933e-164	1.89408e-163	1.51408e-163	4.47611e-163	-1.8208e-163	1.54925e-163	-5.50033e-163	1.26997e-165	-2.30963e-163	2.893e-164	6.7871e-165	5.60375e-163	-4.44479e-164	9.51989e-164	-6.12741e-163	-7.32553e-164	-3.62873e-164	-7.98223e-163	6.48918e-163	-1.73096e-163	-4.32699e-164	1.29407e-164	-1.97249e-163	3.51844e-163	-9.39198e-164	2.53848e-163	2.19399e-164	2.22915e-163	-1.40386e-162	0
3.60838e-163	-4.62933e-164	1.89408e-163	1.51408e-163	4.47611e-163	-1.8208e-163	1.54925e-163	-5.50033e-163	1.26997e-165	-2.30963e-163	2.893e-164	6.7871e-165	5.60375e-163	-4.44479e-164	9.51989e-164	-6.12741e-163	-7.32553e-164	-3.62873e-164	-7.98223e-163	6.48918e-163	-1.73096e-163	-4.32699e-164	1.29407e-164	-1.97249e-163	3.51844e-163	-9.39198e-164	2.53848e-163	2.19399e-164	2.22915e-163	-1.40386e-162	0
3.60838e-163	-4.62933e-164	1.89408e-163	1.51408e-163	4.47611e-163	-1.8208e-163	1.54925e-163	-5.50033e-163	1.26997e-165	-2.30963e-163	2.893e-164	6.7871e-165	5.60375e-163	-4.44479e-164	9.51989e-164	-6.12741e-163	-7.32553e-164	-3.62873e-164	-7.98223e-163	6.48918e-163	-1.73096e-163	-4.32699e-164	1.29407e-164	-1.97249e-163	3.51844e-163	-9.39198e-164	2.53848e-163	2.19399e-164	2.22915e-163	-1.40386e-162	0
3.60838e-163	-4.62933e-164	1.89408e-163	1.51408e-163	4.47611e-163	-1.8208e-163	1.54925e-163	-5.50033e-163	1.26997e-165	-2.30963e-163	2.893e-164	6.7871e-165	5.60375e-163	-4.44479e-164	9.51989e-164	-6.12741e-163	-7.32553e-164	-3.62873e-164	-7.98223e-163	6.48918e-163	-1.73096e-163	-4.32699e-164	1.29407e-164	-1.97249e-163	3.51844e-163	-9.39198e-164	2.53848e-163	2.19399e-164	2.22915e-163	-1.40386e-162	0
3.60838e-163	-4.62933e-164	1.89408e-163	1.51408e-163	4.47611e-163	-1.8208e-163	1.54925e-163	-5.50033e-163	1.26997e-165	-2.30963e-163	2.893e-164	6.7871e-165	5.60375e-163	-4.44479e-164	9.51989e-164	-6.12741e-163	-7.32553e-164	-3.62873e-164	-7.98223e-163	6.48918e-163	-1.73096e-163	-4.32699e-164	1.29407e-164	-1.97249e-163	3.51844e-163	-9.39198e-164	2.53848e-163	2.19399e-164	2.22915e-163	-1.40386e-162	0
3.60838e-163	-4.62933e-164	1.89408e-163	1.51408e-163	4.47611e-163	-1.8208e-163	1.54925e-163	-5.50033e-163	1.26997e-165	-2.30963e-163	2.893e-164	6.7871e-165	5.60375e-163	-4.44479e-164	9.51989e-164	-6.12741e-163	-7.32553e-164	-3.62873e-164	-7.98223e-163	6.48918e-163	-1.73096e-163	-4.32699e-164	1.29407e-164	-1.97249e-163	3.51844e-163	-9.39198e-164	2.53848e-163	2.19399e-164	2.22915e-163	-1.40386e-162	0
3.60838e-163	-4.62933e-164	1.89408e-163	1.51408e-163	4.47611e-163	-1.8208e-163	1.54925e-163	-5.50033e-163	1.26997e-165	-2.30963e-163	2.893e-164	6.7871e-165	5.60375e-163	-4.44479e-164	9.51989e-164	-6.12741e-163	-7.32553e-164	-3.62873e-164	-7.98223e-163	6.48918e-163	-1.73096e-163	-4.32699e-164	1.29407e-164	-1.97249e-163	3.51844e-163	-9.39198e-164	2.53848e-163	2.19399e-164	2.22915e-163	-1.40386e-162	0
3.60838e-163	-4.62933e-164	1.89408e-163	1.51408e-163	4.47611e-163	-1.8208e-163	1.54925e-163	-5.50033e-163	1.26997e-165	-2.30963e-163	2.893e-164	6.7871e-165	5.60375e-163	-4.44479e-164	9.51989e-164	-6.12741e-163	-7.32553e-164	-3.62873e-164	-7.98223e-163	6.48918e-163	-1.73096e-163	-4.32699e-164	1.29407e-164	-1.97249e-163	3.51844e-163	-9.39198e-164	2.53848e-163	2.19399e-164	2.22915e-163	-1.40386e-162	0
3.60838e-163	-4.62933e-164	1.89408e-163	1.51408e-163	4.47611e-163	-1.8208e-163	1.54925e-163	-5.50033e-163	1.26997e-165	-2.30963e-163	2.893e-164	6.7871e-165	5.60375e-163	-4.44479e-164	9.51989e-164	-6.12741e-163	-7.32553e-164	-3.62873e-164	-7.98223e-163	6.48918e-163	-1.73096e-163	-4.32699e-164	1.29407e-164	-1.97249e-163	3.51844e-163	-9.39198e-164	2.53848e-163	2.19399e-164	2.22915e-163	-1.40386e-162	0
3.60838e-163	-4.62933e-164	1.89408e-163	1.51408e-163	4.47611e-163	-1.8208e-163	1.54925e-163	-5.50033e-163	1.26997e-165	-2.30963e-163	2.893e-164	6.7871e-165	5.60375e-163	-4.44479e-164	9.51989e-164	-6.12741e-163	-7.32553e-164	-3.62873e-164	-7.98223e-163	6.48918e-163	-1.73096e-163	-4.32699e-164	1.29407e-164	-1.97249e-163	3.51844e-163	-9.39198e-164	2.53848e-163	2.19399e-164	2.22915e-163	-1.40386e-162	0
3.60838e-163	-4.62933e-164	1.89408e-163	1.51408e-163	4.47611e-163	-1.8208e-163	1.54925e-163	-5.50033e-163	1.26997e-165	-2.30963e-163	2.893e-164	6.7871e-165	5.60375e-163	-4.44479e-164	9.51989e-164	-6.12741e-163	-7.32553e-164	-3.62873e-164	-7.98223e-163	6.48918e-163	-1.73096e-163	-4.32699e-164	1.29407e-164	-1.97249e-163	3.51844e-163	-9.39198e-164	2.53848e-163	2.19399e-164	2.22915e-163	-1.40386e-162	0
3.60838e-163	-4.62933e-164	1.89408e-163	1.51408e-163	4.47611e-163	-1.8208e-163	1.54925e-163	-5.50033e-163	1.26997e-165	-2.30963e-163	2.893e-164	6.7871e-165	5.60375e-163	-4.44479e-164	9.51989e-164	-6.12741e-163	-7.32553e-164	-3.62873e-164	-7.98223e-163	6.48918e-163	-1.73096e-163	-4.32699e-164	1.29407e-164	-1.97249e-163	3.51844e-163	-9.39198e-164	2.53848e-163	2.19399e-164	2.22915e-163	-1.40386e-162	0
3.60838e-163	-4.62933e-164	1.89408e-163	1.51408e-163	4.47611e-163	-1.8208e-163	1.54925e-163	-5.50033e-163	1.26997e-165	-2.30963e-163	2.893e-164	6.7871e-165	5.60375e-163	-4.44479e-164	9.51989e-164	-6.12741e-163	-7.32553e-164	-3.62873e-164	-7.98223e-163	6.48918e-163	-1.73096e-163	-4.32699e-164	1.29407e-164	-1.97249e-163	3.51844e-163	-9.39198e-164	2.53848e-163	2.19399e-164	2.22915e-163	-1.40386e-162	0
3.60838e-163	-4.62933e-164	1.89408e-163	1.51408e-163	4.47611e-163	-1.8208e-163	1.54925e-163	-5.50033e-163	1.26997e-165	-2.30963e-163	2.893e-164	6.7871e-165	5.60375e-163	-4.44479e-164	9.51989e-164	-6.12741e-163	-7.32553e-164	-3.62873e-164	-7.98223e-163	6.48918e-163	-1.73096e-163	-4.32699e-164	1.29407e-164	-1.97249e-163	3.51844e-163	-9.39198e-164	2.53848e-163	2.19399e-164	2.22915e-163	-1.40386e-162	0
3.60838e-163	-4.62933e-164	1.89408e-163	1.51408e-163	4.47611e-163	-1.8208e-163	1.54925e-163	-5.50033e-163	1.26997e-165	-2.30963e-163	2.893e-164	6.7871e-165	5.60375e-163	-4.44479e-164	9.51989e-164	-6.12741e-163	-7.32553e-164	-3.62873e-164	-7.98223e-163	6.48918e-163	-1.73096e-163	-4.32699e-164	1.29407e-164	-1.97249e-163	3.51844e-163	-9.39198e-164	2.53848e-163	2.19399e-164	2.22915e-163	-1.40386e-162	0
3.60838e-163	-4.62933e-164	1.89408e-163	1.51408e-163	4.47611e-163	-1.8208e-163	1.54925e-163	-5.50033e-163	1.26997e-165	-2.30963e-163	2.893e-164	6.7871e-165	5.60375e-163	-4.44479e-164	9.51989e-164	-6.12741e-163	-7.32553e-164	-3.62873e-164	-7.98223e-163	6.48918e-163	-1.73096e-163	-4.32699e-164	1.29407e-164	-1.97249e-163	3.51844e-163	-9.39198e-164	2.53848e-163	2.19399e-164	2.22915e-163	-1.40386e-162	0
3.60838e-163	-4.62933e-164	1.89408e-163	1.51408e-163	4.47611e-163	-1.8208e-163	1.54925e-163	-5.50033e-163	1.26997e-165	-2.30963e-163	2.893e-164	6.7871e-165	5.60375e-163	-4.44479e-164	9.51989e-164	-6.12741e-163	-7.32553e-164	-3.62873e-164	-7.98223e-163	6.48918e-163	-1.73096e-163	-4.32699e-164	1.29407e-164	-1.97249e-163	3.51844e-163	-9.39198e-164	2.53848e-163	2.19399e-164	2.22915e-163	-1.40386e-162	0
3.60838e-163	-4.62933e-164	1.89408e-163	1.51408e-163	4.47611e-163	-1.8208e-163	1.54925e-163	-5.50033e-163	1.26997e-165	-2.30963e-163	2.893e-164	6.7871e-165	5.60375e-163	-4.44479e-164	9.51989e-164	-6.12741e-163	-7.32553e-164	-3.62873e-164	-7.98223e-163	6.48918e-163	-1.73096e-163	-4.32699e-164	1.29407e-164	-1.97249e-163	3.51844e-163	-9.39198e-164	2.53848e-163	2.19399e-164	2.22915e-163	-1.40386e-162	0
3.60838e-163	-4.62933e-164	1.89408e-163	1.51408e-163	4.47611e-163	-1.8208e-163	1.54925e-163	-5.50033e-163	1.26997e-165	-2.30963e-163	2.893e-164	6.7871e-165	5.60375e-163	-4.44479e-164	9.51989e-164	-6.12741e-163	-7.32553e-164	-3.62873e-164	-7.98223e-163	6.48918e-163	-1.73096e-163	-4.32699e-164	1.29407e-164	-1.97249e-163	3.51844e-163	-9.39198e-164	2.53848e-163	2.19399e-164	2.22915e-163	-1.40386e-162	0
3.60838e-163	-4.62933e-164	1.89408e-163	1.51408e-163	4.47611e-163	-1.8208e-163	1.54925e-163	-5.50033e-163	1.26997e-165	-2.30963e-163	2.893e-164	6.7871e-165	5.60375e-163	-4.44479e-164	9.51989e-164	-6.12741e-163	-7.32553e-164	-3.62873e-164	-7.98223e-163	6.48918e-163	-1.73096e-163	-4.32699e-164	1.29407e-164	-1.97249e-163	3.51844e-163	-9.39198e-164	2.53848e-163	2.19399e-164	2.22915e-163	-1.40386e-162	0
3.60838e-163	-4.62933e-164	1.89408e-163	1.51408e-163	4.47611e-163	-1.8208e-163	1.54925e-163	-5.50033e-163	1.26997e-165	-2.30963e-163	2.893e-164	6.7871e-165	5.60375e-163	-4.44479e-164	9.51989e-164	-6.12741e-163	-7.32553e-164	-3.62873e-164	-7.98223e-163	6.48918e-163	-1.73096e-163	-4.32699e-164	1.29407e-164	-1.97249e-163	3.51844e-163	-9.39198e-164	2.53848e-163	2.19399e-164	2.22915e-163	-1.40386e-162	0
3.60838e-163	-4.62933e-164	1.89408e-163	1.51408e-163	4.47611e-163	-1.8208e-163	1.54925e-163	-5.50033e-163	1.26997e-165	-2.30963e-163	2.893e-164	6.7871e-165	5.60375e-163	-4.44479e-164	9.51989e-164	-6.12741e-163	-7.32553e-164	-3.62873e-164	-7.98223e-163	6.48918e-163	-1.73096e-163	-4.32699e-164	1.29407e-164	-1.97249e-163	3.51844e-163	-9.39198e-164	2.53848e-163	2.19399e-164	2.22915e-163	-1.40386e-162	0
3.60838e-163	-4.62933e-164	1.89408e-163	1.51408e-163	4.47611e-163	-1.8208e-163	1.54925e-163	-5.50033e-163	1.26997e-165	-2.30963e-163	2.893e-164	6.7871e-165	5.60375e-163	-4.44479e-164	9.51989e-164	-6.12741e-163	-7.32553e-164	-3.62873e-164	-7.98223e-163	6.48918e-163	-1.73096e-163	-4.32699e-164	1.29407e-164	-1.97249e-163	3.51844e-163	-9.39198e-164	2.53848e-163	2.19399e-164	2.22915e-163	-1.40386e-162	0
3.60838e-163	-4.62933e-164	1.89408e-163	1.51408e-163	4.47611e-163	-1.8208e-163	1.54925e-163	-5.50033e-163	1.26997e-165	-2.30963e-163	2.893e-164	6.7871e-165	5.60375e-163	-4.44479e-164	9.51989e-164	-6.12741e-163	-7.32553e-164	-3.62873e-164	-7.98223e-163	6.48918e-163	-1.73096e-163	-4.32699e-164	1.29407e-164	-1.97249e-163	3.51844e-163	-9.39198e-164	2.53848e-163	2.19399e-164	2.22915e-163	-1.40386e-162	0
3.60838e-163	-4.62933e-164	1.89408e-163	1.51408e-163	4.47611e-163	-1.8208e-163	1.54925e-163	-5.50033e-163	1.26997e-165	-2.30963e-163	2.893e-164	6.7871e-165	5.60375e-163	-4.44479e-164	9.51989e-164	-6.12741e-163	-7.32553e-164	-3.62873e-164	-7.98223e-163	6.48918e-163	-1.73096e-163	-4.32699e-164	1.29407e-164	-1.97249e-163	3.51844e-163	-9.39198e-164	2.53848e-163	2.19399e-164	2.22915e-163	-1.40386e-162	0
3.60838e-163	-4.62933e-164	1.89408e-163	1.51408e-163	4.47611e-163	-1.8208e-163	1.54925e-163	-5.50033e-163	1.26997e-165	-2.30963e-163	2.893e-164	6.7871e-165	5.60375e-163	-4.44479e-164	9.51989e-164	-6.12741e-163	-7.32553e-164	-3.62873e-164	-7.98223e-163	6.48918e-163	-1.73096e-163	-4.32699e-164	1.29407e-164	-1.97249e-163	3.51844e-163	-9.39198e-164	2.53848e-163	2.19399e-164	2.22915e-163	-1.40386e-162	0
3.60838e-163	-4.62933e-164	1.89408e-163	1.51408e-163	4.47611e-163	-1.8208e-163	1.54925e-163	-5.50033e-163	1.26997e-165	-2.30963e-163	2.893e-164	6.7871e-165	5.60375e-163	-4.44479e-164	9.51989e-164	-6.12741e-163	-7.32553e-164	-3.62873e-164	-7.98223e-163	6.48918e-163	-1.73096e-163	-4.32699e-164	1.29407e-164	-1.97249e-163	3.51844e-163	-9.39198e-164	2.53848e-163	2.19399e-164	2.22915e-163	-1.40386e-162	0
3.60838e-163	-4.62933e-164	1.89408e-163	1.51408e-163	4.47611e-163	-1.8208e-163	1.54925e-163	-5.50033e-163	1.26997e-165	-2.30963e-163	2.893e-164	6.7871e-165	5.60375e-163	-4.44479e-164	9.51989e-164	-6.12741e-163	-7.32553e-164	-3.62873e-164	-7.98223e-163	6.48918e-163	-1.73096e-163	-4.32699e-164	1.29407e-164	-1.97249e-163	3.51844e-163	-9.39198e-164	2.53848e-163	2.19399e-164	2.22915e-163	-1.40386e-162	0
3.60838e-163	-4.62933e-164	1.89408e-163	1.51408e-163	4.47611e-163	-1.8208e-163	1.54925e-163	-5.50033e-163	1.26997e-165	-2.30963e-163	2.893e-164	6.7871e-165	5.60375e-163	-4.44479e-164	9.51989e-164	-6.12741e-163	-7.32553e-164	-3.62873e-164	-7.98223e-163	6.48918e-163	-1.73096e-163	-4.32699e-164	1.29407e-164	-1.97249e-163	3.51844e-163	-9.39198e-164	2.53848e-163	2.19399e-164	2.22915e-163	-1.40386e-162	0
3.60838e-163	-4.62933e-164	1.89408e-163	1.51408e-163	4.47611e-163	-1.8208e-163	1.54925e-163	-5.50033e-163	1.26997e-165	-2.30963e-163	2.893e-164	6.7871e-165	5.60375e-163	-4.44479e-164	9.51989e-164	-6.12741e-163	-7.32553e-164	-3.62873e-164	-7.98223e-163	6.48918e-163	-1.73096e-163	-4.32699e-164	1.29407e-164	-1.97249e-163	3.51844e-163	-9.39198e-164	2.53848e-163	2.19399e-164	2.22915e-163	-1.40386e-162	0
3.60838e-163	-4.62933e-164	1.89408e-163	1.51408e-163	4.47611e-163	-1.8208e-163	1.54925e-163	-5.50033e-163	1.26997e-165	-2.30963e-163	2.893e-164	6.7871e-165	5.60375e-163	-4.44479e-164	9.51989e-164	-6.12741e-163	-7.32553e-164	-3.62873e-164	-7.98223e-163	6.48918e-163	-1.73096e-163	-4.32699e-164	1.29407e-164	-1.97249e-163	3.51844e-163	-9.39198e-164	2.53848e-163	2.19399e-164	2.22915e-163	-1.40386e-162	0
3.60838e-163	-4.62933e-164	1.89408e-163	1.51408e-163	4.47611e-163	-1.8208e-163	1.54925e-163	-5.50033e-163	1.26997e-165	-2.30963e-163	2.893e-164	6.7871e-165	5.60375e-163	-4.44479e-164	9.51989e-164	-6.12741e-163	-7.32553e-164	-3.62873e-164	-7.98223e-163	6.48918e-163	-1.73096e-163	-4.32699e-164	1.29407e-164	-1.97249e-163	3.51844e-163	-9.39198e-164	2.53848e-163	2.19399e-164	2.22915e-163	-1.40386e-162	0
3.60838e-163	-4.62933e-164	1.89408e-163	1.51408e-163	4.47611e-163	-1.8208e-163	1.54925e-163	-5.50033e-163	1.26997e-165	-2.30963e-163	2.893e-164	6.7871e-165	5.60375e-163	-4.44479e-164	9.51989e-164	-6.12741e-163	-7.32553e-164	-3.62873e-164	-7.98223e-163	6.48918e-163	-1.73096e-163	-4.32699e-164	1.29407e-164	-1.97249e-163	3.51844e-163	-9.39198e-164	2.53848e-163	2.19399e-164	2.22915e-163	-1.40386e-162	0
3.60838e-163	-4.62933e-164	1.89408e-163	1.51408e-163	4.47611e-163	-1.8208e-163	1.54925e-163	-5.50033e-163	1.26997e-165	-2.30963e-163	2.893e-164	6.7871e-165	5.60375e-163	-4.44479e-164	9.51989e-164	-6.12741e-163	-7.32553e-164	-3.62873e-164	-7.98223e-163	6.48918e-163	-1.73096e-163	-4.32699e-164	1.29407e-164	-1.97249e-163	3.51844e-163	-9.39198e-164	2.53848e-163	2.19399e-164	2.22915e-163	-1.40386e-162	0
3.60838e-163	-4.62933e-164	1.89408e-163	1.51408e-163	4.47611e-163	-1.8208e-163	1.54925e-163	-5.50033e-163	1.26997e-165	-2.30963e-163	2.893e-164	6.7871e-165	5.60375e-163	-4.44479e-164	9.51989e-164	-6.12741e-163	-7.32553e-164	-3.62873e-164	-7.98223e-163	6.48918e-163	-1.73096e-163	-4.32699e-164	1.29407e-164	-1.97249e-163	3.51844e-163	-9.39198e-164	2.53848e-163	2.19399e-164	2.22915e-163	-1.40386e-162	0
3.60838e-163	-4.62933e-164	1.89408e-163	1.51408e-163	4.47611e-163	-1.8208e-163	1.54925e-163	-5.50033e-163	1.26997e-165	-2.30963e-163	2.893e-164	6.7871e-165	5.60375e-163	-4.44479e-164	9.51989e-164	-6.12741e-163	-7.32553e-164	-3.62873e-164	-7.98223e-163	6.48918e-163	-1.73096e-163	-4.32699e-164	1.29407e-164	-1.97249e-163	3.51844e-163	-9.39198e-164	2.53848e-163	2.19399e-164	2.22915e-163	-1.40386e-162	0
3.60838e-163	-4.62933e-164	1.89408e-163	1.51408e-163	4.47611e-163	-1.8208e-163	1.54925e-163	-5.50033e-163	1.26997e-165	-2.30963e-163	2.893e-164	6.7871e-165	5.60375e-163	-4.44479e-164	9.51989e-164	-6.12741e-163	-7.32553e-164	-3.62873e-164	-7.98223e-163	6.48918e-163	-1.73096e-163	-4.32699e-164	1.29407e-164	-1.97249e-163	3.51844e-163	-9.39198e-164	2.53848e-163	2.19399e-164	2.22915e-163	-1.40386e-162	0
3.60838e-163	-4.62933e-164	1.89408e-163	1.51408e-163	4.47611e-163	-1.8208e-163	1.54925e-163	-5.50033e-163	1.26997e-165	-2.30963e-163	2.893e-164	6.7871e-165	5.60375e-163	-4.44479e-164	9.51989e-164	-6.12741e-163	-7.32553e-164	-3.62873e-164	-7.98223e-163	6.48918e-163	-1.73096e-163	-4.32699e-164	1.29407e-164	-1.97249e-163	3.51844e-163	-9.39198e-164	2.53848e-163	2.19399e-164	2.22915e-163	-1.40386e-162	0
3.60838e-163	-4.62933e-164	1.89408e-163	1.51408e-163	4.47611e-163	-1.8208e-163	1.54925e-163	-5.50033e-163	1.26997e-165	-2.30963e-163	2.893e-164	6.7871e-165	5.60375e-163	-4.44479e-164	9.51989e-164	-6.12741e-163	-7.32553e-164	-3.62873e-164	-7.98223e-163	6.48918e-163	-1.73096e-163	-4.32699e-164	1.29407e-164	-1.97249e-163	3.51844e-163	-9.39198e-164	2.53848e-163	2.19399e-164	2.22915e-163	-1.40386e-162	0
3.60838e-163	-4.62933e-164	1.89408e-163	1.51408e-163	4.47611e-163	-1.8208e-163	1.54925e-163	-5.50033e-163	1.26997e-165	-2.30963e-163	2.893e-164	6.7871e-165	5.60375e-163	-4.44479e-164	9.51989e-164	-6.12741e-163	-7.32553e-164	-3.62873e-164	-7.98223e-163	6.48918e-163	-1.73096e-163	-4.32699e-164	1.29407e-164	-1.97249e-163	3.51844e-163	-9.39198e-164	2.53848e-163	2.19399e-164	2.22915e-163	-1.40386e-162	0
3.60838e-163	-4.62933e-164	1.89408e-163	1.51408e-163	4.47611e-163	-1.8208e-163	1.54925e-163	-5.50033e-163	1.26997e-165	-2.30963e-163	2.893e-164	6.7871e-165	5.60375e-163	-4.44479e-164	9.51989e-164	-6.12741e-163	-7.32553e-164	-3.62873e-164	-7.98223e-163	6.48918e-163	-1.73096e-163	-4.32699e-164	1.29407e-164	-1.97249e-163	3.51844e-163	-9.39198e-164	2.53848e-163	2.19399e-164	2.22915e-163	-1.40386e-162	0
3.60838e-163	-4.62933e-164	1.89408e-163	1.51408e-163	4.47611e-163	-1.8208e-163	1.54925e-163	-5.50033e-163	1.26997e-165	-2.30963e-163	2.893e-164	6.7871e-165	5.60375e-163	-4.44479e-164	9.51989e-164	-6.12741e-163	-7.32553e-164	-3.62873e-164	-7.98223e-163	6.48918e-163	-1.73096e-163	-4.32699e-164	1.29407e-164	-1.97249e-163	3.51844e-163	-9.39198e-164	2.53848e-163	2.19399e-164	2.22915e-163	-1.40386e-162	0
3.60838e-163	-4.62933e-164	1.89408e-163	1.51408e-163	4.47611e-163	-1.8208e-163	1.54925e-163	-5.50033e-163	1.26997e-165	-2.30963e-163	2.893e-164	6.7871e-165	5.60375e-163	-4.44479e-164	9.51989e-164	-6.12741e-163	-7.32553e-164	-3.62873e-164	-7.98223e-163	6.48918e-163	-1.73096e-163	-4.32699e-164	1.29407e-164	-1.97249e-163	3.51844e-163	-9.39198e-164	2.53848e-163	2.19399e-164	2.22915e-163	-1.40386e-162	0
3.60838e-163	-4.62933e-164	1.89408e-163	1.51408e-163	4.47611e-163	-1.8208e-163	1.54925e-163	-5.50033e-163	1.26997e-165	-2.30963e-163	2.893e-164	6.7871e-165	5.60375e-163	-4.44479e-164	9.51989e-164	-6.12741e-163	-7.32553e-164	-3.62873e-164	-7.98223e-163	6.48918e-163	-1.73096e-163	-4.32699e-164	1.29407e-164	-1.97249e-163	3.51844e-163	-9.39198e-164	2.53848e-163	2.19399e-164	2.22915e-163	-1.40386e-162	0
3.60838e-163	-4.62933e-164	1.89408e-163	1.51408e-163	4.47611e-163	-1.8208e-163	1.54925e-163	-5.50033e-163	1.26997e-165	-2.30963e-163	2.893e-164	6.7871e-165	5.60375e-163	-4.44479e-164	9.51989e-164	-6.12741e-163	-7.32553e-164	-3.62873e-164	-7.98223e-163	6.48918e-163	-1.73096e-163	-4.32699e-164	1.29407e-164	-1.97249e-163	3.51844e-163	-9.39198e-164	2.53848e-163	2.19399e-164	2.22915e-163	-1.40386e-162	0
3.60838e-163	-4.62933e-164	1.89408e-163	1.51408e-163	4.47611e-163	-1.8208e-163	1.54925e-163	-5.50033e-163	1.26997e-165	-2.30963e-163	2.893e-164	6.7871e-165	5.60375e-163	-4.44479e-164	9.51989e-164	-6.12741e-163	-7.32553e-164	-3.62873e-164	-7.98223e-163	6.48918e-163	-1.73096e-163	-4.32699e-164	1.29407e-164	-1.97249e-163	3.51844e-163	-9.39198e-164	2.53848e-163	2.19399e-164	2.22915e-163	-1.40386e-162	0
3.60838e-163	-4.62933e-164	1.89408e-163	1.51408e-163	4.47611e-163	-1.8208e-163	1.54925e-163	-5.50033e-163	1.26997e-165	-2.30963e-163	2.893e-164	6.7871e-165	5.60375e-163	-4.44479e-164	9.51989e-164	-6.12741e-163	-7.32553e-164	-3.62873e-164	-7.98223e-163	6.48918e-163	-1.73096e-163	-4.32699e-164	1.29407e-164	-1.97249e-163	3.51844e-163	-9.39198e-164	2.53848e-163	2.19399e-164	2.22915e-163	-1.40386e-162	0
3.60838e-163	-4.62933e-164	1.89408e-163	1.51408e-163	4.47611e-163	-1.8208e-163	1.54925e-163	-5.50033e-163	1.26997e-165	-2.30963e-163	2.893e-164	6.7871e-165	5.60375e-163	-4.44479e-164	9.51989e-164	-6.12741e-163	-7.32553e-164	-3.62873e-164	-7.98223e-163	6.48918e-163	-1.73096e-163	-4.32699e-164	1.29407e-164	-1.97249e-163	3.51844e-163	-9.39198e-164	2.53848e-163	2.19399e-164	2.22915e-163	-1.40386e-162	0
3.60838e-163	-4.62933e-164	1.89408e-163	1.51408e-163	4.47611e-163	-1.8208e-163	1.54925e-163	-5.50033e-163	1.26997e-165	-2.30963e-163	2.893e-164	6.7871e-165	5.60375e-163	-4.44479e-164	9.51989e-164	-6.12741e-163	-7.32553e-164	-3.62873e-164	-7.98223e-163	6.48918e-163	-1.73096e-163	-4.32699e-164	1.29407e-164	-1.97249e-163	3.51844e-163	-9.39198e-164	2.53848e-163	2.19399e-164	2.22915e-163	-1.40386e-162	0
3.60838e-163	-4.62933e-164	1.89408e-163	1.51408e-163	4.47611e-163	-1.8208e-163	1.54925e-163	-5.50033e-163	1.26997e-165	-2.30963e-163	2.893e-164	6.7871e-165	5.60375e-163	-4.44479e-164	9.51989e-164	-6.12741e-163	-7.32553e-164	-3.62873e-164	-7.98223e-163	6.48918e-163	-1.73096e-163	-4.32699e-164	1.29407e-164	-1.97249e-163	3.51844e-163	-9.39198e-164	2.53848e-163	2.19399e-164	2.22915e-163	-1.40386e-162	0
3.60838e-163	-4.62933e-164	1.89408e-163	1.51408e-163	4.47611e-163	-1.8208e-163	1.54925e-163	-5.50033e-163	1.26997e-165	-2.30963e-163	2.893e-164	6.7871e-165	5.60375e-163	-4.44479e-164	9.51989e-164	-6.12741e-163	-7.32553e-164	-3.62873e-164	-7.98223e-163	6.48918e-163	-1.73096e-163	-4.32699e-164	1.29407e-164	-1.97249e-163	3.51844e-163	-9.39198e-164	2.53848e-163	2.19399e-164	2.22915e-163	-1.40386e-162	0
3.60838e-163	-4.62933e-164	1.89408e-163	1.51408e-163	4.47611e-163	-1.8208e-163	1.54925e-163	-5.50033e-163	1.26997e-165	-2.30963e-163	2.893e-164	6.7871e-165	5.60375e-163	-4.44479e-164	9.51989e-164	-6.12741e-163	-7.32553e-164	-3.62873e-164	-7.98223e-163	6.48918e-163	-1.73096e-163	-4.32699e-164	1.29407e-164	-1.97249e-163	3.51844e-163	-9.39198e-164	2.53848e-163	2.19399e-164	2.22915e-163	-1.40386e-162	0
3.60838e-163	-4.62933e-164	1.89408e-163	1.51408e-163	4.47611e-163	-1.8208e-163	1.54925e-163	-5.50033e-163	1.26997e-165	-2.30963e-163	2.893e-164	6.7871e-165	5.60375e-163	-4.44479e-164	9.51989e-164	-6.12741e-163	-7.32553e-164	-3.62873e-164	-7.98223e-163	6.48918e-163	-1.73096e-163	-4.32699e-164	1.29407e-164	-1.97249e-163	3.51844e-163	-9.39198e-164	2.53848e-163	2.19399e-164	2.22915e-163	-1.40386e-162	0
3.60838e-163	-4.62933e-164	1.89408e-163	1.51408e-163	4.47611e-163	-1.8208e-163	1.54925e-163	-5.50033e-163	1.26997e-165	-2.30963e-163	2.893e-164	6.7871e-165	5.60375e-163	-4.44479e-164	9.51989e-164	-6.12741e-163	-7.32553e-164	-3.62873e-164	-7.98223e-163	6.48918e-163	-1.73096e-163	-4.32699e-164	1.29407e-164	-1.97249e-163	3.51844e-163	-9.39198e-164	2.53848e-163	2.19399e-164	2.22915e-163	-1.40386e-162	0
3.60838e-163	-4.62933e-164	1.89408e-163	1.51408e-163	4.47611e-163	-1.8208e-163	1.54925e-163	-5.50033e-163	1.26997e-165	-2.30963e-163	2.893e-164	6.7871e-165	5.60375e-163	-4.44479e-164	9.51989e-164	-6.12741e-163	-7.32553e-164	-3.62873e-164	-7.98223e-163	6.48918e-163	-1.73096e-163	-4.32699e-164	1.29407e-164	-1.97249e-163	3.51844e-163	-9.39198e-164	2.53848e-163	2.19399e-164	2.22915e-163	-1.40386e-162	0
3.60838e-163	-4.62933e-164	1.89408e-163	1.51408e-163	4.47611e-163	-1.8208e-163	1.54925e-163	-5.50033e-163	1.26997e-165	-2.30963e-163	2.893e-164	6.7871e-165	5.60375e-163	-4.44479e-164	9.51989e-164	-6.12741e-163	-7.32553e-164	-3.62873e-164	-7.98223e-163	6.48918e-163	-1.73096e-163	-4.32699e-164	1.29407e-164	-1.97249e-163	3.51844e-163	-9.39198e-164	2.53848e-163	2.19399e-164	2.22915e-163	-1.40386e-162	0
3.60838e-163	-4.62933e-164	1.89408e-163	1.51408e-163	4.47611e-163	-1.8208e-163	1.54925e-163	-5.50033e-163	1.26997e-165	-2.30963e-163	2.893e-164	6.7871e-165	5.60375e-163	-4.44479e-164	9.51989e-164	-6.12741e-163	-7.32553e-164	-3.62873e-164	-7.98223e-163	6.48918e-163	-1.73096e-163	-4.32699e-164	1.29407e-164	-1.97249e-163	3.51844e-163	-9.39198e-164	2.53848e-163	2.19399e-164	2.22915e-163	-1.40386e-162	0
3.60838e-163	-4.62933e-164	1.89408e-163	1.51408e-163	4.47611e-163	-1.8208e-163	1.54925e-163	-5.50033e-163	1.26997e-165	-2.30963e-163	2.893e-164	6.7871e-165	5.60375e-163	-4.44479e-164	9.51989e-164	-6.12741e-163	-7.32553e-164	-3.62873e-164	-7.98223e-163	6.48918e-163	-1.73096e-163	-4.32699e-164	1.29407e-164	-1.97249e-163	3.51844e-163	-9.39198e-164	2.53848e-163	2.19399e-164	2.22915e-163	-1.40386e-162	0
3.60838e-163	-4.62933e-164	1.89408e-163	1.51408e-163	4.47611e-163	-1.8208e-163	1.54925e-163	-5.50033e-163	1.26997e-165	-2.30963e-163	2.893e-164	6.7871e-165	5.60375e-163	-4.44479e-164	9.51989e-164	-6.12741e-163	-7.32553e-164	-3.62873e-164	-7.98223e-163	6.48918e-163	-1.73096e-163	-4.32699e-164	1.29407e-164	-1.97249e-163	3.51844e-163	-9.39198e-164	2.53848e-163	2.19399e-164	2.22915e-163	-1.40386e-162	0
3.60838e-163	-4.62933e-164	1.89408e-163	1.51408e-163	4.47611e-163	-1.8208e-163	1.54925e-163	-5.50033e-163	1.26997e-165	-2.30963e-163	2.893e-164	6.7871e-165	5.60375e-163	-4.44479e-164	9.51989e-164	-6.12741e-163	-7.32553e-164	-3.62873e-164	-7.98223e-163	6.48918e-163	-1.73096e-163	-4.32699e-164	1.29407e-164	-1.97249e-163	3.51844e-163	-9.39198e-164	2.53848e-163	2.19399e-164	2.22915e-163	-1.40386e-162	0
3.60838e-163	-4.62933e-164	1.89408e-163	1.51408e-163	4.47611e-163	-1.8208e-163	1.54925e-163	-5.50033e-163	1.26997e-165	-2.30963e-163	2.893e-164	6.7871e-165	5.60375e-163	-4.44479e-164	9.51989e-164	-6.12741e-163	-7.32553e-164	-3.62873e-164	-7.98223e-163	6.48918e-163	-1.73096e-163	-4.32699e-164	1.29407e-164	-1.97249e-163	3.51844e-163	-9.39198e-164	2.53848e-163	2.19399e-164	2.22915e-163	-1.40386e-162	0
3.60838e-163	-4.62933e-164	1.89408e-163	1.51408e-163	4.47611e-163	-1.8208e-163	1.54925e-163	-5.50033e-163	1.26997e-165	-2.30963e-163	2.893e-164	6.7871e-165	5.60375e-163	-4.44479e-164	9.51989e-164	-6.12741e-163	-7.32553e-164	-3.62873e-164	-7.98223e-163	6.48918e-163	-1.73096e-163	-4.32699e-164	1.29407e-164	-1.97249e-163	3.51844e-163	-9.39198e-164	2.53848e-163	2.19399e-164	2.22915e-163	-1.40386e-162	0
3.60838e-163	-4.62933e-164	1.89408e-163	1.51408e-163	4.47611e-163	-1.8208e-163	1.54925e-163	-5.50033e-163	1.26997e-165	-2.30963e-163	2.893e-164	6.7871e-165	5.60375e-163	-4.44479e-164	9.51989e-164	-6.12741e-163	-7.32553e-164	-3.62873e-164	-7.98223e-163	6.48918e-163	-1.73096e-163	-4.32699e-164	1.29407e-164	-1.97249e-163	3.51844e-163	-9.39198e-164	2.53848e-163	2.19399e-164	2.22915e-163	-1.40386e-162	0
3.60838e-163	-4.62933e-164	1.89408e-163	1.51408e-163	4.47611e-163	-1.8208e-163	1.54925e-163	-5.50033e-163	1.26997e-165	-2.30963e-163	2.893e-164	6.7871e-165	5.60375e-163	-4.44479e-164	9.51989e-164	-6.12741e-163	-7.32553e-164	-3.62873e-164	-7.98223e-163	6.48918e-163	-1.73096e-163	-4.32699e-164	1.29407e-164	-1.97249e-163	3.51844e-163	-9.39198e-164	2.53848e-163	2.19399e-164	2.22915e-163	-1.40386e-162	0
3.60838e-163	-4.62933e-164	1.89408e-163	1.51408e-163	4.47611e-163	-1.8208e-163	1.54925e-163	-5.50033e-163	1.26997e-165	-2.30963e-163	2.893e-164	6.7871e-165	5.60375e-163	-4.44479e-164	9.51989e-164	-6.12741e-163	-7.32553e-164	-3.62873e-164	-7.98223e-163	6.48918e-163	-1.73096e-163	-4.32699e-164	1.29407e-164	-1.97249e-163	3.51844e-163	-9.39198e-164	2.53848e-163	2.19399e-164	2.22915e-163	-1.40386e-162	0
3.60838e-163	-4.62933e-164	1.89408e-163	1.51408e-163	4.47611e-163	-1.8208e-163	1.54925e-163	-5.50033e-163	1.26997e-165	-2.30963e-163	2.893e-164	6.7871e-165	5.60375e-163	-4.44479e-164	9.51989e-164	-6.12741e-163	-7.32553e-164	-3.62873e-164	-7.98223e-163	6.48918e-163	-1.73096e-163	-4.32699e-164	1.29407e-164	-1.97249e-163	3.51844e-163	-9.39198e-164	2.53848e-163	2.19399e-164	2.22915e-163	-1.40386e-162	0
3.60838e-163	-4.62933e-164	1.89408e-163	1.51408e-163	4.47611e-163	-1.8208e-163	1.54925e-163	-5.50033e-163	1.26997e-165	-2.30963e-163	2.893e-164	6.7871e-165	5.60375e-163	-4.44479e-164	9.51989e-164	-6.12741e-163	-7.32553e-164	-3.62873e-164	-7.98223e-163	6.48918e-163	-1.73096e-163	-4.32699e-164	1.29407e-164	-1.97249e-163	3.51844e-163	-9.39198e-164	2.53848e-163	2.19399e-164	2.22915e-163	-1.40386e-162	0
3.60838e-163	-4.62933e-164	1.89408e-163	1.51408e-163	4.47611e-163	-1.8208e-163	1.54925e-163	-5.50033e-163	1.26997e-165	-2.30963e-163	2.893e-164	6.7871e-165	5.60375e-163	-4.44479e-164	9.51989e-164	-6.12741e-163	-7.32553e-164	-3.62873e-164	-7.98223e-163	6.48918e-163	-1.73096e-163	-4.32699e-164	1.29407e-164	-1.97249e-163	3.51844e-163	-9.39198e-164	2.53848e-163	2.19399e-164	2.22915e-163	-1.40386e-162	0
3.60838e-163	-4.62933e-164	1.89408e-163	1.51408e-163	4.47611e-163	-1.8208e-163	1.54925e-163	-5.50033e-163	1.26997e-165	-2.30963e-163	2.893e-164	6.7871e-165	5.60375e-163	-4.44479e-164	9.51989e-164	-6.12741e-163	-7.32553e-164	-3.62873e-164	-7.98223e-163	6.48918e-163	-1.73096e-163	-4.32699e-164	1.29407e-164	-1.97249e-163	3.51844e-163	-9.39198e-164	2.53848e-163	2.19399e-164	2.22915e-163	-1.40386e-162	0
3.60838e-163	-4.62933e-164	1.89408e-163	1.51408e-163	4.47611e-163	-1.8208e-163	1.54925e-163	-5.50033e-163	1.26997e-165	-2.30963e-163	2.893e-164	6.7871e-165	5.60375e-163	-4.44479e-164	9.51989e-164	-6.12741e-163	-7.32553e-164	-3.62873e-164	-7.98223e-163	6.48918e-163	-1.73096e-163	-4.32699e-164	1.29407e-164	-1.97249e-163	3.51844e-163	-9.39198e-164	2.53848e-163	2.19399e-164	2.22915e-163	-1.40386e-162	0
3.60838e-163	-4.62933e-164	1.89408e-163	1.51408e-163	4.47611e-163	-1.8208e-163	1.54925e-163	-5.50033e-163	1.26997e-165	-2.30963e-163	2.893e-164	6.7871e-165	5.60375e-163	-4.44479e-164	9.51989e-164	-6.12741e-163	-7.32553e-164	-3.62873e-164	-7.98223e-163	6.48918e-163	-1.73096e-163	-4.32699e-164	1.29407e-164	-1.97249e-163	3.51844e-163	-9.39198e-164	2.53848e-163	2.19399e-164	2.22915e-163	-1.40386e-162	0
3.60838e-163	-4.62933e-164	1.89408e-163	1.51408e-163	4.47611e-163	-1.8208e-163	1.54925e-163	-5.50033e-163	1.26997e-165	-2.30963e-163	2.893e-164	6.7871e-165	5.60375e-163	-4.44479e-164	9.51989e-164	-6.12741e-163	-7.32553e-164	-3.62873e-164	-7.98223e-163	6.48918e-163	-1.73096e-163	-4.32699e-164	1.29407e-164	-1.97249e-163	3.51844e-163	-9.39198e-164	2.53848e-163	2.19399e-164	2.22915e-163	-1.40386e-162	0
3.60838e-163	-4.62933e-164	1.89408e-163	1.51408e-163	4.47611e-163	-1.8208e-163	1.54925e-163	-5.50033e-163	1.26997e-165	-2.30963e-163	2.893e-164	6.7871e-165	5.60375e-163	-4.44479e-164	9.51989e-164	-6.12741e-163	-7.32553e-164	-3.62873e-164	-7.98223e-163	6.48918e-163	-1.73096e-163	-4.32699e-164	1.29407e-164	-1.97249e-163	3.51844e-163	-9.39198e-164	2.53848e-163	2.19399e-164	2.22915e-163	-1.40386e-162	0
3.60838e-163	-4.62933e-164	1.89408e-163	1.51408e-163	4.47611e-163	-1.8208e-163	1.54925e-163	-5.50033e-163	1.26997e-165	-2.30963e-163	2.893e-164	6.7871e-165	5.60375e-163	-4.44479e-164	9.51989e-164	-6.12741e-163	-7.32553e-164	-3.62873e-164	-7.98223e-163	6.48918e-163	-1.73096e-163	-4.32699e-164	1.29407e-164	-1.97249e-163	3.51844e-163	-9.39198e-164	2.53848e-163	2.19399e-164	2.22915e-163	-1.40386e-162	0
3.60838e-163	-4.62933e-164	1.89408e-163	1.51408e-163	4.47611e-163	-1.8208e-163	1.54925e-163	-5.50033e-163	1.26997e-165	-2.30963e-163	2.893e-164	6.7871e-165	5.60375e-163	-4.44479e-164	9.51989e-164	-6.12741e-163	-7.32553e-164	-3.62873e-164	-7.98223e-163	6.48918e-163	-1.73096e-163	-4.32699e-164	1.29407e-164	-1.97249e-163	3.51844e-163	-9.39198e-164	2.53848e-163	2.19399e-164	2.22915e-163	-1.40386e-162	0
3.60838e-163	-4.62933e-164	1.89408e-163	1.51408e-163	4.47611e-163	-1.8208e-163	1.54925e-163	-5.50033e-163	1.26997e-165	-2.30963e-163	2.893e-164	6.7871e-165	5.60375e-163	-4.44479e-164	9.51989e-164	-6.12741e-163	-7.32553e-164	-3.62873e-164	-7.98223e-163	6.48918e-163	-1.73096e-163	-4.32699e-164	1.29407e-164	-1.97249e-163	3.51844e-163	-9.39198e-164	2.53848e-163	2.19399e-164	2.22915e-163	-1.40386e-162	0
3.60838e-163	-4.62933e-164	1.89408e-163	1.51408e-163	4.47611e-163	-1.8208e-163	1.54925e-163	-5.50033e-163	1.26997e-165	-2.30963e-163	2.893e-164	6.7871e-165	5.60375e-163	-4.44479e-164	9.51989e-164	-6.12741e-163	-7.32553e-164	-3.62873e-164	-7.98223e-163	6.48918e-163	-1.73096e-163	-4.32699e-164	1.29407e-164	-1.97249e-163	3.51844e-163	-9.39198e-164	2.53848e-163	2.19399e-164	2.22915e-163	-1.40386e-162	0
3.60838e-163	-4.62933e-164	1.89408e-163	1.51408e-163	4.47611e-163	-1.8208e-163	1.54925e-163	-5.50033e-163	1.26997e-165	-2.30963e-163	2.893e-164	6.7871e-165	5.60375e-163	-4.44479e-164	9.51989e-164	-6.12741e-163	-7.32553e-164	-3.62873e-164	-7.98223e-163	6.48918e-163	-1.73096e-163	-4.32699e-164	1.29407e-164	-1.97249e-163	3.51844e-163	-9.39198e-164	2.53848e-163	2.19399e-164	2.22915e-163	-1.40386e-162	0
3.60838e-163	-4.62933e-164	1.89408e-163	1.51408e-163	4.47611e-163	-1.8208e-163	1.54925e-163	-5.50033e-163	1.26997e-165	-2.30963e-163	2.893e-164	6.7871e-165	5.60375e-163	-4.44479e-164	9.51989e-164	-6.12741e-163	-7.32553e-164	-3.62873e-164	-7.98223e-163	6.48918e-163	-1.73096e-163	-4.32699e-164	1.29407e-164	-1.97249e-163	3.51844e-163	-9.39198e-164	2.53848e-163	2.19399e-164	2.22915e-163	-1.40386e-162	0
3.60838e-163	-4.62933e-164	1.89408e-163	1.51408e-163	4.47611e-163	-1.8208e-163	1.54925e-163	-5.50033e-163	1.26997e-165	-2.30963e-163	2.893e-164	6.7871e-165	5.60375e-163	-4.44479e-164	9.51989e-164	-6.12741e-163	-7.32553e-164	-3.62873e-164	-7.98223e-163	6.48918e-163	-1.73096e-163	-4.32699e-164	1.29407e-164	-1.97249e-163	3.51844e-163	-9.39198e-164	2.53848e-163	2.19399e-164	2.22915e-163	-1.40386e-162	0
3.60838e-163	-4.62933e-164	1.89408e-163	1.51408e-163	4.47611e-163	-1.8208e-163	1.54925e-163	-5.50033e-163	1.26997e-165	-2.30963e-163	2.893e-164	6.7871e-165	5.60375e-163	-4.44479e-164	9.51989e-164	-6.12741e-163	-7.32553e-164	-3.62873e-164	-7.98223e-163	6.48918e-163	-1.73096e-163	-4.32699e-164	1.29407e-164	-1.97249e-163	3.51844e-163	-9.39198e-164	2.53848e-163	2.19399e-164	2.22915e-163	-1.40386e-162	0
3.60838e-163	-4.62933e-164	1.89408e-163	1.51408e-163	4.47611e-163	-1.8208e-163	1.54925e-163	-5.50033e-163	1.26997e-165	-2.30963e-163	2.893e-164	6.7871e-165	5.60375e-163	-4.44479e-164	9.51989e-164	-6.12741e-163	-7.32553e-164	-3.62873e-164	-7.98223e-163	6.48918e-163	-1.73096e-163	-4.32699e-164	1.29407e-164	-1.97249e-163	3.51844e-163	-9.39198e-164	2.53848e-163	2.19399e-164	2.22915e-163	-1.40386e-162	0
3.60838e-163	-4.62933e-164	1.89408e-163	1.51408e-163	4.47611e-163	-1.8208e-163	1.54925e-163	-5.50033e-163	1.26997e-165	-2.30963e-163	2.893e-164	6.7871e-165	5.60375e-163	-4.44479e-164	9.51989e-164	-6.12741e-163	-7.32553e-164	-3.62873e-164	-7.98223e-163	6.48918e-163	-1.73096e-163	-4.32699e-164	1.29407e-164	-1.97249e-163	3.51844e-163	-9.39198e-164	2.53848e-163	2.19399e-164	2.22915e-163	-1.40386e-162	0
3.60838e-163	-4.62933e-164	1.89408e-163	1.51408e-163	4.47611e-163	-1.8208e-163	1.54925e-163	-5.50033e-163	1.26997e-165	-2.30963e-163	2.893e-164	6.7871e-165	5.60375e-163	-4.44479e-164	9.51989e-164	-6.12741e-163	-7.32553e-164	-3.62873e-164	-7.98223e-163	6.48918e-163	-1.73096e-163	-4.32699e-164	1.29407e-164	-1.97249e-163	3.51844e-163	-9.39198e-164	2.53848e-163	2.19399e-164	2.22915e-163	-1.40386e-162	0
3.60838e-163	-4.62933e-164	1.89408e-163	1.51408e-163	4.47611e-163	-1.8208e-163	1.54925e-163	-5.50033e-163	1.26997e-165	-2.30963e-163	2.893e-164	6.7871e-165	5.60375e-163	-4.44479e-164	9.51989e-164	-6.12741e-163	-7.32553e-164	-3.62873e-164	-7.98223e-163	6.48918e-163	-1.73096e-163	-4.32699e-164	1.29407e-164	-1.97249e-163	3.51844e-163	-9.39198e-164	2.53848e-163	2.19399e-164	2.22915e-163	-1.40386e-162	0
3.60838e-163	-4.62933e-164	1.89408e-163	1.51408e-163	4.47611e-163	-1.8208e-163	1.54925e-163	-5.50033e-163	1.26997e-165	-2.30963e-163	2.893e-164	6.7871e-165	5.60375e-163	-4.44479e-164	9.51989e-164	-6.12741e-163	-7.32553e-164	-3.62873e-164	-7.98223e-163	6.48918e-163	-1.73096e-163	-4.32699e-164	1.29407e-164	-1.97249e-163	3.51844e-163	-9.39198e-164	2.53848e-163	2.19399e-164	2.22915e-163	-1.40386e-162	0
3.60838e-163	-4.62933e-164	1.89408e-163	1.51408e-163	4.47611e-163	-1.8208e-163	1.54925e-163	-5.50033e-163	1.26997e-165	-2.30963e-163	2.893e-164	6.7871e-165	5.60375e-163	-4.44479e-164	9.51989e-164	-6.12741e-163	-7.32553e-164	-3.62873e-164	-7.98223e-163	6.48918e-163	-1.73096e-163	-4.32699e-164	1.29407e-164	-1.97249e-163	3.51844e-163	-9.39198e-164	2.53848e-163	2.19399e-164	2.22915e-163	-1.40386e-162	0
3.60838e-163	-4.62933e-164	1.89408e-163	1.51408e-163	4.47611e-163	-1.8208e-163	1.54925e-163	-5.50033e-163	1.26997e-165	-2.30963e-163	2.893e-164	6.7871e-165	5.60375e-163	-4.44479e-164	9.51989e-164	-6.12741e-163	-7.32553e-164	-3.62873e-164	-7.98223e-163	6.48918e-163	-1.73096e-163	-4.32699e-164	1.29407e-164	-1.97249e-163	3.51844e-163	-9.39198e-164	2.53848e-163	2.19399e-164	2.22915e-163	-1.40386e-162	0
3.60838e-163	-4.62933e-164	1.89408e-163	1.51408e-163	4.47611e-163	-1.8208e-163	1.54925e-163	-5.50033e-163	1.26997e-165	-2.30963e-163	2.893e-164	6.7871e-165	5.60375e-163	-4.44479e-164	9.51989e-164	-6.12741e-163	-7.32553e-164	-3.62873e-164	-7.98223e-163	6.48918e-163	-1.73096e-163	-4.32699e-164	1.29407e-164	-1.97249e-163	3.51844e-163	-9.39198e-164	2.53848e-163	2.19399e-164	2.22915e-163	-1.40386e-162	0
3.60838e-163	-4.62933e-164	1.89408e-163	1.51408e-163	4.47611e-163	-1.8208e-163	1.54925e-163	-5.50033e-163	1.26997e-165	-2.30963e-163	2.893e-164	6.7871e-165	5.60375e-163	-4.44479e-164	9.51989e-164	-6.12741e-163	-7.32553e-164	-3.62873e-164	-7.98223e-163	6.48918e-163	-1.73096e-163	-4.32699e-164	1.29407e-164	-1.97249e-163	3.51844e-163	-9.39198e-164	2.53848e-163	2.19399e-164	2.22915e-163	-1.40386e-162	0
3.60838e-163	-4.62933e-164	1.89408e-163	1.51408e-163	4.47611e-163	-1.8208e-163	1.54925e-163	-5.50033e-163	1.26997e-165	-2.30963e-163	2.893e-164	6.7871e-165	5.60375e-163	-4.44479e-164	9.51989e-164	-6.12741e-163	-7.32553e-164	-3.62873e-164	-7.98223e-163	6.48918e-163	-1.73096e-163	-4.32699e-164	1.29407e-164	-1.97249e-163	3.51844e-163	-9.39198e-164	2.53848e-163	2.19399e-164	2.22915e-163	-1.40386e-162	0
3.60838e-163	-4.62933e-164	1.89408e-163	1.51408e-163	4.47611e-163	-1.8208e-163	1.54925e-163	-5.50033e-163	1.26997e-165	-2.30963e-163	2.893e-164	6.7871e-165	5.60375e-163	-4.44479e-164	9.51989e-164	-6.12741e-163	-7.32553e-164	-3.62873e-164	-7.98223e-163	6.48918e-163	-1.73096e-163	-4.32699e-164	1.29407e-164	-1.97249e-163	3.51844e-163	-9.39198e-164	2.53848e-163	2.19399e-164	2.22915e-163	-1.40386e-162	0
3.60838e-163	-4.62933e-164	1.89408e-163	1.51408e-163	4.47611e-163	-1.8208e-163	1.54925e-163	-5.50033e-163	1.26997e-165	-2.30963e-163	2.893e-164	6.7871e-165	5.60375e-163	-4.44479e-164	9.51989e-164	-6.12741e-163	-7.32553e-164	-3.62873e-164	-7.98223e-163	6.48918e-163	-1.73096e-163	-4.32699e-164	1.29407e-164	-1.97249e-163	3.51844e-163	-9.39198e-164	2.53848e-163	2.19399e-164	2.22915e-163	-1.40386e-162	0
3.60838e-163	-4.62933e-164	1.89408e-163	1.51408e-163	4.47611e-163	-1.8208e-163	1.54925e-163	-5.50033e-163	1.26997e-165	-2.30963e-163	2.893e-164	6.7871e-165	5.60375e-163	-4.44479e-164	9.51989e-164	-6.12741e-163	-7.32553e-164	-3.62873e-164	-7.98223e-163	6.48918e-163	-1.73096e-163	-4.32699e-164	1.29407e-164	-1.97249e-163	3.51844e-163	-9.39198e-164	2.53848e-163	2.19399e-164	2.22915e-163	-1.40386e-162	0
3.60838e-163	-4.62933e-164	1.89408e-163	1.51408e-163	4.47611e-163	-1.8208e-163	1.54925e-163	-5.50033e-163	1.26997e-165	-2.30963e-163	2.893e-164	6.7871e-165	5.60375e-163	-4.44479e-164	9.51989e-164	-6.12741e-163	-7.32553e-164	-3.62873e-164	-7.98223e-163	6.48918e-163	-1.73096e-163	-4.32699e-164	1.29407e-164	-1.97249e-163	3.51844e-163	-9.39198e-164	2.53848e-163	2.19399e-164	2.22915e-163	-1.40386e-162	0
3.60838e-163	-4.62933e-164	1.89408e-163	1.51408e-163	4.47611e-163	-1.8208e-163	1.54925e-163	-5.50033e-163	1.26997e-165	-2.30963e-163	2.893e-164	6.7871e-165	5.60375e-163	-4.44479e-164	9.51989e-164	-6.12741e-163	-7.32553e-164	-3.62873e-164	-7.98223e-163	6.48918e-163	-1.73096e-163	-4.32699e-164	1.29407e-164	-1.97249e-163	3.51844e-163	-9.39198e-164	2.53848e-163	2.19399e-164	2.22915e-163	-1.40386e-162	0
3.60838e-163	-4.62933e-164	1.89408e-163	1.51408e-163	4.47611e-163	-1.8208e-163	1.54925e-163	-5.50033e-163	1.26997e-165	-2.30963e-163	2.893e-164	6.7871e-165	5.60375e-163	-4.44479e-164	9.51989e-164	-6.12741e-163	-7.32553e-164	-3.62873e-164	-7.98223e-163	6.48918e-163	-1.73096e-163	-4.32699e-164	1.29407e-164	-1.97249e-163	3.51844e-163	-9.39198e-164	2.53848e-163	2.19399e-164	2.22915e-163	-1.40386e-162	0
3.60838e-163	-4.62933e-164	1.89408e-163	1.51408e-163	4.47611e-163	-1.8208e-163	1.54925e-163	-5.50033e-163	1.26997e-165	-2.30963e-163	2.893e-164	6.7871e-165	5.60375e-163	-4.44479e-164	9.51989e-164	-6.12741e-163	-7.32553e-164	-3.62873e-164	-7.98223e-163	6.48918e-163	-1.73096e-163	-4.32699e-164	1.29407e-164	-1.97249e-163	3.51844e-163	-9.39198e-164	2.53848e-163	2.19399e-164	2.22915e-163	-1.40386e-162	0
3.60838e-163	-4.62933e-164	1.89408e-163	1.51408e-163	4.47611e-163	-1.8208e-163	1.54925e-163	-5.50033e-163	1.26997e-165	-2.30963e-163	2.893e-164	6.7871e-165	5.60375e-163	-4.44479e-164	9.51989e-164	-6.12741e-163	-7.32553e-164	-3.62873e-164	-7.98223e-163	6.48918e-163	-1.73096e-163	-4.32699e-164	1.29407e-164	-1.97249e-163	3.51844e-163	-9.39198e-164	2.53848e-163	2.19399e-164	2.22915e-163	-1.40386e-162	0
3.60838e-163	-4.62933e-164	1.89408e-163	1.51408e-163	4.47611e-163	-1.8208e-163	1.54925e-163	-5.50033e-163	1.26997e-165	-2.30963e-163	2.893e-164	6.7871e-165	5.60375e-163	-4.44479e-164	9.51989e-164	-6.12741e-163	-7.32553e-164	-3.62873e-164	-7.98223e-163	6.48918e-163	-1.73096e-163	-4.32699e-164	1.29407e-164	-1.97249e-163	3.51844e-163	-9.39198e-164	2.53848e-163	2.19399e-164	2.22915e-163	-1.40386e-162	0
3.60838e-163	-4.62933e-164	1.89408e-163	1.51408e-163	4.47611e-163	-1.8208e-163	1.54925e-163	-5.50033e-163	1.26997e-165	-2.30963e-163	2.893e-164	6.7871e-165	5.60375e-163	-4.44479e-164	9.51989e-164	-6.12741e-163	-7.32553e-164	-3.62873e-164	-7.98223e-163	6.48918e-163	-1.73096e-163	-4.32699e-164	1.29407e-164	-1.97249e-163	3.51844e-163	-9.39198e-164	2.53848e-163	2.19399e-164	2.22915e-163	-1.40386e-162	0
3.60838e-163	-4.62933e-164	1.89408e-163	1.51408e-163	4.47611e-163	-1.8208e-163	1.54925e-163	-5.50033e-163	1.26997e-165	-2.30963e-163	2.893e-164	6.7871e-165	5.60375e-163	-4.44479e-164	9.51989e-164	-6.12741e-163	-7.32553e-164	-3.62873e-164	-7.98223e-163	6.48918e-163	-1.73096e-163	-4.32699e-164	1.29407e-164	-1.97249e-163	3.51844e-163	-9.39198e-164	2.53848e-163	2.19399e-164	2.22915e-163	-1.40386e-162	0
3.60838e-163	-4.62933e-164	1.89408e-163	1.51408e-163	4.47611e-163	-1.8208e-163	1.54925e-163	-5.50033e-163	1.26997e-165	-2.30963e-163	2.893e-164	6.7871e-165	5.60375e-163	-4.44479e-164	9.51989e-164	-6.12741e-163	-7.32553e-164	-3.62873e-164	-7.98223e-163	6.48918e-163	-1.73096e-163	-4.32699e-164	1.29407e-164	-1.97249e-163	3.51844e-163	-9.39198e-164	2.53848e-163	2.19399e-164	2.22915e-163	-1.40386e-162	0
3.60838e-163	-4.62933e-164	1.89408e-163	1.51408e-163	4.47611e-163	-1.8208e-163	1.54925e-163	-5.50033e-163	1.26997e-165	-2.30963e-163	2.893e-164	6.7871e-165	5.60375e-163	-4.44479e-164	9.51989e-164	-6.12741e-163	-7.32553e-164	-3.62873e-164	-7.98223e-163	6.48918e-163	-1.73096e-163	-4.32699e-164	1.29407e-164	-1.97249e-163	3.51844e-163	-9.39198e-164	2.53848e-163	2.19399e-164	2.22915e-163	-1.40386e-162	0
3.60838e-163	-4.62933e-164	1.89408e-163	1.51408e-163	4.47611e-163	-1.8208e-163	1.54925e-163	-5.50033e-163	1.26997e-165	-2.30963e-163	2.893e-164	6.7871e-165	5.60375e-163	-4.44479e-164	9.51989e-164	-6.12741e-163	-7.32553e-164	-3.62873e-164	-7.98223e-163	6.48918e-163	-1.73096e-163	-4.32699e-164	1.29407e-164	-1.97249e-163	3.51844e-163	-9.39198e-164	2.53848e-163	2.19399e-164	2.22915e-163	-1.40386e-162	0
3.60838e-163	-4.62933e-164	1.89408e-163	1.51408e-163	4.47611e-163	-1.8208e-163	1.54925e-163	-5.50033e-163	1.26997e-165	-2.30963e-163	2.893e-164	6.7871e-165	5.60375e-163	-4.44479e-164	9.51989e-164	-6.12741e-163	-7.32553e-164	-3.62873e-164	-7.98223e-163	6.48918e-163	-1.73096e-163	-4.32699e-164	1.29407e-164	-1.97249e-163	3.51844e-163	-9.39198e-164	2.53848e-163	2.19399e-164	2.22915e-163	-1.40386e-162	0
3.60838e-163	-4.62933e-164	1.89408e-163	1.51408e-163	4.47611e-163	-1.8208e-163	1.54925e-163	-5.50033e-163	1.26997e-165	-2.30963e-163	2.893e-164	6.7871e-165	5.60375e-163	-4.44479e-164	9.51989e-164	-6.12741e-163	-7.32553e-164	-3.62873e-164	-7.98223e-163	6.48918e-163	-1.73096e-163	-4.32699e-164	1.29407e-164	-1.97249e-163	3.51844e-163	-9.39198e-164	2.53848e-163	2.19399e-164	2.22915e-163	-1.40386e-162	0
3.60838e-163	-4.62933e-164	1.89408e-163	1.51408e-163	4.47611e-163	-1.8208e-163	1.54925e-163	-5.50033e-163	1.26997e-165	-2.30963e-163	2.893e-164	6.7871e-165	5.60375e-163	-4.44479e-164	9.51989e-164	-6.12741e-163	-7.32553e-164	-3.62873e-164	-7.98223e-163	6.48918e-163	-1.73096e-163	-4.32699e-164	1.29407e-164	-1.97249e-163	3.51844e-163	-9.39198e-164	2.53848e-163	2.19399e-164	2.22915e-163	-1.40386e-162	0
3.60838e-163	-4.62933e-164	1.89408e-163	1.51408e-163	4.47611e-163	-1.8208e-163	1.54925e-163	-5.50033e-163	1.26997e-165	-2.30963e-163	2.893e-164	6.7871e-165	5.60375e-163	-4.44479e-164	9.51989e-164	-6.12741e-163	-7.32553e-164	-3.62873e-164	-7.98223e-163	6.48918e-163	-1.73096e-163	-4.32699e-164	1.29407e-164	-1.97249e-163	3.51844e-163	-9.39198e-164	2.53848e-163	2.19399e-164	2.22915e-163	-1.40386e-162	0
3.60838e-163	-4.62933e-164	1.89408e-163	1.51408e-163	4.47611e-163	-1.8208e-163	1.54925e-163	-5.50033e-163	1.26997e-165	-2.30963e-163	2.893e-164	6.7871e-165	5.60375e-163	-4.44479e-164	9.51989e-164	-6.12741e-163	-7.32553e-164	-3.62873e-164	-7.98223e-163	6.48918e-163	-1.73096e-163	-4.32699e-164	1.29407e-164	-1.97249e-163	3.51844e-163	-9.39198e-164	2.53848e-163	2.19399e-164	2.22915e-163	-1.40386e-162	0
3.60838e-163	-4.62933e-164	1.89408e-163	1.51408e-163	4.47611e-163	-1.8208e-163	1.54925e-163	-5.50033e-163	1.26997e-165	-2.30963e-163	2.893e-164	6.7871e-165	5.60375e-163	-4.44479e-164	9.51989e-164	-6.12741e-163	-7.32553e-164	-3.62873e-164	-7.98223e-163	6.48918e-163	-1.73096e-163	-4.32699e-164	1.29407e-164	-1.97249e-163	3.51844e-163	-9.39198e-164	2.53848e-163	2.19399e-164	2.22915e-163	-1.40386e-162	0
3.60838e-163	-4.62933e-164	1.89408e-163	1.51408e-163	4.47611e-163	-1.8208e-163	1.54925e-163	-5.50033e-163	1.26997e-165	-2.30963e-163	2.893e-164	6.7871e-165	5.60375e-163	-4.44479e-164	9.51989e-164	-6.12741e-163	-7.32553e-164	-3.62873e-164	-7.98223e-163	6.48918e-163	-1.73096e-163	-4.32699e-164	1.29407e-164	-1.97249e-163	3.51844e-163	-9.39198e-164	2.53848e-163	2.19399e-164	2.22915e-163	-1.40386e-162	0
3.60838e-163	-4.62933e-164	1.89408e-163	1.51408e-163	4.47611e-163	-1.8208e-163	1.54925e-163	-5.50033e-163	1.26997e-165	-2.30963e-163	2.893e-164	6.7871e-165	5.60375e-163	-4.44479e-164	9.51989e-164	-6.12741e-163	-7.32553e-164	-3.62873e-164	-7.98223e-163	6.48918e-163	-1.73096e-163	-4.32699e-164	1.29407e-164	-1.97249e-163	3.51844e-163	-9.39198e-164	2.53848e-163	2.19399e-164	2.22915e-163	-1.40386e-162	0
3.60838e-163	-4.62933e-164	1.89408e-163	1.51408e-163	4.47611e-163	-1.8208e-163	1.54925e-163	-5.50033e-163	1.26997e-165	-2.30963e-163	2.893e-164	6.7871e-165	5.60375e-163	-4.44479e-164	9.51989e-164	-6.12741e-163	-7.32553e-164	-3.62873e-164	-7.98223e-163	6.48918e-163	-1.73096e-163	-4.32699e-164	1.29407e-164	-1.97249e-163	3.51844e-163	-9.39198e-164	2.53848e-163	2.19399e-164	2.22915e-163	-1.40386e-162	0
3.60838e-163	-4.62933e-164	1.89408e-163	1.51408e-163	4.47611e-163	-1.8208e-163	1.54925e-163	-5.50033e-163	1.26997e-165	-2.30963e-163	2.893e-164	6.7871e-165	5.60375e-163	-4.44479e-164	9.51989e-164	-6.12741e-163	-7.32553e-164	-3.62873e-164	-7.98223e-163	6.48918e-163	-1.73096e-163	-4.32699e-164	1.29407e-164	-1.97249e-163	3.51844e-163	-9.39198e-164	2.53848e-163	2.19399e-164	2.22915e-163	-1.40386e-162	0
3.60838e-163	-4.62933e-164	1.89408e-163	1.51408e-163	4.47611e-163	-1.8208e-163	1.54925e-163	-5.50033e-163	1.26997e-165	-2.30963e-163	2.893e-164	6.7871e-165	5.60375e-163	-4.44479e-164	9.51989e-164	-6.12741e-163	-7.32553e-164	-3.62873e-164	-7.98223e-163	6.48918e-163	-1.73096e-163	-4.32699e-164	1.29407e-164	-1.97249e-163	3.51844e-163	-9.39198e-164	2.53848e-163	2.19399e-164	2.22915e-163	-1.40386e-162	0
3.60838e-163	-4.62933e-164	1.89408e-163	1.51408e-163	4.47611e-163	-1.8208e-163	1.54925e-163	-5.50033e-163	1.26997e-165	-2.30963e-163	2.893e-164	6.7871e-165	5.60375e-163	-4.44479e-164	9.51989e-164	-6.12741e-163	-7.32553e-164	-3.62873e-164	-7.98223e-163	6.48918e-163	-1.73096e-163	-4.32699e-164	1.29407e-164	-1.97249e-163	3.51844e-163	-9.39198e-164	2.53848e-163	2.19399e-164	2.22915e-163	-1.40386e-162	0
3.60838e-163	-4.62933e-164	1.89408e-163	1.51408e-163	4.47611e-163	-1.8208e-163	1.54925e-163	-5.50033e-163	1.26997e-165	-2.30963e-163	2.893e-164	6.7871e-165	5.60375e-163	-4.44479e-164	9.51989e-164	-6.12741e-163	-7.32553e-164	-3.62873e-164	-7.98223e-163	6.48918e-163	-1.73096e-163	-4.32699e-164	1.29407e-164	-1.97249e-163	3.51844e-163	-9.39198e-164	2.53848e-163	2.19399e-164	2.22915e-163	-1.40386e-162	0
3.60838e-163	-4.62933e-164	1.89408e-163	1.51408e-163	4.47611e-163	-1.8208e-163	1.54925e-163	-5.50033e-163	1.26997e-165	-2.30963e-163	2.893e-164	6.7871e-165	5.60375e-163	-4.44479e-164	9.51989e-164	-6.12741e-163	-7.32553e-164	-3.62873e-164	-7.98223e-163	6.48918e-163	-1.73096e-163	-4.32699e-164	1.29407e-164	-1.97249e-163	3.51844e-163	-9.39198e-164	2.53848e-163	2.19399e-164	2.22915e-163	-1.40386e-162	0
3.60838e-163	-4.62933e-164	1.89408e-163	1.51408e-163	4.47611e-163	-1.8208e-163	1.54925e-163	-5.50033e-163	1.26997e-165	-2.30963e-163	2.893e-164	6.7871e-165	5.60375e-163	-4.44479e-164	9.51989e-164	-6.12741e-163	-7.32553e-164	-3.62873e-164	-7.98223e-163	6.48918e-163	-1.73096e-163	-4.32699e-164	1.29407e-164	-1.97249e-163	3.51844e-163	-9.39198e-164	2.53848e-163	2.19399e-164	2.22915e-163	-1.40386e-162	0
3.60838e-163	-4.62933e-164	1.89408e-163	1.51408e-163	4.47611e-163	-1.8208e-163	1.54925e-163	-5.50033e-163	1.26997e-165	-2.30963e-163	2.893e-164	6.7871e-165	5.60375e-163	-4.44479e-164	9.51989e-164	-6.12741e-163	-7.32553e-164	-3.62873e-164	-7.98223e-163	6.48918e-163	-1.73096e-163	-4.32699e-164	1.29407e-164	-1.97249e-163	3.51844e-163	-9.39198e-164	2.53848e-163	2.19399e-164	2.22915e-163	-1.40386e-162	0
3.60838e-163	-4.62933e-164	1.89408e-163	1.51408e-163	4.47611e-163	-1.8208e-163	1.54925e-163	-5.50033e-163	1.26997e-165	-2.30963e-163	2.893e-164	6.7871e-165	5.60375e-163	-4.44479e-164	9.51989e-164	-6.12741e-163	-7.32553e-164	-3.62873e-164	-7.98223e-163	6.48918e-163	-1.73096e-163	-4.32699e-164	1.29407e-164	-1.97249e-163	3.51844e-163	-9.39198e-164	2.53848e-163	2.19399e-164	2.22915e-163	-1.40386e-162	0
3.60838e-163	-4.62933e-164	1.89408e-163	1.51408e-163	4.47611e-163	-1.8208e-163	1.54925e-163	-5.50033e-163	1.26997e-165	-2.30963e-163	2.893e-164	6.7871e-165	5.60375e-163	-4.44479e-164	9.51989e-164	-6.12741e-163	-7.32553e-164	-3.62873e-164	-7.98223e-163	6.48918e-163	-1.73096e-163	-4.32699e-164	1.29407e-164	-1.97249e-163	3.51844e-163	-9.39198e-164	2.53848e-163	2.19399e-164	2.22915e-163	-1.40386e-162	0
3.60838e-163	-4.62933e-164	1.89408e-163	1.51408e-163	4.47611e-163	-1.8208e-163	1.54925e-163	-5.50033e-163	1.26997e-165	-2.30963e-163	2.893e-164	6.7871e-165	5.60375e-163	-4.44479e-164	9.51989e-164	-6.12741e-163	-7.32553e-164	-3.62873e-164	-7.98223e-163	6.48918e-163	-1.73096e-163	-4.32699e-164	1.29407e-164	-1.97249e-163	3.51844e-163	-9.39198e-164	2.53848e-163	2.19399e-164	2.22915e-163	-1.40386e-162	0
3.60838e-163	-4.62933e-164	1.89408e-163	1.51408e-163	4.47611e-163	-1.8208e-163	1.54925e-163	-5.50033e-163	1.26997e-165	-2.30963e-163	2.893e-164	6.7871e-165	5.60375e-163	-4.44479e-164	9.51989e-164	-6.12741e-163	-7.32553e-164	-3.62873e-164	-7.98223e-163	6.48918e-163	-1.73096e-163	-4.32699e-164	1.29407e-164	-1.97249e-163	3.51844e-163	-9.39198e-164	2.53848e-163	2.19399e-164	2.22915e-163	-1.40386e-162	0
3.60838e-163	-4.62933e-164	1.89408e-163	1.51408e-163	4.47611e-163	-1.8208e-163	1.54925e-163	-5.50033e-163	1.26997e-165	-2.30963e-163	2.893e-164	6.7871e-165	5.60375e-163	-4.44479e-164	9.51989e-164	-6.12741e-163	-7.32553e-164	-3.62873e-164	-7.98223e-163	6.48918e-163	-1.73096e-163	-4.32699e-164	1.29407e-164	-1.97249e-163	3.51844e-163	-9.39198e-164	2.53848e-163	2.19399e-164	2.22915e-163	-1.40386e-162	0
3.60838e-163	-4.62933e-164	1.89408e-163	1.51408e-163	4.47611e-163	-1.8208e-163	1.54925e-163	-5.50033e-163	1.26997e-165	-2.30963e-163	2.893e-164	6.7871e-165	5.60375e-163	-4.44479e-164	9.51989e-164	-6.12741e-163	-7.32553e-164	-3.62873e-164	-7.98223e-163	6.48918e-163	-1.73096e-163	-4.32699e-164	1.29407e-164	-1.97249e-163	3.51844e-163	-9.39198e-164	2.53848e-163	2.19399e-164	2.22915e-163	-1.40386e-162	0
3.60838e-163	-4.62933e-164	1.89408e-163	1.51408e-163	4.47611e-163	-1.8208e-163	1.54925e-163	-5.50033e-163	1.26997e-165	-2.30963e-163	2.893e-164	6.7871e-165	5.60375e-163	-4.44479e-164	9.51989e-164	-6.12741e-163	-7.32553e-164	-3.62873e-164	-7.98223e-163	6.48918e-163	-1.73096e-163	-4.32699e-164	1.29407e-164	-1.97249e-163	3.51844e-163	-9.39198e-164	2.53848e-163	2.19399e-164	2.22915e-163	-1.40386e-162	0
3.60838e-163	-4.62933e-164	1.89408e-163	1.51408e-163	4.47611e-163	-1.8208e-163	1.54925e-163	-5.50033e-163	1.26997e-165	-2.30963e-163	2.893e-164	6.7871e-165	5.60375e-163	-4.44479e-164	9.51989e-164	-6.12741e-163	-7.32553e-164	-3.62873e-164	-7.98223e-163	6.48918e-163	-1.73096e-163	-4.32699e-164	1.29407e-164	-1.97249e-163	3.51844e-163	-9.39198e-164	2.53848e-163	2.19399e-164	2.22915e-163	-1.40386e-162	0
3.60838e-163	-4.62933e-164	1.89408e-163	1.51408e-163	4.47611e-163	-1.8208e-163	1.54925e-163	-5.50033e-163	1.26997e-165	-2.30963e-163	2.893e-164	6.7871e-165	5.60375e-163	-4.44479e-164	9.51989e-164	-6.12741e-163	-7.32553e-164	-3.62873e-164	-7.98223e-163	6.48918e-163	-1.73096e-163	-4.32699e-164	1.29407e-164	-1.97249e-163	3.51844e-163	-9.39198e-164	2.53848e-163	2.19399e-164	2.22915e-163	-1.40386e-162	0
3.60838e-163	-4.62933e-164	1.89408e-163	1.51408e-163	4.47611e-163	-1.8208e-163	1.54925e-163	-5.50033e-163	1.26997e-165	-2.30963e-163	2.893e-164	6.7871e-165	5.60375e-163	-4.44479e-164	9.51989e-164	-6.12741e-163	-7.32553e-164	-3.62873e-164	-7.98223e-163	6.48918e-163	-1.73096e-163	-4.32699e-164	1.29407e-164	-1.97249e-163	3.51844e-163	-9.39198e-164	2.53848e-163	2.19399e-164	2.22915e-163	-1.40386e-162	0
3.60838e-163	-4.62933e-164	1.89408e-163	1.51408e-163	4.47611e-163	-1.8208e-163	1.54925e-163	-5.50033e-163	1.26997e-165	-2.30963e-163	2.893e-164	6.7871e-165	5.60375e-163	-4.44479e-164	9.51989e-164	-6.12741e-163	-7.32553e-164	-3.62873e-164	-7.98223e-163	6.48918e-163	-1.73096e-163	-4.32699e-164	1.29407e-164	-1.97249e-163	3.51844e-163	-9.39198e-164	2.53848e-163	2.19399e-164	2.22915e-163	-1.40386e-162	0
3.60838e-163	-4.62933e-164	1.89408e-163	1.51408e-163	4.47611e-163	-1.8208e-163	1.54925e-163	-5.50033e-163	1.26997e-165	-2.30963e-163	2.893e-164	6.7871e-165	5.60375e-163	-4.44479e-164	9.51989e-164	-6.12741e-163	-7.32553e-164	-3.62873e-164	-7.98223e-163	6.48918e-163	-1.73096e-163	-4.32699e-164	1.29407e-164	-1.97249e-163	3.51844e-163	-9.39198e-164	2.53848e-163	2.19399e-164	2.22915e-163	-1.40386e-162	0
3.60838e-163	-4.62933e-164	1.89408e-163	1.51408e-163	4.47611e-163	-1.8208e-163	1.54925e-163	-5.50033e-163	1.26997e-165	-2.30963e-163	2.893e-164	6.7871e-165	5.60375e-163	-4.44479e-164	9.51989e-164	-6.12741e-163	-7.32553e-164	-3.62873e-164	-7.98223e-163	6.48918e-163	-1.73096e-163	-4.32699e-164	1.29407e-164	-1.97249e-163	3.51844e-163	-9.39198e-164	2.53848e-163	2.19399e-164	2.22915e-163	-1.40386e-162	0
3.60838e-163	-4.62933e-164	1.89408e-163	1.51408e-163	4.47611e-163	-1.8208e-163	1.54925e-163	-5.50033e-163	1.26997e-165	-2.30963e-163	2.893e-164	6.7871e-165	5.60375e-163	-4.44479e-164	9.51989e-164	-6.12741e-163	-7.32553e-164	-3.62873e-164	-7.98223e-163	6.48918e-163	-1.73096e-163	-4.32699e-164	1.29407e-164	-1.97249e-163	3.51844e-163	-9.39198e-164	2.53848e-163	2.19399e-164	2.22915e-163	-1.40386e-162	0
3.60838e-163	-4.62933e-164	1.89408e-163	1.51408e-163	4.47611e-163	-1.8208e-163	1.54925e-163	-5.50033e-163	1.26997e-165	-2.30963e-163	2.893e-164	6.7871e-165	5.60375e-163	-4.44479e-164	9.51989e-164	-6.12741e-163	-7.32553e-164	-3.62873e-164	-7.98223e-163	6.48918e-163	-1.73096e-163	-4.32699e-164	1.29407e-164	-1.97249e-163	3.51844e-163	-9.39198e-164	2.53848e-163	2.19399e-164	2.22915e-163	-1.40386e-162	0
3.60838e-163	-4.62933e-164	1.89408e-163	1.51408e-163	4.47611e-163	-1.8208e-163	1.54925e-163	-5.50033e-163	1.26997e-165	-2.30963e-163	2.893e-164	6.7871e-165	5.60375e-163	-4.44479e-164	9.51989e-164	-6.12741e-163	-7.32553e-164	-3.62873e-164	-7.98223e-163	6.48918e-163	-1.73096e-163	-4.32699e-164	1.29407e-164	-1.97249e-163	3.51844e-163	-9.39198e-164	2.53848e-163	2.19399e-164	2.22915e-163	-1.40386e-162	0
3.60838e-163	-4.62933e-164	1.89408e-163	1.51408e-163	4.47611e-163	-1.8208e-163	1.54925e-163	-5.50033e-163	1.26997e-165	-2.30963e-163	2.893e-164	6.7871e-165	5.60375e-163	-4.44479e-164	9.51989e-164	-6.12741e-163	-7.32553e-164	-3.62873e-164	-7.98223e-163	6.48918e-163	-1.73096e-163	-4.32699e-164	1.29407e-164	-1.97249e-163	3.51844e-163	-9.39198e-164	2.53848e-163	2.19399e-164	2.22915e-163	-1.40386e-162	0
3.60838e-163	-4.62933e-164	1.89408e-163	1.51408e-163	4.47611e-163	-1.8208e-163	1.54925e-163	-5.50033e-163	1.26997e-165	-2.30963e-163	2.893e-164	6.7871e-165	5.60375e-163	-4.44479e-164	9.51989e-164	-6.12741e-163	-7.32553e-164	-3.62873e-164	-7.98223e-163	6.48918e-163	-1.73096e-163	-4.32699e-164	1.29407e-164	-1.97249e-163	3.51844e-163	-9.39198e-164	2.53848e-163	2.19399e-164	2.22915e-163	-1.40386e-162	0
3.60838e-163	-4.62933e-164	1.89408e-163	1.51408e-163	4.47611e-163	-1.8208e-163	1.54925e-163	-5.50033e-163	1.26997e-165	-2.30963e-163	2.893e-164	6.7871e-165	5.60375e-163	-4.44479e-164	9.51989e-164	-6.12741e-163	-7.32553e-164	-3.62873e-164	-7.98223e-163	6.48918e-163	-1.73096e-163	-4.32699e-164	1.29407e-164	-1.97249e-163	3.51844e-163	-9.39198e-164	2.53848e-163	2.19399e-164	2.22915e-163	-1.40386e-162	0
3.60838e-163	-4.62933e-164	1.89408e-163	1.51408e-163	4.47611e-163	-1.8208e-163	1.54925e-163	-5.50033e-163	1.26997e-165	-2.30963e-163	2.893e-164	6.7871e-165	5.60375e-163	-4.44479e-164	9.51989e-164	-6.12741e-163	-7.32553e-164	-3.62873e-164	-7.98223e-163	6.48918e-163	-1.73096e-163	-4.32699e-164	1.29407e-164	-1.97249e-163	3.51844e-163	-9.39198e-164	2.53848e-163	2.19399e-164	2.22915e-163	-1.40386e-162	0
3.60838e-163	-4.62933e-164	1.89408e-163	1.51408e-163	4.47611e-163	-1.8208e-163	1.54925e-163	-5.50033e-163	1.26997e-165	-2.30963e-163	2.893e-164	6.7871e-165	5.60375e-163	-4.44479e-164	9.51989e-164	-6.12741e-163	-7.32553e-164	-3.62873e-164	-7.98223e-163	6.48918e-163	-1.73096e-163	-4.32699e-164	1.29407e-164	-1.97249e-163	3.51844e-163	-9.39198e-164	2.53848e-163	2.19399e-164	2.22915e-163	-1.40386e-162	0
3.60838e-163	-4.62933e-164	1.89408e-163	1.51408e-163	4.47611e-163	-1.8208e-163	1.54925e-163	-5.50033e-163	1.26997e-165	-2.30963e-163	2.893e-164	6.7871e-165	5.60375e-163	-4.44479e-164	9.51989e-164	-6.12741e-163	-7.32553e-164	-3.62873e-164	-7.98223e-163	6.48918e-163	-1.73096e-163	-4.32699e-164	1.29407e-164	-1.97249e-163	3.51844e-163	-9.39198e-164	2.53848e-163	2.19399e-164	2.22915e-163	-1.40386e-162	0
3.60838e-163	-4.62933e-164	1.89408e-163	1.51408e-163	4.47611e-163	-1.8208e-163	1.54925e-163	-5.50033e-163	1.26997e-165	-2.30963e-163	2.893e-164	6.7871e-165	5.60375e-163	-4.44479e-164	9.51989e-164	-6.12741e-163	-7.32553e-164	-3.62873e-164	-7.98223e-163	6.48918e-163	-1.73096e-163	-4.32699e-164	1.29407e-164	-1.97249e-163	3.51844e-163	-9.39198e-164	2.53848e-163	2.19399e-164	2.22915e-163	-1.40386e-162	0
3.60838e-163	-4.62933e-164	1.89408e-163	1.51408e-163	4.47611e-163	-1.8208e-163	1.54925e-163	-5.50033e-163	1.26997e-165	-2.30963e-163	2.893e-164	6.7871e-165	5.60375e-163	-4.44479e-164	9.51989e-164	-6.12741e-163	-7.32553e-164	-3.62873e-164	-7.98223e-163	6.48918e-163	-1.73096e-163	-4.32699e-164	1.29407e-164	-1.97249e-163	3.51844e-163	-9.39198e-164	2.53848e-163	2.19399e-164	2.22915e-163	-1.40386e-162	0
3.60838e-163	-4.62933e-164	1.89408e-163	1.51408e-163	4.47611e-163	-1.8208e-163	1.54925e-163	-5.50033e-163	1.26997e-165	-2.30963e-163	2.893e-164	6.7871e-165	5.60375e-163	-4.44479e-164	9.51989e-164	-6.12741e-163	-7.32553e-164	-3.62873e-164	-7.98223e-163	6.48918e-163	-1.73096e-163	-4.32699e-164	1.29407e-164	-1.97249e-163	3.51844e-163	-9.39198e-164	2.53848e-163	2.19399e-164	2.22915e-163	-1.40386e-162	0
3.60838e-163	-4.62933e-164	1.89408e-163	1.51408e-163	4.47611e-163	-1.8208e-163	1.54925e-163	-5.50033e-163	1.26997e-165	-2.30963e-163	2.893e-164	6.7871e-165	5.60375e-163	-4.44479e-164	9.51989e-164	-6.12741e-163	-7.32553e-164	-3.62873e-164	-7.98223e-163	6.48918e-163	-1.73096e-163	-4.32699e-164	1.29407e-164	-1.97249e-163	3.51844e-163	-9.39198e-164	2.53848e-163	2.19399e-164	2.22915e-163	-1.40386e-162	0
3.60838e-163	-4.62933e-164	1.89408e-163	1.51408e-163	4.47611e-163	-1.8208e-163	1.54925e-163	-5.50033e-163	1.26997e-165	-2.30963e-163	2.893e-164	6.7871e-165	5.60375e-163	-4.44479e-164	9.51989e-164	-6.12741e-163	-7.32553e-164	-3.62873e-164	-7.98223e-163	6.48918e-163	-1.73096e-163	-4.32699e-164	1.29407e-164	-1.97249e-163	3.51844e-163	-9.39198e-164	2.53848e-163	2.19399e-164	2.22915e-163	-1.40386e-162	0
3.60838e-163	-4.62933e-164	1.89408e-163	1.51408e-163	4.47611e-163	-1.8208e-163	1.54925e-163	-5.50033e-163	1.26997e-165	-2.30963e-163	2.893e-164	6.7871e-165	5.60375e-163	-4.44479e-164	9.51989e-164	-6.12741e-163	-7.32553e-164	-3.62873e-164	-7.98223e-163	6.48918e-163	-1.73096e-163	-4.32699e-164	1.29407e-164	-1.97249e-163	3.51844e-163	-9.39198e-164	2.53848e-163	2.19399e-164	2.22915e-163	-1.40386e-162	0
3.60838e-163	-4.62933e-164	1.89408e-163	1.51408e-163	4.47611e-163	-1.8208e-163	1.54925e-163	-5.50033e-163	1.26997e-165	-2.30963e-163	2.893e-164	6.7871e-165	5.60375e-163	-4.44479e-164	9.51989e-164	-6.12741e-163	-7.32553e-164	-3.62873e-164	-7.98223e-163	6.48918e-163	-1.73096e-163	-4.32699e-164	1.29407e-164	-1.97249e-163	3.51844e-163	-9.39198e-164	2.53848e-163	2.19399e-164	2.22915e-163	-1.40386e-162	0
3.60838e-163	-4.62933e-164	1.89408e-163	1.51408e-163	4.47611e-163	-1.8208e-163	1.54925e-163	-5.50033e-163	1.26997e-165	-2.30963e-163	2.893e-164	6.7871e-165	5.60375e-163	-4.44479e-164	9.51989e-164	-6.12741e-163	-7.32553e-164	-3.62873e-164	-7.98223e-163	6.48918e-163	-1.73096e-163	-4.32699e-164	1.29407e-164	-1.97249e-163	3.51844e-163	-9.39198e-164	2.53848e-163	2.19399e-164	2.22915e-163	-1.40386e-162	0
3.60838e-163	-4.62933e-164	1.89408e-163	1.51408e-163	4.47611e-163	-1.8208e-163	1.54925e-163	-5.50033e-163	1.26997e-165	-2.30963e-163	2.893e-164	6.7871e-165	5.60375e-163	-4.44479e-164	9.51989e-164	-6.12741e-163	-7.32553e-164	-3.62873e-164	-7.98223e-163	6.48918e-163	-1.73096e-163	-4.32699e-164	1.29407e-164	-1.97249e-163	3.51844e-163	-9.39198e-164	2.53848e-163	2.19399e-164	2.22915e-163	-1.40386e-162	0
3.60838e-163	-4.62933e-164	1.89408e-163	1.51408e-163	4.47611e-163	-1.8208e-163	1.54925e-163	-5.50033e-163	1.26997e-165	-2.30963e-163	2.893e-164	6.7871e-165	5.60375e-163	-4.44479e-164	9.51989e-164	-6.12741e-163	-7.32553e-164	-3.62873e-164	-7.98223e-163	6.48918e-163	-1.73096e-163	-4.32699e-164	1.29407e-164	-1.97249e-163	3.51844e-163	-9.39198e-164	2.53848e-163	2.19399e-164	2.22915e-163	-1.40386e-162	0
3.60838e-163	-4.62933e-164	1.89408e-163	1.51408e-163	4.47611e-163	-1.8208e-163	1.54925e-163	-5.50033e-163	1.26997e-165	-2.30963e-163	2.893e-164	6.7871e-165	5.60375e-163	-4.44479e-164	9.51989e-164	-6.12741e-163	-7.32553e-164	-3.62873e-164	-7.98223e-163	6.48918e-163	-1.73096e-163	-4.32699e-164	1.29407e-164	-1.97249e-163	3.51844e-163	-9.39198e-164	2.53848e-163	2.19399e-164	2.22915e-163	-1.40386e-162	0
3.60838e-163	-4.62933e-164	1.89408e-163	1.51408e-163	4.47611e-163	-1.8208e-163	1.54925e-163	-5.50033e-163	1.26997e-165	-2.30963e-163	2.893e-164	6.7871e-165	5.60375e-163	-4.44479e-164	9.51989e-164	-6.12741e-163	-7.32553e-164	-3.62873e-164	-7.98223e-163	6.48918e-163	-1.73096e-163	-4.32699e-164	1.29407e-164	-1.97249e-163	3.51844e-163	-9.39198e-164	2.53848e-163	2.19399e-164	2.22915e-163	-1.40386e-162	0
3.60838e-163	-4.62933e-164	1.89408e-163	1.51408e-163	4.47611e-163	-1.8208e-163	1.54925e-163	-5.50033e-163	1.26997e-165	-2.30963e-163	2.893e-164	6.7871e-165	5.60375e-163	-4.44479e-164	9.51989e-164	-6.12741e-163	-7.32553e-164	-3.62873e-164	-7.98223e-163	6.48918e-163	-1.73096e-163	-4.32699e-164	1.29407e-164	-1.97249e-163	3.51844e-163	-9.39198e-164	2.53848e-163	2.19399e-164	2.22915e-163	-1.40386e-162	0
3.60838e-163	-4.62933e-164	1.89408e-163	1.51408e-163	4.47611e-163	-1.8208e-163	1.54925e-163	-5.50033e-163	1.26997e-165	-2.30963e-163	2.893e-164	6.7871e-165	5.60375e-163	-4.44479e-164	9.51989e-164	-6.12741e-163	-7.32553e-164	-3.62873e-164	-7.98223e-163	6.48918e-163	-1.73096e-163	-4.32699e-164	1.29407e-164	-1.97249e-163	3.51844e-163	-9.39198e-164	2.53848e-163	2.19399e-164	2.22915e-163	-1.40386e-162	0
3.60838e-163	-4.62933e-164	1.89408e-163	1.51408e-163	4.47611e-163	-1.8208e-163	1.54925e-163	-5.50033e-163	1.26997e-165	-2.30963e-163	2.893e-164	6.7871e-165	5.60375e-163	-4.44479e-164	9.51989e-164	-6.12741e-163	-7.32553e-164	-3.62873e-164	-7.98223e-163	6.48918e-163	-1.73096e-163	-4.32699e-164	1.29407e-164	-1.97249e-163	3.51844e-163	-9.39198e-164	2.53848e-163	2.19399e-164	2.22915e-163	-1.40386e-162	0
3.60838e-163	-4.62933e-164	1.89408e-163	1.51408e-163	4.47611e-163	-1.8208e-163	1.54925e-163	-5.50033e-163	1.26997e-165	-2.30963e-163	2.893e-164	6.7871e-165	5.60375e-163	-4.44479e-164	9.51989e-164	-6.12741e-163	-7.32553e-164	-3.62873e-164	-7.98223e-163	6.48918e-163	-1.73096e-163	-4.32699e-164	1.29407e-164	-1.97249e-163	3.51844e-163	-9.39198e-164	2.53848e-163	2.19399e-164	2.22915e-163	-1.40386e-162	0
3.60838e-163	-4.62933e-164	1.89408e-163	1.51408e-163	4.47611e-163	-1.8208e-163	1.54925e-163	-5.50033e-163	1.26997e-165	-2.30963e-163	2.893e-164	6.7871e-165	5.60375e-163	-4.44479e-164	9.51989e-164	-6.12741e-163	-7.32553e-164	-3.62873e-164	-7.98223e-163	6.48918e-163	-1.73096e-163	-4.32699e-164	1.29407e-164	-1.97249e-163	3.51844e-163	-9.39198e-164	2.53848e-163	2.19399e-164	2.22915e-163	-1.40386e-162	0
3.60838e-163	-4.62933e-164	1.89408e-163	1.51408e-163	4.47611e-163	-1.8208e-163	1.54925e-163	-5.50033e-163	1.26997e-165	-2.30963e-163	2.893e-164	6.7871e-165	5.60375e-163	-4.44479e-164	9.51989e-164	-6.12741e-163	-7.32553e-164	-3.62873e-164	-7.98223e-163	6.48918e-163	-1.73096e-163	-4.32699e-164	1.29407e-164	-1.97249e-163	3.51844e-163	-9.39198e-164	2.53848e-163	2.19399e-164	2.22915e-163	-1.40386e-162	0
3.60838e-163	-4.62933e-164	1.89408e-163	1.51408e-163	4.47611e-163	-1.8208e-163	1.54925e-163	-5.50033e-163	1.26997e-165	-2.30963e-163	2.893e-164	6.7871e-165	5.60375e-163	-4.44479e-164	9.51989e-164	-6.12741e-163	-7.32553e-164	-3.62873e-164	-7.98223e-163	6.48918e-163	-1.73096e-163	-4.32699e-164	1.29407e-164	-1.97249e-163	3.51844e-163	-9.39198e-164	2.53848e-163	2.19399e-164	2.22915e-163	-1.40386e-162	0
3.60838e-163	-4.62933e-164	1.89408e-163	1.51408e-163	4.47611e-163	-1.8208e-163	1.54925e-163	-5.50033e-163	1.26997e-165	-2.30963e-163	2.893e-164	6.7871e-165	5.60375e-163	-4.44479e-164	9.51989e-164	-6.12741e-163	-7.32553e-164	-3.62873e-164	-7.98223e-163	6.48918e-163	-1.73096e-163	-4.32699e-164	1.29407e-164	-1.97249e-163	3.51844e-163	-9.39198e-164	2.53848e-163	2.19399e-164	2.22915e-163	-1.40386e-162	0
3.60838e-163	-4.62933e-164	1.89408e-163	1.51408e-163	4.47611e-163	-1.8208e-163	1.54925e-163	-5.50033e-163	1.26997e-165	-2.30963e-163	2.893e-164	6.7871e-165	5.60375e-163	-4.44479e-164	9.51989e-164	-6.12741e-163	-7.32553e-164	-3.62873e-164	-7.98223e-163	6.48918e-163	-1.73096e-163	-4.32699e-164	1.29407e-164	-1.97249e-163	3.51844e-163	-9.39198e-164	2.53848e-163	2.19399e-164	2.22915e-163	-1.40386e-162	0
3.60838e-163	-4.62933e-164	1.89408e-163	1.51408e-163	4.47611e-163	-1.8208e-163	1.54925e-163	-5.50033e-163	1.26997e-165	-2.30963e-163	2.893e-164	6.7871e-165	5.60375e-163	-4.44479e-164	9.51989e-164	-6.12741e-163	-7.32553e-164	-3.62873e-164	-7.98223e-163	6.48918e-163	-1.73096e-163	-4.32699e-164	1.29407e-164	-1.97249e-163	3.51844e-163	-9.39198e-164	2.53848e-163	2.19399e-164	2.22915e-163	-1.40386e-162	0
3.60838e-163	-4.62933e-164	1.89408e-163	1.51408e-163	4.47611e-163	-1.8208e-163	1.54925e-163	-5.50033e-163	1.26997e-165	-2.30963e-163	2.893e-164	6.7871e-165	5.60375e-163	-4.44479e-164	9.51989e-164	-6.12741e-163	-7.32553e-164	-3.62873e-164	-7.98223e-163	6.48918e-163	-1.73096e-163	-4.32699e-164	1.29407e-164	-1.97249e-163	3.51844e-163	-9.39198e-164	2.53848e-163	2.19399e-164	2.22915e-163	-1.40386e-162	0
3.60838e-163	-4.62933e-164	1.89408e-163	1.51408e-163	4.47611e-163	-1.8208e-163	1.54925e-163	-5.50033e-163	1.26997e-165	-2.30963e-163	2.893e-164	6.7871e-165	5.60375e-163	-4.44479e-164	9.51989e-164	-6.12741e-163	-7.32553e-164	-3.62873e-164	-7.98223e-163	6.48918e-163	-1.73096e-163	-4.32699e-164	1.29407e-164	-1.97249e-163	3.51844e-163	-9.39198e-164	2.53848e-163	2.19399e-164	2.22915e-163	-1.40386e-162	0
3.60838e-163	-4.62933e-164	1.89408e-163	1.51408e-163	4.47611e-163	-1.8208e-163	1.54925e-163	-5.50033e-163	1.26997e-165	-2.30963e-163	2.893e-164	6.7871e-165	5.60375e-163	-4.44479e-164	9.51989e-164	-6.12741e-163	-7.32553e-164	-3.62873e-164	-7.98223e-163	6.48918e-163	-1.73096e-163	-4.32699e-164	1.29407e-164	-1.97249e-163	3.51844e-163	-9.39198e-164	2.53848e-163	2.19399e-164	2.22915e-163	-1.40386e-162	0
3.60838e-163	-4.62933e-164	1.89408e-163	1.51408e-163	4.47611e-163	-1.8208e-163	1.54925e-163	-5.50033e-163	1.26997e-165	-2.30963e-163	2.893e-164	6.7871e-165	5.60375e-163	-4.44479e-164	9.51989e-164	-6.12741e-163	-7.32553e-164	-3.62873e-164	-7.98223e-163	6.48918e-163	-1.73096e-163	-4.32699e-164	1.29407e-164	-1.97249e-163	3.51844e-163	-9.39198e-164	2.53848e-163	2.19399e-164	2.22915e-163	-1.40386e-162	0
3.60838e-163	-4.62933e-164	1.89408e-163	1.51408e-163	4.47611e-163	-1.8208e-163	1.54925e-163	-5.50033e-163	1.26997e-165	-2.30963e-163	2.893e-164	6.7871e-165	5.60375e-163	-4.44479e-164	9.51989e-164	-6.12741e-163	-7.32553e-164	-3.62873e-164	-7.98223e-163	6.48918e-163	-1.73096e-163	-4.32699e-164	1.29407e-164	-1.97249e-163	3.51844e-163	-9.39198e-164	2.53848e-163	2.19399e-164	2.22915e-163	-1.40386e-162	0
3.60838e-163	-4.62933e-164	1.89408e-163	1.51408e-163	4.47611e-163	-1.8208e-163	1.54925e-163	-5.50033e-163	1.26997e-165	-2.30963e-163	2.893e-164	6.7871e-165	5.60375e-163	-4.44479e-164	9.51989e-164	-6.12741e-163	-7.32553e-164	-3.62873e-164	-7.98223e-163	6.48918e-163	-1.73096e-163	-4.32699e-164	1.29407e-164	-1.97249e-163	3.51844e-163	-9.39198e-164	2.53848e-163	2.19399e-164	2.22915e-163	-1.40386e-162	0
3.60838e-163	-4.62933e-164	1.89408e-163	1.51408e-163	4.47611e-163	-1.8208e-163	1.54925e-163	-5.50033e-163	1.26997e-165	-2.30963e-163	2.893e-164	6.7871e-165	5.60375e-163	-4.44479e-164	9.51989e-164	-6.12741e-163	-7.32553e-164	-3.62873e-164	-7.98223e-163	6.48918e-163	-1.73096e-163	-4.32699e-164	1.29407e-164	-1.97249e-163	3.51844e-163	-9.39198e-164	2.53848e-163	2.19399e-164	2.22915e-163	-1.40386e-162	0
3.60838e-163	-4.62933e-164	1.89408e-163	1.51408e-163	4.47611e-163	-1.8208e-163	1.54925e-163	-5.50033e-163	1.26997e-165	-2.30963e-163	2.893e-164	6.7871e-165	5.60375e-163	-4.44479e-164	9.51989e-164	-6.12741e-163	-7.32553e-164	-3.62873e-164	-7.98223e-163	6.48918e-163	-1.73096e-163	-4.32699e-164	1.29407e-164	-1.97249e-163	3.51844e-163	-9.39198e-164	2.53848e-163	2.19399e-164	2.22915e-163	-1.40386e-162	0
3.60838e-163	-4.62933e-164	1.89408e-163	1.51408e-163	4.47611e-163	-1.8208e-163	1.54925e-163	-5.50033e-163	1.26997e-165	-2.30963e-163	2.893e-164	6.7871e-165	5.60375e-163	-4.44479e-164	9.51989e-164	-6.12741e-163	-7.32553e-164	-3.62873e-164	-7.98223e-163	6.48918e-163	-1.73096e-163	-4.32699e-164	1.29407e-164	-1.97249e-163	3.51844e-163	-9.39198e-164	2.53848e-163	2.19399e-164	2.22915e-163	-1.40386e-162	0
3.60838e-163	-4.62933e-164	1.89408e-163	1.51408e-163	4.47611e-163	-1.8208e-163	1.54925e-163	-5.50033e-163	1.26997e-165	-2.30963e-163	2.893e-164	6.7871e-165	5.60375e-163	-4.44479e-164	9.51989e-164	-6.12741e-163	-7.32553e-164	-3.62873e-164	-7.98223e-163	6.48918e-163	-1.73096e-163	-4.32699e-164	1.29407e-164	-1.97249e-163	3.51844e-163	-9.39198e-164	2.53848e-163	2.19399e-164	2.22915e-163	-1.40386e-162	0
3.60838e-163	-4.62933e-164	1.89408e-163	1.51408e-163	4.47611e-163	-1.8208e-163	1.54925e-163	-5.50033e-163	1.26997e-165	-2.30963e-163	2.893e-164	6.7871e-165	5.60375e-163	-4.44479e-164	9.51989e-164	-6.12741e-163	-7.32553e-164	-3.62873e-164	-7.98223e-163	6.48918e-163	-1.73096e-163	-4.32699e-164	1.29407e-164	-1.97249e-163	3.51844e-163	-9.39198e-164	2.53848e-163	2.19399e-164	2.22915e-163	-1.40386e-162	0
3.60838e-163	-4.62933e-164	1.89408e-163	1.51408e-163	4.47611e-163	-1.8208e-163	1.54925e-163	-5.50033e-163	1.26997e-165	-2.30963e-163	2.893e-164	6.7871e-165	5.60375e-163	-4.44479e-164	9.51989e-164	-6.12741e-163	-7.32553e-164	-3.62873e-164	-7.98223e-163	6.48918e-163	-1.73096e-163	-4.32699e-164	1.29407e-164	-1.97249e-163	3.51844e-163	-9.39198e-164	2.53848e-163	2.19399e-164	2.22915e-163	-1.40386e-162	0
3.60838e-163	-4.62933e-164	1.89408e-163	1.51408e-163	4.47611e-163	-1.8208e-163	1.54925e-163	-5.50033e-163	1.26997e-165	-2.30963e-163	2.893e-164	6.7871e-165	5.60375e-163	-4.44479e-164	9.51989e-164	-6.12741e-163	-7.32553e-164	-3.62873e-164	-7.98223e-163	6.48918e-163	-1.73096e-163	-4.32699e-164	1.29407e-164	-1.97249e-163	3.51844e-163	-9.39198e-164	2.53848e-163	2.19399e-164	2.22915e-163	-1.40386e-162	0
3.60838e-163	-4.62933e-164	1.89408e-163	1.51408e-163	4.47611e-163	-1.8208e-163	1.54925e-163	-5.50033e-163	1.26997e-165	-2.30963e-163	2.893e-164	6.7871e-165	5.60375e-163	-4.44479e-164	9.51989e-164	-6.12741e-163	-7.32553e-164	-3.62873e-164	-7.98223e-163	6.48918e-163	-1.73096e-163	-4.32699e-164	1.29407e-164	-1.97249e-163	3.51844e-163	-9.39198e-164	2.53848e-163	2.19399e-164	2.22915e-163	-1.40386e-162	0
3.60838e-163	-4.62933e-164	1.89408e-163	1.51408e-163	4.47611e-163	-1.8208e-163	1.54925e-163	-5.50033e-163	1.26997e-165	-2.30963e-163	2.893e-164	6.7871e-165	5.60375e-163	-4.44479e-164	9.51989e-164	-6.12741e-163	-7.32553e-164	-3.62873e-164	-7.98223e-163	6.48918e-163	-1.73096e-163	-4.32699e-164	1.29407e-164	-1.97249e-163	3.51844e-163	-9.39198e-164	2.53848e-163	2.19399e-164	2.22915e-163	-1.40386e-162	0
3.60838e-163	-4.62933e-164	1.89408e-163	1.51408e-163	4.47611e-163	-1.8208e-163	1.54925e-163	-5.50033e-163	1.26997e-165	-2.30963e-163	2.893e-164	6.7871e-165	5.60375e-163	-4.44479e-164	9.51989e-164	-6.12741e-163	-7.32553e-164	-3.62873e-164	-7.98223e-163	6.48918e-163	-1.73096e-163	-4.32699e-164	1.29407e-164	-1.97249e-163	3.51844e-163	-9.39198e-164	2.53848e-163	2.19399e-164	2.22915e-163	-1.40386e-162	0
3.60838e-163	-4.62933e-164	1.89408e-163	1.51408e-163	4.47611e-163	-1.8208e-163	1.54925e-163	-5.50033e-163	1.26997e-165	-2.30963e-163	2.893e-164	6.7871e-165	5.60375e-163	-4.44479e-164	9.51989e-164	-6.12741e-163	-7.32553e-164	-3.62873e-164	-7.98223e-163	6.48918e-163	-1.73096e-163	-4.32699e-164	1.29407e-164	-1.97249e-163	3.51844e-163	-9.39198e-164	2.53848e-163	2.19399e-164	2.22915e-163	-1.40386e-162	0
3.60838e-163	-4.62933e-164	1.89408e-163	1.51408e-163	4.47611e-163	-1.8208e-163	1.54925e-163	-5.50033e-163	1.26997e-165	-2.30963e-163	2.893e-164	6.7871e-165	5.60375e-163	-4.44479e-164	9.51989e-164	-6.12741e-163	-7.32553e-164	-3.62873e-164	-7.98223e-163	6.48918e-163	-1.73096e-163	-4.32699e-164	1.29407e-164	-1.97249e-163	3.51844e-163	-9.39198e-164	2.53848e-163	2.19399e-164	2.22915e-163	-1.40386e-162	0
3.60838e-163	-4.62933e-164	1.89408e-163	1.51408e-163	4.47611e-163	-1.8208e-163	1.54925e-163	-5.50033e-163	1.26997e-165	-2.30963e-163	2.893e-164	6.7871e-165	5.60375e-163	-4.44479e-164	9.51989e-164	-6.12741e-163	-7.32553e-164	-3.62873e-164	-7.98223e-163	6.48918e-163	-1.73096e-163	-4.32699e-164	1.29407e-164	-1.97249e-163	3.51844e-163	-9.39198e-164	2.53848e-163	2.19399e-164	2.22915e-163	-1.40386e-162	0
3.60838e-163	-4.62933e-164	1.89408e-163	1.51408e-163	4.47611e-163	-1.8208e-163	1.54925e-163	-5.50033e-163	1.26997e-165	-2.30963e-163	2.893e-164	6.7871e-165	5.60375e-163	-4.44479e-164	9.51989e-164	-6.12741e-163	-7.32553e-164	-3.62873e-164	-7.98223e-163	6.48918e-163	-1.73096e-163	-4.32699e-164	1.29407e-164	-1.97249e-163	3.51844e-163	-9.39198e-164	2.53848e-163	2.19399e-164	2.22915e-163	-1.40386e-162	0
3.60838e-163	-4.62933e-164	1.89408e-163	1.51408e-163	4.47611e-163	-1.8208e-163	1.54925e-163	-5.50033e-163	1.26997e-165	-2.30963e-163	2.893e-164	6.7871e-165	5.60375e-163	-4.44479e-164	9.51989e-164	-6.12741e-163	-7.32553e-164	-3.62873e-164	-7.98223e-163	6.48918e-163	-1.73096e-163	-4.32699e-164	1.29407e-164	-1.97249e-163	3.51844e-163	-9.39198e-164	2.53848e-163	2.19399e-164	2.22915e-163	-1.40386e-162	0
3.60838e-163	-4.62933e-164	1.89408e-163	1.51408e-163	4.47611e-163	-1.8208e-163	1.54925e-163	-5.50033e-163	1.26997e-165	-2.30963e-163	2.893e-164	6.7871e-165	5.60375e-163	-4.44479e-164	9.51989e-164	-6.12741e-163	-7.32553e-164	-3.62873e-164	-7.98223e-163	6.48918e-163	-1.73096e-163	-4.32699e-164	1.29407e-164	-1.97249e-163	3.51844e-163	-9.39198e-164	2.53848e-163	2.19399e-164	2.22915e-163	-1.40386e-162	0
3.60838e-163	-4.62933e-164	1.89408e-163	1.51408e-163	4.47611e-163	-1.8208e-163	1.54925e-163	-5.50033e-163	1.26997e-165	-2.30963e-163	2.893e-164	6.7871e-165	5.60375e-163	-4.44479e-164	9.51989e-164	-6.12741e-163	-7.32553e-164	-3.62873e-164	-7.98223e-163	6.48918e-163	-1.73096e-163	-4.32699e-164	1.29407e-164	-1.97249e-163	3.51844e-163	-9.39198e-164	2.53848e-163	2.19399e-164	2.22915e-163	-1.40386e-162	0
3.60838e-163	-4.62933e-164	1.89408e-163	1.51408e-163	4.47611e-163	-1.8208e-163	1.54925e-163	-5.50033e-163	1.26997e-165	-2.30963e-163	2.893e-164	6.7871e-165	5.60375e-163	-4.44479e-164	9.51989e-164	-6.12741e-163	-7.32553e-164	-3.62873e-164	-7.98223e-163	6.48918e-163	-1.73096e-163	-4.32699e-164	1.29407e-164	-1.97249e-163	3.51844e-163	-9.39198e-164	2.53848e-163	2.19399e-164	2.22915e-163	-1.40386e-162	0
3.60838e-163	-4.62933e-164	1.89408e-163	1.51408e-163	4.47611e-163	-1.8208e-163	1.54925e-163	-5.50033e-163	1.26997e-165	-2.30963e-163	2.893e-164	6.7871e-165	5.60375e-163	-4.44479e-164	9.51989e-164	-6.12741e-163	-7.32553e-164	-3.62873e-164	-7.98223e-163	6.48918e-163	-1.73096e-163	-4.32699e-164	1.29407e-164	-1.97249e-163	3.51844e-163	-9.39198e-164	2.53848e-163	2.19399e-164	2.22915e-163	-1.40386e-162	0
3.60838e-163	-4.62933e-164	1.89408e-163	1.51408e-163	4.47611e-163	-1.8208e-163	1.54925e-163	-5.50033e-163	1.26997e-165	-2.30963e-163	2.893e-164	6.7871e-165	5.60375e-163	-4.44479e-164	9.51989e-164	-6.12741e-163	-7.32553e-164	-3.62873e-164	-7.98223e-163	6.48918e-163	-1.73096e-163	-4.32699e-164	1.29407e-164	-1.97249e-163	3.51844e-163	-9.39198e-164	2.53848e-163	2.19399e-164	2.22915e-163	-1.40386e-162	0
3.60838e-163	-4.62933e-164	1.89408e-163	1.51408e-163	4.47611e-163	-1.8208e-163	1.54925e-163	-5.50033e-163	1.26997e-165	-2.30963e-163	2.893e-164	6.7871e-165	5.60375e-163	-4.44479e-164	9.51989e-164	-6.12741e-163	-7.32553e-164	-3.62873e-164	-7.98223e-163	6.48918e-163	-1.73096e-163	-4.32699e-164	1.29407e-164	-1.97249e-163	3.51844e-163	-9.39198e-164	2.53848e-163	2.19399e-164	2.22915e-163	-1.40386e-162	0
3.60838e-163	-4.62933e-164	1.89408e-163	1.51408e-163	4.47611e-163	-1.8208e-163	1.54925e-163	-5.50033e-163	1.26997e-165	-2.30963e-163	2.893e-164	6.7871e-165	5.60375e-163	-4.44479e-164	9.51989e-164	-6.12741e-163	-7.32553e-164	-3.62873e-164	-7.98223e-163	6.48918e-163	-1.73096e-163	-4.32699e-164	1.29407e-164	-1.97249e-163	3.51844e-163	-9.39198e-164	2.53848e-163	2.19399e-164	2.22915e-163	-1.40386e-162	0
3.60838e-163	-4.62933e-164	1.89408e-163	1.51408e-163	4.47611e-163	-1.8208e-163	1.54925e-163	-5.50033e-163	1.26997e-165	-2.30963e-163	2.893e-164	6.7871e-165	5.60375e-163	-4.44479e-164	9.51989e-164	-6.12741e-163	-7.32553e-164	-3.62873e-164	-7.98223e-163	6.48918e-163	-1.73096e-163	-4.32699e-164	1.29407e-164	-1.97249e-163	3.51844e-163	-9.39198e-164	2.53848e-163	2.19399e-164	2.22915e-163	-1.40386e-162	0
3.60838e-163	-4.62933e-164	1.89408e-163	1.51408e-163	4.47611e-163	-1.8208e-163	1.54925e-163	-5.50033e-163	1.26997e-165	-2.30963e-163	2.893e-164	6.7871e-165	5.60375e-163	-4.44479e-164	9.51989e-164	-6.12741e-163	-7.32553e-164	-3.62873e-164	-7.98223e-163	6.48918e-163	-1.73096e-163	-4.32699e-164	1.29407e-164	-1.97249e-163	3.51844e-163	-9.39198e-164	2.53848e-163	2.19399e-164	2.22915e-163	-1.40386e-162	0
3.60838e-163	-4.62933e-164	1.89408e-163	1.51408e-163	4.47611e-163	-1.8208e-163	1.54925e-163	-5.50033e-163	1.26997e-165	-2.30963e-163	2.893e-164	6.7871e-165	5.60375e-163	-4.44479e-164	9.51989e-164	-6.12741e-163	-7.32553e-164	-3.62873e-164	-7.98223e-163	6.48918e-163	-1.73096e-163	-4.32699e-164	1.29407e-164	-1.97249e-163	3.51844e-163	-9.39198e-164	2.53848e-163	2.19399e-164	2.22915e-163	-1.40386e-162	0
3.60838e-163	-4.62933e-164	1.89408e-163	1.51408e-163	4.47611e-163	-1.8208e-163	1.54925e-163	-5.50033e-163	1.26997e-165	-2.30963e-163	2.893e-164	6.7871e-165	5.60375e-163	-4.44479e-164	9.51989e-164	-6.12741e-163	-7.32553e-164	-3.62873e-164	-7.98223e-163	6.48918e-163	-1.73096e-163	-4.32699e-164	1.29407e-164	-1.97249e-163	3.51844e-163	-9.39198e-164	2.53848e-163	2.19399e-164	2.22915e-163	-1.40386e-162	0
3.60838e-163	-4.62933e-164	1.89408e-163	1.51408e-163	4.47611e-163	-1.8208e-163	1.54925e-163	-5.50033e-163	1.26997e-165	-2.30963e-163	2.893e-164	6.7871e-165	5.60375e-163	-4.44479e-164	9.51989e-164	-6.12741e-163	-7.32553e-164	-3.62873e-164	-7.98223e-163	6.48918e-163	-1.73096e-163	-4.32699e-164	1.29407e-164	-1.97249e-163	3.51844e-163	-9.39198e-164	2.53848e-163	2.19399e-164	2.22915e-163	-1.40386e-162	0
3.60838e-163	-4.62933e-164	1.89408e-163	1.51408e-163	4.47611e-163	-1.8208e-163	1.54925e-163	-5.50033e-163	1.26997e-165	-2.30963e-163	2.893e-164	6.7871e-165	5.60375e-163	-4.44479e-164	9.51989e-164	-6.12741e-163	-7.32553e-164	-3.62873e-164	-7.98223e-163	6.48918e-163	-1.73096e-163	-4.32699e-164	1.29407e-164	-1.97249e-163	3.51844e-163	-9.39198e-164	2.53848e-163	2.19399e-164	2.22915e-163	-1.40386e-162	0
3.60838e-163	-4.62933e-164	1.89408e-163	1.51408e-163	4.47611e-163	-1.8208e-163	1.54925e-163	-5.50033e-163	1.26997e-165	-2.30963e-163	2.893e-164	6.7871e-165	5.60375e-163	-4.44479e-164	9.51989e-164	-6.12741e-163	-7.32553e-164	-3.62873e-164	-7.98223e-163	6.48918e-163	-1.73096e-163	-4.32699e-164	1.29407e-164	-1.97249e-163	3.51844e-163	-9.39198e-164	2.53848e-163	2.19399e-164	2.22915e-163	-1.40386e-162	0
3.60838e-163	-4.62933e-164	1.89408e-163	1.51408e-163	4.47611e-163	-1.8208e-163	1.54925e-163	-5.50033e-163	1.26997e-165	-2.30963e-163	2.893e-164	6.7871e-165	5.60375e-163	-4.44479e-164	9.51989e-164	-6.12741e-163	-7.32553e-164	-3.62873e-164	-7.98223e-163	6.48918e-163	-1.73096e-163	-4.32699e-164	1.29407e-164	-1.97249e-163	3.51844e-163	-9.39198e-164	2.53848e-163	2.19399e-164	2.22915e-163	-1.40386e-162	0
3.60838e-163	-4.62933e-164	1.89408e-163	1.51408e-163	4.47611e-163	-1.8208e-163	1.54925e-163	-5.50033e-163	1.26997e-165	-2.30963e-163	2.893e-164	6.7871e-165	5.60375e-163	-4.44479e-164	9.51989e-164	-6.12741e-163	-7.32553e-164	-3.62873e-164	-7.98223e-163	6.48918e-163	-1.73096e-163	-4.32699e-164	1.29407e-164	-1.97249e-163	3.51844e-163	-9.39198e-164	2.53848e-163	2.19399e-164	2.22915e-163	-1.40386e-162	0
3.60838e-163	-4.62933e-164	1.89408e-163	1.51408e-163	4.47611e-163	-1.8208e-163	1.54925e-163	-5.50033e-163	1.26997e-165	-2.30963e-163	2.893e-164	6.7871e-165	5.60375e-163	-4.44479e-164	9.51989e-164	-6.12741e-163	-7.32553e-164	-3.62873e-164	-7.98223e-163	6.48918e-163	-1.73096e-163	-4.32699e-164	1.29407e-164	-1.97249e-163	3.51844e-163	-9.39198e-164	2.53848e-163	2.19399e-164	2.22915e-163	-1.40386e-162	0
3.60838e-163	-4.62933e-164	1.89408e-163	1.51408e-163	4.47611e-163	-1.8208e-163	1.54925e-163	-5.50033e-163	1.26997e-165	-2.30963e-163	2.893e-164	6.7871e-165	5.60375e-163	-4.44479e-164	9.51989e-164	-6.12741e-163	-7.32553e-164	-3.62873e-164	-7.98223e-163	6.48918e-163	-1.73096e-163	-4.32699e-164	1.29407e-164	-1.97249e-163	3.51844e-163	-9.39198e-164	2.53848e-163	2.19399e-164	2.22915e-163	-1.40386e-162	0
3.60838e-163	-4.62933e-164	1.89408e-163	1.51408e-163	4.47611e-163	-1.8208e-163	1.54925e-163	-5.50033e-163	1.26997e-165	-2.30963e-163	2.893e-164	6.7871e-165	5.60375e-163	-4.44479e-164	9.51989e-164	-6.12741e-163	-7.32553e-164	-3.62873e-164	-7.98223e-163	6.48918e-163	-1.73096e-163	-4.32699e-164	1.29407e-164	-1.97249e-163	3.51844e-163	-9.39198e-164	2.53848e-163	2.19399e-164	2.22915e-163	-1.40386e-162	0
3.60838e-163	-4.62933e-164	1.89408e-163	1.51408e-163	4.47611e-163	-1.8208e-163	1.54925e-163	-5.50033e-163	1.26997e-165	-2.30963e-163	2.893e-164	6.7871e-165	5.60375e-163	-4.44479e-164	9.51989e-164	-6.12741e-163	-7.32553e-164	-3.62873e-164	-7.98223e-163	6.48918e-163	-1.73096e-163	-4.32699e-164	1.29407e-164	-1.97249e-163	3.51844e-163	-9.39198e-164	2.53848e-163	2.19399e-164	2.22915e-163	-1.40386e-162	0
3.60838e-163	-4.62933e-164	1.89408e-163	1.51408e-163	4.47611e-163	-1.8208e-163	1.54925e-163	-5.50033e-163	1.26997e-165	-2.30963e-163	2.893e-164	6.7871e-165	5.60375e-163	-4.44479e-164	9.51989e-164	-6.12741e-163	-7.32553e-164	-3.62873e-164	-7.98223e-163	6.48918e-163	-1.73096e-163	-4.32699e-164	1.29407e-164	-1.97249e-163	3.51844e-163	-9.39198e-164	2.53848e-163	2.19399e-164	2.22915e-163	-1.40386e-162	0
3.60838e-163	-4.62933e-164	1.89408e-163	1.51408e-163	4.47611e-163	-1.8208e-163	1.54925e-163	-5.50033e-163	1.26997e-165	-2.30963e-163	2.893e-164	6.7871e-165	5.60375e-163	-4.44479e-164	9.51989e-164	-6.12741e-163	-7.32553e-164	-3.62873e-164	-7.98223e-163	6.48918e-163	-1.73096e-163	-4.32699e-164	1.29407e-164	-1.97249e-163	3.51844e-163	-9.39198e-164	2.53848e-163	2.19399e-164	2.22915e-163	-1.40386e-162	0
3.60838e-163	-4.62933e-164	1.89408e-163	1.51408e-163	4.47611e-163	-1.8208e-163	1.54925e-163	-5.50033e-163	1.26997e-165	-2.30963e-163	2.893e-164	6.7871e-165	5.60375e-163	-4.44479e-164	9.51989e-164	-6.12741e-163	-7.32553e-164	-3.62873e-164	-7.98223e-163	6.48918e-163	-1.73096e-163	-4.32699e-164	1.29407e-164	-1.97249e-163	3.51844e-163	-9.39198e-164	2.53848e-163	2.19399e-164	2.22915e-163	-1.40386e-162	0
3.60838e-163	-4.62933e-164	1.89408e-163	1.51408e-163	4.47611e-163	-1.8208e-163	1.54925e-163	-5.50033e-163	1.26997e-165	-2.30963e-163	2.893e-164	6.7871e-165	5.60375e-163	-4.44479e-164	9.51989e-164	-6.12741e-163	-7.32553e-164	-3.62873e-164	-7.98223e-163	6.48918e-163	-1.73096e-163	-4.32699e-164	1.29407e-164	-1.97249e-163	3.51844e-163	-9.39198e-164	2.53848e-163	2.19399e-164	2.22915e-163	-1.40386e-162	0
3.60838e-163	-4.62933e-164	1.89408e-163	1.51408e-163	4.47611e-163	-1.8208e-163	1.54925e-163	-5.50033e-163	1.26997e-165	-2.30963e-163	2.893e-164	6.7871e-165	5.60375e-163	-4.44479e-164	9.51989e-164	-6.12741e-163	-7.32553e-164	-3.62873e-164	-7.98223e-163	6.48918e-163	-1.73096e-163	-4.32699e-164	1.29407e-164	-1.97249e-163	3.51844e-163	-9.39198e-164	2.53848e-163	2.19399e-164	2.22915e-163	-1.40386e-162	0
3.60838e-163	-4.62933e-164	1.89408e-163	1.51408e-163	4.47611e-163	-1.8208e-163	1.54925e-163	-5.50033e-163	1.26997e-165	-2.30963e-163	2.893e-164	6.7871e-165	5.60375e-163	-4.44479e-164	9.51989e-164	-6.12741e-163	-7.32553e-164	-3.62873e-164	-7.98223e-163	6.48918e-163	-1.73096e-163	-4.32699e-164	1.29407e-164	-1.97249e-163	3.51844e-163	-9.39198e-164	2.53848e-163	2.19399e-164	2.22915e-163	-1.40386e-162	0
3.60838e-163	-4.62933e-164	1.89408e-163	1.51408e-163	4.47611e-163	-1.8208e-163	1.54925e-163	-5.50033e-163	1.26997e-165	-2.30963e-163	2.893e-164	6.7871e-165	5.60375e-163	-4.44479e-164	9.51989e-164	-6.12741e-163	-7.32553e-164	-3.62873e-164	-7.98223e-163	6.48918e-163	-1.73096e-163	-4.32699e-164	1.29407e-164	-1.97249e-163	3.51844e-163	-9.39198e-164	2.53848e-163	2.19399e-164	2.22915e-163	-1.40386e-162	0
3.60838e-163	-4.62933e-164	1.89408e-163	1.51408e-163	4.47611e-163	-1.8208e-163	1.54925e-163	-5.50033e-163	1.26997e-165	-2.30963e-163	2.893e-164	6.7871e-165	5.60375e-163	-4.44479e-164	9.51989e-164	-6.12741e-163	-7.32553e-164	-3.62873e-164	-7.98223e-163	6.48918e-163	-1.73096e-163	-4.32699e-164	1.29407e-164	-1.97249e-163	3.51844e-163	-9.39198e-164	2.53848e-163	2.19399e-164	2.22915e-163	-1.40386e-162	0
3.60838e-163	-4.62933e-164	1.89408e-163	1.51408e-163	4.47611e-163	-1.8208e-163	1.54925e-163	-5.50033e-163	1.26997e-165	-2.30963e-163	2.893e-164	6.7871e-165	5.60375e-163	-4.44479e-164	9.51989e-164	-6.12741e-163	-7.32553e-164	-3.62873e-164	-7.98223e-163	6.48918e-163	-1.73096e-163	-4.32699e-164	1.29407e-164	-1.97249e-163	3.51844e-163	-9.39198e-164	2.53848e-163	2.19399e-164	2.22915e-163	-1.40386e-162	0
3.60838e-163	-4.62933e-164	1.89408e-163	1.51408e-163	4.47611e-163	-1.8208e-163	1.54925e-163	-5.50033e-163	1.26997e-165	-2.30963e-163	2.893e-164	6.7871e-165	5.60375e-163	-4.44479e-164	9.51989e-164	-6.12741e-163	-7.32553e-164	-3.62873e-164	-7.98223e-163	6.48918e-163	-1.73096e-163	-4.32699e-164	1.29407e-164	-1.97249e-163	3.51844e-163	-9.39198e-164	2.53848e-163	2.19399e-164	2.22915e-163	-1.40386e-162	0
3.60838e-163	-4.62933e-164	1.89408e-163	1.51408e-163	4.47611e-163	-1.8208e-163	1.54925e-163	-5.50033e-163	1.26997e-165	-2.30963e-163	2.893e-164	6.7871e-165	5.60375e-163	-4.44479e-164	9.51989e-164	-6.12741e-163	-7.32553e-164	-3.62873e-164	-7.98223e-163	6.48918e-163	-1.73096e-163	-4.32699e-164	1.29407e-164	-1.97249e-163	3.51844e-163	-9.39198e-164	2.53848e-163	2.19399e-164	2.22915e-163	-1.40386e-162	0
3.60838e-163	-4.62933e-164	1.89408e-163	1.51408e-163	4.47611e-163	-1.8208e-163	1.54925e-163	-5.50033e-163	1.26997e-165	-2.30963e-163	2.893e-164	6.7871e-165	5.60375e-163	-4.44479e-164	9.51989e-164	-6.12741e-163	-7.32553e-164	-3.62873e-164	-7.98223e-163	6.48918e-163	-1.73096e-163	-4.32699e-164	1.29407e-164	-1.97249e-163	3.51844e-163	-9.39198e-164	2.53848e-163	2.19399e-164	2.22915e-163	-1.40386e-162	0
3.60838e-163	-4.62933e-164	1.89408e-163	1.51408e-163	4.47611e-163	-1.8208e-163	1.54925e-163	-5.50033e-163	1.26997e-165	-2.30963e-163	2.893e-164	6.7871e-165	5.60375e-163	-4.44479e-164	9.51989e-164	-6.12741e-163	-7.32553e-164	-3.62873e-164	-7.98223e-163	6.48918e-163	-1.73096e-163	-4.32699e-164	1.29407e-164	-1.97249e-163	3.51844e-163	-9.39198e-164	2.53848e-163	2.19399e-164	2.22915e-163	-1.40386e-162	0
3.60838e-163	-4.62933e-164	1.89408e-163	1.51408e-163	4.47611e-163	-1.8208e-163	1.54925e-163	-5.50033e-163	1.26997e-165	-2.30963e-163	2.893e-164	6.7871e-165	5.60375e-163	-4.44479e-164	9.51989e-164	-6.12741e-163	-7.32553e-164	-3.62873e-164	-7.98223e-163	6.48918e-163	-1.73096e-163	-4.32699e-164	1.29407e-164	-1.97249e-163	3.51844e-163	-9.39198e-164	2.53848e-163	2.19399e-164	2.22915e-163	-1.40386e-162	0
3.60838e-163	-4.62933e-164	1.89408e-163	1.51408e-163	4.47611e-163	-1.8208e-163	1.54925e-163	-5.50033e-163	1.26997e-165	-2.30963e-163	2.893e-164	6.7871e-165	5.60375e-163	-4.44479e-164	9.51989e-164	-6.12741e-163	-7.32553e-164	-3.62873e-164	-7.98223e-163	6.48918e-163	-1.73096e-163	-4.32699e-164	1.29407e-164	-1.97249e-163	3.51844e-163	-9.39198e-164	2.53848e-163	2.19399e-164	2.22915e-163	-1.40386e-162	0
3.60838e-163	-4.62933e-164	1.89408e-163	1.51408e-163	4.47611e-163	-1.8208e-163	1.54925e-163	-5.50033e-163	1.26997e-165	-2.30963e-163	2.893e-164	6.7871e-165	5.60375e-163	-4.44479e-164	9.51989e-164	-6.12741e-163	-7.32553e-164	-3.62873e-164	-7.98223e-163	6.48918e-163	-1.73096e-163	-4.32699e-164	1.29407e-164	-1.97249e-163	3.51844e-163	-9.39198e-164	2.53848e-163	2.19399e-164	2.22915e-163	-1.40386e-162	0
3.60838e-163	-4.62933e-164	1.89408e-163	1.51408e-163	4.47611e-163	-1.8208e-163	1.54925e-163	-5.50033e-163	1.26997e-165	-2.30963e-163	2.893e-164	6.7871e-165	5.60375e-163	-4.44479e-164	9.51989e-164	-6.12741e-163	-7.32553e-164	-3.62873e-164	-7.98223e-163	6.48918e-163	-1.73096e-163	-4.32699e-164	1.29407e-164	-1.97249e-163	3.51844e-163	-9.39198e-164	2.53848e-163	2.19399e-164	2.22915e-163	-1.40386e-162	0
3.60838e-163	-4.62933e-164	1.89408e-163	1.51408e-163	4.47611e-163	-1.8208e-163	1.54925e-163	-5.50033e-163	1.26997e-165	-2.30963e-163	2.893e-164	6.7871e-165	5.60375e-163	-4.44479e-164	9.51989e-164	-6.12741e-163	-7.32553e-164	-3.62873e-164	-7.98223e-163	6.48918e-163	-1.73096e-163	-4.32699e-164	1.29407e-164	-1.97249e-163	3.51844e-163	-9.39198e-164	2.53848e-163	2.19399e-164	2.22915e-163	-1.40386e-162	0
3.60838e-163	-4.62933e-164	1.89408e-163	1.51408e-163	4.47611e-163	-1.8208e-163	1.54925e-163	-5.50033e-163	1.26997e-165	-2.30963e-163	2.893e-164	6.7871e-165	5.60375e-163	-4.44479e-164	9.51989e-164	-6.12741e-163	-7.32553e-164	-3.62873e-164	-7.98223e-163	6.48918e-163	-1.73096e-163	-4.32699e-164	1.29407e-164	-1.97249e-163	3.51844e-163	-9.39198e-164	2.53848e-163	2.19399e-164	2.22915e-163	-1.40386e-162	0
3.60838e-163	-4.62933e-164	1.89408e-163	1.51408e-163	4.47611e-163	-1.8208e-163	1.54925e-163	-5.50033e-163	1.26997e-165	-2.30963e-163	2.893e-164	6.7871e-165	5.60375e-163	-4.44479e-164	9.51989e-164	-6.12741e-163	-7.32553e-164	-3.62873e-164	-7.98223e-163	6.48918e-163	-1.73096e-163	-4.32699e-164	1.29407e-164	-1.97249e-163	3.51844e-163	-9.39198e-164	2.53848e-163	2.19399e-164	2.22915e-163	-1.40386e-162	0
3.60838e-163	-4.62933e-164	1.89408e-163	1.51408e-163	4.47611e-163	-1.8208e-163	1.54925e-163	-5.50033e-163	1.26997e-165	-2.30963e-163	2.893e-164	6.7871e-165	5.60375e-163	-4.44479e-164	9.51989e-164	-6.12741e-163	-7.32553e-164	-3.62873e-164	-7.98223e-163	6.48918e-163	-1.73096e-163	-4.32699e-164	1.29407e-164	-1.97249e-163	3.51844e-163	-9.39198e-164	2.53848e-163	2.19399e-164	2.22915e-163	-1.40386e-162	0
3.60838e-163	-4.62933e-164	1.89408e-163	1.51408e-163	4.47611e-163	-1.8208e-163	1.54925e-163	-5.50033e-163	1.26997e-165	-2.30963e-163	2.893e-164	6.7871e-165	5.60375e-163	-4.44479e-164	9.51989e-164	-6.12741e-163	-7.32553e-164	-3.62873e-164	-7.98223e-163	6.48918e-163	-1.73096e-163	-4.32699e-164	1.29407e-164	-1.97249e-163	3.51844e-163	-9.39198e-164	2.53848e-163	2.19399e-164	2.22915e-163	-1.40386e-162	0
3.60838e-163	-4.62933e-164	1.89408e-163	1.51408e-163	4.47611e-163	-1.8208e-163	1.54925e-163	-5.50033e-163	1.26997e-165	-2.30963e-163	2.893e-164	6.7871e-165	5.60375e-163	-4.44479e-164	9.51989e-164	-6.12741e-163	-7.32553e-164	-3.62873e-164	-7.98223e-163	6.48918e-163	-1.73096e-163	-4.32699e-164	1.29407e-164	-1.97249e-163	3.51844e-163	-9.39198e-164	2.53848e-163	2.19399e-164	2.22915e-163	-1.40386e-162	0
3.60838e-163	-4.62933e-164	1.89408e-163	1.51408e-163	4.47611e-163	-1.8208e-163	1.54925e-163	-5.50033e-163	1.26997e-165	-2.30963e-163	2.893e-164	6.7871e-165	5.60375e-163	-4.44479e-164	9.51989e-164	-6.12741e-163	-7.32553e-164	-3.62873e-164	-7.98223e-163	6.48918e-163	-1.73096e-163	-4.32699e-164	1.29407e-164	-1.97249e-163	3.51844e-163	-9.39198e-164	2.53848e-163	2.19399e-164	2.22915e-163	-1.40386e-162	0
3.60838e-163	-4.62933e-164	1.89408e-163	1.51408e-163	4.47611e-163	-1.8208e-163	1.54925e-163	-5.50033e-163	1.26997e-165	-2.30963e-163	2.893e-164	6.7871e-165	5.60375e-163	-4.44479e-164	9.51989e-164	-6.12741e-163	-7.32553e-164	-3.62873e-164	-7.98223e-163	6.48918e-163	-1.73096e-163	-4.32699e-164	1.29407e-164	-1.97249e-163	3.51844e-163	-9.39198e-164	2.53848e-163	2.19399e-164	2.22915e-163	-1.40386e-162	0
3.60838e-163	-4.62933e-164	1.89408e-163	1.51408e-163	4.47611e-163	-1.8208e-163	1.54925e-163	-5.50033e-163	1.26997e-165	-2.30963e-163	2.893e-164	6.7871e-165	5.60375e-163	-4.44479e-164	9.51989e-164	-6.12741e-163	-7.32553e-164	-3.62873e-164	-7.98223e-163	6.48918e-163	-1.73096e-163	-4.32699e-164	1.29407e-164	-1.97249e-163	3.51844e-163	-9.39198e-164	2.53848e-163	2.19399e-164	2.22915e-163	-1.40386e-162	0
3.60838e-163	-4.62933e-164	1.89408e-163	1.51408e-163	4.47611e-163	-1.8208e-163	1.54925e-163	-5.50033e-163	1.26997e-165	-2.30963e-163	2.893e-164	6.7871e-165	5.60375e-163	-4.44479e-164	9.51989e-164	-6.12741e-163	-7.32553e-164	-3.62873e-164	-7.98223e-163	6.48918e-163	-1.73096e-163	-4.32699e-164	1.29407e-164	-1.97249e-163	3.51844e-163	-9.39198e-164	2.53848e-163	2.19399e-164	2.22915e-163	-1.40386e-162	0
3.60838e-163	-4.62933e-164	1.89408e-163	1.51408e-163	4.47611e-163	-1.8208e-163	1.54925e-163	-5.50033e-163	1.26997e-165	-2.30963e-163	2.893e-164	6.7871e-165	5.60375e-163	-4.44479e-164	9.51989e-164	-6.12741e-163	-7.32553e-164	-3.62873e-164	-7.98223e-163	6.48918e-163	-1.73096e-163	-4.32699e-164	1.29407e-164	-1.97249e-163	3.51844e-163	-9.39198e-164	2.53848e-163	2.19399e-164	2.22915e-163	-1.40386e-162	0
3.60838e-163	-4.62933e-164	1.89408e-163	1.51408e-163	4.47611e-163	-1.8208e-163	1.54925e-163	-5.50033e-163	1.26997e-165	-2.30963e-163	2.893e-164	6.7871e-165	5.60375e-163	-4.44479e-164	9.51989e-164	-6.12741e-163	-7.32553e-164	-3.62873e-164	-7.98223e-163	6.48918e-163	-1.73096e-163	-4.32699e-164	1.29407e-164	-1.97249e-163	3.51844e-163	-9.39198e-164	2.53848e-163	2.19399e-164	2.22915e-163	-1.40386e-162	0
3.60838e-163	-4.62933e-164	1.89408e-163	1.51408e-163	4.47611e-163	-1.8208e-163	1.54925e-163	-5.50033e-163	1.26997e-165	-2.30963e-163	2.893e-164	6.7871e-165	5.60375e-163	-4.44479e-164	9.51989e-164	-6.12741e-163	-7.32553e-164	-3.62873e-164	-7.98223e-163	6.48918e-163	-1.73096e-163	-4.32699e-164	1.29407e-164	-1.97249e-163	3.51844e-163	-9.39198e-164	2.53848e-163	2.19399e-164	2.22915e-163	-1.40386e-162	0
3.60838e-163	-4.62933e-164	1.89408e-163	1.51408e-163	4.47611e-163	-1.8208e-163	1.54925e-163	-5.50033e-163	1.26997e-165	-2.30963e-163	2.893e-164	6.7871e-165	5.60375e-163	-4.44479e-164	9.51989e-164	-6.12741e-163	-7.32553e-164	-3.62873e-164	-7.98223e-163	6.48918e-163	-1.73096e-163	-4.32699e-164	1.29407e-164	-1.97249e-163	3.51844e-163	-9.39198e-164	2.53848e-163	2.19399e-164	2.22915e-163	-1.40386e-162	0
3.60838e-163	-4.62933e-164	1.89408e-163	1.51408e-163	4.47611e-163	-1.8208e-163	1.54925e-163	-5.50033e-163	1.26997e-165	-2.30963e-163	2.893e-164	6.7871e-165	5.60375e-163	-4.44479e-164	9.51989e-164	-6.12741e-163	-7.32553e-164	-3.62873e-164	-7.98223e-163	6.48918e-163	-1.73096e-163	-4.32699e-164	1.29407e-164	-1.97249e-163	3.51844e-163	-9.39198e-164	2.53848e-163	2.19399e-164	2.22915e-163	-1.40386e-162	0
3.60838e-163	-4.62933e-164	1.89408e-163	1.51408e-163	4.47611e-163	-1.8208e-163	1.54925e-163	-5.50033e-163	1.26997e-165	-2.30963e-163	2.893e-164	6.7871e-165	5.60375e-163	-4.44479e-164	9.51989e-164	-6.12741e-163	-7.32553e-164	-3.62873e-164	-7.98223e-163	6.48918e-163	-1.73096e-163	-4.32699e-164	1.29407e-164	-1.97249e-163	3.51844e-163	-9.39198e-164	2.53848e-163	2.19399e-164	2.22915e-163	-1.40386e-162	0
3.60838e-163	-4.62933e-164	1.89408e-163	1.51408e-163	4.47611e-163	-1.8208e-163	1.54925e-163	-5.50033e-163	1.26997e-165	-2.30963e-163	2.893e-164	6.7871e-165	5.60375e-163	-4.44479e-164	9.51989e-164	-6.12741e-163	-7.32553e-164	-3.62873e-164	-7.98223e-163	6.48918e-163	-1.73096e-163	-4.32699e-164	1.29407e-164	-1.97249e-163	3.51844e-163	-9.39198e-164	2.53848e-163	2.19399e-164	2.22915e-163	-1.40386e-162	0
3.60838e-163	-4.62933e-164	1.89408e-163	1.51408e-163	4.47611e-163	-1.8208e-163	1.54925e-163	-5.50033e-163	1.26997e-165	-2.30963e-163	2.893e-164	6.7871e-165	5.60375e-163	-4.44479e-164	9.51989e-164	-6.12741e-163	-7.32553e-164	-3.62873e-164	-7.98223e-163	6.48918e-163	-1.73096e-163	-4.32699e-164	1.29407e-164	-1.97249e-163	3.51844e-163	-9.39198e-164	2.53848e-163	2.19399e-164	2.22915e-163	-1.40386e-162	0
3.60838e-163	-4.62933e-164	1.89408e-163	1.51408e-163	4.47611e-163	-1.8208e-163	1.54925e-163	-5.50033e-163	1.26997e-165	-2.30963e-163	2.893e-164	6.7871e-165	5.60375e-163	-4.44479e-164	9.51989e-164	-6.12741e-163	-7.32553e-164	-3.62873e-164	-7.98223e-163	6.48918e-163	-1.73096e-163	-4.32699e-164	1.29407e-164	-1.97249e-163	3.51844e-163	-9.39198e-164	2.53848e-163	2.19399e-164	2.22915e-163	-1.40386e-162	0
3.60838e-163	-4.62933e-164	1.89408e-163	1.51408e-163	4.47611e-163	-1.8208e-163	1.54925e-163	-5.50033e-163	1.26997e-165	-2.30963e-163	2.893e-164	6.7871e-165	5.60375e-163	-4.44479e-164	9.51989e-164	-6.12741e-163	-7.32553e-164	-3.62873e-164	-7.98223e-163	6.48918e-163	-1.73096e-163	-4.32699e-164	1.29407e-164	-1.97249e-163	3.51844e-163	-9.39198e-164	2.53848e-163	2.19399e-164	2.22915e-163	-1.40386e-162	0
3.60838e-163	-4.62933e-164	1.89408e-163	1.51408e-163	4.47611e-163	-1.8208e-163	1.54925e-163	-5.50033e-163	1.26997e-165	-2.30963e-163	2.893e-164	6.7871e-165	5.60375e-163	-4.44479e-164	9.51989e-164	-6.12741e-163	-7.32553e-164	-3.62873e-164	-7.98223e-163	6.48918e-163	-1.73096e-163	-4.32699e-164	1.29407e-164	-1.97249e-163	3.51844e-163	-9.39198e-164	2.53848e-163	2.19399e-164	2.22915e-163	-1.40386e-162	0
3.60838e-163	-4.62933e-164	1.89408e-163	1.51408e-163	4.47611e-163	-1.8208e-163	1.54925e-163	-5.50033e-163	1.26997e-165	-2.30963e-163	2.893e-164	6.7871e-165	5.60375e-163	-4.44479e-164	9.51989e-164	-6.12741e-163	-7.32553e-164	-3.62873e-164	-7.98223e-163	6.48918e-163	-1.73096e-163	-4.32699e-164	1.29407e-164	-1.97249e-163	3.51844e-163	-9.39198e-164	2.53848e-163	2.19399e-164	2.22915e-163	-1.40386e-162	0
3.60838e-163	-4.62933e-164	1.89408e-163	1.51408e-163	4.47611e-163	-1.8208e-163	1.54925e-163	-5.50033e-163	1.26997e-165	-2.30963e-163	2.893e-164	6.7871e-165	5.60375e-163	-4.44479e-164	9.51989e-164	-6.12741e-163	-7.32553e-164	-3.62873e-164	-7.98223e-163	6.48918e-163	-1.73096e-163	-4.32699e-164	1.29407e-164	-1.97249e-163	3.51844e-163	-9.39198e-164	2.53848e-163	2.19399e-164	2.22915e-163	-1.40386e-162	0
3.60838e-163	-4.62933e-164	1.89408e-163	1.51408e-163	4.47611e-163	-1.8208e-163	1.54925e-163	-5.50033e-163	1.26997e-165	-2.30963e-163	2.893e-164	6.7871e-165	5.60375e-163	-4.44479e-164	9.51989e-164	-6.12741e-163	-7.32553e-164	-3.62873e-164	-7.98223e-163	6.48918e-163	-1.73096e-163	-4.32699e-164	1.29407e-164	-1.97249e-163	3.51844e-163	-9.39198e-164	2.53848e-163	2.19399e-164	2.22915e-163	-1.40386e-162	0
3.60838e-163	-4.62933e-164	1.89408e-163	1.51408e-163	4.47611e-163	-1.8208e-163	1.54925e-163	-5.50033e-163	1.26997e-165	-2.30963e-163	2.893e-164	6.7871e-165	5.60375e-163	-4.44479e-164	9.51989e-164	-6.12741e-163	-7.32553e-164	-3.62873e-164	-7.98223e-163	6.48918e-163	-1.73096e-163	-4.32699e-164	1.29407e-164	-1.97249e-163	3.51844e-163	-9.39198e-164	2.53848e-163	2.19399e-164	2.22915e-163	-1.40386e-162	0
3.60838e-163	-4.62933e-164	1.89408e-163	1.51408e-163	4.47611e-163	-1.8208e-163	1.54925e-163	-5.50033e-163	1.26997e-165	-2.30963e-163	2.893e-164	6.7871e-165	5.60375e-163	-4.44479e-164	9.51989e-164	-6.12741e-163	-7.32553e-164	-3.62873e-164	-7.98223e-163	6.48918e-163	-1.73096e-163	-4.32699e-164	1.29407e-164	-1.97249e-163	3.51844e-163	-9.39198e-164	2.53848e-163	2.19399e-164	2.22915e-163	-1.40386e-162	0
3.60838e-163	-4.62933e-164	1.89408e-163	1.51408e-163	4.47611e-163	-1.8208e-163	1.54925e-163	-5.50033e-163	1.26997e-165	-2.30963e-163	2.893e-164	6.7871e-165	5.60375e-163	-4.44479e-164	9.51989e-164	-6.12741e-163	-7.32553e-164	-3.62873e-164	-7.98223e-163	6.48918e-163	-1.73096e-163	-4.32699e-164	1.29407e-164	-1.97249e-163	3.51844e-163	-9.39198e-164	2.53848e-163	2.19399e-164	2.22915e-163	-1.40386e-162	0
3.60838e-163	-4.62933e-164	1.89408e-163	1.51408e-163	4.47611e-163	-1.8208e-163	1.54925e-163	-5.50033e-163	1.26997e-165	-2.30963e-163	2.893e-164	6.7871e-165	5.60375e-163	-4.44479e-164	9.51989e-164	-6.12741e-163	-7.32553e-164	-3.62873e-164	-7.98223e-163	6.48918e-163	-1.73096e-163	-4.32699e-164	1.29407e-164	-1.97249e-163	3.51844e-163	-9.39198e-164	2.53848e-163	2.19399e-164	2.22915e-163	-1.40386e-162	0
3.60838e-163	-4.62933e-164	1.89408e-163	1.51408e-163	4.47611e-163	-1.8208e-163	1.54925e-163	-5.50033e-163	1.26997e-165	-2.30963e-163	2.893e-164	6.7871e-165	5.60375e-163	-4.44479e-164	9.51989e-164	-6.12741e-163	-7.32553e-164	-3.62873e-164	-7.98223e-163	6.48918e-163	-1.73096e-163	-4.32699e-164	1.29407e-164	-1.97249e-163	3.51844e-163	-9.39198e-164	2.53848e-163	2.19399e-164	2.22915e-163	-1.40386e-162	0
3.60838e-163	-4.62933e-164	1.89408e-163	1.51408e-163	4.47611e-163	-1.8208e-163	1.54925e-163	-5.50033e-163	1.26997e-165	-2.30963e-163	2.893e-164	6.7871e-165	5.60375e-163	-4.44479e-164	9.51989e-164	-6.12741e-163	-7.32553e-164	-3.62873e-164	-7.98223e-163	6.48918e-163	-1.73096e-163	-4.32699e-164	1.29407e-164	-1.97249e-163	3.51844e-163	-9.39198e-164	2.53848e-163	2.19399e-164	2.22915e-163	-1.40386e-162	0
3.60838e-163	-4.62933e-164	1.89408e-163	1.51408e-163	4.47611e-163	-1.8208e-163	1.54925e-163	-5.50033e-163	1.26997e-165	-2.30963e-163	2.893e-164	6.7871e-165	5.60375e-163	-4.44479e-164	9.51989e-164	-6.12741e-163	-7.32553e-164	-3.62873e-164	-7.98223e-163	6.48918e-163	-1.73096e-163	-4.32699e-164	1.29407e-164	-1.97249e-163	3.51844e-163	-9.39198e-164	2.53848e-163	2.19399e-164	2.22915e-163	-1.40386e-162	0
3.60838e-163	-4.62933e-164	1.89408e-163	1.51408e-163	4.47611e-163	-1.8208e-163	1.54925e-163	-5.50033e-163	1.26997e-165	-2.30963e-163	2.893e-164	6.7871e-165	5.60375e-163	-4.44479e-164	9.51989e-164	-6.12741e-163	-7.32553e-164	-3.62873e-164	-7.98223e-163	6.48918e-163	-1.73096e-163	-4.32699e-164	1.29407e-164	-1.97249e-163	3.51844e-163	-9.39198e-164	2.53848e-163	2.19399e-164	2.22915e-163	-1.40386e-162	0
3.60838e-163	-4.62933e-164	1.89408e-163	1.51408e-163	4.47611e-163	-1.8208e-163	1.54925e-163	-5.50033e-163	1.26997e-165	-2.30963e-163	2.893e-164	6.7871e-165	5.60375e-163	-4.44479e-164	9.51989e-164	-6.12741e-163	-7.32553e-164	-3.62873e-164	-7.98223e-163	6.48918e-163	-1.73096e-163	-4.32699e-164	1.29407e-164	-1.97249e-163	3.51844e-163	-9.39198e-164	2.53848e-163	2.19399e-164	2.22915e-163	-1.40386e-162	0
3.60838e-163	-4.62933e-164	1.89408e-163	1.51408e-163	4.47611e-163	-1.8208e-163	1.54925e-163	-5.50033e-163	1.26997e-165	-2.30963e-163	2.893e-164	6.7871e-165	5.60375e-163	-4.44479e-164	9.51989e-164	-6.12741e-163	-7.32553e-164	-3.62873e-164	-7.98223e-163	6.48918e-163	-1.73096e-163	-4.32699e-164	1.29407e-164	-1.97249e-163	3.51844e-163	-9.39198e-164	2.53848e-163	2.19399e-164	2.22915e-163	-1.40386e-162	0
3.60838e-163	-4.62933e-164	1.89408e-163	1.51408e-163	4.47611e-163	-1.8208e-163	1.54925e-163	-5.50033e-163	1.26997e-165	-2.30963e-163	2.893e-164	6.7871e-165	5.60375e-163	-4.44479e-164	9.51989e-164	-6.12741e-163	-7.32553e-164	-3.62873e-164	-7.98223e-163	6.48918e-163	-1.73096e-163	-4.32699e-164	1.29407e-164	-1.97249e-163	3.51844e-163	-9.39198e-164	2.53848e-163	2.19399e-164	2.22915e-163	-1.40386e-162	0
3.60838e-163	-4.62933e-164	1.89408e-163	1.51408e-163	4.47611e-163	-1.8208e-163	1.54925e-163	-5.50033e-163	1.26997e-165	-2.30963e-163	2.893e-164	6.7871e-165	5.60375e-163	-4.44479e-164	9.51989e-164	-6.12741e-163	-7.32553e-164	-3.62873e-164	-7.98223e-163	6.48918e-163	-1.73096e-163	-4.32699e-164	1.29407e-164	-1.97249e-163	3.51844e-163	-9.39198e-164	2.53848e-163	2.19399e-164	2.22915e-163	-1.40386e-162	0
3.60838e-163	-4.62933e-164	1.89408e-163	1.51408e-163	4.47611e-163	-1.8208e-163	1.54925e-163	-5.50033e-163	1.26997e-165	-2.30963e-163	2.893e-164	6.7871e-165	5.60375e-163	-4.44479e-164	9.51989e-164	-6.12741e-163	-7.32553e-164	-3.62873e-164	-7.98223e-163	6.48918e-163	-1.73096e-163	-4.32699e-164	1.29407e-164	-1.97249e-163	3.51844e-163	-9.39198e-164	2.53848e-163	2.19399e-164	2.22915e-163	-1.40386e-162	0
3.60838e-163	-4.62933e-164	1.89408e-163	1.51408e-163	4.47611e-163	-1.8208e-163	1.54925e-163	-5.50033e-163	1.26997e-165	-2.30963e-163	2.893e-164	6.7871e-165	5.60375e-163	-4.44479e-164	9.51989e-164	-6.12741e-163	-7.32553e-164	-3.62873e-164	-7.98223e-163	6.48918e-163	-1.73096e-163	-4.32699e-164	1.29407e-164	-1.97249e-163	3.51844e-163	-9.39198e-164	2.53848e-163	2.19399e-164	2.22915e-163	-1.40386e-162	0
3.60838e-163	-4.62933e-164	1.89408e-163	1.51408e-163	4.47611e-163	-1.8208e-163	1.54925e-163	-5.50033e-163	1.26997e-165	-2.30963e-163	2.893e-164	6.7871e-165	5.60375e-163	-4.44479e-164	9.51989e-164	-6.12741e-163	-7.32553e-164	-3.62873e-164	-7.98223e-163	6.48918e-163	-1.73096e-163	-4.32699e-164	1.29407e-164	-1.97249e-163	3.51844e-163	-9.39198e-164	2.53848e-163	2.19399e-164	2.22915e-163	-1.40386e-162	0
3.60838e-163	-4.62933e-164	1.89408e-163	1.51408e-163	4.47611e-163	-1.8208e-163	1.54925e-163	-5.50033e-163	1.26997e-165	-2.30963e-163	2.893e-164	6.7871e-165	5.60375e-163	-4.44479e-164	9.51989e-164	-6.12741e-163	-7.32553e-164	-3.62873e-164	-7.98223e-163	6.48918e-163	-1.73096e-163	-4.32699e-164	1.29407e-164	-1.97249e-163	3.51844e-163	-9.39198e-164	2.53848e-163	2.19399e-164	2.22915e-163	-1.40386e-162	0
3.60838e-163	-4.62933e-164	1.89408e-163	1.51408e-163	4.47611e-163	-1.8208e-163	1.54925e-163	-5.50033e-163	1.26997e-165	-2.30963e-163	2.893e-164	6.7871e-165	5.60375e-163	-4.44479e-164	9.51989e-164	-6.12741e-163	-7.32553e-164	-3.62873e-164	-7.98223e-163	6.48918e-163	-1.73096e-163	-4.32699e-164	1.29407e-164	-1.97249e-163	3.51844e-163	-9.39198e-164	2.53848e-163	2.19399e-164	2.22915e-163	-1.40386e-162	0
3.60838e-163	-4.62933e-164	1.89408e-163	1.51408e-163	4.47611e-163	-1.8208e-163	1.54925e-163	-5.50033e-163	1.26997e-165	-2.30963e-163	2.893e-164	6.7871e-165	5.60375e-163	-4.44479e-164	9.51989e-164	-6.12741e-163	-7.32553e-164	-3.62873e-164	-7.98223e-163	6.48918e-163	-1.73096e-163	-4.32699e-164	1.29407e-164	-1.97249e-163	3.51844e-163	-9.39198e-164	2.53848e-163	2.19399e-164	2.22915e-163	-1.40386e-162	0
3.60838e-163	-4.62933e-164	1.89408e-163	1.51408e-163	4.47611e-163	-1.8208e-163	1.54925e-163	-5.50033e-163	1.26997e-165	-2.30963e-163	2.893e-164	6.7871e-165	5.60375e-163	-4.44479e-164	9.51989e-164	-6.12741e-163	-7.32553e-164	-3.62873e-164	-7.98223e-163	6.48918e-163	-1.73096e-163	-4.32699e-164	1.29407e-164	-1.97249e-163	3.51844e-163	-9.39198e-164	2.53848e-163	2.19399e-164	2.22915e-163	-1.40386e-162	0
3.60838e-163	-4.62933e-164	1.89408e-163	1.51408e-163	4.47611e-163	-1.8208e-163	1.54925e-163	-5.50033e-163	1.26997e-165	-2.30963e-163	2.893e-164	6.7871e-165	5.60375e-163	-4.44479e-164	9.51989e-164	-6.12741e-163	-7.32553e-164	-3.62873e-164	-7.98223e-163	6.48918e-163	-1.73096e-163	-4.32699e-164	1.29407e-164	-1.97249e-163	3.51844e-163	-9.39198e-164	2.53848e-163	2.19399e-164	2.22915e-163	-1.40386e-162	0
3.60838e-163	-4.62933e-164	1.89408e-163	1.51408e-163	4.47611e-163	-1.8208e-163	1.54925e-163	-5.50033e-163	1.26997e-165	-2.30963e-163	2.893e-164	6.7871e-165	5.60375e-163	-4.44479e-164	9.51989e-164	-6.12741e-163	-7.32553e-164	-3.62873e-164	-7.98223e-163	6.48918e-163	-1.73096e-163	-4.32699e-164	1.29407e-164	-1.97249e-163	3.51844e-163	-9.39198e-164	2.53848e-163	2.19399e-164	2.22915e-163	-1.40386e-162	0
3.60838e-163	-4.62933e-164	1.89408e-163	1.51408e-163	4.47611e-163	-1.8208e-163	1.54925e-163	-5.50033e-163	1.26997e-165	-2.30963e-163	2.893e-164	6.7871e-165	5.60375e-163	-4.44479e-164	9.51989e-164	-6.12741e-163	-7.32553e-164	-3.62873e-164	-7.98223e-163	6.48918e-163	-1.73096e-163	-4.32699e-164	1.29407e-164	-1.97249e-163	3.51844e-163	-9.39198e-164	2.53848e-163	2.19399e-164	2.22915e-163	-1.40386e-162	0
3.60838e-163	-4.62933e-164	1.89408e-163	1.51408e-163	4.47611e-163	-1.8208e-163	1.54925e-163	-5.50033e-163	1.26997e-165	-2.30963e-163	2.893e-164	6.7871e-165	5.60375e-163	-4.44479e-164	9.51989e-164	-6.12741e-163	-7.32553e-164	-3.62873e-164	-7.98223e-163	6.48918e-163	-1.73096e-163	-4.32699e-164	1.29407e-164	-1.97249e-163	3.51844e-163	-9.39198e-164	2.53848e-163	2.19399e-164	2.22915e-163	-1.40386e-162	0
3.60838e-163	-4.62933e-164	1.89408e-163	1.51408e-163	4.47611e-163	-1.8208e-163	1.54925e-163	-5.50033e-163	1.26997e-165	-2.30963e-163	2.893e-164	6.7871e-165	5.60375e-163	-4.44479e-164	9.51989e-164	-6.12741e-163	-7.32553e-164	-3.62873e-164	-7.98223e-163	6.48918e-163	-1.73096e-163	-4.32699e-164	1.29407e-164	-1.97249e-163	3.51844e-163	-9.39198e-164	2.53848e-163	2.19399e-164	2.22915e-163	-1.40386e-162	0
3.60838e-163	-4.62933e-164	1.89408e-163	1.51408e-163	4.47611e-163	-1.8208e-163	1.54925e-163	-5.50033e-163	1.26997e-165	-2.30963e-163	2.893e-164	6.7871e-165	5.60375e-163	-4.44479e-164	9.51989e-164	-6.12741e-163	-7.32553e-164	-3.62873e-164	-7.98223e-163	6.48918e-163	-1.73096e-163	-4.32699e-164	1.29407e-164	-1.97249e-163	3.51844e-163	-9.39198e-164	2.53848e-163	2.19399e-164	2.22915e-163	-1.40386e-162	0
3.60838e-163	-4.62933e-164	1.89408e-163	1.51408e-163	4.47611e-163	-1.8208e-163	1.54925e-163	-5.50033e-163	1.26997e-165	-2.30963e-163	2.893e-164	6.7871e-165	5.60375e-163	-4.44479e-164	9.51989e-164	-6.12741e-163	-7.32553e-164	-3.62873e-164	-7.98223e-163	6.48918e-163	-1.73096e-163	-4.32699e-164	1.29407e-164	-1.97249e-163	3.51844e-163	-9.39198e-164	2.53848e-163	2.19399e-164	2.22915e-163	-1.40386e-162	0
3.60838e-163	-4.62933e-164	1.89408e-163	1.51408e-163	4.47611e-163	-1.8208e-163	1.54925e-163	-5.50033e-163	1.26997e-165	-2.30963e-163	2.893e-164	6.7871e-165	5.60375e-163	-4.44479e-164	9.51989e-164	-6.12741e-163	-7.32553e-164	-3.62873e-164	-7.98223e-163	6.48918e-163	-1.73096e-163	-4.32699e-164	1.29407e-164	-1.97249e-163	3.51844e-163	-9.39198e-164	2.53848e-163	2.19399e-164	2.22915e-163	-1.40386e-162	0
3.60838e-163	-4.62933e-164	1.89408e-163	1.51408e-163	4.47611e-163	-1.8208e-163	1.54925e-163	-5.50033e-163	1.26997e-165	-2.30963e-163	2.893e-164	6.7871e-165	5.60375e-163	-4.44479e-164	9.51989e-164	-6.12741e-163	-7.32553e-164	-3.62873e-164	-7.98223e-163	6.48918e-163	-1.73096e-163	-4.32699e-164	1.29407e-164	-1.97249e-163	3.51844e-163	-9.39198e-164	2.53848e-163	2.19399e-164	2.22915e-163	-1.40386e-162	0
3.60838e-163	-4.62933e-164	1.89408e-163	1.51408e-163	4.47611e-163	-1.8208e-163	1.54925e-163	-5.50033e-163	1.26997e-165	-2.30963e-163	2.893e-164	6.7871e-165	5.60375e-163	-4.44479e-164	9.51989e-164	-6.12741e-163	-7.32553e-164	-3.62873e-164	-7.98223e-163	6.48918e-163	-1.73096e-163	-4.32699e-164	1.29407e-164	-1.97249e-163	3.51844e-163	-9.39198e-164	2.53848e-163	2.19399e-164	2.22915e-163	-1.40386e-162	0
3.60838e-163	-4.62933e-164	1.89408e-163	1.51408e-163	4.47611e-163	-1.8208e-163	1.54925e-163	-5.50033e-163	1.26997e-165	-2.30963e-163	2.893e-164	6.7871e-165	5.60375e-163	-4.44479e-164	9.51989e-164	-6.12741e-163	-7.32553e-164	-3.62873e-164	-7.98223e-163	6.48918e-163	-1.73096e-163	-4.32699e-164	1.29407e-164	-1.97249e-163	3.51844e-163	-9.39198e-164	2.53848e-163	2.19399e-164	2.22915e-163	-1.40386e-162	0
3.60838e-163	-4.62933e-164	1.89408e-163	1.51408e-163	4.47611e-163	-1.8208e-163	1.54925e-163	-5.50033e-163	1.26997e-165	-2.30963e-163	2.893e-164	6.7871e-165	5.60375e-163	-4.44479e-164	9.51989e-164	-6.12741e-163	-7.32553e-164	-3.62873e-164	-7.98223e-163	6.48918e-163	-1.73096e-163	-4.32699e-164	1.29407e-164	-1.97249e-163	3.51844e-163	-9.39198e-164	2.53848e-163	2.19399e-164	2.22915e-163	-1.40386e-162	0
3.60838e-163	-4.62933e-164	1.89408e-163	1.51408e-163	4.47611e-163	-1.8208e-163	1.54925e-163	-5.50033e-163	1.26997e-165	-2.30963e-163	2.893e-164	6.7871e-165	5.60375e-163	-4.44479e-164	9.51989e-164	-6.12741e-163	-7.32553e-164	-3.62873e-164	-7.98223e-163	6.48918e-163	-1.73096e-163	-4.32699e-164	1.29407e-164	-1.97249e-163	3.51844e-163	-9.39198e-164	2.53848e-163	2.19399e-164	2.22915e-163	-1.40386e-162	0
3.60838e-163	-4.62933e-164	1.89408e-163	1.51408e-163	4.47611e-163	-1.8208e-163	1.54925e-163	-5.50033e-163	1.26997e-165	-2.30963e-163	2.893e-164	6.7871e-165	5.60375e-163	-4.44479e-164	9.51989e-164	-6.12741e-163	-7.32553e-164	-3.62873e-164	-7.98223e-163	6.48918e-163	-1.73096e-163	-4.32699e-164	1.29407e-164	-1.97249e-163	3.51844e-163	-9.39198e-164	2.53848e-163	2.19399e-164	2.22915e-163	-1.40386e-162	0
3.60838e-163	-4.62933e-164	1.89408e-163	1.51408e-163	4.47611e-163	-1.8208e-163	1.54925e-163	-5.50033e-163	1.26997e-165	-2.30963e-163	2.893e-164	6.7871e-165	5.60375e-163	-4.44479e-164	9.51989e-164	-6.12741e-163	-7.32553e-164	-3.62873e-164	-7.98223e-163	6.48918e-163	-1.73096e-163	-4.32699e-164	1.29407e-164	-1.97249e-163	3.51844e-163	-9.39198e-164	2.53848e-163	2.19399e-164	2.22915e-163	-1.40386e-162	0
3.60838e-163	-4.62933e-164	1.89408e-163	1.51408e-163	4.47611e-163	-1.8208e-163	1.54925e-163	-5.50033e-163	1.26997e-165	-2.30963e-163	2.893e-164	6.7871e-165	5.60375e-163	-4.44479e-164	9.51989e-164	-6.12741e-163	-7.32553e-164	-3.62873e-164	-7.98223e-163	6.48918e-163	-1.73096e-163	-4.32699e-164	1.29407e-164	-1.97249e-163	3.51844e-163	-9.39198e-164	2.53848e-163	2.19399e-164	2.22915e-163	-1.40386e-162	0
3.60838e-163	-4.62933e-164	1.89408e-163	1.51408e-163	4.47611e-163	-1.8208e-163	1.54925e-163	-5.50033e-163	1.26997e-165	-2.30963e-163	2.893e-164	6.7871e-165	5.60375e-163	-4.44479e-164	9.51989e-164	-6.12741e-163	-7.32553e-164	-3.62873e-164	-7.98223e-163	6.48918e-163	-1.73096e-163	-4.32699e-164	1.29407e-164	-1.97249e-163	3.51844e-163	-9.39198e-164	2.53848e-163	2.19399e-164	2.22915e-163	-1.40386e-162	0
3.60838e-163	-4.62933e-164	1.89408e-163	1.51408e-163	4.47611e-163	-1.8208e-163	1.54925e-163	-5.50033e-163	1.26997e-165	-2.30963e-163	2.893e-164	6.7871e-165	5.60375e-163	-4.44479e-164	9.51989e-164	-6.12741e-163	-7.32553e-164	-3.62873e-164	-7.98223e-163	6.48918e-163	-1.73096e-163	-4.32699e-164	1.29407e-164	-1.97249e-163	3.51844e-163	-9.39198e-164	2.53848e-163	2.19399e-164	2.22915e-163	-1.40386e-162	0
3.60838e-163	-4.62933e-164	1.89408e-163	1.51408e-163	4.47611e-163	-1.8208e-163	1.54925e-163	-5.50033e-163	1.26997e-165	-2.30963e-163	2.893e-164	6.7871e-165	5.60375e-163	-4.44479e-164	9.51989e-164	-6.12741e-163	-7.32553e-164	-3.62873e-164	-7.98223e-163	6.48918e-163	-1.73096e-163	-4.32699e-164	1.29407e-164	-1.97249e-163	3.51844e-163	-9.39198e-164	2.53848e-163	2.19399e-164	2.22915e-163	-1.40386e-162	0
3.60838e-163	-4.62933e-164	1.89408e-163	1.51408e-163	4.47611e-163	-1.8208e-163	1.54925e-163	-5.50033e-163	1.26997e-165	-2.30963e-163	2.893e-164	6.7871e-165	5.60375e-163	-4.44479e-164	9.51989e-164	-6.12741e-163	-7.32553e-164	-3.62873e-164	-7.98223e-163	6.48918e-163	-1.73096e-163	-4.32699e-164	1.29407e-164	-1.97249e-163	3.51844e-163	-9.39198e-164	2.53848e-163	2.19399e-164	2.22915e-163	-1.40386e-162	0
3.60838e-163	-4.62933e-164	1.89408e-163	1.51408e-163	4.47611e-163	-1.8208e-163	1.54925e-163	-5.50033e-163	1.26997e-165	-2.30963e-163	2.893e-164	6.7871e-165	5.60375e-163	-4.44479e-164	9.51989e-164	-6.12741e-163	-7.32553e-164	-3.62873e-164	-7.98223e-163	6.48918e-163	-1.73096e-163	-4.32699e-164	1.29407e-164	-1.97249e-163	3.51844e-163	-9.39198e-164	2.53848e-163	2.19399e-164	2.22915e-163	-1.40386e-162	0
3.60838e-163	-4.62933e-164	1.89408e-163	1.51408e-163	4.47611e-163	-1.8208e-163	1.54925e-163	-5.50033e-163	1.26997e-165	-2.30963e-163	2.893e-164	6.7871e-165	5.60375e-163	-4.44479e-164	9.51989e-164	-6.12741e-163	-7.32553e-164	-3.62873e-164	-7.98223e-163	6.48918e-163	-1.73096e-163	-4.32699e-164	1.29407e-164	-1.97249e-163	3.51844e-163	-9.39198e-164	2.53848e-163	2.19399e-164	2.22915e-163	-1.40386e-162	0
3.60838e-163	-4.62933e-164	1.89408e-163	1.51408e-163	4.47611e-163	-1.8208e-163	1.54925e-163	-5.50033e-163	1.26997e-165	-2.30963e-163	2.893e-164	6.7871e-165	5.60375e-163	-4.44479e-164	9.51989e-164	-6.12741e-163	-7.32553e-164	-3.62873e-164	-7.98223e-163	6.48918e-163	-1.73096e-163	-4.32699e-164	1.29407e-164	-1.97249e-163	3.51844e-163	-9.39198e-164	2.53848e-163	2.19399e-164	2.22915e-163	-1.40386e-162	0
3.60838e-163	-4.62933e-164	1.89408e-163	1.51408e-163	4.47611e-163	-1.8208e-163	1.54925e-163	-5.50033e-163	1.26997e-165	-2.30963e-163	2.893e-164	6.7871e-165	5.60375e-163	-4.44479e-164	9.51989e-164	-6.12741e-163	-7.32553e-164	-3.62873e-164	-7.98223e-163	6.48918e-163	-1.73096e-163	-4.32699e-164	1.29407e-164	-1.97249e-163	3.51844e-163	-9.39198e-164	2.53848e-163	2.19399e-164	2.22915e-163	-1.40386e-162	0
3.60838e-163	-4.62933e-164	1.89408e-163	1.51408e-163	4.47611e-163	-1.8208e-163	1.54925e-163	-5.50033e-163	1.26997e-165	-2.30963e-163	2.893e-164	6.7871e-165	5.60375e-163	-4.44479e-164	9.51989e-164	-6.12741e-163	-7.32553e-164	-3.62873e-164	-7.98223e-163	6.48918e-163	-1.73096e-163	-4.32699e-164	1.29407e-164	-1.97249e-163	3.51844e-163	-9.39198e-164	2.53848e-163	2.19399e-164	2.22915e-163	-1.40386e-162	0
3.60838e-163	-4.62933e-164	1.89408e-163	1.51408e-163	4.47611e-163	-1.8208e-163	1.54925e-163	-5.50033e-163	1.26997e-165	-2.30963e-163	2.893e-164	6.7871e-165	5.60375e-163	-4.44479e-164	9.51989e-164	-6.12741e-163	-7.32553e-164	-3.62873e-164	-7.98223e-163	6.48918e-163	-1.73096e-163	-4.32699e-164	1.29407e-164	-1.97249e-163	3.51844e-163	-9.39198e-164	2.53848e-163	2.19399e-164	2.22915e-163	-1.40386e-162	0
3.60838e-163	-4.62933e-164	1.89408e-163	1.51408e-163	4.47611e-163	-1.8208e-163	1.54925e-163	-5.50033e-163	1.26997e-165	-2.30963e-163	2.893e-164	6.7871e-165	5.60375e-163	-4.44479e-164	9.51989e-164	-6.12741e-163	-7.32553e-164	-3.62873e-164	-7.98223e-163	6.48918e-163	-1.73096e-163	-4.32699e-164	1.29407e-164	-1.97249e-163	3.51844e-163	-9.39198e-164	2.53848e-163	2.19399e-164	2.22915e-163	-1.40386e-162	0
3.60838e-163	-4.62933e-164	1.89408e-163	1.51408e-163	4.47611e-163	-1.8208e-163	1.54925e-163	-5.50033e-163	1.26997e-165	-2.30963e-163	2.893e-164	6.7871e-165	5.60375e-163	-4.44479e-164	9.51989e-164	-6.12741e-163	-7.32553e-164	-3.62873e-164	-7.98223e-163	6.48918e-163	-1.73096e-163	-4.32699e-164	1.29407e-164	-1.97249e-163	3.51844e-163	-9.39198e-164	2.53848e-163	2.19399e-164	2.22915e-163	-1.40386e-162	0
3.60838e-163	-4.62933e-164	1.89408e-163	1.51408e-163	4.47611e-163	-1.8208e-163	1.54925e-163	-5.50033e-163	1.26997e-165	-2.30963e-163	2.893e-164	6.7871e-165	5.60375e-163	-4.44479e-164	9.51989e-164	-6.12741e-163	-7.32553e-164	-3.62873e-164	-7.98223e-163	6.48918e-163	-1.73096e-163	-4.32699e-164	1.29407e-164	-1.97249e-163	3.51844e-163	-9.39198e-164	2.53848e-163	2.19399e-164	2.22915e-163	-1.40386e-162	0
3.60838e-163	-4.62933e-164	1.89408e-163	1.51408e-163	4.47611e-163	-1.8208e-163	1.54925e-163	-5.50033e-163	1.26997e-165	-2.30963e-163	2.893e-164	6.7871e-165	5.60375e-163	-4.44479e-164	9.51989e-164	-6.12741e-163	-7.32553e-164	-3.62873e-164	-7.98223e-163	6.48918e-163	-1.73096e-163	-4.32699e-164	1.29407e-164	-1.97249e-163	3.51844e-163	-9.39198e-164	2.53848e-163	2.19399e-164	2.22915e-163	-1.40386e-162	0
3.60838e-163	-4.62933e-164	1.89408e-163	1.51408e-163	4.47611e-163	-1.8208e-163	1.54925e-163	-5.50033e-163	1.26997e-165	-2.30963e-163	2.893e-164	6.7871e-165	5.60375e-163	-4.44479e-164	9.51989e-164	-6.12741e-163	-7.32553e-164	-3.62873e-164	-7.98223e-163	6.48918e-163	-1.73096e-163	-4.32699e-164	1.29407e-164	-1.97249e-163	3.51844e-163	-9.39198e-164	2.53848e-163	2.19399e-164	2.22915e-163	-1.40386e-162	0
3.60838e-163	-4.62933e-164	1.89408e-163	1.51408e-163	4.47611e-163	-1.8208e-163	1.54925e-163	-5.50033e-163	1.26997e-165	-2.30963e-163	2.893e-164	6.7871e-165	5.60375e-163	-4.44479e-164	9.51989e-164	-6.12741e-163	-7.32553e-164	-3.62873e-164	-7.98223e-163	6.48918e-163	-1.73096e-163	-4.32699e-164	1.29407e-164	-1.97249e-163	3.51844e-163	-9.39198e-164	2.53848e-163	2.19399e-164	2.22915e-163	-1.40386e-162	0
3.60838e-163	-4.62933e-164	1.89408e-163	1.51408e-163	4.47611e-163	-1.8208e-163	1.54925e-163	-5.50033e-163	1.26997e-165	-2.30963e-163	2.893e-164	6.7871e-165	5.60375e-163	-4.44479e-164	9.51989e-164	-6.12741e-163	-7.32553e-164	-3.62873e-164	-7.98223e-163	6.48918e-163	-1.73096e-163	-4.32699e-164	1.29407e-164	-1.97249e-163	3.51844e-163	-9.39198e-164	2.53848e-163	2.19399e-164	2.22915e-163	-1.40386e-162	0
3.60838e-163	-4.62933e-164	1.89408e-163	1.51408e-163	4.47611e-163	-1.8208e-163	1.54925e-163	-5.50033e-163	1.26997e-165	-2.30963e-163	2.893e-164	6.7871e-165	5.60375e-163	-4.44479e-164	9.51989e-164	-6.12741e-163	-7.32553e-164	-3.62873e-164	-7.98223e-163	6.48918e-163	-1.73096e-163	-4.32699e-164	1.29407e-164	-1.97249e-163	3.51844e-163	-9.39198e-164	2.53848e-163	2.19399e-164	2.22915e-163	-1.40386e-162	0
3.60838e-163	-4.62933e-164	1.89408e-163	1.51408e-163	4.47611e-163	-1.8208e-163	1.54925e-163	-5.50033e-163	1.26997e-165	-2.30963e-163	2.893e-164	6.7871e-165	5.60375e-163	-4.44479e-164	9.51989e-164	-6.12741e-163	-7.32553e-164	-3.62873e-164	-7.98223e-163	6.48918e-163	-1.73096e-163	-4.32699e-164	1.29407e-164	-1.97249e-163	3.51844e-163	-9.39198e-164	2.53848e-163	2.19399e-164	2.22915e-163	-1.40386e-162	0
3.60838e-163	-4.62933e-164	1.89408e-163	1.51408e-163	4.47611e-163	-1.8208e-163	1.54925e-163	-5.50033e-163	1.26997e-165	-2.30963e-163	2.893e-164	6.7871e-165	5.60375e-163	-4.44479e-164	9.51989e-164	-6.12741e-163	-7.32553e-164	-3.62873e-164	-7.98223e-163	6.48918e-163	-1.73096e-163	-4.32699e-164	1.29407e-164	-1.97249e-163	3.51844e-163	-9.39198e-164	2.53848e-163	2.19399e-164	2.22915e-163	-1.40386e-162	0
3.60838e-163	-4.62933e-164	1.89408e-163	1.51408e-163	4.47611e-163	-1.8208e-163	1.54925e-163	-5.50033e-163	1.26997e-165	-2.30963e-163	2.893e-164	6.7871e-165	5.60375e-163	-4.44479e-164	9.51989e-164	-6.12741e-163	-7.32553e-164	-3.62873e-164	-7.98223e-163	6.48918e-163	-1.73096e-163	-4.32699e-164	1.29407e-164	-1.97249e-163	3.51844e-163	-9.39198e-164	2.53848e-163	2.19399e-164	2.22915e-163	-1.40386e-162	0
3.60838e-163	-4.62933e-164	1.89408e-163	1.51408e-163	4.47611e-163	-1.8208e-163	1.54925e-163	-5.50033e-163	1.26997e-165	-2.30963e-163	2.893e-164	6.7871e-165	5.60375e-163	-4.44479e-164	9.51989e-164	-6.12741e-163	-7.32553e-164	-3.62873e-164	-7.98223e-163	6.48918e-163	-1.73096e-163	-4.32699e-164	1.29407e-164	-1.97249e-163	3.51844e-163	-9.39198e-164	2.53848e-163	2.19399e-164	2.22915e-163	-1.40386e-162	0
3.60838e-163	-4.62933e-164	1.89408e-163	1.51408e-163	4.47611e-163	-1.8208e-163	1.54925e-163	-5.50033e-163	1.26997e-165	-2.30963e-163	2.893e-164	6.7871e-165	5.60375e-163	-4.44479e-164	9.51989e-164	-6.12741e-163	-7.32553e-164	-3.62873e-164	-7.98223e-163	6.48918e-163	-1.73096e-163	-4.32699e-164	1.29407e-164	-1.97249e-163	3.51844e-163	-9.39198e-164	2.53848e-163	2.19399e-164	2.22915e-163	-1.40386e-162	0
3.60838e-163	-4.62933e-164	1.89408e-163	1.51408e-163	4.47611e-163	-1.8208e-163	1.54925e-163	-5.50033e-163	1.26997e-165	-2.30963e-163	2.893e-164	6.7871e-165	5.60375e-163	-4.44479e-164	9.51989e-164	-6.12741e-163	-7.32553e-164	-3.62873e-164	-7.98223e-163	6.48918e-163	-1.73096e-163	-4.32699e-164	1.29407e-164	-1.97249e-163	3.51844e-163	-9.39198e-164	2.53848e-163	2.19399e-164	2.22915e-163	-1.40386e-162	0
3.60838e-163	-4.62933e-164	1.89408e-163	1.51408e-163	4.47611e-163	-1.8208e-163	1.54925e-163	-5.50033e-163	1.26997e-165	-2.30963e-163	2.893e-164	6.7871e-165	5.60375e-163	-4.44479e-164	9.51989e-164	-6.12741e-163	-7.32553e-164	-3.62873e-164	-7.98223e-163	6.48918e-163	-1.73096e-163	-4.32699e-164	1.29407e-164	-1.97249e-163	3.51844e-163	-9.39198e-164	2.53848e-163	2.19399e-164	2.22915e-163	-1.40386e-162	0
3.60838e-163	-4.62933e-164	1.89408e-163	1.51408e-163	4.47611e-163	-1.8208e-163	1.54925e-163	-5.50033e-163	1.26997e-165	-2.30963e-163	2.893e-164	6.7871e-165	5.60375e-163	-4.44479e-164	9.51989e-164	-6.12741e-163	-7.32553e-164	-3.62873e-164	-7.98223e-163	6.48918e-163	-1.73096e-163	-4.32699e-164	1.29407e-164	-1.97249e-163	3.51844e-163	-9.39198e-164	2.53848e-163	2.19399e-164	2.22915e-163	-1.40386e-162	0
3.60838e-163	-4.62933e-164	1.89408e-163	1.51408e-163	4.47611e-163	-1.8208e-163	1.54925e-163	-5.50033e-163	1.26997e-165	-2.30963e-163	2.893e-164	6.7871e-165	5.60375e-163	-4.44479e-164	9.51989e-164	-6.12741e-163	-7.32553e-164	-3.62873e-164	-7.98223e-163	6.48918e-163	-1.73096e-163	-4.32699e-164	1.29407e-164	-1.97249e-163	3.51844e-163	-9.39198e-164	2.53848e-163	2.19399e-164	2.22915e-163	-1.40386e-162	0
3.60838e-163	-4.62933e-164	1.89408e-163	1.51408e-163	4.47611e-163	-1.8208e-163	1.54925e-163	-5.50033e-163	1.26997e-165	-2.30963e-163	2.893e-164	6.7871e-165	5.60375e-163	-4.44479e-164	9.51989e-164	-6.12741e-163	-7.32553e-164	-3.62873e-164	-7.98223e-163	6.48918e-163	-1.73096e-163	-4.32699e-164	1.29407e-164	-1.97249e-163	3.51844e-163	-9.39198e-164	2.53848e-163	2.19399e-164	2.22915e-163	-1.40386e-162	0
3.60838e-163	-4.62933e-164	1.89408e-163	1.51408e-163	4.47611e-163	-1.8208e-163	1.54925e-163	-5.50033e-163	1.26997e-165	-2.30963e-163	2.893e-164	6.7871e-165	5.60375e-163	-4.44479e-164	9.51989e-164	-6.12741e-163	-7.32553e-164	-3.62873e-164	-7.98223e-163	6.48918e-163	-1.73096e-163	-4.32699e-164	1.29407e-164	-1.97249e-163	3.51844e-163	-9.39198e-164	2.53848e-163	2.19399e-164	2.22915e-163	-1.40386e-162	0
3.60838e-163	-4.62933e-164	1.89408e-163	1.51408e-163	4.47611e-163	-1.8208e-163	1.54925e-163	-5.50033e-163	1.26997e-165	-2.30963e-163	2.893e-164	6.7871e-165	5.60375e-163	-4.44479e-164	9.51989e-164	-6.12741e-163	-7.32553e-164	-3.62873e-164	-7.98223e-163	6.48918e-163	-1.73096e-163	-4.32699e-164	1.29407e-164	-1.97249e-163	3.51844e-163	-9.39198e-164	2.53848e-163	2.19399e-164	2.22915e-163	-1.40386e-162	0
3.60838e-163	-4.62933e-164	1.89408e-163	1.51408e-163	4.47611e-163	-1.8208e-163	1.54925e-163	-5.50033e-163	1.26997e-165	-2.30963e-163	2.893e-164	6.7871e-165	5.60375e-163	-4.44479e-164	9.51989e-164	-6.12741e-163	-7.32553e-164	-3.62873e-164	-7.98223e-163	6.48918e-163	-1.73096e-163	-4.32699e-164	1.29407e-164	-1.97249e-163	3.51844e-163	-9.39198e-164	2.53848e-163	2.19399e-164	2.22915e-163	-1.40386e-162	0
3.60838e-163	-4.62933e-164	1.89408e-163	1.51408e-163	4.47611e-163	-1.8208e-163	1.54925e-163	-5.50033e-163	1.26997e-165	-2.30963e-163	2.893e-164	6.7871e-165	5.60375e-163	-4.44479e-164	9.51989e-164	-6.12741e-163	-7.32553e-164	-3.62873e-164	-7.98223e-163	6.48918e-163	-1.73096e-163	-4.32699e-164	1.29407e-164	-1.97249e-163	3.51844e-163	-9.39198e-164	2.53848e-163	2.19399e-164	2.22915e-163	-1.40386e-162	0
3.60838e-163	-4.62933e-164	1.89408e-163	1.51408e-163	4.47611e-163	-1.8208e-163	1.54925e-163	-5.50033e-163	1.26997e-165	-2.30963e-163	2.893e-164	6.7871e-165	5.60375e-163	-4.44479e-164	9.51989e-164	-6.12741e-163	-7.32553e-164	-3.62873e-164	-7.98223e-163	6.48918e-163	-1.73096e-163	-4.32699e-164	1.29407e-164	-1.97249e-163	3.51844e-163	-9.39198e-164	2.53848e-163	2.19399e-164	2.22915e-163	-1.40386e-162	0
3.60838e-163	-4.62933e-164	1.89408e-163	1.51408e-163	4.47611e-163	-1.8208e-163	1.54925e-163	-5.50033e-163	1.26997e-165	-2.30963e-163	2.893e-164	6.7871e-165	5.60375e-163	-4.44479e-164	9.51989e-164	-6.12741e-163	-7.32553e-164	-3.62873e-164	-7.98223e-163	6.48918e-163	-1.73096e-163	-4.32699e-164	1.29407e-164	-1.97249e-163	3.51844e-163	-9.39198e-164	2.53848e-163	2.19399e-164	2.22915e-163	-1.40386e-162	0
3.60838e-163	-4.62933e-164	1.89408e-163	1.51408e-163	4.47611e-163	-1.8208e-163	1.54925e-163	-5.50033e-163	1.26997e-165	-2.30963e-163	2.893e-164	6.7871e-165	5.60375e-163	-4.44479e-164	9.51989e-164	-6.12741e-163	-7.32553e-164	-3.62873e-164	-7.98223e-163	6.48918e-163	-1.73096e-163	-4.32699e-164	1.29407e-164	-1.97249e-163	3.51844e-163	-9.39198e-164	2.53848e-163	2.19399e-164	2.22915e-163	-1.40386e-162	0
3.60838e-163	-4.62933e-164	1.89408e-163	1.51408e-163	4.47611e-163	-1.8208e-163	1.54925e-163	-5.50033e-163	1.26997e-165	-2.30963e-163	2.893e-164	6.7871e-165	5.60375e-163	-4.44479e-164	9.51989e-164	-6.12741e-163	-7.32553e-164	-3.62873e-164	-7.98223e-163	6.48918e-163	-1.73096e-163	-4.32699e-164	1.29407e-164	-1.97249e-163	3.51844e-163	-9.39198e-164	2.53848e-163	2.19399e-164	2.22915e-163	-1.40386e-162	0
3.60838e-163	-4.62933e-164	1.89408e-163	1.51408e-163	4.47611e-163	-1.8208e-163	1.54925e-163	-5.50033e-163	1.26997e-165	-2.30963e-163	2.893e-164	6.7871e-165	5.60375e-163	-4.44479e-164	9.51989e-164	-6.12741e-163	-7.32553e-164	-3.62873e-164	-7.98223e-163	6.48918e-163	-1.73096e-163	-4.32699e-164	1.29407e-164	-1.97249e-163	3.51844e-163	-9.39198e-164	2.53848e-163	2.19399e-164	2.22915e-163	-1.40386e-162	0
3.60838e-163	-4.62933e-164	1.89408e-163	1.51408e-163	4.47611e-163	-1.8208e-163	1.54925e-163	-5.50033e-163	1.26997e-165	-2.30963e-163	2.893e-164	6.7871e-165	5.60375e-163	-4.44479e-164	9.51989e-164	-6.12741e-163	-7.32553e-164	-3.62873e-164	-7.98223e-163	6.48918e-163	-1.73096e-163	-4.32699e-164	1.29407e-164	-1.97249e-163	3.51844e-163	-9.39198e-164	2.53848e-163	2.19399e-164	2.22915e-163	-1.40386e-162	0
3.60838e-163	-4.62933e-164	1.89408e-163	1.51408e-163	4.47611e-163	-1.8208e-163	1.54925e-163	-5.50033e-163	1.26997e-165	-2.30963e-163	2.893e-164	6.7871e-165	5.60375e-163	-4.44479e-164	9.51989e-164	-6.12741e-163	-7.32553e-164	-3.62873e-164	-7.98223e-163	6.48918e-163	-1.73096e-163	-4.32699e-164	1.29407e-164	-1.97249e-163	3.51844e-163	-9.39198e-164	2.53848e-163	2.19399e-164	2.22915e-163	-1.40386e-162	0
3.60838e-163	-4.62933e-164	1.89408e-163	1.51408e-163	4.47611e-163	-1.8208e-163	1.54925e-163	-5.50033e-163	1.26997e-165	-2.30963e-163	2.893e-164	6.7871e-165	5.60375e-163	-4.44479e-164	9.51989e-164	-6.12741e-163	-7.32553e-164	-3.62873e-164	-7.98223e-163	6.48918e-163	-1.73096e-163	-4.32699e-164	1.29407e-164	-1.97249e-163	3.51844e-163	-9.39198e-164	2.53848e-163	2.19399e-164	2.22915e-163	-1.40386e-162	0
3.60838e-163	-4.62933e-164	1.89408e-163	1.51408e-163	4.47611e-163	-1.8208e-163	1.54925e-163	-5.50033e-163	1.26997e-165	-2.30963e-163	2.893e-164	6.7871e-165	5.60375e-163	-4.44479e-164	9.51989e-164	-6.12741e-163	-7.32553e-164	-3.62873e-164	-7.98223e-163	6.48918e-163	-1.73096e-163	-4.32699e-164	1.29407e-164	-1.97249e-163	3.51844e-163	-9.39198e-164	2.53848e-163	2.19399e-164	2.22915e-163	-1.40386e-162	0
3.60838e-163	-4.62933e-164	1.89408e-163	1.51408e-163	4.47611e-163	-1.8208e-163	1.54925e-163	-5.50033e-163	1.26997e-165	-2.30963e-163	2.893e-164	6.7871e-165	5.60375e-163	-4.44479e-164	9.51989e-164	-6.12741e-163	-7.32553e-164	-3.62873e-164	-7.98223e-163	6.48918e-163	-1.73096e-163	-4.32699e-164	1.29407e-164	-1.97249e-163	3.51844e-163	-9.39198e-164	2.53848e-163	2.19399e-164	2.22915e-163	-1.40386e-162	0
3.60838e-163	-4.62933e-164	1.89408e-163	1.51408e-163	4.47611e-163	-1.8208e-163	1.54925e-163	-5.50033e-163	1.26997e-165	-2.30963e-163	2.893e-164	6.7871e-165	5.60375e-163	-4.44479e-164	9.51989e-164	-6.12741e-163	-7.32553e-164	-3.62873e-164	-7.98223e-163	6.48918e-163	-1.73096e-163	-4.32699e-164	1.29407e-164	-1.97249e-163	3.51844e-163	-9.39198e-164	2.53848e-163	2.19399e-164	2.22915e-163	-1.40386e-162	0
3.60838e-163	-4.62933e-164	1.89408e-163	1.51408e-163	4.47611e-163	-1.8208e-163	1.54925e-163	-5.50033e-163	1.26997e-165	-2.30963e-163	2.893e-164	6.7871e-165	5.60375e-163	-4.44479e-164	9.51989e-164	-6.12741e-163	-7.32553e-164	-3.62873e-164	-7.98223e-163	6.48918e-163	-1.73096e-163	-4.32699e-164	1.29407e-164	-1.97249e-163	3.51844e-163	-9.39198e-164	2.53848e-163	2.19399e-164	2.22915e-163	-1.40386e-162	0
3.60838e-163	-4.62933e-164	1.89408e-163	1.51408e-163	4.47611e-163	-1.8208e-163	1.54925e-163	-5.50033e-163	1.26997e-165	-2.30963e-163	2.893e-164	6.7871e-165	5.60375e-163	-4.44479e-164	9.51989e-164	-6.12741e-163	-7.32553e-164	-3.62873e-164	-7.98223e-163	6.48918e-163	-1.73096e-163	-4.32699e-164	1.29407e-164	-1.97249e-163	3.51844e-163	-9.39198e-164	2.53848e-163	2.19399e-164	2.22915e-163	-1.40386e-162	0
3.60838e-163	-4.62933e-164	1.89408e-163	1.51408e-163	4.47611e-163	-1.8208e-163	1.54925e-163	-5.50033e-163	1.26997e-165	-2.30963e-163	2.893e-164	6.7871e-165	5.60375e-163	-4.44479e-164	9.51989e-164	-6.12741e-163	-7.32553e-164	-3.62873e-164	-7.98223e-163	6.48918e-163	-1.73096e-163	-4.32699e-164	1.29407e-164	-1.97249e-163	3.51844e-163	-9.39198e-164	2.53848e-163	2.19399e-164	2.22915e-163	-1.40386e-162	0
3.60838e-163	-4.62933e-164	1.89408e-163	1.51408e-163	4.47611e-163	-1.8208e-163	1.54925e-163	-5.50033e-163	1.26997e-165	-2.30963e-163	2.893e-164	6.7871e-165	5.60375e-163	-4.44479e-164	9.51989e-164	-6.12741e-163	-7.32553e-164	-3.62873e-164	-7.98223e-163	6.48918e-163	-1.73096e-163	-4.32699e-164	1.29407e-164	-1.97249e-163	3.51844e-163	-9.39198e-164	2.53848e-163	2.19399e-164	2.22915e-163	-1.40386e-162	0
3.60838e-163	-4.62933e-164	1.89408e-163	1.51408e-163	4.47611e-163	-1.8208e-163	1.54925e-163	-5.50033e-163	1.26997e-165	-2.30963e-163	2.893e-164	6.7871e-165	5.60375e-163	-4.44479e-164	9.51989e-164	-6.12741e-163	-7.32553e-164	-3.62873e-164	-7.98223e-163	6.48918e-163	-1.73096e-163	-4.32699e-164	1.29407e-164	-1.97249e-163	3.51844e-163	-9.39198e-164	2.53848e-163	2.19399e-164	2.22915e-163	-1.40386e-162	0
3.60838e-163	-4.62933e-164	1.89408e-163	1.51408e-163	4.47611e-163	-1.8208e-163	1.54925e-163	-5.50033e-163	1.26997e-165	-2.30963e-163	2.893e-164	6.7871e-165	5.60375e-163	-4.44479e-164	9.51989e-164	-6.12741e-163	-7.32553e-164	-3.62873e-164	-7.98223e-163	6.48918e-163	-1.73096e-163	-4.32699e-164	1.29407e-164	-1.97249e-163	3.51844e-163	-9.39198e-164	2.53848e-163	2.19399e-164	2.22915e-163	-1.40386e-162	0
3.60838e-163	-4.62933e-164	1.89408e-163	1.51408e-163	4.47611e-163	-1.8208e-163	1.54925e-163	-5.50033e-163	1.26997e-165	-2.30963e-163	2.893e-164	6.7871e-165	5.60375e-163	-4.44479e-164	9.51989e-164	-6.12741e-163	-7.32553e-164	-3.62873e-164	-7.98223e-163	6.48918e-163	-1.73096e-163	-4.32699e-164	1.29407e-164	-1.97249e-163	3.51844e-163	-9.39198e-164	2.53848e-163	2.19399e-164	2.22915e-163	-1.40386e-162	0
3.60838e-163	-4.62933e-164	1.89408e-163	1.51408e-163	4.47611e-163	-1.8208e-163	1.54925e-163	-5.50033e-163	1.26997e-165	-2.30963e-163	2.893e-164	6.7871e-165	5.60375e-163	-4.44479e-164	9.51989e-164	-6.12741e-163	-7.32553e-164	-3.62873e-164	-7.98223e-163	6.48918e-163	-1.73096e-163	-4.32699e-164	1.29407e-164	-1.97249e-163	3.51844e-163	-9.39198e-164	2.53848e-163	2.19399e-164	2.22915e-163	-1.40386e-162	0
3.60838e-163	-4.62933e-164	1.89408e-163	1.51408e-163	4.47611e-163	-1.8208e-163	1.54925e-163	-5.50033e-163	1.26997e-165	-2.30963e-163	2.893e-164	6.7871e-165	5.60375e-163	-4.44479e-164	9.51989e-164	-6.12741e-163	-7.32553e-164	-3.62873e-164	-7.98223e-163	6.48918e-163	-1.73096e-163	-4.32699e-164	1.29407e-164	-1.97249e-163	3.51844e-163	-9.39198e-164	2.53848e-163	2.19399e-164	2.22915e-163	-1.40386e-162	0
3.60838e-163	-4.62933e-164	1.89408e-163	1.51408e-163	4.47611e-163	-1.8208e-163	1.54925e-163	-5.50033e-163	1.26997e-165	-2.30963e-163	2.893e-164	6.7871e-165	5.60375e-163	-4.44479e-164	9.51989e-164	-6.12741e-163	-7.32553e-164	-3.62873e-164	-7.98223e-163	6.48918e-163	-1.73096e-163	-4.32699e-164	1.29407e-164	-1.97249e-163	3.51844e-163	-9.39198e-164	2.53848e-163	2.19399e-164	2.22915e-163	-1.40386e-162	0
3.60838e-163	-4.62933e-164	1.89408e-163	1.51408e-163	4.47611e-163	-1.8208e-163	1.54925e-163	-5.50033e-163	1.26997e-165	-2.30963e-163	2.893e-164	6.7871e-165	5.60375e-163	-4.44479e-164	9.51989e-164	-6.12741e-163	-7.32553e-164	-3.62873e-164	-7.98223e-163	6.48918e-163	-1.73096e-163	-4.32699e-164	1.29407e-164	-1.97249e-163	3.51844e-163	-9.39198e-164	2.53848e-163	2.19399e-164	2.22915e-163	-1.40386e-162	0
3.60838e-163	-4.62933e-164	1.89408e-163	1.51408e-163	4.47611e-163	-1.8208e-163	1.54925e-163	-5.50033e-163	1.26997e-165	-2.30963e-163	2.893e-164	6.7871e-165	5.60375e-163	-4.44479e-164	9.51989e-164	-6.12741e-163	-7.32553e-164	-3.62873e-164	-7.98223e-163	6.48918e-163	-1.73096e-163	-4.32699e-164	1.29407e-164	-1.97249e-163	3.51844e-163	-9.39198e-164	2.53848e-163	2.19399e-164	2.22915e-163	-1.40386e-162	0
3.60838e-163	-4.62933e-164	1.89408e-163	1.51408e-163	4.47611e-163	-1.8208e-163	1.54925e-163	-5.50033e-163	1.26997e-165	-2.30963e-163	2.893e-164	6.7871e-165	5.60375e-163	-4.44479e-164	9.51989e-164	-6.12741e-163	-7.32553e-164	-3.62873e-164	-7.98223e-163	6.48918e-163	-1.73096e-163	-4.32699e-164	1.29407e-164	-1.97249e-163	3.51844e-163	-9.39198e-164	2.53848e-163	2.19399e-164	2.22915e-163	-1.40386e-162	0
3.60838e-163	-4.62933e-164	1.89408e-163	1.51408e-163	4.47611e-163	-1.8208e-163	1.54925e-163	-5.50033e-163	1.26997e-165	-2.30963e-163	2.893e-164	6.7871e-165	5.60375e-163	-4.44479e-164	9.51989e-164	-6.12741e-163	-7.32553e-164	-3.62873e-164	-7.98223e-163	6.48918e-163	-1.73096e-163	-4.32699e-164	1.29407e-164	-1.97249e-163	3.51844e-163	-9.39198e-164	2.53848e-163	2.19399e-164	2.22915e-163	-1.40386e-162	0
3.60838e-163	-4.62933e-164	1.89408e-163	1.51408e-163	4.47611e-163	-1.8208e-163	1.54925e-163	-5.50033e-163	1.26997e-165	-2.30963e-163	2.893e-164	6.7871e-165	5.60375e-163	-4.44479e-164	9.51989e-164	-6.12741e-163	-7.32553e-164	-3.62873e-164	-7.98223e-163	6.48918e-163	-1.73096e-163	-4.32699e-164	1.29407e-164	-1.97249e-163	3.51844e-163	-9.39198e-164	2.53848e-163	2.19399e-164	2.22915e-163	-1.40386e-162	0
3.60838e-163	-4.62933e-164	1.89408e-163	1.51408e-163	4.47611e-163	-1.8208e-163	1.54925e-163	-5.50033e-163	1.26997e-165	-2.30963e-163	2.893e-164	6.7871e-165	5.60375e-163	-4.44479e-164	9.51989e-164	-6.12741e-163	-7.32553e-164	-3.62873e-164	-7.98223e-163	6.48918e-163	-1.73096e-163	-4.32699e-164	1.29407e-164	-1.97249e-163	3.51844e-163	-9.39198e-164	2.53848e-163	2.19399e-164	2.22915e-163	-1.40386e-162	0
3.60838e-163	-4.62933e-164	1.89408e-163	1.51408e-163	4.47611e-163	-1.8208e-163	1.54925e-163	-5.50033e-163	1.26997e-165	-2.30963e-163	2.893e-164	6.7871e-165	5.60375e-163	-4.44479e-164	9.51989e-164	-6.12741e-163	-7.32553e-164	-3.62873e-164	-7.98223e-163	6.48918e-163	-1.73096e-163	-4.32699e-164	1.29407e-164	-1.97249e-163	3.51844e-163	-9.39198e-164	2.53848e-163	2.19399e-164	2.22915e-163	-1.40386e-162	0
3.60838e-163	-4.62933e-164	1.89408e-163	1.51408e-163	4.47611e-163	-1.8208e-163	1.54925e-163	-5.50033e-163	1.26997e-165	-2.30963e-163	2.893e-164	6.7871e-165	5.60375e-163	-4.44479e-164	9.51989e-164	-6.12741e-163	-7.32553e-164	-3.62873e-164	-7.98223e-163	6.48918e-163	-1.73096e-163	-4.32699e-164	1.29407e-164	-1.97249e-163	3.51844e-163	-9.39198e-164	2.53848e-163	2.19399e-164	2.22915e-163	-1.40386e-162	0
3.60838e-163	-4.62933e-164	1.89408e-163	1.51408e-163	4.47611e-163	-1.8208e-163	1.54925e-163	-5.50033e-163	1.26997e-165	-2.30963e-163	2.893e-164	6.7871e-165	5.60375e-163	-4.44479e-164	9.51989e-164	-6.12741e-163	-7.32553e-164	-3.62873e-164	-7.98223e-163	6.48918e-163	-1.73096e-163	-4.32699e-164	1.29407e-164	-1.97249e-163	3.51844e-163	-9.39198e-164	2.53848e-163	2.19399e-164	2.22915e-163	-1.40386e-162	0
3.60838e-163	-4.62933e-164	1.89408e-163	1.51408e-163	4.47611e-163	-1.8208e-163	1.54925e-163	-5.50033e-163	1.26997e-165	-2.30963e-163	2.893e-164	6.7871e-165	5.60375e-163	-4.44479e-164	9.51989e-164	-6.12741e-163	-7.32553e-164	-3.62873e-164	-7.98223e-163	6.48918e-163	-1.73096e-163	-4.32699e-164	1.29407e-164	-1.97249e-163	3.51844e-163	-9.39198e-164	2.53848e-163	2.19399e-164	2.22915e-163	-1.40386e-162	0
3.60838e-163	-4.62933e-164	1.89408e-163	1.51408e-163	4.47611e-163	-1.8208e-163	1.54925e-163	-5.50033e-163	1.26997e-165	-2.30963e-163	2.893e-164	6.7871e-165	5.60375e-163	-4.44479e-164	9.51989e-164	-6.12741e-163	-7.32553e-164	-3.62873e-164	-7.98223e-163	6.48918e-163	-1.73096e-163	-4.32699e-164	1.29407e-164	-1.97249e-163	3.51844e-163	-9.39198e-164	2.53848e-163	2.19399e-164	2.22915e-163	-1.40386e-162	0
3.60838e-163	-4.62933e-164	1.89408e-163	1.51408e-163	4.47611e-163	-1.8208e-163	1.54925e-163	-5.50033e-163	1.26997e-165	-2.30963e-163	2.893e-164	6.7871e-165	5.60375e-163	-4.44479e-164	9.51989e-164	-6.12741e-163	-7.32553e-164	-3.62873e-164	-7.98223e-163	6.48918e-163	-1.73096e-163	-4.32699e-164	1.29407e-164	-1.97249e-163	3.51844e-163	-9.39198e-164	2.53848e-163	2.19399e-164	2.22915e-163	-1.40386e-162	0
3.60838e-163	-4.62933e-164	1.89408e-163	1.51408e-163	4.47611e-163	-1.8208e-163	1.54925e-163	-5.50033e-163	1.26997e-165	-2.30963e-163	2.893e-164	6.7871e-165	5.60375e-163	-4.44479e-164	9.51989e-164	-6.12741e-163	-7.32553e-164	-3.62873e-164	-7.98223e-163	6.48918e-163	-1.73096e-163	-4.32699e-164	1.29407e-164	-1.97249e-163	3.51844e-163	-9.39198e-164	2.53848e-163	2.19399e-164	2.22915e-163	-1.40386e-162	0
3.60838e-163	-4.62933e-164	1.89408e-163	1.51408e-163	4.47611e-163	-1.8208e-163	1.54925e-163	-5.50033e-163	1.26997e-165	-2.30963e-163	2.893e-164	6.7871e-165	5.60375e-163	-4.44479e-164	9.51989e-164	-6.12741e-163	-7.32553e-164	-3.62873e-164	-7.98223e-163	6.48918e-163	-1.73096e-163	-4.32699e-164	1.29407e-164	-1.97249e-163	3.51844e-163	-9.39198e-164	2.53848e-163	2.19399e-164	2.22915e-163	-1.40386e-162	0
3.60838e-163	-4.62933e-164	1.89408e-163	1.51408e-163	4.47611e-163	-1.8208e-163	1.54925e-163	-5.50033e-163	1.26997e-165	-2.30963e-163	2.893e-164	6.7871e-165	5.60375e-163	-4.44479e-164	9.51989e-164	-6.12741e-163	-7.32553e-164	-3.62873e-164	-7.98223e-163	6.48918e-163	-1.73096e-163	-4.32699e-164	1.29407e-164	-1.97249e-163	3.51844e-163	-9.39198e-164	2.53848e-163	2.19399e-164	2.22915e-163	-1.40386e-162	0
3.60838e-163	-4.62933e-164	1.89408e-163	1.51408e-163	4.47611e-163	-1.8208e-163	1.54925e-163	-5.50033e-163	1.26997e-165	-2.30963e-163	2.893e-164	6.7871e-165	5.60375e-163	-4.44479e-164	9.51989e-164	-6.12741e-163	-7.32553e-164	-3.62873e-164	-7.98223e-163	6.48918e-163	-1.73096e-163	-4.32699e-164	1.29407e-164	-1.97249e-163	3.51844e-163	-9.39198e-164	2.53848e-163	2.19399e-164	2.22915e-163	-1.40386e-162	0
3.60838e-163	-4.62933e-164	1.89408e-163	1.51408e-163	4.47611e-163	-1.8208e-163	1.54925e-163	-5.50033e-163	1.26997e-165	-2.30963e-163	2.893e-164	6.7871e-165	5.60375e-163	-4.44479e-164	9.51989e-164	-6.12741e-163	-7.32553e-164	-3.62873e-164	-7.98223e-163	6.48918e-163	-1.73096e-163	-4.32699e-164	1.29407e-164	-1.97249e-163	3.51844e-163	-9.39198e-164	2.53848e-163	2.19399e-164	2.22915e-163	-1.40386e-162	0
3.60838e-163	-4.62933e-164	1.89408e-163	1.51408e-163	4.47611e-163	-1.8208e-163	1.54925e-163	-5.50033e-163	1.26997e-165	-2.30963e-163	2.893e-164	6.7871e-165	5.60375e-163	-4.44479e-164	9.51989e-164	-6.12741e-163	-7.32553e-164	-3.62873e-164	-7.98223e-163	6.48918e-163	-1.73096e-163	-4.32699e-164	1.29407e-164	-1.97249e-163	3.51844e-163	-9.39198e-164	2.53848e-163	2.19399e-164	2.22915e-163	-1.40386e-162	0
3.60838e-163	-4.62933e-164	1.89408e-163	1.51408e-163	4.47611e-163	-1.8208e-163	1.54925e-163	-5.50033e-163	1.26997e-165	-2.30963e-163	2.893e-164	6.7871e-165	5.60375e-163	-4.44479e-164	9.51989e-164	-6.12741e-163	-7.32553e-164	-3.62873e-164	-7.98223e-163	6.48918e-163	-1.73096e-163	-4.32699e-164	1.29407e-164	-1.97249e-163	3.51844e-163	-9.39198e-164	2.53848e-163	2.19399e-164	2.22915e-163	-1.40386e-162	0
3.60838e-163	-4.62933e-164	1.89408e-163	1.51408e-163	4.47611e-163	-1.8208e-163	1.54925e-163	-5.50033e-163	1.26997e-165	-2.30963e-163	2.893e-164	6.7871e-165	5.60375e-163	-4.44479e-164	9.51989e-164	-6.12741e-163	-7.32553e-164	-3.62873e-164	-7.98223e-163	6.48918e-163	-1.73096e-163	-4.32699e-164	1.29407e-164	-1.97249e-163	3.51844e-163	-9.39198e-164	2.53848e-163	2.19399e-164	2.22915e-163	-1.40386e-162	0
3.60838e-163	-4.62933e-164	1.89408e-163	1.51408e-163	4.47611e-163	-1.8208e-163	1.54925e-163	-5.50033e-163	1.26997e-165	-2.30963e-163	2.893e-164	6.7871e-165	5.60375e-163	-4.44479e-164	9.51989e-164	-6.12741e-163	-7.32553e-164	-3.62873e-164	-7.98223e-163	6.48918e-163	-1.73096e-163	-4.32699e-164	1.29407e-164	-1.97249e-163	3.51844e-163	-9.39198e-164	2.53848e-163	2.19399e-164	2.22915e-163	-1.40386e-162	0
3.60838e-163	-4.62933e-164	1.89408e-163	1.51408e-163	4.47611e-163	-1.8208e-163	1.54925e-163	-5.50033e-163	1.26997e-165	-2.30963e-163	2.893e-164	6.7871e-165	5.60375e-163	-4.44479e-164	9.51989e-164	-6.12741e-163	-7.32553e-164	-3.62873e-164	-7.98223e-163	6.48918e-163	-1.73096e-163	-4.32699e-164	1.29407e-164	-1.97249e-163	3.51844e-163	-9.39198e-164	2.53848e-163	2.19399e-164	2.22915e-163	-1.40386e-162	0
3.60838e-163	-4.62933e-164	1.89408e-163	1.51408e-163	4.47611e-163	-1.8208e-163	1.54925e-163	-5.50033e-163	1.26997e-165	-2.30963e-163	2.893e-164	6.7871e-165	5.60375e-163	-4.44479e-164	9.51989e-164	-6.12741e-163	-7.32553e-164	-3.62873e-164	-7.98223e-163	6.48918e-163	-1.73096e-163	-4.32699e-164	1.29407e-164	-1.97249e-163	3.51844e-163	-9.39198e-164	2.53848e-163	2.19399e-164	2.22915e-163	-1.40386e-162	0
3.60838e-163	-4.62933e-164	1.89408e-163	1.51408e-163	4.47611e-163	-1.8208e-163	1.54925e-163	-5.50033e-163	1.26997e-165	-2.30963e-163	2.893e-164	6.7871e-165	5.60375e-163	-4.44479e-164	9.51989e-164	-6.12741e-163	-7.32553e-164	-3.62873e-164	-7.98223e-163	6.48918e-163	-1.73096e-163	-4.32699e-164	1.29407e-164	-1.97249e-163	3.51844e-163	-9.39198e-164	2.53848e-163	2.19399e-164	2.22915e-163	-1.40386e-162	0
3.60838e-163	-4.62933e-164	1.89408e-163	1.51408e-163	4.47611e-163	-1.8208e-163	1.54925e-163	-5.50033e-163	1.26997e-165	-2.30963e-163	2.893e-164	6.7871e-165	5.60375e-163	-4.44479e-164	9.51989e-164	-6.12741e-163	-7.32553e-164	-3.62873e-164	-7.98223e-163	6.48918e-163	-1.73096e-163	-4.32699e-164	1.29407e-164	-1.97249e-163	3.51844e-163	-9.39198e-164	2.53848e-163	2.19399e-164	2.22915e-163	-1.40386e-162	0
3.60838e-163	-4.62933e-164	1.89408e-163	1.51408e-163	4.47611e-163	-1.8208e-163	1.54925e-163	-5.50033e-163	1.26997e-165	-2.30963e-163	2.893e-164	6.7871e-165	5.60375e-163	-4.44479e-164	9.51989e-164	-6.12741e-163	-7.32553e-164	-3.62873e-164	-7.98223e-163	6.48918e-163	-1.73096e-163	-4.32699e-164	1.29407e-164	-1.97249e-163	3.51844e-163	-9.39198e-164	2.53848e-163	2.19399e-164	2.22915e-163	-1.40386e-162	0
3.60838e-163	-4.62933e-164	1.89408e-163	1.51408e-163	4.47611e-163	-1.8208e-163	1.54925e-163	-5.50033e-163	1.26997e-165	-2.30963e-163	2.893e-164	6.7871e-165	5.60375e-163	-4.44479e-164	9.51989e-164	-6.12741e-163	-7.32553e-164	-3.62873e-164	-7.98223e-163	6.48918e-163	-1.73096e-163	-4.32699e-164	1.29407e-164	-1.97249e-163	3.51844e-163	-9.39198e-164	2.53848e-163	2.19399e-164	2.22915e-163	-1.40386e-162	0
3.60838e-163	-4.62933e-164	1.89408e-163	1.51408e-163	4.47611e-163	-1.8208e-163	1.54925e-163	-5.50033e-163	1.26997e-165	-2.30963e-163	2.893e-164	6.7871e-165	5.60375e-163	-4.44479e-164	9.51989e-164	-6.12741e-163	-7.32553e-164	-3.62873e-164	-7.98223e-163	6.48918e-163	-1.73096e-163	-4.32699e-164	1.29407e-164	-1.97249e-163	3.51844e-163	-9.39198e-164	2.53848e-163	2.19399e-164	2.22915e-163	-1.40386e-162	0
3.60838e-163	-4.62933e-164	1.89408e-163	1.51408e-163	4.47611e-163	-1.8208e-163	1.54925e-163	-5.50033e-163	1.26997e-165	-2.30963e-163	2.893e-164	6.7871e-165	5.60375e-163	-4.44479e-164	9.51989e-164	-6.12741e-163	-7.32553e-164	-3.62873e-164	-7.98223e-163	6.48918e-163	-1.73096e-163	-4.32699e-164	1.29407e-164	-1.97249e-163	3.51844e-163	-9.39198e-164	2.53848e-163	2.19399e-164	2.22915e-163	-1.40386e-162	0
3.60838e-163	-4.62933e-164	1.89408e-163	1.51408e-163	4.47611e-163	-1.8208e-163	1.54925e-163	-5.50033e-163	1.26997e-165	-2.30963e-163	2.893e-164	6.7871e-165	5.60375e-163	-4.44479e-164	9.51989e-164	-6.12741e-163	-7.32553e-164	-3.62873e-164	-7.98223e-163	6.48918e-163	-1.73096e-163	-4.32699e-164	1.29407e-164	-1.97249e-163	3.51844e-163	-9.39198e-164	2.53848e-163	2.19399e-164	2.22915e-163	-1.40386e-162	0
3.60838e-163	-4.62933e-164	1.89408e-163	1.51408e-163	4.47611e-163	-1.8208e-163	1.54925e-163	-5.50033e-163	1.26997e-165	-2.30963e-163	2.893e-164	6.7871e-165	5.60375e-163	-4.44479e-164	9.51989e-164	-6.12741e-163	-7.32553e-164	-3.62873e-164	-7.98223e-163	6.48918e-163	-1.73096e-163	-4.32699e-164	1.29407e-164	-1.97249e-163	3.51844e-163	-9.39198e-164	2.53848e-163	2.19399e-164	2.22915e-163	-1.40386e-162	0
3.60838e-163	-4.62933e-164	1.89408e-163	1.51408e-163	4.47611e-163	-1.8208e-163	1.54925e-163	-5.50033e-163	1.26997e-165	-2.30963e-163	2.893e-164	6.7871e-165	5.60375e-163	-4.44479e-164	9.51989e-164	-6.12741e-163	-7.32553e-164	-3.62873e-164	-7.98223e-163	6.48918e-163	-1.73096e-163	-4.32699e-164	1.29407e-164	-1.97249e-163	3.51844e-163	-9.39198e-164	2.53848e-163	2.19399e-164	2.22915e-163	-1.40386e-162	0
3.60838e-163	-4.62933e-164	1.89408e-163	1.51408e-163	4.47611e-163	-1.8208e-163	1.54925e-163	-5.50033e-163	1.26997e-165	-2.30963e-163	2.893e-164	6.7871e-165	5.60375e-163	-4.44479e-164	9.51989e-164	-6.12741e-163	-7.32553e-164	-3.62873e-164	-7.98223e-163	6.48918e-163	-1.73096e-163	-4.32699e-164	1.29407e-164	-1.97249e-163	3.51844e-163	-9.39198e-164	2.53848e-163	2.19399e-164	2.22915e-163	-1.40386e-162	0
3.60838e-163	-4.62933e-164	1.89408e-163	1.51408e-163	4.47611e-163	-1.8208e-163	1.54925e-163	-5.50033e-163	1.26997e-165	-2.30963e-163	2.893e-164	6.7871e-165	5.60375e-163	-4.44479e-164	9.51989e-164	-6.12741e-163	-7.32553e-164	-3.62873e-164	-7.98223e-163	6.48918e-163	-1.73096e-163	-4.32699e-164	1.29407e-164	-1.97249e-163	3.51844e-163	-9.39198e-164	2.53848e-163	2.19399e-164	2.22915e-163	-1.40386e-162	0
3.60838e-163	-4.62933e-164	1.89408e-163	1.51408e-163	4.47611e-163	-1.8208e-163	1.54925e-163	-5.50033e-163	1.26997e-165	-2.30963e-163	2.893e-164	6.7871e-165	5.60375e-163	-4.44479e-164	9.51989e-164	-6.12741e-163	-7.32553e-164	-3.62873e-164	-7.98223e-163	6.48918e-163	-1.73096e-163	-4.32699e-164	1.29407e-164	-1.97249e-163	3.51844e-163	-9.39198e-164	2.53848e-163	2.19399e-164	2.22915e-163	-1.40386e-162	0
3.60838e-163	-4.62933e-164	1.89408e-163	1.51408e-163	4.47611e-163	-1.8208e-163	1.54925e-163	-5.50033e-163	1.26997e-165	-2.30963e-163	2.893e-164	6.7871e-165	5.60375e-163	-4.44479e-164	9.51989e-164	-6.12741e-163	-7.32553e-164	-3.62873e-164	-7.98223e-163	6.48918e-163	-1.73096e-163	-4.32699e-164	1.29407e-164	-1.97249e-163	3.51844e-163	-9.39198e-164	2.53848e-163	2.19399e-164	2.22915e-163	-1.40386e-162	0
3.60838e-163	-4.62933e-164	1.89408e-163	1.51408e-163	4.47611e-163	-1.8208e-163	1.54925e-163	-5.50033e-163	1.26997e-165	-2.30963e-163	2.893e-164	6.7871e-165	5.60375e-163	-4.44479e-164	9.51989e-164	-6.12741e-163	-7.32553e-164	-3.62873e-164	-7.98223e-163	6.48918e-163	-1.73096e-163	-4.32699e-164	1.29407e-164	-1.97249e-163	3.51844e-163	-9.39198e-164	2.53848e-163	2.19399e-164	2.22915e-163	-1.40386e-162	0
3.60838e-163	-4.62933e-164	1.89408e-163	1.51408e-163	4.47611e-163	-1.8208e-163	1.54925e-163	-5.50033e-163	1.26997e-165	-2.30963e-163	2.893e-164	6.7871e-165	5.60375e-163	-4.44479e-164	9.51989e-164	-6.12741e-163	-7.32553e-164	-3.62873e-164	-7.98223e-163	6.48918e-163	-1.73096e-163	-4.32699e-164	1.29407e-164	-1.97249e-163	3.51844e-163	-9.39198e-164	2.53848e-163	2.19399e-164	2.22915e-163	-1.40386e-162	0
3.60838e-163	-4.62933e-164	1.89408e-163	1.51408e-163	4.47611e-163	-1.8208e-163	1.54925e-163	-5.50033e-163	1.26997e-165	-2.30963e-163	2.893e-164	6.7871e-165	5.60375e-163	-4.44479e-164	9.51989e-164	-6.12741e-163	-7.32553e-164	-3.62873e-164	-7.98223e-163	6.48918e-163	-1.73096e-163	-4.32699e-164	1.29407e-164	-1.97249e-163	3.51844e-163	-9.39198e-164	2.53848e-163	2.19399e-164	2.22915e-163	-1.40386e-162	0
3.60838e-163	-4.62933e-164	1.89408e-163	1.51408e-163	4.47611e-163	-1.8208e-163	1.54925e-163	-5.50033e-163	1.26997e-165	-2.30963e-163	2.893e-164	6.7871e-165	5.60375e-163	-4.44479e-164	9.51989e-164	-6.12741e-163	-7.32553e-164	-3.62873e-164	-7.98223e-163	6.48918e-163	-1.73096e-163	-4.32699e-164	1.29407e-164	-1.97249e-163	3.51844e-163	-9.39198e-164	2.53848e-163	2.19399e-164	2.22915e-163	-1.40386e-162	0
3.60838e-163	-4.62933e-164	1.89408e-163	1.51408e-163	4.47611e-163	-1.8208e-163	1.54925e-163	-5.50033e-163	1.26997e-165	-2.30963e-163	2.893e-164	6.7871e-165	5.60375e-163	-4.44479e-164	9.51989e-164	-6.12741e-163	-7.32553e-164	-3.62873e-164	-7.98223e-163	6.48918e-163	-1.73096e-163	-4.32699e-164	1.29407e-164	-1.97249e-163	3.51844e-163	-9.39198e-164	2.53848e-163	2.19399e-164	2.22915e-163	-1.40386e-162	0
3.60838e-163	-4.62933e-164	1.89408e-163	1.51408e-163	4.47611e-163	-1.8208e-163	1.54925e-163	-5.50033e-163	1.26997e-165	-2.30963e-163	2.893e-164	6.7871e-165	5.60375e-163	-4.44479e-164	9.51989e-164	-6.12741e-163	-7.32553e-164	-3.62873e-164	-7.98223e-163	6.48918e-163	-1.73096e-163	-4.32699e-164	1.29407e-164	-1.97249e-163	3.51844e-163	-9.39198e-164	2.53848e-163	2.19399e-164	2.22915e-163	-1.40386e-162	0
3.60838e-163	-4.62933e-164	1.89408e-163	1.51408e-163	4.47611e-163	-1.8208e-163	1.54925e-163	-5.50033e-163	1.26997e-165	-2.30963e-163	2.893e-164	6.7871e-165	5.60375e-163	-4.44479e-164	9.51989e-164	-6.12741e-163	-7.32553e-164	-3.62873e-164	-7.98223e-163	6.48918e-163	-1.73096e-163	-4.32699e-164	1.29407e-164	-1.97249e-163	3.51844e-163	-9.39198e-164	2.53848e-163	2.19399e-164	2.22915e-163	-1.40386e-162	0
3.60838e-163	-4.62933e-164	1.89408e-163	1.51408e-163	4.47611e-163	-1.8208e-163	1.54925e-163	-5.50033e-163	1.26997e-165	-2.30963e-163	2.893e-164	6.7871e-165	5.60375e-163	-4.44479e-164	9.51989e-164	-6.12741e-163	-7.32553e-164	-3.62873e-164	-7.98223e-163	6.48918e-163	-1.73096e-163	-4.32699e-164	1.29407e-164	-1.97249e-163	3.51844e-163	-9.39198e-164	2.53848e-163	2.19399e-164	2.22915e-163	-1.40386e-162	0
3.60838e-163	-4.62933e-164	1.89408e-163	1.51408e-163	4.47611e-163	-1.8208e-163	1.54925e-163	-5.50033e-163	1.26997e-165	-2.30963e-163	2.893e-164	6.7871e-165	5.60375e-163	-4.44479e-164	9.51989e-164	-6.12741e-163	-7.32553e-164	-3.62873e-164	-7.98223e-163	6.48918e-163	-1.73096e-163	-4.32699e-164	1.29407e-164	-1.97249e-163	3.51844e-163	-9.39198e-164	2.53848e-163	2.19399e-164	2.22915e-163	-1.40386e-162	0
3.60838e-163	-4.62933e-164	1.89408e-163	1.51408e-163	4.47611e-163	-1.8208e-163	1.54925e-163	-5.50033e-163	1.26997e-165	-2.30963e-163	2.893e-164	6.7871e-165	5.60375e-163	-4.44479e-164	9.51989e-164	-6.12741e-163	-7.32553e-164	-3.62873e-164	-7.98223e-163	6.48918e-163	-1.73096e-163	-4.32699e-164	1.29407e-164	-1.97249e-163	3.51844e-163	-9.39198e-164	2.53848e-163	2.19399e-164	2.22915e-163	-1.40386e-162	0
3.60838e-163	-4.62933e-164	1.89408e-163	1.51408e-163	4.47611e-163	-1.8208e-163	1.54925e-163	-5.50033e-163	1.26997e-165	-2.30963e-163	2.893e-164	6.7871e-165	5.60375e-163	-4.44479e-164	9.51989e-164	-6.12741e-163	-7.32553e-164	-3.62873e-164	-7.98223e-163	6.48918e-163	-1.73096e-163	-4.32699e-164	1.29407e-164	-1.97249e-163	3.51844e-163	-9.39198e-164	2.53848e-163	2.19399e-164	2.22915e-163	-1.40386e-162	0
3.60838e-163	-4.62933e-164	1.89408e-163	1.51408e-163	4.47611e-163	-1.8208e-163	1.54925e-163	-5.50033e-163	1.26997e-165	-2.30963e-163	2.893e-164	6.7871e-165	5.60375e-163	-4.44479e-164	9.51989e-164	-6.12741e-163	-7.32553e-164	-3.62873e-164	-7.98223e-163	6.48918e-163	-1.73096e-163	-4.32699e-164	1.29407e-164	-1.97249e-163	3.51844e-163	-9.39198e-164	2.53848e-163	2.19399e-164	2.22915e-163	-1.40386e-162	0
3.60838e-163	-4.62933e-164	1.89408e-163	1.51408e-163	4.47611e-163	-1.8208e-163	1.54925e-163	-5.50033e-163	1.26997e-165	-2.30963e-163	2.893e-164	6.7871e-165	5.60375e-163	-4.44479e-164	9.51989e-164	-6.12741e-163	-7.32553e-164	-3.62873e-164	-7.98223e-163	6.48918e-163	-1.73096e-163	-4.32699e-164	1.29407e-164	-1.97249e-163	3.51844e-163	-9.39198e-164	2.53848e-163	2.19399e-164	2.22915e-163	-1.40386e-162	0
3.60838e-163	-4.62933e-164	1.89408e-163	1.51408e-163	4.47611e-163	-1.8208e-163	1.54925e-163	-5.50033e-163	1.26997e-165	-2.30963e-163	2.893e-164	6.7871e-165	5.60375e-163	-4.44479e-164	9.51989e-164	-6.12741e-163	-7.32553e-164	-3.62873e-164	-7.98223e-163	6.48918e-163	-1.73096e-163	-4.32699e-164	1.29407e-164	-1.97249e-163	3.51844e-163	-9.39198e-164	2.53848e-163	2.19399e-164	2.22915e-163	-1.40386e-162	0
3.60838e-163	-4.62933e-164	1.89408e-163	1.51408e-163	4.47611e-163	-1.8208e-163	1.54925e-163	-5.50033e-163	1.26997e-165	-2.30963e-163	2.893e-164	6.7871e-165	5.60375e-163	-4.44479e-164	9.51989e-164	-6.12741e-163	-7.32553e-164	-3.62873e-164	-7.98223e-163	6.48918e-163	-1.73096e-163	-4.32699e-164	1.29407e-164	-1.97249e-163	3.51844e-163	-9.39198e-164	2.53848e-163	2.19399e-164	2.22915e-163	-1.40386e-162	0
3.60838e-163	-4.62933e-164	1.89408e-163	1.51408e-163	4.47611e-163	-1.8208e-163	1.54925e-163	-5.50033e-163	1.26997e-165	-2.30963e-163	2.893e-164	6.7871e-165	5.60375e-163	-4.44479e-164	9.51989e-164	-6.12741e-163	-7.32553e-164	-3.62873e-164	-7.98223e-163	6.48918e-163	-1.73096e-163	-4.32699e-164	1.29407e-164	-1.97249e-163	3.51844e-163	-9.39198e-164	2.53848e-163	2.19399e-164	2.22915e-163	-1.40386e-162	0
[truncated: 2,012 more rows]
