# Supplementary material for: A modified shuffled frog leaping algorithm with inertia weight
Source: Sci Rep. 2024 Feb 20;14:4146. doi: 10.1038/s41598-024-51306-1 (PMC11224354; doi:10.1038/s41598-024-51306-1)
Supplement: Supplementary file 1 — Supplementary Information. [file 41598_2024_51306_MOESM1_ESM.zip › data/F1/MSFLA_Q_7.xls]

## Sheet: Sheet1
-1.65826	-1.08962	-0.280221	1.09137	4.75567	0.766539	-2.46127	2.20165	1.7003	-3.51736	0.145081	-0.686853	-0.160025	-1.294	-8.67701	1.20239	-4.75236	-0.045628	0.793245	0.215908	0.21041	0.271967	0.659929	0.281517	-0.280413	0.174971	8.28041	-2.19252	-0.581435	-2.165	235.911
-0.0687371	-0.0219843	-0.0108213	-0.44065	0.201005	-0.119885	-0.0103206	0.0718086	0.0159199	0.0131414	-0.319355	-0.132045	0.109803	0.0227167	-0.0416708	0.0523169	-0.00381347	0.137107	-0.0946105	-0.101283	0.0994233	-0.149965	-0.0873574	0.0629914	-0.407228	-0.166361	-0.0249159	-0.692635	-0.207884	-0.738757	1.74128
0.00429153	0.000434882	-0.00390722	0.00141111	0.0277619	0.00541636	0.000849979	0.0146206	-0.00491728	-0.00224362	0.0249909	-0.00392483	0.000267944	-0.103419	-0.00460803	0.00226515	0.00333866	-0.0181669	0.00170148	0.0272554	0.0034803	0.00862325	-0.0369146	-0.0842073	0.000542966	-0.00215802	0.00103015	-0.0126059	-0.0270399	0.00686013	0.0230117
0.00289421	-0.000835105	0.000109895	-0.00197012	2.12295e-05	-9.47031e-05	-0.00318647	-0.000244377	-0.000102986	-0.00286315	0.000239598	-0.0151893	6.2756e-05	0.000724986	0.00312813	0.00148817	0.000591773	0.000403521	-0.000243635	-0.001395	0.00377464	-0.000841432	-0.00061104	-0.000629156	-0.000433704	-4.12412e-05	-0.00012412	-0.000589068	0.000624471	-0.00587173	0.000328363
-3.75975e-05	4.54546e-07	2.61028e-05	3.49032e-05	-2.49177e-05	-1.98792e-05	1.69225e-05	-8.29625e-05	-0.000614095	0.000273831	-0.000598782	-7.50255e-05	1.45735e-05	-0.000300156	6.39769e-06	0.000113122	3.04777e-05	-0.00033837	-2.23382e-05	4.14575e-05	-0.000126238	2.72576e-05	-0.000201003	-3.0044e-05	-0.000441681	-0.000231542	0.000466604	-0.000349517	-4.19029e-06	4.82746e-05	1.69745e-06
-4.28735e-06	-7.84112e-06	8.26322e-07	2.9684e-05	-3.30872e-06	-1.16936e-05	-2.57194e-05	2.71109e-05	8.5862e-06	-5.81774e-06	3.21474e-05	4.70586e-05	1.71797e-05	-5.33858e-05	-8.15549e-08	1.99692e-05	-1.58888e-05	1.88668e-06	-1.98975e-05	3.60418e-05	1.89739e-06	-8.47927e-06	5.39529e-06	-6.88119e-07	1.62448e-06	1.52893e-06	-6.96308e-05	5.78418e-05	-3.89686e-06	6.7457e-06	1.97212e-08
-6.25218e-07	2.07064e-07	1.48701e-07	-1.04325e-07	-1.96333e-07	7.35356e-07	-4.7557e-07	2.0299e-07	-5.29749e-07	3.57531e-08	7.97197e-06	4.41058e-08	-8.81067e-07	1.74015e-08	-2.1612e-08	-4.05107e-07	8.92358e-07	-2.27584e-06	-3.4182e-08	-2.87876e-07	-1.1157e-08	4.48613e-07	4.38312e-07	-5.40425e-08	8.14669e-07	5.82285e-07	1.97783e-06	-4.25758e-07	6.02883e-07	-1.12239e-06	7.92661e-11
2.16954e-07	-6.91964e-08	1.03087e-07	-2.08198e-08	8.20236e-09	-1.57052e-08	-1.57484e-07	4.32677e-08	2.36405e-08	-1.9948e-08	2.80407e-08	-7.68575e-09	-2.09544e-09	-1.85641e-07	-3.4422e-08	-3.55058e-09	2.0917e-07	2.20779e-07	5.66838e-09	2.63767e-08	-1.60155e-08	-5.85454e-08	-7.14226e-09	-8.12222e-08	-6.7414e-09	4.28831e-08	-5.91067e-08	-6.14363e-08	7.98624e-09	2.38376e-08	2.40711e-13
-1.36262e-08	2.78412e-09	4.81695e-09	-2.29276e-11	2.78001e-09	1.71079e-09	6.65108e-10	4.47421e-10	-7.79458e-10	1.51235e-08	-3.54722e-09	-1.92649e-09	-1.92361e-09	-1.50433e-09	1.24529e-09	-4.47053e-09	5.52673e-09	3.76803e-08	2.7016e-09	-1.69463e-09	-2.9018e-09	-6.23161e-11	-4.1736e-09	-1.42914e-08	3.63123e-09	-1.51244e-09	-4.02508e-10	-6.09423e-09	2.68329e-09	-1.09758e-08	2.3721e-15
1.67301e-09	1.20714e-10	7.01508e-10	-1.98217e-09	-1.6849e-11	1.3452e-10	-1.99585e-10	1.63297e-09	1.98855e-09	-3.99654e-10	1.78896e-10	1.18803e-09	-1.64929e-10	3.56601e-10	2.34969e-10	-3.42168e-10	-1.03186e-09	-2.61538e-09	-4.99562e-10	1.39684e-11	-1.18888e-10	5.09628e-11	8.28786e-11	-1.91641e-09	-2.13042e-11	-4.83236e-11	-1.01154e-09	-1.42755e-09	-4.54258e-11	8.8021e-10	3.15353e-17
-1.35987e-11	-1.75912e-11	1.10547e-11	4.27429e-11	-3.87121e-12	-9.45746e-12	3.9075e-12	2.87297e-12	5.88039e-13	-7.56715e-13	2.66369e-11	-1.0388e-12	3.61008e-12	-2.33809e-12	-3.45142e-11	-3.51722e-11	1.04504e-11	-5.14907e-12	3.9582e-11	-1.08908e-11	4.57383e-11	-4.40326e-12	-1.83477e-11	-3.67573e-11	-1.01717e-11	4.7071e-11	7.63485e-12	-6.2665e-11	-1.98605e-12	-6.39394e-12	1.76992e-20
3.90841e-13	3.93529e-12	-3.23236e-13	-4.13651e-12	-5.55034e-12	3.3607e-13	8.98461e-13	2.05002e-11	-2.3037e-12	-4.83806e-12	1.21537e-12	-4.89354e-13	2.71598e-14	1.08599e-12	1.23355e-12	3.60005e-13	-5.7203e-13	7.67742e-12	-4.44706e-13	-1.20119e-12	-5.12007e-13	-1.6796e-12	-1.71059e-13	5.49419e-13	-4.37749e-12	-8.32904e-13	3.17234e-13	1.64893e-12	2.61493e-12	5.68018e-13	6.12264e-22
6.75745e-14	6.64271e-14	5.44607e-13	9.03863e-14	6.81025e-13	-9.41717e-14	6.18877e-14	8.06091e-13	-2.02263e-13	-1.36854e-13	-2.01317e-12	2.35957e-14	-6.17805e-15	2.43124e-14	1.6393e-12	-3.07241e-13	-5.82361e-13	2.79608e-13	1.12623e-12	-7.52505e-13	1.30784e-12	-5.0237e-13	-1.25859e-12	-3.38453e-13	2.858e-14	6.36563e-13	-2.71376e-15	-4.03698e-14	-3.08346e-13	-1.13548e-12	1.60409e-23
1.0475e-14	-7.43796e-14	-9.59667e-14	6.56267e-14	1.55973e-14	-9.09198e-15	3.35223e-15	2.404e-13	-3.93761e-14	1.62101e-14	4.23313e-14	1.88135e-15	-1.15643e-14	-1.93428e-14	-3.30885e-13	-9.46749e-16	-7.2701e-16	8.1536e-15	4.76985e-14	8.92467e-14	2.0489e-14	1.30625e-13	1.8402e-13	-1.25477e-15	-4.20264e-14	7.64041e-16	-2.64523e-14	5.17175e-14	4.39213e-14	-7.88737e-14	2.65836e-25
-3.08189e-15	8.51643e-16	4.42693e-15	-1.05312e-15	6.26364e-15	-5.24708e-16	1.52137e-15	2.00167e-15	1.24213e-15	9.89148e-16	-7.82116e-15	-6.06688e-15	1.42594e-14	-4.64157e-15	7.03626e-16	7.6492e-15	1.07992e-15	1.97961e-16	-1.37153e-16	-2.24087e-15	4.78069e-15	9.75482e-16	3.65313e-15	-1.40961e-16	-1.18162e-16	2.85584e-15	-5.49937e-15	1.88625e-15	-2.85949e-16	-1.42488e-14	7.49636e-28
4.57097e-17	9.17458e-17	-6.8247e-17	-3.12919e-16	1.86977e-16	1.49176e-17	1.10234e-15	1.37832e-16	-4.4818e-17	-5.31573e-18	-3.94683e-16	-5.7948e-17	1.23917e-17	-3.23139e-17	-1.00513e-17	1.54359e-17	-5.78854e-17	4.05614e-18	-2.45185e-16	9.71547e-17	-5.79526e-17	-7.01092e-18	8.79085e-17	-8.24227e-16	-1.00727e-15	5.22073e-18	-7.13696e-16	-4.88103e-16	-3.15883e-16	-1.59496e-16	4.19598e-30
1.20355e-18	1.061e-16	4.4543e-17	5.03128e-18	-1.75338e-18	5.24827e-18	-1.81445e-17	2.24901e-18	4.16617e-18	-1.07104e-16	-2.52327e-17	-7.05824e-18	-7.27031e-17	-2.20913e-17	9.86692e-18	1.88291e-17	1.68675e-16	-2.36363e-17	-1.52749e-18	-9.78791e-17	1.19573e-17	-4.96884e-19	-1.26912e-18	-9.27914e-18	1.40468e-16	5.36952e-17	-3.78101e-17	4.07528e-18	-2.13616e-18	1.80227e-17	9.52472e-32
3.56149e-18	-1.53597e-19	3.08593e-18	5.04123e-18	6.94154e-20	-4.09031e-21	4.12094e-18	1.08023e-19	-1.48285e-18	-1.73612e-18	-7.62216e-19	1.63231e-18	8.2464e-20	2.52777e-18	-6.25703e-20	1.93867e-18	-3.19471e-19	-7.29168e-19	5.49801e-18	3.93841e-18	1.35982e-19	-9.64221e-19	6.81613e-19	1.59513e-18	6.74278e-19	3.24324e-18	-8.82946e-19	2.73562e-18	-2.04385e-19	-2.15527e-18	1.57514e-34
2.98644e-20	2.73645e-19	5.72328e-20	-1.21111e-19	1.49858e-19	1.81424e-19	-3.50154e-19	-1.49831e-19	-2.31603e-19	-6.06634e-20	-2.85579e-19	-2.69445e-19	3.65992e-22	-5.18364e-20	-3.49801e-19	-2.9667e-19	3.63612e-19	-6.32537e-19	2.78502e-19	1.18372e-19	1.21863e-20	-9.95621e-21	6.25654e-19	-7.84747e-20	-2.59407e-20	-1.20806e-20	7.08889e-20	7.50141e-19	1.32725e-19	3.02137e-21	2.3266e-36
-1.24552e-20	-8.33833e-22	5.37637e-20	2.8293e-21	-4.27143e-21	-5.75252e-20	-9.31173e-21	-2.86616e-20	1.51306e-20	3.97949e-21	-1.7749e-20	1.59961e-21	1.85977e-21	-2.13906e-20	1.10734e-19	9.69417e-20	-1.09176e-20	5.67099e-22	2.05648e-20	1.47934e-19	-1.18677e-20	5.84058e-21	-7.44361e-20	-1.88321e-21	-2.29065e-21	-1.32619e-21	-4.77742e-21	8.12986e-20	3.77088e-21	-1.33183e-20	6.49501e-38
8.5149e-22	-2.5958e-21	-4.25611e-22	1.44711e-21	-3.04499e-22	4.00171e-21	3.76368e-22	-1.02959e-21	5.23565e-21	-9.06091e-22	-2.71474e-22	8.02835e-21	2.32977e-21	1.31355e-21	-2.9347e-23	-4.01121e-21	-2.09642e-20	2.12267e-21	-5.92157e-21	-1.37157e-21	-7.06717e-22	2.97379e-21	3.06045e-21	2.85119e-21	-8.61086e-22	-1.92429e-22	9.75915e-23	7.49878e-21	8.48661e-21	-4.37069e-21	7.98984e-40
-4.42194e-23	2.49959e-22	2.83446e-25	1.01961e-22	1.61711e-22	8.43167e-24	-4.55919e-23	2.46873e-22	1.28816e-23	1.00182e-23	-1.01297e-22	3.90595e-23	-1.20069e-22	-2.34095e-22	4.60223e-22	1.5612e-22	-1.45418e-22	2.68674e-22	3.71602e-23	-1.3012e-22	1.07095e-23	3.01944e-23	-1.00371e-23	9.59322e-22	-1.74777e-22	1.09449e-23	-2.70962e-23	1.51358e-22	-1.91493e-22	-1.39189e-23	1.60577e-42
-8.28063e-24	5.00594e-25	-6.98516e-26	3.10237e-24	1.35384e-23	-1.57705e-24	7.67399e-25	-2.50783e-24	6.98807e-24	-7.36628e-23	-1.29846e-22	4.4149e-23	5.15904e-24	7.13983e-26	-1.66942e-23	-3.24913e-23	2.58107e-23	1.11471e-23	2.46474e-24	3.61704e-23	-5.40739e-23	-5.62527e-25	3.81134e-23	3.66952e-24	-2.7947e-24	2.04237e-23	5.16556e-24	2.91923e-23	5.24766e-24	1.71287e-24	3.37458e-44
5.12262e-25	2.70249e-26	5.40002e-25	2.12173e-25	-1.96714e-27	-1.74925e-24	3.20123e-24	2.00024e-25	4.45916e-25	-5.93998e-25	4.42459e-25	2.4411e-25	2.33966e-25	3.72518e-26	-4.72618e-25	-1.78178e-25	6.75757e-25	5.43935e-25	5.15067e-25	6.38162e-26	2.57122e-24	-6.77903e-26	7.45721e-25	7.19197e-25	-2.02475e-25	4.3661e-25	-4.51563e-26	-4.25513e-25	6.54332e-25	1.21668e-24	2.61e-47
3.81317e-26	5.01222e-28	-3.32289e-25	-5.93608e-26	1.32975e-25	-9.88847e-26	-1.33392e-26	4.37693e-27	-3.03581e-27	6.67119e-26	2.87457e-25	-5.24172e-26	-1.96478e-25	6.35916e-27	-1.22666e-27	-1.91172e-26	-1.33429e-25	-2.82114e-25	-2.52808e-26	-1.48433e-26	8.76901e-26	2.37135e-27	2.23641e-25	-2.84771e-26	-1.27937e-25	-4.42086e-26	-6.81045e-26	-3.45949e-27	-1.87538e-25	6.20195e-26	4.90663e-49
1.27123e-27	5.81151e-27	2.82643e-26	2.25012e-26	1.56208e-26	2.04996e-27	-2.77587e-26	8.59871e-27	3.44518e-26	9.00486e-27	4.73521e-26	6.00059e-26	-5.3711e-27	-2.55431e-26	-5.0889e-28	-7.92428e-27	-1.15348e-27	-2.18045e-26	1.22651e-27	2.29332e-27	-5.14822e-27	-1.11456e-26	2.73991e-26	-2.93176e-26	1.02433e-26	1.69884e-26	-7.85946e-28	9.45763e-27	-5.85628e-27	-6.57277e-27	1.30941e-50
-1.55319e-27	-3.08042e-27	-1.27266e-28	7.26251e-28	-1.89364e-31	-4.00979e-27	-8.68427e-28	2.20231e-27	7.78898e-28	-8.65979e-28	-6.16433e-29	-2.95525e-27	-6.52648e-30	-2.0289e-27	8.75748e-28	-1.67561e-28	-2.91487e-28	-3.66855e-27	1.68475e-27	-7.60032e-28	1.72084e-29	-4.63626e-29	2.76012e-27	-4.38482e-28	-1.6602e-27	-1.14155e-27	-3.75945e-29	-2.09945e-28	8.73007e-29	1.15784e-28	7.80313e-53
2.26969e-29	3.05637e-28	4.91588e-28	-7.19733e-29	8.66899e-30	2.07067e-28	5.30505e-29	-9.53974e-29	-1.42369e-28	3.03348e-29	1.30515e-28	2.20769e-29	-7.27253e-29	-2.19039e-28	2.75699e-29	1.52859e-28	1.28231e-28	-3.10085e-28	-8.27073e-29	1.28607e-28	-2.34939e-30	2.4052e-28	-3.30142e-29	4.32468e-29	2.76955e-28	-1.77159e-28	-1.23917e-30	4.70157e-29	-1.69034e-28	-1.05369e-29	8.47515e-55
7.85636e-30	8.37273e-29	-4.56725e-31	-1.79271e-32	-2.7128e-29	-7.87255e-30	-4.06211e-30	8.00838e-30	2.20633e-30	3.06964e-29	-7.14744e-30	-1.03786e-30	1.39821e-29	1.2042e-30	1.44064e-30	-5.5417e-30	-7.88189e-30	1.11672e-29	-2.33313e-29	3.69377e-31	1.58805e-30	1.45306e-29	1.69353e-30	1.20498e-29	-5.86789e-30	-2.82203e-30	-7.33231e-31	2.8935e-30	-8.78703e-31	-1.19291e-30	1.03263e-56
-2.68815e-30	-2.23215e-30	3.75988e-31	-3.56566e-31	-1.1155e-30	-1.6305e-30	-1.00387e-31	-7.08488e-31	1.43536e-32	-1.56623e-32	1.68536e-31	3.76526e-31	-3.82505e-33	-5.81299e-31	-1.37819e-31	7.01602e-32	-1.49899e-31	2.02061e-32	-2.85436e-32	8.30985e-32	-3.97182e-31	4.91411e-31	-2.20844e-30	6.19045e-32	-2.06883e-33	3.94865e-31	-5.15891e-31	7.74822e-31	-1.24355e-30	9.35028e-31	2.61785e-59
-5.08185e-32	3.89469e-31	2.84952e-31	5.46118e-33	-1.66944e-31	-6.7109e-32	-3.15074e-32	-7.60576e-32	-4.95804e-32	-1.27094e-32	-2.4311e-31	3.41536e-33	5.44386e-32	9.12675e-32	-5.81176e-32	-6.19751e-33	-1.08753e-31	1.29364e-31	1.14254e-31	2.61452e-32	-1.21254e-32	1.71159e-31	6.65736e-32	-6.45038e-32	-2.1089e-33	1.46479e-31	1.06869e-31	-1.13708e-33	2.13887e-31	3.21155e-33	5.10067e-61
-5.73337e-33	-1.47918e-32	-2.41881e-32	5.02359e-33	6.4746e-33	-2.37827e-33	6.56603e-33	2.88636e-33	-1.25963e-32	2.69405e-33	-2.08099e-34	-1.03559e-33	-1.30246e-32	3.14844e-33	-2.30014e-33	1.1879e-35	5.83625e-33	-1.81863e-33	2.00486e-34	7.97885e-34	-4.38221e-32	1.22993e-32	2.08976e-32	-6.26676e-34	6.69151e-33	1.11789e-32	-2.98132e-34	6.83513e-33	-3.4873e-34	-9.66541e-33	4.16977e-63
1.4449e-35	-2.59935e-33	1.74091e-35	3.42295e-34	-3.68287e-33	8.96788e-34	1.01882e-33	3.53471e-34	1.62592e-34	8.58353e-35	9.36456e-34	1.87772e-33	-3.99379e-35	-6.0616e-34	1.44156e-33	-7.23063e-35	-1.27956e-34	-2.7528e-35	-2.55838e-34	-5.36618e-34	-4.53304e-35	-8.62911e-34	1.41023e-33	-4.81086e-34	-1.53203e-33	-5.74167e-34	-3.49057e-34	-2.0996e-33	-7.65171e-34	-7.72973e-34	4.10213e-65
-4.6453e-35	7.95245e-36	3.56583e-35	9.03558e-36	-6.72862e-36	-9.2987e-36	1.18682e-36	-1.15319e-34	-2.07848e-34	9.91126e-35	3.92833e-35	2.33642e-36	-1.33317e-34	7.22468e-36	1.28167e-34	-1.0651e-35	1.13557e-36	-4.67661e-36	-1.63908e-34	-1.69046e-36	1.30278e-35	-6.57486e-36	-1.10268e-34	9.42709e-35	-1.10741e-34	-3.84427e-36	3.42078e-35	8.62258e-36	-3.07071e-35	-1.88745e-35	1.68918e-67
1.22123e-36	5.57645e-36	-1.16631e-35	-4.04312e-37	-1.01513e-35	2.56324e-37	-3.60128e-36	4.25986e-36	3.39969e-36	8.55461e-38	4.13462e-37	2.06637e-37	-1.15637e-36	8.23015e-37	3.88355e-36	-2.27763e-36	6.45141e-36	-3.15061e-37	-5.5503e-37	1.27433e-36	4.15349e-36	-2.34112e-36	-2.05392e-38	-1.4445e-37	-4.16449e-36	-2.34735e-36	3.00318e-36	-8.12349e-36	-3.12156e-36	4.32483e-36	5.2979e-70
-4.96816e-37	-1.73998e-37	-5.13178e-37	2.73724e-37	1.22312e-36	9.01121e-38	5.59783e-37	1.65794e-37	-2.26013e-36	-1.50537e-37	9.76409e-38	-2.79776e-37	4.57519e-37	5.7184e-37	-2.78232e-37	8.46309e-37	7.61532e-38	-4.97156e-37	4.41702e-37	-6.37549e-39	-9.41291e-38	2.62467e-37	5.22054e-38	1.46693e-38	2.88109e-36	-3.78661e-39	-1.02306e-37	-6.57038e-38	-9.3987e-37	2.06348e-37	1.87792e-71
-4.31466e-39	-1.09236e-39	1.58586e-39	-6.11173e-39	9.21058e-39	-4.88639e-39	-5.47563e-38	5.06906e-38	3.60039e-38	-1.94312e-38	-1.13116e-37	-1.11225e-39	6.45343e-38	-3.72881e-40	-8.64229e-38	1.04987e-38	-1.01689e-37	-6.30923e-40	1.60297e-38	9.84744e-38	1.53705e-38	-3.20401e-38	-1.20847e-37	-6.4692e-39	3.75888e-39	-8.94504e-39	-7.15631e-38	-4.02754e-40	-5.42809e-38	1.38561e-38	7.65084e-74
-2.00706e-39	-3.52274e-39	1.59332e-40	-2.6852e-39	3.2494e-40	-2.77103e-39	8.80807e-40	-9.51868e-40	7.68005e-39	2.0457e-39	-6.50864e-39	1.0693e-38	-2.1319e-39	4.19266e-40	2.45004e-39	-2.34261e-39	-1.21098e-38	6.44234e-41	-1.55924e-40	6.29993e-40	4.84007e-39	-8.7919e-41	3.31947e-39	6.82151e-40	2.18051e-39	-2.34026e-39	-4.17858e-39	-1.08167e-38	1.08999e-39	-1.37639e-39	5.98988e-76
-3.94132e-40	1.67522e-40	-3.00603e-40	4.42702e-41	5.80026e-40	-5.86031e-40	-2.55357e-39	-2.81861e-40	-1.99435e-40	1.98918e-40	-2.14955e-40	1.849e-41	-1.81646e-40	1.50402e-40	1.22273e-39	9.72153e-42	3.02562e-40	-4.12565e-41	5.99887e-40	-7.79908e-40	3.32745e-40	-8.6512e-42	-2.8177e-41	-7.0687e-41	3.74091e-40	1.58397e-40	2.61148e-40	-8.50813e-40	5.69039e-40	-5.49478e-41	1.16943e-77
-4.94318e-42	9.54052e-42	-7.57404e-42	4.04641e-42	4.92462e-41	5.58301e-42	5.56162e-41	8.0099e-42	-1.24048e-41	3.59717e-42	2.44744e-41	-3.809e-41	4.48777e-41	-2.5723e-42	-5.35924e-41	5.92836e-42	2.22843e-42	-2.5923e-41	7.07328e-41	2.49938e-41	-9.43786e-41	1.75956e-41	-4.07825e-41	1.88717e-41	6.46275e-41	-4.94849e-43	-1.95398e-41	-5.58008e-41	1.06032e-41	2.58795e-42	3.82801e-80
1.09438e-41	-6.48049e-43	5.36502e-42	-5.81184e-42	-6.62307e-42	1.3334e-42	4.60398e-42	7.11775e-43	2.76294e-43	1.52714e-44	-1.94463e-43	1.8033e-42	1.10122e-42	-7.78886e-43	-5.62576e-43	9.12194e-42	2.16839e-42	2.69506e-43	-1.54196e-42	3.15271e-42	-4.1319e-42	2.41891e-43	7.68083e-42	-1.72775e-42	-4.10209e-43	1.85388e-42	-3.24263e-43	8.08498e-43	-3.93658e-44	1.86172e-41	7.85976e-82
1.10167e-42	-1.78714e-44	-2.35837e-43	-3.86955e-43	5.60966e-45	-8.21026e-44	6.45915e-43	-1.79599e-44	4.34467e-44	-5.1257e-44	-4.8168e-43	2.82721e-44	4.53543e-43	1.64872e-44	-1.47979e-43	1.86593e-43	1.62609e-43	-1.73718e-44	4.38589e-44	-1.04823e-44	-1.68037e-42	-7.9779e-44	-2.56384e-44	3.93956e-43	-3.75756e-45	-3.94474e-44	-3.08746e-43	-1.22203e-43	1.7672e-43	-9.0581e-43	6.32187e-84
7.10465e-45	-1.91615e-44	-2.69106e-44	5.4953e-45	-1.17943e-44	2.17296e-44	2.90786e-44	3.61158e-44	1.94765e-44	4.04644e-44	4.58026e-44	8.59366e-44	1.72523e-44	1.57123e-44	-1.14029e-44	-3.36071e-44	-2.24898e-44	-1.78982e-44	1.26469e-45	-2.03632e-44	-1.53103e-44	-5.72423e-45	-7.21975e-44	-7.47263e-44	-6.45842e-46	-2.54708e-45	4.94621e-45	1.38559e-44	-2.82635e-44	2.00291e-44	3.09663e-86
-1.46083e-45	1.30077e-46	2.22089e-45	4.33923e-47	1.82005e-45	7.92981e-45	1.80942e-45	-9.47438e-46	9.3087e-46	-7.70663e-46	-3.78987e-46	-2.29159e-45	3.18926e-45	-2.98269e-46	-1.74975e-46	3.6691e-45	5.5819e-45	-5.32965e-46	6.35794e-46	2.32183e-45	6.00884e-46	4.02651e-46	6.56976e-46	1.37776e-45	3.12299e-46	-9.60436e-46	-2.13074e-46	7.84561e-47	1.08576e-46	-6.6295e-46	1.49673e-88
-3.30435e-46	2.63185e-47	-5.47834e-47	1.05962e-46	-1.01808e-46	4.78565e-47	-2.42567e-46	-6.43327e-46	5.84054e-47	6.86766e-47	-5.73666e-46	4.90087e-47	-2.51462e-46	-3.42833e-47	-2.83572e-46	1.62848e-47	4.6247e-47	-7.46591e-47	-2.89364e-46	-3.56762e-47	-1.10163e-47	-1.37535e-46	-4.08077e-47	-5.79821e-49	1.80326e-46	2.31327e-46	-1.30322e-46	2.30949e-47	-2.76129e-46	4.73896e-46	1.61197e-90
-1.04918e-47	-3.94165e-47	-4.30236e-48	-7.14607e-48	-4.6609e-49	2.19591e-48	-5.83192e-47	-6.41148e-48	4.3876e-47	5.75298e-48	-2.24339e-47	-2.80608e-48	1.13499e-48	4.20312e-49	-7.69583e-48	-2.86869e-48	4.80963e-48	1.1277e-48	4.93069e-48	2.44172e-48	2.81103e-47	-1.02646e-47	1.75145e-47	-3.81439e-48	2.05113e-48	2.64806e-47	-2.72971e-48	-3.06367e-47	6.0063e-47	-2.02112e-47	1.46579e-92
-4.23559e-49	-1.13638e-48	1.63806e-48	4.32009e-48	-4.77287e-50	2.42756e-48	1.07718e-48	-1.88412e-48	1.49405e-48	-2.14261e-49	-3.44517e-48	-4.1553e-50	5.69615e-49	-6.74327e-50	-1.69194e-49	1.49243e-48	-3.10412e-49	-3.03976e-49	1.41456e-49	-1.55957e-48	-1.89078e-48	7.82621e-49	-2.89614e-51	3.72781e-49	-2.49417e-48	3.47463e-49	2.71562e-48	1.06932e-48	-5.99999e-48	-6.03082e-49	1.08348e-94
-3.26052e-50	4.71491e-50	-3.93845e-49	2.09354e-50	3.20022e-49	-5.0919e-50	2.73232e-50	-2.24619e-50	2.14583e-50	-3.36026e-50	-2.63544e-49	-1.00064e-49	5.60118e-50	-3.3828e-50	7.23603e-50	5.83058e-50	-1.18205e-52	2.62252e-50	6.32127e-50	-7.21883e-50	1.01556e-51	-1.45463e-50	-1.94668e-49	-2.19552e-49	-8.92843e-50	1.30312e-50	3.24137e-49	-1.44827e-50	3.28058e-50	-1.75255e-49	6.00484e-97
8.60597e-51	-2.2762e-50	3.65872e-50	-1.0175e-50	-5.1876e-51	-2.24613e-51	-1.67313e-50	2.77201e-51	1.40442e-50	4.29534e-51	1.07755e-50	-4.60858e-51	4.19424e-50	4.94821e-51	-3.78205e-51	-8.9061e-50	-2.40097e-50	-8.49295e-51	-7.75202e-51	7.62119e-51	-6.00507e-51	-7.147e-51	-6.31516e-50	-6.12815e-52	5.76418e-50	-1.2211e-50	-4.43132e-51	2.20173e-50	-8.71408e-53	-2.20843e-51	2.12601e-98
-8.70962e-52	1.25676e-51	1.75892e-52	1.05866e-51	-4.34604e-51	5.59718e-52	-1.53947e-51	-4.21904e-52	-1.35252e-52	-3.1511e-53	-1.81588e-52	-4.14385e-51	2.98612e-52	-1.16617e-52	1.52755e-52	-3.44414e-52	-1.53367e-51	1.21602e-51	-1.26416e-52	-2.79076e-51	2.70345e-53	-2.18312e-52	1.23076e-51	-3.00095e-52	-4.87092e-53	-2.16904e-52	-9.92593e-53	-2.25732e-51	4.87588e-51	-5.22044e-52	8.51973e-101
5.29967e-53	4.00988e-53	8.96131e-53	1.27019e-52	-1.28879e-52	7.21388e-53	8.47655e-53	-1.49971e-52	1.53351e-52	-1.24887e-53	-1.7702e-53	-6.58888e-53	5.89918e-53	-3.68915e-53	1.00474e-52	1.2152e-52	9.70016e-54	-1.26788e-53	-6.41533e-54	2.22859e-53	-4.96796e-53	2.25015e-53	1.97376e-53	1.6541e-53	8.47968e-53	-6.78824e-53	-6.22451e-53	-4.19455e-53	-1.64372e-52	5.65754e-53	1.90183e-103
3.29142e-54	-6.00232e-54	1.51813e-53	-2.68988e-55	-6.945e-54	7.7702e-54	-6.53028e-54	2.63824e-53	-3.70616e-53	-2.52095e-54	-2.63506e-54	-1.39741e-53	1.33482e-54	1.78823e-54	1.23635e-54	-1.18344e-53	1.53539e-53	-1.42265e-54	-3.58791e-54	4.94383e-54	-3.79206e-53	-3.95391e-53	-1.1097e-54	-4.71169e-54	2.99445e-53	1.10006e-53	6.55286e-54	1.03967e-54	9.0925e-53	-7.7152e-54	1.55418e-104
1.10418e-54	-1.19085e-54	2.20872e-54	-2.46625e-56	5.09052e-55	2.90313e-55	-8.82119e-55	-3.43489e-55	-3.89757e-55	5.61813e-56	-2.28543e-54	-3.73294e-55	1.23064e-54	-1.64687e-55	-1.07047e-55	1.06619e-54	1.46234e-56	3.89808e-55	-1.25086e-54	4.86612e-55	-2.53354e-55	9.50886e-55	-2.58002e-55	3.03847e-55	8.64148e-55	1.29094e-55	1.95875e-54	7.27946e-55	-2.46027e-55	-5.00397e-55	2.54852e-107
1.65422e-56	-1.03618e-55	-1.15891e-55	1.28175e-55	3.42894e-55	-3.96162e-56	-2.6879e-56	4.10857e-56	-6.08359e-57	-2.25016e-56	-3.26649e-55	2.69976e-56	9.35367e-56	2.97287e-56	2.27718e-56	-6.12085e-56	8.5997e-57	-5.87546e-56	3.51517e-56	7.76794e-56	-6.29006e-56	-1.89794e-57	-2.35422e-56	-4.55759e-57	-2.81455e-56	4.6743e-57	-5.31274e-56	2.66934e-56	-2.92078e-57	-4.1031e-56	3.05668e-109
4.05897e-57	-6.79017e-57	-1.40263e-57	4.43668e-58	1.55633e-57	1.12147e-58	9.63843e-58	-2.21311e-56	1.84686e-57	-2.19247e-57	1.86033e-56	-1.86461e-57	-4.49999e-58	8.93086e-57	-1.46294e-57	1.3523e-56	-8.42903e-58	1.50175e-56	-7.03068e-57	-4.72112e-57	-2.02305e-57	-2.85166e-58	-7.66439e-58	-9.30151e-57	-2.08812e-56	-4.09438e-58	2.3292e-58	-3.23155e-57	5.61078e-57	-1.02023e-57	2.04909e-111
-1.73557e-58	-6.92741e-58	5.25174e-58	-8.25104e-58	5.77451e-58	3.01892e-59	-2.48126e-58	-5.16493e-58	-3.98406e-58	-1.11175e-58	9.42335e-59	-1.42871e-59	1.28961e-58	-1.15156e-58	-5.2504e-58	-4.8697e-58	-9.96893e-58	-3.89037e-58	1.44977e-58	1.33828e-59	-4.70315e-59	2.57296e-58	-3.82948e-57	-9.9873e-59	2.62336e-58	1.5129e-59	-2.64209e-58	2.19717e-58	5.73847e-59	-1.91402e-59	1.89526e-113
-5.65391e-59	-1.23099e-58	3.94735e-59	-5.09994e-59	-4.28563e-60	-3.11955e-60	-2.41622e-61	1.50781e-61	1.71682e-59	5.07178e-59	-1.66272e-60	1.30947e-59	-2.45766e-59	1.61642e-59	6.2396e-59	3.37612e-60	-3.84553e-59	-6.28153e-59	1.03406e-60	-2.26782e-59	4.12657e-59	4.52648e-60	2.92824e-58	5.85486e-59	7.34216e-59	2.13293e-59	-6.08389e-59	1.36315e-59	2.46786e-58	-1.087e-60	1.97823e-115
3.05806e-59	8.48605e-60	6.27742e-60	2.11054e-60	-3.87625e-60	1.25536e-60	5.92793e-60	-5.13313e-61	-5.53305e-61	-2.7007e-60	5.29068e-60	-1.19022e-60	-5.09756e-61	-3.47368e-61	5.2483e-61	-3.18154e-60	-3.84111e-60	-1.63017e-60	-3.01644e-60	1.81345e-61	1.29036e-60	-9.63527e-61	1.11433e-59	-4.50268e-60	-1.53337e-60	1.14024e-59	-2.36393e-59	-1.0191e-60	-2.01198e-60	-1.42696e-60	2.02273e-117
1.05391e-61	-1.92335e-61	1.18795e-61	-7.72651e-61	-5.76794e-62	3.04005e-61	-3.24994e-61	7.89098e-61	4.58344e-62	-5.58932e-61	8.7685e-61	-8.84177e-61	5.8839e-62	1.7064e-61	-9.78466e-62	2.84854e-61	-1.71823e-61	-7.29299e-61	-3.21178e-62	-1.14935e-61	-5.28608e-61	-7.48446e-61	-5.57146e-61	3.40029e-61	-5.85375e-61	-3.90405e-61	-5.93537e-61	-6.88087e-62	-2.61329e-61	2.75557e-62	6.2341e-120
-1.30241e-62	-7.06403e-63	-5.31144e-62	3.53813e-62	-4.68942e-62	1.18427e-62	7.34516e-63	2.00473e-62	6.16752e-63	4.24563e-62	1.28042e-62	-9.87855e-63	-9.06658e-62	-4.54922e-63	-1.2215e-61	-4.44833e-62	4.18743e-63	-1.33933e-61	-2.0597e-62	6.01066e-63	2.38528e-62	-1.03397e-63	-7.36761e-63	-5.84637e-62	-3.42754e-62	-2.35545e-62	1.52201e-62	3.39622e-62	-6.35209e-62	-2.62057e-62	6.46247e-122
-8.39837e-65	-1.91638e-63	-8.13072e-63	2.19232e-63	2.90247e-63	-3.50569e-64	-2.39751e-63	-1.91041e-65	1.59482e-63	6.59493e-63	3.96091e-63	3.60896e-64	-3.14896e-64	-2.62642e-63	-5.05629e-63	-5.04021e-63	6.74481e-64	-6.47781e-64	-3.82142e-63	-3.19757e-64	-4.53969e-63	-3.43628e-64	-7.67677e-63	3.45025e-63	-1.88285e-63	-6.21055e-63	-1.91127e-63	-1.20171e-63	8.06536e-64	8.92648e-63	4.43402e-124
-6.79647e-64	2.55293e-64	-1.59931e-63	-9.60876e-64	5.52962e-64	5.52072e-65	5.80935e-64	3.0877e-65	4.41238e-65	5.92984e-66	-7.84825e-65	2.99661e-64	-1.15179e-64	-4.33694e-65	1.14879e-64	-3.98865e-64	3.72295e-65	1.63475e-64	4.11106e-65	-1.20145e-64	1.28e-64	-3.11772e-65	-1.23985e-64	5.71313e-64	5.32867e-64	8.78465e-65	-6.38785e-64	3.14727e-64	-1.0857e-66	4.24678e-64	6.32326e-126
-1.83978e-66	-2.97906e-65	1.35838e-65	8.9375e-66	3.03346e-65	-1.31108e-65	-6.64492e-66	1.80516e-65	8.21183e-66	-3.60809e-65	9.83993e-65	3.6513e-66	-2.16362e-65	-1.6378e-65	-5.7885e-66	-1.15088e-65	4.19731e-65	2.95456e-65	8.72688e-65	2.9516e-65	1.45063e-65	-1.35188e-64	2.03471e-66	-4.69895e-66	4.70894e-67	-3.04722e-65	-1.2977e-65	1.64719e-66	2.03087e-66	1.5464e-65	4.55621e-128
-1.14084e-66	1.58239e-66	5.68276e-66	2.29232e-67	7.96028e-66	-1.9693e-66	-1.04025e-65	-2.93395e-67	1.04802e-65	-1.42481e-66	-3.3822e-67	-4.436e-66	-2.44057e-66	3.20692e-66	-5.78299e-66	-1.16127e-66	-4.53961e-68	4.28642e-67	-1.08093e-66	7.77044e-67	6.62838e-66	2.35827e-66	4.91984e-66	-4.99984e-68	-1.17765e-66	8.10103e-67	-4.80611e-66	-1.33766e-66	-5.48172e-67	1.10832e-66	4.98507e-130
-2.52307e-67	3.6705e-67	-1.11547e-67	-9.6819e-68	3.56395e-67	1.31097e-67	3.1214e-69	5.10577e-67	1.66643e-66	4.31991e-68	-3.45461e-68	1.22238e-67	5.0603e-68	1.75803e-67	1.99879e-68	7.93794e-68	1.1337e-66	8.03163e-67	-4.52606e-68	5.41179e-68	-1.52547e-67	8.27943e-67	-3.78972e-68	-3.46773e-67	1.60913e-68	1.78329e-67	5.2971e-67	-1.50883e-67	5.78878e-67	-1.61801e-68	6.89682e-132
-2.18078e-68	-1.58273e-68	1.35961e-67	3.11769e-70	2.69749e-68	3.2461e-68	4.26656e-69	-4.17591e-68	9.36255e-70	-5.3964e-69	-3.35655e-68	1.35231e-68	7.06343e-69	-1.49438e-70	-1.80656e-69	-1.68981e-68	-5.59272e-68	2.86104e-68	1.7233e-69	6.45744e-68	-3.73805e-68	-1.37183e-67	1.61379e-68	1.12199e-68	-7.80999e-68	-6.63175e-68	6.83282e-69	-9.56185e-68	-1.45967e-68	2.40309e-68	7.3633e-134
2.41361e-69	-1.29648e-69	-2.02252e-69	-1.07745e-69	8.26111e-69	1.64651e-69	3.62203e-69	1.40037e-69	-2.46858e-70	3.4824e-69	2.48911e-69	1.39056e-68	-2.14034e-70	1.17232e-69	-1.35091e-69	2.27834e-69	8.78452e-70	3.70911e-70	-1.72528e-70	6.04937e-69	4.36307e-70	3.01359e-69	-2.72988e-70	-3.63379e-69	-3.20702e-69	-4.887e-69	3.27845e-69	-9.04168e-70	-1.04335e-68	3.20025e-69	5.43898e-136
-8.44505e-71	-2.34843e-70	3.13633e-70	-3.40867e-70	-3.74799e-70	3.33977e-70	-4.20663e-70	7.10635e-71	-1.97593e-70	1.48046e-70	9.48033e-71	2.50648e-71	-1.23679e-70	1.51148e-70	1.30362e-70	-5.96494e-71	-2.40047e-70	-2.07964e-70	-8.0678e-72	1.30046e-70	9.03776e-71	1.1461e-70	-1.43654e-70	-1.95485e-71	7.07587e-71	6.36099e-71	2.30502e-71	-1.07785e-69	1.5985e-70	-3.88009e-70	2.34774e-138
2.16063e-71	6.24041e-72	1.05692e-72	4.13234e-73	-2.86139e-72	1.37813e-71	-4.58213e-72	-2.76464e-72	5.88624e-73	-2.01059e-71	4.63965e-72	7.51805e-71	-1.40577e-71	-3.30335e-72	1.32607e-71	-1.93122e-71	3.01145e-73	2.66757e-71	-1.46906e-72	-1.64214e-71	2.69093e-71	3.23121e-71	1.0007e-71	-2.31533e-72	-1.13021e-70	-2.19565e-71	4.40142e-71	7.32796e-72	-1.75039e-71	-3.62105e-71	2.72908e-140
1.3373e-73	1.80004e-72	5.99963e-75	1.31988e-73	-1.07742e-72	2.75389e-72	5.65226e-73	6.31801e-73	3.9853e-73	-6.25083e-73	6.31747e-74	7.74996e-73	-1.19442e-73	-1.15597e-72	2.76492e-73	2.35576e-72	8.87505e-73	-2.16533e-73	2.08281e-73	2.47083e-72	-6.83003e-74	-1.42494e-72	-3.64018e-72	1.16158e-72	9.04019e-74	-2.60075e-72	3.09281e-74	-1.12872e-72	-7.70615e-72	9.43816e-74	1.11929e-142
-1.66363e-73	-7.88056e-74	2.89499e-73	1.96862e-73	3.85072e-73	3.07128e-73	-1.20973e-74	1.4029e-73	-1.11453e-73	8.93693e-75	-2.60515e-73	6.48645e-74	-3.98882e-74	-6.22572e-74	-6.43052e-74	-1.40912e-74	-2.05731e-73	6.63411e-74	-5.04916e-74	8.48918e-74	-2.52952e-73	4.88833e-73	2.76266e-73	-1.80858e-73	-1.20169e-74	-2.90665e-74	-2.81718e-73	-4.80765e-74	1.55224e-73	-4.49821e-74	1.09051e-144
2.31726e-74	2.47626e-75	-1.1676e-74	1.858e-76	-2.16296e-75	1.38307e-74	5.45194e-74	1.36377e-74	1.1699e-74	-1.42821e-77	2.72581e-74	1.55645e-74	-6.07291e-75	3.73087e-75	7.36189e-76	-4.64839e-75	4.12982e-77	-2.0897e-76	-7.74227e-75	1.25514e-75	7.78858e-75	3.99465e-74	2.2845e-74	-1.89904e-76	-1.73178e-75	-4.85515e-75	-1.69533e-74	3.57702e-75	4.12666e-76	-1.2557e-74	7.95336e-147
3.93307e-76	1.41595e-76	-2.75756e-75	-5.10842e-76	-5.45592e-76	2.16746e-76	-1.68898e-75	1.24337e-76	-2.79632e-75	-5.75438e-75	5.32619e-76	1.02476e-75	7.51742e-76	9.69214e-76	-7.39768e-77	-1.07831e-75	-3.07006e-76	-2.25797e-75	1.04205e-76	4.97437e-77	-7.22947e-76	1.35941e-75	2.77163e-77	1.72134e-75	3.55236e-75	3.82075e-76	2.69319e-75	-3.44014e-76	2.31739e-75	-1.14626e-75	9.35529e-149
-4.83521e-77	2.19412e-77	1.61229e-78	-2.57608e-76	2.1085e-77	2.62002e-77	-2.13395e-77	-1.09895e-76	1.47184e-77	-3.76585e-77	1.77054e-77	-1.74899e-77	-1.5115e-77	-3.03038e-77	2.53081e-76	-1.10442e-77	1.97408e-77	1.71528e-77	3.27776e-76	3.87527e-76	1.38472e-76	9.43485e-77	-4.20877e-77	3.50262e-77	5.53029e-78	1.06747e-76	-7.18848e-77	-1.84784e-77	-3.66132e-77	6.08609e-79	4.58068e-151
3.83904e-78	-2.82056e-78	1.77531e-78	1.06815e-78	4.06648e-78	-9.54548e-79	-2.87093e-79	-2.35418e-78	-8.43944e-79	7.35589e-80	7.62535e-79	-2.91187e-78	1.78995e-77	1.00578e-77	3.08213e-80	5.32805e-78	-2.10591e-78	6.55294e-79	8.58025e-79	-1.21918e-77	-1.93041e-77	2.42427e-78	2.38973e-78	-1.52979e-78	-4.35087e-78	-2.19231e-78	-1.59421e-77	1.0695e-78	9.83825e-78	-5.62852e-78	1.45809e-153
-1.83927e-79	-1.41568e-79	7.79886e-79	-2.18657e-78	-7.26604e-79	1.13071e-79	-4.02885e-78	1.53388e-79	6.42749e-80	-7.67191e-79	-8.79227e-79	-6.80018e-80	1.3157e-78	-2.06736e-78	6.10126e-80	1.04974e-79	7.62552e-80	-3.7776e-79	-1.82841e-78	3.71497e-79	1.33442e-79	1.10538e-78	-1.10762e-78	-1.00894e-79	-4.78359e-79	2.48629e-79	9.0144e-79	-7.88758e-80	-1.00589e-78	1.14076e-79	3.78698e-155
8.85577e-80	-9.48099e-80	2.56797e-81	-3.11887e-80	-2.97803e-80	-1.83328e-79	1.70639e-80	3.94728e-80	-5.75493e-80	9.38021e-81	4.88966e-81	-1.50275e-79	-2.62405e-81	-2.23822e-80	-3.4862e-80	9.17367e-80	5.25865e-80	-1.91047e-79	7.51159e-81	9.03739e-81	1.47742e-79	-8.79382e-80	-6.08361e-81	-5.01641e-80	4.61509e-79	7.03881e-80	-3.93097e-81	-1.4133e-79	-1.01245e-80	1.30453e-80	4.00025e-157
1.19907e-81	1.61876e-80	8.38415e-81	-1.69077e-82	3.54454e-81	7.99814e-81	-6.74613e-82	-1.21927e-81	-4.69128e-81	-2.10362e-80	-6.67637e-81	-2.99117e-81	2.58296e-81	2.33383e-80	-7.35128e-82	1.56671e-80	1.95174e-82	2.47219e-81	5.25425e-81	2.03376e-81	-9.58135e-81	-1.44228e-80	-2.83031e-81	-4.74347e-81	-9.14254e-82	9.16835e-81	-6.19474e-81	2.83375e-81	-8.74038e-81	1.34335e-84	2.30359e-159
-1.0193e-83	-4.03347e-82	5.78571e-82	-4.53499e-82	-2.4917e-82	1.16632e-82	-1.29194e-81	-1.942e-82	2.30381e-83	6.24415e-82	-5.13217e-82	1.27759e-81	-1.20822e-81	-1.25339e-82	-1.57521e-81	-1.22992e-81	-2.92115e-81	1.30468e-81	-1.50254e-81	-5.54384e-82	2.64426e-83	-9.02007e-83	9.94442e-83	1.1853e-81	3.37252e-82	-1.82354e-81	-1.6609e-81	-4.18754e-82	2.67322e-82	-6.34312e-82	3.1312e-161
-5.39173e-83	6.52767e-84	2.54992e-84	9.65587e-84	-6.71181e-84	2.59869e-82	-4.34782e-83	-5.04278e-83	-1.60677e-83	-1.13631e-82	-3.80545e-83	5.89244e-84	-6.23721e-84	-2.55474e-84	1.3641e-82	1.29085e-83	9.58538e-84	2.08038e-83	7.42929e-83	-2.10199e-83	-3.62245e-83	-6.10883e-83	2.10223e-83	-6.96315e-83	6.28672e-85	1.8878e-83	2.20993e-83	-1.2462e-83	-6.57491e-83	7.30477e-84	1.3073e-163
-9.20871e-84	-2.77853e-85	4.09355e-84	1.60507e-84	-6.83979e-84	1.65133e-83	-2.4288e-84	2.10272e-85	1.20706e-84	-1.09104e-83	-7.19284e-85	6.85748e-85	1.19318e-83	1.25271e-83	-3.92744e-84	-6.82184e-84	1.17642e-84	6.0543e-84	-1.38147e-83	1.022e-83	9.30004e-85	7.55807e-84	-4.49949e-84	8.79323e-84	-2.24605e-84	1.38846e-84	-2.72267e-83	-5.04211e-85	-3.42979e-84	-1.29602e-84	2.16322e-165
8.39257e-86	-1.6282e-85	1.95759e-85	1.18084e-84	-1.26874e-84	-1.34582e-84	1.71222e-84	2.20454e-85	-1.51019e-84	-8.79305e-86	-3.57847e-85	-8.33619e-85	-4.63911e-85	-2.08273e-84	6.68172e-85	-8.66632e-85	6.79801e-86	-3.91397e-87	4.71787e-86	-4.28659e-86	-1.50615e-85	2.27829e-85	-7.85891e-85	-2.29438e-85	-2.85679e-85	-1.9489e-86	-2.02046e-84	-1.46323e-85	4.88342e-85	-1.08325e-84	2.30804e-167
2.58309e-87	-5.60768e-86	1.82606e-86	9.11975e-87	2.25973e-86	9.12068e-88	-1.05217e-85	-3.98918e-87	-2.5083e-85	-2.75213e-87	2.25852e-86	-8.24783e-87	-2.26431e-86	3.3873e-86	7.82617e-87	-1.47388e-85	-1.17763e-85	1.9372e-87	3.73533e-87	-1.94042e-87	1.00997e-86	1.93253e-86	-1.01251e-85	5.75531e-87	-1.31938e-85	7.16e-87	-1.40084e-85	7.37116e-86	1.02618e-86	1.96304e-86	1.69768e-169
-1.32243e-87	-1.27517e-87	-2.2702e-87	-2.42957e-87	-2.14888e-87	2.45971e-88	-8.64544e-87	3.13321e-87	1.65947e-86	8.02473e-88	-3.7637e-88	6.36066e-87	5.2075e-88	-1.64954e-87	-3.26584e-88	1.68139e-87	1.07649e-86	-4.63424e-88	3.92922e-87	-5.77694e-87	-3.29297e-88	1.61754e-87	1.85959e-87	1.63692e-88	3.82522e-87	-2.22874e-86	2.57137e-87	2.08718e-88	8.50569e-88	-3.07026e-88	1.11618e-171
-8.42909e-89	1.81469e-88	-3.97562e-88	-2.38714e-88	1.41084e-88	-2.12003e-89	-1.06678e-88	-9.84851e-88	-1.31746e-87	6.08817e-88	2.78303e-89	1.3182e-88	-1.79085e-88	-2.79537e-88	-9.08249e-89	-1.12643e-87	3.75165e-89	-8.91182e-89	-1.0419e-87	2.35603e-89	8.90557e-88	-3.82964e-89	1.6956e-88	-4.82486e-88	2.35696e-89	2.10611e-87	-1.46555e-88	2.53423e-88	6.93917e-88	7.05819e-88	1.24218e-173
-6.3656e-89	5.351e-89	-2.45886e-89	-9.55859e-90	-1.9006e-89	7.82168e-90	-1.31788e-88	9.73753e-90	1.23986e-89	7.16417e-90	-4.67963e-90	6.3585e-90	-5.71151e-90	6.81787e-90	-1.32924e-89	3.94437e-90	-2.70955e-89	1.63487e-90	6.77759e-90	-1.84632e-89	6.65968e-90	5.87425e-89	-1.12696e-90	6.74794e-90	-2.18234e-89	1.3894e-89	-3.10937e-90	9.17718e-90	-6.30473e-90	-2.37703e-89	3.20689e-176
-4.66029e-92	-2.6673e-91	1.72032e-90	-2.27868e-91	4.61115e-91	7.43167e-91	-6.18344e-91	-6.76686e-91	7.53666e-91	4.95537e-90	8.99962e-90	6.34283e-90	6.39317e-92	-9.83224e-90	2.15693e-91	1.20304e-89	2.26568e-91	-1.47311e-90	-2.2222e-90	2.28719e-91	-1.52951e-90	-3.22141e-90	5.43741e-91	9.45735e-91	-4.55104e-91	4.05199e-90	9.18643e-91	2.02812e-90	-2.52207e-91	-1.14981e-90	4.3658e-178
8.22171e-94	-1.4407e-92	-1.11707e-92	1.61055e-91	-3.07308e-91	-9.91893e-92	-2.37475e-91	1.26616e-91	8.52523e-92	1.21723e-91	2.55816e-91	-3.76444e-92	1.05057e-91	7.26122e-92	2.01137e-91	5.67195e-92	1.58592e-91	-1.23091e-92	-3.40831e-91	7.13665e-92	-9.08902e-92	9.54638e-91	-2.54796e-91	-4.3565e-92	6.63362e-92	4.43698e-92	-9.12126e-92	1.51704e-91	1.91161e-91	-7.90804e-92	1.56538e-180
2.3228e-93	-2.48305e-93	5.84688e-93	1.01355e-92	-6.53559e-93	6.44147e-93	7.56818e-92	-1.31195e-92	7.14701e-92	-3.94977e-93	9.69965e-92	1.07324e-92	-9.69604e-95	1.12445e-92	-9.74687e-94	-7.29244e-93	-2.20693e-93	5.03103e-92	7.11876e-93	-5.34259e-93	8.25749e-93	3.75463e-92	-1.15314e-91	-5.21326e-93	-1.86881e-94	-2.54619e-93	1.99412e-92	-8.193e-92	-7.37738e-92	-1.77298e-92	5.12514e-182
-2.96037e-93	-8.66422e-93	-4.11483e-93	-2.33037e-93	-1.26416e-93	4.33047e-93	-1.19896e-93	1.502e-93	-4.20726e-96	5.97352e-94	4.61311e-95	-1.43176e-94	1.90243e-93	-6.69382e-93	1.06149e-93	2.32e-94	2.33584e-94	-5.63498e-93	2.59343e-93	1.93306e-93	-3.07374e-94	-2.08191e-94	4.50936e-94	-1.03625e-93	2.05474e-95	-7.66968e-93	8.4377e-94	-4.87573e-94	-1.92775e-93	-4.356e-94	2.87591e-184
2.49283e-94	-3.10703e-94	5.66598e-95	6.65753e-95	-2.6901e-94	-9.7297e-95	-2.72354e-94	-2.60316e-94	-2.71261e-95	1.53287e-96	-4.28224e-94	7.27913e-95	3.19197e-94	-3.38903e-94	4.20036e-95	6.65803e-94	4.1586e-95	-3.83117e-94	-2.7738e-94	2.69401e-95	9.81032e-95	-1.94386e-94	-3.89812e-95	-2.68075e-94	-2.34404e-95	-5.61395e-94	-3.90843e-95	3.14619e-94	-2.44561e-94	-1.84228e-94	2.09825e-186
2.36053e-95	2.24481e-96	4.9332e-96	9.53133e-96	4.18686e-96	5.30832e-97	-1.77874e-96	-1.1992e-95	-4.79028e-95	4.64638e-95	9.32472e-96	-6.71213e-95	-2.06763e-95	-8.67744e-98	-3.06442e-95	1.81389e-95	2.35933e-96	-1.24371e-95	-1.81396e-95	6.2844e-97	8.95028e-96	1.29733e-95	7.26296e-96	1.02834e-95	-1.71068e-97	8.78008e-95	4.39537e-95	1.03893e-95	1.35197e-95	-3.4911e-97	2.2412e-188
1.51359e-97	-1.47625e-96	-1.61538e-96	-7.74977e-97	-1.18921e-96	-4.4266e-97	3.79705e-96	-3.74932e-97	6.13979e-98	-3.06647e-98	4.66492e-97	2.44669e-96	4.65058e-97	-3.11069e-97	8.76243e-98	-1.80434e-96	-1.32031e-96	6.62364e-98	-1.70089e-96	-1.37016e-96	-3.54655e-97	1.74304e-96	-6.4189e-97	7.42548e-97	2.06042e-97	8.78481e-98	2.53123e-96	5.59148e-96	-4.6905e-96	1.66897e-97	1.01762e-190
5.6949e-98	3.27385e-97	-1.76494e-98	1.37897e-97	-1.14386e-97	-8.90067e-98	-1.02703e-97	-1.43377e-97	1.67194e-99	1.00825e-98	6.21139e-97	1.95078e-98	-3.5147e-99	1.84527e-97	3.27875e-98	4.35115e-98	-3.48892e-98	7.89151e-98	7.72364e-100	5.66417e-98	-2.74586e-98	-4.72023e-98	9.93595e-98	-1.51383e-97	-4.21083e-98	-9.4847e-98	6.07229e-99	-1.86882e-99	5.55594e-98	-2.54666e-97	7.30368e-193
-6.9341e-100	1.21286e-98	-1.02116e-98	-5.55631e-101	9.67783e-99	-3.84279e-99	6.16658e-98	1.36586e-98	3.01272e-98	-1.09224e-98	5.72835e-99	3.04507e-99	2.31681e-99	-2.80349e-99	5.30683e-99	-3.81416e-98	-4.06034e-99	5.85517e-99	1.80875e-100	-9.01624e-99	3.31753e-99	-3.64793e-99	-2.42246e-98	1.20907e-98	-2.309e-98	-1.5564e-99	-2.96767e-98	-7.62375e-101	-9.82069e-99	1.27669e-99	9.31851e-195
5.6142e-101	-5.3457e-100	-2.73082e-101	-3.47821e-100	-1.22144e-99	-6.86904e-100	5.01842e-101	7.12755e-99	-3.60417e-101	9.60487e-100	3.84309e-99	-1.0377e-101	-5.99283e-101	2.39199e-100	7.91689e-101	7.06435e-101	2.5764e-99	-2.21963e-100	5.26074e-100	7.28031e-100	1.18141e-99	7.30187e-100	-1.70535e-100	2.6251e-100	3.67283e-100	-1.66963e-100	3.25311e-101	-3.92338e-101	3.30468e-100	1.29342e-99	8.04126e-197
6.61095e-101	9.44876e-101	-2.35933e-100	8.81837e-101	5.38326e-101	-9.73672e-101	-2.41333e-101	-6.67119e-102	5.25263e-101	2.62419e-101	1.6631e-101	1.87502e-100	-1.15377e-100	4.13764e-102	-7.75934e-101	-2.5836e-100	-3.44244e-101	1.64802e-101	1.64127e-101	9.07085e-101	-9.84368e-101	1.23429e-101	6.88772e-102	2.10602e-100	1.45565e-101	2.80523e-101	7.39691e-101	1.31719e-101	2.65716e-101	2.14791e-101	2.86733e-199
1.29481e-101	-2.08733e-102	-2.35876e-101	1.38631e-102	-3.84547e-102	-2.4746e-101	9.47215e-104	-6.95305e-102	9.69967e-102	-2.25968e-102	1.85249e-102	3.12074e-102	-2.44823e-102	-1.09151e-102	-3.87071e-101	-8.06916e-102	-1.22837e-102	2.32007e-101	-5.39422e-103	-2.7478e-102	-4.034e-102	-9.93758e-102	9.29146e-102	1.21352e-101	-7.61843e-102	-1.14825e-102	1.37718e-101	3.86381e-102	-2.64237e-102	-9.42242e-102	4.34467e-201
-4.78536e-103	9.90657e-104	-3.19744e-104	-2.09321e-103	-1.01136e-102	7.07583e-103	1.03377e-102	-7.44244e-103	-1.13575e-102	-4.99741e-102	1.50189e-102	-1.04463e-103	4.77387e-105	-5.67106e-103	6.32465e-103	1.36735e-102	4.12263e-103	2.64238e-105	-1.86269e-103	-2.80498e-102	-2.06593e-103	9.15913e-103	1.16158e-102	3.2766e-103	8.08e-103	3.0177e-103	-2.42488e-103	1.39699e-102	-5.35729e-105	-2.98127e-104	4.77176e-203
3.5535e-103	-1.13599e-104	1.10498e-103	1.19751e-103	-1.93778e-104	1.09867e-104	-3.47757e-103	1.66534e-104	-6.35953e-104	1.50871e-104	-9.25033e-104	-6.23965e-104	2.19077e-104	3.07656e-103	3.53046e-104	2.9413e-104	3.50891e-104	3.82182e-103	3.30941e-104	-1.03008e-103	-1.89124e-105	1.53824e-103	-1.58041e-104	8.74487e-104	-2.70734e-103	3.97598e-103	-1.37264e-104	-2.28476e-104	-1.55118e-104	-1.95777e-104	8.11905e-205
1.38111e-105	7.98888e-106	-3.69558e-105	3.28976e-105	-4.70133e-105	-2.17508e-104	-1.08717e-104	-2.37339e-104	-5.01714e-105	-9.0284e-106	6.03055e-105	-8.04538e-106	-2.6652e-106	1.45034e-105	1.18037e-104	-1.72219e-106	5.36284e-105	2.12296e-104	1.84212e-105	-1.18605e-104	-8.8685e-107	2.0327e-104	-2.80918e-105	-9.0891e-105	-2.17899e-105	-1.14133e-104	-4.85912e-105	1.62945e-105	-6.30782e-106	-1.66818e-105	2.69993e-207
1.46379e-105	1.92784e-105	3.62096e-106	1.32385e-105	-1.17296e-107	-3.28912e-106	-1.16376e-105	-8.35188e-108	-1.68795e-105	3.68673e-105	-9.09534e-106	-4.07017e-106	1.80145e-105	-1.29663e-106	-5.00979e-106	9.19384e-108	-1.25726e-105	1.7717e-105	3.71243e-106	-3.75694e-106	-1.58784e-106	-2.09019e-107	-2.24041e-105	-2.57774e-106	7.61661e-106	3.45394e-106	2.82414e-106	-2.43113e-106	-1.11466e-106	-5.17729e-106	4.13817e-209
-2.55579e-107	-3.26148e-109	-4.26906e-107	4.29906e-107	-2.38803e-107	-9.3171e-107	3.64986e-107	1.68245e-106	-2.82772e-107	-1.29725e-107	8.05263e-107	1.0471e-107	9.00339e-107	-6.94304e-108	-7.54068e-107	-5.4947e-109	-3.49088e-106	-1.16703e-106	1.5605e-107	-9.96227e-108	4.1688e-108	-1.21147e-106	2.31359e-108	-1.60154e-106	1.1005e-107	1.10725e-108	5.15995e-108	-1.98593e-106	1.20996e-106	9.26253e-108	2.95104e-211
2.6385e-110	-9.28302e-108	-4.63155e-108	1.87681e-109	2.5139e-108	4.15393e-108	1.51358e-108	2.3968e-108	-9.28869e-109	-3.47668e-108	-6.15879e-109	4.1678e-108	-2.25785e-109	5.61104e-108	4.79801e-109	8.05081e-109	-2.0002e-108	-1.22708e-107	8.95117e-110	-1.46381e-107	-5.19823e-108	-4.23937e-109	5.76386e-108	-3.95429e-108	5.49601e-109	2.16347e-108	-1.06341e-109	-4.48511e-108	-3.40878e-108	-4.21595e-108	7.01803e-214
8.56603e-109	6.07297e-109	1.59692e-108	-6.76313e-109	5.5487e-109	-8.20193e-110	-3.58364e-109	-4.27694e-109	-4.68706e-109	-6.59013e-110	-3.3828e-108	2.09123e-109	-6.11406e-110	-2.10339e-109	5.25603e-109	-2.93835e-110	-6.59967e-110	8.03638e-109	-5.98915e-109	2.5249e-109	-6.34467e-109	5.96603e-110	5.29206e-109	8.17527e-110	-1.41204e-109	-1.28593e-109	-6.40046e-109	1.12449e-109	8.49561e-109	3.14426e-110	1.97193e-215
-1.89581e-110	1.09588e-110	9.75083e-111	-1.36436e-109	1.38557e-110	1.17464e-111	-3.08075e-112	-3.61912e-111	-1.44837e-109	1.92788e-110	-7.34174e-110	1.15645e-109	4.91141e-110	-6.74088e-111	-1.41278e-110	-6.03197e-110	-1.84488e-109	7.20402e-111	-1.52041e-110	-1.82522e-110	1.19945e-109	6.15849e-110	6.30491e-111	-1.37831e-110	5.76622e-110	-1.20147e-110	1.03187e-111	-8.83926e-110	-4.00481e-110	1.08081e-110	1.3187e-217
1.21305e-111	-1.25284e-111	-2.29913e-111	-1.8208e-113	-9.07869e-111	-3.68269e-111	1.01762e-112	1.83864e-111	1.85813e-111	-6.76735e-112	2.95757e-111	1.25638e-111	1.50799e-111	-1.09197e-110	-6.57404e-111	1.10045e-110	2.26861e-111	5.10065e-111	-1.51186e-111	-5.31579e-111	-3.86034e-111	-7.49444e-111	5.05384e-111	1.18894e-110	1.90785e-111	-8.91249e-112	-1.58363e-111	5.56825e-113	1.88941e-111	-7.92178e-111	7.80714e-220
2.50056e-112	1.94533e-112	-1.81303e-114	1.85494e-112	-1.33467e-112	-9.19793e-112	-1.11708e-112	1.87287e-112	-4.28496e-112	-1.56808e-112	6.08719e-113	-3.65238e-112	3.02064e-112	-2.3993e-112	-1.80819e-112	-1.94837e-112	2.54509e-112	-4.94224e-112	3.56984e-112	-2.11086e-113	1.53356e-112	-8.65814e-112	1.31e-112	-6.30241e-112	-5.6942e-112	-6.20961e-112	1.0593e-111	4.87351e-112	1.34823e-112	1.58733e-112	5.3482e-222
2.53975e-113	1.15457e-114	-1.33607e-113	-8.86889e-113	2.76713e-113	6.89656e-113	-8.0328e-113	-1.08598e-113	8.80629e-114	-1.52496e-113	-3.15502e-113	-2.02223e-113	-2.70838e-113	-4.36175e-114	4.43814e-114	2.01754e-114	-3.61844e-113	5.58747e-113	1.12505e-113	4.75782e-114	-9.30872e-114	4.49008e-113	1.60637e-113	6.33878e-114	4.05455e-113	3.36529e-113	-3.26374e-113	1.30926e-113	-3.76884e-114	-4.62529e-113	3.64219e-224
3.84371e-114	2.99445e-114	-2.44974e-115	-2.36668e-114	3.37376e-114	9.14954e-115	-1.44481e-113	3.56835e-116	1.09995e-114	1.73612e-114	-3.08531e-115	-5.26469e-115	1.62335e-115	4.25675e-114	1.42788e-115	-2.05725e-116	-2.66799e-114	7.37349e-115	1.75838e-114	-4.4925e-114	-2.12581e-115	-7.44671e-114	2.01608e-115	1.6622e-114	3.4763e-115	2.9306e-114	1.94696e-114	-4.0448e-114	2.1337e-114	8.45583e-114	4.67285e-226
4.70502e-115	-9.50562e-115	7.38201e-117	2.30406e-115	5.77431e-116	-7.1821e-115	-2.08296e-116	-3.88548e-115	2.4427e-117	-5.02156e-116	7.27447e-116	5.26263e-115	-2.91779e-115	-7.41893e-116	-5.35294e-116	1.14328e-115	-2.43983e-118	-1.78883e-116	8.89329e-117	8.49172e-116	-1.55491e-115	4.70528e-116	-1.97223e-115	-1.20518e-116	4.90823e-115	-3.617e-116	-1.12898e-114	8.72715e-116	-1.10185e-115	-1.43388e-115	3.87016e-228
1.99171e-116	3.17386e-116	-5.34912e-116	-3.99612e-116	-5.93009e-117	-9.67389e-117	1.09519e-116	5.23121e-116	-9.09021e-118	-1.04213e-116	-2.55985e-118	-2.58602e-116	-2.98214e-116	2.18199e-116	-1.64709e-117	-1.68305e-116	2.101e-116	-1.8587e-117	-1.90783e-116	6.52771e-117	-4.78746e-116	3.47172e-117	2.33359e-117	-5.55446e-117	3.19799e-116	4.64055e-117	-1.80077e-116	9.7432e-118	-2.28871e-116	-1.8257e-116	1.66955e-230
-2.23693e-118	-8.91154e-117	6.39937e-118	-3.35345e-118	-7.79237e-118	-2.5195e-117	3.15293e-118	3.94745e-119	-4.0309e-118	1.56153e-117	2.97339e-117	3.55383e-117	1.01354e-117	-3.23815e-117	1.02714e-117	1.16709e-118	-1.06123e-117	4.74723e-117	-2.21051e-117	-8.26381e-118	6.54651e-117	1.41712e-118	1.15002e-117	2.89324e-117	-1.32157e-117	-4.38035e-117	-7.70427e-118	1.80453e-118	1.08974e-117	-1.02665e-117	2.293e-232
-7.76215e-119	-1.41098e-118	-4.02957e-119	-2.4554e-118	1.49728e-118	-3.75807e-118	5.96045e-119	-3.91701e-119	-1.7683e-118	-2.47785e-119	-2.87345e-118	-2.17911e-119	9.29101e-118	-1.65679e-118	-7.74986e-119	-9.00042e-119	3.03174e-119	-3.28616e-119	-2.67085e-118	2.20339e-119	-5.82431e-118	3.69111e-120	-5.03854e-118	3.55286e-118	-6.06912e-119	-4.16139e-119	2.94765e-118	4.771e-118	-9.78202e-119	-3.94574e-118	2.55463e-234
-1.2963e-119	-1.3403e-120	-7.28523e-121	-2.94441e-119	-2.94164e-120	-4.99185e-121	1.48483e-120	3.84997e-121	-2.19763e-120	-5.14831e-120	-1.50131e-120	3.66278e-120	-1.37413e-119	6.88868e-120	-2.86845e-119	9.00356e-121	-3.03393e-119	1.01398e-119	1.21616e-119	1.58992e-119	-6.16881e-119	-5.09599e-119	-3.37613e-119	2.17284e-119	4.69213e-120	-5.99983e-120	3.326e-121	-8.10216e-121	-3.27286e-119	2.34562e-120	1.27292e-236
-6.08409e-121	-5.78068e-121	-3.87558e-120	6.24162e-121	1.06371e-120	6.08653e-120	-8.21561e-121	9.6367e-121	1.92563e-121	2.76517e-121	3.50847e-120	1.43003e-120	-2.47353e-120	2.1731e-121	2.51647e-120	-5.27596e-121	5.68807e-121	7.94737e-120	2.4989e-121	1.39469e-120	-1.49419e-121	1.99765e-121	-9.50173e-121	6.02524e-120	1.74036e-121	2.48757e-121	-2.07618e-120	-1.16286e-120	-5.5892e-121	4.9108e-121	1.92208e-238
-5.56443e-122	-1.26281e-123	-2.77581e-122	4.79786e-122	-3.96598e-123	3.23633e-122	1.73865e-121	8.28048e-123	-1.01539e-122	-3.05197e-122	1.06046e-121	-8.23151e-123	-2.89772e-121	1.29893e-121	2.20322e-122	1.30135e-121	-1.97128e-121	3.81074e-121	-2.76283e-121	2.4787e-121	-1.01779e-122	4.79243e-122	1.2519e-122	2.88117e-122	-3.10307e-121	1.12057e-121	1.18382e-122	8.15055e-123	9.00433e-122	4.00801e-121	7.71179e-241
-9.35244e-124	-1.13069e-122	-6.53948e-123	2.79061e-123	1.68365e-123	-8.64648e-123	-2.60168e-122	1.32071e-123	5.6548e-123	-3.26659e-123	-1.58697e-122	6.25869e-122	-5.09269e-123	4.84769e-123	-3.28004e-122	1.96737e-122	-7.4228e-124	3.36234e-122	2.93941e-123	7.97365e-124	3.72148e-124	1.22923e-122	2.33768e-122	-3.05308e-123	-2.88475e-123	-4.32598e-123	2.87343e-122	-1.60096e-123	-9.88584e-123	-1.71276e-123	9.46278e-243
-1.04546e-123	-3.26811e-124	-2.27939e-123	5.9361e-125	-1.60694e-124	-5.67076e-124	4.40071e-124	1.0317e-124	1.41554e-123	2.15832e-124	-8.59291e-124	3.72248e-124	8.61777e-124	-1.67644e-123	-1.33934e-123	-5.41543e-123	1.68034e-123	1.92664e-123	9.3455e-125	1.8281e-125	-1.45504e-123	-5.11293e-123	4.47605e-125	1.62864e-123	1.41092e-124	2.50122e-123	-1.93334e-124	-8.13057e-124	1.96318e-123	2.16644e-124	9.28854e-245
-2.80267e-125	6.04354e-126	-7.21703e-124	7.78439e-126	-4.64478e-125	4.56472e-125	-2.0571e-124	-1.1245e-124	2.91257e-125	-1.94252e-124	-3.04804e-126	-7.14469e-126	-9.94395e-125	-5.54422e-126	2.47806e-126	-5.34259e-126	5.6784e-125	2.09319e-124	-2.5062e-124	2.80121e-124	7.12386e-125	-1.90886e-124	1.22834e-125	1.53339e-124	8.54838e-125	-1.90016e-125	1.75609e-124	5.2188e-125	3.91676e-126	1.0595e-124	9.35501e-247
-1.46665e-125	-1.51209e-126	-1.73388e-125	-4.56211e-126	1.72277e-126	-1.15932e-125	4.17328e-126	5.95995e-126	-3.67482e-126	1.29193e-125	1.25066e-126	6.83096e-126	4.93979e-125	-1.65664e-125	2.06363e-127	1.01761e-125	-1.48225e-126	-9.23412e-127	-3.33296e-128	2.42346e-126	7.48267e-126	-9.89055e-126	9.94423e-127	3.88734e-127	3.6639e-127	-1.43117e-125	-1.2547e-125	1.00363e-126	1.46505e-125	2.16912e-126	4.52259e-249
-3.95851e-128	-1.7433e-127	-2.74233e-128	-1.05147e-127	-1.92742e-127	7.9112e-128	-1.84172e-128	-1.71213e-126	-6.0283e-127	1.44538e-127	2.03651e-127	7.53195e-127	3.3748e-127	4.59664e-127	9.7313e-127	2.00792e-128	3.58826e-126	-7.18143e-127	3.88766e-127	-9.67013e-128	1.79177e-127	3.94262e-128	9.54135e-128	-2.00976e-128	-3.55837e-128	2.81982e-128	4.72339e-130	-5.30933e-127	1.54984e-127	-8.33213e-127	1.98817e-251
7.10622e-128	-4.02383e-128	-5.60864e-129	-2.10929e-128	-6.43538e-129	3.77002e-128	-6.22117e-128	-8.07235e-128	1.55065e-128	-2.91279e-129	1.07159e-127	-2.27046e-128	4.90837e-127	1.24403e-128	-8.46036e-129	-1.90899e-130	-2.43914e-129	-1.28236e-127	-5.74888e-128	-1.31783e-128	-7.49728e-128	-1.10211e-128	7.89434e-129	3.07294e-129	-4.72841e-128	1.46834e-127	1.30138e-129	-3.04329e-128	-3.36547e-128	-7.79637e-129	3.2405e-253
-6.08516e-129	-1.4278e-128	2.05935e-129	1.48761e-130	-2.89674e-129	-6.27719e-129	1.01724e-128	4.04268e-129	-1.1915e-128	-2.3265e-129	7.35647e-129	6.76595e-129	3.09935e-129	-2.0265e-128	3.6047e-130	8.50393e-129	3.76151e-129	1.53114e-130	-1.83907e-129	-8.61756e-129	-3.13768e-130	-7.28083e-129	-2.06864e-129	-1.92524e-129	-4.11085e-129	1.93075e-129	-1.43615e-130	1.092e-128	-3.51381e-129	-2.11052e-130	1.45796e-255
-4.93482e-130	-4.94179e-130	6.64383e-131	8.29385e-131	-1.68464e-130	-2.70769e-130	2.67689e-131	-6.39684e-130	4.9904e-130	1.01853e-130	2.73184e-130	1.18338e-130	3.43086e-130	9.9969e-130	2.74065e-130	-4.13786e-130	-1.33536e-131	4.89114e-130	-1.03564e-130	2.28888e-130	4.01306e-130	1.03713e-130	-1.31213e-130	-4.6949e-130	-4.57637e-130	-1.18305e-131	-2.26681e-130	1.42396e-129	1.09253e-129	1.0478e-129	8.0142e-258
9.70115e-131	-2.73922e-132	5.62572e-131	-1.94217e-133	-3.33718e-131	-1.51012e-131	1.00664e-131	-1.74346e-131	-7.02088e-132	-1.03178e-132	-7.12092e-131	1.50951e-131	-5.34453e-131	-7.74376e-131	1.30909e-131	-1.14183e-130	7.12735e-131	-2.84531e-131	-2.49128e-131	7.44547e-131	3.85989e-132	-9.26305e-133	-1.02544e-130	-1.2373e-131	2.76587e-131	-1.86389e-131	-2.98672e-131	1.72121e-131	2.417e-131	1.30351e-131	6.75343e-260
-4.48197e-133	-4.5946e-132	4.36027e-132	-5.02759e-132	5.12438e-132	-2.3545e-132	5.0191e-133	4.40587e-132	-1.88903e-131	-1.16303e-131	-2.28515e-133	-6.86936e-132	-1.08758e-132	-1.39032e-132	1.16078e-131	-1.54093e-132	-4.3527e-134	7.97085e-133	9.23865e-133	-1.26055e-131	1.29934e-132	-1.99539e-132	-4.71109e-133	-8.69278e-133	-7.79012e-132	-1.29109e-132	1.5408e-132	4.41113e-134	1.5155e-132	3.4572e-133	1.03083e-261
6.65288e-133	-4.15111e-133	-9.43613e-133	3.63147e-133	-1.69651e-134	5.01536e-134	-3.31056e-135	2.04266e-134	-6.08574e-133	-1.34685e-132	-4.83536e-133	7.45604e-134	9.43209e-134	-1.31374e-133	-7.16439e-134	3.42226e-134	2.19176e-133	2.20857e-133	-1.22141e-134	2.00575e-132	-1.9702e-133	1.50996e-134	3.88386e-133	1.18054e-133	-2.49525e-133	-6.11088e-133	1.47132e-133	-5.55258e-134	-4.92248e-134	1.41426e-133	8.9033e-264
-1.92127e-137	6.88563e-135	-1.68134e-134	-1.82837e-134	-1.92461e-134	2.05842e-134	1.35756e-134	-1.08535e-134	-1.88667e-134	2.46782e-134	1.68922e-136	-7.76458e-136	-8.32947e-135	-3.58544e-134	1.00391e-135	8.25437e-135	-4.63878e-134	-2.52543e-135	1.27467e-134	1.7915e-134	-8.62239e-135	-8.90639e-135	-1.57529e-133	2.45273e-134	-7.9932e-135	-3.11734e-135	-1.31722e-136	9.09777e-135	-5.02294e-135	1.99905e-134	3.29437e-266
2.13835e-135	-7.16112e-135	-1.32697e-135	1.81655e-135	6.78212e-136	3.57017e-135	7.93285e-135	-4.77759e-136	8.21291e-137	-8.68199e-137	-1.58646e-135	2.33825e-135	-2.93157e-135	1.37604e-135	2.70277e-136	-3.08337e-135	-1.84106e-135	-7.15568e-135	9.92683e-137	2.17483e-135	-1.24983e-135	-2.3889e-135	-1.86586e-135	5.42147e-136	-5.46777e-135	-2.34977e-136	-7.31534e-135	2.55835e-135	-1.31664e-134	-1.72146e-135	5.02051e-268
2.47643e-136	2.06869e-136	1.08676e-135	2.07996e-136	8.95445e-137	1.46234e-135	-4.21706e-136	-5.65391e-136	-5.56367e-136	-1.03323e-136	4.00841e-136	1.45159e-136	-4.79853e-136	7.79963e-136	2.26653e-136	6.99543e-137	-9.31118e-137	-1.97525e-136	-8.84508e-136	-4.33072e-136	-7.24318e-136	9.49039e-136	-3.62151e-136	-1.01263e-135	4.13651e-137	-5.72074e-137	2.30312e-136	-1.59385e-136	-7.35734e-138	-5.88813e-137	9.05564e-270
8.81507e-139	3.68635e-137	-4.23997e-138	2.26202e-137	4.0629e-138	4.03688e-140	-2.80844e-137	2.60172e-138	6.8008e-138	-2.28053e-137	-2.80995e-137	-5.57553e-138	-6.65666e-137	3.4075e-137	-7.96019e-138	2.61974e-139	-2.05858e-137	2.02022e-138	-4.28736e-137	-1.3429e-137	-4.16127e-138	6.09413e-138	1.15482e-137	-2.78294e-138	3.88735e-137	1.38028e-138	-1.78457e-138	-1.2533e-136	2.71555e-138	9.81269e-138	2.97133e-272
8.4554e-138	3.44006e-138	1.29317e-138	6.78594e-139	6.28699e-138	-2.35898e-138	1.93097e-139	-6.1784e-138	1.05297e-138	5.77919e-139	-2.7113e-140	-5.3677e-139	3.88227e-138	4.83356e-138	-7.71693e-138	1.71858e-138	-3.23133e-138	-7.6869e-139	-6.0092e-138	1.67595e-138	-9.51205e-139	-3.04757e-138	4.82276e-143	3.90657e-140	-3.20405e-138	1.66429e-138	-1.79286e-138	5.78999e-140	-9.31397e-139	7.09302e-139	3.49203e-274
1.35409e-139	8.99628e-140	-2.04449e-139	9.09852e-139	4.35633e-139	6.91848e-139	3.44937e-141	-5.98437e-139	-5.91927e-139	-2.00675e-140	-9.2992e-140	4.46678e-140	2.61432e-139	-4.80179e-140	-4.17371e-139	-2.7495e-139	-3.28899e-140	-6.75601e-140	7.14309e-139	-1.80716e-139	-2.2249e-140	2.7942e-140	2.16754e-141	-1.54578e-139	2.64293e-139	-6.39102e-140	6.5144e-140	-2.62254e-140	-2.82925e-139	4.98363e-140	3.33961e-276
2.54779e-140	2.83075e-140	3.59563e-140	2.00182e-140	2.16031e-140	-6.58227e-141	-1.41273e-140	-7.50406e-140	4.19334e-141	5.74978e-141	6.13855e-142	-1.52336e-140	1.61586e-140	4.45763e-140	-1.06297e-140	1.2048e-140	4.48363e-140	-2.35234e-140	-2.60015e-140	1.58193e-140	1.64313e-141	-4.90332e-141	-1.09366e-140	3.26713e-140	-1.28665e-140	-1.20241e-140	-3.52012e-142	-1.18959e-140	4.50776e-141	-7.70345e-141	1.75093e-278
-1.8055e-142	-7.24196e-142	1.04913e-141	3.96856e-142	4.65318e-141	2.34741e-142	2.64167e-141	-3.6167e-141	-3.66354e-142	-1.26212e-141	1.70103e-141	-3.43162e-143	6.31137e-142	6.09233e-142	1.8874e-143	-2.72028e-141	9.67739e-142	7.42977e-142	-5.05614e-142	-3.99122e-142	-4.13822e-142	1.60707e-141	-6.98961e-142	2.271e-142	2.4349e-142	-8.86671e-142	-1.76816e-141	-2.16537e-142	-1.04211e-141	3.38957e-141	7.81645e-281
-1.04714e-142	-7.2915e-143	-5.60602e-143	2.63151e-143	2.99639e-143	-3.88745e-143	-3.52546e-143	1.39149e-142	6.51421e-144	7.33571e-144	-1.18199e-142	3.07714e-144	2.3586e-142	-1.74675e-142	-6.82799e-143	2.25268e-142	1.51548e-142	-6.03873e-144	1.26562e-142	2.71793e-144	7.87772e-143	2.14243e-143	-5.1591e-143	-4.72073e-143	-6.42953e-142	5.63714e-142	8.00194e-143	-2.35173e-144	-4.95488e-142	2.081e-143	1.23285e-282
5.5851e-144	-3.87759e-143	-3.16813e-143	-1.59493e-143	-1.05881e-143	-3.83877e-144	2.55371e-144	-1.05538e-143	-8.34578e-145	-3.00308e-144	1.25867e-143	1.19831e-143	1.80557e-144	-2.64333e-144	8.21582e-144	8.54849e-145	-1.85441e-143	-1.03025e-143	1.16775e-145	-5.09216e-144	-9.44925e-144	-1.06778e-144	2.01975e-143	1.15182e-145	-1.38305e-144	-2.43915e-143	-1.48985e-143	-9.54755e-144	3.32646e-144	1.90477e-143	5.68601e-285
2.60919e-145	2.33427e-144	-1.5747e-145	1.17002e-145	-3.89741e-145	2.85956e-144	-1.044e-145	2.00048e-145	1.35071e-144	-2.09795e-144	1.64137e-144	1.52683e-144	-9.36965e-145	2.63441e-144	1.35809e-145	9.04964e-145	-8.65421e-145	-3.82588e-145	1.06757e-144	1.76628e-145	2.85518e-144	-1.03978e-145	5.87323e-145	-1.61278e-144	1.99389e-144	-2.66247e-144	5.13657e-144	1.0253e-145	1.82681e-144	7.99114e-145	8.8452e-287
7.89921e-146	-5.05033e-146	-4.36774e-146	-2.31234e-145	-9.68289e-147	-2.25627e-145	-4.42632e-146	4.99635e-146	3.8099e-146	5.46195e-146	2.17491e-147	1.13553e-145	9.02236e-146	-6.91392e-147	-1.82137e-145	-1.35681e-146	-6.437e-147	-3.17299e-145	-1.19659e-145	-1.9792e-145	9.57248e-148	-7.12492e-147	-5.23978e-146	-1.11075e-145	9.838e-146	2.37603e-147	-5.67887e-147	2.80412e-146	-1.76477e-146	-3.71444e-145	4.96635e-289
-7.38906e-147	8.61187e-147	-8.88842e-147	-1.05623e-147	2.34435e-147	-2.06357e-146	-4.56223e-146	7.38993e-147	-1.09811e-146	1.47819e-147	-2.08226e-146	8.89956e-147	-1.87874e-146	-6.70031e-147	-3.09281e-147	6.7284e-147	-1.05167e-147	-9.84487e-148	1.34265e-146	2.16259e-147	-4.39987e-146	-1.03871e-146	-2.51603e-146	-2.18736e-148	-2.92258e-147	-1.17835e-147	-1.22806e-147	-6.99211e-148	-6.0681e-148	-5.92009e-148	6.741e-291
1.75004e-148	-2.67363e-148	6.91338e-148	1.30735e-147	-2.89236e-148	1.13068e-148	1.12272e-148	1.10782e-147	1.42308e-147	3.11808e-147	-4.76898e-148	2.03505e-148	5.95934e-149	1.43902e-148	-2.45135e-148	3.2137e-148	-4.41836e-148	1.05104e-148	-4.28364e-149	2.25111e-147	-2.01378e-147	3.61204e-148	5.92816e-149	4.35386e-148	-4.24732e-149	4.45906e-149	2.69102e-148	-1.50781e-148	-8.34134e-149	-2.21651e-148	2.56391e-293
8.20454e-150	8.37581e-151	-1.0363e-148	-1.1333e-148	-2.2976e-149	-2.3887e-149	-1.60827e-149	8.97952e-149	-2.46379e-148	-9.12949e-149	2.87582e-149	-1.48858e-148	-3.45522e-150	4.12476e-149	-2.80779e-149	7.59793e-149	2.5466e-149	-5.27976e-149	8.21e-149	-1.7182e-148	1.48951e-148	1.01342e-148	-1.17655e-149	1.92523e-148	3.78268e-149	-1.69003e-149	1.79848e-148	4.33239e-149	-4.53664e-149	-2.53591e-148	3.45033e-295
-4.91035e-151	1.03439e-149	1.76194e-150	-1.10799e-150	-1.45525e-150	-3.56533e-150	-2.47943e-150	-2.43925e-150	2.51293e-150	4.74644e-150	-3.85233e-150	3.65333e-150	1.02582e-150	1.82058e-152	-4.77789e-150	1.55847e-149	3.76293e-150	-2.92201e-150	3.11319e-150	8.36158e-151	5.94046e-151	1.90129e-150	1.9291e-151	-4.01461e-151	2.61079e-150	1.92717e-150	4.71402e-150	-5.22089e-151	7.33791e-150	1.03535e-149	6.93611e-298
4.45548e-151	-3.35747e-151	1.39465e-151	-1.63493e-152	-2.28185e-151	-4.55912e-151	-9.00789e-152	-1.11122e-151	-5.43361e-151	-1.53524e-151	1.02889e-150	-3.69325e-151	-1.1664e-151	-2.75224e-151	-1.19519e-150	-1.43771e-152	3.06451e-151	-8.91589e-151	-1.8869e-150	1.9529e-151	9.97515e-151	-1.51635e-150	-2.67418e-150	-4.31606e-151	-1.72094e-151	-1.23032e-150	-7.12689e-152	5.48278e-152	-1.21305e-150	1.2283e-150	2.3294e-299
1.74704e-152	4.90928e-153	-1.72728e-151	-2.85268e-152	-2.15876e-152	9.76586e-152	2.16836e-152	-1.27077e-151	2.6534e-153	-7.83206e-152	4.08209e-152	-2.3392e-152	8.00699e-152	1.00924e-152	1.99134e-152	-1.22682e-151	-8.38857e-152	3.02453e-153	5.47955e-153	-1.06829e-152	5.7564e-153	6.99058e-153	-4.97168e-153	-1.65693e-153	4.7819e-152	1.20321e-151	-1.05747e-151	-2.08683e-153	-2.73302e-152	1.55499e-151	1.48092e-301
-7.83258e-154	2.1062e-155	-2.26093e-152	-9.03819e-154	-5.41787e-154	5.814e-153	4.50305e-153	1.33878e-154	-4.13389e-153	-7.62131e-154	-4.56657e-153	-6.77583e-154	-1.70382e-153	2.40882e-153	-1.26206e-153	4.59541e-153	-1.41806e-153	1.41474e-153	9.08976e-153	-4.64893e-153	-9.16619e-153	-2.42e-153	-9.1092e-154	-7.63287e-153	1.08743e-154	8.19287e-153	1.40495e-154	2.05106e-153	7.02664e-154	-2.10765e-153	9.70915e-304
1.36676e-153	1.8318e-154	1.0078e-154	6.13064e-154	-3.82856e-154	3.31743e-154	8.51443e-154	2.09745e-154	5.52996e-154	1.02552e-155	-3.52194e-154	2.75531e-154	1.69056e-154	8.95962e-155	1.49619e-153	3.37158e-156	-8.43384e-156	1.45768e-154	-5.99912e-154	8.43241e-155	4.963e-154	2.62447e-154	3.91178e-154	-2.67412e-154	1.31843e-154	1.13215e-154	-2.69026e-154	2.80508e-154	1.33155e-153	2.24092e-155	8.97707e-306
-5.99606e-155	-3.3541e-156	6.38961e-155	-2.37845e-156	1.84451e-154	-2.07173e-154	5.78146e-155	2.73805e-155	-4.64152e-155	-2.17007e-155	-2.12331e-155	4.24506e-156	6.4627e-156	1.47015e-156	-1.863e-155	-3.72485e-155	1.27054e-154	1.79725e-155	9.78745e-156	5.86222e-156	-3.49907e-155	2.89024e-154	-2.55212e-155	-1.39831e-155	-4.81956e-155	-1.42695e-155	-1.9345e-155	-6.58664e-156	-1.13488e-154	-2.88735e-155	2.12461e-307
7.40545e-157	-2.85718e-157	-1.53782e-156	-2.50241e-156	-1.09705e-156	-3.28051e-157	3.19671e-157	9.20424e-157	-5.34227e-156	-4.31915e-157	1.11139e-155	-1.09865e-156	-1.6141e-156	-1.13376e-155	4.58273e-157	1.54545e-155	1.95599e-156	2.3522e-156	5.85736e-157	1.00369e-156	-8.5938e-156	1.99822e-157	-2.31413e-156	-2.54943e-156	-3.62304e-157	-7.45734e-157	-1.46035e-155	-4.27505e-156	2.02838e-156	-5.47736e-156	0
2.2213e-156	-1.38784e-157	9.55342e-157	3.39672e-159	5.17883e-158	8.6838e-158	-1.73886e-157	-8.42445e-158	7.031e-158	1.79597e-156	-6.6487e-157	8.73185e-158	-1.43409e-157	3.0902e-157	-2.05809e-157	1.30308e-158	-1.36549e-156	2.79596e-158	-8.64851e-157	1.11863e-156	4.64491e-158	1.70905e-157	6.66145e-157	1.6926e-157	-2.35932e-157	-4.74808e-158	7.71743e-157	-1.62471e-157	1.03739e-157	4.22632e-158	0
-1.12331e-157	-1.76501e-158	6.6488e-159	2.25147e-158	-2.40826e-159	3.41041e-158	7.14688e-159	-2.24327e-158	3.41346e-158	3.45206e-161	1.85831e-158	5.36775e-159	-7.84775e-158	-9.49351e-160	4.04087e-158	2.33234e-157	1.36211e-158	-2.91456e-158	-2.11014e-158	-7.22097e-158	-1.48506e-158	-1.32229e-158	2.54371e-159	8.06792e-159	-1.54276e-160	-2.96116e-159	5.17472e-158	-2.0392e-159	1.70264e-158	-1.41944e-158	0
-1.13543e-159	-4.30656e-160	7.06812e-160	3.57474e-160	8.09866e-160	-7.44569e-159	-1.71763e-158	4.2017e-160	-3.08317e-159	8.64437e-160	-1.95398e-159	-4.88524e-160	-7.40932e-161	-2.34043e-159	1.24083e-159	4.81441e-162	-2.32189e-159	-5.47864e-160	-6.77861e-161	-1.22204e-160	1.54062e-160	-7.06951e-160	-1.16617e-159	-1.01422e-159	-6.03758e-160	7.30829e-162	5.25996e-160	-6.56321e-160	-8.55719e-159	-4.80375e-162	0
8.79817e-160	5.13792e-160	-1.19757e-160	6.49049e-161	1.02229e-161	-3.75364e-160	2.5064e-160	3.44379e-160	4.42726e-160	1.32922e-161	2.49733e-160	7.64151e-161	-7.57759e-160	-5.19616e-161	-4.88079e-160	4.09686e-161	5.63235e-161	-2.55756e-162	8.88629e-161	7.49049e-161	1.7343e-161	-9.99693e-160	-2.44992e-160	-6.31116e-161	1.24023e-160	8.68646e-160	-5.61141e-161	-1.84893e-160	-9.05443e-162	1.10098e-160	0
-8.07292e-162	2.06031e-161	1.2348e-161	-4.00089e-162	-6.28463e-162	9.22678e-162	4.37029e-163	-1.27219e-160	-1.41446e-161	-6.97351e-162	-3.92299e-162	-6.70232e-163	-1.21378e-160	-3.5053e-161	-8.24309e-162	-5.67575e-162	-5.62919e-162	-1.23533e-161	-2.07461e-161	-2.47519e-162	-2.5301e-163	3.99771e-161	5.31063e-162	-1.29091e-161	7.35947e-162	9.74248e-162	1.23992e-161	9.32142e-163	5.60269e-162	-4.31323e-162	0
-6.73982e-163	-6.6718e-163	8.92325e-163	-1.1333e-162	6.78752e-164	-1.65232e-162	6.58e-163	-1.59621e-162	1.03857e-162	1.70288e-163	-7.80839e-163	7.92037e-163	1.60145e-162	9.96752e-163	-1.75359e-162	-8.91427e-164	-2.77998e-163	3.63783e-163	3.85501e-162	2.22796e-162	2.72149e-163	-1.05029e-164	8.23831e-163	1.88724e-162	-3.01198e-162	5.19956e-163	1.29712e-162	-4.77644e-163	1.53603e-162	-1.06616e-163	0
1.23825e-163	-6.75367e-163	-5.51121e-163	-2.41872e-163	-2.0974e-163	4.12036e-164	-1.94797e-163	-4.4645e-164	8.8906e-164	9.18323e-164	-6.29815e-163	-2.47484e-163	-8.92701e-164	-3.26225e-163	4.33096e-164	5.86101e-163	-6.00101e-163	-8.01808e-163	-6.5936e-163	-7.65675e-163	-6.00597e-164	7.897e-163	-9.66421e-164	-4.59583e-164	8.57608e-163	-5.53501e-163	-1.38837e-163	-1.29658e-165	1.44953e-162	-3.93002e-163	0
1.23825e-163	-6.75367e-163	-5.51121e-163	-2.41872e-163	-2.0974e-163	4.12036e-164	-1.94797e-163	-4.4645e-164	8.8906e-164	9.18323e-164	-6.29815e-163	-2.47484e-163	-8.92701e-164	-3.26225e-163	4.33096e-164	5.86101e-163	-6.00101e-163	-8.01808e-163	-6.5936e-163	-7.65675e-163	-6.00597e-164	7.897e-163	-9.66421e-164	-4.59583e-164	8.57608e-163	-5.53501e-163	-1.38837e-163	-1.29658e-165	1.44953e-162	-3.93002e-163	0
1.23825e-163	-6.75367e-163	-5.51121e-163	-2.41872e-163	-2.0974e-163	4.12036e-164	-1.94797e-163	-4.4645e-164	8.8906e-164	9.18323e-164	-6.29815e-163	-2.47484e-163	-8.92701e-164	-3.26225e-163	4.33096e-164	5.86101e-163	-6.00101e-163	-8.01808e-163	-6.5936e-163	-7.65675e-163	-6.00597e-164	7.897e-163	-9.66421e-164	-4.59583e-164	8.57608e-163	-5.53501e-163	-1.38837e-163	-1.29658e-165	1.44953e-162	-3.93002e-163	0
1.23825e-163	-6.75367e-163	-5.51121e-163	-2.41872e-163	-2.0974e-163	4.12036e-164	-1.94797e-163	-4.4645e-164	8.8906e-164	9.18323e-164	-6.29815e-163	-2.47484e-163	-8.92701e-164	-3.26225e-163	4.33096e-164	5.86101e-163	-6.00101e-163	-8.01808e-163	-6.5936e-163	-7.65675e-163	-6.00597e-164	7.897e-163	-9.66421e-164	-4.59583e-164	8.57608e-163	-5.53501e-163	-1.38837e-163	-1.29658e-165	1.44953e-162	-3.93002e-163	0
1.23825e-163	-6.75367e-163	-5.51121e-163	-2.41872e-163	-2.0974e-163	4.12036e-164	-1.94797e-163	-4.4645e-164	8.8906e-164	9.18323e-164	-6.29815e-163	-2.47484e-163	-8.92701e-164	-3.26225e-163	4.33096e-164	5.86101e-163	-6.00101e-163	-8.01808e-163	-6.5936e-163	-7.65675e-163	-6.00597e-164	7.897e-163	-9.66421e-164	-4.59583e-164	8.57608e-163	-5.53501e-163	-1.38837e-163	-1.29658e-165	1.44953e-162	-3.93002e-163	0
1.23825e-163	-6.75367e-163	-5.51121e-163	-2.41872e-163	-2.0974e-163	4.12036e-164	-1.94797e-163	-4.4645e-164	8.8906e-164	9.18323e-164	-6.29815e-163	-2.47484e-163	-8.92701e-164	-3.26225e-163	4.33096e-164	5.86101e-163	-6.00101e-163	-8.01808e-163	-6.5936e-163	-7.65675e-163	-6.00597e-164	7.897e-163	-9.66421e-164	-4.59583e-164	8.57608e-163	-5.53501e-163	-1.38837e-163	-1.29658e-165	1.44953e-162	-3.93002e-163	0
1.23825e-163	-6.75367e-163	-5.51121e-163	-2.41872e-163	-2.0974e-163	4.12036e-164	-1.94797e-163	-4.4645e-164	8.8906e-164	9.18323e-164	-6.29815e-163	-2.47484e-163	-8.92701e-164	-3.26225e-163	4.33096e-164	5.86101e-163	-6.00101e-163	-8.01808e-163	-6.5936e-163	-7.65675e-163	-6.00597e-164	7.897e-163	-9.66421e-164	-4.59583e-164	8.57608e-163	-5.53501e-163	-1.38837e-163	-1.29658e-165	1.44953e-162	-3.93002e-163	0
1.23825e-163	-6.75367e-163	-5.51121e-163	-2.41872e-163	-2.0974e-163	4.12036e-164	-1.94797e-163	-4.4645e-164	8.8906e-164	9.18323e-164	-6.29815e-163	-2.47484e-163	-8.92701e-164	-3.26225e-163	4.33096e-164	5.86101e-163	-6.00101e-163	-8.01808e-163	-6.5936e-163	-7.65675e-163	-6.00597e-164	7.897e-163	-9.66421e-164	-4.59583e-164	8.57608e-163	-5.53501e-163	-1.38837e-163	-1.29658e-165	1.44953e-162	-3.93002e-163	0
1.23825e-163	-6.75367e-163	-5.51121e-163	-2.41872e-163	-2.0974e-163	4.12036e-164	-1.94797e-163	-4.4645e-164	8.8906e-164	9.18323e-164	-6.29815e-163	-2.47484e-163	-8.92701e-164	-3.26225e-163	4.33096e-164	5.86101e-163	-6.00101e-163	-8.01808e-163	-6.5936e-163	-7.65675e-163	-6.00597e-164	7.897e-163	-9.66421e-164	-4.59583e-164	8.57608e-163	-5.53501e-163	-1.38837e-163	-1.29658e-165	1.44953e-162	-3.93002e-163	0
1.23825e-163	-6.75367e-163	-5.51121e-163	-2.41872e-163	-2.0974e-163	4.12036e-164	-1.94797e-163	-4.4645e-164	8.8906e-164	9.18323e-164	-6.29815e-163	-2.47484e-163	-8.92701e-164	-3.26225e-163	4.33096e-164	5.86101e-163	-6.00101e-163	-8.01808e-163	-6.5936e-163	-7.65675e-163	-6.00597e-164	7.897e-163	-9.66421e-164	-4.59583e-164	8.57608e-163	-5.53501e-163	-1.38837e-163	-1.29658e-165	1.44953e-162	-3.93002e-163	0
1.23825e-163	-6.75367e-163	-5.51121e-163	-2.41872e-163	-2.0974e-163	4.12036e-164	-1.94797e-163	-4.4645e-164	8.8906e-164	9.18323e-164	-6.29815e-163	-2.47484e-163	-8.92701e-164	-3.26225e-163	4.33096e-164	5.86101e-163	-6.00101e-163	-8.01808e-163	-6.5936e-163	-7.65675e-163	-6.00597e-164	7.897e-163	-9.66421e-164	-4.59583e-164	8.57608e-163	-5.53501e-163	-1.38837e-163	-1.29658e-165	1.44953e-162	-3.93002e-163	0
1.23825e-163	-6.75367e-163	-5.51121e-163	-2.41872e-163	-2.0974e-163	4.12036e-164	-1.94797e-163	-4.4645e-164	8.8906e-164	9.18323e-164	-6.29815e-163	-2.47484e-163	-8.92701e-164	-3.26225e-163	4.33096e-164	5.86101e-163	-6.00101e-163	-8.01808e-163	-6.5936e-163	-7.65675e-163	-6.00597e-164	7.897e-163	-9.66421e-164	-4.59583e-164	8.57608e-163	-5.53501e-163	-1.38837e-163	-1.29658e-165	1.44953e-162	-3.93002e-163	0
1.23825e-163	-6.75367e-163	-5.51121e-163	-2.41872e-163	-2.0974e-163	4.12036e-164	-1.94797e-163	-4.4645e-164	8.8906e-164	9.18323e-164	-6.29815e-163	-2.47484e-163	-8.92701e-164	-3.26225e-163	4.33096e-164	5.86101e-163	-6.00101e-163	-8.01808e-163	-6.5936e-163	-7.65675e-163	-6.00597e-164	7.897e-163	-9.66421e-164	-4.59583e-164	8.57608e-163	-5.53501e-163	-1.38837e-163	-1.29658e-165	1.44953e-162	-3.93002e-163	0
1.23825e-163	-6.75367e-163	-5.51121e-163	-2.41872e-163	-2.0974e-163	4.12036e-164	-1.94797e-163	-4.4645e-164	8.8906e-164	9.18323e-164	-6.29815e-163	-2.47484e-163	-8.92701e-164	-3.26225e-163	4.33096e-164	5.86101e-163	-6.00101e-163	-8.01808e-163	-6.5936e-163	-7.65675e-163	-6.00597e-164	7.897e-163	-9.66421e-164	-4.59583e-164	8.57608e-163	-5.53501e-163	-1.38837e-163	-1.29658e-165	1.44953e-162	-3.93002e-163	0
1.23825e-163	-6.75367e-163	-5.51121e-163	-2.41872e-163	-2.0974e-163	4.12036e-164	-1.94797e-163	-4.4645e-164	8.8906e-164	9.18323e-164	-6.29815e-163	-2.47484e-163	-8.92701e-164	-3.26225e-163	4.33096e-164	5.86101e-163	-6.00101e-163	-8.01808e-163	-6.5936e-163	-7.65675e-163	-6.00597e-164	7.897e-163	-9.66421e-164	-4.59583e-164	8.57608e-163	-5.53501e-163	-1.38837e-163	-1.29658e-165	1.44953e-162	-3.93002e-163	0
1.23825e-163	-6.75367e-163	-5.51121e-163	-2.41872e-163	-2.0974e-163	4.12036e-164	-1.94797e-163	-4.4645e-164	8.8906e-164	9.18323e-164	-6.29815e-163	-2.47484e-163	-8.92701e-164	-3.26225e-163	4.33096e-164	5.86101e-163	-6.00101e-163	-8.01808e-163	-6.5936e-163	-7.65675e-163	-6.00597e-164	7.897e-163	-9.66421e-164	-4.59583e-164	8.57608e-163	-5.53501e-163	-1.38837e-163	-1.29658e-165	1.44953e-162	-3.93002e-163	0
1.23825e-163	-6.75367e-163	-5.51121e-163	-2.41872e-163	-2.0974e-163	4.12036e-164	-1.94797e-163	-4.4645e-164	8.8906e-164	9.18323e-164	-6.29815e-163	-2.47484e-163	-8.92701e-164	-3.26225e-163	4.33096e-164	5.86101e-163	-6.00101e-163	-8.01808e-163	-6.5936e-163	-7.65675e-163	-6.00597e-164	7.897e-163	-9.66421e-164	-4.59583e-164	8.57608e-163	-5.53501e-163	-1.38837e-163	-1.29658e-165	1.44953e-162	-3.93002e-163	0
1.23825e-163	-6.75367e-163	-5.51121e-163	-2.41872e-163	-2.0974e-163	4.12036e-164	-1.94797e-163	-4.4645e-164	8.8906e-164	9.18323e-164	-6.29815e-163	-2.47484e-163	-8.92701e-164	-3.26225e-163	4.33096e-164	5.86101e-163	-6.00101e-163	-8.01808e-163	-6.5936e-163	-7.65675e-163	-6.00597e-164	7.897e-163	-9.66421e-164	-4.59583e-164	8.57608e-163	-5.53501e-163	-1.38837e-163	-1.29658e-165	1.44953e-162	-3.93002e-163	0
1.23825e-163	-6.75367e-163	-5.51121e-163	-2.41872e-163	-2.0974e-163	4.12036e-164	-1.94797e-163	-4.4645e-164	8.8906e-164	9.18323e-164	-6.29815e-163	-2.47484e-163	-8.92701e-164	-3.26225e-163	4.33096e-164	5.86101e-163	-6.00101e-163	-8.01808e-163	-6.5936e-163	-7.65675e-163	-6.00597e-164	7.897e-163	-9.66421e-164	-4.59583e-164	8.57608e-163	-5.53501e-163	-1.38837e-163	-1.29658e-165	1.44953e-162	-3.93002e-163	0
1.23825e-163	-6.75367e-163	-5.51121e-163	-2.41872e-163	-2.0974e-163	4.12036e-164	-1.94797e-163	-4.4645e-164	8.8906e-164	9.18323e-164	-6.29815e-163	-2.47484e-163	-8.92701e-164	-3.26225e-163	4.33096e-164	5.86101e-163	-6.00101e-163	-8.01808e-163	-6.5936e-163	-7.65675e-163	-6.00597e-164	7.897e-163	-9.66421e-164	-4.59583e-164	8.57608e-163	-5.53501e-163	-1.38837e-163	-1.29658e-165	1.44953e-162	-3.93002e-163	0
1.23825e-163	-6.75367e-163	-5.51121e-163	-2.41872e-163	-2.0974e-163	4.12036e-164	-1.94797e-163	-4.4645e-164	8.8906e-164	9.18323e-164	-6.29815e-163	-2.47484e-163	-8.92701e-164	-3.26225e-163	4.33096e-164	5.86101e-163	-6.00101e-163	-8.01808e-163	-6.5936e-163	-7.65675e-163	-6.00597e-164	7.897e-163	-9.66421e-164	-4.59583e-164	8.57608e-163	-5.53501e-163	-1.38837e-163	-1.29658e-165	1.44953e-162	-3.93002e-163	0
1.23825e-163	-6.75367e-163	-5.51121e-163	-2.41872e-163	-2.0974e-163	4.12036e-164	-1.94797e-163	-4.4645e-164	8.8906e-164	9.18323e-164	-6.29815e-163	-2.47484e-163	-8.92701e-164	-3.26225e-163	4.33096e-164	5.86101e-163	-6.00101e-163	-8.01808e-163	-6.5936e-163	-7.65675e-163	-6.00597e-164	7.897e-163	-9.66421e-164	-4.59583e-164	8.57608e-163	-5.53501e-163	-1.38837e-163	-1.29658e-165	1.44953e-162	-3.93002e-163	0
1.23825e-163	-6.75367e-163	-5.51121e-163	-2.41872e-163	-2.0974e-163	4.12036e-164	-1.94797e-163	-4.4645e-164	8.8906e-164	9.18323e-164	-6.29815e-163	-2.47484e-163	-8.92701e-164	-3.26225e-163	4.33096e-164	5.86101e-163	-6.00101e-163	-8.01808e-163	-6.5936e-163	-7.65675e-163	-6.00597e-164	7.897e-163	-9.66421e-164	-4.59583e-164	8.57608e-163	-5.53501e-163	-1.38837e-163	-1.29658e-165	1.44953e-162	-3.93002e-163	0
1.23825e-163	-6.75367e-163	-5.51121e-163	-2.41872e-163	-2.0974e-163	4.12036e-164	-1.94797e-163	-4.4645e-164	8.8906e-164	9.18323e-164	-6.29815e-163	-2.47484e-163	-8.92701e-164	-3.26225e-163	4.33096e-164	5.86101e-163	-6.00101e-163	-8.01808e-163	-6.5936e-163	-7.65675e-163	-6.00597e-164	7.897e-163	-9.66421e-164	-4.59583e-164	8.57608e-163	-5.53501e-163	-1.38837e-163	-1.29658e-165	1.44953e-162	-3.93002e-163	0
1.23825e-163	-6.75367e-163	-5.51121e-163	-2.41872e-163	-2.0974e-163	4.12036e-164	-1.94797e-163	-4.4645e-164	8.8906e-164	9.18323e-164	-6.29815e-163	-2.47484e-163	-8.92701e-164	-3.26225e-163	4.33096e-164	5.86101e-163	-6.00101e-163	-8.01808e-163	-6.5936e-163	-7.65675e-163	-6.00597e-164	7.897e-163	-9.66421e-164	-4.59583e-164	8.57608e-163	-5.53501e-163	-1.38837e-163	-1.29658e-165	1.44953e-162	-3.93002e-163	0
1.23825e-163	-6.75367e-163	-5.51121e-163	-2.41872e-163	-2.0974e-163	4.12036e-164	-1.94797e-163	-4.4645e-164	8.8906e-164	9.18323e-164	-6.29815e-163	-2.47484e-163	-8.92701e-164	-3.26225e-163	4.33096e-164	5.86101e-163	-6.00101e-163	-8.01808e-163	-6.5936e-163	-7.65675e-163	-6.00597e-164	7.897e-163	-9.66421e-164	-4.59583e-164	8.57608e-163	-5.53501e-163	-1.38837e-163	-1.29658e-165	1.44953e-162	-3.93002e-163	0
1.23825e-163	-6.75367e-163	-5.51121e-163	-2.41872e-163	-2.0974e-163	4.12036e-164	-1.94797e-163	-4.4645e-164	8.8906e-164	9.18323e-164	-6.29815e-163	-2.47484e-163	-8.92701e-164	-3.26225e-163	4.33096e-164	5.86101e-163	-6.00101e-163	-8.01808e-163	-6.5936e-163	-7.65675e-163	-6.00597e-164	7.897e-163	-9.66421e-164	-4.59583e-164	8.57608e-163	-5.53501e-163	-1.38837e-163	-1.29658e-165	1.44953e-162	-3.93002e-163	0
1.23825e-163	-6.75367e-163	-5.51121e-163	-2.41872e-163	-2.0974e-163	4.12036e-164	-1.94797e-163	-4.4645e-164	8.8906e-164	9.18323e-164	-6.29815e-163	-2.47484e-163	-8.92701e-164	-3.26225e-163	4.33096e-164	5.86101e-163	-6.00101e-163	-8.01808e-163	-6.5936e-163	-7.65675e-163	-6.00597e-164	7.897e-163	-9.66421e-164	-4.59583e-164	8.57608e-163	-5.53501e-163	-1.38837e-163	-1.29658e-165	1.44953e-162	-3.93002e-163	0
1.23825e-163	-6.75367e-163	-5.51121e-163	-2.41872e-163	-2.0974e-163	4.12036e-164	-1.94797e-163	-4.4645e-164	8.8906e-164	9.18323e-164	-6.29815e-163	-2.47484e-163	-8.92701e-164	-3.26225e-163	4.33096e-164	5.86101e-163	-6.00101e-163	-8.01808e-163	-6.5936e-163	-7.65675e-163	-6.00597e-164	7.897e-163	-9.66421e-164	-4.59583e-164	8.57608e-163	-5.53501e-163	-1.38837e-163	-1.29658e-165	1.44953e-162	-3.93002e-163	0
1.23825e-163	-6.75367e-163	-5.51121e-163	-2.41872e-163	-2.0974e-163	4.12036e-164	-1.94797e-163	-4.4645e-164	8.8906e-164	9.18323e-164	-6.29815e-163	-2.47484e-163	-8.92701e-164	-3.26225e-163	4.33096e-164	5.86101e-163	-6.00101e-163	-8.01808e-163	-6.5936e-163	-7.65675e-163	-6.00597e-164	7.897e-163	-9.66421e-164	-4.59583e-164	8.57608e-163	-5.53501e-163	-1.38837e-163	-1.29658e-165	1.44953e-162	-3.93002e-163	0
1.23825e-163	-6.75367e-163	-5.51121e-163	-2.41872e-163	-2.0974e-163	4.12036e-164	-1.94797e-163	-4.4645e-164	8.8906e-164	9.18323e-164	-6.29815e-163	-2.47484e-163	-8.92701e-164	-3.26225e-163	4.33096e-164	5.86101e-163	-6.00101e-163	-8.01808e-163	-6.5936e-163	-7.65675e-163	-6.00597e-164	7.897e-163	-9.66421e-164	-4.59583e-164	8.57608e-163	-5.53501e-163	-1.38837e-163	-1.29658e-165	1.44953e-162	-3.93002e-163	0
1.23825e-163	-6.75367e-163	-5.51121e-163	-2.41872e-163	-2.0974e-163	4.12036e-164	-1.94797e-163	-4.4645e-164	8.8906e-164	9.18323e-164	-6.29815e-163	-2.47484e-163	-8.92701e-164	-3.26225e-163	4.33096e-164	5.86101e-163	-6.00101e-163	-8.01808e-163	-6.5936e-163	-7.65675e-163	-6.00597e-164	7.897e-163	-9.66421e-164	-4.59583e-164	8.57608e-163	-5.53501e-163	-1.38837e-163	-1.29658e-165	1.44953e-162	-3.93002e-163	0
1.23825e-163	-6.75367e-163	-5.51121e-163	-2.41872e-163	-2.0974e-163	4.12036e-164	-1.94797e-163	-4.4645e-164	8.8906e-164	9.18323e-164	-6.29815e-163	-2.47484e-163	-8.92701e-164	-3.26225e-163	4.33096e-164	5.86101e-163	-6.00101e-163	-8.01808e-163	-6.5936e-163	-7.65675e-163	-6.00597e-164	7.897e-163	-9.66421e-164	-4.59583e-164	8.57608e-163	-5.53501e-163	-1.38837e-163	-1.29658e-165	1.44953e-162	-3.93002e-163	0
1.23825e-163	-6.75367e-163	-5.51121e-163	-2.41872e-163	-2.0974e-163	4.12036e-164	-1.94797e-163	-4.4645e-164	8.8906e-164	9.18323e-164	-6.29815e-163	-2.47484e-163	-8.92701e-164	-3.26225e-163	4.33096e-164	5.86101e-163	-6.00101e-163	-8.01808e-163	-6.5936e-163	-7.65675e-163	-6.00597e-164	7.897e-163	-9.66421e-164	-4.59583e-164	8.57608e-163	-5.53501e-163	-1.38837e-163	-1.29658e-165	1.44953e-162	-3.93002e-163	0
1.23825e-163	-6.75367e-163	-5.51121e-163	-2.41872e-163	-2.0974e-163	4.12036e-164	-1.94797e-163	-4.4645e-164	8.8906e-164	9.18323e-164	-6.29815e-163	-2.47484e-163	-8.92701e-164	-3.26225e-163	4.33096e-164	5.86101e-163	-6.00101e-163	-8.01808e-163	-6.5936e-163	-7.65675e-163	-6.00597e-164	7.897e-163	-9.66421e-164	-4.59583e-164	8.57608e-163	-5.53501e-163	-1.38837e-163	-1.29658e-165	1.44953e-162	-3.93002e-163	0
1.23825e-163	-6.75367e-163	-5.51121e-163	-2.41872e-163	-2.0974e-163	4.12036e-164	-1.94797e-163	-4.4645e-164	8.8906e-164	9.18323e-164	-6.29815e-163	-2.47484e-163	-8.92701e-164	-3.26225e-163	4.33096e-164	5.86101e-163	-6.00101e-163	-8.01808e-163	-6.5936e-163	-7.65675e-163	-6.00597e-164	7.897e-163	-9.66421e-164	-4.59583e-164	8.57608e-163	-5.53501e-163	-1.38837e-163	-1.29658e-165	1.44953e-162	-3.93002e-163	0
1.23825e-163	-6.75367e-163	-5.51121e-163	-2.41872e-163	-2.0974e-163	4.12036e-164	-1.94797e-163	-4.4645e-164	8.8906e-164	9.18323e-164	-6.29815e-163	-2.47484e-163	-8.92701e-164	-3.26225e-163	4.33096e-164	5.86101e-163	-6.00101e-163	-8.01808e-163	-6.5936e-163	-7.65675e-163	-6.00597e-164	7.897e-163	-9.66421e-164	-4.59583e-164	8.57608e-163	-5.53501e-163	-1.38837e-163	-1.29658e-165	1.44953e-162	-3.93002e-163	0
1.23825e-163	-6.75367e-163	-5.51121e-163	-2.41872e-163	-2.0974e-163	4.12036e-164	-1.94797e-163	-4.4645e-164	8.8906e-164	9.18323e-164	-6.29815e-163	-2.47484e-163	-8.92701e-164	-3.26225e-163	4.33096e-164	5.86101e-163	-6.00101e-163	-8.01808e-163	-6.5936e-163	-7.65675e-163	-6.00597e-164	7.897e-163	-9.66421e-164	-4.59583e-164	8.57608e-163	-5.53501e-163	-1.38837e-163	-1.29658e-165	1.44953e-162	-3.93002e-163	0
1.23825e-163	-6.75367e-163	-5.51121e-163	-2.41872e-163	-2.0974e-163	4.12036e-164	-1.94797e-163	-4.4645e-164	8.8906e-164	9.18323e-164	-6.29815e-163	-2.47484e-163	-8.92701e-164	-3.26225e-163	4.33096e-164	5.86101e-163	-6.00101e-163	-8.01808e-163	-6.5936e-163	-7.65675e-163	-6.00597e-164	7.897e-163	-9.66421e-164	-4.59583e-164	8.57608e-163	-5.53501e-163	-1.38837e-163	-1.29658e-165	1.44953e-162	-3.93002e-163	0
1.23825e-163	-6.75367e-163	-5.51121e-163	-2.41872e-163	-2.0974e-163	4.12036e-164	-1.94797e-163	-4.4645e-164	8.8906e-164	9.18323e-164	-6.29815e-163	-2.47484e-163	-8.92701e-164	-3.26225e-163	4.33096e-164	5.86101e-163	-6.00101e-163	-8.01808e-163	-6.5936e-163	-7.65675e-163	-6.00597e-164	7.897e-163	-9.66421e-164	-4.59583e-164	8.57608e-163	-5.53501e-163	-1.38837e-163	-1.29658e-165	1.44953e-162	-3.93002e-163	0
1.23825e-163	-6.75367e-163	-5.51121e-163	-2.41872e-163	-2.0974e-163	4.12036e-164	-1.94797e-163	-4.4645e-164	8.8906e-164	9.18323e-164	-6.29815e-163	-2.47484e-163	-8.92701e-164	-3.26225e-163	4.33096e-164	5.86101e-163	-6.00101e-163	-8.01808e-163	-6.5936e-163	-7.65675e-163	-6.00597e-164	7.897e-163	-9.66421e-164	-4.59583e-164	8.57608e-163	-5.53501e-163	-1.38837e-163	-1.29658e-165	1.44953e-162	-3.93002e-163	0
1.23825e-163	-6.75367e-163	-5.51121e-163	-2.41872e-163	-2.0974e-163	4.12036e-164	-1.94797e-163	-4.4645e-164	8.8906e-164	9.18323e-164	-6.29815e-163	-2.47484e-163	-8.92701e-164	-3.26225e-163	4.33096e-164	5.86101e-163	-6.00101e-163	-8.01808e-163	-6.5936e-163	-7.65675e-163	-6.00597e-164	7.897e-163	-9.66421e-164	-4.59583e-164	8.57608e-163	-5.53501e-163	-1.38837e-163	-1.29658e-165	1.44953e-162	-3.93002e-163	0
1.23825e-163	-6.75367e-163	-5.51121e-163	-2.41872e-163	-2.0974e-163	4.12036e-164	-1.94797e-163	-4.4645e-164	8.8906e-164	9.18323e-164	-6.29815e-163	-2.47484e-163	-8.92701e-164	-3.26225e-163	4.33096e-164	5.86101e-163	-6.00101e-163	-8.01808e-163	-6.5936e-163	-7.65675e-163	-6.00597e-164	7.897e-163	-9.66421e-164	-4.59583e-164	8.57608e-163	-5.53501e-163	-1.38837e-163	-1.29658e-165	1.44953e-162	-3.93002e-163	0
1.23825e-163	-6.75367e-163	-5.51121e-163	-2.41872e-163	-2.0974e-163	4.12036e-164	-1.94797e-163	-4.4645e-164	8.8906e-164	9.18323e-164	-6.29815e-163	-2.47484e-163	-8.92701e-164	-3.26225e-163	4.33096e-164	5.86101e-163	-6.00101e-163	-8.01808e-163	-6.5936e-163	-7.65675e-163	-6.00597e-164	7.897e-163	-9.66421e-164	-4.59583e-164	8.57608e-163	-5.53501e-163	-1.38837e-163	-1.29658e-165	1.44953e-162	-3.93002e-163	0
1.23825e-163	-6.75367e-163	-5.51121e-163	-2.41872e-163	-2.0974e-163	4.12036e-164	-1.94797e-163	-4.4645e-164	8.8906e-164	9.18323e-164	-6.29815e-163	-2.47484e-163	-8.92701e-164	-3.26225e-163	4.33096e-164	5.86101e-163	-6.00101e-163	-8.01808e-163	-6.5936e-163	-7.65675e-163	-6.00597e-164	7.897e-163	-9.66421e-164	-4.59583e-164	8.57608e-163	-5.53501e-163	-1.38837e-163	-1.29658e-165	1.44953e-162	-3.93002e-163	0
1.23825e-163	-6.75367e-163	-5.51121e-163	-2.41872e-163	-2.0974e-163	4.12036e-164	-1.94797e-163	-4.4645e-164	8.8906e-164	9.18323e-164	-6.29815e-163	-2.47484e-163	-8.92701e-164	-3.26225e-163	4.33096e-164	5.86101e-163	-6.00101e-163	-8.01808e-163	-6.5936e-163	-7.65675e-163	-6.00597e-164	7.897e-163	-9.66421e-164	-4.59583e-164	8.57608e-163	-5.53501e-163	-1.38837e-163	-1.29658e-165	1.44953e-162	-3.93002e-163	0
1.23825e-163	-6.75367e-163	-5.51121e-163	-2.41872e-163	-2.0974e-163	4.12036e-164	-1.94797e-163	-4.4645e-164	8.8906e-164	9.18323e-164	-6.29815e-163	-2.47484e-163	-8.92701e-164	-3.26225e-163	4.33096e-164	5.86101e-163	-6.00101e-163	-8.01808e-163	-6.5936e-163	-7.65675e-163	-6.00597e-164	7.897e-163	-9.66421e-164	-4.59583e-164	8.57608e-163	-5.53501e-163	-1.38837e-163	-1.29658e-165	1.44953e-162	-3.93002e-163	0
1.23825e-163	-6.75367e-163	-5.51121e-163	-2.41872e-163	-2.0974e-163	4.12036e-164	-1.94797e-163	-4.4645e-164	8.8906e-164	9.18323e-164	-6.29815e-163	-2.47484e-163	-8.92701e-164	-3.26225e-163	4.33096e-164	5.86101e-163	-6.00101e-163	-8.01808e-163	-6.5936e-163	-7.65675e-163	-6.00597e-164	7.897e-163	-9.66421e-164	-4.59583e-164	8.57608e-163	-5.53501e-163	-1.38837e-163	-1.29658e-165	1.44953e-162	-3.93002e-163	0
1.23825e-163	-6.75367e-163	-5.51121e-163	-2.41872e-163	-2.0974e-163	4.12036e-164	-1.94797e-163	-4.4645e-164	8.8906e-164	9.18323e-164	-6.29815e-163	-2.47484e-163	-8.92701e-164	-3.26225e-163	4.33096e-164	5.86101e-163	-6.00101e-163	-8.01808e-163	-6.5936e-163	-7.65675e-163	-6.00597e-164	7.897e-163	-9.66421e-164	-4.59583e-164	8.57608e-163	-5.53501e-163	-1.38837e-163	-1.29658e-165	1.44953e-162	-3.93002e-163	0
1.23825e-163	-6.75367e-163	-5.51121e-163	-2.41872e-163	-2.0974e-163	4.12036e-164	-1.94797e-163	-4.4645e-164	8.8906e-164	9.18323e-164	-6.29815e-163	-2.47484e-163	-8.92701e-164	-3.26225e-163	4.33096e-164	5.86101e-163	-6.00101e-163	-8.01808e-163	-6.5936e-163	-7.65675e-163	-6.00597e-164	7.897e-163	-9.66421e-164	-4.59583e-164	8.57608e-163	-5.53501e-163	-1.38837e-163	-1.29658e-165	1.44953e-162	-3.93002e-163	0
1.23825e-163	-6.75367e-163	-5.51121e-163	-2.41872e-163	-2.0974e-163	4.12036e-164	-1.94797e-163	-4.4645e-164	8.8906e-164	9.18323e-164	-6.29815e-163	-2.47484e-163	-8.92701e-164	-3.26225e-163	4.33096e-164	5.86101e-163	-6.00101e-163	-8.01808e-163	-6.5936e-163	-7.65675e-163	-6.00597e-164	7.897e-163	-9.66421e-164	-4.59583e-164	8.57608e-163	-5.53501e-163	-1.38837e-163	-1.29658e-165	1.44953e-162	-3.93002e-163	0
1.23825e-163	-6.75367e-163	-5.51121e-163	-2.41872e-163	-2.0974e-163	4.12036e-164	-1.94797e-163	-4.4645e-164	8.8906e-164	9.18323e-164	-6.29815e-163	-2.47484e-163	-8.92701e-164	-3.26225e-163	4.33096e-164	5.86101e-163	-6.00101e-163	-8.01808e-163	-6.5936e-163	-7.65675e-163	-6.00597e-164	7.897e-163	-9.66421e-164	-4.59583e-164	8.57608e-163	-5.53501e-163	-1.38837e-163	-1.29658e-165	1.44953e-162	-3.93002e-163	0
1.23825e-163	-6.75367e-163	-5.51121e-163	-2.41872e-163	-2.0974e-163	4.12036e-164	-1.94797e-163	-4.4645e-164	8.8906e-164	9.18323e-164	-6.29815e-163	-2.47484e-163	-8.92701e-164	-3.26225e-163	4.33096e-164	5.86101e-163	-6.00101e-163	-8.01808e-163	-6.5936e-163	-7.65675e-163	-6.00597e-164	7.897e-163	-9.66421e-164	-4.59583e-164	8.57608e-163	-5.53501e-163	-1.38837e-163	-1.29658e-165	1.44953e-162	-3.93002e-163	0
1.23825e-163	-6.75367e-163	-5.51121e-163	-2.41872e-163	-2.0974e-163	4.12036e-164	-1.94797e-163	-4.4645e-164	8.8906e-164	9.18323e-164	-6.29815e-163	-2.47484e-163	-8.92701e-164	-3.26225e-163	4.33096e-164	5.86101e-163	-6.00101e-163	-8.01808e-163	-6.5936e-163	-7.65675e-163	-6.00597e-164	7.897e-163	-9.66421e-164	-4.59583e-164	8.57608e-163	-5.53501e-163	-1.38837e-163	-1.29658e-165	1.44953e-162	-3.93002e-163	0
1.23825e-163	-6.75367e-163	-5.51121e-163	-2.41872e-163	-2.0974e-163	4.12036e-164	-1.94797e-163	-4.4645e-164	8.8906e-164	9.18323e-164	-6.29815e-163	-2.47484e-163	-8.92701e-164	-3.26225e-163	4.33096e-164	5.86101e-163	-6.00101e-163	-8.01808e-163	-6.5936e-163	-7.65675e-163	-6.00597e-164	7.897e-163	-9.66421e-164	-4.59583e-164	8.57608e-163	-5.53501e-163	-1.38837e-163	-1.29658e-165	1.44953e-162	-3.93002e-163	0
1.23825e-163	-6.75367e-163	-5.51121e-163	-2.41872e-163	-2.0974e-163	4.12036e-164	-1.94797e-163	-4.4645e-164	8.8906e-164	9.18323e-164	-6.29815e-163	-2.47484e-163	-8.92701e-164	-3.26225e-163	4.33096e-164	5.86101e-163	-6.00101e-163	-8.01808e-163	-6.5936e-163	-7.65675e-163	-6.00597e-164	7.897e-163	-9.66421e-164	-4.59583e-164	8.57608e-163	-5.53501e-163	-1.38837e-163	-1.29658e-165	1.44953e-162	-3.93002e-163	0
1.23825e-163	-6.75367e-163	-5.51121e-163	-2.41872e-163	-2.0974e-163	4.12036e-164	-1.94797e-163	-4.4645e-164	8.8906e-164	9.18323e-164	-6.29815e-163	-2.47484e-163	-8.92701e-164	-3.26225e-163	4.33096e-164	5.86101e-163	-6.00101e-163	-8.01808e-163	-6.5936e-163	-7.65675e-163	-6.00597e-164	7.897e-163	-9.66421e-164	-4.59583e-164	8.57608e-163	-5.53501e-163	-1.38837e-163	-1.29658e-165	1.44953e-162	-3.93002e-163	0
1.23825e-163	-6.75367e-163	-5.51121e-163	-2.41872e-163	-2.0974e-163	4.12036e-164	-1.94797e-163	-4.4645e-164	8.8906e-164	9.18323e-164	-6.29815e-163	-2.47484e-163	-8.92701e-164	-3.26225e-163	4.33096e-164	5.86101e-163	-6.00101e-163	-8.01808e-163	-6.5936e-163	-7.65675e-163	-6.00597e-164	7.897e-163	-9.66421e-164	-4.59583e-164	8.57608e-163	-5.53501e-163	-1.38837e-163	-1.29658e-165	1.44953e-162	-3.93002e-163	0
1.23825e-163	-6.75367e-163	-5.51121e-163	-2.41872e-163	-2.0974e-163	4.12036e-164	-1.94797e-163	-4.4645e-164	8.8906e-164	9.18323e-164	-6.29815e-163	-2.47484e-163	-8.92701e-164	-3.26225e-163	4.33096e-164	5.86101e-163	-6.00101e-163	-8.01808e-163	-6.5936e-163	-7.65675e-163	-6.00597e-164	7.897e-163	-9.66421e-164	-4.59583e-164	8.57608e-163	-5.53501e-163	-1.38837e-163	-1.29658e-165	1.44953e-162	-3.93002e-163	0
1.23825e-163	-6.75367e-163	-5.51121e-163	-2.41872e-163	-2.0974e-163	4.12036e-164	-1.94797e-163	-4.4645e-164	8.8906e-164	9.18323e-164	-6.29815e-163	-2.47484e-163	-8.92701e-164	-3.26225e-163	4.33096e-164	5.86101e-163	-6.00101e-163	-8.01808e-163	-6.5936e-163	-7.65675e-163	-6.00597e-164	7.897e-163	-9.66421e-164	-4.59583e-164	8.57608e-163	-5.53501e-163	-1.38837e-163	-1.29658e-165	1.44953e-162	-3.93002e-163	0
1.23825e-163	-6.75367e-163	-5.51121e-163	-2.41872e-163	-2.0974e-163	4.12036e-164	-1.94797e-163	-4.4645e-164	8.8906e-164	9.18323e-164	-6.29815e-163	-2.47484e-163	-8.92701e-164	-3.26225e-163	4.33096e-164	5.86101e-163	-6.00101e-163	-8.01808e-163	-6.5936e-163	-7.65675e-163	-6.00597e-164	7.897e-163	-9.66421e-164	-4.59583e-164	8.57608e-163	-5.53501e-163	-1.38837e-163	-1.29658e-165	1.44953e-162	-3.93002e-163	0
1.23825e-163	-6.75367e-163	-5.51121e-163	-2.41872e-163	-2.0974e-163	4.12036e-164	-1.94797e-163	-4.4645e-164	8.8906e-164	9.18323e-164	-6.29815e-163	-2.47484e-163	-8.92701e-164	-3.26225e-163	4.33096e-164	5.86101e-163	-6.00101e-163	-8.01808e-163	-6.5936e-163	-7.65675e-163	-6.00597e-164	7.897e-163	-9.66421e-164	-4.59583e-164	8.57608e-163	-5.53501e-163	-1.38837e-163	-1.29658e-165	1.44953e-162	-3.93002e-163	0
1.23825e-163	-6.75367e-163	-5.51121e-163	-2.41872e-163	-2.0974e-163	4.12036e-164	-1.94797e-163	-4.4645e-164	8.8906e-164	9.18323e-164	-6.29815e-163	-2.47484e-163	-8.92701e-164	-3.26225e-163	4.33096e-164	5.86101e-163	-6.00101e-163	-8.01808e-163	-6.5936e-163	-7.65675e-163	-6.00597e-164	7.897e-163	-9.66421e-164	-4.59583e-164	8.57608e-163	-5.53501e-163	-1.38837e-163	-1.29658e-165	1.44953e-162	-3.93002e-163	0
1.23825e-163	-6.75367e-163	-5.51121e-163	-2.41872e-163	-2.0974e-163	4.12036e-164	-1.94797e-163	-4.4645e-164	8.8906e-164	9.18323e-164	-6.29815e-163	-2.47484e-163	-8.92701e-164	-3.26225e-163	4.33096e-164	5.86101e-163	-6.00101e-163	-8.01808e-163	-6.5936e-163	-7.65675e-163	-6.00597e-164	7.897e-163	-9.66421e-164	-4.59583e-164	8.57608e-163	-5.53501e-163	-1.38837e-163	-1.29658e-165	1.44953e-162	-3.93002e-163	0
1.23825e-163	-6.75367e-163	-5.51121e-163	-2.41872e-163	-2.0974e-163	4.12036e-164	-1.94797e-163	-4.4645e-164	8.8906e-164	9.18323e-164	-6.29815e-163	-2.47484e-163	-8.92701e-164	-3.26225e-163	4.33096e-164	5.86101e-163	-6.00101e-163	-8.01808e-163	-6.5936e-163	-7.65675e-163	-6.00597e-164	7.897e-163	-9.66421e-164	-4.59583e-164	8.57608e-163	-5.53501e-163	-1.38837e-163	-1.29658e-165	1.44953e-162	-3.93002e-163	0
1.23825e-163	-6.75367e-163	-5.51121e-163	-2.41872e-163	-2.0974e-163	4.12036e-164	-1.94797e-163	-4.4645e-164	8.8906e-164	9.18323e-164	-6.29815e-163	-2.47484e-163	-8.92701e-164	-3.26225e-163	4.33096e-164	5.86101e-163	-6.00101e-163	-8.01808e-163	-6.5936e-163	-7.65675e-163	-6.00597e-164	7.897e-163	-9.66421e-164	-4.59583e-164	8.57608e-163	-5.53501e-163	-1.38837e-163	-1.29658e-165	1.44953e-162	-3.93002e-163	0
1.23825e-163	-6.75367e-163	-5.51121e-163	-2.41872e-163	-2.0974e-163	4.12036e-164	-1.94797e-163	-4.4645e-164	8.8906e-164	9.18323e-164	-6.29815e-163	-2.47484e-163	-8.92701e-164	-3.26225e-163	4.33096e-164	5.86101e-163	-6.00101e-163	-8.01808e-163	-6.5936e-163	-7.65675e-163	-6.00597e-164	7.897e-163	-9.66421e-164	-4.59583e-164	8.57608e-163	-5.53501e-163	-1.38837e-163	-1.29658e-165	1.44953e-162	-3.93002e-163	0
1.23825e-163	-6.75367e-163	-5.51121e-163	-2.41872e-163	-2.0974e-163	4.12036e-164	-1.94797e-163	-4.4645e-164	8.8906e-164	9.18323e-164	-6.29815e-163	-2.47484e-163	-8.92701e-164	-3.26225e-163	4.33096e-164	5.86101e-163	-6.00101e-163	-8.01808e-163	-6.5936e-163	-7.65675e-163	-6.00597e-164	7.897e-163	-9.66421e-164	-4.59583e-164	8.57608e-163	-5.53501e-163	-1.38837e-163	-1.29658e-165	1.44953e-162	-3.93002e-163	0
1.23825e-163	-6.75367e-163	-5.51121e-163	-2.41872e-163	-2.0974e-163	4.12036e-164	-1.94797e-163	-4.4645e-164	8.8906e-164	9.18323e-164	-6.29815e-163	-2.47484e-163	-8.92701e-164	-3.26225e-163	4.33096e-164	5.86101e-163	-6.00101e-163	-8.01808e-163	-6.5936e-163	-7.65675e-163	-6.00597e-164	7.897e-163	-9.66421e-164	-4.59583e-164	8.57608e-163	-5.53501e-163	-1.38837e-163	-1.29658e-165	1.44953e-162	-3.93002e-163	0
1.23825e-163	-6.75367e-163	-5.51121e-163	-2.41872e-163	-2.0974e-163	4.12036e-164	-1.94797e-163	-4.4645e-164	8.8906e-164	9.18323e-164	-6.29815e-163	-2.47484e-163	-8.92701e-164	-3.26225e-163	4.33096e-164	5.86101e-163	-6.00101e-163	-8.01808e-163	-6.5936e-163	-7.65675e-163	-6.00597e-164	7.897e-163	-9.66421e-164	-4.59583e-164	8.57608e-163	-5.53501e-163	-1.38837e-163	-1.29658e-165	1.44953e-162	-3.93002e-163	0
1.23825e-163	-6.75367e-163	-5.51121e-163	-2.41872e-163	-2.0974e-163	4.12036e-164	-1.94797e-163	-4.4645e-164	8.8906e-164	9.18323e-164	-6.29815e-163	-2.47484e-163	-8.92701e-164	-3.26225e-163	4.33096e-164	5.86101e-163	-6.00101e-163	-8.01808e-163	-6.5936e-163	-7.65675e-163	-6.00597e-164	7.897e-163	-9.66421e-164	-4.59583e-164	8.57608e-163	-5.53501e-163	-1.38837e-163	-1.29658e-165	1.44953e-162	-3.93002e-163	0
1.23825e-163	-6.75367e-163	-5.51121e-163	-2.41872e-163	-2.0974e-163	4.12036e-164	-1.94797e-163	-4.4645e-164	8.8906e-164	9.18323e-164	-6.29815e-163	-2.47484e-163	-8.92701e-164	-3.26225e-163	4.33096e-164	5.86101e-163	-6.00101e-163	-8.01808e-163	-6.5936e-163	-7.65675e-163	-6.00597e-164	7.897e-163	-9.66421e-164	-4.59583e-164	8.57608e-163	-5.53501e-163	-1.38837e-163	-1.29658e-165	1.44953e-162	-3.93002e-163	0
1.23825e-163	-6.75367e-163	-5.51121e-163	-2.41872e-163	-2.0974e-163	4.12036e-164	-1.94797e-163	-4.4645e-164	8.8906e-164	9.18323e-164	-6.29815e-163	-2.47484e-163	-8.92701e-164	-3.26225e-163	4.33096e-164	5.86101e-163	-6.00101e-163	-8.01808e-163	-6.5936e-163	-7.65675e-163	-6.00597e-164	7.897e-163	-9.66421e-164	-4.59583e-164	8.57608e-163	-5.53501e-163	-1.38837e-163	-1.29658e-165	1.44953e-162	-3.93002e-163	0
1.23825e-163	-6.75367e-163	-5.51121e-163	-2.41872e-163	-2.0974e-163	4.12036e-164	-1.94797e-163	-4.4645e-164	8.8906e-164	9.18323e-164	-6.29815e-163	-2.47484e-163	-8.92701e-164	-3.26225e-163	4.33096e-164	5.86101e-163	-6.00101e-163	-8.01808e-163	-6.5936e-163	-7.65675e-163	-6.00597e-164	7.897e-163	-9.66421e-164	-4.59583e-164	8.57608e-163	-5.53501e-163	-1.38837e-163	-1.29658e-165	1.44953e-162	-3.93002e-163	0
1.23825e-163	-6.75367e-163	-5.51121e-163	-2.41872e-163	-2.0974e-163	4.12036e-164	-1.94797e-163	-4.4645e-164	8.8906e-164	9.18323e-164	-6.29815e-163	-2.47484e-163	-8.92701e-164	-3.26225e-163	4.33096e-164	5.86101e-163	-6.00101e-163	-8.01808e-163	-6.5936e-163	-7.65675e-163	-6.00597e-164	7.897e-163	-9.66421e-164	-4.59583e-164	8.57608e-163	-5.53501e-163	-1.38837e-163	-1.29658e-165	1.44953e-162	-3.93002e-163	0
1.23825e-163	-6.75367e-163	-5.51121e-163	-2.41872e-163	-2.0974e-163	4.12036e-164	-1.94797e-163	-4.4645e-164	8.8906e-164	9.18323e-164	-6.29815e-163	-2.47484e-163	-8.92701e-164	-3.26225e-163	4.33096e-164	5.86101e-163	-6.00101e-163	-8.01808e-163	-6.5936e-163	-7.65675e-163	-6.00597e-164	7.897e-163	-9.66421e-164	-4.59583e-164	8.57608e-163	-5.53501e-163	-1.38837e-163	-1.29658e-165	1.44953e-162	-3.93002e-163	0
1.23825e-163	-6.75367e-163	-5.51121e-163	-2.41872e-163	-2.0974e-163	4.12036e-164	-1.94797e-163	-4.4645e-164	8.8906e-164	9.18323e-164	-6.29815e-163	-2.47484e-163	-8.92701e-164	-3.26225e-163	4.33096e-164	5.86101e-163	-6.00101e-163	-8.01808e-163	-6.5936e-163	-7.65675e-163	-6.00597e-164	7.897e-163	-9.66421e-164	-4.59583e-164	8.57608e-163	-5.53501e-163	-1.38837e-163	-1.29658e-165	1.44953e-162	-3.93002e-163	0
1.23825e-163	-6.75367e-163	-5.51121e-163	-2.41872e-163	-2.0974e-163	4.12036e-164	-1.94797e-163	-4.4645e-164	8.8906e-164	9.18323e-164	-6.29815e-163	-2.47484e-163	-8.92701e-164	-3.26225e-163	4.33096e-164	5.86101e-163	-6.00101e-163	-8.01808e-163	-6.5936e-163	-7.65675e-163	-6.00597e-164	7.897e-163	-9.66421e-164	-4.59583e-164	8.57608e-163	-5.53501e-163	-1.38837e-163	-1.29658e-165	1.44953e-162	-3.93002e-163	0
1.23825e-163	-6.75367e-163	-5.51121e-163	-2.41872e-163	-2.0974e-163	4.12036e-164	-1.94797e-163	-4.4645e-164	8.8906e-164	9.18323e-164	-6.29815e-163	-2.47484e-163	-8.92701e-164	-3.26225e-163	4.33096e-164	5.86101e-163	-6.00101e-163	-8.01808e-163	-6.5936e-163	-7.65675e-163	-6.00597e-164	7.897e-163	-9.66421e-164	-4.59583e-164	8.57608e-163	-5.53501e-163	-1.38837e-163	-1.29658e-165	1.44953e-162	-3.93002e-163	0
1.23825e-163	-6.75367e-163	-5.51121e-163	-2.41872e-163	-2.0974e-163	4.12036e-164	-1.94797e-163	-4.4645e-164	8.8906e-164	9.18323e-164	-6.29815e-163	-2.47484e-163	-8.92701e-164	-3.26225e-163	4.33096e-164	5.86101e-163	-6.00101e-163	-8.01808e-163	-6.5936e-163	-7.65675e-163	-6.00597e-164	7.897e-163	-9.66421e-164	-4.59583e-164	8.57608e-163	-5.53501e-163	-1.38837e-163	-1.29658e-165	1.44953e-162	-3.93002e-163	0
1.23825e-163	-6.75367e-163	-5.51121e-163	-2.41872e-163	-2.0974e-163	4.12036e-164	-1.94797e-163	-4.4645e-164	8.8906e-164	9.18323e-164	-6.29815e-163	-2.47484e-163	-8.92701e-164	-3.26225e-163	4.33096e-164	5.86101e-163	-6.00101e-163	-8.01808e-163	-6.5936e-163	-7.65675e-163	-6.00597e-164	7.897e-163	-9.66421e-164	-4.59583e-164	8.57608e-163	-5.53501e-163	-1.38837e-163	-1.29658e-165	1.44953e-162	-3.93002e-163	0
1.23825e-163	-6.75367e-163	-5.51121e-163	-2.41872e-163	-2.0974e-163	4.12036e-164	-1.94797e-163	-4.4645e-164	8.8906e-164	9.18323e-164	-6.29815e-163	-2.47484e-163	-8.92701e-164	-3.26225e-163	4.33096e-164	5.86101e-163	-6.00101e-163	-8.01808e-163	-6.5936e-163	-7.65675e-163	-6.00597e-164	7.897e-163	-9.66421e-164	-4.59583e-164	8.57608e-163	-5.53501e-163	-1.38837e-163	-1.29658e-165	1.44953e-162	-3.93002e-163	0
1.23825e-163	-6.75367e-163	-5.51121e-163	-2.41872e-163	-2.0974e-163	4.12036e-164	-1.94797e-163	-4.4645e-164	8.8906e-164	9.18323e-164	-6.29815e-163	-2.47484e-163	-8.92701e-164	-3.26225e-163	4.33096e-164	5.86101e-163	-6.00101e-163	-8.01808e-163	-6.5936e-163	-7.65675e-163	-6.00597e-164	7.897e-163	-9.66421e-164	-4.59583e-164	8.57608e-163	-5.53501e-163	-1.38837e-163	-1.29658e-165	1.44953e-162	-3.93002e-163	0
1.23825e-163	-6.75367e-163	-5.51121e-163	-2.41872e-163	-2.0974e-163	4.12036e-164	-1.94797e-163	-4.4645e-164	8.8906e-164	9.18323e-164	-6.29815e-163	-2.47484e-163	-8.92701e-164	-3.26225e-163	4.33096e-164	5.86101e-163	-6.00101e-163	-8.01808e-163	-6.5936e-163	-7.65675e-163	-6.00597e-164	7.897e-163	-9.66421e-164	-4.59583e-164	8.57608e-163	-5.53501e-163	-1.38837e-163	-1.29658e-165	1.44953e-162	-3.93002e-163	0
1.23825e-163	-6.75367e-163	-5.51121e-163	-2.41872e-163	-2.0974e-163	4.12036e-164	-1.94797e-163	-4.4645e-164	8.8906e-164	9.18323e-164	-6.29815e-163	-2.47484e-163	-8.92701e-164	-3.26225e-163	4.33096e-164	5.86101e-163	-6.00101e-163	-8.01808e-163	-6.5936e-163	-7.65675e-163	-6.00597e-164	7.897e-163	-9.66421e-164	-4.59583e-164	8.57608e-163	-5.53501e-163	-1.38837e-163	-1.29658e-165	1.44953e-162	-3.93002e-163	0
1.23825e-163	-6.75367e-163	-5.51121e-163	-2.41872e-163	-2.0974e-163	4.12036e-164	-1.94797e-163	-4.4645e-164	8.8906e-164	9.18323e-164	-6.29815e-163	-2.47484e-163	-8.92701e-164	-3.26225e-163	4.33096e-164	5.86101e-163	-6.00101e-163	-8.01808e-163	-6.5936e-163	-7.65675e-163	-6.00597e-164	7.897e-163	-9.66421e-164	-4.59583e-164	8.57608e-163	-5.53501e-163	-1.38837e-163	-1.29658e-165	1.44953e-162	-3.93002e-163	0
1.23825e-163	-6.75367e-163	-5.51121e-163	-2.41872e-163	-2.0974e-163	4.12036e-164	-1.94797e-163	-4.4645e-164	8.8906e-164	9.18323e-164	-6.29815e-163	-2.47484e-163	-8.92701e-164	-3.26225e-163	4.33096e-164	5.86101e-163	-6.00101e-163	-8.01808e-163	-6.5936e-163	-7.65675e-163	-6.00597e-164	7.897e-163	-9.66421e-164	-4.59583e-164	8.57608e-163	-5.53501e-163	-1.38837e-163	-1.29658e-165	1.44953e-162	-3.93002e-163	0
1.23825e-163	-6.75367e-163	-5.51121e-163	-2.41872e-163	-2.0974e-163	4.12036e-164	-1.94797e-163	-4.4645e-164	8.8906e-164	9.18323e-164	-6.29815e-163	-2.47484e-163	-8.92701e-164	-3.26225e-163	4.33096e-164	5.86101e-163	-6.00101e-163	-8.01808e-163	-6.5936e-163	-7.65675e-163	-6.00597e-164	7.897e-163	-9.66421e-164	-4.59583e-164	8.57608e-163	-5.53501e-163	-1.38837e-163	-1.29658e-165	1.44953e-162	-3.93002e-163	0
1.23825e-163	-6.75367e-163	-5.51121e-163	-2.41872e-163	-2.0974e-163	4.12036e-164	-1.94797e-163	-4.4645e-164	8.8906e-164	9.18323e-164	-6.29815e-163	-2.47484e-163	-8.92701e-164	-3.26225e-163	4.33096e-164	5.86101e-163	-6.00101e-163	-8.01808e-163	-6.5936e-163	-7.65675e-163	-6.00597e-164	7.897e-163	-9.66421e-164	-4.59583e-164	8.57608e-163	-5.53501e-163	-1.38837e-163	-1.29658e-165	1.44953e-162	-3.93002e-163	0
1.23825e-163	-6.75367e-163	-5.51121e-163	-2.41872e-163	-2.0974e-163	4.12036e-164	-1.94797e-163	-4.4645e-164	8.8906e-164	9.18323e-164	-6.29815e-163	-2.47484e-163	-8.92701e-164	-3.26225e-163	4.33096e-164	5.86101e-163	-6.00101e-163	-8.01808e-163	-6.5936e-163	-7.65675e-163	-6.00597e-164	7.897e-163	-9.66421e-164	-4.59583e-164	8.57608e-163	-5.53501e-163	-1.38837e-163	-1.29658e-165	1.44953e-162	-3.93002e-163	0
1.23825e-163	-6.75367e-163	-5.51121e-163	-2.41872e-163	-2.0974e-163	4.12036e-164	-1.94797e-163	-4.4645e-164	8.8906e-164	9.18323e-164	-6.29815e-163	-2.47484e-163	-8.92701e-164	-3.26225e-163	4.33096e-164	5.86101e-163	-6.00101e-163	-8.01808e-163	-6.5936e-163	-7.65675e-163	-6.00597e-164	7.897e-163	-9.66421e-164	-4.59583e-164	8.57608e-163	-5.53501e-163	-1.38837e-163	-1.29658e-165	1.44953e-162	-3.93002e-163	0
1.23825e-163	-6.75367e-163	-5.51121e-163	-2.41872e-163	-2.0974e-163	4.12036e-164	-1.94797e-163	-4.4645e-164	8.8906e-164	9.18323e-164	-6.29815e-163	-2.47484e-163	-8.92701e-164	-3.26225e-163	4.33096e-164	5.86101e-163	-6.00101e-163	-8.01808e-163	-6.5936e-163	-7.65675e-163	-6.00597e-164	7.897e-163	-9.66421e-164	-4.59583e-164	8.57608e-163	-5.53501e-163	-1.38837e-163	-1.29658e-165	1.44953e-162	-3.93002e-163	0
1.23825e-163	-6.75367e-163	-5.51121e-163	-2.41872e-163	-2.0974e-163	4.12036e-164	-1.94797e-163	-4.4645e-164	8.8906e-164	9.18323e-164	-6.29815e-163	-2.47484e-163	-8.92701e-164	-3.26225e-163	4.33096e-164	5.86101e-163	-6.00101e-163	-8.01808e-163	-6.5936e-163	-7.65675e-163	-6.00597e-164	7.897e-163	-9.66421e-164	-4.59583e-164	8.57608e-163	-5.53501e-163	-1.38837e-163	-1.29658e-165	1.44953e-162	-3.93002e-163	0
1.23825e-163	-6.75367e-163	-5.51121e-163	-2.41872e-163	-2.0974e-163	4.12036e-164	-1.94797e-163	-4.4645e-164	8.8906e-164	9.18323e-164	-6.29815e-163	-2.47484e-163	-8.92701e-164	-3.26225e-163	4.33096e-164	5.86101e-163	-6.00101e-163	-8.01808e-163	-6.5936e-163	-7.65675e-163	-6.00597e-164	7.897e-163	-9.66421e-164	-4.59583e-164	8.57608e-163	-5.53501e-163	-1.38837e-163	-1.29658e-165	1.44953e-162	-3.93002e-163	0
1.23825e-163	-6.75367e-163	-5.51121e-163	-2.41872e-163	-2.0974e-163	4.12036e-164	-1.94797e-163	-4.4645e-164	8.8906e-164	9.18323e-164	-6.29815e-163	-2.47484e-163	-8.92701e-164	-3.26225e-163	4.33096e-164	5.86101e-163	-6.00101e-163	-8.01808e-163	-6.5936e-163	-7.65675e-163	-6.00597e-164	7.897e-163	-9.66421e-164	-4.59583e-164	8.57608e-163	-5.53501e-163	-1.38837e-163	-1.29658e-165	1.44953e-162	-3.93002e-163	0
1.23825e-163	-6.75367e-163	-5.51121e-163	-2.41872e-163	-2.0974e-163	4.12036e-164	-1.94797e-163	-4.4645e-164	8.8906e-164	9.18323e-164	-6.29815e-163	-2.47484e-163	-8.92701e-164	-3.26225e-163	4.33096e-164	5.86101e-163	-6.00101e-163	-8.01808e-163	-6.5936e-163	-7.65675e-163	-6.00597e-164	7.897e-163	-9.66421e-164	-4.59583e-164	8.57608e-163	-5.53501e-163	-1.38837e-163	-1.29658e-165	1.44953e-162	-3.93002e-163	0
1.23825e-163	-6.75367e-163	-5.51121e-163	-2.41872e-163	-2.0974e-163	4.12036e-164	-1.94797e-163	-4.4645e-164	8.8906e-164	9.18323e-164	-6.29815e-163	-2.47484e-163	-8.92701e-164	-3.26225e-163	4.33096e-164	5.86101e-163	-6.00101e-163	-8.01808e-163	-6.5936e-163	-7.65675e-163	-6.00597e-164	7.897e-163	-9.66421e-164	-4.59583e-164	8.57608e-163	-5.53501e-163	-1.38837e-163	-1.29658e-165	1.44953e-162	-3.93002e-163	0
1.23825e-163	-6.75367e-163	-5.51121e-163	-2.41872e-163	-2.0974e-163	4.12036e-164	-1.94797e-163	-4.4645e-164	8.8906e-164	9.18323e-164	-6.29815e-163	-2.47484e-163	-8.92701e-164	-3.26225e-163	4.33096e-164	5.86101e-163	-6.00101e-163	-8.01808e-163	-6.5936e-163	-7.65675e-163	-6.00597e-164	7.897e-163	-9.66421e-164	-4.59583e-164	8.57608e-163	-5.53501e-163	-1.38837e-163	-1.29658e-165	1.44953e-162	-3.93002e-163	0
1.23825e-163	-6.75367e-163	-5.51121e-163	-2.41872e-163	-2.0974e-163	4.12036e-164	-1.94797e-163	-4.4645e-164	8.8906e-164	9.18323e-164	-6.29815e-163	-2.47484e-163	-8.92701e-164	-3.26225e-163	4.33096e-164	5.86101e-163	-6.00101e-163	-8.01808e-163	-6.5936e-163	-7.65675e-163	-6.00597e-164	7.897e-163	-9.66421e-164	-4.59583e-164	8.57608e-163	-5.53501e-163	-1.38837e-163	-1.29658e-165	1.44953e-162	-3.93002e-163	0
1.23825e-163	-6.75367e-163	-5.51121e-163	-2.41872e-163	-2.0974e-163	4.12036e-164	-1.94797e-163	-4.4645e-164	8.8906e-164	9.18323e-164	-6.29815e-163	-2.47484e-163	-8.92701e-164	-3.26225e-163	4.33096e-164	5.86101e-163	-6.00101e-163	-8.01808e-163	-6.5936e-163	-7.65675e-163	-6.00597e-164	7.897e-163	-9.66421e-164	-4.59583e-164	8.57608e-163	-5.53501e-163	-1.38837e-163	-1.29658e-165	1.44953e-162	-3.93002e-163	0
1.23825e-163	-6.75367e-163	-5.51121e-163	-2.41872e-163	-2.0974e-163	4.12036e-164	-1.94797e-163	-4.4645e-164	8.8906e-164	9.18323e-164	-6.29815e-163	-2.47484e-163	-8.92701e-164	-3.26225e-163	4.33096e-164	5.86101e-163	-6.00101e-163	-8.01808e-163	-6.5936e-163	-7.65675e-163	-6.00597e-164	7.897e-163	-9.66421e-164	-4.59583e-164	8.57608e-163	-5.53501e-163	-1.38837e-163	-1.29658e-165	1.44953e-162	-3.93002e-163	0
1.23825e-163	-6.75367e-163	-5.51121e-163	-2.41872e-163	-2.0974e-163	4.12036e-164	-1.94797e-163	-4.4645e-164	8.8906e-164	9.18323e-164	-6.29815e-163	-2.47484e-163	-8.92701e-164	-3.26225e-163	4.33096e-164	5.86101e-163	-6.00101e-163	-8.01808e-163	-6.5936e-163	-7.65675e-163	-6.00597e-164	7.897e-163	-9.66421e-164	-4.59583e-164	8.57608e-163	-5.53501e-163	-1.38837e-163	-1.29658e-165	1.44953e-162	-3.93002e-163	0
1.23825e-163	-6.75367e-163	-5.51121e-163	-2.41872e-163	-2.0974e-163	4.12036e-164	-1.94797e-163	-4.4645e-164	8.8906e-164	9.18323e-164	-6.29815e-163	-2.47484e-163	-8.92701e-164	-3.26225e-163	4.33096e-164	5.86101e-163	-6.00101e-163	-8.01808e-163	-6.5936e-163	-7.65675e-163	-6.00597e-164	7.897e-163	-9.66421e-164	-4.59583e-164	8.57608e-163	-5.53501e-163	-1.38837e-163	-1.29658e-165	1.44953e-162	-3.93002e-163	0
1.23825e-163	-6.75367e-163	-5.51121e-163	-2.41872e-163	-2.0974e-163	4.12036e-164	-1.94797e-163	-4.4645e-164	8.8906e-164	9.18323e-164	-6.29815e-163	-2.47484e-163	-8.92701e-164	-3.26225e-163	4.33096e-164	5.86101e-163	-6.00101e-163	-8.01808e-163	-6.5936e-163	-7.65675e-163	-6.00597e-164	7.897e-163	-9.66421e-164	-4.59583e-164	8.57608e-163	-5.53501e-163	-1.38837e-163	-1.29658e-165	1.44953e-162	-3.93002e-163	0
1.23825e-163	-6.75367e-163	-5.51121e-163	-2.41872e-163	-2.0974e-163	4.12036e-164	-1.94797e-163	-4.4645e-164	8.8906e-164	9.18323e-164	-6.29815e-163	-2.47484e-163	-8.92701e-164	-3.26225e-163	4.33096e-164	5.86101e-163	-6.00101e-163	-8.01808e-163	-6.5936e-163	-7.65675e-163	-6.00597e-164	7.897e-163	-9.66421e-164	-4.59583e-164	8.57608e-163	-5.53501e-163	-1.38837e-163	-1.29658e-165	1.44953e-162	-3.93002e-163	0
1.23825e-163	-6.75367e-163	-5.51121e-163	-2.41872e-163	-2.0974e-163	4.12036e-164	-1.94797e-163	-4.4645e-164	8.8906e-164	9.18323e-164	-6.29815e-163	-2.47484e-163	-8.92701e-164	-3.26225e-163	4.33096e-164	5.86101e-163	-6.00101e-163	-8.01808e-163	-6.5936e-163	-7.65675e-163	-6.00597e-164	7.897e-163	-9.66421e-164	-4.59583e-164	8.57608e-163	-5.53501e-163	-1.38837e-163	-1.29658e-165	1.44953e-162	-3.93002e-163	0
1.23825e-163	-6.75367e-163	-5.51121e-163	-2.41872e-163	-2.0974e-163	4.12036e-164	-1.94797e-163	-4.4645e-164	8.8906e-164	9.18323e-164	-6.29815e-163	-2.47484e-163	-8.92701e-164	-3.26225e-163	4.33096e-164	5.86101e-163	-6.00101e-163	-8.01808e-163	-6.5936e-163	-7.65675e-163	-6.00597e-164	7.897e-163	-9.66421e-164	-4.59583e-164	8.57608e-163	-5.53501e-163	-1.38837e-163	-1.29658e-165	1.44953e-162	-3.93002e-163	0
1.23825e-163	-6.75367e-163	-5.51121e-163	-2.41872e-163	-2.0974e-163	4.12036e-164	-1.94797e-163	-4.4645e-164	8.8906e-164	9.18323e-164	-6.29815e-163	-2.47484e-163	-8.92701e-164	-3.26225e-163	4.33096e-164	5.86101e-163	-6.00101e-163	-8.01808e-163	-6.5936e-163	-7.65675e-163	-6.00597e-164	7.897e-163	-9.66421e-164	-4.59583e-164	8.57608e-163	-5.53501e-163	-1.38837e-163	-1.29658e-165	1.44953e-162	-3.93002e-163	0
1.23825e-163	-6.75367e-163	-5.51121e-163	-2.41872e-163	-2.0974e-163	4.12036e-164	-1.94797e-163	-4.4645e-164	8.8906e-164	9.18323e-164	-6.29815e-163	-2.47484e-163	-8.92701e-164	-3.26225e-163	4.33096e-164	5.86101e-163	-6.00101e-163	-8.01808e-163	-6.5936e-163	-7.65675e-163	-6.00597e-164	7.897e-163	-9.66421e-164	-4.59583e-164	8.57608e-163	-5.53501e-163	-1.38837e-163	-1.29658e-165	1.44953e-162	-3.93002e-163	0
1.23825e-163	-6.75367e-163	-5.51121e-163	-2.41872e-163	-2.0974e-163	4.12036e-164	-1.94797e-163	-4.4645e-164	8.8906e-164	9.18323e-164	-6.29815e-163	-2.47484e-163	-8.92701e-164	-3.26225e-163	4.33096e-164	5.86101e-163	-6.00101e-163	-8.01808e-163	-6.5936e-163	-7.65675e-163	-6.00597e-164	7.897e-163	-9.66421e-164	-4.59583e-164	8.57608e-163	-5.53501e-163	-1.38837e-163	-1.29658e-165	1.44953e-162	-3.93002e-163	0
1.23825e-163	-6.75367e-163	-5.51121e-163	-2.41872e-163	-2.0974e-163	4.12036e-164	-1.94797e-163	-4.4645e-164	8.8906e-164	9.18323e-164	-6.29815e-163	-2.47484e-163	-8.92701e-164	-3.26225e-163	4.33096e-164	5.86101e-163	-6.00101e-163	-8.01808e-163	-6.5936e-163	-7.65675e-163	-6.00597e-164	7.897e-163	-9.66421e-164	-4.59583e-164	8.57608e-163	-5.53501e-163	-1.38837e-163	-1.29658e-165	1.44953e-162	-3.93002e-163	0
1.23825e-163	-6.75367e-163	-5.51121e-163	-2.41872e-163	-2.0974e-163	4.12036e-164	-1.94797e-163	-4.4645e-164	8.8906e-164	9.18323e-164	-6.29815e-163	-2.47484e-163	-8.92701e-164	-3.26225e-163	4.33096e-164	5.86101e-163	-6.00101e-163	-8.01808e-163	-6.5936e-163	-7.65675e-163	-6.00597e-164	7.897e-163	-9.66421e-164	-4.59583e-164	8.57608e-163	-5.53501e-163	-1.38837e-163	-1.29658e-165	1.44953e-162	-3.93002e-163	0
1.23825e-163	-6.75367e-163	-5.51121e-163	-2.41872e-163	-2.0974e-163	4.12036e-164	-1.94797e-163	-4.4645e-164	8.8906e-164	9.18323e-164	-6.29815e-163	-2.47484e-163	-8.92701e-164	-3.26225e-163	4.33096e-164	5.86101e-163	-6.00101e-163	-8.01808e-163	-6.5936e-163	-7.65675e-163	-6.00597e-164	7.897e-163	-9.66421e-164	-4.59583e-164	8.57608e-163	-5.53501e-163	-1.38837e-163	-1.29658e-165	1.44953e-162	-3.93002e-163	0
1.23825e-163	-6.75367e-163	-5.51121e-163	-2.41872e-163	-2.0974e-163	4.12036e-164	-1.94797e-163	-4.4645e-164	8.8906e-164	9.18323e-164	-6.29815e-163	-2.47484e-163	-8.92701e-164	-3.26225e-163	4.33096e-164	5.86101e-163	-6.00101e-163	-8.01808e-163	-6.5936e-163	-7.65675e-163	-6.00597e-164	7.897e-163	-9.66421e-164	-4.59583e-164	8.57608e-163	-5.53501e-163	-1.38837e-163	-1.29658e-165	1.44953e-162	-3.93002e-163	0
1.23825e-163	-6.75367e-163	-5.51121e-163	-2.41872e-163	-2.0974e-163	4.12036e-164	-1.94797e-163	-4.4645e-164	8.8906e-164	9.18323e-164	-6.29815e-163	-2.47484e-163	-8.92701e-164	-3.26225e-163	4.33096e-164	5.86101e-163	-6.00101e-163	-8.01808e-163	-6.5936e-163	-7.65675e-163	-6.00597e-164	7.897e-163	-9.66421e-164	-4.59583e-164	8.57608e-163	-5.53501e-163	-1.38837e-163	-1.29658e-165	1.44953e-162	-3.93002e-163	0
1.23825e-163	-6.75367e-163	-5.51121e-163	-2.41872e-163	-2.0974e-163	4.12036e-164	-1.94797e-163	-4.4645e-164	8.8906e-164	9.18323e-164	-6.29815e-163	-2.47484e-163	-8.92701e-164	-3.26225e-163	4.33096e-164	5.86101e-163	-6.00101e-163	-8.01808e-163	-6.5936e-163	-7.65675e-163	-6.00597e-164	7.897e-163	-9.66421e-164	-4.59583e-164	8.57608e-163	-5.53501e-163	-1.38837e-163	-1.29658e-165	1.44953e-162	-3.93002e-163	0
1.23825e-163	-6.75367e-163	-5.51121e-163	-2.41872e-163	-2.0974e-163	4.12036e-164	-1.94797e-163	-4.4645e-164	8.8906e-164	9.18323e-164	-6.29815e-163	-2.47484e-163	-8.92701e-164	-3.26225e-163	4.33096e-164	5.86101e-163	-6.00101e-163	-8.01808e-163	-6.5936e-163	-7.65675e-163	-6.00597e-164	7.897e-163	-9.66421e-164	-4.59583e-164	8.57608e-163	-5.53501e-163	-1.38837e-163	-1.29658e-165	1.44953e-162	-3.93002e-163	0
1.23825e-163	-6.75367e-163	-5.51121e-163	-2.41872e-163	-2.0974e-163	4.12036e-164	-1.94797e-163	-4.4645e-164	8.8906e-164	9.18323e-164	-6.29815e-163	-2.47484e-163	-8.92701e-164	-3.26225e-163	4.33096e-164	5.86101e-163	-6.00101e-163	-8.01808e-163	-6.5936e-163	-7.65675e-163	-6.00597e-164	7.897e-163	-9.66421e-164	-4.59583e-164	8.57608e-163	-5.53501e-163	-1.38837e-163	-1.29658e-165	1.44953e-162	-3.93002e-163	0
1.23825e-163	-6.75367e-163	-5.51121e-163	-2.41872e-163	-2.0974e-163	4.12036e-164	-1.94797e-163	-4.4645e-164	8.8906e-164	9.18323e-164	-6.29815e-163	-2.47484e-163	-8.92701e-164	-3.26225e-163	4.33096e-164	5.86101e-163	-6.00101e-163	-8.01808e-163	-6.5936e-163	-7.65675e-163	-6.00597e-164	7.897e-163	-9.66421e-164	-4.59583e-164	8.57608e-163	-5.53501e-163	-1.38837e-163	-1.29658e-165	1.44953e-162	-3.93002e-163	0
1.23825e-163	-6.75367e-163	-5.51121e-163	-2.41872e-163	-2.0974e-163	4.12036e-164	-1.94797e-163	-4.4645e-164	8.8906e-164	9.18323e-164	-6.29815e-163	-2.47484e-163	-8.92701e-164	-3.26225e-163	4.33096e-164	5.86101e-163	-6.00101e-163	-8.01808e-163	-6.5936e-163	-7.65675e-163	-6.00597e-164	7.897e-163	-9.66421e-164	-4.59583e-164	8.57608e-163	-5.53501e-163	-1.38837e-163	-1.29658e-165	1.44953e-162	-3.93002e-163	0
1.23825e-163	-6.75367e-163	-5.51121e-163	-2.41872e-163	-2.0974e-163	4.12036e-164	-1.94797e-163	-4.4645e-164	8.8906e-164	9.18323e-164	-6.29815e-163	-2.47484e-163	-8.92701e-164	-3.26225e-163	4.33096e-164	5.86101e-163	-6.00101e-163	-8.01808e-163	-6.5936e-163	-7.65675e-163	-6.00597e-164	7.897e-163	-9.66421e-164	-4.59583e-164	8.57608e-163	-5.53501e-163	-1.38837e-163	-1.29658e-165	1.44953e-162	-3.93002e-163	0
1.23825e-163	-6.75367e-163	-5.51121e-163	-2.41872e-163	-2.0974e-163	4.12036e-164	-1.94797e-163	-4.4645e-164	8.8906e-164	9.18323e-164	-6.29815e-163	-2.47484e-163	-8.92701e-164	-3.26225e-163	4.33096e-164	5.86101e-163	-6.00101e-163	-8.01808e-163	-6.5936e-163	-7.65675e-163	-6.00597e-164	7.897e-163	-9.66421e-164	-4.59583e-164	8.57608e-163	-5.53501e-163	-1.38837e-163	-1.29658e-165	1.44953e-162	-3.93002e-163	0
1.23825e-163	-6.75367e-163	-5.51121e-163	-2.41872e-163	-2.0974e-163	4.12036e-164	-1.94797e-163	-4.4645e-164	8.8906e-164	9.18323e-164	-6.29815e-163	-2.47484e-163	-8.92701e-164	-3.26225e-163	4.33096e-164	5.86101e-163	-6.00101e-163	-8.01808e-163	-6.5936e-163	-7.65675e-163	-6.00597e-164	7.897e-163	-9.66421e-164	-4.59583e-164	8.57608e-163	-5.53501e-163	-1.38837e-163	-1.29658e-165	1.44953e-162	-3.93002e-163	0
1.23825e-163	-6.75367e-163	-5.51121e-163	-2.41872e-163	-2.0974e-163	4.12036e-164	-1.94797e-163	-4.4645e-164	8.8906e-164	9.18323e-164	-6.29815e-163	-2.47484e-163	-8.92701e-164	-3.26225e-163	4.33096e-164	5.86101e-163	-6.00101e-163	-8.01808e-163	-6.5936e-163	-7.65675e-163	-6.00597e-164	7.897e-163	-9.66421e-164	-4.59583e-164	8.57608e-163	-5.53501e-163	-1.38837e-163	-1.29658e-165	1.44953e-162	-3.93002e-163	0
1.23825e-163	-6.75367e-163	-5.51121e-163	-2.41872e-163	-2.0974e-163	4.12036e-164	-1.94797e-163	-4.4645e-164	8.8906e-164	9.18323e-164	-6.29815e-163	-2.47484e-163	-8.92701e-164	-3.26225e-163	4.33096e-164	5.86101e-163	-6.00101e-163	-8.01808e-163	-6.5936e-163	-7.65675e-163	-6.00597e-164	7.897e-163	-9.66421e-164	-4.59583e-164	8.57608e-163	-5.53501e-163	-1.38837e-163	-1.29658e-165	1.44953e-162	-3.93002e-163	0
1.23825e-163	-6.75367e-163	-5.51121e-163	-2.41872e-163	-2.0974e-163	4.12036e-164	-1.94797e-163	-4.4645e-164	8.8906e-164	9.18323e-164	-6.29815e-163	-2.47484e-163	-8.92701e-164	-3.26225e-163	4.33096e-164	5.86101e-163	-6.00101e-163	-8.01808e-163	-6.5936e-163	-7.65675e-163	-6.00597e-164	7.897e-163	-9.66421e-164	-4.59583e-164	8.57608e-163	-5.53501e-163	-1.38837e-163	-1.29658e-165	1.44953e-162	-3.93002e-163	0
1.23825e-163	-6.75367e-163	-5.51121e-163	-2.41872e-163	-2.0974e-163	4.12036e-164	-1.94797e-163	-4.4645e-164	8.8906e-164	9.18323e-164	-6.29815e-163	-2.47484e-163	-8.92701e-164	-3.26225e-163	4.33096e-164	5.86101e-163	-6.00101e-163	-8.01808e-163	-6.5936e-163	-7.65675e-163	-6.00597e-164	7.897e-163	-9.66421e-164	-4.59583e-164	8.57608e-163	-5.53501e-163	-1.38837e-163	-1.29658e-165	1.44953e-162	-3.93002e-163	0
1.23825e-163	-6.75367e-163	-5.51121e-163	-2.41872e-163	-2.0974e-163	4.12036e-164	-1.94797e-163	-4.4645e-164	8.8906e-164	9.18323e-164	-6.29815e-163	-2.47484e-163	-8.92701e-164	-3.26225e-163	4.33096e-164	5.86101e-163	-6.00101e-163	-8.01808e-163	-6.5936e-163	-7.65675e-163	-6.00597e-164	7.897e-163	-9.66421e-164	-4.59583e-164	8.57608e-163	-5.53501e-163	-1.38837e-163	-1.29658e-165	1.44953e-162	-3.93002e-163	0
1.23825e-163	-6.75367e-163	-5.51121e-163	-2.41872e-163	-2.0974e-163	4.12036e-164	-1.94797e-163	-4.4645e-164	8.8906e-164	9.18323e-164	-6.29815e-163	-2.47484e-163	-8.92701e-164	-3.26225e-163	4.33096e-164	5.86101e-163	-6.00101e-163	-8.01808e-163	-6.5936e-163	-7.65675e-163	-6.00597e-164	7.897e-163	-9.66421e-164	-4.59583e-164	8.57608e-163	-5.53501e-163	-1.38837e-163	-1.29658e-165	1.44953e-162	-3.93002e-163	0
1.23825e-163	-6.75367e-163	-5.51121e-163	-2.41872e-163	-2.0974e-163	4.12036e-164	-1.94797e-163	-4.4645e-164	8.8906e-164	9.18323e-164	-6.29815e-163	-2.47484e-163	-8.92701e-164	-3.26225e-163	4.33096e-164	5.86101e-163	-6.00101e-163	-8.01808e-163	-6.5936e-163	-7.65675e-163	-6.00597e-164	7.897e-163	-9.66421e-164	-4.59583e-164	8.57608e-163	-5.53501e-163	-1.38837e-163	-1.29658e-165	1.44953e-162	-3.93002e-163	0
1.23825e-163	-6.75367e-163	-5.51121e-163	-2.41872e-163	-2.0974e-163	4.12036e-164	-1.94797e-163	-4.4645e-164	8.8906e-164	9.18323e-164	-6.29815e-163	-2.47484e-163	-8.92701e-164	-3.26225e-163	4.33096e-164	5.86101e-163	-6.00101e-163	-8.01808e-163	-6.5936e-163	-7.65675e-163	-6.00597e-164	7.897e-163	-9.66421e-164	-4.59583e-164	8.57608e-163	-5.53501e-163	-1.38837e-163	-1.29658e-165	1.44953e-162	-3.93002e-163	0
1.23825e-163	-6.75367e-163	-5.51121e-163	-2.41872e-163	-2.0974e-163	4.12036e-164	-1.94797e-163	-4.4645e-164	8.8906e-164	9.18323e-164	-6.29815e-163	-2.47484e-163	-8.92701e-164	-3.26225e-163	4.33096e-164	5.86101e-163	-6.00101e-163	-8.01808e-163	-6.5936e-163	-7.65675e-163	-6.00597e-164	7.897e-163	-9.66421e-164	-4.59583e-164	8.57608e-163	-5.53501e-163	-1.38837e-163	-1.29658e-165	1.44953e-162	-3.93002e-163	0
1.23825e-163	-6.75367e-163	-5.51121e-163	-2.41872e-163	-2.0974e-163	4.12036e-164	-1.94797e-163	-4.4645e-164	8.8906e-164	9.18323e-164	-6.29815e-163	-2.47484e-163	-8.92701e-164	-3.26225e-163	4.33096e-164	5.86101e-163	-6.00101e-163	-8.01808e-163	-6.5936e-163	-7.65675e-163	-6.00597e-164	7.897e-163	-9.66421e-164	-4.59583e-164	8.57608e-163	-5.53501e-163	-1.38837e-163	-1.29658e-165	1.44953e-162	-3.93002e-163	0
1.23825e-163	-6.75367e-163	-5.51121e-163	-2.41872e-163	-2.0974e-163	4.12036e-164	-1.94797e-163	-4.4645e-164	8.8906e-164	9.18323e-164	-6.29815e-163	-2.47484e-163	-8.92701e-164	-3.26225e-163	4.33096e-164	5.86101e-163	-6.00101e-163	-8.01808e-163	-6.5936e-163	-7.65675e-163	-6.00597e-164	7.897e-163	-9.66421e-164	-4.59583e-164	8.57608e-163	-5.53501e-163	-1.38837e-163	-1.29658e-165	1.44953e-162	-3.93002e-163	0
1.23825e-163	-6.75367e-163	-5.51121e-163	-2.41872e-163	-2.0974e-163	4.12036e-164	-1.94797e-163	-4.4645e-164	8.8906e-164	9.18323e-164	-6.29815e-163	-2.47484e-163	-8.92701e-164	-3.26225e-163	4.33096e-164	5.86101e-163	-6.00101e-163	-8.01808e-163	-6.5936e-163	-7.65675e-163	-6.00597e-164	7.897e-163	-9.66421e-164	-4.59583e-164	8.57608e-163	-5.53501e-163	-1.38837e-163	-1.29658e-165	1.44953e-162	-3.93002e-163	0
1.23825e-163	-6.75367e-163	-5.51121e-163	-2.41872e-163	-2.0974e-163	4.12036e-164	-1.94797e-163	-4.4645e-164	8.8906e-164	9.18323e-164	-6.29815e-163	-2.47484e-163	-8.92701e-164	-3.26225e-163	4.33096e-164	5.86101e-163	-6.00101e-163	-8.01808e-163	-6.5936e-163	-7.65675e-163	-6.00597e-164	7.897e-163	-9.66421e-164	-4.59583e-164	8.57608e-163	-5.53501e-163	-1.38837e-163	-1.29658e-165	1.44953e-162	-3.93002e-163	0
1.23825e-163	-6.75367e-163	-5.51121e-163	-2.41872e-163	-2.0974e-163	4.12036e-164	-1.94797e-163	-4.4645e-164	8.8906e-164	9.18323e-164	-6.29815e-163	-2.47484e-163	-8.92701e-164	-3.26225e-163	4.33096e-164	5.86101e-163	-6.00101e-163	-8.01808e-163	-6.5936e-163	-7.65675e-163	-6.00597e-164	7.897e-163	-9.66421e-164	-4.59583e-164	8.57608e-163	-5.53501e-163	-1.38837e-163	-1.29658e-165	1.44953e-162	-3.93002e-163	0
1.23825e-163	-6.75367e-163	-5.51121e-163	-2.41872e-163	-2.0974e-163	4.12036e-164	-1.94797e-163	-4.4645e-164	8.8906e-164	9.18323e-164	-6.29815e-163	-2.47484e-163	-8.92701e-164	-3.26225e-163	4.33096e-164	5.86101e-163	-6.00101e-163	-8.01808e-163	-6.5936e-163	-7.65675e-163	-6.00597e-164	7.897e-163	-9.66421e-164	-4.59583e-164	8.57608e-163	-5.53501e-163	-1.38837e-163	-1.29658e-165	1.44953e-162	-3.93002e-163	0
1.23825e-163	-6.75367e-163	-5.51121e-163	-2.41872e-163	-2.0974e-163	4.12036e-164	-1.94797e-163	-4.4645e-164	8.8906e-164	9.18323e-164	-6.29815e-163	-2.47484e-163	-8.92701e-164	-3.26225e-163	4.33096e-164	5.86101e-163	-6.00101e-163	-8.01808e-163	-6.5936e-163	-7.65675e-163	-6.00597e-164	7.897e-163	-9.66421e-164	-4.59583e-164	8.57608e-163	-5.53501e-163	-1.38837e-163	-1.29658e-165	1.44953e-162	-3.93002e-163	0
1.23825e-163	-6.75367e-163	-5.51121e-163	-2.41872e-163	-2.0974e-163	4.12036e-164	-1.94797e-163	-4.4645e-164	8.8906e-164	9.18323e-164	-6.29815e-163	-2.47484e-163	-8.92701e-164	-3.26225e-163	4.33096e-164	5.86101e-163	-6.00101e-163	-8.01808e-163	-6.5936e-163	-7.65675e-163	-6.00597e-164	7.897e-163	-9.66421e-164	-4.59583e-164	8.57608e-163	-5.53501e-163	-1.38837e-163	-1.29658e-165	1.44953e-162	-3.93002e-163	0
1.23825e-163	-6.75367e-163	-5.51121e-163	-2.41872e-163	-2.0974e-163	4.12036e-164	-1.94797e-163	-4.4645e-164	8.8906e-164	9.18323e-164	-6.29815e-163	-2.47484e-163	-8.92701e-164	-3.26225e-163	4.33096e-164	5.86101e-163	-6.00101e-163	-8.01808e-163	-6.5936e-163	-7.65675e-163	-6.00597e-164	7.897e-163	-9.66421e-164	-4.59583e-164	8.57608e-163	-5.53501e-163	-1.38837e-163	-1.29658e-165	1.44953e-162	-3.93002e-163	0
1.23825e-163	-6.75367e-163	-5.51121e-163	-2.41872e-163	-2.0974e-163	4.12036e-164	-1.94797e-163	-4.4645e-164	8.8906e-164	9.18323e-164	-6.29815e-163	-2.47484e-163	-8.92701e-164	-3.26225e-163	4.33096e-164	5.86101e-163	-6.00101e-163	-8.01808e-163	-6.5936e-163	-7.65675e-163	-6.00597e-164	7.897e-163	-9.66421e-164	-4.59583e-164	8.57608e-163	-5.53501e-163	-1.38837e-163	-1.29658e-165	1.44953e-162	-3.93002e-163	0
1.23825e-163	-6.75367e-163	-5.51121e-163	-2.41872e-163	-2.0974e-163	4.12036e-164	-1.94797e-163	-4.4645e-164	8.8906e-164	9.18323e-164	-6.29815e-163	-2.47484e-163	-8.92701e-164	-3.26225e-163	4.33096e-164	5.86101e-163	-6.00101e-163	-8.01808e-163	-6.5936e-163	-7.65675e-163	-6.00597e-164	7.897e-163	-9.66421e-164	-4.59583e-164	8.57608e-163	-5.53501e-163	-1.38837e-163	-1.29658e-165	1.44953e-162	-3.93002e-163	0
1.23825e-163	-6.75367e-163	-5.51121e-163	-2.41872e-163	-2.0974e-163	4.12036e-164	-1.94797e-163	-4.4645e-164	8.8906e-164	9.18323e-164	-6.29815e-163	-2.47484e-163	-8.92701e-164	-3.26225e-163	4.33096e-164	5.86101e-163	-6.00101e-163	-8.01808e-163	-6.5936e-163	-7.65675e-163	-6.00597e-164	7.897e-163	-9.66421e-164	-4.59583e-164	8.57608e-163	-5.53501e-163	-1.38837e-163	-1.29658e-165	1.44953e-162	-3.93002e-163	0
1.23825e-163	-6.75367e-163	-5.51121e-163	-2.41872e-163	-2.0974e-163	4.12036e-164	-1.94797e-163	-4.4645e-164	8.8906e-164	9.18323e-164	-6.29815e-163	-2.47484e-163	-8.92701e-164	-3.26225e-163	4.33096e-164	5.86101e-163	-6.00101e-163	-8.01808e-163	-6.5936e-163	-7.65675e-163	-6.00597e-164	7.897e-163	-9.66421e-164	-4.59583e-164	8.57608e-163	-5.53501e-163	-1.38837e-163	-1.29658e-165	1.44953e-162	-3.93002e-163	0
1.23825e-163	-6.75367e-163	-5.51121e-163	-2.41872e-163	-2.0974e-163	4.12036e-164	-1.94797e-163	-4.4645e-164	8.8906e-164	9.18323e-164	-6.29815e-163	-2.47484e-163	-8.92701e-164	-3.26225e-163	4.33096e-164	5.86101e-163	-6.00101e-163	-8.01808e-163	-6.5936e-163	-7.65675e-163	-6.00597e-164	7.897e-163	-9.66421e-164	-4.59583e-164	8.57608e-163	-5.53501e-163	-1.38837e-163	-1.29658e-165	1.44953e-162	-3.93002e-163	0
1.23825e-163	-6.75367e-163	-5.51121e-163	-2.41872e-163	-2.0974e-163	4.12036e-164	-1.94797e-163	-4.4645e-164	8.8906e-164	9.18323e-164	-6.29815e-163	-2.47484e-163	-8.92701e-164	-3.26225e-163	4.33096e-164	5.86101e-163	-6.00101e-163	-8.01808e-163	-6.5936e-163	-7.65675e-163	-6.00597e-164	7.897e-163	-9.66421e-164	-4.59583e-164	8.57608e-163	-5.53501e-163	-1.38837e-163	-1.29658e-165	1.44953e-162	-3.93002e-163	0
1.23825e-163	-6.75367e-163	-5.51121e-163	-2.41872e-163	-2.0974e-163	4.12036e-164	-1.94797e-163	-4.4645e-164	8.8906e-164	9.18323e-164	-6.29815e-163	-2.47484e-163	-8.92701e-164	-3.26225e-163	4.33096e-164	5.86101e-163	-6.00101e-163	-8.01808e-163	-6.5936e-163	-7.65675e-163	-6.00597e-164	7.897e-163	-9.66421e-164	-4.59583e-164	8.57608e-163	-5.53501e-163	-1.38837e-163	-1.29658e-165	1.44953e-162	-3.93002e-163	0
1.23825e-163	-6.75367e-163	-5.51121e-163	-2.41872e-163	-2.0974e-163	4.12036e-164	-1.94797e-163	-4.4645e-164	8.8906e-164	9.18323e-164	-6.29815e-163	-2.47484e-163	-8.92701e-164	-3.26225e-163	4.33096e-164	5.86101e-163	-6.00101e-163	-8.01808e-163	-6.5936e-163	-7.65675e-163	-6.00597e-164	7.897e-163	-9.66421e-164	-4.59583e-164	8.57608e-163	-5.53501e-163	-1.38837e-163	-1.29658e-165	1.44953e-162	-3.93002e-163	0
1.23825e-163	-6.75367e-163	-5.51121e-163	-2.41872e-163	-2.0974e-163	4.12036e-164	-1.94797e-163	-4.4645e-164	8.8906e-164	9.18323e-164	-6.29815e-163	-2.47484e-163	-8.92701e-164	-3.26225e-163	4.33096e-164	5.86101e-163	-6.00101e-163	-8.01808e-163	-6.5936e-163	-7.65675e-163	-6.00597e-164	7.897e-163	-9.66421e-164	-4.59583e-164	8.57608e-163	-5.53501e-163	-1.38837e-163	-1.29658e-165	1.44953e-162	-3.93002e-163	0
1.23825e-163	-6.75367e-163	-5.51121e-163	-2.41872e-163	-2.0974e-163	4.12036e-164	-1.94797e-163	-4.4645e-164	8.8906e-164	9.18323e-164	-6.29815e-163	-2.47484e-163	-8.92701e-164	-3.26225e-163	4.33096e-164	5.86101e-163	-6.00101e-163	-8.01808e-163	-6.5936e-163	-7.65675e-163	-6.00597e-164	7.897e-163	-9.66421e-164	-4.59583e-164	8.57608e-163	-5.53501e-163	-1.38837e-163	-1.29658e-165	1.44953e-162	-3.93002e-163	0
1.23825e-163	-6.75367e-163	-5.51121e-163	-2.41872e-163	-2.0974e-163	4.12036e-164	-1.94797e-163	-4.4645e-164	8.8906e-164	9.18323e-164	-6.29815e-163	-2.47484e-163	-8.92701e-164	-3.26225e-163	4.33096e-164	5.86101e-163	-6.00101e-163	-8.01808e-163	-6.5936e-163	-7.65675e-163	-6.00597e-164	7.897e-163	-9.66421e-164	-4.59583e-164	8.57608e-163	-5.53501e-163	-1.38837e-163	-1.29658e-165	1.44953e-162	-3.93002e-163	0
1.23825e-163	-6.75367e-163	-5.51121e-163	-2.41872e-163	-2.0974e-163	4.12036e-164	-1.94797e-163	-4.4645e-164	8.8906e-164	9.18323e-164	-6.29815e-163	-2.47484e-163	-8.92701e-164	-3.26225e-163	4.33096e-164	5.86101e-163	-6.00101e-163	-8.01808e-163	-6.5936e-163	-7.65675e-163	-6.00597e-164	7.897e-163	-9.66421e-164	-4.59583e-164	8.57608e-163	-5.53501e-163	-1.38837e-163	-1.29658e-165	1.44953e-162	-3.93002e-163	0
1.23825e-163	-6.75367e-163	-5.51121e-163	-2.41872e-163	-2.0974e-163	4.12036e-164	-1.94797e-163	-4.4645e-164	8.8906e-164	9.18323e-164	-6.29815e-163	-2.47484e-163	-8.92701e-164	-3.26225e-163	4.33096e-164	5.86101e-163	-6.00101e-163	-8.01808e-163	-6.5936e-163	-7.65675e-163	-6.00597e-164	7.897e-163	-9.66421e-164	-4.59583e-164	8.57608e-163	-5.53501e-163	-1.38837e-163	-1.29658e-165	1.44953e-162	-3.93002e-163	0
1.23825e-163	-6.75367e-163	-5.51121e-163	-2.41872e-163	-2.0974e-163	4.12036e-164	-1.94797e-163	-4.4645e-164	8.8906e-164	9.18323e-164	-6.29815e-163	-2.47484e-163	-8.92701e-164	-3.26225e-163	4.33096e-164	5.86101e-163	-6.00101e-163	-8.01808e-163	-6.5936e-163	-7.65675e-163	-6.00597e-164	7.897e-163	-9.66421e-164	-4.59583e-164	8.57608e-163	-5.53501e-163	-1.38837e-163	-1.29658e-165	1.44953e-162	-3.93002e-163	0
1.23825e-163	-6.75367e-163	-5.51121e-163	-2.41872e-163	-2.0974e-163	4.12036e-164	-1.94797e-163	-4.4645e-164	8.8906e-164	9.18323e-164	-6.29815e-163	-2.47484e-163	-8.92701e-164	-3.26225e-163	4.33096e-164	5.86101e-163	-6.00101e-163	-8.01808e-163	-6.5936e-163	-7.65675e-163	-6.00597e-164	7.897e-163	-9.66421e-164	-4.59583e-164	8.57608e-163	-5.53501e-163	-1.38837e-163	-1.29658e-165	1.44953e-162	-3.93002e-163	0
1.23825e-163	-6.75367e-163	-5.51121e-163	-2.41872e-163	-2.0974e-163	4.12036e-164	-1.94797e-163	-4.4645e-164	8.8906e-164	9.18323e-164	-6.29815e-163	-2.47484e-163	-8.92701e-164	-3.26225e-163	4.33096e-164	5.86101e-163	-6.00101e-163	-8.01808e-163	-6.5936e-163	-7.65675e-163	-6.00597e-164	7.897e-163	-9.66421e-164	-4.59583e-164	8.57608e-163	-5.53501e-163	-1.38837e-163	-1.29658e-165	1.44953e-162	-3.93002e-163	0
1.23825e-163	-6.75367e-163	-5.51121e-163	-2.41872e-163	-2.0974e-163	4.12036e-164	-1.94797e-163	-4.4645e-164	8.8906e-164	9.18323e-164	-6.29815e-163	-2.47484e-163	-8.92701e-164	-3.26225e-163	4.33096e-164	5.86101e-163	-6.00101e-163	-8.01808e-163	-6.5936e-163	-7.65675e-163	-6.00597e-164	7.897e-163	-9.66421e-164	-4.59583e-164	8.57608e-163	-5.53501e-163	-1.38837e-163	-1.29658e-165	1.44953e-162	-3.93002e-163	0
1.23825e-163	-6.75367e-163	-5.51121e-163	-2.41872e-163	-2.0974e-163	4.12036e-164	-1.94797e-163	-4.4645e-164	8.8906e-164	9.18323e-164	-6.29815e-163	-2.47484e-163	-8.92701e-164	-3.26225e-163	4.33096e-164	5.86101e-163	-6.00101e-163	-8.01808e-163	-6.5936e-163	-7.65675e-163	-6.00597e-164	7.897e-163	-9.66421e-164	-4.59583e-164	8.57608e-163	-5.53501e-163	-1.38837e-163	-1.29658e-165	1.44953e-162	-3.93002e-163	0
1.23825e-163	-6.75367e-163	-5.51121e-163	-2.41872e-163	-2.0974e-163	4.12036e-164	-1.94797e-163	-4.4645e-164	8.8906e-164	9.18323e-164	-6.29815e-163	-2.47484e-163	-8.92701e-164	-3.26225e-163	4.33096e-164	5.86101e-163	-6.00101e-163	-8.01808e-163	-6.5936e-163	-7.65675e-163	-6.00597e-164	7.897e-163	-9.66421e-164	-4.59583e-164	8.57608e-163	-5.53501e-163	-1.38837e-163	-1.29658e-165	1.44953e-162	-3.93002e-163	0
1.23825e-163	-6.75367e-163	-5.51121e-163	-2.41872e-163	-2.0974e-163	4.12036e-164	-1.94797e-163	-4.4645e-164	8.8906e-164	9.18323e-164	-6.29815e-163	-2.47484e-163	-8.92701e-164	-3.26225e-163	4.33096e-164	5.86101e-163	-6.00101e-163	-8.01808e-163	-6.5936e-163	-7.65675e-163	-6.00597e-164	7.897e-163	-9.66421e-164	-4.59583e-164	8.57608e-163	-5.53501e-163	-1.38837e-163	-1.29658e-165	1.44953e-162	-3.93002e-163	0
1.23825e-163	-6.75367e-163	-5.51121e-163	-2.41872e-163	-2.0974e-163	4.12036e-164	-1.94797e-163	-4.4645e-164	8.8906e-164	9.18323e-164	-6.29815e-163	-2.47484e-163	-8.92701e-164	-3.26225e-163	4.33096e-164	5.86101e-163	-6.00101e-163	-8.01808e-163	-6.5936e-163	-7.65675e-163	-6.00597e-164	7.897e-163	-9.66421e-164	-4.59583e-164	8.57608e-163	-5.53501e-163	-1.38837e-163	-1.29658e-165	1.44953e-162	-3.93002e-163	0
1.23825e-163	-6.75367e-163	-5.51121e-163	-2.41872e-163	-2.0974e-163	4.12036e-164	-1.94797e-163	-4.4645e-164	8.8906e-164	9.18323e-164	-6.29815e-163	-2.47484e-163	-8.92701e-164	-3.26225e-163	4.33096e-164	5.86101e-163	-6.00101e-163	-8.01808e-163	-6.5936e-163	-7.65675e-163	-6.00597e-164	7.897e-163	-9.66421e-164	-4.59583e-164	8.57608e-163	-5.53501e-163	-1.38837e-163	-1.29658e-165	1.44953e-162	-3.93002e-163	0
1.23825e-163	-6.75367e-163	-5.51121e-163	-2.41872e-163	-2.0974e-163	4.12036e-164	-1.94797e-163	-4.4645e-164	8.8906e-164	9.18323e-164	-6.29815e-163	-2.47484e-163	-8.92701e-164	-3.26225e-163	4.33096e-164	5.86101e-163	-6.00101e-163	-8.01808e-163	-6.5936e-163	-7.65675e-163	-6.00597e-164	7.897e-163	-9.66421e-164	-4.59583e-164	8.57608e-163	-5.53501e-163	-1.38837e-163	-1.29658e-165	1.44953e-162	-3.93002e-163	0
1.23825e-163	-6.75367e-163	-5.51121e-163	-2.41872e-163	-2.0974e-163	4.12036e-164	-1.94797e-163	-4.4645e-164	8.8906e-164	9.18323e-164	-6.29815e-163	-2.47484e-163	-8.92701e-164	-3.26225e-163	4.33096e-164	5.86101e-163	-6.00101e-163	-8.01808e-163	-6.5936e-163	-7.65675e-163	-6.00597e-164	7.897e-163	-9.66421e-164	-4.59583e-164	8.57608e-163	-5.53501e-163	-1.38837e-163	-1.29658e-165	1.44953e-162	-3.93002e-163	0
1.23825e-163	-6.75367e-163	-5.51121e-163	-2.41872e-163	-2.0974e-163	4.12036e-164	-1.94797e-163	-4.4645e-164	8.8906e-164	9.18323e-164	-6.29815e-163	-2.47484e-163	-8.92701e-164	-3.26225e-163	4.33096e-164	5.86101e-163	-6.00101e-163	-8.01808e-163	-6.5936e-163	-7.65675e-163	-6.00597e-164	7.897e-163	-9.66421e-164	-4.59583e-164	8.57608e-163	-5.53501e-163	-1.38837e-163	-1.29658e-165	1.44953e-162	-3.93002e-163	0
1.23825e-163	-6.75367e-163	-5.51121e-163	-2.41872e-163	-2.0974e-163	4.12036e-164	-1.94797e-163	-4.4645e-164	8.8906e-164	9.18323e-164	-6.29815e-163	-2.47484e-163	-8.92701e-164	-3.26225e-163	4.33096e-164	5.86101e-163	-6.00101e-163	-8.01808e-163	-6.5936e-163	-7.65675e-163	-6.00597e-164	7.897e-163	-9.66421e-164	-4.59583e-164	8.57608e-163	-5.53501e-163	-1.38837e-163	-1.29658e-165	1.44953e-162	-3.93002e-163	0
1.23825e-163	-6.75367e-163	-5.51121e-163	-2.41872e-163	-2.0974e-163	4.12036e-164	-1.94797e-163	-4.4645e-164	8.8906e-164	9.18323e-164	-6.29815e-163	-2.47484e-163	-8.92701e-164	-3.26225e-163	4.33096e-164	5.86101e-163	-6.00101e-163	-8.01808e-163	-6.5936e-163	-7.65675e-163	-6.00597e-164	7.897e-163	-9.66421e-164	-4.59583e-164	8.57608e-163	-5.53501e-163	-1.38837e-163	-1.29658e-165	1.44953e-162	-3.93002e-163	0
1.23825e-163	-6.75367e-163	-5.51121e-163	-2.41872e-163	-2.0974e-163	4.12036e-164	-1.94797e-163	-4.4645e-164	8.8906e-164	9.18323e-164	-6.29815e-163	-2.47484e-163	-8.92701e-164	-3.26225e-163	4.33096e-164	5.86101e-163	-6.00101e-163	-8.01808e-163	-6.5936e-163	-7.65675e-163	-6.00597e-164	7.897e-163	-9.66421e-164	-4.59583e-164	8.57608e-163	-5.53501e-163	-1.38837e-163	-1.29658e-165	1.44953e-162	-3.93002e-163	0
1.23825e-163	-6.75367e-163	-5.51121e-163	-2.41872e-163	-2.0974e-163	4.12036e-164	-1.94797e-163	-4.4645e-164	8.8906e-164	9.18323e-164	-6.29815e-163	-2.47484e-163	-8.92701e-164	-3.26225e-163	4.33096e-164	5.86101e-163	-6.00101e-163	-8.01808e-163	-6.5936e-163	-7.65675e-163	-6.00597e-164	7.897e-163	-9.66421e-164	-4.59583e-164	8.57608e-163	-5.53501e-163	-1.38837e-163	-1.29658e-165	1.44953e-162	-3.93002e-163	0
1.23825e-163	-6.75367e-163	-5.51121e-163	-2.41872e-163	-2.0974e-163	4.12036e-164	-1.94797e-163	-4.4645e-164	8.8906e-164	9.18323e-164	-6.29815e-163	-2.47484e-163	-8.92701e-164	-3.26225e-163	4.33096e-164	5.86101e-163	-6.00101e-163	-8.01808e-163	-6.5936e-163	-7.65675e-163	-6.00597e-164	7.897e-163	-9.66421e-164	-4.59583e-164	8.57608e-163	-5.53501e-163	-1.38837e-163	-1.29658e-165	1.44953e-162	-3.93002e-163	0
1.23825e-163	-6.75367e-163	-5.51121e-163	-2.41872e-163	-2.0974e-163	4.12036e-164	-1.94797e-163	-4.4645e-164	8.8906e-164	9.18323e-164	-6.29815e-163	-2.47484e-163	-8.92701e-164	-3.26225e-163	4.33096e-164	5.86101e-163	-6.00101e-163	-8.01808e-163	-6.5936e-163	-7.65675e-163	-6.00597e-164	7.897e-163	-9.66421e-164	-4.59583e-164	8.57608e-163	-5.53501e-163	-1.38837e-163	-1.29658e-165	1.44953e-162	-3.93002e-163	0
1.23825e-163	-6.75367e-163	-5.51121e-163	-2.41872e-163	-2.0974e-163	4.12036e-164	-1.94797e-163	-4.4645e-164	8.8906e-164	9.18323e-164	-6.29815e-163	-2.47484e-163	-8.92701e-164	-3.26225e-163	4.33096e-164	5.86101e-163	-6.00101e-163	-8.01808e-163	-6.5936e-163	-7.65675e-163	-6.00597e-164	7.897e-163	-9.66421e-164	-4.59583e-164	8.57608e-163	-5.53501e-163	-1.38837e-163	-1.29658e-165	1.44953e-162	-3.93002e-163	0
1.23825e-163	-6.75367e-163	-5.51121e-163	-2.41872e-163	-2.0974e-163	4.12036e-164	-1.94797e-163	-4.4645e-164	8.8906e-164	9.18323e-164	-6.29815e-163	-2.47484e-163	-8.92701e-164	-3.26225e-163	4.33096e-164	5.86101e-163	-6.00101e-163	-8.01808e-163	-6.5936e-163	-7.65675e-163	-6.00597e-164	7.897e-163	-9.66421e-164	-4.59583e-164	8.57608e-163	-5.53501e-163	-1.38837e-163	-1.29658e-165	1.44953e-162	-3.93002e-163	0
1.23825e-163	-6.75367e-163	-5.51121e-163	-2.41872e-163	-2.0974e-163	4.12036e-164	-1.94797e-163	-4.4645e-164	8.8906e-164	9.18323e-164	-6.29815e-163	-2.47484e-163	-8.92701e-164	-3.26225e-163	4.33096e-164	5.86101e-163	-6.00101e-163	-8.01808e-163	-6.5936e-163	-7.65675e-163	-6.00597e-164	7.897e-163	-9.66421e-164	-4.59583e-164	8.57608e-163	-5.53501e-163	-1.38837e-163	-1.29658e-165	1.44953e-162	-3.93002e-163	0
1.23825e-163	-6.75367e-163	-5.51121e-163	-2.41872e-163	-2.0974e-163	4.12036e-164	-1.94797e-163	-4.4645e-164	8.8906e-164	9.18323e-164	-6.29815e-163	-2.47484e-163	-8.92701e-164	-3.26225e-163	4.33096e-164	5.86101e-163	-6.00101e-163	-8.01808e-163	-6.5936e-163	-7.65675e-163	-6.00597e-164	7.897e-163	-9.66421e-164	-4.59583e-164	8.57608e-163	-5.53501e-163	-1.38837e-163	-1.29658e-165	1.44953e-162	-3.93002e-163	0
1.23825e-163	-6.75367e-163	-5.51121e-163	-2.41872e-163	-2.0974e-163	4.12036e-164	-1.94797e-163	-4.4645e-164	8.8906e-164	9.18323e-164	-6.29815e-163	-2.47484e-163	-8.92701e-164	-3.26225e-163	4.33096e-164	5.86101e-163	-6.00101e-163	-8.01808e-163	-6.5936e-163	-7.65675e-163	-6.00597e-164	7.897e-163	-9.66421e-164	-4.59583e-164	8.57608e-163	-5.53501e-163	-1.38837e-163	-1.29658e-165	1.44953e-162	-3.93002e-163	0
1.23825e-163	-6.75367e-163	-5.51121e-163	-2.41872e-163	-2.0974e-163	4.12036e-164	-1.94797e-163	-4.4645e-164	8.8906e-164	9.18323e-164	-6.29815e-163	-2.47484e-163	-8.92701e-164	-3.26225e-163	4.33096e-164	5.86101e-163	-6.00101e-163	-8.01808e-163	-6.5936e-163	-7.65675e-163	-6.00597e-164	7.897e-163	-9.66421e-164	-4.59583e-164	8.57608e-163	-5.53501e-163	-1.38837e-163	-1.29658e-165	1.44953e-162	-3.93002e-163	0
1.23825e-163	-6.75367e-163	-5.51121e-163	-2.41872e-163	-2.0974e-163	4.12036e-164	-1.94797e-163	-4.4645e-164	8.8906e-164	9.18323e-164	-6.29815e-163	-2.47484e-163	-8.92701e-164	-3.26225e-163	4.33096e-164	5.86101e-163	-6.00101e-163	-8.01808e-163	-6.5936e-163	-7.65675e-163	-6.00597e-164	7.897e-163	-9.66421e-164	-4.59583e-164	8.57608e-163	-5.53501e-163	-1.38837e-163	-1.29658e-165	1.44953e-162	-3.93002e-163	0
1.23825e-163	-6.75367e-163	-5.51121e-163	-2.41872e-163	-2.0974e-163	4.12036e-164	-1.94797e-163	-4.4645e-164	8.8906e-164	9.18323e-164	-6.29815e-163	-2.47484e-163	-8.92701e-164	-3.26225e-163	4.33096e-164	5.86101e-163	-6.00101e-163	-8.01808e-163	-6.5936e-163	-7.65675e-163	-6.00597e-164	7.897e-163	-9.66421e-164	-4.59583e-164	8.57608e-163	-5.53501e-163	-1.38837e-163	-1.29658e-165	1.44953e-162	-3.93002e-163	0
1.23825e-163	-6.75367e-163	-5.51121e-163	-2.41872e-163	-2.0974e-163	4.12036e-164	-1.94797e-163	-4.4645e-164	8.8906e-164	9.18323e-164	-6.29815e-163	-2.47484e-163	-8.92701e-164	-3.26225e-163	4.33096e-164	5.86101e-163	-6.00101e-163	-8.01808e-163	-6.5936e-163	-7.65675e-163	-6.00597e-164	7.897e-163	-9.66421e-164	-4.59583e-164	8.57608e-163	-5.53501e-163	-1.38837e-163	-1.29658e-165	1.44953e-162	-3.93002e-163	0
1.23825e-163	-6.75367e-163	-5.51121e-163	-2.41872e-163	-2.0974e-163	4.12036e-164	-1.94797e-163	-4.4645e-164	8.8906e-164	9.18323e-164	-6.29815e-163	-2.47484e-163	-8.92701e-164	-3.26225e-163	4.33096e-164	5.86101e-163	-6.00101e-163	-8.01808e-163	-6.5936e-163	-7.65675e-163	-6.00597e-164	7.897e-163	-9.66421e-164	-4.59583e-164	8.57608e-163	-5.53501e-163	-1.38837e-163	-1.29658e-165	1.44953e-162	-3.93002e-163	0
1.23825e-163	-6.75367e-163	-5.51121e-163	-2.41872e-163	-2.0974e-163	4.12036e-164	-1.94797e-163	-4.4645e-164	8.8906e-164	9.18323e-164	-6.29815e-163	-2.47484e-163	-8.92701e-164	-3.26225e-163	4.33096e-164	5.86101e-163	-6.00101e-163	-8.01808e-163	-6.5936e-163	-7.65675e-163	-6.00597e-164	7.897e-163	-9.66421e-164	-4.59583e-164	8.57608e-163	-5.53501e-163	-1.38837e-163	-1.29658e-165	1.44953e-162	-3.93002e-163	0
1.23825e-163	-6.75367e-163	-5.51121e-163	-2.41872e-163	-2.0974e-163	4.12036e-164	-1.94797e-163	-4.4645e-164	8.8906e-164	9.18323e-164	-6.29815e-163	-2.47484e-163	-8.92701e-164	-3.26225e-163	4.33096e-164	5.86101e-163	-6.00101e-163	-8.01808e-163	-6.5936e-163	-7.65675e-163	-6.00597e-164	7.897e-163	-9.66421e-164	-4.59583e-164	8.57608e-163	-5.53501e-163	-1.38837e-163	-1.29658e-165	1.44953e-162	-3.93002e-163	0
1.23825e-163	-6.75367e-163	-5.51121e-163	-2.41872e-163	-2.0974e-163	4.12036e-164	-1.94797e-163	-4.4645e-164	8.8906e-164	9.18323e-164	-6.29815e-163	-2.47484e-163	-8.92701e-164	-3.26225e-163	4.33096e-164	5.86101e-163	-6.00101e-163	-8.01808e-163	-6.5936e-163	-7.65675e-163	-6.00597e-164	7.897e-163	-9.66421e-164	-4.59583e-164	8.57608e-163	-5.53501e-163	-1.38837e-163	-1.29658e-165	1.44953e-162	-3.93002e-163	0
1.23825e-163	-6.75367e-163	-5.51121e-163	-2.41872e-163	-2.0974e-163	4.12036e-164	-1.94797e-163	-4.4645e-164	8.8906e-164	9.18323e-164	-6.29815e-163	-2.47484e-163	-8.92701e-164	-3.26225e-163	4.33096e-164	5.86101e-163	-6.00101e-163	-8.01808e-163	-6.5936e-163	-7.65675e-163	-6.00597e-164	7.897e-163	-9.66421e-164	-4.59583e-164	8.57608e-163	-5.53501e-163	-1.38837e-163	-1.29658e-165	1.44953e-162	-3.93002e-163	0
1.23825e-163	-6.75367e-163	-5.51121e-163	-2.41872e-163	-2.0974e-163	4.12036e-164	-1.94797e-163	-4.4645e-164	8.8906e-164	9.18323e-164	-6.29815e-163	-2.47484e-163	-8.92701e-164	-3.26225e-163	4.33096e-164	5.86101e-163	-6.00101e-163	-8.01808e-163	-6.5936e-163	-7.65675e-163	-6.00597e-164	7.897e-163	-9.66421e-164	-4.59583e-164	8.57608e-163	-5.53501e-163	-1.38837e-163	-1.29658e-165	1.44953e-162	-3.93002e-163	0
1.23825e-163	-6.75367e-163	-5.51121e-163	-2.41872e-163	-2.0974e-163	4.12036e-164	-1.94797e-163	-4.4645e-164	8.8906e-164	9.18323e-164	-6.29815e-163	-2.47484e-163	-8.92701e-164	-3.26225e-163	4.33096e-164	5.86101e-163	-6.00101e-163	-8.01808e-163	-6.5936e-163	-7.65675e-163	-6.00597e-164	7.897e-163	-9.66421e-164	-4.59583e-164	8.57608e-163	-5.53501e-163	-1.38837e-163	-1.29658e-165	1.44953e-162	-3.93002e-163	0
1.23825e-163	-6.75367e-163	-5.51121e-163	-2.41872e-163	-2.0974e-163	4.12036e-164	-1.94797e-163	-4.4645e-164	8.8906e-164	9.18323e-164	-6.29815e-163	-2.47484e-163	-8.92701e-164	-3.26225e-163	4.33096e-164	5.86101e-163	-6.00101e-163	-8.01808e-163	-6.5936e-163	-7.65675e-163	-6.00597e-164	7.897e-163	-9.66421e-164	-4.59583e-164	8.57608e-163	-5.53501e-163	-1.38837e-163	-1.29658e-165	1.44953e-162	-3.93002e-163	0
1.23825e-163	-6.75367e-163	-5.51121e-163	-2.41872e-163	-2.0974e-163	4.12036e-164	-1.94797e-163	-4.4645e-164	8.8906e-164	9.18323e-164	-6.29815e-163	-2.47484e-163	-8.92701e-164	-3.26225e-163	4.33096e-164	5.86101e-163	-6.00101e-163	-8.01808e-163	-6.5936e-163	-7.65675e-163	-6.00597e-164	7.897e-163	-9.66421e-164	-4.59583e-164	8.57608e-163	-5.53501e-163	-1.38837e-163	-1.29658e-165	1.44953e-162	-3.93002e-163	0
1.23825e-163	-6.75367e-163	-5.51121e-163	-2.41872e-163	-2.0974e-163	4.12036e-164	-1.94797e-163	-4.4645e-164	8.8906e-164	9.18323e-164	-6.29815e-163	-2.47484e-163	-8.92701e-164	-3.26225e-163	4.33096e-164	5.86101e-163	-6.00101e-163	-8.01808e-163	-6.5936e-163	-7.65675e-163	-6.00597e-164	7.897e-163	-9.66421e-164	-4.59583e-164	8.57608e-163	-5.53501e-163	-1.38837e-163	-1.29658e-165	1.44953e-162	-3.93002e-163	0
1.23825e-163	-6.75367e-163	-5.51121e-163	-2.41872e-163	-2.0974e-163	4.12036e-164	-1.94797e-163	-4.4645e-164	8.8906e-164	9.18323e-164	-6.29815e-163	-2.47484e-163	-8.92701e-164	-3.26225e-163	4.33096e-164	5.86101e-163	-6.00101e-163	-8.01808e-163	-6.5936e-163	-7.65675e-163	-6.00597e-164	7.897e-163	-9.66421e-164	-4.59583e-164	8.57608e-163	-5.53501e-163	-1.38837e-163	-1.29658e-165	1.44953e-162	-3.93002e-163	0
1.23825e-163	-6.75367e-163	-5.51121e-163	-2.41872e-163	-2.0974e-163	4.12036e-164	-1.94797e-163	-4.4645e-164	8.8906e-164	9.18323e-164	-6.29815e-163	-2.47484e-163	-8.92701e-164	-3.26225e-163	4.33096e-164	5.86101e-163	-6.00101e-163	-8.01808e-163	-6.5936e-163	-7.65675e-163	-6.00597e-164	7.897e-163	-9.66421e-164	-4.59583e-164	8.57608e-163	-5.53501e-163	-1.38837e-163	-1.29658e-165	1.44953e-162	-3.93002e-163	0
1.23825e-163	-6.75367e-163	-5.51121e-163	-2.41872e-163	-2.0974e-163	4.12036e-164	-1.94797e-163	-4.4645e-164	8.8906e-164	9.18323e-164	-6.29815e-163	-2.47484e-163	-8.92701e-164	-3.26225e-163	4.33096e-164	5.86101e-163	-6.00101e-163	-8.01808e-163	-6.5936e-163	-7.65675e-163	-6.00597e-164	7.897e-163	-9.66421e-164	-4.59583e-164	8.57608e-163	-5.53501e-163	-1.38837e-163	-1.29658e-165	1.44953e-162	-3.93002e-163	0
1.23825e-163	-6.75367e-163	-5.51121e-163	-2.41872e-163	-2.0974e-163	4.12036e-164	-1.94797e-163	-4.4645e-164	8.8906e-164	9.18323e-164	-6.29815e-163	-2.47484e-163	-8.92701e-164	-3.26225e-163	4.33096e-164	5.86101e-163	-6.00101e-163	-8.01808e-163	-6.5936e-163	-7.65675e-163	-6.00597e-164	7.897e-163	-9.66421e-164	-4.59583e-164	8.57608e-163	-5.53501e-163	-1.38837e-163	-1.29658e-165	1.44953e-162	-3.93002e-163	0
1.23825e-163	-6.75367e-163	-5.51121e-163	-2.41872e-163	-2.0974e-163	4.12036e-164	-1.94797e-163	-4.4645e-164	8.8906e-164	9.18323e-164	-6.29815e-163	-2.47484e-163	-8.92701e-164	-3.26225e-163	4.33096e-164	5.86101e-163	-6.00101e-163	-8.01808e-163	-6.5936e-163	-7.65675e-163	-6.00597e-164	7.897e-163	-9.66421e-164	-4.59583e-164	8.57608e-163	-5.53501e-163	-1.38837e-163	-1.29658e-165	1.44953e-162	-3.93002e-163	0
1.23825e-163	-6.75367e-163	-5.51121e-163	-2.41872e-163	-2.0974e-163	4.12036e-164	-1.94797e-163	-4.4645e-164	8.8906e-164	9.18323e-164	-6.29815e-163	-2.47484e-163	-8.92701e-164	-3.26225e-163	4.33096e-164	5.86101e-163	-6.00101e-163	-8.01808e-163	-6.5936e-163	-7.65675e-163	-6.00597e-164	7.897e-163	-9.66421e-164	-4.59583e-164	8.57608e-163	-5.53501e-163	-1.38837e-163	-1.29658e-165	1.44953e-162	-3.93002e-163	0
1.23825e-163	-6.75367e-163	-5.51121e-163	-2.41872e-163	-2.0974e-163	4.12036e-164	-1.94797e-163	-4.4645e-164	8.8906e-164	9.18323e-164	-6.29815e-163	-2.47484e-163	-8.92701e-164	-3.26225e-163	4.33096e-164	5.86101e-163	-6.00101e-163	-8.01808e-163	-6.5936e-163	-7.65675e-163	-6.00597e-164	7.897e-163	-9.66421e-164	-4.59583e-164	8.57608e-163	-5.53501e-163	-1.38837e-163	-1.29658e-165	1.44953e-162	-3.93002e-163	0
1.23825e-163	-6.75367e-163	-5.51121e-163	-2.41872e-163	-2.0974e-163	4.12036e-164	-1.94797e-163	-4.4645e-164	8.8906e-164	9.18323e-164	-6.29815e-163	-2.47484e-163	-8.92701e-164	-3.26225e-163	4.33096e-164	5.86101e-163	-6.00101e-163	-8.01808e-163	-6.5936e-163	-7.65675e-163	-6.00597e-164	7.897e-163	-9.66421e-164	-4.59583e-164	8.57608e-163	-5.53501e-163	-1.38837e-163	-1.29658e-165	1.44953e-162	-3.93002e-163	0
1.23825e-163	-6.75367e-163	-5.51121e-163	-2.41872e-163	-2.0974e-163	4.12036e-164	-1.94797e-163	-4.4645e-164	8.8906e-164	9.18323e-164	-6.29815e-163	-2.47484e-163	-8.92701e-164	-3.26225e-163	4.33096e-164	5.86101e-163	-6.00101e-163	-8.01808e-163	-6.5936e-163	-7.65675e-163	-6.00597e-164	7.897e-163	-9.66421e-164	-4.59583e-164	8.57608e-163	-5.53501e-163	-1.38837e-163	-1.29658e-165	1.44953e-162	-3.93002e-163	0
1.23825e-163	-6.75367e-163	-5.51121e-163	-2.41872e-163	-2.0974e-163	4.12036e-164	-1.94797e-163	-4.4645e-164	8.8906e-164	9.18323e-164	-6.29815e-163	-2.47484e-163	-8.92701e-164	-3.26225e-163	4.33096e-164	5.86101e-163	-6.00101e-163	-8.01808e-163	-6.5936e-163	-7.65675e-163	-6.00597e-164	7.897e-163	-9.66421e-164	-4.59583e-164	8.57608e-163	-5.53501e-163	-1.38837e-163	-1.29658e-165	1.44953e-162	-3.93002e-163	0
1.23825e-163	-6.75367e-163	-5.51121e-163	-2.41872e-163	-2.0974e-163	4.12036e-164	-1.94797e-163	-4.4645e-164	8.8906e-164	9.18323e-164	-6.29815e-163	-2.47484e-163	-8.92701e-164	-3.26225e-163	4.33096e-164	5.86101e-163	-6.00101e-163	-8.01808e-163	-6.5936e-163	-7.65675e-163	-6.00597e-164	7.897e-163	-9.66421e-164	-4.59583e-164	8.57608e-163	-5.53501e-163	-1.38837e-163	-1.29658e-165	1.44953e-162	-3.93002e-163	0
1.23825e-163	-6.75367e-163	-5.51121e-163	-2.41872e-163	-2.0974e-163	4.12036e-164	-1.94797e-163	-4.4645e-164	8.8906e-164	9.18323e-164	-6.29815e-163	-2.47484e-163	-8.92701e-164	-3.26225e-163	4.33096e-164	5.86101e-163	-6.00101e-163	-8.01808e-163	-6.5936e-163	-7.65675e-163	-6.00597e-164	7.897e-163	-9.66421e-164	-4.59583e-164	8.57608e-163	-5.53501e-163	-1.38837e-163	-1.29658e-165	1.44953e-162	-3.93002e-163	0
1.23825e-163	-6.75367e-163	-5.51121e-163	-2.41872e-163	-2.0974e-163	4.12036e-164	-1.94797e-163	-4.4645e-164	8.8906e-164	9.18323e-164	-6.29815e-163	-2.47484e-163	-8.92701e-164	-3.26225e-163	4.33096e-164	5.86101e-163	-6.00101e-163	-8.01808e-163	-6.5936e-163	-7.65675e-163	-6.00597e-164	7.897e-163	-9.66421e-164	-4.59583e-164	8.57608e-163	-5.53501e-163	-1.38837e-163	-1.29658e-165	1.44953e-162	-3.93002e-163	0
1.23825e-163	-6.75367e-163	-5.51121e-163	-2.41872e-163	-2.0974e-163	4.12036e-164	-1.94797e-163	-4.4645e-164	8.8906e-164	9.18323e-164	-6.29815e-163	-2.47484e-163	-8.92701e-164	-3.26225e-163	4.33096e-164	5.86101e-163	-6.00101e-163	-8.01808e-163	-6.5936e-163	-7.65675e-163	-6.00597e-164	7.897e-163	-9.66421e-164	-4.59583e-164	8.57608e-163	-5.53501e-163	-1.38837e-163	-1.29658e-165	1.44953e-162	-3.93002e-163	0
1.23825e-163	-6.75367e-163	-5.51121e-163	-2.41872e-163	-2.0974e-163	4.12036e-164	-1.94797e-163	-4.4645e-164	8.8906e-164	9.18323e-164	-6.29815e-163	-2.47484e-163	-8.92701e-164	-3.26225e-163	4.33096e-164	5.86101e-163	-6.00101e-163	-8.01808e-163	-6.5936e-163	-7.65675e-163	-6.00597e-164	7.897e-163	-9.66421e-164	-4.59583e-164	8.57608e-163	-5.53501e-163	-1.38837e-163	-1.29658e-165	1.44953e-162	-3.93002e-163	0
1.23825e-163	-6.75367e-163	-5.51121e-163	-2.41872e-163	-2.0974e-163	4.12036e-164	-1.94797e-163	-4.4645e-164	8.8906e-164	9.18323e-164	-6.29815e-163	-2.47484e-163	-8.92701e-164	-3.26225e-163	4.33096e-164	5.86101e-163	-6.00101e-163	-8.01808e-163	-6.5936e-163	-7.65675e-163	-6.00597e-164	7.897e-163	-9.66421e-164	-4.59583e-164	8.57608e-163	-5.53501e-163	-1.38837e-163	-1.29658e-165	1.44953e-162	-3.93002e-163	0
1.23825e-163	-6.75367e-163	-5.51121e-163	-2.41872e-163	-2.0974e-163	4.12036e-164	-1.94797e-163	-4.4645e-164	8.8906e-164	9.18323e-164	-6.29815e-163	-2.47484e-163	-8.92701e-164	-3.26225e-163	4.33096e-164	5.86101e-163	-6.00101e-163	-8.01808e-163	-6.5936e-163	-7.65675e-163	-6.00597e-164	7.897e-163	-9.66421e-164	-4.59583e-164	8.57608e-163	-5.53501e-163	-1.38837e-163	-1.29658e-165	1.44953e-162	-3.93002e-163	0
1.23825e-163	-6.75367e-163	-5.51121e-163	-2.41872e-163	-2.0974e-163	4.12036e-164	-1.94797e-163	-4.4645e-164	8.8906e-164	9.18323e-164	-6.29815e-163	-2.47484e-163	-8.92701e-164	-3.26225e-163	4.33096e-164	5.86101e-163	-6.00101e-163	-8.01808e-163	-6.5936e-163	-7.65675e-163	-6.00597e-164	7.897e-163	-9.66421e-164	-4.59583e-164	8.57608e-163	-5.53501e-163	-1.38837e-163	-1.29658e-165	1.44953e-162	-3.93002e-163	0
1.23825e-163	-6.75367e-163	-5.51121e-163	-2.41872e-163	-2.0974e-163	4.12036e-164	-1.94797e-163	-4.4645e-164	8.8906e-164	9.18323e-164	-6.29815e-163	-2.47484e-163	-8.92701e-164	-3.26225e-163	4.33096e-164	5.86101e-163	-6.00101e-163	-8.01808e-163	-6.5936e-163	-7.65675e-163	-6.00597e-164	7.897e-163	-9.66421e-164	-4.59583e-164	8.57608e-163	-5.53501e-163	-1.38837e-163	-1.29658e-165	1.44953e-162	-3.93002e-163	0
1.23825e-163	-6.75367e-163	-5.51121e-163	-2.41872e-163	-2.0974e-163	4.12036e-164	-1.94797e-163	-4.4645e-164	8.8906e-164	9.18323e-164	-6.29815e-163	-2.47484e-163	-8.92701e-164	-3.26225e-163	4.33096e-164	5.86101e-163	-6.00101e-163	-8.01808e-163	-6.5936e-163	-7.65675e-163	-6.00597e-164	7.897e-163	-9.66421e-164	-4.59583e-164	8.57608e-163	-5.53501e-163	-1.38837e-163	-1.29658e-165	1.44953e-162	-3.93002e-163	0
1.23825e-163	-6.75367e-163	-5.51121e-163	-2.41872e-163	-2.0974e-163	4.12036e-164	-1.94797e-163	-4.4645e-164	8.8906e-164	9.18323e-164	-6.29815e-163	-2.47484e-163	-8.92701e-164	-3.26225e-163	4.33096e-164	5.86101e-163	-6.00101e-163	-8.01808e-163	-6.5936e-163	-7.65675e-163	-6.00597e-164	7.897e-163	-9.66421e-164	-4.59583e-164	8.57608e-163	-5.53501e-163	-1.38837e-163	-1.29658e-165	1.44953e-162	-3.93002e-163	0
1.23825e-163	-6.75367e-163	-5.51121e-163	-2.41872e-163	-2.0974e-163	4.12036e-164	-1.94797e-163	-4.4645e-164	8.8906e-164	9.18323e-164	-6.29815e-163	-2.47484e-163	-8.92701e-164	-3.26225e-163	4.33096e-164	5.86101e-163	-6.00101e-163	-8.01808e-163	-6.5936e-163	-7.65675e-163	-6.00597e-164	7.897e-163	-9.66421e-164	-4.59583e-164	8.57608e-163	-5.53501e-163	-1.38837e-163	-1.29658e-165	1.44953e-162	-3.93002e-163	0
1.23825e-163	-6.75367e-163	-5.51121e-163	-2.41872e-163	-2.0974e-163	4.12036e-164	-1.94797e-163	-4.4645e-164	8.8906e-164	9.18323e-164	-6.29815e-163	-2.47484e-163	-8.92701e-164	-3.26225e-163	4.33096e-164	5.86101e-163	-6.00101e-163	-8.01808e-163	-6.5936e-163	-7.65675e-163	-6.00597e-164	7.897e-163	-9.66421e-164	-4.59583e-164	8.57608e-163	-5.53501e-163	-1.38837e-163	-1.29658e-165	1.44953e-162	-3.93002e-163	0
1.23825e-163	-6.75367e-163	-5.51121e-163	-2.41872e-163	-2.0974e-163	4.12036e-164	-1.94797e-163	-4.4645e-164	8.8906e-164	9.18323e-164	-6.29815e-163	-2.47484e-163	-8.92701e-164	-3.26225e-163	4.33096e-164	5.86101e-163	-6.00101e-163	-8.01808e-163	-6.5936e-163	-7.65675e-163	-6.00597e-164	7.897e-163	-9.66421e-164	-4.59583e-164	8.57608e-163	-5.53501e-163	-1.38837e-163	-1.29658e-165	1.44953e-162	-3.93002e-163	0
1.23825e-163	-6.75367e-163	-5.51121e-163	-2.41872e-163	-2.0974e-163	4.12036e-164	-1.94797e-163	-4.4645e-164	8.8906e-164	9.18323e-164	-6.29815e-163	-2.47484e-163	-8.92701e-164	-3.26225e-163	4.33096e-164	5.86101e-163	-6.00101e-163	-8.01808e-163	-6.5936e-163	-7.65675e-163	-6.00597e-164	7.897e-163	-9.66421e-164	-4.59583e-164	8.57608e-163	-5.53501e-163	-1.38837e-163	-1.29658e-165	1.44953e-162	-3.93002e-163	0
1.23825e-163	-6.75367e-163	-5.51121e-163	-2.41872e-163	-2.0974e-163	4.12036e-164	-1.94797e-163	-4.4645e-164	8.8906e-164	9.18323e-164	-6.29815e-163	-2.47484e-163	-8.92701e-164	-3.26225e-163	4.33096e-164	5.86101e-163	-6.00101e-163	-8.01808e-163	-6.5936e-163	-7.65675e-163	-6.00597e-164	7.897e-163	-9.66421e-164	-4.59583e-164	8.57608e-163	-5.53501e-163	-1.38837e-163	-1.29658e-165	1.44953e-162	-3.93002e-163	0
1.23825e-163	-6.75367e-163	-5.51121e-163	-2.41872e-163	-2.0974e-163	4.12036e-164	-1.94797e-163	-4.4645e-164	8.8906e-164	9.18323e-164	-6.29815e-163	-2.47484e-163	-8.92701e-164	-3.26225e-163	4.33096e-164	5.86101e-163	-6.00101e-163	-8.01808e-163	-6.5936e-163	-7.65675e-163	-6.00597e-164	7.897e-163	-9.66421e-164	-4.59583e-164	8.57608e-163	-5.53501e-163	-1.38837e-163	-1.29658e-165	1.44953e-162	-3.93002e-163	0
1.23825e-163	-6.75367e-163	-5.51121e-163	-2.41872e-163	-2.0974e-163	4.12036e-164	-1.94797e-163	-4.4645e-164	8.8906e-164	9.18323e-164	-6.29815e-163	-2.47484e-163	-8.92701e-164	-3.26225e-163	4.33096e-164	5.86101e-163	-6.00101e-163	-8.01808e-163	-6.5936e-163	-7.65675e-163	-6.00597e-164	7.897e-163	-9.66421e-164	-4.59583e-164	8.57608e-163	-5.53501e-163	-1.38837e-163	-1.29658e-165	1.44953e-162	-3.93002e-163	0
1.23825e-163	-6.75367e-163	-5.51121e-163	-2.41872e-163	-2.0974e-163	4.12036e-164	-1.94797e-163	-4.4645e-164	8.8906e-164	9.18323e-164	-6.29815e-163	-2.47484e-163	-8.92701e-164	-3.26225e-163	4.33096e-164	5.86101e-163	-6.00101e-163	-8.01808e-163	-6.5936e-163	-7.65675e-163	-6.00597e-164	7.897e-163	-9.66421e-164	-4.59583e-164	8.57608e-163	-5.53501e-163	-1.38837e-163	-1.29658e-165	1.44953e-162	-3.93002e-163	0
1.23825e-163	-6.75367e-163	-5.51121e-163	-2.41872e-163	-2.0974e-163	4.12036e-164	-1.94797e-163	-4.4645e-164	8.8906e-164	9.18323e-164	-6.29815e-163	-2.47484e-163	-8.92701e-164	-3.26225e-163	4.33096e-164	5.86101e-163	-6.00101e-163	-8.01808e-163	-6.5936e-163	-7.65675e-163	-6.00597e-164	7.897e-163	-9.66421e-164	-4.59583e-164	8.57608e-163	-5.53501e-163	-1.38837e-163	-1.29658e-165	1.44953e-162	-3.93002e-163	0
1.23825e-163	-6.75367e-163	-5.51121e-163	-2.41872e-163	-2.0974e-163	4.12036e-164	-1.94797e-163	-4.4645e-164	8.8906e-164	9.18323e-164	-6.29815e-163	-2.47484e-163	-8.92701e-164	-3.26225e-163	4.33096e-164	5.86101e-163	-6.00101e-163	-8.01808e-163	-6.5936e-163	-7.65675e-163	-6.00597e-164	7.897e-163	-9.66421e-164	-4.59583e-164	8.57608e-163	-5.53501e-163	-1.38837e-163	-1.29658e-165	1.44953e-162	-3.93002e-163	0
1.23825e-163	-6.75367e-163	-5.51121e-163	-2.41872e-163	-2.0974e-163	4.12036e-164	-1.94797e-163	-4.4645e-164	8.8906e-164	9.18323e-164	-6.29815e-163	-2.47484e-163	-8.92701e-164	-3.26225e-163	4.33096e-164	5.86101e-163	-6.00101e-163	-8.01808e-163	-6.5936e-163	-7.65675e-163	-6.00597e-164	7.897e-163	-9.66421e-164	-4.59583e-164	8.57608e-163	-5.53501e-163	-1.38837e-163	-1.29658e-165	1.44953e-162	-3.93002e-163	0
1.23825e-163	-6.75367e-163	-5.51121e-163	-2.41872e-163	-2.0974e-163	4.12036e-164	-1.94797e-163	-4.4645e-164	8.8906e-164	9.18323e-164	-6.29815e-163	-2.47484e-163	-8.92701e-164	-3.26225e-163	4.33096e-164	5.86101e-163	-6.00101e-163	-8.01808e-163	-6.5936e-163	-7.65675e-163	-6.00597e-164	7.897e-163	-9.66421e-164	-4.59583e-164	8.57608e-163	-5.53501e-163	-1.38837e-163	-1.29658e-165	1.44953e-162	-3.93002e-163	0
1.23825e-163	-6.75367e-163	-5.51121e-163	-2.41872e-163	-2.0974e-163	4.12036e-164	-1.94797e-163	-4.4645e-164	8.8906e-164	9.18323e-164	-6.29815e-163	-2.47484e-163	-8.92701e-164	-3.26225e-163	4.33096e-164	5.86101e-163	-6.00101e-163	-8.01808e-163	-6.5936e-163	-7.65675e-163	-6.00597e-164	7.897e-163	-9.66421e-164	-4.59583e-164	8.57608e-163	-5.53501e-163	-1.38837e-163	-1.29658e-165	1.44953e-162	-3.93002e-163	0
1.23825e-163	-6.75367e-163	-5.51121e-163	-2.41872e-163	-2.0974e-163	4.12036e-164	-1.94797e-163	-4.4645e-164	8.8906e-164	9.18323e-164	-6.29815e-163	-2.47484e-163	-8.92701e-164	-3.26225e-163	4.33096e-164	5.86101e-163	-6.00101e-163	-8.01808e-163	-6.5936e-163	-7.65675e-163	-6.00597e-164	7.897e-163	-9.66421e-164	-4.59583e-164	8.57608e-163	-5.53501e-163	-1.38837e-163	-1.29658e-165	1.44953e-162	-3.93002e-163	0
1.23825e-163	-6.75367e-163	-5.51121e-163	-2.41872e-163	-2.0974e-163	4.12036e-164	-1.94797e-163	-4.4645e-164	8.8906e-164	9.18323e-164	-6.29815e-163	-2.47484e-163	-8.92701e-164	-3.26225e-163	4.33096e-164	5.86101e-163	-6.00101e-163	-8.01808e-163	-6.5936e-163	-7.65675e-163	-6.00597e-164	7.897e-163	-9.66421e-164	-4.59583e-164	8.57608e-163	-5.53501e-163	-1.38837e-163	-1.29658e-165	1.44953e-162	-3.93002e-163	0
1.23825e-163	-6.75367e-163	-5.51121e-163	-2.41872e-163	-2.0974e-163	4.12036e-164	-1.94797e-163	-4.4645e-164	8.8906e-164	9.18323e-164	-6.29815e-163	-2.47484e-163	-8.92701e-164	-3.26225e-163	4.33096e-164	5.86101e-163	-6.00101e-163	-8.01808e-163	-6.5936e-163	-7.65675e-163	-6.00597e-164	7.897e-163	-9.66421e-164	-4.59583e-164	8.57608e-163	-5.53501e-163	-1.38837e-163	-1.29658e-165	1.44953e-162	-3.93002e-163	0
1.23825e-163	-6.75367e-163	-5.51121e-163	-2.41872e-163	-2.0974e-163	4.12036e-164	-1.94797e-163	-4.4645e-164	8.8906e-164	9.18323e-164	-6.29815e-163	-2.47484e-163	-8.92701e-164	-3.26225e-163	4.33096e-164	5.86101e-163	-6.00101e-163	-8.01808e-163	-6.5936e-163	-7.65675e-163	-6.00597e-164	7.897e-163	-9.66421e-164	-4.59583e-164	8.57608e-163	-5.53501e-163	-1.38837e-163	-1.29658e-165	1.44953e-162	-3.93002e-163	0
1.23825e-163	-6.75367e-163	-5.51121e-163	-2.41872e-163	-2.0974e-163	4.12036e-164	-1.94797e-163	-4.4645e-164	8.8906e-164	9.18323e-164	-6.29815e-163	-2.47484e-163	-8.92701e-164	-3.26225e-163	4.33096e-164	5.86101e-163	-6.00101e-163	-8.01808e-163	-6.5936e-163	-7.65675e-163	-6.00597e-164	7.897e-163	-9.66421e-164	-4.59583e-164	8.57608e-163	-5.53501e-163	-1.38837e-163	-1.29658e-165	1.44953e-162	-3.93002e-163	0
1.23825e-163	-6.75367e-163	-5.51121e-163	-2.41872e-163	-2.0974e-163	4.12036e-164	-1.94797e-163	-4.4645e-164	8.8906e-164	9.18323e-164	-6.29815e-163	-2.47484e-163	-8.92701e-164	-3.26225e-163	4.33096e-164	5.86101e-163	-6.00101e-163	-8.01808e-163	-6.5936e-163	-7.65675e-163	-6.00597e-164	7.897e-163	-9.66421e-164	-4.59583e-164	8.57608e-163	-5.53501e-163	-1.38837e-163	-1.29658e-165	1.44953e-162	-3.93002e-163	0
1.23825e-163	-6.75367e-163	-5.51121e-163	-2.41872e-163	-2.0974e-163	4.12036e-164	-1.94797e-163	-4.4645e-164	8.8906e-164	9.18323e-164	-6.29815e-163	-2.47484e-163	-8.92701e-164	-3.26225e-163	4.33096e-164	5.86101e-163	-6.00101e-163	-8.01808e-163	-6.5936e-163	-7.65675e-163	-6.00597e-164	7.897e-163	-9.66421e-164	-4.59583e-164	8.57608e-163	-5.53501e-163	-1.38837e-163	-1.29658e-165	1.44953e-162	-3.93002e-163	0
1.23825e-163	-6.75367e-163	-5.51121e-163	-2.41872e-163	-2.0974e-163	4.12036e-164	-1.94797e-163	-4.4645e-164	8.8906e-164	9.18323e-164	-6.29815e-163	-2.47484e-163	-8.92701e-164	-3.26225e-163	4.33096e-164	5.86101e-163	-6.00101e-163	-8.01808e-163	-6.5936e-163	-7.65675e-163	-6.00597e-164	7.897e-163	-9.66421e-164	-4.59583e-164	8.57608e-163	-5.53501e-163	-1.38837e-163	-1.29658e-165	1.44953e-162	-3.93002e-163	0
1.23825e-163	-6.75367e-163	-5.51121e-163	-2.41872e-163	-2.0974e-163	4.12036e-164	-1.94797e-163	-4.4645e-164	8.8906e-164	9.18323e-164	-6.29815e-163	-2.47484e-163	-8.92701e-164	-3.26225e-163	4.33096e-164	5.86101e-163	-6.00101e-163	-8.01808e-163	-6.5936e-163	-7.65675e-163	-6.00597e-164	7.897e-163	-9.66421e-164	-4.59583e-164	8.57608e-163	-5.53501e-163	-1.38837e-163	-1.29658e-165	1.44953e-162	-3.93002e-163	0
1.23825e-163	-6.75367e-163	-5.51121e-163	-2.41872e-163	-2.0974e-163	4.12036e-164	-1.94797e-163	-4.4645e-164	8.8906e-164	9.18323e-164	-6.29815e-163	-2.47484e-163	-8.92701e-164	-3.26225e-163	4.33096e-164	5.86101e-163	-6.00101e-163	-8.01808e-163	-6.5936e-163	-7.65675e-163	-6.00597e-164	7.897e-163	-9.66421e-164	-4.59583e-164	8.57608e-163	-5.53501e-163	-1.38837e-163	-1.29658e-165	1.44953e-162	-3.93002e-163	0
1.23825e-163	-6.75367e-163	-5.51121e-163	-2.41872e-163	-2.0974e-163	4.12036e-164	-1.94797e-163	-4.4645e-164	8.8906e-164	9.18323e-164	-6.29815e-163	-2.47484e-163	-8.92701e-164	-3.26225e-163	4.33096e-164	5.86101e-163	-6.00101e-163	-8.01808e-163	-6.5936e-163	-7.65675e-163	-6.00597e-164	7.897e-163	-9.66421e-164	-4.59583e-164	8.57608e-163	-5.53501e-163	-1.38837e-163	-1.29658e-165	1.44953e-162	-3.93002e-163	0
1.23825e-163	-6.75367e-163	-5.51121e-163	-2.41872e-163	-2.0974e-163	4.12036e-164	-1.94797e-163	-4.4645e-164	8.8906e-164	9.18323e-164	-6.29815e-163	-2.47484e-163	-8.92701e-164	-3.26225e-163	4.33096e-164	5.86101e-163	-6.00101e-163	-8.01808e-163	-6.5936e-163	-7.65675e-163	-6.00597e-164	7.897e-163	-9.66421e-164	-4.59583e-164	8.57608e-163	-5.53501e-163	-1.38837e-163	-1.29658e-165	1.44953e-162	-3.93002e-163	0
1.23825e-163	-6.75367e-163	-5.51121e-163	-2.41872e-163	-2.0974e-163	4.12036e-164	-1.94797e-163	-4.4645e-164	8.8906e-164	9.18323e-164	-6.29815e-163	-2.47484e-163	-8.92701e-164	-3.26225e-163	4.33096e-164	5.86101e-163	-6.00101e-163	-8.01808e-163	-6.5936e-163	-7.65675e-163	-6.00597e-164	7.897e-163	-9.66421e-164	-4.59583e-164	8.57608e-163	-5.53501e-163	-1.38837e-163	-1.29658e-165	1.44953e-162	-3.93002e-163	0
1.23825e-163	-6.75367e-163	-5.51121e-163	-2.41872e-163	-2.0974e-163	4.12036e-164	-1.94797e-163	-4.4645e-164	8.8906e-164	9.18323e-164	-6.29815e-163	-2.47484e-163	-8.92701e-164	-3.26225e-163	4.33096e-164	5.86101e-163	-6.00101e-163	-8.01808e-163	-6.5936e-163	-7.65675e-163	-6.00597e-164	7.897e-163	-9.66421e-164	-4.59583e-164	8.57608e-163	-5.53501e-163	-1.38837e-163	-1.29658e-165	1.44953e-162	-3.93002e-163	0
1.23825e-163	-6.75367e-163	-5.51121e-163	-2.41872e-163	-2.0974e-163	4.12036e-164	-1.94797e-163	-4.4645e-164	8.8906e-164	9.18323e-164	-6.29815e-163	-2.47484e-163	-8.92701e-164	-3.26225e-163	4.33096e-164	5.86101e-163	-6.00101e-163	-8.01808e-163	-6.5936e-163	-7.65675e-163	-6.00597e-164	7.897e-163	-9.66421e-164	-4.59583e-164	8.57608e-163	-5.53501e-163	-1.38837e-163	-1.29658e-165	1.44953e-162	-3.93002e-163	0
1.23825e-163	-6.75367e-163	-5.51121e-163	-2.41872e-163	-2.0974e-163	4.12036e-164	-1.94797e-163	-4.4645e-164	8.8906e-164	9.18323e-164	-6.29815e-163	-2.47484e-163	-8.92701e-164	-3.26225e-163	4.33096e-164	5.86101e-163	-6.00101e-163	-8.01808e-163	-6.5936e-163	-7.65675e-163	-6.00597e-164	7.897e-163	-9.66421e-164	-4.59583e-164	8.57608e-163	-5.53501e-163	-1.38837e-163	-1.29658e-165	1.44953e-162	-3.93002e-163	0
1.23825e-163	-6.75367e-163	-5.51121e-163	-2.41872e-163	-2.0974e-163	4.12036e-164	-1.94797e-163	-4.4645e-164	8.8906e-164	9.18323e-164	-6.29815e-163	-2.47484e-163	-8.92701e-164	-3.26225e-163	4.33096e-164	5.86101e-163	-6.00101e-163	-8.01808e-163	-6.5936e-163	-7.65675e-163	-6.00597e-164	7.897e-163	-9.66421e-164	-4.59583e-164	8.57608e-163	-5.53501e-163	-1.38837e-163	-1.29658e-165	1.44953e-162	-3.93002e-163	0
1.23825e-163	-6.75367e-163	-5.51121e-163	-2.41872e-163	-2.0974e-163	4.12036e-164	-1.94797e-163	-4.4645e-164	8.8906e-164	9.18323e-164	-6.29815e-163	-2.47484e-163	-8.92701e-164	-3.26225e-163	4.33096e-164	5.86101e-163	-6.00101e-163	-8.01808e-163	-6.5936e-163	-7.65675e-163	-6.00597e-164	7.897e-163	-9.66421e-164	-4.59583e-164	8.57608e-163	-5.53501e-163	-1.38837e-163	-1.29658e-165	1.44953e-162	-3.93002e-163	0
1.23825e-163	-6.75367e-163	-5.51121e-163	-2.41872e-163	-2.0974e-163	4.12036e-164	-1.94797e-163	-4.4645e-164	8.8906e-164	9.18323e-164	-6.29815e-163	-2.47484e-163	-8.92701e-164	-3.26225e-163	4.33096e-164	5.86101e-163	-6.00101e-163	-8.01808e-163	-6.5936e-163	-7.65675e-163	-6.00597e-164	7.897e-163	-9.66421e-164	-4.59583e-164	8.57608e-163	-5.53501e-163	-1.38837e-163	-1.29658e-165	1.44953e-162	-3.93002e-163	0
1.23825e-163	-6.75367e-163	-5.51121e-163	-2.41872e-163	-2.0974e-163	4.12036e-164	-1.94797e-163	-4.4645e-164	8.8906e-164	9.18323e-164	-6.29815e-163	-2.47484e-163	-8.92701e-164	-3.26225e-163	4.33096e-164	5.86101e-163	-6.00101e-163	-8.01808e-163	-6.5936e-163	-7.65675e-163	-6.00597e-164	7.897e-163	-9.66421e-164	-4.59583e-164	8.57608e-163	-5.53501e-163	-1.38837e-163	-1.29658e-165	1.44953e-162	-3.93002e-163	0
1.23825e-163	-6.75367e-163	-5.51121e-163	-2.41872e-163	-2.0974e-163	4.12036e-164	-1.94797e-163	-4.4645e-164	8.8906e-164	9.18323e-164	-6.29815e-163	-2.47484e-163	-8.92701e-164	-3.26225e-163	4.33096e-164	5.86101e-163	-6.00101e-163	-8.01808e-163	-6.5936e-163	-7.65675e-163	-6.00597e-164	7.897e-163	-9.66421e-164	-4.59583e-164	8.57608e-163	-5.53501e-163	-1.38837e-163	-1.29658e-165	1.44953e-162	-3.93002e-163	0
1.23825e-163	-6.75367e-163	-5.51121e-163	-2.41872e-163	-2.0974e-163	4.12036e-164	-1.94797e-163	-4.4645e-164	8.8906e-164	9.18323e-164	-6.29815e-163	-2.47484e-163	-8.92701e-164	-3.26225e-163	4.33096e-164	5.86101e-163	-6.00101e-163	-8.01808e-163	-6.5936e-163	-7.65675e-163	-6.00597e-164	7.897e-163	-9.66421e-164	-4.59583e-164	8.57608e-163	-5.53501e-163	-1.38837e-163	-1.29658e-165	1.44953e-162	-3.93002e-163	0
1.23825e-163	-6.75367e-163	-5.51121e-163	-2.41872e-163	-2.0974e-163	4.12036e-164	-1.94797e-163	-4.4645e-164	8.8906e-164	9.18323e-164	-6.29815e-163	-2.47484e-163	-8.92701e-164	-3.26225e-163	4.33096e-164	5.86101e-163	-6.00101e-163	-8.01808e-163	-6.5936e-163	-7.65675e-163	-6.00597e-164	7.897e-163	-9.66421e-164	-4.59583e-164	8.57608e-163	-5.53501e-163	-1.38837e-163	-1.29658e-165	1.44953e-162	-3.93002e-163	0
1.23825e-163	-6.75367e-163	-5.51121e-163	-2.41872e-163	-2.0974e-163	4.12036e-164	-1.94797e-163	-4.4645e-164	8.8906e-164	9.18323e-164	-6.29815e-163	-2.47484e-163	-8.92701e-164	-3.26225e-163	4.33096e-164	5.86101e-163	-6.00101e-163	-8.01808e-163	-6.5936e-163	-7.65675e-163	-6.00597e-164	7.897e-163	-9.66421e-164	-4.59583e-164	8.57608e-163	-5.53501e-163	-1.38837e-163	-1.29658e-165	1.44953e-162	-3.93002e-163	0
1.23825e-163	-6.75367e-163	-5.51121e-163	-2.41872e-163	-2.0974e-163	4.12036e-164	-1.94797e-163	-4.4645e-164	8.8906e-164	9.18323e-164	-6.29815e-163	-2.47484e-163	-8.92701e-164	-3.26225e-163	4.33096e-164	5.86101e-163	-6.00101e-163	-8.01808e-163	-6.5936e-163	-7.65675e-163	-6.00597e-164	7.897e-163	-9.66421e-164	-4.59583e-164	8.57608e-163	-5.53501e-163	-1.38837e-163	-1.29658e-165	1.44953e-162	-3.93002e-163	0
1.23825e-163	-6.75367e-163	-5.51121e-163	-2.41872e-163	-2.0974e-163	4.12036e-164	-1.94797e-163	-4.4645e-164	8.8906e-164	9.18323e-164	-6.29815e-163	-2.47484e-163	-8.92701e-164	-3.26225e-163	4.33096e-164	5.86101e-163	-6.00101e-163	-8.01808e-163	-6.5936e-163	-7.65675e-163	-6.00597e-164	7.897e-163	-9.66421e-164	-4.59583e-164	8.57608e-163	-5.53501e-163	-1.38837e-163	-1.29658e-165	1.44953e-162	-3.93002e-163	0
1.23825e-163	-6.75367e-163	-5.51121e-163	-2.41872e-163	-2.0974e-163	4.12036e-164	-1.94797e-163	-4.4645e-164	8.8906e-164	9.18323e-164	-6.29815e-163	-2.47484e-163	-8.92701e-164	-3.26225e-163	4.33096e-164	5.86101e-163	-6.00101e-163	-8.01808e-163	-6.5936e-163	-7.65675e-163	-6.00597e-164	7.897e-163	-9.66421e-164	-4.59583e-164	8.57608e-163	-5.53501e-163	-1.38837e-163	-1.29658e-165	1.44953e-162	-3.93002e-163	0
1.23825e-163	-6.75367e-163	-5.51121e-163	-2.41872e-163	-2.0974e-163	4.12036e-164	-1.94797e-163	-4.4645e-164	8.8906e-164	9.18323e-164	-6.29815e-163	-2.47484e-163	-8.92701e-164	-3.26225e-163	4.33096e-164	5.86101e-163	-6.00101e-163	-8.01808e-163	-6.5936e-163	-7.65675e-163	-6.00597e-164	7.897e-163	-9.66421e-164	-4.59583e-164	8.57608e-163	-5.53501e-163	-1.38837e-163	-1.29658e-165	1.44953e-162	-3.93002e-163	0
1.23825e-163	-6.75367e-163	-5.51121e-163	-2.41872e-163	-2.0974e-163	4.12036e-164	-1.94797e-163	-4.4645e-164	8.8906e-164	9.18323e-164	-6.29815e-163	-2.47484e-163	-8.92701e-164	-3.26225e-163	4.33096e-164	5.86101e-163	-6.00101e-163	-8.01808e-163	-6.5936e-163	-7.65675e-163	-6.00597e-164	7.897e-163	-9.66421e-164	-4.59583e-164	8.57608e-163	-5.53501e-163	-1.38837e-163	-1.29658e-165	1.44953e-162	-3.93002e-163	0
1.23825e-163	-6.75367e-163	-5.51121e-163	-2.41872e-163	-2.0974e-163	4.12036e-164	-1.94797e-163	-4.4645e-164	8.8906e-164	9.18323e-164	-6.29815e-163	-2.47484e-163	-8.92701e-164	-3.26225e-163	4.33096e-164	5.86101e-163	-6.00101e-163	-8.01808e-163	-6.5936e-163	-7.65675e-163	-6.00597e-164	7.897e-163	-9.66421e-164	-4.59583e-164	8.57608e-163	-5.53501e-163	-1.38837e-163	-1.29658e-165	1.44953e-162	-3.93002e-163	0
1.23825e-163	-6.75367e-163	-5.51121e-163	-2.41872e-163	-2.0974e-163	4.12036e-164	-1.94797e-163	-4.4645e-164	8.8906e-164	9.18323e-164	-6.29815e-163	-2.47484e-163	-8.92701e-164	-3.26225e-163	4.33096e-164	5.86101e-163	-6.00101e-163	-8.01808e-163	-6.5936e-163	-7.65675e-163	-6.00597e-164	7.897e-163	-9.66421e-164	-4.59583e-164	8.57608e-163	-5.53501e-163	-1.38837e-163	-1.29658e-165	1.44953e-162	-3.93002e-163	0
1.23825e-163	-6.75367e-163	-5.51121e-163	-2.41872e-163	-2.0974e-163	4.12036e-164	-1.94797e-163	-4.4645e-164	8.8906e-164	9.18323e-164	-6.29815e-163	-2.47484e-163	-8.92701e-164	-3.26225e-163	4.33096e-164	5.86101e-163	-6.00101e-163	-8.01808e-163	-6.5936e-163	-7.65675e-163	-6.00597e-164	7.897e-163	-9.66421e-164	-4.59583e-164	8.57608e-163	-5.53501e-163	-1.38837e-163	-1.29658e-165	1.44953e-162	-3.93002e-163	0
1.23825e-163	-6.75367e-163	-5.51121e-163	-2.41872e-163	-2.0974e-163	4.12036e-164	-1.94797e-163	-4.4645e-164	8.8906e-164	9.18323e-164	-6.29815e-163	-2.47484e-163	-8.92701e-164	-3.26225e-163	4.33096e-164	5.86101e-163	-6.00101e-163	-8.01808e-163	-6.5936e-163	-7.65675e-163	-6.00597e-164	7.897e-163	-9.66421e-164	-4.59583e-164	8.57608e-163	-5.53501e-163	-1.38837e-163	-1.29658e-165	1.44953e-162	-3.93002e-163	0
1.23825e-163	-6.75367e-163	-5.51121e-163	-2.41872e-163	-2.0974e-163	4.12036e-164	-1.94797e-163	-4.4645e-164	8.8906e-164	9.18323e-164	-6.29815e-163	-2.47484e-163	-8.92701e-164	-3.26225e-163	4.33096e-164	5.86101e-163	-6.00101e-163	-8.01808e-163	-6.5936e-163	-7.65675e-163	-6.00597e-164	7.897e-163	-9.66421e-164	-4.59583e-164	8.57608e-163	-5.53501e-163	-1.38837e-163	-1.29658e-165	1.44953e-162	-3.93002e-163	0
1.23825e-163	-6.75367e-163	-5.51121e-163	-2.41872e-163	-2.0974e-163	4.12036e-164	-1.94797e-163	-4.4645e-164	8.8906e-164	9.18323e-164	-6.29815e-163	-2.47484e-163	-8.92701e-164	-3.26225e-163	4.33096e-164	5.86101e-163	-6.00101e-163	-8.01808e-163	-6.5936e-163	-7.65675e-163	-6.00597e-164	7.897e-163	-9.66421e-164	-4.59583e-164	8.57608e-163	-5.53501e-163	-1.38837e-163	-1.29658e-165	1.44953e-162	-3.93002e-163	0
1.23825e-163	-6.75367e-163	-5.51121e-163	-2.41872e-163	-2.0974e-163	4.12036e-164	-1.94797e-163	-4.4645e-164	8.8906e-164	9.18323e-164	-6.29815e-163	-2.47484e-163	-8.92701e-164	-3.26225e-163	4.33096e-164	5.86101e-163	-6.00101e-163	-8.01808e-163	-6.5936e-163	-7.65675e-163	-6.00597e-164	7.897e-163	-9.66421e-164	-4.59583e-164	8.57608e-163	-5.53501e-163	-1.38837e-163	-1.29658e-165	1.44953e-162	-3.93002e-163	0
1.23825e-163	-6.75367e-163	-5.51121e-163	-2.41872e-163	-2.0974e-163	4.12036e-164	-1.94797e-163	-4.4645e-164	8.8906e-164	9.18323e-164	-6.29815e-163	-2.47484e-163	-8.92701e-164	-3.26225e-163	4.33096e-164	5.86101e-163	-6.00101e-163	-8.01808e-163	-6.5936e-163	-7.65675e-163	-6.00597e-164	7.897e-163	-9.66421e-164	-4.59583e-164	8.57608e-163	-5.53501e-163	-1.38837e-163	-1.29658e-165	1.44953e-162	-3.93002e-163	0
1.23825e-163	-6.75367e-163	-5.51121e-163	-2.41872e-163	-2.0974e-163	4.12036e-164	-1.94797e-163	-4.4645e-164	8.8906e-164	9.18323e-164	-6.29815e-163	-2.47484e-163	-8.92701e-164	-3.26225e-163	4.33096e-164	5.86101e-163	-6.00101e-163	-8.01808e-163	-6.5936e-163	-7.65675e-163	-6.00597e-164	7.897e-163	-9.66421e-164	-4.59583e-164	8.57608e-163	-5.53501e-163	-1.38837e-163	-1.29658e-165	1.44953e-162	-3.93002e-163	0
1.23825e-163	-6.75367e-163	-5.51121e-163	-2.41872e-163	-2.0974e-163	4.12036e-164	-1.94797e-163	-4.4645e-164	8.8906e-164	9.18323e-164	-6.29815e-163	-2.47484e-163	-8.92701e-164	-3.26225e-163	4.33096e-164	5.86101e-163	-6.00101e-163	-8.01808e-163	-6.5936e-163	-7.65675e-163	-6.00597e-164	7.897e-163	-9.66421e-164	-4.59583e-164	8.57608e-163	-5.53501e-163	-1.38837e-163	-1.29658e-165	1.44953e-162	-3.93002e-163	0
1.23825e-163	-6.75367e-163	-5.51121e-163	-2.41872e-163	-2.0974e-163	4.12036e-164	-1.94797e-163	-4.4645e-164	8.8906e-164	9.18323e-164	-6.29815e-163	-2.47484e-163	-8.92701e-164	-3.26225e-163	4.33096e-164	5.86101e-163	-6.00101e-163	-8.01808e-163	-6.5936e-163	-7.65675e-163	-6.00597e-164	7.897e-163	-9.66421e-164	-4.59583e-164	8.57608e-163	-5.53501e-163	-1.38837e-163	-1.29658e-165	1.44953e-162	-3.93002e-163	0
1.23825e-163	-6.75367e-163	-5.51121e-163	-2.41872e-163	-2.0974e-163	4.12036e-164	-1.94797e-163	-4.4645e-164	8.8906e-164	9.18323e-164	-6.29815e-163	-2.47484e-163	-8.92701e-164	-3.26225e-163	4.33096e-164	5.86101e-163	-6.00101e-163	-8.01808e-163	-6.5936e-163	-7.65675e-163	-6.00597e-164	7.897e-163	-9.66421e-164	-4.59583e-164	8.57608e-163	-5.53501e-163	-1.38837e-163	-1.29658e-165	1.44953e-162	-3.93002e-163	0
1.23825e-163	-6.75367e-163	-5.51121e-163	-2.41872e-163	-2.0974e-163	4.12036e-164	-1.94797e-163	-4.4645e-164	8.8906e-164	9.18323e-164	-6.29815e-163	-2.47484e-163	-8.92701e-164	-3.26225e-163	4.33096e-164	5.86101e-163	-6.00101e-163	-8.01808e-163	-6.5936e-163	-7.65675e-163	-6.00597e-164	7.897e-163	-9.66421e-164	-4.59583e-164	8.57608e-163	-5.53501e-163	-1.38837e-163	-1.29658e-165	1.44953e-162	-3.93002e-163	0
1.23825e-163	-6.75367e-163	-5.51121e-163	-2.41872e-163	-2.0974e-163	4.12036e-164	-1.94797e-163	-4.4645e-164	8.8906e-164	9.18323e-164	-6.29815e-163	-2.47484e-163	-8.92701e-164	-3.26225e-163	4.33096e-164	5.86101e-163	-6.00101e-163	-8.01808e-163	-6.5936e-163	-7.65675e-163	-6.00597e-164	7.897e-163	-9.66421e-164	-4.59583e-164	8.57608e-163	-5.53501e-163	-1.38837e-163	-1.29658e-165	1.44953e-162	-3.93002e-163	0
1.23825e-163	-6.75367e-163	-5.51121e-163	-2.41872e-163	-2.0974e-163	4.12036e-164	-1.94797e-163	-4.4645e-164	8.8906e-164	9.18323e-164	-6.29815e-163	-2.47484e-163	-8.92701e-164	-3.26225e-163	4.33096e-164	5.86101e-163	-6.00101e-163	-8.01808e-163	-6.5936e-163	-7.65675e-163	-6.00597e-164	7.897e-163	-9.66421e-164	-4.59583e-164	8.57608e-163	-5.53501e-163	-1.38837e-163	-1.29658e-165	1.44953e-162	-3.93002e-163	0
1.23825e-163	-6.75367e-163	-5.51121e-163	-2.41872e-163	-2.0974e-163	4.12036e-164	-1.94797e-163	-4.4645e-164	8.8906e-164	9.18323e-164	-6.29815e-163	-2.47484e-163	-8.92701e-164	-3.26225e-163	4.33096e-164	5.86101e-163	-6.00101e-163	-8.01808e-163	-6.5936e-163	-7.65675e-163	-6.00597e-164	7.897e-163	-9.66421e-164	-4.59583e-164	8.57608e-163	-5.53501e-163	-1.38837e-163	-1.29658e-165	1.44953e-162	-3.93002e-163	0
1.23825e-163	-6.75367e-163	-5.51121e-163	-2.41872e-163	-2.0974e-163	4.12036e-164	-1.94797e-163	-4.4645e-164	8.8906e-164	9.18323e-164	-6.29815e-163	-2.47484e-163	-8.92701e-164	-3.26225e-163	4.33096e-164	5.86101e-163	-6.00101e-163	-8.01808e-163	-6.5936e-163	-7.65675e-163	-6.00597e-164	7.897e-163	-9.66421e-164	-4.59583e-164	8.57608e-163	-5.53501e-163	-1.38837e-163	-1.29658e-165	1.44953e-162	-3.93002e-163	0
1.23825e-163	-6.75367e-163	-5.51121e-163	-2.41872e-163	-2.0974e-163	4.12036e-164	-1.94797e-163	-4.4645e-164	8.8906e-164	9.18323e-164	-6.29815e-163	-2.47484e-163	-8.92701e-164	-3.26225e-163	4.33096e-164	5.86101e-163	-6.00101e-163	-8.01808e-163	-6.5936e-163	-7.65675e-163	-6.00597e-164	7.897e-163	-9.66421e-164	-4.59583e-164	8.57608e-163	-5.53501e-163	-1.38837e-163	-1.29658e-165	1.44953e-162	-3.93002e-163	0
1.23825e-163	-6.75367e-163	-5.51121e-163	-2.41872e-163	-2.0974e-163	4.12036e-164	-1.94797e-163	-4.4645e-164	8.8906e-164	9.18323e-164	-6.29815e-163	-2.47484e-163	-8.92701e-164	-3.26225e-163	4.33096e-164	5.86101e-163	-6.00101e-163	-8.01808e-163	-6.5936e-163	-7.65675e-163	-6.00597e-164	7.897e-163	-9.66421e-164	-4.59583e-164	8.57608e-163	-5.53501e-163	-1.38837e-163	-1.29658e-165	1.44953e-162	-3.93002e-163	0
1.23825e-163	-6.75367e-163	-5.51121e-163	-2.41872e-163	-2.0974e-163	4.12036e-164	-1.94797e-163	-4.4645e-164	8.8906e-164	9.18323e-164	-6.29815e-163	-2.47484e-163	-8.92701e-164	-3.26225e-163	4.33096e-164	5.86101e-163	-6.00101e-163	-8.01808e-163	-6.5936e-163	-7.65675e-163	-6.00597e-164	7.897e-163	-9.66421e-164	-4.59583e-164	8.57608e-163	-5.53501e-163	-1.38837e-163	-1.29658e-165	1.44953e-162	-3.93002e-163	0
1.23825e-163	-6.75367e-163	-5.51121e-163	-2.41872e-163	-2.0974e-163	4.12036e-164	-1.94797e-163	-4.4645e-164	8.8906e-164	9.18323e-164	-6.29815e-163	-2.47484e-163	-8.92701e-164	-3.26225e-163	4.33096e-164	5.86101e-163	-6.00101e-163	-8.01808e-163	-6.5936e-163	-7.65675e-163	-6.00597e-164	7.897e-163	-9.66421e-164	-4.59583e-164	8.57608e-163	-5.53501e-163	-1.38837e-163	-1.29658e-165	1.44953e-162	-3.93002e-163	0
1.23825e-163	-6.75367e-163	-5.51121e-163	-2.41872e-163	-2.0974e-163	4.12036e-164	-1.94797e-163	-4.4645e-164	8.8906e-164	9.18323e-164	-6.29815e-163	-2.47484e-163	-8.92701e-164	-3.26225e-163	4.33096e-164	5.86101e-163	-6.00101e-163	-8.01808e-163	-6.5936e-163	-7.65675e-163	-6.00597e-164	7.897e-163	-9.66421e-164	-4.59583e-164	8.57608e-163	-5.53501e-163	-1.38837e-163	-1.29658e-165	1.44953e-162	-3.93002e-163	0
1.23825e-163	-6.75367e-163	-5.51121e-163	-2.41872e-163	-2.0974e-163	4.12036e-164	-1.94797e-163	-4.4645e-164	8.8906e-164	9.18323e-164	-6.29815e-163	-2.47484e-163	-8.92701e-164	-3.26225e-163	4.33096e-164	5.86101e-163	-6.00101e-163	-8.01808e-163	-6.5936e-163	-7.65675e-163	-6.00597e-164	7.897e-163	-9.66421e-164	-4.59583e-164	8.57608e-163	-5.53501e-163	-1.38837e-163	-1.29658e-165	1.44953e-162	-3.93002e-163	0
1.23825e-163	-6.75367e-163	-5.51121e-163	-2.41872e-163	-2.0974e-163	4.12036e-164	-1.94797e-163	-4.4645e-164	8.8906e-164	9.18323e-164	-6.29815e-163	-2.47484e-163	-8.92701e-164	-3.26225e-163	4.33096e-164	5.86101e-163	-6.00101e-163	-8.01808e-163	-6.5936e-163	-7.65675e-163	-6.00597e-164	7.897e-163	-9.66421e-164	-4.59583e-164	8.57608e-163	-5.53501e-163	-1.38837e-163	-1.29658e-165	1.44953e-162	-3.93002e-163	0
1.23825e-163	-6.75367e-163	-5.51121e-163	-2.41872e-163	-2.0974e-163	4.12036e-164	-1.94797e-163	-4.4645e-164	8.8906e-164	9.18323e-164	-6.29815e-163	-2.47484e-163	-8.92701e-164	-3.26225e-163	4.33096e-164	5.86101e-163	-6.00101e-163	-8.01808e-163	-6.5936e-163	-7.65675e-163	-6.00597e-164	7.897e-163	-9.66421e-164	-4.59583e-164	8.57608e-163	-5.53501e-163	-1.38837e-163	-1.29658e-165	1.44953e-162	-3.93002e-163	0
1.23825e-163	-6.75367e-163	-5.51121e-163	-2.41872e-163	-2.0974e-163	4.12036e-164	-1.94797e-163	-4.4645e-164	8.8906e-164	9.18323e-164	-6.29815e-163	-2.47484e-163	-8.92701e-164	-3.26225e-163	4.33096e-164	5.86101e-163	-6.00101e-163	-8.01808e-163	-6.5936e-163	-7.65675e-163	-6.00597e-164	7.897e-163	-9.66421e-164	-4.59583e-164	8.57608e-163	-5.53501e-163	-1.38837e-163	-1.29658e-165	1.44953e-162	-3.93002e-163	0
1.23825e-163	-6.75367e-163	-5.51121e-163	-2.41872e-163	-2.0974e-163	4.12036e-164	-1.94797e-163	-4.4645e-164	8.8906e-164	9.18323e-164	-6.29815e-163	-2.47484e-163	-8.92701e-164	-3.26225e-163	4.33096e-164	5.86101e-163	-6.00101e-163	-8.01808e-163	-6.5936e-163	-7.65675e-163	-6.00597e-164	7.897e-163	-9.66421e-164	-4.59583e-164	8.57608e-163	-5.53501e-163	-1.38837e-163	-1.29658e-165	1.44953e-162	-3.93002e-163	0
1.23825e-163	-6.75367e-163	-5.51121e-163	-2.41872e-163	-2.0974e-163	4.12036e-164	-1.94797e-163	-4.4645e-164	8.8906e-164	9.18323e-164	-6.29815e-163	-2.47484e-163	-8.92701e-164	-3.26225e-163	4.33096e-164	5.86101e-163	-6.00101e-163	-8.01808e-163	-6.5936e-163	-7.65675e-163	-6.00597e-164	7.897e-163	-9.66421e-164	-4.59583e-164	8.57608e-163	-5.53501e-163	-1.38837e-163	-1.29658e-165	1.44953e-162	-3.93002e-163	0
1.23825e-163	-6.75367e-163	-5.51121e-163	-2.41872e-163	-2.0974e-163	4.12036e-164	-1.94797e-163	-4.4645e-164	8.8906e-164	9.18323e-164	-6.29815e-163	-2.47484e-163	-8.92701e-164	-3.26225e-163	4.33096e-164	5.86101e-163	-6.00101e-163	-8.01808e-163	-6.5936e-163	-7.65675e-163	-6.00597e-164	7.897e-163	-9.66421e-164	-4.59583e-164	8.57608e-163	-5.53501e-163	-1.38837e-163	-1.29658e-165	1.44953e-162	-3.93002e-163	0
1.23825e-163	-6.75367e-163	-5.51121e-163	-2.41872e-163	-2.0974e-163	4.12036e-164	-1.94797e-163	-4.4645e-164	8.8906e-164	9.18323e-164	-6.29815e-163	-2.47484e-163	-8.92701e-164	-3.26225e-163	4.33096e-164	5.86101e-163	-6.00101e-163	-8.01808e-163	-6.5936e-163	-7.65675e-163	-6.00597e-164	7.897e-163	-9.66421e-164	-4.59583e-164	8.57608e-163	-5.53501e-163	-1.38837e-163	-1.29658e-165	1.44953e-162	-3.93002e-163	0
1.23825e-163	-6.75367e-163	-5.51121e-163	-2.41872e-163	-2.0974e-163	4.12036e-164	-1.94797e-163	-4.4645e-164	8.8906e-164	9.18323e-164	-6.29815e-163	-2.47484e-163	-8.92701e-164	-3.26225e-163	4.33096e-164	5.86101e-163	-6.00101e-163	-8.01808e-163	-6.5936e-163	-7.65675e-163	-6.00597e-164	7.897e-163	-9.66421e-164	-4.59583e-164	8.57608e-163	-5.53501e-163	-1.38837e-163	-1.29658e-165	1.44953e-162	-3.93002e-163	0
1.23825e-163	-6.75367e-163	-5.51121e-163	-2.41872e-163	-2.0974e-163	4.12036e-164	-1.94797e-163	-4.4645e-164	8.8906e-164	9.18323e-164	-6.29815e-163	-2.47484e-163	-8.92701e-164	-3.26225e-163	4.33096e-164	5.86101e-163	-6.00101e-163	-8.01808e-163	-6.5936e-163	-7.65675e-163	-6.00597e-164	7.897e-163	-9.66421e-164	-4.59583e-164	8.57608e-163	-5.53501e-163	-1.38837e-163	-1.29658e-165	1.44953e-162	-3.93002e-163	0
1.23825e-163	-6.75367e-163	-5.51121e-163	-2.41872e-163	-2.0974e-163	4.12036e-164	-1.94797e-163	-4.4645e-164	8.8906e-164	9.18323e-164	-6.29815e-163	-2.47484e-163	-8.92701e-164	-3.26225e-163	4.33096e-164	5.86101e-163	-6.00101e-163	-8.01808e-163	-6.5936e-163	-7.65675e-163	-6.00597e-164	7.897e-163	-9.66421e-164	-4.59583e-164	8.57608e-163	-5.53501e-163	-1.38837e-163	-1.29658e-165	1.44953e-162	-3.93002e-163	0
1.23825e-163	-6.75367e-163	-5.51121e-163	-2.41872e-163	-2.0974e-163	4.12036e-164	-1.94797e-163	-4.4645e-164	8.8906e-164	9.18323e-164	-6.29815e-163	-2.47484e-163	-8.92701e-164	-3.26225e-163	4.33096e-164	5.86101e-163	-6.00101e-163	-8.01808e-163	-6.5936e-163	-7.65675e-163	-6.00597e-164	7.897e-163	-9.66421e-164	-4.59583e-164	8.57608e-163	-5.53501e-163	-1.38837e-163	-1.29658e-165	1.44953e-162	-3.93002e-163	0
1.23825e-163	-6.75367e-163	-5.51121e-163	-2.41872e-163	-2.0974e-163	4.12036e-164	-1.94797e-163	-4.4645e-164	8.8906e-164	9.18323e-164	-6.29815e-163	-2.47484e-163	-8.92701e-164	-3.26225e-163	4.33096e-164	5.86101e-163	-6.00101e-163	-8.01808e-163	-6.5936e-163	-7.65675e-163	-6.00597e-164	7.897e-163	-9.66421e-164	-4.59583e-164	8.57608e-163	-5.53501e-163	-1.38837e-163	-1.29658e-165	1.44953e-162	-3.93002e-163	0
1.23825e-163	-6.75367e-163	-5.51121e-163	-2.41872e-163	-2.0974e-163	4.12036e-164	-1.94797e-163	-4.4645e-164	8.8906e-164	9.18323e-164	-6.29815e-163	-2.47484e-163	-8.92701e-164	-3.26225e-163	4.33096e-164	5.86101e-163	-6.00101e-163	-8.01808e-163	-6.5936e-163	-7.65675e-163	-6.00597e-164	7.897e-163	-9.66421e-164	-4.59583e-164	8.57608e-163	-5.53501e-163	-1.38837e-163	-1.29658e-165	1.44953e-162	-3.93002e-163	0
1.23825e-163	-6.75367e-163	-5.51121e-163	-2.41872e-163	-2.0974e-163	4.12036e-164	-1.94797e-163	-4.4645e-164	8.8906e-164	9.18323e-164	-6.29815e-163	-2.47484e-163	-8.92701e-164	-3.26225e-163	4.33096e-164	5.86101e-163	-6.00101e-163	-8.01808e-163	-6.5936e-163	-7.65675e-163	-6.00597e-164	7.897e-163	-9.66421e-164	-4.59583e-164	8.57608e-163	-5.53501e-163	-1.38837e-163	-1.29658e-165	1.44953e-162	-3.93002e-163	0
1.23825e-163	-6.75367e-163	-5.51121e-163	-2.41872e-163	-2.0974e-163	4.12036e-164	-1.94797e-163	-4.4645e-164	8.8906e-164	9.18323e-164	-6.29815e-163	-2.47484e-163	-8.92701e-164	-3.26225e-163	4.33096e-164	5.86101e-163	-6.00101e-163	-8.01808e-163	-6.5936e-163	-7.65675e-163	-6.00597e-164	7.897e-163	-9.66421e-164	-4.59583e-164	8.57608e-163	-5.53501e-163	-1.38837e-163	-1.29658e-165	1.44953e-162	-3.93002e-163	0
1.23825e-163	-6.75367e-163	-5.51121e-163	-2.41872e-163	-2.0974e-163	4.12036e-164	-1.94797e-163	-4.4645e-164	8.8906e-164	9.18323e-164	-6.29815e-163	-2.47484e-163	-8.92701e-164	-3.26225e-163	4.33096e-164	5.86101e-163	-6.00101e-163	-8.01808e-163	-6.5936e-163	-7.65675e-163	-6.00597e-164	7.897e-163	-9.66421e-164	-4.59583e-164	8.57608e-163	-5.53501e-163	-1.38837e-163	-1.29658e-165	1.44953e-162	-3.93002e-163	0
1.23825e-163	-6.75367e-163	-5.51121e-163	-2.41872e-163	-2.0974e-163	4.12036e-164	-1.94797e-163	-4.4645e-164	8.8906e-164	9.18323e-164	-6.29815e-163	-2.47484e-163	-8.92701e-164	-3.26225e-163	4.33096e-164	5.86101e-163	-6.00101e-163	-8.01808e-163	-6.5936e-163	-7.65675e-163	-6.00597e-164	7.897e-163	-9.66421e-164	-4.59583e-164	8.57608e-163	-5.53501e-163	-1.38837e-163	-1.29658e-165	1.44953e-162	-3.93002e-163	0
1.23825e-163	-6.75367e-163	-5.51121e-163	-2.41872e-163	-2.0974e-163	4.12036e-164	-1.94797e-163	-4.4645e-164	8.8906e-164	9.18323e-164	-6.29815e-163	-2.47484e-163	-8.92701e-164	-3.26225e-163	4.33096e-164	5.86101e-163	-6.00101e-163	-8.01808e-163	-6.5936e-163	-7.65675e-163	-6.00597e-164	7.897e-163	-9.66421e-164	-4.59583e-164	8.57608e-163	-5.53501e-163	-1.38837e-163	-1.29658e-165	1.44953e-162	-3.93002e-163	0
1.23825e-163	-6.75367e-163	-5.51121e-163	-2.41872e-163	-2.0974e-163	4.12036e-164	-1.94797e-163	-4.4645e-164	8.8906e-164	9.18323e-164	-6.29815e-163	-2.47484e-163	-8.92701e-164	-3.26225e-163	4.33096e-164	5.86101e-163	-6.00101e-163	-8.01808e-163	-6.5936e-163	-7.65675e-163	-6.00597e-164	7.897e-163	-9.66421e-164	-4.59583e-164	8.57608e-163	-5.53501e-163	-1.38837e-163	-1.29658e-165	1.44953e-162	-3.93002e-163	0
1.23825e-163	-6.75367e-163	-5.51121e-163	-2.41872e-163	-2.0974e-163	4.12036e-164	-1.94797e-163	-4.4645e-164	8.8906e-164	9.18323e-164	-6.29815e-163	-2.47484e-163	-8.92701e-164	-3.26225e-163	4.33096e-164	5.86101e-163	-6.00101e-163	-8.01808e-163	-6.5936e-163	-7.65675e-163	-6.00597e-164	7.897e-163	-9.66421e-164	-4.59583e-164	8.57608e-163	-5.53501e-163	-1.38837e-163	-1.29658e-165	1.44953e-162	-3.93002e-163	0
1.23825e-163	-6.75367e-163	-5.51121e-163	-2.41872e-163	-2.0974e-163	4.12036e-164	-1.94797e-163	-4.4645e-164	8.8906e-164	9.18323e-164	-6.29815e-163	-2.47484e-163	-8.92701e-164	-3.26225e-163	4.33096e-164	5.86101e-163	-6.00101e-163	-8.01808e-163	-6.5936e-163	-7.65675e-163	-6.00597e-164	7.897e-163	-9.66421e-164	-4.59583e-164	8.57608e-163	-5.53501e-163	-1.38837e-163	-1.29658e-165	1.44953e-162	-3.93002e-163	0
1.23825e-163	-6.75367e-163	-5.51121e-163	-2.41872e-163	-2.0974e-163	4.12036e-164	-1.94797e-163	-4.4645e-164	8.8906e-164	9.18323e-164	-6.29815e-163	-2.47484e-163	-8.92701e-164	-3.26225e-163	4.33096e-164	5.86101e-163	-6.00101e-163	-8.01808e-163	-6.5936e-163	-7.65675e-163	-6.00597e-164	7.897e-163	-9.66421e-164	-4.59583e-164	8.57608e-163	-5.53501e-163	-1.38837e-163	-1.29658e-165	1.44953e-162	-3.93002e-163	0
1.23825e-163	-6.75367e-163	-5.51121e-163	-2.41872e-163	-2.0974e-163	4.12036e-164	-1.94797e-163	-4.4645e-164	8.8906e-164	9.18323e-164	-6.29815e-163	-2.47484e-163	-8.92701e-164	-3.26225e-163	4.33096e-164	5.86101e-163	-6.00101e-163	-8.01808e-163	-6.5936e-163	-7.65675e-163	-6.00597e-164	7.897e-163	-9.66421e-164	-4.59583e-164	8.57608e-163	-5.53501e-163	-1.38837e-163	-1.29658e-165	1.44953e-162	-3.93002e-163	0
1.23825e-163	-6.75367e-163	-5.51121e-163	-2.41872e-163	-2.0974e-163	4.12036e-164	-1.94797e-163	-4.4645e-164	8.8906e-164	9.18323e-164	-6.29815e-163	-2.47484e-163	-8.92701e-164	-3.26225e-163	4.33096e-164	5.86101e-163	-6.00101e-163	-8.01808e-163	-6.5936e-163	-7.65675e-163	-6.00597e-164	7.897e-163	-9.66421e-164	-4.59583e-164	8.57608e-163	-5.53501e-163	-1.38837e-163	-1.29658e-165	1.44953e-162	-3.93002e-163	0
1.23825e-163	-6.75367e-163	-5.51121e-163	-2.41872e-163	-2.0974e-163	4.12036e-164	-1.94797e-163	-4.4645e-164	8.8906e-164	9.18323e-164	-6.29815e-163	-2.47484e-163	-8.92701e-164	-3.26225e-163	4.33096e-164	5.86101e-163	-6.00101e-163	-8.01808e-163	-6.5936e-163	-7.65675e-163	-6.00597e-164	7.897e-163	-9.66421e-164	-4.59583e-164	8.57608e-163	-5.53501e-163	-1.38837e-163	-1.29658e-165	1.44953e-162	-3.93002e-163	0
1.23825e-163	-6.75367e-163	-5.51121e-163	-2.41872e-163	-2.0974e-163	4.12036e-164	-1.94797e-163	-4.4645e-164	8.8906e-164	9.18323e-164	-6.29815e-163	-2.47484e-163	-8.92701e-164	-3.26225e-163	4.33096e-164	5.86101e-163	-6.00101e-163	-8.01808e-163	-6.5936e-163	-7.65675e-163	-6.00597e-164	7.897e-163	-9.66421e-164	-4.59583e-164	8.57608e-163	-5.53501e-163	-1.38837e-163	-1.29658e-165	1.44953e-162	-3.93002e-163	0
1.23825e-163	-6.75367e-163	-5.51121e-163	-2.41872e-163	-2.0974e-163	4.12036e-164	-1.94797e-163	-4.4645e-164	8.8906e-164	9.18323e-164	-6.29815e-163	-2.47484e-163	-8.92701e-164	-3.26225e-163	4.33096e-164	5.86101e-163	-6.00101e-163	-8.01808e-163	-6.5936e-163	-7.65675e-163	-6.00597e-164	7.897e-163	-9.66421e-164	-4.59583e-164	8.57608e-163	-5.53501e-163	-1.38837e-163	-1.29658e-165	1.44953e-162	-3.93002e-163	0
1.23825e-163	-6.75367e-163	-5.51121e-163	-2.41872e-163	-2.0974e-163	4.12036e-164	-1.94797e-163	-4.4645e-164	8.8906e-164	9.18323e-164	-6.29815e-163	-2.47484e-163	-8.92701e-164	-3.26225e-163	4.33096e-164	5.86101e-163	-6.00101e-163	-8.01808e-163	-6.5936e-163	-7.65675e-163	-6.00597e-164	7.897e-163	-9.66421e-164	-4.59583e-164	8.57608e-163	-5.53501e-163	-1.38837e-163	-1.29658e-165	1.44953e-162	-3.93002e-163	0
1.23825e-163	-6.75367e-163	-5.51121e-163	-2.41872e-163	-2.0974e-163	4.12036e-164	-1.94797e-163	-4.4645e-164	8.8906e-164	9.18323e-164	-6.29815e-163	-2.47484e-163	-8.92701e-164	-3.26225e-163	4.33096e-164	5.86101e-163	-6.00101e-163	-8.01808e-163	-6.5936e-163	-7.65675e-163	-6.00597e-164	7.897e-163	-9.66421e-164	-4.59583e-164	8.57608e-163	-5.53501e-163	-1.38837e-163	-1.29658e-165	1.44953e-162	-3.93002e-163	0
1.23825e-163	-6.75367e-163	-5.51121e-163	-2.41872e-163	-2.0974e-163	4.12036e-164	-1.94797e-163	-4.4645e-164	8.8906e-164	9.18323e-164	-6.29815e-163	-2.47484e-163	-8.92701e-164	-3.26225e-163	4.33096e-164	5.86101e-163	-6.00101e-163	-8.01808e-163	-6.5936e-163	-7.65675e-163	-6.00597e-164	7.897e-163	-9.66421e-164	-4.59583e-164	8.57608e-163	-5.53501e-163	-1.38837e-163	-1.29658e-165	1.44953e-162	-3.93002e-163	0
1.23825e-163	-6.75367e-163	-5.51121e-163	-2.41872e-163	-2.0974e-163	4.12036e-164	-1.94797e-163	-4.4645e-164	8.8906e-164	9.18323e-164	-6.29815e-163	-2.47484e-163	-8.92701e-164	-3.26225e-163	4.33096e-164	5.86101e-163	-6.00101e-163	-8.01808e-163	-6.5936e-163	-7.65675e-163	-6.00597e-164	7.897e-163	-9.66421e-164	-4.59583e-164	8.57608e-163	-5.53501e-163	-1.38837e-163	-1.29658e-165	1.44953e-162	-3.93002e-163	0
1.23825e-163	-6.75367e-163	-5.51121e-163	-2.41872e-163	-2.0974e-163	4.12036e-164	-1.94797e-163	-4.4645e-164	8.8906e-164	9.18323e-164	-6.29815e-163	-2.47484e-163	-8.92701e-164	-3.26225e-163	4.33096e-164	5.86101e-163	-6.00101e-163	-8.01808e-163	-6.5936e-163	-7.65675e-163	-6.00597e-164	7.897e-163	-9.66421e-164	-4.59583e-164	8.57608e-163	-5.53501e-163	-1.38837e-163	-1.29658e-165	1.44953e-162	-3.93002e-163	0
1.23825e-163	-6.75367e-163	-5.51121e-163	-2.41872e-163	-2.0974e-163	4.12036e-164	-1.94797e-163	-4.4645e-164	8.8906e-164	9.18323e-164	-6.29815e-163	-2.47484e-163	-8.92701e-164	-3.26225e-163	4.33096e-164	5.86101e-163	-6.00101e-163	-8.01808e-163	-6.5936e-163	-7.65675e-163	-6.00597e-164	7.897e-163	-9.66421e-164	-4.59583e-164	8.57608e-163	-5.53501e-163	-1.38837e-163	-1.29658e-165	1.44953e-162	-3.93002e-163	0
1.23825e-163	-6.75367e-163	-5.51121e-163	-2.41872e-163	-2.0974e-163	4.12036e-164	-1.94797e-163	-4.4645e-164	8.8906e-164	9.18323e-164	-6.29815e-163	-2.47484e-163	-8.92701e-164	-3.26225e-163	4.33096e-164	5.86101e-163	-6.00101e-163	-8.01808e-163	-6.5936e-163	-7.65675e-163	-6.00597e-164	7.897e-163	-9.66421e-164	-4.59583e-164	8.57608e-163	-5.53501e-163	-1.38837e-163	-1.29658e-165	1.44953e-162	-3.93002e-163	0
1.23825e-163	-6.75367e-163	-5.51121e-163	-2.41872e-163	-2.0974e-163	4.12036e-164	-1.94797e-163	-4.4645e-164	8.8906e-164	9.18323e-164	-6.29815e-163	-2.47484e-163	-8.92701e-164	-3.26225e-163	4.33096e-164	5.86101e-163	-6.00101e-163	-8.01808e-163	-6.5936e-163	-7.65675e-163	-6.00597e-164	7.897e-163	-9.66421e-164	-4.59583e-164	8.57608e-163	-5.53501e-163	-1.38837e-163	-1.29658e-165	1.44953e-162	-3.93002e-163	0
1.23825e-163	-6.75367e-163	-5.51121e-163	-2.41872e-163	-2.0974e-163	4.12036e-164	-1.94797e-163	-4.4645e-164	8.8906e-164	9.18323e-164	-6.29815e-163	-2.47484e-163	-8.92701e-164	-3.26225e-163	4.33096e-164	5.86101e-163	-6.00101e-163	-8.01808e-163	-6.5936e-163	-7.65675e-163	-6.00597e-164	7.897e-163	-9.66421e-164	-4.59583e-164	8.57608e-163	-5.53501e-163	-1.38837e-163	-1.29658e-165	1.44953e-162	-3.93002e-163	0
1.23825e-163	-6.75367e-163	-5.51121e-163	-2.41872e-163	-2.0974e-163	4.12036e-164	-1.94797e-163	-4.4645e-164	8.8906e-164	9.18323e-164	-6.29815e-163	-2.47484e-163	-8.92701e-164	-3.26225e-163	4.33096e-164	5.86101e-163	-6.00101e-163	-8.01808e-163	-6.5936e-163	-7.65675e-163	-6.00597e-164	7.897e-163	-9.66421e-164	-4.59583e-164	8.57608e-163	-5.53501e-163	-1.38837e-163	-1.29658e-165	1.44953e-162	-3.93002e-163	0
1.23825e-163	-6.75367e-163	-5.51121e-163	-2.41872e-163	-2.0974e-163	4.12036e-164	-1.94797e-163	-4.4645e-164	8.8906e-164	9.18323e-164	-6.29815e-163	-2.47484e-163	-8.92701e-164	-3.26225e-163	4.33096e-164	5.86101e-163	-6.00101e-163	-8.01808e-163	-6.5936e-163	-7.65675e-163	-6.00597e-164	7.897e-163	-9.66421e-164	-4.59583e-164	8.57608e-163	-5.53501e-163	-1.38837e-163	-1.29658e-165	1.44953e-162	-3.93002e-163	0
1.23825e-163	-6.75367e-163	-5.51121e-163	-2.41872e-163	-2.0974e-163	4.12036e-164	-1.94797e-163	-4.4645e-164	8.8906e-164	9.18323e-164	-6.29815e-163	-2.47484e-163	-8.92701e-164	-3.26225e-163	4.33096e-164	5.86101e-163	-6.00101e-163	-8.01808e-163	-6.5936e-163	-7.65675e-163	-6.00597e-164	7.897e-163	-9.66421e-164	-4.59583e-164	8.57608e-163	-5.53501e-163	-1.38837e-163	-1.29658e-165	1.44953e-162	-3.93002e-163	0
1.23825e-163	-6.75367e-163	-5.51121e-163	-2.41872e-163	-2.0974e-163	4.12036e-164	-1.94797e-163	-4.4645e-164	8.8906e-164	9.18323e-164	-6.29815e-163	-2.47484e-163	-8.92701e-164	-3.26225e-163	4.33096e-164	5.86101e-163	-6.00101e-163	-8.01808e-163	-6.5936e-163	-7.65675e-163	-6.00597e-164	7.897e-163	-9.66421e-164	-4.59583e-164	8.57608e-163	-5.53501e-163	-1.38837e-163	-1.29658e-165	1.44953e-162	-3.93002e-163	0
1.23825e-163	-6.75367e-163	-5.51121e-163	-2.41872e-163	-2.0974e-163	4.12036e-164	-1.94797e-163	-4.4645e-164	8.8906e-164	9.18323e-164	-6.29815e-163	-2.47484e-163	-8.92701e-164	-3.26225e-163	4.33096e-164	5.86101e-163	-6.00101e-163	-8.01808e-163	-6.5936e-163	-7.65675e-163	-6.00597e-164	7.897e-163	-9.66421e-164	-4.59583e-164	8.57608e-163	-5.53501e-163	-1.38837e-163	-1.29658e-165	1.44953e-162	-3.93002e-163	0
1.23825e-163	-6.75367e-163	-5.51121e-163	-2.41872e-163	-2.0974e-163	4.12036e-164	-1.94797e-163	-4.4645e-164	8.8906e-164	9.18323e-164	-6.29815e-163	-2.47484e-163	-8.92701e-164	-3.26225e-163	4.33096e-164	5.86101e-163	-6.00101e-163	-8.01808e-163	-6.5936e-163	-7.65675e-163	-6.00597e-164	7.897e-163	-9.66421e-164	-4.59583e-164	8.57608e-163	-5.53501e-163	-1.38837e-163	-1.29658e-165	1.44953e-162	-3.93002e-163	0
1.23825e-163	-6.75367e-163	-5.51121e-163	-2.41872e-163	-2.0974e-163	4.12036e-164	-1.94797e-163	-4.4645e-164	8.8906e-164	9.18323e-164	-6.29815e-163	-2.47484e-163	-8.92701e-164	-3.26225e-163	4.33096e-164	5.86101e-163	-6.00101e-163	-8.01808e-163	-6.5936e-163	-7.65675e-163	-6.00597e-164	7.897e-163	-9.66421e-164	-4.59583e-164	8.57608e-163	-5.53501e-163	-1.38837e-163	-1.29658e-165	1.44953e-162	-3.93002e-163	0
1.23825e-163	-6.75367e-163	-5.51121e-163	-2.41872e-163	-2.0974e-163	4.12036e-164	-1.94797e-163	-4.4645e-164	8.8906e-164	9.18323e-164	-6.29815e-163	-2.47484e-163	-8.92701e-164	-3.26225e-163	4.33096e-164	5.86101e-163	-6.00101e-163	-8.01808e-163	-6.5936e-163	-7.65675e-163	-6.00597e-164	7.897e-163	-9.66421e-164	-4.59583e-164	8.57608e-163	-5.53501e-163	-1.38837e-163	-1.29658e-165	1.44953e-162	-3.93002e-163	0
1.23825e-163	-6.75367e-163	-5.51121e-163	-2.41872e-163	-2.0974e-163	4.12036e-164	-1.94797e-163	-4.4645e-164	8.8906e-164	9.18323e-164	-6.29815e-163	-2.47484e-163	-8.92701e-164	-3.26225e-163	4.33096e-164	5.86101e-163	-6.00101e-163	-8.01808e-163	-6.5936e-163	-7.65675e-163	-6.00597e-164	7.897e-163	-9.66421e-164	-4.59583e-164	8.57608e-163	-5.53501e-163	-1.38837e-163	-1.29658e-165	1.44953e-162	-3.93002e-163	0
1.23825e-163	-6.75367e-163	-5.51121e-163	-2.41872e-163	-2.0974e-163	4.12036e-164	-1.94797e-163	-4.4645e-164	8.8906e-164	9.18323e-164	-6.29815e-163	-2.47484e-163	-8.92701e-164	-3.26225e-163	4.33096e-164	5.86101e-163	-6.00101e-163	-8.01808e-163	-6.5936e-163	-7.65675e-163	-6.00597e-164	7.897e-163	-9.66421e-164	-4.59583e-164	8.57608e-163	-5.53501e-163	-1.38837e-163	-1.29658e-165	1.44953e-162	-3.93002e-163	0
1.23825e-163	-6.75367e-163	-5.51121e-163	-2.41872e-163	-2.0974e-163	4.12036e-164	-1.94797e-163	-4.4645e-164	8.8906e-164	9.18323e-164	-6.29815e-163	-2.47484e-163	-8.92701e-164	-3.26225e-163	4.33096e-164	5.86101e-163	-6.00101e-163	-8.01808e-163	-6.5936e-163	-7.65675e-163	-6.00597e-164	7.897e-163	-9.66421e-164	-4.59583e-164	8.57608e-163	-5.53501e-163	-1.38837e-163	-1.29658e-165	1.44953e-162	-3.93002e-163	0
1.23825e-163	-6.75367e-163	-5.51121e-163	-2.41872e-163	-2.0974e-163	4.12036e-164	-1.94797e-163	-4.4645e-164	8.8906e-164	9.18323e-164	-6.29815e-163	-2.47484e-163	-8.92701e-164	-3.26225e-163	4.33096e-164	5.86101e-163	-6.00101e-163	-8.01808e-163	-6.5936e-163	-7.65675e-163	-6.00597e-164	7.897e-163	-9.66421e-164	-4.59583e-164	8.57608e-163	-5.53501e-163	-1.38837e-163	-1.29658e-165	1.44953e-162	-3.93002e-163	0
1.23825e-163	-6.75367e-163	-5.51121e-163	-2.41872e-163	-2.0974e-163	4.12036e-164	-1.94797e-163	-4.4645e-164	8.8906e-164	9.18323e-164	-6.29815e-163	-2.47484e-163	-8.92701e-164	-3.26225e-163	4.33096e-164	5.86101e-163	-6.00101e-163	-8.01808e-163	-6.5936e-163	-7.65675e-163	-6.00597e-164	7.897e-163	-9.66421e-164	-4.59583e-164	8.57608e-163	-5.53501e-163	-1.38837e-163	-1.29658e-165	1.44953e-162	-3.93002e-163	0
1.23825e-163	-6.75367e-163	-5.51121e-163	-2.41872e-163	-2.0974e-163	4.12036e-164	-1.94797e-163	-4.4645e-164	8.8906e-164	9.18323e-164	-6.29815e-163	-2.47484e-163	-8.92701e-164	-3.26225e-163	4.33096e-164	5.86101e-163	-6.00101e-163	-8.01808e-163	-6.5936e-163	-7.65675e-163	-6.00597e-164	7.897e-163	-9.66421e-164	-4.59583e-164	8.57608e-163	-5.53501e-163	-1.38837e-163	-1.29658e-165	1.44953e-162	-3.93002e-163	0
1.23825e-163	-6.75367e-163	-5.51121e-163	-2.41872e-163	-2.0974e-163	4.12036e-164	-1.94797e-163	-4.4645e-164	8.8906e-164	9.18323e-164	-6.29815e-163	-2.47484e-163	-8.92701e-164	-3.26225e-163	4.33096e-164	5.86101e-163	-6.00101e-163	-8.01808e-163	-6.5936e-163	-7.65675e-163	-6.00597e-164	7.897e-163	-9.66421e-164	-4.59583e-164	8.57608e-163	-5.53501e-163	-1.38837e-163	-1.29658e-165	1.44953e-162	-3.93002e-163	0
1.23825e-163	-6.75367e-163	-5.51121e-163	-2.41872e-163	-2.0974e-163	4.12036e-164	-1.94797e-163	-4.4645e-164	8.8906e-164	9.18323e-164	-6.29815e-163	-2.47484e-163	-8.92701e-164	-3.26225e-163	4.33096e-164	5.86101e-163	-6.00101e-163	-8.01808e-163	-6.5936e-163	-7.65675e-163	-6.00597e-164	7.897e-163	-9.66421e-164	-4.59583e-164	8.57608e-163	-5.53501e-163	-1.38837e-163	-1.29658e-165	1.44953e-162	-3.93002e-163	0
1.23825e-163	-6.75367e-163	-5.51121e-163	-2.41872e-163	-2.0974e-163	4.12036e-164	-1.94797e-163	-4.4645e-164	8.8906e-164	9.18323e-164	-6.29815e-163	-2.47484e-163	-8.92701e-164	-3.26225e-163	4.33096e-164	5.86101e-163	-6.00101e-163	-8.01808e-163	-6.5936e-163	-7.65675e-163	-6.00597e-164	7.897e-163	-9.66421e-164	-4.59583e-164	8.57608e-163	-5.53501e-163	-1.38837e-163	-1.29658e-165	1.44953e-162	-3.93002e-163	0
1.23825e-163	-6.75367e-163	-5.51121e-163	-2.41872e-163	-2.0974e-163	4.12036e-164	-1.94797e-163	-4.4645e-164	8.8906e-164	9.18323e-164	-6.29815e-163	-2.47484e-163	-8.92701e-164	-3.26225e-163	4.33096e-164	5.86101e-163	-6.00101e-163	-8.01808e-163	-6.5936e-163	-7.65675e-163	-6.00597e-164	7.897e-163	-9.66421e-164	-4.59583e-164	8.57608e-163	-5.53501e-163	-1.38837e-163	-1.29658e-165	1.44953e-162	-3.93002e-163	0
1.23825e-163	-6.75367e-163	-5.51121e-163	-2.41872e-163	-2.0974e-163	4.12036e-164	-1.94797e-163	-4.4645e-164	8.8906e-164	9.18323e-164	-6.29815e-163	-2.47484e-163	-8.92701e-164	-3.26225e-163	4.33096e-164	5.86101e-163	-6.00101e-163	-8.01808e-163	-6.5936e-163	-7.65675e-163	-6.00597e-164	7.897e-163	-9.66421e-164	-4.59583e-164	8.57608e-163	-5.53501e-163	-1.38837e-163	-1.29658e-165	1.44953e-162	-3.93002e-163	0
1.23825e-163	-6.75367e-163	-5.51121e-163	-2.41872e-163	-2.0974e-163	4.12036e-164	-1.94797e-163	-4.4645e-164	8.8906e-164	9.18323e-164	-6.29815e-163	-2.47484e-163	-8.92701e-164	-3.26225e-163	4.33096e-164	5.86101e-163	-6.00101e-163	-8.01808e-163	-6.5936e-163	-7.65675e-163	-6.00597e-164	7.897e-163	-9.66421e-164	-4.59583e-164	8.57608e-163	-5.53501e-163	-1.38837e-163	-1.29658e-165	1.44953e-162	-3.93002e-163	0
1.23825e-163	-6.75367e-163	-5.51121e-163	-2.41872e-163	-2.0974e-163	4.12036e-164	-1.94797e-163	-4.4645e-164	8.8906e-164	9.18323e-164	-6.29815e-163	-2.47484e-163	-8.92701e-164	-3.26225e-163	4.33096e-164	5.86101e-163	-6.00101e-163	-8.01808e-163	-6.5936e-163	-7.65675e-163	-6.00597e-164	7.897e-163	-9.66421e-164	-4.59583e-164	8.57608e-163	-5.53501e-163	-1.38837e-163	-1.29658e-165	1.44953e-162	-3.93002e-163	0
1.23825e-163	-6.75367e-163	-5.51121e-163	-2.41872e-163	-2.0974e-163	4.12036e-164	-1.94797e-163	-4.4645e-164	8.8906e-164	9.18323e-164	-6.29815e-163	-2.47484e-163	-8.92701e-164	-3.26225e-163	4.33096e-164	5.86101e-163	-6.00101e-163	-8.01808e-163	-6.5936e-163	-7.65675e-163	-6.00597e-164	7.897e-163	-9.66421e-164	-4.59583e-164	8.57608e-163	-5.53501e-163	-1.38837e-163	-1.29658e-165	1.44953e-162	-3.93002e-163	0
1.23825e-163	-6.75367e-163	-5.51121e-163	-2.41872e-163	-2.0974e-163	4.12036e-164	-1.94797e-163	-4.4645e-164	8.8906e-164	9.18323e-164	-6.29815e-163	-2.47484e-163	-8.92701e-164	-3.26225e-163	4.33096e-164	5.86101e-163	-6.00101e-163	-8.01808e-163	-6.5936e-163	-7.65675e-163	-6.00597e-164	7.897e-163	-9.66421e-164	-4.59583e-164	8.57608e-163	-5.53501e-163	-1.38837e-163	-1.29658e-165	1.44953e-162	-3.93002e-163	0
1.23825e-163	-6.75367e-163	-5.51121e-163	-2.41872e-163	-2.0974e-163	4.12036e-164	-1.94797e-163	-4.4645e-164	8.8906e-164	9.18323e-164	-6.29815e-163	-2.47484e-163	-8.92701e-164	-3.26225e-163	4.33096e-164	5.86101e-163	-6.00101e-163	-8.01808e-163	-6.5936e-163	-7.65675e-163	-6.00597e-164	7.897e-163	-9.66421e-164	-4.59583e-164	8.57608e-163	-5.53501e-163	-1.38837e-163	-1.29658e-165	1.44953e-162	-3.93002e-163	0
1.23825e-163	-6.75367e-163	-5.51121e-163	-2.41872e-163	-2.0974e-163	4.12036e-164	-1.94797e-163	-4.4645e-164	8.8906e-164	9.18323e-164	-6.29815e-163	-2.47484e-163	-8.92701e-164	-3.26225e-163	4.33096e-164	5.86101e-163	-6.00101e-163	-8.01808e-163	-6.5936e-163	-7.65675e-163	-6.00597e-164	7.897e-163	-9.66421e-164	-4.59583e-164	8.57608e-163	-5.53501e-163	-1.38837e-163	-1.29658e-165	1.44953e-162	-3.93002e-163	0
1.23825e-163	-6.75367e-163	-5.51121e-163	-2.41872e-163	-2.0974e-163	4.12036e-164	-1.94797e-163	-4.4645e-164	8.8906e-164	9.18323e-164	-6.29815e-163	-2.47484e-163	-8.92701e-164	-3.26225e-163	4.33096e-164	5.86101e-163	-6.00101e-163	-8.01808e-163	-6.5936e-163	-7.65675e-163	-6.00597e-164	7.897e-163	-9.66421e-164	-4.59583e-164	8.57608e-163	-5.53501e-163	-1.38837e-163	-1.29658e-165	1.44953e-162	-3.93002e-163	0
1.23825e-163	-6.75367e-163	-5.51121e-163	-2.41872e-163	-2.0974e-163	4.12036e-164	-1.94797e-163	-4.4645e-164	8.8906e-164	9.18323e-164	-6.29815e-163	-2.47484e-163	-8.92701e-164	-3.26225e-163	4.33096e-164	5.86101e-163	-6.00101e-163	-8.01808e-163	-6.5936e-163	-7.65675e-163	-6.00597e-164	7.897e-163	-9.66421e-164	-4.59583e-164	8.57608e-163	-5.53501e-163	-1.38837e-163	-1.29658e-165	1.44953e-162	-3.93002e-163	0
1.23825e-163	-6.75367e-163	-5.51121e-163	-2.41872e-163	-2.0974e-163	4.12036e-164	-1.94797e-163	-4.4645e-164	8.8906e-164	9.18323e-164	-6.29815e-163	-2.47484e-163	-8.92701e-164	-3.26225e-163	4.33096e-164	5.86101e-163	-6.00101e-163	-8.01808e-163	-6.5936e-163	-7.65675e-163	-6.00597e-164	7.897e-163	-9.66421e-164	-4.59583e-164	8.57608e-163	-5.53501e-163	-1.38837e-163	-1.29658e-165	1.44953e-162	-3.93002e-163	0
1.23825e-163	-6.75367e-163	-5.51121e-163	-2.41872e-163	-2.0974e-163	4.12036e-164	-1.94797e-163	-4.4645e-164	8.8906e-164	9.18323e-164	-6.29815e-163	-2.47484e-163	-8.92701e-164	-3.26225e-163	4.33096e-164	5.86101e-163	-6.00101e-163	-8.01808e-163	-6.5936e-163	-7.65675e-163	-6.00597e-164	7.897e-163	-9.66421e-164	-4.59583e-164	8.57608e-163	-5.53501e-163	-1.38837e-163	-1.29658e-165	1.44953e-162	-3.93002e-163	0
1.23825e-163	-6.75367e-163	-5.51121e-163	-2.41872e-163	-2.0974e-163	4.12036e-164	-1.94797e-163	-4.4645e-164	8.8906e-164	9.18323e-164	-6.29815e-163	-2.47484e-163	-8.92701e-164	-3.26225e-163	4.33096e-164	5.86101e-163	-6.00101e-163	-8.01808e-163	-6.5936e-163	-7.65675e-163	-6.00597e-164	7.897e-163	-9.66421e-164	-4.59583e-164	8.57608e-163	-5.53501e-163	-1.38837e-163	-1.29658e-165	1.44953e-162	-3.93002e-163	0
1.23825e-163	-6.75367e-163	-5.51121e-163	-2.41872e-163	-2.0974e-163	4.12036e-164	-1.94797e-163	-4.4645e-164	8.8906e-164	9.18323e-164	-6.29815e-163	-2.47484e-163	-8.92701e-164	-3.26225e-163	4.33096e-164	5.86101e-163	-6.00101e-163	-8.01808e-163	-6.5936e-163	-7.65675e-163	-6.00597e-164	7.897e-163	-9.66421e-164	-4.59583e-164	8.57608e-163	-5.53501e-163	-1.38837e-163	-1.29658e-165	1.44953e-162	-3.93002e-163	0
1.23825e-163	-6.75367e-163	-5.51121e-163	-2.41872e-163	-2.0974e-163	4.12036e-164	-1.94797e-163	-4.4645e-164	8.8906e-164	9.18323e-164	-6.29815e-163	-2.47484e-163	-8.92701e-164	-3.26225e-163	4.33096e-164	5.86101e-163	-6.00101e-163	-8.01808e-163	-6.5936e-163	-7.65675e-163	-6.00597e-164	7.897e-163	-9.66421e-164	-4.59583e-164	8.57608e-163	-5.53501e-163	-1.38837e-163	-1.29658e-165	1.44953e-162	-3.93002e-163	0
1.23825e-163	-6.75367e-163	-5.51121e-163	-2.41872e-163	-2.0974e-163	4.12036e-164	-1.94797e-163	-4.4645e-164	8.8906e-164	9.18323e-164	-6.29815e-163	-2.47484e-163	-8.92701e-164	-3.26225e-163	4.33096e-164	5.86101e-163	-6.00101e-163	-8.01808e-163	-6.5936e-163	-7.65675e-163	-6.00597e-164	7.897e-163	-9.66421e-164	-4.59583e-164	8.57608e-163	-5.53501e-163	-1.38837e-163	-1.29658e-165	1.44953e-162	-3.93002e-163	0
1.23825e-163	-6.75367e-163	-5.51121e-163	-2.41872e-163	-2.0974e-163	4.12036e-164	-1.94797e-163	-4.4645e-164	8.8906e-164	9.18323e-164	-6.29815e-163	-2.47484e-163	-8.92701e-164	-3.26225e-163	4.33096e-164	5.86101e-163	-6.00101e-163	-8.01808e-163	-6.5936e-163	-7.65675e-163	-6.00597e-164	7.897e-163	-9.66421e-164	-4.59583e-164	8.57608e-163	-5.53501e-163	-1.38837e-163	-1.29658e-165	1.44953e-162	-3.93002e-163	0
1.23825e-163	-6.75367e-163	-5.51121e-163	-2.41872e-163	-2.0974e-163	4.12036e-164	-1.94797e-163	-4.4645e-164	8.8906e-164	9.18323e-164	-6.29815e-163	-2.47484e-163	-8.92701e-164	-3.26225e-163	4.33096e-164	5.86101e-163	-6.00101e-163	-8.01808e-163	-6.5936e-163	-7.65675e-163	-6.00597e-164	7.897e-163	-9.66421e-164	-4.59583e-164	8.57608e-163	-5.53501e-163	-1.38837e-163	-1.29658e-165	1.44953e-162	-3.93002e-163	0
1.23825e-163	-6.75367e-163	-5.51121e-163	-2.41872e-163	-2.0974e-163	4.12036e-164	-1.94797e-163	-4.4645e-164	8.8906e-164	9.18323e-164	-6.29815e-163	-2.47484e-163	-8.92701e-164	-3.26225e-163	4.33096e-164	5.86101e-163	-6.00101e-163	-8.01808e-163	-6.5936e-163	-7.65675e-163	-6.00597e-164	7.897e-163	-9.66421e-164	-4.59583e-164	8.57608e-163	-5.53501e-163	-1.38837e-163	-1.29658e-165	1.44953e-162	-3.93002e-163	0
1.23825e-163	-6.75367e-163	-5.51121e-163	-2.41872e-163	-2.0974e-163	4.12036e-164	-1.94797e-163	-4.4645e-164	8.8906e-164	9.18323e-164	-6.29815e-163	-2.47484e-163	-8.92701e-164	-3.26225e-163	4.33096e-164	5.86101e-163	-6.00101e-163	-8.01808e-163	-6.5936e-163	-7.65675e-163	-6.00597e-164	7.897e-163	-9.66421e-164	-4.59583e-164	8.57608e-163	-5.53501e-163	-1.38837e-163	-1.29658e-165	1.44953e-162	-3.93002e-163	0
1.23825e-163	-6.75367e-163	-5.51121e-163	-2.41872e-163	-2.0974e-163	4.12036e-164	-1.94797e-163	-4.4645e-164	8.8906e-164	9.18323e-164	-6.29815e-163	-2.47484e-163	-8.92701e-164	-3.26225e-163	4.33096e-164	5.86101e-163	-6.00101e-163	-8.01808e-163	-6.5936e-163	-7.65675e-163	-6.00597e-164	7.897e-163	-9.66421e-164	-4.59583e-164	8.57608e-163	-5.53501e-163	-1.38837e-163	-1.29658e-165	1.44953e-162	-3.93002e-163	0
1.23825e-163	-6.75367e-163	-5.51121e-163	-2.41872e-163	-2.0974e-163	4.12036e-164	-1.94797e-163	-4.4645e-164	8.8906e-164	9.18323e-164	-6.29815e-163	-2.47484e-163	-8.92701e-164	-3.26225e-163	4.33096e-164	5.86101e-163	-6.00101e-163	-8.01808e-163	-6.5936e-163	-7.65675e-163	-6.00597e-164	7.897e-163	-9.66421e-164	-4.59583e-164	8.57608e-163	-5.53501e-163	-1.38837e-163	-1.29658e-165	1.44953e-162	-3.93002e-163	0
1.23825e-163	-6.75367e-163	-5.51121e-163	-2.41872e-163	-2.0974e-163	4.12036e-164	-1.94797e-163	-4.4645e-164	8.8906e-164	9.18323e-164	-6.29815e-163	-2.47484e-163	-8.92701e-164	-3.26225e-163	4.33096e-164	5.86101e-163	-6.00101e-163	-8.01808e-163	-6.5936e-163	-7.65675e-163	-6.00597e-164	7.897e-163	-9.66421e-164	-4.59583e-164	8.57608e-163	-5.53501e-163	-1.38837e-163	-1.29658e-165	1.44953e-162	-3.93002e-163	0
1.23825e-163	-6.75367e-163	-5.51121e-163	-2.41872e-163	-2.0974e-163	4.12036e-164	-1.94797e-163	-4.4645e-164	8.8906e-164	9.18323e-164	-6.29815e-163	-2.47484e-163	-8.92701e-164	-3.26225e-163	4.33096e-164	5.86101e-163	-6.00101e-163	-8.01808e-163	-6.5936e-163	-7.65675e-163	-6.00597e-164	7.897e-163	-9.66421e-164	-4.59583e-164	8.57608e-163	-5.53501e-163	-1.38837e-163	-1.29658e-165	1.44953e-162	-3.93002e-163	0
1.23825e-163	-6.75367e-163	-5.51121e-163	-2.41872e-163	-2.0974e-163	4.12036e-164	-1.94797e-163	-4.4645e-164	8.8906e-164	9.18323e-164	-6.29815e-163	-2.47484e-163	-8.92701e-164	-3.26225e-163	4.33096e-164	5.86101e-163	-6.00101e-163	-8.01808e-163	-6.5936e-163	-7.65675e-163	-6.00597e-164	7.897e-163	-9.66421e-164	-4.59583e-164	8.57608e-163	-5.53501e-163	-1.38837e-163	-1.29658e-165	1.44953e-162	-3.93002e-163	0
1.23825e-163	-6.75367e-163	-5.51121e-163	-2.41872e-163	-2.0974e-163	4.12036e-164	-1.94797e-163	-4.4645e-164	8.8906e-164	9.18323e-164	-6.29815e-163	-2.47484e-163	-8.92701e-164	-3.26225e-163	4.33096e-164	5.86101e-163	-6.00101e-163	-8.01808e-163	-6.5936e-163	-7.65675e-163	-6.00597e-164	7.897e-163	-9.66421e-164	-4.59583e-164	8.57608e-163	-5.53501e-163	-1.38837e-163	-1.29658e-165	1.44953e-162	-3.93002e-163	0
1.23825e-163	-6.75367e-163	-5.51121e-163	-2.41872e-163	-2.0974e-163	4.12036e-164	-1.94797e-163	-4.4645e-164	8.8906e-164	9.18323e-164	-6.29815e-163	-2.47484e-163	-8.92701e-164	-3.26225e-163	4.33096e-164	5.86101e-163	-6.00101e-163	-8.01808e-163	-6.5936e-163	-7.65675e-163	-6.00597e-164	7.897e-163	-9.66421e-164	-4.59583e-164	8.57608e-163	-5.53501e-163	-1.38837e-163	-1.29658e-165	1.44953e-162	-3.93002e-163	0
1.23825e-163	-6.75367e-163	-5.51121e-163	-2.41872e-163	-2.0974e-163	4.12036e-164	-1.94797e-163	-4.4645e-164	8.8906e-164	9.18323e-164	-6.29815e-163	-2.47484e-163	-8.92701e-164	-3.26225e-163	4.33096e-164	5.86101e-163	-6.00101e-163	-8.01808e-163	-6.5936e-163	-7.65675e-163	-6.00597e-164	7.897e-163	-9.66421e-164	-4.59583e-164	8.57608e-163	-5.53501e-163	-1.38837e-163	-1.29658e-165	1.44953e-162	-3.93002e-163	0
1.23825e-163	-6.75367e-163	-5.51121e-163	-2.41872e-163	-2.0974e-163	4.12036e-164	-1.94797e-163	-4.4645e-164	8.8906e-164	9.18323e-164	-6.29815e-163	-2.47484e-163	-8.92701e-164	-3.26225e-163	4.33096e-164	5.86101e-163	-6.00101e-163	-8.01808e-163	-6.5936e-163	-7.65675e-163	-6.00597e-164	7.897e-163	-9.66421e-164	-4.59583e-164	8.57608e-163	-5.53501e-163	-1.38837e-163	-1.29658e-165	1.44953e-162	-3.93002e-163	0
1.23825e-163	-6.75367e-163	-5.51121e-163	-2.41872e-163	-2.0974e-163	4.12036e-164	-1.94797e-163	-4.4645e-164	8.8906e-164	9.18323e-164	-6.29815e-163	-2.47484e-163	-8.92701e-164	-3.26225e-163	4.33096e-164	5.86101e-163	-6.00101e-163	-8.01808e-163	-6.5936e-163	-7.65675e-163	-6.00597e-164	7.897e-163	-9.66421e-164	-4.59583e-164	8.57608e-163	-5.53501e-163	-1.38837e-163	-1.29658e-165	1.44953e-162	-3.93002e-163	0
1.23825e-163	-6.75367e-163	-5.51121e-163	-2.41872e-163	-2.0974e-163	4.12036e-164	-1.94797e-163	-4.4645e-164	8.8906e-164	9.18323e-164	-6.29815e-163	-2.47484e-163	-8.92701e-164	-3.26225e-163	4.33096e-164	5.86101e-163	-6.00101e-163	-8.01808e-163	-6.5936e-163	-7.65675e-163	-6.00597e-164	7.897e-163	-9.66421e-164	-4.59583e-164	8.57608e-163	-5.53501e-163	-1.38837e-163	-1.29658e-165	1.44953e-162	-3.93002e-163	0
1.23825e-163	-6.75367e-163	-5.51121e-163	-2.41872e-163	-2.0974e-163	4.12036e-164	-1.94797e-163	-4.4645e-164	8.8906e-164	9.18323e-164	-6.29815e-163	-2.47484e-163	-8.92701e-164	-3.26225e-163	4.33096e-164	5.86101e-163	-6.00101e-163	-8.01808e-163	-6.5936e-163	-7.65675e-163	-6.00597e-164	7.897e-163	-9.66421e-164	-4.59583e-164	8.57608e-163	-5.53501e-163	-1.38837e-163	-1.29658e-165	1.44953e-162	-3.93002e-163	0
1.23825e-163	-6.75367e-163	-5.51121e-163	-2.41872e-163	-2.0974e-163	4.12036e-164	-1.94797e-163	-4.4645e-164	8.8906e-164	9.18323e-164	-6.29815e-163	-2.47484e-163	-8.92701e-164	-3.26225e-163	4.33096e-164	5.86101e-163	-6.00101e-163	-8.01808e-163	-6.5936e-163	-7.65675e-163	-6.00597e-164	7.897e-163	-9.66421e-164	-4.59583e-164	8.57608e-163	-5.53501e-163	-1.38837e-163	-1.29658e-165	1.44953e-162	-3.93002e-163	0
1.23825e-163	-6.75367e-163	-5.51121e-163	-2.41872e-163	-2.0974e-163	4.12036e-164	-1.94797e-163	-4.4645e-164	8.8906e-164	9.18323e-164	-6.29815e-163	-2.47484e-163	-8.92701e-164	-3.26225e-163	4.33096e-164	5.86101e-163	-6.00101e-163	-8.01808e-163	-6.5936e-163	-7.65675e-163	-6.00597e-164	7.897e-163	-9.66421e-164	-4.59583e-164	8.57608e-163	-5.53501e-163	-1.38837e-163	-1.29658e-165	1.44953e-162	-3.93002e-163	0
1.23825e-163	-6.75367e-163	-5.51121e-163	-2.41872e-163	-2.0974e-163	4.12036e-164	-1.94797e-163	-4.4645e-164	8.8906e-164	9.18323e-164	-6.29815e-163	-2.47484e-163	-8.92701e-164	-3.26225e-163	4.33096e-164	5.86101e-163	-6.00101e-163	-8.01808e-163	-6.5936e-163	-7.65675e-163	-6.00597e-164	7.897e-163	-9.66421e-164	-4.59583e-164	8.57608e-163	-5.53501e-163	-1.38837e-163	-1.29658e-165	1.44953e-162	-3.93002e-163	0
1.23825e-163	-6.75367e-163	-5.51121e-163	-2.41872e-163	-2.0974e-163	4.12036e-164	-1.94797e-163	-4.4645e-164	8.8906e-164	9.18323e-164	-6.29815e-163	-2.47484e-163	-8.92701e-164	-3.26225e-163	4.33096e-164	5.86101e-163	-6.00101e-163	-8.01808e-163	-6.5936e-163	-7.65675e-163	-6.00597e-164	7.897e-163	-9.66421e-164	-4.59583e-164	8.57608e-163	-5.53501e-163	-1.38837e-163	-1.29658e-165	1.44953e-162	-3.93002e-163	0
1.23825e-163	-6.75367e-163	-5.51121e-163	-2.41872e-163	-2.0974e-163	4.12036e-164	-1.94797e-163	-4.4645e-164	8.8906e-164	9.18323e-164	-6.29815e-163	-2.47484e-163	-8.92701e-164	-3.26225e-163	4.33096e-164	5.86101e-163	-6.00101e-163	-8.01808e-163	-6.5936e-163	-7.65675e-163	-6.00597e-164	7.897e-163	-9.66421e-164	-4.59583e-164	8.57608e-163	-5.53501e-163	-1.38837e-163	-1.29658e-165	1.44953e-162	-3.93002e-163	0
1.23825e-163	-6.75367e-163	-5.51121e-163	-2.41872e-163	-2.0974e-163	4.12036e-164	-1.94797e-163	-4.4645e-164	8.8906e-164	9.18323e-164	-6.29815e-163	-2.47484e-163	-8.92701e-164	-3.26225e-163	4.33096e-164	5.86101e-163	-6.00101e-163	-8.01808e-163	-6.5936e-163	-7.65675e-163	-6.00597e-164	7.897e-163	-9.66421e-164	-4.59583e-164	8.57608e-163	-5.53501e-163	-1.38837e-163	-1.29658e-165	1.44953e-162	-3.93002e-163	0
1.23825e-163	-6.75367e-163	-5.51121e-163	-2.41872e-163	-2.0974e-163	4.12036e-164	-1.94797e-163	-4.4645e-164	8.8906e-164	9.18323e-164	-6.29815e-163	-2.47484e-163	-8.92701e-164	-3.26225e-163	4.33096e-164	5.86101e-163	-6.00101e-163	-8.01808e-163	-6.5936e-163	-7.65675e-163	-6.00597e-164	7.897e-163	-9.66421e-164	-4.59583e-164	8.57608e-163	-5.53501e-163	-1.38837e-163	-1.29658e-165	1.44953e-162	-3.93002e-163	0
1.23825e-163	-6.75367e-163	-5.51121e-163	-2.41872e-163	-2.0974e-163	4.12036e-164	-1.94797e-163	-4.4645e-164	8.8906e-164	9.18323e-164	-6.29815e-163	-2.47484e-163	-8.92701e-164	-3.26225e-163	4.33096e-164	5.86101e-163	-6.00101e-163	-8.01808e-163	-6.5936e-163	-7.65675e-163	-6.00597e-164	7.897e-163	-9.66421e-164	-4.59583e-164	8.57608e-163	-5.53501e-163	-1.38837e-163	-1.29658e-165	1.44953e-162	-3.93002e-163	0
1.23825e-163	-6.75367e-163	-5.51121e-163	-2.41872e-163	-2.0974e-163	4.12036e-164	-1.94797e-163	-4.4645e-164	8.8906e-164	9.18323e-164	-6.29815e-163	-2.47484e-163	-8.92701e-164	-3.26225e-163	4.33096e-164	5.86101e-163	-6.00101e-163	-8.01808e-163	-6.5936e-163	-7.65675e-163	-6.00597e-164	7.897e-163	-9.66421e-164	-4.59583e-164	8.57608e-163	-5.53501e-163	-1.38837e-163	-1.29658e-165	1.44953e-162	-3.93002e-163	0
1.23825e-163	-6.75367e-163	-5.51121e-163	-2.41872e-163	-2.0974e-163	4.12036e-164	-1.94797e-163	-4.4645e-164	8.8906e-164	9.18323e-164	-6.29815e-163	-2.47484e-163	-8.92701e-164	-3.26225e-163	4.33096e-164	5.86101e-163	-6.00101e-163	-8.01808e-163	-6.5936e-163	-7.65675e-163	-6.00597e-164	7.897e-163	-9.66421e-164	-4.59583e-164	8.57608e-163	-5.53501e-163	-1.38837e-163	-1.29658e-165	1.44953e-162	-3.93002e-163	0
1.23825e-163	-6.75367e-163	-5.51121e-163	-2.41872e-163	-2.0974e-163	4.12036e-164	-1.94797e-163	-4.4645e-164	8.8906e-164	9.18323e-164	-6.29815e-163	-2.47484e-163	-8.92701e-164	-3.26225e-163	4.33096e-164	5.86101e-163	-6.00101e-163	-8.01808e-163	-6.5936e-163	-7.65675e-163	-6.00597e-164	7.897e-163	-9.66421e-164	-4.59583e-164	8.57608e-163	-5.53501e-163	-1.38837e-163	-1.29658e-165	1.44953e-162	-3.93002e-163	0
1.23825e-163	-6.75367e-163	-5.51121e-163	-2.41872e-163	-2.0974e-163	4.12036e-164	-1.94797e-163	-4.4645e-164	8.8906e-164	9.18323e-164	-6.29815e-163	-2.47484e-163	-8.92701e-164	-3.26225e-163	4.33096e-164	5.86101e-163	-6.00101e-163	-8.01808e-163	-6.5936e-163	-7.65675e-163	-6.00597e-164	7.897e-163	-9.66421e-164	-4.59583e-164	8.57608e-163	-5.53501e-163	-1.38837e-163	-1.29658e-165	1.44953e-162	-3.93002e-163	0
1.23825e-163	-6.75367e-163	-5.51121e-163	-2.41872e-163	-2.0974e-163	4.12036e-164	-1.94797e-163	-4.4645e-164	8.8906e-164	9.18323e-164	-6.29815e-163	-2.47484e-163	-8.92701e-164	-3.26225e-163	4.33096e-164	5.86101e-163	-6.00101e-163	-8.01808e-163	-6.5936e-163	-7.65675e-163	-6.00597e-164	7.897e-163	-9.66421e-164	-4.59583e-164	8.57608e-163	-5.53501e-163	-1.38837e-163	-1.29658e-165	1.44953e-162	-3.93002e-163	0
1.23825e-163	-6.75367e-163	-5.51121e-163	-2.41872e-163	-2.0974e-163	4.12036e-164	-1.94797e-163	-4.4645e-164	8.8906e-164	9.18323e-164	-6.29815e-163	-2.47484e-163	-8.92701e-164	-3.26225e-163	4.33096e-164	5.86101e-163	-6.00101e-163	-8.01808e-163	-6.5936e-163	-7.65675e-163	-6.00597e-164	7.897e-163	-9.66421e-164	-4.59583e-164	8.57608e-163	-5.53501e-163	-1.38837e-163	-1.29658e-165	1.44953e-162	-3.93002e-163	0
1.23825e-163	-6.75367e-163	-5.51121e-163	-2.41872e-163	-2.0974e-163	4.12036e-164	-1.94797e-163	-4.4645e-164	8.8906e-164	9.18323e-164	-6.29815e-163	-2.47484e-163	-8.92701e-164	-3.26225e-163	4.33096e-164	5.86101e-163	-6.00101e-163	-8.01808e-163	-6.5936e-163	-7.65675e-163	-6.00597e-164	7.897e-163	-9.66421e-164	-4.59583e-164	8.57608e-163	-5.53501e-163	-1.38837e-163	-1.29658e-165	1.44953e-162	-3.93002e-163	0
1.23825e-163	-6.75367e-163	-5.51121e-163	-2.41872e-163	-2.0974e-163	4.12036e-164	-1.94797e-163	-4.4645e-164	8.8906e-164	9.18323e-164	-6.29815e-163	-2.47484e-163	-8.92701e-164	-3.26225e-163	4.33096e-164	5.86101e-163	-6.00101e-163	-8.01808e-163	-6.5936e-163	-7.65675e-163	-6.00597e-164	7.897e-163	-9.66421e-164	-4.59583e-164	8.57608e-163	-5.53501e-163	-1.38837e-163	-1.29658e-165	1.44953e-162	-3.93002e-163	0
1.23825e-163	-6.75367e-163	-5.51121e-163	-2.41872e-163	-2.0974e-163	4.12036e-164	-1.94797e-163	-4.4645e-164	8.8906e-164	9.18323e-164	-6.29815e-163	-2.47484e-163	-8.92701e-164	-3.26225e-163	4.33096e-164	5.86101e-163	-6.00101e-163	-8.01808e-163	-6.5936e-163	-7.65675e-163	-6.00597e-164	7.897e-163	-9.66421e-164	-4.59583e-164	8.57608e-163	-5.53501e-163	-1.38837e-163	-1.29658e-165	1.44953e-162	-3.93002e-163	0
1.23825e-163	-6.75367e-163	-5.51121e-163	-2.41872e-163	-2.0974e-163	4.12036e-164	-1.94797e-163	-4.4645e-164	8.8906e-164	9.18323e-164	-6.29815e-163	-2.47484e-163	-8.92701e-164	-3.26225e-163	4.33096e-164	5.86101e-163	-6.00101e-163	-8.01808e-163	-6.5936e-163	-7.65675e-163	-6.00597e-164	7.897e-163	-9.66421e-164	-4.59583e-164	8.57608e-163	-5.53501e-163	-1.38837e-163	-1.29658e-165	1.44953e-162	-3.93002e-163	0
1.23825e-163	-6.75367e-163	-5.51121e-163	-2.41872e-163	-2.0974e-163	4.12036e-164	-1.94797e-163	-4.4645e-164	8.8906e-164	9.18323e-164	-6.29815e-163	-2.47484e-163	-8.92701e-164	-3.26225e-163	4.33096e-164	5.86101e-163	-6.00101e-163	-8.01808e-163	-6.5936e-163	-7.65675e-163	-6.00597e-164	7.897e-163	-9.66421e-164	-4.59583e-164	8.57608e-163	-5.53501e-163	-1.38837e-163	-1.29658e-165	1.44953e-162	-3.93002e-163	0
1.23825e-163	-6.75367e-163	-5.51121e-163	-2.41872e-163	-2.0974e-163	4.12036e-164	-1.94797e-163	-4.4645e-164	8.8906e-164	9.18323e-164	-6.29815e-163	-2.47484e-163	-8.92701e-164	-3.26225e-163	4.33096e-164	5.86101e-163	-6.00101e-163	-8.01808e-163	-6.5936e-163	-7.65675e-163	-6.00597e-164	7.897e-163	-9.66421e-164	-4.59583e-164	8.57608e-163	-5.53501e-163	-1.38837e-163	-1.29658e-165	1.44953e-162	-3.93002e-163	0
1.23825e-163	-6.75367e-163	-5.51121e-163	-2.41872e-163	-2.0974e-163	4.12036e-164	-1.94797e-163	-4.4645e-164	8.8906e-164	9.18323e-164	-6.29815e-163	-2.47484e-163	-8.92701e-164	-3.26225e-163	4.33096e-164	5.86101e-163	-6.00101e-163	-8.01808e-163	-6.5936e-163	-7.65675e-163	-6.00597e-164	7.897e-163	-9.66421e-164	-4.59583e-164	8.57608e-163	-5.53501e-163	-1.38837e-163	-1.29658e-165	1.44953e-162	-3.93002e-163	0
1.23825e-163	-6.75367e-163	-5.51121e-163	-2.41872e-163	-2.0974e-163	4.12036e-164	-1.94797e-163	-4.4645e-164	8.8906e-164	9.18323e-164	-6.29815e-163	-2.47484e-163	-8.92701e-164	-3.26225e-163	4.33096e-164	5.86101e-163	-6.00101e-163	-8.01808e-163	-6.5936e-163	-7.65675e-163	-6.00597e-164	7.897e-163	-9.66421e-164	-4.59583e-164	8.57608e-163	-5.53501e-163	-1.38837e-163	-1.29658e-165	1.44953e-162	-3.93002e-163	0
1.23825e-163	-6.75367e-163	-5.51121e-163	-2.41872e-163	-2.0974e-163	4.12036e-164	-1.94797e-163	-4.4645e-164	8.8906e-164	9.18323e-164	-6.29815e-163	-2.47484e-163	-8.92701e-164	-3.26225e-163	4.33096e-164	5.86101e-163	-6.00101e-163	-8.01808e-163	-6.5936e-163	-7.65675e-163	-6.00597e-164	7.897e-163	-9.66421e-164	-4.59583e-164	8.57608e-163	-5.53501e-163	-1.38837e-163	-1.29658e-165	1.44953e-162	-3.93002e-163	0
1.23825e-163	-6.75367e-163	-5.51121e-163	-2.41872e-163	-2.0974e-163	4.12036e-164	-1.94797e-163	-4.4645e-164	8.8906e-164	9.18323e-164	-6.29815e-163	-2.47484e-163	-8.92701e-164	-3.26225e-163	4.33096e-164	5.86101e-163	-6.00101e-163	-8.01808e-163	-6.5936e-163	-7.65675e-163	-6.00597e-164	7.897e-163	-9.66421e-164	-4.59583e-164	8.57608e-163	-5.53501e-163	-1.38837e-163	-1.29658e-165	1.44953e-162	-3.93002e-163	0
1.23825e-163	-6.75367e-163	-5.51121e-163	-2.41872e-163	-2.0974e-163	4.12036e-164	-1.94797e-163	-4.4645e-164	8.8906e-164	9.18323e-164	-6.29815e-163	-2.47484e-163	-8.92701e-164	-3.26225e-163	4.33096e-164	5.86101e-163	-6.00101e-163	-8.01808e-163	-6.5936e-163	-7.65675e-163	-6.00597e-164	7.897e-163	-9.66421e-164	-4.59583e-164	8.57608e-163	-5.53501e-163	-1.38837e-163	-1.29658e-165	1.44953e-162	-3.93002e-163	0
1.23825e-163	-6.75367e-163	-5.51121e-163	-2.41872e-163	-2.0974e-163	4.12036e-164	-1.94797e-163	-4.4645e-164	8.8906e-164	9.18323e-164	-6.29815e-163	-2.47484e-163	-8.92701e-164	-3.26225e-163	4.33096e-164	5.86101e-163	-6.00101e-163	-8.01808e-163	-6.5936e-163	-7.65675e-163	-6.00597e-164	7.897e-163	-9.66421e-164	-4.59583e-164	8.57608e-163	-5.53501e-163	-1.38837e-163	-1.29658e-165	1.44953e-162	-3.93002e-163	0
1.23825e-163	-6.75367e-163	-5.51121e-163	-2.41872e-163	-2.0974e-163	4.12036e-164	-1.94797e-163	-4.4645e-164	8.8906e-164	9.18323e-164	-6.29815e-163	-2.47484e-163	-8.92701e-164	-3.26225e-163	4.33096e-164	5.86101e-163	-6.00101e-163	-8.01808e-163	-6.5936e-163	-7.65675e-163	-6.00597e-164	7.897e-163	-9.66421e-164	-4.59583e-164	8.57608e-163	-5.53501e-163	-1.38837e-163	-1.29658e-165	1.44953e-162	-3.93002e-163	0
1.23825e-163	-6.75367e-163	-5.51121e-163	-2.41872e-163	-2.0974e-163	4.12036e-164	-1.94797e-163	-4.4645e-164	8.8906e-164	9.18323e-164	-6.29815e-163	-2.47484e-163	-8.92701e-164	-3.26225e-163	4.33096e-164	5.86101e-163	-6.00101e-163	-8.01808e-163	-6.5936e-163	-7.65675e-163	-6.00597e-164	7.897e-163	-9.66421e-164	-4.59583e-164	8.57608e-163	-5.53501e-163	-1.38837e-163	-1.29658e-165	1.44953e-162	-3.93002e-163	0
1.23825e-163	-6.75367e-163	-5.51121e-163	-2.41872e-163	-2.0974e-163	4.12036e-164	-1.94797e-163	-4.4645e-164	8.8906e-164	9.18323e-164	-6.29815e-163	-2.47484e-163	-8.92701e-164	-3.26225e-163	4.33096e-164	5.86101e-163	-6.00101e-163	-8.01808e-163	-6.5936e-163	-7.65675e-163	-6.00597e-164	7.897e-163	-9.66421e-164	-4.59583e-164	8.57608e-163	-5.53501e-163	-1.38837e-163	-1.29658e-165	1.44953e-162	-3.93002e-163	0
1.23825e-163	-6.75367e-163	-5.51121e-163	-2.41872e-163	-2.0974e-163	4.12036e-164	-1.94797e-163	-4.4645e-164	8.8906e-164	9.18323e-164	-6.29815e-163	-2.47484e-163	-8.92701e-164	-3.26225e-163	4.33096e-164	5.86101e-163	-6.00101e-163	-8.01808e-163	-6.5936e-163	-7.65675e-163	-6.00597e-164	7.897e-163	-9.66421e-164	-4.59583e-164	8.57608e-163	-5.53501e-163	-1.38837e-163	-1.29658e-165	1.44953e-162	-3.93002e-163	0
1.23825e-163	-6.75367e-163	-5.51121e-163	-2.41872e-163	-2.0974e-163	4.12036e-164	-1.94797e-163	-4.4645e-164	8.8906e-164	9.18323e-164	-6.29815e-163	-2.47484e-163	-8.92701e-164	-3.26225e-163	4.33096e-164	5.86101e-163	-6.00101e-163	-8.01808e-163	-6.5936e-163	-7.65675e-163	-6.00597e-164	7.897e-163	-9.66421e-164	-4.59583e-164	8.57608e-163	-5.53501e-163	-1.38837e-163	-1.29658e-165	1.44953e-162	-3.93002e-163	0
1.23825e-163	-6.75367e-163	-5.51121e-163	-2.41872e-163	-2.0974e-163	4.12036e-164	-1.94797e-163	-4.4645e-164	8.8906e-164	9.18323e-164	-6.29815e-163	-2.47484e-163	-8.92701e-164	-3.26225e-163	4.33096e-164	5.86101e-163	-6.00101e-163	-8.01808e-163	-6.5936e-163	-7.65675e-163	-6.00597e-164	7.897e-163	-9.66421e-164	-4.59583e-164	8.57608e-163	-5.53501e-163	-1.38837e-163	-1.29658e-165	1.44953e-162	-3.93002e-163	0
1.23825e-163	-6.75367e-163	-5.51121e-163	-2.41872e-163	-2.0974e-163	4.12036e-164	-1.94797e-163	-4.4645e-164	8.8906e-164	9.18323e-164	-6.29815e-163	-2.47484e-163	-8.92701e-164	-3.26225e-163	4.33096e-164	5.86101e-163	-6.00101e-163	-8.01808e-163	-6.5936e-163	-7.65675e-163	-6.00597e-164	7.897e-163	-9.66421e-164	-4.59583e-164	8.57608e-163	-5.53501e-163	-1.38837e-163	-1.29658e-165	1.44953e-162	-3.93002e-163	0
1.23825e-163	-6.75367e-163	-5.51121e-163	-2.41872e-163	-2.0974e-163	4.12036e-164	-1.94797e-163	-4.4645e-164	8.8906e-164	9.18323e-164	-6.29815e-163	-2.47484e-163	-8.92701e-164	-3.26225e-163	4.33096e-164	5.86101e-163	-6.00101e-163	-8.01808e-163	-6.5936e-163	-7.65675e-163	-6.00597e-164	7.897e-163	-9.66421e-164	-4.59583e-164	8.57608e-163	-5.53501e-163	-1.38837e-163	-1.29658e-165	1.44953e-162	-3.93002e-163	0
1.23825e-163	-6.75367e-163	-5.51121e-163	-2.41872e-163	-2.0974e-163	4.12036e-164	-1.94797e-163	-4.4645e-164	8.8906e-164	9.18323e-164	-6.29815e-163	-2.47484e-163	-8.92701e-164	-3.26225e-163	4.33096e-164	5.86101e-163	-6.00101e-163	-8.01808e-163	-6.5936e-163	-7.65675e-163	-6.00597e-164	7.897e-163	-9.66421e-164	-4.59583e-164	8.57608e-163	-5.53501e-163	-1.38837e-163	-1.29658e-165	1.44953e-162	-3.93002e-163	0
1.23825e-163	-6.75367e-163	-5.51121e-163	-2.41872e-163	-2.0974e-163	4.12036e-164	-1.94797e-163	-4.4645e-164	8.8906e-164	9.18323e-164	-6.29815e-163	-2.47484e-163	-8.92701e-164	-3.26225e-163	4.33096e-164	5.86101e-163	-6.00101e-163	-8.01808e-163	-6.5936e-163	-7.65675e-163	-6.00597e-164	7.897e-163	-9.66421e-164	-4.59583e-164	8.57608e-163	-5.53501e-163	-1.38837e-163	-1.29658e-165	1.44953e-162	-3.93002e-163	0
1.23825e-163	-6.75367e-163	-5.51121e-163	-2.41872e-163	-2.0974e-163	4.12036e-164	-1.94797e-163	-4.4645e-164	8.8906e-164	9.18323e-164	-6.29815e-163	-2.47484e-163	-8.92701e-164	-3.26225e-163	4.33096e-164	5.86101e-163	-6.00101e-163	-8.01808e-163	-6.5936e-163	-7.65675e-163	-6.00597e-164	7.897e-163	-9.66421e-164	-4.59583e-164	8.57608e-163	-5.53501e-163	-1.38837e-163	-1.29658e-165	1.44953e-162	-3.93002e-163	0
1.23825e-163	-6.75367e-163	-5.51121e-163	-2.41872e-163	-2.0974e-163	4.12036e-164	-1.94797e-163	-4.4645e-164	8.8906e-164	9.18323e-164	-6.29815e-163	-2.47484e-163	-8.92701e-164	-3.26225e-163	4.33096e-164	5.86101e-163	-6.00101e-163	-8.01808e-163	-6.5936e-163	-7.65675e-163	-6.00597e-164	7.897e-163	-9.66421e-164	-4.59583e-164	8.57608e-163	-5.53501e-163	-1.38837e-163	-1.29658e-165	1.44953e-162	-3.93002e-163	0
1.23825e-163	-6.75367e-163	-5.51121e-163	-2.41872e-163	-2.0974e-163	4.12036e-164	-1.94797e-163	-4.4645e-164	8.8906e-164	9.18323e-164	-6.29815e-163	-2.47484e-163	-8.92701e-164	-3.26225e-163	4.33096e-164	5.86101e-163	-6.00101e-163	-8.01808e-163	-6.5936e-163	-7.65675e-163	-6.00597e-164	7.897e-163	-9.66421e-164	-4.59583e-164	8.57608e-163	-5.53501e-163	-1.38837e-163	-1.29658e-165	1.44953e-162	-3.93002e-163	0
1.23825e-163	-6.75367e-163	-5.51121e-163	-2.41872e-163	-2.0974e-163	4.12036e-164	-1.94797e-163	-4.4645e-164	8.8906e-164	9.18323e-164	-6.29815e-163	-2.47484e-163	-8.92701e-164	-3.26225e-163	4.33096e-164	5.86101e-163	-6.00101e-163	-8.01808e-163	-6.5936e-163	-7.65675e-163	-6.00597e-164	7.897e-163	-9.66421e-164	-4.59583e-164	8.57608e-163	-5.53501e-163	-1.38837e-163	-1.29658e-165	1.44953e-162	-3.93002e-163	0
1.23825e-163	-6.75367e-163	-5.51121e-163	-2.41872e-163	-2.0974e-163	4.12036e-164	-1.94797e-163	-4.4645e-164	8.8906e-164	9.18323e-164	-6.29815e-163	-2.47484e-163	-8.92701e-164	-3.26225e-163	4.33096e-164	5.86101e-163	-6.00101e-163	-8.01808e-163	-6.5936e-163	-7.65675e-163	-6.00597e-164	7.897e-163	-9.66421e-164	-4.59583e-164	8.57608e-163	-5.53501e-163	-1.38837e-163	-1.29658e-165	1.44953e-162	-3.93002e-163	0
1.23825e-163	-6.75367e-163	-5.51121e-163	-2.41872e-163	-2.0974e-163	4.12036e-164	-1.94797e-163	-4.4645e-164	8.8906e-164	9.18323e-164	-6.29815e-163	-2.47484e-163	-8.92701e-164	-3.26225e-163	4.33096e-164	5.86101e-163	-6.00101e-163	-8.01808e-163	-6.5936e-163	-7.65675e-163	-6.00597e-164	7.897e-163	-9.66421e-164	-4.59583e-164	8.57608e-163	-5.53501e-163	-1.38837e-163	-1.29658e-165	1.44953e-162	-3.93002e-163	0
1.23825e-163	-6.75367e-163	-5.51121e-163	-2.41872e-163	-2.0974e-163	4.12036e-164	-1.94797e-163	-4.4645e-164	8.8906e-164	9.18323e-164	-6.29815e-163	-2.47484e-163	-8.92701e-164	-3.26225e-163	4.33096e-164	5.86101e-163	-6.00101e-163	-8.01808e-163	-6.5936e-163	-7.65675e-163	-6.00597e-164	7.897e-163	-9.66421e-164	-4.59583e-164	8.57608e-163	-5.53501e-163	-1.38837e-163	-1.29658e-165	1.44953e-162	-3.93002e-163	0
1.23825e-163	-6.75367e-163	-5.51121e-163	-2.41872e-163	-2.0974e-163	4.12036e-164	-1.94797e-163	-4.4645e-164	8.8906e-164	9.18323e-164	-6.29815e-163	-2.47484e-163	-8.92701e-164	-3.26225e-163	4.33096e-164	5.86101e-163	-6.00101e-163	-8.01808e-163	-6.5936e-163	-7.65675e-163	-6.00597e-164	7.897e-163	-9.66421e-164	-4.59583e-164	8.57608e-163	-5.53501e-163	-1.38837e-163	-1.29658e-165	1.44953e-162	-3.93002e-163	0
1.23825e-163	-6.75367e-163	-5.51121e-163	-2.41872e-163	-2.0974e-163	4.12036e-164	-1.94797e-163	-4.4645e-164	8.8906e-164	9.18323e-164	-6.29815e-163	-2.47484e-163	-8.92701e-164	-3.26225e-163	4.33096e-164	5.86101e-163	-6.00101e-163	-8.01808e-163	-6.5936e-163	-7.65675e-163	-6.00597e-164	7.897e-163	-9.66421e-164	-4.59583e-164	8.57608e-163	-5.53501e-163	-1.38837e-163	-1.29658e-165	1.44953e-162	-3.93002e-163	0
1.23825e-163	-6.75367e-163	-5.51121e-163	-2.41872e-163	-2.0974e-163	4.12036e-164	-1.94797e-163	-4.4645e-164	8.8906e-164	9.18323e-164	-6.29815e-163	-2.47484e-163	-8.92701e-164	-3.26225e-163	4.33096e-164	5.86101e-163	-6.00101e-163	-8.01808e-163	-6.5936e-163	-7.65675e-163	-6.00597e-164	7.897e-163	-9.66421e-164	-4.59583e-164	8.57608e-163	-5.53501e-163	-1.38837e-163	-1.29658e-165	1.44953e-162	-3.93002e-163	0
1.23825e-163	-6.75367e-163	-5.51121e-163	-2.41872e-163	-2.0974e-163	4.12036e-164	-1.94797e-163	-4.4645e-164	8.8906e-164	9.18323e-164	-6.29815e-163	-2.47484e-163	-8.92701e-164	-3.26225e-163	4.33096e-164	5.86101e-163	-6.00101e-163	-8.01808e-163	-6.5936e-163	-7.65675e-163	-6.00597e-164	7.897e-163	-9.66421e-164	-4.59583e-164	8.57608e-163	-5.53501e-163	-1.38837e-163	-1.29658e-165	1.44953e-162	-3.93002e-163	0
1.23825e-163	-6.75367e-163	-5.51121e-163	-2.41872e-163	-2.0974e-163	4.12036e-164	-1.94797e-163	-4.4645e-164	8.8906e-164	9.18323e-164	-6.29815e-163	-2.47484e-163	-8.92701e-164	-3.26225e-163	4.33096e-164	5.86101e-163	-6.00101e-163	-8.01808e-163	-6.5936e-163	-7.65675e-163	-6.00597e-164	7.897e-163	-9.66421e-164	-4.59583e-164	8.57608e-163	-5.53501e-163	-1.38837e-163	-1.29658e-165	1.44953e-162	-3.93002e-163	0
1.23825e-163	-6.75367e-163	-5.51121e-163	-2.41872e-163	-2.0974e-163	4.12036e-164	-1.94797e-163	-4.4645e-164	8.8906e-164	9.18323e-164	-6.29815e-163	-2.47484e-163	-8.92701e-164	-3.26225e-163	4.33096e-164	5.86101e-163	-6.00101e-163	-8.01808e-163	-6.5936e-163	-7.65675e-163	-6.00597e-164	7.897e-163	-9.66421e-164	-4.59583e-164	8.57608e-163	-5.53501e-163	-1.38837e-163	-1.29658e-165	1.44953e-162	-3.93002e-163	0
1.23825e-163	-6.75367e-163	-5.51121e-163	-2.41872e-163	-2.0974e-163	4.12036e-164	-1.94797e-163	-4.4645e-164	8.8906e-164	9.18323e-164	-6.29815e-163	-2.47484e-163	-8.92701e-164	-3.26225e-163	4.33096e-164	5.86101e-163	-6.00101e-163	-8.01808e-163	-6.5936e-163	-7.65675e-163	-6.00597e-164	7.897e-163	-9.66421e-164	-4.59583e-164	8.57608e-163	-5.53501e-163	-1.38837e-163	-1.29658e-165	1.44953e-162	-3.93002e-163	0
1.23825e-163	-6.75367e-163	-5.51121e-163	-2.41872e-163	-2.0974e-163	4.12036e-164	-1.94797e-163	-4.4645e-164	8.8906e-164	9.18323e-164	-6.29815e-163	-2.47484e-163	-8.92701e-164	-3.26225e-163	4.33096e-164	5.86101e-163	-6.00101e-163	-8.01808e-163	-6.5936e-163	-7.65675e-163	-6.00597e-164	7.897e-163	-9.66421e-164	-4.59583e-164	8.57608e-163	-5.53501e-163	-1.38837e-163	-1.29658e-165	1.44953e-162	-3.93002e-163	0
1.23825e-163	-6.75367e-163	-5.51121e-163	-2.41872e-163	-2.0974e-163	4.12036e-164	-1.94797e-163	-4.4645e-164	8.8906e-164	9.18323e-164	-6.29815e-163	-2.47484e-163	-8.92701e-164	-3.26225e-163	4.33096e-164	5.86101e-163	-6.00101e-163	-8.01808e-163	-6.5936e-163	-7.65675e-163	-6.00597e-164	7.897e-163	-9.66421e-164	-4.59583e-164	8.57608e-163	-5.53501e-163	-1.38837e-163	-1.29658e-165	1.44953e-162	-3.93002e-163	0
1.23825e-163	-6.75367e-163	-5.51121e-163	-2.41872e-163	-2.0974e-163	4.12036e-164	-1.94797e-163	-4.4645e-164	8.8906e-164	9.18323e-164	-6.29815e-163	-2.47484e-163	-8.92701e-164	-3.26225e-163	4.33096e-164	5.86101e-163	-6.00101e-163	-8.01808e-163	-6.5936e-163	-7.65675e-163	-6.00597e-164	7.897e-163	-9.66421e-164	-4.59583e-164	8.57608e-163	-5.53501e-163	-1.38837e-163	-1.29658e-165	1.44953e-162	-3.93002e-163	0
1.23825e-163	-6.75367e-163	-5.51121e-163	-2.41872e-163	-2.0974e-163	4.12036e-164	-1.94797e-163	-4.4645e-164	8.8906e-164	9.18323e-164	-6.29815e-163	-2.47484e-163	-8.92701e-164	-3.26225e-163	4.33096e-164	5.86101e-163	-6.00101e-163	-8.01808e-163	-6.5936e-163	-7.65675e-163	-6.00597e-164	7.897e-163	-9.66421e-164	-4.59583e-164	8.57608e-163	-5.53501e-163	-1.38837e-163	-1.29658e-165	1.44953e-162	-3.93002e-163	0
1.23825e-163	-6.75367e-163	-5.51121e-163	-2.41872e-163	-2.0974e-163	4.12036e-164	-1.94797e-163	-4.4645e-164	8.8906e-164	9.18323e-164	-6.29815e-163	-2.47484e-163	-8.92701e-164	-3.26225e-163	4.33096e-164	5.86101e-163	-6.00101e-163	-8.01808e-163	-6.5936e-163	-7.65675e-163	-6.00597e-164	7.897e-163	-9.66421e-164	-4.59583e-164	8.57608e-163	-5.53501e-163	-1.38837e-163	-1.29658e-165	1.44953e-162	-3.93002e-163	0
1.23825e-163	-6.75367e-163	-5.51121e-163	-2.41872e-163	-2.0974e-163	4.12036e-164	-1.94797e-163	-4.4645e-164	8.8906e-164	9.18323e-164	-6.29815e-163	-2.47484e-163	-8.92701e-164	-3.26225e-163	4.33096e-164	5.86101e-163	-6.00101e-163	-8.01808e-163	-6.5936e-163	-7.65675e-163	-6.00597e-164	7.897e-163	-9.66421e-164	-4.59583e-164	8.57608e-163	-5.53501e-163	-1.38837e-163	-1.29658e-165	1.44953e-162	-3.93002e-163	0
1.23825e-163	-6.75367e-163	-5.51121e-163	-2.41872e-163	-2.0974e-163	4.12036e-164	-1.94797e-163	-4.4645e-164	8.8906e-164	9.18323e-164	-6.29815e-163	-2.47484e-163	-8.92701e-164	-3.26225e-163	4.33096e-164	5.86101e-163	-6.00101e-163	-8.01808e-163	-6.5936e-163	-7.65675e-163	-6.00597e-164	7.897e-163	-9.66421e-164	-4.59583e-164	8.57608e-163	-5.53501e-163	-1.38837e-163	-1.29658e-165	1.44953e-162	-3.93002e-163	0
1.23825e-163	-6.75367e-163	-5.51121e-163	-2.41872e-163	-2.0974e-163	4.12036e-164	-1.94797e-163	-4.4645e-164	8.8906e-164	9.18323e-164	-6.29815e-163	-2.47484e-163	-8.92701e-164	-3.26225e-163	4.33096e-164	5.86101e-163	-6.00101e-163	-8.01808e-163	-6.5936e-163	-7.65675e-163	-6.00597e-164	7.897e-163	-9.66421e-164	-4.59583e-164	8.57608e-163	-5.53501e-163	-1.38837e-163	-1.29658e-165	1.44953e-162	-3.93002e-163	0
1.23825e-163	-6.75367e-163	-5.51121e-163	-2.41872e-163	-2.0974e-163	4.12036e-164	-1.94797e-163	-4.4645e-164	8.8906e-164	9.18323e-164	-6.29815e-163	-2.47484e-163	-8.92701e-164	-3.26225e-163	4.33096e-164	5.86101e-163	-6.00101e-163	-8.01808e-163	-6.5936e-163	-7.65675e-163	-6.00597e-164	7.897e-163	-9.66421e-164	-4.59583e-164	8.57608e-163	-5.53501e-163	-1.38837e-163	-1.29658e-165	1.44953e-162	-3.93002e-163	0
1.23825e-163	-6.75367e-163	-5.51121e-163	-2.41872e-163	-2.0974e-163	4.12036e-164	-1.94797e-163	-4.4645e-164	8.8906e-164	9.18323e-164	-6.29815e-163	-2.47484e-163	-8.92701e-164	-3.26225e-163	4.33096e-164	5.86101e-163	-6.00101e-163	-8.01808e-163	-6.5936e-163	-7.65675e-163	-6.00597e-164	7.897e-163	-9.66421e-164	-4.59583e-164	8.57608e-163	-5.53501e-163	-1.38837e-163	-1.29658e-165	1.44953e-162	-3.93002e-163	0
1.23825e-163	-6.75367e-163	-5.51121e-163	-2.41872e-163	-2.0974e-163	4.12036e-164	-1.94797e-163	-4.4645e-164	8.8906e-164	9.18323e-164	-6.29815e-163	-2.47484e-163	-8.92701e-164	-3.26225e-163	4.33096e-164	5.86101e-163	-6.00101e-163	-8.01808e-163	-6.5936e-163	-7.65675e-163	-6.00597e-164	7.897e-163	-9.66421e-164	-4.59583e-164	8.57608e-163	-5.53501e-163	-1.38837e-163	-1.29658e-165	1.44953e-162	-3.93002e-163	0
1.23825e-163	-6.75367e-163	-5.51121e-163	-2.41872e-163	-2.0974e-163	4.12036e-164	-1.94797e-163	-4.4645e-164	8.8906e-164	9.18323e-164	-6.29815e-163	-2.47484e-163	-8.92701e-164	-3.26225e-163	4.33096e-164	5.86101e-163	-6.00101e-163	-8.01808e-163	-6.5936e-163	-7.65675e-163	-6.00597e-164	7.897e-163	-9.66421e-164	-4.59583e-164	8.57608e-163	-5.53501e-163	-1.38837e-163	-1.29658e-165	1.44953e-162	-3.93002e-163	0
1.23825e-163	-6.75367e-163	-5.51121e-163	-2.41872e-163	-2.0974e-163	4.12036e-164	-1.94797e-163	-4.4645e-164	8.8906e-164	9.18323e-164	-6.29815e-163	-2.47484e-163	-8.92701e-164	-3.26225e-163	4.33096e-164	5.86101e-163	-6.00101e-163	-8.01808e-163	-6.5936e-163	-7.65675e-163	-6.00597e-164	7.897e-163	-9.66421e-164	-4.59583e-164	8.57608e-163	-5.53501e-163	-1.38837e-163	-1.29658e-165	1.44953e-162	-3.93002e-163	0
1.23825e-163	-6.75367e-163	-5.51121e-163	-2.41872e-163	-2.0974e-163	4.12036e-164	-1.94797e-163	-4.4645e-164	8.8906e-164	9.18323e-164	-6.29815e-163	-2.47484e-163	-8.92701e-164	-3.26225e-163	4.33096e-164	5.86101e-163	-6.00101e-163	-8.01808e-163	-6.5936e-163	-7.65675e-163	-6.00597e-164	7.897e-163	-9.66421e-164	-4.59583e-164	8.57608e-163	-5.53501e-163	-1.38837e-163	-1.29658e-165	1.44953e-162	-3.93002e-163	0
1.23825e-163	-6.75367e-163	-5.51121e-163	-2.41872e-163	-2.0974e-163	4.12036e-164	-1.94797e-163	-4.4645e-164	8.8906e-164	9.18323e-164	-6.29815e-163	-2.47484e-163	-8.92701e-164	-3.26225e-163	4.33096e-164	5.86101e-163	-6.00101e-163	-8.01808e-163	-6.5936e-163	-7.65675e-163	-6.00597e-164	7.897e-163	-9.66421e-164	-4.59583e-164	8.57608e-163	-5.53501e-163	-1.38837e-163	-1.29658e-165	1.44953e-162	-3.93002e-163	0
1.23825e-163	-6.75367e-163	-5.51121e-163	-2.41872e-163	-2.0974e-163	4.12036e-164	-1.94797e-163	-4.4645e-164	8.8906e-164	9.18323e-164	-6.29815e-163	-2.47484e-163	-8.92701e-164	-3.26225e-163	4.33096e-164	5.86101e-163	-6.00101e-163	-8.01808e-163	-6.5936e-163	-7.65675e-163	-6.00597e-164	7.897e-163	-9.66421e-164	-4.59583e-164	8.57608e-163	-5.53501e-163	-1.38837e-163	-1.29658e-165	1.44953e-162	-3.93002e-163	0
1.23825e-163	-6.75367e-163	-5.51121e-163	-2.41872e-163	-2.0974e-163	4.12036e-164	-1.94797e-163	-4.4645e-164	8.8906e-164	9.18323e-164	-6.29815e-163	-2.47484e-163	-8.92701e-164	-3.26225e-163	4.33096e-164	5.86101e-163	-6.00101e-163	-8.01808e-163	-6.5936e-163	-7.65675e-163	-6.00597e-164	7.897e-163	-9.66421e-164	-4.59583e-164	8.57608e-163	-5.53501e-163	-1.38837e-163	-1.29658e-165	1.44953e-162	-3.93002e-163	0
1.23825e-163	-6.75367e-163	-5.51121e-163	-2.41872e-163	-2.0974e-163	4.12036e-164	-1.94797e-163	-4.4645e-164	8.8906e-164	9.18323e-164	-6.29815e-163	-2.47484e-163	-8.92701e-164	-3.26225e-163	4.33096e-164	5.86101e-163	-6.00101e-163	-8.01808e-163	-6.5936e-163	-7.65675e-163	-6.00597e-164	7.897e-163	-9.66421e-164	-4.59583e-164	8.57608e-163	-5.53501e-163	-1.38837e-163	-1.29658e-165	1.44953e-162	-3.93002e-163	0
1.23825e-163	-6.75367e-163	-5.51121e-163	-2.41872e-163	-2.0974e-163	4.12036e-164	-1.94797e-163	-4.4645e-164	8.8906e-164	9.18323e-164	-6.29815e-163	-2.47484e-163	-8.92701e-164	-3.26225e-163	4.33096e-164	5.86101e-163	-6.00101e-163	-8.01808e-163	-6.5936e-163	-7.65675e-163	-6.00597e-164	7.897e-163	-9.66421e-164	-4.59583e-164	8.57608e-163	-5.53501e-163	-1.38837e-163	-1.29658e-165	1.44953e-162	-3.93002e-163	0
1.23825e-163	-6.75367e-163	-5.51121e-163	-2.41872e-163	-2.0974e-163	4.12036e-164	-1.94797e-163	-4.4645e-164	8.8906e-164	9.18323e-164	-6.29815e-163	-2.47484e-163	-8.92701e-164	-3.26225e-163	4.33096e-164	5.86101e-163	-6.00101e-163	-8.01808e-163	-6.5936e-163	-7.65675e-163	-6.00597e-164	7.897e-163	-9.66421e-164	-4.59583e-164	8.57608e-163	-5.53501e-163	-1.38837e-163	-1.29658e-165	1.44953e-162	-3.93002e-163	0
1.23825e-163	-6.75367e-163	-5.51121e-163	-2.41872e-163	-2.0974e-163	4.12036e-164	-1.94797e-163	-4.4645e-164	8.8906e-164	9.18323e-164	-6.29815e-163	-2.47484e-163	-8.92701e-164	-3.26225e-163	4.33096e-164	5.86101e-163	-6.00101e-163	-8.01808e-163	-6.5936e-163	-7.65675e-163	-6.00597e-164	7.897e-163	-9.66421e-164	-4.59583e-164	8.57608e-163	-5.53501e-163	-1.38837e-163	-1.29658e-165	1.44953e-162	-3.93002e-163	0
1.23825e-163	-6.75367e-163	-5.51121e-163	-2.41872e-163	-2.0974e-163	4.12036e-164	-1.94797e-163	-4.4645e-164	8.8906e-164	9.18323e-164	-6.29815e-163	-2.47484e-163	-8.92701e-164	-3.26225e-163	4.33096e-164	5.86101e-163	-6.00101e-163	-8.01808e-163	-6.5936e-163	-7.65675e-163	-6.00597e-164	7.897e-163	-9.66421e-164	-4.59583e-164	8.57608e-163	-5.53501e-163	-1.38837e-163	-1.29658e-165	1.44953e-162	-3.93002e-163	0
1.23825e-163	-6.75367e-163	-5.51121e-163	-2.41872e-163	-2.0974e-163	4.12036e-164	-1.94797e-163	-4.4645e-164	8.8906e-164	9.18323e-164	-6.29815e-163	-2.47484e-163	-8.92701e-164	-3.26225e-163	4.33096e-164	5.86101e-163	-6.00101e-163	-8.01808e-163	-6.5936e-163	-7.65675e-163	-6.00597e-164	7.897e-163	-9.66421e-164	-4.59583e-164	8.57608e-163	-5.53501e-163	-1.38837e-163	-1.29658e-165	1.44953e-162	-3.93002e-163	0
1.23825e-163	-6.75367e-163	-5.51121e-163	-2.41872e-163	-2.0974e-163	4.12036e-164	-1.94797e-163	-4.4645e-164	8.8906e-164	9.18323e-164	-6.29815e-163	-2.47484e-163	-8.92701e-164	-3.26225e-163	4.33096e-164	5.86101e-163	-6.00101e-163	-8.01808e-163	-6.5936e-163	-7.65675e-163	-6.00597e-164	7.897e-163	-9.66421e-164	-4.59583e-164	8.57608e-163	-5.53501e-163	-1.38837e-163	-1.29658e-165	1.44953e-162	-3.93002e-163	0
1.23825e-163	-6.75367e-163	-5.51121e-163	-2.41872e-163	-2.0974e-163	4.12036e-164	-1.94797e-163	-4.4645e-164	8.8906e-164	9.18323e-164	-6.29815e-163	-2.47484e-163	-8.92701e-164	-3.26225e-163	4.33096e-164	5.86101e-163	-6.00101e-163	-8.01808e-163	-6.5936e-163	-7.65675e-163	-6.00597e-164	7.897e-163	-9.66421e-164	-4.59583e-164	8.57608e-163	-5.53501e-163	-1.38837e-163	-1.29658e-165	1.44953e-162	-3.93002e-163	0
1.23825e-163	-6.75367e-163	-5.51121e-163	-2.41872e-163	-2.0974e-163	4.12036e-164	-1.94797e-163	-4.4645e-164	8.8906e-164	9.18323e-164	-6.29815e-163	-2.47484e-163	-8.92701e-164	-3.26225e-163	4.33096e-164	5.86101e-163	-6.00101e-163	-8.01808e-163	-6.5936e-163	-7.65675e-163	-6.00597e-164	7.897e-163	-9.66421e-164	-4.59583e-164	8.57608e-163	-5.53501e-163	-1.38837e-163	-1.29658e-165	1.44953e-162	-3.93002e-163	0
1.23825e-163	-6.75367e-163	-5.51121e-163	-2.41872e-163	-2.0974e-163	4.12036e-164	-1.94797e-163	-4.4645e-164	8.8906e-164	9.18323e-164	-6.29815e-163	-2.47484e-163	-8.92701e-164	-3.26225e-163	4.33096e-164	5.86101e-163	-6.00101e-163	-8.01808e-163	-6.5936e-163	-7.65675e-163	-6.00597e-164	7.897e-163	-9.66421e-164	-4.59583e-164	8.57608e-163	-5.53501e-163	-1.38837e-163	-1.29658e-165	1.44953e-162	-3.93002e-163	0
1.23825e-163	-6.75367e-163	-5.51121e-163	-2.41872e-163	-2.0974e-163	4.12036e-164	-1.94797e-163	-4.4645e-164	8.8906e-164	9.18323e-164	-6.29815e-163	-2.47484e-163	-8.92701e-164	-3.26225e-163	4.33096e-164	5.86101e-163	-6.00101e-163	-8.01808e-163	-6.5936e-163	-7.65675e-163	-6.00597e-164	7.897e-163	-9.66421e-164	-4.59583e-164	8.57608e-163	-5.53501e-163	-1.38837e-163	-1.29658e-165	1.44953e-162	-3.93002e-163	0
1.23825e-163	-6.75367e-163	-5.51121e-163	-2.41872e-163	-2.0974e-163	4.12036e-164	-1.94797e-163	-4.4645e-164	8.8906e-164	9.18323e-164	-6.29815e-163	-2.47484e-163	-8.92701e-164	-3.26225e-163	4.33096e-164	5.86101e-163	-6.00101e-163	-8.01808e-163	-6.5936e-163	-7.65675e-163	-6.00597e-164	7.897e-163	-9.66421e-164	-4.59583e-164	8.57608e-163	-5.53501e-163	-1.38837e-163	-1.29658e-165	1.44953e-162	-3.93002e-163	0
1.23825e-163	-6.75367e-163	-5.51121e-163	-2.41872e-163	-2.0974e-163	4.12036e-164	-1.94797e-163	-4.4645e-164	8.8906e-164	9.18323e-164	-6.29815e-163	-2.47484e-163	-8.92701e-164	-3.26225e-163	4.33096e-164	5.86101e-163	-6.00101e-163	-8.01808e-163	-6.5936e-163	-7.65675e-163	-6.00597e-164	7.897e-163	-9.66421e-164	-4.59583e-164	8.57608e-163	-5.53501e-163	-1.38837e-163	-1.29658e-165	1.44953e-162	-3.93002e-163	0
1.23825e-163	-6.75367e-163	-5.51121e-163	-2.41872e-163	-2.0974e-163	4.12036e-164	-1.94797e-163	-4.4645e-164	8.8906e-164	9.18323e-164	-6.29815e-163	-2.47484e-163	-8.92701e-164	-3.26225e-163	4.33096e-164	5.86101e-163	-6.00101e-163	-8.01808e-163	-6.5936e-163	-7.65675e-163	-6.00597e-164	7.897e-163	-9.66421e-164	-4.59583e-164	8.57608e-163	-5.53501e-163	-1.38837e-163	-1.29658e-165	1.44953e-162	-3.93002e-163	0
1.23825e-163	-6.75367e-163	-5.51121e-163	-2.41872e-163	-2.0974e-163	4.12036e-164	-1.94797e-163	-4.4645e-164	8.8906e-164	9.18323e-164	-6.29815e-163	-2.47484e-163	-8.92701e-164	-3.26225e-163	4.33096e-164	5.86101e-163	-6.00101e-163	-8.01808e-163	-6.5936e-163	-7.65675e-163	-6.00597e-164	7.897e-163	-9.66421e-164	-4.59583e-164	8.57608e-163	-5.53501e-163	-1.38837e-163	-1.29658e-165	1.44953e-162	-3.93002e-163	0
1.23825e-163	-6.75367e-163	-5.51121e-163	-2.41872e-163	-2.0974e-163	4.12036e-164	-1.94797e-163	-4.4645e-164	8.8906e-164	9.18323e-164	-6.29815e-163	-2.47484e-163	-8.92701e-164	-3.26225e-163	4.33096e-164	5.86101e-163	-6.00101e-163	-8.01808e-163	-6.5936e-163	-7.65675e-163	-6.00597e-164	7.897e-163	-9.66421e-164	-4.59583e-164	8.57608e-163	-5.53501e-163	-1.38837e-163	-1.29658e-165	1.44953e-162	-3.93002e-163	0
1.23825e-163	-6.75367e-163	-5.51121e-163	-2.41872e-163	-2.0974e-163	4.12036e-164	-1.94797e-163	-4.4645e-164	8.8906e-164	9.18323e-164	-6.29815e-163	-2.47484e-163	-8.92701e-164	-3.26225e-163	4.33096e-164	5.86101e-163	-6.00101e-163	-8.01808e-163	-6.5936e-163	-7.65675e-163	-6.00597e-164	7.897e-163	-9.66421e-164	-4.59583e-164	8.57608e-163	-5.53501e-163	-1.38837e-163	-1.29658e-165	1.44953e-162	-3.93002e-163	0
1.23825e-163	-6.75367e-163	-5.51121e-163	-2.41872e-163	-2.0974e-163	4.12036e-164	-1.94797e-163	-4.4645e-164	8.8906e-164	9.18323e-164	-6.29815e-163	-2.47484e-163	-8.92701e-164	-3.26225e-163	4.33096e-164	5.86101e-163	-6.00101e-163	-8.01808e-163	-6.5936e-163	-7.65675e-163	-6.00597e-164	7.897e-163	-9.66421e-164	-4.59583e-164	8.57608e-163	-5.53501e-163	-1.38837e-163	-1.29658e-165	1.44953e-162	-3.93002e-163	0
1.23825e-163	-6.75367e-163	-5.51121e-163	-2.41872e-163	-2.0974e-163	4.12036e-164	-1.94797e-163	-4.4645e-164	8.8906e-164	9.18323e-164	-6.29815e-163	-2.47484e-163	-8.92701e-164	-3.26225e-163	4.33096e-164	5.86101e-163	-6.00101e-163	-8.01808e-163	-6.5936e-163	-7.65675e-163	-6.00597e-164	7.897e-163	-9.66421e-164	-4.59583e-164	8.57608e-163	-5.53501e-163	-1.38837e-163	-1.29658e-165	1.44953e-162	-3.93002e-163	0
1.23825e-163	-6.75367e-163	-5.51121e-163	-2.41872e-163	-2.0974e-163	4.12036e-164	-1.94797e-163	-4.4645e-164	8.8906e-164	9.18323e-164	-6.29815e-163	-2.47484e-163	-8.92701e-164	-3.26225e-163	4.33096e-164	5.86101e-163	-6.00101e-163	-8.01808e-163	-6.5936e-163	-7.65675e-163	-6.00597e-164	7.897e-163	-9.66421e-164	-4.59583e-164	8.57608e-163	-5.53501e-163	-1.38837e-163	-1.29658e-165	1.44953e-162	-3.93002e-163	0
1.23825e-163	-6.75367e-163	-5.51121e-163	-2.41872e-163	-2.0974e-163	4.12036e-164	-1.94797e-163	-4.4645e-164	8.8906e-164	9.18323e-164	-6.29815e-163	-2.47484e-163	-8.92701e-164	-3.26225e-163	4.33096e-164	5.86101e-163	-6.00101e-163	-8.01808e-163	-6.5936e-163	-7.65675e-163	-6.00597e-164	7.897e-163	-9.66421e-164	-4.59583e-164	8.57608e-163	-5.53501e-163	-1.38837e-163	-1.29658e-165	1.44953e-162	-3.93002e-163	0
1.23825e-163	-6.75367e-163	-5.51121e-163	-2.41872e-163	-2.0974e-163	4.12036e-164	-1.94797e-163	-4.4645e-164	8.8906e-164	9.18323e-164	-6.29815e-163	-2.47484e-163	-8.92701e-164	-3.26225e-163	4.33096e-164	5.86101e-163	-6.00101e-163	-8.01808e-163	-6.5936e-163	-7.65675e-163	-6.00597e-164	7.897e-163	-9.66421e-164	-4.59583e-164	8.57608e-163	-5.53501e-163	-1.38837e-163	-1.29658e-165	1.44953e-162	-3.93002e-163	0
1.23825e-163	-6.75367e-163	-5.51121e-163	-2.41872e-163	-2.0974e-163	4.12036e-164	-1.94797e-163	-4.4645e-164	8.8906e-164	9.18323e-164	-6.29815e-163	-2.47484e-163	-8.92701e-164	-3.26225e-163	4.33096e-164	5.86101e-163	-6.00101e-163	-8.01808e-163	-6.5936e-163	-7.65675e-163	-6.00597e-164	7.897e-163	-9.66421e-164	-4.59583e-164	8.57608e-163	-5.53501e-163	-1.38837e-163	-1.29658e-165	1.44953e-162	-3.93002e-163	0
1.23825e-163	-6.75367e-163	-5.51121e-163	-2.41872e-163	-2.0974e-163	4.12036e-164	-1.94797e-163	-4.4645e-164	8.8906e-164	9.18323e-164	-6.29815e-163	-2.47484e-163	-8.92701e-164	-3.26225e-163	4.33096e-164	5.86101e-163	-6.00101e-163	-8.01808e-163	-6.5936e-163	-7.65675e-163	-6.00597e-164	7.897e-163	-9.66421e-164	-4.59583e-164	8.57608e-163	-5.53501e-163	-1.38837e-163	-1.29658e-165	1.44953e-162	-3.93002e-163	0
1.23825e-163	-6.75367e-163	-5.51121e-163	-2.41872e-163	-2.0974e-163	4.12036e-164	-1.94797e-163	-4.4645e-164	8.8906e-164	9.18323e-164	-6.29815e-163	-2.47484e-163	-8.92701e-164	-3.26225e-163	4.33096e-164	5.86101e-163	-6.00101e-163	-8.01808e-163	-6.5936e-163	-7.65675e-163	-6.00597e-164	7.897e-163	-9.66421e-164	-4.59583e-164	8.57608e-163	-5.53501e-163	-1.38837e-163	-1.29658e-165	1.44953e-162	-3.93002e-163	0
1.23825e-163	-6.75367e-163	-5.51121e-163	-2.41872e-163	-2.0974e-163	4.12036e-164	-1.94797e-163	-4.4645e-164	8.8906e-164	9.18323e-164	-6.29815e-163	-2.47484e-163	-8.92701e-164	-3.26225e-163	4.33096e-164	5.86101e-163	-6.00101e-163	-8.01808e-163	-6.5936e-163	-7.65675e-163	-6.00597e-164	7.897e-163	-9.66421e-164	-4.59583e-164	8.57608e-163	-5.53501e-163	-1.38837e-163	-1.29658e-165	1.44953e-162	-3.93002e-163	0
1.23825e-163	-6.75367e-163	-5.51121e-163	-2.41872e-163	-2.0974e-163	4.12036e-164	-1.94797e-163	-4.4645e-164	8.8906e-164	9.18323e-164	-6.29815e-163	-2.47484e-163	-8.92701e-164	-3.26225e-163	4.33096e-164	5.86101e-163	-6.00101e-163	-8.01808e-163	-6.5936e-163	-7.65675e-163	-6.00597e-164	7.897e-163	-9.66421e-164	-4.59583e-164	8.57608e-163	-5.53501e-163	-1.38837e-163	-1.29658e-165	1.44953e-162	-3.93002e-163	0
1.23825e-163	-6.75367e-163	-5.51121e-163	-2.41872e-163	-2.0974e-163	4.12036e-164	-1.94797e-163	-4.4645e-164	8.8906e-164	9.18323e-164	-6.29815e-163	-2.47484e-163	-8.92701e-164	-3.26225e-163	4.33096e-164	5.86101e-163	-6.00101e-163	-8.01808e-163	-6.5936e-163	-7.65675e-163	-6.00597e-164	7.897e-163	-9.66421e-164	-4.59583e-164	8.57608e-163	-5.53501e-163	-1.38837e-163	-1.29658e-165	1.44953e-162	-3.93002e-163	0
1.23825e-163	-6.75367e-163	-5.51121e-163	-2.41872e-163	-2.0974e-163	4.12036e-164	-1.94797e-163	-4.4645e-164	8.8906e-164	9.18323e-164	-6.29815e-163	-2.47484e-163	-8.92701e-164	-3.26225e-163	4.33096e-164	5.86101e-163	-6.00101e-163	-8.01808e-163	-6.5936e-163	-7.65675e-163	-6.00597e-164	7.897e-163	-9.66421e-164	-4.59583e-164	8.57608e-163	-5.53501e-163	-1.38837e-163	-1.29658e-165	1.44953e-162	-3.93002e-163	0
1.23825e-163	-6.75367e-163	-5.51121e-163	-2.41872e-163	-2.0974e-163	4.12036e-164	-1.94797e-163	-4.4645e-164	8.8906e-164	9.18323e-164	-6.29815e-163	-2.47484e-163	-8.92701e-164	-3.26225e-163	4.33096e-164	5.86101e-163	-6.00101e-163	-8.01808e-163	-6.5936e-163	-7.65675e-163	-6.00597e-164	7.897e-163	-9.66421e-164	-4.59583e-164	8.57608e-163	-5.53501e-163	-1.38837e-163	-1.29658e-165	1.44953e-162	-3.93002e-163	0
1.23825e-163	-6.75367e-163	-5.51121e-163	-2.41872e-163	-2.0974e-163	4.12036e-164	-1.94797e-163	-4.4645e-164	8.8906e-164	9.18323e-164	-6.29815e-163	-2.47484e-163	-8.92701e-164	-3.26225e-163	4.33096e-164	5.86101e-163	-6.00101e-163	-8.01808e-163	-6.5936e-163	-7.65675e-163	-6.00597e-164	7.897e-163	-9.66421e-164	-4.59583e-164	8.57608e-163	-5.53501e-163	-1.38837e-163	-1.29658e-165	1.44953e-162	-3.93002e-163	0
1.23825e-163	-6.75367e-163	-5.51121e-163	-2.41872e-163	-2.0974e-163	4.12036e-164	-1.94797e-163	-4.4645e-164	8.8906e-164	9.18323e-164	-6.29815e-163	-2.47484e-163	-8.92701e-164	-3.26225e-163	4.33096e-164	5.86101e-163	-6.00101e-163	-8.01808e-163	-6.5936e-163	-7.65675e-163	-6.00597e-164	7.897e-163	-9.66421e-164	-4.59583e-164	8.57608e-163	-5.53501e-163	-1.38837e-163	-1.29658e-165	1.44953e-162	-3.93002e-163	0
1.23825e-163	-6.75367e-163	-5.51121e-163	-2.41872e-163	-2.0974e-163	4.12036e-164	-1.94797e-163	-4.4645e-164	8.8906e-164	9.18323e-164	-6.29815e-163	-2.47484e-163	-8.92701e-164	-3.26225e-163	4.33096e-164	5.86101e-163	-6.00101e-163	-8.01808e-163	-6.5936e-163	-7.65675e-163	-6.00597e-164	7.897e-163	-9.66421e-164	-4.59583e-164	8.57608e-163	-5.53501e-163	-1.38837e-163	-1.29658e-165	1.44953e-162	-3.93002e-163	0
1.23825e-163	-6.75367e-163	-5.51121e-163	-2.41872e-163	-2.0974e-163	4.12036e-164	-1.94797e-163	-4.4645e-164	8.8906e-164	9.18323e-164	-6.29815e-163	-2.47484e-163	-8.92701e-164	-3.26225e-163	4.33096e-164	5.86101e-163	-6.00101e-163	-8.01808e-163	-6.5936e-163	-7.65675e-163	-6.00597e-164	7.897e-163	-9.66421e-164	-4.59583e-164	8.57608e-163	-5.53501e-163	-1.38837e-163	-1.29658e-165	1.44953e-162	-3.93002e-163	0
1.23825e-163	-6.75367e-163	-5.51121e-163	-2.41872e-163	-2.0974e-163	4.12036e-164	-1.94797e-163	-4.4645e-164	8.8906e-164	9.18323e-164	-6.29815e-163	-2.47484e-163	-8.92701e-164	-3.26225e-163	4.33096e-164	5.86101e-163	-6.00101e-163	-8.01808e-163	-6.5936e-163	-7.65675e-163	-6.00597e-164	7.897e-163	-9.66421e-164	-4.59583e-164	8.57608e-163	-5.53501e-163	-1.38837e-163	-1.29658e-165	1.44953e-162	-3.93002e-163	0
1.23825e-163	-6.75367e-163	-5.51121e-163	-2.41872e-163	-2.0974e-163	4.12036e-164	-1.94797e-163	-4.4645e-164	8.8906e-164	9.18323e-164	-6.29815e-163	-2.47484e-163	-8.92701e-164	-3.26225e-163	4.33096e-164	5.86101e-163	-6.00101e-163	-8.01808e-163	-6.5936e-163	-7.65675e-163	-6.00597e-164	7.897e-163	-9.66421e-164	-4.59583e-164	8.57608e-163	-5.53501e-163	-1.38837e-163	-1.29658e-165	1.44953e-162	-3.93002e-163	0
1.23825e-163	-6.75367e-163	-5.51121e-163	-2.41872e-163	-2.0974e-163	4.12036e-164	-1.94797e-163	-4.4645e-164	8.8906e-164	9.18323e-164	-6.29815e-163	-2.47484e-163	-8.92701e-164	-3.26225e-163	4.33096e-164	5.86101e-163	-6.00101e-163	-8.01808e-163	-6.5936e-163	-7.65675e-163	-6.00597e-164	7.897e-163	-9.66421e-164	-4.59583e-164	8.57608e-163	-5.53501e-163	-1.38837e-163	-1.29658e-165	1.44953e-162	-3.93002e-163	0
1.23825e-163	-6.75367e-163	-5.51121e-163	-2.41872e-163	-2.0974e-163	4.12036e-164	-1.94797e-163	-4.4645e-164	8.8906e-164	9.18323e-164	-6.29815e-163	-2.47484e-163	-8.92701e-164	-3.26225e-163	4.33096e-164	5.86101e-163	-6.00101e-163	-8.01808e-163	-6.5936e-163	-7.65675e-163	-6.00597e-164	7.897e-163	-9.66421e-164	-4.59583e-164	8.57608e-163	-5.53501e-163	-1.38837e-163	-1.29658e-165	1.44953e-162	-3.93002e-163	0
1.23825e-163	-6.75367e-163	-5.51121e-163	-2.41872e-163	-2.0974e-163	4.12036e-164	-1.94797e-163	-4.4645e-164	8.8906e-164	9.18323e-164	-6.29815e-163	-2.47484e-163	-8.92701e-164	-3.26225e-163	4.33096e-164	5.86101e-163	-6.00101e-163	-8.01808e-163	-6.5936e-163	-7.65675e-163	-6.00597e-164	7.897e-163	-9.66421e-164	-4.59583e-164	8.57608e-163	-5.53501e-163	-1.38837e-163	-1.29658e-165	1.44953e-162	-3.93002e-163	0
1.23825e-163	-6.75367e-163	-5.51121e-163	-2.41872e-163	-2.0974e-163	4.12036e-164	-1.94797e-163	-4.4645e-164	8.8906e-164	9.18323e-164	-6.29815e-163	-2.47484e-163	-8.92701e-164	-3.26225e-163	4.33096e-164	5.86101e-163	-6.00101e-163	-8.01808e-163	-6.5936e-163	-7.65675e-163	-6.00597e-164	7.897e-163	-9.66421e-164	-4.59583e-164	8.57608e-163	-5.53501e-163	-1.38837e-163	-1.29658e-165	1.44953e-162	-3.93002e-163	0
1.23825e-163	-6.75367e-163	-5.51121e-163	-2.41872e-163	-2.0974e-163	4.12036e-164	-1.94797e-163	-4.4645e-164	8.8906e-164	9.18323e-164	-6.29815e-163	-2.47484e-163	-8.92701e-164	-3.26225e-163	4.33096e-164	5.86101e-163	-6.00101e-163	-8.01808e-163	-6.5936e-163	-7.65675e-163	-6.00597e-164	7.897e-163	-9.66421e-164	-4.59583e-164	8.57608e-163	-5.53501e-163	-1.38837e-163	-1.29658e-165	1.44953e-162	-3.93002e-163	0
1.23825e-163	-6.75367e-163	-5.51121e-163	-2.41872e-163	-2.0974e-163	4.12036e-164	-1.94797e-163	-4.4645e-164	8.8906e-164	9.18323e-164	-6.29815e-163	-2.47484e-163	-8.92701e-164	-3.26225e-163	4.33096e-164	5.86101e-163	-6.00101e-163	-8.01808e-163	-6.5936e-163	-7.65675e-163	-6.00597e-164	7.897e-163	-9.66421e-164	-4.59583e-164	8.57608e-163	-5.53501e-163	-1.38837e-163	-1.29658e-165	1.44953e-162	-3.93002e-163	0
1.23825e-163	-6.75367e-163	-5.51121e-163	-2.41872e-163	-2.0974e-163	4.12036e-164	-1.94797e-163	-4.4645e-164	8.8906e-164	9.18323e-164	-6.29815e-163	-2.47484e-163	-8.92701e-164	-3.26225e-163	4.33096e-164	5.86101e-163	-6.00101e-163	-8.01808e-163	-6.5936e-163	-7.65675e-163	-6.00597e-164	7.897e-163	-9.66421e-164	-4.59583e-164	8.57608e-163	-5.53501e-163	-1.38837e-163	-1.29658e-165	1.44953e-162	-3.93002e-163	0
1.23825e-163	-6.75367e-163	-5.51121e-163	-2.41872e-163	-2.0974e-163	4.12036e-164	-1.94797e-163	-4.4645e-164	8.8906e-164	9.18323e-164	-6.29815e-163	-2.47484e-163	-8.92701e-164	-3.26225e-163	4.33096e-164	5.86101e-163	-6.00101e-163	-8.01808e-163	-6.5936e-163	-7.65675e-163	-6.00597e-164	7.897e-163	-9.66421e-164	-4.59583e-164	8.57608e-163	-5.53501e-163	-1.38837e-163	-1.29658e-165	1.44953e-162	-3.93002e-163	0
1.23825e-163	-6.75367e-163	-5.51121e-163	-2.41872e-163	-2.0974e-163	4.12036e-164	-1.94797e-163	-4.4645e-164	8.8906e-164	9.18323e-164	-6.29815e-163	-2.47484e-163	-8.92701e-164	-3.26225e-163	4.33096e-164	5.86101e-163	-6.00101e-163	-8.01808e-163	-6.5936e-163	-7.65675e-163	-6.00597e-164	7.897e-163	-9.66421e-164	-4.59583e-164	8.57608e-163	-5.53501e-163	-1.38837e-163	-1.29658e-165	1.44953e-162	-3.93002e-163	0
1.23825e-163	-6.75367e-163	-5.51121e-163	-2.41872e-163	-2.0974e-163	4.12036e-164	-1.94797e-163	-4.4645e-164	8.8906e-164	9.18323e-164	-6.29815e-163	-2.47484e-163	-8.92701e-164	-3.26225e-163	4.33096e-164	5.86101e-163	-6.00101e-163	-8.01808e-163	-6.5936e-163	-7.65675e-163	-6.00597e-164	7.897e-163	-9.66421e-164	-4.59583e-164	8.57608e-163	-5.53501e-163	-1.38837e-163	-1.29658e-165	1.44953e-162	-3.93002e-163	0
1.23825e-163	-6.75367e-163	-5.51121e-163	-2.41872e-163	-2.0974e-163	4.12036e-164	-1.94797e-163	-4.4645e-164	8.8906e-164	9.18323e-164	-6.29815e-163	-2.47484e-163	-8.92701e-164	-3.26225e-163	4.33096e-164	5.86101e-163	-6.00101e-163	-8.01808e-163	-6.5936e-163	-7.65675e-163	-6.00597e-164	7.897e-163	-9.66421e-164	-4.59583e-164	8.57608e-163	-5.53501e-163	-1.38837e-163	-1.29658e-165	1.44953e-162	-3.93002e-163	0
1.23825e-163	-6.75367e-163	-5.51121e-163	-2.41872e-163	-2.0974e-163	4.12036e-164	-1.94797e-163	-4.4645e-164	8.8906e-164	9.18323e-164	-6.29815e-163	-2.47484e-163	-8.92701e-164	-3.26225e-163	4.33096e-164	5.86101e-163	-6.00101e-163	-8.01808e-163	-6.5936e-163	-7.65675e-163	-6.00597e-164	7.897e-163	-9.66421e-164	-4.59583e-164	8.57608e-163	-5.53501e-163	-1.38837e-163	-1.29658e-165	1.44953e-162	-3.93002e-163	0
1.23825e-163	-6.75367e-163	-5.51121e-163	-2.41872e-163	-2.0974e-163	4.12036e-164	-1.94797e-163	-4.4645e-164	8.8906e-164	9.18323e-164	-6.29815e-163	-2.47484e-163	-8.92701e-164	-3.26225e-163	4.33096e-164	5.86101e-163	-6.00101e-163	-8.01808e-163	-6.5936e-163	-7.65675e-163	-6.00597e-164	7.897e-163	-9.66421e-164	-4.59583e-164	8.57608e-163	-5.53501e-163	-1.38837e-163	-1.29658e-165	1.44953e-162	-3.93002e-163	0
1.23825e-163	-6.75367e-163	-5.51121e-163	-2.41872e-163	-2.0974e-163	4.12036e-164	-1.94797e-163	-4.4645e-164	8.8906e-164	9.18323e-164	-6.29815e-163	-2.47484e-163	-8.92701e-164	-3.26225e-163	4.33096e-164	5.86101e-163	-6.00101e-163	-8.01808e-163	-6.5936e-163	-7.65675e-163	-6.00597e-164	7.897e-163	-9.66421e-164	-4.59583e-164	8.57608e-163	-5.53501e-163	-1.38837e-163	-1.29658e-165	1.44953e-162	-3.93002e-163	0
1.23825e-163	-6.75367e-163	-5.51121e-163	-2.41872e-163	-2.0974e-163	4.12036e-164	-1.94797e-163	-4.4645e-164	8.8906e-164	9.18323e-164	-6.29815e-163	-2.47484e-163	-8.92701e-164	-3.26225e-163	4.33096e-164	5.86101e-163	-6.00101e-163	-8.01808e-163	-6.5936e-163	-7.65675e-163	-6.00597e-164	7.897e-163	-9.66421e-164	-4.59583e-164	8.57608e-163	-5.53501e-163	-1.38837e-163	-1.29658e-165	1.44953e-162	-3.93002e-163	0
1.23825e-163	-6.75367e-163	-5.51121e-163	-2.41872e-163	-2.0974e-163	4.12036e-164	-1.94797e-163	-4.4645e-164	8.8906e-164	9.18323e-164	-6.29815e-163	-2.47484e-163	-8.92701e-164	-3.26225e-163	4.33096e-164	5.86101e-163	-6.00101e-163	-8.01808e-163	-6.5936e-163	-7.65675e-163	-6.00597e-164	7.897e-163	-9.66421e-164	-4.59583e-164	8.57608e-163	-5.53501e-163	-1.38837e-163	-1.29658e-165	1.44953e-162	-3.93002e-163	0
1.23825e-163	-6.75367e-163	-5.51121e-163	-2.41872e-163	-2.0974e-163	4.12036e-164	-1.94797e-163	-4.4645e-164	8.8906e-164	9.18323e-164	-6.29815e-163	-2.47484e-163	-8.92701e-164	-3.26225e-163	4.33096e-164	5.86101e-163	-6.00101e-163	-8.01808e-163	-6.5936e-163	-7.65675e-163	-6.00597e-164	7.897e-163	-9.66421e-164	-4.59583e-164	8.57608e-163	-5.53501e-163	-1.38837e-163	-1.29658e-165	1.44953e-162	-3.93002e-163	0
1.23825e-163	-6.75367e-163	-5.51121e-163	-2.41872e-163	-2.0974e-163	4.12036e-164	-1.94797e-163	-4.4645e-164	8.8906e-164	9.18323e-164	-6.29815e-163	-2.47484e-163	-8.92701e-164	-3.26225e-163	4.33096e-164	5.86101e-163	-6.00101e-163	-8.01808e-163	-6.5936e-163	-7.65675e-163	-6.00597e-164	7.897e-163	-9.66421e-164	-4.59583e-164	8.57608e-163	-5.53501e-163	-1.38837e-163	-1.29658e-165	1.44953e-162	-3.93002e-163	0
1.23825e-163	-6.75367e-163	-5.51121e-163	-2.41872e-163	-2.0974e-163	4.12036e-164	-1.94797e-163	-4.4645e-164	8.8906e-164	9.18323e-164	-6.29815e-163	-2.47484e-163	-8.92701e-164	-3.26225e-163	4.33096e-164	5.86101e-163	-6.00101e-163	-8.01808e-163	-6.5936e-163	-7.65675e-163	-6.00597e-164	7.897e-163	-9.66421e-164	-4.59583e-164	8.57608e-163	-5.53501e-163	-1.38837e-163	-1.29658e-165	1.44953e-162	-3.93002e-163	0
1.23825e-163	-6.75367e-163	-5.51121e-163	-2.41872e-163	-2.0974e-163	4.12036e-164	-1.94797e-163	-4.4645e-164	8.8906e-164	9.18323e-164	-6.29815e-163	-2.47484e-163	-8.92701e-164	-3.26225e-163	4.33096e-164	5.86101e-163	-6.00101e-163	-8.01808e-163	-6.5936e-163	-7.65675e-163	-6.00597e-164	7.897e-163	-9.66421e-164	-4.59583e-164	8.57608e-163	-5.53501e-163	-1.38837e-163	-1.29658e-165	1.44953e-162	-3.93002e-163	0
1.23825e-163	-6.75367e-163	-5.51121e-163	-2.41872e-163	-2.0974e-163	4.12036e-164	-1.94797e-163	-4.4645e-164	8.8906e-164	9.18323e-164	-6.29815e-163	-2.47484e-163	-8.92701e-164	-3.26225e-163	4.33096e-164	5.86101e-163	-6.00101e-163	-8.01808e-163	-6.5936e-163	-7.65675e-163	-6.00597e-164	7.897e-163	-9.66421e-164	-4.59583e-164	8.57608e-163	-5.53501e-163	-1.38837e-163	-1.29658e-165	1.44953e-162	-3.93002e-163	0
1.23825e-163	-6.75367e-163	-5.51121e-163	-2.41872e-163	-2.0974e-163	4.12036e-164	-1.94797e-163	-4.4645e-164	8.8906e-164	9.18323e-164	-6.29815e-163	-2.47484e-163	-8.92701e-164	-3.26225e-163	4.33096e-164	5.86101e-163	-6.00101e-163	-8.01808e-163	-6.5936e-163	-7.65675e-163	-6.00597e-164	7.897e-163	-9.66421e-164	-4.59583e-164	8.57608e-163	-5.53501e-163	-1.38837e-163	-1.29658e-165	1.44953e-162	-3.93002e-163	0
1.23825e-163	-6.75367e-163	-5.51121e-163	-2.41872e-163	-2.0974e-163	4.12036e-164	-1.94797e-163	-4.4645e-164	8.8906e-164	9.18323e-164	-6.29815e-163	-2.47484e-163	-8.92701e-164	-3.26225e-163	4.33096e-164	5.86101e-163	-6.00101e-163	-8.01808e-163	-6.5936e-163	-7.65675e-163	-6.00597e-164	7.897e-163	-9.66421e-164	-4.59583e-164	8.57608e-163	-5.53501e-163	-1.38837e-163	-1.29658e-165	1.44953e-162	-3.93002e-163	0
1.23825e-163	-6.75367e-163	-5.51121e-163	-2.41872e-163	-2.0974e-163	4.12036e-164	-1.94797e-163	-4.4645e-164	8.8906e-164	9.18323e-164	-6.29815e-163	-2.47484e-163	-8.92701e-164	-3.26225e-163	4.33096e-164	5.86101e-163	-6.00101e-163	-8.01808e-163	-6.5936e-163	-7.65675e-163	-6.00597e-164	7.897e-163	-9.66421e-164	-4.59583e-164	8.57608e-163	-5.53501e-163	-1.38837e-163	-1.29658e-165	1.44953e-162	-3.93002e-163	0
1.23825e-163	-6.75367e-163	-5.51121e-163	-2.41872e-163	-2.0974e-163	4.12036e-164	-1.94797e-163	-4.4645e-164	8.8906e-164	9.18323e-164	-6.29815e-163	-2.47484e-163	-8.92701e-164	-3.26225e-163	4.33096e-164	5.86101e-163	-6.00101e-163	-8.01808e-163	-6.5936e-163	-7.65675e-163	-6.00597e-164	7.897e-163	-9.66421e-164	-4.59583e-164	8.57608e-163	-5.53501e-163	-1.38837e-163	-1.29658e-165	1.44953e-162	-3.93002e-163	0
1.23825e-163	-6.75367e-163	-5.51121e-163	-2.41872e-163	-2.0974e-163	4.12036e-164	-1.94797e-163	-4.4645e-164	8.8906e-164	9.18323e-164	-6.29815e-163	-2.47484e-163	-8.92701e-164	-3.26225e-163	4.33096e-164	5.86101e-163	-6.00101e-163	-8.01808e-163	-6.5936e-163	-7.65675e-163	-6.00597e-164	7.897e-163	-9.66421e-164	-4.59583e-164	8.57608e-163	-5.53501e-163	-1.38837e-163	-1.29658e-165	1.44953e-162	-3.93002e-163	0
1.23825e-163	-6.75367e-163	-5.51121e-163	-2.41872e-163	-2.0974e-163	4.12036e-164	-1.94797e-163	-4.4645e-164	8.8906e-164	9.18323e-164	-6.29815e-163	-2.47484e-163	-8.92701e-164	-3.26225e-163	4.33096e-164	5.86101e-163	-6.00101e-163	-8.01808e-163	-6.5936e-163	-7.65675e-163	-6.00597e-164	7.897e-163	-9.66421e-164	-4.59583e-164	8.57608e-163	-5.53501e-163	-1.38837e-163	-1.29658e-165	1.44953e-162	-3.93002e-163	0
1.23825e-163	-6.75367e-163	-5.51121e-163	-2.41872e-163	-2.0974e-163	4.12036e-164	-1.94797e-163	-4.4645e-164	8.8906e-164	9.18323e-164	-6.29815e-163	-2.47484e-163	-8.92701e-164	-3.26225e-163	4.33096e-164	5.86101e-163	-6.00101e-163	-8.01808e-163	-6.5936e-163	-7.65675e-163	-6.00597e-164	7.897e-163	-9.66421e-164	-4.59583e-164	8.57608e-163	-5.53501e-163	-1.38837e-163	-1.29658e-165	1.44953e-162	-3.93002e-163	0
1.23825e-163	-6.75367e-163	-5.51121e-163	-2.41872e-163	-2.0974e-163	4.12036e-164	-1.94797e-163	-4.4645e-164	8.8906e-164	9.18323e-164	-6.29815e-163	-2.47484e-163	-8.92701e-164	-3.26225e-163	4.33096e-164	5.86101e-163	-6.00101e-163	-8.01808e-163	-6.5936e-163	-7.65675e-163	-6.00597e-164	7.897e-163	-9.66421e-164	-4.59583e-164	8.57608e-163	-5.53501e-163	-1.38837e-163	-1.29658e-165	1.44953e-162	-3.93002e-163	0
1.23825e-163	-6.75367e-163	-5.51121e-163	-2.41872e-163	-2.0974e-163	4.12036e-164	-1.94797e-163	-4.4645e-164	8.8906e-164	9.18323e-164	-6.29815e-163	-2.47484e-163	-8.92701e-164	-3.26225e-163	4.33096e-164	5.86101e-163	-6.00101e-163	-8.01808e-163	-6.5936e-163	-7.65675e-163	-6.00597e-164	7.897e-163	-9.66421e-164	-4.59583e-164	8.57608e-163	-5.53501e-163	-1.38837e-163	-1.29658e-165	1.44953e-162	-3.93002e-163	0
1.23825e-163	-6.75367e-163	-5.51121e-163	-2.41872e-163	-2.0974e-163	4.12036e-164	-1.94797e-163	-4.4645e-164	8.8906e-164	9.18323e-164	-6.29815e-163	-2.47484e-163	-8.92701e-164	-3.26225e-163	4.33096e-164	5.86101e-163	-6.00101e-163	-8.01808e-163	-6.5936e-163	-7.65675e-163	-6.00597e-164	7.897e-163	-9.66421e-164	-4.59583e-164	8.57608e-163	-5.53501e-163	-1.38837e-163	-1.29658e-165	1.44953e-162	-3.93002e-163	0
1.23825e-163	-6.75367e-163	-5.51121e-163	-2.41872e-163	-2.0974e-163	4.12036e-164	-1.94797e-163	-4.4645e-164	8.8906e-164	9.18323e-164	-6.29815e-163	-2.47484e-163	-8.92701e-164	-3.26225e-163	4.33096e-164	5.86101e-163	-6.00101e-163	-8.01808e-163	-6.5936e-163	-7.65675e-163	-6.00597e-164	7.897e-163	-9.66421e-164	-4.59583e-164	8.57608e-163	-5.53501e-163	-1.38837e-163	-1.29658e-165	1.44953e-162	-3.93002e-163	0
1.23825e-163	-6.75367e-163	-5.51121e-163	-2.41872e-163	-2.0974e-163	4.12036e-164	-1.94797e-163	-4.4645e-164	8.8906e-164	9.18323e-164	-6.29815e-163	-2.47484e-163	-8.92701e-164	-3.26225e-163	4.33096e-164	5.86101e-163	-6.00101e-163	-8.01808e-163	-6.5936e-163	-7.65675e-163	-6.00597e-164	7.897e-163	-9.66421e-164	-4.59583e-164	8.57608e-163	-5.53501e-163	-1.38837e-163	-1.29658e-165	1.44953e-162	-3.93002e-163	0
1.23825e-163	-6.75367e-163	-5.51121e-163	-2.41872e-163	-2.0974e-163	4.12036e-164	-1.94797e-163	-4.4645e-164	8.8906e-164	9.18323e-164	-6.29815e-163	-2.47484e-163	-8.92701e-164	-3.26225e-163	4.33096e-164	5.86101e-163	-6.00101e-163	-8.01808e-163	-6.5936e-163	-7.65675e-163	-6.00597e-164	7.897e-163	-9.66421e-164	-4.59583e-164	8.57608e-163	-5.53501e-163	-1.38837e-163	-1.29658e-165	1.44953e-162	-3.93002e-163	0
1.23825e-163	-6.75367e-163	-5.51121e-163	-2.41872e-163	-2.0974e-163	4.12036e-164	-1.94797e-163	-4.4645e-164	8.8906e-164	9.18323e-164	-6.29815e-163	-2.47484e-163	-8.92701e-164	-3.26225e-163	4.33096e-164	5.86101e-163	-6.00101e-163	-8.01808e-163	-6.5936e-163	-7.65675e-163	-6.00597e-164	7.897e-163	-9.66421e-164	-4.59583e-164	8.57608e-163	-5.53501e-163	-1.38837e-163	-1.29658e-165	1.44953e-162	-3.93002e-163	0
1.23825e-163	-6.75367e-163	-5.51121e-163	-2.41872e-163	-2.0974e-163	4.12036e-164	-1.94797e-163	-4.4645e-164	8.8906e-164	9.18323e-164	-6.29815e-163	-2.47484e-163	-8.92701e-164	-3.26225e-163	4.33096e-164	5.86101e-163	-6.00101e-163	-8.01808e-163	-6.5936e-163	-7.65675e-163	-6.00597e-164	7.897e-163	-9.66421e-164	-4.59583e-164	8.57608e-163	-5.53501e-163	-1.38837e-163	-1.29658e-165	1.44953e-162	-3.93002e-163	0
1.23825e-163	-6.75367e-163	-5.51121e-163	-2.41872e-163	-2.0974e-163	4.12036e-164	-1.94797e-163	-4.4645e-164	8.8906e-164	9.18323e-164	-6.29815e-163	-2.47484e-163	-8.92701e-164	-3.26225e-163	4.33096e-164	5.86101e-163	-6.00101e-163	-8.01808e-163	-6.5936e-163	-7.65675e-163	-6.00597e-164	7.897e-163	-9.66421e-164	-4.59583e-164	8.57608e-163	-5.53501e-163	-1.38837e-163	-1.29658e-165	1.44953e-162	-3.93002e-163	0
1.23825e-163	-6.75367e-163	-5.51121e-163	-2.41872e-163	-2.0974e-163	4.12036e-164	-1.94797e-163	-4.4645e-164	8.8906e-164	9.18323e-164	-6.29815e-163	-2.47484e-163	-8.92701e-164	-3.26225e-163	4.33096e-164	5.86101e-163	-6.00101e-163	-8.01808e-163	-6.5936e-163	-7.65675e-163	-6.00597e-164	7.897e-163	-9.66421e-164	-4.59583e-164	8.57608e-163	-5.53501e-163	-1.38837e-163	-1.29658e-165	1.44953e-162	-3.93002e-163	0
1.23825e-163	-6.75367e-163	-5.51121e-163	-2.41872e-163	-2.0974e-163	4.12036e-164	-1.94797e-163	-4.4645e-164	8.8906e-164	9.18323e-164	-6.29815e-163	-2.47484e-163	-8.92701e-164	-3.26225e-163	4.33096e-164	5.86101e-163	-6.00101e-163	-8.01808e-163	-6.5936e-163	-7.65675e-163	-6.00597e-164	7.897e-163	-9.66421e-164	-4.59583e-164	8.57608e-163	-5.53501e-163	-1.38837e-163	-1.29658e-165	1.44953e-162	-3.93002e-163	0
1.23825e-163	-6.75367e-163	-5.51121e-163	-2.41872e-163	-2.0974e-163	4.12036e-164	-1.94797e-163	-4.4645e-164	8.8906e-164	9.18323e-164	-6.29815e-163	-2.47484e-163	-8.92701e-164	-3.26225e-163	4.33096e-164	5.86101e-163	-6.00101e-163	-8.01808e-163	-6.5936e-163	-7.65675e-163	-6.00597e-164	7.897e-163	-9.66421e-164	-4.59583e-164	8.57608e-163	-5.53501e-163	-1.38837e-163	-1.29658e-165	1.44953e-162	-3.93002e-163	0
1.23825e-163	-6.75367e-163	-5.51121e-163	-2.41872e-163	-2.0974e-163	4.12036e-164	-1.94797e-163	-4.4645e-164	8.8906e-164	9.18323e-164	-6.29815e-163	-2.47484e-163	-8.92701e-164	-3.26225e-163	4.33096e-164	5.86101e-163	-6.00101e-163	-8.01808e-163	-6.5936e-163	-7.65675e-163	-6.00597e-164	7.897e-163	-9.66421e-164	-4.59583e-164	8.57608e-163	-5.53501e-163	-1.38837e-163	-1.29658e-165	1.44953e-162	-3.93002e-163	0
1.23825e-163	-6.75367e-163	-5.51121e-163	-2.41872e-163	-2.0974e-163	4.12036e-164	-1.94797e-163	-4.4645e-164	8.8906e-164	9.18323e-164	-6.29815e-163	-2.47484e-163	-8.92701e-164	-3.26225e-163	4.33096e-164	5.86101e-163	-6.00101e-163	-8.01808e-163	-6.5936e-163	-7.65675e-163	-6.00597e-164	7.897e-163	-9.66421e-164	-4.59583e-164	8.57608e-163	-5.53501e-163	-1.38837e-163	-1.29658e-165	1.44953e-162	-3.93002e-163	0
1.23825e-163	-6.75367e-163	-5.51121e-163	-2.41872e-163	-2.0974e-163	4.12036e-164	-1.94797e-163	-4.4645e-164	8.8906e-164	9.18323e-164	-6.29815e-163	-2.47484e-163	-8.92701e-164	-3.26225e-163	4.33096e-164	5.86101e-163	-6.00101e-163	-8.01808e-163	-6.5936e-163	-7.65675e-163	-6.00597e-164	7.897e-163	-9.66421e-164	-4.59583e-164	8.57608e-163	-5.53501e-163	-1.38837e-163	-1.29658e-165	1.44953e-162	-3.93002e-163	0
1.23825e-163	-6.75367e-163	-5.51121e-163	-2.41872e-163	-2.0974e-163	4.12036e-164	-1.94797e-163	-4.4645e-164	8.8906e-164	9.18323e-164	-6.29815e-163	-2.47484e-163	-8.92701e-164	-3.26225e-163	4.33096e-164	5.86101e-163	-6.00101e-163	-8.01808e-163	-6.5936e-163	-7.65675e-163	-6.00597e-164	7.897e-163	-9.66421e-164	-4.59583e-164	8.57608e-163	-5.53501e-163	-1.38837e-163	-1.29658e-165	1.44953e-162	-3.93002e-163	0
1.23825e-163	-6.75367e-163	-5.51121e-163	-2.41872e-163	-2.0974e-163	4.12036e-164	-1.94797e-163	-4.4645e-164	8.8906e-164	9.18323e-164	-6.29815e-163	-2.47484e-163	-8.92701e-164	-3.26225e-163	4.33096e-164	5.86101e-163	-6.00101e-163	-8.01808e-163	-6.5936e-163	-7.65675e-163	-6.00597e-164	7.897e-163	-9.66421e-164	-4.59583e-164	8.57608e-163	-5.53501e-163	-1.38837e-163	-1.29658e-165	1.44953e-162	-3.93002e-163	0
1.23825e-163	-6.75367e-163	-5.51121e-163	-2.41872e-163	-2.0974e-163	4.12036e-164	-1.94797e-163	-4.4645e-164	8.8906e-164	9.18323e-164	-6.29815e-163	-2.47484e-163	-8.92701e-164	-3.26225e-163	4.33096e-164	5.86101e-163	-6.00101e-163	-8.01808e-163	-6.5936e-163	-7.65675e-163	-6.00597e-164	7.897e-163	-9.66421e-164	-4.59583e-164	8.57608e-163	-5.53501e-163	-1.38837e-163	-1.29658e-165	1.44953e-162	-3.93002e-163	0
1.23825e-163	-6.75367e-163	-5.51121e-163	-2.41872e-163	-2.0974e-163	4.12036e-164	-1.94797e-163	-4.4645e-164	8.8906e-164	9.18323e-164	-6.29815e-163	-2.47484e-163	-8.92701e-164	-3.26225e-163	4.33096e-164	5.86101e-163	-6.00101e-163	-8.01808e-163	-6.5936e-163	-7.65675e-163	-6.00597e-164	7.897e-163	-9.66421e-164	-4.59583e-164	8.57608e-163	-5.53501e-163	-1.38837e-163	-1.29658e-165	1.44953e-162	-3.93002e-163	0
1.23825e-163	-6.75367e-163	-5.51121e-163	-2.41872e-163	-2.0974e-163	4.12036e-164	-1.94797e-163	-4.4645e-164	8.8906e-164	9.18323e-164	-6.29815e-163	-2.47484e-163	-8.92701e-164	-3.26225e-163	4.33096e-164	5.86101e-163	-6.00101e-163	-8.01808e-163	-6.5936e-163	-7.65675e-163	-6.00597e-164	7.897e-163	-9.66421e-164	-4.59583e-164	8.57608e-163	-5.53501e-163	-1.38837e-163	-1.29658e-165	1.44953e-162	-3.93002e-163	0
1.23825e-163	-6.75367e-163	-5.51121e-163	-2.41872e-163	-2.0974e-163	4.12036e-164	-1.94797e-163	-4.4645e-164	8.8906e-164	9.18323e-164	-6.29815e-163	-2.47484e-163	-8.92701e-164	-3.26225e-163	4.33096e-164	5.86101e-163	-6.00101e-163	-8.01808e-163	-6.5936e-163	-7.65675e-163	-6.00597e-164	7.897e-163	-9.66421e-164	-4.59583e-164	8.57608e-163	-5.53501e-163	-1.38837e-163	-1.29658e-165	1.44953e-162	-3.93002e-163	0
1.23825e-163	-6.75367e-163	-5.51121e-163	-2.41872e-163	-2.0974e-163	4.12036e-164	-1.94797e-163	-4.4645e-164	8.8906e-164	9.18323e-164	-6.29815e-163	-2.47484e-163	-8.92701e-164	-3.26225e-163	4.33096e-164	5.86101e-163	-6.00101e-163	-8.01808e-163	-6.5936e-163	-7.65675e-163	-6.00597e-164	7.897e-163	-9.66421e-164	-4.59583e-164	8.57608e-163	-5.53501e-163	-1.38837e-163	-1.29658e-165	1.44953e-162	-3.93002e-163	0
1.23825e-163	-6.75367e-163	-5.51121e-163	-2.41872e-163	-2.0974e-163	4.12036e-164	-1.94797e-163	-4.4645e-164	8.8906e-164	9.18323e-164	-6.29815e-163	-2.47484e-163	-8.92701e-164	-3.26225e-163	4.33096e-164	5.86101e-163	-6.00101e-163	-8.01808e-163	-6.5936e-163	-7.65675e-163	-6.00597e-164	7.897e-163	-9.66421e-164	-4.59583e-164	8.57608e-163	-5.53501e-163	-1.38837e-163	-1.29658e-165	1.44953e-162	-3.93002e-163	0
1.23825e-163	-6.75367e-163	-5.51121e-163	-2.41872e-163	-2.0974e-163	4.12036e-164	-1.94797e-163	-4.4645e-164	8.8906e-164	9.18323e-164	-6.29815e-163	-2.47484e-163	-8.92701e-164	-3.26225e-163	4.33096e-164	5.86101e-163	-6.00101e-163	-8.01808e-163	-6.5936e-163	-7.65675e-163	-6.00597e-164	7.897e-163	-9.66421e-164	-4.59583e-164	8.57608e-163	-5.53501e-163	-1.38837e-163	-1.29658e-165	1.44953e-162	-3.93002e-163	0
1.23825e-163	-6.75367e-163	-5.51121e-163	-2.41872e-163	-2.0974e-163	4.12036e-164	-1.94797e-163	-4.4645e-164	8.8906e-164	9.18323e-164	-6.29815e-163	-2.47484e-163	-8.92701e-164	-3.26225e-163	4.33096e-164	5.86101e-163	-6.00101e-163	-8.01808e-163	-6.5936e-163	-7.65675e-163	-6.00597e-164	7.897e-163	-9.66421e-164	-4.59583e-164	8.57608e-163	-5.53501e-163	-1.38837e-163	-1.29658e-165	1.44953e-162	-3.93002e-163	0
1.23825e-163	-6.75367e-163	-5.51121e-163	-2.41872e-163	-2.0974e-163	4.12036e-164	-1.94797e-163	-4.4645e-164	8.8906e-164	9.18323e-164	-6.29815e-163	-2.47484e-163	-8.92701e-164	-3.26225e-163	4.33096e-164	5.86101e-163	-6.00101e-163	-8.01808e-163	-6.5936e-163	-7.65675e-163	-6.00597e-164	7.897e-163	-9.66421e-164	-4.59583e-164	8.57608e-163	-5.53501e-163	-1.38837e-163	-1.29658e-165	1.44953e-162	-3.93002e-163	0
1.23825e-163	-6.75367e-163	-5.51121e-163	-2.41872e-163	-2.0974e-163	4.12036e-164	-1.94797e-163	-4.4645e-164	8.8906e-164	9.18323e-164	-6.29815e-163	-2.47484e-163	-8.92701e-164	-3.26225e-163	4.33096e-164	5.86101e-163	-6.00101e-163	-8.01808e-163	-6.5936e-163	-7.65675e-163	-6.00597e-164	7.897e-163	-9.66421e-164	-4.59583e-164	8.57608e-163	-5.53501e-163	-1.38837e-163	-1.29658e-165	1.44953e-162	-3.93002e-163	0
1.23825e-163	-6.75367e-163	-5.51121e-163	-2.41872e-163	-2.0974e-163	4.12036e-164	-1.94797e-163	-4.4645e-164	8.8906e-164	9.18323e-164	-6.29815e-163	-2.47484e-163	-8.92701e-164	-3.26225e-163	4.33096e-164	5.86101e-163	-6.00101e-163	-8.01808e-163	-6.5936e-163	-7.65675e-163	-6.00597e-164	7.897e-163	-9.66421e-164	-4.59583e-164	8.57608e-163	-5.53501e-163	-1.38837e-163	-1.29658e-165	1.44953e-162	-3.93002e-163	0
1.23825e-163	-6.75367e-163	-5.51121e-163	-2.41872e-163	-2.0974e-163	4.12036e-164	-1.94797e-163	-4.4645e-164	8.8906e-164	9.18323e-164	-6.29815e-163	-2.47484e-163	-8.92701e-164	-3.26225e-163	4.33096e-164	5.86101e-163	-6.00101e-163	-8.01808e-163	-6.5936e-163	-7.65675e-163	-6.00597e-164	7.897e-163	-9.66421e-164	-4.59583e-164	8.57608e-163	-5.53501e-163	-1.38837e-163	-1.29658e-165	1.44953e-162	-3.93002e-163	0
1.23825e-163	-6.75367e-163	-5.51121e-163	-2.41872e-163	-2.0974e-163	4.12036e-164	-1.94797e-163	-4.4645e-164	8.8906e-164	9.18323e-164	-6.29815e-163	-2.47484e-163	-8.92701e-164	-3.26225e-163	4.33096e-164	5.86101e-163	-6.00101e-163	-8.01808e-163	-6.5936e-163	-7.65675e-163	-6.00597e-164	7.897e-163	-9.66421e-164	-4.59583e-164	8.57608e-163	-5.53501e-163	-1.38837e-163	-1.29658e-165	1.44953e-162	-3.93002e-163	0
1.23825e-163	-6.75367e-163	-5.51121e-163	-2.41872e-163	-2.0974e-163	4.12036e-164	-1.94797e-163	-4.4645e-164	8.8906e-164	9.18323e-164	-6.29815e-163	-2.47484e-163	-8.92701e-164	-3.26225e-163	4.33096e-164	5.86101e-163	-6.00101e-163	-8.01808e-163	-6.5936e-163	-7.65675e-163	-6.00597e-164	7.897e-163	-9.66421e-164	-4.59583e-164	8.57608e-163	-5.53501e-163	-1.38837e-163	-1.29658e-165	1.44953e-162	-3.93002e-163	0
1.23825e-163	-6.75367e-163	-5.51121e-163	-2.41872e-163	-2.0974e-163	4.12036e-164	-1.94797e-163	-4.4645e-164	8.8906e-164	9.18323e-164	-6.29815e-163	-2.47484e-163	-8.92701e-164	-3.26225e-163	4.33096e-164	5.86101e-163	-6.00101e-163	-8.01808e-163	-6.5936e-163	-7.65675e-163	-6.00597e-164	7.897e-163	-9.66421e-164	-4.59583e-164	8.57608e-163	-5.53501e-163	-1.38837e-163	-1.29658e-165	1.44953e-162	-3.93002e-163	0
1.23825e-163	-6.75367e-163	-5.51121e-163	-2.41872e-163	-2.0974e-163	4.12036e-164	-1.94797e-163	-4.4645e-164	8.8906e-164	9.18323e-164	-6.29815e-163	-2.47484e-163	-8.92701e-164	-3.26225e-163	4.33096e-164	5.86101e-163	-6.00101e-163	-8.01808e-163	-6.5936e-163	-7.65675e-163	-6.00597e-164	7.897e-163	-9.66421e-164	-4.59583e-164	8.57608e-163	-5.53501e-163	-1.38837e-163	-1.29658e-165	1.44953e-162	-3.93002e-163	0
1.23825e-163	-6.75367e-163	-5.51121e-163	-2.41872e-163	-2.0974e-163	4.12036e-164	-1.94797e-163	-4.4645e-164	8.8906e-164	9.18323e-164	-6.29815e-163	-2.47484e-163	-8.92701e-164	-3.26225e-163	4.33096e-164	5.86101e-163	-6.00101e-163	-8.01808e-163	-6.5936e-163	-7.65675e-163	-6.00597e-164	7.897e-163	-9.66421e-164	-4.59583e-164	8.57608e-163	-5.53501e-163	-1.38837e-163	-1.29658e-165	1.44953e-162	-3.93002e-163	0
1.23825e-163	-6.75367e-163	-5.51121e-163	-2.41872e-163	-2.0974e-163	4.12036e-164	-1.94797e-163	-4.4645e-164	8.8906e-164	9.18323e-164	-6.29815e-163	-2.47484e-163	-8.92701e-164	-3.26225e-163	4.33096e-164	5.86101e-163	-6.00101e-163	-8.01808e-163	-6.5936e-163	-7.65675e-163	-6.00597e-164	7.897e-163	-9.66421e-164	-4.59583e-164	8.57608e-163	-5.53501e-163	-1.38837e-163	-1.29658e-165	1.44953e-162	-3.93002e-163	0
1.23825e-163	-6.75367e-163	-5.51121e-163	-2.41872e-163	-2.0974e-163	4.12036e-164	-1.94797e-163	-4.4645e-164	8.8906e-164	9.18323e-164	-6.29815e-163	-2.47484e-163	-8.92701e-164	-3.26225e-163	4.33096e-164	5.86101e-163	-6.00101e-163	-8.01808e-163	-6.5936e-163	-7.65675e-163	-6.00597e-164	7.897e-163	-9.66421e-164	-4.59583e-164	8.57608e-163	-5.53501e-163	-1.38837e-163	-1.29658e-165	1.44953e-162	-3.93002e-163	0
1.23825e-163	-6.75367e-163	-5.51121e-163	-2.41872e-163	-2.0974e-163	4.12036e-164	-1.94797e-163	-4.4645e-164	8.8906e-164	9.18323e-164	-6.29815e-163	-2.47484e-163	-8.92701e-164	-3.26225e-163	4.33096e-164	5.86101e-163	-6.00101e-163	-8.01808e-163	-6.5936e-163	-7.65675e-163	-6.00597e-164	7.897e-163	-9.66421e-164	-4.59583e-164	8.57608e-163	-5.53501e-163	-1.38837e-163	-1.29658e-165	1.44953e-162	-3.93002e-163	0
1.23825e-163	-6.75367e-163	-5.51121e-163	-2.41872e-163	-2.0974e-163	4.12036e-164	-1.94797e-163	-4.4645e-164	8.8906e-164	9.18323e-164	-6.29815e-163	-2.47484e-163	-8.92701e-164	-3.26225e-163	4.33096e-164	5.86101e-163	-6.00101e-163	-8.01808e-163	-6.5936e-163	-7.65675e-163	-6.00597e-164	7.897e-163	-9.66421e-164	-4.59583e-164	8.57608e-163	-5.53501e-163	-1.38837e-163	-1.29658e-165	1.44953e-162	-3.93002e-163	0
1.23825e-163	-6.75367e-163	-5.51121e-163	-2.41872e-163	-2.0974e-163	4.12036e-164	-1.94797e-163	-4.4645e-164	8.8906e-164	9.18323e-164	-6.29815e-163	-2.47484e-163	-8.92701e-164	-3.26225e-163	4.33096e-164	5.86101e-163	-6.00101e-163	-8.01808e-163	-6.5936e-163	-7.65675e-163	-6.00597e-164	7.897e-163	-9.66421e-164	-4.59583e-164	8.57608e-163	-5.53501e-163	-1.38837e-163	-1.29658e-165	1.44953e-162	-3.93002e-163	0
1.23825e-163	-6.75367e-163	-5.51121e-163	-2.41872e-163	-2.0974e-163	4.12036e-164	-1.94797e-163	-4.4645e-164	8.8906e-164	9.18323e-164	-6.29815e-163	-2.47484e-163	-8.92701e-164	-3.26225e-163	4.33096e-164	5.86101e-163	-6.00101e-163	-8.01808e-163	-6.5936e-163	-7.65675e-163	-6.00597e-164	7.897e-163	-9.66421e-164	-4.59583e-164	8.57608e-163	-5.53501e-163	-1.38837e-163	-1.29658e-165	1.44953e-162	-3.93002e-163	0
1.23825e-163	-6.75367e-163	-5.51121e-163	-2.41872e-163	-2.0974e-163	4.12036e-164	-1.94797e-163	-4.4645e-164	8.8906e-164	9.18323e-164	-6.29815e-163	-2.47484e-163	-8.92701e-164	-3.26225e-163	4.33096e-164	5.86101e-163	-6.00101e-163	-8.01808e-163	-6.5936e-163	-7.65675e-163	-6.00597e-164	7.897e-163	-9.66421e-164	-4.59583e-164	8.57608e-163	-5.53501e-163	-1.38837e-163	-1.29658e-165	1.44953e-162	-3.93002e-163	0
1.23825e-163	-6.75367e-163	-5.51121e-163	-2.41872e-163	-2.0974e-163	4.12036e-164	-1.94797e-163	-4.4645e-164	8.8906e-164	9.18323e-164	-6.29815e-163	-2.47484e-163	-8.92701e-164	-3.26225e-163	4.33096e-164	5.86101e-163	-6.00101e-163	-8.01808e-163	-6.5936e-163	-7.65675e-163	-6.00597e-164	7.897e-163	-9.66421e-164	-4.59583e-164	8.57608e-163	-5.53501e-163	-1.38837e-163	-1.29658e-165	1.44953e-162	-3.93002e-163	0
1.23825e-163	-6.75367e-163	-5.51121e-163	-2.41872e-163	-2.0974e-163	4.12036e-164	-1.94797e-163	-4.4645e-164	8.8906e-164	9.18323e-164	-6.29815e-163	-2.47484e-163	-8.92701e-164	-3.26225e-163	4.33096e-164	5.86101e-163	-6.00101e-163	-8.01808e-163	-6.5936e-163	-7.65675e-163	-6.00597e-164	7.897e-163	-9.66421e-164	-4.59583e-164	8.57608e-163	-5.53501e-163	-1.38837e-163	-1.29658e-165	1.44953e-162	-3.93002e-163	0
1.23825e-163	-6.75367e-163	-5.51121e-163	-2.41872e-163	-2.0974e-163	4.12036e-164	-1.94797e-163	-4.4645e-164	8.8906e-164	9.18323e-164	-6.29815e-163	-2.47484e-163	-8.92701e-164	-3.26225e-163	4.33096e-164	5.86101e-163	-6.00101e-163	-8.01808e-163	-6.5936e-163	-7.65675e-163	-6.00597e-164	7.897e-163	-9.66421e-164	-4.59583e-164	8.57608e-163	-5.53501e-163	-1.38837e-163	-1.29658e-165	1.44953e-162	-3.93002e-163	0
1.23825e-163	-6.75367e-163	-5.51121e-163	-2.41872e-163	-2.0974e-163	4.12036e-164	-1.94797e-163	-4.4645e-164	8.8906e-164	9.18323e-164	-6.29815e-163	-2.47484e-163	-8.92701e-164	-3.26225e-163	4.33096e-164	5.86101e-163	-6.00101e-163	-8.01808e-163	-6.5936e-163	-7.65675e-163	-6.00597e-164	7.897e-163	-9.66421e-164	-4.59583e-164	8.57608e-163	-5.53501e-163	-1.38837e-163	-1.29658e-165	1.44953e-162	-3.93002e-163	0
1.23825e-163	-6.75367e-163	-5.51121e-163	-2.41872e-163	-2.0974e-163	4.12036e-164	-1.94797e-163	-4.4645e-164	8.8906e-164	9.18323e-164	-6.29815e-163	-2.47484e-163	-8.92701e-164	-3.26225e-163	4.33096e-164	5.86101e-163	-6.00101e-163	-8.01808e-163	-6.5936e-163	-7.65675e-163	-6.00597e-164	7.897e-163	-9.66421e-164	-4.59583e-164	8.57608e-163	-5.53501e-163	-1.38837e-163	-1.29658e-165	1.44953e-162	-3.93002e-163	0
1.23825e-163	-6.75367e-163	-5.51121e-163	-2.41872e-163	-2.0974e-163	4.12036e-164	-1.94797e-163	-4.4645e-164	8.8906e-164	9.18323e-164	-6.29815e-163	-2.47484e-163	-8.92701e-164	-3.26225e-163	4.33096e-164	5.86101e-163	-6.00101e-163	-8.01808e-163	-6.5936e-163	-7.65675e-163	-6.00597e-164	7.897e-163	-9.66421e-164	-4.59583e-164	8.57608e-163	-5.53501e-163	-1.38837e-163	-1.29658e-165	1.44953e-162	-3.93002e-163	0
1.23825e-163	-6.75367e-163	-5.51121e-163	-2.41872e-163	-2.0974e-163	4.12036e-164	-1.94797e-163	-4.4645e-164	8.8906e-164	9.18323e-164	-6.29815e-163	-2.47484e-163	-8.92701e-164	-3.26225e-163	4.33096e-164	5.86101e-163	-6.00101e-163	-8.01808e-163	-6.5936e-163	-7.65675e-163	-6.00597e-164	7.897e-163	-9.66421e-164	-4.59583e-164	8.57608e-163	-5.53501e-163	-1.38837e-163	-1.29658e-165	1.44953e-162	-3.93002e-163	0
1.23825e-163	-6.75367e-163	-5.51121e-163	-2.41872e-163	-2.0974e-163	4.12036e-164	-1.94797e-163	-4.4645e-164	8.8906e-164	9.18323e-164	-6.29815e-163	-2.47484e-163	-8.92701e-164	-3.26225e-163	4.33096e-164	5.86101e-163	-6.00101e-163	-8.01808e-163	-6.5936e-163	-7.65675e-163	-6.00597e-164	7.897e-163	-9.66421e-164	-4.59583e-164	8.57608e-163	-5.53501e-163	-1.38837e-163	-1.29658e-165	1.44953e-162	-3.93002e-163	0
1.23825e-163	-6.75367e-163	-5.51121e-163	-2.41872e-163	-2.0974e-163	4.12036e-164	-1.94797e-163	-4.4645e-164	8.8906e-164	9.18323e-164	-6.29815e-163	-2.47484e-163	-8.92701e-164	-3.26225e-163	4.33096e-164	5.86101e-163	-6.00101e-163	-8.01808e-163	-6.5936e-163	-7.65675e-163	-6.00597e-164	7.897e-163	-9.66421e-164	-4.59583e-164	8.57608e-163	-5.53501e-163	-1.38837e-163	-1.29658e-165	1.44953e-162	-3.93002e-163	0
1.23825e-163	-6.75367e-163	-5.51121e-163	-2.41872e-163	-2.0974e-163	4.12036e-164	-1.94797e-163	-4.4645e-164	8.8906e-164	9.18323e-164	-6.29815e-163	-2.47484e-163	-8.92701e-164	-3.26225e-163	4.33096e-164	5.86101e-163	-6.00101e-163	-8.01808e-163	-6.5936e-163	-7.65675e-163	-6.00597e-164	7.897e-163	-9.66421e-164	-4.59583e-164	8.57608e-163	-5.53501e-163	-1.38837e-163	-1.29658e-165	1.44953e-162	-3.93002e-163	0
1.23825e-163	-6.75367e-163	-5.51121e-163	-2.41872e-163	-2.0974e-163	4.12036e-164	-1.94797e-163	-4.4645e-164	8.8906e-164	9.18323e-164	-6.29815e-163	-2.47484e-163	-8.92701e-164	-3.26225e-163	4.33096e-164	5.86101e-163	-6.00101e-163	-8.01808e-163	-6.5936e-163	-7.65675e-163	-6.00597e-164	7.897e-163	-9.66421e-164	-4.59583e-164	8.57608e-163	-5.53501e-163	-1.38837e-163	-1.29658e-165	1.44953e-162	-3.93002e-163	0
1.23825e-163	-6.75367e-163	-5.51121e-163	-2.41872e-163	-2.0974e-163	4.12036e-164	-1.94797e-163	-4.4645e-164	8.8906e-164	9.18323e-164	-6.29815e-163	-2.47484e-163	-8.92701e-164	-3.26225e-163	4.33096e-164	5.86101e-163	-6.00101e-163	-8.01808e-163	-6.5936e-163	-7.65675e-163	-6.00597e-164	7.897e-163	-9.66421e-164	-4.59583e-164	8.57608e-163	-5.53501e-163	-1.38837e-163	-1.29658e-165	1.44953e-162	-3.93002e-163	0
1.23825e-163	-6.75367e-163	-5.51121e-163	-2.41872e-163	-2.0974e-163	4.12036e-164	-1.94797e-163	-4.4645e-164	8.8906e-164	9.18323e-164	-6.29815e-163	-2.47484e-163	-8.92701e-164	-3.26225e-163	4.33096e-164	5.86101e-163	-6.00101e-163	-8.01808e-163	-6.5936e-163	-7.65675e-163	-6.00597e-164	7.897e-163	-9.66421e-164	-4.59583e-164	8.57608e-163	-5.53501e-163	-1.38837e-163	-1.29658e-165	1.44953e-162	-3.93002e-163	0
1.23825e-163	-6.75367e-163	-5.51121e-163	-2.41872e-163	-2.0974e-163	4.12036e-164	-1.94797e-163	-4.4645e-164	8.8906e-164	9.18323e-164	-6.29815e-163	-2.47484e-163	-8.92701e-164	-3.26225e-163	4.33096e-164	5.86101e-163	-6.00101e-163	-8.01808e-163	-6.5936e-163	-7.65675e-163	-6.00597e-164	7.897e-163	-9.66421e-164	-4.59583e-164	8.57608e-163	-5.53501e-163	-1.38837e-163	-1.29658e-165	1.44953e-162	-3.93002e-163	0
1.23825e-163	-6.75367e-163	-5.51121e-163	-2.41872e-163	-2.0974e-163	4.12036e-164	-1.94797e-163	-4.4645e-164	8.8906e-164	9.18323e-164	-6.29815e-163	-2.47484e-163	-8.92701e-164	-3.26225e-163	4.33096e-164	5.86101e-163	-6.00101e-163	-8.01808e-163	-6.5936e-163	-7.65675e-163	-6.00597e-164	7.897e-163	-9.66421e-164	-4.59583e-164	8.57608e-163	-5.53501e-163	-1.38837e-163	-1.29658e-165	1.44953e-162	-3.93002e-163	0
1.23825e-163	-6.75367e-163	-5.51121e-163	-2.41872e-163	-2.0974e-163	4.12036e-164	-1.94797e-163	-4.4645e-164	8.8906e-164	9.18323e-164	-6.29815e-163	-2.47484e-163	-8.92701e-164	-3.26225e-163	4.33096e-164	5.86101e-163	-6.00101e-163	-8.01808e-163	-6.5936e-163	-7.65675e-163	-6.00597e-164	7.897e-163	-9.66421e-164	-4.59583e-164	8.57608e-163	-5.53501e-163	-1.38837e-163	-1.29658e-165	1.44953e-162	-3.93002e-163	0
1.23825e-163	-6.75367e-163	-5.51121e-163	-2.41872e-163	-2.0974e-163	4.12036e-164	-1.94797e-163	-4.4645e-164	8.8906e-164	9.18323e-164	-6.29815e-163	-2.47484e-163	-8.92701e-164	-3.26225e-163	4.33096e-164	5.86101e-163	-6.00101e-163	-8.01808e-163	-6.5936e-163	-7.65675e-163	-6.00597e-164	7.897e-163	-9.66421e-164	-4.59583e-164	8.57608e-163	-5.53501e-163	-1.38837e-163	-1.29658e-165	1.44953e-162	-3.93002e-163	0
1.23825e-163	-6.75367e-163	-5.51121e-163	-2.41872e-163	-2.0974e-163	4.12036e-164	-1.94797e-163	-4.4645e-164	8.8906e-164	9.18323e-164	-6.29815e-163	-2.47484e-163	-8.92701e-164	-3.26225e-163	4.33096e-164	5.86101e-163	-6.00101e-163	-8.01808e-163	-6.5936e-163	-7.65675e-163	-6.00597e-164	7.897e-163	-9.66421e-164	-4.59583e-164	8.57608e-163	-5.53501e-163	-1.38837e-163	-1.29658e-165	1.44953e-162	-3.93002e-163	0
1.23825e-163	-6.75367e-163	-5.51121e-163	-2.41872e-163	-2.0974e-163	4.12036e-164	-1.94797e-163	-4.4645e-164	8.8906e-164	9.18323e-164	-6.29815e-163	-2.47484e-163	-8.92701e-164	-3.26225e-163	4.33096e-164	5.86101e-163	-6.00101e-163	-8.01808e-163	-6.5936e-163	-7.65675e-163	-6.00597e-164	7.897e-163	-9.66421e-164	-4.59583e-164	8.57608e-163	-5.53501e-163	-1.38837e-163	-1.29658e-165	1.44953e-162	-3.93002e-163	0
1.23825e-163	-6.75367e-163	-5.51121e-163	-2.41872e-163	-2.0974e-163	4.12036e-164	-1.94797e-163	-4.4645e-164	8.8906e-164	9.18323e-164	-6.29815e-163	-2.47484e-163	-8.92701e-164	-3.26225e-163	4.33096e-164	5.86101e-163	-6.00101e-163	-8.01808e-163	-6.5936e-163	-7.65675e-163	-6.00597e-164	7.897e-163	-9.66421e-164	-4.59583e-164	8.57608e-163	-5.53501e-163	-1.38837e-163	-1.29658e-165	1.44953e-162	-3.93002e-163	0
1.23825e-163	-6.75367e-163	-5.51121e-163	-2.41872e-163	-2.0974e-163	4.12036e-164	-1.94797e-163	-4.4645e-164	8.8906e-164	9.18323e-164	-6.29815e-163	-2.47484e-163	-8.92701e-164	-3.26225e-163	4.33096e-164	5.86101e-163	-6.00101e-163	-8.01808e-163	-6.5936e-163	-7.65675e-163	-6.00597e-164	7.897e-163	-9.66421e-164	-4.59583e-164	8.57608e-163	-5.53501e-163	-1.38837e-163	-1.29658e-165	1.44953e-162	-3.93002e-163	0
1.23825e-163	-6.75367e-163	-5.51121e-163	-2.41872e-163	-2.0974e-163	4.12036e-164	-1.94797e-163	-4.4645e-164	8.8906e-164	9.18323e-164	-6.29815e-163	-2.47484e-163	-8.92701e-164	-3.26225e-163	4.33096e-164	5.86101e-163	-6.00101e-163	-8.01808e-163	-6.5936e-163	-7.65675e-163	-6.00597e-164	7.897e-163	-9.66421e-164	-4.59583e-164	8.57608e-163	-5.53501e-163	-1.38837e-163	-1.29658e-165	1.44953e-162	-3.93002e-163	0
1.23825e-163	-6.75367e-163	-5.51121e-163	-2.41872e-163	-2.0974e-163	4.12036e-164	-1.94797e-163	-4.4645e-164	8.8906e-164	9.18323e-164	-6.29815e-163	-2.47484e-163	-8.92701e-164	-3.26225e-163	4.33096e-164	5.86101e-163	-6.00101e-163	-8.01808e-163	-6.5936e-163	-7.65675e-163	-6.00597e-164	7.897e-163	-9.66421e-164	-4.59583e-164	8.57608e-163	-5.53501e-163	-1.38837e-163	-1.29658e-165	1.44953e-162	-3.93002e-163	0
1.23825e-163	-6.75367e-163	-5.51121e-163	-2.41872e-163	-2.0974e-163	4.12036e-164	-1.94797e-163	-4.4645e-164	8.8906e-164	9.18323e-164	-6.29815e-163	-2.47484e-163	-8.92701e-164	-3.26225e-163	4.33096e-164	5.86101e-163	-6.00101e-163	-8.01808e-163	-6.5936e-163	-7.65675e-163	-6.00597e-164	7.897e-163	-9.66421e-164	-4.59583e-164	8.57608e-163	-5.53501e-163	-1.38837e-163	-1.29658e-165	1.44953e-162	-3.93002e-163	0
1.23825e-163	-6.75367e-163	-5.51121e-163	-2.41872e-163	-2.0974e-163	4.12036e-164	-1.94797e-163	-4.4645e-164	8.8906e-164	9.18323e-164	-6.29815e-163	-2.47484e-163	-8.92701e-164	-3.26225e-163	4.33096e-164	5.86101e-163	-6.00101e-163	-8.01808e-163	-6.5936e-163	-7.65675e-163	-6.00597e-164	7.897e-163	-9.66421e-164	-4.59583e-164	8.57608e-163	-5.53501e-163	-1.38837e-163	-1.29658e-165	1.44953e-162	-3.93002e-163	0
1.23825e-163	-6.75367e-163	-5.51121e-163	-2.41872e-163	-2.0974e-163	4.12036e-164	-1.94797e-163	-4.4645e-164	8.8906e-164	9.18323e-164	-6.29815e-163	-2.47484e-163	-8.92701e-164	-3.26225e-163	4.33096e-164	5.86101e-163	-6.00101e-163	-8.01808e-163	-6.5936e-163	-7.65675e-163	-6.00597e-164	7.897e-163	-9.66421e-164	-4.59583e-164	8.57608e-163	-5.53501e-163	-1.38837e-163	-1.29658e-165	1.44953e-162	-3.93002e-163	0
1.23825e-163	-6.75367e-163	-5.51121e-163	-2.41872e-163	-2.0974e-163	4.12036e-164	-1.94797e-163	-4.4645e-164	8.8906e-164	9.18323e-164	-6.29815e-163	-2.47484e-163	-8.92701e-164	-3.26225e-163	4.33096e-164	5.86101e-163	-6.00101e-163	-8.01808e-163	-6.5936e-163	-7.65675e-163	-6.00597e-164	7.897e-163	-9.66421e-164	-4.59583e-164	8.57608e-163	-5.53501e-163	-1.38837e-163	-1.29658e-165	1.44953e-162	-3.93002e-163	0
1.23825e-163	-6.75367e-163	-5.51121e-163	-2.41872e-163	-2.0974e-163	4.12036e-164	-1.94797e-163	-4.4645e-164	8.8906e-164	9.18323e-164	-6.29815e-163	-2.47484e-163	-8.92701e-164	-3.26225e-163	4.33096e-164	5.86101e-163	-6.00101e-163	-8.01808e-163	-6.5936e-163	-7.65675e-163	-6.00597e-164	7.897e-163	-9.66421e-164	-4.59583e-164	8.57608e-163	-5.53501e-163	-1.38837e-163	-1.29658e-165	1.44953e-162	-3.93002e-163	0
1.23825e-163	-6.75367e-163	-5.51121e-163	-2.41872e-163	-2.0974e-163	4.12036e-164	-1.94797e-163	-4.4645e-164	8.8906e-164	9.18323e-164	-6.29815e-163	-2.47484e-163	-8.92701e-164	-3.26225e-163	4.33096e-164	5.86101e-163	-6.00101e-163	-8.01808e-163	-6.5936e-163	-7.65675e-163	-6.00597e-164	7.897e-163	-9.66421e-164	-4.59583e-164	8.57608e-163	-5.53501e-163	-1.38837e-163	-1.29658e-165	1.44953e-162	-3.93002e-163	0
1.23825e-163	-6.75367e-163	-5.51121e-163	-2.41872e-163	-2.0974e-163	4.12036e-164	-1.94797e-163	-4.4645e-164	8.8906e-164	9.18323e-164	-6.29815e-163	-2.47484e-163	-8.92701e-164	-3.26225e-163	4.33096e-164	5.86101e-163	-6.00101e-163	-8.01808e-163	-6.5936e-163	-7.65675e-163	-6.00597e-164	7.897e-163	-9.66421e-164	-4.59583e-164	8.57608e-163	-5.53501e-163	-1.38837e-163	-1.29658e-165	1.44953e-162	-3.93002e-163	0
1.23825e-163	-6.75367e-163	-5.51121e-163	-2.41872e-163	-2.0974e-163	4.12036e-164	-1.94797e-163	-4.4645e-164	8.8906e-164	9.18323e-164	-6.29815e-163	-2.47484e-163	-8.92701e-164	-3.26225e-163	4.33096e-164	5.86101e-163	-6.00101e-163	-8.01808e-163	-6.5936e-163	-7.65675e-163	-6.00597e-164	7.897e-163	-9.66421e-164	-4.59583e-164	8.57608e-163	-5.53501e-163	-1.38837e-163	-1.29658e-165	1.44953e-162	-3.93002e-163	0
1.23825e-163	-6.75367e-163	-5.51121e-163	-2.41872e-163	-2.0974e-163	4.12036e-164	-1.94797e-163	-4.4645e-164	8.8906e-164	9.18323e-164	-6.29815e-163	-2.47484e-163	-8.92701e-164	-3.26225e-163	4.33096e-164	5.86101e-163	-6.00101e-163	-8.01808e-163	-6.5936e-163	-7.65675e-163	-6.00597e-164	7.897e-163	-9.66421e-164	-4.59583e-164	8.57608e-163	-5.53501e-163	-1.38837e-163	-1.29658e-165	1.44953e-162	-3.93002e-163	0
1.23825e-163	-6.75367e-163	-5.51121e-163	-2.41872e-163	-2.0974e-163	4.12036e-164	-1.94797e-163	-4.4645e-164	8.8906e-164	9.18323e-164	-6.29815e-163	-2.47484e-163	-8.92701e-164	-3.26225e-163	4.33096e-164	5.86101e-163	-6.00101e-163	-8.01808e-163	-6.5936e-163	-7.65675e-163	-6.00597e-164	7.897e-163	-9.66421e-164	-4.59583e-164	8.57608e-163	-5.53501e-163	-1.38837e-163	-1.29658e-165	1.44953e-162	-3.93002e-163	0
1.23825e-163	-6.75367e-163	-5.51121e-163	-2.41872e-163	-2.0974e-163	4.12036e-164	-1.94797e-163	-4.4645e-164	8.8906e-164	9.18323e-164	-6.29815e-163	-2.47484e-163	-8.92701e-164	-3.26225e-163	4.33096e-164	5.86101e-163	-6.00101e-163	-8.01808e-163	-6.5936e-163	-7.65675e-163	-6.00597e-164	7.897e-163	-9.66421e-164	-4.59583e-164	8.57608e-163	-5.53501e-163	-1.38837e-163	-1.29658e-165	1.44953e-162	-3.93002e-163	0
1.23825e-163	-6.75367e-163	-5.51121e-163	-2.41872e-163	-2.0974e-163	4.12036e-164	-1.94797e-163	-4.4645e-164	8.8906e-164	9.18323e-164	-6.29815e-163	-2.47484e-163	-8.92701e-164	-3.26225e-163	4.33096e-164	5.86101e-163	-6.00101e-163	-8.01808e-163	-6.5936e-163	-7.65675e-163	-6.00597e-164	7.897e-163	-9.66421e-164	-4.59583e-164	8.57608e-163	-5.53501e-163	-1.38837e-163	-1.29658e-165	1.44953e-162	-3.93002e-163	0
1.23825e-163	-6.75367e-163	-5.51121e-163	-2.41872e-163	-2.0974e-163	4.12036e-164	-1.94797e-163	-4.4645e-164	8.8906e-164	9.18323e-164	-6.29815e-163	-2.47484e-163	-8.92701e-164	-3.26225e-163	4.33096e-164	5.86101e-163	-6.00101e-163	-8.01808e-163	-6.5936e-163	-7.65675e-163	-6.00597e-164	7.897e-163	-9.66421e-164	-4.59583e-164	8.57608e-163	-5.53501e-163	-1.38837e-163	-1.29658e-165	1.44953e-162	-3.93002e-163	0
1.23825e-163	-6.75367e-163	-5.51121e-163	-2.41872e-163	-2.0974e-163	4.12036e-164	-1.94797e-163	-4.4645e-164	8.8906e-164	9.18323e-164	-6.29815e-163	-2.47484e-163	-8.92701e-164	-3.26225e-163	4.33096e-164	5.86101e-163	-6.00101e-163	-8.01808e-163	-6.5936e-163	-7.65675e-163	-6.00597e-164	7.897e-163	-9.66421e-164	-4.59583e-164	8.57608e-163	-5.53501e-163	-1.38837e-163	-1.29658e-165	1.44953e-162	-3.93002e-163	0
1.23825e-163	-6.75367e-163	-5.51121e-163	-2.41872e-163	-2.0974e-163	4.12036e-164	-1.94797e-163	-4.4645e-164	8.8906e-164	9.18323e-164	-6.29815e-163	-2.47484e-163	-8.92701e-164	-3.26225e-163	4.33096e-164	5.86101e-163	-6.00101e-163	-8.01808e-163	-6.5936e-163	-7.65675e-163	-6.00597e-164	7.897e-163	-9.66421e-164	-4.59583e-164	8.57608e-163	-5.53501e-163	-1.38837e-163	-1.29658e-165	1.44953e-162	-3.93002e-163	0
1.23825e-163	-6.75367e-163	-5.51121e-163	-2.41872e-163	-2.0974e-163	4.12036e-164	-1.94797e-163	-4.4645e-164	8.8906e-164	9.18323e-164	-6.29815e-163	-2.47484e-163	-8.92701e-164	-3.26225e-163	4.33096e-164	5.86101e-163	-6.00101e-163	-8.01808e-163	-6.5936e-163	-7.65675e-163	-6.00597e-164	7.897e-163	-9.66421e-164	-4.59583e-164	8.57608e-163	-5.53501e-163	-1.38837e-163	-1.29658e-165	1.44953e-162	-3.93002e-163	0
1.23825e-163	-6.75367e-163	-5.51121e-163	-2.41872e-163	-2.0974e-163	4.12036e-164	-1.94797e-163	-4.4645e-164	8.8906e-164	9.18323e-164	-6.29815e-163	-2.47484e-163	-8.92701e-164	-3.26225e-163	4.33096e-164	5.86101e-163	-6.00101e-163	-8.01808e-163	-6.5936e-163	-7.65675e-163	-6.00597e-164	7.897e-163	-9.66421e-164	-4.59583e-164	8.57608e-163	-5.53501e-163	-1.38837e-163	-1.29658e-165	1.44953e-162	-3.93002e-163	0
1.23825e-163	-6.75367e-163	-5.51121e-163	-2.41872e-163	-2.0974e-163	4.12036e-164	-1.94797e-163	-4.4645e-164	8.8906e-164	9.18323e-164	-6.29815e-163	-2.47484e-163	-8.92701e-164	-3.26225e-163	4.33096e-164	5.86101e-163	-6.00101e-163	-8.01808e-163	-6.5936e-163	-7.65675e-163	-6.00597e-164	7.897e-163	-9.66421e-164	-4.59583e-164	8.57608e-163	-5.53501e-163	-1.38837e-163	-1.29658e-165	1.44953e-162	-3.93002e-163	0
1.23825e-163	-6.75367e-163	-5.51121e-163	-2.41872e-163	-2.0974e-163	4.12036e-164	-1.94797e-163	-4.4645e-164	8.8906e-164	9.18323e-164	-6.29815e-163	-2.47484e-163	-8.92701e-164	-3.26225e-163	4.33096e-164	5.86101e-163	-6.00101e-163	-8.01808e-163	-6.5936e-163	-7.65675e-163	-6.00597e-164	7.897e-163	-9.66421e-164	-4.59583e-164	8.57608e-163	-5.53501e-163	-1.38837e-163	-1.29658e-165	1.44953e-162	-3.93002e-163	0
1.23825e-163	-6.75367e-163	-5.51121e-163	-2.41872e-163	-2.0974e-163	4.12036e-164	-1.94797e-163	-4.4645e-164	8.8906e-164	9.18323e-164	-6.29815e-163	-2.47484e-163	-8.92701e-164	-3.26225e-163	4.33096e-164	5.86101e-163	-6.00101e-163	-8.01808e-163	-6.5936e-163	-7.65675e-163	-6.00597e-164	7.897e-163	-9.66421e-164	-4.59583e-164	8.57608e-163	-5.53501e-163	-1.38837e-163	-1.29658e-165	1.44953e-162	-3.93002e-163	0
1.23825e-163	-6.75367e-163	-5.51121e-163	-2.41872e-163	-2.0974e-163	4.12036e-164	-1.94797e-163	-4.4645e-164	8.8906e-164	9.18323e-164	-6.29815e-163	-2.47484e-163	-8.92701e-164	-3.26225e-163	4.33096e-164	5.86101e-163	-6.00101e-163	-8.01808e-163	-6.5936e-163	-7.65675e-163	-6.00597e-164	7.897e-163	-9.66421e-164	-4.59583e-164	8.57608e-163	-5.53501e-163	-1.38837e-163	-1.29658e-165	1.44953e-162	-3.93002e-163	0
1.23825e-163	-6.75367e-163	-5.51121e-163	-2.41872e-163	-2.0974e-163	4.12036e-164	-1.94797e-163	-4.4645e-164	8.8906e-164	9.18323e-164	-6.29815e-163	-2.47484e-163	-8.92701e-164	-3.26225e-163	4.33096e-164	5.86101e-163	-6.00101e-163	-8.01808e-163	-6.5936e-163	-7.65675e-163	-6.00597e-164	7.897e-163	-9.66421e-164	-4.59583e-164	8.57608e-163	-5.53501e-163	-1.38837e-163	-1.29658e-165	1.44953e-162	-3.93002e-163	0
1.23825e-163	-6.75367e-163	-5.51121e-163	-2.41872e-163	-2.0974e-163	4.12036e-164	-1.94797e-163	-4.4645e-164	8.8906e-164	9.18323e-164	-6.29815e-163	-2.47484e-163	-8.92701e-164	-3.26225e-163	4.33096e-164	5.86101e-163	-6.00101e-163	-8.01808e-163	-6.5936e-163	-7.65675e-163	-6.00597e-164	7.897e-163	-9.66421e-164	-4.59583e-164	8.57608e-163	-5.53501e-163	-1.38837e-163	-1.29658e-165	1.44953e-162	-3.93002e-163	0
1.23825e-163	-6.75367e-163	-5.51121e-163	-2.41872e-163	-2.0974e-163	4.12036e-164	-1.94797e-163	-4.4645e-164	8.8906e-164	9.18323e-164	-6.29815e-163	-2.47484e-163	-8.92701e-164	-3.26225e-163	4.33096e-164	5.86101e-163	-6.00101e-163	-8.01808e-163	-6.5936e-163	-7.65675e-163	-6.00597e-164	7.897e-163	-9.66421e-164	-4.59583e-164	8.57608e-163	-5.53501e-163	-1.38837e-163	-1.29658e-165	1.44953e-162	-3.93002e-163	0
1.23825e-163	-6.75367e-163	-5.51121e-163	-2.41872e-163	-2.0974e-163	4.12036e-164	-1.94797e-163	-4.4645e-164	8.8906e-164	9.18323e-164	-6.29815e-163	-2.47484e-163	-8.92701e-164	-3.26225e-163	4.33096e-164	5.86101e-163	-6.00101e-163	-8.01808e-163	-6.5936e-163	-7.65675e-163	-6.00597e-164	7.897e-163	-9.66421e-164	-4.59583e-164	8.57608e-163	-5.53501e-163	-1.38837e-163	-1.29658e-165	1.44953e-162	-3.93002e-163	0
1.23825e-163	-6.75367e-163	-5.51121e-163	-2.41872e-163	-2.0974e-163	4.12036e-164	-1.94797e-163	-4.4645e-164	8.8906e-164	9.18323e-164	-6.29815e-163	-2.47484e-163	-8.92701e-164	-3.26225e-163	4.33096e-164	5.86101e-163	-6.00101e-163	-8.01808e-163	-6.5936e-163	-7.65675e-163	-6.00597e-164	7.897e-163	-9.66421e-164	-4.59583e-164	8.57608e-163	-5.53501e-163	-1.38837e-163	-1.29658e-165	1.44953e-162	-3.93002e-163	0
1.23825e-163	-6.75367e-163	-5.51121e-163	-2.41872e-163	-2.0974e-163	4.12036e-164	-1.94797e-163	-4.4645e-164	8.8906e-164	9.18323e-164	-6.29815e-163	-2.47484e-163	-8.92701e-164	-3.26225e-163	4.33096e-164	5.86101e-163	-6.00101e-163	-8.01808e-163	-6.5936e-163	-7.65675e-163	-6.00597e-164	7.897e-163	-9.66421e-164	-4.59583e-164	8.57608e-163	-5.53501e-163	-1.38837e-163	-1.29658e-165	1.44953e-162	-3.93002e-163	0
1.23825e-163	-6.75367e-163	-5.51121e-163	-2.41872e-163	-2.0974e-163	4.12036e-164	-1.94797e-163	-4.4645e-164	8.8906e-164	9.18323e-164	-6.29815e-163	-2.47484e-163	-8.92701e-164	-3.26225e-163	4.33096e-164	5.86101e-163	-6.00101e-163	-8.01808e-163	-6.5936e-163	-7.65675e-163	-6.00597e-164	7.897e-163	-9.66421e-164	-4.59583e-164	8.57608e-163	-5.53501e-163	-1.38837e-163	-1.29658e-165	1.44953e-162	-3.93002e-163	0
1.23825e-163	-6.75367e-163	-5.51121e-163	-2.41872e-163	-2.0974e-163	4.12036e-164	-1.94797e-163	-4.4645e-164	8.8906e-164	9.18323e-164	-6.29815e-163	-2.47484e-163	-8.92701e-164	-3.26225e-163	4.33096e-164	5.86101e-163	-6.00101e-163	-8.01808e-163	-6.5936e-163	-7.65675e-163	-6.00597e-164	7.897e-163	-9.66421e-164	-4.59583e-164	8.57608e-163	-5.53501e-163	-1.38837e-163	-1.29658e-165	1.44953e-162	-3.93002e-163	0
1.23825e-163	-6.75367e-163	-5.51121e-163	-2.41872e-163	-2.0974e-163	4.12036e-164	-1.94797e-163	-4.4645e-164	8.8906e-164	9.18323e-164	-6.29815e-163	-2.47484e-163	-8.92701e-164	-3.26225e-163	4.33096e-164	5.86101e-163	-6.00101e-163	-8.01808e-163	-6.5936e-163	-7.65675e-163	-6.00597e-164	7.897e-163	-9.66421e-164	-4.59583e-164	8.57608e-163	-5.53501e-163	-1.38837e-163	-1.29658e-165	1.44953e-162	-3.93002e-163	0
1.23825e-163	-6.75367e-163	-5.51121e-163	-2.41872e-163	-2.0974e-163	4.12036e-164	-1.94797e-163	-4.4645e-164	8.8906e-164	9.18323e-164	-6.29815e-163	-2.47484e-163	-8.92701e-164	-3.26225e-163	4.33096e-164	5.86101e-163	-6.00101e-163	-8.01808e-163	-6.5936e-163	-7.65675e-163	-6.00597e-164	7.897e-163	-9.66421e-164	-4.59583e-164	8.57608e-163	-5.53501e-163	-1.38837e-163	-1.29658e-165	1.44953e-162	-3.93002e-163	0
1.23825e-163	-6.75367e-163	-5.51121e-163	-2.41872e-163	-2.0974e-163	4.12036e-164	-1.94797e-163	-4.4645e-164	8.8906e-164	9.18323e-164	-6.29815e-163	-2.47484e-163	-8.92701e-164	-3.26225e-163	4.33096e-164	5.86101e-163	-6.00101e-163	-8.01808e-163	-6.5936e-163	-7.65675e-163	-6.00597e-164	7.897e-163	-9.66421e-164	-4.59583e-164	8.57608e-163	-5.53501e-163	-1.38837e-163	-1.29658e-165	1.44953e-162	-3.93002e-163	0
1.23825e-163	-6.75367e-163	-5.51121e-163	-2.41872e-163	-2.0974e-163	4.12036e-164	-1.94797e-163	-4.4645e-164	8.8906e-164	9.18323e-164	-6.29815e-163	-2.47484e-163	-8.92701e-164	-3.26225e-163	4.33096e-164	5.86101e-163	-6.00101e-163	-8.01808e-163	-6.5936e-163	-7.65675e-163	-6.00597e-164	7.897e-163	-9.66421e-164	-4.59583e-164	8.57608e-163	-5.53501e-163	-1.38837e-163	-1.29658e-165	1.44953e-162	-3.93002e-163	0
1.23825e-163	-6.75367e-163	-5.51121e-163	-2.41872e-163	-2.0974e-163	4.12036e-164	-1.94797e-163	-4.4645e-164	8.8906e-164	9.18323e-164	-6.29815e-163	-2.47484e-163	-8.92701e-164	-3.26225e-163	4.33096e-164	5.86101e-163	-6.00101e-163	-8.01808e-163	-6.5936e-163	-7.65675e-163	-6.00597e-164	7.897e-163	-9.66421e-164	-4.59583e-164	8.57608e-163	-5.53501e-163	-1.38837e-163	-1.29658e-165	1.44953e-162	-3.93002e-163	0
1.23825e-163	-6.75367e-163	-5.51121e-163	-2.41872e-163	-2.0974e-163	4.12036e-164	-1.94797e-163	-4.4645e-164	8.8906e-164	9.18323e-164	-6.29815e-163	-2.47484e-163	-8.92701e-164	-3.26225e-163	4.33096e-164	5.86101e-163	-6.00101e-163	-8.01808e-163	-6.5936e-163	-7.65675e-163	-6.00597e-164	7.897e-163	-9.66421e-164	-4.59583e-164	8.57608e-163	-5.53501e-163	-1.38837e-163	-1.29658e-165	1.44953e-162	-3.93002e-163	0
1.23825e-163	-6.75367e-163	-5.51121e-163	-2.41872e-163	-2.0974e-163	4.12036e-164	-1.94797e-163	-4.4645e-164	8.8906e-164	9.18323e-164	-6.29815e-163	-2.47484e-163	-8.92701e-164	-3.26225e-163	4.33096e-164	5.86101e-163	-6.00101e-163	-8.01808e-163	-6.5936e-163	-7.65675e-163	-6.00597e-164	7.897e-163	-9.66421e-164	-4.59583e-164	8.57608e-163	-5.53501e-163	-1.38837e-163	-1.29658e-165	1.44953e-162	-3.93002e-163	0
1.23825e-163	-6.75367e-163	-5.51121e-163	-2.41872e-163	-2.0974e-163	4.12036e-164	-1.94797e-163	-4.4645e-164	8.8906e-164	9.18323e-164	-6.29815e-163	-2.47484e-163	-8.92701e-164	-3.26225e-163	4.33096e-164	5.86101e-163	-6.00101e-163	-8.01808e-163	-6.5936e-163	-7.65675e-163	-6.00597e-164	7.897e-163	-9.66421e-164	-4.59583e-164	8.57608e-163	-5.53501e-163	-1.38837e-163	-1.29658e-165	1.44953e-162	-3.93002e-163	0
1.23825e-163	-6.75367e-163	-5.51121e-163	-2.41872e-163	-2.0974e-163	4.12036e-164	-1.94797e-163	-4.4645e-164	8.8906e-164	9.18323e-164	-6.29815e-163	-2.47484e-163	-8.92701e-164	-3.26225e-163	4.33096e-164	5.86101e-163	-6.00101e-163	-8.01808e-163	-6.5936e-163	-7.65675e-163	-6.00597e-164	7.897e-163	-9.66421e-164	-4.59583e-164	8.57608e-163	-5.53501e-163	-1.38837e-163	-1.29658e-165	1.44953e-162	-3.93002e-163	0
1.23825e-163	-6.75367e-163	-5.51121e-163	-2.41872e-163	-2.0974e-163	4.12036e-164	-1.94797e-163	-4.4645e-164	8.8906e-164	9.18323e-164	-6.29815e-163	-2.47484e-163	-8.92701e-164	-3.26225e-163	4.33096e-164	5.86101e-163	-6.00101e-163	-8.01808e-163	-6.5936e-163	-7.65675e-163	-6.00597e-164	7.897e-163	-9.66421e-164	-4.59583e-164	8.57608e-163	-5.53501e-163	-1.38837e-163	-1.29658e-165	1.44953e-162	-3.93002e-163	0
1.23825e-163	-6.75367e-163	-5.51121e-163	-2.41872e-163	-2.0974e-163	4.12036e-164	-1.94797e-163	-4.4645e-164	8.8906e-164	9.18323e-164	-6.29815e-163	-2.47484e-163	-8.92701e-164	-3.26225e-163	4.33096e-164	5.86101e-163	-6.00101e-163	-8.01808e-163	-6.5936e-163	-7.65675e-163	-6.00597e-164	7.897e-163	-9.66421e-164	-4.59583e-164	8.57608e-163	-5.53501e-163	-1.38837e-163	-1.29658e-165	1.44953e-162	-3.93002e-163	0
1.23825e-163	-6.75367e-163	-5.51121e-163	-2.41872e-163	-2.0974e-163	4.12036e-164	-1.94797e-163	-4.4645e-164	8.8906e-164	9.18323e-164	-6.29815e-163	-2.47484e-163	-8.92701e-164	-3.26225e-163	4.33096e-164	5.86101e-163	-6.00101e-163	-8.01808e-163	-6.5936e-163	-7.65675e-163	-6.00597e-164	7.897e-163	-9.66421e-164	-4.59583e-164	8.57608e-163	-5.53501e-163	-1.38837e-163	-1.29658e-165	1.44953e-162	-3.93002e-163	0
1.23825e-163	-6.75367e-163	-5.51121e-163	-2.41872e-163	-2.0974e-163	4.12036e-164	-1.94797e-163	-4.4645e-164	8.8906e-164	9.18323e-164	-6.29815e-163	-2.47484e-163	-8.92701e-164	-3.26225e-163	4.33096e-164	5.86101e-163	-6.00101e-163	-8.01808e-163	-6.5936e-163	-7.65675e-163	-6.00597e-164	7.897e-163	-9.66421e-164	-4.59583e-164	8.57608e-163	-5.53501e-163	-1.38837e-163	-1.29658e-165	1.44953e-162	-3.93002e-163	0
1.23825e-163	-6.75367e-163	-5.51121e-163	-2.41872e-163	-2.0974e-163	4.12036e-164	-1.94797e-163	-4.4645e-164	8.8906e-164	9.18323e-164	-6.29815e-163	-2.47484e-163	-8.92701e-164	-3.26225e-163	4.33096e-164	5.86101e-163	-6.00101e-163	-8.01808e-163	-6.5936e-163	-7.65675e-163	-6.00597e-164	7.897e-163	-9.66421e-164	-4.59583e-164	8.57608e-163	-5.53501e-163	-1.38837e-163	-1.29658e-165	1.44953e-162	-3.93002e-163	0
1.23825e-163	-6.75367e-163	-5.51121e-163	-2.41872e-163	-2.0974e-163	4.12036e-164	-1.94797e-163	-4.4645e-164	8.8906e-164	9.18323e-164	-6.29815e-163	-2.47484e-163	-8.92701e-164	-3.26225e-163	4.33096e-164	5.86101e-163	-6.00101e-163	-8.01808e-163	-6.5936e-163	-7.65675e-163	-6.00597e-164	7.897e-163	-9.66421e-164	-4.59583e-164	8.57608e-163	-5.53501e-163	-1.38837e-163	-1.29658e-165	1.44953e-162	-3.93002e-163	0
1.23825e-163	-6.75367e-163	-5.51121e-163	-2.41872e-163	-2.0974e-163	4.12036e-164	-1.94797e-163	-4.4645e-164	8.8906e-164	9.18323e-164	-6.29815e-163	-2.47484e-163	-8.92701e-164	-3.26225e-163	4.33096e-164	5.86101e-163	-6.00101e-163	-8.01808e-163	-6.5936e-163	-7.65675e-163	-6.00597e-164	7.897e-163	-9.66421e-164	-4.59583e-164	8.57608e-163	-5.53501e-163	-1.38837e-163	-1.29658e-165	1.44953e-162	-3.93002e-163	0
1.23825e-163	-6.75367e-163	-5.51121e-163	-2.41872e-163	-2.0974e-163	4.12036e-164	-1.94797e-163	-4.4645e-164	8.8906e-164	9.18323e-164	-6.29815e-163	-2.47484e-163	-8.92701e-164	-3.26225e-163	4.33096e-164	5.86101e-163	-6.00101e-163	-8.01808e-163	-6.5936e-163	-7.65675e-163	-6.00597e-164	7.897e-163	-9.66421e-164	-4.59583e-164	8.57608e-163	-5.53501e-163	-1.38837e-163	-1.29658e-165	1.44953e-162	-3.93002e-163	0
1.23825e-163	-6.75367e-163	-5.51121e-163	-2.41872e-163	-2.0974e-163	4.12036e-164	-1.94797e-163	-4.4645e-164	8.8906e-164	9.18323e-164	-6.29815e-163	-2.47484e-163	-8.92701e-164	-3.26225e-163	4.33096e-164	5.86101e-163	-6.00101e-163	-8.01808e-163	-6.5936e-163	-7.65675e-163	-6.00597e-164	7.897e-163	-9.66421e-164	-4.59583e-164	8.57608e-163	-5.53501e-163	-1.38837e-163	-1.29658e-165	1.44953e-162	-3.93002e-163	0
1.23825e-163	-6.75367e-163	-5.51121e-163	-2.41872e-163	-2.0974e-163	4.12036e-164	-1.94797e-163	-4.4645e-164	8.8906e-164	9.18323e-164	-6.29815e-163	-2.47484e-163	-8.92701e-164	-3.26225e-163	4.33096e-164	5.86101e-163	-6.00101e-163	-8.01808e-163	-6.5936e-163	-7.65675e-163	-6.00597e-164	7.897e-163	-9.66421e-164	-4.59583e-164	8.57608e-163	-5.53501e-163	-1.38837e-163	-1.29658e-165	1.44953e-162	-3.93002e-163	0
1.23825e-163	-6.75367e-163	-5.51121e-163	-2.41872e-163	-2.0974e-163	4.12036e-164	-1.94797e-163	-4.4645e-164	8.8906e-164	9.18323e-164	-6.29815e-163	-2.47484e-163	-8.92701e-164	-3.26225e-163	4.33096e-164	5.86101e-163	-6.00101e-163	-8.01808e-163	-6.5936e-163	-7.65675e-163	-6.00597e-164	7.897e-163	-9.66421e-164	-4.59583e-164	8.57608e-163	-5.53501e-163	-1.38837e-163	-1.29658e-165	1.44953e-162	-3.93002e-163	0
1.23825e-163	-6.75367e-163	-5.51121e-163	-2.41872e-163	-2.0974e-163	4.12036e-164	-1.94797e-163	-4.4645e-164	8.8906e-164	9.18323e-164	-6.29815e-163	-2.47484e-163	-8.92701e-164	-3.26225e-163	4.33096e-164	5.86101e-163	-6.00101e-163	-8.01808e-163	-6.5936e-163	-7.65675e-163	-6.00597e-164	7.897e-163	-9.66421e-164	-4.59583e-164	8.57608e-163	-5.53501e-163	-1.38837e-163	-1.29658e-165	1.44953e-162	-3.93002e-163	0
1.23825e-163	-6.75367e-163	-5.51121e-163	-2.41872e-163	-2.0974e-163	4.12036e-164	-1.94797e-163	-4.4645e-164	8.8906e-164	9.18323e-164	-6.29815e-163	-2.47484e-163	-8.92701e-164	-3.26225e-163	4.33096e-164	5.86101e-163	-6.00101e-163	-8.01808e-163	-6.5936e-163	-7.65675e-163	-6.00597e-164	7.897e-163	-9.66421e-164	-4.59583e-164	8.57608e-163	-5.53501e-163	-1.38837e-163	-1.29658e-165	1.44953e-162	-3.93002e-163	0
1.23825e-163	-6.75367e-163	-5.51121e-163	-2.41872e-163	-2.0974e-163	4.12036e-164	-1.94797e-163	-4.4645e-164	8.8906e-164	9.18323e-164	-6.29815e-163	-2.47484e-163	-8.92701e-164	-3.26225e-163	4.33096e-164	5.86101e-163	-6.00101e-163	-8.01808e-163	-6.5936e-163	-7.65675e-163	-6.00597e-164	7.897e-163	-9.66421e-164	-4.59583e-164	8.57608e-163	-5.53501e-163	-1.38837e-163	-1.29658e-165	1.44953e-162	-3.93002e-163	0
1.23825e-163	-6.75367e-163	-5.51121e-163	-2.41872e-163	-2.0974e-163	4.12036e-164	-1.94797e-163	-4.4645e-164	8.8906e-164	9.18323e-164	-6.29815e-163	-2.47484e-163	-8.92701e-164	-3.26225e-163	4.33096e-164	5.86101e-163	-6.00101e-163	-8.01808e-163	-6.5936e-163	-7.65675e-163	-6.00597e-164	7.897e-163	-9.66421e-164	-4.59583e-164	8.57608e-163	-5.53501e-163	-1.38837e-163	-1.29658e-165	1.44953e-162	-3.93002e-163	0
1.23825e-163	-6.75367e-163	-5.51121e-163	-2.41872e-163	-2.0974e-163	4.12036e-164	-1.94797e-163	-4.4645e-164	8.8906e-164	9.18323e-164	-6.29815e-163	-2.47484e-163	-8.92701e-164	-3.26225e-163	4.33096e-164	5.86101e-163	-6.00101e-163	-8.01808e-163	-6.5936e-163	-7.65675e-163	-6.00597e-164	7.897e-163	-9.66421e-164	-4.59583e-164	8.57608e-163	-5.53501e-163	-1.38837e-163	-1.29658e-165	1.44953e-162	-3.93002e-163	0
1.23825e-163	-6.75367e-163	-5.51121e-163	-2.41872e-163	-2.0974e-163	4.12036e-164	-1.94797e-163	-4.4645e-164	8.8906e-164	9.18323e-164	-6.29815e-163	-2.47484e-163	-8.92701e-164	-3.26225e-163	4.33096e-164	5.86101e-163	-6.00101e-163	-8.01808e-163	-6.5936e-163	-7.65675e-163	-6.00597e-164	7.897e-163	-9.66421e-164	-4.59583e-164	8.57608e-163	-5.53501e-163	-1.38837e-163	-1.29658e-165	1.44953e-162	-3.93002e-163	0
1.23825e-163	-6.75367e-163	-5.51121e-163	-2.41872e-163	-2.0974e-163	4.12036e-164	-1.94797e-163	-4.4645e-164	8.8906e-164	9.18323e-164	-6.29815e-163	-2.47484e-163	-8.92701e-164	-3.26225e-163	4.33096e-164	5.86101e-163	-6.00101e-163	-8.01808e-163	-6.5936e-163	-7.65675e-163	-6.00597e-164	7.897e-163	-9.66421e-164	-4.59583e-164	8.57608e-163	-5.53501e-163	-1.38837e-163	-1.29658e-165	1.44953e-162	-3.93002e-163	0
1.23825e-163	-6.75367e-163	-5.51121e-163	-2.41872e-163	-2.0974e-163	4.12036e-164	-1.94797e-163	-4.4645e-164	8.8906e-164	9.18323e-164	-6.29815e-163	-2.47484e-163	-8.92701e-164	-3.26225e-163	4.33096e-164	5.86101e-163	-6.00101e-163	-8.01808e-163	-6.5936e-163	-7.65675e-163	-6.00597e-164	7.897e-163	-9.66421e-164	-4.59583e-164	8.57608e-163	-5.53501e-163	-1.38837e-163	-1.29658e-165	1.44953e-162	-3.93002e-163	0
1.23825e-163	-6.75367e-163	-5.51121e-163	-2.41872e-163	-2.0974e-163	4.12036e-164	-1.94797e-163	-4.4645e-164	8.8906e-164	9.18323e-164	-6.29815e-163	-2.47484e-163	-8.92701e-164	-3.26225e-163	4.33096e-164	5.86101e-163	-6.00101e-163	-8.01808e-163	-6.5936e-163	-7.65675e-163	-6.00597e-164	7.897e-163	-9.66421e-164	-4.59583e-164	8.57608e-163	-5.53501e-163	-1.38837e-163	-1.29658e-165	1.44953e-162	-3.93002e-163	0
1.23825e-163	-6.75367e-163	-5.51121e-163	-2.41872e-163	-2.0974e-163	4.12036e-164	-1.94797e-163	-4.4645e-164	8.8906e-164	9.18323e-164	-6.29815e-163	-2.47484e-163	-8.92701e-164	-3.26225e-163	4.33096e-164	5.86101e-163	-6.00101e-163	-8.01808e-163	-6.5936e-163	-7.65675e-163	-6.00597e-164	7.897e-163	-9.66421e-164	-4.59583e-164	8.57608e-163	-5.53501e-163	-1.38837e-163	-1.29658e-165	1.44953e-162	-3.93002e-163	0
1.23825e-163	-6.75367e-163	-5.51121e-163	-2.41872e-163	-2.0974e-163	4.12036e-164	-1.94797e-163	-4.4645e-164	8.8906e-164	9.18323e-164	-6.29815e-163	-2.47484e-163	-8.92701e-164	-3.26225e-163	4.33096e-164	5.86101e-163	-6.00101e-163	-8.01808e-163	-6.5936e-163	-7.65675e-163	-6.00597e-164	7.897e-163	-9.66421e-164	-4.59583e-164	8.57608e-163	-5.53501e-163	-1.38837e-163	-1.29658e-165	1.44953e-162	-3.93002e-163	0
1.23825e-163	-6.75367e-163	-5.51121e-163	-2.41872e-163	-2.0974e-163	4.12036e-164	-1.94797e-163	-4.4645e-164	8.8906e-164	9.18323e-164	-6.29815e-163	-2.47484e-163	-8.92701e-164	-3.26225e-163	4.33096e-164	5.86101e-163	-6.00101e-163	-8.01808e-163	-6.5936e-163	-7.65675e-163	-6.00597e-164	7.897e-163	-9.66421e-164	-4.59583e-164	8.57608e-163	-5.53501e-163	-1.38837e-163	-1.29658e-165	1.44953e-162	-3.93002e-163	0
1.23825e-163	-6.75367e-163	-5.51121e-163	-2.41872e-163	-2.0974e-163	4.12036e-164	-1.94797e-163	-4.4645e-164	8.8906e-164	9.18323e-164	-6.29815e-163	-2.47484e-163	-8.92701e-164	-3.26225e-163	4.33096e-164	5.86101e-163	-6.00101e-163	-8.01808e-163	-6.5936e-163	-7.65675e-163	-6.00597e-164	7.897e-163	-9.66421e-164	-4.59583e-164	8.57608e-163	-5.53501e-163	-1.38837e-163	-1.29658e-165	1.44953e-162	-3.93002e-163	0
1.23825e-163	-6.75367e-163	-5.51121e-163	-2.41872e-163	-2.0974e-163	4.12036e-164	-1.94797e-163	-4.4645e-164	8.8906e-164	9.18323e-164	-6.29815e-163	-2.47484e-163	-8.92701e-164	-3.26225e-163	4.33096e-164	5.86101e-163	-6.00101e-163	-8.01808e-163	-6.5936e-163	-7.65675e-163	-6.00597e-164	7.897e-163	-9.66421e-164	-4.59583e-164	8.57608e-163	-5.53501e-163	-1.38837e-163	-1.29658e-165	1.44953e-162	-3.93002e-163	0
1.23825e-163	-6.75367e-163	-5.51121e-163	-2.41872e-163	-2.0974e-163	4.12036e-164	-1.94797e-163	-4.4645e-164	8.8906e-164	9.18323e-164	-6.29815e-163	-2.47484e-163	-8.92701e-164	-3.26225e-163	4.33096e-164	5.86101e-163	-6.00101e-163	-8.01808e-163	-6.5936e-163	-7.65675e-163	-6.00597e-164	7.897e-163	-9.66421e-164	-4.59583e-164	8.57608e-163	-5.53501e-163	-1.38837e-163	-1.29658e-165	1.44953e-162	-3.93002e-163	0
1.23825e-163	-6.75367e-163	-5.51121e-163	-2.41872e-163	-2.0974e-163	4.12036e-164	-1.94797e-163	-4.4645e-164	8.8906e-164	9.18323e-164	-6.29815e-163	-2.47484e-163	-8.92701e-164	-3.26225e-163	4.33096e-164	5.86101e-163	-6.00101e-163	-8.01808e-163	-6.5936e-163	-7.65675e-163	-6.00597e-164	7.897e-163	-9.66421e-164	-4.59583e-164	8.57608e-163	-5.53501e-163	-1.38837e-163	-1.29658e-165	1.44953e-162	-3.93002e-163	0
1.23825e-163	-6.75367e-163	-5.51121e-163	-2.41872e-163	-2.0974e-163	4.12036e-164	-1.94797e-163	-4.4645e-164	8.8906e-164	9.18323e-164	-6.29815e-163	-2.47484e-163	-8.92701e-164	-3.26225e-163	4.33096e-164	5.86101e-163	-6.00101e-163	-8.01808e-163	-6.5936e-163	-7.65675e-163	-6.00597e-164	7.897e-163	-9.66421e-164	-4.59583e-164	8.57608e-163	-5.53501e-163	-1.38837e-163	-1.29658e-165	1.44953e-162	-3.93002e-163	0
1.23825e-163	-6.75367e-163	-5.51121e-163	-2.41872e-163	-2.0974e-163	4.12036e-164	-1.94797e-163	-4.4645e-164	8.8906e-164	9.18323e-164	-6.29815e-163	-2.47484e-163	-8.92701e-164	-3.26225e-163	4.33096e-164	5.86101e-163	-6.00101e-163	-8.01808e-163	-6.5936e-163	-7.65675e-163	-6.00597e-164	7.897e-163	-9.66421e-164	-4.59583e-164	8.57608e-163	-5.53501e-163	-1.38837e-163	-1.29658e-165	1.44953e-162	-3.93002e-163	0
1.23825e-163	-6.75367e-163	-5.51121e-163	-2.41872e-163	-2.0974e-163	4.12036e-164	-1.94797e-163	-4.4645e-164	8.8906e-164	9.18323e-164	-6.29815e-163	-2.47484e-163	-8.92701e-164	-3.26225e-163	4.33096e-164	5.86101e-163	-6.00101e-163	-8.01808e-163	-6.5936e-163	-7.65675e-163	-6.00597e-164	7.897e-163	-9.66421e-164	-4.59583e-164	8.57608e-163	-5.53501e-163	-1.38837e-163	-1.29658e-165	1.44953e-162	-3.93002e-163	0
1.23825e-163	-6.75367e-163	-5.51121e-163	-2.41872e-163	-2.0974e-163	4.12036e-164	-1.94797e-163	-4.4645e-164	8.8906e-164	9.18323e-164	-6.29815e-163	-2.47484e-163	-8.92701e-164	-3.26225e-163	4.33096e-164	5.86101e-163	-6.00101e-163	-8.01808e-163	-6.5936e-163	-7.65675e-163	-6.00597e-164	7.897e-163	-9.66421e-164	-4.59583e-164	8.57608e-163	-5.53501e-163	-1.38837e-163	-1.29658e-165	1.44953e-162	-3.93002e-163	0
1.23825e-163	-6.75367e-163	-5.51121e-163	-2.41872e-163	-2.0974e-163	4.12036e-164	-1.94797e-163	-4.4645e-164	8.8906e-164	9.18323e-164	-6.29815e-163	-2.47484e-163	-8.92701e-164	-3.26225e-163	4.33096e-164	5.86101e-163	-6.00101e-163	-8.01808e-163	-6.5936e-163	-7.65675e-163	-6.00597e-164	7.897e-163	-9.66421e-164	-4.59583e-164	8.57608e-163	-5.53501e-163	-1.38837e-163	-1.29658e-165	1.44953e-162	-3.93002e-163	0
1.23825e-163	-6.75367e-163	-5.51121e-163	-2.41872e-163	-2.0974e-163	4.12036e-164	-1.94797e-163	-4.4645e-164	8.8906e-164	9.18323e-164	-6.29815e-163	-2.47484e-163	-8.92701e-164	-3.26225e-163	4.33096e-164	5.86101e-163	-6.00101e-163	-8.01808e-163	-6.5936e-163	-7.65675e-163	-6.00597e-164	7.897e-163	-9.66421e-164	-4.59583e-164	8.57608e-163	-5.53501e-163	-1.38837e-163	-1.29658e-165	1.44953e-162	-3.93002e-163	0
1.23825e-163	-6.75367e-163	-5.51121e-163	-2.41872e-163	-2.0974e-163	4.12036e-164	-1.94797e-163	-4.4645e-164	8.8906e-164	9.18323e-164	-6.29815e-163	-2.47484e-163	-8.92701e-164	-3.26225e-163	4.33096e-164	5.86101e-163	-6.00101e-163	-8.01808e-163	-6.5936e-163	-7.65675e-163	-6.00597e-164	7.897e-163	-9.66421e-164	-4.59583e-164	8.57608e-163	-5.53501e-163	-1.38837e-163	-1.29658e-165	1.44953e-162	-3.93002e-163	0
1.23825e-163	-6.75367e-163	-5.51121e-163	-2.41872e-163	-2.0974e-163	4.12036e-164	-1.94797e-163	-4.4645e-164	8.8906e-164	9.18323e-164	-6.29815e-163	-2.47484e-163	-8.92701e-164	-3.26225e-163	4.33096e-164	5.86101e-163	-6.00101e-163	-8.01808e-163	-6.5936e-163	-7.65675e-163	-6.00597e-164	7.897e-163	-9.66421e-164	-4.59583e-164	8.57608e-163	-5.53501e-163	-1.38837e-163	-1.29658e-165	1.44953e-162	-3.93002e-163	0
1.23825e-163	-6.75367e-163	-5.51121e-163	-2.41872e-163	-2.0974e-163	4.12036e-164	-1.94797e-163	-4.4645e-164	8.8906e-164	9.18323e-164	-6.29815e-163	-2.47484e-163	-8.92701e-164	-3.26225e-163	4.33096e-164	5.86101e-163	-6.00101e-163	-8.01808e-163	-6.5936e-163	-7.65675e-163	-6.00597e-164	7.897e-163	-9.66421e-164	-4.59583e-164	8.57608e-163	-5.53501e-163	-1.38837e-163	-1.29658e-165	1.44953e-162	-3.93002e-163	0
1.23825e-163	-6.75367e-163	-5.51121e-163	-2.41872e-163	-2.0974e-163	4.12036e-164	-1.94797e-163	-4.4645e-164	8.8906e-164	9.18323e-164	-6.29815e-163	-2.47484e-163	-8.92701e-164	-3.26225e-163	4.33096e-164	5.86101e-163	-6.00101e-163	-8.01808e-163	-6.5936e-163	-7.65675e-163	-6.00597e-164	7.897e-163	-9.66421e-164	-4.59583e-164	8.57608e-163	-5.53501e-163	-1.38837e-163	-1.29658e-165	1.44953e-162	-3.93002e-163	0
1.23825e-163	-6.75367e-163	-5.51121e-163	-2.41872e-163	-2.0974e-163	4.12036e-164	-1.94797e-163	-4.4645e-164	8.8906e-164	9.18323e-164	-6.29815e-163	-2.47484e-163	-8.92701e-164	-3.26225e-163	4.33096e-164	5.86101e-163	-6.00101e-163	-8.01808e-163	-6.5936e-163	-7.65675e-163	-6.00597e-164	7.897e-163	-9.66421e-164	-4.59583e-164	8.57608e-163	-5.53501e-163	-1.38837e-163	-1.29658e-165	1.44953e-162	-3.93002e-163	0
1.23825e-163	-6.75367e-163	-5.51121e-163	-2.41872e-163	-2.0974e-163	4.12036e-164	-1.94797e-163	-4.4645e-164	8.8906e-164	9.18323e-164	-6.29815e-163	-2.47484e-163	-8.92701e-164	-3.26225e-163	4.33096e-164	5.86101e-163	-6.00101e-163	-8.01808e-163	-6.5936e-163	-7.65675e-163	-6.00597e-164	7.897e-163	-9.66421e-164	-4.59583e-164	8.57608e-163	-5.53501e-163	-1.38837e-163	-1.29658e-165	1.44953e-162	-3.93002e-163	0
1.23825e-163	-6.75367e-163	-5.51121e-163	-2.41872e-163	-2.0974e-163	4.12036e-164	-1.94797e-163	-4.4645e-164	8.8906e-164	9.18323e-164	-6.29815e-163	-2.47484e-163	-8.92701e-164	-3.26225e-163	4.33096e-164	5.86101e-163	-6.00101e-163	-8.01808e-163	-6.5936e-163	-7.65675e-163	-6.00597e-164	7.897e-163	-9.66421e-164	-4.59583e-164	8.57608e-163	-5.53501e-163	-1.38837e-163	-1.29658e-165	1.44953e-162	-3.93002e-163	0
1.23825e-163	-6.75367e-163	-5.51121e-163	-2.41872e-163	-2.0974e-163	4.12036e-164	-1.94797e-163	-4.4645e-164	8.8906e-164	9.18323e-164	-6.29815e-163	-2.47484e-163	-8.92701e-164	-3.26225e-163	4.33096e-164	5.86101e-163	-6.00101e-163	-8.01808e-163	-6.5936e-163	-7.65675e-163	-6.00597e-164	7.897e-163	-9.66421e-164	-4.59583e-164	8.57608e-163	-5.53501e-163	-1.38837e-163	-1.29658e-165	1.44953e-162	-3.93002e-163	0
1.23825e-163	-6.75367e-163	-5.51121e-163	-2.41872e-163	-2.0974e-163	4.12036e-164	-1.94797e-163	-4.4645e-164	8.8906e-164	9.18323e-164	-6.29815e-163	-2.47484e-163	-8.92701e-164	-3.26225e-163	4.33096e-164	5.86101e-163	-6.00101e-163	-8.01808e-163	-6.5936e-163	-7.65675e-163	-6.00597e-164	7.897e-163	-9.66421e-164	-4.59583e-164	8.57608e-163	-5.53501e-163	-1.38837e-163	-1.29658e-165	1.44953e-162	-3.93002e-163	0
1.23825e-163	-6.75367e-163	-5.51121e-163	-2.41872e-163	-2.0974e-163	4.12036e-164	-1.94797e-163	-4.4645e-164	8.8906e-164	9.18323e-164	-6.29815e-163	-2.47484e-163	-8.92701e-164	-3.26225e-163	4.33096e-164	5.86101e-163	-6.00101e-163	-8.01808e-163	-6.5936e-163	-7.65675e-163	-6.00597e-164	7.897e-163	-9.66421e-164	-4.59583e-164	8.57608e-163	-5.53501e-163	-1.38837e-163	-1.29658e-165	1.44953e-162	-3.93002e-163	0
1.23825e-163	-6.75367e-163	-5.51121e-163	-2.41872e-163	-2.0974e-163	4.12036e-164	-1.94797e-163	-4.4645e-164	8.8906e-164	9.18323e-164	-6.29815e-163	-2.47484e-163	-8.92701e-164	-3.26225e-163	4.33096e-164	5.86101e-163	-6.00101e-163	-8.01808e-163	-6.5936e-163	-7.65675e-163	-6.00597e-164	7.897e-163	-9.66421e-164	-4.59583e-164	8.57608e-163	-5.53501e-163	-1.38837e-163	-1.29658e-165	1.44953e-162	-3.93002e-163	0
1.23825e-163	-6.75367e-163	-5.51121e-163	-2.41872e-163	-2.0974e-163	4.12036e-164	-1.94797e-163	-4.4645e-164	8.8906e-164	9.18323e-164	-6.29815e-163	-2.47484e-163	-8.92701e-164	-3.26225e-163	4.33096e-164	5.86101e-163	-6.00101e-163	-8.01808e-163	-6.5936e-163	-7.65675e-163	-6.00597e-164	7.897e-163	-9.66421e-164	-4.59583e-164	8.57608e-163	-5.53501e-163	-1.38837e-163	-1.29658e-165	1.44953e-162	-3.93002e-163	0
1.23825e-163	-6.75367e-163	-5.51121e-163	-2.41872e-163	-2.0974e-163	4.12036e-164	-1.94797e-163	-4.4645e-164	8.8906e-164	9.18323e-164	-6.29815e-163	-2.47484e-163	-8.92701e-164	-3.26225e-163	4.33096e-164	5.86101e-163	-6.00101e-163	-8.01808e-163	-6.5936e-163	-7.65675e-163	-6.00597e-164	7.897e-163	-9.66421e-164	-4.59583e-164	8.57608e-163	-5.53501e-163	-1.38837e-163	-1.29658e-165	1.44953e-162	-3.93002e-163	0
1.23825e-163	-6.75367e-163	-5.51121e-163	-2.41872e-163	-2.0974e-163	4.12036e-164	-1.94797e-163	-4.4645e-164	8.8906e-164	9.18323e-164	-6.29815e-163	-2.47484e-163	-8.92701e-164	-3.26225e-163	4.33096e-164	5.86101e-163	-6.00101e-163	-8.01808e-163	-6.5936e-163	-7.65675e-163	-6.00597e-164	7.897e-163	-9.66421e-164	-4.59583e-164	8.57608e-163	-5.53501e-163	-1.38837e-163	-1.29658e-165	1.44953e-162	-3.93002e-163	0
1.23825e-163	-6.75367e-163	-5.51121e-163	-2.41872e-163	-2.0974e-163	4.12036e-164	-1.94797e-163	-4.4645e-164	8.8906e-164	9.18323e-164	-6.29815e-163	-2.47484e-163	-8.92701e-164	-3.26225e-163	4.33096e-164	5.86101e-163	-6.00101e-163	-8.01808e-163	-6.5936e-163	-7.65675e-163	-6.00597e-164	7.897e-163	-9.66421e-164	-4.59583e-164	8.57608e-163	-5.53501e-163	-1.38837e-163	-1.29658e-165	1.44953e-162	-3.93002e-163	0
1.23825e-163	-6.75367e-163	-5.51121e-163	-2.41872e-163	-2.0974e-163	4.12036e-164	-1.94797e-163	-4.4645e-164	8.8906e-164	9.18323e-164	-6.29815e-163	-2.47484e-163	-8.92701e-164	-3.26225e-163	4.33096e-164	5.86101e-163	-6.00101e-163	-8.01808e-163	-6.5936e-163	-7.65675e-163	-6.00597e-164	7.897e-163	-9.66421e-164	-4.59583e-164	8.57608e-163	-5.53501e-163	-1.38837e-163	-1.29658e-165	1.44953e-162	-3.93002e-163	0
1.23825e-163	-6.75367e-163	-5.51121e-163	-2.41872e-163	-2.0974e-163	4.12036e-164	-1.94797e-163	-4.4645e-164	8.8906e-164	9.18323e-164	-6.29815e-163	-2.47484e-163	-8.92701e-164	-3.26225e-163	4.33096e-164	5.86101e-163	-6.00101e-163	-8.01808e-163	-6.5936e-163	-7.65675e-163	-6.00597e-164	7.897e-163	-9.66421e-164	-4.59583e-164	8.57608e-163	-5.53501e-163	-1.38837e-163	-1.29658e-165	1.44953e-162	-3.93002e-163	0
1.23825e-163	-6.75367e-163	-5.51121e-163	-2.41872e-163	-2.0974e-163	4.12036e-164	-1.94797e-163	-4.4645e-164	8.8906e-164	9.18323e-164	-6.29815e-163	-2.47484e-163	-8.92701e-164	-3.26225e-163	4.33096e-164	5.86101e-163	-6.00101e-163	-8.01808e-163	-6.5936e-163	-7.65675e-163	-6.00597e-164	7.897e-163	-9.66421e-164	-4.59583e-164	8.57608e-163	-5.53501e-163	-1.38837e-163	-1.29658e-165	1.44953e-162	-3.93002e-163	0
1.23825e-163	-6.75367e-163	-5.51121e-163	-2.41872e-163	-2.0974e-163	4.12036e-164	-1.94797e-163	-4.4645e-164	8.8906e-164	9.18323e-164	-6.29815e-163	-2.47484e-163	-8.92701e-164	-3.26225e-163	4.33096e-164	5.86101e-163	-6.00101e-163	-8.01808e-163	-6.5936e-163	-7.65675e-163	-6.00597e-164	7.897e-163	-9.66421e-164	-4.59583e-164	8.57608e-163	-5.53501e-163	-1.38837e-163	-1.29658e-165	1.44953e-162	-3.93002e-163	0
1.23825e-163	-6.75367e-163	-5.51121e-163	-2.41872e-163	-2.0974e-163	4.12036e-164	-1.94797e-163	-4.4645e-164	8.8906e-164	9.18323e-164	-6.29815e-163	-2.47484e-163	-8.92701e-164	-3.26225e-163	4.33096e-164	5.86101e-163	-6.00101e-163	-8.01808e-163	-6.5936e-163	-7.65675e-163	-6.00597e-164	7.897e-163	-9.66421e-164	-4.59583e-164	8.57608e-163	-5.53501e-163	-1.38837e-163	-1.29658e-165	1.44953e-162	-3.93002e-163	0
1.23825e-163	-6.75367e-163	-5.51121e-163	-2.41872e-163	-2.0974e-163	4.12036e-164	-1.94797e-163	-4.4645e-164	8.8906e-164	9.18323e-164	-6.29815e-163	-2.47484e-163	-8.92701e-164	-3.26225e-163	4.33096e-164	5.86101e-163	-6.00101e-163	-8.01808e-163	-6.5936e-163	-7.65675e-163	-6.00597e-164	7.897e-163	-9.66421e-164	-4.59583e-164	8.57608e-163	-5.53501e-163	-1.38837e-163	-1.29658e-165	1.44953e-162	-3.93002e-163	0
1.23825e-163	-6.75367e-163	-5.51121e-163	-2.41872e-163	-2.0974e-163	4.12036e-164	-1.94797e-163	-4.4645e-164	8.8906e-164	9.18323e-164	-6.29815e-163	-2.47484e-163	-8.92701e-164	-3.26225e-163	4.33096e-164	5.86101e-163	-6.00101e-163	-8.01808e-163	-6.5936e-163	-7.65675e-163	-6.00597e-164	7.897e-163	-9.66421e-164	-4.59583e-164	8.57608e-163	-5.53501e-163	-1.38837e-163	-1.29658e-165	1.44953e-162	-3.93002e-163	0
1.23825e-163	-6.75367e-163	-5.51121e-163	-2.41872e-163	-2.0974e-163	4.12036e-164	-1.94797e-163	-4.4645e-164	8.8906e-164	9.18323e-164	-6.29815e-163	-2.47484e-163	-8.92701e-164	-3.26225e-163	4.33096e-164	5.86101e-163	-6.00101e-163	-8.01808e-163	-6.5936e-163	-7.65675e-163	-6.00597e-164	7.897e-163	-9.66421e-164	-4.59583e-164	8.57608e-163	-5.53501e-163	-1.38837e-163	-1.29658e-165	1.44953e-162	-3.93002e-163	0
1.23825e-163	-6.75367e-163	-5.51121e-163	-2.41872e-163	-2.0974e-163	4.12036e-164	-1.94797e-163	-4.4645e-164	8.8906e-164	9.18323e-164	-6.29815e-163	-2.47484e-163	-8.92701e-164	-3.26225e-163	4.33096e-164	5.86101e-163	-6.00101e-163	-8.01808e-163	-6.5936e-163	-7.65675e-163	-6.00597e-164	7.897e-163	-9.66421e-164	-4.59583e-164	8.57608e-163	-5.53501e-163	-1.38837e-163	-1.29658e-165	1.44953e-162	-3.93002e-163	0
1.23825e-163	-6.75367e-163	-5.51121e-163	-2.41872e-163	-2.0974e-163	4.12036e-164	-1.94797e-163	-4.4645e-164	8.8906e-164	9.18323e-164	-6.29815e-163	-2.47484e-163	-8.92701e-164	-3.26225e-163	4.33096e-164	5.86101e-163	-6.00101e-163	-8.01808e-163	-6.5936e-163	-7.65675e-163	-6.00597e-164	7.897e-163	-9.66421e-164	-4.59583e-164	8.57608e-163	-5.53501e-163	-1.38837e-163	-1.29658e-165	1.44953e-162	-3.93002e-163	0
1.23825e-163	-6.75367e-163	-5.51121e-163	-2.41872e-163	-2.0974e-163	4.12036e-164	-1.94797e-163	-4.4645e-164	8.8906e-164	9.18323e-164	-6.29815e-163	-2.47484e-163	-8.92701e-164	-3.26225e-163	4.33096e-164	5.86101e-163	-6.00101e-163	-8.01808e-163	-6.5936e-163	-7.65675e-163	-6.00597e-164	7.897e-163	-9.66421e-164	-4.59583e-164	8.57608e-163	-5.53501e-163	-1.38837e-163	-1.29658e-165	1.44953e-162	-3.93002e-163	0
1.23825e-163	-6.75367e-163	-5.51121e-163	-2.41872e-163	-2.0974e-163	4.12036e-164	-1.94797e-163	-4.4645e-164	8.8906e-164	9.18323e-164	-6.29815e-163	-2.47484e-163	-8.92701e-164	-3.26225e-163	4.33096e-164	5.86101e-163	-6.00101e-163	-8.01808e-163	-6.5936e-163	-7.65675e-163	-6.00597e-164	7.897e-163	-9.66421e-164	-4.59583e-164	8.57608e-163	-5.53501e-163	-1.38837e-163	-1.29658e-165	1.44953e-162	-3.93002e-163	0
1.23825e-163	-6.75367e-163	-5.51121e-163	-2.41872e-163	-2.0974e-163	4.12036e-164	-1.94797e-163	-4.4645e-164	8.8906e-164	9.18323e-164	-6.29815e-163	-2.47484e-163	-8.92701e-164	-3.26225e-163	4.33096e-164	5.86101e-163	-6.00101e-163	-8.01808e-163	-6.5936e-163	-7.65675e-163	-6.00597e-164	7.897e-163	-9.66421e-164	-4.59583e-164	8.57608e-163	-5.53501e-163	-1.38837e-163	-1.29658e-165	1.44953e-162	-3.93002e-163	0
1.23825e-163	-6.75367e-163	-5.51121e-163	-2.41872e-163	-2.0974e-163	4.12036e-164	-1.94797e-163	-4.4645e-164	8.8906e-164	9.18323e-164	-6.29815e-163	-2.47484e-163	-8.92701e-164	-3.26225e-163	4.33096e-164	5.86101e-163	-6.00101e-163	-8.01808e-163	-6.5936e-163	-7.65675e-163	-6.00597e-164	7.897e-163	-9.66421e-164	-4.59583e-164	8.57608e-163	-5.53501e-163	-1.38837e-163	-1.29658e-165	1.44953e-162	-3.93002e-163	0
1.23825e-163	-6.75367e-163	-5.51121e-163	-2.41872e-163	-2.0974e-163	4.12036e-164	-1.94797e-163	-4.4645e-164	8.8906e-164	9.18323e-164	-6.29815e-163	-2.47484e-163	-8.92701e-164	-3.26225e-163	4.33096e-164	5.86101e-163	-6.00101e-163	-8.01808e-163	-6.5936e-163	-7.65675e-163	-6.00597e-164	7.897e-163	-9.66421e-164	-4.59583e-164	8.57608e-163	-5.53501e-163	-1.38837e-163	-1.29658e-165	1.44953e-162	-3.93002e-163	0
1.23825e-163	-6.75367e-163	-5.51121e-163	-2.41872e-163	-2.0974e-163	4.12036e-164	-1.94797e-163	-4.4645e-164	8.8906e-164	9.18323e-164	-6.29815e-163	-2.47484e-163	-8.92701e-164	-3.26225e-163	4.33096e-164	5.86101e-163	-6.00101e-163	-8.01808e-163	-6.5936e-163	-7.65675e-163	-6.00597e-164	7.897e-163	-9.66421e-164	-4.59583e-164	8.57608e-163	-5.53501e-163	-1.38837e-163	-1.29658e-165	1.44953e-162	-3.93002e-163	0
1.23825e-163	-6.75367e-163	-5.51121e-163	-2.41872e-163	-2.0974e-163	4.12036e-164	-1.94797e-163	-4.4645e-164	8.8906e-164	9.18323e-164	-6.29815e-163	-2.47484e-163	-8.92701e-164	-3.26225e-163	4.33096e-164	5.86101e-163	-6.00101e-163	-8.01808e-163	-6.5936e-163	-7.65675e-163	-6.00597e-164	7.897e-163	-9.66421e-164	-4.59583e-164	8.57608e-163	-5.53501e-163	-1.38837e-163	-1.29658e-165	1.44953e-162	-3.93002e-163	0
1.23825e-163	-6.75367e-163	-5.51121e-163	-2.41872e-163	-2.0974e-163	4.12036e-164	-1.94797e-163	-4.4645e-164	8.8906e-164	9.18323e-164	-6.29815e-163	-2.47484e-163	-8.92701e-164	-3.26225e-163	4.33096e-164	5.86101e-163	-6.00101e-163	-8.01808e-163	-6.5936e-163	-7.65675e-163	-6.00597e-164	7.897e-163	-9.66421e-164	-4.59583e-164	8.57608e-163	-5.53501e-163	-1.38837e-163	-1.29658e-165	1.44953e-162	-3.93002e-163	0
1.23825e-163	-6.75367e-163	-5.51121e-163	-2.41872e-163	-2.0974e-163	4.12036e-164	-1.94797e-163	-4.4645e-164	8.8906e-164	9.18323e-164	-6.29815e-163	-2.47484e-163	-8.92701e-164	-3.26225e-163	4.33096e-164	5.86101e-163	-6.00101e-163	-8.01808e-163	-6.5936e-163	-7.65675e-163	-6.00597e-164	7.897e-163	-9.66421e-164	-4.59583e-164	8.57608e-163	-5.53501e-163	-1.38837e-163	-1.29658e-165	1.44953e-162	-3.93002e-163	0
1.23825e-163	-6.75367e-163	-5.51121e-163	-2.41872e-163	-2.0974e-163	4.12036e-164	-1.94797e-163	-4.4645e-164	8.8906e-164	9.18323e-164	-6.29815e-163	-2.47484e-163	-8.92701e-164	-3.26225e-163	4.33096e-164	5.86101e-163	-6.00101e-163	-8.01808e-163	-6.5936e-163	-7.65675e-163	-6.00597e-164	7.897e-163	-9.66421e-164	-4.59583e-164	8.57608e-163	-5.53501e-163	-1.38837e-163	-1.29658e-165	1.44953e-162	-3.93002e-163	0
1.23825e-163	-6.75367e-163	-5.51121e-163	-2.41872e-163	-2.0974e-163	4.12036e-164	-1.94797e-163	-4.4645e-164	8.8906e-164	9.18323e-164	-6.29815e-163	-2.47484e-163	-8.92701e-164	-3.26225e-163	4.33096e-164	5.86101e-163	-6.00101e-163	-8.01808e-163	-6.5936e-163	-7.65675e-163	-6.00597e-164	7.897e-163	-9.66421e-164	-4.59583e-164	8.57608e-163	-5.53501e-163	-1.38837e-163	-1.29658e-165	1.44953e-162	-3.93002e-163	0
1.23825e-163	-6.75367e-163	-5.51121e-163	-2.41872e-163	-2.0974e-163	4.12036e-164	-1.94797e-163	-4.4645e-164	8.8906e-164	9.18323e-164	-6.29815e-163	-2.47484e-163	-8.92701e-164	-3.26225e-163	4.33096e-164	5.86101e-163	-6.00101e-163	-8.01808e-163	-6.5936e-163	-7.65675e-163	-6.00597e-164	7.897e-163	-9.66421e-164	-4.59583e-164	8.57608e-163	-5.53501e-163	-1.38837e-163	-1.29658e-165	1.44953e-162	-3.93002e-163	0
1.23825e-163	-6.75367e-163	-5.51121e-163	-2.41872e-163	-2.0974e-163	4.12036e-164	-1.94797e-163	-4.4645e-164	8.8906e-164	9.18323e-164	-6.29815e-163	-2.47484e-163	-8.92701e-164	-3.26225e-163	4.33096e-164	5.86101e-163	-6.00101e-163	-8.01808e-163	-6.5936e-163	-7.65675e-163	-6.00597e-164	7.897e-163	-9.66421e-164	-4.59583e-164	8.57608e-163	-5.53501e-163	-1.38837e-163	-1.29658e-165	1.44953e-162	-3.93002e-163	0
1.23825e-163	-6.75367e-163	-5.51121e-163	-2.41872e-163	-2.0974e-163	4.12036e-164	-1.94797e-163	-4.4645e-164	8.8906e-164	9.18323e-164	-6.29815e-163	-2.47484e-163	-8.92701e-164	-3.26225e-163	4.33096e-164	5.86101e-163	-6.00101e-163	-8.01808e-163	-6.5936e-163	-7.65675e-163	-6.00597e-164	7.897e-163	-9.66421e-164	-4.59583e-164	8.57608e-163	-5.53501e-163	-1.38837e-163	-1.29658e-165	1.44953e-162	-3.93002e-163	0
1.23825e-163	-6.75367e-163	-5.51121e-163	-2.41872e-163	-2.0974e-163	4.12036e-164	-1.94797e-163	-4.4645e-164	8.8906e-164	9.18323e-164	-6.29815e-163	-2.47484e-163	-8.92701e-164	-3.26225e-163	4.33096e-164	5.86101e-163	-6.00101e-163	-8.01808e-163	-6.5936e-163	-7.65675e-163	-6.00597e-164	7.897e-163	-9.66421e-164	-4.59583e-164	8.57608e-163	-5.53501e-163	-1.38837e-163	-1.29658e-165	1.44953e-162	-3.93002e-163	0
1.23825e-163	-6.75367e-163	-5.51121e-163	-2.41872e-163	-2.0974e-163	4.12036e-164	-1.94797e-163	-4.4645e-164	8.8906e-164	9.18323e-164	-6.29815e-163	-2.47484e-163	-8.92701e-164	-3.26225e-163	4.33096e-164	5.86101e-163	-6.00101e-163	-8.01808e-163	-6.5936e-163	-7.65675e-163	-6.00597e-164	7.897e-163	-9.66421e-164	-4.59583e-164	8.57608e-163	-5.53501e-163	-1.38837e-163	-1.29658e-165	1.44953e-162	-3.93002e-163	0
1.23825e-163	-6.75367e-163	-5.51121e-163	-2.41872e-163	-2.0974e-163	4.12036e-164	-1.94797e-163	-4.4645e-164	8.8906e-164	9.18323e-164	-6.29815e-163	-2.47484e-163	-8.92701e-164	-3.26225e-163	4.33096e-164	5.86101e-163	-6.00101e-163	-8.01808e-163	-6.5936e-163	-7.65675e-163	-6.00597e-164	7.897e-163	-9.66421e-164	-4.59583e-164	8.57608e-163	-5.53501e-163	-1.38837e-163	-1.29658e-165	1.44953e-162	-3.93002e-163	0
1.23825e-163	-6.75367e-163	-5.51121e-163	-2.41872e-163	-2.0974e-163	4.12036e-164	-1.94797e-163	-4.4645e-164	8.8906e-164	9.18323e-164	-6.29815e-163	-2.47484e-163	-8.92701e-164	-3.26225e-163	4.33096e-164	5.86101e-163	-6.00101e-163	-8.01808e-163	-6.5936e-163	-7.65675e-163	-6.00597e-164	7.897e-163	-9.66421e-164	-4.59583e-164	8.57608e-163	-5.53501e-163	-1.38837e-163	-1.29658e-165	1.44953e-162	-3.93002e-163	0
1.23825e-163	-6.75367e-163	-5.51121e-163	-2.41872e-163	-2.0974e-163	4.12036e-164	-1.94797e-163	-4.4645e-164	8.8906e-164	9.18323e-164	-6.29815e-163	-2.47484e-163	-8.92701e-164	-3.26225e-163	4.33096e-164	5.86101e-163	-6.00101e-163	-8.01808e-163	-6.5936e-163	-7.65675e-163	-6.00597e-164	7.897e-163	-9.66421e-164	-4.59583e-164	8.57608e-163	-5.53501e-163	-1.38837e-163	-1.29658e-165	1.44953e-162	-3.93002e-163	0
1.23825e-163	-6.75367e-163	-5.51121e-163	-2.41872e-163	-2.0974e-163	4.12036e-164	-1.94797e-163	-4.4645e-164	8.8906e-164	9.18323e-164	-6.29815e-163	-2.47484e-163	-8.92701e-164	-3.26225e-163	4.33096e-164	5.86101e-163	-6.00101e-163	-8.01808e-163	-6.5936e-163	-7.65675e-163	-6.00597e-164	7.897e-163	-9.66421e-164	-4.59583e-164	8.57608e-163	-5.53501e-163	-1.38837e-163	-1.29658e-165	1.44953e-162	-3.93002e-163	0
1.23825e-163	-6.75367e-163	-5.51121e-163	-2.41872e-163	-2.0974e-163	4.12036e-164	-1.94797e-163	-4.4645e-164	8.8906e-164	9.18323e-164	-6.29815e-163	-2.47484e-163	-8.92701e-164	-3.26225e-163	4.33096e-164	5.86101e-163	-6.00101e-163	-8.01808e-163	-6.5936e-163	-7.65675e-163	-6.00597e-164	7.897e-163	-9.66421e-164	-4.59583e-164	8.57608e-163	-5.53501e-163	-1.38837e-163	-1.29658e-165	1.44953e-162	-3.93002e-163	0
1.23825e-163	-6.75367e-163	-5.51121e-163	-2.41872e-163	-2.0974e-163	4.12036e-164	-1.94797e-163	-4.4645e-164	8.8906e-164	9.18323e-164	-6.29815e-163	-2.47484e-163	-8.92701e-164	-3.26225e-163	4.33096e-164	5.86101e-163	-6.00101e-163	-8.01808e-163	-6.5936e-163	-7.65675e-163	-6.00597e-164	7.897e-163	-9.66421e-164	-4.59583e-164	8.57608e-163	-5.53501e-163	-1.38837e-163	-1.29658e-165	1.44953e-162	-3.93002e-163	0
1.23825e-163	-6.75367e-163	-5.51121e-163	-2.41872e-163	-2.0974e-163	4.12036e-164	-1.94797e-163	-4.4645e-164	8.8906e-164	9.18323e-164	-6.29815e-163	-2.47484e-163	-8.92701e-164	-3.26225e-163	4.33096e-164	5.86101e-163	-6.00101e-163	-8.01808e-163	-6.5936e-163	-7.65675e-163	-6.00597e-164	7.897e-163	-9.66421e-164	-4.59583e-164	8.57608e-163	-5.53501e-163	-1.38837e-163	-1.29658e-165	1.44953e-162	-3.93002e-163	0
1.23825e-163	-6.75367e-163	-5.51121e-163	-2.41872e-163	-2.0974e-163	4.12036e-164	-1.94797e-163	-4.4645e-164	8.8906e-164	9.18323e-164	-6.29815e-163	-2.47484e-163	-8.92701e-164	-3.26225e-163	4.33096e-164	5.86101e-163	-6.00101e-163	-8.01808e-163	-6.5936e-163	-7.65675e-163	-6.00597e-164	7.897e-163	-9.66421e-164	-4.59583e-164	8.57608e-163	-5.53501e-163	-1.38837e-163	-1.29658e-165	1.44953e-162	-3.93002e-163	0
1.23825e-163	-6.75367e-163	-5.51121e-163	-2.41872e-163	-2.0974e-163	4.12036e-164	-1.94797e-163	-4.4645e-164	8.8906e-164	9.18323e-164	-6.29815e-163	-2.47484e-163	-8.92701e-164	-3.26225e-163	4.33096e-164	5.86101e-163	-6.00101e-163	-8.01808e-163	-6.5936e-163	-7.65675e-163	-6.00597e-164	7.897e-163	-9.66421e-164	-4.59583e-164	8.57608e-163	-5.53501e-163	-1.38837e-163	-1.29658e-165	1.44953e-162	-3.93002e-163	0
1.23825e-163	-6.75367e-163	-5.51121e-163	-2.41872e-163	-2.0974e-163	4.12036e-164	-1.94797e-163	-4.4645e-164	8.8906e-164	9.18323e-164	-6.29815e-163	-2.47484e-163	-8.92701e-164	-3.26225e-163	4.33096e-164	5.86101e-163	-6.00101e-163	-8.01808e-163	-6.5936e-163	-7.65675e-163	-6.00597e-164	7.897e-163	-9.66421e-164	-4.59583e-164	8.57608e-163	-5.53501e-163	-1.38837e-163	-1.29658e-165	1.44953e-162	-3.93002e-163	0
1.23825e-163	-6.75367e-163	-5.51121e-163	-2.41872e-163	-2.0974e-163	4.12036e-164	-1.94797e-163	-4.4645e-164	8.8906e-164	9.18323e-164	-6.29815e-163	-2.47484e-163	-8.92701e-164	-3.26225e-163	4.33096e-164	5.86101e-163	-6.00101e-163	-8.01808e-163	-6.5936e-163	-7.65675e-163	-6.00597e-164	7.897e-163	-9.66421e-164	-4.59583e-164	8.57608e-163	-5.53501e-163	-1.38837e-163	-1.29658e-165	1.44953e-162	-3.93002e-163	0
1.23825e-163	-6.75367e-163	-5.51121e-163	-2.41872e-163	-2.0974e-163	4.12036e-164	-1.94797e-163	-4.4645e-164	8.8906e-164	9.18323e-164	-6.29815e-163	-2.47484e-163	-8.92701e-164	-3.26225e-163	4.33096e-164	5.86101e-163	-6.00101e-163	-8.01808e-163	-6.5936e-163	-7.65675e-163	-6.00597e-164	7.897e-163	-9.66421e-164	-4.59583e-164	8.57608e-163	-5.53501e-163	-1.38837e-163	-1.29658e-165	1.44953e-162	-3.93002e-163	0
1.23825e-163	-6.75367e-163	-5.51121e-163	-2.41872e-163	-2.0974e-163	4.12036e-164	-1.94797e-163	-4.4645e-164	8.8906e-164	9.18323e-164	-6.29815e-163	-2.47484e-163	-8.92701e-164	-3.26225e-163	4.33096e-164	5.86101e-163	-6.00101e-163	-8.01808e-163	-6.5936e-163	-7.65675e-163	-6.00597e-164	7.897e-163	-9.66421e-164	-4.59583e-164	8.57608e-163	-5.53501e-163	-1.38837e-163	-1.29658e-165	1.44953e-162	-3.93002e-163	0
1.23825e-163	-6.75367e-163	-5.51121e-163	-2.41872e-163	-2.0974e-163	4.12036e-164	-1.94797e-163	-4.4645e-164	8.8906e-164	9.18323e-164	-6.29815e-163	-2.47484e-163	-8.92701e-164	-3.26225e-163	4.33096e-164	5.86101e-163	-6.00101e-163	-8.01808e-163	-6.5936e-163	-7.65675e-163	-6.00597e-164	7.897e-163	-9.66421e-164	-4.59583e-164	8.57608e-163	-5.53501e-163	-1.38837e-163	-1.29658e-165	1.44953e-162	-3.93002e-163	0
1.23825e-163	-6.75367e-163	-5.51121e-163	-2.41872e-163	-2.0974e-163	4.12036e-164	-1.94797e-163	-4.4645e-164	8.8906e-164	9.18323e-164	-6.29815e-163	-2.47484e-163	-8.92701e-164	-3.26225e-163	4.33096e-164	5.86101e-163	-6.00101e-163	-8.01808e-163	-6.5936e-163	-7.65675e-163	-6.00597e-164	7.897e-163	-9.66421e-164	-4.59583e-164	8.57608e-163	-5.53501e-163	-1.38837e-163	-1.29658e-165	1.44953e-162	-3.93002e-163	0
1.23825e-163	-6.75367e-163	-5.51121e-163	-2.41872e-163	-2.0974e-163	4.12036e-164	-1.94797e-163	-4.4645e-164	8.8906e-164	9.18323e-164	-6.29815e-163	-2.47484e-163	-8.92701e-164	-3.26225e-163	4.33096e-164	5.86101e-163	-6.00101e-163	-8.01808e-163	-6.5936e-163	-7.65675e-163	-6.00597e-164	7.897e-163	-9.66421e-164	-4.59583e-164	8.57608e-163	-5.53501e-163	-1.38837e-163	-1.29658e-165	1.44953e-162	-3.93002e-163	0
1.23825e-163	-6.75367e-163	-5.51121e-163	-2.41872e-163	-2.0974e-163	4.12036e-164	-1.94797e-163	-4.4645e-164	8.8906e-164	9.18323e-164	-6.29815e-163	-2.47484e-163	-8.92701e-164	-3.26225e-163	4.33096e-164	5.86101e-163	-6.00101e-163	-8.01808e-163	-6.5936e-163	-7.65675e-163	-6.00597e-164	7.897e-163	-9.66421e-164	-4.59583e-164	8.57608e-163	-5.53501e-163	-1.38837e-163	-1.29658e-165	1.44953e-162	-3.93002e-163	0
1.23825e-163	-6.75367e-163	-5.51121e-163	-2.41872e-163	-2.0974e-163	4.12036e-164	-1.94797e-163	-4.4645e-164	8.8906e-164	9.18323e-164	-6.29815e-163	-2.47484e-163	-8.92701e-164	-3.26225e-163	4.33096e-164	5.86101e-163	-6.00101e-163	-8.01808e-163	-6.5936e-163	-7.65675e-163	-6.00597e-164	7.897e-163	-9.66421e-164	-4.59583e-164	8.57608e-163	-5.53501e-163	-1.38837e-163	-1.29658e-165	1.44953e-162	-3.93002e-163	0
1.23825e-163	-6.75367e-163	-5.51121e-163	-2.41872e-163	-2.0974e-163	4.12036e-164	-1.94797e-163	-4.4645e-164	8.8906e-164	9.18323e-164	-6.29815e-163	-2.47484e-163	-8.92701e-164	-3.26225e-163	4.33096e-164	5.86101e-163	-6.00101e-163	-8.01808e-163	-6.5936e-163	-7.65675e-163	-6.00597e-164	7.897e-163	-9.66421e-164	-4.59583e-164	8.57608e-163	-5.53501e-163	-1.38837e-163	-1.29658e-165	1.44953e-162	-3.93002e-163	0
1.23825e-163	-6.75367e-163	-5.51121e-163	-2.41872e-163	-2.0974e-163	4.12036e-164	-1.94797e-163	-4.4645e-164	8.8906e-164	9.18323e-164	-6.29815e-163	-2.47484e-163	-8.92701e-164	-3.26225e-163	4.33096e-164	5.86101e-163	-6.00101e-163	-8.01808e-163	-6.5936e-163	-7.65675e-163	-6.00597e-164	7.897e-163	-9.66421e-164	-4.59583e-164	8.57608e-163	-5.53501e-163	-1.38837e-163	-1.29658e-165	1.44953e-162	-3.93002e-163	0
1.23825e-163	-6.75367e-163	-5.51121e-163	-2.41872e-163	-2.0974e-163	4.12036e-164	-1.94797e-163	-4.4645e-164	8.8906e-164	9.18323e-164	-6.29815e-163	-2.47484e-163	-8.92701e-164	-3.26225e-163	4.33096e-164	5.86101e-163	-6.00101e-163	-8.01808e-163	-6.5936e-163	-7.65675e-163	-6.00597e-164	7.897e-163	-9.66421e-164	-4.59583e-164	8.57608e-163	-5.53501e-163	-1.38837e-163	-1.29658e-165	1.44953e-162	-3.93002e-163	0
1.23825e-163	-6.75367e-163	-5.51121e-163	-2.41872e-163	-2.0974e-163	4.12036e-164	-1.94797e-163	-4.4645e-164	8.8906e-164	9.18323e-164	-6.29815e-163	-2.47484e-163	-8.92701e-164	-3.26225e-163	4.33096e-164	5.86101e-163	-6.00101e-163	-8.01808e-163	-6.5936e-163	-7.65675e-163	-6.00597e-164	7.897e-163	-9.66421e-164	-4.59583e-164	8.57608e-163	-5.53501e-163	-1.38837e-163	-1.29658e-165	1.44953e-162	-3.93002e-163	0
1.23825e-163	-6.75367e-163	-5.51121e-163	-2.41872e-163	-2.0974e-163	4.12036e-164	-1.94797e-163	-4.4645e-164	8.8906e-164	9.18323e-164	-6.29815e-163	-2.47484e-163	-8.92701e-164	-3.26225e-163	4.33096e-164	5.86101e-163	-6.00101e-163	-8.01808e-163	-6.5936e-163	-7.65675e-163	-6.00597e-164	7.897e-163	-9.66421e-164	-4.59583e-164	8.57608e-163	-5.53501e-163	-1.38837e-163	-1.29658e-165	1.44953e-162	-3.93002e-163	0
1.23825e-163	-6.75367e-163	-5.51121e-163	-2.41872e-163	-2.0974e-163	4.12036e-164	-1.94797e-163	-4.4645e-164	8.8906e-164	9.18323e-164	-6.29815e-163	-2.47484e-163	-8.92701e-164	-3.26225e-163	4.33096e-164	5.86101e-163	-6.00101e-163	-8.01808e-163	-6.5936e-163	-7.65675e-163	-6.00597e-164	7.897e-163	-9.66421e-164	-4.59583e-164	8.57608e-163	-5.53501e-163	-1.38837e-163	-1.29658e-165	1.44953e-162	-3.93002e-163	0
1.23825e-163	-6.75367e-163	-5.51121e-163	-2.41872e-163	-2.0974e-163	4.12036e-164	-1.94797e-163	-4.4645e-164	8.8906e-164	9.18323e-164	-6.29815e-163	-2.47484e-163	-8.92701e-164	-3.26225e-163	4.33096e-164	5.86101e-163	-6.00101e-163	-8.01808e-163	-6.5936e-163	-7.65675e-163	-6.00597e-164	7.897e-163	-9.66421e-164	-4.59583e-164	8.57608e-163	-5.53501e-163	-1.38837e-163	-1.29658e-165	1.44953e-162	-3.93002e-163	0
1.23825e-163	-6.75367e-163	-5.51121e-163	-2.41872e-163	-2.0974e-163	4.12036e-164	-1.94797e-163	-4.4645e-164	8.8906e-164	9.18323e-164	-6.29815e-163	-2.47484e-163	-8.92701e-164	-3.26225e-163	4.33096e-164	5.86101e-163	-6.00101e-163	-8.01808e-163	-6.5936e-163	-7.65675e-163	-6.00597e-164	7.897e-163	-9.66421e-164	-4.59583e-164	8.57608e-163	-5.53501e-163	-1.38837e-163	-1.29658e-165	1.44953e-162	-3.93002e-163	0
1.23825e-163	-6.75367e-163	-5.51121e-163	-2.41872e-163	-2.0974e-163	4.12036e-164	-1.94797e-163	-4.4645e-164	8.8906e-164	9.18323e-164	-6.29815e-163	-2.47484e-163	-8.92701e-164	-3.26225e-163	4.33096e-164	5.86101e-163	-6.00101e-163	-8.01808e-163	-6.5936e-163	-7.65675e-163	-6.00597e-164	7.897e-163	-9.66421e-164	-4.59583e-164	8.57608e-163	-5.53501e-163	-1.38837e-163	-1.29658e-165	1.44953e-162	-3.93002e-163	0
1.23825e-163	-6.75367e-163	-5.51121e-163	-2.41872e-163	-2.0974e-163	4.12036e-164	-1.94797e-163	-4.4645e-164	8.8906e-164	9.18323e-164	-6.29815e-163	-2.47484e-163	-8.92701e-164	-3.26225e-163	4.33096e-164	5.86101e-163	-6.00101e-163	-8.01808e-163	-6.5936e-163	-7.65675e-163	-6.00597e-164	7.897e-163	-9.66421e-164	-4.59583e-164	8.57608e-163	-5.53501e-163	-1.38837e-163	-1.29658e-165	1.44953e-162	-3.93002e-163	0
1.23825e-163	-6.75367e-163	-5.51121e-163	-2.41872e-163	-2.0974e-163	4.12036e-164	-1.94797e-163	-4.4645e-164	8.8906e-164	9.18323e-164	-6.29815e-163	-2.47484e-163	-8.92701e-164	-3.26225e-163	4.33096e-164	5.86101e-163	-6.00101e-163	-8.01808e-163	-6.5936e-163	-7.65675e-163	-6.00597e-164	7.897e-163	-9.66421e-164	-4.59583e-164	8.57608e-163	-5.53501e-163	-1.38837e-163	-1.29658e-165	1.44953e-162	-3.93002e-163	0
1.23825e-163	-6.75367e-163	-5.51121e-163	-2.41872e-163	-2.0974e-163	4.12036e-164	-1.94797e-163	-4.4645e-164	8.8906e-164	9.18323e-164	-6.29815e-163	-2.47484e-163	-8.92701e-164	-3.26225e-163	4.33096e-164	5.86101e-163	-6.00101e-163	-8.01808e-163	-6.5936e-163	-7.65675e-163	-6.00597e-164	7.897e-163	-9.66421e-164	-4.59583e-164	8.57608e-163	-5.53501e-163	-1.38837e-163	-1.29658e-165	1.44953e-162	-3.93002e-163	0
1.23825e-163	-6.75367e-163	-5.51121e-163	-2.41872e-163	-2.0974e-163	4.12036e-164	-1.94797e-163	-4.4645e-164	8.8906e-164	9.18323e-164	-6.29815e-163	-2.47484e-163	-8.92701e-164	-3.26225e-163	4.33096e-164	5.86101e-163	-6.00101e-163	-8.01808e-163	-6.5936e-163	-7.65675e-163	-6.00597e-164	7.897e-163	-9.66421e-164	-4.59583e-164	8.57608e-163	-5.53501e-163	-1.38837e-163	-1.29658e-165	1.44953e-162	-3.93002e-163	0
1.23825e-163	-6.75367e-163	-5.51121e-163	-2.41872e-163	-2.0974e-163	4.12036e-164	-1.94797e-163	-4.4645e-164	8.8906e-164	9.18323e-164	-6.29815e-163	-2.47484e-163	-8.92701e-164	-3.26225e-163	4.33096e-164	5.86101e-163	-6.00101e-163	-8.01808e-163	-6.5936e-163	-7.65675e-163	-6.00597e-164	7.897e-163	-9.66421e-164	-4.59583e-164	8.57608e-163	-5.53501e-163	-1.38837e-163	-1.29658e-165	1.44953e-162	-3.93002e-163	0
1.23825e-163	-6.75367e-163	-5.51121e-163	-2.41872e-163	-2.0974e-163	4.12036e-164	-1.94797e-163	-4.4645e-164	8.8906e-164	9.18323e-164	-6.29815e-163	-2.47484e-163	-8.92701e-164	-3.26225e-163	4.33096e-164	5.86101e-163	-6.00101e-163	-8.01808e-163	-6.5936e-163	-7.65675e-163	-6.00597e-164	7.897e-163	-9.66421e-164	-4.59583e-164	8.57608e-163	-5.53501e-163	-1.38837e-163	-1.29658e-165	1.44953e-162	-3.93002e-163	0
1.23825e-163	-6.75367e-163	-5.51121e-163	-2.41872e-163	-2.0974e-163	4.12036e-164	-1.94797e-163	-4.4645e-164	8.8906e-164	9.18323e-164	-6.29815e-163	-2.47484e-163	-8.92701e-164	-3.26225e-163	4.33096e-164	5.86101e-163	-6.00101e-163	-8.01808e-163	-6.5936e-163	-7.65675e-163	-6.00597e-164	7.897e-163	-9.66421e-164	-4.59583e-164	8.57608e-163	-5.53501e-163	-1.38837e-163	-1.29658e-165	1.44953e-162	-3.93002e-163	0
1.23825e-163	-6.75367e-163	-5.51121e-163	-2.41872e-163	-2.0974e-163	4.12036e-164	-1.94797e-163	-4.4645e-164	8.8906e-164	9.18323e-164	-6.29815e-163	-2.47484e-163	-8.92701e-164	-3.26225e-163	4.33096e-164	5.86101e-163	-6.00101e-163	-8.01808e-163	-6.5936e-163	-7.65675e-163	-6.00597e-164	7.897e-163	-9.66421e-164	-4.59583e-164	8.57608e-163	-5.53501e-163	-1.38837e-163	-1.29658e-165	1.44953e-162	-3.93002e-163	0
1.23825e-163	-6.75367e-163	-5.51121e-163	-2.41872e-163	-2.0974e-163	4.12036e-164	-1.94797e-163	-4.4645e-164	8.8906e-164	9.18323e-164	-6.29815e-163	-2.47484e-163	-8.92701e-164	-3.26225e-163	4.33096e-164	5.86101e-163	-6.00101e-163	-8.01808e-163	-6.5936e-163	-7.65675e-163	-6.00597e-164	7.897e-163	-9.66421e-164	-4.59583e-164	8.57608e-163	-5.53501e-163	-1.38837e-163	-1.29658e-165	1.44953e-162	-3.93002e-163	0
1.23825e-163	-6.75367e-163	-5.51121e-163	-2.41872e-163	-2.0974e-163	4.12036e-164	-1.94797e-163	-4.4645e-164	8.8906e-164	9.18323e-164	-6.29815e-163	-2.47484e-163	-8.92701e-164	-3.26225e-163	4.33096e-164	5.86101e-163	-6.00101e-163	-8.01808e-163	-6.5936e-163	-7.65675e-163	-6.00597e-164	7.897e-163	-9.66421e-164	-4.59583e-164	8.57608e-163	-5.53501e-163	-1.38837e-163	-1.29658e-165	1.44953e-162	-3.93002e-163	0
1.23825e-163	-6.75367e-163	-5.51121e-163	-2.41872e-163	-2.0974e-163	4.12036e-164	-1.94797e-163	-4.4645e-164	8.8906e-164	9.18323e-164	-6.29815e-163	-2.47484e-163	-8.92701e-164	-3.26225e-163	4.33096e-164	5.86101e-163	-6.00101e-163	-8.01808e-163	-6.5936e-163	-7.65675e-163	-6.00597e-164	7.897e-163	-9.66421e-164	-4.59583e-164	8.57608e-163	-5.53501e-163	-1.38837e-163	-1.29658e-165	1.44953e-162	-3.93002e-163	0
1.23825e-163	-6.75367e-163	-5.51121e-163	-2.41872e-163	-2.0974e-163	4.12036e-164	-1.94797e-163	-4.4645e-164	8.8906e-164	9.18323e-164	-6.29815e-163	-2.47484e-163	-8.92701e-164	-3.26225e-163	4.33096e-164	5.86101e-163	-6.00101e-163	-8.01808e-163	-6.5936e-163	-7.65675e-163	-6.00597e-164	7.897e-163	-9.66421e-164	-4.59583e-164	8.57608e-163	-5.53501e-163	-1.38837e-163	-1.29658e-165	1.44953e-162	-3.93002e-163	0
1.23825e-163	-6.75367e-163	-5.51121e-163	-2.41872e-163	-2.0974e-163	4.12036e-164	-1.94797e-163	-4.4645e-164	8.8906e-164	9.18323e-164	-6.29815e-163	-2.47484e-163	-8.92701e-164	-3.26225e-163	4.33096e-164	5.86101e-163	-6.00101e-163	-8.01808e-163	-6.5936e-163	-7.65675e-163	-6.00597e-164	7.897e-163	-9.66421e-164	-4.59583e-164	8.57608e-163	-5.53501e-163	-1.38837e-163	-1.29658e-165	1.44953e-162	-3.93002e-163	0
1.23825e-163	-6.75367e-163	-5.51121e-163	-2.41872e-163	-2.0974e-163	4.12036e-164	-1.94797e-163	-4.4645e-164	8.8906e-164	9.18323e-164	-6.29815e-163	-2.47484e-163	-8.92701e-164	-3.26225e-163	4.33096e-164	5.86101e-163	-6.00101e-163	-8.01808e-163	-6.5936e-163	-7.65675e-163	-6.00597e-164	7.897e-163	-9.66421e-164	-4.59583e-164	8.57608e-163	-5.53501e-163	-1.38837e-163	-1.29658e-165	1.44953e-162	-3.93002e-163	0
1.23825e-163	-6.75367e-163	-5.51121e-163	-2.41872e-163	-2.0974e-163	4.12036e-164	-1.94797e-163	-4.4645e-164	8.8906e-164	9.18323e-164	-6.29815e-163	-2.47484e-163	-8.92701e-164	-3.26225e-163	4.33096e-164	5.86101e-163	-6.00101e-163	-8.01808e-163	-6.5936e-163	-7.65675e-163	-6.00597e-164	7.897e-163	-9.66421e-164	-4.59583e-164	8.57608e-163	-5.53501e-163	-1.38837e-163	-1.29658e-165	1.44953e-162	-3.93002e-163	0
1.23825e-163	-6.75367e-163	-5.51121e-163	-2.41872e-163	-2.0974e-163	4.12036e-164	-1.94797e-163	-4.4645e-164	8.8906e-164	9.18323e-164	-6.29815e-163	-2.47484e-163	-8.92701e-164	-3.26225e-163	4.33096e-164	5.86101e-163	-6.00101e-163	-8.01808e-163	-6.5936e-163	-7.65675e-163	-6.00597e-164	7.897e-163	-9.66421e-164	-4.59583e-164	8.57608e-163	-5.53501e-163	-1.38837e-163	-1.29658e-165	1.44953e-162	-3.93002e-163	0
1.23825e-163	-6.75367e-163	-5.51121e-163	-2.41872e-163	-2.0974e-163	4.12036e-164	-1.94797e-163	-4.4645e-164	8.8906e-164	9.18323e-164	-6.29815e-163	-2.47484e-163	-8.92701e-164	-3.26225e-163	4.33096e-164	5.86101e-163	-6.00101e-163	-8.01808e-163	-6.5936e-163	-7.65675e-163	-6.00597e-164	7.897e-163	-9.66421e-164	-4.59583e-164	8.57608e-163	-5.53501e-163	-1.38837e-163	-1.29658e-165	1.44953e-162	-3.93002e-163	0
1.23825e-163	-6.75367e-163	-5.51121e-163	-2.41872e-163	-2.0974e-163	4.12036e-164	-1.94797e-163	-4.4645e-164	8.8906e-164	9.18323e-164	-6.29815e-163	-2.47484e-163	-8.92701e-164	-3.26225e-163	4.33096e-164	5.86101e-163	-6.00101e-163	-8.01808e-163	-6.5936e-163	-7.65675e-163	-6.00597e-164	7.897e-163	-9.66421e-164	-4.59583e-164	8.57608e-163	-5.53501e-163	-1.38837e-163	-1.29658e-165	1.44953e-162	-3.93002e-163	0
1.23825e-163	-6.75367e-163	-5.51121e-163	-2.41872e-163	-2.0974e-163	4.12036e-164	-1.94797e-163	-4.4645e-164	8.8906e-164	9.18323e-164	-6.29815e-163	-2.47484e-163	-8.92701e-164	-3.26225e-163	4.33096e-164	5.86101e-163	-6.00101e-163	-8.01808e-163	-6.5936e-163	-7.65675e-163	-6.00597e-164	7.897e-163	-9.66421e-164	-4.59583e-164	8.57608e-163	-5.53501e-163	-1.38837e-163	-1.29658e-165	1.44953e-162	-3.93002e-163	0
1.23825e-163	-6.75367e-163	-5.51121e-163	-2.41872e-163	-2.0974e-163	4.12036e-164	-1.94797e-163	-4.4645e-164	8.8906e-164	9.18323e-164	-6.29815e-163	-2.47484e-163	-8.92701e-164	-3.26225e-163	4.33096e-164	5.86101e-163	-6.00101e-163	-8.01808e-163	-6.5936e-163	-7.65675e-163	-6.00597e-164	7.897e-163	-9.66421e-164	-4.59583e-164	8.57608e-163	-5.53501e-163	-1.38837e-163	-1.29658e-165	1.44953e-162	-3.93002e-163	0
1.23825e-163	-6.75367e-163	-5.51121e-163	-2.41872e-163	-2.0974e-163	4.12036e-164	-1.94797e-163	-4.4645e-164	8.8906e-164	9.18323e-164	-6.29815e-163	-2.47484e-163	-8.92701e-164	-3.26225e-163	4.33096e-164	5.86101e-163	-6.00101e-163	-8.01808e-163	-6.5936e-163	-7.65675e-163	-6.00597e-164	7.897e-163	-9.66421e-164	-4.59583e-164	8.57608e-163	-5.53501e-163	-1.38837e-163	-1.29658e-165	1.44953e-162	-3.93002e-163	0
1.23825e-163	-6.75367e-163	-5.51121e-163	-2.41872e-163	-2.0974e-163	4.12036e-164	-1.94797e-163	-4.4645e-164	8.8906e-164	9.18323e-164	-6.29815e-163	-2.47484e-163	-8.92701e-164	-3.26225e-163	4.33096e-164	5.86101e-163	-6.00101e-163	-8.01808e-163	-6.5936e-163	-7.65675e-163	-6.00597e-164	7.897e-163	-9.66421e-164	-4.59583e-164	8.57608e-163	-5.53501e-163	-1.38837e-163	-1.29658e-165	1.44953e-162	-3.93002e-163	0
1.23825e-163	-6.75367e-163	-5.51121e-163	-2.41872e-163	-2.0974e-163	4.12036e-164	-1.94797e-163	-4.4645e-164	8.8906e-164	9.18323e-164	-6.29815e-163	-2.47484e-163	-8.92701e-164	-3.26225e-163	4.33096e-164	5.86101e-163	-6.00101e-163	-8.01808e-163	-6.5936e-163	-7.65675e-163	-6.00597e-164	7.897e-163	-9.66421e-164	-4.59583e-164	8.57608e-163	-5.53501e-163	-1.38837e-163	-1.29658e-165	1.44953e-162	-3.93002e-163	0
1.23825e-163	-6.75367e-163	-5.51121e-163	-2.41872e-163	-2.0974e-163	4.12036e-164	-1.94797e-163	-4.4645e-164	8.8906e-164	9.18323e-164	-6.29815e-163	-2.47484e-163	-8.92701e-164	-3.26225e-163	4.33096e-164	5.86101e-163	-6.00101e-163	-8.01808e-163	-6.5936e-163	-7.65675e-163	-6.00597e-164	7.897e-163	-9.66421e-164	-4.59583e-164	8.57608e-163	-5.53501e-163	-1.38837e-163	-1.29658e-165	1.44953e-162	-3.93002e-163	0
1.23825e-163	-6.75367e-163	-5.51121e-163	-2.41872e-163	-2.0974e-163	4.12036e-164	-1.94797e-163	-4.4645e-164	8.8906e-164	9.18323e-164	-6.29815e-163	-2.47484e-163	-8.92701e-164	-3.26225e-163	4.33096e-164	5.86101e-163	-6.00101e-163	-8.01808e-163	-6.5936e-163	-7.65675e-163	-6.00597e-164	7.897e-163	-9.66421e-164	-4.59583e-164	8.57608e-163	-5.53501e-163	-1.38837e-163	-1.29658e-165	1.44953e-162	-3.93002e-163	0
1.23825e-163	-6.75367e-163	-5.51121e-163	-2.41872e-163	-2.0974e-163	4.12036e-164	-1.94797e-163	-4.4645e-164	8.8906e-164	9.18323e-164	-6.29815e-163	-2.47484e-163	-8.92701e-164	-3.26225e-163	4.33096e-164	5.86101e-163	-6.00101e-163	-8.01808e-163	-6.5936e-163	-7.65675e-163	-6.00597e-164	7.897e-163	-9.66421e-164	-4.59583e-164	8.57608e-163	-5.53501e-163	-1.38837e-163	-1.29658e-165	1.44953e-162	-3.93002e-163	0
1.23825e-163	-6.75367e-163	-5.51121e-163	-2.41872e-163	-2.0974e-163	4.12036e-164	-1.94797e-163	-4.4645e-164	8.8906e-164	9.18323e-164	-6.29815e-163	-2.47484e-163	-8.92701e-164	-3.26225e-163	4.33096e-164	5.86101e-163	-6.00101e-163	-8.01808e-163	-6.5936e-163	-7.65675e-163	-6.00597e-164	7.897e-163	-9.66421e-164	-4.59583e-164	8.57608e-163	-5.53501e-163	-1.38837e-163	-1.29658e-165	1.44953e-162	-3.93002e-163	0
1.23825e-163	-6.75367e-163	-5.51121e-163	-2.41872e-163	-2.0974e-163	4.12036e-164	-1.94797e-163	-4.4645e-164	8.8906e-164	9.18323e-164	-6.29815e-163	-2.47484e-163	-8.92701e-164	-3.26225e-163	4.33096e-164	5.86101e-163	-6.00101e-163	-8.01808e-163	-6.5936e-163	-7.65675e-163	-6.00597e-164	7.897e-163	-9.66421e-164	-4.59583e-164	8.57608e-163	-5.53501e-163	-1.38837e-163	-1.29658e-165	1.44953e-162	-3.93002e-163	0
1.23825e-163	-6.75367e-163	-5.51121e-163	-2.41872e-163	-2.0974e-163	4.12036e-164	-1.94797e-163	-4.4645e-164	8.8906e-164	9.18323e-164	-6.29815e-163	-2.47484e-163	-8.92701e-164	-3.26225e-163	4.33096e-164	5.86101e-163	-6.00101e-163	-8.01808e-163	-6.5936e-163	-7.65675e-163	-6.00597e-164	7.897e-163	-9.66421e-164	-4.59583e-164	8.57608e-163	-5.53501e-163	-1.38837e-163	-1.29658e-165	1.44953e-162	-3.93002e-163	0
1.23825e-163	-6.75367e-163	-5.51121e-163	-2.41872e-163	-2.0974e-163	4.12036e-164	-1.94797e-163	-4.4645e-164	8.8906e-164	9.18323e-164	-6.29815e-163	-2.47484e-163	-8.92701e-164	-3.26225e-163	4.33096e-164	5.86101e-163	-6.00101e-163	-8.01808e-163	-6.5936e-163	-7.65675e-163	-6.00597e-164	7.897e-163	-9.66421e-164	-4.59583e-164	8.57608e-163	-5.53501e-163	-1.38837e-163	-1.29658e-165	1.44953e-162	-3.93002e-163	0
1.23825e-163	-6.75367e-163	-5.51121e-163	-2.41872e-163	-2.0974e-163	4.12036e-164	-1.94797e-163	-4.4645e-164	8.8906e-164	9.18323e-164	-6.29815e-163	-2.47484e-163	-8.92701e-164	-3.26225e-163	4.33096e-164	5.86101e-163	-6.00101e-163	-8.01808e-163	-6.5936e-163	-7.65675e-163	-6.00597e-164	7.897e-163	-9.66421e-164	-4.59583e-164	8.57608e-163	-5.53501e-163	-1.38837e-163	-1.29658e-165	1.44953e-162	-3.93002e-163	0
1.23825e-163	-6.75367e-163	-5.51121e-163	-2.41872e-163	-2.0974e-163	4.12036e-164	-1.94797e-163	-4.4645e-164	8.8906e-164	9.18323e-164	-6.29815e-163	-2.47484e-163	-8.92701e-164	-3.26225e-163	4.33096e-164	5.86101e-163	-6.00101e-163	-8.01808e-163	-6.5936e-163	-7.65675e-163	-6.00597e-164	7.897e-163	-9.66421e-164	-4.59583e-164	8.57608e-163	-5.53501e-163	-1.38837e-163	-1.29658e-165	1.44953e-162	-3.93002e-163	0
1.23825e-163	-6.75367e-163	-5.51121e-163	-2.41872e-163	-2.0974e-163	4.12036e-164	-1.94797e-163	-4.4645e-164	8.8906e-164	9.18323e-164	-6.29815e-163	-2.47484e-163	-8.92701e-164	-3.26225e-163	4.33096e-164	5.86101e-163	-6.00101e-163	-8.01808e-163	-6.5936e-163	-7.65675e-163	-6.00597e-164	7.897e-163	-9.66421e-164	-4.59583e-164	8.57608e-163	-5.53501e-163	-1.38837e-163	-1.29658e-165	1.44953e-162	-3.93002e-163	0
1.23825e-163	-6.75367e-163	-5.51121e-163	-2.41872e-163	-2.0974e-163	4.12036e-164	-1.94797e-163	-4.4645e-164	8.8906e-164	9.18323e-164	-6.29815e-163	-2.47484e-163	-8.92701e-164	-3.26225e-163	4.33096e-164	5.86101e-163	-6.00101e-163	-8.01808e-163	-6.5936e-163	-7.65675e-163	-6.00597e-164	7.897e-163	-9.66421e-164	-4.59583e-164	8.57608e-163	-5.53501e-163	-1.38837e-163	-1.29658e-165	1.44953e-162	-3.93002e-163	0
1.23825e-163	-6.75367e-163	-5.51121e-163	-2.41872e-163	-2.0974e-163	4.12036e-164	-1.94797e-163	-4.4645e-164	8.8906e-164	9.18323e-164	-6.29815e-163	-2.47484e-163	-8.92701e-164	-3.26225e-163	4.33096e-164	5.86101e-163	-6.00101e-163	-8.01808e-163	-6.5936e-163	-7.65675e-163	-6.00597e-164	7.897e-163	-9.66421e-164	-4.59583e-164	8.57608e-163	-5.53501e-163	-1.38837e-163	-1.29658e-165	1.44953e-162	-3.93002e-163	0
1.23825e-163	-6.75367e-163	-5.51121e-163	-2.41872e-163	-2.0974e-163	4.12036e-164	-1.94797e-163	-4.4645e-164	8.8906e-164	9.18323e-164	-6.29815e-163	-2.47484e-163	-8.92701e-164	-3.26225e-163	4.33096e-164	5.86101e-163	-6.00101e-163	-8.01808e-163	-6.5936e-163	-7.65675e-163	-6.00597e-164	7.897e-163	-9.66421e-164	-4.59583e-164	8.57608e-163	-5.53501e-163	-1.38837e-163	-1.29658e-165	1.44953e-162	-3.93002e-163	0
1.23825e-163	-6.75367e-163	-5.51121e-163	-2.41872e-163	-2.0974e-163	4.12036e-164	-1.94797e-163	-4.4645e-164	8.8906e-164	9.18323e-164	-6.29815e-163	-2.47484e-163	-8.92701e-164	-3.26225e-163	4.33096e-164	5.86101e-163	-6.00101e-163	-8.01808e-163	-6.5936e-163	-7.65675e-163	-6.00597e-164	7.897e-163	-9.66421e-164	-4.59583e-164	8.57608e-163	-5.53501e-163	-1.38837e-163	-1.29658e-165	1.44953e-162	-3.93002e-163	0
1.23825e-163	-6.75367e-163	-5.51121e-163	-2.41872e-163	-2.0974e-163	4.12036e-164	-1.94797e-163	-4.4645e-164	8.8906e-164	9.18323e-164	-6.29815e-163	-2.47484e-163	-8.92701e-164	-3.26225e-163	4.33096e-164	5.86101e-163	-6.00101e-163	-8.01808e-163	-6.5936e-163	-7.65675e-163	-6.00597e-164	7.897e-163	-9.66421e-164	-4.59583e-164	8.57608e-163	-5.53501e-163	-1.38837e-163	-1.29658e-165	1.44953e-162	-3.93002e-163	0
1.23825e-163	-6.75367e-163	-5.51121e-163	-2.41872e-163	-2.0974e-163	4.12036e-164	-1.94797e-163	-4.4645e-164	8.8906e-164	9.18323e-164	-6.29815e-163	-2.47484e-163	-8.92701e-164	-3.26225e-163	4.33096e-164	5.86101e-163	-6.00101e-163	-8.01808e-163	-6.5936e-163	-7.65675e-163	-6.00597e-164	7.897e-163	-9.66421e-164	-4.59583e-164	8.57608e-163	-5.53501e-163	-1.38837e-163	-1.29658e-165	1.44953e-162	-3.93002e-163	0
1.23825e-163	-6.75367e-163	-5.51121e-163	-2.41872e-163	-2.0974e-163	4.12036e-164	-1.94797e-163	-4.4645e-164	8.8906e-164	9.18323e-164	-6.29815e-163	-2.47484e-163	-8.92701e-164	-3.26225e-163	4.33096e-164	5.86101e-163	-6.00101e-163	-8.01808e-163	-6.5936e-163	-7.65675e-163	-6.00597e-164	7.897e-163	-9.66421e-164	-4.59583e-164	8.57608e-163	-5.53501e-163	-1.38837e-163	-1.29658e-165	1.44953e-162	-3.93002e-163	0
1.23825e-163	-6.75367e-163	-5.51121e-163	-2.41872e-163	-2.0974e-163	4.12036e-164	-1.94797e-163	-4.4645e-164	8.8906e-164	9.18323e-164	-6.29815e-163	-2.47484e-163	-8.92701e-164	-3.26225e-163	4.33096e-164	5.86101e-163	-6.00101e-163	-8.01808e-163	-6.5936e-163	-7.65675e-163	-6.00597e-164	7.897e-163	-9.66421e-164	-4.59583e-164	8.57608e-163	-5.53501e-163	-1.38837e-163	-1.29658e-165	1.44953e-162	-3.93002e-163	0
1.23825e-163	-6.75367e-163	-5.51121e-163	-2.41872e-163	-2.0974e-163	4.12036e-164	-1.94797e-163	-4.4645e-164	8.8906e-164	9.18323e-164	-6.29815e-163	-2.47484e-163	-8.92701e-164	-3.26225e-163	4.33096e-164	5.86101e-163	-6.00101e-163	-8.01808e-163	-6.5936e-163	-7.65675e-163	-6.00597e-164	7.897e-163	-9.66421e-164	-4.59583e-164	8.57608e-163	-5.53501e-163	-1.38837e-163	-1.29658e-165	1.44953e-162	-3.93002e-163	0
1.23825e-163	-6.75367e-163	-5.51121e-163	-2.41872e-163	-2.0974e-163	4.12036e-164	-1.94797e-163	-4.4645e-164	8.8906e-164	9.18323e-164	-6.29815e-163	-2.47484e-163	-8.92701e-164	-3.26225e-163	4.33096e-164	5.86101e-163	-6.00101e-163	-8.01808e-163	-6.5936e-163	-7.65675e-163	-6.00597e-164	7.897e-163	-9.66421e-164	-4.59583e-164	8.57608e-163	-5.53501e-163	-1.38837e-163	-1.29658e-165	1.44953e-162	-3.93002e-163	0
1.23825e-163	-6.75367e-163	-5.51121e-163	-2.41872e-163	-2.0974e-163	4.12036e-164	-1.94797e-163	-4.4645e-164	8.8906e-164	9.18323e-164	-6.29815e-163	-2.47484e-163	-8.92701e-164	-3.26225e-163	4.33096e-164	5.86101e-163	-6.00101e-163	-8.01808e-163	-6.5936e-163	-7.65675e-163	-6.00597e-164	7.897e-163	-9.66421e-164	-4.59583e-164	8.57608e-163	-5.53501e-163	-1.38837e-163	-1.29658e-165	1.44953e-162	-3.93002e-163	0
1.23825e-163	-6.75367e-163	-5.51121e-163	-2.41872e-163	-2.0974e-163	4.12036e-164	-1.94797e-163	-4.4645e-164	8.8906e-164	9.18323e-164	-6.29815e-163	-2.47484e-163	-8.92701e-164	-3.26225e-163	4.33096e-164	5.86101e-163	-6.00101e-163	-8.01808e-163	-6.5936e-163	-7.65675e-163	-6.00597e-164	7.897e-163	-9.66421e-164	-4.59583e-164	8.57608e-163	-5.53501e-163	-1.38837e-163	-1.29658e-165	1.44953e-162	-3.93002e-163	0
1.23825e-163	-6.75367e-163	-5.51121e-163	-2.41872e-163	-2.0974e-163	4.12036e-164	-1.94797e-163	-4.4645e-164	8.8906e-164	9.18323e-164	-6.29815e-163	-2.47484e-163	-8.92701e-164	-3.26225e-163	4.33096e-164	5.86101e-163	-6.00101e-163	-8.01808e-163	-6.5936e-163	-7.65675e-163	-6.00597e-164	7.897e-163	-9.66421e-164	-4.59583e-164	8.57608e-163	-5.53501e-163	-1.38837e-163	-1.29658e-165	1.44953e-162	-3.93002e-163	0
1.23825e-163	-6.75367e-163	-5.51121e-163	-2.41872e-163	-2.0974e-163	4.12036e-164	-1.94797e-163	-4.4645e-164	8.8906e-164	9.18323e-164	-6.29815e-163	-2.47484e-163	-8.92701e-164	-3.26225e-163	4.33096e-164	5.86101e-163	-6.00101e-163	-8.01808e-163	-6.5936e-163	-7.65675e-163	-6.00597e-164	7.897e-163	-9.66421e-164	-4.59583e-164	8.57608e-163	-5.53501e-163	-1.38837e-163	-1.29658e-165	1.44953e-162	-3.93002e-163	0
1.23825e-163	-6.75367e-163	-5.51121e-163	-2.41872e-163	-2.0974e-163	4.12036e-164	-1.94797e-163	-4.4645e-164	8.8906e-164	9.18323e-164	-6.29815e-163	-2.47484e-163	-8.92701e-164	-3.26225e-163	4.33096e-164	5.86101e-163	-6.00101e-163	-8.01808e-163	-6.5936e-163	-7.65675e-163	-6.00597e-164	7.897e-163	-9.66421e-164	-4.59583e-164	8.57608e-163	-5.53501e-163	-1.38837e-163	-1.29658e-165	1.44953e-162	-3.93002e-163	0
1.23825e-163	-6.75367e-163	-5.51121e-163	-2.41872e-163	-2.0974e-163	4.12036e-164	-1.94797e-163	-4.4645e-164	8.8906e-164	9.18323e-164	-6.29815e-163	-2.47484e-163	-8.92701e-164	-3.26225e-163	4.33096e-164	5.86101e-163	-6.00101e-163	-8.01808e-163	-6.5936e-163	-7.65675e-163	-6.00597e-164	7.897e-163	-9.66421e-164	-4.59583e-164	8.57608e-163	-5.53501e-163	-1.38837e-163	-1.29658e-165	1.44953e-162	-3.93002e-163	0
1.23825e-163	-6.75367e-163	-5.51121e-163	-2.41872e-163	-2.0974e-163	4.12036e-164	-1.94797e-163	-4.4645e-164	8.8906e-164	9.18323e-164	-6.29815e-163	-2.47484e-163	-8.92701e-164	-3.26225e-163	4.33096e-164	5.86101e-163	-6.00101e-163	-8.01808e-163	-6.5936e-163	-7.65675e-163	-6.00597e-164	7.897e-163	-9.66421e-164	-4.59583e-164	8.57608e-163	-5.53501e-163	-1.38837e-163	-1.29658e-165	1.44953e-162	-3.93002e-163	0
1.23825e-163	-6.75367e-163	-5.51121e-163	-2.41872e-163	-2.0974e-163	4.12036e-164	-1.94797e-163	-4.4645e-164	8.8906e-164	9.18323e-164	-6.29815e-163	-2.47484e-163	-8.92701e-164	-3.26225e-163	4.33096e-164	5.86101e-163	-6.00101e-163	-8.01808e-163	-6.5936e-163	-7.65675e-163	-6.00597e-164	7.897e-163	-9.66421e-164	-4.59583e-164	8.57608e-163	-5.53501e-163	-1.38837e-163	-1.29658e-165	1.44953e-162	-3.93002e-163	0
1.23825e-163	-6.75367e-163	-5.51121e-163	-2.41872e-163	-2.0974e-163	4.12036e-164	-1.94797e-163	-4.4645e-164	8.8906e-164	9.18323e-164	-6.29815e-163	-2.47484e-163	-8.92701e-164	-3.26225e-163	4.33096e-164	5.86101e-163	-6.00101e-163	-8.01808e-163	-6.5936e-163	-7.65675e-163	-6.00597e-164	7.897e-163	-9.66421e-164	-4.59583e-164	8.57608e-163	-5.53501e-163	-1.38837e-163	-1.29658e-165	1.44953e-162	-3.93002e-163	0
1.23825e-163	-6.75367e-163	-5.51121e-163	-2.41872e-163	-2.0974e-163	4.12036e-164	-1.94797e-163	-4.4645e-164	8.8906e-164	9.18323e-164	-6.29815e-163	-2.47484e-163	-8.92701e-164	-3.26225e-163	4.33096e-164	5.86101e-163	-6.00101e-163	-8.01808e-163	-6.5936e-163	-7.65675e-163	-6.00597e-164	7.897e-163	-9.66421e-164	-4.59583e-164	8.57608e-163	-5.53501e-163	-1.38837e-163	-1.29658e-165	1.44953e-162	-3.93002e-163	0
1.23825e-163	-6.75367e-163	-5.51121e-163	-2.41872e-163	-2.0974e-163	4.12036e-164	-1.94797e-163	-4.4645e-164	8.8906e-164	9.18323e-164	-6.29815e-163	-2.47484e-163	-8.92701e-164	-3.26225e-163	4.33096e-164	5.86101e-163	-6.00101e-163	-8.01808e-163	-6.5936e-163	-7.65675e-163	-6.00597e-164	7.897e-163	-9.66421e-164	-4.59583e-164	8.57608e-163	-5.53501e-163	-1.38837e-163	-1.29658e-165	1.44953e-162	-3.93002e-163	0
1.23825e-163	-6.75367e-163	-5.51121e-163	-2.41872e-163	-2.0974e-163	4.12036e-164	-1.94797e-163	-4.4645e-164	8.8906e-164	9.18323e-164	-6.29815e-163	-2.47484e-163	-8.92701e-164	-3.26225e-163	4.33096e-164	5.86101e-163	-6.00101e-163	-8.01808e-163	-6.5936e-163	-7.65675e-163	-6.00597e-164	7.897e-163	-9.66421e-164	-4.59583e-164	8.57608e-163	-5.53501e-163	-1.38837e-163	-1.29658e-165	1.44953e-162	-3.93002e-163	0
1.23825e-163	-6.75367e-163	-5.51121e-163	-2.41872e-163	-2.0974e-163	4.12036e-164	-1.94797e-163	-4.4645e-164	8.8906e-164	9.18323e-164	-6.29815e-163	-2.47484e-163	-8.92701e-164	-3.26225e-163	4.33096e-164	5.86101e-163	-6.00101e-163	-8.01808e-163	-6.5936e-163	-7.65675e-163	-6.00597e-164	7.897e-163	-9.66421e-164	-4.59583e-164	8.57608e-163	-5.53501e-163	-1.38837e-163	-1.29658e-165	1.44953e-162	-3.93002e-163	0
1.23825e-163	-6.75367e-163	-5.51121e-163	-2.41872e-163	-2.0974e-163	4.12036e-164	-1.94797e-163	-4.4645e-164	8.8906e-164	9.18323e-164	-6.29815e-163	-2.47484e-163	-8.92701e-164	-3.26225e-163	4.33096e-164	5.86101e-163	-6.00101e-163	-8.01808e-163	-6.5936e-163	-7.65675e-163	-6.00597e-164	7.897e-163	-9.66421e-164	-4.59583e-164	8.57608e-163	-5.53501e-163	-1.38837e-163	-1.29658e-165	1.44953e-162	-3.93002e-163	0
1.23825e-163	-6.75367e-163	-5.51121e-163	-2.41872e-163	-2.0974e-163	4.12036e-164	-1.94797e-163	-4.4645e-164	8.8906e-164	9.18323e-164	-6.29815e-163	-2.47484e-163	-8.92701e-164	-3.26225e-163	4.33096e-164	5.86101e-163	-6.00101e-163	-8.01808e-163	-6.5936e-163	-7.65675e-163	-6.00597e-164	7.897e-163	-9.66421e-164	-4.59583e-164	8.57608e-163	-5.53501e-163	-1.38837e-163	-1.29658e-165	1.44953e-162	-3.93002e-163	0
1.23825e-163	-6.75367e-163	-5.51121e-163	-2.41872e-163	-2.0974e-163	4.12036e-164	-1.94797e-163	-4.4645e-164	8.8906e-164	9.18323e-164	-6.29815e-163	-2.47484e-163	-8.92701e-164	-3.26225e-163	4.33096e-164	5.86101e-163	-6.00101e-163	-8.01808e-163	-6.5936e-163	-7.65675e-163	-6.00597e-164	7.897e-163	-9.66421e-164	-4.59583e-164	8.57608e-163	-5.53501e-163	-1.38837e-163	-1.29658e-165	1.44953e-162	-3.93002e-163	0
1.23825e-163	-6.75367e-163	-5.51121e-163	-2.41872e-163	-2.0974e-163	4.12036e-164	-1.94797e-163	-4.4645e-164	8.8906e-164	9.18323e-164	-6.29815e-163	-2.47484e-163	-8.92701e-164	-3.26225e-163	4.33096e-164	5.86101e-163	-6.00101e-163	-8.01808e-163	-6.5936e-163	-7.65675e-163	-6.00597e-164	7.897e-163	-9.66421e-164	-4.59583e-164	8.57608e-163	-5.53501e-163	-1.38837e-163	-1.29658e-165	1.44953e-162	-3.93002e-163	0
1.23825e-163	-6.75367e-163	-5.51121e-163	-2.41872e-163	-2.0974e-163	4.12036e-164	-1.94797e-163	-4.4645e-164	8.8906e-164	9.18323e-164	-6.29815e-163	-2.47484e-163	-8.92701e-164	-3.26225e-163	4.33096e-164	5.86101e-163	-6.00101e-163	-8.01808e-163	-6.5936e-163	-7.65675e-163	-6.00597e-164	7.897e-163	-9.66421e-164	-4.59583e-164	8.57608e-163	-5.53501e-163	-1.38837e-163	-1.29658e-165	1.44953e-162	-3.93002e-163	0
1.23825e-163	-6.75367e-163	-5.51121e-163	-2.41872e-163	-2.0974e-163	4.12036e-164	-1.94797e-163	-4.4645e-164	8.8906e-164	9.18323e-164	-6.29815e-163	-2.47484e-163	-8.92701e-164	-3.26225e-163	4.33096e-164	5.86101e-163	-6.00101e-163	-8.01808e-163	-6.5936e-163	-7.65675e-163	-6.00597e-164	7.897e-163	-9.66421e-164	-4.59583e-164	8.57608e-163	-5.53501e-163	-1.38837e-163	-1.29658e-165	1.44953e-162	-3.93002e-163	0
1.23825e-163	-6.75367e-163	-5.51121e-163	-2.41872e-163	-2.0974e-163	4.12036e-164	-1.94797e-163	-4.4645e-164	8.8906e-164	9.18323e-164	-6.29815e-163	-2.47484e-163	-8.92701e-164	-3.26225e-163	4.33096e-164	5.86101e-163	-6.00101e-163	-8.01808e-163	-6.5936e-163	-7.65675e-163	-6.00597e-164	7.897e-163	-9.66421e-164	-4.59583e-164	8.57608e-163	-5.53501e-163	-1.38837e-163	-1.29658e-165	1.44953e-162	-3.93002e-163	0
1.23825e-163	-6.75367e-163	-5.51121e-163	-2.41872e-163	-2.0974e-163	4.12036e-164	-1.94797e-163	-4.4645e-164	8.8906e-164	9.18323e-164	-6.29815e-163	-2.47484e-163	-8.92701e-164	-3.26225e-163	4.33096e-164	5.86101e-163	-6.00101e-163	-8.01808e-163	-6.5936e-163	-7.65675e-163	-6.00597e-164	7.897e-163	-9.66421e-164	-4.59583e-164	8.57608e-163	-5.53501e-163	-1.38837e-163	-1.29658e-165	1.44953e-162	-3.93002e-163	0
1.23825e-163	-6.75367e-163	-5.51121e-163	-2.41872e-163	-2.0974e-163	4.12036e-164	-1.94797e-163	-4.4645e-164	8.8906e-164	9.18323e-164	-6.29815e-163	-2.47484e-163	-8.92701e-164	-3.26225e-163	4.33096e-164	5.86101e-163	-6.00101e-163	-8.01808e-163	-6.5936e-163	-7.65675e-163	-6.00597e-164	7.897e-163	-9.66421e-164	-4.59583e-164	8.57608e-163	-5.53501e-163	-1.38837e-163	-1.29658e-165	1.44953e-162	-3.93002e-163	0
1.23825e-163	-6.75367e-163	-5.51121e-163	-2.41872e-163	-2.0974e-163	4.12036e-164	-1.94797e-163	-4.4645e-164	8.8906e-164	9.18323e-164	-6.29815e-163	-2.47484e-163	-8.92701e-164	-3.26225e-163	4.33096e-164	5.86101e-163	-6.00101e-163	-8.01808e-163	-6.5936e-163	-7.65675e-163	-6.00597e-164	7.897e-163	-9.66421e-164	-4.59583e-164	8.57608e-163	-5.53501e-163	-1.38837e-163	-1.29658e-165	1.44953e-162	-3.93002e-163	0
1.23825e-163	-6.75367e-163	-5.51121e-163	-2.41872e-163	-2.0974e-163	4.12036e-164	-1.94797e-163	-4.4645e-164	8.8906e-164	9.18323e-164	-6.29815e-163	-2.47484e-163	-8.92701e-164	-3.26225e-163	4.33096e-164	5.86101e-163	-6.00101e-163	-8.01808e-163	-6.5936e-163	-7.65675e-163	-6.00597e-164	7.897e-163	-9.66421e-164	-4.59583e-164	8.57608e-163	-5.53501e-163	-1.38837e-163	-1.29658e-165	1.44953e-162	-3.93002e-163	0
1.23825e-163	-6.75367e-163	-5.51121e-163	-2.41872e-163	-2.0974e-163	4.12036e-164	-1.94797e-163	-4.4645e-164	8.8906e-164	9.18323e-164	-6.29815e-163	-2.47484e-163	-8.92701e-164	-3.26225e-163	4.33096e-164	5.86101e-163	-6.00101e-163	-8.01808e-163	-6.5936e-163	-7.65675e-163	-6.00597e-164	7.897e-163	-9.66421e-164	-4.59583e-164	8.57608e-163	-5.53501e-163	-1.38837e-163	-1.29658e-165	1.44953e-162	-3.93002e-163	0
1.23825e-163	-6.75367e-163	-5.51121e-163	-2.41872e-163	-2.0974e-163	4.12036e-164	-1.94797e-163	-4.4645e-164	8.8906e-164	9.18323e-164	-6.29815e-163	-2.47484e-163	-8.92701e-164	-3.26225e-163	4.33096e-164	5.86101e-163	-6.00101e-163	-8.01808e-163	-6.5936e-163	-7.65675e-163	-6.00597e-164	7.897e-163	-9.66421e-164	-4.59583e-164	8.57608e-163	-5.53501e-163	-1.38837e-163	-1.29658e-165	1.44953e-162	-3.93002e-163	0
1.23825e-163	-6.75367e-163	-5.51121e-163	-2.41872e-163	-2.0974e-163	4.12036e-164	-1.94797e-163	-4.4645e-164	8.8906e-164	9.18323e-164	-6.29815e-163	-2.47484e-163	-8.92701e-164	-3.26225e-163	4.33096e-164	5.86101e-163	-6.00101e-163	-8.01808e-163	-6.5936e-163	-7.65675e-163	-6.00597e-164	7.897e-163	-9.66421e-164	-4.59583e-164	8.57608e-163	-5.53501e-163	-1.38837e-163	-1.29658e-165	1.44953e-162	-3.93002e-163	0
1.23825e-163	-6.75367e-163	-5.51121e-163	-2.41872e-163	-2.0974e-163	4.12036e-164	-1.94797e-163	-4.4645e-164	8.8906e-164	9.18323e-164	-6.29815e-163	-2.47484e-163	-8.92701e-164	-3.26225e-163	4.33096e-164	5.86101e-163	-6.00101e-163	-8.01808e-163	-6.5936e-163	-7.65675e-163	-6.00597e-164	7.897e-163	-9.66421e-164	-4.59583e-164	8.57608e-163	-5.53501e-163	-1.38837e-163	-1.29658e-165	1.44953e-162	-3.93002e-163	0
1.23825e-163	-6.75367e-163	-5.51121e-163	-2.41872e-163	-2.0974e-163	4.12036e-164	-1.94797e-163	-4.4645e-164	8.8906e-164	9.18323e-164	-6.29815e-163	-2.47484e-163	-8.92701e-164	-3.26225e-163	4.33096e-164	5.86101e-163	-6.00101e-163	-8.01808e-163	-6.5936e-163	-7.65675e-163	-6.00597e-164	7.897e-163	-9.66421e-164	-4.59583e-164	8.57608e-163	-5.53501e-163	-1.38837e-163	-1.29658e-165	1.44953e-162	-3.93002e-163	0
1.23825e-163	-6.75367e-163	-5.51121e-163	-2.41872e-163	-2.0974e-163	4.12036e-164	-1.94797e-163	-4.4645e-164	8.8906e-164	9.18323e-164	-6.29815e-163	-2.47484e-163	-8.92701e-164	-3.26225e-163	4.33096e-164	5.86101e-163	-6.00101e-163	-8.01808e-163	-6.5936e-163	-7.65675e-163	-6.00597e-164	7.897e-163	-9.66421e-164	-4.59583e-164	8.57608e-163	-5.53501e-163	-1.38837e-163	-1.29658e-165	1.44953e-162	-3.93002e-163	0
1.23825e-163	-6.75367e-163	-5.51121e-163	-2.41872e-163	-2.0974e-163	4.12036e-164	-1.94797e-163	-4.4645e-164	8.8906e-164	9.18323e-164	-6.29815e-163	-2.47484e-163	-8.92701e-164	-3.26225e-163	4.33096e-164	5.86101e-163	-6.00101e-163	-8.01808e-163	-6.5936e-163	-7.65675e-163	-6.00597e-164	7.897e-163	-9.66421e-164	-4.59583e-164	8.57608e-163	-5.53501e-163	-1.38837e-163	-1.29658e-165	1.44953e-162	-3.93002e-163	0
1.23825e-163	-6.75367e-163	-5.51121e-163	-2.41872e-163	-2.0974e-163	4.12036e-164	-1.94797e-163	-4.4645e-164	8.8906e-164	9.18323e-164	-6.29815e-163	-2.47484e-163	-8.92701e-164	-3.26225e-163	4.33096e-164	5.86101e-163	-6.00101e-163	-8.01808e-163	-6.5936e-163	-7.65675e-163	-6.00597e-164	7.897e-163	-9.66421e-164	-4.59583e-164	8.57608e-163	-5.53501e-163	-1.38837e-163	-1.29658e-165	1.44953e-162	-3.93002e-163	0
1.23825e-163	-6.75367e-163	-5.51121e-163	-2.41872e-163	-2.0974e-163	4.12036e-164	-1.94797e-163	-4.4645e-164	8.8906e-164	9.18323e-164	-6.29815e-163	-2.47484e-163	-8.92701e-164	-3.26225e-163	4.33096e-164	5.86101e-163	-6.00101e-163	-8.01808e-163	-6.5936e-163	-7.65675e-163	-6.00597e-164	7.897e-163	-9.66421e-164	-4.59583e-164	8.57608e-163	-5.53501e-163	-1.38837e-163	-1.29658e-165	1.44953e-162	-3.93002e-163	0
1.23825e-163	-6.75367e-163	-5.51121e-163	-2.41872e-163	-2.0974e-163	4.12036e-164	-1.94797e-163	-4.4645e-164	8.8906e-164	9.18323e-164	-6.29815e-163	-2.47484e-163	-8.92701e-164	-3.26225e-163	4.33096e-164	5.86101e-163	-6.00101e-163	-8.01808e-163	-6.5936e-163	-7.65675e-163	-6.00597e-164	7.897e-163	-9.66421e-164	-4.59583e-164	8.57608e-163	-5.53501e-163	-1.38837e-163	-1.29658e-165	1.44953e-162	-3.93002e-163	0
1.23825e-163	-6.75367e-163	-5.51121e-163	-2.41872e-163	-2.0974e-163	4.12036e-164	-1.94797e-163	-4.4645e-164	8.8906e-164	9.18323e-164	-6.29815e-163	-2.47484e-163	-8.92701e-164	-3.26225e-163	4.33096e-164	5.86101e-163	-6.00101e-163	-8.01808e-163	-6.5936e-163	-7.65675e-163	-6.00597e-164	7.897e-163	-9.66421e-164	-4.59583e-164	8.57608e-163	-5.53501e-163	-1.38837e-163	-1.29658e-165	1.44953e-162	-3.93002e-163	0
1.23825e-163	-6.75367e-163	-5.51121e-163	-2.41872e-163	-2.0974e-163	4.12036e-164	-1.94797e-163	-4.4645e-164	8.8906e-164	9.18323e-164	-6.29815e-163	-2.47484e-163	-8.92701e-164	-3.26225e-163	4.33096e-164	5.86101e-163	-6.00101e-163	-8.01808e-163	-6.5936e-163	-7.65675e-163	-6.00597e-164	7.897e-163	-9.66421e-164	-4.59583e-164	8.57608e-163	-5.53501e-163	-1.38837e-163	-1.29658e-165	1.44953e-162	-3.93002e-163	0
1.23825e-163	-6.75367e-163	-5.51121e-163	-2.41872e-163	-2.0974e-163	4.12036e-164	-1.94797e-163	-4.4645e-164	8.8906e-164	9.18323e-164	-6.29815e-163	-2.47484e-163	-8.92701e-164	-3.26225e-163	4.33096e-164	5.86101e-163	-6.00101e-163	-8.01808e-163	-6.5936e-163	-7.65675e-163	-6.00597e-164	7.897e-163	-9.66421e-164	-4.59583e-164	8.57608e-163	-5.53501e-163	-1.38837e-163	-1.29658e-165	1.44953e-162	-3.93002e-163	0
1.23825e-163	-6.75367e-163	-5.51121e-163	-2.41872e-163	-2.0974e-163	4.12036e-164	-1.94797e-163	-4.4645e-164	8.8906e-164	9.18323e-164	-6.29815e-163	-2.47484e-163	-8.92701e-164	-3.26225e-163	4.33096e-164	5.86101e-163	-6.00101e-163	-8.01808e-163	-6.5936e-163	-7.65675e-163	-6.00597e-164	7.897e-163	-9.66421e-164	-4.59583e-164	8.57608e-163	-5.53501e-163	-1.38837e-163	-1.29658e-165	1.44953e-162	-3.93002e-163	0
1.23825e-163	-6.75367e-163	-5.51121e-163	-2.41872e-163	-2.0974e-163	4.12036e-164	-1.94797e-163	-4.4645e-164	8.8906e-164	9.18323e-164	-6.29815e-163	-2.47484e-163	-8.92701e-164	-3.26225e-163	4.33096e-164	5.86101e-163	-6.00101e-163	-8.01808e-163	-6.5936e-163	-7.65675e-163	-6.00597e-164	7.897e-163	-9.66421e-164	-4.59583e-164	8.57608e-163	-5.53501e-163	-1.38837e-163	-1.29658e-165	1.44953e-162	-3.93002e-163	0
1.23825e-163	-6.75367e-163	-5.51121e-163	-2.41872e-163	-2.0974e-163	4.12036e-164	-1.94797e-163	-4.4645e-164	8.8906e-164	9.18323e-164	-6.29815e-163	-2.47484e-163	-8.92701e-164	-3.26225e-163	4.33096e-164	5.86101e-163	-6.00101e-163	-8.01808e-163	-6.5936e-163	-7.65675e-163	-6.00597e-164	7.897e-163	-9.66421e-164	-4.59583e-164	8.57608e-163	-5.53501e-163	-1.38837e-163	-1.29658e-165	1.44953e-162	-3.93002e-163	0
1.23825e-163	-6.75367e-163	-5.51121e-163	-2.41872e-163	-2.0974e-163	4.12036e-164	-1.94797e-163	-4.4645e-164	8.8906e-164	9.18323e-164	-6.29815e-163	-2.47484e-163	-8.92701e-164	-3.26225e-163	4.33096e-164	5.86101e-163	-6.00101e-163	-8.01808e-163	-6.5936e-163	-7.65675e-163	-6.00597e-164	7.897e-163	-9.66421e-164	-4.59583e-164	8.57608e-163	-5.53501e-163	-1.38837e-163	-1.29658e-165	1.44953e-162	-3.93002e-163	0
1.23825e-163	-6.75367e-163	-5.51121e-163	-2.41872e-163	-2.0974e-163	4.12036e-164	-1.94797e-163	-4.4645e-164	8.8906e-164	9.18323e-164	-6.29815e-163	-2.47484e-163	-8.92701e-164	-3.26225e-163	4.33096e-164	5.86101e-163	-6.00101e-163	-8.01808e-163	-6.5936e-163	-7.65675e-163	-6.00597e-164	7.897e-163	-9.66421e-164	-4.59583e-164	8.57608e-163	-5.53501e-163	-1.38837e-163	-1.29658e-165	1.44953e-162	-3.93002e-163	0
1.23825e-163	-6.75367e-163	-5.51121e-163	-2.41872e-163	-2.0974e-163	4.12036e-164	-1.94797e-163	-4.4645e-164	8.8906e-164	9.18323e-164	-6.29815e-163	-2.47484e-163	-8.92701e-164	-3.26225e-163	4.33096e-164	5.86101e-163	-6.00101e-163	-8.01808e-163	-6.5936e-163	-7.65675e-163	-6.00597e-164	7.897e-163	-9.66421e-164	-4.59583e-164	8.57608e-163	-5.53501e-163	-1.38837e-163	-1.29658e-165	1.44953e-162	-3.93002e-163	0
1.23825e-163	-6.75367e-163	-5.51121e-163	-2.41872e-163	-2.0974e-163	4.12036e-164	-1.94797e-163	-4.4645e-164	8.8906e-164	9.18323e-164	-6.29815e-163	-2.47484e-163	-8.92701e-164	-3.26225e-163	4.33096e-164	5.86101e-163	-6.00101e-163	-8.01808e-163	-6.5936e-163	-7.65675e-163	-6.00597e-164	7.897e-163	-9.66421e-164	-4.59583e-164	8.57608e-163	-5.53501e-163	-1.38837e-163	-1.29658e-165	1.44953e-162	-3.93002e-163	0
1.23825e-163	-6.75367e-163	-5.51121e-163	-2.41872e-163	-2.0974e-163	4.12036e-164	-1.94797e-163	-4.4645e-164	8.8906e-164	9.18323e-164	-6.29815e-163	-2.47484e-163	-8.92701e-164	-3.26225e-163	4.33096e-164	5.86101e-163	-6.00101e-163	-8.01808e-163	-6.5936e-163	-7.65675e-163	-6.00597e-164	7.897e-163	-9.66421e-164	-4.59583e-164	8.57608e-163	-5.53501e-163	-1.38837e-163	-1.29658e-165	1.44953e-162	-3.93002e-163	0
1.23825e-163	-6.75367e-163	-5.51121e-163	-2.41872e-163	-2.0974e-163	4.12036e-164	-1.94797e-163	-4.4645e-164	8.8906e-164	9.18323e-164	-6.29815e-163	-2.47484e-163	-8.92701e-164	-3.26225e-163	4.33096e-164	5.86101e-163	-6.00101e-163	-8.01808e-163	-6.5936e-163	-7.65675e-163	-6.00597e-164	7.897e-163	-9.66421e-164	-4.59583e-164	8.57608e-163	-5.53501e-163	-1.38837e-163	-1.29658e-165	1.44953e-162	-3.93002e-163	0
1.23825e-163	-6.75367e-163	-5.51121e-163	-2.41872e-163	-2.0974e-163	4.12036e-164	-1.94797e-163	-4.4645e-164	8.8906e-164	9.18323e-164	-6.29815e-163	-2.47484e-163	-8.92701e-164	-3.26225e-163	4.33096e-164	5.86101e-163	-6.00101e-163	-8.01808e-163	-6.5936e-163	-7.65675e-163	-6.00597e-164	7.897e-163	-9.66421e-164	-4.59583e-164	8.57608e-163	-5.53501e-163	-1.38837e-163	-1.29658e-165	1.44953e-162	-3.93002e-163	0
1.23825e-163	-6.75367e-163	-5.51121e-163	-2.41872e-163	-2.0974e-163	4.12036e-164	-1.94797e-163	-4.4645e-164	8.8906e-164	9.18323e-164	-6.29815e-163	-2.47484e-163	-8.92701e-164	-3.26225e-163	4.33096e-164	5.86101e-163	-6.00101e-163	-8.01808e-163	-6.5936e-163	-7.65675e-163	-6.00597e-164	7.897e-163	-9.66421e-164	-4.59583e-164	8.57608e-163	-5.53501e-163	-1.38837e-163	-1.29658e-165	1.44953e-162	-3.93002e-163	0
1.23825e-163	-6.75367e-163	-5.51121e-163	-2.41872e-163	-2.0974e-163	4.12036e-164	-1.94797e-163	-4.4645e-164	8.8906e-164	9.18323e-164	-6.29815e-163	-2.47484e-163	-8.92701e-164	-3.26225e-163	4.33096e-164	5.86101e-163	-6.00101e-163	-8.01808e-163	-6.5936e-163	-7.65675e-163	-6.00597e-164	7.897e-163	-9.66421e-164	-4.59583e-164	8.57608e-163	-5.53501e-163	-1.38837e-163	-1.29658e-165	1.44953e-162	-3.93002e-163	0
1.23825e-163	-6.75367e-163	-5.51121e-163	-2.41872e-163	-2.0974e-163	4.12036e-164	-1.94797e-163	-4.4645e-164	8.8906e-164	9.18323e-164	-6.29815e-163	-2.47484e-163	-8.92701e-164	-3.26225e-163	4.33096e-164	5.86101e-163	-6.00101e-163	-8.01808e-163	-6.5936e-163	-7.65675e-163	-6.00597e-164	7.897e-163	-9.66421e-164	-4.59583e-164	8.57608e-163	-5.53501e-163	-1.38837e-163	-1.29658e-165	1.44953e-162	-3.93002e-163	0
1.23825e-163	-6.75367e-163	-5.51121e-163	-2.41872e-163	-2.0974e-163	4.12036e-164	-1.94797e-163	-4.4645e-164	8.8906e-164	9.18323e-164	-6.29815e-163	-2.47484e-163	-8.92701e-164	-3.26225e-163	4.33096e-164	5.86101e-163	-6.00101e-163	-8.01808e-163	-6.5936e-163	-7.65675e-163	-6.00597e-164	7.897e-163	-9.66421e-164	-4.59583e-164	8.57608e-163	-5.53501e-163	-1.38837e-163	-1.29658e-165	1.44953e-162	-3.93002e-163	0
1.23825e-163	-6.75367e-163	-5.51121e-163	-2.41872e-163	-2.0974e-163	4.12036e-164	-1.94797e-163	-4.4645e-164	8.8906e-164	9.18323e-164	-6.29815e-163	-2.47484e-163	-8.92701e-164	-3.26225e-163	4.33096e-164	5.86101e-163	-6.00101e-163	-8.01808e-163	-6.5936e-163	-7.65675e-163	-6.00597e-164	7.897e-163	-9.66421e-164	-4.59583e-164	8.57608e-163	-5.53501e-163	-1.38837e-163	-1.29658e-165	1.44953e-162	-3.93002e-163	0
1.23825e-163	-6.75367e-163	-5.51121e-163	-2.41872e-163	-2.0974e-163	4.12036e-164	-1.94797e-163	-4.4645e-164	8.8906e-164	9.18323e-164	-6.29815e-163	-2.47484e-163	-8.92701e-164	-3.26225e-163	4.33096e-164	5.86101e-163	-6.00101e-163	-8.01808e-163	-6.5936e-163	-7.65675e-163	-6.00597e-164	7.897e-163	-9.66421e-164	-4.59583e-164	8.57608e-163	-5.53501e-163	-1.38837e-163	-1.29658e-165	1.44953e-162	-3.93002e-163	0
1.23825e-163	-6.75367e-163	-5.51121e-163	-2.41872e-163	-2.0974e-163	4.12036e-164	-1.94797e-163	-4.4645e-164	8.8906e-164	9.18323e-164	-6.29815e-163	-2.47484e-163	-8.92701e-164	-3.26225e-163	4.33096e-164	5.86101e-163	-6.00101e-163	-8.01808e-163	-6.5936e-163	-7.65675e-163	-6.00597e-164	7.897e-163	-9.66421e-164	-4.59583e-164	8.57608e-163	-5.53501e-163	-1.38837e-163	-1.29658e-165	1.44953e-162	-3.93002e-163	0
1.23825e-163	-6.75367e-163	-5.51121e-163	-2.41872e-163	-2.0974e-163	4.12036e-164	-1.94797e-163	-4.4645e-164	8.8906e-164	9.18323e-164	-6.29815e-163	-2.47484e-163	-8.92701e-164	-3.26225e-163	4.33096e-164	5.86101e-163	-6.00101e-163	-8.01808e-163	-6.5936e-163	-7.65675e-163	-6.00597e-164	7.897e-163	-9.66421e-164	-4.59583e-164	8.57608e-163	-5.53501e-163	-1.38837e-163	-1.29658e-165	1.44953e-162	-3.93002e-163	0
1.23825e-163	-6.75367e-163	-5.51121e-163	-2.41872e-163	-2.0974e-163	4.12036e-164	-1.94797e-163	-4.4645e-164	8.8906e-164	9.18323e-164	-6.29815e-163	-2.47484e-163	-8.92701e-164	-3.26225e-163	4.33096e-164	5.86101e-163	-6.00101e-163	-8.01808e-163	-6.5936e-163	-7.65675e-163	-6.00597e-164	7.897e-163	-9.66421e-164	-4.59583e-164	8.57608e-163	-5.53501e-163	-1.38837e-163	-1.29658e-165	1.44953e-162	-3.93002e-163	0
1.23825e-163	-6.75367e-163	-5.51121e-163	-2.41872e-163	-2.0974e-163	4.12036e-164	-1.94797e-163	-4.4645e-164	8.8906e-164	9.18323e-164	-6.29815e-163	-2.47484e-163	-8.92701e-164	-3.26225e-163	4.33096e-164	5.86101e-163	-6.00101e-163	-8.01808e-163	-6.5936e-163	-7.65675e-163	-6.00597e-164	7.897e-163	-9.66421e-164	-4.59583e-164	8.57608e-163	-5.53501e-163	-1.38837e-163	-1.29658e-165	1.44953e-162	-3.93002e-163	0
1.23825e-163	-6.75367e-163	-5.51121e-163	-2.41872e-163	-2.0974e-163	4.12036e-164	-1.94797e-163	-4.4645e-164	8.8906e-164	9.18323e-164	-6.29815e-163	-2.47484e-163	-8.92701e-164	-3.26225e-163	4.33096e-164	5.86101e-163	-6.00101e-163	-8.01808e-163	-6.5936e-163	-7.65675e-163	-6.00597e-164	7.897e-163	-9.66421e-164	-4.59583e-164	8.57608e-163	-5.53501e-163	-1.38837e-163	-1.29658e-165	1.44953e-162	-3.93002e-163	0
1.23825e-163	-6.75367e-163	-5.51121e-163	-2.41872e-163	-2.0974e-163	4.12036e-164	-1.94797e-163	-4.4645e-164	8.8906e-164	9.18323e-164	-6.29815e-163	-2.47484e-163	-8.92701e-164	-3.26225e-163	4.33096e-164	5.86101e-163	-6.00101e-163	-8.01808e-163	-6.5936e-163	-7.65675e-163	-6.00597e-164	7.897e-163	-9.66421e-164	-4.59583e-164	8.57608e-163	-5.53501e-163	-1.38837e-163	-1.29658e-165	1.44953e-162	-3.93002e-163	0
1.23825e-163	-6.75367e-163	-5.51121e-163	-2.41872e-163	-2.0974e-163	4.12036e-164	-1.94797e-163	-4.4645e-164	8.8906e-164	9.18323e-164	-6.29815e-163	-2.47484e-163	-8.92701e-164	-3.26225e-163	4.33096e-164	5.86101e-163	-6.00101e-163	-8.01808e-163	-6.5936e-163	-7.65675e-163	-6.00597e-164	7.897e-163	-9.66421e-164	-4.59583e-164	8.57608e-163	-5.53501e-163	-1.38837e-163	-1.29658e-165	1.44953e-162	-3.93002e-163	0
1.23825e-163	-6.75367e-163	-5.51121e-163	-2.41872e-163	-2.0974e-163	4.12036e-164	-1.94797e-163	-4.4645e-164	8.8906e-164	9.18323e-164	-6.29815e-163	-2.47484e-163	-8.92701e-164	-3.26225e-163	4.33096e-164	5.86101e-163	-6.00101e-163	-8.01808e-163	-6.5936e-163	-7.65675e-163	-6.00597e-164	7.897e-163	-9.66421e-164	-4.59583e-164	8.57608e-163	-5.53501e-163	-1.38837e-163	-1.29658e-165	1.44953e-162	-3.93002e-163	0
1.23825e-163	-6.75367e-163	-5.51121e-163	-2.41872e-163	-2.0974e-163	4.12036e-164	-1.94797e-163	-4.4645e-164	8.8906e-164	9.18323e-164	-6.29815e-163	-2.47484e-163	-8.92701e-164	-3.26225e-163	4.33096e-164	5.86101e-163	-6.00101e-163	-8.01808e-163	-6.5936e-163	-7.65675e-163	-6.00597e-164	7.897e-163	-9.66421e-164	-4.59583e-164	8.57608e-163	-5.53501e-163	-1.38837e-163	-1.29658e-165	1.44953e-162	-3.93002e-163	0
1.23825e-163	-6.75367e-163	-5.51121e-163	-2.41872e-163	-2.0974e-163	4.12036e-164	-1.94797e-163	-4.4645e-164	8.8906e-164	9.18323e-164	-6.29815e-163	-2.47484e-163	-8.92701e-164	-3.26225e-163	4.33096e-164	5.86101e-163	-6.00101e-163	-8.01808e-163	-6.5936e-163	-7.65675e-163	-6.00597e-164	7.897e-163	-9.66421e-164	-4.59583e-164	8.57608e-163	-5.53501e-163	-1.38837e-163	-1.29658e-165	1.44953e-162	-3.93002e-163	0
1.23825e-163	-6.75367e-163	-5.51121e-163	-2.41872e-163	-2.0974e-163	4.12036e-164	-1.94797e-163	-4.4645e-164	8.8906e-164	9.18323e-164	-6.29815e-163	-2.47484e-163	-8.92701e-164	-3.26225e-163	4.33096e-164	5.86101e-163	-6.00101e-163	-8.01808e-163	-6.5936e-163	-7.65675e-163	-6.00597e-164	7.897e-163	-9.66421e-164	-4.59583e-164	8.57608e-163	-5.53501e-163	-1.38837e-163	-1.29658e-165	1.44953e-162	-3.93002e-163	0
1.23825e-163	-6.75367e-163	-5.51121e-163	-2.41872e-163	-2.0974e-163	4.12036e-164	-1.94797e-163	-4.4645e-164	8.8906e-164	9.18323e-164	-6.29815e-163	-2.47484e-163	-8.92701e-164	-3.26225e-163	4.33096e-164	5.86101e-163	-6.00101e-163	-8.01808e-163	-6.5936e-163	-7.65675e-163	-6.00597e-164	7.897e-163	-9.66421e-164	-4.59583e-164	8.57608e-163	-5.53501e-163	-1.38837e-163	-1.29658e-165	1.44953e-162	-3.93002e-163	0
1.23825e-163	-6.75367e-163	-5.51121e-163	-2.41872e-163	-2.0974e-163	4.12036e-164	-1.94797e-163	-4.4645e-164	8.8906e-164	9.18323e-164	-6.29815e-163	-2.47484e-163	-8.92701e-164	-3.26225e-163	4.33096e-164	5.86101e-163	-6.00101e-163	-8.01808e-163	-6.5936e-163	-7.65675e-163	-6.00597e-164	7.897e-163	-9.66421e-164	-4.59583e-164	8.57608e-163	-5.53501e-163	-1.38837e-163	-1.29658e-165	1.44953e-162	-3.93002e-163	0
1.23825e-163	-6.75367e-163	-5.51121e-163	-2.41872e-163	-2.0974e-163	4.12036e-164	-1.94797e-163	-4.4645e-164	8.8906e-164	9.18323e-164	-6.29815e-163	-2.47484e-163	-8.92701e-164	-3.26225e-163	4.33096e-164	5.86101e-163	-6.00101e-163	-8.01808e-163	-6.5936e-163	-7.65675e-163	-6.00597e-164	7.897e-163	-9.66421e-164	-4.59583e-164	8.57608e-163	-5.53501e-163	-1.38837e-163	-1.29658e-165	1.44953e-162	-3.93002e-163	0
1.23825e-163	-6.75367e-163	-5.51121e-163	-2.41872e-163	-2.0974e-163	4.12036e-164	-1.94797e-163	-4.4645e-164	8.8906e-164	9.18323e-164	-6.29815e-163	-2.47484e-163	-8.92701e-164	-3.26225e-163	4.33096e-164	5.86101e-163	-6.00101e-163	-8.01808e-163	-6.5936e-163	-7.65675e-163	-6.00597e-164	7.897e-163	-9.66421e-164	-4.59583e-164	8.57608e-163	-5.53501e-163	-1.38837e-163	-1.29658e-165	1.44953e-162	-3.93002e-163	0
1.23825e-163	-6.75367e-163	-5.51121e-163	-2.41872e-163	-2.0974e-163	4.12036e-164	-1.94797e-163	-4.4645e-164	8.8906e-164	9.18323e-164	-6.29815e-163	-2.47484e-163	-8.92701e-164	-3.26225e-163	4.33096e-164	5.86101e-163	-6.00101e-163	-8.01808e-163	-6.5936e-163	-7.65675e-163	-6.00597e-164	7.897e-163	-9.66421e-164	-4.59583e-164	8.57608e-163	-5.53501e-163	-1.38837e-163	-1.29658e-165	1.44953e-162	-3.93002e-163	0
1.23825e-163	-6.75367e-163	-5.51121e-163	-2.41872e-163	-2.0974e-163	4.12036e-164	-1.94797e-163	-4.4645e-164	8.8906e-164	9.18323e-164	-6.29815e-163	-2.47484e-163	-8.92701e-164	-3.26225e-163	4.33096e-164	5.86101e-163	-6.00101e-163	-8.01808e-163	-6.5936e-163	-7.65675e-163	-6.00597e-164	7.897e-163	-9.66421e-164	-4.59583e-164	8.57608e-163	-5.53501e-163	-1.38837e-163	-1.29658e-165	1.44953e-162	-3.93002e-163	0
1.23825e-163	-6.75367e-163	-5.51121e-163	-2.41872e-163	-2.0974e-163	4.12036e-164	-1.94797e-163	-4.4645e-164	8.8906e-164	9.18323e-164	-6.29815e-163	-2.47484e-163	-8.92701e-164	-3.26225e-163	4.33096e-164	5.86101e-163	-6.00101e-163	-8.01808e-163	-6.5936e-163	-7.65675e-163	-6.00597e-164	7.897e-163	-9.66421e-164	-4.59583e-164	8.57608e-163	-5.53501e-163	-1.38837e-163	-1.29658e-165	1.44953e-162	-3.93002e-163	0
1.23825e-163	-6.75367e-163	-5.51121e-163	-2.41872e-163	-2.0974e-163	4.12036e-164	-1.94797e-163	-4.4645e-164	8.8906e-164	9.18323e-164	-6.29815e-163	-2.47484e-163	-8.92701e-164	-3.26225e-163	4.33096e-164	5.86101e-163	-6.00101e-163	-8.01808e-163	-6.5936e-163	-7.65675e-163	-6.00597e-164	7.897e-163	-9.66421e-164	-4.59583e-164	8.57608e-163	-5.53501e-163	-1.38837e-163	-1.29658e-165	1.44953e-162	-3.93002e-163	0
1.23825e-163	-6.75367e-163	-5.51121e-163	-2.41872e-163	-2.0974e-163	4.12036e-164	-1.94797e-163	-4.4645e-164	8.8906e-164	9.18323e-164	-6.29815e-163	-2.47484e-163	-8.92701e-164	-3.26225e-163	4.33096e-164	5.86101e-163	-6.00101e-163	-8.01808e-163	-6.5936e-163	-7.65675e-163	-6.00597e-164	7.897e-163	-9.66421e-164	-4.59583e-164	8.57608e-163	-5.53501e-163	-1.38837e-163	-1.29658e-165	1.44953e-162	-3.93002e-163	0
1.23825e-163	-6.75367e-163	-5.51121e-163	-2.41872e-163	-2.0974e-163	4.12036e-164	-1.94797e-163	-4.4645e-164	8.8906e-164	9.18323e-164	-6.29815e-163	-2.47484e-163	-8.92701e-164	-3.26225e-163	4.33096e-164	5.86101e-163	-6.00101e-163	-8.01808e-163	-6.5936e-163	-7.65675e-163	-6.00597e-164	7.897e-163	-9.66421e-164	-4.59583e-164	8.57608e-163	-5.53501e-163	-1.38837e-163	-1.29658e-165	1.44953e-162	-3.93002e-163	0
1.23825e-163	-6.75367e-163	-5.51121e-163	-2.41872e-163	-2.0974e-163	4.12036e-164	-1.94797e-163	-4.4645e-164	8.8906e-164	9.18323e-164	-6.29815e-163	-2.47484e-163	-8.92701e-164	-3.26225e-163	4.33096e-164	5.86101e-163	-6.00101e-163	-8.01808e-163	-6.5936e-163	-7.65675e-163	-6.00597e-164	7.897e-163	-9.66421e-164	-4.59583e-164	8.57608e-163	-5.53501e-163	-1.38837e-163	-1.29658e-165	1.44953e-162	-3.93002e-163	0
1.23825e-163	-6.75367e-163	-5.51121e-163	-2.41872e-163	-2.0974e-163	4.12036e-164	-1.94797e-163	-4.4645e-164	8.8906e-164	9.18323e-164	-6.29815e-163	-2.47484e-163	-8.92701e-164	-3.26225e-163	4.33096e-164	5.86101e-163	-6.00101e-163	-8.01808e-163	-6.5936e-163	-7.65675e-163	-6.00597e-164	7.897e-163	-9.66421e-164	-4.59583e-164	8.57608e-163	-5.53501e-163	-1.38837e-163	-1.29658e-165	1.44953e-162	-3.93002e-163	0
1.23825e-163	-6.75367e-163	-5.51121e-163	-2.41872e-163	-2.0974e-163	4.12036e-164	-1.94797e-163	-4.4645e-164	8.8906e-164	9.18323e-164	-6.29815e-163	-2.47484e-163	-8.92701e-164	-3.26225e-163	4.33096e-164	5.86101e-163	-6.00101e-163	-8.01808e-163	-6.5936e-163	-7.65675e-163	-6.00597e-164	7.897e-163	-9.66421e-164	-4.59583e-164	8.57608e-163	-5.53501e-163	-1.38837e-163	-1.29658e-165	1.44953e-162	-3.93002e-163	0
1.23825e-163	-6.75367e-163	-5.51121e-163	-2.41872e-163	-2.0974e-163	4.12036e-164	-1.94797e-163	-4.4645e-164	8.8906e-164	9.18323e-164	-6.29815e-163	-2.47484e-163	-8.92701e-164	-3.26225e-163	4.33096e-164	5.86101e-163	-6.00101e-163	-8.01808e-163	-6.5936e-163	-7.65675e-163	-6.00597e-164	7.897e-163	-9.66421e-164	-4.59583e-164	8.57608e-163	-5.53501e-163	-1.38837e-163	-1.29658e-165	1.44953e-162	-3.93002e-163	0
1.23825e-163	-6.75367e-163	-5.51121e-163	-2.41872e-163	-2.0974e-163	4.12036e-164	-1.94797e-163	-4.4645e-164	8.8906e-164	9.18323e-164	-6.29815e-163	-2.47484e-163	-8.92701e-164	-3.26225e-163	4.33096e-164	5.86101e-163	-6.00101e-163	-8.01808e-163	-6.5936e-163	-7.65675e-163	-6.00597e-164	7.897e-163	-9.66421e-164	-4.59583e-164	8.57608e-163	-5.53501e-163	-1.38837e-163	-1.29658e-165	1.44953e-162	-3.93002e-163	0
1.23825e-163	-6.75367e-163	-5.51121e-163	-2.41872e-163	-2.0974e-163	4.12036e-164	-1.94797e-163	-4.4645e-164	8.8906e-164	9.18323e-164	-6.29815e-163	-2.47484e-163	-8.92701e-164	-3.26225e-163	4.33096e-164	5.86101e-163	-6.00101e-163	-8.01808e-163	-6.5936e-163	-7.65675e-163	-6.00597e-164	7.897e-163	-9.66421e-164	-4.59583e-164	8.57608e-163	-5.53501e-163	-1.38837e-163	-1.29658e-165	1.44953e-162	-3.93002e-163	0
1.23825e-163	-6.75367e-163	-5.51121e-163	-2.41872e-163	-2.0974e-163	4.12036e-164	-1.94797e-163	-4.4645e-164	8.8906e-164	9.18323e-164	-6.29815e-163	-2.47484e-163	-8.92701e-164	-3.26225e-163	4.33096e-164	5.86101e-163	-6.00101e-163	-8.01808e-163	-6.5936e-163	-7.65675e-163	-6.00597e-164	7.897e-163	-9.66421e-164	-4.59583e-164	8.57608e-163	-5.53501e-163	-1.38837e-163	-1.29658e-165	1.44953e-162	-3.93002e-163	0
1.23825e-163	-6.75367e-163	-5.51121e-163	-2.41872e-163	-2.0974e-163	4.12036e-164	-1.94797e-163	-4.4645e-164	8.8906e-164	9.18323e-164	-6.29815e-163	-2.47484e-163	-8.92701e-164	-3.26225e-163	4.33096e-164	5.86101e-163	-6.00101e-163	-8.01808e-163	-6.5936e-163	-7.65675e-163	-6.00597e-164	7.897e-163	-9.66421e-164	-4.59583e-164	8.57608e-163	-5.53501e-163	-1.38837e-163	-1.29658e-165	1.44953e-162	-3.93002e-163	0
[truncated: 2,023 more rows]
