# Supplementary material for: A modified shuffled frog leaping algorithm with inertia weight
Source: Sci Rep. 2024 Feb 20;14:4146. doi: 10.1038/s41598-024-51306-1 (PMC11224354; doi:10.1038/s41598-024-51306-1)
Supplement: Supplementary file 1 — Supplementary Information. [file 41598_2024_51306_MOESM1_ESM.zip › data/F1/MSFLA_Q_8.xls]

## Sheet: Sheet1
2.35851	-3.15684	1.69826	-2.57058	-0.597977	1.89409	-0.451031	0.351921	-1.73544	-1.91168	2.66797	-3.35902	-1.54668	-4.7827	1.05439	-0.149612	0.667192	-3.05558	1.78606	7.32123	-1.69939	1.36006	-0.92593	-1.05537	2.69082	-0.0677524	2.20358	-9.27689	-0.87772	-0.377822	253.116
0.00306444	-0.136676	-0.161289	0.0781244	-0.597087	0.271392	0.000134641	-0.0050684	-0.111679	0.543885	0.0747567	-0.126273	0.00460882	0.0449457	-0.177482	0.0637996	-0.0202757	0.0281691	0.00265203	0.178645	-0.35253	-0.139432	0.0315329	0.124717	0.0409954	-0.254481	-0.0269545	-0.0219554	-0.0253119	0.265264	1.18048
-0.00847934	-0.00288239	0.00233769	0.0138712	-0.0291358	0.0442867	0.00598314	-0.0999099	0.0033461	-0.0236712	0.0338993	-0.0482979	-0.00584291	-0.0629543	0.00913962	-0.000951946	0.0177471	0.0224695	-0.00491767	0.0193899	-0.0448856	-0.0381989	-0.00226755	0.0102229	0.0145	0.00119012	-0.0150331	-0.0225566	-0.00229318	0.0462772	0.0291381
0.00159969	0.000717554	-0.000400282	-0.000844005	-0.0013071	0.000845906	-0.000734339	8.43263e-05	0.00374617	-3.65643e-05	-0.00226824	-0.000286502	-0.0001072	-0.000258166	0.00178642	-0.00201429	-5.83698e-05	0.00141572	-0.000901605	-0.00133703	-0.000122154	0.00071545	-0.000206451	0.00105522	-7.70709e-05	-0.000275667	-0.00051774	0.0030792	0.00233017	-7.7567e-05	5.50641e-05
4.46804e-05	-2.84159e-06	-3.64511e-05	6.03219e-05	-0.000336397	3.81754e-05	-1.97733e-05	0.000130603	0.000253566	-0.000240405	-9.24854e-05	-3.97658e-05	8.88994e-05	-1.34092e-05	0.000163832	1.446e-05	2.82887e-06	-2.53152e-05	0.00011515	6.23206e-06	-2.13972e-05	-0.000210575	0.00027612	-1.32792e-05	-2.00654e-05	-2.25845e-05	4.36456e-05	0.000740365	-6.31455e-05	-2.1049e-05	9.96953e-07
-1.28575e-05	-6.85916e-06	-2.35247e-06	-3.59592e-05	4.44314e-06	-7.47963e-06	3.00496e-05	-4.00405e-06	1.0627e-05	-1.14104e-05	1.73489e-05	-2.2045e-06	4.16618e-06	-3.51263e-05	-1.37945e-06	-1.04114e-05	-1.21024e-05	-5.99534e-07	-3.10395e-07	3.33136e-06	-5.60223e-07	1.0613e-05	-1.72653e-06	9.41922e-06	-6.23153e-06	-3.70519e-06	-1.34221e-05	1.02999e-05	5.77817e-05	6.45912e-06	8.49807e-09
-5.04918e-07	2.43349e-07	-4.41617e-07	3.02051e-06	2.28421e-08	-2.80709e-07	-6.22739e-09	3.72706e-07	-6.70086e-07	-5.94527e-08	-1.17596e-07	-1.28885e-06	-3.43615e-06	-2.15561e-07	2.90367e-07	2.50133e-06	-3.1264e-07	-2.3538e-06	4.08597e-06	2.61116e-06	3.06104e-06	1.10723e-06	-2.99273e-09	1.97807e-06	-3.23185e-07	-6.946e-07	1.11187e-07	4.17692e-07	-2.30036e-06	4.31577e-07	8.00848e-11
-1.09082e-07	-4.01888e-08	5.28315e-08	1.81758e-09	-7.09911e-10	-2.72183e-07	-2.54625e-08	-7.7047e-08	-5.75463e-09	-1.81432e-08	3.4275e-08	-8.01094e-08	4.31967e-09	-2.02554e-08	-3.2568e-08	7.75849e-08	-2.79163e-07	9.13631e-08	5.05374e-07	5.36602e-09	-5.63802e-09	-3.13164e-07	-1.11503e-07	-2.49715e-08	3.92891e-07	-1.45759e-08	2.46469e-08	-1.16575e-07	1.83113e-10	4.07848e-07	9.00424e-13
-2.98845e-10	2.18318e-09	-6.27931e-09	-2.42878e-08	-3.12468e-10	1.46153e-09	-3.40147e-10	2.61163e-08	-3.18798e-12	-1.75878e-09	3.2801e-09	2.1014e-09	5.00264e-09	-1.57478e-09	4.42806e-09	5.02459e-09	5.11069e-10	6.98156e-09	-1.66771e-08	-4.26243e-08	2.25372e-09	-1.26751e-09	1.1558e-08	-1.91807e-09	4.31168e-10	6.99709e-10	-7.44514e-10	1.55079e-08	1.18105e-09	5.51746e-09	3.97069e-15
-9.55163e-10	5.32024e-10	4.56201e-10	7.56179e-10	7.83705e-10	-1.58364e-10	3.44415e-10	1.08049e-09	3.95945e-11	4.81356e-11	9.51576e-10	-1.73536e-09	3.73064e-10	2.55114e-11	4.19575e-10	-1.41958e-10	-1.12135e-09	-1.01625e-09	-5.07043e-10	1.84831e-10	-2.8567e-10	6.13251e-10	-2.73856e-10	1.60905e-10	-2.97103e-10	6.66381e-11	-2.51494e-10	-2.9411e-09	5.1737e-10	-7.31397e-11	2.03766e-17
-1.35502e-10	-3.25643e-11	-2.82227e-10	3.95274e-12	-2.18552e-11	1.92594e-11	5.96266e-11	1.3695e-11	-6.1149e-11	1.8217e-10	2.80797e-12	-3.32702e-11	-3.31841e-11	-1.16694e-10	-2.10366e-11	7.18708e-11	-1.67242e-10	-8.61092e-11	-9.6715e-11	1.57837e-10	2.93265e-10	-1.03525e-10	3.26378e-11	1.55186e-11	-8.63681e-13	9.03774e-11	-1.82784e-10	-5.61274e-11	1.63423e-11	1.43238e-11	3.74927e-19
7.33203e-12	3.09234e-12	1.13817e-11	-1.63663e-11	7.10436e-12	-7.18859e-12	1.30916e-11	1.07559e-11	2.2457e-12	1.82076e-11	-3.08783e-11	7.0506e-12	1.41056e-11	-3.02708e-12	4.91998e-12	-1.27791e-12	-6.65983e-12	-6.70184e-12	1.10584e-11	-3.50759e-12	1.1385e-11	2.59643e-12	-3.24807e-12	-3.86764e-12	-1.74267e-11	6.96501e-12	3.27987e-11	7.02042e-12	-3.27281e-12	-5.13544e-13	4.29761e-21
9.40546e-14	-6.90631e-13	-4.32733e-14	3.05546e-12	-8.95476e-13	-1.33732e-14	-8.54131e-14	-1.22351e-12	9.70263e-14	-5.2722e-14	2.80639e-13	-1.37793e-12	3.03702e-13	1.35501e-12	-4.3638e-14	-2.08653e-13	8.77189e-14	7.5624e-14	2.29539e-13	1.35627e-12	-1.2558e-12	1.75209e-13	-1.32181e-12	-2.15071e-13	-2.16524e-13	2.82117e-13	7.17163e-13	1.94592e-12	-9.41876e-16	-7.6014e-13	2.64052e-23
1.8411e-15	-1.61772e-15	6.77988e-14	-3.23648e-15	7.03789e-14	-5.15644e-15	9.83099e-14	1.9112e-14	-3.59943e-14	-4.37243e-14	-1.28343e-14	-2.46552e-13	6.59683e-16	-1.98459e-14	-8.31934e-14	-1.41786e-14	-2.15341e-15	-6.1888e-17	1.4875e-14	5.17739e-15	3.42542e-15	-6.14974e-14	2.70095e-14	1.5793e-14	1.71322e-14	3.62492e-15	-7.92373e-14	1.27382e-14	5.30661e-14	3.51225e-15	1.05901e-25
-9.50631e-15	2.75447e-15	7.57642e-15	5.36999e-16	6.92441e-15	-1.89439e-15	-9.80406e-15	-1.62219e-15	-5.76503e-15	1.47762e-14	-7.77305e-15	1.39026e-14	-6.23504e-15	-2.74338e-15	3.34286e-15	-8.65089e-16	-5.71457e-15	1.53777e-14	2.05224e-15	5.34108e-15	-3.85616e-16	-2.97095e-15	-1.20614e-14	-1.32135e-14	-9.67261e-15	1.27743e-15	4.22425e-15	3.03416e-16	-7.07762e-16	-1.99699e-14	2.01288e-27
6.74772e-16	7.26507e-16	2.18169e-16	8.46104e-16	-1.23871e-17	1.21179e-15	-4.6013e-16	5.03803e-17	5.84578e-16	1.09995e-15	-6.98168e-17	9.84373e-17	1.00021e-15	2.12841e-16	2.85518e-16	2.52984e-16	-3.90174e-17	1.11764e-16	-1.41473e-15	3.57994e-17	-1.43454e-16	-1.75557e-15	1.82589e-15	-6.98304e-16	-1.15177e-15	-5.34246e-16	-1.76233e-16	-8.41722e-17	-1.35522e-15	2.05535e-16	1.86568e-29
1.0841e-17	2.29494e-19	-4.49616e-18	4.51651e-17	1.24533e-16	4.23388e-17	-2.21771e-18	-2.62891e-17	-1.15118e-17	2.54407e-19	-1.32418e-18	-5.56158e-17	-8.00179e-18	-3.45965e-18	-3.89935e-17	2.03186e-16	9.57036e-18	1.28491e-17	-2.34657e-17	1.31564e-17	-5.34198e-18	3.1184e-18	-1.44424e-19	2.09317e-17	4.29719e-17	-1.22612e-17	7.55313e-18	1.60913e-18	8.01602e-18	4.71262e-17	7.20819e-32
8.60242e-19	1.78295e-18	-9.9197e-19	-6.61035e-18	-2.16422e-20	8.34773e-20	2.41101e-18	7.18263e-19	4.6529e-19	-3.96294e-20	-1.22371e-18	9.77813e-18	-5.86931e-19	8.21653e-19	-4.01158e-20	-1.89928e-19	1.29637e-18	1.95032e-18	9.31981e-19	-9.89755e-20	2.27182e-18	1.09597e-18	-1.29549e-17	5.37675e-18	6.05612e-19	2.05275e-18	3.61762e-20	-4.668e-19	1.21825e-18	3.98248e-20	3.69071e-34
-2.40217e-19	-1.97795e-21	-7.97514e-19	-9.8313e-20	-9.61028e-20	1.39974e-19	-3.59666e-19	-1.56882e-19	-3.92002e-20	-1.83598e-20	3.56429e-19	-7.00865e-20	4.52437e-19	2.48043e-20	4.74741e-19	-2.90121e-19	7.24823e-19	2.22622e-19	-9.10554e-20	6.89136e-20	-1.27853e-22	-4.142e-19	-3.21934e-19	-1.98675e-20	-8.73137e-20	1.10371e-19	5.31006e-20	3.81285e-19	6.24755e-19	-2.04924e-19	2.99878e-36
2.09356e-20	-4.64914e-21	2.53001e-20	-6.71628e-21	5.36787e-20	6.28278e-20	-3.06746e-21	5.42136e-21	8.49207e-20	-9.71124e-21	-2.53228e-20	3.15599e-20	-6.10052e-21	-2.39879e-19	-2.53171e-21	1.30786e-20	-1.10925e-19	-2.27821e-21	2.30384e-21	8.07785e-21	-2.53817e-20	-7.7558e-21	2.3111e-21	-7.4419e-21	-6.31328e-21	2.24761e-20	4.26937e-20	-1.01525e-20	3.89436e-21	4.4425e-21	9.03634e-38
4.06149e-21	3.25542e-22	-1.19415e-21	-5.03387e-22	7.35344e-21	-1.42897e-21	-6.23026e-21	-6.55852e-21	1.21829e-21	-4.17021e-23	-9.10728e-22	5.41863e-22	2.31427e-22	-8.71281e-21	-4.3974e-21	-2.25405e-20	7.63088e-22	-5.08451e-21	1.7423e-22	-1.04719e-22	1.21141e-21	-4.53655e-22	1.51321e-21	4.2094e-22	-4.61812e-21	3.24118e-22	1.59542e-21	2.51243e-21	-3.74126e-23	5.87466e-21	8.57634e-40
3.00219e-23	-1.78063e-23	-4.61253e-22	4.75017e-23	8.31232e-22	-1.24093e-22	-1.86722e-22	5.73665e-22	-3.70081e-22	-3.59126e-22	-6.87631e-24	-1.6519e-23	2.23056e-22	1.01584e-22	4.35938e-23	4.18058e-24	1.04906e-23	-1.14135e-22	8.75535e-22	-8.78717e-23	3.19451e-22	-5.01191e-23	-2.89334e-23	-5.15782e-23	-2.22441e-22	-3.61076e-22	2.70858e-22	1.04516e-22	2.53823e-23	-5.96086e-22	3.13036e-42
-6.36343e-24	-2.20567e-24	1.59781e-24	-6.10687e-23	-1.04917e-23	3.25706e-24	-2.2973e-23	4.99517e-26	1.87732e-23	-3.48467e-23	2.54597e-23	-1.01919e-23	4.25444e-24	-1.80011e-23	1.14134e-24	-1.86314e-24	9.50758e-25	-1.44819e-24	4.99395e-23	2.07361e-23	2.43123e-23	5.4453e-24	-8.60423e-24	7.59765e-24	-9.77564e-24	9.67605e-24	-4.33516e-24	-6.83969e-23	2.2136e-24	-3.01117e-24	1.5671e-44
5.89483e-25	1.67348e-24	3.35918e-24	8.6065e-25	-5.91792e-25	2.32372e-24	4.32736e-24	-4.45244e-24	-3.84454e-24	-4.95182e-25	-9.58362e-26	2.12205e-24	-6.24861e-25	-5.06391e-26	3.32128e-24	7.79572e-25	6.49485e-26	-6.60836e-25	-8.63066e-25	4.19234e-24	-2.62483e-25	2.99296e-24	-1.32829e-25	6.0387e-25	3.89966e-25	6.58809e-24	-1.82023e-24	8.0597e-26	-4.78363e-24	2.90072e-24	1.97385e-46
-4.47866e-25	1.76638e-25	-6.47319e-26	2.51909e-25	6.37535e-26	-3.70584e-25	3.10204e-25	2.05862e-26	2.65476e-25	-2.16313e-25	-6.35293e-26	1.13284e-25	3.98101e-25	1.63473e-26	3.89394e-26	-7.35955e-26	7.19286e-26	1.0986e-26	-1.39957e-25	-1.74742e-25	4.80039e-26	-1.54755e-27	4.8114e-26	-1.35566e-26	-5.33244e-26	-3.09361e-26	-7.50143e-26	5.61989e-25	-1.51594e-25	2.57473e-25	1.31206e-48
-3.81997e-27	9.10309e-28	4.92061e-27	-1.40731e-27	-5.8814e-27	-1.34091e-27	-9.30665e-28	8.52762e-28	-4.05172e-27	6.01613e-27	-8.42528e-27	-3.04014e-27	1.72438e-27	3.56363e-26	-4.67315e-26	2.68806e-26	-1.81055e-26	2.29385e-26	-9.28537e-27	6.55221e-27	-2.27258e-26	5.89194e-27	-1.9031e-26	6.1196e-27	-3.87783e-26	4.49001e-27	-1.40468e-28	7.96792e-26	-5.78924e-27	-3.82832e-27	1.42466e-50
-1.60646e-27	-4.05898e-27	8.19553e-29	-2.36562e-28	7.61716e-28	1.11693e-27	-1.05306e-27	2.26748e-28	1.12751e-28	-8.43004e-27	2.56723e-28	4.59847e-29	5.06099e-27	-2.32662e-28	-2.53358e-28	-1.95559e-28	6.59837e-28	1.76037e-27	1.58904e-27	-1.83215e-27	1.47237e-27	-3.22804e-27	-5.67618e-28	-2.36422e-27	2.68487e-28	-1.36955e-27	3.96793e-28	-2.78758e-27	-4.06951e-27	5.38022e-28	1.73665e-52
-2.606e-28	-3.20377e-29	2.77253e-29	-3.3519e-29	2.17028e-28	-3.91613e-29	9.2512e-30	9.39615e-29	3.30737e-29	1.63831e-28	-4.95407e-29	2.94412e-29	-1.32383e-28	-8.43772e-29	-3.12942e-29	2.73494e-29	-4.75504e-29	8.7735e-29	-1.06678e-28	3.01381e-29	-8.39153e-29	2.06332e-28	-1.11405e-28	4.16709e-29	4.78154e-30	-3.73871e-28	1.26436e-29	2.72349e-28	1.76276e-29	-7.95897e-29	4.92798e-55
-1.17352e-30	-3.21236e-29	1.11095e-30	-7.59522e-30	1.07059e-30	-1.33738e-29	1.4898e-30	3.61996e-30	-1.3126e-30	2.98535e-30	1.06117e-30	-4.66172e-30	5.06871e-30	-6.29435e-30	-3.53578e-29	-3.34769e-30	5.91547e-30	-3.86435e-29	6.7536e-30	-5.81906e-30	7.68895e-30	-1.08166e-29	-8.99887e-31	-5.37016e-32	-8.88923e-30	3.47397e-29	-6.73264e-31	5.15299e-30	9.7097e-31	3.26976e-30	5.75696e-57
-7.03287e-31	-6.10268e-31	-6.99277e-31	7.6622e-31	-2.00928e-30	7.10459e-31	-3.47572e-30	3.75473e-30	3.42328e-32	-1.50353e-30	-2.8349e-30	-1.36661e-30	1.52398e-32	-2.68922e-30	2.49367e-32	-1.48536e-31	4.16893e-31	-5.7217e-30	-7.22586e-31	-1.71263e-30	6.34315e-31	8.22356e-32	6.56574e-32	7.77288e-31	-1.11556e-30	-3.24174e-31	4.79311e-31	2.20704e-30	-1.39978e-31	-1.35768e-30	9.77823e-59
1.54037e-32	-4.43723e-32	1.2667e-32	1.88927e-31	-3.73523e-32	-1.36171e-32	-1.71366e-31	-1.49971e-31	-1.2446e-33	-2.43162e-31	-1.3377e-31	1.6673e-31	-1.17358e-33	2.55803e-31	-4.54547e-31	-2.24601e-32	2.78944e-32	1.30991e-32	-1.70194e-32	-5.63721e-32	2.72539e-32	-1.12928e-32	4.44591e-32	1.36833e-32	3.90931e-33	6.33525e-32	-1.3248e-31	-2.84657e-32	2.24053e-31	-1.7575e-31	5.79804e-61
7.45167e-34	3.82339e-33	-4.19674e-32	-2.69454e-32	-2.84624e-33	-6.608e-34	1.91971e-32	-3.01952e-32	-6.14002e-34	7.80683e-34	-1.36456e-32	-2.33512e-33	1.19534e-32	-1.56721e-32	6.09526e-33	-1.6367e-33	-3.07385e-32	3.64483e-33	9.50336e-33	-7.19692e-33	-1.63785e-32	1.54297e-35	1.51366e-32	1.69692e-33	-1.45538e-32	1.94512e-33	-1.50837e-34	2.51252e-33	-6.13038e-33	-2.02579e-32	6.68267e-63
4.79055e-34	-3.67473e-34	-6.08715e-35	1.11214e-34	3.08399e-33	-4.6542e-35	1.38941e-34	-2.25861e-34	-1.22359e-34	3.35223e-33	-5.2445e-34	-6.48098e-34	7.39922e-34	-2.75007e-34	1.41056e-33	-9.42566e-35	-1.05573e-33	5.19971e-34	-7.55629e-34	1.36755e-33	-1.56326e-34	1.03152e-33	-4.84042e-34	1.59588e-33	1.25773e-33	4.30417e-33	1.25151e-34	-2.06055e-35	-7.23511e-36	3.53713e-35	5.2354e-65
1.0125e-36	7.39253e-36	-6.64082e-35	1.5235e-34	-1.00131e-34	-2.47461e-35	1.47701e-34	3.24501e-34	-1.35983e-37	1.42932e-35	3.8098e-35	3.58934e-35	-7.75445e-35	1.37559e-34	5.11455e-35	-3.95285e-37	-3.30193e-35	-5.96744e-36	-1.00596e-34	3.50098e-34	-2.72703e-34	5.27694e-35	3.70716e-35	6.91243e-35	-1.73741e-35	1.02922e-35	4.60778e-34	1.66931e-34	-3.02831e-36	1.08451e-34	6.65406e-67
1.70022e-36	3.17885e-36	9.06191e-37	1.53891e-35	-4.88491e-36	7.84658e-36	-3.29317e-36	1.59264e-35	8.714e-36	-8.96326e-36	3.29159e-36	1.04579e-35	-1.3594e-35	8.60305e-36	-1.5982e-35	-7.64967e-36	6.88601e-36	-1.39111e-36	2.18144e-35	5.9897e-36	9.29251e-36	8.97839e-37	1.19169e-36	-1.66456e-36	1.19062e-35	9.22071e-37	-8.69236e-36	1.26931e-35	1.16754e-36	-6.02529e-36	2.51918e-69
3.65173e-37	1.73898e-37	-7.20325e-39	3.3571e-37	-4.48437e-38	-1.28309e-37	3.18419e-37	-2.26804e-37	5.97675e-39	-2.7306e-36	4.8805e-37	-4.52003e-37	5.70405e-38	-1.22345e-36	-3.21302e-38	-9.95948e-37	9.95311e-37	-1.34237e-36	-1.71014e-37	4.47052e-38	1.9806e-37	-1.23667e-38	-1.03703e-36	2.34596e-37	-3.30451e-39	-2.77574e-37	-2.75633e-37	-1.16885e-37	-1.59305e-38	3.28002e-37	1.51076e-71
7.88948e-39	-1.07339e-37	-4.59773e-38	2.25912e-39	1.25363e-38	-9.02411e-39	-4.27279e-39	-1.14418e-37	-1.20579e-39	-1.23925e-38	-9.9278e-38	-1.59391e-38	1.4221e-38	1.39419e-38	-5.89184e-39	-7.14145e-38	9.22229e-38	2.30897e-39	1.4769e-37	-1.56368e-38	2.36043e-37	-2.0828e-38	3.65455e-38	-3.84127e-39	-3.15945e-38	1.51912e-38	9.29419e-38	9.32397e-38	2.2697e-37	1.28407e-38	2.01157e-73
-3.34116e-39	7.73512e-40	-1.54927e-39	9.26032e-41	1.28264e-38	-7.42408e-40	-7.8446e-39	-6.51065e-40	-8.39657e-40	9.9371e-39	-6.61216e-40	1.1364e-38	1.9446e-39	4.32049e-40	-3.54146e-40	9.25778e-40	1.9971e-40	-5.14016e-40	2.35405e-39	8.314e-39	-5.60437e-39	1.1456e-39	1.13709e-39	3.24947e-40	3.84121e-39	-3.10984e-39	2.87747e-39	-1.95375e-38	-2.07389e-39	3.79168e-40	1.00313e-75
-6.36172e-40	4.73338e-41	-1.1211e-40	-1.0422e-39	1.46288e-40	9.61697e-41	-5.7397e-40	2.80665e-40	-2.95801e-40	-2.54145e-41	5.45958e-41	-2.35958e-40	7.98138e-40	-1.26852e-40	-3.14508e-41	2.88018e-41	6.61958e-42	-2.05486e-41	-6.82827e-41	-1.67546e-40	1.54157e-39	1.01731e-39	1.32322e-40	-1.5791e-40	7.24885e-40	-4.356e-40	-2.02024e-41	3.31121e-40	-1.95969e-39	3.25917e-41	1.09e-77
-1.92245e-41	9.87067e-41	-2.04864e-41	1.17471e-41	1.75383e-41	4.45146e-42	8.69177e-41	-9.20579e-41	-2.46662e-42	-4.14411e-41	-8.07166e-42	2.29792e-42	-2.13211e-41	4.21907e-42	1.20076e-40	-1.18543e-40	2.54448e-42	3.34491e-41	1.07459e-42	-2.0122e-41	6.16602e-41	2.25021e-41	1.11835e-40	4.92865e-41	2.8351e-42	-3.28077e-41	-2.77839e-42	9.84176e-41	1.85059e-41	-8.24527e-41	9.64589e-80
-4.9411e-42	-2.72181e-42	3.91095e-43	-2.24732e-42	4.3019e-46	-2.14278e-42	2.45207e-42	2.86572e-43	3.34837e-42	1.62301e-41	-7.98285e-42	7.28218e-42	-2.88568e-43	7.96516e-42	7.96269e-43	8.59367e-42	1.14295e-42	1.2349e-42	5.72197e-42	-1.06382e-41	-4.52005e-43	8.4621e-42	-3.32296e-42	-1.54693e-43	-3.15424e-42	1.08569e-43	-5.81274e-42	3.36788e-42	1.54591e-42	5.93018e-43	8.66563e-82
4.27612e-44	-1.07387e-43	-1.00982e-44	-1.72213e-43	-4.83358e-44	6.94996e-44	3.66088e-43	-2.63486e-43	-1.45255e-43	1.00923e-42	2.91116e-44	-3.10188e-44	3.69727e-43	1.80701e-44	-7.85077e-44	1.09118e-42	2.30007e-44	6.64887e-44	1.82244e-44	-1.39367e-43	4.7675e-43	2.37783e-44	3.48119e-44	7.0491e-44	-2.20034e-43	-1.65805e-45	-1.173e-43	-1.67284e-43	7.04987e-43	-2.33501e-43	3.52947e-84
-1.25655e-43	-1.15981e-43	1.86869e-44	-6.28936e-45	9.49181e-44	2.10536e-44	-1.13011e-43	-7.77086e-46	3.79114e-44	2.74725e-44	6.56784e-44	-5.95193e-44	-2.42537e-44	5.94864e-44	1.79902e-46	2.07719e-44	-4.99665e-44	8.86813e-44	-1.12754e-44	-7.08829e-45	8.58302e-44	-1.20541e-46	2.86657e-44	-7.66778e-44	-2.08416e-44	9.0683e-45	-5.83908e-44	-1.66111e-43	-2.23739e-44	2.72476e-44	1.23829e-85
-6.19276e-46	-2.16916e-45	9.77544e-47	3.81529e-45	7.14446e-45	1.23426e-46	3.68514e-45	2.59462e-45	-7.14077e-46	-2.5955e-46	1.08042e-45	-2.13909e-45	-7.50961e-46	-3.89478e-45	2.69792e-45	2.45992e-45	2.54987e-45	6.03478e-46	-7.60912e-46	1.06014e-45	6.28439e-46	2.67624e-45	-2.16804e-45	-1.72612e-45	2.50893e-46	1.67017e-45	-3.57032e-46	3.71511e-46	2.33382e-46	1.13506e-46	1.534e-88
-3.68744e-47	1.9071e-47	3.24154e-47	-1.5406e-46	-3.26733e-46	-9.5015e-47	4.2896e-47	1.146e-46	-1.2882e-46	-8.34929e-46	-2.59997e-48	4.87994e-46	3.66092e-47	1.61954e-46	4.46826e-46	2.28757e-47	1.17938e-47	1.95158e-47	2.10577e-46	3.26266e-46	4.62619e-47	6.77782e-46	6.11805e-48	-2.4173e-47	-1.42252e-46	1.6457e-46	2.67702e-47	-1.57146e-46	4.33422e-46	-2.535e-47	2.21155e-90
-6.32766e-48	4.42754e-48	1.55224e-49	4.97379e-47	-9.6646e-47	8.03981e-48	-1.40783e-49	-1.38522e-47	8.81156e-47	3.41181e-47	-1.74771e-47	-9.48749e-49	1.53055e-47	-5.24417e-47	-1.02608e-47	-1.27205e-48	3.27432e-48	-3.50938e-48	-1.34039e-47	-1.19372e-48	5.88023e-48	7.44924e-49	-2.16667e-47	4.00608e-47	2.04465e-47	-9.89781e-48	-3.99553e-48	6.68084e-48	-1.7407e-48	3.70139e-48	2.73635e-92
-1.45378e-49	7.16161e-51	1.94842e-48	8.95836e-49	2.32227e-49	5.83727e-48	-8.31447e-49	-2.92225e-48	2.06239e-48	-2.11208e-49	-1.31312e-49	8.87633e-50	-3.52621e-49	-6.21182e-48	-1.82533e-48	4.26327e-48	1.3128e-48	6.01649e-49	-1.88193e-48	7.26416e-48	-2.99699e-50	5.43471e-48	-3.02137e-48	2.5655e-50	-7.42623e-49	8.25663e-48	8.84124e-50	-4.15328e-48	3.70589e-49	1.0356e-48	2.96772e-94
-4.3748e-50	1.40346e-49	-1.0754e-49	1.54072e-49	-1.04513e-49	3.03865e-51	6.32524e-50	-3.32625e-50	8.09507e-51	-1.57112e-49	9.53808e-51	-1.3947e-49	-1.75753e-50	1.56545e-49	4.82905e-49	-1.46182e-49	6.33732e-52	-3.81391e-49	-5.91104e-49	-5.64005e-51	3.79286e-49	1.10519e-49	-1.13681e-51	-2.39671e-49	3.34829e-50	1.67149e-51	1.06207e-49	1.24361e-50	-4.3909e-50	-1.38849e-50	1.11972e-96
-2.83818e-51	-1.15676e-51	1.28526e-51	4.35609e-50	2.36691e-51	1.23561e-49	5.82442e-51	-1.5839e-50	2.74572e-50	3.24161e-50	5.24263e-51	-1.27709e-50	2.21756e-50	3.3973e-50	3.49769e-51	-2.01048e-50	-5.67023e-51	-6.13484e-50	3.43803e-50	3.1024e-51	4.78956e-50	-8.49932e-51	-1.69412e-50	-1.96403e-50	-2.96363e-50	4.89199e-50	3.02179e-52	-1.30553e-50	3.21143e-51	-1.79554e-50	3.33249e-98
4.54953e-52	7.35152e-53	-3.4804e-51	3.62407e-52	3.88451e-52	1.71855e-51	6.04345e-52	3.35356e-51	-1.30998e-51	5.43459e-52	1.35098e-51	-1.89993e-51	-1.80055e-51	4.51254e-52	-1.16794e-52	-5.11611e-51	-2.59818e-51	-2.12571e-52	-1.1628e-51	-3.91984e-52	2.48629e-51	-3.49603e-52	-1.38068e-52	-6.31439e-53	3.1175e-51	-3.39106e-51	2.7058e-51	-1.40632e-51	-1.83896e-52	-5.48322e-52	1.09733e-100
4.52471e-52	-5.07449e-53	-3.30451e-53	5.85864e-53	-3.61097e-53	-2.19203e-52	9.2994e-54	2.13782e-53	1.33172e-52	-5.82406e-53	-4.02569e-52	3.02152e-52	7.4379e-53	1.2754e-52	1.84706e-52	-1.57713e-52	1.38307e-52	8.16442e-53	2.42283e-52	9.56451e-53	4.85279e-52	7.35713e-56	3.2453e-52	-2.87162e-53	6.95827e-54	-4.60182e-52	8.73703e-53	1.63892e-53	-2.83952e-52	-1.99287e-52	1.39234e-102
2.59943e-54	1.93194e-53	-2.53959e-55	2.14202e-53	-4.92188e-54	1.76303e-53	-5.13218e-54	-1.18595e-53	4.17447e-54	8.5123e-54	3.13205e-54	-2.23342e-54	-1.10012e-55	2.10086e-53	7.54621e-54	-3.24628e-54	-6.00435e-54	3.37073e-53	-1.4478e-54	1.39448e-54	-1.02305e-54	-2.49475e-54	1.9377e-53	-1.12089e-54	1.01003e-53	-4.48354e-55	4.95362e-55	-1.50984e-55	2.7143e-53	-4.35049e-54	4.37289e-105
-4.1853e-55	1.22737e-54	4.11087e-55	-2.05038e-55	1.39361e-55	-1.45524e-56	3.28971e-55	-3.50116e-55	6.9388e-56	-6.4004e-55	-1.59401e-55	4.5886e-55	-1.27421e-54	-8.19085e-55	-9.11488e-55	1.26155e-55	2.12082e-56	3.67961e-55	-5.33215e-54	-3.10444e-56	-6.60778e-56	2.42426e-54	5.60533e-55	-6.06887e-55	9.33074e-54	1.126e-55	1.54227e-54	-3.88218e-55	2.40252e-54	6.10491e-55	1.36817e-106
1.53064e-56	-3.20986e-56	7.93069e-56	-7.00108e-57	1.90324e-55	-2.46474e-55	-7.40512e-56	-5.43866e-57	2.51063e-56	1.29936e-56	6.37916e-56	-5.21155e-57	-8.25627e-56	-2.44096e-57	6.47831e-57	-1.34246e-55	1.22539e-56	5.57079e-56	-1.06968e-56	-1.97072e-56	-1.00863e-55	-4.73864e-56	-1.84867e-55	-1.67111e-56	6.84443e-56	-1.08857e-56	2.52359e-56	1.82085e-55	1.05822e-55	1.18446e-55	2.54324e-109
-5.68692e-57	1.25285e-57	-6.15624e-59	-4.72495e-57	2.58864e-57	2.58529e-59	-3.10552e-57	7.83103e-58	-2.46442e-57	-7.78122e-58	-6.16898e-57	1.24083e-58	2.04072e-57	2.43811e-57	-1.03532e-56	6.3466e-57	1.48272e-57	-3.14805e-58	2.96228e-57	3.32898e-58	4.85367e-58	1.66569e-57	1.5051e-58	-1.02835e-57	2.2435e-58	-1.64202e-57	-2.20119e-57	1.59001e-57	-1.45088e-58	1.02074e-58	3.00952e-112
-1.88997e-59	2.19488e-58	-3.82722e-59	1.74835e-57	-5.68235e-58	-3.53324e-59	-3.92826e-58	8.56644e-58	-8.94202e-58	5.48739e-58	-4.87895e-59	-7.43764e-59	1.11406e-58	1.9747e-58	-2.42095e-58	2.61199e-58	-5.55691e-60	2.86356e-58	-4.99448e-58	1.91192e-58	-2.73805e-58	-6.53371e-58	2.21837e-57	4.72431e-58	-3.57241e-60	7.54591e-59	7.37165e-59	-2.01839e-59	-1.43522e-58	2.98032e-58	1.17411e-113
-2.40577e-59	4.43551e-59	-1.01612e-59	9.93992e-59	1.92512e-60	2.51574e-59	-1.39018e-58	8.79697e-59	7.12938e-60	-1.56086e-59	1.70845e-58	7.66075e-59	1.05576e-59	-3.272e-59	2.35099e-59	3.05832e-60	6.15555e-59	-2.26616e-59	2.93392e-60	1.06645e-59	-3.23097e-59	-2.4153e-58	2.17794e-58	-1.10499e-59	-7.21558e-60	1.62049e-59	-1.21737e-58	6.31162e-60	-2.39655e-58	4.36739e-59	2.63205e-115
-9.59714e-60	2.10334e-60	2.23596e-59	-2.08628e-59	2.3459e-60	9.79617e-61	-2.05246e-60	-6.61134e-60	2.30337e-59	-1.33121e-59	6.86353e-61	-1.531e-60	2.32165e-60	7.75067e-62	-5.28326e-60	5.42238e-61	-2.58567e-60	-5.54259e-60	-6.11107e-60	-8.53048e-60	-3.76097e-60	1.87131e-60	6.88937e-61	-8.89931e-61	4.92901e-60	-3.06574e-60	1.46077e-60	-1.33112e-60	-1.63654e-60	-9.81517e-61	2.03798e-117
4.82676e-61	2.81508e-62	1.13012e-61	-1.61643e-61	-1.11178e-60	1.39404e-62	2.82846e-60	-3.45434e-61	-5.1429e-61	3.03963e-61	5.96686e-62	2.65689e-61	-2.65507e-61	-3.78178e-61	-5.87669e-62	-6.12466e-61	-1.88025e-61	5.938e-61	-8.1751e-62	1.18471e-62	1.22828e-61	-4.93252e-63	-2.36388e-60	1.18677e-60	5.66455e-61	-1.66494e-61	2.28816e-61	4.68041e-61	2.40478e-61	-2.89064e-62	1.87365e-119
-7.32525e-63	8.2852e-62	-1.24031e-61	-9.17862e-63	-3.65778e-62	5.00278e-62	6.52813e-62	-9.10139e-62	1.39145e-63	-1.47513e-61	4.82216e-62	-1.79621e-62	3.24038e-62	-7.24074e-62	5.22291e-62	-7.6847e-62	-5.36914e-62	1.20044e-62	-2.38847e-62	1.69459e-61	1.69531e-61	-6.38824e-62	1.2812e-61	4.01206e-62	-1.34481e-61	-5.37834e-62	-1.172e-61	-1.25494e-63	5.53084e-63	-1.25501e-62	1.96171e-121
1.06562e-62	3.20512e-63	1.72273e-63	8.01005e-64	-5.77721e-64	9.32357e-63	-9.83622e-63	1.78199e-64	5.8606e-66	-2.35132e-64	-1.00786e-63	-5.08437e-63	-1.32071e-62	-3.15938e-66	-3.73947e-63	5.76448e-63	-1.11126e-62	-1.19564e-63	2.06821e-62	-4.13351e-63	-9.0176e-64	2.18755e-64	3.24695e-63	1.426e-63	-1.00206e-62	8.19185e-63	1.91453e-62	2.11991e-63	-4.94086e-64	1.35399e-62	1.86536e-123
7.59547e-65	6.74693e-65	-2.40756e-65	-5.35303e-64	2.14751e-65	-2.01558e-65	-9.97224e-64	4.53468e-64	-2.82515e-64	-5.79777e-65	-1.9795e-64	-1.66405e-64	-1.52212e-65	8.66107e-66	-1.70752e-63	1.82022e-64	6.2201e-65	3.66165e-65	1.11088e-64	-1.81287e-65	2.16059e-64	-8.8943e-65	-6.20203e-64	7.51643e-65	-7.12932e-65	-1.48857e-64	7.29327e-64	3.2462e-64	4.36115e-65	-1.56712e-63	8.18261e-126
-4.69105e-65	-9.20392e-66	4.03756e-66	-3.08299e-65	-3.21292e-66	1.21388e-65	-7.87944e-66	1.66344e-65	1.10474e-64	-5.0489e-66	-9.25968e-67	4.64779e-66	3.61586e-66	1.96372e-65	-1.71225e-64	-7.17151e-65	6.82441e-65	-1.89963e-66	5.25756e-66	-7.83563e-65	1.97226e-64	1.51344e-64	1.73409e-65	-2.06795e-65	7.46267e-66	-3.98721e-65	4.75587e-66	1.41518e-65	-4.77788e-66	1.19616e-65	1.26255e-127
-2.47306e-66	-3.50491e-66	2.34574e-67	9.12143e-67	-1.09345e-66	-1.06795e-65	7.40594e-66	-4.02792e-67	-1.99853e-66	-7.77705e-67	-8.1751e-67	-7.75376e-67	-6.48415e-66	-1.93593e-67	5.8935e-66	5.06373e-67	-6.28375e-68	3.8807e-67	1.86614e-67	-3.02122e-67	-1.01402e-66	-2.47434e-67	-1.17144e-66	6.36981e-67	4.66846e-66	4.52635e-66	2.67252e-67	1.54013e-66	-2.03454e-66	-1.66073e-66	3.27255e-130
-4.79168e-68	-1.19331e-66	5.65596e-67	4.4794e-68	1.85851e-68	-2.33856e-67	8.37837e-68	6.63398e-67	2.14107e-68	1.86597e-67	-9.32772e-68	4.33172e-67	-5.59601e-67	-2.57975e-68	-5.5433e-67	-3.97371e-67	-6.03687e-68	5.40864e-67	-7.0029e-69	-5.4797e-67	1.22214e-67	2.45796e-67	-5.62577e-67	-2.68784e-68	1.9373e-67	-3.00228e-67	-1.41638e-67	8.16214e-67	-3.20746e-70	5.61752e-67	5.37952e-132
-3.88796e-69	4.23965e-69	-1.30483e-68	-1.6673e-69	-1.46663e-68	2.20532e-68	-1.19137e-68	6.86322e-68	2.80329e-68	1.09413e-69	-2.43796e-68	1.65361e-69	5.29276e-68	-1.61261e-69	5.23768e-68	-1.12174e-68	3.46226e-69	-9.78852e-68	-6.87713e-69	-8.07478e-68	7.3978e-69	-1.75929e-68	-1.01772e-69	-7.52263e-69	-4.47602e-70	7.09512e-69	-1.90522e-68	1.66563e-68	3.55464e-69	6.56861e-68	3.44182e-134
8.86567e-70	4.50064e-69	-1.03754e-69	-1.12844e-68	3.46296e-69	4.96748e-69	2.29802e-69	-5.77144e-70	1.56696e-69	-6.21272e-69	-1.20757e-69	-2.73097e-70	4.72335e-69	5.97928e-70	-5.60533e-70	7.93399e-70	1.9155e-69	2.40102e-69	-4.31536e-70	-3.34216e-70	1.25455e-69	-1.96929e-69	4.88954e-69	-2.01372e-70	2.27472e-70	1.42076e-69	2.12368e-70	6.18036e-69	-3.37497e-70	2.29558e-69	3.42763e-136
4.05069e-71	7.33794e-71	-2.35466e-70	2.11241e-70	-4.73441e-71	1.42515e-70	-5.24813e-71	8.894e-71	-3.32369e-71	-1.37269e-70	-6.32234e-71	-1.17231e-70	-3.86567e-71	-8.57205e-72	6.06456e-71	-2.86903e-71	-8.47334e-71	-5.12777e-71	7.96207e-72	4.37259e-70	5.4684e-71	1.15146e-70	2.08794e-71	-3.87351e-70	7.22665e-72	8.19561e-70	-1.02892e-70	2.19818e-70	-3.38403e-71	-3.38855e-70	1.39847e-138
2.54516e-72	-5.51021e-71	5.29042e-71	-2.79383e-71	-1.09953e-71	3.52165e-71	3.2636e-71	-2.51028e-72	3.95746e-71	-1.18448e-71	-1.19978e-71	3.32244e-72	-4.0914e-72	-1.21574e-71	-1.78289e-71	-4.56425e-73	-6.38687e-74	2.28357e-72	-3.44638e-73	3.19404e-72	-5.35718e-72	1.67522e-72	-5.43609e-71	-1.68759e-71	-3.27531e-72	3.85125e-71	-2.04633e-71	2.2282e-72	-9.38434e-73	1.6739e-71	1.68844e-140
-1.12521e-72	2.41259e-72	-1.86542e-73	4.04843e-72	-1.00155e-72	1.16058e-72	1.72463e-73	2.34677e-72	6.27638e-73	-8.08494e-73	2.11236e-72	9.27191e-74	1.42686e-73	-6.88707e-73	-8.8877e-74	-1.88228e-72	1.39669e-72	3.97106e-73	-4.79592e-73	3.39551e-73	6.38083e-74	2.65708e-72	1.03219e-72	-1.75674e-72	1.67061e-73	1.08478e-72	-1.16026e-72	3.91446e-72	8.53475e-73	-9.16077e-73	7.4073e-143
-5.50062e-74	-1.51298e-73	1.27093e-75	1.25488e-73	1.00182e-73	5.09989e-74	-4.62452e-74	-1.01429e-74	2.84564e-74	3.96918e-74	1.90283e-73	1.38311e-73	-1.25919e-73	-2.05731e-73	-6.04983e-74	4.70972e-74	3.33701e-74	-3.31475e-73	-5.90895e-73	4.79294e-73	-5.77355e-74	-3.62389e-74	4.30444e-74	3.02724e-74	1.62349e-73	-6.22672e-73	-1.36288e-73	-4.77779e-73	1.037e-74	3.18962e-74	1.53766e-144
1.90063e-74	1.36469e-77	-5.72541e-75	-3.14044e-75	7.26573e-75	-2.79415e-74	5.5988e-75	-9.79684e-75	-1.92095e-74	1.12655e-76	9.06755e-75	1.42421e-74	3.89761e-75	5.73366e-74	-9.57265e-77	1.84219e-74	-1.57378e-79	-5.61527e-75	9.43579e-76	9.87114e-76	-3.94772e-76	-1.67478e-74	1.27032e-74	-1.56216e-74	-2.1457e-74	6.70421e-76	-3.87489e-77	1.00561e-75	3.36505e-75	8.15811e-76	6.85415e-147
1.95962e-76	-1.17346e-75	2.23453e-76	2.67051e-75	-6.33139e-76	-2.38167e-76	-3.86412e-75	4.26761e-75	7.18003e-76	3.40957e-76	-7.08947e-76	2.16089e-76	-3.97226e-77	2.90749e-76	-6.28434e-76	-5.94675e-76	-1.84433e-76	9.0121e-76	1.68146e-75	-2.7279e-78	5.77986e-75	-3.56219e-77	1.18101e-76	-1.513e-75	-9.65891e-76	-1.59761e-75	-4.38813e-76	6.42545e-77	7.03799e-76	4.40519e-76	8.79702e-149
-9.4705e-78	-1.64155e-77	-1.18751e-77	3.06965e-78	6.7386e-77	1.20981e-76	-7.89397e-76	-5.57765e-77	-7.43838e-78	-3.26991e-77	-1.95399e-76	1.42177e-77	5.39016e-77	2.61892e-77	4.06377e-77	-1.28347e-77	-3.09091e-77	-5.43926e-78	-3.34831e-77	2.22603e-76	8.36233e-78	1.12836e-76	-6.3322e-77	5.75977e-77	2.07461e-76	-2.82765e-77	2.19819e-77	2.21936e-77	-5.07567e-77	-4.21523e-77	8.11817e-151
-1.12736e-77	5.95418e-78	-9.78543e-78	-2.44275e-77	-3.68108e-78	4.83366e-78	-1.09736e-79	3.81807e-77	2.07215e-78	4.34057e-77	-2.14162e-78	-4.49039e-78	-4.67125e-78	-2.06077e-78	-3.79482e-79	2.62977e-78	1.24578e-79	-8.01852e-79	1.83365e-77	3.92487e-78	-9.3579e-79	-3.98976e-78	1.26183e-77	-1.79497e-77	2.87069e-78	3.71663e-79	6.37159e-78	1.50791e-77	-8.9287e-79	-7.37955e-80	5.42357e-153
6.35442e-79	3.54842e-79	7.82491e-81	-1.13531e-78	1.13458e-78	-3.05687e-78	-1.88226e-79	-1.3999e-78	-3.94524e-78	-4.99616e-79	1.56923e-80	1.80868e-78	-3.91636e-79	8.62536e-79	1.31904e-79	1.30346e-79	4.50552e-79	5.2755e-80	-5.60398e-79	-2.55707e-78	-4.9981e-79	-5.52958e-79	3.27484e-79	-5.5389e-80	-7.88161e-79	7.51793e-79	1.55152e-78	-2.19952e-78	-8.23817e-80	-4.45892e-79	5.08249e-155
-3.22705e-80	-9.97521e-80	-3.47494e-80	-8.8764e-81	-5.90072e-80	2.81836e-80	9.34849e-81	2.43942e-80	-3.34352e-80	2.02496e-80	6.08329e-80	-1.8013e-81	1.69514e-79	-1.11552e-79	-4.2802e-81	1.31165e-79	-6.72224e-80	4.66257e-80	7.54234e-80	-4.45584e-82	-5.96851e-80	1.33244e-79	-6.12032e-81	-3.76884e-80	-4.74442e-80	-1.01131e-80	2.53274e-81	-1.012e-79	4.94146e-82	-1.44514e-80	1.28836e-157
-7.40594e-82	-3.66014e-81	4.35456e-82	-4.86592e-81	-2.53102e-81	-3.5655e-81	1.77334e-80	-1.86842e-80	1.20292e-80	3.1282e-81	-7.68726e-82	-1.8739e-81	3.93037e-81	-9.25302e-81	-3.47206e-81	9.87297e-82	-2.44812e-80	3.08657e-81	-6.56184e-81	-1.0126e-80	3.02426e-81	7.19258e-82	7.32539e-81	8.88744e-81	-2.22041e-81	2.62113e-81	4.78312e-81	-7.07813e-81	2.94356e-82	4.32567e-80	3.84596e-159
2.36753e-82	-6.62925e-83	-1.91298e-81	5.58697e-82	-8.62544e-83	-3.3522e-82	8.15117e-83	-7.70828e-82	6.02956e-82	-7.90449e-82	3.79141e-82	8.09278e-82	-1.60848e-82	3.92269e-83	-6.89988e-83	3.53362e-82	-8.06264e-82	4.11266e-82	7.43045e-82	-4.18851e-82	1.17863e-82	-1.61688e-82	-1.18714e-82	1.62419e-82	-8.75647e-83	1.03e-81	-2.58597e-85	-5.75073e-83	3.42441e-82	-4.11343e-82	9.68241e-162
-3.91822e-85	-4.08149e-83	-1.60029e-83	-5.7814e-84	-5.48993e-83	-1.25439e-83	2.29761e-83	-9.41787e-84	1.72917e-82	3.79619e-83	2.86375e-83	1.17698e-84	2.88561e-83	-2.57225e-83	7.08926e-83	1.14436e-83	-2.6625e-83	8.53521e-83	-3.50675e-83	8.32482e-83	-2.17656e-84	-3.21635e-84	-1.17234e-83	6.89704e-83	1.75222e-83	-7.58278e-83	-3.91962e-84	-1.39943e-82	2.94978e-83	4.40457e-84	9.21662e-164
-8.88103e-84	-4.58615e-85	-1.23166e-85	-1.60576e-84	7.2352e-85	1.54967e-85	9.10176e-85	-4.47306e-84	4.11025e-85	-1.1382e-84	-1.08275e-83	-7.83753e-84	-2.00699e-84	-3.85973e-84	3.02861e-85	-5.76706e-84	-2.15324e-84	-1.79736e-83	2.69574e-85	-1.40872e-84	5.00519e-84	-1.29528e-84	1.23609e-84	3.13041e-85	-1.96258e-84	-1.7773e-85	-3.55748e-84	-3.79683e-84	-1.90138e-84	-3.31086e-84	7.39095e-166
-5.66184e-85	-2.76218e-85	1.04814e-85	1.69492e-85	9.24841e-86	3.00933e-86	-6.76609e-85	2.43318e-86	4.44951e-87	-1.22647e-85	-2.00715e-84	2.37765e-85	8.1e-86	-2.85192e-85	9.05002e-86	1.22504e-85	-4.75295e-85	9.19313e-86	9.39529e-87	4.82358e-85	1.66808e-85	-1.49575e-86	7.79254e-85	-4.79674e-86	7.43279e-86	5.72893e-86	-3.78686e-86	1.15052e-84	5.10254e-85	9.44079e-86	7.82367e-168
-9.67392e-86	-9.45689e-88	-5.83857e-87	4.16561e-86	1.87173e-86	1.58279e-87	-8.94261e-86	6.54811e-87	5.75436e-86	1.75267e-86	-2.79438e-86	4.62152e-86	-7.07842e-88	-4.55281e-87	3.96325e-86	5.25633e-86	-1.37466e-85	1.21537e-86	-8.10174e-86	-2.7401e-86	4.9284e-86	2.32693e-86	2.60445e-86	-8.3401e-86	1.08274e-86	-9.00046e-87	-1.69526e-85	-3.57277e-86	2.03199e-86	-6.50433e-87	9.80441e-170
2.18328e-89	-4.43537e-88	6.56303e-87	2.82496e-88	7.38877e-87	-9.41432e-88	1.44658e-87	2.96959e-87	1.65907e-87	3.77309e-87	4.81331e-87	3.31121e-87	-2.24581e-87	1.10339e-86	6.5179e-87	1.37534e-86	-3.34795e-87	-6.33688e-89	-4.44835e-88	-1.22348e-87	-2.59439e-87	-1.00174e-87	9.32472e-88	-1.97012e-87	6.28554e-87	-8.81613e-88	-9.11415e-87	-9.90861e-87	-1.05816e-86	-1.05514e-87	8.79304e-172
3.7096e-88	-2.49753e-89	-4.65234e-89	-5.14668e-89	-9.26838e-91	-7.78641e-88	2.44357e-89	-2.60994e-90	-8.43877e-88	1.34959e-89	-1.17817e-88	9.06873e-89	-2.03152e-87	-5.06853e-89	-8.70147e-88	7.79581e-89	-3.11506e-88	-3.01536e-89	1.40329e-89	3.75694e-88	8.64186e-89	2.64454e-88	2.94518e-88	5.11796e-88	-8.25515e-89	-1.2944e-89	3.81954e-89	2.71906e-90	2.52295e-88	-1.37004e-89	7.1149e-174
6.8541e-89	3.75478e-90	6.87526e-89	4.05737e-90	-2.94869e-89	6.61593e-90	-8.80332e-89	4.89827e-89	-9.87888e-90	-4.07707e-90	-1.58323e-89	1.107e-90	1.64432e-88	2.93086e-90	-2.02965e-89	8.45775e-89	1.33002e-89	1.35639e-90	4.03114e-90	2.85901e-89	-2.05037e-89	-4.93195e-89	-5.70121e-90	2.28731e-89	-2.31428e-89	-5.9685e-90	-2.72067e-90	-2.78558e-90	4.42605e-90	1.8925e-89	6.08805e-176
-4.99607e-90	3.98307e-91	4.32359e-90	1.27669e-90	-2.45109e-90	4.33593e-91	7.29362e-91	5.9304e-91	2.46064e-91	1.02333e-91	-4.16457e-90	2.53717e-91	2.67811e-90	-5.72314e-90	-3.36199e-91	3.2343e-90	3.09129e-90	4.43234e-92	-2.19285e-90	-4.25238e-90	3.72515e-90	1.00888e-90	-2.21122e-91	-6.67711e-91	2.08845e-91	-4.23887e-90	2.20363e-91	2.82394e-90	2.37756e-90	1.76629e-90	2.03148e-178
-1.25849e-90	2.22741e-91	8.46997e-91	2.08458e-91	-6.43901e-91	-3.03712e-91	2.37524e-92	-4.72446e-92	-1.52159e-91	-2.90976e-91	3.55525e-91	2.00361e-92	1.3398e-92	7.88909e-92	-1.55699e-92	1.18404e-91	5.50256e-92	1.11383e-92	9.81358e-92	-1.54859e-90	5.80005e-92	1.36893e-92	1.19435e-90	3.02421e-93	-9.65042e-92	1.03756e-91	4.12474e-91	3.37586e-91	4.4952e-91	-1.08131e-91	7.51808e-180
7.83902e-93	2.88298e-92	4.08003e-92	-2.5132e-93	1.65303e-93	-3.06672e-93	1.81838e-92	1.0723e-92	2.22885e-93	-3.39145e-92	-2.80785e-92	8.48685e-93	-3.08332e-93	1.68307e-92	2.23849e-93	6.35071e-92	-1.335e-93	-3.18164e-94	1.73041e-92	4.78781e-92	-1.15098e-93	-8.29534e-94	1.46355e-92	3.94433e-93	5.46884e-93	3.8741e-92	5.21362e-92	-2.55965e-93	9.09091e-93	-1.54685e-92	1.67707e-182
-4.32353e-93	5.80768e-93	-5.0209e-95	1.0447e-93	-3.07159e-94	1.69092e-93	1.61408e-93	-1.97848e-94	1.59799e-95	1.76728e-93	-6.64747e-94	-7.38785e-94	-7.36445e-94	-1.04457e-93	-1.35305e-93	7.43975e-94	2.76161e-93	-1.04403e-93	8.52113e-94	2.41386e-93	-3.1499e-93	4.85932e-94	-2.05568e-93	-5.29848e-94	7.59674e-94	4.52571e-93	-2.57285e-94	-1.16221e-94	9.57454e-94	-6.41246e-93	1.60352e-184
6.83308e-96	1.24065e-94	-1.44973e-94	-1.45293e-94	-2.14851e-95	-5.40922e-95	-1.80324e-94	-4.80535e-95	2.98117e-94	9.52984e-94	-4.24965e-94	-5.49783e-95	5.97231e-95	1.77551e-94	-1.23771e-94	2.22011e-95	-6.70575e-95	-4.99012e-94	1.15569e-94	2.54635e-95	4.22505e-95	-5.36786e-96	-1.39141e-94	-2.11273e-94	-1.3216e-95	-1.95374e-94	-1.17778e-94	1.51291e-94	2.67566e-94	-4.16298e-96	1.80739e-186
4.87299e-95	-2.03117e-95	3.29612e-95	-2.21224e-96	-5.72027e-96	-4.65503e-96	4.72794e-95	-1.26805e-95	2.97237e-95	-1.41884e-95	1.33449e-96	4.16711e-96	-2.74452e-95	-1.95257e-96	4.89403e-95	-2.62478e-96	-6.59662e-96	-1.62294e-95	-2.07759e-95	8.31241e-96	-2.66222e-95	-3.10332e-96	1.39905e-95	7.68178e-96	-8.80609e-96	-6.74566e-96	6.10836e-96	-1.69977e-96	-9.33292e-96	-1.24727e-95	1.27788e-188
-1.3633e-96	-7.35581e-96	1.20646e-96	-5.04737e-98	2.74563e-96	4.19661e-98	-7.66166e-98	-1.22666e-97	2.72355e-96	-1.41008e-96	-8.39303e-98	1.27936e-96	-1.97472e-96	3.18167e-96	1.46654e-97	3.89041e-97	2.16871e-96	-6.56356e-96	3.31641e-97	2.63249e-96	-3.1774e-96	-3.39195e-96	-4.00848e-97	5.17997e-96	2.83877e-97	-3.37212e-99	8.13588e-97	-3.37675e-97	-2.66555e-96	2.00216e-96	2.05619e-190
7.68527e-98	1.01022e-98	1.06551e-97	1.49413e-97	-1.60531e-97	2.35902e-98	-4.78816e-97	-2.39963e-98	-1.24717e-97	4.0328e-98	-1.26598e-97	-1.07444e-98	1.65158e-97	4.38476e-97	4.39446e-98	3.43539e-98	3.08715e-97	-1.19493e-97	1.2577e-98	-9.06479e-98	1.53533e-97	1.24108e-97	-2.60132e-97	1.21726e-97	1.58486e-97	-2.938e-99	-5.09131e-98	-1.95609e-98	3.11811e-97	-3.32875e-98	9.17682e-193
7.8672e-100	4.0366e-100	-1.03165e-99	-4.96163e-98	-4.57801e-99	6.26351e-100	3.45506e-98	-4.21498e-99	1.91463e-98	2.15437e-100	4.5916e-99	1.08369e-99	-1.16748e-98	-2.93778e-98	1.47331e-98	5.05864e-100	1.54499e-99	-2.20505e-98	-2.16668e-99	5.50447e-100	-3.47547e-98	1.01297e-98	2.09419e-99	1.4295e-99	1.13571e-99	1.2212e-98	-4.35899e-100	-1.13722e-99	2.71118e-98	4.29049e-99	8.01795e-195
1.55254e-100	2.17974e-100	5.00751e-100	6.87177e-100	-1.57166e-100	3.77937e-99	6.2242e-100	-5.55069e-100	5.74526e-100	1.27868e-100	1.12946e-99	2.94575e-100	-1.16444e-100	-2.9231e-100	9.62998e-100	-1.16081e-99	-4.54147e-100	6.77306e-100	-8.17458e-100	-1.83717e-100	1.43919e-99	-4.61395e-100	-5.03984e-100	-4.9877e-101	5.5594e-100	-1.31899e-100	-2.84687e-99	1.63708e-101	-6.45625e-100	-1.65656e-99	3.53812e-197
4.05028e-102	1.21582e-102	3.62359e-101	-2.02626e-101	-1.71607e-100	1.28322e-101	-3.49163e-101	3.58958e-101	3.03072e-101	1.34642e-100	1.30796e-100	2.22414e-101	-4.64931e-100	3.71465e-101	1.68695e-100	3.04766e-101	-1.97088e-100	1.04678e-102	-6.24795e-101	-3.89415e-101	6.99448e-101	-2.64934e-100	-2.33722e-101	2.92548e-101	-7.04665e-102	-1.11753e-100	4.18475e-101	-2.42419e-100	-2.32183e-101	7.16428e-102	5.11836e-199
6.51109e-102	6.38665e-102	-5.39949e-102	-3.73672e-101	1.45306e-102	1.39378e-101	1.01635e-101	-1.07618e-101	2.12037e-101	-1.6368e-105	-2.16721e-102	2.80637e-102	4.23837e-102	-1.0178e-101	-1.32059e-101	2.51178e-101	5.61018e-102	-7.92165e-102	-1.5052e-101	3.0028e-102	-1.1503e-103	2.47111e-103	8.22417e-102	2.02486e-102	9.60047e-102	-2.92226e-101	3.11639e-103	-1.71753e-101	1.12882e-101	1.55182e-101	5.32423e-201
9.49557e-103	-2.67831e-103	4.79514e-104	-1.35644e-103	-6.25841e-103	4.47307e-104	4.4282e-102	2.38897e-104	4.38184e-103	-1.72964e-102	-9.9051e-104	-5.53863e-105	1.37303e-103	-2.24812e-103	4.84176e-103	-1.04799e-103	-5.98053e-103	-2.20842e-103	-5.20421e-103	-3.62512e-103	1.71458e-103	-1.91384e-102	4.5417e-103	2.01883e-104	-4.50365e-104	2.73156e-103	1.20969e-102	-7.6134e-104	-1.54738e-102	-7.97706e-104	3.31597e-203
-4.53229e-104	3.31387e-104	6.33598e-105	7.17051e-105	1.16411e-104	8.4103e-104	6.43531e-105	1.80862e-103	-4.5843e-105	-4.74665e-104	-2.53704e-104	3.63165e-104	3.75595e-104	2.6459e-106	1.94526e-103	4.64168e-104	-4.19409e-104	1.58296e-104	1.08885e-104	5.19997e-105	-4.28151e-104	-7.57726e-105	6.80877e-105	-8.49449e-104	1.12176e-103	3.08114e-105	-2.42627e-104	1.04389e-104	1.86736e-104	1.06658e-104	1.13908e-205
-1.33576e-105	-2.94869e-105	-1.74706e-104	-5.87833e-105	-2.47659e-105	3.79561e-107	-8.29914e-105	2.4525e-105	-2.64298e-105	1.76069e-104	7.66743e-106	-5.71221e-105	1.81826e-106	1.13188e-105	5.77414e-105	-7.52567e-106	-1.9152e-104	3.82464e-105	3.90224e-105	-7.26785e-105	-5.39012e-105	8.33119e-105	-8.33134e-106	1.69607e-106	1.84715e-105	6.2187e-105	-9.144e-105	-7.06332e-106	5.97343e-105	2.70595e-107	1.52724e-207
-2.10868e-106	-9.03569e-107	-6.27133e-106	6.74088e-106	-8.07497e-106	8.87299e-107	1.09118e-105	4.57531e-106	3.95057e-106	3.33382e-106	-1.0945e-106	1.22972e-106	-4.24213e-106	3.54202e-106	4.73854e-106	-5.80054e-106	-1.00945e-105	4.74375e-106	1.53832e-106	-2.51411e-107	-5.72677e-106	-3.02977e-107	2.08683e-106	-5.66195e-107	-2.50605e-106	1.03521e-105	1.7073e-107	3.06134e-107	1.81024e-107	-6.63548e-107	6.90536e-210
4.10164e-107	-5.29094e-107	-1.36464e-107	-1.84582e-108	5.76247e-109	-3.43451e-107	5.77398e-108	-4.21359e-108	-9.54645e-107	-3.02539e-107	2.19203e-106	-1.52294e-107	4.98753e-107	1.51003e-107	2.26421e-107	-9.83193e-108	5.64539e-107	1.08269e-107	1.53188e-107	-4.84572e-108	-3.87111e-108	-4.28264e-107	1.6653e-106	3.6287e-107	1.95465e-106	4.64501e-107	-9.56984e-107	-4.41792e-107	-3.81264e-107	4.18652e-109	1.54927e-211
-7.87573e-109	-5.02566e-109	-1.78084e-108	8.17673e-110	6.4373e-108	1.38896e-108	1.26496e-108	8.87807e-108	7.24327e-109	1.94478e-108	-1.62822e-108	7.47447e-109	-6.0723e-108	2.2337e-109	-2.55047e-108	-6.56892e-109	-9.91181e-109	8.51778e-109	1.16009e-109	7.47135e-109	7.57419e-109	8.08417e-109	-6.82436e-109	1.3471e-109	2.23449e-109	-4.84077e-109	3.96979e-109	-2.01107e-108	-6.12291e-109	-1.96893e-109	1.88105e-214
2.0361e-109	-1.11296e-108	-1.69334e-109	1.84111e-110	1.25704e-108	1.12868e-109	-2.584e-109	-1.12908e-108	-3.85218e-109	1.00272e-109	6.8091e-109	9.12272e-109	1.03168e-110	-1.02386e-109	-3.49588e-110	-4.21588e-110	3.37657e-109	8.57557e-110	-8.9503e-111	2.94971e-109	-9.88854e-109	4.27449e-109	-1.01008e-109	1.29387e-109	-2.11998e-109	-2.53799e-109	1.09789e-109	1.07248e-109	-4.14891e-110	1.98594e-110	7.24251e-216
1.25835e-109	7.38597e-110	2.06804e-111	-1.24641e-110	-6.46826e-110	-3.51146e-111	-1.13765e-110	-1.60665e-110	-3.38721e-110	-8.36956e-111	-1.08014e-112	2.2483e-110	-5.26851e-110	8.05736e-110	1.44923e-110	-3.06929e-110	6.80318e-110	9.66797e-110	1.06625e-110	-1.03855e-110	3.51601e-110	4.12169e-112	7.93284e-112	2.99752e-111	8.30498e-110	3.0541e-111	4.87012e-110	-5.12604e-110	-3.19248e-111	1.97191e-110	6.59237e-218
-4.53078e-112	-2.47e-111	-7.09661e-113	2.98765e-112	-1.89878e-111	-5.62006e-113	1.38808e-112	-4.97253e-111	-1.22275e-111	2.77492e-111	-1.23254e-111	4.42193e-111	3.34405e-112	1.19729e-111	-6.04729e-113	1.19752e-110	1.18009e-112	-4.47799e-111	-2.07057e-111	9.17377e-112	5.32544e-112	2.49239e-113	3.89284e-111	1.4083e-111	2.03635e-111	7.01173e-112	-1.2216e-111	-1.85066e-111	-3.733e-112	1.03564e-110	3.69545e-220
-8.90244e-113	-1.74382e-113	-6.92051e-112	7.62726e-112	-3.93083e-113	8.42716e-113	5.72897e-113	-7.92882e-113	1.49851e-113	-3.61065e-112	-1.87232e-112	-9.0891e-113	-2.48037e-112	2.4232e-112	-9.97086e-113	-3.02419e-112	3.82188e-113	9.17532e-113	-4.02687e-112	4.67568e-113	-4.75867e-113	-3.75199e-113	2.0423e-112	1.03612e-111	2.82565e-113	1.28092e-112	-2.81322e-113	1.27089e-112	-3.0447e-112	-7.4633e-113	2.90826e-222
-9.37838e-114	2.95754e-115	-8.11821e-113	3.61292e-113	-7.69802e-114	-1.0644e-113	7.14808e-114	8.24483e-114	8.27271e-113	4.63903e-114	3.9916e-113	-4.14304e-115	-7.1545e-113	-4.58483e-113	-5.59391e-113	-3.40805e-114	3.50709e-113	-5.1307e-114	-9.14964e-114	-3.35392e-113	3.47538e-114	1.35223e-113	8.29989e-114	-3.40338e-114	-1.04369e-113	-8.13582e-114	-1.16479e-113	-1.75172e-113	4.15068e-114	3.03384e-114	3.04802e-224
4.94728e-115	2.3014e-114	1.8993e-115	-1.79821e-114	5.27373e-115	7.03742e-116	-1.83444e-115	-1.23513e-114	7.42849e-115	4.60349e-115	-6.15666e-114	-4.56171e-116	9.28373e-115	-1.21074e-115	-9.73446e-115	3.1284e-115	-1.73967e-114	1.1342e-114	-5.30599e-118	1.21526e-114	7.13036e-115	1.95223e-114	-2.73362e-114	4.40247e-114	-5.03073e-115	2.1415e-114	-1.07086e-114	-8.13267e-115	-4.43654e-114	4.0491e-116	1.14541e-226
-9.94965e-116	-4.1141e-116	4.18609e-117	-1.56678e-115	-3.06226e-115	1.29973e-116	-2.63907e-115	-2.54916e-116	2.54598e-115	3.95951e-116	-1.49333e-115	-2.54497e-115	-2.89882e-115	-4.8007e-116	4.37883e-115	-1.9086e-116	-1.13009e-114	3.654e-115	-3.80348e-115	8.54169e-116	1.14076e-115	3.78433e-117	7.82676e-116	1.9895e-116	-2.06175e-116	-1.47953e-116	-1.9083e-116	7.13426e-117	1.2894e-115	1.45487e-116	2.23233e-228
7.84333e-117	-8.52748e-117	-7.7933e-117	-2.90338e-117	-3.05809e-116	-1.35178e-116	4.142e-116	-2.61899e-116	1.73736e-117	-9.74061e-117	9.16372e-117	3.87722e-116	6.6117e-117	-5.45987e-117	1.77854e-116	-3.89592e-118	6.11325e-116	-5.69299e-117	-1.47381e-117	-2.23601e-117	4.05198e-117	-1.52217e-116	-4.76014e-116	6.00266e-118	-1.17825e-117	-6.93467e-117	3.92127e-116	4.37285e-118	1.35993e-116	-3.83709e-117	1.38761e-230
-3.93845e-117	-7.17223e-119	-2.07036e-118	1.58377e-117	-2.5134e-118	1.37855e-117	-5.00477e-117	-3.7723e-118	2.27039e-117	-3.09445e-117	4.69239e-118	1.51852e-117	6.80171e-118	-1.24869e-118	-1.83699e-118	-3.38921e-118	-3.81943e-117	-3.22551e-118	-2.87663e-117	-1.42738e-117	-1.83265e-117	1.84504e-118	-2.67864e-117	-5.13308e-117	4.46277e-118	-7.38311e-119	-1.1846e-117	2.75369e-117	-5.55386e-118	5.63184e-118	1.34842e-232
7.81933e-119	-3.06069e-118	-6.49905e-118	4.53199e-119	3.81743e-119	-4.42364e-119	-1.91448e-118	-3.01471e-118	-2.48015e-118	-1.68216e-118	2.55438e-119	1.90645e-118	3.4701e-119	6.9324e-119	4.6283e-119	2.26259e-119	-2.13462e-118	6.08285e-119	-9.65057e-120	-7.45155e-119	-1.00065e-118	1.47477e-118	-1.47267e-119	-2.13316e-118	-5.14674e-119	3.55082e-120	2.30474e-120	-1.76414e-118	-3.62604e-118	-8.20323e-118	1.76124e-234
7.34416e-120	-6.02835e-120	-1.46921e-119	2.12068e-119	-1.33726e-119	1.1065e-120	1.68983e-119	-1.69225e-120	7.13445e-122	1.06461e-119	-7.95161e-120	8.64867e-120	2.17695e-120	9.07135e-121	-3.28545e-119	-2.57821e-120	5.18136e-121	-8.22995e-119	-1.01082e-119	-1.1613e-119	3.25147e-119	5.1584e-121	-6.40533e-120	2.52911e-120	4.60518e-120	6.17516e-120	1.31229e-119	-4.86604e-120	5.05498e-120	6.64584e-120	1.10077e-236
-1.83084e-120	1.02953e-120	-5.87145e-122	-4.85719e-121	2.83222e-120	-8.51929e-121	4.19226e-123	8.114e-121	8.73508e-121	4.58677e-121	-2.67186e-121	1.04938e-122	2.85572e-121	5.00465e-121	3.83108e-121	-5.38433e-121	2.09737e-120	-6.26747e-122	-3.99327e-121	-1.90818e-121	6.56086e-121	-7.07212e-121	-8.82346e-121	-5.89433e-122	1.50034e-121	1.82729e-121	9.04438e-122	3.24709e-120	1.23633e-120	8.01671e-120	9.85857e-239
-1.87134e-121	3.77331e-122	3.28504e-122	1.14776e-122	-1.71241e-122	-1.32106e-121	-6.2376e-122	7.68034e-122	6.32715e-122	-8.35596e-123	-1.14331e-121	-3.59314e-124	-2.72559e-122	-1.22571e-121	2.29621e-122	-2.31851e-122	-8.32946e-123	-3.43526e-123	1.66546e-123	5.78465e-122	-3.03923e-122	1.60328e-122	2.93121e-121	4.84885e-123	-3.76364e-122	1.73348e-122	1.95178e-123	9.24984e-122	-8.71552e-122	-3.48009e-122	2.08803e-241
-3.93977e-122	-1.45653e-122	4.84789e-123	3.79556e-122	7.46949e-123	-4.48594e-123	1.50179e-124	1.98301e-122	-6.14754e-123	-1.30521e-124	-6.16076e-123	1.13299e-123	-9.81681e-123	-1.15455e-123	1.7399e-122	-1.57455e-123	-1.41738e-122	7.57786e-123	-1.77837e-122	8.64083e-123	-7.68963e-125	-4.00906e-124	-1.56874e-122	-1.25793e-123	-5.37408e-123	2.11236e-123	-2.87493e-122	1.35707e-123	5.34411e-124	4.47789e-123	5.95672e-243
3.10574e-125	5.29738e-123	-2.88966e-125	3.44676e-125	-8.6301e-125	-4.54247e-124	2.62337e-124	1.07896e-123	-1.15927e-123	-2.69608e-124	1.03338e-124	-4.61518e-124	-2.4173e-123	2.01518e-124	-7.44071e-124	3.17017e-124	-3.62001e-125	5.04052e-124	-2.59303e-124	9.51697e-124	-4.16329e-125	-2.91109e-124	-1.20576e-123	9.67568e-125	-3.12441e-124	-8.92527e-125	8.68821e-126	3.29548e-124	1.52777e-124	1.29343e-124	4.07228e-245
-1.83273e-124	3.09268e-125	-3.01225e-124	8.65803e-126	-2.75293e-126	-1.07199e-124	-2.0711e-124	-1.35964e-125	-1.01937e-124	-3.68315e-126	-3.62621e-125	-1.83886e-124	5.44501e-125	-1.59868e-124	2.01109e-125	1.3847e-125	3.0542e-125	-3.02555e-125	1.3685e-125	-9.25015e-126	-9.68601e-126	-1.84272e-125	-1.23529e-125	4.17376e-125	3.41341e-125	-2.327e-124	-1.15161e-124	-2.21492e-126	-1.57412e-124	-1.1041e-125	3.52519e-247
-4.95391e-127	-1.51541e-127	-3.16049e-126	-2.5e-126	3.99913e-127	-3.00099e-127	-2.2755e-127	2.45669e-127	2.00156e-126	3.24502e-126	7.35527e-126	-2.32746e-127	1.18317e-125	-6.18401e-127	2.19566e-126	-3.16443e-126	-4.37293e-126	-4.07299e-126	1.20842e-125	3.37665e-126	2.24323e-125	2.31877e-126	1.39457e-126	-7.0083e-126	-1.66095e-125	-1.45717e-126	1.94276e-125	-1.16308e-125	1.24753e-125	4.66163e-126	1.96162e-249
1.04094e-127	3.59168e-127	2.27764e-127	1.13954e-126	-2.75306e-127	-1.79362e-127	2.4807e-127	-1.38456e-128	-4.0116e-128	-2.48211e-127	1.52278e-128	7.38783e-130	1.43653e-127	9.19725e-128	2.98704e-127	-1.18615e-129	1.70664e-126	1.93625e-126	1.511e-127	9.52396e-127	-4.23519e-127	-1.71399e-128	-1.90144e-127	-3.56621e-127	3.53093e-127	4.08442e-128	-4.95614e-127	-2.63404e-127	-2.04561e-128	7.506e-127	1.07815e-251
-3.38702e-128	2.09355e-127	-4.5122e-128	1.08366e-127	-2.70932e-128	-1.42591e-127	-1.27625e-127	-1.50792e-127	1.21558e-128	2.38779e-128	5.93449e-128	-2.31181e-129	-3.14495e-128	7.53727e-128	-4.59841e-128	-3.66707e-129	1.77554e-128	-4.77838e-128	5.83318e-128	3.96098e-128	-1.80109e-128	3.56972e-129	9.62982e-128	1.46821e-127	8.05635e-129	-2.44459e-128	3.26543e-129	2.96113e-129	-9.4149e-128	-2.35256e-129	1.8018e-253
-5.23074e-129	-9.4786e-129	-1.04279e-130	1.24826e-129	1.80224e-130	1.89957e-129	-7.99217e-130	-6.18321e-130	-1.27277e-129	-8.04459e-130	3.364e-130	1.4504e-129	7.12169e-131	1.78403e-128	4.47614e-129	-4.99374e-129	-4.09866e-130	-5.67517e-129	-1.08428e-129	-1.95223e-128	-5.77046e-129	-5.21702e-129	8.28457e-129	4.29718e-129	1.1693e-128	-3.68236e-129	1.27828e-128	1.03052e-128	7.75103e-130	-3.46954e-129	1.48599e-255
-5.89326e-131	-4.62526e-131	8.11767e-131	-6.47318e-131	3.14442e-130	-1.51813e-129	4.08154e-131	-6.68502e-132	3.05678e-131	-3.39089e-135	1.65175e-130	6.99781e-131	4.44022e-130	-1.91483e-131	-2.43801e-130	-1.51583e-131	4.03323e-130	-6.68764e-131	6.47305e-130	3.15334e-130	2.34608e-130	3.51572e-133	-9.74309e-132	-6.80243e-131	3.29534e-131	-1.93574e-130	-1.18766e-130	9.45783e-130	-5.76558e-131	-7.20282e-131	4.41302e-258
5.80132e-131	-2.69392e-131	2.52726e-131	5.07185e-131	-4.02578e-133	-9.90925e-131	-4.40301e-132	6.31386e-133	-1.86927e-131	-2.53587e-132	-3.09587e-132	-2.74703e-131	5.4702e-131	-2.84742e-132	5.35238e-133	8.3943e-132	-1.97636e-131	3.46952e-131	-4.56387e-131	4.99047e-132	1.181e-131	-1.34652e-131	6.55701e-131	3.26927e-131	-4.3834e-131	-7.81831e-131	-5.03095e-131	6.58596e-131	-4.70242e-132	-1.84415e-134	4.56486e-260
8.59224e-132	-3.53454e-134	-4.9265e-132	-4.73901e-132	-4.07603e-132	-1.97572e-132	7.68694e-133	1.22732e-132	-8.53116e-133	8.97757e-133	1.17513e-131	-5.84719e-133	-4.18851e-132	3.16456e-132	-1.88003e-131	-1.53031e-131	-3.08216e-132	-1.29979e-131	3.13819e-133	3.03748e-132	2.25801e-132	6.01105e-132	3.78275e-132	-3.54517e-133	1.10872e-131	-7.90418e-133	1.85138e-132	1.0806e-131	-1.8839e-132	-5.21824e-133	1.38934e-261
1.05001e-133	-2.36295e-134	2.84458e-133	-1.0135e-133	-1.60022e-133	1.29977e-132	7.16439e-133	-2.26405e-133	4.47176e-133	1.22351e-134	8.62946e-135	-6.39475e-134	2.6616e-133	5.0335e-134	7.88347e-133	1.40152e-133	-2.13352e-133	-4.63824e-133	2.38018e-133	7.18244e-134	-2.38554e-134	7.13657e-133	-1.05197e-133	-2.65765e-134	-3.07054e-133	-3.01774e-134	3.66966e-133	1.38733e-134	-1.6653e-133	-2.97209e-133	4.49135e-264
-1.57183e-134	1.09214e-134	-3.00268e-134	-1.43862e-134	-2.25582e-134	-8.30956e-135	-1.2742e-135	2.96965e-135	3.82569e-135	4.47526e-135	-1.71466e-134	-1.83903e-134	6.46082e-135	-3.65444e-134	-3.79357e-135	2.61298e-135	5.05268e-135	9.45224e-134	7.16361e-134	-1.18212e-134	-1.99622e-134	-1.37836e-133	-1.3064e-134	2.49078e-135	-2.90397e-135	6.29448e-134	-1.47455e-134	-1.60339e-134	8.48008e-135	-6.50927e-135	4.24934e-266
-1.0066e-135	2.80505e-135	1.23889e-135	-2.40712e-136	-6.28234e-137	4.61631e-135	3.42485e-136	-2.59268e-137	-1.25138e-136	4.08912e-135	-1.72137e-136	-1.5268e-135	5.15907e-136	-2.88359e-135	-1.06533e-135	1.06942e-136	3.10282e-136	-2.33812e-136	4.42563e-135	9.74745e-136	7.29718e-136	-5.42012e-135	-1.09618e-135	7.688e-136	-8.27663e-136	-2.76314e-135	5.86129e-135	1.21268e-136	1.1382e-135	8.72994e-136	1.57869e-268
2.22002e-137	-4.9876e-137	-1.18091e-136	-7.03796e-136	1.07024e-136	-1.52698e-136	1.07306e-137	2.58606e-137	-3.48038e-136	-9.59185e-136	-5.59444e-136	2.62342e-136	1.26828e-137	-2.60106e-136	2.9801e-136	1.79863e-138	1.9095e-136	-3.82549e-136	6.89995e-136	8.24497e-137	-7.41324e-137	6.32477e-136	-3.22244e-136	-6.49421e-136	-6.39827e-137	1.63201e-136	4.2044e-137	-4.44204e-137	7.97491e-137	-3.11524e-137	3.76601e-270
-2.49558e-137	6.76387e-139	9.06791e-138	-2.01327e-137	-1.17862e-137	-2.9525e-137	-2.04765e-138	-1.12296e-137	4.79087e-138	3.28496e-138	-4.01559e-138	3.59032e-138	-2.78787e-139	-1.2585e-137	1.37577e-138	7.35882e-137	-4.3316e-137	-1.65056e-137	7.48754e-138	-1.63502e-137	5.06163e-137	1.1135e-137	-8.42772e-138	-1.59953e-137	-1.19348e-137	-6.66041e-137	9.12528e-137	-5.23372e-137	3.81021e-137	-3.80937e-138	3.04861e-272
3.41755e-138	-5.88276e-139	9.53637e-141	-7.61363e-140	2.1112e-139	-1.8883e-138	1.00223e-138	-1.49453e-139	-1.33004e-138	4.07691e-139	-1.92807e-138	7.8563e-139	-1.44262e-139	6.00082e-139	-5.70869e-140	5.65086e-139	-6.30457e-139	1.17684e-138	-2.91209e-139	4.65003e-138	-7.55632e-138	-8.45592e-139	3.49916e-138	7.97433e-140	-7.19792e-140	-1.1893e-138	-7.86907e-139	2.11705e-138	-5.86114e-139	3.45505e-139	1.24179e-274
-1.5093e-139	-4.89203e-139	6.79174e-141	-3.03199e-139	-6.6927e-140	7.30575e-142	-3.53201e-139	3.72903e-139	9.145e-140	3.46073e-140	-9.51811e-140	-1.39187e-140	-3.21483e-140	-8.81747e-140	5.18361e-141	-2.52202e-139	2.16341e-139	2.13344e-140	1.3158e-140	-2.40607e-140	1.47952e-139	1.16108e-141	-5.6552e-140	5.54553e-139	-1.28333e-140	4.0145e-141	1.24653e-139	7.6196e-140	-1.28644e-140	1.4127e-139	1.13589e-276
-1.52747e-142	9.67262e-141	5.87665e-141	4.24716e-140	6.69782e-141	-5.48074e-141	-4.17742e-140	-6.41785e-142	-5.74834e-141	-1.68823e-141	-4.9443e-141	2.44528e-141	1.76319e-141	-3.18925e-140	1.72878e-140	-2.03906e-140	2.54936e-140	4.3376e-141	3.96487e-141	-1.41251e-140	-4.2144e-141	-5.68482e-140	1.15228e-140	3.90507e-141	2.36428e-140	6.54299e-141	-1.78259e-140	8.826e-141	1.78284e-140	-8.24925e-141	1.12184e-278
-7.39883e-143	5.00068e-141	2.62219e-143	2.49482e-141	4.95879e-143	1.74719e-141	-5.24714e-142	5.29882e-143	1.17986e-142	-1.43273e-142	1.00917e-141	3.78142e-142	3.64619e-142	9.83617e-143	2.00531e-143	-3.26605e-142	-4.79384e-142	4.40546e-141	-2.31224e-141	4.73538e-142	-4.93151e-143	-3.89801e-141	3.93502e-141	-1.02018e-142	2.66381e-141	-1.44624e-142	-4.10912e-142	-2.1872e-142	-1.58958e-141	6.95686e-141	1.50174e-280
2.80176e-142	6.89128e-143	1.97358e-143	-3.0265e-142	8.99549e-144	1.22951e-144	6.01142e-143	-8.49647e-143	-7.10744e-143	-3.81359e-142	2.12582e-143	2.43465e-143	-3.21776e-143	1.60051e-143	5.68564e-144	2.20141e-142	2.81542e-142	7.42957e-143	-2.52844e-143	2.70076e-143	7.55799e-143	-6.63124e-143	-8.92092e-144	-1.77869e-143	1.3375e-142	6.6726e-144	-2.22275e-143	-2.70293e-142	3.38649e-143	-2.94687e-143	5.77626e-283
-3.73074e-144	7.37929e-144	-8.35152e-145	4.27182e-144	-1.76325e-143	-6.42344e-144	-4.74142e-144	1.59897e-143	-4.62942e-143	2.04949e-144	-5.42869e-144	-4.78416e-144	-2.13672e-144	-5.29035e-144	-1.93004e-143	-1.1767e-144	2.12199e-144	-3.08727e-145	-5.69977e-144	2.93746e-143	3.32736e-144	-1.10188e-144	-1.36967e-143	-1.0611e-143	-3.50168e-145	-3.1268e-143	1.30166e-144	1.96483e-145	3.32996e-143	1.84222e-144	6.62803e-285
7.85837e-145	7.61453e-145	5.74362e-144	-1.0487e-144	2.60427e-144	1.5238e-144	1.64583e-145	-6.35689e-145	4.04762e-144	-1.5785e-145	4.96862e-145	4.13668e-145	3.51351e-145	-2.5341e-145	-2.2739e-144	1.47481e-145	-6.30699e-145	-1.87135e-144	-9.29822e-145	6.59855e-146	1.58017e-144	-3.57157e-145	-6.43135e-145	-4.55959e-145	-9.75537e-145	6.69717e-146	3.16576e-145	1.90222e-145	-1.09328e-144	-2.48016e-144	8.34815e-287
1.90584e-147	4.06424e-146	-2.43717e-145	-1.93344e-145	4.98104e-145	-3.61277e-145	-3.12548e-147	-7.50618e-146	7.32261e-147	4.99354e-146	-1.55237e-145	-1.29287e-145	9.73743e-146	-2.85468e-146	5.41459e-146	2.27948e-145	-4.31857e-145	1.85286e-145	-2.32743e-145	-4.3321e-146	-1.47467e-145	-2.10082e-146	7.7296e-146	-4.65514e-146	8.15565e-147	-4.84246e-146	2.07949e-146	2.58646e-146	1.08686e-146	-1.15835e-146	9.02229e-289
3.92363e-147	-1.17742e-146	1.09299e-146	-3.47487e-147	-3.05176e-147	5.7876e-148	-3.93423e-147	1.97657e-146	1.42444e-146	-2.39928e-147	-9.00238e-147	-1.45138e-147	5.75597e-149	-1.90127e-148	1.73577e-146	-7.62488e-148	-2.01965e-146	-2.9509e-146	4.30593e-149	1.46396e-146	-3.85756e-148	-3.84886e-147	-2.23874e-147	-2.10365e-146	1.80131e-147	1.44825e-147	-2.9001e-147	2.63886e-147	8.8243e-148	1.65634e-146	3.54643e-291
-2.08499e-147	1.43297e-147	-2.32343e-147	-1.78973e-148	1.96654e-147	-1.99796e-147	-4.56177e-149	-2.93523e-148	-2.02095e-147	-2.71768e-150	-1.1464e-147	-3.77098e-149	1.21901e-147	-4.76492e-149	7.9883e-149	3.23554e-148	3.2234e-147	1.12798e-147	-6.24189e-148	-1.27238e-148	2.22683e-148	3.24172e-148	2.23812e-148	2.28297e-149	1.44602e-147	-1.22132e-148	-1.82508e-148	5.43375e-149	4.04535e-148	-2.97697e-147	5.02193e-293
1.22827e-148	-7.25854e-149	-1.88967e-149	9.7345e-150	-4.06506e-149	-3.3113e-149	-1.81549e-149	3.55657e-149	8.58996e-150	-1.6934e-149	-4.70681e-150	1.68655e-150	-1.73549e-150	-2.90807e-149	-2.51746e-149	-3.86406e-149	7.77304e-150	1.39896e-148	3.05239e-149	-3.04532e-149	8.17593e-150	4.41097e-149	1.74629e-149	5.94522e-149	3.98865e-150	-2.12452e-148	2.78908e-150	-2.90874e-149	-2.1812e-149	5.09152e-150	1.02361e-295
1.47674e-150	8.12675e-151	1.28049e-150	5.60446e-150	1.69301e-151	5.34484e-151	2.16729e-149	1.02365e-149	-3.85678e-150	-6.40658e-151	-5.7787e-150	-4.07484e-151	7.14468e-150	-1.00949e-150	2.38775e-150	5.24053e-150	3.74151e-153	-1.15736e-151	-9.15637e-151	-4.01118e-152	-1.4512e-149	2.63253e-151	3.72417e-151	1.44717e-150	1.6105e-149	-3.33739e-150	-4.53238e-150	1.88006e-150	-6.77318e-150	-3.71418e-152	1.299e-297
-8.44874e-152	-2.43285e-151	-3.92217e-151	-2.47613e-150	-5.47147e-152	-1.35224e-151	1.98731e-151	-2.26375e-151	-1.27501e-150	1.53223e-152	1.43748e-151	1.2857e-151	2.11109e-151	-1.62663e-150	8.15979e-152	-2.15464e-151	-7.18243e-152	2.57342e-152	2.48747e-152	1.95924e-152	-1.53928e-150	4.24576e-151	-2.2177e-150	3.33375e-151	-9.6831e-151	1.11908e-150	-1.06267e-151	6.24586e-151	-7.39041e-152	-9.94247e-152	2.10626e-299
7.7898e-152	-4.47466e-152	-4.9478e-152	-1.75301e-152	7.93448e-152	-5.40722e-153	3.54375e-154	-6.07527e-152	-1.94059e-152	1.73353e-152	-1.71752e-151	8.02414e-153	9.18263e-152	-8.14597e-153	-6.91579e-153	-4.14549e-152	-2.99826e-152	9.89183e-153	7.83594e-154	-3.14789e-153	-2.0667e-152	3.92922e-153	7.63146e-153	-1.47694e-151	4.18002e-152	-1.01947e-151	1.23032e-152	-3.04501e-152	7.7263e-153	5.19334e-153	9.79736e-302
1.13471e-154	1.48189e-153	2.69354e-153	2.00108e-152	-2.98629e-153	-1.50443e-152	-1.40863e-152	-1.02627e-153	-1.51627e-153	6.35058e-154	-9.56659e-154	-2.25264e-153	1.45635e-153	8.06057e-154	6.91527e-154	-1.03398e-153	2.0802e-152	-4.32634e-153	1.38704e-152	-8.31259e-153	-6.14156e-154	-2.8657e-153	3.21928e-156	-1.11215e-152	-9.14887e-153	2.77465e-154	-2.12034e-153	9.74186e-154	1.30621e-154	-1.94157e-152	2.16904e-303
-6.17264e-155	-5.91349e-155	3.86016e-154	-1.37806e-154	1.00598e-155	7.78583e-156	-3.13454e-154	6.51026e-155	1.52513e-155	3.38454e-154	-4.09226e-155	9.22044e-154	-3.45908e-156	1.80931e-154	1.90025e-155	2.75159e-154	-1.04858e-154	4.0281e-154	-4.29783e-154	-1.53441e-155	9.40562e-156	4.29384e-155	7.77798e-154	4.75115e-155	4.62515e-154	4.72828e-154	-2.65764e-154	-6.4166e-155	-1.45262e-155	1.401e-154	2.85284e-306
1.40864e-155	-7.5622e-157	6.89951e-155	8.36733e-156	-6.56948e-156	-6.18228e-156	1.18204e-155	-2.27282e-156	-8.4646e-155	8.0016e-155	-2.76329e-155	1.66434e-154	6.17011e-156	4.43755e-155	-1.11165e-155	-1.59487e-155	-6.41154e-155	-3.09642e-155	3.04509e-157	1.0653e-155	5.10763e-156	-2.12986e-157	3.13551e-155	-1.0937e-154	4.70743e-155	4.2387e-156	1.12658e-155	-2.26304e-155	-2.10924e-155	3.78605e-156	7.11587e-308
-1.14395e-156	9.23441e-157	6.77081e-156	7.7778e-156	4.74354e-157	9.84346e-157	-5.97413e-157	7.60335e-157	-4.68734e-157	-1.12398e-156	2.75176e-157	-2.96112e-156	-2.46865e-155	-1.4284e-157	-1.08379e-155	-2.08284e-157	-2.44072e-158	5.01018e-156	5.4427e-156	2.74578e-157	2.65422e-156	-6.62876e-156	2.0252e-156	-4.36246e-157	-1.36365e-156	8.1396e-157	5.43425e-158	-8.2988e-157	7.38282e-156	3.84718e-158	0
8.01903e-157	2.56186e-158	-3.19831e-157	-1.23672e-157	1.42876e-158	4.21559e-157	1.93781e-157	3.93917e-157	4.15245e-158	-1.00692e-156	-1.32839e-157	2.74317e-157	7.86979e-157	-2.68343e-157	-2.29885e-158	4.10292e-157	6.70898e-158	1.12478e-157	-3.56368e-158	3.58548e-157	-1.05725e-157	-5.64273e-158	9.30744e-159	-2.94743e-157	-3.02365e-157	-1.29177e-157	3.51839e-158	-1.71582e-157	-6.25449e-157	1.49703e-157	0
4.46031e-160	-1.05961e-158	1.72709e-158	2.77961e-159	-5.80299e-160	2.30942e-159	1.06039e-158	4.39023e-159	8.69501e-158	-8.0394e-158	2.829e-158	2.37376e-158	-2.24813e-159	-1.28476e-157	1.25616e-159	3.26459e-158	-7.32126e-160	-2.90893e-158	2.24129e-158	-5.05376e-159	6.20079e-159	1.71847e-158	5.06153e-158	-9.0165e-158	1.00894e-158	3.2017e-158	5.073e-158	-1.70788e-159	5.50797e-159	3.72629e-159	0
1.29151e-159	-8.75583e-160	-5.44112e-159	3.73544e-160	1.72333e-159	-1.16055e-160	6.92201e-159	1.48475e-158	-1.53165e-159	-2.63355e-159	4.61768e-159	-1.70667e-159	-7.64976e-160	-3.54702e-159	-4.05679e-161	-2.99633e-160	1.99872e-159	-9.85892e-160	8.867e-161	-1.19499e-158	-1.47091e-158	2.49804e-160	-6.35222e-161	-1.30468e-159	1.02831e-160	-7.29044e-160	-1.9574e-159	-2.34329e-159	-3.39798e-159	2.29436e-159	0
4.77424e-161	-2.18975e-161	-9.03156e-160	3.36507e-161	-4.20142e-160	-7.99292e-160	9.08279e-161	4.52462e-161	-6.21466e-160	4.64069e-160	-6.40766e-161	-3.09403e-160	-4.99559e-160	-9.71157e-160	7.50996e-161	2.63208e-161	-6.6459e-162	-5.12651e-162	1.79182e-160	-4.01807e-161	-2.70545e-161	6.94646e-161	-1.09466e-160	4.10298e-160	1.07969e-160	-2.09155e-160	-3.27496e-160	-7.15241e-161	8.01027e-162	3.65713e-161	0
1.03232e-161	-5.51686e-162	-2.6809e-162	-9.47941e-162	-1.23332e-162	-2.31208e-161	-1.12516e-161	1.52661e-161	-1.21827e-161	3.83027e-164	5.09051e-161	-4.9001e-161	-6.79858e-161	-2.0282e-161	4.40244e-162	1.19783e-161	3.68005e-163	5.00401e-162	-4.8539e-161	-1.28547e-161	8.92258e-162	9.14309e-162	1.13377e-161	-1.44773e-161	2.28968e-162	-7.90992e-162	-9.02343e-162	-5.36249e-162	1.64064e-161	-4.43378e-161	0
1.03371e-162	-2.14167e-162	-1.59695e-162	2.78669e-162	-4.97316e-163	-6.65427e-162	5.88658e-164	1.97706e-163	3.93028e-162	1.40481e-162	1.91889e-162	5.50965e-163	-9.82094e-162	2.11052e-162	-2.9349e-162	7.29029e-164	-1.46079e-162	-9.36129e-163	3.83833e-163	-1.45553e-162	-6.29206e-164	-4.42352e-162	-3.70113e-163	1.55538e-162	-7.15199e-163	1.30327e-162	-6.76922e-163	6.32001e-163	3.68896e-163	-3.72042e-163	0
-2.98402e-163	1.52521e-162	2.81401e-163	-3.87725e-163	-2.81127e-164	3.75769e-165	-2.34551e-163	-8.57162e-163	-2.43079e-164	-6.67894e-163	-1.938e-163	1.19345e-162	-2.57445e-163	-6.75454e-164	-6.20732e-163	4.07545e-163	-3.8809e-163	1.12907e-163	1.47479e-163	7.07956e-163	1.17835e-164	2.45374e-163	-1.01425e-163	-7.53231e-164	-1.19502e-162	3.34521e-163	8.70824e-163	-3.16322e-163	8.00585e-164	-1.55453e-163	0
-2.98402e-163	1.52521e-162	2.81401e-163	-3.87725e-163	-2.81127e-164	3.75769e-165	-2.34551e-163	-8.57162e-163	-2.43079e-164	-6.67894e-163	-1.938e-163	1.19345e-162	-2.57445e-163	-6.75454e-164	-6.20732e-163	4.07545e-163	-3.8809e-163	1.12907e-163	1.47479e-163	7.07956e-163	1.17835e-164	2.45374e-163	-1.01425e-163	-7.53231e-164	-1.19502e-162	3.34521e-163	8.70824e-163	-3.16322e-163	8.00585e-164	-1.55453e-163	0
-2.98402e-163	1.52521e-162	2.81401e-163	-3.87725e-163	-2.81127e-164	3.75769e-165	-2.34551e-163	-8.57162e-163	-2.43079e-164	-6.67894e-163	-1.938e-163	1.19345e-162	-2.57445e-163	-6.75454e-164	-6.20732e-163	4.07545e-163	-3.8809e-163	1.12907e-163	1.47479e-163	7.07956e-163	1.17835e-164	2.45374e-163	-1.01425e-163	-7.53231e-164	-1.19502e-162	3.34521e-163	8.70824e-163	-3.16322e-163	8.00585e-164	-1.55453e-163	0
-2.98402e-163	1.52521e-162	2.81401e-163	-3.87725e-163	-2.81127e-164	3.75769e-165	-2.34551e-163	-8.57162e-163	-2.43079e-164	-6.67894e-163	-1.938e-163	1.19345e-162	-2.57445e-163	-6.75454e-164	-6.20732e-163	4.07545e-163	-3.8809e-163	1.12907e-163	1.47479e-163	7.07956e-163	1.17835e-164	2.45374e-163	-1.01425e-163	-7.53231e-164	-1.19502e-162	3.34521e-163	8.70824e-163	-3.16322e-163	8.00585e-164	-1.55453e-163	0
-2.98402e-163	1.52521e-162	2.81401e-163	-3.87725e-163	-2.81127e-164	3.75769e-165	-2.34551e-163	-8.57162e-163	-2.43079e-164	-6.67894e-163	-1.938e-163	1.19345e-162	-2.57445e-163	-6.75454e-164	-6.20732e-163	4.07545e-163	-3.8809e-163	1.12907e-163	1.47479e-163	7.07956e-163	1.17835e-164	2.45374e-163	-1.01425e-163	-7.53231e-164	-1.19502e-162	3.34521e-163	8.70824e-163	-3.16322e-163	8.00585e-164	-1.55453e-163	0
-2.98402e-163	1.52521e-162	2.81401e-163	-3.87725e-163	-2.81127e-164	3.75769e-165	-2.34551e-163	-8.57162e-163	-2.43079e-164	-6.67894e-163	-1.938e-163	1.19345e-162	-2.57445e-163	-6.75454e-164	-6.20732e-163	4.07545e-163	-3.8809e-163	1.12907e-163	1.47479e-163	7.07956e-163	1.17835e-164	2.45374e-163	-1.01425e-163	-7.53231e-164	-1.19502e-162	3.34521e-163	8.70824e-163	-3.16322e-163	8.00585e-164	-1.55453e-163	0
-2.98402e-163	1.52521e-162	2.81401e-163	-3.87725e-163	-2.81127e-164	3.75769e-165	-2.34551e-163	-8.57162e-163	-2.43079e-164	-6.67894e-163	-1.938e-163	1.19345e-162	-2.57445e-163	-6.75454e-164	-6.20732e-163	4.07545e-163	-3.8809e-163	1.12907e-163	1.47479e-163	7.07956e-163	1.17835e-164	2.45374e-163	-1.01425e-163	-7.53231e-164	-1.19502e-162	3.34521e-163	8.70824e-163	-3.16322e-163	8.00585e-164	-1.55453e-163	0
-2.98402e-163	1.52521e-162	2.81401e-163	-3.87725e-163	-2.81127e-164	3.75769e-165	-2.34551e-163	-8.57162e-163	-2.43079e-164	-6.67894e-163	-1.938e-163	1.19345e-162	-2.57445e-163	-6.75454e-164	-6.20732e-163	4.07545e-163	-3.8809e-163	1.12907e-163	1.47479e-163	7.07956e-163	1.17835e-164	2.45374e-163	-1.01425e-163	-7.53231e-164	-1.19502e-162	3.34521e-163	8.70824e-163	-3.16322e-163	8.00585e-164	-1.55453e-163	0
-2.98402e-163	1.52521e-162	2.81401e-163	-3.87725e-163	-2.81127e-164	3.75769e-165	-2.34551e-163	-8.57162e-163	-2.43079e-164	-6.67894e-163	-1.938e-163	1.19345e-162	-2.57445e-163	-6.75454e-164	-6.20732e-163	4.07545e-163	-3.8809e-163	1.12907e-163	1.47479e-163	7.07956e-163	1.17835e-164	2.45374e-163	-1.01425e-163	-7.53231e-164	-1.19502e-162	3.34521e-163	8.70824e-163	-3.16322e-163	8.00585e-164	-1.55453e-163	0
-2.98402e-163	1.52521e-162	2.81401e-163	-3.87725e-163	-2.81127e-164	3.75769e-165	-2.34551e-163	-8.57162e-163	-2.43079e-164	-6.67894e-163	-1.938e-163	1.19345e-162	-2.57445e-163	-6.75454e-164	-6.20732e-163	4.07545e-163	-3.8809e-163	1.12907e-163	1.47479e-163	7.07956e-163	1.17835e-164	2.45374e-163	-1.01425e-163	-7.53231e-164	-1.19502e-162	3.34521e-163	8.70824e-163	-3.16322e-163	8.00585e-164	-1.55453e-163	0
-2.98402e-163	1.52521e-162	2.81401e-163	-3.87725e-163	-2.81127e-164	3.75769e-165	-2.34551e-163	-8.57162e-163	-2.43079e-164	-6.67894e-163	-1.938e-163	1.19345e-162	-2.57445e-163	-6.75454e-164	-6.20732e-163	4.07545e-163	-3.8809e-163	1.12907e-163	1.47479e-163	7.07956e-163	1.17835e-164	2.45374e-163	-1.01425e-163	-7.53231e-164	-1.19502e-162	3.34521e-163	8.70824e-163	-3.16322e-163	8.00585e-164	-1.55453e-163	0
-2.98402e-163	1.52521e-162	2.81401e-163	-3.87725e-163	-2.81127e-164	3.75769e-165	-2.34551e-163	-8.57162e-163	-2.43079e-164	-6.67894e-163	-1.938e-163	1.19345e-162	-2.57445e-163	-6.75454e-164	-6.20732e-163	4.07545e-163	-3.8809e-163	1.12907e-163	1.47479e-163	7.07956e-163	1.17835e-164	2.45374e-163	-1.01425e-163	-7.53231e-164	-1.19502e-162	3.34521e-163	8.70824e-163	-3.16322e-163	8.00585e-164	-1.55453e-163	0
-2.98402e-163	1.52521e-162	2.81401e-163	-3.87725e-163	-2.81127e-164	3.75769e-165	-2.34551e-163	-8.57162e-163	-2.43079e-164	-6.67894e-163	-1.938e-163	1.19345e-162	-2.57445e-163	-6.75454e-164	-6.20732e-163	4.07545e-163	-3.8809e-163	1.12907e-163	1.47479e-163	7.07956e-163	1.17835e-164	2.45374e-163	-1.01425e-163	-7.53231e-164	-1.19502e-162	3.34521e-163	8.70824e-163	-3.16322e-163	8.00585e-164	-1.55453e-163	0
-2.98402e-163	1.52521e-162	2.81401e-163	-3.87725e-163	-2.81127e-164	3.75769e-165	-2.34551e-163	-8.57162e-163	-2.43079e-164	-6.67894e-163	-1.938e-163	1.19345e-162	-2.57445e-163	-6.75454e-164	-6.20732e-163	4.07545e-163	-3.8809e-163	1.12907e-163	1.47479e-163	7.07956e-163	1.17835e-164	2.45374e-163	-1.01425e-163	-7.53231e-164	-1.19502e-162	3.34521e-163	8.70824e-163	-3.16322e-163	8.00585e-164	-1.55453e-163	0
-2.98402e-163	1.52521e-162	2.81401e-163	-3.87725e-163	-2.81127e-164	3.75769e-165	-2.34551e-163	-8.57162e-163	-2.43079e-164	-6.67894e-163	-1.938e-163	1.19345e-162	-2.57445e-163	-6.75454e-164	-6.20732e-163	4.07545e-163	-3.8809e-163	1.12907e-163	1.47479e-163	7.07956e-163	1.17835e-164	2.45374e-163	-1.01425e-163	-7.53231e-164	-1.19502e-162	3.34521e-163	8.70824e-163	-3.16322e-163	8.00585e-164	-1.55453e-163	0
-2.98402e-163	1.52521e-162	2.81401e-163	-3.87725e-163	-2.81127e-164	3.75769e-165	-2.34551e-163	-8.57162e-163	-2.43079e-164	-6.67894e-163	-1.938e-163	1.19345e-162	-2.57445e-163	-6.75454e-164	-6.20732e-163	4.07545e-163	-3.8809e-163	1.12907e-163	1.47479e-163	7.07956e-163	1.17835e-164	2.45374e-163	-1.01425e-163	-7.53231e-164	-1.19502e-162	3.34521e-163	8.70824e-163	-3.16322e-163	8.00585e-164	-1.55453e-163	0
-2.98402e-163	1.52521e-162	2.81401e-163	-3.87725e-163	-2.81127e-164	3.75769e-165	-2.34551e-163	-8.57162e-163	-2.43079e-164	-6.67894e-163	-1.938e-163	1.19345e-162	-2.57445e-163	-6.75454e-164	-6.20732e-163	4.07545e-163	-3.8809e-163	1.12907e-163	1.47479e-163	7.07956e-163	1.17835e-164	2.45374e-163	-1.01425e-163	-7.53231e-164	-1.19502e-162	3.34521e-163	8.70824e-163	-3.16322e-163	8.00585e-164	-1.55453e-163	0
-2.98402e-163	1.52521e-162	2.81401e-163	-3.87725e-163	-2.81127e-164	3.75769e-165	-2.34551e-163	-8.57162e-163	-2.43079e-164	-6.67894e-163	-1.938e-163	1.19345e-162	-2.57445e-163	-6.75454e-164	-6.20732e-163	4.07545e-163	-3.8809e-163	1.12907e-163	1.47479e-163	7.07956e-163	1.17835e-164	2.45374e-163	-1.01425e-163	-7.53231e-164	-1.19502e-162	3.34521e-163	8.70824e-163	-3.16322e-163	8.00585e-164	-1.55453e-163	0
-2.98402e-163	1.52521e-162	2.81401e-163	-3.87725e-163	-2.81127e-164	3.75769e-165	-2.34551e-163	-8.57162e-163	-2.43079e-164	-6.67894e-163	-1.938e-163	1.19345e-162	-2.57445e-163	-6.75454e-164	-6.20732e-163	4.07545e-163	-3.8809e-163	1.12907e-163	1.47479e-163	7.07956e-163	1.17835e-164	2.45374e-163	-1.01425e-163	-7.53231e-164	-1.19502e-162	3.34521e-163	8.70824e-163	-3.16322e-163	8.00585e-164	-1.55453e-163	0
-2.98402e-163	1.52521e-162	2.81401e-163	-3.87725e-163	-2.81127e-164	3.75769e-165	-2.34551e-163	-8.57162e-163	-2.43079e-164	-6.67894e-163	-1.938e-163	1.19345e-162	-2.57445e-163	-6.75454e-164	-6.20732e-163	4.07545e-163	-3.8809e-163	1.12907e-163	1.47479e-163	7.07956e-163	1.17835e-164	2.45374e-163	-1.01425e-163	-7.53231e-164	-1.19502e-162	3.34521e-163	8.70824e-163	-3.16322e-163	8.00585e-164	-1.55453e-163	0
-2.98402e-163	1.52521e-162	2.81401e-163	-3.87725e-163	-2.81127e-164	3.75769e-165	-2.34551e-163	-8.57162e-163	-2.43079e-164	-6.67894e-163	-1.938e-163	1.19345e-162	-2.57445e-163	-6.75454e-164	-6.20732e-163	4.07545e-163	-3.8809e-163	1.12907e-163	1.47479e-163	7.07956e-163	1.17835e-164	2.45374e-163	-1.01425e-163	-7.53231e-164	-1.19502e-162	3.34521e-163	8.70824e-163	-3.16322e-163	8.00585e-164	-1.55453e-163	0
-2.98402e-163	1.52521e-162	2.81401e-163	-3.87725e-163	-2.81127e-164	3.75769e-165	-2.34551e-163	-8.57162e-163	-2.43079e-164	-6.67894e-163	-1.938e-163	1.19345e-162	-2.57445e-163	-6.75454e-164	-6.20732e-163	4.07545e-163	-3.8809e-163	1.12907e-163	1.47479e-163	7.07956e-163	1.17835e-164	2.45374e-163	-1.01425e-163	-7.53231e-164	-1.19502e-162	3.34521e-163	8.70824e-163	-3.16322e-163	8.00585e-164	-1.55453e-163	0
-2.98402e-163	1.52521e-162	2.81401e-163	-3.87725e-163	-2.81127e-164	3.75769e-165	-2.34551e-163	-8.57162e-163	-2.43079e-164	-6.67894e-163	-1.938e-163	1.19345e-162	-2.57445e-163	-6.75454e-164	-6.20732e-163	4.07545e-163	-3.8809e-163	1.12907e-163	1.47479e-163	7.07956e-163	1.17835e-164	2.45374e-163	-1.01425e-163	-7.53231e-164	-1.19502e-162	3.34521e-163	8.70824e-163	-3.16322e-163	8.00585e-164	-1.55453e-163	0
-2.98402e-163	1.52521e-162	2.81401e-163	-3.87725e-163	-2.81127e-164	3.75769e-165	-2.34551e-163	-8.57162e-163	-2.43079e-164	-6.67894e-163	-1.938e-163	1.19345e-162	-2.57445e-163	-6.75454e-164	-6.20732e-163	4.07545e-163	-3.8809e-163	1.12907e-163	1.47479e-163	7.07956e-163	1.17835e-164	2.45374e-163	-1.01425e-163	-7.53231e-164	-1.19502e-162	3.34521e-163	8.70824e-163	-3.16322e-163	8.00585e-164	-1.55453e-163	0
-2.98402e-163	1.52521e-162	2.81401e-163	-3.87725e-163	-2.81127e-164	3.75769e-165	-2.34551e-163	-8.57162e-163	-2.43079e-164	-6.67894e-163	-1.938e-163	1.19345e-162	-2.57445e-163	-6.75454e-164	-6.20732e-163	4.07545e-163	-3.8809e-163	1.12907e-163	1.47479e-163	7.07956e-163	1.17835e-164	2.45374e-163	-1.01425e-163	-7.53231e-164	-1.19502e-162	3.34521e-163	8.70824e-163	-3.16322e-163	8.00585e-164	-1.55453e-163	0
-2.98402e-163	1.52521e-162	2.81401e-163	-3.87725e-163	-2.81127e-164	3.75769e-165	-2.34551e-163	-8.57162e-163	-2.43079e-164	-6.67894e-163	-1.938e-163	1.19345e-162	-2.57445e-163	-6.75454e-164	-6.20732e-163	4.07545e-163	-3.8809e-163	1.12907e-163	1.47479e-163	7.07956e-163	1.17835e-164	2.45374e-163	-1.01425e-163	-7.53231e-164	-1.19502e-162	3.34521e-163	8.70824e-163	-3.16322e-163	8.00585e-164	-1.55453e-163	0
-2.98402e-163	1.52521e-162	2.81401e-163	-3.87725e-163	-2.81127e-164	3.75769e-165	-2.34551e-163	-8.57162e-163	-2.43079e-164	-6.67894e-163	-1.938e-163	1.19345e-162	-2.57445e-163	-6.75454e-164	-6.20732e-163	4.07545e-163	-3.8809e-163	1.12907e-163	1.47479e-163	7.07956e-163	1.17835e-164	2.45374e-163	-1.01425e-163	-7.53231e-164	-1.19502e-162	3.34521e-163	8.70824e-163	-3.16322e-163	8.00585e-164	-1.55453e-163	0
-2.98402e-163	1.52521e-162	2.81401e-163	-3.87725e-163	-2.81127e-164	3.75769e-165	-2.34551e-163	-8.57162e-163	-2.43079e-164	-6.67894e-163	-1.938e-163	1.19345e-162	-2.57445e-163	-6.75454e-164	-6.20732e-163	4.07545e-163	-3.8809e-163	1.12907e-163	1.47479e-163	7.07956e-163	1.17835e-164	2.45374e-163	-1.01425e-163	-7.53231e-164	-1.19502e-162	3.34521e-163	8.70824e-163	-3.16322e-163	8.00585e-164	-1.55453e-163	0
-2.98402e-163	1.52521e-162	2.81401e-163	-3.87725e-163	-2.81127e-164	3.75769e-165	-2.34551e-163	-8.57162e-163	-2.43079e-164	-6.67894e-163	-1.938e-163	1.19345e-162	-2.57445e-163	-6.75454e-164	-6.20732e-163	4.07545e-163	-3.8809e-163	1.12907e-163	1.47479e-163	7.07956e-163	1.17835e-164	2.45374e-163	-1.01425e-163	-7.53231e-164	-1.19502e-162	3.34521e-163	8.70824e-163	-3.16322e-163	8.00585e-164	-1.55453e-163	0
-2.98402e-163	1.52521e-162	2.81401e-163	-3.87725e-163	-2.81127e-164	3.75769e-165	-2.34551e-163	-8.57162e-163	-2.43079e-164	-6.67894e-163	-1.938e-163	1.19345e-162	-2.57445e-163	-6.75454e-164	-6.20732e-163	4.07545e-163	-3.8809e-163	1.12907e-163	1.47479e-163	7.07956e-163	1.17835e-164	2.45374e-163	-1.01425e-163	-7.53231e-164	-1.19502e-162	3.34521e-163	8.70824e-163	-3.16322e-163	8.00585e-164	-1.55453e-163	0
-2.98402e-163	1.52521e-162	2.81401e-163	-3.87725e-163	-2.81127e-164	3.75769e-165	-2.34551e-163	-8.57162e-163	-2.43079e-164	-6.67894e-163	-1.938e-163	1.19345e-162	-2.57445e-163	-6.75454e-164	-6.20732e-163	4.07545e-163	-3.8809e-163	1.12907e-163	1.47479e-163	7.07956e-163	1.17835e-164	2.45374e-163	-1.01425e-163	-7.53231e-164	-1.19502e-162	3.34521e-163	8.70824e-163	-3.16322e-163	8.00585e-164	-1.55453e-163	0
-2.98402e-163	1.52521e-162	2.81401e-163	-3.87725e-163	-2.81127e-164	3.75769e-165	-2.34551e-163	-8.57162e-163	-2.43079e-164	-6.67894e-163	-1.938e-163	1.19345e-162	-2.57445e-163	-6.75454e-164	-6.20732e-163	4.07545e-163	-3.8809e-163	1.12907e-163	1.47479e-163	7.07956e-163	1.17835e-164	2.45374e-163	-1.01425e-163	-7.53231e-164	-1.19502e-162	3.34521e-163	8.70824e-163	-3.16322e-163	8.00585e-164	-1.55453e-163	0
-2.98402e-163	1.52521e-162	2.81401e-163	-3.87725e-163	-2.81127e-164	3.75769e-165	-2.34551e-163	-8.57162e-163	-2.43079e-164	-6.67894e-163	-1.938e-163	1.19345e-162	-2.57445e-163	-6.75454e-164	-6.20732e-163	4.07545e-163	-3.8809e-163	1.12907e-163	1.47479e-163	7.07956e-163	1.17835e-164	2.45374e-163	-1.01425e-163	-7.53231e-164	-1.19502e-162	3.34521e-163	8.70824e-163	-3.16322e-163	8.00585e-164	-1.55453e-163	0
-2.98402e-163	1.52521e-162	2.81401e-163	-3.87725e-163	-2.81127e-164	3.75769e-165	-2.34551e-163	-8.57162e-163	-2.43079e-164	-6.67894e-163	-1.938e-163	1.19345e-162	-2.57445e-163	-6.75454e-164	-6.20732e-163	4.07545e-163	-3.8809e-163	1.12907e-163	1.47479e-163	7.07956e-163	1.17835e-164	2.45374e-163	-1.01425e-163	-7.53231e-164	-1.19502e-162	3.34521e-163	8.70824e-163	-3.16322e-163	8.00585e-164	-1.55453e-163	0
-2.98402e-163	1.52521e-162	2.81401e-163	-3.87725e-163	-2.81127e-164	3.75769e-165	-2.34551e-163	-8.57162e-163	-2.43079e-164	-6.67894e-163	-1.938e-163	1.19345e-162	-2.57445e-163	-6.75454e-164	-6.20732e-163	4.07545e-163	-3.8809e-163	1.12907e-163	1.47479e-163	7.07956e-163	1.17835e-164	2.45374e-163	-1.01425e-163	-7.53231e-164	-1.19502e-162	3.34521e-163	8.70824e-163	-3.16322e-163	8.00585e-164	-1.55453e-163	0
-2.98402e-163	1.52521e-162	2.81401e-163	-3.87725e-163	-2.81127e-164	3.75769e-165	-2.34551e-163	-8.57162e-163	-2.43079e-164	-6.67894e-163	-1.938e-163	1.19345e-162	-2.57445e-163	-6.75454e-164	-6.20732e-163	4.07545e-163	-3.8809e-163	1.12907e-163	1.47479e-163	7.07956e-163	1.17835e-164	2.45374e-163	-1.01425e-163	-7.53231e-164	-1.19502e-162	3.34521e-163	8.70824e-163	-3.16322e-163	8.00585e-164	-1.55453e-163	0
-2.98402e-163	1.52521e-162	2.81401e-163	-3.87725e-163	-2.81127e-164	3.75769e-165	-2.34551e-163	-8.57162e-163	-2.43079e-164	-6.67894e-163	-1.938e-163	1.19345e-162	-2.57445e-163	-6.75454e-164	-6.20732e-163	4.07545e-163	-3.8809e-163	1.12907e-163	1.47479e-163	7.07956e-163	1.17835e-164	2.45374e-163	-1.01425e-163	-7.53231e-164	-1.19502e-162	3.34521e-163	8.70824e-163	-3.16322e-163	8.00585e-164	-1.55453e-163	0
-2.98402e-163	1.52521e-162	2.81401e-163	-3.87725e-163	-2.81127e-164	3.75769e-165	-2.34551e-163	-8.57162e-163	-2.43079e-164	-6.67894e-163	-1.938e-163	1.19345e-162	-2.57445e-163	-6.75454e-164	-6.20732e-163	4.07545e-163	-3.8809e-163	1.12907e-163	1.47479e-163	7.07956e-163	1.17835e-164	2.45374e-163	-1.01425e-163	-7.53231e-164	-1.19502e-162	3.34521e-163	8.70824e-163	-3.16322e-163	8.00585e-164	-1.55453e-163	0
-2.98402e-163	1.52521e-162	2.81401e-163	-3.87725e-163	-2.81127e-164	3.75769e-165	-2.34551e-163	-8.57162e-163	-2.43079e-164	-6.67894e-163	-1.938e-163	1.19345e-162	-2.57445e-163	-6.75454e-164	-6.20732e-163	4.07545e-163	-3.8809e-163	1.12907e-163	1.47479e-163	7.07956e-163	1.17835e-164	2.45374e-163	-1.01425e-163	-7.53231e-164	-1.19502e-162	3.34521e-163	8.70824e-163	-3.16322e-163	8.00585e-164	-1.55453e-163	0
-2.98402e-163	1.52521e-162	2.81401e-163	-3.87725e-163	-2.81127e-164	3.75769e-165	-2.34551e-163	-8.57162e-163	-2.43079e-164	-6.67894e-163	-1.938e-163	1.19345e-162	-2.57445e-163	-6.75454e-164	-6.20732e-163	4.07545e-163	-3.8809e-163	1.12907e-163	1.47479e-163	7.07956e-163	1.17835e-164	2.45374e-163	-1.01425e-163	-7.53231e-164	-1.19502e-162	3.34521e-163	8.70824e-163	-3.16322e-163	8.00585e-164	-1.55453e-163	0
-2.98402e-163	1.52521e-162	2.81401e-163	-3.87725e-163	-2.81127e-164	3.75769e-165	-2.34551e-163	-8.57162e-163	-2.43079e-164	-6.67894e-163	-1.938e-163	1.19345e-162	-2.57445e-163	-6.75454e-164	-6.20732e-163	4.07545e-163	-3.8809e-163	1.12907e-163	1.47479e-163	7.07956e-163	1.17835e-164	2.45374e-163	-1.01425e-163	-7.53231e-164	-1.19502e-162	3.34521e-163	8.70824e-163	-3.16322e-163	8.00585e-164	-1.55453e-163	0
-2.98402e-163	1.52521e-162	2.81401e-163	-3.87725e-163	-2.81127e-164	3.75769e-165	-2.34551e-163	-8.57162e-163	-2.43079e-164	-6.67894e-163	-1.938e-163	1.19345e-162	-2.57445e-163	-6.75454e-164	-6.20732e-163	4.07545e-163	-3.8809e-163	1.12907e-163	1.47479e-163	7.07956e-163	1.17835e-164	2.45374e-163	-1.01425e-163	-7.53231e-164	-1.19502e-162	3.34521e-163	8.70824e-163	-3.16322e-163	8.00585e-164	-1.55453e-163	0
-2.98402e-163	1.52521e-162	2.81401e-163	-3.87725e-163	-2.81127e-164	3.75769e-165	-2.34551e-163	-8.57162e-163	-2.43079e-164	-6.67894e-163	-1.938e-163	1.19345e-162	-2.57445e-163	-6.75454e-164	-6.20732e-163	4.07545e-163	-3.8809e-163	1.12907e-163	1.47479e-163	7.07956e-163	1.17835e-164	2.45374e-163	-1.01425e-163	-7.53231e-164	-1.19502e-162	3.34521e-163	8.70824e-163	-3.16322e-163	8.00585e-164	-1.55453e-163	0
-2.98402e-163	1.52521e-162	2.81401e-163	-3.87725e-163	-2.81127e-164	3.75769e-165	-2.34551e-163	-8.57162e-163	-2.43079e-164	-6.67894e-163	-1.938e-163	1.19345e-162	-2.57445e-163	-6.75454e-164	-6.20732e-163	4.07545e-163	-3.8809e-163	1.12907e-163	1.47479e-163	7.07956e-163	1.17835e-164	2.45374e-163	-1.01425e-163	-7.53231e-164	-1.19502e-162	3.34521e-163	8.70824e-163	-3.16322e-163	8.00585e-164	-1.55453e-163	0
-2.98402e-163	1.52521e-162	2.81401e-163	-3.87725e-163	-2.81127e-164	3.75769e-165	-2.34551e-163	-8.57162e-163	-2.43079e-164	-6.67894e-163	-1.938e-163	1.19345e-162	-2.57445e-163	-6.75454e-164	-6.20732e-163	4.07545e-163	-3.8809e-163	1.12907e-163	1.47479e-163	7.07956e-163	1.17835e-164	2.45374e-163	-1.01425e-163	-7.53231e-164	-1.19502e-162	3.34521e-163	8.70824e-163	-3.16322e-163	8.00585e-164	-1.55453e-163	0
-2.98402e-163	1.52521e-162	2.81401e-163	-3.87725e-163	-2.81127e-164	3.75769e-165	-2.34551e-163	-8.57162e-163	-2.43079e-164	-6.67894e-163	-1.938e-163	1.19345e-162	-2.57445e-163	-6.75454e-164	-6.20732e-163	4.07545e-163	-3.8809e-163	1.12907e-163	1.47479e-163	7.07956e-163	1.17835e-164	2.45374e-163	-1.01425e-163	-7.53231e-164	-1.19502e-162	3.34521e-163	8.70824e-163	-3.16322e-163	8.00585e-164	-1.55453e-163	0
-2.98402e-163	1.52521e-162	2.81401e-163	-3.87725e-163	-2.81127e-164	3.75769e-165	-2.34551e-163	-8.57162e-163	-2.43079e-164	-6.67894e-163	-1.938e-163	1.19345e-162	-2.57445e-163	-6.75454e-164	-6.20732e-163	4.07545e-163	-3.8809e-163	1.12907e-163	1.47479e-163	7.07956e-163	1.17835e-164	2.45374e-163	-1.01425e-163	-7.53231e-164	-1.19502e-162	3.34521e-163	8.70824e-163	-3.16322e-163	8.00585e-164	-1.55453e-163	0
-2.98402e-163	1.52521e-162	2.81401e-163	-3.87725e-163	-2.81127e-164	3.75769e-165	-2.34551e-163	-8.57162e-163	-2.43079e-164	-6.67894e-163	-1.938e-163	1.19345e-162	-2.57445e-163	-6.75454e-164	-6.20732e-163	4.07545e-163	-3.8809e-163	1.12907e-163	1.47479e-163	7.07956e-163	1.17835e-164	2.45374e-163	-1.01425e-163	-7.53231e-164	-1.19502e-162	3.34521e-163	8.70824e-163	-3.16322e-163	8.00585e-164	-1.55453e-163	0
-2.98402e-163	1.52521e-162	2.81401e-163	-3.87725e-163	-2.81127e-164	3.75769e-165	-2.34551e-163	-8.57162e-163	-2.43079e-164	-6.67894e-163	-1.938e-163	1.19345e-162	-2.57445e-163	-6.75454e-164	-6.20732e-163	4.07545e-163	-3.8809e-163	1.12907e-163	1.47479e-163	7.07956e-163	1.17835e-164	2.45374e-163	-1.01425e-163	-7.53231e-164	-1.19502e-162	3.34521e-163	8.70824e-163	-3.16322e-163	8.00585e-164	-1.55453e-163	0
-2.98402e-163	1.52521e-162	2.81401e-163	-3.87725e-163	-2.81127e-164	3.75769e-165	-2.34551e-163	-8.57162e-163	-2.43079e-164	-6.67894e-163	-1.938e-163	1.19345e-162	-2.57445e-163	-6.75454e-164	-6.20732e-163	4.07545e-163	-3.8809e-163	1.12907e-163	1.47479e-163	7.07956e-163	1.17835e-164	2.45374e-163	-1.01425e-163	-7.53231e-164	-1.19502e-162	3.34521e-163	8.70824e-163	-3.16322e-163	8.00585e-164	-1.55453e-163	0
-2.98402e-163	1.52521e-162	2.81401e-163	-3.87725e-163	-2.81127e-164	3.75769e-165	-2.34551e-163	-8.57162e-163	-2.43079e-164	-6.67894e-163	-1.938e-163	1.19345e-162	-2.57445e-163	-6.75454e-164	-6.20732e-163	4.07545e-163	-3.8809e-163	1.12907e-163	1.47479e-163	7.07956e-163	1.17835e-164	2.45374e-163	-1.01425e-163	-7.53231e-164	-1.19502e-162	3.34521e-163	8.70824e-163	-3.16322e-163	8.00585e-164	-1.55453e-163	0
-2.98402e-163	1.52521e-162	2.81401e-163	-3.87725e-163	-2.81127e-164	3.75769e-165	-2.34551e-163	-8.57162e-163	-2.43079e-164	-6.67894e-163	-1.938e-163	1.19345e-162	-2.57445e-163	-6.75454e-164	-6.20732e-163	4.07545e-163	-3.8809e-163	1.12907e-163	1.47479e-163	7.07956e-163	1.17835e-164	2.45374e-163	-1.01425e-163	-7.53231e-164	-1.19502e-162	3.34521e-163	8.70824e-163	-3.16322e-163	8.00585e-164	-1.55453e-163	0
-2.98402e-163	1.52521e-162	2.81401e-163	-3.87725e-163	-2.81127e-164	3.75769e-165	-2.34551e-163	-8.57162e-163	-2.43079e-164	-6.67894e-163	-1.938e-163	1.19345e-162	-2.57445e-163	-6.75454e-164	-6.20732e-163	4.07545e-163	-3.8809e-163	1.12907e-163	1.47479e-163	7.07956e-163	1.17835e-164	2.45374e-163	-1.01425e-163	-7.53231e-164	-1.19502e-162	3.34521e-163	8.70824e-163	-3.16322e-163	8.00585e-164	-1.55453e-163	0
-2.98402e-163	1.52521e-162	2.81401e-163	-3.87725e-163	-2.81127e-164	3.75769e-165	-2.34551e-163	-8.57162e-163	-2.43079e-164	-6.67894e-163	-1.938e-163	1.19345e-162	-2.57445e-163	-6.75454e-164	-6.20732e-163	4.07545e-163	-3.8809e-163	1.12907e-163	1.47479e-163	7.07956e-163	1.17835e-164	2.45374e-163	-1.01425e-163	-7.53231e-164	-1.19502e-162	3.34521e-163	8.70824e-163	-3.16322e-163	8.00585e-164	-1.55453e-163	0
-2.98402e-163	1.52521e-162	2.81401e-163	-3.87725e-163	-2.81127e-164	3.75769e-165	-2.34551e-163	-8.57162e-163	-2.43079e-164	-6.67894e-163	-1.938e-163	1.19345e-162	-2.57445e-163	-6.75454e-164	-6.20732e-163	4.07545e-163	-3.8809e-163	1.12907e-163	1.47479e-163	7.07956e-163	1.17835e-164	2.45374e-163	-1.01425e-163	-7.53231e-164	-1.19502e-162	3.34521e-163	8.70824e-163	-3.16322e-163	8.00585e-164	-1.55453e-163	0
-2.98402e-163	1.52521e-162	2.81401e-163	-3.87725e-163	-2.81127e-164	3.75769e-165	-2.34551e-163	-8.57162e-163	-2.43079e-164	-6.67894e-163	-1.938e-163	1.19345e-162	-2.57445e-163	-6.75454e-164	-6.20732e-163	4.07545e-163	-3.8809e-163	1.12907e-163	1.47479e-163	7.07956e-163	1.17835e-164	2.45374e-163	-1.01425e-163	-7.53231e-164	-1.19502e-162	3.34521e-163	8.70824e-163	-3.16322e-163	8.00585e-164	-1.55453e-163	0
-2.98402e-163	1.52521e-162	2.81401e-163	-3.87725e-163	-2.81127e-164	3.75769e-165	-2.34551e-163	-8.57162e-163	-2.43079e-164	-6.67894e-163	-1.938e-163	1.19345e-162	-2.57445e-163	-6.75454e-164	-6.20732e-163	4.07545e-163	-3.8809e-163	1.12907e-163	1.47479e-163	7.07956e-163	1.17835e-164	2.45374e-163	-1.01425e-163	-7.53231e-164	-1.19502e-162	3.34521e-163	8.70824e-163	-3.16322e-163	8.00585e-164	-1.55453e-163	0
-2.98402e-163	1.52521e-162	2.81401e-163	-3.87725e-163	-2.81127e-164	3.75769e-165	-2.34551e-163	-8.57162e-163	-2.43079e-164	-6.67894e-163	-1.938e-163	1.19345e-162	-2.57445e-163	-6.75454e-164	-6.20732e-163	4.07545e-163	-3.8809e-163	1.12907e-163	1.47479e-163	7.07956e-163	1.17835e-164	2.45374e-163	-1.01425e-163	-7.53231e-164	-1.19502e-162	3.34521e-163	8.70824e-163	-3.16322e-163	8.00585e-164	-1.55453e-163	0
-2.98402e-163	1.52521e-162	2.81401e-163	-3.87725e-163	-2.81127e-164	3.75769e-165	-2.34551e-163	-8.57162e-163	-2.43079e-164	-6.67894e-163	-1.938e-163	1.19345e-162	-2.57445e-163	-6.75454e-164	-6.20732e-163	4.07545e-163	-3.8809e-163	1.12907e-163	1.47479e-163	7.07956e-163	1.17835e-164	2.45374e-163	-1.01425e-163	-7.53231e-164	-1.19502e-162	3.34521e-163	8.70824e-163	-3.16322e-163	8.00585e-164	-1.55453e-163	0
-2.98402e-163	1.52521e-162	2.81401e-163	-3.87725e-163	-2.81127e-164	3.75769e-165	-2.34551e-163	-8.57162e-163	-2.43079e-164	-6.67894e-163	-1.938e-163	1.19345e-162	-2.57445e-163	-6.75454e-164	-6.20732e-163	4.07545e-163	-3.8809e-163	1.12907e-163	1.47479e-163	7.07956e-163	1.17835e-164	2.45374e-163	-1.01425e-163	-7.53231e-164	-1.19502e-162	3.34521e-163	8.70824e-163	-3.16322e-163	8.00585e-164	-1.55453e-163	0
-2.98402e-163	1.52521e-162	2.81401e-163	-3.87725e-163	-2.81127e-164	3.75769e-165	-2.34551e-163	-8.57162e-163	-2.43079e-164	-6.67894e-163	-1.938e-163	1.19345e-162	-2.57445e-163	-6.75454e-164	-6.20732e-163	4.07545e-163	-3.8809e-163	1.12907e-163	1.47479e-163	7.07956e-163	1.17835e-164	2.45374e-163	-1.01425e-163	-7.53231e-164	-1.19502e-162	3.34521e-163	8.70824e-163	-3.16322e-163	8.00585e-164	-1.55453e-163	0
-2.98402e-163	1.52521e-162	2.81401e-163	-3.87725e-163	-2.81127e-164	3.75769e-165	-2.34551e-163	-8.57162e-163	-2.43079e-164	-6.67894e-163	-1.938e-163	1.19345e-162	-2.57445e-163	-6.75454e-164	-6.20732e-163	4.07545e-163	-3.8809e-163	1.12907e-163	1.47479e-163	7.07956e-163	1.17835e-164	2.45374e-163	-1.01425e-163	-7.53231e-164	-1.19502e-162	3.34521e-163	8.70824e-163	-3.16322e-163	8.00585e-164	-1.55453e-163	0
-2.98402e-163	1.52521e-162	2.81401e-163	-3.87725e-163	-2.81127e-164	3.75769e-165	-2.34551e-163	-8.57162e-163	-2.43079e-164	-6.67894e-163	-1.938e-163	1.19345e-162	-2.57445e-163	-6.75454e-164	-6.20732e-163	4.07545e-163	-3.8809e-163	1.12907e-163	1.47479e-163	7.07956e-163	1.17835e-164	2.45374e-163	-1.01425e-163	-7.53231e-164	-1.19502e-162	3.34521e-163	8.70824e-163	-3.16322e-163	8.00585e-164	-1.55453e-163	0
-2.98402e-163	1.52521e-162	2.81401e-163	-3.87725e-163	-2.81127e-164	3.75769e-165	-2.34551e-163	-8.57162e-163	-2.43079e-164	-6.67894e-163	-1.938e-163	1.19345e-162	-2.57445e-163	-6.75454e-164	-6.20732e-163	4.07545e-163	-3.8809e-163	1.12907e-163	1.47479e-163	7.07956e-163	1.17835e-164	2.45374e-163	-1.01425e-163	-7.53231e-164	-1.19502e-162	3.34521e-163	8.70824e-163	-3.16322e-163	8.00585e-164	-1.55453e-163	0
-2.98402e-163	1.52521e-162	2.81401e-163	-3.87725e-163	-2.81127e-164	3.75769e-165	-2.34551e-163	-8.57162e-163	-2.43079e-164	-6.67894e-163	-1.938e-163	1.19345e-162	-2.57445e-163	-6.75454e-164	-6.20732e-163	4.07545e-163	-3.8809e-163	1.12907e-163	1.47479e-163	7.07956e-163	1.17835e-164	2.45374e-163	-1.01425e-163	-7.53231e-164	-1.19502e-162	3.34521e-163	8.70824e-163	-3.16322e-163	8.00585e-164	-1.55453e-163	0
-2.98402e-163	1.52521e-162	2.81401e-163	-3.87725e-163	-2.81127e-164	3.75769e-165	-2.34551e-163	-8.57162e-163	-2.43079e-164	-6.67894e-163	-1.938e-163	1.19345e-162	-2.57445e-163	-6.75454e-164	-6.20732e-163	4.07545e-163	-3.8809e-163	1.12907e-163	1.47479e-163	7.07956e-163	1.17835e-164	2.45374e-163	-1.01425e-163	-7.53231e-164	-1.19502e-162	3.34521e-163	8.70824e-163	-3.16322e-163	8.00585e-164	-1.55453e-163	0
-2.98402e-163	1.52521e-162	2.81401e-163	-3.87725e-163	-2.81127e-164	3.75769e-165	-2.34551e-163	-8.57162e-163	-2.43079e-164	-6.67894e-163	-1.938e-163	1.19345e-162	-2.57445e-163	-6.75454e-164	-6.20732e-163	4.07545e-163	-3.8809e-163	1.12907e-163	1.47479e-163	7.07956e-163	1.17835e-164	2.45374e-163	-1.01425e-163	-7.53231e-164	-1.19502e-162	3.34521e-163	8.70824e-163	-3.16322e-163	8.00585e-164	-1.55453e-163	0
-2.98402e-163	1.52521e-162	2.81401e-163	-3.87725e-163	-2.81127e-164	3.75769e-165	-2.34551e-163	-8.57162e-163	-2.43079e-164	-6.67894e-163	-1.938e-163	1.19345e-162	-2.57445e-163	-6.75454e-164	-6.20732e-163	4.07545e-163	-3.8809e-163	1.12907e-163	1.47479e-163	7.07956e-163	1.17835e-164	2.45374e-163	-1.01425e-163	-7.53231e-164	-1.19502e-162	3.34521e-163	8.70824e-163	-3.16322e-163	8.00585e-164	-1.55453e-163	0
-2.98402e-163	1.52521e-162	2.81401e-163	-3.87725e-163	-2.81127e-164	3.75769e-165	-2.34551e-163	-8.57162e-163	-2.43079e-164	-6.67894e-163	-1.938e-163	1.19345e-162	-2.57445e-163	-6.75454e-164	-6.20732e-163	4.07545e-163	-3.8809e-163	1.12907e-163	1.47479e-163	7.07956e-163	1.17835e-164	2.45374e-163	-1.01425e-163	-7.53231e-164	-1.19502e-162	3.34521e-163	8.70824e-163	-3.16322e-163	8.00585e-164	-1.55453e-163	0
-2.98402e-163	1.52521e-162	2.81401e-163	-3.87725e-163	-2.81127e-164	3.75769e-165	-2.34551e-163	-8.57162e-163	-2.43079e-164	-6.67894e-163	-1.938e-163	1.19345e-162	-2.57445e-163	-6.75454e-164	-6.20732e-163	4.07545e-163	-3.8809e-163	1.12907e-163	1.47479e-163	7.07956e-163	1.17835e-164	2.45374e-163	-1.01425e-163	-7.53231e-164	-1.19502e-162	3.34521e-163	8.70824e-163	-3.16322e-163	8.00585e-164	-1.55453e-163	0
-2.98402e-163	1.52521e-162	2.81401e-163	-3.87725e-163	-2.81127e-164	3.75769e-165	-2.34551e-163	-8.57162e-163	-2.43079e-164	-6.67894e-163	-1.938e-163	1.19345e-162	-2.57445e-163	-6.75454e-164	-6.20732e-163	4.07545e-163	-3.8809e-163	1.12907e-163	1.47479e-163	7.07956e-163	1.17835e-164	2.45374e-163	-1.01425e-163	-7.53231e-164	-1.19502e-162	3.34521e-163	8.70824e-163	-3.16322e-163	8.00585e-164	-1.55453e-163	0
-2.98402e-163	1.52521e-162	2.81401e-163	-3.87725e-163	-2.81127e-164	3.75769e-165	-2.34551e-163	-8.57162e-163	-2.43079e-164	-6.67894e-163	-1.938e-163	1.19345e-162	-2.57445e-163	-6.75454e-164	-6.20732e-163	4.07545e-163	-3.8809e-163	1.12907e-163	1.47479e-163	7.07956e-163	1.17835e-164	2.45374e-163	-1.01425e-163	-7.53231e-164	-1.19502e-162	3.34521e-163	8.70824e-163	-3.16322e-163	8.00585e-164	-1.55453e-163	0
-2.98402e-163	1.52521e-162	2.81401e-163	-3.87725e-163	-2.81127e-164	3.75769e-165	-2.34551e-163	-8.57162e-163	-2.43079e-164	-6.67894e-163	-1.938e-163	1.19345e-162	-2.57445e-163	-6.75454e-164	-6.20732e-163	4.07545e-163	-3.8809e-163	1.12907e-163	1.47479e-163	7.07956e-163	1.17835e-164	2.45374e-163	-1.01425e-163	-7.53231e-164	-1.19502e-162	3.34521e-163	8.70824e-163	-3.16322e-163	8.00585e-164	-1.55453e-163	0
-2.98402e-163	1.52521e-162	2.81401e-163	-3.87725e-163	-2.81127e-164	3.75769e-165	-2.34551e-163	-8.57162e-163	-2.43079e-164	-6.67894e-163	-1.938e-163	1.19345e-162	-2.57445e-163	-6.75454e-164	-6.20732e-163	4.07545e-163	-3.8809e-163	1.12907e-163	1.47479e-163	7.07956e-163	1.17835e-164	2.45374e-163	-1.01425e-163	-7.53231e-164	-1.19502e-162	3.34521e-163	8.70824e-163	-3.16322e-163	8.00585e-164	-1.55453e-163	0
-2.98402e-163	1.52521e-162	2.81401e-163	-3.87725e-163	-2.81127e-164	3.75769e-165	-2.34551e-163	-8.57162e-163	-2.43079e-164	-6.67894e-163	-1.938e-163	1.19345e-162	-2.57445e-163	-6.75454e-164	-6.20732e-163	4.07545e-163	-3.8809e-163	1.12907e-163	1.47479e-163	7.07956e-163	1.17835e-164	2.45374e-163	-1.01425e-163	-7.53231e-164	-1.19502e-162	3.34521e-163	8.70824e-163	-3.16322e-163	8.00585e-164	-1.55453e-163	0
-2.98402e-163	1.52521e-162	2.81401e-163	-3.87725e-163	-2.81127e-164	3.75769e-165	-2.34551e-163	-8.57162e-163	-2.43079e-164	-6.67894e-163	-1.938e-163	1.19345e-162	-2.57445e-163	-6.75454e-164	-6.20732e-163	4.07545e-163	-3.8809e-163	1.12907e-163	1.47479e-163	7.07956e-163	1.17835e-164	2.45374e-163	-1.01425e-163	-7.53231e-164	-1.19502e-162	3.34521e-163	8.70824e-163	-3.16322e-163	8.00585e-164	-1.55453e-163	0
-2.98402e-163	1.52521e-162	2.81401e-163	-3.87725e-163	-2.81127e-164	3.75769e-165	-2.34551e-163	-8.57162e-163	-2.43079e-164	-6.67894e-163	-1.938e-163	1.19345e-162	-2.57445e-163	-6.75454e-164	-6.20732e-163	4.07545e-163	-3.8809e-163	1.12907e-163	1.47479e-163	7.07956e-163	1.17835e-164	2.45374e-163	-1.01425e-163	-7.53231e-164	-1.19502e-162	3.34521e-163	8.70824e-163	-3.16322e-163	8.00585e-164	-1.55453e-163	0
-2.98402e-163	1.52521e-162	2.81401e-163	-3.87725e-163	-2.81127e-164	3.75769e-165	-2.34551e-163	-8.57162e-163	-2.43079e-164	-6.67894e-163	-1.938e-163	1.19345e-162	-2.57445e-163	-6.75454e-164	-6.20732e-163	4.07545e-163	-3.8809e-163	1.12907e-163	1.47479e-163	7.07956e-163	1.17835e-164	2.45374e-163	-1.01425e-163	-7.53231e-164	-1.19502e-162	3.34521e-163	8.70824e-163	-3.16322e-163	8.00585e-164	-1.55453e-163	0
-2.98402e-163	1.52521e-162	2.81401e-163	-3.87725e-163	-2.81127e-164	3.75769e-165	-2.34551e-163	-8.57162e-163	-2.43079e-164	-6.67894e-163	-1.938e-163	1.19345e-162	-2.57445e-163	-6.75454e-164	-6.20732e-163	4.07545e-163	-3.8809e-163	1.12907e-163	1.47479e-163	7.07956e-163	1.17835e-164	2.45374e-163	-1.01425e-163	-7.53231e-164	-1.19502e-162	3.34521e-163	8.70824e-163	-3.16322e-163	8.00585e-164	-1.55453e-163	0
-2.98402e-163	1.52521e-162	2.81401e-163	-3.87725e-163	-2.81127e-164	3.75769e-165	-2.34551e-163	-8.57162e-163	-2.43079e-164	-6.67894e-163	-1.938e-163	1.19345e-162	-2.57445e-163	-6.75454e-164	-6.20732e-163	4.07545e-163	-3.8809e-163	1.12907e-163	1.47479e-163	7.07956e-163	1.17835e-164	2.45374e-163	-1.01425e-163	-7.53231e-164	-1.19502e-162	3.34521e-163	8.70824e-163	-3.16322e-163	8.00585e-164	-1.55453e-163	0
-2.98402e-163	1.52521e-162	2.81401e-163	-3.87725e-163	-2.81127e-164	3.75769e-165	-2.34551e-163	-8.57162e-163	-2.43079e-164	-6.67894e-163	-1.938e-163	1.19345e-162	-2.57445e-163	-6.75454e-164	-6.20732e-163	4.07545e-163	-3.8809e-163	1.12907e-163	1.47479e-163	7.07956e-163	1.17835e-164	2.45374e-163	-1.01425e-163	-7.53231e-164	-1.19502e-162	3.34521e-163	8.70824e-163	-3.16322e-163	8.00585e-164	-1.55453e-163	0
-2.98402e-163	1.52521e-162	2.81401e-163	-3.87725e-163	-2.81127e-164	3.75769e-165	-2.34551e-163	-8.57162e-163	-2.43079e-164	-6.67894e-163	-1.938e-163	1.19345e-162	-2.57445e-163	-6.75454e-164	-6.20732e-163	4.07545e-163	-3.8809e-163	1.12907e-163	1.47479e-163	7.07956e-163	1.17835e-164	2.45374e-163	-1.01425e-163	-7.53231e-164	-1.19502e-162	3.34521e-163	8.70824e-163	-3.16322e-163	8.00585e-164	-1.55453e-163	0
-2.98402e-163	1.52521e-162	2.81401e-163	-3.87725e-163	-2.81127e-164	3.75769e-165	-2.34551e-163	-8.57162e-163	-2.43079e-164	-6.67894e-163	-1.938e-163	1.19345e-162	-2.57445e-163	-6.75454e-164	-6.20732e-163	4.07545e-163	-3.8809e-163	1.12907e-163	1.47479e-163	7.07956e-163	1.17835e-164	2.45374e-163	-1.01425e-163	-7.53231e-164	-1.19502e-162	3.34521e-163	8.70824e-163	-3.16322e-163	8.00585e-164	-1.55453e-163	0
-2.98402e-163	1.52521e-162	2.81401e-163	-3.87725e-163	-2.81127e-164	3.75769e-165	-2.34551e-163	-8.57162e-163	-2.43079e-164	-6.67894e-163	-1.938e-163	1.19345e-162	-2.57445e-163	-6.75454e-164	-6.20732e-163	4.07545e-163	-3.8809e-163	1.12907e-163	1.47479e-163	7.07956e-163	1.17835e-164	2.45374e-163	-1.01425e-163	-7.53231e-164	-1.19502e-162	3.34521e-163	8.70824e-163	-3.16322e-163	8.00585e-164	-1.55453e-163	0
-2.98402e-163	1.52521e-162	2.81401e-163	-3.87725e-163	-2.81127e-164	3.75769e-165	-2.34551e-163	-8.57162e-163	-2.43079e-164	-6.67894e-163	-1.938e-163	1.19345e-162	-2.57445e-163	-6.75454e-164	-6.20732e-163	4.07545e-163	-3.8809e-163	1.12907e-163	1.47479e-163	7.07956e-163	1.17835e-164	2.45374e-163	-1.01425e-163	-7.53231e-164	-1.19502e-162	3.34521e-163	8.70824e-163	-3.16322e-163	8.00585e-164	-1.55453e-163	0
-2.98402e-163	1.52521e-162	2.81401e-163	-3.87725e-163	-2.81127e-164	3.75769e-165	-2.34551e-163	-8.57162e-163	-2.43079e-164	-6.67894e-163	-1.938e-163	1.19345e-162	-2.57445e-163	-6.75454e-164	-6.20732e-163	4.07545e-163	-3.8809e-163	1.12907e-163	1.47479e-163	7.07956e-163	1.17835e-164	2.45374e-163	-1.01425e-163	-7.53231e-164	-1.19502e-162	3.34521e-163	8.70824e-163	-3.16322e-163	8.00585e-164	-1.55453e-163	0
-2.98402e-163	1.52521e-162	2.81401e-163	-3.87725e-163	-2.81127e-164	3.75769e-165	-2.34551e-163	-8.57162e-163	-2.43079e-164	-6.67894e-163	-1.938e-163	1.19345e-162	-2.57445e-163	-6.75454e-164	-6.20732e-163	4.07545e-163	-3.8809e-163	1.12907e-163	1.47479e-163	7.07956e-163	1.17835e-164	2.45374e-163	-1.01425e-163	-7.53231e-164	-1.19502e-162	3.34521e-163	8.70824e-163	-3.16322e-163	8.00585e-164	-1.55453e-163	0
-2.98402e-163	1.52521e-162	2.81401e-163	-3.87725e-163	-2.81127e-164	3.75769e-165	-2.34551e-163	-8.57162e-163	-2.43079e-164	-6.67894e-163	-1.938e-163	1.19345e-162	-2.57445e-163	-6.75454e-164	-6.20732e-163	4.07545e-163	-3.8809e-163	1.12907e-163	1.47479e-163	7.07956e-163	1.17835e-164	2.45374e-163	-1.01425e-163	-7.53231e-164	-1.19502e-162	3.34521e-163	8.70824e-163	-3.16322e-163	8.00585e-164	-1.55453e-163	0
-2.98402e-163	1.52521e-162	2.81401e-163	-3.87725e-163	-2.81127e-164	3.75769e-165	-2.34551e-163	-8.57162e-163	-2.43079e-164	-6.67894e-163	-1.938e-163	1.19345e-162	-2.57445e-163	-6.75454e-164	-6.20732e-163	4.07545e-163	-3.8809e-163	1.12907e-163	1.47479e-163	7.07956e-163	1.17835e-164	2.45374e-163	-1.01425e-163	-7.53231e-164	-1.19502e-162	3.34521e-163	8.70824e-163	-3.16322e-163	8.00585e-164	-1.55453e-163	0
-2.98402e-163	1.52521e-162	2.81401e-163	-3.87725e-163	-2.81127e-164	3.75769e-165	-2.34551e-163	-8.57162e-163	-2.43079e-164	-6.67894e-163	-1.938e-163	1.19345e-162	-2.57445e-163	-6.75454e-164	-6.20732e-163	4.07545e-163	-3.8809e-163	1.12907e-163	1.47479e-163	7.07956e-163	1.17835e-164	2.45374e-163	-1.01425e-163	-7.53231e-164	-1.19502e-162	3.34521e-163	8.70824e-163	-3.16322e-163	8.00585e-164	-1.55453e-163	0
-2.98402e-163	1.52521e-162	2.81401e-163	-3.87725e-163	-2.81127e-164	3.75769e-165	-2.34551e-163	-8.57162e-163	-2.43079e-164	-6.67894e-163	-1.938e-163	1.19345e-162	-2.57445e-163	-6.75454e-164	-6.20732e-163	4.07545e-163	-3.8809e-163	1.12907e-163	1.47479e-163	7.07956e-163	1.17835e-164	2.45374e-163	-1.01425e-163	-7.53231e-164	-1.19502e-162	3.34521e-163	8.70824e-163	-3.16322e-163	8.00585e-164	-1.55453e-163	0
-2.98402e-163	1.52521e-162	2.81401e-163	-3.87725e-163	-2.81127e-164	3.75769e-165	-2.34551e-163	-8.57162e-163	-2.43079e-164	-6.67894e-163	-1.938e-163	1.19345e-162	-2.57445e-163	-6.75454e-164	-6.20732e-163	4.07545e-163	-3.8809e-163	1.12907e-163	1.47479e-163	7.07956e-163	1.17835e-164	2.45374e-163	-1.01425e-163	-7.53231e-164	-1.19502e-162	3.34521e-163	8.70824e-163	-3.16322e-163	8.00585e-164	-1.55453e-163	0
-2.98402e-163	1.52521e-162	2.81401e-163	-3.87725e-163	-2.81127e-164	3.75769e-165	-2.34551e-163	-8.57162e-163	-2.43079e-164	-6.67894e-163	-1.938e-163	1.19345e-162	-2.57445e-163	-6.75454e-164	-6.20732e-163	4.07545e-163	-3.8809e-163	1.12907e-163	1.47479e-163	7.07956e-163	1.17835e-164	2.45374e-163	-1.01425e-163	-7.53231e-164	-1.19502e-162	3.34521e-163	8.70824e-163	-3.16322e-163	8.00585e-164	-1.55453e-163	0
-2.98402e-163	1.52521e-162	2.81401e-163	-3.87725e-163	-2.81127e-164	3.75769e-165	-2.34551e-163	-8.57162e-163	-2.43079e-164	-6.67894e-163	-1.938e-163	1.19345e-162	-2.57445e-163	-6.75454e-164	-6.20732e-163	4.07545e-163	-3.8809e-163	1.12907e-163	1.47479e-163	7.07956e-163	1.17835e-164	2.45374e-163	-1.01425e-163	-7.53231e-164	-1.19502e-162	3.34521e-163	8.70824e-163	-3.16322e-163	8.00585e-164	-1.55453e-163	0
-2.98402e-163	1.52521e-162	2.81401e-163	-3.87725e-163	-2.81127e-164	3.75769e-165	-2.34551e-163	-8.57162e-163	-2.43079e-164	-6.67894e-163	-1.938e-163	1.19345e-162	-2.57445e-163	-6.75454e-164	-6.20732e-163	4.07545e-163	-3.8809e-163	1.12907e-163	1.47479e-163	7.07956e-163	1.17835e-164	2.45374e-163	-1.01425e-163	-7.53231e-164	-1.19502e-162	3.34521e-163	8.70824e-163	-3.16322e-163	8.00585e-164	-1.55453e-163	0
-2.98402e-163	1.52521e-162	2.81401e-163	-3.87725e-163	-2.81127e-164	3.75769e-165	-2.34551e-163	-8.57162e-163	-2.43079e-164	-6.67894e-163	-1.938e-163	1.19345e-162	-2.57445e-163	-6.75454e-164	-6.20732e-163	4.07545e-163	-3.8809e-163	1.12907e-163	1.47479e-163	7.07956e-163	1.17835e-164	2.45374e-163	-1.01425e-163	-7.53231e-164	-1.19502e-162	3.34521e-163	8.70824e-163	-3.16322e-163	8.00585e-164	-1.55453e-163	0
-2.98402e-163	1.52521e-162	2.81401e-163	-3.87725e-163	-2.81127e-164	3.75769e-165	-2.34551e-163	-8.57162e-163	-2.43079e-164	-6.67894e-163	-1.938e-163	1.19345e-162	-2.57445e-163	-6.75454e-164	-6.20732e-163	4.07545e-163	-3.8809e-163	1.12907e-163	1.47479e-163	7.07956e-163	1.17835e-164	2.45374e-163	-1.01425e-163	-7.53231e-164	-1.19502e-162	3.34521e-163	8.70824e-163	-3.16322e-163	8.00585e-164	-1.55453e-163	0
-2.98402e-163	1.52521e-162	2.81401e-163	-3.87725e-163	-2.81127e-164	3.75769e-165	-2.34551e-163	-8.57162e-163	-2.43079e-164	-6.67894e-163	-1.938e-163	1.19345e-162	-2.57445e-163	-6.75454e-164	-6.20732e-163	4.07545e-163	-3.8809e-163	1.12907e-163	1.47479e-163	7.07956e-163	1.17835e-164	2.45374e-163	-1.01425e-163	-7.53231e-164	-1.19502e-162	3.34521e-163	8.70824e-163	-3.16322e-163	8.00585e-164	-1.55453e-163	0
-2.98402e-163	1.52521e-162	2.81401e-163	-3.87725e-163	-2.81127e-164	3.75769e-165	-2.34551e-163	-8.57162e-163	-2.43079e-164	-6.67894e-163	-1.938e-163	1.19345e-162	-2.57445e-163	-6.75454e-164	-6.20732e-163	4.07545e-163	-3.8809e-163	1.12907e-163	1.47479e-163	7.07956e-163	1.17835e-164	2.45374e-163	-1.01425e-163	-7.53231e-164	-1.19502e-162	3.34521e-163	8.70824e-163	-3.16322e-163	8.00585e-164	-1.55453e-163	0
-2.98402e-163	1.52521e-162	2.81401e-163	-3.87725e-163	-2.81127e-164	3.75769e-165	-2.34551e-163	-8.57162e-163	-2.43079e-164	-6.67894e-163	-1.938e-163	1.19345e-162	-2.57445e-163	-6.75454e-164	-6.20732e-163	4.07545e-163	-3.8809e-163	1.12907e-163	1.47479e-163	7.07956e-163	1.17835e-164	2.45374e-163	-1.01425e-163	-7.53231e-164	-1.19502e-162	3.34521e-163	8.70824e-163	-3.16322e-163	8.00585e-164	-1.55453e-163	0
-2.98402e-163	1.52521e-162	2.81401e-163	-3.87725e-163	-2.81127e-164	3.75769e-165	-2.34551e-163	-8.57162e-163	-2.43079e-164	-6.67894e-163	-1.938e-163	1.19345e-162	-2.57445e-163	-6.75454e-164	-6.20732e-163	4.07545e-163	-3.8809e-163	1.12907e-163	1.47479e-163	7.07956e-163	1.17835e-164	2.45374e-163	-1.01425e-163	-7.53231e-164	-1.19502e-162	3.34521e-163	8.70824e-163	-3.16322e-163	8.00585e-164	-1.55453e-163	0
-2.98402e-163	1.52521e-162	2.81401e-163	-3.87725e-163	-2.81127e-164	3.75769e-165	-2.34551e-163	-8.57162e-163	-2.43079e-164	-6.67894e-163	-1.938e-163	1.19345e-162	-2.57445e-163	-6.75454e-164	-6.20732e-163	4.07545e-163	-3.8809e-163	1.12907e-163	1.47479e-163	7.07956e-163	1.17835e-164	2.45374e-163	-1.01425e-163	-7.53231e-164	-1.19502e-162	3.34521e-163	8.70824e-163	-3.16322e-163	8.00585e-164	-1.55453e-163	0
-2.98402e-163	1.52521e-162	2.81401e-163	-3.87725e-163	-2.81127e-164	3.75769e-165	-2.34551e-163	-8.57162e-163	-2.43079e-164	-6.67894e-163	-1.938e-163	1.19345e-162	-2.57445e-163	-6.75454e-164	-6.20732e-163	4.07545e-163	-3.8809e-163	1.12907e-163	1.47479e-163	7.07956e-163	1.17835e-164	2.45374e-163	-1.01425e-163	-7.53231e-164	-1.19502e-162	3.34521e-163	8.70824e-163	-3.16322e-163	8.00585e-164	-1.55453e-163	0
-2.98402e-163	1.52521e-162	2.81401e-163	-3.87725e-163	-2.81127e-164	3.75769e-165	-2.34551e-163	-8.57162e-163	-2.43079e-164	-6.67894e-163	-1.938e-163	1.19345e-162	-2.57445e-163	-6.75454e-164	-6.20732e-163	4.07545e-163	-3.8809e-163	1.12907e-163	1.47479e-163	7.07956e-163	1.17835e-164	2.45374e-163	-1.01425e-163	-7.53231e-164	-1.19502e-162	3.34521e-163	8.70824e-163	-3.16322e-163	8.00585e-164	-1.55453e-163	0
-2.98402e-163	1.52521e-162	2.81401e-163	-3.87725e-163	-2.81127e-164	3.75769e-165	-2.34551e-163	-8.57162e-163	-2.43079e-164	-6.67894e-163	-1.938e-163	1.19345e-162	-2.57445e-163	-6.75454e-164	-6.20732e-163	4.07545e-163	-3.8809e-163	1.12907e-163	1.47479e-163	7.07956e-163	1.17835e-164	2.45374e-163	-1.01425e-163	-7.53231e-164	-1.19502e-162	3.34521e-163	8.70824e-163	-3.16322e-163	8.00585e-164	-1.55453e-163	0
-2.98402e-163	1.52521e-162	2.81401e-163	-3.87725e-163	-2.81127e-164	3.75769e-165	-2.34551e-163	-8.57162e-163	-2.43079e-164	-6.67894e-163	-1.938e-163	1.19345e-162	-2.57445e-163	-6.75454e-164	-6.20732e-163	4.07545e-163	-3.8809e-163	1.12907e-163	1.47479e-163	7.07956e-163	1.17835e-164	2.45374e-163	-1.01425e-163	-7.53231e-164	-1.19502e-162	3.34521e-163	8.70824e-163	-3.16322e-163	8.00585e-164	-1.55453e-163	0
-2.98402e-163	1.52521e-162	2.81401e-163	-3.87725e-163	-2.81127e-164	3.75769e-165	-2.34551e-163	-8.57162e-163	-2.43079e-164	-6.67894e-163	-1.938e-163	1.19345e-162	-2.57445e-163	-6.75454e-164	-6.20732e-163	4.07545e-163	-3.8809e-163	1.12907e-163	1.47479e-163	7.07956e-163	1.17835e-164	2.45374e-163	-1.01425e-163	-7.53231e-164	-1.19502e-162	3.34521e-163	8.70824e-163	-3.16322e-163	8.00585e-164	-1.55453e-163	0
-2.98402e-163	1.52521e-162	2.81401e-163	-3.87725e-163	-2.81127e-164	3.75769e-165	-2.34551e-163	-8.57162e-163	-2.43079e-164	-6.67894e-163	-1.938e-163	1.19345e-162	-2.57445e-163	-6.75454e-164	-6.20732e-163	4.07545e-163	-3.8809e-163	1.12907e-163	1.47479e-163	7.07956e-163	1.17835e-164	2.45374e-163	-1.01425e-163	-7.53231e-164	-1.19502e-162	3.34521e-163	8.70824e-163	-3.16322e-163	8.00585e-164	-1.55453e-163	0
-2.98402e-163	1.52521e-162	2.81401e-163	-3.87725e-163	-2.81127e-164	3.75769e-165	-2.34551e-163	-8.57162e-163	-2.43079e-164	-6.67894e-163	-1.938e-163	1.19345e-162	-2.57445e-163	-6.75454e-164	-6.20732e-163	4.07545e-163	-3.8809e-163	1.12907e-163	1.47479e-163	7.07956e-163	1.17835e-164	2.45374e-163	-1.01425e-163	-7.53231e-164	-1.19502e-162	3.34521e-163	8.70824e-163	-3.16322e-163	8.00585e-164	-1.55453e-163	0
-2.98402e-163	1.52521e-162	2.81401e-163	-3.87725e-163	-2.81127e-164	3.75769e-165	-2.34551e-163	-8.57162e-163	-2.43079e-164	-6.67894e-163	-1.938e-163	1.19345e-162	-2.57445e-163	-6.75454e-164	-6.20732e-163	4.07545e-163	-3.8809e-163	1.12907e-163	1.47479e-163	7.07956e-163	1.17835e-164	2.45374e-163	-1.01425e-163	-7.53231e-164	-1.19502e-162	3.34521e-163	8.70824e-163	-3.16322e-163	8.00585e-164	-1.55453e-163	0
-2.98402e-163	1.52521e-162	2.81401e-163	-3.87725e-163	-2.81127e-164	3.75769e-165	-2.34551e-163	-8.57162e-163	-2.43079e-164	-6.67894e-163	-1.938e-163	1.19345e-162	-2.57445e-163	-6.75454e-164	-6.20732e-163	4.07545e-163	-3.8809e-163	1.12907e-163	1.47479e-163	7.07956e-163	1.17835e-164	2.45374e-163	-1.01425e-163	-7.53231e-164	-1.19502e-162	3.34521e-163	8.70824e-163	-3.16322e-163	8.00585e-164	-1.55453e-163	0
-2.98402e-163	1.52521e-162	2.81401e-163	-3.87725e-163	-2.81127e-164	3.75769e-165	-2.34551e-163	-8.57162e-163	-2.43079e-164	-6.67894e-163	-1.938e-163	1.19345e-162	-2.57445e-163	-6.75454e-164	-6.20732e-163	4.07545e-163	-3.8809e-163	1.12907e-163	1.47479e-163	7.07956e-163	1.17835e-164	2.45374e-163	-1.01425e-163	-7.53231e-164	-1.19502e-162	3.34521e-163	8.70824e-163	-3.16322e-163	8.00585e-164	-1.55453e-163	0
-2.98402e-163	1.52521e-162	2.81401e-163	-3.87725e-163	-2.81127e-164	3.75769e-165	-2.34551e-163	-8.57162e-163	-2.43079e-164	-6.67894e-163	-1.938e-163	1.19345e-162	-2.57445e-163	-6.75454e-164	-6.20732e-163	4.07545e-163	-3.8809e-163	1.12907e-163	1.47479e-163	7.07956e-163	1.17835e-164	2.45374e-163	-1.01425e-163	-7.53231e-164	-1.19502e-162	3.34521e-163	8.70824e-163	-3.16322e-163	8.00585e-164	-1.55453e-163	0
-2.98402e-163	1.52521e-162	2.81401e-163	-3.87725e-163	-2.81127e-164	3.75769e-165	-2.34551e-163	-8.57162e-163	-2.43079e-164	-6.67894e-163	-1.938e-163	1.19345e-162	-2.57445e-163	-6.75454e-164	-6.20732e-163	4.07545e-163	-3.8809e-163	1.12907e-163	1.47479e-163	7.07956e-163	1.17835e-164	2.45374e-163	-1.01425e-163	-7.53231e-164	-1.19502e-162	3.34521e-163	8.70824e-163	-3.16322e-163	8.00585e-164	-1.55453e-163	0
-2.98402e-163	1.52521e-162	2.81401e-163	-3.87725e-163	-2.81127e-164	3.75769e-165	-2.34551e-163	-8.57162e-163	-2.43079e-164	-6.67894e-163	-1.938e-163	1.19345e-162	-2.57445e-163	-6.75454e-164	-6.20732e-163	4.07545e-163	-3.8809e-163	1.12907e-163	1.47479e-163	7.07956e-163	1.17835e-164	2.45374e-163	-1.01425e-163	-7.53231e-164	-1.19502e-162	3.34521e-163	8.70824e-163	-3.16322e-163	8.00585e-164	-1.55453e-163	0
-2.98402e-163	1.52521e-162	2.81401e-163	-3.87725e-163	-2.81127e-164	3.75769e-165	-2.34551e-163	-8.57162e-163	-2.43079e-164	-6.67894e-163	-1.938e-163	1.19345e-162	-2.57445e-163	-6.75454e-164	-6.20732e-163	4.07545e-163	-3.8809e-163	1.12907e-163	1.47479e-163	7.07956e-163	1.17835e-164	2.45374e-163	-1.01425e-163	-7.53231e-164	-1.19502e-162	3.34521e-163	8.70824e-163	-3.16322e-163	8.00585e-164	-1.55453e-163	0
-2.98402e-163	1.52521e-162	2.81401e-163	-3.87725e-163	-2.81127e-164	3.75769e-165	-2.34551e-163	-8.57162e-163	-2.43079e-164	-6.67894e-163	-1.938e-163	1.19345e-162	-2.57445e-163	-6.75454e-164	-6.20732e-163	4.07545e-163	-3.8809e-163	1.12907e-163	1.47479e-163	7.07956e-163	1.17835e-164	2.45374e-163	-1.01425e-163	-7.53231e-164	-1.19502e-162	3.34521e-163	8.70824e-163	-3.16322e-163	8.00585e-164	-1.55453e-163	0
-2.98402e-163	1.52521e-162	2.81401e-163	-3.87725e-163	-2.81127e-164	3.75769e-165	-2.34551e-163	-8.57162e-163	-2.43079e-164	-6.67894e-163	-1.938e-163	1.19345e-162	-2.57445e-163	-6.75454e-164	-6.20732e-163	4.07545e-163	-3.8809e-163	1.12907e-163	1.47479e-163	7.07956e-163	1.17835e-164	2.45374e-163	-1.01425e-163	-7.53231e-164	-1.19502e-162	3.34521e-163	8.70824e-163	-3.16322e-163	8.00585e-164	-1.55453e-163	0
-2.98402e-163	1.52521e-162	2.81401e-163	-3.87725e-163	-2.81127e-164	3.75769e-165	-2.34551e-163	-8.57162e-163	-2.43079e-164	-6.67894e-163	-1.938e-163	1.19345e-162	-2.57445e-163	-6.75454e-164	-6.20732e-163	4.07545e-163	-3.8809e-163	1.12907e-163	1.47479e-163	7.07956e-163	1.17835e-164	2.45374e-163	-1.01425e-163	-7.53231e-164	-1.19502e-162	3.34521e-163	8.70824e-163	-3.16322e-163	8.00585e-164	-1.55453e-163	0
-2.98402e-163	1.52521e-162	2.81401e-163	-3.87725e-163	-2.81127e-164	3.75769e-165	-2.34551e-163	-8.57162e-163	-2.43079e-164	-6.67894e-163	-1.938e-163	1.19345e-162	-2.57445e-163	-6.75454e-164	-6.20732e-163	4.07545e-163	-3.8809e-163	1.12907e-163	1.47479e-163	7.07956e-163	1.17835e-164	2.45374e-163	-1.01425e-163	-7.53231e-164	-1.19502e-162	3.34521e-163	8.70824e-163	-3.16322e-163	8.00585e-164	-1.55453e-163	0
-2.98402e-163	1.52521e-162	2.81401e-163	-3.87725e-163	-2.81127e-164	3.75769e-165	-2.34551e-163	-8.57162e-163	-2.43079e-164	-6.67894e-163	-1.938e-163	1.19345e-162	-2.57445e-163	-6.75454e-164	-6.20732e-163	4.07545e-163	-3.8809e-163	1.12907e-163	1.47479e-163	7.07956e-163	1.17835e-164	2.45374e-163	-1.01425e-163	-7.53231e-164	-1.19502e-162	3.34521e-163	8.70824e-163	-3.16322e-163	8.00585e-164	-1.55453e-163	0
-2.98402e-163	1.52521e-162	2.81401e-163	-3.87725e-163	-2.81127e-164	3.75769e-165	-2.34551e-163	-8.57162e-163	-2.43079e-164	-6.67894e-163	-1.938e-163	1.19345e-162	-2.57445e-163	-6.75454e-164	-6.20732e-163	4.07545e-163	-3.8809e-163	1.12907e-163	1.47479e-163	7.07956e-163	1.17835e-164	2.45374e-163	-1.01425e-163	-7.53231e-164	-1.19502e-162	3.34521e-163	8.70824e-163	-3.16322e-163	8.00585e-164	-1.55453e-163	0
-2.98402e-163	1.52521e-162	2.81401e-163	-3.87725e-163	-2.81127e-164	3.75769e-165	-2.34551e-163	-8.57162e-163	-2.43079e-164	-6.67894e-163	-1.938e-163	1.19345e-162	-2.57445e-163	-6.75454e-164	-6.20732e-163	4.07545e-163	-3.8809e-163	1.12907e-163	1.47479e-163	7.07956e-163	1.17835e-164	2.45374e-163	-1.01425e-163	-7.53231e-164	-1.19502e-162	3.34521e-163	8.70824e-163	-3.16322e-163	8.00585e-164	-1.55453e-163	0
-2.98402e-163	1.52521e-162	2.81401e-163	-3.87725e-163	-2.81127e-164	3.75769e-165	-2.34551e-163	-8.57162e-163	-2.43079e-164	-6.67894e-163	-1.938e-163	1.19345e-162	-2.57445e-163	-6.75454e-164	-6.20732e-163	4.07545e-163	-3.8809e-163	1.12907e-163	1.47479e-163	7.07956e-163	1.17835e-164	2.45374e-163	-1.01425e-163	-7.53231e-164	-1.19502e-162	3.34521e-163	8.70824e-163	-3.16322e-163	8.00585e-164	-1.55453e-163	0
-2.98402e-163	1.52521e-162	2.81401e-163	-3.87725e-163	-2.81127e-164	3.75769e-165	-2.34551e-163	-8.57162e-163	-2.43079e-164	-6.67894e-163	-1.938e-163	1.19345e-162	-2.57445e-163	-6.75454e-164	-6.20732e-163	4.07545e-163	-3.8809e-163	1.12907e-163	1.47479e-163	7.07956e-163	1.17835e-164	2.45374e-163	-1.01425e-163	-7.53231e-164	-1.19502e-162	3.34521e-163	8.70824e-163	-3.16322e-163	8.00585e-164	-1.55453e-163	0
-2.98402e-163	1.52521e-162	2.81401e-163	-3.87725e-163	-2.81127e-164	3.75769e-165	-2.34551e-163	-8.57162e-163	-2.43079e-164	-6.67894e-163	-1.938e-163	1.19345e-162	-2.57445e-163	-6.75454e-164	-6.20732e-163	4.07545e-163	-3.8809e-163	1.12907e-163	1.47479e-163	7.07956e-163	1.17835e-164	2.45374e-163	-1.01425e-163	-7.53231e-164	-1.19502e-162	3.34521e-163	8.70824e-163	-3.16322e-163	8.00585e-164	-1.55453e-163	0
-2.98402e-163	1.52521e-162	2.81401e-163	-3.87725e-163	-2.81127e-164	3.75769e-165	-2.34551e-163	-8.57162e-163	-2.43079e-164	-6.67894e-163	-1.938e-163	1.19345e-162	-2.57445e-163	-6.75454e-164	-6.20732e-163	4.07545e-163	-3.8809e-163	1.12907e-163	1.47479e-163	7.07956e-163	1.17835e-164	2.45374e-163	-1.01425e-163	-7.53231e-164	-1.19502e-162	3.34521e-163	8.70824e-163	-3.16322e-163	8.00585e-164	-1.55453e-163	0
-2.98402e-163	1.52521e-162	2.81401e-163	-3.87725e-163	-2.81127e-164	3.75769e-165	-2.34551e-163	-8.57162e-163	-2.43079e-164	-6.67894e-163	-1.938e-163	1.19345e-162	-2.57445e-163	-6.75454e-164	-6.20732e-163	4.07545e-163	-3.8809e-163	1.12907e-163	1.47479e-163	7.07956e-163	1.17835e-164	2.45374e-163	-1.01425e-163	-7.53231e-164	-1.19502e-162	3.34521e-163	8.70824e-163	-3.16322e-163	8.00585e-164	-1.55453e-163	0
-2.98402e-163	1.52521e-162	2.81401e-163	-3.87725e-163	-2.81127e-164	3.75769e-165	-2.34551e-163	-8.57162e-163	-2.43079e-164	-6.67894e-163	-1.938e-163	1.19345e-162	-2.57445e-163	-6.75454e-164	-6.20732e-163	4.07545e-163	-3.8809e-163	1.12907e-163	1.47479e-163	7.07956e-163	1.17835e-164	2.45374e-163	-1.01425e-163	-7.53231e-164	-1.19502e-162	3.34521e-163	8.70824e-163	-3.16322e-163	8.00585e-164	-1.55453e-163	0
-2.98402e-163	1.52521e-162	2.81401e-163	-3.87725e-163	-2.81127e-164	3.75769e-165	-2.34551e-163	-8.57162e-163	-2.43079e-164	-6.67894e-163	-1.938e-163	1.19345e-162	-2.57445e-163	-6.75454e-164	-6.20732e-163	4.07545e-163	-3.8809e-163	1.12907e-163	1.47479e-163	7.07956e-163	1.17835e-164	2.45374e-163	-1.01425e-163	-7.53231e-164	-1.19502e-162	3.34521e-163	8.70824e-163	-3.16322e-163	8.00585e-164	-1.55453e-163	0
-2.98402e-163	1.52521e-162	2.81401e-163	-3.87725e-163	-2.81127e-164	3.75769e-165	-2.34551e-163	-8.57162e-163	-2.43079e-164	-6.67894e-163	-1.938e-163	1.19345e-162	-2.57445e-163	-6.75454e-164	-6.20732e-163	4.07545e-163	-3.8809e-163	1.12907e-163	1.47479e-163	7.07956e-163	1.17835e-164	2.45374e-163	-1.01425e-163	-7.53231e-164	-1.19502e-162	3.34521e-163	8.70824e-163	-3.16322e-163	8.00585e-164	-1.55453e-163	0
-2.98402e-163	1.52521e-162	2.81401e-163	-3.87725e-163	-2.81127e-164	3.75769e-165	-2.34551e-163	-8.57162e-163	-2.43079e-164	-6.67894e-163	-1.938e-163	1.19345e-162	-2.57445e-163	-6.75454e-164	-6.20732e-163	4.07545e-163	-3.8809e-163	1.12907e-163	1.47479e-163	7.07956e-163	1.17835e-164	2.45374e-163	-1.01425e-163	-7.53231e-164	-1.19502e-162	3.34521e-163	8.70824e-163	-3.16322e-163	8.00585e-164	-1.55453e-163	0
-2.98402e-163	1.52521e-162	2.81401e-163	-3.87725e-163	-2.81127e-164	3.75769e-165	-2.34551e-163	-8.57162e-163	-2.43079e-164	-6.67894e-163	-1.938e-163	1.19345e-162	-2.57445e-163	-6.75454e-164	-6.20732e-163	4.07545e-163	-3.8809e-163	1.12907e-163	1.47479e-163	7.07956e-163	1.17835e-164	2.45374e-163	-1.01425e-163	-7.53231e-164	-1.19502e-162	3.34521e-163	8.70824e-163	-3.16322e-163	8.00585e-164	-1.55453e-163	0
-2.98402e-163	1.52521e-162	2.81401e-163	-3.87725e-163	-2.81127e-164	3.75769e-165	-2.34551e-163	-8.57162e-163	-2.43079e-164	-6.67894e-163	-1.938e-163	1.19345e-162	-2.57445e-163	-6.75454e-164	-6.20732e-163	4.07545e-163	-3.8809e-163	1.12907e-163	1.47479e-163	7.07956e-163	1.17835e-164	2.45374e-163	-1.01425e-163	-7.53231e-164	-1.19502e-162	3.34521e-163	8.70824e-163	-3.16322e-163	8.00585e-164	-1.55453e-163	0
-2.98402e-163	1.52521e-162	2.81401e-163	-3.87725e-163	-2.81127e-164	3.75769e-165	-2.34551e-163	-8.57162e-163	-2.43079e-164	-6.67894e-163	-1.938e-163	1.19345e-162	-2.57445e-163	-6.75454e-164	-6.20732e-163	4.07545e-163	-3.8809e-163	1.12907e-163	1.47479e-163	7.07956e-163	1.17835e-164	2.45374e-163	-1.01425e-163	-7.53231e-164	-1.19502e-162	3.34521e-163	8.70824e-163	-3.16322e-163	8.00585e-164	-1.55453e-163	0
-2.98402e-163	1.52521e-162	2.81401e-163	-3.87725e-163	-2.81127e-164	3.75769e-165	-2.34551e-163	-8.57162e-163	-2.43079e-164	-6.67894e-163	-1.938e-163	1.19345e-162	-2.57445e-163	-6.75454e-164	-6.20732e-163	4.07545e-163	-3.8809e-163	1.12907e-163	1.47479e-163	7.07956e-163	1.17835e-164	2.45374e-163	-1.01425e-163	-7.53231e-164	-1.19502e-162	3.34521e-163	8.70824e-163	-3.16322e-163	8.00585e-164	-1.55453e-163	0
-2.98402e-163	1.52521e-162	2.81401e-163	-3.87725e-163	-2.81127e-164	3.75769e-165	-2.34551e-163	-8.57162e-163	-2.43079e-164	-6.67894e-163	-1.938e-163	1.19345e-162	-2.57445e-163	-6.75454e-164	-6.20732e-163	4.07545e-163	-3.8809e-163	1.12907e-163	1.47479e-163	7.07956e-163	1.17835e-164	2.45374e-163	-1.01425e-163	-7.53231e-164	-1.19502e-162	3.34521e-163	8.70824e-163	-3.16322e-163	8.00585e-164	-1.55453e-163	0
-2.98402e-163	1.52521e-162	2.81401e-163	-3.87725e-163	-2.81127e-164	3.75769e-165	-2.34551e-163	-8.57162e-163	-2.43079e-164	-6.67894e-163	-1.938e-163	1.19345e-162	-2.57445e-163	-6.75454e-164	-6.20732e-163	4.07545e-163	-3.8809e-163	1.12907e-163	1.47479e-163	7.07956e-163	1.17835e-164	2.45374e-163	-1.01425e-163	-7.53231e-164	-1.19502e-162	3.34521e-163	8.70824e-163	-3.16322e-163	8.00585e-164	-1.55453e-163	0
-2.98402e-163	1.52521e-162	2.81401e-163	-3.87725e-163	-2.81127e-164	3.75769e-165	-2.34551e-163	-8.57162e-163	-2.43079e-164	-6.67894e-163	-1.938e-163	1.19345e-162	-2.57445e-163	-6.75454e-164	-6.20732e-163	4.07545e-163	-3.8809e-163	1.12907e-163	1.47479e-163	7.07956e-163	1.17835e-164	2.45374e-163	-1.01425e-163	-7.53231e-164	-1.19502e-162	3.34521e-163	8.70824e-163	-3.16322e-163	8.00585e-164	-1.55453e-163	0
-2.98402e-163	1.52521e-162	2.81401e-163	-3.87725e-163	-2.81127e-164	3.75769e-165	-2.34551e-163	-8.57162e-163	-2.43079e-164	-6.67894e-163	-1.938e-163	1.19345e-162	-2.57445e-163	-6.75454e-164	-6.20732e-163	4.07545e-163	-3.8809e-163	1.12907e-163	1.47479e-163	7.07956e-163	1.17835e-164	2.45374e-163	-1.01425e-163	-7.53231e-164	-1.19502e-162	3.34521e-163	8.70824e-163	-3.16322e-163	8.00585e-164	-1.55453e-163	0
-2.98402e-163	1.52521e-162	2.81401e-163	-3.87725e-163	-2.81127e-164	3.75769e-165	-2.34551e-163	-8.57162e-163	-2.43079e-164	-6.67894e-163	-1.938e-163	1.19345e-162	-2.57445e-163	-6.75454e-164	-6.20732e-163	4.07545e-163	-3.8809e-163	1.12907e-163	1.47479e-163	7.07956e-163	1.17835e-164	2.45374e-163	-1.01425e-163	-7.53231e-164	-1.19502e-162	3.34521e-163	8.70824e-163	-3.16322e-163	8.00585e-164	-1.55453e-163	0
-2.98402e-163	1.52521e-162	2.81401e-163	-3.87725e-163	-2.81127e-164	3.75769e-165	-2.34551e-163	-8.57162e-163	-2.43079e-164	-6.67894e-163	-1.938e-163	1.19345e-162	-2.57445e-163	-6.75454e-164	-6.20732e-163	4.07545e-163	-3.8809e-163	1.12907e-163	1.47479e-163	7.07956e-163	1.17835e-164	2.45374e-163	-1.01425e-163	-7.53231e-164	-1.19502e-162	3.34521e-163	8.70824e-163	-3.16322e-163	8.00585e-164	-1.55453e-163	0
-2.98402e-163	1.52521e-162	2.81401e-163	-3.87725e-163	-2.81127e-164	3.75769e-165	-2.34551e-163	-8.57162e-163	-2.43079e-164	-6.67894e-163	-1.938e-163	1.19345e-162	-2.57445e-163	-6.75454e-164	-6.20732e-163	4.07545e-163	-3.8809e-163	1.12907e-163	1.47479e-163	7.07956e-163	1.17835e-164	2.45374e-163	-1.01425e-163	-7.53231e-164	-1.19502e-162	3.34521e-163	8.70824e-163	-3.16322e-163	8.00585e-164	-1.55453e-163	0
-2.98402e-163	1.52521e-162	2.81401e-163	-3.87725e-163	-2.81127e-164	3.75769e-165	-2.34551e-163	-8.57162e-163	-2.43079e-164	-6.67894e-163	-1.938e-163	1.19345e-162	-2.57445e-163	-6.75454e-164	-6.20732e-163	4.07545e-163	-3.8809e-163	1.12907e-163	1.47479e-163	7.07956e-163	1.17835e-164	2.45374e-163	-1.01425e-163	-7.53231e-164	-1.19502e-162	3.34521e-163	8.70824e-163	-3.16322e-163	8.00585e-164	-1.55453e-163	0
-2.98402e-163	1.52521e-162	2.81401e-163	-3.87725e-163	-2.81127e-164	3.75769e-165	-2.34551e-163	-8.57162e-163	-2.43079e-164	-6.67894e-163	-1.938e-163	1.19345e-162	-2.57445e-163	-6.75454e-164	-6.20732e-163	4.07545e-163	-3.8809e-163	1.12907e-163	1.47479e-163	7.07956e-163	1.17835e-164	2.45374e-163	-1.01425e-163	-7.53231e-164	-1.19502e-162	3.34521e-163	8.70824e-163	-3.16322e-163	8.00585e-164	-1.55453e-163	0
-2.98402e-163	1.52521e-162	2.81401e-163	-3.87725e-163	-2.81127e-164	3.75769e-165	-2.34551e-163	-8.57162e-163	-2.43079e-164	-6.67894e-163	-1.938e-163	1.19345e-162	-2.57445e-163	-6.75454e-164	-6.20732e-163	4.07545e-163	-3.8809e-163	1.12907e-163	1.47479e-163	7.07956e-163	1.17835e-164	2.45374e-163	-1.01425e-163	-7.53231e-164	-1.19502e-162	3.34521e-163	8.70824e-163	-3.16322e-163	8.00585e-164	-1.55453e-163	0
-2.98402e-163	1.52521e-162	2.81401e-163	-3.87725e-163	-2.81127e-164	3.75769e-165	-2.34551e-163	-8.57162e-163	-2.43079e-164	-6.67894e-163	-1.938e-163	1.19345e-162	-2.57445e-163	-6.75454e-164	-6.20732e-163	4.07545e-163	-3.8809e-163	1.12907e-163	1.47479e-163	7.07956e-163	1.17835e-164	2.45374e-163	-1.01425e-163	-7.53231e-164	-1.19502e-162	3.34521e-163	8.70824e-163	-3.16322e-163	8.00585e-164	-1.55453e-163	0
-2.98402e-163	1.52521e-162	2.81401e-163	-3.87725e-163	-2.81127e-164	3.75769e-165	-2.34551e-163	-8.57162e-163	-2.43079e-164	-6.67894e-163	-1.938e-163	1.19345e-162	-2.57445e-163	-6.75454e-164	-6.20732e-163	4.07545e-163	-3.8809e-163	1.12907e-163	1.47479e-163	7.07956e-163	1.17835e-164	2.45374e-163	-1.01425e-163	-7.53231e-164	-1.19502e-162	3.34521e-163	8.70824e-163	-3.16322e-163	8.00585e-164	-1.55453e-163	0
-2.98402e-163	1.52521e-162	2.81401e-163	-3.87725e-163	-2.81127e-164	3.75769e-165	-2.34551e-163	-8.57162e-163	-2.43079e-164	-6.67894e-163	-1.938e-163	1.19345e-162	-2.57445e-163	-6.75454e-164	-6.20732e-163	4.07545e-163	-3.8809e-163	1.12907e-163	1.47479e-163	7.07956e-163	1.17835e-164	2.45374e-163	-1.01425e-163	-7.53231e-164	-1.19502e-162	3.34521e-163	8.70824e-163	-3.16322e-163	8.00585e-164	-1.55453e-163	0
-2.98402e-163	1.52521e-162	2.81401e-163	-3.87725e-163	-2.81127e-164	3.75769e-165	-2.34551e-163	-8.57162e-163	-2.43079e-164	-6.67894e-163	-1.938e-163	1.19345e-162	-2.57445e-163	-6.75454e-164	-6.20732e-163	4.07545e-163	-3.8809e-163	1.12907e-163	1.47479e-163	7.07956e-163	1.17835e-164	2.45374e-163	-1.01425e-163	-7.53231e-164	-1.19502e-162	3.34521e-163	8.70824e-163	-3.16322e-163	8.00585e-164	-1.55453e-163	0
-2.98402e-163	1.52521e-162	2.81401e-163	-3.87725e-163	-2.81127e-164	3.75769e-165	-2.34551e-163	-8.57162e-163	-2.43079e-164	-6.67894e-163	-1.938e-163	1.19345e-162	-2.57445e-163	-6.75454e-164	-6.20732e-163	4.07545e-163	-3.8809e-163	1.12907e-163	1.47479e-163	7.07956e-163	1.17835e-164	2.45374e-163	-1.01425e-163	-7.53231e-164	-1.19502e-162	3.34521e-163	8.70824e-163	-3.16322e-163	8.00585e-164	-1.55453e-163	0
-2.98402e-163	1.52521e-162	2.81401e-163	-3.87725e-163	-2.81127e-164	3.75769e-165	-2.34551e-163	-8.57162e-163	-2.43079e-164	-6.67894e-163	-1.938e-163	1.19345e-162	-2.57445e-163	-6.75454e-164	-6.20732e-163	4.07545e-163	-3.8809e-163	1.12907e-163	1.47479e-163	7.07956e-163	1.17835e-164	2.45374e-163	-1.01425e-163	-7.53231e-164	-1.19502e-162	3.34521e-163	8.70824e-163	-3.16322e-163	8.00585e-164	-1.55453e-163	0
-2.98402e-163	1.52521e-162	2.81401e-163	-3.87725e-163	-2.81127e-164	3.75769e-165	-2.34551e-163	-8.57162e-163	-2.43079e-164	-6.67894e-163	-1.938e-163	1.19345e-162	-2.57445e-163	-6.75454e-164	-6.20732e-163	4.07545e-163	-3.8809e-163	1.12907e-163	1.47479e-163	7.07956e-163	1.17835e-164	2.45374e-163	-1.01425e-163	-7.53231e-164	-1.19502e-162	3.34521e-163	8.70824e-163	-3.16322e-163	8.00585e-164	-1.55453e-163	0
-2.98402e-163	1.52521e-162	2.81401e-163	-3.87725e-163	-2.81127e-164	3.75769e-165	-2.34551e-163	-8.57162e-163	-2.43079e-164	-6.67894e-163	-1.938e-163	1.19345e-162	-2.57445e-163	-6.75454e-164	-6.20732e-163	4.07545e-163	-3.8809e-163	1.12907e-163	1.47479e-163	7.07956e-163	1.17835e-164	2.45374e-163	-1.01425e-163	-7.53231e-164	-1.19502e-162	3.34521e-163	8.70824e-163	-3.16322e-163	8.00585e-164	-1.55453e-163	0
-2.98402e-163	1.52521e-162	2.81401e-163	-3.87725e-163	-2.81127e-164	3.75769e-165	-2.34551e-163	-8.57162e-163	-2.43079e-164	-6.67894e-163	-1.938e-163	1.19345e-162	-2.57445e-163	-6.75454e-164	-6.20732e-163	4.07545e-163	-3.8809e-163	1.12907e-163	1.47479e-163	7.07956e-163	1.17835e-164	2.45374e-163	-1.01425e-163	-7.53231e-164	-1.19502e-162	3.34521e-163	8.70824e-163	-3.16322e-163	8.00585e-164	-1.55453e-163	0
-2.98402e-163	1.52521e-162	2.81401e-163	-3.87725e-163	-2.81127e-164	3.75769e-165	-2.34551e-163	-8.57162e-163	-2.43079e-164	-6.67894e-163	-1.938e-163	1.19345e-162	-2.57445e-163	-6.75454e-164	-6.20732e-163	4.07545e-163	-3.8809e-163	1.12907e-163	1.47479e-163	7.07956e-163	1.17835e-164	2.45374e-163	-1.01425e-163	-7.53231e-164	-1.19502e-162	3.34521e-163	8.70824e-163	-3.16322e-163	8.00585e-164	-1.55453e-163	0
-2.98402e-163	1.52521e-162	2.81401e-163	-3.87725e-163	-2.81127e-164	3.75769e-165	-2.34551e-163	-8.57162e-163	-2.43079e-164	-6.67894e-163	-1.938e-163	1.19345e-162	-2.57445e-163	-6.75454e-164	-6.20732e-163	4.07545e-163	-3.8809e-163	1.12907e-163	1.47479e-163	7.07956e-163	1.17835e-164	2.45374e-163	-1.01425e-163	-7.53231e-164	-1.19502e-162	3.34521e-163	8.70824e-163	-3.16322e-163	8.00585e-164	-1.55453e-163	0
-2.98402e-163	1.52521e-162	2.81401e-163	-3.87725e-163	-2.81127e-164	3.75769e-165	-2.34551e-163	-8.57162e-163	-2.43079e-164	-6.67894e-163	-1.938e-163	1.19345e-162	-2.57445e-163	-6.75454e-164	-6.20732e-163	4.07545e-163	-3.8809e-163	1.12907e-163	1.47479e-163	7.07956e-163	1.17835e-164	2.45374e-163	-1.01425e-163	-7.53231e-164	-1.19502e-162	3.34521e-163	8.70824e-163	-3.16322e-163	8.00585e-164	-1.55453e-163	0
-2.98402e-163	1.52521e-162	2.81401e-163	-3.87725e-163	-2.81127e-164	3.75769e-165	-2.34551e-163	-8.57162e-163	-2.43079e-164	-6.67894e-163	-1.938e-163	1.19345e-162	-2.57445e-163	-6.75454e-164	-6.20732e-163	4.07545e-163	-3.8809e-163	1.12907e-163	1.47479e-163	7.07956e-163	1.17835e-164	2.45374e-163	-1.01425e-163	-7.53231e-164	-1.19502e-162	3.34521e-163	8.70824e-163	-3.16322e-163	8.00585e-164	-1.55453e-163	0
-2.98402e-163	1.52521e-162	2.81401e-163	-3.87725e-163	-2.81127e-164	3.75769e-165	-2.34551e-163	-8.57162e-163	-2.43079e-164	-6.67894e-163	-1.938e-163	1.19345e-162	-2.57445e-163	-6.75454e-164	-6.20732e-163	4.07545e-163	-3.8809e-163	1.12907e-163	1.47479e-163	7.07956e-163	1.17835e-164	2.45374e-163	-1.01425e-163	-7.53231e-164	-1.19502e-162	3.34521e-163	8.70824e-163	-3.16322e-163	8.00585e-164	-1.55453e-163	0
-2.98402e-163	1.52521e-162	2.81401e-163	-3.87725e-163	-2.81127e-164	3.75769e-165	-2.34551e-163	-8.57162e-163	-2.43079e-164	-6.67894e-163	-1.938e-163	1.19345e-162	-2.57445e-163	-6.75454e-164	-6.20732e-163	4.07545e-163	-3.8809e-163	1.12907e-163	1.47479e-163	7.07956e-163	1.17835e-164	2.45374e-163	-1.01425e-163	-7.53231e-164	-1.19502e-162	3.34521e-163	8.70824e-163	-3.16322e-163	8.00585e-164	-1.55453e-163	0
-2.98402e-163	1.52521e-162	2.81401e-163	-3.87725e-163	-2.81127e-164	3.75769e-165	-2.34551e-163	-8.57162e-163	-2.43079e-164	-6.67894e-163	-1.938e-163	1.19345e-162	-2.57445e-163	-6.75454e-164	-6.20732e-163	4.07545e-163	-3.8809e-163	1.12907e-163	1.47479e-163	7.07956e-163	1.17835e-164	2.45374e-163	-1.01425e-163	-7.53231e-164	-1.19502e-162	3.34521e-163	8.70824e-163	-3.16322e-163	8.00585e-164	-1.55453e-163	0
-2.98402e-163	1.52521e-162	2.81401e-163	-3.87725e-163	-2.81127e-164	3.75769e-165	-2.34551e-163	-8.57162e-163	-2.43079e-164	-6.67894e-163	-1.938e-163	1.19345e-162	-2.57445e-163	-6.75454e-164	-6.20732e-163	4.07545e-163	-3.8809e-163	1.12907e-163	1.47479e-163	7.07956e-163	1.17835e-164	2.45374e-163	-1.01425e-163	-7.53231e-164	-1.19502e-162	3.34521e-163	8.70824e-163	-3.16322e-163	8.00585e-164	-1.55453e-163	0
-2.98402e-163	1.52521e-162	2.81401e-163	-3.87725e-163	-2.81127e-164	3.75769e-165	-2.34551e-163	-8.57162e-163	-2.43079e-164	-6.67894e-163	-1.938e-163	1.19345e-162	-2.57445e-163	-6.75454e-164	-6.20732e-163	4.07545e-163	-3.8809e-163	1.12907e-163	1.47479e-163	7.07956e-163	1.17835e-164	2.45374e-163	-1.01425e-163	-7.53231e-164	-1.19502e-162	3.34521e-163	8.70824e-163	-3.16322e-163	8.00585e-164	-1.55453e-163	0
-2.98402e-163	1.52521e-162	2.81401e-163	-3.87725e-163	-2.81127e-164	3.75769e-165	-2.34551e-163	-8.57162e-163	-2.43079e-164	-6.67894e-163	-1.938e-163	1.19345e-162	-2.57445e-163	-6.75454e-164	-6.20732e-163	4.07545e-163	-3.8809e-163	1.12907e-163	1.47479e-163	7.07956e-163	1.17835e-164	2.45374e-163	-1.01425e-163	-7.53231e-164	-1.19502e-162	3.34521e-163	8.70824e-163	-3.16322e-163	8.00585e-164	-1.55453e-163	0
-2.98402e-163	1.52521e-162	2.81401e-163	-3.87725e-163	-2.81127e-164	3.75769e-165	-2.34551e-163	-8.57162e-163	-2.43079e-164	-6.67894e-163	-1.938e-163	1.19345e-162	-2.57445e-163	-6.75454e-164	-6.20732e-163	4.07545e-163	-3.8809e-163	1.12907e-163	1.47479e-163	7.07956e-163	1.17835e-164	2.45374e-163	-1.01425e-163	-7.53231e-164	-1.19502e-162	3.34521e-163	8.70824e-163	-3.16322e-163	8.00585e-164	-1.55453e-163	0
-2.98402e-163	1.52521e-162	2.81401e-163	-3.87725e-163	-2.81127e-164	3.75769e-165	-2.34551e-163	-8.57162e-163	-2.43079e-164	-6.67894e-163	-1.938e-163	1.19345e-162	-2.57445e-163	-6.75454e-164	-6.20732e-163	4.07545e-163	-3.8809e-163	1.12907e-163	1.47479e-163	7.07956e-163	1.17835e-164	2.45374e-163	-1.01425e-163	-7.53231e-164	-1.19502e-162	3.34521e-163	8.70824e-163	-3.16322e-163	8.00585e-164	-1.55453e-163	0
-2.98402e-163	1.52521e-162	2.81401e-163	-3.87725e-163	-2.81127e-164	3.75769e-165	-2.34551e-163	-8.57162e-163	-2.43079e-164	-6.67894e-163	-1.938e-163	1.19345e-162	-2.57445e-163	-6.75454e-164	-6.20732e-163	4.07545e-163	-3.8809e-163	1.12907e-163	1.47479e-163	7.07956e-163	1.17835e-164	2.45374e-163	-1.01425e-163	-7.53231e-164	-1.19502e-162	3.34521e-163	8.70824e-163	-3.16322e-163	8.00585e-164	-1.55453e-163	0
-2.98402e-163	1.52521e-162	2.81401e-163	-3.87725e-163	-2.81127e-164	3.75769e-165	-2.34551e-163	-8.57162e-163	-2.43079e-164	-6.67894e-163	-1.938e-163	1.19345e-162	-2.57445e-163	-6.75454e-164	-6.20732e-163	4.07545e-163	-3.8809e-163	1.12907e-163	1.47479e-163	7.07956e-163	1.17835e-164	2.45374e-163	-1.01425e-163	-7.53231e-164	-1.19502e-162	3.34521e-163	8.70824e-163	-3.16322e-163	8.00585e-164	-1.55453e-163	0
-2.98402e-163	1.52521e-162	2.81401e-163	-3.87725e-163	-2.81127e-164	3.75769e-165	-2.34551e-163	-8.57162e-163	-2.43079e-164	-6.67894e-163	-1.938e-163	1.19345e-162	-2.57445e-163	-6.75454e-164	-6.20732e-163	4.07545e-163	-3.8809e-163	1.12907e-163	1.47479e-163	7.07956e-163	1.17835e-164	2.45374e-163	-1.01425e-163	-7.53231e-164	-1.19502e-162	3.34521e-163	8.70824e-163	-3.16322e-163	8.00585e-164	-1.55453e-163	0
-2.98402e-163	1.52521e-162	2.81401e-163	-3.87725e-163	-2.81127e-164	3.75769e-165	-2.34551e-163	-8.57162e-163	-2.43079e-164	-6.67894e-163	-1.938e-163	1.19345e-162	-2.57445e-163	-6.75454e-164	-6.20732e-163	4.07545e-163	-3.8809e-163	1.12907e-163	1.47479e-163	7.07956e-163	1.17835e-164	2.45374e-163	-1.01425e-163	-7.53231e-164	-1.19502e-162	3.34521e-163	8.70824e-163	-3.16322e-163	8.00585e-164	-1.55453e-163	0
-2.98402e-163	1.52521e-162	2.81401e-163	-3.87725e-163	-2.81127e-164	3.75769e-165	-2.34551e-163	-8.57162e-163	-2.43079e-164	-6.67894e-163	-1.938e-163	1.19345e-162	-2.57445e-163	-6.75454e-164	-6.20732e-163	4.07545e-163	-3.8809e-163	1.12907e-163	1.47479e-163	7.07956e-163	1.17835e-164	2.45374e-163	-1.01425e-163	-7.53231e-164	-1.19502e-162	3.34521e-163	8.70824e-163	-3.16322e-163	8.00585e-164	-1.55453e-163	0
-2.98402e-163	1.52521e-162	2.81401e-163	-3.87725e-163	-2.81127e-164	3.75769e-165	-2.34551e-163	-8.57162e-163	-2.43079e-164	-6.67894e-163	-1.938e-163	1.19345e-162	-2.57445e-163	-6.75454e-164	-6.20732e-163	4.07545e-163	-3.8809e-163	1.12907e-163	1.47479e-163	7.07956e-163	1.17835e-164	2.45374e-163	-1.01425e-163	-7.53231e-164	-1.19502e-162	3.34521e-163	8.70824e-163	-3.16322e-163	8.00585e-164	-1.55453e-163	0
-2.98402e-163	1.52521e-162	2.81401e-163	-3.87725e-163	-2.81127e-164	3.75769e-165	-2.34551e-163	-8.57162e-163	-2.43079e-164	-6.67894e-163	-1.938e-163	1.19345e-162	-2.57445e-163	-6.75454e-164	-6.20732e-163	4.07545e-163	-3.8809e-163	1.12907e-163	1.47479e-163	7.07956e-163	1.17835e-164	2.45374e-163	-1.01425e-163	-7.53231e-164	-1.19502e-162	3.34521e-163	8.70824e-163	-3.16322e-163	8.00585e-164	-1.55453e-163	0
-2.98402e-163	1.52521e-162	2.81401e-163	-3.87725e-163	-2.81127e-164	3.75769e-165	-2.34551e-163	-8.57162e-163	-2.43079e-164	-6.67894e-163	-1.938e-163	1.19345e-162	-2.57445e-163	-6.75454e-164	-6.20732e-163	4.07545e-163	-3.8809e-163	1.12907e-163	1.47479e-163	7.07956e-163	1.17835e-164	2.45374e-163	-1.01425e-163	-7.53231e-164	-1.19502e-162	3.34521e-163	8.70824e-163	-3.16322e-163	8.00585e-164	-1.55453e-163	0
-2.98402e-163	1.52521e-162	2.81401e-163	-3.87725e-163	-2.81127e-164	3.75769e-165	-2.34551e-163	-8.57162e-163	-2.43079e-164	-6.67894e-163	-1.938e-163	1.19345e-162	-2.57445e-163	-6.75454e-164	-6.20732e-163	4.07545e-163	-3.8809e-163	1.12907e-163	1.47479e-163	7.07956e-163	1.17835e-164	2.45374e-163	-1.01425e-163	-7.53231e-164	-1.19502e-162	3.34521e-163	8.70824e-163	-3.16322e-163	8.00585e-164	-1.55453e-163	0
-2.98402e-163	1.52521e-162	2.81401e-163	-3.87725e-163	-2.81127e-164	3.75769e-165	-2.34551e-163	-8.57162e-163	-2.43079e-164	-6.67894e-163	-1.938e-163	1.19345e-162	-2.57445e-163	-6.75454e-164	-6.20732e-163	4.07545e-163	-3.8809e-163	1.12907e-163	1.47479e-163	7.07956e-163	1.17835e-164	2.45374e-163	-1.01425e-163	-7.53231e-164	-1.19502e-162	3.34521e-163	8.70824e-163	-3.16322e-163	8.00585e-164	-1.55453e-163	0
-2.98402e-163	1.52521e-162	2.81401e-163	-3.87725e-163	-2.81127e-164	3.75769e-165	-2.34551e-163	-8.57162e-163	-2.43079e-164	-6.67894e-163	-1.938e-163	1.19345e-162	-2.57445e-163	-6.75454e-164	-6.20732e-163	4.07545e-163	-3.8809e-163	1.12907e-163	1.47479e-163	7.07956e-163	1.17835e-164	2.45374e-163	-1.01425e-163	-7.53231e-164	-1.19502e-162	3.34521e-163	8.70824e-163	-3.16322e-163	8.00585e-164	-1.55453e-163	0
-2.98402e-163	1.52521e-162	2.81401e-163	-3.87725e-163	-2.81127e-164	3.75769e-165	-2.34551e-163	-8.57162e-163	-2.43079e-164	-6.67894e-163	-1.938e-163	1.19345e-162	-2.57445e-163	-6.75454e-164	-6.20732e-163	4.07545e-163	-3.8809e-163	1.12907e-163	1.47479e-163	7.07956e-163	1.17835e-164	2.45374e-163	-1.01425e-163	-7.53231e-164	-1.19502e-162	3.34521e-163	8.70824e-163	-3.16322e-163	8.00585e-164	-1.55453e-163	0
-2.98402e-163	1.52521e-162	2.81401e-163	-3.87725e-163	-2.81127e-164	3.75769e-165	-2.34551e-163	-8.57162e-163	-2.43079e-164	-6.67894e-163	-1.938e-163	1.19345e-162	-2.57445e-163	-6.75454e-164	-6.20732e-163	4.07545e-163	-3.8809e-163	1.12907e-163	1.47479e-163	7.07956e-163	1.17835e-164	2.45374e-163	-1.01425e-163	-7.53231e-164	-1.19502e-162	3.34521e-163	8.70824e-163	-3.16322e-163	8.00585e-164	-1.55453e-163	0
-2.98402e-163	1.52521e-162	2.81401e-163	-3.87725e-163	-2.81127e-164	3.75769e-165	-2.34551e-163	-8.57162e-163	-2.43079e-164	-6.67894e-163	-1.938e-163	1.19345e-162	-2.57445e-163	-6.75454e-164	-6.20732e-163	4.07545e-163	-3.8809e-163	1.12907e-163	1.47479e-163	7.07956e-163	1.17835e-164	2.45374e-163	-1.01425e-163	-7.53231e-164	-1.19502e-162	3.34521e-163	8.70824e-163	-3.16322e-163	8.00585e-164	-1.55453e-163	0
-2.98402e-163	1.52521e-162	2.81401e-163	-3.87725e-163	-2.81127e-164	3.75769e-165	-2.34551e-163	-8.57162e-163	-2.43079e-164	-6.67894e-163	-1.938e-163	1.19345e-162	-2.57445e-163	-6.75454e-164	-6.20732e-163	4.07545e-163	-3.8809e-163	1.12907e-163	1.47479e-163	7.07956e-163	1.17835e-164	2.45374e-163	-1.01425e-163	-7.53231e-164	-1.19502e-162	3.34521e-163	8.70824e-163	-3.16322e-163	8.00585e-164	-1.55453e-163	0
-2.98402e-163	1.52521e-162	2.81401e-163	-3.87725e-163	-2.81127e-164	3.75769e-165	-2.34551e-163	-8.57162e-163	-2.43079e-164	-6.67894e-163	-1.938e-163	1.19345e-162	-2.57445e-163	-6.75454e-164	-6.20732e-163	4.07545e-163	-3.8809e-163	1.12907e-163	1.47479e-163	7.07956e-163	1.17835e-164	2.45374e-163	-1.01425e-163	-7.53231e-164	-1.19502e-162	3.34521e-163	8.70824e-163	-3.16322e-163	8.00585e-164	-1.55453e-163	0
-2.98402e-163	1.52521e-162	2.81401e-163	-3.87725e-163	-2.81127e-164	3.75769e-165	-2.34551e-163	-8.57162e-163	-2.43079e-164	-6.67894e-163	-1.938e-163	1.19345e-162	-2.57445e-163	-6.75454e-164	-6.20732e-163	4.07545e-163	-3.8809e-163	1.12907e-163	1.47479e-163	7.07956e-163	1.17835e-164	2.45374e-163	-1.01425e-163	-7.53231e-164	-1.19502e-162	3.34521e-163	8.70824e-163	-3.16322e-163	8.00585e-164	-1.55453e-163	0
-2.98402e-163	1.52521e-162	2.81401e-163	-3.87725e-163	-2.81127e-164	3.75769e-165	-2.34551e-163	-8.57162e-163	-2.43079e-164	-6.67894e-163	-1.938e-163	1.19345e-162	-2.57445e-163	-6.75454e-164	-6.20732e-163	4.07545e-163	-3.8809e-163	1.12907e-163	1.47479e-163	7.07956e-163	1.17835e-164	2.45374e-163	-1.01425e-163	-7.53231e-164	-1.19502e-162	3.34521e-163	8.70824e-163	-3.16322e-163	8.00585e-164	-1.55453e-163	0
-2.98402e-163	1.52521e-162	2.81401e-163	-3.87725e-163	-2.81127e-164	3.75769e-165	-2.34551e-163	-8.57162e-163	-2.43079e-164	-6.67894e-163	-1.938e-163	1.19345e-162	-2.57445e-163	-6.75454e-164	-6.20732e-163	4.07545e-163	-3.8809e-163	1.12907e-163	1.47479e-163	7.07956e-163	1.17835e-164	2.45374e-163	-1.01425e-163	-7.53231e-164	-1.19502e-162	3.34521e-163	8.70824e-163	-3.16322e-163	8.00585e-164	-1.55453e-163	0
-2.98402e-163	1.52521e-162	2.81401e-163	-3.87725e-163	-2.81127e-164	3.75769e-165	-2.34551e-163	-8.57162e-163	-2.43079e-164	-6.67894e-163	-1.938e-163	1.19345e-162	-2.57445e-163	-6.75454e-164	-6.20732e-163	4.07545e-163	-3.8809e-163	1.12907e-163	1.47479e-163	7.07956e-163	1.17835e-164	2.45374e-163	-1.01425e-163	-7.53231e-164	-1.19502e-162	3.34521e-163	8.70824e-163	-3.16322e-163	8.00585e-164	-1.55453e-163	0
-2.98402e-163	1.52521e-162	2.81401e-163	-3.87725e-163	-2.81127e-164	3.75769e-165	-2.34551e-163	-8.57162e-163	-2.43079e-164	-6.67894e-163	-1.938e-163	1.19345e-162	-2.57445e-163	-6.75454e-164	-6.20732e-163	4.07545e-163	-3.8809e-163	1.12907e-163	1.47479e-163	7.07956e-163	1.17835e-164	2.45374e-163	-1.01425e-163	-7.53231e-164	-1.19502e-162	3.34521e-163	8.70824e-163	-3.16322e-163	8.00585e-164	-1.55453e-163	0
-2.98402e-163	1.52521e-162	2.81401e-163	-3.87725e-163	-2.81127e-164	3.75769e-165	-2.34551e-163	-8.57162e-163	-2.43079e-164	-6.67894e-163	-1.938e-163	1.19345e-162	-2.57445e-163	-6.75454e-164	-6.20732e-163	4.07545e-163	-3.8809e-163	1.12907e-163	1.47479e-163	7.07956e-163	1.17835e-164	2.45374e-163	-1.01425e-163	-7.53231e-164	-1.19502e-162	3.34521e-163	8.70824e-163	-3.16322e-163	8.00585e-164	-1.55453e-163	0
-2.98402e-163	1.52521e-162	2.81401e-163	-3.87725e-163	-2.81127e-164	3.75769e-165	-2.34551e-163	-8.57162e-163	-2.43079e-164	-6.67894e-163	-1.938e-163	1.19345e-162	-2.57445e-163	-6.75454e-164	-6.20732e-163	4.07545e-163	-3.8809e-163	1.12907e-163	1.47479e-163	7.07956e-163	1.17835e-164	2.45374e-163	-1.01425e-163	-7.53231e-164	-1.19502e-162	3.34521e-163	8.70824e-163	-3.16322e-163	8.00585e-164	-1.55453e-163	0
-2.98402e-163	1.52521e-162	2.81401e-163	-3.87725e-163	-2.81127e-164	3.75769e-165	-2.34551e-163	-8.57162e-163	-2.43079e-164	-6.67894e-163	-1.938e-163	1.19345e-162	-2.57445e-163	-6.75454e-164	-6.20732e-163	4.07545e-163	-3.8809e-163	1.12907e-163	1.47479e-163	7.07956e-163	1.17835e-164	2.45374e-163	-1.01425e-163	-7.53231e-164	-1.19502e-162	3.34521e-163	8.70824e-163	-3.16322e-163	8.00585e-164	-1.55453e-163	0
-2.98402e-163	1.52521e-162	2.81401e-163	-3.87725e-163	-2.81127e-164	3.75769e-165	-2.34551e-163	-8.57162e-163	-2.43079e-164	-6.67894e-163	-1.938e-163	1.19345e-162	-2.57445e-163	-6.75454e-164	-6.20732e-163	4.07545e-163	-3.8809e-163	1.12907e-163	1.47479e-163	7.07956e-163	1.17835e-164	2.45374e-163	-1.01425e-163	-7.53231e-164	-1.19502e-162	3.34521e-163	8.70824e-163	-3.16322e-163	8.00585e-164	-1.55453e-163	0
-2.98402e-163	1.52521e-162	2.81401e-163	-3.87725e-163	-2.81127e-164	3.75769e-165	-2.34551e-163	-8.57162e-163	-2.43079e-164	-6.67894e-163	-1.938e-163	1.19345e-162	-2.57445e-163	-6.75454e-164	-6.20732e-163	4.07545e-163	-3.8809e-163	1.12907e-163	1.47479e-163	7.07956e-163	1.17835e-164	2.45374e-163	-1.01425e-163	-7.53231e-164	-1.19502e-162	3.34521e-163	8.70824e-163	-3.16322e-163	8.00585e-164	-1.55453e-163	0
-2.98402e-163	1.52521e-162	2.81401e-163	-3.87725e-163	-2.81127e-164	3.75769e-165	-2.34551e-163	-8.57162e-163	-2.43079e-164	-6.67894e-163	-1.938e-163	1.19345e-162	-2.57445e-163	-6.75454e-164	-6.20732e-163	4.07545e-163	-3.8809e-163	1.12907e-163	1.47479e-163	7.07956e-163	1.17835e-164	2.45374e-163	-1.01425e-163	-7.53231e-164	-1.19502e-162	3.34521e-163	8.70824e-163	-3.16322e-163	8.00585e-164	-1.55453e-163	0
-2.98402e-163	1.52521e-162	2.81401e-163	-3.87725e-163	-2.81127e-164	3.75769e-165	-2.34551e-163	-8.57162e-163	-2.43079e-164	-6.67894e-163	-1.938e-163	1.19345e-162	-2.57445e-163	-6.75454e-164	-6.20732e-163	4.07545e-163	-3.8809e-163	1.12907e-163	1.47479e-163	7.07956e-163	1.17835e-164	2.45374e-163	-1.01425e-163	-7.53231e-164	-1.19502e-162	3.34521e-163	8.70824e-163	-3.16322e-163	8.00585e-164	-1.55453e-163	0
-2.98402e-163	1.52521e-162	2.81401e-163	-3.87725e-163	-2.81127e-164	3.75769e-165	-2.34551e-163	-8.57162e-163	-2.43079e-164	-6.67894e-163	-1.938e-163	1.19345e-162	-2.57445e-163	-6.75454e-164	-6.20732e-163	4.07545e-163	-3.8809e-163	1.12907e-163	1.47479e-163	7.07956e-163	1.17835e-164	2.45374e-163	-1.01425e-163	-7.53231e-164	-1.19502e-162	3.34521e-163	8.70824e-163	-3.16322e-163	8.00585e-164	-1.55453e-163	0
-2.98402e-163	1.52521e-162	2.81401e-163	-3.87725e-163	-2.81127e-164	3.75769e-165	-2.34551e-163	-8.57162e-163	-2.43079e-164	-6.67894e-163	-1.938e-163	1.19345e-162	-2.57445e-163	-6.75454e-164	-6.20732e-163	4.07545e-163	-3.8809e-163	1.12907e-163	1.47479e-163	7.07956e-163	1.17835e-164	2.45374e-163	-1.01425e-163	-7.53231e-164	-1.19502e-162	3.34521e-163	8.70824e-163	-3.16322e-163	8.00585e-164	-1.55453e-163	0
-2.98402e-163	1.52521e-162	2.81401e-163	-3.87725e-163	-2.81127e-164	3.75769e-165	-2.34551e-163	-8.57162e-163	-2.43079e-164	-6.67894e-163	-1.938e-163	1.19345e-162	-2.57445e-163	-6.75454e-164	-6.20732e-163	4.07545e-163	-3.8809e-163	1.12907e-163	1.47479e-163	7.07956e-163	1.17835e-164	2.45374e-163	-1.01425e-163	-7.53231e-164	-1.19502e-162	3.34521e-163	8.70824e-163	-3.16322e-163	8.00585e-164	-1.55453e-163	0
-2.98402e-163	1.52521e-162	2.81401e-163	-3.87725e-163	-2.81127e-164	3.75769e-165	-2.34551e-163	-8.57162e-163	-2.43079e-164	-6.67894e-163	-1.938e-163	1.19345e-162	-2.57445e-163	-6.75454e-164	-6.20732e-163	4.07545e-163	-3.8809e-163	1.12907e-163	1.47479e-163	7.07956e-163	1.17835e-164	2.45374e-163	-1.01425e-163	-7.53231e-164	-1.19502e-162	3.34521e-163	8.70824e-163	-3.16322e-163	8.00585e-164	-1.55453e-163	0
-2.98402e-163	1.52521e-162	2.81401e-163	-3.87725e-163	-2.81127e-164	3.75769e-165	-2.34551e-163	-8.57162e-163	-2.43079e-164	-6.67894e-163	-1.938e-163	1.19345e-162	-2.57445e-163	-6.75454e-164	-6.20732e-163	4.07545e-163	-3.8809e-163	1.12907e-163	1.47479e-163	7.07956e-163	1.17835e-164	2.45374e-163	-1.01425e-163	-7.53231e-164	-1.19502e-162	3.34521e-163	8.70824e-163	-3.16322e-163	8.00585e-164	-1.55453e-163	0
-2.98402e-163	1.52521e-162	2.81401e-163	-3.87725e-163	-2.81127e-164	3.75769e-165	-2.34551e-163	-8.57162e-163	-2.43079e-164	-6.67894e-163	-1.938e-163	1.19345e-162	-2.57445e-163	-6.75454e-164	-6.20732e-163	4.07545e-163	-3.8809e-163	1.12907e-163	1.47479e-163	7.07956e-163	1.17835e-164	2.45374e-163	-1.01425e-163	-7.53231e-164	-1.19502e-162	3.34521e-163	8.70824e-163	-3.16322e-163	8.00585e-164	-1.55453e-163	0
-2.98402e-163	1.52521e-162	2.81401e-163	-3.87725e-163	-2.81127e-164	3.75769e-165	-2.34551e-163	-8.57162e-163	-2.43079e-164	-6.67894e-163	-1.938e-163	1.19345e-162	-2.57445e-163	-6.75454e-164	-6.20732e-163	4.07545e-163	-3.8809e-163	1.12907e-163	1.47479e-163	7.07956e-163	1.17835e-164	2.45374e-163	-1.01425e-163	-7.53231e-164	-1.19502e-162	3.34521e-163	8.70824e-163	-3.16322e-163	8.00585e-164	-1.55453e-163	0
-2.98402e-163	1.52521e-162	2.81401e-163	-3.87725e-163	-2.81127e-164	3.75769e-165	-2.34551e-163	-8.57162e-163	-2.43079e-164	-6.67894e-163	-1.938e-163	1.19345e-162	-2.57445e-163	-6.75454e-164	-6.20732e-163	4.07545e-163	-3.8809e-163	1.12907e-163	1.47479e-163	7.07956e-163	1.17835e-164	2.45374e-163	-1.01425e-163	-7.53231e-164	-1.19502e-162	3.34521e-163	8.70824e-163	-3.16322e-163	8.00585e-164	-1.55453e-163	0
-2.98402e-163	1.52521e-162	2.81401e-163	-3.87725e-163	-2.81127e-164	3.75769e-165	-2.34551e-163	-8.57162e-163	-2.43079e-164	-6.67894e-163	-1.938e-163	1.19345e-162	-2.57445e-163	-6.75454e-164	-6.20732e-163	4.07545e-163	-3.8809e-163	1.12907e-163	1.47479e-163	7.07956e-163	1.17835e-164	2.45374e-163	-1.01425e-163	-7.53231e-164	-1.19502e-162	3.34521e-163	8.70824e-163	-3.16322e-163	8.00585e-164	-1.55453e-163	0
-2.98402e-163	1.52521e-162	2.81401e-163	-3.87725e-163	-2.81127e-164	3.75769e-165	-2.34551e-163	-8.57162e-163	-2.43079e-164	-6.67894e-163	-1.938e-163	1.19345e-162	-2.57445e-163	-6.75454e-164	-6.20732e-163	4.07545e-163	-3.8809e-163	1.12907e-163	1.47479e-163	7.07956e-163	1.17835e-164	2.45374e-163	-1.01425e-163	-7.53231e-164	-1.19502e-162	3.34521e-163	8.70824e-163	-3.16322e-163	8.00585e-164	-1.55453e-163	0
-2.98402e-163	1.52521e-162	2.81401e-163	-3.87725e-163	-2.81127e-164	3.75769e-165	-2.34551e-163	-8.57162e-163	-2.43079e-164	-6.67894e-163	-1.938e-163	1.19345e-162	-2.57445e-163	-6.75454e-164	-6.20732e-163	4.07545e-163	-3.8809e-163	1.12907e-163	1.47479e-163	7.07956e-163	1.17835e-164	2.45374e-163	-1.01425e-163	-7.53231e-164	-1.19502e-162	3.34521e-163	8.70824e-163	-3.16322e-163	8.00585e-164	-1.55453e-163	0
-2.98402e-163	1.52521e-162	2.81401e-163	-3.87725e-163	-2.81127e-164	3.75769e-165	-2.34551e-163	-8.57162e-163	-2.43079e-164	-6.67894e-163	-1.938e-163	1.19345e-162	-2.57445e-163	-6.75454e-164	-6.20732e-163	4.07545e-163	-3.8809e-163	1.12907e-163	1.47479e-163	7.07956e-163	1.17835e-164	2.45374e-163	-1.01425e-163	-7.53231e-164	-1.19502e-162	3.34521e-163	8.70824e-163	-3.16322e-163	8.00585e-164	-1.55453e-163	0
-2.98402e-163	1.52521e-162	2.81401e-163	-3.87725e-163	-2.81127e-164	3.75769e-165	-2.34551e-163	-8.57162e-163	-2.43079e-164	-6.67894e-163	-1.938e-163	1.19345e-162	-2.57445e-163	-6.75454e-164	-6.20732e-163	4.07545e-163	-3.8809e-163	1.12907e-163	1.47479e-163	7.07956e-163	1.17835e-164	2.45374e-163	-1.01425e-163	-7.53231e-164	-1.19502e-162	3.34521e-163	8.70824e-163	-3.16322e-163	8.00585e-164	-1.55453e-163	0
-2.98402e-163	1.52521e-162	2.81401e-163	-3.87725e-163	-2.81127e-164	3.75769e-165	-2.34551e-163	-8.57162e-163	-2.43079e-164	-6.67894e-163	-1.938e-163	1.19345e-162	-2.57445e-163	-6.75454e-164	-6.20732e-163	4.07545e-163	-3.8809e-163	1.12907e-163	1.47479e-163	7.07956e-163	1.17835e-164	2.45374e-163	-1.01425e-163	-7.53231e-164	-1.19502e-162	3.34521e-163	8.70824e-163	-3.16322e-163	8.00585e-164	-1.55453e-163	0
-2.98402e-163	1.52521e-162	2.81401e-163	-3.87725e-163	-2.81127e-164	3.75769e-165	-2.34551e-163	-8.57162e-163	-2.43079e-164	-6.67894e-163	-1.938e-163	1.19345e-162	-2.57445e-163	-6.75454e-164	-6.20732e-163	4.07545e-163	-3.8809e-163	1.12907e-163	1.47479e-163	7.07956e-163	1.17835e-164	2.45374e-163	-1.01425e-163	-7.53231e-164	-1.19502e-162	3.34521e-163	8.70824e-163	-3.16322e-163	8.00585e-164	-1.55453e-163	0
-2.98402e-163	1.52521e-162	2.81401e-163	-3.87725e-163	-2.81127e-164	3.75769e-165	-2.34551e-163	-8.57162e-163	-2.43079e-164	-6.67894e-163	-1.938e-163	1.19345e-162	-2.57445e-163	-6.75454e-164	-6.20732e-163	4.07545e-163	-3.8809e-163	1.12907e-163	1.47479e-163	7.07956e-163	1.17835e-164	2.45374e-163	-1.01425e-163	-7.53231e-164	-1.19502e-162	3.34521e-163	8.70824e-163	-3.16322e-163	8.00585e-164	-1.55453e-163	0
-2.98402e-163	1.52521e-162	2.81401e-163	-3.87725e-163	-2.81127e-164	3.75769e-165	-2.34551e-163	-8.57162e-163	-2.43079e-164	-6.67894e-163	-1.938e-163	1.19345e-162	-2.57445e-163	-6.75454e-164	-6.20732e-163	4.07545e-163	-3.8809e-163	1.12907e-163	1.47479e-163	7.07956e-163	1.17835e-164	2.45374e-163	-1.01425e-163	-7.53231e-164	-1.19502e-162	3.34521e-163	8.70824e-163	-3.16322e-163	8.00585e-164	-1.55453e-163	0
-2.98402e-163	1.52521e-162	2.81401e-163	-3.87725e-163	-2.81127e-164	3.75769e-165	-2.34551e-163	-8.57162e-163	-2.43079e-164	-6.67894e-163	-1.938e-163	1.19345e-162	-2.57445e-163	-6.75454e-164	-6.20732e-163	4.07545e-163	-3.8809e-163	1.12907e-163	1.47479e-163	7.07956e-163	1.17835e-164	2.45374e-163	-1.01425e-163	-7.53231e-164	-1.19502e-162	3.34521e-163	8.70824e-163	-3.16322e-163	8.00585e-164	-1.55453e-163	0
-2.98402e-163	1.52521e-162	2.81401e-163	-3.87725e-163	-2.81127e-164	3.75769e-165	-2.34551e-163	-8.57162e-163	-2.43079e-164	-6.67894e-163	-1.938e-163	1.19345e-162	-2.57445e-163	-6.75454e-164	-6.20732e-163	4.07545e-163	-3.8809e-163	1.12907e-163	1.47479e-163	7.07956e-163	1.17835e-164	2.45374e-163	-1.01425e-163	-7.53231e-164	-1.19502e-162	3.34521e-163	8.70824e-163	-3.16322e-163	8.00585e-164	-1.55453e-163	0
-2.98402e-163	1.52521e-162	2.81401e-163	-3.87725e-163	-2.81127e-164	3.75769e-165	-2.34551e-163	-8.57162e-163	-2.43079e-164	-6.67894e-163	-1.938e-163	1.19345e-162	-2.57445e-163	-6.75454e-164	-6.20732e-163	4.07545e-163	-3.8809e-163	1.12907e-163	1.47479e-163	7.07956e-163	1.17835e-164	2.45374e-163	-1.01425e-163	-7.53231e-164	-1.19502e-162	3.34521e-163	8.70824e-163	-3.16322e-163	8.00585e-164	-1.55453e-163	0
-2.98402e-163	1.52521e-162	2.81401e-163	-3.87725e-163	-2.81127e-164	3.75769e-165	-2.34551e-163	-8.57162e-163	-2.43079e-164	-6.67894e-163	-1.938e-163	1.19345e-162	-2.57445e-163	-6.75454e-164	-6.20732e-163	4.07545e-163	-3.8809e-163	1.12907e-163	1.47479e-163	7.07956e-163	1.17835e-164	2.45374e-163	-1.01425e-163	-7.53231e-164	-1.19502e-162	3.34521e-163	8.70824e-163	-3.16322e-163	8.00585e-164	-1.55453e-163	0
-2.98402e-163	1.52521e-162	2.81401e-163	-3.87725e-163	-2.81127e-164	3.75769e-165	-2.34551e-163	-8.57162e-163	-2.43079e-164	-6.67894e-163	-1.938e-163	1.19345e-162	-2.57445e-163	-6.75454e-164	-6.20732e-163	4.07545e-163	-3.8809e-163	1.12907e-163	1.47479e-163	7.07956e-163	1.17835e-164	2.45374e-163	-1.01425e-163	-7.53231e-164	-1.19502e-162	3.34521e-163	8.70824e-163	-3.16322e-163	8.00585e-164	-1.55453e-163	0
-2.98402e-163	1.52521e-162	2.81401e-163	-3.87725e-163	-2.81127e-164	3.75769e-165	-2.34551e-163	-8.57162e-163	-2.43079e-164	-6.67894e-163	-1.938e-163	1.19345e-162	-2.57445e-163	-6.75454e-164	-6.20732e-163	4.07545e-163	-3.8809e-163	1.12907e-163	1.47479e-163	7.07956e-163	1.17835e-164	2.45374e-163	-1.01425e-163	-7.53231e-164	-1.19502e-162	3.34521e-163	8.70824e-163	-3.16322e-163	8.00585e-164	-1.55453e-163	0
-2.98402e-163	1.52521e-162	2.81401e-163	-3.87725e-163	-2.81127e-164	3.75769e-165	-2.34551e-163	-8.57162e-163	-2.43079e-164	-6.67894e-163	-1.938e-163	1.19345e-162	-2.57445e-163	-6.75454e-164	-6.20732e-163	4.07545e-163	-3.8809e-163	1.12907e-163	1.47479e-163	7.07956e-163	1.17835e-164	2.45374e-163	-1.01425e-163	-7.53231e-164	-1.19502e-162	3.34521e-163	8.70824e-163	-3.16322e-163	8.00585e-164	-1.55453e-163	0
-2.98402e-163	1.52521e-162	2.81401e-163	-3.87725e-163	-2.81127e-164	3.75769e-165	-2.34551e-163	-8.57162e-163	-2.43079e-164	-6.67894e-163	-1.938e-163	1.19345e-162	-2.57445e-163	-6.75454e-164	-6.20732e-163	4.07545e-163	-3.8809e-163	1.12907e-163	1.47479e-163	7.07956e-163	1.17835e-164	2.45374e-163	-1.01425e-163	-7.53231e-164	-1.19502e-162	3.34521e-163	8.70824e-163	-3.16322e-163	8.00585e-164	-1.55453e-163	0
-2.98402e-163	1.52521e-162	2.81401e-163	-3.87725e-163	-2.81127e-164	3.75769e-165	-2.34551e-163	-8.57162e-163	-2.43079e-164	-6.67894e-163	-1.938e-163	1.19345e-162	-2.57445e-163	-6.75454e-164	-6.20732e-163	4.07545e-163	-3.8809e-163	1.12907e-163	1.47479e-163	7.07956e-163	1.17835e-164	2.45374e-163	-1.01425e-163	-7.53231e-164	-1.19502e-162	3.34521e-163	8.70824e-163	-3.16322e-163	8.00585e-164	-1.55453e-163	0
-2.98402e-163	1.52521e-162	2.81401e-163	-3.87725e-163	-2.81127e-164	3.75769e-165	-2.34551e-163	-8.57162e-163	-2.43079e-164	-6.67894e-163	-1.938e-163	1.19345e-162	-2.57445e-163	-6.75454e-164	-6.20732e-163	4.07545e-163	-3.8809e-163	1.12907e-163	1.47479e-163	7.07956e-163	1.17835e-164	2.45374e-163	-1.01425e-163	-7.53231e-164	-1.19502e-162	3.34521e-163	8.70824e-163	-3.16322e-163	8.00585e-164	-1.55453e-163	0
-2.98402e-163	1.52521e-162	2.81401e-163	-3.87725e-163	-2.81127e-164	3.75769e-165	-2.34551e-163	-8.57162e-163	-2.43079e-164	-6.67894e-163	-1.938e-163	1.19345e-162	-2.57445e-163	-6.75454e-164	-6.20732e-163	4.07545e-163	-3.8809e-163	1.12907e-163	1.47479e-163	7.07956e-163	1.17835e-164	2.45374e-163	-1.01425e-163	-7.53231e-164	-1.19502e-162	3.34521e-163	8.70824e-163	-3.16322e-163	8.00585e-164	-1.55453e-163	0
-2.98402e-163	1.52521e-162	2.81401e-163	-3.87725e-163	-2.81127e-164	3.75769e-165	-2.34551e-163	-8.57162e-163	-2.43079e-164	-6.67894e-163	-1.938e-163	1.19345e-162	-2.57445e-163	-6.75454e-164	-6.20732e-163	4.07545e-163	-3.8809e-163	1.12907e-163	1.47479e-163	7.07956e-163	1.17835e-164	2.45374e-163	-1.01425e-163	-7.53231e-164	-1.19502e-162	3.34521e-163	8.70824e-163	-3.16322e-163	8.00585e-164	-1.55453e-163	0
-2.98402e-163	1.52521e-162	2.81401e-163	-3.87725e-163	-2.81127e-164	3.75769e-165	-2.34551e-163	-8.57162e-163	-2.43079e-164	-6.67894e-163	-1.938e-163	1.19345e-162	-2.57445e-163	-6.75454e-164	-6.20732e-163	4.07545e-163	-3.8809e-163	1.12907e-163	1.47479e-163	7.07956e-163	1.17835e-164	2.45374e-163	-1.01425e-163	-7.53231e-164	-1.19502e-162	3.34521e-163	8.70824e-163	-3.16322e-163	8.00585e-164	-1.55453e-163	0
-2.98402e-163	1.52521e-162	2.81401e-163	-3.87725e-163	-2.81127e-164	3.75769e-165	-2.34551e-163	-8.57162e-163	-2.43079e-164	-6.67894e-163	-1.938e-163	1.19345e-162	-2.57445e-163	-6.75454e-164	-6.20732e-163	4.07545e-163	-3.8809e-163	1.12907e-163	1.47479e-163	7.07956e-163	1.17835e-164	2.45374e-163	-1.01425e-163	-7.53231e-164	-1.19502e-162	3.34521e-163	8.70824e-163	-3.16322e-163	8.00585e-164	-1.55453e-163	0
-2.98402e-163	1.52521e-162	2.81401e-163	-3.87725e-163	-2.81127e-164	3.75769e-165	-2.34551e-163	-8.57162e-163	-2.43079e-164	-6.67894e-163	-1.938e-163	1.19345e-162	-2.57445e-163	-6.75454e-164	-6.20732e-163	4.07545e-163	-3.8809e-163	1.12907e-163	1.47479e-163	7.07956e-163	1.17835e-164	2.45374e-163	-1.01425e-163	-7.53231e-164	-1.19502e-162	3.34521e-163	8.70824e-163	-3.16322e-163	8.00585e-164	-1.55453e-163	0
-2.98402e-163	1.52521e-162	2.81401e-163	-3.87725e-163	-2.81127e-164	3.75769e-165	-2.34551e-163	-8.57162e-163	-2.43079e-164	-6.67894e-163	-1.938e-163	1.19345e-162	-2.57445e-163	-6.75454e-164	-6.20732e-163	4.07545e-163	-3.8809e-163	1.12907e-163	1.47479e-163	7.07956e-163	1.17835e-164	2.45374e-163	-1.01425e-163	-7.53231e-164	-1.19502e-162	3.34521e-163	8.70824e-163	-3.16322e-163	8.00585e-164	-1.55453e-163	0
-2.98402e-163	1.52521e-162	2.81401e-163	-3.87725e-163	-2.81127e-164	3.75769e-165	-2.34551e-163	-8.57162e-163	-2.43079e-164	-6.67894e-163	-1.938e-163	1.19345e-162	-2.57445e-163	-6.75454e-164	-6.20732e-163	4.07545e-163	-3.8809e-163	1.12907e-163	1.47479e-163	7.07956e-163	1.17835e-164	2.45374e-163	-1.01425e-163	-7.53231e-164	-1.19502e-162	3.34521e-163	8.70824e-163	-3.16322e-163	8.00585e-164	-1.55453e-163	0
-2.98402e-163	1.52521e-162	2.81401e-163	-3.87725e-163	-2.81127e-164	3.75769e-165	-2.34551e-163	-8.57162e-163	-2.43079e-164	-6.67894e-163	-1.938e-163	1.19345e-162	-2.57445e-163	-6.75454e-164	-6.20732e-163	4.07545e-163	-3.8809e-163	1.12907e-163	1.47479e-163	7.07956e-163	1.17835e-164	2.45374e-163	-1.01425e-163	-7.53231e-164	-1.19502e-162	3.34521e-163	8.70824e-163	-3.16322e-163	8.00585e-164	-1.55453e-163	0
-2.98402e-163	1.52521e-162	2.81401e-163	-3.87725e-163	-2.81127e-164	3.75769e-165	-2.34551e-163	-8.57162e-163	-2.43079e-164	-6.67894e-163	-1.938e-163	1.19345e-162	-2.57445e-163	-6.75454e-164	-6.20732e-163	4.07545e-163	-3.8809e-163	1.12907e-163	1.47479e-163	7.07956e-163	1.17835e-164	2.45374e-163	-1.01425e-163	-7.53231e-164	-1.19502e-162	3.34521e-163	8.70824e-163	-3.16322e-163	8.00585e-164	-1.55453e-163	0
-2.98402e-163	1.52521e-162	2.81401e-163	-3.87725e-163	-2.81127e-164	3.75769e-165	-2.34551e-163	-8.57162e-163	-2.43079e-164	-6.67894e-163	-1.938e-163	1.19345e-162	-2.57445e-163	-6.75454e-164	-6.20732e-163	4.07545e-163	-3.8809e-163	1.12907e-163	1.47479e-163	7.07956e-163	1.17835e-164	2.45374e-163	-1.01425e-163	-7.53231e-164	-1.19502e-162	3.34521e-163	8.70824e-163	-3.16322e-163	8.00585e-164	-1.55453e-163	0
-2.98402e-163	1.52521e-162	2.81401e-163	-3.87725e-163	-2.81127e-164	3.75769e-165	-2.34551e-163	-8.57162e-163	-2.43079e-164	-6.67894e-163	-1.938e-163	1.19345e-162	-2.57445e-163	-6.75454e-164	-6.20732e-163	4.07545e-163	-3.8809e-163	1.12907e-163	1.47479e-163	7.07956e-163	1.17835e-164	2.45374e-163	-1.01425e-163	-7.53231e-164	-1.19502e-162	3.34521e-163	8.70824e-163	-3.16322e-163	8.00585e-164	-1.55453e-163	0
-2.98402e-163	1.52521e-162	2.81401e-163	-3.87725e-163	-2.81127e-164	3.75769e-165	-2.34551e-163	-8.57162e-163	-2.43079e-164	-6.67894e-163	-1.938e-163	1.19345e-162	-2.57445e-163	-6.75454e-164	-6.20732e-163	4.07545e-163	-3.8809e-163	1.12907e-163	1.47479e-163	7.07956e-163	1.17835e-164	2.45374e-163	-1.01425e-163	-7.53231e-164	-1.19502e-162	3.34521e-163	8.70824e-163	-3.16322e-163	8.00585e-164	-1.55453e-163	0
-2.98402e-163	1.52521e-162	2.81401e-163	-3.87725e-163	-2.81127e-164	3.75769e-165	-2.34551e-163	-8.57162e-163	-2.43079e-164	-6.67894e-163	-1.938e-163	1.19345e-162	-2.57445e-163	-6.75454e-164	-6.20732e-163	4.07545e-163	-3.8809e-163	1.12907e-163	1.47479e-163	7.07956e-163	1.17835e-164	2.45374e-163	-1.01425e-163	-7.53231e-164	-1.19502e-162	3.34521e-163	8.70824e-163	-3.16322e-163	8.00585e-164	-1.55453e-163	0
-2.98402e-163	1.52521e-162	2.81401e-163	-3.87725e-163	-2.81127e-164	3.75769e-165	-2.34551e-163	-8.57162e-163	-2.43079e-164	-6.67894e-163	-1.938e-163	1.19345e-162	-2.57445e-163	-6.75454e-164	-6.20732e-163	4.07545e-163	-3.8809e-163	1.12907e-163	1.47479e-163	7.07956e-163	1.17835e-164	2.45374e-163	-1.01425e-163	-7.53231e-164	-1.19502e-162	3.34521e-163	8.70824e-163	-3.16322e-163	8.00585e-164	-1.55453e-163	0
-2.98402e-163	1.52521e-162	2.81401e-163	-3.87725e-163	-2.81127e-164	3.75769e-165	-2.34551e-163	-8.57162e-163	-2.43079e-164	-6.67894e-163	-1.938e-163	1.19345e-162	-2.57445e-163	-6.75454e-164	-6.20732e-163	4.07545e-163	-3.8809e-163	1.12907e-163	1.47479e-163	7.07956e-163	1.17835e-164	2.45374e-163	-1.01425e-163	-7.53231e-164	-1.19502e-162	3.34521e-163	8.70824e-163	-3.16322e-163	8.00585e-164	-1.55453e-163	0
-2.98402e-163	1.52521e-162	2.81401e-163	-3.87725e-163	-2.81127e-164	3.75769e-165	-2.34551e-163	-8.57162e-163	-2.43079e-164	-6.67894e-163	-1.938e-163	1.19345e-162	-2.57445e-163	-6.75454e-164	-6.20732e-163	4.07545e-163	-3.8809e-163	1.12907e-163	1.47479e-163	7.07956e-163	1.17835e-164	2.45374e-163	-1.01425e-163	-7.53231e-164	-1.19502e-162	3.34521e-163	8.70824e-163	-3.16322e-163	8.00585e-164	-1.55453e-163	0
-2.98402e-163	1.52521e-162	2.81401e-163	-3.87725e-163	-2.81127e-164	3.75769e-165	-2.34551e-163	-8.57162e-163	-2.43079e-164	-6.67894e-163	-1.938e-163	1.19345e-162	-2.57445e-163	-6.75454e-164	-6.20732e-163	4.07545e-163	-3.8809e-163	1.12907e-163	1.47479e-163	7.07956e-163	1.17835e-164	2.45374e-163	-1.01425e-163	-7.53231e-164	-1.19502e-162	3.34521e-163	8.70824e-163	-3.16322e-163	8.00585e-164	-1.55453e-163	0
-2.98402e-163	1.52521e-162	2.81401e-163	-3.87725e-163	-2.81127e-164	3.75769e-165	-2.34551e-163	-8.57162e-163	-2.43079e-164	-6.67894e-163	-1.938e-163	1.19345e-162	-2.57445e-163	-6.75454e-164	-6.20732e-163	4.07545e-163	-3.8809e-163	1.12907e-163	1.47479e-163	7.07956e-163	1.17835e-164	2.45374e-163	-1.01425e-163	-7.53231e-164	-1.19502e-162	3.34521e-163	8.70824e-163	-3.16322e-163	8.00585e-164	-1.55453e-163	0
-2.98402e-163	1.52521e-162	2.81401e-163	-3.87725e-163	-2.81127e-164	3.75769e-165	-2.34551e-163	-8.57162e-163	-2.43079e-164	-6.67894e-163	-1.938e-163	1.19345e-162	-2.57445e-163	-6.75454e-164	-6.20732e-163	4.07545e-163	-3.8809e-163	1.12907e-163	1.47479e-163	7.07956e-163	1.17835e-164	2.45374e-163	-1.01425e-163	-7.53231e-164	-1.19502e-162	3.34521e-163	8.70824e-163	-3.16322e-163	8.00585e-164	-1.55453e-163	0
-2.98402e-163	1.52521e-162	2.81401e-163	-3.87725e-163	-2.81127e-164	3.75769e-165	-2.34551e-163	-8.57162e-163	-2.43079e-164	-6.67894e-163	-1.938e-163	1.19345e-162	-2.57445e-163	-6.75454e-164	-6.20732e-163	4.07545e-163	-3.8809e-163	1.12907e-163	1.47479e-163	7.07956e-163	1.17835e-164	2.45374e-163	-1.01425e-163	-7.53231e-164	-1.19502e-162	3.34521e-163	8.70824e-163	-3.16322e-163	8.00585e-164	-1.55453e-163	0
-2.98402e-163	1.52521e-162	2.81401e-163	-3.87725e-163	-2.81127e-164	3.75769e-165	-2.34551e-163	-8.57162e-163	-2.43079e-164	-6.67894e-163	-1.938e-163	1.19345e-162	-2.57445e-163	-6.75454e-164	-6.20732e-163	4.07545e-163	-3.8809e-163	1.12907e-163	1.47479e-163	7.07956e-163	1.17835e-164	2.45374e-163	-1.01425e-163	-7.53231e-164	-1.19502e-162	3.34521e-163	8.70824e-163	-3.16322e-163	8.00585e-164	-1.55453e-163	0
-2.98402e-163	1.52521e-162	2.81401e-163	-3.87725e-163	-2.81127e-164	3.75769e-165	-2.34551e-163	-8.57162e-163	-2.43079e-164	-6.67894e-163	-1.938e-163	1.19345e-162	-2.57445e-163	-6.75454e-164	-6.20732e-163	4.07545e-163	-3.8809e-163	1.12907e-163	1.47479e-163	7.07956e-163	1.17835e-164	2.45374e-163	-1.01425e-163	-7.53231e-164	-1.19502e-162	3.34521e-163	8.70824e-163	-3.16322e-163	8.00585e-164	-1.55453e-163	0
-2.98402e-163	1.52521e-162	2.81401e-163	-3.87725e-163	-2.81127e-164	3.75769e-165	-2.34551e-163	-8.57162e-163	-2.43079e-164	-6.67894e-163	-1.938e-163	1.19345e-162	-2.57445e-163	-6.75454e-164	-6.20732e-163	4.07545e-163	-3.8809e-163	1.12907e-163	1.47479e-163	7.07956e-163	1.17835e-164	2.45374e-163	-1.01425e-163	-7.53231e-164	-1.19502e-162	3.34521e-163	8.70824e-163	-3.16322e-163	8.00585e-164	-1.55453e-163	0
-2.98402e-163	1.52521e-162	2.81401e-163	-3.87725e-163	-2.81127e-164	3.75769e-165	-2.34551e-163	-8.57162e-163	-2.43079e-164	-6.67894e-163	-1.938e-163	1.19345e-162	-2.57445e-163	-6.75454e-164	-6.20732e-163	4.07545e-163	-3.8809e-163	1.12907e-163	1.47479e-163	7.07956e-163	1.17835e-164	2.45374e-163	-1.01425e-163	-7.53231e-164	-1.19502e-162	3.34521e-163	8.70824e-163	-3.16322e-163	8.00585e-164	-1.55453e-163	0
-2.98402e-163	1.52521e-162	2.81401e-163	-3.87725e-163	-2.81127e-164	3.75769e-165	-2.34551e-163	-8.57162e-163	-2.43079e-164	-6.67894e-163	-1.938e-163	1.19345e-162	-2.57445e-163	-6.75454e-164	-6.20732e-163	4.07545e-163	-3.8809e-163	1.12907e-163	1.47479e-163	7.07956e-163	1.17835e-164	2.45374e-163	-1.01425e-163	-7.53231e-164	-1.19502e-162	3.34521e-163	8.70824e-163	-3.16322e-163	8.00585e-164	-1.55453e-163	0
-2.98402e-163	1.52521e-162	2.81401e-163	-3.87725e-163	-2.81127e-164	3.75769e-165	-2.34551e-163	-8.57162e-163	-2.43079e-164	-6.67894e-163	-1.938e-163	1.19345e-162	-2.57445e-163	-6.75454e-164	-6.20732e-163	4.07545e-163	-3.8809e-163	1.12907e-163	1.47479e-163	7.07956e-163	1.17835e-164	2.45374e-163	-1.01425e-163	-7.53231e-164	-1.19502e-162	3.34521e-163	8.70824e-163	-3.16322e-163	8.00585e-164	-1.55453e-163	0
-2.98402e-163	1.52521e-162	2.81401e-163	-3.87725e-163	-2.81127e-164	3.75769e-165	-2.34551e-163	-8.57162e-163	-2.43079e-164	-6.67894e-163	-1.938e-163	1.19345e-162	-2.57445e-163	-6.75454e-164	-6.20732e-163	4.07545e-163	-3.8809e-163	1.12907e-163	1.47479e-163	7.07956e-163	1.17835e-164	2.45374e-163	-1.01425e-163	-7.53231e-164	-1.19502e-162	3.34521e-163	8.70824e-163	-3.16322e-163	8.00585e-164	-1.55453e-163	0
-2.98402e-163	1.52521e-162	2.81401e-163	-3.87725e-163	-2.81127e-164	3.75769e-165	-2.34551e-163	-8.57162e-163	-2.43079e-164	-6.67894e-163	-1.938e-163	1.19345e-162	-2.57445e-163	-6.75454e-164	-6.20732e-163	4.07545e-163	-3.8809e-163	1.12907e-163	1.47479e-163	7.07956e-163	1.17835e-164	2.45374e-163	-1.01425e-163	-7.53231e-164	-1.19502e-162	3.34521e-163	8.70824e-163	-3.16322e-163	8.00585e-164	-1.55453e-163	0
-2.98402e-163	1.52521e-162	2.81401e-163	-3.87725e-163	-2.81127e-164	3.75769e-165	-2.34551e-163	-8.57162e-163	-2.43079e-164	-6.67894e-163	-1.938e-163	1.19345e-162	-2.57445e-163	-6.75454e-164	-6.20732e-163	4.07545e-163	-3.8809e-163	1.12907e-163	1.47479e-163	7.07956e-163	1.17835e-164	2.45374e-163	-1.01425e-163	-7.53231e-164	-1.19502e-162	3.34521e-163	8.70824e-163	-3.16322e-163	8.00585e-164	-1.55453e-163	0
-2.98402e-163	1.52521e-162	2.81401e-163	-3.87725e-163	-2.81127e-164	3.75769e-165	-2.34551e-163	-8.57162e-163	-2.43079e-164	-6.67894e-163	-1.938e-163	1.19345e-162	-2.57445e-163	-6.75454e-164	-6.20732e-163	4.07545e-163	-3.8809e-163	1.12907e-163	1.47479e-163	7.07956e-163	1.17835e-164	2.45374e-163	-1.01425e-163	-7.53231e-164	-1.19502e-162	3.34521e-163	8.70824e-163	-3.16322e-163	8.00585e-164	-1.55453e-163	0
-2.98402e-163	1.52521e-162	2.81401e-163	-3.87725e-163	-2.81127e-164	3.75769e-165	-2.34551e-163	-8.57162e-163	-2.43079e-164	-6.67894e-163	-1.938e-163	1.19345e-162	-2.57445e-163	-6.75454e-164	-6.20732e-163	4.07545e-163	-3.8809e-163	1.12907e-163	1.47479e-163	7.07956e-163	1.17835e-164	2.45374e-163	-1.01425e-163	-7.53231e-164	-1.19502e-162	3.34521e-163	8.70824e-163	-3.16322e-163	8.00585e-164	-1.55453e-163	0
-2.98402e-163	1.52521e-162	2.81401e-163	-3.87725e-163	-2.81127e-164	3.75769e-165	-2.34551e-163	-8.57162e-163	-2.43079e-164	-6.67894e-163	-1.938e-163	1.19345e-162	-2.57445e-163	-6.75454e-164	-6.20732e-163	4.07545e-163	-3.8809e-163	1.12907e-163	1.47479e-163	7.07956e-163	1.17835e-164	2.45374e-163	-1.01425e-163	-7.53231e-164	-1.19502e-162	3.34521e-163	8.70824e-163	-3.16322e-163	8.00585e-164	-1.55453e-163	0
-2.98402e-163	1.52521e-162	2.81401e-163	-3.87725e-163	-2.81127e-164	3.75769e-165	-2.34551e-163	-8.57162e-163	-2.43079e-164	-6.67894e-163	-1.938e-163	1.19345e-162	-2.57445e-163	-6.75454e-164	-6.20732e-163	4.07545e-163	-3.8809e-163	1.12907e-163	1.47479e-163	7.07956e-163	1.17835e-164	2.45374e-163	-1.01425e-163	-7.53231e-164	-1.19502e-162	3.34521e-163	8.70824e-163	-3.16322e-163	8.00585e-164	-1.55453e-163	0
-2.98402e-163	1.52521e-162	2.81401e-163	-3.87725e-163	-2.81127e-164	3.75769e-165	-2.34551e-163	-8.57162e-163	-2.43079e-164	-6.67894e-163	-1.938e-163	1.19345e-162	-2.57445e-163	-6.75454e-164	-6.20732e-163	4.07545e-163	-3.8809e-163	1.12907e-163	1.47479e-163	7.07956e-163	1.17835e-164	2.45374e-163	-1.01425e-163	-7.53231e-164	-1.19502e-162	3.34521e-163	8.70824e-163	-3.16322e-163	8.00585e-164	-1.55453e-163	0
-2.98402e-163	1.52521e-162	2.81401e-163	-3.87725e-163	-2.81127e-164	3.75769e-165	-2.34551e-163	-8.57162e-163	-2.43079e-164	-6.67894e-163	-1.938e-163	1.19345e-162	-2.57445e-163	-6.75454e-164	-6.20732e-163	4.07545e-163	-3.8809e-163	1.12907e-163	1.47479e-163	7.07956e-163	1.17835e-164	2.45374e-163	-1.01425e-163	-7.53231e-164	-1.19502e-162	3.34521e-163	8.70824e-163	-3.16322e-163	8.00585e-164	-1.55453e-163	0
-2.98402e-163	1.52521e-162	2.81401e-163	-3.87725e-163	-2.81127e-164	3.75769e-165	-2.34551e-163	-8.57162e-163	-2.43079e-164	-6.67894e-163	-1.938e-163	1.19345e-162	-2.57445e-163	-6.75454e-164	-6.20732e-163	4.07545e-163	-3.8809e-163	1.12907e-163	1.47479e-163	7.07956e-163	1.17835e-164	2.45374e-163	-1.01425e-163	-7.53231e-164	-1.19502e-162	3.34521e-163	8.70824e-163	-3.16322e-163	8.00585e-164	-1.55453e-163	0
-2.98402e-163	1.52521e-162	2.81401e-163	-3.87725e-163	-2.81127e-164	3.75769e-165	-2.34551e-163	-8.57162e-163	-2.43079e-164	-6.67894e-163	-1.938e-163	1.19345e-162	-2.57445e-163	-6.75454e-164	-6.20732e-163	4.07545e-163	-3.8809e-163	1.12907e-163	1.47479e-163	7.07956e-163	1.17835e-164	2.45374e-163	-1.01425e-163	-7.53231e-164	-1.19502e-162	3.34521e-163	8.70824e-163	-3.16322e-163	8.00585e-164	-1.55453e-163	0
-2.98402e-163	1.52521e-162	2.81401e-163	-3.87725e-163	-2.81127e-164	3.75769e-165	-2.34551e-163	-8.57162e-163	-2.43079e-164	-6.67894e-163	-1.938e-163	1.19345e-162	-2.57445e-163	-6.75454e-164	-6.20732e-163	4.07545e-163	-3.8809e-163	1.12907e-163	1.47479e-163	7.07956e-163	1.17835e-164	2.45374e-163	-1.01425e-163	-7.53231e-164	-1.19502e-162	3.34521e-163	8.70824e-163	-3.16322e-163	8.00585e-164	-1.55453e-163	0
-2.98402e-163	1.52521e-162	2.81401e-163	-3.87725e-163	-2.81127e-164	3.75769e-165	-2.34551e-163	-8.57162e-163	-2.43079e-164	-6.67894e-163	-1.938e-163	1.19345e-162	-2.57445e-163	-6.75454e-164	-6.20732e-163	4.07545e-163	-3.8809e-163	1.12907e-163	1.47479e-163	7.07956e-163	1.17835e-164	2.45374e-163	-1.01425e-163	-7.53231e-164	-1.19502e-162	3.34521e-163	8.70824e-163	-3.16322e-163	8.00585e-164	-1.55453e-163	0
-2.98402e-163	1.52521e-162	2.81401e-163	-3.87725e-163	-2.81127e-164	3.75769e-165	-2.34551e-163	-8.57162e-163	-2.43079e-164	-6.67894e-163	-1.938e-163	1.19345e-162	-2.57445e-163	-6.75454e-164	-6.20732e-163	4.07545e-163	-3.8809e-163	1.12907e-163	1.47479e-163	7.07956e-163	1.17835e-164	2.45374e-163	-1.01425e-163	-7.53231e-164	-1.19502e-162	3.34521e-163	8.70824e-163	-3.16322e-163	8.00585e-164	-1.55453e-163	0
-2.98402e-163	1.52521e-162	2.81401e-163	-3.87725e-163	-2.81127e-164	3.75769e-165	-2.34551e-163	-8.57162e-163	-2.43079e-164	-6.67894e-163	-1.938e-163	1.19345e-162	-2.57445e-163	-6.75454e-164	-6.20732e-163	4.07545e-163	-3.8809e-163	1.12907e-163	1.47479e-163	7.07956e-163	1.17835e-164	2.45374e-163	-1.01425e-163	-7.53231e-164	-1.19502e-162	3.34521e-163	8.70824e-163	-3.16322e-163	8.00585e-164	-1.55453e-163	0
-2.98402e-163	1.52521e-162	2.81401e-163	-3.87725e-163	-2.81127e-164	3.75769e-165	-2.34551e-163	-8.57162e-163	-2.43079e-164	-6.67894e-163	-1.938e-163	1.19345e-162	-2.57445e-163	-6.75454e-164	-6.20732e-163	4.07545e-163	-3.8809e-163	1.12907e-163	1.47479e-163	7.07956e-163	1.17835e-164	2.45374e-163	-1.01425e-163	-7.53231e-164	-1.19502e-162	3.34521e-163	8.70824e-163	-3.16322e-163	8.00585e-164	-1.55453e-163	0
-2.98402e-163	1.52521e-162	2.81401e-163	-3.87725e-163	-2.81127e-164	3.75769e-165	-2.34551e-163	-8.57162e-163	-2.43079e-164	-6.67894e-163	-1.938e-163	1.19345e-162	-2.57445e-163	-6.75454e-164	-6.20732e-163	4.07545e-163	-3.8809e-163	1.12907e-163	1.47479e-163	7.07956e-163	1.17835e-164	2.45374e-163	-1.01425e-163	-7.53231e-164	-1.19502e-162	3.34521e-163	8.70824e-163	-3.16322e-163	8.00585e-164	-1.55453e-163	0
-2.98402e-163	1.52521e-162	2.81401e-163	-3.87725e-163	-2.81127e-164	3.75769e-165	-2.34551e-163	-8.57162e-163	-2.43079e-164	-6.67894e-163	-1.938e-163	1.19345e-162	-2.57445e-163	-6.75454e-164	-6.20732e-163	4.07545e-163	-3.8809e-163	1.12907e-163	1.47479e-163	7.07956e-163	1.17835e-164	2.45374e-163	-1.01425e-163	-7.53231e-164	-1.19502e-162	3.34521e-163	8.70824e-163	-3.16322e-163	8.00585e-164	-1.55453e-163	0
-2.98402e-163	1.52521e-162	2.81401e-163	-3.87725e-163	-2.81127e-164	3.75769e-165	-2.34551e-163	-8.57162e-163	-2.43079e-164	-6.67894e-163	-1.938e-163	1.19345e-162	-2.57445e-163	-6.75454e-164	-6.20732e-163	4.07545e-163	-3.8809e-163	1.12907e-163	1.47479e-163	7.07956e-163	1.17835e-164	2.45374e-163	-1.01425e-163	-7.53231e-164	-1.19502e-162	3.34521e-163	8.70824e-163	-3.16322e-163	8.00585e-164	-1.55453e-163	0
-2.98402e-163	1.52521e-162	2.81401e-163	-3.87725e-163	-2.81127e-164	3.75769e-165	-2.34551e-163	-8.57162e-163	-2.43079e-164	-6.67894e-163	-1.938e-163	1.19345e-162	-2.57445e-163	-6.75454e-164	-6.20732e-163	4.07545e-163	-3.8809e-163	1.12907e-163	1.47479e-163	7.07956e-163	1.17835e-164	2.45374e-163	-1.01425e-163	-7.53231e-164	-1.19502e-162	3.34521e-163	8.70824e-163	-3.16322e-163	8.00585e-164	-1.55453e-163	0
-2.98402e-163	1.52521e-162	2.81401e-163	-3.87725e-163	-2.81127e-164	3.75769e-165	-2.34551e-163	-8.57162e-163	-2.43079e-164	-6.67894e-163	-1.938e-163	1.19345e-162	-2.57445e-163	-6.75454e-164	-6.20732e-163	4.07545e-163	-3.8809e-163	1.12907e-163	1.47479e-163	7.07956e-163	1.17835e-164	2.45374e-163	-1.01425e-163	-7.53231e-164	-1.19502e-162	3.34521e-163	8.70824e-163	-3.16322e-163	8.00585e-164	-1.55453e-163	0
-2.98402e-163	1.52521e-162	2.81401e-163	-3.87725e-163	-2.81127e-164	3.75769e-165	-2.34551e-163	-8.57162e-163	-2.43079e-164	-6.67894e-163	-1.938e-163	1.19345e-162	-2.57445e-163	-6.75454e-164	-6.20732e-163	4.07545e-163	-3.8809e-163	1.12907e-163	1.47479e-163	7.07956e-163	1.17835e-164	2.45374e-163	-1.01425e-163	-7.53231e-164	-1.19502e-162	3.34521e-163	8.70824e-163	-3.16322e-163	8.00585e-164	-1.55453e-163	0
-2.98402e-163	1.52521e-162	2.81401e-163	-3.87725e-163	-2.81127e-164	3.75769e-165	-2.34551e-163	-8.57162e-163	-2.43079e-164	-6.67894e-163	-1.938e-163	1.19345e-162	-2.57445e-163	-6.75454e-164	-6.20732e-163	4.07545e-163	-3.8809e-163	1.12907e-163	1.47479e-163	7.07956e-163	1.17835e-164	2.45374e-163	-1.01425e-163	-7.53231e-164	-1.19502e-162	3.34521e-163	8.70824e-163	-3.16322e-163	8.00585e-164	-1.55453e-163	0
-2.98402e-163	1.52521e-162	2.81401e-163	-3.87725e-163	-2.81127e-164	3.75769e-165	-2.34551e-163	-8.57162e-163	-2.43079e-164	-6.67894e-163	-1.938e-163	1.19345e-162	-2.57445e-163	-6.75454e-164	-6.20732e-163	4.07545e-163	-3.8809e-163	1.12907e-163	1.47479e-163	7.07956e-163	1.17835e-164	2.45374e-163	-1.01425e-163	-7.53231e-164	-1.19502e-162	3.34521e-163	8.70824e-163	-3.16322e-163	8.00585e-164	-1.55453e-163	0
-2.98402e-163	1.52521e-162	2.81401e-163	-3.87725e-163	-2.81127e-164	3.75769e-165	-2.34551e-163	-8.57162e-163	-2.43079e-164	-6.67894e-163	-1.938e-163	1.19345e-162	-2.57445e-163	-6.75454e-164	-6.20732e-163	4.07545e-163	-3.8809e-163	1.12907e-163	1.47479e-163	7.07956e-163	1.17835e-164	2.45374e-163	-1.01425e-163	-7.53231e-164	-1.19502e-162	3.34521e-163	8.70824e-163	-3.16322e-163	8.00585e-164	-1.55453e-163	0
-2.98402e-163	1.52521e-162	2.81401e-163	-3.87725e-163	-2.81127e-164	3.75769e-165	-2.34551e-163	-8.57162e-163	-2.43079e-164	-6.67894e-163	-1.938e-163	1.19345e-162	-2.57445e-163	-6.75454e-164	-6.20732e-163	4.07545e-163	-3.8809e-163	1.12907e-163	1.47479e-163	7.07956e-163	1.17835e-164	2.45374e-163	-1.01425e-163	-7.53231e-164	-1.19502e-162	3.34521e-163	8.70824e-163	-3.16322e-163	8.00585e-164	-1.55453e-163	0
-2.98402e-163	1.52521e-162	2.81401e-163	-3.87725e-163	-2.81127e-164	3.75769e-165	-2.34551e-163	-8.57162e-163	-2.43079e-164	-6.67894e-163	-1.938e-163	1.19345e-162	-2.57445e-163	-6.75454e-164	-6.20732e-163	4.07545e-163	-3.8809e-163	1.12907e-163	1.47479e-163	7.07956e-163	1.17835e-164	2.45374e-163	-1.01425e-163	-7.53231e-164	-1.19502e-162	3.34521e-163	8.70824e-163	-3.16322e-163	8.00585e-164	-1.55453e-163	0
-2.98402e-163	1.52521e-162	2.81401e-163	-3.87725e-163	-2.81127e-164	3.75769e-165	-2.34551e-163	-8.57162e-163	-2.43079e-164	-6.67894e-163	-1.938e-163	1.19345e-162	-2.57445e-163	-6.75454e-164	-6.20732e-163	4.07545e-163	-3.8809e-163	1.12907e-163	1.47479e-163	7.07956e-163	1.17835e-164	2.45374e-163	-1.01425e-163	-7.53231e-164	-1.19502e-162	3.34521e-163	8.70824e-163	-3.16322e-163	8.00585e-164	-1.55453e-163	0
-2.98402e-163	1.52521e-162	2.81401e-163	-3.87725e-163	-2.81127e-164	3.75769e-165	-2.34551e-163	-8.57162e-163	-2.43079e-164	-6.67894e-163	-1.938e-163	1.19345e-162	-2.57445e-163	-6.75454e-164	-6.20732e-163	4.07545e-163	-3.8809e-163	1.12907e-163	1.47479e-163	7.07956e-163	1.17835e-164	2.45374e-163	-1.01425e-163	-7.53231e-164	-1.19502e-162	3.34521e-163	8.70824e-163	-3.16322e-163	8.00585e-164	-1.55453e-163	0
-2.98402e-163	1.52521e-162	2.81401e-163	-3.87725e-163	-2.81127e-164	3.75769e-165	-2.34551e-163	-8.57162e-163	-2.43079e-164	-6.67894e-163	-1.938e-163	1.19345e-162	-2.57445e-163	-6.75454e-164	-6.20732e-163	4.07545e-163	-3.8809e-163	1.12907e-163	1.47479e-163	7.07956e-163	1.17835e-164	2.45374e-163	-1.01425e-163	-7.53231e-164	-1.19502e-162	3.34521e-163	8.70824e-163	-3.16322e-163	8.00585e-164	-1.55453e-163	0
-2.98402e-163	1.52521e-162	2.81401e-163	-3.87725e-163	-2.81127e-164	3.75769e-165	-2.34551e-163	-8.57162e-163	-2.43079e-164	-6.67894e-163	-1.938e-163	1.19345e-162	-2.57445e-163	-6.75454e-164	-6.20732e-163	4.07545e-163	-3.8809e-163	1.12907e-163	1.47479e-163	7.07956e-163	1.17835e-164	2.45374e-163	-1.01425e-163	-7.53231e-164	-1.19502e-162	3.34521e-163	8.70824e-163	-3.16322e-163	8.00585e-164	-1.55453e-163	0
-2.98402e-163	1.52521e-162	2.81401e-163	-3.87725e-163	-2.81127e-164	3.75769e-165	-2.34551e-163	-8.57162e-163	-2.43079e-164	-6.67894e-163	-1.938e-163	1.19345e-162	-2.57445e-163	-6.75454e-164	-6.20732e-163	4.07545e-163	-3.8809e-163	1.12907e-163	1.47479e-163	7.07956e-163	1.17835e-164	2.45374e-163	-1.01425e-163	-7.53231e-164	-1.19502e-162	3.34521e-163	8.70824e-163	-3.16322e-163	8.00585e-164	-1.55453e-163	0
-2.98402e-163	1.52521e-162	2.81401e-163	-3.87725e-163	-2.81127e-164	3.75769e-165	-2.34551e-163	-8.57162e-163	-2.43079e-164	-6.67894e-163	-1.938e-163	1.19345e-162	-2.57445e-163	-6.75454e-164	-6.20732e-163	4.07545e-163	-3.8809e-163	1.12907e-163	1.47479e-163	7.07956e-163	1.17835e-164	2.45374e-163	-1.01425e-163	-7.53231e-164	-1.19502e-162	3.34521e-163	8.70824e-163	-3.16322e-163	8.00585e-164	-1.55453e-163	0
-2.98402e-163	1.52521e-162	2.81401e-163	-3.87725e-163	-2.81127e-164	3.75769e-165	-2.34551e-163	-8.57162e-163	-2.43079e-164	-6.67894e-163	-1.938e-163	1.19345e-162	-2.57445e-163	-6.75454e-164	-6.20732e-163	4.07545e-163	-3.8809e-163	1.12907e-163	1.47479e-163	7.07956e-163	1.17835e-164	2.45374e-163	-1.01425e-163	-7.53231e-164	-1.19502e-162	3.34521e-163	8.70824e-163	-3.16322e-163	8.00585e-164	-1.55453e-163	0
-2.98402e-163	1.52521e-162	2.81401e-163	-3.87725e-163	-2.81127e-164	3.75769e-165	-2.34551e-163	-8.57162e-163	-2.43079e-164	-6.67894e-163	-1.938e-163	1.19345e-162	-2.57445e-163	-6.75454e-164	-6.20732e-163	4.07545e-163	-3.8809e-163	1.12907e-163	1.47479e-163	7.07956e-163	1.17835e-164	2.45374e-163	-1.01425e-163	-7.53231e-164	-1.19502e-162	3.34521e-163	8.70824e-163	-3.16322e-163	8.00585e-164	-1.55453e-163	0
-2.98402e-163	1.52521e-162	2.81401e-163	-3.87725e-163	-2.81127e-164	3.75769e-165	-2.34551e-163	-8.57162e-163	-2.43079e-164	-6.67894e-163	-1.938e-163	1.19345e-162	-2.57445e-163	-6.75454e-164	-6.20732e-163	4.07545e-163	-3.8809e-163	1.12907e-163	1.47479e-163	7.07956e-163	1.17835e-164	2.45374e-163	-1.01425e-163	-7.53231e-164	-1.19502e-162	3.34521e-163	8.70824e-163	-3.16322e-163	8.00585e-164	-1.55453e-163	0
-2.98402e-163	1.52521e-162	2.81401e-163	-3.87725e-163	-2.81127e-164	3.75769e-165	-2.34551e-163	-8.57162e-163	-2.43079e-164	-6.67894e-163	-1.938e-163	1.19345e-162	-2.57445e-163	-6.75454e-164	-6.20732e-163	4.07545e-163	-3.8809e-163	1.12907e-163	1.47479e-163	7.07956e-163	1.17835e-164	2.45374e-163	-1.01425e-163	-7.53231e-164	-1.19502e-162	3.34521e-163	8.70824e-163	-3.16322e-163	8.00585e-164	-1.55453e-163	0
-2.98402e-163	1.52521e-162	2.81401e-163	-3.87725e-163	-2.81127e-164	3.75769e-165	-2.34551e-163	-8.57162e-163	-2.43079e-164	-6.67894e-163	-1.938e-163	1.19345e-162	-2.57445e-163	-6.75454e-164	-6.20732e-163	4.07545e-163	-3.8809e-163	1.12907e-163	1.47479e-163	7.07956e-163	1.17835e-164	2.45374e-163	-1.01425e-163	-7.53231e-164	-1.19502e-162	3.34521e-163	8.70824e-163	-3.16322e-163	8.00585e-164	-1.55453e-163	0
-2.98402e-163	1.52521e-162	2.81401e-163	-3.87725e-163	-2.81127e-164	3.75769e-165	-2.34551e-163	-8.57162e-163	-2.43079e-164	-6.67894e-163	-1.938e-163	1.19345e-162	-2.57445e-163	-6.75454e-164	-6.20732e-163	4.07545e-163	-3.8809e-163	1.12907e-163	1.47479e-163	7.07956e-163	1.17835e-164	2.45374e-163	-1.01425e-163	-7.53231e-164	-1.19502e-162	3.34521e-163	8.70824e-163	-3.16322e-163	8.00585e-164	-1.55453e-163	0
-2.98402e-163	1.52521e-162	2.81401e-163	-3.87725e-163	-2.81127e-164	3.75769e-165	-2.34551e-163	-8.57162e-163	-2.43079e-164	-6.67894e-163	-1.938e-163	1.19345e-162	-2.57445e-163	-6.75454e-164	-6.20732e-163	4.07545e-163	-3.8809e-163	1.12907e-163	1.47479e-163	7.07956e-163	1.17835e-164	2.45374e-163	-1.01425e-163	-7.53231e-164	-1.19502e-162	3.34521e-163	8.70824e-163	-3.16322e-163	8.00585e-164	-1.55453e-163	0
-2.98402e-163	1.52521e-162	2.81401e-163	-3.87725e-163	-2.81127e-164	3.75769e-165	-2.34551e-163	-8.57162e-163	-2.43079e-164	-6.67894e-163	-1.938e-163	1.19345e-162	-2.57445e-163	-6.75454e-164	-6.20732e-163	4.07545e-163	-3.8809e-163	1.12907e-163	1.47479e-163	7.07956e-163	1.17835e-164	2.45374e-163	-1.01425e-163	-7.53231e-164	-1.19502e-162	3.34521e-163	8.70824e-163	-3.16322e-163	8.00585e-164	-1.55453e-163	0
-2.98402e-163	1.52521e-162	2.81401e-163	-3.87725e-163	-2.81127e-164	3.75769e-165	-2.34551e-163	-8.57162e-163	-2.43079e-164	-6.67894e-163	-1.938e-163	1.19345e-162	-2.57445e-163	-6.75454e-164	-6.20732e-163	4.07545e-163	-3.8809e-163	1.12907e-163	1.47479e-163	7.07956e-163	1.17835e-164	2.45374e-163	-1.01425e-163	-7.53231e-164	-1.19502e-162	3.34521e-163	8.70824e-163	-3.16322e-163	8.00585e-164	-1.55453e-163	0
-2.98402e-163	1.52521e-162	2.81401e-163	-3.87725e-163	-2.81127e-164	3.75769e-165	-2.34551e-163	-8.57162e-163	-2.43079e-164	-6.67894e-163	-1.938e-163	1.19345e-162	-2.57445e-163	-6.75454e-164	-6.20732e-163	4.07545e-163	-3.8809e-163	1.12907e-163	1.47479e-163	7.07956e-163	1.17835e-164	2.45374e-163	-1.01425e-163	-7.53231e-164	-1.19502e-162	3.34521e-163	8.70824e-163	-3.16322e-163	8.00585e-164	-1.55453e-163	0
-2.98402e-163	1.52521e-162	2.81401e-163	-3.87725e-163	-2.81127e-164	3.75769e-165	-2.34551e-163	-8.57162e-163	-2.43079e-164	-6.67894e-163	-1.938e-163	1.19345e-162	-2.57445e-163	-6.75454e-164	-6.20732e-163	4.07545e-163	-3.8809e-163	1.12907e-163	1.47479e-163	7.07956e-163	1.17835e-164	2.45374e-163	-1.01425e-163	-7.53231e-164	-1.19502e-162	3.34521e-163	8.70824e-163	-3.16322e-163	8.00585e-164	-1.55453e-163	0
-2.98402e-163	1.52521e-162	2.81401e-163	-3.87725e-163	-2.81127e-164	3.75769e-165	-2.34551e-163	-8.57162e-163	-2.43079e-164	-6.67894e-163	-1.938e-163	1.19345e-162	-2.57445e-163	-6.75454e-164	-6.20732e-163	4.07545e-163	-3.8809e-163	1.12907e-163	1.47479e-163	7.07956e-163	1.17835e-164	2.45374e-163	-1.01425e-163	-7.53231e-164	-1.19502e-162	3.34521e-163	8.70824e-163	-3.16322e-163	8.00585e-164	-1.55453e-163	0
-2.98402e-163	1.52521e-162	2.81401e-163	-3.87725e-163	-2.81127e-164	3.75769e-165	-2.34551e-163	-8.57162e-163	-2.43079e-164	-6.67894e-163	-1.938e-163	1.19345e-162	-2.57445e-163	-6.75454e-164	-6.20732e-163	4.07545e-163	-3.8809e-163	1.12907e-163	1.47479e-163	7.07956e-163	1.17835e-164	2.45374e-163	-1.01425e-163	-7.53231e-164	-1.19502e-162	3.34521e-163	8.70824e-163	-3.16322e-163	8.00585e-164	-1.55453e-163	0
-2.98402e-163	1.52521e-162	2.81401e-163	-3.87725e-163	-2.81127e-164	3.75769e-165	-2.34551e-163	-8.57162e-163	-2.43079e-164	-6.67894e-163	-1.938e-163	1.19345e-162	-2.57445e-163	-6.75454e-164	-6.20732e-163	4.07545e-163	-3.8809e-163	1.12907e-163	1.47479e-163	7.07956e-163	1.17835e-164	2.45374e-163	-1.01425e-163	-7.53231e-164	-1.19502e-162	3.34521e-163	8.70824e-163	-3.16322e-163	8.00585e-164	-1.55453e-163	0
-2.98402e-163	1.52521e-162	2.81401e-163	-3.87725e-163	-2.81127e-164	3.75769e-165	-2.34551e-163	-8.57162e-163	-2.43079e-164	-6.67894e-163	-1.938e-163	1.19345e-162	-2.57445e-163	-6.75454e-164	-6.20732e-163	4.07545e-163	-3.8809e-163	1.12907e-163	1.47479e-163	7.07956e-163	1.17835e-164	2.45374e-163	-1.01425e-163	-7.53231e-164	-1.19502e-162	3.34521e-163	8.70824e-163	-3.16322e-163	8.00585e-164	-1.55453e-163	0
-2.98402e-163	1.52521e-162	2.81401e-163	-3.87725e-163	-2.81127e-164	3.75769e-165	-2.34551e-163	-8.57162e-163	-2.43079e-164	-6.67894e-163	-1.938e-163	1.19345e-162	-2.57445e-163	-6.75454e-164	-6.20732e-163	4.07545e-163	-3.8809e-163	1.12907e-163	1.47479e-163	7.07956e-163	1.17835e-164	2.45374e-163	-1.01425e-163	-7.53231e-164	-1.19502e-162	3.34521e-163	8.70824e-163	-3.16322e-163	8.00585e-164	-1.55453e-163	0
-2.98402e-163	1.52521e-162	2.81401e-163	-3.87725e-163	-2.81127e-164	3.75769e-165	-2.34551e-163	-8.57162e-163	-2.43079e-164	-6.67894e-163	-1.938e-163	1.19345e-162	-2.57445e-163	-6.75454e-164	-6.20732e-163	4.07545e-163	-3.8809e-163	1.12907e-163	1.47479e-163	7.07956e-163	1.17835e-164	2.45374e-163	-1.01425e-163	-7.53231e-164	-1.19502e-162	3.34521e-163	8.70824e-163	-3.16322e-163	8.00585e-164	-1.55453e-163	0
-2.98402e-163	1.52521e-162	2.81401e-163	-3.87725e-163	-2.81127e-164	3.75769e-165	-2.34551e-163	-8.57162e-163	-2.43079e-164	-6.67894e-163	-1.938e-163	1.19345e-162	-2.57445e-163	-6.75454e-164	-6.20732e-163	4.07545e-163	-3.8809e-163	1.12907e-163	1.47479e-163	7.07956e-163	1.17835e-164	2.45374e-163	-1.01425e-163	-7.53231e-164	-1.19502e-162	3.34521e-163	8.70824e-163	-3.16322e-163	8.00585e-164	-1.55453e-163	0
-2.98402e-163	1.52521e-162	2.81401e-163	-3.87725e-163	-2.81127e-164	3.75769e-165	-2.34551e-163	-8.57162e-163	-2.43079e-164	-6.67894e-163	-1.938e-163	1.19345e-162	-2.57445e-163	-6.75454e-164	-6.20732e-163	4.07545e-163	-3.8809e-163	1.12907e-163	1.47479e-163	7.07956e-163	1.17835e-164	2.45374e-163	-1.01425e-163	-7.53231e-164	-1.19502e-162	3.34521e-163	8.70824e-163	-3.16322e-163	8.00585e-164	-1.55453e-163	0
-2.98402e-163	1.52521e-162	2.81401e-163	-3.87725e-163	-2.81127e-164	3.75769e-165	-2.34551e-163	-8.57162e-163	-2.43079e-164	-6.67894e-163	-1.938e-163	1.19345e-162	-2.57445e-163	-6.75454e-164	-6.20732e-163	4.07545e-163	-3.8809e-163	1.12907e-163	1.47479e-163	7.07956e-163	1.17835e-164	2.45374e-163	-1.01425e-163	-7.53231e-164	-1.19502e-162	3.34521e-163	8.70824e-163	-3.16322e-163	8.00585e-164	-1.55453e-163	0
-2.98402e-163	1.52521e-162	2.81401e-163	-3.87725e-163	-2.81127e-164	3.75769e-165	-2.34551e-163	-8.57162e-163	-2.43079e-164	-6.67894e-163	-1.938e-163	1.19345e-162	-2.57445e-163	-6.75454e-164	-6.20732e-163	4.07545e-163	-3.8809e-163	1.12907e-163	1.47479e-163	7.07956e-163	1.17835e-164	2.45374e-163	-1.01425e-163	-7.53231e-164	-1.19502e-162	3.34521e-163	8.70824e-163	-3.16322e-163	8.00585e-164	-1.55453e-163	0
-2.98402e-163	1.52521e-162	2.81401e-163	-3.87725e-163	-2.81127e-164	3.75769e-165	-2.34551e-163	-8.57162e-163	-2.43079e-164	-6.67894e-163	-1.938e-163	1.19345e-162	-2.57445e-163	-6.75454e-164	-6.20732e-163	4.07545e-163	-3.8809e-163	1.12907e-163	1.47479e-163	7.07956e-163	1.17835e-164	2.45374e-163	-1.01425e-163	-7.53231e-164	-1.19502e-162	3.34521e-163	8.70824e-163	-3.16322e-163	8.00585e-164	-1.55453e-163	0
-2.98402e-163	1.52521e-162	2.81401e-163	-3.87725e-163	-2.81127e-164	3.75769e-165	-2.34551e-163	-8.57162e-163	-2.43079e-164	-6.67894e-163	-1.938e-163	1.19345e-162	-2.57445e-163	-6.75454e-164	-6.20732e-163	4.07545e-163	-3.8809e-163	1.12907e-163	1.47479e-163	7.07956e-163	1.17835e-164	2.45374e-163	-1.01425e-163	-7.53231e-164	-1.19502e-162	3.34521e-163	8.70824e-163	-3.16322e-163	8.00585e-164	-1.55453e-163	0
-2.98402e-163	1.52521e-162	2.81401e-163	-3.87725e-163	-2.81127e-164	3.75769e-165	-2.34551e-163	-8.57162e-163	-2.43079e-164	-6.67894e-163	-1.938e-163	1.19345e-162	-2.57445e-163	-6.75454e-164	-6.20732e-163	4.07545e-163	-3.8809e-163	1.12907e-163	1.47479e-163	7.07956e-163	1.17835e-164	2.45374e-163	-1.01425e-163	-7.53231e-164	-1.19502e-162	3.34521e-163	8.70824e-163	-3.16322e-163	8.00585e-164	-1.55453e-163	0
-2.98402e-163	1.52521e-162	2.81401e-163	-3.87725e-163	-2.81127e-164	3.75769e-165	-2.34551e-163	-8.57162e-163	-2.43079e-164	-6.67894e-163	-1.938e-163	1.19345e-162	-2.57445e-163	-6.75454e-164	-6.20732e-163	4.07545e-163	-3.8809e-163	1.12907e-163	1.47479e-163	7.07956e-163	1.17835e-164	2.45374e-163	-1.01425e-163	-7.53231e-164	-1.19502e-162	3.34521e-163	8.70824e-163	-3.16322e-163	8.00585e-164	-1.55453e-163	0
-2.98402e-163	1.52521e-162	2.81401e-163	-3.87725e-163	-2.81127e-164	3.75769e-165	-2.34551e-163	-8.57162e-163	-2.43079e-164	-6.67894e-163	-1.938e-163	1.19345e-162	-2.57445e-163	-6.75454e-164	-6.20732e-163	4.07545e-163	-3.8809e-163	1.12907e-163	1.47479e-163	7.07956e-163	1.17835e-164	2.45374e-163	-1.01425e-163	-7.53231e-164	-1.19502e-162	3.34521e-163	8.70824e-163	-3.16322e-163	8.00585e-164	-1.55453e-163	0
-2.98402e-163	1.52521e-162	2.81401e-163	-3.87725e-163	-2.81127e-164	3.75769e-165	-2.34551e-163	-8.57162e-163	-2.43079e-164	-6.67894e-163	-1.938e-163	1.19345e-162	-2.57445e-163	-6.75454e-164	-6.20732e-163	4.07545e-163	-3.8809e-163	1.12907e-163	1.47479e-163	7.07956e-163	1.17835e-164	2.45374e-163	-1.01425e-163	-7.53231e-164	-1.19502e-162	3.34521e-163	8.70824e-163	-3.16322e-163	8.00585e-164	-1.55453e-163	0
-2.98402e-163	1.52521e-162	2.81401e-163	-3.87725e-163	-2.81127e-164	3.75769e-165	-2.34551e-163	-8.57162e-163	-2.43079e-164	-6.67894e-163	-1.938e-163	1.19345e-162	-2.57445e-163	-6.75454e-164	-6.20732e-163	4.07545e-163	-3.8809e-163	1.12907e-163	1.47479e-163	7.07956e-163	1.17835e-164	2.45374e-163	-1.01425e-163	-7.53231e-164	-1.19502e-162	3.34521e-163	8.70824e-163	-3.16322e-163	8.00585e-164	-1.55453e-163	0
-2.98402e-163	1.52521e-162	2.81401e-163	-3.87725e-163	-2.81127e-164	3.75769e-165	-2.34551e-163	-8.57162e-163	-2.43079e-164	-6.67894e-163	-1.938e-163	1.19345e-162	-2.57445e-163	-6.75454e-164	-6.20732e-163	4.07545e-163	-3.8809e-163	1.12907e-163	1.47479e-163	7.07956e-163	1.17835e-164	2.45374e-163	-1.01425e-163	-7.53231e-164	-1.19502e-162	3.34521e-163	8.70824e-163	-3.16322e-163	8.00585e-164	-1.55453e-163	0
-2.98402e-163	1.52521e-162	2.81401e-163	-3.87725e-163	-2.81127e-164	3.75769e-165	-2.34551e-163	-8.57162e-163	-2.43079e-164	-6.67894e-163	-1.938e-163	1.19345e-162	-2.57445e-163	-6.75454e-164	-6.20732e-163	4.07545e-163	-3.8809e-163	1.12907e-163	1.47479e-163	7.07956e-163	1.17835e-164	2.45374e-163	-1.01425e-163	-7.53231e-164	-1.19502e-162	3.34521e-163	8.70824e-163	-3.16322e-163	8.00585e-164	-1.55453e-163	0
-2.98402e-163	1.52521e-162	2.81401e-163	-3.87725e-163	-2.81127e-164	3.75769e-165	-2.34551e-163	-8.57162e-163	-2.43079e-164	-6.67894e-163	-1.938e-163	1.19345e-162	-2.57445e-163	-6.75454e-164	-6.20732e-163	4.07545e-163	-3.8809e-163	1.12907e-163	1.47479e-163	7.07956e-163	1.17835e-164	2.45374e-163	-1.01425e-163	-7.53231e-164	-1.19502e-162	3.34521e-163	8.70824e-163	-3.16322e-163	8.00585e-164	-1.55453e-163	0
-2.98402e-163	1.52521e-162	2.81401e-163	-3.87725e-163	-2.81127e-164	3.75769e-165	-2.34551e-163	-8.57162e-163	-2.43079e-164	-6.67894e-163	-1.938e-163	1.19345e-162	-2.57445e-163	-6.75454e-164	-6.20732e-163	4.07545e-163	-3.8809e-163	1.12907e-163	1.47479e-163	7.07956e-163	1.17835e-164	2.45374e-163	-1.01425e-163	-7.53231e-164	-1.19502e-162	3.34521e-163	8.70824e-163	-3.16322e-163	8.00585e-164	-1.55453e-163	0
-2.98402e-163	1.52521e-162	2.81401e-163	-3.87725e-163	-2.81127e-164	3.75769e-165	-2.34551e-163	-8.57162e-163	-2.43079e-164	-6.67894e-163	-1.938e-163	1.19345e-162	-2.57445e-163	-6.75454e-164	-6.20732e-163	4.07545e-163	-3.8809e-163	1.12907e-163	1.47479e-163	7.07956e-163	1.17835e-164	2.45374e-163	-1.01425e-163	-7.53231e-164	-1.19502e-162	3.34521e-163	8.70824e-163	-3.16322e-163	8.00585e-164	-1.55453e-163	0
-2.98402e-163	1.52521e-162	2.81401e-163	-3.87725e-163	-2.81127e-164	3.75769e-165	-2.34551e-163	-8.57162e-163	-2.43079e-164	-6.67894e-163	-1.938e-163	1.19345e-162	-2.57445e-163	-6.75454e-164	-6.20732e-163	4.07545e-163	-3.8809e-163	1.12907e-163	1.47479e-163	7.07956e-163	1.17835e-164	2.45374e-163	-1.01425e-163	-7.53231e-164	-1.19502e-162	3.34521e-163	8.70824e-163	-3.16322e-163	8.00585e-164	-1.55453e-163	0
-2.98402e-163	1.52521e-162	2.81401e-163	-3.87725e-163	-2.81127e-164	3.75769e-165	-2.34551e-163	-8.57162e-163	-2.43079e-164	-6.67894e-163	-1.938e-163	1.19345e-162	-2.57445e-163	-6.75454e-164	-6.20732e-163	4.07545e-163	-3.8809e-163	1.12907e-163	1.47479e-163	7.07956e-163	1.17835e-164	2.45374e-163	-1.01425e-163	-7.53231e-164	-1.19502e-162	3.34521e-163	8.70824e-163	-3.16322e-163	8.00585e-164	-1.55453e-163	0
-2.98402e-163	1.52521e-162	2.81401e-163	-3.87725e-163	-2.81127e-164	3.75769e-165	-2.34551e-163	-8.57162e-163	-2.43079e-164	-6.67894e-163	-1.938e-163	1.19345e-162	-2.57445e-163	-6.75454e-164	-6.20732e-163	4.07545e-163	-3.8809e-163	1.12907e-163	1.47479e-163	7.07956e-163	1.17835e-164	2.45374e-163	-1.01425e-163	-7.53231e-164	-1.19502e-162	3.34521e-163	8.70824e-163	-3.16322e-163	8.00585e-164	-1.55453e-163	0
-2.98402e-163	1.52521e-162	2.81401e-163	-3.87725e-163	-2.81127e-164	3.75769e-165	-2.34551e-163	-8.57162e-163	-2.43079e-164	-6.67894e-163	-1.938e-163	1.19345e-162	-2.57445e-163	-6.75454e-164	-6.20732e-163	4.07545e-163	-3.8809e-163	1.12907e-163	1.47479e-163	7.07956e-163	1.17835e-164	2.45374e-163	-1.01425e-163	-7.53231e-164	-1.19502e-162	3.34521e-163	8.70824e-163	-3.16322e-163	8.00585e-164	-1.55453e-163	0
-2.98402e-163	1.52521e-162	2.81401e-163	-3.87725e-163	-2.81127e-164	3.75769e-165	-2.34551e-163	-8.57162e-163	-2.43079e-164	-6.67894e-163	-1.938e-163	1.19345e-162	-2.57445e-163	-6.75454e-164	-6.20732e-163	4.07545e-163	-3.8809e-163	1.12907e-163	1.47479e-163	7.07956e-163	1.17835e-164	2.45374e-163	-1.01425e-163	-7.53231e-164	-1.19502e-162	3.34521e-163	8.70824e-163	-3.16322e-163	8.00585e-164	-1.55453e-163	0
-2.98402e-163	1.52521e-162	2.81401e-163	-3.87725e-163	-2.81127e-164	3.75769e-165	-2.34551e-163	-8.57162e-163	-2.43079e-164	-6.67894e-163	-1.938e-163	1.19345e-162	-2.57445e-163	-6.75454e-164	-6.20732e-163	4.07545e-163	-3.8809e-163	1.12907e-163	1.47479e-163	7.07956e-163	1.17835e-164	2.45374e-163	-1.01425e-163	-7.53231e-164	-1.19502e-162	3.34521e-163	8.70824e-163	-3.16322e-163	8.00585e-164	-1.55453e-163	0
-2.98402e-163	1.52521e-162	2.81401e-163	-3.87725e-163	-2.81127e-164	3.75769e-165	-2.34551e-163	-8.57162e-163	-2.43079e-164	-6.67894e-163	-1.938e-163	1.19345e-162	-2.57445e-163	-6.75454e-164	-6.20732e-163	4.07545e-163	-3.8809e-163	1.12907e-163	1.47479e-163	7.07956e-163	1.17835e-164	2.45374e-163	-1.01425e-163	-7.53231e-164	-1.19502e-162	3.34521e-163	8.70824e-163	-3.16322e-163	8.00585e-164	-1.55453e-163	0
-2.98402e-163	1.52521e-162	2.81401e-163	-3.87725e-163	-2.81127e-164	3.75769e-165	-2.34551e-163	-8.57162e-163	-2.43079e-164	-6.67894e-163	-1.938e-163	1.19345e-162	-2.57445e-163	-6.75454e-164	-6.20732e-163	4.07545e-163	-3.8809e-163	1.12907e-163	1.47479e-163	7.07956e-163	1.17835e-164	2.45374e-163	-1.01425e-163	-7.53231e-164	-1.19502e-162	3.34521e-163	8.70824e-163	-3.16322e-163	8.00585e-164	-1.55453e-163	0
-2.98402e-163	1.52521e-162	2.81401e-163	-3.87725e-163	-2.81127e-164	3.75769e-165	-2.34551e-163	-8.57162e-163	-2.43079e-164	-6.67894e-163	-1.938e-163	1.19345e-162	-2.57445e-163	-6.75454e-164	-6.20732e-163	4.07545e-163	-3.8809e-163	1.12907e-163	1.47479e-163	7.07956e-163	1.17835e-164	2.45374e-163	-1.01425e-163	-7.53231e-164	-1.19502e-162	3.34521e-163	8.70824e-163	-3.16322e-163	8.00585e-164	-1.55453e-163	0
-2.98402e-163	1.52521e-162	2.81401e-163	-3.87725e-163	-2.81127e-164	3.75769e-165	-2.34551e-163	-8.57162e-163	-2.43079e-164	-6.67894e-163	-1.938e-163	1.19345e-162	-2.57445e-163	-6.75454e-164	-6.20732e-163	4.07545e-163	-3.8809e-163	1.12907e-163	1.47479e-163	7.07956e-163	1.17835e-164	2.45374e-163	-1.01425e-163	-7.53231e-164	-1.19502e-162	3.34521e-163	8.70824e-163	-3.16322e-163	8.00585e-164	-1.55453e-163	0
-2.98402e-163	1.52521e-162	2.81401e-163	-3.87725e-163	-2.81127e-164	3.75769e-165	-2.34551e-163	-8.57162e-163	-2.43079e-164	-6.67894e-163	-1.938e-163	1.19345e-162	-2.57445e-163	-6.75454e-164	-6.20732e-163	4.07545e-163	-3.8809e-163	1.12907e-163	1.47479e-163	7.07956e-163	1.17835e-164	2.45374e-163	-1.01425e-163	-7.53231e-164	-1.19502e-162	3.34521e-163	8.70824e-163	-3.16322e-163	8.00585e-164	-1.55453e-163	0
-2.98402e-163	1.52521e-162	2.81401e-163	-3.87725e-163	-2.81127e-164	3.75769e-165	-2.34551e-163	-8.57162e-163	-2.43079e-164	-6.67894e-163	-1.938e-163	1.19345e-162	-2.57445e-163	-6.75454e-164	-6.20732e-163	4.07545e-163	-3.8809e-163	1.12907e-163	1.47479e-163	7.07956e-163	1.17835e-164	2.45374e-163	-1.01425e-163	-7.53231e-164	-1.19502e-162	3.34521e-163	8.70824e-163	-3.16322e-163	8.00585e-164	-1.55453e-163	0
-2.98402e-163	1.52521e-162	2.81401e-163	-3.87725e-163	-2.81127e-164	3.75769e-165	-2.34551e-163	-8.57162e-163	-2.43079e-164	-6.67894e-163	-1.938e-163	1.19345e-162	-2.57445e-163	-6.75454e-164	-6.20732e-163	4.07545e-163	-3.8809e-163	1.12907e-163	1.47479e-163	7.07956e-163	1.17835e-164	2.45374e-163	-1.01425e-163	-7.53231e-164	-1.19502e-162	3.34521e-163	8.70824e-163	-3.16322e-163	8.00585e-164	-1.55453e-163	0
-2.98402e-163	1.52521e-162	2.81401e-163	-3.87725e-163	-2.81127e-164	3.75769e-165	-2.34551e-163	-8.57162e-163	-2.43079e-164	-6.67894e-163	-1.938e-163	1.19345e-162	-2.57445e-163	-6.75454e-164	-6.20732e-163	4.07545e-163	-3.8809e-163	1.12907e-163	1.47479e-163	7.07956e-163	1.17835e-164	2.45374e-163	-1.01425e-163	-7.53231e-164	-1.19502e-162	3.34521e-163	8.70824e-163	-3.16322e-163	8.00585e-164	-1.55453e-163	0
-2.98402e-163	1.52521e-162	2.81401e-163	-3.87725e-163	-2.81127e-164	3.75769e-165	-2.34551e-163	-8.57162e-163	-2.43079e-164	-6.67894e-163	-1.938e-163	1.19345e-162	-2.57445e-163	-6.75454e-164	-6.20732e-163	4.07545e-163	-3.8809e-163	1.12907e-163	1.47479e-163	7.07956e-163	1.17835e-164	2.45374e-163	-1.01425e-163	-7.53231e-164	-1.19502e-162	3.34521e-163	8.70824e-163	-3.16322e-163	8.00585e-164	-1.55453e-163	0
-2.98402e-163	1.52521e-162	2.81401e-163	-3.87725e-163	-2.81127e-164	3.75769e-165	-2.34551e-163	-8.57162e-163	-2.43079e-164	-6.67894e-163	-1.938e-163	1.19345e-162	-2.57445e-163	-6.75454e-164	-6.20732e-163	4.07545e-163	-3.8809e-163	1.12907e-163	1.47479e-163	7.07956e-163	1.17835e-164	2.45374e-163	-1.01425e-163	-7.53231e-164	-1.19502e-162	3.34521e-163	8.70824e-163	-3.16322e-163	8.00585e-164	-1.55453e-163	0
-2.98402e-163	1.52521e-162	2.81401e-163	-3.87725e-163	-2.81127e-164	3.75769e-165	-2.34551e-163	-8.57162e-163	-2.43079e-164	-6.67894e-163	-1.938e-163	1.19345e-162	-2.57445e-163	-6.75454e-164	-6.20732e-163	4.07545e-163	-3.8809e-163	1.12907e-163	1.47479e-163	7.07956e-163	1.17835e-164	2.45374e-163	-1.01425e-163	-7.53231e-164	-1.19502e-162	3.34521e-163	8.70824e-163	-3.16322e-163	8.00585e-164	-1.55453e-163	0
-2.98402e-163	1.52521e-162	2.81401e-163	-3.87725e-163	-2.81127e-164	3.75769e-165	-2.34551e-163	-8.57162e-163	-2.43079e-164	-6.67894e-163	-1.938e-163	1.19345e-162	-2.57445e-163	-6.75454e-164	-6.20732e-163	4.07545e-163	-3.8809e-163	1.12907e-163	1.47479e-163	7.07956e-163	1.17835e-164	2.45374e-163	-1.01425e-163	-7.53231e-164	-1.19502e-162	3.34521e-163	8.70824e-163	-3.16322e-163	8.00585e-164	-1.55453e-163	0
-2.98402e-163	1.52521e-162	2.81401e-163	-3.87725e-163	-2.81127e-164	3.75769e-165	-2.34551e-163	-8.57162e-163	-2.43079e-164	-6.67894e-163	-1.938e-163	1.19345e-162	-2.57445e-163	-6.75454e-164	-6.20732e-163	4.07545e-163	-3.8809e-163	1.12907e-163	1.47479e-163	7.07956e-163	1.17835e-164	2.45374e-163	-1.01425e-163	-7.53231e-164	-1.19502e-162	3.34521e-163	8.70824e-163	-3.16322e-163	8.00585e-164	-1.55453e-163	0
-2.98402e-163	1.52521e-162	2.81401e-163	-3.87725e-163	-2.81127e-164	3.75769e-165	-2.34551e-163	-8.57162e-163	-2.43079e-164	-6.67894e-163	-1.938e-163	1.19345e-162	-2.57445e-163	-6.75454e-164	-6.20732e-163	4.07545e-163	-3.8809e-163	1.12907e-163	1.47479e-163	7.07956e-163	1.17835e-164	2.45374e-163	-1.01425e-163	-7.53231e-164	-1.19502e-162	3.34521e-163	8.70824e-163	-3.16322e-163	8.00585e-164	-1.55453e-163	0
-2.98402e-163	1.52521e-162	2.81401e-163	-3.87725e-163	-2.81127e-164	3.75769e-165	-2.34551e-163	-8.57162e-163	-2.43079e-164	-6.67894e-163	-1.938e-163	1.19345e-162	-2.57445e-163	-6.75454e-164	-6.20732e-163	4.07545e-163	-3.8809e-163	1.12907e-163	1.47479e-163	7.07956e-163	1.17835e-164	2.45374e-163	-1.01425e-163	-7.53231e-164	-1.19502e-162	3.34521e-163	8.70824e-163	-3.16322e-163	8.00585e-164	-1.55453e-163	0
-2.98402e-163	1.52521e-162	2.81401e-163	-3.87725e-163	-2.81127e-164	3.75769e-165	-2.34551e-163	-8.57162e-163	-2.43079e-164	-6.67894e-163	-1.938e-163	1.19345e-162	-2.57445e-163	-6.75454e-164	-6.20732e-163	4.07545e-163	-3.8809e-163	1.12907e-163	1.47479e-163	7.07956e-163	1.17835e-164	2.45374e-163	-1.01425e-163	-7.53231e-164	-1.19502e-162	3.34521e-163	8.70824e-163	-3.16322e-163	8.00585e-164	-1.55453e-163	0
-2.98402e-163	1.52521e-162	2.81401e-163	-3.87725e-163	-2.81127e-164	3.75769e-165	-2.34551e-163	-8.57162e-163	-2.43079e-164	-6.67894e-163	-1.938e-163	1.19345e-162	-2.57445e-163	-6.75454e-164	-6.20732e-163	4.07545e-163	-3.8809e-163	1.12907e-163	1.47479e-163	7.07956e-163	1.17835e-164	2.45374e-163	-1.01425e-163	-7.53231e-164	-1.19502e-162	3.34521e-163	8.70824e-163	-3.16322e-163	8.00585e-164	-1.55453e-163	0
-2.98402e-163	1.52521e-162	2.81401e-163	-3.87725e-163	-2.81127e-164	3.75769e-165	-2.34551e-163	-8.57162e-163	-2.43079e-164	-6.67894e-163	-1.938e-163	1.19345e-162	-2.57445e-163	-6.75454e-164	-6.20732e-163	4.07545e-163	-3.8809e-163	1.12907e-163	1.47479e-163	7.07956e-163	1.17835e-164	2.45374e-163	-1.01425e-163	-7.53231e-164	-1.19502e-162	3.34521e-163	8.70824e-163	-3.16322e-163	8.00585e-164	-1.55453e-163	0
-2.98402e-163	1.52521e-162	2.81401e-163	-3.87725e-163	-2.81127e-164	3.75769e-165	-2.34551e-163	-8.57162e-163	-2.43079e-164	-6.67894e-163	-1.938e-163	1.19345e-162	-2.57445e-163	-6.75454e-164	-6.20732e-163	4.07545e-163	-3.8809e-163	1.12907e-163	1.47479e-163	7.07956e-163	1.17835e-164	2.45374e-163	-1.01425e-163	-7.53231e-164	-1.19502e-162	3.34521e-163	8.70824e-163	-3.16322e-163	8.00585e-164	-1.55453e-163	0
-2.98402e-163	1.52521e-162	2.81401e-163	-3.87725e-163	-2.81127e-164	3.75769e-165	-2.34551e-163	-8.57162e-163	-2.43079e-164	-6.67894e-163	-1.938e-163	1.19345e-162	-2.57445e-163	-6.75454e-164	-6.20732e-163	4.07545e-163	-3.8809e-163	1.12907e-163	1.47479e-163	7.07956e-163	1.17835e-164	2.45374e-163	-1.01425e-163	-7.53231e-164	-1.19502e-162	3.34521e-163	8.70824e-163	-3.16322e-163	8.00585e-164	-1.55453e-163	0
-2.98402e-163	1.52521e-162	2.81401e-163	-3.87725e-163	-2.81127e-164	3.75769e-165	-2.34551e-163	-8.57162e-163	-2.43079e-164	-6.67894e-163	-1.938e-163	1.19345e-162	-2.57445e-163	-6.75454e-164	-6.20732e-163	4.07545e-163	-3.8809e-163	1.12907e-163	1.47479e-163	7.07956e-163	1.17835e-164	2.45374e-163	-1.01425e-163	-7.53231e-164	-1.19502e-162	3.34521e-163	8.70824e-163	-3.16322e-163	8.00585e-164	-1.55453e-163	0
-2.98402e-163	1.52521e-162	2.81401e-163	-3.87725e-163	-2.81127e-164	3.75769e-165	-2.34551e-163	-8.57162e-163	-2.43079e-164	-6.67894e-163	-1.938e-163	1.19345e-162	-2.57445e-163	-6.75454e-164	-6.20732e-163	4.07545e-163	-3.8809e-163	1.12907e-163	1.47479e-163	7.07956e-163	1.17835e-164	2.45374e-163	-1.01425e-163	-7.53231e-164	-1.19502e-162	3.34521e-163	8.70824e-163	-3.16322e-163	8.00585e-164	-1.55453e-163	0
-2.98402e-163	1.52521e-162	2.81401e-163	-3.87725e-163	-2.81127e-164	3.75769e-165	-2.34551e-163	-8.57162e-163	-2.43079e-164	-6.67894e-163	-1.938e-163	1.19345e-162	-2.57445e-163	-6.75454e-164	-6.20732e-163	4.07545e-163	-3.8809e-163	1.12907e-163	1.47479e-163	7.07956e-163	1.17835e-164	2.45374e-163	-1.01425e-163	-7.53231e-164	-1.19502e-162	3.34521e-163	8.70824e-163	-3.16322e-163	8.00585e-164	-1.55453e-163	0
-2.98402e-163	1.52521e-162	2.81401e-163	-3.87725e-163	-2.81127e-164	3.75769e-165	-2.34551e-163	-8.57162e-163	-2.43079e-164	-6.67894e-163	-1.938e-163	1.19345e-162	-2.57445e-163	-6.75454e-164	-6.20732e-163	4.07545e-163	-3.8809e-163	1.12907e-163	1.47479e-163	7.07956e-163	1.17835e-164	2.45374e-163	-1.01425e-163	-7.53231e-164	-1.19502e-162	3.34521e-163	8.70824e-163	-3.16322e-163	8.00585e-164	-1.55453e-163	0
-2.98402e-163	1.52521e-162	2.81401e-163	-3.87725e-163	-2.81127e-164	3.75769e-165	-2.34551e-163	-8.57162e-163	-2.43079e-164	-6.67894e-163	-1.938e-163	1.19345e-162	-2.57445e-163	-6.75454e-164	-6.20732e-163	4.07545e-163	-3.8809e-163	1.12907e-163	1.47479e-163	7.07956e-163	1.17835e-164	2.45374e-163	-1.01425e-163	-7.53231e-164	-1.19502e-162	3.34521e-163	8.70824e-163	-3.16322e-163	8.00585e-164	-1.55453e-163	0
-2.98402e-163	1.52521e-162	2.81401e-163	-3.87725e-163	-2.81127e-164	3.75769e-165	-2.34551e-163	-8.57162e-163	-2.43079e-164	-6.67894e-163	-1.938e-163	1.19345e-162	-2.57445e-163	-6.75454e-164	-6.20732e-163	4.07545e-163	-3.8809e-163	1.12907e-163	1.47479e-163	7.07956e-163	1.17835e-164	2.45374e-163	-1.01425e-163	-7.53231e-164	-1.19502e-162	3.34521e-163	8.70824e-163	-3.16322e-163	8.00585e-164	-1.55453e-163	0
-2.98402e-163	1.52521e-162	2.81401e-163	-3.87725e-163	-2.81127e-164	3.75769e-165	-2.34551e-163	-8.57162e-163	-2.43079e-164	-6.67894e-163	-1.938e-163	1.19345e-162	-2.57445e-163	-6.75454e-164	-6.20732e-163	4.07545e-163	-3.8809e-163	1.12907e-163	1.47479e-163	7.07956e-163	1.17835e-164	2.45374e-163	-1.01425e-163	-7.53231e-164	-1.19502e-162	3.34521e-163	8.70824e-163	-3.16322e-163	8.00585e-164	-1.55453e-163	0
-2.98402e-163	1.52521e-162	2.81401e-163	-3.87725e-163	-2.81127e-164	3.75769e-165	-2.34551e-163	-8.57162e-163	-2.43079e-164	-6.67894e-163	-1.938e-163	1.19345e-162	-2.57445e-163	-6.75454e-164	-6.20732e-163	4.07545e-163	-3.8809e-163	1.12907e-163	1.47479e-163	7.07956e-163	1.17835e-164	2.45374e-163	-1.01425e-163	-7.53231e-164	-1.19502e-162	3.34521e-163	8.70824e-163	-3.16322e-163	8.00585e-164	-1.55453e-163	0
-2.98402e-163	1.52521e-162	2.81401e-163	-3.87725e-163	-2.81127e-164	3.75769e-165	-2.34551e-163	-8.57162e-163	-2.43079e-164	-6.67894e-163	-1.938e-163	1.19345e-162	-2.57445e-163	-6.75454e-164	-6.20732e-163	4.07545e-163	-3.8809e-163	1.12907e-163	1.47479e-163	7.07956e-163	1.17835e-164	2.45374e-163	-1.01425e-163	-7.53231e-164	-1.19502e-162	3.34521e-163	8.70824e-163	-3.16322e-163	8.00585e-164	-1.55453e-163	0
-2.98402e-163	1.52521e-162	2.81401e-163	-3.87725e-163	-2.81127e-164	3.75769e-165	-2.34551e-163	-8.57162e-163	-2.43079e-164	-6.67894e-163	-1.938e-163	1.19345e-162	-2.57445e-163	-6.75454e-164	-6.20732e-163	4.07545e-163	-3.8809e-163	1.12907e-163	1.47479e-163	7.07956e-163	1.17835e-164	2.45374e-163	-1.01425e-163	-7.53231e-164	-1.19502e-162	3.34521e-163	8.70824e-163	-3.16322e-163	8.00585e-164	-1.55453e-163	0
-2.98402e-163	1.52521e-162	2.81401e-163	-3.87725e-163	-2.81127e-164	3.75769e-165	-2.34551e-163	-8.57162e-163	-2.43079e-164	-6.67894e-163	-1.938e-163	1.19345e-162	-2.57445e-163	-6.75454e-164	-6.20732e-163	4.07545e-163	-3.8809e-163	1.12907e-163	1.47479e-163	7.07956e-163	1.17835e-164	2.45374e-163	-1.01425e-163	-7.53231e-164	-1.19502e-162	3.34521e-163	8.70824e-163	-3.16322e-163	8.00585e-164	-1.55453e-163	0
-2.98402e-163	1.52521e-162	2.81401e-163	-3.87725e-163	-2.81127e-164	3.75769e-165	-2.34551e-163	-8.57162e-163	-2.43079e-164	-6.67894e-163	-1.938e-163	1.19345e-162	-2.57445e-163	-6.75454e-164	-6.20732e-163	4.07545e-163	-3.8809e-163	1.12907e-163	1.47479e-163	7.07956e-163	1.17835e-164	2.45374e-163	-1.01425e-163	-7.53231e-164	-1.19502e-162	3.34521e-163	8.70824e-163	-3.16322e-163	8.00585e-164	-1.55453e-163	0
-2.98402e-163	1.52521e-162	2.81401e-163	-3.87725e-163	-2.81127e-164	3.75769e-165	-2.34551e-163	-8.57162e-163	-2.43079e-164	-6.67894e-163	-1.938e-163	1.19345e-162	-2.57445e-163	-6.75454e-164	-6.20732e-163	4.07545e-163	-3.8809e-163	1.12907e-163	1.47479e-163	7.07956e-163	1.17835e-164	2.45374e-163	-1.01425e-163	-7.53231e-164	-1.19502e-162	3.34521e-163	8.70824e-163	-3.16322e-163	8.00585e-164	-1.55453e-163	0
-2.98402e-163	1.52521e-162	2.81401e-163	-3.87725e-163	-2.81127e-164	3.75769e-165	-2.34551e-163	-8.57162e-163	-2.43079e-164	-6.67894e-163	-1.938e-163	1.19345e-162	-2.57445e-163	-6.75454e-164	-6.20732e-163	4.07545e-163	-3.8809e-163	1.12907e-163	1.47479e-163	7.07956e-163	1.17835e-164	2.45374e-163	-1.01425e-163	-7.53231e-164	-1.19502e-162	3.34521e-163	8.70824e-163	-3.16322e-163	8.00585e-164	-1.55453e-163	0
-2.98402e-163	1.52521e-162	2.81401e-163	-3.87725e-163	-2.81127e-164	3.75769e-165	-2.34551e-163	-8.57162e-163	-2.43079e-164	-6.67894e-163	-1.938e-163	1.19345e-162	-2.57445e-163	-6.75454e-164	-6.20732e-163	4.07545e-163	-3.8809e-163	1.12907e-163	1.47479e-163	7.07956e-163	1.17835e-164	2.45374e-163	-1.01425e-163	-7.53231e-164	-1.19502e-162	3.34521e-163	8.70824e-163	-3.16322e-163	8.00585e-164	-1.55453e-163	0
-2.98402e-163	1.52521e-162	2.81401e-163	-3.87725e-163	-2.81127e-164	3.75769e-165	-2.34551e-163	-8.57162e-163	-2.43079e-164	-6.67894e-163	-1.938e-163	1.19345e-162	-2.57445e-163	-6.75454e-164	-6.20732e-163	4.07545e-163	-3.8809e-163	1.12907e-163	1.47479e-163	7.07956e-163	1.17835e-164	2.45374e-163	-1.01425e-163	-7.53231e-164	-1.19502e-162	3.34521e-163	8.70824e-163	-3.16322e-163	8.00585e-164	-1.55453e-163	0
-2.98402e-163	1.52521e-162	2.81401e-163	-3.87725e-163	-2.81127e-164	3.75769e-165	-2.34551e-163	-8.57162e-163	-2.43079e-164	-6.67894e-163	-1.938e-163	1.19345e-162	-2.57445e-163	-6.75454e-164	-6.20732e-163	4.07545e-163	-3.8809e-163	1.12907e-163	1.47479e-163	7.07956e-163	1.17835e-164	2.45374e-163	-1.01425e-163	-7.53231e-164	-1.19502e-162	3.34521e-163	8.70824e-163	-3.16322e-163	8.00585e-164	-1.55453e-163	0
-2.98402e-163	1.52521e-162	2.81401e-163	-3.87725e-163	-2.81127e-164	3.75769e-165	-2.34551e-163	-8.57162e-163	-2.43079e-164	-6.67894e-163	-1.938e-163	1.19345e-162	-2.57445e-163	-6.75454e-164	-6.20732e-163	4.07545e-163	-3.8809e-163	1.12907e-163	1.47479e-163	7.07956e-163	1.17835e-164	2.45374e-163	-1.01425e-163	-7.53231e-164	-1.19502e-162	3.34521e-163	8.70824e-163	-3.16322e-163	8.00585e-164	-1.55453e-163	0
-2.98402e-163	1.52521e-162	2.81401e-163	-3.87725e-163	-2.81127e-164	3.75769e-165	-2.34551e-163	-8.57162e-163	-2.43079e-164	-6.67894e-163	-1.938e-163	1.19345e-162	-2.57445e-163	-6.75454e-164	-6.20732e-163	4.07545e-163	-3.8809e-163	1.12907e-163	1.47479e-163	7.07956e-163	1.17835e-164	2.45374e-163	-1.01425e-163	-7.53231e-164	-1.19502e-162	3.34521e-163	8.70824e-163	-3.16322e-163	8.00585e-164	-1.55453e-163	0
-2.98402e-163	1.52521e-162	2.81401e-163	-3.87725e-163	-2.81127e-164	3.75769e-165	-2.34551e-163	-8.57162e-163	-2.43079e-164	-6.67894e-163	-1.938e-163	1.19345e-162	-2.57445e-163	-6.75454e-164	-6.20732e-163	4.07545e-163	-3.8809e-163	1.12907e-163	1.47479e-163	7.07956e-163	1.17835e-164	2.45374e-163	-1.01425e-163	-7.53231e-164	-1.19502e-162	3.34521e-163	8.70824e-163	-3.16322e-163	8.00585e-164	-1.55453e-163	0
-2.98402e-163	1.52521e-162	2.81401e-163	-3.87725e-163	-2.81127e-164	3.75769e-165	-2.34551e-163	-8.57162e-163	-2.43079e-164	-6.67894e-163	-1.938e-163	1.19345e-162	-2.57445e-163	-6.75454e-164	-6.20732e-163	4.07545e-163	-3.8809e-163	1.12907e-163	1.47479e-163	7.07956e-163	1.17835e-164	2.45374e-163	-1.01425e-163	-7.53231e-164	-1.19502e-162	3.34521e-163	8.70824e-163	-3.16322e-163	8.00585e-164	-1.55453e-163	0
-2.98402e-163	1.52521e-162	2.81401e-163	-3.87725e-163	-2.81127e-164	3.75769e-165	-2.34551e-163	-8.57162e-163	-2.43079e-164	-6.67894e-163	-1.938e-163	1.19345e-162	-2.57445e-163	-6.75454e-164	-6.20732e-163	4.07545e-163	-3.8809e-163	1.12907e-163	1.47479e-163	7.07956e-163	1.17835e-164	2.45374e-163	-1.01425e-163	-7.53231e-164	-1.19502e-162	3.34521e-163	8.70824e-163	-3.16322e-163	8.00585e-164	-1.55453e-163	0
-2.98402e-163	1.52521e-162	2.81401e-163	-3.87725e-163	-2.81127e-164	3.75769e-165	-2.34551e-163	-8.57162e-163	-2.43079e-164	-6.67894e-163	-1.938e-163	1.19345e-162	-2.57445e-163	-6.75454e-164	-6.20732e-163	4.07545e-163	-3.8809e-163	1.12907e-163	1.47479e-163	7.07956e-163	1.17835e-164	2.45374e-163	-1.01425e-163	-7.53231e-164	-1.19502e-162	3.34521e-163	8.70824e-163	-3.16322e-163	8.00585e-164	-1.55453e-163	0
-2.98402e-163	1.52521e-162	2.81401e-163	-3.87725e-163	-2.81127e-164	3.75769e-165	-2.34551e-163	-8.57162e-163	-2.43079e-164	-6.67894e-163	-1.938e-163	1.19345e-162	-2.57445e-163	-6.75454e-164	-6.20732e-163	4.07545e-163	-3.8809e-163	1.12907e-163	1.47479e-163	7.07956e-163	1.17835e-164	2.45374e-163	-1.01425e-163	-7.53231e-164	-1.19502e-162	3.34521e-163	8.70824e-163	-3.16322e-163	8.00585e-164	-1.55453e-163	0
-2.98402e-163	1.52521e-162	2.81401e-163	-3.87725e-163	-2.81127e-164	3.75769e-165	-2.34551e-163	-8.57162e-163	-2.43079e-164	-6.67894e-163	-1.938e-163	1.19345e-162	-2.57445e-163	-6.75454e-164	-6.20732e-163	4.07545e-163	-3.8809e-163	1.12907e-163	1.47479e-163	7.07956e-163	1.17835e-164	2.45374e-163	-1.01425e-163	-7.53231e-164	-1.19502e-162	3.34521e-163	8.70824e-163	-3.16322e-163	8.00585e-164	-1.55453e-163	0
-2.98402e-163	1.52521e-162	2.81401e-163	-3.87725e-163	-2.81127e-164	3.75769e-165	-2.34551e-163	-8.57162e-163	-2.43079e-164	-6.67894e-163	-1.938e-163	1.19345e-162	-2.57445e-163	-6.75454e-164	-6.20732e-163	4.07545e-163	-3.8809e-163	1.12907e-163	1.47479e-163	7.07956e-163	1.17835e-164	2.45374e-163	-1.01425e-163	-7.53231e-164	-1.19502e-162	3.34521e-163	8.70824e-163	-3.16322e-163	8.00585e-164	-1.55453e-163	0
-2.98402e-163	1.52521e-162	2.81401e-163	-3.87725e-163	-2.81127e-164	3.75769e-165	-2.34551e-163	-8.57162e-163	-2.43079e-164	-6.67894e-163	-1.938e-163	1.19345e-162	-2.57445e-163	-6.75454e-164	-6.20732e-163	4.07545e-163	-3.8809e-163	1.12907e-163	1.47479e-163	7.07956e-163	1.17835e-164	2.45374e-163	-1.01425e-163	-7.53231e-164	-1.19502e-162	3.34521e-163	8.70824e-163	-3.16322e-163	8.00585e-164	-1.55453e-163	0
-2.98402e-163	1.52521e-162	2.81401e-163	-3.87725e-163	-2.81127e-164	3.75769e-165	-2.34551e-163	-8.57162e-163	-2.43079e-164	-6.67894e-163	-1.938e-163	1.19345e-162	-2.57445e-163	-6.75454e-164	-6.20732e-163	4.07545e-163	-3.8809e-163	1.12907e-163	1.47479e-163	7.07956e-163	1.17835e-164	2.45374e-163	-1.01425e-163	-7.53231e-164	-1.19502e-162	3.34521e-163	8.70824e-163	-3.16322e-163	8.00585e-164	-1.55453e-163	0
-2.98402e-163	1.52521e-162	2.81401e-163	-3.87725e-163	-2.81127e-164	3.75769e-165	-2.34551e-163	-8.57162e-163	-2.43079e-164	-6.67894e-163	-1.938e-163	1.19345e-162	-2.57445e-163	-6.75454e-164	-6.20732e-163	4.07545e-163	-3.8809e-163	1.12907e-163	1.47479e-163	7.07956e-163	1.17835e-164	2.45374e-163	-1.01425e-163	-7.53231e-164	-1.19502e-162	3.34521e-163	8.70824e-163	-3.16322e-163	8.00585e-164	-1.55453e-163	0
-2.98402e-163	1.52521e-162	2.81401e-163	-3.87725e-163	-2.81127e-164	3.75769e-165	-2.34551e-163	-8.57162e-163	-2.43079e-164	-6.67894e-163	-1.938e-163	1.19345e-162	-2.57445e-163	-6.75454e-164	-6.20732e-163	4.07545e-163	-3.8809e-163	1.12907e-163	1.47479e-163	7.07956e-163	1.17835e-164	2.45374e-163	-1.01425e-163	-7.53231e-164	-1.19502e-162	3.34521e-163	8.70824e-163	-3.16322e-163	8.00585e-164	-1.55453e-163	0
-2.98402e-163	1.52521e-162	2.81401e-163	-3.87725e-163	-2.81127e-164	3.75769e-165	-2.34551e-163	-8.57162e-163	-2.43079e-164	-6.67894e-163	-1.938e-163	1.19345e-162	-2.57445e-163	-6.75454e-164	-6.20732e-163	4.07545e-163	-3.8809e-163	1.12907e-163	1.47479e-163	7.07956e-163	1.17835e-164	2.45374e-163	-1.01425e-163	-7.53231e-164	-1.19502e-162	3.34521e-163	8.70824e-163	-3.16322e-163	8.00585e-164	-1.55453e-163	0
-2.98402e-163	1.52521e-162	2.81401e-163	-3.87725e-163	-2.81127e-164	3.75769e-165	-2.34551e-163	-8.57162e-163	-2.43079e-164	-6.67894e-163	-1.938e-163	1.19345e-162	-2.57445e-163	-6.75454e-164	-6.20732e-163	4.07545e-163	-3.8809e-163	1.12907e-163	1.47479e-163	7.07956e-163	1.17835e-164	2.45374e-163	-1.01425e-163	-7.53231e-164	-1.19502e-162	3.34521e-163	8.70824e-163	-3.16322e-163	8.00585e-164	-1.55453e-163	0
-2.98402e-163	1.52521e-162	2.81401e-163	-3.87725e-163	-2.81127e-164	3.75769e-165	-2.34551e-163	-8.57162e-163	-2.43079e-164	-6.67894e-163	-1.938e-163	1.19345e-162	-2.57445e-163	-6.75454e-164	-6.20732e-163	4.07545e-163	-3.8809e-163	1.12907e-163	1.47479e-163	7.07956e-163	1.17835e-164	2.45374e-163	-1.01425e-163	-7.53231e-164	-1.19502e-162	3.34521e-163	8.70824e-163	-3.16322e-163	8.00585e-164	-1.55453e-163	0
-2.98402e-163	1.52521e-162	2.81401e-163	-3.87725e-163	-2.81127e-164	3.75769e-165	-2.34551e-163	-8.57162e-163	-2.43079e-164	-6.67894e-163	-1.938e-163	1.19345e-162	-2.57445e-163	-6.75454e-164	-6.20732e-163	4.07545e-163	-3.8809e-163	1.12907e-163	1.47479e-163	7.07956e-163	1.17835e-164	2.45374e-163	-1.01425e-163	-7.53231e-164	-1.19502e-162	3.34521e-163	8.70824e-163	-3.16322e-163	8.00585e-164	-1.55453e-163	0
-2.98402e-163	1.52521e-162	2.81401e-163	-3.87725e-163	-2.81127e-164	3.75769e-165	-2.34551e-163	-8.57162e-163	-2.43079e-164	-6.67894e-163	-1.938e-163	1.19345e-162	-2.57445e-163	-6.75454e-164	-6.20732e-163	4.07545e-163	-3.8809e-163	1.12907e-163	1.47479e-163	7.07956e-163	1.17835e-164	2.45374e-163	-1.01425e-163	-7.53231e-164	-1.19502e-162	3.34521e-163	8.70824e-163	-3.16322e-163	8.00585e-164	-1.55453e-163	0
-2.98402e-163	1.52521e-162	2.81401e-163	-3.87725e-163	-2.81127e-164	3.75769e-165	-2.34551e-163	-8.57162e-163	-2.43079e-164	-6.67894e-163	-1.938e-163	1.19345e-162	-2.57445e-163	-6.75454e-164	-6.20732e-163	4.07545e-163	-3.8809e-163	1.12907e-163	1.47479e-163	7.07956e-163	1.17835e-164	2.45374e-163	-1.01425e-163	-7.53231e-164	-1.19502e-162	3.34521e-163	8.70824e-163	-3.16322e-163	8.00585e-164	-1.55453e-163	0
-2.98402e-163	1.52521e-162	2.81401e-163	-3.87725e-163	-2.81127e-164	3.75769e-165	-2.34551e-163	-8.57162e-163	-2.43079e-164	-6.67894e-163	-1.938e-163	1.19345e-162	-2.57445e-163	-6.75454e-164	-6.20732e-163	4.07545e-163	-3.8809e-163	1.12907e-163	1.47479e-163	7.07956e-163	1.17835e-164	2.45374e-163	-1.01425e-163	-7.53231e-164	-1.19502e-162	3.34521e-163	8.70824e-163	-3.16322e-163	8.00585e-164	-1.55453e-163	0
-2.98402e-163	1.52521e-162	2.81401e-163	-3.87725e-163	-2.81127e-164	3.75769e-165	-2.34551e-163	-8.57162e-163	-2.43079e-164	-6.67894e-163	-1.938e-163	1.19345e-162	-2.57445e-163	-6.75454e-164	-6.20732e-163	4.07545e-163	-3.8809e-163	1.12907e-163	1.47479e-163	7.07956e-163	1.17835e-164	2.45374e-163	-1.01425e-163	-7.53231e-164	-1.19502e-162	3.34521e-163	8.70824e-163	-3.16322e-163	8.00585e-164	-1.55453e-163	0
-2.98402e-163	1.52521e-162	2.81401e-163	-3.87725e-163	-2.81127e-164	3.75769e-165	-2.34551e-163	-8.57162e-163	-2.43079e-164	-6.67894e-163	-1.938e-163	1.19345e-162	-2.57445e-163	-6.75454e-164	-6.20732e-163	4.07545e-163	-3.8809e-163	1.12907e-163	1.47479e-163	7.07956e-163	1.17835e-164	2.45374e-163	-1.01425e-163	-7.53231e-164	-1.19502e-162	3.34521e-163	8.70824e-163	-3.16322e-163	8.00585e-164	-1.55453e-163	0
-2.98402e-163	1.52521e-162	2.81401e-163	-3.87725e-163	-2.81127e-164	3.75769e-165	-2.34551e-163	-8.57162e-163	-2.43079e-164	-6.67894e-163	-1.938e-163	1.19345e-162	-2.57445e-163	-6.75454e-164	-6.20732e-163	4.07545e-163	-3.8809e-163	1.12907e-163	1.47479e-163	7.07956e-163	1.17835e-164	2.45374e-163	-1.01425e-163	-7.53231e-164	-1.19502e-162	3.34521e-163	8.70824e-163	-3.16322e-163	8.00585e-164	-1.55453e-163	0
-2.98402e-163	1.52521e-162	2.81401e-163	-3.87725e-163	-2.81127e-164	3.75769e-165	-2.34551e-163	-8.57162e-163	-2.43079e-164	-6.67894e-163	-1.938e-163	1.19345e-162	-2.57445e-163	-6.75454e-164	-6.20732e-163	4.07545e-163	-3.8809e-163	1.12907e-163	1.47479e-163	7.07956e-163	1.17835e-164	2.45374e-163	-1.01425e-163	-7.53231e-164	-1.19502e-162	3.34521e-163	8.70824e-163	-3.16322e-163	8.00585e-164	-1.55453e-163	0
-2.98402e-163	1.52521e-162	2.81401e-163	-3.87725e-163	-2.81127e-164	3.75769e-165	-2.34551e-163	-8.57162e-163	-2.43079e-164	-6.67894e-163	-1.938e-163	1.19345e-162	-2.57445e-163	-6.75454e-164	-6.20732e-163	4.07545e-163	-3.8809e-163	1.12907e-163	1.47479e-163	7.07956e-163	1.17835e-164	2.45374e-163	-1.01425e-163	-7.53231e-164	-1.19502e-162	3.34521e-163	8.70824e-163	-3.16322e-163	8.00585e-164	-1.55453e-163	0
-2.98402e-163	1.52521e-162	2.81401e-163	-3.87725e-163	-2.81127e-164	3.75769e-165	-2.34551e-163	-8.57162e-163	-2.43079e-164	-6.67894e-163	-1.938e-163	1.19345e-162	-2.57445e-163	-6.75454e-164	-6.20732e-163	4.07545e-163	-3.8809e-163	1.12907e-163	1.47479e-163	7.07956e-163	1.17835e-164	2.45374e-163	-1.01425e-163	-7.53231e-164	-1.19502e-162	3.34521e-163	8.70824e-163	-3.16322e-163	8.00585e-164	-1.55453e-163	0
-2.98402e-163	1.52521e-162	2.81401e-163	-3.87725e-163	-2.81127e-164	3.75769e-165	-2.34551e-163	-8.57162e-163	-2.43079e-164	-6.67894e-163	-1.938e-163	1.19345e-162	-2.57445e-163	-6.75454e-164	-6.20732e-163	4.07545e-163	-3.8809e-163	1.12907e-163	1.47479e-163	7.07956e-163	1.17835e-164	2.45374e-163	-1.01425e-163	-7.53231e-164	-1.19502e-162	3.34521e-163	8.70824e-163	-3.16322e-163	8.00585e-164	-1.55453e-163	0
-2.98402e-163	1.52521e-162	2.81401e-163	-3.87725e-163	-2.81127e-164	3.75769e-165	-2.34551e-163	-8.57162e-163	-2.43079e-164	-6.67894e-163	-1.938e-163	1.19345e-162	-2.57445e-163	-6.75454e-164	-6.20732e-163	4.07545e-163	-3.8809e-163	1.12907e-163	1.47479e-163	7.07956e-163	1.17835e-164	2.45374e-163	-1.01425e-163	-7.53231e-164	-1.19502e-162	3.34521e-163	8.70824e-163	-3.16322e-163	8.00585e-164	-1.55453e-163	0
-2.98402e-163	1.52521e-162	2.81401e-163	-3.87725e-163	-2.81127e-164	3.75769e-165	-2.34551e-163	-8.57162e-163	-2.43079e-164	-6.67894e-163	-1.938e-163	1.19345e-162	-2.57445e-163	-6.75454e-164	-6.20732e-163	4.07545e-163	-3.8809e-163	1.12907e-163	1.47479e-163	7.07956e-163	1.17835e-164	2.45374e-163	-1.01425e-163	-7.53231e-164	-1.19502e-162	3.34521e-163	8.70824e-163	-3.16322e-163	8.00585e-164	-1.55453e-163	0
-2.98402e-163	1.52521e-162	2.81401e-163	-3.87725e-163	-2.81127e-164	3.75769e-165	-2.34551e-163	-8.57162e-163	-2.43079e-164	-6.67894e-163	-1.938e-163	1.19345e-162	-2.57445e-163	-6.75454e-164	-6.20732e-163	4.07545e-163	-3.8809e-163	1.12907e-163	1.47479e-163	7.07956e-163	1.17835e-164	2.45374e-163	-1.01425e-163	-7.53231e-164	-1.19502e-162	3.34521e-163	8.70824e-163	-3.16322e-163	8.00585e-164	-1.55453e-163	0
-2.98402e-163	1.52521e-162	2.81401e-163	-3.87725e-163	-2.81127e-164	3.75769e-165	-2.34551e-163	-8.57162e-163	-2.43079e-164	-6.67894e-163	-1.938e-163	1.19345e-162	-2.57445e-163	-6.75454e-164	-6.20732e-163	4.07545e-163	-3.8809e-163	1.12907e-163	1.47479e-163	7.07956e-163	1.17835e-164	2.45374e-163	-1.01425e-163	-7.53231e-164	-1.19502e-162	3.34521e-163	8.70824e-163	-3.16322e-163	8.00585e-164	-1.55453e-163	0
-2.98402e-163	1.52521e-162	2.81401e-163	-3.87725e-163	-2.81127e-164	3.75769e-165	-2.34551e-163	-8.57162e-163	-2.43079e-164	-6.67894e-163	-1.938e-163	1.19345e-162	-2.57445e-163	-6.75454e-164	-6.20732e-163	4.07545e-163	-3.8809e-163	1.12907e-163	1.47479e-163	7.07956e-163	1.17835e-164	2.45374e-163	-1.01425e-163	-7.53231e-164	-1.19502e-162	3.34521e-163	8.70824e-163	-3.16322e-163	8.00585e-164	-1.55453e-163	0
-2.98402e-163	1.52521e-162	2.81401e-163	-3.87725e-163	-2.81127e-164	3.75769e-165	-2.34551e-163	-8.57162e-163	-2.43079e-164	-6.67894e-163	-1.938e-163	1.19345e-162	-2.57445e-163	-6.75454e-164	-6.20732e-163	4.07545e-163	-3.8809e-163	1.12907e-163	1.47479e-163	7.07956e-163	1.17835e-164	2.45374e-163	-1.01425e-163	-7.53231e-164	-1.19502e-162	3.34521e-163	8.70824e-163	-3.16322e-163	8.00585e-164	-1.55453e-163	0
-2.98402e-163	1.52521e-162	2.81401e-163	-3.87725e-163	-2.81127e-164	3.75769e-165	-2.34551e-163	-8.57162e-163	-2.43079e-164	-6.67894e-163	-1.938e-163	1.19345e-162	-2.57445e-163	-6.75454e-164	-6.20732e-163	4.07545e-163	-3.8809e-163	1.12907e-163	1.47479e-163	7.07956e-163	1.17835e-164	2.45374e-163	-1.01425e-163	-7.53231e-164	-1.19502e-162	3.34521e-163	8.70824e-163	-3.16322e-163	8.00585e-164	-1.55453e-163	0
-2.98402e-163	1.52521e-162	2.81401e-163	-3.87725e-163	-2.81127e-164	3.75769e-165	-2.34551e-163	-8.57162e-163	-2.43079e-164	-6.67894e-163	-1.938e-163	1.19345e-162	-2.57445e-163	-6.75454e-164	-6.20732e-163	4.07545e-163	-3.8809e-163	1.12907e-163	1.47479e-163	7.07956e-163	1.17835e-164	2.45374e-163	-1.01425e-163	-7.53231e-164	-1.19502e-162	3.34521e-163	8.70824e-163	-3.16322e-163	8.00585e-164	-1.55453e-163	0
-2.98402e-163	1.52521e-162	2.81401e-163	-3.87725e-163	-2.81127e-164	3.75769e-165	-2.34551e-163	-8.57162e-163	-2.43079e-164	-6.67894e-163	-1.938e-163	1.19345e-162	-2.57445e-163	-6.75454e-164	-6.20732e-163	4.07545e-163	-3.8809e-163	1.12907e-163	1.47479e-163	7.07956e-163	1.17835e-164	2.45374e-163	-1.01425e-163	-7.53231e-164	-1.19502e-162	3.34521e-163	8.70824e-163	-3.16322e-163	8.00585e-164	-1.55453e-163	0
-2.98402e-163	1.52521e-162	2.81401e-163	-3.87725e-163	-2.81127e-164	3.75769e-165	-2.34551e-163	-8.57162e-163	-2.43079e-164	-6.67894e-163	-1.938e-163	1.19345e-162	-2.57445e-163	-6.75454e-164	-6.20732e-163	4.07545e-163	-3.8809e-163	1.12907e-163	1.47479e-163	7.07956e-163	1.17835e-164	2.45374e-163	-1.01425e-163	-7.53231e-164	-1.19502e-162	3.34521e-163	8.70824e-163	-3.16322e-163	8.00585e-164	-1.55453e-163	0
-2.98402e-163	1.52521e-162	2.81401e-163	-3.87725e-163	-2.81127e-164	3.75769e-165	-2.34551e-163	-8.57162e-163	-2.43079e-164	-6.67894e-163	-1.938e-163	1.19345e-162	-2.57445e-163	-6.75454e-164	-6.20732e-163	4.07545e-163	-3.8809e-163	1.12907e-163	1.47479e-163	7.07956e-163	1.17835e-164	2.45374e-163	-1.01425e-163	-7.53231e-164	-1.19502e-162	3.34521e-163	8.70824e-163	-3.16322e-163	8.00585e-164	-1.55453e-163	0
-2.98402e-163	1.52521e-162	2.81401e-163	-3.87725e-163	-2.81127e-164	3.75769e-165	-2.34551e-163	-8.57162e-163	-2.43079e-164	-6.67894e-163	-1.938e-163	1.19345e-162	-2.57445e-163	-6.75454e-164	-6.20732e-163	4.07545e-163	-3.8809e-163	1.12907e-163	1.47479e-163	7.07956e-163	1.17835e-164	2.45374e-163	-1.01425e-163	-7.53231e-164	-1.19502e-162	3.34521e-163	8.70824e-163	-3.16322e-163	8.00585e-164	-1.55453e-163	0
-2.98402e-163	1.52521e-162	2.81401e-163	-3.87725e-163	-2.81127e-164	3.75769e-165	-2.34551e-163	-8.57162e-163	-2.43079e-164	-6.67894e-163	-1.938e-163	1.19345e-162	-2.57445e-163	-6.75454e-164	-6.20732e-163	4.07545e-163	-3.8809e-163	1.12907e-163	1.47479e-163	7.07956e-163	1.17835e-164	2.45374e-163	-1.01425e-163	-7.53231e-164	-1.19502e-162	3.34521e-163	8.70824e-163	-3.16322e-163	8.00585e-164	-1.55453e-163	0
-2.98402e-163	1.52521e-162	2.81401e-163	-3.87725e-163	-2.81127e-164	3.75769e-165	-2.34551e-163	-8.57162e-163	-2.43079e-164	-6.67894e-163	-1.938e-163	1.19345e-162	-2.57445e-163	-6.75454e-164	-6.20732e-163	4.07545e-163	-3.8809e-163	1.12907e-163	1.47479e-163	7.07956e-163	1.17835e-164	2.45374e-163	-1.01425e-163	-7.53231e-164	-1.19502e-162	3.34521e-163	8.70824e-163	-3.16322e-163	8.00585e-164	-1.55453e-163	0
-2.98402e-163	1.52521e-162	2.81401e-163	-3.87725e-163	-2.81127e-164	3.75769e-165	-2.34551e-163	-8.57162e-163	-2.43079e-164	-6.67894e-163	-1.938e-163	1.19345e-162	-2.57445e-163	-6.75454e-164	-6.20732e-163	4.07545e-163	-3.8809e-163	1.12907e-163	1.47479e-163	7.07956e-163	1.17835e-164	2.45374e-163	-1.01425e-163	-7.53231e-164	-1.19502e-162	3.34521e-163	8.70824e-163	-3.16322e-163	8.00585e-164	-1.55453e-163	0
-2.98402e-163	1.52521e-162	2.81401e-163	-3.87725e-163	-2.81127e-164	3.75769e-165	-2.34551e-163	-8.57162e-163	-2.43079e-164	-6.67894e-163	-1.938e-163	1.19345e-162	-2.57445e-163	-6.75454e-164	-6.20732e-163	4.07545e-163	-3.8809e-163	1.12907e-163	1.47479e-163	7.07956e-163	1.17835e-164	2.45374e-163	-1.01425e-163	-7.53231e-164	-1.19502e-162	3.34521e-163	8.70824e-163	-3.16322e-163	8.00585e-164	-1.55453e-163	0
-2.98402e-163	1.52521e-162	2.81401e-163	-3.87725e-163	-2.81127e-164	3.75769e-165	-2.34551e-163	-8.57162e-163	-2.43079e-164	-6.67894e-163	-1.938e-163	1.19345e-162	-2.57445e-163	-6.75454e-164	-6.20732e-163	4.07545e-163	-3.8809e-163	1.12907e-163	1.47479e-163	7.07956e-163	1.17835e-164	2.45374e-163	-1.01425e-163	-7.53231e-164	-1.19502e-162	3.34521e-163	8.70824e-163	-3.16322e-163	8.00585e-164	-1.55453e-163	0
-2.98402e-163	1.52521e-162	2.81401e-163	-3.87725e-163	-2.81127e-164	3.75769e-165	-2.34551e-163	-8.57162e-163	-2.43079e-164	-6.67894e-163	-1.938e-163	1.19345e-162	-2.57445e-163	-6.75454e-164	-6.20732e-163	4.07545e-163	-3.8809e-163	1.12907e-163	1.47479e-163	7.07956e-163	1.17835e-164	2.45374e-163	-1.01425e-163	-7.53231e-164	-1.19502e-162	3.34521e-163	8.70824e-163	-3.16322e-163	8.00585e-164	-1.55453e-163	0
-2.98402e-163	1.52521e-162	2.81401e-163	-3.87725e-163	-2.81127e-164	3.75769e-165	-2.34551e-163	-8.57162e-163	-2.43079e-164	-6.67894e-163	-1.938e-163	1.19345e-162	-2.57445e-163	-6.75454e-164	-6.20732e-163	4.07545e-163	-3.8809e-163	1.12907e-163	1.47479e-163	7.07956e-163	1.17835e-164	2.45374e-163	-1.01425e-163	-7.53231e-164	-1.19502e-162	3.34521e-163	8.70824e-163	-3.16322e-163	8.00585e-164	-1.55453e-163	0
-2.98402e-163	1.52521e-162	2.81401e-163	-3.87725e-163	-2.81127e-164	3.75769e-165	-2.34551e-163	-8.57162e-163	-2.43079e-164	-6.67894e-163	-1.938e-163	1.19345e-162	-2.57445e-163	-6.75454e-164	-6.20732e-163	4.07545e-163	-3.8809e-163	1.12907e-163	1.47479e-163	7.07956e-163	1.17835e-164	2.45374e-163	-1.01425e-163	-7.53231e-164	-1.19502e-162	3.34521e-163	8.70824e-163	-3.16322e-163	8.00585e-164	-1.55453e-163	0
-2.98402e-163	1.52521e-162	2.81401e-163	-3.87725e-163	-2.81127e-164	3.75769e-165	-2.34551e-163	-8.57162e-163	-2.43079e-164	-6.67894e-163	-1.938e-163	1.19345e-162	-2.57445e-163	-6.75454e-164	-6.20732e-163	4.07545e-163	-3.8809e-163	1.12907e-163	1.47479e-163	7.07956e-163	1.17835e-164	2.45374e-163	-1.01425e-163	-7.53231e-164	-1.19502e-162	3.34521e-163	8.70824e-163	-3.16322e-163	8.00585e-164	-1.55453e-163	0
-2.98402e-163	1.52521e-162	2.81401e-163	-3.87725e-163	-2.81127e-164	3.75769e-165	-2.34551e-163	-8.57162e-163	-2.43079e-164	-6.67894e-163	-1.938e-163	1.19345e-162	-2.57445e-163	-6.75454e-164	-6.20732e-163	4.07545e-163	-3.8809e-163	1.12907e-163	1.47479e-163	7.07956e-163	1.17835e-164	2.45374e-163	-1.01425e-163	-7.53231e-164	-1.19502e-162	3.34521e-163	8.70824e-163	-3.16322e-163	8.00585e-164	-1.55453e-163	0
-2.98402e-163	1.52521e-162	2.81401e-163	-3.87725e-163	-2.81127e-164	3.75769e-165	-2.34551e-163	-8.57162e-163	-2.43079e-164	-6.67894e-163	-1.938e-163	1.19345e-162	-2.57445e-163	-6.75454e-164	-6.20732e-163	4.07545e-163	-3.8809e-163	1.12907e-163	1.47479e-163	7.07956e-163	1.17835e-164	2.45374e-163	-1.01425e-163	-7.53231e-164	-1.19502e-162	3.34521e-163	8.70824e-163	-3.16322e-163	8.00585e-164	-1.55453e-163	0
-2.98402e-163	1.52521e-162	2.81401e-163	-3.87725e-163	-2.81127e-164	3.75769e-165	-2.34551e-163	-8.57162e-163	-2.43079e-164	-6.67894e-163	-1.938e-163	1.19345e-162	-2.57445e-163	-6.75454e-164	-6.20732e-163	4.07545e-163	-3.8809e-163	1.12907e-163	1.47479e-163	7.07956e-163	1.17835e-164	2.45374e-163	-1.01425e-163	-7.53231e-164	-1.19502e-162	3.34521e-163	8.70824e-163	-3.16322e-163	8.00585e-164	-1.55453e-163	0
-2.98402e-163	1.52521e-162	2.81401e-163	-3.87725e-163	-2.81127e-164	3.75769e-165	-2.34551e-163	-8.57162e-163	-2.43079e-164	-6.67894e-163	-1.938e-163	1.19345e-162	-2.57445e-163	-6.75454e-164	-6.20732e-163	4.07545e-163	-3.8809e-163	1.12907e-163	1.47479e-163	7.07956e-163	1.17835e-164	2.45374e-163	-1.01425e-163	-7.53231e-164	-1.19502e-162	3.34521e-163	8.70824e-163	-3.16322e-163	8.00585e-164	-1.55453e-163	0
-2.98402e-163	1.52521e-162	2.81401e-163	-3.87725e-163	-2.81127e-164	3.75769e-165	-2.34551e-163	-8.57162e-163	-2.43079e-164	-6.67894e-163	-1.938e-163	1.19345e-162	-2.57445e-163	-6.75454e-164	-6.20732e-163	4.07545e-163	-3.8809e-163	1.12907e-163	1.47479e-163	7.07956e-163	1.17835e-164	2.45374e-163	-1.01425e-163	-7.53231e-164	-1.19502e-162	3.34521e-163	8.70824e-163	-3.16322e-163	8.00585e-164	-1.55453e-163	0
-2.98402e-163	1.52521e-162	2.81401e-163	-3.87725e-163	-2.81127e-164	3.75769e-165	-2.34551e-163	-8.57162e-163	-2.43079e-164	-6.67894e-163	-1.938e-163	1.19345e-162	-2.57445e-163	-6.75454e-164	-6.20732e-163	4.07545e-163	-3.8809e-163	1.12907e-163	1.47479e-163	7.07956e-163	1.17835e-164	2.45374e-163	-1.01425e-163	-7.53231e-164	-1.19502e-162	3.34521e-163	8.70824e-163	-3.16322e-163	8.00585e-164	-1.55453e-163	0
-2.98402e-163	1.52521e-162	2.81401e-163	-3.87725e-163	-2.81127e-164	3.75769e-165	-2.34551e-163	-8.57162e-163	-2.43079e-164	-6.67894e-163	-1.938e-163	1.19345e-162	-2.57445e-163	-6.75454e-164	-6.20732e-163	4.07545e-163	-3.8809e-163	1.12907e-163	1.47479e-163	7.07956e-163	1.17835e-164	2.45374e-163	-1.01425e-163	-7.53231e-164	-1.19502e-162	3.34521e-163	8.70824e-163	-3.16322e-163	8.00585e-164	-1.55453e-163	0
-2.98402e-163	1.52521e-162	2.81401e-163	-3.87725e-163	-2.81127e-164	3.75769e-165	-2.34551e-163	-8.57162e-163	-2.43079e-164	-6.67894e-163	-1.938e-163	1.19345e-162	-2.57445e-163	-6.75454e-164	-6.20732e-163	4.07545e-163	-3.8809e-163	1.12907e-163	1.47479e-163	7.07956e-163	1.17835e-164	2.45374e-163	-1.01425e-163	-7.53231e-164	-1.19502e-162	3.34521e-163	8.70824e-163	-3.16322e-163	8.00585e-164	-1.55453e-163	0
-2.98402e-163	1.52521e-162	2.81401e-163	-3.87725e-163	-2.81127e-164	3.75769e-165	-2.34551e-163	-8.57162e-163	-2.43079e-164	-6.67894e-163	-1.938e-163	1.19345e-162	-2.57445e-163	-6.75454e-164	-6.20732e-163	4.07545e-163	-3.8809e-163	1.12907e-163	1.47479e-163	7.07956e-163	1.17835e-164	2.45374e-163	-1.01425e-163	-7.53231e-164	-1.19502e-162	3.34521e-163	8.70824e-163	-3.16322e-163	8.00585e-164	-1.55453e-163	0
-2.98402e-163	1.52521e-162	2.81401e-163	-3.87725e-163	-2.81127e-164	3.75769e-165	-2.34551e-163	-8.57162e-163	-2.43079e-164	-6.67894e-163	-1.938e-163	1.19345e-162	-2.57445e-163	-6.75454e-164	-6.20732e-163	4.07545e-163	-3.8809e-163	1.12907e-163	1.47479e-163	7.07956e-163	1.17835e-164	2.45374e-163	-1.01425e-163	-7.53231e-164	-1.19502e-162	3.34521e-163	8.70824e-163	-3.16322e-163	8.00585e-164	-1.55453e-163	0
-2.98402e-163	1.52521e-162	2.81401e-163	-3.87725e-163	-2.81127e-164	3.75769e-165	-2.34551e-163	-8.57162e-163	-2.43079e-164	-6.67894e-163	-1.938e-163	1.19345e-162	-2.57445e-163	-6.75454e-164	-6.20732e-163	4.07545e-163	-3.8809e-163	1.12907e-163	1.47479e-163	7.07956e-163	1.17835e-164	2.45374e-163	-1.01425e-163	-7.53231e-164	-1.19502e-162	3.34521e-163	8.70824e-163	-3.16322e-163	8.00585e-164	-1.55453e-163	0
-2.98402e-163	1.52521e-162	2.81401e-163	-3.87725e-163	-2.81127e-164	3.75769e-165	-2.34551e-163	-8.57162e-163	-2.43079e-164	-6.67894e-163	-1.938e-163	1.19345e-162	-2.57445e-163	-6.75454e-164	-6.20732e-163	4.07545e-163	-3.8809e-163	1.12907e-163	1.47479e-163	7.07956e-163	1.17835e-164	2.45374e-163	-1.01425e-163	-7.53231e-164	-1.19502e-162	3.34521e-163	8.70824e-163	-3.16322e-163	8.00585e-164	-1.55453e-163	0
-2.98402e-163	1.52521e-162	2.81401e-163	-3.87725e-163	-2.81127e-164	3.75769e-165	-2.34551e-163	-8.57162e-163	-2.43079e-164	-6.67894e-163	-1.938e-163	1.19345e-162	-2.57445e-163	-6.75454e-164	-6.20732e-163	4.07545e-163	-3.8809e-163	1.12907e-163	1.47479e-163	7.07956e-163	1.17835e-164	2.45374e-163	-1.01425e-163	-7.53231e-164	-1.19502e-162	3.34521e-163	8.70824e-163	-3.16322e-163	8.00585e-164	-1.55453e-163	0
-2.98402e-163	1.52521e-162	2.81401e-163	-3.87725e-163	-2.81127e-164	3.75769e-165	-2.34551e-163	-8.57162e-163	-2.43079e-164	-6.67894e-163	-1.938e-163	1.19345e-162	-2.57445e-163	-6.75454e-164	-6.20732e-163	4.07545e-163	-3.8809e-163	1.12907e-163	1.47479e-163	7.07956e-163	1.17835e-164	2.45374e-163	-1.01425e-163	-7.53231e-164	-1.19502e-162	3.34521e-163	8.70824e-163	-3.16322e-163	8.00585e-164	-1.55453e-163	0
-2.98402e-163	1.52521e-162	2.81401e-163	-3.87725e-163	-2.81127e-164	3.75769e-165	-2.34551e-163	-8.57162e-163	-2.43079e-164	-6.67894e-163	-1.938e-163	1.19345e-162	-2.57445e-163	-6.75454e-164	-6.20732e-163	4.07545e-163	-3.8809e-163	1.12907e-163	1.47479e-163	7.07956e-163	1.17835e-164	2.45374e-163	-1.01425e-163	-7.53231e-164	-1.19502e-162	3.34521e-163	8.70824e-163	-3.16322e-163	8.00585e-164	-1.55453e-163	0
-2.98402e-163	1.52521e-162	2.81401e-163	-3.87725e-163	-2.81127e-164	3.75769e-165	-2.34551e-163	-8.57162e-163	-2.43079e-164	-6.67894e-163	-1.938e-163	1.19345e-162	-2.57445e-163	-6.75454e-164	-6.20732e-163	4.07545e-163	-3.8809e-163	1.12907e-163	1.47479e-163	7.07956e-163	1.17835e-164	2.45374e-163	-1.01425e-163	-7.53231e-164	-1.19502e-162	3.34521e-163	8.70824e-163	-3.16322e-163	8.00585e-164	-1.55453e-163	0
-2.98402e-163	1.52521e-162	2.81401e-163	-3.87725e-163	-2.81127e-164	3.75769e-165	-2.34551e-163	-8.57162e-163	-2.43079e-164	-6.67894e-163	-1.938e-163	1.19345e-162	-2.57445e-163	-6.75454e-164	-6.20732e-163	4.07545e-163	-3.8809e-163	1.12907e-163	1.47479e-163	7.07956e-163	1.17835e-164	2.45374e-163	-1.01425e-163	-7.53231e-164	-1.19502e-162	3.34521e-163	8.70824e-163	-3.16322e-163	8.00585e-164	-1.55453e-163	0
-2.98402e-163	1.52521e-162	2.81401e-163	-3.87725e-163	-2.81127e-164	3.75769e-165	-2.34551e-163	-8.57162e-163	-2.43079e-164	-6.67894e-163	-1.938e-163	1.19345e-162	-2.57445e-163	-6.75454e-164	-6.20732e-163	4.07545e-163	-3.8809e-163	1.12907e-163	1.47479e-163	7.07956e-163	1.17835e-164	2.45374e-163	-1.01425e-163	-7.53231e-164	-1.19502e-162	3.34521e-163	8.70824e-163	-3.16322e-163	8.00585e-164	-1.55453e-163	0
-2.98402e-163	1.52521e-162	2.81401e-163	-3.87725e-163	-2.81127e-164	3.75769e-165	-2.34551e-163	-8.57162e-163	-2.43079e-164	-6.67894e-163	-1.938e-163	1.19345e-162	-2.57445e-163	-6.75454e-164	-6.20732e-163	4.07545e-163	-3.8809e-163	1.12907e-163	1.47479e-163	7.07956e-163	1.17835e-164	2.45374e-163	-1.01425e-163	-7.53231e-164	-1.19502e-162	3.34521e-163	8.70824e-163	-3.16322e-163	8.00585e-164	-1.55453e-163	0
-2.98402e-163	1.52521e-162	2.81401e-163	-3.87725e-163	-2.81127e-164	3.75769e-165	-2.34551e-163	-8.57162e-163	-2.43079e-164	-6.67894e-163	-1.938e-163	1.19345e-162	-2.57445e-163	-6.75454e-164	-6.20732e-163	4.07545e-163	-3.8809e-163	1.12907e-163	1.47479e-163	7.07956e-163	1.17835e-164	2.45374e-163	-1.01425e-163	-7.53231e-164	-1.19502e-162	3.34521e-163	8.70824e-163	-3.16322e-163	8.00585e-164	-1.55453e-163	0
-2.98402e-163	1.52521e-162	2.81401e-163	-3.87725e-163	-2.81127e-164	3.75769e-165	-2.34551e-163	-8.57162e-163	-2.43079e-164	-6.67894e-163	-1.938e-163	1.19345e-162	-2.57445e-163	-6.75454e-164	-6.20732e-163	4.07545e-163	-3.8809e-163	1.12907e-163	1.47479e-163	7.07956e-163	1.17835e-164	2.45374e-163	-1.01425e-163	-7.53231e-164	-1.19502e-162	3.34521e-163	8.70824e-163	-3.16322e-163	8.00585e-164	-1.55453e-163	0
-2.98402e-163	1.52521e-162	2.81401e-163	-3.87725e-163	-2.81127e-164	3.75769e-165	-2.34551e-163	-8.57162e-163	-2.43079e-164	-6.67894e-163	-1.938e-163	1.19345e-162	-2.57445e-163	-6.75454e-164	-6.20732e-163	4.07545e-163	-3.8809e-163	1.12907e-163	1.47479e-163	7.07956e-163	1.17835e-164	2.45374e-163	-1.01425e-163	-7.53231e-164	-1.19502e-162	3.34521e-163	8.70824e-163	-3.16322e-163	8.00585e-164	-1.55453e-163	0
-2.98402e-163	1.52521e-162	2.81401e-163	-3.87725e-163	-2.81127e-164	3.75769e-165	-2.34551e-163	-8.57162e-163	-2.43079e-164	-6.67894e-163	-1.938e-163	1.19345e-162	-2.57445e-163	-6.75454e-164	-6.20732e-163	4.07545e-163	-3.8809e-163	1.12907e-163	1.47479e-163	7.07956e-163	1.17835e-164	2.45374e-163	-1.01425e-163	-7.53231e-164	-1.19502e-162	3.34521e-163	8.70824e-163	-3.16322e-163	8.00585e-164	-1.55453e-163	0
-2.98402e-163	1.52521e-162	2.81401e-163	-3.87725e-163	-2.81127e-164	3.75769e-165	-2.34551e-163	-8.57162e-163	-2.43079e-164	-6.67894e-163	-1.938e-163	1.19345e-162	-2.57445e-163	-6.75454e-164	-6.20732e-163	4.07545e-163	-3.8809e-163	1.12907e-163	1.47479e-163	7.07956e-163	1.17835e-164	2.45374e-163	-1.01425e-163	-7.53231e-164	-1.19502e-162	3.34521e-163	8.70824e-163	-3.16322e-163	8.00585e-164	-1.55453e-163	0
-2.98402e-163	1.52521e-162	2.81401e-163	-3.87725e-163	-2.81127e-164	3.75769e-165	-2.34551e-163	-8.57162e-163	-2.43079e-164	-6.67894e-163	-1.938e-163	1.19345e-162	-2.57445e-163	-6.75454e-164	-6.20732e-163	4.07545e-163	-3.8809e-163	1.12907e-163	1.47479e-163	7.07956e-163	1.17835e-164	2.45374e-163	-1.01425e-163	-7.53231e-164	-1.19502e-162	3.34521e-163	8.70824e-163	-3.16322e-163	8.00585e-164	-1.55453e-163	0
-2.98402e-163	1.52521e-162	2.81401e-163	-3.87725e-163	-2.81127e-164	3.75769e-165	-2.34551e-163	-8.57162e-163	-2.43079e-164	-6.67894e-163	-1.938e-163	1.19345e-162	-2.57445e-163	-6.75454e-164	-6.20732e-163	4.07545e-163	-3.8809e-163	1.12907e-163	1.47479e-163	7.07956e-163	1.17835e-164	2.45374e-163	-1.01425e-163	-7.53231e-164	-1.19502e-162	3.34521e-163	8.70824e-163	-3.16322e-163	8.00585e-164	-1.55453e-163	0
-2.98402e-163	1.52521e-162	2.81401e-163	-3.87725e-163	-2.81127e-164	3.75769e-165	-2.34551e-163	-8.57162e-163	-2.43079e-164	-6.67894e-163	-1.938e-163	1.19345e-162	-2.57445e-163	-6.75454e-164	-6.20732e-163	4.07545e-163	-3.8809e-163	1.12907e-163	1.47479e-163	7.07956e-163	1.17835e-164	2.45374e-163	-1.01425e-163	-7.53231e-164	-1.19502e-162	3.34521e-163	8.70824e-163	-3.16322e-163	8.00585e-164	-1.55453e-163	0
-2.98402e-163	1.52521e-162	2.81401e-163	-3.87725e-163	-2.81127e-164	3.75769e-165	-2.34551e-163	-8.57162e-163	-2.43079e-164	-6.67894e-163	-1.938e-163	1.19345e-162	-2.57445e-163	-6.75454e-164	-6.20732e-163	4.07545e-163	-3.8809e-163	1.12907e-163	1.47479e-163	7.07956e-163	1.17835e-164	2.45374e-163	-1.01425e-163	-7.53231e-164	-1.19502e-162	3.34521e-163	8.70824e-163	-3.16322e-163	8.00585e-164	-1.55453e-163	0
-2.98402e-163	1.52521e-162	2.81401e-163	-3.87725e-163	-2.81127e-164	3.75769e-165	-2.34551e-163	-8.57162e-163	-2.43079e-164	-6.67894e-163	-1.938e-163	1.19345e-162	-2.57445e-163	-6.75454e-164	-6.20732e-163	4.07545e-163	-3.8809e-163	1.12907e-163	1.47479e-163	7.07956e-163	1.17835e-164	2.45374e-163	-1.01425e-163	-7.53231e-164	-1.19502e-162	3.34521e-163	8.70824e-163	-3.16322e-163	8.00585e-164	-1.55453e-163	0
-2.98402e-163	1.52521e-162	2.81401e-163	-3.87725e-163	-2.81127e-164	3.75769e-165	-2.34551e-163	-8.57162e-163	-2.43079e-164	-6.67894e-163	-1.938e-163	1.19345e-162	-2.57445e-163	-6.75454e-164	-6.20732e-163	4.07545e-163	-3.8809e-163	1.12907e-163	1.47479e-163	7.07956e-163	1.17835e-164	2.45374e-163	-1.01425e-163	-7.53231e-164	-1.19502e-162	3.34521e-163	8.70824e-163	-3.16322e-163	8.00585e-164	-1.55453e-163	0
-2.98402e-163	1.52521e-162	2.81401e-163	-3.87725e-163	-2.81127e-164	3.75769e-165	-2.34551e-163	-8.57162e-163	-2.43079e-164	-6.67894e-163	-1.938e-163	1.19345e-162	-2.57445e-163	-6.75454e-164	-6.20732e-163	4.07545e-163	-3.8809e-163	1.12907e-163	1.47479e-163	7.07956e-163	1.17835e-164	2.45374e-163	-1.01425e-163	-7.53231e-164	-1.19502e-162	3.34521e-163	8.70824e-163	-3.16322e-163	8.00585e-164	-1.55453e-163	0
-2.98402e-163	1.52521e-162	2.81401e-163	-3.87725e-163	-2.81127e-164	3.75769e-165	-2.34551e-163	-8.57162e-163	-2.43079e-164	-6.67894e-163	-1.938e-163	1.19345e-162	-2.57445e-163	-6.75454e-164	-6.20732e-163	4.07545e-163	-3.8809e-163	1.12907e-163	1.47479e-163	7.07956e-163	1.17835e-164	2.45374e-163	-1.01425e-163	-7.53231e-164	-1.19502e-162	3.34521e-163	8.70824e-163	-3.16322e-163	8.00585e-164	-1.55453e-163	0
-2.98402e-163	1.52521e-162	2.81401e-163	-3.87725e-163	-2.81127e-164	3.75769e-165	-2.34551e-163	-8.57162e-163	-2.43079e-164	-6.67894e-163	-1.938e-163	1.19345e-162	-2.57445e-163	-6.75454e-164	-6.20732e-163	4.07545e-163	-3.8809e-163	1.12907e-163	1.47479e-163	7.07956e-163	1.17835e-164	2.45374e-163	-1.01425e-163	-7.53231e-164	-1.19502e-162	3.34521e-163	8.70824e-163	-3.16322e-163	8.00585e-164	-1.55453e-163	0
-2.98402e-163	1.52521e-162	2.81401e-163	-3.87725e-163	-2.81127e-164	3.75769e-165	-2.34551e-163	-8.57162e-163	-2.43079e-164	-6.67894e-163	-1.938e-163	1.19345e-162	-2.57445e-163	-6.75454e-164	-6.20732e-163	4.07545e-163	-3.8809e-163	1.12907e-163	1.47479e-163	7.07956e-163	1.17835e-164	2.45374e-163	-1.01425e-163	-7.53231e-164	-1.19502e-162	3.34521e-163	8.70824e-163	-3.16322e-163	8.00585e-164	-1.55453e-163	0
-2.98402e-163	1.52521e-162	2.81401e-163	-3.87725e-163	-2.81127e-164	3.75769e-165	-2.34551e-163	-8.57162e-163	-2.43079e-164	-6.67894e-163	-1.938e-163	1.19345e-162	-2.57445e-163	-6.75454e-164	-6.20732e-163	4.07545e-163	-3.8809e-163	1.12907e-163	1.47479e-163	7.07956e-163	1.17835e-164	2.45374e-163	-1.01425e-163	-7.53231e-164	-1.19502e-162	3.34521e-163	8.70824e-163	-3.16322e-163	8.00585e-164	-1.55453e-163	0
-2.98402e-163	1.52521e-162	2.81401e-163	-3.87725e-163	-2.81127e-164	3.75769e-165	-2.34551e-163	-8.57162e-163	-2.43079e-164	-6.67894e-163	-1.938e-163	1.19345e-162	-2.57445e-163	-6.75454e-164	-6.20732e-163	4.07545e-163	-3.8809e-163	1.12907e-163	1.47479e-163	7.07956e-163	1.17835e-164	2.45374e-163	-1.01425e-163	-7.53231e-164	-1.19502e-162	3.34521e-163	8.70824e-163	-3.16322e-163	8.00585e-164	-1.55453e-163	0
-2.98402e-163	1.52521e-162	2.81401e-163	-3.87725e-163	-2.81127e-164	3.75769e-165	-2.34551e-163	-8.57162e-163	-2.43079e-164	-6.67894e-163	-1.938e-163	1.19345e-162	-2.57445e-163	-6.75454e-164	-6.20732e-163	4.07545e-163	-3.8809e-163	1.12907e-163	1.47479e-163	7.07956e-163	1.17835e-164	2.45374e-163	-1.01425e-163	-7.53231e-164	-1.19502e-162	3.34521e-163	8.70824e-163	-3.16322e-163	8.00585e-164	-1.55453e-163	0
-2.98402e-163	1.52521e-162	2.81401e-163	-3.87725e-163	-2.81127e-164	3.75769e-165	-2.34551e-163	-8.57162e-163	-2.43079e-164	-6.67894e-163	-1.938e-163	1.19345e-162	-2.57445e-163	-6.75454e-164	-6.20732e-163	4.07545e-163	-3.8809e-163	1.12907e-163	1.47479e-163	7.07956e-163	1.17835e-164	2.45374e-163	-1.01425e-163	-7.53231e-164	-1.19502e-162	3.34521e-163	8.70824e-163	-3.16322e-163	8.00585e-164	-1.55453e-163	0
-2.98402e-163	1.52521e-162	2.81401e-163	-3.87725e-163	-2.81127e-164	3.75769e-165	-2.34551e-163	-8.57162e-163	-2.43079e-164	-6.67894e-163	-1.938e-163	1.19345e-162	-2.57445e-163	-6.75454e-164	-6.20732e-163	4.07545e-163	-3.8809e-163	1.12907e-163	1.47479e-163	7.07956e-163	1.17835e-164	2.45374e-163	-1.01425e-163	-7.53231e-164	-1.19502e-162	3.34521e-163	8.70824e-163	-3.16322e-163	8.00585e-164	-1.55453e-163	0
-2.98402e-163	1.52521e-162	2.81401e-163	-3.87725e-163	-2.81127e-164	3.75769e-165	-2.34551e-163	-8.57162e-163	-2.43079e-164	-6.67894e-163	-1.938e-163	1.19345e-162	-2.57445e-163	-6.75454e-164	-6.20732e-163	4.07545e-163	-3.8809e-163	1.12907e-163	1.47479e-163	7.07956e-163	1.17835e-164	2.45374e-163	-1.01425e-163	-7.53231e-164	-1.19502e-162	3.34521e-163	8.70824e-163	-3.16322e-163	8.00585e-164	-1.55453e-163	0
-2.98402e-163	1.52521e-162	2.81401e-163	-3.87725e-163	-2.81127e-164	3.75769e-165	-2.34551e-163	-8.57162e-163	-2.43079e-164	-6.67894e-163	-1.938e-163	1.19345e-162	-2.57445e-163	-6.75454e-164	-6.20732e-163	4.07545e-163	-3.8809e-163	1.12907e-163	1.47479e-163	7.07956e-163	1.17835e-164	2.45374e-163	-1.01425e-163	-7.53231e-164	-1.19502e-162	3.34521e-163	8.70824e-163	-3.16322e-163	8.00585e-164	-1.55453e-163	0
-2.98402e-163	1.52521e-162	2.81401e-163	-3.87725e-163	-2.81127e-164	3.75769e-165	-2.34551e-163	-8.57162e-163	-2.43079e-164	-6.67894e-163	-1.938e-163	1.19345e-162	-2.57445e-163	-6.75454e-164	-6.20732e-163	4.07545e-163	-3.8809e-163	1.12907e-163	1.47479e-163	7.07956e-163	1.17835e-164	2.45374e-163	-1.01425e-163	-7.53231e-164	-1.19502e-162	3.34521e-163	8.70824e-163	-3.16322e-163	8.00585e-164	-1.55453e-163	0
-2.98402e-163	1.52521e-162	2.81401e-163	-3.87725e-163	-2.81127e-164	3.75769e-165	-2.34551e-163	-8.57162e-163	-2.43079e-164	-6.67894e-163	-1.938e-163	1.19345e-162	-2.57445e-163	-6.75454e-164	-6.20732e-163	4.07545e-163	-3.8809e-163	1.12907e-163	1.47479e-163	7.07956e-163	1.17835e-164	2.45374e-163	-1.01425e-163	-7.53231e-164	-1.19502e-162	3.34521e-163	8.70824e-163	-3.16322e-163	8.00585e-164	-1.55453e-163	0
-2.98402e-163	1.52521e-162	2.81401e-163	-3.87725e-163	-2.81127e-164	3.75769e-165	-2.34551e-163	-8.57162e-163	-2.43079e-164	-6.67894e-163	-1.938e-163	1.19345e-162	-2.57445e-163	-6.75454e-164	-6.20732e-163	4.07545e-163	-3.8809e-163	1.12907e-163	1.47479e-163	7.07956e-163	1.17835e-164	2.45374e-163	-1.01425e-163	-7.53231e-164	-1.19502e-162	3.34521e-163	8.70824e-163	-3.16322e-163	8.00585e-164	-1.55453e-163	0
-2.98402e-163	1.52521e-162	2.81401e-163	-3.87725e-163	-2.81127e-164	3.75769e-165	-2.34551e-163	-8.57162e-163	-2.43079e-164	-6.67894e-163	-1.938e-163	1.19345e-162	-2.57445e-163	-6.75454e-164	-6.20732e-163	4.07545e-163	-3.8809e-163	1.12907e-163	1.47479e-163	7.07956e-163	1.17835e-164	2.45374e-163	-1.01425e-163	-7.53231e-164	-1.19502e-162	3.34521e-163	8.70824e-163	-3.16322e-163	8.00585e-164	-1.55453e-163	0
-2.98402e-163	1.52521e-162	2.81401e-163	-3.87725e-163	-2.81127e-164	3.75769e-165	-2.34551e-163	-8.57162e-163	-2.43079e-164	-6.67894e-163	-1.938e-163	1.19345e-162	-2.57445e-163	-6.75454e-164	-6.20732e-163	4.07545e-163	-3.8809e-163	1.12907e-163	1.47479e-163	7.07956e-163	1.17835e-164	2.45374e-163	-1.01425e-163	-7.53231e-164	-1.19502e-162	3.34521e-163	8.70824e-163	-3.16322e-163	8.00585e-164	-1.55453e-163	0
-2.98402e-163	1.52521e-162	2.81401e-163	-3.87725e-163	-2.81127e-164	3.75769e-165	-2.34551e-163	-8.57162e-163	-2.43079e-164	-6.67894e-163	-1.938e-163	1.19345e-162	-2.57445e-163	-6.75454e-164	-6.20732e-163	4.07545e-163	-3.8809e-163	1.12907e-163	1.47479e-163	7.07956e-163	1.17835e-164	2.45374e-163	-1.01425e-163	-7.53231e-164	-1.19502e-162	3.34521e-163	8.70824e-163	-3.16322e-163	8.00585e-164	-1.55453e-163	0
-2.98402e-163	1.52521e-162	2.81401e-163	-3.87725e-163	-2.81127e-164	3.75769e-165	-2.34551e-163	-8.57162e-163	-2.43079e-164	-6.67894e-163	-1.938e-163	1.19345e-162	-2.57445e-163	-6.75454e-164	-6.20732e-163	4.07545e-163	-3.8809e-163	1.12907e-163	1.47479e-163	7.07956e-163	1.17835e-164	2.45374e-163	-1.01425e-163	-7.53231e-164	-1.19502e-162	3.34521e-163	8.70824e-163	-3.16322e-163	8.00585e-164	-1.55453e-163	0
-2.98402e-163	1.52521e-162	2.81401e-163	-3.87725e-163	-2.81127e-164	3.75769e-165	-2.34551e-163	-8.57162e-163	-2.43079e-164	-6.67894e-163	-1.938e-163	1.19345e-162	-2.57445e-163	-6.75454e-164	-6.20732e-163	4.07545e-163	-3.8809e-163	1.12907e-163	1.47479e-163	7.07956e-163	1.17835e-164	2.45374e-163	-1.01425e-163	-7.53231e-164	-1.19502e-162	3.34521e-163	8.70824e-163	-3.16322e-163	8.00585e-164	-1.55453e-163	0
-2.98402e-163	1.52521e-162	2.81401e-163	-3.87725e-163	-2.81127e-164	3.75769e-165	-2.34551e-163	-8.57162e-163	-2.43079e-164	-6.67894e-163	-1.938e-163	1.19345e-162	-2.57445e-163	-6.75454e-164	-6.20732e-163	4.07545e-163	-3.8809e-163	1.12907e-163	1.47479e-163	7.07956e-163	1.17835e-164	2.45374e-163	-1.01425e-163	-7.53231e-164	-1.19502e-162	3.34521e-163	8.70824e-163	-3.16322e-163	8.00585e-164	-1.55453e-163	0
-2.98402e-163	1.52521e-162	2.81401e-163	-3.87725e-163	-2.81127e-164	3.75769e-165	-2.34551e-163	-8.57162e-163	-2.43079e-164	-6.67894e-163	-1.938e-163	1.19345e-162	-2.57445e-163	-6.75454e-164	-6.20732e-163	4.07545e-163	-3.8809e-163	1.12907e-163	1.47479e-163	7.07956e-163	1.17835e-164	2.45374e-163	-1.01425e-163	-7.53231e-164	-1.19502e-162	3.34521e-163	8.70824e-163	-3.16322e-163	8.00585e-164	-1.55453e-163	0
-2.98402e-163	1.52521e-162	2.81401e-163	-3.87725e-163	-2.81127e-164	3.75769e-165	-2.34551e-163	-8.57162e-163	-2.43079e-164	-6.67894e-163	-1.938e-163	1.19345e-162	-2.57445e-163	-6.75454e-164	-6.20732e-163	4.07545e-163	-3.8809e-163	1.12907e-163	1.47479e-163	7.07956e-163	1.17835e-164	2.45374e-163	-1.01425e-163	-7.53231e-164	-1.19502e-162	3.34521e-163	8.70824e-163	-3.16322e-163	8.00585e-164	-1.55453e-163	0
-2.98402e-163	1.52521e-162	2.81401e-163	-3.87725e-163	-2.81127e-164	3.75769e-165	-2.34551e-163	-8.57162e-163	-2.43079e-164	-6.67894e-163	-1.938e-163	1.19345e-162	-2.57445e-163	-6.75454e-164	-6.20732e-163	4.07545e-163	-3.8809e-163	1.12907e-163	1.47479e-163	7.07956e-163	1.17835e-164	2.45374e-163	-1.01425e-163	-7.53231e-164	-1.19502e-162	3.34521e-163	8.70824e-163	-3.16322e-163	8.00585e-164	-1.55453e-163	0
-2.98402e-163	1.52521e-162	2.81401e-163	-3.87725e-163	-2.81127e-164	3.75769e-165	-2.34551e-163	-8.57162e-163	-2.43079e-164	-6.67894e-163	-1.938e-163	1.19345e-162	-2.57445e-163	-6.75454e-164	-6.20732e-163	4.07545e-163	-3.8809e-163	1.12907e-163	1.47479e-163	7.07956e-163	1.17835e-164	2.45374e-163	-1.01425e-163	-7.53231e-164	-1.19502e-162	3.34521e-163	8.70824e-163	-3.16322e-163	8.00585e-164	-1.55453e-163	0
-2.98402e-163	1.52521e-162	2.81401e-163	-3.87725e-163	-2.81127e-164	3.75769e-165	-2.34551e-163	-8.57162e-163	-2.43079e-164	-6.67894e-163	-1.938e-163	1.19345e-162	-2.57445e-163	-6.75454e-164	-6.20732e-163	4.07545e-163	-3.8809e-163	1.12907e-163	1.47479e-163	7.07956e-163	1.17835e-164	2.45374e-163	-1.01425e-163	-7.53231e-164	-1.19502e-162	3.34521e-163	8.70824e-163	-3.16322e-163	8.00585e-164	-1.55453e-163	0
-2.98402e-163	1.52521e-162	2.81401e-163	-3.87725e-163	-2.81127e-164	3.75769e-165	-2.34551e-163	-8.57162e-163	-2.43079e-164	-6.67894e-163	-1.938e-163	1.19345e-162	-2.57445e-163	-6.75454e-164	-6.20732e-163	4.07545e-163	-3.8809e-163	1.12907e-163	1.47479e-163	7.07956e-163	1.17835e-164	2.45374e-163	-1.01425e-163	-7.53231e-164	-1.19502e-162	3.34521e-163	8.70824e-163	-3.16322e-163	8.00585e-164	-1.55453e-163	0
-2.98402e-163	1.52521e-162	2.81401e-163	-3.87725e-163	-2.81127e-164	3.75769e-165	-2.34551e-163	-8.57162e-163	-2.43079e-164	-6.67894e-163	-1.938e-163	1.19345e-162	-2.57445e-163	-6.75454e-164	-6.20732e-163	4.07545e-163	-3.8809e-163	1.12907e-163	1.47479e-163	7.07956e-163	1.17835e-164	2.45374e-163	-1.01425e-163	-7.53231e-164	-1.19502e-162	3.34521e-163	8.70824e-163	-3.16322e-163	8.00585e-164	-1.55453e-163	0
-2.98402e-163	1.52521e-162	2.81401e-163	-3.87725e-163	-2.81127e-164	3.75769e-165	-2.34551e-163	-8.57162e-163	-2.43079e-164	-6.67894e-163	-1.938e-163	1.19345e-162	-2.57445e-163	-6.75454e-164	-6.20732e-163	4.07545e-163	-3.8809e-163	1.12907e-163	1.47479e-163	7.07956e-163	1.17835e-164	2.45374e-163	-1.01425e-163	-7.53231e-164	-1.19502e-162	3.34521e-163	8.70824e-163	-3.16322e-163	8.00585e-164	-1.55453e-163	0
-2.98402e-163	1.52521e-162	2.81401e-163	-3.87725e-163	-2.81127e-164	3.75769e-165	-2.34551e-163	-8.57162e-163	-2.43079e-164	-6.67894e-163	-1.938e-163	1.19345e-162	-2.57445e-163	-6.75454e-164	-6.20732e-163	4.07545e-163	-3.8809e-163	1.12907e-163	1.47479e-163	7.07956e-163	1.17835e-164	2.45374e-163	-1.01425e-163	-7.53231e-164	-1.19502e-162	3.34521e-163	8.70824e-163	-3.16322e-163	8.00585e-164	-1.55453e-163	0
-2.98402e-163	1.52521e-162	2.81401e-163	-3.87725e-163	-2.81127e-164	3.75769e-165	-2.34551e-163	-8.57162e-163	-2.43079e-164	-6.67894e-163	-1.938e-163	1.19345e-162	-2.57445e-163	-6.75454e-164	-6.20732e-163	4.07545e-163	-3.8809e-163	1.12907e-163	1.47479e-163	7.07956e-163	1.17835e-164	2.45374e-163	-1.01425e-163	-7.53231e-164	-1.19502e-162	3.34521e-163	8.70824e-163	-3.16322e-163	8.00585e-164	-1.55453e-163	0
-2.98402e-163	1.52521e-162	2.81401e-163	-3.87725e-163	-2.81127e-164	3.75769e-165	-2.34551e-163	-8.57162e-163	-2.43079e-164	-6.67894e-163	-1.938e-163	1.19345e-162	-2.57445e-163	-6.75454e-164	-6.20732e-163	4.07545e-163	-3.8809e-163	1.12907e-163	1.47479e-163	7.07956e-163	1.17835e-164	2.45374e-163	-1.01425e-163	-7.53231e-164	-1.19502e-162	3.34521e-163	8.70824e-163	-3.16322e-163	8.00585e-164	-1.55453e-163	0
-2.98402e-163	1.52521e-162	2.81401e-163	-3.87725e-163	-2.81127e-164	3.75769e-165	-2.34551e-163	-8.57162e-163	-2.43079e-164	-6.67894e-163	-1.938e-163	1.19345e-162	-2.57445e-163	-6.75454e-164	-6.20732e-163	4.07545e-163	-3.8809e-163	1.12907e-163	1.47479e-163	7.07956e-163	1.17835e-164	2.45374e-163	-1.01425e-163	-7.53231e-164	-1.19502e-162	3.34521e-163	8.70824e-163	-3.16322e-163	8.00585e-164	-1.55453e-163	0
-2.98402e-163	1.52521e-162	2.81401e-163	-3.87725e-163	-2.81127e-164	3.75769e-165	-2.34551e-163	-8.57162e-163	-2.43079e-164	-6.67894e-163	-1.938e-163	1.19345e-162	-2.57445e-163	-6.75454e-164	-6.20732e-163	4.07545e-163	-3.8809e-163	1.12907e-163	1.47479e-163	7.07956e-163	1.17835e-164	2.45374e-163	-1.01425e-163	-7.53231e-164	-1.19502e-162	3.34521e-163	8.70824e-163	-3.16322e-163	8.00585e-164	-1.55453e-163	0
-2.98402e-163	1.52521e-162	2.81401e-163	-3.87725e-163	-2.81127e-164	3.75769e-165	-2.34551e-163	-8.57162e-163	-2.43079e-164	-6.67894e-163	-1.938e-163	1.19345e-162	-2.57445e-163	-6.75454e-164	-6.20732e-163	4.07545e-163	-3.8809e-163	1.12907e-163	1.47479e-163	7.07956e-163	1.17835e-164	2.45374e-163	-1.01425e-163	-7.53231e-164	-1.19502e-162	3.34521e-163	8.70824e-163	-3.16322e-163	8.00585e-164	-1.55453e-163	0
-2.98402e-163	1.52521e-162	2.81401e-163	-3.87725e-163	-2.81127e-164	3.75769e-165	-2.34551e-163	-8.57162e-163	-2.43079e-164	-6.67894e-163	-1.938e-163	1.19345e-162	-2.57445e-163	-6.75454e-164	-6.20732e-163	4.07545e-163	-3.8809e-163	1.12907e-163	1.47479e-163	7.07956e-163	1.17835e-164	2.45374e-163	-1.01425e-163	-7.53231e-164	-1.19502e-162	3.34521e-163	8.70824e-163	-3.16322e-163	8.00585e-164	-1.55453e-163	0
-2.98402e-163	1.52521e-162	2.81401e-163	-3.87725e-163	-2.81127e-164	3.75769e-165	-2.34551e-163	-8.57162e-163	-2.43079e-164	-6.67894e-163	-1.938e-163	1.19345e-162	-2.57445e-163	-6.75454e-164	-6.20732e-163	4.07545e-163	-3.8809e-163	1.12907e-163	1.47479e-163	7.07956e-163	1.17835e-164	2.45374e-163	-1.01425e-163	-7.53231e-164	-1.19502e-162	3.34521e-163	8.70824e-163	-3.16322e-163	8.00585e-164	-1.55453e-163	0
-2.98402e-163	1.52521e-162	2.81401e-163	-3.87725e-163	-2.81127e-164	3.75769e-165	-2.34551e-163	-8.57162e-163	-2.43079e-164	-6.67894e-163	-1.938e-163	1.19345e-162	-2.57445e-163	-6.75454e-164	-6.20732e-163	4.07545e-163	-3.8809e-163	1.12907e-163	1.47479e-163	7.07956e-163	1.17835e-164	2.45374e-163	-1.01425e-163	-7.53231e-164	-1.19502e-162	3.34521e-163	8.70824e-163	-3.16322e-163	8.00585e-164	-1.55453e-163	0
-2.98402e-163	1.52521e-162	2.81401e-163	-3.87725e-163	-2.81127e-164	3.75769e-165	-2.34551e-163	-8.57162e-163	-2.43079e-164	-6.67894e-163	-1.938e-163	1.19345e-162	-2.57445e-163	-6.75454e-164	-6.20732e-163	4.07545e-163	-3.8809e-163	1.12907e-163	1.47479e-163	7.07956e-163	1.17835e-164	2.45374e-163	-1.01425e-163	-7.53231e-164	-1.19502e-162	3.34521e-163	8.70824e-163	-3.16322e-163	8.00585e-164	-1.55453e-163	0
-2.98402e-163	1.52521e-162	2.81401e-163	-3.87725e-163	-2.81127e-164	3.75769e-165	-2.34551e-163	-8.57162e-163	-2.43079e-164	-6.67894e-163	-1.938e-163	1.19345e-162	-2.57445e-163	-6.75454e-164	-6.20732e-163	4.07545e-163	-3.8809e-163	1.12907e-163	1.47479e-163	7.07956e-163	1.17835e-164	2.45374e-163	-1.01425e-163	-7.53231e-164	-1.19502e-162	3.34521e-163	8.70824e-163	-3.16322e-163	8.00585e-164	-1.55453e-163	0
-2.98402e-163	1.52521e-162	2.81401e-163	-3.87725e-163	-2.81127e-164	3.75769e-165	-2.34551e-163	-8.57162e-163	-2.43079e-164	-6.67894e-163	-1.938e-163	1.19345e-162	-2.57445e-163	-6.75454e-164	-6.20732e-163	4.07545e-163	-3.8809e-163	1.12907e-163	1.47479e-163	7.07956e-163	1.17835e-164	2.45374e-163	-1.01425e-163	-7.53231e-164	-1.19502e-162	3.34521e-163	8.70824e-163	-3.16322e-163	8.00585e-164	-1.55453e-163	0
-2.98402e-163	1.52521e-162	2.81401e-163	-3.87725e-163	-2.81127e-164	3.75769e-165	-2.34551e-163	-8.57162e-163	-2.43079e-164	-6.67894e-163	-1.938e-163	1.19345e-162	-2.57445e-163	-6.75454e-164	-6.20732e-163	4.07545e-163	-3.8809e-163	1.12907e-163	1.47479e-163	7.07956e-163	1.17835e-164	2.45374e-163	-1.01425e-163	-7.53231e-164	-1.19502e-162	3.34521e-163	8.70824e-163	-3.16322e-163	8.00585e-164	-1.55453e-163	0
-2.98402e-163	1.52521e-162	2.81401e-163	-3.87725e-163	-2.81127e-164	3.75769e-165	-2.34551e-163	-8.57162e-163	-2.43079e-164	-6.67894e-163	-1.938e-163	1.19345e-162	-2.57445e-163	-6.75454e-164	-6.20732e-163	4.07545e-163	-3.8809e-163	1.12907e-163	1.47479e-163	7.07956e-163	1.17835e-164	2.45374e-163	-1.01425e-163	-7.53231e-164	-1.19502e-162	3.34521e-163	8.70824e-163	-3.16322e-163	8.00585e-164	-1.55453e-163	0
-2.98402e-163	1.52521e-162	2.81401e-163	-3.87725e-163	-2.81127e-164	3.75769e-165	-2.34551e-163	-8.57162e-163	-2.43079e-164	-6.67894e-163	-1.938e-163	1.19345e-162	-2.57445e-163	-6.75454e-164	-6.20732e-163	4.07545e-163	-3.8809e-163	1.12907e-163	1.47479e-163	7.07956e-163	1.17835e-164	2.45374e-163	-1.01425e-163	-7.53231e-164	-1.19502e-162	3.34521e-163	8.70824e-163	-3.16322e-163	8.00585e-164	-1.55453e-163	0
-2.98402e-163	1.52521e-162	2.81401e-163	-3.87725e-163	-2.81127e-164	3.75769e-165	-2.34551e-163	-8.57162e-163	-2.43079e-164	-6.67894e-163	-1.938e-163	1.19345e-162	-2.57445e-163	-6.75454e-164	-6.20732e-163	4.07545e-163	-3.8809e-163	1.12907e-163	1.47479e-163	7.07956e-163	1.17835e-164	2.45374e-163	-1.01425e-163	-7.53231e-164	-1.19502e-162	3.34521e-163	8.70824e-163	-3.16322e-163	8.00585e-164	-1.55453e-163	0
-2.98402e-163	1.52521e-162	2.81401e-163	-3.87725e-163	-2.81127e-164	3.75769e-165	-2.34551e-163	-8.57162e-163	-2.43079e-164	-6.67894e-163	-1.938e-163	1.19345e-162	-2.57445e-163	-6.75454e-164	-6.20732e-163	4.07545e-163	-3.8809e-163	1.12907e-163	1.47479e-163	7.07956e-163	1.17835e-164	2.45374e-163	-1.01425e-163	-7.53231e-164	-1.19502e-162	3.34521e-163	8.70824e-163	-3.16322e-163	8.00585e-164	-1.55453e-163	0
-2.98402e-163	1.52521e-162	2.81401e-163	-3.87725e-163	-2.81127e-164	3.75769e-165	-2.34551e-163	-8.57162e-163	-2.43079e-164	-6.67894e-163	-1.938e-163	1.19345e-162	-2.57445e-163	-6.75454e-164	-6.20732e-163	4.07545e-163	-3.8809e-163	1.12907e-163	1.47479e-163	7.07956e-163	1.17835e-164	2.45374e-163	-1.01425e-163	-7.53231e-164	-1.19502e-162	3.34521e-163	8.70824e-163	-3.16322e-163	8.00585e-164	-1.55453e-163	0
-2.98402e-163	1.52521e-162	2.81401e-163	-3.87725e-163	-2.81127e-164	3.75769e-165	-2.34551e-163	-8.57162e-163	-2.43079e-164	-6.67894e-163	-1.938e-163	1.19345e-162	-2.57445e-163	-6.75454e-164	-6.20732e-163	4.07545e-163	-3.8809e-163	1.12907e-163	1.47479e-163	7.07956e-163	1.17835e-164	2.45374e-163	-1.01425e-163	-7.53231e-164	-1.19502e-162	3.34521e-163	8.70824e-163	-3.16322e-163	8.00585e-164	-1.55453e-163	0
-2.98402e-163	1.52521e-162	2.81401e-163	-3.87725e-163	-2.81127e-164	3.75769e-165	-2.34551e-163	-8.57162e-163	-2.43079e-164	-6.67894e-163	-1.938e-163	1.19345e-162	-2.57445e-163	-6.75454e-164	-6.20732e-163	4.07545e-163	-3.8809e-163	1.12907e-163	1.47479e-163	7.07956e-163	1.17835e-164	2.45374e-163	-1.01425e-163	-7.53231e-164	-1.19502e-162	3.34521e-163	8.70824e-163	-3.16322e-163	8.00585e-164	-1.55453e-163	0
-2.98402e-163	1.52521e-162	2.81401e-163	-3.87725e-163	-2.81127e-164	3.75769e-165	-2.34551e-163	-8.57162e-163	-2.43079e-164	-6.67894e-163	-1.938e-163	1.19345e-162	-2.57445e-163	-6.75454e-164	-6.20732e-163	4.07545e-163	-3.8809e-163	1.12907e-163	1.47479e-163	7.07956e-163	1.17835e-164	2.45374e-163	-1.01425e-163	-7.53231e-164	-1.19502e-162	3.34521e-163	8.70824e-163	-3.16322e-163	8.00585e-164	-1.55453e-163	0
-2.98402e-163	1.52521e-162	2.81401e-163	-3.87725e-163	-2.81127e-164	3.75769e-165	-2.34551e-163	-8.57162e-163	-2.43079e-164	-6.67894e-163	-1.938e-163	1.19345e-162	-2.57445e-163	-6.75454e-164	-6.20732e-163	4.07545e-163	-3.8809e-163	1.12907e-163	1.47479e-163	7.07956e-163	1.17835e-164	2.45374e-163	-1.01425e-163	-7.53231e-164	-1.19502e-162	3.34521e-163	8.70824e-163	-3.16322e-163	8.00585e-164	-1.55453e-163	0
-2.98402e-163	1.52521e-162	2.81401e-163	-3.87725e-163	-2.81127e-164	3.75769e-165	-2.34551e-163	-8.57162e-163	-2.43079e-164	-6.67894e-163	-1.938e-163	1.19345e-162	-2.57445e-163	-6.75454e-164	-6.20732e-163	4.07545e-163	-3.8809e-163	1.12907e-163	1.47479e-163	7.07956e-163	1.17835e-164	2.45374e-163	-1.01425e-163	-7.53231e-164	-1.19502e-162	3.34521e-163	8.70824e-163	-3.16322e-163	8.00585e-164	-1.55453e-163	0
-2.98402e-163	1.52521e-162	2.81401e-163	-3.87725e-163	-2.81127e-164	3.75769e-165	-2.34551e-163	-8.57162e-163	-2.43079e-164	-6.67894e-163	-1.938e-163	1.19345e-162	-2.57445e-163	-6.75454e-164	-6.20732e-163	4.07545e-163	-3.8809e-163	1.12907e-163	1.47479e-163	7.07956e-163	1.17835e-164	2.45374e-163	-1.01425e-163	-7.53231e-164	-1.19502e-162	3.34521e-163	8.70824e-163	-3.16322e-163	8.00585e-164	-1.55453e-163	0
-2.98402e-163	1.52521e-162	2.81401e-163	-3.87725e-163	-2.81127e-164	3.75769e-165	-2.34551e-163	-8.57162e-163	-2.43079e-164	-6.67894e-163	-1.938e-163	1.19345e-162	-2.57445e-163	-6.75454e-164	-6.20732e-163	4.07545e-163	-3.8809e-163	1.12907e-163	1.47479e-163	7.07956e-163	1.17835e-164	2.45374e-163	-1.01425e-163	-7.53231e-164	-1.19502e-162	3.34521e-163	8.70824e-163	-3.16322e-163	8.00585e-164	-1.55453e-163	0
-2.98402e-163	1.52521e-162	2.81401e-163	-3.87725e-163	-2.81127e-164	3.75769e-165	-2.34551e-163	-8.57162e-163	-2.43079e-164	-6.67894e-163	-1.938e-163	1.19345e-162	-2.57445e-163	-6.75454e-164	-6.20732e-163	4.07545e-163	-3.8809e-163	1.12907e-163	1.47479e-163	7.07956e-163	1.17835e-164	2.45374e-163	-1.01425e-163	-7.53231e-164	-1.19502e-162	3.34521e-163	8.70824e-163	-3.16322e-163	8.00585e-164	-1.55453e-163	0
-2.98402e-163	1.52521e-162	2.81401e-163	-3.87725e-163	-2.81127e-164	3.75769e-165	-2.34551e-163	-8.57162e-163	-2.43079e-164	-6.67894e-163	-1.938e-163	1.19345e-162	-2.57445e-163	-6.75454e-164	-6.20732e-163	4.07545e-163	-3.8809e-163	1.12907e-163	1.47479e-163	7.07956e-163	1.17835e-164	2.45374e-163	-1.01425e-163	-7.53231e-164	-1.19502e-162	3.34521e-163	8.70824e-163	-3.16322e-163	8.00585e-164	-1.55453e-163	0
-2.98402e-163	1.52521e-162	2.81401e-163	-3.87725e-163	-2.81127e-164	3.75769e-165	-2.34551e-163	-8.57162e-163	-2.43079e-164	-6.67894e-163	-1.938e-163	1.19345e-162	-2.57445e-163	-6.75454e-164	-6.20732e-163	4.07545e-163	-3.8809e-163	1.12907e-163	1.47479e-163	7.07956e-163	1.17835e-164	2.45374e-163	-1.01425e-163	-7.53231e-164	-1.19502e-162	3.34521e-163	8.70824e-163	-3.16322e-163	8.00585e-164	-1.55453e-163	0
-2.98402e-163	1.52521e-162	2.81401e-163	-3.87725e-163	-2.81127e-164	3.75769e-165	-2.34551e-163	-8.57162e-163	-2.43079e-164	-6.67894e-163	-1.938e-163	1.19345e-162	-2.57445e-163	-6.75454e-164	-6.20732e-163	4.07545e-163	-3.8809e-163	1.12907e-163	1.47479e-163	7.07956e-163	1.17835e-164	2.45374e-163	-1.01425e-163	-7.53231e-164	-1.19502e-162	3.34521e-163	8.70824e-163	-3.16322e-163	8.00585e-164	-1.55453e-163	0
-2.98402e-163	1.52521e-162	2.81401e-163	-3.87725e-163	-2.81127e-164	3.75769e-165	-2.34551e-163	-8.57162e-163	-2.43079e-164	-6.67894e-163	-1.938e-163	1.19345e-162	-2.57445e-163	-6.75454e-164	-6.20732e-163	4.07545e-163	-3.8809e-163	1.12907e-163	1.47479e-163	7.07956e-163	1.17835e-164	2.45374e-163	-1.01425e-163	-7.53231e-164	-1.19502e-162	3.34521e-163	8.70824e-163	-3.16322e-163	8.00585e-164	-1.55453e-163	0
-2.98402e-163	1.52521e-162	2.81401e-163	-3.87725e-163	-2.81127e-164	3.75769e-165	-2.34551e-163	-8.57162e-163	-2.43079e-164	-6.67894e-163	-1.938e-163	1.19345e-162	-2.57445e-163	-6.75454e-164	-6.20732e-163	4.07545e-163	-3.8809e-163	1.12907e-163	1.47479e-163	7.07956e-163	1.17835e-164	2.45374e-163	-1.01425e-163	-7.53231e-164	-1.19502e-162	3.34521e-163	8.70824e-163	-3.16322e-163	8.00585e-164	-1.55453e-163	0
-2.98402e-163	1.52521e-162	2.81401e-163	-3.87725e-163	-2.81127e-164	3.75769e-165	-2.34551e-163	-8.57162e-163	-2.43079e-164	-6.67894e-163	-1.938e-163	1.19345e-162	-2.57445e-163	-6.75454e-164	-6.20732e-163	4.07545e-163	-3.8809e-163	1.12907e-163	1.47479e-163	7.07956e-163	1.17835e-164	2.45374e-163	-1.01425e-163	-7.53231e-164	-1.19502e-162	3.34521e-163	8.70824e-163	-3.16322e-163	8.00585e-164	-1.55453e-163	0
-2.98402e-163	1.52521e-162	2.81401e-163	-3.87725e-163	-2.81127e-164	3.75769e-165	-2.34551e-163	-8.57162e-163	-2.43079e-164	-6.67894e-163	-1.938e-163	1.19345e-162	-2.57445e-163	-6.75454e-164	-6.20732e-163	4.07545e-163	-3.8809e-163	1.12907e-163	1.47479e-163	7.07956e-163	1.17835e-164	2.45374e-163	-1.01425e-163	-7.53231e-164	-1.19502e-162	3.34521e-163	8.70824e-163	-3.16322e-163	8.00585e-164	-1.55453e-163	0
-2.98402e-163	1.52521e-162	2.81401e-163	-3.87725e-163	-2.81127e-164	3.75769e-165	-2.34551e-163	-8.57162e-163	-2.43079e-164	-6.67894e-163	-1.938e-163	1.19345e-162	-2.57445e-163	-6.75454e-164	-6.20732e-163	4.07545e-163	-3.8809e-163	1.12907e-163	1.47479e-163	7.07956e-163	1.17835e-164	2.45374e-163	-1.01425e-163	-7.53231e-164	-1.19502e-162	3.34521e-163	8.70824e-163	-3.16322e-163	8.00585e-164	-1.55453e-163	0
-2.98402e-163	1.52521e-162	2.81401e-163	-3.87725e-163	-2.81127e-164	3.75769e-165	-2.34551e-163	-8.57162e-163	-2.43079e-164	-6.67894e-163	-1.938e-163	1.19345e-162	-2.57445e-163	-6.75454e-164	-6.20732e-163	4.07545e-163	-3.8809e-163	1.12907e-163	1.47479e-163	7.07956e-163	1.17835e-164	2.45374e-163	-1.01425e-163	-7.53231e-164	-1.19502e-162	3.34521e-163	8.70824e-163	-3.16322e-163	8.00585e-164	-1.55453e-163	0
-2.98402e-163	1.52521e-162	2.81401e-163	-3.87725e-163	-2.81127e-164	3.75769e-165	-2.34551e-163	-8.57162e-163	-2.43079e-164	-6.67894e-163	-1.938e-163	1.19345e-162	-2.57445e-163	-6.75454e-164	-6.20732e-163	4.07545e-163	-3.8809e-163	1.12907e-163	1.47479e-163	7.07956e-163	1.17835e-164	2.45374e-163	-1.01425e-163	-7.53231e-164	-1.19502e-162	3.34521e-163	8.70824e-163	-3.16322e-163	8.00585e-164	-1.55453e-163	0
-2.98402e-163	1.52521e-162	2.81401e-163	-3.87725e-163	-2.81127e-164	3.75769e-165	-2.34551e-163	-8.57162e-163	-2.43079e-164	-6.67894e-163	-1.938e-163	1.19345e-162	-2.57445e-163	-6.75454e-164	-6.20732e-163	4.07545e-163	-3.8809e-163	1.12907e-163	1.47479e-163	7.07956e-163	1.17835e-164	2.45374e-163	-1.01425e-163	-7.53231e-164	-1.19502e-162	3.34521e-163	8.70824e-163	-3.16322e-163	8.00585e-164	-1.55453e-163	0
-2.98402e-163	1.52521e-162	2.81401e-163	-3.87725e-163	-2.81127e-164	3.75769e-165	-2.34551e-163	-8.57162e-163	-2.43079e-164	-6.67894e-163	-1.938e-163	1.19345e-162	-2.57445e-163	-6.75454e-164	-6.20732e-163	4.07545e-163	-3.8809e-163	1.12907e-163	1.47479e-163	7.07956e-163	1.17835e-164	2.45374e-163	-1.01425e-163	-7.53231e-164	-1.19502e-162	3.34521e-163	8.70824e-163	-3.16322e-163	8.00585e-164	-1.55453e-163	0
-2.98402e-163	1.52521e-162	2.81401e-163	-3.87725e-163	-2.81127e-164	3.75769e-165	-2.34551e-163	-8.57162e-163	-2.43079e-164	-6.67894e-163	-1.938e-163	1.19345e-162	-2.57445e-163	-6.75454e-164	-6.20732e-163	4.07545e-163	-3.8809e-163	1.12907e-163	1.47479e-163	7.07956e-163	1.17835e-164	2.45374e-163	-1.01425e-163	-7.53231e-164	-1.19502e-162	3.34521e-163	8.70824e-163	-3.16322e-163	8.00585e-164	-1.55453e-163	0
-2.98402e-163	1.52521e-162	2.81401e-163	-3.87725e-163	-2.81127e-164	3.75769e-165	-2.34551e-163	-8.57162e-163	-2.43079e-164	-6.67894e-163	-1.938e-163	1.19345e-162	-2.57445e-163	-6.75454e-164	-6.20732e-163	4.07545e-163	-3.8809e-163	1.12907e-163	1.47479e-163	7.07956e-163	1.17835e-164	2.45374e-163	-1.01425e-163	-7.53231e-164	-1.19502e-162	3.34521e-163	8.70824e-163	-3.16322e-163	8.00585e-164	-1.55453e-163	0
-2.98402e-163	1.52521e-162	2.81401e-163	-3.87725e-163	-2.81127e-164	3.75769e-165	-2.34551e-163	-8.57162e-163	-2.43079e-164	-6.67894e-163	-1.938e-163	1.19345e-162	-2.57445e-163	-6.75454e-164	-6.20732e-163	4.07545e-163	-3.8809e-163	1.12907e-163	1.47479e-163	7.07956e-163	1.17835e-164	2.45374e-163	-1.01425e-163	-7.53231e-164	-1.19502e-162	3.34521e-163	8.70824e-163	-3.16322e-163	8.00585e-164	-1.55453e-163	0
-2.98402e-163	1.52521e-162	2.81401e-163	-3.87725e-163	-2.81127e-164	3.75769e-165	-2.34551e-163	-8.57162e-163	-2.43079e-164	-6.67894e-163	-1.938e-163	1.19345e-162	-2.57445e-163	-6.75454e-164	-6.20732e-163	4.07545e-163	-3.8809e-163	1.12907e-163	1.47479e-163	7.07956e-163	1.17835e-164	2.45374e-163	-1.01425e-163	-7.53231e-164	-1.19502e-162	3.34521e-163	8.70824e-163	-3.16322e-163	8.00585e-164	-1.55453e-163	0
-2.98402e-163	1.52521e-162	2.81401e-163	-3.87725e-163	-2.81127e-164	3.75769e-165	-2.34551e-163	-8.57162e-163	-2.43079e-164	-6.67894e-163	-1.938e-163	1.19345e-162	-2.57445e-163	-6.75454e-164	-6.20732e-163	4.07545e-163	-3.8809e-163	1.12907e-163	1.47479e-163	7.07956e-163	1.17835e-164	2.45374e-163	-1.01425e-163	-7.53231e-164	-1.19502e-162	3.34521e-163	8.70824e-163	-3.16322e-163	8.00585e-164	-1.55453e-163	0
-2.98402e-163	1.52521e-162	2.81401e-163	-3.87725e-163	-2.81127e-164	3.75769e-165	-2.34551e-163	-8.57162e-163	-2.43079e-164	-6.67894e-163	-1.938e-163	1.19345e-162	-2.57445e-163	-6.75454e-164	-6.20732e-163	4.07545e-163	-3.8809e-163	1.12907e-163	1.47479e-163	7.07956e-163	1.17835e-164	2.45374e-163	-1.01425e-163	-7.53231e-164	-1.19502e-162	3.34521e-163	8.70824e-163	-3.16322e-163	8.00585e-164	-1.55453e-163	0
-2.98402e-163	1.52521e-162	2.81401e-163	-3.87725e-163	-2.81127e-164	3.75769e-165	-2.34551e-163	-8.57162e-163	-2.43079e-164	-6.67894e-163	-1.938e-163	1.19345e-162	-2.57445e-163	-6.75454e-164	-6.20732e-163	4.07545e-163	-3.8809e-163	1.12907e-163	1.47479e-163	7.07956e-163	1.17835e-164	2.45374e-163	-1.01425e-163	-7.53231e-164	-1.19502e-162	3.34521e-163	8.70824e-163	-3.16322e-163	8.00585e-164	-1.55453e-163	0
-2.98402e-163	1.52521e-162	2.81401e-163	-3.87725e-163	-2.81127e-164	3.75769e-165	-2.34551e-163	-8.57162e-163	-2.43079e-164	-6.67894e-163	-1.938e-163	1.19345e-162	-2.57445e-163	-6.75454e-164	-6.20732e-163	4.07545e-163	-3.8809e-163	1.12907e-163	1.47479e-163	7.07956e-163	1.17835e-164	2.45374e-163	-1.01425e-163	-7.53231e-164	-1.19502e-162	3.34521e-163	8.70824e-163	-3.16322e-163	8.00585e-164	-1.55453e-163	0
-2.98402e-163	1.52521e-162	2.81401e-163	-3.87725e-163	-2.81127e-164	3.75769e-165	-2.34551e-163	-8.57162e-163	-2.43079e-164	-6.67894e-163	-1.938e-163	1.19345e-162	-2.57445e-163	-6.75454e-164	-6.20732e-163	4.07545e-163	-3.8809e-163	1.12907e-163	1.47479e-163	7.07956e-163	1.17835e-164	2.45374e-163	-1.01425e-163	-7.53231e-164	-1.19502e-162	3.34521e-163	8.70824e-163	-3.16322e-163	8.00585e-164	-1.55453e-163	0
-2.98402e-163	1.52521e-162	2.81401e-163	-3.87725e-163	-2.81127e-164	3.75769e-165	-2.34551e-163	-8.57162e-163	-2.43079e-164	-6.67894e-163	-1.938e-163	1.19345e-162	-2.57445e-163	-6.75454e-164	-6.20732e-163	4.07545e-163	-3.8809e-163	1.12907e-163	1.47479e-163	7.07956e-163	1.17835e-164	2.45374e-163	-1.01425e-163	-7.53231e-164	-1.19502e-162	3.34521e-163	8.70824e-163	-3.16322e-163	8.00585e-164	-1.55453e-163	0
-2.98402e-163	1.52521e-162	2.81401e-163	-3.87725e-163	-2.81127e-164	3.75769e-165	-2.34551e-163	-8.57162e-163	-2.43079e-164	-6.67894e-163	-1.938e-163	1.19345e-162	-2.57445e-163	-6.75454e-164	-6.20732e-163	4.07545e-163	-3.8809e-163	1.12907e-163	1.47479e-163	7.07956e-163	1.17835e-164	2.45374e-163	-1.01425e-163	-7.53231e-164	-1.19502e-162	3.34521e-163	8.70824e-163	-3.16322e-163	8.00585e-164	-1.55453e-163	0
-2.98402e-163	1.52521e-162	2.81401e-163	-3.87725e-163	-2.81127e-164	3.75769e-165	-2.34551e-163	-8.57162e-163	-2.43079e-164	-6.67894e-163	-1.938e-163	1.19345e-162	-2.57445e-163	-6.75454e-164	-6.20732e-163	4.07545e-163	-3.8809e-163	1.12907e-163	1.47479e-163	7.07956e-163	1.17835e-164	2.45374e-163	-1.01425e-163	-7.53231e-164	-1.19502e-162	3.34521e-163	8.70824e-163	-3.16322e-163	8.00585e-164	-1.55453e-163	0
-2.98402e-163	1.52521e-162	2.81401e-163	-3.87725e-163	-2.81127e-164	3.75769e-165	-2.34551e-163	-8.57162e-163	-2.43079e-164	-6.67894e-163	-1.938e-163	1.19345e-162	-2.57445e-163	-6.75454e-164	-6.20732e-163	4.07545e-163	-3.8809e-163	1.12907e-163	1.47479e-163	7.07956e-163	1.17835e-164	2.45374e-163	-1.01425e-163	-7.53231e-164	-1.19502e-162	3.34521e-163	8.70824e-163	-3.16322e-163	8.00585e-164	-1.55453e-163	0
-2.98402e-163	1.52521e-162	2.81401e-163	-3.87725e-163	-2.81127e-164	3.75769e-165	-2.34551e-163	-8.57162e-163	-2.43079e-164	-6.67894e-163	-1.938e-163	1.19345e-162	-2.57445e-163	-6.75454e-164	-6.20732e-163	4.07545e-163	-3.8809e-163	1.12907e-163	1.47479e-163	7.07956e-163	1.17835e-164	2.45374e-163	-1.01425e-163	-7.53231e-164	-1.19502e-162	3.34521e-163	8.70824e-163	-3.16322e-163	8.00585e-164	-1.55453e-163	0
-2.98402e-163	1.52521e-162	2.81401e-163	-3.87725e-163	-2.81127e-164	3.75769e-165	-2.34551e-163	-8.57162e-163	-2.43079e-164	-6.67894e-163	-1.938e-163	1.19345e-162	-2.57445e-163	-6.75454e-164	-6.20732e-163	4.07545e-163	-3.8809e-163	1.12907e-163	1.47479e-163	7.07956e-163	1.17835e-164	2.45374e-163	-1.01425e-163	-7.53231e-164	-1.19502e-162	3.34521e-163	8.70824e-163	-3.16322e-163	8.00585e-164	-1.55453e-163	0
-2.98402e-163	1.52521e-162	2.81401e-163	-3.87725e-163	-2.81127e-164	3.75769e-165	-2.34551e-163	-8.57162e-163	-2.43079e-164	-6.67894e-163	-1.938e-163	1.19345e-162	-2.57445e-163	-6.75454e-164	-6.20732e-163	4.07545e-163	-3.8809e-163	1.12907e-163	1.47479e-163	7.07956e-163	1.17835e-164	2.45374e-163	-1.01425e-163	-7.53231e-164	-1.19502e-162	3.34521e-163	8.70824e-163	-3.16322e-163	8.00585e-164	-1.55453e-163	0
-2.98402e-163	1.52521e-162	2.81401e-163	-3.87725e-163	-2.81127e-164	3.75769e-165	-2.34551e-163	-8.57162e-163	-2.43079e-164	-6.67894e-163	-1.938e-163	1.19345e-162	-2.57445e-163	-6.75454e-164	-6.20732e-163	4.07545e-163	-3.8809e-163	1.12907e-163	1.47479e-163	7.07956e-163	1.17835e-164	2.45374e-163	-1.01425e-163	-7.53231e-164	-1.19502e-162	3.34521e-163	8.70824e-163	-3.16322e-163	8.00585e-164	-1.55453e-163	0
-2.98402e-163	1.52521e-162	2.81401e-163	-3.87725e-163	-2.81127e-164	3.75769e-165	-2.34551e-163	-8.57162e-163	-2.43079e-164	-6.67894e-163	-1.938e-163	1.19345e-162	-2.57445e-163	-6.75454e-164	-6.20732e-163	4.07545e-163	-3.8809e-163	1.12907e-163	1.47479e-163	7.07956e-163	1.17835e-164	2.45374e-163	-1.01425e-163	-7.53231e-164	-1.19502e-162	3.34521e-163	8.70824e-163	-3.16322e-163	8.00585e-164	-1.55453e-163	0
-2.98402e-163	1.52521e-162	2.81401e-163	-3.87725e-163	-2.81127e-164	3.75769e-165	-2.34551e-163	-8.57162e-163	-2.43079e-164	-6.67894e-163	-1.938e-163	1.19345e-162	-2.57445e-163	-6.75454e-164	-6.20732e-163	4.07545e-163	-3.8809e-163	1.12907e-163	1.47479e-163	7.07956e-163	1.17835e-164	2.45374e-163	-1.01425e-163	-7.53231e-164	-1.19502e-162	3.34521e-163	8.70824e-163	-3.16322e-163	8.00585e-164	-1.55453e-163	0
-2.98402e-163	1.52521e-162	2.81401e-163	-3.87725e-163	-2.81127e-164	3.75769e-165	-2.34551e-163	-8.57162e-163	-2.43079e-164	-6.67894e-163	-1.938e-163	1.19345e-162	-2.57445e-163	-6.75454e-164	-6.20732e-163	4.07545e-163	-3.8809e-163	1.12907e-163	1.47479e-163	7.07956e-163	1.17835e-164	2.45374e-163	-1.01425e-163	-7.53231e-164	-1.19502e-162	3.34521e-163	8.70824e-163	-3.16322e-163	8.00585e-164	-1.55453e-163	0
-2.98402e-163	1.52521e-162	2.81401e-163	-3.87725e-163	-2.81127e-164	3.75769e-165	-2.34551e-163	-8.57162e-163	-2.43079e-164	-6.67894e-163	-1.938e-163	1.19345e-162	-2.57445e-163	-6.75454e-164	-6.20732e-163	4.07545e-163	-3.8809e-163	1.12907e-163	1.47479e-163	7.07956e-163	1.17835e-164	2.45374e-163	-1.01425e-163	-7.53231e-164	-1.19502e-162	3.34521e-163	8.70824e-163	-3.16322e-163	8.00585e-164	-1.55453e-163	0
-2.98402e-163	1.52521e-162	2.81401e-163	-3.87725e-163	-2.81127e-164	3.75769e-165	-2.34551e-163	-8.57162e-163	-2.43079e-164	-6.67894e-163	-1.938e-163	1.19345e-162	-2.57445e-163	-6.75454e-164	-6.20732e-163	4.07545e-163	-3.8809e-163	1.12907e-163	1.47479e-163	7.07956e-163	1.17835e-164	2.45374e-163	-1.01425e-163	-7.53231e-164	-1.19502e-162	3.34521e-163	8.70824e-163	-3.16322e-163	8.00585e-164	-1.55453e-163	0
-2.98402e-163	1.52521e-162	2.81401e-163	-3.87725e-163	-2.81127e-164	3.75769e-165	-2.34551e-163	-8.57162e-163	-2.43079e-164	-6.67894e-163	-1.938e-163	1.19345e-162	-2.57445e-163	-6.75454e-164	-6.20732e-163	4.07545e-163	-3.8809e-163	1.12907e-163	1.47479e-163	7.07956e-163	1.17835e-164	2.45374e-163	-1.01425e-163	-7.53231e-164	-1.19502e-162	3.34521e-163	8.70824e-163	-3.16322e-163	8.00585e-164	-1.55453e-163	0
-2.98402e-163	1.52521e-162	2.81401e-163	-3.87725e-163	-2.81127e-164	3.75769e-165	-2.34551e-163	-8.57162e-163	-2.43079e-164	-6.67894e-163	-1.938e-163	1.19345e-162	-2.57445e-163	-6.75454e-164	-6.20732e-163	4.07545e-163	-3.8809e-163	1.12907e-163	1.47479e-163	7.07956e-163	1.17835e-164	2.45374e-163	-1.01425e-163	-7.53231e-164	-1.19502e-162	3.34521e-163	8.70824e-163	-3.16322e-163	8.00585e-164	-1.55453e-163	0
-2.98402e-163	1.52521e-162	2.81401e-163	-3.87725e-163	-2.81127e-164	3.75769e-165	-2.34551e-163	-8.57162e-163	-2.43079e-164	-6.67894e-163	-1.938e-163	1.19345e-162	-2.57445e-163	-6.75454e-164	-6.20732e-163	4.07545e-163	-3.8809e-163	1.12907e-163	1.47479e-163	7.07956e-163	1.17835e-164	2.45374e-163	-1.01425e-163	-7.53231e-164	-1.19502e-162	3.34521e-163	8.70824e-163	-3.16322e-163	8.00585e-164	-1.55453e-163	0
-2.98402e-163	1.52521e-162	2.81401e-163	-3.87725e-163	-2.81127e-164	3.75769e-165	-2.34551e-163	-8.57162e-163	-2.43079e-164	-6.67894e-163	-1.938e-163	1.19345e-162	-2.57445e-163	-6.75454e-164	-6.20732e-163	4.07545e-163	-3.8809e-163	1.12907e-163	1.47479e-163	7.07956e-163	1.17835e-164	2.45374e-163	-1.01425e-163	-7.53231e-164	-1.19502e-162	3.34521e-163	8.70824e-163	-3.16322e-163	8.00585e-164	-1.55453e-163	0
-2.98402e-163	1.52521e-162	2.81401e-163	-3.87725e-163	-2.81127e-164	3.75769e-165	-2.34551e-163	-8.57162e-163	-2.43079e-164	-6.67894e-163	-1.938e-163	1.19345e-162	-2.57445e-163	-6.75454e-164	-6.20732e-163	4.07545e-163	-3.8809e-163	1.12907e-163	1.47479e-163	7.07956e-163	1.17835e-164	2.45374e-163	-1.01425e-163	-7.53231e-164	-1.19502e-162	3.34521e-163	8.70824e-163	-3.16322e-163	8.00585e-164	-1.55453e-163	0
-2.98402e-163	1.52521e-162	2.81401e-163	-3.87725e-163	-2.81127e-164	3.75769e-165	-2.34551e-163	-8.57162e-163	-2.43079e-164	-6.67894e-163	-1.938e-163	1.19345e-162	-2.57445e-163	-6.75454e-164	-6.20732e-163	4.07545e-163	-3.8809e-163	1.12907e-163	1.47479e-163	7.07956e-163	1.17835e-164	2.45374e-163	-1.01425e-163	-7.53231e-164	-1.19502e-162	3.34521e-163	8.70824e-163	-3.16322e-163	8.00585e-164	-1.55453e-163	0
-2.98402e-163	1.52521e-162	2.81401e-163	-3.87725e-163	-2.81127e-164	3.75769e-165	-2.34551e-163	-8.57162e-163	-2.43079e-164	-6.67894e-163	-1.938e-163	1.19345e-162	-2.57445e-163	-6.75454e-164	-6.20732e-163	4.07545e-163	-3.8809e-163	1.12907e-163	1.47479e-163	7.07956e-163	1.17835e-164	2.45374e-163	-1.01425e-163	-7.53231e-164	-1.19502e-162	3.34521e-163	8.70824e-163	-3.16322e-163	8.00585e-164	-1.55453e-163	0
-2.98402e-163	1.52521e-162	2.81401e-163	-3.87725e-163	-2.81127e-164	3.75769e-165	-2.34551e-163	-8.57162e-163	-2.43079e-164	-6.67894e-163	-1.938e-163	1.19345e-162	-2.57445e-163	-6.75454e-164	-6.20732e-163	4.07545e-163	-3.8809e-163	1.12907e-163	1.47479e-163	7.07956e-163	1.17835e-164	2.45374e-163	-1.01425e-163	-7.53231e-164	-1.19502e-162	3.34521e-163	8.70824e-163	-3.16322e-163	8.00585e-164	-1.55453e-163	0
-2.98402e-163	1.52521e-162	2.81401e-163	-3.87725e-163	-2.81127e-164	3.75769e-165	-2.34551e-163	-8.57162e-163	-2.43079e-164	-6.67894e-163	-1.938e-163	1.19345e-162	-2.57445e-163	-6.75454e-164	-6.20732e-163	4.07545e-163	-3.8809e-163	1.12907e-163	1.47479e-163	7.07956e-163	1.17835e-164	2.45374e-163	-1.01425e-163	-7.53231e-164	-1.19502e-162	3.34521e-163	8.70824e-163	-3.16322e-163	8.00585e-164	-1.55453e-163	0
-2.98402e-163	1.52521e-162	2.81401e-163	-3.87725e-163	-2.81127e-164	3.75769e-165	-2.34551e-163	-8.57162e-163	-2.43079e-164	-6.67894e-163	-1.938e-163	1.19345e-162	-2.57445e-163	-6.75454e-164	-6.20732e-163	4.07545e-163	-3.8809e-163	1.12907e-163	1.47479e-163	7.07956e-163	1.17835e-164	2.45374e-163	-1.01425e-163	-7.53231e-164	-1.19502e-162	3.34521e-163	8.70824e-163	-3.16322e-163	8.00585e-164	-1.55453e-163	0
-2.98402e-163	1.52521e-162	2.81401e-163	-3.87725e-163	-2.81127e-164	3.75769e-165	-2.34551e-163	-8.57162e-163	-2.43079e-164	-6.67894e-163	-1.938e-163	1.19345e-162	-2.57445e-163	-6.75454e-164	-6.20732e-163	4.07545e-163	-3.8809e-163	1.12907e-163	1.47479e-163	7.07956e-163	1.17835e-164	2.45374e-163	-1.01425e-163	-7.53231e-164	-1.19502e-162	3.34521e-163	8.70824e-163	-3.16322e-163	8.00585e-164	-1.55453e-163	0
-2.98402e-163	1.52521e-162	2.81401e-163	-3.87725e-163	-2.81127e-164	3.75769e-165	-2.34551e-163	-8.57162e-163	-2.43079e-164	-6.67894e-163	-1.938e-163	1.19345e-162	-2.57445e-163	-6.75454e-164	-6.20732e-163	4.07545e-163	-3.8809e-163	1.12907e-163	1.47479e-163	7.07956e-163	1.17835e-164	2.45374e-163	-1.01425e-163	-7.53231e-164	-1.19502e-162	3.34521e-163	8.70824e-163	-3.16322e-163	8.00585e-164	-1.55453e-163	0
-2.98402e-163	1.52521e-162	2.81401e-163	-3.87725e-163	-2.81127e-164	3.75769e-165	-2.34551e-163	-8.57162e-163	-2.43079e-164	-6.67894e-163	-1.938e-163	1.19345e-162	-2.57445e-163	-6.75454e-164	-6.20732e-163	4.07545e-163	-3.8809e-163	1.12907e-163	1.47479e-163	7.07956e-163	1.17835e-164	2.45374e-163	-1.01425e-163	-7.53231e-164	-1.19502e-162	3.34521e-163	8.70824e-163	-3.16322e-163	8.00585e-164	-1.55453e-163	0
-2.98402e-163	1.52521e-162	2.81401e-163	-3.87725e-163	-2.81127e-164	3.75769e-165	-2.34551e-163	-8.57162e-163	-2.43079e-164	-6.67894e-163	-1.938e-163	1.19345e-162	-2.57445e-163	-6.75454e-164	-6.20732e-163	4.07545e-163	-3.8809e-163	1.12907e-163	1.47479e-163	7.07956e-163	1.17835e-164	2.45374e-163	-1.01425e-163	-7.53231e-164	-1.19502e-162	3.34521e-163	8.70824e-163	-3.16322e-163	8.00585e-164	-1.55453e-163	0
-2.98402e-163	1.52521e-162	2.81401e-163	-3.87725e-163	-2.81127e-164	3.75769e-165	-2.34551e-163	-8.57162e-163	-2.43079e-164	-6.67894e-163	-1.938e-163	1.19345e-162	-2.57445e-163	-6.75454e-164	-6.20732e-163	4.07545e-163	-3.8809e-163	1.12907e-163	1.47479e-163	7.07956e-163	1.17835e-164	2.45374e-163	-1.01425e-163	-7.53231e-164	-1.19502e-162	3.34521e-163	8.70824e-163	-3.16322e-163	8.00585e-164	-1.55453e-163	0
-2.98402e-163	1.52521e-162	2.81401e-163	-3.87725e-163	-2.81127e-164	3.75769e-165	-2.34551e-163	-8.57162e-163	-2.43079e-164	-6.67894e-163	-1.938e-163	1.19345e-162	-2.57445e-163	-6.75454e-164	-6.20732e-163	4.07545e-163	-3.8809e-163	1.12907e-163	1.47479e-163	7.07956e-163	1.17835e-164	2.45374e-163	-1.01425e-163	-7.53231e-164	-1.19502e-162	3.34521e-163	8.70824e-163	-3.16322e-163	8.00585e-164	-1.55453e-163	0
-2.98402e-163	1.52521e-162	2.81401e-163	-3.87725e-163	-2.81127e-164	3.75769e-165	-2.34551e-163	-8.57162e-163	-2.43079e-164	-6.67894e-163	-1.938e-163	1.19345e-162	-2.57445e-163	-6.75454e-164	-6.20732e-163	4.07545e-163	-3.8809e-163	1.12907e-163	1.47479e-163	7.07956e-163	1.17835e-164	2.45374e-163	-1.01425e-163	-7.53231e-164	-1.19502e-162	3.34521e-163	8.70824e-163	-3.16322e-163	8.00585e-164	-1.55453e-163	0
-2.98402e-163	1.52521e-162	2.81401e-163	-3.87725e-163	-2.81127e-164	3.75769e-165	-2.34551e-163	-8.57162e-163	-2.43079e-164	-6.67894e-163	-1.938e-163	1.19345e-162	-2.57445e-163	-6.75454e-164	-6.20732e-163	4.07545e-163	-3.8809e-163	1.12907e-163	1.47479e-163	7.07956e-163	1.17835e-164	2.45374e-163	-1.01425e-163	-7.53231e-164	-1.19502e-162	3.34521e-163	8.70824e-163	-3.16322e-163	8.00585e-164	-1.55453e-163	0
-2.98402e-163	1.52521e-162	2.81401e-163	-3.87725e-163	-2.81127e-164	3.75769e-165	-2.34551e-163	-8.57162e-163	-2.43079e-164	-6.67894e-163	-1.938e-163	1.19345e-162	-2.57445e-163	-6.75454e-164	-6.20732e-163	4.07545e-163	-3.8809e-163	1.12907e-163	1.47479e-163	7.07956e-163	1.17835e-164	2.45374e-163	-1.01425e-163	-7.53231e-164	-1.19502e-162	3.34521e-163	8.70824e-163	-3.16322e-163	8.00585e-164	-1.55453e-163	0
-2.98402e-163	1.52521e-162	2.81401e-163	-3.87725e-163	-2.81127e-164	3.75769e-165	-2.34551e-163	-8.57162e-163	-2.43079e-164	-6.67894e-163	-1.938e-163	1.19345e-162	-2.57445e-163	-6.75454e-164	-6.20732e-163	4.07545e-163	-3.8809e-163	1.12907e-163	1.47479e-163	7.07956e-163	1.17835e-164	2.45374e-163	-1.01425e-163	-7.53231e-164	-1.19502e-162	3.34521e-163	8.70824e-163	-3.16322e-163	8.00585e-164	-1.55453e-163	0
-2.98402e-163	1.52521e-162	2.81401e-163	-3.87725e-163	-2.81127e-164	3.75769e-165	-2.34551e-163	-8.57162e-163	-2.43079e-164	-6.67894e-163	-1.938e-163	1.19345e-162	-2.57445e-163	-6.75454e-164	-6.20732e-163	4.07545e-163	-3.8809e-163	1.12907e-163	1.47479e-163	7.07956e-163	1.17835e-164	2.45374e-163	-1.01425e-163	-7.53231e-164	-1.19502e-162	3.34521e-163	8.70824e-163	-3.16322e-163	8.00585e-164	-1.55453e-163	0
-2.98402e-163	1.52521e-162	2.81401e-163	-3.87725e-163	-2.81127e-164	3.75769e-165	-2.34551e-163	-8.57162e-163	-2.43079e-164	-6.67894e-163	-1.938e-163	1.19345e-162	-2.57445e-163	-6.75454e-164	-6.20732e-163	4.07545e-163	-3.8809e-163	1.12907e-163	1.47479e-163	7.07956e-163	1.17835e-164	2.45374e-163	-1.01425e-163	-7.53231e-164	-1.19502e-162	3.34521e-163	8.70824e-163	-3.16322e-163	8.00585e-164	-1.55453e-163	0
-2.98402e-163	1.52521e-162	2.81401e-163	-3.87725e-163	-2.81127e-164	3.75769e-165	-2.34551e-163	-8.57162e-163	-2.43079e-164	-6.67894e-163	-1.938e-163	1.19345e-162	-2.57445e-163	-6.75454e-164	-6.20732e-163	4.07545e-163	-3.8809e-163	1.12907e-163	1.47479e-163	7.07956e-163	1.17835e-164	2.45374e-163	-1.01425e-163	-7.53231e-164	-1.19502e-162	3.34521e-163	8.70824e-163	-3.16322e-163	8.00585e-164	-1.55453e-163	0
-2.98402e-163	1.52521e-162	2.81401e-163	-3.87725e-163	-2.81127e-164	3.75769e-165	-2.34551e-163	-8.57162e-163	-2.43079e-164	-6.67894e-163	-1.938e-163	1.19345e-162	-2.57445e-163	-6.75454e-164	-6.20732e-163	4.07545e-163	-3.8809e-163	1.12907e-163	1.47479e-163	7.07956e-163	1.17835e-164	2.45374e-163	-1.01425e-163	-7.53231e-164	-1.19502e-162	3.34521e-163	8.70824e-163	-3.16322e-163	8.00585e-164	-1.55453e-163	0
-2.98402e-163	1.52521e-162	2.81401e-163	-3.87725e-163	-2.81127e-164	3.75769e-165	-2.34551e-163	-8.57162e-163	-2.43079e-164	-6.67894e-163	-1.938e-163	1.19345e-162	-2.57445e-163	-6.75454e-164	-6.20732e-163	4.07545e-163	-3.8809e-163	1.12907e-163	1.47479e-163	7.07956e-163	1.17835e-164	2.45374e-163	-1.01425e-163	-7.53231e-164	-1.19502e-162	3.34521e-163	8.70824e-163	-3.16322e-163	8.00585e-164	-1.55453e-163	0
-2.98402e-163	1.52521e-162	2.81401e-163	-3.87725e-163	-2.81127e-164	3.75769e-165	-2.34551e-163	-8.57162e-163	-2.43079e-164	-6.67894e-163	-1.938e-163	1.19345e-162	-2.57445e-163	-6.75454e-164	-6.20732e-163	4.07545e-163	-3.8809e-163	1.12907e-163	1.47479e-163	7.07956e-163	1.17835e-164	2.45374e-163	-1.01425e-163	-7.53231e-164	-1.19502e-162	3.34521e-163	8.70824e-163	-3.16322e-163	8.00585e-164	-1.55453e-163	0
-2.98402e-163	1.52521e-162	2.81401e-163	-3.87725e-163	-2.81127e-164	3.75769e-165	-2.34551e-163	-8.57162e-163	-2.43079e-164	-6.67894e-163	-1.938e-163	1.19345e-162	-2.57445e-163	-6.75454e-164	-6.20732e-163	4.07545e-163	-3.8809e-163	1.12907e-163	1.47479e-163	7.07956e-163	1.17835e-164	2.45374e-163	-1.01425e-163	-7.53231e-164	-1.19502e-162	3.34521e-163	8.70824e-163	-3.16322e-163	8.00585e-164	-1.55453e-163	0
-2.98402e-163	1.52521e-162	2.81401e-163	-3.87725e-163	-2.81127e-164	3.75769e-165	-2.34551e-163	-8.57162e-163	-2.43079e-164	-6.67894e-163	-1.938e-163	1.19345e-162	-2.57445e-163	-6.75454e-164	-6.20732e-163	4.07545e-163	-3.8809e-163	1.12907e-163	1.47479e-163	7.07956e-163	1.17835e-164	2.45374e-163	-1.01425e-163	-7.53231e-164	-1.19502e-162	3.34521e-163	8.70824e-163	-3.16322e-163	8.00585e-164	-1.55453e-163	0
-2.98402e-163	1.52521e-162	2.81401e-163	-3.87725e-163	-2.81127e-164	3.75769e-165	-2.34551e-163	-8.57162e-163	-2.43079e-164	-6.67894e-163	-1.938e-163	1.19345e-162	-2.57445e-163	-6.75454e-164	-6.20732e-163	4.07545e-163	-3.8809e-163	1.12907e-163	1.47479e-163	7.07956e-163	1.17835e-164	2.45374e-163	-1.01425e-163	-7.53231e-164	-1.19502e-162	3.34521e-163	8.70824e-163	-3.16322e-163	8.00585e-164	-1.55453e-163	0
-2.98402e-163	1.52521e-162	2.81401e-163	-3.87725e-163	-2.81127e-164	3.75769e-165	-2.34551e-163	-8.57162e-163	-2.43079e-164	-6.67894e-163	-1.938e-163	1.19345e-162	-2.57445e-163	-6.75454e-164	-6.20732e-163	4.07545e-163	-3.8809e-163	1.12907e-163	1.47479e-163	7.07956e-163	1.17835e-164	2.45374e-163	-1.01425e-163	-7.53231e-164	-1.19502e-162	3.34521e-163	8.70824e-163	-3.16322e-163	8.00585e-164	-1.55453e-163	0
-2.98402e-163	1.52521e-162	2.81401e-163	-3.87725e-163	-2.81127e-164	3.75769e-165	-2.34551e-163	-8.57162e-163	-2.43079e-164	-6.67894e-163	-1.938e-163	1.19345e-162	-2.57445e-163	-6.75454e-164	-6.20732e-163	4.07545e-163	-3.8809e-163	1.12907e-163	1.47479e-163	7.07956e-163	1.17835e-164	2.45374e-163	-1.01425e-163	-7.53231e-164	-1.19502e-162	3.34521e-163	8.70824e-163	-3.16322e-163	8.00585e-164	-1.55453e-163	0
-2.98402e-163	1.52521e-162	2.81401e-163	-3.87725e-163	-2.81127e-164	3.75769e-165	-2.34551e-163	-8.57162e-163	-2.43079e-164	-6.67894e-163	-1.938e-163	1.19345e-162	-2.57445e-163	-6.75454e-164	-6.20732e-163	4.07545e-163	-3.8809e-163	1.12907e-163	1.47479e-163	7.07956e-163	1.17835e-164	2.45374e-163	-1.01425e-163	-7.53231e-164	-1.19502e-162	3.34521e-163	8.70824e-163	-3.16322e-163	8.00585e-164	-1.55453e-163	0
-2.98402e-163	1.52521e-162	2.81401e-163	-3.87725e-163	-2.81127e-164	3.75769e-165	-2.34551e-163	-8.57162e-163	-2.43079e-164	-6.67894e-163	-1.938e-163	1.19345e-162	-2.57445e-163	-6.75454e-164	-6.20732e-163	4.07545e-163	-3.8809e-163	1.12907e-163	1.47479e-163	7.07956e-163	1.17835e-164	2.45374e-163	-1.01425e-163	-7.53231e-164	-1.19502e-162	3.34521e-163	8.70824e-163	-3.16322e-163	8.00585e-164	-1.55453e-163	0
-2.98402e-163	1.52521e-162	2.81401e-163	-3.87725e-163	-2.81127e-164	3.75769e-165	-2.34551e-163	-8.57162e-163	-2.43079e-164	-6.67894e-163	-1.938e-163	1.19345e-162	-2.57445e-163	-6.75454e-164	-6.20732e-163	4.07545e-163	-3.8809e-163	1.12907e-163	1.47479e-163	7.07956e-163	1.17835e-164	2.45374e-163	-1.01425e-163	-7.53231e-164	-1.19502e-162	3.34521e-163	8.70824e-163	-3.16322e-163	8.00585e-164	-1.55453e-163	0
-2.98402e-163	1.52521e-162	2.81401e-163	-3.87725e-163	-2.81127e-164	3.75769e-165	-2.34551e-163	-8.57162e-163	-2.43079e-164	-6.67894e-163	-1.938e-163	1.19345e-162	-2.57445e-163	-6.75454e-164	-6.20732e-163	4.07545e-163	-3.8809e-163	1.12907e-163	1.47479e-163	7.07956e-163	1.17835e-164	2.45374e-163	-1.01425e-163	-7.53231e-164	-1.19502e-162	3.34521e-163	8.70824e-163	-3.16322e-163	8.00585e-164	-1.55453e-163	0
-2.98402e-163	1.52521e-162	2.81401e-163	-3.87725e-163	-2.81127e-164	3.75769e-165	-2.34551e-163	-8.57162e-163	-2.43079e-164	-6.67894e-163	-1.938e-163	1.19345e-162	-2.57445e-163	-6.75454e-164	-6.20732e-163	4.07545e-163	-3.8809e-163	1.12907e-163	1.47479e-163	7.07956e-163	1.17835e-164	2.45374e-163	-1.01425e-163	-7.53231e-164	-1.19502e-162	3.34521e-163	8.70824e-163	-3.16322e-163	8.00585e-164	-1.55453e-163	0
-2.98402e-163	1.52521e-162	2.81401e-163	-3.87725e-163	-2.81127e-164	3.75769e-165	-2.34551e-163	-8.57162e-163	-2.43079e-164	-6.67894e-163	-1.938e-163	1.19345e-162	-2.57445e-163	-6.75454e-164	-6.20732e-163	4.07545e-163	-3.8809e-163	1.12907e-163	1.47479e-163	7.07956e-163	1.17835e-164	2.45374e-163	-1.01425e-163	-7.53231e-164	-1.19502e-162	3.34521e-163	8.70824e-163	-3.16322e-163	8.00585e-164	-1.55453e-163	0
-2.98402e-163	1.52521e-162	2.81401e-163	-3.87725e-163	-2.81127e-164	3.75769e-165	-2.34551e-163	-8.57162e-163	-2.43079e-164	-6.67894e-163	-1.938e-163	1.19345e-162	-2.57445e-163	-6.75454e-164	-6.20732e-163	4.07545e-163	-3.8809e-163	1.12907e-163	1.47479e-163	7.07956e-163	1.17835e-164	2.45374e-163	-1.01425e-163	-7.53231e-164	-1.19502e-162	3.34521e-163	8.70824e-163	-3.16322e-163	8.00585e-164	-1.55453e-163	0
-2.98402e-163	1.52521e-162	2.81401e-163	-3.87725e-163	-2.81127e-164	3.75769e-165	-2.34551e-163	-8.57162e-163	-2.43079e-164	-6.67894e-163	-1.938e-163	1.19345e-162	-2.57445e-163	-6.75454e-164	-6.20732e-163	4.07545e-163	-3.8809e-163	1.12907e-163	1.47479e-163	7.07956e-163	1.17835e-164	2.45374e-163	-1.01425e-163	-7.53231e-164	-1.19502e-162	3.34521e-163	8.70824e-163	-3.16322e-163	8.00585e-164	-1.55453e-163	0
-2.98402e-163	1.52521e-162	2.81401e-163	-3.87725e-163	-2.81127e-164	3.75769e-165	-2.34551e-163	-8.57162e-163	-2.43079e-164	-6.67894e-163	-1.938e-163	1.19345e-162	-2.57445e-163	-6.75454e-164	-6.20732e-163	4.07545e-163	-3.8809e-163	1.12907e-163	1.47479e-163	7.07956e-163	1.17835e-164	2.45374e-163	-1.01425e-163	-7.53231e-164	-1.19502e-162	3.34521e-163	8.70824e-163	-3.16322e-163	8.00585e-164	-1.55453e-163	0
-2.98402e-163	1.52521e-162	2.81401e-163	-3.87725e-163	-2.81127e-164	3.75769e-165	-2.34551e-163	-8.57162e-163	-2.43079e-164	-6.67894e-163	-1.938e-163	1.19345e-162	-2.57445e-163	-6.75454e-164	-6.20732e-163	4.07545e-163	-3.8809e-163	1.12907e-163	1.47479e-163	7.07956e-163	1.17835e-164	2.45374e-163	-1.01425e-163	-7.53231e-164	-1.19502e-162	3.34521e-163	8.70824e-163	-3.16322e-163	8.00585e-164	-1.55453e-163	0
-2.98402e-163	1.52521e-162	2.81401e-163	-3.87725e-163	-2.81127e-164	3.75769e-165	-2.34551e-163	-8.57162e-163	-2.43079e-164	-6.67894e-163	-1.938e-163	1.19345e-162	-2.57445e-163	-6.75454e-164	-6.20732e-163	4.07545e-163	-3.8809e-163	1.12907e-163	1.47479e-163	7.07956e-163	1.17835e-164	2.45374e-163	-1.01425e-163	-7.53231e-164	-1.19502e-162	3.34521e-163	8.70824e-163	-3.16322e-163	8.00585e-164	-1.55453e-163	0
-2.98402e-163	1.52521e-162	2.81401e-163	-3.87725e-163	-2.81127e-164	3.75769e-165	-2.34551e-163	-8.57162e-163	-2.43079e-164	-6.67894e-163	-1.938e-163	1.19345e-162	-2.57445e-163	-6.75454e-164	-6.20732e-163	4.07545e-163	-3.8809e-163	1.12907e-163	1.47479e-163	7.07956e-163	1.17835e-164	2.45374e-163	-1.01425e-163	-7.53231e-164	-1.19502e-162	3.34521e-163	8.70824e-163	-3.16322e-163	8.00585e-164	-1.55453e-163	0
-2.98402e-163	1.52521e-162	2.81401e-163	-3.87725e-163	-2.81127e-164	3.75769e-165	-2.34551e-163	-8.57162e-163	-2.43079e-164	-6.67894e-163	-1.938e-163	1.19345e-162	-2.57445e-163	-6.75454e-164	-6.20732e-163	4.07545e-163	-3.8809e-163	1.12907e-163	1.47479e-163	7.07956e-163	1.17835e-164	2.45374e-163	-1.01425e-163	-7.53231e-164	-1.19502e-162	3.34521e-163	8.70824e-163	-3.16322e-163	8.00585e-164	-1.55453e-163	0
-2.98402e-163	1.52521e-162	2.81401e-163	-3.87725e-163	-2.81127e-164	3.75769e-165	-2.34551e-163	-8.57162e-163	-2.43079e-164	-6.67894e-163	-1.938e-163	1.19345e-162	-2.57445e-163	-6.75454e-164	-6.20732e-163	4.07545e-163	-3.8809e-163	1.12907e-163	1.47479e-163	7.07956e-163	1.17835e-164	2.45374e-163	-1.01425e-163	-7.53231e-164	-1.19502e-162	3.34521e-163	8.70824e-163	-3.16322e-163	8.00585e-164	-1.55453e-163	0
-2.98402e-163	1.52521e-162	2.81401e-163	-3.87725e-163	-2.81127e-164	3.75769e-165	-2.34551e-163	-8.57162e-163	-2.43079e-164	-6.67894e-163	-1.938e-163	1.19345e-162	-2.57445e-163	-6.75454e-164	-6.20732e-163	4.07545e-163	-3.8809e-163	1.12907e-163	1.47479e-163	7.07956e-163	1.17835e-164	2.45374e-163	-1.01425e-163	-7.53231e-164	-1.19502e-162	3.34521e-163	8.70824e-163	-3.16322e-163	8.00585e-164	-1.55453e-163	0
-2.98402e-163	1.52521e-162	2.81401e-163	-3.87725e-163	-2.81127e-164	3.75769e-165	-2.34551e-163	-8.57162e-163	-2.43079e-164	-6.67894e-163	-1.938e-163	1.19345e-162	-2.57445e-163	-6.75454e-164	-6.20732e-163	4.07545e-163	-3.8809e-163	1.12907e-163	1.47479e-163	7.07956e-163	1.17835e-164	2.45374e-163	-1.01425e-163	-7.53231e-164	-1.19502e-162	3.34521e-163	8.70824e-163	-3.16322e-163	8.00585e-164	-1.55453e-163	0
-2.98402e-163	1.52521e-162	2.81401e-163	-3.87725e-163	-2.81127e-164	3.75769e-165	-2.34551e-163	-8.57162e-163	-2.43079e-164	-6.67894e-163	-1.938e-163	1.19345e-162	-2.57445e-163	-6.75454e-164	-6.20732e-163	4.07545e-163	-3.8809e-163	1.12907e-163	1.47479e-163	7.07956e-163	1.17835e-164	2.45374e-163	-1.01425e-163	-7.53231e-164	-1.19502e-162	3.34521e-163	8.70824e-163	-3.16322e-163	8.00585e-164	-1.55453e-163	0
-2.98402e-163	1.52521e-162	2.81401e-163	-3.87725e-163	-2.81127e-164	3.75769e-165	-2.34551e-163	-8.57162e-163	-2.43079e-164	-6.67894e-163	-1.938e-163	1.19345e-162	-2.57445e-163	-6.75454e-164	-6.20732e-163	4.07545e-163	-3.8809e-163	1.12907e-163	1.47479e-163	7.07956e-163	1.17835e-164	2.45374e-163	-1.01425e-163	-7.53231e-164	-1.19502e-162	3.34521e-163	8.70824e-163	-3.16322e-163	8.00585e-164	-1.55453e-163	0
-2.98402e-163	1.52521e-162	2.81401e-163	-3.87725e-163	-2.81127e-164	3.75769e-165	-2.34551e-163	-8.57162e-163	-2.43079e-164	-6.67894e-163	-1.938e-163	1.19345e-162	-2.57445e-163	-6.75454e-164	-6.20732e-163	4.07545e-163	-3.8809e-163	1.12907e-163	1.47479e-163	7.07956e-163	1.17835e-164	2.45374e-163	-1.01425e-163	-7.53231e-164	-1.19502e-162	3.34521e-163	8.70824e-163	-3.16322e-163	8.00585e-164	-1.55453e-163	0
-2.98402e-163	1.52521e-162	2.81401e-163	-3.87725e-163	-2.81127e-164	3.75769e-165	-2.34551e-163	-8.57162e-163	-2.43079e-164	-6.67894e-163	-1.938e-163	1.19345e-162	-2.57445e-163	-6.75454e-164	-6.20732e-163	4.07545e-163	-3.8809e-163	1.12907e-163	1.47479e-163	7.07956e-163	1.17835e-164	2.45374e-163	-1.01425e-163	-7.53231e-164	-1.19502e-162	3.34521e-163	8.70824e-163	-3.16322e-163	8.00585e-164	-1.55453e-163	0
-2.98402e-163	1.52521e-162	2.81401e-163	-3.87725e-163	-2.81127e-164	3.75769e-165	-2.34551e-163	-8.57162e-163	-2.43079e-164	-6.67894e-163	-1.938e-163	1.19345e-162	-2.57445e-163	-6.75454e-164	-6.20732e-163	4.07545e-163	-3.8809e-163	1.12907e-163	1.47479e-163	7.07956e-163	1.17835e-164	2.45374e-163	-1.01425e-163	-7.53231e-164	-1.19502e-162	3.34521e-163	8.70824e-163	-3.16322e-163	8.00585e-164	-1.55453e-163	0
-2.98402e-163	1.52521e-162	2.81401e-163	-3.87725e-163	-2.81127e-164	3.75769e-165	-2.34551e-163	-8.57162e-163	-2.43079e-164	-6.67894e-163	-1.938e-163	1.19345e-162	-2.57445e-163	-6.75454e-164	-6.20732e-163	4.07545e-163	-3.8809e-163	1.12907e-163	1.47479e-163	7.07956e-163	1.17835e-164	2.45374e-163	-1.01425e-163	-7.53231e-164	-1.19502e-162	3.34521e-163	8.70824e-163	-3.16322e-163	8.00585e-164	-1.55453e-163	0
-2.98402e-163	1.52521e-162	2.81401e-163	-3.87725e-163	-2.81127e-164	3.75769e-165	-2.34551e-163	-8.57162e-163	-2.43079e-164	-6.67894e-163	-1.938e-163	1.19345e-162	-2.57445e-163	-6.75454e-164	-6.20732e-163	4.07545e-163	-3.8809e-163	1.12907e-163	1.47479e-163	7.07956e-163	1.17835e-164	2.45374e-163	-1.01425e-163	-7.53231e-164	-1.19502e-162	3.34521e-163	8.70824e-163	-3.16322e-163	8.00585e-164	-1.55453e-163	0
-2.98402e-163	1.52521e-162	2.81401e-163	-3.87725e-163	-2.81127e-164	3.75769e-165	-2.34551e-163	-8.57162e-163	-2.43079e-164	-6.67894e-163	-1.938e-163	1.19345e-162	-2.57445e-163	-6.75454e-164	-6.20732e-163	4.07545e-163	-3.8809e-163	1.12907e-163	1.47479e-163	7.07956e-163	1.17835e-164	2.45374e-163	-1.01425e-163	-7.53231e-164	-1.19502e-162	3.34521e-163	8.70824e-163	-3.16322e-163	8.00585e-164	-1.55453e-163	0
-2.98402e-163	1.52521e-162	2.81401e-163	-3.87725e-163	-2.81127e-164	3.75769e-165	-2.34551e-163	-8.57162e-163	-2.43079e-164	-6.67894e-163	-1.938e-163	1.19345e-162	-2.57445e-163	-6.75454e-164	-6.20732e-163	4.07545e-163	-3.8809e-163	1.12907e-163	1.47479e-163	7.07956e-163	1.17835e-164	2.45374e-163	-1.01425e-163	-7.53231e-164	-1.19502e-162	3.34521e-163	8.70824e-163	-3.16322e-163	8.00585e-164	-1.55453e-163	0
-2.98402e-163	1.52521e-162	2.81401e-163	-3.87725e-163	-2.81127e-164	3.75769e-165	-2.34551e-163	-8.57162e-163	-2.43079e-164	-6.67894e-163	-1.938e-163	1.19345e-162	-2.57445e-163	-6.75454e-164	-6.20732e-163	4.07545e-163	-3.8809e-163	1.12907e-163	1.47479e-163	7.07956e-163	1.17835e-164	2.45374e-163	-1.01425e-163	-7.53231e-164	-1.19502e-162	3.34521e-163	8.70824e-163	-3.16322e-163	8.00585e-164	-1.55453e-163	0
-2.98402e-163	1.52521e-162	2.81401e-163	-3.87725e-163	-2.81127e-164	3.75769e-165	-2.34551e-163	-8.57162e-163	-2.43079e-164	-6.67894e-163	-1.938e-163	1.19345e-162	-2.57445e-163	-6.75454e-164	-6.20732e-163	4.07545e-163	-3.8809e-163	1.12907e-163	1.47479e-163	7.07956e-163	1.17835e-164	2.45374e-163	-1.01425e-163	-7.53231e-164	-1.19502e-162	3.34521e-163	8.70824e-163	-3.16322e-163	8.00585e-164	-1.55453e-163	0
-2.98402e-163	1.52521e-162	2.81401e-163	-3.87725e-163	-2.81127e-164	3.75769e-165	-2.34551e-163	-8.57162e-163	-2.43079e-164	-6.67894e-163	-1.938e-163	1.19345e-162	-2.57445e-163	-6.75454e-164	-6.20732e-163	4.07545e-163	-3.8809e-163	1.12907e-163	1.47479e-163	7.07956e-163	1.17835e-164	2.45374e-163	-1.01425e-163	-7.53231e-164	-1.19502e-162	3.34521e-163	8.70824e-163	-3.16322e-163	8.00585e-164	-1.55453e-163	0
-2.98402e-163	1.52521e-162	2.81401e-163	-3.87725e-163	-2.81127e-164	3.75769e-165	-2.34551e-163	-8.57162e-163	-2.43079e-164	-6.67894e-163	-1.938e-163	1.19345e-162	-2.57445e-163	-6.75454e-164	-6.20732e-163	4.07545e-163	-3.8809e-163	1.12907e-163	1.47479e-163	7.07956e-163	1.17835e-164	2.45374e-163	-1.01425e-163	-7.53231e-164	-1.19502e-162	3.34521e-163	8.70824e-163	-3.16322e-163	8.00585e-164	-1.55453e-163	0
-2.98402e-163	1.52521e-162	2.81401e-163	-3.87725e-163	-2.81127e-164	3.75769e-165	-2.34551e-163	-8.57162e-163	-2.43079e-164	-6.67894e-163	-1.938e-163	1.19345e-162	-2.57445e-163	-6.75454e-164	-6.20732e-163	4.07545e-163	-3.8809e-163	1.12907e-163	1.47479e-163	7.07956e-163	1.17835e-164	2.45374e-163	-1.01425e-163	-7.53231e-164	-1.19502e-162	3.34521e-163	8.70824e-163	-3.16322e-163	8.00585e-164	-1.55453e-163	0
-2.98402e-163	1.52521e-162	2.81401e-163	-3.87725e-163	-2.81127e-164	3.75769e-165	-2.34551e-163	-8.57162e-163	-2.43079e-164	-6.67894e-163	-1.938e-163	1.19345e-162	-2.57445e-163	-6.75454e-164	-6.20732e-163	4.07545e-163	-3.8809e-163	1.12907e-163	1.47479e-163	7.07956e-163	1.17835e-164	2.45374e-163	-1.01425e-163	-7.53231e-164	-1.19502e-162	3.34521e-163	8.70824e-163	-3.16322e-163	8.00585e-164	-1.55453e-163	0
-2.98402e-163	1.52521e-162	2.81401e-163	-3.87725e-163	-2.81127e-164	3.75769e-165	-2.34551e-163	-8.57162e-163	-2.43079e-164	-6.67894e-163	-1.938e-163	1.19345e-162	-2.57445e-163	-6.75454e-164	-6.20732e-163	4.07545e-163	-3.8809e-163	1.12907e-163	1.47479e-163	7.07956e-163	1.17835e-164	2.45374e-163	-1.01425e-163	-7.53231e-164	-1.19502e-162	3.34521e-163	8.70824e-163	-3.16322e-163	8.00585e-164	-1.55453e-163	0
-2.98402e-163	1.52521e-162	2.81401e-163	-3.87725e-163	-2.81127e-164	3.75769e-165	-2.34551e-163	-8.57162e-163	-2.43079e-164	-6.67894e-163	-1.938e-163	1.19345e-162	-2.57445e-163	-6.75454e-164	-6.20732e-163	4.07545e-163	-3.8809e-163	1.12907e-163	1.47479e-163	7.07956e-163	1.17835e-164	2.45374e-163	-1.01425e-163	-7.53231e-164	-1.19502e-162	3.34521e-163	8.70824e-163	-3.16322e-163	8.00585e-164	-1.55453e-163	0
-2.98402e-163	1.52521e-162	2.81401e-163	-3.87725e-163	-2.81127e-164	3.75769e-165	-2.34551e-163	-8.57162e-163	-2.43079e-164	-6.67894e-163	-1.938e-163	1.19345e-162	-2.57445e-163	-6.75454e-164	-6.20732e-163	4.07545e-163	-3.8809e-163	1.12907e-163	1.47479e-163	7.07956e-163	1.17835e-164	2.45374e-163	-1.01425e-163	-7.53231e-164	-1.19502e-162	3.34521e-163	8.70824e-163	-3.16322e-163	8.00585e-164	-1.55453e-163	0
-2.98402e-163	1.52521e-162	2.81401e-163	-3.87725e-163	-2.81127e-164	3.75769e-165	-2.34551e-163	-8.57162e-163	-2.43079e-164	-6.67894e-163	-1.938e-163	1.19345e-162	-2.57445e-163	-6.75454e-164	-6.20732e-163	4.07545e-163	-3.8809e-163	1.12907e-163	1.47479e-163	7.07956e-163	1.17835e-164	2.45374e-163	-1.01425e-163	-7.53231e-164	-1.19502e-162	3.34521e-163	8.70824e-163	-3.16322e-163	8.00585e-164	-1.55453e-163	0
-2.98402e-163	1.52521e-162	2.81401e-163	-3.87725e-163	-2.81127e-164	3.75769e-165	-2.34551e-163	-8.57162e-163	-2.43079e-164	-6.67894e-163	-1.938e-163	1.19345e-162	-2.57445e-163	-6.75454e-164	-6.20732e-163	4.07545e-163	-3.8809e-163	1.12907e-163	1.47479e-163	7.07956e-163	1.17835e-164	2.45374e-163	-1.01425e-163	-7.53231e-164	-1.19502e-162	3.34521e-163	8.70824e-163	-3.16322e-163	8.00585e-164	-1.55453e-163	0
-2.98402e-163	1.52521e-162	2.81401e-163	-3.87725e-163	-2.81127e-164	3.75769e-165	-2.34551e-163	-8.57162e-163	-2.43079e-164	-6.67894e-163	-1.938e-163	1.19345e-162	-2.57445e-163	-6.75454e-164	-6.20732e-163	4.07545e-163	-3.8809e-163	1.12907e-163	1.47479e-163	7.07956e-163	1.17835e-164	2.45374e-163	-1.01425e-163	-7.53231e-164	-1.19502e-162	3.34521e-163	8.70824e-163	-3.16322e-163	8.00585e-164	-1.55453e-163	0
-2.98402e-163	1.52521e-162	2.81401e-163	-3.87725e-163	-2.81127e-164	3.75769e-165	-2.34551e-163	-8.57162e-163	-2.43079e-164	-6.67894e-163	-1.938e-163	1.19345e-162	-2.57445e-163	-6.75454e-164	-6.20732e-163	4.07545e-163	-3.8809e-163	1.12907e-163	1.47479e-163	7.07956e-163	1.17835e-164	2.45374e-163	-1.01425e-163	-7.53231e-164	-1.19502e-162	3.34521e-163	8.70824e-163	-3.16322e-163	8.00585e-164	-1.55453e-163	0
-2.98402e-163	1.52521e-162	2.81401e-163	-3.87725e-163	-2.81127e-164	3.75769e-165	-2.34551e-163	-8.57162e-163	-2.43079e-164	-6.67894e-163	-1.938e-163	1.19345e-162	-2.57445e-163	-6.75454e-164	-6.20732e-163	4.07545e-163	-3.8809e-163	1.12907e-163	1.47479e-163	7.07956e-163	1.17835e-164	2.45374e-163	-1.01425e-163	-7.53231e-164	-1.19502e-162	3.34521e-163	8.70824e-163	-3.16322e-163	8.00585e-164	-1.55453e-163	0
-2.98402e-163	1.52521e-162	2.81401e-163	-3.87725e-163	-2.81127e-164	3.75769e-165	-2.34551e-163	-8.57162e-163	-2.43079e-164	-6.67894e-163	-1.938e-163	1.19345e-162	-2.57445e-163	-6.75454e-164	-6.20732e-163	4.07545e-163	-3.8809e-163	1.12907e-163	1.47479e-163	7.07956e-163	1.17835e-164	2.45374e-163	-1.01425e-163	-7.53231e-164	-1.19502e-162	3.34521e-163	8.70824e-163	-3.16322e-163	8.00585e-164	-1.55453e-163	0
-2.98402e-163	1.52521e-162	2.81401e-163	-3.87725e-163	-2.81127e-164	3.75769e-165	-2.34551e-163	-8.57162e-163	-2.43079e-164	-6.67894e-163	-1.938e-163	1.19345e-162	-2.57445e-163	-6.75454e-164	-6.20732e-163	4.07545e-163	-3.8809e-163	1.12907e-163	1.47479e-163	7.07956e-163	1.17835e-164	2.45374e-163	-1.01425e-163	-7.53231e-164	-1.19502e-162	3.34521e-163	8.70824e-163	-3.16322e-163	8.00585e-164	-1.55453e-163	0
-2.98402e-163	1.52521e-162	2.81401e-163	-3.87725e-163	-2.81127e-164	3.75769e-165	-2.34551e-163	-8.57162e-163	-2.43079e-164	-6.67894e-163	-1.938e-163	1.19345e-162	-2.57445e-163	-6.75454e-164	-6.20732e-163	4.07545e-163	-3.8809e-163	1.12907e-163	1.47479e-163	7.07956e-163	1.17835e-164	2.45374e-163	-1.01425e-163	-7.53231e-164	-1.19502e-162	3.34521e-163	8.70824e-163	-3.16322e-163	8.00585e-164	-1.55453e-163	0
-2.98402e-163	1.52521e-162	2.81401e-163	-3.87725e-163	-2.81127e-164	3.75769e-165	-2.34551e-163	-8.57162e-163	-2.43079e-164	-6.67894e-163	-1.938e-163	1.19345e-162	-2.57445e-163	-6.75454e-164	-6.20732e-163	4.07545e-163	-3.8809e-163	1.12907e-163	1.47479e-163	7.07956e-163	1.17835e-164	2.45374e-163	-1.01425e-163	-7.53231e-164	-1.19502e-162	3.34521e-163	8.70824e-163	-3.16322e-163	8.00585e-164	-1.55453e-163	0
-2.98402e-163	1.52521e-162	2.81401e-163	-3.87725e-163	-2.81127e-164	3.75769e-165	-2.34551e-163	-8.57162e-163	-2.43079e-164	-6.67894e-163	-1.938e-163	1.19345e-162	-2.57445e-163	-6.75454e-164	-6.20732e-163	4.07545e-163	-3.8809e-163	1.12907e-163	1.47479e-163	7.07956e-163	1.17835e-164	2.45374e-163	-1.01425e-163	-7.53231e-164	-1.19502e-162	3.34521e-163	8.70824e-163	-3.16322e-163	8.00585e-164	-1.55453e-163	0
-2.98402e-163	1.52521e-162	2.81401e-163	-3.87725e-163	-2.81127e-164	3.75769e-165	-2.34551e-163	-8.57162e-163	-2.43079e-164	-6.67894e-163	-1.938e-163	1.19345e-162	-2.57445e-163	-6.75454e-164	-6.20732e-163	4.07545e-163	-3.8809e-163	1.12907e-163	1.47479e-163	7.07956e-163	1.17835e-164	2.45374e-163	-1.01425e-163	-7.53231e-164	-1.19502e-162	3.34521e-163	8.70824e-163	-3.16322e-163	8.00585e-164	-1.55453e-163	0
-2.98402e-163	1.52521e-162	2.81401e-163	-3.87725e-163	-2.81127e-164	3.75769e-165	-2.34551e-163	-8.57162e-163	-2.43079e-164	-6.67894e-163	-1.938e-163	1.19345e-162	-2.57445e-163	-6.75454e-164	-6.20732e-163	4.07545e-163	-3.8809e-163	1.12907e-163	1.47479e-163	7.07956e-163	1.17835e-164	2.45374e-163	-1.01425e-163	-7.53231e-164	-1.19502e-162	3.34521e-163	8.70824e-163	-3.16322e-163	8.00585e-164	-1.55453e-163	0
-2.98402e-163	1.52521e-162	2.81401e-163	-3.87725e-163	-2.81127e-164	3.75769e-165	-2.34551e-163	-8.57162e-163	-2.43079e-164	-6.67894e-163	-1.938e-163	1.19345e-162	-2.57445e-163	-6.75454e-164	-6.20732e-163	4.07545e-163	-3.8809e-163	1.12907e-163	1.47479e-163	7.07956e-163	1.17835e-164	2.45374e-163	-1.01425e-163	-7.53231e-164	-1.19502e-162	3.34521e-163	8.70824e-163	-3.16322e-163	8.00585e-164	-1.55453e-163	0
-2.98402e-163	1.52521e-162	2.81401e-163	-3.87725e-163	-2.81127e-164	3.75769e-165	-2.34551e-163	-8.57162e-163	-2.43079e-164	-6.67894e-163	-1.938e-163	1.19345e-162	-2.57445e-163	-6.75454e-164	-6.20732e-163	4.07545e-163	-3.8809e-163	1.12907e-163	1.47479e-163	7.07956e-163	1.17835e-164	2.45374e-163	-1.01425e-163	-7.53231e-164	-1.19502e-162	3.34521e-163	8.70824e-163	-3.16322e-163	8.00585e-164	-1.55453e-163	0
-2.98402e-163	1.52521e-162	2.81401e-163	-3.87725e-163	-2.81127e-164	3.75769e-165	-2.34551e-163	-8.57162e-163	-2.43079e-164	-6.67894e-163	-1.938e-163	1.19345e-162	-2.57445e-163	-6.75454e-164	-6.20732e-163	4.07545e-163	-3.8809e-163	1.12907e-163	1.47479e-163	7.07956e-163	1.17835e-164	2.45374e-163	-1.01425e-163	-7.53231e-164	-1.19502e-162	3.34521e-163	8.70824e-163	-3.16322e-163	8.00585e-164	-1.55453e-163	0
-2.98402e-163	1.52521e-162	2.81401e-163	-3.87725e-163	-2.81127e-164	3.75769e-165	-2.34551e-163	-8.57162e-163	-2.43079e-164	-6.67894e-163	-1.938e-163	1.19345e-162	-2.57445e-163	-6.75454e-164	-6.20732e-163	4.07545e-163	-3.8809e-163	1.12907e-163	1.47479e-163	7.07956e-163	1.17835e-164	2.45374e-163	-1.01425e-163	-7.53231e-164	-1.19502e-162	3.34521e-163	8.70824e-163	-3.16322e-163	8.00585e-164	-1.55453e-163	0
-2.98402e-163	1.52521e-162	2.81401e-163	-3.87725e-163	-2.81127e-164	3.75769e-165	-2.34551e-163	-8.57162e-163	-2.43079e-164	-6.67894e-163	-1.938e-163	1.19345e-162	-2.57445e-163	-6.75454e-164	-6.20732e-163	4.07545e-163	-3.8809e-163	1.12907e-163	1.47479e-163	7.07956e-163	1.17835e-164	2.45374e-163	-1.01425e-163	-7.53231e-164	-1.19502e-162	3.34521e-163	8.70824e-163	-3.16322e-163	8.00585e-164	-1.55453e-163	0
-2.98402e-163	1.52521e-162	2.81401e-163	-3.87725e-163	-2.81127e-164	3.75769e-165	-2.34551e-163	-8.57162e-163	-2.43079e-164	-6.67894e-163	-1.938e-163	1.19345e-162	-2.57445e-163	-6.75454e-164	-6.20732e-163	4.07545e-163	-3.8809e-163	1.12907e-163	1.47479e-163	7.07956e-163	1.17835e-164	2.45374e-163	-1.01425e-163	-7.53231e-164	-1.19502e-162	3.34521e-163	8.70824e-163	-3.16322e-163	8.00585e-164	-1.55453e-163	0
-2.98402e-163	1.52521e-162	2.81401e-163	-3.87725e-163	-2.81127e-164	3.75769e-165	-2.34551e-163	-8.57162e-163	-2.43079e-164	-6.67894e-163	-1.938e-163	1.19345e-162	-2.57445e-163	-6.75454e-164	-6.20732e-163	4.07545e-163	-3.8809e-163	1.12907e-163	1.47479e-163	7.07956e-163	1.17835e-164	2.45374e-163	-1.01425e-163	-7.53231e-164	-1.19502e-162	3.34521e-163	8.70824e-163	-3.16322e-163	8.00585e-164	-1.55453e-163	0
-2.98402e-163	1.52521e-162	2.81401e-163	-3.87725e-163	-2.81127e-164	3.75769e-165	-2.34551e-163	-8.57162e-163	-2.43079e-164	-6.67894e-163	-1.938e-163	1.19345e-162	-2.57445e-163	-6.75454e-164	-6.20732e-163	4.07545e-163	-3.8809e-163	1.12907e-163	1.47479e-163	7.07956e-163	1.17835e-164	2.45374e-163	-1.01425e-163	-7.53231e-164	-1.19502e-162	3.34521e-163	8.70824e-163	-3.16322e-163	8.00585e-164	-1.55453e-163	0
-2.98402e-163	1.52521e-162	2.81401e-163	-3.87725e-163	-2.81127e-164	3.75769e-165	-2.34551e-163	-8.57162e-163	-2.43079e-164	-6.67894e-163	-1.938e-163	1.19345e-162	-2.57445e-163	-6.75454e-164	-6.20732e-163	4.07545e-163	-3.8809e-163	1.12907e-163	1.47479e-163	7.07956e-163	1.17835e-164	2.45374e-163	-1.01425e-163	-7.53231e-164	-1.19502e-162	3.34521e-163	8.70824e-163	-3.16322e-163	8.00585e-164	-1.55453e-163	0
-2.98402e-163	1.52521e-162	2.81401e-163	-3.87725e-163	-2.81127e-164	3.75769e-165	-2.34551e-163	-8.57162e-163	-2.43079e-164	-6.67894e-163	-1.938e-163	1.19345e-162	-2.57445e-163	-6.75454e-164	-6.20732e-163	4.07545e-163	-3.8809e-163	1.12907e-163	1.47479e-163	7.07956e-163	1.17835e-164	2.45374e-163	-1.01425e-163	-7.53231e-164	-1.19502e-162	3.34521e-163	8.70824e-163	-3.16322e-163	8.00585e-164	-1.55453e-163	0
-2.98402e-163	1.52521e-162	2.81401e-163	-3.87725e-163	-2.81127e-164	3.75769e-165	-2.34551e-163	-8.57162e-163	-2.43079e-164	-6.67894e-163	-1.938e-163	1.19345e-162	-2.57445e-163	-6.75454e-164	-6.20732e-163	4.07545e-163	-3.8809e-163	1.12907e-163	1.47479e-163	7.07956e-163	1.17835e-164	2.45374e-163	-1.01425e-163	-7.53231e-164	-1.19502e-162	3.34521e-163	8.70824e-163	-3.16322e-163	8.00585e-164	-1.55453e-163	0
-2.98402e-163	1.52521e-162	2.81401e-163	-3.87725e-163	-2.81127e-164	3.75769e-165	-2.34551e-163	-8.57162e-163	-2.43079e-164	-6.67894e-163	-1.938e-163	1.19345e-162	-2.57445e-163	-6.75454e-164	-6.20732e-163	4.07545e-163	-3.8809e-163	1.12907e-163	1.47479e-163	7.07956e-163	1.17835e-164	2.45374e-163	-1.01425e-163	-7.53231e-164	-1.19502e-162	3.34521e-163	8.70824e-163	-3.16322e-163	8.00585e-164	-1.55453e-163	0
-2.98402e-163	1.52521e-162	2.81401e-163	-3.87725e-163	-2.81127e-164	3.75769e-165	-2.34551e-163	-8.57162e-163	-2.43079e-164	-6.67894e-163	-1.938e-163	1.19345e-162	-2.57445e-163	-6.75454e-164	-6.20732e-163	4.07545e-163	-3.8809e-163	1.12907e-163	1.47479e-163	7.07956e-163	1.17835e-164	2.45374e-163	-1.01425e-163	-7.53231e-164	-1.19502e-162	3.34521e-163	8.70824e-163	-3.16322e-163	8.00585e-164	-1.55453e-163	0
-2.98402e-163	1.52521e-162	2.81401e-163	-3.87725e-163	-2.81127e-164	3.75769e-165	-2.34551e-163	-8.57162e-163	-2.43079e-164	-6.67894e-163	-1.938e-163	1.19345e-162	-2.57445e-163	-6.75454e-164	-6.20732e-163	4.07545e-163	-3.8809e-163	1.12907e-163	1.47479e-163	7.07956e-163	1.17835e-164	2.45374e-163	-1.01425e-163	-7.53231e-164	-1.19502e-162	3.34521e-163	8.70824e-163	-3.16322e-163	8.00585e-164	-1.55453e-163	0
-2.98402e-163	1.52521e-162	2.81401e-163	-3.87725e-163	-2.81127e-164	3.75769e-165	-2.34551e-163	-8.57162e-163	-2.43079e-164	-6.67894e-163	-1.938e-163	1.19345e-162	-2.57445e-163	-6.75454e-164	-6.20732e-163	4.07545e-163	-3.8809e-163	1.12907e-163	1.47479e-163	7.07956e-163	1.17835e-164	2.45374e-163	-1.01425e-163	-7.53231e-164	-1.19502e-162	3.34521e-163	8.70824e-163	-3.16322e-163	8.00585e-164	-1.55453e-163	0
-2.98402e-163	1.52521e-162	2.81401e-163	-3.87725e-163	-2.81127e-164	3.75769e-165	-2.34551e-163	-8.57162e-163	-2.43079e-164	-6.67894e-163	-1.938e-163	1.19345e-162	-2.57445e-163	-6.75454e-164	-6.20732e-163	4.07545e-163	-3.8809e-163	1.12907e-163	1.47479e-163	7.07956e-163	1.17835e-164	2.45374e-163	-1.01425e-163	-7.53231e-164	-1.19502e-162	3.34521e-163	8.70824e-163	-3.16322e-163	8.00585e-164	-1.55453e-163	0
-2.98402e-163	1.52521e-162	2.81401e-163	-3.87725e-163	-2.81127e-164	3.75769e-165	-2.34551e-163	-8.57162e-163	-2.43079e-164	-6.67894e-163	-1.938e-163	1.19345e-162	-2.57445e-163	-6.75454e-164	-6.20732e-163	4.07545e-163	-3.8809e-163	1.12907e-163	1.47479e-163	7.07956e-163	1.17835e-164	2.45374e-163	-1.01425e-163	-7.53231e-164	-1.19502e-162	3.34521e-163	8.70824e-163	-3.16322e-163	8.00585e-164	-1.55453e-163	0
-2.98402e-163	1.52521e-162	2.81401e-163	-3.87725e-163	-2.81127e-164	3.75769e-165	-2.34551e-163	-8.57162e-163	-2.43079e-164	-6.67894e-163	-1.938e-163	1.19345e-162	-2.57445e-163	-6.75454e-164	-6.20732e-163	4.07545e-163	-3.8809e-163	1.12907e-163	1.47479e-163	7.07956e-163	1.17835e-164	2.45374e-163	-1.01425e-163	-7.53231e-164	-1.19502e-162	3.34521e-163	8.70824e-163	-3.16322e-163	8.00585e-164	-1.55453e-163	0
-2.98402e-163	1.52521e-162	2.81401e-163	-3.87725e-163	-2.81127e-164	3.75769e-165	-2.34551e-163	-8.57162e-163	-2.43079e-164	-6.67894e-163	-1.938e-163	1.19345e-162	-2.57445e-163	-6.75454e-164	-6.20732e-163	4.07545e-163	-3.8809e-163	1.12907e-163	1.47479e-163	7.07956e-163	1.17835e-164	2.45374e-163	-1.01425e-163	-7.53231e-164	-1.19502e-162	3.34521e-163	8.70824e-163	-3.16322e-163	8.00585e-164	-1.55453e-163	0
-2.98402e-163	1.52521e-162	2.81401e-163	-3.87725e-163	-2.81127e-164	3.75769e-165	-2.34551e-163	-8.57162e-163	-2.43079e-164	-6.67894e-163	-1.938e-163	1.19345e-162	-2.57445e-163	-6.75454e-164	-6.20732e-163	4.07545e-163	-3.8809e-163	1.12907e-163	1.47479e-163	7.07956e-163	1.17835e-164	2.45374e-163	-1.01425e-163	-7.53231e-164	-1.19502e-162	3.34521e-163	8.70824e-163	-3.16322e-163	8.00585e-164	-1.55453e-163	0
-2.98402e-163	1.52521e-162	2.81401e-163	-3.87725e-163	-2.81127e-164	3.75769e-165	-2.34551e-163	-8.57162e-163	-2.43079e-164	-6.67894e-163	-1.938e-163	1.19345e-162	-2.57445e-163	-6.75454e-164	-6.20732e-163	4.07545e-163	-3.8809e-163	1.12907e-163	1.47479e-163	7.07956e-163	1.17835e-164	2.45374e-163	-1.01425e-163	-7.53231e-164	-1.19502e-162	3.34521e-163	8.70824e-163	-3.16322e-163	8.00585e-164	-1.55453e-163	0
-2.98402e-163	1.52521e-162	2.81401e-163	-3.87725e-163	-2.81127e-164	3.75769e-165	-2.34551e-163	-8.57162e-163	-2.43079e-164	-6.67894e-163	-1.938e-163	1.19345e-162	-2.57445e-163	-6.75454e-164	-6.20732e-163	4.07545e-163	-3.8809e-163	1.12907e-163	1.47479e-163	7.07956e-163	1.17835e-164	2.45374e-163	-1.01425e-163	-7.53231e-164	-1.19502e-162	3.34521e-163	8.70824e-163	-3.16322e-163	8.00585e-164	-1.55453e-163	0
-2.98402e-163	1.52521e-162	2.81401e-163	-3.87725e-163	-2.81127e-164	3.75769e-165	-2.34551e-163	-8.57162e-163	-2.43079e-164	-6.67894e-163	-1.938e-163	1.19345e-162	-2.57445e-163	-6.75454e-164	-6.20732e-163	4.07545e-163	-3.8809e-163	1.12907e-163	1.47479e-163	7.07956e-163	1.17835e-164	2.45374e-163	-1.01425e-163	-7.53231e-164	-1.19502e-162	3.34521e-163	8.70824e-163	-3.16322e-163	8.00585e-164	-1.55453e-163	0
-2.98402e-163	1.52521e-162	2.81401e-163	-3.87725e-163	-2.81127e-164	3.75769e-165	-2.34551e-163	-8.57162e-163	-2.43079e-164	-6.67894e-163	-1.938e-163	1.19345e-162	-2.57445e-163	-6.75454e-164	-6.20732e-163	4.07545e-163	-3.8809e-163	1.12907e-163	1.47479e-163	7.07956e-163	1.17835e-164	2.45374e-163	-1.01425e-163	-7.53231e-164	-1.19502e-162	3.34521e-163	8.70824e-163	-3.16322e-163	8.00585e-164	-1.55453e-163	0
-2.98402e-163	1.52521e-162	2.81401e-163	-3.87725e-163	-2.81127e-164	3.75769e-165	-2.34551e-163	-8.57162e-163	-2.43079e-164	-6.67894e-163	-1.938e-163	1.19345e-162	-2.57445e-163	-6.75454e-164	-6.20732e-163	4.07545e-163	-3.8809e-163	1.12907e-163	1.47479e-163	7.07956e-163	1.17835e-164	2.45374e-163	-1.01425e-163	-7.53231e-164	-1.19502e-162	3.34521e-163	8.70824e-163	-3.16322e-163	8.00585e-164	-1.55453e-163	0
-2.98402e-163	1.52521e-162	2.81401e-163	-3.87725e-163	-2.81127e-164	3.75769e-165	-2.34551e-163	-8.57162e-163	-2.43079e-164	-6.67894e-163	-1.938e-163	1.19345e-162	-2.57445e-163	-6.75454e-164	-6.20732e-163	4.07545e-163	-3.8809e-163	1.12907e-163	1.47479e-163	7.07956e-163	1.17835e-164	2.45374e-163	-1.01425e-163	-7.53231e-164	-1.19502e-162	3.34521e-163	8.70824e-163	-3.16322e-163	8.00585e-164	-1.55453e-163	0
-2.98402e-163	1.52521e-162	2.81401e-163	-3.87725e-163	-2.81127e-164	3.75769e-165	-2.34551e-163	-8.57162e-163	-2.43079e-164	-6.67894e-163	-1.938e-163	1.19345e-162	-2.57445e-163	-6.75454e-164	-6.20732e-163	4.07545e-163	-3.8809e-163	1.12907e-163	1.47479e-163	7.07956e-163	1.17835e-164	2.45374e-163	-1.01425e-163	-7.53231e-164	-1.19502e-162	3.34521e-163	8.70824e-163	-3.16322e-163	8.00585e-164	-1.55453e-163	0
-2.98402e-163	1.52521e-162	2.81401e-163	-3.87725e-163	-2.81127e-164	3.75769e-165	-2.34551e-163	-8.57162e-163	-2.43079e-164	-6.67894e-163	-1.938e-163	1.19345e-162	-2.57445e-163	-6.75454e-164	-6.20732e-163	4.07545e-163	-3.8809e-163	1.12907e-163	1.47479e-163	7.07956e-163	1.17835e-164	2.45374e-163	-1.01425e-163	-7.53231e-164	-1.19502e-162	3.34521e-163	8.70824e-163	-3.16322e-163	8.00585e-164	-1.55453e-163	0
-2.98402e-163	1.52521e-162	2.81401e-163	-3.87725e-163	-2.81127e-164	3.75769e-165	-2.34551e-163	-8.57162e-163	-2.43079e-164	-6.67894e-163	-1.938e-163	1.19345e-162	-2.57445e-163	-6.75454e-164	-6.20732e-163	4.07545e-163	-3.8809e-163	1.12907e-163	1.47479e-163	7.07956e-163	1.17835e-164	2.45374e-163	-1.01425e-163	-7.53231e-164	-1.19502e-162	3.34521e-163	8.70824e-163	-3.16322e-163	8.00585e-164	-1.55453e-163	0
-2.98402e-163	1.52521e-162	2.81401e-163	-3.87725e-163	-2.81127e-164	3.75769e-165	-2.34551e-163	-8.57162e-163	-2.43079e-164	-6.67894e-163	-1.938e-163	1.19345e-162	-2.57445e-163	-6.75454e-164	-6.20732e-163	4.07545e-163	-3.8809e-163	1.12907e-163	1.47479e-163	7.07956e-163	1.17835e-164	2.45374e-163	-1.01425e-163	-7.53231e-164	-1.19502e-162	3.34521e-163	8.70824e-163	-3.16322e-163	8.00585e-164	-1.55453e-163	0
-2.98402e-163	1.52521e-162	2.81401e-163	-3.87725e-163	-2.81127e-164	3.75769e-165	-2.34551e-163	-8.57162e-163	-2.43079e-164	-6.67894e-163	-1.938e-163	1.19345e-162	-2.57445e-163	-6.75454e-164	-6.20732e-163	4.07545e-163	-3.8809e-163	1.12907e-163	1.47479e-163	7.07956e-163	1.17835e-164	2.45374e-163	-1.01425e-163	-7.53231e-164	-1.19502e-162	3.34521e-163	8.70824e-163	-3.16322e-163	8.00585e-164	-1.55453e-163	0
-2.98402e-163	1.52521e-162	2.81401e-163	-3.87725e-163	-2.81127e-164	3.75769e-165	-2.34551e-163	-8.57162e-163	-2.43079e-164	-6.67894e-163	-1.938e-163	1.19345e-162	-2.57445e-163	-6.75454e-164	-6.20732e-163	4.07545e-163	-3.8809e-163	1.12907e-163	1.47479e-163	7.07956e-163	1.17835e-164	2.45374e-163	-1.01425e-163	-7.53231e-164	-1.19502e-162	3.34521e-163	8.70824e-163	-3.16322e-163	8.00585e-164	-1.55453e-163	0
-2.98402e-163	1.52521e-162	2.81401e-163	-3.87725e-163	-2.81127e-164	3.75769e-165	-2.34551e-163	-8.57162e-163	-2.43079e-164	-6.67894e-163	-1.938e-163	1.19345e-162	-2.57445e-163	-6.75454e-164	-6.20732e-163	4.07545e-163	-3.8809e-163	1.12907e-163	1.47479e-163	7.07956e-163	1.17835e-164	2.45374e-163	-1.01425e-163	-7.53231e-164	-1.19502e-162	3.34521e-163	8.70824e-163	-3.16322e-163	8.00585e-164	-1.55453e-163	0
-2.98402e-163	1.52521e-162	2.81401e-163	-3.87725e-163	-2.81127e-164	3.75769e-165	-2.34551e-163	-8.57162e-163	-2.43079e-164	-6.67894e-163	-1.938e-163	1.19345e-162	-2.57445e-163	-6.75454e-164	-6.20732e-163	4.07545e-163	-3.8809e-163	1.12907e-163	1.47479e-163	7.07956e-163	1.17835e-164	2.45374e-163	-1.01425e-163	-7.53231e-164	-1.19502e-162	3.34521e-163	8.70824e-163	-3.16322e-163	8.00585e-164	-1.55453e-163	0
-2.98402e-163	1.52521e-162	2.81401e-163	-3.87725e-163	-2.81127e-164	3.75769e-165	-2.34551e-163	-8.57162e-163	-2.43079e-164	-6.67894e-163	-1.938e-163	1.19345e-162	-2.57445e-163	-6.75454e-164	-6.20732e-163	4.07545e-163	-3.8809e-163	1.12907e-163	1.47479e-163	7.07956e-163	1.17835e-164	2.45374e-163	-1.01425e-163	-7.53231e-164	-1.19502e-162	3.34521e-163	8.70824e-163	-3.16322e-163	8.00585e-164	-1.55453e-163	0
-2.98402e-163	1.52521e-162	2.81401e-163	-3.87725e-163	-2.81127e-164	3.75769e-165	-2.34551e-163	-8.57162e-163	-2.43079e-164	-6.67894e-163	-1.938e-163	1.19345e-162	-2.57445e-163	-6.75454e-164	-6.20732e-163	4.07545e-163	-3.8809e-163	1.12907e-163	1.47479e-163	7.07956e-163	1.17835e-164	2.45374e-163	-1.01425e-163	-7.53231e-164	-1.19502e-162	3.34521e-163	8.70824e-163	-3.16322e-163	8.00585e-164	-1.55453e-163	0
-2.98402e-163	1.52521e-162	2.81401e-163	-3.87725e-163	-2.81127e-164	3.75769e-165	-2.34551e-163	-8.57162e-163	-2.43079e-164	-6.67894e-163	-1.938e-163	1.19345e-162	-2.57445e-163	-6.75454e-164	-6.20732e-163	4.07545e-163	-3.8809e-163	1.12907e-163	1.47479e-163	7.07956e-163	1.17835e-164	2.45374e-163	-1.01425e-163	-7.53231e-164	-1.19502e-162	3.34521e-163	8.70824e-163	-3.16322e-163	8.00585e-164	-1.55453e-163	0
-2.98402e-163	1.52521e-162	2.81401e-163	-3.87725e-163	-2.81127e-164	3.75769e-165	-2.34551e-163	-8.57162e-163	-2.43079e-164	-6.67894e-163	-1.938e-163	1.19345e-162	-2.57445e-163	-6.75454e-164	-6.20732e-163	4.07545e-163	-3.8809e-163	1.12907e-163	1.47479e-163	7.07956e-163	1.17835e-164	2.45374e-163	-1.01425e-163	-7.53231e-164	-1.19502e-162	3.34521e-163	8.70824e-163	-3.16322e-163	8.00585e-164	-1.55453e-163	0
-2.98402e-163	1.52521e-162	2.81401e-163	-3.87725e-163	-2.81127e-164	3.75769e-165	-2.34551e-163	-8.57162e-163	-2.43079e-164	-6.67894e-163	-1.938e-163	1.19345e-162	-2.57445e-163	-6.75454e-164	-6.20732e-163	4.07545e-163	-3.8809e-163	1.12907e-163	1.47479e-163	7.07956e-163	1.17835e-164	2.45374e-163	-1.01425e-163	-7.53231e-164	-1.19502e-162	3.34521e-163	8.70824e-163	-3.16322e-163	8.00585e-164	-1.55453e-163	0
-2.98402e-163	1.52521e-162	2.81401e-163	-3.87725e-163	-2.81127e-164	3.75769e-165	-2.34551e-163	-8.57162e-163	-2.43079e-164	-6.67894e-163	-1.938e-163	1.19345e-162	-2.57445e-163	-6.75454e-164	-6.20732e-163	4.07545e-163	-3.8809e-163	1.12907e-163	1.47479e-163	7.07956e-163	1.17835e-164	2.45374e-163	-1.01425e-163	-7.53231e-164	-1.19502e-162	3.34521e-163	8.70824e-163	-3.16322e-163	8.00585e-164	-1.55453e-163	0
-2.98402e-163	1.52521e-162	2.81401e-163	-3.87725e-163	-2.81127e-164	3.75769e-165	-2.34551e-163	-8.57162e-163	-2.43079e-164	-6.67894e-163	-1.938e-163	1.19345e-162	-2.57445e-163	-6.75454e-164	-6.20732e-163	4.07545e-163	-3.8809e-163	1.12907e-163	1.47479e-163	7.07956e-163	1.17835e-164	2.45374e-163	-1.01425e-163	-7.53231e-164	-1.19502e-162	3.34521e-163	8.70824e-163	-3.16322e-163	8.00585e-164	-1.55453e-163	0
-2.98402e-163	1.52521e-162	2.81401e-163	-3.87725e-163	-2.81127e-164	3.75769e-165	-2.34551e-163	-8.57162e-163	-2.43079e-164	-6.67894e-163	-1.938e-163	1.19345e-162	-2.57445e-163	-6.75454e-164	-6.20732e-163	4.07545e-163	-3.8809e-163	1.12907e-163	1.47479e-163	7.07956e-163	1.17835e-164	2.45374e-163	-1.01425e-163	-7.53231e-164	-1.19502e-162	3.34521e-163	8.70824e-163	-3.16322e-163	8.00585e-164	-1.55453e-163	0
-2.98402e-163	1.52521e-162	2.81401e-163	-3.87725e-163	-2.81127e-164	3.75769e-165	-2.34551e-163	-8.57162e-163	-2.43079e-164	-6.67894e-163	-1.938e-163	1.19345e-162	-2.57445e-163	-6.75454e-164	-6.20732e-163	4.07545e-163	-3.8809e-163	1.12907e-163	1.47479e-163	7.07956e-163	1.17835e-164	2.45374e-163	-1.01425e-163	-7.53231e-164	-1.19502e-162	3.34521e-163	8.70824e-163	-3.16322e-163	8.00585e-164	-1.55453e-163	0
-2.98402e-163	1.52521e-162	2.81401e-163	-3.87725e-163	-2.81127e-164	3.75769e-165	-2.34551e-163	-8.57162e-163	-2.43079e-164	-6.67894e-163	-1.938e-163	1.19345e-162	-2.57445e-163	-6.75454e-164	-6.20732e-163	4.07545e-163	-3.8809e-163	1.12907e-163	1.47479e-163	7.07956e-163	1.17835e-164	2.45374e-163	-1.01425e-163	-7.53231e-164	-1.19502e-162	3.34521e-163	8.70824e-163	-3.16322e-163	8.00585e-164	-1.55453e-163	0
-2.98402e-163	1.52521e-162	2.81401e-163	-3.87725e-163	-2.81127e-164	3.75769e-165	-2.34551e-163	-8.57162e-163	-2.43079e-164	-6.67894e-163	-1.938e-163	1.19345e-162	-2.57445e-163	-6.75454e-164	-6.20732e-163	4.07545e-163	-3.8809e-163	1.12907e-163	1.47479e-163	7.07956e-163	1.17835e-164	2.45374e-163	-1.01425e-163	-7.53231e-164	-1.19502e-162	3.34521e-163	8.70824e-163	-3.16322e-163	8.00585e-164	-1.55453e-163	0
-2.98402e-163	1.52521e-162	2.81401e-163	-3.87725e-163	-2.81127e-164	3.75769e-165	-2.34551e-163	-8.57162e-163	-2.43079e-164	-6.67894e-163	-1.938e-163	1.19345e-162	-2.57445e-163	-6.75454e-164	-6.20732e-163	4.07545e-163	-3.8809e-163	1.12907e-163	1.47479e-163	7.07956e-163	1.17835e-164	2.45374e-163	-1.01425e-163	-7.53231e-164	-1.19502e-162	3.34521e-163	8.70824e-163	-3.16322e-163	8.00585e-164	-1.55453e-163	0
-2.98402e-163	1.52521e-162	2.81401e-163	-3.87725e-163	-2.81127e-164	3.75769e-165	-2.34551e-163	-8.57162e-163	-2.43079e-164	-6.67894e-163	-1.938e-163	1.19345e-162	-2.57445e-163	-6.75454e-164	-6.20732e-163	4.07545e-163	-3.8809e-163	1.12907e-163	1.47479e-163	7.07956e-163	1.17835e-164	2.45374e-163	-1.01425e-163	-7.53231e-164	-1.19502e-162	3.34521e-163	8.70824e-163	-3.16322e-163	8.00585e-164	-1.55453e-163	0
-2.98402e-163	1.52521e-162	2.81401e-163	-3.87725e-163	-2.81127e-164	3.75769e-165	-2.34551e-163	-8.57162e-163	-2.43079e-164	-6.67894e-163	-1.938e-163	1.19345e-162	-2.57445e-163	-6.75454e-164	-6.20732e-163	4.07545e-163	-3.8809e-163	1.12907e-163	1.47479e-163	7.07956e-163	1.17835e-164	2.45374e-163	-1.01425e-163	-7.53231e-164	-1.19502e-162	3.34521e-163	8.70824e-163	-3.16322e-163	8.00585e-164	-1.55453e-163	0
-2.98402e-163	1.52521e-162	2.81401e-163	-3.87725e-163	-2.81127e-164	3.75769e-165	-2.34551e-163	-8.57162e-163	-2.43079e-164	-6.67894e-163	-1.938e-163	1.19345e-162	-2.57445e-163	-6.75454e-164	-6.20732e-163	4.07545e-163	-3.8809e-163	1.12907e-163	1.47479e-163	7.07956e-163	1.17835e-164	2.45374e-163	-1.01425e-163	-7.53231e-164	-1.19502e-162	3.34521e-163	8.70824e-163	-3.16322e-163	8.00585e-164	-1.55453e-163	0
-2.98402e-163	1.52521e-162	2.81401e-163	-3.87725e-163	-2.81127e-164	3.75769e-165	-2.34551e-163	-8.57162e-163	-2.43079e-164	-6.67894e-163	-1.938e-163	1.19345e-162	-2.57445e-163	-6.75454e-164	-6.20732e-163	4.07545e-163	-3.8809e-163	1.12907e-163	1.47479e-163	7.07956e-163	1.17835e-164	2.45374e-163	-1.01425e-163	-7.53231e-164	-1.19502e-162	3.34521e-163	8.70824e-163	-3.16322e-163	8.00585e-164	-1.55453e-163	0
-2.98402e-163	1.52521e-162	2.81401e-163	-3.87725e-163	-2.81127e-164	3.75769e-165	-2.34551e-163	-8.57162e-163	-2.43079e-164	-6.67894e-163	-1.938e-163	1.19345e-162	-2.57445e-163	-6.75454e-164	-6.20732e-163	4.07545e-163	-3.8809e-163	1.12907e-163	1.47479e-163	7.07956e-163	1.17835e-164	2.45374e-163	-1.01425e-163	-7.53231e-164	-1.19502e-162	3.34521e-163	8.70824e-163	-3.16322e-163	8.00585e-164	-1.55453e-163	0
-2.98402e-163	1.52521e-162	2.81401e-163	-3.87725e-163	-2.81127e-164	3.75769e-165	-2.34551e-163	-8.57162e-163	-2.43079e-164	-6.67894e-163	-1.938e-163	1.19345e-162	-2.57445e-163	-6.75454e-164	-6.20732e-163	4.07545e-163	-3.8809e-163	1.12907e-163	1.47479e-163	7.07956e-163	1.17835e-164	2.45374e-163	-1.01425e-163	-7.53231e-164	-1.19502e-162	3.34521e-163	8.70824e-163	-3.16322e-163	8.00585e-164	-1.55453e-163	0
-2.98402e-163	1.52521e-162	2.81401e-163	-3.87725e-163	-2.81127e-164	3.75769e-165	-2.34551e-163	-8.57162e-163	-2.43079e-164	-6.67894e-163	-1.938e-163	1.19345e-162	-2.57445e-163	-6.75454e-164	-6.20732e-163	4.07545e-163	-3.8809e-163	1.12907e-163	1.47479e-163	7.07956e-163	1.17835e-164	2.45374e-163	-1.01425e-163	-7.53231e-164	-1.19502e-162	3.34521e-163	8.70824e-163	-3.16322e-163	8.00585e-164	-1.55453e-163	0
-2.98402e-163	1.52521e-162	2.81401e-163	-3.87725e-163	-2.81127e-164	3.75769e-165	-2.34551e-163	-8.57162e-163	-2.43079e-164	-6.67894e-163	-1.938e-163	1.19345e-162	-2.57445e-163	-6.75454e-164	-6.20732e-163	4.07545e-163	-3.8809e-163	1.12907e-163	1.47479e-163	7.07956e-163	1.17835e-164	2.45374e-163	-1.01425e-163	-7.53231e-164	-1.19502e-162	3.34521e-163	8.70824e-163	-3.16322e-163	8.00585e-164	-1.55453e-163	0
-2.98402e-163	1.52521e-162	2.81401e-163	-3.87725e-163	-2.81127e-164	3.75769e-165	-2.34551e-163	-8.57162e-163	-2.43079e-164	-6.67894e-163	-1.938e-163	1.19345e-162	-2.57445e-163	-6.75454e-164	-6.20732e-163	4.07545e-163	-3.8809e-163	1.12907e-163	1.47479e-163	7.07956e-163	1.17835e-164	2.45374e-163	-1.01425e-163	-7.53231e-164	-1.19502e-162	3.34521e-163	8.70824e-163	-3.16322e-163	8.00585e-164	-1.55453e-163	0
-2.98402e-163	1.52521e-162	2.81401e-163	-3.87725e-163	-2.81127e-164	3.75769e-165	-2.34551e-163	-8.57162e-163	-2.43079e-164	-6.67894e-163	-1.938e-163	1.19345e-162	-2.57445e-163	-6.75454e-164	-6.20732e-163	4.07545e-163	-3.8809e-163	1.12907e-163	1.47479e-163	7.07956e-163	1.17835e-164	2.45374e-163	-1.01425e-163	-7.53231e-164	-1.19502e-162	3.34521e-163	8.70824e-163	-3.16322e-163	8.00585e-164	-1.55453e-163	0
-2.98402e-163	1.52521e-162	2.81401e-163	-3.87725e-163	-2.81127e-164	3.75769e-165	-2.34551e-163	-8.57162e-163	-2.43079e-164	-6.67894e-163	-1.938e-163	1.19345e-162	-2.57445e-163	-6.75454e-164	-6.20732e-163	4.07545e-163	-3.8809e-163	1.12907e-163	1.47479e-163	7.07956e-163	1.17835e-164	2.45374e-163	-1.01425e-163	-7.53231e-164	-1.19502e-162	3.34521e-163	8.70824e-163	-3.16322e-163	8.00585e-164	-1.55453e-163	0
-2.98402e-163	1.52521e-162	2.81401e-163	-3.87725e-163	-2.81127e-164	3.75769e-165	-2.34551e-163	-8.57162e-163	-2.43079e-164	-6.67894e-163	-1.938e-163	1.19345e-162	-2.57445e-163	-6.75454e-164	-6.20732e-163	4.07545e-163	-3.8809e-163	1.12907e-163	1.47479e-163	7.07956e-163	1.17835e-164	2.45374e-163	-1.01425e-163	-7.53231e-164	-1.19502e-162	3.34521e-163	8.70824e-163	-3.16322e-163	8.00585e-164	-1.55453e-163	0
-2.98402e-163	1.52521e-162	2.81401e-163	-3.87725e-163	-2.81127e-164	3.75769e-165	-2.34551e-163	-8.57162e-163	-2.43079e-164	-6.67894e-163	-1.938e-163	1.19345e-162	-2.57445e-163	-6.75454e-164	-6.20732e-163	4.07545e-163	-3.8809e-163	1.12907e-163	1.47479e-163	7.07956e-163	1.17835e-164	2.45374e-163	-1.01425e-163	-7.53231e-164	-1.19502e-162	3.34521e-163	8.70824e-163	-3.16322e-163	8.00585e-164	-1.55453e-163	0
-2.98402e-163	1.52521e-162	2.81401e-163	-3.87725e-163	-2.81127e-164	3.75769e-165	-2.34551e-163	-8.57162e-163	-2.43079e-164	-6.67894e-163	-1.938e-163	1.19345e-162	-2.57445e-163	-6.75454e-164	-6.20732e-163	4.07545e-163	-3.8809e-163	1.12907e-163	1.47479e-163	7.07956e-163	1.17835e-164	2.45374e-163	-1.01425e-163	-7.53231e-164	-1.19502e-162	3.34521e-163	8.70824e-163	-3.16322e-163	8.00585e-164	-1.55453e-163	0
-2.98402e-163	1.52521e-162	2.81401e-163	-3.87725e-163	-2.81127e-164	3.75769e-165	-2.34551e-163	-8.57162e-163	-2.43079e-164	-6.67894e-163	-1.938e-163	1.19345e-162	-2.57445e-163	-6.75454e-164	-6.20732e-163	4.07545e-163	-3.8809e-163	1.12907e-163	1.47479e-163	7.07956e-163	1.17835e-164	2.45374e-163	-1.01425e-163	-7.53231e-164	-1.19502e-162	3.34521e-163	8.70824e-163	-3.16322e-163	8.00585e-164	-1.55453e-163	0
-2.98402e-163	1.52521e-162	2.81401e-163	-3.87725e-163	-2.81127e-164	3.75769e-165	-2.34551e-163	-8.57162e-163	-2.43079e-164	-6.67894e-163	-1.938e-163	1.19345e-162	-2.57445e-163	-6.75454e-164	-6.20732e-163	4.07545e-163	-3.8809e-163	1.12907e-163	1.47479e-163	7.07956e-163	1.17835e-164	2.45374e-163	-1.01425e-163	-7.53231e-164	-1.19502e-162	3.34521e-163	8.70824e-163	-3.16322e-163	8.00585e-164	-1.55453e-163	0
-2.98402e-163	1.52521e-162	2.81401e-163	-3.87725e-163	-2.81127e-164	3.75769e-165	-2.34551e-163	-8.57162e-163	-2.43079e-164	-6.67894e-163	-1.938e-163	1.19345e-162	-2.57445e-163	-6.75454e-164	-6.20732e-163	4.07545e-163	-3.8809e-163	1.12907e-163	1.47479e-163	7.07956e-163	1.17835e-164	2.45374e-163	-1.01425e-163	-7.53231e-164	-1.19502e-162	3.34521e-163	8.70824e-163	-3.16322e-163	8.00585e-164	-1.55453e-163	0
-2.98402e-163	1.52521e-162	2.81401e-163	-3.87725e-163	-2.81127e-164	3.75769e-165	-2.34551e-163	-8.57162e-163	-2.43079e-164	-6.67894e-163	-1.938e-163	1.19345e-162	-2.57445e-163	-6.75454e-164	-6.20732e-163	4.07545e-163	-3.8809e-163	1.12907e-163	1.47479e-163	7.07956e-163	1.17835e-164	2.45374e-163	-1.01425e-163	-7.53231e-164	-1.19502e-162	3.34521e-163	8.70824e-163	-3.16322e-163	8.00585e-164	-1.55453e-163	0
-2.98402e-163	1.52521e-162	2.81401e-163	-3.87725e-163	-2.81127e-164	3.75769e-165	-2.34551e-163	-8.57162e-163	-2.43079e-164	-6.67894e-163	-1.938e-163	1.19345e-162	-2.57445e-163	-6.75454e-164	-6.20732e-163	4.07545e-163	-3.8809e-163	1.12907e-163	1.47479e-163	7.07956e-163	1.17835e-164	2.45374e-163	-1.01425e-163	-7.53231e-164	-1.19502e-162	3.34521e-163	8.70824e-163	-3.16322e-163	8.00585e-164	-1.55453e-163	0
-2.98402e-163	1.52521e-162	2.81401e-163	-3.87725e-163	-2.81127e-164	3.75769e-165	-2.34551e-163	-8.57162e-163	-2.43079e-164	-6.67894e-163	-1.938e-163	1.19345e-162	-2.57445e-163	-6.75454e-164	-6.20732e-163	4.07545e-163	-3.8809e-163	1.12907e-163	1.47479e-163	7.07956e-163	1.17835e-164	2.45374e-163	-1.01425e-163	-7.53231e-164	-1.19502e-162	3.34521e-163	8.70824e-163	-3.16322e-163	8.00585e-164	-1.55453e-163	0
-2.98402e-163	1.52521e-162	2.81401e-163	-3.87725e-163	-2.81127e-164	3.75769e-165	-2.34551e-163	-8.57162e-163	-2.43079e-164	-6.67894e-163	-1.938e-163	1.19345e-162	-2.57445e-163	-6.75454e-164	-6.20732e-163	4.07545e-163	-3.8809e-163	1.12907e-163	1.47479e-163	7.07956e-163	1.17835e-164	2.45374e-163	-1.01425e-163	-7.53231e-164	-1.19502e-162	3.34521e-163	8.70824e-163	-3.16322e-163	8.00585e-164	-1.55453e-163	0
-2.98402e-163	1.52521e-162	2.81401e-163	-3.87725e-163	-2.81127e-164	3.75769e-165	-2.34551e-163	-8.57162e-163	-2.43079e-164	-6.67894e-163	-1.938e-163	1.19345e-162	-2.57445e-163	-6.75454e-164	-6.20732e-163	4.07545e-163	-3.8809e-163	1.12907e-163	1.47479e-163	7.07956e-163	1.17835e-164	2.45374e-163	-1.01425e-163	-7.53231e-164	-1.19502e-162	3.34521e-163	8.70824e-163	-3.16322e-163	8.00585e-164	-1.55453e-163	0
-2.98402e-163	1.52521e-162	2.81401e-163	-3.87725e-163	-2.81127e-164	3.75769e-165	-2.34551e-163	-8.57162e-163	-2.43079e-164	-6.67894e-163	-1.938e-163	1.19345e-162	-2.57445e-163	-6.75454e-164	-6.20732e-163	4.07545e-163	-3.8809e-163	1.12907e-163	1.47479e-163	7.07956e-163	1.17835e-164	2.45374e-163	-1.01425e-163	-7.53231e-164	-1.19502e-162	3.34521e-163	8.70824e-163	-3.16322e-163	8.00585e-164	-1.55453e-163	0
-2.98402e-163	1.52521e-162	2.81401e-163	-3.87725e-163	-2.81127e-164	3.75769e-165	-2.34551e-163	-8.57162e-163	-2.43079e-164	-6.67894e-163	-1.938e-163	1.19345e-162	-2.57445e-163	-6.75454e-164	-6.20732e-163	4.07545e-163	-3.8809e-163	1.12907e-163	1.47479e-163	7.07956e-163	1.17835e-164	2.45374e-163	-1.01425e-163	-7.53231e-164	-1.19502e-162	3.34521e-163	8.70824e-163	-3.16322e-163	8.00585e-164	-1.55453e-163	0
-2.98402e-163	1.52521e-162	2.81401e-163	-3.87725e-163	-2.81127e-164	3.75769e-165	-2.34551e-163	-8.57162e-163	-2.43079e-164	-6.67894e-163	-1.938e-163	1.19345e-162	-2.57445e-163	-6.75454e-164	-6.20732e-163	4.07545e-163	-3.8809e-163	1.12907e-163	1.47479e-163	7.07956e-163	1.17835e-164	2.45374e-163	-1.01425e-163	-7.53231e-164	-1.19502e-162	3.34521e-163	8.70824e-163	-3.16322e-163	8.00585e-164	-1.55453e-163	0
-2.98402e-163	1.52521e-162	2.81401e-163	-3.87725e-163	-2.81127e-164	3.75769e-165	-2.34551e-163	-8.57162e-163	-2.43079e-164	-6.67894e-163	-1.938e-163	1.19345e-162	-2.57445e-163	-6.75454e-164	-6.20732e-163	4.07545e-163	-3.8809e-163	1.12907e-163	1.47479e-163	7.07956e-163	1.17835e-164	2.45374e-163	-1.01425e-163	-7.53231e-164	-1.19502e-162	3.34521e-163	8.70824e-163	-3.16322e-163	8.00585e-164	-1.55453e-163	0
-2.98402e-163	1.52521e-162	2.81401e-163	-3.87725e-163	-2.81127e-164	3.75769e-165	-2.34551e-163	-8.57162e-163	-2.43079e-164	-6.67894e-163	-1.938e-163	1.19345e-162	-2.57445e-163	-6.75454e-164	-6.20732e-163	4.07545e-163	-3.8809e-163	1.12907e-163	1.47479e-163	7.07956e-163	1.17835e-164	2.45374e-163	-1.01425e-163	-7.53231e-164	-1.19502e-162	3.34521e-163	8.70824e-163	-3.16322e-163	8.00585e-164	-1.55453e-163	0
-2.98402e-163	1.52521e-162	2.81401e-163	-3.87725e-163	-2.81127e-164	3.75769e-165	-2.34551e-163	-8.57162e-163	-2.43079e-164	-6.67894e-163	-1.938e-163	1.19345e-162	-2.57445e-163	-6.75454e-164	-6.20732e-163	4.07545e-163	-3.8809e-163	1.12907e-163	1.47479e-163	7.07956e-163	1.17835e-164	2.45374e-163	-1.01425e-163	-7.53231e-164	-1.19502e-162	3.34521e-163	8.70824e-163	-3.16322e-163	8.00585e-164	-1.55453e-163	0
-2.98402e-163	1.52521e-162	2.81401e-163	-3.87725e-163	-2.81127e-164	3.75769e-165	-2.34551e-163	-8.57162e-163	-2.43079e-164	-6.67894e-163	-1.938e-163	1.19345e-162	-2.57445e-163	-6.75454e-164	-6.20732e-163	4.07545e-163	-3.8809e-163	1.12907e-163	1.47479e-163	7.07956e-163	1.17835e-164	2.45374e-163	-1.01425e-163	-7.53231e-164	-1.19502e-162	3.34521e-163	8.70824e-163	-3.16322e-163	8.00585e-164	-1.55453e-163	0
-2.98402e-163	1.52521e-162	2.81401e-163	-3.87725e-163	-2.81127e-164	3.75769e-165	-2.34551e-163	-8.57162e-163	-2.43079e-164	-6.67894e-163	-1.938e-163	1.19345e-162	-2.57445e-163	-6.75454e-164	-6.20732e-163	4.07545e-163	-3.8809e-163	1.12907e-163	1.47479e-163	7.07956e-163	1.17835e-164	2.45374e-163	-1.01425e-163	-7.53231e-164	-1.19502e-162	3.34521e-163	8.70824e-163	-3.16322e-163	8.00585e-164	-1.55453e-163	0
-2.98402e-163	1.52521e-162	2.81401e-163	-3.87725e-163	-2.81127e-164	3.75769e-165	-2.34551e-163	-8.57162e-163	-2.43079e-164	-6.67894e-163	-1.938e-163	1.19345e-162	-2.57445e-163	-6.75454e-164	-6.20732e-163	4.07545e-163	-3.8809e-163	1.12907e-163	1.47479e-163	7.07956e-163	1.17835e-164	2.45374e-163	-1.01425e-163	-7.53231e-164	-1.19502e-162	3.34521e-163	8.70824e-163	-3.16322e-163	8.00585e-164	-1.55453e-163	0
-2.98402e-163	1.52521e-162	2.81401e-163	-3.87725e-163	-2.81127e-164	3.75769e-165	-2.34551e-163	-8.57162e-163	-2.43079e-164	-6.67894e-163	-1.938e-163	1.19345e-162	-2.57445e-163	-6.75454e-164	-6.20732e-163	4.07545e-163	-3.8809e-163	1.12907e-163	1.47479e-163	7.07956e-163	1.17835e-164	2.45374e-163	-1.01425e-163	-7.53231e-164	-1.19502e-162	3.34521e-163	8.70824e-163	-3.16322e-163	8.00585e-164	-1.55453e-163	0
-2.98402e-163	1.52521e-162	2.81401e-163	-3.87725e-163	-2.81127e-164	3.75769e-165	-2.34551e-163	-8.57162e-163	-2.43079e-164	-6.67894e-163	-1.938e-163	1.19345e-162	-2.57445e-163	-6.75454e-164	-6.20732e-163	4.07545e-163	-3.8809e-163	1.12907e-163	1.47479e-163	7.07956e-163	1.17835e-164	2.45374e-163	-1.01425e-163	-7.53231e-164	-1.19502e-162	3.34521e-163	8.70824e-163	-3.16322e-163	8.00585e-164	-1.55453e-163	0
-2.98402e-163	1.52521e-162	2.81401e-163	-3.87725e-163	-2.81127e-164	3.75769e-165	-2.34551e-163	-8.57162e-163	-2.43079e-164	-6.67894e-163	-1.938e-163	1.19345e-162	-2.57445e-163	-6.75454e-164	-6.20732e-163	4.07545e-163	-3.8809e-163	1.12907e-163	1.47479e-163	7.07956e-163	1.17835e-164	2.45374e-163	-1.01425e-163	-7.53231e-164	-1.19502e-162	3.34521e-163	8.70824e-163	-3.16322e-163	8.00585e-164	-1.55453e-163	0
-2.98402e-163	1.52521e-162	2.81401e-163	-3.87725e-163	-2.81127e-164	3.75769e-165	-2.34551e-163	-8.57162e-163	-2.43079e-164	-6.67894e-163	-1.938e-163	1.19345e-162	-2.57445e-163	-6.75454e-164	-6.20732e-163	4.07545e-163	-3.8809e-163	1.12907e-163	1.47479e-163	7.07956e-163	1.17835e-164	2.45374e-163	-1.01425e-163	-7.53231e-164	-1.19502e-162	3.34521e-163	8.70824e-163	-3.16322e-163	8.00585e-164	-1.55453e-163	0
-2.98402e-163	1.52521e-162	2.81401e-163	-3.87725e-163	-2.81127e-164	3.75769e-165	-2.34551e-163	-8.57162e-163	-2.43079e-164	-6.67894e-163	-1.938e-163	1.19345e-162	-2.57445e-163	-6.75454e-164	-6.20732e-163	4.07545e-163	-3.8809e-163	1.12907e-163	1.47479e-163	7.07956e-163	1.17835e-164	2.45374e-163	-1.01425e-163	-7.53231e-164	-1.19502e-162	3.34521e-163	8.70824e-163	-3.16322e-163	8.00585e-164	-1.55453e-163	0
-2.98402e-163	1.52521e-162	2.81401e-163	-3.87725e-163	-2.81127e-164	3.75769e-165	-2.34551e-163	-8.57162e-163	-2.43079e-164	-6.67894e-163	-1.938e-163	1.19345e-162	-2.57445e-163	-6.75454e-164	-6.20732e-163	4.07545e-163	-3.8809e-163	1.12907e-163	1.47479e-163	7.07956e-163	1.17835e-164	2.45374e-163	-1.01425e-163	-7.53231e-164	-1.19502e-162	3.34521e-163	8.70824e-163	-3.16322e-163	8.00585e-164	-1.55453e-163	0
-2.98402e-163	1.52521e-162	2.81401e-163	-3.87725e-163	-2.81127e-164	3.75769e-165	-2.34551e-163	-8.57162e-163	-2.43079e-164	-6.67894e-163	-1.938e-163	1.19345e-162	-2.57445e-163	-6.75454e-164	-6.20732e-163	4.07545e-163	-3.8809e-163	1.12907e-163	1.47479e-163	7.07956e-163	1.17835e-164	2.45374e-163	-1.01425e-163	-7.53231e-164	-1.19502e-162	3.34521e-163	8.70824e-163	-3.16322e-163	8.00585e-164	-1.55453e-163	0
-2.98402e-163	1.52521e-162	2.81401e-163	-3.87725e-163	-2.81127e-164	3.75769e-165	-2.34551e-163	-8.57162e-163	-2.43079e-164	-6.67894e-163	-1.938e-163	1.19345e-162	-2.57445e-163	-6.75454e-164	-6.20732e-163	4.07545e-163	-3.8809e-163	1.12907e-163	1.47479e-163	7.07956e-163	1.17835e-164	2.45374e-163	-1.01425e-163	-7.53231e-164	-1.19502e-162	3.34521e-163	8.70824e-163	-3.16322e-163	8.00585e-164	-1.55453e-163	0
-2.98402e-163	1.52521e-162	2.81401e-163	-3.87725e-163	-2.81127e-164	3.75769e-165	-2.34551e-163	-8.57162e-163	-2.43079e-164	-6.67894e-163	-1.938e-163	1.19345e-162	-2.57445e-163	-6.75454e-164	-6.20732e-163	4.07545e-163	-3.8809e-163	1.12907e-163	1.47479e-163	7.07956e-163	1.17835e-164	2.45374e-163	-1.01425e-163	-7.53231e-164	-1.19502e-162	3.34521e-163	8.70824e-163	-3.16322e-163	8.00585e-164	-1.55453e-163	0
-2.98402e-163	1.52521e-162	2.81401e-163	-3.87725e-163	-2.81127e-164	3.75769e-165	-2.34551e-163	-8.57162e-163	-2.43079e-164	-6.67894e-163	-1.938e-163	1.19345e-162	-2.57445e-163	-6.75454e-164	-6.20732e-163	4.07545e-163	-3.8809e-163	1.12907e-163	1.47479e-163	7.07956e-163	1.17835e-164	2.45374e-163	-1.01425e-163	-7.53231e-164	-1.19502e-162	3.34521e-163	8.70824e-163	-3.16322e-163	8.00585e-164	-1.55453e-163	0
-2.98402e-163	1.52521e-162	2.81401e-163	-3.87725e-163	-2.81127e-164	3.75769e-165	-2.34551e-163	-8.57162e-163	-2.43079e-164	-6.67894e-163	-1.938e-163	1.19345e-162	-2.57445e-163	-6.75454e-164	-6.20732e-163	4.07545e-163	-3.8809e-163	1.12907e-163	1.47479e-163	7.07956e-163	1.17835e-164	2.45374e-163	-1.01425e-163	-7.53231e-164	-1.19502e-162	3.34521e-163	8.70824e-163	-3.16322e-163	8.00585e-164	-1.55453e-163	0
-2.98402e-163	1.52521e-162	2.81401e-163	-3.87725e-163	-2.81127e-164	3.75769e-165	-2.34551e-163	-8.57162e-163	-2.43079e-164	-6.67894e-163	-1.938e-163	1.19345e-162	-2.57445e-163	-6.75454e-164	-6.20732e-163	4.07545e-163	-3.8809e-163	1.12907e-163	1.47479e-163	7.07956e-163	1.17835e-164	2.45374e-163	-1.01425e-163	-7.53231e-164	-1.19502e-162	3.34521e-163	8.70824e-163	-3.16322e-163	8.00585e-164	-1.55453e-163	0
-2.98402e-163	1.52521e-162	2.81401e-163	-3.87725e-163	-2.81127e-164	3.75769e-165	-2.34551e-163	-8.57162e-163	-2.43079e-164	-6.67894e-163	-1.938e-163	1.19345e-162	-2.57445e-163	-6.75454e-164	-6.20732e-163	4.07545e-163	-3.8809e-163	1.12907e-163	1.47479e-163	7.07956e-163	1.17835e-164	2.45374e-163	-1.01425e-163	-7.53231e-164	-1.19502e-162	3.34521e-163	8.70824e-163	-3.16322e-163	8.00585e-164	-1.55453e-163	0
-2.98402e-163	1.52521e-162	2.81401e-163	-3.87725e-163	-2.81127e-164	3.75769e-165	-2.34551e-163	-8.57162e-163	-2.43079e-164	-6.67894e-163	-1.938e-163	1.19345e-162	-2.57445e-163	-6.75454e-164	-6.20732e-163	4.07545e-163	-3.8809e-163	1.12907e-163	1.47479e-163	7.07956e-163	1.17835e-164	2.45374e-163	-1.01425e-163	-7.53231e-164	-1.19502e-162	3.34521e-163	8.70824e-163	-3.16322e-163	8.00585e-164	-1.55453e-163	0
-2.98402e-163	1.52521e-162	2.81401e-163	-3.87725e-163	-2.81127e-164	3.75769e-165	-2.34551e-163	-8.57162e-163	-2.43079e-164	-6.67894e-163	-1.938e-163	1.19345e-162	-2.57445e-163	-6.75454e-164	-6.20732e-163	4.07545e-163	-3.8809e-163	1.12907e-163	1.47479e-163	7.07956e-163	1.17835e-164	2.45374e-163	-1.01425e-163	-7.53231e-164	-1.19502e-162	3.34521e-163	8.70824e-163	-3.16322e-163	8.00585e-164	-1.55453e-163	0
-2.98402e-163	1.52521e-162	2.81401e-163	-3.87725e-163	-2.81127e-164	3.75769e-165	-2.34551e-163	-8.57162e-163	-2.43079e-164	-6.67894e-163	-1.938e-163	1.19345e-162	-2.57445e-163	-6.75454e-164	-6.20732e-163	4.07545e-163	-3.8809e-163	1.12907e-163	1.47479e-163	7.07956e-163	1.17835e-164	2.45374e-163	-1.01425e-163	-7.53231e-164	-1.19502e-162	3.34521e-163	8.70824e-163	-3.16322e-163	8.00585e-164	-1.55453e-163	0
-2.98402e-163	1.52521e-162	2.81401e-163	-3.87725e-163	-2.81127e-164	3.75769e-165	-2.34551e-163	-8.57162e-163	-2.43079e-164	-6.67894e-163	-1.938e-163	1.19345e-162	-2.57445e-163	-6.75454e-164	-6.20732e-163	4.07545e-163	-3.8809e-163	1.12907e-163	1.47479e-163	7.07956e-163	1.17835e-164	2.45374e-163	-1.01425e-163	-7.53231e-164	-1.19502e-162	3.34521e-163	8.70824e-163	-3.16322e-163	8.00585e-164	-1.55453e-163	0
-2.98402e-163	1.52521e-162	2.81401e-163	-3.87725e-163	-2.81127e-164	3.75769e-165	-2.34551e-163	-8.57162e-163	-2.43079e-164	-6.67894e-163	-1.938e-163	1.19345e-162	-2.57445e-163	-6.75454e-164	-6.20732e-163	4.07545e-163	-3.8809e-163	1.12907e-163	1.47479e-163	7.07956e-163	1.17835e-164	2.45374e-163	-1.01425e-163	-7.53231e-164	-1.19502e-162	3.34521e-163	8.70824e-163	-3.16322e-163	8.00585e-164	-1.55453e-163	0
-2.98402e-163	1.52521e-162	2.81401e-163	-3.87725e-163	-2.81127e-164	3.75769e-165	-2.34551e-163	-8.57162e-163	-2.43079e-164	-6.67894e-163	-1.938e-163	1.19345e-162	-2.57445e-163	-6.75454e-164	-6.20732e-163	4.07545e-163	-3.8809e-163	1.12907e-163	1.47479e-163	7.07956e-163	1.17835e-164	2.45374e-163	-1.01425e-163	-7.53231e-164	-1.19502e-162	3.34521e-163	8.70824e-163	-3.16322e-163	8.00585e-164	-1.55453e-163	0
-2.98402e-163	1.52521e-162	2.81401e-163	-3.87725e-163	-2.81127e-164	3.75769e-165	-2.34551e-163	-8.57162e-163	-2.43079e-164	-6.67894e-163	-1.938e-163	1.19345e-162	-2.57445e-163	-6.75454e-164	-6.20732e-163	4.07545e-163	-3.8809e-163	1.12907e-163	1.47479e-163	7.07956e-163	1.17835e-164	2.45374e-163	-1.01425e-163	-7.53231e-164	-1.19502e-162	3.34521e-163	8.70824e-163	-3.16322e-163	8.00585e-164	-1.55453e-163	0
-2.98402e-163	1.52521e-162	2.81401e-163	-3.87725e-163	-2.81127e-164	3.75769e-165	-2.34551e-163	-8.57162e-163	-2.43079e-164	-6.67894e-163	-1.938e-163	1.19345e-162	-2.57445e-163	-6.75454e-164	-6.20732e-163	4.07545e-163	-3.8809e-163	1.12907e-163	1.47479e-163	7.07956e-163	1.17835e-164	2.45374e-163	-1.01425e-163	-7.53231e-164	-1.19502e-162	3.34521e-163	8.70824e-163	-3.16322e-163	8.00585e-164	-1.55453e-163	0
-2.98402e-163	1.52521e-162	2.81401e-163	-3.87725e-163	-2.81127e-164	3.75769e-165	-2.34551e-163	-8.57162e-163	-2.43079e-164	-6.67894e-163	-1.938e-163	1.19345e-162	-2.57445e-163	-6.75454e-164	-6.20732e-163	4.07545e-163	-3.8809e-163	1.12907e-163	1.47479e-163	7.07956e-163	1.17835e-164	2.45374e-163	-1.01425e-163	-7.53231e-164	-1.19502e-162	3.34521e-163	8.70824e-163	-3.16322e-163	8.00585e-164	-1.55453e-163	0
-2.98402e-163	1.52521e-162	2.81401e-163	-3.87725e-163	-2.81127e-164	3.75769e-165	-2.34551e-163	-8.57162e-163	-2.43079e-164	-6.67894e-163	-1.938e-163	1.19345e-162	-2.57445e-163	-6.75454e-164	-6.20732e-163	4.07545e-163	-3.8809e-163	1.12907e-163	1.47479e-163	7.07956e-163	1.17835e-164	2.45374e-163	-1.01425e-163	-7.53231e-164	-1.19502e-162	3.34521e-163	8.70824e-163	-3.16322e-163	8.00585e-164	-1.55453e-163	0
-2.98402e-163	1.52521e-162	2.81401e-163	-3.87725e-163	-2.81127e-164	3.75769e-165	-2.34551e-163	-8.57162e-163	-2.43079e-164	-6.67894e-163	-1.938e-163	1.19345e-162	-2.57445e-163	-6.75454e-164	-6.20732e-163	4.07545e-163	-3.8809e-163	1.12907e-163	1.47479e-163	7.07956e-163	1.17835e-164	2.45374e-163	-1.01425e-163	-7.53231e-164	-1.19502e-162	3.34521e-163	8.70824e-163	-3.16322e-163	8.00585e-164	-1.55453e-163	0
-2.98402e-163	1.52521e-162	2.81401e-163	-3.87725e-163	-2.81127e-164	3.75769e-165	-2.34551e-163	-8.57162e-163	-2.43079e-164	-6.67894e-163	-1.938e-163	1.19345e-162	-2.57445e-163	-6.75454e-164	-6.20732e-163	4.07545e-163	-3.8809e-163	1.12907e-163	1.47479e-163	7.07956e-163	1.17835e-164	2.45374e-163	-1.01425e-163	-7.53231e-164	-1.19502e-162	3.34521e-163	8.70824e-163	-3.16322e-163	8.00585e-164	-1.55453e-163	0
-2.98402e-163	1.52521e-162	2.81401e-163	-3.87725e-163	-2.81127e-164	3.75769e-165	-2.34551e-163	-8.57162e-163	-2.43079e-164	-6.67894e-163	-1.938e-163	1.19345e-162	-2.57445e-163	-6.75454e-164	-6.20732e-163	4.07545e-163	-3.8809e-163	1.12907e-163	1.47479e-163	7.07956e-163	1.17835e-164	2.45374e-163	-1.01425e-163	-7.53231e-164	-1.19502e-162	3.34521e-163	8.70824e-163	-3.16322e-163	8.00585e-164	-1.55453e-163	0
-2.98402e-163	1.52521e-162	2.81401e-163	-3.87725e-163	-2.81127e-164	3.75769e-165	-2.34551e-163	-8.57162e-163	-2.43079e-164	-6.67894e-163	-1.938e-163	1.19345e-162	-2.57445e-163	-6.75454e-164	-6.20732e-163	4.07545e-163	-3.8809e-163	1.12907e-163	1.47479e-163	7.07956e-163	1.17835e-164	2.45374e-163	-1.01425e-163	-7.53231e-164	-1.19502e-162	3.34521e-163	8.70824e-163	-3.16322e-163	8.00585e-164	-1.55453e-163	0
-2.98402e-163	1.52521e-162	2.81401e-163	-3.87725e-163	-2.81127e-164	3.75769e-165	-2.34551e-163	-8.57162e-163	-2.43079e-164	-6.67894e-163	-1.938e-163	1.19345e-162	-2.57445e-163	-6.75454e-164	-6.20732e-163	4.07545e-163	-3.8809e-163	1.12907e-163	1.47479e-163	7.07956e-163	1.17835e-164	2.45374e-163	-1.01425e-163	-7.53231e-164	-1.19502e-162	3.34521e-163	8.70824e-163	-3.16322e-163	8.00585e-164	-1.55453e-163	0
-2.98402e-163	1.52521e-162	2.81401e-163	-3.87725e-163	-2.81127e-164	3.75769e-165	-2.34551e-163	-8.57162e-163	-2.43079e-164	-6.67894e-163	-1.938e-163	1.19345e-162	-2.57445e-163	-6.75454e-164	-6.20732e-163	4.07545e-163	-3.8809e-163	1.12907e-163	1.47479e-163	7.07956e-163	1.17835e-164	2.45374e-163	-1.01425e-163	-7.53231e-164	-1.19502e-162	3.34521e-163	8.70824e-163	-3.16322e-163	8.00585e-164	-1.55453e-163	0
-2.98402e-163	1.52521e-162	2.81401e-163	-3.87725e-163	-2.81127e-164	3.75769e-165	-2.34551e-163	-8.57162e-163	-2.43079e-164	-6.67894e-163	-1.938e-163	1.19345e-162	-2.57445e-163	-6.75454e-164	-6.20732e-163	4.07545e-163	-3.8809e-163	1.12907e-163	1.47479e-163	7.07956e-163	1.17835e-164	2.45374e-163	-1.01425e-163	-7.53231e-164	-1.19502e-162	3.34521e-163	8.70824e-163	-3.16322e-163	8.00585e-164	-1.55453e-163	0
-2.98402e-163	1.52521e-162	2.81401e-163	-3.87725e-163	-2.81127e-164	3.75769e-165	-2.34551e-163	-8.57162e-163	-2.43079e-164	-6.67894e-163	-1.938e-163	1.19345e-162	-2.57445e-163	-6.75454e-164	-6.20732e-163	4.07545e-163	-3.8809e-163	1.12907e-163	1.47479e-163	7.07956e-163	1.17835e-164	2.45374e-163	-1.01425e-163	-7.53231e-164	-1.19502e-162	3.34521e-163	8.70824e-163	-3.16322e-163	8.00585e-164	-1.55453e-163	0
-2.98402e-163	1.52521e-162	2.81401e-163	-3.87725e-163	-2.81127e-164	3.75769e-165	-2.34551e-163	-8.57162e-163	-2.43079e-164	-6.67894e-163	-1.938e-163	1.19345e-162	-2.57445e-163	-6.75454e-164	-6.20732e-163	4.07545e-163	-3.8809e-163	1.12907e-163	1.47479e-163	7.07956e-163	1.17835e-164	2.45374e-163	-1.01425e-163	-7.53231e-164	-1.19502e-162	3.34521e-163	8.70824e-163	-3.16322e-163	8.00585e-164	-1.55453e-163	0
-2.98402e-163	1.52521e-162	2.81401e-163	-3.87725e-163	-2.81127e-164	3.75769e-165	-2.34551e-163	-8.57162e-163	-2.43079e-164	-6.67894e-163	-1.938e-163	1.19345e-162	-2.57445e-163	-6.75454e-164	-6.20732e-163	4.07545e-163	-3.8809e-163	1.12907e-163	1.47479e-163	7.07956e-163	1.17835e-164	2.45374e-163	-1.01425e-163	-7.53231e-164	-1.19502e-162	3.34521e-163	8.70824e-163	-3.16322e-163	8.00585e-164	-1.55453e-163	0
-2.98402e-163	1.52521e-162	2.81401e-163	-3.87725e-163	-2.81127e-164	3.75769e-165	-2.34551e-163	-8.57162e-163	-2.43079e-164	-6.67894e-163	-1.938e-163	1.19345e-162	-2.57445e-163	-6.75454e-164	-6.20732e-163	4.07545e-163	-3.8809e-163	1.12907e-163	1.47479e-163	7.07956e-163	1.17835e-164	2.45374e-163	-1.01425e-163	-7.53231e-164	-1.19502e-162	3.34521e-163	8.70824e-163	-3.16322e-163	8.00585e-164	-1.55453e-163	0
-2.98402e-163	1.52521e-162	2.81401e-163	-3.87725e-163	-2.81127e-164	3.75769e-165	-2.34551e-163	-8.57162e-163	-2.43079e-164	-6.67894e-163	-1.938e-163	1.19345e-162	-2.57445e-163	-6.75454e-164	-6.20732e-163	4.07545e-163	-3.8809e-163	1.12907e-163	1.47479e-163	7.07956e-163	1.17835e-164	2.45374e-163	-1.01425e-163	-7.53231e-164	-1.19502e-162	3.34521e-163	8.70824e-163	-3.16322e-163	8.00585e-164	-1.55453e-163	0
-2.98402e-163	1.52521e-162	2.81401e-163	-3.87725e-163	-2.81127e-164	3.75769e-165	-2.34551e-163	-8.57162e-163	-2.43079e-164	-6.67894e-163	-1.938e-163	1.19345e-162	-2.57445e-163	-6.75454e-164	-6.20732e-163	4.07545e-163	-3.8809e-163	1.12907e-163	1.47479e-163	7.07956e-163	1.17835e-164	2.45374e-163	-1.01425e-163	-7.53231e-164	-1.19502e-162	3.34521e-163	8.70824e-163	-3.16322e-163	8.00585e-164	-1.55453e-163	0
-2.98402e-163	1.52521e-162	2.81401e-163	-3.87725e-163	-2.81127e-164	3.75769e-165	-2.34551e-163	-8.57162e-163	-2.43079e-164	-6.67894e-163	-1.938e-163	1.19345e-162	-2.57445e-163	-6.75454e-164	-6.20732e-163	4.07545e-163	-3.8809e-163	1.12907e-163	1.47479e-163	7.07956e-163	1.17835e-164	2.45374e-163	-1.01425e-163	-7.53231e-164	-1.19502e-162	3.34521e-163	8.70824e-163	-3.16322e-163	8.00585e-164	-1.55453e-163	0
-2.98402e-163	1.52521e-162	2.81401e-163	-3.87725e-163	-2.81127e-164	3.75769e-165	-2.34551e-163	-8.57162e-163	-2.43079e-164	-6.67894e-163	-1.938e-163	1.19345e-162	-2.57445e-163	-6.75454e-164	-6.20732e-163	4.07545e-163	-3.8809e-163	1.12907e-163	1.47479e-163	7.07956e-163	1.17835e-164	2.45374e-163	-1.01425e-163	-7.53231e-164	-1.19502e-162	3.34521e-163	8.70824e-163	-3.16322e-163	8.00585e-164	-1.55453e-163	0
-2.98402e-163	1.52521e-162	2.81401e-163	-3.87725e-163	-2.81127e-164	3.75769e-165	-2.34551e-163	-8.57162e-163	-2.43079e-164	-6.67894e-163	-1.938e-163	1.19345e-162	-2.57445e-163	-6.75454e-164	-6.20732e-163	4.07545e-163	-3.8809e-163	1.12907e-163	1.47479e-163	7.07956e-163	1.17835e-164	2.45374e-163	-1.01425e-163	-7.53231e-164	-1.19502e-162	3.34521e-163	8.70824e-163	-3.16322e-163	8.00585e-164	-1.55453e-163	0
-2.98402e-163	1.52521e-162	2.81401e-163	-3.87725e-163	-2.81127e-164	3.75769e-165	-2.34551e-163	-8.57162e-163	-2.43079e-164	-6.67894e-163	-1.938e-163	1.19345e-162	-2.57445e-163	-6.75454e-164	-6.20732e-163	4.07545e-163	-3.8809e-163	1.12907e-163	1.47479e-163	7.07956e-163	1.17835e-164	2.45374e-163	-1.01425e-163	-7.53231e-164	-1.19502e-162	3.34521e-163	8.70824e-163	-3.16322e-163	8.00585e-164	-1.55453e-163	0
-2.98402e-163	1.52521e-162	2.81401e-163	-3.87725e-163	-2.81127e-164	3.75769e-165	-2.34551e-163	-8.57162e-163	-2.43079e-164	-6.67894e-163	-1.938e-163	1.19345e-162	-2.57445e-163	-6.75454e-164	-6.20732e-163	4.07545e-163	-3.8809e-163	1.12907e-163	1.47479e-163	7.07956e-163	1.17835e-164	2.45374e-163	-1.01425e-163	-7.53231e-164	-1.19502e-162	3.34521e-163	8.70824e-163	-3.16322e-163	8.00585e-164	-1.55453e-163	0
-2.98402e-163	1.52521e-162	2.81401e-163	-3.87725e-163	-2.81127e-164	3.75769e-165	-2.34551e-163	-8.57162e-163	-2.43079e-164	-6.67894e-163	-1.938e-163	1.19345e-162	-2.57445e-163	-6.75454e-164	-6.20732e-163	4.07545e-163	-3.8809e-163	1.12907e-163	1.47479e-163	7.07956e-163	1.17835e-164	2.45374e-163	-1.01425e-163	-7.53231e-164	-1.19502e-162	3.34521e-163	8.70824e-163	-3.16322e-163	8.00585e-164	-1.55453e-163	0
-2.98402e-163	1.52521e-162	2.81401e-163	-3.87725e-163	-2.81127e-164	3.75769e-165	-2.34551e-163	-8.57162e-163	-2.43079e-164	-6.67894e-163	-1.938e-163	1.19345e-162	-2.57445e-163	-6.75454e-164	-6.20732e-163	4.07545e-163	-3.8809e-163	1.12907e-163	1.47479e-163	7.07956e-163	1.17835e-164	2.45374e-163	-1.01425e-163	-7.53231e-164	-1.19502e-162	3.34521e-163	8.70824e-163	-3.16322e-163	8.00585e-164	-1.55453e-163	0
-2.98402e-163	1.52521e-162	2.81401e-163	-3.87725e-163	-2.81127e-164	3.75769e-165	-2.34551e-163	-8.57162e-163	-2.43079e-164	-6.67894e-163	-1.938e-163	1.19345e-162	-2.57445e-163	-6.75454e-164	-6.20732e-163	4.07545e-163	-3.8809e-163	1.12907e-163	1.47479e-163	7.07956e-163	1.17835e-164	2.45374e-163	-1.01425e-163	-7.53231e-164	-1.19502e-162	3.34521e-163	8.70824e-163	-3.16322e-163	8.00585e-164	-1.55453e-163	0
-2.98402e-163	1.52521e-162	2.81401e-163	-3.87725e-163	-2.81127e-164	3.75769e-165	-2.34551e-163	-8.57162e-163	-2.43079e-164	-6.67894e-163	-1.938e-163	1.19345e-162	-2.57445e-163	-6.75454e-164	-6.20732e-163	4.07545e-163	-3.8809e-163	1.12907e-163	1.47479e-163	7.07956e-163	1.17835e-164	2.45374e-163	-1.01425e-163	-7.53231e-164	-1.19502e-162	3.34521e-163	8.70824e-163	-3.16322e-163	8.00585e-164	-1.55453e-163	0
-2.98402e-163	1.52521e-162	2.81401e-163	-3.87725e-163	-2.81127e-164	3.75769e-165	-2.34551e-163	-8.57162e-163	-2.43079e-164	-6.67894e-163	-1.938e-163	1.19345e-162	-2.57445e-163	-6.75454e-164	-6.20732e-163	4.07545e-163	-3.8809e-163	1.12907e-163	1.47479e-163	7.07956e-163	1.17835e-164	2.45374e-163	-1.01425e-163	-7.53231e-164	-1.19502e-162	3.34521e-163	8.70824e-163	-3.16322e-163	8.00585e-164	-1.55453e-163	0
-2.98402e-163	1.52521e-162	2.81401e-163	-3.87725e-163	-2.81127e-164	3.75769e-165	-2.34551e-163	-8.57162e-163	-2.43079e-164	-6.67894e-163	-1.938e-163	1.19345e-162	-2.57445e-163	-6.75454e-164	-6.20732e-163	4.07545e-163	-3.8809e-163	1.12907e-163	1.47479e-163	7.07956e-163	1.17835e-164	2.45374e-163	-1.01425e-163	-7.53231e-164	-1.19502e-162	3.34521e-163	8.70824e-163	-3.16322e-163	8.00585e-164	-1.55453e-163	0
-2.98402e-163	1.52521e-162	2.81401e-163	-3.87725e-163	-2.81127e-164	3.75769e-165	-2.34551e-163	-8.57162e-163	-2.43079e-164	-6.67894e-163	-1.938e-163	1.19345e-162	-2.57445e-163	-6.75454e-164	-6.20732e-163	4.07545e-163	-3.8809e-163	1.12907e-163	1.47479e-163	7.07956e-163	1.17835e-164	2.45374e-163	-1.01425e-163	-7.53231e-164	-1.19502e-162	3.34521e-163	8.70824e-163	-3.16322e-163	8.00585e-164	-1.55453e-163	0
-2.98402e-163	1.52521e-162	2.81401e-163	-3.87725e-163	-2.81127e-164	3.75769e-165	-2.34551e-163	-8.57162e-163	-2.43079e-164	-6.67894e-163	-1.938e-163	1.19345e-162	-2.57445e-163	-6.75454e-164	-6.20732e-163	4.07545e-163	-3.8809e-163	1.12907e-163	1.47479e-163	7.07956e-163	1.17835e-164	2.45374e-163	-1.01425e-163	-7.53231e-164	-1.19502e-162	3.34521e-163	8.70824e-163	-3.16322e-163	8.00585e-164	-1.55453e-163	0
-2.98402e-163	1.52521e-162	2.81401e-163	-3.87725e-163	-2.81127e-164	3.75769e-165	-2.34551e-163	-8.57162e-163	-2.43079e-164	-6.67894e-163	-1.938e-163	1.19345e-162	-2.57445e-163	-6.75454e-164	-6.20732e-163	4.07545e-163	-3.8809e-163	1.12907e-163	1.47479e-163	7.07956e-163	1.17835e-164	2.45374e-163	-1.01425e-163	-7.53231e-164	-1.19502e-162	3.34521e-163	8.70824e-163	-3.16322e-163	8.00585e-164	-1.55453e-163	0
-2.98402e-163	1.52521e-162	2.81401e-163	-3.87725e-163	-2.81127e-164	3.75769e-165	-2.34551e-163	-8.57162e-163	-2.43079e-164	-6.67894e-163	-1.938e-163	1.19345e-162	-2.57445e-163	-6.75454e-164	-6.20732e-163	4.07545e-163	-3.8809e-163	1.12907e-163	1.47479e-163	7.07956e-163	1.17835e-164	2.45374e-163	-1.01425e-163	-7.53231e-164	-1.19502e-162	3.34521e-163	8.70824e-163	-3.16322e-163	8.00585e-164	-1.55453e-163	0
-2.98402e-163	1.52521e-162	2.81401e-163	-3.87725e-163	-2.81127e-164	3.75769e-165	-2.34551e-163	-8.57162e-163	-2.43079e-164	-6.67894e-163	-1.938e-163	1.19345e-162	-2.57445e-163	-6.75454e-164	-6.20732e-163	4.07545e-163	-3.8809e-163	1.12907e-163	1.47479e-163	7.07956e-163	1.17835e-164	2.45374e-163	-1.01425e-163	-7.53231e-164	-1.19502e-162	3.34521e-163	8.70824e-163	-3.16322e-163	8.00585e-164	-1.55453e-163	0
-2.98402e-163	1.52521e-162	2.81401e-163	-3.87725e-163	-2.81127e-164	3.75769e-165	-2.34551e-163	-8.57162e-163	-2.43079e-164	-6.67894e-163	-1.938e-163	1.19345e-162	-2.57445e-163	-6.75454e-164	-6.20732e-163	4.07545e-163	-3.8809e-163	1.12907e-163	1.47479e-163	7.07956e-163	1.17835e-164	2.45374e-163	-1.01425e-163	-7.53231e-164	-1.19502e-162	3.34521e-163	8.70824e-163	-3.16322e-163	8.00585e-164	-1.55453e-163	0
-2.98402e-163	1.52521e-162	2.81401e-163	-3.87725e-163	-2.81127e-164	3.75769e-165	-2.34551e-163	-8.57162e-163	-2.43079e-164	-6.67894e-163	-1.938e-163	1.19345e-162	-2.57445e-163	-6.75454e-164	-6.20732e-163	4.07545e-163	-3.8809e-163	1.12907e-163	1.47479e-163	7.07956e-163	1.17835e-164	2.45374e-163	-1.01425e-163	-7.53231e-164	-1.19502e-162	3.34521e-163	8.70824e-163	-3.16322e-163	8.00585e-164	-1.55453e-163	0
-2.98402e-163	1.52521e-162	2.81401e-163	-3.87725e-163	-2.81127e-164	3.75769e-165	-2.34551e-163	-8.57162e-163	-2.43079e-164	-6.67894e-163	-1.938e-163	1.19345e-162	-2.57445e-163	-6.75454e-164	-6.20732e-163	4.07545e-163	-3.8809e-163	1.12907e-163	1.47479e-163	7.07956e-163	1.17835e-164	2.45374e-163	-1.01425e-163	-7.53231e-164	-1.19502e-162	3.34521e-163	8.70824e-163	-3.16322e-163	8.00585e-164	-1.55453e-163	0
-2.98402e-163	1.52521e-162	2.81401e-163	-3.87725e-163	-2.81127e-164	3.75769e-165	-2.34551e-163	-8.57162e-163	-2.43079e-164	-6.67894e-163	-1.938e-163	1.19345e-162	-2.57445e-163	-6.75454e-164	-6.20732e-163	4.07545e-163	-3.8809e-163	1.12907e-163	1.47479e-163	7.07956e-163	1.17835e-164	2.45374e-163	-1.01425e-163	-7.53231e-164	-1.19502e-162	3.34521e-163	8.70824e-163	-3.16322e-163	8.00585e-164	-1.55453e-163	0
-2.98402e-163	1.52521e-162	2.81401e-163	-3.87725e-163	-2.81127e-164	3.75769e-165	-2.34551e-163	-8.57162e-163	-2.43079e-164	-6.67894e-163	-1.938e-163	1.19345e-162	-2.57445e-163	-6.75454e-164	-6.20732e-163	4.07545e-163	-3.8809e-163	1.12907e-163	1.47479e-163	7.07956e-163	1.17835e-164	2.45374e-163	-1.01425e-163	-7.53231e-164	-1.19502e-162	3.34521e-163	8.70824e-163	-3.16322e-163	8.00585e-164	-1.55453e-163	0
-2.98402e-163	1.52521e-162	2.81401e-163	-3.87725e-163	-2.81127e-164	3.75769e-165	-2.34551e-163	-8.57162e-163	-2.43079e-164	-6.67894e-163	-1.938e-163	1.19345e-162	-2.57445e-163	-6.75454e-164	-6.20732e-163	4.07545e-163	-3.8809e-163	1.12907e-163	1.47479e-163	7.07956e-163	1.17835e-164	2.45374e-163	-1.01425e-163	-7.53231e-164	-1.19502e-162	3.34521e-163	8.70824e-163	-3.16322e-163	8.00585e-164	-1.55453e-163	0
-2.98402e-163	1.52521e-162	2.81401e-163	-3.87725e-163	-2.81127e-164	3.75769e-165	-2.34551e-163	-8.57162e-163	-2.43079e-164	-6.67894e-163	-1.938e-163	1.19345e-162	-2.57445e-163	-6.75454e-164	-6.20732e-163	4.07545e-163	-3.8809e-163	1.12907e-163	1.47479e-163	7.07956e-163	1.17835e-164	2.45374e-163	-1.01425e-163	-7.53231e-164	-1.19502e-162	3.34521e-163	8.70824e-163	-3.16322e-163	8.00585e-164	-1.55453e-163	0
-2.98402e-163	1.52521e-162	2.81401e-163	-3.87725e-163	-2.81127e-164	3.75769e-165	-2.34551e-163	-8.57162e-163	-2.43079e-164	-6.67894e-163	-1.938e-163	1.19345e-162	-2.57445e-163	-6.75454e-164	-6.20732e-163	4.07545e-163	-3.8809e-163	1.12907e-163	1.47479e-163	7.07956e-163	1.17835e-164	2.45374e-163	-1.01425e-163	-7.53231e-164	-1.19502e-162	3.34521e-163	8.70824e-163	-3.16322e-163	8.00585e-164	-1.55453e-163	0
-2.98402e-163	1.52521e-162	2.81401e-163	-3.87725e-163	-2.81127e-164	3.75769e-165	-2.34551e-163	-8.57162e-163	-2.43079e-164	-6.67894e-163	-1.938e-163	1.19345e-162	-2.57445e-163	-6.75454e-164	-6.20732e-163	4.07545e-163	-3.8809e-163	1.12907e-163	1.47479e-163	7.07956e-163	1.17835e-164	2.45374e-163	-1.01425e-163	-7.53231e-164	-1.19502e-162	3.34521e-163	8.70824e-163	-3.16322e-163	8.00585e-164	-1.55453e-163	0
-2.98402e-163	1.52521e-162	2.81401e-163	-3.87725e-163	-2.81127e-164	3.75769e-165	-2.34551e-163	-8.57162e-163	-2.43079e-164	-6.67894e-163	-1.938e-163	1.19345e-162	-2.57445e-163	-6.75454e-164	-6.20732e-163	4.07545e-163	-3.8809e-163	1.12907e-163	1.47479e-163	7.07956e-163	1.17835e-164	2.45374e-163	-1.01425e-163	-7.53231e-164	-1.19502e-162	3.34521e-163	8.70824e-163	-3.16322e-163	8.00585e-164	-1.55453e-163	0
-2.98402e-163	1.52521e-162	2.81401e-163	-3.87725e-163	-2.81127e-164	3.75769e-165	-2.34551e-163	-8.57162e-163	-2.43079e-164	-6.67894e-163	-1.938e-163	1.19345e-162	-2.57445e-163	-6.75454e-164	-6.20732e-163	4.07545e-163	-3.8809e-163	1.12907e-163	1.47479e-163	7.07956e-163	1.17835e-164	2.45374e-163	-1.01425e-163	-7.53231e-164	-1.19502e-162	3.34521e-163	8.70824e-163	-3.16322e-163	8.00585e-164	-1.55453e-163	0
-2.98402e-163	1.52521e-162	2.81401e-163	-3.87725e-163	-2.81127e-164	3.75769e-165	-2.34551e-163	-8.57162e-163	-2.43079e-164	-6.67894e-163	-1.938e-163	1.19345e-162	-2.57445e-163	-6.75454e-164	-6.20732e-163	4.07545e-163	-3.8809e-163	1.12907e-163	1.47479e-163	7.07956e-163	1.17835e-164	2.45374e-163	-1.01425e-163	-7.53231e-164	-1.19502e-162	3.34521e-163	8.70824e-163	-3.16322e-163	8.00585e-164	-1.55453e-163	0
-2.98402e-163	1.52521e-162	2.81401e-163	-3.87725e-163	-2.81127e-164	3.75769e-165	-2.34551e-163	-8.57162e-163	-2.43079e-164	-6.67894e-163	-1.938e-163	1.19345e-162	-2.57445e-163	-6.75454e-164	-6.20732e-163	4.07545e-163	-3.8809e-163	1.12907e-163	1.47479e-163	7.07956e-163	1.17835e-164	2.45374e-163	-1.01425e-163	-7.53231e-164	-1.19502e-162	3.34521e-163	8.70824e-163	-3.16322e-163	8.00585e-164	-1.55453e-163	0
-2.98402e-163	1.52521e-162	2.81401e-163	-3.87725e-163	-2.81127e-164	3.75769e-165	-2.34551e-163	-8.57162e-163	-2.43079e-164	-6.67894e-163	-1.938e-163	1.19345e-162	-2.57445e-163	-6.75454e-164	-6.20732e-163	4.07545e-163	-3.8809e-163	1.12907e-163	1.47479e-163	7.07956e-163	1.17835e-164	2.45374e-163	-1.01425e-163	-7.53231e-164	-1.19502e-162	3.34521e-163	8.70824e-163	-3.16322e-163	8.00585e-164	-1.55453e-163	0
-2.98402e-163	1.52521e-162	2.81401e-163	-3.87725e-163	-2.81127e-164	3.75769e-165	-2.34551e-163	-8.57162e-163	-2.43079e-164	-6.67894e-163	-1.938e-163	1.19345e-162	-2.57445e-163	-6.75454e-164	-6.20732e-163	4.07545e-163	-3.8809e-163	1.12907e-163	1.47479e-163	7.07956e-163	1.17835e-164	2.45374e-163	-1.01425e-163	-7.53231e-164	-1.19502e-162	3.34521e-163	8.70824e-163	-3.16322e-163	8.00585e-164	-1.55453e-163	0
-2.98402e-163	1.52521e-162	2.81401e-163	-3.87725e-163	-2.81127e-164	3.75769e-165	-2.34551e-163	-8.57162e-163	-2.43079e-164	-6.67894e-163	-1.938e-163	1.19345e-162	-2.57445e-163	-6.75454e-164	-6.20732e-163	4.07545e-163	-3.8809e-163	1.12907e-163	1.47479e-163	7.07956e-163	1.17835e-164	2.45374e-163	-1.01425e-163	-7.53231e-164	-1.19502e-162	3.34521e-163	8.70824e-163	-3.16322e-163	8.00585e-164	-1.55453e-163	0
-2.98402e-163	1.52521e-162	2.81401e-163	-3.87725e-163	-2.81127e-164	3.75769e-165	-2.34551e-163	-8.57162e-163	-2.43079e-164	-6.67894e-163	-1.938e-163	1.19345e-162	-2.57445e-163	-6.75454e-164	-6.20732e-163	4.07545e-163	-3.8809e-163	1.12907e-163	1.47479e-163	7.07956e-163	1.17835e-164	2.45374e-163	-1.01425e-163	-7.53231e-164	-1.19502e-162	3.34521e-163	8.70824e-163	-3.16322e-163	8.00585e-164	-1.55453e-163	0
-2.98402e-163	1.52521e-162	2.81401e-163	-3.87725e-163	-2.81127e-164	3.75769e-165	-2.34551e-163	-8.57162e-163	-2.43079e-164	-6.67894e-163	-1.938e-163	1.19345e-162	-2.57445e-163	-6.75454e-164	-6.20732e-163	4.07545e-163	-3.8809e-163	1.12907e-163	1.47479e-163	7.07956e-163	1.17835e-164	2.45374e-163	-1.01425e-163	-7.53231e-164	-1.19502e-162	3.34521e-163	8.70824e-163	-3.16322e-163	8.00585e-164	-1.55453e-163	0
-2.98402e-163	1.52521e-162	2.81401e-163	-3.87725e-163	-2.81127e-164	3.75769e-165	-2.34551e-163	-8.57162e-163	-2.43079e-164	-6.67894e-163	-1.938e-163	1.19345e-162	-2.57445e-163	-6.75454e-164	-6.20732e-163	4.07545e-163	-3.8809e-163	1.12907e-163	1.47479e-163	7.07956e-163	1.17835e-164	2.45374e-163	-1.01425e-163	-7.53231e-164	-1.19502e-162	3.34521e-163	8.70824e-163	-3.16322e-163	8.00585e-164	-1.55453e-163	0
-2.98402e-163	1.52521e-162	2.81401e-163	-3.87725e-163	-2.81127e-164	3.75769e-165	-2.34551e-163	-8.57162e-163	-2.43079e-164	-6.67894e-163	-1.938e-163	1.19345e-162	-2.57445e-163	-6.75454e-164	-6.20732e-163	4.07545e-163	-3.8809e-163	1.12907e-163	1.47479e-163	7.07956e-163	1.17835e-164	2.45374e-163	-1.01425e-163	-7.53231e-164	-1.19502e-162	3.34521e-163	8.70824e-163	-3.16322e-163	8.00585e-164	-1.55453e-163	0
-2.98402e-163	1.52521e-162	2.81401e-163	-3.87725e-163	-2.81127e-164	3.75769e-165	-2.34551e-163	-8.57162e-163	-2.43079e-164	-6.67894e-163	-1.938e-163	1.19345e-162	-2.57445e-163	-6.75454e-164	-6.20732e-163	4.07545e-163	-3.8809e-163	1.12907e-163	1.47479e-163	7.07956e-163	1.17835e-164	2.45374e-163	-1.01425e-163	-7.53231e-164	-1.19502e-162	3.34521e-163	8.70824e-163	-3.16322e-163	8.00585e-164	-1.55453e-163	0
-2.98402e-163	1.52521e-162	2.81401e-163	-3.87725e-163	-2.81127e-164	3.75769e-165	-2.34551e-163	-8.57162e-163	-2.43079e-164	-6.67894e-163	-1.938e-163	1.19345e-162	-2.57445e-163	-6.75454e-164	-6.20732e-163	4.07545e-163	-3.8809e-163	1.12907e-163	1.47479e-163	7.07956e-163	1.17835e-164	2.45374e-163	-1.01425e-163	-7.53231e-164	-1.19502e-162	3.34521e-163	8.70824e-163	-3.16322e-163	8.00585e-164	-1.55453e-163	0
-2.98402e-163	1.52521e-162	2.81401e-163	-3.87725e-163	-2.81127e-164	3.75769e-165	-2.34551e-163	-8.57162e-163	-2.43079e-164	-6.67894e-163	-1.938e-163	1.19345e-162	-2.57445e-163	-6.75454e-164	-6.20732e-163	4.07545e-163	-3.8809e-163	1.12907e-163	1.47479e-163	7.07956e-163	1.17835e-164	2.45374e-163	-1.01425e-163	-7.53231e-164	-1.19502e-162	3.34521e-163	8.70824e-163	-3.16322e-163	8.00585e-164	-1.55453e-163	0
-2.98402e-163	1.52521e-162	2.81401e-163	-3.87725e-163	-2.81127e-164	3.75769e-165	-2.34551e-163	-8.57162e-163	-2.43079e-164	-6.67894e-163	-1.938e-163	1.19345e-162	-2.57445e-163	-6.75454e-164	-6.20732e-163	4.07545e-163	-3.8809e-163	1.12907e-163	1.47479e-163	7.07956e-163	1.17835e-164	2.45374e-163	-1.01425e-163	-7.53231e-164	-1.19502e-162	3.34521e-163	8.70824e-163	-3.16322e-163	8.00585e-164	-1.55453e-163	0
-2.98402e-163	1.52521e-162	2.81401e-163	-3.87725e-163	-2.81127e-164	3.75769e-165	-2.34551e-163	-8.57162e-163	-2.43079e-164	-6.67894e-163	-1.938e-163	1.19345e-162	-2.57445e-163	-6.75454e-164	-6.20732e-163	4.07545e-163	-3.8809e-163	1.12907e-163	1.47479e-163	7.07956e-163	1.17835e-164	2.45374e-163	-1.01425e-163	-7.53231e-164	-1.19502e-162	3.34521e-163	8.70824e-163	-3.16322e-163	8.00585e-164	-1.55453e-163	0
-2.98402e-163	1.52521e-162	2.81401e-163	-3.87725e-163	-2.81127e-164	3.75769e-165	-2.34551e-163	-8.57162e-163	-2.43079e-164	-6.67894e-163	-1.938e-163	1.19345e-162	-2.57445e-163	-6.75454e-164	-6.20732e-163	4.07545e-163	-3.8809e-163	1.12907e-163	1.47479e-163	7.07956e-163	1.17835e-164	2.45374e-163	-1.01425e-163	-7.53231e-164	-1.19502e-162	3.34521e-163	8.70824e-163	-3.16322e-163	8.00585e-164	-1.55453e-163	0
-2.98402e-163	1.52521e-162	2.81401e-163	-3.87725e-163	-2.81127e-164	3.75769e-165	-2.34551e-163	-8.57162e-163	-2.43079e-164	-6.67894e-163	-1.938e-163	1.19345e-162	-2.57445e-163	-6.75454e-164	-6.20732e-163	4.07545e-163	-3.8809e-163	1.12907e-163	1.47479e-163	7.07956e-163	1.17835e-164	2.45374e-163	-1.01425e-163	-7.53231e-164	-1.19502e-162	3.34521e-163	8.70824e-163	-3.16322e-163	8.00585e-164	-1.55453e-163	0
-2.98402e-163	1.52521e-162	2.81401e-163	-3.87725e-163	-2.81127e-164	3.75769e-165	-2.34551e-163	-8.57162e-163	-2.43079e-164	-6.67894e-163	-1.938e-163	1.19345e-162	-2.57445e-163	-6.75454e-164	-6.20732e-163	4.07545e-163	-3.8809e-163	1.12907e-163	1.47479e-163	7.07956e-163	1.17835e-164	2.45374e-163	-1.01425e-163	-7.53231e-164	-1.19502e-162	3.34521e-163	8.70824e-163	-3.16322e-163	8.00585e-164	-1.55453e-163	0
-2.98402e-163	1.52521e-162	2.81401e-163	-3.87725e-163	-2.81127e-164	3.75769e-165	-2.34551e-163	-8.57162e-163	-2.43079e-164	-6.67894e-163	-1.938e-163	1.19345e-162	-2.57445e-163	-6.75454e-164	-6.20732e-163	4.07545e-163	-3.8809e-163	1.12907e-163	1.47479e-163	7.07956e-163	1.17835e-164	2.45374e-163	-1.01425e-163	-7.53231e-164	-1.19502e-162	3.34521e-163	8.70824e-163	-3.16322e-163	8.00585e-164	-1.55453e-163	0
-2.98402e-163	1.52521e-162	2.81401e-163	-3.87725e-163	-2.81127e-164	3.75769e-165	-2.34551e-163	-8.57162e-163	-2.43079e-164	-6.67894e-163	-1.938e-163	1.19345e-162	-2.57445e-163	-6.75454e-164	-6.20732e-163	4.07545e-163	-3.8809e-163	1.12907e-163	1.47479e-163	7.07956e-163	1.17835e-164	2.45374e-163	-1.01425e-163	-7.53231e-164	-1.19502e-162	3.34521e-163	8.70824e-163	-3.16322e-163	8.00585e-164	-1.55453e-163	0
-2.98402e-163	1.52521e-162	2.81401e-163	-3.87725e-163	-2.81127e-164	3.75769e-165	-2.34551e-163	-8.57162e-163	-2.43079e-164	-6.67894e-163	-1.938e-163	1.19345e-162	-2.57445e-163	-6.75454e-164	-6.20732e-163	4.07545e-163	-3.8809e-163	1.12907e-163	1.47479e-163	7.07956e-163	1.17835e-164	2.45374e-163	-1.01425e-163	-7.53231e-164	-1.19502e-162	3.34521e-163	8.70824e-163	-3.16322e-163	8.00585e-164	-1.55453e-163	0
-2.98402e-163	1.52521e-162	2.81401e-163	-3.87725e-163	-2.81127e-164	3.75769e-165	-2.34551e-163	-8.57162e-163	-2.43079e-164	-6.67894e-163	-1.938e-163	1.19345e-162	-2.57445e-163	-6.75454e-164	-6.20732e-163	4.07545e-163	-3.8809e-163	1.12907e-163	1.47479e-163	7.07956e-163	1.17835e-164	2.45374e-163	-1.01425e-163	-7.53231e-164	-1.19502e-162	3.34521e-163	8.70824e-163	-3.16322e-163	8.00585e-164	-1.55453e-163	0
-2.98402e-163	1.52521e-162	2.81401e-163	-3.87725e-163	-2.81127e-164	3.75769e-165	-2.34551e-163	-8.57162e-163	-2.43079e-164	-6.67894e-163	-1.938e-163	1.19345e-162	-2.57445e-163	-6.75454e-164	-6.20732e-163	4.07545e-163	-3.8809e-163	1.12907e-163	1.47479e-163	7.07956e-163	1.17835e-164	2.45374e-163	-1.01425e-163	-7.53231e-164	-1.19502e-162	3.34521e-163	8.70824e-163	-3.16322e-163	8.00585e-164	-1.55453e-163	0
-2.98402e-163	1.52521e-162	2.81401e-163	-3.87725e-163	-2.81127e-164	3.75769e-165	-2.34551e-163	-8.57162e-163	-2.43079e-164	-6.67894e-163	-1.938e-163	1.19345e-162	-2.57445e-163	-6.75454e-164	-6.20732e-163	4.07545e-163	-3.8809e-163	1.12907e-163	1.47479e-163	7.07956e-163	1.17835e-164	2.45374e-163	-1.01425e-163	-7.53231e-164	-1.19502e-162	3.34521e-163	8.70824e-163	-3.16322e-163	8.00585e-164	-1.55453e-163	0
-2.98402e-163	1.52521e-162	2.81401e-163	-3.87725e-163	-2.81127e-164	3.75769e-165	-2.34551e-163	-8.57162e-163	-2.43079e-164	-6.67894e-163	-1.938e-163	1.19345e-162	-2.57445e-163	-6.75454e-164	-6.20732e-163	4.07545e-163	-3.8809e-163	1.12907e-163	1.47479e-163	7.07956e-163	1.17835e-164	2.45374e-163	-1.01425e-163	-7.53231e-164	-1.19502e-162	3.34521e-163	8.70824e-163	-3.16322e-163	8.00585e-164	-1.55453e-163	0
-2.98402e-163	1.52521e-162	2.81401e-163	-3.87725e-163	-2.81127e-164	3.75769e-165	-2.34551e-163	-8.57162e-163	-2.43079e-164	-6.67894e-163	-1.938e-163	1.19345e-162	-2.57445e-163	-6.75454e-164	-6.20732e-163	4.07545e-163	-3.8809e-163	1.12907e-163	1.47479e-163	7.07956e-163	1.17835e-164	2.45374e-163	-1.01425e-163	-7.53231e-164	-1.19502e-162	3.34521e-163	8.70824e-163	-3.16322e-163	8.00585e-164	-1.55453e-163	0
-2.98402e-163	1.52521e-162	2.81401e-163	-3.87725e-163	-2.81127e-164	3.75769e-165	-2.34551e-163	-8.57162e-163	-2.43079e-164	-6.67894e-163	-1.938e-163	1.19345e-162	-2.57445e-163	-6.75454e-164	-6.20732e-163	4.07545e-163	-3.8809e-163	1.12907e-163	1.47479e-163	7.07956e-163	1.17835e-164	2.45374e-163	-1.01425e-163	-7.53231e-164	-1.19502e-162	3.34521e-163	8.70824e-163	-3.16322e-163	8.00585e-164	-1.55453e-163	0
-2.98402e-163	1.52521e-162	2.81401e-163	-3.87725e-163	-2.81127e-164	3.75769e-165	-2.34551e-163	-8.57162e-163	-2.43079e-164	-6.67894e-163	-1.938e-163	1.19345e-162	-2.57445e-163	-6.75454e-164	-6.20732e-163	4.07545e-163	-3.8809e-163	1.12907e-163	1.47479e-163	7.07956e-163	1.17835e-164	2.45374e-163	-1.01425e-163	-7.53231e-164	-1.19502e-162	3.34521e-163	8.70824e-163	-3.16322e-163	8.00585e-164	-1.55453e-163	0
-2.98402e-163	1.52521e-162	2.81401e-163	-3.87725e-163	-2.81127e-164	3.75769e-165	-2.34551e-163	-8.57162e-163	-2.43079e-164	-6.67894e-163	-1.938e-163	1.19345e-162	-2.57445e-163	-6.75454e-164	-6.20732e-163	4.07545e-163	-3.8809e-163	1.12907e-163	1.47479e-163	7.07956e-163	1.17835e-164	2.45374e-163	-1.01425e-163	-7.53231e-164	-1.19502e-162	3.34521e-163	8.70824e-163	-3.16322e-163	8.00585e-164	-1.55453e-163	0
-2.98402e-163	1.52521e-162	2.81401e-163	-3.87725e-163	-2.81127e-164	3.75769e-165	-2.34551e-163	-8.57162e-163	-2.43079e-164	-6.67894e-163	-1.938e-163	1.19345e-162	-2.57445e-163	-6.75454e-164	-6.20732e-163	4.07545e-163	-3.8809e-163	1.12907e-163	1.47479e-163	7.07956e-163	1.17835e-164	2.45374e-163	-1.01425e-163	-7.53231e-164	-1.19502e-162	3.34521e-163	8.70824e-163	-3.16322e-163	8.00585e-164	-1.55453e-163	0
-2.98402e-163	1.52521e-162	2.81401e-163	-3.87725e-163	-2.81127e-164	3.75769e-165	-2.34551e-163	-8.57162e-163	-2.43079e-164	-6.67894e-163	-1.938e-163	1.19345e-162	-2.57445e-163	-6.75454e-164	-6.20732e-163	4.07545e-163	-3.8809e-163	1.12907e-163	1.47479e-163	7.07956e-163	1.17835e-164	2.45374e-163	-1.01425e-163	-7.53231e-164	-1.19502e-162	3.34521e-163	8.70824e-163	-3.16322e-163	8.00585e-164	-1.55453e-163	0
-2.98402e-163	1.52521e-162	2.81401e-163	-3.87725e-163	-2.81127e-164	3.75769e-165	-2.34551e-163	-8.57162e-163	-2.43079e-164	-6.67894e-163	-1.938e-163	1.19345e-162	-2.57445e-163	-6.75454e-164	-6.20732e-163	4.07545e-163	-3.8809e-163	1.12907e-163	1.47479e-163	7.07956e-163	1.17835e-164	2.45374e-163	-1.01425e-163	-7.53231e-164	-1.19502e-162	3.34521e-163	8.70824e-163	-3.16322e-163	8.00585e-164	-1.55453e-163	0
-2.98402e-163	1.52521e-162	2.81401e-163	-3.87725e-163	-2.81127e-164	3.75769e-165	-2.34551e-163	-8.57162e-163	-2.43079e-164	-6.67894e-163	-1.938e-163	1.19345e-162	-2.57445e-163	-6.75454e-164	-6.20732e-163	4.07545e-163	-3.8809e-163	1.12907e-163	1.47479e-163	7.07956e-163	1.17835e-164	2.45374e-163	-1.01425e-163	-7.53231e-164	-1.19502e-162	3.34521e-163	8.70824e-163	-3.16322e-163	8.00585e-164	-1.55453e-163	0
-2.98402e-163	1.52521e-162	2.81401e-163	-3.87725e-163	-2.81127e-164	3.75769e-165	-2.34551e-163	-8.57162e-163	-2.43079e-164	-6.67894e-163	-1.938e-163	1.19345e-162	-2.57445e-163	-6.75454e-164	-6.20732e-163	4.07545e-163	-3.8809e-163	1.12907e-163	1.47479e-163	7.07956e-163	1.17835e-164	2.45374e-163	-1.01425e-163	-7.53231e-164	-1.19502e-162	3.34521e-163	8.70824e-163	-3.16322e-163	8.00585e-164	-1.55453e-163	0
-2.98402e-163	1.52521e-162	2.81401e-163	-3.87725e-163	-2.81127e-164	3.75769e-165	-2.34551e-163	-8.57162e-163	-2.43079e-164	-6.67894e-163	-1.938e-163	1.19345e-162	-2.57445e-163	-6.75454e-164	-6.20732e-163	4.07545e-163	-3.8809e-163	1.12907e-163	1.47479e-163	7.07956e-163	1.17835e-164	2.45374e-163	-1.01425e-163	-7.53231e-164	-1.19502e-162	3.34521e-163	8.70824e-163	-3.16322e-163	8.00585e-164	-1.55453e-163	0
-2.98402e-163	1.52521e-162	2.81401e-163	-3.87725e-163	-2.81127e-164	3.75769e-165	-2.34551e-163	-8.57162e-163	-2.43079e-164	-6.67894e-163	-1.938e-163	1.19345e-162	-2.57445e-163	-6.75454e-164	-6.20732e-163	4.07545e-163	-3.8809e-163	1.12907e-163	1.47479e-163	7.07956e-163	1.17835e-164	2.45374e-163	-1.01425e-163	-7.53231e-164	-1.19502e-162	3.34521e-163	8.70824e-163	-3.16322e-163	8.00585e-164	-1.55453e-163	0
-2.98402e-163	1.52521e-162	2.81401e-163	-3.87725e-163	-2.81127e-164	3.75769e-165	-2.34551e-163	-8.57162e-163	-2.43079e-164	-6.67894e-163	-1.938e-163	1.19345e-162	-2.57445e-163	-6.75454e-164	-6.20732e-163	4.07545e-163	-3.8809e-163	1.12907e-163	1.47479e-163	7.07956e-163	1.17835e-164	2.45374e-163	-1.01425e-163	-7.53231e-164	-1.19502e-162	3.34521e-163	8.70824e-163	-3.16322e-163	8.00585e-164	-1.55453e-163	0
-2.98402e-163	1.52521e-162	2.81401e-163	-3.87725e-163	-2.81127e-164	3.75769e-165	-2.34551e-163	-8.57162e-163	-2.43079e-164	-6.67894e-163	-1.938e-163	1.19345e-162	-2.57445e-163	-6.75454e-164	-6.20732e-163	4.07545e-163	-3.8809e-163	1.12907e-163	1.47479e-163	7.07956e-163	1.17835e-164	2.45374e-163	-1.01425e-163	-7.53231e-164	-1.19502e-162	3.34521e-163	8.70824e-163	-3.16322e-163	8.00585e-164	-1.55453e-163	0
-2.98402e-163	1.52521e-162	2.81401e-163	-3.87725e-163	-2.81127e-164	3.75769e-165	-2.34551e-163	-8.57162e-163	-2.43079e-164	-6.67894e-163	-1.938e-163	1.19345e-162	-2.57445e-163	-6.75454e-164	-6.20732e-163	4.07545e-163	-3.8809e-163	1.12907e-163	1.47479e-163	7.07956e-163	1.17835e-164	2.45374e-163	-1.01425e-163	-7.53231e-164	-1.19502e-162	3.34521e-163	8.70824e-163	-3.16322e-163	8.00585e-164	-1.55453e-163	0
-2.98402e-163	1.52521e-162	2.81401e-163	-3.87725e-163	-2.81127e-164	3.75769e-165	-2.34551e-163	-8.57162e-163	-2.43079e-164	-6.67894e-163	-1.938e-163	1.19345e-162	-2.57445e-163	-6.75454e-164	-6.20732e-163	4.07545e-163	-3.8809e-163	1.12907e-163	1.47479e-163	7.07956e-163	1.17835e-164	2.45374e-163	-1.01425e-163	-7.53231e-164	-1.19502e-162	3.34521e-163	8.70824e-163	-3.16322e-163	8.00585e-164	-1.55453e-163	0
-2.98402e-163	1.52521e-162	2.81401e-163	-3.87725e-163	-2.81127e-164	3.75769e-165	-2.34551e-163	-8.57162e-163	-2.43079e-164	-6.67894e-163	-1.938e-163	1.19345e-162	-2.57445e-163	-6.75454e-164	-6.20732e-163	4.07545e-163	-3.8809e-163	1.12907e-163	1.47479e-163	7.07956e-163	1.17835e-164	2.45374e-163	-1.01425e-163	-7.53231e-164	-1.19502e-162	3.34521e-163	8.70824e-163	-3.16322e-163	8.00585e-164	-1.55453e-163	0
-2.98402e-163	1.52521e-162	2.81401e-163	-3.87725e-163	-2.81127e-164	3.75769e-165	-2.34551e-163	-8.57162e-163	-2.43079e-164	-6.67894e-163	-1.938e-163	1.19345e-162	-2.57445e-163	-6.75454e-164	-6.20732e-163	4.07545e-163	-3.8809e-163	1.12907e-163	1.47479e-163	7.07956e-163	1.17835e-164	2.45374e-163	-1.01425e-163	-7.53231e-164	-1.19502e-162	3.34521e-163	8.70824e-163	-3.16322e-163	8.00585e-164	-1.55453e-163	0
-2.98402e-163	1.52521e-162	2.81401e-163	-3.87725e-163	-2.81127e-164	3.75769e-165	-2.34551e-163	-8.57162e-163	-2.43079e-164	-6.67894e-163	-1.938e-163	1.19345e-162	-2.57445e-163	-6.75454e-164	-6.20732e-163	4.07545e-163	-3.8809e-163	1.12907e-163	1.47479e-163	7.07956e-163	1.17835e-164	2.45374e-163	-1.01425e-163	-7.53231e-164	-1.19502e-162	3.34521e-163	8.70824e-163	-3.16322e-163	8.00585e-164	-1.55453e-163	0
-2.98402e-163	1.52521e-162	2.81401e-163	-3.87725e-163	-2.81127e-164	3.75769e-165	-2.34551e-163	-8.57162e-163	-2.43079e-164	-6.67894e-163	-1.938e-163	1.19345e-162	-2.57445e-163	-6.75454e-164	-6.20732e-163	4.07545e-163	-3.8809e-163	1.12907e-163	1.47479e-163	7.07956e-163	1.17835e-164	2.45374e-163	-1.01425e-163	-7.53231e-164	-1.19502e-162	3.34521e-163	8.70824e-163	-3.16322e-163	8.00585e-164	-1.55453e-163	0
-2.98402e-163	1.52521e-162	2.81401e-163	-3.87725e-163	-2.81127e-164	3.75769e-165	-2.34551e-163	-8.57162e-163	-2.43079e-164	-6.67894e-163	-1.938e-163	1.19345e-162	-2.57445e-163	-6.75454e-164	-6.20732e-163	4.07545e-163	-3.8809e-163	1.12907e-163	1.47479e-163	7.07956e-163	1.17835e-164	2.45374e-163	-1.01425e-163	-7.53231e-164	-1.19502e-162	3.34521e-163	8.70824e-163	-3.16322e-163	8.00585e-164	-1.55453e-163	0
-2.98402e-163	1.52521e-162	2.81401e-163	-3.87725e-163	-2.81127e-164	3.75769e-165	-2.34551e-163	-8.57162e-163	-2.43079e-164	-6.67894e-163	-1.938e-163	1.19345e-162	-2.57445e-163	-6.75454e-164	-6.20732e-163	4.07545e-163	-3.8809e-163	1.12907e-163	1.47479e-163	7.07956e-163	1.17835e-164	2.45374e-163	-1.01425e-163	-7.53231e-164	-1.19502e-162	3.34521e-163	8.70824e-163	-3.16322e-163	8.00585e-164	-1.55453e-163	0
-2.98402e-163	1.52521e-162	2.81401e-163	-3.87725e-163	-2.81127e-164	3.75769e-165	-2.34551e-163	-8.57162e-163	-2.43079e-164	-6.67894e-163	-1.938e-163	1.19345e-162	-2.57445e-163	-6.75454e-164	-6.20732e-163	4.07545e-163	-3.8809e-163	1.12907e-163	1.47479e-163	7.07956e-163	1.17835e-164	2.45374e-163	-1.01425e-163	-7.53231e-164	-1.19502e-162	3.34521e-163	8.70824e-163	-3.16322e-163	8.00585e-164	-1.55453e-163	0
-2.98402e-163	1.52521e-162	2.81401e-163	-3.87725e-163	-2.81127e-164	3.75769e-165	-2.34551e-163	-8.57162e-163	-2.43079e-164	-6.67894e-163	-1.938e-163	1.19345e-162	-2.57445e-163	-6.75454e-164	-6.20732e-163	4.07545e-163	-3.8809e-163	1.12907e-163	1.47479e-163	7.07956e-163	1.17835e-164	2.45374e-163	-1.01425e-163	-7.53231e-164	-1.19502e-162	3.34521e-163	8.70824e-163	-3.16322e-163	8.00585e-164	-1.55453e-163	0
-2.98402e-163	1.52521e-162	2.81401e-163	-3.87725e-163	-2.81127e-164	3.75769e-165	-2.34551e-163	-8.57162e-163	-2.43079e-164	-6.67894e-163	-1.938e-163	1.19345e-162	-2.57445e-163	-6.75454e-164	-6.20732e-163	4.07545e-163	-3.8809e-163	1.12907e-163	1.47479e-163	7.07956e-163	1.17835e-164	2.45374e-163	-1.01425e-163	-7.53231e-164	-1.19502e-162	3.34521e-163	8.70824e-163	-3.16322e-163	8.00585e-164	-1.55453e-163	0
-2.98402e-163	1.52521e-162	2.81401e-163	-3.87725e-163	-2.81127e-164	3.75769e-165	-2.34551e-163	-8.57162e-163	-2.43079e-164	-6.67894e-163	-1.938e-163	1.19345e-162	-2.57445e-163	-6.75454e-164	-6.20732e-163	4.07545e-163	-3.8809e-163	1.12907e-163	1.47479e-163	7.07956e-163	1.17835e-164	2.45374e-163	-1.01425e-163	-7.53231e-164	-1.19502e-162	3.34521e-163	8.70824e-163	-3.16322e-163	8.00585e-164	-1.55453e-163	0
-2.98402e-163	1.52521e-162	2.81401e-163	-3.87725e-163	-2.81127e-164	3.75769e-165	-2.34551e-163	-8.57162e-163	-2.43079e-164	-6.67894e-163	-1.938e-163	1.19345e-162	-2.57445e-163	-6.75454e-164	-6.20732e-163	4.07545e-163	-3.8809e-163	1.12907e-163	1.47479e-163	7.07956e-163	1.17835e-164	2.45374e-163	-1.01425e-163	-7.53231e-164	-1.19502e-162	3.34521e-163	8.70824e-163	-3.16322e-163	8.00585e-164	-1.55453e-163	0
-2.98402e-163	1.52521e-162	2.81401e-163	-3.87725e-163	-2.81127e-164	3.75769e-165	-2.34551e-163	-8.57162e-163	-2.43079e-164	-6.67894e-163	-1.938e-163	1.19345e-162	-2.57445e-163	-6.75454e-164	-6.20732e-163	4.07545e-163	-3.8809e-163	1.12907e-163	1.47479e-163	7.07956e-163	1.17835e-164	2.45374e-163	-1.01425e-163	-7.53231e-164	-1.19502e-162	3.34521e-163	8.70824e-163	-3.16322e-163	8.00585e-164	-1.55453e-163	0
-2.98402e-163	1.52521e-162	2.81401e-163	-3.87725e-163	-2.81127e-164	3.75769e-165	-2.34551e-163	-8.57162e-163	-2.43079e-164	-6.67894e-163	-1.938e-163	1.19345e-162	-2.57445e-163	-6.75454e-164	-6.20732e-163	4.07545e-163	-3.8809e-163	1.12907e-163	1.47479e-163	7.07956e-163	1.17835e-164	2.45374e-163	-1.01425e-163	-7.53231e-164	-1.19502e-162	3.34521e-163	8.70824e-163	-3.16322e-163	8.00585e-164	-1.55453e-163	0
-2.98402e-163	1.52521e-162	2.81401e-163	-3.87725e-163	-2.81127e-164	3.75769e-165	-2.34551e-163	-8.57162e-163	-2.43079e-164	-6.67894e-163	-1.938e-163	1.19345e-162	-2.57445e-163	-6.75454e-164	-6.20732e-163	4.07545e-163	-3.8809e-163	1.12907e-163	1.47479e-163	7.07956e-163	1.17835e-164	2.45374e-163	-1.01425e-163	-7.53231e-164	-1.19502e-162	3.34521e-163	8.70824e-163	-3.16322e-163	8.00585e-164	-1.55453e-163	0
-2.98402e-163	1.52521e-162	2.81401e-163	-3.87725e-163	-2.81127e-164	3.75769e-165	-2.34551e-163	-8.57162e-163	-2.43079e-164	-6.67894e-163	-1.938e-163	1.19345e-162	-2.57445e-163	-6.75454e-164	-6.20732e-163	4.07545e-163	-3.8809e-163	1.12907e-163	1.47479e-163	7.07956e-163	1.17835e-164	2.45374e-163	-1.01425e-163	-7.53231e-164	-1.19502e-162	3.34521e-163	8.70824e-163	-3.16322e-163	8.00585e-164	-1.55453e-163	0
-2.98402e-163	1.52521e-162	2.81401e-163	-3.87725e-163	-2.81127e-164	3.75769e-165	-2.34551e-163	-8.57162e-163	-2.43079e-164	-6.67894e-163	-1.938e-163	1.19345e-162	-2.57445e-163	-6.75454e-164	-6.20732e-163	4.07545e-163	-3.8809e-163	1.12907e-163	1.47479e-163	7.07956e-163	1.17835e-164	2.45374e-163	-1.01425e-163	-7.53231e-164	-1.19502e-162	3.34521e-163	8.70824e-163	-3.16322e-163	8.00585e-164	-1.55453e-163	0
-2.98402e-163	1.52521e-162	2.81401e-163	-3.87725e-163	-2.81127e-164	3.75769e-165	-2.34551e-163	-8.57162e-163	-2.43079e-164	-6.67894e-163	-1.938e-163	1.19345e-162	-2.57445e-163	-6.75454e-164	-6.20732e-163	4.07545e-163	-3.8809e-163	1.12907e-163	1.47479e-163	7.07956e-163	1.17835e-164	2.45374e-163	-1.01425e-163	-7.53231e-164	-1.19502e-162	3.34521e-163	8.70824e-163	-3.16322e-163	8.00585e-164	-1.55453e-163	0
-2.98402e-163	1.52521e-162	2.81401e-163	-3.87725e-163	-2.81127e-164	3.75769e-165	-2.34551e-163	-8.57162e-163	-2.43079e-164	-6.67894e-163	-1.938e-163	1.19345e-162	-2.57445e-163	-6.75454e-164	-6.20732e-163	4.07545e-163	-3.8809e-163	1.12907e-163	1.47479e-163	7.07956e-163	1.17835e-164	2.45374e-163	-1.01425e-163	-7.53231e-164	-1.19502e-162	3.34521e-163	8.70824e-163	-3.16322e-163	8.00585e-164	-1.55453e-163	0
-2.98402e-163	1.52521e-162	2.81401e-163	-3.87725e-163	-2.81127e-164	3.75769e-165	-2.34551e-163	-8.57162e-163	-2.43079e-164	-6.67894e-163	-1.938e-163	1.19345e-162	-2.57445e-163	-6.75454e-164	-6.20732e-163	4.07545e-163	-3.8809e-163	1.12907e-163	1.47479e-163	7.07956e-163	1.17835e-164	2.45374e-163	-1.01425e-163	-7.53231e-164	-1.19502e-162	3.34521e-163	8.70824e-163	-3.16322e-163	8.00585e-164	-1.55453e-163	0
-2.98402e-163	1.52521e-162	2.81401e-163	-3.87725e-163	-2.81127e-164	3.75769e-165	-2.34551e-163	-8.57162e-163	-2.43079e-164	-6.67894e-163	-1.938e-163	1.19345e-162	-2.57445e-163	-6.75454e-164	-6.20732e-163	4.07545e-163	-3.8809e-163	1.12907e-163	1.47479e-163	7.07956e-163	1.17835e-164	2.45374e-163	-1.01425e-163	-7.53231e-164	-1.19502e-162	3.34521e-163	8.70824e-163	-3.16322e-163	8.00585e-164	-1.55453e-163	0
-2.98402e-163	1.52521e-162	2.81401e-163	-3.87725e-163	-2.81127e-164	3.75769e-165	-2.34551e-163	-8.57162e-163	-2.43079e-164	-6.67894e-163	-1.938e-163	1.19345e-162	-2.57445e-163	-6.75454e-164	-6.20732e-163	4.07545e-163	-3.8809e-163	1.12907e-163	1.47479e-163	7.07956e-163	1.17835e-164	2.45374e-163	-1.01425e-163	-7.53231e-164	-1.19502e-162	3.34521e-163	8.70824e-163	-3.16322e-163	8.00585e-164	-1.55453e-163	0
-2.98402e-163	1.52521e-162	2.81401e-163	-3.87725e-163	-2.81127e-164	3.75769e-165	-2.34551e-163	-8.57162e-163	-2.43079e-164	-6.67894e-163	-1.938e-163	1.19345e-162	-2.57445e-163	-6.75454e-164	-6.20732e-163	4.07545e-163	-3.8809e-163	1.12907e-163	1.47479e-163	7.07956e-163	1.17835e-164	2.45374e-163	-1.01425e-163	-7.53231e-164	-1.19502e-162	3.34521e-163	8.70824e-163	-3.16322e-163	8.00585e-164	-1.55453e-163	0
-2.98402e-163	1.52521e-162	2.81401e-163	-3.87725e-163	-2.81127e-164	3.75769e-165	-2.34551e-163	-8.57162e-163	-2.43079e-164	-6.67894e-163	-1.938e-163	1.19345e-162	-2.57445e-163	-6.75454e-164	-6.20732e-163	4.07545e-163	-3.8809e-163	1.12907e-163	1.47479e-163	7.07956e-163	1.17835e-164	2.45374e-163	-1.01425e-163	-7.53231e-164	-1.19502e-162	3.34521e-163	8.70824e-163	-3.16322e-163	8.00585e-164	-1.55453e-163	0
-2.98402e-163	1.52521e-162	2.81401e-163	-3.87725e-163	-2.81127e-164	3.75769e-165	-2.34551e-163	-8.57162e-163	-2.43079e-164	-6.67894e-163	-1.938e-163	1.19345e-162	-2.57445e-163	-6.75454e-164	-6.20732e-163	4.07545e-163	-3.8809e-163	1.12907e-163	1.47479e-163	7.07956e-163	1.17835e-164	2.45374e-163	-1.01425e-163	-7.53231e-164	-1.19502e-162	3.34521e-163	8.70824e-163	-3.16322e-163	8.00585e-164	-1.55453e-163	0
-2.98402e-163	1.52521e-162	2.81401e-163	-3.87725e-163	-2.81127e-164	3.75769e-165	-2.34551e-163	-8.57162e-163	-2.43079e-164	-6.67894e-163	-1.938e-163	1.19345e-162	-2.57445e-163	-6.75454e-164	-6.20732e-163	4.07545e-163	-3.8809e-163	1.12907e-163	1.47479e-163	7.07956e-163	1.17835e-164	2.45374e-163	-1.01425e-163	-7.53231e-164	-1.19502e-162	3.34521e-163	8.70824e-163	-3.16322e-163	8.00585e-164	-1.55453e-163	0
-2.98402e-163	1.52521e-162	2.81401e-163	-3.87725e-163	-2.81127e-164	3.75769e-165	-2.34551e-163	-8.57162e-163	-2.43079e-164	-6.67894e-163	-1.938e-163	1.19345e-162	-2.57445e-163	-6.75454e-164	-6.20732e-163	4.07545e-163	-3.8809e-163	1.12907e-163	1.47479e-163	7.07956e-163	1.17835e-164	2.45374e-163	-1.01425e-163	-7.53231e-164	-1.19502e-162	3.34521e-163	8.70824e-163	-3.16322e-163	8.00585e-164	-1.55453e-163	0
-2.98402e-163	1.52521e-162	2.81401e-163	-3.87725e-163	-2.81127e-164	3.75769e-165	-2.34551e-163	-8.57162e-163	-2.43079e-164	-6.67894e-163	-1.938e-163	1.19345e-162	-2.57445e-163	-6.75454e-164	-6.20732e-163	4.07545e-163	-3.8809e-163	1.12907e-163	1.47479e-163	7.07956e-163	1.17835e-164	2.45374e-163	-1.01425e-163	-7.53231e-164	-1.19502e-162	3.34521e-163	8.70824e-163	-3.16322e-163	8.00585e-164	-1.55453e-163	0
-2.98402e-163	1.52521e-162	2.81401e-163	-3.87725e-163	-2.81127e-164	3.75769e-165	-2.34551e-163	-8.57162e-163	-2.43079e-164	-6.67894e-163	-1.938e-163	1.19345e-162	-2.57445e-163	-6.75454e-164	-6.20732e-163	4.07545e-163	-3.8809e-163	1.12907e-163	1.47479e-163	7.07956e-163	1.17835e-164	2.45374e-163	-1.01425e-163	-7.53231e-164	-1.19502e-162	3.34521e-163	8.70824e-163	-3.16322e-163	8.00585e-164	-1.55453e-163	0
-2.98402e-163	1.52521e-162	2.81401e-163	-3.87725e-163	-2.81127e-164	3.75769e-165	-2.34551e-163	-8.57162e-163	-2.43079e-164	-6.67894e-163	-1.938e-163	1.19345e-162	-2.57445e-163	-6.75454e-164	-6.20732e-163	4.07545e-163	-3.8809e-163	1.12907e-163	1.47479e-163	7.07956e-163	1.17835e-164	2.45374e-163	-1.01425e-163	-7.53231e-164	-1.19502e-162	3.34521e-163	8.70824e-163	-3.16322e-163	8.00585e-164	-1.55453e-163	0
-2.98402e-163	1.52521e-162	2.81401e-163	-3.87725e-163	-2.81127e-164	3.75769e-165	-2.34551e-163	-8.57162e-163	-2.43079e-164	-6.67894e-163	-1.938e-163	1.19345e-162	-2.57445e-163	-6.75454e-164	-6.20732e-163	4.07545e-163	-3.8809e-163	1.12907e-163	1.47479e-163	7.07956e-163	1.17835e-164	2.45374e-163	-1.01425e-163	-7.53231e-164	-1.19502e-162	3.34521e-163	8.70824e-163	-3.16322e-163	8.00585e-164	-1.55453e-163	0
-2.98402e-163	1.52521e-162	2.81401e-163	-3.87725e-163	-2.81127e-164	3.75769e-165	-2.34551e-163	-8.57162e-163	-2.43079e-164	-6.67894e-163	-1.938e-163	1.19345e-162	-2.57445e-163	-6.75454e-164	-6.20732e-163	4.07545e-163	-3.8809e-163	1.12907e-163	1.47479e-163	7.07956e-163	1.17835e-164	2.45374e-163	-1.01425e-163	-7.53231e-164	-1.19502e-162	3.34521e-163	8.70824e-163	-3.16322e-163	8.00585e-164	-1.55453e-163	0
-2.98402e-163	1.52521e-162	2.81401e-163	-3.87725e-163	-2.81127e-164	3.75769e-165	-2.34551e-163	-8.57162e-163	-2.43079e-164	-6.67894e-163	-1.938e-163	1.19345e-162	-2.57445e-163	-6.75454e-164	-6.20732e-163	4.07545e-163	-3.8809e-163	1.12907e-163	1.47479e-163	7.07956e-163	1.17835e-164	2.45374e-163	-1.01425e-163	-7.53231e-164	-1.19502e-162	3.34521e-163	8.70824e-163	-3.16322e-163	8.00585e-164	-1.55453e-163	0
-2.98402e-163	1.52521e-162	2.81401e-163	-3.87725e-163	-2.81127e-164	3.75769e-165	-2.34551e-163	-8.57162e-163	-2.43079e-164	-6.67894e-163	-1.938e-163	1.19345e-162	-2.57445e-163	-6.75454e-164	-6.20732e-163	4.07545e-163	-3.8809e-163	1.12907e-163	1.47479e-163	7.07956e-163	1.17835e-164	2.45374e-163	-1.01425e-163	-7.53231e-164	-1.19502e-162	3.34521e-163	8.70824e-163	-3.16322e-163	8.00585e-164	-1.55453e-163	0
-2.98402e-163	1.52521e-162	2.81401e-163	-3.87725e-163	-2.81127e-164	3.75769e-165	-2.34551e-163	-8.57162e-163	-2.43079e-164	-6.67894e-163	-1.938e-163	1.19345e-162	-2.57445e-163	-6.75454e-164	-6.20732e-163	4.07545e-163	-3.8809e-163	1.12907e-163	1.47479e-163	7.07956e-163	1.17835e-164	2.45374e-163	-1.01425e-163	-7.53231e-164	-1.19502e-162	3.34521e-163	8.70824e-163	-3.16322e-163	8.00585e-164	-1.55453e-163	0
-2.98402e-163	1.52521e-162	2.81401e-163	-3.87725e-163	-2.81127e-164	3.75769e-165	-2.34551e-163	-8.57162e-163	-2.43079e-164	-6.67894e-163	-1.938e-163	1.19345e-162	-2.57445e-163	-6.75454e-164	-6.20732e-163	4.07545e-163	-3.8809e-163	1.12907e-163	1.47479e-163	7.07956e-163	1.17835e-164	2.45374e-163	-1.01425e-163	-7.53231e-164	-1.19502e-162	3.34521e-163	8.70824e-163	-3.16322e-163	8.00585e-164	-1.55453e-163	0
-2.98402e-163	1.52521e-162	2.81401e-163	-3.87725e-163	-2.81127e-164	3.75769e-165	-2.34551e-163	-8.57162e-163	-2.43079e-164	-6.67894e-163	-1.938e-163	1.19345e-162	-2.57445e-163	-6.75454e-164	-6.20732e-163	4.07545e-163	-3.8809e-163	1.12907e-163	1.47479e-163	7.07956e-163	1.17835e-164	2.45374e-163	-1.01425e-163	-7.53231e-164	-1.19502e-162	3.34521e-163	8.70824e-163	-3.16322e-163	8.00585e-164	-1.55453e-163	0
-2.98402e-163	1.52521e-162	2.81401e-163	-3.87725e-163	-2.81127e-164	3.75769e-165	-2.34551e-163	-8.57162e-163	-2.43079e-164	-6.67894e-163	-1.938e-163	1.19345e-162	-2.57445e-163	-6.75454e-164	-6.20732e-163	4.07545e-163	-3.8809e-163	1.12907e-163	1.47479e-163	7.07956e-163	1.17835e-164	2.45374e-163	-1.01425e-163	-7.53231e-164	-1.19502e-162	3.34521e-163	8.70824e-163	-3.16322e-163	8.00585e-164	-1.55453e-163	0
-2.98402e-163	1.52521e-162	2.81401e-163	-3.87725e-163	-2.81127e-164	3.75769e-165	-2.34551e-163	-8.57162e-163	-2.43079e-164	-6.67894e-163	-1.938e-163	1.19345e-162	-2.57445e-163	-6.75454e-164	-6.20732e-163	4.07545e-163	-3.8809e-163	1.12907e-163	1.47479e-163	7.07956e-163	1.17835e-164	2.45374e-163	-1.01425e-163	-7.53231e-164	-1.19502e-162	3.34521e-163	8.70824e-163	-3.16322e-163	8.00585e-164	-1.55453e-163	0
-2.98402e-163	1.52521e-162	2.81401e-163	-3.87725e-163	-2.81127e-164	3.75769e-165	-2.34551e-163	-8.57162e-163	-2.43079e-164	-6.67894e-163	-1.938e-163	1.19345e-162	-2.57445e-163	-6.75454e-164	-6.20732e-163	4.07545e-163	-3.8809e-163	1.12907e-163	1.47479e-163	7.07956e-163	1.17835e-164	2.45374e-163	-1.01425e-163	-7.53231e-164	-1.19502e-162	3.34521e-163	8.70824e-163	-3.16322e-163	8.00585e-164	-1.55453e-163	0
-2.98402e-163	1.52521e-162	2.81401e-163	-3.87725e-163	-2.81127e-164	3.75769e-165	-2.34551e-163	-8.57162e-163	-2.43079e-164	-6.67894e-163	-1.938e-163	1.19345e-162	-2.57445e-163	-6.75454e-164	-6.20732e-163	4.07545e-163	-3.8809e-163	1.12907e-163	1.47479e-163	7.07956e-163	1.17835e-164	2.45374e-163	-1.01425e-163	-7.53231e-164	-1.19502e-162	3.34521e-163	8.70824e-163	-3.16322e-163	8.00585e-164	-1.55453e-163	0
-2.98402e-163	1.52521e-162	2.81401e-163	-3.87725e-163	-2.81127e-164	3.75769e-165	-2.34551e-163	-8.57162e-163	-2.43079e-164	-6.67894e-163	-1.938e-163	1.19345e-162	-2.57445e-163	-6.75454e-164	-6.20732e-163	4.07545e-163	-3.8809e-163	1.12907e-163	1.47479e-163	7.07956e-163	1.17835e-164	2.45374e-163	-1.01425e-163	-7.53231e-164	-1.19502e-162	3.34521e-163	8.70824e-163	-3.16322e-163	8.00585e-164	-1.55453e-163	0
-2.98402e-163	1.52521e-162	2.81401e-163	-3.87725e-163	-2.81127e-164	3.75769e-165	-2.34551e-163	-8.57162e-163	-2.43079e-164	-6.67894e-163	-1.938e-163	1.19345e-162	-2.57445e-163	-6.75454e-164	-6.20732e-163	4.07545e-163	-3.8809e-163	1.12907e-163	1.47479e-163	7.07956e-163	1.17835e-164	2.45374e-163	-1.01425e-163	-7.53231e-164	-1.19502e-162	3.34521e-163	8.70824e-163	-3.16322e-163	8.00585e-164	-1.55453e-163	0
-2.98402e-163	1.52521e-162	2.81401e-163	-3.87725e-163	-2.81127e-164	3.75769e-165	-2.34551e-163	-8.57162e-163	-2.43079e-164	-6.67894e-163	-1.938e-163	1.19345e-162	-2.57445e-163	-6.75454e-164	-6.20732e-163	4.07545e-163	-3.8809e-163	1.12907e-163	1.47479e-163	7.07956e-163	1.17835e-164	2.45374e-163	-1.01425e-163	-7.53231e-164	-1.19502e-162	3.34521e-163	8.70824e-163	-3.16322e-163	8.00585e-164	-1.55453e-163	0
-2.98402e-163	1.52521e-162	2.81401e-163	-3.87725e-163	-2.81127e-164	3.75769e-165	-2.34551e-163	-8.57162e-163	-2.43079e-164	-6.67894e-163	-1.938e-163	1.19345e-162	-2.57445e-163	-6.75454e-164	-6.20732e-163	4.07545e-163	-3.8809e-163	1.12907e-163	1.47479e-163	7.07956e-163	1.17835e-164	2.45374e-163	-1.01425e-163	-7.53231e-164	-1.19502e-162	3.34521e-163	8.70824e-163	-3.16322e-163	8.00585e-164	-1.55453e-163	0
[truncated: 2,021 more rows]
