# Supplementary material for: A modified shuffled frog leaping algorithm with inertia weight
Source: Sci Rep. 2024 Feb 20;14:4146. doi: 10.1038/s41598-024-51306-1 (PMC11224354; doi:10.1038/s41598-024-51306-1)
Supplement: Supplementary file 1 — Supplementary Information. [file 41598_2024_51306_MOESM1_ESM.zip › data/F1/MSFLA_Q_9.xls]

## Sheet: Sheet1
-3.21138	0.185525	-1.64774	-3.46701	-1.15821	1.25264	-1.45712	-2.96967	0.0381722	2.00792	0.363688	2.64169	0.0486097	-0.760467	-6.5036	-9.6122	1.52133	1.35057	2.91236	-0.485648	-0.918335	1.6091	-1.25547	0.415121	0.321777	2.41542	-3.14475	-2.31186	0.121455	-0.737474	225.119
0.37141	0.153152	-0.327466	0.00273327	-0.380241	-0.0454356	-0.127034	0.0403216	-0.346231	-0.184054	-0.0163062	-0.00592251	0.00736566	0.0456403	0.401931	0.534111	-0.121042	-0.10145	-0.00863838	-0.109484	-0.0357331	-0.0232404	0.164312	0.364618	-0.0456518	0.0248258	0.60815	0.102882	0.00759102	0.0338764	1.61917
0.0155096	0.0295938	-0.0133023	0.000553136	-0.00296302	0.00867497	-0.00311352	0.00659645	-0.0154023	0.0313793	-0.0264374	0.00104357	0.00835568	0.0384859	-0.0188655	-0.0207355	-0.0048773	0.0211816	-0.00228173	0.00338052	-0.0124765	-0.0696962	-0.00624487	0.0126194	-0.0190426	0.00148392	-0.0198831	0.0220155	-0.00296083	-0.064917	0.016858
-0.000130515	0.00230008	-0.000565893	0.000788242	-0.000277126	-9.68963e-05	0.00013665	0.000917598	0.000562396	-0.000637712	-0.000510993	-0.00237653	0.00157119	-0.00542377	-0.00058276	0.0014276	-0.000472378	0.00617205	0.00377901	0.000254298	0.00288882	-0.000969917	-0.000524473	0.000813927	0.000598953	0.000116552	0.000121913	0.00144599	0.000251104	-0.000337832	0.000113633
4.47093e-05	-0.000261901	2.27116e-05	9.72683e-05	2.42588e-05	0.000114555	0.000108877	-1.0162e-05	2.34297e-06	-0.000583907	-0.000109059	1.61472e-05	-7.26047e-05	4.08502e-05	0.000207288	1.3515e-07	0.000125375	-0.000512652	0.000877549	5.4126e-05	-8.32768e-06	2.99817e-05	-0.000110886	3.21926e-06	2.44309e-05	-0.000203621	-7.3457e-05	-1.195e-05	-0.000288062	-5.94216e-05	1.70819e-06
-4.41092e-06	-6.08921e-06	4.546e-06	5.24596e-05	-8.20447e-06	7.08047e-06	1.26567e-07	1.08156e-05	-2.25892e-05	-6.21411e-06	-6.41072e-07	1.58318e-05	-2.79238e-06	7.53459e-06	3.56529e-06	7.10274e-06	5.92813e-05	-3.95008e-06	5.48342e-05	-1.57543e-05	3.66516e-06	-3.43182e-05	-5.52801e-06	-5.25749e-06	-1.86396e-05	-2.70998e-06	2.22164e-05	1.07471e-05	2.39873e-05	1.90683e-06	1.35684e-08
-2.1656e-06	1.35504e-06	-8.16631e-08	-1.55155e-07	-1.04536e-08	-1.81256e-07	1.23507e-08	4.23805e-07	-8.55323e-08	1.92414e-06	1.1829e-06	-2.73515e-06	-3.71326e-07	-3.70166e-07	8.45934e-08	1.01595e-06	4.1466e-07	4.22622e-07	6.43952e-07	3.43383e-08	-4.12414e-07	-7.11313e-07	1.23422e-06	-1.59393e-06	-9.5597e-07	1.23993e-06	2.29717e-06	7.53616e-07	-4.48023e-06	-6.23096e-07	5.49368e-11
8.53966e-08	-3.17558e-08	-1.27546e-08	7.90335e-09	4.06742e-07	1.26583e-07	2.55301e-09	-6.71095e-08	3.47074e-08	-7.73032e-09	-2.10147e-08	8.41396e-08	-2.97138e-08	-1.61467e-08	1.66776e-08	2.81719e-08	1.06348e-08	1.07909e-07	-3.58621e-09	-1.47304e-07	6.5671e-08	4.78969e-08	5.06971e-08	5.88676e-08	6.57274e-08	2.83547e-07	-2.11968e-08	-1.4319e-08	-6.75265e-08	-7.94586e-08	3.47857e-13
-1.61456e-09	3.52469e-09	4.87965e-10	-2.65632e-08	2.57841e-09	1.1692e-08	-2.84645e-10	-8.4712e-11	1.54244e-08	5.36018e-09	-3.24435e-08	-1.90851e-08	7.40959e-09	-3.10697e-09	5.31517e-09	-3.27208e-09	1.25403e-09	-2.22368e-09	-1.0253e-08	-6.29557e-09	-2.75639e-09	-1.28814e-08	-1.1356e-09	-6.4384e-09	-2.02768e-09	-9.70625e-10	1.07538e-09	9.53069e-10	1.77693e-09	1.36542e-08	3.21555e-15
-3.76455e-10	1.75303e-09	9.61259e-10	1.18848e-09	5.9221e-10	2.6056e-10	2.60613e-09	-1.23316e-10	1.2017e-10	-1.00422e-09	-1.64134e-10	3.38196e-10	5.04987e-12	-8.96449e-11	-2.71828e-09	3.58494e-09	1.5552e-09	2.84596e-10	1.17927e-09	4.73069e-11	2.28984e-09	2.15344e-09	2.14378e-10	-1.0765e-09	-2.47343e-09	9.91302e-11	-2.68458e-10	-5.63709e-10	6.00684e-12	-2.43237e-10	5.5745e-17
-9.89153e-12	-3.35148e-11	-2.68072e-10	1.78625e-11	-5.08008e-11	1.10313e-10	-1.91412e-11	3.11912e-10	-1.56406e-10	-1.98727e-11	-8.60147e-12	6.05624e-11	-1.29672e-10	1.77883e-10	-2.86386e-11	-2.26337e-11	2.64696e-11	5.93326e-11	5.1797e-11	-1.16369e-10	-5.77629e-12	8.74762e-12	-1.32394e-10	7.24859e-11	1.46046e-11	3.99574e-10	-5.11583e-11	5.31603e-11	2.9364e-11	-9.81502e-11	4.83346e-19
-2.26811e-11	6.17619e-13	-3.67742e-13	1.31018e-11	-1.59902e-12	-3.88627e-12	-1.0402e-11	-1.19075e-12	9.29608e-12	-1.68679e-11	-9.89173e-14	1.54692e-12	-1.05566e-11	1.89404e-11	-1.10968e-12	8.0475e-13	-7.09881e-12	3.11684e-12	8.00688e-14	-3.69239e-12	-2.75208e-12	-1.42409e-11	4.75349e-12	3.88141e-12	2.37734e-12	-6.16982e-12	7.30799e-12	4.37625e-12	-6.26367e-13	-1.15765e-11	2.23176e-21
-4.14855e-14	-2.18303e-12	-1.3262e-13	1.00669e-13	1.16653e-14	-4.11344e-14	-2.55753e-12	-1.27238e-12	-5.00392e-13	-6.85311e-13	-6.20963e-14	1.33842e-12	7.23248e-13	-2.31089e-14	2.04933e-14	3.64631e-13	5.08005e-13	2.69864e-13	-6.95453e-13	3.04156e-13	2.20967e-13	1.56742e-12	-2.91429e-13	-7.14343e-13	-1.22802e-12	1.59961e-12	2.87926e-12	-7.14207e-13	5.15809e-13	8.68799e-14	3.32776e-23
6.32945e-14	1.15821e-14	9.77405e-15	1.79153e-14	4.45933e-15	2.46637e-14	1.9032e-13	2.16542e-15	-1.45588e-14	-7.47288e-14	2.46602e-14	-7.08252e-14	2.27922e-13	-5.39222e-15	-9.78086e-15	1.44986e-13	-2.2537e-14	4.22803e-14	2.52878e-14	-9.2714e-14	1.40099e-14	1.16452e-14	1.27359e-14	1.8549e-13	3.90007e-14	-6.01951e-14	8.97128e-14	-2.6176e-14	-6.58998e-14	8.18729e-15	1.90646e-25
-1.57631e-14	-6.43752e-16	2.01173e-15	7.88914e-16	-4.62388e-15	1.3349e-14	-1.04062e-15	1.46402e-15	1.33573e-15	3.51238e-14	-1.61157e-14	-5.64006e-15	3.983e-15	3.53848e-15	9.30812e-16	3.99791e-15	-1.20718e-14	-2.11208e-16	-5.91275e-15	4.29882e-15	-5.94573e-15	-2.17163e-16	3.27154e-15	1.90746e-14	-5.25589e-15	-2.53799e-17	-8.43612e-16	1.38141e-15	8.7059e-15	2.27872e-15	2.74897e-27
-6.0191e-16	1.53258e-16	1.18704e-16	8.0067e-16	1.5101e-16	6.47551e-17	5.45541e-16	1.5195e-16	-1.63035e-15	2.62096e-16	1.11062e-16	-8.86627e-16	5.95701e-16	4.0411e-17	7.54591e-16	3.18505e-15	2.71088e-17	-4.99759e-16	2.56429e-17	6.30718e-18	-5.63363e-16	-4.81883e-16	2.49506e-16	3.68166e-16	-8.0418e-16	3.62821e-16	-1.67408e-17	1.475e-16	1.52346e-15	-1.80491e-16	2.01367e-29
2.94203e-17	-1.3694e-16	9.09121e-17	2.60026e-17	1.81915e-17	-1.21824e-16	-5.6326e-17	8.72777e-18	-2.59332e-17	-4.72378e-17	2.78096e-17	-1.79155e-17	-5.56157e-18	-6.30425e-18	2.2333e-18	2.61125e-17	1.21459e-16	-5.30221e-17	1.88977e-17	5.55021e-18	2.97522e-16	-3.13225e-18	-2.2877e-18	-2.26277e-17	7.31157e-17	1.59341e-17	3.65297e-18	2.0067e-17	1.11251e-17	-2.30722e-17	1.65406e-31
-1.03279e-17	-1.03773e-17	-2.04463e-18	9.3806e-19	8.50763e-18	3.36563e-18	1.88294e-17	3.35105e-18	-4.5775e-18	-1.61222e-18	-2.56647e-19	3.39458e-18	-3.15635e-19	1.64695e-20	8.59796e-18	6.92583e-19	8.7201e-19	-3.62445e-20	1.44924e-18	-1.52594e-19	-6.68561e-20	3.93293e-18	1.83431e-18	-6.4398e-18	1.65164e-18	-1.7765e-18	-2.75475e-19	-2.57065e-18	6.68295e-18	-5.31155e-19	8.99249e-34
1.28363e-19	1.68931e-18	1.71051e-19	3.76886e-19	-9.06763e-19	-1.94351e-19	9.78272e-19	3.42504e-19	-8.11899e-21	-6.88024e-19	2.99253e-19	-5.17705e-19	-3.21936e-20	-4.71904e-20	6.67965e-19	2.38566e-19	-1.94829e-19	-2.48944e-19	-2.97099e-19	1.27369e-19	4.32079e-19	1.99613e-19	8.76041e-20	4.01018e-19	7.03923e-20	1.08419e-18	4.80429e-19	-4.4361e-19	2.53035e-19	4.17047e-19	8.75864e-36
3.27818e-20	1.33495e-20	1.9147e-21	-1.45524e-20	2.80993e-20	-7.48273e-21	-9.48675e-21	-5.52157e-20	-2.34141e-21	7.52803e-20	-4.69316e-20	-3.75863e-20	-1.21427e-20	-1.2961e-20	-5.1347e-20	-2.55396e-20	-2.23663e-20	-8.8819e-21	3.79516e-21	1.00199e-20	-1.47381e-20	2.79118e-21	-3.37663e-20	-8.83748e-20	3.71868e-21	-3.48733e-21	-2.17363e-21	-3.26557e-21	7.86148e-20	-8.73671e-21	3.4512e-38
-3.42557e-21	3.03966e-21	-2.05359e-22	-4.51631e-21	5.32018e-22	6.11415e-22	-1.12129e-21	1.48615e-21	2.83002e-21	4.10288e-21	-1.17162e-21	1.28239e-21	-4.25459e-23	1.30824e-21	-9.55724e-22	4.50035e-21	6.94792e-21	-2.18995e-21	-1.83037e-21	-1.61933e-21	1.67192e-22	-2.93923e-22	5.97234e-21	2.08624e-21	4.16471e-23	-1.17336e-20	-6.64811e-24	6.98941e-22	-5.01446e-21	4.82564e-22	3.58999e-40
-3.79617e-22	-7.12841e-23	-6.02163e-23	-7.22494e-23	-4.18364e-22	3.05264e-22	7.41231e-23	-4.09542e-22	-2.00467e-22	1.21259e-23	-1.52276e-22	3.96588e-23	-1.06254e-22	1.6058e-22	9.13015e-23	4.76029e-22	5.87737e-22	-3.68385e-23	2.39268e-23	-3.90661e-22	-6.65045e-22	-1.1078e-22	1.08329e-22	8.82716e-22	-2.01992e-22	1.4473e-22	4.75604e-22	3.66173e-22	-1.54238e-22	-9.59394e-23	3.13706e-42
-6.0354e-24	3.5822e-23	1.24471e-23	9.26899e-24	-4.21531e-24	-2.68828e-25	2.95549e-23	9.38894e-24	1.95993e-23	-8.42346e-24	-8.18045e-24	5.57194e-24	-5.82206e-24	2.7972e-24	2.34843e-24	-2.26915e-23	-1.61418e-23	1.74272e-23	8.60352e-24	-1.74497e-23	-2.26421e-23	1.39951e-23	2.0962e-24	-1.13046e-24	-3.7768e-23	-1.36844e-23	-9.98302e-24	-1.01087e-23	5.816e-24	9.80786e-23	1.67809e-44
1.61345e-25	-7.30878e-24	8.84054e-25	7.08731e-25	-9.05108e-25	-9.88776e-25	-7.96893e-25	-4.56168e-25	-1.65252e-23	-6.83153e-25	1.78386e-25	5.52562e-25	8.79939e-25	-5.45327e-25	-9.89528e-26	-3.67273e-24	-9.55143e-25	-9.60475e-25	-5.43521e-25	2.71722e-24	1.2777e-24	1.34755e-24	9.83948e-25	2.05009e-25	-7.35402e-25	-3.37689e-24	2.28751e-25	2.95068e-25	3.41865e-25	-4.32665e-24	3.90718e-46
-2.85659e-25	2.15946e-25	2.59138e-25	-1.57229e-25	-2.35654e-25	4.58013e-26	1.66576e-26	3.20915e-26	7.08775e-26	-2.14947e-26	-4.09233e-26	-8.25896e-27	3.77274e-26	7.17222e-26	-3.6521e-26	6.6875e-25	2.65195e-25	-3.81132e-26	-1.47058e-26	4.11516e-27	8.55053e-28	2.70694e-25	-2.62386e-25	-1.974e-26	1.44321e-25	-1.82226e-25	-1.26325e-26	1.02352e-26	-2.13133e-26	1.10447e-25	1.02288e-48
1.14449e-26	-3.06677e-26	-3.33333e-26	-3.7295e-26	2.36703e-26	1.3084e-27	-1.33325e-27	1.24002e-26	1.58989e-26	-1.47901e-26	6.2638e-27	-4.32704e-27	2.55891e-26	-1.67333e-27	-4.10045e-26	-3.30356e-26	4.20993e-26	2.2064e-27	1.69511e-27	-4.53e-28	5.94167e-28	-7.8143e-28	-1.5756e-26	-1.73202e-26	5.61078e-27	-2.16646e-27	5.83191e-26	-1.36895e-27	-1.7416e-26	-1.35816e-26	1.45073e-50
-1.94414e-27	7.76178e-28	4.61972e-28	-8.09448e-29	-1.23066e-28	-2.12126e-27	-4.14467e-27	2.23694e-29	1.05543e-27	-1.87721e-28	-1.35329e-27	-2.91248e-29	2.32161e-27	-1.02716e-26	1.77677e-27	1.51611e-27	9.26224e-28	-8.3759e-29	-6.27734e-27	1.65474e-27	-1.04163e-27	1.06885e-27	-7.59455e-27	-3.90339e-27	8.0043e-28	3.18564e-28	1.81007e-27	1.99474e-29	9.27161e-28	4.7803e-29	2.68659e-52
8.49842e-29	-4.17026e-28	4.14649e-29	-4.44915e-29	4.41929e-30	5.12245e-30	1.11874e-27	-9.83768e-29	-1.84377e-29	-5.27264e-28	3.37027e-30	8.29715e-29	-1.10745e-28	1.72989e-28	-2.73369e-29	-9.99603e-29	4.14332e-29	3.19757e-29	8.05525e-29	2.02043e-31	1.05561e-29	-2.94546e-29	-1.49204e-29	1.17731e-28	1.53137e-29	-2.51408e-28	-9.43771e-29	2.6033e-29	1.99574e-28	2.69342e-29	1.92219e-54
2.22028e-30	5.05064e-31	-7.80426e-31	5.71617e-30	8.55766e-30	-1.05112e-31	2.59075e-30	-8.3804e-30	3.0115e-30	-1.67365e-29	9.00816e-31	-2.49838e-30	4.12392e-29	-5.0555e-31	-2.93143e-31	4.83684e-30	-3.36123e-29	-2.27565e-29	-5.56461e-30	-1.32424e-29	1.00309e-29	-4.00751e-29	-3.88362e-30	6.30363e-30	2.33143e-29	-1.359e-29	-1.61085e-30	-3.20278e-30	-7.7632e-30	8.16382e-30	6.69274e-57
-1.72694e-31	7.07757e-31	-1.79482e-30	-1.78665e-31	-3.82721e-30	-1.02925e-30	1.68253e-31	-2.19971e-30	-1.55124e-30	-1.72947e-31	2.14692e-32	-5.07611e-30	2.4817e-33	-6.86396e-32	-3.09681e-31	8.81908e-32	1.4199e-31	2.49018e-30	1.56802e-31	-8.22638e-31	-5.82154e-32	9.41464e-33	3.83118e-32	-4.6548e-32	1.45171e-31	-1.05527e-31	4.60542e-32	-1.80739e-32	-6.78876e-32	4.49434e-30	7.9838e-59
-6.43451e-32	-1.85381e-31	-1.38879e-31	3.11844e-31	1.33769e-31	-6.17164e-32	3.51755e-31	3.89755e-32	-1.19345e-31	3.41367e-32	-8.41999e-33	-4.90746e-33	-3.70466e-33	1.10372e-32	3.24293e-32	-1.33556e-31	-1.08112e-31	-2.10149e-32	1.33948e-35	4.43174e-32	2.59455e-32	-4.23345e-32	-2.77336e-32	4.29566e-32	-1.66688e-32	1.58291e-31	-1.46179e-32	8.54228e-32	-1.00476e-31	-5.97774e-32	4.0221e-61
1.94662e-33	-9.58096e-34	2.53188e-32	2.51497e-33	1.32984e-33	-7.14778e-33	2.52835e-33	5.26547e-34	-1.38197e-32	3.43232e-32	-8.51916e-33	-2.20023e-32	1.24201e-32	5.08883e-33	6.61978e-34	-6.98095e-33	-3.7344e-33	-3.61475e-32	-6.54383e-33	1.00268e-32	2.43282e-33	7.92001e-33	-1.39186e-32	-6.21387e-34	-5.23107e-33	3.3441e-33	5.36696e-34	-3.80788e-35	-1.49585e-32	-2.62928e-33	4.86288e-63
-7.42396e-35	-3.88518e-34	-2.76284e-35	-2.67034e-34	2.85015e-34	3.8836e-34	2.267e-33	-2.74448e-34	-1.7035e-34	2.16447e-34	-2.22438e-34	-3.21261e-34	1.29272e-33	9.32165e-35	-1.13927e-33	-1.92713e-34	-1.68162e-34	-6.84369e-34	1.69101e-35	1.0121e-33	-5.02418e-35	-1.11153e-34	2.42379e-34	-1.93903e-33	-1.06586e-35	2.06411e-34	1.36769e-34	1.6842e-33	4.37355e-34	8.306e-35	1.73695e-65
2.57697e-35	-1.4102e-36	4.33375e-36	1.56565e-35	2.07233e-35	1.44556e-35	7.04531e-35	1.08105e-36	-6.12617e-35	-3.10893e-35	1.01636e-34	4.09417e-35	-1.04108e-35	4.88915e-37	-3.88698e-34	-2.21094e-36	4.95016e-35	9.57978e-36	5.06333e-35	1.38187e-35	5.52507e-36	-8.14847e-36	-6.15101e-35	-6.1391e-35	-2.90225e-35	1.29214e-34	-1.77878e-36	-5.90938e-36	3.02872e-35	-3.96847e-34	3.63386e-67
-1.6835e-36	-2.96085e-36	9.45989e-37	7.02372e-36	8.94457e-36	2.15534e-36	6.31916e-37	-7.92e-36	-2.24954e-35	9.87177e-36	1.83877e-35	-1.69499e-37	-1.3844e-35	1.35294e-36	2.8674e-36	-3.48686e-38	3.37916e-36	-3.14142e-36	5.56401e-37	4.90489e-38	-1.91472e-36	4.79376e-36	3.5418e-36	1.13064e-35	8.01606e-37	-1.20095e-36	-1.59697e-37	5.9061e-36	5.50625e-36	-5.86965e-37	1.60923e-69
1.2243e-36	2.7125e-37	1.28872e-37	7.49841e-37	-5.60206e-37	2.20371e-37	-3.5273e-36	-2.10843e-37	6.82527e-38	1.98227e-38	2.18555e-36	9.53935e-37	1.00681e-36	-4.62702e-38	-5.10438e-37	6.66566e-37	2.00946e-36	6.49644e-37	8.11595e-37	-6.13312e-37	7.764e-37	1.8261e-37	3.09021e-37	3.68471e-38	5.22562e-37	6.86474e-37	1.3339e-37	1.81292e-37	2.95542e-36	-1.00624e-36	3.91822e-71
-2.03845e-38	-5.45367e-38	-4.38666e-38	-9.84874e-38	-8.49495e-38	-5.4148e-38	-2.95322e-38	1.23495e-37	1.81581e-38	5.42713e-39	-5.30132e-38	4.60053e-38	-7.56802e-39	-4.33035e-39	1.44344e-37	-1.18222e-38	-2.45941e-38	1.702e-39	-1.14528e-38	1.60386e-38	1.38819e-38	6.94615e-38	1.16607e-38	1.40786e-39	-5.61524e-38	5.81514e-38	-4.68721e-38	-2.74098e-38	-1.84727e-39	3.63762e-38	8.4584e-74
3.46049e-39	-3.94793e-40	-7.8352e-40	9.36712e-39	5.13877e-39	1.30121e-39	3.48047e-39	1.98558e-39	7.75453e-39	2.09346e-39	-3.42907e-39	4.23157e-40	1.60698e-39	3.53239e-39	3.42252e-39	6.4762e-39	-2.21591e-39	6.90024e-39	7.28938e-40	6.75079e-39	-4.03027e-39	5.17322e-40	-9.25264e-39	4.64181e-39	3.99526e-39	-4.19961e-39	-3.41972e-40	8.41554e-40	-3.40561e-39	2.06895e-38	9.86184e-76
2.98361e-40	8.97958e-41	9.82635e-40	8.10915e-42	-6.85779e-40	-9.83294e-42	-4.40067e-40	-5.58541e-40	2.32942e-42	-1.95916e-39	2.01229e-40	2.48534e-40	2.19706e-40	-1.54096e-40	-1.83785e-40	5.77033e-40	5.36639e-40	3.34865e-42	5.28811e-40	-1.51431e-40	-1.9943e-40	9.03971e-40	1.15903e-39	-6.38136e-41	4.11336e-40	1.19493e-41	-1.4421e-40	1.39165e-40	-7.54544e-40	-8.11105e-43	9.99183e-78
1.22001e-42	-1.15483e-40	-4.38384e-41	-2.91227e-41	1.34754e-41	-3.75093e-42	-2.09935e-41	-7.60958e-41	-3.34417e-42	8.004e-42	-1.59011e-41	1.41385e-41	2.0757e-41	-5.0772e-42	-5.5579e-41	-2.1911e-42	-1.30856e-40	1.7423e-41	-7.83163e-42	-7.7513e-42	-9.98986e-41	-1.60209e-42	2.08663e-42	9.01837e-41	4.78049e-42	-8.62608e-41	7.32344e-43	-3.06048e-42	6.20858e-41	-3.40102e-41	7.47661e-80
-1.23039e-42	-1.00823e-42	-1.54393e-42	-8.38391e-43	5.00195e-42	5.92269e-44	2.60236e-42	1.4283e-44	6.15527e-42	-4.5906e-42	4.75912e-43	-3.48418e-43	-1.37244e-42	-2.07369e-42	-9.24877e-43	-3.4187e-43	8.84719e-43	2.10583e-42	-1.43795e-42	-7.92763e-43	-6.56981e-43	8.03264e-43	-1.2457e-41	-2.31606e-43	-2.2904e-42	-4.04253e-42	5.47142e-43	-2.2775e-42	1.19903e-41	6.36923e-43	4.39345e-82
-1.01674e-43	-7.53848e-44	-1.39198e-43	2.20804e-43	2.85764e-44	2.53635e-44	1.9395e-44	3.00945e-43	-8.39807e-45	8.59531e-45	-3.37536e-44	1.209e-43	1.21864e-42	-1.96896e-43	7.78992e-43	2.10336e-42	-4.74161e-43	1.44566e-44	1.80187e-43	-1.6291e-43	9.35162e-44	1.00321e-43	3.62825e-44	-6.83459e-43	-1.77872e-43	-2.25223e-43	4.75846e-43	2.00691e-43	-1.63224e-43	3.48029e-44	7.89547e-84
2.36897e-46	5.07959e-45	-9.98611e-45	2.77199e-45	-9.09081e-46	9.70851e-45	-1.90887e-44	-1.22273e-45	2.38296e-45	1.12968e-43	1.50782e-44	-4.69279e-45	1.57283e-43	-2.28982e-44	-5.49686e-44	8.8577e-45	-3.25636e-45	-6.58748e-46	-6.03136e-45	-1.48351e-44	1.87766e-44	-2.29931e-45	-1.32359e-43	5.68578e-45	-5.92521e-44	6.6458e-44	6.21919e-44	-6.69933e-44	1.26897e-45	-1.55524e-44	7.66769e-86
1.61307e-45	-2.05917e-46	2.10091e-45	-1.14203e-45	-3.36838e-46	-2.88581e-45	3.61542e-47	9.1254e-46	-3.99115e-45	-1.45671e-45	-3.0728e-45	-2.14947e-45	6.82093e-46	2.60054e-47	3.48145e-45	-4.83752e-46	-1.23139e-47	8.98482e-46	6.98884e-46	-6.08966e-45	-5.83453e-47	-1.58183e-46	8.50498e-47	-4.7146e-45	-3.91183e-46	3.98691e-46	7.76895e-45	2.22637e-45	-4.90343e-46	-4.42036e-46	1.89276e-88
1.52068e-47	-1.77829e-47	2.54776e-46	1.21104e-47	-1.0837e-45	-1.08501e-46	1.57197e-46	1.61089e-46	2.0776e-46	4.94373e-47	-2.04247e-46	5.18912e-47	2.83509e-48	-1.01213e-46	1.95762e-46	1.06424e-46	4.71158e-47	3.66485e-46	1.94337e-46	3.25119e-46	-4.42743e-46	6.89813e-47	6.12194e-47	-1.90152e-47	-1.66964e-47	-8.30945e-46	1.02558e-45	-1.75919e-46	3.81559e-47	2.92821e-47	3.71309e-90
-9.43798e-48	2.02979e-47	2.64482e-47	-4.82478e-48	-1.23134e-48	-3.72492e-48	-9.31893e-48	-1.5632e-47	-1.51048e-47	-3.53996e-48	-7.4485e-48	7.2698e-48	2.30657e-48	-1.69898e-47	-5.93754e-48	1.6832e-47	2.70798e-48	-2.75505e-47	-1.04225e-47	5.1697e-48	-1.50209e-47	-3.7008e-47	-2.18016e-47	-4.7199e-47	-6.84121e-47	3.56949e-49	-3.30093e-48	-2.24462e-48	-1.61389e-47	-6.68568e-48	1.27335e-92
8.44038e-49	-2.84852e-49	-5.14529e-49	-1.17909e-48	1.89737e-48	-2.98853e-49	-1.90924e-48	-4.20139e-48	-3.87811e-48	-4.09463e-48	8.35649e-49	-1.25335e-49	-8.38135e-49	1.61797e-48	-1.73047e-48	1.49147e-48	-5.15504e-50	-2.23705e-48	-5.43388e-48	7.1025e-50	-1.06627e-48	-7.99476e-49	-6.24222e-50	-1.08698e-47	2.73132e-48	1.76092e-49	-5.86586e-50	-5.96116e-49	7.29239e-49	1.00532e-48	2.32357e-94
-1.93128e-50	9.93002e-49	-6.47632e-50	3.52558e-50	5.56577e-50	-2.50501e-49	-2.40615e-49	4.93237e-50	-5.77221e-50	-7.66521e-49	7.40152e-49	4.89536e-50	-2.82552e-50	-4.82529e-49	2.27727e-49	1.62833e-50	3.58164e-50	-4.9086e-49	-6.3626e-50	-9.20379e-50	5.03079e-51	-8.31859e-50	-4.35514e-50	3.97061e-50	-2.68575e-49	1.63416e-49	1.26044e-50	3.34707e-50	-1.61082e-49	1.09621e-49	2.94815e-96
-3.14968e-51	1.0296e-49	-8.61646e-52	-9.17543e-51	2.74059e-51	-2.18222e-51	7.97644e-50	-4.90639e-50	-7.41993e-51	5.07774e-51	-9.99346e-51	-4.20768e-51	1.36319e-51	-2.28867e-51	-4.53442e-51	-5.62813e-52	2.46117e-50	6.27169e-50	4.09568e-50	-3.91815e-51	1.03226e-50	2.92592e-51	-6.42511e-50	1.40648e-50	9.32868e-52	1.0908e-52	-1.116e-51	-2.25238e-51	2.04166e-51	5.16634e-51	3.04151e-98
-3.84422e-51	6.83568e-52	2.13774e-51	4.65461e-51	2.82475e-52	2.36942e-51	2.7929e-51	-1.28104e-51	-2.50749e-51	-1.18397e-52	-2.30758e-53	-6.98034e-53	3.33843e-51	-9.34456e-52	-2.39995e-51	1.24161e-51	-1.02334e-52	-7.20144e-52	-6.11964e-52	-2.06867e-51	1.71907e-51	-1.9943e-51	1.54686e-51	2.13414e-51	9.14165e-51	-8.82655e-52	-6.838e-53	-2.65501e-51	-2.86967e-51	1.38728e-53	2.00943e-100
-3.0999e-53	6.58974e-53	-2.25663e-54	-1.333e-53	-6.8975e-53	1.85604e-52	4.17412e-53	1.72735e-53	-2.02513e-52	-4.91436e-53	-8.75445e-53	1.39453e-52	-1.43255e-53	-3.97556e-53	-1.98307e-52	5.70895e-53	2.93971e-52	6.88437e-53	9.95178e-53	-7.63255e-54	-1.09494e-52	-1.83916e-52	2.18523e-52	1.80892e-53	-1.59571e-52	-5.643e-53	1.55285e-52	-1.71041e-52	2.21591e-52	-8.3862e-53	4.94807e-103
-1.69347e-54	3.69632e-53	1.93113e-54	-4.84905e-54	-2.71162e-53	7.7187e-54	5.50964e-55	9.22695e-54	1.88676e-53	2.62742e-54	-6.80694e-54	1.65365e-53	-3.02507e-53	-5.64737e-54	-2.34496e-54	-2.29951e-54	-3.31788e-54	-5.59558e-54	2.87554e-55	1.08642e-52	1.86987e-53	-4.02408e-54	5.78599e-54	2.27175e-53	-1.38592e-54	6.04452e-54	1.19723e-54	1.99174e-53	-1.9247e-54	-1.90223e-53	1.74803e-104
1.11542e-54	-3.88265e-55	-1.1069e-54	-5.26536e-56	-6.08893e-55	2.16021e-56	-3.06895e-55	1.2548e-54	3.33361e-55	2.05621e-55	-1.72718e-55	-2.38965e-55	6.60572e-55	1.80811e-54	-1.57995e-55	1.64526e-54	-4.7707e-55	-1.65442e-55	-1.36611e-54	6.434e-56	-2.63012e-55	7.99064e-57	-3.03766e-55	-1.69046e-56	1.07096e-55	8.47602e-55	-1.90771e-55	1.02446e-54	-1.68582e-55	3.13745e-55	1.55705e-107
9.14931e-56	4.11814e-55	1.1876e-55	-3.14535e-55	2.78504e-57	-1.9978e-55	-1.97638e-55	-7.17587e-57	2.05281e-56	4.3516e-56	-3.10009e-56	7.21499e-56	-1.06688e-56	-1.41931e-56	-6.82356e-56	-2.05429e-55	2.06627e-55	-2.10402e-56	2.35245e-56	-1.35757e-55	7.3805e-58	6.66251e-56	1.98185e-56	-3.80597e-56	-1.85639e-56	-4.14145e-56	-2.84753e-56	-2.10676e-55	-5.03359e-56	-1.91843e-56	5.44242e-109
7.257e-57	-4.19266e-57	-2.28639e-57	4.21608e-57	7.44986e-58	-4.41959e-57	-5.97564e-57	-1.37343e-57	-2.03873e-57	-5.52476e-59	-2.61437e-57	3.39652e-57	-1.61009e-58	1.49841e-56	-1.81929e-57	-1.309e-57	3.91873e-58	1.10076e-57	5.11e-56	7.26857e-58	-4.64326e-57	-1.68936e-56	5.32587e-58	7.88564e-57	2.44412e-56	2.91233e-57	1.70224e-56	7.65703e-58	-5.34352e-59	1.39364e-57	4.28371e-111
7.82381e-58	7.97996e-58	-3.92771e-58	1.52876e-57	-2.57708e-59	-5.27012e-60	1.07289e-57	-9.49525e-59	1.40425e-57	-9.16312e-58	1.01547e-57	7.90201e-58	-1.83992e-57	2.94987e-58	-3.61461e-59	1.94604e-59	-1.7528e-58	-1.27865e-58	4.59691e-58	2.49863e-57	-7.09086e-58	1.80382e-59	3.8291e-58	3.69124e-58	-6.28302e-58	-7.83695e-59	1.92328e-57	9.26779e-58	-2.695e-58	-6.58317e-58	2.55946e-113
9.58414e-60	4.82571e-59	-2.28303e-59	-5.03419e-59	2.52158e-59	-2.03558e-59	8.88237e-60	-3.70851e-59	1.31199e-58	-6.78375e-60	9.10625e-60	2.40633e-59	2.90492e-59	-2.98372e-59	-2.35955e-59	4.32659e-59	2.7012e-59	3.18435e-59	-4.82789e-58	-3.57771e-59	3.4911e-58	-1.5658e-59	9.6992e-59	2.59e-58	-2.51339e-60	-3.56874e-59	-4.70466e-60	-4.82045e-60	-1.46443e-59	4.14023e-60	4.66341e-115
-1.05584e-60	3.74061e-61	-4.78362e-60	7.04617e-60	7.55822e-60	-4.81116e-61	8.74633e-60	-1.63002e-60	4.69312e-61	6.68577e-61	-5.62655e-60	2.83989e-59	-1.6006e-60	3.56613e-63	-1.05205e-60	1.17901e-59	6.80397e-60	-3.91607e-60	7.27151e-61	2.73702e-61	1.55366e-61	-5.85446e-61	-1.01646e-60	-8.51063e-61	-1.01932e-59	6.96734e-60	4.32943e-60	-2.28402e-60	4.58898e-60	2.56557e-60	1.4602e-117
8.09136e-62	-2.38386e-61	-9.87603e-61	-8.14105e-62	6.12785e-62	-6.04456e-62	2.08646e-60	-4.24251e-61	4.98079e-61	-1.1618e-61	-4.3138e-62	-3.67783e-61	4.00472e-61	4.01425e-61	4.19457e-61	5.31216e-63	-1.15536e-60	1.01697e-60	2.20313e-62	-3.48549e-62	3.31351e-61	-4.22399e-61	2.37835e-62	-1.38621e-61	7.49834e-61	1.61655e-60	-5.99984e-62	-3.92001e-62	-7.25085e-61	-4.30987e-62	1.28693e-119
-1.56049e-61	1.75673e-62	5.21591e-62	-1.02383e-62	1.46405e-62	-8.37795e-62	-9.72967e-62	1.49991e-62	-1.02842e-62	2.3344e-63	-1.04151e-61	2.41082e-62	-5.96328e-62	4.43152e-62	1.66763e-62	-3.43726e-62	-5.31015e-63	5.60097e-63	-7.68861e-64	-1.75503e-62	-2.33079e-62	4.75905e-63	3.63365e-62	-8.72851e-63	-3.82562e-63	3.79225e-62	2.86742e-62	4.97063e-65	-6.45148e-63	-8.45449e-64	6.75774e-122
-1.54298e-64	9.59234e-63	7.03662e-63	1.63403e-63	-7.95847e-63	-3.50997e-63	1.76196e-64	8.32166e-65	-1.76934e-63	7.74404e-63	1.58281e-63	-4.86499e-64	3.32591e-63	1.43368e-63	-7.53911e-63	1.28862e-63	5.48986e-63	5.41691e-63	-1.07768e-63	-1.44407e-63	9.73532e-63	-2.16695e-63	1.61565e-63	1.38222e-64	9.76286e-63	6.30953e-63	8.18955e-63	5.221e-64	4.29989e-63	-6.93164e-64	7.43639e-124
-4.18901e-64	-1.14149e-65	-8.36703e-64	-4.84898e-65	5.74689e-64	4.08768e-64	8.49648e-66	3.0197e-64	-2.67029e-65	1.83024e-64	-7.59021e-66	-4.38476e-64	2.05293e-64	-6.2053e-64	-2.42169e-66	1.31939e-64	3.79115e-65	-1.38361e-64	-3.41349e-64	-2.55224e-64	-1.28976e-64	-1.07562e-63	-1.17486e-63	-1.08051e-63	1.27813e-64	7.00042e-64	5.16639e-64	-2.42337e-65	-7.7518e-64	-3.10809e-64	7.53283e-126
4.68586e-65	-2.12555e-65	2.16716e-65	-7.11405e-66	1.80235e-65	1.57358e-65	-3.47606e-65	-1.28834e-65	-1.11326e-65	7.6351e-66	1.23471e-64	2.43029e-65	2.29572e-65	-5.69034e-65	-2.1518e-65	3.25552e-66	3.08813e-65	5.0442e-65	-1.38553e-66	-6.41026e-66	-5.80134e-65	-8.30479e-65	8.92347e-66	1.33493e-64	-6.8478e-67	-6.79711e-65	-2.18578e-66	-7.13826e-65	3.93655e-65	3.16779e-65	6.93488e-128
-3.62737e-66	-2.20622e-67	-3.1326e-66	-4.03946e-67	-8.29256e-66	-3.28381e-66	-3.77586e-67	-1.96186e-67	4.19789e-67	-9.63258e-66	-1.0414e-66	2.94022e-67	-6.43308e-66	7.74581e-67	-7.18984e-67	7.23184e-66	3.66658e-67	7.09289e-67	-3.88896e-66	-3.4287e-66	-4.57457e-66	4.09912e-66	7.06001e-67	5.36151e-66	-4.71706e-66	1.19561e-67	5.22762e-67	9.10484e-66	6.3528e-66	6.30946e-66	5.71943e-130
-4.47897e-67	-2.28944e-67	3.9457e-69	4.08984e-67	5.23542e-67	-1.43034e-69	-3.19113e-68	1.17476e-67	-9.54185e-68	-4.19406e-67	-4.76066e-67	-5.17776e-68	1.45838e-67	8.71e-68	-2.25759e-67	-9.0256e-69	1.21525e-68	4.12827e-69	-2.52351e-67	-2.05366e-67	7.10504e-69	4.6087e-68	5.27944e-68	4.99718e-67	6.57039e-68	-6.8339e-67	2.7416e-67	-4.23351e-67	2.09941e-67	2.78586e-68	2.33474e-132
2.47288e-68	4.14674e-68	-3.90367e-69	3.44958e-68	-2.72494e-68	-2.45964e-68	-2.68097e-69	-5.41844e-70	4.05998e-69	-2.75258e-69	-4.53981e-68	5.5919e-69	9.25295e-70	1.02452e-68	-2.21987e-69	8.51679e-69	1.72981e-68	2.64497e-68	-3.26667e-68	-3.85202e-69	-2.55504e-68	-8.72931e-69	-1.52393e-68	-2.88813e-68	-4.99282e-69	-6.11613e-68	-1.88059e-68	4.45804e-68	2.24159e-69	3.52198e-69	1.71911e-134
-3.44555e-69	-1.33693e-69	7.45022e-70	2.09269e-70	-1.67343e-69	-7.22853e-70	-2.82358e-69	4.66856e-70	9.28021e-70	8.14876e-70	-6.45277e-70	4.9903e-71	-1.53031e-70	7.81526e-71	1.86796e-69	1.55645e-69	7.78141e-70	3.59524e-69	2.05156e-69	1.2035e-69	-2.63268e-69	-2.36335e-69	1.00751e-69	-3.12298e-69	-7.24092e-70	1.34892e-69	-1.92681e-69	8.30514e-70	-7.81494e-70	-8.0061e-69	1.47585e-136
6.8402e-71	1.56046e-70	2.30487e-70	1.26075e-70	-7.47567e-71	-3.70732e-70	-1.49498e-71	7.0558e-70	-2.44356e-71	-6.5222e-70	-8.99661e-70	-2.41697e-70	-1.00679e-70	-2.80165e-72	-2.05275e-70	1.56635e-71	1.22508e-70	2.75397e-70	3.24824e-70	5.89608e-71	8.58616e-71	-7.72071e-71	-1.30174e-74	-3.41621e-70	-3.32782e-70	-7.32865e-70	-1.64615e-70	6.0409e-71	-5.38331e-72	-2.37507e-71	3.09452e-138
5.87292e-71	-1.31778e-71	-7.01178e-72	-1.36437e-72	6.53467e-72	7.44094e-71	6.0036e-72	3.23992e-72	-1.69005e-72	5.71289e-71	-1.04119e-71	-6.34128e-72	-4.12796e-72	9.65735e-72	1.0001e-71	6.39731e-72	-2.29474e-71	3.7437e-71	1.71924e-71	5.44012e-72	-1.58014e-72	4.63504e-71	1.19436e-71	1.03895e-71	-2.92911e-71	4.77801e-71	3.45641e-71	1.66037e-71	-2.88116e-71	1.83283e-71	2.33983e-140
-2.24857e-73	-1.8694e-72	-1.3449e-72	-5.56304e-72	-7.52725e-73	9.73805e-74	-4.07011e-72	-1.18652e-72	1.64806e-74	4.81317e-73	-1.8269e-72	2.66273e-72	-3.39027e-73	-1.71739e-73	-7.55638e-73	2.13477e-72	-1.24459e-72	3.10187e-73	6.48155e-72	7.10646e-73	1.26201e-72	-2.40454e-72	-1.33122e-73	4.71821e-73	8.20439e-72	-7.52068e-74	7.09704e-72	1.27875e-72	1.90407e-72	-2.77394e-74	2.45506e-142
-4.5341e-76	-1.14708e-73	-6.43017e-74	8.0777e-74	-9.76175e-76	-9.47487e-75	1.17965e-73	-7.14173e-74	3.05332e-74	3.03931e-75	2.93644e-74	-2.30075e-74	-3.07399e-74	8.20241e-74	4.31042e-73	-7.42183e-74	3.62668e-74	-1.67108e-73	-4.58111e-74	-1.12928e-73	-4.73815e-76	2.03823e-74	-3.97848e-74	-1.4446e-73	-1.84504e-75	-5.40455e-75	-1.60726e-73	-9.7063e-74	1.5671e-73	2.00647e-74	3.71443e-145
2.66408e-74	-1.64023e-74	4.26419e-74	6.35221e-75	-2.82333e-75	1.32912e-74	4.71467e-75	2.0943e-74	6.48619e-76	-4.78798e-75	1.19112e-74	9.23825e-75	3.53103e-75	-1.83577e-74	-5.75613e-74	-3.51202e-74	2.72817e-74	2.02579e-74	-3.43961e-75	1.94465e-74	4.04711e-76	2.43948e-74	2.76338e-74	8.73015e-76	1.34888e-74	3.5245e-75	6.17963e-75	-5.66529e-76	-5.81171e-75	8.07704e-76	1.18013e-146
-1.48946e-75	-2.30446e-75	5.21066e-76	-1.62564e-76	-1.3918e-76	1.63108e-75	7.1647e-77	-3.07433e-76	-3.86795e-77	1.72991e-76	5.83567e-76	3.29662e-76	7.34819e-76	6.25619e-78	-1.48942e-76	-1.12878e-75	-2.29743e-75	2.9012e-75	2.83917e-75	-2.30751e-75	-5.55475e-75	-1.43933e-76	-1.15269e-76	2.5655e-76	3.17547e-77	-5.08059e-76	3.60061e-76	-5.73036e-77	-9.42583e-76	2.24306e-76	7.22899e-149
1.14842e-77	-6.65411e-77	8.14828e-77	-5.27882e-77	2.96996e-78	1.69752e-76	-5.71485e-78	1.72491e-78	-5.20008e-78	3.56655e-76	1.73732e-76	-1.32319e-76	1.3083e-77	5.57526e-77	1.00425e-78	-2.6743e-78	4.55687e-77	1.1264e-77	1.24354e-76	1.19892e-78	-5.08933e-77	-1.21212e-76	-9.00839e-77	-1.7377e-77	1.12626e-77	4.41036e-77	3.3809e-77	-1.61976e-77	-5.07816e-76	6.90969e-77	5.30552e-151
2.60253e-77	6.95624e-78	4.39445e-79	4.37436e-78	-6.1522e-78	7.52349e-78	-1.75098e-78	4.77992e-78	1.09731e-77	-7.7565e-79	-1.64356e-78	1.69325e-78	1.16281e-78	8.06588e-79	2.07103e-78	7.12007e-78	1.28073e-78	1.23018e-77	2.20577e-77	9.38914e-78	1.86974e-77	-3.5695e-77	-9.94145e-78	-5.81428e-78	-1.88801e-77	5.85123e-78	-5.38375e-78	1.73003e-77	1.28442e-77	1.99197e-77	4.81375e-153
2.32071e-78	3.17897e-79	8.05016e-79	-2.28771e-79	-8.45608e-80	2.9799e-79	-1.10696e-80	-3.44759e-79	4.05592e-79	-5.00705e-78	-6.13432e-79	3.06115e-79	1.4468e-78	6.12732e-80	-7.19234e-80	4.41408e-80	1.94654e-79	5.42627e-79	-4.62633e-79	2.68555e-78	9.94134e-80	-5.79394e-80	4.06309e-79	5.02662e-79	9.2012e-81	2.52664e-79	6.04679e-79	6.64572e-80	3.89886e-79	3.77466e-79	4.31292e-155
8.34987e-80	-8.31732e-80	-4.05713e-80	-5.4024e-80	2.38401e-80	1.91106e-79	5.83935e-80	2.7281e-79	-1.60237e-80	3.72886e-80	-2.06903e-79	-2.32399e-80	9.11228e-80	1.87518e-79	6.46547e-80	4.32828e-80	-2.21324e-80	4.00555e-79	9.30687e-80	-1.13157e-80	2.3851e-81	1.00232e-79	1.16653e-80	7.9585e-80	-4.69342e-81	1.8417e-80	2.94037e-81	-1.17503e-79	-3.20114e-80	-8.99171e-81	4.29424e-157
1.43988e-80	3.00777e-81	-6.79815e-82	-2.32076e-81	8.8071e-81	2.03341e-81	-5.02319e-81	-2.3167e-80	1.45646e-81	8.58877e-83	-4.94121e-82	2.74705e-81	2.00752e-80	-5.07164e-82	2.31059e-82	6.60947e-81	5.45261e-81	2.0699e-80	-5.07185e-81	-1.56939e-81	4.45922e-81	1.4983e-81	2.38001e-81	-3.4194e-80	-2.27485e-80	-3.36424e-81	-2.75475e-80	3.40939e-81	-4.95576e-81	-3.85671e-82	4.33019e-159
1.30259e-82	-5.82234e-82	3.26355e-82	1.93463e-82	-1.65819e-83	-8.96913e-82	2.89403e-82	-1.82346e-81	7.61424e-83	-1.77609e-83	-1.69481e-82	1.32178e-81	6.39785e-82	8.40707e-83	1.87809e-81	4.21206e-83	1.34726e-82	-8.60668e-82	6.97944e-82	-1.32344e-82	-1.49077e-82	5.28955e-82	6.40809e-83	1.13028e-81	-2.61082e-82	1.12024e-81	6.62342e-83	-1.27518e-82	6.55512e-83	-6.64514e-82	1.50775e-161
-1.7021e-83	-5.20033e-83	2.08096e-83	2.74009e-83	-3.30644e-83	2.98301e-83	8.8951e-83	-8.90297e-83	-1.25821e-83	-4.41992e-83	1.73634e-83	-2.71746e-83	1.41034e-83	-2.23218e-83	3.20246e-83	-1.0451e-82	2.94341e-84	-4.00585e-83	7.41349e-85	1.79099e-82	-1.68421e-82	1.48943e-83	9.38978e-83	4.14707e-83	-1.66096e-83	-3.1161e-82	-5.84647e-83	2.0006e-83	3.00856e-83	1.68953e-83	2.12997e-163
2.1359e-83	-6.2462e-85	6.82622e-85	-1.68929e-83	-3.81657e-84	-8.75058e-85	-1.9089e-85	-4.34364e-85	-4.60468e-85	1.69101e-84	-2.98686e-83	1.02642e-84	4.0025e-84	-4.24521e-84	8.85881e-85	-4.11896e-84	-1.28775e-83	5.88459e-84	-5.82372e-84	4.47606e-84	8.09788e-84	-3.97047e-85	8.73251e-84	1.12526e-83	-7.01013e-85	2.82063e-84	7.36503e-84	8.53105e-84	-8.63029e-84	-1.62585e-83	2.70335e-165
-2.63261e-85	-3.82263e-85	3.11283e-85	4.36928e-85	-5.78711e-85	-1.67549e-85	-5.92015e-85	8.7553e-86	8.30826e-86	-2.92349e-86	-4.18282e-85	-6.4863e-85	2.70633e-85	8.15744e-85	-1.99574e-85	-2.72165e-85	1.60428e-85	-6.06714e-85	-1.59762e-84	1.38846e-85	4.09791e-86	2.59555e-85	-2.35302e-85	-4.9797e-85	2.41628e-85	-2.97425e-85	2.77543e-85	2.7382e-85	-1.26707e-84	-1.33999e-84	9.71814e-168
-8.61758e-87	-5.27377e-86	-2.13616e-87	1.47405e-85	1.65317e-85	6.2967e-88	1.83808e-85	-1.83171e-85	-1.49019e-85	8.3114e-86	-7.63559e-86	1.17714e-86	-8.86397e-86	6.72762e-86	1.05277e-85	1.15126e-85	4.99947e-87	-3.60929e-86	5.72429e-86	1.23938e-85	1.79086e-86	-1.28485e-85	-3.80477e-87	4.94875e-86	-3.78716e-86	-7.30127e-87	-2.94411e-86	7.0332e-86	2.73499e-85	-6.43123e-86	3.16555e-169
-2.7166e-87	-6.02577e-87	1.87092e-86	-9.05786e-88	-1.31222e-87	-1.04017e-87	1.39801e-86	-8.51389e-87	-1.05256e-87	-3.05202e-88	-3.12703e-88	5.33153e-88	-1.52459e-87	1.15592e-86	6.35065e-87	-9.80523e-88	-4.14217e-88	-4.00041e-88	-6.18855e-87	1.73029e-86	-6.45026e-88	5.77336e-88	4.71475e-87	1.33384e-86	-1.26513e-87	1.22353e-88	-1.18202e-87	-4.62482e-87	-1.04805e-87	1.0864e-87	1.40968e-171
-1.13249e-88	1.05715e-88	-2.13311e-88	5.81461e-89	4.60086e-89	-6.38077e-89	2.19271e-88	2.97308e-89	-2.01043e-89	2.53877e-88	1.00568e-87	1.7708e-88	1.53051e-88	-6.47169e-89	2.01817e-88	-2.2354e-87	-7.85624e-91	1.03071e-88	-1.20636e-88	1.71335e-89	1.15017e-87	-2.7786e-88	7.49959e-89	1.04093e-87	1.21974e-88	-7.05291e-89	-1.44811e-88	1.03526e-88	2.96501e-88	7.94109e-88	9.5858e-174
2.68478e-89	-3.69589e-90	-6.35563e-90	7.0806e-89	5.23958e-90	-3.19219e-89	5.99289e-90	-9.72951e-89	-1.65341e-90	2.17193e-89	2.21148e-89	-9.56958e-90	-3.64415e-89	1.11294e-89	3.77111e-91	-2.36323e-89	-9.49224e-89	5.37848e-90	-3.32327e-89	-5.85732e-90	1.30585e-89	2.46034e-89	-1.48033e-90	2.33634e-90	-3.68015e-89	4.59085e-90	-2.90695e-88	1.66689e-89	2.67274e-89	-1.92425e-90	1.17239e-175
-4.60745e-91	7.97628e-90	-1.12671e-91	-9.15834e-91	-1.01593e-89	2.28165e-90	-1.15187e-89	-5.98379e-91	1.82193e-91	2.9692e-90	-3.80044e-90	1.48896e-91	1.55121e-90	6.71084e-90	-3.38243e-90	-8.14323e-91	-6.15417e-91	-1.23971e-90	3.9388e-90	1.0389e-90	6.32542e-91	9.75382e-90	-1.15658e-89	-9.35237e-91	7.86326e-90	2.933e-90	-7.98478e-91	1.21382e-89	5.85932e-90	-1.92949e-89	1.26272e-177
-1.50778e-91	2.19026e-91	6.74953e-91	-2.43596e-91	-3.64668e-91	-5.21208e-92	5.31548e-93	-9.1885e-91	-3.59537e-92	6.85411e-92	1.25397e-90	-2.14263e-91	9.96657e-92	5.00045e-92	-5.34216e-91	-2.32034e-92	4.10921e-91	-1.20507e-91	3.921e-92	4.83291e-92	2.3281e-91	-3.06616e-91	1.4314e-91	2.25684e-91	-4.57504e-91	-6.27873e-92	2.94457e-92	7.65318e-92	2.35752e-91	-1.47475e-93	4.17075e-180
1.54439e-92	-1.62167e-92	-4.9707e-92	-5.1029e-93	-8.79425e-93	-3.95508e-93	8.95827e-93	-2.01346e-92	5.25038e-93	-3.43218e-93	-3.00798e-92	-3.04015e-93	-2.0899e-91	7.04266e-93	6.18254e-93	-2.57094e-92	-2.61261e-93	3.75108e-92	-2.08682e-92	-2.19158e-93	4.069e-92	-5.77477e-93	-1.46303e-92	4.50368e-94	1.21074e-91	-2.90069e-92	5.75679e-93	-5.95095e-92	-7.73423e-93	5.98545e-92	7.54307e-182
1.2798e-93	8.79285e-94	1.8147e-93	5.46844e-93	2.01041e-93	4.05245e-93	-9.44354e-93	1.84104e-93	1.00581e-93	-6.47881e-93	1.74266e-93	6.65816e-94	-4.66613e-94	-6.87552e-94	5.00316e-93	-5.25337e-94	-6.60661e-94	-7.77077e-94	1.86561e-94	-6.07784e-93	1.66847e-92	-1.34321e-93	7.05648e-94	4.31473e-93	-3.13608e-94	-5.29023e-94	1.93138e-93	5.02415e-93	1.8606e-93	4.75937e-94	5.91459e-184
5.01367e-95	-1.91086e-95	2.99331e-94	4.10729e-95	1.14362e-95	4.10176e-95	2.78525e-94	3.40715e-94	2.6697e-96	5.08466e-95	-2.10949e-94	-1.26481e-95	1.06646e-94	-4.84381e-95	-9.40043e-95	-9.60703e-97	-1.102e-94	3.65519e-94	-1.39406e-94	2.01555e-94	-3.2727e-94	-5.52424e-94	1.48927e-94	6.25706e-94	2.10888e-94	-2.60928e-94	-1.3838e-94	-1.81367e-95	1.84338e-95	-5.94298e-95	1.52713e-186
4.58379e-95	2.20575e-96	2.29542e-95	-2.80599e-96	7.04877e-96	2.5517e-95	7.74314e-95	-2.04219e-98	-2.55891e-95	-4.70393e-96	-8.52205e-95	3.33531e-96	1.57026e-96	4.96229e-96	-5.89978e-95	-3.93082e-96	3.82352e-96	-3.67932e-95	-2.81517e-95	9.89396e-97	1.88917e-95	-3.19162e-96	-7.12545e-96	1.97596e-95	-3.67009e-95	-4.6599e-95	-2.17732e-95	-1.97908e-96	-1.51489e-95	-3.73662e-96	2.80211e-188
5.94932e-98	-4.44351e-96	-9.60312e-98	4.98643e-96	2.98795e-96	7.63324e-97	5.77263e-98	-6.41492e-98	1.09412e-98	4.72772e-96	-7.19289e-98	-4.25058e-96	2.57625e-98	1.75654e-96	-5.04334e-97	6.20229e-97	-6.98489e-97	2.56891e-96	6.02787e-97	-3.84883e-96	1.36033e-96	-5.74181e-97	2.51818e-96	-4.77256e-96	-1.2673e-97	3.32378e-96	-4.16634e-96	-3.1011e-97	-3.8259e-98	-9.27652e-97	1.81232e-190
2.54308e-98	3.56249e-98	-2.2005e-98	-1.39608e-98	2.43469e-98	-2.06695e-97	-4.82744e-97	-1.74161e-97	-6.52112e-97	8.42069e-98	-1.24422e-97	2.46883e-97	-2.29261e-97	-1.1774e-97	4.23297e-97	-1.12252e-97	1.68029e-98	2.29428e-97	3.71959e-97	1.19197e-97	2.46668e-97	4.38449e-97	7.74448e-98	-1.45863e-97	1.13843e-97	3.41735e-98	-5.5871e-98	7.39863e-99	-2.16328e-98	-1.80851e-98	1.5802e-192
4.28588e-98	1.03202e-98	-5.74864e-99	-2.82163e-98	-3.75655e-98	-4.38591e-99	-5.02574e-100	-8.81943e-99	2.29362e-98	1.50037e-99	-9.15898e-99	-9.88815e-99	1.55104e-98	-1.95731e-98	-5.11239e-98	-1.15023e-98	1.1247e-98	1.79693e-100	-8.6198e-99	1.02016e-98	1.6629e-98	9.9049e-99	-6.22943e-99	2.30113e-98	-9.19898e-99	7.82139e-99	6.00619e-100	-1.22269e-98	-6.85557e-99	-1.83578e-98	1.02882e-194
1.11447e-99	4.0205e-100	1.66744e-100	-1.45081e-99	-5.4587e-100	-2.72006e-100	6.10386e-100	2.67123e-100	1.73907e-99	1.23621e-100	-9.54e-101	-3.15044e-99	5.05717e-100	-1.05239e-99	1.37276e-99	2.70122e-99	3.73423e-100	-6.63465e-100	-1.45226e-100	7.25157e-101	9.09729e-100	-4.45987e-100	-1.79386e-99	1.87095e-99	4.15456e-100	7.63331e-100	-2.0726e-99	-5.88507e-100	3.99878e-101	-5.91418e-100	4.19702e-197
-1.57312e-100	1.18943e-102	-5.83144e-102	-1.00261e-101	3.29919e-101	2.36837e-100	-1.64598e-101	1.85696e-100	1.79118e-101	2.37062e-101	-7.2389e-102	1.92255e-101	1.21185e-101	7.98041e-101	-1.94783e-102	-3.24833e-101	-2.20124e-101	1.1837e-100	2.87569e-101	3.10668e-100	-9.53216e-101	-3.29056e-100	-3.37506e-100	-1.18019e-100	-2.34822e-100	4.45376e-101	-6.04604e-101	-3.41102e-102	1.27736e-100	2.6788e-100	6.31605e-199
-1.52743e-103	-1.59733e-101	-3.79193e-102	-5.1227e-102	1.47258e-102	1.15749e-101	2.33653e-102	-2.11556e-102	9.19136e-103	-2.48173e-101	2.11034e-102	-1.61096e-101	-2.13073e-101	1.11526e-103	1.54536e-101	2.69837e-101	7.06491e-102	3.05648e-101	-1.91666e-102	3.54917e-102	-1.35972e-101	1.42626e-102	-3.28375e-102	-2.83109e-102	1.65829e-101	1.21245e-101	-1.35228e-102	-3.24398e-101	-5.0698e-102	-3.34205e-101	6.56844e-201
2.41652e-102	2.78654e-104	-3.17542e-103	9.2169e-103	1.55914e-102	-8.59002e-103	2.25847e-103	1.46538e-103	4.87993e-104	-1.94429e-102	-2.9736e-103	-3.4989e-102	1.07425e-102	-3.68083e-103	2.1262e-103	-2.34706e-102	6.23656e-103	-3.93457e-103	-9.87236e-103	1.67198e-102	-2.64971e-103	1.69949e-102	1.29469e-102	-7.98584e-103	1.17559e-102	1.31086e-102	-1.42767e-103	-1.28529e-102	-4.0354e-102	7.90923e-103	6.42578e-203
1.48307e-104	8.23469e-104	1.38025e-103	-5.53224e-104	-1.01465e-104	-5.20052e-104	-1.11321e-104	1.06486e-104	-3.30594e-104	1.16535e-103	1.54917e-103	8.55292e-105	-3.22761e-103	-4.9812e-104	-1.2119e-103	6.58333e-104	-4.14632e-104	-1.10593e-103	-2.521e-104	-1.56727e-103	-4.94848e-104	8.26445e-104	2.51742e-104	-1.14119e-104	1.78143e-103	-1.04951e-103	6.93471e-104	8.68693e-105	-7.41569e-104	-1.90791e-103	3.35306e-205
1.15629e-105	-1.17121e-105	-4.16722e-105	1.06128e-107	6.76472e-106	-4.71541e-106	2.77781e-105	5.01725e-107	-2.74385e-105	1.78498e-105	6.23301e-106	-3.49495e-104	3.41882e-105	-4.44525e-106	-2.41918e-105	-1.28749e-106	-4.61054e-105	-1.00411e-104	1.43138e-105	4.52744e-106	4.55888e-105	2.67053e-105	2.60509e-105	-2.99836e-107	-6.54219e-106	-9.43322e-106	4.83114e-105	-3.72828e-105	-1.10628e-104	2.74667e-105	1.60633e-207
-1.31741e-106	6.37995e-107	9.6052e-107	-1.09361e-106	1.71148e-106	1.3598e-106	9.48483e-106	9.46918e-107	-3.96571e-106	-1.07776e-105	-1.14676e-105	-1.08787e-106	3.53109e-105	4.29486e-107	-5.23444e-106	3.03898e-107	-4.84912e-106	-9.53781e-107	-5.37606e-106	1.59117e-106	1.64408e-105	1.45485e-106	-4.12004e-106	-2.48992e-106	-6.8268e-106	9.90132e-107	7.44236e-107	-1.41058e-106	2.63696e-106	1.89828e-106	2.05114e-209
-1.97404e-107	2.98149e-108	2.05915e-107	-3.25053e-106	-7.2195e-107	2.04897e-106	-7.71172e-107	4.9031e-108	1.96725e-107	1.05708e-107	2.68492e-107	-2.10582e-107	-2.83628e-107	9.0902e-108	5.61342e-108	-5.08726e-108	3.05126e-107	5.83174e-107	5.10264e-108	-2.34894e-106	-2.09974e-108	-8.63373e-107	9.81551e-107	-1.48196e-107	-4.01305e-108	4.1349e-108	-3.00389e-106	-1.61328e-106	-2.14483e-106	-1.70064e-106	4.3032e-211
8.24615e-109	-3.161e-108	5.22975e-108	-1.08277e-107	1.27283e-107	3.79103e-108	6.20426e-108	3.82181e-108	1.17159e-109	-3.52075e-109	2.90045e-108	4.54904e-108	-4.1377e-109	-4.4384e-108	1.65854e-107	3.97692e-109	1.55016e-107	6.30242e-108	-2.26619e-108	-5.88604e-108	1.1001e-108	5.3024e-109	-1.09405e-110	-7.73333e-108	-5.3012e-111	1.7333e-107	-9.22171e-108	-4.52347e-108	2.70602e-108	1.43874e-107	1.71044e-213
1.88153e-109	1.37529e-108	-4.66483e-109	2.61005e-109	5.08805e-109	-2.54033e-109	9.13233e-110	-1.67321e-108	-3.49592e-110	-4.477e-109	-3.81177e-110	-3.5954e-110	3.78273e-109	-3.43057e-109	3.37698e-109	-1.09392e-108	4.83788e-109	-8.94428e-109	1.92785e-109	-6.37091e-109	1.77619e-110	-1.00843e-108	-5.38834e-109	-4.90944e-109	1.39145e-109	2.28082e-109	-1.1282e-108	4.04183e-110	4.22841e-111	-4.44876e-109	1.16893e-215
6.83531e-110	-9.56022e-110	-5.19881e-110	-2.27004e-110	1.14521e-110	-6.95004e-112	-4.56071e-110	-8.05222e-110	-1.20326e-110	-9.63248e-110	4.04741e-110	4.87484e-110	-4.29657e-110	-6.69695e-110	5.79603e-110	1.8741e-110	2.79147e-110	5.15124e-110	2.12748e-110	-1.61453e-110	7.24677e-111	3.25388e-110	2.20794e-110	2.00955e-109	1.31263e-110	-3.22959e-110	4.63184e-110	1.29408e-110	1.14243e-110	-2.6583e-111	9.89983e-218
3.54618e-111	3.70031e-111	-5.27533e-111	-5.35457e-112	1.86735e-111	1.13027e-110	1.55907e-112	-6.074e-111	8.47387e-111	1.95554e-111	2.27757e-111	8.80737e-111	-3.64721e-112	2.38327e-111	-8.72433e-112	-7.85365e-112	-6.46683e-112	-1.72768e-111	-3.96901e-110	1.07052e-111	-9.0508e-111	2.33261e-111	-1.36438e-112	1.0251e-111	-2.35481e-110	-1.77664e-110	-1.94811e-111	1.0336e-111	-6.44896e-112	5.1247e-111	2.9581e-219
1.27847e-112	3.09074e-112	-8.70367e-113	-1.55754e-112	3.0349e-113	1.05151e-111	-3.73451e-113	4.17136e-113	4.18771e-113	-6.32803e-112	3.54956e-112	-3.12699e-113	-2.01982e-113	-1.63616e-112	-3.50296e-112	-9.24892e-112	7.71478e-112	3.24897e-112	-9.86289e-114	-5.17431e-112	1.02248e-114	-5.82781e-113	-8.77742e-112	-8.2021e-113	-2.83098e-112	-7.29625e-112	-2.86911e-112	-1.29834e-112	3.12267e-112	-8.8606e-112	6.13133e-222
1.23208e-113	-1.00208e-113	1.72729e-113	-1.92929e-113	-5.71032e-113	-8.05908e-113	-1.81139e-113	1.16146e-112	-1.81127e-113	-2.78822e-113	1.69211e-113	1.45431e-113	-2.75334e-113	-1.88351e-113	5.49801e-114	-1.69982e-113	-3.20847e-113	7.47603e-113	1.37172e-117	1.77364e-113	-1.49185e-113	-1.83445e-113	-3.13631e-113	7.95475e-113	2.86786e-113	-1.71739e-113	1.15972e-115	4.99737e-113	1.1904e-113	-1.21487e-112	6.08511e-224
9.71786e-116	6.57529e-115	5.93314e-114	2.21213e-114	-5.57869e-114	3.32635e-115	-1.81988e-114	-1.39174e-114	1.03033e-115	-7.69677e-116	-9.51019e-117	-9.57695e-115	-2.08796e-114	4.25442e-116	7.81822e-115	-2.15259e-114	-3.82321e-114	-6.88809e-115	6.21348e-115	-3.3919e-115	-2.03483e-114	2.47958e-115	3.12177e-114	4.17103e-115	1.41542e-114	-2.79787e-114	-6.66973e-115	-8.37271e-115	-2.89404e-114	7.38336e-115	1.37171e-226
2.5757e-115	2.40475e-116	-3.85487e-116	-3.63612e-116	8.86212e-115	-7.52069e-116	2.87598e-116	-7.27795e-115	2.11208e-116	-6.21908e-117	2.77886e-116	2.86213e-115	5.86425e-115	-1.25233e-116	-1.51868e-116	-6.04495e-116	-3.11235e-116	-1.62831e-116	-8.14786e-116	-1.11138e-114	-5.80453e-116	1.11025e-115	-1.21404e-115	3.128e-115	1.32985e-115	5.21859e-116	7.05236e-116	-4.97006e-115	-1.46579e-114	1.29415e-116	5.61482e-228
3.97236e-116	-2.12282e-116	2.6604e-117	-3.72553e-117	5.53932e-116	-6.99713e-117	3.44204e-117	9.82438e-117	-6.06371e-117	-7.28079e-117	3.52503e-117	3.32789e-116	1.22479e-116	1.38212e-116	-3.67672e-116	8.02284e-117	7.44833e-117	-2.60784e-116	-4.93843e-116	-1.71044e-116	-5.35096e-117	9.66859e-116	1.93724e-116	-9.45943e-116	7.34529e-116	4.14869e-117	-1.63825e-116	-7.799e-116	1.09062e-116	3.58057e-117	4.23044e-230
7.57574e-118	-1.18545e-117	-5.32634e-118	-5.58889e-117	4.3439e-117	5.55286e-117	7.73446e-118	3.52092e-117	-6.06448e-117	-3.61905e-117	-5.84901e-117	5.66317e-117	2.1743e-118	2.37186e-118	-2.01877e-117	-1.56265e-117	1.42794e-117	2.45925e-117	-1.74132e-117	3.71002e-117	-7.17017e-117	-4.48077e-117	4.3067e-117	9.43712e-119	2.97266e-118	7.88081e-118	-2.68454e-117	1.68759e-117	1.66076e-117	6.44628e-118	3.47843e-232
-1.25488e-119	-5.86033e-118	4.93161e-118	-9.50868e-120	5.66174e-121	8.50786e-119	7.74003e-119	1.05077e-118	-3.4939e-118	-8.26868e-118	2.25804e-119	3.01463e-119	-9.66122e-119	-4.88671e-118	1.79211e-120	-1.61447e-118	7.21654e-119	-3.06877e-120	-2.90256e-120	1.3991e-118	-9.65363e-120	4.2133e-118	9.97718e-119	-7.13988e-118	7.05913e-118	2.75709e-119	3.23219e-119	1.89858e-118	1.24709e-120	-3.97738e-118	3.10907e-234
-1.71656e-119	-2.92018e-119	-4.91345e-120	1.03574e-119	-1.1431e-119	-2.3014e-120	8.93319e-120	2.92406e-119	2.1467e-119	-3.41884e-119	-6.6745e-119	1.28661e-120	9.08055e-120	1.08484e-119	-5.80011e-120	3.8759e-120	-6.07004e-120	-4.29074e-120	-7.77836e-120	9.82177e-120	-1.92425e-120	-6.99905e-119	4.33422e-119	1.52337e-120	-2.76089e-120	-2.53751e-119	-1.08992e-118	3.39842e-120	8.19465e-120	-4.78024e-119	3.05747e-236
3.48475e-121	-1.90309e-120	-7.84839e-121	-1.5251e-121	-3.55732e-121	-1.28016e-120	2.5684e-123	2.50134e-122	3.12663e-121	1.83527e-120	-1.5238e-120	4.10928e-121	-4.10741e-122	2.77744e-121	1.90893e-120	-7.83323e-121	-6.62936e-120	6.9276e-121	7.5723e-120	1.04823e-120	-2.90494e-120	-8.67814e-121	2.02429e-121	-1.45334e-120	2.78434e-120	-7.1979e-121	-1.26823e-120	-1.5217e-121	-1.59515e-121	2.20246e-120	1.45432e-238
-1.91918e-122	2.29286e-122	-7.27402e-122	-1.29359e-122	-7.70648e-122	-4.84229e-121	-1.47825e-121	-2.4249e-123	-5.76572e-122	1.81197e-121	-7.57624e-123	-9.99204e-122	-2.16709e-122	2.05464e-121	-1.3533e-122	1.82568e-121	-1.23995e-122	-1.01301e-121	-1.01041e-121	-1.38606e-121	2.37508e-122	3.77342e-122	1.76457e-121	-1.92845e-122	-1.98177e-121	-8.91594e-123	-1.11702e-121	-1.16875e-121	8.34417e-123	1.81288e-121	5.62784e-241
-1.11723e-122	-6.41016e-123	-9.00167e-123	-6.32362e-122	6.18943e-123	-6.63054e-122	7.32099e-123	-3.25284e-123	-1.53131e-123	2.42961e-122	-4.39191e-123	1.67852e-122	4.93944e-123	5.93389e-123	1.04937e-123	1.386e-122	1.72493e-123	-3.4771e-122	-1.99387e-123	9.78636e-123	-4.6145e-124	6.4107e-123	3.13094e-123	1.43641e-123	-5.56545e-122	1.82699e-122	2.57456e-122	-1.00773e-122	2.56707e-123	3.48031e-123	1.54704e-242
3.45903e-124	2.2298e-124	-1.6141e-124	1.44097e-123	7.2954e-124	-3.00631e-123	4.54429e-124	1.41263e-124	-4.98173e-124	6.18055e-124	7.59437e-124	2.3824e-124	-5.05517e-124	-5.22342e-125	-2.62095e-125	-2.17964e-123	-1.43714e-123	-1.26753e-123	9.72327e-125	-2.50705e-124	-3.84981e-124	-2.44503e-124	6.08257e-124	-2.28036e-124	-2.30659e-123	7.02544e-124	-4.76608e-124	8.8758e-124	2.4865e-125	-1.57395e-124	2.95704e-245
1.91306e-125	1.30841e-124	-3.50415e-125	7.44936e-125	3.18041e-125	2.83657e-125	6.4064e-127	-8.4921e-125	-2.571e-125	1.4552e-124	1.64735e-126	1.30566e-124	1.16916e-124	9.12593e-125	-8.09091e-126	-1.68596e-124	-1.01791e-125	2.1543e-126	1.42882e-126	3.13668e-125	6.07751e-126	-4.85029e-126	-4.70272e-124	4.01573e-125	8.14285e-126	1.14142e-125	-1.00634e-125	3.03515e-125	5.24476e-126	7.61181e-125	3.53629e-247
1.3877e-125	5.26353e-125	-1.13359e-125	5.43976e-127	8.26315e-127	3.06282e-127	-9.9336e-126	1.95043e-126	-1.58382e-126	3.97311e-126	-1.07553e-125	5.08982e-126	-3.38204e-127	1.11942e-125	3.04862e-125	1.04928e-125	2.50336e-127	-2.08407e-125	1.41443e-125	1.22544e-125	1.75975e-126	-4.06418e-126	5.16952e-126	-2.86206e-126	2.2119e-126	1.37689e-125	-1.32988e-127	1.59918e-125	1.90323e-125	-3.29775e-125	7.25904e-249
-1.1225e-127	1.20595e-126	-1.4507e-127	-5.01491e-127	-3.30985e-128	3.50144e-127	8.59798e-128	-1.25271e-126	-2.63854e-127	-1.01779e-127	1.43972e-126	3.54514e-128	-1.18602e-126	1.67784e-127	5.59021e-126	1.09631e-127	1.32745e-128	1.26912e-127	-1.08652e-126	1.0624e-126	-2.70973e-128	-2.47844e-127	9.63342e-128	2.72829e-127	7.10329e-128	-3.25461e-127	5.55973e-127	7.40972e-127	1.00875e-126	-1.16778e-126	4.41129e-251
2.47565e-127	2.40021e-128	-3.09412e-128	-5.26867e-128	-1.5932e-128	-5.53094e-128	-3.62087e-128	1.11839e-128	4.53937e-129	-9.53197e-129	-3.0544e-129	-4.59975e-129	3.44866e-127	-2.78055e-128	2.76674e-127	2.49957e-128	5.60375e-128	-7.00029e-128	-7.55093e-129	-3.63038e-130	4.57994e-128	6.30356e-128	-4.60812e-128	6.47465e-128	7.09999e-129	2.17594e-128	1.07059e-128	-3.52229e-128	7.75985e-129	-3.77571e-127	4.32351e-253
1.80776e-129	-4.66072e-129	-2.60679e-128	-9.32955e-130	6.12188e-129	-2.61292e-129	8.84214e-129	3.58298e-129	1.04771e-130	4.4548e-129	4.0636e-129	5.32219e-130	7.02967e-130	-4.05031e-130	4.15657e-129	-6.99654e-128	8.63096e-129	-4.20012e-129	-6.6465e-129	3.29699e-129	2.39318e-129	5.49942e-129	-1.21991e-128	2.93701e-130	-2.27618e-129	1.19045e-129	-1.34497e-128	-2.70438e-128	-2.26573e-129	2.11035e-129	7.05097e-255
-3.63663e-130	-5.80771e-130	3.4125e-130	-1.5487e-130	4.62862e-130	4.72e-130	-6.45975e-131	-5.95585e-130	-3.55085e-130	4.1852e-132	-6.94407e-130	-1.23203e-130	3.78422e-130	-3.05556e-130	-5.27038e-130	-2.80905e-129	1.14602e-129	7.4813e-131	1.0368e-130	-1.29531e-130	1.4268e-130	4.10351e-130	2.42353e-130	-6.01612e-131	-5.09388e-130	-9.92595e-130	-5.43773e-131	-1.59781e-129	2.85501e-130	-4.64733e-130	1.61302e-257
-3.75585e-131	8.15241e-131	5.59523e-131	-8.35668e-132	7.15117e-131	-1.56227e-132	-7.92596e-132	-9.26958e-131	-5.64762e-131	1.37209e-130	3.16119e-131	-1.17137e-132	9.56301e-132	-6.42377e-131	1.22027e-130	1.8804e-131	2.48252e-131	-6.53979e-132	-2.90103e-131	-6.58529e-131	3.49867e-131	1.50946e-131	-5.51796e-133	-4.35969e-132	-3.89172e-131	-1.60633e-130	-1.02947e-130	1.44161e-130	1.45031e-131	3.99886e-132	1.33741e-259
-9.23732e-133	-1.92132e-132	1.33762e-132	4.80671e-132	-8.08715e-133	-2.96413e-132	-1.0495e-132	-4.43746e-132	8.07079e-133	1.19027e-131	2.11854e-131	2.78472e-133	-1.60215e-132	-2.68492e-132	-1.49959e-133	-5.90603e-134	-4.98425e-132	3.35949e-132	7.71094e-132	5.44949e-132	-4.7882e-132	-2.30431e-133	-1.2481e-132	4.15994e-132	1.53437e-132	5.56301e-132	6.43431e-132	3.67082e-132	-7.8127e-132	-1.20488e-132	9.7849e-262
1.29595e-133	3.57723e-134	-6.75686e-134	-2.10149e-133	-1.07766e-133	-1.21316e-133	9.35353e-135	-6.0424e-133	2.29374e-135	-7.95433e-133	-2.11624e-133	-2.19401e-133	-4.88433e-135	3.95148e-133	1.574e-134	5.59192e-133	7.33387e-134	-1.14616e-133	6.75062e-134	-3.5882e-133	-1.95691e-133	-1.73565e-132	7.81376e-133	-1.25885e-133	-2.43617e-133	1.007e-132	1.89414e-133	-2.20018e-133	-4.09024e-134	8.19839e-133	7.31354e-264
-2.64991e-134	-1.35768e-134	-3.11282e-135	-2.14939e-134	2.76435e-134	2.35936e-134	1.09232e-134	-6.1158e-136	1.46645e-134	-2.08887e-134	4.32115e-134	-1.86891e-134	-9.44189e-135	-2.0617e-135	1.1063e-133	3.8746e-134	-8.18452e-134	-4.81026e-134	-1.73421e-134	7.491e-135	6.04289e-134	6.18483e-135	6.86844e-134	7.28413e-134	-5.09017e-135	-4.61112e-134	-2.53796e-135	4.37445e-134	-1.39306e-133	-8.15202e-136	6.60619e-266
-1.62308e-135	1.31076e-135	9.06299e-135	1.24482e-136	-7.14379e-136	2.45765e-136	-7.40254e-135	-4.41949e-135	-1.51925e-135	7.63454e-136	-8.34734e-135	-8.93449e-136	-3.89643e-135	-3.74509e-135	3.55426e-135	1.89626e-135	1.06782e-134	3.47621e-135	1.58651e-135	-4.35014e-135	9.54117e-135	1.98984e-135	-6.46228e-137	-3.41044e-135	8.86402e-136	-9.26173e-136	1.60885e-136	1.62187e-136	8.41312e-135	-3.26548e-135	6.17527e-268
1.8765e-136	5.18863e-136	3.02614e-136	-9.88937e-137	9.58807e-137	5.70541e-137	4.68458e-136	8.87631e-137	-6.61505e-137	-1.14163e-135	-1.96319e-135	-2.9138e-137	3.33054e-136	2.679e-137	-4.81477e-136	6.58613e-136	1.41069e-136	1.7968e-135	2.81014e-136	-1.73164e-136	3.83523e-137	5.72588e-136	-1.02368e-136	-5.20541e-136	-3.71753e-136	-9.61408e-136	9.85349e-136	1.97765e-136	9.4978e-137	5.15562e-137	1.26378e-269
1.76973e-136	-2.59428e-137	-7.41112e-138	-3.35875e-137	-1.71669e-137	8.79071e-138	1.06682e-136	-5.02092e-138	7.43812e-137	1.77115e-137	1.34422e-137	-5.27361e-137	1.80335e-137	9.05985e-137	-9.33938e-139	-2.55622e-138	-5.92234e-138	-5.27578e-137	2.08816e-138	2.50905e-138	-3.34656e-137	-3.0351e-138	1.26267e-137	7.14669e-137	3.85795e-138	-1.22516e-137	-1.46518e-137	-1.23779e-137	7.80039e-137	1.68049e-137	7.84276e-272
-2.79396e-139	-5.5441e-139	-7.13388e-138	3.75629e-138	-3.60654e-138	2.06966e-138	5.86257e-139	4.98315e-139	6.4108e-138	-1.5808e-138	-5.6113e-139	1.03537e-140	-1.74401e-138	1.55618e-139	1.22284e-138	-1.98182e-140	7.62103e-139	-1.68534e-138	-1.43198e-138	-8.12058e-139	3.32848e-139	3.28817e-139	6.19639e-139	3.26211e-138	-9.94e-138	1.73532e-139	8.01253e-139	3.69308e-139	-2.93738e-138	6.85193e-139	2.57829e-274
3.16306e-139	4.03897e-140	-1.7031e-139	-3.78292e-139	-2.03489e-139	-2.43302e-140	-3.69095e-139	-5.499e-139	2.92841e-139	3.44855e-140	4.86909e-141	5.13855e-141	-3.62882e-139	-1.32392e-139	6.44547e-141	2.07645e-139	1.30962e-140	-1.69906e-140	4.81484e-140	-6.50986e-140	1.23031e-140	-1.23337e-139	1.34569e-138	8.76539e-140	2.62034e-138	-6.37768e-140	-5.01111e-140	-1.93169e-139	2.22529e-139	-1.31904e-139	9.85171e-276
-1.44741e-140	-1.9615e-140	-2.5229e-140	-2.80396e-141	2.71365e-141	-2.27406e-141	2.84368e-140	2.52915e-140	-1.97773e-141	-1.35704e-140	-1.55255e-140	-6.47984e-140	-7.7135e-141	-1.4429e-140	-3.73601e-140	-1.14897e-140	7.58645e-141	-4.27193e-140	-4.96692e-140	1.25921e-141	9.10681e-141	-2.49499e-141	1.27783e-139	-5.86083e-140	-4.81488e-140	5.50984e-140	-4.9224e-140	-7.46706e-142	8.24324e-140	-2.29164e-141	4.79047e-278
-2.71936e-142	-4.30795e-142	2.33317e-141	-4.76448e-141	3.34363e-142	4.98767e-142	-1.00388e-141	4.72337e-141	2.36142e-142	5.67034e-141	-1.22438e-141	6.32242e-142	4.88626e-143	5.14664e-141	1.38508e-142	5.78077e-142	-6.97451e-142	-1.31937e-142	1.32866e-141	1.03952e-141	-5.27614e-143	2.48065e-142	1.12966e-141	-5.75228e-143	-2.56048e-142	-1.13351e-142	-5.9929e-142	1.26201e-143	5.83762e-141	-1.22802e-141	1.5375e-280
8.6058e-142	-2.85969e-143	-2.12449e-142	-2.32082e-142	3.24111e-142	-2.09053e-143	-2.98492e-142	-4.83047e-143	-6.09491e-144	-3.13231e-143	1.08802e-141	-8.40761e-143	-1.1642e-142	-2.81725e-142	-1.32464e-143	1.0187e-142	-1.85631e-142	2.34548e-142	1.40575e-143	4.34907e-142	2.44024e-144	-1.60177e-143	1.30544e-142	-6.14149e-143	-7.89181e-143	1.23283e-142	2.96164e-142	4.54512e-143	2.85196e-142	-5.22726e-143	2.82784e-282
-1.43674e-144	1.29526e-143	-1.38788e-144	-5.53111e-145	-1.64654e-145	1.93751e-144	-1.23489e-143	7.33985e-146	1.65203e-143	5.90875e-145	-3.65481e-144	-2.51075e-143	1.63957e-144	-1.45546e-143	-3.79393e-143	-6.01199e-144	-1.96104e-144	9.46791e-145	-1.03035e-143	2.19366e-143	-1.80943e-143	2.10839e-144	-4.63729e-143	-1.81108e-144	-6.23736e-143	-5.38304e-143	1.99928e-143	1.44601e-144	1.15295e-144	6.18661e-144	1.32427e-284
-5.4475e-145	-3.33567e-145	-3.46294e-144	-2.40904e-144	-3.25213e-145	9.74379e-145	4.10828e-145	5.34145e-145	3.35941e-145	7.10598e-146	-6.21885e-144	2.19701e-144	-2.23052e-145	1.36432e-144	4.83903e-145	-2.90453e-144	-1.24278e-145	-1.99386e-146	1.47787e-145	-3.04524e-144	-6.62477e-144	3.3459e-144	-2.58703e-144	4.64661e-145	2.32968e-144	2.62698e-144	-1.23781e-144	-6.34497e-146	1.68077e-144	1.77476e-144	1.65055e-286
-2.52968e-145	2.5973e-145	5.9884e-146	-1.35043e-146	-1.62489e-145	2.10358e-145	1.80441e-145	1.43944e-145	-7.82705e-145	7.52724e-146	-3.86093e-146	2.48064e-146	-1.02097e-145	-8.43887e-146	-8.53121e-145	-4.30505e-146	-7.95585e-146	6.05938e-145	-1.7545e-146	-1.98056e-146	7.48679e-146	-1.5124e-146	-2.34128e-147	-9.75332e-147	2.25614e-145	-4.96657e-145	-3.78222e-145	6.14492e-145	9.78306e-146	4.82084e-146	2.83701e-288
-1.70152e-147	-6.49342e-147	-7.14602e-147	1.61915e-147	-2.37614e-148	-3.62522e-146	3.35411e-147	-2.74227e-147	-7.42278e-147	-1.64933e-147	-6.3374e-147	-4.73171e-147	-1.00659e-146	2.94407e-147	1.33057e-147	1.22744e-147	-3.87896e-146	3.65135e-147	-4.47242e-147	1.4987e-147	2.86445e-148	2.34476e-147	2.22287e-147	-1.66172e-146	-1.32846e-146	1.83838e-147	-1.86433e-147	1.08965e-146	3.23597e-146	1.31163e-146	5.01355e-291
1.36034e-149	-4.68173e-149	-6.70713e-148	7.40825e-149	-4.6529e-149	1.08535e-148	6.99527e-150	9.69505e-149	2.21844e-147	9.41693e-148	1.50348e-148	-3.94787e-148	-1.42564e-148	4.98864e-148	-9.69905e-148	-4.6961e-148	5.26011e-148	-8.3251e-149	-8.32173e-148	-7.10126e-148	-1.18015e-148	1.34047e-149	-2.45142e-147	-1.09905e-148	-7.30798e-147	-7.54051e-149	-1.89283e-147	-1.0195e-148	4.39233e-148	9.52166e-148	7.35194e-293
8.95246e-150	-8.50234e-149	-4.26874e-148	-2.28607e-149	9.76991e-149	-3.15414e-149	1.13553e-148	-1.80703e-149	-2.97429e-149	-1.51076e-148	-1.3522e-148	-6.17577e-149	-4.93851e-149	-7.51497e-150	1.14136e-148	1.71613e-148	-2.29426e-148	1.37378e-149	-1.26874e-149	-3.14404e-149	-5.41198e-149	-1.65288e-149	-1.34907e-148	-2.8096e-149	4.07427e-150	-9.10612e-150	-3.21812e-149	-4.24112e-149	1.05902e-149	-1.20188e-148	3.98251e-295
9.14668e-151	1.69259e-149	5.35246e-149	-1.30769e-149	4.18165e-150	3.67873e-149	1.8195e-150	-2.40549e-151	-9.17845e-150	-1.82246e-150	-5.36196e-150	7.52823e-150	3.30102e-149	7.52756e-151	3.84074e-149	1.72607e-149	-5.69998e-151	8.0017e-151	1.27894e-149	3.17337e-151	1.61148e-149	1.83129e-150	1.44385e-149	-4.89252e-150	5.27702e-150	-1.08344e-150	-1.06919e-149	-2.34821e-150	-5.86015e-150	-3.39395e-150	8.58845e-297
2.31609e-152	-1.43472e-151	1.44745e-150	6.32496e-151	-2.31313e-151	-1.56908e-150	5.75886e-151	-7.84419e-151	2.34325e-152	3.84476e-151	-5.68556e-151	3.03576e-151	-1.32404e-150	1.20107e-150	-3.826e-151	-1.11583e-152	-6.7277e-151	-1.33379e-151	-7.65726e-152	-1.34174e-151	-4.30908e-151	-1.07686e-150	-1.85238e-150	-1.76892e-152	-1.57595e-151	-3.66192e-152	2.95248e-152	-1.11085e-150	-2.63251e-151	9.3835e-152	1.64951e-299
-6.03262e-152	-6.56363e-152	-4.39209e-152	-8.21699e-152	-7.66155e-153	8.09774e-152	-1.60692e-151	-9.68137e-152	3.15809e-152	2.09081e-152	1.00918e-151	-5.7817e-152	-2.07887e-152	2.48112e-153	4.84294e-152	-9.90924e-152	8.32898e-152	1.89821e-151	2.05195e-152	-2.51678e-153	-5.00295e-153	-5.66919e-153	2.16633e-151	-5.6138e-152	2.0316e-151	-5.27724e-152	-4.93963e-152	2.28272e-152	-3.17029e-151	1.11696e-152	3.27191e-301
1.74685e-153	-8.30338e-154	-1.39977e-153	-6.84094e-153	1.34014e-153	1.78949e-154	-7.10676e-153	-5.83481e-154	-1.93513e-153	1.29124e-153	-6.60644e-153	9.82596e-154	4.47713e-153	2.69926e-154	-4.56099e-153	-6.36091e-154	2.07657e-153	-1.66214e-153	-5.77099e-154	-3.0127e-155	-2.36321e-152	7.27412e-153	-3.70605e-153	-3.19207e-154	1.42283e-153	4.45289e-153	-4.67868e-153	-1.61439e-153	-1.90646e-153	-2.2262e-152	1.37474e-303
-8.48933e-155	-3.58503e-154	1.46922e-153	-8.17863e-154	2.07839e-153	-1.42867e-153	1.3333e-154	-5.17515e-154	2.82024e-154	1.77467e-154	-1.33269e-153	5.35338e-154	-1.5572e-153	9.97912e-155	2.43039e-154	-5.82747e-154	1.69156e-154	8.0923e-154	-1.41398e-153	1.21586e-153	4.83703e-154	6.72905e-155	9.60909e-154	6.83577e-155	-1.65283e-155	1.24313e-153	5.15915e-154	-2.09721e-153	7.03337e-155	9.22929e-155	2.6168e-305
1.96954e-155	1.17999e-155	-6.62601e-155	2.51856e-155	5.34491e-155	1.2766e-156	1.68855e-155	1.40196e-155	7.67878e-155	1.76775e-155	7.10145e-156	-7.81527e-155	5.62835e-156	3.07622e-155	4.75221e-156	-1.71306e-154	-6.80068e-155	-3.88575e-157	2.41065e-155	8.22277e-155	5.07138e-155	2.38199e-155	-8.19014e-155	2.94057e-155	-1.82632e-155	-4.4049e-155	6.1806e-156	7.55019e-155	4.92389e-155	9.15295e-155	9.30997e-308
-2.70157e-157	6.81166e-156	1.41507e-155	-3.17256e-156	1.54474e-155	1.51863e-156	-4.89996e-158	7.29929e-156	-5.63157e-156	-3.68985e-156	3.60784e-157	2.51331e-156	3.73877e-156	4.41512e-157	-8.50493e-157	-1.50292e-155	4.19328e-156	2.62294e-156	-3.05285e-156	-1.30435e-155	-1.09293e-156	-2.34712e-156	6.14566e-156	6.46762e-156	1.47176e-156	-4.6937e-157	-3.69084e-156	-1.13877e-156	6.51251e-156	-1.14135e-156	0
2.0872e-158	-8.10502e-158	-1.26146e-157	-5.54456e-158	5.6483e-157	4.97804e-157	1.25323e-157	7.229e-157	-6.28577e-158	-5.58708e-159	-1.72836e-157	-3.27095e-158	1.02885e-156	-7.75824e-158	-1.57657e-158	2.33242e-157	-2.83838e-156	-2.56778e-157	-9.00863e-158	-1.52734e-158	1.41295e-157	-6.96671e-157	8.96717e-157	-1.05306e-158	4.6516e-157	3.19188e-157	1.79292e-157	1.19759e-158	3.10974e-157	-1.64767e-157	0
2.93115e-158	7.50858e-158	2.04025e-158	1.18846e-157	-1.13552e-158	-4.72344e-158	5.73045e-159	9.23799e-159	-3.67404e-158	-2.23908e-157	1.67151e-157	1.27841e-158	-3.17981e-158	2.58861e-159	1.79865e-158	3.26896e-158	-6.74514e-158	4.94673e-158	6.56716e-158	-1.19126e-158	-1.18654e-158	-6.81653e-158	-9.20933e-159	-6.18151e-159	-1.19301e-158	4.86634e-159	-1.13351e-157	4.56603e-159	-2.21774e-159	-5.76214e-158	0
-2.6094e-159	-9.39614e-159	1.46391e-159	-4.23421e-160	-2.73284e-159	6.70595e-160	-2.10125e-159	-7.70553e-160	4.41976e-159	-7.80607e-159	8.11397e-159	-1.21949e-159	-3.91162e-160	-1.33052e-159	4.60634e-159	1.67821e-160	1.78033e-159	-3.10143e-159	1.32747e-158	1.17317e-158	1.90112e-158	-3.19201e-159	9.6724e-159	-2.67945e-160	-2.48771e-159	5.3789e-159	-1.1885e-159	-1.19829e-158	6.35428e-159	1.66752e-160	0
-1.57554e-159	4.44915e-160	-3.16678e-160	1.2719e-161	-8.02383e-160	-1.1762e-160	-3.93178e-160	9.61317e-161	-6.53732e-160	6.56964e-161	6.09168e-161	1.09497e-159	2.61212e-160	3.21255e-161	3.45509e-160	1.81217e-160	1.10049e-161	-4.01644e-161	2.27185e-160	-8.4369e-161	-1.59803e-160	3.43969e-160	-1.18369e-160	-7.4137e-161	3.34268e-160	-1.38997e-159	-7.99309e-161	-9.14685e-160	8.82937e-161	2.43505e-161	0
-1.65818e-160	-4.74704e-161	-2.39908e-161	7.02088e-163	2.99739e-164	-2.08079e-162	1.52243e-161	1.20894e-162	2.50093e-162	3.53178e-162	2.6011e-162	5.01886e-161	4.61501e-162	-1.17642e-162	-5.90128e-161	-1.7825e-161	-2.34669e-161	-2.03274e-161	1.00808e-160	3.90606e-163	-1.60702e-161	-1.37136e-161	5.59498e-161	-2.30886e-161	1.83989e-161	-1.44965e-161	2.7902e-163	-4.65231e-161	1.7875e-161	2.81469e-161	0
-5.80773e-162	-1.91017e-162	-2.11216e-166	5.0184e-164	-3.49771e-162	-3.71898e-163	-4.57847e-162	9.90466e-164	1.20835e-161	-5.23541e-162	-5.19618e-162	2.62167e-163	1.62299e-162	-9.82646e-162	4.93065e-163	-1.19885e-161	2.39752e-162	-6.04872e-163	-1.03761e-161	5.24407e-162	-6.6562e-162	2.10775e-162	-1.34947e-162	-8.47718e-164	1.92652e-162	-5.27723e-162	6.82171e-163	-8.37579e-164	9.01782e-163	-2.42443e-164	0
1.52453e-163	7.33137e-165	-3.733e-163	-1.34557e-163	1.02528e-164	2.40301e-163	3.30559e-163	-3.82249e-163	-2.60693e-164	-4.78667e-164	2.67301e-164	-3.13467e-163	-1.04038e-162	7.69129e-163	-3.0899e-163	-1.17504e-162	9.13554e-164	5.79235e-163	2.0127e-163	6.52858e-164	6.46746e-164	-2.16978e-164	8.52254e-163	6.21862e-163	2.83433e-163	6.37501e-165	6.61623e-164	2.81243e-163	3.18046e-163	6.50877e-163	0
1.52453e-163	7.33137e-165	-3.733e-163	-1.34557e-163	1.02528e-164	2.40301e-163	3.30559e-163	-3.82249e-163	-2.60693e-164	-4.78667e-164	2.67301e-164	-3.13467e-163	-1.04038e-162	7.69129e-163	-3.0899e-163	-1.17504e-162	9.13554e-164	5.79235e-163	2.0127e-163	6.52858e-164	6.46746e-164	-2.16978e-164	8.52254e-163	6.21862e-163	2.83433e-163	6.37501e-165	6.61623e-164	2.81243e-163	3.18046e-163	6.50877e-163	0
1.52453e-163	7.33137e-165	-3.733e-163	-1.34557e-163	1.02528e-164	2.40301e-163	3.30559e-163	-3.82249e-163	-2.60693e-164	-4.78667e-164	2.67301e-164	-3.13467e-163	-1.04038e-162	7.69129e-163	-3.0899e-163	-1.17504e-162	9.13554e-164	5.79235e-163	2.0127e-163	6.52858e-164	6.46746e-164	-2.16978e-164	8.52254e-163	6.21862e-163	2.83433e-163	6.37501e-165	6.61623e-164	2.81243e-163	3.18046e-163	6.50877e-163	0
1.52453e-163	7.33137e-165	-3.733e-163	-1.34557e-163	1.02528e-164	2.40301e-163	3.30559e-163	-3.82249e-163	-2.60693e-164	-4.78667e-164	2.67301e-164	-3.13467e-163	-1.04038e-162	7.69129e-163	-3.0899e-163	-1.17504e-162	9.13554e-164	5.79235e-163	2.0127e-163	6.52858e-164	6.46746e-164	-2.16978e-164	8.52254e-163	6.21862e-163	2.83433e-163	6.37501e-165	6.61623e-164	2.81243e-163	3.18046e-163	6.50877e-163	0
1.52453e-163	7.33137e-165	-3.733e-163	-1.34557e-163	1.02528e-164	2.40301e-163	3.30559e-163	-3.82249e-163	-2.60693e-164	-4.78667e-164	2.67301e-164	-3.13467e-163	-1.04038e-162	7.69129e-163	-3.0899e-163	-1.17504e-162	9.13554e-164	5.79235e-163	2.0127e-163	6.52858e-164	6.46746e-164	-2.16978e-164	8.52254e-163	6.21862e-163	2.83433e-163	6.37501e-165	6.61623e-164	2.81243e-163	3.18046e-163	6.50877e-163	0
1.52453e-163	7.33137e-165	-3.733e-163	-1.34557e-163	1.02528e-164	2.40301e-163	3.30559e-163	-3.82249e-163	-2.60693e-164	-4.78667e-164	2.67301e-164	-3.13467e-163	-1.04038e-162	7.69129e-163	-3.0899e-163	-1.17504e-162	9.13554e-164	5.79235e-163	2.0127e-163	6.52858e-164	6.46746e-164	-2.16978e-164	8.52254e-163	6.21862e-163	2.83433e-163	6.37501e-165	6.61623e-164	2.81243e-163	3.18046e-163	6.50877e-163	0
1.52453e-163	7.33137e-165	-3.733e-163	-1.34557e-163	1.02528e-164	2.40301e-163	3.30559e-163	-3.82249e-163	-2.60693e-164	-4.78667e-164	2.67301e-164	-3.13467e-163	-1.04038e-162	7.69129e-163	-3.0899e-163	-1.17504e-162	9.13554e-164	5.79235e-163	2.0127e-163	6.52858e-164	6.46746e-164	-2.16978e-164	8.52254e-163	6.21862e-163	2.83433e-163	6.37501e-165	6.61623e-164	2.81243e-163	3.18046e-163	6.50877e-163	0
1.52453e-163	7.33137e-165	-3.733e-163	-1.34557e-163	1.02528e-164	2.40301e-163	3.30559e-163	-3.82249e-163	-2.60693e-164	-4.78667e-164	2.67301e-164	-3.13467e-163	-1.04038e-162	7.69129e-163	-3.0899e-163	-1.17504e-162	9.13554e-164	5.79235e-163	2.0127e-163	6.52858e-164	6.46746e-164	-2.16978e-164	8.52254e-163	6.21862e-163	2.83433e-163	6.37501e-165	6.61623e-164	2.81243e-163	3.18046e-163	6.50877e-163	0
1.52453e-163	7.33137e-165	-3.733e-163	-1.34557e-163	1.02528e-164	2.40301e-163	3.30559e-163	-3.82249e-163	-2.60693e-164	-4.78667e-164	2.67301e-164	-3.13467e-163	-1.04038e-162	7.69129e-163	-3.0899e-163	-1.17504e-162	9.13554e-164	5.79235e-163	2.0127e-163	6.52858e-164	6.46746e-164	-2.16978e-164	8.52254e-163	6.21862e-163	2.83433e-163	6.37501e-165	6.61623e-164	2.81243e-163	3.18046e-163	6.50877e-163	0
1.52453e-163	7.33137e-165	-3.733e-163	-1.34557e-163	1.02528e-164	2.40301e-163	3.30559e-163	-3.82249e-163	-2.60693e-164	-4.78667e-164	2.67301e-164	-3.13467e-163	-1.04038e-162	7.69129e-163	-3.0899e-163	-1.17504e-162	9.13554e-164	5.79235e-163	2.0127e-163	6.52858e-164	6.46746e-164	-2.16978e-164	8.52254e-163	6.21862e-163	2.83433e-163	6.37501e-165	6.61623e-164	2.81243e-163	3.18046e-163	6.50877e-163	0
1.52453e-163	7.33137e-165	-3.733e-163	-1.34557e-163	1.02528e-164	2.40301e-163	3.30559e-163	-3.82249e-163	-2.60693e-164	-4.78667e-164	2.67301e-164	-3.13467e-163	-1.04038e-162	7.69129e-163	-3.0899e-163	-1.17504e-162	9.13554e-164	5.79235e-163	2.0127e-163	6.52858e-164	6.46746e-164	-2.16978e-164	8.52254e-163	6.21862e-163	2.83433e-163	6.37501e-165	6.61623e-164	2.81243e-163	3.18046e-163	6.50877e-163	0
1.52453e-163	7.33137e-165	-3.733e-163	-1.34557e-163	1.02528e-164	2.40301e-163	3.30559e-163	-3.82249e-163	-2.60693e-164	-4.78667e-164	2.67301e-164	-3.13467e-163	-1.04038e-162	7.69129e-163	-3.0899e-163	-1.17504e-162	9.13554e-164	5.79235e-163	2.0127e-163	6.52858e-164	6.46746e-164	-2.16978e-164	8.52254e-163	6.21862e-163	2.83433e-163	6.37501e-165	6.61623e-164	2.81243e-163	3.18046e-163	6.50877e-163	0
1.52453e-163	7.33137e-165	-3.733e-163	-1.34557e-163	1.02528e-164	2.40301e-163	3.30559e-163	-3.82249e-163	-2.60693e-164	-4.78667e-164	2.67301e-164	-3.13467e-163	-1.04038e-162	7.69129e-163	-3.0899e-163	-1.17504e-162	9.13554e-164	5.79235e-163	2.0127e-163	6.52858e-164	6.46746e-164	-2.16978e-164	8.52254e-163	6.21862e-163	2.83433e-163	6.37501e-165	6.61623e-164	2.81243e-163	3.18046e-163	6.50877e-163	0
1.52453e-163	7.33137e-165	-3.733e-163	-1.34557e-163	1.02528e-164	2.40301e-163	3.30559e-163	-3.82249e-163	-2.60693e-164	-4.78667e-164	2.67301e-164	-3.13467e-163	-1.04038e-162	7.69129e-163	-3.0899e-163	-1.17504e-162	9.13554e-164	5.79235e-163	2.0127e-163	6.52858e-164	6.46746e-164	-2.16978e-164	8.52254e-163	6.21862e-163	2.83433e-163	6.37501e-165	6.61623e-164	2.81243e-163	3.18046e-163	6.50877e-163	0
1.52453e-163	7.33137e-165	-3.733e-163	-1.34557e-163	1.02528e-164	2.40301e-163	3.30559e-163	-3.82249e-163	-2.60693e-164	-4.78667e-164	2.67301e-164	-3.13467e-163	-1.04038e-162	7.69129e-163	-3.0899e-163	-1.17504e-162	9.13554e-164	5.79235e-163	2.0127e-163	6.52858e-164	6.46746e-164	-2.16978e-164	8.52254e-163	6.21862e-163	2.83433e-163	6.37501e-165	6.61623e-164	2.81243e-163	3.18046e-163	6.50877e-163	0
1.52453e-163	7.33137e-165	-3.733e-163	-1.34557e-163	1.02528e-164	2.40301e-163	3.30559e-163	-3.82249e-163	-2.60693e-164	-4.78667e-164	2.67301e-164	-3.13467e-163	-1.04038e-162	7.69129e-163	-3.0899e-163	-1.17504e-162	9.13554e-164	5.79235e-163	2.0127e-163	6.52858e-164	6.46746e-164	-2.16978e-164	8.52254e-163	6.21862e-163	2.83433e-163	6.37501e-165	6.61623e-164	2.81243e-163	3.18046e-163	6.50877e-163	0
1.52453e-163	7.33137e-165	-3.733e-163	-1.34557e-163	1.02528e-164	2.40301e-163	3.30559e-163	-3.82249e-163	-2.60693e-164	-4.78667e-164	2.67301e-164	-3.13467e-163	-1.04038e-162	7.69129e-163	-3.0899e-163	-1.17504e-162	9.13554e-164	5.79235e-163	2.0127e-163	6.52858e-164	6.46746e-164	-2.16978e-164	8.52254e-163	6.21862e-163	2.83433e-163	6.37501e-165	6.61623e-164	2.81243e-163	3.18046e-163	6.50877e-163	0
1.52453e-163	7.33137e-165	-3.733e-163	-1.34557e-163	1.02528e-164	2.40301e-163	3.30559e-163	-3.82249e-163	-2.60693e-164	-4.78667e-164	2.67301e-164	-3.13467e-163	-1.04038e-162	7.69129e-163	-3.0899e-163	-1.17504e-162	9.13554e-164	5.79235e-163	2.0127e-163	6.52858e-164	6.46746e-164	-2.16978e-164	8.52254e-163	6.21862e-163	2.83433e-163	6.37501e-165	6.61623e-164	2.81243e-163	3.18046e-163	6.50877e-163	0
1.52453e-163	7.33137e-165	-3.733e-163	-1.34557e-163	1.02528e-164	2.40301e-163	3.30559e-163	-3.82249e-163	-2.60693e-164	-4.78667e-164	2.67301e-164	-3.13467e-163	-1.04038e-162	7.69129e-163	-3.0899e-163	-1.17504e-162	9.13554e-164	5.79235e-163	2.0127e-163	6.52858e-164	6.46746e-164	-2.16978e-164	8.52254e-163	6.21862e-163	2.83433e-163	6.37501e-165	6.61623e-164	2.81243e-163	3.18046e-163	6.50877e-163	0
1.52453e-163	7.33137e-165	-3.733e-163	-1.34557e-163	1.02528e-164	2.40301e-163	3.30559e-163	-3.82249e-163	-2.60693e-164	-4.78667e-164	2.67301e-164	-3.13467e-163	-1.04038e-162	7.69129e-163	-3.0899e-163	-1.17504e-162	9.13554e-164	5.79235e-163	2.0127e-163	6.52858e-164	6.46746e-164	-2.16978e-164	8.52254e-163	6.21862e-163	2.83433e-163	6.37501e-165	6.61623e-164	2.81243e-163	3.18046e-163	6.50877e-163	0
1.52453e-163	7.33137e-165	-3.733e-163	-1.34557e-163	1.02528e-164	2.40301e-163	3.30559e-163	-3.82249e-163	-2.60693e-164	-4.78667e-164	2.67301e-164	-3.13467e-163	-1.04038e-162	7.69129e-163	-3.0899e-163	-1.17504e-162	9.13554e-164	5.79235e-163	2.0127e-163	6.52858e-164	6.46746e-164	-2.16978e-164	8.52254e-163	6.21862e-163	2.83433e-163	6.37501e-165	6.61623e-164	2.81243e-163	3.18046e-163	6.50877e-163	0
1.52453e-163	7.33137e-165	-3.733e-163	-1.34557e-163	1.02528e-164	2.40301e-163	3.30559e-163	-3.82249e-163	-2.60693e-164	-4.78667e-164	2.67301e-164	-3.13467e-163	-1.04038e-162	7.69129e-163	-3.0899e-163	-1.17504e-162	9.13554e-164	5.79235e-163	2.0127e-163	6.52858e-164	6.46746e-164	-2.16978e-164	8.52254e-163	6.21862e-163	2.83433e-163	6.37501e-165	6.61623e-164	2.81243e-163	3.18046e-163	6.50877e-163	0
1.52453e-163	7.33137e-165	-3.733e-163	-1.34557e-163	1.02528e-164	2.40301e-163	3.30559e-163	-3.82249e-163	-2.60693e-164	-4.78667e-164	2.67301e-164	-3.13467e-163	-1.04038e-162	7.69129e-163	-3.0899e-163	-1.17504e-162	9.13554e-164	5.79235e-163	2.0127e-163	6.52858e-164	6.46746e-164	-2.16978e-164	8.52254e-163	6.21862e-163	2.83433e-163	6.37501e-165	6.61623e-164	2.81243e-163	3.18046e-163	6.50877e-163	0
1.52453e-163	7.33137e-165	-3.733e-163	-1.34557e-163	1.02528e-164	2.40301e-163	3.30559e-163	-3.82249e-163	-2.60693e-164	-4.78667e-164	2.67301e-164	-3.13467e-163	-1.04038e-162	7.69129e-163	-3.0899e-163	-1.17504e-162	9.13554e-164	5.79235e-163	2.0127e-163	6.52858e-164	6.46746e-164	-2.16978e-164	8.52254e-163	6.21862e-163	2.83433e-163	6.37501e-165	6.61623e-164	2.81243e-163	3.18046e-163	6.50877e-163	0
1.52453e-163	7.33137e-165	-3.733e-163	-1.34557e-163	1.02528e-164	2.40301e-163	3.30559e-163	-3.82249e-163	-2.60693e-164	-4.78667e-164	2.67301e-164	-3.13467e-163	-1.04038e-162	7.69129e-163	-3.0899e-163	-1.17504e-162	9.13554e-164	5.79235e-163	2.0127e-163	6.52858e-164	6.46746e-164	-2.16978e-164	8.52254e-163	6.21862e-163	2.83433e-163	6.37501e-165	6.61623e-164	2.81243e-163	3.18046e-163	6.50877e-163	0
1.52453e-163	7.33137e-165	-3.733e-163	-1.34557e-163	1.02528e-164	2.40301e-163	3.30559e-163	-3.82249e-163	-2.60693e-164	-4.78667e-164	2.67301e-164	-3.13467e-163	-1.04038e-162	7.69129e-163	-3.0899e-163	-1.17504e-162	9.13554e-164	5.79235e-163	2.0127e-163	6.52858e-164	6.46746e-164	-2.16978e-164	8.52254e-163	6.21862e-163	2.83433e-163	6.37501e-165	6.61623e-164	2.81243e-163	3.18046e-163	6.50877e-163	0
1.52453e-163	7.33137e-165	-3.733e-163	-1.34557e-163	1.02528e-164	2.40301e-163	3.30559e-163	-3.82249e-163	-2.60693e-164	-4.78667e-164	2.67301e-164	-3.13467e-163	-1.04038e-162	7.69129e-163	-3.0899e-163	-1.17504e-162	9.13554e-164	5.79235e-163	2.0127e-163	6.52858e-164	6.46746e-164	-2.16978e-164	8.52254e-163	6.21862e-163	2.83433e-163	6.37501e-165	6.61623e-164	2.81243e-163	3.18046e-163	6.50877e-163	0
1.52453e-163	7.33137e-165	-3.733e-163	-1.34557e-163	1.02528e-164	2.40301e-163	3.30559e-163	-3.82249e-163	-2.60693e-164	-4.78667e-164	2.67301e-164	-3.13467e-163	-1.04038e-162	7.69129e-163	-3.0899e-163	-1.17504e-162	9.13554e-164	5.79235e-163	2.0127e-163	6.52858e-164	6.46746e-164	-2.16978e-164	8.52254e-163	6.21862e-163	2.83433e-163	6.37501e-165	6.61623e-164	2.81243e-163	3.18046e-163	6.50877e-163	0
1.52453e-163	7.33137e-165	-3.733e-163	-1.34557e-163	1.02528e-164	2.40301e-163	3.30559e-163	-3.82249e-163	-2.60693e-164	-4.78667e-164	2.67301e-164	-3.13467e-163	-1.04038e-162	7.69129e-163	-3.0899e-163	-1.17504e-162	9.13554e-164	5.79235e-163	2.0127e-163	6.52858e-164	6.46746e-164	-2.16978e-164	8.52254e-163	6.21862e-163	2.83433e-163	6.37501e-165	6.61623e-164	2.81243e-163	3.18046e-163	6.50877e-163	0
1.52453e-163	7.33137e-165	-3.733e-163	-1.34557e-163	1.02528e-164	2.40301e-163	3.30559e-163	-3.82249e-163	-2.60693e-164	-4.78667e-164	2.67301e-164	-3.13467e-163	-1.04038e-162	7.69129e-163	-3.0899e-163	-1.17504e-162	9.13554e-164	5.79235e-163	2.0127e-163	6.52858e-164	6.46746e-164	-2.16978e-164	8.52254e-163	6.21862e-163	2.83433e-163	6.37501e-165	6.61623e-164	2.81243e-163	3.18046e-163	6.50877e-163	0
1.52453e-163	7.33137e-165	-3.733e-163	-1.34557e-163	1.02528e-164	2.40301e-163	3.30559e-163	-3.82249e-163	-2.60693e-164	-4.78667e-164	2.67301e-164	-3.13467e-163	-1.04038e-162	7.69129e-163	-3.0899e-163	-1.17504e-162	9.13554e-164	5.79235e-163	2.0127e-163	6.52858e-164	6.46746e-164	-2.16978e-164	8.52254e-163	6.21862e-163	2.83433e-163	6.37501e-165	6.61623e-164	2.81243e-163	3.18046e-163	6.50877e-163	0
1.52453e-163	7.33137e-165	-3.733e-163	-1.34557e-163	1.02528e-164	2.40301e-163	3.30559e-163	-3.82249e-163	-2.60693e-164	-4.78667e-164	2.67301e-164	-3.13467e-163	-1.04038e-162	7.69129e-163	-3.0899e-163	-1.17504e-162	9.13554e-164	5.79235e-163	2.0127e-163	6.52858e-164	6.46746e-164	-2.16978e-164	8.52254e-163	6.21862e-163	2.83433e-163	6.37501e-165	6.61623e-164	2.81243e-163	3.18046e-163	6.50877e-163	0
1.52453e-163	7.33137e-165	-3.733e-163	-1.34557e-163	1.02528e-164	2.40301e-163	3.30559e-163	-3.82249e-163	-2.60693e-164	-4.78667e-164	2.67301e-164	-3.13467e-163	-1.04038e-162	7.69129e-163	-3.0899e-163	-1.17504e-162	9.13554e-164	5.79235e-163	2.0127e-163	6.52858e-164	6.46746e-164	-2.16978e-164	8.52254e-163	6.21862e-163	2.83433e-163	6.37501e-165	6.61623e-164	2.81243e-163	3.18046e-163	6.50877e-163	0
1.52453e-163	7.33137e-165	-3.733e-163	-1.34557e-163	1.02528e-164	2.40301e-163	3.30559e-163	-3.82249e-163	-2.60693e-164	-4.78667e-164	2.67301e-164	-3.13467e-163	-1.04038e-162	7.69129e-163	-3.0899e-163	-1.17504e-162	9.13554e-164	5.79235e-163	2.0127e-163	6.52858e-164	6.46746e-164	-2.16978e-164	8.52254e-163	6.21862e-163	2.83433e-163	6.37501e-165	6.61623e-164	2.81243e-163	3.18046e-163	6.50877e-163	0
1.52453e-163	7.33137e-165	-3.733e-163	-1.34557e-163	1.02528e-164	2.40301e-163	3.30559e-163	-3.82249e-163	-2.60693e-164	-4.78667e-164	2.67301e-164	-3.13467e-163	-1.04038e-162	7.69129e-163	-3.0899e-163	-1.17504e-162	9.13554e-164	5.79235e-163	2.0127e-163	6.52858e-164	6.46746e-164	-2.16978e-164	8.52254e-163	6.21862e-163	2.83433e-163	6.37501e-165	6.61623e-164	2.81243e-163	3.18046e-163	6.50877e-163	0
1.52453e-163	7.33137e-165	-3.733e-163	-1.34557e-163	1.02528e-164	2.40301e-163	3.30559e-163	-3.82249e-163	-2.60693e-164	-4.78667e-164	2.67301e-164	-3.13467e-163	-1.04038e-162	7.69129e-163	-3.0899e-163	-1.17504e-162	9.13554e-164	5.79235e-163	2.0127e-163	6.52858e-164	6.46746e-164	-2.16978e-164	8.52254e-163	6.21862e-163	2.83433e-163	6.37501e-165	6.61623e-164	2.81243e-163	3.18046e-163	6.50877e-163	0
1.52453e-163	7.33137e-165	-3.733e-163	-1.34557e-163	1.02528e-164	2.40301e-163	3.30559e-163	-3.82249e-163	-2.60693e-164	-4.78667e-164	2.67301e-164	-3.13467e-163	-1.04038e-162	7.69129e-163	-3.0899e-163	-1.17504e-162	9.13554e-164	5.79235e-163	2.0127e-163	6.52858e-164	6.46746e-164	-2.16978e-164	8.52254e-163	6.21862e-163	2.83433e-163	6.37501e-165	6.61623e-164	2.81243e-163	3.18046e-163	6.50877e-163	0
1.52453e-163	7.33137e-165	-3.733e-163	-1.34557e-163	1.02528e-164	2.40301e-163	3.30559e-163	-3.82249e-163	-2.60693e-164	-4.78667e-164	2.67301e-164	-3.13467e-163	-1.04038e-162	7.69129e-163	-3.0899e-163	-1.17504e-162	9.13554e-164	5.79235e-163	2.0127e-163	6.52858e-164	6.46746e-164	-2.16978e-164	8.52254e-163	6.21862e-163	2.83433e-163	6.37501e-165	6.61623e-164	2.81243e-163	3.18046e-163	6.50877e-163	0
1.52453e-163	7.33137e-165	-3.733e-163	-1.34557e-163	1.02528e-164	2.40301e-163	3.30559e-163	-3.82249e-163	-2.60693e-164	-4.78667e-164	2.67301e-164	-3.13467e-163	-1.04038e-162	7.69129e-163	-3.0899e-163	-1.17504e-162	9.13554e-164	5.79235e-163	2.0127e-163	6.52858e-164	6.46746e-164	-2.16978e-164	8.52254e-163	6.21862e-163	2.83433e-163	6.37501e-165	6.61623e-164	2.81243e-163	3.18046e-163	6.50877e-163	0
1.52453e-163	7.33137e-165	-3.733e-163	-1.34557e-163	1.02528e-164	2.40301e-163	3.30559e-163	-3.82249e-163	-2.60693e-164	-4.78667e-164	2.67301e-164	-3.13467e-163	-1.04038e-162	7.69129e-163	-3.0899e-163	-1.17504e-162	9.13554e-164	5.79235e-163	2.0127e-163	6.52858e-164	6.46746e-164	-2.16978e-164	8.52254e-163	6.21862e-163	2.83433e-163	6.37501e-165	6.61623e-164	2.81243e-163	3.18046e-163	6.50877e-163	0
1.52453e-163	7.33137e-165	-3.733e-163	-1.34557e-163	1.02528e-164	2.40301e-163	3.30559e-163	-3.82249e-163	-2.60693e-164	-4.78667e-164	2.67301e-164	-3.13467e-163	-1.04038e-162	7.69129e-163	-3.0899e-163	-1.17504e-162	9.13554e-164	5.79235e-163	2.0127e-163	6.52858e-164	6.46746e-164	-2.16978e-164	8.52254e-163	6.21862e-163	2.83433e-163	6.37501e-165	6.61623e-164	2.81243e-163	3.18046e-163	6.50877e-163	0
1.52453e-163	7.33137e-165	-3.733e-163	-1.34557e-163	1.02528e-164	2.40301e-163	3.30559e-163	-3.82249e-163	-2.60693e-164	-4.78667e-164	2.67301e-164	-3.13467e-163	-1.04038e-162	7.69129e-163	-3.0899e-163	-1.17504e-162	9.13554e-164	5.79235e-163	2.0127e-163	6.52858e-164	6.46746e-164	-2.16978e-164	8.52254e-163	6.21862e-163	2.83433e-163	6.37501e-165	6.61623e-164	2.81243e-163	3.18046e-163	6.50877e-163	0
1.52453e-163	7.33137e-165	-3.733e-163	-1.34557e-163	1.02528e-164	2.40301e-163	3.30559e-163	-3.82249e-163	-2.60693e-164	-4.78667e-164	2.67301e-164	-3.13467e-163	-1.04038e-162	7.69129e-163	-3.0899e-163	-1.17504e-162	9.13554e-164	5.79235e-163	2.0127e-163	6.52858e-164	6.46746e-164	-2.16978e-164	8.52254e-163	6.21862e-163	2.83433e-163	6.37501e-165	6.61623e-164	2.81243e-163	3.18046e-163	6.50877e-163	0
1.52453e-163	7.33137e-165	-3.733e-163	-1.34557e-163	1.02528e-164	2.40301e-163	3.30559e-163	-3.82249e-163	-2.60693e-164	-4.78667e-164	2.67301e-164	-3.13467e-163	-1.04038e-162	7.69129e-163	-3.0899e-163	-1.17504e-162	9.13554e-164	5.79235e-163	2.0127e-163	6.52858e-164	6.46746e-164	-2.16978e-164	8.52254e-163	6.21862e-163	2.83433e-163	6.37501e-165	6.61623e-164	2.81243e-163	3.18046e-163	6.50877e-163	0
1.52453e-163	7.33137e-165	-3.733e-163	-1.34557e-163	1.02528e-164	2.40301e-163	3.30559e-163	-3.82249e-163	-2.60693e-164	-4.78667e-164	2.67301e-164	-3.13467e-163	-1.04038e-162	7.69129e-163	-3.0899e-163	-1.17504e-162	9.13554e-164	5.79235e-163	2.0127e-163	6.52858e-164	6.46746e-164	-2.16978e-164	8.52254e-163	6.21862e-163	2.83433e-163	6.37501e-165	6.61623e-164	2.81243e-163	3.18046e-163	6.50877e-163	0
1.52453e-163	7.33137e-165	-3.733e-163	-1.34557e-163	1.02528e-164	2.40301e-163	3.30559e-163	-3.82249e-163	-2.60693e-164	-4.78667e-164	2.67301e-164	-3.13467e-163	-1.04038e-162	7.69129e-163	-3.0899e-163	-1.17504e-162	9.13554e-164	5.79235e-163	2.0127e-163	6.52858e-164	6.46746e-164	-2.16978e-164	8.52254e-163	6.21862e-163	2.83433e-163	6.37501e-165	6.61623e-164	2.81243e-163	3.18046e-163	6.50877e-163	0
1.52453e-163	7.33137e-165	-3.733e-163	-1.34557e-163	1.02528e-164	2.40301e-163	3.30559e-163	-3.82249e-163	-2.60693e-164	-4.78667e-164	2.67301e-164	-3.13467e-163	-1.04038e-162	7.69129e-163	-3.0899e-163	-1.17504e-162	9.13554e-164	5.79235e-163	2.0127e-163	6.52858e-164	6.46746e-164	-2.16978e-164	8.52254e-163	6.21862e-163	2.83433e-163	6.37501e-165	6.61623e-164	2.81243e-163	3.18046e-163	6.50877e-163	0
1.52453e-163	7.33137e-165	-3.733e-163	-1.34557e-163	1.02528e-164	2.40301e-163	3.30559e-163	-3.82249e-163	-2.60693e-164	-4.78667e-164	2.67301e-164	-3.13467e-163	-1.04038e-162	7.69129e-163	-3.0899e-163	-1.17504e-162	9.13554e-164	5.79235e-163	2.0127e-163	6.52858e-164	6.46746e-164	-2.16978e-164	8.52254e-163	6.21862e-163	2.83433e-163	6.37501e-165	6.61623e-164	2.81243e-163	3.18046e-163	6.50877e-163	0
1.52453e-163	7.33137e-165	-3.733e-163	-1.34557e-163	1.02528e-164	2.40301e-163	3.30559e-163	-3.82249e-163	-2.60693e-164	-4.78667e-164	2.67301e-164	-3.13467e-163	-1.04038e-162	7.69129e-163	-3.0899e-163	-1.17504e-162	9.13554e-164	5.79235e-163	2.0127e-163	6.52858e-164	6.46746e-164	-2.16978e-164	8.52254e-163	6.21862e-163	2.83433e-163	6.37501e-165	6.61623e-164	2.81243e-163	3.18046e-163	6.50877e-163	0
1.52453e-163	7.33137e-165	-3.733e-163	-1.34557e-163	1.02528e-164	2.40301e-163	3.30559e-163	-3.82249e-163	-2.60693e-164	-4.78667e-164	2.67301e-164	-3.13467e-163	-1.04038e-162	7.69129e-163	-3.0899e-163	-1.17504e-162	9.13554e-164	5.79235e-163	2.0127e-163	6.52858e-164	6.46746e-164	-2.16978e-164	8.52254e-163	6.21862e-163	2.83433e-163	6.37501e-165	6.61623e-164	2.81243e-163	3.18046e-163	6.50877e-163	0
1.52453e-163	7.33137e-165	-3.733e-163	-1.34557e-163	1.02528e-164	2.40301e-163	3.30559e-163	-3.82249e-163	-2.60693e-164	-4.78667e-164	2.67301e-164	-3.13467e-163	-1.04038e-162	7.69129e-163	-3.0899e-163	-1.17504e-162	9.13554e-164	5.79235e-163	2.0127e-163	6.52858e-164	6.46746e-164	-2.16978e-164	8.52254e-163	6.21862e-163	2.83433e-163	6.37501e-165	6.61623e-164	2.81243e-163	3.18046e-163	6.50877e-163	0
1.52453e-163	7.33137e-165	-3.733e-163	-1.34557e-163	1.02528e-164	2.40301e-163	3.30559e-163	-3.82249e-163	-2.60693e-164	-4.78667e-164	2.67301e-164	-3.13467e-163	-1.04038e-162	7.69129e-163	-3.0899e-163	-1.17504e-162	9.13554e-164	5.79235e-163	2.0127e-163	6.52858e-164	6.46746e-164	-2.16978e-164	8.52254e-163	6.21862e-163	2.83433e-163	6.37501e-165	6.61623e-164	2.81243e-163	3.18046e-163	6.50877e-163	0
1.52453e-163	7.33137e-165	-3.733e-163	-1.34557e-163	1.02528e-164	2.40301e-163	3.30559e-163	-3.82249e-163	-2.60693e-164	-4.78667e-164	2.67301e-164	-3.13467e-163	-1.04038e-162	7.69129e-163	-3.0899e-163	-1.17504e-162	9.13554e-164	5.79235e-163	2.0127e-163	6.52858e-164	6.46746e-164	-2.16978e-164	8.52254e-163	6.21862e-163	2.83433e-163	6.37501e-165	6.61623e-164	2.81243e-163	3.18046e-163	6.50877e-163	0
1.52453e-163	7.33137e-165	-3.733e-163	-1.34557e-163	1.02528e-164	2.40301e-163	3.30559e-163	-3.82249e-163	-2.60693e-164	-4.78667e-164	2.67301e-164	-3.13467e-163	-1.04038e-162	7.69129e-163	-3.0899e-163	-1.17504e-162	9.13554e-164	5.79235e-163	2.0127e-163	6.52858e-164	6.46746e-164	-2.16978e-164	8.52254e-163	6.21862e-163	2.83433e-163	6.37501e-165	6.61623e-164	2.81243e-163	3.18046e-163	6.50877e-163	0
1.52453e-163	7.33137e-165	-3.733e-163	-1.34557e-163	1.02528e-164	2.40301e-163	3.30559e-163	-3.82249e-163	-2.60693e-164	-4.78667e-164	2.67301e-164	-3.13467e-163	-1.04038e-162	7.69129e-163	-3.0899e-163	-1.17504e-162	9.13554e-164	5.79235e-163	2.0127e-163	6.52858e-164	6.46746e-164	-2.16978e-164	8.52254e-163	6.21862e-163	2.83433e-163	6.37501e-165	6.61623e-164	2.81243e-163	3.18046e-163	6.50877e-163	0
1.52453e-163	7.33137e-165	-3.733e-163	-1.34557e-163	1.02528e-164	2.40301e-163	3.30559e-163	-3.82249e-163	-2.60693e-164	-4.78667e-164	2.67301e-164	-3.13467e-163	-1.04038e-162	7.69129e-163	-3.0899e-163	-1.17504e-162	9.13554e-164	5.79235e-163	2.0127e-163	6.52858e-164	6.46746e-164	-2.16978e-164	8.52254e-163	6.21862e-163	2.83433e-163	6.37501e-165	6.61623e-164	2.81243e-163	3.18046e-163	6.50877e-163	0
1.52453e-163	7.33137e-165	-3.733e-163	-1.34557e-163	1.02528e-164	2.40301e-163	3.30559e-163	-3.82249e-163	-2.60693e-164	-4.78667e-164	2.67301e-164	-3.13467e-163	-1.04038e-162	7.69129e-163	-3.0899e-163	-1.17504e-162	9.13554e-164	5.79235e-163	2.0127e-163	6.52858e-164	6.46746e-164	-2.16978e-164	8.52254e-163	6.21862e-163	2.83433e-163	6.37501e-165	6.61623e-164	2.81243e-163	3.18046e-163	6.50877e-163	0
1.52453e-163	7.33137e-165	-3.733e-163	-1.34557e-163	1.02528e-164	2.40301e-163	3.30559e-163	-3.82249e-163	-2.60693e-164	-4.78667e-164	2.67301e-164	-3.13467e-163	-1.04038e-162	7.69129e-163	-3.0899e-163	-1.17504e-162	9.13554e-164	5.79235e-163	2.0127e-163	6.52858e-164	6.46746e-164	-2.16978e-164	8.52254e-163	6.21862e-163	2.83433e-163	6.37501e-165	6.61623e-164	2.81243e-163	3.18046e-163	6.50877e-163	0
1.52453e-163	7.33137e-165	-3.733e-163	-1.34557e-163	1.02528e-164	2.40301e-163	3.30559e-163	-3.82249e-163	-2.60693e-164	-4.78667e-164	2.67301e-164	-3.13467e-163	-1.04038e-162	7.69129e-163	-3.0899e-163	-1.17504e-162	9.13554e-164	5.79235e-163	2.0127e-163	6.52858e-164	6.46746e-164	-2.16978e-164	8.52254e-163	6.21862e-163	2.83433e-163	6.37501e-165	6.61623e-164	2.81243e-163	3.18046e-163	6.50877e-163	0
1.52453e-163	7.33137e-165	-3.733e-163	-1.34557e-163	1.02528e-164	2.40301e-163	3.30559e-163	-3.82249e-163	-2.60693e-164	-4.78667e-164	2.67301e-164	-3.13467e-163	-1.04038e-162	7.69129e-163	-3.0899e-163	-1.17504e-162	9.13554e-164	5.79235e-163	2.0127e-163	6.52858e-164	6.46746e-164	-2.16978e-164	8.52254e-163	6.21862e-163	2.83433e-163	6.37501e-165	6.61623e-164	2.81243e-163	3.18046e-163	6.50877e-163	0
1.52453e-163	7.33137e-165	-3.733e-163	-1.34557e-163	1.02528e-164	2.40301e-163	3.30559e-163	-3.82249e-163	-2.60693e-164	-4.78667e-164	2.67301e-164	-3.13467e-163	-1.04038e-162	7.69129e-163	-3.0899e-163	-1.17504e-162	9.13554e-164	5.79235e-163	2.0127e-163	6.52858e-164	6.46746e-164	-2.16978e-164	8.52254e-163	6.21862e-163	2.83433e-163	6.37501e-165	6.61623e-164	2.81243e-163	3.18046e-163	6.50877e-163	0
1.52453e-163	7.33137e-165	-3.733e-163	-1.34557e-163	1.02528e-164	2.40301e-163	3.30559e-163	-3.82249e-163	-2.60693e-164	-4.78667e-164	2.67301e-164	-3.13467e-163	-1.04038e-162	7.69129e-163	-3.0899e-163	-1.17504e-162	9.13554e-164	5.79235e-163	2.0127e-163	6.52858e-164	6.46746e-164	-2.16978e-164	8.52254e-163	6.21862e-163	2.83433e-163	6.37501e-165	6.61623e-164	2.81243e-163	3.18046e-163	6.50877e-163	0
1.52453e-163	7.33137e-165	-3.733e-163	-1.34557e-163	1.02528e-164	2.40301e-163	3.30559e-163	-3.82249e-163	-2.60693e-164	-4.78667e-164	2.67301e-164	-3.13467e-163	-1.04038e-162	7.69129e-163	-3.0899e-163	-1.17504e-162	9.13554e-164	5.79235e-163	2.0127e-163	6.52858e-164	6.46746e-164	-2.16978e-164	8.52254e-163	6.21862e-163	2.83433e-163	6.37501e-165	6.61623e-164	2.81243e-163	3.18046e-163	6.50877e-163	0
1.52453e-163	7.33137e-165	-3.733e-163	-1.34557e-163	1.02528e-164	2.40301e-163	3.30559e-163	-3.82249e-163	-2.60693e-164	-4.78667e-164	2.67301e-164	-3.13467e-163	-1.04038e-162	7.69129e-163	-3.0899e-163	-1.17504e-162	9.13554e-164	5.79235e-163	2.0127e-163	6.52858e-164	6.46746e-164	-2.16978e-164	8.52254e-163	6.21862e-163	2.83433e-163	6.37501e-165	6.61623e-164	2.81243e-163	3.18046e-163	6.50877e-163	0
1.52453e-163	7.33137e-165	-3.733e-163	-1.34557e-163	1.02528e-164	2.40301e-163	3.30559e-163	-3.82249e-163	-2.60693e-164	-4.78667e-164	2.67301e-164	-3.13467e-163	-1.04038e-162	7.69129e-163	-3.0899e-163	-1.17504e-162	9.13554e-164	5.79235e-163	2.0127e-163	6.52858e-164	6.46746e-164	-2.16978e-164	8.52254e-163	6.21862e-163	2.83433e-163	6.37501e-165	6.61623e-164	2.81243e-163	3.18046e-163	6.50877e-163	0
1.52453e-163	7.33137e-165	-3.733e-163	-1.34557e-163	1.02528e-164	2.40301e-163	3.30559e-163	-3.82249e-163	-2.60693e-164	-4.78667e-164	2.67301e-164	-3.13467e-163	-1.04038e-162	7.69129e-163	-3.0899e-163	-1.17504e-162	9.13554e-164	5.79235e-163	2.0127e-163	6.52858e-164	6.46746e-164	-2.16978e-164	8.52254e-163	6.21862e-163	2.83433e-163	6.37501e-165	6.61623e-164	2.81243e-163	3.18046e-163	6.50877e-163	0
1.52453e-163	7.33137e-165	-3.733e-163	-1.34557e-163	1.02528e-164	2.40301e-163	3.30559e-163	-3.82249e-163	-2.60693e-164	-4.78667e-164	2.67301e-164	-3.13467e-163	-1.04038e-162	7.69129e-163	-3.0899e-163	-1.17504e-162	9.13554e-164	5.79235e-163	2.0127e-163	6.52858e-164	6.46746e-164	-2.16978e-164	8.52254e-163	6.21862e-163	2.83433e-163	6.37501e-165	6.61623e-164	2.81243e-163	3.18046e-163	6.50877e-163	0
1.52453e-163	7.33137e-165	-3.733e-163	-1.34557e-163	1.02528e-164	2.40301e-163	3.30559e-163	-3.82249e-163	-2.60693e-164	-4.78667e-164	2.67301e-164	-3.13467e-163	-1.04038e-162	7.69129e-163	-3.0899e-163	-1.17504e-162	9.13554e-164	5.79235e-163	2.0127e-163	6.52858e-164	6.46746e-164	-2.16978e-164	8.52254e-163	6.21862e-163	2.83433e-163	6.37501e-165	6.61623e-164	2.81243e-163	3.18046e-163	6.50877e-163	0
1.52453e-163	7.33137e-165	-3.733e-163	-1.34557e-163	1.02528e-164	2.40301e-163	3.30559e-163	-3.82249e-163	-2.60693e-164	-4.78667e-164	2.67301e-164	-3.13467e-163	-1.04038e-162	7.69129e-163	-3.0899e-163	-1.17504e-162	9.13554e-164	5.79235e-163	2.0127e-163	6.52858e-164	6.46746e-164	-2.16978e-164	8.52254e-163	6.21862e-163	2.83433e-163	6.37501e-165	6.61623e-164	2.81243e-163	3.18046e-163	6.50877e-163	0
1.52453e-163	7.33137e-165	-3.733e-163	-1.34557e-163	1.02528e-164	2.40301e-163	3.30559e-163	-3.82249e-163	-2.60693e-164	-4.78667e-164	2.67301e-164	-3.13467e-163	-1.04038e-162	7.69129e-163	-3.0899e-163	-1.17504e-162	9.13554e-164	5.79235e-163	2.0127e-163	6.52858e-164	6.46746e-164	-2.16978e-164	8.52254e-163	6.21862e-163	2.83433e-163	6.37501e-165	6.61623e-164	2.81243e-163	3.18046e-163	6.50877e-163	0
1.52453e-163	7.33137e-165	-3.733e-163	-1.34557e-163	1.02528e-164	2.40301e-163	3.30559e-163	-3.82249e-163	-2.60693e-164	-4.78667e-164	2.67301e-164	-3.13467e-163	-1.04038e-162	7.69129e-163	-3.0899e-163	-1.17504e-162	9.13554e-164	5.79235e-163	2.0127e-163	6.52858e-164	6.46746e-164	-2.16978e-164	8.52254e-163	6.21862e-163	2.83433e-163	6.37501e-165	6.61623e-164	2.81243e-163	3.18046e-163	6.50877e-163	0
1.52453e-163	7.33137e-165	-3.733e-163	-1.34557e-163	1.02528e-164	2.40301e-163	3.30559e-163	-3.82249e-163	-2.60693e-164	-4.78667e-164	2.67301e-164	-3.13467e-163	-1.04038e-162	7.69129e-163	-3.0899e-163	-1.17504e-162	9.13554e-164	5.79235e-163	2.0127e-163	6.52858e-164	6.46746e-164	-2.16978e-164	8.52254e-163	6.21862e-163	2.83433e-163	6.37501e-165	6.61623e-164	2.81243e-163	3.18046e-163	6.50877e-163	0
1.52453e-163	7.33137e-165	-3.733e-163	-1.34557e-163	1.02528e-164	2.40301e-163	3.30559e-163	-3.82249e-163	-2.60693e-164	-4.78667e-164	2.67301e-164	-3.13467e-163	-1.04038e-162	7.69129e-163	-3.0899e-163	-1.17504e-162	9.13554e-164	5.79235e-163	2.0127e-163	6.52858e-164	6.46746e-164	-2.16978e-164	8.52254e-163	6.21862e-163	2.83433e-163	6.37501e-165	6.61623e-164	2.81243e-163	3.18046e-163	6.50877e-163	0
1.52453e-163	7.33137e-165	-3.733e-163	-1.34557e-163	1.02528e-164	2.40301e-163	3.30559e-163	-3.82249e-163	-2.60693e-164	-4.78667e-164	2.67301e-164	-3.13467e-163	-1.04038e-162	7.69129e-163	-3.0899e-163	-1.17504e-162	9.13554e-164	5.79235e-163	2.0127e-163	6.52858e-164	6.46746e-164	-2.16978e-164	8.52254e-163	6.21862e-163	2.83433e-163	6.37501e-165	6.61623e-164	2.81243e-163	3.18046e-163	6.50877e-163	0
1.52453e-163	7.33137e-165	-3.733e-163	-1.34557e-163	1.02528e-164	2.40301e-163	3.30559e-163	-3.82249e-163	-2.60693e-164	-4.78667e-164	2.67301e-164	-3.13467e-163	-1.04038e-162	7.69129e-163	-3.0899e-163	-1.17504e-162	9.13554e-164	5.79235e-163	2.0127e-163	6.52858e-164	6.46746e-164	-2.16978e-164	8.52254e-163	6.21862e-163	2.83433e-163	6.37501e-165	6.61623e-164	2.81243e-163	3.18046e-163	6.50877e-163	0
1.52453e-163	7.33137e-165	-3.733e-163	-1.34557e-163	1.02528e-164	2.40301e-163	3.30559e-163	-3.82249e-163	-2.60693e-164	-4.78667e-164	2.67301e-164	-3.13467e-163	-1.04038e-162	7.69129e-163	-3.0899e-163	-1.17504e-162	9.13554e-164	5.79235e-163	2.0127e-163	6.52858e-164	6.46746e-164	-2.16978e-164	8.52254e-163	6.21862e-163	2.83433e-163	6.37501e-165	6.61623e-164	2.81243e-163	3.18046e-163	6.50877e-163	0
1.52453e-163	7.33137e-165	-3.733e-163	-1.34557e-163	1.02528e-164	2.40301e-163	3.30559e-163	-3.82249e-163	-2.60693e-164	-4.78667e-164	2.67301e-164	-3.13467e-163	-1.04038e-162	7.69129e-163	-3.0899e-163	-1.17504e-162	9.13554e-164	5.79235e-163	2.0127e-163	6.52858e-164	6.46746e-164	-2.16978e-164	8.52254e-163	6.21862e-163	2.83433e-163	6.37501e-165	6.61623e-164	2.81243e-163	3.18046e-163	6.50877e-163	0
1.52453e-163	7.33137e-165	-3.733e-163	-1.34557e-163	1.02528e-164	2.40301e-163	3.30559e-163	-3.82249e-163	-2.60693e-164	-4.78667e-164	2.67301e-164	-3.13467e-163	-1.04038e-162	7.69129e-163	-3.0899e-163	-1.17504e-162	9.13554e-164	5.79235e-163	2.0127e-163	6.52858e-164	6.46746e-164	-2.16978e-164	8.52254e-163	6.21862e-163	2.83433e-163	6.37501e-165	6.61623e-164	2.81243e-163	3.18046e-163	6.50877e-163	0
1.52453e-163	7.33137e-165	-3.733e-163	-1.34557e-163	1.02528e-164	2.40301e-163	3.30559e-163	-3.82249e-163	-2.60693e-164	-4.78667e-164	2.67301e-164	-3.13467e-163	-1.04038e-162	7.69129e-163	-3.0899e-163	-1.17504e-162	9.13554e-164	5.79235e-163	2.0127e-163	6.52858e-164	6.46746e-164	-2.16978e-164	8.52254e-163	6.21862e-163	2.83433e-163	6.37501e-165	6.61623e-164	2.81243e-163	3.18046e-163	6.50877e-163	0
1.52453e-163	7.33137e-165	-3.733e-163	-1.34557e-163	1.02528e-164	2.40301e-163	3.30559e-163	-3.82249e-163	-2.60693e-164	-4.78667e-164	2.67301e-164	-3.13467e-163	-1.04038e-162	7.69129e-163	-3.0899e-163	-1.17504e-162	9.13554e-164	5.79235e-163	2.0127e-163	6.52858e-164	6.46746e-164	-2.16978e-164	8.52254e-163	6.21862e-163	2.83433e-163	6.37501e-165	6.61623e-164	2.81243e-163	3.18046e-163	6.50877e-163	0
1.52453e-163	7.33137e-165	-3.733e-163	-1.34557e-163	1.02528e-164	2.40301e-163	3.30559e-163	-3.82249e-163	-2.60693e-164	-4.78667e-164	2.67301e-164	-3.13467e-163	-1.04038e-162	7.69129e-163	-3.0899e-163	-1.17504e-162	9.13554e-164	5.79235e-163	2.0127e-163	6.52858e-164	6.46746e-164	-2.16978e-164	8.52254e-163	6.21862e-163	2.83433e-163	6.37501e-165	6.61623e-164	2.81243e-163	3.18046e-163	6.50877e-163	0
1.52453e-163	7.33137e-165	-3.733e-163	-1.34557e-163	1.02528e-164	2.40301e-163	3.30559e-163	-3.82249e-163	-2.60693e-164	-4.78667e-164	2.67301e-164	-3.13467e-163	-1.04038e-162	7.69129e-163	-3.0899e-163	-1.17504e-162	9.13554e-164	5.79235e-163	2.0127e-163	6.52858e-164	6.46746e-164	-2.16978e-164	8.52254e-163	6.21862e-163	2.83433e-163	6.37501e-165	6.61623e-164	2.81243e-163	3.18046e-163	6.50877e-163	0
1.52453e-163	7.33137e-165	-3.733e-163	-1.34557e-163	1.02528e-164	2.40301e-163	3.30559e-163	-3.82249e-163	-2.60693e-164	-4.78667e-164	2.67301e-164	-3.13467e-163	-1.04038e-162	7.69129e-163	-3.0899e-163	-1.17504e-162	9.13554e-164	5.79235e-163	2.0127e-163	6.52858e-164	6.46746e-164	-2.16978e-164	8.52254e-163	6.21862e-163	2.83433e-163	6.37501e-165	6.61623e-164	2.81243e-163	3.18046e-163	6.50877e-163	0
1.52453e-163	7.33137e-165	-3.733e-163	-1.34557e-163	1.02528e-164	2.40301e-163	3.30559e-163	-3.82249e-163	-2.60693e-164	-4.78667e-164	2.67301e-164	-3.13467e-163	-1.04038e-162	7.69129e-163	-3.0899e-163	-1.17504e-162	9.13554e-164	5.79235e-163	2.0127e-163	6.52858e-164	6.46746e-164	-2.16978e-164	8.52254e-163	6.21862e-163	2.83433e-163	6.37501e-165	6.61623e-164	2.81243e-163	3.18046e-163	6.50877e-163	0
1.52453e-163	7.33137e-165	-3.733e-163	-1.34557e-163	1.02528e-164	2.40301e-163	3.30559e-163	-3.82249e-163	-2.60693e-164	-4.78667e-164	2.67301e-164	-3.13467e-163	-1.04038e-162	7.69129e-163	-3.0899e-163	-1.17504e-162	9.13554e-164	5.79235e-163	2.0127e-163	6.52858e-164	6.46746e-164	-2.16978e-164	8.52254e-163	6.21862e-163	2.83433e-163	6.37501e-165	6.61623e-164	2.81243e-163	3.18046e-163	6.50877e-163	0
1.52453e-163	7.33137e-165	-3.733e-163	-1.34557e-163	1.02528e-164	2.40301e-163	3.30559e-163	-3.82249e-163	-2.60693e-164	-4.78667e-164	2.67301e-164	-3.13467e-163	-1.04038e-162	7.69129e-163	-3.0899e-163	-1.17504e-162	9.13554e-164	5.79235e-163	2.0127e-163	6.52858e-164	6.46746e-164	-2.16978e-164	8.52254e-163	6.21862e-163	2.83433e-163	6.37501e-165	6.61623e-164	2.81243e-163	3.18046e-163	6.50877e-163	0
1.52453e-163	7.33137e-165	-3.733e-163	-1.34557e-163	1.02528e-164	2.40301e-163	3.30559e-163	-3.82249e-163	-2.60693e-164	-4.78667e-164	2.67301e-164	-3.13467e-163	-1.04038e-162	7.69129e-163	-3.0899e-163	-1.17504e-162	9.13554e-164	5.79235e-163	2.0127e-163	6.52858e-164	6.46746e-164	-2.16978e-164	8.52254e-163	6.21862e-163	2.83433e-163	6.37501e-165	6.61623e-164	2.81243e-163	3.18046e-163	6.50877e-163	0
1.52453e-163	7.33137e-165	-3.733e-163	-1.34557e-163	1.02528e-164	2.40301e-163	3.30559e-163	-3.82249e-163	-2.60693e-164	-4.78667e-164	2.67301e-164	-3.13467e-163	-1.04038e-162	7.69129e-163	-3.0899e-163	-1.17504e-162	9.13554e-164	5.79235e-163	2.0127e-163	6.52858e-164	6.46746e-164	-2.16978e-164	8.52254e-163	6.21862e-163	2.83433e-163	6.37501e-165	6.61623e-164	2.81243e-163	3.18046e-163	6.50877e-163	0
1.52453e-163	7.33137e-165	-3.733e-163	-1.34557e-163	1.02528e-164	2.40301e-163	3.30559e-163	-3.82249e-163	-2.60693e-164	-4.78667e-164	2.67301e-164	-3.13467e-163	-1.04038e-162	7.69129e-163	-3.0899e-163	-1.17504e-162	9.13554e-164	5.79235e-163	2.0127e-163	6.52858e-164	6.46746e-164	-2.16978e-164	8.52254e-163	6.21862e-163	2.83433e-163	6.37501e-165	6.61623e-164	2.81243e-163	3.18046e-163	6.50877e-163	0
1.52453e-163	7.33137e-165	-3.733e-163	-1.34557e-163	1.02528e-164	2.40301e-163	3.30559e-163	-3.82249e-163	-2.60693e-164	-4.78667e-164	2.67301e-164	-3.13467e-163	-1.04038e-162	7.69129e-163	-3.0899e-163	-1.17504e-162	9.13554e-164	5.79235e-163	2.0127e-163	6.52858e-164	6.46746e-164	-2.16978e-164	8.52254e-163	6.21862e-163	2.83433e-163	6.37501e-165	6.61623e-164	2.81243e-163	3.18046e-163	6.50877e-163	0
1.52453e-163	7.33137e-165	-3.733e-163	-1.34557e-163	1.02528e-164	2.40301e-163	3.30559e-163	-3.82249e-163	-2.60693e-164	-4.78667e-164	2.67301e-164	-3.13467e-163	-1.04038e-162	7.69129e-163	-3.0899e-163	-1.17504e-162	9.13554e-164	5.79235e-163	2.0127e-163	6.52858e-164	6.46746e-164	-2.16978e-164	8.52254e-163	6.21862e-163	2.83433e-163	6.37501e-165	6.61623e-164	2.81243e-163	3.18046e-163	6.50877e-163	0
1.52453e-163	7.33137e-165	-3.733e-163	-1.34557e-163	1.02528e-164	2.40301e-163	3.30559e-163	-3.82249e-163	-2.60693e-164	-4.78667e-164	2.67301e-164	-3.13467e-163	-1.04038e-162	7.69129e-163	-3.0899e-163	-1.17504e-162	9.13554e-164	5.79235e-163	2.0127e-163	6.52858e-164	6.46746e-164	-2.16978e-164	8.52254e-163	6.21862e-163	2.83433e-163	6.37501e-165	6.61623e-164	2.81243e-163	3.18046e-163	6.50877e-163	0
1.52453e-163	7.33137e-165	-3.733e-163	-1.34557e-163	1.02528e-164	2.40301e-163	3.30559e-163	-3.82249e-163	-2.60693e-164	-4.78667e-164	2.67301e-164	-3.13467e-163	-1.04038e-162	7.69129e-163	-3.0899e-163	-1.17504e-162	9.13554e-164	5.79235e-163	2.0127e-163	6.52858e-164	6.46746e-164	-2.16978e-164	8.52254e-163	6.21862e-163	2.83433e-163	6.37501e-165	6.61623e-164	2.81243e-163	3.18046e-163	6.50877e-163	0
1.52453e-163	7.33137e-165	-3.733e-163	-1.34557e-163	1.02528e-164	2.40301e-163	3.30559e-163	-3.82249e-163	-2.60693e-164	-4.78667e-164	2.67301e-164	-3.13467e-163	-1.04038e-162	7.69129e-163	-3.0899e-163	-1.17504e-162	9.13554e-164	5.79235e-163	2.0127e-163	6.52858e-164	6.46746e-164	-2.16978e-164	8.52254e-163	6.21862e-163	2.83433e-163	6.37501e-165	6.61623e-164	2.81243e-163	3.18046e-163	6.50877e-163	0
1.52453e-163	7.33137e-165	-3.733e-163	-1.34557e-163	1.02528e-164	2.40301e-163	3.30559e-163	-3.82249e-163	-2.60693e-164	-4.78667e-164	2.67301e-164	-3.13467e-163	-1.04038e-162	7.69129e-163	-3.0899e-163	-1.17504e-162	9.13554e-164	5.79235e-163	2.0127e-163	6.52858e-164	6.46746e-164	-2.16978e-164	8.52254e-163	6.21862e-163	2.83433e-163	6.37501e-165	6.61623e-164	2.81243e-163	3.18046e-163	6.50877e-163	0
1.52453e-163	7.33137e-165	-3.733e-163	-1.34557e-163	1.02528e-164	2.40301e-163	3.30559e-163	-3.82249e-163	-2.60693e-164	-4.78667e-164	2.67301e-164	-3.13467e-163	-1.04038e-162	7.69129e-163	-3.0899e-163	-1.17504e-162	9.13554e-164	5.79235e-163	2.0127e-163	6.52858e-164	6.46746e-164	-2.16978e-164	8.52254e-163	6.21862e-163	2.83433e-163	6.37501e-165	6.61623e-164	2.81243e-163	3.18046e-163	6.50877e-163	0
1.52453e-163	7.33137e-165	-3.733e-163	-1.34557e-163	1.02528e-164	2.40301e-163	3.30559e-163	-3.82249e-163	-2.60693e-164	-4.78667e-164	2.67301e-164	-3.13467e-163	-1.04038e-162	7.69129e-163	-3.0899e-163	-1.17504e-162	9.13554e-164	5.79235e-163	2.0127e-163	6.52858e-164	6.46746e-164	-2.16978e-164	8.52254e-163	6.21862e-163	2.83433e-163	6.37501e-165	6.61623e-164	2.81243e-163	3.18046e-163	6.50877e-163	0
1.52453e-163	7.33137e-165	-3.733e-163	-1.34557e-163	1.02528e-164	2.40301e-163	3.30559e-163	-3.82249e-163	-2.60693e-164	-4.78667e-164	2.67301e-164	-3.13467e-163	-1.04038e-162	7.69129e-163	-3.0899e-163	-1.17504e-162	9.13554e-164	5.79235e-163	2.0127e-163	6.52858e-164	6.46746e-164	-2.16978e-164	8.52254e-163	6.21862e-163	2.83433e-163	6.37501e-165	6.61623e-164	2.81243e-163	3.18046e-163	6.50877e-163	0
1.52453e-163	7.33137e-165	-3.733e-163	-1.34557e-163	1.02528e-164	2.40301e-163	3.30559e-163	-3.82249e-163	-2.60693e-164	-4.78667e-164	2.67301e-164	-3.13467e-163	-1.04038e-162	7.69129e-163	-3.0899e-163	-1.17504e-162	9.13554e-164	5.79235e-163	2.0127e-163	6.52858e-164	6.46746e-164	-2.16978e-164	8.52254e-163	6.21862e-163	2.83433e-163	6.37501e-165	6.61623e-164	2.81243e-163	3.18046e-163	6.50877e-163	0
1.52453e-163	7.33137e-165	-3.733e-163	-1.34557e-163	1.02528e-164	2.40301e-163	3.30559e-163	-3.82249e-163	-2.60693e-164	-4.78667e-164	2.67301e-164	-3.13467e-163	-1.04038e-162	7.69129e-163	-3.0899e-163	-1.17504e-162	9.13554e-164	5.79235e-163	2.0127e-163	6.52858e-164	6.46746e-164	-2.16978e-164	8.52254e-163	6.21862e-163	2.83433e-163	6.37501e-165	6.61623e-164	2.81243e-163	3.18046e-163	6.50877e-163	0
1.52453e-163	7.33137e-165	-3.733e-163	-1.34557e-163	1.02528e-164	2.40301e-163	3.30559e-163	-3.82249e-163	-2.60693e-164	-4.78667e-164	2.67301e-164	-3.13467e-163	-1.04038e-162	7.69129e-163	-3.0899e-163	-1.17504e-162	9.13554e-164	5.79235e-163	2.0127e-163	6.52858e-164	6.46746e-164	-2.16978e-164	8.52254e-163	6.21862e-163	2.83433e-163	6.37501e-165	6.61623e-164	2.81243e-163	3.18046e-163	6.50877e-163	0
1.52453e-163	7.33137e-165	-3.733e-163	-1.34557e-163	1.02528e-164	2.40301e-163	3.30559e-163	-3.82249e-163	-2.60693e-164	-4.78667e-164	2.67301e-164	-3.13467e-163	-1.04038e-162	7.69129e-163	-3.0899e-163	-1.17504e-162	9.13554e-164	5.79235e-163	2.0127e-163	6.52858e-164	6.46746e-164	-2.16978e-164	8.52254e-163	6.21862e-163	2.83433e-163	6.37501e-165	6.61623e-164	2.81243e-163	3.18046e-163	6.50877e-163	0
1.52453e-163	7.33137e-165	-3.733e-163	-1.34557e-163	1.02528e-164	2.40301e-163	3.30559e-163	-3.82249e-163	-2.60693e-164	-4.78667e-164	2.67301e-164	-3.13467e-163	-1.04038e-162	7.69129e-163	-3.0899e-163	-1.17504e-162	9.13554e-164	5.79235e-163	2.0127e-163	6.52858e-164	6.46746e-164	-2.16978e-164	8.52254e-163	6.21862e-163	2.83433e-163	6.37501e-165	6.61623e-164	2.81243e-163	3.18046e-163	6.50877e-163	0
1.52453e-163	7.33137e-165	-3.733e-163	-1.34557e-163	1.02528e-164	2.40301e-163	3.30559e-163	-3.82249e-163	-2.60693e-164	-4.78667e-164	2.67301e-164	-3.13467e-163	-1.04038e-162	7.69129e-163	-3.0899e-163	-1.17504e-162	9.13554e-164	5.79235e-163	2.0127e-163	6.52858e-164	6.46746e-164	-2.16978e-164	8.52254e-163	6.21862e-163	2.83433e-163	6.37501e-165	6.61623e-164	2.81243e-163	3.18046e-163	6.50877e-163	0
1.52453e-163	7.33137e-165	-3.733e-163	-1.34557e-163	1.02528e-164	2.40301e-163	3.30559e-163	-3.82249e-163	-2.60693e-164	-4.78667e-164	2.67301e-164	-3.13467e-163	-1.04038e-162	7.69129e-163	-3.0899e-163	-1.17504e-162	9.13554e-164	5.79235e-163	2.0127e-163	6.52858e-164	6.46746e-164	-2.16978e-164	8.52254e-163	6.21862e-163	2.83433e-163	6.37501e-165	6.61623e-164	2.81243e-163	3.18046e-163	6.50877e-163	0
1.52453e-163	7.33137e-165	-3.733e-163	-1.34557e-163	1.02528e-164	2.40301e-163	3.30559e-163	-3.82249e-163	-2.60693e-164	-4.78667e-164	2.67301e-164	-3.13467e-163	-1.04038e-162	7.69129e-163	-3.0899e-163	-1.17504e-162	9.13554e-164	5.79235e-163	2.0127e-163	6.52858e-164	6.46746e-164	-2.16978e-164	8.52254e-163	6.21862e-163	2.83433e-163	6.37501e-165	6.61623e-164	2.81243e-163	3.18046e-163	6.50877e-163	0
1.52453e-163	7.33137e-165	-3.733e-163	-1.34557e-163	1.02528e-164	2.40301e-163	3.30559e-163	-3.82249e-163	-2.60693e-164	-4.78667e-164	2.67301e-164	-3.13467e-163	-1.04038e-162	7.69129e-163	-3.0899e-163	-1.17504e-162	9.13554e-164	5.79235e-163	2.0127e-163	6.52858e-164	6.46746e-164	-2.16978e-164	8.52254e-163	6.21862e-163	2.83433e-163	6.37501e-165	6.61623e-164	2.81243e-163	3.18046e-163	6.50877e-163	0
1.52453e-163	7.33137e-165	-3.733e-163	-1.34557e-163	1.02528e-164	2.40301e-163	3.30559e-163	-3.82249e-163	-2.60693e-164	-4.78667e-164	2.67301e-164	-3.13467e-163	-1.04038e-162	7.69129e-163	-3.0899e-163	-1.17504e-162	9.13554e-164	5.79235e-163	2.0127e-163	6.52858e-164	6.46746e-164	-2.16978e-164	8.52254e-163	6.21862e-163	2.83433e-163	6.37501e-165	6.61623e-164	2.81243e-163	3.18046e-163	6.50877e-163	0
1.52453e-163	7.33137e-165	-3.733e-163	-1.34557e-163	1.02528e-164	2.40301e-163	3.30559e-163	-3.82249e-163	-2.60693e-164	-4.78667e-164	2.67301e-164	-3.13467e-163	-1.04038e-162	7.69129e-163	-3.0899e-163	-1.17504e-162	9.13554e-164	5.79235e-163	2.0127e-163	6.52858e-164	6.46746e-164	-2.16978e-164	8.52254e-163	6.21862e-163	2.83433e-163	6.37501e-165	6.61623e-164	2.81243e-163	3.18046e-163	6.50877e-163	0
1.52453e-163	7.33137e-165	-3.733e-163	-1.34557e-163	1.02528e-164	2.40301e-163	3.30559e-163	-3.82249e-163	-2.60693e-164	-4.78667e-164	2.67301e-164	-3.13467e-163	-1.04038e-162	7.69129e-163	-3.0899e-163	-1.17504e-162	9.13554e-164	5.79235e-163	2.0127e-163	6.52858e-164	6.46746e-164	-2.16978e-164	8.52254e-163	6.21862e-163	2.83433e-163	6.37501e-165	6.61623e-164	2.81243e-163	3.18046e-163	6.50877e-163	0
1.52453e-163	7.33137e-165	-3.733e-163	-1.34557e-163	1.02528e-164	2.40301e-163	3.30559e-163	-3.82249e-163	-2.60693e-164	-4.78667e-164	2.67301e-164	-3.13467e-163	-1.04038e-162	7.69129e-163	-3.0899e-163	-1.17504e-162	9.13554e-164	5.79235e-163	2.0127e-163	6.52858e-164	6.46746e-164	-2.16978e-164	8.52254e-163	6.21862e-163	2.83433e-163	6.37501e-165	6.61623e-164	2.81243e-163	3.18046e-163	6.50877e-163	0
1.52453e-163	7.33137e-165	-3.733e-163	-1.34557e-163	1.02528e-164	2.40301e-163	3.30559e-163	-3.82249e-163	-2.60693e-164	-4.78667e-164	2.67301e-164	-3.13467e-163	-1.04038e-162	7.69129e-163	-3.0899e-163	-1.17504e-162	9.13554e-164	5.79235e-163	2.0127e-163	6.52858e-164	6.46746e-164	-2.16978e-164	8.52254e-163	6.21862e-163	2.83433e-163	6.37501e-165	6.61623e-164	2.81243e-163	3.18046e-163	6.50877e-163	0
1.52453e-163	7.33137e-165	-3.733e-163	-1.34557e-163	1.02528e-164	2.40301e-163	3.30559e-163	-3.82249e-163	-2.60693e-164	-4.78667e-164	2.67301e-164	-3.13467e-163	-1.04038e-162	7.69129e-163	-3.0899e-163	-1.17504e-162	9.13554e-164	5.79235e-163	2.0127e-163	6.52858e-164	6.46746e-164	-2.16978e-164	8.52254e-163	6.21862e-163	2.83433e-163	6.37501e-165	6.61623e-164	2.81243e-163	3.18046e-163	6.50877e-163	0
1.52453e-163	7.33137e-165	-3.733e-163	-1.34557e-163	1.02528e-164	2.40301e-163	3.30559e-163	-3.82249e-163	-2.60693e-164	-4.78667e-164	2.67301e-164	-3.13467e-163	-1.04038e-162	7.69129e-163	-3.0899e-163	-1.17504e-162	9.13554e-164	5.79235e-163	2.0127e-163	6.52858e-164	6.46746e-164	-2.16978e-164	8.52254e-163	6.21862e-163	2.83433e-163	6.37501e-165	6.61623e-164	2.81243e-163	3.18046e-163	6.50877e-163	0
1.52453e-163	7.33137e-165	-3.733e-163	-1.34557e-163	1.02528e-164	2.40301e-163	3.30559e-163	-3.82249e-163	-2.60693e-164	-4.78667e-164	2.67301e-164	-3.13467e-163	-1.04038e-162	7.69129e-163	-3.0899e-163	-1.17504e-162	9.13554e-164	5.79235e-163	2.0127e-163	6.52858e-164	6.46746e-164	-2.16978e-164	8.52254e-163	6.21862e-163	2.83433e-163	6.37501e-165	6.61623e-164	2.81243e-163	3.18046e-163	6.50877e-163	0
1.52453e-163	7.33137e-165	-3.733e-163	-1.34557e-163	1.02528e-164	2.40301e-163	3.30559e-163	-3.82249e-163	-2.60693e-164	-4.78667e-164	2.67301e-164	-3.13467e-163	-1.04038e-162	7.69129e-163	-3.0899e-163	-1.17504e-162	9.13554e-164	5.79235e-163	2.0127e-163	6.52858e-164	6.46746e-164	-2.16978e-164	8.52254e-163	6.21862e-163	2.83433e-163	6.37501e-165	6.61623e-164	2.81243e-163	3.18046e-163	6.50877e-163	0
1.52453e-163	7.33137e-165	-3.733e-163	-1.34557e-163	1.02528e-164	2.40301e-163	3.30559e-163	-3.82249e-163	-2.60693e-164	-4.78667e-164	2.67301e-164	-3.13467e-163	-1.04038e-162	7.69129e-163	-3.0899e-163	-1.17504e-162	9.13554e-164	5.79235e-163	2.0127e-163	6.52858e-164	6.46746e-164	-2.16978e-164	8.52254e-163	6.21862e-163	2.83433e-163	6.37501e-165	6.61623e-164	2.81243e-163	3.18046e-163	6.50877e-163	0
1.52453e-163	7.33137e-165	-3.733e-163	-1.34557e-163	1.02528e-164	2.40301e-163	3.30559e-163	-3.82249e-163	-2.60693e-164	-4.78667e-164	2.67301e-164	-3.13467e-163	-1.04038e-162	7.69129e-163	-3.0899e-163	-1.17504e-162	9.13554e-164	5.79235e-163	2.0127e-163	6.52858e-164	6.46746e-164	-2.16978e-164	8.52254e-163	6.21862e-163	2.83433e-163	6.37501e-165	6.61623e-164	2.81243e-163	3.18046e-163	6.50877e-163	0
1.52453e-163	7.33137e-165	-3.733e-163	-1.34557e-163	1.02528e-164	2.40301e-163	3.30559e-163	-3.82249e-163	-2.60693e-164	-4.78667e-164	2.67301e-164	-3.13467e-163	-1.04038e-162	7.69129e-163	-3.0899e-163	-1.17504e-162	9.13554e-164	5.79235e-163	2.0127e-163	6.52858e-164	6.46746e-164	-2.16978e-164	8.52254e-163	6.21862e-163	2.83433e-163	6.37501e-165	6.61623e-164	2.81243e-163	3.18046e-163	6.50877e-163	0
1.52453e-163	7.33137e-165	-3.733e-163	-1.34557e-163	1.02528e-164	2.40301e-163	3.30559e-163	-3.82249e-163	-2.60693e-164	-4.78667e-164	2.67301e-164	-3.13467e-163	-1.04038e-162	7.69129e-163	-3.0899e-163	-1.17504e-162	9.13554e-164	5.79235e-163	2.0127e-163	6.52858e-164	6.46746e-164	-2.16978e-164	8.52254e-163	6.21862e-163	2.83433e-163	6.37501e-165	6.61623e-164	2.81243e-163	3.18046e-163	6.50877e-163	0
1.52453e-163	7.33137e-165	-3.733e-163	-1.34557e-163	1.02528e-164	2.40301e-163	3.30559e-163	-3.82249e-163	-2.60693e-164	-4.78667e-164	2.67301e-164	-3.13467e-163	-1.04038e-162	7.69129e-163	-3.0899e-163	-1.17504e-162	9.13554e-164	5.79235e-163	2.0127e-163	6.52858e-164	6.46746e-164	-2.16978e-164	8.52254e-163	6.21862e-163	2.83433e-163	6.37501e-165	6.61623e-164	2.81243e-163	3.18046e-163	6.50877e-163	0
1.52453e-163	7.33137e-165	-3.733e-163	-1.34557e-163	1.02528e-164	2.40301e-163	3.30559e-163	-3.82249e-163	-2.60693e-164	-4.78667e-164	2.67301e-164	-3.13467e-163	-1.04038e-162	7.69129e-163	-3.0899e-163	-1.17504e-162	9.13554e-164	5.79235e-163	2.0127e-163	6.52858e-164	6.46746e-164	-2.16978e-164	8.52254e-163	6.21862e-163	2.83433e-163	6.37501e-165	6.61623e-164	2.81243e-163	3.18046e-163	6.50877e-163	0
1.52453e-163	7.33137e-165	-3.733e-163	-1.34557e-163	1.02528e-164	2.40301e-163	3.30559e-163	-3.82249e-163	-2.60693e-164	-4.78667e-164	2.67301e-164	-3.13467e-163	-1.04038e-162	7.69129e-163	-3.0899e-163	-1.17504e-162	9.13554e-164	5.79235e-163	2.0127e-163	6.52858e-164	6.46746e-164	-2.16978e-164	8.52254e-163	6.21862e-163	2.83433e-163	6.37501e-165	6.61623e-164	2.81243e-163	3.18046e-163	6.50877e-163	0
1.52453e-163	7.33137e-165	-3.733e-163	-1.34557e-163	1.02528e-164	2.40301e-163	3.30559e-163	-3.82249e-163	-2.60693e-164	-4.78667e-164	2.67301e-164	-3.13467e-163	-1.04038e-162	7.69129e-163	-3.0899e-163	-1.17504e-162	9.13554e-164	5.79235e-163	2.0127e-163	6.52858e-164	6.46746e-164	-2.16978e-164	8.52254e-163	6.21862e-163	2.83433e-163	6.37501e-165	6.61623e-164	2.81243e-163	3.18046e-163	6.50877e-163	0
1.52453e-163	7.33137e-165	-3.733e-163	-1.34557e-163	1.02528e-164	2.40301e-163	3.30559e-163	-3.82249e-163	-2.60693e-164	-4.78667e-164	2.67301e-164	-3.13467e-163	-1.04038e-162	7.69129e-163	-3.0899e-163	-1.17504e-162	9.13554e-164	5.79235e-163	2.0127e-163	6.52858e-164	6.46746e-164	-2.16978e-164	8.52254e-163	6.21862e-163	2.83433e-163	6.37501e-165	6.61623e-164	2.81243e-163	3.18046e-163	6.50877e-163	0
1.52453e-163	7.33137e-165	-3.733e-163	-1.34557e-163	1.02528e-164	2.40301e-163	3.30559e-163	-3.82249e-163	-2.60693e-164	-4.78667e-164	2.67301e-164	-3.13467e-163	-1.04038e-162	7.69129e-163	-3.0899e-163	-1.17504e-162	9.13554e-164	5.79235e-163	2.0127e-163	6.52858e-164	6.46746e-164	-2.16978e-164	8.52254e-163	6.21862e-163	2.83433e-163	6.37501e-165	6.61623e-164	2.81243e-163	3.18046e-163	6.50877e-163	0
1.52453e-163	7.33137e-165	-3.733e-163	-1.34557e-163	1.02528e-164	2.40301e-163	3.30559e-163	-3.82249e-163	-2.60693e-164	-4.78667e-164	2.67301e-164	-3.13467e-163	-1.04038e-162	7.69129e-163	-3.0899e-163	-1.17504e-162	9.13554e-164	5.79235e-163	2.0127e-163	6.52858e-164	6.46746e-164	-2.16978e-164	8.52254e-163	6.21862e-163	2.83433e-163	6.37501e-165	6.61623e-164	2.81243e-163	3.18046e-163	6.50877e-163	0
1.52453e-163	7.33137e-165	-3.733e-163	-1.34557e-163	1.02528e-164	2.40301e-163	3.30559e-163	-3.82249e-163	-2.60693e-164	-4.78667e-164	2.67301e-164	-3.13467e-163	-1.04038e-162	7.69129e-163	-3.0899e-163	-1.17504e-162	9.13554e-164	5.79235e-163	2.0127e-163	6.52858e-164	6.46746e-164	-2.16978e-164	8.52254e-163	6.21862e-163	2.83433e-163	6.37501e-165	6.61623e-164	2.81243e-163	3.18046e-163	6.50877e-163	0
1.52453e-163	7.33137e-165	-3.733e-163	-1.34557e-163	1.02528e-164	2.40301e-163	3.30559e-163	-3.82249e-163	-2.60693e-164	-4.78667e-164	2.67301e-164	-3.13467e-163	-1.04038e-162	7.69129e-163	-3.0899e-163	-1.17504e-162	9.13554e-164	5.79235e-163	2.0127e-163	6.52858e-164	6.46746e-164	-2.16978e-164	8.52254e-163	6.21862e-163	2.83433e-163	6.37501e-165	6.61623e-164	2.81243e-163	3.18046e-163	6.50877e-163	0
1.52453e-163	7.33137e-165	-3.733e-163	-1.34557e-163	1.02528e-164	2.40301e-163	3.30559e-163	-3.82249e-163	-2.60693e-164	-4.78667e-164	2.67301e-164	-3.13467e-163	-1.04038e-162	7.69129e-163	-3.0899e-163	-1.17504e-162	9.13554e-164	5.79235e-163	2.0127e-163	6.52858e-164	6.46746e-164	-2.16978e-164	8.52254e-163	6.21862e-163	2.83433e-163	6.37501e-165	6.61623e-164	2.81243e-163	3.18046e-163	6.50877e-163	0
1.52453e-163	7.33137e-165	-3.733e-163	-1.34557e-163	1.02528e-164	2.40301e-163	3.30559e-163	-3.82249e-163	-2.60693e-164	-4.78667e-164	2.67301e-164	-3.13467e-163	-1.04038e-162	7.69129e-163	-3.0899e-163	-1.17504e-162	9.13554e-164	5.79235e-163	2.0127e-163	6.52858e-164	6.46746e-164	-2.16978e-164	8.52254e-163	6.21862e-163	2.83433e-163	6.37501e-165	6.61623e-164	2.81243e-163	3.18046e-163	6.50877e-163	0
1.52453e-163	7.33137e-165	-3.733e-163	-1.34557e-163	1.02528e-164	2.40301e-163	3.30559e-163	-3.82249e-163	-2.60693e-164	-4.78667e-164	2.67301e-164	-3.13467e-163	-1.04038e-162	7.69129e-163	-3.0899e-163	-1.17504e-162	9.13554e-164	5.79235e-163	2.0127e-163	6.52858e-164	6.46746e-164	-2.16978e-164	8.52254e-163	6.21862e-163	2.83433e-163	6.37501e-165	6.61623e-164	2.81243e-163	3.18046e-163	6.50877e-163	0
1.52453e-163	7.33137e-165	-3.733e-163	-1.34557e-163	1.02528e-164	2.40301e-163	3.30559e-163	-3.82249e-163	-2.60693e-164	-4.78667e-164	2.67301e-164	-3.13467e-163	-1.04038e-162	7.69129e-163	-3.0899e-163	-1.17504e-162	9.13554e-164	5.79235e-163	2.0127e-163	6.52858e-164	6.46746e-164	-2.16978e-164	8.52254e-163	6.21862e-163	2.83433e-163	6.37501e-165	6.61623e-164	2.81243e-163	3.18046e-163	6.50877e-163	0
1.52453e-163	7.33137e-165	-3.733e-163	-1.34557e-163	1.02528e-164	2.40301e-163	3.30559e-163	-3.82249e-163	-2.60693e-164	-4.78667e-164	2.67301e-164	-3.13467e-163	-1.04038e-162	7.69129e-163	-3.0899e-163	-1.17504e-162	9.13554e-164	5.79235e-163	2.0127e-163	6.52858e-164	6.46746e-164	-2.16978e-164	8.52254e-163	6.21862e-163	2.83433e-163	6.37501e-165	6.61623e-164	2.81243e-163	3.18046e-163	6.50877e-163	0
1.52453e-163	7.33137e-165	-3.733e-163	-1.34557e-163	1.02528e-164	2.40301e-163	3.30559e-163	-3.82249e-163	-2.60693e-164	-4.78667e-164	2.67301e-164	-3.13467e-163	-1.04038e-162	7.69129e-163	-3.0899e-163	-1.17504e-162	9.13554e-164	5.79235e-163	2.0127e-163	6.52858e-164	6.46746e-164	-2.16978e-164	8.52254e-163	6.21862e-163	2.83433e-163	6.37501e-165	6.61623e-164	2.81243e-163	3.18046e-163	6.50877e-163	0
1.52453e-163	7.33137e-165	-3.733e-163	-1.34557e-163	1.02528e-164	2.40301e-163	3.30559e-163	-3.82249e-163	-2.60693e-164	-4.78667e-164	2.67301e-164	-3.13467e-163	-1.04038e-162	7.69129e-163	-3.0899e-163	-1.17504e-162	9.13554e-164	5.79235e-163	2.0127e-163	6.52858e-164	6.46746e-164	-2.16978e-164	8.52254e-163	6.21862e-163	2.83433e-163	6.37501e-165	6.61623e-164	2.81243e-163	3.18046e-163	6.50877e-163	0
1.52453e-163	7.33137e-165	-3.733e-163	-1.34557e-163	1.02528e-164	2.40301e-163	3.30559e-163	-3.82249e-163	-2.60693e-164	-4.78667e-164	2.67301e-164	-3.13467e-163	-1.04038e-162	7.69129e-163	-3.0899e-163	-1.17504e-162	9.13554e-164	5.79235e-163	2.0127e-163	6.52858e-164	6.46746e-164	-2.16978e-164	8.52254e-163	6.21862e-163	2.83433e-163	6.37501e-165	6.61623e-164	2.81243e-163	3.18046e-163	6.50877e-163	0
1.52453e-163	7.33137e-165	-3.733e-163	-1.34557e-163	1.02528e-164	2.40301e-163	3.30559e-163	-3.82249e-163	-2.60693e-164	-4.78667e-164	2.67301e-164	-3.13467e-163	-1.04038e-162	7.69129e-163	-3.0899e-163	-1.17504e-162	9.13554e-164	5.79235e-163	2.0127e-163	6.52858e-164	6.46746e-164	-2.16978e-164	8.52254e-163	6.21862e-163	2.83433e-163	6.37501e-165	6.61623e-164	2.81243e-163	3.18046e-163	6.50877e-163	0
1.52453e-163	7.33137e-165	-3.733e-163	-1.34557e-163	1.02528e-164	2.40301e-163	3.30559e-163	-3.82249e-163	-2.60693e-164	-4.78667e-164	2.67301e-164	-3.13467e-163	-1.04038e-162	7.69129e-163	-3.0899e-163	-1.17504e-162	9.13554e-164	5.79235e-163	2.0127e-163	6.52858e-164	6.46746e-164	-2.16978e-164	8.52254e-163	6.21862e-163	2.83433e-163	6.37501e-165	6.61623e-164	2.81243e-163	3.18046e-163	6.50877e-163	0
1.52453e-163	7.33137e-165	-3.733e-163	-1.34557e-163	1.02528e-164	2.40301e-163	3.30559e-163	-3.82249e-163	-2.60693e-164	-4.78667e-164	2.67301e-164	-3.13467e-163	-1.04038e-162	7.69129e-163	-3.0899e-163	-1.17504e-162	9.13554e-164	5.79235e-163	2.0127e-163	6.52858e-164	6.46746e-164	-2.16978e-164	8.52254e-163	6.21862e-163	2.83433e-163	6.37501e-165	6.61623e-164	2.81243e-163	3.18046e-163	6.50877e-163	0
1.52453e-163	7.33137e-165	-3.733e-163	-1.34557e-163	1.02528e-164	2.40301e-163	3.30559e-163	-3.82249e-163	-2.60693e-164	-4.78667e-164	2.67301e-164	-3.13467e-163	-1.04038e-162	7.69129e-163	-3.0899e-163	-1.17504e-162	9.13554e-164	5.79235e-163	2.0127e-163	6.52858e-164	6.46746e-164	-2.16978e-164	8.52254e-163	6.21862e-163	2.83433e-163	6.37501e-165	6.61623e-164	2.81243e-163	3.18046e-163	6.50877e-163	0
1.52453e-163	7.33137e-165	-3.733e-163	-1.34557e-163	1.02528e-164	2.40301e-163	3.30559e-163	-3.82249e-163	-2.60693e-164	-4.78667e-164	2.67301e-164	-3.13467e-163	-1.04038e-162	7.69129e-163	-3.0899e-163	-1.17504e-162	9.13554e-164	5.79235e-163	2.0127e-163	6.52858e-164	6.46746e-164	-2.16978e-164	8.52254e-163	6.21862e-163	2.83433e-163	6.37501e-165	6.61623e-164	2.81243e-163	3.18046e-163	6.50877e-163	0
1.52453e-163	7.33137e-165	-3.733e-163	-1.34557e-163	1.02528e-164	2.40301e-163	3.30559e-163	-3.82249e-163	-2.60693e-164	-4.78667e-164	2.67301e-164	-3.13467e-163	-1.04038e-162	7.69129e-163	-3.0899e-163	-1.17504e-162	9.13554e-164	5.79235e-163	2.0127e-163	6.52858e-164	6.46746e-164	-2.16978e-164	8.52254e-163	6.21862e-163	2.83433e-163	6.37501e-165	6.61623e-164	2.81243e-163	3.18046e-163	6.50877e-163	0
1.52453e-163	7.33137e-165	-3.733e-163	-1.34557e-163	1.02528e-164	2.40301e-163	3.30559e-163	-3.82249e-163	-2.60693e-164	-4.78667e-164	2.67301e-164	-3.13467e-163	-1.04038e-162	7.69129e-163	-3.0899e-163	-1.17504e-162	9.13554e-164	5.79235e-163	2.0127e-163	6.52858e-164	6.46746e-164	-2.16978e-164	8.52254e-163	6.21862e-163	2.83433e-163	6.37501e-165	6.61623e-164	2.81243e-163	3.18046e-163	6.50877e-163	0
1.52453e-163	7.33137e-165	-3.733e-163	-1.34557e-163	1.02528e-164	2.40301e-163	3.30559e-163	-3.82249e-163	-2.60693e-164	-4.78667e-164	2.67301e-164	-3.13467e-163	-1.04038e-162	7.69129e-163	-3.0899e-163	-1.17504e-162	9.13554e-164	5.79235e-163	2.0127e-163	6.52858e-164	6.46746e-164	-2.16978e-164	8.52254e-163	6.21862e-163	2.83433e-163	6.37501e-165	6.61623e-164	2.81243e-163	3.18046e-163	6.50877e-163	0
1.52453e-163	7.33137e-165	-3.733e-163	-1.34557e-163	1.02528e-164	2.40301e-163	3.30559e-163	-3.82249e-163	-2.60693e-164	-4.78667e-164	2.67301e-164	-3.13467e-163	-1.04038e-162	7.69129e-163	-3.0899e-163	-1.17504e-162	9.13554e-164	5.79235e-163	2.0127e-163	6.52858e-164	6.46746e-164	-2.16978e-164	8.52254e-163	6.21862e-163	2.83433e-163	6.37501e-165	6.61623e-164	2.81243e-163	3.18046e-163	6.50877e-163	0
1.52453e-163	7.33137e-165	-3.733e-163	-1.34557e-163	1.02528e-164	2.40301e-163	3.30559e-163	-3.82249e-163	-2.60693e-164	-4.78667e-164	2.67301e-164	-3.13467e-163	-1.04038e-162	7.69129e-163	-3.0899e-163	-1.17504e-162	9.13554e-164	5.79235e-163	2.0127e-163	6.52858e-164	6.46746e-164	-2.16978e-164	8.52254e-163	6.21862e-163	2.83433e-163	6.37501e-165	6.61623e-164	2.81243e-163	3.18046e-163	6.50877e-163	0
1.52453e-163	7.33137e-165	-3.733e-163	-1.34557e-163	1.02528e-164	2.40301e-163	3.30559e-163	-3.82249e-163	-2.60693e-164	-4.78667e-164	2.67301e-164	-3.13467e-163	-1.04038e-162	7.69129e-163	-3.0899e-163	-1.17504e-162	9.13554e-164	5.79235e-163	2.0127e-163	6.52858e-164	6.46746e-164	-2.16978e-164	8.52254e-163	6.21862e-163	2.83433e-163	6.37501e-165	6.61623e-164	2.81243e-163	3.18046e-163	6.50877e-163	0
1.52453e-163	7.33137e-165	-3.733e-163	-1.34557e-163	1.02528e-164	2.40301e-163	3.30559e-163	-3.82249e-163	-2.60693e-164	-4.78667e-164	2.67301e-164	-3.13467e-163	-1.04038e-162	7.69129e-163	-3.0899e-163	-1.17504e-162	9.13554e-164	5.79235e-163	2.0127e-163	6.52858e-164	6.46746e-164	-2.16978e-164	8.52254e-163	6.21862e-163	2.83433e-163	6.37501e-165	6.61623e-164	2.81243e-163	3.18046e-163	6.50877e-163	0
1.52453e-163	7.33137e-165	-3.733e-163	-1.34557e-163	1.02528e-164	2.40301e-163	3.30559e-163	-3.82249e-163	-2.60693e-164	-4.78667e-164	2.67301e-164	-3.13467e-163	-1.04038e-162	7.69129e-163	-3.0899e-163	-1.17504e-162	9.13554e-164	5.79235e-163	2.0127e-163	6.52858e-164	6.46746e-164	-2.16978e-164	8.52254e-163	6.21862e-163	2.83433e-163	6.37501e-165	6.61623e-164	2.81243e-163	3.18046e-163	6.50877e-163	0
1.52453e-163	7.33137e-165	-3.733e-163	-1.34557e-163	1.02528e-164	2.40301e-163	3.30559e-163	-3.82249e-163	-2.60693e-164	-4.78667e-164	2.67301e-164	-3.13467e-163	-1.04038e-162	7.69129e-163	-3.0899e-163	-1.17504e-162	9.13554e-164	5.79235e-163	2.0127e-163	6.52858e-164	6.46746e-164	-2.16978e-164	8.52254e-163	6.21862e-163	2.83433e-163	6.37501e-165	6.61623e-164	2.81243e-163	3.18046e-163	6.50877e-163	0
1.52453e-163	7.33137e-165	-3.733e-163	-1.34557e-163	1.02528e-164	2.40301e-163	3.30559e-163	-3.82249e-163	-2.60693e-164	-4.78667e-164	2.67301e-164	-3.13467e-163	-1.04038e-162	7.69129e-163	-3.0899e-163	-1.17504e-162	9.13554e-164	5.79235e-163	2.0127e-163	6.52858e-164	6.46746e-164	-2.16978e-164	8.52254e-163	6.21862e-163	2.83433e-163	6.37501e-165	6.61623e-164	2.81243e-163	3.18046e-163	6.50877e-163	0
1.52453e-163	7.33137e-165	-3.733e-163	-1.34557e-163	1.02528e-164	2.40301e-163	3.30559e-163	-3.82249e-163	-2.60693e-164	-4.78667e-164	2.67301e-164	-3.13467e-163	-1.04038e-162	7.69129e-163	-3.0899e-163	-1.17504e-162	9.13554e-164	5.79235e-163	2.0127e-163	6.52858e-164	6.46746e-164	-2.16978e-164	8.52254e-163	6.21862e-163	2.83433e-163	6.37501e-165	6.61623e-164	2.81243e-163	3.18046e-163	6.50877e-163	0
1.52453e-163	7.33137e-165	-3.733e-163	-1.34557e-163	1.02528e-164	2.40301e-163	3.30559e-163	-3.82249e-163	-2.60693e-164	-4.78667e-164	2.67301e-164	-3.13467e-163	-1.04038e-162	7.69129e-163	-3.0899e-163	-1.17504e-162	9.13554e-164	5.79235e-163	2.0127e-163	6.52858e-164	6.46746e-164	-2.16978e-164	8.52254e-163	6.21862e-163	2.83433e-163	6.37501e-165	6.61623e-164	2.81243e-163	3.18046e-163	6.50877e-163	0
1.52453e-163	7.33137e-165	-3.733e-163	-1.34557e-163	1.02528e-164	2.40301e-163	3.30559e-163	-3.82249e-163	-2.60693e-164	-4.78667e-164	2.67301e-164	-3.13467e-163	-1.04038e-162	7.69129e-163	-3.0899e-163	-1.17504e-162	9.13554e-164	5.79235e-163	2.0127e-163	6.52858e-164	6.46746e-164	-2.16978e-164	8.52254e-163	6.21862e-163	2.83433e-163	6.37501e-165	6.61623e-164	2.81243e-163	3.18046e-163	6.50877e-163	0
1.52453e-163	7.33137e-165	-3.733e-163	-1.34557e-163	1.02528e-164	2.40301e-163	3.30559e-163	-3.82249e-163	-2.60693e-164	-4.78667e-164	2.67301e-164	-3.13467e-163	-1.04038e-162	7.69129e-163	-3.0899e-163	-1.17504e-162	9.13554e-164	5.79235e-163	2.0127e-163	6.52858e-164	6.46746e-164	-2.16978e-164	8.52254e-163	6.21862e-163	2.83433e-163	6.37501e-165	6.61623e-164	2.81243e-163	3.18046e-163	6.50877e-163	0
1.52453e-163	7.33137e-165	-3.733e-163	-1.34557e-163	1.02528e-164	2.40301e-163	3.30559e-163	-3.82249e-163	-2.60693e-164	-4.78667e-164	2.67301e-164	-3.13467e-163	-1.04038e-162	7.69129e-163	-3.0899e-163	-1.17504e-162	9.13554e-164	5.79235e-163	2.0127e-163	6.52858e-164	6.46746e-164	-2.16978e-164	8.52254e-163	6.21862e-163	2.83433e-163	6.37501e-165	6.61623e-164	2.81243e-163	3.18046e-163	6.50877e-163	0
1.52453e-163	7.33137e-165	-3.733e-163	-1.34557e-163	1.02528e-164	2.40301e-163	3.30559e-163	-3.82249e-163	-2.60693e-164	-4.78667e-164	2.67301e-164	-3.13467e-163	-1.04038e-162	7.69129e-163	-3.0899e-163	-1.17504e-162	9.13554e-164	5.79235e-163	2.0127e-163	6.52858e-164	6.46746e-164	-2.16978e-164	8.52254e-163	6.21862e-163	2.83433e-163	6.37501e-165	6.61623e-164	2.81243e-163	3.18046e-163	6.50877e-163	0
1.52453e-163	7.33137e-165	-3.733e-163	-1.34557e-163	1.02528e-164	2.40301e-163	3.30559e-163	-3.82249e-163	-2.60693e-164	-4.78667e-164	2.67301e-164	-3.13467e-163	-1.04038e-162	7.69129e-163	-3.0899e-163	-1.17504e-162	9.13554e-164	5.79235e-163	2.0127e-163	6.52858e-164	6.46746e-164	-2.16978e-164	8.52254e-163	6.21862e-163	2.83433e-163	6.37501e-165	6.61623e-164	2.81243e-163	3.18046e-163	6.50877e-163	0
1.52453e-163	7.33137e-165	-3.733e-163	-1.34557e-163	1.02528e-164	2.40301e-163	3.30559e-163	-3.82249e-163	-2.60693e-164	-4.78667e-164	2.67301e-164	-3.13467e-163	-1.04038e-162	7.69129e-163	-3.0899e-163	-1.17504e-162	9.13554e-164	5.79235e-163	2.0127e-163	6.52858e-164	6.46746e-164	-2.16978e-164	8.52254e-163	6.21862e-163	2.83433e-163	6.37501e-165	6.61623e-164	2.81243e-163	3.18046e-163	6.50877e-163	0
1.52453e-163	7.33137e-165	-3.733e-163	-1.34557e-163	1.02528e-164	2.40301e-163	3.30559e-163	-3.82249e-163	-2.60693e-164	-4.78667e-164	2.67301e-164	-3.13467e-163	-1.04038e-162	7.69129e-163	-3.0899e-163	-1.17504e-162	9.13554e-164	5.79235e-163	2.0127e-163	6.52858e-164	6.46746e-164	-2.16978e-164	8.52254e-163	6.21862e-163	2.83433e-163	6.37501e-165	6.61623e-164	2.81243e-163	3.18046e-163	6.50877e-163	0
1.52453e-163	7.33137e-165	-3.733e-163	-1.34557e-163	1.02528e-164	2.40301e-163	3.30559e-163	-3.82249e-163	-2.60693e-164	-4.78667e-164	2.67301e-164	-3.13467e-163	-1.04038e-162	7.69129e-163	-3.0899e-163	-1.17504e-162	9.13554e-164	5.79235e-163	2.0127e-163	6.52858e-164	6.46746e-164	-2.16978e-164	8.52254e-163	6.21862e-163	2.83433e-163	6.37501e-165	6.61623e-164	2.81243e-163	3.18046e-163	6.50877e-163	0
1.52453e-163	7.33137e-165	-3.733e-163	-1.34557e-163	1.02528e-164	2.40301e-163	3.30559e-163	-3.82249e-163	-2.60693e-164	-4.78667e-164	2.67301e-164	-3.13467e-163	-1.04038e-162	7.69129e-163	-3.0899e-163	-1.17504e-162	9.13554e-164	5.79235e-163	2.0127e-163	6.52858e-164	6.46746e-164	-2.16978e-164	8.52254e-163	6.21862e-163	2.83433e-163	6.37501e-165	6.61623e-164	2.81243e-163	3.18046e-163	6.50877e-163	0
1.52453e-163	7.33137e-165	-3.733e-163	-1.34557e-163	1.02528e-164	2.40301e-163	3.30559e-163	-3.82249e-163	-2.60693e-164	-4.78667e-164	2.67301e-164	-3.13467e-163	-1.04038e-162	7.69129e-163	-3.0899e-163	-1.17504e-162	9.13554e-164	5.79235e-163	2.0127e-163	6.52858e-164	6.46746e-164	-2.16978e-164	8.52254e-163	6.21862e-163	2.83433e-163	6.37501e-165	6.61623e-164	2.81243e-163	3.18046e-163	6.50877e-163	0
1.52453e-163	7.33137e-165	-3.733e-163	-1.34557e-163	1.02528e-164	2.40301e-163	3.30559e-163	-3.82249e-163	-2.60693e-164	-4.78667e-164	2.67301e-164	-3.13467e-163	-1.04038e-162	7.69129e-163	-3.0899e-163	-1.17504e-162	9.13554e-164	5.79235e-163	2.0127e-163	6.52858e-164	6.46746e-164	-2.16978e-164	8.52254e-163	6.21862e-163	2.83433e-163	6.37501e-165	6.61623e-164	2.81243e-163	3.18046e-163	6.50877e-163	0
1.52453e-163	7.33137e-165	-3.733e-163	-1.34557e-163	1.02528e-164	2.40301e-163	3.30559e-163	-3.82249e-163	-2.60693e-164	-4.78667e-164	2.67301e-164	-3.13467e-163	-1.04038e-162	7.69129e-163	-3.0899e-163	-1.17504e-162	9.13554e-164	5.79235e-163	2.0127e-163	6.52858e-164	6.46746e-164	-2.16978e-164	8.52254e-163	6.21862e-163	2.83433e-163	6.37501e-165	6.61623e-164	2.81243e-163	3.18046e-163	6.50877e-163	0
1.52453e-163	7.33137e-165	-3.733e-163	-1.34557e-163	1.02528e-164	2.40301e-163	3.30559e-163	-3.82249e-163	-2.60693e-164	-4.78667e-164	2.67301e-164	-3.13467e-163	-1.04038e-162	7.69129e-163	-3.0899e-163	-1.17504e-162	9.13554e-164	5.79235e-163	2.0127e-163	6.52858e-164	6.46746e-164	-2.16978e-164	8.52254e-163	6.21862e-163	2.83433e-163	6.37501e-165	6.61623e-164	2.81243e-163	3.18046e-163	6.50877e-163	0
1.52453e-163	7.33137e-165	-3.733e-163	-1.34557e-163	1.02528e-164	2.40301e-163	3.30559e-163	-3.82249e-163	-2.60693e-164	-4.78667e-164	2.67301e-164	-3.13467e-163	-1.04038e-162	7.69129e-163	-3.0899e-163	-1.17504e-162	9.13554e-164	5.79235e-163	2.0127e-163	6.52858e-164	6.46746e-164	-2.16978e-164	8.52254e-163	6.21862e-163	2.83433e-163	6.37501e-165	6.61623e-164	2.81243e-163	3.18046e-163	6.50877e-163	0
1.52453e-163	7.33137e-165	-3.733e-163	-1.34557e-163	1.02528e-164	2.40301e-163	3.30559e-163	-3.82249e-163	-2.60693e-164	-4.78667e-164	2.67301e-164	-3.13467e-163	-1.04038e-162	7.69129e-163	-3.0899e-163	-1.17504e-162	9.13554e-164	5.79235e-163	2.0127e-163	6.52858e-164	6.46746e-164	-2.16978e-164	8.52254e-163	6.21862e-163	2.83433e-163	6.37501e-165	6.61623e-164	2.81243e-163	3.18046e-163	6.50877e-163	0
1.52453e-163	7.33137e-165	-3.733e-163	-1.34557e-163	1.02528e-164	2.40301e-163	3.30559e-163	-3.82249e-163	-2.60693e-164	-4.78667e-164	2.67301e-164	-3.13467e-163	-1.04038e-162	7.69129e-163	-3.0899e-163	-1.17504e-162	9.13554e-164	5.79235e-163	2.0127e-163	6.52858e-164	6.46746e-164	-2.16978e-164	8.52254e-163	6.21862e-163	2.83433e-163	6.37501e-165	6.61623e-164	2.81243e-163	3.18046e-163	6.50877e-163	0
1.52453e-163	7.33137e-165	-3.733e-163	-1.34557e-163	1.02528e-164	2.40301e-163	3.30559e-163	-3.82249e-163	-2.60693e-164	-4.78667e-164	2.67301e-164	-3.13467e-163	-1.04038e-162	7.69129e-163	-3.0899e-163	-1.17504e-162	9.13554e-164	5.79235e-163	2.0127e-163	6.52858e-164	6.46746e-164	-2.16978e-164	8.52254e-163	6.21862e-163	2.83433e-163	6.37501e-165	6.61623e-164	2.81243e-163	3.18046e-163	6.50877e-163	0
1.52453e-163	7.33137e-165	-3.733e-163	-1.34557e-163	1.02528e-164	2.40301e-163	3.30559e-163	-3.82249e-163	-2.60693e-164	-4.78667e-164	2.67301e-164	-3.13467e-163	-1.04038e-162	7.69129e-163	-3.0899e-163	-1.17504e-162	9.13554e-164	5.79235e-163	2.0127e-163	6.52858e-164	6.46746e-164	-2.16978e-164	8.52254e-163	6.21862e-163	2.83433e-163	6.37501e-165	6.61623e-164	2.81243e-163	3.18046e-163	6.50877e-163	0
1.52453e-163	7.33137e-165	-3.733e-163	-1.34557e-163	1.02528e-164	2.40301e-163	3.30559e-163	-3.82249e-163	-2.60693e-164	-4.78667e-164	2.67301e-164	-3.13467e-163	-1.04038e-162	7.69129e-163	-3.0899e-163	-1.17504e-162	9.13554e-164	5.79235e-163	2.0127e-163	6.52858e-164	6.46746e-164	-2.16978e-164	8.52254e-163	6.21862e-163	2.83433e-163	6.37501e-165	6.61623e-164	2.81243e-163	3.18046e-163	6.50877e-163	0
1.52453e-163	7.33137e-165	-3.733e-163	-1.34557e-163	1.02528e-164	2.40301e-163	3.30559e-163	-3.82249e-163	-2.60693e-164	-4.78667e-164	2.67301e-164	-3.13467e-163	-1.04038e-162	7.69129e-163	-3.0899e-163	-1.17504e-162	9.13554e-164	5.79235e-163	2.0127e-163	6.52858e-164	6.46746e-164	-2.16978e-164	8.52254e-163	6.21862e-163	2.83433e-163	6.37501e-165	6.61623e-164	2.81243e-163	3.18046e-163	6.50877e-163	0
1.52453e-163	7.33137e-165	-3.733e-163	-1.34557e-163	1.02528e-164	2.40301e-163	3.30559e-163	-3.82249e-163	-2.60693e-164	-4.78667e-164	2.67301e-164	-3.13467e-163	-1.04038e-162	7.69129e-163	-3.0899e-163	-1.17504e-162	9.13554e-164	5.79235e-163	2.0127e-163	6.52858e-164	6.46746e-164	-2.16978e-164	8.52254e-163	6.21862e-163	2.83433e-163	6.37501e-165	6.61623e-164	2.81243e-163	3.18046e-163	6.50877e-163	0
1.52453e-163	7.33137e-165	-3.733e-163	-1.34557e-163	1.02528e-164	2.40301e-163	3.30559e-163	-3.82249e-163	-2.60693e-164	-4.78667e-164	2.67301e-164	-3.13467e-163	-1.04038e-162	7.69129e-163	-3.0899e-163	-1.17504e-162	9.13554e-164	5.79235e-163	2.0127e-163	6.52858e-164	6.46746e-164	-2.16978e-164	8.52254e-163	6.21862e-163	2.83433e-163	6.37501e-165	6.61623e-164	2.81243e-163	3.18046e-163	6.50877e-163	0
1.52453e-163	7.33137e-165	-3.733e-163	-1.34557e-163	1.02528e-164	2.40301e-163	3.30559e-163	-3.82249e-163	-2.60693e-164	-4.78667e-164	2.67301e-164	-3.13467e-163	-1.04038e-162	7.69129e-163	-3.0899e-163	-1.17504e-162	9.13554e-164	5.79235e-163	2.0127e-163	6.52858e-164	6.46746e-164	-2.16978e-164	8.52254e-163	6.21862e-163	2.83433e-163	6.37501e-165	6.61623e-164	2.81243e-163	3.18046e-163	6.50877e-163	0
1.52453e-163	7.33137e-165	-3.733e-163	-1.34557e-163	1.02528e-164	2.40301e-163	3.30559e-163	-3.82249e-163	-2.60693e-164	-4.78667e-164	2.67301e-164	-3.13467e-163	-1.04038e-162	7.69129e-163	-3.0899e-163	-1.17504e-162	9.13554e-164	5.79235e-163	2.0127e-163	6.52858e-164	6.46746e-164	-2.16978e-164	8.52254e-163	6.21862e-163	2.83433e-163	6.37501e-165	6.61623e-164	2.81243e-163	3.18046e-163	6.50877e-163	0
1.52453e-163	7.33137e-165	-3.733e-163	-1.34557e-163	1.02528e-164	2.40301e-163	3.30559e-163	-3.82249e-163	-2.60693e-164	-4.78667e-164	2.67301e-164	-3.13467e-163	-1.04038e-162	7.69129e-163	-3.0899e-163	-1.17504e-162	9.13554e-164	5.79235e-163	2.0127e-163	6.52858e-164	6.46746e-164	-2.16978e-164	8.52254e-163	6.21862e-163	2.83433e-163	6.37501e-165	6.61623e-164	2.81243e-163	3.18046e-163	6.50877e-163	0
1.52453e-163	7.33137e-165	-3.733e-163	-1.34557e-163	1.02528e-164	2.40301e-163	3.30559e-163	-3.82249e-163	-2.60693e-164	-4.78667e-164	2.67301e-164	-3.13467e-163	-1.04038e-162	7.69129e-163	-3.0899e-163	-1.17504e-162	9.13554e-164	5.79235e-163	2.0127e-163	6.52858e-164	6.46746e-164	-2.16978e-164	8.52254e-163	6.21862e-163	2.83433e-163	6.37501e-165	6.61623e-164	2.81243e-163	3.18046e-163	6.50877e-163	0
1.52453e-163	7.33137e-165	-3.733e-163	-1.34557e-163	1.02528e-164	2.40301e-163	3.30559e-163	-3.82249e-163	-2.60693e-164	-4.78667e-164	2.67301e-164	-3.13467e-163	-1.04038e-162	7.69129e-163	-3.0899e-163	-1.17504e-162	9.13554e-164	5.79235e-163	2.0127e-163	6.52858e-164	6.46746e-164	-2.16978e-164	8.52254e-163	6.21862e-163	2.83433e-163	6.37501e-165	6.61623e-164	2.81243e-163	3.18046e-163	6.50877e-163	0
1.52453e-163	7.33137e-165	-3.733e-163	-1.34557e-163	1.02528e-164	2.40301e-163	3.30559e-163	-3.82249e-163	-2.60693e-164	-4.78667e-164	2.67301e-164	-3.13467e-163	-1.04038e-162	7.69129e-163	-3.0899e-163	-1.17504e-162	9.13554e-164	5.79235e-163	2.0127e-163	6.52858e-164	6.46746e-164	-2.16978e-164	8.52254e-163	6.21862e-163	2.83433e-163	6.37501e-165	6.61623e-164	2.81243e-163	3.18046e-163	6.50877e-163	0
1.52453e-163	7.33137e-165	-3.733e-163	-1.34557e-163	1.02528e-164	2.40301e-163	3.30559e-163	-3.82249e-163	-2.60693e-164	-4.78667e-164	2.67301e-164	-3.13467e-163	-1.04038e-162	7.69129e-163	-3.0899e-163	-1.17504e-162	9.13554e-164	5.79235e-163	2.0127e-163	6.52858e-164	6.46746e-164	-2.16978e-164	8.52254e-163	6.21862e-163	2.83433e-163	6.37501e-165	6.61623e-164	2.81243e-163	3.18046e-163	6.50877e-163	0
1.52453e-163	7.33137e-165	-3.733e-163	-1.34557e-163	1.02528e-164	2.40301e-163	3.30559e-163	-3.82249e-163	-2.60693e-164	-4.78667e-164	2.67301e-164	-3.13467e-163	-1.04038e-162	7.69129e-163	-3.0899e-163	-1.17504e-162	9.13554e-164	5.79235e-163	2.0127e-163	6.52858e-164	6.46746e-164	-2.16978e-164	8.52254e-163	6.21862e-163	2.83433e-163	6.37501e-165	6.61623e-164	2.81243e-163	3.18046e-163	6.50877e-163	0
1.52453e-163	7.33137e-165	-3.733e-163	-1.34557e-163	1.02528e-164	2.40301e-163	3.30559e-163	-3.82249e-163	-2.60693e-164	-4.78667e-164	2.67301e-164	-3.13467e-163	-1.04038e-162	7.69129e-163	-3.0899e-163	-1.17504e-162	9.13554e-164	5.79235e-163	2.0127e-163	6.52858e-164	6.46746e-164	-2.16978e-164	8.52254e-163	6.21862e-163	2.83433e-163	6.37501e-165	6.61623e-164	2.81243e-163	3.18046e-163	6.50877e-163	0
1.52453e-163	7.33137e-165	-3.733e-163	-1.34557e-163	1.02528e-164	2.40301e-163	3.30559e-163	-3.82249e-163	-2.60693e-164	-4.78667e-164	2.67301e-164	-3.13467e-163	-1.04038e-162	7.69129e-163	-3.0899e-163	-1.17504e-162	9.13554e-164	5.79235e-163	2.0127e-163	6.52858e-164	6.46746e-164	-2.16978e-164	8.52254e-163	6.21862e-163	2.83433e-163	6.37501e-165	6.61623e-164	2.81243e-163	3.18046e-163	6.50877e-163	0
1.52453e-163	7.33137e-165	-3.733e-163	-1.34557e-163	1.02528e-164	2.40301e-163	3.30559e-163	-3.82249e-163	-2.60693e-164	-4.78667e-164	2.67301e-164	-3.13467e-163	-1.04038e-162	7.69129e-163	-3.0899e-163	-1.17504e-162	9.13554e-164	5.79235e-163	2.0127e-163	6.52858e-164	6.46746e-164	-2.16978e-164	8.52254e-163	6.21862e-163	2.83433e-163	6.37501e-165	6.61623e-164	2.81243e-163	3.18046e-163	6.50877e-163	0
1.52453e-163	7.33137e-165	-3.733e-163	-1.34557e-163	1.02528e-164	2.40301e-163	3.30559e-163	-3.82249e-163	-2.60693e-164	-4.78667e-164	2.67301e-164	-3.13467e-163	-1.04038e-162	7.69129e-163	-3.0899e-163	-1.17504e-162	9.13554e-164	5.79235e-163	2.0127e-163	6.52858e-164	6.46746e-164	-2.16978e-164	8.52254e-163	6.21862e-163	2.83433e-163	6.37501e-165	6.61623e-164	2.81243e-163	3.18046e-163	6.50877e-163	0
1.52453e-163	7.33137e-165	-3.733e-163	-1.34557e-163	1.02528e-164	2.40301e-163	3.30559e-163	-3.82249e-163	-2.60693e-164	-4.78667e-164	2.67301e-164	-3.13467e-163	-1.04038e-162	7.69129e-163	-3.0899e-163	-1.17504e-162	9.13554e-164	5.79235e-163	2.0127e-163	6.52858e-164	6.46746e-164	-2.16978e-164	8.52254e-163	6.21862e-163	2.83433e-163	6.37501e-165	6.61623e-164	2.81243e-163	3.18046e-163	6.50877e-163	0
1.52453e-163	7.33137e-165	-3.733e-163	-1.34557e-163	1.02528e-164	2.40301e-163	3.30559e-163	-3.82249e-163	-2.60693e-164	-4.78667e-164	2.67301e-164	-3.13467e-163	-1.04038e-162	7.69129e-163	-3.0899e-163	-1.17504e-162	9.13554e-164	5.79235e-163	2.0127e-163	6.52858e-164	6.46746e-164	-2.16978e-164	8.52254e-163	6.21862e-163	2.83433e-163	6.37501e-165	6.61623e-164	2.81243e-163	3.18046e-163	6.50877e-163	0
1.52453e-163	7.33137e-165	-3.733e-163	-1.34557e-163	1.02528e-164	2.40301e-163	3.30559e-163	-3.82249e-163	-2.60693e-164	-4.78667e-164	2.67301e-164	-3.13467e-163	-1.04038e-162	7.69129e-163	-3.0899e-163	-1.17504e-162	9.13554e-164	5.79235e-163	2.0127e-163	6.52858e-164	6.46746e-164	-2.16978e-164	8.52254e-163	6.21862e-163	2.83433e-163	6.37501e-165	6.61623e-164	2.81243e-163	3.18046e-163	6.50877e-163	0
1.52453e-163	7.33137e-165	-3.733e-163	-1.34557e-163	1.02528e-164	2.40301e-163	3.30559e-163	-3.82249e-163	-2.60693e-164	-4.78667e-164	2.67301e-164	-3.13467e-163	-1.04038e-162	7.69129e-163	-3.0899e-163	-1.17504e-162	9.13554e-164	5.79235e-163	2.0127e-163	6.52858e-164	6.46746e-164	-2.16978e-164	8.52254e-163	6.21862e-163	2.83433e-163	6.37501e-165	6.61623e-164	2.81243e-163	3.18046e-163	6.50877e-163	0
1.52453e-163	7.33137e-165	-3.733e-163	-1.34557e-163	1.02528e-164	2.40301e-163	3.30559e-163	-3.82249e-163	-2.60693e-164	-4.78667e-164	2.67301e-164	-3.13467e-163	-1.04038e-162	7.69129e-163	-3.0899e-163	-1.17504e-162	9.13554e-164	5.79235e-163	2.0127e-163	6.52858e-164	6.46746e-164	-2.16978e-164	8.52254e-163	6.21862e-163	2.83433e-163	6.37501e-165	6.61623e-164	2.81243e-163	3.18046e-163	6.50877e-163	0
1.52453e-163	7.33137e-165	-3.733e-163	-1.34557e-163	1.02528e-164	2.40301e-163	3.30559e-163	-3.82249e-163	-2.60693e-164	-4.78667e-164	2.67301e-164	-3.13467e-163	-1.04038e-162	7.69129e-163	-3.0899e-163	-1.17504e-162	9.13554e-164	5.79235e-163	2.0127e-163	6.52858e-164	6.46746e-164	-2.16978e-164	8.52254e-163	6.21862e-163	2.83433e-163	6.37501e-165	6.61623e-164	2.81243e-163	3.18046e-163	6.50877e-163	0
1.52453e-163	7.33137e-165	-3.733e-163	-1.34557e-163	1.02528e-164	2.40301e-163	3.30559e-163	-3.82249e-163	-2.60693e-164	-4.78667e-164	2.67301e-164	-3.13467e-163	-1.04038e-162	7.69129e-163	-3.0899e-163	-1.17504e-162	9.13554e-164	5.79235e-163	2.0127e-163	6.52858e-164	6.46746e-164	-2.16978e-164	8.52254e-163	6.21862e-163	2.83433e-163	6.37501e-165	6.61623e-164	2.81243e-163	3.18046e-163	6.50877e-163	0
1.52453e-163	7.33137e-165	-3.733e-163	-1.34557e-163	1.02528e-164	2.40301e-163	3.30559e-163	-3.82249e-163	-2.60693e-164	-4.78667e-164	2.67301e-164	-3.13467e-163	-1.04038e-162	7.69129e-163	-3.0899e-163	-1.17504e-162	9.13554e-164	5.79235e-163	2.0127e-163	6.52858e-164	6.46746e-164	-2.16978e-164	8.52254e-163	6.21862e-163	2.83433e-163	6.37501e-165	6.61623e-164	2.81243e-163	3.18046e-163	6.50877e-163	0
1.52453e-163	7.33137e-165	-3.733e-163	-1.34557e-163	1.02528e-164	2.40301e-163	3.30559e-163	-3.82249e-163	-2.60693e-164	-4.78667e-164	2.67301e-164	-3.13467e-163	-1.04038e-162	7.69129e-163	-3.0899e-163	-1.17504e-162	9.13554e-164	5.79235e-163	2.0127e-163	6.52858e-164	6.46746e-164	-2.16978e-164	8.52254e-163	6.21862e-163	2.83433e-163	6.37501e-165	6.61623e-164	2.81243e-163	3.18046e-163	6.50877e-163	0
1.52453e-163	7.33137e-165	-3.733e-163	-1.34557e-163	1.02528e-164	2.40301e-163	3.30559e-163	-3.82249e-163	-2.60693e-164	-4.78667e-164	2.67301e-164	-3.13467e-163	-1.04038e-162	7.69129e-163	-3.0899e-163	-1.17504e-162	9.13554e-164	5.79235e-163	2.0127e-163	6.52858e-164	6.46746e-164	-2.16978e-164	8.52254e-163	6.21862e-163	2.83433e-163	6.37501e-165	6.61623e-164	2.81243e-163	3.18046e-163	6.50877e-163	0
1.52453e-163	7.33137e-165	-3.733e-163	-1.34557e-163	1.02528e-164	2.40301e-163	3.30559e-163	-3.82249e-163	-2.60693e-164	-4.78667e-164	2.67301e-164	-3.13467e-163	-1.04038e-162	7.69129e-163	-3.0899e-163	-1.17504e-162	9.13554e-164	5.79235e-163	2.0127e-163	6.52858e-164	6.46746e-164	-2.16978e-164	8.52254e-163	6.21862e-163	2.83433e-163	6.37501e-165	6.61623e-164	2.81243e-163	3.18046e-163	6.50877e-163	0
1.52453e-163	7.33137e-165	-3.733e-163	-1.34557e-163	1.02528e-164	2.40301e-163	3.30559e-163	-3.82249e-163	-2.60693e-164	-4.78667e-164	2.67301e-164	-3.13467e-163	-1.04038e-162	7.69129e-163	-3.0899e-163	-1.17504e-162	9.13554e-164	5.79235e-163	2.0127e-163	6.52858e-164	6.46746e-164	-2.16978e-164	8.52254e-163	6.21862e-163	2.83433e-163	6.37501e-165	6.61623e-164	2.81243e-163	3.18046e-163	6.50877e-163	0
1.52453e-163	7.33137e-165	-3.733e-163	-1.34557e-163	1.02528e-164	2.40301e-163	3.30559e-163	-3.82249e-163	-2.60693e-164	-4.78667e-164	2.67301e-164	-3.13467e-163	-1.04038e-162	7.69129e-163	-3.0899e-163	-1.17504e-162	9.13554e-164	5.79235e-163	2.0127e-163	6.52858e-164	6.46746e-164	-2.16978e-164	8.52254e-163	6.21862e-163	2.83433e-163	6.37501e-165	6.61623e-164	2.81243e-163	3.18046e-163	6.50877e-163	0
1.52453e-163	7.33137e-165	-3.733e-163	-1.34557e-163	1.02528e-164	2.40301e-163	3.30559e-163	-3.82249e-163	-2.60693e-164	-4.78667e-164	2.67301e-164	-3.13467e-163	-1.04038e-162	7.69129e-163	-3.0899e-163	-1.17504e-162	9.13554e-164	5.79235e-163	2.0127e-163	6.52858e-164	6.46746e-164	-2.16978e-164	8.52254e-163	6.21862e-163	2.83433e-163	6.37501e-165	6.61623e-164	2.81243e-163	3.18046e-163	6.50877e-163	0
1.52453e-163	7.33137e-165	-3.733e-163	-1.34557e-163	1.02528e-164	2.40301e-163	3.30559e-163	-3.82249e-163	-2.60693e-164	-4.78667e-164	2.67301e-164	-3.13467e-163	-1.04038e-162	7.69129e-163	-3.0899e-163	-1.17504e-162	9.13554e-164	5.79235e-163	2.0127e-163	6.52858e-164	6.46746e-164	-2.16978e-164	8.52254e-163	6.21862e-163	2.83433e-163	6.37501e-165	6.61623e-164	2.81243e-163	3.18046e-163	6.50877e-163	0
1.52453e-163	7.33137e-165	-3.733e-163	-1.34557e-163	1.02528e-164	2.40301e-163	3.30559e-163	-3.82249e-163	-2.60693e-164	-4.78667e-164	2.67301e-164	-3.13467e-163	-1.04038e-162	7.69129e-163	-3.0899e-163	-1.17504e-162	9.13554e-164	5.79235e-163	2.0127e-163	6.52858e-164	6.46746e-164	-2.16978e-164	8.52254e-163	6.21862e-163	2.83433e-163	6.37501e-165	6.61623e-164	2.81243e-163	3.18046e-163	6.50877e-163	0
1.52453e-163	7.33137e-165	-3.733e-163	-1.34557e-163	1.02528e-164	2.40301e-163	3.30559e-163	-3.82249e-163	-2.60693e-164	-4.78667e-164	2.67301e-164	-3.13467e-163	-1.04038e-162	7.69129e-163	-3.0899e-163	-1.17504e-162	9.13554e-164	5.79235e-163	2.0127e-163	6.52858e-164	6.46746e-164	-2.16978e-164	8.52254e-163	6.21862e-163	2.83433e-163	6.37501e-165	6.61623e-164	2.81243e-163	3.18046e-163	6.50877e-163	0
1.52453e-163	7.33137e-165	-3.733e-163	-1.34557e-163	1.02528e-164	2.40301e-163	3.30559e-163	-3.82249e-163	-2.60693e-164	-4.78667e-164	2.67301e-164	-3.13467e-163	-1.04038e-162	7.69129e-163	-3.0899e-163	-1.17504e-162	9.13554e-164	5.79235e-163	2.0127e-163	6.52858e-164	6.46746e-164	-2.16978e-164	8.52254e-163	6.21862e-163	2.83433e-163	6.37501e-165	6.61623e-164	2.81243e-163	3.18046e-163	6.50877e-163	0
1.52453e-163	7.33137e-165	-3.733e-163	-1.34557e-163	1.02528e-164	2.40301e-163	3.30559e-163	-3.82249e-163	-2.60693e-164	-4.78667e-164	2.67301e-164	-3.13467e-163	-1.04038e-162	7.69129e-163	-3.0899e-163	-1.17504e-162	9.13554e-164	5.79235e-163	2.0127e-163	6.52858e-164	6.46746e-164	-2.16978e-164	8.52254e-163	6.21862e-163	2.83433e-163	6.37501e-165	6.61623e-164	2.81243e-163	3.18046e-163	6.50877e-163	0
1.52453e-163	7.33137e-165	-3.733e-163	-1.34557e-163	1.02528e-164	2.40301e-163	3.30559e-163	-3.82249e-163	-2.60693e-164	-4.78667e-164	2.67301e-164	-3.13467e-163	-1.04038e-162	7.69129e-163	-3.0899e-163	-1.17504e-162	9.13554e-164	5.79235e-163	2.0127e-163	6.52858e-164	6.46746e-164	-2.16978e-164	8.52254e-163	6.21862e-163	2.83433e-163	6.37501e-165	6.61623e-164	2.81243e-163	3.18046e-163	6.50877e-163	0
1.52453e-163	7.33137e-165	-3.733e-163	-1.34557e-163	1.02528e-164	2.40301e-163	3.30559e-163	-3.82249e-163	-2.60693e-164	-4.78667e-164	2.67301e-164	-3.13467e-163	-1.04038e-162	7.69129e-163	-3.0899e-163	-1.17504e-162	9.13554e-164	5.79235e-163	2.0127e-163	6.52858e-164	6.46746e-164	-2.16978e-164	8.52254e-163	6.21862e-163	2.83433e-163	6.37501e-165	6.61623e-164	2.81243e-163	3.18046e-163	6.50877e-163	0
1.52453e-163	7.33137e-165	-3.733e-163	-1.34557e-163	1.02528e-164	2.40301e-163	3.30559e-163	-3.82249e-163	-2.60693e-164	-4.78667e-164	2.67301e-164	-3.13467e-163	-1.04038e-162	7.69129e-163	-3.0899e-163	-1.17504e-162	9.13554e-164	5.79235e-163	2.0127e-163	6.52858e-164	6.46746e-164	-2.16978e-164	8.52254e-163	6.21862e-163	2.83433e-163	6.37501e-165	6.61623e-164	2.81243e-163	3.18046e-163	6.50877e-163	0
1.52453e-163	7.33137e-165	-3.733e-163	-1.34557e-163	1.02528e-164	2.40301e-163	3.30559e-163	-3.82249e-163	-2.60693e-164	-4.78667e-164	2.67301e-164	-3.13467e-163	-1.04038e-162	7.69129e-163	-3.0899e-163	-1.17504e-162	9.13554e-164	5.79235e-163	2.0127e-163	6.52858e-164	6.46746e-164	-2.16978e-164	8.52254e-163	6.21862e-163	2.83433e-163	6.37501e-165	6.61623e-164	2.81243e-163	3.18046e-163	6.50877e-163	0
1.52453e-163	7.33137e-165	-3.733e-163	-1.34557e-163	1.02528e-164	2.40301e-163	3.30559e-163	-3.82249e-163	-2.60693e-164	-4.78667e-164	2.67301e-164	-3.13467e-163	-1.04038e-162	7.69129e-163	-3.0899e-163	-1.17504e-162	9.13554e-164	5.79235e-163	2.0127e-163	6.52858e-164	6.46746e-164	-2.16978e-164	8.52254e-163	6.21862e-163	2.83433e-163	6.37501e-165	6.61623e-164	2.81243e-163	3.18046e-163	6.50877e-163	0
1.52453e-163	7.33137e-165	-3.733e-163	-1.34557e-163	1.02528e-164	2.40301e-163	3.30559e-163	-3.82249e-163	-2.60693e-164	-4.78667e-164	2.67301e-164	-3.13467e-163	-1.04038e-162	7.69129e-163	-3.0899e-163	-1.17504e-162	9.13554e-164	5.79235e-163	2.0127e-163	6.52858e-164	6.46746e-164	-2.16978e-164	8.52254e-163	6.21862e-163	2.83433e-163	6.37501e-165	6.61623e-164	2.81243e-163	3.18046e-163	6.50877e-163	0
1.52453e-163	7.33137e-165	-3.733e-163	-1.34557e-163	1.02528e-164	2.40301e-163	3.30559e-163	-3.82249e-163	-2.60693e-164	-4.78667e-164	2.67301e-164	-3.13467e-163	-1.04038e-162	7.69129e-163	-3.0899e-163	-1.17504e-162	9.13554e-164	5.79235e-163	2.0127e-163	6.52858e-164	6.46746e-164	-2.16978e-164	8.52254e-163	6.21862e-163	2.83433e-163	6.37501e-165	6.61623e-164	2.81243e-163	3.18046e-163	6.50877e-163	0
1.52453e-163	7.33137e-165	-3.733e-163	-1.34557e-163	1.02528e-164	2.40301e-163	3.30559e-163	-3.82249e-163	-2.60693e-164	-4.78667e-164	2.67301e-164	-3.13467e-163	-1.04038e-162	7.69129e-163	-3.0899e-163	-1.17504e-162	9.13554e-164	5.79235e-163	2.0127e-163	6.52858e-164	6.46746e-164	-2.16978e-164	8.52254e-163	6.21862e-163	2.83433e-163	6.37501e-165	6.61623e-164	2.81243e-163	3.18046e-163	6.50877e-163	0
1.52453e-163	7.33137e-165	-3.733e-163	-1.34557e-163	1.02528e-164	2.40301e-163	3.30559e-163	-3.82249e-163	-2.60693e-164	-4.78667e-164	2.67301e-164	-3.13467e-163	-1.04038e-162	7.69129e-163	-3.0899e-163	-1.17504e-162	9.13554e-164	5.79235e-163	2.0127e-163	6.52858e-164	6.46746e-164	-2.16978e-164	8.52254e-163	6.21862e-163	2.83433e-163	6.37501e-165	6.61623e-164	2.81243e-163	3.18046e-163	6.50877e-163	0
1.52453e-163	7.33137e-165	-3.733e-163	-1.34557e-163	1.02528e-164	2.40301e-163	3.30559e-163	-3.82249e-163	-2.60693e-164	-4.78667e-164	2.67301e-164	-3.13467e-163	-1.04038e-162	7.69129e-163	-3.0899e-163	-1.17504e-162	9.13554e-164	5.79235e-163	2.0127e-163	6.52858e-164	6.46746e-164	-2.16978e-164	8.52254e-163	6.21862e-163	2.83433e-163	6.37501e-165	6.61623e-164	2.81243e-163	3.18046e-163	6.50877e-163	0
1.52453e-163	7.33137e-165	-3.733e-163	-1.34557e-163	1.02528e-164	2.40301e-163	3.30559e-163	-3.82249e-163	-2.60693e-164	-4.78667e-164	2.67301e-164	-3.13467e-163	-1.04038e-162	7.69129e-163	-3.0899e-163	-1.17504e-162	9.13554e-164	5.79235e-163	2.0127e-163	6.52858e-164	6.46746e-164	-2.16978e-164	8.52254e-163	6.21862e-163	2.83433e-163	6.37501e-165	6.61623e-164	2.81243e-163	3.18046e-163	6.50877e-163	0
1.52453e-163	7.33137e-165	-3.733e-163	-1.34557e-163	1.02528e-164	2.40301e-163	3.30559e-163	-3.82249e-163	-2.60693e-164	-4.78667e-164	2.67301e-164	-3.13467e-163	-1.04038e-162	7.69129e-163	-3.0899e-163	-1.17504e-162	9.13554e-164	5.79235e-163	2.0127e-163	6.52858e-164	6.46746e-164	-2.16978e-164	8.52254e-163	6.21862e-163	2.83433e-163	6.37501e-165	6.61623e-164	2.81243e-163	3.18046e-163	6.50877e-163	0
1.52453e-163	7.33137e-165	-3.733e-163	-1.34557e-163	1.02528e-164	2.40301e-163	3.30559e-163	-3.82249e-163	-2.60693e-164	-4.78667e-164	2.67301e-164	-3.13467e-163	-1.04038e-162	7.69129e-163	-3.0899e-163	-1.17504e-162	9.13554e-164	5.79235e-163	2.0127e-163	6.52858e-164	6.46746e-164	-2.16978e-164	8.52254e-163	6.21862e-163	2.83433e-163	6.37501e-165	6.61623e-164	2.81243e-163	3.18046e-163	6.50877e-163	0
1.52453e-163	7.33137e-165	-3.733e-163	-1.34557e-163	1.02528e-164	2.40301e-163	3.30559e-163	-3.82249e-163	-2.60693e-164	-4.78667e-164	2.67301e-164	-3.13467e-163	-1.04038e-162	7.69129e-163	-3.0899e-163	-1.17504e-162	9.13554e-164	5.79235e-163	2.0127e-163	6.52858e-164	6.46746e-164	-2.16978e-164	8.52254e-163	6.21862e-163	2.83433e-163	6.37501e-165	6.61623e-164	2.81243e-163	3.18046e-163	6.50877e-163	0
1.52453e-163	7.33137e-165	-3.733e-163	-1.34557e-163	1.02528e-164	2.40301e-163	3.30559e-163	-3.82249e-163	-2.60693e-164	-4.78667e-164	2.67301e-164	-3.13467e-163	-1.04038e-162	7.69129e-163	-3.0899e-163	-1.17504e-162	9.13554e-164	5.79235e-163	2.0127e-163	6.52858e-164	6.46746e-164	-2.16978e-164	8.52254e-163	6.21862e-163	2.83433e-163	6.37501e-165	6.61623e-164	2.81243e-163	3.18046e-163	6.50877e-163	0
1.52453e-163	7.33137e-165	-3.733e-163	-1.34557e-163	1.02528e-164	2.40301e-163	3.30559e-163	-3.82249e-163	-2.60693e-164	-4.78667e-164	2.67301e-164	-3.13467e-163	-1.04038e-162	7.69129e-163	-3.0899e-163	-1.17504e-162	9.13554e-164	5.79235e-163	2.0127e-163	6.52858e-164	6.46746e-164	-2.16978e-164	8.52254e-163	6.21862e-163	2.83433e-163	6.37501e-165	6.61623e-164	2.81243e-163	3.18046e-163	6.50877e-163	0
1.52453e-163	7.33137e-165	-3.733e-163	-1.34557e-163	1.02528e-164	2.40301e-163	3.30559e-163	-3.82249e-163	-2.60693e-164	-4.78667e-164	2.67301e-164	-3.13467e-163	-1.04038e-162	7.69129e-163	-3.0899e-163	-1.17504e-162	9.13554e-164	5.79235e-163	2.0127e-163	6.52858e-164	6.46746e-164	-2.16978e-164	8.52254e-163	6.21862e-163	2.83433e-163	6.37501e-165	6.61623e-164	2.81243e-163	3.18046e-163	6.50877e-163	0
1.52453e-163	7.33137e-165	-3.733e-163	-1.34557e-163	1.02528e-164	2.40301e-163	3.30559e-163	-3.82249e-163	-2.60693e-164	-4.78667e-164	2.67301e-164	-3.13467e-163	-1.04038e-162	7.69129e-163	-3.0899e-163	-1.17504e-162	9.13554e-164	5.79235e-163	2.0127e-163	6.52858e-164	6.46746e-164	-2.16978e-164	8.52254e-163	6.21862e-163	2.83433e-163	6.37501e-165	6.61623e-164	2.81243e-163	3.18046e-163	6.50877e-163	0
1.52453e-163	7.33137e-165	-3.733e-163	-1.34557e-163	1.02528e-164	2.40301e-163	3.30559e-163	-3.82249e-163	-2.60693e-164	-4.78667e-164	2.67301e-164	-3.13467e-163	-1.04038e-162	7.69129e-163	-3.0899e-163	-1.17504e-162	9.13554e-164	5.79235e-163	2.0127e-163	6.52858e-164	6.46746e-164	-2.16978e-164	8.52254e-163	6.21862e-163	2.83433e-163	6.37501e-165	6.61623e-164	2.81243e-163	3.18046e-163	6.50877e-163	0
1.52453e-163	7.33137e-165	-3.733e-163	-1.34557e-163	1.02528e-164	2.40301e-163	3.30559e-163	-3.82249e-163	-2.60693e-164	-4.78667e-164	2.67301e-164	-3.13467e-163	-1.04038e-162	7.69129e-163	-3.0899e-163	-1.17504e-162	9.13554e-164	5.79235e-163	2.0127e-163	6.52858e-164	6.46746e-164	-2.16978e-164	8.52254e-163	6.21862e-163	2.83433e-163	6.37501e-165	6.61623e-164	2.81243e-163	3.18046e-163	6.50877e-163	0
1.52453e-163	7.33137e-165	-3.733e-163	-1.34557e-163	1.02528e-164	2.40301e-163	3.30559e-163	-3.82249e-163	-2.60693e-164	-4.78667e-164	2.67301e-164	-3.13467e-163	-1.04038e-162	7.69129e-163	-3.0899e-163	-1.17504e-162	9.13554e-164	5.79235e-163	2.0127e-163	6.52858e-164	6.46746e-164	-2.16978e-164	8.52254e-163	6.21862e-163	2.83433e-163	6.37501e-165	6.61623e-164	2.81243e-163	3.18046e-163	6.50877e-163	0
1.52453e-163	7.33137e-165	-3.733e-163	-1.34557e-163	1.02528e-164	2.40301e-163	3.30559e-163	-3.82249e-163	-2.60693e-164	-4.78667e-164	2.67301e-164	-3.13467e-163	-1.04038e-162	7.69129e-163	-3.0899e-163	-1.17504e-162	9.13554e-164	5.79235e-163	2.0127e-163	6.52858e-164	6.46746e-164	-2.16978e-164	8.52254e-163	6.21862e-163	2.83433e-163	6.37501e-165	6.61623e-164	2.81243e-163	3.18046e-163	6.50877e-163	0
1.52453e-163	7.33137e-165	-3.733e-163	-1.34557e-163	1.02528e-164	2.40301e-163	3.30559e-163	-3.82249e-163	-2.60693e-164	-4.78667e-164	2.67301e-164	-3.13467e-163	-1.04038e-162	7.69129e-163	-3.0899e-163	-1.17504e-162	9.13554e-164	5.79235e-163	2.0127e-163	6.52858e-164	6.46746e-164	-2.16978e-164	8.52254e-163	6.21862e-163	2.83433e-163	6.37501e-165	6.61623e-164	2.81243e-163	3.18046e-163	6.50877e-163	0
1.52453e-163	7.33137e-165	-3.733e-163	-1.34557e-163	1.02528e-164	2.40301e-163	3.30559e-163	-3.82249e-163	-2.60693e-164	-4.78667e-164	2.67301e-164	-3.13467e-163	-1.04038e-162	7.69129e-163	-3.0899e-163	-1.17504e-162	9.13554e-164	5.79235e-163	2.0127e-163	6.52858e-164	6.46746e-164	-2.16978e-164	8.52254e-163	6.21862e-163	2.83433e-163	6.37501e-165	6.61623e-164	2.81243e-163	3.18046e-163	6.50877e-163	0
1.52453e-163	7.33137e-165	-3.733e-163	-1.34557e-163	1.02528e-164	2.40301e-163	3.30559e-163	-3.82249e-163	-2.60693e-164	-4.78667e-164	2.67301e-164	-3.13467e-163	-1.04038e-162	7.69129e-163	-3.0899e-163	-1.17504e-162	9.13554e-164	5.79235e-163	2.0127e-163	6.52858e-164	6.46746e-164	-2.16978e-164	8.52254e-163	6.21862e-163	2.83433e-163	6.37501e-165	6.61623e-164	2.81243e-163	3.18046e-163	6.50877e-163	0
1.52453e-163	7.33137e-165	-3.733e-163	-1.34557e-163	1.02528e-164	2.40301e-163	3.30559e-163	-3.82249e-163	-2.60693e-164	-4.78667e-164	2.67301e-164	-3.13467e-163	-1.04038e-162	7.69129e-163	-3.0899e-163	-1.17504e-162	9.13554e-164	5.79235e-163	2.0127e-163	6.52858e-164	6.46746e-164	-2.16978e-164	8.52254e-163	6.21862e-163	2.83433e-163	6.37501e-165	6.61623e-164	2.81243e-163	3.18046e-163	6.50877e-163	0
1.52453e-163	7.33137e-165	-3.733e-163	-1.34557e-163	1.02528e-164	2.40301e-163	3.30559e-163	-3.82249e-163	-2.60693e-164	-4.78667e-164	2.67301e-164	-3.13467e-163	-1.04038e-162	7.69129e-163	-3.0899e-163	-1.17504e-162	9.13554e-164	5.79235e-163	2.0127e-163	6.52858e-164	6.46746e-164	-2.16978e-164	8.52254e-163	6.21862e-163	2.83433e-163	6.37501e-165	6.61623e-164	2.81243e-163	3.18046e-163	6.50877e-163	0
1.52453e-163	7.33137e-165	-3.733e-163	-1.34557e-163	1.02528e-164	2.40301e-163	3.30559e-163	-3.82249e-163	-2.60693e-164	-4.78667e-164	2.67301e-164	-3.13467e-163	-1.04038e-162	7.69129e-163	-3.0899e-163	-1.17504e-162	9.13554e-164	5.79235e-163	2.0127e-163	6.52858e-164	6.46746e-164	-2.16978e-164	8.52254e-163	6.21862e-163	2.83433e-163	6.37501e-165	6.61623e-164	2.81243e-163	3.18046e-163	6.50877e-163	0
1.52453e-163	7.33137e-165	-3.733e-163	-1.34557e-163	1.02528e-164	2.40301e-163	3.30559e-163	-3.82249e-163	-2.60693e-164	-4.78667e-164	2.67301e-164	-3.13467e-163	-1.04038e-162	7.69129e-163	-3.0899e-163	-1.17504e-162	9.13554e-164	5.79235e-163	2.0127e-163	6.52858e-164	6.46746e-164	-2.16978e-164	8.52254e-163	6.21862e-163	2.83433e-163	6.37501e-165	6.61623e-164	2.81243e-163	3.18046e-163	6.50877e-163	0
1.52453e-163	7.33137e-165	-3.733e-163	-1.34557e-163	1.02528e-164	2.40301e-163	3.30559e-163	-3.82249e-163	-2.60693e-164	-4.78667e-164	2.67301e-164	-3.13467e-163	-1.04038e-162	7.69129e-163	-3.0899e-163	-1.17504e-162	9.13554e-164	5.79235e-163	2.0127e-163	6.52858e-164	6.46746e-164	-2.16978e-164	8.52254e-163	6.21862e-163	2.83433e-163	6.37501e-165	6.61623e-164	2.81243e-163	3.18046e-163	6.50877e-163	0
1.52453e-163	7.33137e-165	-3.733e-163	-1.34557e-163	1.02528e-164	2.40301e-163	3.30559e-163	-3.82249e-163	-2.60693e-164	-4.78667e-164	2.67301e-164	-3.13467e-163	-1.04038e-162	7.69129e-163	-3.0899e-163	-1.17504e-162	9.13554e-164	5.79235e-163	2.0127e-163	6.52858e-164	6.46746e-164	-2.16978e-164	8.52254e-163	6.21862e-163	2.83433e-163	6.37501e-165	6.61623e-164	2.81243e-163	3.18046e-163	6.50877e-163	0
1.52453e-163	7.33137e-165	-3.733e-163	-1.34557e-163	1.02528e-164	2.40301e-163	3.30559e-163	-3.82249e-163	-2.60693e-164	-4.78667e-164	2.67301e-164	-3.13467e-163	-1.04038e-162	7.69129e-163	-3.0899e-163	-1.17504e-162	9.13554e-164	5.79235e-163	2.0127e-163	6.52858e-164	6.46746e-164	-2.16978e-164	8.52254e-163	6.21862e-163	2.83433e-163	6.37501e-165	6.61623e-164	2.81243e-163	3.18046e-163	6.50877e-163	0
1.52453e-163	7.33137e-165	-3.733e-163	-1.34557e-163	1.02528e-164	2.40301e-163	3.30559e-163	-3.82249e-163	-2.60693e-164	-4.78667e-164	2.67301e-164	-3.13467e-163	-1.04038e-162	7.69129e-163	-3.0899e-163	-1.17504e-162	9.13554e-164	5.79235e-163	2.0127e-163	6.52858e-164	6.46746e-164	-2.16978e-164	8.52254e-163	6.21862e-163	2.83433e-163	6.37501e-165	6.61623e-164	2.81243e-163	3.18046e-163	6.50877e-163	0
1.52453e-163	7.33137e-165	-3.733e-163	-1.34557e-163	1.02528e-164	2.40301e-163	3.30559e-163	-3.82249e-163	-2.60693e-164	-4.78667e-164	2.67301e-164	-3.13467e-163	-1.04038e-162	7.69129e-163	-3.0899e-163	-1.17504e-162	9.13554e-164	5.79235e-163	2.0127e-163	6.52858e-164	6.46746e-164	-2.16978e-164	8.52254e-163	6.21862e-163	2.83433e-163	6.37501e-165	6.61623e-164	2.81243e-163	3.18046e-163	6.50877e-163	0
1.52453e-163	7.33137e-165	-3.733e-163	-1.34557e-163	1.02528e-164	2.40301e-163	3.30559e-163	-3.82249e-163	-2.60693e-164	-4.78667e-164	2.67301e-164	-3.13467e-163	-1.04038e-162	7.69129e-163	-3.0899e-163	-1.17504e-162	9.13554e-164	5.79235e-163	2.0127e-163	6.52858e-164	6.46746e-164	-2.16978e-164	8.52254e-163	6.21862e-163	2.83433e-163	6.37501e-165	6.61623e-164	2.81243e-163	3.18046e-163	6.50877e-163	0
1.52453e-163	7.33137e-165	-3.733e-163	-1.34557e-163	1.02528e-164	2.40301e-163	3.30559e-163	-3.82249e-163	-2.60693e-164	-4.78667e-164	2.67301e-164	-3.13467e-163	-1.04038e-162	7.69129e-163	-3.0899e-163	-1.17504e-162	9.13554e-164	5.79235e-163	2.0127e-163	6.52858e-164	6.46746e-164	-2.16978e-164	8.52254e-163	6.21862e-163	2.83433e-163	6.37501e-165	6.61623e-164	2.81243e-163	3.18046e-163	6.50877e-163	0
1.52453e-163	7.33137e-165	-3.733e-163	-1.34557e-163	1.02528e-164	2.40301e-163	3.30559e-163	-3.82249e-163	-2.60693e-164	-4.78667e-164	2.67301e-164	-3.13467e-163	-1.04038e-162	7.69129e-163	-3.0899e-163	-1.17504e-162	9.13554e-164	5.79235e-163	2.0127e-163	6.52858e-164	6.46746e-164	-2.16978e-164	8.52254e-163	6.21862e-163	2.83433e-163	6.37501e-165	6.61623e-164	2.81243e-163	3.18046e-163	6.50877e-163	0
1.52453e-163	7.33137e-165	-3.733e-163	-1.34557e-163	1.02528e-164	2.40301e-163	3.30559e-163	-3.82249e-163	-2.60693e-164	-4.78667e-164	2.67301e-164	-3.13467e-163	-1.04038e-162	7.69129e-163	-3.0899e-163	-1.17504e-162	9.13554e-164	5.79235e-163	2.0127e-163	6.52858e-164	6.46746e-164	-2.16978e-164	8.52254e-163	6.21862e-163	2.83433e-163	6.37501e-165	6.61623e-164	2.81243e-163	3.18046e-163	6.50877e-163	0
1.52453e-163	7.33137e-165	-3.733e-163	-1.34557e-163	1.02528e-164	2.40301e-163	3.30559e-163	-3.82249e-163	-2.60693e-164	-4.78667e-164	2.67301e-164	-3.13467e-163	-1.04038e-162	7.69129e-163	-3.0899e-163	-1.17504e-162	9.13554e-164	5.79235e-163	2.0127e-163	6.52858e-164	6.46746e-164	-2.16978e-164	8.52254e-163	6.21862e-163	2.83433e-163	6.37501e-165	6.61623e-164	2.81243e-163	3.18046e-163	6.50877e-163	0
1.52453e-163	7.33137e-165	-3.733e-163	-1.34557e-163	1.02528e-164	2.40301e-163	3.30559e-163	-3.82249e-163	-2.60693e-164	-4.78667e-164	2.67301e-164	-3.13467e-163	-1.04038e-162	7.69129e-163	-3.0899e-163	-1.17504e-162	9.13554e-164	5.79235e-163	2.0127e-163	6.52858e-164	6.46746e-164	-2.16978e-164	8.52254e-163	6.21862e-163	2.83433e-163	6.37501e-165	6.61623e-164	2.81243e-163	3.18046e-163	6.50877e-163	0
1.52453e-163	7.33137e-165	-3.733e-163	-1.34557e-163	1.02528e-164	2.40301e-163	3.30559e-163	-3.82249e-163	-2.60693e-164	-4.78667e-164	2.67301e-164	-3.13467e-163	-1.04038e-162	7.69129e-163	-3.0899e-163	-1.17504e-162	9.13554e-164	5.79235e-163	2.0127e-163	6.52858e-164	6.46746e-164	-2.16978e-164	8.52254e-163	6.21862e-163	2.83433e-163	6.37501e-165	6.61623e-164	2.81243e-163	3.18046e-163	6.50877e-163	0
1.52453e-163	7.33137e-165	-3.733e-163	-1.34557e-163	1.02528e-164	2.40301e-163	3.30559e-163	-3.82249e-163	-2.60693e-164	-4.78667e-164	2.67301e-164	-3.13467e-163	-1.04038e-162	7.69129e-163	-3.0899e-163	-1.17504e-162	9.13554e-164	5.79235e-163	2.0127e-163	6.52858e-164	6.46746e-164	-2.16978e-164	8.52254e-163	6.21862e-163	2.83433e-163	6.37501e-165	6.61623e-164	2.81243e-163	3.18046e-163	6.50877e-163	0
1.52453e-163	7.33137e-165	-3.733e-163	-1.34557e-163	1.02528e-164	2.40301e-163	3.30559e-163	-3.82249e-163	-2.60693e-164	-4.78667e-164	2.67301e-164	-3.13467e-163	-1.04038e-162	7.69129e-163	-3.0899e-163	-1.17504e-162	9.13554e-164	5.79235e-163	2.0127e-163	6.52858e-164	6.46746e-164	-2.16978e-164	8.52254e-163	6.21862e-163	2.83433e-163	6.37501e-165	6.61623e-164	2.81243e-163	3.18046e-163	6.50877e-163	0
1.52453e-163	7.33137e-165	-3.733e-163	-1.34557e-163	1.02528e-164	2.40301e-163	3.30559e-163	-3.82249e-163	-2.60693e-164	-4.78667e-164	2.67301e-164	-3.13467e-163	-1.04038e-162	7.69129e-163	-3.0899e-163	-1.17504e-162	9.13554e-164	5.79235e-163	2.0127e-163	6.52858e-164	6.46746e-164	-2.16978e-164	8.52254e-163	6.21862e-163	2.83433e-163	6.37501e-165	6.61623e-164	2.81243e-163	3.18046e-163	6.50877e-163	0
1.52453e-163	7.33137e-165	-3.733e-163	-1.34557e-163	1.02528e-164	2.40301e-163	3.30559e-163	-3.82249e-163	-2.60693e-164	-4.78667e-164	2.67301e-164	-3.13467e-163	-1.04038e-162	7.69129e-163	-3.0899e-163	-1.17504e-162	9.13554e-164	5.79235e-163	2.0127e-163	6.52858e-164	6.46746e-164	-2.16978e-164	8.52254e-163	6.21862e-163	2.83433e-163	6.37501e-165	6.61623e-164	2.81243e-163	3.18046e-163	6.50877e-163	0
1.52453e-163	7.33137e-165	-3.733e-163	-1.34557e-163	1.02528e-164	2.40301e-163	3.30559e-163	-3.82249e-163	-2.60693e-164	-4.78667e-164	2.67301e-164	-3.13467e-163	-1.04038e-162	7.69129e-163	-3.0899e-163	-1.17504e-162	9.13554e-164	5.79235e-163	2.0127e-163	6.52858e-164	6.46746e-164	-2.16978e-164	8.52254e-163	6.21862e-163	2.83433e-163	6.37501e-165	6.61623e-164	2.81243e-163	3.18046e-163	6.50877e-163	0
1.52453e-163	7.33137e-165	-3.733e-163	-1.34557e-163	1.02528e-164	2.40301e-163	3.30559e-163	-3.82249e-163	-2.60693e-164	-4.78667e-164	2.67301e-164	-3.13467e-163	-1.04038e-162	7.69129e-163	-3.0899e-163	-1.17504e-162	9.13554e-164	5.79235e-163	2.0127e-163	6.52858e-164	6.46746e-164	-2.16978e-164	8.52254e-163	6.21862e-163	2.83433e-163	6.37501e-165	6.61623e-164	2.81243e-163	3.18046e-163	6.50877e-163	0
1.52453e-163	7.33137e-165	-3.733e-163	-1.34557e-163	1.02528e-164	2.40301e-163	3.30559e-163	-3.82249e-163	-2.60693e-164	-4.78667e-164	2.67301e-164	-3.13467e-163	-1.04038e-162	7.69129e-163	-3.0899e-163	-1.17504e-162	9.13554e-164	5.79235e-163	2.0127e-163	6.52858e-164	6.46746e-164	-2.16978e-164	8.52254e-163	6.21862e-163	2.83433e-163	6.37501e-165	6.61623e-164	2.81243e-163	3.18046e-163	6.50877e-163	0
1.52453e-163	7.33137e-165	-3.733e-163	-1.34557e-163	1.02528e-164	2.40301e-163	3.30559e-163	-3.82249e-163	-2.60693e-164	-4.78667e-164	2.67301e-164	-3.13467e-163	-1.04038e-162	7.69129e-163	-3.0899e-163	-1.17504e-162	9.13554e-164	5.79235e-163	2.0127e-163	6.52858e-164	6.46746e-164	-2.16978e-164	8.52254e-163	6.21862e-163	2.83433e-163	6.37501e-165	6.61623e-164	2.81243e-163	3.18046e-163	6.50877e-163	0
1.52453e-163	7.33137e-165	-3.733e-163	-1.34557e-163	1.02528e-164	2.40301e-163	3.30559e-163	-3.82249e-163	-2.60693e-164	-4.78667e-164	2.67301e-164	-3.13467e-163	-1.04038e-162	7.69129e-163	-3.0899e-163	-1.17504e-162	9.13554e-164	5.79235e-163	2.0127e-163	6.52858e-164	6.46746e-164	-2.16978e-164	8.52254e-163	6.21862e-163	2.83433e-163	6.37501e-165	6.61623e-164	2.81243e-163	3.18046e-163	6.50877e-163	0
1.52453e-163	7.33137e-165	-3.733e-163	-1.34557e-163	1.02528e-164	2.40301e-163	3.30559e-163	-3.82249e-163	-2.60693e-164	-4.78667e-164	2.67301e-164	-3.13467e-163	-1.04038e-162	7.69129e-163	-3.0899e-163	-1.17504e-162	9.13554e-164	5.79235e-163	2.0127e-163	6.52858e-164	6.46746e-164	-2.16978e-164	8.52254e-163	6.21862e-163	2.83433e-163	6.37501e-165	6.61623e-164	2.81243e-163	3.18046e-163	6.50877e-163	0
1.52453e-163	7.33137e-165	-3.733e-163	-1.34557e-163	1.02528e-164	2.40301e-163	3.30559e-163	-3.82249e-163	-2.60693e-164	-4.78667e-164	2.67301e-164	-3.13467e-163	-1.04038e-162	7.69129e-163	-3.0899e-163	-1.17504e-162	9.13554e-164	5.79235e-163	2.0127e-163	6.52858e-164	6.46746e-164	-2.16978e-164	8.52254e-163	6.21862e-163	2.83433e-163	6.37501e-165	6.61623e-164	2.81243e-163	3.18046e-163	6.50877e-163	0
1.52453e-163	7.33137e-165	-3.733e-163	-1.34557e-163	1.02528e-164	2.40301e-163	3.30559e-163	-3.82249e-163	-2.60693e-164	-4.78667e-164	2.67301e-164	-3.13467e-163	-1.04038e-162	7.69129e-163	-3.0899e-163	-1.17504e-162	9.13554e-164	5.79235e-163	2.0127e-163	6.52858e-164	6.46746e-164	-2.16978e-164	8.52254e-163	6.21862e-163	2.83433e-163	6.37501e-165	6.61623e-164	2.81243e-163	3.18046e-163	6.50877e-163	0
1.52453e-163	7.33137e-165	-3.733e-163	-1.34557e-163	1.02528e-164	2.40301e-163	3.30559e-163	-3.82249e-163	-2.60693e-164	-4.78667e-164	2.67301e-164	-3.13467e-163	-1.04038e-162	7.69129e-163	-3.0899e-163	-1.17504e-162	9.13554e-164	5.79235e-163	2.0127e-163	6.52858e-164	6.46746e-164	-2.16978e-164	8.52254e-163	6.21862e-163	2.83433e-163	6.37501e-165	6.61623e-164	2.81243e-163	3.18046e-163	6.50877e-163	0
1.52453e-163	7.33137e-165	-3.733e-163	-1.34557e-163	1.02528e-164	2.40301e-163	3.30559e-163	-3.82249e-163	-2.60693e-164	-4.78667e-164	2.67301e-164	-3.13467e-163	-1.04038e-162	7.69129e-163	-3.0899e-163	-1.17504e-162	9.13554e-164	5.79235e-163	2.0127e-163	6.52858e-164	6.46746e-164	-2.16978e-164	8.52254e-163	6.21862e-163	2.83433e-163	6.37501e-165	6.61623e-164	2.81243e-163	3.18046e-163	6.50877e-163	0
1.52453e-163	7.33137e-165	-3.733e-163	-1.34557e-163	1.02528e-164	2.40301e-163	3.30559e-163	-3.82249e-163	-2.60693e-164	-4.78667e-164	2.67301e-164	-3.13467e-163	-1.04038e-162	7.69129e-163	-3.0899e-163	-1.17504e-162	9.13554e-164	5.79235e-163	2.0127e-163	6.52858e-164	6.46746e-164	-2.16978e-164	8.52254e-163	6.21862e-163	2.83433e-163	6.37501e-165	6.61623e-164	2.81243e-163	3.18046e-163	6.50877e-163	0
1.52453e-163	7.33137e-165	-3.733e-163	-1.34557e-163	1.02528e-164	2.40301e-163	3.30559e-163	-3.82249e-163	-2.60693e-164	-4.78667e-164	2.67301e-164	-3.13467e-163	-1.04038e-162	7.69129e-163	-3.0899e-163	-1.17504e-162	9.13554e-164	5.79235e-163	2.0127e-163	6.52858e-164	6.46746e-164	-2.16978e-164	8.52254e-163	6.21862e-163	2.83433e-163	6.37501e-165	6.61623e-164	2.81243e-163	3.18046e-163	6.50877e-163	0
1.52453e-163	7.33137e-165	-3.733e-163	-1.34557e-163	1.02528e-164	2.40301e-163	3.30559e-163	-3.82249e-163	-2.60693e-164	-4.78667e-164	2.67301e-164	-3.13467e-163	-1.04038e-162	7.69129e-163	-3.0899e-163	-1.17504e-162	9.13554e-164	5.79235e-163	2.0127e-163	6.52858e-164	6.46746e-164	-2.16978e-164	8.52254e-163	6.21862e-163	2.83433e-163	6.37501e-165	6.61623e-164	2.81243e-163	3.18046e-163	6.50877e-163	0
1.52453e-163	7.33137e-165	-3.733e-163	-1.34557e-163	1.02528e-164	2.40301e-163	3.30559e-163	-3.82249e-163	-2.60693e-164	-4.78667e-164	2.67301e-164	-3.13467e-163	-1.04038e-162	7.69129e-163	-3.0899e-163	-1.17504e-162	9.13554e-164	5.79235e-163	2.0127e-163	6.52858e-164	6.46746e-164	-2.16978e-164	8.52254e-163	6.21862e-163	2.83433e-163	6.37501e-165	6.61623e-164	2.81243e-163	3.18046e-163	6.50877e-163	0
1.52453e-163	7.33137e-165	-3.733e-163	-1.34557e-163	1.02528e-164	2.40301e-163	3.30559e-163	-3.82249e-163	-2.60693e-164	-4.78667e-164	2.67301e-164	-3.13467e-163	-1.04038e-162	7.69129e-163	-3.0899e-163	-1.17504e-162	9.13554e-164	5.79235e-163	2.0127e-163	6.52858e-164	6.46746e-164	-2.16978e-164	8.52254e-163	6.21862e-163	2.83433e-163	6.37501e-165	6.61623e-164	2.81243e-163	3.18046e-163	6.50877e-163	0
1.52453e-163	7.33137e-165	-3.733e-163	-1.34557e-163	1.02528e-164	2.40301e-163	3.30559e-163	-3.82249e-163	-2.60693e-164	-4.78667e-164	2.67301e-164	-3.13467e-163	-1.04038e-162	7.69129e-163	-3.0899e-163	-1.17504e-162	9.13554e-164	5.79235e-163	2.0127e-163	6.52858e-164	6.46746e-164	-2.16978e-164	8.52254e-163	6.21862e-163	2.83433e-163	6.37501e-165	6.61623e-164	2.81243e-163	3.18046e-163	6.50877e-163	0
1.52453e-163	7.33137e-165	-3.733e-163	-1.34557e-163	1.02528e-164	2.40301e-163	3.30559e-163	-3.82249e-163	-2.60693e-164	-4.78667e-164	2.67301e-164	-3.13467e-163	-1.04038e-162	7.69129e-163	-3.0899e-163	-1.17504e-162	9.13554e-164	5.79235e-163	2.0127e-163	6.52858e-164	6.46746e-164	-2.16978e-164	8.52254e-163	6.21862e-163	2.83433e-163	6.37501e-165	6.61623e-164	2.81243e-163	3.18046e-163	6.50877e-163	0
1.52453e-163	7.33137e-165	-3.733e-163	-1.34557e-163	1.02528e-164	2.40301e-163	3.30559e-163	-3.82249e-163	-2.60693e-164	-4.78667e-164	2.67301e-164	-3.13467e-163	-1.04038e-162	7.69129e-163	-3.0899e-163	-1.17504e-162	9.13554e-164	5.79235e-163	2.0127e-163	6.52858e-164	6.46746e-164	-2.16978e-164	8.52254e-163	6.21862e-163	2.83433e-163	6.37501e-165	6.61623e-164	2.81243e-163	3.18046e-163	6.50877e-163	0
1.52453e-163	7.33137e-165	-3.733e-163	-1.34557e-163	1.02528e-164	2.40301e-163	3.30559e-163	-3.82249e-163	-2.60693e-164	-4.78667e-164	2.67301e-164	-3.13467e-163	-1.04038e-162	7.69129e-163	-3.0899e-163	-1.17504e-162	9.13554e-164	5.79235e-163	2.0127e-163	6.52858e-164	6.46746e-164	-2.16978e-164	8.52254e-163	6.21862e-163	2.83433e-163	6.37501e-165	6.61623e-164	2.81243e-163	3.18046e-163	6.50877e-163	0
1.52453e-163	7.33137e-165	-3.733e-163	-1.34557e-163	1.02528e-164	2.40301e-163	3.30559e-163	-3.82249e-163	-2.60693e-164	-4.78667e-164	2.67301e-164	-3.13467e-163	-1.04038e-162	7.69129e-163	-3.0899e-163	-1.17504e-162	9.13554e-164	5.79235e-163	2.0127e-163	6.52858e-164	6.46746e-164	-2.16978e-164	8.52254e-163	6.21862e-163	2.83433e-163	6.37501e-165	6.61623e-164	2.81243e-163	3.18046e-163	6.50877e-163	0
1.52453e-163	7.33137e-165	-3.733e-163	-1.34557e-163	1.02528e-164	2.40301e-163	3.30559e-163	-3.82249e-163	-2.60693e-164	-4.78667e-164	2.67301e-164	-3.13467e-163	-1.04038e-162	7.69129e-163	-3.0899e-163	-1.17504e-162	9.13554e-164	5.79235e-163	2.0127e-163	6.52858e-164	6.46746e-164	-2.16978e-164	8.52254e-163	6.21862e-163	2.83433e-163	6.37501e-165	6.61623e-164	2.81243e-163	3.18046e-163	6.50877e-163	0
1.52453e-163	7.33137e-165	-3.733e-163	-1.34557e-163	1.02528e-164	2.40301e-163	3.30559e-163	-3.82249e-163	-2.60693e-164	-4.78667e-164	2.67301e-164	-3.13467e-163	-1.04038e-162	7.69129e-163	-3.0899e-163	-1.17504e-162	9.13554e-164	5.79235e-163	2.0127e-163	6.52858e-164	6.46746e-164	-2.16978e-164	8.52254e-163	6.21862e-163	2.83433e-163	6.37501e-165	6.61623e-164	2.81243e-163	3.18046e-163	6.50877e-163	0
1.52453e-163	7.33137e-165	-3.733e-163	-1.34557e-163	1.02528e-164	2.40301e-163	3.30559e-163	-3.82249e-163	-2.60693e-164	-4.78667e-164	2.67301e-164	-3.13467e-163	-1.04038e-162	7.69129e-163	-3.0899e-163	-1.17504e-162	9.13554e-164	5.79235e-163	2.0127e-163	6.52858e-164	6.46746e-164	-2.16978e-164	8.52254e-163	6.21862e-163	2.83433e-163	6.37501e-165	6.61623e-164	2.81243e-163	3.18046e-163	6.50877e-163	0
1.52453e-163	7.33137e-165	-3.733e-163	-1.34557e-163	1.02528e-164	2.40301e-163	3.30559e-163	-3.82249e-163	-2.60693e-164	-4.78667e-164	2.67301e-164	-3.13467e-163	-1.04038e-162	7.69129e-163	-3.0899e-163	-1.17504e-162	9.13554e-164	5.79235e-163	2.0127e-163	6.52858e-164	6.46746e-164	-2.16978e-164	8.52254e-163	6.21862e-163	2.83433e-163	6.37501e-165	6.61623e-164	2.81243e-163	3.18046e-163	6.50877e-163	0
1.52453e-163	7.33137e-165	-3.733e-163	-1.34557e-163	1.02528e-164	2.40301e-163	3.30559e-163	-3.82249e-163	-2.60693e-164	-4.78667e-164	2.67301e-164	-3.13467e-163	-1.04038e-162	7.69129e-163	-3.0899e-163	-1.17504e-162	9.13554e-164	5.79235e-163	2.0127e-163	6.52858e-164	6.46746e-164	-2.16978e-164	8.52254e-163	6.21862e-163	2.83433e-163	6.37501e-165	6.61623e-164	2.81243e-163	3.18046e-163	6.50877e-163	0
1.52453e-163	7.33137e-165	-3.733e-163	-1.34557e-163	1.02528e-164	2.40301e-163	3.30559e-163	-3.82249e-163	-2.60693e-164	-4.78667e-164	2.67301e-164	-3.13467e-163	-1.04038e-162	7.69129e-163	-3.0899e-163	-1.17504e-162	9.13554e-164	5.79235e-163	2.0127e-163	6.52858e-164	6.46746e-164	-2.16978e-164	8.52254e-163	6.21862e-163	2.83433e-163	6.37501e-165	6.61623e-164	2.81243e-163	3.18046e-163	6.50877e-163	0
1.52453e-163	7.33137e-165	-3.733e-163	-1.34557e-163	1.02528e-164	2.40301e-163	3.30559e-163	-3.82249e-163	-2.60693e-164	-4.78667e-164	2.67301e-164	-3.13467e-163	-1.04038e-162	7.69129e-163	-3.0899e-163	-1.17504e-162	9.13554e-164	5.79235e-163	2.0127e-163	6.52858e-164	6.46746e-164	-2.16978e-164	8.52254e-163	6.21862e-163	2.83433e-163	6.37501e-165	6.61623e-164	2.81243e-163	3.18046e-163	6.50877e-163	0
1.52453e-163	7.33137e-165	-3.733e-163	-1.34557e-163	1.02528e-164	2.40301e-163	3.30559e-163	-3.82249e-163	-2.60693e-164	-4.78667e-164	2.67301e-164	-3.13467e-163	-1.04038e-162	7.69129e-163	-3.0899e-163	-1.17504e-162	9.13554e-164	5.79235e-163	2.0127e-163	6.52858e-164	6.46746e-164	-2.16978e-164	8.52254e-163	6.21862e-163	2.83433e-163	6.37501e-165	6.61623e-164	2.81243e-163	3.18046e-163	6.50877e-163	0
1.52453e-163	7.33137e-165	-3.733e-163	-1.34557e-163	1.02528e-164	2.40301e-163	3.30559e-163	-3.82249e-163	-2.60693e-164	-4.78667e-164	2.67301e-164	-3.13467e-163	-1.04038e-162	7.69129e-163	-3.0899e-163	-1.17504e-162	9.13554e-164	5.79235e-163	2.0127e-163	6.52858e-164	6.46746e-164	-2.16978e-164	8.52254e-163	6.21862e-163	2.83433e-163	6.37501e-165	6.61623e-164	2.81243e-163	3.18046e-163	6.50877e-163	0
1.52453e-163	7.33137e-165	-3.733e-163	-1.34557e-163	1.02528e-164	2.40301e-163	3.30559e-163	-3.82249e-163	-2.60693e-164	-4.78667e-164	2.67301e-164	-3.13467e-163	-1.04038e-162	7.69129e-163	-3.0899e-163	-1.17504e-162	9.13554e-164	5.79235e-163	2.0127e-163	6.52858e-164	6.46746e-164	-2.16978e-164	8.52254e-163	6.21862e-163	2.83433e-163	6.37501e-165	6.61623e-164	2.81243e-163	3.18046e-163	6.50877e-163	0
1.52453e-163	7.33137e-165	-3.733e-163	-1.34557e-163	1.02528e-164	2.40301e-163	3.30559e-163	-3.82249e-163	-2.60693e-164	-4.78667e-164	2.67301e-164	-3.13467e-163	-1.04038e-162	7.69129e-163	-3.0899e-163	-1.17504e-162	9.13554e-164	5.79235e-163	2.0127e-163	6.52858e-164	6.46746e-164	-2.16978e-164	8.52254e-163	6.21862e-163	2.83433e-163	6.37501e-165	6.61623e-164	2.81243e-163	3.18046e-163	6.50877e-163	0
1.52453e-163	7.33137e-165	-3.733e-163	-1.34557e-163	1.02528e-164	2.40301e-163	3.30559e-163	-3.82249e-163	-2.60693e-164	-4.78667e-164	2.67301e-164	-3.13467e-163	-1.04038e-162	7.69129e-163	-3.0899e-163	-1.17504e-162	9.13554e-164	5.79235e-163	2.0127e-163	6.52858e-164	6.46746e-164	-2.16978e-164	8.52254e-163	6.21862e-163	2.83433e-163	6.37501e-165	6.61623e-164	2.81243e-163	3.18046e-163	6.50877e-163	0
1.52453e-163	7.33137e-165	-3.733e-163	-1.34557e-163	1.02528e-164	2.40301e-163	3.30559e-163	-3.82249e-163	-2.60693e-164	-4.78667e-164	2.67301e-164	-3.13467e-163	-1.04038e-162	7.69129e-163	-3.0899e-163	-1.17504e-162	9.13554e-164	5.79235e-163	2.0127e-163	6.52858e-164	6.46746e-164	-2.16978e-164	8.52254e-163	6.21862e-163	2.83433e-163	6.37501e-165	6.61623e-164	2.81243e-163	3.18046e-163	6.50877e-163	0
1.52453e-163	7.33137e-165	-3.733e-163	-1.34557e-163	1.02528e-164	2.40301e-163	3.30559e-163	-3.82249e-163	-2.60693e-164	-4.78667e-164	2.67301e-164	-3.13467e-163	-1.04038e-162	7.69129e-163	-3.0899e-163	-1.17504e-162	9.13554e-164	5.79235e-163	2.0127e-163	6.52858e-164	6.46746e-164	-2.16978e-164	8.52254e-163	6.21862e-163	2.83433e-163	6.37501e-165	6.61623e-164	2.81243e-163	3.18046e-163	6.50877e-163	0
1.52453e-163	7.33137e-165	-3.733e-163	-1.34557e-163	1.02528e-164	2.40301e-163	3.30559e-163	-3.82249e-163	-2.60693e-164	-4.78667e-164	2.67301e-164	-3.13467e-163	-1.04038e-162	7.69129e-163	-3.0899e-163	-1.17504e-162	9.13554e-164	5.79235e-163	2.0127e-163	6.52858e-164	6.46746e-164	-2.16978e-164	8.52254e-163	6.21862e-163	2.83433e-163	6.37501e-165	6.61623e-164	2.81243e-163	3.18046e-163	6.50877e-163	0
1.52453e-163	7.33137e-165	-3.733e-163	-1.34557e-163	1.02528e-164	2.40301e-163	3.30559e-163	-3.82249e-163	-2.60693e-164	-4.78667e-164	2.67301e-164	-3.13467e-163	-1.04038e-162	7.69129e-163	-3.0899e-163	-1.17504e-162	9.13554e-164	5.79235e-163	2.0127e-163	6.52858e-164	6.46746e-164	-2.16978e-164	8.52254e-163	6.21862e-163	2.83433e-163	6.37501e-165	6.61623e-164	2.81243e-163	3.18046e-163	6.50877e-163	0
1.52453e-163	7.33137e-165	-3.733e-163	-1.34557e-163	1.02528e-164	2.40301e-163	3.30559e-163	-3.82249e-163	-2.60693e-164	-4.78667e-164	2.67301e-164	-3.13467e-163	-1.04038e-162	7.69129e-163	-3.0899e-163	-1.17504e-162	9.13554e-164	5.79235e-163	2.0127e-163	6.52858e-164	6.46746e-164	-2.16978e-164	8.52254e-163	6.21862e-163	2.83433e-163	6.37501e-165	6.61623e-164	2.81243e-163	3.18046e-163	6.50877e-163	0
1.52453e-163	7.33137e-165	-3.733e-163	-1.34557e-163	1.02528e-164	2.40301e-163	3.30559e-163	-3.82249e-163	-2.60693e-164	-4.78667e-164	2.67301e-164	-3.13467e-163	-1.04038e-162	7.69129e-163	-3.0899e-163	-1.17504e-162	9.13554e-164	5.79235e-163	2.0127e-163	6.52858e-164	6.46746e-164	-2.16978e-164	8.52254e-163	6.21862e-163	2.83433e-163	6.37501e-165	6.61623e-164	2.81243e-163	3.18046e-163	6.50877e-163	0
1.52453e-163	7.33137e-165	-3.733e-163	-1.34557e-163	1.02528e-164	2.40301e-163	3.30559e-163	-3.82249e-163	-2.60693e-164	-4.78667e-164	2.67301e-164	-3.13467e-163	-1.04038e-162	7.69129e-163	-3.0899e-163	-1.17504e-162	9.13554e-164	5.79235e-163	2.0127e-163	6.52858e-164	6.46746e-164	-2.16978e-164	8.52254e-163	6.21862e-163	2.83433e-163	6.37501e-165	6.61623e-164	2.81243e-163	3.18046e-163	6.50877e-163	0
1.52453e-163	7.33137e-165	-3.733e-163	-1.34557e-163	1.02528e-164	2.40301e-163	3.30559e-163	-3.82249e-163	-2.60693e-164	-4.78667e-164	2.67301e-164	-3.13467e-163	-1.04038e-162	7.69129e-163	-3.0899e-163	-1.17504e-162	9.13554e-164	5.79235e-163	2.0127e-163	6.52858e-164	6.46746e-164	-2.16978e-164	8.52254e-163	6.21862e-163	2.83433e-163	6.37501e-165	6.61623e-164	2.81243e-163	3.18046e-163	6.50877e-163	0
1.52453e-163	7.33137e-165	-3.733e-163	-1.34557e-163	1.02528e-164	2.40301e-163	3.30559e-163	-3.82249e-163	-2.60693e-164	-4.78667e-164	2.67301e-164	-3.13467e-163	-1.04038e-162	7.69129e-163	-3.0899e-163	-1.17504e-162	9.13554e-164	5.79235e-163	2.0127e-163	6.52858e-164	6.46746e-164	-2.16978e-164	8.52254e-163	6.21862e-163	2.83433e-163	6.37501e-165	6.61623e-164	2.81243e-163	3.18046e-163	6.50877e-163	0
1.52453e-163	7.33137e-165	-3.733e-163	-1.34557e-163	1.02528e-164	2.40301e-163	3.30559e-163	-3.82249e-163	-2.60693e-164	-4.78667e-164	2.67301e-164	-3.13467e-163	-1.04038e-162	7.69129e-163	-3.0899e-163	-1.17504e-162	9.13554e-164	5.79235e-163	2.0127e-163	6.52858e-164	6.46746e-164	-2.16978e-164	8.52254e-163	6.21862e-163	2.83433e-163	6.37501e-165	6.61623e-164	2.81243e-163	3.18046e-163	6.50877e-163	0
1.52453e-163	7.33137e-165	-3.733e-163	-1.34557e-163	1.02528e-164	2.40301e-163	3.30559e-163	-3.82249e-163	-2.60693e-164	-4.78667e-164	2.67301e-164	-3.13467e-163	-1.04038e-162	7.69129e-163	-3.0899e-163	-1.17504e-162	9.13554e-164	5.79235e-163	2.0127e-163	6.52858e-164	6.46746e-164	-2.16978e-164	8.52254e-163	6.21862e-163	2.83433e-163	6.37501e-165	6.61623e-164	2.81243e-163	3.18046e-163	6.50877e-163	0
1.52453e-163	7.33137e-165	-3.733e-163	-1.34557e-163	1.02528e-164	2.40301e-163	3.30559e-163	-3.82249e-163	-2.60693e-164	-4.78667e-164	2.67301e-164	-3.13467e-163	-1.04038e-162	7.69129e-163	-3.0899e-163	-1.17504e-162	9.13554e-164	5.79235e-163	2.0127e-163	6.52858e-164	6.46746e-164	-2.16978e-164	8.52254e-163	6.21862e-163	2.83433e-163	6.37501e-165	6.61623e-164	2.81243e-163	3.18046e-163	6.50877e-163	0
1.52453e-163	7.33137e-165	-3.733e-163	-1.34557e-163	1.02528e-164	2.40301e-163	3.30559e-163	-3.82249e-163	-2.60693e-164	-4.78667e-164	2.67301e-164	-3.13467e-163	-1.04038e-162	7.69129e-163	-3.0899e-163	-1.17504e-162	9.13554e-164	5.79235e-163	2.0127e-163	6.52858e-164	6.46746e-164	-2.16978e-164	8.52254e-163	6.21862e-163	2.83433e-163	6.37501e-165	6.61623e-164	2.81243e-163	3.18046e-163	6.50877e-163	0
1.52453e-163	7.33137e-165	-3.733e-163	-1.34557e-163	1.02528e-164	2.40301e-163	3.30559e-163	-3.82249e-163	-2.60693e-164	-4.78667e-164	2.67301e-164	-3.13467e-163	-1.04038e-162	7.69129e-163	-3.0899e-163	-1.17504e-162	9.13554e-164	5.79235e-163	2.0127e-163	6.52858e-164	6.46746e-164	-2.16978e-164	8.52254e-163	6.21862e-163	2.83433e-163	6.37501e-165	6.61623e-164	2.81243e-163	3.18046e-163	6.50877e-163	0
1.52453e-163	7.33137e-165	-3.733e-163	-1.34557e-163	1.02528e-164	2.40301e-163	3.30559e-163	-3.82249e-163	-2.60693e-164	-4.78667e-164	2.67301e-164	-3.13467e-163	-1.04038e-162	7.69129e-163	-3.0899e-163	-1.17504e-162	9.13554e-164	5.79235e-163	2.0127e-163	6.52858e-164	6.46746e-164	-2.16978e-164	8.52254e-163	6.21862e-163	2.83433e-163	6.37501e-165	6.61623e-164	2.81243e-163	3.18046e-163	6.50877e-163	0
1.52453e-163	7.33137e-165	-3.733e-163	-1.34557e-163	1.02528e-164	2.40301e-163	3.30559e-163	-3.82249e-163	-2.60693e-164	-4.78667e-164	2.67301e-164	-3.13467e-163	-1.04038e-162	7.69129e-163	-3.0899e-163	-1.17504e-162	9.13554e-164	5.79235e-163	2.0127e-163	6.52858e-164	6.46746e-164	-2.16978e-164	8.52254e-163	6.21862e-163	2.83433e-163	6.37501e-165	6.61623e-164	2.81243e-163	3.18046e-163	6.50877e-163	0
1.52453e-163	7.33137e-165	-3.733e-163	-1.34557e-163	1.02528e-164	2.40301e-163	3.30559e-163	-3.82249e-163	-2.60693e-164	-4.78667e-164	2.67301e-164	-3.13467e-163	-1.04038e-162	7.69129e-163	-3.0899e-163	-1.17504e-162	9.13554e-164	5.79235e-163	2.0127e-163	6.52858e-164	6.46746e-164	-2.16978e-164	8.52254e-163	6.21862e-163	2.83433e-163	6.37501e-165	6.61623e-164	2.81243e-163	3.18046e-163	6.50877e-163	0
1.52453e-163	7.33137e-165	-3.733e-163	-1.34557e-163	1.02528e-164	2.40301e-163	3.30559e-163	-3.82249e-163	-2.60693e-164	-4.78667e-164	2.67301e-164	-3.13467e-163	-1.04038e-162	7.69129e-163	-3.0899e-163	-1.17504e-162	9.13554e-164	5.79235e-163	2.0127e-163	6.52858e-164	6.46746e-164	-2.16978e-164	8.52254e-163	6.21862e-163	2.83433e-163	6.37501e-165	6.61623e-164	2.81243e-163	3.18046e-163	6.50877e-163	0
1.52453e-163	7.33137e-165	-3.733e-163	-1.34557e-163	1.02528e-164	2.40301e-163	3.30559e-163	-3.82249e-163	-2.60693e-164	-4.78667e-164	2.67301e-164	-3.13467e-163	-1.04038e-162	7.69129e-163	-3.0899e-163	-1.17504e-162	9.13554e-164	5.79235e-163	2.0127e-163	6.52858e-164	6.46746e-164	-2.16978e-164	8.52254e-163	6.21862e-163	2.83433e-163	6.37501e-165	6.61623e-164	2.81243e-163	3.18046e-163	6.50877e-163	0
1.52453e-163	7.33137e-165	-3.733e-163	-1.34557e-163	1.02528e-164	2.40301e-163	3.30559e-163	-3.82249e-163	-2.60693e-164	-4.78667e-164	2.67301e-164	-3.13467e-163	-1.04038e-162	7.69129e-163	-3.0899e-163	-1.17504e-162	9.13554e-164	5.79235e-163	2.0127e-163	6.52858e-164	6.46746e-164	-2.16978e-164	8.52254e-163	6.21862e-163	2.83433e-163	6.37501e-165	6.61623e-164	2.81243e-163	3.18046e-163	6.50877e-163	0
1.52453e-163	7.33137e-165	-3.733e-163	-1.34557e-163	1.02528e-164	2.40301e-163	3.30559e-163	-3.82249e-163	-2.60693e-164	-4.78667e-164	2.67301e-164	-3.13467e-163	-1.04038e-162	7.69129e-163	-3.0899e-163	-1.17504e-162	9.13554e-164	5.79235e-163	2.0127e-163	6.52858e-164	6.46746e-164	-2.16978e-164	8.52254e-163	6.21862e-163	2.83433e-163	6.37501e-165	6.61623e-164	2.81243e-163	3.18046e-163	6.50877e-163	0
1.52453e-163	7.33137e-165	-3.733e-163	-1.34557e-163	1.02528e-164	2.40301e-163	3.30559e-163	-3.82249e-163	-2.60693e-164	-4.78667e-164	2.67301e-164	-3.13467e-163	-1.04038e-162	7.69129e-163	-3.0899e-163	-1.17504e-162	9.13554e-164	5.79235e-163	2.0127e-163	6.52858e-164	6.46746e-164	-2.16978e-164	8.52254e-163	6.21862e-163	2.83433e-163	6.37501e-165	6.61623e-164	2.81243e-163	3.18046e-163	6.50877e-163	0
1.52453e-163	7.33137e-165	-3.733e-163	-1.34557e-163	1.02528e-164	2.40301e-163	3.30559e-163	-3.82249e-163	-2.60693e-164	-4.78667e-164	2.67301e-164	-3.13467e-163	-1.04038e-162	7.69129e-163	-3.0899e-163	-1.17504e-162	9.13554e-164	5.79235e-163	2.0127e-163	6.52858e-164	6.46746e-164	-2.16978e-164	8.52254e-163	6.21862e-163	2.83433e-163	6.37501e-165	6.61623e-164	2.81243e-163	3.18046e-163	6.50877e-163	0
1.52453e-163	7.33137e-165	-3.733e-163	-1.34557e-163	1.02528e-164	2.40301e-163	3.30559e-163	-3.82249e-163	-2.60693e-164	-4.78667e-164	2.67301e-164	-3.13467e-163	-1.04038e-162	7.69129e-163	-3.0899e-163	-1.17504e-162	9.13554e-164	5.79235e-163	2.0127e-163	6.52858e-164	6.46746e-164	-2.16978e-164	8.52254e-163	6.21862e-163	2.83433e-163	6.37501e-165	6.61623e-164	2.81243e-163	3.18046e-163	6.50877e-163	0
1.52453e-163	7.33137e-165	-3.733e-163	-1.34557e-163	1.02528e-164	2.40301e-163	3.30559e-163	-3.82249e-163	-2.60693e-164	-4.78667e-164	2.67301e-164	-3.13467e-163	-1.04038e-162	7.69129e-163	-3.0899e-163	-1.17504e-162	9.13554e-164	5.79235e-163	2.0127e-163	6.52858e-164	6.46746e-164	-2.16978e-164	8.52254e-163	6.21862e-163	2.83433e-163	6.37501e-165	6.61623e-164	2.81243e-163	3.18046e-163	6.50877e-163	0
1.52453e-163	7.33137e-165	-3.733e-163	-1.34557e-163	1.02528e-164	2.40301e-163	3.30559e-163	-3.82249e-163	-2.60693e-164	-4.78667e-164	2.67301e-164	-3.13467e-163	-1.04038e-162	7.69129e-163	-3.0899e-163	-1.17504e-162	9.13554e-164	5.79235e-163	2.0127e-163	6.52858e-164	6.46746e-164	-2.16978e-164	8.52254e-163	6.21862e-163	2.83433e-163	6.37501e-165	6.61623e-164	2.81243e-163	3.18046e-163	6.50877e-163	0
1.52453e-163	7.33137e-165	-3.733e-163	-1.34557e-163	1.02528e-164	2.40301e-163	3.30559e-163	-3.82249e-163	-2.60693e-164	-4.78667e-164	2.67301e-164	-3.13467e-163	-1.04038e-162	7.69129e-163	-3.0899e-163	-1.17504e-162	9.13554e-164	5.79235e-163	2.0127e-163	6.52858e-164	6.46746e-164	-2.16978e-164	8.52254e-163	6.21862e-163	2.83433e-163	6.37501e-165	6.61623e-164	2.81243e-163	3.18046e-163	6.50877e-163	0
1.52453e-163	7.33137e-165	-3.733e-163	-1.34557e-163	1.02528e-164	2.40301e-163	3.30559e-163	-3.82249e-163	-2.60693e-164	-4.78667e-164	2.67301e-164	-3.13467e-163	-1.04038e-162	7.69129e-163	-3.0899e-163	-1.17504e-162	9.13554e-164	5.79235e-163	2.0127e-163	6.52858e-164	6.46746e-164	-2.16978e-164	8.52254e-163	6.21862e-163	2.83433e-163	6.37501e-165	6.61623e-164	2.81243e-163	3.18046e-163	6.50877e-163	0
1.52453e-163	7.33137e-165	-3.733e-163	-1.34557e-163	1.02528e-164	2.40301e-163	3.30559e-163	-3.82249e-163	-2.60693e-164	-4.78667e-164	2.67301e-164	-3.13467e-163	-1.04038e-162	7.69129e-163	-3.0899e-163	-1.17504e-162	9.13554e-164	5.79235e-163	2.0127e-163	6.52858e-164	6.46746e-164	-2.16978e-164	8.52254e-163	6.21862e-163	2.83433e-163	6.37501e-165	6.61623e-164	2.81243e-163	3.18046e-163	6.50877e-163	0
1.52453e-163	7.33137e-165	-3.733e-163	-1.34557e-163	1.02528e-164	2.40301e-163	3.30559e-163	-3.82249e-163	-2.60693e-164	-4.78667e-164	2.67301e-164	-3.13467e-163	-1.04038e-162	7.69129e-163	-3.0899e-163	-1.17504e-162	9.13554e-164	5.79235e-163	2.0127e-163	6.52858e-164	6.46746e-164	-2.16978e-164	8.52254e-163	6.21862e-163	2.83433e-163	6.37501e-165	6.61623e-164	2.81243e-163	3.18046e-163	6.50877e-163	0
1.52453e-163	7.33137e-165	-3.733e-163	-1.34557e-163	1.02528e-164	2.40301e-163	3.30559e-163	-3.82249e-163	-2.60693e-164	-4.78667e-164	2.67301e-164	-3.13467e-163	-1.04038e-162	7.69129e-163	-3.0899e-163	-1.17504e-162	9.13554e-164	5.79235e-163	2.0127e-163	6.52858e-164	6.46746e-164	-2.16978e-164	8.52254e-163	6.21862e-163	2.83433e-163	6.37501e-165	6.61623e-164	2.81243e-163	3.18046e-163	6.50877e-163	0
1.52453e-163	7.33137e-165	-3.733e-163	-1.34557e-163	1.02528e-164	2.40301e-163	3.30559e-163	-3.82249e-163	-2.60693e-164	-4.78667e-164	2.67301e-164	-3.13467e-163	-1.04038e-162	7.69129e-163	-3.0899e-163	-1.17504e-162	9.13554e-164	5.79235e-163	2.0127e-163	6.52858e-164	6.46746e-164	-2.16978e-164	8.52254e-163	6.21862e-163	2.83433e-163	6.37501e-165	6.61623e-164	2.81243e-163	3.18046e-163	6.50877e-163	0
1.52453e-163	7.33137e-165	-3.733e-163	-1.34557e-163	1.02528e-164	2.40301e-163	3.30559e-163	-3.82249e-163	-2.60693e-164	-4.78667e-164	2.67301e-164	-3.13467e-163	-1.04038e-162	7.69129e-163	-3.0899e-163	-1.17504e-162	9.13554e-164	5.79235e-163	2.0127e-163	6.52858e-164	6.46746e-164	-2.16978e-164	8.52254e-163	6.21862e-163	2.83433e-163	6.37501e-165	6.61623e-164	2.81243e-163	3.18046e-163	6.50877e-163	0
1.52453e-163	7.33137e-165	-3.733e-163	-1.34557e-163	1.02528e-164	2.40301e-163	3.30559e-163	-3.82249e-163	-2.60693e-164	-4.78667e-164	2.67301e-164	-3.13467e-163	-1.04038e-162	7.69129e-163	-3.0899e-163	-1.17504e-162	9.13554e-164	5.79235e-163	2.0127e-163	6.52858e-164	6.46746e-164	-2.16978e-164	8.52254e-163	6.21862e-163	2.83433e-163	6.37501e-165	6.61623e-164	2.81243e-163	3.18046e-163	6.50877e-163	0
1.52453e-163	7.33137e-165	-3.733e-163	-1.34557e-163	1.02528e-164	2.40301e-163	3.30559e-163	-3.82249e-163	-2.60693e-164	-4.78667e-164	2.67301e-164	-3.13467e-163	-1.04038e-162	7.69129e-163	-3.0899e-163	-1.17504e-162	9.13554e-164	5.79235e-163	2.0127e-163	6.52858e-164	6.46746e-164	-2.16978e-164	8.52254e-163	6.21862e-163	2.83433e-163	6.37501e-165	6.61623e-164	2.81243e-163	3.18046e-163	6.50877e-163	0
1.52453e-163	7.33137e-165	-3.733e-163	-1.34557e-163	1.02528e-164	2.40301e-163	3.30559e-163	-3.82249e-163	-2.60693e-164	-4.78667e-164	2.67301e-164	-3.13467e-163	-1.04038e-162	7.69129e-163	-3.0899e-163	-1.17504e-162	9.13554e-164	5.79235e-163	2.0127e-163	6.52858e-164	6.46746e-164	-2.16978e-164	8.52254e-163	6.21862e-163	2.83433e-163	6.37501e-165	6.61623e-164	2.81243e-163	3.18046e-163	6.50877e-163	0
1.52453e-163	7.33137e-165	-3.733e-163	-1.34557e-163	1.02528e-164	2.40301e-163	3.30559e-163	-3.82249e-163	-2.60693e-164	-4.78667e-164	2.67301e-164	-3.13467e-163	-1.04038e-162	7.69129e-163	-3.0899e-163	-1.17504e-162	9.13554e-164	5.79235e-163	2.0127e-163	6.52858e-164	6.46746e-164	-2.16978e-164	8.52254e-163	6.21862e-163	2.83433e-163	6.37501e-165	6.61623e-164	2.81243e-163	3.18046e-163	6.50877e-163	0
1.52453e-163	7.33137e-165	-3.733e-163	-1.34557e-163	1.02528e-164	2.40301e-163	3.30559e-163	-3.82249e-163	-2.60693e-164	-4.78667e-164	2.67301e-164	-3.13467e-163	-1.04038e-162	7.69129e-163	-3.0899e-163	-1.17504e-162	9.13554e-164	5.79235e-163	2.0127e-163	6.52858e-164	6.46746e-164	-2.16978e-164	8.52254e-163	6.21862e-163	2.83433e-163	6.37501e-165	6.61623e-164	2.81243e-163	3.18046e-163	6.50877e-163	0
1.52453e-163	7.33137e-165	-3.733e-163	-1.34557e-163	1.02528e-164	2.40301e-163	3.30559e-163	-3.82249e-163	-2.60693e-164	-4.78667e-164	2.67301e-164	-3.13467e-163	-1.04038e-162	7.69129e-163	-3.0899e-163	-1.17504e-162	9.13554e-164	5.79235e-163	2.0127e-163	6.52858e-164	6.46746e-164	-2.16978e-164	8.52254e-163	6.21862e-163	2.83433e-163	6.37501e-165	6.61623e-164	2.81243e-163	3.18046e-163	6.50877e-163	0
1.52453e-163	7.33137e-165	-3.733e-163	-1.34557e-163	1.02528e-164	2.40301e-163	3.30559e-163	-3.82249e-163	-2.60693e-164	-4.78667e-164	2.67301e-164	-3.13467e-163	-1.04038e-162	7.69129e-163	-3.0899e-163	-1.17504e-162	9.13554e-164	5.79235e-163	2.0127e-163	6.52858e-164	6.46746e-164	-2.16978e-164	8.52254e-163	6.21862e-163	2.83433e-163	6.37501e-165	6.61623e-164	2.81243e-163	3.18046e-163	6.50877e-163	0
1.52453e-163	7.33137e-165	-3.733e-163	-1.34557e-163	1.02528e-164	2.40301e-163	3.30559e-163	-3.82249e-163	-2.60693e-164	-4.78667e-164	2.67301e-164	-3.13467e-163	-1.04038e-162	7.69129e-163	-3.0899e-163	-1.17504e-162	9.13554e-164	5.79235e-163	2.0127e-163	6.52858e-164	6.46746e-164	-2.16978e-164	8.52254e-163	6.21862e-163	2.83433e-163	6.37501e-165	6.61623e-164	2.81243e-163	3.18046e-163	6.50877e-163	0
1.52453e-163	7.33137e-165	-3.733e-163	-1.34557e-163	1.02528e-164	2.40301e-163	3.30559e-163	-3.82249e-163	-2.60693e-164	-4.78667e-164	2.67301e-164	-3.13467e-163	-1.04038e-162	7.69129e-163	-3.0899e-163	-1.17504e-162	9.13554e-164	5.79235e-163	2.0127e-163	6.52858e-164	6.46746e-164	-2.16978e-164	8.52254e-163	6.21862e-163	2.83433e-163	6.37501e-165	6.61623e-164	2.81243e-163	3.18046e-163	6.50877e-163	0
1.52453e-163	7.33137e-165	-3.733e-163	-1.34557e-163	1.02528e-164	2.40301e-163	3.30559e-163	-3.82249e-163	-2.60693e-164	-4.78667e-164	2.67301e-164	-3.13467e-163	-1.04038e-162	7.69129e-163	-3.0899e-163	-1.17504e-162	9.13554e-164	5.79235e-163	2.0127e-163	6.52858e-164	6.46746e-164	-2.16978e-164	8.52254e-163	6.21862e-163	2.83433e-163	6.37501e-165	6.61623e-164	2.81243e-163	3.18046e-163	6.50877e-163	0
1.52453e-163	7.33137e-165	-3.733e-163	-1.34557e-163	1.02528e-164	2.40301e-163	3.30559e-163	-3.82249e-163	-2.60693e-164	-4.78667e-164	2.67301e-164	-3.13467e-163	-1.04038e-162	7.69129e-163	-3.0899e-163	-1.17504e-162	9.13554e-164	5.79235e-163	2.0127e-163	6.52858e-164	6.46746e-164	-2.16978e-164	8.52254e-163	6.21862e-163	2.83433e-163	6.37501e-165	6.61623e-164	2.81243e-163	3.18046e-163	6.50877e-163	0
1.52453e-163	7.33137e-165	-3.733e-163	-1.34557e-163	1.02528e-164	2.40301e-163	3.30559e-163	-3.82249e-163	-2.60693e-164	-4.78667e-164	2.67301e-164	-3.13467e-163	-1.04038e-162	7.69129e-163	-3.0899e-163	-1.17504e-162	9.13554e-164	5.79235e-163	2.0127e-163	6.52858e-164	6.46746e-164	-2.16978e-164	8.52254e-163	6.21862e-163	2.83433e-163	6.37501e-165	6.61623e-164	2.81243e-163	3.18046e-163	6.50877e-163	0
1.52453e-163	7.33137e-165	-3.733e-163	-1.34557e-163	1.02528e-164	2.40301e-163	3.30559e-163	-3.82249e-163	-2.60693e-164	-4.78667e-164	2.67301e-164	-3.13467e-163	-1.04038e-162	7.69129e-163	-3.0899e-163	-1.17504e-162	9.13554e-164	5.79235e-163	2.0127e-163	6.52858e-164	6.46746e-164	-2.16978e-164	8.52254e-163	6.21862e-163	2.83433e-163	6.37501e-165	6.61623e-164	2.81243e-163	3.18046e-163	6.50877e-163	0
1.52453e-163	7.33137e-165	-3.733e-163	-1.34557e-163	1.02528e-164	2.40301e-163	3.30559e-163	-3.82249e-163	-2.60693e-164	-4.78667e-164	2.67301e-164	-3.13467e-163	-1.04038e-162	7.69129e-163	-3.0899e-163	-1.17504e-162	9.13554e-164	5.79235e-163	2.0127e-163	6.52858e-164	6.46746e-164	-2.16978e-164	8.52254e-163	6.21862e-163	2.83433e-163	6.37501e-165	6.61623e-164	2.81243e-163	3.18046e-163	6.50877e-163	0
1.52453e-163	7.33137e-165	-3.733e-163	-1.34557e-163	1.02528e-164	2.40301e-163	3.30559e-163	-3.82249e-163	-2.60693e-164	-4.78667e-164	2.67301e-164	-3.13467e-163	-1.04038e-162	7.69129e-163	-3.0899e-163	-1.17504e-162	9.13554e-164	5.79235e-163	2.0127e-163	6.52858e-164	6.46746e-164	-2.16978e-164	8.52254e-163	6.21862e-163	2.83433e-163	6.37501e-165	6.61623e-164	2.81243e-163	3.18046e-163	6.50877e-163	0
1.52453e-163	7.33137e-165	-3.733e-163	-1.34557e-163	1.02528e-164	2.40301e-163	3.30559e-163	-3.82249e-163	-2.60693e-164	-4.78667e-164	2.67301e-164	-3.13467e-163	-1.04038e-162	7.69129e-163	-3.0899e-163	-1.17504e-162	9.13554e-164	5.79235e-163	2.0127e-163	6.52858e-164	6.46746e-164	-2.16978e-164	8.52254e-163	6.21862e-163	2.83433e-163	6.37501e-165	6.61623e-164	2.81243e-163	3.18046e-163	6.50877e-163	0
1.52453e-163	7.33137e-165	-3.733e-163	-1.34557e-163	1.02528e-164	2.40301e-163	3.30559e-163	-3.82249e-163	-2.60693e-164	-4.78667e-164	2.67301e-164	-3.13467e-163	-1.04038e-162	7.69129e-163	-3.0899e-163	-1.17504e-162	9.13554e-164	5.79235e-163	2.0127e-163	6.52858e-164	6.46746e-164	-2.16978e-164	8.52254e-163	6.21862e-163	2.83433e-163	6.37501e-165	6.61623e-164	2.81243e-163	3.18046e-163	6.50877e-163	0
1.52453e-163	7.33137e-165	-3.733e-163	-1.34557e-163	1.02528e-164	2.40301e-163	3.30559e-163	-3.82249e-163	-2.60693e-164	-4.78667e-164	2.67301e-164	-3.13467e-163	-1.04038e-162	7.69129e-163	-3.0899e-163	-1.17504e-162	9.13554e-164	5.79235e-163	2.0127e-163	6.52858e-164	6.46746e-164	-2.16978e-164	8.52254e-163	6.21862e-163	2.83433e-163	6.37501e-165	6.61623e-164	2.81243e-163	3.18046e-163	6.50877e-163	0
1.52453e-163	7.33137e-165	-3.733e-163	-1.34557e-163	1.02528e-164	2.40301e-163	3.30559e-163	-3.82249e-163	-2.60693e-164	-4.78667e-164	2.67301e-164	-3.13467e-163	-1.04038e-162	7.69129e-163	-3.0899e-163	-1.17504e-162	9.13554e-164	5.79235e-163	2.0127e-163	6.52858e-164	6.46746e-164	-2.16978e-164	8.52254e-163	6.21862e-163	2.83433e-163	6.37501e-165	6.61623e-164	2.81243e-163	3.18046e-163	6.50877e-163	0
1.52453e-163	7.33137e-165	-3.733e-163	-1.34557e-163	1.02528e-164	2.40301e-163	3.30559e-163	-3.82249e-163	-2.60693e-164	-4.78667e-164	2.67301e-164	-3.13467e-163	-1.04038e-162	7.69129e-163	-3.0899e-163	-1.17504e-162	9.13554e-164	5.79235e-163	2.0127e-163	6.52858e-164	6.46746e-164	-2.16978e-164	8.52254e-163	6.21862e-163	2.83433e-163	6.37501e-165	6.61623e-164	2.81243e-163	3.18046e-163	6.50877e-163	0
1.52453e-163	7.33137e-165	-3.733e-163	-1.34557e-163	1.02528e-164	2.40301e-163	3.30559e-163	-3.82249e-163	-2.60693e-164	-4.78667e-164	2.67301e-164	-3.13467e-163	-1.04038e-162	7.69129e-163	-3.0899e-163	-1.17504e-162	9.13554e-164	5.79235e-163	2.0127e-163	6.52858e-164	6.46746e-164	-2.16978e-164	8.52254e-163	6.21862e-163	2.83433e-163	6.37501e-165	6.61623e-164	2.81243e-163	3.18046e-163	6.50877e-163	0
1.52453e-163	7.33137e-165	-3.733e-163	-1.34557e-163	1.02528e-164	2.40301e-163	3.30559e-163	-3.82249e-163	-2.60693e-164	-4.78667e-164	2.67301e-164	-3.13467e-163	-1.04038e-162	7.69129e-163	-3.0899e-163	-1.17504e-162	9.13554e-164	5.79235e-163	2.0127e-163	6.52858e-164	6.46746e-164	-2.16978e-164	8.52254e-163	6.21862e-163	2.83433e-163	6.37501e-165	6.61623e-164	2.81243e-163	3.18046e-163	6.50877e-163	0
1.52453e-163	7.33137e-165	-3.733e-163	-1.34557e-163	1.02528e-164	2.40301e-163	3.30559e-163	-3.82249e-163	-2.60693e-164	-4.78667e-164	2.67301e-164	-3.13467e-163	-1.04038e-162	7.69129e-163	-3.0899e-163	-1.17504e-162	9.13554e-164	5.79235e-163	2.0127e-163	6.52858e-164	6.46746e-164	-2.16978e-164	8.52254e-163	6.21862e-163	2.83433e-163	6.37501e-165	6.61623e-164	2.81243e-163	3.18046e-163	6.50877e-163	0
1.52453e-163	7.33137e-165	-3.733e-163	-1.34557e-163	1.02528e-164	2.40301e-163	3.30559e-163	-3.82249e-163	-2.60693e-164	-4.78667e-164	2.67301e-164	-3.13467e-163	-1.04038e-162	7.69129e-163	-3.0899e-163	-1.17504e-162	9.13554e-164	5.79235e-163	2.0127e-163	6.52858e-164	6.46746e-164	-2.16978e-164	8.52254e-163	6.21862e-163	2.83433e-163	6.37501e-165	6.61623e-164	2.81243e-163	3.18046e-163	6.50877e-163	0
1.52453e-163	7.33137e-165	-3.733e-163	-1.34557e-163	1.02528e-164	2.40301e-163	3.30559e-163	-3.82249e-163	-2.60693e-164	-4.78667e-164	2.67301e-164	-3.13467e-163	-1.04038e-162	7.69129e-163	-3.0899e-163	-1.17504e-162	9.13554e-164	5.79235e-163	2.0127e-163	6.52858e-164	6.46746e-164	-2.16978e-164	8.52254e-163	6.21862e-163	2.83433e-163	6.37501e-165	6.61623e-164	2.81243e-163	3.18046e-163	6.50877e-163	0
1.52453e-163	7.33137e-165	-3.733e-163	-1.34557e-163	1.02528e-164	2.40301e-163	3.30559e-163	-3.82249e-163	-2.60693e-164	-4.78667e-164	2.67301e-164	-3.13467e-163	-1.04038e-162	7.69129e-163	-3.0899e-163	-1.17504e-162	9.13554e-164	5.79235e-163	2.0127e-163	6.52858e-164	6.46746e-164	-2.16978e-164	8.52254e-163	6.21862e-163	2.83433e-163	6.37501e-165	6.61623e-164	2.81243e-163	3.18046e-163	6.50877e-163	0
1.52453e-163	7.33137e-165	-3.733e-163	-1.34557e-163	1.02528e-164	2.40301e-163	3.30559e-163	-3.82249e-163	-2.60693e-164	-4.78667e-164	2.67301e-164	-3.13467e-163	-1.04038e-162	7.69129e-163	-3.0899e-163	-1.17504e-162	9.13554e-164	5.79235e-163	2.0127e-163	6.52858e-164	6.46746e-164	-2.16978e-164	8.52254e-163	6.21862e-163	2.83433e-163	6.37501e-165	6.61623e-164	2.81243e-163	3.18046e-163	6.50877e-163	0
1.52453e-163	7.33137e-165	-3.733e-163	-1.34557e-163	1.02528e-164	2.40301e-163	3.30559e-163	-3.82249e-163	-2.60693e-164	-4.78667e-164	2.67301e-164	-3.13467e-163	-1.04038e-162	7.69129e-163	-3.0899e-163	-1.17504e-162	9.13554e-164	5.79235e-163	2.0127e-163	6.52858e-164	6.46746e-164	-2.16978e-164	8.52254e-163	6.21862e-163	2.83433e-163	6.37501e-165	6.61623e-164	2.81243e-163	3.18046e-163	6.50877e-163	0
1.52453e-163	7.33137e-165	-3.733e-163	-1.34557e-163	1.02528e-164	2.40301e-163	3.30559e-163	-3.82249e-163	-2.60693e-164	-4.78667e-164	2.67301e-164	-3.13467e-163	-1.04038e-162	7.69129e-163	-3.0899e-163	-1.17504e-162	9.13554e-164	5.79235e-163	2.0127e-163	6.52858e-164	6.46746e-164	-2.16978e-164	8.52254e-163	6.21862e-163	2.83433e-163	6.37501e-165	6.61623e-164	2.81243e-163	3.18046e-163	6.50877e-163	0
1.52453e-163	7.33137e-165	-3.733e-163	-1.34557e-163	1.02528e-164	2.40301e-163	3.30559e-163	-3.82249e-163	-2.60693e-164	-4.78667e-164	2.67301e-164	-3.13467e-163	-1.04038e-162	7.69129e-163	-3.0899e-163	-1.17504e-162	9.13554e-164	5.79235e-163	2.0127e-163	6.52858e-164	6.46746e-164	-2.16978e-164	8.52254e-163	6.21862e-163	2.83433e-163	6.37501e-165	6.61623e-164	2.81243e-163	3.18046e-163	6.50877e-163	0
1.52453e-163	7.33137e-165	-3.733e-163	-1.34557e-163	1.02528e-164	2.40301e-163	3.30559e-163	-3.82249e-163	-2.60693e-164	-4.78667e-164	2.67301e-164	-3.13467e-163	-1.04038e-162	7.69129e-163	-3.0899e-163	-1.17504e-162	9.13554e-164	5.79235e-163	2.0127e-163	6.52858e-164	6.46746e-164	-2.16978e-164	8.52254e-163	6.21862e-163	2.83433e-163	6.37501e-165	6.61623e-164	2.81243e-163	3.18046e-163	6.50877e-163	0
1.52453e-163	7.33137e-165	-3.733e-163	-1.34557e-163	1.02528e-164	2.40301e-163	3.30559e-163	-3.82249e-163	-2.60693e-164	-4.78667e-164	2.67301e-164	-3.13467e-163	-1.04038e-162	7.69129e-163	-3.0899e-163	-1.17504e-162	9.13554e-164	5.79235e-163	2.0127e-163	6.52858e-164	6.46746e-164	-2.16978e-164	8.52254e-163	6.21862e-163	2.83433e-163	6.37501e-165	6.61623e-164	2.81243e-163	3.18046e-163	6.50877e-163	0
1.52453e-163	7.33137e-165	-3.733e-163	-1.34557e-163	1.02528e-164	2.40301e-163	3.30559e-163	-3.82249e-163	-2.60693e-164	-4.78667e-164	2.67301e-164	-3.13467e-163	-1.04038e-162	7.69129e-163	-3.0899e-163	-1.17504e-162	9.13554e-164	5.79235e-163	2.0127e-163	6.52858e-164	6.46746e-164	-2.16978e-164	8.52254e-163	6.21862e-163	2.83433e-163	6.37501e-165	6.61623e-164	2.81243e-163	3.18046e-163	6.50877e-163	0
1.52453e-163	7.33137e-165	-3.733e-163	-1.34557e-163	1.02528e-164	2.40301e-163	3.30559e-163	-3.82249e-163	-2.60693e-164	-4.78667e-164	2.67301e-164	-3.13467e-163	-1.04038e-162	7.69129e-163	-3.0899e-163	-1.17504e-162	9.13554e-164	5.79235e-163	2.0127e-163	6.52858e-164	6.46746e-164	-2.16978e-164	8.52254e-163	6.21862e-163	2.83433e-163	6.37501e-165	6.61623e-164	2.81243e-163	3.18046e-163	6.50877e-163	0
1.52453e-163	7.33137e-165	-3.733e-163	-1.34557e-163	1.02528e-164	2.40301e-163	3.30559e-163	-3.82249e-163	-2.60693e-164	-4.78667e-164	2.67301e-164	-3.13467e-163	-1.04038e-162	7.69129e-163	-3.0899e-163	-1.17504e-162	9.13554e-164	5.79235e-163	2.0127e-163	6.52858e-164	6.46746e-164	-2.16978e-164	8.52254e-163	6.21862e-163	2.83433e-163	6.37501e-165	6.61623e-164	2.81243e-163	3.18046e-163	6.50877e-163	0
1.52453e-163	7.33137e-165	-3.733e-163	-1.34557e-163	1.02528e-164	2.40301e-163	3.30559e-163	-3.82249e-163	-2.60693e-164	-4.78667e-164	2.67301e-164	-3.13467e-163	-1.04038e-162	7.69129e-163	-3.0899e-163	-1.17504e-162	9.13554e-164	5.79235e-163	2.0127e-163	6.52858e-164	6.46746e-164	-2.16978e-164	8.52254e-163	6.21862e-163	2.83433e-163	6.37501e-165	6.61623e-164	2.81243e-163	3.18046e-163	6.50877e-163	0
1.52453e-163	7.33137e-165	-3.733e-163	-1.34557e-163	1.02528e-164	2.40301e-163	3.30559e-163	-3.82249e-163	-2.60693e-164	-4.78667e-164	2.67301e-164	-3.13467e-163	-1.04038e-162	7.69129e-163	-3.0899e-163	-1.17504e-162	9.13554e-164	5.79235e-163	2.0127e-163	6.52858e-164	6.46746e-164	-2.16978e-164	8.52254e-163	6.21862e-163	2.83433e-163	6.37501e-165	6.61623e-164	2.81243e-163	3.18046e-163	6.50877e-163	0
1.52453e-163	7.33137e-165	-3.733e-163	-1.34557e-163	1.02528e-164	2.40301e-163	3.30559e-163	-3.82249e-163	-2.60693e-164	-4.78667e-164	2.67301e-164	-3.13467e-163	-1.04038e-162	7.69129e-163	-3.0899e-163	-1.17504e-162	9.13554e-164	5.79235e-163	2.0127e-163	6.52858e-164	6.46746e-164	-2.16978e-164	8.52254e-163	6.21862e-163	2.83433e-163	6.37501e-165	6.61623e-164	2.81243e-163	3.18046e-163	6.50877e-163	0
1.52453e-163	7.33137e-165	-3.733e-163	-1.34557e-163	1.02528e-164	2.40301e-163	3.30559e-163	-3.82249e-163	-2.60693e-164	-4.78667e-164	2.67301e-164	-3.13467e-163	-1.04038e-162	7.69129e-163	-3.0899e-163	-1.17504e-162	9.13554e-164	5.79235e-163	2.0127e-163	6.52858e-164	6.46746e-164	-2.16978e-164	8.52254e-163	6.21862e-163	2.83433e-163	6.37501e-165	6.61623e-164	2.81243e-163	3.18046e-163	6.50877e-163	0
1.52453e-163	7.33137e-165	-3.733e-163	-1.34557e-163	1.02528e-164	2.40301e-163	3.30559e-163	-3.82249e-163	-2.60693e-164	-4.78667e-164	2.67301e-164	-3.13467e-163	-1.04038e-162	7.69129e-163	-3.0899e-163	-1.17504e-162	9.13554e-164	5.79235e-163	2.0127e-163	6.52858e-164	6.46746e-164	-2.16978e-164	8.52254e-163	6.21862e-163	2.83433e-163	6.37501e-165	6.61623e-164	2.81243e-163	3.18046e-163	6.50877e-163	0
1.52453e-163	7.33137e-165	-3.733e-163	-1.34557e-163	1.02528e-164	2.40301e-163	3.30559e-163	-3.82249e-163	-2.60693e-164	-4.78667e-164	2.67301e-164	-3.13467e-163	-1.04038e-162	7.69129e-163	-3.0899e-163	-1.17504e-162	9.13554e-164	5.79235e-163	2.0127e-163	6.52858e-164	6.46746e-164	-2.16978e-164	8.52254e-163	6.21862e-163	2.83433e-163	6.37501e-165	6.61623e-164	2.81243e-163	3.18046e-163	6.50877e-163	0
1.52453e-163	7.33137e-165	-3.733e-163	-1.34557e-163	1.02528e-164	2.40301e-163	3.30559e-163	-3.82249e-163	-2.60693e-164	-4.78667e-164	2.67301e-164	-3.13467e-163	-1.04038e-162	7.69129e-163	-3.0899e-163	-1.17504e-162	9.13554e-164	5.79235e-163	2.0127e-163	6.52858e-164	6.46746e-164	-2.16978e-164	8.52254e-163	6.21862e-163	2.83433e-163	6.37501e-165	6.61623e-164	2.81243e-163	3.18046e-163	6.50877e-163	0
1.52453e-163	7.33137e-165	-3.733e-163	-1.34557e-163	1.02528e-164	2.40301e-163	3.30559e-163	-3.82249e-163	-2.60693e-164	-4.78667e-164	2.67301e-164	-3.13467e-163	-1.04038e-162	7.69129e-163	-3.0899e-163	-1.17504e-162	9.13554e-164	5.79235e-163	2.0127e-163	6.52858e-164	6.46746e-164	-2.16978e-164	8.52254e-163	6.21862e-163	2.83433e-163	6.37501e-165	6.61623e-164	2.81243e-163	3.18046e-163	6.50877e-163	0
1.52453e-163	7.33137e-165	-3.733e-163	-1.34557e-163	1.02528e-164	2.40301e-163	3.30559e-163	-3.82249e-163	-2.60693e-164	-4.78667e-164	2.67301e-164	-3.13467e-163	-1.04038e-162	7.69129e-163	-3.0899e-163	-1.17504e-162	9.13554e-164	5.79235e-163	2.0127e-163	6.52858e-164	6.46746e-164	-2.16978e-164	8.52254e-163	6.21862e-163	2.83433e-163	6.37501e-165	6.61623e-164	2.81243e-163	3.18046e-163	6.50877e-163	0
1.52453e-163	7.33137e-165	-3.733e-163	-1.34557e-163	1.02528e-164	2.40301e-163	3.30559e-163	-3.82249e-163	-2.60693e-164	-4.78667e-164	2.67301e-164	-3.13467e-163	-1.04038e-162	7.69129e-163	-3.0899e-163	-1.17504e-162	9.13554e-164	5.79235e-163	2.0127e-163	6.52858e-164	6.46746e-164	-2.16978e-164	8.52254e-163	6.21862e-163	2.83433e-163	6.37501e-165	6.61623e-164	2.81243e-163	3.18046e-163	6.50877e-163	0
1.52453e-163	7.33137e-165	-3.733e-163	-1.34557e-163	1.02528e-164	2.40301e-163	3.30559e-163	-3.82249e-163	-2.60693e-164	-4.78667e-164	2.67301e-164	-3.13467e-163	-1.04038e-162	7.69129e-163	-3.0899e-163	-1.17504e-162	9.13554e-164	5.79235e-163	2.0127e-163	6.52858e-164	6.46746e-164	-2.16978e-164	8.52254e-163	6.21862e-163	2.83433e-163	6.37501e-165	6.61623e-164	2.81243e-163	3.18046e-163	6.50877e-163	0
1.52453e-163	7.33137e-165	-3.733e-163	-1.34557e-163	1.02528e-164	2.40301e-163	3.30559e-163	-3.82249e-163	-2.60693e-164	-4.78667e-164	2.67301e-164	-3.13467e-163	-1.04038e-162	7.69129e-163	-3.0899e-163	-1.17504e-162	9.13554e-164	5.79235e-163	2.0127e-163	6.52858e-164	6.46746e-164	-2.16978e-164	8.52254e-163	6.21862e-163	2.83433e-163	6.37501e-165	6.61623e-164	2.81243e-163	3.18046e-163	6.50877e-163	0
1.52453e-163	7.33137e-165	-3.733e-163	-1.34557e-163	1.02528e-164	2.40301e-163	3.30559e-163	-3.82249e-163	-2.60693e-164	-4.78667e-164	2.67301e-164	-3.13467e-163	-1.04038e-162	7.69129e-163	-3.0899e-163	-1.17504e-162	9.13554e-164	5.79235e-163	2.0127e-163	6.52858e-164	6.46746e-164	-2.16978e-164	8.52254e-163	6.21862e-163	2.83433e-163	6.37501e-165	6.61623e-164	2.81243e-163	3.18046e-163	6.50877e-163	0
1.52453e-163	7.33137e-165	-3.733e-163	-1.34557e-163	1.02528e-164	2.40301e-163	3.30559e-163	-3.82249e-163	-2.60693e-164	-4.78667e-164	2.67301e-164	-3.13467e-163	-1.04038e-162	7.69129e-163	-3.0899e-163	-1.17504e-162	9.13554e-164	5.79235e-163	2.0127e-163	6.52858e-164	6.46746e-164	-2.16978e-164	8.52254e-163	6.21862e-163	2.83433e-163	6.37501e-165	6.61623e-164	2.81243e-163	3.18046e-163	6.50877e-163	0
1.52453e-163	7.33137e-165	-3.733e-163	-1.34557e-163	1.02528e-164	2.40301e-163	3.30559e-163	-3.82249e-163	-2.60693e-164	-4.78667e-164	2.67301e-164	-3.13467e-163	-1.04038e-162	7.69129e-163	-3.0899e-163	-1.17504e-162	9.13554e-164	5.79235e-163	2.0127e-163	6.52858e-164	6.46746e-164	-2.16978e-164	8.52254e-163	6.21862e-163	2.83433e-163	6.37501e-165	6.61623e-164	2.81243e-163	3.18046e-163	6.50877e-163	0
1.52453e-163	7.33137e-165	-3.733e-163	-1.34557e-163	1.02528e-164	2.40301e-163	3.30559e-163	-3.82249e-163	-2.60693e-164	-4.78667e-164	2.67301e-164	-3.13467e-163	-1.04038e-162	7.69129e-163	-3.0899e-163	-1.17504e-162	9.13554e-164	5.79235e-163	2.0127e-163	6.52858e-164	6.46746e-164	-2.16978e-164	8.52254e-163	6.21862e-163	2.83433e-163	6.37501e-165	6.61623e-164	2.81243e-163	3.18046e-163	6.50877e-163	0
1.52453e-163	7.33137e-165	-3.733e-163	-1.34557e-163	1.02528e-164	2.40301e-163	3.30559e-163	-3.82249e-163	-2.60693e-164	-4.78667e-164	2.67301e-164	-3.13467e-163	-1.04038e-162	7.69129e-163	-3.0899e-163	-1.17504e-162	9.13554e-164	5.79235e-163	2.0127e-163	6.52858e-164	6.46746e-164	-2.16978e-164	8.52254e-163	6.21862e-163	2.83433e-163	6.37501e-165	6.61623e-164	2.81243e-163	3.18046e-163	6.50877e-163	0
1.52453e-163	7.33137e-165	-3.733e-163	-1.34557e-163	1.02528e-164	2.40301e-163	3.30559e-163	-3.82249e-163	-2.60693e-164	-4.78667e-164	2.67301e-164	-3.13467e-163	-1.04038e-162	7.69129e-163	-3.0899e-163	-1.17504e-162	9.13554e-164	5.79235e-163	2.0127e-163	6.52858e-164	6.46746e-164	-2.16978e-164	8.52254e-163	6.21862e-163	2.83433e-163	6.37501e-165	6.61623e-164	2.81243e-163	3.18046e-163	6.50877e-163	0
1.52453e-163	7.33137e-165	-3.733e-163	-1.34557e-163	1.02528e-164	2.40301e-163	3.30559e-163	-3.82249e-163	-2.60693e-164	-4.78667e-164	2.67301e-164	-3.13467e-163	-1.04038e-162	7.69129e-163	-3.0899e-163	-1.17504e-162	9.13554e-164	5.79235e-163	2.0127e-163	6.52858e-164	6.46746e-164	-2.16978e-164	8.52254e-163	6.21862e-163	2.83433e-163	6.37501e-165	6.61623e-164	2.81243e-163	3.18046e-163	6.50877e-163	0
1.52453e-163	7.33137e-165	-3.733e-163	-1.34557e-163	1.02528e-164	2.40301e-163	3.30559e-163	-3.82249e-163	-2.60693e-164	-4.78667e-164	2.67301e-164	-3.13467e-163	-1.04038e-162	7.69129e-163	-3.0899e-163	-1.17504e-162	9.13554e-164	5.79235e-163	2.0127e-163	6.52858e-164	6.46746e-164	-2.16978e-164	8.52254e-163	6.21862e-163	2.83433e-163	6.37501e-165	6.61623e-164	2.81243e-163	3.18046e-163	6.50877e-163	0
1.52453e-163	7.33137e-165	-3.733e-163	-1.34557e-163	1.02528e-164	2.40301e-163	3.30559e-163	-3.82249e-163	-2.60693e-164	-4.78667e-164	2.67301e-164	-3.13467e-163	-1.04038e-162	7.69129e-163	-3.0899e-163	-1.17504e-162	9.13554e-164	5.79235e-163	2.0127e-163	6.52858e-164	6.46746e-164	-2.16978e-164	8.52254e-163	6.21862e-163	2.83433e-163	6.37501e-165	6.61623e-164	2.81243e-163	3.18046e-163	6.50877e-163	0
1.52453e-163	7.33137e-165	-3.733e-163	-1.34557e-163	1.02528e-164	2.40301e-163	3.30559e-163	-3.82249e-163	-2.60693e-164	-4.78667e-164	2.67301e-164	-3.13467e-163	-1.04038e-162	7.69129e-163	-3.0899e-163	-1.17504e-162	9.13554e-164	5.79235e-163	2.0127e-163	6.52858e-164	6.46746e-164	-2.16978e-164	8.52254e-163	6.21862e-163	2.83433e-163	6.37501e-165	6.61623e-164	2.81243e-163	3.18046e-163	6.50877e-163	0
1.52453e-163	7.33137e-165	-3.733e-163	-1.34557e-163	1.02528e-164	2.40301e-163	3.30559e-163	-3.82249e-163	-2.60693e-164	-4.78667e-164	2.67301e-164	-3.13467e-163	-1.04038e-162	7.69129e-163	-3.0899e-163	-1.17504e-162	9.13554e-164	5.79235e-163	2.0127e-163	6.52858e-164	6.46746e-164	-2.16978e-164	8.52254e-163	6.21862e-163	2.83433e-163	6.37501e-165	6.61623e-164	2.81243e-163	3.18046e-163	6.50877e-163	0
1.52453e-163	7.33137e-165	-3.733e-163	-1.34557e-163	1.02528e-164	2.40301e-163	3.30559e-163	-3.82249e-163	-2.60693e-164	-4.78667e-164	2.67301e-164	-3.13467e-163	-1.04038e-162	7.69129e-163	-3.0899e-163	-1.17504e-162	9.13554e-164	5.79235e-163	2.0127e-163	6.52858e-164	6.46746e-164	-2.16978e-164	8.52254e-163	6.21862e-163	2.83433e-163	6.37501e-165	6.61623e-164	2.81243e-163	3.18046e-163	6.50877e-163	0
1.52453e-163	7.33137e-165	-3.733e-163	-1.34557e-163	1.02528e-164	2.40301e-163	3.30559e-163	-3.82249e-163	-2.60693e-164	-4.78667e-164	2.67301e-164	-3.13467e-163	-1.04038e-162	7.69129e-163	-3.0899e-163	-1.17504e-162	9.13554e-164	5.79235e-163	2.0127e-163	6.52858e-164	6.46746e-164	-2.16978e-164	8.52254e-163	6.21862e-163	2.83433e-163	6.37501e-165	6.61623e-164	2.81243e-163	3.18046e-163	6.50877e-163	0
1.52453e-163	7.33137e-165	-3.733e-163	-1.34557e-163	1.02528e-164	2.40301e-163	3.30559e-163	-3.82249e-163	-2.60693e-164	-4.78667e-164	2.67301e-164	-3.13467e-163	-1.04038e-162	7.69129e-163	-3.0899e-163	-1.17504e-162	9.13554e-164	5.79235e-163	2.0127e-163	6.52858e-164	6.46746e-164	-2.16978e-164	8.52254e-163	6.21862e-163	2.83433e-163	6.37501e-165	6.61623e-164	2.81243e-163	3.18046e-163	6.50877e-163	0
1.52453e-163	7.33137e-165	-3.733e-163	-1.34557e-163	1.02528e-164	2.40301e-163	3.30559e-163	-3.82249e-163	-2.60693e-164	-4.78667e-164	2.67301e-164	-3.13467e-163	-1.04038e-162	7.69129e-163	-3.0899e-163	-1.17504e-162	9.13554e-164	5.79235e-163	2.0127e-163	6.52858e-164	6.46746e-164	-2.16978e-164	8.52254e-163	6.21862e-163	2.83433e-163	6.37501e-165	6.61623e-164	2.81243e-163	3.18046e-163	6.50877e-163	0
1.52453e-163	7.33137e-165	-3.733e-163	-1.34557e-163	1.02528e-164	2.40301e-163	3.30559e-163	-3.82249e-163	-2.60693e-164	-4.78667e-164	2.67301e-164	-3.13467e-163	-1.04038e-162	7.69129e-163	-3.0899e-163	-1.17504e-162	9.13554e-164	5.79235e-163	2.0127e-163	6.52858e-164	6.46746e-164	-2.16978e-164	8.52254e-163	6.21862e-163	2.83433e-163	6.37501e-165	6.61623e-164	2.81243e-163	3.18046e-163	6.50877e-163	0
1.52453e-163	7.33137e-165	-3.733e-163	-1.34557e-163	1.02528e-164	2.40301e-163	3.30559e-163	-3.82249e-163	-2.60693e-164	-4.78667e-164	2.67301e-164	-3.13467e-163	-1.04038e-162	7.69129e-163	-3.0899e-163	-1.17504e-162	9.13554e-164	5.79235e-163	2.0127e-163	6.52858e-164	6.46746e-164	-2.16978e-164	8.52254e-163	6.21862e-163	2.83433e-163	6.37501e-165	6.61623e-164	2.81243e-163	3.18046e-163	6.50877e-163	0
1.52453e-163	7.33137e-165	-3.733e-163	-1.34557e-163	1.02528e-164	2.40301e-163	3.30559e-163	-3.82249e-163	-2.60693e-164	-4.78667e-164	2.67301e-164	-3.13467e-163	-1.04038e-162	7.69129e-163	-3.0899e-163	-1.17504e-162	9.13554e-164	5.79235e-163	2.0127e-163	6.52858e-164	6.46746e-164	-2.16978e-164	8.52254e-163	6.21862e-163	2.83433e-163	6.37501e-165	6.61623e-164	2.81243e-163	3.18046e-163	6.50877e-163	0
1.52453e-163	7.33137e-165	-3.733e-163	-1.34557e-163	1.02528e-164	2.40301e-163	3.30559e-163	-3.82249e-163	-2.60693e-164	-4.78667e-164	2.67301e-164	-3.13467e-163	-1.04038e-162	7.69129e-163	-3.0899e-163	-1.17504e-162	9.13554e-164	5.79235e-163	2.0127e-163	6.52858e-164	6.46746e-164	-2.16978e-164	8.52254e-163	6.21862e-163	2.83433e-163	6.37501e-165	6.61623e-164	2.81243e-163	3.18046e-163	6.50877e-163	0
1.52453e-163	7.33137e-165	-3.733e-163	-1.34557e-163	1.02528e-164	2.40301e-163	3.30559e-163	-3.82249e-163	-2.60693e-164	-4.78667e-164	2.67301e-164	-3.13467e-163	-1.04038e-162	7.69129e-163	-3.0899e-163	-1.17504e-162	9.13554e-164	5.79235e-163	2.0127e-163	6.52858e-164	6.46746e-164	-2.16978e-164	8.52254e-163	6.21862e-163	2.83433e-163	6.37501e-165	6.61623e-164	2.81243e-163	3.18046e-163	6.50877e-163	0
1.52453e-163	7.33137e-165	-3.733e-163	-1.34557e-163	1.02528e-164	2.40301e-163	3.30559e-163	-3.82249e-163	-2.60693e-164	-4.78667e-164	2.67301e-164	-3.13467e-163	-1.04038e-162	7.69129e-163	-3.0899e-163	-1.17504e-162	9.13554e-164	5.79235e-163	2.0127e-163	6.52858e-164	6.46746e-164	-2.16978e-164	8.52254e-163	6.21862e-163	2.83433e-163	6.37501e-165	6.61623e-164	2.81243e-163	3.18046e-163	6.50877e-163	0
1.52453e-163	7.33137e-165	-3.733e-163	-1.34557e-163	1.02528e-164	2.40301e-163	3.30559e-163	-3.82249e-163	-2.60693e-164	-4.78667e-164	2.67301e-164	-3.13467e-163	-1.04038e-162	7.69129e-163	-3.0899e-163	-1.17504e-162	9.13554e-164	5.79235e-163	2.0127e-163	6.52858e-164	6.46746e-164	-2.16978e-164	8.52254e-163	6.21862e-163	2.83433e-163	6.37501e-165	6.61623e-164	2.81243e-163	3.18046e-163	6.50877e-163	0
1.52453e-163	7.33137e-165	-3.733e-163	-1.34557e-163	1.02528e-164	2.40301e-163	3.30559e-163	-3.82249e-163	-2.60693e-164	-4.78667e-164	2.67301e-164	-3.13467e-163	-1.04038e-162	7.69129e-163	-3.0899e-163	-1.17504e-162	9.13554e-164	5.79235e-163	2.0127e-163	6.52858e-164	6.46746e-164	-2.16978e-164	8.52254e-163	6.21862e-163	2.83433e-163	6.37501e-165	6.61623e-164	2.81243e-163	3.18046e-163	6.50877e-163	0
1.52453e-163	7.33137e-165	-3.733e-163	-1.34557e-163	1.02528e-164	2.40301e-163	3.30559e-163	-3.82249e-163	-2.60693e-164	-4.78667e-164	2.67301e-164	-3.13467e-163	-1.04038e-162	7.69129e-163	-3.0899e-163	-1.17504e-162	9.13554e-164	5.79235e-163	2.0127e-163	6.52858e-164	6.46746e-164	-2.16978e-164	8.52254e-163	6.21862e-163	2.83433e-163	6.37501e-165	6.61623e-164	2.81243e-163	3.18046e-163	6.50877e-163	0
1.52453e-163	7.33137e-165	-3.733e-163	-1.34557e-163	1.02528e-164	2.40301e-163	3.30559e-163	-3.82249e-163	-2.60693e-164	-4.78667e-164	2.67301e-164	-3.13467e-163	-1.04038e-162	7.69129e-163	-3.0899e-163	-1.17504e-162	9.13554e-164	5.79235e-163	2.0127e-163	6.52858e-164	6.46746e-164	-2.16978e-164	8.52254e-163	6.21862e-163	2.83433e-163	6.37501e-165	6.61623e-164	2.81243e-163	3.18046e-163	6.50877e-163	0
1.52453e-163	7.33137e-165	-3.733e-163	-1.34557e-163	1.02528e-164	2.40301e-163	3.30559e-163	-3.82249e-163	-2.60693e-164	-4.78667e-164	2.67301e-164	-3.13467e-163	-1.04038e-162	7.69129e-163	-3.0899e-163	-1.17504e-162	9.13554e-164	5.79235e-163	2.0127e-163	6.52858e-164	6.46746e-164	-2.16978e-164	8.52254e-163	6.21862e-163	2.83433e-163	6.37501e-165	6.61623e-164	2.81243e-163	3.18046e-163	6.50877e-163	0
1.52453e-163	7.33137e-165	-3.733e-163	-1.34557e-163	1.02528e-164	2.40301e-163	3.30559e-163	-3.82249e-163	-2.60693e-164	-4.78667e-164	2.67301e-164	-3.13467e-163	-1.04038e-162	7.69129e-163	-3.0899e-163	-1.17504e-162	9.13554e-164	5.79235e-163	2.0127e-163	6.52858e-164	6.46746e-164	-2.16978e-164	8.52254e-163	6.21862e-163	2.83433e-163	6.37501e-165	6.61623e-164	2.81243e-163	3.18046e-163	6.50877e-163	0
1.52453e-163	7.33137e-165	-3.733e-163	-1.34557e-163	1.02528e-164	2.40301e-163	3.30559e-163	-3.82249e-163	-2.60693e-164	-4.78667e-164	2.67301e-164	-3.13467e-163	-1.04038e-162	7.69129e-163	-3.0899e-163	-1.17504e-162	9.13554e-164	5.79235e-163	2.0127e-163	6.52858e-164	6.46746e-164	-2.16978e-164	8.52254e-163	6.21862e-163	2.83433e-163	6.37501e-165	6.61623e-164	2.81243e-163	3.18046e-163	6.50877e-163	0
1.52453e-163	7.33137e-165	-3.733e-163	-1.34557e-163	1.02528e-164	2.40301e-163	3.30559e-163	-3.82249e-163	-2.60693e-164	-4.78667e-164	2.67301e-164	-3.13467e-163	-1.04038e-162	7.69129e-163	-3.0899e-163	-1.17504e-162	9.13554e-164	5.79235e-163	2.0127e-163	6.52858e-164	6.46746e-164	-2.16978e-164	8.52254e-163	6.21862e-163	2.83433e-163	6.37501e-165	6.61623e-164	2.81243e-163	3.18046e-163	6.50877e-163	0
1.52453e-163	7.33137e-165	-3.733e-163	-1.34557e-163	1.02528e-164	2.40301e-163	3.30559e-163	-3.82249e-163	-2.60693e-164	-4.78667e-164	2.67301e-164	-3.13467e-163	-1.04038e-162	7.69129e-163	-3.0899e-163	-1.17504e-162	9.13554e-164	5.79235e-163	2.0127e-163	6.52858e-164	6.46746e-164	-2.16978e-164	8.52254e-163	6.21862e-163	2.83433e-163	6.37501e-165	6.61623e-164	2.81243e-163	3.18046e-163	6.50877e-163	0
1.52453e-163	7.33137e-165	-3.733e-163	-1.34557e-163	1.02528e-164	2.40301e-163	3.30559e-163	-3.82249e-163	-2.60693e-164	-4.78667e-164	2.67301e-164	-3.13467e-163	-1.04038e-162	7.69129e-163	-3.0899e-163	-1.17504e-162	9.13554e-164	5.79235e-163	2.0127e-163	6.52858e-164	6.46746e-164	-2.16978e-164	8.52254e-163	6.21862e-163	2.83433e-163	6.37501e-165	6.61623e-164	2.81243e-163	3.18046e-163	6.50877e-163	0
1.52453e-163	7.33137e-165	-3.733e-163	-1.34557e-163	1.02528e-164	2.40301e-163	3.30559e-163	-3.82249e-163	-2.60693e-164	-4.78667e-164	2.67301e-164	-3.13467e-163	-1.04038e-162	7.69129e-163	-3.0899e-163	-1.17504e-162	9.13554e-164	5.79235e-163	2.0127e-163	6.52858e-164	6.46746e-164	-2.16978e-164	8.52254e-163	6.21862e-163	2.83433e-163	6.37501e-165	6.61623e-164	2.81243e-163	3.18046e-163	6.50877e-163	0
1.52453e-163	7.33137e-165	-3.733e-163	-1.34557e-163	1.02528e-164	2.40301e-163	3.30559e-163	-3.82249e-163	-2.60693e-164	-4.78667e-164	2.67301e-164	-3.13467e-163	-1.04038e-162	7.69129e-163	-3.0899e-163	-1.17504e-162	9.13554e-164	5.79235e-163	2.0127e-163	6.52858e-164	6.46746e-164	-2.16978e-164	8.52254e-163	6.21862e-163	2.83433e-163	6.37501e-165	6.61623e-164	2.81243e-163	3.18046e-163	6.50877e-163	0
1.52453e-163	7.33137e-165	-3.733e-163	-1.34557e-163	1.02528e-164	2.40301e-163	3.30559e-163	-3.82249e-163	-2.60693e-164	-4.78667e-164	2.67301e-164	-3.13467e-163	-1.04038e-162	7.69129e-163	-3.0899e-163	-1.17504e-162	9.13554e-164	5.79235e-163	2.0127e-163	6.52858e-164	6.46746e-164	-2.16978e-164	8.52254e-163	6.21862e-163	2.83433e-163	6.37501e-165	6.61623e-164	2.81243e-163	3.18046e-163	6.50877e-163	0
1.52453e-163	7.33137e-165	-3.733e-163	-1.34557e-163	1.02528e-164	2.40301e-163	3.30559e-163	-3.82249e-163	-2.60693e-164	-4.78667e-164	2.67301e-164	-3.13467e-163	-1.04038e-162	7.69129e-163	-3.0899e-163	-1.17504e-162	9.13554e-164	5.79235e-163	2.0127e-163	6.52858e-164	6.46746e-164	-2.16978e-164	8.52254e-163	6.21862e-163	2.83433e-163	6.37501e-165	6.61623e-164	2.81243e-163	3.18046e-163	6.50877e-163	0
1.52453e-163	7.33137e-165	-3.733e-163	-1.34557e-163	1.02528e-164	2.40301e-163	3.30559e-163	-3.82249e-163	-2.60693e-164	-4.78667e-164	2.67301e-164	-3.13467e-163	-1.04038e-162	7.69129e-163	-3.0899e-163	-1.17504e-162	9.13554e-164	5.79235e-163	2.0127e-163	6.52858e-164	6.46746e-164	-2.16978e-164	8.52254e-163	6.21862e-163	2.83433e-163	6.37501e-165	6.61623e-164	2.81243e-163	3.18046e-163	6.50877e-163	0
1.52453e-163	7.33137e-165	-3.733e-163	-1.34557e-163	1.02528e-164	2.40301e-163	3.30559e-163	-3.82249e-163	-2.60693e-164	-4.78667e-164	2.67301e-164	-3.13467e-163	-1.04038e-162	7.69129e-163	-3.0899e-163	-1.17504e-162	9.13554e-164	5.79235e-163	2.0127e-163	6.52858e-164	6.46746e-164	-2.16978e-164	8.52254e-163	6.21862e-163	2.83433e-163	6.37501e-165	6.61623e-164	2.81243e-163	3.18046e-163	6.50877e-163	0
1.52453e-163	7.33137e-165	-3.733e-163	-1.34557e-163	1.02528e-164	2.40301e-163	3.30559e-163	-3.82249e-163	-2.60693e-164	-4.78667e-164	2.67301e-164	-3.13467e-163	-1.04038e-162	7.69129e-163	-3.0899e-163	-1.17504e-162	9.13554e-164	5.79235e-163	2.0127e-163	6.52858e-164	6.46746e-164	-2.16978e-164	8.52254e-163	6.21862e-163	2.83433e-163	6.37501e-165	6.61623e-164	2.81243e-163	3.18046e-163	6.50877e-163	0
1.52453e-163	7.33137e-165	-3.733e-163	-1.34557e-163	1.02528e-164	2.40301e-163	3.30559e-163	-3.82249e-163	-2.60693e-164	-4.78667e-164	2.67301e-164	-3.13467e-163	-1.04038e-162	7.69129e-163	-3.0899e-163	-1.17504e-162	9.13554e-164	5.79235e-163	2.0127e-163	6.52858e-164	6.46746e-164	-2.16978e-164	8.52254e-163	6.21862e-163	2.83433e-163	6.37501e-165	6.61623e-164	2.81243e-163	3.18046e-163	6.50877e-163	0
1.52453e-163	7.33137e-165	-3.733e-163	-1.34557e-163	1.02528e-164	2.40301e-163	3.30559e-163	-3.82249e-163	-2.60693e-164	-4.78667e-164	2.67301e-164	-3.13467e-163	-1.04038e-162	7.69129e-163	-3.0899e-163	-1.17504e-162	9.13554e-164	5.79235e-163	2.0127e-163	6.52858e-164	6.46746e-164	-2.16978e-164	8.52254e-163	6.21862e-163	2.83433e-163	6.37501e-165	6.61623e-164	2.81243e-163	3.18046e-163	6.50877e-163	0
1.52453e-163	7.33137e-165	-3.733e-163	-1.34557e-163	1.02528e-164	2.40301e-163	3.30559e-163	-3.82249e-163	-2.60693e-164	-4.78667e-164	2.67301e-164	-3.13467e-163	-1.04038e-162	7.69129e-163	-3.0899e-163	-1.17504e-162	9.13554e-164	5.79235e-163	2.0127e-163	6.52858e-164	6.46746e-164	-2.16978e-164	8.52254e-163	6.21862e-163	2.83433e-163	6.37501e-165	6.61623e-164	2.81243e-163	3.18046e-163	6.50877e-163	0
1.52453e-163	7.33137e-165	-3.733e-163	-1.34557e-163	1.02528e-164	2.40301e-163	3.30559e-163	-3.82249e-163	-2.60693e-164	-4.78667e-164	2.67301e-164	-3.13467e-163	-1.04038e-162	7.69129e-163	-3.0899e-163	-1.17504e-162	9.13554e-164	5.79235e-163	2.0127e-163	6.52858e-164	6.46746e-164	-2.16978e-164	8.52254e-163	6.21862e-163	2.83433e-163	6.37501e-165	6.61623e-164	2.81243e-163	3.18046e-163	6.50877e-163	0
1.52453e-163	7.33137e-165	-3.733e-163	-1.34557e-163	1.02528e-164	2.40301e-163	3.30559e-163	-3.82249e-163	-2.60693e-164	-4.78667e-164	2.67301e-164	-3.13467e-163	-1.04038e-162	7.69129e-163	-3.0899e-163	-1.17504e-162	9.13554e-164	5.79235e-163	2.0127e-163	6.52858e-164	6.46746e-164	-2.16978e-164	8.52254e-163	6.21862e-163	2.83433e-163	6.37501e-165	6.61623e-164	2.81243e-163	3.18046e-163	6.50877e-163	0
1.52453e-163	7.33137e-165	-3.733e-163	-1.34557e-163	1.02528e-164	2.40301e-163	3.30559e-163	-3.82249e-163	-2.60693e-164	-4.78667e-164	2.67301e-164	-3.13467e-163	-1.04038e-162	7.69129e-163	-3.0899e-163	-1.17504e-162	9.13554e-164	5.79235e-163	2.0127e-163	6.52858e-164	6.46746e-164	-2.16978e-164	8.52254e-163	6.21862e-163	2.83433e-163	6.37501e-165	6.61623e-164	2.81243e-163	3.18046e-163	6.50877e-163	0
1.52453e-163	7.33137e-165	-3.733e-163	-1.34557e-163	1.02528e-164	2.40301e-163	3.30559e-163	-3.82249e-163	-2.60693e-164	-4.78667e-164	2.67301e-164	-3.13467e-163	-1.04038e-162	7.69129e-163	-3.0899e-163	-1.17504e-162	9.13554e-164	5.79235e-163	2.0127e-163	6.52858e-164	6.46746e-164	-2.16978e-164	8.52254e-163	6.21862e-163	2.83433e-163	6.37501e-165	6.61623e-164	2.81243e-163	3.18046e-163	6.50877e-163	0
1.52453e-163	7.33137e-165	-3.733e-163	-1.34557e-163	1.02528e-164	2.40301e-163	3.30559e-163	-3.82249e-163	-2.60693e-164	-4.78667e-164	2.67301e-164	-3.13467e-163	-1.04038e-162	7.69129e-163	-3.0899e-163	-1.17504e-162	9.13554e-164	5.79235e-163	2.0127e-163	6.52858e-164	6.46746e-164	-2.16978e-164	8.52254e-163	6.21862e-163	2.83433e-163	6.37501e-165	6.61623e-164	2.81243e-163	3.18046e-163	6.50877e-163	0
1.52453e-163	7.33137e-165	-3.733e-163	-1.34557e-163	1.02528e-164	2.40301e-163	3.30559e-163	-3.82249e-163	-2.60693e-164	-4.78667e-164	2.67301e-164	-3.13467e-163	-1.04038e-162	7.69129e-163	-3.0899e-163	-1.17504e-162	9.13554e-164	5.79235e-163	2.0127e-163	6.52858e-164	6.46746e-164	-2.16978e-164	8.52254e-163	6.21862e-163	2.83433e-163	6.37501e-165	6.61623e-164	2.81243e-163	3.18046e-163	6.50877e-163	0
1.52453e-163	7.33137e-165	-3.733e-163	-1.34557e-163	1.02528e-164	2.40301e-163	3.30559e-163	-3.82249e-163	-2.60693e-164	-4.78667e-164	2.67301e-164	-3.13467e-163	-1.04038e-162	7.69129e-163	-3.0899e-163	-1.17504e-162	9.13554e-164	5.79235e-163	2.0127e-163	6.52858e-164	6.46746e-164	-2.16978e-164	8.52254e-163	6.21862e-163	2.83433e-163	6.37501e-165	6.61623e-164	2.81243e-163	3.18046e-163	6.50877e-163	0
1.52453e-163	7.33137e-165	-3.733e-163	-1.34557e-163	1.02528e-164	2.40301e-163	3.30559e-163	-3.82249e-163	-2.60693e-164	-4.78667e-164	2.67301e-164	-3.13467e-163	-1.04038e-162	7.69129e-163	-3.0899e-163	-1.17504e-162	9.13554e-164	5.79235e-163	2.0127e-163	6.52858e-164	6.46746e-164	-2.16978e-164	8.52254e-163	6.21862e-163	2.83433e-163	6.37501e-165	6.61623e-164	2.81243e-163	3.18046e-163	6.50877e-163	0
1.52453e-163	7.33137e-165	-3.733e-163	-1.34557e-163	1.02528e-164	2.40301e-163	3.30559e-163	-3.82249e-163	-2.60693e-164	-4.78667e-164	2.67301e-164	-3.13467e-163	-1.04038e-162	7.69129e-163	-3.0899e-163	-1.17504e-162	9.13554e-164	5.79235e-163	2.0127e-163	6.52858e-164	6.46746e-164	-2.16978e-164	8.52254e-163	6.21862e-163	2.83433e-163	6.37501e-165	6.61623e-164	2.81243e-163	3.18046e-163	6.50877e-163	0
1.52453e-163	7.33137e-165	-3.733e-163	-1.34557e-163	1.02528e-164	2.40301e-163	3.30559e-163	-3.82249e-163	-2.60693e-164	-4.78667e-164	2.67301e-164	-3.13467e-163	-1.04038e-162	7.69129e-163	-3.0899e-163	-1.17504e-162	9.13554e-164	5.79235e-163	2.0127e-163	6.52858e-164	6.46746e-164	-2.16978e-164	8.52254e-163	6.21862e-163	2.83433e-163	6.37501e-165	6.61623e-164	2.81243e-163	3.18046e-163	6.50877e-163	0
1.52453e-163	7.33137e-165	-3.733e-163	-1.34557e-163	1.02528e-164	2.40301e-163	3.30559e-163	-3.82249e-163	-2.60693e-164	-4.78667e-164	2.67301e-164	-3.13467e-163	-1.04038e-162	7.69129e-163	-3.0899e-163	-1.17504e-162	9.13554e-164	5.79235e-163	2.0127e-163	6.52858e-164	6.46746e-164	-2.16978e-164	8.52254e-163	6.21862e-163	2.83433e-163	6.37501e-165	6.61623e-164	2.81243e-163	3.18046e-163	6.50877e-163	0
1.52453e-163	7.33137e-165	-3.733e-163	-1.34557e-163	1.02528e-164	2.40301e-163	3.30559e-163	-3.82249e-163	-2.60693e-164	-4.78667e-164	2.67301e-164	-3.13467e-163	-1.04038e-162	7.69129e-163	-3.0899e-163	-1.17504e-162	9.13554e-164	5.79235e-163	2.0127e-163	6.52858e-164	6.46746e-164	-2.16978e-164	8.52254e-163	6.21862e-163	2.83433e-163	6.37501e-165	6.61623e-164	2.81243e-163	3.18046e-163	6.50877e-163	0
1.52453e-163	7.33137e-165	-3.733e-163	-1.34557e-163	1.02528e-164	2.40301e-163	3.30559e-163	-3.82249e-163	-2.60693e-164	-4.78667e-164	2.67301e-164	-3.13467e-163	-1.04038e-162	7.69129e-163	-3.0899e-163	-1.17504e-162	9.13554e-164	5.79235e-163	2.0127e-163	6.52858e-164	6.46746e-164	-2.16978e-164	8.52254e-163	6.21862e-163	2.83433e-163	6.37501e-165	6.61623e-164	2.81243e-163	3.18046e-163	6.50877e-163	0
1.52453e-163	7.33137e-165	-3.733e-163	-1.34557e-163	1.02528e-164	2.40301e-163	3.30559e-163	-3.82249e-163	-2.60693e-164	-4.78667e-164	2.67301e-164	-3.13467e-163	-1.04038e-162	7.69129e-163	-3.0899e-163	-1.17504e-162	9.13554e-164	5.79235e-163	2.0127e-163	6.52858e-164	6.46746e-164	-2.16978e-164	8.52254e-163	6.21862e-163	2.83433e-163	6.37501e-165	6.61623e-164	2.81243e-163	3.18046e-163	6.50877e-163	0
1.52453e-163	7.33137e-165	-3.733e-163	-1.34557e-163	1.02528e-164	2.40301e-163	3.30559e-163	-3.82249e-163	-2.60693e-164	-4.78667e-164	2.67301e-164	-3.13467e-163	-1.04038e-162	7.69129e-163	-3.0899e-163	-1.17504e-162	9.13554e-164	5.79235e-163	2.0127e-163	6.52858e-164	6.46746e-164	-2.16978e-164	8.52254e-163	6.21862e-163	2.83433e-163	6.37501e-165	6.61623e-164	2.81243e-163	3.18046e-163	6.50877e-163	0
1.52453e-163	7.33137e-165	-3.733e-163	-1.34557e-163	1.02528e-164	2.40301e-163	3.30559e-163	-3.82249e-163	-2.60693e-164	-4.78667e-164	2.67301e-164	-3.13467e-163	-1.04038e-162	7.69129e-163	-3.0899e-163	-1.17504e-162	9.13554e-164	5.79235e-163	2.0127e-163	6.52858e-164	6.46746e-164	-2.16978e-164	8.52254e-163	6.21862e-163	2.83433e-163	6.37501e-165	6.61623e-164	2.81243e-163	3.18046e-163	6.50877e-163	0
1.52453e-163	7.33137e-165	-3.733e-163	-1.34557e-163	1.02528e-164	2.40301e-163	3.30559e-163	-3.82249e-163	-2.60693e-164	-4.78667e-164	2.67301e-164	-3.13467e-163	-1.04038e-162	7.69129e-163	-3.0899e-163	-1.17504e-162	9.13554e-164	5.79235e-163	2.0127e-163	6.52858e-164	6.46746e-164	-2.16978e-164	8.52254e-163	6.21862e-163	2.83433e-163	6.37501e-165	6.61623e-164	2.81243e-163	3.18046e-163	6.50877e-163	0
1.52453e-163	7.33137e-165	-3.733e-163	-1.34557e-163	1.02528e-164	2.40301e-163	3.30559e-163	-3.82249e-163	-2.60693e-164	-4.78667e-164	2.67301e-164	-3.13467e-163	-1.04038e-162	7.69129e-163	-3.0899e-163	-1.17504e-162	9.13554e-164	5.79235e-163	2.0127e-163	6.52858e-164	6.46746e-164	-2.16978e-164	8.52254e-163	6.21862e-163	2.83433e-163	6.37501e-165	6.61623e-164	2.81243e-163	3.18046e-163	6.50877e-163	0
1.52453e-163	7.33137e-165	-3.733e-163	-1.34557e-163	1.02528e-164	2.40301e-163	3.30559e-163	-3.82249e-163	-2.60693e-164	-4.78667e-164	2.67301e-164	-3.13467e-163	-1.04038e-162	7.69129e-163	-3.0899e-163	-1.17504e-162	9.13554e-164	5.79235e-163	2.0127e-163	6.52858e-164	6.46746e-164	-2.16978e-164	8.52254e-163	6.21862e-163	2.83433e-163	6.37501e-165	6.61623e-164	2.81243e-163	3.18046e-163	6.50877e-163	0
1.52453e-163	7.33137e-165	-3.733e-163	-1.34557e-163	1.02528e-164	2.40301e-163	3.30559e-163	-3.82249e-163	-2.60693e-164	-4.78667e-164	2.67301e-164	-3.13467e-163	-1.04038e-162	7.69129e-163	-3.0899e-163	-1.17504e-162	9.13554e-164	5.79235e-163	2.0127e-163	6.52858e-164	6.46746e-164	-2.16978e-164	8.52254e-163	6.21862e-163	2.83433e-163	6.37501e-165	6.61623e-164	2.81243e-163	3.18046e-163	6.50877e-163	0
1.52453e-163	7.33137e-165	-3.733e-163	-1.34557e-163	1.02528e-164	2.40301e-163	3.30559e-163	-3.82249e-163	-2.60693e-164	-4.78667e-164	2.67301e-164	-3.13467e-163	-1.04038e-162	7.69129e-163	-3.0899e-163	-1.17504e-162	9.13554e-164	5.79235e-163	2.0127e-163	6.52858e-164	6.46746e-164	-2.16978e-164	8.52254e-163	6.21862e-163	2.83433e-163	6.37501e-165	6.61623e-164	2.81243e-163	3.18046e-163	6.50877e-163	0
1.52453e-163	7.33137e-165	-3.733e-163	-1.34557e-163	1.02528e-164	2.40301e-163	3.30559e-163	-3.82249e-163	-2.60693e-164	-4.78667e-164	2.67301e-164	-3.13467e-163	-1.04038e-162	7.69129e-163	-3.0899e-163	-1.17504e-162	9.13554e-164	5.79235e-163	2.0127e-163	6.52858e-164	6.46746e-164	-2.16978e-164	8.52254e-163	6.21862e-163	2.83433e-163	6.37501e-165	6.61623e-164	2.81243e-163	3.18046e-163	6.50877e-163	0
1.52453e-163	7.33137e-165	-3.733e-163	-1.34557e-163	1.02528e-164	2.40301e-163	3.30559e-163	-3.82249e-163	-2.60693e-164	-4.78667e-164	2.67301e-164	-3.13467e-163	-1.04038e-162	7.69129e-163	-3.0899e-163	-1.17504e-162	9.13554e-164	5.79235e-163	2.0127e-163	6.52858e-164	6.46746e-164	-2.16978e-164	8.52254e-163	6.21862e-163	2.83433e-163	6.37501e-165	6.61623e-164	2.81243e-163	3.18046e-163	6.50877e-163	0
1.52453e-163	7.33137e-165	-3.733e-163	-1.34557e-163	1.02528e-164	2.40301e-163	3.30559e-163	-3.82249e-163	-2.60693e-164	-4.78667e-164	2.67301e-164	-3.13467e-163	-1.04038e-162	7.69129e-163	-3.0899e-163	-1.17504e-162	9.13554e-164	5.79235e-163	2.0127e-163	6.52858e-164	6.46746e-164	-2.16978e-164	8.52254e-163	6.21862e-163	2.83433e-163	6.37501e-165	6.61623e-164	2.81243e-163	3.18046e-163	6.50877e-163	0
1.52453e-163	7.33137e-165	-3.733e-163	-1.34557e-163	1.02528e-164	2.40301e-163	3.30559e-163	-3.82249e-163	-2.60693e-164	-4.78667e-164	2.67301e-164	-3.13467e-163	-1.04038e-162	7.69129e-163	-3.0899e-163	-1.17504e-162	9.13554e-164	5.79235e-163	2.0127e-163	6.52858e-164	6.46746e-164	-2.16978e-164	8.52254e-163	6.21862e-163	2.83433e-163	6.37501e-165	6.61623e-164	2.81243e-163	3.18046e-163	6.50877e-163	0
1.52453e-163	7.33137e-165	-3.733e-163	-1.34557e-163	1.02528e-164	2.40301e-163	3.30559e-163	-3.82249e-163	-2.60693e-164	-4.78667e-164	2.67301e-164	-3.13467e-163	-1.04038e-162	7.69129e-163	-3.0899e-163	-1.17504e-162	9.13554e-164	5.79235e-163	2.0127e-163	6.52858e-164	6.46746e-164	-2.16978e-164	8.52254e-163	6.21862e-163	2.83433e-163	6.37501e-165	6.61623e-164	2.81243e-163	3.18046e-163	6.50877e-163	0
1.52453e-163	7.33137e-165	-3.733e-163	-1.34557e-163	1.02528e-164	2.40301e-163	3.30559e-163	-3.82249e-163	-2.60693e-164	-4.78667e-164	2.67301e-164	-3.13467e-163	-1.04038e-162	7.69129e-163	-3.0899e-163	-1.17504e-162	9.13554e-164	5.79235e-163	2.0127e-163	6.52858e-164	6.46746e-164	-2.16978e-164	8.52254e-163	6.21862e-163	2.83433e-163	6.37501e-165	6.61623e-164	2.81243e-163	3.18046e-163	6.50877e-163	0
1.52453e-163	7.33137e-165	-3.733e-163	-1.34557e-163	1.02528e-164	2.40301e-163	3.30559e-163	-3.82249e-163	-2.60693e-164	-4.78667e-164	2.67301e-164	-3.13467e-163	-1.04038e-162	7.69129e-163	-3.0899e-163	-1.17504e-162	9.13554e-164	5.79235e-163	2.0127e-163	6.52858e-164	6.46746e-164	-2.16978e-164	8.52254e-163	6.21862e-163	2.83433e-163	6.37501e-165	6.61623e-164	2.81243e-163	3.18046e-163	6.50877e-163	0
1.52453e-163	7.33137e-165	-3.733e-163	-1.34557e-163	1.02528e-164	2.40301e-163	3.30559e-163	-3.82249e-163	-2.60693e-164	-4.78667e-164	2.67301e-164	-3.13467e-163	-1.04038e-162	7.69129e-163	-3.0899e-163	-1.17504e-162	9.13554e-164	5.79235e-163	2.0127e-163	6.52858e-164	6.46746e-164	-2.16978e-164	8.52254e-163	6.21862e-163	2.83433e-163	6.37501e-165	6.61623e-164	2.81243e-163	3.18046e-163	6.50877e-163	0
1.52453e-163	7.33137e-165	-3.733e-163	-1.34557e-163	1.02528e-164	2.40301e-163	3.30559e-163	-3.82249e-163	-2.60693e-164	-4.78667e-164	2.67301e-164	-3.13467e-163	-1.04038e-162	7.69129e-163	-3.0899e-163	-1.17504e-162	9.13554e-164	5.79235e-163	2.0127e-163	6.52858e-164	6.46746e-164	-2.16978e-164	8.52254e-163	6.21862e-163	2.83433e-163	6.37501e-165	6.61623e-164	2.81243e-163	3.18046e-163	6.50877e-163	0
1.52453e-163	7.33137e-165	-3.733e-163	-1.34557e-163	1.02528e-164	2.40301e-163	3.30559e-163	-3.82249e-163	-2.60693e-164	-4.78667e-164	2.67301e-164	-3.13467e-163	-1.04038e-162	7.69129e-163	-3.0899e-163	-1.17504e-162	9.13554e-164	5.79235e-163	2.0127e-163	6.52858e-164	6.46746e-164	-2.16978e-164	8.52254e-163	6.21862e-163	2.83433e-163	6.37501e-165	6.61623e-164	2.81243e-163	3.18046e-163	6.50877e-163	0
1.52453e-163	7.33137e-165	-3.733e-163	-1.34557e-163	1.02528e-164	2.40301e-163	3.30559e-163	-3.82249e-163	-2.60693e-164	-4.78667e-164	2.67301e-164	-3.13467e-163	-1.04038e-162	7.69129e-163	-3.0899e-163	-1.17504e-162	9.13554e-164	5.79235e-163	2.0127e-163	6.52858e-164	6.46746e-164	-2.16978e-164	8.52254e-163	6.21862e-163	2.83433e-163	6.37501e-165	6.61623e-164	2.81243e-163	3.18046e-163	6.50877e-163	0
1.52453e-163	7.33137e-165	-3.733e-163	-1.34557e-163	1.02528e-164	2.40301e-163	3.30559e-163	-3.82249e-163	-2.60693e-164	-4.78667e-164	2.67301e-164	-3.13467e-163	-1.04038e-162	7.69129e-163	-3.0899e-163	-1.17504e-162	9.13554e-164	5.79235e-163	2.0127e-163	6.52858e-164	6.46746e-164	-2.16978e-164	8.52254e-163	6.21862e-163	2.83433e-163	6.37501e-165	6.61623e-164	2.81243e-163	3.18046e-163	6.50877e-163	0
1.52453e-163	7.33137e-165	-3.733e-163	-1.34557e-163	1.02528e-164	2.40301e-163	3.30559e-163	-3.82249e-163	-2.60693e-164	-4.78667e-164	2.67301e-164	-3.13467e-163	-1.04038e-162	7.69129e-163	-3.0899e-163	-1.17504e-162	9.13554e-164	5.79235e-163	2.0127e-163	6.52858e-164	6.46746e-164	-2.16978e-164	8.52254e-163	6.21862e-163	2.83433e-163	6.37501e-165	6.61623e-164	2.81243e-163	3.18046e-163	6.50877e-163	0
1.52453e-163	7.33137e-165	-3.733e-163	-1.34557e-163	1.02528e-164	2.40301e-163	3.30559e-163	-3.82249e-163	-2.60693e-164	-4.78667e-164	2.67301e-164	-3.13467e-163	-1.04038e-162	7.69129e-163	-3.0899e-163	-1.17504e-162	9.13554e-164	5.79235e-163	2.0127e-163	6.52858e-164	6.46746e-164	-2.16978e-164	8.52254e-163	6.21862e-163	2.83433e-163	6.37501e-165	6.61623e-164	2.81243e-163	3.18046e-163	6.50877e-163	0
1.52453e-163	7.33137e-165	-3.733e-163	-1.34557e-163	1.02528e-164	2.40301e-163	3.30559e-163	-3.82249e-163	-2.60693e-164	-4.78667e-164	2.67301e-164	-3.13467e-163	-1.04038e-162	7.69129e-163	-3.0899e-163	-1.17504e-162	9.13554e-164	5.79235e-163	2.0127e-163	6.52858e-164	6.46746e-164	-2.16978e-164	8.52254e-163	6.21862e-163	2.83433e-163	6.37501e-165	6.61623e-164	2.81243e-163	3.18046e-163	6.50877e-163	0
1.52453e-163	7.33137e-165	-3.733e-163	-1.34557e-163	1.02528e-164	2.40301e-163	3.30559e-163	-3.82249e-163	-2.60693e-164	-4.78667e-164	2.67301e-164	-3.13467e-163	-1.04038e-162	7.69129e-163	-3.0899e-163	-1.17504e-162	9.13554e-164	5.79235e-163	2.0127e-163	6.52858e-164	6.46746e-164	-2.16978e-164	8.52254e-163	6.21862e-163	2.83433e-163	6.37501e-165	6.61623e-164	2.81243e-163	3.18046e-163	6.50877e-163	0
1.52453e-163	7.33137e-165	-3.733e-163	-1.34557e-163	1.02528e-164	2.40301e-163	3.30559e-163	-3.82249e-163	-2.60693e-164	-4.78667e-164	2.67301e-164	-3.13467e-163	-1.04038e-162	7.69129e-163	-3.0899e-163	-1.17504e-162	9.13554e-164	5.79235e-163	2.0127e-163	6.52858e-164	6.46746e-164	-2.16978e-164	8.52254e-163	6.21862e-163	2.83433e-163	6.37501e-165	6.61623e-164	2.81243e-163	3.18046e-163	6.50877e-163	0
1.52453e-163	7.33137e-165	-3.733e-163	-1.34557e-163	1.02528e-164	2.40301e-163	3.30559e-163	-3.82249e-163	-2.60693e-164	-4.78667e-164	2.67301e-164	-3.13467e-163	-1.04038e-162	7.69129e-163	-3.0899e-163	-1.17504e-162	9.13554e-164	5.79235e-163	2.0127e-163	6.52858e-164	6.46746e-164	-2.16978e-164	8.52254e-163	6.21862e-163	2.83433e-163	6.37501e-165	6.61623e-164	2.81243e-163	3.18046e-163	6.50877e-163	0
1.52453e-163	7.33137e-165	-3.733e-163	-1.34557e-163	1.02528e-164	2.40301e-163	3.30559e-163	-3.82249e-163	-2.60693e-164	-4.78667e-164	2.67301e-164	-3.13467e-163	-1.04038e-162	7.69129e-163	-3.0899e-163	-1.17504e-162	9.13554e-164	5.79235e-163	2.0127e-163	6.52858e-164	6.46746e-164	-2.16978e-164	8.52254e-163	6.21862e-163	2.83433e-163	6.37501e-165	6.61623e-164	2.81243e-163	3.18046e-163	6.50877e-163	0
1.52453e-163	7.33137e-165	-3.733e-163	-1.34557e-163	1.02528e-164	2.40301e-163	3.30559e-163	-3.82249e-163	-2.60693e-164	-4.78667e-164	2.67301e-164	-3.13467e-163	-1.04038e-162	7.69129e-163	-3.0899e-163	-1.17504e-162	9.13554e-164	5.79235e-163	2.0127e-163	6.52858e-164	6.46746e-164	-2.16978e-164	8.52254e-163	6.21862e-163	2.83433e-163	6.37501e-165	6.61623e-164	2.81243e-163	3.18046e-163	6.50877e-163	0
1.52453e-163	7.33137e-165	-3.733e-163	-1.34557e-163	1.02528e-164	2.40301e-163	3.30559e-163	-3.82249e-163	-2.60693e-164	-4.78667e-164	2.67301e-164	-3.13467e-163	-1.04038e-162	7.69129e-163	-3.0899e-163	-1.17504e-162	9.13554e-164	5.79235e-163	2.0127e-163	6.52858e-164	6.46746e-164	-2.16978e-164	8.52254e-163	6.21862e-163	2.83433e-163	6.37501e-165	6.61623e-164	2.81243e-163	3.18046e-163	6.50877e-163	0
1.52453e-163	7.33137e-165	-3.733e-163	-1.34557e-163	1.02528e-164	2.40301e-163	3.30559e-163	-3.82249e-163	-2.60693e-164	-4.78667e-164	2.67301e-164	-3.13467e-163	-1.04038e-162	7.69129e-163	-3.0899e-163	-1.17504e-162	9.13554e-164	5.79235e-163	2.0127e-163	6.52858e-164	6.46746e-164	-2.16978e-164	8.52254e-163	6.21862e-163	2.83433e-163	6.37501e-165	6.61623e-164	2.81243e-163	3.18046e-163	6.50877e-163	0
1.52453e-163	7.33137e-165	-3.733e-163	-1.34557e-163	1.02528e-164	2.40301e-163	3.30559e-163	-3.82249e-163	-2.60693e-164	-4.78667e-164	2.67301e-164	-3.13467e-163	-1.04038e-162	7.69129e-163	-3.0899e-163	-1.17504e-162	9.13554e-164	5.79235e-163	2.0127e-163	6.52858e-164	6.46746e-164	-2.16978e-164	8.52254e-163	6.21862e-163	2.83433e-163	6.37501e-165	6.61623e-164	2.81243e-163	3.18046e-163	6.50877e-163	0
1.52453e-163	7.33137e-165	-3.733e-163	-1.34557e-163	1.02528e-164	2.40301e-163	3.30559e-163	-3.82249e-163	-2.60693e-164	-4.78667e-164	2.67301e-164	-3.13467e-163	-1.04038e-162	7.69129e-163	-3.0899e-163	-1.17504e-162	9.13554e-164	5.79235e-163	2.0127e-163	6.52858e-164	6.46746e-164	-2.16978e-164	8.52254e-163	6.21862e-163	2.83433e-163	6.37501e-165	6.61623e-164	2.81243e-163	3.18046e-163	6.50877e-163	0
1.52453e-163	7.33137e-165	-3.733e-163	-1.34557e-163	1.02528e-164	2.40301e-163	3.30559e-163	-3.82249e-163	-2.60693e-164	-4.78667e-164	2.67301e-164	-3.13467e-163	-1.04038e-162	7.69129e-163	-3.0899e-163	-1.17504e-162	9.13554e-164	5.79235e-163	2.0127e-163	6.52858e-164	6.46746e-164	-2.16978e-164	8.52254e-163	6.21862e-163	2.83433e-163	6.37501e-165	6.61623e-164	2.81243e-163	3.18046e-163	6.50877e-163	0
1.52453e-163	7.33137e-165	-3.733e-163	-1.34557e-163	1.02528e-164	2.40301e-163	3.30559e-163	-3.82249e-163	-2.60693e-164	-4.78667e-164	2.67301e-164	-3.13467e-163	-1.04038e-162	7.69129e-163	-3.0899e-163	-1.17504e-162	9.13554e-164	5.79235e-163	2.0127e-163	6.52858e-164	6.46746e-164	-2.16978e-164	8.52254e-163	6.21862e-163	2.83433e-163	6.37501e-165	6.61623e-164	2.81243e-163	3.18046e-163	6.50877e-163	0
1.52453e-163	7.33137e-165	-3.733e-163	-1.34557e-163	1.02528e-164	2.40301e-163	3.30559e-163	-3.82249e-163	-2.60693e-164	-4.78667e-164	2.67301e-164	-3.13467e-163	-1.04038e-162	7.69129e-163	-3.0899e-163	-1.17504e-162	9.13554e-164	5.79235e-163	2.0127e-163	6.52858e-164	6.46746e-164	-2.16978e-164	8.52254e-163	6.21862e-163	2.83433e-163	6.37501e-165	6.61623e-164	2.81243e-163	3.18046e-163	6.50877e-163	0
1.52453e-163	7.33137e-165	-3.733e-163	-1.34557e-163	1.02528e-164	2.40301e-163	3.30559e-163	-3.82249e-163	-2.60693e-164	-4.78667e-164	2.67301e-164	-3.13467e-163	-1.04038e-162	7.69129e-163	-3.0899e-163	-1.17504e-162	9.13554e-164	5.79235e-163	2.0127e-163	6.52858e-164	6.46746e-164	-2.16978e-164	8.52254e-163	6.21862e-163	2.83433e-163	6.37501e-165	6.61623e-164	2.81243e-163	3.18046e-163	6.50877e-163	0
1.52453e-163	7.33137e-165	-3.733e-163	-1.34557e-163	1.02528e-164	2.40301e-163	3.30559e-163	-3.82249e-163	-2.60693e-164	-4.78667e-164	2.67301e-164	-3.13467e-163	-1.04038e-162	7.69129e-163	-3.0899e-163	-1.17504e-162	9.13554e-164	5.79235e-163	2.0127e-163	6.52858e-164	6.46746e-164	-2.16978e-164	8.52254e-163	6.21862e-163	2.83433e-163	6.37501e-165	6.61623e-164	2.81243e-163	3.18046e-163	6.50877e-163	0
1.52453e-163	7.33137e-165	-3.733e-163	-1.34557e-163	1.02528e-164	2.40301e-163	3.30559e-163	-3.82249e-163	-2.60693e-164	-4.78667e-164	2.67301e-164	-3.13467e-163	-1.04038e-162	7.69129e-163	-3.0899e-163	-1.17504e-162	9.13554e-164	5.79235e-163	2.0127e-163	6.52858e-164	6.46746e-164	-2.16978e-164	8.52254e-163	6.21862e-163	2.83433e-163	6.37501e-165	6.61623e-164	2.81243e-163	3.18046e-163	6.50877e-163	0
1.52453e-163	7.33137e-165	-3.733e-163	-1.34557e-163	1.02528e-164	2.40301e-163	3.30559e-163	-3.82249e-163	-2.60693e-164	-4.78667e-164	2.67301e-164	-3.13467e-163	-1.04038e-162	7.69129e-163	-3.0899e-163	-1.17504e-162	9.13554e-164	5.79235e-163	2.0127e-163	6.52858e-164	6.46746e-164	-2.16978e-164	8.52254e-163	6.21862e-163	2.83433e-163	6.37501e-165	6.61623e-164	2.81243e-163	3.18046e-163	6.50877e-163	0
1.52453e-163	7.33137e-165	-3.733e-163	-1.34557e-163	1.02528e-164	2.40301e-163	3.30559e-163	-3.82249e-163	-2.60693e-164	-4.78667e-164	2.67301e-164	-3.13467e-163	-1.04038e-162	7.69129e-163	-3.0899e-163	-1.17504e-162	9.13554e-164	5.79235e-163	2.0127e-163	6.52858e-164	6.46746e-164	-2.16978e-164	8.52254e-163	6.21862e-163	2.83433e-163	6.37501e-165	6.61623e-164	2.81243e-163	3.18046e-163	6.50877e-163	0
1.52453e-163	7.33137e-165	-3.733e-163	-1.34557e-163	1.02528e-164	2.40301e-163	3.30559e-163	-3.82249e-163	-2.60693e-164	-4.78667e-164	2.67301e-164	-3.13467e-163	-1.04038e-162	7.69129e-163	-3.0899e-163	-1.17504e-162	9.13554e-164	5.79235e-163	2.0127e-163	6.52858e-164	6.46746e-164	-2.16978e-164	8.52254e-163	6.21862e-163	2.83433e-163	6.37501e-165	6.61623e-164	2.81243e-163	3.18046e-163	6.50877e-163	0
1.52453e-163	7.33137e-165	-3.733e-163	-1.34557e-163	1.02528e-164	2.40301e-163	3.30559e-163	-3.82249e-163	-2.60693e-164	-4.78667e-164	2.67301e-164	-3.13467e-163	-1.04038e-162	7.69129e-163	-3.0899e-163	-1.17504e-162	9.13554e-164	5.79235e-163	2.0127e-163	6.52858e-164	6.46746e-164	-2.16978e-164	8.52254e-163	6.21862e-163	2.83433e-163	6.37501e-165	6.61623e-164	2.81243e-163	3.18046e-163	6.50877e-163	0
1.52453e-163	7.33137e-165	-3.733e-163	-1.34557e-163	1.02528e-164	2.40301e-163	3.30559e-163	-3.82249e-163	-2.60693e-164	-4.78667e-164	2.67301e-164	-3.13467e-163	-1.04038e-162	7.69129e-163	-3.0899e-163	-1.17504e-162	9.13554e-164	5.79235e-163	2.0127e-163	6.52858e-164	6.46746e-164	-2.16978e-164	8.52254e-163	6.21862e-163	2.83433e-163	6.37501e-165	6.61623e-164	2.81243e-163	3.18046e-163	6.50877e-163	0
1.52453e-163	7.33137e-165	-3.733e-163	-1.34557e-163	1.02528e-164	2.40301e-163	3.30559e-163	-3.82249e-163	-2.60693e-164	-4.78667e-164	2.67301e-164	-3.13467e-163	-1.04038e-162	7.69129e-163	-3.0899e-163	-1.17504e-162	9.13554e-164	5.79235e-163	2.0127e-163	6.52858e-164	6.46746e-164	-2.16978e-164	8.52254e-163	6.21862e-163	2.83433e-163	6.37501e-165	6.61623e-164	2.81243e-163	3.18046e-163	6.50877e-163	0
1.52453e-163	7.33137e-165	-3.733e-163	-1.34557e-163	1.02528e-164	2.40301e-163	3.30559e-163	-3.82249e-163	-2.60693e-164	-4.78667e-164	2.67301e-164	-3.13467e-163	-1.04038e-162	7.69129e-163	-3.0899e-163	-1.17504e-162	9.13554e-164	5.79235e-163	2.0127e-163	6.52858e-164	6.46746e-164	-2.16978e-164	8.52254e-163	6.21862e-163	2.83433e-163	6.37501e-165	6.61623e-164	2.81243e-163	3.18046e-163	6.50877e-163	0
1.52453e-163	7.33137e-165	-3.733e-163	-1.34557e-163	1.02528e-164	2.40301e-163	3.30559e-163	-3.82249e-163	-2.60693e-164	-4.78667e-164	2.67301e-164	-3.13467e-163	-1.04038e-162	7.69129e-163	-3.0899e-163	-1.17504e-162	9.13554e-164	5.79235e-163	2.0127e-163	6.52858e-164	6.46746e-164	-2.16978e-164	8.52254e-163	6.21862e-163	2.83433e-163	6.37501e-165	6.61623e-164	2.81243e-163	3.18046e-163	6.50877e-163	0
1.52453e-163	7.33137e-165	-3.733e-163	-1.34557e-163	1.02528e-164	2.40301e-163	3.30559e-163	-3.82249e-163	-2.60693e-164	-4.78667e-164	2.67301e-164	-3.13467e-163	-1.04038e-162	7.69129e-163	-3.0899e-163	-1.17504e-162	9.13554e-164	5.79235e-163	2.0127e-163	6.52858e-164	6.46746e-164	-2.16978e-164	8.52254e-163	6.21862e-163	2.83433e-163	6.37501e-165	6.61623e-164	2.81243e-163	3.18046e-163	6.50877e-163	0
1.52453e-163	7.33137e-165	-3.733e-163	-1.34557e-163	1.02528e-164	2.40301e-163	3.30559e-163	-3.82249e-163	-2.60693e-164	-4.78667e-164	2.67301e-164	-3.13467e-163	-1.04038e-162	7.69129e-163	-3.0899e-163	-1.17504e-162	9.13554e-164	5.79235e-163	2.0127e-163	6.52858e-164	6.46746e-164	-2.16978e-164	8.52254e-163	6.21862e-163	2.83433e-163	6.37501e-165	6.61623e-164	2.81243e-163	3.18046e-163	6.50877e-163	0
1.52453e-163	7.33137e-165	-3.733e-163	-1.34557e-163	1.02528e-164	2.40301e-163	3.30559e-163	-3.82249e-163	-2.60693e-164	-4.78667e-164	2.67301e-164	-3.13467e-163	-1.04038e-162	7.69129e-163	-3.0899e-163	-1.17504e-162	9.13554e-164	5.79235e-163	2.0127e-163	6.52858e-164	6.46746e-164	-2.16978e-164	8.52254e-163	6.21862e-163	2.83433e-163	6.37501e-165	6.61623e-164	2.81243e-163	3.18046e-163	6.50877e-163	0
1.52453e-163	7.33137e-165	-3.733e-163	-1.34557e-163	1.02528e-164	2.40301e-163	3.30559e-163	-3.82249e-163	-2.60693e-164	-4.78667e-164	2.67301e-164	-3.13467e-163	-1.04038e-162	7.69129e-163	-3.0899e-163	-1.17504e-162	9.13554e-164	5.79235e-163	2.0127e-163	6.52858e-164	6.46746e-164	-2.16978e-164	8.52254e-163	6.21862e-163	2.83433e-163	6.37501e-165	6.61623e-164	2.81243e-163	3.18046e-163	6.50877e-163	0
1.52453e-163	7.33137e-165	-3.733e-163	-1.34557e-163	1.02528e-164	2.40301e-163	3.30559e-163	-3.82249e-163	-2.60693e-164	-4.78667e-164	2.67301e-164	-3.13467e-163	-1.04038e-162	7.69129e-163	-3.0899e-163	-1.17504e-162	9.13554e-164	5.79235e-163	2.0127e-163	6.52858e-164	6.46746e-164	-2.16978e-164	8.52254e-163	6.21862e-163	2.83433e-163	6.37501e-165	6.61623e-164	2.81243e-163	3.18046e-163	6.50877e-163	0
1.52453e-163	7.33137e-165	-3.733e-163	-1.34557e-163	1.02528e-164	2.40301e-163	3.30559e-163	-3.82249e-163	-2.60693e-164	-4.78667e-164	2.67301e-164	-3.13467e-163	-1.04038e-162	7.69129e-163	-3.0899e-163	-1.17504e-162	9.13554e-164	5.79235e-163	2.0127e-163	6.52858e-164	6.46746e-164	-2.16978e-164	8.52254e-163	6.21862e-163	2.83433e-163	6.37501e-165	6.61623e-164	2.81243e-163	3.18046e-163	6.50877e-163	0
1.52453e-163	7.33137e-165	-3.733e-163	-1.34557e-163	1.02528e-164	2.40301e-163	3.30559e-163	-3.82249e-163	-2.60693e-164	-4.78667e-164	2.67301e-164	-3.13467e-163	-1.04038e-162	7.69129e-163	-3.0899e-163	-1.17504e-162	9.13554e-164	5.79235e-163	2.0127e-163	6.52858e-164	6.46746e-164	-2.16978e-164	8.52254e-163	6.21862e-163	2.83433e-163	6.37501e-165	6.61623e-164	2.81243e-163	3.18046e-163	6.50877e-163	0
1.52453e-163	7.33137e-165	-3.733e-163	-1.34557e-163	1.02528e-164	2.40301e-163	3.30559e-163	-3.82249e-163	-2.60693e-164	-4.78667e-164	2.67301e-164	-3.13467e-163	-1.04038e-162	7.69129e-163	-3.0899e-163	-1.17504e-162	9.13554e-164	5.79235e-163	2.0127e-163	6.52858e-164	6.46746e-164	-2.16978e-164	8.52254e-163	6.21862e-163	2.83433e-163	6.37501e-165	6.61623e-164	2.81243e-163	3.18046e-163	6.50877e-163	0
1.52453e-163	7.33137e-165	-3.733e-163	-1.34557e-163	1.02528e-164	2.40301e-163	3.30559e-163	-3.82249e-163	-2.60693e-164	-4.78667e-164	2.67301e-164	-3.13467e-163	-1.04038e-162	7.69129e-163	-3.0899e-163	-1.17504e-162	9.13554e-164	5.79235e-163	2.0127e-163	6.52858e-164	6.46746e-164	-2.16978e-164	8.52254e-163	6.21862e-163	2.83433e-163	6.37501e-165	6.61623e-164	2.81243e-163	3.18046e-163	6.50877e-163	0
1.52453e-163	7.33137e-165	-3.733e-163	-1.34557e-163	1.02528e-164	2.40301e-163	3.30559e-163	-3.82249e-163	-2.60693e-164	-4.78667e-164	2.67301e-164	-3.13467e-163	-1.04038e-162	7.69129e-163	-3.0899e-163	-1.17504e-162	9.13554e-164	5.79235e-163	2.0127e-163	6.52858e-164	6.46746e-164	-2.16978e-164	8.52254e-163	6.21862e-163	2.83433e-163	6.37501e-165	6.61623e-164	2.81243e-163	3.18046e-163	6.50877e-163	0
1.52453e-163	7.33137e-165	-3.733e-163	-1.34557e-163	1.02528e-164	2.40301e-163	3.30559e-163	-3.82249e-163	-2.60693e-164	-4.78667e-164	2.67301e-164	-3.13467e-163	-1.04038e-162	7.69129e-163	-3.0899e-163	-1.17504e-162	9.13554e-164	5.79235e-163	2.0127e-163	6.52858e-164	6.46746e-164	-2.16978e-164	8.52254e-163	6.21862e-163	2.83433e-163	6.37501e-165	6.61623e-164	2.81243e-163	3.18046e-163	6.50877e-163	0
1.52453e-163	7.33137e-165	-3.733e-163	-1.34557e-163	1.02528e-164	2.40301e-163	3.30559e-163	-3.82249e-163	-2.60693e-164	-4.78667e-164	2.67301e-164	-3.13467e-163	-1.04038e-162	7.69129e-163	-3.0899e-163	-1.17504e-162	9.13554e-164	5.79235e-163	2.0127e-163	6.52858e-164	6.46746e-164	-2.16978e-164	8.52254e-163	6.21862e-163	2.83433e-163	6.37501e-165	6.61623e-164	2.81243e-163	3.18046e-163	6.50877e-163	0
1.52453e-163	7.33137e-165	-3.733e-163	-1.34557e-163	1.02528e-164	2.40301e-163	3.30559e-163	-3.82249e-163	-2.60693e-164	-4.78667e-164	2.67301e-164	-3.13467e-163	-1.04038e-162	7.69129e-163	-3.0899e-163	-1.17504e-162	9.13554e-164	5.79235e-163	2.0127e-163	6.52858e-164	6.46746e-164	-2.16978e-164	8.52254e-163	6.21862e-163	2.83433e-163	6.37501e-165	6.61623e-164	2.81243e-163	3.18046e-163	6.50877e-163	0
1.52453e-163	7.33137e-165	-3.733e-163	-1.34557e-163	1.02528e-164	2.40301e-163	3.30559e-163	-3.82249e-163	-2.60693e-164	-4.78667e-164	2.67301e-164	-3.13467e-163	-1.04038e-162	7.69129e-163	-3.0899e-163	-1.17504e-162	9.13554e-164	5.79235e-163	2.0127e-163	6.52858e-164	6.46746e-164	-2.16978e-164	8.52254e-163	6.21862e-163	2.83433e-163	6.37501e-165	6.61623e-164	2.81243e-163	3.18046e-163	6.50877e-163	0
1.52453e-163	7.33137e-165	-3.733e-163	-1.34557e-163	1.02528e-164	2.40301e-163	3.30559e-163	-3.82249e-163	-2.60693e-164	-4.78667e-164	2.67301e-164	-3.13467e-163	-1.04038e-162	7.69129e-163	-3.0899e-163	-1.17504e-162	9.13554e-164	5.79235e-163	2.0127e-163	6.52858e-164	6.46746e-164	-2.16978e-164	8.52254e-163	6.21862e-163	2.83433e-163	6.37501e-165	6.61623e-164	2.81243e-163	3.18046e-163	6.50877e-163	0
1.52453e-163	7.33137e-165	-3.733e-163	-1.34557e-163	1.02528e-164	2.40301e-163	3.30559e-163	-3.82249e-163	-2.60693e-164	-4.78667e-164	2.67301e-164	-3.13467e-163	-1.04038e-162	7.69129e-163	-3.0899e-163	-1.17504e-162	9.13554e-164	5.79235e-163	2.0127e-163	6.52858e-164	6.46746e-164	-2.16978e-164	8.52254e-163	6.21862e-163	2.83433e-163	6.37501e-165	6.61623e-164	2.81243e-163	3.18046e-163	6.50877e-163	0
1.52453e-163	7.33137e-165	-3.733e-163	-1.34557e-163	1.02528e-164	2.40301e-163	3.30559e-163	-3.82249e-163	-2.60693e-164	-4.78667e-164	2.67301e-164	-3.13467e-163	-1.04038e-162	7.69129e-163	-3.0899e-163	-1.17504e-162	9.13554e-164	5.79235e-163	2.0127e-163	6.52858e-164	6.46746e-164	-2.16978e-164	8.52254e-163	6.21862e-163	2.83433e-163	6.37501e-165	6.61623e-164	2.81243e-163	3.18046e-163	6.50877e-163	0
1.52453e-163	7.33137e-165	-3.733e-163	-1.34557e-163	1.02528e-164	2.40301e-163	3.30559e-163	-3.82249e-163	-2.60693e-164	-4.78667e-164	2.67301e-164	-3.13467e-163	-1.04038e-162	7.69129e-163	-3.0899e-163	-1.17504e-162	9.13554e-164	5.79235e-163	2.0127e-163	6.52858e-164	6.46746e-164	-2.16978e-164	8.52254e-163	6.21862e-163	2.83433e-163	6.37501e-165	6.61623e-164	2.81243e-163	3.18046e-163	6.50877e-163	0
1.52453e-163	7.33137e-165	-3.733e-163	-1.34557e-163	1.02528e-164	2.40301e-163	3.30559e-163	-3.82249e-163	-2.60693e-164	-4.78667e-164	2.67301e-164	-3.13467e-163	-1.04038e-162	7.69129e-163	-3.0899e-163	-1.17504e-162	9.13554e-164	5.79235e-163	2.0127e-163	6.52858e-164	6.46746e-164	-2.16978e-164	8.52254e-163	6.21862e-163	2.83433e-163	6.37501e-165	6.61623e-164	2.81243e-163	3.18046e-163	6.50877e-163	0
1.52453e-163	7.33137e-165	-3.733e-163	-1.34557e-163	1.02528e-164	2.40301e-163	3.30559e-163	-3.82249e-163	-2.60693e-164	-4.78667e-164	2.67301e-164	-3.13467e-163	-1.04038e-162	7.69129e-163	-3.0899e-163	-1.17504e-162	9.13554e-164	5.79235e-163	2.0127e-163	6.52858e-164	6.46746e-164	-2.16978e-164	8.52254e-163	6.21862e-163	2.83433e-163	6.37501e-165	6.61623e-164	2.81243e-163	3.18046e-163	6.50877e-163	0
1.52453e-163	7.33137e-165	-3.733e-163	-1.34557e-163	1.02528e-164	2.40301e-163	3.30559e-163	-3.82249e-163	-2.60693e-164	-4.78667e-164	2.67301e-164	-3.13467e-163	-1.04038e-162	7.69129e-163	-3.0899e-163	-1.17504e-162	9.13554e-164	5.79235e-163	2.0127e-163	6.52858e-164	6.46746e-164	-2.16978e-164	8.52254e-163	6.21862e-163	2.83433e-163	6.37501e-165	6.61623e-164	2.81243e-163	3.18046e-163	6.50877e-163	0
1.52453e-163	7.33137e-165	-3.733e-163	-1.34557e-163	1.02528e-164	2.40301e-163	3.30559e-163	-3.82249e-163	-2.60693e-164	-4.78667e-164	2.67301e-164	-3.13467e-163	-1.04038e-162	7.69129e-163	-3.0899e-163	-1.17504e-162	9.13554e-164	5.79235e-163	2.0127e-163	6.52858e-164	6.46746e-164	-2.16978e-164	8.52254e-163	6.21862e-163	2.83433e-163	6.37501e-165	6.61623e-164	2.81243e-163	3.18046e-163	6.50877e-163	0
1.52453e-163	7.33137e-165	-3.733e-163	-1.34557e-163	1.02528e-164	2.40301e-163	3.30559e-163	-3.82249e-163	-2.60693e-164	-4.78667e-164	2.67301e-164	-3.13467e-163	-1.04038e-162	7.69129e-163	-3.0899e-163	-1.17504e-162	9.13554e-164	5.79235e-163	2.0127e-163	6.52858e-164	6.46746e-164	-2.16978e-164	8.52254e-163	6.21862e-163	2.83433e-163	6.37501e-165	6.61623e-164	2.81243e-163	3.18046e-163	6.50877e-163	0
1.52453e-163	7.33137e-165	-3.733e-163	-1.34557e-163	1.02528e-164	2.40301e-163	3.30559e-163	-3.82249e-163	-2.60693e-164	-4.78667e-164	2.67301e-164	-3.13467e-163	-1.04038e-162	7.69129e-163	-3.0899e-163	-1.17504e-162	9.13554e-164	5.79235e-163	2.0127e-163	6.52858e-164	6.46746e-164	-2.16978e-164	8.52254e-163	6.21862e-163	2.83433e-163	6.37501e-165	6.61623e-164	2.81243e-163	3.18046e-163	6.50877e-163	0
1.52453e-163	7.33137e-165	-3.733e-163	-1.34557e-163	1.02528e-164	2.40301e-163	3.30559e-163	-3.82249e-163	-2.60693e-164	-4.78667e-164	2.67301e-164	-3.13467e-163	-1.04038e-162	7.69129e-163	-3.0899e-163	-1.17504e-162	9.13554e-164	5.79235e-163	2.0127e-163	6.52858e-164	6.46746e-164	-2.16978e-164	8.52254e-163	6.21862e-163	2.83433e-163	6.37501e-165	6.61623e-164	2.81243e-163	3.18046e-163	6.50877e-163	0
1.52453e-163	7.33137e-165	-3.733e-163	-1.34557e-163	1.02528e-164	2.40301e-163	3.30559e-163	-3.82249e-163	-2.60693e-164	-4.78667e-164	2.67301e-164	-3.13467e-163	-1.04038e-162	7.69129e-163	-3.0899e-163	-1.17504e-162	9.13554e-164	5.79235e-163	2.0127e-163	6.52858e-164	6.46746e-164	-2.16978e-164	8.52254e-163	6.21862e-163	2.83433e-163	6.37501e-165	6.61623e-164	2.81243e-163	3.18046e-163	6.50877e-163	0
1.52453e-163	7.33137e-165	-3.733e-163	-1.34557e-163	1.02528e-164	2.40301e-163	3.30559e-163	-3.82249e-163	-2.60693e-164	-4.78667e-164	2.67301e-164	-3.13467e-163	-1.04038e-162	7.69129e-163	-3.0899e-163	-1.17504e-162	9.13554e-164	5.79235e-163	2.0127e-163	6.52858e-164	6.46746e-164	-2.16978e-164	8.52254e-163	6.21862e-163	2.83433e-163	6.37501e-165	6.61623e-164	2.81243e-163	3.18046e-163	6.50877e-163	0
1.52453e-163	7.33137e-165	-3.733e-163	-1.34557e-163	1.02528e-164	2.40301e-163	3.30559e-163	-3.82249e-163	-2.60693e-164	-4.78667e-164	2.67301e-164	-3.13467e-163	-1.04038e-162	7.69129e-163	-3.0899e-163	-1.17504e-162	9.13554e-164	5.79235e-163	2.0127e-163	6.52858e-164	6.46746e-164	-2.16978e-164	8.52254e-163	6.21862e-163	2.83433e-163	6.37501e-165	6.61623e-164	2.81243e-163	3.18046e-163	6.50877e-163	0
1.52453e-163	7.33137e-165	-3.733e-163	-1.34557e-163	1.02528e-164	2.40301e-163	3.30559e-163	-3.82249e-163	-2.60693e-164	-4.78667e-164	2.67301e-164	-3.13467e-163	-1.04038e-162	7.69129e-163	-3.0899e-163	-1.17504e-162	9.13554e-164	5.79235e-163	2.0127e-163	6.52858e-164	6.46746e-164	-2.16978e-164	8.52254e-163	6.21862e-163	2.83433e-163	6.37501e-165	6.61623e-164	2.81243e-163	3.18046e-163	6.50877e-163	0
1.52453e-163	7.33137e-165	-3.733e-163	-1.34557e-163	1.02528e-164	2.40301e-163	3.30559e-163	-3.82249e-163	-2.60693e-164	-4.78667e-164	2.67301e-164	-3.13467e-163	-1.04038e-162	7.69129e-163	-3.0899e-163	-1.17504e-162	9.13554e-164	5.79235e-163	2.0127e-163	6.52858e-164	6.46746e-164	-2.16978e-164	8.52254e-163	6.21862e-163	2.83433e-163	6.37501e-165	6.61623e-164	2.81243e-163	3.18046e-163	6.50877e-163	0
1.52453e-163	7.33137e-165	-3.733e-163	-1.34557e-163	1.02528e-164	2.40301e-163	3.30559e-163	-3.82249e-163	-2.60693e-164	-4.78667e-164	2.67301e-164	-3.13467e-163	-1.04038e-162	7.69129e-163	-3.0899e-163	-1.17504e-162	9.13554e-164	5.79235e-163	2.0127e-163	6.52858e-164	6.46746e-164	-2.16978e-164	8.52254e-163	6.21862e-163	2.83433e-163	6.37501e-165	6.61623e-164	2.81243e-163	3.18046e-163	6.50877e-163	0
1.52453e-163	7.33137e-165	-3.733e-163	-1.34557e-163	1.02528e-164	2.40301e-163	3.30559e-163	-3.82249e-163	-2.60693e-164	-4.78667e-164	2.67301e-164	-3.13467e-163	-1.04038e-162	7.69129e-163	-3.0899e-163	-1.17504e-162	9.13554e-164	5.79235e-163	2.0127e-163	6.52858e-164	6.46746e-164	-2.16978e-164	8.52254e-163	6.21862e-163	2.83433e-163	6.37501e-165	6.61623e-164	2.81243e-163	3.18046e-163	6.50877e-163	0
1.52453e-163	7.33137e-165	-3.733e-163	-1.34557e-163	1.02528e-164	2.40301e-163	3.30559e-163	-3.82249e-163	-2.60693e-164	-4.78667e-164	2.67301e-164	-3.13467e-163	-1.04038e-162	7.69129e-163	-3.0899e-163	-1.17504e-162	9.13554e-164	5.79235e-163	2.0127e-163	6.52858e-164	6.46746e-164	-2.16978e-164	8.52254e-163	6.21862e-163	2.83433e-163	6.37501e-165	6.61623e-164	2.81243e-163	3.18046e-163	6.50877e-163	0
1.52453e-163	7.33137e-165	-3.733e-163	-1.34557e-163	1.02528e-164	2.40301e-163	3.30559e-163	-3.82249e-163	-2.60693e-164	-4.78667e-164	2.67301e-164	-3.13467e-163	-1.04038e-162	7.69129e-163	-3.0899e-163	-1.17504e-162	9.13554e-164	5.79235e-163	2.0127e-163	6.52858e-164	6.46746e-164	-2.16978e-164	8.52254e-163	6.21862e-163	2.83433e-163	6.37501e-165	6.61623e-164	2.81243e-163	3.18046e-163	6.50877e-163	0
1.52453e-163	7.33137e-165	-3.733e-163	-1.34557e-163	1.02528e-164	2.40301e-163	3.30559e-163	-3.82249e-163	-2.60693e-164	-4.78667e-164	2.67301e-164	-3.13467e-163	-1.04038e-162	7.69129e-163	-3.0899e-163	-1.17504e-162	9.13554e-164	5.79235e-163	2.0127e-163	6.52858e-164	6.46746e-164	-2.16978e-164	8.52254e-163	6.21862e-163	2.83433e-163	6.37501e-165	6.61623e-164	2.81243e-163	3.18046e-163	6.50877e-163	0
1.52453e-163	7.33137e-165	-3.733e-163	-1.34557e-163	1.02528e-164	2.40301e-163	3.30559e-163	-3.82249e-163	-2.60693e-164	-4.78667e-164	2.67301e-164	-3.13467e-163	-1.04038e-162	7.69129e-163	-3.0899e-163	-1.17504e-162	9.13554e-164	5.79235e-163	2.0127e-163	6.52858e-164	6.46746e-164	-2.16978e-164	8.52254e-163	6.21862e-163	2.83433e-163	6.37501e-165	6.61623e-164	2.81243e-163	3.18046e-163	6.50877e-163	0
1.52453e-163	7.33137e-165	-3.733e-163	-1.34557e-163	1.02528e-164	2.40301e-163	3.30559e-163	-3.82249e-163	-2.60693e-164	-4.78667e-164	2.67301e-164	-3.13467e-163	-1.04038e-162	7.69129e-163	-3.0899e-163	-1.17504e-162	9.13554e-164	5.79235e-163	2.0127e-163	6.52858e-164	6.46746e-164	-2.16978e-164	8.52254e-163	6.21862e-163	2.83433e-163	6.37501e-165	6.61623e-164	2.81243e-163	3.18046e-163	6.50877e-163	0
1.52453e-163	7.33137e-165	-3.733e-163	-1.34557e-163	1.02528e-164	2.40301e-163	3.30559e-163	-3.82249e-163	-2.60693e-164	-4.78667e-164	2.67301e-164	-3.13467e-163	-1.04038e-162	7.69129e-163	-3.0899e-163	-1.17504e-162	9.13554e-164	5.79235e-163	2.0127e-163	6.52858e-164	6.46746e-164	-2.16978e-164	8.52254e-163	6.21862e-163	2.83433e-163	6.37501e-165	6.61623e-164	2.81243e-163	3.18046e-163	6.50877e-163	0
1.52453e-163	7.33137e-165	-3.733e-163	-1.34557e-163	1.02528e-164	2.40301e-163	3.30559e-163	-3.82249e-163	-2.60693e-164	-4.78667e-164	2.67301e-164	-3.13467e-163	-1.04038e-162	7.69129e-163	-3.0899e-163	-1.17504e-162	9.13554e-164	5.79235e-163	2.0127e-163	6.52858e-164	6.46746e-164	-2.16978e-164	8.52254e-163	6.21862e-163	2.83433e-163	6.37501e-165	6.61623e-164	2.81243e-163	3.18046e-163	6.50877e-163	0
1.52453e-163	7.33137e-165	-3.733e-163	-1.34557e-163	1.02528e-164	2.40301e-163	3.30559e-163	-3.82249e-163	-2.60693e-164	-4.78667e-164	2.67301e-164	-3.13467e-163	-1.04038e-162	7.69129e-163	-3.0899e-163	-1.17504e-162	9.13554e-164	5.79235e-163	2.0127e-163	6.52858e-164	6.46746e-164	-2.16978e-164	8.52254e-163	6.21862e-163	2.83433e-163	6.37501e-165	6.61623e-164	2.81243e-163	3.18046e-163	6.50877e-163	0
1.52453e-163	7.33137e-165	-3.733e-163	-1.34557e-163	1.02528e-164	2.40301e-163	3.30559e-163	-3.82249e-163	-2.60693e-164	-4.78667e-164	2.67301e-164	-3.13467e-163	-1.04038e-162	7.69129e-163	-3.0899e-163	-1.17504e-162	9.13554e-164	5.79235e-163	2.0127e-163	6.52858e-164	6.46746e-164	-2.16978e-164	8.52254e-163	6.21862e-163	2.83433e-163	6.37501e-165	6.61623e-164	2.81243e-163	3.18046e-163	6.50877e-163	0
1.52453e-163	7.33137e-165	-3.733e-163	-1.34557e-163	1.02528e-164	2.40301e-163	3.30559e-163	-3.82249e-163	-2.60693e-164	-4.78667e-164	2.67301e-164	-3.13467e-163	-1.04038e-162	7.69129e-163	-3.0899e-163	-1.17504e-162	9.13554e-164	5.79235e-163	2.0127e-163	6.52858e-164	6.46746e-164	-2.16978e-164	8.52254e-163	6.21862e-163	2.83433e-163	6.37501e-165	6.61623e-164	2.81243e-163	3.18046e-163	6.50877e-163	0
1.52453e-163	7.33137e-165	-3.733e-163	-1.34557e-163	1.02528e-164	2.40301e-163	3.30559e-163	-3.82249e-163	-2.60693e-164	-4.78667e-164	2.67301e-164	-3.13467e-163	-1.04038e-162	7.69129e-163	-3.0899e-163	-1.17504e-162	9.13554e-164	5.79235e-163	2.0127e-163	6.52858e-164	6.46746e-164	-2.16978e-164	8.52254e-163	6.21862e-163	2.83433e-163	6.37501e-165	6.61623e-164	2.81243e-163	3.18046e-163	6.50877e-163	0
1.52453e-163	7.33137e-165	-3.733e-163	-1.34557e-163	1.02528e-164	2.40301e-163	3.30559e-163	-3.82249e-163	-2.60693e-164	-4.78667e-164	2.67301e-164	-3.13467e-163	-1.04038e-162	7.69129e-163	-3.0899e-163	-1.17504e-162	9.13554e-164	5.79235e-163	2.0127e-163	6.52858e-164	6.46746e-164	-2.16978e-164	8.52254e-163	6.21862e-163	2.83433e-163	6.37501e-165	6.61623e-164	2.81243e-163	3.18046e-163	6.50877e-163	0
1.52453e-163	7.33137e-165	-3.733e-163	-1.34557e-163	1.02528e-164	2.40301e-163	3.30559e-163	-3.82249e-163	-2.60693e-164	-4.78667e-164	2.67301e-164	-3.13467e-163	-1.04038e-162	7.69129e-163	-3.0899e-163	-1.17504e-162	9.13554e-164	5.79235e-163	2.0127e-163	6.52858e-164	6.46746e-164	-2.16978e-164	8.52254e-163	6.21862e-163	2.83433e-163	6.37501e-165	6.61623e-164	2.81243e-163	3.18046e-163	6.50877e-163	0
1.52453e-163	7.33137e-165	-3.733e-163	-1.34557e-163	1.02528e-164	2.40301e-163	3.30559e-163	-3.82249e-163	-2.60693e-164	-4.78667e-164	2.67301e-164	-3.13467e-163	-1.04038e-162	7.69129e-163	-3.0899e-163	-1.17504e-162	9.13554e-164	5.79235e-163	2.0127e-163	6.52858e-164	6.46746e-164	-2.16978e-164	8.52254e-163	6.21862e-163	2.83433e-163	6.37501e-165	6.61623e-164	2.81243e-163	3.18046e-163	6.50877e-163	0
1.52453e-163	7.33137e-165	-3.733e-163	-1.34557e-163	1.02528e-164	2.40301e-163	3.30559e-163	-3.82249e-163	-2.60693e-164	-4.78667e-164	2.67301e-164	-3.13467e-163	-1.04038e-162	7.69129e-163	-3.0899e-163	-1.17504e-162	9.13554e-164	5.79235e-163	2.0127e-163	6.52858e-164	6.46746e-164	-2.16978e-164	8.52254e-163	6.21862e-163	2.83433e-163	6.37501e-165	6.61623e-164	2.81243e-163	3.18046e-163	6.50877e-163	0
1.52453e-163	7.33137e-165	-3.733e-163	-1.34557e-163	1.02528e-164	2.40301e-163	3.30559e-163	-3.82249e-163	-2.60693e-164	-4.78667e-164	2.67301e-164	-3.13467e-163	-1.04038e-162	7.69129e-163	-3.0899e-163	-1.17504e-162	9.13554e-164	5.79235e-163	2.0127e-163	6.52858e-164	6.46746e-164	-2.16978e-164	8.52254e-163	6.21862e-163	2.83433e-163	6.37501e-165	6.61623e-164	2.81243e-163	3.18046e-163	6.50877e-163	0
1.52453e-163	7.33137e-165	-3.733e-163	-1.34557e-163	1.02528e-164	2.40301e-163	3.30559e-163	-3.82249e-163	-2.60693e-164	-4.78667e-164	2.67301e-164	-3.13467e-163	-1.04038e-162	7.69129e-163	-3.0899e-163	-1.17504e-162	9.13554e-164	5.79235e-163	2.0127e-163	6.52858e-164	6.46746e-164	-2.16978e-164	8.52254e-163	6.21862e-163	2.83433e-163	6.37501e-165	6.61623e-164	2.81243e-163	3.18046e-163	6.50877e-163	0
1.52453e-163	7.33137e-165	-3.733e-163	-1.34557e-163	1.02528e-164	2.40301e-163	3.30559e-163	-3.82249e-163	-2.60693e-164	-4.78667e-164	2.67301e-164	-3.13467e-163	-1.04038e-162	7.69129e-163	-3.0899e-163	-1.17504e-162	9.13554e-164	5.79235e-163	2.0127e-163	6.52858e-164	6.46746e-164	-2.16978e-164	8.52254e-163	6.21862e-163	2.83433e-163	6.37501e-165	6.61623e-164	2.81243e-163	3.18046e-163	6.50877e-163	0
1.52453e-163	7.33137e-165	-3.733e-163	-1.34557e-163	1.02528e-164	2.40301e-163	3.30559e-163	-3.82249e-163	-2.60693e-164	-4.78667e-164	2.67301e-164	-3.13467e-163	-1.04038e-162	7.69129e-163	-3.0899e-163	-1.17504e-162	9.13554e-164	5.79235e-163	2.0127e-163	6.52858e-164	6.46746e-164	-2.16978e-164	8.52254e-163	6.21862e-163	2.83433e-163	6.37501e-165	6.61623e-164	2.81243e-163	3.18046e-163	6.50877e-163	0
1.52453e-163	7.33137e-165	-3.733e-163	-1.34557e-163	1.02528e-164	2.40301e-163	3.30559e-163	-3.82249e-163	-2.60693e-164	-4.78667e-164	2.67301e-164	-3.13467e-163	-1.04038e-162	7.69129e-163	-3.0899e-163	-1.17504e-162	9.13554e-164	5.79235e-163	2.0127e-163	6.52858e-164	6.46746e-164	-2.16978e-164	8.52254e-163	6.21862e-163	2.83433e-163	6.37501e-165	6.61623e-164	2.81243e-163	3.18046e-163	6.50877e-163	0
1.52453e-163	7.33137e-165	-3.733e-163	-1.34557e-163	1.02528e-164	2.40301e-163	3.30559e-163	-3.82249e-163	-2.60693e-164	-4.78667e-164	2.67301e-164	-3.13467e-163	-1.04038e-162	7.69129e-163	-3.0899e-163	-1.17504e-162	9.13554e-164	5.79235e-163	2.0127e-163	6.52858e-164	6.46746e-164	-2.16978e-164	8.52254e-163	6.21862e-163	2.83433e-163	6.37501e-165	6.61623e-164	2.81243e-163	3.18046e-163	6.50877e-163	0
1.52453e-163	7.33137e-165	-3.733e-163	-1.34557e-163	1.02528e-164	2.40301e-163	3.30559e-163	-3.82249e-163	-2.60693e-164	-4.78667e-164	2.67301e-164	-3.13467e-163	-1.04038e-162	7.69129e-163	-3.0899e-163	-1.17504e-162	9.13554e-164	5.79235e-163	2.0127e-163	6.52858e-164	6.46746e-164	-2.16978e-164	8.52254e-163	6.21862e-163	2.83433e-163	6.37501e-165	6.61623e-164	2.81243e-163	3.18046e-163	6.50877e-163	0
1.52453e-163	7.33137e-165	-3.733e-163	-1.34557e-163	1.02528e-164	2.40301e-163	3.30559e-163	-3.82249e-163	-2.60693e-164	-4.78667e-164	2.67301e-164	-3.13467e-163	-1.04038e-162	7.69129e-163	-3.0899e-163	-1.17504e-162	9.13554e-164	5.79235e-163	2.0127e-163	6.52858e-164	6.46746e-164	-2.16978e-164	8.52254e-163	6.21862e-163	2.83433e-163	6.37501e-165	6.61623e-164	2.81243e-163	3.18046e-163	6.50877e-163	0
1.52453e-163	7.33137e-165	-3.733e-163	-1.34557e-163	1.02528e-164	2.40301e-163	3.30559e-163	-3.82249e-163	-2.60693e-164	-4.78667e-164	2.67301e-164	-3.13467e-163	-1.04038e-162	7.69129e-163	-3.0899e-163	-1.17504e-162	9.13554e-164	5.79235e-163	2.0127e-163	6.52858e-164	6.46746e-164	-2.16978e-164	8.52254e-163	6.21862e-163	2.83433e-163	6.37501e-165	6.61623e-164	2.81243e-163	3.18046e-163	6.50877e-163	0
1.52453e-163	7.33137e-165	-3.733e-163	-1.34557e-163	1.02528e-164	2.40301e-163	3.30559e-163	-3.82249e-163	-2.60693e-164	-4.78667e-164	2.67301e-164	-3.13467e-163	-1.04038e-162	7.69129e-163	-3.0899e-163	-1.17504e-162	9.13554e-164	5.79235e-163	2.0127e-163	6.52858e-164	6.46746e-164	-2.16978e-164	8.52254e-163	6.21862e-163	2.83433e-163	6.37501e-165	6.61623e-164	2.81243e-163	3.18046e-163	6.50877e-163	0
1.52453e-163	7.33137e-165	-3.733e-163	-1.34557e-163	1.02528e-164	2.40301e-163	3.30559e-163	-3.82249e-163	-2.60693e-164	-4.78667e-164	2.67301e-164	-3.13467e-163	-1.04038e-162	7.69129e-163	-3.0899e-163	-1.17504e-162	9.13554e-164	5.79235e-163	2.0127e-163	6.52858e-164	6.46746e-164	-2.16978e-164	8.52254e-163	6.21862e-163	2.83433e-163	6.37501e-165	6.61623e-164	2.81243e-163	3.18046e-163	6.50877e-163	0
1.52453e-163	7.33137e-165	-3.733e-163	-1.34557e-163	1.02528e-164	2.40301e-163	3.30559e-163	-3.82249e-163	-2.60693e-164	-4.78667e-164	2.67301e-164	-3.13467e-163	-1.04038e-162	7.69129e-163	-3.0899e-163	-1.17504e-162	9.13554e-164	5.79235e-163	2.0127e-163	6.52858e-164	6.46746e-164	-2.16978e-164	8.52254e-163	6.21862e-163	2.83433e-163	6.37501e-165	6.61623e-164	2.81243e-163	3.18046e-163	6.50877e-163	0
1.52453e-163	7.33137e-165	-3.733e-163	-1.34557e-163	1.02528e-164	2.40301e-163	3.30559e-163	-3.82249e-163	-2.60693e-164	-4.78667e-164	2.67301e-164	-3.13467e-163	-1.04038e-162	7.69129e-163	-3.0899e-163	-1.17504e-162	9.13554e-164	5.79235e-163	2.0127e-163	6.52858e-164	6.46746e-164	-2.16978e-164	8.52254e-163	6.21862e-163	2.83433e-163	6.37501e-165	6.61623e-164	2.81243e-163	3.18046e-163	6.50877e-163	0
1.52453e-163	7.33137e-165	-3.733e-163	-1.34557e-163	1.02528e-164	2.40301e-163	3.30559e-163	-3.82249e-163	-2.60693e-164	-4.78667e-164	2.67301e-164	-3.13467e-163	-1.04038e-162	7.69129e-163	-3.0899e-163	-1.17504e-162	9.13554e-164	5.79235e-163	2.0127e-163	6.52858e-164	6.46746e-164	-2.16978e-164	8.52254e-163	6.21862e-163	2.83433e-163	6.37501e-165	6.61623e-164	2.81243e-163	3.18046e-163	6.50877e-163	0
1.52453e-163	7.33137e-165	-3.733e-163	-1.34557e-163	1.02528e-164	2.40301e-163	3.30559e-163	-3.82249e-163	-2.60693e-164	-4.78667e-164	2.67301e-164	-3.13467e-163	-1.04038e-162	7.69129e-163	-3.0899e-163	-1.17504e-162	9.13554e-164	5.79235e-163	2.0127e-163	6.52858e-164	6.46746e-164	-2.16978e-164	8.52254e-163	6.21862e-163	2.83433e-163	6.37501e-165	6.61623e-164	2.81243e-163	3.18046e-163	6.50877e-163	0
1.52453e-163	7.33137e-165	-3.733e-163	-1.34557e-163	1.02528e-164	2.40301e-163	3.30559e-163	-3.82249e-163	-2.60693e-164	-4.78667e-164	2.67301e-164	-3.13467e-163	-1.04038e-162	7.69129e-163	-3.0899e-163	-1.17504e-162	9.13554e-164	5.79235e-163	2.0127e-163	6.52858e-164	6.46746e-164	-2.16978e-164	8.52254e-163	6.21862e-163	2.83433e-163	6.37501e-165	6.61623e-164	2.81243e-163	3.18046e-163	6.50877e-163	0
1.52453e-163	7.33137e-165	-3.733e-163	-1.34557e-163	1.02528e-164	2.40301e-163	3.30559e-163	-3.82249e-163	-2.60693e-164	-4.78667e-164	2.67301e-164	-3.13467e-163	-1.04038e-162	7.69129e-163	-3.0899e-163	-1.17504e-162	9.13554e-164	5.79235e-163	2.0127e-163	6.52858e-164	6.46746e-164	-2.16978e-164	8.52254e-163	6.21862e-163	2.83433e-163	6.37501e-165	6.61623e-164	2.81243e-163	3.18046e-163	6.50877e-163	0
1.52453e-163	7.33137e-165	-3.733e-163	-1.34557e-163	1.02528e-164	2.40301e-163	3.30559e-163	-3.82249e-163	-2.60693e-164	-4.78667e-164	2.67301e-164	-3.13467e-163	-1.04038e-162	7.69129e-163	-3.0899e-163	-1.17504e-162	9.13554e-164	5.79235e-163	2.0127e-163	6.52858e-164	6.46746e-164	-2.16978e-164	8.52254e-163	6.21862e-163	2.83433e-163	6.37501e-165	6.61623e-164	2.81243e-163	3.18046e-163	6.50877e-163	0
1.52453e-163	7.33137e-165	-3.733e-163	-1.34557e-163	1.02528e-164	2.40301e-163	3.30559e-163	-3.82249e-163	-2.60693e-164	-4.78667e-164	2.67301e-164	-3.13467e-163	-1.04038e-162	7.69129e-163	-3.0899e-163	-1.17504e-162	9.13554e-164	5.79235e-163	2.0127e-163	6.52858e-164	6.46746e-164	-2.16978e-164	8.52254e-163	6.21862e-163	2.83433e-163	6.37501e-165	6.61623e-164	2.81243e-163	3.18046e-163	6.50877e-163	0
1.52453e-163	7.33137e-165	-3.733e-163	-1.34557e-163	1.02528e-164	2.40301e-163	3.30559e-163	-3.82249e-163	-2.60693e-164	-4.78667e-164	2.67301e-164	-3.13467e-163	-1.04038e-162	7.69129e-163	-3.0899e-163	-1.17504e-162	9.13554e-164	5.79235e-163	2.0127e-163	6.52858e-164	6.46746e-164	-2.16978e-164	8.52254e-163	6.21862e-163	2.83433e-163	6.37501e-165	6.61623e-164	2.81243e-163	3.18046e-163	6.50877e-163	0
1.52453e-163	7.33137e-165	-3.733e-163	-1.34557e-163	1.02528e-164	2.40301e-163	3.30559e-163	-3.82249e-163	-2.60693e-164	-4.78667e-164	2.67301e-164	-3.13467e-163	-1.04038e-162	7.69129e-163	-3.0899e-163	-1.17504e-162	9.13554e-164	5.79235e-163	2.0127e-163	6.52858e-164	6.46746e-164	-2.16978e-164	8.52254e-163	6.21862e-163	2.83433e-163	6.37501e-165	6.61623e-164	2.81243e-163	3.18046e-163	6.50877e-163	0
1.52453e-163	7.33137e-165	-3.733e-163	-1.34557e-163	1.02528e-164	2.40301e-163	3.30559e-163	-3.82249e-163	-2.60693e-164	-4.78667e-164	2.67301e-164	-3.13467e-163	-1.04038e-162	7.69129e-163	-3.0899e-163	-1.17504e-162	9.13554e-164	5.79235e-163	2.0127e-163	6.52858e-164	6.46746e-164	-2.16978e-164	8.52254e-163	6.21862e-163	2.83433e-163	6.37501e-165	6.61623e-164	2.81243e-163	3.18046e-163	6.50877e-163	0
1.52453e-163	7.33137e-165	-3.733e-163	-1.34557e-163	1.02528e-164	2.40301e-163	3.30559e-163	-3.82249e-163	-2.60693e-164	-4.78667e-164	2.67301e-164	-3.13467e-163	-1.04038e-162	7.69129e-163	-3.0899e-163	-1.17504e-162	9.13554e-164	5.79235e-163	2.0127e-163	6.52858e-164	6.46746e-164	-2.16978e-164	8.52254e-163	6.21862e-163	2.83433e-163	6.37501e-165	6.61623e-164	2.81243e-163	3.18046e-163	6.50877e-163	0
1.52453e-163	7.33137e-165	-3.733e-163	-1.34557e-163	1.02528e-164	2.40301e-163	3.30559e-163	-3.82249e-163	-2.60693e-164	-4.78667e-164	2.67301e-164	-3.13467e-163	-1.04038e-162	7.69129e-163	-3.0899e-163	-1.17504e-162	9.13554e-164	5.79235e-163	2.0127e-163	6.52858e-164	6.46746e-164	-2.16978e-164	8.52254e-163	6.21862e-163	2.83433e-163	6.37501e-165	6.61623e-164	2.81243e-163	3.18046e-163	6.50877e-163	0
1.52453e-163	7.33137e-165	-3.733e-163	-1.34557e-163	1.02528e-164	2.40301e-163	3.30559e-163	-3.82249e-163	-2.60693e-164	-4.78667e-164	2.67301e-164	-3.13467e-163	-1.04038e-162	7.69129e-163	-3.0899e-163	-1.17504e-162	9.13554e-164	5.79235e-163	2.0127e-163	6.52858e-164	6.46746e-164	-2.16978e-164	8.52254e-163	6.21862e-163	2.83433e-163	6.37501e-165	6.61623e-164	2.81243e-163	3.18046e-163	6.50877e-163	0
1.52453e-163	7.33137e-165	-3.733e-163	-1.34557e-163	1.02528e-164	2.40301e-163	3.30559e-163	-3.82249e-163	-2.60693e-164	-4.78667e-164	2.67301e-164	-3.13467e-163	-1.04038e-162	7.69129e-163	-3.0899e-163	-1.17504e-162	9.13554e-164	5.79235e-163	2.0127e-163	6.52858e-164	6.46746e-164	-2.16978e-164	8.52254e-163	6.21862e-163	2.83433e-163	6.37501e-165	6.61623e-164	2.81243e-163	3.18046e-163	6.50877e-163	0
1.52453e-163	7.33137e-165	-3.733e-163	-1.34557e-163	1.02528e-164	2.40301e-163	3.30559e-163	-3.82249e-163	-2.60693e-164	-4.78667e-164	2.67301e-164	-3.13467e-163	-1.04038e-162	7.69129e-163	-3.0899e-163	-1.17504e-162	9.13554e-164	5.79235e-163	2.0127e-163	6.52858e-164	6.46746e-164	-2.16978e-164	8.52254e-163	6.21862e-163	2.83433e-163	6.37501e-165	6.61623e-164	2.81243e-163	3.18046e-163	6.50877e-163	0
1.52453e-163	7.33137e-165	-3.733e-163	-1.34557e-163	1.02528e-164	2.40301e-163	3.30559e-163	-3.82249e-163	-2.60693e-164	-4.78667e-164	2.67301e-164	-3.13467e-163	-1.04038e-162	7.69129e-163	-3.0899e-163	-1.17504e-162	9.13554e-164	5.79235e-163	2.0127e-163	6.52858e-164	6.46746e-164	-2.16978e-164	8.52254e-163	6.21862e-163	2.83433e-163	6.37501e-165	6.61623e-164	2.81243e-163	3.18046e-163	6.50877e-163	0
1.52453e-163	7.33137e-165	-3.733e-163	-1.34557e-163	1.02528e-164	2.40301e-163	3.30559e-163	-3.82249e-163	-2.60693e-164	-4.78667e-164	2.67301e-164	-3.13467e-163	-1.04038e-162	7.69129e-163	-3.0899e-163	-1.17504e-162	9.13554e-164	5.79235e-163	2.0127e-163	6.52858e-164	6.46746e-164	-2.16978e-164	8.52254e-163	6.21862e-163	2.83433e-163	6.37501e-165	6.61623e-164	2.81243e-163	3.18046e-163	6.50877e-163	0
1.52453e-163	7.33137e-165	-3.733e-163	-1.34557e-163	1.02528e-164	2.40301e-163	3.30559e-163	-3.82249e-163	-2.60693e-164	-4.78667e-164	2.67301e-164	-3.13467e-163	-1.04038e-162	7.69129e-163	-3.0899e-163	-1.17504e-162	9.13554e-164	5.79235e-163	2.0127e-163	6.52858e-164	6.46746e-164	-2.16978e-164	8.52254e-163	6.21862e-163	2.83433e-163	6.37501e-165	6.61623e-164	2.81243e-163	3.18046e-163	6.50877e-163	0
1.52453e-163	7.33137e-165	-3.733e-163	-1.34557e-163	1.02528e-164	2.40301e-163	3.30559e-163	-3.82249e-163	-2.60693e-164	-4.78667e-164	2.67301e-164	-3.13467e-163	-1.04038e-162	7.69129e-163	-3.0899e-163	-1.17504e-162	9.13554e-164	5.79235e-163	2.0127e-163	6.52858e-164	6.46746e-164	-2.16978e-164	8.52254e-163	6.21862e-163	2.83433e-163	6.37501e-165	6.61623e-164	2.81243e-163	3.18046e-163	6.50877e-163	0
1.52453e-163	7.33137e-165	-3.733e-163	-1.34557e-163	1.02528e-164	2.40301e-163	3.30559e-163	-3.82249e-163	-2.60693e-164	-4.78667e-164	2.67301e-164	-3.13467e-163	-1.04038e-162	7.69129e-163	-3.0899e-163	-1.17504e-162	9.13554e-164	5.79235e-163	2.0127e-163	6.52858e-164	6.46746e-164	-2.16978e-164	8.52254e-163	6.21862e-163	2.83433e-163	6.37501e-165	6.61623e-164	2.81243e-163	3.18046e-163	6.50877e-163	0
1.52453e-163	7.33137e-165	-3.733e-163	-1.34557e-163	1.02528e-164	2.40301e-163	3.30559e-163	-3.82249e-163	-2.60693e-164	-4.78667e-164	2.67301e-164	-3.13467e-163	-1.04038e-162	7.69129e-163	-3.0899e-163	-1.17504e-162	9.13554e-164	5.79235e-163	2.0127e-163	6.52858e-164	6.46746e-164	-2.16978e-164	8.52254e-163	6.21862e-163	2.83433e-163	6.37501e-165	6.61623e-164	2.81243e-163	3.18046e-163	6.50877e-163	0
1.52453e-163	7.33137e-165	-3.733e-163	-1.34557e-163	1.02528e-164	2.40301e-163	3.30559e-163	-3.82249e-163	-2.60693e-164	-4.78667e-164	2.67301e-164	-3.13467e-163	-1.04038e-162	7.69129e-163	-3.0899e-163	-1.17504e-162	9.13554e-164	5.79235e-163	2.0127e-163	6.52858e-164	6.46746e-164	-2.16978e-164	8.52254e-163	6.21862e-163	2.83433e-163	6.37501e-165	6.61623e-164	2.81243e-163	3.18046e-163	6.50877e-163	0
1.52453e-163	7.33137e-165	-3.733e-163	-1.34557e-163	1.02528e-164	2.40301e-163	3.30559e-163	-3.82249e-163	-2.60693e-164	-4.78667e-164	2.67301e-164	-3.13467e-163	-1.04038e-162	7.69129e-163	-3.0899e-163	-1.17504e-162	9.13554e-164	5.79235e-163	2.0127e-163	6.52858e-164	6.46746e-164	-2.16978e-164	8.52254e-163	6.21862e-163	2.83433e-163	6.37501e-165	6.61623e-164	2.81243e-163	3.18046e-163	6.50877e-163	0
1.52453e-163	7.33137e-165	-3.733e-163	-1.34557e-163	1.02528e-164	2.40301e-163	3.30559e-163	-3.82249e-163	-2.60693e-164	-4.78667e-164	2.67301e-164	-3.13467e-163	-1.04038e-162	7.69129e-163	-3.0899e-163	-1.17504e-162	9.13554e-164	5.79235e-163	2.0127e-163	6.52858e-164	6.46746e-164	-2.16978e-164	8.52254e-163	6.21862e-163	2.83433e-163	6.37501e-165	6.61623e-164	2.81243e-163	3.18046e-163	6.50877e-163	0
1.52453e-163	7.33137e-165	-3.733e-163	-1.34557e-163	1.02528e-164	2.40301e-163	3.30559e-163	-3.82249e-163	-2.60693e-164	-4.78667e-164	2.67301e-164	-3.13467e-163	-1.04038e-162	7.69129e-163	-3.0899e-163	-1.17504e-162	9.13554e-164	5.79235e-163	2.0127e-163	6.52858e-164	6.46746e-164	-2.16978e-164	8.52254e-163	6.21862e-163	2.83433e-163	6.37501e-165	6.61623e-164	2.81243e-163	3.18046e-163	6.50877e-163	0
1.52453e-163	7.33137e-165	-3.733e-163	-1.34557e-163	1.02528e-164	2.40301e-163	3.30559e-163	-3.82249e-163	-2.60693e-164	-4.78667e-164	2.67301e-164	-3.13467e-163	-1.04038e-162	7.69129e-163	-3.0899e-163	-1.17504e-162	9.13554e-164	5.79235e-163	2.0127e-163	6.52858e-164	6.46746e-164	-2.16978e-164	8.52254e-163	6.21862e-163	2.83433e-163	6.37501e-165	6.61623e-164	2.81243e-163	3.18046e-163	6.50877e-163	0
1.52453e-163	7.33137e-165	-3.733e-163	-1.34557e-163	1.02528e-164	2.40301e-163	3.30559e-163	-3.82249e-163	-2.60693e-164	-4.78667e-164	2.67301e-164	-3.13467e-163	-1.04038e-162	7.69129e-163	-3.0899e-163	-1.17504e-162	9.13554e-164	5.79235e-163	2.0127e-163	6.52858e-164	6.46746e-164	-2.16978e-164	8.52254e-163	6.21862e-163	2.83433e-163	6.37501e-165	6.61623e-164	2.81243e-163	3.18046e-163	6.50877e-163	0
1.52453e-163	7.33137e-165	-3.733e-163	-1.34557e-163	1.02528e-164	2.40301e-163	3.30559e-163	-3.82249e-163	-2.60693e-164	-4.78667e-164	2.67301e-164	-3.13467e-163	-1.04038e-162	7.69129e-163	-3.0899e-163	-1.17504e-162	9.13554e-164	5.79235e-163	2.0127e-163	6.52858e-164	6.46746e-164	-2.16978e-164	8.52254e-163	6.21862e-163	2.83433e-163	6.37501e-165	6.61623e-164	2.81243e-163	3.18046e-163	6.50877e-163	0
1.52453e-163	7.33137e-165	-3.733e-163	-1.34557e-163	1.02528e-164	2.40301e-163	3.30559e-163	-3.82249e-163	-2.60693e-164	-4.78667e-164	2.67301e-164	-3.13467e-163	-1.04038e-162	7.69129e-163	-3.0899e-163	-1.17504e-162	9.13554e-164	5.79235e-163	2.0127e-163	6.52858e-164	6.46746e-164	-2.16978e-164	8.52254e-163	6.21862e-163	2.83433e-163	6.37501e-165	6.61623e-164	2.81243e-163	3.18046e-163	6.50877e-163	0
1.52453e-163	7.33137e-165	-3.733e-163	-1.34557e-163	1.02528e-164	2.40301e-163	3.30559e-163	-3.82249e-163	-2.60693e-164	-4.78667e-164	2.67301e-164	-3.13467e-163	-1.04038e-162	7.69129e-163	-3.0899e-163	-1.17504e-162	9.13554e-164	5.79235e-163	2.0127e-163	6.52858e-164	6.46746e-164	-2.16978e-164	8.52254e-163	6.21862e-163	2.83433e-163	6.37501e-165	6.61623e-164	2.81243e-163	3.18046e-163	6.50877e-163	0
1.52453e-163	7.33137e-165	-3.733e-163	-1.34557e-163	1.02528e-164	2.40301e-163	3.30559e-163	-3.82249e-163	-2.60693e-164	-4.78667e-164	2.67301e-164	-3.13467e-163	-1.04038e-162	7.69129e-163	-3.0899e-163	-1.17504e-162	9.13554e-164	5.79235e-163	2.0127e-163	6.52858e-164	6.46746e-164	-2.16978e-164	8.52254e-163	6.21862e-163	2.83433e-163	6.37501e-165	6.61623e-164	2.81243e-163	3.18046e-163	6.50877e-163	0
1.52453e-163	7.33137e-165	-3.733e-163	-1.34557e-163	1.02528e-164	2.40301e-163	3.30559e-163	-3.82249e-163	-2.60693e-164	-4.78667e-164	2.67301e-164	-3.13467e-163	-1.04038e-162	7.69129e-163	-3.0899e-163	-1.17504e-162	9.13554e-164	5.79235e-163	2.0127e-163	6.52858e-164	6.46746e-164	-2.16978e-164	8.52254e-163	6.21862e-163	2.83433e-163	6.37501e-165	6.61623e-164	2.81243e-163	3.18046e-163	6.50877e-163	0
1.52453e-163	7.33137e-165	-3.733e-163	-1.34557e-163	1.02528e-164	2.40301e-163	3.30559e-163	-3.82249e-163	-2.60693e-164	-4.78667e-164	2.67301e-164	-3.13467e-163	-1.04038e-162	7.69129e-163	-3.0899e-163	-1.17504e-162	9.13554e-164	5.79235e-163	2.0127e-163	6.52858e-164	6.46746e-164	-2.16978e-164	8.52254e-163	6.21862e-163	2.83433e-163	6.37501e-165	6.61623e-164	2.81243e-163	3.18046e-163	6.50877e-163	0
1.52453e-163	7.33137e-165	-3.733e-163	-1.34557e-163	1.02528e-164	2.40301e-163	3.30559e-163	-3.82249e-163	-2.60693e-164	-4.78667e-164	2.67301e-164	-3.13467e-163	-1.04038e-162	7.69129e-163	-3.0899e-163	-1.17504e-162	9.13554e-164	5.79235e-163	2.0127e-163	6.52858e-164	6.46746e-164	-2.16978e-164	8.52254e-163	6.21862e-163	2.83433e-163	6.37501e-165	6.61623e-164	2.81243e-163	3.18046e-163	6.50877e-163	0
1.52453e-163	7.33137e-165	-3.733e-163	-1.34557e-163	1.02528e-164	2.40301e-163	3.30559e-163	-3.82249e-163	-2.60693e-164	-4.78667e-164	2.67301e-164	-3.13467e-163	-1.04038e-162	7.69129e-163	-3.0899e-163	-1.17504e-162	9.13554e-164	5.79235e-163	2.0127e-163	6.52858e-164	6.46746e-164	-2.16978e-164	8.52254e-163	6.21862e-163	2.83433e-163	6.37501e-165	6.61623e-164	2.81243e-163	3.18046e-163	6.50877e-163	0
1.52453e-163	7.33137e-165	-3.733e-163	-1.34557e-163	1.02528e-164	2.40301e-163	3.30559e-163	-3.82249e-163	-2.60693e-164	-4.78667e-164	2.67301e-164	-3.13467e-163	-1.04038e-162	7.69129e-163	-3.0899e-163	-1.17504e-162	9.13554e-164	5.79235e-163	2.0127e-163	6.52858e-164	6.46746e-164	-2.16978e-164	8.52254e-163	6.21862e-163	2.83433e-163	6.37501e-165	6.61623e-164	2.81243e-163	3.18046e-163	6.50877e-163	0
1.52453e-163	7.33137e-165	-3.733e-163	-1.34557e-163	1.02528e-164	2.40301e-163	3.30559e-163	-3.82249e-163	-2.60693e-164	-4.78667e-164	2.67301e-164	-3.13467e-163	-1.04038e-162	7.69129e-163	-3.0899e-163	-1.17504e-162	9.13554e-164	5.79235e-163	2.0127e-163	6.52858e-164	6.46746e-164	-2.16978e-164	8.52254e-163	6.21862e-163	2.83433e-163	6.37501e-165	6.61623e-164	2.81243e-163	3.18046e-163	6.50877e-163	0
1.52453e-163	7.33137e-165	-3.733e-163	-1.34557e-163	1.02528e-164	2.40301e-163	3.30559e-163	-3.82249e-163	-2.60693e-164	-4.78667e-164	2.67301e-164	-3.13467e-163	-1.04038e-162	7.69129e-163	-3.0899e-163	-1.17504e-162	9.13554e-164	5.79235e-163	2.0127e-163	6.52858e-164	6.46746e-164	-2.16978e-164	8.52254e-163	6.21862e-163	2.83433e-163	6.37501e-165	6.61623e-164	2.81243e-163	3.18046e-163	6.50877e-163	0
1.52453e-163	7.33137e-165	-3.733e-163	-1.34557e-163	1.02528e-164	2.40301e-163	3.30559e-163	-3.82249e-163	-2.60693e-164	-4.78667e-164	2.67301e-164	-3.13467e-163	-1.04038e-162	7.69129e-163	-3.0899e-163	-1.17504e-162	9.13554e-164	5.79235e-163	2.0127e-163	6.52858e-164	6.46746e-164	-2.16978e-164	8.52254e-163	6.21862e-163	2.83433e-163	6.37501e-165	6.61623e-164	2.81243e-163	3.18046e-163	6.50877e-163	0
1.52453e-163	7.33137e-165	-3.733e-163	-1.34557e-163	1.02528e-164	2.40301e-163	3.30559e-163	-3.82249e-163	-2.60693e-164	-4.78667e-164	2.67301e-164	-3.13467e-163	-1.04038e-162	7.69129e-163	-3.0899e-163	-1.17504e-162	9.13554e-164	5.79235e-163	2.0127e-163	6.52858e-164	6.46746e-164	-2.16978e-164	8.52254e-163	6.21862e-163	2.83433e-163	6.37501e-165	6.61623e-164	2.81243e-163	3.18046e-163	6.50877e-163	0
1.52453e-163	7.33137e-165	-3.733e-163	-1.34557e-163	1.02528e-164	2.40301e-163	3.30559e-163	-3.82249e-163	-2.60693e-164	-4.78667e-164	2.67301e-164	-3.13467e-163	-1.04038e-162	7.69129e-163	-3.0899e-163	-1.17504e-162	9.13554e-164	5.79235e-163	2.0127e-163	6.52858e-164	6.46746e-164	-2.16978e-164	8.52254e-163	6.21862e-163	2.83433e-163	6.37501e-165	6.61623e-164	2.81243e-163	3.18046e-163	6.50877e-163	0
1.52453e-163	7.33137e-165	-3.733e-163	-1.34557e-163	1.02528e-164	2.40301e-163	3.30559e-163	-3.82249e-163	-2.60693e-164	-4.78667e-164	2.67301e-164	-3.13467e-163	-1.04038e-162	7.69129e-163	-3.0899e-163	-1.17504e-162	9.13554e-164	5.79235e-163	2.0127e-163	6.52858e-164	6.46746e-164	-2.16978e-164	8.52254e-163	6.21862e-163	2.83433e-163	6.37501e-165	6.61623e-164	2.81243e-163	3.18046e-163	6.50877e-163	0
1.52453e-163	7.33137e-165	-3.733e-163	-1.34557e-163	1.02528e-164	2.40301e-163	3.30559e-163	-3.82249e-163	-2.60693e-164	-4.78667e-164	2.67301e-164	-3.13467e-163	-1.04038e-162	7.69129e-163	-3.0899e-163	-1.17504e-162	9.13554e-164	5.79235e-163	2.0127e-163	6.52858e-164	6.46746e-164	-2.16978e-164	8.52254e-163	6.21862e-163	2.83433e-163	6.37501e-165	6.61623e-164	2.81243e-163	3.18046e-163	6.50877e-163	0
1.52453e-163	7.33137e-165	-3.733e-163	-1.34557e-163	1.02528e-164	2.40301e-163	3.30559e-163	-3.82249e-163	-2.60693e-164	-4.78667e-164	2.67301e-164	-3.13467e-163	-1.04038e-162	7.69129e-163	-3.0899e-163	-1.17504e-162	9.13554e-164	5.79235e-163	2.0127e-163	6.52858e-164	6.46746e-164	-2.16978e-164	8.52254e-163	6.21862e-163	2.83433e-163	6.37501e-165	6.61623e-164	2.81243e-163	3.18046e-163	6.50877e-163	0
1.52453e-163	7.33137e-165	-3.733e-163	-1.34557e-163	1.02528e-164	2.40301e-163	3.30559e-163	-3.82249e-163	-2.60693e-164	-4.78667e-164	2.67301e-164	-3.13467e-163	-1.04038e-162	7.69129e-163	-3.0899e-163	-1.17504e-162	9.13554e-164	5.79235e-163	2.0127e-163	6.52858e-164	6.46746e-164	-2.16978e-164	8.52254e-163	6.21862e-163	2.83433e-163	6.37501e-165	6.61623e-164	2.81243e-163	3.18046e-163	6.50877e-163	0
1.52453e-163	7.33137e-165	-3.733e-163	-1.34557e-163	1.02528e-164	2.40301e-163	3.30559e-163	-3.82249e-163	-2.60693e-164	-4.78667e-164	2.67301e-164	-3.13467e-163	-1.04038e-162	7.69129e-163	-3.0899e-163	-1.17504e-162	9.13554e-164	5.79235e-163	2.0127e-163	6.52858e-164	6.46746e-164	-2.16978e-164	8.52254e-163	6.21862e-163	2.83433e-163	6.37501e-165	6.61623e-164	2.81243e-163	3.18046e-163	6.50877e-163	0
1.52453e-163	7.33137e-165	-3.733e-163	-1.34557e-163	1.02528e-164	2.40301e-163	3.30559e-163	-3.82249e-163	-2.60693e-164	-4.78667e-164	2.67301e-164	-3.13467e-163	-1.04038e-162	7.69129e-163	-3.0899e-163	-1.17504e-162	9.13554e-164	5.79235e-163	2.0127e-163	6.52858e-164	6.46746e-164	-2.16978e-164	8.52254e-163	6.21862e-163	2.83433e-163	6.37501e-165	6.61623e-164	2.81243e-163	3.18046e-163	6.50877e-163	0
1.52453e-163	7.33137e-165	-3.733e-163	-1.34557e-163	1.02528e-164	2.40301e-163	3.30559e-163	-3.82249e-163	-2.60693e-164	-4.78667e-164	2.67301e-164	-3.13467e-163	-1.04038e-162	7.69129e-163	-3.0899e-163	-1.17504e-162	9.13554e-164	5.79235e-163	2.0127e-163	6.52858e-164	6.46746e-164	-2.16978e-164	8.52254e-163	6.21862e-163	2.83433e-163	6.37501e-165	6.61623e-164	2.81243e-163	3.18046e-163	6.50877e-163	0
1.52453e-163	7.33137e-165	-3.733e-163	-1.34557e-163	1.02528e-164	2.40301e-163	3.30559e-163	-3.82249e-163	-2.60693e-164	-4.78667e-164	2.67301e-164	-3.13467e-163	-1.04038e-162	7.69129e-163	-3.0899e-163	-1.17504e-162	9.13554e-164	5.79235e-163	2.0127e-163	6.52858e-164	6.46746e-164	-2.16978e-164	8.52254e-163	6.21862e-163	2.83433e-163	6.37501e-165	6.61623e-164	2.81243e-163	3.18046e-163	6.50877e-163	0
1.52453e-163	7.33137e-165	-3.733e-163	-1.34557e-163	1.02528e-164	2.40301e-163	3.30559e-163	-3.82249e-163	-2.60693e-164	-4.78667e-164	2.67301e-164	-3.13467e-163	-1.04038e-162	7.69129e-163	-3.0899e-163	-1.17504e-162	9.13554e-164	5.79235e-163	2.0127e-163	6.52858e-164	6.46746e-164	-2.16978e-164	8.52254e-163	6.21862e-163	2.83433e-163	6.37501e-165	6.61623e-164	2.81243e-163	3.18046e-163	6.50877e-163	0
1.52453e-163	7.33137e-165	-3.733e-163	-1.34557e-163	1.02528e-164	2.40301e-163	3.30559e-163	-3.82249e-163	-2.60693e-164	-4.78667e-164	2.67301e-164	-3.13467e-163	-1.04038e-162	7.69129e-163	-3.0899e-163	-1.17504e-162	9.13554e-164	5.79235e-163	2.0127e-163	6.52858e-164	6.46746e-164	-2.16978e-164	8.52254e-163	6.21862e-163	2.83433e-163	6.37501e-165	6.61623e-164	2.81243e-163	3.18046e-163	6.50877e-163	0
1.52453e-163	7.33137e-165	-3.733e-163	-1.34557e-163	1.02528e-164	2.40301e-163	3.30559e-163	-3.82249e-163	-2.60693e-164	-4.78667e-164	2.67301e-164	-3.13467e-163	-1.04038e-162	7.69129e-163	-3.0899e-163	-1.17504e-162	9.13554e-164	5.79235e-163	2.0127e-163	6.52858e-164	6.46746e-164	-2.16978e-164	8.52254e-163	6.21862e-163	2.83433e-163	6.37501e-165	6.61623e-164	2.81243e-163	3.18046e-163	6.50877e-163	0
1.52453e-163	7.33137e-165	-3.733e-163	-1.34557e-163	1.02528e-164	2.40301e-163	3.30559e-163	-3.82249e-163	-2.60693e-164	-4.78667e-164	2.67301e-164	-3.13467e-163	-1.04038e-162	7.69129e-163	-3.0899e-163	-1.17504e-162	9.13554e-164	5.79235e-163	2.0127e-163	6.52858e-164	6.46746e-164	-2.16978e-164	8.52254e-163	6.21862e-163	2.83433e-163	6.37501e-165	6.61623e-164	2.81243e-163	3.18046e-163	6.50877e-163	0
1.52453e-163	7.33137e-165	-3.733e-163	-1.34557e-163	1.02528e-164	2.40301e-163	3.30559e-163	-3.82249e-163	-2.60693e-164	-4.78667e-164	2.67301e-164	-3.13467e-163	-1.04038e-162	7.69129e-163	-3.0899e-163	-1.17504e-162	9.13554e-164	5.79235e-163	2.0127e-163	6.52858e-164	6.46746e-164	-2.16978e-164	8.52254e-163	6.21862e-163	2.83433e-163	6.37501e-165	6.61623e-164	2.81243e-163	3.18046e-163	6.50877e-163	0
1.52453e-163	7.33137e-165	-3.733e-163	-1.34557e-163	1.02528e-164	2.40301e-163	3.30559e-163	-3.82249e-163	-2.60693e-164	-4.78667e-164	2.67301e-164	-3.13467e-163	-1.04038e-162	7.69129e-163	-3.0899e-163	-1.17504e-162	9.13554e-164	5.79235e-163	2.0127e-163	6.52858e-164	6.46746e-164	-2.16978e-164	8.52254e-163	6.21862e-163	2.83433e-163	6.37501e-165	6.61623e-164	2.81243e-163	3.18046e-163	6.50877e-163	0
1.52453e-163	7.33137e-165	-3.733e-163	-1.34557e-163	1.02528e-164	2.40301e-163	3.30559e-163	-3.82249e-163	-2.60693e-164	-4.78667e-164	2.67301e-164	-3.13467e-163	-1.04038e-162	7.69129e-163	-3.0899e-163	-1.17504e-162	9.13554e-164	5.79235e-163	2.0127e-163	6.52858e-164	6.46746e-164	-2.16978e-164	8.52254e-163	6.21862e-163	2.83433e-163	6.37501e-165	6.61623e-164	2.81243e-163	3.18046e-163	6.50877e-163	0
1.52453e-163	7.33137e-165	-3.733e-163	-1.34557e-163	1.02528e-164	2.40301e-163	3.30559e-163	-3.82249e-163	-2.60693e-164	-4.78667e-164	2.67301e-164	-3.13467e-163	-1.04038e-162	7.69129e-163	-3.0899e-163	-1.17504e-162	9.13554e-164	5.79235e-163	2.0127e-163	6.52858e-164	6.46746e-164	-2.16978e-164	8.52254e-163	6.21862e-163	2.83433e-163	6.37501e-165	6.61623e-164	2.81243e-163	3.18046e-163	6.50877e-163	0
1.52453e-163	7.33137e-165	-3.733e-163	-1.34557e-163	1.02528e-164	2.40301e-163	3.30559e-163	-3.82249e-163	-2.60693e-164	-4.78667e-164	2.67301e-164	-3.13467e-163	-1.04038e-162	7.69129e-163	-3.0899e-163	-1.17504e-162	9.13554e-164	5.79235e-163	2.0127e-163	6.52858e-164	6.46746e-164	-2.16978e-164	8.52254e-163	6.21862e-163	2.83433e-163	6.37501e-165	6.61623e-164	2.81243e-163	3.18046e-163	6.50877e-163	0
1.52453e-163	7.33137e-165	-3.733e-163	-1.34557e-163	1.02528e-164	2.40301e-163	3.30559e-163	-3.82249e-163	-2.60693e-164	-4.78667e-164	2.67301e-164	-3.13467e-163	-1.04038e-162	7.69129e-163	-3.0899e-163	-1.17504e-162	9.13554e-164	5.79235e-163	2.0127e-163	6.52858e-164	6.46746e-164	-2.16978e-164	8.52254e-163	6.21862e-163	2.83433e-163	6.37501e-165	6.61623e-164	2.81243e-163	3.18046e-163	6.50877e-163	0
1.52453e-163	7.33137e-165	-3.733e-163	-1.34557e-163	1.02528e-164	2.40301e-163	3.30559e-163	-3.82249e-163	-2.60693e-164	-4.78667e-164	2.67301e-164	-3.13467e-163	-1.04038e-162	7.69129e-163	-3.0899e-163	-1.17504e-162	9.13554e-164	5.79235e-163	2.0127e-163	6.52858e-164	6.46746e-164	-2.16978e-164	8.52254e-163	6.21862e-163	2.83433e-163	6.37501e-165	6.61623e-164	2.81243e-163	3.18046e-163	6.50877e-163	0
1.52453e-163	7.33137e-165	-3.733e-163	-1.34557e-163	1.02528e-164	2.40301e-163	3.30559e-163	-3.82249e-163	-2.60693e-164	-4.78667e-164	2.67301e-164	-3.13467e-163	-1.04038e-162	7.69129e-163	-3.0899e-163	-1.17504e-162	9.13554e-164	5.79235e-163	2.0127e-163	6.52858e-164	6.46746e-164	-2.16978e-164	8.52254e-163	6.21862e-163	2.83433e-163	6.37501e-165	6.61623e-164	2.81243e-163	3.18046e-163	6.50877e-163	0
1.52453e-163	7.33137e-165	-3.733e-163	-1.34557e-163	1.02528e-164	2.40301e-163	3.30559e-163	-3.82249e-163	-2.60693e-164	-4.78667e-164	2.67301e-164	-3.13467e-163	-1.04038e-162	7.69129e-163	-3.0899e-163	-1.17504e-162	9.13554e-164	5.79235e-163	2.0127e-163	6.52858e-164	6.46746e-164	-2.16978e-164	8.52254e-163	6.21862e-163	2.83433e-163	6.37501e-165	6.61623e-164	2.81243e-163	3.18046e-163	6.50877e-163	0
1.52453e-163	7.33137e-165	-3.733e-163	-1.34557e-163	1.02528e-164	2.40301e-163	3.30559e-163	-3.82249e-163	-2.60693e-164	-4.78667e-164	2.67301e-164	-3.13467e-163	-1.04038e-162	7.69129e-163	-3.0899e-163	-1.17504e-162	9.13554e-164	5.79235e-163	2.0127e-163	6.52858e-164	6.46746e-164	-2.16978e-164	8.52254e-163	6.21862e-163	2.83433e-163	6.37501e-165	6.61623e-164	2.81243e-163	3.18046e-163	6.50877e-163	0
1.52453e-163	7.33137e-165	-3.733e-163	-1.34557e-163	1.02528e-164	2.40301e-163	3.30559e-163	-3.82249e-163	-2.60693e-164	-4.78667e-164	2.67301e-164	-3.13467e-163	-1.04038e-162	7.69129e-163	-3.0899e-163	-1.17504e-162	9.13554e-164	5.79235e-163	2.0127e-163	6.52858e-164	6.46746e-164	-2.16978e-164	8.52254e-163	6.21862e-163	2.83433e-163	6.37501e-165	6.61623e-164	2.81243e-163	3.18046e-163	6.50877e-163	0
1.52453e-163	7.33137e-165	-3.733e-163	-1.34557e-163	1.02528e-164	2.40301e-163	3.30559e-163	-3.82249e-163	-2.60693e-164	-4.78667e-164	2.67301e-164	-3.13467e-163	-1.04038e-162	7.69129e-163	-3.0899e-163	-1.17504e-162	9.13554e-164	5.79235e-163	2.0127e-163	6.52858e-164	6.46746e-164	-2.16978e-164	8.52254e-163	6.21862e-163	2.83433e-163	6.37501e-165	6.61623e-164	2.81243e-163	3.18046e-163	6.50877e-163	0
1.52453e-163	7.33137e-165	-3.733e-163	-1.34557e-163	1.02528e-164	2.40301e-163	3.30559e-163	-3.82249e-163	-2.60693e-164	-4.78667e-164	2.67301e-164	-3.13467e-163	-1.04038e-162	7.69129e-163	-3.0899e-163	-1.17504e-162	9.13554e-164	5.79235e-163	2.0127e-163	6.52858e-164	6.46746e-164	-2.16978e-164	8.52254e-163	6.21862e-163	2.83433e-163	6.37501e-165	6.61623e-164	2.81243e-163	3.18046e-163	6.50877e-163	0
1.52453e-163	7.33137e-165	-3.733e-163	-1.34557e-163	1.02528e-164	2.40301e-163	3.30559e-163	-3.82249e-163	-2.60693e-164	-4.78667e-164	2.67301e-164	-3.13467e-163	-1.04038e-162	7.69129e-163	-3.0899e-163	-1.17504e-162	9.13554e-164	5.79235e-163	2.0127e-163	6.52858e-164	6.46746e-164	-2.16978e-164	8.52254e-163	6.21862e-163	2.83433e-163	6.37501e-165	6.61623e-164	2.81243e-163	3.18046e-163	6.50877e-163	0
1.52453e-163	7.33137e-165	-3.733e-163	-1.34557e-163	1.02528e-164	2.40301e-163	3.30559e-163	-3.82249e-163	-2.60693e-164	-4.78667e-164	2.67301e-164	-3.13467e-163	-1.04038e-162	7.69129e-163	-3.0899e-163	-1.17504e-162	9.13554e-164	5.79235e-163	2.0127e-163	6.52858e-164	6.46746e-164	-2.16978e-164	8.52254e-163	6.21862e-163	2.83433e-163	6.37501e-165	6.61623e-164	2.81243e-163	3.18046e-163	6.50877e-163	0
1.52453e-163	7.33137e-165	-3.733e-163	-1.34557e-163	1.02528e-164	2.40301e-163	3.30559e-163	-3.82249e-163	-2.60693e-164	-4.78667e-164	2.67301e-164	-3.13467e-163	-1.04038e-162	7.69129e-163	-3.0899e-163	-1.17504e-162	9.13554e-164	5.79235e-163	2.0127e-163	6.52858e-164	6.46746e-164	-2.16978e-164	8.52254e-163	6.21862e-163	2.83433e-163	6.37501e-165	6.61623e-164	2.81243e-163	3.18046e-163	6.50877e-163	0
1.52453e-163	7.33137e-165	-3.733e-163	-1.34557e-163	1.02528e-164	2.40301e-163	3.30559e-163	-3.82249e-163	-2.60693e-164	-4.78667e-164	2.67301e-164	-3.13467e-163	-1.04038e-162	7.69129e-163	-3.0899e-163	-1.17504e-162	9.13554e-164	5.79235e-163	2.0127e-163	6.52858e-164	6.46746e-164	-2.16978e-164	8.52254e-163	6.21862e-163	2.83433e-163	6.37501e-165	6.61623e-164	2.81243e-163	3.18046e-163	6.50877e-163	0
1.52453e-163	7.33137e-165	-3.733e-163	-1.34557e-163	1.02528e-164	2.40301e-163	3.30559e-163	-3.82249e-163	-2.60693e-164	-4.78667e-164	2.67301e-164	-3.13467e-163	-1.04038e-162	7.69129e-163	-3.0899e-163	-1.17504e-162	9.13554e-164	5.79235e-163	2.0127e-163	6.52858e-164	6.46746e-164	-2.16978e-164	8.52254e-163	6.21862e-163	2.83433e-163	6.37501e-165	6.61623e-164	2.81243e-163	3.18046e-163	6.50877e-163	0
1.52453e-163	7.33137e-165	-3.733e-163	-1.34557e-163	1.02528e-164	2.40301e-163	3.30559e-163	-3.82249e-163	-2.60693e-164	-4.78667e-164	2.67301e-164	-3.13467e-163	-1.04038e-162	7.69129e-163	-3.0899e-163	-1.17504e-162	9.13554e-164	5.79235e-163	2.0127e-163	6.52858e-164	6.46746e-164	-2.16978e-164	8.52254e-163	6.21862e-163	2.83433e-163	6.37501e-165	6.61623e-164	2.81243e-163	3.18046e-163	6.50877e-163	0
1.52453e-163	7.33137e-165	-3.733e-163	-1.34557e-163	1.02528e-164	2.40301e-163	3.30559e-163	-3.82249e-163	-2.60693e-164	-4.78667e-164	2.67301e-164	-3.13467e-163	-1.04038e-162	7.69129e-163	-3.0899e-163	-1.17504e-162	9.13554e-164	5.79235e-163	2.0127e-163	6.52858e-164	6.46746e-164	-2.16978e-164	8.52254e-163	6.21862e-163	2.83433e-163	6.37501e-165	6.61623e-164	2.81243e-163	3.18046e-163	6.50877e-163	0
1.52453e-163	7.33137e-165	-3.733e-163	-1.34557e-163	1.02528e-164	2.40301e-163	3.30559e-163	-3.82249e-163	-2.60693e-164	-4.78667e-164	2.67301e-164	-3.13467e-163	-1.04038e-162	7.69129e-163	-3.0899e-163	-1.17504e-162	9.13554e-164	5.79235e-163	2.0127e-163	6.52858e-164	6.46746e-164	-2.16978e-164	8.52254e-163	6.21862e-163	2.83433e-163	6.37501e-165	6.61623e-164	2.81243e-163	3.18046e-163	6.50877e-163	0
1.52453e-163	7.33137e-165	-3.733e-163	-1.34557e-163	1.02528e-164	2.40301e-163	3.30559e-163	-3.82249e-163	-2.60693e-164	-4.78667e-164	2.67301e-164	-3.13467e-163	-1.04038e-162	7.69129e-163	-3.0899e-163	-1.17504e-162	9.13554e-164	5.79235e-163	2.0127e-163	6.52858e-164	6.46746e-164	-2.16978e-164	8.52254e-163	6.21862e-163	2.83433e-163	6.37501e-165	6.61623e-164	2.81243e-163	3.18046e-163	6.50877e-163	0
1.52453e-163	7.33137e-165	-3.733e-163	-1.34557e-163	1.02528e-164	2.40301e-163	3.30559e-163	-3.82249e-163	-2.60693e-164	-4.78667e-164	2.67301e-164	-3.13467e-163	-1.04038e-162	7.69129e-163	-3.0899e-163	-1.17504e-162	9.13554e-164	5.79235e-163	2.0127e-163	6.52858e-164	6.46746e-164	-2.16978e-164	8.52254e-163	6.21862e-163	2.83433e-163	6.37501e-165	6.61623e-164	2.81243e-163	3.18046e-163	6.50877e-163	0
1.52453e-163	7.33137e-165	-3.733e-163	-1.34557e-163	1.02528e-164	2.40301e-163	3.30559e-163	-3.82249e-163	-2.60693e-164	-4.78667e-164	2.67301e-164	-3.13467e-163	-1.04038e-162	7.69129e-163	-3.0899e-163	-1.17504e-162	9.13554e-164	5.79235e-163	2.0127e-163	6.52858e-164	6.46746e-164	-2.16978e-164	8.52254e-163	6.21862e-163	2.83433e-163	6.37501e-165	6.61623e-164	2.81243e-163	3.18046e-163	6.50877e-163	0
1.52453e-163	7.33137e-165	-3.733e-163	-1.34557e-163	1.02528e-164	2.40301e-163	3.30559e-163	-3.82249e-163	-2.60693e-164	-4.78667e-164	2.67301e-164	-3.13467e-163	-1.04038e-162	7.69129e-163	-3.0899e-163	-1.17504e-162	9.13554e-164	5.79235e-163	2.0127e-163	6.52858e-164	6.46746e-164	-2.16978e-164	8.52254e-163	6.21862e-163	2.83433e-163	6.37501e-165	6.61623e-164	2.81243e-163	3.18046e-163	6.50877e-163	0
1.52453e-163	7.33137e-165	-3.733e-163	-1.34557e-163	1.02528e-164	2.40301e-163	3.30559e-163	-3.82249e-163	-2.60693e-164	-4.78667e-164	2.67301e-164	-3.13467e-163	-1.04038e-162	7.69129e-163	-3.0899e-163	-1.17504e-162	9.13554e-164	5.79235e-163	2.0127e-163	6.52858e-164	6.46746e-164	-2.16978e-164	8.52254e-163	6.21862e-163	2.83433e-163	6.37501e-165	6.61623e-164	2.81243e-163	3.18046e-163	6.50877e-163	0
1.52453e-163	7.33137e-165	-3.733e-163	-1.34557e-163	1.02528e-164	2.40301e-163	3.30559e-163	-3.82249e-163	-2.60693e-164	-4.78667e-164	2.67301e-164	-3.13467e-163	-1.04038e-162	7.69129e-163	-3.0899e-163	-1.17504e-162	9.13554e-164	5.79235e-163	2.0127e-163	6.52858e-164	6.46746e-164	-2.16978e-164	8.52254e-163	6.21862e-163	2.83433e-163	6.37501e-165	6.61623e-164	2.81243e-163	3.18046e-163	6.50877e-163	0
1.52453e-163	7.33137e-165	-3.733e-163	-1.34557e-163	1.02528e-164	2.40301e-163	3.30559e-163	-3.82249e-163	-2.60693e-164	-4.78667e-164	2.67301e-164	-3.13467e-163	-1.04038e-162	7.69129e-163	-3.0899e-163	-1.17504e-162	9.13554e-164	5.79235e-163	2.0127e-163	6.52858e-164	6.46746e-164	-2.16978e-164	8.52254e-163	6.21862e-163	2.83433e-163	6.37501e-165	6.61623e-164	2.81243e-163	3.18046e-163	6.50877e-163	0
1.52453e-163	7.33137e-165	-3.733e-163	-1.34557e-163	1.02528e-164	2.40301e-163	3.30559e-163	-3.82249e-163	-2.60693e-164	-4.78667e-164	2.67301e-164	-3.13467e-163	-1.04038e-162	7.69129e-163	-3.0899e-163	-1.17504e-162	9.13554e-164	5.79235e-163	2.0127e-163	6.52858e-164	6.46746e-164	-2.16978e-164	8.52254e-163	6.21862e-163	2.83433e-163	6.37501e-165	6.61623e-164	2.81243e-163	3.18046e-163	6.50877e-163	0
1.52453e-163	7.33137e-165	-3.733e-163	-1.34557e-163	1.02528e-164	2.40301e-163	3.30559e-163	-3.82249e-163	-2.60693e-164	-4.78667e-164	2.67301e-164	-3.13467e-163	-1.04038e-162	7.69129e-163	-3.0899e-163	-1.17504e-162	9.13554e-164	5.79235e-163	2.0127e-163	6.52858e-164	6.46746e-164	-2.16978e-164	8.52254e-163	6.21862e-163	2.83433e-163	6.37501e-165	6.61623e-164	2.81243e-163	3.18046e-163	6.50877e-163	0
1.52453e-163	7.33137e-165	-3.733e-163	-1.34557e-163	1.02528e-164	2.40301e-163	3.30559e-163	-3.82249e-163	-2.60693e-164	-4.78667e-164	2.67301e-164	-3.13467e-163	-1.04038e-162	7.69129e-163	-3.0899e-163	-1.17504e-162	9.13554e-164	5.79235e-163	2.0127e-163	6.52858e-164	6.46746e-164	-2.16978e-164	8.52254e-163	6.21862e-163	2.83433e-163	6.37501e-165	6.61623e-164	2.81243e-163	3.18046e-163	6.50877e-163	0
1.52453e-163	7.33137e-165	-3.733e-163	-1.34557e-163	1.02528e-164	2.40301e-163	3.30559e-163	-3.82249e-163	-2.60693e-164	-4.78667e-164	2.67301e-164	-3.13467e-163	-1.04038e-162	7.69129e-163	-3.0899e-163	-1.17504e-162	9.13554e-164	5.79235e-163	2.0127e-163	6.52858e-164	6.46746e-164	-2.16978e-164	8.52254e-163	6.21862e-163	2.83433e-163	6.37501e-165	6.61623e-164	2.81243e-163	3.18046e-163	6.50877e-163	0
1.52453e-163	7.33137e-165	-3.733e-163	-1.34557e-163	1.02528e-164	2.40301e-163	3.30559e-163	-3.82249e-163	-2.60693e-164	-4.78667e-164	2.67301e-164	-3.13467e-163	-1.04038e-162	7.69129e-163	-3.0899e-163	-1.17504e-162	9.13554e-164	5.79235e-163	2.0127e-163	6.52858e-164	6.46746e-164	-2.16978e-164	8.52254e-163	6.21862e-163	2.83433e-163	6.37501e-165	6.61623e-164	2.81243e-163	3.18046e-163	6.50877e-163	0
1.52453e-163	7.33137e-165	-3.733e-163	-1.34557e-163	1.02528e-164	2.40301e-163	3.30559e-163	-3.82249e-163	-2.60693e-164	-4.78667e-164	2.67301e-164	-3.13467e-163	-1.04038e-162	7.69129e-163	-3.0899e-163	-1.17504e-162	9.13554e-164	5.79235e-163	2.0127e-163	6.52858e-164	6.46746e-164	-2.16978e-164	8.52254e-163	6.21862e-163	2.83433e-163	6.37501e-165	6.61623e-164	2.81243e-163	3.18046e-163	6.50877e-163	0
1.52453e-163	7.33137e-165	-3.733e-163	-1.34557e-163	1.02528e-164	2.40301e-163	3.30559e-163	-3.82249e-163	-2.60693e-164	-4.78667e-164	2.67301e-164	-3.13467e-163	-1.04038e-162	7.69129e-163	-3.0899e-163	-1.17504e-162	9.13554e-164	5.79235e-163	2.0127e-163	6.52858e-164	6.46746e-164	-2.16978e-164	8.52254e-163	6.21862e-163	2.83433e-163	6.37501e-165	6.61623e-164	2.81243e-163	3.18046e-163	6.50877e-163	0
1.52453e-163	7.33137e-165	-3.733e-163	-1.34557e-163	1.02528e-164	2.40301e-163	3.30559e-163	-3.82249e-163	-2.60693e-164	-4.78667e-164	2.67301e-164	-3.13467e-163	-1.04038e-162	7.69129e-163	-3.0899e-163	-1.17504e-162	9.13554e-164	5.79235e-163	2.0127e-163	6.52858e-164	6.46746e-164	-2.16978e-164	8.52254e-163	6.21862e-163	2.83433e-163	6.37501e-165	6.61623e-164	2.81243e-163	3.18046e-163	6.50877e-163	0
1.52453e-163	7.33137e-165	-3.733e-163	-1.34557e-163	1.02528e-164	2.40301e-163	3.30559e-163	-3.82249e-163	-2.60693e-164	-4.78667e-164	2.67301e-164	-3.13467e-163	-1.04038e-162	7.69129e-163	-3.0899e-163	-1.17504e-162	9.13554e-164	5.79235e-163	2.0127e-163	6.52858e-164	6.46746e-164	-2.16978e-164	8.52254e-163	6.21862e-163	2.83433e-163	6.37501e-165	6.61623e-164	2.81243e-163	3.18046e-163	6.50877e-163	0
1.52453e-163	7.33137e-165	-3.733e-163	-1.34557e-163	1.02528e-164	2.40301e-163	3.30559e-163	-3.82249e-163	-2.60693e-164	-4.78667e-164	2.67301e-164	-3.13467e-163	-1.04038e-162	7.69129e-163	-3.0899e-163	-1.17504e-162	9.13554e-164	5.79235e-163	2.0127e-163	6.52858e-164	6.46746e-164	-2.16978e-164	8.52254e-163	6.21862e-163	2.83433e-163	6.37501e-165	6.61623e-164	2.81243e-163	3.18046e-163	6.50877e-163	0
1.52453e-163	7.33137e-165	-3.733e-163	-1.34557e-163	1.02528e-164	2.40301e-163	3.30559e-163	-3.82249e-163	-2.60693e-164	-4.78667e-164	2.67301e-164	-3.13467e-163	-1.04038e-162	7.69129e-163	-3.0899e-163	-1.17504e-162	9.13554e-164	5.79235e-163	2.0127e-163	6.52858e-164	6.46746e-164	-2.16978e-164	8.52254e-163	6.21862e-163	2.83433e-163	6.37501e-165	6.61623e-164	2.81243e-163	3.18046e-163	6.50877e-163	0
1.52453e-163	7.33137e-165	-3.733e-163	-1.34557e-163	1.02528e-164	2.40301e-163	3.30559e-163	-3.82249e-163	-2.60693e-164	-4.78667e-164	2.67301e-164	-3.13467e-163	-1.04038e-162	7.69129e-163	-3.0899e-163	-1.17504e-162	9.13554e-164	5.79235e-163	2.0127e-163	6.52858e-164	6.46746e-164	-2.16978e-164	8.52254e-163	6.21862e-163	2.83433e-163	6.37501e-165	6.61623e-164	2.81243e-163	3.18046e-163	6.50877e-163	0
1.52453e-163	7.33137e-165	-3.733e-163	-1.34557e-163	1.02528e-164	2.40301e-163	3.30559e-163	-3.82249e-163	-2.60693e-164	-4.78667e-164	2.67301e-164	-3.13467e-163	-1.04038e-162	7.69129e-163	-3.0899e-163	-1.17504e-162	9.13554e-164	5.79235e-163	2.0127e-163	6.52858e-164	6.46746e-164	-2.16978e-164	8.52254e-163	6.21862e-163	2.83433e-163	6.37501e-165	6.61623e-164	2.81243e-163	3.18046e-163	6.50877e-163	0
1.52453e-163	7.33137e-165	-3.733e-163	-1.34557e-163	1.02528e-164	2.40301e-163	3.30559e-163	-3.82249e-163	-2.60693e-164	-4.78667e-164	2.67301e-164	-3.13467e-163	-1.04038e-162	7.69129e-163	-3.0899e-163	-1.17504e-162	9.13554e-164	5.79235e-163	2.0127e-163	6.52858e-164	6.46746e-164	-2.16978e-164	8.52254e-163	6.21862e-163	2.83433e-163	6.37501e-165	6.61623e-164	2.81243e-163	3.18046e-163	6.50877e-163	0
1.52453e-163	7.33137e-165	-3.733e-163	-1.34557e-163	1.02528e-164	2.40301e-163	3.30559e-163	-3.82249e-163	-2.60693e-164	-4.78667e-164	2.67301e-164	-3.13467e-163	-1.04038e-162	7.69129e-163	-3.0899e-163	-1.17504e-162	9.13554e-164	5.79235e-163	2.0127e-163	6.52858e-164	6.46746e-164	-2.16978e-164	8.52254e-163	6.21862e-163	2.83433e-163	6.37501e-165	6.61623e-164	2.81243e-163	3.18046e-163	6.50877e-163	0
1.52453e-163	7.33137e-165	-3.733e-163	-1.34557e-163	1.02528e-164	2.40301e-163	3.30559e-163	-3.82249e-163	-2.60693e-164	-4.78667e-164	2.67301e-164	-3.13467e-163	-1.04038e-162	7.69129e-163	-3.0899e-163	-1.17504e-162	9.13554e-164	5.79235e-163	2.0127e-163	6.52858e-164	6.46746e-164	-2.16978e-164	8.52254e-163	6.21862e-163	2.83433e-163	6.37501e-165	6.61623e-164	2.81243e-163	3.18046e-163	6.50877e-163	0
1.52453e-163	7.33137e-165	-3.733e-163	-1.34557e-163	1.02528e-164	2.40301e-163	3.30559e-163	-3.82249e-163	-2.60693e-164	-4.78667e-164	2.67301e-164	-3.13467e-163	-1.04038e-162	7.69129e-163	-3.0899e-163	-1.17504e-162	9.13554e-164	5.79235e-163	2.0127e-163	6.52858e-164	6.46746e-164	-2.16978e-164	8.52254e-163	6.21862e-163	2.83433e-163	6.37501e-165	6.61623e-164	2.81243e-163	3.18046e-163	6.50877e-163	0
1.52453e-163	7.33137e-165	-3.733e-163	-1.34557e-163	1.02528e-164	2.40301e-163	3.30559e-163	-3.82249e-163	-2.60693e-164	-4.78667e-164	2.67301e-164	-3.13467e-163	-1.04038e-162	7.69129e-163	-3.0899e-163	-1.17504e-162	9.13554e-164	5.79235e-163	2.0127e-163	6.52858e-164	6.46746e-164	-2.16978e-164	8.52254e-163	6.21862e-163	2.83433e-163	6.37501e-165	6.61623e-164	2.81243e-163	3.18046e-163	6.50877e-163	0
1.52453e-163	7.33137e-165	-3.733e-163	-1.34557e-163	1.02528e-164	2.40301e-163	3.30559e-163	-3.82249e-163	-2.60693e-164	-4.78667e-164	2.67301e-164	-3.13467e-163	-1.04038e-162	7.69129e-163	-3.0899e-163	-1.17504e-162	9.13554e-164	5.79235e-163	2.0127e-163	6.52858e-164	6.46746e-164	-2.16978e-164	8.52254e-163	6.21862e-163	2.83433e-163	6.37501e-165	6.61623e-164	2.81243e-163	3.18046e-163	6.50877e-163	0
1.52453e-163	7.33137e-165	-3.733e-163	-1.34557e-163	1.02528e-164	2.40301e-163	3.30559e-163	-3.82249e-163	-2.60693e-164	-4.78667e-164	2.67301e-164	-3.13467e-163	-1.04038e-162	7.69129e-163	-3.0899e-163	-1.17504e-162	9.13554e-164	5.79235e-163	2.0127e-163	6.52858e-164	6.46746e-164	-2.16978e-164	8.52254e-163	6.21862e-163	2.83433e-163	6.37501e-165	6.61623e-164	2.81243e-163	3.18046e-163	6.50877e-163	0
1.52453e-163	7.33137e-165	-3.733e-163	-1.34557e-163	1.02528e-164	2.40301e-163	3.30559e-163	-3.82249e-163	-2.60693e-164	-4.78667e-164	2.67301e-164	-3.13467e-163	-1.04038e-162	7.69129e-163	-3.0899e-163	-1.17504e-162	9.13554e-164	5.79235e-163	2.0127e-163	6.52858e-164	6.46746e-164	-2.16978e-164	8.52254e-163	6.21862e-163	2.83433e-163	6.37501e-165	6.61623e-164	2.81243e-163	3.18046e-163	6.50877e-163	0
1.52453e-163	7.33137e-165	-3.733e-163	-1.34557e-163	1.02528e-164	2.40301e-163	3.30559e-163	-3.82249e-163	-2.60693e-164	-4.78667e-164	2.67301e-164	-3.13467e-163	-1.04038e-162	7.69129e-163	-3.0899e-163	-1.17504e-162	9.13554e-164	5.79235e-163	2.0127e-163	6.52858e-164	6.46746e-164	-2.16978e-164	8.52254e-163	6.21862e-163	2.83433e-163	6.37501e-165	6.61623e-164	2.81243e-163	3.18046e-163	6.50877e-163	0
1.52453e-163	7.33137e-165	-3.733e-163	-1.34557e-163	1.02528e-164	2.40301e-163	3.30559e-163	-3.82249e-163	-2.60693e-164	-4.78667e-164	2.67301e-164	-3.13467e-163	-1.04038e-162	7.69129e-163	-3.0899e-163	-1.17504e-162	9.13554e-164	5.79235e-163	2.0127e-163	6.52858e-164	6.46746e-164	-2.16978e-164	8.52254e-163	6.21862e-163	2.83433e-163	6.37501e-165	6.61623e-164	2.81243e-163	3.18046e-163	6.50877e-163	0
1.52453e-163	7.33137e-165	-3.733e-163	-1.34557e-163	1.02528e-164	2.40301e-163	3.30559e-163	-3.82249e-163	-2.60693e-164	-4.78667e-164	2.67301e-164	-3.13467e-163	-1.04038e-162	7.69129e-163	-3.0899e-163	-1.17504e-162	9.13554e-164	5.79235e-163	2.0127e-163	6.52858e-164	6.46746e-164	-2.16978e-164	8.52254e-163	6.21862e-163	2.83433e-163	6.37501e-165	6.61623e-164	2.81243e-163	3.18046e-163	6.50877e-163	0
1.52453e-163	7.33137e-165	-3.733e-163	-1.34557e-163	1.02528e-164	2.40301e-163	3.30559e-163	-3.82249e-163	-2.60693e-164	-4.78667e-164	2.67301e-164	-3.13467e-163	-1.04038e-162	7.69129e-163	-3.0899e-163	-1.17504e-162	9.13554e-164	5.79235e-163	2.0127e-163	6.52858e-164	6.46746e-164	-2.16978e-164	8.52254e-163	6.21862e-163	2.83433e-163	6.37501e-165	6.61623e-164	2.81243e-163	3.18046e-163	6.50877e-163	0
1.52453e-163	7.33137e-165	-3.733e-163	-1.34557e-163	1.02528e-164	2.40301e-163	3.30559e-163	-3.82249e-163	-2.60693e-164	-4.78667e-164	2.67301e-164	-3.13467e-163	-1.04038e-162	7.69129e-163	-3.0899e-163	-1.17504e-162	9.13554e-164	5.79235e-163	2.0127e-163	6.52858e-164	6.46746e-164	-2.16978e-164	8.52254e-163	6.21862e-163	2.83433e-163	6.37501e-165	6.61623e-164	2.81243e-163	3.18046e-163	6.50877e-163	0
1.52453e-163	7.33137e-165	-3.733e-163	-1.34557e-163	1.02528e-164	2.40301e-163	3.30559e-163	-3.82249e-163	-2.60693e-164	-4.78667e-164	2.67301e-164	-3.13467e-163	-1.04038e-162	7.69129e-163	-3.0899e-163	-1.17504e-162	9.13554e-164	5.79235e-163	2.0127e-163	6.52858e-164	6.46746e-164	-2.16978e-164	8.52254e-163	6.21862e-163	2.83433e-163	6.37501e-165	6.61623e-164	2.81243e-163	3.18046e-163	6.50877e-163	0
1.52453e-163	7.33137e-165	-3.733e-163	-1.34557e-163	1.02528e-164	2.40301e-163	3.30559e-163	-3.82249e-163	-2.60693e-164	-4.78667e-164	2.67301e-164	-3.13467e-163	-1.04038e-162	7.69129e-163	-3.0899e-163	-1.17504e-162	9.13554e-164	5.79235e-163	2.0127e-163	6.52858e-164	6.46746e-164	-2.16978e-164	8.52254e-163	6.21862e-163	2.83433e-163	6.37501e-165	6.61623e-164	2.81243e-163	3.18046e-163	6.50877e-163	0
1.52453e-163	7.33137e-165	-3.733e-163	-1.34557e-163	1.02528e-164	2.40301e-163	3.30559e-163	-3.82249e-163	-2.60693e-164	-4.78667e-164	2.67301e-164	-3.13467e-163	-1.04038e-162	7.69129e-163	-3.0899e-163	-1.17504e-162	9.13554e-164	5.79235e-163	2.0127e-163	6.52858e-164	6.46746e-164	-2.16978e-164	8.52254e-163	6.21862e-163	2.83433e-163	6.37501e-165	6.61623e-164	2.81243e-163	3.18046e-163	6.50877e-163	0
1.52453e-163	7.33137e-165	-3.733e-163	-1.34557e-163	1.02528e-164	2.40301e-163	3.30559e-163	-3.82249e-163	-2.60693e-164	-4.78667e-164	2.67301e-164	-3.13467e-163	-1.04038e-162	7.69129e-163	-3.0899e-163	-1.17504e-162	9.13554e-164	5.79235e-163	2.0127e-163	6.52858e-164	6.46746e-164	-2.16978e-164	8.52254e-163	6.21862e-163	2.83433e-163	6.37501e-165	6.61623e-164	2.81243e-163	3.18046e-163	6.50877e-163	0
1.52453e-163	7.33137e-165	-3.733e-163	-1.34557e-163	1.02528e-164	2.40301e-163	3.30559e-163	-3.82249e-163	-2.60693e-164	-4.78667e-164	2.67301e-164	-3.13467e-163	-1.04038e-162	7.69129e-163	-3.0899e-163	-1.17504e-162	9.13554e-164	5.79235e-163	2.0127e-163	6.52858e-164	6.46746e-164	-2.16978e-164	8.52254e-163	6.21862e-163	2.83433e-163	6.37501e-165	6.61623e-164	2.81243e-163	3.18046e-163	6.50877e-163	0
1.52453e-163	7.33137e-165	-3.733e-163	-1.34557e-163	1.02528e-164	2.40301e-163	3.30559e-163	-3.82249e-163	-2.60693e-164	-4.78667e-164	2.67301e-164	-3.13467e-163	-1.04038e-162	7.69129e-163	-3.0899e-163	-1.17504e-162	9.13554e-164	5.79235e-163	2.0127e-163	6.52858e-164	6.46746e-164	-2.16978e-164	8.52254e-163	6.21862e-163	2.83433e-163	6.37501e-165	6.61623e-164	2.81243e-163	3.18046e-163	6.50877e-163	0
1.52453e-163	7.33137e-165	-3.733e-163	-1.34557e-163	1.02528e-164	2.40301e-163	3.30559e-163	-3.82249e-163	-2.60693e-164	-4.78667e-164	2.67301e-164	-3.13467e-163	-1.04038e-162	7.69129e-163	-3.0899e-163	-1.17504e-162	9.13554e-164	5.79235e-163	2.0127e-163	6.52858e-164	6.46746e-164	-2.16978e-164	8.52254e-163	6.21862e-163	2.83433e-163	6.37501e-165	6.61623e-164	2.81243e-163	3.18046e-163	6.50877e-163	0
1.52453e-163	7.33137e-165	-3.733e-163	-1.34557e-163	1.02528e-164	2.40301e-163	3.30559e-163	-3.82249e-163	-2.60693e-164	-4.78667e-164	2.67301e-164	-3.13467e-163	-1.04038e-162	7.69129e-163	-3.0899e-163	-1.17504e-162	9.13554e-164	5.79235e-163	2.0127e-163	6.52858e-164	6.46746e-164	-2.16978e-164	8.52254e-163	6.21862e-163	2.83433e-163	6.37501e-165	6.61623e-164	2.81243e-163	3.18046e-163	6.50877e-163	0
1.52453e-163	7.33137e-165	-3.733e-163	-1.34557e-163	1.02528e-164	2.40301e-163	3.30559e-163	-3.82249e-163	-2.60693e-164	-4.78667e-164	2.67301e-164	-3.13467e-163	-1.04038e-162	7.69129e-163	-3.0899e-163	-1.17504e-162	9.13554e-164	5.79235e-163	2.0127e-163	6.52858e-164	6.46746e-164	-2.16978e-164	8.52254e-163	6.21862e-163	2.83433e-163	6.37501e-165	6.61623e-164	2.81243e-163	3.18046e-163	6.50877e-163	0
1.52453e-163	7.33137e-165	-3.733e-163	-1.34557e-163	1.02528e-164	2.40301e-163	3.30559e-163	-3.82249e-163	-2.60693e-164	-4.78667e-164	2.67301e-164	-3.13467e-163	-1.04038e-162	7.69129e-163	-3.0899e-163	-1.17504e-162	9.13554e-164	5.79235e-163	2.0127e-163	6.52858e-164	6.46746e-164	-2.16978e-164	8.52254e-163	6.21862e-163	2.83433e-163	6.37501e-165	6.61623e-164	2.81243e-163	3.18046e-163	6.50877e-163	0
1.52453e-163	7.33137e-165	-3.733e-163	-1.34557e-163	1.02528e-164	2.40301e-163	3.30559e-163	-3.82249e-163	-2.60693e-164	-4.78667e-164	2.67301e-164	-3.13467e-163	-1.04038e-162	7.69129e-163	-3.0899e-163	-1.17504e-162	9.13554e-164	5.79235e-163	2.0127e-163	6.52858e-164	6.46746e-164	-2.16978e-164	8.52254e-163	6.21862e-163	2.83433e-163	6.37501e-165	6.61623e-164	2.81243e-163	3.18046e-163	6.50877e-163	0
1.52453e-163	7.33137e-165	-3.733e-163	-1.34557e-163	1.02528e-164	2.40301e-163	3.30559e-163	-3.82249e-163	-2.60693e-164	-4.78667e-164	2.67301e-164	-3.13467e-163	-1.04038e-162	7.69129e-163	-3.0899e-163	-1.17504e-162	9.13554e-164	5.79235e-163	2.0127e-163	6.52858e-164	6.46746e-164	-2.16978e-164	8.52254e-163	6.21862e-163	2.83433e-163	6.37501e-165	6.61623e-164	2.81243e-163	3.18046e-163	6.50877e-163	0
1.52453e-163	7.33137e-165	-3.733e-163	-1.34557e-163	1.02528e-164	2.40301e-163	3.30559e-163	-3.82249e-163	-2.60693e-164	-4.78667e-164	2.67301e-164	-3.13467e-163	-1.04038e-162	7.69129e-163	-3.0899e-163	-1.17504e-162	9.13554e-164	5.79235e-163	2.0127e-163	6.52858e-164	6.46746e-164	-2.16978e-164	8.52254e-163	6.21862e-163	2.83433e-163	6.37501e-165	6.61623e-164	2.81243e-163	3.18046e-163	6.50877e-163	0
1.52453e-163	7.33137e-165	-3.733e-163	-1.34557e-163	1.02528e-164	2.40301e-163	3.30559e-163	-3.82249e-163	-2.60693e-164	-4.78667e-164	2.67301e-164	-3.13467e-163	-1.04038e-162	7.69129e-163	-3.0899e-163	-1.17504e-162	9.13554e-164	5.79235e-163	2.0127e-163	6.52858e-164	6.46746e-164	-2.16978e-164	8.52254e-163	6.21862e-163	2.83433e-163	6.37501e-165	6.61623e-164	2.81243e-163	3.18046e-163	6.50877e-163	0
1.52453e-163	7.33137e-165	-3.733e-163	-1.34557e-163	1.02528e-164	2.40301e-163	3.30559e-163	-3.82249e-163	-2.60693e-164	-4.78667e-164	2.67301e-164	-3.13467e-163	-1.04038e-162	7.69129e-163	-3.0899e-163	-1.17504e-162	9.13554e-164	5.79235e-163	2.0127e-163	6.52858e-164	6.46746e-164	-2.16978e-164	8.52254e-163	6.21862e-163	2.83433e-163	6.37501e-165	6.61623e-164	2.81243e-163	3.18046e-163	6.50877e-163	0
1.52453e-163	7.33137e-165	-3.733e-163	-1.34557e-163	1.02528e-164	2.40301e-163	3.30559e-163	-3.82249e-163	-2.60693e-164	-4.78667e-164	2.67301e-164	-3.13467e-163	-1.04038e-162	7.69129e-163	-3.0899e-163	-1.17504e-162	9.13554e-164	5.79235e-163	2.0127e-163	6.52858e-164	6.46746e-164	-2.16978e-164	8.52254e-163	6.21862e-163	2.83433e-163	6.37501e-165	6.61623e-164	2.81243e-163	3.18046e-163	6.50877e-163	0
1.52453e-163	7.33137e-165	-3.733e-163	-1.34557e-163	1.02528e-164	2.40301e-163	3.30559e-163	-3.82249e-163	-2.60693e-164	-4.78667e-164	2.67301e-164	-3.13467e-163	-1.04038e-162	7.69129e-163	-3.0899e-163	-1.17504e-162	9.13554e-164	5.79235e-163	2.0127e-163	6.52858e-164	6.46746e-164	-2.16978e-164	8.52254e-163	6.21862e-163	2.83433e-163	6.37501e-165	6.61623e-164	2.81243e-163	3.18046e-163	6.50877e-163	0
1.52453e-163	7.33137e-165	-3.733e-163	-1.34557e-163	1.02528e-164	2.40301e-163	3.30559e-163	-3.82249e-163	-2.60693e-164	-4.78667e-164	2.67301e-164	-3.13467e-163	-1.04038e-162	7.69129e-163	-3.0899e-163	-1.17504e-162	9.13554e-164	5.79235e-163	2.0127e-163	6.52858e-164	6.46746e-164	-2.16978e-164	8.52254e-163	6.21862e-163	2.83433e-163	6.37501e-165	6.61623e-164	2.81243e-163	3.18046e-163	6.50877e-163	0
1.52453e-163	7.33137e-165	-3.733e-163	-1.34557e-163	1.02528e-164	2.40301e-163	3.30559e-163	-3.82249e-163	-2.60693e-164	-4.78667e-164	2.67301e-164	-3.13467e-163	-1.04038e-162	7.69129e-163	-3.0899e-163	-1.17504e-162	9.13554e-164	5.79235e-163	2.0127e-163	6.52858e-164	6.46746e-164	-2.16978e-164	8.52254e-163	6.21862e-163	2.83433e-163	6.37501e-165	6.61623e-164	2.81243e-163	3.18046e-163	6.50877e-163	0
1.52453e-163	7.33137e-165	-3.733e-163	-1.34557e-163	1.02528e-164	2.40301e-163	3.30559e-163	-3.82249e-163	-2.60693e-164	-4.78667e-164	2.67301e-164	-3.13467e-163	-1.04038e-162	7.69129e-163	-3.0899e-163	-1.17504e-162	9.13554e-164	5.79235e-163	2.0127e-163	6.52858e-164	6.46746e-164	-2.16978e-164	8.52254e-163	6.21862e-163	2.83433e-163	6.37501e-165	6.61623e-164	2.81243e-163	3.18046e-163	6.50877e-163	0
1.52453e-163	7.33137e-165	-3.733e-163	-1.34557e-163	1.02528e-164	2.40301e-163	3.30559e-163	-3.82249e-163	-2.60693e-164	-4.78667e-164	2.67301e-164	-3.13467e-163	-1.04038e-162	7.69129e-163	-3.0899e-163	-1.17504e-162	9.13554e-164	5.79235e-163	2.0127e-163	6.52858e-164	6.46746e-164	-2.16978e-164	8.52254e-163	6.21862e-163	2.83433e-163	6.37501e-165	6.61623e-164	2.81243e-163	3.18046e-163	6.50877e-163	0
1.52453e-163	7.33137e-165	-3.733e-163	-1.34557e-163	1.02528e-164	2.40301e-163	3.30559e-163	-3.82249e-163	-2.60693e-164	-4.78667e-164	2.67301e-164	-3.13467e-163	-1.04038e-162	7.69129e-163	-3.0899e-163	-1.17504e-162	9.13554e-164	5.79235e-163	2.0127e-163	6.52858e-164	6.46746e-164	-2.16978e-164	8.52254e-163	6.21862e-163	2.83433e-163	6.37501e-165	6.61623e-164	2.81243e-163	3.18046e-163	6.50877e-163	0
1.52453e-163	7.33137e-165	-3.733e-163	-1.34557e-163	1.02528e-164	2.40301e-163	3.30559e-163	-3.82249e-163	-2.60693e-164	-4.78667e-164	2.67301e-164	-3.13467e-163	-1.04038e-162	7.69129e-163	-3.0899e-163	-1.17504e-162	9.13554e-164	5.79235e-163	2.0127e-163	6.52858e-164	6.46746e-164	-2.16978e-164	8.52254e-163	6.21862e-163	2.83433e-163	6.37501e-165	6.61623e-164	2.81243e-163	3.18046e-163	6.50877e-163	0
1.52453e-163	7.33137e-165	-3.733e-163	-1.34557e-163	1.02528e-164	2.40301e-163	3.30559e-163	-3.82249e-163	-2.60693e-164	-4.78667e-164	2.67301e-164	-3.13467e-163	-1.04038e-162	7.69129e-163	-3.0899e-163	-1.17504e-162	9.13554e-164	5.79235e-163	2.0127e-163	6.52858e-164	6.46746e-164	-2.16978e-164	8.52254e-163	6.21862e-163	2.83433e-163	6.37501e-165	6.61623e-164	2.81243e-163	3.18046e-163	6.50877e-163	0
1.52453e-163	7.33137e-165	-3.733e-163	-1.34557e-163	1.02528e-164	2.40301e-163	3.30559e-163	-3.82249e-163	-2.60693e-164	-4.78667e-164	2.67301e-164	-3.13467e-163	-1.04038e-162	7.69129e-163	-3.0899e-163	-1.17504e-162	9.13554e-164	5.79235e-163	2.0127e-163	6.52858e-164	6.46746e-164	-2.16978e-164	8.52254e-163	6.21862e-163	2.83433e-163	6.37501e-165	6.61623e-164	2.81243e-163	3.18046e-163	6.50877e-163	0
1.52453e-163	7.33137e-165	-3.733e-163	-1.34557e-163	1.02528e-164	2.40301e-163	3.30559e-163	-3.82249e-163	-2.60693e-164	-4.78667e-164	2.67301e-164	-3.13467e-163	-1.04038e-162	7.69129e-163	-3.0899e-163	-1.17504e-162	9.13554e-164	5.79235e-163	2.0127e-163	6.52858e-164	6.46746e-164	-2.16978e-164	8.52254e-163	6.21862e-163	2.83433e-163	6.37501e-165	6.61623e-164	2.81243e-163	3.18046e-163	6.50877e-163	0
1.52453e-163	7.33137e-165	-3.733e-163	-1.34557e-163	1.02528e-164	2.40301e-163	3.30559e-163	-3.82249e-163	-2.60693e-164	-4.78667e-164	2.67301e-164	-3.13467e-163	-1.04038e-162	7.69129e-163	-3.0899e-163	-1.17504e-162	9.13554e-164	5.79235e-163	2.0127e-163	6.52858e-164	6.46746e-164	-2.16978e-164	8.52254e-163	6.21862e-163	2.83433e-163	6.37501e-165	6.61623e-164	2.81243e-163	3.18046e-163	6.50877e-163	0
1.52453e-163	7.33137e-165	-3.733e-163	-1.34557e-163	1.02528e-164	2.40301e-163	3.30559e-163	-3.82249e-163	-2.60693e-164	-4.78667e-164	2.67301e-164	-3.13467e-163	-1.04038e-162	7.69129e-163	-3.0899e-163	-1.17504e-162	9.13554e-164	5.79235e-163	2.0127e-163	6.52858e-164	6.46746e-164	-2.16978e-164	8.52254e-163	6.21862e-163	2.83433e-163	6.37501e-165	6.61623e-164	2.81243e-163	3.18046e-163	6.50877e-163	0
1.52453e-163	7.33137e-165	-3.733e-163	-1.34557e-163	1.02528e-164	2.40301e-163	3.30559e-163	-3.82249e-163	-2.60693e-164	-4.78667e-164	2.67301e-164	-3.13467e-163	-1.04038e-162	7.69129e-163	-3.0899e-163	-1.17504e-162	9.13554e-164	5.79235e-163	2.0127e-163	6.52858e-164	6.46746e-164	-2.16978e-164	8.52254e-163	6.21862e-163	2.83433e-163	6.37501e-165	6.61623e-164	2.81243e-163	3.18046e-163	6.50877e-163	0
1.52453e-163	7.33137e-165	-3.733e-163	-1.34557e-163	1.02528e-164	2.40301e-163	3.30559e-163	-3.82249e-163	-2.60693e-164	-4.78667e-164	2.67301e-164	-3.13467e-163	-1.04038e-162	7.69129e-163	-3.0899e-163	-1.17504e-162	9.13554e-164	5.79235e-163	2.0127e-163	6.52858e-164	6.46746e-164	-2.16978e-164	8.52254e-163	6.21862e-163	2.83433e-163	6.37501e-165	6.61623e-164	2.81243e-163	3.18046e-163	6.50877e-163	0
1.52453e-163	7.33137e-165	-3.733e-163	-1.34557e-163	1.02528e-164	2.40301e-163	3.30559e-163	-3.82249e-163	-2.60693e-164	-4.78667e-164	2.67301e-164	-3.13467e-163	-1.04038e-162	7.69129e-163	-3.0899e-163	-1.17504e-162	9.13554e-164	5.79235e-163	2.0127e-163	6.52858e-164	6.46746e-164	-2.16978e-164	8.52254e-163	6.21862e-163	2.83433e-163	6.37501e-165	6.61623e-164	2.81243e-163	3.18046e-163	6.50877e-163	0
1.52453e-163	7.33137e-165	-3.733e-163	-1.34557e-163	1.02528e-164	2.40301e-163	3.30559e-163	-3.82249e-163	-2.60693e-164	-4.78667e-164	2.67301e-164	-3.13467e-163	-1.04038e-162	7.69129e-163	-3.0899e-163	-1.17504e-162	9.13554e-164	5.79235e-163	2.0127e-163	6.52858e-164	6.46746e-164	-2.16978e-164	8.52254e-163	6.21862e-163	2.83433e-163	6.37501e-165	6.61623e-164	2.81243e-163	3.18046e-163	6.50877e-163	0
1.52453e-163	7.33137e-165	-3.733e-163	-1.34557e-163	1.02528e-164	2.40301e-163	3.30559e-163	-3.82249e-163	-2.60693e-164	-4.78667e-164	2.67301e-164	-3.13467e-163	-1.04038e-162	7.69129e-163	-3.0899e-163	-1.17504e-162	9.13554e-164	5.79235e-163	2.0127e-163	6.52858e-164	6.46746e-164	-2.16978e-164	8.52254e-163	6.21862e-163	2.83433e-163	6.37501e-165	6.61623e-164	2.81243e-163	3.18046e-163	6.50877e-163	0
1.52453e-163	7.33137e-165	-3.733e-163	-1.34557e-163	1.02528e-164	2.40301e-163	3.30559e-163	-3.82249e-163	-2.60693e-164	-4.78667e-164	2.67301e-164	-3.13467e-163	-1.04038e-162	7.69129e-163	-3.0899e-163	-1.17504e-162	9.13554e-164	5.79235e-163	2.0127e-163	6.52858e-164	6.46746e-164	-2.16978e-164	8.52254e-163	6.21862e-163	2.83433e-163	6.37501e-165	6.61623e-164	2.81243e-163	3.18046e-163	6.50877e-163	0
1.52453e-163	7.33137e-165	-3.733e-163	-1.34557e-163	1.02528e-164	2.40301e-163	3.30559e-163	-3.82249e-163	-2.60693e-164	-4.78667e-164	2.67301e-164	-3.13467e-163	-1.04038e-162	7.69129e-163	-3.0899e-163	-1.17504e-162	9.13554e-164	5.79235e-163	2.0127e-163	6.52858e-164	6.46746e-164	-2.16978e-164	8.52254e-163	6.21862e-163	2.83433e-163	6.37501e-165	6.61623e-164	2.81243e-163	3.18046e-163	6.50877e-163	0
1.52453e-163	7.33137e-165	-3.733e-163	-1.34557e-163	1.02528e-164	2.40301e-163	3.30559e-163	-3.82249e-163	-2.60693e-164	-4.78667e-164	2.67301e-164	-3.13467e-163	-1.04038e-162	7.69129e-163	-3.0899e-163	-1.17504e-162	9.13554e-164	5.79235e-163	2.0127e-163	6.52858e-164	6.46746e-164	-2.16978e-164	8.52254e-163	6.21862e-163	2.83433e-163	6.37501e-165	6.61623e-164	2.81243e-163	3.18046e-163	6.50877e-163	0
1.52453e-163	7.33137e-165	-3.733e-163	-1.34557e-163	1.02528e-164	2.40301e-163	3.30559e-163	-3.82249e-163	-2.60693e-164	-4.78667e-164	2.67301e-164	-3.13467e-163	-1.04038e-162	7.69129e-163	-3.0899e-163	-1.17504e-162	9.13554e-164	5.79235e-163	2.0127e-163	6.52858e-164	6.46746e-164	-2.16978e-164	8.52254e-163	6.21862e-163	2.83433e-163	6.37501e-165	6.61623e-164	2.81243e-163	3.18046e-163	6.50877e-163	0
1.52453e-163	7.33137e-165	-3.733e-163	-1.34557e-163	1.02528e-164	2.40301e-163	3.30559e-163	-3.82249e-163	-2.60693e-164	-4.78667e-164	2.67301e-164	-3.13467e-163	-1.04038e-162	7.69129e-163	-3.0899e-163	-1.17504e-162	9.13554e-164	5.79235e-163	2.0127e-163	6.52858e-164	6.46746e-164	-2.16978e-164	8.52254e-163	6.21862e-163	2.83433e-163	6.37501e-165	6.61623e-164	2.81243e-163	3.18046e-163	6.50877e-163	0
1.52453e-163	7.33137e-165	-3.733e-163	-1.34557e-163	1.02528e-164	2.40301e-163	3.30559e-163	-3.82249e-163	-2.60693e-164	-4.78667e-164	2.67301e-164	-3.13467e-163	-1.04038e-162	7.69129e-163	-3.0899e-163	-1.17504e-162	9.13554e-164	5.79235e-163	2.0127e-163	6.52858e-164	6.46746e-164	-2.16978e-164	8.52254e-163	6.21862e-163	2.83433e-163	6.37501e-165	6.61623e-164	2.81243e-163	3.18046e-163	6.50877e-163	0
1.52453e-163	7.33137e-165	-3.733e-163	-1.34557e-163	1.02528e-164	2.40301e-163	3.30559e-163	-3.82249e-163	-2.60693e-164	-4.78667e-164	2.67301e-164	-3.13467e-163	-1.04038e-162	7.69129e-163	-3.0899e-163	-1.17504e-162	9.13554e-164	5.79235e-163	2.0127e-163	6.52858e-164	6.46746e-164	-2.16978e-164	8.52254e-163	6.21862e-163	2.83433e-163	6.37501e-165	6.61623e-164	2.81243e-163	3.18046e-163	6.50877e-163	0
1.52453e-163	7.33137e-165	-3.733e-163	-1.34557e-163	1.02528e-164	2.40301e-163	3.30559e-163	-3.82249e-163	-2.60693e-164	-4.78667e-164	2.67301e-164	-3.13467e-163	-1.04038e-162	7.69129e-163	-3.0899e-163	-1.17504e-162	9.13554e-164	5.79235e-163	2.0127e-163	6.52858e-164	6.46746e-164	-2.16978e-164	8.52254e-163	6.21862e-163	2.83433e-163	6.37501e-165	6.61623e-164	2.81243e-163	3.18046e-163	6.50877e-163	0
1.52453e-163	7.33137e-165	-3.733e-163	-1.34557e-163	1.02528e-164	2.40301e-163	3.30559e-163	-3.82249e-163	-2.60693e-164	-4.78667e-164	2.67301e-164	-3.13467e-163	-1.04038e-162	7.69129e-163	-3.0899e-163	-1.17504e-162	9.13554e-164	5.79235e-163	2.0127e-163	6.52858e-164	6.46746e-164	-2.16978e-164	8.52254e-163	6.21862e-163	2.83433e-163	6.37501e-165	6.61623e-164	2.81243e-163	3.18046e-163	6.50877e-163	0
1.52453e-163	7.33137e-165	-3.733e-163	-1.34557e-163	1.02528e-164	2.40301e-163	3.30559e-163	-3.82249e-163	-2.60693e-164	-4.78667e-164	2.67301e-164	-3.13467e-163	-1.04038e-162	7.69129e-163	-3.0899e-163	-1.17504e-162	9.13554e-164	5.79235e-163	2.0127e-163	6.52858e-164	6.46746e-164	-2.16978e-164	8.52254e-163	6.21862e-163	2.83433e-163	6.37501e-165	6.61623e-164	2.81243e-163	3.18046e-163	6.50877e-163	0
1.52453e-163	7.33137e-165	-3.733e-163	-1.34557e-163	1.02528e-164	2.40301e-163	3.30559e-163	-3.82249e-163	-2.60693e-164	-4.78667e-164	2.67301e-164	-3.13467e-163	-1.04038e-162	7.69129e-163	-3.0899e-163	-1.17504e-162	9.13554e-164	5.79235e-163	2.0127e-163	6.52858e-164	6.46746e-164	-2.16978e-164	8.52254e-163	6.21862e-163	2.83433e-163	6.37501e-165	6.61623e-164	2.81243e-163	3.18046e-163	6.50877e-163	0
1.52453e-163	7.33137e-165	-3.733e-163	-1.34557e-163	1.02528e-164	2.40301e-163	3.30559e-163	-3.82249e-163	-2.60693e-164	-4.78667e-164	2.67301e-164	-3.13467e-163	-1.04038e-162	7.69129e-163	-3.0899e-163	-1.17504e-162	9.13554e-164	5.79235e-163	2.0127e-163	6.52858e-164	6.46746e-164	-2.16978e-164	8.52254e-163	6.21862e-163	2.83433e-163	6.37501e-165	6.61623e-164	2.81243e-163	3.18046e-163	6.50877e-163	0
1.52453e-163	7.33137e-165	-3.733e-163	-1.34557e-163	1.02528e-164	2.40301e-163	3.30559e-163	-3.82249e-163	-2.60693e-164	-4.78667e-164	2.67301e-164	-3.13467e-163	-1.04038e-162	7.69129e-163	-3.0899e-163	-1.17504e-162	9.13554e-164	5.79235e-163	2.0127e-163	6.52858e-164	6.46746e-164	-2.16978e-164	8.52254e-163	6.21862e-163	2.83433e-163	6.37501e-165	6.61623e-164	2.81243e-163	3.18046e-163	6.50877e-163	0
1.52453e-163	7.33137e-165	-3.733e-163	-1.34557e-163	1.02528e-164	2.40301e-163	3.30559e-163	-3.82249e-163	-2.60693e-164	-4.78667e-164	2.67301e-164	-3.13467e-163	-1.04038e-162	7.69129e-163	-3.0899e-163	-1.17504e-162	9.13554e-164	5.79235e-163	2.0127e-163	6.52858e-164	6.46746e-164	-2.16978e-164	8.52254e-163	6.21862e-163	2.83433e-163	6.37501e-165	6.61623e-164	2.81243e-163	3.18046e-163	6.50877e-163	0
1.52453e-163	7.33137e-165	-3.733e-163	-1.34557e-163	1.02528e-164	2.40301e-163	3.30559e-163	-3.82249e-163	-2.60693e-164	-4.78667e-164	2.67301e-164	-3.13467e-163	-1.04038e-162	7.69129e-163	-3.0899e-163	-1.17504e-162	9.13554e-164	5.79235e-163	2.0127e-163	6.52858e-164	6.46746e-164	-2.16978e-164	8.52254e-163	6.21862e-163	2.83433e-163	6.37501e-165	6.61623e-164	2.81243e-163	3.18046e-163	6.50877e-163	0
1.52453e-163	7.33137e-165	-3.733e-163	-1.34557e-163	1.02528e-164	2.40301e-163	3.30559e-163	-3.82249e-163	-2.60693e-164	-4.78667e-164	2.67301e-164	-3.13467e-163	-1.04038e-162	7.69129e-163	-3.0899e-163	-1.17504e-162	9.13554e-164	5.79235e-163	2.0127e-163	6.52858e-164	6.46746e-164	-2.16978e-164	8.52254e-163	6.21862e-163	2.83433e-163	6.37501e-165	6.61623e-164	2.81243e-163	3.18046e-163	6.50877e-163	0
1.52453e-163	7.33137e-165	-3.733e-163	-1.34557e-163	1.02528e-164	2.40301e-163	3.30559e-163	-3.82249e-163	-2.60693e-164	-4.78667e-164	2.67301e-164	-3.13467e-163	-1.04038e-162	7.69129e-163	-3.0899e-163	-1.17504e-162	9.13554e-164	5.79235e-163	2.0127e-163	6.52858e-164	6.46746e-164	-2.16978e-164	8.52254e-163	6.21862e-163	2.83433e-163	6.37501e-165	6.61623e-164	2.81243e-163	3.18046e-163	6.50877e-163	0
1.52453e-163	7.33137e-165	-3.733e-163	-1.34557e-163	1.02528e-164	2.40301e-163	3.30559e-163	-3.82249e-163	-2.60693e-164	-4.78667e-164	2.67301e-164	-3.13467e-163	-1.04038e-162	7.69129e-163	-3.0899e-163	-1.17504e-162	9.13554e-164	5.79235e-163	2.0127e-163	6.52858e-164	6.46746e-164	-2.16978e-164	8.52254e-163	6.21862e-163	2.83433e-163	6.37501e-165	6.61623e-164	2.81243e-163	3.18046e-163	6.50877e-163	0
1.52453e-163	7.33137e-165	-3.733e-163	-1.34557e-163	1.02528e-164	2.40301e-163	3.30559e-163	-3.82249e-163	-2.60693e-164	-4.78667e-164	2.67301e-164	-3.13467e-163	-1.04038e-162	7.69129e-163	-3.0899e-163	-1.17504e-162	9.13554e-164	5.79235e-163	2.0127e-163	6.52858e-164	6.46746e-164	-2.16978e-164	8.52254e-163	6.21862e-163	2.83433e-163	6.37501e-165	6.61623e-164	2.81243e-163	3.18046e-163	6.50877e-163	0
1.52453e-163	7.33137e-165	-3.733e-163	-1.34557e-163	1.02528e-164	2.40301e-163	3.30559e-163	-3.82249e-163	-2.60693e-164	-4.78667e-164	2.67301e-164	-3.13467e-163	-1.04038e-162	7.69129e-163	-3.0899e-163	-1.17504e-162	9.13554e-164	5.79235e-163	2.0127e-163	6.52858e-164	6.46746e-164	-2.16978e-164	8.52254e-163	6.21862e-163	2.83433e-163	6.37501e-165	6.61623e-164	2.81243e-163	3.18046e-163	6.50877e-163	0
1.52453e-163	7.33137e-165	-3.733e-163	-1.34557e-163	1.02528e-164	2.40301e-163	3.30559e-163	-3.82249e-163	-2.60693e-164	-4.78667e-164	2.67301e-164	-3.13467e-163	-1.04038e-162	7.69129e-163	-3.0899e-163	-1.17504e-162	9.13554e-164	5.79235e-163	2.0127e-163	6.52858e-164	6.46746e-164	-2.16978e-164	8.52254e-163	6.21862e-163	2.83433e-163	6.37501e-165	6.61623e-164	2.81243e-163	3.18046e-163	6.50877e-163	0
1.52453e-163	7.33137e-165	-3.733e-163	-1.34557e-163	1.02528e-164	2.40301e-163	3.30559e-163	-3.82249e-163	-2.60693e-164	-4.78667e-164	2.67301e-164	-3.13467e-163	-1.04038e-162	7.69129e-163	-3.0899e-163	-1.17504e-162	9.13554e-164	5.79235e-163	2.0127e-163	6.52858e-164	6.46746e-164	-2.16978e-164	8.52254e-163	6.21862e-163	2.83433e-163	6.37501e-165	6.61623e-164	2.81243e-163	3.18046e-163	6.50877e-163	0
1.52453e-163	7.33137e-165	-3.733e-163	-1.34557e-163	1.02528e-164	2.40301e-163	3.30559e-163	-3.82249e-163	-2.60693e-164	-4.78667e-164	2.67301e-164	-3.13467e-163	-1.04038e-162	7.69129e-163	-3.0899e-163	-1.17504e-162	9.13554e-164	5.79235e-163	2.0127e-163	6.52858e-164	6.46746e-164	-2.16978e-164	8.52254e-163	6.21862e-163	2.83433e-163	6.37501e-165	6.61623e-164	2.81243e-163	3.18046e-163	6.50877e-163	0
1.52453e-163	7.33137e-165	-3.733e-163	-1.34557e-163	1.02528e-164	2.40301e-163	3.30559e-163	-3.82249e-163	-2.60693e-164	-4.78667e-164	2.67301e-164	-3.13467e-163	-1.04038e-162	7.69129e-163	-3.0899e-163	-1.17504e-162	9.13554e-164	5.79235e-163	2.0127e-163	6.52858e-164	6.46746e-164	-2.16978e-164	8.52254e-163	6.21862e-163	2.83433e-163	6.37501e-165	6.61623e-164	2.81243e-163	3.18046e-163	6.50877e-163	0
1.52453e-163	7.33137e-165	-3.733e-163	-1.34557e-163	1.02528e-164	2.40301e-163	3.30559e-163	-3.82249e-163	-2.60693e-164	-4.78667e-164	2.67301e-164	-3.13467e-163	-1.04038e-162	7.69129e-163	-3.0899e-163	-1.17504e-162	9.13554e-164	5.79235e-163	2.0127e-163	6.52858e-164	6.46746e-164	-2.16978e-164	8.52254e-163	6.21862e-163	2.83433e-163	6.37501e-165	6.61623e-164	2.81243e-163	3.18046e-163	6.50877e-163	0
1.52453e-163	7.33137e-165	-3.733e-163	-1.34557e-163	1.02528e-164	2.40301e-163	3.30559e-163	-3.82249e-163	-2.60693e-164	-4.78667e-164	2.67301e-164	-3.13467e-163	-1.04038e-162	7.69129e-163	-3.0899e-163	-1.17504e-162	9.13554e-164	5.79235e-163	2.0127e-163	6.52858e-164	6.46746e-164	-2.16978e-164	8.52254e-163	6.21862e-163	2.83433e-163	6.37501e-165	6.61623e-164	2.81243e-163	3.18046e-163	6.50877e-163	0
1.52453e-163	7.33137e-165	-3.733e-163	-1.34557e-163	1.02528e-164	2.40301e-163	3.30559e-163	-3.82249e-163	-2.60693e-164	-4.78667e-164	2.67301e-164	-3.13467e-163	-1.04038e-162	7.69129e-163	-3.0899e-163	-1.17504e-162	9.13554e-164	5.79235e-163	2.0127e-163	6.52858e-164	6.46746e-164	-2.16978e-164	8.52254e-163	6.21862e-163	2.83433e-163	6.37501e-165	6.61623e-164	2.81243e-163	3.18046e-163	6.50877e-163	0
1.52453e-163	7.33137e-165	-3.733e-163	-1.34557e-163	1.02528e-164	2.40301e-163	3.30559e-163	-3.82249e-163	-2.60693e-164	-4.78667e-164	2.67301e-164	-3.13467e-163	-1.04038e-162	7.69129e-163	-3.0899e-163	-1.17504e-162	9.13554e-164	5.79235e-163	2.0127e-163	6.52858e-164	6.46746e-164	-2.16978e-164	8.52254e-163	6.21862e-163	2.83433e-163	6.37501e-165	6.61623e-164	2.81243e-163	3.18046e-163	6.50877e-163	0
1.52453e-163	7.33137e-165	-3.733e-163	-1.34557e-163	1.02528e-164	2.40301e-163	3.30559e-163	-3.82249e-163	-2.60693e-164	-4.78667e-164	2.67301e-164	-3.13467e-163	-1.04038e-162	7.69129e-163	-3.0899e-163	-1.17504e-162	9.13554e-164	5.79235e-163	2.0127e-163	6.52858e-164	6.46746e-164	-2.16978e-164	8.52254e-163	6.21862e-163	2.83433e-163	6.37501e-165	6.61623e-164	2.81243e-163	3.18046e-163	6.50877e-163	0
1.52453e-163	7.33137e-165	-3.733e-163	-1.34557e-163	1.02528e-164	2.40301e-163	3.30559e-163	-3.82249e-163	-2.60693e-164	-4.78667e-164	2.67301e-164	-3.13467e-163	-1.04038e-162	7.69129e-163	-3.0899e-163	-1.17504e-162	9.13554e-164	5.79235e-163	2.0127e-163	6.52858e-164	6.46746e-164	-2.16978e-164	8.52254e-163	6.21862e-163	2.83433e-163	6.37501e-165	6.61623e-164	2.81243e-163	3.18046e-163	6.50877e-163	0
1.52453e-163	7.33137e-165	-3.733e-163	-1.34557e-163	1.02528e-164	2.40301e-163	3.30559e-163	-3.82249e-163	-2.60693e-164	-4.78667e-164	2.67301e-164	-3.13467e-163	-1.04038e-162	7.69129e-163	-3.0899e-163	-1.17504e-162	9.13554e-164	5.79235e-163	2.0127e-163	6.52858e-164	6.46746e-164	-2.16978e-164	8.52254e-163	6.21862e-163	2.83433e-163	6.37501e-165	6.61623e-164	2.81243e-163	3.18046e-163	6.50877e-163	0
1.52453e-163	7.33137e-165	-3.733e-163	-1.34557e-163	1.02528e-164	2.40301e-163	3.30559e-163	-3.82249e-163	-2.60693e-164	-4.78667e-164	2.67301e-164	-3.13467e-163	-1.04038e-162	7.69129e-163	-3.0899e-163	-1.17504e-162	9.13554e-164	5.79235e-163	2.0127e-163	6.52858e-164	6.46746e-164	-2.16978e-164	8.52254e-163	6.21862e-163	2.83433e-163	6.37501e-165	6.61623e-164	2.81243e-163	3.18046e-163	6.50877e-163	0
1.52453e-163	7.33137e-165	-3.733e-163	-1.34557e-163	1.02528e-164	2.40301e-163	3.30559e-163	-3.82249e-163	-2.60693e-164	-4.78667e-164	2.67301e-164	-3.13467e-163	-1.04038e-162	7.69129e-163	-3.0899e-163	-1.17504e-162	9.13554e-164	5.79235e-163	2.0127e-163	6.52858e-164	6.46746e-164	-2.16978e-164	8.52254e-163	6.21862e-163	2.83433e-163	6.37501e-165	6.61623e-164	2.81243e-163	3.18046e-163	6.50877e-163	0
1.52453e-163	7.33137e-165	-3.733e-163	-1.34557e-163	1.02528e-164	2.40301e-163	3.30559e-163	-3.82249e-163	-2.60693e-164	-4.78667e-164	2.67301e-164	-3.13467e-163	-1.04038e-162	7.69129e-163	-3.0899e-163	-1.17504e-162	9.13554e-164	5.79235e-163	2.0127e-163	6.52858e-164	6.46746e-164	-2.16978e-164	8.52254e-163	6.21862e-163	2.83433e-163	6.37501e-165	6.61623e-164	2.81243e-163	3.18046e-163	6.50877e-163	0
1.52453e-163	7.33137e-165	-3.733e-163	-1.34557e-163	1.02528e-164	2.40301e-163	3.30559e-163	-3.82249e-163	-2.60693e-164	-4.78667e-164	2.67301e-164	-3.13467e-163	-1.04038e-162	7.69129e-163	-3.0899e-163	-1.17504e-162	9.13554e-164	5.79235e-163	2.0127e-163	6.52858e-164	6.46746e-164	-2.16978e-164	8.52254e-163	6.21862e-163	2.83433e-163	6.37501e-165	6.61623e-164	2.81243e-163	3.18046e-163	6.50877e-163	0
1.52453e-163	7.33137e-165	-3.733e-163	-1.34557e-163	1.02528e-164	2.40301e-163	3.30559e-163	-3.82249e-163	-2.60693e-164	-4.78667e-164	2.67301e-164	-3.13467e-163	-1.04038e-162	7.69129e-163	-3.0899e-163	-1.17504e-162	9.13554e-164	5.79235e-163	2.0127e-163	6.52858e-164	6.46746e-164	-2.16978e-164	8.52254e-163	6.21862e-163	2.83433e-163	6.37501e-165	6.61623e-164	2.81243e-163	3.18046e-163	6.50877e-163	0
1.52453e-163	7.33137e-165	-3.733e-163	-1.34557e-163	1.02528e-164	2.40301e-163	3.30559e-163	-3.82249e-163	-2.60693e-164	-4.78667e-164	2.67301e-164	-3.13467e-163	-1.04038e-162	7.69129e-163	-3.0899e-163	-1.17504e-162	9.13554e-164	5.79235e-163	2.0127e-163	6.52858e-164	6.46746e-164	-2.16978e-164	8.52254e-163	6.21862e-163	2.83433e-163	6.37501e-165	6.61623e-164	2.81243e-163	3.18046e-163	6.50877e-163	0
1.52453e-163	7.33137e-165	-3.733e-163	-1.34557e-163	1.02528e-164	2.40301e-163	3.30559e-163	-3.82249e-163	-2.60693e-164	-4.78667e-164	2.67301e-164	-3.13467e-163	-1.04038e-162	7.69129e-163	-3.0899e-163	-1.17504e-162	9.13554e-164	5.79235e-163	2.0127e-163	6.52858e-164	6.46746e-164	-2.16978e-164	8.52254e-163	6.21862e-163	2.83433e-163	6.37501e-165	6.61623e-164	2.81243e-163	3.18046e-163	6.50877e-163	0
1.52453e-163	7.33137e-165	-3.733e-163	-1.34557e-163	1.02528e-164	2.40301e-163	3.30559e-163	-3.82249e-163	-2.60693e-164	-4.78667e-164	2.67301e-164	-3.13467e-163	-1.04038e-162	7.69129e-163	-3.0899e-163	-1.17504e-162	9.13554e-164	5.79235e-163	2.0127e-163	6.52858e-164	6.46746e-164	-2.16978e-164	8.52254e-163	6.21862e-163	2.83433e-163	6.37501e-165	6.61623e-164	2.81243e-163	3.18046e-163	6.50877e-163	0
1.52453e-163	7.33137e-165	-3.733e-163	-1.34557e-163	1.02528e-164	2.40301e-163	3.30559e-163	-3.82249e-163	-2.60693e-164	-4.78667e-164	2.67301e-164	-3.13467e-163	-1.04038e-162	7.69129e-163	-3.0899e-163	-1.17504e-162	9.13554e-164	5.79235e-163	2.0127e-163	6.52858e-164	6.46746e-164	-2.16978e-164	8.52254e-163	6.21862e-163	2.83433e-163	6.37501e-165	6.61623e-164	2.81243e-163	3.18046e-163	6.50877e-163	0
1.52453e-163	7.33137e-165	-3.733e-163	-1.34557e-163	1.02528e-164	2.40301e-163	3.30559e-163	-3.82249e-163	-2.60693e-164	-4.78667e-164	2.67301e-164	-3.13467e-163	-1.04038e-162	7.69129e-163	-3.0899e-163	-1.17504e-162	9.13554e-164	5.79235e-163	2.0127e-163	6.52858e-164	6.46746e-164	-2.16978e-164	8.52254e-163	6.21862e-163	2.83433e-163	6.37501e-165	6.61623e-164	2.81243e-163	3.18046e-163	6.50877e-163	0
1.52453e-163	7.33137e-165	-3.733e-163	-1.34557e-163	1.02528e-164	2.40301e-163	3.30559e-163	-3.82249e-163	-2.60693e-164	-4.78667e-164	2.67301e-164	-3.13467e-163	-1.04038e-162	7.69129e-163	-3.0899e-163	-1.17504e-162	9.13554e-164	5.79235e-163	2.0127e-163	6.52858e-164	6.46746e-164	-2.16978e-164	8.52254e-163	6.21862e-163	2.83433e-163	6.37501e-165	6.61623e-164	2.81243e-163	3.18046e-163	6.50877e-163	0
1.52453e-163	7.33137e-165	-3.733e-163	-1.34557e-163	1.02528e-164	2.40301e-163	3.30559e-163	-3.82249e-163	-2.60693e-164	-4.78667e-164	2.67301e-164	-3.13467e-163	-1.04038e-162	7.69129e-163	-3.0899e-163	-1.17504e-162	9.13554e-164	5.79235e-163	2.0127e-163	6.52858e-164	6.46746e-164	-2.16978e-164	8.52254e-163	6.21862e-163	2.83433e-163	6.37501e-165	6.61623e-164	2.81243e-163	3.18046e-163	6.50877e-163	0
1.52453e-163	7.33137e-165	-3.733e-163	-1.34557e-163	1.02528e-164	2.40301e-163	3.30559e-163	-3.82249e-163	-2.60693e-164	-4.78667e-164	2.67301e-164	-3.13467e-163	-1.04038e-162	7.69129e-163	-3.0899e-163	-1.17504e-162	9.13554e-164	5.79235e-163	2.0127e-163	6.52858e-164	6.46746e-164	-2.16978e-164	8.52254e-163	6.21862e-163	2.83433e-163	6.37501e-165	6.61623e-164	2.81243e-163	3.18046e-163	6.50877e-163	0
1.52453e-163	7.33137e-165	-3.733e-163	-1.34557e-163	1.02528e-164	2.40301e-163	3.30559e-163	-3.82249e-163	-2.60693e-164	-4.78667e-164	2.67301e-164	-3.13467e-163	-1.04038e-162	7.69129e-163	-3.0899e-163	-1.17504e-162	9.13554e-164	5.79235e-163	2.0127e-163	6.52858e-164	6.46746e-164	-2.16978e-164	8.52254e-163	6.21862e-163	2.83433e-163	6.37501e-165	6.61623e-164	2.81243e-163	3.18046e-163	6.50877e-163	0
1.52453e-163	7.33137e-165	-3.733e-163	-1.34557e-163	1.02528e-164	2.40301e-163	3.30559e-163	-3.82249e-163	-2.60693e-164	-4.78667e-164	2.67301e-164	-3.13467e-163	-1.04038e-162	7.69129e-163	-3.0899e-163	-1.17504e-162	9.13554e-164	5.79235e-163	2.0127e-163	6.52858e-164	6.46746e-164	-2.16978e-164	8.52254e-163	6.21862e-163	2.83433e-163	6.37501e-165	6.61623e-164	2.81243e-163	3.18046e-163	6.50877e-163	0
1.52453e-163	7.33137e-165	-3.733e-163	-1.34557e-163	1.02528e-164	2.40301e-163	3.30559e-163	-3.82249e-163	-2.60693e-164	-4.78667e-164	2.67301e-164	-3.13467e-163	-1.04038e-162	7.69129e-163	-3.0899e-163	-1.17504e-162	9.13554e-164	5.79235e-163	2.0127e-163	6.52858e-164	6.46746e-164	-2.16978e-164	8.52254e-163	6.21862e-163	2.83433e-163	6.37501e-165	6.61623e-164	2.81243e-163	3.18046e-163	6.50877e-163	0
1.52453e-163	7.33137e-165	-3.733e-163	-1.34557e-163	1.02528e-164	2.40301e-163	3.30559e-163	-3.82249e-163	-2.60693e-164	-4.78667e-164	2.67301e-164	-3.13467e-163	-1.04038e-162	7.69129e-163	-3.0899e-163	-1.17504e-162	9.13554e-164	5.79235e-163	2.0127e-163	6.52858e-164	6.46746e-164	-2.16978e-164	8.52254e-163	6.21862e-163	2.83433e-163	6.37501e-165	6.61623e-164	2.81243e-163	3.18046e-163	6.50877e-163	0
1.52453e-163	7.33137e-165	-3.733e-163	-1.34557e-163	1.02528e-164	2.40301e-163	3.30559e-163	-3.82249e-163	-2.60693e-164	-4.78667e-164	2.67301e-164	-3.13467e-163	-1.04038e-162	7.69129e-163	-3.0899e-163	-1.17504e-162	9.13554e-164	5.79235e-163	2.0127e-163	6.52858e-164	6.46746e-164	-2.16978e-164	8.52254e-163	6.21862e-163	2.83433e-163	6.37501e-165	6.61623e-164	2.81243e-163	3.18046e-163	6.50877e-163	0
1.52453e-163	7.33137e-165	-3.733e-163	-1.34557e-163	1.02528e-164	2.40301e-163	3.30559e-163	-3.82249e-163	-2.60693e-164	-4.78667e-164	2.67301e-164	-3.13467e-163	-1.04038e-162	7.69129e-163	-3.0899e-163	-1.17504e-162	9.13554e-164	5.79235e-163	2.0127e-163	6.52858e-164	6.46746e-164	-2.16978e-164	8.52254e-163	6.21862e-163	2.83433e-163	6.37501e-165	6.61623e-164	2.81243e-163	3.18046e-163	6.50877e-163	0
1.52453e-163	7.33137e-165	-3.733e-163	-1.34557e-163	1.02528e-164	2.40301e-163	3.30559e-163	-3.82249e-163	-2.60693e-164	-4.78667e-164	2.67301e-164	-3.13467e-163	-1.04038e-162	7.69129e-163	-3.0899e-163	-1.17504e-162	9.13554e-164	5.79235e-163	2.0127e-163	6.52858e-164	6.46746e-164	-2.16978e-164	8.52254e-163	6.21862e-163	2.83433e-163	6.37501e-165	6.61623e-164	2.81243e-163	3.18046e-163	6.50877e-163	0
1.52453e-163	7.33137e-165	-3.733e-163	-1.34557e-163	1.02528e-164	2.40301e-163	3.30559e-163	-3.82249e-163	-2.60693e-164	-4.78667e-164	2.67301e-164	-3.13467e-163	-1.04038e-162	7.69129e-163	-3.0899e-163	-1.17504e-162	9.13554e-164	5.79235e-163	2.0127e-163	6.52858e-164	6.46746e-164	-2.16978e-164	8.52254e-163	6.21862e-163	2.83433e-163	6.37501e-165	6.61623e-164	2.81243e-163	3.18046e-163	6.50877e-163	0
1.52453e-163	7.33137e-165	-3.733e-163	-1.34557e-163	1.02528e-164	2.40301e-163	3.30559e-163	-3.82249e-163	-2.60693e-164	-4.78667e-164	2.67301e-164	-3.13467e-163	-1.04038e-162	7.69129e-163	-3.0899e-163	-1.17504e-162	9.13554e-164	5.79235e-163	2.0127e-163	6.52858e-164	6.46746e-164	-2.16978e-164	8.52254e-163	6.21862e-163	2.83433e-163	6.37501e-165	6.61623e-164	2.81243e-163	3.18046e-163	6.50877e-163	0
1.52453e-163	7.33137e-165	-3.733e-163	-1.34557e-163	1.02528e-164	2.40301e-163	3.30559e-163	-3.82249e-163	-2.60693e-164	-4.78667e-164	2.67301e-164	-3.13467e-163	-1.04038e-162	7.69129e-163	-3.0899e-163	-1.17504e-162	9.13554e-164	5.79235e-163	2.0127e-163	6.52858e-164	6.46746e-164	-2.16978e-164	8.52254e-163	6.21862e-163	2.83433e-163	6.37501e-165	6.61623e-164	2.81243e-163	3.18046e-163	6.50877e-163	0
1.52453e-163	7.33137e-165	-3.733e-163	-1.34557e-163	1.02528e-164	2.40301e-163	3.30559e-163	-3.82249e-163	-2.60693e-164	-4.78667e-164	2.67301e-164	-3.13467e-163	-1.04038e-162	7.69129e-163	-3.0899e-163	-1.17504e-162	9.13554e-164	5.79235e-163	2.0127e-163	6.52858e-164	6.46746e-164	-2.16978e-164	8.52254e-163	6.21862e-163	2.83433e-163	6.37501e-165	6.61623e-164	2.81243e-163	3.18046e-163	6.50877e-163	0
1.52453e-163	7.33137e-165	-3.733e-163	-1.34557e-163	1.02528e-164	2.40301e-163	3.30559e-163	-3.82249e-163	-2.60693e-164	-4.78667e-164	2.67301e-164	-3.13467e-163	-1.04038e-162	7.69129e-163	-3.0899e-163	-1.17504e-162	9.13554e-164	5.79235e-163	2.0127e-163	6.52858e-164	6.46746e-164	-2.16978e-164	8.52254e-163	6.21862e-163	2.83433e-163	6.37501e-165	6.61623e-164	2.81243e-163	3.18046e-163	6.50877e-163	0
1.52453e-163	7.33137e-165	-3.733e-163	-1.34557e-163	1.02528e-164	2.40301e-163	3.30559e-163	-3.82249e-163	-2.60693e-164	-4.78667e-164	2.67301e-164	-3.13467e-163	-1.04038e-162	7.69129e-163	-3.0899e-163	-1.17504e-162	9.13554e-164	5.79235e-163	2.0127e-163	6.52858e-164	6.46746e-164	-2.16978e-164	8.52254e-163	6.21862e-163	2.83433e-163	6.37501e-165	6.61623e-164	2.81243e-163	3.18046e-163	6.50877e-163	0
1.52453e-163	7.33137e-165	-3.733e-163	-1.34557e-163	1.02528e-164	2.40301e-163	3.30559e-163	-3.82249e-163	-2.60693e-164	-4.78667e-164	2.67301e-164	-3.13467e-163	-1.04038e-162	7.69129e-163	-3.0899e-163	-1.17504e-162	9.13554e-164	5.79235e-163	2.0127e-163	6.52858e-164	6.46746e-164	-2.16978e-164	8.52254e-163	6.21862e-163	2.83433e-163	6.37501e-165	6.61623e-164	2.81243e-163	3.18046e-163	6.50877e-163	0
1.52453e-163	7.33137e-165	-3.733e-163	-1.34557e-163	1.02528e-164	2.40301e-163	3.30559e-163	-3.82249e-163	-2.60693e-164	-4.78667e-164	2.67301e-164	-3.13467e-163	-1.04038e-162	7.69129e-163	-3.0899e-163	-1.17504e-162	9.13554e-164	5.79235e-163	2.0127e-163	6.52858e-164	6.46746e-164	-2.16978e-164	8.52254e-163	6.21862e-163	2.83433e-163	6.37501e-165	6.61623e-164	2.81243e-163	3.18046e-163	6.50877e-163	0
1.52453e-163	7.33137e-165	-3.733e-163	-1.34557e-163	1.02528e-164	2.40301e-163	3.30559e-163	-3.82249e-163	-2.60693e-164	-4.78667e-164	2.67301e-164	-3.13467e-163	-1.04038e-162	7.69129e-163	-3.0899e-163	-1.17504e-162	9.13554e-164	5.79235e-163	2.0127e-163	6.52858e-164	6.46746e-164	-2.16978e-164	8.52254e-163	6.21862e-163	2.83433e-163	6.37501e-165	6.61623e-164	2.81243e-163	3.18046e-163	6.50877e-163	0
1.52453e-163	7.33137e-165	-3.733e-163	-1.34557e-163	1.02528e-164	2.40301e-163	3.30559e-163	-3.82249e-163	-2.60693e-164	-4.78667e-164	2.67301e-164	-3.13467e-163	-1.04038e-162	7.69129e-163	-3.0899e-163	-1.17504e-162	9.13554e-164	5.79235e-163	2.0127e-163	6.52858e-164	6.46746e-164	-2.16978e-164	8.52254e-163	6.21862e-163	2.83433e-163	6.37501e-165	6.61623e-164	2.81243e-163	3.18046e-163	6.50877e-163	0
1.52453e-163	7.33137e-165	-3.733e-163	-1.34557e-163	1.02528e-164	2.40301e-163	3.30559e-163	-3.82249e-163	-2.60693e-164	-4.78667e-164	2.67301e-164	-3.13467e-163	-1.04038e-162	7.69129e-163	-3.0899e-163	-1.17504e-162	9.13554e-164	5.79235e-163	2.0127e-163	6.52858e-164	6.46746e-164	-2.16978e-164	8.52254e-163	6.21862e-163	2.83433e-163	6.37501e-165	6.61623e-164	2.81243e-163	3.18046e-163	6.50877e-163	0
1.52453e-163	7.33137e-165	-3.733e-163	-1.34557e-163	1.02528e-164	2.40301e-163	3.30559e-163	-3.82249e-163	-2.60693e-164	-4.78667e-164	2.67301e-164	-3.13467e-163	-1.04038e-162	7.69129e-163	-3.0899e-163	-1.17504e-162	9.13554e-164	5.79235e-163	2.0127e-163	6.52858e-164	6.46746e-164	-2.16978e-164	8.52254e-163	6.21862e-163	2.83433e-163	6.37501e-165	6.61623e-164	2.81243e-163	3.18046e-163	6.50877e-163	0
1.52453e-163	7.33137e-165	-3.733e-163	-1.34557e-163	1.02528e-164	2.40301e-163	3.30559e-163	-3.82249e-163	-2.60693e-164	-4.78667e-164	2.67301e-164	-3.13467e-163	-1.04038e-162	7.69129e-163	-3.0899e-163	-1.17504e-162	9.13554e-164	5.79235e-163	2.0127e-163	6.52858e-164	6.46746e-164	-2.16978e-164	8.52254e-163	6.21862e-163	2.83433e-163	6.37501e-165	6.61623e-164	2.81243e-163	3.18046e-163	6.50877e-163	0
1.52453e-163	7.33137e-165	-3.733e-163	-1.34557e-163	1.02528e-164	2.40301e-163	3.30559e-163	-3.82249e-163	-2.60693e-164	-4.78667e-164	2.67301e-164	-3.13467e-163	-1.04038e-162	7.69129e-163	-3.0899e-163	-1.17504e-162	9.13554e-164	5.79235e-163	2.0127e-163	6.52858e-164	6.46746e-164	-2.16978e-164	8.52254e-163	6.21862e-163	2.83433e-163	6.37501e-165	6.61623e-164	2.81243e-163	3.18046e-163	6.50877e-163	0
1.52453e-163	7.33137e-165	-3.733e-163	-1.34557e-163	1.02528e-164	2.40301e-163	3.30559e-163	-3.82249e-163	-2.60693e-164	-4.78667e-164	2.67301e-164	-3.13467e-163	-1.04038e-162	7.69129e-163	-3.0899e-163	-1.17504e-162	9.13554e-164	5.79235e-163	2.0127e-163	6.52858e-164	6.46746e-164	-2.16978e-164	8.52254e-163	6.21862e-163	2.83433e-163	6.37501e-165	6.61623e-164	2.81243e-163	3.18046e-163	6.50877e-163	0
1.52453e-163	7.33137e-165	-3.733e-163	-1.34557e-163	1.02528e-164	2.40301e-163	3.30559e-163	-3.82249e-163	-2.60693e-164	-4.78667e-164	2.67301e-164	-3.13467e-163	-1.04038e-162	7.69129e-163	-3.0899e-163	-1.17504e-162	9.13554e-164	5.79235e-163	2.0127e-163	6.52858e-164	6.46746e-164	-2.16978e-164	8.52254e-163	6.21862e-163	2.83433e-163	6.37501e-165	6.61623e-164	2.81243e-163	3.18046e-163	6.50877e-163	0
1.52453e-163	7.33137e-165	-3.733e-163	-1.34557e-163	1.02528e-164	2.40301e-163	3.30559e-163	-3.82249e-163	-2.60693e-164	-4.78667e-164	2.67301e-164	-3.13467e-163	-1.04038e-162	7.69129e-163	-3.0899e-163	-1.17504e-162	9.13554e-164	5.79235e-163	2.0127e-163	6.52858e-164	6.46746e-164	-2.16978e-164	8.52254e-163	6.21862e-163	2.83433e-163	6.37501e-165	6.61623e-164	2.81243e-163	3.18046e-163	6.50877e-163	0
1.52453e-163	7.33137e-165	-3.733e-163	-1.34557e-163	1.02528e-164	2.40301e-163	3.30559e-163	-3.82249e-163	-2.60693e-164	-4.78667e-164	2.67301e-164	-3.13467e-163	-1.04038e-162	7.69129e-163	-3.0899e-163	-1.17504e-162	9.13554e-164	5.79235e-163	2.0127e-163	6.52858e-164	6.46746e-164	-2.16978e-164	8.52254e-163	6.21862e-163	2.83433e-163	6.37501e-165	6.61623e-164	2.81243e-163	3.18046e-163	6.50877e-163	0
1.52453e-163	7.33137e-165	-3.733e-163	-1.34557e-163	1.02528e-164	2.40301e-163	3.30559e-163	-3.82249e-163	-2.60693e-164	-4.78667e-164	2.67301e-164	-3.13467e-163	-1.04038e-162	7.69129e-163	-3.0899e-163	-1.17504e-162	9.13554e-164	5.79235e-163	2.0127e-163	6.52858e-164	6.46746e-164	-2.16978e-164	8.52254e-163	6.21862e-163	2.83433e-163	6.37501e-165	6.61623e-164	2.81243e-163	3.18046e-163	6.50877e-163	0
1.52453e-163	7.33137e-165	-3.733e-163	-1.34557e-163	1.02528e-164	2.40301e-163	3.30559e-163	-3.82249e-163	-2.60693e-164	-4.78667e-164	2.67301e-164	-3.13467e-163	-1.04038e-162	7.69129e-163	-3.0899e-163	-1.17504e-162	9.13554e-164	5.79235e-163	2.0127e-163	6.52858e-164	6.46746e-164	-2.16978e-164	8.52254e-163	6.21862e-163	2.83433e-163	6.37501e-165	6.61623e-164	2.81243e-163	3.18046e-163	6.50877e-163	0
1.52453e-163	7.33137e-165	-3.733e-163	-1.34557e-163	1.02528e-164	2.40301e-163	3.30559e-163	-3.82249e-163	-2.60693e-164	-4.78667e-164	2.67301e-164	-3.13467e-163	-1.04038e-162	7.69129e-163	-3.0899e-163	-1.17504e-162	9.13554e-164	5.79235e-163	2.0127e-163	6.52858e-164	6.46746e-164	-2.16978e-164	8.52254e-163	6.21862e-163	2.83433e-163	6.37501e-165	6.61623e-164	2.81243e-163	3.18046e-163	6.50877e-163	0
1.52453e-163	7.33137e-165	-3.733e-163	-1.34557e-163	1.02528e-164	2.40301e-163	3.30559e-163	-3.82249e-163	-2.60693e-164	-4.78667e-164	2.67301e-164	-3.13467e-163	-1.04038e-162	7.69129e-163	-3.0899e-163	-1.17504e-162	9.13554e-164	5.79235e-163	2.0127e-163	6.52858e-164	6.46746e-164	-2.16978e-164	8.52254e-163	6.21862e-163	2.83433e-163	6.37501e-165	6.61623e-164	2.81243e-163	3.18046e-163	6.50877e-163	0
1.52453e-163	7.33137e-165	-3.733e-163	-1.34557e-163	1.02528e-164	2.40301e-163	3.30559e-163	-3.82249e-163	-2.60693e-164	-4.78667e-164	2.67301e-164	-3.13467e-163	-1.04038e-162	7.69129e-163	-3.0899e-163	-1.17504e-162	9.13554e-164	5.79235e-163	2.0127e-163	6.52858e-164	6.46746e-164	-2.16978e-164	8.52254e-163	6.21862e-163	2.83433e-163	6.37501e-165	6.61623e-164	2.81243e-163	3.18046e-163	6.50877e-163	0
1.52453e-163	7.33137e-165	-3.733e-163	-1.34557e-163	1.02528e-164	2.40301e-163	3.30559e-163	-3.82249e-163	-2.60693e-164	-4.78667e-164	2.67301e-164	-3.13467e-163	-1.04038e-162	7.69129e-163	-3.0899e-163	-1.17504e-162	9.13554e-164	5.79235e-163	2.0127e-163	6.52858e-164	6.46746e-164	-2.16978e-164	8.52254e-163	6.21862e-163	2.83433e-163	6.37501e-165	6.61623e-164	2.81243e-163	3.18046e-163	6.50877e-163	0
1.52453e-163	7.33137e-165	-3.733e-163	-1.34557e-163	1.02528e-164	2.40301e-163	3.30559e-163	-3.82249e-163	-2.60693e-164	-4.78667e-164	2.67301e-164	-3.13467e-163	-1.04038e-162	7.69129e-163	-3.0899e-163	-1.17504e-162	9.13554e-164	5.79235e-163	2.0127e-163	6.52858e-164	6.46746e-164	-2.16978e-164	8.52254e-163	6.21862e-163	2.83433e-163	6.37501e-165	6.61623e-164	2.81243e-163	3.18046e-163	6.50877e-163	0
1.52453e-163	7.33137e-165	-3.733e-163	-1.34557e-163	1.02528e-164	2.40301e-163	3.30559e-163	-3.82249e-163	-2.60693e-164	-4.78667e-164	2.67301e-164	-3.13467e-163	-1.04038e-162	7.69129e-163	-3.0899e-163	-1.17504e-162	9.13554e-164	5.79235e-163	2.0127e-163	6.52858e-164	6.46746e-164	-2.16978e-164	8.52254e-163	6.21862e-163	2.83433e-163	6.37501e-165	6.61623e-164	2.81243e-163	3.18046e-163	6.50877e-163	0
1.52453e-163	7.33137e-165	-3.733e-163	-1.34557e-163	1.02528e-164	2.40301e-163	3.30559e-163	-3.82249e-163	-2.60693e-164	-4.78667e-164	2.67301e-164	-3.13467e-163	-1.04038e-162	7.69129e-163	-3.0899e-163	-1.17504e-162	9.13554e-164	5.79235e-163	2.0127e-163	6.52858e-164	6.46746e-164	-2.16978e-164	8.52254e-163	6.21862e-163	2.83433e-163	6.37501e-165	6.61623e-164	2.81243e-163	3.18046e-163	6.50877e-163	0
1.52453e-163	7.33137e-165	-3.733e-163	-1.34557e-163	1.02528e-164	2.40301e-163	3.30559e-163	-3.82249e-163	-2.60693e-164	-4.78667e-164	2.67301e-164	-3.13467e-163	-1.04038e-162	7.69129e-163	-3.0899e-163	-1.17504e-162	9.13554e-164	5.79235e-163	2.0127e-163	6.52858e-164	6.46746e-164	-2.16978e-164	8.52254e-163	6.21862e-163	2.83433e-163	6.37501e-165	6.61623e-164	2.81243e-163	3.18046e-163	6.50877e-163	0
1.52453e-163	7.33137e-165	-3.733e-163	-1.34557e-163	1.02528e-164	2.40301e-163	3.30559e-163	-3.82249e-163	-2.60693e-164	-4.78667e-164	2.67301e-164	-3.13467e-163	-1.04038e-162	7.69129e-163	-3.0899e-163	-1.17504e-162	9.13554e-164	5.79235e-163	2.0127e-163	6.52858e-164	6.46746e-164	-2.16978e-164	8.52254e-163	6.21862e-163	2.83433e-163	6.37501e-165	6.61623e-164	2.81243e-163	3.18046e-163	6.50877e-163	0
1.52453e-163	7.33137e-165	-3.733e-163	-1.34557e-163	1.02528e-164	2.40301e-163	3.30559e-163	-3.82249e-163	-2.60693e-164	-4.78667e-164	2.67301e-164	-3.13467e-163	-1.04038e-162	7.69129e-163	-3.0899e-163	-1.17504e-162	9.13554e-164	5.79235e-163	2.0127e-163	6.52858e-164	6.46746e-164	-2.16978e-164	8.52254e-163	6.21862e-163	2.83433e-163	6.37501e-165	6.61623e-164	2.81243e-163	3.18046e-163	6.50877e-163	0
1.52453e-163	7.33137e-165	-3.733e-163	-1.34557e-163	1.02528e-164	2.40301e-163	3.30559e-163	-3.82249e-163	-2.60693e-164	-4.78667e-164	2.67301e-164	-3.13467e-163	-1.04038e-162	7.69129e-163	-3.0899e-163	-1.17504e-162	9.13554e-164	5.79235e-163	2.0127e-163	6.52858e-164	6.46746e-164	-2.16978e-164	8.52254e-163	6.21862e-163	2.83433e-163	6.37501e-165	6.61623e-164	2.81243e-163	3.18046e-163	6.50877e-163	0
1.52453e-163	7.33137e-165	-3.733e-163	-1.34557e-163	1.02528e-164	2.40301e-163	3.30559e-163	-3.82249e-163	-2.60693e-164	-4.78667e-164	2.67301e-164	-3.13467e-163	-1.04038e-162	7.69129e-163	-3.0899e-163	-1.17504e-162	9.13554e-164	5.79235e-163	2.0127e-163	6.52858e-164	6.46746e-164	-2.16978e-164	8.52254e-163	6.21862e-163	2.83433e-163	6.37501e-165	6.61623e-164	2.81243e-163	3.18046e-163	6.50877e-163	0
1.52453e-163	7.33137e-165	-3.733e-163	-1.34557e-163	1.02528e-164	2.40301e-163	3.30559e-163	-3.82249e-163	-2.60693e-164	-4.78667e-164	2.67301e-164	-3.13467e-163	-1.04038e-162	7.69129e-163	-3.0899e-163	-1.17504e-162	9.13554e-164	5.79235e-163	2.0127e-163	6.52858e-164	6.46746e-164	-2.16978e-164	8.52254e-163	6.21862e-163	2.83433e-163	6.37501e-165	6.61623e-164	2.81243e-163	3.18046e-163	6.50877e-163	0
1.52453e-163	7.33137e-165	-3.733e-163	-1.34557e-163	1.02528e-164	2.40301e-163	3.30559e-163	-3.82249e-163	-2.60693e-164	-4.78667e-164	2.67301e-164	-3.13467e-163	-1.04038e-162	7.69129e-163	-3.0899e-163	-1.17504e-162	9.13554e-164	5.79235e-163	2.0127e-163	6.52858e-164	6.46746e-164	-2.16978e-164	8.52254e-163	6.21862e-163	2.83433e-163	6.37501e-165	6.61623e-164	2.81243e-163	3.18046e-163	6.50877e-163	0
1.52453e-163	7.33137e-165	-3.733e-163	-1.34557e-163	1.02528e-164	2.40301e-163	3.30559e-163	-3.82249e-163	-2.60693e-164	-4.78667e-164	2.67301e-164	-3.13467e-163	-1.04038e-162	7.69129e-163	-3.0899e-163	-1.17504e-162	9.13554e-164	5.79235e-163	2.0127e-163	6.52858e-164	6.46746e-164	-2.16978e-164	8.52254e-163	6.21862e-163	2.83433e-163	6.37501e-165	6.61623e-164	2.81243e-163	3.18046e-163	6.50877e-163	0
1.52453e-163	7.33137e-165	-3.733e-163	-1.34557e-163	1.02528e-164	2.40301e-163	3.30559e-163	-3.82249e-163	-2.60693e-164	-4.78667e-164	2.67301e-164	-3.13467e-163	-1.04038e-162	7.69129e-163	-3.0899e-163	-1.17504e-162	9.13554e-164	5.79235e-163	2.0127e-163	6.52858e-164	6.46746e-164	-2.16978e-164	8.52254e-163	6.21862e-163	2.83433e-163	6.37501e-165	6.61623e-164	2.81243e-163	3.18046e-163	6.50877e-163	0
1.52453e-163	7.33137e-165	-3.733e-163	-1.34557e-163	1.02528e-164	2.40301e-163	3.30559e-163	-3.82249e-163	-2.60693e-164	-4.78667e-164	2.67301e-164	-3.13467e-163	-1.04038e-162	7.69129e-163	-3.0899e-163	-1.17504e-162	9.13554e-164	5.79235e-163	2.0127e-163	6.52858e-164	6.46746e-164	-2.16978e-164	8.52254e-163	6.21862e-163	2.83433e-163	6.37501e-165	6.61623e-164	2.81243e-163	3.18046e-163	6.50877e-163	0
1.52453e-163	7.33137e-165	-3.733e-163	-1.34557e-163	1.02528e-164	2.40301e-163	3.30559e-163	-3.82249e-163	-2.60693e-164	-4.78667e-164	2.67301e-164	-3.13467e-163	-1.04038e-162	7.69129e-163	-3.0899e-163	-1.17504e-162	9.13554e-164	5.79235e-163	2.0127e-163	6.52858e-164	6.46746e-164	-2.16978e-164	8.52254e-163	6.21862e-163	2.83433e-163	6.37501e-165	6.61623e-164	2.81243e-163	3.18046e-163	6.50877e-163	0
1.52453e-163	7.33137e-165	-3.733e-163	-1.34557e-163	1.02528e-164	2.40301e-163	3.30559e-163	-3.82249e-163	-2.60693e-164	-4.78667e-164	2.67301e-164	-3.13467e-163	-1.04038e-162	7.69129e-163	-3.0899e-163	-1.17504e-162	9.13554e-164	5.79235e-163	2.0127e-163	6.52858e-164	6.46746e-164	-2.16978e-164	8.52254e-163	6.21862e-163	2.83433e-163	6.37501e-165	6.61623e-164	2.81243e-163	3.18046e-163	6.50877e-163	0
1.52453e-163	7.33137e-165	-3.733e-163	-1.34557e-163	1.02528e-164	2.40301e-163	3.30559e-163	-3.82249e-163	-2.60693e-164	-4.78667e-164	2.67301e-164	-3.13467e-163	-1.04038e-162	7.69129e-163	-3.0899e-163	-1.17504e-162	9.13554e-164	5.79235e-163	2.0127e-163	6.52858e-164	6.46746e-164	-2.16978e-164	8.52254e-163	6.21862e-163	2.83433e-163	6.37501e-165	6.61623e-164	2.81243e-163	3.18046e-163	6.50877e-163	0
1.52453e-163	7.33137e-165	-3.733e-163	-1.34557e-163	1.02528e-164	2.40301e-163	3.30559e-163	-3.82249e-163	-2.60693e-164	-4.78667e-164	2.67301e-164	-3.13467e-163	-1.04038e-162	7.69129e-163	-3.0899e-163	-1.17504e-162	9.13554e-164	5.79235e-163	2.0127e-163	6.52858e-164	6.46746e-164	-2.16978e-164	8.52254e-163	6.21862e-163	2.83433e-163	6.37501e-165	6.61623e-164	2.81243e-163	3.18046e-163	6.50877e-163	0
1.52453e-163	7.33137e-165	-3.733e-163	-1.34557e-163	1.02528e-164	2.40301e-163	3.30559e-163	-3.82249e-163	-2.60693e-164	-4.78667e-164	2.67301e-164	-3.13467e-163	-1.04038e-162	7.69129e-163	-3.0899e-163	-1.17504e-162	9.13554e-164	5.79235e-163	2.0127e-163	6.52858e-164	6.46746e-164	-2.16978e-164	8.52254e-163	6.21862e-163	2.83433e-163	6.37501e-165	6.61623e-164	2.81243e-163	3.18046e-163	6.50877e-163	0
1.52453e-163	7.33137e-165	-3.733e-163	-1.34557e-163	1.02528e-164	2.40301e-163	3.30559e-163	-3.82249e-163	-2.60693e-164	-4.78667e-164	2.67301e-164	-3.13467e-163	-1.04038e-162	7.69129e-163	-3.0899e-163	-1.17504e-162	9.13554e-164	5.79235e-163	2.0127e-163	6.52858e-164	6.46746e-164	-2.16978e-164	8.52254e-163	6.21862e-163	2.83433e-163	6.37501e-165	6.61623e-164	2.81243e-163	3.18046e-163	6.50877e-163	0
1.52453e-163	7.33137e-165	-3.733e-163	-1.34557e-163	1.02528e-164	2.40301e-163	3.30559e-163	-3.82249e-163	-2.60693e-164	-4.78667e-164	2.67301e-164	-3.13467e-163	-1.04038e-162	7.69129e-163	-3.0899e-163	-1.17504e-162	9.13554e-164	5.79235e-163	2.0127e-163	6.52858e-164	6.46746e-164	-2.16978e-164	8.52254e-163	6.21862e-163	2.83433e-163	6.37501e-165	6.61623e-164	2.81243e-163	3.18046e-163	6.50877e-163	0
1.52453e-163	7.33137e-165	-3.733e-163	-1.34557e-163	1.02528e-164	2.40301e-163	3.30559e-163	-3.82249e-163	-2.60693e-164	-4.78667e-164	2.67301e-164	-3.13467e-163	-1.04038e-162	7.69129e-163	-3.0899e-163	-1.17504e-162	9.13554e-164	5.79235e-163	2.0127e-163	6.52858e-164	6.46746e-164	-2.16978e-164	8.52254e-163	6.21862e-163	2.83433e-163	6.37501e-165	6.61623e-164	2.81243e-163	3.18046e-163	6.50877e-163	0
1.52453e-163	7.33137e-165	-3.733e-163	-1.34557e-163	1.02528e-164	2.40301e-163	3.30559e-163	-3.82249e-163	-2.60693e-164	-4.78667e-164	2.67301e-164	-3.13467e-163	-1.04038e-162	7.69129e-163	-3.0899e-163	-1.17504e-162	9.13554e-164	5.79235e-163	2.0127e-163	6.52858e-164	6.46746e-164	-2.16978e-164	8.52254e-163	6.21862e-163	2.83433e-163	6.37501e-165	6.61623e-164	2.81243e-163	3.18046e-163	6.50877e-163	0
1.52453e-163	7.33137e-165	-3.733e-163	-1.34557e-163	1.02528e-164	2.40301e-163	3.30559e-163	-3.82249e-163	-2.60693e-164	-4.78667e-164	2.67301e-164	-3.13467e-163	-1.04038e-162	7.69129e-163	-3.0899e-163	-1.17504e-162	9.13554e-164	5.79235e-163	2.0127e-163	6.52858e-164	6.46746e-164	-2.16978e-164	8.52254e-163	6.21862e-163	2.83433e-163	6.37501e-165	6.61623e-164	2.81243e-163	3.18046e-163	6.50877e-163	0
1.52453e-163	7.33137e-165	-3.733e-163	-1.34557e-163	1.02528e-164	2.40301e-163	3.30559e-163	-3.82249e-163	-2.60693e-164	-4.78667e-164	2.67301e-164	-3.13467e-163	-1.04038e-162	7.69129e-163	-3.0899e-163	-1.17504e-162	9.13554e-164	5.79235e-163	2.0127e-163	6.52858e-164	6.46746e-164	-2.16978e-164	8.52254e-163	6.21862e-163	2.83433e-163	6.37501e-165	6.61623e-164	2.81243e-163	3.18046e-163	6.50877e-163	0
1.52453e-163	7.33137e-165	-3.733e-163	-1.34557e-163	1.02528e-164	2.40301e-163	3.30559e-163	-3.82249e-163	-2.60693e-164	-4.78667e-164	2.67301e-164	-3.13467e-163	-1.04038e-162	7.69129e-163	-3.0899e-163	-1.17504e-162	9.13554e-164	5.79235e-163	2.0127e-163	6.52858e-164	6.46746e-164	-2.16978e-164	8.52254e-163	6.21862e-163	2.83433e-163	6.37501e-165	6.61623e-164	2.81243e-163	3.18046e-163	6.50877e-163	0
1.52453e-163	7.33137e-165	-3.733e-163	-1.34557e-163	1.02528e-164	2.40301e-163	3.30559e-163	-3.82249e-163	-2.60693e-164	-4.78667e-164	2.67301e-164	-3.13467e-163	-1.04038e-162	7.69129e-163	-3.0899e-163	-1.17504e-162	9.13554e-164	5.79235e-163	2.0127e-163	6.52858e-164	6.46746e-164	-2.16978e-164	8.52254e-163	6.21862e-163	2.83433e-163	6.37501e-165	6.61623e-164	2.81243e-163	3.18046e-163	6.50877e-163	0
1.52453e-163	7.33137e-165	-3.733e-163	-1.34557e-163	1.02528e-164	2.40301e-163	3.30559e-163	-3.82249e-163	-2.60693e-164	-4.78667e-164	2.67301e-164	-3.13467e-163	-1.04038e-162	7.69129e-163	-3.0899e-163	-1.17504e-162	9.13554e-164	5.79235e-163	2.0127e-163	6.52858e-164	6.46746e-164	-2.16978e-164	8.52254e-163	6.21862e-163	2.83433e-163	6.37501e-165	6.61623e-164	2.81243e-163	3.18046e-163	6.50877e-163	0
1.52453e-163	7.33137e-165	-3.733e-163	-1.34557e-163	1.02528e-164	2.40301e-163	3.30559e-163	-3.82249e-163	-2.60693e-164	-4.78667e-164	2.67301e-164	-3.13467e-163	-1.04038e-162	7.69129e-163	-3.0899e-163	-1.17504e-162	9.13554e-164	5.79235e-163	2.0127e-163	6.52858e-164	6.46746e-164	-2.16978e-164	8.52254e-163	6.21862e-163	2.83433e-163	6.37501e-165	6.61623e-164	2.81243e-163	3.18046e-163	6.50877e-163	0
1.52453e-163	7.33137e-165	-3.733e-163	-1.34557e-163	1.02528e-164	2.40301e-163	3.30559e-163	-3.82249e-163	-2.60693e-164	-4.78667e-164	2.67301e-164	-3.13467e-163	-1.04038e-162	7.69129e-163	-3.0899e-163	-1.17504e-162	9.13554e-164	5.79235e-163	2.0127e-163	6.52858e-164	6.46746e-164	-2.16978e-164	8.52254e-163	6.21862e-163	2.83433e-163	6.37501e-165	6.61623e-164	2.81243e-163	3.18046e-163	6.50877e-163	0
1.52453e-163	7.33137e-165	-3.733e-163	-1.34557e-163	1.02528e-164	2.40301e-163	3.30559e-163	-3.82249e-163	-2.60693e-164	-4.78667e-164	2.67301e-164	-3.13467e-163	-1.04038e-162	7.69129e-163	-3.0899e-163	-1.17504e-162	9.13554e-164	5.79235e-163	2.0127e-163	6.52858e-164	6.46746e-164	-2.16978e-164	8.52254e-163	6.21862e-163	2.83433e-163	6.37501e-165	6.61623e-164	2.81243e-163	3.18046e-163	6.50877e-163	0
1.52453e-163	7.33137e-165	-3.733e-163	-1.34557e-163	1.02528e-164	2.40301e-163	3.30559e-163	-3.82249e-163	-2.60693e-164	-4.78667e-164	2.67301e-164	-3.13467e-163	-1.04038e-162	7.69129e-163	-3.0899e-163	-1.17504e-162	9.13554e-164	5.79235e-163	2.0127e-163	6.52858e-164	6.46746e-164	-2.16978e-164	8.52254e-163	6.21862e-163	2.83433e-163	6.37501e-165	6.61623e-164	2.81243e-163	3.18046e-163	6.50877e-163	0
1.52453e-163	7.33137e-165	-3.733e-163	-1.34557e-163	1.02528e-164	2.40301e-163	3.30559e-163	-3.82249e-163	-2.60693e-164	-4.78667e-164	2.67301e-164	-3.13467e-163	-1.04038e-162	7.69129e-163	-3.0899e-163	-1.17504e-162	9.13554e-164	5.79235e-163	2.0127e-163	6.52858e-164	6.46746e-164	-2.16978e-164	8.52254e-163	6.21862e-163	2.83433e-163	6.37501e-165	6.61623e-164	2.81243e-163	3.18046e-163	6.50877e-163	0
1.52453e-163	7.33137e-165	-3.733e-163	-1.34557e-163	1.02528e-164	2.40301e-163	3.30559e-163	-3.82249e-163	-2.60693e-164	-4.78667e-164	2.67301e-164	-3.13467e-163	-1.04038e-162	7.69129e-163	-3.0899e-163	-1.17504e-162	9.13554e-164	5.79235e-163	2.0127e-163	6.52858e-164	6.46746e-164	-2.16978e-164	8.52254e-163	6.21862e-163	2.83433e-163	6.37501e-165	6.61623e-164	2.81243e-163	3.18046e-163	6.50877e-163	0
1.52453e-163	7.33137e-165	-3.733e-163	-1.34557e-163	1.02528e-164	2.40301e-163	3.30559e-163	-3.82249e-163	-2.60693e-164	-4.78667e-164	2.67301e-164	-3.13467e-163	-1.04038e-162	7.69129e-163	-3.0899e-163	-1.17504e-162	9.13554e-164	5.79235e-163	2.0127e-163	6.52858e-164	6.46746e-164	-2.16978e-164	8.52254e-163	6.21862e-163	2.83433e-163	6.37501e-165	6.61623e-164	2.81243e-163	3.18046e-163	6.50877e-163	0
1.52453e-163	7.33137e-165	-3.733e-163	-1.34557e-163	1.02528e-164	2.40301e-163	3.30559e-163	-3.82249e-163	-2.60693e-164	-4.78667e-164	2.67301e-164	-3.13467e-163	-1.04038e-162	7.69129e-163	-3.0899e-163	-1.17504e-162	9.13554e-164	5.79235e-163	2.0127e-163	6.52858e-164	6.46746e-164	-2.16978e-164	8.52254e-163	6.21862e-163	2.83433e-163	6.37501e-165	6.61623e-164	2.81243e-163	3.18046e-163	6.50877e-163	0
1.52453e-163	7.33137e-165	-3.733e-163	-1.34557e-163	1.02528e-164	2.40301e-163	3.30559e-163	-3.82249e-163	-2.60693e-164	-4.78667e-164	2.67301e-164	-3.13467e-163	-1.04038e-162	7.69129e-163	-3.0899e-163	-1.17504e-162	9.13554e-164	5.79235e-163	2.0127e-163	6.52858e-164	6.46746e-164	-2.16978e-164	8.52254e-163	6.21862e-163	2.83433e-163	6.37501e-165	6.61623e-164	2.81243e-163	3.18046e-163	6.50877e-163	0
1.52453e-163	7.33137e-165	-3.733e-163	-1.34557e-163	1.02528e-164	2.40301e-163	3.30559e-163	-3.82249e-163	-2.60693e-164	-4.78667e-164	2.67301e-164	-3.13467e-163	-1.04038e-162	7.69129e-163	-3.0899e-163	-1.17504e-162	9.13554e-164	5.79235e-163	2.0127e-163	6.52858e-164	6.46746e-164	-2.16978e-164	8.52254e-163	6.21862e-163	2.83433e-163	6.37501e-165	6.61623e-164	2.81243e-163	3.18046e-163	6.50877e-163	0
1.52453e-163	7.33137e-165	-3.733e-163	-1.34557e-163	1.02528e-164	2.40301e-163	3.30559e-163	-3.82249e-163	-2.60693e-164	-4.78667e-164	2.67301e-164	-3.13467e-163	-1.04038e-162	7.69129e-163	-3.0899e-163	-1.17504e-162	9.13554e-164	5.79235e-163	2.0127e-163	6.52858e-164	6.46746e-164	-2.16978e-164	8.52254e-163	6.21862e-163	2.83433e-163	6.37501e-165	6.61623e-164	2.81243e-163	3.18046e-163	6.50877e-163	0
1.52453e-163	7.33137e-165	-3.733e-163	-1.34557e-163	1.02528e-164	2.40301e-163	3.30559e-163	-3.82249e-163	-2.60693e-164	-4.78667e-164	2.67301e-164	-3.13467e-163	-1.04038e-162	7.69129e-163	-3.0899e-163	-1.17504e-162	9.13554e-164	5.79235e-163	2.0127e-163	6.52858e-164	6.46746e-164	-2.16978e-164	8.52254e-163	6.21862e-163	2.83433e-163	6.37501e-165	6.61623e-164	2.81243e-163	3.18046e-163	6.50877e-163	0
1.52453e-163	7.33137e-165	-3.733e-163	-1.34557e-163	1.02528e-164	2.40301e-163	3.30559e-163	-3.82249e-163	-2.60693e-164	-4.78667e-164	2.67301e-164	-3.13467e-163	-1.04038e-162	7.69129e-163	-3.0899e-163	-1.17504e-162	9.13554e-164	5.79235e-163	2.0127e-163	6.52858e-164	6.46746e-164	-2.16978e-164	8.52254e-163	6.21862e-163	2.83433e-163	6.37501e-165	6.61623e-164	2.81243e-163	3.18046e-163	6.50877e-163	0
1.52453e-163	7.33137e-165	-3.733e-163	-1.34557e-163	1.02528e-164	2.40301e-163	3.30559e-163	-3.82249e-163	-2.60693e-164	-4.78667e-164	2.67301e-164	-3.13467e-163	-1.04038e-162	7.69129e-163	-3.0899e-163	-1.17504e-162	9.13554e-164	5.79235e-163	2.0127e-163	6.52858e-164	6.46746e-164	-2.16978e-164	8.52254e-163	6.21862e-163	2.83433e-163	6.37501e-165	6.61623e-164	2.81243e-163	3.18046e-163	6.50877e-163	0
1.52453e-163	7.33137e-165	-3.733e-163	-1.34557e-163	1.02528e-164	2.40301e-163	3.30559e-163	-3.82249e-163	-2.60693e-164	-4.78667e-164	2.67301e-164	-3.13467e-163	-1.04038e-162	7.69129e-163	-3.0899e-163	-1.17504e-162	9.13554e-164	5.79235e-163	2.0127e-163	6.52858e-164	6.46746e-164	-2.16978e-164	8.52254e-163	6.21862e-163	2.83433e-163	6.37501e-165	6.61623e-164	2.81243e-163	3.18046e-163	6.50877e-163	0
1.52453e-163	7.33137e-165	-3.733e-163	-1.34557e-163	1.02528e-164	2.40301e-163	3.30559e-163	-3.82249e-163	-2.60693e-164	-4.78667e-164	2.67301e-164	-3.13467e-163	-1.04038e-162	7.69129e-163	-3.0899e-163	-1.17504e-162	9.13554e-164	5.79235e-163	2.0127e-163	6.52858e-164	6.46746e-164	-2.16978e-164	8.52254e-163	6.21862e-163	2.83433e-163	6.37501e-165	6.61623e-164	2.81243e-163	3.18046e-163	6.50877e-163	0
1.52453e-163	7.33137e-165	-3.733e-163	-1.34557e-163	1.02528e-164	2.40301e-163	3.30559e-163	-3.82249e-163	-2.60693e-164	-4.78667e-164	2.67301e-164	-3.13467e-163	-1.04038e-162	7.69129e-163	-3.0899e-163	-1.17504e-162	9.13554e-164	5.79235e-163	2.0127e-163	6.52858e-164	6.46746e-164	-2.16978e-164	8.52254e-163	6.21862e-163	2.83433e-163	6.37501e-165	6.61623e-164	2.81243e-163	3.18046e-163	6.50877e-163	0
1.52453e-163	7.33137e-165	-3.733e-163	-1.34557e-163	1.02528e-164	2.40301e-163	3.30559e-163	-3.82249e-163	-2.60693e-164	-4.78667e-164	2.67301e-164	-3.13467e-163	-1.04038e-162	7.69129e-163	-3.0899e-163	-1.17504e-162	9.13554e-164	5.79235e-163	2.0127e-163	6.52858e-164	6.46746e-164	-2.16978e-164	8.52254e-163	6.21862e-163	2.83433e-163	6.37501e-165	6.61623e-164	2.81243e-163	3.18046e-163	6.50877e-163	0
1.52453e-163	7.33137e-165	-3.733e-163	-1.34557e-163	1.02528e-164	2.40301e-163	3.30559e-163	-3.82249e-163	-2.60693e-164	-4.78667e-164	2.67301e-164	-3.13467e-163	-1.04038e-162	7.69129e-163	-3.0899e-163	-1.17504e-162	9.13554e-164	5.79235e-163	2.0127e-163	6.52858e-164	6.46746e-164	-2.16978e-164	8.52254e-163	6.21862e-163	2.83433e-163	6.37501e-165	6.61623e-164	2.81243e-163	3.18046e-163	6.50877e-163	0
1.52453e-163	7.33137e-165	-3.733e-163	-1.34557e-163	1.02528e-164	2.40301e-163	3.30559e-163	-3.82249e-163	-2.60693e-164	-4.78667e-164	2.67301e-164	-3.13467e-163	-1.04038e-162	7.69129e-163	-3.0899e-163	-1.17504e-162	9.13554e-164	5.79235e-163	2.0127e-163	6.52858e-164	6.46746e-164	-2.16978e-164	8.52254e-163	6.21862e-163	2.83433e-163	6.37501e-165	6.61623e-164	2.81243e-163	3.18046e-163	6.50877e-163	0
1.52453e-163	7.33137e-165	-3.733e-163	-1.34557e-163	1.02528e-164	2.40301e-163	3.30559e-163	-3.82249e-163	-2.60693e-164	-4.78667e-164	2.67301e-164	-3.13467e-163	-1.04038e-162	7.69129e-163	-3.0899e-163	-1.17504e-162	9.13554e-164	5.79235e-163	2.0127e-163	6.52858e-164	6.46746e-164	-2.16978e-164	8.52254e-163	6.21862e-163	2.83433e-163	6.37501e-165	6.61623e-164	2.81243e-163	3.18046e-163	6.50877e-163	0
1.52453e-163	7.33137e-165	-3.733e-163	-1.34557e-163	1.02528e-164	2.40301e-163	3.30559e-163	-3.82249e-163	-2.60693e-164	-4.78667e-164	2.67301e-164	-3.13467e-163	-1.04038e-162	7.69129e-163	-3.0899e-163	-1.17504e-162	9.13554e-164	5.79235e-163	2.0127e-163	6.52858e-164	6.46746e-164	-2.16978e-164	8.52254e-163	6.21862e-163	2.83433e-163	6.37501e-165	6.61623e-164	2.81243e-163	3.18046e-163	6.50877e-163	0
1.52453e-163	7.33137e-165	-3.733e-163	-1.34557e-163	1.02528e-164	2.40301e-163	3.30559e-163	-3.82249e-163	-2.60693e-164	-4.78667e-164	2.67301e-164	-3.13467e-163	-1.04038e-162	7.69129e-163	-3.0899e-163	-1.17504e-162	9.13554e-164	5.79235e-163	2.0127e-163	6.52858e-164	6.46746e-164	-2.16978e-164	8.52254e-163	6.21862e-163	2.83433e-163	6.37501e-165	6.61623e-164	2.81243e-163	3.18046e-163	6.50877e-163	0
1.52453e-163	7.33137e-165	-3.733e-163	-1.34557e-163	1.02528e-164	2.40301e-163	3.30559e-163	-3.82249e-163	-2.60693e-164	-4.78667e-164	2.67301e-164	-3.13467e-163	-1.04038e-162	7.69129e-163	-3.0899e-163	-1.17504e-162	9.13554e-164	5.79235e-163	2.0127e-163	6.52858e-164	6.46746e-164	-2.16978e-164	8.52254e-163	6.21862e-163	2.83433e-163	6.37501e-165	6.61623e-164	2.81243e-163	3.18046e-163	6.50877e-163	0
1.52453e-163	7.33137e-165	-3.733e-163	-1.34557e-163	1.02528e-164	2.40301e-163	3.30559e-163	-3.82249e-163	-2.60693e-164	-4.78667e-164	2.67301e-164	-3.13467e-163	-1.04038e-162	7.69129e-163	-3.0899e-163	-1.17504e-162	9.13554e-164	5.79235e-163	2.0127e-163	6.52858e-164	6.46746e-164	-2.16978e-164	8.52254e-163	6.21862e-163	2.83433e-163	6.37501e-165	6.61623e-164	2.81243e-163	3.18046e-163	6.50877e-163	0
1.52453e-163	7.33137e-165	-3.733e-163	-1.34557e-163	1.02528e-164	2.40301e-163	3.30559e-163	-3.82249e-163	-2.60693e-164	-4.78667e-164	2.67301e-164	-3.13467e-163	-1.04038e-162	7.69129e-163	-3.0899e-163	-1.17504e-162	9.13554e-164	5.79235e-163	2.0127e-163	6.52858e-164	6.46746e-164	-2.16978e-164	8.52254e-163	6.21862e-163	2.83433e-163	6.37501e-165	6.61623e-164	2.81243e-163	3.18046e-163	6.50877e-163	0
1.52453e-163	7.33137e-165	-3.733e-163	-1.34557e-163	1.02528e-164	2.40301e-163	3.30559e-163	-3.82249e-163	-2.60693e-164	-4.78667e-164	2.67301e-164	-3.13467e-163	-1.04038e-162	7.69129e-163	-3.0899e-163	-1.17504e-162	9.13554e-164	5.79235e-163	2.0127e-163	6.52858e-164	6.46746e-164	-2.16978e-164	8.52254e-163	6.21862e-163	2.83433e-163	6.37501e-165	6.61623e-164	2.81243e-163	3.18046e-163	6.50877e-163	0
1.52453e-163	7.33137e-165	-3.733e-163	-1.34557e-163	1.02528e-164	2.40301e-163	3.30559e-163	-3.82249e-163	-2.60693e-164	-4.78667e-164	2.67301e-164	-3.13467e-163	-1.04038e-162	7.69129e-163	-3.0899e-163	-1.17504e-162	9.13554e-164	5.79235e-163	2.0127e-163	6.52858e-164	6.46746e-164	-2.16978e-164	8.52254e-163	6.21862e-163	2.83433e-163	6.37501e-165	6.61623e-164	2.81243e-163	3.18046e-163	6.50877e-163	0
1.52453e-163	7.33137e-165	-3.733e-163	-1.34557e-163	1.02528e-164	2.40301e-163	3.30559e-163	-3.82249e-163	-2.60693e-164	-4.78667e-164	2.67301e-164	-3.13467e-163	-1.04038e-162	7.69129e-163	-3.0899e-163	-1.17504e-162	9.13554e-164	5.79235e-163	2.0127e-163	6.52858e-164	6.46746e-164	-2.16978e-164	8.52254e-163	6.21862e-163	2.83433e-163	6.37501e-165	6.61623e-164	2.81243e-163	3.18046e-163	6.50877e-163	0
1.52453e-163	7.33137e-165	-3.733e-163	-1.34557e-163	1.02528e-164	2.40301e-163	3.30559e-163	-3.82249e-163	-2.60693e-164	-4.78667e-164	2.67301e-164	-3.13467e-163	-1.04038e-162	7.69129e-163	-3.0899e-163	-1.17504e-162	9.13554e-164	5.79235e-163	2.0127e-163	6.52858e-164	6.46746e-164	-2.16978e-164	8.52254e-163	6.21862e-163	2.83433e-163	6.37501e-165	6.61623e-164	2.81243e-163	3.18046e-163	6.50877e-163	0
1.52453e-163	7.33137e-165	-3.733e-163	-1.34557e-163	1.02528e-164	2.40301e-163	3.30559e-163	-3.82249e-163	-2.60693e-164	-4.78667e-164	2.67301e-164	-3.13467e-163	-1.04038e-162	7.69129e-163	-3.0899e-163	-1.17504e-162	9.13554e-164	5.79235e-163	2.0127e-163	6.52858e-164	6.46746e-164	-2.16978e-164	8.52254e-163	6.21862e-163	2.83433e-163	6.37501e-165	6.61623e-164	2.81243e-163	3.18046e-163	6.50877e-163	0
1.52453e-163	7.33137e-165	-3.733e-163	-1.34557e-163	1.02528e-164	2.40301e-163	3.30559e-163	-3.82249e-163	-2.60693e-164	-4.78667e-164	2.67301e-164	-3.13467e-163	-1.04038e-162	7.69129e-163	-3.0899e-163	-1.17504e-162	9.13554e-164	5.79235e-163	2.0127e-163	6.52858e-164	6.46746e-164	-2.16978e-164	8.52254e-163	6.21862e-163	2.83433e-163	6.37501e-165	6.61623e-164	2.81243e-163	3.18046e-163	6.50877e-163	0
1.52453e-163	7.33137e-165	-3.733e-163	-1.34557e-163	1.02528e-164	2.40301e-163	3.30559e-163	-3.82249e-163	-2.60693e-164	-4.78667e-164	2.67301e-164	-3.13467e-163	-1.04038e-162	7.69129e-163	-3.0899e-163	-1.17504e-162	9.13554e-164	5.79235e-163	2.0127e-163	6.52858e-164	6.46746e-164	-2.16978e-164	8.52254e-163	6.21862e-163	2.83433e-163	6.37501e-165	6.61623e-164	2.81243e-163	3.18046e-163	6.50877e-163	0
1.52453e-163	7.33137e-165	-3.733e-163	-1.34557e-163	1.02528e-164	2.40301e-163	3.30559e-163	-3.82249e-163	-2.60693e-164	-4.78667e-164	2.67301e-164	-3.13467e-163	-1.04038e-162	7.69129e-163	-3.0899e-163	-1.17504e-162	9.13554e-164	5.79235e-163	2.0127e-163	6.52858e-164	6.46746e-164	-2.16978e-164	8.52254e-163	6.21862e-163	2.83433e-163	6.37501e-165	6.61623e-164	2.81243e-163	3.18046e-163	6.50877e-163	0
1.52453e-163	7.33137e-165	-3.733e-163	-1.34557e-163	1.02528e-164	2.40301e-163	3.30559e-163	-3.82249e-163	-2.60693e-164	-4.78667e-164	2.67301e-164	-3.13467e-163	-1.04038e-162	7.69129e-163	-3.0899e-163	-1.17504e-162	9.13554e-164	5.79235e-163	2.0127e-163	6.52858e-164	6.46746e-164	-2.16978e-164	8.52254e-163	6.21862e-163	2.83433e-163	6.37501e-165	6.61623e-164	2.81243e-163	3.18046e-163	6.50877e-163	0
1.52453e-163	7.33137e-165	-3.733e-163	-1.34557e-163	1.02528e-164	2.40301e-163	3.30559e-163	-3.82249e-163	-2.60693e-164	-4.78667e-164	2.67301e-164	-3.13467e-163	-1.04038e-162	7.69129e-163	-3.0899e-163	-1.17504e-162	9.13554e-164	5.79235e-163	2.0127e-163	6.52858e-164	6.46746e-164	-2.16978e-164	8.52254e-163	6.21862e-163	2.83433e-163	6.37501e-165	6.61623e-164	2.81243e-163	3.18046e-163	6.50877e-163	0
1.52453e-163	7.33137e-165	-3.733e-163	-1.34557e-163	1.02528e-164	2.40301e-163	3.30559e-163	-3.82249e-163	-2.60693e-164	-4.78667e-164	2.67301e-164	-3.13467e-163	-1.04038e-162	7.69129e-163	-3.0899e-163	-1.17504e-162	9.13554e-164	5.79235e-163	2.0127e-163	6.52858e-164	6.46746e-164	-2.16978e-164	8.52254e-163	6.21862e-163	2.83433e-163	6.37501e-165	6.61623e-164	2.81243e-163	3.18046e-163	6.50877e-163	0
1.52453e-163	7.33137e-165	-3.733e-163	-1.34557e-163	1.02528e-164	2.40301e-163	3.30559e-163	-3.82249e-163	-2.60693e-164	-4.78667e-164	2.67301e-164	-3.13467e-163	-1.04038e-162	7.69129e-163	-3.0899e-163	-1.17504e-162	9.13554e-164	5.79235e-163	2.0127e-163	6.52858e-164	6.46746e-164	-2.16978e-164	8.52254e-163	6.21862e-163	2.83433e-163	6.37501e-165	6.61623e-164	2.81243e-163	3.18046e-163	6.50877e-163	0
1.52453e-163	7.33137e-165	-3.733e-163	-1.34557e-163	1.02528e-164	2.40301e-163	3.30559e-163	-3.82249e-163	-2.60693e-164	-4.78667e-164	2.67301e-164	-3.13467e-163	-1.04038e-162	7.69129e-163	-3.0899e-163	-1.17504e-162	9.13554e-164	5.79235e-163	2.0127e-163	6.52858e-164	6.46746e-164	-2.16978e-164	8.52254e-163	6.21862e-163	2.83433e-163	6.37501e-165	6.61623e-164	2.81243e-163	3.18046e-163	6.50877e-163	0
1.52453e-163	7.33137e-165	-3.733e-163	-1.34557e-163	1.02528e-164	2.40301e-163	3.30559e-163	-3.82249e-163	-2.60693e-164	-4.78667e-164	2.67301e-164	-3.13467e-163	-1.04038e-162	7.69129e-163	-3.0899e-163	-1.17504e-162	9.13554e-164	5.79235e-163	2.0127e-163	6.52858e-164	6.46746e-164	-2.16978e-164	8.52254e-163	6.21862e-163	2.83433e-163	6.37501e-165	6.61623e-164	2.81243e-163	3.18046e-163	6.50877e-163	0
1.52453e-163	7.33137e-165	-3.733e-163	-1.34557e-163	1.02528e-164	2.40301e-163	3.30559e-163	-3.82249e-163	-2.60693e-164	-4.78667e-164	2.67301e-164	-3.13467e-163	-1.04038e-162	7.69129e-163	-3.0899e-163	-1.17504e-162	9.13554e-164	5.79235e-163	2.0127e-163	6.52858e-164	6.46746e-164	-2.16978e-164	8.52254e-163	6.21862e-163	2.83433e-163	6.37501e-165	6.61623e-164	2.81243e-163	3.18046e-163	6.50877e-163	0
1.52453e-163	7.33137e-165	-3.733e-163	-1.34557e-163	1.02528e-164	2.40301e-163	3.30559e-163	-3.82249e-163	-2.60693e-164	-4.78667e-164	2.67301e-164	-3.13467e-163	-1.04038e-162	7.69129e-163	-3.0899e-163	-1.17504e-162	9.13554e-164	5.79235e-163	2.0127e-163	6.52858e-164	6.46746e-164	-2.16978e-164	8.52254e-163	6.21862e-163	2.83433e-163	6.37501e-165	6.61623e-164	2.81243e-163	3.18046e-163	6.50877e-163	0
1.52453e-163	7.33137e-165	-3.733e-163	-1.34557e-163	1.02528e-164	2.40301e-163	3.30559e-163	-3.82249e-163	-2.60693e-164	-4.78667e-164	2.67301e-164	-3.13467e-163	-1.04038e-162	7.69129e-163	-3.0899e-163	-1.17504e-162	9.13554e-164	5.79235e-163	2.0127e-163	6.52858e-164	6.46746e-164	-2.16978e-164	8.52254e-163	6.21862e-163	2.83433e-163	6.37501e-165	6.61623e-164	2.81243e-163	3.18046e-163	6.50877e-163	0
1.52453e-163	7.33137e-165	-3.733e-163	-1.34557e-163	1.02528e-164	2.40301e-163	3.30559e-163	-3.82249e-163	-2.60693e-164	-4.78667e-164	2.67301e-164	-3.13467e-163	-1.04038e-162	7.69129e-163	-3.0899e-163	-1.17504e-162	9.13554e-164	5.79235e-163	2.0127e-163	6.52858e-164	6.46746e-164	-2.16978e-164	8.52254e-163	6.21862e-163	2.83433e-163	6.37501e-165	6.61623e-164	2.81243e-163	3.18046e-163	6.50877e-163	0
1.52453e-163	7.33137e-165	-3.733e-163	-1.34557e-163	1.02528e-164	2.40301e-163	3.30559e-163	-3.82249e-163	-2.60693e-164	-4.78667e-164	2.67301e-164	-3.13467e-163	-1.04038e-162	7.69129e-163	-3.0899e-163	-1.17504e-162	9.13554e-164	5.79235e-163	2.0127e-163	6.52858e-164	6.46746e-164	-2.16978e-164	8.52254e-163	6.21862e-163	2.83433e-163	6.37501e-165	6.61623e-164	2.81243e-163	3.18046e-163	6.50877e-163	0
1.52453e-163	7.33137e-165	-3.733e-163	-1.34557e-163	1.02528e-164	2.40301e-163	3.30559e-163	-3.82249e-163	-2.60693e-164	-4.78667e-164	2.67301e-164	-3.13467e-163	-1.04038e-162	7.69129e-163	-3.0899e-163	-1.17504e-162	9.13554e-164	5.79235e-163	2.0127e-163	6.52858e-164	6.46746e-164	-2.16978e-164	8.52254e-163	6.21862e-163	2.83433e-163	6.37501e-165	6.61623e-164	2.81243e-163	3.18046e-163	6.50877e-163	0
1.52453e-163	7.33137e-165	-3.733e-163	-1.34557e-163	1.02528e-164	2.40301e-163	3.30559e-163	-3.82249e-163	-2.60693e-164	-4.78667e-164	2.67301e-164	-3.13467e-163	-1.04038e-162	7.69129e-163	-3.0899e-163	-1.17504e-162	9.13554e-164	5.79235e-163	2.0127e-163	6.52858e-164	6.46746e-164	-2.16978e-164	8.52254e-163	6.21862e-163	2.83433e-163	6.37501e-165	6.61623e-164	2.81243e-163	3.18046e-163	6.50877e-163	0
1.52453e-163	7.33137e-165	-3.733e-163	-1.34557e-163	1.02528e-164	2.40301e-163	3.30559e-163	-3.82249e-163	-2.60693e-164	-4.78667e-164	2.67301e-164	-3.13467e-163	-1.04038e-162	7.69129e-163	-3.0899e-163	-1.17504e-162	9.13554e-164	5.79235e-163	2.0127e-163	6.52858e-164	6.46746e-164	-2.16978e-164	8.52254e-163	6.21862e-163	2.83433e-163	6.37501e-165	6.61623e-164	2.81243e-163	3.18046e-163	6.50877e-163	0
1.52453e-163	7.33137e-165	-3.733e-163	-1.34557e-163	1.02528e-164	2.40301e-163	3.30559e-163	-3.82249e-163	-2.60693e-164	-4.78667e-164	2.67301e-164	-3.13467e-163	-1.04038e-162	7.69129e-163	-3.0899e-163	-1.17504e-162	9.13554e-164	5.79235e-163	2.0127e-163	6.52858e-164	6.46746e-164	-2.16978e-164	8.52254e-163	6.21862e-163	2.83433e-163	6.37501e-165	6.61623e-164	2.81243e-163	3.18046e-163	6.50877e-163	0
1.52453e-163	7.33137e-165	-3.733e-163	-1.34557e-163	1.02528e-164	2.40301e-163	3.30559e-163	-3.82249e-163	-2.60693e-164	-4.78667e-164	2.67301e-164	-3.13467e-163	-1.04038e-162	7.69129e-163	-3.0899e-163	-1.17504e-162	9.13554e-164	5.79235e-163	2.0127e-163	6.52858e-164	6.46746e-164	-2.16978e-164	8.52254e-163	6.21862e-163	2.83433e-163	6.37501e-165	6.61623e-164	2.81243e-163	3.18046e-163	6.50877e-163	0
1.52453e-163	7.33137e-165	-3.733e-163	-1.34557e-163	1.02528e-164	2.40301e-163	3.30559e-163	-3.82249e-163	-2.60693e-164	-4.78667e-164	2.67301e-164	-3.13467e-163	-1.04038e-162	7.69129e-163	-3.0899e-163	-1.17504e-162	9.13554e-164	5.79235e-163	2.0127e-163	6.52858e-164	6.46746e-164	-2.16978e-164	8.52254e-163	6.21862e-163	2.83433e-163	6.37501e-165	6.61623e-164	2.81243e-163	3.18046e-163	6.50877e-163	0
1.52453e-163	7.33137e-165	-3.733e-163	-1.34557e-163	1.02528e-164	2.40301e-163	3.30559e-163	-3.82249e-163	-2.60693e-164	-4.78667e-164	2.67301e-164	-3.13467e-163	-1.04038e-162	7.69129e-163	-3.0899e-163	-1.17504e-162	9.13554e-164	5.79235e-163	2.0127e-163	6.52858e-164	6.46746e-164	-2.16978e-164	8.52254e-163	6.21862e-163	2.83433e-163	6.37501e-165	6.61623e-164	2.81243e-163	3.18046e-163	6.50877e-163	0
1.52453e-163	7.33137e-165	-3.733e-163	-1.34557e-163	1.02528e-164	2.40301e-163	3.30559e-163	-3.82249e-163	-2.60693e-164	-4.78667e-164	2.67301e-164	-3.13467e-163	-1.04038e-162	7.69129e-163	-3.0899e-163	-1.17504e-162	9.13554e-164	5.79235e-163	2.0127e-163	6.52858e-164	6.46746e-164	-2.16978e-164	8.52254e-163	6.21862e-163	2.83433e-163	6.37501e-165	6.61623e-164	2.81243e-163	3.18046e-163	6.50877e-163	0
1.52453e-163	7.33137e-165	-3.733e-163	-1.34557e-163	1.02528e-164	2.40301e-163	3.30559e-163	-3.82249e-163	-2.60693e-164	-4.78667e-164	2.67301e-164	-3.13467e-163	-1.04038e-162	7.69129e-163	-3.0899e-163	-1.17504e-162	9.13554e-164	5.79235e-163	2.0127e-163	6.52858e-164	6.46746e-164	-2.16978e-164	8.52254e-163	6.21862e-163	2.83433e-163	6.37501e-165	6.61623e-164	2.81243e-163	3.18046e-163	6.50877e-163	0
1.52453e-163	7.33137e-165	-3.733e-163	-1.34557e-163	1.02528e-164	2.40301e-163	3.30559e-163	-3.82249e-163	-2.60693e-164	-4.78667e-164	2.67301e-164	-3.13467e-163	-1.04038e-162	7.69129e-163	-3.0899e-163	-1.17504e-162	9.13554e-164	5.79235e-163	2.0127e-163	6.52858e-164	6.46746e-164	-2.16978e-164	8.52254e-163	6.21862e-163	2.83433e-163	6.37501e-165	6.61623e-164	2.81243e-163	3.18046e-163	6.50877e-163	0
1.52453e-163	7.33137e-165	-3.733e-163	-1.34557e-163	1.02528e-164	2.40301e-163	3.30559e-163	-3.82249e-163	-2.60693e-164	-4.78667e-164	2.67301e-164	-3.13467e-163	-1.04038e-162	7.69129e-163	-3.0899e-163	-1.17504e-162	9.13554e-164	5.79235e-163	2.0127e-163	6.52858e-164	6.46746e-164	-2.16978e-164	8.52254e-163	6.21862e-163	2.83433e-163	6.37501e-165	6.61623e-164	2.81243e-163	3.18046e-163	6.50877e-163	0
1.52453e-163	7.33137e-165	-3.733e-163	-1.34557e-163	1.02528e-164	2.40301e-163	3.30559e-163	-3.82249e-163	-2.60693e-164	-4.78667e-164	2.67301e-164	-3.13467e-163	-1.04038e-162	7.69129e-163	-3.0899e-163	-1.17504e-162	9.13554e-164	5.79235e-163	2.0127e-163	6.52858e-164	6.46746e-164	-2.16978e-164	8.52254e-163	6.21862e-163	2.83433e-163	6.37501e-165	6.61623e-164	2.81243e-163	3.18046e-163	6.50877e-163	0
1.52453e-163	7.33137e-165	-3.733e-163	-1.34557e-163	1.02528e-164	2.40301e-163	3.30559e-163	-3.82249e-163	-2.60693e-164	-4.78667e-164	2.67301e-164	-3.13467e-163	-1.04038e-162	7.69129e-163	-3.0899e-163	-1.17504e-162	9.13554e-164	5.79235e-163	2.0127e-163	6.52858e-164	6.46746e-164	-2.16978e-164	8.52254e-163	6.21862e-163	2.83433e-163	6.37501e-165	6.61623e-164	2.81243e-163	3.18046e-163	6.50877e-163	0
1.52453e-163	7.33137e-165	-3.733e-163	-1.34557e-163	1.02528e-164	2.40301e-163	3.30559e-163	-3.82249e-163	-2.60693e-164	-4.78667e-164	2.67301e-164	-3.13467e-163	-1.04038e-162	7.69129e-163	-3.0899e-163	-1.17504e-162	9.13554e-164	5.79235e-163	2.0127e-163	6.52858e-164	6.46746e-164	-2.16978e-164	8.52254e-163	6.21862e-163	2.83433e-163	6.37501e-165	6.61623e-164	2.81243e-163	3.18046e-163	6.50877e-163	0
1.52453e-163	7.33137e-165	-3.733e-163	-1.34557e-163	1.02528e-164	2.40301e-163	3.30559e-163	-3.82249e-163	-2.60693e-164	-4.78667e-164	2.67301e-164	-3.13467e-163	-1.04038e-162	7.69129e-163	-3.0899e-163	-1.17504e-162	9.13554e-164	5.79235e-163	2.0127e-163	6.52858e-164	6.46746e-164	-2.16978e-164	8.52254e-163	6.21862e-163	2.83433e-163	6.37501e-165	6.61623e-164	2.81243e-163	3.18046e-163	6.50877e-163	0
1.52453e-163	7.33137e-165	-3.733e-163	-1.34557e-163	1.02528e-164	2.40301e-163	3.30559e-163	-3.82249e-163	-2.60693e-164	-4.78667e-164	2.67301e-164	-3.13467e-163	-1.04038e-162	7.69129e-163	-3.0899e-163	-1.17504e-162	9.13554e-164	5.79235e-163	2.0127e-163	6.52858e-164	6.46746e-164	-2.16978e-164	8.52254e-163	6.21862e-163	2.83433e-163	6.37501e-165	6.61623e-164	2.81243e-163	3.18046e-163	6.50877e-163	0
1.52453e-163	7.33137e-165	-3.733e-163	-1.34557e-163	1.02528e-164	2.40301e-163	3.30559e-163	-3.82249e-163	-2.60693e-164	-4.78667e-164	2.67301e-164	-3.13467e-163	-1.04038e-162	7.69129e-163	-3.0899e-163	-1.17504e-162	9.13554e-164	5.79235e-163	2.0127e-163	6.52858e-164	6.46746e-164	-2.16978e-164	8.52254e-163	6.21862e-163	2.83433e-163	6.37501e-165	6.61623e-164	2.81243e-163	3.18046e-163	6.50877e-163	0
1.52453e-163	7.33137e-165	-3.733e-163	-1.34557e-163	1.02528e-164	2.40301e-163	3.30559e-163	-3.82249e-163	-2.60693e-164	-4.78667e-164	2.67301e-164	-3.13467e-163	-1.04038e-162	7.69129e-163	-3.0899e-163	-1.17504e-162	9.13554e-164	5.79235e-163	2.0127e-163	6.52858e-164	6.46746e-164	-2.16978e-164	8.52254e-163	6.21862e-163	2.83433e-163	6.37501e-165	6.61623e-164	2.81243e-163	3.18046e-163	6.50877e-163	0
1.52453e-163	7.33137e-165	-3.733e-163	-1.34557e-163	1.02528e-164	2.40301e-163	3.30559e-163	-3.82249e-163	-2.60693e-164	-4.78667e-164	2.67301e-164	-3.13467e-163	-1.04038e-162	7.69129e-163	-3.0899e-163	-1.17504e-162	9.13554e-164	5.79235e-163	2.0127e-163	6.52858e-164	6.46746e-164	-2.16978e-164	8.52254e-163	6.21862e-163	2.83433e-163	6.37501e-165	6.61623e-164	2.81243e-163	3.18046e-163	6.50877e-163	0
1.52453e-163	7.33137e-165	-3.733e-163	-1.34557e-163	1.02528e-164	2.40301e-163	3.30559e-163	-3.82249e-163	-2.60693e-164	-4.78667e-164	2.67301e-164	-3.13467e-163	-1.04038e-162	7.69129e-163	-3.0899e-163	-1.17504e-162	9.13554e-164	5.79235e-163	2.0127e-163	6.52858e-164	6.46746e-164	-2.16978e-164	8.52254e-163	6.21862e-163	2.83433e-163	6.37501e-165	6.61623e-164	2.81243e-163	3.18046e-163	6.50877e-163	0
1.52453e-163	7.33137e-165	-3.733e-163	-1.34557e-163	1.02528e-164	2.40301e-163	3.30559e-163	-3.82249e-163	-2.60693e-164	-4.78667e-164	2.67301e-164	-3.13467e-163	-1.04038e-162	7.69129e-163	-3.0899e-163	-1.17504e-162	9.13554e-164	5.79235e-163	2.0127e-163	6.52858e-164	6.46746e-164	-2.16978e-164	8.52254e-163	6.21862e-163	2.83433e-163	6.37501e-165	6.61623e-164	2.81243e-163	3.18046e-163	6.50877e-163	0
1.52453e-163	7.33137e-165	-3.733e-163	-1.34557e-163	1.02528e-164	2.40301e-163	3.30559e-163	-3.82249e-163	-2.60693e-164	-4.78667e-164	2.67301e-164	-3.13467e-163	-1.04038e-162	7.69129e-163	-3.0899e-163	-1.17504e-162	9.13554e-164	5.79235e-163	2.0127e-163	6.52858e-164	6.46746e-164	-2.16978e-164	8.52254e-163	6.21862e-163	2.83433e-163	6.37501e-165	6.61623e-164	2.81243e-163	3.18046e-163	6.50877e-163	0
1.52453e-163	7.33137e-165	-3.733e-163	-1.34557e-163	1.02528e-164	2.40301e-163	3.30559e-163	-3.82249e-163	-2.60693e-164	-4.78667e-164	2.67301e-164	-3.13467e-163	-1.04038e-162	7.69129e-163	-3.0899e-163	-1.17504e-162	9.13554e-164	5.79235e-163	2.0127e-163	6.52858e-164	6.46746e-164	-2.16978e-164	8.52254e-163	6.21862e-163	2.83433e-163	6.37501e-165	6.61623e-164	2.81243e-163	3.18046e-163	6.50877e-163	0
1.52453e-163	7.33137e-165	-3.733e-163	-1.34557e-163	1.02528e-164	2.40301e-163	3.30559e-163	-3.82249e-163	-2.60693e-164	-4.78667e-164	2.67301e-164	-3.13467e-163	-1.04038e-162	7.69129e-163	-3.0899e-163	-1.17504e-162	9.13554e-164	5.79235e-163	2.0127e-163	6.52858e-164	6.46746e-164	-2.16978e-164	8.52254e-163	6.21862e-163	2.83433e-163	6.37501e-165	6.61623e-164	2.81243e-163	3.18046e-163	6.50877e-163	0
1.52453e-163	7.33137e-165	-3.733e-163	-1.34557e-163	1.02528e-164	2.40301e-163	3.30559e-163	-3.82249e-163	-2.60693e-164	-4.78667e-164	2.67301e-164	-3.13467e-163	-1.04038e-162	7.69129e-163	-3.0899e-163	-1.17504e-162	9.13554e-164	5.79235e-163	2.0127e-163	6.52858e-164	6.46746e-164	-2.16978e-164	8.52254e-163	6.21862e-163	2.83433e-163	6.37501e-165	6.61623e-164	2.81243e-163	3.18046e-163	6.50877e-163	0
1.52453e-163	7.33137e-165	-3.733e-163	-1.34557e-163	1.02528e-164	2.40301e-163	3.30559e-163	-3.82249e-163	-2.60693e-164	-4.78667e-164	2.67301e-164	-3.13467e-163	-1.04038e-162	7.69129e-163	-3.0899e-163	-1.17504e-162	9.13554e-164	5.79235e-163	2.0127e-163	6.52858e-164	6.46746e-164	-2.16978e-164	8.52254e-163	6.21862e-163	2.83433e-163	6.37501e-165	6.61623e-164	2.81243e-163	3.18046e-163	6.50877e-163	0
1.52453e-163	7.33137e-165	-3.733e-163	-1.34557e-163	1.02528e-164	2.40301e-163	3.30559e-163	-3.82249e-163	-2.60693e-164	-4.78667e-164	2.67301e-164	-3.13467e-163	-1.04038e-162	7.69129e-163	-3.0899e-163	-1.17504e-162	9.13554e-164	5.79235e-163	2.0127e-163	6.52858e-164	6.46746e-164	-2.16978e-164	8.52254e-163	6.21862e-163	2.83433e-163	6.37501e-165	6.61623e-164	2.81243e-163	3.18046e-163	6.50877e-163	0
1.52453e-163	7.33137e-165	-3.733e-163	-1.34557e-163	1.02528e-164	2.40301e-163	3.30559e-163	-3.82249e-163	-2.60693e-164	-4.78667e-164	2.67301e-164	-3.13467e-163	-1.04038e-162	7.69129e-163	-3.0899e-163	-1.17504e-162	9.13554e-164	5.79235e-163	2.0127e-163	6.52858e-164	6.46746e-164	-2.16978e-164	8.52254e-163	6.21862e-163	2.83433e-163	6.37501e-165	6.61623e-164	2.81243e-163	3.18046e-163	6.50877e-163	0
1.52453e-163	7.33137e-165	-3.733e-163	-1.34557e-163	1.02528e-164	2.40301e-163	3.30559e-163	-3.82249e-163	-2.60693e-164	-4.78667e-164	2.67301e-164	-3.13467e-163	-1.04038e-162	7.69129e-163	-3.0899e-163	-1.17504e-162	9.13554e-164	5.79235e-163	2.0127e-163	6.52858e-164	6.46746e-164	-2.16978e-164	8.52254e-163	6.21862e-163	2.83433e-163	6.37501e-165	6.61623e-164	2.81243e-163	3.18046e-163	6.50877e-163	0
1.52453e-163	7.33137e-165	-3.733e-163	-1.34557e-163	1.02528e-164	2.40301e-163	3.30559e-163	-3.82249e-163	-2.60693e-164	-4.78667e-164	2.67301e-164	-3.13467e-163	-1.04038e-162	7.69129e-163	-3.0899e-163	-1.17504e-162	9.13554e-164	5.79235e-163	2.0127e-163	6.52858e-164	6.46746e-164	-2.16978e-164	8.52254e-163	6.21862e-163	2.83433e-163	6.37501e-165	6.61623e-164	2.81243e-163	3.18046e-163	6.50877e-163	0
[truncated: 2,004 more rows]
