# Supplementary material for: A modified shuffled frog leaping algorithm with inertia weight
Source: Sci Rep. 2024 Feb 20;14:4146. doi: 10.1038/s41598-024-51306-1 (PMC11224354; doi:10.1038/s41598-024-51306-1)
Supplement: Supplementary file 1 — Supplementary Information. [file 41598_2024_51306_MOESM1_ESM.zip › data/F1/MSFLA_R_1.xls]

## Sheet: Sheet1
-1.82333	-4.54646	-2.22673	-5.33292	-2.53079	-4.63735	1.60628	-8.90889	-2.313	8.82415	-4.63044	-0.262521	-0.156818	-0.0595618	-0.784171	0.152407	-1.99712	1.56558	2.31511	-0.51487	2.99815	-0.355876	1.15615	-4.96581	3.09594	-2.97951	-1.69521	7.94454	-0.773209	4.44022	424.584
0.23249	0.136215	-0.539279	0.119759	-0.165091	0.481404	0.261381	1.14068	-0.0879488	-0.0669392	-0.472657	0.116323	-0.13082	-0.291337	0.284639	-0.673191	0.913173	0.0108154	-0.0857235	0.190123	-0.475148	-0.234621	0.958062	-0.161847	0.216556	0.51815	-0.19835	0.769273	0.613541	-0.0487684	6.3193
0.0126734	-0.00817481	-0.0233029	0.0218027	0.0501845	-0.00851004	0.0185061	0.0589193	0.0428939	0.0588418	-0.0205401	0.0358848	0.0899343	-0.0808269	-0.0288291	-0.15838	0.0166135	-0.103317	-0.10496	-0.00984458	0.0510711	0.0152947	-0.0142237	-0.0603247	-0.102479	0.0237296	0.0298286	-0.0161061	-0.00191237	-0.00672384	0.0962097
-0.013136	0.00315905	0.00785089	0.00218587	0.00316422	-0.00163967	-0.000700046	-0.000891404	0.0100033	-0.00610379	0.00165139	-0.0054953	-0.00165537	-0.00253599	0.000856687	-0.0128519	0.0102397	-0.0208252	-0.0047924	0.0105777	-0.00783905	0.0126089	-0.00146249	-0.000953672	0.00441959	-0.00823433	0.00470144	-0.000779373	-0.00854034	0.0319249	0.00270732
0.00246007	-0.000292831	0.00105596	-0.00126547	-0.000445904	4.10157e-05	-0.000140319	3.13141e-05	0.000260083	-0.000693027	0.000357257	0.000483398	0.000106061	0.00109645	0.0017899	-0.000826381	0.000645376	-0.000358064	0.000126205	-0.00104501	-0.000248553	0.000969405	-0.00248031	-0.000311581	-8.57169e-05	-0.000162029	-0.000757674	0.00108906	0.000228088	0.00133054	2.7604e-05
-4.02893e-07	1.00601e-05	3.76464e-05	-4.10014e-05	-2.45884e-05	6.58852e-05	-3.94817e-05	9.68705e-05	2.32222e-05	-2.74844e-05	-7.55742e-05	-1.53421e-05	4.10743e-05	-3.11616e-05	3.60068e-05	0.00017444	-4.57519e-05	8.10254e-05	-0.000123511	-0.000110529	1.61337e-05	9.11678e-05	3.66408e-05	-3.02737e-05	0.00014799	6.71208e-05	-1.46226e-05	4.59382e-05	7.04141e-05	0.000111765	1.53854e-07
5.20016e-06	9.98816e-07	-1.26695e-05	-1.03067e-05	-2.12791e-07	1.61433e-05	1.76659e-06	1.05512e-05	7.30246e-06	5.06919e-07	3.13422e-06	6.76458e-06	-4.19999e-06	3.95531e-07	5.50215e-06	2.369e-06	1.64634e-05	1.38471e-05	-7.62764e-08	2.77745e-06	3.36999e-07	-4.80263e-06	9.83248e-07	-2.7615e-06	-3.92938e-06	-3.52701e-06	-9.57641e-06	5.64741e-06	-2.37088e-06	9.03426e-06	1.57373e-09
1.8768e-06	-5.59233e-07	-1.75224e-06	8.03544e-08	1.85499e-06	-7.07384e-08	1.14984e-06	-4.59642e-06	1.14897e-06	-3.82899e-06	2.81451e-06	4.7952e-07	-2.83157e-07	1.39556e-06	1.63628e-07	2.28223e-07	-2.23758e-06	1.90913e-06	2.24472e-07	-8.95472e-08	7.53784e-07	2.78041e-08	1.59614e-06	-1.85296e-07	-8.39878e-07	-3.90868e-07	-9.19829e-07	1.1743e-06	6.42852e-06	-7.78923e-08	1.15323e-10
2.15221e-07	6.05732e-09	3.61557e-07	2.46326e-07	-2.06106e-08	5.46809e-07	-2.0241e-07	-1.50475e-08	1.18586e-07	2.45445e-07	1.99418e-07	9.59866e-08	-3.52945e-07	-2.13638e-08	5.76523e-09	-8.41606e-09	-9.11756e-08	9.30537e-08	1.46407e-07	-7.12909e-09	-2.45449e-07	-1.52693e-07	1.9807e-07	-6.01729e-09	3.27256e-08	-7.08962e-08	1.68448e-07	-2.35982e-07	-7.349e-09	-3.23124e-07	1.1827e-12
2.34551e-08	-1.23142e-08	4.34855e-10	3.32788e-09	-1.61288e-09	-3.45905e-08	-2.67731e-08	-3.40674e-08	2.30866e-08	-2.86277e-08	5.9802e-09	2.15413e-09	-5.85029e-09	5.5271e-09	1.51697e-10	-2.70878e-08	1.77878e-08	-1.19574e-08	2.16502e-09	-1.16379e-08	-2.70265e-08	1.51492e-08	4.95394e-08	-1.35276e-08	3.21946e-09	5.15442e-08	4.22305e-08	7.91418e-09	2.44999e-08	1.94212e-08	1.56683e-14
2.33823e-09	-9.66489e-10	-2.08397e-09	3.10676e-09	-1.84408e-09	1.04438e-09	1.06415e-08	-1.61805e-09	-2.81119e-09	-7.19695e-09	-7.61247e-10	1.87353e-09	1.47299e-09	-3.72899e-10	4.85001e-09	-1.93373e-09	-6.21198e-10	-3.78472e-10	-8.21603e-10	2.03824e-10	5.61633e-09	-3.41672e-10	1.70866e-09	-2.86135e-09	-1.13433e-10	1.3816e-09	1.15237e-10	-8.24899e-10	2.03621e-09	8.23662e-10	2.85558e-16
2.56643e-10	-7.34964e-10	-7.97044e-10	3.65178e-10	9.02819e-11	7.65204e-10	-5.60661e-11	-1.09206e-11	3.66565e-10	-7.92761e-11	6.31008e-11	-5.13828e-10	-3.36823e-10	4.508e-11	2.81494e-10	-3.43106e-11	-2.25041e-10	3.57864e-10	1.18269e-11	-6.56425e-10	2.72843e-10	2.69711e-10	7.84115e-10	-5.3396e-10	8.49451e-10	4.21226e-11	2.72579e-10	2.82083e-10	6.6757e-10	-1.43426e-10	5.57649e-18
-2.65936e-11	-1.08067e-11	2.56673e-11	-1.70589e-11	-6.43361e-12	6.91017e-11	4.22581e-11	-2.7281e-11	4.36943e-11	-4.44259e-12	3.17437e-11	-2.26718e-11	1.6065e-11	3.88917e-11	1.27075e-11	8.97048e-11	-1.12438e-11	2.98509e-11	9.11144e-11	-4.98689e-11	-1.31722e-11	5.90879e-13	-1.65835e-11	-6.10202e-11	-1.22967e-10	-9.36761e-12	-5.31505e-11	5.23538e-11	4.01575e-12	-2.17117e-11	5.97906e-20
5.19865e-12	5.44254e-13	3.96998e-13	-1.27278e-11	-4.29985e-12	1.82129e-12	-9.68956e-12	1.26139e-12	1.2709e-13	6.76327e-12	1.48782e-12	3.4961e-12	1.38892e-13	-8.86212e-13	-5.28678e-12	5.38409e-12	-3.43763e-12	-5.70323e-12	9.28447e-12	-1.14795e-12	-8.13039e-13	1.28424e-13	-3.25899e-13	-3.33459e-12	4.79856e-12	-1.29106e-11	7.95751e-12	8.11768e-12	-4.60951e-13	1.04646e-12	8.88701e-22
-1.85071e-13	-1.55704e-13	1.80545e-13	-7.74571e-14	5.62574e-13	-1.15118e-12	1.16018e-13	1.02734e-13	-3.81302e-13	4.22342e-13	6.99916e-14	6.2218e-13	1.73611e-13	1.16096e-12	9.44085e-13	1.24067e-12	-2.3194e-13	5.4295e-13	-3.69822e-13	-2.22935e-13	-7.22883e-13	2.94357e-13	-4.07156e-13	-1.19216e-12	6.12686e-13	-3.2236e-13	4.77902e-13	-6.7018e-13	3.90165e-13	-1.17073e-12	1.1698e-23
-1.18627e-14	2.02887e-14	-1.0791e-13	4.12922e-14	1.68765e-15	3.52891e-14	1.92563e-14	4.09602e-14	-1.25824e-13	3.83398e-14	8.60473e-14	-1.90811e-14	-8.38765e-14	3.5561e-14	-7.70608e-14	3.68138e-14	6.44367e-15	-5.42338e-15	-1.16037e-14	-4.34046e-15	2.96537e-14	-5.67754e-14	4.19862e-14	1.01345e-14	5.18833e-14	-1.33625e-14	1.32326e-13	3.69801e-14	-1.46278e-14	1.05108e-14	8.61274e-26
-1.81251e-14	-3.89012e-15	-8.355e-15	9.94964e-15	-7.72739e-16	-1.27274e-14	1.43732e-14	7.00468e-15	1.31112e-15	1.28979e-15	-6.61388e-15	-9.68053e-15	-1.33664e-14	5.00769e-15	1.15807e-15	3.66005e-15	3.98504e-15	-1.43188e-15	-1.81937e-14	2.58464e-15	2.22141e-15	-2.7888e-15	-2.09947e-15	-3.17099e-15	1.26855e-15	-1.28063e-14	-9.95789e-16	5.03879e-15	-1.109e-14	1.5565e-15	1.9902e-27
3.99939e-16	-6.20204e-16	3.17049e-16	-3.51285e-17	-1.8148e-16	1.17546e-15	2.29369e-17	1.80631e-16	-9.66445e-16	1.43799e-16	8.85718e-16	2.26574e-15	-3.54856e-16	-5.3797e-16	1.55762e-15	-2.86009e-16	1.39071e-15	-1.12617e-15	3.46341e-16	-1.68868e-16	4.10806e-16	6.74888e-16	2.09426e-15	-2.73541e-15	5.81985e-16	-1.51943e-15	1.38197e-15	-3.15251e-16	-1.40358e-15	7.28294e-16	3.48907e-29
-1.71132e-16	1.63683e-16	3.07479e-16	-5.13883e-16	-1.98847e-16	-9.26864e-17	-8.66369e-17	-8.39285e-17	9.00337e-17	3.66331e-17	-7.82525e-17	1.59655e-16	-1.61468e-18	1.25893e-16	3.04493e-16	8.04911e-17	-5.03022e-17	9.80408e-17	1.34068e-16	-6.62365e-17	-4.74866e-16	-1.65891e-16	3.31942e-17	8.89469e-17	-1.1841e-16	-3.68078e-17	6.44495e-17	1.75727e-17	-5.34232e-17	4.94017e-18	9.52737e-31
-5.06346e-18	-1.02358e-17	-2.26242e-17	3.60519e-18	-4.22983e-19	-5.36335e-17	-4.29258e-18	3.3621e-20	-6.46009e-18	5.37788e-18	-2.92794e-17	3.27098e-18	-2.74165e-17	2.75979e-17	-7.06227e-18	-2.64587e-18	-1.67322e-17	3.29381e-17	-1.58757e-17	-4.55745e-18	-3.71386e-18	-2.13381e-17	3.47392e-18	3.15297e-18	-2.8805e-17	5.03198e-18	-1.90635e-17	2.28903e-17	-1.33473e-17	1.40925e-17	1.03072e-32
2.48053e-18	2.76071e-18	-1.21226e-18	-3.84277e-19	7.46068e-19	-1.22023e-18	-1.91714e-18	-2.55606e-18	5.53425e-19	7.33733e-18	1.96898e-18	-3.44461e-18	3.95627e-19	-2.40244e-19	3.4577e-18	-6.80685e-19	5.69061e-19	3.86721e-18	-1.0512e-18	-2.07586e-18	4.45045e-18	1.89125e-18	-3.51945e-18	-3.81651e-19	5.06418e-18	-9.6292e-19	-1.29355e-18	-1.16509e-18	1.73864e-18	1.85519e-18	2.02842e-34
-9.64118e-20	-1.29531e-19	2.90181e-19	-2.28843e-20	3.13481e-19	2.05896e-19	-5.44886e-20	1.07567e-19	7.81703e-19	-2.20554e-19	1.30582e-19	-2.60785e-19	7.87585e-21	-3.50613e-19	-3.47862e-19	-1.65232e-20	8.7427e-19	2.11283e-19	-7.09846e-20	-2.27696e-20	-4.63521e-20	-1.17085e-19	-3.4364e-19	-5.82366e-19	-2.67869e-19	3.17685e-19	7.23589e-19	-2.48678e-19	-1.71187e-20	-1.6578e-19	3.32856e-36
7.76145e-21	-3.48417e-21	-9.65744e-21	-2.33193e-20	1.36016e-20	1.22887e-19	-2.15063e-20	-3.79006e-20	1.98408e-22	-2.12528e-21	5.78872e-20	3.84367e-20	9.21113e-21	3.14557e-21	6.7274e-21	-1.24207e-21	-4.72796e-21	-3.24625e-20	8.46067e-21	1.95814e-20	1.93442e-20	-2.55069e-20	-3.73732e-20	1.11992e-20	2.12216e-20	1.33239e-20	5.6743e-20	2.85575e-20	-3.55016e-20	1.06764e-21	3.28718e-38
-1.95034e-21	3.51602e-21	6.91414e-22	3.30609e-21	-4.85724e-21	5.59846e-22	-2.8883e-21	5.83725e-21	5.02682e-21	-1.96134e-21	-4.14809e-21	-2.50966e-22	-3.70907e-21	-5.91363e-22	3.21503e-21	2.44231e-22	-4.895e-21	-8.36105e-22	-2.36296e-21	-1.06199e-22	2.52206e-21	7.50649e-23	5.98265e-21	1.7074e-21	-4.38135e-21	6.77503e-22	-5.95527e-21	-9.62051e-21	-3.72473e-21	-1.59662e-21	4.04211e-40
-5.20955e-23	-8.38292e-23	-3.21509e-22	-1.65828e-22	2.24881e-22	-5.62189e-23	1.66239e-22	5.47864e-22	5.18886e-23	-4.54696e-22	2.67177e-22	1.13829e-22	-4.22201e-22	2.96686e-23	-5.83414e-23	-4.35783e-22	-2.72617e-23	-7.33841e-23	-2.52507e-23	7.18798e-24	-2.61077e-22	-2.21433e-22	-1.97149e-22	-1.29867e-21	-7.00391e-22	4.90263e-22	1.21715e-22	2.24323e-22	2.39012e-22	-2.89697e-22	3.97488e-42
7.53877e-23	-3.48504e-23	2.99866e-23	-1.06263e-23	5.96834e-24	1.5039e-23	-4.61406e-23	-1.64346e-22	-1.56377e-23	-1.15481e-22	-8.58578e-23	2.00746e-24	4.50643e-23	1.45372e-23	4.31608e-23	8.41637e-23	8.32925e-23	-2.99829e-23	1.16826e-22	1.95917e-23	-4.87104e-24	-8.26239e-23	-1.57342e-22	-6.09836e-23	1.26934e-22	-5.8793e-24	9.98815e-23	4.96979e-23	-5.73748e-24	2.24027e-23	1.55778e-43
-6.01315e-25	7.4341e-25	-4.50204e-24	-2.37118e-24	-8.21465e-24	8.55708e-24	-1.16005e-23	-3.46281e-24	-2.2361e-24	-1.24553e-24	-6.73245e-24	-3.23041e-24	-2.75799e-24	-1.28104e-23	-1.06129e-24	6.72591e-24	2.87011e-24	-1.33353e-24	1.79256e-24	9.23013e-25	2.59894e-24	-6.30289e-25	9.50463e-25	-1.11674e-23	-4.68087e-24	-3.65535e-24	-9.35409e-25	9.70811e-25	-3.03369e-24	-2.17925e-24	7.92351e-46
-1.78947e-24	4.47152e-25	-6.33435e-25	-3.57775e-25	8.84963e-25	-3.63221e-25	-5.51447e-26	-1.31217e-24	-5.37354e-25	1.30686e-24	-6.21751e-25	-1.27061e-24	4.43456e-25	-1.78205e-24	1.69112e-24	3.88344e-25	-3.91434e-25	-4.52374e-25	3.71165e-25	-4.40017e-25	-2.13337e-25	1.88657e-24	1.26175e-24	-1.28854e-24	6.26028e-25	1.30823e-24	-2.68396e-25	1.52106e-25	2.94601e-24	1.35483e-25	3.53941e-47
8.45087e-27	-1.09037e-25	-2.11453e-26	9.86884e-26	-3.57903e-26	-6.81931e-26	1.05141e-25	5.09357e-27	-1.37318e-25	-8.58518e-26	1.66416e-25	-9.74871e-27	-2.01217e-25	-1.83575e-25	-1.42225e-25	9.75083e-26	1.98148e-25	3.35726e-26	-5.32159e-26	3.21013e-26	5.99744e-26	-4.10118e-27	1.23101e-26	6.07847e-27	8.67151e-27	6.33051e-26	7.45319e-26	-1.96802e-26	2.49424e-26	1.16489e-25	2.69371e-49
2.39149e-27	7.00954e-28	-3.86065e-27	-3.25718e-26	1.1532e-26	9.88015e-27	-5.24489e-27	-4.56092e-27	-1.25245e-27	-5.42435e-27	-2.74468e-26	-2.44039e-27	1.7279e-26	4.57337e-27	3.57616e-26	1.9447e-27	-1.46169e-27	-3.05841e-26	-1.28995e-26	-4.44119e-27	6.5078e-27	2.37463e-27	-1.49245e-26	-1.68676e-26	1.28702e-26	6.81639e-27	3.98152e-27	8.2641e-28	3.16816e-28	-5.35913e-27	5.68973e-51
2.93715e-27	3.99152e-28	5.92601e-28	-1.07105e-27	-5.97697e-28	-6.73242e-28	1.70848e-27	-1.89346e-28	-9.30922e-29	-3.84346e-27	5.24666e-28	6.8161e-28	-4.06243e-28	4.72631e-28	-1.6913e-27	-8.21664e-28	8.36399e-28	9.2665e-28	6.48951e-28	1.79853e-27	-1.51124e-27	1.31581e-27	7.00339e-27	1.66556e-27	3.05792e-28	9.76205e-28	2.88545e-27	-1.0109e-27	5.61991e-28	-1.87445e-27	1.08769e-52
-4.43888e-29	3.00782e-28	-7.03521e-30	1.4104e-28	-4.99648e-29	5.73306e-30	-2.45077e-28	1.7395e-28	3.00619e-28	4.36349e-28	4.04562e-29	7.32914e-29	4.2156e-28	-5.47979e-29	-5.84796e-28	1.55929e-28	-2.10702e-29	2.14565e-28	1.12617e-28	1.79049e-29	-9.86341e-30	3.11171e-28	-6.55253e-30	3.03353e-28	1.37605e-28	-9.19211e-29	2.76353e-28	-1.35082e-29	-3.54377e-28	4.20491e-28	1.69484e-54
-3.41182e-30	-2.8002e-29	2.00652e-29	-2.15891e-30	5.65932e-29	-1.50824e-29	8.75565e-30	1.32375e-29	-1.09337e-29	-6.63046e-30	-4.34476e-29	5.76066e-29	-7.61318e-30	-1.04129e-29	-1.24846e-29	3.69648e-30	-2.9484e-30	-6.92544e-30	-6.18145e-29	1.3219e-29	-1.47967e-29	-2.26182e-29	4.67714e-29	3.48533e-29	4.91449e-30	-3.92676e-30	3.9997e-29	1.84988e-29	-2.38613e-30	8.57133e-29	2.81101e-56
-9.5884e-30	1.13165e-30	2.02465e-30	4.5022e-30	2.04841e-30	8.09152e-31	-4.56754e-30	9.40064e-30	7.10382e-30	-3.7635e-30	1.02109e-30	-2.93029e-30	-7.93322e-30	9.1638e-31	-4.44744e-30	-5.97072e-31	-3.28689e-31	-3.34957e-30	5.32279e-30	2.5967e-30	4.25985e-30	9.38633e-31	-7.00145e-31	-4.94378e-30	2.71051e-30	1.7476e-30	-1.54739e-30	-1.49291e-32	9.78877e-31	4.70602e-30	5.16103e-58
-3.93888e-31	-8.38399e-31	4.89867e-31	-2.11437e-31	-4.79775e-32	2.23225e-31	-1.32061e-31	-1.81378e-31	1.85694e-31	7.32653e-32	2.0338e-31	-7.71731e-32	5.7414e-31	-3.49529e-31	1.87992e-31	-5.2843e-32	-1.43407e-31	-3.96468e-31	4.96963e-31	-2.09308e-31	-2.7962e-31	-4.03146e-31	7.54554e-31	-3.48041e-31	-3.90033e-31	-2.68683e-31	1.99991e-31	-4.77064e-32	3.47666e-32	1.16136e-30	4.83861e-60
4.51902e-32	-3.32221e-32	5.06248e-36	-2.19965e-32	3.44205e-32	9.99908e-32	-2.74385e-32	4.76883e-32	1.2114e-32	1.13566e-32	-8.61562e-33	1.90191e-32	2.26485e-32	2.99454e-32	5.6284e-32	-4.89634e-32	7.12013e-34	2.9627e-32	-7.18247e-32	1.02511e-31	4.36652e-32	-9.97532e-33	1.64829e-32	-3.87553e-32	-5.97895e-33	-4.31249e-32	-4.32264e-32	-6.31789e-32	6.1861e-32	-1.09081e-31	6.93329e-62
-2.22481e-33	1.19807e-32	1.3002e-33	-6.48567e-33	5.81726e-33	5.36231e-33	1.29879e-32	2.9109e-33	1.94961e-33	5.70225e-33	6.472e-33	5.96875e-33	2.3263e-33	-3.93715e-33	3.55592e-33	9.98896e-33	-2.92825e-34	8.95284e-33	-1.06426e-32	3.36612e-33	2.97905e-33	9.94073e-33	-2.80451e-33	5.77453e-33	4.72914e-33	-1.1872e-32	-7.52145e-33	1.19333e-33	5.34291e-34	-2.34901e-33	1.26001e-63
7.13714e-34	4.19121e-34	1.77117e-34	3.82996e-34	-1.38339e-33	6.4151e-34	-9.0394e-34	-6.65411e-35	4.55305e-34	3.03529e-34	1.21414e-33	1.03475e-33	-7.83782e-34	1.10132e-33	-7.84117e-34	2.99303e-34	3.29351e-34	5.26625e-34	-1.1351e-33	-2.65938e-34	3.23413e-34	-1.38492e-34	-4.09365e-34	7.60167e-35	4.84605e-35	-3.28417e-34	-2.12258e-33	9.48785e-34	-3.9014e-34	6.2123e-34	1.74819e-65
-4.91406e-35	2.02235e-35	1.59839e-34	8.87134e-36	4.56914e-35	-1.84693e-34	-7.01518e-35	-6.02653e-35	-3.28716e-35	2.31492e-35	8.45597e-35	2.20837e-35	-5.04585e-35	2.99535e-35	5.49865e-35	-8.08755e-36	9.47364e-35	-2.71651e-35	-6.9081e-36	-8.46776e-36	2.33647e-35	-8.97444e-35	-1.8201e-35	-1.40889e-34	-1.28141e-34	-1.47151e-35	-6.11322e-35	5.50569e-35	5.43256e-36	1.4924e-35	1.5126e-67
5.47314e-36	-8.27014e-36	4.79095e-37	1.74233e-35	8.09355e-36	-5.02092e-36	-5.51311e-36	7.6037e-36	-8.27757e-36	-1.38818e-35	-2.20994e-35	-4.56504e-36	-1.22699e-35	-5.87262e-37	2.12798e-35	1.25334e-37	-1.75135e-36	1.08306e-36	6.14234e-36	9.02789e-36	8.5183e-36	1.80033e-35	2.00413e-35	-7.89559e-36	3.89259e-36	-6.8593e-36	-1.10483e-35	-1.94342e-36	8.01067e-37	2.07805e-35	3.55993e-69
-1.01024e-36	1.1072e-36	-2.15208e-37	1.79155e-36	4.01411e-37	-6.7921e-37	-4.40641e-37	-3.89118e-37	1.45554e-36	-2.69704e-36	1.24841e-36	-2.45017e-37	5.6784e-38	4.57002e-37	-1.26121e-36	-7.19725e-38	-2.27819e-37	2.51595e-37	-1.32119e-36	-2.9112e-37	6.54301e-37	-4.02516e-37	-7.30901e-37	1.1628e-36	-2.53734e-37	1.41383e-36	-9.84076e-37	9.90357e-37	2.87824e-37	8.31627e-37	2.84985e-71
-1.11964e-37	1.50513e-37	-4.53898e-38	-6.53125e-38	-7.18541e-38	1.18475e-37	-1.14263e-37	-1.39073e-37	-9.15885e-38	2.38336e-37	3.17414e-38	8.1508e-40	-1.36056e-37	5.39903e-38	-9.98995e-38	-1.71331e-37	-7.70394e-38	6.8448e-38	-2.04137e-37	1.27627e-37	-1.99147e-38	-1.20344e-38	5.316e-38	-2.29766e-38	1.80093e-38	-8.28383e-38	-1.69562e-37	2.02037e-37	-3.57676e-39	2.74958e-37	4.44921e-73
1.27124e-38	1.38373e-38	5.50838e-39	2.42354e-38	5.02583e-39	-3.68175e-39	1.96752e-38	1.02606e-38	-1.76687e-38	1.37468e-38	-3.37955e-38	7.8487e-39	-7.89836e-40	-8.60372e-39	-2.11698e-39	1.62413e-38	-4.82268e-39	-2.33441e-38	5.53186e-39	2.01836e-38	4.87517e-40	-2.49536e-38	2.68949e-38	1.17802e-38	6.67389e-39	3.10779e-38	-3.50548e-38	1.0515e-38	1.27915e-38	7.6689e-39	8.6132e-75
4.24012e-39	-5.74509e-40	-1.45466e-39	5.53422e-39	4.18318e-39	1.41007e-40	3.07112e-40	-3.32434e-39	-2.01023e-39	-1.17049e-39	-5.47443e-40	9.5571e-40	6.12605e-40	-7.50509e-40	-2.56414e-39	2.28483e-40	9.36033e-40	-4.34151e-39	3.33282e-40	1.66874e-39	1.43226e-39	-2.50883e-39	1.12987e-39	3.55101e-40	1.00797e-39	-5.50867e-39	6.51292e-40	-2.92859e-39	3.95595e-39	-7.30217e-40	1.8282e-76
9.40458e-40	3.93652e-40	2.45962e-41	3.30008e-40	-2.99689e-41	-1.66576e-40	-3.96801e-40	2.98463e-40	1.01566e-39	-2.64751e-41	-5.79374e-41	-2.26832e-40	-2.81143e-40	2.52622e-40	4.60727e-41	5.56572e-41	-7.18209e-42	-2.96743e-40	3.35648e-40	-8.49972e-41	-4.00747e-40	2.68014e-40	1.03587e-40	-6.01418e-41	1.25638e-40	-1.15648e-41	-1.01071e-39	5.06326e-40	3.95713e-41	-2.15772e-40	4.45596e-78
4.86718e-41	1.07987e-41	1.59572e-41	-5.04541e-42	-2.8456e-42	-1.68302e-41	5.05696e-41	-2.49124e-41	6.05098e-41	-2.38302e-41	3.52196e-41	3.80962e-41	-1.37248e-40	1.73682e-41	-3.67497e-41	-2.69782e-41	-1.38802e-41	-6.02072e-41	-4.35179e-41	-5.21776e-42	-1.53424e-40	1.6838e-41	-1.97436e-41	7.41612e-42	-1.36023e-42	-1.06035e-40	6.5282e-41	1.6285e-41	-4.73586e-41	-1.0647e-40	9.37299e-80
-8.33289e-43	2.32174e-42	-2.92195e-42	-5.4939e-42	5.81635e-42	-5.92678e-42	-2.63872e-42	2.27834e-42	-1.65997e-42	6.77888e-42	7.2453e-43	-2.44163e-42	4.90026e-42	-4.41666e-42	-4.29557e-42	9.19746e-42	3.36987e-42	-6.19284e-43	-1.1451e-42	1.84373e-41	1.09213e-41	3.39953e-42	6.92299e-42	2.88613e-42	-8.12775e-42	2.96134e-42	-2.05764e-42	1.87194e-42	-1.0649e-41	-9.75885e-42	1.15895e-81
-8.76236e-44	-1.84516e-43	-6.32603e-43	-2.26859e-43	6.36275e-43	-5.11619e-43	1.14413e-45	5.08414e-43	4.82703e-43	-2.39036e-44	-1.58422e-43	8.88673e-44	-4.13653e-43	1.05251e-42	-1.65671e-43	-4.98223e-43	1.6976e-42	-2.81837e-43	-2.84883e-43	1.25609e-42	2.08003e-43	-7.90304e-44	-2.62476e-43	1.36528e-43	8.44668e-43	5.78491e-44	6.27251e-43	2.35948e-43	6.17662e-43	-1.59446e-43	9.56968e-84
-6.90814e-45	-3.35049e-44	1.61419e-44	-9.46414e-44	4.1887e-44	-8.64705e-44	-3.10368e-44	6.4602e-44	-2.97108e-44	-4.60426e-45	-1.24787e-43	-5.2164e-44	-1.67678e-44	-1.31963e-43	1.5453e-44	-1.14066e-44	-2.59316e-44	-1.61186e-43	4.56498e-44	1.10699e-43	5.2569e-44	-1.6611e-44	-7.35415e-44	-5.28382e-44	-5.46032e-44	-1.92168e-44	4.22002e-44	-1.77024e-43	-3.77527e-44	1.38061e-43	1.71204e-85
-9.54378e-47	3.5292e-46	6.89787e-46	1.29125e-44	1.22901e-44	-1.23576e-44	-1.35283e-44	2.33611e-44	4.21587e-45	-3.98933e-45	7.06948e-45	-8.22997e-45	-5.48787e-45	-3.83354e-45	6.83207e-45	2.17637e-45	-1.13289e-44	9.60258e-45	3.02087e-46	4.88032e-45	-9.73842e-46	1.67023e-45	-3.45838e-45	-1.30935e-45	-2.23963e-45	-1.42256e-44	1.71948e-44	-9.39513e-45	2.86022e-45	1.83735e-44	2.64644e-87
-1.25459e-45	1.48548e-45	6.11478e-46	6.74431e-46	-2.5103e-45	-2.73018e-46	2.47387e-45	1.32651e-45	-2.97275e-45	-2.5732e-46	5.08725e-46	2.64952e-46	5.64524e-46	1.75965e-45	-2.59456e-46	2.31365e-45	-2.57931e-45	7.14129e-46	1.26816e-45	-2.90472e-46	-6.82103e-46	1.32835e-46	6.10979e-46	-7.30461e-47	4.76745e-46	-4.41609e-47	4.41634e-46	-1.05311e-45	-8.90178e-47	2.4247e-46	4.82501e-89
3.36447e-47	5.95473e-47	-1.19979e-46	-2.72446e-46	2.2526e-47	-1.38983e-47	4.86555e-47	2.39188e-46	7.10016e-47	2.14706e-46	5.65993e-47	-8.50234e-48	1.56008e-46	8.3182e-47	-5.46917e-47	-2.55869e-48	-1.42342e-47	4.06265e-47	2.15279e-47	-3.33844e-46	-2.75506e-46	2.1481e-47	-1.2814e-46	1.15999e-46	2.44989e-46	-7.35286e-47	1.36429e-46	-1.75654e-47	-1.69485e-46	3.40817e-47	5.76493e-91
1.68267e-47	1.29007e-47	-6.47365e-48	-2.54016e-47	8.10832e-48	-2.82415e-47	1.48705e-47	-1.50192e-48	-9.40401e-48	-7.04813e-48	8.76438e-48	-1.8863e-47	-2.40133e-47	-2.43561e-47	2.97844e-47	-1.91127e-47	2.46123e-47	2.85617e-48	-1.19111e-47	-2.54878e-47	-2.46915e-48	-1.51787e-47	1.61432e-47	5.26894e-47	6.26398e-49	-5.30798e-47	3.3967e-47	-9.67835e-48	-6.91961e-48	-1.10581e-47	1.41306e-92
-1.72023e-48	-3.69352e-48	-2.29954e-48	1.0068e-49	8.76316e-49	2.17647e-48	3.44186e-49	-2.39111e-49	2.99871e-48	-7.4545e-49	-3.17342e-48	-4.7195e-48	3.98768e-48	-2.43206e-48	2.39287e-48	2.5224e-48	-3.15645e-48	-5.28623e-49	-1.41599e-48	1.38694e-48	1.04771e-48	-6.04603e-50	2.07848e-48	-1.25893e-48	3.10987e-48	5.21997e-48	2.35458e-49	-1.95316e-48	3.56393e-49	-2.04191e-49	1.65513e-94
-9.00274e-50	-8.96833e-51	-2.77775e-49	-7.37491e-50	8.40528e-49	1.1228e-49	-5.87597e-50	-1.12698e-48	-1.47897e-49	-1.25892e-49	6.37238e-49	-4.06932e-49	2.38637e-49	8.57863e-50	-3.02957e-49	-1.06693e-50	-4.89585e-49	4.2999e-49	-8.63755e-49	2.68082e-49	3.4428e-49	1.87492e-49	-1.09124e-49	-7.97722e-50	6.22011e-50	-3.18957e-50	1.00264e-49	5.63823e-50	2.27451e-49	-1.00651e-49	4.34346e-96
2.57328e-50	4.97976e-50	1.59138e-50	-4.81435e-50	1.47142e-50	-1.13699e-50	-6.344e-50	1.51585e-50	2.6304e-50	-2.79746e-50	-8.53678e-50	-1.35092e-50	5.30297e-50	2.93694e-50	-6.15364e-50	-3.49303e-50	-4.52429e-50	1.31556e-50	1.69507e-51	-8.06133e-50	4.86247e-50	2.96908e-50	2.04402e-50	-1.1e-49	-3.73303e-51	6.51373e-51	-1.95652e-50	7.61644e-51	-1.17024e-50	-3.12974e-51	5.30685e-98
-1.29539e-51	3.39213e-52	6.24222e-51	-2.074e-52	-3.56788e-52	-1.3997e-51	-6.0211e-51	-7.8655e-51	5.63327e-51	-2.43084e-51	-4.50594e-51	-9.90184e-51	1.15592e-53	-3.97707e-52	1.73387e-51	-9.2333e-52	6.04192e-51	-8.46676e-53	-1.20311e-52	3.1354e-51	1.29973e-51	5.34162e-51	-3.72333e-51	-1.59567e-51	2.23444e-51	4.50294e-51	-3.22711e-51	-3.19017e-51	3.60283e-52	1.81027e-51	4.43274e-100
4.92645e-52	3.36726e-53	4.26338e-52	6.71718e-52	-2.1629e-52	4.40288e-53	-5.66663e-52	-2.09528e-55	4.36033e-52	-7.21967e-53	-1.90502e-52	-3.6677e-52	3.43416e-52	1.47914e-52	-1.27001e-52	-1.33298e-52	-3.79284e-52	-2.25059e-52	4.82803e-53	-3.67724e-52	-6.36368e-52	-8.64521e-52	4.90966e-52	5.72953e-52	7.57172e-52	-3.72385e-52	6.48701e-53	1.94991e-52	-4.1538e-52	6.42322e-52	5.17956e-102
-8.71028e-53	-2.46964e-53	-1.02107e-53	6.50875e-53	-2.81144e-53	4.77549e-54	1.64458e-53	5.81338e-53	2.16494e-53	2.96992e-53	1.09529e-53	3.1805e-53	-1.27226e-52	3.69973e-54	4.0419e-53	3.95027e-53	6.26822e-53	-3.55773e-53	-4.71283e-53	-1.5836e-53	-2.38532e-53	1.66298e-53	-1.41347e-53	1.14772e-52	-2.99448e-53	-5.71323e-54	3.58494e-53	3.15347e-53	-6.95288e-53	3.02022e-54	6.8814e-104
1.62289e-53	-4.44036e-55	-2.13255e-54	-3.94268e-54	-6.47377e-54	-3.80205e-54	-2.44833e-54	1.0359e-53	1.84333e-53	9.27342e-55	-1.00036e-53	-9.82004e-54	4.72912e-55	-2.60987e-54	-1.76474e-54	-3.27581e-54	4.68013e-54	-9.89904e-54	7.42785e-54	4.88634e-54	1.2444e-53	3.82659e-54	-6.9747e-54	6.13283e-54	7.98053e-54	4.9151e-55	3.93355e-54	-3.25316e-55	-2.91672e-54	-2.13317e-53	2.00912e-105
-2.60601e-56	9.66264e-55	-6.86997e-55	-2.23725e-54	-1.657e-54	-2.66609e-55	-3.5172e-55	-1.34449e-54	1.73825e-54	-5.25363e-55	4.15234e-55	-1.14585e-54	5.18982e-55	1.76104e-54	-1.4239e-54	1.98433e-56	1.23133e-55	-5.97441e-55	1.89689e-54	4.04979e-55	-1.91937e-54	7.73033e-55	-2.58488e-56	-4.97834e-55	7.89081e-55	-1.41147e-54	-6.1666e-55	7.52418e-55	-7.90947e-55	1.1827e-54	3.55911e-107
1.09021e-55	1.41172e-56	4.71767e-56	-1.00408e-56	2.48084e-56	2.34679e-56	8.50647e-56	-1.10001e-55	2.54673e-56	-1.99079e-56	-1.40591e-56	1.90894e-56	-1.29315e-56	-1.48531e-56	4.52367e-56	-1.68294e-55	2.68738e-56	9.86867e-56	6.1405e-56	2.43114e-55	1.32198e-56	-3.04829e-55	7.93666e-56	8.02983e-59	-1.78991e-55	-1.12764e-55	7.62667e-56	4.34841e-56	-1.14743e-55	-2.05871e-56	3.0606e-109
-1.31861e-56	8.3629e-58	1.57242e-57	-1.88173e-57	6.00963e-60	5.33262e-57	1.56109e-56	-1.52678e-56	-1.76407e-56	-1.34791e-56	2.91616e-57	-2.30613e-56	-2.62145e-57	-8.3256e-57	2.20114e-56	-2.46108e-56	-4.39074e-57	1.38654e-56	-2.12749e-57	8.83337e-57	1.76927e-56	5.83933e-57	3.96007e-57	4.23503e-56	1.38342e-56	4.04439e-57	7.37598e-57	-2.58157e-58	1.01074e-56	1.08833e-57	5.70142e-111
-2.04556e-57	-1.95476e-57	-8.92687e-58	-2.96105e-57	-4.00976e-57	1.59399e-57	-1.86947e-57	-6.52419e-57	-1.04244e-57	5.02035e-58	-2.24962e-58	-2.07699e-57	3.82501e-58	-7.33516e-58	-5.65079e-58	-3.31995e-57	-2.89935e-57	8.17924e-58	6.59782e-58	-5.04066e-59	-1.88453e-58	1.37834e-57	8.25009e-59	5.73499e-59	-5.91003e-58	1.41657e-57	1.35402e-57	5.97179e-58	1.41251e-57	-1.25858e-58	1.17994e-112
7.99662e-59	1.77452e-58	-9.71559e-59	2.40039e-59	-2.46861e-58	5.75751e-58	5.77713e-59	-4.33043e-58	7.16652e-59	-8.50958e-58	-1.49919e-58	-4.05792e-58	2.57358e-58	-7.20948e-59	3.61699e-58	-2.18331e-59	-5.59272e-59	1.70284e-58	1.08136e-58	-5.16721e-59	-4.35067e-58	3.85035e-58	-3.04477e-59	-2.25639e-58	-1.57986e-58	4.13554e-58	6.75888e-59	-3.45902e-58	1.222e-58	-2.20449e-58	2.56993e-114
-6.14171e-59	-1.4779e-59	1.55033e-60	2.17647e-61	1.72926e-59	-8.52745e-60	-3.20541e-59	5.81911e-59	-1.46847e-60	7.91353e-59	3.3567e-59	-2.32607e-60	2.16363e-59	1.63651e-59	1.32061e-58	7.6122e-60	-1.03666e-59	1.7464e-59	-1.45508e-59	1.60565e-59	3.35604e-59	-8.50975e-59	1.9433e-59	-4.26031e-59	-1.62719e-59	2.46758e-59	-2.90675e-59	2.0992e-59	6.13311e-59	-3.17008e-59	5.27773e-116
-6.11442e-61	1.33946e-60	-9.01371e-61	-4.47041e-60	8.23183e-62	3.33276e-60	1.47506e-60	1.60139e-60	4.37637e-60	9.19718e-61	-3.96169e-60	-1.30069e-60	8.39973e-60	-3.44364e-60	-3.15111e-60	3.38735e-60	3.41528e-60	7.21293e-61	6.88538e-60	-4.79738e-62	-6.90806e-60	-1.62281e-60	-2.45369e-60	-6.7557e-61	-2.43049e-60	1.06537e-59	4.73298e-60	1.37218e-60	2.54e-60	-2.12325e-60	4.51102e-118
1.22588e-61	-2.51877e-61	5.74941e-61	-9.12066e-62	7.42772e-61	-7.85597e-61	4.6505e-62	-7.84076e-61	2.66407e-61	2.04479e-61	5.41487e-61	3.94785e-61	1.88471e-61	-2.98005e-63	-5.21377e-61	1.28398e-60	1.65043e-61	-5.56053e-62	-1.35072e-62	1.59013e-61	1.14297e-61	1.1493e-60	2.29006e-61	7.99863e-62	2.29348e-61	5.90927e-61	-2.56812e-61	5.24808e-62	2.04401e-61	-6.40081e-62	6.68597e-120
-2.16015e-62	1.30241e-62	4.27582e-62	4.31033e-62	-2.11017e-64	-3.21906e-62	4.39468e-63	-1.65689e-62	-4.06874e-63	3.6225e-62	3.56785e-64	-4.54197e-62	2.22804e-62	1.29968e-62	-5.43638e-62	-5.43534e-63	-2.3577e-62	2.16381e-62	-3.14947e-62	6.03625e-63	-5.77735e-62	-9.96957e-62	-2.90639e-62	-8.74321e-62	4.41859e-63	-3.47374e-62	-8.84448e-63	3.39779e-62	-6.48721e-63	-5.34357e-63	3.90428e-122
-6.89933e-63	1.58876e-64	3.65489e-63	-3.20358e-63	3.42141e-63	-1.53627e-62	-6.29929e-64	-2.48073e-63	2.71155e-63	-1.37619e-63	2.82954e-64	-4.04706e-63	7.96807e-64	1.63947e-63	-1.59782e-63	-3.19135e-63	-3.56671e-63	-2.92914e-63	8.54867e-64	9.67959e-64	3.08697e-63	4.16621e-63	-3.36815e-63	-4.03726e-63	-1.57294e-63	4.83365e-63	1.17267e-62	-2.98047e-63	1.49735e-64	-2.96569e-64	6.17129e-124
-4.16197e-64	-6.8482e-64	-1.17059e-63	2.58636e-64	-3.63548e-64	2.90692e-64	-2.78039e-64	-1.03335e-63	6.35623e-64	-1.26791e-63	1.58655e-65	1.29739e-64	7.76858e-64	3.37769e-64	-4.32536e-65	-8.90812e-65	-3.12753e-64	-2.98592e-64	-2.80997e-64	-3.58814e-65	-4.75706e-64	-2.75492e-65	-4.36e-64	-1.13463e-63	-6.19179e-64	4.45885e-64	-5.59717e-64	9.64662e-65	2.03061e-64	-3.16073e-64	9.21494e-126
1.41108e-65	-1.16244e-64	8.88973e-65	-5.09416e-65	1.46978e-65	-5.69201e-65	2.74836e-65	-8.43251e-65	7.73132e-65	6.131e-67	7.50066e-66	-9.46073e-66	-5.15309e-65	6.09647e-66	5.1344e-65	-4.88817e-65	-8.31588e-65	4.29794e-65	1.90837e-64	3.13195e-65	2.11241e-65	-1.31157e-65	-2.54356e-65	-7.76657e-65	-2.60452e-65	1.22735e-65	-1.31774e-64	-3.3118e-66	4.64685e-65	-1.13595e-64	1.361e-127
-1.19644e-65	3.40896e-66	-1.7274e-65	2.60302e-66	-1.15454e-65	-1.76263e-65	5.5073e-66	5.86394e-66	-8.25526e-66	-4.54713e-66	-1.01125e-65	1.83482e-65	-2.07874e-65	5.94683e-66	9.71585e-67	-1.10331e-65	8.15181e-66	2.21636e-65	-2.98325e-65	1.77228e-65	2.86581e-66	-6.83977e-66	-6.9617e-66	8.09527e-66	9.28999e-66	8.0607e-66	7.7175e-66	-1.31164e-65	2.44341e-65	-8.50233e-67	4.9979e-129
-5.76145e-66	-4.22188e-67	1.51487e-66	4.4414e-67	-1.84103e-66	-1.31173e-66	7.32665e-68	-3.98182e-67	1.33524e-66	-5.60848e-67	6.73991e-67	-1.12412e-67	1.94114e-66	-5.04101e-67	1.2573e-66	-1.10942e-66	7.0992e-67	-1.50166e-66	-2.24995e-67	-9.5221e-67	8.60507e-67	-1.09696e-66	-1.50473e-67	-3.37885e-67	1.39936e-66	-8.5777e-67	7.09272e-67	1.87054e-66	-2.61493e-67	-5.97222e-67	6.34545e-131
-4.2844e-68	-5.02558e-68	7.71289e-68	-2.72179e-68	5.7252e-68	-1.12642e-68	-8.39776e-68	3.51649e-67	2.64691e-67	-2.27191e-68	7.23116e-68	-1.60008e-68	-3.98611e-68	8.90613e-68	-8.74387e-68	9.90311e-68	-1.41127e-68	-1.93799e-67	1.15129e-67	-3.05068e-67	1.06001e-67	1.09411e-67	-2.14055e-67	-1.97039e-67	-1.0401e-67	-8.71159e-68	4.71109e-68	-2.1697e-67	1.44136e-67	1.83958e-67	6.22449e-133
1.04813e-69	-2.14817e-68	3.01251e-68	-6.67011e-69	8.22755e-69	1.88131e-68	1.28254e-68	1.333e-68	3.72747e-68	-6.01547e-70	7.44703e-68	-8.01238e-69	2.16215e-69	-2.3598e-68	-6.87753e-71	-4.40379e-70	-6.643e-69	1.53837e-68	1.61328e-68	-1.22706e-68	9.88838e-69	-5.46184e-69	1.95125e-68	9.14532e-69	9.90829e-69	-4.89282e-68	-1.59726e-68	-5.26742e-69	-1.8973e-68	4.10147e-68	1.58407e-134
-2.01697e-69	-3.3483e-69	3.23523e-69	-4.98251e-70	3.71137e-69	3.05147e-69	-3.59277e-70	1.87966e-69	-2.6482e-70	-1.09678e-69	2.73728e-69	-3.31376e-69	2.0237e-69	2.88355e-69	2.70379e-69	7.33281e-71	-1.83124e-69	-9.63916e-70	1.89587e-69	7.29708e-70	-2.86521e-69	3.86263e-70	1.36201e-69	2.091e-70	-2.14814e-70	-6.0415e-70	-9.81095e-70	5.27211e-69	4.63786e-69	2.47722e-71	1.61561e-136
-1.6134e-71	-1.87515e-70	6.8981e-70	-1.54249e-70	1.02224e-70	-1.33019e-71	6.78354e-71	-4.48983e-70	5.97788e-71	-3.04852e-70	-1.75e-72	-3.37201e-71	-1.03703e-70	1.14862e-70	-3.17332e-70	-7.55807e-71	-1.59049e-70	7.31378e-71	6.05509e-70	-1.87711e-70	1.4086e-70	1.92125e-70	-5.66802e-71	2.09646e-70	3.81141e-70	7.86147e-71	2.86178e-71	-2.75419e-70	-4.47368e-70	-6.74404e-71	1.94913e-138
-1.69236e-71	1.02542e-71	3.4663e-71	-3.98072e-71	1.19511e-71	-1.78511e-71	1.15562e-72	-1.55518e-72	-1.0326e-71	-7.15973e-75	1.48765e-71	-1.889e-71	2.78904e-72	8.24341e-71	1.80607e-71	3.07714e-71	-1.39715e-72	8.80094e-71	1.72434e-71	7.44157e-72	8.04463e-71	6.95064e-71	3.14371e-71	-8.37646e-72	1.14783e-72	1.06571e-71	-9.22012e-72	-9.51237e-72	7.81085e-71	-1.10999e-71	3.938e-140
6.9208e-72	-3.26602e-72	-1.25681e-72	5.61389e-72	-1.94538e-73	1.7065e-72	-6.3991e-73	-1.87092e-71	1.94326e-72	-1.70999e-72	-9.6964e-72	3.20569e-73	-1.84526e-73	4.39863e-72	-1.44148e-72	-1.45911e-72	-2.27513e-72	4.64279e-72	6.15188e-72	-5.63346e-72	-3.56294e-72	1.94283e-72	4.10444e-72	-5.03168e-72	1.05365e-71	-3.30833e-72	-1.62193e-72	-1.00212e-73	6.83722e-72	2.24721e-72	9.00811e-142
-1.71074e-73	1.86292e-73	-1.83582e-72	-1.0744e-73	-1.02315e-72	6.94578e-73	-4.29549e-73	-1.55167e-73	-1.82834e-73	-1.54048e-74	5.7205e-73	3.3986e-74	1.65541e-73	-4.12404e-73	4.41874e-73	1.43341e-73	1.85097e-73	3.77202e-73	5.13948e-74	-8.90852e-73	-3.96001e-73	-1.05429e-73	3.88196e-73	-3.12995e-73	5.46603e-73	4.77935e-73	6.69355e-74	-5.10811e-73	2.13488e-74	-3.76341e-73	8.28304e-144
1.01023e-74	1.48978e-74	1.09507e-74	-8.81008e-74	-5.0529e-76	-2.39522e-74	5.16806e-74	2.73567e-74	2.62332e-74	1.73145e-74	8.88877e-74	-2.95717e-74	7.39535e-74	-3.00043e-74	2.18158e-74	7.04075e-74	9.28186e-74	8.48008e-75	-6.0919e-74	-3.814e-74	2.013e-73	1.78561e-75	-3.69466e-74	7.87875e-74	-6.96979e-74	1.44301e-74	6.73706e-74	-3.54358e-74	-3.96781e-74	1.30634e-74	1.08321e-145
-3.50168e-75	-1.22212e-75	-3.31491e-75	-6.06567e-75	-1.30348e-74	-1.35133e-75	3.66374e-75	-3.73423e-75	4.03419e-75	4.29178e-75	-5.19844e-75	1.01835e-74	8.91794e-75	4.54654e-75	8.52813e-75	1.04499e-74	-7.43845e-75	-3.11442e-75	8.86319e-76	-1.06016e-74	5.86933e-75	-9.5886e-75	2.85143e-75	-4.68587e-75	4.24026e-75	6.37484e-75	6.03989e-75	6.87707e-76	1.09179e-74	1.73947e-75	1.26067e-147
3.88286e-75	-2.60719e-76	-9.62829e-76	-1.59644e-76	-6.61756e-76	-2.57317e-75	6.15394e-76	-5.69664e-77	3.45086e-75	6.36593e-76	2.9542e-75	2.311e-76	-7.50802e-76	5.46312e-76	1.7994e-75	-1.05705e-75	-2.50301e-76	1.60729e-76	1.7742e-76	-3.56437e-76	1.16495e-75	1.41819e-75	-1.41329e-75	-6.5832e-76	-4.14973e-76	4.57499e-76	-7.69314e-77	7.19688e-77	-4.25006e-77	2.91784e-76	5.63756e-149
6.40371e-77	8.01249e-77	6.9302e-77	-6.51779e-77	-1.95045e-76	-1.56042e-77	-3.88623e-77	3.67642e-77	-1.85035e-78	5.9638e-77	2.80716e-76	9.06879e-77	5.63478e-77	4.91097e-77	6.11858e-78	-5.95483e-77	-3.18178e-77	-3.10112e-77	-2.67742e-76	-7.32536e-78	1.93948e-76	-1.69627e-76	-2.00789e-77	5.24991e-76	-8.90743e-77	3.29213e-76	-1.1221e-76	-5.08517e-77	4.99903e-77	-6.51627e-77	7.14835e-151
6.60829e-78	3.02894e-77	2.02978e-77	-3.74597e-78	3.58422e-77	-1.10876e-77	5.89877e-78	-3.83497e-78	-8.83921e-78	-1.87261e-77	-1.34911e-77	2.56578e-78	3.44566e-78	-5.27051e-78	3.1407e-77	-3.91597e-78	3.68579e-77	-5.08125e-78	-1.26373e-77	8.12233e-78	1.32974e-77	-3.85662e-77	-2.60186e-77	1.19268e-77	3.4881e-78	-5.34893e-77	1.11289e-77	-3.66745e-78	-2.12796e-78	2.11003e-77	1.20567e-152
-2.33404e-78	9.08363e-79	1.80516e-78	-8.37326e-79	9.70897e-79	4.53173e-78	1.2266e-78	3.70054e-78	9.65302e-79	1.56708e-78	-9.37526e-79	-2.86014e-78	1.74323e-78	-5.36692e-79	-2.20261e-78	-4.15872e-78	7.83825e-79	1.09717e-78	-8.69994e-79	-1.00872e-79	-1.04032e-78	-3.81232e-78	2.59664e-80	1.06073e-78	-1.2349e-78	1.10903e-78	-4.52107e-78	2.42097e-78	1.50194e-78	1.30625e-78	1.37176e-154
2.10303e-79	-1.04519e-79	4.10203e-79	-4.87214e-79	4.44229e-80	-3.17655e-79	-1.5927e-79	-8.1339e-80	7.85343e-80	-2.49493e-79	-1.39325e-79	-3.11765e-80	-5.65045e-80	-2.79079e-79	-1.32329e-79	3.11911e-80	-3.53229e-79	1.54617e-79	5.27451e-79	2.23598e-79	9.36871e-81	2.35748e-79	3.0122e-79	1.13103e-79	-5.94668e-80	-2.57844e-79	-1.76093e-79	3.86511e-80	1.34555e-79	1.30123e-79	1.55764e-156
-6.0144e-80	-1.32217e-80	-7.96628e-81	-5.49771e-81	1.30405e-81	2.0428e-80	-2.21605e-80	2.68903e-81	-5.71101e-82	-6.57349e-80	1.78703e-80	-1.50836e-80	5.82022e-80	-5.67389e-81	-4.3346e-80	-2.1687e-80	2.76525e-80	-1.12725e-79	5.12214e-80	8.56662e-81	-1.966e-80	-3.28351e-80	-5.69898e-81	3.84004e-81	2.93719e-80	1.87015e-80	2.55634e-80	-1.05142e-80	-2.03532e-80	1.2328e-81	3.5513e-158
1.70773e-83	7.92722e-82	1.07322e-81	2.23047e-81	-4.06127e-81	2.43179e-81	6.69383e-82	5.12268e-81	-1.27319e-81	-6.14759e-81	-1.45018e-81	1.81751e-83	3.18641e-81	-4.14057e-82	8.88946e-83	4.63371e-82	-1.31508e-80	4.19861e-81	-1.09538e-81	-4.48416e-81	-1.30012e-81	2.17209e-81	-2.44306e-82	2.68222e-81	2.06323e-81	1.25525e-82	3.03082e-81	-1.47918e-81	-4.41623e-81	-2.02414e-81	3.72707e-160
3.32641e-82	-1.5376e-83	6.69679e-83	-1.31032e-82	1.41077e-82	6.46608e-82	1.14122e-83	-5.44407e-82	2.38163e-82	-3.08166e-83	-3.491e-82	3.228e-82	2.92681e-83	-1.32518e-82	6.69071e-82	3.05778e-84	-2.45688e-82	-5.74461e-82	3.36679e-82	5.43823e-82	-1.54993e-81	7.43356e-82	1.15384e-82	-3.35514e-82	-1.87303e-82	2.88424e-82	-1.67058e-82	-7.25703e-82	2.84214e-82	6.12806e-83	6.25444e-162
-1.03704e-82	-6.28166e-83	-1.07345e-82	1.39443e-82	2.30318e-82	-3.05291e-83	2.73974e-83	-8.82652e-83	-2.64134e-83	-5.18928e-84	5.63289e-83	4.27997e-83	-1.20753e-84	3.53355e-84	-1.54488e-82	8.54088e-83	1.70806e-83	5.53582e-84	5.02965e-83	-9.75833e-83	-2.30252e-84	5.03206e-83	-7.16671e-83	5.73893e-83	-2.94713e-83	6.61662e-85	4.70337e-83	-5.24307e-83	-6.07581e-83	-3.78364e-83	1.79387e-163
-3.30247e-84	-6.0188e-85	-2.75185e-84	-5.74649e-84	7.35896e-85	-1.23897e-84	2.34974e-84	2.32293e-84	-3.0535e-84	1.75979e-83	1.37114e-84	-1.47149e-84	5.12178e-84	-2.52036e-85	-3.76221e-85	-2.82593e-84	-1.42475e-84	-1.85503e-85	5.22535e-84	-3.82293e-84	-2.31393e-84	9.56874e-84	-1.0828e-84	-8.00666e-84	8.36306e-84	-6.35855e-84	3.44749e-84	-7.6714e-85	8.68448e-85	2.27038e-84	7.57267e-166
-5.58903e-85	4.63728e-85	-9.13905e-85	-2.7919e-85	-4.72865e-85	-2.58259e-85	1.96171e-86	-9.55507e-85	-2.39248e-85	-2.69309e-86	-7.91908e-85	-8.61133e-85	-6.67071e-85	-4.03975e-85	3.51933e-85	-4.83162e-86	-6.85599e-85	9.16383e-86	-8.60203e-85	5.31243e-85	-1.1506e-84	-2.11099e-85	4.37271e-85	-1.22022e-85	-7.03692e-86	-6.94777e-85	9.36419e-85	-2.10471e-84	5.76261e-85	-7.42921e-87	1.40069e-167
1.34326e-85	8.53785e-86	5.49398e-86	-2.62825e-86	-5.12757e-86	-1.25662e-85	7.73621e-86	-7.34234e-86	3.62099e-86	-2.46206e-86	1.1918e-85	6.69386e-86	6.98605e-86	-3.78467e-85	8.00132e-86	-5.63871e-87	-8.21616e-86	2.62967e-87	1.8221e-85	8.85853e-86	5.99413e-87	-1.39441e-86	7.90465e-86	4.58743e-86	3.3427e-85	-1.15778e-85	1.07969e-85	-5.25776e-86	-1.11682e-85	1.469e-86	4.42632e-169
9.60661e-88	3.41539e-87	2.33147e-88	3.51733e-87	-2.40508e-86	4.90256e-88	-1.05818e-86	1.59175e-88	8.70766e-87	-1.63403e-86	1.21952e-86	1.25273e-86	-4.96736e-87	-3.08838e-87	-5.89054e-87	5.19254e-87	-3.79282e-86	9.92325e-87	-1.54331e-88	5.29562e-87	2.19309e-87	-1.95908e-86	2.22127e-87	4.52513e-87	-2.19393e-86	1.36399e-86	-9.78709e-87	3.46341e-87	-8.87832e-87	1.34241e-88	4.29316e-171
6.15427e-88	-1.43852e-88	-1.74224e-89	-2.71776e-87	-1.73011e-87	-6.59221e-88	-7.36989e-88	-3.26098e-87	-1.85988e-88	5.37685e-88	9.00391e-89	-1.76433e-87	2.77783e-87	-1.55247e-88	-3.85771e-88	-7.34822e-89	-1.70834e-87	8.05928e-88	-8.08828e-88	-5.2428e-87	-4.49033e-88	6.5082e-88	5.74544e-88	-5.2898e-88	2.23249e-89	-4.4928e-88	7.79133e-88	3.96819e-88	2.44222e-88	-4.54666e-88	6.79078e-173
3.68569e-88	4.40516e-89	-3.23379e-89	-7.21472e-89	1.21145e-88	-2.92228e-88	-4.22806e-89	-4.62019e-88	-1.60296e-88	-2.02989e-89	2.22332e-90	3.51062e-90	5.08553e-92	2.49459e-89	3.9688e-89	2.95257e-89	1.08959e-89	1.94134e-88	9.36944e-89	3.73607e-88	2.393e-89	2.14421e-88	8.43204e-89	2.47374e-88	-7.50497e-89	-1.42507e-88	1.79797e-88	4.13348e-89	1.77409e-88	3.0967e-88	9.76916e-175
7.78778e-89	-1.6622e-90	2.12475e-90	-3.73894e-89	-3.19991e-89	1.2414e-89	-1.33747e-89	6.40242e-89	2.33107e-89	-2.10253e-89	4.54785e-90	-4.70037e-90	1.66353e-89	-9.68102e-91	-1.54461e-89	-1.91953e-90	3.79419e-90	-1.82076e-89	-4.66884e-89	-1.00662e-89	-2.72513e-90	-1.33725e-89	2.79231e-89	-2.03959e-89	-1.33954e-89	-1.64313e-91	-1.66445e-90	1.22437e-89	3.63938e-89	-7.86189e-89	2.6321e-176
4.37608e-90	-2.70404e-90	-7.49224e-90	-3.29995e-90	1.14296e-90	-4.45394e-90	-2.04727e-90	1.32925e-90	1.28122e-90	-1.74402e-90	1.85211e-90	2.14516e-90	6.82544e-91	1.61849e-90	4.1284e-90	8.83891e-91	-1.17933e-91	5.6036e-90	2.29286e-92	-8.311e-91	-1.39134e-90	-1.8326e-90	-3.29126e-90	5.05622e-91	-1.15026e-90	-1.96813e-90	-6.56891e-90	1.30776e-90	2.91709e-91	2.22664e-90	2.57801e-178
6.49056e-92	4.9663e-92	3.58734e-92	1.1607e-91	3.73301e-91	5.75573e-91	4.3211e-92	-7.98691e-93	-7.17073e-91	3.30694e-91	1.29177e-91	-1.83605e-92	5.41478e-91	4.03076e-92	-1.04974e-90	-8.18431e-92	-2.40467e-92	-2.17992e-91	-4.05126e-92	3.50162e-93	-2.60853e-91	-3.15241e-91	-1.07327e-91	1.2184e-91	-3.37697e-91	-1.39165e-91	-1.13077e-90	3.81742e-92	-2.23022e-91	3.58261e-91	4.37318e-180
4.52687e-92	1.21604e-92	-5.21605e-92	-2.76214e-92	7.10442e-93	-4.43921e-92	8.69824e-93	3.38782e-93	-6.15678e-92	6.11967e-93	4.03539e-92	3.34321e-92	6.98829e-92	2.70027e-92	9.37642e-93	-2.95489e-92	9.43736e-93	7.77005e-93	-2.5123e-92	1.73466e-92	-1.0203e-91	-1.61053e-92	-1.80085e-92	-2.79779e-92	7.89012e-93	5.97732e-94	1.91369e-92	4.24165e-92	2.48125e-92	-1.26705e-92	3.67994e-182
-3.56487e-93	1.59837e-92	6.5817e-94	-1.00515e-93	-8.22506e-93	-8.70951e-93	3.93702e-93	-9.38837e-93	8.67499e-94	4.79346e-94	-4.19733e-93	-5.80464e-94	4.00404e-94	-4.01124e-93	1.71608e-93	-4.82186e-93	9.86618e-93	-2.11405e-93	1.93599e-93	-1.25771e-93	-4.41375e-93	-2.19855e-93	-1.23956e-93	-4.13161e-93	-2.57732e-93	-8.73456e-94	1.50291e-93	1.64911e-93	-5.07997e-93	3.1133e-94	7.66509e-184
-5.18607e-96	7.15564e-94	-3.28345e-94	5.62605e-94	2.22827e-94	2.34042e-94	-5.86448e-94	-6.47915e-94	2.58852e-94	-2.07016e-94	7.4331e-95	-1.30072e-94	1.8488e-94	-1.72308e-94	1.35774e-94	-1.83431e-94	5.02944e-95	1.42895e-93	3.85903e-94	5.80747e-94	1.56084e-93	-1.50888e-94	9.1899e-94	5.89667e-94	4.83827e-94	-1.01971e-94	-1.18201e-93	4.79694e-94	2.19308e-94	-3.12654e-94	1.02522e-185
2.61338e-95	-2.18008e-95	1.81446e-94	-3.11835e-95	2.50065e-96	8.04598e-95	-1.99591e-95	-1.32197e-94	1.14849e-94	-8.52038e-95	-1.01041e-94	7.48688e-95	-5.27277e-95	-2.75099e-95	-9.43373e-95	-1.57549e-94	2.33625e-95	-3.14808e-95	7.39177e-95	1.63242e-94	-1.89103e-95	9.83305e-95	5.05081e-95	2.2158e-95	-9.90944e-95	-4.38665e-95	-1.90952e-95	-1.01261e-94	-9.73421e-95	-1.471e-94	2.33124e-187
4.15663e-96	-1.80891e-96	1.02732e-96	-2.36787e-95	-3.79498e-96	5.85439e-96	2.58218e-95	-8.15888e-96	-1.52332e-96	3.73516e-96	-1.01024e-95	1.29624e-95	1.90998e-96	1.64456e-95	5.39149e-96	2.55687e-96	9.40956e-96	-1.01091e-95	6.31755e-96	2.68194e-96	9.72127e-96	-2.06339e-95	9.2521e-96	-1.30483e-96	3.90468e-96	1.35663e-96	-7.74879e-97	5.24899e-96	2.46993e-97	-3.02552e-96	2.86022e-189
-2.23937e-96	-4.30144e-97	-6.79602e-97	-6.83188e-98	1.56382e-96	1.73173e-97	-2.59663e-97	4.03555e-97	-1.41653e-96	-1.99099e-96	-3.42625e-97	2.30177e-97	-2.93336e-97	2.22414e-97	-6.17802e-97	1.41625e-96	-6.17193e-97	1.17046e-96	-1.28553e-98	-1.74207e-96	-6.80438e-97	2.15127e-97	4.48912e-97	-1.80881e-96	-8.12703e-97	1.3322e-96	-1.12341e-96	-7.75765e-97	-4.14639e-97	-1.1815e-96	3.16715e-191
1.41627e-98	2.62256e-97	-3.19958e-97	-3.32621e-97	3.9167e-98	-1.35522e-97	-1.0097e-97	-6.44547e-99	-2.67874e-98	3.914e-98	7.1285e-98	7.5453e-99	2.36901e-97	-6.58839e-98	1.72399e-98	1.03868e-97	4.23113e-98	-1.33462e-97	1.39658e-98	2.53989e-98	-1.8753e-97	-4.72862e-98	-1.40368e-98	2.98825e-97	6.786e-98	1.16526e-97	2.2157e-97	1.26844e-97	1.07382e-97	1.8178e-99	6.33301e-193
2.49752e-98	-1.43311e-98	-4.25922e-98	2.87466e-99	4.43892e-99	-8.63168e-100	6.44018e-99	-2.30784e-100	-1.82045e-98	5.8908e-99	-2.01901e-98	-9.05056e-99	-1.525e-98	4.50144e-100	5.20295e-99	2.4991e-98	7.24443e-99	-1.31954e-98	1.47882e-99	-2.41709e-98	-3.96358e-99	1.16435e-98	-3.22431e-99	1.2365e-98	-1.80688e-98	1.00204e-98	-1.05061e-98	1.07333e-98	6.69386e-99	1.28061e-98	6.44239e-195
-1.45965e-99	8.59852e-102	-2.68136e-99	1.98685e-99	7.76095e-100	6.53402e-100	-5.01457e-101	7.29096e-100	7.34472e-101	-4.67458e-100	6.12288e-101	9.50809e-100	1.17228e-99	-5.32882e-100	-4.54964e-100	2.65715e-99	-1.95645e-99	-4.58629e-100	5.11345e-100	5.87715e-99	-1.20954e-99	1.3337e-100	2.10925e-99	5.63272e-100	-3.62846e-100	6.60408e-100	-2.82258e-102	3.86027e-99	-2.21057e-99	-3.8565e-100	9.04808e-197
-9.83157e-101	-1.56888e-100	6.04567e-101	-2.50338e-100	-2.14628e-100	1.08888e-100	-4.1149e-100	-8.18701e-101	9.05324e-100	1.40684e-100	-1.14749e-100	-1.35695e-100	-5.2072e-101	-9.22484e-101	-6.26036e-100	7.06968e-102	-4.55529e-100	1.75774e-100	2.53651e-100	-2.44999e-101	2.74814e-100	2.56775e-100	7.74509e-100	2.25666e-100	2.31119e-100	8.33736e-100	1.7215e-100	-3.07978e-101	-1.72239e-100	7.88051e-101	3.51931e-198
1.13441e-101	-3.98662e-101	4.1734e-102	-1.3882e-101	1.37622e-101	2.13906e-101	-2.9711e-101	-2.21651e-101	1.21818e-102	1.30269e-101	-7.14015e-102	2.59403e-101	-1.90671e-101	1.29975e-102	2.54164e-101	4.68199e-101	5.78262e-102	-8.24895e-102	4.27938e-101	-5.3034e-102	-3.79902e-101	-3.78339e-101	1.32119e-102	-1.61177e-101	6.44482e-102	-5.74766e-101	3.61456e-102	4.04125e-101	2.16297e-101	-1.09256e-101	1.87232e-200
1.34198e-103	-1.31523e-102	3.30035e-103	-2.26994e-102	6.19817e-102	-1.20776e-103	3.85165e-103	-5.42894e-102	4.2888e-102	-5.06991e-102	-7.43339e-103	1.18731e-101	-1.27766e-102	-7.08043e-103	7.661e-102	6.58111e-102	-1.69263e-103	-3.57262e-102	-9.5396e-103	4.98448e-103	1.82285e-102	-2.59269e-102	-7.48931e-102	-8.87561e-102	1.23545e-102	-1.27588e-102	1.36412e-103	8.98805e-102	5.50387e-102	6.03405e-103	6.38296e-202
2.80485e-103	1.21573e-102	5.05753e-103	7.72974e-105	-4.02663e-103	2.17502e-104	2.20537e-103	8.88508e-104	6.43393e-103	-5.9243e-104	-3.56227e-104	1.06043e-103	3.71673e-104	-2.5051e-103	3.83789e-103	-9.78862e-103	6.86772e-103	1.02377e-103	5.6899e-103	1.15448e-102	3.4321e-103	-3.41029e-103	2.56841e-103	1.72509e-103	1.35202e-103	-1.24105e-103	1.42685e-103	-6.51548e-103	-7.51828e-104	7.54961e-105	6.58402e-204
-2.53121e-104	3.64033e-105	1.45683e-104	-1.24635e-104	-8.08672e-104	-1.82221e-103	2.52192e-105	7.68315e-104	9.60832e-104	9.08454e-105	-1.06599e-104	-1.00097e-103	-9.57063e-105	-7.89876e-104	6.19334e-104	1.15504e-104	-6.56284e-104	3.43112e-104	-2.82967e-104	9.81729e-105	3.02554e-104	-2.5151e-103	5.38896e-104	1.71868e-104	3.73879e-105	-1.20952e-104	-1.08935e-103	-2.3782e-104	9.23792e-104	7.33395e-104	1.76681e-205
-3.60974e-105	-9.79255e-106	1.03585e-104	4.79156e-107	-7.26436e-105	-8.22221e-105	6.6787e-106	-9.69567e-106	6.3235e-105	-1.03617e-104	4.84473e-105	-1.50927e-104	-2.63697e-105	4.28147e-106	8.96711e-105	-7.7947e-105	1.53554e-104	3.0781e-105	1.85291e-104	-1.61634e-105	-1.0069e-104	-2.51916e-105	5.75212e-105	1.63616e-105	2.07064e-105	-1.22157e-105	-1.19947e-105	-5.78907e-105	1.41661e-104	-7.85335e-106	1.76669e-207
-1.70135e-105	-8.2757e-106	-4.28208e-106	-3.59186e-106	1.11743e-105	8.04402e-106	2.32616e-105	-2.82415e-106	2.07868e-105	-2.29648e-106	2.34604e-107	-7.42729e-106	1.28765e-107	-1.73283e-105	1.02247e-105	-5.18929e-107	-5.12299e-106	-1.80503e-107	-9.66829e-106	1.30816e-105	-1.33195e-105	-7.98401e-106	-1.11338e-105	-5.93887e-106	6.48101e-106	3.04181e-107	-1.00036e-105	6.19975e-106	-4.3151e-105	-6.39744e-106	4.80032e-209
1.18995e-106	-8.69181e-107	-3.58838e-107	-9.16968e-107	-4.24348e-107	-6.67793e-107	7.50642e-107	-2.00311e-106	-1.92194e-106	-9.74887e-107	-4.26684e-107	1.2246e-106	8.46219e-108	-4.48966e-107	-3.72096e-107	-1.04658e-106	-5.39836e-108	2.03194e-106	5.52627e-108	-1.12221e-106	-2.93618e-107	2.87383e-106	2.15553e-106	-1.32128e-106	2.41313e-107	7.94039e-107	1.18944e-106	-1.23262e-106	5.01479e-107	-1.68842e-106	4.29679e-211
1.58531e-107	-1.06174e-107	-2.20067e-108	-1.54751e-107	1.69639e-107	2.57641e-108	-2.91899e-108	-3.2071e-108	-5.59541e-108	-1.13169e-107	1.76929e-107	-9.1462e-108	-6.74516e-108	-5.15666e-108	9.26644e-108	3.36852e-107	3.00788e-107	-1.42854e-107	3.29045e-108	8.26434e-108	2.54817e-107	-1.73151e-107	-1.73667e-109	8.32429e-108	2.97754e-107	1.06446e-107	7.94301e-108	-5.34067e-108	-6.92617e-107	1.4183e-107	1.10665e-212
2.54114e-108	7.52023e-109	1.72575e-109	1.60278e-108	1.07044e-108	2.72843e-109	-3.39965e-109	-8.09386e-109	2.44103e-110	3.79994e-109	1.66752e-108	-2.49438e-108	-1.07879e-108	1.91666e-109	-4.53322e-108	2.07231e-108	6.44589e-109	-1.99939e-108	3.1161e-109	2.22792e-108	-2.19082e-109	1.65384e-108	1.94755e-108	-1.19906e-108	-1.78424e-109	-4.89505e-109	-1.64882e-108	2.34421e-108	6.98168e-109	-7.30374e-108	1.2661e-214
-4.98735e-109	2.48541e-109	2.73016e-109	-2.10372e-109	-4.32534e-110	1.97505e-110	5.72273e-110	7.33263e-110	-1.29973e-109	-1.12772e-110	-8.3207e-111	-1.17153e-109	-7.51756e-110	-3.10515e-110	4.77848e-110	7.23108e-111	4.31993e-111	-5.64832e-111	-3.57444e-109	-1.51352e-109	4.11118e-111	-5.71265e-109	4.6255e-109	6.27983e-110	9.96597e-110	-1.86074e-109	-8.96234e-110	2.97703e-110	1.1702e-109	6.18997e-111	1.24217e-216
-1.42312e-111	6.24757e-110	-8.39564e-111	-1.67793e-110	9.79896e-112	1.37151e-110	7.37948e-111	2.66535e-110	7.12786e-110	5.71912e-110	-3.39012e-110	5.71272e-110	3.15892e-110	-2.6138e-110	-5.2286e-110	6.36941e-110	-2.65201e-111	1.59459e-110	1.02109e-109	-1.04879e-110	4.68674e-111	-2.38449e-110	8.47347e-111	-4.98085e-110	-4.06051e-110	-4.95278e-110	1.60663e-111	-9.73545e-111	-1.22003e-110	-1.23237e-110	4.48879e-218
-1.04659e-111	-2.01387e-111	2.21164e-111	-3.31384e-111	8.20215e-112	-1.72753e-111	-2.22181e-111	1.65176e-111	1.66066e-111	5.11533e-112	-1.77679e-111	7.86925e-112	6.35937e-112	1.5098e-111	1.95718e-111	2.76732e-111	2.25129e-111	6.69563e-112	-1.70383e-111	-2.78792e-111	3.74746e-112	4.56228e-112	1.1099e-111	-2.35322e-111	-5.28088e-111	-2.71209e-111	5.58884e-112	-1.31623e-111	1.27057e-111	-3.67944e-112	1.15662e-220
3.28298e-112	3.0038e-112	3.6768e-112	-4.64278e-112	4.93736e-113	-2.91832e-112	-9.28123e-113	4.29273e-112	-1.25314e-112	-1.418e-112	-6.21132e-112	4.75527e-112	1.02251e-112	4.90974e-112	-2.37772e-112	6.56647e-112	-4.29018e-114	4.60925e-113	-5.03773e-112	-7.26209e-112	3.25542e-112	-2.36857e-112	5.10768e-112	-4.35747e-112	-4.15063e-112	-5.25128e-112	1.50627e-112	-3.01814e-113	-1.2744e-112	-6.2282e-112	4.48815e-222
-1.21633e-112	-1.22216e-112	-8.58218e-114	2.66099e-113	-2.74267e-114	5.53939e-113	6.47783e-113	-3.32034e-113	9.91202e-113	-1.37263e-113	1.87979e-113	-1.55353e-113	3.43077e-113	6.09948e-113	-3.37933e-113	1.94732e-113	-1.49136e-113	9.91105e-114	-8.53326e-114	-1.14294e-112	1.08323e-114	-1.46136e-112	1.23155e-113	9.79233e-113	1.80747e-114	-5.97949e-113	7.26473e-114	3.31387e-113	-1.11301e-112	7.6848e-113	1.23492e-223
3.80906e-114	3.78711e-114	1.3427e-113	-1.26291e-113	2.02283e-114	1.67711e-114	-7.29244e-114	-1.9391e-114	-4.1961e-115	3.49137e-114	7.80953e-114	-7.7217e-114	-1.35117e-114	-5.54791e-114	3.51129e-114	2.94603e-114	2.06568e-114	4.24083e-114	1.2318e-114	-1.77011e-114	2.8411e-114	1.16828e-113	4.61011e-114	-5.01946e-114	1.77586e-113	-2.83155e-115	3.6652e-114	-5.1481e-114	-3.02063e-114	-7.48261e-114	1.25748e-225
6.28705e-115	1.01305e-115	3.17175e-115	7.3322e-115	-3.95858e-115	1.27889e-114	2.91473e-116	6.25793e-115	3.84139e-115	4.19787e-115	-1.02955e-114	-1.72777e-114	-3.26621e-115	-1.33823e-115	1.25853e-115	1.8073e-115	-8.29546e-116	-6.59698e-117	1.42557e-114	-6.36259e-115	2.44851e-115	1.3132e-114	1.7319e-115	3.93141e-115	1.47521e-114	2.69839e-115	-7.97157e-115	3.41518e-115	1.00295e-115	5.57877e-115	1.55059e-227
4.31766e-116	6.52614e-116	8.05682e-117	6.45418e-116	9.178e-116	4.45951e-116	9.60592e-116	-1.49039e-115	-1.39365e-115	3.65559e-115	-1.61496e-115	1.05265e-115	-1.10456e-116	-1.01652e-115	4.60789e-116	7.29308e-116	2.34957e-116	-8.0963e-117	2.30072e-115	2.90542e-116	7.50029e-116	-9.95039e-116	-2.7328e-116	-7.97387e-116	4.90162e-117	-1.31264e-116	-7.4598e-116	-5.25868e-116	-5.5366e-116	-2.56441e-115	4.14702e-229
-3.42736e-117	1.80576e-116	-4.18004e-117	6.2514e-118	-6.5964e-117	7.75192e-119	3.0677e-117	-2.39133e-117	-9.87017e-117	-3.57727e-117	-7.11654e-117	-7.13092e-117	-8.31089e-117	-3.25372e-117	4.22282e-117	-3.14482e-116	3.08652e-117	-2.84059e-117	-1.98881e-116	-1.5156e-116	-6.06435e-117	2.03102e-116	-1.3873e-118	-1.21891e-116	1.60347e-116	-2.8401e-117	9.83246e-117	5.7226e-117	1.59524e-116	3.3291e-116	4.7106e-231
8.39721e-118	-1.5462e-118	1.39231e-117	-2.101e-117	1.61184e-118	6.65373e-118	-1.57944e-117	-1.04035e-117	-1.96752e-117	2.35359e-117	-1.29323e-117	-3.11386e-117	-1.15204e-117	-2.12717e-117	-3.04032e-117	7.87971e-119	4.00112e-117	-1.33002e-117	3.54858e-117	4.78404e-118	2.55495e-118	-1.96387e-117	2.83693e-117	-1.7231e-117	1.6041e-117	-7.44898e-118	-6.9094e-118	-8.46158e-118	2.71596e-118	-1.45687e-118	9.69633e-233
2.67317e-118	-2.57702e-118	2.73688e-118	-1.65029e-119	1.57319e-119	2.76916e-118	-7.92621e-120	3.12268e-118	-2.53215e-118	-2.48162e-119	-3.03147e-118	-8.93391e-119	-9.06048e-119	1.04128e-118	-1.52279e-118	2.58999e-118	-7.49136e-119	-9.67508e-119	9.41401e-119	-1.63336e-118	1.48118e-118	-1.5115e-118	-8.63737e-119	1.2854e-118	-2.17438e-118	-5.71667e-119	-1.44368e-118	-1.76207e-120	1.01183e-118	3.34661e-119	8.63516e-235
-2.47532e-119	-2.71465e-119	-4.5872e-119	-4.36049e-120	6.69333e-120	6.29003e-120	3.94975e-121	-1.49327e-119	2.42968e-119	2.55825e-119	-1.46137e-119	-2.32564e-119	-1.75191e-119	-3.44161e-119	1.765e-119	2.89739e-119	-2.01833e-120	-1.74359e-119	8.00404e-119	-9.03115e-120	6.55079e-119	-3.83658e-120	-2.99136e-119	5.28526e-120	1.40183e-119	6.06021e-119	1.23545e-119	3.93111e-119	5.78205e-119	-5.8463e-120	2.93914e-236
-3.82861e-120	-1.00443e-120	-2.53419e-120	-1.3179e-119	3.0566e-121	-7.06123e-121	6.3526e-120	1.56651e-120	-1.17326e-120	-4.34871e-120	-1.19325e-120	8.06927e-121	6.71002e-120	2.41227e-120	-9.04099e-121	-1.1081e-120	-3.55976e-121	-2.46293e-120	-8.73617e-120	-4.03229e-121	-1.50838e-120	-6.11115e-120	1.15668e-120	9.11101e-121	-6.80405e-120	-1.11657e-120	2.95265e-120	-6.45482e-121	2.28542e-120	5.56601e-120	5.31774e-238
-6.9951e-122	-9.58209e-122	-5.53367e-122	2.51712e-121	-3.46368e-121	2.61515e-122	-6.2288e-121	-4.27499e-121	-5.96574e-121	6.31005e-122	-1.57194e-121	-4.25584e-121	9.2952e-121	1.27163e-121	-1.75051e-121	-7.51986e-122	2.62122e-121	4.17791e-121	-2.4096e-122	1.13757e-121	1.90843e-121	-2.36115e-121	-3.15129e-121	7.67185e-122	-2.36669e-121	-2.23442e-121	-9.5725e-123	-7.55907e-122	1.02866e-121	-1.08089e-120	3.99887e-240
5.04033e-122	6.87803e-122	2.20698e-122	5.03205e-122	-1.39046e-122	-6.7588e-123	5.42852e-122	-1.34839e-123	5.5343e-122	9.43515e-122	4.65635e-123	-6.78746e-122	-3.33725e-122	-6.16303e-122	2.55552e-122	3.07796e-122	4.92688e-122	7.31267e-123	1.81673e-122	3.15054e-122	3.44047e-122	1.32301e-122	3.27634e-123	-1.59367e-122	1.35885e-122	-1.76206e-122	2.22139e-122	-1.85166e-122	-7.80923e-122	-5.69292e-123	4.94736e-242
-4.11283e-124	4.80044e-123	-1.67503e-123	-6.04396e-123	-4.04876e-123	3.93657e-123	2.09861e-123	-6.57835e-123	-5.26798e-124	1.7031e-123	-2.14083e-123	3.11357e-124	3.54539e-123	8.6365e-124	2.50937e-123	1.07594e-122	5.75198e-123	9.76955e-123	-8.09722e-123	1.98523e-123	-2.85106e-125	-4.26605e-124	9.75909e-124	-1.27619e-122	-4.03517e-123	1.65708e-123	-1.99023e-124	-4.37117e-123	-1.01431e-122	4.18233e-123	8.05938e-244
1.26926e-125	6.98256e-124	-5.89085e-124	-1.15421e-125	1.35715e-124	-3.48628e-124	4.11357e-124	2.99624e-124	-1.2577e-125	7.16779e-124	8.29713e-124	-8.78088e-124	9.67049e-124	-1.91073e-124	-1.0825e-123	-5.19758e-124	4.62678e-124	1.73735e-124	2.50319e-124	-2.4495e-124	1.57084e-124	-8.76408e-124	-2.70147e-126	8.43211e-124	4.99384e-124	-1.1264e-123	-4.23047e-126	2.80255e-124	3.21548e-124	-8.36008e-124	9.89058e-246
4.13803e-125	-2.44893e-125	5.445e-125	4.06707e-125	5.66603e-125	4.26333e-125	-2.50363e-125	2.88406e-124	1.81997e-125	1.01394e-125	-5.56939e-125	2.01607e-125	-7.34381e-125	-4.08179e-125	-2.36177e-124	7.5844e-125	1.85211e-124	3.93961e-125	1.17177e-125	1.49998e-125	-4.59518e-125	-4.23857e-125	-8.01437e-125	1.08631e-124	2.16664e-124	-2.13933e-124	-4.34534e-125	2.37245e-125	5.47171e-125	8.81891e-126	3.2488e-247
8.19897e-127	-9.85339e-127	-1.74479e-125	-3.42978e-125	-2.95194e-126	3.17544e-127	1.83392e-125	-1.11623e-125	3.72006e-126	-8.41089e-126	1.98933e-126	7.85487e-127	-1.03617e-125	-1.58152e-125	1.46236e-125	-1.83003e-126	-1.57284e-125	-1.99851e-125	-4.22785e-126	-1.65867e-125	1.59007e-126	-1.74901e-125	-4.82015e-126	-1.95826e-126	8.41865e-127	2.93135e-126	-4.6038e-126	-4.79226e-126	6.38817e-126	1.2861e-125	4.15095e-249
-1.65334e-128	9.46536e-127	-6.92636e-127	5.18304e-127	1.92732e-126	2.32111e-127	-1.36214e-127	5.63394e-127	-1.0561e-126	-8.42716e-127	6.48087e-127	-1.55957e-126	-6.31612e-128	-2.19681e-127	-1.56645e-126	1.27245e-126	-5.20322e-127	-7.89484e-127	-2.86166e-126	1.24594e-126	-1.28168e-127	-6.31373e-127	4.28916e-127	8.51914e-127	4.90469e-127	5.81868e-127	-3.7523e-127	-2.23251e-127	-1.79524e-126	2.57634e-127	3.05712e-251
-1.34217e-127	-1.89337e-129	-1.51549e-127	2.46698e-128	4.56247e-128	1.99816e-128	4.02335e-128	-7.29907e-129	-3.57211e-128	-1.09324e-127	4.56211e-128	5.31752e-129	3.90645e-128	-2.09856e-128	-1.28109e-127	1.20858e-127	2.30003e-127	-6.89959e-128	-3.23713e-127	-1.69993e-127	2.10602e-127	7.41507e-128	1.42761e-128	-7.33657e-129	2.54516e-127	4.64245e-128	-3.5623e-128	-7.64938e-127	-6.79882e-128	1.12251e-127	1.00608e-252
2.71764e-128	-4.4564e-128	1.56501e-129	-5.33742e-128	-3.38772e-129	1.70168e-129	1.52077e-128	1.31998e-128	-5.01308e-128	3.45361e-128	2.0564e-129	2.70143e-128	3.36086e-129	-1.50959e-128	-7.80881e-129	-1.30828e-128	1.94452e-128	7.51552e-128	-1.37499e-128	-5.77954e-130	8.18036e-129	-8.1904e-129	-6.78908e-128	-5.56928e-128	3.8747e-128	1.11453e-128	3.8251e-129	-4.10982e-128	2.62201e-128	-1.20216e-128	2.91287e-254
-4.47659e-130	-1.19741e-129	4.57103e-129	4.10899e-129	6.81906e-130	6.41621e-130	1.1866e-129	2.35674e-129	7.87808e-130	-2.14722e-129	-1.18172e-129	-2.70752e-129	-1.71272e-129	-1.62504e-130	2.80195e-129	-1.50335e-129	-4.60992e-129	-3.55805e-129	9.0893e-130	-3.14248e-130	1.14596e-129	-1.83633e-129	1.07294e-131	-6.68433e-129	1.29437e-129	-4.48049e-130	1.74602e-129	1.90882e-129	2.18653e-129	1.04923e-128	2.81919e-256
-7.89592e-131	-3.60099e-131	4.54382e-131	6.87379e-131	-5.23066e-130	-1.77491e-130	-2.36469e-130	1.84666e-130	-5.67775e-130	-1.46677e-130	-9.72938e-130	-4.21143e-130	6.99408e-132	-1.89524e-130	-3.61726e-130	-1.00584e-130	4.86042e-130	4.92013e-131	4.22353e-131	6.02326e-131	2.53495e-131	1.19816e-130	4.2642e-130	1.89352e-130	-6.61856e-130	-3.59236e-130	9.14303e-130	2.87317e-130	-1.69496e-130	6.4526e-131	4.04948e-258
-5.56584e-131	6.66929e-131	-4.49232e-132	1.07269e-131	4.17226e-131	-2.83605e-131	1.18541e-131	-1.11761e-131	1.83087e-131	-7.73496e-132	1.0974e-131	-2.13695e-131	2.21948e-132	-3.00612e-131	-1.25674e-131	1.24297e-131	-4.01385e-131	4.0833e-131	4.85758e-131	-3.1738e-131	-7.04757e-132	4.0968e-131	-4.81352e-131	1.10527e-130	3.62697e-132	1.87839e-131	4.34662e-131	-2.2958e-132	-4.13425e-132	1.58741e-131	3.81209e-260
-3.74911e-132	1.40611e-132	1.04239e-132	2.10018e-132	-6.62373e-132	-2.32167e-132	-1.05138e-131	-6.48336e-133	-4.7725e-132	3.9333e-133	5.72301e-132	4.65804e-132	-1.8687e-133	-8.90953e-133	-9.82709e-133	1.07816e-133	-4.75995e-133	-9.35035e-132	1.27534e-131	-6.48284e-133	2.90716e-132	-7.75984e-132	1.13799e-131	3.40489e-132	2.84297e-132	1.83146e-131	-3.681e-132	-4.8162e-132	-2.56137e-132	-1.84047e-132	1.11163e-261
6.54958e-133	1.33109e-132	7.3418e-133	-1.62836e-133	3.1269e-133	-3.22362e-133	-1.43312e-134	3.04175e-134	-5.87285e-134	-2.75035e-133	-3.50494e-133	1.94849e-133	1.92545e-134	-9.38257e-133	-1.88276e-132	-3.0693e-133	8.52241e-133	-1.10445e-132	-2.6325e-134	6.33462e-134	7.60729e-133	7.72736e-134	1.70416e-133	6.95827e-134	8.14341e-134	-9.09373e-133	-1.46154e-133	-5.5034e-133	-1.22769e-133	6.57753e-133	1.19036e-263
-1.49416e-133	6.61365e-134	3.11863e-134	6.04789e-134	6.0199e-135	8.58024e-134	1.15558e-133	6.09075e-134	-4.03004e-134	-4.84009e-134	-3.55282e-134	-1.00541e-134	-8.45007e-134	-1.07102e-134	9.32563e-134	1.68136e-134	7.75863e-134	-5.16706e-134	-4.97525e-134	-2.23093e-133	-1.25616e-133	-4.51069e-134	-1.0265e-133	9.85142e-134	-2.70366e-134	6.86863e-134	-1.68537e-133	1.61103e-134	2.82415e-135	-2.22298e-134	2.10962e-265
7.41062e-135	-2.80164e-134	-4.49609e-135	6.4044e-135	9.73644e-136	8.92481e-135	1.0531e-135	8.17462e-135	1.58903e-134	-3.2492e-135	-2.27959e-135	-8.95648e-135	1.2812e-135	-2.32717e-135	5.68475e-136	-2.36509e-135	3.23765e-135	4.85351e-135	-5.05443e-136	4.33009e-135	-2.55589e-135	-1.13875e-135	1.90776e-134	1.0642e-134	1.19078e-136	5.18616e-135	-2.45652e-135	-1.46997e-135	1.95061e-135	2.7513e-137	1.98804e-267
5.72938e-136	1.54689e-135	3.83407e-136	-2.03879e-135	-5.48001e-137	-4.55752e-136	5.79631e-136	-3.91643e-135	2.45899e-135	-9.97116e-136	-2.45103e-137	2.59649e-136	1.90763e-135	1.44658e-135	1.64893e-137	-1.15266e-135	-6.1145e-136	1.44288e-136	7.54265e-136	-4.3608e-136	1.56905e-136	4.77595e-137	-2.13371e-136	1.44252e-135	1.16017e-135	7.57866e-136	2.06405e-135	-5.88158e-136	1.58139e-135	2.49286e-136	4.94759e-269
-3.51509e-137	1.71334e-137	1.54769e-137	-2.25646e-137	-1.36558e-136	1.94438e-136	1.64595e-136	-1.15415e-136	1.34044e-136	2.29974e-136	5.13667e-137	-1.77301e-137	1.19261e-136	-6.50976e-137	-1.48597e-136	1.21449e-137	1.22482e-136	1.06719e-137	-9.04688e-137	-3.50278e-138	-2.92671e-136	-1.47599e-137	-4.75358e-137	-4.6589e-137	4.13454e-137	-7.94677e-137	-1.44479e-136	-2.51046e-136	-1.31923e-136	-6.44624e-137	4.40741e-271
1.27389e-137	1.48024e-137	-1.56815e-137	-3.89053e-138	-1.70432e-138	2.58076e-139	3.14392e-137	-1.71353e-138	3.40154e-139	-2.45977e-137	3.76115e-138	-2.63241e-138	9.38236e-138	1.6312e-137	-5.15371e-137	-3.94725e-138	8.49479e-139	1.68653e-137	-5.00094e-138	-1.56359e-139	-1.70575e-137	-5.16272e-138	-1.26375e-137	4.84454e-138	-9.64563e-138	-5.78066e-138	1.98039e-137	6.83178e-138	8.09057e-138	-1.16307e-137	6.8658e-273
2.53362e-138	3.44231e-138	2.1955e-138	5.80634e-140	-3.38926e-139	4.13502e-138	1.65464e-138	-8.10469e-138	-1.22444e-138	-1.2556e-138	3.50622e-138	5.91578e-138	-1.99909e-138	-1.60208e-138	-1.66795e-138	1.53752e-138	8.28152e-139	1.07687e-138	-3.86322e-138	-7.4325e-138	-7.26471e-139	-3.27743e-138	5.70275e-138	-4.94894e-138	2.45725e-138	1.91948e-138	1.88428e-138	2.15819e-138	1.41466e-138	8.95012e-139	3.31832e-274
-8.36772e-140	3.13265e-139	-1.09603e-139	3.74933e-139	-1.36178e-139	-4.71965e-139	5.69335e-140	1.03205e-139	-2.27825e-139	2.21528e-140	8.85301e-140	-3.3064e-140	-2.02213e-139	-1.70254e-139	5.77516e-141	-1.36377e-139	5.20613e-139	2.57228e-139	-2.63007e-139	-1.08353e-139	3.29319e-140	-1.27759e-139	7.63645e-140	-4.39211e-141	-4.70559e-140	-2.83164e-139	-1.80742e-140	2.64424e-139	-1.60152e-140	-8.74845e-140	1.26467e-276
8.18593e-141	2.64601e-140	3.45993e-140	-7.15495e-141	-4.68746e-141	-5.85681e-140	-1.09145e-140	-1.30194e-140	-1.66378e-140	-1.10355e-140	-1.8475e-140	-4.24502e-140	-1.11788e-140	-1.83726e-141	-3.63185e-141	1.40783e-140	3.00045e-140	5.47236e-141	8.33688e-141	-7.07587e-141	-6.25719e-140	-3.93808e-140	-6.14806e-141	7.58587e-141	-7.50654e-141	-1.89117e-140	-2.8018e-140	8.60467e-140	-6.27614e-141	1.22171e-140	2.40409e-278
3.05384e-142	4.43177e-142	1.9518e-141	-5.62008e-141	-3.68014e-141	-4.33577e-141	-1.07206e-141	-4.7819e-141	-6.60851e-141	-1.63425e-141	4.46056e-142	-5.13891e-142	-3.7745e-143	1.24772e-142	3.11192e-141	-1.36055e-141	5.83363e-142	8.33439e-142	-4.73634e-143	1.80347e-141	-1.79887e-141	3.30702e-141	1.11851e-141	-2.75841e-141	-8.91542e-142	-1.92621e-141	-3.10957e-141	-1.96789e-142	-2.20959e-141	-3.32857e-141	2.07898e-280
-1.42285e-142	1.21658e-141	-6.87938e-142	-3.23707e-142	4.07334e-142	-5.42619e-142	3.70231e-142	-2.95357e-142	-6.09672e-142	1.05397e-142	2.1787e-142	6.8767e-143	2.49863e-142	-1.26571e-142	-3.80705e-143	-5.08345e-142	-3.83642e-143	-1.34201e-142	9.63952e-143	-2.38624e-142	-2.38608e-142	3.43787e-142	2.18638e-142	4.39874e-143	3.42855e-142	2.19853e-142	2.75635e-142	5.08892e-143	-1.569e-142	-3.7659e-142	4.2578e-282
9.22594e-143	2.02412e-143	1.50842e-143	-2.77663e-143	8.7899e-144	-1.05062e-142	8.39504e-143	7.46505e-143	1.26407e-143	2.03921e-143	7.42876e-143	-7.57223e-143	-6.00168e-144	1.18173e-142	-3.24527e-143	1.90235e-143	-5.86419e-143	-2.27979e-143	-9.01291e-143	1.65375e-143	-3.60985e-143	4.38041e-143	2.42136e-144	1.40131e-142	2.77297e-142	4.03277e-143	-6.50304e-143	-1.63374e-143	-8.894e-143	-5.85222e-143	1.9047e-283
2.25452e-144	2.46548e-144	-1.67523e-144	-4.96045e-144	6.39488e-144	3.10134e-144	-6.33646e-145	-3.98159e-144	-1.53077e-146	-1.74757e-144	6.92736e-144	1.11204e-144	2.47603e-144	7.20353e-144	6.59641e-144	-6.02415e-144	1.621e-143	2.46193e-144	-5.69473e-144	6.48645e-145	-5.66774e-144	1.65405e-144	6.68549e-144	-5.04793e-144	-4.61164e-144	-3.31224e-144	-2.41095e-144	1.85783e-144	-2.80651e-144	1.5364e-144	7.53898e-286
-1.04088e-144	-1.28121e-145	-2.00198e-145	1.92657e-146	-2.96335e-146	2.37863e-145	5.19238e-145	-5.62085e-145	-8.92992e-145	4.98956e-145	5.14616e-145	8.50539e-146	2.8187e-146	9.23187e-145	2.23161e-145	-1.57654e-144	3.7089e-144	9.87552e-145	-7.42097e-145	1.67312e-145	1.20673e-144	-2.51627e-145	-2.20409e-145	-8.03455e-145	1.13538e-145	1.81371e-144	-3.9075e-145	-9.33657e-146	8.15873e-145	-4.04485e-145	2.83067e-287
-2.76885e-145	2.74714e-146	6.48616e-146	1.19002e-145	1.66644e-146	-5.91271e-146	1.1426e-145	-1.44525e-145	1.20384e-145	-6.27313e-147	-1.02299e-146	2.12094e-146	-1.68607e-145	4.12316e-146	9.24863e-146	-8.56205e-146	-2.0546e-146	-1.20907e-145	5.79579e-146	9.81307e-146	3.10976e-145	-1.59282e-146	4.19755e-146	1.34706e-146	-1.83724e-145	-7.81202e-146	6.87656e-146	-1.59447e-145	-1.10788e-145	5.16095e-146	4.06484e-289
-8.41328e-147	-2.39159e-147	-2.17719e-146	-1.45084e-146	1.04471e-146	4.94127e-148	-1.10327e-146	-6.5475e-147	6.06292e-148	-1.17674e-146	-1.69504e-146	-2.58195e-148	-4.09104e-147	5.06941e-147	1.16905e-147	6.46297e-147	-5.53514e-147	-5.22893e-147	3.44428e-147	-7.43865e-147	1.95119e-146	-9.90866e-147	2.86206e-146	2.59788e-146	1.12221e-146	3.34672e-147	-1.42506e-147	3.94881e-146	1.04712e-146	-4.10718e-146	7.13991e-291
-4.94887e-148	7.79383e-148	1.82269e-148	-2.13062e-148	1.01883e-147	5.01717e-148	3.84944e-147	-1.83402e-147	4.88127e-148	-3.60672e-148	-1.16169e-147	2.00019e-147	-1.44222e-147	-3.03534e-148	-1.1036e-147	-1.30084e-147	-8.41814e-148	2.3722e-147	9.15248e-149	-1.48045e-147	-7.34913e-148	2.36941e-147	-1.91608e-147	-3.68569e-149	2.01096e-148	-3.99475e-147	-4.24026e-149	-1.60014e-147	5.26991e-148	-4.43515e-148	6.86016e-293
-2.54285e-148	2.58893e-149	6.39266e-149	1.85137e-148	-5.37767e-149	-7.691e-149	-1.25851e-148	1.35848e-148	-1.25272e-149	-3.2317e-149	4.8386e-149	-9.45125e-149	-1.27218e-149	6.70496e-149	1.77372e-148	2.24659e-148	3.70078e-149	-7.6108e-149	-6.56755e-150	6.11029e-149	-4.07795e-148	2.25036e-148	-6.19167e-148	-3.85132e-149	-6.08482e-149	-1.81845e-148	2.59389e-149	-1.71054e-148	-1.01075e-149	-1.5851e-148	9.50517e-295
2.78259e-149	4.42367e-150	2.14123e-149	1.97714e-149	-8.26315e-150	1.32961e-149	-1.92455e-149	4.77015e-149	5.17241e-151	-8.7541e-150	-7.26408e-150	-1.48567e-149	2.46867e-149	-1.45232e-149	1.07401e-150	5.48875e-151	1.10344e-149	-2.076e-149	-1.10206e-150	-4.40496e-149	-3.94455e-151	-6.41136e-149	-7.62802e-151	-4.06357e-149	-2.07753e-149	-5.52449e-149	-1.08618e-150	-6.63473e-150	-7.26453e-150	1.79061e-149	1.78654e-296
4.66839e-150	3.84303e-150	-2.58483e-150	-7.41817e-150	3.91782e-150	-3.17802e-150	1.92227e-150	-3.24741e-150	2.43823e-150	-1.41607e-150	6.57109e-150	-5.95608e-151	1.58502e-150	6.76235e-151	-2.93636e-151	-8.51121e-150	-4.34326e-150	7.54344e-151	3.59393e-150	8.35602e-150	2.33364e-150	-7.25545e-151	-8.96469e-151	1.08355e-150	2.32317e-150	-1.00609e-150	5.45694e-150	-1.42359e-150	-2.00907e-150	-1.73454e-151	4.17347e-298
-9.51863e-152	5.85279e-151	1.8531e-151	2.07928e-151	3.647e-152	-1.91907e-151	1.50679e-151	8.65573e-152	-4.5753e-151	-3.31595e-151	1.50207e-151	-4.03829e-152	-2.27585e-151	-3.98029e-152	7.25927e-152	-7.29147e-151	1.82508e-151	-2.96164e-151	-2.52257e-151	9.12589e-152	6.86069e-151	-1.4218e-151	-4.03056e-152	3.12851e-151	-5.51093e-151	2.09382e-151	-2.1996e-151	1.49724e-151	-6.03844e-151	2.8726e-152	2.99851e-300
2.19877e-154	8.1444e-153	-2.48863e-152	-5.77965e-153	-2.24126e-152	-3.80985e-152	-1.2545e-153	-6.77853e-152	-3.98771e-152	6.24024e-153	-2.49509e-153	1.96632e-152	-5.34361e-152	-4.20869e-152	-1.73515e-152	9.62624e-153	5.26358e-152	7.48036e-152	3.52326e-153	2.57316e-152	1.03885e-152	-2.88521e-152	-1.02034e-152	-5.20103e-152	-1.19778e-152	1.15084e-153	-9.04206e-153	-4.55017e-152	-1.5662e-151	8.33603e-152	6.08776e-302
-4.54933e-153	-4.66056e-153	-8.09863e-153	-1.07711e-153	2.64382e-155	1.08656e-153	-6.28528e-153	4.8682e-154	1.44914e-152	1.38369e-153	-2.36826e-153	-1.78138e-153	1.562e-153	3.03415e-154	2.12203e-152	-1.36907e-152	-1.29695e-152	-6.59339e-153	5.70626e-153	-2.52572e-153	2.82785e-153	-4.80868e-153	2.47833e-153	-2.97593e-153	-3.13141e-153	4.82591e-153	-1.09145e-153	-3.25715e-153	-2.56324e-153	-8.55367e-153	1.43243e-303
-1.16399e-154	1.15876e-154	-9.88816e-154	8.87219e-154	2.7967e-154	3.32686e-154	-4.89913e-154	5.99695e-154	-2.905e-153	6.18304e-154	-2.53083e-154	5.05408e-154	5.38345e-154	6.18172e-154	-5.39007e-154	4.12991e-154	-2.08117e-153	-6.38035e-154	7.93661e-154	3.47501e-154	-1.47636e-153	4.241e-154	-1.77475e-153	4.17987e-155	-2.43654e-154	9.81929e-154	1.89863e-154	-7.50972e-155	-4.55715e-154	-1.30478e-153	2.68297e-305
-8.88697e-155	6.71775e-155	-4.37513e-155	1.58375e-155	3.92797e-155	5.58698e-155	-2.25211e-155	7.93818e-155	1.06184e-155	2.03934e-155	8.03417e-155	-1.22779e-155	-1.88756e-155	5.91902e-155	-1.30387e-154	-9.85902e-155	-1.45129e-155	1.24933e-154	1.42334e-154	2.5894e-155	4.166e-155	4.17689e-155	-1.62629e-154	-6.36232e-156	-3.02799e-155	4.56458e-155	-1.20689e-154	2.31533e-155	-9.86044e-155	6.72256e-155	1.62825e-307
3.55641e-155	3.89191e-156	-5.56082e-156	1.59199e-157	-8.46113e-157	-3.65034e-157	3.932e-156	8.73821e-156	9.06816e-156	1.73198e-155	-5.68434e-156	1.59834e-155	1.74927e-156	1.42518e-156	-2.81357e-155	3.40455e-156	1.11306e-155	-1.50551e-155	1.52066e-155	-1.10092e-155	3.52966e-156	-1.80924e-155	4.65449e-156	-8.35198e-157	-2.65176e-156	6.05677e-156	6.68227e-156	1.00743e-156	1.2641e-155	1.98157e-155	0
-1.67643e-157	-5.9545e-157	-2.62069e-157	6.30792e-157	-2.17518e-157	-1.96739e-156	-1.25255e-156	-7.57889e-157	2.97148e-156	-1.09202e-156	2.79068e-156	-5.41658e-157	-5.79335e-157	-5.42595e-157	6.52488e-157	-7.16949e-157	-4.48633e-157	-4.44438e-157	-4.3943e-156	-1.45311e-157	-1.767e-157	-9.8837e-158	-1.743e-156	6.95369e-157	-3.18361e-156	-7.89313e-157	-6.00718e-157	1.38554e-156	6.98504e-157	-1.58186e-156	0
-5.53072e-159	1.06709e-157	9.19746e-159	1.50825e-157	3.53282e-157	1.60427e-157	3.61455e-157	4.73392e-158	3.71519e-158	-1.83175e-157	-8.30405e-158	6.26839e-158	-9.73687e-158	3.48316e-158	3.09176e-157	4.54257e-158	4.30442e-157	-1.56731e-157	1.86149e-157	-1.93742e-157	3.08738e-157	-1.76372e-157	3.15798e-157	-1.61464e-157	9.95545e-158	4.21539e-157	2.17347e-157	1.11854e-157	-4.94347e-158	-1.12224e-157	0
-7.64143e-159	-1.25398e-158	-1.91384e-158	9.6813e-159	2.01181e-158	2.32014e-158	4.53192e-159	-7.31884e-158	-2.82384e-158	-3.11196e-158	6.29783e-159	-9.72892e-159	1.73526e-158	2.5112e-158	-2.18263e-158	-6.12128e-158	1.83069e-159	-3.28643e-158	-3.94637e-158	1.6554e-159	1.627e-158	4.06777e-158	-1.55401e-158	-2.64414e-160	5.44424e-159	-1.24728e-158	-2.5367e-158	2.42944e-158	-1.24308e-158	7.10383e-159	0
-1.64887e-159	-1.40096e-160	-7.66337e-161	-5.93938e-160	2.80874e-159	-7.93511e-160	-4.60127e-160	3.35149e-159	-5.31884e-159	-2.60648e-160	-9.03928e-160	5.40203e-160	2.007e-160	1.80947e-159	-1.48402e-159	1.44835e-159	-2.85029e-159	2.45012e-160	-8.47654e-161	-5.88256e-159	-6.47791e-160	2.81452e-159	-1.0087e-159	3.31856e-159	-1.47152e-159	2.77232e-159	2.81869e-160	1.5119e-159	2.14005e-159	1.89876e-159	0
6.25549e-161	-1.62054e-160	5.35844e-160	-2.5315e-160	2.38135e-161	3.45068e-160	5.25408e-161	-1.16433e-159	-2.5301e-160	1.82567e-160	-2.43837e-161	1.45669e-161	4.12031e-160	4.80672e-161	1.46304e-160	3.0569e-160	2.39257e-160	-1.32554e-160	-3.01876e-160	4.31511e-160	8.31359e-161	-1.31852e-160	-4.79715e-161	7.15937e-160	-1.79509e-160	-3.75715e-161	-1.30655e-160	-6.61991e-160	-2.62705e-160	8.88431e-161	0
-2.21882e-161	-2.84745e-161	-1.09238e-160	1.33796e-161	-5.86973e-161	2.1307e-161	-3.97723e-161	5.4106e-161	-2.45132e-161	4.24973e-161	2.27651e-161	1.01551e-160	-9.46807e-161	3.9169e-161	-1.82629e-161	6.62956e-162	-7.96458e-162	-2.73723e-162	7.48092e-161	3.49591e-161	-3.73693e-161	-2.68636e-161	-4.10323e-161	-5.6402e-161	2.13371e-161	-4.12242e-161	-2.96203e-161	-9.85622e-162	-6.33509e-161	5.1911e-161	0
-1.13611e-162	6.31469e-162	1.16415e-163	-1.63175e-162	-6.79515e-163	8.72794e-163	3.5925e-163	1.27372e-161	3.63312e-162	-2.92741e-163	-3.48731e-162	9.82552e-162	-3.55822e-162	2.31319e-162	7.99145e-163	4.98504e-162	-1.13899e-162	-5.39099e-163	2.78471e-162	-7.15088e-162	-9.09201e-162	-2.43531e-162	5.62877e-162	5.91336e-163	-6.03941e-162	-3.80726e-162	3.83176e-162	-8.34722e-162	7.35699e-163	-2.24699e-163	0
1.06988e-162	4.55922e-164	-6.53007e-163	-4.22916e-164	-1.84848e-164	1.35397e-162	-2.00116e-163	1.70697e-163	2.1632e-163	-6.35777e-163	6.3678e-163	-3.06458e-163	2.59103e-163	-2.04562e-163	-9.10454e-163	-9.76156e-164	3.13975e-163	-2.15567e-163	1.09712e-162	-4.85927e-164	-3.70527e-164	-9.33753e-163	6.90386e-163	-3.97124e-164	-4.43208e-163	1.68627e-163	3.99985e-163	-8.98451e-165	7.87818e-163	9.94388e-163	0
1.06988e-162	4.55922e-164	-6.53007e-163	-4.22916e-164	-1.84848e-164	1.35397e-162	-2.00116e-163	1.70697e-163	2.1632e-163	-6.35777e-163	6.3678e-163	-3.06458e-163	2.59103e-163	-2.04562e-163	-9.10454e-163	-9.76156e-164	3.13975e-163	-2.15567e-163	1.09712e-162	-4.85927e-164	-3.70527e-164	-9.33753e-163	6.90386e-163	-3.97124e-164	-4.43208e-163	1.68627e-163	3.99985e-163	-8.98451e-165	7.87818e-163	9.94388e-163	0
1.06988e-162	4.55922e-164	-6.53007e-163	-4.22916e-164	-1.84848e-164	1.35397e-162	-2.00116e-163	1.70697e-163	2.1632e-163	-6.35777e-163	6.3678e-163	-3.06458e-163	2.59103e-163	-2.04562e-163	-9.10454e-163	-9.76156e-164	3.13975e-163	-2.15567e-163	1.09712e-162	-4.85927e-164	-3.70527e-164	-9.33753e-163	6.90386e-163	-3.97124e-164	-4.43208e-163	1.68627e-163	3.99985e-163	-8.98451e-165	7.87818e-163	9.94388e-163	0
1.06988e-162	4.55922e-164	-6.53007e-163	-4.22916e-164	-1.84848e-164	1.35397e-162	-2.00116e-163	1.70697e-163	2.1632e-163	-6.35777e-163	6.3678e-163	-3.06458e-163	2.59103e-163	-2.04562e-163	-9.10454e-163	-9.76156e-164	3.13975e-163	-2.15567e-163	1.09712e-162	-4.85927e-164	-3.70527e-164	-9.33753e-163	6.90386e-163	-3.97124e-164	-4.43208e-163	1.68627e-163	3.99985e-163	-8.98451e-165	7.87818e-163	9.94388e-163	0
1.06988e-162	4.55922e-164	-6.53007e-163	-4.22916e-164	-1.84848e-164	1.35397e-162	-2.00116e-163	1.70697e-163	2.1632e-163	-6.35777e-163	6.3678e-163	-3.06458e-163	2.59103e-163	-2.04562e-163	-9.10454e-163	-9.76156e-164	3.13975e-163	-2.15567e-163	1.09712e-162	-4.85927e-164	-3.70527e-164	-9.33753e-163	6.90386e-163	-3.97124e-164	-4.43208e-163	1.68627e-163	3.99985e-163	-8.98451e-165	7.87818e-163	9.94388e-163	0
1.06988e-162	4.55922e-164	-6.53007e-163	-4.22916e-164	-1.84848e-164	1.35397e-162	-2.00116e-163	1.70697e-163	2.1632e-163	-6.35777e-163	6.3678e-163	-3.06458e-163	2.59103e-163	-2.04562e-163	-9.10454e-163	-9.76156e-164	3.13975e-163	-2.15567e-163	1.09712e-162	-4.85927e-164	-3.70527e-164	-9.33753e-163	6.90386e-163	-3.97124e-164	-4.43208e-163	1.68627e-163	3.99985e-163	-8.98451e-165	7.87818e-163	9.94388e-163	0
1.06988e-162	4.55922e-164	-6.53007e-163	-4.22916e-164	-1.84848e-164	1.35397e-162	-2.00116e-163	1.70697e-163	2.1632e-163	-6.35777e-163	6.3678e-163	-3.06458e-163	2.59103e-163	-2.04562e-163	-9.10454e-163	-9.76156e-164	3.13975e-163	-2.15567e-163	1.09712e-162	-4.85927e-164	-3.70527e-164	-9.33753e-163	6.90386e-163	-3.97124e-164	-4.43208e-163	1.68627e-163	3.99985e-163	-8.98451e-165	7.87818e-163	9.94388e-163	0
1.06988e-162	4.55922e-164	-6.53007e-163	-4.22916e-164	-1.84848e-164	1.35397e-162	-2.00116e-163	1.70697e-163	2.1632e-163	-6.35777e-163	6.3678e-163	-3.06458e-163	2.59103e-163	-2.04562e-163	-9.10454e-163	-9.76156e-164	3.13975e-163	-2.15567e-163	1.09712e-162	-4.85927e-164	-3.70527e-164	-9.33753e-163	6.90386e-163	-3.97124e-164	-4.43208e-163	1.68627e-163	3.99985e-163	-8.98451e-165	7.87818e-163	9.94388e-163	0
1.06988e-162	4.55922e-164	-6.53007e-163	-4.22916e-164	-1.84848e-164	1.35397e-162	-2.00116e-163	1.70697e-163	2.1632e-163	-6.35777e-163	6.3678e-163	-3.06458e-163	2.59103e-163	-2.04562e-163	-9.10454e-163	-9.76156e-164	3.13975e-163	-2.15567e-163	1.09712e-162	-4.85927e-164	-3.70527e-164	-9.33753e-163	6.90386e-163	-3.97124e-164	-4.43208e-163	1.68627e-163	3.99985e-163	-8.98451e-165	7.87818e-163	9.94388e-163	0
1.06988e-162	4.55922e-164	-6.53007e-163	-4.22916e-164	-1.84848e-164	1.35397e-162	-2.00116e-163	1.70697e-163	2.1632e-163	-6.35777e-163	6.3678e-163	-3.06458e-163	2.59103e-163	-2.04562e-163	-9.10454e-163	-9.76156e-164	3.13975e-163	-2.15567e-163	1.09712e-162	-4.85927e-164	-3.70527e-164	-9.33753e-163	6.90386e-163	-3.97124e-164	-4.43208e-163	1.68627e-163	3.99985e-163	-8.98451e-165	7.87818e-163	9.94388e-163	0
1.06988e-162	4.55922e-164	-6.53007e-163	-4.22916e-164	-1.84848e-164	1.35397e-162	-2.00116e-163	1.70697e-163	2.1632e-163	-6.35777e-163	6.3678e-163	-3.06458e-163	2.59103e-163	-2.04562e-163	-9.10454e-163	-9.76156e-164	3.13975e-163	-2.15567e-163	1.09712e-162	-4.85927e-164	-3.70527e-164	-9.33753e-163	6.90386e-163	-3.97124e-164	-4.43208e-163	1.68627e-163	3.99985e-163	-8.98451e-165	7.87818e-163	9.94388e-163	0
1.06988e-162	4.55922e-164	-6.53007e-163	-4.22916e-164	-1.84848e-164	1.35397e-162	-2.00116e-163	1.70697e-163	2.1632e-163	-6.35777e-163	6.3678e-163	-3.06458e-163	2.59103e-163	-2.04562e-163	-9.10454e-163	-9.76156e-164	3.13975e-163	-2.15567e-163	1.09712e-162	-4.85927e-164	-3.70527e-164	-9.33753e-163	6.90386e-163	-3.97124e-164	-4.43208e-163	1.68627e-163	3.99985e-163	-8.98451e-165	7.87818e-163	9.94388e-163	0
1.06988e-162	4.55922e-164	-6.53007e-163	-4.22916e-164	-1.84848e-164	1.35397e-162	-2.00116e-163	1.70697e-163	2.1632e-163	-6.35777e-163	6.3678e-163	-3.06458e-163	2.59103e-163	-2.04562e-163	-9.10454e-163	-9.76156e-164	3.13975e-163	-2.15567e-163	1.09712e-162	-4.85927e-164	-3.70527e-164	-9.33753e-163	6.90386e-163	-3.97124e-164	-4.43208e-163	1.68627e-163	3.99985e-163	-8.98451e-165	7.87818e-163	9.94388e-163	0
1.06988e-162	4.55922e-164	-6.53007e-163	-4.22916e-164	-1.84848e-164	1.35397e-162	-2.00116e-163	1.70697e-163	2.1632e-163	-6.35777e-163	6.3678e-163	-3.06458e-163	2.59103e-163	-2.04562e-163	-9.10454e-163	-9.76156e-164	3.13975e-163	-2.15567e-163	1.09712e-162	-4.85927e-164	-3.70527e-164	-9.33753e-163	6.90386e-163	-3.97124e-164	-4.43208e-163	1.68627e-163	3.99985e-163	-8.98451e-165	7.87818e-163	9.94388e-163	0
1.06988e-162	4.55922e-164	-6.53007e-163	-4.22916e-164	-1.84848e-164	1.35397e-162	-2.00116e-163	1.70697e-163	2.1632e-163	-6.35777e-163	6.3678e-163	-3.06458e-163	2.59103e-163	-2.04562e-163	-9.10454e-163	-9.76156e-164	3.13975e-163	-2.15567e-163	1.09712e-162	-4.85927e-164	-3.70527e-164	-9.33753e-163	6.90386e-163	-3.97124e-164	-4.43208e-163	1.68627e-163	3.99985e-163	-8.98451e-165	7.87818e-163	9.94388e-163	0
1.06988e-162	4.55922e-164	-6.53007e-163	-4.22916e-164	-1.84848e-164	1.35397e-162	-2.00116e-163	1.70697e-163	2.1632e-163	-6.35777e-163	6.3678e-163	-3.06458e-163	2.59103e-163	-2.04562e-163	-9.10454e-163	-9.76156e-164	3.13975e-163	-2.15567e-163	1.09712e-162	-4.85927e-164	-3.70527e-164	-9.33753e-163	6.90386e-163	-3.97124e-164	-4.43208e-163	1.68627e-163	3.99985e-163	-8.98451e-165	7.87818e-163	9.94388e-163	0
1.06988e-162	4.55922e-164	-6.53007e-163	-4.22916e-164	-1.84848e-164	1.35397e-162	-2.00116e-163	1.70697e-163	2.1632e-163	-6.35777e-163	6.3678e-163	-3.06458e-163	2.59103e-163	-2.04562e-163	-9.10454e-163	-9.76156e-164	3.13975e-163	-2.15567e-163	1.09712e-162	-4.85927e-164	-3.70527e-164	-9.33753e-163	6.90386e-163	-3.97124e-164	-4.43208e-163	1.68627e-163	3.99985e-163	-8.98451e-165	7.87818e-163	9.94388e-163	0
1.06988e-162	4.55922e-164	-6.53007e-163	-4.22916e-164	-1.84848e-164	1.35397e-162	-2.00116e-163	1.70697e-163	2.1632e-163	-6.35777e-163	6.3678e-163	-3.06458e-163	2.59103e-163	-2.04562e-163	-9.10454e-163	-9.76156e-164	3.13975e-163	-2.15567e-163	1.09712e-162	-4.85927e-164	-3.70527e-164	-9.33753e-163	6.90386e-163	-3.97124e-164	-4.43208e-163	1.68627e-163	3.99985e-163	-8.98451e-165	7.87818e-163	9.94388e-163	0
1.06988e-162	4.55922e-164	-6.53007e-163	-4.22916e-164	-1.84848e-164	1.35397e-162	-2.00116e-163	1.70697e-163	2.1632e-163	-6.35777e-163	6.3678e-163	-3.06458e-163	2.59103e-163	-2.04562e-163	-9.10454e-163	-9.76156e-164	3.13975e-163	-2.15567e-163	1.09712e-162	-4.85927e-164	-3.70527e-164	-9.33753e-163	6.90386e-163	-3.97124e-164	-4.43208e-163	1.68627e-163	3.99985e-163	-8.98451e-165	7.87818e-163	9.94388e-163	0
1.06988e-162	4.55922e-164	-6.53007e-163	-4.22916e-164	-1.84848e-164	1.35397e-162	-2.00116e-163	1.70697e-163	2.1632e-163	-6.35777e-163	6.3678e-163	-3.06458e-163	2.59103e-163	-2.04562e-163	-9.10454e-163	-9.76156e-164	3.13975e-163	-2.15567e-163	1.09712e-162	-4.85927e-164	-3.70527e-164	-9.33753e-163	6.90386e-163	-3.97124e-164	-4.43208e-163	1.68627e-163	3.99985e-163	-8.98451e-165	7.87818e-163	9.94388e-163	0
1.06988e-162	4.55922e-164	-6.53007e-163	-4.22916e-164	-1.84848e-164	1.35397e-162	-2.00116e-163	1.70697e-163	2.1632e-163	-6.35777e-163	6.3678e-163	-3.06458e-163	2.59103e-163	-2.04562e-163	-9.10454e-163	-9.76156e-164	3.13975e-163	-2.15567e-163	1.09712e-162	-4.85927e-164	-3.70527e-164	-9.33753e-163	6.90386e-163	-3.97124e-164	-4.43208e-163	1.68627e-163	3.99985e-163	-8.98451e-165	7.87818e-163	9.94388e-163	0
1.06988e-162	4.55922e-164	-6.53007e-163	-4.22916e-164	-1.84848e-164	1.35397e-162	-2.00116e-163	1.70697e-163	2.1632e-163	-6.35777e-163	6.3678e-163	-3.06458e-163	2.59103e-163	-2.04562e-163	-9.10454e-163	-9.76156e-164	3.13975e-163	-2.15567e-163	1.09712e-162	-4.85927e-164	-3.70527e-164	-9.33753e-163	6.90386e-163	-3.97124e-164	-4.43208e-163	1.68627e-163	3.99985e-163	-8.98451e-165	7.87818e-163	9.94388e-163	0
1.06988e-162	4.55922e-164	-6.53007e-163	-4.22916e-164	-1.84848e-164	1.35397e-162	-2.00116e-163	1.70697e-163	2.1632e-163	-6.35777e-163	6.3678e-163	-3.06458e-163	2.59103e-163	-2.04562e-163	-9.10454e-163	-9.76156e-164	3.13975e-163	-2.15567e-163	1.09712e-162	-4.85927e-164	-3.70527e-164	-9.33753e-163	6.90386e-163	-3.97124e-164	-4.43208e-163	1.68627e-163	3.99985e-163	-8.98451e-165	7.87818e-163	9.94388e-163	0
1.06988e-162	4.55922e-164	-6.53007e-163	-4.22916e-164	-1.84848e-164	1.35397e-162	-2.00116e-163	1.70697e-163	2.1632e-163	-6.35777e-163	6.3678e-163	-3.06458e-163	2.59103e-163	-2.04562e-163	-9.10454e-163	-9.76156e-164	3.13975e-163	-2.15567e-163	1.09712e-162	-4.85927e-164	-3.70527e-164	-9.33753e-163	6.90386e-163	-3.97124e-164	-4.43208e-163	1.68627e-163	3.99985e-163	-8.98451e-165	7.87818e-163	9.94388e-163	0
1.06988e-162	4.55922e-164	-6.53007e-163	-4.22916e-164	-1.84848e-164	1.35397e-162	-2.00116e-163	1.70697e-163	2.1632e-163	-6.35777e-163	6.3678e-163	-3.06458e-163	2.59103e-163	-2.04562e-163	-9.10454e-163	-9.76156e-164	3.13975e-163	-2.15567e-163	1.09712e-162	-4.85927e-164	-3.70527e-164	-9.33753e-163	6.90386e-163	-3.97124e-164	-4.43208e-163	1.68627e-163	3.99985e-163	-8.98451e-165	7.87818e-163	9.94388e-163	0
1.06988e-162	4.55922e-164	-6.53007e-163	-4.22916e-164	-1.84848e-164	1.35397e-162	-2.00116e-163	1.70697e-163	2.1632e-163	-6.35777e-163	6.3678e-163	-3.06458e-163	2.59103e-163	-2.04562e-163	-9.10454e-163	-9.76156e-164	3.13975e-163	-2.15567e-163	1.09712e-162	-4.85927e-164	-3.70527e-164	-9.33753e-163	6.90386e-163	-3.97124e-164	-4.43208e-163	1.68627e-163	3.99985e-163	-8.98451e-165	7.87818e-163	9.94388e-163	0
1.06988e-162	4.55922e-164	-6.53007e-163	-4.22916e-164	-1.84848e-164	1.35397e-162	-2.00116e-163	1.70697e-163	2.1632e-163	-6.35777e-163	6.3678e-163	-3.06458e-163	2.59103e-163	-2.04562e-163	-9.10454e-163	-9.76156e-164	3.13975e-163	-2.15567e-163	1.09712e-162	-4.85927e-164	-3.70527e-164	-9.33753e-163	6.90386e-163	-3.97124e-164	-4.43208e-163	1.68627e-163	3.99985e-163	-8.98451e-165	7.87818e-163	9.94388e-163	0
1.06988e-162	4.55922e-164	-6.53007e-163	-4.22916e-164	-1.84848e-164	1.35397e-162	-2.00116e-163	1.70697e-163	2.1632e-163	-6.35777e-163	6.3678e-163	-3.06458e-163	2.59103e-163	-2.04562e-163	-9.10454e-163	-9.76156e-164	3.13975e-163	-2.15567e-163	1.09712e-162	-4.85927e-164	-3.70527e-164	-9.33753e-163	6.90386e-163	-3.97124e-164	-4.43208e-163	1.68627e-163	3.99985e-163	-8.98451e-165	7.87818e-163	9.94388e-163	0
1.06988e-162	4.55922e-164	-6.53007e-163	-4.22916e-164	-1.84848e-164	1.35397e-162	-2.00116e-163	1.70697e-163	2.1632e-163	-6.35777e-163	6.3678e-163	-3.06458e-163	2.59103e-163	-2.04562e-163	-9.10454e-163	-9.76156e-164	3.13975e-163	-2.15567e-163	1.09712e-162	-4.85927e-164	-3.70527e-164	-9.33753e-163	6.90386e-163	-3.97124e-164	-4.43208e-163	1.68627e-163	3.99985e-163	-8.98451e-165	7.87818e-163	9.94388e-163	0
1.06988e-162	4.55922e-164	-6.53007e-163	-4.22916e-164	-1.84848e-164	1.35397e-162	-2.00116e-163	1.70697e-163	2.1632e-163	-6.35777e-163	6.3678e-163	-3.06458e-163	2.59103e-163	-2.04562e-163	-9.10454e-163	-9.76156e-164	3.13975e-163	-2.15567e-163	1.09712e-162	-4.85927e-164	-3.70527e-164	-9.33753e-163	6.90386e-163	-3.97124e-164	-4.43208e-163	1.68627e-163	3.99985e-163	-8.98451e-165	7.87818e-163	9.94388e-163	0
1.06988e-162	4.55922e-164	-6.53007e-163	-4.22916e-164	-1.84848e-164	1.35397e-162	-2.00116e-163	1.70697e-163	2.1632e-163	-6.35777e-163	6.3678e-163	-3.06458e-163	2.59103e-163	-2.04562e-163	-9.10454e-163	-9.76156e-164	3.13975e-163	-2.15567e-163	1.09712e-162	-4.85927e-164	-3.70527e-164	-9.33753e-163	6.90386e-163	-3.97124e-164	-4.43208e-163	1.68627e-163	3.99985e-163	-8.98451e-165	7.87818e-163	9.94388e-163	0
1.06988e-162	4.55922e-164	-6.53007e-163	-4.22916e-164	-1.84848e-164	1.35397e-162	-2.00116e-163	1.70697e-163	2.1632e-163	-6.35777e-163	6.3678e-163	-3.06458e-163	2.59103e-163	-2.04562e-163	-9.10454e-163	-9.76156e-164	3.13975e-163	-2.15567e-163	1.09712e-162	-4.85927e-164	-3.70527e-164	-9.33753e-163	6.90386e-163	-3.97124e-164	-4.43208e-163	1.68627e-163	3.99985e-163	-8.98451e-165	7.87818e-163	9.94388e-163	0
1.06988e-162	4.55922e-164	-6.53007e-163	-4.22916e-164	-1.84848e-164	1.35397e-162	-2.00116e-163	1.70697e-163	2.1632e-163	-6.35777e-163	6.3678e-163	-3.06458e-163	2.59103e-163	-2.04562e-163	-9.10454e-163	-9.76156e-164	3.13975e-163	-2.15567e-163	1.09712e-162	-4.85927e-164	-3.70527e-164	-9.33753e-163	6.90386e-163	-3.97124e-164	-4.43208e-163	1.68627e-163	3.99985e-163	-8.98451e-165	7.87818e-163	9.94388e-163	0
1.06988e-162	4.55922e-164	-6.53007e-163	-4.22916e-164	-1.84848e-164	1.35397e-162	-2.00116e-163	1.70697e-163	2.1632e-163	-6.35777e-163	6.3678e-163	-3.06458e-163	2.59103e-163	-2.04562e-163	-9.10454e-163	-9.76156e-164	3.13975e-163	-2.15567e-163	1.09712e-162	-4.85927e-164	-3.70527e-164	-9.33753e-163	6.90386e-163	-3.97124e-164	-4.43208e-163	1.68627e-163	3.99985e-163	-8.98451e-165	7.87818e-163	9.94388e-163	0
1.06988e-162	4.55922e-164	-6.53007e-163	-4.22916e-164	-1.84848e-164	1.35397e-162	-2.00116e-163	1.70697e-163	2.1632e-163	-6.35777e-163	6.3678e-163	-3.06458e-163	2.59103e-163	-2.04562e-163	-9.10454e-163	-9.76156e-164	3.13975e-163	-2.15567e-163	1.09712e-162	-4.85927e-164	-3.70527e-164	-9.33753e-163	6.90386e-163	-3.97124e-164	-4.43208e-163	1.68627e-163	3.99985e-163	-8.98451e-165	7.87818e-163	9.94388e-163	0
1.06988e-162	4.55922e-164	-6.53007e-163	-4.22916e-164	-1.84848e-164	1.35397e-162	-2.00116e-163	1.70697e-163	2.1632e-163	-6.35777e-163	6.3678e-163	-3.06458e-163	2.59103e-163	-2.04562e-163	-9.10454e-163	-9.76156e-164	3.13975e-163	-2.15567e-163	1.09712e-162	-4.85927e-164	-3.70527e-164	-9.33753e-163	6.90386e-163	-3.97124e-164	-4.43208e-163	1.68627e-163	3.99985e-163	-8.98451e-165	7.87818e-163	9.94388e-163	0
1.06988e-162	4.55922e-164	-6.53007e-163	-4.22916e-164	-1.84848e-164	1.35397e-162	-2.00116e-163	1.70697e-163	2.1632e-163	-6.35777e-163	6.3678e-163	-3.06458e-163	2.59103e-163	-2.04562e-163	-9.10454e-163	-9.76156e-164	3.13975e-163	-2.15567e-163	1.09712e-162	-4.85927e-164	-3.70527e-164	-9.33753e-163	6.90386e-163	-3.97124e-164	-4.43208e-163	1.68627e-163	3.99985e-163	-8.98451e-165	7.87818e-163	9.94388e-163	0
1.06988e-162	4.55922e-164	-6.53007e-163	-4.22916e-164	-1.84848e-164	1.35397e-162	-2.00116e-163	1.70697e-163	2.1632e-163	-6.35777e-163	6.3678e-163	-3.06458e-163	2.59103e-163	-2.04562e-163	-9.10454e-163	-9.76156e-164	3.13975e-163	-2.15567e-163	1.09712e-162	-4.85927e-164	-3.70527e-164	-9.33753e-163	6.90386e-163	-3.97124e-164	-4.43208e-163	1.68627e-163	3.99985e-163	-8.98451e-165	7.87818e-163	9.94388e-163	0
1.06988e-162	4.55922e-164	-6.53007e-163	-4.22916e-164	-1.84848e-164	1.35397e-162	-2.00116e-163	1.70697e-163	2.1632e-163	-6.35777e-163	6.3678e-163	-3.06458e-163	2.59103e-163	-2.04562e-163	-9.10454e-163	-9.76156e-164	3.13975e-163	-2.15567e-163	1.09712e-162	-4.85927e-164	-3.70527e-164	-9.33753e-163	6.90386e-163	-3.97124e-164	-4.43208e-163	1.68627e-163	3.99985e-163	-8.98451e-165	7.87818e-163	9.94388e-163	0
1.06988e-162	4.55922e-164	-6.53007e-163	-4.22916e-164	-1.84848e-164	1.35397e-162	-2.00116e-163	1.70697e-163	2.1632e-163	-6.35777e-163	6.3678e-163	-3.06458e-163	2.59103e-163	-2.04562e-163	-9.10454e-163	-9.76156e-164	3.13975e-163	-2.15567e-163	1.09712e-162	-4.85927e-164	-3.70527e-164	-9.33753e-163	6.90386e-163	-3.97124e-164	-4.43208e-163	1.68627e-163	3.99985e-163	-8.98451e-165	7.87818e-163	9.94388e-163	0
1.06988e-162	4.55922e-164	-6.53007e-163	-4.22916e-164	-1.84848e-164	1.35397e-162	-2.00116e-163	1.70697e-163	2.1632e-163	-6.35777e-163	6.3678e-163	-3.06458e-163	2.59103e-163	-2.04562e-163	-9.10454e-163	-9.76156e-164	3.13975e-163	-2.15567e-163	1.09712e-162	-4.85927e-164	-3.70527e-164	-9.33753e-163	6.90386e-163	-3.97124e-164	-4.43208e-163	1.68627e-163	3.99985e-163	-8.98451e-165	7.87818e-163	9.94388e-163	0
1.06988e-162	4.55922e-164	-6.53007e-163	-4.22916e-164	-1.84848e-164	1.35397e-162	-2.00116e-163	1.70697e-163	2.1632e-163	-6.35777e-163	6.3678e-163	-3.06458e-163	2.59103e-163	-2.04562e-163	-9.10454e-163	-9.76156e-164	3.13975e-163	-2.15567e-163	1.09712e-162	-4.85927e-164	-3.70527e-164	-9.33753e-163	6.90386e-163	-3.97124e-164	-4.43208e-163	1.68627e-163	3.99985e-163	-8.98451e-165	7.87818e-163	9.94388e-163	0
1.06988e-162	4.55922e-164	-6.53007e-163	-4.22916e-164	-1.84848e-164	1.35397e-162	-2.00116e-163	1.70697e-163	2.1632e-163	-6.35777e-163	6.3678e-163	-3.06458e-163	2.59103e-163	-2.04562e-163	-9.10454e-163	-9.76156e-164	3.13975e-163	-2.15567e-163	1.09712e-162	-4.85927e-164	-3.70527e-164	-9.33753e-163	6.90386e-163	-3.97124e-164	-4.43208e-163	1.68627e-163	3.99985e-163	-8.98451e-165	7.87818e-163	9.94388e-163	0
1.06988e-162	4.55922e-164	-6.53007e-163	-4.22916e-164	-1.84848e-164	1.35397e-162	-2.00116e-163	1.70697e-163	2.1632e-163	-6.35777e-163	6.3678e-163	-3.06458e-163	2.59103e-163	-2.04562e-163	-9.10454e-163	-9.76156e-164	3.13975e-163	-2.15567e-163	1.09712e-162	-4.85927e-164	-3.70527e-164	-9.33753e-163	6.90386e-163	-3.97124e-164	-4.43208e-163	1.68627e-163	3.99985e-163	-8.98451e-165	7.87818e-163	9.94388e-163	0
1.06988e-162	4.55922e-164	-6.53007e-163	-4.22916e-164	-1.84848e-164	1.35397e-162	-2.00116e-163	1.70697e-163	2.1632e-163	-6.35777e-163	6.3678e-163	-3.06458e-163	2.59103e-163	-2.04562e-163	-9.10454e-163	-9.76156e-164	3.13975e-163	-2.15567e-163	1.09712e-162	-4.85927e-164	-3.70527e-164	-9.33753e-163	6.90386e-163	-3.97124e-164	-4.43208e-163	1.68627e-163	3.99985e-163	-8.98451e-165	7.87818e-163	9.94388e-163	0
1.06988e-162	4.55922e-164	-6.53007e-163	-4.22916e-164	-1.84848e-164	1.35397e-162	-2.00116e-163	1.70697e-163	2.1632e-163	-6.35777e-163	6.3678e-163	-3.06458e-163	2.59103e-163	-2.04562e-163	-9.10454e-163	-9.76156e-164	3.13975e-163	-2.15567e-163	1.09712e-162	-4.85927e-164	-3.70527e-164	-9.33753e-163	6.90386e-163	-3.97124e-164	-4.43208e-163	1.68627e-163	3.99985e-163	-8.98451e-165	7.87818e-163	9.94388e-163	0
1.06988e-162	4.55922e-164	-6.53007e-163	-4.22916e-164	-1.84848e-164	1.35397e-162	-2.00116e-163	1.70697e-163	2.1632e-163	-6.35777e-163	6.3678e-163	-3.06458e-163	2.59103e-163	-2.04562e-163	-9.10454e-163	-9.76156e-164	3.13975e-163	-2.15567e-163	1.09712e-162	-4.85927e-164	-3.70527e-164	-9.33753e-163	6.90386e-163	-3.97124e-164	-4.43208e-163	1.68627e-163	3.99985e-163	-8.98451e-165	7.87818e-163	9.94388e-163	0
1.06988e-162	4.55922e-164	-6.53007e-163	-4.22916e-164	-1.84848e-164	1.35397e-162	-2.00116e-163	1.70697e-163	2.1632e-163	-6.35777e-163	6.3678e-163	-3.06458e-163	2.59103e-163	-2.04562e-163	-9.10454e-163	-9.76156e-164	3.13975e-163	-2.15567e-163	1.09712e-162	-4.85927e-164	-3.70527e-164	-9.33753e-163	6.90386e-163	-3.97124e-164	-4.43208e-163	1.68627e-163	3.99985e-163	-8.98451e-165	7.87818e-163	9.94388e-163	0
1.06988e-162	4.55922e-164	-6.53007e-163	-4.22916e-164	-1.84848e-164	1.35397e-162	-2.00116e-163	1.70697e-163	2.1632e-163	-6.35777e-163	6.3678e-163	-3.06458e-163	2.59103e-163	-2.04562e-163	-9.10454e-163	-9.76156e-164	3.13975e-163	-2.15567e-163	1.09712e-162	-4.85927e-164	-3.70527e-164	-9.33753e-163	6.90386e-163	-3.97124e-164	-4.43208e-163	1.68627e-163	3.99985e-163	-8.98451e-165	7.87818e-163	9.94388e-163	0
1.06988e-162	4.55922e-164	-6.53007e-163	-4.22916e-164	-1.84848e-164	1.35397e-162	-2.00116e-163	1.70697e-163	2.1632e-163	-6.35777e-163	6.3678e-163	-3.06458e-163	2.59103e-163	-2.04562e-163	-9.10454e-163	-9.76156e-164	3.13975e-163	-2.15567e-163	1.09712e-162	-4.85927e-164	-3.70527e-164	-9.33753e-163	6.90386e-163	-3.97124e-164	-4.43208e-163	1.68627e-163	3.99985e-163	-8.98451e-165	7.87818e-163	9.94388e-163	0
1.06988e-162	4.55922e-164	-6.53007e-163	-4.22916e-164	-1.84848e-164	1.35397e-162	-2.00116e-163	1.70697e-163	2.1632e-163	-6.35777e-163	6.3678e-163	-3.06458e-163	2.59103e-163	-2.04562e-163	-9.10454e-163	-9.76156e-164	3.13975e-163	-2.15567e-163	1.09712e-162	-4.85927e-164	-3.70527e-164	-9.33753e-163	6.90386e-163	-3.97124e-164	-4.43208e-163	1.68627e-163	3.99985e-163	-8.98451e-165	7.87818e-163	9.94388e-163	0
1.06988e-162	4.55922e-164	-6.53007e-163	-4.22916e-164	-1.84848e-164	1.35397e-162	-2.00116e-163	1.70697e-163	2.1632e-163	-6.35777e-163	6.3678e-163	-3.06458e-163	2.59103e-163	-2.04562e-163	-9.10454e-163	-9.76156e-164	3.13975e-163	-2.15567e-163	1.09712e-162	-4.85927e-164	-3.70527e-164	-9.33753e-163	6.90386e-163	-3.97124e-164	-4.43208e-163	1.68627e-163	3.99985e-163	-8.98451e-165	7.87818e-163	9.94388e-163	0
1.06988e-162	4.55922e-164	-6.53007e-163	-4.22916e-164	-1.84848e-164	1.35397e-162	-2.00116e-163	1.70697e-163	2.1632e-163	-6.35777e-163	6.3678e-163	-3.06458e-163	2.59103e-163	-2.04562e-163	-9.10454e-163	-9.76156e-164	3.13975e-163	-2.15567e-163	1.09712e-162	-4.85927e-164	-3.70527e-164	-9.33753e-163	6.90386e-163	-3.97124e-164	-4.43208e-163	1.68627e-163	3.99985e-163	-8.98451e-165	7.87818e-163	9.94388e-163	0
1.06988e-162	4.55922e-164	-6.53007e-163	-4.22916e-164	-1.84848e-164	1.35397e-162	-2.00116e-163	1.70697e-163	2.1632e-163	-6.35777e-163	6.3678e-163	-3.06458e-163	2.59103e-163	-2.04562e-163	-9.10454e-163	-9.76156e-164	3.13975e-163	-2.15567e-163	1.09712e-162	-4.85927e-164	-3.70527e-164	-9.33753e-163	6.90386e-163	-3.97124e-164	-4.43208e-163	1.68627e-163	3.99985e-163	-8.98451e-165	7.87818e-163	9.94388e-163	0
1.06988e-162	4.55922e-164	-6.53007e-163	-4.22916e-164	-1.84848e-164	1.35397e-162	-2.00116e-163	1.70697e-163	2.1632e-163	-6.35777e-163	6.3678e-163	-3.06458e-163	2.59103e-163	-2.04562e-163	-9.10454e-163	-9.76156e-164	3.13975e-163	-2.15567e-163	1.09712e-162	-4.85927e-164	-3.70527e-164	-9.33753e-163	6.90386e-163	-3.97124e-164	-4.43208e-163	1.68627e-163	3.99985e-163	-8.98451e-165	7.87818e-163	9.94388e-163	0
1.06988e-162	4.55922e-164	-6.53007e-163	-4.22916e-164	-1.84848e-164	1.35397e-162	-2.00116e-163	1.70697e-163	2.1632e-163	-6.35777e-163	6.3678e-163	-3.06458e-163	2.59103e-163	-2.04562e-163	-9.10454e-163	-9.76156e-164	3.13975e-163	-2.15567e-163	1.09712e-162	-4.85927e-164	-3.70527e-164	-9.33753e-163	6.90386e-163	-3.97124e-164	-4.43208e-163	1.68627e-163	3.99985e-163	-8.98451e-165	7.87818e-163	9.94388e-163	0
1.06988e-162	4.55922e-164	-6.53007e-163	-4.22916e-164	-1.84848e-164	1.35397e-162	-2.00116e-163	1.70697e-163	2.1632e-163	-6.35777e-163	6.3678e-163	-3.06458e-163	2.59103e-163	-2.04562e-163	-9.10454e-163	-9.76156e-164	3.13975e-163	-2.15567e-163	1.09712e-162	-4.85927e-164	-3.70527e-164	-9.33753e-163	6.90386e-163	-3.97124e-164	-4.43208e-163	1.68627e-163	3.99985e-163	-8.98451e-165	7.87818e-163	9.94388e-163	0
1.06988e-162	4.55922e-164	-6.53007e-163	-4.22916e-164	-1.84848e-164	1.35397e-162	-2.00116e-163	1.70697e-163	2.1632e-163	-6.35777e-163	6.3678e-163	-3.06458e-163	2.59103e-163	-2.04562e-163	-9.10454e-163	-9.76156e-164	3.13975e-163	-2.15567e-163	1.09712e-162	-4.85927e-164	-3.70527e-164	-9.33753e-163	6.90386e-163	-3.97124e-164	-4.43208e-163	1.68627e-163	3.99985e-163	-8.98451e-165	7.87818e-163	9.94388e-163	0
1.06988e-162	4.55922e-164	-6.53007e-163	-4.22916e-164	-1.84848e-164	1.35397e-162	-2.00116e-163	1.70697e-163	2.1632e-163	-6.35777e-163	6.3678e-163	-3.06458e-163	2.59103e-163	-2.04562e-163	-9.10454e-163	-9.76156e-164	3.13975e-163	-2.15567e-163	1.09712e-162	-4.85927e-164	-3.70527e-164	-9.33753e-163	6.90386e-163	-3.97124e-164	-4.43208e-163	1.68627e-163	3.99985e-163	-8.98451e-165	7.87818e-163	9.94388e-163	0
1.06988e-162	4.55922e-164	-6.53007e-163	-4.22916e-164	-1.84848e-164	1.35397e-162	-2.00116e-163	1.70697e-163	2.1632e-163	-6.35777e-163	6.3678e-163	-3.06458e-163	2.59103e-163	-2.04562e-163	-9.10454e-163	-9.76156e-164	3.13975e-163	-2.15567e-163	1.09712e-162	-4.85927e-164	-3.70527e-164	-9.33753e-163	6.90386e-163	-3.97124e-164	-4.43208e-163	1.68627e-163	3.99985e-163	-8.98451e-165	7.87818e-163	9.94388e-163	0
1.06988e-162	4.55922e-164	-6.53007e-163	-4.22916e-164	-1.84848e-164	1.35397e-162	-2.00116e-163	1.70697e-163	2.1632e-163	-6.35777e-163	6.3678e-163	-3.06458e-163	2.59103e-163	-2.04562e-163	-9.10454e-163	-9.76156e-164	3.13975e-163	-2.15567e-163	1.09712e-162	-4.85927e-164	-3.70527e-164	-9.33753e-163	6.90386e-163	-3.97124e-164	-4.43208e-163	1.68627e-163	3.99985e-163	-8.98451e-165	7.87818e-163	9.94388e-163	0
1.06988e-162	4.55922e-164	-6.53007e-163	-4.22916e-164	-1.84848e-164	1.35397e-162	-2.00116e-163	1.70697e-163	2.1632e-163	-6.35777e-163	6.3678e-163	-3.06458e-163	2.59103e-163	-2.04562e-163	-9.10454e-163	-9.76156e-164	3.13975e-163	-2.15567e-163	1.09712e-162	-4.85927e-164	-3.70527e-164	-9.33753e-163	6.90386e-163	-3.97124e-164	-4.43208e-163	1.68627e-163	3.99985e-163	-8.98451e-165	7.87818e-163	9.94388e-163	0
1.06988e-162	4.55922e-164	-6.53007e-163	-4.22916e-164	-1.84848e-164	1.35397e-162	-2.00116e-163	1.70697e-163	2.1632e-163	-6.35777e-163	6.3678e-163	-3.06458e-163	2.59103e-163	-2.04562e-163	-9.10454e-163	-9.76156e-164	3.13975e-163	-2.15567e-163	1.09712e-162	-4.85927e-164	-3.70527e-164	-9.33753e-163	6.90386e-163	-3.97124e-164	-4.43208e-163	1.68627e-163	3.99985e-163	-8.98451e-165	7.87818e-163	9.94388e-163	0
1.06988e-162	4.55922e-164	-6.53007e-163	-4.22916e-164	-1.84848e-164	1.35397e-162	-2.00116e-163	1.70697e-163	2.1632e-163	-6.35777e-163	6.3678e-163	-3.06458e-163	2.59103e-163	-2.04562e-163	-9.10454e-163	-9.76156e-164	3.13975e-163	-2.15567e-163	1.09712e-162	-4.85927e-164	-3.70527e-164	-9.33753e-163	6.90386e-163	-3.97124e-164	-4.43208e-163	1.68627e-163	3.99985e-163	-8.98451e-165	7.87818e-163	9.94388e-163	0
1.06988e-162	4.55922e-164	-6.53007e-163	-4.22916e-164	-1.84848e-164	1.35397e-162	-2.00116e-163	1.70697e-163	2.1632e-163	-6.35777e-163	6.3678e-163	-3.06458e-163	2.59103e-163	-2.04562e-163	-9.10454e-163	-9.76156e-164	3.13975e-163	-2.15567e-163	1.09712e-162	-4.85927e-164	-3.70527e-164	-9.33753e-163	6.90386e-163	-3.97124e-164	-4.43208e-163	1.68627e-163	3.99985e-163	-8.98451e-165	7.87818e-163	9.94388e-163	0
1.06988e-162	4.55922e-164	-6.53007e-163	-4.22916e-164	-1.84848e-164	1.35397e-162	-2.00116e-163	1.70697e-163	2.1632e-163	-6.35777e-163	6.3678e-163	-3.06458e-163	2.59103e-163	-2.04562e-163	-9.10454e-163	-9.76156e-164	3.13975e-163	-2.15567e-163	1.09712e-162	-4.85927e-164	-3.70527e-164	-9.33753e-163	6.90386e-163	-3.97124e-164	-4.43208e-163	1.68627e-163	3.99985e-163	-8.98451e-165	7.87818e-163	9.94388e-163	0
1.06988e-162	4.55922e-164	-6.53007e-163	-4.22916e-164	-1.84848e-164	1.35397e-162	-2.00116e-163	1.70697e-163	2.1632e-163	-6.35777e-163	6.3678e-163	-3.06458e-163	2.59103e-163	-2.04562e-163	-9.10454e-163	-9.76156e-164	3.13975e-163	-2.15567e-163	1.09712e-162	-4.85927e-164	-3.70527e-164	-9.33753e-163	6.90386e-163	-3.97124e-164	-4.43208e-163	1.68627e-163	3.99985e-163	-8.98451e-165	7.87818e-163	9.94388e-163	0
1.06988e-162	4.55922e-164	-6.53007e-163	-4.22916e-164	-1.84848e-164	1.35397e-162	-2.00116e-163	1.70697e-163	2.1632e-163	-6.35777e-163	6.3678e-163	-3.06458e-163	2.59103e-163	-2.04562e-163	-9.10454e-163	-9.76156e-164	3.13975e-163	-2.15567e-163	1.09712e-162	-4.85927e-164	-3.70527e-164	-9.33753e-163	6.90386e-163	-3.97124e-164	-4.43208e-163	1.68627e-163	3.99985e-163	-8.98451e-165	7.87818e-163	9.94388e-163	0
1.06988e-162	4.55922e-164	-6.53007e-163	-4.22916e-164	-1.84848e-164	1.35397e-162	-2.00116e-163	1.70697e-163	2.1632e-163	-6.35777e-163	6.3678e-163	-3.06458e-163	2.59103e-163	-2.04562e-163	-9.10454e-163	-9.76156e-164	3.13975e-163	-2.15567e-163	1.09712e-162	-4.85927e-164	-3.70527e-164	-9.33753e-163	6.90386e-163	-3.97124e-164	-4.43208e-163	1.68627e-163	3.99985e-163	-8.98451e-165	7.87818e-163	9.94388e-163	0
1.06988e-162	4.55922e-164	-6.53007e-163	-4.22916e-164	-1.84848e-164	1.35397e-162	-2.00116e-163	1.70697e-163	2.1632e-163	-6.35777e-163	6.3678e-163	-3.06458e-163	2.59103e-163	-2.04562e-163	-9.10454e-163	-9.76156e-164	3.13975e-163	-2.15567e-163	1.09712e-162	-4.85927e-164	-3.70527e-164	-9.33753e-163	6.90386e-163	-3.97124e-164	-4.43208e-163	1.68627e-163	3.99985e-163	-8.98451e-165	7.87818e-163	9.94388e-163	0
1.06988e-162	4.55922e-164	-6.53007e-163	-4.22916e-164	-1.84848e-164	1.35397e-162	-2.00116e-163	1.70697e-163	2.1632e-163	-6.35777e-163	6.3678e-163	-3.06458e-163	2.59103e-163	-2.04562e-163	-9.10454e-163	-9.76156e-164	3.13975e-163	-2.15567e-163	1.09712e-162	-4.85927e-164	-3.70527e-164	-9.33753e-163	6.90386e-163	-3.97124e-164	-4.43208e-163	1.68627e-163	3.99985e-163	-8.98451e-165	7.87818e-163	9.94388e-163	0
1.06988e-162	4.55922e-164	-6.53007e-163	-4.22916e-164	-1.84848e-164	1.35397e-162	-2.00116e-163	1.70697e-163	2.1632e-163	-6.35777e-163	6.3678e-163	-3.06458e-163	2.59103e-163	-2.04562e-163	-9.10454e-163	-9.76156e-164	3.13975e-163	-2.15567e-163	1.09712e-162	-4.85927e-164	-3.70527e-164	-9.33753e-163	6.90386e-163	-3.97124e-164	-4.43208e-163	1.68627e-163	3.99985e-163	-8.98451e-165	7.87818e-163	9.94388e-163	0
1.06988e-162	4.55922e-164	-6.53007e-163	-4.22916e-164	-1.84848e-164	1.35397e-162	-2.00116e-163	1.70697e-163	2.1632e-163	-6.35777e-163	6.3678e-163	-3.06458e-163	2.59103e-163	-2.04562e-163	-9.10454e-163	-9.76156e-164	3.13975e-163	-2.15567e-163	1.09712e-162	-4.85927e-164	-3.70527e-164	-9.33753e-163	6.90386e-163	-3.97124e-164	-4.43208e-163	1.68627e-163	3.99985e-163	-8.98451e-165	7.87818e-163	9.94388e-163	0
1.06988e-162	4.55922e-164	-6.53007e-163	-4.22916e-164	-1.84848e-164	1.35397e-162	-2.00116e-163	1.70697e-163	2.1632e-163	-6.35777e-163	6.3678e-163	-3.06458e-163	2.59103e-163	-2.04562e-163	-9.10454e-163	-9.76156e-164	3.13975e-163	-2.15567e-163	1.09712e-162	-4.85927e-164	-3.70527e-164	-9.33753e-163	6.90386e-163	-3.97124e-164	-4.43208e-163	1.68627e-163	3.99985e-163	-8.98451e-165	7.87818e-163	9.94388e-163	0
1.06988e-162	4.55922e-164	-6.53007e-163	-4.22916e-164	-1.84848e-164	1.35397e-162	-2.00116e-163	1.70697e-163	2.1632e-163	-6.35777e-163	6.3678e-163	-3.06458e-163	2.59103e-163	-2.04562e-163	-9.10454e-163	-9.76156e-164	3.13975e-163	-2.15567e-163	1.09712e-162	-4.85927e-164	-3.70527e-164	-9.33753e-163	6.90386e-163	-3.97124e-164	-4.43208e-163	1.68627e-163	3.99985e-163	-8.98451e-165	7.87818e-163	9.94388e-163	0
1.06988e-162	4.55922e-164	-6.53007e-163	-4.22916e-164	-1.84848e-164	1.35397e-162	-2.00116e-163	1.70697e-163	2.1632e-163	-6.35777e-163	6.3678e-163	-3.06458e-163	2.59103e-163	-2.04562e-163	-9.10454e-163	-9.76156e-164	3.13975e-163	-2.15567e-163	1.09712e-162	-4.85927e-164	-3.70527e-164	-9.33753e-163	6.90386e-163	-3.97124e-164	-4.43208e-163	1.68627e-163	3.99985e-163	-8.98451e-165	7.87818e-163	9.94388e-163	0
1.06988e-162	4.55922e-164	-6.53007e-163	-4.22916e-164	-1.84848e-164	1.35397e-162	-2.00116e-163	1.70697e-163	2.1632e-163	-6.35777e-163	6.3678e-163	-3.06458e-163	2.59103e-163	-2.04562e-163	-9.10454e-163	-9.76156e-164	3.13975e-163	-2.15567e-163	1.09712e-162	-4.85927e-164	-3.70527e-164	-9.33753e-163	6.90386e-163	-3.97124e-164	-4.43208e-163	1.68627e-163	3.99985e-163	-8.98451e-165	7.87818e-163	9.94388e-163	0
1.06988e-162	4.55922e-164	-6.53007e-163	-4.22916e-164	-1.84848e-164	1.35397e-162	-2.00116e-163	1.70697e-163	2.1632e-163	-6.35777e-163	6.3678e-163	-3.06458e-163	2.59103e-163	-2.04562e-163	-9.10454e-163	-9.76156e-164	3.13975e-163	-2.15567e-163	1.09712e-162	-4.85927e-164	-3.70527e-164	-9.33753e-163	6.90386e-163	-3.97124e-164	-4.43208e-163	1.68627e-163	3.99985e-163	-8.98451e-165	7.87818e-163	9.94388e-163	0
1.06988e-162	4.55922e-164	-6.53007e-163	-4.22916e-164	-1.84848e-164	1.35397e-162	-2.00116e-163	1.70697e-163	2.1632e-163	-6.35777e-163	6.3678e-163	-3.06458e-163	2.59103e-163	-2.04562e-163	-9.10454e-163	-9.76156e-164	3.13975e-163	-2.15567e-163	1.09712e-162	-4.85927e-164	-3.70527e-164	-9.33753e-163	6.90386e-163	-3.97124e-164	-4.43208e-163	1.68627e-163	3.99985e-163	-8.98451e-165	7.87818e-163	9.94388e-163	0
1.06988e-162	4.55922e-164	-6.53007e-163	-4.22916e-164	-1.84848e-164	1.35397e-162	-2.00116e-163	1.70697e-163	2.1632e-163	-6.35777e-163	6.3678e-163	-3.06458e-163	2.59103e-163	-2.04562e-163	-9.10454e-163	-9.76156e-164	3.13975e-163	-2.15567e-163	1.09712e-162	-4.85927e-164	-3.70527e-164	-9.33753e-163	6.90386e-163	-3.97124e-164	-4.43208e-163	1.68627e-163	3.99985e-163	-8.98451e-165	7.87818e-163	9.94388e-163	0
1.06988e-162	4.55922e-164	-6.53007e-163	-4.22916e-164	-1.84848e-164	1.35397e-162	-2.00116e-163	1.70697e-163	2.1632e-163	-6.35777e-163	6.3678e-163	-3.06458e-163	2.59103e-163	-2.04562e-163	-9.10454e-163	-9.76156e-164	3.13975e-163	-2.15567e-163	1.09712e-162	-4.85927e-164	-3.70527e-164	-9.33753e-163	6.90386e-163	-3.97124e-164	-4.43208e-163	1.68627e-163	3.99985e-163	-8.98451e-165	7.87818e-163	9.94388e-163	0
1.06988e-162	4.55922e-164	-6.53007e-163	-4.22916e-164	-1.84848e-164	1.35397e-162	-2.00116e-163	1.70697e-163	2.1632e-163	-6.35777e-163	6.3678e-163	-3.06458e-163	2.59103e-163	-2.04562e-163	-9.10454e-163	-9.76156e-164	3.13975e-163	-2.15567e-163	1.09712e-162	-4.85927e-164	-3.70527e-164	-9.33753e-163	6.90386e-163	-3.97124e-164	-4.43208e-163	1.68627e-163	3.99985e-163	-8.98451e-165	7.87818e-163	9.94388e-163	0
1.06988e-162	4.55922e-164	-6.53007e-163	-4.22916e-164	-1.84848e-164	1.35397e-162	-2.00116e-163	1.70697e-163	2.1632e-163	-6.35777e-163	6.3678e-163	-3.06458e-163	2.59103e-163	-2.04562e-163	-9.10454e-163	-9.76156e-164	3.13975e-163	-2.15567e-163	1.09712e-162	-4.85927e-164	-3.70527e-164	-9.33753e-163	6.90386e-163	-3.97124e-164	-4.43208e-163	1.68627e-163	3.99985e-163	-8.98451e-165	7.87818e-163	9.94388e-163	0
1.06988e-162	4.55922e-164	-6.53007e-163	-4.22916e-164	-1.84848e-164	1.35397e-162	-2.00116e-163	1.70697e-163	2.1632e-163	-6.35777e-163	6.3678e-163	-3.06458e-163	2.59103e-163	-2.04562e-163	-9.10454e-163	-9.76156e-164	3.13975e-163	-2.15567e-163	1.09712e-162	-4.85927e-164	-3.70527e-164	-9.33753e-163	6.90386e-163	-3.97124e-164	-4.43208e-163	1.68627e-163	3.99985e-163	-8.98451e-165	7.87818e-163	9.94388e-163	0
1.06988e-162	4.55922e-164	-6.53007e-163	-4.22916e-164	-1.84848e-164	1.35397e-162	-2.00116e-163	1.70697e-163	2.1632e-163	-6.35777e-163	6.3678e-163	-3.06458e-163	2.59103e-163	-2.04562e-163	-9.10454e-163	-9.76156e-164	3.13975e-163	-2.15567e-163	1.09712e-162	-4.85927e-164	-3.70527e-164	-9.33753e-163	6.90386e-163	-3.97124e-164	-4.43208e-163	1.68627e-163	3.99985e-163	-8.98451e-165	7.87818e-163	9.94388e-163	0
1.06988e-162	4.55922e-164	-6.53007e-163	-4.22916e-164	-1.84848e-164	1.35397e-162	-2.00116e-163	1.70697e-163	2.1632e-163	-6.35777e-163	6.3678e-163	-3.06458e-163	2.59103e-163	-2.04562e-163	-9.10454e-163	-9.76156e-164	3.13975e-163	-2.15567e-163	1.09712e-162	-4.85927e-164	-3.70527e-164	-9.33753e-163	6.90386e-163	-3.97124e-164	-4.43208e-163	1.68627e-163	3.99985e-163	-8.98451e-165	7.87818e-163	9.94388e-163	0
1.06988e-162	4.55922e-164	-6.53007e-163	-4.22916e-164	-1.84848e-164	1.35397e-162	-2.00116e-163	1.70697e-163	2.1632e-163	-6.35777e-163	6.3678e-163	-3.06458e-163	2.59103e-163	-2.04562e-163	-9.10454e-163	-9.76156e-164	3.13975e-163	-2.15567e-163	1.09712e-162	-4.85927e-164	-3.70527e-164	-9.33753e-163	6.90386e-163	-3.97124e-164	-4.43208e-163	1.68627e-163	3.99985e-163	-8.98451e-165	7.87818e-163	9.94388e-163	0
1.06988e-162	4.55922e-164	-6.53007e-163	-4.22916e-164	-1.84848e-164	1.35397e-162	-2.00116e-163	1.70697e-163	2.1632e-163	-6.35777e-163	6.3678e-163	-3.06458e-163	2.59103e-163	-2.04562e-163	-9.10454e-163	-9.76156e-164	3.13975e-163	-2.15567e-163	1.09712e-162	-4.85927e-164	-3.70527e-164	-9.33753e-163	6.90386e-163	-3.97124e-164	-4.43208e-163	1.68627e-163	3.99985e-163	-8.98451e-165	7.87818e-163	9.94388e-163	0
1.06988e-162	4.55922e-164	-6.53007e-163	-4.22916e-164	-1.84848e-164	1.35397e-162	-2.00116e-163	1.70697e-163	2.1632e-163	-6.35777e-163	6.3678e-163	-3.06458e-163	2.59103e-163	-2.04562e-163	-9.10454e-163	-9.76156e-164	3.13975e-163	-2.15567e-163	1.09712e-162	-4.85927e-164	-3.70527e-164	-9.33753e-163	6.90386e-163	-3.97124e-164	-4.43208e-163	1.68627e-163	3.99985e-163	-8.98451e-165	7.87818e-163	9.94388e-163	0
1.06988e-162	4.55922e-164	-6.53007e-163	-4.22916e-164	-1.84848e-164	1.35397e-162	-2.00116e-163	1.70697e-163	2.1632e-163	-6.35777e-163	6.3678e-163	-3.06458e-163	2.59103e-163	-2.04562e-163	-9.10454e-163	-9.76156e-164	3.13975e-163	-2.15567e-163	1.09712e-162	-4.85927e-164	-3.70527e-164	-9.33753e-163	6.90386e-163	-3.97124e-164	-4.43208e-163	1.68627e-163	3.99985e-163	-8.98451e-165	7.87818e-163	9.94388e-163	0
1.06988e-162	4.55922e-164	-6.53007e-163	-4.22916e-164	-1.84848e-164	1.35397e-162	-2.00116e-163	1.70697e-163	2.1632e-163	-6.35777e-163	6.3678e-163	-3.06458e-163	2.59103e-163	-2.04562e-163	-9.10454e-163	-9.76156e-164	3.13975e-163	-2.15567e-163	1.09712e-162	-4.85927e-164	-3.70527e-164	-9.33753e-163	6.90386e-163	-3.97124e-164	-4.43208e-163	1.68627e-163	3.99985e-163	-8.98451e-165	7.87818e-163	9.94388e-163	0
1.06988e-162	4.55922e-164	-6.53007e-163	-4.22916e-164	-1.84848e-164	1.35397e-162	-2.00116e-163	1.70697e-163	2.1632e-163	-6.35777e-163	6.3678e-163	-3.06458e-163	2.59103e-163	-2.04562e-163	-9.10454e-163	-9.76156e-164	3.13975e-163	-2.15567e-163	1.09712e-162	-4.85927e-164	-3.70527e-164	-9.33753e-163	6.90386e-163	-3.97124e-164	-4.43208e-163	1.68627e-163	3.99985e-163	-8.98451e-165	7.87818e-163	9.94388e-163	0
1.06988e-162	4.55922e-164	-6.53007e-163	-4.22916e-164	-1.84848e-164	1.35397e-162	-2.00116e-163	1.70697e-163	2.1632e-163	-6.35777e-163	6.3678e-163	-3.06458e-163	2.59103e-163	-2.04562e-163	-9.10454e-163	-9.76156e-164	3.13975e-163	-2.15567e-163	1.09712e-162	-4.85927e-164	-3.70527e-164	-9.33753e-163	6.90386e-163	-3.97124e-164	-4.43208e-163	1.68627e-163	3.99985e-163	-8.98451e-165	7.87818e-163	9.94388e-163	0
1.06988e-162	4.55922e-164	-6.53007e-163	-4.22916e-164	-1.84848e-164	1.35397e-162	-2.00116e-163	1.70697e-163	2.1632e-163	-6.35777e-163	6.3678e-163	-3.06458e-163	2.59103e-163	-2.04562e-163	-9.10454e-163	-9.76156e-164	3.13975e-163	-2.15567e-163	1.09712e-162	-4.85927e-164	-3.70527e-164	-9.33753e-163	6.90386e-163	-3.97124e-164	-4.43208e-163	1.68627e-163	3.99985e-163	-8.98451e-165	7.87818e-163	9.94388e-163	0
1.06988e-162	4.55922e-164	-6.53007e-163	-4.22916e-164	-1.84848e-164	1.35397e-162	-2.00116e-163	1.70697e-163	2.1632e-163	-6.35777e-163	6.3678e-163	-3.06458e-163	2.59103e-163	-2.04562e-163	-9.10454e-163	-9.76156e-164	3.13975e-163	-2.15567e-163	1.09712e-162	-4.85927e-164	-3.70527e-164	-9.33753e-163	6.90386e-163	-3.97124e-164	-4.43208e-163	1.68627e-163	3.99985e-163	-8.98451e-165	7.87818e-163	9.94388e-163	0
1.06988e-162	4.55922e-164	-6.53007e-163	-4.22916e-164	-1.84848e-164	1.35397e-162	-2.00116e-163	1.70697e-163	2.1632e-163	-6.35777e-163	6.3678e-163	-3.06458e-163	2.59103e-163	-2.04562e-163	-9.10454e-163	-9.76156e-164	3.13975e-163	-2.15567e-163	1.09712e-162	-4.85927e-164	-3.70527e-164	-9.33753e-163	6.90386e-163	-3.97124e-164	-4.43208e-163	1.68627e-163	3.99985e-163	-8.98451e-165	7.87818e-163	9.94388e-163	0
1.06988e-162	4.55922e-164	-6.53007e-163	-4.22916e-164	-1.84848e-164	1.35397e-162	-2.00116e-163	1.70697e-163	2.1632e-163	-6.35777e-163	6.3678e-163	-3.06458e-163	2.59103e-163	-2.04562e-163	-9.10454e-163	-9.76156e-164	3.13975e-163	-2.15567e-163	1.09712e-162	-4.85927e-164	-3.70527e-164	-9.33753e-163	6.90386e-163	-3.97124e-164	-4.43208e-163	1.68627e-163	3.99985e-163	-8.98451e-165	7.87818e-163	9.94388e-163	0
1.06988e-162	4.55922e-164	-6.53007e-163	-4.22916e-164	-1.84848e-164	1.35397e-162	-2.00116e-163	1.70697e-163	2.1632e-163	-6.35777e-163	6.3678e-163	-3.06458e-163	2.59103e-163	-2.04562e-163	-9.10454e-163	-9.76156e-164	3.13975e-163	-2.15567e-163	1.09712e-162	-4.85927e-164	-3.70527e-164	-9.33753e-163	6.90386e-163	-3.97124e-164	-4.43208e-163	1.68627e-163	3.99985e-163	-8.98451e-165	7.87818e-163	9.94388e-163	0
1.06988e-162	4.55922e-164	-6.53007e-163	-4.22916e-164	-1.84848e-164	1.35397e-162	-2.00116e-163	1.70697e-163	2.1632e-163	-6.35777e-163	6.3678e-163	-3.06458e-163	2.59103e-163	-2.04562e-163	-9.10454e-163	-9.76156e-164	3.13975e-163	-2.15567e-163	1.09712e-162	-4.85927e-164	-3.70527e-164	-9.33753e-163	6.90386e-163	-3.97124e-164	-4.43208e-163	1.68627e-163	3.99985e-163	-8.98451e-165	7.87818e-163	9.94388e-163	0
1.06988e-162	4.55922e-164	-6.53007e-163	-4.22916e-164	-1.84848e-164	1.35397e-162	-2.00116e-163	1.70697e-163	2.1632e-163	-6.35777e-163	6.3678e-163	-3.06458e-163	2.59103e-163	-2.04562e-163	-9.10454e-163	-9.76156e-164	3.13975e-163	-2.15567e-163	1.09712e-162	-4.85927e-164	-3.70527e-164	-9.33753e-163	6.90386e-163	-3.97124e-164	-4.43208e-163	1.68627e-163	3.99985e-163	-8.98451e-165	7.87818e-163	9.94388e-163	0
1.06988e-162	4.55922e-164	-6.53007e-163	-4.22916e-164	-1.84848e-164	1.35397e-162	-2.00116e-163	1.70697e-163	2.1632e-163	-6.35777e-163	6.3678e-163	-3.06458e-163	2.59103e-163	-2.04562e-163	-9.10454e-163	-9.76156e-164	3.13975e-163	-2.15567e-163	1.09712e-162	-4.85927e-164	-3.70527e-164	-9.33753e-163	6.90386e-163	-3.97124e-164	-4.43208e-163	1.68627e-163	3.99985e-163	-8.98451e-165	7.87818e-163	9.94388e-163	0
1.06988e-162	4.55922e-164	-6.53007e-163	-4.22916e-164	-1.84848e-164	1.35397e-162	-2.00116e-163	1.70697e-163	2.1632e-163	-6.35777e-163	6.3678e-163	-3.06458e-163	2.59103e-163	-2.04562e-163	-9.10454e-163	-9.76156e-164	3.13975e-163	-2.15567e-163	1.09712e-162	-4.85927e-164	-3.70527e-164	-9.33753e-163	6.90386e-163	-3.97124e-164	-4.43208e-163	1.68627e-163	3.99985e-163	-8.98451e-165	7.87818e-163	9.94388e-163	0
1.06988e-162	4.55922e-164	-6.53007e-163	-4.22916e-164	-1.84848e-164	1.35397e-162	-2.00116e-163	1.70697e-163	2.1632e-163	-6.35777e-163	6.3678e-163	-3.06458e-163	2.59103e-163	-2.04562e-163	-9.10454e-163	-9.76156e-164	3.13975e-163	-2.15567e-163	1.09712e-162	-4.85927e-164	-3.70527e-164	-9.33753e-163	6.90386e-163	-3.97124e-164	-4.43208e-163	1.68627e-163	3.99985e-163	-8.98451e-165	7.87818e-163	9.94388e-163	0
1.06988e-162	4.55922e-164	-6.53007e-163	-4.22916e-164	-1.84848e-164	1.35397e-162	-2.00116e-163	1.70697e-163	2.1632e-163	-6.35777e-163	6.3678e-163	-3.06458e-163	2.59103e-163	-2.04562e-163	-9.10454e-163	-9.76156e-164	3.13975e-163	-2.15567e-163	1.09712e-162	-4.85927e-164	-3.70527e-164	-9.33753e-163	6.90386e-163	-3.97124e-164	-4.43208e-163	1.68627e-163	3.99985e-163	-8.98451e-165	7.87818e-163	9.94388e-163	0
1.06988e-162	4.55922e-164	-6.53007e-163	-4.22916e-164	-1.84848e-164	1.35397e-162	-2.00116e-163	1.70697e-163	2.1632e-163	-6.35777e-163	6.3678e-163	-3.06458e-163	2.59103e-163	-2.04562e-163	-9.10454e-163	-9.76156e-164	3.13975e-163	-2.15567e-163	1.09712e-162	-4.85927e-164	-3.70527e-164	-9.33753e-163	6.90386e-163	-3.97124e-164	-4.43208e-163	1.68627e-163	3.99985e-163	-8.98451e-165	7.87818e-163	9.94388e-163	0
1.06988e-162	4.55922e-164	-6.53007e-163	-4.22916e-164	-1.84848e-164	1.35397e-162	-2.00116e-163	1.70697e-163	2.1632e-163	-6.35777e-163	6.3678e-163	-3.06458e-163	2.59103e-163	-2.04562e-163	-9.10454e-163	-9.76156e-164	3.13975e-163	-2.15567e-163	1.09712e-162	-4.85927e-164	-3.70527e-164	-9.33753e-163	6.90386e-163	-3.97124e-164	-4.43208e-163	1.68627e-163	3.99985e-163	-8.98451e-165	7.87818e-163	9.94388e-163	0
1.06988e-162	4.55922e-164	-6.53007e-163	-4.22916e-164	-1.84848e-164	1.35397e-162	-2.00116e-163	1.70697e-163	2.1632e-163	-6.35777e-163	6.3678e-163	-3.06458e-163	2.59103e-163	-2.04562e-163	-9.10454e-163	-9.76156e-164	3.13975e-163	-2.15567e-163	1.09712e-162	-4.85927e-164	-3.70527e-164	-9.33753e-163	6.90386e-163	-3.97124e-164	-4.43208e-163	1.68627e-163	3.99985e-163	-8.98451e-165	7.87818e-163	9.94388e-163	0
1.06988e-162	4.55922e-164	-6.53007e-163	-4.22916e-164	-1.84848e-164	1.35397e-162	-2.00116e-163	1.70697e-163	2.1632e-163	-6.35777e-163	6.3678e-163	-3.06458e-163	2.59103e-163	-2.04562e-163	-9.10454e-163	-9.76156e-164	3.13975e-163	-2.15567e-163	1.09712e-162	-4.85927e-164	-3.70527e-164	-9.33753e-163	6.90386e-163	-3.97124e-164	-4.43208e-163	1.68627e-163	3.99985e-163	-8.98451e-165	7.87818e-163	9.94388e-163	0
1.06988e-162	4.55922e-164	-6.53007e-163	-4.22916e-164	-1.84848e-164	1.35397e-162	-2.00116e-163	1.70697e-163	2.1632e-163	-6.35777e-163	6.3678e-163	-3.06458e-163	2.59103e-163	-2.04562e-163	-9.10454e-163	-9.76156e-164	3.13975e-163	-2.15567e-163	1.09712e-162	-4.85927e-164	-3.70527e-164	-9.33753e-163	6.90386e-163	-3.97124e-164	-4.43208e-163	1.68627e-163	3.99985e-163	-8.98451e-165	7.87818e-163	9.94388e-163	0
1.06988e-162	4.55922e-164	-6.53007e-163	-4.22916e-164	-1.84848e-164	1.35397e-162	-2.00116e-163	1.70697e-163	2.1632e-163	-6.35777e-163	6.3678e-163	-3.06458e-163	2.59103e-163	-2.04562e-163	-9.10454e-163	-9.76156e-164	3.13975e-163	-2.15567e-163	1.09712e-162	-4.85927e-164	-3.70527e-164	-9.33753e-163	6.90386e-163	-3.97124e-164	-4.43208e-163	1.68627e-163	3.99985e-163	-8.98451e-165	7.87818e-163	9.94388e-163	0
1.06988e-162	4.55922e-164	-6.53007e-163	-4.22916e-164	-1.84848e-164	1.35397e-162	-2.00116e-163	1.70697e-163	2.1632e-163	-6.35777e-163	6.3678e-163	-3.06458e-163	2.59103e-163	-2.04562e-163	-9.10454e-163	-9.76156e-164	3.13975e-163	-2.15567e-163	1.09712e-162	-4.85927e-164	-3.70527e-164	-9.33753e-163	6.90386e-163	-3.97124e-164	-4.43208e-163	1.68627e-163	3.99985e-163	-8.98451e-165	7.87818e-163	9.94388e-163	0
1.06988e-162	4.55922e-164	-6.53007e-163	-4.22916e-164	-1.84848e-164	1.35397e-162	-2.00116e-163	1.70697e-163	2.1632e-163	-6.35777e-163	6.3678e-163	-3.06458e-163	2.59103e-163	-2.04562e-163	-9.10454e-163	-9.76156e-164	3.13975e-163	-2.15567e-163	1.09712e-162	-4.85927e-164	-3.70527e-164	-9.33753e-163	6.90386e-163	-3.97124e-164	-4.43208e-163	1.68627e-163	3.99985e-163	-8.98451e-165	7.87818e-163	9.94388e-163	0
1.06988e-162	4.55922e-164	-6.53007e-163	-4.22916e-164	-1.84848e-164	1.35397e-162	-2.00116e-163	1.70697e-163	2.1632e-163	-6.35777e-163	6.3678e-163	-3.06458e-163	2.59103e-163	-2.04562e-163	-9.10454e-163	-9.76156e-164	3.13975e-163	-2.15567e-163	1.09712e-162	-4.85927e-164	-3.70527e-164	-9.33753e-163	6.90386e-163	-3.97124e-164	-4.43208e-163	1.68627e-163	3.99985e-163	-8.98451e-165	7.87818e-163	9.94388e-163	0
1.06988e-162	4.55922e-164	-6.53007e-163	-4.22916e-164	-1.84848e-164	1.35397e-162	-2.00116e-163	1.70697e-163	2.1632e-163	-6.35777e-163	6.3678e-163	-3.06458e-163	2.59103e-163	-2.04562e-163	-9.10454e-163	-9.76156e-164	3.13975e-163	-2.15567e-163	1.09712e-162	-4.85927e-164	-3.70527e-164	-9.33753e-163	6.90386e-163	-3.97124e-164	-4.43208e-163	1.68627e-163	3.99985e-163	-8.98451e-165	7.87818e-163	9.94388e-163	0
1.06988e-162	4.55922e-164	-6.53007e-163	-4.22916e-164	-1.84848e-164	1.35397e-162	-2.00116e-163	1.70697e-163	2.1632e-163	-6.35777e-163	6.3678e-163	-3.06458e-163	2.59103e-163	-2.04562e-163	-9.10454e-163	-9.76156e-164	3.13975e-163	-2.15567e-163	1.09712e-162	-4.85927e-164	-3.70527e-164	-9.33753e-163	6.90386e-163	-3.97124e-164	-4.43208e-163	1.68627e-163	3.99985e-163	-8.98451e-165	7.87818e-163	9.94388e-163	0
1.06988e-162	4.55922e-164	-6.53007e-163	-4.22916e-164	-1.84848e-164	1.35397e-162	-2.00116e-163	1.70697e-163	2.1632e-163	-6.35777e-163	6.3678e-163	-3.06458e-163	2.59103e-163	-2.04562e-163	-9.10454e-163	-9.76156e-164	3.13975e-163	-2.15567e-163	1.09712e-162	-4.85927e-164	-3.70527e-164	-9.33753e-163	6.90386e-163	-3.97124e-164	-4.43208e-163	1.68627e-163	3.99985e-163	-8.98451e-165	7.87818e-163	9.94388e-163	0
1.06988e-162	4.55922e-164	-6.53007e-163	-4.22916e-164	-1.84848e-164	1.35397e-162	-2.00116e-163	1.70697e-163	2.1632e-163	-6.35777e-163	6.3678e-163	-3.06458e-163	2.59103e-163	-2.04562e-163	-9.10454e-163	-9.76156e-164	3.13975e-163	-2.15567e-163	1.09712e-162	-4.85927e-164	-3.70527e-164	-9.33753e-163	6.90386e-163	-3.97124e-164	-4.43208e-163	1.68627e-163	3.99985e-163	-8.98451e-165	7.87818e-163	9.94388e-163	0
1.06988e-162	4.55922e-164	-6.53007e-163	-4.22916e-164	-1.84848e-164	1.35397e-162	-2.00116e-163	1.70697e-163	2.1632e-163	-6.35777e-163	6.3678e-163	-3.06458e-163	2.59103e-163	-2.04562e-163	-9.10454e-163	-9.76156e-164	3.13975e-163	-2.15567e-163	1.09712e-162	-4.85927e-164	-3.70527e-164	-9.33753e-163	6.90386e-163	-3.97124e-164	-4.43208e-163	1.68627e-163	3.99985e-163	-8.98451e-165	7.87818e-163	9.94388e-163	0
1.06988e-162	4.55922e-164	-6.53007e-163	-4.22916e-164	-1.84848e-164	1.35397e-162	-2.00116e-163	1.70697e-163	2.1632e-163	-6.35777e-163	6.3678e-163	-3.06458e-163	2.59103e-163	-2.04562e-163	-9.10454e-163	-9.76156e-164	3.13975e-163	-2.15567e-163	1.09712e-162	-4.85927e-164	-3.70527e-164	-9.33753e-163	6.90386e-163	-3.97124e-164	-4.43208e-163	1.68627e-163	3.99985e-163	-8.98451e-165	7.87818e-163	9.94388e-163	0
1.06988e-162	4.55922e-164	-6.53007e-163	-4.22916e-164	-1.84848e-164	1.35397e-162	-2.00116e-163	1.70697e-163	2.1632e-163	-6.35777e-163	6.3678e-163	-3.06458e-163	2.59103e-163	-2.04562e-163	-9.10454e-163	-9.76156e-164	3.13975e-163	-2.15567e-163	1.09712e-162	-4.85927e-164	-3.70527e-164	-9.33753e-163	6.90386e-163	-3.97124e-164	-4.43208e-163	1.68627e-163	3.99985e-163	-8.98451e-165	7.87818e-163	9.94388e-163	0
1.06988e-162	4.55922e-164	-6.53007e-163	-4.22916e-164	-1.84848e-164	1.35397e-162	-2.00116e-163	1.70697e-163	2.1632e-163	-6.35777e-163	6.3678e-163	-3.06458e-163	2.59103e-163	-2.04562e-163	-9.10454e-163	-9.76156e-164	3.13975e-163	-2.15567e-163	1.09712e-162	-4.85927e-164	-3.70527e-164	-9.33753e-163	6.90386e-163	-3.97124e-164	-4.43208e-163	1.68627e-163	3.99985e-163	-8.98451e-165	7.87818e-163	9.94388e-163	0
1.06988e-162	4.55922e-164	-6.53007e-163	-4.22916e-164	-1.84848e-164	1.35397e-162	-2.00116e-163	1.70697e-163	2.1632e-163	-6.35777e-163	6.3678e-163	-3.06458e-163	2.59103e-163	-2.04562e-163	-9.10454e-163	-9.76156e-164	3.13975e-163	-2.15567e-163	1.09712e-162	-4.85927e-164	-3.70527e-164	-9.33753e-163	6.90386e-163	-3.97124e-164	-4.43208e-163	1.68627e-163	3.99985e-163	-8.98451e-165	7.87818e-163	9.94388e-163	0
1.06988e-162	4.55922e-164	-6.53007e-163	-4.22916e-164	-1.84848e-164	1.35397e-162	-2.00116e-163	1.70697e-163	2.1632e-163	-6.35777e-163	6.3678e-163	-3.06458e-163	2.59103e-163	-2.04562e-163	-9.10454e-163	-9.76156e-164	3.13975e-163	-2.15567e-163	1.09712e-162	-4.85927e-164	-3.70527e-164	-9.33753e-163	6.90386e-163	-3.97124e-164	-4.43208e-163	1.68627e-163	3.99985e-163	-8.98451e-165	7.87818e-163	9.94388e-163	0
1.06988e-162	4.55922e-164	-6.53007e-163	-4.22916e-164	-1.84848e-164	1.35397e-162	-2.00116e-163	1.70697e-163	2.1632e-163	-6.35777e-163	6.3678e-163	-3.06458e-163	2.59103e-163	-2.04562e-163	-9.10454e-163	-9.76156e-164	3.13975e-163	-2.15567e-163	1.09712e-162	-4.85927e-164	-3.70527e-164	-9.33753e-163	6.90386e-163	-3.97124e-164	-4.43208e-163	1.68627e-163	3.99985e-163	-8.98451e-165	7.87818e-163	9.94388e-163	0
1.06988e-162	4.55922e-164	-6.53007e-163	-4.22916e-164	-1.84848e-164	1.35397e-162	-2.00116e-163	1.70697e-163	2.1632e-163	-6.35777e-163	6.3678e-163	-3.06458e-163	2.59103e-163	-2.04562e-163	-9.10454e-163	-9.76156e-164	3.13975e-163	-2.15567e-163	1.09712e-162	-4.85927e-164	-3.70527e-164	-9.33753e-163	6.90386e-163	-3.97124e-164	-4.43208e-163	1.68627e-163	3.99985e-163	-8.98451e-165	7.87818e-163	9.94388e-163	0
1.06988e-162	4.55922e-164	-6.53007e-163	-4.22916e-164	-1.84848e-164	1.35397e-162	-2.00116e-163	1.70697e-163	2.1632e-163	-6.35777e-163	6.3678e-163	-3.06458e-163	2.59103e-163	-2.04562e-163	-9.10454e-163	-9.76156e-164	3.13975e-163	-2.15567e-163	1.09712e-162	-4.85927e-164	-3.70527e-164	-9.33753e-163	6.90386e-163	-3.97124e-164	-4.43208e-163	1.68627e-163	3.99985e-163	-8.98451e-165	7.87818e-163	9.94388e-163	0
1.06988e-162	4.55922e-164	-6.53007e-163	-4.22916e-164	-1.84848e-164	1.35397e-162	-2.00116e-163	1.70697e-163	2.1632e-163	-6.35777e-163	6.3678e-163	-3.06458e-163	2.59103e-163	-2.04562e-163	-9.10454e-163	-9.76156e-164	3.13975e-163	-2.15567e-163	1.09712e-162	-4.85927e-164	-3.70527e-164	-9.33753e-163	6.90386e-163	-3.97124e-164	-4.43208e-163	1.68627e-163	3.99985e-163	-8.98451e-165	7.87818e-163	9.94388e-163	0
1.06988e-162	4.55922e-164	-6.53007e-163	-4.22916e-164	-1.84848e-164	1.35397e-162	-2.00116e-163	1.70697e-163	2.1632e-163	-6.35777e-163	6.3678e-163	-3.06458e-163	2.59103e-163	-2.04562e-163	-9.10454e-163	-9.76156e-164	3.13975e-163	-2.15567e-163	1.09712e-162	-4.85927e-164	-3.70527e-164	-9.33753e-163	6.90386e-163	-3.97124e-164	-4.43208e-163	1.68627e-163	3.99985e-163	-8.98451e-165	7.87818e-163	9.94388e-163	0
1.06988e-162	4.55922e-164	-6.53007e-163	-4.22916e-164	-1.84848e-164	1.35397e-162	-2.00116e-163	1.70697e-163	2.1632e-163	-6.35777e-163	6.3678e-163	-3.06458e-163	2.59103e-163	-2.04562e-163	-9.10454e-163	-9.76156e-164	3.13975e-163	-2.15567e-163	1.09712e-162	-4.85927e-164	-3.70527e-164	-9.33753e-163	6.90386e-163	-3.97124e-164	-4.43208e-163	1.68627e-163	3.99985e-163	-8.98451e-165	7.87818e-163	9.94388e-163	0
1.06988e-162	4.55922e-164	-6.53007e-163	-4.22916e-164	-1.84848e-164	1.35397e-162	-2.00116e-163	1.70697e-163	2.1632e-163	-6.35777e-163	6.3678e-163	-3.06458e-163	2.59103e-163	-2.04562e-163	-9.10454e-163	-9.76156e-164	3.13975e-163	-2.15567e-163	1.09712e-162	-4.85927e-164	-3.70527e-164	-9.33753e-163	6.90386e-163	-3.97124e-164	-4.43208e-163	1.68627e-163	3.99985e-163	-8.98451e-165	7.87818e-163	9.94388e-163	0
1.06988e-162	4.55922e-164	-6.53007e-163	-4.22916e-164	-1.84848e-164	1.35397e-162	-2.00116e-163	1.70697e-163	2.1632e-163	-6.35777e-163	6.3678e-163	-3.06458e-163	2.59103e-163	-2.04562e-163	-9.10454e-163	-9.76156e-164	3.13975e-163	-2.15567e-163	1.09712e-162	-4.85927e-164	-3.70527e-164	-9.33753e-163	6.90386e-163	-3.97124e-164	-4.43208e-163	1.68627e-163	3.99985e-163	-8.98451e-165	7.87818e-163	9.94388e-163	0
1.06988e-162	4.55922e-164	-6.53007e-163	-4.22916e-164	-1.84848e-164	1.35397e-162	-2.00116e-163	1.70697e-163	2.1632e-163	-6.35777e-163	6.3678e-163	-3.06458e-163	2.59103e-163	-2.04562e-163	-9.10454e-163	-9.76156e-164	3.13975e-163	-2.15567e-163	1.09712e-162	-4.85927e-164	-3.70527e-164	-9.33753e-163	6.90386e-163	-3.97124e-164	-4.43208e-163	1.68627e-163	3.99985e-163	-8.98451e-165	7.87818e-163	9.94388e-163	0
1.06988e-162	4.55922e-164	-6.53007e-163	-4.22916e-164	-1.84848e-164	1.35397e-162	-2.00116e-163	1.70697e-163	2.1632e-163	-6.35777e-163	6.3678e-163	-3.06458e-163	2.59103e-163	-2.04562e-163	-9.10454e-163	-9.76156e-164	3.13975e-163	-2.15567e-163	1.09712e-162	-4.85927e-164	-3.70527e-164	-9.33753e-163	6.90386e-163	-3.97124e-164	-4.43208e-163	1.68627e-163	3.99985e-163	-8.98451e-165	7.87818e-163	9.94388e-163	0
1.06988e-162	4.55922e-164	-6.53007e-163	-4.22916e-164	-1.84848e-164	1.35397e-162	-2.00116e-163	1.70697e-163	2.1632e-163	-6.35777e-163	6.3678e-163	-3.06458e-163	2.59103e-163	-2.04562e-163	-9.10454e-163	-9.76156e-164	3.13975e-163	-2.15567e-163	1.09712e-162	-4.85927e-164	-3.70527e-164	-9.33753e-163	6.90386e-163	-3.97124e-164	-4.43208e-163	1.68627e-163	3.99985e-163	-8.98451e-165	7.87818e-163	9.94388e-163	0
1.06988e-162	4.55922e-164	-6.53007e-163	-4.22916e-164	-1.84848e-164	1.35397e-162	-2.00116e-163	1.70697e-163	2.1632e-163	-6.35777e-163	6.3678e-163	-3.06458e-163	2.59103e-163	-2.04562e-163	-9.10454e-163	-9.76156e-164	3.13975e-163	-2.15567e-163	1.09712e-162	-4.85927e-164	-3.70527e-164	-9.33753e-163	6.90386e-163	-3.97124e-164	-4.43208e-163	1.68627e-163	3.99985e-163	-8.98451e-165	7.87818e-163	9.94388e-163	0
1.06988e-162	4.55922e-164	-6.53007e-163	-4.22916e-164	-1.84848e-164	1.35397e-162	-2.00116e-163	1.70697e-163	2.1632e-163	-6.35777e-163	6.3678e-163	-3.06458e-163	2.59103e-163	-2.04562e-163	-9.10454e-163	-9.76156e-164	3.13975e-163	-2.15567e-163	1.09712e-162	-4.85927e-164	-3.70527e-164	-9.33753e-163	6.90386e-163	-3.97124e-164	-4.43208e-163	1.68627e-163	3.99985e-163	-8.98451e-165	7.87818e-163	9.94388e-163	0
1.06988e-162	4.55922e-164	-6.53007e-163	-4.22916e-164	-1.84848e-164	1.35397e-162	-2.00116e-163	1.70697e-163	2.1632e-163	-6.35777e-163	6.3678e-163	-3.06458e-163	2.59103e-163	-2.04562e-163	-9.10454e-163	-9.76156e-164	3.13975e-163	-2.15567e-163	1.09712e-162	-4.85927e-164	-3.70527e-164	-9.33753e-163	6.90386e-163	-3.97124e-164	-4.43208e-163	1.68627e-163	3.99985e-163	-8.98451e-165	7.87818e-163	9.94388e-163	0
1.06988e-162	4.55922e-164	-6.53007e-163	-4.22916e-164	-1.84848e-164	1.35397e-162	-2.00116e-163	1.70697e-163	2.1632e-163	-6.35777e-163	6.3678e-163	-3.06458e-163	2.59103e-163	-2.04562e-163	-9.10454e-163	-9.76156e-164	3.13975e-163	-2.15567e-163	1.09712e-162	-4.85927e-164	-3.70527e-164	-9.33753e-163	6.90386e-163	-3.97124e-164	-4.43208e-163	1.68627e-163	3.99985e-163	-8.98451e-165	7.87818e-163	9.94388e-163	0
1.06988e-162	4.55922e-164	-6.53007e-163	-4.22916e-164	-1.84848e-164	1.35397e-162	-2.00116e-163	1.70697e-163	2.1632e-163	-6.35777e-163	6.3678e-163	-3.06458e-163	2.59103e-163	-2.04562e-163	-9.10454e-163	-9.76156e-164	3.13975e-163	-2.15567e-163	1.09712e-162	-4.85927e-164	-3.70527e-164	-9.33753e-163	6.90386e-163	-3.97124e-164	-4.43208e-163	1.68627e-163	3.99985e-163	-8.98451e-165	7.87818e-163	9.94388e-163	0
1.06988e-162	4.55922e-164	-6.53007e-163	-4.22916e-164	-1.84848e-164	1.35397e-162	-2.00116e-163	1.70697e-163	2.1632e-163	-6.35777e-163	6.3678e-163	-3.06458e-163	2.59103e-163	-2.04562e-163	-9.10454e-163	-9.76156e-164	3.13975e-163	-2.15567e-163	1.09712e-162	-4.85927e-164	-3.70527e-164	-9.33753e-163	6.90386e-163	-3.97124e-164	-4.43208e-163	1.68627e-163	3.99985e-163	-8.98451e-165	7.87818e-163	9.94388e-163	0
1.06988e-162	4.55922e-164	-6.53007e-163	-4.22916e-164	-1.84848e-164	1.35397e-162	-2.00116e-163	1.70697e-163	2.1632e-163	-6.35777e-163	6.3678e-163	-3.06458e-163	2.59103e-163	-2.04562e-163	-9.10454e-163	-9.76156e-164	3.13975e-163	-2.15567e-163	1.09712e-162	-4.85927e-164	-3.70527e-164	-9.33753e-163	6.90386e-163	-3.97124e-164	-4.43208e-163	1.68627e-163	3.99985e-163	-8.98451e-165	7.87818e-163	9.94388e-163	0
1.06988e-162	4.55922e-164	-6.53007e-163	-4.22916e-164	-1.84848e-164	1.35397e-162	-2.00116e-163	1.70697e-163	2.1632e-163	-6.35777e-163	6.3678e-163	-3.06458e-163	2.59103e-163	-2.04562e-163	-9.10454e-163	-9.76156e-164	3.13975e-163	-2.15567e-163	1.09712e-162	-4.85927e-164	-3.70527e-164	-9.33753e-163	6.90386e-163	-3.97124e-164	-4.43208e-163	1.68627e-163	3.99985e-163	-8.98451e-165	7.87818e-163	9.94388e-163	0
1.06988e-162	4.55922e-164	-6.53007e-163	-4.22916e-164	-1.84848e-164	1.35397e-162	-2.00116e-163	1.70697e-163	2.1632e-163	-6.35777e-163	6.3678e-163	-3.06458e-163	2.59103e-163	-2.04562e-163	-9.10454e-163	-9.76156e-164	3.13975e-163	-2.15567e-163	1.09712e-162	-4.85927e-164	-3.70527e-164	-9.33753e-163	6.90386e-163	-3.97124e-164	-4.43208e-163	1.68627e-163	3.99985e-163	-8.98451e-165	7.87818e-163	9.94388e-163	0
1.06988e-162	4.55922e-164	-6.53007e-163	-4.22916e-164	-1.84848e-164	1.35397e-162	-2.00116e-163	1.70697e-163	2.1632e-163	-6.35777e-163	6.3678e-163	-3.06458e-163	2.59103e-163	-2.04562e-163	-9.10454e-163	-9.76156e-164	3.13975e-163	-2.15567e-163	1.09712e-162	-4.85927e-164	-3.70527e-164	-9.33753e-163	6.90386e-163	-3.97124e-164	-4.43208e-163	1.68627e-163	3.99985e-163	-8.98451e-165	7.87818e-163	9.94388e-163	0
1.06988e-162	4.55922e-164	-6.53007e-163	-4.22916e-164	-1.84848e-164	1.35397e-162	-2.00116e-163	1.70697e-163	2.1632e-163	-6.35777e-163	6.3678e-163	-3.06458e-163	2.59103e-163	-2.04562e-163	-9.10454e-163	-9.76156e-164	3.13975e-163	-2.15567e-163	1.09712e-162	-4.85927e-164	-3.70527e-164	-9.33753e-163	6.90386e-163	-3.97124e-164	-4.43208e-163	1.68627e-163	3.99985e-163	-8.98451e-165	7.87818e-163	9.94388e-163	0
1.06988e-162	4.55922e-164	-6.53007e-163	-4.22916e-164	-1.84848e-164	1.35397e-162	-2.00116e-163	1.70697e-163	2.1632e-163	-6.35777e-163	6.3678e-163	-3.06458e-163	2.59103e-163	-2.04562e-163	-9.10454e-163	-9.76156e-164	3.13975e-163	-2.15567e-163	1.09712e-162	-4.85927e-164	-3.70527e-164	-9.33753e-163	6.90386e-163	-3.97124e-164	-4.43208e-163	1.68627e-163	3.99985e-163	-8.98451e-165	7.87818e-163	9.94388e-163	0
1.06988e-162	4.55922e-164	-6.53007e-163	-4.22916e-164	-1.84848e-164	1.35397e-162	-2.00116e-163	1.70697e-163	2.1632e-163	-6.35777e-163	6.3678e-163	-3.06458e-163	2.59103e-163	-2.04562e-163	-9.10454e-163	-9.76156e-164	3.13975e-163	-2.15567e-163	1.09712e-162	-4.85927e-164	-3.70527e-164	-9.33753e-163	6.90386e-163	-3.97124e-164	-4.43208e-163	1.68627e-163	3.99985e-163	-8.98451e-165	7.87818e-163	9.94388e-163	0
1.06988e-162	4.55922e-164	-6.53007e-163	-4.22916e-164	-1.84848e-164	1.35397e-162	-2.00116e-163	1.70697e-163	2.1632e-163	-6.35777e-163	6.3678e-163	-3.06458e-163	2.59103e-163	-2.04562e-163	-9.10454e-163	-9.76156e-164	3.13975e-163	-2.15567e-163	1.09712e-162	-4.85927e-164	-3.70527e-164	-9.33753e-163	6.90386e-163	-3.97124e-164	-4.43208e-163	1.68627e-163	3.99985e-163	-8.98451e-165	7.87818e-163	9.94388e-163	0
1.06988e-162	4.55922e-164	-6.53007e-163	-4.22916e-164	-1.84848e-164	1.35397e-162	-2.00116e-163	1.70697e-163	2.1632e-163	-6.35777e-163	6.3678e-163	-3.06458e-163	2.59103e-163	-2.04562e-163	-9.10454e-163	-9.76156e-164	3.13975e-163	-2.15567e-163	1.09712e-162	-4.85927e-164	-3.70527e-164	-9.33753e-163	6.90386e-163	-3.97124e-164	-4.43208e-163	1.68627e-163	3.99985e-163	-8.98451e-165	7.87818e-163	9.94388e-163	0
1.06988e-162	4.55922e-164	-6.53007e-163	-4.22916e-164	-1.84848e-164	1.35397e-162	-2.00116e-163	1.70697e-163	2.1632e-163	-6.35777e-163	6.3678e-163	-3.06458e-163	2.59103e-163	-2.04562e-163	-9.10454e-163	-9.76156e-164	3.13975e-163	-2.15567e-163	1.09712e-162	-4.85927e-164	-3.70527e-164	-9.33753e-163	6.90386e-163	-3.97124e-164	-4.43208e-163	1.68627e-163	3.99985e-163	-8.98451e-165	7.87818e-163	9.94388e-163	0
1.06988e-162	4.55922e-164	-6.53007e-163	-4.22916e-164	-1.84848e-164	1.35397e-162	-2.00116e-163	1.70697e-163	2.1632e-163	-6.35777e-163	6.3678e-163	-3.06458e-163	2.59103e-163	-2.04562e-163	-9.10454e-163	-9.76156e-164	3.13975e-163	-2.15567e-163	1.09712e-162	-4.85927e-164	-3.70527e-164	-9.33753e-163	6.90386e-163	-3.97124e-164	-4.43208e-163	1.68627e-163	3.99985e-163	-8.98451e-165	7.87818e-163	9.94388e-163	0
1.06988e-162	4.55922e-164	-6.53007e-163	-4.22916e-164	-1.84848e-164	1.35397e-162	-2.00116e-163	1.70697e-163	2.1632e-163	-6.35777e-163	6.3678e-163	-3.06458e-163	2.59103e-163	-2.04562e-163	-9.10454e-163	-9.76156e-164	3.13975e-163	-2.15567e-163	1.09712e-162	-4.85927e-164	-3.70527e-164	-9.33753e-163	6.90386e-163	-3.97124e-164	-4.43208e-163	1.68627e-163	3.99985e-163	-8.98451e-165	7.87818e-163	9.94388e-163	0
1.06988e-162	4.55922e-164	-6.53007e-163	-4.22916e-164	-1.84848e-164	1.35397e-162	-2.00116e-163	1.70697e-163	2.1632e-163	-6.35777e-163	6.3678e-163	-3.06458e-163	2.59103e-163	-2.04562e-163	-9.10454e-163	-9.76156e-164	3.13975e-163	-2.15567e-163	1.09712e-162	-4.85927e-164	-3.70527e-164	-9.33753e-163	6.90386e-163	-3.97124e-164	-4.43208e-163	1.68627e-163	3.99985e-163	-8.98451e-165	7.87818e-163	9.94388e-163	0
1.06988e-162	4.55922e-164	-6.53007e-163	-4.22916e-164	-1.84848e-164	1.35397e-162	-2.00116e-163	1.70697e-163	2.1632e-163	-6.35777e-163	6.3678e-163	-3.06458e-163	2.59103e-163	-2.04562e-163	-9.10454e-163	-9.76156e-164	3.13975e-163	-2.15567e-163	1.09712e-162	-4.85927e-164	-3.70527e-164	-9.33753e-163	6.90386e-163	-3.97124e-164	-4.43208e-163	1.68627e-163	3.99985e-163	-8.98451e-165	7.87818e-163	9.94388e-163	0
1.06988e-162	4.55922e-164	-6.53007e-163	-4.22916e-164	-1.84848e-164	1.35397e-162	-2.00116e-163	1.70697e-163	2.1632e-163	-6.35777e-163	6.3678e-163	-3.06458e-163	2.59103e-163	-2.04562e-163	-9.10454e-163	-9.76156e-164	3.13975e-163	-2.15567e-163	1.09712e-162	-4.85927e-164	-3.70527e-164	-9.33753e-163	6.90386e-163	-3.97124e-164	-4.43208e-163	1.68627e-163	3.99985e-163	-8.98451e-165	7.87818e-163	9.94388e-163	0
1.06988e-162	4.55922e-164	-6.53007e-163	-4.22916e-164	-1.84848e-164	1.35397e-162	-2.00116e-163	1.70697e-163	2.1632e-163	-6.35777e-163	6.3678e-163	-3.06458e-163	2.59103e-163	-2.04562e-163	-9.10454e-163	-9.76156e-164	3.13975e-163	-2.15567e-163	1.09712e-162	-4.85927e-164	-3.70527e-164	-9.33753e-163	6.90386e-163	-3.97124e-164	-4.43208e-163	1.68627e-163	3.99985e-163	-8.98451e-165	7.87818e-163	9.94388e-163	0
1.06988e-162	4.55922e-164	-6.53007e-163	-4.22916e-164	-1.84848e-164	1.35397e-162	-2.00116e-163	1.70697e-163	2.1632e-163	-6.35777e-163	6.3678e-163	-3.06458e-163	2.59103e-163	-2.04562e-163	-9.10454e-163	-9.76156e-164	3.13975e-163	-2.15567e-163	1.09712e-162	-4.85927e-164	-3.70527e-164	-9.33753e-163	6.90386e-163	-3.97124e-164	-4.43208e-163	1.68627e-163	3.99985e-163	-8.98451e-165	7.87818e-163	9.94388e-163	0
1.06988e-162	4.55922e-164	-6.53007e-163	-4.22916e-164	-1.84848e-164	1.35397e-162	-2.00116e-163	1.70697e-163	2.1632e-163	-6.35777e-163	6.3678e-163	-3.06458e-163	2.59103e-163	-2.04562e-163	-9.10454e-163	-9.76156e-164	3.13975e-163	-2.15567e-163	1.09712e-162	-4.85927e-164	-3.70527e-164	-9.33753e-163	6.90386e-163	-3.97124e-164	-4.43208e-163	1.68627e-163	3.99985e-163	-8.98451e-165	7.87818e-163	9.94388e-163	0
1.06988e-162	4.55922e-164	-6.53007e-163	-4.22916e-164	-1.84848e-164	1.35397e-162	-2.00116e-163	1.70697e-163	2.1632e-163	-6.35777e-163	6.3678e-163	-3.06458e-163	2.59103e-163	-2.04562e-163	-9.10454e-163	-9.76156e-164	3.13975e-163	-2.15567e-163	1.09712e-162	-4.85927e-164	-3.70527e-164	-9.33753e-163	6.90386e-163	-3.97124e-164	-4.43208e-163	1.68627e-163	3.99985e-163	-8.98451e-165	7.87818e-163	9.94388e-163	0
1.06988e-162	4.55922e-164	-6.53007e-163	-4.22916e-164	-1.84848e-164	1.35397e-162	-2.00116e-163	1.70697e-163	2.1632e-163	-6.35777e-163	6.3678e-163	-3.06458e-163	2.59103e-163	-2.04562e-163	-9.10454e-163	-9.76156e-164	3.13975e-163	-2.15567e-163	1.09712e-162	-4.85927e-164	-3.70527e-164	-9.33753e-163	6.90386e-163	-3.97124e-164	-4.43208e-163	1.68627e-163	3.99985e-163	-8.98451e-165	7.87818e-163	9.94388e-163	0
1.06988e-162	4.55922e-164	-6.53007e-163	-4.22916e-164	-1.84848e-164	1.35397e-162	-2.00116e-163	1.70697e-163	2.1632e-163	-6.35777e-163	6.3678e-163	-3.06458e-163	2.59103e-163	-2.04562e-163	-9.10454e-163	-9.76156e-164	3.13975e-163	-2.15567e-163	1.09712e-162	-4.85927e-164	-3.70527e-164	-9.33753e-163	6.90386e-163	-3.97124e-164	-4.43208e-163	1.68627e-163	3.99985e-163	-8.98451e-165	7.87818e-163	9.94388e-163	0
1.06988e-162	4.55922e-164	-6.53007e-163	-4.22916e-164	-1.84848e-164	1.35397e-162	-2.00116e-163	1.70697e-163	2.1632e-163	-6.35777e-163	6.3678e-163	-3.06458e-163	2.59103e-163	-2.04562e-163	-9.10454e-163	-9.76156e-164	3.13975e-163	-2.15567e-163	1.09712e-162	-4.85927e-164	-3.70527e-164	-9.33753e-163	6.90386e-163	-3.97124e-164	-4.43208e-163	1.68627e-163	3.99985e-163	-8.98451e-165	7.87818e-163	9.94388e-163	0
1.06988e-162	4.55922e-164	-6.53007e-163	-4.22916e-164	-1.84848e-164	1.35397e-162	-2.00116e-163	1.70697e-163	2.1632e-163	-6.35777e-163	6.3678e-163	-3.06458e-163	2.59103e-163	-2.04562e-163	-9.10454e-163	-9.76156e-164	3.13975e-163	-2.15567e-163	1.09712e-162	-4.85927e-164	-3.70527e-164	-9.33753e-163	6.90386e-163	-3.97124e-164	-4.43208e-163	1.68627e-163	3.99985e-163	-8.98451e-165	7.87818e-163	9.94388e-163	0
1.06988e-162	4.55922e-164	-6.53007e-163	-4.22916e-164	-1.84848e-164	1.35397e-162	-2.00116e-163	1.70697e-163	2.1632e-163	-6.35777e-163	6.3678e-163	-3.06458e-163	2.59103e-163	-2.04562e-163	-9.10454e-163	-9.76156e-164	3.13975e-163	-2.15567e-163	1.09712e-162	-4.85927e-164	-3.70527e-164	-9.33753e-163	6.90386e-163	-3.97124e-164	-4.43208e-163	1.68627e-163	3.99985e-163	-8.98451e-165	7.87818e-163	9.94388e-163	0
1.06988e-162	4.55922e-164	-6.53007e-163	-4.22916e-164	-1.84848e-164	1.35397e-162	-2.00116e-163	1.70697e-163	2.1632e-163	-6.35777e-163	6.3678e-163	-3.06458e-163	2.59103e-163	-2.04562e-163	-9.10454e-163	-9.76156e-164	3.13975e-163	-2.15567e-163	1.09712e-162	-4.85927e-164	-3.70527e-164	-9.33753e-163	6.90386e-163	-3.97124e-164	-4.43208e-163	1.68627e-163	3.99985e-163	-8.98451e-165	7.87818e-163	9.94388e-163	0
1.06988e-162	4.55922e-164	-6.53007e-163	-4.22916e-164	-1.84848e-164	1.35397e-162	-2.00116e-163	1.70697e-163	2.1632e-163	-6.35777e-163	6.3678e-163	-3.06458e-163	2.59103e-163	-2.04562e-163	-9.10454e-163	-9.76156e-164	3.13975e-163	-2.15567e-163	1.09712e-162	-4.85927e-164	-3.70527e-164	-9.33753e-163	6.90386e-163	-3.97124e-164	-4.43208e-163	1.68627e-163	3.99985e-163	-8.98451e-165	7.87818e-163	9.94388e-163	0
1.06988e-162	4.55922e-164	-6.53007e-163	-4.22916e-164	-1.84848e-164	1.35397e-162	-2.00116e-163	1.70697e-163	2.1632e-163	-6.35777e-163	6.3678e-163	-3.06458e-163	2.59103e-163	-2.04562e-163	-9.10454e-163	-9.76156e-164	3.13975e-163	-2.15567e-163	1.09712e-162	-4.85927e-164	-3.70527e-164	-9.33753e-163	6.90386e-163	-3.97124e-164	-4.43208e-163	1.68627e-163	3.99985e-163	-8.98451e-165	7.87818e-163	9.94388e-163	0
1.06988e-162	4.55922e-164	-6.53007e-163	-4.22916e-164	-1.84848e-164	1.35397e-162	-2.00116e-163	1.70697e-163	2.1632e-163	-6.35777e-163	6.3678e-163	-3.06458e-163	2.59103e-163	-2.04562e-163	-9.10454e-163	-9.76156e-164	3.13975e-163	-2.15567e-163	1.09712e-162	-4.85927e-164	-3.70527e-164	-9.33753e-163	6.90386e-163	-3.97124e-164	-4.43208e-163	1.68627e-163	3.99985e-163	-8.98451e-165	7.87818e-163	9.94388e-163	0
1.06988e-162	4.55922e-164	-6.53007e-163	-4.22916e-164	-1.84848e-164	1.35397e-162	-2.00116e-163	1.70697e-163	2.1632e-163	-6.35777e-163	6.3678e-163	-3.06458e-163	2.59103e-163	-2.04562e-163	-9.10454e-163	-9.76156e-164	3.13975e-163	-2.15567e-163	1.09712e-162	-4.85927e-164	-3.70527e-164	-9.33753e-163	6.90386e-163	-3.97124e-164	-4.43208e-163	1.68627e-163	3.99985e-163	-8.98451e-165	7.87818e-163	9.94388e-163	0
1.06988e-162	4.55922e-164	-6.53007e-163	-4.22916e-164	-1.84848e-164	1.35397e-162	-2.00116e-163	1.70697e-163	2.1632e-163	-6.35777e-163	6.3678e-163	-3.06458e-163	2.59103e-163	-2.04562e-163	-9.10454e-163	-9.76156e-164	3.13975e-163	-2.15567e-163	1.09712e-162	-4.85927e-164	-3.70527e-164	-9.33753e-163	6.90386e-163	-3.97124e-164	-4.43208e-163	1.68627e-163	3.99985e-163	-8.98451e-165	7.87818e-163	9.94388e-163	0
1.06988e-162	4.55922e-164	-6.53007e-163	-4.22916e-164	-1.84848e-164	1.35397e-162	-2.00116e-163	1.70697e-163	2.1632e-163	-6.35777e-163	6.3678e-163	-3.06458e-163	2.59103e-163	-2.04562e-163	-9.10454e-163	-9.76156e-164	3.13975e-163	-2.15567e-163	1.09712e-162	-4.85927e-164	-3.70527e-164	-9.33753e-163	6.90386e-163	-3.97124e-164	-4.43208e-163	1.68627e-163	3.99985e-163	-8.98451e-165	7.87818e-163	9.94388e-163	0
1.06988e-162	4.55922e-164	-6.53007e-163	-4.22916e-164	-1.84848e-164	1.35397e-162	-2.00116e-163	1.70697e-163	2.1632e-163	-6.35777e-163	6.3678e-163	-3.06458e-163	2.59103e-163	-2.04562e-163	-9.10454e-163	-9.76156e-164	3.13975e-163	-2.15567e-163	1.09712e-162	-4.85927e-164	-3.70527e-164	-9.33753e-163	6.90386e-163	-3.97124e-164	-4.43208e-163	1.68627e-163	3.99985e-163	-8.98451e-165	7.87818e-163	9.94388e-163	0
1.06988e-162	4.55922e-164	-6.53007e-163	-4.22916e-164	-1.84848e-164	1.35397e-162	-2.00116e-163	1.70697e-163	2.1632e-163	-6.35777e-163	6.3678e-163	-3.06458e-163	2.59103e-163	-2.04562e-163	-9.10454e-163	-9.76156e-164	3.13975e-163	-2.15567e-163	1.09712e-162	-4.85927e-164	-3.70527e-164	-9.33753e-163	6.90386e-163	-3.97124e-164	-4.43208e-163	1.68627e-163	3.99985e-163	-8.98451e-165	7.87818e-163	9.94388e-163	0
1.06988e-162	4.55922e-164	-6.53007e-163	-4.22916e-164	-1.84848e-164	1.35397e-162	-2.00116e-163	1.70697e-163	2.1632e-163	-6.35777e-163	6.3678e-163	-3.06458e-163	2.59103e-163	-2.04562e-163	-9.10454e-163	-9.76156e-164	3.13975e-163	-2.15567e-163	1.09712e-162	-4.85927e-164	-3.70527e-164	-9.33753e-163	6.90386e-163	-3.97124e-164	-4.43208e-163	1.68627e-163	3.99985e-163	-8.98451e-165	7.87818e-163	9.94388e-163	0
1.06988e-162	4.55922e-164	-6.53007e-163	-4.22916e-164	-1.84848e-164	1.35397e-162	-2.00116e-163	1.70697e-163	2.1632e-163	-6.35777e-163	6.3678e-163	-3.06458e-163	2.59103e-163	-2.04562e-163	-9.10454e-163	-9.76156e-164	3.13975e-163	-2.15567e-163	1.09712e-162	-4.85927e-164	-3.70527e-164	-9.33753e-163	6.90386e-163	-3.97124e-164	-4.43208e-163	1.68627e-163	3.99985e-163	-8.98451e-165	7.87818e-163	9.94388e-163	0
1.06988e-162	4.55922e-164	-6.53007e-163	-4.22916e-164	-1.84848e-164	1.35397e-162	-2.00116e-163	1.70697e-163	2.1632e-163	-6.35777e-163	6.3678e-163	-3.06458e-163	2.59103e-163	-2.04562e-163	-9.10454e-163	-9.76156e-164	3.13975e-163	-2.15567e-163	1.09712e-162	-4.85927e-164	-3.70527e-164	-9.33753e-163	6.90386e-163	-3.97124e-164	-4.43208e-163	1.68627e-163	3.99985e-163	-8.98451e-165	7.87818e-163	9.94388e-163	0
1.06988e-162	4.55922e-164	-6.53007e-163	-4.22916e-164	-1.84848e-164	1.35397e-162	-2.00116e-163	1.70697e-163	2.1632e-163	-6.35777e-163	6.3678e-163	-3.06458e-163	2.59103e-163	-2.04562e-163	-9.10454e-163	-9.76156e-164	3.13975e-163	-2.15567e-163	1.09712e-162	-4.85927e-164	-3.70527e-164	-9.33753e-163	6.90386e-163	-3.97124e-164	-4.43208e-163	1.68627e-163	3.99985e-163	-8.98451e-165	7.87818e-163	9.94388e-163	0
1.06988e-162	4.55922e-164	-6.53007e-163	-4.22916e-164	-1.84848e-164	1.35397e-162	-2.00116e-163	1.70697e-163	2.1632e-163	-6.35777e-163	6.3678e-163	-3.06458e-163	2.59103e-163	-2.04562e-163	-9.10454e-163	-9.76156e-164	3.13975e-163	-2.15567e-163	1.09712e-162	-4.85927e-164	-3.70527e-164	-9.33753e-163	6.90386e-163	-3.97124e-164	-4.43208e-163	1.68627e-163	3.99985e-163	-8.98451e-165	7.87818e-163	9.94388e-163	0
1.06988e-162	4.55922e-164	-6.53007e-163	-4.22916e-164	-1.84848e-164	1.35397e-162	-2.00116e-163	1.70697e-163	2.1632e-163	-6.35777e-163	6.3678e-163	-3.06458e-163	2.59103e-163	-2.04562e-163	-9.10454e-163	-9.76156e-164	3.13975e-163	-2.15567e-163	1.09712e-162	-4.85927e-164	-3.70527e-164	-9.33753e-163	6.90386e-163	-3.97124e-164	-4.43208e-163	1.68627e-163	3.99985e-163	-8.98451e-165	7.87818e-163	9.94388e-163	0
1.06988e-162	4.55922e-164	-6.53007e-163	-4.22916e-164	-1.84848e-164	1.35397e-162	-2.00116e-163	1.70697e-163	2.1632e-163	-6.35777e-163	6.3678e-163	-3.06458e-163	2.59103e-163	-2.04562e-163	-9.10454e-163	-9.76156e-164	3.13975e-163	-2.15567e-163	1.09712e-162	-4.85927e-164	-3.70527e-164	-9.33753e-163	6.90386e-163	-3.97124e-164	-4.43208e-163	1.68627e-163	3.99985e-163	-8.98451e-165	7.87818e-163	9.94388e-163	0
1.06988e-162	4.55922e-164	-6.53007e-163	-4.22916e-164	-1.84848e-164	1.35397e-162	-2.00116e-163	1.70697e-163	2.1632e-163	-6.35777e-163	6.3678e-163	-3.06458e-163	2.59103e-163	-2.04562e-163	-9.10454e-163	-9.76156e-164	3.13975e-163	-2.15567e-163	1.09712e-162	-4.85927e-164	-3.70527e-164	-9.33753e-163	6.90386e-163	-3.97124e-164	-4.43208e-163	1.68627e-163	3.99985e-163	-8.98451e-165	7.87818e-163	9.94388e-163	0
1.06988e-162	4.55922e-164	-6.53007e-163	-4.22916e-164	-1.84848e-164	1.35397e-162	-2.00116e-163	1.70697e-163	2.1632e-163	-6.35777e-163	6.3678e-163	-3.06458e-163	2.59103e-163	-2.04562e-163	-9.10454e-163	-9.76156e-164	3.13975e-163	-2.15567e-163	1.09712e-162	-4.85927e-164	-3.70527e-164	-9.33753e-163	6.90386e-163	-3.97124e-164	-4.43208e-163	1.68627e-163	3.99985e-163	-8.98451e-165	7.87818e-163	9.94388e-163	0
1.06988e-162	4.55922e-164	-6.53007e-163	-4.22916e-164	-1.84848e-164	1.35397e-162	-2.00116e-163	1.70697e-163	2.1632e-163	-6.35777e-163	6.3678e-163	-3.06458e-163	2.59103e-163	-2.04562e-163	-9.10454e-163	-9.76156e-164	3.13975e-163	-2.15567e-163	1.09712e-162	-4.85927e-164	-3.70527e-164	-9.33753e-163	6.90386e-163	-3.97124e-164	-4.43208e-163	1.68627e-163	3.99985e-163	-8.98451e-165	7.87818e-163	9.94388e-163	0
1.06988e-162	4.55922e-164	-6.53007e-163	-4.22916e-164	-1.84848e-164	1.35397e-162	-2.00116e-163	1.70697e-163	2.1632e-163	-6.35777e-163	6.3678e-163	-3.06458e-163	2.59103e-163	-2.04562e-163	-9.10454e-163	-9.76156e-164	3.13975e-163	-2.15567e-163	1.09712e-162	-4.85927e-164	-3.70527e-164	-9.33753e-163	6.90386e-163	-3.97124e-164	-4.43208e-163	1.68627e-163	3.99985e-163	-8.98451e-165	7.87818e-163	9.94388e-163	0
1.06988e-162	4.55922e-164	-6.53007e-163	-4.22916e-164	-1.84848e-164	1.35397e-162	-2.00116e-163	1.70697e-163	2.1632e-163	-6.35777e-163	6.3678e-163	-3.06458e-163	2.59103e-163	-2.04562e-163	-9.10454e-163	-9.76156e-164	3.13975e-163	-2.15567e-163	1.09712e-162	-4.85927e-164	-3.70527e-164	-9.33753e-163	6.90386e-163	-3.97124e-164	-4.43208e-163	1.68627e-163	3.99985e-163	-8.98451e-165	7.87818e-163	9.94388e-163	0
1.06988e-162	4.55922e-164	-6.53007e-163	-4.22916e-164	-1.84848e-164	1.35397e-162	-2.00116e-163	1.70697e-163	2.1632e-163	-6.35777e-163	6.3678e-163	-3.06458e-163	2.59103e-163	-2.04562e-163	-9.10454e-163	-9.76156e-164	3.13975e-163	-2.15567e-163	1.09712e-162	-4.85927e-164	-3.70527e-164	-9.33753e-163	6.90386e-163	-3.97124e-164	-4.43208e-163	1.68627e-163	3.99985e-163	-8.98451e-165	7.87818e-163	9.94388e-163	0
1.06988e-162	4.55922e-164	-6.53007e-163	-4.22916e-164	-1.84848e-164	1.35397e-162	-2.00116e-163	1.70697e-163	2.1632e-163	-6.35777e-163	6.3678e-163	-3.06458e-163	2.59103e-163	-2.04562e-163	-9.10454e-163	-9.76156e-164	3.13975e-163	-2.15567e-163	1.09712e-162	-4.85927e-164	-3.70527e-164	-9.33753e-163	6.90386e-163	-3.97124e-164	-4.43208e-163	1.68627e-163	3.99985e-163	-8.98451e-165	7.87818e-163	9.94388e-163	0
1.06988e-162	4.55922e-164	-6.53007e-163	-4.22916e-164	-1.84848e-164	1.35397e-162	-2.00116e-163	1.70697e-163	2.1632e-163	-6.35777e-163	6.3678e-163	-3.06458e-163	2.59103e-163	-2.04562e-163	-9.10454e-163	-9.76156e-164	3.13975e-163	-2.15567e-163	1.09712e-162	-4.85927e-164	-3.70527e-164	-9.33753e-163	6.90386e-163	-3.97124e-164	-4.43208e-163	1.68627e-163	3.99985e-163	-8.98451e-165	7.87818e-163	9.94388e-163	0
1.06988e-162	4.55922e-164	-6.53007e-163	-4.22916e-164	-1.84848e-164	1.35397e-162	-2.00116e-163	1.70697e-163	2.1632e-163	-6.35777e-163	6.3678e-163	-3.06458e-163	2.59103e-163	-2.04562e-163	-9.10454e-163	-9.76156e-164	3.13975e-163	-2.15567e-163	1.09712e-162	-4.85927e-164	-3.70527e-164	-9.33753e-163	6.90386e-163	-3.97124e-164	-4.43208e-163	1.68627e-163	3.99985e-163	-8.98451e-165	7.87818e-163	9.94388e-163	0
1.06988e-162	4.55922e-164	-6.53007e-163	-4.22916e-164	-1.84848e-164	1.35397e-162	-2.00116e-163	1.70697e-163	2.1632e-163	-6.35777e-163	6.3678e-163	-3.06458e-163	2.59103e-163	-2.04562e-163	-9.10454e-163	-9.76156e-164	3.13975e-163	-2.15567e-163	1.09712e-162	-4.85927e-164	-3.70527e-164	-9.33753e-163	6.90386e-163	-3.97124e-164	-4.43208e-163	1.68627e-163	3.99985e-163	-8.98451e-165	7.87818e-163	9.94388e-163	0
1.06988e-162	4.55922e-164	-6.53007e-163	-4.22916e-164	-1.84848e-164	1.35397e-162	-2.00116e-163	1.70697e-163	2.1632e-163	-6.35777e-163	6.3678e-163	-3.06458e-163	2.59103e-163	-2.04562e-163	-9.10454e-163	-9.76156e-164	3.13975e-163	-2.15567e-163	1.09712e-162	-4.85927e-164	-3.70527e-164	-9.33753e-163	6.90386e-163	-3.97124e-164	-4.43208e-163	1.68627e-163	3.99985e-163	-8.98451e-165	7.87818e-163	9.94388e-163	0
1.06988e-162	4.55922e-164	-6.53007e-163	-4.22916e-164	-1.84848e-164	1.35397e-162	-2.00116e-163	1.70697e-163	2.1632e-163	-6.35777e-163	6.3678e-163	-3.06458e-163	2.59103e-163	-2.04562e-163	-9.10454e-163	-9.76156e-164	3.13975e-163	-2.15567e-163	1.09712e-162	-4.85927e-164	-3.70527e-164	-9.33753e-163	6.90386e-163	-3.97124e-164	-4.43208e-163	1.68627e-163	3.99985e-163	-8.98451e-165	7.87818e-163	9.94388e-163	0
1.06988e-162	4.55922e-164	-6.53007e-163	-4.22916e-164	-1.84848e-164	1.35397e-162	-2.00116e-163	1.70697e-163	2.1632e-163	-6.35777e-163	6.3678e-163	-3.06458e-163	2.59103e-163	-2.04562e-163	-9.10454e-163	-9.76156e-164	3.13975e-163	-2.15567e-163	1.09712e-162	-4.85927e-164	-3.70527e-164	-9.33753e-163	6.90386e-163	-3.97124e-164	-4.43208e-163	1.68627e-163	3.99985e-163	-8.98451e-165	7.87818e-163	9.94388e-163	0
1.06988e-162	4.55922e-164	-6.53007e-163	-4.22916e-164	-1.84848e-164	1.35397e-162	-2.00116e-163	1.70697e-163	2.1632e-163	-6.35777e-163	6.3678e-163	-3.06458e-163	2.59103e-163	-2.04562e-163	-9.10454e-163	-9.76156e-164	3.13975e-163	-2.15567e-163	1.09712e-162	-4.85927e-164	-3.70527e-164	-9.33753e-163	6.90386e-163	-3.97124e-164	-4.43208e-163	1.68627e-163	3.99985e-163	-8.98451e-165	7.87818e-163	9.94388e-163	0
1.06988e-162	4.55922e-164	-6.53007e-163	-4.22916e-164	-1.84848e-164	1.35397e-162	-2.00116e-163	1.70697e-163	2.1632e-163	-6.35777e-163	6.3678e-163	-3.06458e-163	2.59103e-163	-2.04562e-163	-9.10454e-163	-9.76156e-164	3.13975e-163	-2.15567e-163	1.09712e-162	-4.85927e-164	-3.70527e-164	-9.33753e-163	6.90386e-163	-3.97124e-164	-4.43208e-163	1.68627e-163	3.99985e-163	-8.98451e-165	7.87818e-163	9.94388e-163	0
1.06988e-162	4.55922e-164	-6.53007e-163	-4.22916e-164	-1.84848e-164	1.35397e-162	-2.00116e-163	1.70697e-163	2.1632e-163	-6.35777e-163	6.3678e-163	-3.06458e-163	2.59103e-163	-2.04562e-163	-9.10454e-163	-9.76156e-164	3.13975e-163	-2.15567e-163	1.09712e-162	-4.85927e-164	-3.70527e-164	-9.33753e-163	6.90386e-163	-3.97124e-164	-4.43208e-163	1.68627e-163	3.99985e-163	-8.98451e-165	7.87818e-163	9.94388e-163	0
1.06988e-162	4.55922e-164	-6.53007e-163	-4.22916e-164	-1.84848e-164	1.35397e-162	-2.00116e-163	1.70697e-163	2.1632e-163	-6.35777e-163	6.3678e-163	-3.06458e-163	2.59103e-163	-2.04562e-163	-9.10454e-163	-9.76156e-164	3.13975e-163	-2.15567e-163	1.09712e-162	-4.85927e-164	-3.70527e-164	-9.33753e-163	6.90386e-163	-3.97124e-164	-4.43208e-163	1.68627e-163	3.99985e-163	-8.98451e-165	7.87818e-163	9.94388e-163	0
1.06988e-162	4.55922e-164	-6.53007e-163	-4.22916e-164	-1.84848e-164	1.35397e-162	-2.00116e-163	1.70697e-163	2.1632e-163	-6.35777e-163	6.3678e-163	-3.06458e-163	2.59103e-163	-2.04562e-163	-9.10454e-163	-9.76156e-164	3.13975e-163	-2.15567e-163	1.09712e-162	-4.85927e-164	-3.70527e-164	-9.33753e-163	6.90386e-163	-3.97124e-164	-4.43208e-163	1.68627e-163	3.99985e-163	-8.98451e-165	7.87818e-163	9.94388e-163	0
1.06988e-162	4.55922e-164	-6.53007e-163	-4.22916e-164	-1.84848e-164	1.35397e-162	-2.00116e-163	1.70697e-163	2.1632e-163	-6.35777e-163	6.3678e-163	-3.06458e-163	2.59103e-163	-2.04562e-163	-9.10454e-163	-9.76156e-164	3.13975e-163	-2.15567e-163	1.09712e-162	-4.85927e-164	-3.70527e-164	-9.33753e-163	6.90386e-163	-3.97124e-164	-4.43208e-163	1.68627e-163	3.99985e-163	-8.98451e-165	7.87818e-163	9.94388e-163	0
1.06988e-162	4.55922e-164	-6.53007e-163	-4.22916e-164	-1.84848e-164	1.35397e-162	-2.00116e-163	1.70697e-163	2.1632e-163	-6.35777e-163	6.3678e-163	-3.06458e-163	2.59103e-163	-2.04562e-163	-9.10454e-163	-9.76156e-164	3.13975e-163	-2.15567e-163	1.09712e-162	-4.85927e-164	-3.70527e-164	-9.33753e-163	6.90386e-163	-3.97124e-164	-4.43208e-163	1.68627e-163	3.99985e-163	-8.98451e-165	7.87818e-163	9.94388e-163	0
1.06988e-162	4.55922e-164	-6.53007e-163	-4.22916e-164	-1.84848e-164	1.35397e-162	-2.00116e-163	1.70697e-163	2.1632e-163	-6.35777e-163	6.3678e-163	-3.06458e-163	2.59103e-163	-2.04562e-163	-9.10454e-163	-9.76156e-164	3.13975e-163	-2.15567e-163	1.09712e-162	-4.85927e-164	-3.70527e-164	-9.33753e-163	6.90386e-163	-3.97124e-164	-4.43208e-163	1.68627e-163	3.99985e-163	-8.98451e-165	7.87818e-163	9.94388e-163	0
1.06988e-162	4.55922e-164	-6.53007e-163	-4.22916e-164	-1.84848e-164	1.35397e-162	-2.00116e-163	1.70697e-163	2.1632e-163	-6.35777e-163	6.3678e-163	-3.06458e-163	2.59103e-163	-2.04562e-163	-9.10454e-163	-9.76156e-164	3.13975e-163	-2.15567e-163	1.09712e-162	-4.85927e-164	-3.70527e-164	-9.33753e-163	6.90386e-163	-3.97124e-164	-4.43208e-163	1.68627e-163	3.99985e-163	-8.98451e-165	7.87818e-163	9.94388e-163	0
1.06988e-162	4.55922e-164	-6.53007e-163	-4.22916e-164	-1.84848e-164	1.35397e-162	-2.00116e-163	1.70697e-163	2.1632e-163	-6.35777e-163	6.3678e-163	-3.06458e-163	2.59103e-163	-2.04562e-163	-9.10454e-163	-9.76156e-164	3.13975e-163	-2.15567e-163	1.09712e-162	-4.85927e-164	-3.70527e-164	-9.33753e-163	6.90386e-163	-3.97124e-164	-4.43208e-163	1.68627e-163	3.99985e-163	-8.98451e-165	7.87818e-163	9.94388e-163	0
1.06988e-162	4.55922e-164	-6.53007e-163	-4.22916e-164	-1.84848e-164	1.35397e-162	-2.00116e-163	1.70697e-163	2.1632e-163	-6.35777e-163	6.3678e-163	-3.06458e-163	2.59103e-163	-2.04562e-163	-9.10454e-163	-9.76156e-164	3.13975e-163	-2.15567e-163	1.09712e-162	-4.85927e-164	-3.70527e-164	-9.33753e-163	6.90386e-163	-3.97124e-164	-4.43208e-163	1.68627e-163	3.99985e-163	-8.98451e-165	7.87818e-163	9.94388e-163	0
1.06988e-162	4.55922e-164	-6.53007e-163	-4.22916e-164	-1.84848e-164	1.35397e-162	-2.00116e-163	1.70697e-163	2.1632e-163	-6.35777e-163	6.3678e-163	-3.06458e-163	2.59103e-163	-2.04562e-163	-9.10454e-163	-9.76156e-164	3.13975e-163	-2.15567e-163	1.09712e-162	-4.85927e-164	-3.70527e-164	-9.33753e-163	6.90386e-163	-3.97124e-164	-4.43208e-163	1.68627e-163	3.99985e-163	-8.98451e-165	7.87818e-163	9.94388e-163	0
1.06988e-162	4.55922e-164	-6.53007e-163	-4.22916e-164	-1.84848e-164	1.35397e-162	-2.00116e-163	1.70697e-163	2.1632e-163	-6.35777e-163	6.3678e-163	-3.06458e-163	2.59103e-163	-2.04562e-163	-9.10454e-163	-9.76156e-164	3.13975e-163	-2.15567e-163	1.09712e-162	-4.85927e-164	-3.70527e-164	-9.33753e-163	6.90386e-163	-3.97124e-164	-4.43208e-163	1.68627e-163	3.99985e-163	-8.98451e-165	7.87818e-163	9.94388e-163	0
1.06988e-162	4.55922e-164	-6.53007e-163	-4.22916e-164	-1.84848e-164	1.35397e-162	-2.00116e-163	1.70697e-163	2.1632e-163	-6.35777e-163	6.3678e-163	-3.06458e-163	2.59103e-163	-2.04562e-163	-9.10454e-163	-9.76156e-164	3.13975e-163	-2.15567e-163	1.09712e-162	-4.85927e-164	-3.70527e-164	-9.33753e-163	6.90386e-163	-3.97124e-164	-4.43208e-163	1.68627e-163	3.99985e-163	-8.98451e-165	7.87818e-163	9.94388e-163	0
1.06988e-162	4.55922e-164	-6.53007e-163	-4.22916e-164	-1.84848e-164	1.35397e-162	-2.00116e-163	1.70697e-163	2.1632e-163	-6.35777e-163	6.3678e-163	-3.06458e-163	2.59103e-163	-2.04562e-163	-9.10454e-163	-9.76156e-164	3.13975e-163	-2.15567e-163	1.09712e-162	-4.85927e-164	-3.70527e-164	-9.33753e-163	6.90386e-163	-3.97124e-164	-4.43208e-163	1.68627e-163	3.99985e-163	-8.98451e-165	7.87818e-163	9.94388e-163	0
1.06988e-162	4.55922e-164	-6.53007e-163	-4.22916e-164	-1.84848e-164	1.35397e-162	-2.00116e-163	1.70697e-163	2.1632e-163	-6.35777e-163	6.3678e-163	-3.06458e-163	2.59103e-163	-2.04562e-163	-9.10454e-163	-9.76156e-164	3.13975e-163	-2.15567e-163	1.09712e-162	-4.85927e-164	-3.70527e-164	-9.33753e-163	6.90386e-163	-3.97124e-164	-4.43208e-163	1.68627e-163	3.99985e-163	-8.98451e-165	7.87818e-163	9.94388e-163	0
1.06988e-162	4.55922e-164	-6.53007e-163	-4.22916e-164	-1.84848e-164	1.35397e-162	-2.00116e-163	1.70697e-163	2.1632e-163	-6.35777e-163	6.3678e-163	-3.06458e-163	2.59103e-163	-2.04562e-163	-9.10454e-163	-9.76156e-164	3.13975e-163	-2.15567e-163	1.09712e-162	-4.85927e-164	-3.70527e-164	-9.33753e-163	6.90386e-163	-3.97124e-164	-4.43208e-163	1.68627e-163	3.99985e-163	-8.98451e-165	7.87818e-163	9.94388e-163	0
1.06988e-162	4.55922e-164	-6.53007e-163	-4.22916e-164	-1.84848e-164	1.35397e-162	-2.00116e-163	1.70697e-163	2.1632e-163	-6.35777e-163	6.3678e-163	-3.06458e-163	2.59103e-163	-2.04562e-163	-9.10454e-163	-9.76156e-164	3.13975e-163	-2.15567e-163	1.09712e-162	-4.85927e-164	-3.70527e-164	-9.33753e-163	6.90386e-163	-3.97124e-164	-4.43208e-163	1.68627e-163	3.99985e-163	-8.98451e-165	7.87818e-163	9.94388e-163	0
1.06988e-162	4.55922e-164	-6.53007e-163	-4.22916e-164	-1.84848e-164	1.35397e-162	-2.00116e-163	1.70697e-163	2.1632e-163	-6.35777e-163	6.3678e-163	-3.06458e-163	2.59103e-163	-2.04562e-163	-9.10454e-163	-9.76156e-164	3.13975e-163	-2.15567e-163	1.09712e-162	-4.85927e-164	-3.70527e-164	-9.33753e-163	6.90386e-163	-3.97124e-164	-4.43208e-163	1.68627e-163	3.99985e-163	-8.98451e-165	7.87818e-163	9.94388e-163	0
1.06988e-162	4.55922e-164	-6.53007e-163	-4.22916e-164	-1.84848e-164	1.35397e-162	-2.00116e-163	1.70697e-163	2.1632e-163	-6.35777e-163	6.3678e-163	-3.06458e-163	2.59103e-163	-2.04562e-163	-9.10454e-163	-9.76156e-164	3.13975e-163	-2.15567e-163	1.09712e-162	-4.85927e-164	-3.70527e-164	-9.33753e-163	6.90386e-163	-3.97124e-164	-4.43208e-163	1.68627e-163	3.99985e-163	-8.98451e-165	7.87818e-163	9.94388e-163	0
1.06988e-162	4.55922e-164	-6.53007e-163	-4.22916e-164	-1.84848e-164	1.35397e-162	-2.00116e-163	1.70697e-163	2.1632e-163	-6.35777e-163	6.3678e-163	-3.06458e-163	2.59103e-163	-2.04562e-163	-9.10454e-163	-9.76156e-164	3.13975e-163	-2.15567e-163	1.09712e-162	-4.85927e-164	-3.70527e-164	-9.33753e-163	6.90386e-163	-3.97124e-164	-4.43208e-163	1.68627e-163	3.99985e-163	-8.98451e-165	7.87818e-163	9.94388e-163	0
1.06988e-162	4.55922e-164	-6.53007e-163	-4.22916e-164	-1.84848e-164	1.35397e-162	-2.00116e-163	1.70697e-163	2.1632e-163	-6.35777e-163	6.3678e-163	-3.06458e-163	2.59103e-163	-2.04562e-163	-9.10454e-163	-9.76156e-164	3.13975e-163	-2.15567e-163	1.09712e-162	-4.85927e-164	-3.70527e-164	-9.33753e-163	6.90386e-163	-3.97124e-164	-4.43208e-163	1.68627e-163	3.99985e-163	-8.98451e-165	7.87818e-163	9.94388e-163	0
1.06988e-162	4.55922e-164	-6.53007e-163	-4.22916e-164	-1.84848e-164	1.35397e-162	-2.00116e-163	1.70697e-163	2.1632e-163	-6.35777e-163	6.3678e-163	-3.06458e-163	2.59103e-163	-2.04562e-163	-9.10454e-163	-9.76156e-164	3.13975e-163	-2.15567e-163	1.09712e-162	-4.85927e-164	-3.70527e-164	-9.33753e-163	6.90386e-163	-3.97124e-164	-4.43208e-163	1.68627e-163	3.99985e-163	-8.98451e-165	7.87818e-163	9.94388e-163	0
1.06988e-162	4.55922e-164	-6.53007e-163	-4.22916e-164	-1.84848e-164	1.35397e-162	-2.00116e-163	1.70697e-163	2.1632e-163	-6.35777e-163	6.3678e-163	-3.06458e-163	2.59103e-163	-2.04562e-163	-9.10454e-163	-9.76156e-164	3.13975e-163	-2.15567e-163	1.09712e-162	-4.85927e-164	-3.70527e-164	-9.33753e-163	6.90386e-163	-3.97124e-164	-4.43208e-163	1.68627e-163	3.99985e-163	-8.98451e-165	7.87818e-163	9.94388e-163	0
1.06988e-162	4.55922e-164	-6.53007e-163	-4.22916e-164	-1.84848e-164	1.35397e-162	-2.00116e-163	1.70697e-163	2.1632e-163	-6.35777e-163	6.3678e-163	-3.06458e-163	2.59103e-163	-2.04562e-163	-9.10454e-163	-9.76156e-164	3.13975e-163	-2.15567e-163	1.09712e-162	-4.85927e-164	-3.70527e-164	-9.33753e-163	6.90386e-163	-3.97124e-164	-4.43208e-163	1.68627e-163	3.99985e-163	-8.98451e-165	7.87818e-163	9.94388e-163	0
1.06988e-162	4.55922e-164	-6.53007e-163	-4.22916e-164	-1.84848e-164	1.35397e-162	-2.00116e-163	1.70697e-163	2.1632e-163	-6.35777e-163	6.3678e-163	-3.06458e-163	2.59103e-163	-2.04562e-163	-9.10454e-163	-9.76156e-164	3.13975e-163	-2.15567e-163	1.09712e-162	-4.85927e-164	-3.70527e-164	-9.33753e-163	6.90386e-163	-3.97124e-164	-4.43208e-163	1.68627e-163	3.99985e-163	-8.98451e-165	7.87818e-163	9.94388e-163	0
1.06988e-162	4.55922e-164	-6.53007e-163	-4.22916e-164	-1.84848e-164	1.35397e-162	-2.00116e-163	1.70697e-163	2.1632e-163	-6.35777e-163	6.3678e-163	-3.06458e-163	2.59103e-163	-2.04562e-163	-9.10454e-163	-9.76156e-164	3.13975e-163	-2.15567e-163	1.09712e-162	-4.85927e-164	-3.70527e-164	-9.33753e-163	6.90386e-163	-3.97124e-164	-4.43208e-163	1.68627e-163	3.99985e-163	-8.98451e-165	7.87818e-163	9.94388e-163	0
1.06988e-162	4.55922e-164	-6.53007e-163	-4.22916e-164	-1.84848e-164	1.35397e-162	-2.00116e-163	1.70697e-163	2.1632e-163	-6.35777e-163	6.3678e-163	-3.06458e-163	2.59103e-163	-2.04562e-163	-9.10454e-163	-9.76156e-164	3.13975e-163	-2.15567e-163	1.09712e-162	-4.85927e-164	-3.70527e-164	-9.33753e-163	6.90386e-163	-3.97124e-164	-4.43208e-163	1.68627e-163	3.99985e-163	-8.98451e-165	7.87818e-163	9.94388e-163	0
1.06988e-162	4.55922e-164	-6.53007e-163	-4.22916e-164	-1.84848e-164	1.35397e-162	-2.00116e-163	1.70697e-163	2.1632e-163	-6.35777e-163	6.3678e-163	-3.06458e-163	2.59103e-163	-2.04562e-163	-9.10454e-163	-9.76156e-164	3.13975e-163	-2.15567e-163	1.09712e-162	-4.85927e-164	-3.70527e-164	-9.33753e-163	6.90386e-163	-3.97124e-164	-4.43208e-163	1.68627e-163	3.99985e-163	-8.98451e-165	7.87818e-163	9.94388e-163	0
1.06988e-162	4.55922e-164	-6.53007e-163	-4.22916e-164	-1.84848e-164	1.35397e-162	-2.00116e-163	1.70697e-163	2.1632e-163	-6.35777e-163	6.3678e-163	-3.06458e-163	2.59103e-163	-2.04562e-163	-9.10454e-163	-9.76156e-164	3.13975e-163	-2.15567e-163	1.09712e-162	-4.85927e-164	-3.70527e-164	-9.33753e-163	6.90386e-163	-3.97124e-164	-4.43208e-163	1.68627e-163	3.99985e-163	-8.98451e-165	7.87818e-163	9.94388e-163	0
1.06988e-162	4.55922e-164	-6.53007e-163	-4.22916e-164	-1.84848e-164	1.35397e-162	-2.00116e-163	1.70697e-163	2.1632e-163	-6.35777e-163	6.3678e-163	-3.06458e-163	2.59103e-163	-2.04562e-163	-9.10454e-163	-9.76156e-164	3.13975e-163	-2.15567e-163	1.09712e-162	-4.85927e-164	-3.70527e-164	-9.33753e-163	6.90386e-163	-3.97124e-164	-4.43208e-163	1.68627e-163	3.99985e-163	-8.98451e-165	7.87818e-163	9.94388e-163	0
1.06988e-162	4.55922e-164	-6.53007e-163	-4.22916e-164	-1.84848e-164	1.35397e-162	-2.00116e-163	1.70697e-163	2.1632e-163	-6.35777e-163	6.3678e-163	-3.06458e-163	2.59103e-163	-2.04562e-163	-9.10454e-163	-9.76156e-164	3.13975e-163	-2.15567e-163	1.09712e-162	-4.85927e-164	-3.70527e-164	-9.33753e-163	6.90386e-163	-3.97124e-164	-4.43208e-163	1.68627e-163	3.99985e-163	-8.98451e-165	7.87818e-163	9.94388e-163	0
1.06988e-162	4.55922e-164	-6.53007e-163	-4.22916e-164	-1.84848e-164	1.35397e-162	-2.00116e-163	1.70697e-163	2.1632e-163	-6.35777e-163	6.3678e-163	-3.06458e-163	2.59103e-163	-2.04562e-163	-9.10454e-163	-9.76156e-164	3.13975e-163	-2.15567e-163	1.09712e-162	-4.85927e-164	-3.70527e-164	-9.33753e-163	6.90386e-163	-3.97124e-164	-4.43208e-163	1.68627e-163	3.99985e-163	-8.98451e-165	7.87818e-163	9.94388e-163	0
1.06988e-162	4.55922e-164	-6.53007e-163	-4.22916e-164	-1.84848e-164	1.35397e-162	-2.00116e-163	1.70697e-163	2.1632e-163	-6.35777e-163	6.3678e-163	-3.06458e-163	2.59103e-163	-2.04562e-163	-9.10454e-163	-9.76156e-164	3.13975e-163	-2.15567e-163	1.09712e-162	-4.85927e-164	-3.70527e-164	-9.33753e-163	6.90386e-163	-3.97124e-164	-4.43208e-163	1.68627e-163	3.99985e-163	-8.98451e-165	7.87818e-163	9.94388e-163	0
1.06988e-162	4.55922e-164	-6.53007e-163	-4.22916e-164	-1.84848e-164	1.35397e-162	-2.00116e-163	1.70697e-163	2.1632e-163	-6.35777e-163	6.3678e-163	-3.06458e-163	2.59103e-163	-2.04562e-163	-9.10454e-163	-9.76156e-164	3.13975e-163	-2.15567e-163	1.09712e-162	-4.85927e-164	-3.70527e-164	-9.33753e-163	6.90386e-163	-3.97124e-164	-4.43208e-163	1.68627e-163	3.99985e-163	-8.98451e-165	7.87818e-163	9.94388e-163	0
1.06988e-162	4.55922e-164	-6.53007e-163	-4.22916e-164	-1.84848e-164	1.35397e-162	-2.00116e-163	1.70697e-163	2.1632e-163	-6.35777e-163	6.3678e-163	-3.06458e-163	2.59103e-163	-2.04562e-163	-9.10454e-163	-9.76156e-164	3.13975e-163	-2.15567e-163	1.09712e-162	-4.85927e-164	-3.70527e-164	-9.33753e-163	6.90386e-163	-3.97124e-164	-4.43208e-163	1.68627e-163	3.99985e-163	-8.98451e-165	7.87818e-163	9.94388e-163	0
1.06988e-162	4.55922e-164	-6.53007e-163	-4.22916e-164	-1.84848e-164	1.35397e-162	-2.00116e-163	1.70697e-163	2.1632e-163	-6.35777e-163	6.3678e-163	-3.06458e-163	2.59103e-163	-2.04562e-163	-9.10454e-163	-9.76156e-164	3.13975e-163	-2.15567e-163	1.09712e-162	-4.85927e-164	-3.70527e-164	-9.33753e-163	6.90386e-163	-3.97124e-164	-4.43208e-163	1.68627e-163	3.99985e-163	-8.98451e-165	7.87818e-163	9.94388e-163	0
1.06988e-162	4.55922e-164	-6.53007e-163	-4.22916e-164	-1.84848e-164	1.35397e-162	-2.00116e-163	1.70697e-163	2.1632e-163	-6.35777e-163	6.3678e-163	-3.06458e-163	2.59103e-163	-2.04562e-163	-9.10454e-163	-9.76156e-164	3.13975e-163	-2.15567e-163	1.09712e-162	-4.85927e-164	-3.70527e-164	-9.33753e-163	6.90386e-163	-3.97124e-164	-4.43208e-163	1.68627e-163	3.99985e-163	-8.98451e-165	7.87818e-163	9.94388e-163	0
1.06988e-162	4.55922e-164	-6.53007e-163	-4.22916e-164	-1.84848e-164	1.35397e-162	-2.00116e-163	1.70697e-163	2.1632e-163	-6.35777e-163	6.3678e-163	-3.06458e-163	2.59103e-163	-2.04562e-163	-9.10454e-163	-9.76156e-164	3.13975e-163	-2.15567e-163	1.09712e-162	-4.85927e-164	-3.70527e-164	-9.33753e-163	6.90386e-163	-3.97124e-164	-4.43208e-163	1.68627e-163	3.99985e-163	-8.98451e-165	7.87818e-163	9.94388e-163	0
1.06988e-162	4.55922e-164	-6.53007e-163	-4.22916e-164	-1.84848e-164	1.35397e-162	-2.00116e-163	1.70697e-163	2.1632e-163	-6.35777e-163	6.3678e-163	-3.06458e-163	2.59103e-163	-2.04562e-163	-9.10454e-163	-9.76156e-164	3.13975e-163	-2.15567e-163	1.09712e-162	-4.85927e-164	-3.70527e-164	-9.33753e-163	6.90386e-163	-3.97124e-164	-4.43208e-163	1.68627e-163	3.99985e-163	-8.98451e-165	7.87818e-163	9.94388e-163	0
1.06988e-162	4.55922e-164	-6.53007e-163	-4.22916e-164	-1.84848e-164	1.35397e-162	-2.00116e-163	1.70697e-163	2.1632e-163	-6.35777e-163	6.3678e-163	-3.06458e-163	2.59103e-163	-2.04562e-163	-9.10454e-163	-9.76156e-164	3.13975e-163	-2.15567e-163	1.09712e-162	-4.85927e-164	-3.70527e-164	-9.33753e-163	6.90386e-163	-3.97124e-164	-4.43208e-163	1.68627e-163	3.99985e-163	-8.98451e-165	7.87818e-163	9.94388e-163	0
1.06988e-162	4.55922e-164	-6.53007e-163	-4.22916e-164	-1.84848e-164	1.35397e-162	-2.00116e-163	1.70697e-163	2.1632e-163	-6.35777e-163	6.3678e-163	-3.06458e-163	2.59103e-163	-2.04562e-163	-9.10454e-163	-9.76156e-164	3.13975e-163	-2.15567e-163	1.09712e-162	-4.85927e-164	-3.70527e-164	-9.33753e-163	6.90386e-163	-3.97124e-164	-4.43208e-163	1.68627e-163	3.99985e-163	-8.98451e-165	7.87818e-163	9.94388e-163	0
1.06988e-162	4.55922e-164	-6.53007e-163	-4.22916e-164	-1.84848e-164	1.35397e-162	-2.00116e-163	1.70697e-163	2.1632e-163	-6.35777e-163	6.3678e-163	-3.06458e-163	2.59103e-163	-2.04562e-163	-9.10454e-163	-9.76156e-164	3.13975e-163	-2.15567e-163	1.09712e-162	-4.85927e-164	-3.70527e-164	-9.33753e-163	6.90386e-163	-3.97124e-164	-4.43208e-163	1.68627e-163	3.99985e-163	-8.98451e-165	7.87818e-163	9.94388e-163	0
1.06988e-162	4.55922e-164	-6.53007e-163	-4.22916e-164	-1.84848e-164	1.35397e-162	-2.00116e-163	1.70697e-163	2.1632e-163	-6.35777e-163	6.3678e-163	-3.06458e-163	2.59103e-163	-2.04562e-163	-9.10454e-163	-9.76156e-164	3.13975e-163	-2.15567e-163	1.09712e-162	-4.85927e-164	-3.70527e-164	-9.33753e-163	6.90386e-163	-3.97124e-164	-4.43208e-163	1.68627e-163	3.99985e-163	-8.98451e-165	7.87818e-163	9.94388e-163	0
1.06988e-162	4.55922e-164	-6.53007e-163	-4.22916e-164	-1.84848e-164	1.35397e-162	-2.00116e-163	1.70697e-163	2.1632e-163	-6.35777e-163	6.3678e-163	-3.06458e-163	2.59103e-163	-2.04562e-163	-9.10454e-163	-9.76156e-164	3.13975e-163	-2.15567e-163	1.09712e-162	-4.85927e-164	-3.70527e-164	-9.33753e-163	6.90386e-163	-3.97124e-164	-4.43208e-163	1.68627e-163	3.99985e-163	-8.98451e-165	7.87818e-163	9.94388e-163	0
1.06988e-162	4.55922e-164	-6.53007e-163	-4.22916e-164	-1.84848e-164	1.35397e-162	-2.00116e-163	1.70697e-163	2.1632e-163	-6.35777e-163	6.3678e-163	-3.06458e-163	2.59103e-163	-2.04562e-163	-9.10454e-163	-9.76156e-164	3.13975e-163	-2.15567e-163	1.09712e-162	-4.85927e-164	-3.70527e-164	-9.33753e-163	6.90386e-163	-3.97124e-164	-4.43208e-163	1.68627e-163	3.99985e-163	-8.98451e-165	7.87818e-163	9.94388e-163	0
1.06988e-162	4.55922e-164	-6.53007e-163	-4.22916e-164	-1.84848e-164	1.35397e-162	-2.00116e-163	1.70697e-163	2.1632e-163	-6.35777e-163	6.3678e-163	-3.06458e-163	2.59103e-163	-2.04562e-163	-9.10454e-163	-9.76156e-164	3.13975e-163	-2.15567e-163	1.09712e-162	-4.85927e-164	-3.70527e-164	-9.33753e-163	6.90386e-163	-3.97124e-164	-4.43208e-163	1.68627e-163	3.99985e-163	-8.98451e-165	7.87818e-163	9.94388e-163	0
1.06988e-162	4.55922e-164	-6.53007e-163	-4.22916e-164	-1.84848e-164	1.35397e-162	-2.00116e-163	1.70697e-163	2.1632e-163	-6.35777e-163	6.3678e-163	-3.06458e-163	2.59103e-163	-2.04562e-163	-9.10454e-163	-9.76156e-164	3.13975e-163	-2.15567e-163	1.09712e-162	-4.85927e-164	-3.70527e-164	-9.33753e-163	6.90386e-163	-3.97124e-164	-4.43208e-163	1.68627e-163	3.99985e-163	-8.98451e-165	7.87818e-163	9.94388e-163	0
1.06988e-162	4.55922e-164	-6.53007e-163	-4.22916e-164	-1.84848e-164	1.35397e-162	-2.00116e-163	1.70697e-163	2.1632e-163	-6.35777e-163	6.3678e-163	-3.06458e-163	2.59103e-163	-2.04562e-163	-9.10454e-163	-9.76156e-164	3.13975e-163	-2.15567e-163	1.09712e-162	-4.85927e-164	-3.70527e-164	-9.33753e-163	6.90386e-163	-3.97124e-164	-4.43208e-163	1.68627e-163	3.99985e-163	-8.98451e-165	7.87818e-163	9.94388e-163	0
1.06988e-162	4.55922e-164	-6.53007e-163	-4.22916e-164	-1.84848e-164	1.35397e-162	-2.00116e-163	1.70697e-163	2.1632e-163	-6.35777e-163	6.3678e-163	-3.06458e-163	2.59103e-163	-2.04562e-163	-9.10454e-163	-9.76156e-164	3.13975e-163	-2.15567e-163	1.09712e-162	-4.85927e-164	-3.70527e-164	-9.33753e-163	6.90386e-163	-3.97124e-164	-4.43208e-163	1.68627e-163	3.99985e-163	-8.98451e-165	7.87818e-163	9.94388e-163	0
1.06988e-162	4.55922e-164	-6.53007e-163	-4.22916e-164	-1.84848e-164	1.35397e-162	-2.00116e-163	1.70697e-163	2.1632e-163	-6.35777e-163	6.3678e-163	-3.06458e-163	2.59103e-163	-2.04562e-163	-9.10454e-163	-9.76156e-164	3.13975e-163	-2.15567e-163	1.09712e-162	-4.85927e-164	-3.70527e-164	-9.33753e-163	6.90386e-163	-3.97124e-164	-4.43208e-163	1.68627e-163	3.99985e-163	-8.98451e-165	7.87818e-163	9.94388e-163	0
1.06988e-162	4.55922e-164	-6.53007e-163	-4.22916e-164	-1.84848e-164	1.35397e-162	-2.00116e-163	1.70697e-163	2.1632e-163	-6.35777e-163	6.3678e-163	-3.06458e-163	2.59103e-163	-2.04562e-163	-9.10454e-163	-9.76156e-164	3.13975e-163	-2.15567e-163	1.09712e-162	-4.85927e-164	-3.70527e-164	-9.33753e-163	6.90386e-163	-3.97124e-164	-4.43208e-163	1.68627e-163	3.99985e-163	-8.98451e-165	7.87818e-163	9.94388e-163	0
1.06988e-162	4.55922e-164	-6.53007e-163	-4.22916e-164	-1.84848e-164	1.35397e-162	-2.00116e-163	1.70697e-163	2.1632e-163	-6.35777e-163	6.3678e-163	-3.06458e-163	2.59103e-163	-2.04562e-163	-9.10454e-163	-9.76156e-164	3.13975e-163	-2.15567e-163	1.09712e-162	-4.85927e-164	-3.70527e-164	-9.33753e-163	6.90386e-163	-3.97124e-164	-4.43208e-163	1.68627e-163	3.99985e-163	-8.98451e-165	7.87818e-163	9.94388e-163	0
1.06988e-162	4.55922e-164	-6.53007e-163	-4.22916e-164	-1.84848e-164	1.35397e-162	-2.00116e-163	1.70697e-163	2.1632e-163	-6.35777e-163	6.3678e-163	-3.06458e-163	2.59103e-163	-2.04562e-163	-9.10454e-163	-9.76156e-164	3.13975e-163	-2.15567e-163	1.09712e-162	-4.85927e-164	-3.70527e-164	-9.33753e-163	6.90386e-163	-3.97124e-164	-4.43208e-163	1.68627e-163	3.99985e-163	-8.98451e-165	7.87818e-163	9.94388e-163	0
1.06988e-162	4.55922e-164	-6.53007e-163	-4.22916e-164	-1.84848e-164	1.35397e-162	-2.00116e-163	1.70697e-163	2.1632e-163	-6.35777e-163	6.3678e-163	-3.06458e-163	2.59103e-163	-2.04562e-163	-9.10454e-163	-9.76156e-164	3.13975e-163	-2.15567e-163	1.09712e-162	-4.85927e-164	-3.70527e-164	-9.33753e-163	6.90386e-163	-3.97124e-164	-4.43208e-163	1.68627e-163	3.99985e-163	-8.98451e-165	7.87818e-163	9.94388e-163	0
1.06988e-162	4.55922e-164	-6.53007e-163	-4.22916e-164	-1.84848e-164	1.35397e-162	-2.00116e-163	1.70697e-163	2.1632e-163	-6.35777e-163	6.3678e-163	-3.06458e-163	2.59103e-163	-2.04562e-163	-9.10454e-163	-9.76156e-164	3.13975e-163	-2.15567e-163	1.09712e-162	-4.85927e-164	-3.70527e-164	-9.33753e-163	6.90386e-163	-3.97124e-164	-4.43208e-163	1.68627e-163	3.99985e-163	-8.98451e-165	7.87818e-163	9.94388e-163	0
1.06988e-162	4.55922e-164	-6.53007e-163	-4.22916e-164	-1.84848e-164	1.35397e-162	-2.00116e-163	1.70697e-163	2.1632e-163	-6.35777e-163	6.3678e-163	-3.06458e-163	2.59103e-163	-2.04562e-163	-9.10454e-163	-9.76156e-164	3.13975e-163	-2.15567e-163	1.09712e-162	-4.85927e-164	-3.70527e-164	-9.33753e-163	6.90386e-163	-3.97124e-164	-4.43208e-163	1.68627e-163	3.99985e-163	-8.98451e-165	7.87818e-163	9.94388e-163	0
1.06988e-162	4.55922e-164	-6.53007e-163	-4.22916e-164	-1.84848e-164	1.35397e-162	-2.00116e-163	1.70697e-163	2.1632e-163	-6.35777e-163	6.3678e-163	-3.06458e-163	2.59103e-163	-2.04562e-163	-9.10454e-163	-9.76156e-164	3.13975e-163	-2.15567e-163	1.09712e-162	-4.85927e-164	-3.70527e-164	-9.33753e-163	6.90386e-163	-3.97124e-164	-4.43208e-163	1.68627e-163	3.99985e-163	-8.98451e-165	7.87818e-163	9.94388e-163	0
1.06988e-162	4.55922e-164	-6.53007e-163	-4.22916e-164	-1.84848e-164	1.35397e-162	-2.00116e-163	1.70697e-163	2.1632e-163	-6.35777e-163	6.3678e-163	-3.06458e-163	2.59103e-163	-2.04562e-163	-9.10454e-163	-9.76156e-164	3.13975e-163	-2.15567e-163	1.09712e-162	-4.85927e-164	-3.70527e-164	-9.33753e-163	6.90386e-163	-3.97124e-164	-4.43208e-163	1.68627e-163	3.99985e-163	-8.98451e-165	7.87818e-163	9.94388e-163	0
1.06988e-162	4.55922e-164	-6.53007e-163	-4.22916e-164	-1.84848e-164	1.35397e-162	-2.00116e-163	1.70697e-163	2.1632e-163	-6.35777e-163	6.3678e-163	-3.06458e-163	2.59103e-163	-2.04562e-163	-9.10454e-163	-9.76156e-164	3.13975e-163	-2.15567e-163	1.09712e-162	-4.85927e-164	-3.70527e-164	-9.33753e-163	6.90386e-163	-3.97124e-164	-4.43208e-163	1.68627e-163	3.99985e-163	-8.98451e-165	7.87818e-163	9.94388e-163	0
1.06988e-162	4.55922e-164	-6.53007e-163	-4.22916e-164	-1.84848e-164	1.35397e-162	-2.00116e-163	1.70697e-163	2.1632e-163	-6.35777e-163	6.3678e-163	-3.06458e-163	2.59103e-163	-2.04562e-163	-9.10454e-163	-9.76156e-164	3.13975e-163	-2.15567e-163	1.09712e-162	-4.85927e-164	-3.70527e-164	-9.33753e-163	6.90386e-163	-3.97124e-164	-4.43208e-163	1.68627e-163	3.99985e-163	-8.98451e-165	7.87818e-163	9.94388e-163	0
1.06988e-162	4.55922e-164	-6.53007e-163	-4.22916e-164	-1.84848e-164	1.35397e-162	-2.00116e-163	1.70697e-163	2.1632e-163	-6.35777e-163	6.3678e-163	-3.06458e-163	2.59103e-163	-2.04562e-163	-9.10454e-163	-9.76156e-164	3.13975e-163	-2.15567e-163	1.09712e-162	-4.85927e-164	-3.70527e-164	-9.33753e-163	6.90386e-163	-3.97124e-164	-4.43208e-163	1.68627e-163	3.99985e-163	-8.98451e-165	7.87818e-163	9.94388e-163	0
1.06988e-162	4.55922e-164	-6.53007e-163	-4.22916e-164	-1.84848e-164	1.35397e-162	-2.00116e-163	1.70697e-163	2.1632e-163	-6.35777e-163	6.3678e-163	-3.06458e-163	2.59103e-163	-2.04562e-163	-9.10454e-163	-9.76156e-164	3.13975e-163	-2.15567e-163	1.09712e-162	-4.85927e-164	-3.70527e-164	-9.33753e-163	6.90386e-163	-3.97124e-164	-4.43208e-163	1.68627e-163	3.99985e-163	-8.98451e-165	7.87818e-163	9.94388e-163	0
1.06988e-162	4.55922e-164	-6.53007e-163	-4.22916e-164	-1.84848e-164	1.35397e-162	-2.00116e-163	1.70697e-163	2.1632e-163	-6.35777e-163	6.3678e-163	-3.06458e-163	2.59103e-163	-2.04562e-163	-9.10454e-163	-9.76156e-164	3.13975e-163	-2.15567e-163	1.09712e-162	-4.85927e-164	-3.70527e-164	-9.33753e-163	6.90386e-163	-3.97124e-164	-4.43208e-163	1.68627e-163	3.99985e-163	-8.98451e-165	7.87818e-163	9.94388e-163	0
1.06988e-162	4.55922e-164	-6.53007e-163	-4.22916e-164	-1.84848e-164	1.35397e-162	-2.00116e-163	1.70697e-163	2.1632e-163	-6.35777e-163	6.3678e-163	-3.06458e-163	2.59103e-163	-2.04562e-163	-9.10454e-163	-9.76156e-164	3.13975e-163	-2.15567e-163	1.09712e-162	-4.85927e-164	-3.70527e-164	-9.33753e-163	6.90386e-163	-3.97124e-164	-4.43208e-163	1.68627e-163	3.99985e-163	-8.98451e-165	7.87818e-163	9.94388e-163	0
1.06988e-162	4.55922e-164	-6.53007e-163	-4.22916e-164	-1.84848e-164	1.35397e-162	-2.00116e-163	1.70697e-163	2.1632e-163	-6.35777e-163	6.3678e-163	-3.06458e-163	2.59103e-163	-2.04562e-163	-9.10454e-163	-9.76156e-164	3.13975e-163	-2.15567e-163	1.09712e-162	-4.85927e-164	-3.70527e-164	-9.33753e-163	6.90386e-163	-3.97124e-164	-4.43208e-163	1.68627e-163	3.99985e-163	-8.98451e-165	7.87818e-163	9.94388e-163	0
1.06988e-162	4.55922e-164	-6.53007e-163	-4.22916e-164	-1.84848e-164	1.35397e-162	-2.00116e-163	1.70697e-163	2.1632e-163	-6.35777e-163	6.3678e-163	-3.06458e-163	2.59103e-163	-2.04562e-163	-9.10454e-163	-9.76156e-164	3.13975e-163	-2.15567e-163	1.09712e-162	-4.85927e-164	-3.70527e-164	-9.33753e-163	6.90386e-163	-3.97124e-164	-4.43208e-163	1.68627e-163	3.99985e-163	-8.98451e-165	7.87818e-163	9.94388e-163	0
1.06988e-162	4.55922e-164	-6.53007e-163	-4.22916e-164	-1.84848e-164	1.35397e-162	-2.00116e-163	1.70697e-163	2.1632e-163	-6.35777e-163	6.3678e-163	-3.06458e-163	2.59103e-163	-2.04562e-163	-9.10454e-163	-9.76156e-164	3.13975e-163	-2.15567e-163	1.09712e-162	-4.85927e-164	-3.70527e-164	-9.33753e-163	6.90386e-163	-3.97124e-164	-4.43208e-163	1.68627e-163	3.99985e-163	-8.98451e-165	7.87818e-163	9.94388e-163	0
1.06988e-162	4.55922e-164	-6.53007e-163	-4.22916e-164	-1.84848e-164	1.35397e-162	-2.00116e-163	1.70697e-163	2.1632e-163	-6.35777e-163	6.3678e-163	-3.06458e-163	2.59103e-163	-2.04562e-163	-9.10454e-163	-9.76156e-164	3.13975e-163	-2.15567e-163	1.09712e-162	-4.85927e-164	-3.70527e-164	-9.33753e-163	6.90386e-163	-3.97124e-164	-4.43208e-163	1.68627e-163	3.99985e-163	-8.98451e-165	7.87818e-163	9.94388e-163	0
1.06988e-162	4.55922e-164	-6.53007e-163	-4.22916e-164	-1.84848e-164	1.35397e-162	-2.00116e-163	1.70697e-163	2.1632e-163	-6.35777e-163	6.3678e-163	-3.06458e-163	2.59103e-163	-2.04562e-163	-9.10454e-163	-9.76156e-164	3.13975e-163	-2.15567e-163	1.09712e-162	-4.85927e-164	-3.70527e-164	-9.33753e-163	6.90386e-163	-3.97124e-164	-4.43208e-163	1.68627e-163	3.99985e-163	-8.98451e-165	7.87818e-163	9.94388e-163	0
1.06988e-162	4.55922e-164	-6.53007e-163	-4.22916e-164	-1.84848e-164	1.35397e-162	-2.00116e-163	1.70697e-163	2.1632e-163	-6.35777e-163	6.3678e-163	-3.06458e-163	2.59103e-163	-2.04562e-163	-9.10454e-163	-9.76156e-164	3.13975e-163	-2.15567e-163	1.09712e-162	-4.85927e-164	-3.70527e-164	-9.33753e-163	6.90386e-163	-3.97124e-164	-4.43208e-163	1.68627e-163	3.99985e-163	-8.98451e-165	7.87818e-163	9.94388e-163	0
1.06988e-162	4.55922e-164	-6.53007e-163	-4.22916e-164	-1.84848e-164	1.35397e-162	-2.00116e-163	1.70697e-163	2.1632e-163	-6.35777e-163	6.3678e-163	-3.06458e-163	2.59103e-163	-2.04562e-163	-9.10454e-163	-9.76156e-164	3.13975e-163	-2.15567e-163	1.09712e-162	-4.85927e-164	-3.70527e-164	-9.33753e-163	6.90386e-163	-3.97124e-164	-4.43208e-163	1.68627e-163	3.99985e-163	-8.98451e-165	7.87818e-163	9.94388e-163	0
1.06988e-162	4.55922e-164	-6.53007e-163	-4.22916e-164	-1.84848e-164	1.35397e-162	-2.00116e-163	1.70697e-163	2.1632e-163	-6.35777e-163	6.3678e-163	-3.06458e-163	2.59103e-163	-2.04562e-163	-9.10454e-163	-9.76156e-164	3.13975e-163	-2.15567e-163	1.09712e-162	-4.85927e-164	-3.70527e-164	-9.33753e-163	6.90386e-163	-3.97124e-164	-4.43208e-163	1.68627e-163	3.99985e-163	-8.98451e-165	7.87818e-163	9.94388e-163	0
1.06988e-162	4.55922e-164	-6.53007e-163	-4.22916e-164	-1.84848e-164	1.35397e-162	-2.00116e-163	1.70697e-163	2.1632e-163	-6.35777e-163	6.3678e-163	-3.06458e-163	2.59103e-163	-2.04562e-163	-9.10454e-163	-9.76156e-164	3.13975e-163	-2.15567e-163	1.09712e-162	-4.85927e-164	-3.70527e-164	-9.33753e-163	6.90386e-163	-3.97124e-164	-4.43208e-163	1.68627e-163	3.99985e-163	-8.98451e-165	7.87818e-163	9.94388e-163	0
1.06988e-162	4.55922e-164	-6.53007e-163	-4.22916e-164	-1.84848e-164	1.35397e-162	-2.00116e-163	1.70697e-163	2.1632e-163	-6.35777e-163	6.3678e-163	-3.06458e-163	2.59103e-163	-2.04562e-163	-9.10454e-163	-9.76156e-164	3.13975e-163	-2.15567e-163	1.09712e-162	-4.85927e-164	-3.70527e-164	-9.33753e-163	6.90386e-163	-3.97124e-164	-4.43208e-163	1.68627e-163	3.99985e-163	-8.98451e-165	7.87818e-163	9.94388e-163	0
1.06988e-162	4.55922e-164	-6.53007e-163	-4.22916e-164	-1.84848e-164	1.35397e-162	-2.00116e-163	1.70697e-163	2.1632e-163	-6.35777e-163	6.3678e-163	-3.06458e-163	2.59103e-163	-2.04562e-163	-9.10454e-163	-9.76156e-164	3.13975e-163	-2.15567e-163	1.09712e-162	-4.85927e-164	-3.70527e-164	-9.33753e-163	6.90386e-163	-3.97124e-164	-4.43208e-163	1.68627e-163	3.99985e-163	-8.98451e-165	7.87818e-163	9.94388e-163	0
1.06988e-162	4.55922e-164	-6.53007e-163	-4.22916e-164	-1.84848e-164	1.35397e-162	-2.00116e-163	1.70697e-163	2.1632e-163	-6.35777e-163	6.3678e-163	-3.06458e-163	2.59103e-163	-2.04562e-163	-9.10454e-163	-9.76156e-164	3.13975e-163	-2.15567e-163	1.09712e-162	-4.85927e-164	-3.70527e-164	-9.33753e-163	6.90386e-163	-3.97124e-164	-4.43208e-163	1.68627e-163	3.99985e-163	-8.98451e-165	7.87818e-163	9.94388e-163	0
1.06988e-162	4.55922e-164	-6.53007e-163	-4.22916e-164	-1.84848e-164	1.35397e-162	-2.00116e-163	1.70697e-163	2.1632e-163	-6.35777e-163	6.3678e-163	-3.06458e-163	2.59103e-163	-2.04562e-163	-9.10454e-163	-9.76156e-164	3.13975e-163	-2.15567e-163	1.09712e-162	-4.85927e-164	-3.70527e-164	-9.33753e-163	6.90386e-163	-3.97124e-164	-4.43208e-163	1.68627e-163	3.99985e-163	-8.98451e-165	7.87818e-163	9.94388e-163	0
1.06988e-162	4.55922e-164	-6.53007e-163	-4.22916e-164	-1.84848e-164	1.35397e-162	-2.00116e-163	1.70697e-163	2.1632e-163	-6.35777e-163	6.3678e-163	-3.06458e-163	2.59103e-163	-2.04562e-163	-9.10454e-163	-9.76156e-164	3.13975e-163	-2.15567e-163	1.09712e-162	-4.85927e-164	-3.70527e-164	-9.33753e-163	6.90386e-163	-3.97124e-164	-4.43208e-163	1.68627e-163	3.99985e-163	-8.98451e-165	7.87818e-163	9.94388e-163	0
1.06988e-162	4.55922e-164	-6.53007e-163	-4.22916e-164	-1.84848e-164	1.35397e-162	-2.00116e-163	1.70697e-163	2.1632e-163	-6.35777e-163	6.3678e-163	-3.06458e-163	2.59103e-163	-2.04562e-163	-9.10454e-163	-9.76156e-164	3.13975e-163	-2.15567e-163	1.09712e-162	-4.85927e-164	-3.70527e-164	-9.33753e-163	6.90386e-163	-3.97124e-164	-4.43208e-163	1.68627e-163	3.99985e-163	-8.98451e-165	7.87818e-163	9.94388e-163	0
1.06988e-162	4.55922e-164	-6.53007e-163	-4.22916e-164	-1.84848e-164	1.35397e-162	-2.00116e-163	1.70697e-163	2.1632e-163	-6.35777e-163	6.3678e-163	-3.06458e-163	2.59103e-163	-2.04562e-163	-9.10454e-163	-9.76156e-164	3.13975e-163	-2.15567e-163	1.09712e-162	-4.85927e-164	-3.70527e-164	-9.33753e-163	6.90386e-163	-3.97124e-164	-4.43208e-163	1.68627e-163	3.99985e-163	-8.98451e-165	7.87818e-163	9.94388e-163	0
1.06988e-162	4.55922e-164	-6.53007e-163	-4.22916e-164	-1.84848e-164	1.35397e-162	-2.00116e-163	1.70697e-163	2.1632e-163	-6.35777e-163	6.3678e-163	-3.06458e-163	2.59103e-163	-2.04562e-163	-9.10454e-163	-9.76156e-164	3.13975e-163	-2.15567e-163	1.09712e-162	-4.85927e-164	-3.70527e-164	-9.33753e-163	6.90386e-163	-3.97124e-164	-4.43208e-163	1.68627e-163	3.99985e-163	-8.98451e-165	7.87818e-163	9.94388e-163	0
1.06988e-162	4.55922e-164	-6.53007e-163	-4.22916e-164	-1.84848e-164	1.35397e-162	-2.00116e-163	1.70697e-163	2.1632e-163	-6.35777e-163	6.3678e-163	-3.06458e-163	2.59103e-163	-2.04562e-163	-9.10454e-163	-9.76156e-164	3.13975e-163	-2.15567e-163	1.09712e-162	-4.85927e-164	-3.70527e-164	-9.33753e-163	6.90386e-163	-3.97124e-164	-4.43208e-163	1.68627e-163	3.99985e-163	-8.98451e-165	7.87818e-163	9.94388e-163	0
1.06988e-162	4.55922e-164	-6.53007e-163	-4.22916e-164	-1.84848e-164	1.35397e-162	-2.00116e-163	1.70697e-163	2.1632e-163	-6.35777e-163	6.3678e-163	-3.06458e-163	2.59103e-163	-2.04562e-163	-9.10454e-163	-9.76156e-164	3.13975e-163	-2.15567e-163	1.09712e-162	-4.85927e-164	-3.70527e-164	-9.33753e-163	6.90386e-163	-3.97124e-164	-4.43208e-163	1.68627e-163	3.99985e-163	-8.98451e-165	7.87818e-163	9.94388e-163	0
1.06988e-162	4.55922e-164	-6.53007e-163	-4.22916e-164	-1.84848e-164	1.35397e-162	-2.00116e-163	1.70697e-163	2.1632e-163	-6.35777e-163	6.3678e-163	-3.06458e-163	2.59103e-163	-2.04562e-163	-9.10454e-163	-9.76156e-164	3.13975e-163	-2.15567e-163	1.09712e-162	-4.85927e-164	-3.70527e-164	-9.33753e-163	6.90386e-163	-3.97124e-164	-4.43208e-163	1.68627e-163	3.99985e-163	-8.98451e-165	7.87818e-163	9.94388e-163	0
1.06988e-162	4.55922e-164	-6.53007e-163	-4.22916e-164	-1.84848e-164	1.35397e-162	-2.00116e-163	1.70697e-163	2.1632e-163	-6.35777e-163	6.3678e-163	-3.06458e-163	2.59103e-163	-2.04562e-163	-9.10454e-163	-9.76156e-164	3.13975e-163	-2.15567e-163	1.09712e-162	-4.85927e-164	-3.70527e-164	-9.33753e-163	6.90386e-163	-3.97124e-164	-4.43208e-163	1.68627e-163	3.99985e-163	-8.98451e-165	7.87818e-163	9.94388e-163	0
1.06988e-162	4.55922e-164	-6.53007e-163	-4.22916e-164	-1.84848e-164	1.35397e-162	-2.00116e-163	1.70697e-163	2.1632e-163	-6.35777e-163	6.3678e-163	-3.06458e-163	2.59103e-163	-2.04562e-163	-9.10454e-163	-9.76156e-164	3.13975e-163	-2.15567e-163	1.09712e-162	-4.85927e-164	-3.70527e-164	-9.33753e-163	6.90386e-163	-3.97124e-164	-4.43208e-163	1.68627e-163	3.99985e-163	-8.98451e-165	7.87818e-163	9.94388e-163	0
1.06988e-162	4.55922e-164	-6.53007e-163	-4.22916e-164	-1.84848e-164	1.35397e-162	-2.00116e-163	1.70697e-163	2.1632e-163	-6.35777e-163	6.3678e-163	-3.06458e-163	2.59103e-163	-2.04562e-163	-9.10454e-163	-9.76156e-164	3.13975e-163	-2.15567e-163	1.09712e-162	-4.85927e-164	-3.70527e-164	-9.33753e-163	6.90386e-163	-3.97124e-164	-4.43208e-163	1.68627e-163	3.99985e-163	-8.98451e-165	7.87818e-163	9.94388e-163	0
1.06988e-162	4.55922e-164	-6.53007e-163	-4.22916e-164	-1.84848e-164	1.35397e-162	-2.00116e-163	1.70697e-163	2.1632e-163	-6.35777e-163	6.3678e-163	-3.06458e-163	2.59103e-163	-2.04562e-163	-9.10454e-163	-9.76156e-164	3.13975e-163	-2.15567e-163	1.09712e-162	-4.85927e-164	-3.70527e-164	-9.33753e-163	6.90386e-163	-3.97124e-164	-4.43208e-163	1.68627e-163	3.99985e-163	-8.98451e-165	7.87818e-163	9.94388e-163	0
1.06988e-162	4.55922e-164	-6.53007e-163	-4.22916e-164	-1.84848e-164	1.35397e-162	-2.00116e-163	1.70697e-163	2.1632e-163	-6.35777e-163	6.3678e-163	-3.06458e-163	2.59103e-163	-2.04562e-163	-9.10454e-163	-9.76156e-164	3.13975e-163	-2.15567e-163	1.09712e-162	-4.85927e-164	-3.70527e-164	-9.33753e-163	6.90386e-163	-3.97124e-164	-4.43208e-163	1.68627e-163	3.99985e-163	-8.98451e-165	7.87818e-163	9.94388e-163	0
1.06988e-162	4.55922e-164	-6.53007e-163	-4.22916e-164	-1.84848e-164	1.35397e-162	-2.00116e-163	1.70697e-163	2.1632e-163	-6.35777e-163	6.3678e-163	-3.06458e-163	2.59103e-163	-2.04562e-163	-9.10454e-163	-9.76156e-164	3.13975e-163	-2.15567e-163	1.09712e-162	-4.85927e-164	-3.70527e-164	-9.33753e-163	6.90386e-163	-3.97124e-164	-4.43208e-163	1.68627e-163	3.99985e-163	-8.98451e-165	7.87818e-163	9.94388e-163	0
1.06988e-162	4.55922e-164	-6.53007e-163	-4.22916e-164	-1.84848e-164	1.35397e-162	-2.00116e-163	1.70697e-163	2.1632e-163	-6.35777e-163	6.3678e-163	-3.06458e-163	2.59103e-163	-2.04562e-163	-9.10454e-163	-9.76156e-164	3.13975e-163	-2.15567e-163	1.09712e-162	-4.85927e-164	-3.70527e-164	-9.33753e-163	6.90386e-163	-3.97124e-164	-4.43208e-163	1.68627e-163	3.99985e-163	-8.98451e-165	7.87818e-163	9.94388e-163	0
1.06988e-162	4.55922e-164	-6.53007e-163	-4.22916e-164	-1.84848e-164	1.35397e-162	-2.00116e-163	1.70697e-163	2.1632e-163	-6.35777e-163	6.3678e-163	-3.06458e-163	2.59103e-163	-2.04562e-163	-9.10454e-163	-9.76156e-164	3.13975e-163	-2.15567e-163	1.09712e-162	-4.85927e-164	-3.70527e-164	-9.33753e-163	6.90386e-163	-3.97124e-164	-4.43208e-163	1.68627e-163	3.99985e-163	-8.98451e-165	7.87818e-163	9.94388e-163	0
1.06988e-162	4.55922e-164	-6.53007e-163	-4.22916e-164	-1.84848e-164	1.35397e-162	-2.00116e-163	1.70697e-163	2.1632e-163	-6.35777e-163	6.3678e-163	-3.06458e-163	2.59103e-163	-2.04562e-163	-9.10454e-163	-9.76156e-164	3.13975e-163	-2.15567e-163	1.09712e-162	-4.85927e-164	-3.70527e-164	-9.33753e-163	6.90386e-163	-3.97124e-164	-4.43208e-163	1.68627e-163	3.99985e-163	-8.98451e-165	7.87818e-163	9.94388e-163	0
1.06988e-162	4.55922e-164	-6.53007e-163	-4.22916e-164	-1.84848e-164	1.35397e-162	-2.00116e-163	1.70697e-163	2.1632e-163	-6.35777e-163	6.3678e-163	-3.06458e-163	2.59103e-163	-2.04562e-163	-9.10454e-163	-9.76156e-164	3.13975e-163	-2.15567e-163	1.09712e-162	-4.85927e-164	-3.70527e-164	-9.33753e-163	6.90386e-163	-3.97124e-164	-4.43208e-163	1.68627e-163	3.99985e-163	-8.98451e-165	7.87818e-163	9.94388e-163	0
1.06988e-162	4.55922e-164	-6.53007e-163	-4.22916e-164	-1.84848e-164	1.35397e-162	-2.00116e-163	1.70697e-163	2.1632e-163	-6.35777e-163	6.3678e-163	-3.06458e-163	2.59103e-163	-2.04562e-163	-9.10454e-163	-9.76156e-164	3.13975e-163	-2.15567e-163	1.09712e-162	-4.85927e-164	-3.70527e-164	-9.33753e-163	6.90386e-163	-3.97124e-164	-4.43208e-163	1.68627e-163	3.99985e-163	-8.98451e-165	7.87818e-163	9.94388e-163	0
1.06988e-162	4.55922e-164	-6.53007e-163	-4.22916e-164	-1.84848e-164	1.35397e-162	-2.00116e-163	1.70697e-163	2.1632e-163	-6.35777e-163	6.3678e-163	-3.06458e-163	2.59103e-163	-2.04562e-163	-9.10454e-163	-9.76156e-164	3.13975e-163	-2.15567e-163	1.09712e-162	-4.85927e-164	-3.70527e-164	-9.33753e-163	6.90386e-163	-3.97124e-164	-4.43208e-163	1.68627e-163	3.99985e-163	-8.98451e-165	7.87818e-163	9.94388e-163	0
1.06988e-162	4.55922e-164	-6.53007e-163	-4.22916e-164	-1.84848e-164	1.35397e-162	-2.00116e-163	1.70697e-163	2.1632e-163	-6.35777e-163	6.3678e-163	-3.06458e-163	2.59103e-163	-2.04562e-163	-9.10454e-163	-9.76156e-164	3.13975e-163	-2.15567e-163	1.09712e-162	-4.85927e-164	-3.70527e-164	-9.33753e-163	6.90386e-163	-3.97124e-164	-4.43208e-163	1.68627e-163	3.99985e-163	-8.98451e-165	7.87818e-163	9.94388e-163	0
1.06988e-162	4.55922e-164	-6.53007e-163	-4.22916e-164	-1.84848e-164	1.35397e-162	-2.00116e-163	1.70697e-163	2.1632e-163	-6.35777e-163	6.3678e-163	-3.06458e-163	2.59103e-163	-2.04562e-163	-9.10454e-163	-9.76156e-164	3.13975e-163	-2.15567e-163	1.09712e-162	-4.85927e-164	-3.70527e-164	-9.33753e-163	6.90386e-163	-3.97124e-164	-4.43208e-163	1.68627e-163	3.99985e-163	-8.98451e-165	7.87818e-163	9.94388e-163	0
1.06988e-162	4.55922e-164	-6.53007e-163	-4.22916e-164	-1.84848e-164	1.35397e-162	-2.00116e-163	1.70697e-163	2.1632e-163	-6.35777e-163	6.3678e-163	-3.06458e-163	2.59103e-163	-2.04562e-163	-9.10454e-163	-9.76156e-164	3.13975e-163	-2.15567e-163	1.09712e-162	-4.85927e-164	-3.70527e-164	-9.33753e-163	6.90386e-163	-3.97124e-164	-4.43208e-163	1.68627e-163	3.99985e-163	-8.98451e-165	7.87818e-163	9.94388e-163	0
1.06988e-162	4.55922e-164	-6.53007e-163	-4.22916e-164	-1.84848e-164	1.35397e-162	-2.00116e-163	1.70697e-163	2.1632e-163	-6.35777e-163	6.3678e-163	-3.06458e-163	2.59103e-163	-2.04562e-163	-9.10454e-163	-9.76156e-164	3.13975e-163	-2.15567e-163	1.09712e-162	-4.85927e-164	-3.70527e-164	-9.33753e-163	6.90386e-163	-3.97124e-164	-4.43208e-163	1.68627e-163	3.99985e-163	-8.98451e-165	7.87818e-163	9.94388e-163	0
1.06988e-162	4.55922e-164	-6.53007e-163	-4.22916e-164	-1.84848e-164	1.35397e-162	-2.00116e-163	1.70697e-163	2.1632e-163	-6.35777e-163	6.3678e-163	-3.06458e-163	2.59103e-163	-2.04562e-163	-9.10454e-163	-9.76156e-164	3.13975e-163	-2.15567e-163	1.09712e-162	-4.85927e-164	-3.70527e-164	-9.33753e-163	6.90386e-163	-3.97124e-164	-4.43208e-163	1.68627e-163	3.99985e-163	-8.98451e-165	7.87818e-163	9.94388e-163	0
1.06988e-162	4.55922e-164	-6.53007e-163	-4.22916e-164	-1.84848e-164	1.35397e-162	-2.00116e-163	1.70697e-163	2.1632e-163	-6.35777e-163	6.3678e-163	-3.06458e-163	2.59103e-163	-2.04562e-163	-9.10454e-163	-9.76156e-164	3.13975e-163	-2.15567e-163	1.09712e-162	-4.85927e-164	-3.70527e-164	-9.33753e-163	6.90386e-163	-3.97124e-164	-4.43208e-163	1.68627e-163	3.99985e-163	-8.98451e-165	7.87818e-163	9.94388e-163	0
1.06988e-162	4.55922e-164	-6.53007e-163	-4.22916e-164	-1.84848e-164	1.35397e-162	-2.00116e-163	1.70697e-163	2.1632e-163	-6.35777e-163	6.3678e-163	-3.06458e-163	2.59103e-163	-2.04562e-163	-9.10454e-163	-9.76156e-164	3.13975e-163	-2.15567e-163	1.09712e-162	-4.85927e-164	-3.70527e-164	-9.33753e-163	6.90386e-163	-3.97124e-164	-4.43208e-163	1.68627e-163	3.99985e-163	-8.98451e-165	7.87818e-163	9.94388e-163	0
1.06988e-162	4.55922e-164	-6.53007e-163	-4.22916e-164	-1.84848e-164	1.35397e-162	-2.00116e-163	1.70697e-163	2.1632e-163	-6.35777e-163	6.3678e-163	-3.06458e-163	2.59103e-163	-2.04562e-163	-9.10454e-163	-9.76156e-164	3.13975e-163	-2.15567e-163	1.09712e-162	-4.85927e-164	-3.70527e-164	-9.33753e-163	6.90386e-163	-3.97124e-164	-4.43208e-163	1.68627e-163	3.99985e-163	-8.98451e-165	7.87818e-163	9.94388e-163	0
1.06988e-162	4.55922e-164	-6.53007e-163	-4.22916e-164	-1.84848e-164	1.35397e-162	-2.00116e-163	1.70697e-163	2.1632e-163	-6.35777e-163	6.3678e-163	-3.06458e-163	2.59103e-163	-2.04562e-163	-9.10454e-163	-9.76156e-164	3.13975e-163	-2.15567e-163	1.09712e-162	-4.85927e-164	-3.70527e-164	-9.33753e-163	6.90386e-163	-3.97124e-164	-4.43208e-163	1.68627e-163	3.99985e-163	-8.98451e-165	7.87818e-163	9.94388e-163	0
1.06988e-162	4.55922e-164	-6.53007e-163	-4.22916e-164	-1.84848e-164	1.35397e-162	-2.00116e-163	1.70697e-163	2.1632e-163	-6.35777e-163	6.3678e-163	-3.06458e-163	2.59103e-163	-2.04562e-163	-9.10454e-163	-9.76156e-164	3.13975e-163	-2.15567e-163	1.09712e-162	-4.85927e-164	-3.70527e-164	-9.33753e-163	6.90386e-163	-3.97124e-164	-4.43208e-163	1.68627e-163	3.99985e-163	-8.98451e-165	7.87818e-163	9.94388e-163	0
1.06988e-162	4.55922e-164	-6.53007e-163	-4.22916e-164	-1.84848e-164	1.35397e-162	-2.00116e-163	1.70697e-163	2.1632e-163	-6.35777e-163	6.3678e-163	-3.06458e-163	2.59103e-163	-2.04562e-163	-9.10454e-163	-9.76156e-164	3.13975e-163	-2.15567e-163	1.09712e-162	-4.85927e-164	-3.70527e-164	-9.33753e-163	6.90386e-163	-3.97124e-164	-4.43208e-163	1.68627e-163	3.99985e-163	-8.98451e-165	7.87818e-163	9.94388e-163	0
1.06988e-162	4.55922e-164	-6.53007e-163	-4.22916e-164	-1.84848e-164	1.35397e-162	-2.00116e-163	1.70697e-163	2.1632e-163	-6.35777e-163	6.3678e-163	-3.06458e-163	2.59103e-163	-2.04562e-163	-9.10454e-163	-9.76156e-164	3.13975e-163	-2.15567e-163	1.09712e-162	-4.85927e-164	-3.70527e-164	-9.33753e-163	6.90386e-163	-3.97124e-164	-4.43208e-163	1.68627e-163	3.99985e-163	-8.98451e-165	7.87818e-163	9.94388e-163	0
1.06988e-162	4.55922e-164	-6.53007e-163	-4.22916e-164	-1.84848e-164	1.35397e-162	-2.00116e-163	1.70697e-163	2.1632e-163	-6.35777e-163	6.3678e-163	-3.06458e-163	2.59103e-163	-2.04562e-163	-9.10454e-163	-9.76156e-164	3.13975e-163	-2.15567e-163	1.09712e-162	-4.85927e-164	-3.70527e-164	-9.33753e-163	6.90386e-163	-3.97124e-164	-4.43208e-163	1.68627e-163	3.99985e-163	-8.98451e-165	7.87818e-163	9.94388e-163	0
1.06988e-162	4.55922e-164	-6.53007e-163	-4.22916e-164	-1.84848e-164	1.35397e-162	-2.00116e-163	1.70697e-163	2.1632e-163	-6.35777e-163	6.3678e-163	-3.06458e-163	2.59103e-163	-2.04562e-163	-9.10454e-163	-9.76156e-164	3.13975e-163	-2.15567e-163	1.09712e-162	-4.85927e-164	-3.70527e-164	-9.33753e-163	6.90386e-163	-3.97124e-164	-4.43208e-163	1.68627e-163	3.99985e-163	-8.98451e-165	7.87818e-163	9.94388e-163	0
1.06988e-162	4.55922e-164	-6.53007e-163	-4.22916e-164	-1.84848e-164	1.35397e-162	-2.00116e-163	1.70697e-163	2.1632e-163	-6.35777e-163	6.3678e-163	-3.06458e-163	2.59103e-163	-2.04562e-163	-9.10454e-163	-9.76156e-164	3.13975e-163	-2.15567e-163	1.09712e-162	-4.85927e-164	-3.70527e-164	-9.33753e-163	6.90386e-163	-3.97124e-164	-4.43208e-163	1.68627e-163	3.99985e-163	-8.98451e-165	7.87818e-163	9.94388e-163	0
1.06988e-162	4.55922e-164	-6.53007e-163	-4.22916e-164	-1.84848e-164	1.35397e-162	-2.00116e-163	1.70697e-163	2.1632e-163	-6.35777e-163	6.3678e-163	-3.06458e-163	2.59103e-163	-2.04562e-163	-9.10454e-163	-9.76156e-164	3.13975e-163	-2.15567e-163	1.09712e-162	-4.85927e-164	-3.70527e-164	-9.33753e-163	6.90386e-163	-3.97124e-164	-4.43208e-163	1.68627e-163	3.99985e-163	-8.98451e-165	7.87818e-163	9.94388e-163	0
1.06988e-162	4.55922e-164	-6.53007e-163	-4.22916e-164	-1.84848e-164	1.35397e-162	-2.00116e-163	1.70697e-163	2.1632e-163	-6.35777e-163	6.3678e-163	-3.06458e-163	2.59103e-163	-2.04562e-163	-9.10454e-163	-9.76156e-164	3.13975e-163	-2.15567e-163	1.09712e-162	-4.85927e-164	-3.70527e-164	-9.33753e-163	6.90386e-163	-3.97124e-164	-4.43208e-163	1.68627e-163	3.99985e-163	-8.98451e-165	7.87818e-163	9.94388e-163	0
1.06988e-162	4.55922e-164	-6.53007e-163	-4.22916e-164	-1.84848e-164	1.35397e-162	-2.00116e-163	1.70697e-163	2.1632e-163	-6.35777e-163	6.3678e-163	-3.06458e-163	2.59103e-163	-2.04562e-163	-9.10454e-163	-9.76156e-164	3.13975e-163	-2.15567e-163	1.09712e-162	-4.85927e-164	-3.70527e-164	-9.33753e-163	6.90386e-163	-3.97124e-164	-4.43208e-163	1.68627e-163	3.99985e-163	-8.98451e-165	7.87818e-163	9.94388e-163	0
1.06988e-162	4.55922e-164	-6.53007e-163	-4.22916e-164	-1.84848e-164	1.35397e-162	-2.00116e-163	1.70697e-163	2.1632e-163	-6.35777e-163	6.3678e-163	-3.06458e-163	2.59103e-163	-2.04562e-163	-9.10454e-163	-9.76156e-164	3.13975e-163	-2.15567e-163	1.09712e-162	-4.85927e-164	-3.70527e-164	-9.33753e-163	6.90386e-163	-3.97124e-164	-4.43208e-163	1.68627e-163	3.99985e-163	-8.98451e-165	7.87818e-163	9.94388e-163	0
1.06988e-162	4.55922e-164	-6.53007e-163	-4.22916e-164	-1.84848e-164	1.35397e-162	-2.00116e-163	1.70697e-163	2.1632e-163	-6.35777e-163	6.3678e-163	-3.06458e-163	2.59103e-163	-2.04562e-163	-9.10454e-163	-9.76156e-164	3.13975e-163	-2.15567e-163	1.09712e-162	-4.85927e-164	-3.70527e-164	-9.33753e-163	6.90386e-163	-3.97124e-164	-4.43208e-163	1.68627e-163	3.99985e-163	-8.98451e-165	7.87818e-163	9.94388e-163	0
1.06988e-162	4.55922e-164	-6.53007e-163	-4.22916e-164	-1.84848e-164	1.35397e-162	-2.00116e-163	1.70697e-163	2.1632e-163	-6.35777e-163	6.3678e-163	-3.06458e-163	2.59103e-163	-2.04562e-163	-9.10454e-163	-9.76156e-164	3.13975e-163	-2.15567e-163	1.09712e-162	-4.85927e-164	-3.70527e-164	-9.33753e-163	6.90386e-163	-3.97124e-164	-4.43208e-163	1.68627e-163	3.99985e-163	-8.98451e-165	7.87818e-163	9.94388e-163	0
1.06988e-162	4.55922e-164	-6.53007e-163	-4.22916e-164	-1.84848e-164	1.35397e-162	-2.00116e-163	1.70697e-163	2.1632e-163	-6.35777e-163	6.3678e-163	-3.06458e-163	2.59103e-163	-2.04562e-163	-9.10454e-163	-9.76156e-164	3.13975e-163	-2.15567e-163	1.09712e-162	-4.85927e-164	-3.70527e-164	-9.33753e-163	6.90386e-163	-3.97124e-164	-4.43208e-163	1.68627e-163	3.99985e-163	-8.98451e-165	7.87818e-163	9.94388e-163	0
1.06988e-162	4.55922e-164	-6.53007e-163	-4.22916e-164	-1.84848e-164	1.35397e-162	-2.00116e-163	1.70697e-163	2.1632e-163	-6.35777e-163	6.3678e-163	-3.06458e-163	2.59103e-163	-2.04562e-163	-9.10454e-163	-9.76156e-164	3.13975e-163	-2.15567e-163	1.09712e-162	-4.85927e-164	-3.70527e-164	-9.33753e-163	6.90386e-163	-3.97124e-164	-4.43208e-163	1.68627e-163	3.99985e-163	-8.98451e-165	7.87818e-163	9.94388e-163	0
1.06988e-162	4.55922e-164	-6.53007e-163	-4.22916e-164	-1.84848e-164	1.35397e-162	-2.00116e-163	1.70697e-163	2.1632e-163	-6.35777e-163	6.3678e-163	-3.06458e-163	2.59103e-163	-2.04562e-163	-9.10454e-163	-9.76156e-164	3.13975e-163	-2.15567e-163	1.09712e-162	-4.85927e-164	-3.70527e-164	-9.33753e-163	6.90386e-163	-3.97124e-164	-4.43208e-163	1.68627e-163	3.99985e-163	-8.98451e-165	7.87818e-163	9.94388e-163	0
1.06988e-162	4.55922e-164	-6.53007e-163	-4.22916e-164	-1.84848e-164	1.35397e-162	-2.00116e-163	1.70697e-163	2.1632e-163	-6.35777e-163	6.3678e-163	-3.06458e-163	2.59103e-163	-2.04562e-163	-9.10454e-163	-9.76156e-164	3.13975e-163	-2.15567e-163	1.09712e-162	-4.85927e-164	-3.70527e-164	-9.33753e-163	6.90386e-163	-3.97124e-164	-4.43208e-163	1.68627e-163	3.99985e-163	-8.98451e-165	7.87818e-163	9.94388e-163	0
1.06988e-162	4.55922e-164	-6.53007e-163	-4.22916e-164	-1.84848e-164	1.35397e-162	-2.00116e-163	1.70697e-163	2.1632e-163	-6.35777e-163	6.3678e-163	-3.06458e-163	2.59103e-163	-2.04562e-163	-9.10454e-163	-9.76156e-164	3.13975e-163	-2.15567e-163	1.09712e-162	-4.85927e-164	-3.70527e-164	-9.33753e-163	6.90386e-163	-3.97124e-164	-4.43208e-163	1.68627e-163	3.99985e-163	-8.98451e-165	7.87818e-163	9.94388e-163	0
1.06988e-162	4.55922e-164	-6.53007e-163	-4.22916e-164	-1.84848e-164	1.35397e-162	-2.00116e-163	1.70697e-163	2.1632e-163	-6.35777e-163	6.3678e-163	-3.06458e-163	2.59103e-163	-2.04562e-163	-9.10454e-163	-9.76156e-164	3.13975e-163	-2.15567e-163	1.09712e-162	-4.85927e-164	-3.70527e-164	-9.33753e-163	6.90386e-163	-3.97124e-164	-4.43208e-163	1.68627e-163	3.99985e-163	-8.98451e-165	7.87818e-163	9.94388e-163	0
1.06988e-162	4.55922e-164	-6.53007e-163	-4.22916e-164	-1.84848e-164	1.35397e-162	-2.00116e-163	1.70697e-163	2.1632e-163	-6.35777e-163	6.3678e-163	-3.06458e-163	2.59103e-163	-2.04562e-163	-9.10454e-163	-9.76156e-164	3.13975e-163	-2.15567e-163	1.09712e-162	-4.85927e-164	-3.70527e-164	-9.33753e-163	6.90386e-163	-3.97124e-164	-4.43208e-163	1.68627e-163	3.99985e-163	-8.98451e-165	7.87818e-163	9.94388e-163	0
1.06988e-162	4.55922e-164	-6.53007e-163	-4.22916e-164	-1.84848e-164	1.35397e-162	-2.00116e-163	1.70697e-163	2.1632e-163	-6.35777e-163	6.3678e-163	-3.06458e-163	2.59103e-163	-2.04562e-163	-9.10454e-163	-9.76156e-164	3.13975e-163	-2.15567e-163	1.09712e-162	-4.85927e-164	-3.70527e-164	-9.33753e-163	6.90386e-163	-3.97124e-164	-4.43208e-163	1.68627e-163	3.99985e-163	-8.98451e-165	7.87818e-163	9.94388e-163	0
1.06988e-162	4.55922e-164	-6.53007e-163	-4.22916e-164	-1.84848e-164	1.35397e-162	-2.00116e-163	1.70697e-163	2.1632e-163	-6.35777e-163	6.3678e-163	-3.06458e-163	2.59103e-163	-2.04562e-163	-9.10454e-163	-9.76156e-164	3.13975e-163	-2.15567e-163	1.09712e-162	-4.85927e-164	-3.70527e-164	-9.33753e-163	6.90386e-163	-3.97124e-164	-4.43208e-163	1.68627e-163	3.99985e-163	-8.98451e-165	7.87818e-163	9.94388e-163	0
1.06988e-162	4.55922e-164	-6.53007e-163	-4.22916e-164	-1.84848e-164	1.35397e-162	-2.00116e-163	1.70697e-163	2.1632e-163	-6.35777e-163	6.3678e-163	-3.06458e-163	2.59103e-163	-2.04562e-163	-9.10454e-163	-9.76156e-164	3.13975e-163	-2.15567e-163	1.09712e-162	-4.85927e-164	-3.70527e-164	-9.33753e-163	6.90386e-163	-3.97124e-164	-4.43208e-163	1.68627e-163	3.99985e-163	-8.98451e-165	7.87818e-163	9.94388e-163	0
1.06988e-162	4.55922e-164	-6.53007e-163	-4.22916e-164	-1.84848e-164	1.35397e-162	-2.00116e-163	1.70697e-163	2.1632e-163	-6.35777e-163	6.3678e-163	-3.06458e-163	2.59103e-163	-2.04562e-163	-9.10454e-163	-9.76156e-164	3.13975e-163	-2.15567e-163	1.09712e-162	-4.85927e-164	-3.70527e-164	-9.33753e-163	6.90386e-163	-3.97124e-164	-4.43208e-163	1.68627e-163	3.99985e-163	-8.98451e-165	7.87818e-163	9.94388e-163	0
1.06988e-162	4.55922e-164	-6.53007e-163	-4.22916e-164	-1.84848e-164	1.35397e-162	-2.00116e-163	1.70697e-163	2.1632e-163	-6.35777e-163	6.3678e-163	-3.06458e-163	2.59103e-163	-2.04562e-163	-9.10454e-163	-9.76156e-164	3.13975e-163	-2.15567e-163	1.09712e-162	-4.85927e-164	-3.70527e-164	-9.33753e-163	6.90386e-163	-3.97124e-164	-4.43208e-163	1.68627e-163	3.99985e-163	-8.98451e-165	7.87818e-163	9.94388e-163	0
1.06988e-162	4.55922e-164	-6.53007e-163	-4.22916e-164	-1.84848e-164	1.35397e-162	-2.00116e-163	1.70697e-163	2.1632e-163	-6.35777e-163	6.3678e-163	-3.06458e-163	2.59103e-163	-2.04562e-163	-9.10454e-163	-9.76156e-164	3.13975e-163	-2.15567e-163	1.09712e-162	-4.85927e-164	-3.70527e-164	-9.33753e-163	6.90386e-163	-3.97124e-164	-4.43208e-163	1.68627e-163	3.99985e-163	-8.98451e-165	7.87818e-163	9.94388e-163	0
1.06988e-162	4.55922e-164	-6.53007e-163	-4.22916e-164	-1.84848e-164	1.35397e-162	-2.00116e-163	1.70697e-163	2.1632e-163	-6.35777e-163	6.3678e-163	-3.06458e-163	2.59103e-163	-2.04562e-163	-9.10454e-163	-9.76156e-164	3.13975e-163	-2.15567e-163	1.09712e-162	-4.85927e-164	-3.70527e-164	-9.33753e-163	6.90386e-163	-3.97124e-164	-4.43208e-163	1.68627e-163	3.99985e-163	-8.98451e-165	7.87818e-163	9.94388e-163	0
1.06988e-162	4.55922e-164	-6.53007e-163	-4.22916e-164	-1.84848e-164	1.35397e-162	-2.00116e-163	1.70697e-163	2.1632e-163	-6.35777e-163	6.3678e-163	-3.06458e-163	2.59103e-163	-2.04562e-163	-9.10454e-163	-9.76156e-164	3.13975e-163	-2.15567e-163	1.09712e-162	-4.85927e-164	-3.70527e-164	-9.33753e-163	6.90386e-163	-3.97124e-164	-4.43208e-163	1.68627e-163	3.99985e-163	-8.98451e-165	7.87818e-163	9.94388e-163	0
1.06988e-162	4.55922e-164	-6.53007e-163	-4.22916e-164	-1.84848e-164	1.35397e-162	-2.00116e-163	1.70697e-163	2.1632e-163	-6.35777e-163	6.3678e-163	-3.06458e-163	2.59103e-163	-2.04562e-163	-9.10454e-163	-9.76156e-164	3.13975e-163	-2.15567e-163	1.09712e-162	-4.85927e-164	-3.70527e-164	-9.33753e-163	6.90386e-163	-3.97124e-164	-4.43208e-163	1.68627e-163	3.99985e-163	-8.98451e-165	7.87818e-163	9.94388e-163	0
1.06988e-162	4.55922e-164	-6.53007e-163	-4.22916e-164	-1.84848e-164	1.35397e-162	-2.00116e-163	1.70697e-163	2.1632e-163	-6.35777e-163	6.3678e-163	-3.06458e-163	2.59103e-163	-2.04562e-163	-9.10454e-163	-9.76156e-164	3.13975e-163	-2.15567e-163	1.09712e-162	-4.85927e-164	-3.70527e-164	-9.33753e-163	6.90386e-163	-3.97124e-164	-4.43208e-163	1.68627e-163	3.99985e-163	-8.98451e-165	7.87818e-163	9.94388e-163	0
1.06988e-162	4.55922e-164	-6.53007e-163	-4.22916e-164	-1.84848e-164	1.35397e-162	-2.00116e-163	1.70697e-163	2.1632e-163	-6.35777e-163	6.3678e-163	-3.06458e-163	2.59103e-163	-2.04562e-163	-9.10454e-163	-9.76156e-164	3.13975e-163	-2.15567e-163	1.09712e-162	-4.85927e-164	-3.70527e-164	-9.33753e-163	6.90386e-163	-3.97124e-164	-4.43208e-163	1.68627e-163	3.99985e-163	-8.98451e-165	7.87818e-163	9.94388e-163	0
1.06988e-162	4.55922e-164	-6.53007e-163	-4.22916e-164	-1.84848e-164	1.35397e-162	-2.00116e-163	1.70697e-163	2.1632e-163	-6.35777e-163	6.3678e-163	-3.06458e-163	2.59103e-163	-2.04562e-163	-9.10454e-163	-9.76156e-164	3.13975e-163	-2.15567e-163	1.09712e-162	-4.85927e-164	-3.70527e-164	-9.33753e-163	6.90386e-163	-3.97124e-164	-4.43208e-163	1.68627e-163	3.99985e-163	-8.98451e-165	7.87818e-163	9.94388e-163	0
1.06988e-162	4.55922e-164	-6.53007e-163	-4.22916e-164	-1.84848e-164	1.35397e-162	-2.00116e-163	1.70697e-163	2.1632e-163	-6.35777e-163	6.3678e-163	-3.06458e-163	2.59103e-163	-2.04562e-163	-9.10454e-163	-9.76156e-164	3.13975e-163	-2.15567e-163	1.09712e-162	-4.85927e-164	-3.70527e-164	-9.33753e-163	6.90386e-163	-3.97124e-164	-4.43208e-163	1.68627e-163	3.99985e-163	-8.98451e-165	7.87818e-163	9.94388e-163	0
1.06988e-162	4.55922e-164	-6.53007e-163	-4.22916e-164	-1.84848e-164	1.35397e-162	-2.00116e-163	1.70697e-163	2.1632e-163	-6.35777e-163	6.3678e-163	-3.06458e-163	2.59103e-163	-2.04562e-163	-9.10454e-163	-9.76156e-164	3.13975e-163	-2.15567e-163	1.09712e-162	-4.85927e-164	-3.70527e-164	-9.33753e-163	6.90386e-163	-3.97124e-164	-4.43208e-163	1.68627e-163	3.99985e-163	-8.98451e-165	7.87818e-163	9.94388e-163	0
1.06988e-162	4.55922e-164	-6.53007e-163	-4.22916e-164	-1.84848e-164	1.35397e-162	-2.00116e-163	1.70697e-163	2.1632e-163	-6.35777e-163	6.3678e-163	-3.06458e-163	2.59103e-163	-2.04562e-163	-9.10454e-163	-9.76156e-164	3.13975e-163	-2.15567e-163	1.09712e-162	-4.85927e-164	-3.70527e-164	-9.33753e-163	6.90386e-163	-3.97124e-164	-4.43208e-163	1.68627e-163	3.99985e-163	-8.98451e-165	7.87818e-163	9.94388e-163	0
1.06988e-162	4.55922e-164	-6.53007e-163	-4.22916e-164	-1.84848e-164	1.35397e-162	-2.00116e-163	1.70697e-163	2.1632e-163	-6.35777e-163	6.3678e-163	-3.06458e-163	2.59103e-163	-2.04562e-163	-9.10454e-163	-9.76156e-164	3.13975e-163	-2.15567e-163	1.09712e-162	-4.85927e-164	-3.70527e-164	-9.33753e-163	6.90386e-163	-3.97124e-164	-4.43208e-163	1.68627e-163	3.99985e-163	-8.98451e-165	7.87818e-163	9.94388e-163	0
1.06988e-162	4.55922e-164	-6.53007e-163	-4.22916e-164	-1.84848e-164	1.35397e-162	-2.00116e-163	1.70697e-163	2.1632e-163	-6.35777e-163	6.3678e-163	-3.06458e-163	2.59103e-163	-2.04562e-163	-9.10454e-163	-9.76156e-164	3.13975e-163	-2.15567e-163	1.09712e-162	-4.85927e-164	-3.70527e-164	-9.33753e-163	6.90386e-163	-3.97124e-164	-4.43208e-163	1.68627e-163	3.99985e-163	-8.98451e-165	7.87818e-163	9.94388e-163	0
1.06988e-162	4.55922e-164	-6.53007e-163	-4.22916e-164	-1.84848e-164	1.35397e-162	-2.00116e-163	1.70697e-163	2.1632e-163	-6.35777e-163	6.3678e-163	-3.06458e-163	2.59103e-163	-2.04562e-163	-9.10454e-163	-9.76156e-164	3.13975e-163	-2.15567e-163	1.09712e-162	-4.85927e-164	-3.70527e-164	-9.33753e-163	6.90386e-163	-3.97124e-164	-4.43208e-163	1.68627e-163	3.99985e-163	-8.98451e-165	7.87818e-163	9.94388e-163	0
1.06988e-162	4.55922e-164	-6.53007e-163	-4.22916e-164	-1.84848e-164	1.35397e-162	-2.00116e-163	1.70697e-163	2.1632e-163	-6.35777e-163	6.3678e-163	-3.06458e-163	2.59103e-163	-2.04562e-163	-9.10454e-163	-9.76156e-164	3.13975e-163	-2.15567e-163	1.09712e-162	-4.85927e-164	-3.70527e-164	-9.33753e-163	6.90386e-163	-3.97124e-164	-4.43208e-163	1.68627e-163	3.99985e-163	-8.98451e-165	7.87818e-163	9.94388e-163	0
1.06988e-162	4.55922e-164	-6.53007e-163	-4.22916e-164	-1.84848e-164	1.35397e-162	-2.00116e-163	1.70697e-163	2.1632e-163	-6.35777e-163	6.3678e-163	-3.06458e-163	2.59103e-163	-2.04562e-163	-9.10454e-163	-9.76156e-164	3.13975e-163	-2.15567e-163	1.09712e-162	-4.85927e-164	-3.70527e-164	-9.33753e-163	6.90386e-163	-3.97124e-164	-4.43208e-163	1.68627e-163	3.99985e-163	-8.98451e-165	7.87818e-163	9.94388e-163	0
1.06988e-162	4.55922e-164	-6.53007e-163	-4.22916e-164	-1.84848e-164	1.35397e-162	-2.00116e-163	1.70697e-163	2.1632e-163	-6.35777e-163	6.3678e-163	-3.06458e-163	2.59103e-163	-2.04562e-163	-9.10454e-163	-9.76156e-164	3.13975e-163	-2.15567e-163	1.09712e-162	-4.85927e-164	-3.70527e-164	-9.33753e-163	6.90386e-163	-3.97124e-164	-4.43208e-163	1.68627e-163	3.99985e-163	-8.98451e-165	7.87818e-163	9.94388e-163	0
1.06988e-162	4.55922e-164	-6.53007e-163	-4.22916e-164	-1.84848e-164	1.35397e-162	-2.00116e-163	1.70697e-163	2.1632e-163	-6.35777e-163	6.3678e-163	-3.06458e-163	2.59103e-163	-2.04562e-163	-9.10454e-163	-9.76156e-164	3.13975e-163	-2.15567e-163	1.09712e-162	-4.85927e-164	-3.70527e-164	-9.33753e-163	6.90386e-163	-3.97124e-164	-4.43208e-163	1.68627e-163	3.99985e-163	-8.98451e-165	7.87818e-163	9.94388e-163	0
1.06988e-162	4.55922e-164	-6.53007e-163	-4.22916e-164	-1.84848e-164	1.35397e-162	-2.00116e-163	1.70697e-163	2.1632e-163	-6.35777e-163	6.3678e-163	-3.06458e-163	2.59103e-163	-2.04562e-163	-9.10454e-163	-9.76156e-164	3.13975e-163	-2.15567e-163	1.09712e-162	-4.85927e-164	-3.70527e-164	-9.33753e-163	6.90386e-163	-3.97124e-164	-4.43208e-163	1.68627e-163	3.99985e-163	-8.98451e-165	7.87818e-163	9.94388e-163	0
1.06988e-162	4.55922e-164	-6.53007e-163	-4.22916e-164	-1.84848e-164	1.35397e-162	-2.00116e-163	1.70697e-163	2.1632e-163	-6.35777e-163	6.3678e-163	-3.06458e-163	2.59103e-163	-2.04562e-163	-9.10454e-163	-9.76156e-164	3.13975e-163	-2.15567e-163	1.09712e-162	-4.85927e-164	-3.70527e-164	-9.33753e-163	6.90386e-163	-3.97124e-164	-4.43208e-163	1.68627e-163	3.99985e-163	-8.98451e-165	7.87818e-163	9.94388e-163	0
1.06988e-162	4.55922e-164	-6.53007e-163	-4.22916e-164	-1.84848e-164	1.35397e-162	-2.00116e-163	1.70697e-163	2.1632e-163	-6.35777e-163	6.3678e-163	-3.06458e-163	2.59103e-163	-2.04562e-163	-9.10454e-163	-9.76156e-164	3.13975e-163	-2.15567e-163	1.09712e-162	-4.85927e-164	-3.70527e-164	-9.33753e-163	6.90386e-163	-3.97124e-164	-4.43208e-163	1.68627e-163	3.99985e-163	-8.98451e-165	7.87818e-163	9.94388e-163	0
1.06988e-162	4.55922e-164	-6.53007e-163	-4.22916e-164	-1.84848e-164	1.35397e-162	-2.00116e-163	1.70697e-163	2.1632e-163	-6.35777e-163	6.3678e-163	-3.06458e-163	2.59103e-163	-2.04562e-163	-9.10454e-163	-9.76156e-164	3.13975e-163	-2.15567e-163	1.09712e-162	-4.85927e-164	-3.70527e-164	-9.33753e-163	6.90386e-163	-3.97124e-164	-4.43208e-163	1.68627e-163	3.99985e-163	-8.98451e-165	7.87818e-163	9.94388e-163	0
1.06988e-162	4.55922e-164	-6.53007e-163	-4.22916e-164	-1.84848e-164	1.35397e-162	-2.00116e-163	1.70697e-163	2.1632e-163	-6.35777e-163	6.3678e-163	-3.06458e-163	2.59103e-163	-2.04562e-163	-9.10454e-163	-9.76156e-164	3.13975e-163	-2.15567e-163	1.09712e-162	-4.85927e-164	-3.70527e-164	-9.33753e-163	6.90386e-163	-3.97124e-164	-4.43208e-163	1.68627e-163	3.99985e-163	-8.98451e-165	7.87818e-163	9.94388e-163	0
1.06988e-162	4.55922e-164	-6.53007e-163	-4.22916e-164	-1.84848e-164	1.35397e-162	-2.00116e-163	1.70697e-163	2.1632e-163	-6.35777e-163	6.3678e-163	-3.06458e-163	2.59103e-163	-2.04562e-163	-9.10454e-163	-9.76156e-164	3.13975e-163	-2.15567e-163	1.09712e-162	-4.85927e-164	-3.70527e-164	-9.33753e-163	6.90386e-163	-3.97124e-164	-4.43208e-163	1.68627e-163	3.99985e-163	-8.98451e-165	7.87818e-163	9.94388e-163	0
1.06988e-162	4.55922e-164	-6.53007e-163	-4.22916e-164	-1.84848e-164	1.35397e-162	-2.00116e-163	1.70697e-163	2.1632e-163	-6.35777e-163	6.3678e-163	-3.06458e-163	2.59103e-163	-2.04562e-163	-9.10454e-163	-9.76156e-164	3.13975e-163	-2.15567e-163	1.09712e-162	-4.85927e-164	-3.70527e-164	-9.33753e-163	6.90386e-163	-3.97124e-164	-4.43208e-163	1.68627e-163	3.99985e-163	-8.98451e-165	7.87818e-163	9.94388e-163	0
1.06988e-162	4.55922e-164	-6.53007e-163	-4.22916e-164	-1.84848e-164	1.35397e-162	-2.00116e-163	1.70697e-163	2.1632e-163	-6.35777e-163	6.3678e-163	-3.06458e-163	2.59103e-163	-2.04562e-163	-9.10454e-163	-9.76156e-164	3.13975e-163	-2.15567e-163	1.09712e-162	-4.85927e-164	-3.70527e-164	-9.33753e-163	6.90386e-163	-3.97124e-164	-4.43208e-163	1.68627e-163	3.99985e-163	-8.98451e-165	7.87818e-163	9.94388e-163	0
1.06988e-162	4.55922e-164	-6.53007e-163	-4.22916e-164	-1.84848e-164	1.35397e-162	-2.00116e-163	1.70697e-163	2.1632e-163	-6.35777e-163	6.3678e-163	-3.06458e-163	2.59103e-163	-2.04562e-163	-9.10454e-163	-9.76156e-164	3.13975e-163	-2.15567e-163	1.09712e-162	-4.85927e-164	-3.70527e-164	-9.33753e-163	6.90386e-163	-3.97124e-164	-4.43208e-163	1.68627e-163	3.99985e-163	-8.98451e-165	7.87818e-163	9.94388e-163	0
1.06988e-162	4.55922e-164	-6.53007e-163	-4.22916e-164	-1.84848e-164	1.35397e-162	-2.00116e-163	1.70697e-163	2.1632e-163	-6.35777e-163	6.3678e-163	-3.06458e-163	2.59103e-163	-2.04562e-163	-9.10454e-163	-9.76156e-164	3.13975e-163	-2.15567e-163	1.09712e-162	-4.85927e-164	-3.70527e-164	-9.33753e-163	6.90386e-163	-3.97124e-164	-4.43208e-163	1.68627e-163	3.99985e-163	-8.98451e-165	7.87818e-163	9.94388e-163	0
1.06988e-162	4.55922e-164	-6.53007e-163	-4.22916e-164	-1.84848e-164	1.35397e-162	-2.00116e-163	1.70697e-163	2.1632e-163	-6.35777e-163	6.3678e-163	-3.06458e-163	2.59103e-163	-2.04562e-163	-9.10454e-163	-9.76156e-164	3.13975e-163	-2.15567e-163	1.09712e-162	-4.85927e-164	-3.70527e-164	-9.33753e-163	6.90386e-163	-3.97124e-164	-4.43208e-163	1.68627e-163	3.99985e-163	-8.98451e-165	7.87818e-163	9.94388e-163	0
1.06988e-162	4.55922e-164	-6.53007e-163	-4.22916e-164	-1.84848e-164	1.35397e-162	-2.00116e-163	1.70697e-163	2.1632e-163	-6.35777e-163	6.3678e-163	-3.06458e-163	2.59103e-163	-2.04562e-163	-9.10454e-163	-9.76156e-164	3.13975e-163	-2.15567e-163	1.09712e-162	-4.85927e-164	-3.70527e-164	-9.33753e-163	6.90386e-163	-3.97124e-164	-4.43208e-163	1.68627e-163	3.99985e-163	-8.98451e-165	7.87818e-163	9.94388e-163	0
1.06988e-162	4.55922e-164	-6.53007e-163	-4.22916e-164	-1.84848e-164	1.35397e-162	-2.00116e-163	1.70697e-163	2.1632e-163	-6.35777e-163	6.3678e-163	-3.06458e-163	2.59103e-163	-2.04562e-163	-9.10454e-163	-9.76156e-164	3.13975e-163	-2.15567e-163	1.09712e-162	-4.85927e-164	-3.70527e-164	-9.33753e-163	6.90386e-163	-3.97124e-164	-4.43208e-163	1.68627e-163	3.99985e-163	-8.98451e-165	7.87818e-163	9.94388e-163	0
1.06988e-162	4.55922e-164	-6.53007e-163	-4.22916e-164	-1.84848e-164	1.35397e-162	-2.00116e-163	1.70697e-163	2.1632e-163	-6.35777e-163	6.3678e-163	-3.06458e-163	2.59103e-163	-2.04562e-163	-9.10454e-163	-9.76156e-164	3.13975e-163	-2.15567e-163	1.09712e-162	-4.85927e-164	-3.70527e-164	-9.33753e-163	6.90386e-163	-3.97124e-164	-4.43208e-163	1.68627e-163	3.99985e-163	-8.98451e-165	7.87818e-163	9.94388e-163	0
1.06988e-162	4.55922e-164	-6.53007e-163	-4.22916e-164	-1.84848e-164	1.35397e-162	-2.00116e-163	1.70697e-163	2.1632e-163	-6.35777e-163	6.3678e-163	-3.06458e-163	2.59103e-163	-2.04562e-163	-9.10454e-163	-9.76156e-164	3.13975e-163	-2.15567e-163	1.09712e-162	-4.85927e-164	-3.70527e-164	-9.33753e-163	6.90386e-163	-3.97124e-164	-4.43208e-163	1.68627e-163	3.99985e-163	-8.98451e-165	7.87818e-163	9.94388e-163	0
1.06988e-162	4.55922e-164	-6.53007e-163	-4.22916e-164	-1.84848e-164	1.35397e-162	-2.00116e-163	1.70697e-163	2.1632e-163	-6.35777e-163	6.3678e-163	-3.06458e-163	2.59103e-163	-2.04562e-163	-9.10454e-163	-9.76156e-164	3.13975e-163	-2.15567e-163	1.09712e-162	-4.85927e-164	-3.70527e-164	-9.33753e-163	6.90386e-163	-3.97124e-164	-4.43208e-163	1.68627e-163	3.99985e-163	-8.98451e-165	7.87818e-163	9.94388e-163	0
1.06988e-162	4.55922e-164	-6.53007e-163	-4.22916e-164	-1.84848e-164	1.35397e-162	-2.00116e-163	1.70697e-163	2.1632e-163	-6.35777e-163	6.3678e-163	-3.06458e-163	2.59103e-163	-2.04562e-163	-9.10454e-163	-9.76156e-164	3.13975e-163	-2.15567e-163	1.09712e-162	-4.85927e-164	-3.70527e-164	-9.33753e-163	6.90386e-163	-3.97124e-164	-4.43208e-163	1.68627e-163	3.99985e-163	-8.98451e-165	7.87818e-163	9.94388e-163	0
1.06988e-162	4.55922e-164	-6.53007e-163	-4.22916e-164	-1.84848e-164	1.35397e-162	-2.00116e-163	1.70697e-163	2.1632e-163	-6.35777e-163	6.3678e-163	-3.06458e-163	2.59103e-163	-2.04562e-163	-9.10454e-163	-9.76156e-164	3.13975e-163	-2.15567e-163	1.09712e-162	-4.85927e-164	-3.70527e-164	-9.33753e-163	6.90386e-163	-3.97124e-164	-4.43208e-163	1.68627e-163	3.99985e-163	-8.98451e-165	7.87818e-163	9.94388e-163	0
1.06988e-162	4.55922e-164	-6.53007e-163	-4.22916e-164	-1.84848e-164	1.35397e-162	-2.00116e-163	1.70697e-163	2.1632e-163	-6.35777e-163	6.3678e-163	-3.06458e-163	2.59103e-163	-2.04562e-163	-9.10454e-163	-9.76156e-164	3.13975e-163	-2.15567e-163	1.09712e-162	-4.85927e-164	-3.70527e-164	-9.33753e-163	6.90386e-163	-3.97124e-164	-4.43208e-163	1.68627e-163	3.99985e-163	-8.98451e-165	7.87818e-163	9.94388e-163	0
1.06988e-162	4.55922e-164	-6.53007e-163	-4.22916e-164	-1.84848e-164	1.35397e-162	-2.00116e-163	1.70697e-163	2.1632e-163	-6.35777e-163	6.3678e-163	-3.06458e-163	2.59103e-163	-2.04562e-163	-9.10454e-163	-9.76156e-164	3.13975e-163	-2.15567e-163	1.09712e-162	-4.85927e-164	-3.70527e-164	-9.33753e-163	6.90386e-163	-3.97124e-164	-4.43208e-163	1.68627e-163	3.99985e-163	-8.98451e-165	7.87818e-163	9.94388e-163	0
1.06988e-162	4.55922e-164	-6.53007e-163	-4.22916e-164	-1.84848e-164	1.35397e-162	-2.00116e-163	1.70697e-163	2.1632e-163	-6.35777e-163	6.3678e-163	-3.06458e-163	2.59103e-163	-2.04562e-163	-9.10454e-163	-9.76156e-164	3.13975e-163	-2.15567e-163	1.09712e-162	-4.85927e-164	-3.70527e-164	-9.33753e-163	6.90386e-163	-3.97124e-164	-4.43208e-163	1.68627e-163	3.99985e-163	-8.98451e-165	7.87818e-163	9.94388e-163	0
1.06988e-162	4.55922e-164	-6.53007e-163	-4.22916e-164	-1.84848e-164	1.35397e-162	-2.00116e-163	1.70697e-163	2.1632e-163	-6.35777e-163	6.3678e-163	-3.06458e-163	2.59103e-163	-2.04562e-163	-9.10454e-163	-9.76156e-164	3.13975e-163	-2.15567e-163	1.09712e-162	-4.85927e-164	-3.70527e-164	-9.33753e-163	6.90386e-163	-3.97124e-164	-4.43208e-163	1.68627e-163	3.99985e-163	-8.98451e-165	7.87818e-163	9.94388e-163	0
1.06988e-162	4.55922e-164	-6.53007e-163	-4.22916e-164	-1.84848e-164	1.35397e-162	-2.00116e-163	1.70697e-163	2.1632e-163	-6.35777e-163	6.3678e-163	-3.06458e-163	2.59103e-163	-2.04562e-163	-9.10454e-163	-9.76156e-164	3.13975e-163	-2.15567e-163	1.09712e-162	-4.85927e-164	-3.70527e-164	-9.33753e-163	6.90386e-163	-3.97124e-164	-4.43208e-163	1.68627e-163	3.99985e-163	-8.98451e-165	7.87818e-163	9.94388e-163	0
1.06988e-162	4.55922e-164	-6.53007e-163	-4.22916e-164	-1.84848e-164	1.35397e-162	-2.00116e-163	1.70697e-163	2.1632e-163	-6.35777e-163	6.3678e-163	-3.06458e-163	2.59103e-163	-2.04562e-163	-9.10454e-163	-9.76156e-164	3.13975e-163	-2.15567e-163	1.09712e-162	-4.85927e-164	-3.70527e-164	-9.33753e-163	6.90386e-163	-3.97124e-164	-4.43208e-163	1.68627e-163	3.99985e-163	-8.98451e-165	7.87818e-163	9.94388e-163	0
1.06988e-162	4.55922e-164	-6.53007e-163	-4.22916e-164	-1.84848e-164	1.35397e-162	-2.00116e-163	1.70697e-163	2.1632e-163	-6.35777e-163	6.3678e-163	-3.06458e-163	2.59103e-163	-2.04562e-163	-9.10454e-163	-9.76156e-164	3.13975e-163	-2.15567e-163	1.09712e-162	-4.85927e-164	-3.70527e-164	-9.33753e-163	6.90386e-163	-3.97124e-164	-4.43208e-163	1.68627e-163	3.99985e-163	-8.98451e-165	7.87818e-163	9.94388e-163	0
1.06988e-162	4.55922e-164	-6.53007e-163	-4.22916e-164	-1.84848e-164	1.35397e-162	-2.00116e-163	1.70697e-163	2.1632e-163	-6.35777e-163	6.3678e-163	-3.06458e-163	2.59103e-163	-2.04562e-163	-9.10454e-163	-9.76156e-164	3.13975e-163	-2.15567e-163	1.09712e-162	-4.85927e-164	-3.70527e-164	-9.33753e-163	6.90386e-163	-3.97124e-164	-4.43208e-163	1.68627e-163	3.99985e-163	-8.98451e-165	7.87818e-163	9.94388e-163	0
1.06988e-162	4.55922e-164	-6.53007e-163	-4.22916e-164	-1.84848e-164	1.35397e-162	-2.00116e-163	1.70697e-163	2.1632e-163	-6.35777e-163	6.3678e-163	-3.06458e-163	2.59103e-163	-2.04562e-163	-9.10454e-163	-9.76156e-164	3.13975e-163	-2.15567e-163	1.09712e-162	-4.85927e-164	-3.70527e-164	-9.33753e-163	6.90386e-163	-3.97124e-164	-4.43208e-163	1.68627e-163	3.99985e-163	-8.98451e-165	7.87818e-163	9.94388e-163	0
1.06988e-162	4.55922e-164	-6.53007e-163	-4.22916e-164	-1.84848e-164	1.35397e-162	-2.00116e-163	1.70697e-163	2.1632e-163	-6.35777e-163	6.3678e-163	-3.06458e-163	2.59103e-163	-2.04562e-163	-9.10454e-163	-9.76156e-164	3.13975e-163	-2.15567e-163	1.09712e-162	-4.85927e-164	-3.70527e-164	-9.33753e-163	6.90386e-163	-3.97124e-164	-4.43208e-163	1.68627e-163	3.99985e-163	-8.98451e-165	7.87818e-163	9.94388e-163	0
1.06988e-162	4.55922e-164	-6.53007e-163	-4.22916e-164	-1.84848e-164	1.35397e-162	-2.00116e-163	1.70697e-163	2.1632e-163	-6.35777e-163	6.3678e-163	-3.06458e-163	2.59103e-163	-2.04562e-163	-9.10454e-163	-9.76156e-164	3.13975e-163	-2.15567e-163	1.09712e-162	-4.85927e-164	-3.70527e-164	-9.33753e-163	6.90386e-163	-3.97124e-164	-4.43208e-163	1.68627e-163	3.99985e-163	-8.98451e-165	7.87818e-163	9.94388e-163	0
1.06988e-162	4.55922e-164	-6.53007e-163	-4.22916e-164	-1.84848e-164	1.35397e-162	-2.00116e-163	1.70697e-163	2.1632e-163	-6.35777e-163	6.3678e-163	-3.06458e-163	2.59103e-163	-2.04562e-163	-9.10454e-163	-9.76156e-164	3.13975e-163	-2.15567e-163	1.09712e-162	-4.85927e-164	-3.70527e-164	-9.33753e-163	6.90386e-163	-3.97124e-164	-4.43208e-163	1.68627e-163	3.99985e-163	-8.98451e-165	7.87818e-163	9.94388e-163	0
1.06988e-162	4.55922e-164	-6.53007e-163	-4.22916e-164	-1.84848e-164	1.35397e-162	-2.00116e-163	1.70697e-163	2.1632e-163	-6.35777e-163	6.3678e-163	-3.06458e-163	2.59103e-163	-2.04562e-163	-9.10454e-163	-9.76156e-164	3.13975e-163	-2.15567e-163	1.09712e-162	-4.85927e-164	-3.70527e-164	-9.33753e-163	6.90386e-163	-3.97124e-164	-4.43208e-163	1.68627e-163	3.99985e-163	-8.98451e-165	7.87818e-163	9.94388e-163	0
1.06988e-162	4.55922e-164	-6.53007e-163	-4.22916e-164	-1.84848e-164	1.35397e-162	-2.00116e-163	1.70697e-163	2.1632e-163	-6.35777e-163	6.3678e-163	-3.06458e-163	2.59103e-163	-2.04562e-163	-9.10454e-163	-9.76156e-164	3.13975e-163	-2.15567e-163	1.09712e-162	-4.85927e-164	-3.70527e-164	-9.33753e-163	6.90386e-163	-3.97124e-164	-4.43208e-163	1.68627e-163	3.99985e-163	-8.98451e-165	7.87818e-163	9.94388e-163	0
1.06988e-162	4.55922e-164	-6.53007e-163	-4.22916e-164	-1.84848e-164	1.35397e-162	-2.00116e-163	1.70697e-163	2.1632e-163	-6.35777e-163	6.3678e-163	-3.06458e-163	2.59103e-163	-2.04562e-163	-9.10454e-163	-9.76156e-164	3.13975e-163	-2.15567e-163	1.09712e-162	-4.85927e-164	-3.70527e-164	-9.33753e-163	6.90386e-163	-3.97124e-164	-4.43208e-163	1.68627e-163	3.99985e-163	-8.98451e-165	7.87818e-163	9.94388e-163	0
1.06988e-162	4.55922e-164	-6.53007e-163	-4.22916e-164	-1.84848e-164	1.35397e-162	-2.00116e-163	1.70697e-163	2.1632e-163	-6.35777e-163	6.3678e-163	-3.06458e-163	2.59103e-163	-2.04562e-163	-9.10454e-163	-9.76156e-164	3.13975e-163	-2.15567e-163	1.09712e-162	-4.85927e-164	-3.70527e-164	-9.33753e-163	6.90386e-163	-3.97124e-164	-4.43208e-163	1.68627e-163	3.99985e-163	-8.98451e-165	7.87818e-163	9.94388e-163	0
1.06988e-162	4.55922e-164	-6.53007e-163	-4.22916e-164	-1.84848e-164	1.35397e-162	-2.00116e-163	1.70697e-163	2.1632e-163	-6.35777e-163	6.3678e-163	-3.06458e-163	2.59103e-163	-2.04562e-163	-9.10454e-163	-9.76156e-164	3.13975e-163	-2.15567e-163	1.09712e-162	-4.85927e-164	-3.70527e-164	-9.33753e-163	6.90386e-163	-3.97124e-164	-4.43208e-163	1.68627e-163	3.99985e-163	-8.98451e-165	7.87818e-163	9.94388e-163	0
1.06988e-162	4.55922e-164	-6.53007e-163	-4.22916e-164	-1.84848e-164	1.35397e-162	-2.00116e-163	1.70697e-163	2.1632e-163	-6.35777e-163	6.3678e-163	-3.06458e-163	2.59103e-163	-2.04562e-163	-9.10454e-163	-9.76156e-164	3.13975e-163	-2.15567e-163	1.09712e-162	-4.85927e-164	-3.70527e-164	-9.33753e-163	6.90386e-163	-3.97124e-164	-4.43208e-163	1.68627e-163	3.99985e-163	-8.98451e-165	7.87818e-163	9.94388e-163	0
1.06988e-162	4.55922e-164	-6.53007e-163	-4.22916e-164	-1.84848e-164	1.35397e-162	-2.00116e-163	1.70697e-163	2.1632e-163	-6.35777e-163	6.3678e-163	-3.06458e-163	2.59103e-163	-2.04562e-163	-9.10454e-163	-9.76156e-164	3.13975e-163	-2.15567e-163	1.09712e-162	-4.85927e-164	-3.70527e-164	-9.33753e-163	6.90386e-163	-3.97124e-164	-4.43208e-163	1.68627e-163	3.99985e-163	-8.98451e-165	7.87818e-163	9.94388e-163	0
1.06988e-162	4.55922e-164	-6.53007e-163	-4.22916e-164	-1.84848e-164	1.35397e-162	-2.00116e-163	1.70697e-163	2.1632e-163	-6.35777e-163	6.3678e-163	-3.06458e-163	2.59103e-163	-2.04562e-163	-9.10454e-163	-9.76156e-164	3.13975e-163	-2.15567e-163	1.09712e-162	-4.85927e-164	-3.70527e-164	-9.33753e-163	6.90386e-163	-3.97124e-164	-4.43208e-163	1.68627e-163	3.99985e-163	-8.98451e-165	7.87818e-163	9.94388e-163	0
1.06988e-162	4.55922e-164	-6.53007e-163	-4.22916e-164	-1.84848e-164	1.35397e-162	-2.00116e-163	1.70697e-163	2.1632e-163	-6.35777e-163	6.3678e-163	-3.06458e-163	2.59103e-163	-2.04562e-163	-9.10454e-163	-9.76156e-164	3.13975e-163	-2.15567e-163	1.09712e-162	-4.85927e-164	-3.70527e-164	-9.33753e-163	6.90386e-163	-3.97124e-164	-4.43208e-163	1.68627e-163	3.99985e-163	-8.98451e-165	7.87818e-163	9.94388e-163	0
1.06988e-162	4.55922e-164	-6.53007e-163	-4.22916e-164	-1.84848e-164	1.35397e-162	-2.00116e-163	1.70697e-163	2.1632e-163	-6.35777e-163	6.3678e-163	-3.06458e-163	2.59103e-163	-2.04562e-163	-9.10454e-163	-9.76156e-164	3.13975e-163	-2.15567e-163	1.09712e-162	-4.85927e-164	-3.70527e-164	-9.33753e-163	6.90386e-163	-3.97124e-164	-4.43208e-163	1.68627e-163	3.99985e-163	-8.98451e-165	7.87818e-163	9.94388e-163	0
1.06988e-162	4.55922e-164	-6.53007e-163	-4.22916e-164	-1.84848e-164	1.35397e-162	-2.00116e-163	1.70697e-163	2.1632e-163	-6.35777e-163	6.3678e-163	-3.06458e-163	2.59103e-163	-2.04562e-163	-9.10454e-163	-9.76156e-164	3.13975e-163	-2.15567e-163	1.09712e-162	-4.85927e-164	-3.70527e-164	-9.33753e-163	6.90386e-163	-3.97124e-164	-4.43208e-163	1.68627e-163	3.99985e-163	-8.98451e-165	7.87818e-163	9.94388e-163	0
1.06988e-162	4.55922e-164	-6.53007e-163	-4.22916e-164	-1.84848e-164	1.35397e-162	-2.00116e-163	1.70697e-163	2.1632e-163	-6.35777e-163	6.3678e-163	-3.06458e-163	2.59103e-163	-2.04562e-163	-9.10454e-163	-9.76156e-164	3.13975e-163	-2.15567e-163	1.09712e-162	-4.85927e-164	-3.70527e-164	-9.33753e-163	6.90386e-163	-3.97124e-164	-4.43208e-163	1.68627e-163	3.99985e-163	-8.98451e-165	7.87818e-163	9.94388e-163	0
1.06988e-162	4.55922e-164	-6.53007e-163	-4.22916e-164	-1.84848e-164	1.35397e-162	-2.00116e-163	1.70697e-163	2.1632e-163	-6.35777e-163	6.3678e-163	-3.06458e-163	2.59103e-163	-2.04562e-163	-9.10454e-163	-9.76156e-164	3.13975e-163	-2.15567e-163	1.09712e-162	-4.85927e-164	-3.70527e-164	-9.33753e-163	6.90386e-163	-3.97124e-164	-4.43208e-163	1.68627e-163	3.99985e-163	-8.98451e-165	7.87818e-163	9.94388e-163	0
1.06988e-162	4.55922e-164	-6.53007e-163	-4.22916e-164	-1.84848e-164	1.35397e-162	-2.00116e-163	1.70697e-163	2.1632e-163	-6.35777e-163	6.3678e-163	-3.06458e-163	2.59103e-163	-2.04562e-163	-9.10454e-163	-9.76156e-164	3.13975e-163	-2.15567e-163	1.09712e-162	-4.85927e-164	-3.70527e-164	-9.33753e-163	6.90386e-163	-3.97124e-164	-4.43208e-163	1.68627e-163	3.99985e-163	-8.98451e-165	7.87818e-163	9.94388e-163	0
1.06988e-162	4.55922e-164	-6.53007e-163	-4.22916e-164	-1.84848e-164	1.35397e-162	-2.00116e-163	1.70697e-163	2.1632e-163	-6.35777e-163	6.3678e-163	-3.06458e-163	2.59103e-163	-2.04562e-163	-9.10454e-163	-9.76156e-164	3.13975e-163	-2.15567e-163	1.09712e-162	-4.85927e-164	-3.70527e-164	-9.33753e-163	6.90386e-163	-3.97124e-164	-4.43208e-163	1.68627e-163	3.99985e-163	-8.98451e-165	7.87818e-163	9.94388e-163	0
1.06988e-162	4.55922e-164	-6.53007e-163	-4.22916e-164	-1.84848e-164	1.35397e-162	-2.00116e-163	1.70697e-163	2.1632e-163	-6.35777e-163	6.3678e-163	-3.06458e-163	2.59103e-163	-2.04562e-163	-9.10454e-163	-9.76156e-164	3.13975e-163	-2.15567e-163	1.09712e-162	-4.85927e-164	-3.70527e-164	-9.33753e-163	6.90386e-163	-3.97124e-164	-4.43208e-163	1.68627e-163	3.99985e-163	-8.98451e-165	7.87818e-163	9.94388e-163	0
1.06988e-162	4.55922e-164	-6.53007e-163	-4.22916e-164	-1.84848e-164	1.35397e-162	-2.00116e-163	1.70697e-163	2.1632e-163	-6.35777e-163	6.3678e-163	-3.06458e-163	2.59103e-163	-2.04562e-163	-9.10454e-163	-9.76156e-164	3.13975e-163	-2.15567e-163	1.09712e-162	-4.85927e-164	-3.70527e-164	-9.33753e-163	6.90386e-163	-3.97124e-164	-4.43208e-163	1.68627e-163	3.99985e-163	-8.98451e-165	7.87818e-163	9.94388e-163	0
1.06988e-162	4.55922e-164	-6.53007e-163	-4.22916e-164	-1.84848e-164	1.35397e-162	-2.00116e-163	1.70697e-163	2.1632e-163	-6.35777e-163	6.3678e-163	-3.06458e-163	2.59103e-163	-2.04562e-163	-9.10454e-163	-9.76156e-164	3.13975e-163	-2.15567e-163	1.09712e-162	-4.85927e-164	-3.70527e-164	-9.33753e-163	6.90386e-163	-3.97124e-164	-4.43208e-163	1.68627e-163	3.99985e-163	-8.98451e-165	7.87818e-163	9.94388e-163	0
1.06988e-162	4.55922e-164	-6.53007e-163	-4.22916e-164	-1.84848e-164	1.35397e-162	-2.00116e-163	1.70697e-163	2.1632e-163	-6.35777e-163	6.3678e-163	-3.06458e-163	2.59103e-163	-2.04562e-163	-9.10454e-163	-9.76156e-164	3.13975e-163	-2.15567e-163	1.09712e-162	-4.85927e-164	-3.70527e-164	-9.33753e-163	6.90386e-163	-3.97124e-164	-4.43208e-163	1.68627e-163	3.99985e-163	-8.98451e-165	7.87818e-163	9.94388e-163	0
1.06988e-162	4.55922e-164	-6.53007e-163	-4.22916e-164	-1.84848e-164	1.35397e-162	-2.00116e-163	1.70697e-163	2.1632e-163	-6.35777e-163	6.3678e-163	-3.06458e-163	2.59103e-163	-2.04562e-163	-9.10454e-163	-9.76156e-164	3.13975e-163	-2.15567e-163	1.09712e-162	-4.85927e-164	-3.70527e-164	-9.33753e-163	6.90386e-163	-3.97124e-164	-4.43208e-163	1.68627e-163	3.99985e-163	-8.98451e-165	7.87818e-163	9.94388e-163	0
1.06988e-162	4.55922e-164	-6.53007e-163	-4.22916e-164	-1.84848e-164	1.35397e-162	-2.00116e-163	1.70697e-163	2.1632e-163	-6.35777e-163	6.3678e-163	-3.06458e-163	2.59103e-163	-2.04562e-163	-9.10454e-163	-9.76156e-164	3.13975e-163	-2.15567e-163	1.09712e-162	-4.85927e-164	-3.70527e-164	-9.33753e-163	6.90386e-163	-3.97124e-164	-4.43208e-163	1.68627e-163	3.99985e-163	-8.98451e-165	7.87818e-163	9.94388e-163	0
1.06988e-162	4.55922e-164	-6.53007e-163	-4.22916e-164	-1.84848e-164	1.35397e-162	-2.00116e-163	1.70697e-163	2.1632e-163	-6.35777e-163	6.3678e-163	-3.06458e-163	2.59103e-163	-2.04562e-163	-9.10454e-163	-9.76156e-164	3.13975e-163	-2.15567e-163	1.09712e-162	-4.85927e-164	-3.70527e-164	-9.33753e-163	6.90386e-163	-3.97124e-164	-4.43208e-163	1.68627e-163	3.99985e-163	-8.98451e-165	7.87818e-163	9.94388e-163	0
1.06988e-162	4.55922e-164	-6.53007e-163	-4.22916e-164	-1.84848e-164	1.35397e-162	-2.00116e-163	1.70697e-163	2.1632e-163	-6.35777e-163	6.3678e-163	-3.06458e-163	2.59103e-163	-2.04562e-163	-9.10454e-163	-9.76156e-164	3.13975e-163	-2.15567e-163	1.09712e-162	-4.85927e-164	-3.70527e-164	-9.33753e-163	6.90386e-163	-3.97124e-164	-4.43208e-163	1.68627e-163	3.99985e-163	-8.98451e-165	7.87818e-163	9.94388e-163	0
1.06988e-162	4.55922e-164	-6.53007e-163	-4.22916e-164	-1.84848e-164	1.35397e-162	-2.00116e-163	1.70697e-163	2.1632e-163	-6.35777e-163	6.3678e-163	-3.06458e-163	2.59103e-163	-2.04562e-163	-9.10454e-163	-9.76156e-164	3.13975e-163	-2.15567e-163	1.09712e-162	-4.85927e-164	-3.70527e-164	-9.33753e-163	6.90386e-163	-3.97124e-164	-4.43208e-163	1.68627e-163	3.99985e-163	-8.98451e-165	7.87818e-163	9.94388e-163	0
1.06988e-162	4.55922e-164	-6.53007e-163	-4.22916e-164	-1.84848e-164	1.35397e-162	-2.00116e-163	1.70697e-163	2.1632e-163	-6.35777e-163	6.3678e-163	-3.06458e-163	2.59103e-163	-2.04562e-163	-9.10454e-163	-9.76156e-164	3.13975e-163	-2.15567e-163	1.09712e-162	-4.85927e-164	-3.70527e-164	-9.33753e-163	6.90386e-163	-3.97124e-164	-4.43208e-163	1.68627e-163	3.99985e-163	-8.98451e-165	7.87818e-163	9.94388e-163	0
1.06988e-162	4.55922e-164	-6.53007e-163	-4.22916e-164	-1.84848e-164	1.35397e-162	-2.00116e-163	1.70697e-163	2.1632e-163	-6.35777e-163	6.3678e-163	-3.06458e-163	2.59103e-163	-2.04562e-163	-9.10454e-163	-9.76156e-164	3.13975e-163	-2.15567e-163	1.09712e-162	-4.85927e-164	-3.70527e-164	-9.33753e-163	6.90386e-163	-3.97124e-164	-4.43208e-163	1.68627e-163	3.99985e-163	-8.98451e-165	7.87818e-163	9.94388e-163	0
1.06988e-162	4.55922e-164	-6.53007e-163	-4.22916e-164	-1.84848e-164	1.35397e-162	-2.00116e-163	1.70697e-163	2.1632e-163	-6.35777e-163	6.3678e-163	-3.06458e-163	2.59103e-163	-2.04562e-163	-9.10454e-163	-9.76156e-164	3.13975e-163	-2.15567e-163	1.09712e-162	-4.85927e-164	-3.70527e-164	-9.33753e-163	6.90386e-163	-3.97124e-164	-4.43208e-163	1.68627e-163	3.99985e-163	-8.98451e-165	7.87818e-163	9.94388e-163	0
1.06988e-162	4.55922e-164	-6.53007e-163	-4.22916e-164	-1.84848e-164	1.35397e-162	-2.00116e-163	1.70697e-163	2.1632e-163	-6.35777e-163	6.3678e-163	-3.06458e-163	2.59103e-163	-2.04562e-163	-9.10454e-163	-9.76156e-164	3.13975e-163	-2.15567e-163	1.09712e-162	-4.85927e-164	-3.70527e-164	-9.33753e-163	6.90386e-163	-3.97124e-164	-4.43208e-163	1.68627e-163	3.99985e-163	-8.98451e-165	7.87818e-163	9.94388e-163	0
1.06988e-162	4.55922e-164	-6.53007e-163	-4.22916e-164	-1.84848e-164	1.35397e-162	-2.00116e-163	1.70697e-163	2.1632e-163	-6.35777e-163	6.3678e-163	-3.06458e-163	2.59103e-163	-2.04562e-163	-9.10454e-163	-9.76156e-164	3.13975e-163	-2.15567e-163	1.09712e-162	-4.85927e-164	-3.70527e-164	-9.33753e-163	6.90386e-163	-3.97124e-164	-4.43208e-163	1.68627e-163	3.99985e-163	-8.98451e-165	7.87818e-163	9.94388e-163	0
1.06988e-162	4.55922e-164	-6.53007e-163	-4.22916e-164	-1.84848e-164	1.35397e-162	-2.00116e-163	1.70697e-163	2.1632e-163	-6.35777e-163	6.3678e-163	-3.06458e-163	2.59103e-163	-2.04562e-163	-9.10454e-163	-9.76156e-164	3.13975e-163	-2.15567e-163	1.09712e-162	-4.85927e-164	-3.70527e-164	-9.33753e-163	6.90386e-163	-3.97124e-164	-4.43208e-163	1.68627e-163	3.99985e-163	-8.98451e-165	7.87818e-163	9.94388e-163	0
1.06988e-162	4.55922e-164	-6.53007e-163	-4.22916e-164	-1.84848e-164	1.35397e-162	-2.00116e-163	1.70697e-163	2.1632e-163	-6.35777e-163	6.3678e-163	-3.06458e-163	2.59103e-163	-2.04562e-163	-9.10454e-163	-9.76156e-164	3.13975e-163	-2.15567e-163	1.09712e-162	-4.85927e-164	-3.70527e-164	-9.33753e-163	6.90386e-163	-3.97124e-164	-4.43208e-163	1.68627e-163	3.99985e-163	-8.98451e-165	7.87818e-163	9.94388e-163	0
1.06988e-162	4.55922e-164	-6.53007e-163	-4.22916e-164	-1.84848e-164	1.35397e-162	-2.00116e-163	1.70697e-163	2.1632e-163	-6.35777e-163	6.3678e-163	-3.06458e-163	2.59103e-163	-2.04562e-163	-9.10454e-163	-9.76156e-164	3.13975e-163	-2.15567e-163	1.09712e-162	-4.85927e-164	-3.70527e-164	-9.33753e-163	6.90386e-163	-3.97124e-164	-4.43208e-163	1.68627e-163	3.99985e-163	-8.98451e-165	7.87818e-163	9.94388e-163	0
1.06988e-162	4.55922e-164	-6.53007e-163	-4.22916e-164	-1.84848e-164	1.35397e-162	-2.00116e-163	1.70697e-163	2.1632e-163	-6.35777e-163	6.3678e-163	-3.06458e-163	2.59103e-163	-2.04562e-163	-9.10454e-163	-9.76156e-164	3.13975e-163	-2.15567e-163	1.09712e-162	-4.85927e-164	-3.70527e-164	-9.33753e-163	6.90386e-163	-3.97124e-164	-4.43208e-163	1.68627e-163	3.99985e-163	-8.98451e-165	7.87818e-163	9.94388e-163	0
1.06988e-162	4.55922e-164	-6.53007e-163	-4.22916e-164	-1.84848e-164	1.35397e-162	-2.00116e-163	1.70697e-163	2.1632e-163	-6.35777e-163	6.3678e-163	-3.06458e-163	2.59103e-163	-2.04562e-163	-9.10454e-163	-9.76156e-164	3.13975e-163	-2.15567e-163	1.09712e-162	-4.85927e-164	-3.70527e-164	-9.33753e-163	6.90386e-163	-3.97124e-164	-4.43208e-163	1.68627e-163	3.99985e-163	-8.98451e-165	7.87818e-163	9.94388e-163	0
1.06988e-162	4.55922e-164	-6.53007e-163	-4.22916e-164	-1.84848e-164	1.35397e-162	-2.00116e-163	1.70697e-163	2.1632e-163	-6.35777e-163	6.3678e-163	-3.06458e-163	2.59103e-163	-2.04562e-163	-9.10454e-163	-9.76156e-164	3.13975e-163	-2.15567e-163	1.09712e-162	-4.85927e-164	-3.70527e-164	-9.33753e-163	6.90386e-163	-3.97124e-164	-4.43208e-163	1.68627e-163	3.99985e-163	-8.98451e-165	7.87818e-163	9.94388e-163	0
1.06988e-162	4.55922e-164	-6.53007e-163	-4.22916e-164	-1.84848e-164	1.35397e-162	-2.00116e-163	1.70697e-163	2.1632e-163	-6.35777e-163	6.3678e-163	-3.06458e-163	2.59103e-163	-2.04562e-163	-9.10454e-163	-9.76156e-164	3.13975e-163	-2.15567e-163	1.09712e-162	-4.85927e-164	-3.70527e-164	-9.33753e-163	6.90386e-163	-3.97124e-164	-4.43208e-163	1.68627e-163	3.99985e-163	-8.98451e-165	7.87818e-163	9.94388e-163	0
1.06988e-162	4.55922e-164	-6.53007e-163	-4.22916e-164	-1.84848e-164	1.35397e-162	-2.00116e-163	1.70697e-163	2.1632e-163	-6.35777e-163	6.3678e-163	-3.06458e-163	2.59103e-163	-2.04562e-163	-9.10454e-163	-9.76156e-164	3.13975e-163	-2.15567e-163	1.09712e-162	-4.85927e-164	-3.70527e-164	-9.33753e-163	6.90386e-163	-3.97124e-164	-4.43208e-163	1.68627e-163	3.99985e-163	-8.98451e-165	7.87818e-163	9.94388e-163	0
1.06988e-162	4.55922e-164	-6.53007e-163	-4.22916e-164	-1.84848e-164	1.35397e-162	-2.00116e-163	1.70697e-163	2.1632e-163	-6.35777e-163	6.3678e-163	-3.06458e-163	2.59103e-163	-2.04562e-163	-9.10454e-163	-9.76156e-164	3.13975e-163	-2.15567e-163	1.09712e-162	-4.85927e-164	-3.70527e-164	-9.33753e-163	6.90386e-163	-3.97124e-164	-4.43208e-163	1.68627e-163	3.99985e-163	-8.98451e-165	7.87818e-163	9.94388e-163	0
1.06988e-162	4.55922e-164	-6.53007e-163	-4.22916e-164	-1.84848e-164	1.35397e-162	-2.00116e-163	1.70697e-163	2.1632e-163	-6.35777e-163	6.3678e-163	-3.06458e-163	2.59103e-163	-2.04562e-163	-9.10454e-163	-9.76156e-164	3.13975e-163	-2.15567e-163	1.09712e-162	-4.85927e-164	-3.70527e-164	-9.33753e-163	6.90386e-163	-3.97124e-164	-4.43208e-163	1.68627e-163	3.99985e-163	-8.98451e-165	7.87818e-163	9.94388e-163	0
1.06988e-162	4.55922e-164	-6.53007e-163	-4.22916e-164	-1.84848e-164	1.35397e-162	-2.00116e-163	1.70697e-163	2.1632e-163	-6.35777e-163	6.3678e-163	-3.06458e-163	2.59103e-163	-2.04562e-163	-9.10454e-163	-9.76156e-164	3.13975e-163	-2.15567e-163	1.09712e-162	-4.85927e-164	-3.70527e-164	-9.33753e-163	6.90386e-163	-3.97124e-164	-4.43208e-163	1.68627e-163	3.99985e-163	-8.98451e-165	7.87818e-163	9.94388e-163	0
1.06988e-162	4.55922e-164	-6.53007e-163	-4.22916e-164	-1.84848e-164	1.35397e-162	-2.00116e-163	1.70697e-163	2.1632e-163	-6.35777e-163	6.3678e-163	-3.06458e-163	2.59103e-163	-2.04562e-163	-9.10454e-163	-9.76156e-164	3.13975e-163	-2.15567e-163	1.09712e-162	-4.85927e-164	-3.70527e-164	-9.33753e-163	6.90386e-163	-3.97124e-164	-4.43208e-163	1.68627e-163	3.99985e-163	-8.98451e-165	7.87818e-163	9.94388e-163	0
1.06988e-162	4.55922e-164	-6.53007e-163	-4.22916e-164	-1.84848e-164	1.35397e-162	-2.00116e-163	1.70697e-163	2.1632e-163	-6.35777e-163	6.3678e-163	-3.06458e-163	2.59103e-163	-2.04562e-163	-9.10454e-163	-9.76156e-164	3.13975e-163	-2.15567e-163	1.09712e-162	-4.85927e-164	-3.70527e-164	-9.33753e-163	6.90386e-163	-3.97124e-164	-4.43208e-163	1.68627e-163	3.99985e-163	-8.98451e-165	7.87818e-163	9.94388e-163	0
1.06988e-162	4.55922e-164	-6.53007e-163	-4.22916e-164	-1.84848e-164	1.35397e-162	-2.00116e-163	1.70697e-163	2.1632e-163	-6.35777e-163	6.3678e-163	-3.06458e-163	2.59103e-163	-2.04562e-163	-9.10454e-163	-9.76156e-164	3.13975e-163	-2.15567e-163	1.09712e-162	-4.85927e-164	-3.70527e-164	-9.33753e-163	6.90386e-163	-3.97124e-164	-4.43208e-163	1.68627e-163	3.99985e-163	-8.98451e-165	7.87818e-163	9.94388e-163	0
1.06988e-162	4.55922e-164	-6.53007e-163	-4.22916e-164	-1.84848e-164	1.35397e-162	-2.00116e-163	1.70697e-163	2.1632e-163	-6.35777e-163	6.3678e-163	-3.06458e-163	2.59103e-163	-2.04562e-163	-9.10454e-163	-9.76156e-164	3.13975e-163	-2.15567e-163	1.09712e-162	-4.85927e-164	-3.70527e-164	-9.33753e-163	6.90386e-163	-3.97124e-164	-4.43208e-163	1.68627e-163	3.99985e-163	-8.98451e-165	7.87818e-163	9.94388e-163	0
1.06988e-162	4.55922e-164	-6.53007e-163	-4.22916e-164	-1.84848e-164	1.35397e-162	-2.00116e-163	1.70697e-163	2.1632e-163	-6.35777e-163	6.3678e-163	-3.06458e-163	2.59103e-163	-2.04562e-163	-9.10454e-163	-9.76156e-164	3.13975e-163	-2.15567e-163	1.09712e-162	-4.85927e-164	-3.70527e-164	-9.33753e-163	6.90386e-163	-3.97124e-164	-4.43208e-163	1.68627e-163	3.99985e-163	-8.98451e-165	7.87818e-163	9.94388e-163	0
1.06988e-162	4.55922e-164	-6.53007e-163	-4.22916e-164	-1.84848e-164	1.35397e-162	-2.00116e-163	1.70697e-163	2.1632e-163	-6.35777e-163	6.3678e-163	-3.06458e-163	2.59103e-163	-2.04562e-163	-9.10454e-163	-9.76156e-164	3.13975e-163	-2.15567e-163	1.09712e-162	-4.85927e-164	-3.70527e-164	-9.33753e-163	6.90386e-163	-3.97124e-164	-4.43208e-163	1.68627e-163	3.99985e-163	-8.98451e-165	7.87818e-163	9.94388e-163	0
1.06988e-162	4.55922e-164	-6.53007e-163	-4.22916e-164	-1.84848e-164	1.35397e-162	-2.00116e-163	1.70697e-163	2.1632e-163	-6.35777e-163	6.3678e-163	-3.06458e-163	2.59103e-163	-2.04562e-163	-9.10454e-163	-9.76156e-164	3.13975e-163	-2.15567e-163	1.09712e-162	-4.85927e-164	-3.70527e-164	-9.33753e-163	6.90386e-163	-3.97124e-164	-4.43208e-163	1.68627e-163	3.99985e-163	-8.98451e-165	7.87818e-163	9.94388e-163	0
1.06988e-162	4.55922e-164	-6.53007e-163	-4.22916e-164	-1.84848e-164	1.35397e-162	-2.00116e-163	1.70697e-163	2.1632e-163	-6.35777e-163	6.3678e-163	-3.06458e-163	2.59103e-163	-2.04562e-163	-9.10454e-163	-9.76156e-164	3.13975e-163	-2.15567e-163	1.09712e-162	-4.85927e-164	-3.70527e-164	-9.33753e-163	6.90386e-163	-3.97124e-164	-4.43208e-163	1.68627e-163	3.99985e-163	-8.98451e-165	7.87818e-163	9.94388e-163	0
1.06988e-162	4.55922e-164	-6.53007e-163	-4.22916e-164	-1.84848e-164	1.35397e-162	-2.00116e-163	1.70697e-163	2.1632e-163	-6.35777e-163	6.3678e-163	-3.06458e-163	2.59103e-163	-2.04562e-163	-9.10454e-163	-9.76156e-164	3.13975e-163	-2.15567e-163	1.09712e-162	-4.85927e-164	-3.70527e-164	-9.33753e-163	6.90386e-163	-3.97124e-164	-4.43208e-163	1.68627e-163	3.99985e-163	-8.98451e-165	7.87818e-163	9.94388e-163	0
1.06988e-162	4.55922e-164	-6.53007e-163	-4.22916e-164	-1.84848e-164	1.35397e-162	-2.00116e-163	1.70697e-163	2.1632e-163	-6.35777e-163	6.3678e-163	-3.06458e-163	2.59103e-163	-2.04562e-163	-9.10454e-163	-9.76156e-164	3.13975e-163	-2.15567e-163	1.09712e-162	-4.85927e-164	-3.70527e-164	-9.33753e-163	6.90386e-163	-3.97124e-164	-4.43208e-163	1.68627e-163	3.99985e-163	-8.98451e-165	7.87818e-163	9.94388e-163	0
1.06988e-162	4.55922e-164	-6.53007e-163	-4.22916e-164	-1.84848e-164	1.35397e-162	-2.00116e-163	1.70697e-163	2.1632e-163	-6.35777e-163	6.3678e-163	-3.06458e-163	2.59103e-163	-2.04562e-163	-9.10454e-163	-9.76156e-164	3.13975e-163	-2.15567e-163	1.09712e-162	-4.85927e-164	-3.70527e-164	-9.33753e-163	6.90386e-163	-3.97124e-164	-4.43208e-163	1.68627e-163	3.99985e-163	-8.98451e-165	7.87818e-163	9.94388e-163	0
1.06988e-162	4.55922e-164	-6.53007e-163	-4.22916e-164	-1.84848e-164	1.35397e-162	-2.00116e-163	1.70697e-163	2.1632e-163	-6.35777e-163	6.3678e-163	-3.06458e-163	2.59103e-163	-2.04562e-163	-9.10454e-163	-9.76156e-164	3.13975e-163	-2.15567e-163	1.09712e-162	-4.85927e-164	-3.70527e-164	-9.33753e-163	6.90386e-163	-3.97124e-164	-4.43208e-163	1.68627e-163	3.99985e-163	-8.98451e-165	7.87818e-163	9.94388e-163	0
1.06988e-162	4.55922e-164	-6.53007e-163	-4.22916e-164	-1.84848e-164	1.35397e-162	-2.00116e-163	1.70697e-163	2.1632e-163	-6.35777e-163	6.3678e-163	-3.06458e-163	2.59103e-163	-2.04562e-163	-9.10454e-163	-9.76156e-164	3.13975e-163	-2.15567e-163	1.09712e-162	-4.85927e-164	-3.70527e-164	-9.33753e-163	6.90386e-163	-3.97124e-164	-4.43208e-163	1.68627e-163	3.99985e-163	-8.98451e-165	7.87818e-163	9.94388e-163	0
1.06988e-162	4.55922e-164	-6.53007e-163	-4.22916e-164	-1.84848e-164	1.35397e-162	-2.00116e-163	1.70697e-163	2.1632e-163	-6.35777e-163	6.3678e-163	-3.06458e-163	2.59103e-163	-2.04562e-163	-9.10454e-163	-9.76156e-164	3.13975e-163	-2.15567e-163	1.09712e-162	-4.85927e-164	-3.70527e-164	-9.33753e-163	6.90386e-163	-3.97124e-164	-4.43208e-163	1.68627e-163	3.99985e-163	-8.98451e-165	7.87818e-163	9.94388e-163	0
1.06988e-162	4.55922e-164	-6.53007e-163	-4.22916e-164	-1.84848e-164	1.35397e-162	-2.00116e-163	1.70697e-163	2.1632e-163	-6.35777e-163	6.3678e-163	-3.06458e-163	2.59103e-163	-2.04562e-163	-9.10454e-163	-9.76156e-164	3.13975e-163	-2.15567e-163	1.09712e-162	-4.85927e-164	-3.70527e-164	-9.33753e-163	6.90386e-163	-3.97124e-164	-4.43208e-163	1.68627e-163	3.99985e-163	-8.98451e-165	7.87818e-163	9.94388e-163	0
1.06988e-162	4.55922e-164	-6.53007e-163	-4.22916e-164	-1.84848e-164	1.35397e-162	-2.00116e-163	1.70697e-163	2.1632e-163	-6.35777e-163	6.3678e-163	-3.06458e-163	2.59103e-163	-2.04562e-163	-9.10454e-163	-9.76156e-164	3.13975e-163	-2.15567e-163	1.09712e-162	-4.85927e-164	-3.70527e-164	-9.33753e-163	6.90386e-163	-3.97124e-164	-4.43208e-163	1.68627e-163	3.99985e-163	-8.98451e-165	7.87818e-163	9.94388e-163	0
1.06988e-162	4.55922e-164	-6.53007e-163	-4.22916e-164	-1.84848e-164	1.35397e-162	-2.00116e-163	1.70697e-163	2.1632e-163	-6.35777e-163	6.3678e-163	-3.06458e-163	2.59103e-163	-2.04562e-163	-9.10454e-163	-9.76156e-164	3.13975e-163	-2.15567e-163	1.09712e-162	-4.85927e-164	-3.70527e-164	-9.33753e-163	6.90386e-163	-3.97124e-164	-4.43208e-163	1.68627e-163	3.99985e-163	-8.98451e-165	7.87818e-163	9.94388e-163	0
1.06988e-162	4.55922e-164	-6.53007e-163	-4.22916e-164	-1.84848e-164	1.35397e-162	-2.00116e-163	1.70697e-163	2.1632e-163	-6.35777e-163	6.3678e-163	-3.06458e-163	2.59103e-163	-2.04562e-163	-9.10454e-163	-9.76156e-164	3.13975e-163	-2.15567e-163	1.09712e-162	-4.85927e-164	-3.70527e-164	-9.33753e-163	6.90386e-163	-3.97124e-164	-4.43208e-163	1.68627e-163	3.99985e-163	-8.98451e-165	7.87818e-163	9.94388e-163	0
1.06988e-162	4.55922e-164	-6.53007e-163	-4.22916e-164	-1.84848e-164	1.35397e-162	-2.00116e-163	1.70697e-163	2.1632e-163	-6.35777e-163	6.3678e-163	-3.06458e-163	2.59103e-163	-2.04562e-163	-9.10454e-163	-9.76156e-164	3.13975e-163	-2.15567e-163	1.09712e-162	-4.85927e-164	-3.70527e-164	-9.33753e-163	6.90386e-163	-3.97124e-164	-4.43208e-163	1.68627e-163	3.99985e-163	-8.98451e-165	7.87818e-163	9.94388e-163	0
1.06988e-162	4.55922e-164	-6.53007e-163	-4.22916e-164	-1.84848e-164	1.35397e-162	-2.00116e-163	1.70697e-163	2.1632e-163	-6.35777e-163	6.3678e-163	-3.06458e-163	2.59103e-163	-2.04562e-163	-9.10454e-163	-9.76156e-164	3.13975e-163	-2.15567e-163	1.09712e-162	-4.85927e-164	-3.70527e-164	-9.33753e-163	6.90386e-163	-3.97124e-164	-4.43208e-163	1.68627e-163	3.99985e-163	-8.98451e-165	7.87818e-163	9.94388e-163	0
1.06988e-162	4.55922e-164	-6.53007e-163	-4.22916e-164	-1.84848e-164	1.35397e-162	-2.00116e-163	1.70697e-163	2.1632e-163	-6.35777e-163	6.3678e-163	-3.06458e-163	2.59103e-163	-2.04562e-163	-9.10454e-163	-9.76156e-164	3.13975e-163	-2.15567e-163	1.09712e-162	-4.85927e-164	-3.70527e-164	-9.33753e-163	6.90386e-163	-3.97124e-164	-4.43208e-163	1.68627e-163	3.99985e-163	-8.98451e-165	7.87818e-163	9.94388e-163	0
1.06988e-162	4.55922e-164	-6.53007e-163	-4.22916e-164	-1.84848e-164	1.35397e-162	-2.00116e-163	1.70697e-163	2.1632e-163	-6.35777e-163	6.3678e-163	-3.06458e-163	2.59103e-163	-2.04562e-163	-9.10454e-163	-9.76156e-164	3.13975e-163	-2.15567e-163	1.09712e-162	-4.85927e-164	-3.70527e-164	-9.33753e-163	6.90386e-163	-3.97124e-164	-4.43208e-163	1.68627e-163	3.99985e-163	-8.98451e-165	7.87818e-163	9.94388e-163	0
1.06988e-162	4.55922e-164	-6.53007e-163	-4.22916e-164	-1.84848e-164	1.35397e-162	-2.00116e-163	1.70697e-163	2.1632e-163	-6.35777e-163	6.3678e-163	-3.06458e-163	2.59103e-163	-2.04562e-163	-9.10454e-163	-9.76156e-164	3.13975e-163	-2.15567e-163	1.09712e-162	-4.85927e-164	-3.70527e-164	-9.33753e-163	6.90386e-163	-3.97124e-164	-4.43208e-163	1.68627e-163	3.99985e-163	-8.98451e-165	7.87818e-163	9.94388e-163	0
1.06988e-162	4.55922e-164	-6.53007e-163	-4.22916e-164	-1.84848e-164	1.35397e-162	-2.00116e-163	1.70697e-163	2.1632e-163	-6.35777e-163	6.3678e-163	-3.06458e-163	2.59103e-163	-2.04562e-163	-9.10454e-163	-9.76156e-164	3.13975e-163	-2.15567e-163	1.09712e-162	-4.85927e-164	-3.70527e-164	-9.33753e-163	6.90386e-163	-3.97124e-164	-4.43208e-163	1.68627e-163	3.99985e-163	-8.98451e-165	7.87818e-163	9.94388e-163	0
1.06988e-162	4.55922e-164	-6.53007e-163	-4.22916e-164	-1.84848e-164	1.35397e-162	-2.00116e-163	1.70697e-163	2.1632e-163	-6.35777e-163	6.3678e-163	-3.06458e-163	2.59103e-163	-2.04562e-163	-9.10454e-163	-9.76156e-164	3.13975e-163	-2.15567e-163	1.09712e-162	-4.85927e-164	-3.70527e-164	-9.33753e-163	6.90386e-163	-3.97124e-164	-4.43208e-163	1.68627e-163	3.99985e-163	-8.98451e-165	7.87818e-163	9.94388e-163	0
1.06988e-162	4.55922e-164	-6.53007e-163	-4.22916e-164	-1.84848e-164	1.35397e-162	-2.00116e-163	1.70697e-163	2.1632e-163	-6.35777e-163	6.3678e-163	-3.06458e-163	2.59103e-163	-2.04562e-163	-9.10454e-163	-9.76156e-164	3.13975e-163	-2.15567e-163	1.09712e-162	-4.85927e-164	-3.70527e-164	-9.33753e-163	6.90386e-163	-3.97124e-164	-4.43208e-163	1.68627e-163	3.99985e-163	-8.98451e-165	7.87818e-163	9.94388e-163	0
1.06988e-162	4.55922e-164	-6.53007e-163	-4.22916e-164	-1.84848e-164	1.35397e-162	-2.00116e-163	1.70697e-163	2.1632e-163	-6.35777e-163	6.3678e-163	-3.06458e-163	2.59103e-163	-2.04562e-163	-9.10454e-163	-9.76156e-164	3.13975e-163	-2.15567e-163	1.09712e-162	-4.85927e-164	-3.70527e-164	-9.33753e-163	6.90386e-163	-3.97124e-164	-4.43208e-163	1.68627e-163	3.99985e-163	-8.98451e-165	7.87818e-163	9.94388e-163	0
1.06988e-162	4.55922e-164	-6.53007e-163	-4.22916e-164	-1.84848e-164	1.35397e-162	-2.00116e-163	1.70697e-163	2.1632e-163	-6.35777e-163	6.3678e-163	-3.06458e-163	2.59103e-163	-2.04562e-163	-9.10454e-163	-9.76156e-164	3.13975e-163	-2.15567e-163	1.09712e-162	-4.85927e-164	-3.70527e-164	-9.33753e-163	6.90386e-163	-3.97124e-164	-4.43208e-163	1.68627e-163	3.99985e-163	-8.98451e-165	7.87818e-163	9.94388e-163	0
1.06988e-162	4.55922e-164	-6.53007e-163	-4.22916e-164	-1.84848e-164	1.35397e-162	-2.00116e-163	1.70697e-163	2.1632e-163	-6.35777e-163	6.3678e-163	-3.06458e-163	2.59103e-163	-2.04562e-163	-9.10454e-163	-9.76156e-164	3.13975e-163	-2.15567e-163	1.09712e-162	-4.85927e-164	-3.70527e-164	-9.33753e-163	6.90386e-163	-3.97124e-164	-4.43208e-163	1.68627e-163	3.99985e-163	-8.98451e-165	7.87818e-163	9.94388e-163	0
1.06988e-162	4.55922e-164	-6.53007e-163	-4.22916e-164	-1.84848e-164	1.35397e-162	-2.00116e-163	1.70697e-163	2.1632e-163	-6.35777e-163	6.3678e-163	-3.06458e-163	2.59103e-163	-2.04562e-163	-9.10454e-163	-9.76156e-164	3.13975e-163	-2.15567e-163	1.09712e-162	-4.85927e-164	-3.70527e-164	-9.33753e-163	6.90386e-163	-3.97124e-164	-4.43208e-163	1.68627e-163	3.99985e-163	-8.98451e-165	7.87818e-163	9.94388e-163	0
1.06988e-162	4.55922e-164	-6.53007e-163	-4.22916e-164	-1.84848e-164	1.35397e-162	-2.00116e-163	1.70697e-163	2.1632e-163	-6.35777e-163	6.3678e-163	-3.06458e-163	2.59103e-163	-2.04562e-163	-9.10454e-163	-9.76156e-164	3.13975e-163	-2.15567e-163	1.09712e-162	-4.85927e-164	-3.70527e-164	-9.33753e-163	6.90386e-163	-3.97124e-164	-4.43208e-163	1.68627e-163	3.99985e-163	-8.98451e-165	7.87818e-163	9.94388e-163	0
1.06988e-162	4.55922e-164	-6.53007e-163	-4.22916e-164	-1.84848e-164	1.35397e-162	-2.00116e-163	1.70697e-163	2.1632e-163	-6.35777e-163	6.3678e-163	-3.06458e-163	2.59103e-163	-2.04562e-163	-9.10454e-163	-9.76156e-164	3.13975e-163	-2.15567e-163	1.09712e-162	-4.85927e-164	-3.70527e-164	-9.33753e-163	6.90386e-163	-3.97124e-164	-4.43208e-163	1.68627e-163	3.99985e-163	-8.98451e-165	7.87818e-163	9.94388e-163	0
1.06988e-162	4.55922e-164	-6.53007e-163	-4.22916e-164	-1.84848e-164	1.35397e-162	-2.00116e-163	1.70697e-163	2.1632e-163	-6.35777e-163	6.3678e-163	-3.06458e-163	2.59103e-163	-2.04562e-163	-9.10454e-163	-9.76156e-164	3.13975e-163	-2.15567e-163	1.09712e-162	-4.85927e-164	-3.70527e-164	-9.33753e-163	6.90386e-163	-3.97124e-164	-4.43208e-163	1.68627e-163	3.99985e-163	-8.98451e-165	7.87818e-163	9.94388e-163	0
1.06988e-162	4.55922e-164	-6.53007e-163	-4.22916e-164	-1.84848e-164	1.35397e-162	-2.00116e-163	1.70697e-163	2.1632e-163	-6.35777e-163	6.3678e-163	-3.06458e-163	2.59103e-163	-2.04562e-163	-9.10454e-163	-9.76156e-164	3.13975e-163	-2.15567e-163	1.09712e-162	-4.85927e-164	-3.70527e-164	-9.33753e-163	6.90386e-163	-3.97124e-164	-4.43208e-163	1.68627e-163	3.99985e-163	-8.98451e-165	7.87818e-163	9.94388e-163	0
1.06988e-162	4.55922e-164	-6.53007e-163	-4.22916e-164	-1.84848e-164	1.35397e-162	-2.00116e-163	1.70697e-163	2.1632e-163	-6.35777e-163	6.3678e-163	-3.06458e-163	2.59103e-163	-2.04562e-163	-9.10454e-163	-9.76156e-164	3.13975e-163	-2.15567e-163	1.09712e-162	-4.85927e-164	-3.70527e-164	-9.33753e-163	6.90386e-163	-3.97124e-164	-4.43208e-163	1.68627e-163	3.99985e-163	-8.98451e-165	7.87818e-163	9.94388e-163	0
1.06988e-162	4.55922e-164	-6.53007e-163	-4.22916e-164	-1.84848e-164	1.35397e-162	-2.00116e-163	1.70697e-163	2.1632e-163	-6.35777e-163	6.3678e-163	-3.06458e-163	2.59103e-163	-2.04562e-163	-9.10454e-163	-9.76156e-164	3.13975e-163	-2.15567e-163	1.09712e-162	-4.85927e-164	-3.70527e-164	-9.33753e-163	6.90386e-163	-3.97124e-164	-4.43208e-163	1.68627e-163	3.99985e-163	-8.98451e-165	7.87818e-163	9.94388e-163	0
1.06988e-162	4.55922e-164	-6.53007e-163	-4.22916e-164	-1.84848e-164	1.35397e-162	-2.00116e-163	1.70697e-163	2.1632e-163	-6.35777e-163	6.3678e-163	-3.06458e-163	2.59103e-163	-2.04562e-163	-9.10454e-163	-9.76156e-164	3.13975e-163	-2.15567e-163	1.09712e-162	-4.85927e-164	-3.70527e-164	-9.33753e-163	6.90386e-163	-3.97124e-164	-4.43208e-163	1.68627e-163	3.99985e-163	-8.98451e-165	7.87818e-163	9.94388e-163	0
1.06988e-162	4.55922e-164	-6.53007e-163	-4.22916e-164	-1.84848e-164	1.35397e-162	-2.00116e-163	1.70697e-163	2.1632e-163	-6.35777e-163	6.3678e-163	-3.06458e-163	2.59103e-163	-2.04562e-163	-9.10454e-163	-9.76156e-164	3.13975e-163	-2.15567e-163	1.09712e-162	-4.85927e-164	-3.70527e-164	-9.33753e-163	6.90386e-163	-3.97124e-164	-4.43208e-163	1.68627e-163	3.99985e-163	-8.98451e-165	7.87818e-163	9.94388e-163	0
1.06988e-162	4.55922e-164	-6.53007e-163	-4.22916e-164	-1.84848e-164	1.35397e-162	-2.00116e-163	1.70697e-163	2.1632e-163	-6.35777e-163	6.3678e-163	-3.06458e-163	2.59103e-163	-2.04562e-163	-9.10454e-163	-9.76156e-164	3.13975e-163	-2.15567e-163	1.09712e-162	-4.85927e-164	-3.70527e-164	-9.33753e-163	6.90386e-163	-3.97124e-164	-4.43208e-163	1.68627e-163	3.99985e-163	-8.98451e-165	7.87818e-163	9.94388e-163	0
1.06988e-162	4.55922e-164	-6.53007e-163	-4.22916e-164	-1.84848e-164	1.35397e-162	-2.00116e-163	1.70697e-163	2.1632e-163	-6.35777e-163	6.3678e-163	-3.06458e-163	2.59103e-163	-2.04562e-163	-9.10454e-163	-9.76156e-164	3.13975e-163	-2.15567e-163	1.09712e-162	-4.85927e-164	-3.70527e-164	-9.33753e-163	6.90386e-163	-3.97124e-164	-4.43208e-163	1.68627e-163	3.99985e-163	-8.98451e-165	7.87818e-163	9.94388e-163	0
1.06988e-162	4.55922e-164	-6.53007e-163	-4.22916e-164	-1.84848e-164	1.35397e-162	-2.00116e-163	1.70697e-163	2.1632e-163	-6.35777e-163	6.3678e-163	-3.06458e-163	2.59103e-163	-2.04562e-163	-9.10454e-163	-9.76156e-164	3.13975e-163	-2.15567e-163	1.09712e-162	-4.85927e-164	-3.70527e-164	-9.33753e-163	6.90386e-163	-3.97124e-164	-4.43208e-163	1.68627e-163	3.99985e-163	-8.98451e-165	7.87818e-163	9.94388e-163	0
1.06988e-162	4.55922e-164	-6.53007e-163	-4.22916e-164	-1.84848e-164	1.35397e-162	-2.00116e-163	1.70697e-163	2.1632e-163	-6.35777e-163	6.3678e-163	-3.06458e-163	2.59103e-163	-2.04562e-163	-9.10454e-163	-9.76156e-164	3.13975e-163	-2.15567e-163	1.09712e-162	-4.85927e-164	-3.70527e-164	-9.33753e-163	6.90386e-163	-3.97124e-164	-4.43208e-163	1.68627e-163	3.99985e-163	-8.98451e-165	7.87818e-163	9.94388e-163	0
1.06988e-162	4.55922e-164	-6.53007e-163	-4.22916e-164	-1.84848e-164	1.35397e-162	-2.00116e-163	1.70697e-163	2.1632e-163	-6.35777e-163	6.3678e-163	-3.06458e-163	2.59103e-163	-2.04562e-163	-9.10454e-163	-9.76156e-164	3.13975e-163	-2.15567e-163	1.09712e-162	-4.85927e-164	-3.70527e-164	-9.33753e-163	6.90386e-163	-3.97124e-164	-4.43208e-163	1.68627e-163	3.99985e-163	-8.98451e-165	7.87818e-163	9.94388e-163	0
1.06988e-162	4.55922e-164	-6.53007e-163	-4.22916e-164	-1.84848e-164	1.35397e-162	-2.00116e-163	1.70697e-163	2.1632e-163	-6.35777e-163	6.3678e-163	-3.06458e-163	2.59103e-163	-2.04562e-163	-9.10454e-163	-9.76156e-164	3.13975e-163	-2.15567e-163	1.09712e-162	-4.85927e-164	-3.70527e-164	-9.33753e-163	6.90386e-163	-3.97124e-164	-4.43208e-163	1.68627e-163	3.99985e-163	-8.98451e-165	7.87818e-163	9.94388e-163	0
1.06988e-162	4.55922e-164	-6.53007e-163	-4.22916e-164	-1.84848e-164	1.35397e-162	-2.00116e-163	1.70697e-163	2.1632e-163	-6.35777e-163	6.3678e-163	-3.06458e-163	2.59103e-163	-2.04562e-163	-9.10454e-163	-9.76156e-164	3.13975e-163	-2.15567e-163	1.09712e-162	-4.85927e-164	-3.70527e-164	-9.33753e-163	6.90386e-163	-3.97124e-164	-4.43208e-163	1.68627e-163	3.99985e-163	-8.98451e-165	7.87818e-163	9.94388e-163	0
1.06988e-162	4.55922e-164	-6.53007e-163	-4.22916e-164	-1.84848e-164	1.35397e-162	-2.00116e-163	1.70697e-163	2.1632e-163	-6.35777e-163	6.3678e-163	-3.06458e-163	2.59103e-163	-2.04562e-163	-9.10454e-163	-9.76156e-164	3.13975e-163	-2.15567e-163	1.09712e-162	-4.85927e-164	-3.70527e-164	-9.33753e-163	6.90386e-163	-3.97124e-164	-4.43208e-163	1.68627e-163	3.99985e-163	-8.98451e-165	7.87818e-163	9.94388e-163	0
1.06988e-162	4.55922e-164	-6.53007e-163	-4.22916e-164	-1.84848e-164	1.35397e-162	-2.00116e-163	1.70697e-163	2.1632e-163	-6.35777e-163	6.3678e-163	-3.06458e-163	2.59103e-163	-2.04562e-163	-9.10454e-163	-9.76156e-164	3.13975e-163	-2.15567e-163	1.09712e-162	-4.85927e-164	-3.70527e-164	-9.33753e-163	6.90386e-163	-3.97124e-164	-4.43208e-163	1.68627e-163	3.99985e-163	-8.98451e-165	7.87818e-163	9.94388e-163	0
1.06988e-162	4.55922e-164	-6.53007e-163	-4.22916e-164	-1.84848e-164	1.35397e-162	-2.00116e-163	1.70697e-163	2.1632e-163	-6.35777e-163	6.3678e-163	-3.06458e-163	2.59103e-163	-2.04562e-163	-9.10454e-163	-9.76156e-164	3.13975e-163	-2.15567e-163	1.09712e-162	-4.85927e-164	-3.70527e-164	-9.33753e-163	6.90386e-163	-3.97124e-164	-4.43208e-163	1.68627e-163	3.99985e-163	-8.98451e-165	7.87818e-163	9.94388e-163	0
1.06988e-162	4.55922e-164	-6.53007e-163	-4.22916e-164	-1.84848e-164	1.35397e-162	-2.00116e-163	1.70697e-163	2.1632e-163	-6.35777e-163	6.3678e-163	-3.06458e-163	2.59103e-163	-2.04562e-163	-9.10454e-163	-9.76156e-164	3.13975e-163	-2.15567e-163	1.09712e-162	-4.85927e-164	-3.70527e-164	-9.33753e-163	6.90386e-163	-3.97124e-164	-4.43208e-163	1.68627e-163	3.99985e-163	-8.98451e-165	7.87818e-163	9.94388e-163	0
1.06988e-162	4.55922e-164	-6.53007e-163	-4.22916e-164	-1.84848e-164	1.35397e-162	-2.00116e-163	1.70697e-163	2.1632e-163	-6.35777e-163	6.3678e-163	-3.06458e-163	2.59103e-163	-2.04562e-163	-9.10454e-163	-9.76156e-164	3.13975e-163	-2.15567e-163	1.09712e-162	-4.85927e-164	-3.70527e-164	-9.33753e-163	6.90386e-163	-3.97124e-164	-4.43208e-163	1.68627e-163	3.99985e-163	-8.98451e-165	7.87818e-163	9.94388e-163	0
1.06988e-162	4.55922e-164	-6.53007e-163	-4.22916e-164	-1.84848e-164	1.35397e-162	-2.00116e-163	1.70697e-163	2.1632e-163	-6.35777e-163	6.3678e-163	-3.06458e-163	2.59103e-163	-2.04562e-163	-9.10454e-163	-9.76156e-164	3.13975e-163	-2.15567e-163	1.09712e-162	-4.85927e-164	-3.70527e-164	-9.33753e-163	6.90386e-163	-3.97124e-164	-4.43208e-163	1.68627e-163	3.99985e-163	-8.98451e-165	7.87818e-163	9.94388e-163	0
1.06988e-162	4.55922e-164	-6.53007e-163	-4.22916e-164	-1.84848e-164	1.35397e-162	-2.00116e-163	1.70697e-163	2.1632e-163	-6.35777e-163	6.3678e-163	-3.06458e-163	2.59103e-163	-2.04562e-163	-9.10454e-163	-9.76156e-164	3.13975e-163	-2.15567e-163	1.09712e-162	-4.85927e-164	-3.70527e-164	-9.33753e-163	6.90386e-163	-3.97124e-164	-4.43208e-163	1.68627e-163	3.99985e-163	-8.98451e-165	7.87818e-163	9.94388e-163	0
1.06988e-162	4.55922e-164	-6.53007e-163	-4.22916e-164	-1.84848e-164	1.35397e-162	-2.00116e-163	1.70697e-163	2.1632e-163	-6.35777e-163	6.3678e-163	-3.06458e-163	2.59103e-163	-2.04562e-163	-9.10454e-163	-9.76156e-164	3.13975e-163	-2.15567e-163	1.09712e-162	-4.85927e-164	-3.70527e-164	-9.33753e-163	6.90386e-163	-3.97124e-164	-4.43208e-163	1.68627e-163	3.99985e-163	-8.98451e-165	7.87818e-163	9.94388e-163	0
1.06988e-162	4.55922e-164	-6.53007e-163	-4.22916e-164	-1.84848e-164	1.35397e-162	-2.00116e-163	1.70697e-163	2.1632e-163	-6.35777e-163	6.3678e-163	-3.06458e-163	2.59103e-163	-2.04562e-163	-9.10454e-163	-9.76156e-164	3.13975e-163	-2.15567e-163	1.09712e-162	-4.85927e-164	-3.70527e-164	-9.33753e-163	6.90386e-163	-3.97124e-164	-4.43208e-163	1.68627e-163	3.99985e-163	-8.98451e-165	7.87818e-163	9.94388e-163	0
1.06988e-162	4.55922e-164	-6.53007e-163	-4.22916e-164	-1.84848e-164	1.35397e-162	-2.00116e-163	1.70697e-163	2.1632e-163	-6.35777e-163	6.3678e-163	-3.06458e-163	2.59103e-163	-2.04562e-163	-9.10454e-163	-9.76156e-164	3.13975e-163	-2.15567e-163	1.09712e-162	-4.85927e-164	-3.70527e-164	-9.33753e-163	6.90386e-163	-3.97124e-164	-4.43208e-163	1.68627e-163	3.99985e-163	-8.98451e-165	7.87818e-163	9.94388e-163	0
1.06988e-162	4.55922e-164	-6.53007e-163	-4.22916e-164	-1.84848e-164	1.35397e-162	-2.00116e-163	1.70697e-163	2.1632e-163	-6.35777e-163	6.3678e-163	-3.06458e-163	2.59103e-163	-2.04562e-163	-9.10454e-163	-9.76156e-164	3.13975e-163	-2.15567e-163	1.09712e-162	-4.85927e-164	-3.70527e-164	-9.33753e-163	6.90386e-163	-3.97124e-164	-4.43208e-163	1.68627e-163	3.99985e-163	-8.98451e-165	7.87818e-163	9.94388e-163	0
1.06988e-162	4.55922e-164	-6.53007e-163	-4.22916e-164	-1.84848e-164	1.35397e-162	-2.00116e-163	1.70697e-163	2.1632e-163	-6.35777e-163	6.3678e-163	-3.06458e-163	2.59103e-163	-2.04562e-163	-9.10454e-163	-9.76156e-164	3.13975e-163	-2.15567e-163	1.09712e-162	-4.85927e-164	-3.70527e-164	-9.33753e-163	6.90386e-163	-3.97124e-164	-4.43208e-163	1.68627e-163	3.99985e-163	-8.98451e-165	7.87818e-163	9.94388e-163	0
1.06988e-162	4.55922e-164	-6.53007e-163	-4.22916e-164	-1.84848e-164	1.35397e-162	-2.00116e-163	1.70697e-163	2.1632e-163	-6.35777e-163	6.3678e-163	-3.06458e-163	2.59103e-163	-2.04562e-163	-9.10454e-163	-9.76156e-164	3.13975e-163	-2.15567e-163	1.09712e-162	-4.85927e-164	-3.70527e-164	-9.33753e-163	6.90386e-163	-3.97124e-164	-4.43208e-163	1.68627e-163	3.99985e-163	-8.98451e-165	7.87818e-163	9.94388e-163	0
1.06988e-162	4.55922e-164	-6.53007e-163	-4.22916e-164	-1.84848e-164	1.35397e-162	-2.00116e-163	1.70697e-163	2.1632e-163	-6.35777e-163	6.3678e-163	-3.06458e-163	2.59103e-163	-2.04562e-163	-9.10454e-163	-9.76156e-164	3.13975e-163	-2.15567e-163	1.09712e-162	-4.85927e-164	-3.70527e-164	-9.33753e-163	6.90386e-163	-3.97124e-164	-4.43208e-163	1.68627e-163	3.99985e-163	-8.98451e-165	7.87818e-163	9.94388e-163	0
1.06988e-162	4.55922e-164	-6.53007e-163	-4.22916e-164	-1.84848e-164	1.35397e-162	-2.00116e-163	1.70697e-163	2.1632e-163	-6.35777e-163	6.3678e-163	-3.06458e-163	2.59103e-163	-2.04562e-163	-9.10454e-163	-9.76156e-164	3.13975e-163	-2.15567e-163	1.09712e-162	-4.85927e-164	-3.70527e-164	-9.33753e-163	6.90386e-163	-3.97124e-164	-4.43208e-163	1.68627e-163	3.99985e-163	-8.98451e-165	7.87818e-163	9.94388e-163	0
1.06988e-162	4.55922e-164	-6.53007e-163	-4.22916e-164	-1.84848e-164	1.35397e-162	-2.00116e-163	1.70697e-163	2.1632e-163	-6.35777e-163	6.3678e-163	-3.06458e-163	2.59103e-163	-2.04562e-163	-9.10454e-163	-9.76156e-164	3.13975e-163	-2.15567e-163	1.09712e-162	-4.85927e-164	-3.70527e-164	-9.33753e-163	6.90386e-163	-3.97124e-164	-4.43208e-163	1.68627e-163	3.99985e-163	-8.98451e-165	7.87818e-163	9.94388e-163	0
1.06988e-162	4.55922e-164	-6.53007e-163	-4.22916e-164	-1.84848e-164	1.35397e-162	-2.00116e-163	1.70697e-163	2.1632e-163	-6.35777e-163	6.3678e-163	-3.06458e-163	2.59103e-163	-2.04562e-163	-9.10454e-163	-9.76156e-164	3.13975e-163	-2.15567e-163	1.09712e-162	-4.85927e-164	-3.70527e-164	-9.33753e-163	6.90386e-163	-3.97124e-164	-4.43208e-163	1.68627e-163	3.99985e-163	-8.98451e-165	7.87818e-163	9.94388e-163	0
1.06988e-162	4.55922e-164	-6.53007e-163	-4.22916e-164	-1.84848e-164	1.35397e-162	-2.00116e-163	1.70697e-163	2.1632e-163	-6.35777e-163	6.3678e-163	-3.06458e-163	2.59103e-163	-2.04562e-163	-9.10454e-163	-9.76156e-164	3.13975e-163	-2.15567e-163	1.09712e-162	-4.85927e-164	-3.70527e-164	-9.33753e-163	6.90386e-163	-3.97124e-164	-4.43208e-163	1.68627e-163	3.99985e-163	-8.98451e-165	7.87818e-163	9.94388e-163	0
1.06988e-162	4.55922e-164	-6.53007e-163	-4.22916e-164	-1.84848e-164	1.35397e-162	-2.00116e-163	1.70697e-163	2.1632e-163	-6.35777e-163	6.3678e-163	-3.06458e-163	2.59103e-163	-2.04562e-163	-9.10454e-163	-9.76156e-164	3.13975e-163	-2.15567e-163	1.09712e-162	-4.85927e-164	-3.70527e-164	-9.33753e-163	6.90386e-163	-3.97124e-164	-4.43208e-163	1.68627e-163	3.99985e-163	-8.98451e-165	7.87818e-163	9.94388e-163	0
1.06988e-162	4.55922e-164	-6.53007e-163	-4.22916e-164	-1.84848e-164	1.35397e-162	-2.00116e-163	1.70697e-163	2.1632e-163	-6.35777e-163	6.3678e-163	-3.06458e-163	2.59103e-163	-2.04562e-163	-9.10454e-163	-9.76156e-164	3.13975e-163	-2.15567e-163	1.09712e-162	-4.85927e-164	-3.70527e-164	-9.33753e-163	6.90386e-163	-3.97124e-164	-4.43208e-163	1.68627e-163	3.99985e-163	-8.98451e-165	7.87818e-163	9.94388e-163	0
1.06988e-162	4.55922e-164	-6.53007e-163	-4.22916e-164	-1.84848e-164	1.35397e-162	-2.00116e-163	1.70697e-163	2.1632e-163	-6.35777e-163	6.3678e-163	-3.06458e-163	2.59103e-163	-2.04562e-163	-9.10454e-163	-9.76156e-164	3.13975e-163	-2.15567e-163	1.09712e-162	-4.85927e-164	-3.70527e-164	-9.33753e-163	6.90386e-163	-3.97124e-164	-4.43208e-163	1.68627e-163	3.99985e-163	-8.98451e-165	7.87818e-163	9.94388e-163	0
1.06988e-162	4.55922e-164	-6.53007e-163	-4.22916e-164	-1.84848e-164	1.35397e-162	-2.00116e-163	1.70697e-163	2.1632e-163	-6.35777e-163	6.3678e-163	-3.06458e-163	2.59103e-163	-2.04562e-163	-9.10454e-163	-9.76156e-164	3.13975e-163	-2.15567e-163	1.09712e-162	-4.85927e-164	-3.70527e-164	-9.33753e-163	6.90386e-163	-3.97124e-164	-4.43208e-163	1.68627e-163	3.99985e-163	-8.98451e-165	7.87818e-163	9.94388e-163	0
1.06988e-162	4.55922e-164	-6.53007e-163	-4.22916e-164	-1.84848e-164	1.35397e-162	-2.00116e-163	1.70697e-163	2.1632e-163	-6.35777e-163	6.3678e-163	-3.06458e-163	2.59103e-163	-2.04562e-163	-9.10454e-163	-9.76156e-164	3.13975e-163	-2.15567e-163	1.09712e-162	-4.85927e-164	-3.70527e-164	-9.33753e-163	6.90386e-163	-3.97124e-164	-4.43208e-163	1.68627e-163	3.99985e-163	-8.98451e-165	7.87818e-163	9.94388e-163	0
1.06988e-162	4.55922e-164	-6.53007e-163	-4.22916e-164	-1.84848e-164	1.35397e-162	-2.00116e-163	1.70697e-163	2.1632e-163	-6.35777e-163	6.3678e-163	-3.06458e-163	2.59103e-163	-2.04562e-163	-9.10454e-163	-9.76156e-164	3.13975e-163	-2.15567e-163	1.09712e-162	-4.85927e-164	-3.70527e-164	-9.33753e-163	6.90386e-163	-3.97124e-164	-4.43208e-163	1.68627e-163	3.99985e-163	-8.98451e-165	7.87818e-163	9.94388e-163	0
1.06988e-162	4.55922e-164	-6.53007e-163	-4.22916e-164	-1.84848e-164	1.35397e-162	-2.00116e-163	1.70697e-163	2.1632e-163	-6.35777e-163	6.3678e-163	-3.06458e-163	2.59103e-163	-2.04562e-163	-9.10454e-163	-9.76156e-164	3.13975e-163	-2.15567e-163	1.09712e-162	-4.85927e-164	-3.70527e-164	-9.33753e-163	6.90386e-163	-3.97124e-164	-4.43208e-163	1.68627e-163	3.99985e-163	-8.98451e-165	7.87818e-163	9.94388e-163	0
1.06988e-162	4.55922e-164	-6.53007e-163	-4.22916e-164	-1.84848e-164	1.35397e-162	-2.00116e-163	1.70697e-163	2.1632e-163	-6.35777e-163	6.3678e-163	-3.06458e-163	2.59103e-163	-2.04562e-163	-9.10454e-163	-9.76156e-164	3.13975e-163	-2.15567e-163	1.09712e-162	-4.85927e-164	-3.70527e-164	-9.33753e-163	6.90386e-163	-3.97124e-164	-4.43208e-163	1.68627e-163	3.99985e-163	-8.98451e-165	7.87818e-163	9.94388e-163	0
1.06988e-162	4.55922e-164	-6.53007e-163	-4.22916e-164	-1.84848e-164	1.35397e-162	-2.00116e-163	1.70697e-163	2.1632e-163	-6.35777e-163	6.3678e-163	-3.06458e-163	2.59103e-163	-2.04562e-163	-9.10454e-163	-9.76156e-164	3.13975e-163	-2.15567e-163	1.09712e-162	-4.85927e-164	-3.70527e-164	-9.33753e-163	6.90386e-163	-3.97124e-164	-4.43208e-163	1.68627e-163	3.99985e-163	-8.98451e-165	7.87818e-163	9.94388e-163	0
1.06988e-162	4.55922e-164	-6.53007e-163	-4.22916e-164	-1.84848e-164	1.35397e-162	-2.00116e-163	1.70697e-163	2.1632e-163	-6.35777e-163	6.3678e-163	-3.06458e-163	2.59103e-163	-2.04562e-163	-9.10454e-163	-9.76156e-164	3.13975e-163	-2.15567e-163	1.09712e-162	-4.85927e-164	-3.70527e-164	-9.33753e-163	6.90386e-163	-3.97124e-164	-4.43208e-163	1.68627e-163	3.99985e-163	-8.98451e-165	7.87818e-163	9.94388e-163	0
1.06988e-162	4.55922e-164	-6.53007e-163	-4.22916e-164	-1.84848e-164	1.35397e-162	-2.00116e-163	1.70697e-163	2.1632e-163	-6.35777e-163	6.3678e-163	-3.06458e-163	2.59103e-163	-2.04562e-163	-9.10454e-163	-9.76156e-164	3.13975e-163	-2.15567e-163	1.09712e-162	-4.85927e-164	-3.70527e-164	-9.33753e-163	6.90386e-163	-3.97124e-164	-4.43208e-163	1.68627e-163	3.99985e-163	-8.98451e-165	7.87818e-163	9.94388e-163	0
1.06988e-162	4.55922e-164	-6.53007e-163	-4.22916e-164	-1.84848e-164	1.35397e-162	-2.00116e-163	1.70697e-163	2.1632e-163	-6.35777e-163	6.3678e-163	-3.06458e-163	2.59103e-163	-2.04562e-163	-9.10454e-163	-9.76156e-164	3.13975e-163	-2.15567e-163	1.09712e-162	-4.85927e-164	-3.70527e-164	-9.33753e-163	6.90386e-163	-3.97124e-164	-4.43208e-163	1.68627e-163	3.99985e-163	-8.98451e-165	7.87818e-163	9.94388e-163	0
1.06988e-162	4.55922e-164	-6.53007e-163	-4.22916e-164	-1.84848e-164	1.35397e-162	-2.00116e-163	1.70697e-163	2.1632e-163	-6.35777e-163	6.3678e-163	-3.06458e-163	2.59103e-163	-2.04562e-163	-9.10454e-163	-9.76156e-164	3.13975e-163	-2.15567e-163	1.09712e-162	-4.85927e-164	-3.70527e-164	-9.33753e-163	6.90386e-163	-3.97124e-164	-4.43208e-163	1.68627e-163	3.99985e-163	-8.98451e-165	7.87818e-163	9.94388e-163	0
1.06988e-162	4.55922e-164	-6.53007e-163	-4.22916e-164	-1.84848e-164	1.35397e-162	-2.00116e-163	1.70697e-163	2.1632e-163	-6.35777e-163	6.3678e-163	-3.06458e-163	2.59103e-163	-2.04562e-163	-9.10454e-163	-9.76156e-164	3.13975e-163	-2.15567e-163	1.09712e-162	-4.85927e-164	-3.70527e-164	-9.33753e-163	6.90386e-163	-3.97124e-164	-4.43208e-163	1.68627e-163	3.99985e-163	-8.98451e-165	7.87818e-163	9.94388e-163	0
1.06988e-162	4.55922e-164	-6.53007e-163	-4.22916e-164	-1.84848e-164	1.35397e-162	-2.00116e-163	1.70697e-163	2.1632e-163	-6.35777e-163	6.3678e-163	-3.06458e-163	2.59103e-163	-2.04562e-163	-9.10454e-163	-9.76156e-164	3.13975e-163	-2.15567e-163	1.09712e-162	-4.85927e-164	-3.70527e-164	-9.33753e-163	6.90386e-163	-3.97124e-164	-4.43208e-163	1.68627e-163	3.99985e-163	-8.98451e-165	7.87818e-163	9.94388e-163	0
1.06988e-162	4.55922e-164	-6.53007e-163	-4.22916e-164	-1.84848e-164	1.35397e-162	-2.00116e-163	1.70697e-163	2.1632e-163	-6.35777e-163	6.3678e-163	-3.06458e-163	2.59103e-163	-2.04562e-163	-9.10454e-163	-9.76156e-164	3.13975e-163	-2.15567e-163	1.09712e-162	-4.85927e-164	-3.70527e-164	-9.33753e-163	6.90386e-163	-3.97124e-164	-4.43208e-163	1.68627e-163	3.99985e-163	-8.98451e-165	7.87818e-163	9.94388e-163	0
1.06988e-162	4.55922e-164	-6.53007e-163	-4.22916e-164	-1.84848e-164	1.35397e-162	-2.00116e-163	1.70697e-163	2.1632e-163	-6.35777e-163	6.3678e-163	-3.06458e-163	2.59103e-163	-2.04562e-163	-9.10454e-163	-9.76156e-164	3.13975e-163	-2.15567e-163	1.09712e-162	-4.85927e-164	-3.70527e-164	-9.33753e-163	6.90386e-163	-3.97124e-164	-4.43208e-163	1.68627e-163	3.99985e-163	-8.98451e-165	7.87818e-163	9.94388e-163	0
1.06988e-162	4.55922e-164	-6.53007e-163	-4.22916e-164	-1.84848e-164	1.35397e-162	-2.00116e-163	1.70697e-163	2.1632e-163	-6.35777e-163	6.3678e-163	-3.06458e-163	2.59103e-163	-2.04562e-163	-9.10454e-163	-9.76156e-164	3.13975e-163	-2.15567e-163	1.09712e-162	-4.85927e-164	-3.70527e-164	-9.33753e-163	6.90386e-163	-3.97124e-164	-4.43208e-163	1.68627e-163	3.99985e-163	-8.98451e-165	7.87818e-163	9.94388e-163	0
1.06988e-162	4.55922e-164	-6.53007e-163	-4.22916e-164	-1.84848e-164	1.35397e-162	-2.00116e-163	1.70697e-163	2.1632e-163	-6.35777e-163	6.3678e-163	-3.06458e-163	2.59103e-163	-2.04562e-163	-9.10454e-163	-9.76156e-164	3.13975e-163	-2.15567e-163	1.09712e-162	-4.85927e-164	-3.70527e-164	-9.33753e-163	6.90386e-163	-3.97124e-164	-4.43208e-163	1.68627e-163	3.99985e-163	-8.98451e-165	7.87818e-163	9.94388e-163	0
1.06988e-162	4.55922e-164	-6.53007e-163	-4.22916e-164	-1.84848e-164	1.35397e-162	-2.00116e-163	1.70697e-163	2.1632e-163	-6.35777e-163	6.3678e-163	-3.06458e-163	2.59103e-163	-2.04562e-163	-9.10454e-163	-9.76156e-164	3.13975e-163	-2.15567e-163	1.09712e-162	-4.85927e-164	-3.70527e-164	-9.33753e-163	6.90386e-163	-3.97124e-164	-4.43208e-163	1.68627e-163	3.99985e-163	-8.98451e-165	7.87818e-163	9.94388e-163	0
1.06988e-162	4.55922e-164	-6.53007e-163	-4.22916e-164	-1.84848e-164	1.35397e-162	-2.00116e-163	1.70697e-163	2.1632e-163	-6.35777e-163	6.3678e-163	-3.06458e-163	2.59103e-163	-2.04562e-163	-9.10454e-163	-9.76156e-164	3.13975e-163	-2.15567e-163	1.09712e-162	-4.85927e-164	-3.70527e-164	-9.33753e-163	6.90386e-163	-3.97124e-164	-4.43208e-163	1.68627e-163	3.99985e-163	-8.98451e-165	7.87818e-163	9.94388e-163	0
1.06988e-162	4.55922e-164	-6.53007e-163	-4.22916e-164	-1.84848e-164	1.35397e-162	-2.00116e-163	1.70697e-163	2.1632e-163	-6.35777e-163	6.3678e-163	-3.06458e-163	2.59103e-163	-2.04562e-163	-9.10454e-163	-9.76156e-164	3.13975e-163	-2.15567e-163	1.09712e-162	-4.85927e-164	-3.70527e-164	-9.33753e-163	6.90386e-163	-3.97124e-164	-4.43208e-163	1.68627e-163	3.99985e-163	-8.98451e-165	7.87818e-163	9.94388e-163	0
1.06988e-162	4.55922e-164	-6.53007e-163	-4.22916e-164	-1.84848e-164	1.35397e-162	-2.00116e-163	1.70697e-163	2.1632e-163	-6.35777e-163	6.3678e-163	-3.06458e-163	2.59103e-163	-2.04562e-163	-9.10454e-163	-9.76156e-164	3.13975e-163	-2.15567e-163	1.09712e-162	-4.85927e-164	-3.70527e-164	-9.33753e-163	6.90386e-163	-3.97124e-164	-4.43208e-163	1.68627e-163	3.99985e-163	-8.98451e-165	7.87818e-163	9.94388e-163	0
1.06988e-162	4.55922e-164	-6.53007e-163	-4.22916e-164	-1.84848e-164	1.35397e-162	-2.00116e-163	1.70697e-163	2.1632e-163	-6.35777e-163	6.3678e-163	-3.06458e-163	2.59103e-163	-2.04562e-163	-9.10454e-163	-9.76156e-164	3.13975e-163	-2.15567e-163	1.09712e-162	-4.85927e-164	-3.70527e-164	-9.33753e-163	6.90386e-163	-3.97124e-164	-4.43208e-163	1.68627e-163	3.99985e-163	-8.98451e-165	7.87818e-163	9.94388e-163	0
1.06988e-162	4.55922e-164	-6.53007e-163	-4.22916e-164	-1.84848e-164	1.35397e-162	-2.00116e-163	1.70697e-163	2.1632e-163	-6.35777e-163	6.3678e-163	-3.06458e-163	2.59103e-163	-2.04562e-163	-9.10454e-163	-9.76156e-164	3.13975e-163	-2.15567e-163	1.09712e-162	-4.85927e-164	-3.70527e-164	-9.33753e-163	6.90386e-163	-3.97124e-164	-4.43208e-163	1.68627e-163	3.99985e-163	-8.98451e-165	7.87818e-163	9.94388e-163	0
1.06988e-162	4.55922e-164	-6.53007e-163	-4.22916e-164	-1.84848e-164	1.35397e-162	-2.00116e-163	1.70697e-163	2.1632e-163	-6.35777e-163	6.3678e-163	-3.06458e-163	2.59103e-163	-2.04562e-163	-9.10454e-163	-9.76156e-164	3.13975e-163	-2.15567e-163	1.09712e-162	-4.85927e-164	-3.70527e-164	-9.33753e-163	6.90386e-163	-3.97124e-164	-4.43208e-163	1.68627e-163	3.99985e-163	-8.98451e-165	7.87818e-163	9.94388e-163	0
1.06988e-162	4.55922e-164	-6.53007e-163	-4.22916e-164	-1.84848e-164	1.35397e-162	-2.00116e-163	1.70697e-163	2.1632e-163	-6.35777e-163	6.3678e-163	-3.06458e-163	2.59103e-163	-2.04562e-163	-9.10454e-163	-9.76156e-164	3.13975e-163	-2.15567e-163	1.09712e-162	-4.85927e-164	-3.70527e-164	-9.33753e-163	6.90386e-163	-3.97124e-164	-4.43208e-163	1.68627e-163	3.99985e-163	-8.98451e-165	7.87818e-163	9.94388e-163	0
1.06988e-162	4.55922e-164	-6.53007e-163	-4.22916e-164	-1.84848e-164	1.35397e-162	-2.00116e-163	1.70697e-163	2.1632e-163	-6.35777e-163	6.3678e-163	-3.06458e-163	2.59103e-163	-2.04562e-163	-9.10454e-163	-9.76156e-164	3.13975e-163	-2.15567e-163	1.09712e-162	-4.85927e-164	-3.70527e-164	-9.33753e-163	6.90386e-163	-3.97124e-164	-4.43208e-163	1.68627e-163	3.99985e-163	-8.98451e-165	7.87818e-163	9.94388e-163	0
1.06988e-162	4.55922e-164	-6.53007e-163	-4.22916e-164	-1.84848e-164	1.35397e-162	-2.00116e-163	1.70697e-163	2.1632e-163	-6.35777e-163	6.3678e-163	-3.06458e-163	2.59103e-163	-2.04562e-163	-9.10454e-163	-9.76156e-164	3.13975e-163	-2.15567e-163	1.09712e-162	-4.85927e-164	-3.70527e-164	-9.33753e-163	6.90386e-163	-3.97124e-164	-4.43208e-163	1.68627e-163	3.99985e-163	-8.98451e-165	7.87818e-163	9.94388e-163	0
1.06988e-162	4.55922e-164	-6.53007e-163	-4.22916e-164	-1.84848e-164	1.35397e-162	-2.00116e-163	1.70697e-163	2.1632e-163	-6.35777e-163	6.3678e-163	-3.06458e-163	2.59103e-163	-2.04562e-163	-9.10454e-163	-9.76156e-164	3.13975e-163	-2.15567e-163	1.09712e-162	-4.85927e-164	-3.70527e-164	-9.33753e-163	6.90386e-163	-3.97124e-164	-4.43208e-163	1.68627e-163	3.99985e-163	-8.98451e-165	7.87818e-163	9.94388e-163	0
1.06988e-162	4.55922e-164	-6.53007e-163	-4.22916e-164	-1.84848e-164	1.35397e-162	-2.00116e-163	1.70697e-163	2.1632e-163	-6.35777e-163	6.3678e-163	-3.06458e-163	2.59103e-163	-2.04562e-163	-9.10454e-163	-9.76156e-164	3.13975e-163	-2.15567e-163	1.09712e-162	-4.85927e-164	-3.70527e-164	-9.33753e-163	6.90386e-163	-3.97124e-164	-4.43208e-163	1.68627e-163	3.99985e-163	-8.98451e-165	7.87818e-163	9.94388e-163	0
1.06988e-162	4.55922e-164	-6.53007e-163	-4.22916e-164	-1.84848e-164	1.35397e-162	-2.00116e-163	1.70697e-163	2.1632e-163	-6.35777e-163	6.3678e-163	-3.06458e-163	2.59103e-163	-2.04562e-163	-9.10454e-163	-9.76156e-164	3.13975e-163	-2.15567e-163	1.09712e-162	-4.85927e-164	-3.70527e-164	-9.33753e-163	6.90386e-163	-3.97124e-164	-4.43208e-163	1.68627e-163	3.99985e-163	-8.98451e-165	7.87818e-163	9.94388e-163	0
1.06988e-162	4.55922e-164	-6.53007e-163	-4.22916e-164	-1.84848e-164	1.35397e-162	-2.00116e-163	1.70697e-163	2.1632e-163	-6.35777e-163	6.3678e-163	-3.06458e-163	2.59103e-163	-2.04562e-163	-9.10454e-163	-9.76156e-164	3.13975e-163	-2.15567e-163	1.09712e-162	-4.85927e-164	-3.70527e-164	-9.33753e-163	6.90386e-163	-3.97124e-164	-4.43208e-163	1.68627e-163	3.99985e-163	-8.98451e-165	7.87818e-163	9.94388e-163	0
1.06988e-162	4.55922e-164	-6.53007e-163	-4.22916e-164	-1.84848e-164	1.35397e-162	-2.00116e-163	1.70697e-163	2.1632e-163	-6.35777e-163	6.3678e-163	-3.06458e-163	2.59103e-163	-2.04562e-163	-9.10454e-163	-9.76156e-164	3.13975e-163	-2.15567e-163	1.09712e-162	-4.85927e-164	-3.70527e-164	-9.33753e-163	6.90386e-163	-3.97124e-164	-4.43208e-163	1.68627e-163	3.99985e-163	-8.98451e-165	7.87818e-163	9.94388e-163	0
1.06988e-162	4.55922e-164	-6.53007e-163	-4.22916e-164	-1.84848e-164	1.35397e-162	-2.00116e-163	1.70697e-163	2.1632e-163	-6.35777e-163	6.3678e-163	-3.06458e-163	2.59103e-163	-2.04562e-163	-9.10454e-163	-9.76156e-164	3.13975e-163	-2.15567e-163	1.09712e-162	-4.85927e-164	-3.70527e-164	-9.33753e-163	6.90386e-163	-3.97124e-164	-4.43208e-163	1.68627e-163	3.99985e-163	-8.98451e-165	7.87818e-163	9.94388e-163	0
1.06988e-162	4.55922e-164	-6.53007e-163	-4.22916e-164	-1.84848e-164	1.35397e-162	-2.00116e-163	1.70697e-163	2.1632e-163	-6.35777e-163	6.3678e-163	-3.06458e-163	2.59103e-163	-2.04562e-163	-9.10454e-163	-9.76156e-164	3.13975e-163	-2.15567e-163	1.09712e-162	-4.85927e-164	-3.70527e-164	-9.33753e-163	6.90386e-163	-3.97124e-164	-4.43208e-163	1.68627e-163	3.99985e-163	-8.98451e-165	7.87818e-163	9.94388e-163	0
1.06988e-162	4.55922e-164	-6.53007e-163	-4.22916e-164	-1.84848e-164	1.35397e-162	-2.00116e-163	1.70697e-163	2.1632e-163	-6.35777e-163	6.3678e-163	-3.06458e-163	2.59103e-163	-2.04562e-163	-9.10454e-163	-9.76156e-164	3.13975e-163	-2.15567e-163	1.09712e-162	-4.85927e-164	-3.70527e-164	-9.33753e-163	6.90386e-163	-3.97124e-164	-4.43208e-163	1.68627e-163	3.99985e-163	-8.98451e-165	7.87818e-163	9.94388e-163	0
1.06988e-162	4.55922e-164	-6.53007e-163	-4.22916e-164	-1.84848e-164	1.35397e-162	-2.00116e-163	1.70697e-163	2.1632e-163	-6.35777e-163	6.3678e-163	-3.06458e-163	2.59103e-163	-2.04562e-163	-9.10454e-163	-9.76156e-164	3.13975e-163	-2.15567e-163	1.09712e-162	-4.85927e-164	-3.70527e-164	-9.33753e-163	6.90386e-163	-3.97124e-164	-4.43208e-163	1.68627e-163	3.99985e-163	-8.98451e-165	7.87818e-163	9.94388e-163	0
1.06988e-162	4.55922e-164	-6.53007e-163	-4.22916e-164	-1.84848e-164	1.35397e-162	-2.00116e-163	1.70697e-163	2.1632e-163	-6.35777e-163	6.3678e-163	-3.06458e-163	2.59103e-163	-2.04562e-163	-9.10454e-163	-9.76156e-164	3.13975e-163	-2.15567e-163	1.09712e-162	-4.85927e-164	-3.70527e-164	-9.33753e-163	6.90386e-163	-3.97124e-164	-4.43208e-163	1.68627e-163	3.99985e-163	-8.98451e-165	7.87818e-163	9.94388e-163	0
1.06988e-162	4.55922e-164	-6.53007e-163	-4.22916e-164	-1.84848e-164	1.35397e-162	-2.00116e-163	1.70697e-163	2.1632e-163	-6.35777e-163	6.3678e-163	-3.06458e-163	2.59103e-163	-2.04562e-163	-9.10454e-163	-9.76156e-164	3.13975e-163	-2.15567e-163	1.09712e-162	-4.85927e-164	-3.70527e-164	-9.33753e-163	6.90386e-163	-3.97124e-164	-4.43208e-163	1.68627e-163	3.99985e-163	-8.98451e-165	7.87818e-163	9.94388e-163	0
1.06988e-162	4.55922e-164	-6.53007e-163	-4.22916e-164	-1.84848e-164	1.35397e-162	-2.00116e-163	1.70697e-163	2.1632e-163	-6.35777e-163	6.3678e-163	-3.06458e-163	2.59103e-163	-2.04562e-163	-9.10454e-163	-9.76156e-164	3.13975e-163	-2.15567e-163	1.09712e-162	-4.85927e-164	-3.70527e-164	-9.33753e-163	6.90386e-163	-3.97124e-164	-4.43208e-163	1.68627e-163	3.99985e-163	-8.98451e-165	7.87818e-163	9.94388e-163	0
1.06988e-162	4.55922e-164	-6.53007e-163	-4.22916e-164	-1.84848e-164	1.35397e-162	-2.00116e-163	1.70697e-163	2.1632e-163	-6.35777e-163	6.3678e-163	-3.06458e-163	2.59103e-163	-2.04562e-163	-9.10454e-163	-9.76156e-164	3.13975e-163	-2.15567e-163	1.09712e-162	-4.85927e-164	-3.70527e-164	-9.33753e-163	6.90386e-163	-3.97124e-164	-4.43208e-163	1.68627e-163	3.99985e-163	-8.98451e-165	7.87818e-163	9.94388e-163	0
1.06988e-162	4.55922e-164	-6.53007e-163	-4.22916e-164	-1.84848e-164	1.35397e-162	-2.00116e-163	1.70697e-163	2.1632e-163	-6.35777e-163	6.3678e-163	-3.06458e-163	2.59103e-163	-2.04562e-163	-9.10454e-163	-9.76156e-164	3.13975e-163	-2.15567e-163	1.09712e-162	-4.85927e-164	-3.70527e-164	-9.33753e-163	6.90386e-163	-3.97124e-164	-4.43208e-163	1.68627e-163	3.99985e-163	-8.98451e-165	7.87818e-163	9.94388e-163	0
1.06988e-162	4.55922e-164	-6.53007e-163	-4.22916e-164	-1.84848e-164	1.35397e-162	-2.00116e-163	1.70697e-163	2.1632e-163	-6.35777e-163	6.3678e-163	-3.06458e-163	2.59103e-163	-2.04562e-163	-9.10454e-163	-9.76156e-164	3.13975e-163	-2.15567e-163	1.09712e-162	-4.85927e-164	-3.70527e-164	-9.33753e-163	6.90386e-163	-3.97124e-164	-4.43208e-163	1.68627e-163	3.99985e-163	-8.98451e-165	7.87818e-163	9.94388e-163	0
1.06988e-162	4.55922e-164	-6.53007e-163	-4.22916e-164	-1.84848e-164	1.35397e-162	-2.00116e-163	1.70697e-163	2.1632e-163	-6.35777e-163	6.3678e-163	-3.06458e-163	2.59103e-163	-2.04562e-163	-9.10454e-163	-9.76156e-164	3.13975e-163	-2.15567e-163	1.09712e-162	-4.85927e-164	-3.70527e-164	-9.33753e-163	6.90386e-163	-3.97124e-164	-4.43208e-163	1.68627e-163	3.99985e-163	-8.98451e-165	7.87818e-163	9.94388e-163	0
1.06988e-162	4.55922e-164	-6.53007e-163	-4.22916e-164	-1.84848e-164	1.35397e-162	-2.00116e-163	1.70697e-163	2.1632e-163	-6.35777e-163	6.3678e-163	-3.06458e-163	2.59103e-163	-2.04562e-163	-9.10454e-163	-9.76156e-164	3.13975e-163	-2.15567e-163	1.09712e-162	-4.85927e-164	-3.70527e-164	-9.33753e-163	6.90386e-163	-3.97124e-164	-4.43208e-163	1.68627e-163	3.99985e-163	-8.98451e-165	7.87818e-163	9.94388e-163	0
1.06988e-162	4.55922e-164	-6.53007e-163	-4.22916e-164	-1.84848e-164	1.35397e-162	-2.00116e-163	1.70697e-163	2.1632e-163	-6.35777e-163	6.3678e-163	-3.06458e-163	2.59103e-163	-2.04562e-163	-9.10454e-163	-9.76156e-164	3.13975e-163	-2.15567e-163	1.09712e-162	-4.85927e-164	-3.70527e-164	-9.33753e-163	6.90386e-163	-3.97124e-164	-4.43208e-163	1.68627e-163	3.99985e-163	-8.98451e-165	7.87818e-163	9.94388e-163	0
1.06988e-162	4.55922e-164	-6.53007e-163	-4.22916e-164	-1.84848e-164	1.35397e-162	-2.00116e-163	1.70697e-163	2.1632e-163	-6.35777e-163	6.3678e-163	-3.06458e-163	2.59103e-163	-2.04562e-163	-9.10454e-163	-9.76156e-164	3.13975e-163	-2.15567e-163	1.09712e-162	-4.85927e-164	-3.70527e-164	-9.33753e-163	6.90386e-163	-3.97124e-164	-4.43208e-163	1.68627e-163	3.99985e-163	-8.98451e-165	7.87818e-163	9.94388e-163	0
1.06988e-162	4.55922e-164	-6.53007e-163	-4.22916e-164	-1.84848e-164	1.35397e-162	-2.00116e-163	1.70697e-163	2.1632e-163	-6.35777e-163	6.3678e-163	-3.06458e-163	2.59103e-163	-2.04562e-163	-9.10454e-163	-9.76156e-164	3.13975e-163	-2.15567e-163	1.09712e-162	-4.85927e-164	-3.70527e-164	-9.33753e-163	6.90386e-163	-3.97124e-164	-4.43208e-163	1.68627e-163	3.99985e-163	-8.98451e-165	7.87818e-163	9.94388e-163	0
1.06988e-162	4.55922e-164	-6.53007e-163	-4.22916e-164	-1.84848e-164	1.35397e-162	-2.00116e-163	1.70697e-163	2.1632e-163	-6.35777e-163	6.3678e-163	-3.06458e-163	2.59103e-163	-2.04562e-163	-9.10454e-163	-9.76156e-164	3.13975e-163	-2.15567e-163	1.09712e-162	-4.85927e-164	-3.70527e-164	-9.33753e-163	6.90386e-163	-3.97124e-164	-4.43208e-163	1.68627e-163	3.99985e-163	-8.98451e-165	7.87818e-163	9.94388e-163	0
1.06988e-162	4.55922e-164	-6.53007e-163	-4.22916e-164	-1.84848e-164	1.35397e-162	-2.00116e-163	1.70697e-163	2.1632e-163	-6.35777e-163	6.3678e-163	-3.06458e-163	2.59103e-163	-2.04562e-163	-9.10454e-163	-9.76156e-164	3.13975e-163	-2.15567e-163	1.09712e-162	-4.85927e-164	-3.70527e-164	-9.33753e-163	6.90386e-163	-3.97124e-164	-4.43208e-163	1.68627e-163	3.99985e-163	-8.98451e-165	7.87818e-163	9.94388e-163	0
1.06988e-162	4.55922e-164	-6.53007e-163	-4.22916e-164	-1.84848e-164	1.35397e-162	-2.00116e-163	1.70697e-163	2.1632e-163	-6.35777e-163	6.3678e-163	-3.06458e-163	2.59103e-163	-2.04562e-163	-9.10454e-163	-9.76156e-164	3.13975e-163	-2.15567e-163	1.09712e-162	-4.85927e-164	-3.70527e-164	-9.33753e-163	6.90386e-163	-3.97124e-164	-4.43208e-163	1.68627e-163	3.99985e-163	-8.98451e-165	7.87818e-163	9.94388e-163	0
1.06988e-162	4.55922e-164	-6.53007e-163	-4.22916e-164	-1.84848e-164	1.35397e-162	-2.00116e-163	1.70697e-163	2.1632e-163	-6.35777e-163	6.3678e-163	-3.06458e-163	2.59103e-163	-2.04562e-163	-9.10454e-163	-9.76156e-164	3.13975e-163	-2.15567e-163	1.09712e-162	-4.85927e-164	-3.70527e-164	-9.33753e-163	6.90386e-163	-3.97124e-164	-4.43208e-163	1.68627e-163	3.99985e-163	-8.98451e-165	7.87818e-163	9.94388e-163	0
1.06988e-162	4.55922e-164	-6.53007e-163	-4.22916e-164	-1.84848e-164	1.35397e-162	-2.00116e-163	1.70697e-163	2.1632e-163	-6.35777e-163	6.3678e-163	-3.06458e-163	2.59103e-163	-2.04562e-163	-9.10454e-163	-9.76156e-164	3.13975e-163	-2.15567e-163	1.09712e-162	-4.85927e-164	-3.70527e-164	-9.33753e-163	6.90386e-163	-3.97124e-164	-4.43208e-163	1.68627e-163	3.99985e-163	-8.98451e-165	7.87818e-163	9.94388e-163	0
1.06988e-162	4.55922e-164	-6.53007e-163	-4.22916e-164	-1.84848e-164	1.35397e-162	-2.00116e-163	1.70697e-163	2.1632e-163	-6.35777e-163	6.3678e-163	-3.06458e-163	2.59103e-163	-2.04562e-163	-9.10454e-163	-9.76156e-164	3.13975e-163	-2.15567e-163	1.09712e-162	-4.85927e-164	-3.70527e-164	-9.33753e-163	6.90386e-163	-3.97124e-164	-4.43208e-163	1.68627e-163	3.99985e-163	-8.98451e-165	7.87818e-163	9.94388e-163	0
1.06988e-162	4.55922e-164	-6.53007e-163	-4.22916e-164	-1.84848e-164	1.35397e-162	-2.00116e-163	1.70697e-163	2.1632e-163	-6.35777e-163	6.3678e-163	-3.06458e-163	2.59103e-163	-2.04562e-163	-9.10454e-163	-9.76156e-164	3.13975e-163	-2.15567e-163	1.09712e-162	-4.85927e-164	-3.70527e-164	-9.33753e-163	6.90386e-163	-3.97124e-164	-4.43208e-163	1.68627e-163	3.99985e-163	-8.98451e-165	7.87818e-163	9.94388e-163	0
1.06988e-162	4.55922e-164	-6.53007e-163	-4.22916e-164	-1.84848e-164	1.35397e-162	-2.00116e-163	1.70697e-163	2.1632e-163	-6.35777e-163	6.3678e-163	-3.06458e-163	2.59103e-163	-2.04562e-163	-9.10454e-163	-9.76156e-164	3.13975e-163	-2.15567e-163	1.09712e-162	-4.85927e-164	-3.70527e-164	-9.33753e-163	6.90386e-163	-3.97124e-164	-4.43208e-163	1.68627e-163	3.99985e-163	-8.98451e-165	7.87818e-163	9.94388e-163	0
1.06988e-162	4.55922e-164	-6.53007e-163	-4.22916e-164	-1.84848e-164	1.35397e-162	-2.00116e-163	1.70697e-163	2.1632e-163	-6.35777e-163	6.3678e-163	-3.06458e-163	2.59103e-163	-2.04562e-163	-9.10454e-163	-9.76156e-164	3.13975e-163	-2.15567e-163	1.09712e-162	-4.85927e-164	-3.70527e-164	-9.33753e-163	6.90386e-163	-3.97124e-164	-4.43208e-163	1.68627e-163	3.99985e-163	-8.98451e-165	7.87818e-163	9.94388e-163	0
1.06988e-162	4.55922e-164	-6.53007e-163	-4.22916e-164	-1.84848e-164	1.35397e-162	-2.00116e-163	1.70697e-163	2.1632e-163	-6.35777e-163	6.3678e-163	-3.06458e-163	2.59103e-163	-2.04562e-163	-9.10454e-163	-9.76156e-164	3.13975e-163	-2.15567e-163	1.09712e-162	-4.85927e-164	-3.70527e-164	-9.33753e-163	6.90386e-163	-3.97124e-164	-4.43208e-163	1.68627e-163	3.99985e-163	-8.98451e-165	7.87818e-163	9.94388e-163	0
1.06988e-162	4.55922e-164	-6.53007e-163	-4.22916e-164	-1.84848e-164	1.35397e-162	-2.00116e-163	1.70697e-163	2.1632e-163	-6.35777e-163	6.3678e-163	-3.06458e-163	2.59103e-163	-2.04562e-163	-9.10454e-163	-9.76156e-164	3.13975e-163	-2.15567e-163	1.09712e-162	-4.85927e-164	-3.70527e-164	-9.33753e-163	6.90386e-163	-3.97124e-164	-4.43208e-163	1.68627e-163	3.99985e-163	-8.98451e-165	7.87818e-163	9.94388e-163	0
1.06988e-162	4.55922e-164	-6.53007e-163	-4.22916e-164	-1.84848e-164	1.35397e-162	-2.00116e-163	1.70697e-163	2.1632e-163	-6.35777e-163	6.3678e-163	-3.06458e-163	2.59103e-163	-2.04562e-163	-9.10454e-163	-9.76156e-164	3.13975e-163	-2.15567e-163	1.09712e-162	-4.85927e-164	-3.70527e-164	-9.33753e-163	6.90386e-163	-3.97124e-164	-4.43208e-163	1.68627e-163	3.99985e-163	-8.98451e-165	7.87818e-163	9.94388e-163	0
1.06988e-162	4.55922e-164	-6.53007e-163	-4.22916e-164	-1.84848e-164	1.35397e-162	-2.00116e-163	1.70697e-163	2.1632e-163	-6.35777e-163	6.3678e-163	-3.06458e-163	2.59103e-163	-2.04562e-163	-9.10454e-163	-9.76156e-164	3.13975e-163	-2.15567e-163	1.09712e-162	-4.85927e-164	-3.70527e-164	-9.33753e-163	6.90386e-163	-3.97124e-164	-4.43208e-163	1.68627e-163	3.99985e-163	-8.98451e-165	7.87818e-163	9.94388e-163	0
1.06988e-162	4.55922e-164	-6.53007e-163	-4.22916e-164	-1.84848e-164	1.35397e-162	-2.00116e-163	1.70697e-163	2.1632e-163	-6.35777e-163	6.3678e-163	-3.06458e-163	2.59103e-163	-2.04562e-163	-9.10454e-163	-9.76156e-164	3.13975e-163	-2.15567e-163	1.09712e-162	-4.85927e-164	-3.70527e-164	-9.33753e-163	6.90386e-163	-3.97124e-164	-4.43208e-163	1.68627e-163	3.99985e-163	-8.98451e-165	7.87818e-163	9.94388e-163	0
1.06988e-162	4.55922e-164	-6.53007e-163	-4.22916e-164	-1.84848e-164	1.35397e-162	-2.00116e-163	1.70697e-163	2.1632e-163	-6.35777e-163	6.3678e-163	-3.06458e-163	2.59103e-163	-2.04562e-163	-9.10454e-163	-9.76156e-164	3.13975e-163	-2.15567e-163	1.09712e-162	-4.85927e-164	-3.70527e-164	-9.33753e-163	6.90386e-163	-3.97124e-164	-4.43208e-163	1.68627e-163	3.99985e-163	-8.98451e-165	7.87818e-163	9.94388e-163	0
1.06988e-162	4.55922e-164	-6.53007e-163	-4.22916e-164	-1.84848e-164	1.35397e-162	-2.00116e-163	1.70697e-163	2.1632e-163	-6.35777e-163	6.3678e-163	-3.06458e-163	2.59103e-163	-2.04562e-163	-9.10454e-163	-9.76156e-164	3.13975e-163	-2.15567e-163	1.09712e-162	-4.85927e-164	-3.70527e-164	-9.33753e-163	6.90386e-163	-3.97124e-164	-4.43208e-163	1.68627e-163	3.99985e-163	-8.98451e-165	7.87818e-163	9.94388e-163	0
1.06988e-162	4.55922e-164	-6.53007e-163	-4.22916e-164	-1.84848e-164	1.35397e-162	-2.00116e-163	1.70697e-163	2.1632e-163	-6.35777e-163	6.3678e-163	-3.06458e-163	2.59103e-163	-2.04562e-163	-9.10454e-163	-9.76156e-164	3.13975e-163	-2.15567e-163	1.09712e-162	-4.85927e-164	-3.70527e-164	-9.33753e-163	6.90386e-163	-3.97124e-164	-4.43208e-163	1.68627e-163	3.99985e-163	-8.98451e-165	7.87818e-163	9.94388e-163	0
1.06988e-162	4.55922e-164	-6.53007e-163	-4.22916e-164	-1.84848e-164	1.35397e-162	-2.00116e-163	1.70697e-163	2.1632e-163	-6.35777e-163	6.3678e-163	-3.06458e-163	2.59103e-163	-2.04562e-163	-9.10454e-163	-9.76156e-164	3.13975e-163	-2.15567e-163	1.09712e-162	-4.85927e-164	-3.70527e-164	-9.33753e-163	6.90386e-163	-3.97124e-164	-4.43208e-163	1.68627e-163	3.99985e-163	-8.98451e-165	7.87818e-163	9.94388e-163	0
1.06988e-162	4.55922e-164	-6.53007e-163	-4.22916e-164	-1.84848e-164	1.35397e-162	-2.00116e-163	1.70697e-163	2.1632e-163	-6.35777e-163	6.3678e-163	-3.06458e-163	2.59103e-163	-2.04562e-163	-9.10454e-163	-9.76156e-164	3.13975e-163	-2.15567e-163	1.09712e-162	-4.85927e-164	-3.70527e-164	-9.33753e-163	6.90386e-163	-3.97124e-164	-4.43208e-163	1.68627e-163	3.99985e-163	-8.98451e-165	7.87818e-163	9.94388e-163	0
1.06988e-162	4.55922e-164	-6.53007e-163	-4.22916e-164	-1.84848e-164	1.35397e-162	-2.00116e-163	1.70697e-163	2.1632e-163	-6.35777e-163	6.3678e-163	-3.06458e-163	2.59103e-163	-2.04562e-163	-9.10454e-163	-9.76156e-164	3.13975e-163	-2.15567e-163	1.09712e-162	-4.85927e-164	-3.70527e-164	-9.33753e-163	6.90386e-163	-3.97124e-164	-4.43208e-163	1.68627e-163	3.99985e-163	-8.98451e-165	7.87818e-163	9.94388e-163	0
1.06988e-162	4.55922e-164	-6.53007e-163	-4.22916e-164	-1.84848e-164	1.35397e-162	-2.00116e-163	1.70697e-163	2.1632e-163	-6.35777e-163	6.3678e-163	-3.06458e-163	2.59103e-163	-2.04562e-163	-9.10454e-163	-9.76156e-164	3.13975e-163	-2.15567e-163	1.09712e-162	-4.85927e-164	-3.70527e-164	-9.33753e-163	6.90386e-163	-3.97124e-164	-4.43208e-163	1.68627e-163	3.99985e-163	-8.98451e-165	7.87818e-163	9.94388e-163	0
1.06988e-162	4.55922e-164	-6.53007e-163	-4.22916e-164	-1.84848e-164	1.35397e-162	-2.00116e-163	1.70697e-163	2.1632e-163	-6.35777e-163	6.3678e-163	-3.06458e-163	2.59103e-163	-2.04562e-163	-9.10454e-163	-9.76156e-164	3.13975e-163	-2.15567e-163	1.09712e-162	-4.85927e-164	-3.70527e-164	-9.33753e-163	6.90386e-163	-3.97124e-164	-4.43208e-163	1.68627e-163	3.99985e-163	-8.98451e-165	7.87818e-163	9.94388e-163	0
1.06988e-162	4.55922e-164	-6.53007e-163	-4.22916e-164	-1.84848e-164	1.35397e-162	-2.00116e-163	1.70697e-163	2.1632e-163	-6.35777e-163	6.3678e-163	-3.06458e-163	2.59103e-163	-2.04562e-163	-9.10454e-163	-9.76156e-164	3.13975e-163	-2.15567e-163	1.09712e-162	-4.85927e-164	-3.70527e-164	-9.33753e-163	6.90386e-163	-3.97124e-164	-4.43208e-163	1.68627e-163	3.99985e-163	-8.98451e-165	7.87818e-163	9.94388e-163	0
1.06988e-162	4.55922e-164	-6.53007e-163	-4.22916e-164	-1.84848e-164	1.35397e-162	-2.00116e-163	1.70697e-163	2.1632e-163	-6.35777e-163	6.3678e-163	-3.06458e-163	2.59103e-163	-2.04562e-163	-9.10454e-163	-9.76156e-164	3.13975e-163	-2.15567e-163	1.09712e-162	-4.85927e-164	-3.70527e-164	-9.33753e-163	6.90386e-163	-3.97124e-164	-4.43208e-163	1.68627e-163	3.99985e-163	-8.98451e-165	7.87818e-163	9.94388e-163	0
1.06988e-162	4.55922e-164	-6.53007e-163	-4.22916e-164	-1.84848e-164	1.35397e-162	-2.00116e-163	1.70697e-163	2.1632e-163	-6.35777e-163	6.3678e-163	-3.06458e-163	2.59103e-163	-2.04562e-163	-9.10454e-163	-9.76156e-164	3.13975e-163	-2.15567e-163	1.09712e-162	-4.85927e-164	-3.70527e-164	-9.33753e-163	6.90386e-163	-3.97124e-164	-4.43208e-163	1.68627e-163	3.99985e-163	-8.98451e-165	7.87818e-163	9.94388e-163	0
1.06988e-162	4.55922e-164	-6.53007e-163	-4.22916e-164	-1.84848e-164	1.35397e-162	-2.00116e-163	1.70697e-163	2.1632e-163	-6.35777e-163	6.3678e-163	-3.06458e-163	2.59103e-163	-2.04562e-163	-9.10454e-163	-9.76156e-164	3.13975e-163	-2.15567e-163	1.09712e-162	-4.85927e-164	-3.70527e-164	-9.33753e-163	6.90386e-163	-3.97124e-164	-4.43208e-163	1.68627e-163	3.99985e-163	-8.98451e-165	7.87818e-163	9.94388e-163	0
1.06988e-162	4.55922e-164	-6.53007e-163	-4.22916e-164	-1.84848e-164	1.35397e-162	-2.00116e-163	1.70697e-163	2.1632e-163	-6.35777e-163	6.3678e-163	-3.06458e-163	2.59103e-163	-2.04562e-163	-9.10454e-163	-9.76156e-164	3.13975e-163	-2.15567e-163	1.09712e-162	-4.85927e-164	-3.70527e-164	-9.33753e-163	6.90386e-163	-3.97124e-164	-4.43208e-163	1.68627e-163	3.99985e-163	-8.98451e-165	7.87818e-163	9.94388e-163	0
1.06988e-162	4.55922e-164	-6.53007e-163	-4.22916e-164	-1.84848e-164	1.35397e-162	-2.00116e-163	1.70697e-163	2.1632e-163	-6.35777e-163	6.3678e-163	-3.06458e-163	2.59103e-163	-2.04562e-163	-9.10454e-163	-9.76156e-164	3.13975e-163	-2.15567e-163	1.09712e-162	-4.85927e-164	-3.70527e-164	-9.33753e-163	6.90386e-163	-3.97124e-164	-4.43208e-163	1.68627e-163	3.99985e-163	-8.98451e-165	7.87818e-163	9.94388e-163	0
1.06988e-162	4.55922e-164	-6.53007e-163	-4.22916e-164	-1.84848e-164	1.35397e-162	-2.00116e-163	1.70697e-163	2.1632e-163	-6.35777e-163	6.3678e-163	-3.06458e-163	2.59103e-163	-2.04562e-163	-9.10454e-163	-9.76156e-164	3.13975e-163	-2.15567e-163	1.09712e-162	-4.85927e-164	-3.70527e-164	-9.33753e-163	6.90386e-163	-3.97124e-164	-4.43208e-163	1.68627e-163	3.99985e-163	-8.98451e-165	7.87818e-163	9.94388e-163	0
1.06988e-162	4.55922e-164	-6.53007e-163	-4.22916e-164	-1.84848e-164	1.35397e-162	-2.00116e-163	1.70697e-163	2.1632e-163	-6.35777e-163	6.3678e-163	-3.06458e-163	2.59103e-163	-2.04562e-163	-9.10454e-163	-9.76156e-164	3.13975e-163	-2.15567e-163	1.09712e-162	-4.85927e-164	-3.70527e-164	-9.33753e-163	6.90386e-163	-3.97124e-164	-4.43208e-163	1.68627e-163	3.99985e-163	-8.98451e-165	7.87818e-163	9.94388e-163	0
1.06988e-162	4.55922e-164	-6.53007e-163	-4.22916e-164	-1.84848e-164	1.35397e-162	-2.00116e-163	1.70697e-163	2.1632e-163	-6.35777e-163	6.3678e-163	-3.06458e-163	2.59103e-163	-2.04562e-163	-9.10454e-163	-9.76156e-164	3.13975e-163	-2.15567e-163	1.09712e-162	-4.85927e-164	-3.70527e-164	-9.33753e-163	6.90386e-163	-3.97124e-164	-4.43208e-163	1.68627e-163	3.99985e-163	-8.98451e-165	7.87818e-163	9.94388e-163	0
1.06988e-162	4.55922e-164	-6.53007e-163	-4.22916e-164	-1.84848e-164	1.35397e-162	-2.00116e-163	1.70697e-163	2.1632e-163	-6.35777e-163	6.3678e-163	-3.06458e-163	2.59103e-163	-2.04562e-163	-9.10454e-163	-9.76156e-164	3.13975e-163	-2.15567e-163	1.09712e-162	-4.85927e-164	-3.70527e-164	-9.33753e-163	6.90386e-163	-3.97124e-164	-4.43208e-163	1.68627e-163	3.99985e-163	-8.98451e-165	7.87818e-163	9.94388e-163	0
1.06988e-162	4.55922e-164	-6.53007e-163	-4.22916e-164	-1.84848e-164	1.35397e-162	-2.00116e-163	1.70697e-163	2.1632e-163	-6.35777e-163	6.3678e-163	-3.06458e-163	2.59103e-163	-2.04562e-163	-9.10454e-163	-9.76156e-164	3.13975e-163	-2.15567e-163	1.09712e-162	-4.85927e-164	-3.70527e-164	-9.33753e-163	6.90386e-163	-3.97124e-164	-4.43208e-163	1.68627e-163	3.99985e-163	-8.98451e-165	7.87818e-163	9.94388e-163	0
1.06988e-162	4.55922e-164	-6.53007e-163	-4.22916e-164	-1.84848e-164	1.35397e-162	-2.00116e-163	1.70697e-163	2.1632e-163	-6.35777e-163	6.3678e-163	-3.06458e-163	2.59103e-163	-2.04562e-163	-9.10454e-163	-9.76156e-164	3.13975e-163	-2.15567e-163	1.09712e-162	-4.85927e-164	-3.70527e-164	-9.33753e-163	6.90386e-163	-3.97124e-164	-4.43208e-163	1.68627e-163	3.99985e-163	-8.98451e-165	7.87818e-163	9.94388e-163	0
1.06988e-162	4.55922e-164	-6.53007e-163	-4.22916e-164	-1.84848e-164	1.35397e-162	-2.00116e-163	1.70697e-163	2.1632e-163	-6.35777e-163	6.3678e-163	-3.06458e-163	2.59103e-163	-2.04562e-163	-9.10454e-163	-9.76156e-164	3.13975e-163	-2.15567e-163	1.09712e-162	-4.85927e-164	-3.70527e-164	-9.33753e-163	6.90386e-163	-3.97124e-164	-4.43208e-163	1.68627e-163	3.99985e-163	-8.98451e-165	7.87818e-163	9.94388e-163	0
1.06988e-162	4.55922e-164	-6.53007e-163	-4.22916e-164	-1.84848e-164	1.35397e-162	-2.00116e-163	1.70697e-163	2.1632e-163	-6.35777e-163	6.3678e-163	-3.06458e-163	2.59103e-163	-2.04562e-163	-9.10454e-163	-9.76156e-164	3.13975e-163	-2.15567e-163	1.09712e-162	-4.85927e-164	-3.70527e-164	-9.33753e-163	6.90386e-163	-3.97124e-164	-4.43208e-163	1.68627e-163	3.99985e-163	-8.98451e-165	7.87818e-163	9.94388e-163	0
1.06988e-162	4.55922e-164	-6.53007e-163	-4.22916e-164	-1.84848e-164	1.35397e-162	-2.00116e-163	1.70697e-163	2.1632e-163	-6.35777e-163	6.3678e-163	-3.06458e-163	2.59103e-163	-2.04562e-163	-9.10454e-163	-9.76156e-164	3.13975e-163	-2.15567e-163	1.09712e-162	-4.85927e-164	-3.70527e-164	-9.33753e-163	6.90386e-163	-3.97124e-164	-4.43208e-163	1.68627e-163	3.99985e-163	-8.98451e-165	7.87818e-163	9.94388e-163	0
1.06988e-162	4.55922e-164	-6.53007e-163	-4.22916e-164	-1.84848e-164	1.35397e-162	-2.00116e-163	1.70697e-163	2.1632e-163	-6.35777e-163	6.3678e-163	-3.06458e-163	2.59103e-163	-2.04562e-163	-9.10454e-163	-9.76156e-164	3.13975e-163	-2.15567e-163	1.09712e-162	-4.85927e-164	-3.70527e-164	-9.33753e-163	6.90386e-163	-3.97124e-164	-4.43208e-163	1.68627e-163	3.99985e-163	-8.98451e-165	7.87818e-163	9.94388e-163	0
1.06988e-162	4.55922e-164	-6.53007e-163	-4.22916e-164	-1.84848e-164	1.35397e-162	-2.00116e-163	1.70697e-163	2.1632e-163	-6.35777e-163	6.3678e-163	-3.06458e-163	2.59103e-163	-2.04562e-163	-9.10454e-163	-9.76156e-164	3.13975e-163	-2.15567e-163	1.09712e-162	-4.85927e-164	-3.70527e-164	-9.33753e-163	6.90386e-163	-3.97124e-164	-4.43208e-163	1.68627e-163	3.99985e-163	-8.98451e-165	7.87818e-163	9.94388e-163	0
1.06988e-162	4.55922e-164	-6.53007e-163	-4.22916e-164	-1.84848e-164	1.35397e-162	-2.00116e-163	1.70697e-163	2.1632e-163	-6.35777e-163	6.3678e-163	-3.06458e-163	2.59103e-163	-2.04562e-163	-9.10454e-163	-9.76156e-164	3.13975e-163	-2.15567e-163	1.09712e-162	-4.85927e-164	-3.70527e-164	-9.33753e-163	6.90386e-163	-3.97124e-164	-4.43208e-163	1.68627e-163	3.99985e-163	-8.98451e-165	7.87818e-163	9.94388e-163	0
1.06988e-162	4.55922e-164	-6.53007e-163	-4.22916e-164	-1.84848e-164	1.35397e-162	-2.00116e-163	1.70697e-163	2.1632e-163	-6.35777e-163	6.3678e-163	-3.06458e-163	2.59103e-163	-2.04562e-163	-9.10454e-163	-9.76156e-164	3.13975e-163	-2.15567e-163	1.09712e-162	-4.85927e-164	-3.70527e-164	-9.33753e-163	6.90386e-163	-3.97124e-164	-4.43208e-163	1.68627e-163	3.99985e-163	-8.98451e-165	7.87818e-163	9.94388e-163	0
1.06988e-162	4.55922e-164	-6.53007e-163	-4.22916e-164	-1.84848e-164	1.35397e-162	-2.00116e-163	1.70697e-163	2.1632e-163	-6.35777e-163	6.3678e-163	-3.06458e-163	2.59103e-163	-2.04562e-163	-9.10454e-163	-9.76156e-164	3.13975e-163	-2.15567e-163	1.09712e-162	-4.85927e-164	-3.70527e-164	-9.33753e-163	6.90386e-163	-3.97124e-164	-4.43208e-163	1.68627e-163	3.99985e-163	-8.98451e-165	7.87818e-163	9.94388e-163	0
1.06988e-162	4.55922e-164	-6.53007e-163	-4.22916e-164	-1.84848e-164	1.35397e-162	-2.00116e-163	1.70697e-163	2.1632e-163	-6.35777e-163	6.3678e-163	-3.06458e-163	2.59103e-163	-2.04562e-163	-9.10454e-163	-9.76156e-164	3.13975e-163	-2.15567e-163	1.09712e-162	-4.85927e-164	-3.70527e-164	-9.33753e-163	6.90386e-163	-3.97124e-164	-4.43208e-163	1.68627e-163	3.99985e-163	-8.98451e-165	7.87818e-163	9.94388e-163	0
1.06988e-162	4.55922e-164	-6.53007e-163	-4.22916e-164	-1.84848e-164	1.35397e-162	-2.00116e-163	1.70697e-163	2.1632e-163	-6.35777e-163	6.3678e-163	-3.06458e-163	2.59103e-163	-2.04562e-163	-9.10454e-163	-9.76156e-164	3.13975e-163	-2.15567e-163	1.09712e-162	-4.85927e-164	-3.70527e-164	-9.33753e-163	6.90386e-163	-3.97124e-164	-4.43208e-163	1.68627e-163	3.99985e-163	-8.98451e-165	7.87818e-163	9.94388e-163	0
1.06988e-162	4.55922e-164	-6.53007e-163	-4.22916e-164	-1.84848e-164	1.35397e-162	-2.00116e-163	1.70697e-163	2.1632e-163	-6.35777e-163	6.3678e-163	-3.06458e-163	2.59103e-163	-2.04562e-163	-9.10454e-163	-9.76156e-164	3.13975e-163	-2.15567e-163	1.09712e-162	-4.85927e-164	-3.70527e-164	-9.33753e-163	6.90386e-163	-3.97124e-164	-4.43208e-163	1.68627e-163	3.99985e-163	-8.98451e-165	7.87818e-163	9.94388e-163	0
1.06988e-162	4.55922e-164	-6.53007e-163	-4.22916e-164	-1.84848e-164	1.35397e-162	-2.00116e-163	1.70697e-163	2.1632e-163	-6.35777e-163	6.3678e-163	-3.06458e-163	2.59103e-163	-2.04562e-163	-9.10454e-163	-9.76156e-164	3.13975e-163	-2.15567e-163	1.09712e-162	-4.85927e-164	-3.70527e-164	-9.33753e-163	6.90386e-163	-3.97124e-164	-4.43208e-163	1.68627e-163	3.99985e-163	-8.98451e-165	7.87818e-163	9.94388e-163	0
1.06988e-162	4.55922e-164	-6.53007e-163	-4.22916e-164	-1.84848e-164	1.35397e-162	-2.00116e-163	1.70697e-163	2.1632e-163	-6.35777e-163	6.3678e-163	-3.06458e-163	2.59103e-163	-2.04562e-163	-9.10454e-163	-9.76156e-164	3.13975e-163	-2.15567e-163	1.09712e-162	-4.85927e-164	-3.70527e-164	-9.33753e-163	6.90386e-163	-3.97124e-164	-4.43208e-163	1.68627e-163	3.99985e-163	-8.98451e-165	7.87818e-163	9.94388e-163	0
1.06988e-162	4.55922e-164	-6.53007e-163	-4.22916e-164	-1.84848e-164	1.35397e-162	-2.00116e-163	1.70697e-163	2.1632e-163	-6.35777e-163	6.3678e-163	-3.06458e-163	2.59103e-163	-2.04562e-163	-9.10454e-163	-9.76156e-164	3.13975e-163	-2.15567e-163	1.09712e-162	-4.85927e-164	-3.70527e-164	-9.33753e-163	6.90386e-163	-3.97124e-164	-4.43208e-163	1.68627e-163	3.99985e-163	-8.98451e-165	7.87818e-163	9.94388e-163	0
1.06988e-162	4.55922e-164	-6.53007e-163	-4.22916e-164	-1.84848e-164	1.35397e-162	-2.00116e-163	1.70697e-163	2.1632e-163	-6.35777e-163	6.3678e-163	-3.06458e-163	2.59103e-163	-2.04562e-163	-9.10454e-163	-9.76156e-164	3.13975e-163	-2.15567e-163	1.09712e-162	-4.85927e-164	-3.70527e-164	-9.33753e-163	6.90386e-163	-3.97124e-164	-4.43208e-163	1.68627e-163	3.99985e-163	-8.98451e-165	7.87818e-163	9.94388e-163	0
1.06988e-162	4.55922e-164	-6.53007e-163	-4.22916e-164	-1.84848e-164	1.35397e-162	-2.00116e-163	1.70697e-163	2.1632e-163	-6.35777e-163	6.3678e-163	-3.06458e-163	2.59103e-163	-2.04562e-163	-9.10454e-163	-9.76156e-164	3.13975e-163	-2.15567e-163	1.09712e-162	-4.85927e-164	-3.70527e-164	-9.33753e-163	6.90386e-163	-3.97124e-164	-4.43208e-163	1.68627e-163	3.99985e-163	-8.98451e-165	7.87818e-163	9.94388e-163	0
1.06988e-162	4.55922e-164	-6.53007e-163	-4.22916e-164	-1.84848e-164	1.35397e-162	-2.00116e-163	1.70697e-163	2.1632e-163	-6.35777e-163	6.3678e-163	-3.06458e-163	2.59103e-163	-2.04562e-163	-9.10454e-163	-9.76156e-164	3.13975e-163	-2.15567e-163	1.09712e-162	-4.85927e-164	-3.70527e-164	-9.33753e-163	6.90386e-163	-3.97124e-164	-4.43208e-163	1.68627e-163	3.99985e-163	-8.98451e-165	7.87818e-163	9.94388e-163	0
1.06988e-162	4.55922e-164	-6.53007e-163	-4.22916e-164	-1.84848e-164	1.35397e-162	-2.00116e-163	1.70697e-163	2.1632e-163	-6.35777e-163	6.3678e-163	-3.06458e-163	2.59103e-163	-2.04562e-163	-9.10454e-163	-9.76156e-164	3.13975e-163	-2.15567e-163	1.09712e-162	-4.85927e-164	-3.70527e-164	-9.33753e-163	6.90386e-163	-3.97124e-164	-4.43208e-163	1.68627e-163	3.99985e-163	-8.98451e-165	7.87818e-163	9.94388e-163	0
1.06988e-162	4.55922e-164	-6.53007e-163	-4.22916e-164	-1.84848e-164	1.35397e-162	-2.00116e-163	1.70697e-163	2.1632e-163	-6.35777e-163	6.3678e-163	-3.06458e-163	2.59103e-163	-2.04562e-163	-9.10454e-163	-9.76156e-164	3.13975e-163	-2.15567e-163	1.09712e-162	-4.85927e-164	-3.70527e-164	-9.33753e-163	6.90386e-163	-3.97124e-164	-4.43208e-163	1.68627e-163	3.99985e-163	-8.98451e-165	7.87818e-163	9.94388e-163	0
1.06988e-162	4.55922e-164	-6.53007e-163	-4.22916e-164	-1.84848e-164	1.35397e-162	-2.00116e-163	1.70697e-163	2.1632e-163	-6.35777e-163	6.3678e-163	-3.06458e-163	2.59103e-163	-2.04562e-163	-9.10454e-163	-9.76156e-164	3.13975e-163	-2.15567e-163	1.09712e-162	-4.85927e-164	-3.70527e-164	-9.33753e-163	6.90386e-163	-3.97124e-164	-4.43208e-163	1.68627e-163	3.99985e-163	-8.98451e-165	7.87818e-163	9.94388e-163	0
1.06988e-162	4.55922e-164	-6.53007e-163	-4.22916e-164	-1.84848e-164	1.35397e-162	-2.00116e-163	1.70697e-163	2.1632e-163	-6.35777e-163	6.3678e-163	-3.06458e-163	2.59103e-163	-2.04562e-163	-9.10454e-163	-9.76156e-164	3.13975e-163	-2.15567e-163	1.09712e-162	-4.85927e-164	-3.70527e-164	-9.33753e-163	6.90386e-163	-3.97124e-164	-4.43208e-163	1.68627e-163	3.99985e-163	-8.98451e-165	7.87818e-163	9.94388e-163	0
1.06988e-162	4.55922e-164	-6.53007e-163	-4.22916e-164	-1.84848e-164	1.35397e-162	-2.00116e-163	1.70697e-163	2.1632e-163	-6.35777e-163	6.3678e-163	-3.06458e-163	2.59103e-163	-2.04562e-163	-9.10454e-163	-9.76156e-164	3.13975e-163	-2.15567e-163	1.09712e-162	-4.85927e-164	-3.70527e-164	-9.33753e-163	6.90386e-163	-3.97124e-164	-4.43208e-163	1.68627e-163	3.99985e-163	-8.98451e-165	7.87818e-163	9.94388e-163	0
1.06988e-162	4.55922e-164	-6.53007e-163	-4.22916e-164	-1.84848e-164	1.35397e-162	-2.00116e-163	1.70697e-163	2.1632e-163	-6.35777e-163	6.3678e-163	-3.06458e-163	2.59103e-163	-2.04562e-163	-9.10454e-163	-9.76156e-164	3.13975e-163	-2.15567e-163	1.09712e-162	-4.85927e-164	-3.70527e-164	-9.33753e-163	6.90386e-163	-3.97124e-164	-4.43208e-163	1.68627e-163	3.99985e-163	-8.98451e-165	7.87818e-163	9.94388e-163	0
1.06988e-162	4.55922e-164	-6.53007e-163	-4.22916e-164	-1.84848e-164	1.35397e-162	-2.00116e-163	1.70697e-163	2.1632e-163	-6.35777e-163	6.3678e-163	-3.06458e-163	2.59103e-163	-2.04562e-163	-9.10454e-163	-9.76156e-164	3.13975e-163	-2.15567e-163	1.09712e-162	-4.85927e-164	-3.70527e-164	-9.33753e-163	6.90386e-163	-3.97124e-164	-4.43208e-163	1.68627e-163	3.99985e-163	-8.98451e-165	7.87818e-163	9.94388e-163	0
1.06988e-162	4.55922e-164	-6.53007e-163	-4.22916e-164	-1.84848e-164	1.35397e-162	-2.00116e-163	1.70697e-163	2.1632e-163	-6.35777e-163	6.3678e-163	-3.06458e-163	2.59103e-163	-2.04562e-163	-9.10454e-163	-9.76156e-164	3.13975e-163	-2.15567e-163	1.09712e-162	-4.85927e-164	-3.70527e-164	-9.33753e-163	6.90386e-163	-3.97124e-164	-4.43208e-163	1.68627e-163	3.99985e-163	-8.98451e-165	7.87818e-163	9.94388e-163	0
1.06988e-162	4.55922e-164	-6.53007e-163	-4.22916e-164	-1.84848e-164	1.35397e-162	-2.00116e-163	1.70697e-163	2.1632e-163	-6.35777e-163	6.3678e-163	-3.06458e-163	2.59103e-163	-2.04562e-163	-9.10454e-163	-9.76156e-164	3.13975e-163	-2.15567e-163	1.09712e-162	-4.85927e-164	-3.70527e-164	-9.33753e-163	6.90386e-163	-3.97124e-164	-4.43208e-163	1.68627e-163	3.99985e-163	-8.98451e-165	7.87818e-163	9.94388e-163	0
1.06988e-162	4.55922e-164	-6.53007e-163	-4.22916e-164	-1.84848e-164	1.35397e-162	-2.00116e-163	1.70697e-163	2.1632e-163	-6.35777e-163	6.3678e-163	-3.06458e-163	2.59103e-163	-2.04562e-163	-9.10454e-163	-9.76156e-164	3.13975e-163	-2.15567e-163	1.09712e-162	-4.85927e-164	-3.70527e-164	-9.33753e-163	6.90386e-163	-3.97124e-164	-4.43208e-163	1.68627e-163	3.99985e-163	-8.98451e-165	7.87818e-163	9.94388e-163	0
1.06988e-162	4.55922e-164	-6.53007e-163	-4.22916e-164	-1.84848e-164	1.35397e-162	-2.00116e-163	1.70697e-163	2.1632e-163	-6.35777e-163	6.3678e-163	-3.06458e-163	2.59103e-163	-2.04562e-163	-9.10454e-163	-9.76156e-164	3.13975e-163	-2.15567e-163	1.09712e-162	-4.85927e-164	-3.70527e-164	-9.33753e-163	6.90386e-163	-3.97124e-164	-4.43208e-163	1.68627e-163	3.99985e-163	-8.98451e-165	7.87818e-163	9.94388e-163	0
1.06988e-162	4.55922e-164	-6.53007e-163	-4.22916e-164	-1.84848e-164	1.35397e-162	-2.00116e-163	1.70697e-163	2.1632e-163	-6.35777e-163	6.3678e-163	-3.06458e-163	2.59103e-163	-2.04562e-163	-9.10454e-163	-9.76156e-164	3.13975e-163	-2.15567e-163	1.09712e-162	-4.85927e-164	-3.70527e-164	-9.33753e-163	6.90386e-163	-3.97124e-164	-4.43208e-163	1.68627e-163	3.99985e-163	-8.98451e-165	7.87818e-163	9.94388e-163	0
1.06988e-162	4.55922e-164	-6.53007e-163	-4.22916e-164	-1.84848e-164	1.35397e-162	-2.00116e-163	1.70697e-163	2.1632e-163	-6.35777e-163	6.3678e-163	-3.06458e-163	2.59103e-163	-2.04562e-163	-9.10454e-163	-9.76156e-164	3.13975e-163	-2.15567e-163	1.09712e-162	-4.85927e-164	-3.70527e-164	-9.33753e-163	6.90386e-163	-3.97124e-164	-4.43208e-163	1.68627e-163	3.99985e-163	-8.98451e-165	7.87818e-163	9.94388e-163	0
1.06988e-162	4.55922e-164	-6.53007e-163	-4.22916e-164	-1.84848e-164	1.35397e-162	-2.00116e-163	1.70697e-163	2.1632e-163	-6.35777e-163	6.3678e-163	-3.06458e-163	2.59103e-163	-2.04562e-163	-9.10454e-163	-9.76156e-164	3.13975e-163	-2.15567e-163	1.09712e-162	-4.85927e-164	-3.70527e-164	-9.33753e-163	6.90386e-163	-3.97124e-164	-4.43208e-163	1.68627e-163	3.99985e-163	-8.98451e-165	7.87818e-163	9.94388e-163	0
1.06988e-162	4.55922e-164	-6.53007e-163	-4.22916e-164	-1.84848e-164	1.35397e-162	-2.00116e-163	1.70697e-163	2.1632e-163	-6.35777e-163	6.3678e-163	-3.06458e-163	2.59103e-163	-2.04562e-163	-9.10454e-163	-9.76156e-164	3.13975e-163	-2.15567e-163	1.09712e-162	-4.85927e-164	-3.70527e-164	-9.33753e-163	6.90386e-163	-3.97124e-164	-4.43208e-163	1.68627e-163	3.99985e-163	-8.98451e-165	7.87818e-163	9.94388e-163	0
1.06988e-162	4.55922e-164	-6.53007e-163	-4.22916e-164	-1.84848e-164	1.35397e-162	-2.00116e-163	1.70697e-163	2.1632e-163	-6.35777e-163	6.3678e-163	-3.06458e-163	2.59103e-163	-2.04562e-163	-9.10454e-163	-9.76156e-164	3.13975e-163	-2.15567e-163	1.09712e-162	-4.85927e-164	-3.70527e-164	-9.33753e-163	6.90386e-163	-3.97124e-164	-4.43208e-163	1.68627e-163	3.99985e-163	-8.98451e-165	7.87818e-163	9.94388e-163	0
1.06988e-162	4.55922e-164	-6.53007e-163	-4.22916e-164	-1.84848e-164	1.35397e-162	-2.00116e-163	1.70697e-163	2.1632e-163	-6.35777e-163	6.3678e-163	-3.06458e-163	2.59103e-163	-2.04562e-163	-9.10454e-163	-9.76156e-164	3.13975e-163	-2.15567e-163	1.09712e-162	-4.85927e-164	-3.70527e-164	-9.33753e-163	6.90386e-163	-3.97124e-164	-4.43208e-163	1.68627e-163	3.99985e-163	-8.98451e-165	7.87818e-163	9.94388e-163	0
1.06988e-162	4.55922e-164	-6.53007e-163	-4.22916e-164	-1.84848e-164	1.35397e-162	-2.00116e-163	1.70697e-163	2.1632e-163	-6.35777e-163	6.3678e-163	-3.06458e-163	2.59103e-163	-2.04562e-163	-9.10454e-163	-9.76156e-164	3.13975e-163	-2.15567e-163	1.09712e-162	-4.85927e-164	-3.70527e-164	-9.33753e-163	6.90386e-163	-3.97124e-164	-4.43208e-163	1.68627e-163	3.99985e-163	-8.98451e-165	7.87818e-163	9.94388e-163	0
1.06988e-162	4.55922e-164	-6.53007e-163	-4.22916e-164	-1.84848e-164	1.35397e-162	-2.00116e-163	1.70697e-163	2.1632e-163	-6.35777e-163	6.3678e-163	-3.06458e-163	2.59103e-163	-2.04562e-163	-9.10454e-163	-9.76156e-164	3.13975e-163	-2.15567e-163	1.09712e-162	-4.85927e-164	-3.70527e-164	-9.33753e-163	6.90386e-163	-3.97124e-164	-4.43208e-163	1.68627e-163	3.99985e-163	-8.98451e-165	7.87818e-163	9.94388e-163	0
1.06988e-162	4.55922e-164	-6.53007e-163	-4.22916e-164	-1.84848e-164	1.35397e-162	-2.00116e-163	1.70697e-163	2.1632e-163	-6.35777e-163	6.3678e-163	-3.06458e-163	2.59103e-163	-2.04562e-163	-9.10454e-163	-9.76156e-164	3.13975e-163	-2.15567e-163	1.09712e-162	-4.85927e-164	-3.70527e-164	-9.33753e-163	6.90386e-163	-3.97124e-164	-4.43208e-163	1.68627e-163	3.99985e-163	-8.98451e-165	7.87818e-163	9.94388e-163	0
1.06988e-162	4.55922e-164	-6.53007e-163	-4.22916e-164	-1.84848e-164	1.35397e-162	-2.00116e-163	1.70697e-163	2.1632e-163	-6.35777e-163	6.3678e-163	-3.06458e-163	2.59103e-163	-2.04562e-163	-9.10454e-163	-9.76156e-164	3.13975e-163	-2.15567e-163	1.09712e-162	-4.85927e-164	-3.70527e-164	-9.33753e-163	6.90386e-163	-3.97124e-164	-4.43208e-163	1.68627e-163	3.99985e-163	-8.98451e-165	7.87818e-163	9.94388e-163	0
1.06988e-162	4.55922e-164	-6.53007e-163	-4.22916e-164	-1.84848e-164	1.35397e-162	-2.00116e-163	1.70697e-163	2.1632e-163	-6.35777e-163	6.3678e-163	-3.06458e-163	2.59103e-163	-2.04562e-163	-9.10454e-163	-9.76156e-164	3.13975e-163	-2.15567e-163	1.09712e-162	-4.85927e-164	-3.70527e-164	-9.33753e-163	6.90386e-163	-3.97124e-164	-4.43208e-163	1.68627e-163	3.99985e-163	-8.98451e-165	7.87818e-163	9.94388e-163	0
1.06988e-162	4.55922e-164	-6.53007e-163	-4.22916e-164	-1.84848e-164	1.35397e-162	-2.00116e-163	1.70697e-163	2.1632e-163	-6.35777e-163	6.3678e-163	-3.06458e-163	2.59103e-163	-2.04562e-163	-9.10454e-163	-9.76156e-164	3.13975e-163	-2.15567e-163	1.09712e-162	-4.85927e-164	-3.70527e-164	-9.33753e-163	6.90386e-163	-3.97124e-164	-4.43208e-163	1.68627e-163	3.99985e-163	-8.98451e-165	7.87818e-163	9.94388e-163	0
1.06988e-162	4.55922e-164	-6.53007e-163	-4.22916e-164	-1.84848e-164	1.35397e-162	-2.00116e-163	1.70697e-163	2.1632e-163	-6.35777e-163	6.3678e-163	-3.06458e-163	2.59103e-163	-2.04562e-163	-9.10454e-163	-9.76156e-164	3.13975e-163	-2.15567e-163	1.09712e-162	-4.85927e-164	-3.70527e-164	-9.33753e-163	6.90386e-163	-3.97124e-164	-4.43208e-163	1.68627e-163	3.99985e-163	-8.98451e-165	7.87818e-163	9.94388e-163	0
1.06988e-162	4.55922e-164	-6.53007e-163	-4.22916e-164	-1.84848e-164	1.35397e-162	-2.00116e-163	1.70697e-163	2.1632e-163	-6.35777e-163	6.3678e-163	-3.06458e-163	2.59103e-163	-2.04562e-163	-9.10454e-163	-9.76156e-164	3.13975e-163	-2.15567e-163	1.09712e-162	-4.85927e-164	-3.70527e-164	-9.33753e-163	6.90386e-163	-3.97124e-164	-4.43208e-163	1.68627e-163	3.99985e-163	-8.98451e-165	7.87818e-163	9.94388e-163	0
1.06988e-162	4.55922e-164	-6.53007e-163	-4.22916e-164	-1.84848e-164	1.35397e-162	-2.00116e-163	1.70697e-163	2.1632e-163	-6.35777e-163	6.3678e-163	-3.06458e-163	2.59103e-163	-2.04562e-163	-9.10454e-163	-9.76156e-164	3.13975e-163	-2.15567e-163	1.09712e-162	-4.85927e-164	-3.70527e-164	-9.33753e-163	6.90386e-163	-3.97124e-164	-4.43208e-163	1.68627e-163	3.99985e-163	-8.98451e-165	7.87818e-163	9.94388e-163	0
1.06988e-162	4.55922e-164	-6.53007e-163	-4.22916e-164	-1.84848e-164	1.35397e-162	-2.00116e-163	1.70697e-163	2.1632e-163	-6.35777e-163	6.3678e-163	-3.06458e-163	2.59103e-163	-2.04562e-163	-9.10454e-163	-9.76156e-164	3.13975e-163	-2.15567e-163	1.09712e-162	-4.85927e-164	-3.70527e-164	-9.33753e-163	6.90386e-163	-3.97124e-164	-4.43208e-163	1.68627e-163	3.99985e-163	-8.98451e-165	7.87818e-163	9.94388e-163	0
1.06988e-162	4.55922e-164	-6.53007e-163	-4.22916e-164	-1.84848e-164	1.35397e-162	-2.00116e-163	1.70697e-163	2.1632e-163	-6.35777e-163	6.3678e-163	-3.06458e-163	2.59103e-163	-2.04562e-163	-9.10454e-163	-9.76156e-164	3.13975e-163	-2.15567e-163	1.09712e-162	-4.85927e-164	-3.70527e-164	-9.33753e-163	6.90386e-163	-3.97124e-164	-4.43208e-163	1.68627e-163	3.99985e-163	-8.98451e-165	7.87818e-163	9.94388e-163	0
1.06988e-162	4.55922e-164	-6.53007e-163	-4.22916e-164	-1.84848e-164	1.35397e-162	-2.00116e-163	1.70697e-163	2.1632e-163	-6.35777e-163	6.3678e-163	-3.06458e-163	2.59103e-163	-2.04562e-163	-9.10454e-163	-9.76156e-164	3.13975e-163	-2.15567e-163	1.09712e-162	-4.85927e-164	-3.70527e-164	-9.33753e-163	6.90386e-163	-3.97124e-164	-4.43208e-163	1.68627e-163	3.99985e-163	-8.98451e-165	7.87818e-163	9.94388e-163	0
1.06988e-162	4.55922e-164	-6.53007e-163	-4.22916e-164	-1.84848e-164	1.35397e-162	-2.00116e-163	1.70697e-163	2.1632e-163	-6.35777e-163	6.3678e-163	-3.06458e-163	2.59103e-163	-2.04562e-163	-9.10454e-163	-9.76156e-164	3.13975e-163	-2.15567e-163	1.09712e-162	-4.85927e-164	-3.70527e-164	-9.33753e-163	6.90386e-163	-3.97124e-164	-4.43208e-163	1.68627e-163	3.99985e-163	-8.98451e-165	7.87818e-163	9.94388e-163	0
1.06988e-162	4.55922e-164	-6.53007e-163	-4.22916e-164	-1.84848e-164	1.35397e-162	-2.00116e-163	1.70697e-163	2.1632e-163	-6.35777e-163	6.3678e-163	-3.06458e-163	2.59103e-163	-2.04562e-163	-9.10454e-163	-9.76156e-164	3.13975e-163	-2.15567e-163	1.09712e-162	-4.85927e-164	-3.70527e-164	-9.33753e-163	6.90386e-163	-3.97124e-164	-4.43208e-163	1.68627e-163	3.99985e-163	-8.98451e-165	7.87818e-163	9.94388e-163	0
1.06988e-162	4.55922e-164	-6.53007e-163	-4.22916e-164	-1.84848e-164	1.35397e-162	-2.00116e-163	1.70697e-163	2.1632e-163	-6.35777e-163	6.3678e-163	-3.06458e-163	2.59103e-163	-2.04562e-163	-9.10454e-163	-9.76156e-164	3.13975e-163	-2.15567e-163	1.09712e-162	-4.85927e-164	-3.70527e-164	-9.33753e-163	6.90386e-163	-3.97124e-164	-4.43208e-163	1.68627e-163	3.99985e-163	-8.98451e-165	7.87818e-163	9.94388e-163	0
1.06988e-162	4.55922e-164	-6.53007e-163	-4.22916e-164	-1.84848e-164	1.35397e-162	-2.00116e-163	1.70697e-163	2.1632e-163	-6.35777e-163	6.3678e-163	-3.06458e-163	2.59103e-163	-2.04562e-163	-9.10454e-163	-9.76156e-164	3.13975e-163	-2.15567e-163	1.09712e-162	-4.85927e-164	-3.70527e-164	-9.33753e-163	6.90386e-163	-3.97124e-164	-4.43208e-163	1.68627e-163	3.99985e-163	-8.98451e-165	7.87818e-163	9.94388e-163	0
1.06988e-162	4.55922e-164	-6.53007e-163	-4.22916e-164	-1.84848e-164	1.35397e-162	-2.00116e-163	1.70697e-163	2.1632e-163	-6.35777e-163	6.3678e-163	-3.06458e-163	2.59103e-163	-2.04562e-163	-9.10454e-163	-9.76156e-164	3.13975e-163	-2.15567e-163	1.09712e-162	-4.85927e-164	-3.70527e-164	-9.33753e-163	6.90386e-163	-3.97124e-164	-4.43208e-163	1.68627e-163	3.99985e-163	-8.98451e-165	7.87818e-163	9.94388e-163	0
1.06988e-162	4.55922e-164	-6.53007e-163	-4.22916e-164	-1.84848e-164	1.35397e-162	-2.00116e-163	1.70697e-163	2.1632e-163	-6.35777e-163	6.3678e-163	-3.06458e-163	2.59103e-163	-2.04562e-163	-9.10454e-163	-9.76156e-164	3.13975e-163	-2.15567e-163	1.09712e-162	-4.85927e-164	-3.70527e-164	-9.33753e-163	6.90386e-163	-3.97124e-164	-4.43208e-163	1.68627e-163	3.99985e-163	-8.98451e-165	7.87818e-163	9.94388e-163	0
1.06988e-162	4.55922e-164	-6.53007e-163	-4.22916e-164	-1.84848e-164	1.35397e-162	-2.00116e-163	1.70697e-163	2.1632e-163	-6.35777e-163	6.3678e-163	-3.06458e-163	2.59103e-163	-2.04562e-163	-9.10454e-163	-9.76156e-164	3.13975e-163	-2.15567e-163	1.09712e-162	-4.85927e-164	-3.70527e-164	-9.33753e-163	6.90386e-163	-3.97124e-164	-4.43208e-163	1.68627e-163	3.99985e-163	-8.98451e-165	7.87818e-163	9.94388e-163	0
1.06988e-162	4.55922e-164	-6.53007e-163	-4.22916e-164	-1.84848e-164	1.35397e-162	-2.00116e-163	1.70697e-163	2.1632e-163	-6.35777e-163	6.3678e-163	-3.06458e-163	2.59103e-163	-2.04562e-163	-9.10454e-163	-9.76156e-164	3.13975e-163	-2.15567e-163	1.09712e-162	-4.85927e-164	-3.70527e-164	-9.33753e-163	6.90386e-163	-3.97124e-164	-4.43208e-163	1.68627e-163	3.99985e-163	-8.98451e-165	7.87818e-163	9.94388e-163	0
1.06988e-162	4.55922e-164	-6.53007e-163	-4.22916e-164	-1.84848e-164	1.35397e-162	-2.00116e-163	1.70697e-163	2.1632e-163	-6.35777e-163	6.3678e-163	-3.06458e-163	2.59103e-163	-2.04562e-163	-9.10454e-163	-9.76156e-164	3.13975e-163	-2.15567e-163	1.09712e-162	-4.85927e-164	-3.70527e-164	-9.33753e-163	6.90386e-163	-3.97124e-164	-4.43208e-163	1.68627e-163	3.99985e-163	-8.98451e-165	7.87818e-163	9.94388e-163	0
1.06988e-162	4.55922e-164	-6.53007e-163	-4.22916e-164	-1.84848e-164	1.35397e-162	-2.00116e-163	1.70697e-163	2.1632e-163	-6.35777e-163	6.3678e-163	-3.06458e-163	2.59103e-163	-2.04562e-163	-9.10454e-163	-9.76156e-164	3.13975e-163	-2.15567e-163	1.09712e-162	-4.85927e-164	-3.70527e-164	-9.33753e-163	6.90386e-163	-3.97124e-164	-4.43208e-163	1.68627e-163	3.99985e-163	-8.98451e-165	7.87818e-163	9.94388e-163	0
1.06988e-162	4.55922e-164	-6.53007e-163	-4.22916e-164	-1.84848e-164	1.35397e-162	-2.00116e-163	1.70697e-163	2.1632e-163	-6.35777e-163	6.3678e-163	-3.06458e-163	2.59103e-163	-2.04562e-163	-9.10454e-163	-9.76156e-164	3.13975e-163	-2.15567e-163	1.09712e-162	-4.85927e-164	-3.70527e-164	-9.33753e-163	6.90386e-163	-3.97124e-164	-4.43208e-163	1.68627e-163	3.99985e-163	-8.98451e-165	7.87818e-163	9.94388e-163	0
1.06988e-162	4.55922e-164	-6.53007e-163	-4.22916e-164	-1.84848e-164	1.35397e-162	-2.00116e-163	1.70697e-163	2.1632e-163	-6.35777e-163	6.3678e-163	-3.06458e-163	2.59103e-163	-2.04562e-163	-9.10454e-163	-9.76156e-164	3.13975e-163	-2.15567e-163	1.09712e-162	-4.85927e-164	-3.70527e-164	-9.33753e-163	6.90386e-163	-3.97124e-164	-4.43208e-163	1.68627e-163	3.99985e-163	-8.98451e-165	7.87818e-163	9.94388e-163	0
1.06988e-162	4.55922e-164	-6.53007e-163	-4.22916e-164	-1.84848e-164	1.35397e-162	-2.00116e-163	1.70697e-163	2.1632e-163	-6.35777e-163	6.3678e-163	-3.06458e-163	2.59103e-163	-2.04562e-163	-9.10454e-163	-9.76156e-164	3.13975e-163	-2.15567e-163	1.09712e-162	-4.85927e-164	-3.70527e-164	-9.33753e-163	6.90386e-163	-3.97124e-164	-4.43208e-163	1.68627e-163	3.99985e-163	-8.98451e-165	7.87818e-163	9.94388e-163	0
1.06988e-162	4.55922e-164	-6.53007e-163	-4.22916e-164	-1.84848e-164	1.35397e-162	-2.00116e-163	1.70697e-163	2.1632e-163	-6.35777e-163	6.3678e-163	-3.06458e-163	2.59103e-163	-2.04562e-163	-9.10454e-163	-9.76156e-164	3.13975e-163	-2.15567e-163	1.09712e-162	-4.85927e-164	-3.70527e-164	-9.33753e-163	6.90386e-163	-3.97124e-164	-4.43208e-163	1.68627e-163	3.99985e-163	-8.98451e-165	7.87818e-163	9.94388e-163	0
1.06988e-162	4.55922e-164	-6.53007e-163	-4.22916e-164	-1.84848e-164	1.35397e-162	-2.00116e-163	1.70697e-163	2.1632e-163	-6.35777e-163	6.3678e-163	-3.06458e-163	2.59103e-163	-2.04562e-163	-9.10454e-163	-9.76156e-164	3.13975e-163	-2.15567e-163	1.09712e-162	-4.85927e-164	-3.70527e-164	-9.33753e-163	6.90386e-163	-3.97124e-164	-4.43208e-163	1.68627e-163	3.99985e-163	-8.98451e-165	7.87818e-163	9.94388e-163	0
1.06988e-162	4.55922e-164	-6.53007e-163	-4.22916e-164	-1.84848e-164	1.35397e-162	-2.00116e-163	1.70697e-163	2.1632e-163	-6.35777e-163	6.3678e-163	-3.06458e-163	2.59103e-163	-2.04562e-163	-9.10454e-163	-9.76156e-164	3.13975e-163	-2.15567e-163	1.09712e-162	-4.85927e-164	-3.70527e-164	-9.33753e-163	6.90386e-163	-3.97124e-164	-4.43208e-163	1.68627e-163	3.99985e-163	-8.98451e-165	7.87818e-163	9.94388e-163	0
1.06988e-162	4.55922e-164	-6.53007e-163	-4.22916e-164	-1.84848e-164	1.35397e-162	-2.00116e-163	1.70697e-163	2.1632e-163	-6.35777e-163	6.3678e-163	-3.06458e-163	2.59103e-163	-2.04562e-163	-9.10454e-163	-9.76156e-164	3.13975e-163	-2.15567e-163	1.09712e-162	-4.85927e-164	-3.70527e-164	-9.33753e-163	6.90386e-163	-3.97124e-164	-4.43208e-163	1.68627e-163	3.99985e-163	-8.98451e-165	7.87818e-163	9.94388e-163	0
1.06988e-162	4.55922e-164	-6.53007e-163	-4.22916e-164	-1.84848e-164	1.35397e-162	-2.00116e-163	1.70697e-163	2.1632e-163	-6.35777e-163	6.3678e-163	-3.06458e-163	2.59103e-163	-2.04562e-163	-9.10454e-163	-9.76156e-164	3.13975e-163	-2.15567e-163	1.09712e-162	-4.85927e-164	-3.70527e-164	-9.33753e-163	6.90386e-163	-3.97124e-164	-4.43208e-163	1.68627e-163	3.99985e-163	-8.98451e-165	7.87818e-163	9.94388e-163	0
1.06988e-162	4.55922e-164	-6.53007e-163	-4.22916e-164	-1.84848e-164	1.35397e-162	-2.00116e-163	1.70697e-163	2.1632e-163	-6.35777e-163	6.3678e-163	-3.06458e-163	2.59103e-163	-2.04562e-163	-9.10454e-163	-9.76156e-164	3.13975e-163	-2.15567e-163	1.09712e-162	-4.85927e-164	-3.70527e-164	-9.33753e-163	6.90386e-163	-3.97124e-164	-4.43208e-163	1.68627e-163	3.99985e-163	-8.98451e-165	7.87818e-163	9.94388e-163	0
1.06988e-162	4.55922e-164	-6.53007e-163	-4.22916e-164	-1.84848e-164	1.35397e-162	-2.00116e-163	1.70697e-163	2.1632e-163	-6.35777e-163	6.3678e-163	-3.06458e-163	2.59103e-163	-2.04562e-163	-9.10454e-163	-9.76156e-164	3.13975e-163	-2.15567e-163	1.09712e-162	-4.85927e-164	-3.70527e-164	-9.33753e-163	6.90386e-163	-3.97124e-164	-4.43208e-163	1.68627e-163	3.99985e-163	-8.98451e-165	7.87818e-163	9.94388e-163	0
1.06988e-162	4.55922e-164	-6.53007e-163	-4.22916e-164	-1.84848e-164	1.35397e-162	-2.00116e-163	1.70697e-163	2.1632e-163	-6.35777e-163	6.3678e-163	-3.06458e-163	2.59103e-163	-2.04562e-163	-9.10454e-163	-9.76156e-164	3.13975e-163	-2.15567e-163	1.09712e-162	-4.85927e-164	-3.70527e-164	-9.33753e-163	6.90386e-163	-3.97124e-164	-4.43208e-163	1.68627e-163	3.99985e-163	-8.98451e-165	7.87818e-163	9.94388e-163	0
1.06988e-162	4.55922e-164	-6.53007e-163	-4.22916e-164	-1.84848e-164	1.35397e-162	-2.00116e-163	1.70697e-163	2.1632e-163	-6.35777e-163	6.3678e-163	-3.06458e-163	2.59103e-163	-2.04562e-163	-9.10454e-163	-9.76156e-164	3.13975e-163	-2.15567e-163	1.09712e-162	-4.85927e-164	-3.70527e-164	-9.33753e-163	6.90386e-163	-3.97124e-164	-4.43208e-163	1.68627e-163	3.99985e-163	-8.98451e-165	7.87818e-163	9.94388e-163	0
1.06988e-162	4.55922e-164	-6.53007e-163	-4.22916e-164	-1.84848e-164	1.35397e-162	-2.00116e-163	1.70697e-163	2.1632e-163	-6.35777e-163	6.3678e-163	-3.06458e-163	2.59103e-163	-2.04562e-163	-9.10454e-163	-9.76156e-164	3.13975e-163	-2.15567e-163	1.09712e-162	-4.85927e-164	-3.70527e-164	-9.33753e-163	6.90386e-163	-3.97124e-164	-4.43208e-163	1.68627e-163	3.99985e-163	-8.98451e-165	7.87818e-163	9.94388e-163	0
1.06988e-162	4.55922e-164	-6.53007e-163	-4.22916e-164	-1.84848e-164	1.35397e-162	-2.00116e-163	1.70697e-163	2.1632e-163	-6.35777e-163	6.3678e-163	-3.06458e-163	2.59103e-163	-2.04562e-163	-9.10454e-163	-9.76156e-164	3.13975e-163	-2.15567e-163	1.09712e-162	-4.85927e-164	-3.70527e-164	-9.33753e-163	6.90386e-163	-3.97124e-164	-4.43208e-163	1.68627e-163	3.99985e-163	-8.98451e-165	7.87818e-163	9.94388e-163	0
1.06988e-162	4.55922e-164	-6.53007e-163	-4.22916e-164	-1.84848e-164	1.35397e-162	-2.00116e-163	1.70697e-163	2.1632e-163	-6.35777e-163	6.3678e-163	-3.06458e-163	2.59103e-163	-2.04562e-163	-9.10454e-163	-9.76156e-164	3.13975e-163	-2.15567e-163	1.09712e-162	-4.85927e-164	-3.70527e-164	-9.33753e-163	6.90386e-163	-3.97124e-164	-4.43208e-163	1.68627e-163	3.99985e-163	-8.98451e-165	7.87818e-163	9.94388e-163	0
1.06988e-162	4.55922e-164	-6.53007e-163	-4.22916e-164	-1.84848e-164	1.35397e-162	-2.00116e-163	1.70697e-163	2.1632e-163	-6.35777e-163	6.3678e-163	-3.06458e-163	2.59103e-163	-2.04562e-163	-9.10454e-163	-9.76156e-164	3.13975e-163	-2.15567e-163	1.09712e-162	-4.85927e-164	-3.70527e-164	-9.33753e-163	6.90386e-163	-3.97124e-164	-4.43208e-163	1.68627e-163	3.99985e-163	-8.98451e-165	7.87818e-163	9.94388e-163	0
1.06988e-162	4.55922e-164	-6.53007e-163	-4.22916e-164	-1.84848e-164	1.35397e-162	-2.00116e-163	1.70697e-163	2.1632e-163	-6.35777e-163	6.3678e-163	-3.06458e-163	2.59103e-163	-2.04562e-163	-9.10454e-163	-9.76156e-164	3.13975e-163	-2.15567e-163	1.09712e-162	-4.85927e-164	-3.70527e-164	-9.33753e-163	6.90386e-163	-3.97124e-164	-4.43208e-163	1.68627e-163	3.99985e-163	-8.98451e-165	7.87818e-163	9.94388e-163	0
1.06988e-162	4.55922e-164	-6.53007e-163	-4.22916e-164	-1.84848e-164	1.35397e-162	-2.00116e-163	1.70697e-163	2.1632e-163	-6.35777e-163	6.3678e-163	-3.06458e-163	2.59103e-163	-2.04562e-163	-9.10454e-163	-9.76156e-164	3.13975e-163	-2.15567e-163	1.09712e-162	-4.85927e-164	-3.70527e-164	-9.33753e-163	6.90386e-163	-3.97124e-164	-4.43208e-163	1.68627e-163	3.99985e-163	-8.98451e-165	7.87818e-163	9.94388e-163	0
1.06988e-162	4.55922e-164	-6.53007e-163	-4.22916e-164	-1.84848e-164	1.35397e-162	-2.00116e-163	1.70697e-163	2.1632e-163	-6.35777e-163	6.3678e-163	-3.06458e-163	2.59103e-163	-2.04562e-163	-9.10454e-163	-9.76156e-164	3.13975e-163	-2.15567e-163	1.09712e-162	-4.85927e-164	-3.70527e-164	-9.33753e-163	6.90386e-163	-3.97124e-164	-4.43208e-163	1.68627e-163	3.99985e-163	-8.98451e-165	7.87818e-163	9.94388e-163	0
1.06988e-162	4.55922e-164	-6.53007e-163	-4.22916e-164	-1.84848e-164	1.35397e-162	-2.00116e-163	1.70697e-163	2.1632e-163	-6.35777e-163	6.3678e-163	-3.06458e-163	2.59103e-163	-2.04562e-163	-9.10454e-163	-9.76156e-164	3.13975e-163	-2.15567e-163	1.09712e-162	-4.85927e-164	-3.70527e-164	-9.33753e-163	6.90386e-163	-3.97124e-164	-4.43208e-163	1.68627e-163	3.99985e-163	-8.98451e-165	7.87818e-163	9.94388e-163	0
1.06988e-162	4.55922e-164	-6.53007e-163	-4.22916e-164	-1.84848e-164	1.35397e-162	-2.00116e-163	1.70697e-163	2.1632e-163	-6.35777e-163	6.3678e-163	-3.06458e-163	2.59103e-163	-2.04562e-163	-9.10454e-163	-9.76156e-164	3.13975e-163	-2.15567e-163	1.09712e-162	-4.85927e-164	-3.70527e-164	-9.33753e-163	6.90386e-163	-3.97124e-164	-4.43208e-163	1.68627e-163	3.99985e-163	-8.98451e-165	7.87818e-163	9.94388e-163	0
1.06988e-162	4.55922e-164	-6.53007e-163	-4.22916e-164	-1.84848e-164	1.35397e-162	-2.00116e-163	1.70697e-163	2.1632e-163	-6.35777e-163	6.3678e-163	-3.06458e-163	2.59103e-163	-2.04562e-163	-9.10454e-163	-9.76156e-164	3.13975e-163	-2.15567e-163	1.09712e-162	-4.85927e-164	-3.70527e-164	-9.33753e-163	6.90386e-163	-3.97124e-164	-4.43208e-163	1.68627e-163	3.99985e-163	-8.98451e-165	7.87818e-163	9.94388e-163	0
1.06988e-162	4.55922e-164	-6.53007e-163	-4.22916e-164	-1.84848e-164	1.35397e-162	-2.00116e-163	1.70697e-163	2.1632e-163	-6.35777e-163	6.3678e-163	-3.06458e-163	2.59103e-163	-2.04562e-163	-9.10454e-163	-9.76156e-164	3.13975e-163	-2.15567e-163	1.09712e-162	-4.85927e-164	-3.70527e-164	-9.33753e-163	6.90386e-163	-3.97124e-164	-4.43208e-163	1.68627e-163	3.99985e-163	-8.98451e-165	7.87818e-163	9.94388e-163	0
1.06988e-162	4.55922e-164	-6.53007e-163	-4.22916e-164	-1.84848e-164	1.35397e-162	-2.00116e-163	1.70697e-163	2.1632e-163	-6.35777e-163	6.3678e-163	-3.06458e-163	2.59103e-163	-2.04562e-163	-9.10454e-163	-9.76156e-164	3.13975e-163	-2.15567e-163	1.09712e-162	-4.85927e-164	-3.70527e-164	-9.33753e-163	6.90386e-163	-3.97124e-164	-4.43208e-163	1.68627e-163	3.99985e-163	-8.98451e-165	7.87818e-163	9.94388e-163	0
1.06988e-162	4.55922e-164	-6.53007e-163	-4.22916e-164	-1.84848e-164	1.35397e-162	-2.00116e-163	1.70697e-163	2.1632e-163	-6.35777e-163	6.3678e-163	-3.06458e-163	2.59103e-163	-2.04562e-163	-9.10454e-163	-9.76156e-164	3.13975e-163	-2.15567e-163	1.09712e-162	-4.85927e-164	-3.70527e-164	-9.33753e-163	6.90386e-163	-3.97124e-164	-4.43208e-163	1.68627e-163	3.99985e-163	-8.98451e-165	7.87818e-163	9.94388e-163	0
1.06988e-162	4.55922e-164	-6.53007e-163	-4.22916e-164	-1.84848e-164	1.35397e-162	-2.00116e-163	1.70697e-163	2.1632e-163	-6.35777e-163	6.3678e-163	-3.06458e-163	2.59103e-163	-2.04562e-163	-9.10454e-163	-9.76156e-164	3.13975e-163	-2.15567e-163	1.09712e-162	-4.85927e-164	-3.70527e-164	-9.33753e-163	6.90386e-163	-3.97124e-164	-4.43208e-163	1.68627e-163	3.99985e-163	-8.98451e-165	7.87818e-163	9.94388e-163	0
1.06988e-162	4.55922e-164	-6.53007e-163	-4.22916e-164	-1.84848e-164	1.35397e-162	-2.00116e-163	1.70697e-163	2.1632e-163	-6.35777e-163	6.3678e-163	-3.06458e-163	2.59103e-163	-2.04562e-163	-9.10454e-163	-9.76156e-164	3.13975e-163	-2.15567e-163	1.09712e-162	-4.85927e-164	-3.70527e-164	-9.33753e-163	6.90386e-163	-3.97124e-164	-4.43208e-163	1.68627e-163	3.99985e-163	-8.98451e-165	7.87818e-163	9.94388e-163	0
1.06988e-162	4.55922e-164	-6.53007e-163	-4.22916e-164	-1.84848e-164	1.35397e-162	-2.00116e-163	1.70697e-163	2.1632e-163	-6.35777e-163	6.3678e-163	-3.06458e-163	2.59103e-163	-2.04562e-163	-9.10454e-163	-9.76156e-164	3.13975e-163	-2.15567e-163	1.09712e-162	-4.85927e-164	-3.70527e-164	-9.33753e-163	6.90386e-163	-3.97124e-164	-4.43208e-163	1.68627e-163	3.99985e-163	-8.98451e-165	7.87818e-163	9.94388e-163	0
1.06988e-162	4.55922e-164	-6.53007e-163	-4.22916e-164	-1.84848e-164	1.35397e-162	-2.00116e-163	1.70697e-163	2.1632e-163	-6.35777e-163	6.3678e-163	-3.06458e-163	2.59103e-163	-2.04562e-163	-9.10454e-163	-9.76156e-164	3.13975e-163	-2.15567e-163	1.09712e-162	-4.85927e-164	-3.70527e-164	-9.33753e-163	6.90386e-163	-3.97124e-164	-4.43208e-163	1.68627e-163	3.99985e-163	-8.98451e-165	7.87818e-163	9.94388e-163	0
1.06988e-162	4.55922e-164	-6.53007e-163	-4.22916e-164	-1.84848e-164	1.35397e-162	-2.00116e-163	1.70697e-163	2.1632e-163	-6.35777e-163	6.3678e-163	-3.06458e-163	2.59103e-163	-2.04562e-163	-9.10454e-163	-9.76156e-164	3.13975e-163	-2.15567e-163	1.09712e-162	-4.85927e-164	-3.70527e-164	-9.33753e-163	6.90386e-163	-3.97124e-164	-4.43208e-163	1.68627e-163	3.99985e-163	-8.98451e-165	7.87818e-163	9.94388e-163	0
1.06988e-162	4.55922e-164	-6.53007e-163	-4.22916e-164	-1.84848e-164	1.35397e-162	-2.00116e-163	1.70697e-163	2.1632e-163	-6.35777e-163	6.3678e-163	-3.06458e-163	2.59103e-163	-2.04562e-163	-9.10454e-163	-9.76156e-164	3.13975e-163	-2.15567e-163	1.09712e-162	-4.85927e-164	-3.70527e-164	-9.33753e-163	6.90386e-163	-3.97124e-164	-4.43208e-163	1.68627e-163	3.99985e-163	-8.98451e-165	7.87818e-163	9.94388e-163	0
1.06988e-162	4.55922e-164	-6.53007e-163	-4.22916e-164	-1.84848e-164	1.35397e-162	-2.00116e-163	1.70697e-163	2.1632e-163	-6.35777e-163	6.3678e-163	-3.06458e-163	2.59103e-163	-2.04562e-163	-9.10454e-163	-9.76156e-164	3.13975e-163	-2.15567e-163	1.09712e-162	-4.85927e-164	-3.70527e-164	-9.33753e-163	6.90386e-163	-3.97124e-164	-4.43208e-163	1.68627e-163	3.99985e-163	-8.98451e-165	7.87818e-163	9.94388e-163	0
1.06988e-162	4.55922e-164	-6.53007e-163	-4.22916e-164	-1.84848e-164	1.35397e-162	-2.00116e-163	1.70697e-163	2.1632e-163	-6.35777e-163	6.3678e-163	-3.06458e-163	2.59103e-163	-2.04562e-163	-9.10454e-163	-9.76156e-164	3.13975e-163	-2.15567e-163	1.09712e-162	-4.85927e-164	-3.70527e-164	-9.33753e-163	6.90386e-163	-3.97124e-164	-4.43208e-163	1.68627e-163	3.99985e-163	-8.98451e-165	7.87818e-163	9.94388e-163	0
1.06988e-162	4.55922e-164	-6.53007e-163	-4.22916e-164	-1.84848e-164	1.35397e-162	-2.00116e-163	1.70697e-163	2.1632e-163	-6.35777e-163	6.3678e-163	-3.06458e-163	2.59103e-163	-2.04562e-163	-9.10454e-163	-9.76156e-164	3.13975e-163	-2.15567e-163	1.09712e-162	-4.85927e-164	-3.70527e-164	-9.33753e-163	6.90386e-163	-3.97124e-164	-4.43208e-163	1.68627e-163	3.99985e-163	-8.98451e-165	7.87818e-163	9.94388e-163	0
1.06988e-162	4.55922e-164	-6.53007e-163	-4.22916e-164	-1.84848e-164	1.35397e-162	-2.00116e-163	1.70697e-163	2.1632e-163	-6.35777e-163	6.3678e-163	-3.06458e-163	2.59103e-163	-2.04562e-163	-9.10454e-163	-9.76156e-164	3.13975e-163	-2.15567e-163	1.09712e-162	-4.85927e-164	-3.70527e-164	-9.33753e-163	6.90386e-163	-3.97124e-164	-4.43208e-163	1.68627e-163	3.99985e-163	-8.98451e-165	7.87818e-163	9.94388e-163	0
1.06988e-162	4.55922e-164	-6.53007e-163	-4.22916e-164	-1.84848e-164	1.35397e-162	-2.00116e-163	1.70697e-163	2.1632e-163	-6.35777e-163	6.3678e-163	-3.06458e-163	2.59103e-163	-2.04562e-163	-9.10454e-163	-9.76156e-164	3.13975e-163	-2.15567e-163	1.09712e-162	-4.85927e-164	-3.70527e-164	-9.33753e-163	6.90386e-163	-3.97124e-164	-4.43208e-163	1.68627e-163	3.99985e-163	-8.98451e-165	7.87818e-163	9.94388e-163	0
1.06988e-162	4.55922e-164	-6.53007e-163	-4.22916e-164	-1.84848e-164	1.35397e-162	-2.00116e-163	1.70697e-163	2.1632e-163	-6.35777e-163	6.3678e-163	-3.06458e-163	2.59103e-163	-2.04562e-163	-9.10454e-163	-9.76156e-164	3.13975e-163	-2.15567e-163	1.09712e-162	-4.85927e-164	-3.70527e-164	-9.33753e-163	6.90386e-163	-3.97124e-164	-4.43208e-163	1.68627e-163	3.99985e-163	-8.98451e-165	7.87818e-163	9.94388e-163	0
1.06988e-162	4.55922e-164	-6.53007e-163	-4.22916e-164	-1.84848e-164	1.35397e-162	-2.00116e-163	1.70697e-163	2.1632e-163	-6.35777e-163	6.3678e-163	-3.06458e-163	2.59103e-163	-2.04562e-163	-9.10454e-163	-9.76156e-164	3.13975e-163	-2.15567e-163	1.09712e-162	-4.85927e-164	-3.70527e-164	-9.33753e-163	6.90386e-163	-3.97124e-164	-4.43208e-163	1.68627e-163	3.99985e-163	-8.98451e-165	7.87818e-163	9.94388e-163	0
1.06988e-162	4.55922e-164	-6.53007e-163	-4.22916e-164	-1.84848e-164	1.35397e-162	-2.00116e-163	1.70697e-163	2.1632e-163	-6.35777e-163	6.3678e-163	-3.06458e-163	2.59103e-163	-2.04562e-163	-9.10454e-163	-9.76156e-164	3.13975e-163	-2.15567e-163	1.09712e-162	-4.85927e-164	-3.70527e-164	-9.33753e-163	6.90386e-163	-3.97124e-164	-4.43208e-163	1.68627e-163	3.99985e-163	-8.98451e-165	7.87818e-163	9.94388e-163	0
1.06988e-162	4.55922e-164	-6.53007e-163	-4.22916e-164	-1.84848e-164	1.35397e-162	-2.00116e-163	1.70697e-163	2.1632e-163	-6.35777e-163	6.3678e-163	-3.06458e-163	2.59103e-163	-2.04562e-163	-9.10454e-163	-9.76156e-164	3.13975e-163	-2.15567e-163	1.09712e-162	-4.85927e-164	-3.70527e-164	-9.33753e-163	6.90386e-163	-3.97124e-164	-4.43208e-163	1.68627e-163	3.99985e-163	-8.98451e-165	7.87818e-163	9.94388e-163	0
1.06988e-162	4.55922e-164	-6.53007e-163	-4.22916e-164	-1.84848e-164	1.35397e-162	-2.00116e-163	1.70697e-163	2.1632e-163	-6.35777e-163	6.3678e-163	-3.06458e-163	2.59103e-163	-2.04562e-163	-9.10454e-163	-9.76156e-164	3.13975e-163	-2.15567e-163	1.09712e-162	-4.85927e-164	-3.70527e-164	-9.33753e-163	6.90386e-163	-3.97124e-164	-4.43208e-163	1.68627e-163	3.99985e-163	-8.98451e-165	7.87818e-163	9.94388e-163	0
1.06988e-162	4.55922e-164	-6.53007e-163	-4.22916e-164	-1.84848e-164	1.35397e-162	-2.00116e-163	1.70697e-163	2.1632e-163	-6.35777e-163	6.3678e-163	-3.06458e-163	2.59103e-163	-2.04562e-163	-9.10454e-163	-9.76156e-164	3.13975e-163	-2.15567e-163	1.09712e-162	-4.85927e-164	-3.70527e-164	-9.33753e-163	6.90386e-163	-3.97124e-164	-4.43208e-163	1.68627e-163	3.99985e-163	-8.98451e-165	7.87818e-163	9.94388e-163	0
1.06988e-162	4.55922e-164	-6.53007e-163	-4.22916e-164	-1.84848e-164	1.35397e-162	-2.00116e-163	1.70697e-163	2.1632e-163	-6.35777e-163	6.3678e-163	-3.06458e-163	2.59103e-163	-2.04562e-163	-9.10454e-163	-9.76156e-164	3.13975e-163	-2.15567e-163	1.09712e-162	-4.85927e-164	-3.70527e-164	-9.33753e-163	6.90386e-163	-3.97124e-164	-4.43208e-163	1.68627e-163	3.99985e-163	-8.98451e-165	7.87818e-163	9.94388e-163	0
1.06988e-162	4.55922e-164	-6.53007e-163	-4.22916e-164	-1.84848e-164	1.35397e-162	-2.00116e-163	1.70697e-163	2.1632e-163	-6.35777e-163	6.3678e-163	-3.06458e-163	2.59103e-163	-2.04562e-163	-9.10454e-163	-9.76156e-164	3.13975e-163	-2.15567e-163	1.09712e-162	-4.85927e-164	-3.70527e-164	-9.33753e-163	6.90386e-163	-3.97124e-164	-4.43208e-163	1.68627e-163	3.99985e-163	-8.98451e-165	7.87818e-163	9.94388e-163	0
1.06988e-162	4.55922e-164	-6.53007e-163	-4.22916e-164	-1.84848e-164	1.35397e-162	-2.00116e-163	1.70697e-163	2.1632e-163	-6.35777e-163	6.3678e-163	-3.06458e-163	2.59103e-163	-2.04562e-163	-9.10454e-163	-9.76156e-164	3.13975e-163	-2.15567e-163	1.09712e-162	-4.85927e-164	-3.70527e-164	-9.33753e-163	6.90386e-163	-3.97124e-164	-4.43208e-163	1.68627e-163	3.99985e-163	-8.98451e-165	7.87818e-163	9.94388e-163	0
1.06988e-162	4.55922e-164	-6.53007e-163	-4.22916e-164	-1.84848e-164	1.35397e-162	-2.00116e-163	1.70697e-163	2.1632e-163	-6.35777e-163	6.3678e-163	-3.06458e-163	2.59103e-163	-2.04562e-163	-9.10454e-163	-9.76156e-164	3.13975e-163	-2.15567e-163	1.09712e-162	-4.85927e-164	-3.70527e-164	-9.33753e-163	6.90386e-163	-3.97124e-164	-4.43208e-163	1.68627e-163	3.99985e-163	-8.98451e-165	7.87818e-163	9.94388e-163	0
1.06988e-162	4.55922e-164	-6.53007e-163	-4.22916e-164	-1.84848e-164	1.35397e-162	-2.00116e-163	1.70697e-163	2.1632e-163	-6.35777e-163	6.3678e-163	-3.06458e-163	2.59103e-163	-2.04562e-163	-9.10454e-163	-9.76156e-164	3.13975e-163	-2.15567e-163	1.09712e-162	-4.85927e-164	-3.70527e-164	-9.33753e-163	6.90386e-163	-3.97124e-164	-4.43208e-163	1.68627e-163	3.99985e-163	-8.98451e-165	7.87818e-163	9.94388e-163	0
1.06988e-162	4.55922e-164	-6.53007e-163	-4.22916e-164	-1.84848e-164	1.35397e-162	-2.00116e-163	1.70697e-163	2.1632e-163	-6.35777e-163	6.3678e-163	-3.06458e-163	2.59103e-163	-2.04562e-163	-9.10454e-163	-9.76156e-164	3.13975e-163	-2.15567e-163	1.09712e-162	-4.85927e-164	-3.70527e-164	-9.33753e-163	6.90386e-163	-3.97124e-164	-4.43208e-163	1.68627e-163	3.99985e-163	-8.98451e-165	7.87818e-163	9.94388e-163	0
1.06988e-162	4.55922e-164	-6.53007e-163	-4.22916e-164	-1.84848e-164	1.35397e-162	-2.00116e-163	1.70697e-163	2.1632e-163	-6.35777e-163	6.3678e-163	-3.06458e-163	2.59103e-163	-2.04562e-163	-9.10454e-163	-9.76156e-164	3.13975e-163	-2.15567e-163	1.09712e-162	-4.85927e-164	-3.70527e-164	-9.33753e-163	6.90386e-163	-3.97124e-164	-4.43208e-163	1.68627e-163	3.99985e-163	-8.98451e-165	7.87818e-163	9.94388e-163	0
1.06988e-162	4.55922e-164	-6.53007e-163	-4.22916e-164	-1.84848e-164	1.35397e-162	-2.00116e-163	1.70697e-163	2.1632e-163	-6.35777e-163	6.3678e-163	-3.06458e-163	2.59103e-163	-2.04562e-163	-9.10454e-163	-9.76156e-164	3.13975e-163	-2.15567e-163	1.09712e-162	-4.85927e-164	-3.70527e-164	-9.33753e-163	6.90386e-163	-3.97124e-164	-4.43208e-163	1.68627e-163	3.99985e-163	-8.98451e-165	7.87818e-163	9.94388e-163	0
1.06988e-162	4.55922e-164	-6.53007e-163	-4.22916e-164	-1.84848e-164	1.35397e-162	-2.00116e-163	1.70697e-163	2.1632e-163	-6.35777e-163	6.3678e-163	-3.06458e-163	2.59103e-163	-2.04562e-163	-9.10454e-163	-9.76156e-164	3.13975e-163	-2.15567e-163	1.09712e-162	-4.85927e-164	-3.70527e-164	-9.33753e-163	6.90386e-163	-3.97124e-164	-4.43208e-163	1.68627e-163	3.99985e-163	-8.98451e-165	7.87818e-163	9.94388e-163	0
1.06988e-162	4.55922e-164	-6.53007e-163	-4.22916e-164	-1.84848e-164	1.35397e-162	-2.00116e-163	1.70697e-163	2.1632e-163	-6.35777e-163	6.3678e-163	-3.06458e-163	2.59103e-163	-2.04562e-163	-9.10454e-163	-9.76156e-164	3.13975e-163	-2.15567e-163	1.09712e-162	-4.85927e-164	-3.70527e-164	-9.33753e-163	6.90386e-163	-3.97124e-164	-4.43208e-163	1.68627e-163	3.99985e-163	-8.98451e-165	7.87818e-163	9.94388e-163	0
1.06988e-162	4.55922e-164	-6.53007e-163	-4.22916e-164	-1.84848e-164	1.35397e-162	-2.00116e-163	1.70697e-163	2.1632e-163	-6.35777e-163	6.3678e-163	-3.06458e-163	2.59103e-163	-2.04562e-163	-9.10454e-163	-9.76156e-164	3.13975e-163	-2.15567e-163	1.09712e-162	-4.85927e-164	-3.70527e-164	-9.33753e-163	6.90386e-163	-3.97124e-164	-4.43208e-163	1.68627e-163	3.99985e-163	-8.98451e-165	7.87818e-163	9.94388e-163	0
1.06988e-162	4.55922e-164	-6.53007e-163	-4.22916e-164	-1.84848e-164	1.35397e-162	-2.00116e-163	1.70697e-163	2.1632e-163	-6.35777e-163	6.3678e-163	-3.06458e-163	2.59103e-163	-2.04562e-163	-9.10454e-163	-9.76156e-164	3.13975e-163	-2.15567e-163	1.09712e-162	-4.85927e-164	-3.70527e-164	-9.33753e-163	6.90386e-163	-3.97124e-164	-4.43208e-163	1.68627e-163	3.99985e-163	-8.98451e-165	7.87818e-163	9.94388e-163	0
1.06988e-162	4.55922e-164	-6.53007e-163	-4.22916e-164	-1.84848e-164	1.35397e-162	-2.00116e-163	1.70697e-163	2.1632e-163	-6.35777e-163	6.3678e-163	-3.06458e-163	2.59103e-163	-2.04562e-163	-9.10454e-163	-9.76156e-164	3.13975e-163	-2.15567e-163	1.09712e-162	-4.85927e-164	-3.70527e-164	-9.33753e-163	6.90386e-163	-3.97124e-164	-4.43208e-163	1.68627e-163	3.99985e-163	-8.98451e-165	7.87818e-163	9.94388e-163	0
1.06988e-162	4.55922e-164	-6.53007e-163	-4.22916e-164	-1.84848e-164	1.35397e-162	-2.00116e-163	1.70697e-163	2.1632e-163	-6.35777e-163	6.3678e-163	-3.06458e-163	2.59103e-163	-2.04562e-163	-9.10454e-163	-9.76156e-164	3.13975e-163	-2.15567e-163	1.09712e-162	-4.85927e-164	-3.70527e-164	-9.33753e-163	6.90386e-163	-3.97124e-164	-4.43208e-163	1.68627e-163	3.99985e-163	-8.98451e-165	7.87818e-163	9.94388e-163	0
1.06988e-162	4.55922e-164	-6.53007e-163	-4.22916e-164	-1.84848e-164	1.35397e-162	-2.00116e-163	1.70697e-163	2.1632e-163	-6.35777e-163	6.3678e-163	-3.06458e-163	2.59103e-163	-2.04562e-163	-9.10454e-163	-9.76156e-164	3.13975e-163	-2.15567e-163	1.09712e-162	-4.85927e-164	-3.70527e-164	-9.33753e-163	6.90386e-163	-3.97124e-164	-4.43208e-163	1.68627e-163	3.99985e-163	-8.98451e-165	7.87818e-163	9.94388e-163	0
1.06988e-162	4.55922e-164	-6.53007e-163	-4.22916e-164	-1.84848e-164	1.35397e-162	-2.00116e-163	1.70697e-163	2.1632e-163	-6.35777e-163	6.3678e-163	-3.06458e-163	2.59103e-163	-2.04562e-163	-9.10454e-163	-9.76156e-164	3.13975e-163	-2.15567e-163	1.09712e-162	-4.85927e-164	-3.70527e-164	-9.33753e-163	6.90386e-163	-3.97124e-164	-4.43208e-163	1.68627e-163	3.99985e-163	-8.98451e-165	7.87818e-163	9.94388e-163	0
1.06988e-162	4.55922e-164	-6.53007e-163	-4.22916e-164	-1.84848e-164	1.35397e-162	-2.00116e-163	1.70697e-163	2.1632e-163	-6.35777e-163	6.3678e-163	-3.06458e-163	2.59103e-163	-2.04562e-163	-9.10454e-163	-9.76156e-164	3.13975e-163	-2.15567e-163	1.09712e-162	-4.85927e-164	-3.70527e-164	-9.33753e-163	6.90386e-163	-3.97124e-164	-4.43208e-163	1.68627e-163	3.99985e-163	-8.98451e-165	7.87818e-163	9.94388e-163	0
1.06988e-162	4.55922e-164	-6.53007e-163	-4.22916e-164	-1.84848e-164	1.35397e-162	-2.00116e-163	1.70697e-163	2.1632e-163	-6.35777e-163	6.3678e-163	-3.06458e-163	2.59103e-163	-2.04562e-163	-9.10454e-163	-9.76156e-164	3.13975e-163	-2.15567e-163	1.09712e-162	-4.85927e-164	-3.70527e-164	-9.33753e-163	6.90386e-163	-3.97124e-164	-4.43208e-163	1.68627e-163	3.99985e-163	-8.98451e-165	7.87818e-163	9.94388e-163	0
1.06988e-162	4.55922e-164	-6.53007e-163	-4.22916e-164	-1.84848e-164	1.35397e-162	-2.00116e-163	1.70697e-163	2.1632e-163	-6.35777e-163	6.3678e-163	-3.06458e-163	2.59103e-163	-2.04562e-163	-9.10454e-163	-9.76156e-164	3.13975e-163	-2.15567e-163	1.09712e-162	-4.85927e-164	-3.70527e-164	-9.33753e-163	6.90386e-163	-3.97124e-164	-4.43208e-163	1.68627e-163	3.99985e-163	-8.98451e-165	7.87818e-163	9.94388e-163	0
1.06988e-162	4.55922e-164	-6.53007e-163	-4.22916e-164	-1.84848e-164	1.35397e-162	-2.00116e-163	1.70697e-163	2.1632e-163	-6.35777e-163	6.3678e-163	-3.06458e-163	2.59103e-163	-2.04562e-163	-9.10454e-163	-9.76156e-164	3.13975e-163	-2.15567e-163	1.09712e-162	-4.85927e-164	-3.70527e-164	-9.33753e-163	6.90386e-163	-3.97124e-164	-4.43208e-163	1.68627e-163	3.99985e-163	-8.98451e-165	7.87818e-163	9.94388e-163	0
1.06988e-162	4.55922e-164	-6.53007e-163	-4.22916e-164	-1.84848e-164	1.35397e-162	-2.00116e-163	1.70697e-163	2.1632e-163	-6.35777e-163	6.3678e-163	-3.06458e-163	2.59103e-163	-2.04562e-163	-9.10454e-163	-9.76156e-164	3.13975e-163	-2.15567e-163	1.09712e-162	-4.85927e-164	-3.70527e-164	-9.33753e-163	6.90386e-163	-3.97124e-164	-4.43208e-163	1.68627e-163	3.99985e-163	-8.98451e-165	7.87818e-163	9.94388e-163	0
1.06988e-162	4.55922e-164	-6.53007e-163	-4.22916e-164	-1.84848e-164	1.35397e-162	-2.00116e-163	1.70697e-163	2.1632e-163	-6.35777e-163	6.3678e-163	-3.06458e-163	2.59103e-163	-2.04562e-163	-9.10454e-163	-9.76156e-164	3.13975e-163	-2.15567e-163	1.09712e-162	-4.85927e-164	-3.70527e-164	-9.33753e-163	6.90386e-163	-3.97124e-164	-4.43208e-163	1.68627e-163	3.99985e-163	-8.98451e-165	7.87818e-163	9.94388e-163	0
1.06988e-162	4.55922e-164	-6.53007e-163	-4.22916e-164	-1.84848e-164	1.35397e-162	-2.00116e-163	1.70697e-163	2.1632e-163	-6.35777e-163	6.3678e-163	-3.06458e-163	2.59103e-163	-2.04562e-163	-9.10454e-163	-9.76156e-164	3.13975e-163	-2.15567e-163	1.09712e-162	-4.85927e-164	-3.70527e-164	-9.33753e-163	6.90386e-163	-3.97124e-164	-4.43208e-163	1.68627e-163	3.99985e-163	-8.98451e-165	7.87818e-163	9.94388e-163	0
1.06988e-162	4.55922e-164	-6.53007e-163	-4.22916e-164	-1.84848e-164	1.35397e-162	-2.00116e-163	1.70697e-163	2.1632e-163	-6.35777e-163	6.3678e-163	-3.06458e-163	2.59103e-163	-2.04562e-163	-9.10454e-163	-9.76156e-164	3.13975e-163	-2.15567e-163	1.09712e-162	-4.85927e-164	-3.70527e-164	-9.33753e-163	6.90386e-163	-3.97124e-164	-4.43208e-163	1.68627e-163	3.99985e-163	-8.98451e-165	7.87818e-163	9.94388e-163	0
1.06988e-162	4.55922e-164	-6.53007e-163	-4.22916e-164	-1.84848e-164	1.35397e-162	-2.00116e-163	1.70697e-163	2.1632e-163	-6.35777e-163	6.3678e-163	-3.06458e-163	2.59103e-163	-2.04562e-163	-9.10454e-163	-9.76156e-164	3.13975e-163	-2.15567e-163	1.09712e-162	-4.85927e-164	-3.70527e-164	-9.33753e-163	6.90386e-163	-3.97124e-164	-4.43208e-163	1.68627e-163	3.99985e-163	-8.98451e-165	7.87818e-163	9.94388e-163	0
1.06988e-162	4.55922e-164	-6.53007e-163	-4.22916e-164	-1.84848e-164	1.35397e-162	-2.00116e-163	1.70697e-163	2.1632e-163	-6.35777e-163	6.3678e-163	-3.06458e-163	2.59103e-163	-2.04562e-163	-9.10454e-163	-9.76156e-164	3.13975e-163	-2.15567e-163	1.09712e-162	-4.85927e-164	-3.70527e-164	-9.33753e-163	6.90386e-163	-3.97124e-164	-4.43208e-163	1.68627e-163	3.99985e-163	-8.98451e-165	7.87818e-163	9.94388e-163	0
1.06988e-162	4.55922e-164	-6.53007e-163	-4.22916e-164	-1.84848e-164	1.35397e-162	-2.00116e-163	1.70697e-163	2.1632e-163	-6.35777e-163	6.3678e-163	-3.06458e-163	2.59103e-163	-2.04562e-163	-9.10454e-163	-9.76156e-164	3.13975e-163	-2.15567e-163	1.09712e-162	-4.85927e-164	-3.70527e-164	-9.33753e-163	6.90386e-163	-3.97124e-164	-4.43208e-163	1.68627e-163	3.99985e-163	-8.98451e-165	7.87818e-163	9.94388e-163	0
1.06988e-162	4.55922e-164	-6.53007e-163	-4.22916e-164	-1.84848e-164	1.35397e-162	-2.00116e-163	1.70697e-163	2.1632e-163	-6.35777e-163	6.3678e-163	-3.06458e-163	2.59103e-163	-2.04562e-163	-9.10454e-163	-9.76156e-164	3.13975e-163	-2.15567e-163	1.09712e-162	-4.85927e-164	-3.70527e-164	-9.33753e-163	6.90386e-163	-3.97124e-164	-4.43208e-163	1.68627e-163	3.99985e-163	-8.98451e-165	7.87818e-163	9.94388e-163	0
1.06988e-162	4.55922e-164	-6.53007e-163	-4.22916e-164	-1.84848e-164	1.35397e-162	-2.00116e-163	1.70697e-163	2.1632e-163	-6.35777e-163	6.3678e-163	-3.06458e-163	2.59103e-163	-2.04562e-163	-9.10454e-163	-9.76156e-164	3.13975e-163	-2.15567e-163	1.09712e-162	-4.85927e-164	-3.70527e-164	-9.33753e-163	6.90386e-163	-3.97124e-164	-4.43208e-163	1.68627e-163	3.99985e-163	-8.98451e-165	7.87818e-163	9.94388e-163	0
1.06988e-162	4.55922e-164	-6.53007e-163	-4.22916e-164	-1.84848e-164	1.35397e-162	-2.00116e-163	1.70697e-163	2.1632e-163	-6.35777e-163	6.3678e-163	-3.06458e-163	2.59103e-163	-2.04562e-163	-9.10454e-163	-9.76156e-164	3.13975e-163	-2.15567e-163	1.09712e-162	-4.85927e-164	-3.70527e-164	-9.33753e-163	6.90386e-163	-3.97124e-164	-4.43208e-163	1.68627e-163	3.99985e-163	-8.98451e-165	7.87818e-163	9.94388e-163	0
1.06988e-162	4.55922e-164	-6.53007e-163	-4.22916e-164	-1.84848e-164	1.35397e-162	-2.00116e-163	1.70697e-163	2.1632e-163	-6.35777e-163	6.3678e-163	-3.06458e-163	2.59103e-163	-2.04562e-163	-9.10454e-163	-9.76156e-164	3.13975e-163	-2.15567e-163	1.09712e-162	-4.85927e-164	-3.70527e-164	-9.33753e-163	6.90386e-163	-3.97124e-164	-4.43208e-163	1.68627e-163	3.99985e-163	-8.98451e-165	7.87818e-163	9.94388e-163	0
1.06988e-162	4.55922e-164	-6.53007e-163	-4.22916e-164	-1.84848e-164	1.35397e-162	-2.00116e-163	1.70697e-163	2.1632e-163	-6.35777e-163	6.3678e-163	-3.06458e-163	2.59103e-163	-2.04562e-163	-9.10454e-163	-9.76156e-164	3.13975e-163	-2.15567e-163	1.09712e-162	-4.85927e-164	-3.70527e-164	-9.33753e-163	6.90386e-163	-3.97124e-164	-4.43208e-163	1.68627e-163	3.99985e-163	-8.98451e-165	7.87818e-163	9.94388e-163	0
1.06988e-162	4.55922e-164	-6.53007e-163	-4.22916e-164	-1.84848e-164	1.35397e-162	-2.00116e-163	1.70697e-163	2.1632e-163	-6.35777e-163	6.3678e-163	-3.06458e-163	2.59103e-163	-2.04562e-163	-9.10454e-163	-9.76156e-164	3.13975e-163	-2.15567e-163	1.09712e-162	-4.85927e-164	-3.70527e-164	-9.33753e-163	6.90386e-163	-3.97124e-164	-4.43208e-163	1.68627e-163	3.99985e-163	-8.98451e-165	7.87818e-163	9.94388e-163	0
1.06988e-162	4.55922e-164	-6.53007e-163	-4.22916e-164	-1.84848e-164	1.35397e-162	-2.00116e-163	1.70697e-163	2.1632e-163	-6.35777e-163	6.3678e-163	-3.06458e-163	2.59103e-163	-2.04562e-163	-9.10454e-163	-9.76156e-164	3.13975e-163	-2.15567e-163	1.09712e-162	-4.85927e-164	-3.70527e-164	-9.33753e-163	6.90386e-163	-3.97124e-164	-4.43208e-163	1.68627e-163	3.99985e-163	-8.98451e-165	7.87818e-163	9.94388e-163	0
1.06988e-162	4.55922e-164	-6.53007e-163	-4.22916e-164	-1.84848e-164	1.35397e-162	-2.00116e-163	1.70697e-163	2.1632e-163	-6.35777e-163	6.3678e-163	-3.06458e-163	2.59103e-163	-2.04562e-163	-9.10454e-163	-9.76156e-164	3.13975e-163	-2.15567e-163	1.09712e-162	-4.85927e-164	-3.70527e-164	-9.33753e-163	6.90386e-163	-3.97124e-164	-4.43208e-163	1.68627e-163	3.99985e-163	-8.98451e-165	7.87818e-163	9.94388e-163	0
1.06988e-162	4.55922e-164	-6.53007e-163	-4.22916e-164	-1.84848e-164	1.35397e-162	-2.00116e-163	1.70697e-163	2.1632e-163	-6.35777e-163	6.3678e-163	-3.06458e-163	2.59103e-163	-2.04562e-163	-9.10454e-163	-9.76156e-164	3.13975e-163	-2.15567e-163	1.09712e-162	-4.85927e-164	-3.70527e-164	-9.33753e-163	6.90386e-163	-3.97124e-164	-4.43208e-163	1.68627e-163	3.99985e-163	-8.98451e-165	7.87818e-163	9.94388e-163	0
1.06988e-162	4.55922e-164	-6.53007e-163	-4.22916e-164	-1.84848e-164	1.35397e-162	-2.00116e-163	1.70697e-163	2.1632e-163	-6.35777e-163	6.3678e-163	-3.06458e-163	2.59103e-163	-2.04562e-163	-9.10454e-163	-9.76156e-164	3.13975e-163	-2.15567e-163	1.09712e-162	-4.85927e-164	-3.70527e-164	-9.33753e-163	6.90386e-163	-3.97124e-164	-4.43208e-163	1.68627e-163	3.99985e-163	-8.98451e-165	7.87818e-163	9.94388e-163	0
1.06988e-162	4.55922e-164	-6.53007e-163	-4.22916e-164	-1.84848e-164	1.35397e-162	-2.00116e-163	1.70697e-163	2.1632e-163	-6.35777e-163	6.3678e-163	-3.06458e-163	2.59103e-163	-2.04562e-163	-9.10454e-163	-9.76156e-164	3.13975e-163	-2.15567e-163	1.09712e-162	-4.85927e-164	-3.70527e-164	-9.33753e-163	6.90386e-163	-3.97124e-164	-4.43208e-163	1.68627e-163	3.99985e-163	-8.98451e-165	7.87818e-163	9.94388e-163	0
1.06988e-162	4.55922e-164	-6.53007e-163	-4.22916e-164	-1.84848e-164	1.35397e-162	-2.00116e-163	1.70697e-163	2.1632e-163	-6.35777e-163	6.3678e-163	-3.06458e-163	2.59103e-163	-2.04562e-163	-9.10454e-163	-9.76156e-164	3.13975e-163	-2.15567e-163	1.09712e-162	-4.85927e-164	-3.70527e-164	-9.33753e-163	6.90386e-163	-3.97124e-164	-4.43208e-163	1.68627e-163	3.99985e-163	-8.98451e-165	7.87818e-163	9.94388e-163	0
1.06988e-162	4.55922e-164	-6.53007e-163	-4.22916e-164	-1.84848e-164	1.35397e-162	-2.00116e-163	1.70697e-163	2.1632e-163	-6.35777e-163	6.3678e-163	-3.06458e-163	2.59103e-163	-2.04562e-163	-9.10454e-163	-9.76156e-164	3.13975e-163	-2.15567e-163	1.09712e-162	-4.85927e-164	-3.70527e-164	-9.33753e-163	6.90386e-163	-3.97124e-164	-4.43208e-163	1.68627e-163	3.99985e-163	-8.98451e-165	7.87818e-163	9.94388e-163	0
1.06988e-162	4.55922e-164	-6.53007e-163	-4.22916e-164	-1.84848e-164	1.35397e-162	-2.00116e-163	1.70697e-163	2.1632e-163	-6.35777e-163	6.3678e-163	-3.06458e-163	2.59103e-163	-2.04562e-163	-9.10454e-163	-9.76156e-164	3.13975e-163	-2.15567e-163	1.09712e-162	-4.85927e-164	-3.70527e-164	-9.33753e-163	6.90386e-163	-3.97124e-164	-4.43208e-163	1.68627e-163	3.99985e-163	-8.98451e-165	7.87818e-163	9.94388e-163	0
1.06988e-162	4.55922e-164	-6.53007e-163	-4.22916e-164	-1.84848e-164	1.35397e-162	-2.00116e-163	1.70697e-163	2.1632e-163	-6.35777e-163	6.3678e-163	-3.06458e-163	2.59103e-163	-2.04562e-163	-9.10454e-163	-9.76156e-164	3.13975e-163	-2.15567e-163	1.09712e-162	-4.85927e-164	-3.70527e-164	-9.33753e-163	6.90386e-163	-3.97124e-164	-4.43208e-163	1.68627e-163	3.99985e-163	-8.98451e-165	7.87818e-163	9.94388e-163	0
1.06988e-162	4.55922e-164	-6.53007e-163	-4.22916e-164	-1.84848e-164	1.35397e-162	-2.00116e-163	1.70697e-163	2.1632e-163	-6.35777e-163	6.3678e-163	-3.06458e-163	2.59103e-163	-2.04562e-163	-9.10454e-163	-9.76156e-164	3.13975e-163	-2.15567e-163	1.09712e-162	-4.85927e-164	-3.70527e-164	-9.33753e-163	6.90386e-163	-3.97124e-164	-4.43208e-163	1.68627e-163	3.99985e-163	-8.98451e-165	7.87818e-163	9.94388e-163	0
1.06988e-162	4.55922e-164	-6.53007e-163	-4.22916e-164	-1.84848e-164	1.35397e-162	-2.00116e-163	1.70697e-163	2.1632e-163	-6.35777e-163	6.3678e-163	-3.06458e-163	2.59103e-163	-2.04562e-163	-9.10454e-163	-9.76156e-164	3.13975e-163	-2.15567e-163	1.09712e-162	-4.85927e-164	-3.70527e-164	-9.33753e-163	6.90386e-163	-3.97124e-164	-4.43208e-163	1.68627e-163	3.99985e-163	-8.98451e-165	7.87818e-163	9.94388e-163	0
1.06988e-162	4.55922e-164	-6.53007e-163	-4.22916e-164	-1.84848e-164	1.35397e-162	-2.00116e-163	1.70697e-163	2.1632e-163	-6.35777e-163	6.3678e-163	-3.06458e-163	2.59103e-163	-2.04562e-163	-9.10454e-163	-9.76156e-164	3.13975e-163	-2.15567e-163	1.09712e-162	-4.85927e-164	-3.70527e-164	-9.33753e-163	6.90386e-163	-3.97124e-164	-4.43208e-163	1.68627e-163	3.99985e-163	-8.98451e-165	7.87818e-163	9.94388e-163	0
1.06988e-162	4.55922e-164	-6.53007e-163	-4.22916e-164	-1.84848e-164	1.35397e-162	-2.00116e-163	1.70697e-163	2.1632e-163	-6.35777e-163	6.3678e-163	-3.06458e-163	2.59103e-163	-2.04562e-163	-9.10454e-163	-9.76156e-164	3.13975e-163	-2.15567e-163	1.09712e-162	-4.85927e-164	-3.70527e-164	-9.33753e-163	6.90386e-163	-3.97124e-164	-4.43208e-163	1.68627e-163	3.99985e-163	-8.98451e-165	7.87818e-163	9.94388e-163	0
1.06988e-162	4.55922e-164	-6.53007e-163	-4.22916e-164	-1.84848e-164	1.35397e-162	-2.00116e-163	1.70697e-163	2.1632e-163	-6.35777e-163	6.3678e-163	-3.06458e-163	2.59103e-163	-2.04562e-163	-9.10454e-163	-9.76156e-164	3.13975e-163	-2.15567e-163	1.09712e-162	-4.85927e-164	-3.70527e-164	-9.33753e-163	6.90386e-163	-3.97124e-164	-4.43208e-163	1.68627e-163	3.99985e-163	-8.98451e-165	7.87818e-163	9.94388e-163	0
1.06988e-162	4.55922e-164	-6.53007e-163	-4.22916e-164	-1.84848e-164	1.35397e-162	-2.00116e-163	1.70697e-163	2.1632e-163	-6.35777e-163	6.3678e-163	-3.06458e-163	2.59103e-163	-2.04562e-163	-9.10454e-163	-9.76156e-164	3.13975e-163	-2.15567e-163	1.09712e-162	-4.85927e-164	-3.70527e-164	-9.33753e-163	6.90386e-163	-3.97124e-164	-4.43208e-163	1.68627e-163	3.99985e-163	-8.98451e-165	7.87818e-163	9.94388e-163	0
1.06988e-162	4.55922e-164	-6.53007e-163	-4.22916e-164	-1.84848e-164	1.35397e-162	-2.00116e-163	1.70697e-163	2.1632e-163	-6.35777e-163	6.3678e-163	-3.06458e-163	2.59103e-163	-2.04562e-163	-9.10454e-163	-9.76156e-164	3.13975e-163	-2.15567e-163	1.09712e-162	-4.85927e-164	-3.70527e-164	-9.33753e-163	6.90386e-163	-3.97124e-164	-4.43208e-163	1.68627e-163	3.99985e-163	-8.98451e-165	7.87818e-163	9.94388e-163	0
1.06988e-162	4.55922e-164	-6.53007e-163	-4.22916e-164	-1.84848e-164	1.35397e-162	-2.00116e-163	1.70697e-163	2.1632e-163	-6.35777e-163	6.3678e-163	-3.06458e-163	2.59103e-163	-2.04562e-163	-9.10454e-163	-9.76156e-164	3.13975e-163	-2.15567e-163	1.09712e-162	-4.85927e-164	-3.70527e-164	-9.33753e-163	6.90386e-163	-3.97124e-164	-4.43208e-163	1.68627e-163	3.99985e-163	-8.98451e-165	7.87818e-163	9.94388e-163	0
1.06988e-162	4.55922e-164	-6.53007e-163	-4.22916e-164	-1.84848e-164	1.35397e-162	-2.00116e-163	1.70697e-163	2.1632e-163	-6.35777e-163	6.3678e-163	-3.06458e-163	2.59103e-163	-2.04562e-163	-9.10454e-163	-9.76156e-164	3.13975e-163	-2.15567e-163	1.09712e-162	-4.85927e-164	-3.70527e-164	-9.33753e-163	6.90386e-163	-3.97124e-164	-4.43208e-163	1.68627e-163	3.99985e-163	-8.98451e-165	7.87818e-163	9.94388e-163	0
1.06988e-162	4.55922e-164	-6.53007e-163	-4.22916e-164	-1.84848e-164	1.35397e-162	-2.00116e-163	1.70697e-163	2.1632e-163	-6.35777e-163	6.3678e-163	-3.06458e-163	2.59103e-163	-2.04562e-163	-9.10454e-163	-9.76156e-164	3.13975e-163	-2.15567e-163	1.09712e-162	-4.85927e-164	-3.70527e-164	-9.33753e-163	6.90386e-163	-3.97124e-164	-4.43208e-163	1.68627e-163	3.99985e-163	-8.98451e-165	7.87818e-163	9.94388e-163	0
1.06988e-162	4.55922e-164	-6.53007e-163	-4.22916e-164	-1.84848e-164	1.35397e-162	-2.00116e-163	1.70697e-163	2.1632e-163	-6.35777e-163	6.3678e-163	-3.06458e-163	2.59103e-163	-2.04562e-163	-9.10454e-163	-9.76156e-164	3.13975e-163	-2.15567e-163	1.09712e-162	-4.85927e-164	-3.70527e-164	-9.33753e-163	6.90386e-163	-3.97124e-164	-4.43208e-163	1.68627e-163	3.99985e-163	-8.98451e-165	7.87818e-163	9.94388e-163	0
1.06988e-162	4.55922e-164	-6.53007e-163	-4.22916e-164	-1.84848e-164	1.35397e-162	-2.00116e-163	1.70697e-163	2.1632e-163	-6.35777e-163	6.3678e-163	-3.06458e-163	2.59103e-163	-2.04562e-163	-9.10454e-163	-9.76156e-164	3.13975e-163	-2.15567e-163	1.09712e-162	-4.85927e-164	-3.70527e-164	-9.33753e-163	6.90386e-163	-3.97124e-164	-4.43208e-163	1.68627e-163	3.99985e-163	-8.98451e-165	7.87818e-163	9.94388e-163	0
1.06988e-162	4.55922e-164	-6.53007e-163	-4.22916e-164	-1.84848e-164	1.35397e-162	-2.00116e-163	1.70697e-163	2.1632e-163	-6.35777e-163	6.3678e-163	-3.06458e-163	2.59103e-163	-2.04562e-163	-9.10454e-163	-9.76156e-164	3.13975e-163	-2.15567e-163	1.09712e-162	-4.85927e-164	-3.70527e-164	-9.33753e-163	6.90386e-163	-3.97124e-164	-4.43208e-163	1.68627e-163	3.99985e-163	-8.98451e-165	7.87818e-163	9.94388e-163	0
1.06988e-162	4.55922e-164	-6.53007e-163	-4.22916e-164	-1.84848e-164	1.35397e-162	-2.00116e-163	1.70697e-163	2.1632e-163	-6.35777e-163	6.3678e-163	-3.06458e-163	2.59103e-163	-2.04562e-163	-9.10454e-163	-9.76156e-164	3.13975e-163	-2.15567e-163	1.09712e-162	-4.85927e-164	-3.70527e-164	-9.33753e-163	6.90386e-163	-3.97124e-164	-4.43208e-163	1.68627e-163	3.99985e-163	-8.98451e-165	7.87818e-163	9.94388e-163	0
1.06988e-162	4.55922e-164	-6.53007e-163	-4.22916e-164	-1.84848e-164	1.35397e-162	-2.00116e-163	1.70697e-163	2.1632e-163	-6.35777e-163	6.3678e-163	-3.06458e-163	2.59103e-163	-2.04562e-163	-9.10454e-163	-9.76156e-164	3.13975e-163	-2.15567e-163	1.09712e-162	-4.85927e-164	-3.70527e-164	-9.33753e-163	6.90386e-163	-3.97124e-164	-4.43208e-163	1.68627e-163	3.99985e-163	-8.98451e-165	7.87818e-163	9.94388e-163	0
1.06988e-162	4.55922e-164	-6.53007e-163	-4.22916e-164	-1.84848e-164	1.35397e-162	-2.00116e-163	1.70697e-163	2.1632e-163	-6.35777e-163	6.3678e-163	-3.06458e-163	2.59103e-163	-2.04562e-163	-9.10454e-163	-9.76156e-164	3.13975e-163	-2.15567e-163	1.09712e-162	-4.85927e-164	-3.70527e-164	-9.33753e-163	6.90386e-163	-3.97124e-164	-4.43208e-163	1.68627e-163	3.99985e-163	-8.98451e-165	7.87818e-163	9.94388e-163	0
1.06988e-162	4.55922e-164	-6.53007e-163	-4.22916e-164	-1.84848e-164	1.35397e-162	-2.00116e-163	1.70697e-163	2.1632e-163	-6.35777e-163	6.3678e-163	-3.06458e-163	2.59103e-163	-2.04562e-163	-9.10454e-163	-9.76156e-164	3.13975e-163	-2.15567e-163	1.09712e-162	-4.85927e-164	-3.70527e-164	-9.33753e-163	6.90386e-163	-3.97124e-164	-4.43208e-163	1.68627e-163	3.99985e-163	-8.98451e-165	7.87818e-163	9.94388e-163	0
1.06988e-162	4.55922e-164	-6.53007e-163	-4.22916e-164	-1.84848e-164	1.35397e-162	-2.00116e-163	1.70697e-163	2.1632e-163	-6.35777e-163	6.3678e-163	-3.06458e-163	2.59103e-163	-2.04562e-163	-9.10454e-163	-9.76156e-164	3.13975e-163	-2.15567e-163	1.09712e-162	-4.85927e-164	-3.70527e-164	-9.33753e-163	6.90386e-163	-3.97124e-164	-4.43208e-163	1.68627e-163	3.99985e-163	-8.98451e-165	7.87818e-163	9.94388e-163	0
1.06988e-162	4.55922e-164	-6.53007e-163	-4.22916e-164	-1.84848e-164	1.35397e-162	-2.00116e-163	1.70697e-163	2.1632e-163	-6.35777e-163	6.3678e-163	-3.06458e-163	2.59103e-163	-2.04562e-163	-9.10454e-163	-9.76156e-164	3.13975e-163	-2.15567e-163	1.09712e-162	-4.85927e-164	-3.70527e-164	-9.33753e-163	6.90386e-163	-3.97124e-164	-4.43208e-163	1.68627e-163	3.99985e-163	-8.98451e-165	7.87818e-163	9.94388e-163	0
1.06988e-162	4.55922e-164	-6.53007e-163	-4.22916e-164	-1.84848e-164	1.35397e-162	-2.00116e-163	1.70697e-163	2.1632e-163	-6.35777e-163	6.3678e-163	-3.06458e-163	2.59103e-163	-2.04562e-163	-9.10454e-163	-9.76156e-164	3.13975e-163	-2.15567e-163	1.09712e-162	-4.85927e-164	-3.70527e-164	-9.33753e-163	6.90386e-163	-3.97124e-164	-4.43208e-163	1.68627e-163	3.99985e-163	-8.98451e-165	7.87818e-163	9.94388e-163	0
1.06988e-162	4.55922e-164	-6.53007e-163	-4.22916e-164	-1.84848e-164	1.35397e-162	-2.00116e-163	1.70697e-163	2.1632e-163	-6.35777e-163	6.3678e-163	-3.06458e-163	2.59103e-163	-2.04562e-163	-9.10454e-163	-9.76156e-164	3.13975e-163	-2.15567e-163	1.09712e-162	-4.85927e-164	-3.70527e-164	-9.33753e-163	6.90386e-163	-3.97124e-164	-4.43208e-163	1.68627e-163	3.99985e-163	-8.98451e-165	7.87818e-163	9.94388e-163	0
1.06988e-162	4.55922e-164	-6.53007e-163	-4.22916e-164	-1.84848e-164	1.35397e-162	-2.00116e-163	1.70697e-163	2.1632e-163	-6.35777e-163	6.3678e-163	-3.06458e-163	2.59103e-163	-2.04562e-163	-9.10454e-163	-9.76156e-164	3.13975e-163	-2.15567e-163	1.09712e-162	-4.85927e-164	-3.70527e-164	-9.33753e-163	6.90386e-163	-3.97124e-164	-4.43208e-163	1.68627e-163	3.99985e-163	-8.98451e-165	7.87818e-163	9.94388e-163	0
1.06988e-162	4.55922e-164	-6.53007e-163	-4.22916e-164	-1.84848e-164	1.35397e-162	-2.00116e-163	1.70697e-163	2.1632e-163	-6.35777e-163	6.3678e-163	-3.06458e-163	2.59103e-163	-2.04562e-163	-9.10454e-163	-9.76156e-164	3.13975e-163	-2.15567e-163	1.09712e-162	-4.85927e-164	-3.70527e-164	-9.33753e-163	6.90386e-163	-3.97124e-164	-4.43208e-163	1.68627e-163	3.99985e-163	-8.98451e-165	7.87818e-163	9.94388e-163	0
1.06988e-162	4.55922e-164	-6.53007e-163	-4.22916e-164	-1.84848e-164	1.35397e-162	-2.00116e-163	1.70697e-163	2.1632e-163	-6.35777e-163	6.3678e-163	-3.06458e-163	2.59103e-163	-2.04562e-163	-9.10454e-163	-9.76156e-164	3.13975e-163	-2.15567e-163	1.09712e-162	-4.85927e-164	-3.70527e-164	-9.33753e-163	6.90386e-163	-3.97124e-164	-4.43208e-163	1.68627e-163	3.99985e-163	-8.98451e-165	7.87818e-163	9.94388e-163	0
1.06988e-162	4.55922e-164	-6.53007e-163	-4.22916e-164	-1.84848e-164	1.35397e-162	-2.00116e-163	1.70697e-163	2.1632e-163	-6.35777e-163	6.3678e-163	-3.06458e-163	2.59103e-163	-2.04562e-163	-9.10454e-163	-9.76156e-164	3.13975e-163	-2.15567e-163	1.09712e-162	-4.85927e-164	-3.70527e-164	-9.33753e-163	6.90386e-163	-3.97124e-164	-4.43208e-163	1.68627e-163	3.99985e-163	-8.98451e-165	7.87818e-163	9.94388e-163	0
1.06988e-162	4.55922e-164	-6.53007e-163	-4.22916e-164	-1.84848e-164	1.35397e-162	-2.00116e-163	1.70697e-163	2.1632e-163	-6.35777e-163	6.3678e-163	-3.06458e-163	2.59103e-163	-2.04562e-163	-9.10454e-163	-9.76156e-164	3.13975e-163	-2.15567e-163	1.09712e-162	-4.85927e-164	-3.70527e-164	-9.33753e-163	6.90386e-163	-3.97124e-164	-4.43208e-163	1.68627e-163	3.99985e-163	-8.98451e-165	7.87818e-163	9.94388e-163	0
1.06988e-162	4.55922e-164	-6.53007e-163	-4.22916e-164	-1.84848e-164	1.35397e-162	-2.00116e-163	1.70697e-163	2.1632e-163	-6.35777e-163	6.3678e-163	-3.06458e-163	2.59103e-163	-2.04562e-163	-9.10454e-163	-9.76156e-164	3.13975e-163	-2.15567e-163	1.09712e-162	-4.85927e-164	-3.70527e-164	-9.33753e-163	6.90386e-163	-3.97124e-164	-4.43208e-163	1.68627e-163	3.99985e-163	-8.98451e-165	7.87818e-163	9.94388e-163	0
1.06988e-162	4.55922e-164	-6.53007e-163	-4.22916e-164	-1.84848e-164	1.35397e-162	-2.00116e-163	1.70697e-163	2.1632e-163	-6.35777e-163	6.3678e-163	-3.06458e-163	2.59103e-163	-2.04562e-163	-9.10454e-163	-9.76156e-164	3.13975e-163	-2.15567e-163	1.09712e-162	-4.85927e-164	-3.70527e-164	-9.33753e-163	6.90386e-163	-3.97124e-164	-4.43208e-163	1.68627e-163	3.99985e-163	-8.98451e-165	7.87818e-163	9.94388e-163	0
1.06988e-162	4.55922e-164	-6.53007e-163	-4.22916e-164	-1.84848e-164	1.35397e-162	-2.00116e-163	1.70697e-163	2.1632e-163	-6.35777e-163	6.3678e-163	-3.06458e-163	2.59103e-163	-2.04562e-163	-9.10454e-163	-9.76156e-164	3.13975e-163	-2.15567e-163	1.09712e-162	-4.85927e-164	-3.70527e-164	-9.33753e-163	6.90386e-163	-3.97124e-164	-4.43208e-163	1.68627e-163	3.99985e-163	-8.98451e-165	7.87818e-163	9.94388e-163	0
1.06988e-162	4.55922e-164	-6.53007e-163	-4.22916e-164	-1.84848e-164	1.35397e-162	-2.00116e-163	1.70697e-163	2.1632e-163	-6.35777e-163	6.3678e-163	-3.06458e-163	2.59103e-163	-2.04562e-163	-9.10454e-163	-9.76156e-164	3.13975e-163	-2.15567e-163	1.09712e-162	-4.85927e-164	-3.70527e-164	-9.33753e-163	6.90386e-163	-3.97124e-164	-4.43208e-163	1.68627e-163	3.99985e-163	-8.98451e-165	7.87818e-163	9.94388e-163	0
1.06988e-162	4.55922e-164	-6.53007e-163	-4.22916e-164	-1.84848e-164	1.35397e-162	-2.00116e-163	1.70697e-163	2.1632e-163	-6.35777e-163	6.3678e-163	-3.06458e-163	2.59103e-163	-2.04562e-163	-9.10454e-163	-9.76156e-164	3.13975e-163	-2.15567e-163	1.09712e-162	-4.85927e-164	-3.70527e-164	-9.33753e-163	6.90386e-163	-3.97124e-164	-4.43208e-163	1.68627e-163	3.99985e-163	-8.98451e-165	7.87818e-163	9.94388e-163	0
1.06988e-162	4.55922e-164	-6.53007e-163	-4.22916e-164	-1.84848e-164	1.35397e-162	-2.00116e-163	1.70697e-163	2.1632e-163	-6.35777e-163	6.3678e-163	-3.06458e-163	2.59103e-163	-2.04562e-163	-9.10454e-163	-9.76156e-164	3.13975e-163	-2.15567e-163	1.09712e-162	-4.85927e-164	-3.70527e-164	-9.33753e-163	6.90386e-163	-3.97124e-164	-4.43208e-163	1.68627e-163	3.99985e-163	-8.98451e-165	7.87818e-163	9.94388e-163	0
1.06988e-162	4.55922e-164	-6.53007e-163	-4.22916e-164	-1.84848e-164	1.35397e-162	-2.00116e-163	1.70697e-163	2.1632e-163	-6.35777e-163	6.3678e-163	-3.06458e-163	2.59103e-163	-2.04562e-163	-9.10454e-163	-9.76156e-164	3.13975e-163	-2.15567e-163	1.09712e-162	-4.85927e-164	-3.70527e-164	-9.33753e-163	6.90386e-163	-3.97124e-164	-4.43208e-163	1.68627e-163	3.99985e-163	-8.98451e-165	7.87818e-163	9.94388e-163	0
1.06988e-162	4.55922e-164	-6.53007e-163	-4.22916e-164	-1.84848e-164	1.35397e-162	-2.00116e-163	1.70697e-163	2.1632e-163	-6.35777e-163	6.3678e-163	-3.06458e-163	2.59103e-163	-2.04562e-163	-9.10454e-163	-9.76156e-164	3.13975e-163	-2.15567e-163	1.09712e-162	-4.85927e-164	-3.70527e-164	-9.33753e-163	6.90386e-163	-3.97124e-164	-4.43208e-163	1.68627e-163	3.99985e-163	-8.98451e-165	7.87818e-163	9.94388e-163	0
1.06988e-162	4.55922e-164	-6.53007e-163	-4.22916e-164	-1.84848e-164	1.35397e-162	-2.00116e-163	1.70697e-163	2.1632e-163	-6.35777e-163	6.3678e-163	-3.06458e-163	2.59103e-163	-2.04562e-163	-9.10454e-163	-9.76156e-164	3.13975e-163	-2.15567e-163	1.09712e-162	-4.85927e-164	-3.70527e-164	-9.33753e-163	6.90386e-163	-3.97124e-164	-4.43208e-163	1.68627e-163	3.99985e-163	-8.98451e-165	7.87818e-163	9.94388e-163	0
1.06988e-162	4.55922e-164	-6.53007e-163	-4.22916e-164	-1.84848e-164	1.35397e-162	-2.00116e-163	1.70697e-163	2.1632e-163	-6.35777e-163	6.3678e-163	-3.06458e-163	2.59103e-163	-2.04562e-163	-9.10454e-163	-9.76156e-164	3.13975e-163	-2.15567e-163	1.09712e-162	-4.85927e-164	-3.70527e-164	-9.33753e-163	6.90386e-163	-3.97124e-164	-4.43208e-163	1.68627e-163	3.99985e-163	-8.98451e-165	7.87818e-163	9.94388e-163	0
1.06988e-162	4.55922e-164	-6.53007e-163	-4.22916e-164	-1.84848e-164	1.35397e-162	-2.00116e-163	1.70697e-163	2.1632e-163	-6.35777e-163	6.3678e-163	-3.06458e-163	2.59103e-163	-2.04562e-163	-9.10454e-163	-9.76156e-164	3.13975e-163	-2.15567e-163	1.09712e-162	-4.85927e-164	-3.70527e-164	-9.33753e-163	6.90386e-163	-3.97124e-164	-4.43208e-163	1.68627e-163	3.99985e-163	-8.98451e-165	7.87818e-163	9.94388e-163	0
1.06988e-162	4.55922e-164	-6.53007e-163	-4.22916e-164	-1.84848e-164	1.35397e-162	-2.00116e-163	1.70697e-163	2.1632e-163	-6.35777e-163	6.3678e-163	-3.06458e-163	2.59103e-163	-2.04562e-163	-9.10454e-163	-9.76156e-164	3.13975e-163	-2.15567e-163	1.09712e-162	-4.85927e-164	-3.70527e-164	-9.33753e-163	6.90386e-163	-3.97124e-164	-4.43208e-163	1.68627e-163	3.99985e-163	-8.98451e-165	7.87818e-163	9.94388e-163	0
1.06988e-162	4.55922e-164	-6.53007e-163	-4.22916e-164	-1.84848e-164	1.35397e-162	-2.00116e-163	1.70697e-163	2.1632e-163	-6.35777e-163	6.3678e-163	-3.06458e-163	2.59103e-163	-2.04562e-163	-9.10454e-163	-9.76156e-164	3.13975e-163	-2.15567e-163	1.09712e-162	-4.85927e-164	-3.70527e-164	-9.33753e-163	6.90386e-163	-3.97124e-164	-4.43208e-163	1.68627e-163	3.99985e-163	-8.98451e-165	7.87818e-163	9.94388e-163	0
1.06988e-162	4.55922e-164	-6.53007e-163	-4.22916e-164	-1.84848e-164	1.35397e-162	-2.00116e-163	1.70697e-163	2.1632e-163	-6.35777e-163	6.3678e-163	-3.06458e-163	2.59103e-163	-2.04562e-163	-9.10454e-163	-9.76156e-164	3.13975e-163	-2.15567e-163	1.09712e-162	-4.85927e-164	-3.70527e-164	-9.33753e-163	6.90386e-163	-3.97124e-164	-4.43208e-163	1.68627e-163	3.99985e-163	-8.98451e-165	7.87818e-163	9.94388e-163	0
1.06988e-162	4.55922e-164	-6.53007e-163	-4.22916e-164	-1.84848e-164	1.35397e-162	-2.00116e-163	1.70697e-163	2.1632e-163	-6.35777e-163	6.3678e-163	-3.06458e-163	2.59103e-163	-2.04562e-163	-9.10454e-163	-9.76156e-164	3.13975e-163	-2.15567e-163	1.09712e-162	-4.85927e-164	-3.70527e-164	-9.33753e-163	6.90386e-163	-3.97124e-164	-4.43208e-163	1.68627e-163	3.99985e-163	-8.98451e-165	7.87818e-163	9.94388e-163	0
1.06988e-162	4.55922e-164	-6.53007e-163	-4.22916e-164	-1.84848e-164	1.35397e-162	-2.00116e-163	1.70697e-163	2.1632e-163	-6.35777e-163	6.3678e-163	-3.06458e-163	2.59103e-163	-2.04562e-163	-9.10454e-163	-9.76156e-164	3.13975e-163	-2.15567e-163	1.09712e-162	-4.85927e-164	-3.70527e-164	-9.33753e-163	6.90386e-163	-3.97124e-164	-4.43208e-163	1.68627e-163	3.99985e-163	-8.98451e-165	7.87818e-163	9.94388e-163	0
1.06988e-162	4.55922e-164	-6.53007e-163	-4.22916e-164	-1.84848e-164	1.35397e-162	-2.00116e-163	1.70697e-163	2.1632e-163	-6.35777e-163	6.3678e-163	-3.06458e-163	2.59103e-163	-2.04562e-163	-9.10454e-163	-9.76156e-164	3.13975e-163	-2.15567e-163	1.09712e-162	-4.85927e-164	-3.70527e-164	-9.33753e-163	6.90386e-163	-3.97124e-164	-4.43208e-163	1.68627e-163	3.99985e-163	-8.98451e-165	7.87818e-163	9.94388e-163	0
1.06988e-162	4.55922e-164	-6.53007e-163	-4.22916e-164	-1.84848e-164	1.35397e-162	-2.00116e-163	1.70697e-163	2.1632e-163	-6.35777e-163	6.3678e-163	-3.06458e-163	2.59103e-163	-2.04562e-163	-9.10454e-163	-9.76156e-164	3.13975e-163	-2.15567e-163	1.09712e-162	-4.85927e-164	-3.70527e-164	-9.33753e-163	6.90386e-163	-3.97124e-164	-4.43208e-163	1.68627e-163	3.99985e-163	-8.98451e-165	7.87818e-163	9.94388e-163	0
1.06988e-162	4.55922e-164	-6.53007e-163	-4.22916e-164	-1.84848e-164	1.35397e-162	-2.00116e-163	1.70697e-163	2.1632e-163	-6.35777e-163	6.3678e-163	-3.06458e-163	2.59103e-163	-2.04562e-163	-9.10454e-163	-9.76156e-164	3.13975e-163	-2.15567e-163	1.09712e-162	-4.85927e-164	-3.70527e-164	-9.33753e-163	6.90386e-163	-3.97124e-164	-4.43208e-163	1.68627e-163	3.99985e-163	-8.98451e-165	7.87818e-163	9.94388e-163	0
1.06988e-162	4.55922e-164	-6.53007e-163	-4.22916e-164	-1.84848e-164	1.35397e-162	-2.00116e-163	1.70697e-163	2.1632e-163	-6.35777e-163	6.3678e-163	-3.06458e-163	2.59103e-163	-2.04562e-163	-9.10454e-163	-9.76156e-164	3.13975e-163	-2.15567e-163	1.09712e-162	-4.85927e-164	-3.70527e-164	-9.33753e-163	6.90386e-163	-3.97124e-164	-4.43208e-163	1.68627e-163	3.99985e-163	-8.98451e-165	7.87818e-163	9.94388e-163	0
1.06988e-162	4.55922e-164	-6.53007e-163	-4.22916e-164	-1.84848e-164	1.35397e-162	-2.00116e-163	1.70697e-163	2.1632e-163	-6.35777e-163	6.3678e-163	-3.06458e-163	2.59103e-163	-2.04562e-163	-9.10454e-163	-9.76156e-164	3.13975e-163	-2.15567e-163	1.09712e-162	-4.85927e-164	-3.70527e-164	-9.33753e-163	6.90386e-163	-3.97124e-164	-4.43208e-163	1.68627e-163	3.99985e-163	-8.98451e-165	7.87818e-163	9.94388e-163	0
1.06988e-162	4.55922e-164	-6.53007e-163	-4.22916e-164	-1.84848e-164	1.35397e-162	-2.00116e-163	1.70697e-163	2.1632e-163	-6.35777e-163	6.3678e-163	-3.06458e-163	2.59103e-163	-2.04562e-163	-9.10454e-163	-9.76156e-164	3.13975e-163	-2.15567e-163	1.09712e-162	-4.85927e-164	-3.70527e-164	-9.33753e-163	6.90386e-163	-3.97124e-164	-4.43208e-163	1.68627e-163	3.99985e-163	-8.98451e-165	7.87818e-163	9.94388e-163	0
1.06988e-162	4.55922e-164	-6.53007e-163	-4.22916e-164	-1.84848e-164	1.35397e-162	-2.00116e-163	1.70697e-163	2.1632e-163	-6.35777e-163	6.3678e-163	-3.06458e-163	2.59103e-163	-2.04562e-163	-9.10454e-163	-9.76156e-164	3.13975e-163	-2.15567e-163	1.09712e-162	-4.85927e-164	-3.70527e-164	-9.33753e-163	6.90386e-163	-3.97124e-164	-4.43208e-163	1.68627e-163	3.99985e-163	-8.98451e-165	7.87818e-163	9.94388e-163	0
1.06988e-162	4.55922e-164	-6.53007e-163	-4.22916e-164	-1.84848e-164	1.35397e-162	-2.00116e-163	1.70697e-163	2.1632e-163	-6.35777e-163	6.3678e-163	-3.06458e-163	2.59103e-163	-2.04562e-163	-9.10454e-163	-9.76156e-164	3.13975e-163	-2.15567e-163	1.09712e-162	-4.85927e-164	-3.70527e-164	-9.33753e-163	6.90386e-163	-3.97124e-164	-4.43208e-163	1.68627e-163	3.99985e-163	-8.98451e-165	7.87818e-163	9.94388e-163	0
1.06988e-162	4.55922e-164	-6.53007e-163	-4.22916e-164	-1.84848e-164	1.35397e-162	-2.00116e-163	1.70697e-163	2.1632e-163	-6.35777e-163	6.3678e-163	-3.06458e-163	2.59103e-163	-2.04562e-163	-9.10454e-163	-9.76156e-164	3.13975e-163	-2.15567e-163	1.09712e-162	-4.85927e-164	-3.70527e-164	-9.33753e-163	6.90386e-163	-3.97124e-164	-4.43208e-163	1.68627e-163	3.99985e-163	-8.98451e-165	7.87818e-163	9.94388e-163	0
1.06988e-162	4.55922e-164	-6.53007e-163	-4.22916e-164	-1.84848e-164	1.35397e-162	-2.00116e-163	1.70697e-163	2.1632e-163	-6.35777e-163	6.3678e-163	-3.06458e-163	2.59103e-163	-2.04562e-163	-9.10454e-163	-9.76156e-164	3.13975e-163	-2.15567e-163	1.09712e-162	-4.85927e-164	-3.70527e-164	-9.33753e-163	6.90386e-163	-3.97124e-164	-4.43208e-163	1.68627e-163	3.99985e-163	-8.98451e-165	7.87818e-163	9.94388e-163	0
1.06988e-162	4.55922e-164	-6.53007e-163	-4.22916e-164	-1.84848e-164	1.35397e-162	-2.00116e-163	1.70697e-163	2.1632e-163	-6.35777e-163	6.3678e-163	-3.06458e-163	2.59103e-163	-2.04562e-163	-9.10454e-163	-9.76156e-164	3.13975e-163	-2.15567e-163	1.09712e-162	-4.85927e-164	-3.70527e-164	-9.33753e-163	6.90386e-163	-3.97124e-164	-4.43208e-163	1.68627e-163	3.99985e-163	-8.98451e-165	7.87818e-163	9.94388e-163	0
1.06988e-162	4.55922e-164	-6.53007e-163	-4.22916e-164	-1.84848e-164	1.35397e-162	-2.00116e-163	1.70697e-163	2.1632e-163	-6.35777e-163	6.3678e-163	-3.06458e-163	2.59103e-163	-2.04562e-163	-9.10454e-163	-9.76156e-164	3.13975e-163	-2.15567e-163	1.09712e-162	-4.85927e-164	-3.70527e-164	-9.33753e-163	6.90386e-163	-3.97124e-164	-4.43208e-163	1.68627e-163	3.99985e-163	-8.98451e-165	7.87818e-163	9.94388e-163	0
1.06988e-162	4.55922e-164	-6.53007e-163	-4.22916e-164	-1.84848e-164	1.35397e-162	-2.00116e-163	1.70697e-163	2.1632e-163	-6.35777e-163	6.3678e-163	-3.06458e-163	2.59103e-163	-2.04562e-163	-9.10454e-163	-9.76156e-164	3.13975e-163	-2.15567e-163	1.09712e-162	-4.85927e-164	-3.70527e-164	-9.33753e-163	6.90386e-163	-3.97124e-164	-4.43208e-163	1.68627e-163	3.99985e-163	-8.98451e-165	7.87818e-163	9.94388e-163	0
1.06988e-162	4.55922e-164	-6.53007e-163	-4.22916e-164	-1.84848e-164	1.35397e-162	-2.00116e-163	1.70697e-163	2.1632e-163	-6.35777e-163	6.3678e-163	-3.06458e-163	2.59103e-163	-2.04562e-163	-9.10454e-163	-9.76156e-164	3.13975e-163	-2.15567e-163	1.09712e-162	-4.85927e-164	-3.70527e-164	-9.33753e-163	6.90386e-163	-3.97124e-164	-4.43208e-163	1.68627e-163	3.99985e-163	-8.98451e-165	7.87818e-163	9.94388e-163	0
1.06988e-162	4.55922e-164	-6.53007e-163	-4.22916e-164	-1.84848e-164	1.35397e-162	-2.00116e-163	1.70697e-163	2.1632e-163	-6.35777e-163	6.3678e-163	-3.06458e-163	2.59103e-163	-2.04562e-163	-9.10454e-163	-9.76156e-164	3.13975e-163	-2.15567e-163	1.09712e-162	-4.85927e-164	-3.70527e-164	-9.33753e-163	6.90386e-163	-3.97124e-164	-4.43208e-163	1.68627e-163	3.99985e-163	-8.98451e-165	7.87818e-163	9.94388e-163	0
1.06988e-162	4.55922e-164	-6.53007e-163	-4.22916e-164	-1.84848e-164	1.35397e-162	-2.00116e-163	1.70697e-163	2.1632e-163	-6.35777e-163	6.3678e-163	-3.06458e-163	2.59103e-163	-2.04562e-163	-9.10454e-163	-9.76156e-164	3.13975e-163	-2.15567e-163	1.09712e-162	-4.85927e-164	-3.70527e-164	-9.33753e-163	6.90386e-163	-3.97124e-164	-4.43208e-163	1.68627e-163	3.99985e-163	-8.98451e-165	7.87818e-163	9.94388e-163	0
1.06988e-162	4.55922e-164	-6.53007e-163	-4.22916e-164	-1.84848e-164	1.35397e-162	-2.00116e-163	1.70697e-163	2.1632e-163	-6.35777e-163	6.3678e-163	-3.06458e-163	2.59103e-163	-2.04562e-163	-9.10454e-163	-9.76156e-164	3.13975e-163	-2.15567e-163	1.09712e-162	-4.85927e-164	-3.70527e-164	-9.33753e-163	6.90386e-163	-3.97124e-164	-4.43208e-163	1.68627e-163	3.99985e-163	-8.98451e-165	7.87818e-163	9.94388e-163	0
1.06988e-162	4.55922e-164	-6.53007e-163	-4.22916e-164	-1.84848e-164	1.35397e-162	-2.00116e-163	1.70697e-163	2.1632e-163	-6.35777e-163	6.3678e-163	-3.06458e-163	2.59103e-163	-2.04562e-163	-9.10454e-163	-9.76156e-164	3.13975e-163	-2.15567e-163	1.09712e-162	-4.85927e-164	-3.70527e-164	-9.33753e-163	6.90386e-163	-3.97124e-164	-4.43208e-163	1.68627e-163	3.99985e-163	-8.98451e-165	7.87818e-163	9.94388e-163	0
1.06988e-162	4.55922e-164	-6.53007e-163	-4.22916e-164	-1.84848e-164	1.35397e-162	-2.00116e-163	1.70697e-163	2.1632e-163	-6.35777e-163	6.3678e-163	-3.06458e-163	2.59103e-163	-2.04562e-163	-9.10454e-163	-9.76156e-164	3.13975e-163	-2.15567e-163	1.09712e-162	-4.85927e-164	-3.70527e-164	-9.33753e-163	6.90386e-163	-3.97124e-164	-4.43208e-163	1.68627e-163	3.99985e-163	-8.98451e-165	7.87818e-163	9.94388e-163	0
1.06988e-162	4.55922e-164	-6.53007e-163	-4.22916e-164	-1.84848e-164	1.35397e-162	-2.00116e-163	1.70697e-163	2.1632e-163	-6.35777e-163	6.3678e-163	-3.06458e-163	2.59103e-163	-2.04562e-163	-9.10454e-163	-9.76156e-164	3.13975e-163	-2.15567e-163	1.09712e-162	-4.85927e-164	-3.70527e-164	-9.33753e-163	6.90386e-163	-3.97124e-164	-4.43208e-163	1.68627e-163	3.99985e-163	-8.98451e-165	7.87818e-163	9.94388e-163	0
1.06988e-162	4.55922e-164	-6.53007e-163	-4.22916e-164	-1.84848e-164	1.35397e-162	-2.00116e-163	1.70697e-163	2.1632e-163	-6.35777e-163	6.3678e-163	-3.06458e-163	2.59103e-163	-2.04562e-163	-9.10454e-163	-9.76156e-164	3.13975e-163	-2.15567e-163	1.09712e-162	-4.85927e-164	-3.70527e-164	-9.33753e-163	6.90386e-163	-3.97124e-164	-4.43208e-163	1.68627e-163	3.99985e-163	-8.98451e-165	7.87818e-163	9.94388e-163	0
1.06988e-162	4.55922e-164	-6.53007e-163	-4.22916e-164	-1.84848e-164	1.35397e-162	-2.00116e-163	1.70697e-163	2.1632e-163	-6.35777e-163	6.3678e-163	-3.06458e-163	2.59103e-163	-2.04562e-163	-9.10454e-163	-9.76156e-164	3.13975e-163	-2.15567e-163	1.09712e-162	-4.85927e-164	-3.70527e-164	-9.33753e-163	6.90386e-163	-3.97124e-164	-4.43208e-163	1.68627e-163	3.99985e-163	-8.98451e-165	7.87818e-163	9.94388e-163	0
1.06988e-162	4.55922e-164	-6.53007e-163	-4.22916e-164	-1.84848e-164	1.35397e-162	-2.00116e-163	1.70697e-163	2.1632e-163	-6.35777e-163	6.3678e-163	-3.06458e-163	2.59103e-163	-2.04562e-163	-9.10454e-163	-9.76156e-164	3.13975e-163	-2.15567e-163	1.09712e-162	-4.85927e-164	-3.70527e-164	-9.33753e-163	6.90386e-163	-3.97124e-164	-4.43208e-163	1.68627e-163	3.99985e-163	-8.98451e-165	7.87818e-163	9.94388e-163	0
1.06988e-162	4.55922e-164	-6.53007e-163	-4.22916e-164	-1.84848e-164	1.35397e-162	-2.00116e-163	1.70697e-163	2.1632e-163	-6.35777e-163	6.3678e-163	-3.06458e-163	2.59103e-163	-2.04562e-163	-9.10454e-163	-9.76156e-164	3.13975e-163	-2.15567e-163	1.09712e-162	-4.85927e-164	-3.70527e-164	-9.33753e-163	6.90386e-163	-3.97124e-164	-4.43208e-163	1.68627e-163	3.99985e-163	-8.98451e-165	7.87818e-163	9.94388e-163	0
1.06988e-162	4.55922e-164	-6.53007e-163	-4.22916e-164	-1.84848e-164	1.35397e-162	-2.00116e-163	1.70697e-163	2.1632e-163	-6.35777e-163	6.3678e-163	-3.06458e-163	2.59103e-163	-2.04562e-163	-9.10454e-163	-9.76156e-164	3.13975e-163	-2.15567e-163	1.09712e-162	-4.85927e-164	-3.70527e-164	-9.33753e-163	6.90386e-163	-3.97124e-164	-4.43208e-163	1.68627e-163	3.99985e-163	-8.98451e-165	7.87818e-163	9.94388e-163	0
1.06988e-162	4.55922e-164	-6.53007e-163	-4.22916e-164	-1.84848e-164	1.35397e-162	-2.00116e-163	1.70697e-163	2.1632e-163	-6.35777e-163	6.3678e-163	-3.06458e-163	2.59103e-163	-2.04562e-163	-9.10454e-163	-9.76156e-164	3.13975e-163	-2.15567e-163	1.09712e-162	-4.85927e-164	-3.70527e-164	-9.33753e-163	6.90386e-163	-3.97124e-164	-4.43208e-163	1.68627e-163	3.99985e-163	-8.98451e-165	7.87818e-163	9.94388e-163	0
1.06988e-162	4.55922e-164	-6.53007e-163	-4.22916e-164	-1.84848e-164	1.35397e-162	-2.00116e-163	1.70697e-163	2.1632e-163	-6.35777e-163	6.3678e-163	-3.06458e-163	2.59103e-163	-2.04562e-163	-9.10454e-163	-9.76156e-164	3.13975e-163	-2.15567e-163	1.09712e-162	-4.85927e-164	-3.70527e-164	-9.33753e-163	6.90386e-163	-3.97124e-164	-4.43208e-163	1.68627e-163	3.99985e-163	-8.98451e-165	7.87818e-163	9.94388e-163	0
1.06988e-162	4.55922e-164	-6.53007e-163	-4.22916e-164	-1.84848e-164	1.35397e-162	-2.00116e-163	1.70697e-163	2.1632e-163	-6.35777e-163	6.3678e-163	-3.06458e-163	2.59103e-163	-2.04562e-163	-9.10454e-163	-9.76156e-164	3.13975e-163	-2.15567e-163	1.09712e-162	-4.85927e-164	-3.70527e-164	-9.33753e-163	6.90386e-163	-3.97124e-164	-4.43208e-163	1.68627e-163	3.99985e-163	-8.98451e-165	7.87818e-163	9.94388e-163	0
1.06988e-162	4.55922e-164	-6.53007e-163	-4.22916e-164	-1.84848e-164	1.35397e-162	-2.00116e-163	1.70697e-163	2.1632e-163	-6.35777e-163	6.3678e-163	-3.06458e-163	2.59103e-163	-2.04562e-163	-9.10454e-163	-9.76156e-164	3.13975e-163	-2.15567e-163	1.09712e-162	-4.85927e-164	-3.70527e-164	-9.33753e-163	6.90386e-163	-3.97124e-164	-4.43208e-163	1.68627e-163	3.99985e-163	-8.98451e-165	7.87818e-163	9.94388e-163	0
1.06988e-162	4.55922e-164	-6.53007e-163	-4.22916e-164	-1.84848e-164	1.35397e-162	-2.00116e-163	1.70697e-163	2.1632e-163	-6.35777e-163	6.3678e-163	-3.06458e-163	2.59103e-163	-2.04562e-163	-9.10454e-163	-9.76156e-164	3.13975e-163	-2.15567e-163	1.09712e-162	-4.85927e-164	-3.70527e-164	-9.33753e-163	6.90386e-163	-3.97124e-164	-4.43208e-163	1.68627e-163	3.99985e-163	-8.98451e-165	7.87818e-163	9.94388e-163	0
1.06988e-162	4.55922e-164	-6.53007e-163	-4.22916e-164	-1.84848e-164	1.35397e-162	-2.00116e-163	1.70697e-163	2.1632e-163	-6.35777e-163	6.3678e-163	-3.06458e-163	2.59103e-163	-2.04562e-163	-9.10454e-163	-9.76156e-164	3.13975e-163	-2.15567e-163	1.09712e-162	-4.85927e-164	-3.70527e-164	-9.33753e-163	6.90386e-163	-3.97124e-164	-4.43208e-163	1.68627e-163	3.99985e-163	-8.98451e-165	7.87818e-163	9.94388e-163	0
1.06988e-162	4.55922e-164	-6.53007e-163	-4.22916e-164	-1.84848e-164	1.35397e-162	-2.00116e-163	1.70697e-163	2.1632e-163	-6.35777e-163	6.3678e-163	-3.06458e-163	2.59103e-163	-2.04562e-163	-9.10454e-163	-9.76156e-164	3.13975e-163	-2.15567e-163	1.09712e-162	-4.85927e-164	-3.70527e-164	-9.33753e-163	6.90386e-163	-3.97124e-164	-4.43208e-163	1.68627e-163	3.99985e-163	-8.98451e-165	7.87818e-163	9.94388e-163	0
1.06988e-162	4.55922e-164	-6.53007e-163	-4.22916e-164	-1.84848e-164	1.35397e-162	-2.00116e-163	1.70697e-163	2.1632e-163	-6.35777e-163	6.3678e-163	-3.06458e-163	2.59103e-163	-2.04562e-163	-9.10454e-163	-9.76156e-164	3.13975e-163	-2.15567e-163	1.09712e-162	-4.85927e-164	-3.70527e-164	-9.33753e-163	6.90386e-163	-3.97124e-164	-4.43208e-163	1.68627e-163	3.99985e-163	-8.98451e-165	7.87818e-163	9.94388e-163	0
1.06988e-162	4.55922e-164	-6.53007e-163	-4.22916e-164	-1.84848e-164	1.35397e-162	-2.00116e-163	1.70697e-163	2.1632e-163	-6.35777e-163	6.3678e-163	-3.06458e-163	2.59103e-163	-2.04562e-163	-9.10454e-163	-9.76156e-164	3.13975e-163	-2.15567e-163	1.09712e-162	-4.85927e-164	-3.70527e-164	-9.33753e-163	6.90386e-163	-3.97124e-164	-4.43208e-163	1.68627e-163	3.99985e-163	-8.98451e-165	7.87818e-163	9.94388e-163	0
1.06988e-162	4.55922e-164	-6.53007e-163	-4.22916e-164	-1.84848e-164	1.35397e-162	-2.00116e-163	1.70697e-163	2.1632e-163	-6.35777e-163	6.3678e-163	-3.06458e-163	2.59103e-163	-2.04562e-163	-9.10454e-163	-9.76156e-164	3.13975e-163	-2.15567e-163	1.09712e-162	-4.85927e-164	-3.70527e-164	-9.33753e-163	6.90386e-163	-3.97124e-164	-4.43208e-163	1.68627e-163	3.99985e-163	-8.98451e-165	7.87818e-163	9.94388e-163	0
1.06988e-162	4.55922e-164	-6.53007e-163	-4.22916e-164	-1.84848e-164	1.35397e-162	-2.00116e-163	1.70697e-163	2.1632e-163	-6.35777e-163	6.3678e-163	-3.06458e-163	2.59103e-163	-2.04562e-163	-9.10454e-163	-9.76156e-164	3.13975e-163	-2.15567e-163	1.09712e-162	-4.85927e-164	-3.70527e-164	-9.33753e-163	6.90386e-163	-3.97124e-164	-4.43208e-163	1.68627e-163	3.99985e-163	-8.98451e-165	7.87818e-163	9.94388e-163	0
1.06988e-162	4.55922e-164	-6.53007e-163	-4.22916e-164	-1.84848e-164	1.35397e-162	-2.00116e-163	1.70697e-163	2.1632e-163	-6.35777e-163	6.3678e-163	-3.06458e-163	2.59103e-163	-2.04562e-163	-9.10454e-163	-9.76156e-164	3.13975e-163	-2.15567e-163	1.09712e-162	-4.85927e-164	-3.70527e-164	-9.33753e-163	6.90386e-163	-3.97124e-164	-4.43208e-163	1.68627e-163	3.99985e-163	-8.98451e-165	7.87818e-163	9.94388e-163	0
1.06988e-162	4.55922e-164	-6.53007e-163	-4.22916e-164	-1.84848e-164	1.35397e-162	-2.00116e-163	1.70697e-163	2.1632e-163	-6.35777e-163	6.3678e-163	-3.06458e-163	2.59103e-163	-2.04562e-163	-9.10454e-163	-9.76156e-164	3.13975e-163	-2.15567e-163	1.09712e-162	-4.85927e-164	-3.70527e-164	-9.33753e-163	6.90386e-163	-3.97124e-164	-4.43208e-163	1.68627e-163	3.99985e-163	-8.98451e-165	7.87818e-163	9.94388e-163	0
1.06988e-162	4.55922e-164	-6.53007e-163	-4.22916e-164	-1.84848e-164	1.35397e-162	-2.00116e-163	1.70697e-163	2.1632e-163	-6.35777e-163	6.3678e-163	-3.06458e-163	2.59103e-163	-2.04562e-163	-9.10454e-163	-9.76156e-164	3.13975e-163	-2.15567e-163	1.09712e-162	-4.85927e-164	-3.70527e-164	-9.33753e-163	6.90386e-163	-3.97124e-164	-4.43208e-163	1.68627e-163	3.99985e-163	-8.98451e-165	7.87818e-163	9.94388e-163	0
1.06988e-162	4.55922e-164	-6.53007e-163	-4.22916e-164	-1.84848e-164	1.35397e-162	-2.00116e-163	1.70697e-163	2.1632e-163	-6.35777e-163	6.3678e-163	-3.06458e-163	2.59103e-163	-2.04562e-163	-9.10454e-163	-9.76156e-164	3.13975e-163	-2.15567e-163	1.09712e-162	-4.85927e-164	-3.70527e-164	-9.33753e-163	6.90386e-163	-3.97124e-164	-4.43208e-163	1.68627e-163	3.99985e-163	-8.98451e-165	7.87818e-163	9.94388e-163	0
1.06988e-162	4.55922e-164	-6.53007e-163	-4.22916e-164	-1.84848e-164	1.35397e-162	-2.00116e-163	1.70697e-163	2.1632e-163	-6.35777e-163	6.3678e-163	-3.06458e-163	2.59103e-163	-2.04562e-163	-9.10454e-163	-9.76156e-164	3.13975e-163	-2.15567e-163	1.09712e-162	-4.85927e-164	-3.70527e-164	-9.33753e-163	6.90386e-163	-3.97124e-164	-4.43208e-163	1.68627e-163	3.99985e-163	-8.98451e-165	7.87818e-163	9.94388e-163	0
1.06988e-162	4.55922e-164	-6.53007e-163	-4.22916e-164	-1.84848e-164	1.35397e-162	-2.00116e-163	1.70697e-163	2.1632e-163	-6.35777e-163	6.3678e-163	-3.06458e-163	2.59103e-163	-2.04562e-163	-9.10454e-163	-9.76156e-164	3.13975e-163	-2.15567e-163	1.09712e-162	-4.85927e-164	-3.70527e-164	-9.33753e-163	6.90386e-163	-3.97124e-164	-4.43208e-163	1.68627e-163	3.99985e-163	-8.98451e-165	7.87818e-163	9.94388e-163	0
1.06988e-162	4.55922e-164	-6.53007e-163	-4.22916e-164	-1.84848e-164	1.35397e-162	-2.00116e-163	1.70697e-163	2.1632e-163	-6.35777e-163	6.3678e-163	-3.06458e-163	2.59103e-163	-2.04562e-163	-9.10454e-163	-9.76156e-164	3.13975e-163	-2.15567e-163	1.09712e-162	-4.85927e-164	-3.70527e-164	-9.33753e-163	6.90386e-163	-3.97124e-164	-4.43208e-163	1.68627e-163	3.99985e-163	-8.98451e-165	7.87818e-163	9.94388e-163	0
1.06988e-162	4.55922e-164	-6.53007e-163	-4.22916e-164	-1.84848e-164	1.35397e-162	-2.00116e-163	1.70697e-163	2.1632e-163	-6.35777e-163	6.3678e-163	-3.06458e-163	2.59103e-163	-2.04562e-163	-9.10454e-163	-9.76156e-164	3.13975e-163	-2.15567e-163	1.09712e-162	-4.85927e-164	-3.70527e-164	-9.33753e-163	6.90386e-163	-3.97124e-164	-4.43208e-163	1.68627e-163	3.99985e-163	-8.98451e-165	7.87818e-163	9.94388e-163	0
1.06988e-162	4.55922e-164	-6.53007e-163	-4.22916e-164	-1.84848e-164	1.35397e-162	-2.00116e-163	1.70697e-163	2.1632e-163	-6.35777e-163	6.3678e-163	-3.06458e-163	2.59103e-163	-2.04562e-163	-9.10454e-163	-9.76156e-164	3.13975e-163	-2.15567e-163	1.09712e-162	-4.85927e-164	-3.70527e-164	-9.33753e-163	6.90386e-163	-3.97124e-164	-4.43208e-163	1.68627e-163	3.99985e-163	-8.98451e-165	7.87818e-163	9.94388e-163	0
1.06988e-162	4.55922e-164	-6.53007e-163	-4.22916e-164	-1.84848e-164	1.35397e-162	-2.00116e-163	1.70697e-163	2.1632e-163	-6.35777e-163	6.3678e-163	-3.06458e-163	2.59103e-163	-2.04562e-163	-9.10454e-163	-9.76156e-164	3.13975e-163	-2.15567e-163	1.09712e-162	-4.85927e-164	-3.70527e-164	-9.33753e-163	6.90386e-163	-3.97124e-164	-4.43208e-163	1.68627e-163	3.99985e-163	-8.98451e-165	7.87818e-163	9.94388e-163	0
1.06988e-162	4.55922e-164	-6.53007e-163	-4.22916e-164	-1.84848e-164	1.35397e-162	-2.00116e-163	1.70697e-163	2.1632e-163	-6.35777e-163	6.3678e-163	-3.06458e-163	2.59103e-163	-2.04562e-163	-9.10454e-163	-9.76156e-164	3.13975e-163	-2.15567e-163	1.09712e-162	-4.85927e-164	-3.70527e-164	-9.33753e-163	6.90386e-163	-3.97124e-164	-4.43208e-163	1.68627e-163	3.99985e-163	-8.98451e-165	7.87818e-163	9.94388e-163	0
1.06988e-162	4.55922e-164	-6.53007e-163	-4.22916e-164	-1.84848e-164	1.35397e-162	-2.00116e-163	1.70697e-163	2.1632e-163	-6.35777e-163	6.3678e-163	-3.06458e-163	2.59103e-163	-2.04562e-163	-9.10454e-163	-9.76156e-164	3.13975e-163	-2.15567e-163	1.09712e-162	-4.85927e-164	-3.70527e-164	-9.33753e-163	6.90386e-163	-3.97124e-164	-4.43208e-163	1.68627e-163	3.99985e-163	-8.98451e-165	7.87818e-163	9.94388e-163	0
1.06988e-162	4.55922e-164	-6.53007e-163	-4.22916e-164	-1.84848e-164	1.35397e-162	-2.00116e-163	1.70697e-163	2.1632e-163	-6.35777e-163	6.3678e-163	-3.06458e-163	2.59103e-163	-2.04562e-163	-9.10454e-163	-9.76156e-164	3.13975e-163	-2.15567e-163	1.09712e-162	-4.85927e-164	-3.70527e-164	-9.33753e-163	6.90386e-163	-3.97124e-164	-4.43208e-163	1.68627e-163	3.99985e-163	-8.98451e-165	7.87818e-163	9.94388e-163	0
1.06988e-162	4.55922e-164	-6.53007e-163	-4.22916e-164	-1.84848e-164	1.35397e-162	-2.00116e-163	1.70697e-163	2.1632e-163	-6.35777e-163	6.3678e-163	-3.06458e-163	2.59103e-163	-2.04562e-163	-9.10454e-163	-9.76156e-164	3.13975e-163	-2.15567e-163	1.09712e-162	-4.85927e-164	-3.70527e-164	-9.33753e-163	6.90386e-163	-3.97124e-164	-4.43208e-163	1.68627e-163	3.99985e-163	-8.98451e-165	7.87818e-163	9.94388e-163	0
1.06988e-162	4.55922e-164	-6.53007e-163	-4.22916e-164	-1.84848e-164	1.35397e-162	-2.00116e-163	1.70697e-163	2.1632e-163	-6.35777e-163	6.3678e-163	-3.06458e-163	2.59103e-163	-2.04562e-163	-9.10454e-163	-9.76156e-164	3.13975e-163	-2.15567e-163	1.09712e-162	-4.85927e-164	-3.70527e-164	-9.33753e-163	6.90386e-163	-3.97124e-164	-4.43208e-163	1.68627e-163	3.99985e-163	-8.98451e-165	7.87818e-163	9.94388e-163	0
1.06988e-162	4.55922e-164	-6.53007e-163	-4.22916e-164	-1.84848e-164	1.35397e-162	-2.00116e-163	1.70697e-163	2.1632e-163	-6.35777e-163	6.3678e-163	-3.06458e-163	2.59103e-163	-2.04562e-163	-9.10454e-163	-9.76156e-164	3.13975e-163	-2.15567e-163	1.09712e-162	-4.85927e-164	-3.70527e-164	-9.33753e-163	6.90386e-163	-3.97124e-164	-4.43208e-163	1.68627e-163	3.99985e-163	-8.98451e-165	7.87818e-163	9.94388e-163	0
1.06988e-162	4.55922e-164	-6.53007e-163	-4.22916e-164	-1.84848e-164	1.35397e-162	-2.00116e-163	1.70697e-163	2.1632e-163	-6.35777e-163	6.3678e-163	-3.06458e-163	2.59103e-163	-2.04562e-163	-9.10454e-163	-9.76156e-164	3.13975e-163	-2.15567e-163	1.09712e-162	-4.85927e-164	-3.70527e-164	-9.33753e-163	6.90386e-163	-3.97124e-164	-4.43208e-163	1.68627e-163	3.99985e-163	-8.98451e-165	7.87818e-163	9.94388e-163	0
1.06988e-162	4.55922e-164	-6.53007e-163	-4.22916e-164	-1.84848e-164	1.35397e-162	-2.00116e-163	1.70697e-163	2.1632e-163	-6.35777e-163	6.3678e-163	-3.06458e-163	2.59103e-163	-2.04562e-163	-9.10454e-163	-9.76156e-164	3.13975e-163	-2.15567e-163	1.09712e-162	-4.85927e-164	-3.70527e-164	-9.33753e-163	6.90386e-163	-3.97124e-164	-4.43208e-163	1.68627e-163	3.99985e-163	-8.98451e-165	7.87818e-163	9.94388e-163	0
1.06988e-162	4.55922e-164	-6.53007e-163	-4.22916e-164	-1.84848e-164	1.35397e-162	-2.00116e-163	1.70697e-163	2.1632e-163	-6.35777e-163	6.3678e-163	-3.06458e-163	2.59103e-163	-2.04562e-163	-9.10454e-163	-9.76156e-164	3.13975e-163	-2.15567e-163	1.09712e-162	-4.85927e-164	-3.70527e-164	-9.33753e-163	6.90386e-163	-3.97124e-164	-4.43208e-163	1.68627e-163	3.99985e-163	-8.98451e-165	7.87818e-163	9.94388e-163	0
1.06988e-162	4.55922e-164	-6.53007e-163	-4.22916e-164	-1.84848e-164	1.35397e-162	-2.00116e-163	1.70697e-163	2.1632e-163	-6.35777e-163	6.3678e-163	-3.06458e-163	2.59103e-163	-2.04562e-163	-9.10454e-163	-9.76156e-164	3.13975e-163	-2.15567e-163	1.09712e-162	-4.85927e-164	-3.70527e-164	-9.33753e-163	6.90386e-163	-3.97124e-164	-4.43208e-163	1.68627e-163	3.99985e-163	-8.98451e-165	7.87818e-163	9.94388e-163	0
1.06988e-162	4.55922e-164	-6.53007e-163	-4.22916e-164	-1.84848e-164	1.35397e-162	-2.00116e-163	1.70697e-163	2.1632e-163	-6.35777e-163	6.3678e-163	-3.06458e-163	2.59103e-163	-2.04562e-163	-9.10454e-163	-9.76156e-164	3.13975e-163	-2.15567e-163	1.09712e-162	-4.85927e-164	-3.70527e-164	-9.33753e-163	6.90386e-163	-3.97124e-164	-4.43208e-163	1.68627e-163	3.99985e-163	-8.98451e-165	7.87818e-163	9.94388e-163	0
1.06988e-162	4.55922e-164	-6.53007e-163	-4.22916e-164	-1.84848e-164	1.35397e-162	-2.00116e-163	1.70697e-163	2.1632e-163	-6.35777e-163	6.3678e-163	-3.06458e-163	2.59103e-163	-2.04562e-163	-9.10454e-163	-9.76156e-164	3.13975e-163	-2.15567e-163	1.09712e-162	-4.85927e-164	-3.70527e-164	-9.33753e-163	6.90386e-163	-3.97124e-164	-4.43208e-163	1.68627e-163	3.99985e-163	-8.98451e-165	7.87818e-163	9.94388e-163	0
1.06988e-162	4.55922e-164	-6.53007e-163	-4.22916e-164	-1.84848e-164	1.35397e-162	-2.00116e-163	1.70697e-163	2.1632e-163	-6.35777e-163	6.3678e-163	-3.06458e-163	2.59103e-163	-2.04562e-163	-9.10454e-163	-9.76156e-164	3.13975e-163	-2.15567e-163	1.09712e-162	-4.85927e-164	-3.70527e-164	-9.33753e-163	6.90386e-163	-3.97124e-164	-4.43208e-163	1.68627e-163	3.99985e-163	-8.98451e-165	7.87818e-163	9.94388e-163	0
1.06988e-162	4.55922e-164	-6.53007e-163	-4.22916e-164	-1.84848e-164	1.35397e-162	-2.00116e-163	1.70697e-163	2.1632e-163	-6.35777e-163	6.3678e-163	-3.06458e-163	2.59103e-163	-2.04562e-163	-9.10454e-163	-9.76156e-164	3.13975e-163	-2.15567e-163	1.09712e-162	-4.85927e-164	-3.70527e-164	-9.33753e-163	6.90386e-163	-3.97124e-164	-4.43208e-163	1.68627e-163	3.99985e-163	-8.98451e-165	7.87818e-163	9.94388e-163	0
1.06988e-162	4.55922e-164	-6.53007e-163	-4.22916e-164	-1.84848e-164	1.35397e-162	-2.00116e-163	1.70697e-163	2.1632e-163	-6.35777e-163	6.3678e-163	-3.06458e-163	2.59103e-163	-2.04562e-163	-9.10454e-163	-9.76156e-164	3.13975e-163	-2.15567e-163	1.09712e-162	-4.85927e-164	-3.70527e-164	-9.33753e-163	6.90386e-163	-3.97124e-164	-4.43208e-163	1.68627e-163	3.99985e-163	-8.98451e-165	7.87818e-163	9.94388e-163	0
1.06988e-162	4.55922e-164	-6.53007e-163	-4.22916e-164	-1.84848e-164	1.35397e-162	-2.00116e-163	1.70697e-163	2.1632e-163	-6.35777e-163	6.3678e-163	-3.06458e-163	2.59103e-163	-2.04562e-163	-9.10454e-163	-9.76156e-164	3.13975e-163	-2.15567e-163	1.09712e-162	-4.85927e-164	-3.70527e-164	-9.33753e-163	6.90386e-163	-3.97124e-164	-4.43208e-163	1.68627e-163	3.99985e-163	-8.98451e-165	7.87818e-163	9.94388e-163	0
1.06988e-162	4.55922e-164	-6.53007e-163	-4.22916e-164	-1.84848e-164	1.35397e-162	-2.00116e-163	1.70697e-163	2.1632e-163	-6.35777e-163	6.3678e-163	-3.06458e-163	2.59103e-163	-2.04562e-163	-9.10454e-163	-9.76156e-164	3.13975e-163	-2.15567e-163	1.09712e-162	-4.85927e-164	-3.70527e-164	-9.33753e-163	6.90386e-163	-3.97124e-164	-4.43208e-163	1.68627e-163	3.99985e-163	-8.98451e-165	7.87818e-163	9.94388e-163	0
[truncated: 2,020 more rows]
