# Supplementary material for: A modified shuffled frog leaping algorithm with inertia weight
Source: Sci Rep. 2024 Feb 20;14:4146. doi: 10.1038/s41598-024-51306-1 (PMC11224354; doi:10.1038/s41598-024-51306-1)
Supplement: Supplementary file 1 — Supplementary Information. [file 41598_2024_51306_MOESM1_ESM.zip › data/F1/MSFLA_R_10.xls]

## Sheet: Sheet1
0.316443	2.12545	1.16756	-0.167576	-3.29531	-2.62319	-5.09272	-4.57969	0.341256	1.40864	-3.65138	2.54515	-2.0574	9.37917	-0.130717	-5.00714	-2.2129	-2.83612	-4.76199	4.17695	0.218099	-3.1747	3.67108	-3.46106	-4.43037	-1.14234	-0.595913	0.398516	3.16108	5.89699	364.72
0.0694348	-0.494875	-0.0933297	0.446091	0.468791	-0.0576568	0.15998	0.232791	-0.136886	1.33953	-0.821207	-0.274823	0.45152	-0.112972	0.170071	-0.188414	-0.784329	0.722995	2.34326	0.278727	-0.51084	0.448704	0.374928	0.0628747	0.975483	0.554162	-0.00208366	0.472128	-0.720394	-0.00467354	12.9182
-0.0476574	-0.00950929	-0.0168798	0.0226942	0.0249278	0.0224112	-0.0173603	-0.0154193	-0.0685659	-0.00472016	-0.0178038	-0.026704	-0.0724715	-0.0131627	0.0403673	-0.0140763	0.0448823	0.0558151	0.06329	-0.0106989	0.0156639	0.0442038	-0.0567984	0.0283209	-0.0829302	0.0177164	-0.00603601	0.0440645	-0.0160162	0.077238	0.0487
0.00264335	0.0134821	-0.000787093	0.00221605	0.00896428	0.00435204	0.00448598	0.000880695	-0.000893239	-0.000342294	-0.000827887	0.00458606	0.00648927	0.00102632	-0.00409376	0.00276089	-0.00368541	0.00664901	-0.0170998	0.0024602	0.00171148	0.00454643	-0.00161095	0.000386996	0.00262371	-0.00668146	-0.00885731	-9.99862e-05	0.000705081	-0.00114475	0.000919047
-2.34829e-05	0.000473981	0.000805318	0.00149977	-0.00188591	-0.000364169	-0.000436039	-6.48153e-05	-0.000320884	0.000532988	-0.000791488	-0.00277298	0.000996541	-1.63019e-05	0.000984139	-0.000359052	-0.000781818	5.2139e-05	-0.000614395	0.000291475	0.000132386	0.00082834	-0.000108603	-6.12114e-05	0.0010862	-0.00014507	0.00120852	-0.00108748	0.000730894	0.000340722	2.40903e-05
6.07803e-05	3.67542e-05	1.66049e-05	-0.000164913	0.000135473	6.74865e-05	-6.42634e-05	-5.04254e-05	-1.5253e-05	-3.22083e-05	-2.21731e-05	-2.14649e-07	-0.000107561	1.3756e-05	-0.000119543	0.000214728	-5.86809e-05	5.49125e-05	4.088e-05	-2.39756e-06	2.26112e-05	-8.29744e-06	-3.53579e-05	-3.74832e-05	-7.37706e-05	-3.4358e-05	0.000132495	1.48753e-05	-7.36037e-05	0.000138728	1.96449e-07
6.55077e-06	3.63752e-06	9.06087e-06	3.11429e-05	-2.40492e-06	-6.08092e-06	-1.6643e-05	2.06762e-06	1.09538e-06	-4.9818e-08	7.82315e-06	-1.02261e-05	-8.38037e-07	1.06048e-06	-1.65497e-06	4.70767e-06	-1.69766e-05	-1.57821e-06	2.41635e-07	-5.95449e-06	1.45877e-06	-1.28268e-05	1.17244e-05	6.56197e-06	1.028e-05	-3.90804e-06	-2.27774e-06	6.01752e-06	-1.21621e-05	3.55688e-06	2.62216e-09
1.90041e-07	-9.46763e-08	-1.53551e-06	3.76557e-07	-3.73664e-07	-1.20508e-07	-1.5763e-06	-6.45538e-07	3.12897e-07	2.36756e-07	-3.82579e-07	2.35455e-07	-5.95699e-07	-9.13652e-07	1.76975e-07	-1.57763e-07	-4.73181e-07	-5.51488e-07	-6.42433e-08	8.05592e-07	-1.04232e-06	2.46227e-06	-8.51007e-07	5.76254e-07	-2.11625e-06	-8.92248e-07	4.96771e-06	-2.409e-06	1.23645e-06	-3.10511e-07	5.39698e-11
-6.79818e-08	-4.58406e-08	-2.40236e-08	-4.63994e-07	-3.58666e-08	-3.17703e-07	-3.31844e-08	-5.37064e-08	-1.4516e-07	5.42919e-08	6.5855e-08	-1.74641e-09	2.66172e-07	-2.0773e-08	1.23044e-07	2.78994e-07	-4.29924e-08	9.38094e-08	1.27973e-07	6.28445e-07	-6.18155e-08	-1.03079e-07	4.12057e-08	-7.34832e-08	-4.74991e-08	1.94582e-09	1.04177e-07	-2.05548e-08	-1.00317e-07	2.11627e-07	1.03331e-12
6.19256e-08	-1.99436e-08	1.96744e-09	-1.69814e-08	-5.62276e-09	-1.88982e-09	-1.64147e-08	-1.93571e-09	-3.12055e-08	1.29709e-08	-2.97235e-09	-3.86516e-08	2.11345e-08	-4.34436e-09	-3.11247e-09	1.09512e-08	5.88582e-09	1.77772e-08	-2.31055e-08	1.06648e-08	-2.131e-08	1.24854e-08	1.01524e-08	1.43947e-08	7.03729e-09	2.00148e-08	6.51144e-09	-6.26111e-08	-1.15302e-08	-2.06548e-08	1.49639e-14
-4.15814e-10	2.17486e-09	1.54016e-09	-3.70305e-10	-3.29042e-09	-1.06332e-09	-2.45148e-09	-3.90751e-09	2.42707e-10	1.04496e-09	-9.02129e-09	3.05502e-10	-3.85516e-09	-3.6317e-09	4.13144e-09	-2.26574e-10	-1.23833e-09	6.26628e-09	1.00191e-09	-1.05722e-09	1.42274e-09	-1.62915e-09	8.43374e-10	1.60509e-10	8.04117e-10	4.69374e-09	3.1692e-09	-4.41501e-10	3.55367e-09	2.33354e-09	2.67775e-16
1.44034e-10	4.27414e-10	1.90594e-10	1.20832e-10	1.60568e-10	-2.84277e-10	4.81133e-10	-7.32655e-12	-9.17926e-11	1.27441e-10	-1.08115e-09	1.84699e-10	1.15153e-10	-5.85904e-11	1.12143e-11	1.6978e-11	-3.26247e-10	1.39601e-10	3.04136e-10	-2.62294e-10	5.2328e-11	-1.6772e-10	-5.40375e-10	-8.14286e-11	8.08473e-10	-3.49875e-10	2.44421e-10	-1.02578e-11	-9.91042e-11	-9.24214e-10	4.15386e-18
1.53991e-11	1.98406e-12	-1.37798e-10	1.60328e-11	2.03606e-11	6.54809e-12	2.82676e-12	-3.43476e-13	-9.33647e-12	-1.00414e-10	-2.53842e-11	-9.47447e-12	-3.41849e-11	-3.89312e-11	1.21638e-10	-7.51523e-11	-7.23539e-12	3.98938e-11	-3.36782e-11	-7.64192e-12	-2.56035e-11	-4.58835e-11	5.05604e-12	-5.15961e-11	6.91416e-11	8.59718e-11	2.58141e-11	-8.37174e-12	2.14675e-11	-5.95242e-11	7.91815e-20
7.58174e-12	-6.19982e-12	-4.79838e-13	5.57371e-12	-3.15647e-12	-5.06726e-13	-3.01014e-12	2.19161e-12	-1.27619e-12	-1.22276e-11	-2.15342e-12	7.76693e-12	3.14808e-12	4.5376e-12	5.79381e-12	6.0584e-12	-3.08854e-12	-8.23764e-12	1.03791e-12	-6.70274e-12	9.68839e-12	-4.83528e-12	4.22184e-13	5.20345e-12	-4.59607e-13	4.09334e-12	-7.15991e-12	-1.21573e-11	-2.79879e-12	1.00215e-12	9.60949e-22
1.24482e-12	3.96274e-13	3.56802e-13	-2.42061e-13	2.87776e-12	-6.26951e-15	-1.43351e-13	4.56799e-13	-3.50714e-13	4.06494e-14	-3.1124e-13	-5.71848e-13	-7.56126e-13	-4.88944e-14	2.82371e-13	-1.79572e-12	3.93078e-13	-1.034e-13	-3.56407e-13	2.58299e-13	2.56162e-13	-6.25134e-13	-5.87039e-13	2.0499e-13	1.11042e-13	-6.23383e-13	1.37193e-13	8.934e-13	-8.01908e-14	-2.21276e-13	1.73056e-23
-2.56407e-14	4.52993e-14	3.33689e-14	-1.22327e-13	8.47626e-14	2.8941e-14	-4.92318e-15	2.22621e-13	-1.60311e-14	-1.21724e-13	3.99264e-14	-1.0226e-14	-5.10892e-14	-5.31103e-15	-3.17149e-14	5.28728e-14	-8.34866e-14	-2.31702e-15	-1.20738e-14	-1.32293e-13	-9.04022e-14	2.30013e-13	-3.17212e-14	1.33338e-14	1.24779e-13	-8.83214e-14	2.55866e-14	5.33914e-14	2.74639e-15	-2.79106e-14	2.14153e-25
-9.32371e-15	-2.43418e-14	1.98501e-15	4.8634e-15	2.32108e-15	1.63751e-14	6.39809e-15	-6.09386e-15	-3.00429e-16	9.69562e-15	-7.7182e-16	2.19721e-14	2.2065e-16	-2.77742e-15	8.69722e-15	7.26937e-15	-5.21183e-15	1.3241e-14	-1.19515e-14	6.19195e-15	-7.55487e-15	1.11213e-15	6.89996e-15	9.65756e-15	-2.54092e-15	-3.56957e-15	-7.54317e-15	9.67942e-15	4.79553e-15	2.66831e-15	2.55513e-27
8.88358e-16	-4.10665e-17	3.46205e-16	-1.09911e-15	9.49412e-16	-1.57263e-15	-2.76578e-16	1.30687e-16	-1.85665e-16	-1.76222e-15	2.5561e-16	-1.79423e-15	-1.91027e-16	-5.56654e-16	1.01937e-15	3.55297e-16	1.23519e-15	2.75684e-16	5.35428e-16	7.03314e-16	-7.29505e-17	-5.98946e-16	2.70376e-15	-3.07041e-16	-4.47967e-17	-2.93391e-15	1.16102e-15	-8.92736e-16	2.11418e-15	6.17961e-16	3.92811e-29
1.36032e-17	6.37239e-17	6.43061e-17	7.82857e-17	-5.67283e-17	2.5794e-17	1.12355e-16	-2.52758e-16	-4.04809e-17	-1.04781e-16	-1.14774e-16	-4.36516e-16	1.00171e-16	2.39141e-17	2.2048e-17	1.90728e-16	-5.08783e-17	-4.15629e-17	1.98417e-16	6.14023e-17	-2.38258e-17	-5.93715e-17	5.63336e-17	-4.88005e-17	-2.18251e-17	-4.61887e-17	4.81458e-17	7.46856e-17	6.87618e-17	-1.33096e-16	4.48762e-31
-1.90235e-17	7.34909e-18	9.88924e-18	-1.22517e-17	-1.90629e-17	-5.5406e-19	-2.72519e-17	-2.38826e-17	8.2071e-18	-2.23988e-17	-3.27409e-17	3.72947e-17	-8.18329e-18	-2.99463e-18	-2.73537e-17	-1.69243e-17	-2.73948e-18	-1.59994e-17	6.24578e-18	1.17845e-17	2.05501e-17	3.27998e-17	2.04461e-18	9.54262e-19	1.92728e-18	9.77331e-19	-4.182e-17	3.52041e-18	3.63715e-18	-7.63123e-18	1.02651e-32
-4.30438e-19	-3.40358e-19	3.20218e-18	1.49204e-18	-1.24486e-19	1.6447e-18	4.05085e-19	-2.85916e-18	-1.3246e-18	-6.59662e-19	4.63053e-18	1.11376e-18	-1.21773e-18	-7.74308e-19	6.14908e-19	8.27342e-19	2.91003e-18	1.14952e-18	5.382e-18	7.35982e-19	-3.30314e-19	5.35343e-18	-1.26451e-18	1.42045e-18	4.30813e-19	-7.704e-19	-1.89262e-20	7.87491e-19	1.82726e-19	1.90201e-18	1.28591e-34
-3.24484e-19	-1.13845e-19	-1.01274e-18	1.02809e-19	-1.42783e-19	1.75836e-20	8.38729e-20	3.98367e-19	6.50216e-20	-4.07699e-20	-3.42788e-19	-5.96212e-20	-8.8266e-20	1.68369e-19	1.43482e-19	7.68947e-19	-3.17126e-20	-4.14631e-20	1.83779e-19	-2.9401e-19	1.83297e-19	5.72569e-20	-1.23761e-19	3.83884e-19	-5.98943e-20	-1.9011e-19	-4.557e-20	-2.15287e-19	-4.72401e-19	6.02452e-20	2.75329e-36
7.87352e-21	-5.96086e-20	4.21201e-21	-6.30604e-22	1.05197e-20	2.98703e-20	-1.26224e-20	6.38619e-21	-8.97437e-22	-1.60698e-21	-1.0659e-20	9.37318e-20	1.99886e-22	3.53134e-21	-8.7004e-21	-1.09526e-20	-5.58692e-20	-5.80008e-20	-1.28186e-20	1.19299e-20	-2.98866e-20	1.81731e-20	-2.14229e-20	-6.23292e-20	-8.71445e-21	-2.64706e-20	5.23869e-21	-2.00198e-20	-2.95635e-20	-6.77275e-20	3.29725e-38
1.74754e-21	3.87756e-21	3.30073e-21	-5.29244e-23	-2.36571e-21	-2.69268e-21	1.58898e-21	-1.73469e-21	1.03613e-21	-6.00975e-21	2.29756e-21	4.03554e-21	-3.35947e-21	-2.7804e-22	7.59074e-22	-1.86622e-22	-1.331e-21	-1.00436e-21	3.80406e-22	1.61535e-21	5.21982e-21	3.50479e-21	-2.22717e-21	-2.83226e-21	-9.20862e-22	2.05426e-21	1.48533e-21	8.29581e-22	1.3488e-21	-2.16789e-23	1.85926e-40
-4.43458e-22	3.47154e-22	4.91446e-22	-9.99547e-22	1.5827e-22	-8.42783e-22	9.88757e-23	-3.10036e-22	2.19969e-22	-8.97855e-22	3.48069e-22	4.83126e-22	-6.53858e-22	-2.23999e-22	1.12476e-21	5.28375e-22	-5.48185e-23	-3.66776e-22	-2.17629e-22	-2.00364e-22	3.33571e-22	3.33857e-22	2.93511e-22	-2.5038e-22	-2.68695e-22	-4.23366e-22	-1.29015e-21	6.58253e-22	1.32885e-22	1.96229e-22	8.63206e-42
8.84169e-23	1.17491e-23	-8.22358e-24	2.8834e-23	3.7287e-23	8.43574e-23	3.26884e-23	-4.04251e-24	-1.87746e-24	-7.59548e-24	1.22176e-22	-3.39961e-23	-9.97584e-23	-5.38687e-23	1.04193e-23	-8.6893e-23	6.60598e-23	-3.65729e-23	1.73173e-24	8.76103e-24	5.02578e-23	1.22668e-22	5.21684e-23	-1.90359e-24	1.2004e-22	-4.07398e-23	-1.57575e-24	1.25538e-23	-4.57313e-24	-1.5207e-23	9.76636e-44
-2.54796e-24	2.32201e-24	-6.93213e-24	1.34242e-23	-2.78682e-24	-1.17048e-23	4.3386e-24	-3.66295e-24	6.22692e-24	-4.07439e-24	-1.8404e-26	-4.88371e-26	-1.68221e-23	-2.85172e-23	3.48291e-25	-1.09906e-23	1.17905e-24	-3.20432e-24	-1.72623e-24	-1.53806e-24	6.76742e-24	-1.69585e-24	1.75795e-24	-1.23576e-24	-2.85458e-24	-1.44733e-24	-1.16497e-23	-8.99073e-24	6.37595e-24	6.93356e-26	2.02741e-45
4.29175e-25	-6.89835e-26	2.17835e-24	1.54293e-25	-2.71183e-25	-3.94334e-25	-2.19471e-25	5.66119e-26	-5.1763e-25	2.65289e-26	-2.26654e-24	-1.80107e-25	6.48509e-25	-9.7165e-25	-8.99029e-25	-1.47853e-26	-8.71026e-25	4.34301e-25	7.29178e-25	7.56131e-26	6.82549e-25	-2.29677e-25	5.16345e-25	-6.3172e-25	1.37766e-25	-2.92241e-25	4.56046e-25	5.61352e-25	7.55515e-26	-1.23738e-26	1.61522e-47
-1.80092e-25	-2.72315e-27	1.19426e-25	3.6126e-26	1.30445e-25	4.11946e-26	2.68024e-26	5.74431e-26	1.54847e-25	2.64614e-26	-4.71559e-26	7.57748e-26	-9.62719e-26	-5.38773e-26	1.53278e-26	-1.74137e-25	-2.07781e-26	-6.42293e-26	-6.81241e-26	8.93651e-26	-7.17909e-26	1.00005e-25	7.32052e-26	-7.69768e-26	4.61733e-27	-6.97508e-27	1.69593e-25	-2.24638e-26	-5.64247e-26	-3.64545e-26	2.23584e-49
-9.93134e-27	9.054e-27	1.94977e-26	1.59921e-28	-1.12235e-26	2.87608e-26	5.64527e-27	-3.03485e-27	-4.68936e-27	-1.89203e-26	-9.12857e-27	1.9976e-27	-4.59042e-27	-2.3905e-27	-1.30216e-26	7.81888e-27	-2.21364e-27	-6.39798e-27	-5.86909e-27	-9.74209e-27	3.85372e-27	5.54262e-28	3.72453e-26	2.0266e-27	-6.37599e-27	-2.13732e-26	-5.97207e-27	-4.22467e-27	4.86021e-28	2.59709e-26	5.08715e-51
5.67767e-28	-1.87259e-27	2.57026e-28	1.11964e-27	3.97705e-28	-2.00259e-27	-1.78732e-27	-6.04076e-28	2.9725e-28	-3.19489e-28	3.26382e-28	1.46968e-27	-3.65456e-28	-6.22926e-28	-6.74599e-28	4.41122e-28	-6.85186e-28	7.457e-28	-2.7646e-28	-3.29938e-27	-5.14697e-28	2.06789e-27	-5.227e-27	7.0733e-28	-1.4854e-27	3.32316e-27	-1.92505e-28	2.18674e-27	1.25848e-27	-3.65507e-28	8.06416e-53
5.07698e-29	-6.98859e-29	-2.57338e-28	1.15629e-29	2.48245e-28	-6.51257e-29	-3.8769e-29	3.40364e-28	2.29496e-28	-4.79441e-29	-5.31922e-29	9.89416e-29	-3.5336e-30	2.89456e-28	6.31455e-29	-2.3595e-28	-5.0215e-29	-3.54673e-29	-3.85545e-28	1.39147e-28	9.77072e-28	1.48153e-28	-2.72028e-28	3.30905e-28	2.85387e-28	-1.2951e-28	5.35979e-29	1.75825e-28	-3.40872e-28	-1.96373e-28	2.08674e-54
1.52134e-29	7.81827e-30	-1.32966e-29	-5.55137e-30	-1.88329e-29	-1.20453e-30	1.14346e-29	5.62201e-30	1.13582e-28	1.83833e-29	-5.55409e-30	-1.03739e-29	-4.81425e-30	-2.06068e-29	-1.53591e-29	1.71018e-29	-3.82834e-29	7.46453e-30	1.43722e-29	-6.32855e-31	-1.00865e-29	-2.1946e-29	-1.25438e-29	-5.31071e-30	-2.76701e-29	2.51706e-31	-1.22097e-29	-7.28731e-30	4.72059e-31	-2.12639e-29	1.92897e-56
-5.99127e-31	-4.64403e-30	5.43566e-31	2.93113e-30	-3.37756e-30	-8.04152e-30	-1.63761e-31	-1.5854e-30	4.71463e-30	-9.87727e-32	2.58348e-32	3.42896e-30	3.8744e-30	2.24695e-30	-8.91645e-31	-1.85994e-30	-4.4385e-31	-1.13156e-30	3.86678e-30	-5.63303e-31	-3.49183e-30	2.48986e-30	-5.37247e-30	-1.30422e-30	1.04366e-29	-8.47644e-31	-2.07169e-30	1.0584e-30	-1.00519e-30	1.39036e-30	3.51438e-58
-1.50318e-31	-1.49315e-31	1.49211e-31	-2.94837e-32	-6.40495e-31	1.32501e-32	-7.50244e-32	-8.05071e-31	-5.96733e-31	-1.46349e-31	2.50819e-31	-2.44207e-32	4.91152e-31	-5.66164e-31	1.79028e-32	-3.70946e-31	3.15255e-32	9.90193e-32	-1.22341e-31	1.91644e-31	4.68825e-31	-6.78026e-32	1.02496e-30	4.61388e-31	2.40005e-31	-1.02246e-31	-3.62903e-33	-5.96262e-32	8.07055e-32	-6.3316e-31	4.30225e-60
-3.23017e-32	-3.44024e-32	-4.2308e-32	-9.41213e-33	-1.52031e-32	2.61061e-33	4.72354e-33	1.31769e-32	-2.28564e-32	-1.06315e-32	-1.39791e-32	2.66342e-32	-7.93349e-33	-4.06012e-32	1.18434e-32	-8.63212e-33	4.38061e-33	1.72865e-32	7.23406e-33	8.16343e-33	-5.64578e-32	-1.19029e-31	1.48005e-32	6.47515e-32	3.9421e-32	-3.42658e-33	-1.32898e-32	-2.18288e-32	-1.65516e-32	-7.47388e-32	3.82886e-62
6.16549e-33	-5.05124e-33	4.95708e-33	1.40537e-32	-7.32864e-33	3.17308e-33	2.76696e-33	-4.38936e-33	2.18141e-33	-4.10365e-33	-3.23418e-34	5.09492e-33	5.44399e-33	-9.93246e-33	3.66049e-33	1.67899e-33	1.41458e-33	2.57459e-33	-2.26836e-33	-1.05266e-34	-6.1145e-34	-9.24584e-33	-1.39872e-33	-1.44437e-33	-5.88131e-33	-9.01129e-34	-2.76626e-34	3.63431e-33	-2.87688e-33	-9.18728e-33	8.13536e-64
5.39928e-34	-1.359e-34	-2.75891e-34	-2.68235e-35	2.5494e-34	-1.41605e-33	4.25025e-34	-6.46829e-34	-1.47267e-33	-5.44698e-34	3.95575e-34	5.23646e-34	-1.24505e-33	-7.35261e-34	1.08332e-33	-1.5766e-33	-1.81487e-33	-5.64499e-34	-3.71826e-34	2.02919e-34	-4.81905e-34	-8.53475e-34	-8.95845e-35	9.61079e-34	2.33017e-34	-2.14062e-34	4.62845e-34	2.36321e-34	4.28473e-34	-6.21525e-34	1.83264e-65
-2.73474e-35	8.70758e-35	-9.88391e-35	3.22692e-35	1.19711e-34	3.75657e-35	-4.23e-35	-1.01313e-34	-1.31318e-35	-9.63596e-35	-7.61262e-35	-9.91056e-35	8.95541e-35	-1.38709e-34	-3.36829e-35	2.76854e-35	-1.3478e-34	-6.57475e-35	7.37769e-35	1.5304e-35	-1.59696e-34	-1.06167e-34	-1.61447e-36	-1.6008e-35	-1.32057e-34	-2.03158e-35	-2.78355e-34	1.28026e-35	3.7718e-35	-1.06739e-35	2.63404e-67
-6.48631e-36	-3.57419e-36	-2.11295e-36	1.31687e-36	2.72725e-36	-5.06887e-36	1.60478e-36	-6.70668e-36	-6.5504e-36	-2.17406e-36	-2.5808e-36	5.62794e-37	-5.24961e-37	-5.97956e-36	-5.10896e-36	1.45285e-37	3.57769e-36	-9.92771e-37	-4.6974e-36	7.98611e-36	-1.13127e-36	-9.22974e-36	-9.97511e-36	5.86928e-36	-1.51242e-36	7.75409e-37	-1.85631e-36	4.90279e-36	-1.31064e-36	1.04268e-36	6.11722e-70
2.39934e-37	3.71014e-37	1.72375e-37	1.69869e-36	-2.18328e-38	1.65507e-37	9.8261e-38	-1.24459e-36	6.26554e-37	6.60149e-37	-1.93276e-36	5.2059e-37	5.31461e-37	-6.28641e-37	4.89061e-37	7.88983e-37	2.08804e-37	-3.78293e-37	1.43581e-36	2.59715e-36	-1.22173e-36	1.43791e-36	1.23585e-36	7.67959e-38	-4.75875e-37	1.33747e-37	-2.49497e-37	3.85563e-37	-2.4695e-37	-1.01208e-37	2.56846e-71
1.51975e-38	1.5042e-37	-1.80086e-37	2.33525e-37	-1.8996e-37	2.0185e-38	-2.35612e-38	-1.59192e-38	3.61636e-39	8.02422e-38	1.28492e-37	-4.40989e-38	-9.42099e-39	-5.94029e-38	-3.50378e-38	9.8233e-38	3.81643e-38	-4.30961e-38	3.16254e-37	-8.55686e-38	1.62252e-37	-8.15867e-39	1.13263e-37	-3.10549e-38	9.4002e-38	8.70092e-39	-4.18313e-38	3.59115e-38	-1.17116e-37	-3.38022e-39	3.63041e-73
2.77584e-38	5.68411e-38	-3.53296e-38	-1.11464e-39	-1.9796e-38	3.56598e-38	-1.62237e-38	6.28985e-39	-2.20136e-39	2.47951e-38	-1.73207e-38	-8.68182e-39	-3.18427e-38	2.03299e-38	1.16718e-38	3.43705e-38	1.25717e-38	-2.03017e-39	9.62411e-39	-1.59698e-38	-4.80659e-39	3.90838e-38	2.12847e-38	9.41285e-38	1.87921e-38	3.47312e-39	-1.15916e-38	6.56024e-39	-3.22052e-38	-1.47616e-38	2.41284e-74
-5.08744e-39	1.75363e-39	3.1299e-39	9.21761e-40	5.88829e-39	2.64896e-39	2.44027e-39	-1.41879e-39	-9.00596e-40	5.86798e-40	7.41069e-40	1.18961e-39	-3.2836e-39	3.41224e-39	-8.30956e-40	3.65847e-39	4.86313e-39	1.36117e-39	-5.09898e-40	-2.72213e-39	-5.57112e-40	2.0243e-39	-3.14831e-39	-4.26478e-40	3.16127e-39	-8.07183e-40	1.21991e-39	-3.13443e-39	6.75714e-39	-5.79479e-40	2.44507e-76
-4.73467e-40	-8.97853e-41	-5.15623e-41	3.19707e-40	-7.30144e-41	7.33435e-41	-3.44329e-40	6.50401e-41	7.62936e-40	2.95176e-40	3.16634e-40	1.66083e-40	2.87815e-40	-5.23385e-41	7.54352e-41	4.05718e-41	8.01113e-41	8.50871e-41	-2.87674e-41	6.90416e-40	-3.28235e-41	-1.55253e-40	-2.0457e-40	-7.69094e-41	3.42499e-40	-1.90335e-40	3.27567e-40	7.2694e-41	5.8784e-41	-3.42356e-40	2.31145e-78
-1.95062e-41	-3.24844e-41	1.04666e-41	1.58857e-42	-5.1524e-41	-3.9164e-41	1.47811e-41	1.05998e-40	-2.22876e-41	-2.0814e-41	2.03849e-41	-2.01563e-41	2.33539e-41	5.17321e-41	-3.43655e-41	-4.41859e-41	-1.45464e-41	5.74798e-41	9.67548e-43	2.12371e-41	-1.75484e-42	-5.31174e-41	7.82931e-42	-8.14671e-42	-9.63558e-42	1.29551e-41	3.71091e-41	-7.34485e-42	3.95494e-41	4.98971e-42	3.54976e-80
-4.09554e-42	1.28445e-42	1.0044e-41	-7.868e-42	-4.46496e-42	3.95255e-42	-1.82778e-43	-3.94214e-42	-1.67874e-42	-2.70951e-42	5.58966e-42	-5.45486e-42	-3.59167e-42	6.23001e-42	6.99665e-42	-3.54014e-42	3.59675e-42	-3.88117e-42	-1.11609e-42	2.7647e-42	-3.11621e-43	-4.81268e-43	7.42622e-43	-1.02851e-41	2.81083e-43	1.15745e-42	-1.43092e-43	-2.26796e-42	1.49698e-41	7.37913e-44	7.90937e-82
1.17779e-42	-1.25744e-42	-9.65773e-45	1.26737e-43	4.36369e-43	3.38323e-43	-7.40822e-43	5.00434e-43	2.66604e-43	-4.74132e-43	3.55423e-43	-8.57266e-43	-6.54784e-43	4.04656e-44	1.90637e-43	-3.98341e-43	4.5136e-44	-7.20097e-44	1.171e-43	-3.98603e-44	5.80094e-43	3.6469e-43	-1.62983e-44	9.07252e-44	-1.08941e-44	5.04739e-43	-1.84415e-45	3.54399e-43	-2.07018e-43	1.60434e-43	6.82074e-84
8.2362e-44	-1.288e-43	3.33438e-44	-4.79783e-44	6.99758e-44	7.28618e-44	-1.7562e-44	3.40036e-44	1.39628e-44	4.7984e-44	-2.77327e-44	-1.15507e-44	7.16018e-44	6.19102e-44	9.46801e-44	-4.1233e-44	3.48674e-44	1.07787e-43	2.59742e-44	-5.12114e-44	5.06048e-45	-1.65102e-44	-1.79482e-44	-4.07657e-44	-1.86384e-44	-8.95112e-44	-2.03705e-43	3.91957e-44	-6.22081e-44	-3.57736e-44	1.36435e-85
-1.27228e-45	-3.1516e-46	3.37529e-45	5.24022e-45	-1.39544e-45	1.25917e-44	1.02123e-45	3.2714e-45	1.85401e-44	1.60133e-45	4.60209e-45	-3.80792e-45	1.03941e-46	4.37843e-45	7.23229e-45	3.49345e-45	1.31782e-44	-3.63482e-45	2.66841e-45	-1.20777e-45	-3.91875e-45	6.3755e-45	-6.01744e-45	7.8861e-45	9.51238e-45	-1.562e-45	1.03713e-45	3.36428e-45	6.32425e-45	-2.14608e-46	1.17371e-87
6.89696e-46	1.15357e-45	7.4777e-46	-7.76759e-47	-3.37308e-47	-1.1642e-45	-1.10358e-45	-2.79262e-46	-6.95322e-47	-1.35903e-45	1.95566e-45	-9.57797e-46	-7.51403e-46	-2.44969e-46	1.31271e-45	-3.18849e-46	1.33411e-45	-2.84221e-45	2.79131e-46	6.96156e-46	1.47259e-45	-3.03725e-46	7.6001e-46	7.21355e-46	-6.13308e-46	-1.20293e-45	-7.66564e-46	-2.61269e-47	2.26203e-46	-1.13431e-45	3.15958e-89
-1.47616e-46	1.60788e-46	-2.45323e-47	4.26895e-48	-4.07453e-47	-1.16377e-46	8.53688e-47	2.58037e-46	-5.40417e-47	-7.59464e-47	5.32513e-47	-4.89302e-47	5.86633e-47	1.05888e-46	3.7264e-47	4.39842e-47	-5.53169e-48	-6.29083e-47	4.22796e-47	3.38584e-47	6.01978e-47	1.86111e-46	-3.46832e-48	-1.48108e-46	-6.60091e-47	-6.78205e-47	-9.87714e-47	2.78481e-47	-1.25037e-46	8.27632e-47	2.78336e-91
-1.52085e-47	2.81646e-48	-2.25563e-47	9.21273e-48	5.58807e-48	-1.05296e-47	-2.51304e-49	1.9958e-48	1.82732e-47	1.10058e-47	-6.67398e-48	-7.42928e-48	7.50502e-48	6.41649e-48	-1.84324e-48	-7.17099e-48	2.00289e-48	7.67269e-47	5.72143e-48	-1.02408e-47	7.11861e-47	2.06785e-48	-2.0755e-47	-6.62157e-48	-7.4502e-48	7.05866e-48	7.52882e-48	6.76563e-48	-6.78125e-48	-1.13095e-47	1.36428e-92
-1.56128e-48	-8.23715e-49	-5.21763e-49	-5.49352e-48	-5.56332e-49	-8.46325e-49	3.8703e-49	1.91694e-48	-1.08571e-48	-1.91658e-48	-2.69308e-48	1.3229e-48	1.44992e-48	-1.7228e-48	1.1739e-48	2.92172e-49	6.55312e-49	-1.41407e-48	1.85233e-48	-5.70948e-49	4.32358e-48	3.22104e-49	2.9272e-49	-5.41143e-50	-1.34263e-48	2.23504e-48	-3.16548e-48	1.49273e-48	1.81281e-48	-1.27606e-48	1.07839e-94
-1.19543e-49	2.50537e-49	5.14426e-50	-5.39196e-49	6.73024e-50	8.30392e-50	2.5033e-49	-5.02905e-50	1.56007e-50	-2.19502e-50	-1.04579e-49	9.97303e-50	1.86068e-49	-1.13915e-49	6.20065e-49	2.25482e-49	-1.09623e-49	3.08841e-50	5.28685e-50	-2.43707e-49	-2.84457e-49	1.69609e-50	-4.55604e-49	4.13123e-49	-1.35082e-49	1.73319e-49	-8.08155e-50	-1.26477e-49	3.51553e-49	-1.15369e-49	1.69391e-96
-8.21441e-50	8.15333e-50	-1.27271e-50	-3.15672e-51	-2.47209e-50	3.0015e-50	3.44572e-51	3.86895e-50	9.50217e-51	-3.02828e-50	-1.19729e-50	4.34697e-50	7.67424e-51	-5.04642e-51	6.61057e-50	-3.97334e-51	4.71169e-52	2.11602e-50	-7.78647e-50	5.54684e-50	3.89512e-50	1.27552e-50	-5.25618e-51	1.12569e-50	4.90084e-50	-7.07343e-51	-5.44478e-50	1.27682e-51	-4.58903e-51	4.82594e-51	4.09827e-98
2.64477e-51	4.15799e-51	5.50214e-52	2.13234e-52	5.0526e-51	-3.54745e-53	6.70316e-51	-1.50784e-51	-1.08432e-52	2.85965e-51	9.43658e-52	-7.34978e-52	-3.22339e-51	2.35229e-51	-1.49408e-51	-2.41793e-51	-4.08834e-52	-7.80347e-51	1.18102e-51	2.67754e-51	-2.8475e-53	3.18294e-51	-5.55886e-51	-6.07886e-51	-3.09101e-51	-9.21986e-52	1.48347e-52	3.75318e-51	-3.06658e-51	8.98071e-52	3.13324e-100
-4.93895e-53	-2.5927e-52	6.4151e-52	1.90886e-52	1.29151e-52	1.10817e-52	1.50921e-52	-4.42408e-52	-1.77444e-52	-1.0202e-52	3.94003e-52	-1.31611e-52	-1.32928e-51	8.64243e-53	3.85745e-52	1.46892e-52	-2.45714e-53	3.50306e-52	-7.62262e-53	7.66494e-53	3.57066e-52	-8.23593e-52	1.16472e-51	-7.00668e-53	3.16691e-52	-8.99271e-52	-4.47472e-52	-2.53293e-52	7.60488e-52	-6.98085e-52	7.46571e-102
-6.20419e-53	5.16111e-53	-4.24258e-53	-2.39685e-53	-2.63136e-53	-3.47418e-53	2.38297e-54	-2.76548e-53	-5.30386e-53	-4.23829e-53	-1.78195e-53	-2.61359e-53	-4.56741e-53	-3.24962e-53	1.18373e-53	5.03081e-53	2.76506e-53	-1.73437e-54	-3.09331e-53	-8.96797e-53	-3.69574e-53	-5.37612e-53	-7.26143e-54	-3.04806e-53	-1.32913e-53	-4.56659e-53	4.40276e-53	1.24651e-53	4.56736e-55	2.81391e-53	4.3133e-104
1.21534e-54	7.21948e-54	3.20701e-54	-7.91707e-54	7.11987e-54	4.3029e-54	-1.08415e-53	6.8265e-56	6.70966e-54	-1.2901e-54	-1.86318e-54	-4.12295e-55	-6.51681e-54	-3.46214e-54	-2.01283e-55	-6.87476e-54	-6.65307e-54	-1.94278e-54	-5.72793e-54	-4.9715e-54	-5.94963e-54	-3.78624e-54	6.40404e-55	-4.12086e-54	-5.2231e-54	1.21677e-54	2.55203e-54	3.76526e-54	7.18977e-54	-1.93153e-55	7.39266e-106
6.88381e-55	-5.55105e-55	-2.29038e-55	6.59486e-56	3.44457e-55	2.51412e-55	-3.44301e-55	1.03457e-54	-6.96681e-56	1.26468e-56	1.13167e-55	-7.12258e-56	2.10103e-55	-2.71464e-55	1.22903e-54	2.38953e-55	-3.79656e-55	5.65097e-55	2.05335e-55	-9.78377e-55	7.09894e-55	1.35621e-54	3.15923e-55	2.80175e-55	1.17078e-54	-5.66257e-55	-3.40006e-55	7.25137e-55	1.19934e-55	-2.10604e-55	1.02939e-107
-5.06263e-56	-1.15354e-55	-2.90803e-56	-8.61104e-56	5.24212e-56	-3.83507e-56	-3.79668e-56	-1.2464e-56	-2.28514e-56	-1.81279e-56	-1.58722e-55	1.26816e-55	7.61434e-56	1.66668e-55	1.22982e-55	5.31171e-56	-5.55908e-56	6.54018e-56	3.52126e-57	-3.26917e-57	2.22013e-56	1.27544e-55	-2.405e-55	4.9247e-56	-1.09378e-55	-6.29862e-57	-1.72935e-55	8.90253e-57	4.25572e-56	-4.18599e-56	2.53563e-109
1.36111e-56	7.013e-57	-6.92669e-57	-6.76756e-57	1.05308e-56	7.43979e-57	1.83533e-56	4.40195e-57	9.09283e-57	2.17106e-56	2.79546e-56	3.2778e-57	7.63131e-58	-8.65743e-57	4.59197e-57	2.88694e-56	4.28266e-57	1.73122e-56	2.06175e-56	1.02696e-56	6.16068e-57	1.55404e-56	-2.80223e-57	2.02638e-56	-2.37014e-56	-5.28073e-57	-3.65424e-57	-2.8914e-56	1.3932e-56	1.12572e-56	6.43336e-111
2.69542e-59	-1.33648e-57	2.00459e-57	-9.65687e-58	1.18241e-58	-2.82143e-58	-7.10157e-59	2.52084e-58	-7.91441e-58	-1.22187e-57	-1.09014e-57	-3.5786e-58	-6.45168e-58	-1.7677e-57	-1.87169e-57	-5.20938e-58	7.58374e-58	1.05309e-57	-3.07892e-58	-1.47372e-58	5.48589e-61	9.98799e-58	1.43618e-57	-5.37101e-58	1.74139e-57	1.81403e-57	-7.04083e-58	-7.75557e-58	-2.61952e-58	-1.33251e-57	3.20653e-113
-7.43991e-59	3.3904e-59	-1.04483e-58	-5.73885e-59	-9.05567e-59	1.03842e-58	-1.91734e-58	1.03847e-58	-1.09444e-59	-1.35698e-58	-7.50923e-59	-3.0255e-59	2.00157e-59	-5.54204e-59	-1.69441e-58	-3.21553e-59	4.1289e-58	-3.47015e-59	1.71382e-58	-7.80583e-59	-6.06867e-59	-1.9091e-58	1.19192e-58	9.79711e-60	-3.75144e-59	-1.17916e-58	-4.00433e-60	-1.23862e-58	-1.60205e-58	-7.93324e-59	4.69937e-115
2.95937e-59	-2.1255e-59	6.12783e-60	-3.41863e-59	3.29296e-59	4.74846e-60	-6.55435e-60	-2.43679e-59	2.14085e-59	3.23112e-60	-1.54656e-60	-1.82666e-59	3.69523e-59	-1.71065e-59	5.34475e-60	1.34223e-59	-8.0617e-60	-1.54382e-59	3.41177e-59	2.75062e-60	3.62719e-59	4.62546e-60	1.20188e-59	1.53118e-60	1.28906e-59	-1.13063e-59	2.5587e-59	7.43969e-60	6.53044e-60	-1.57553e-59	1.12028e-116
2.53253e-61	1.04603e-59	3.15217e-60	9.72543e-61	-3.51369e-60	1.605e-60	1.97168e-60	9.33942e-61	7.19884e-61	-1.41417e-60	-5.77267e-61	1.82415e-60	-3.31754e-61	1.67927e-61	-4.3502e-60	-1.21937e-60	-2.65808e-60	1.81875e-60	3.28709e-60	1.41846e-61	3.54184e-60	5.78293e-61	-1.16174e-60	5.74953e-60	5.24883e-61	-1.69819e-60	8.2346e-60	-2.81832e-61	-1.05692e-60	-1.73991e-60	3.10451e-118
-1.92173e-61	5.70413e-62	2.68715e-63	1.17579e-61	1.03713e-62	-4.88316e-61	6.98851e-62	4.5019e-61	-2.24527e-62	2.7598e-61	-1.0709e-61	1.05744e-61	-2.6433e-61	2.78089e-61	-7.14046e-62	3.70805e-61	3.89068e-61	6.16378e-62	-5.46612e-61	-6.13887e-61	-8.99088e-62	4.47709e-61	3.67326e-61	1.2195e-62	1.22159e-61	1.59866e-61	2.39735e-62	-1.5544e-61	1.64999e-61	-2.27489e-61	2.20786e-120
1.3227e-62	2.50906e-63	4.48223e-62	4.64326e-62	9.89856e-63	1.1895e-62	-2.5773e-62	5.3069e-62	-8.21128e-63	7.4597e-63	2.69444e-63	-2.01019e-62	-1.24889e-64	5.14456e-62	2.77397e-62	8.61048e-63	2.41659e-63	6.09457e-63	1.17393e-62	-1.4654e-62	-4.59186e-62	5.85236e-63	-3.76957e-62	-2.76944e-62	1.91005e-62	2.94682e-62	2.712e-62	4.62304e-62	1.3395e-62	1.34116e-61	3.90897e-122
1.21493e-62	2.87798e-63	-6.368e-63	-1.93553e-63	1.04836e-62	6.13582e-63	3.9326e-63	1.25881e-63	-4.24546e-63	-4.35404e-63	3.89336e-63	5.57968e-63	-5.29301e-63	-2.24477e-63	5.69859e-63	-7.94316e-63	2.00977e-64	8.63095e-63	-2.77584e-63	-5.90123e-63	3.65025e-64	-6.01981e-65	-9.10852e-63	-3.41566e-63	-1.90598e-63	-6.50467e-63	1.0198e-63	-1.58015e-63	4.38492e-63	-2.77338e-64	8.57302e-124
3.30035e-64	1.96416e-64	-4.37695e-64	3.43525e-64	1.02439e-63	-7.75024e-64	5.4536e-64	-5.73828e-64	7.65847e-64	-1.95967e-64	7.51723e-66	-2.34092e-64	1.57967e-64	-1.02864e-63	3.18255e-64	4.36202e-64	6.11459e-64	2.3267e-64	8.73914e-64	1.71061e-64	-7.80635e-64	1.05054e-63	-2.24614e-64	-1.22403e-63	3.98853e-64	-3.53543e-64	-2.08155e-63	1.27306e-64	-7.25486e-65	-9.78805e-65	1.39189e-125
-1.43033e-64	2.23905e-64	-1.09676e-65	-1.13625e-64	1.19976e-64	2.51761e-65	9.806e-65	-5.26053e-65	-6.93549e-65	-4.6144e-65	-6.30913e-65	-1.04026e-64	-7.9396e-65	-1.80184e-64	-5.44516e-65	-5.62306e-65	4.77841e-65	-9.49753e-66	-1.41529e-64	-2.81264e-64	1.53332e-64	5.34459e-65	3.28278e-65	1.00015e-64	3.71512e-65	1.03844e-64	-1.57398e-64	1.67305e-64	1.28313e-64	-6.00629e-65	4.01634e-127
7.52949e-66	2.89325e-65	-4.52688e-66	-4.41515e-66	2.14311e-66	-3.18501e-66	7.91402e-66	7.6908e-66	1.23631e-65	5.53117e-66	-6.98146e-66	-2.68136e-65	-3.99007e-67	1.30624e-65	-1.47568e-66	-1.27889e-65	-6.01709e-66	5.24668e-66	7.89766e-66	2.12658e-65	7.2391e-66	-1.53467e-65	4.75823e-66	6.54123e-67	-3.11962e-66	-5.80996e-66	-6.7042e-66	-6.3345e-66	7.4362e-66	5.13445e-66	3.45752e-129
1.73705e-68	3.3562e-66	-6.58137e-67	-7.10053e-68	-1.38591e-66	-1.48309e-66	-1.5577e-66	-6.24475e-67	8.98903e-67	1.32825e-66	-1.40525e-66	-8.33388e-67	1.59817e-67	-1.5059e-66	1.10617e-66	8.76346e-67	-1.23981e-66	-4.57066e-67	-1.1367e-67	-9.6955e-67	-5.00844e-67	3.51338e-67	-2.86959e-66	1.27775e-66	-4.72304e-67	1.76217e-66	1.19552e-66	-7.34578e-67	-2.00364e-66	5.33191e-67	5.07022e-131
-1.71097e-67	-2.55261e-67	-4.91293e-68	1.05315e-67	3.01948e-68	3.8628e-68	2.62867e-67	-2.33515e-68	-4.82263e-68	-2.52223e-67	2.09047e-67	1.83846e-67	7.78733e-68	7.32132e-69	-1.21043e-67	-1.14545e-67	-1.86527e-67	3.58787e-69	-1.69954e-68	1.04652e-68	4.76322e-67	-4.90603e-67	5.88829e-68	1.84773e-67	-1.16811e-67	-4.76294e-69	-1.56627e-67	9.66614e-68	-1.07893e-67	-1.64019e-67	9.83789e-133
6.70012e-69	-7.64527e-70	-4.87382e-69	8.58026e-70	2.39202e-69	2.09448e-68	4.55401e-69	-8.19301e-68	-5.2375e-69	-9.97728e-69	-1.43011e-68	-1.51677e-69	3.8996e-69	-3.30476e-69	3.52165e-69	-8.32753e-69	4.41913e-69	2.11633e-69	-1.18619e-69	3.42807e-68	1.22775e-68	3.29747e-69	-1.85474e-69	1.01534e-68	-4.93943e-69	-1.30928e-68	9.11378e-69	1.76741e-68	-8.3559e-69	1.15932e-68	9.95352e-135
1.79681e-69	-6.92644e-70	-3.13532e-69	-6.79637e-70	-1.28992e-69	-3.31321e-70	-1.6107e-69	-1.06367e-69	8.32748e-69	-1.07894e-69	-2.96531e-70	2.71925e-70	-5.05529e-70	-1.81181e-70	2.11139e-69	4.1261e-70	3.1848e-70	1.35547e-69	1.91694e-69	-6.68587e-70	5.4399e-69	5.12832e-70	-9.06498e-70	-1.14585e-70	1.14187e-69	5.0847e-70	-3.56948e-69	1.91255e-69	7.28235e-70	-3.01317e-70	1.50423e-136
-1.21777e-70	4.97634e-70	2.19169e-70	-4.10114e-71	-2.9768e-71	1.78046e-70	2.23613e-71	2.31969e-71	2.97243e-70	-7.56285e-70	-2.89309e-70	3.73334e-71	-8.01226e-71	-3.13857e-70	-1.02034e-71	3.36986e-70	1.29394e-70	6.80214e-72	-4.06331e-70	-2.85143e-70	5.39528e-70	-4.40551e-70	3.38119e-71	4.04375e-71	2.12964e-71	1.43843e-70	-5.17296e-71	2.11658e-70	2.39066e-70	8.60924e-72	2.18682e-138
2.77925e-71	1.16323e-71	7.83672e-72	1.36493e-71	2.29714e-71	-1.10802e-71	-5.09436e-71	-1.68362e-71	9.88394e-72	-3.34632e-72	1.60045e-71	-2.01428e-72	2.73106e-71	2.37674e-71	-3.93288e-71	-7.50578e-71	-4.27142e-71	-6.35149e-72	5.91463e-71	2.2551e-71	5.09316e-72	-4.96253e-72	1.33103e-71	3.08556e-71	5.90866e-71	-8.88982e-71	4.46934e-71	-4.1574e-71	-1.73647e-71	-2.52976e-71	3.66579e-140
-1.97713e-73	1.86718e-72	-1.27949e-72	-4.22887e-72	-3.85301e-72	1.57948e-72	4.9522e-72	6.35275e-73	-1.83259e-72	-3.11289e-72	3.15232e-72	9.20296e-72	-5.04794e-73	-2.97346e-72	6.99231e-72	4.95958e-73	4.50116e-72	6.14005e-73	-3.28944e-72	8.41434e-73	1.2819e-72	-1.97534e-73	1.87647e-72	-2.50747e-72	3.1045e-72	2.52804e-72	1.13977e-71	4.56934e-72	-2.80417e-72	-3.13761e-72	4.5941e-142
-4.85425e-74	-1.33896e-72	1.58725e-74	1.44619e-72	1.2289e-73	5.95108e-73	1.15114e-73	7.10853e-74	-2.01056e-73	5.00282e-74	-1.14691e-72	4.66154e-73	1.97826e-73	6.67958e-73	2.05593e-73	1.91965e-72	1.22489e-72	-2.91891e-73	2.83471e-73	-7.23806e-73	4.62908e-73	3.72681e-73	-5.72828e-74	1.12416e-72	-1.12306e-72	-9.01414e-74	2.15556e-73	9.12586e-73	-5.78324e-73	9.36067e-74	1.63646e-143
9.02899e-74	-3.36548e-74	-3.82074e-74	-3.52223e-74	-6.91899e-74	4.40299e-74	5.3987e-75	5.99171e-74	5.63848e-74	2.66033e-74	1.24395e-73	6.09474e-74	-2.24844e-74	-1.44768e-74	-1.66598e-73	1.87055e-74	-3.60285e-74	-5.79439e-74	6.58833e-74	-8.2703e-75	-6.47534e-76	-1.09489e-73	1.38388e-74	1.12858e-73	-1.3416e-73	8.8434e-74	-2.32164e-74	-1.01902e-74	1.56209e-73	4.75155e-74	1.61329e-145
6.44336e-75	6.9283e-75	3.72566e-75	2.13219e-74	1.34313e-75	-6.73975e-75	2.1454e-75	1.17749e-74	5.31573e-75	-2.24032e-76	2.18858e-76	6.92014e-75	-3.88202e-75	-1.46106e-74	-9.18574e-75	5.79982e-75	-1.1735e-74	4.29501e-75	1.66149e-75	1.45107e-74	-3.9713e-75	1.89742e-75	1.99024e-75	-3.97773e-75	-4.48587e-75	-3.35623e-75	-1.18101e-74	-5.32061e-75	-1.72115e-74	5.43205e-75	2.10486e-147
4.92965e-76	-2.95118e-76	3.77212e-76	3.1139e-76	-2.24716e-75	6.33728e-76	9.466e-76	-5.14237e-76	4.25784e-76	-1.46793e-75	2.83614e-76	1.30623e-75	-8.55455e-78	5.56276e-76	-3.54348e-76	2.01166e-75	-5.78168e-76	-7.85898e-76	1.55807e-75	-8.01929e-76	1.12873e-76	9.72392e-76	8.83004e-76	-2.47394e-75	-1.5812e-75	-1.60959e-75	9.30715e-76	1.252e-75	8.02432e-76	-2.38057e-75	4.15025e-149
-4.80575e-77	1.58225e-77	-6.33124e-77	6.641e-77	-1.50176e-76	2.24703e-76	4.82919e-77	1.90138e-77	-7.75179e-77	-5.13188e-77	2.69167e-77	3.33207e-77	-1.37722e-76	-5.28191e-77	3.66858e-77	-4.41821e-77	-2.04384e-77	-3.17149e-77	8.49808e-77	5.89391e-77	3.31907e-76	-4.91302e-78	1.56647e-76	7.823e-77	-1.89107e-77	3.93396e-77	-5.3529e-77	-3.48624e-77	4.20264e-77	6.2374e-77	2.86855e-151
7.79803e-78	6.24314e-78	5.71698e-78	-1.77219e-77	1.7176e-77	1.76666e-77	-3.52635e-78	-2.6493e-77	-1.47932e-77	-9.3861e-78	1.67963e-77	1.30087e-77	-3.91181e-78	-4.37836e-78	-9.65756e-79	7.42068e-78	1.71856e-77	-5.38842e-78	1.32569e-77	-1.98359e-77	-5.6039e-78	3.58241e-78	-8.51025e-78	7.21853e-78	-1.68018e-78	1.23397e-77	-5.41773e-78	-6.85594e-78	-2.38392e-77	-2.65891e-77	5.18581e-153
2.23404e-78	-2.2707e-78	1.6081e-79	-1.70734e-78	3.06659e-78	1.13031e-79	-3.04492e-78	-8.12703e-79	-1.33162e-78	-5.44946e-79	-3.03898e-78	8.39116e-79	6.62149e-79	-2.02244e-78	-5.07021e-79	8.52386e-79	-1.06246e-78	-1.13054e-78	1.4953e-78	6.27063e-80	-5.0596e-78	-4.65117e-80	-1.27482e-78	3.62335e-79	-1.16022e-78	1.91324e-78	-1.26513e-78	1.49203e-78	-3.34679e-79	3.07439e-78	1.00361e-154
2.41379e-79	-2.4028e-79	2.56285e-79	2.54617e-79	6.48131e-79	-2.18581e-79	2.52463e-79	-1.27693e-79	-1.39496e-80	7.94104e-80	7.45487e-80	-1.02917e-79	-8.90611e-80	4.1117e-79	-2.57331e-80	2.0123e-79	-2.25312e-80	1.12471e-79	1.79367e-79	1.01148e-79	2.86803e-79	6.01386e-80	4.60716e-79	7.55955e-79	-3.76495e-79	-2.10869e-80	1.73693e-79	2.01724e-79	1.28026e-79	1.31567e-79	2.20712e-156
4.33476e-80	-5.85478e-80	4.37108e-80	1.57549e-80	7.18881e-81	-4.5561e-80	1.1226e-80	-2.69156e-80	3.75096e-81	-3.20194e-80	-2.67284e-82	-2.98019e-82	-3.09137e-80	-2.2234e-80	1.96909e-80	-8.23329e-80	1.6043e-80	6.37791e-81	-8.31407e-81	2.38245e-80	-4.95722e-81	-2.16087e-80	-1.39862e-80	-5.67006e-81	-1.44669e-80	5.14742e-80	-1.66725e-80	-6.19608e-81	1.10214e-80	-1.72692e-80	2.53486e-158
1.21243e-81	4.38227e-82	7.05987e-82	-2.01195e-81	1.3548e-82	-1.69477e-81	1.83215e-81	2.28254e-81	3.39054e-81	8.91936e-82	-3.68488e-82	3.84258e-81	-1.22279e-81	2.51978e-81	-1.29757e-81	3.74065e-81	3.16631e-81	-1.2371e-81	1.20498e-81	3.37035e-81	4.56822e-82	4.64759e-81	-1.32929e-81	8.2087e-82	-6.29155e-82	-1.91182e-81	-1.96929e-81	1.81842e-81	3.29896e-81	1.23075e-80	2.90589e-160
2.27169e-82	-1.33453e-81	-7.28895e-82	-2.78859e-82	1.38496e-82	-4.93109e-82	-4.18939e-82	-2.62979e-82	-5.3621e-83	7.40556e-82	-1.01079e-82	5.77114e-82	1.07139e-81	8.96314e-82	5.92919e-82	-3.44627e-82	1.07361e-82	1.03331e-82	4.02148e-83	-5.22597e-82	4.0735e-82	1.78738e-82	-4.39778e-82	-1.91985e-82	3.96975e-82	-3.09286e-82	4.39321e-82	-1.2071e-82	5.01793e-82	-1.64002e-81	1.03921e-161
9.98018e-83	-6.78852e-83	2.26334e-83	-5.51638e-84	4.35865e-83	2.06642e-83	-6.69063e-84	1.92693e-82	-1.73515e-82	-2.34903e-83	3.52976e-83	8.72638e-83	7.47719e-83	-2.69435e-83	-3.26359e-84	1.10152e-82	-4.53977e-84	-2.003e-83	7.97048e-83	6.07305e-83	1.34489e-83	3.48267e-83	1.20073e-82	-4.9918e-83	-3.3183e-83	-1.2936e-82	-1.79363e-83	1.38632e-83	-1.77344e-84	-9.85609e-83	1.69427e-163
-2.40263e-84	-1.24556e-83	6.89794e-84	3.79202e-84	-4.97838e-85	1.48012e-84	-4.42271e-84	-5.80704e-84	-3.36143e-84	1.35498e-84	-2.33708e-84	5.97793e-84	-5.34483e-84	-2.1172e-83	2.41992e-84	2.71013e-84	-1.10683e-84	-3.42541e-84	-2.77589e-84	2.81442e-85	-2.79497e-84	-2.44933e-84	2.80637e-83	2.46426e-84	-6.67878e-84	5.53506e-84	1.07818e-83	2.28896e-83	1.36147e-83	3.03873e-84	2.56117e-165
-3.58524e-85	-1.13135e-84	1.13676e-84	-2.52116e-84	4.94671e-85	8.83654e-85	2.55546e-86	-1.10979e-84	1.43926e-84	5.2959e-85	4.91253e-85	2.08809e-85	-2.90997e-85	-1.37282e-85	-7.70678e-85	-1.10495e-84	-2.61595e-85	1.70214e-84	7.19258e-85	-7.45707e-86	1.22897e-84	1.30978e-85	-6.38181e-85	3.79172e-85	1.08451e-84	4.17694e-85	-5.50032e-86	1.51686e-85	4.30391e-86	4.44495e-85	2.30133e-167
-9.8626e-87	5.53298e-86	1.52967e-85	-1.35265e-85	-2.91085e-85	-5.57818e-88	-2.4815e-86	9.7054e-86	7.02521e-86	1.40792e-85	-5.36403e-86	-3.698e-86	4.76274e-86	-1.02583e-85	-6.46409e-86	5.152e-86	-8.15934e-86	-8.64063e-86	1.29242e-86	-9.68234e-86	1.00151e-85	-4.20171e-86	1.27649e-86	-8.66808e-87	7.53079e-86	8.58218e-86	-9.29078e-86	-2.37619e-86	1.8818e-86	-1.57395e-85	2.71307e-169
-1.6518e-87	9.97903e-87	5.41682e-87	-1.03682e-87	-7.42694e-87	-1.31623e-86	2.83434e-87	-1.33107e-86	-1.1894e-86	-1.10981e-87	-5.30926e-87	-1.27659e-87	5.74619e-87	-5.75478e-87	-3.96098e-87	2.09722e-87	-1.83272e-87	9.26932e-87	1.47188e-87	1.4809e-87	1.04617e-87	-5.14585e-87	-9.76232e-87	2.19512e-87	3.92329e-87	-3.66972e-87	-1.31283e-86	-2.29492e-87	-1.3706e-86	5.59804e-87	1.45209e-171
-3.70443e-88	-9.15792e-88	4.55879e-88	6.90574e-88	9.26499e-88	7.88275e-88	9.2143e-88	-5.03357e-87	-1.42345e-88	-1.01201e-87	-1.34708e-88	-1.4545e-87	-6.0966e-88	2.60129e-87	-5.86117e-88	-1.94835e-88	-5.12306e-88	1.1307e-87	5.49333e-88	-1.17909e-87	-1.18005e-87	-5.89137e-88	-3.68316e-87	-4.07538e-88	-1.88453e-87	3.2043e-88	-7.07637e-88	2.47195e-87	-2.54911e-87	1.20781e-88	7.55066e-173
-3.94783e-88	-4.49579e-88	4.78262e-90	-3.22402e-90	-1.2305e-88	-3.2206e-89	-1.52524e-88	-2.95003e-88	7.49288e-89	-6.77799e-89	-4.63347e-88	-3.23716e-89	1.4291e-88	1.42878e-88	-2.28258e-88	2.2742e-88	-2.82745e-88	-9.69856e-89	1.3062e-88	9.28233e-89	-2.18931e-88	3.23147e-89	-3.60853e-88	-2.3395e-89	-8.23182e-89	2.36558e-89	2.20307e-88	5.3003e-89	1.66485e-88	-6.46889e-90	1.23629e-174
-2.97415e-89	1.83031e-89	-1.19519e-89	1.53426e-89	-1.87262e-89	1.77915e-89	-1.46331e-89	-1.98967e-91	-2.59662e-89	-1.27919e-89	3.45018e-91	9.54837e-90	-2.8079e-89	-5.2381e-90	-6.12642e-90	-1.828e-90	-1.76002e-89	-4.62957e-89	8.62863e-90	3.27383e-90	1.81625e-89	-2.5783e-91	-2.81876e-90	3.0041e-89	-3.38318e-89	4.40867e-90	9.83646e-90	3.73011e-90	-5.59035e-90	8.55427e-90	9.42279e-177
1.11707e-90	-3.81764e-91	1.39637e-90	-2.18625e-90	3.83139e-90	5.31984e-90	2.67637e-90	-9.0814e-90	-7.3439e-91	1.65832e-90	3.53439e-90	-1.04138e-90	-2.0757e-90	3.7079e-90	3.00613e-90	1.57492e-91	3.42443e-90	-1.26558e-90	7.55899e-90	-5.28508e-90	2.5219e-90	2.6226e-90	-4.46819e-90	3.25299e-91	1.221e-90	6.90716e-91	4.18806e-90	-5.16076e-91	3.51114e-90	2.7523e-91	3.48608e-178
1.07149e-90	-3.62142e-91	1.74592e-91	-4.89487e-91	8.20136e-91	1.07433e-90	2.91061e-91	3.69796e-91	4.33405e-91	7.93487e-92	3.72454e-91	-5.13892e-92	-2.09421e-91	-1.10027e-92	2.6942e-91	-4.88409e-92	-8.33406e-91	-4.98863e-94	4.14197e-91	-2.46913e-91	-1.6917e-92	-4.56804e-91	-7.27467e-91	-9.79556e-92	-3.99736e-91	-4.4727e-91	-4.75916e-91	2.29429e-91	-2.94456e-91	4.77771e-91	6.68083e-180
4.54444e-92	5.4618e-92	8.84595e-93	-6.22929e-93	9.73163e-94	1.19789e-92	-6.53726e-92	-5.21961e-92	3.87912e-92	7.79052e-92	-5.88152e-92	-5.45189e-93	-2.00482e-92	-8.24235e-93	-1.58425e-92	6.05444e-93	1.05801e-91	-2.71276e-92	1.66374e-92	4.91789e-93	-3.5548e-92	4.0353e-92	4.37675e-93	2.4933e-92	1.90091e-92	5.5103e-92	-1.46613e-92	-1.00318e-91	-3.68042e-92	1.72494e-92	5.52203e-182
-5.92535e-93	-2.70832e-93	-9.85839e-93	-5.96524e-94	-4.65296e-94	3.86908e-94	6.8856e-93	1.3973e-93	3.20408e-93	-9.61803e-93	-2.35104e-93	-6.57436e-94	-1.47003e-93	2.82484e-93	-4.24693e-93	6.44465e-94	-2.26407e-93	7.02402e-93	-1.41227e-93	-8.23503e-94	1.49029e-92	4.42472e-93	-8.27329e-94	-9.00133e-94	3.33347e-93	3.85899e-93	4.72376e-93	3.29798e-93	2.30535e-93	4.06752e-93	7.08401e-184
-3.76846e-94	-9.69833e-94	1.19561e-94	-2.95031e-94	-6.82451e-94	1.81608e-94	-1.22895e-93	-3.74344e-94	1.11369e-94	3.34916e-94	2.11222e-93	2.99441e-94	-8.02815e-94	8.23114e-94	-5.71449e-94	2.57328e-93	-7.87264e-94	8.40508e-94	7.74969e-95	5.35049e-94	3.63818e-94	1.31211e-93	-3.52746e-95	2.90454e-94	-2.59422e-94	4.52196e-94	-6.15496e-95	-4.44977e-94	-2.98386e-94	2.72058e-94	2.04739e-185
3.36128e-96	3.66553e-95	1.05877e-94	-1.07991e-94	3.45476e-95	2.0351e-95	-5.65037e-95	-1.18604e-94	8.37517e-96	1.52565e-95	-1.967e-94	-1.50206e-94	5.39088e-95	-2.08813e-94	-7.29134e-96	-2.58347e-95	1.09177e-94	-3.82414e-95	-9.28063e-95	-1.03287e-94	1.58693e-94	-6.54809e-95	-1.76235e-95	-3.44247e-95	5.16948e-95	8.26908e-95	-1.35781e-94	-6.78664e-95	7.41178e-96	1.32782e-94	2.65748e-187
4.67171e-96	4.69945e-97	-5.57316e-96	-7.1608e-96	-1.08413e-95	-1.04943e-95	9.17187e-97	1.76789e-95	-2.71309e-95	6.79285e-97	-4.34752e-96	-1.09938e-95	-2.00529e-95	-7.69136e-96	-4.89812e-96	-1.0928e-95	-9.50412e-96	1.85868e-96	1.17932e-96	-2.12441e-96	-8.87519e-96	-4.91779e-96	-9.70292e-96	3.38281e-96	2.21755e-96	-1.19479e-95	-6.42948e-96	2.02654e-96	2.3526e-96	3.62946e-96	2.64649e-189
-1.26181e-96	-1.04905e-96	1.82766e-96	5.77689e-97	-5.38809e-97	-3.81508e-97	-8.09459e-97	-1.14231e-96	3.58093e-97	-1.50621e-96	-5.68599e-97	-1.15761e-96	-1.31441e-96	5.8895e-97	-7.95765e-97	-1.01028e-96	3.98155e-96	1.30578e-96	3.16096e-96	-4.61278e-97	1.61378e-96	8.81188e-97	-7.77508e-97	-2.67924e-96	-2.50869e-97	7.16656e-97	-7.00608e-98	1.35679e-96	6.76764e-97	-1.87493e-97	5.83928e-191
-5.35879e-97	1.60368e-97	-3.38694e-98	-4.42204e-98	-1.42533e-97	2.08417e-97	9.1327e-98	1.41633e-98	-5.13827e-98	-7.68505e-98	7.97747e-98	-2.63051e-98	2.10929e-99	-8.77847e-98	-1.45266e-97	9.28488e-98	1.81147e-98	-9.00718e-98	6.01958e-97	-1.81806e-97	-1.13021e-98	-3.35398e-97	-7.26708e-98	-8.89434e-98	4.29028e-98	3.29972e-98	2.25598e-97	-1.70456e-98	-6.89262e-98	-2.46557e-99	1.02985e-192
8.09585e-99	1.03168e-98	4.72058e-98	-2.10905e-98	1.22081e-98	-5.51542e-98	2.8922e-99	6.62098e-99	-6.53664e-100	1.4408e-98	-1.32857e-98	-4.79809e-99	-2.19775e-100	-1.72035e-98	-4.70219e-98	4.01582e-100	-9.53709e-99	2.72735e-98	1.38238e-98	-1.94006e-98	3.74663e-100	3.34634e-99	-2.58669e-98	-9.99255e-99	1.7216e-98	1.46162e-98	1.62011e-98	-2.20679e-99	-4.49767e-99	-1.67263e-98	1.22631e-194
2.71804e-99	1.89337e-99	1.52468e-99	-2.18931e-99	1.6591e-99	2.11934e-99	1.79267e-99	5.61258e-99	-5.27338e-100	5.62975e-100	-2.34752e-99	2.83131e-100	-1.89035e-99	8.67902e-100	1.94312e-99	-1.63899e-100	-5.9826e-99	4.27706e-99	2.34944e-99	-1.12742e-99	7.83954e-99	-6.70015e-100	9.38129e-100	2.39433e-99	4.79508e-99	1.41471e-99	8.13958e-100	1.33675e-99	-5.66113e-100	1.40101e-99	2.33487e-196
-2.12829e-100	-1.90948e-100	-1.51998e-100	1.98019e-100	1.88989e-100	-2.56525e-101	3.95772e-100	-3.0346e-100	-2.48329e-100	8.91657e-101	1.54732e-100	9.85493e-101	-3.38162e-100	-8.83849e-102	1.93437e-101	2.01922e-100	-1.7793e-101	1.43265e-100	5.06662e-100	7.93597e-101	-1.68942e-100	-4.34085e-100	-5.83086e-101	3.55656e-100	-1.06582e-100	2.91666e-100	5.36245e-100	6.86814e-101	3.32018e-101	2.98835e-100	1.79784e-198
-9.16256e-101	-2.66077e-101	-4.33818e-102	1.14792e-101	2.23135e-101	-4.48895e-102	-8.99187e-102	1.03894e-101	-2.42977e-102	2.90192e-101	-4.87008e-101	1.25464e-101	-8.66806e-103	8.27144e-102	3.65902e-101	-7.84804e-101	6.49556e-101	5.04376e-101	-2.83814e-101	4.0805e-101	-7.76741e-102	-2.21323e-101	-3.17649e-101	1.70489e-101	-1.82688e-101	3.10162e-101	-5.41501e-102	-5.19503e-101	4.43504e-102	-4.03207e-101	3.76579e-200
-4.40148e-102	-1.63333e-101	-3.01119e-102	-6.01898e-102	-2.82319e-102	3.00734e-102	-6.96406e-102	-2.20945e-102	2.34799e-103	-2.9294e-102	1.04544e-101	3.43377e-102	4.67151e-103	-1.28147e-102	-2.02895e-103	-1.91711e-102	2.41701e-102	3.02029e-102	-3.70192e-103	7.38589e-102	-6.25836e-102	-2.59186e-102	-1.94647e-102	6.03795e-102	-7.60896e-102	7.33315e-103	-1.15419e-102	2.41539e-102	5.37287e-102	-4.63613e-102	8.08881e-202
1.26004e-102	-5.46016e-103	-8.22331e-104	4.77116e-104	2.15281e-103	-8.45196e-104	-1.82035e-103	4.36056e-104	-5.5778e-103	1.12334e-102	-2.00083e-103	8.46622e-104	-4.07606e-103	6.2225e-103	-6.80585e-103	1.951e-103	1.3439e-103	4.27691e-103	3.08139e-103	1.65813e-103	-7.22242e-104	3.3951e-103	1.14769e-102	-2.8149e-104	-3.14481e-103	3.30464e-103	3.33866e-103	-9.1993e-103	-2.80681e-103	-1.52934e-102	1.00036e-203
3.28341e-104	-1.13534e-103	4.2567e-104	1.52199e-103	-1.20241e-104	-5.3879e-104	-2.05509e-104	-3.26417e-104	-7.9964e-104	1.48855e-103	3.85368e-104	-4.80185e-105	-3.78604e-104	-5.22669e-104	1.16643e-104	1.07504e-103	2.29184e-104	7.24951e-104	-2.75601e-104	-6.95533e-104	-1.72572e-103	1.35974e-104	-8.3193e-105	2.42811e-104	-8.49027e-104	-1.19981e-103	1.79715e-104	-3.45065e-104	5.84283e-104	-1.0532e-104	1.58044e-205
1.21311e-106	-1.48551e-105	5.36362e-105	5.06556e-105	7.32774e-105	1.88335e-104	-3.66855e-104	2.71181e-105	-3.69476e-105	-7.9859e-106	1.73976e-105	3.13542e-105	-1.07503e-104	-2.26173e-105	-1.13104e-104	8.15633e-106	-1.04467e-104	-1.14722e-104	-5.0235e-105	1.19776e-104	-2.39528e-105	-2.9322e-104	-7.44399e-105	8.1742e-108	-4.54873e-105	-6.60698e-105	3.70954e-105	3.04247e-104	2.26819e-105	-5.05992e-105	4.45953e-207
-1.04253e-105	1.86339e-105	-1.11354e-106	2.58738e-105	2.37433e-106	4.86526e-107	1.39815e-105	-7.5726e-106	1.25857e-105	1.89357e-106	3.0733e-107	-3.40822e-107	6.82171e-106	8.61313e-106	2.27767e-105	3.24256e-106	4.9963e-106	-3.62415e-106	-2.19345e-106	5.57778e-106	5.24382e-106	-3.95102e-106	-4.71869e-106	-4.84954e-106	-1.31865e-105	-3.39081e-106	-5.79739e-106	6.02946e-106	8.07888e-106	-2.38643e-105	3.25054e-209
-7.44367e-108	-8.89504e-107	1.39624e-106	2.1887e-106	-9.32393e-109	-1.54197e-107	-3.28253e-106	1.18429e-106	2.30414e-106	-1.48074e-107	-3.68832e-108	2.82759e-106	-2.52003e-108	-1.47674e-106	1.63076e-106	1.62289e-106	1.77035e-107	-1.1195e-108	8.14775e-107	-7.79291e-108	-1.33107e-107	4.51474e-107	1.2493e-106	-6.07164e-107	1.00208e-106	-1.24959e-107	2.38463e-106	3.65998e-106	4.93859e-107	1.34443e-106	6.55456e-211
-2.38064e-107	1.68797e-108	-1.00831e-107	-1.80641e-107	-8.66353e-108	4.97319e-108	-2.73821e-107	1.23058e-107	-2.66497e-107	8.51844e-108	2.46536e-107	-6.45764e-108	-1.56761e-108	6.90157e-109	-1.63881e-107	1.457e-109	1.91517e-107	-2.22279e-107	2.73087e-108	-4.15689e-107	5.64063e-108	-1.02597e-107	1.306e-107	4.63499e-107	9.51485e-108	-3.15387e-108	-3.86786e-108	-3.49222e-108	-3.2314e-107	1.82329e-108	9.92978e-213
9.57212e-109	2.29827e-110	3.51359e-109	3.53837e-108	3.17511e-108	1.04794e-108	6.49984e-109	1.14223e-108	-2.18169e-108	-3.27954e-108	-4.55938e-108	8.70541e-109	-1.35766e-108	-3.64046e-108	2.83114e-108	1.30923e-108	2.3522e-108	6.67912e-108	1.37871e-108	-5.59133e-109	-2.57381e-108	2.68651e-108	1.22626e-108	-6.98568e-109	-6.53117e-109	1.81669e-108	1.23522e-108	9.13667e-109	1.74193e-108	-1.09718e-108	1.6687e-214
-2.02293e-109	-6.81006e-110	8.60087e-110	-7.38796e-111	-1.38614e-109	-2.49886e-110	1.1008e-109	-2.4008e-111	-8.61757e-110	-1.60583e-109	-2.32556e-109	-6.68006e-110	2.75829e-109	-2.48907e-109	5.53046e-109	2.79619e-110	1.5103e-109	-2.63719e-109	-1.00338e-110	-1.50014e-109	1.31563e-109	7.26989e-110	-1.25205e-109	1.94474e-109	1.74626e-111	-3.67923e-109	-1.55382e-109	-1.90163e-109	1.612e-109	1.35292e-109	1.05243e-216
4.45202e-110	-2.40813e-110	-5.4728e-111	9.47909e-111	1.49098e-110	2.68219e-111	-1.79408e-111	-4.02915e-110	7.62385e-111	-1.71476e-110	2.33935e-110	-1.67418e-110	-4.89064e-111	-1.31717e-110	4.64026e-111	1.7371e-111	2.76264e-110	-3.39506e-110	-2.44179e-111	2.24175e-111	-3.79874e-110	2.69167e-110	1.51853e-110	3.88732e-110	6.04246e-110	5.11548e-110	3.32131e-111	2.63314e-110	4.62648e-110	-2.15026e-110	2.13508e-218
-4.7895e-112	-3.20741e-112	7.743e-112	3.05952e-113	-5.76595e-112	1.43636e-111	3.41883e-111	5.47241e-112	-1.81656e-111	-1.6461e-112	2.93037e-111	1.59663e-111	-1.60405e-111	2.4316e-113	-7.14739e-112	7.1533e-112	-3.33529e-111	-3.00692e-111	-4.55732e-111	-1.95518e-111	1.19183e-111	2.27625e-111	5.7734e-111	-3.42163e-112	-2.85048e-111	5.68185e-112	3.75714e-112	-2.43266e-111	1.38656e-111	3.35027e-111	1.45838e-220
3.56209e-112	-2.05778e-112	-7.50004e-112	6.26993e-112	2.74268e-112	1.0109e-112	8.26967e-112	-7.63625e-113	4.54933e-112	-4.38207e-112	-3.61172e-112	2.56891e-112	-1.57892e-112	-1.33003e-112	-6.32892e-113	6.96064e-113	-3.59381e-112	-1.09804e-111	-1.6564e-111	2.34784e-112	2.91384e-112	6.37798e-112	5.44103e-112	-1.344e-112	-1.47561e-112	1.33645e-112	1.4399e-113	-5.07848e-112	5.90708e-113	3.00008e-112	7.87757e-222
9.02337e-113	6.22271e-113	6.30129e-113	2.83657e-113	3.83341e-113	-1.33663e-112	1.13147e-113	-4.67392e-113	-2.22378e-113	6.83292e-113	3.46481e-113	-4.05903e-113	9.88641e-114	-5.95633e-114	2.75607e-113	-9.20594e-113	-1.11866e-113	1.3183e-113	1.60105e-113	6.54504e-113	4.03428e-113	2.30911e-113	-3.52015e-113	1.78883e-113	-1.01238e-112	-6.63288e-113	-8.56493e-115	6.30171e-113	4.95011e-113	-1.28931e-114	8.54482e-224
-3.29876e-114	-5.89369e-114	-3.46533e-114	5.95991e-114	-4.81259e-114	-4.71475e-114	2.30409e-114	-5.59176e-115	-7.92567e-114	-2.49163e-114	-2.903e-114	4.83322e-114	-8.40637e-115	-2.96584e-114	7.61281e-114	3.88967e-114	-4.76803e-114	4.80904e-114	1.56216e-114	5.90702e-114	2.68958e-114	2.15818e-115	-9.21229e-114	9.86227e-115	4.66229e-114	6.87002e-114	-2.04705e-114	-3.14706e-114	3.92108e-115	-2.69355e-114	5.94308e-226
-1.60442e-114	-1.03805e-114	-3.62321e-115	8.35038e-115	-3.52458e-116	-8.84223e-115	2.49765e-115	-5.54504e-116	-1.28543e-114	3.42271e-115	1.91833e-115	-2.25876e-115	-7.74346e-116	-8.26657e-115	-9.19521e-115	-3.61128e-115	-4.29412e-115	6.10687e-115	-4.80884e-115	1.16812e-114	-2.82749e-116	-8.85478e-115	6.25402e-115	6.63284e-115	3.28281e-115	-2.18751e-115	4.44412e-116	1.22636e-114	1.80978e-115	-8.0852e-115	1.49685e-227
-1.25858e-115	1.16105e-116	-5.47526e-116	3.21809e-116	1.36617e-115	-3.89981e-116	-1.59549e-116	9.6669e-116	3.22873e-115	-9.00805e-116	1.61112e-115	-1.49646e-115	-1.61836e-115	3.21184e-117	3.17599e-116	1.46363e-116	1.58187e-115	-9.09087e-116	-2.74946e-116	3.39005e-116	1.95858e-115	-2.23617e-116	-8.13757e-116	-1.53931e-116	1.20721e-115	-2.64013e-115	6.83462e-116	-1.12209e-115	2.33718e-116	-3.04209e-117	4.20936e-229
4.10351e-117	-2.17436e-117	-6.25457e-117	-1.5577e-116	1.31524e-116	-3.43941e-117	-1.85445e-116	-2.07288e-117	2.85663e-117	-4.28106e-116	5.59306e-117	-1.72534e-116	3.08395e-117	2.13677e-117	8.37709e-117	1.15723e-118	-4.05635e-117	-1.96651e-117	1.93217e-116	-1.0543e-116	-1.47518e-117	-1.68888e-118	5.45863e-117	-1.7969e-117	-2.21094e-116	6.79875e-117	1.20274e-116	1.09469e-117	-8.98987e-117	5.87312e-117	4.42673e-231
4.79625e-118	-1.46951e-117	-6.10146e-119	-1.41202e-118	-6.20927e-119	2.85092e-117	1.84126e-117	-1.06323e-117	-1.31869e-117	-8.11143e-118	-8.54232e-118	2.66481e-119	-1.11009e-117	-1.92184e-117	-3.26268e-118	-2.98865e-118	-1.80461e-117	-2.45812e-118	-2.71359e-118	4.6478e-118	6.2853e-119	-7.07338e-118	1.34539e-117	-3.07627e-117	-5.64367e-118	9.20806e-118	1.07201e-117	2.35749e-119	1.37228e-117	-1.30802e-117	4.4609e-233
2.17423e-118	-2.7322e-118	-1.72715e-118	-6.03583e-120	-1.6892e-120	-8.93962e-120	-3.96285e-119	-6.67034e-119	2.55005e-118	-1.12786e-118	1.28175e-118	1.00987e-118	1.53494e-118	-1.41302e-118	-1.26414e-118	-2.02414e-119	-3.32387e-119	1.36405e-118	-1.87544e-118	3.38395e-118	7.62752e-119	-1.56575e-118	4.73135e-119	3.75791e-118	2.30826e-118	2.93757e-119	-8.89397e-119	5.09572e-119	2.57815e-119	-2.36843e-118	7.86779e-235
1.25016e-120	6.40819e-120	7.7768e-120	5.34193e-120	-8.99007e-121	-5.1966e-120	7.58813e-120	-1.10556e-119	-2.94837e-119	1.31342e-119	1.93722e-119	-1.06879e-119	4.37472e-119	2.75599e-120	-1.89924e-119	-5.84448e-120	4.23265e-120	-2.20035e-119	2.0971e-119	2.99594e-120	7.62002e-121	6.39763e-120	5.56853e-120	-2.2034e-119	-1.37307e-119	-1.4277e-120	5.88574e-119	-6.33793e-120	-1.29222e-119	2.68278e-119	1.02773e-236
1.84832e-120	-4.92611e-120	-3.44817e-121	1.16624e-120	-5.10719e-123	-5.50102e-121	-2.84482e-121	-7.06333e-121	4.23363e-120	-6.62681e-121	-4.92855e-120	4.43115e-121	-6.35603e-121	-1.39414e-120	5.51124e-121	1.3879e-120	-1.68725e-120	1.64294e-120	-9.79906e-121	3.50882e-120	1.33962e-120	-2.67723e-120	-1.79887e-120	2.13618e-120	-1.98361e-123	1.72539e-120	-1.84636e-120	4.94805e-121	-8.93547e-121	6.50698e-121	1.20904e-238
4.49595e-121	-1.49142e-121	-8.05652e-122	6.05388e-122	-1.51473e-121	-1.31075e-121	5.88779e-122	-1.60695e-121	3.36334e-121	4.19346e-122	-2.78045e-121	1.93804e-121	4.16028e-121	1.88121e-121	-5.41686e-121	-9.67926e-121	1.11957e-121	7.57774e-122	-3.6224e-121	3.41835e-121	-4.00349e-121	2.70304e-122	-2.20331e-121	3.90173e-121	8.62392e-121	-1.2642e-122	4.61898e-121	-1.84747e-121	2.5668e-121	-2.10339e-122	3.65829e-240
4.15644e-122	5.3404e-122	1.1932e-122	-2.0012e-122	2.70037e-122	-9.2087e-122	-2.72135e-122	1.40013e-122	-1.66315e-121	-2.93731e-122	9.53652e-122	1.3741e-123	-7.29393e-122	2.99766e-122	-1.79246e-122	-7.22469e-123	3.06565e-122	1.29594e-122	3.65072e-122	-5.56093e-123	-6.54703e-122	-8.26689e-122	4.93369e-122	3.87615e-122	4.98153e-122	-2.26824e-122	-2.29135e-122	-1.19273e-121	-1.17477e-121	2.81334e-123	1.08565e-241
1.83606e-123	1.44521e-122	8.76384e-123	3.23494e-123	2.71188e-123	-1.42128e-123	1.84908e-123	-3.83732e-124	8.91043e-123	-3.1366e-123	-1.78017e-123	3.38596e-123	4.29613e-123	-4.35484e-123	6.85874e-124	5.28784e-124	-4.30605e-123	7.221e-123	1.19746e-122	2.63958e-123	8.84404e-124	-5.96948e-123	-2.16476e-123	-1.28277e-123	2.73728e-123	3.78905e-125	-9.30611e-123	1.79455e-123	-2.964e-123	1.69792e-123	8.27262e-244
9.58355e-124	4.2842e-124	4.73506e-124	-2.88157e-124	1.90633e-124	1.23148e-124	-1.1943e-124	5.57261e-124	4.81768e-124	1.33252e-124	-3.15672e-124	1.1017e-123	-4.21692e-124	-2.81108e-124	-1.41442e-124	1.95059e-124	-4.49671e-124	-4.45452e-124	-7.13563e-124	9.65029e-124	-1.99693e-124	4.28157e-124	2.65121e-125	2.0147e-124	1.90962e-124	5.1279e-124	-1.43933e-124	3.51095e-125	4.50805e-125	-7.50479e-124	6.65588e-246
-6.22145e-125	-7.26866e-125	-8.86216e-125	-2.08233e-124	2.39791e-125	-3.46299e-126	4.84953e-125	5.80339e-125	-3.6544e-125	3.36376e-126	1.53752e-125	2.74817e-125	8.95085e-125	5.32399e-125	2.8599e-125	-1.19125e-124	2.72837e-125	7.255e-126	-2.1443e-124	-9.73632e-125	-6.92663e-125	-3.68054e-125	-1.67195e-125	2.91206e-125	1.033e-124	8.36567e-126	-1.70425e-124	-1.67286e-126	7.43274e-125	-1.82453e-124	2.37008e-247
-1.09549e-125	7.16775e-127	-9.80923e-128	-3.6477e-126	5.78798e-126	-7.05292e-126	3.30427e-126	-6.54191e-126	-4.91851e-127	-2.62391e-126	4.86452e-126	-9.83622e-126	-9.37699e-126	1.37345e-125	1.06216e-125	4.41081e-126	-4.34785e-126	8.62338e-126	9.70128e-126	-7.31505e-126	-7.39657e-127	3.07267e-127	-1.5256e-125	-5.98975e-127	-1.00507e-125	-8.08438e-127	-5.98714e-127	1.5829e-125	-2.61605e-125	3.54398e-126	2.33133e-249
2.3135e-127	1.2801e-128	2.8317e-126	1.27877e-127	8.96884e-127	-1.51352e-126	1.83523e-127	-6.75212e-127	-3.99283e-128	7.27228e-127	2.48725e-127	7.82672e-127	8.31314e-128	-7.68311e-127	-1.51243e-126	2.10081e-126	1.98178e-127	-5.8851e-127	-8.48428e-127	1.45026e-126	2.69511e-127	-4.27522e-127	-2.09278e-126	2.48888e-126	1.81464e-126	1.71847e-126	-7.61407e-127	-1.46146e-127	9.43334e-127	-6.34165e-127	4.23539e-251
1.09206e-127	-2.58418e-127	-5.8877e-128	2.05789e-128	-4.38675e-127	2.20442e-127	5.682e-127	-3.31122e-129	2.19983e-128	6.33053e-128	-3.54456e-128	-1.725e-128	-4.84332e-129	-7.92935e-128	3.71775e-127	1.98888e-127	-7.17242e-128	7.58686e-128	1.64565e-127	4.18021e-127	-1.68755e-127	-8.09195e-128	-1.18836e-128	1.3633e-127	7.59192e-128	-1.30473e-127	-2.0132e-127	-7.82599e-128	5.58462e-129	-1.6204e-127	1.19882e-252
-6.20896e-129	1.93456e-128	-6.89967e-129	9.62482e-129	-2.12173e-129	-8.6363e-129	-9.70834e-129	5.04396e-128	1.05201e-128	4.08195e-129	4.51067e-130	-1.37462e-129	1.14205e-129	-1.29933e-129	-1.28662e-128	-3.03622e-128	-6.33469e-130	3.63004e-128	-1.92287e-128	2.35418e-128	-2.20391e-128	-2.15595e-128	4.58152e-129	-3.43303e-129	1.7232e-129	6.90019e-129	5.81939e-129	3.33654e-129	2.48794e-128	-1.5605e-128	8.67383e-255
-1.92833e-129	2.70481e-129	6.92897e-130	4.35492e-129	-2.12407e-129	-9.65617e-132	7.45191e-130	-3.27885e-129	7.88163e-130	1.61372e-129	-2.12093e-129	-7.30858e-130	2.89698e-129	7.73955e-130	-1.14013e-129	2.72399e-129	1.37687e-129	-5.41541e-129	-1.66898e-129	-1.51355e-129	3.10031e-129	-1.09094e-129	-1.79245e-129	-3.24391e-129	1.12781e-129	-1.04382e-130	1.46009e-129	1.61832e-130	8.9852e-130	3.64158e-129	1.50613e-256
-7.44546e-131	-2.37423e-131	-7.18172e-131	2.70228e-131	8.96982e-132	-1.4347e-130	-2.57156e-130	-1.11288e-130	-2.80158e-130	-2.59931e-130	-1.54315e-131	7.14237e-130	-8.80169e-131	6.84505e-131	-1.36909e-131	-1.40746e-130	-2.13274e-130	1.4583e-130	-1.80643e-130	-5.92934e-130	-1.04135e-130	-3.51414e-131	-4.00343e-130	9.77171e-131	1.05227e-130	-1.80404e-130	3.78778e-131	5.80277e-132	3.39236e-130	5.40949e-130	1.88568e-258
-4.95849e-131	-4.4545e-132	-7.59553e-133	-1.08134e-131	6.39708e-132	-3.5694e-131	1.93258e-131	-1.1692e-130	-4.8837e-131	-6.53521e-132	1.44773e-131	3.66483e-131	-2.5387e-132	-2.15287e-131	6.32909e-132	-4.16521e-132	1.1628e-131	-1.36315e-131	-6.93045e-132	2.95133e-131	9.75649e-132	5.83388e-132	2.34663e-131	-1.44558e-132	7.44976e-131	3.33251e-131	1.8664e-131	2.22893e-132	6.79446e-131	4.74717e-132	3.60374e-260
-4.93441e-132	7.8458e-132	1.06976e-133	3.57412e-132	-1.9794e-132	1.78184e-132	-5.51967e-132	2.17399e-133	-5.2715e-132	-1.85702e-132	3.84702e-132	1.05632e-132	9.40466e-133	-5.39323e-133	-4.72083e-132	-5.24003e-132	-6.38908e-133	2.44416e-132	3.49011e-132	1.84445e-132	-2.26102e-132	1.87674e-132	4.60946e-132	-6.76087e-132	-2.1757e-133	1.5851e-132	7.54502e-132	-2.9255e-133	-4.54356e-133	-1.27596e-132	3.93333e-262
-1.58777e-133	1.4082e-133	-3.16392e-133	4.02406e-133	-2.01038e-134	5.73698e-133	3.2814e-133	-1.95501e-132	-2.47748e-133	3.01258e-133	-1.18403e-132	3.02641e-133	1.50216e-134	6.91565e-134	-4.6937e-133	-2.0996e-133	2.81517e-133	1.32812e-133	5.23971e-133	7.63323e-133	-7.75031e-133	-1.24482e-132	6.12867e-133	-8.43025e-133	1.23238e-132	-1.58921e-133	-5.72461e-134	7.59855e-134	-2.60474e-133	9.23932e-133	1.31466e-263
-3.69026e-134	2.35971e-133	2.26756e-134	1.29169e-134	-8.07323e-135	1.02432e-133	-5.13331e-134	-2.50402e-134	3.1233e-134	-9.94849e-134	1.37134e-133	-1.43266e-133	1.53439e-134	5.91549e-134	-1.25578e-134	1.00341e-134	1.03312e-134	2.02741e-134	1.52827e-134	2.54026e-134	-2.93671e-134	5.30276e-134	-8.5156e-134	-5.69e-134	-1.68732e-133	-5.1437e-135	6.58182e-134	3.16025e-134	-3.77083e-134	-2.39656e-133	2.33986e-265
-8.14507e-135	2.46698e-135	-2.06396e-135	-7.87267e-137	1.46834e-134	-5.47629e-135	-1.61147e-134	-1.64423e-135	6.20453e-135	2.07178e-134	3.5428e-135	1.95016e-136	3.43866e-135	-1.03937e-135	7.38772e-136	-2.41714e-134	1.59367e-134	-2.55836e-135	-5.29209e-135	1.10883e-134	-2.03778e-135	8.19044e-135	-8.61772e-135	-4.74848e-135	8.20924e-136	-3.48961e-135	1.29061e-134	7.56286e-135	-2.94171e-134	9.34536e-135	3.43154e-267
-2.57875e-135	6.26201e-137	-1.35382e-135	2.11116e-136	-4.39959e-136	-1.72017e-135	-2.79307e-135	2.60885e-135	3.55056e-136	-2.44247e-136	1.34114e-135	4.65199e-135	1.30323e-135	-1.92856e-135	-1.2368e-135	1.47723e-135	-1.67384e-135	1.18937e-135	-9.2772e-136	-6.09634e-136	-6.35103e-136	-6.23613e-137	1.79623e-135	-1.14008e-135	-1.01499e-136	-4.47667e-136	2.09834e-135	-3.69395e-136	3.94104e-136	1.81999e-135	7.76462e-269
4.28759e-137	1.40171e-136	-8.2469e-137	-2.30247e-137	5.36171e-137	-3.76841e-137	-5.59292e-137	5.45746e-137	5.63425e-137	1.58855e-136	-2.73159e-136	2.07554e-138	-7.67376e-137	1.27128e-136	-2.42656e-137	7.96503e-137	5.67554e-137	7.27065e-137	9.08495e-137	-4.84468e-137	4.87742e-137	5.83522e-139	4.60694e-138	-1.07202e-136	-2.32096e-137	3.78323e-137	5.60298e-137	9.44868e-137	3.84974e-137	-4.55893e-137	2.2183e-271
-1.98053e-137	3.14121e-138	1.53005e-137	-1.08029e-137	-6.36816e-138	5.81382e-138	-6.65293e-138	1.6591e-138	4.52612e-138	1.14458e-137	-1.97048e-138	6.38644e-138	-2.84809e-137	1.09617e-137	2.11933e-137	6.00864e-138	-1.04699e-137	-6.23674e-138	-2.80195e-137	-1.14202e-137	-6.27955e-138	1.50569e-137	2.57733e-137	7.75114e-139	5.17323e-139	-3.29651e-138	1.67599e-137	-2.35342e-138	-7.87986e-138	5.62896e-139	4.84205e-273
-7.15491e-139	2.14745e-138	1.05689e-138	-8.0913e-139	1.11076e-139	-1.91494e-138	2.09236e-138	-8.38702e-139	-9.27305e-139	1.38261e-138	-1.71274e-139	1.57592e-139	8.49479e-139	1.09379e-138	-2.45729e-139	-3.36145e-138	-4.65345e-139	-1.43789e-138	4.74266e-138	-1.37211e-138	-2.6926e-138	3.4005e-139	-2.33929e-139	5.45673e-138	-1.32918e-138	1.19279e-138	-6.87164e-139	-2.68609e-139	7.7472e-139	2.58579e-139	1.00016e-274
-1.4114e-140	-3.22853e-140	-1.52229e-139	-2.16583e-139	-2.58698e-139	8.53798e-140	2.31204e-140	-4.56122e-139	1.99344e-139	3.79236e-139	-8.69236e-141	-2.50056e-139	9.20277e-140	4.49532e-139	-7.19917e-140	-3.39136e-140	1.70327e-139	1.53305e-140	1.43512e-139	-7.05102e-140	-1.69322e-139	-3.91333e-139	-4.67233e-140	1.84836e-139	1.89514e-139	1.70183e-139	3.79347e-139	-5.83654e-140	-1.69552e-139	-4.01631e-140	1.33268e-276
-1.39235e-140	2.92048e-140	-1.39342e-140	2.27174e-140	5.4191e-141	8.05841e-140	3.0986e-140	-6.57692e-141	2.22388e-140	-9.47962e-141	-1.09639e-140	-1.17483e-140	-2.185e-140	-4.62576e-140	2.1029e-140	2.90022e-140	3.30159e-140	-7.27652e-141	8.12777e-140	-2.37991e-140	4.84972e-140	-5.70866e-140	5.91304e-141	-2.39855e-141	3.97992e-140	2.00241e-140	9.55243e-141	1.97718e-141	3.54059e-140	-4.55595e-140	3.34032e-278
2.34046e-142	-2.2588e-141	5.41962e-142	-1.02948e-141	-5.3333e-141	6.12211e-142	-4.08544e-141	-1.57356e-141	3.95665e-142	3.35242e-141	-8.01942e-141	-2.83544e-141	-1.19813e-140	3.82691e-141	-1.03274e-142	-5.58915e-142	-3.51015e-141	3.25824e-141	-6.31394e-141	2.05074e-142	-2.68848e-141	-6.41454e-142	9.47347e-142	-1.6862e-142	-1.10809e-141	-1.01867e-141	1.99645e-141	2.11691e-142	3.03451e-141	8.28453e-142	3.84364e-280
-2.02854e-142	-7.92771e-142	-2.47299e-142	-4.01772e-143	9.47054e-142	-9.70071e-143	-5.64356e-142	-1.37403e-142	1.56504e-142	-4.39359e-142	2.59268e-142	3.61536e-142	-1.68779e-141	-7.17762e-142	7.81458e-142	-4.69947e-142	4.73346e-142	2.1636e-142	-7.14358e-142	-4.01439e-142	3.83675e-143	5.41218e-143	-1.47981e-142	-3.94941e-142	1.05085e-141	-1.05517e-142	-9.00882e-142	-2.26043e-142	5.05327e-143	-4.53495e-142	9.89781e-282
-4.58566e-143	-5.73986e-143	-3.72964e-143	-8.41476e-143	8.97484e-143	-3.28906e-143	-8.43993e-143	-5.85836e-143	6.18343e-143	-2.07765e-143	5.30423e-143	-6.24203e-143	8.23144e-143	2.15369e-143	7.01451e-143	1.91002e-143	4.69823e-143	3.97213e-143	-5.11511e-143	-4.65338e-143	-4.22488e-143	-1.12193e-142	1.55943e-142	-3.82161e-143	-1.76948e-142	-1.59154e-142	1.56896e-142	8.10267e-143	-1.32291e-143	-2.63019e-143	1.94458e-283
7.67521e-144	2.13619e-144	9.90862e-144	-9.175e-144	5.07087e-144	-3.09866e-144	-4.45376e-144	-1.35133e-144	1.06455e-144	3.74002e-144	6.73222e-144	-3.25519e-144	-7.38706e-144	-1.71277e-143	3.50274e-144	-8.50249e-145	1.28446e-143	2.23205e-143	6.47393e-144	9.9232e-146	1.15343e-143	3.81602e-144	-1.08374e-143	-1.12255e-143	5.48173e-145	2.17661e-143	4.12299e-144	-5.32756e-144	-3.89396e-144	1.02365e-143	2.47034e-285
-1.18144e-144	8.40421e-145	2.47295e-145	-3.74681e-145	-8.25877e-145	9.7248e-145	1.64102e-145	-5.05428e-145	6.70363e-145	-2.98254e-145	-2.88976e-145	-1.05692e-145	4.08112e-145	6.09045e-145	1.4376e-144	-7.65845e-145	-1.47016e-145	3.70984e-144	1.60093e-144	1.18283e-144	-1.03931e-144	-1.60356e-144	7.43279e-147	1.39065e-145	-3.6173e-145	7.35298e-146	2.64041e-145	3.2643e-145	1.35426e-144	1.14145e-145	3.16147e-287
1.13114e-145	-2.21293e-145	-7.88415e-146	-2.90417e-145	1.55659e-145	1.81337e-145	2.30451e-145	-7.68784e-146	1.18526e-145	1.57973e-148	6.63546e-146	1.37222e-145	1.91674e-145	1.20042e-146	6.43879e-146	-1.18502e-145	-9.64771e-146	-8.69274e-147	-1.17404e-145	-8.63533e-146	-7.26837e-147	-1.97905e-146	-3.38267e-146	-9.69981e-147	-8.51156e-146	-9.80888e-146	8.55487e-146	-1.31101e-145	1.35053e-145	-5.00075e-146	4.55226e-289
3.99657e-147	1.4219e-146	2.2659e-146	1.96721e-147	-1.29098e-147	5.95052e-147	3.93037e-147	-6.14445e-147	5.64925e-147	-7.87637e-147	-2.44543e-146	1.63208e-146	4.0749e-147	5.35211e-147	1.69564e-146	-3.37984e-147	-4.63945e-147	-1.0866e-146	2.25985e-146	7.90037e-147	-1.21618e-146	-5.977e-147	2.76612e-146	9.21847e-147	-1.17574e-147	4.34055e-147	-8.25743e-147	-6.85113e-147	-1.49737e-146	1.86065e-146	4.58048e-291
2.99881e-147	3.28344e-147	-2.66026e-148	-1.67018e-147	-3.48757e-148	-2.90225e-149	-1.93658e-148	-1.75807e-147	7.89217e-148	3.26877e-147	-2.70418e-147	3.77298e-147	-2.169e-147	4.21953e-148	1.13981e-147	-1.82346e-148	4.11076e-148	-1.33296e-147	4.34872e-148	-1.69752e-148	-2.09469e-148	2.34297e-147	6.3736e-148	-2.54599e-149	-4.53941e-147	-1.47655e-147	1.68525e-147	-1.71201e-148	5.5062e-149	-4.8811e-147	1.22543e-292
2.42113e-149	-4.43548e-149	-3.85141e-150	-2.24754e-148	2.03222e-148	3.24283e-148	-1.49152e-148	-6.15252e-149	-2.67959e-149	-7.4456e-149	3.74401e-148	-4.45414e-149	2.54492e-148	4.47237e-148	-1.01713e-148	1.22053e-148	-3.22081e-148	1.71522e-148	-4.16837e-148	-4.98245e-149	2.15196e-148	-6.34689e-149	-1.05885e-149	-3.40906e-148	1.27483e-148	-3.03476e-148	-1.56868e-148	-1.19083e-148	-1.16175e-149	-2.19687e-148	1.33562e-294
-6.45129e-149	-2.15e-150	-2.5153e-150	-2.94926e-150	2.30823e-149	-9.42031e-150	-1.05194e-149	-2.25831e-150	-4.80014e-150	-9.82157e-150	-2.0279e-149	2.42339e-150	-3.35083e-149	-8.88098e-150	1.9599e-150	9.34438e-150	-2.6544e-150	1.21761e-149	3.86104e-150	9.95216e-150	-1.47234e-150	-1.5395e-149	-2.73056e-149	5.56817e-149	7.85319e-150	-4.9113e-149	-1.57936e-149	1.25802e-149	-2.23305e-150	3.6978e-149	1.53566e-296
-1.03226e-150	1.31066e-150	1.07391e-150	-1.96859e-150	-3.78912e-150	2.07014e-150	-3.09317e-150	-1.82945e-150	-3.63349e-150	-4.13825e-150	-1.56847e-150	2.18144e-150	-1.77561e-150	2.35707e-150	1.7777e-150	-6.03848e-151	-1.55285e-150	3.28133e-151	-3.73832e-150	8.92772e-151	-9.4158e-153	-1.35904e-150	3.31179e-150	9.12376e-151	-6.21892e-150	-1.30169e-150	-1.20697e-150	4.46635e-150	1.46058e-151	8.73825e-150	2.5824e-298
-1.50853e-151	2.94302e-151	1.83413e-151	-3.76839e-151	-2.41875e-151	4.77639e-151	4.16557e-151	5.07975e-152	-5.01795e-152	-3.44649e-152	2.95321e-151	-6.02002e-151	9.04664e-152	-2.8011e-151	-3.79562e-152	2.7735e-151	8.35868e-152	2.46992e-152	1.30163e-151	-9.37591e-154	-2.16579e-151	1.50781e-150	-3.83329e-151	-3.34116e-152	1.93325e-151	-1.95687e-151	1.22704e-151	6.64741e-151	-3.97495e-151	2.46481e-151	4.61045e-300
-6.40302e-152	-7.01423e-152	4.56019e-152	8.47965e-152	-4.2404e-152	5.17229e-153	2.84673e-152	3.35476e-152	1.36627e-151	1.1394e-151	-5.32703e-152	5.46691e-152	-1.6092e-152	8.57484e-152	2.60329e-152	1.33559e-152	1.72737e-151	-4.8048e-152	9.95704e-152	-2.17167e-152	4.60657e-152	3.6076e-153	8.52853e-152	9.72692e-153	-1.79001e-151	-7.35782e-152	2.39892e-152	-1.89204e-152	1.35806e-152	5.59216e-152	1.6173e-301
2.3313e-152	1.19782e-152	-2.57144e-153	2.24002e-153	-5.89491e-153	1.83755e-153	-1.04391e-152	-1.40909e-152	2.65613e-153	-3.67355e-153	2.08636e-154	1.28493e-153	1.29751e-153	-1.07662e-152	-9.14863e-154	2.47125e-153	7.4604e-153	-2.72239e-152	-3.52981e-153	2.28174e-153	-1.93819e-152	-2.72479e-154	-2.91331e-153	1.34165e-152	8.13337e-153	-1.11021e-152	3.36779e-153	-2.80574e-154	6.39917e-153	-5.19301e-153	2.83847e-303
-1.74948e-153	2.00439e-154	-1.42398e-154	4.39705e-154	6.10592e-154	-5.68047e-155	-2.9896e-154	-9.15496e-154	-1.19944e-154	8.90652e-154	-6.1167e-154	1.17429e-154	1.32196e-153	-2.91609e-154	-1.52572e-153	1.23372e-153	1.33423e-153	1.31394e-154	7.16355e-154	4.42631e-154	6.31584e-154	6.04376e-154	3.61413e-154	-5.55862e-154	-9.92416e-154	-1.8432e-153	-3.77875e-154	3.92592e-154	2.32572e-154	-2.15833e-154	1.99863e-305
5.58636e-155	7.70245e-155	-6.01459e-155	-1.06784e-154	5.58501e-155	7.8641e-155	-8.33702e-156	4.21412e-155	1.02139e-155	1.67896e-156	5.19522e-155	-8.95935e-155	-1.73105e-154	1.69109e-154	-1.79213e-155	-8.67989e-155	7.9165e-155	-1.46615e-154	-7.61092e-155	3.20892e-155	-6.8842e-155	-8.44217e-155	1.10563e-154	6.19662e-155	-1.99324e-154	1.76643e-156	1.40975e-154	-2.57012e-155	7.30993e-155	-1.87618e-154	2.75802e-307
2.82555e-156	-1.00788e-155	-1.08051e-155	-9.621e-156	5.82989e-157	-6.72024e-156	6.65446e-156	9.5505e-156	-3.91375e-156	-8.64764e-156	-5.45639e-156	-1.52412e-155	1.5021e-156	8.47577e-156	-5.83695e-156	1.024e-156	5.79522e-156	1.95132e-155	-2.67461e-155	2.54512e-155	-2.41386e-155	1.04053e-155	-9.52927e-156	-6.40581e-156	1.04685e-155	2.66645e-155	-6.67828e-156	4.27912e-156	-2.05897e-155	-1.81081e-155	0
7.43729e-157	-3.33966e-156	9.84795e-157	1.17336e-156	-1.39115e-157	-2.08976e-156	-1.72945e-156	-1.30507e-156	-1.1058e-157	4.79246e-157	5.88279e-157	-1.46689e-157	-5.52967e-157	8.59817e-157	1.21128e-156	6.53621e-157	-3.54344e-157	3.60117e-158	1.86356e-156	-3.9128e-156	-1.8697e-157	-1.15951e-156	-5.16955e-159	-3.09323e-156	1.8523e-158	9.25975e-157	4.18966e-156	1.11511e-157	-1.55052e-156	2.92476e-156	0
-8.23551e-158	-3.97583e-157	-1.6451e-157	4.15513e-157	-7.88924e-158	9.35626e-159	-2.32538e-157	1.60236e-157	6.2013e-159	-1.20122e-157	-1.13642e-157	1.1364e-157	-6.90085e-157	-1.25092e-157	-1.27355e-157	-2.75358e-157	8.9364e-158	2.39375e-157	1.98323e-157	-1.00123e-157	1.58196e-158	1.92275e-157	-1.07894e-157	3.03573e-158	-7.78378e-158	5.63972e-158	-2.63894e-158	6.47224e-158	-6.22199e-157	-8.85395e-158	0
-2.491e-159	-1.96848e-158	-1.64933e-158	-9.11127e-159	-1.77337e-158	-6.33171e-158	-1.9112e-158	9.63085e-158	-5.09313e-158	-1.39409e-158	5.10887e-159	-5.80406e-159	1.02495e-158	3.03985e-159	-1.60848e-158	5.41389e-159	-6.06791e-159	-1.99577e-158	-6.73969e-159	2.00164e-158	2.2591e-159	1.79139e-159	5.00115e-159	-6.62302e-159	1.41778e-159	7.32772e-159	6.65678e-158	-3.66065e-158	2.57711e-158	1.67306e-158	0
7.17943e-159	3.87018e-160	3.23445e-160	-6.23032e-160	4.11213e-160	5.80679e-159	2.57366e-159	-2.7498e-159	3.48146e-160	-6.35676e-159	-6.00111e-160	-8.81759e-160	-2.65696e-159	4.06867e-159	6.13633e-159	1.50876e-159	2.03221e-159	1.59475e-159	1.48339e-159	1.28758e-159	3.1894e-159	6.50004e-160	-5.43389e-161	-1.42624e-159	-4.5164e-159	-1.50143e-159	-9.99054e-160	-3.02782e-159	-2.26657e-159	-1.1176e-159	0
3.59527e-160	1.99005e-160	-2.28501e-160	2.87791e-160	9.62162e-161	-4.44326e-161	-1.90673e-160	-4.2151e-160	-4.86462e-160	-4.52741e-160	1.9354e-160	-1.37471e-160	3.27856e-160	-4.37864e-161	-1.93449e-160	-6.90348e-160	-2.41709e-160	4.19234e-161	-2.54404e-160	2.43973e-160	-2.71123e-160	3.4487e-160	9.68921e-161	-4.00253e-160	3.63326e-160	2.74759e-160	4.61614e-160	1.68559e-160	7.21765e-161	8.80468e-161	0
-2.65596e-160	-3.25815e-161	3.73043e-161	-2.14848e-161	3.451e-161	-1.56559e-161	-2.02299e-161	1.71645e-161	-3.07989e-162	-8.01477e-161	-1.19657e-161	-2.95181e-161	-1.22066e-161	5.5988e-161	5.52445e-161	6.36742e-161	-6.96437e-161	1.20352e-161	-4.39804e-161	2.6212e-161	-1.70793e-161	6.95221e-161	3.97418e-161	-2.00332e-162	-9.56561e-162	1.51397e-160	-4.86817e-161	-5.96666e-161	-1.28476e-161	-9.01827e-161	0
3.90962e-162	-3.52046e-162	1.98718e-162	-2.57503e-162	8.40452e-163	1.44768e-162	-3.04336e-162	-2.68403e-163	5.3916e-162	1.46595e-161	-6.45011e-162	-5.70227e-163	4.13565e-162	2.42677e-162	-4.01553e-162	-1.8592e-161	1.19636e-162	6.65506e-162	1.9711e-162	3.5665e-163	2.56446e-162	1.57384e-162	9.42659e-162	-1.65512e-161	-2.34682e-162	-9.5189e-162	4.5763e-162	6.25667e-163	2.64793e-162	-1.43574e-162	0
9.38992e-163	-6.80712e-163	1.24653e-162	-2.43274e-163	9.1374e-163	1.01077e-162	-7.28889e-163	5.79748e-163	3.40101e-163	2.43306e-162	1.25527e-162	6.85017e-163	1.37466e-162	-6.52542e-163	7.01801e-163	5.38404e-163	-6.97688e-164	7.57613e-163	-6.78285e-163	2.3391e-163	-1.11934e-162	-4.44058e-163	-4.23013e-163	3.27987e-163	2.26121e-163	-2.24125e-164	-7.7916e-163	6.97418e-163	-6.05504e-163	1.75636e-164	0
1.70279e-163	-8.12128e-163	-4.98308e-164	7.5678e-164	5.8241e-163	-1.3514e-162	-1.23965e-164	5.12222e-165	-4.08641e-163	4.7082e-163	3.76093e-163	-2.53826e-164	-9.05067e-163	1.2192e-163	2.03079e-163	5.42997e-164	5.01943e-164	3.85942e-163	-1.28403e-163	3.82471e-163	-6.36505e-163	6.51481e-163	-8.56331e-163	2.19806e-163	3.7033e-163	1.43756e-162	-2.43895e-163	1.18402e-163	4.18886e-163	-5.61681e-163	0
1.70279e-163	-8.12128e-163	-4.98308e-164	7.5678e-164	5.8241e-163	-1.3514e-162	-1.23965e-164	5.12222e-165	-4.08641e-163	4.7082e-163	3.76093e-163	-2.53826e-164	-9.05067e-163	1.2192e-163	2.03079e-163	5.42997e-164	5.01943e-164	3.85942e-163	-1.28403e-163	3.82471e-163	-6.36505e-163	6.51481e-163	-8.56331e-163	2.19806e-163	3.7033e-163	1.43756e-162	-2.43895e-163	1.18402e-163	4.18886e-163	-5.61681e-163	0
1.70279e-163	-8.12128e-163	-4.98308e-164	7.5678e-164	5.8241e-163	-1.3514e-162	-1.23965e-164	5.12222e-165	-4.08641e-163	4.7082e-163	3.76093e-163	-2.53826e-164	-9.05067e-163	1.2192e-163	2.03079e-163	5.42997e-164	5.01943e-164	3.85942e-163	-1.28403e-163	3.82471e-163	-6.36505e-163	6.51481e-163	-8.56331e-163	2.19806e-163	3.7033e-163	1.43756e-162	-2.43895e-163	1.18402e-163	4.18886e-163	-5.61681e-163	0
1.70279e-163	-8.12128e-163	-4.98308e-164	7.5678e-164	5.8241e-163	-1.3514e-162	-1.23965e-164	5.12222e-165	-4.08641e-163	4.7082e-163	3.76093e-163	-2.53826e-164	-9.05067e-163	1.2192e-163	2.03079e-163	5.42997e-164	5.01943e-164	3.85942e-163	-1.28403e-163	3.82471e-163	-6.36505e-163	6.51481e-163	-8.56331e-163	2.19806e-163	3.7033e-163	1.43756e-162	-2.43895e-163	1.18402e-163	4.18886e-163	-5.61681e-163	0
1.70279e-163	-8.12128e-163	-4.98308e-164	7.5678e-164	5.8241e-163	-1.3514e-162	-1.23965e-164	5.12222e-165	-4.08641e-163	4.7082e-163	3.76093e-163	-2.53826e-164	-9.05067e-163	1.2192e-163	2.03079e-163	5.42997e-164	5.01943e-164	3.85942e-163	-1.28403e-163	3.82471e-163	-6.36505e-163	6.51481e-163	-8.56331e-163	2.19806e-163	3.7033e-163	1.43756e-162	-2.43895e-163	1.18402e-163	4.18886e-163	-5.61681e-163	0
1.70279e-163	-8.12128e-163	-4.98308e-164	7.5678e-164	5.8241e-163	-1.3514e-162	-1.23965e-164	5.12222e-165	-4.08641e-163	4.7082e-163	3.76093e-163	-2.53826e-164	-9.05067e-163	1.2192e-163	2.03079e-163	5.42997e-164	5.01943e-164	3.85942e-163	-1.28403e-163	3.82471e-163	-6.36505e-163	6.51481e-163	-8.56331e-163	2.19806e-163	3.7033e-163	1.43756e-162	-2.43895e-163	1.18402e-163	4.18886e-163	-5.61681e-163	0
1.70279e-163	-8.12128e-163	-4.98308e-164	7.5678e-164	5.8241e-163	-1.3514e-162	-1.23965e-164	5.12222e-165	-4.08641e-163	4.7082e-163	3.76093e-163	-2.53826e-164	-9.05067e-163	1.2192e-163	2.03079e-163	5.42997e-164	5.01943e-164	3.85942e-163	-1.28403e-163	3.82471e-163	-6.36505e-163	6.51481e-163	-8.56331e-163	2.19806e-163	3.7033e-163	1.43756e-162	-2.43895e-163	1.18402e-163	4.18886e-163	-5.61681e-163	0
1.70279e-163	-8.12128e-163	-4.98308e-164	7.5678e-164	5.8241e-163	-1.3514e-162	-1.23965e-164	5.12222e-165	-4.08641e-163	4.7082e-163	3.76093e-163	-2.53826e-164	-9.05067e-163	1.2192e-163	2.03079e-163	5.42997e-164	5.01943e-164	3.85942e-163	-1.28403e-163	3.82471e-163	-6.36505e-163	6.51481e-163	-8.56331e-163	2.19806e-163	3.7033e-163	1.43756e-162	-2.43895e-163	1.18402e-163	4.18886e-163	-5.61681e-163	0
1.70279e-163	-8.12128e-163	-4.98308e-164	7.5678e-164	5.8241e-163	-1.3514e-162	-1.23965e-164	5.12222e-165	-4.08641e-163	4.7082e-163	3.76093e-163	-2.53826e-164	-9.05067e-163	1.2192e-163	2.03079e-163	5.42997e-164	5.01943e-164	3.85942e-163	-1.28403e-163	3.82471e-163	-6.36505e-163	6.51481e-163	-8.56331e-163	2.19806e-163	3.7033e-163	1.43756e-162	-2.43895e-163	1.18402e-163	4.18886e-163	-5.61681e-163	0
1.70279e-163	-8.12128e-163	-4.98308e-164	7.5678e-164	5.8241e-163	-1.3514e-162	-1.23965e-164	5.12222e-165	-4.08641e-163	4.7082e-163	3.76093e-163	-2.53826e-164	-9.05067e-163	1.2192e-163	2.03079e-163	5.42997e-164	5.01943e-164	3.85942e-163	-1.28403e-163	3.82471e-163	-6.36505e-163	6.51481e-163	-8.56331e-163	2.19806e-163	3.7033e-163	1.43756e-162	-2.43895e-163	1.18402e-163	4.18886e-163	-5.61681e-163	0
1.70279e-163	-8.12128e-163	-4.98308e-164	7.5678e-164	5.8241e-163	-1.3514e-162	-1.23965e-164	5.12222e-165	-4.08641e-163	4.7082e-163	3.76093e-163	-2.53826e-164	-9.05067e-163	1.2192e-163	2.03079e-163	5.42997e-164	5.01943e-164	3.85942e-163	-1.28403e-163	3.82471e-163	-6.36505e-163	6.51481e-163	-8.56331e-163	2.19806e-163	3.7033e-163	1.43756e-162	-2.43895e-163	1.18402e-163	4.18886e-163	-5.61681e-163	0
1.70279e-163	-8.12128e-163	-4.98308e-164	7.5678e-164	5.8241e-163	-1.3514e-162	-1.23965e-164	5.12222e-165	-4.08641e-163	4.7082e-163	3.76093e-163	-2.53826e-164	-9.05067e-163	1.2192e-163	2.03079e-163	5.42997e-164	5.01943e-164	3.85942e-163	-1.28403e-163	3.82471e-163	-6.36505e-163	6.51481e-163	-8.56331e-163	2.19806e-163	3.7033e-163	1.43756e-162	-2.43895e-163	1.18402e-163	4.18886e-163	-5.61681e-163	0
1.70279e-163	-8.12128e-163	-4.98308e-164	7.5678e-164	5.8241e-163	-1.3514e-162	-1.23965e-164	5.12222e-165	-4.08641e-163	4.7082e-163	3.76093e-163	-2.53826e-164	-9.05067e-163	1.2192e-163	2.03079e-163	5.42997e-164	5.01943e-164	3.85942e-163	-1.28403e-163	3.82471e-163	-6.36505e-163	6.51481e-163	-8.56331e-163	2.19806e-163	3.7033e-163	1.43756e-162	-2.43895e-163	1.18402e-163	4.18886e-163	-5.61681e-163	0
1.70279e-163	-8.12128e-163	-4.98308e-164	7.5678e-164	5.8241e-163	-1.3514e-162	-1.23965e-164	5.12222e-165	-4.08641e-163	4.7082e-163	3.76093e-163	-2.53826e-164	-9.05067e-163	1.2192e-163	2.03079e-163	5.42997e-164	5.01943e-164	3.85942e-163	-1.28403e-163	3.82471e-163	-6.36505e-163	6.51481e-163	-8.56331e-163	2.19806e-163	3.7033e-163	1.43756e-162	-2.43895e-163	1.18402e-163	4.18886e-163	-5.61681e-163	0
1.70279e-163	-8.12128e-163	-4.98308e-164	7.5678e-164	5.8241e-163	-1.3514e-162	-1.23965e-164	5.12222e-165	-4.08641e-163	4.7082e-163	3.76093e-163	-2.53826e-164	-9.05067e-163	1.2192e-163	2.03079e-163	5.42997e-164	5.01943e-164	3.85942e-163	-1.28403e-163	3.82471e-163	-6.36505e-163	6.51481e-163	-8.56331e-163	2.19806e-163	3.7033e-163	1.43756e-162	-2.43895e-163	1.18402e-163	4.18886e-163	-5.61681e-163	0
1.70279e-163	-8.12128e-163	-4.98308e-164	7.5678e-164	5.8241e-163	-1.3514e-162	-1.23965e-164	5.12222e-165	-4.08641e-163	4.7082e-163	3.76093e-163	-2.53826e-164	-9.05067e-163	1.2192e-163	2.03079e-163	5.42997e-164	5.01943e-164	3.85942e-163	-1.28403e-163	3.82471e-163	-6.36505e-163	6.51481e-163	-8.56331e-163	2.19806e-163	3.7033e-163	1.43756e-162	-2.43895e-163	1.18402e-163	4.18886e-163	-5.61681e-163	0
1.70279e-163	-8.12128e-163	-4.98308e-164	7.5678e-164	5.8241e-163	-1.3514e-162	-1.23965e-164	5.12222e-165	-4.08641e-163	4.7082e-163	3.76093e-163	-2.53826e-164	-9.05067e-163	1.2192e-163	2.03079e-163	5.42997e-164	5.01943e-164	3.85942e-163	-1.28403e-163	3.82471e-163	-6.36505e-163	6.51481e-163	-8.56331e-163	2.19806e-163	3.7033e-163	1.43756e-162	-2.43895e-163	1.18402e-163	4.18886e-163	-5.61681e-163	0
1.70279e-163	-8.12128e-163	-4.98308e-164	7.5678e-164	5.8241e-163	-1.3514e-162	-1.23965e-164	5.12222e-165	-4.08641e-163	4.7082e-163	3.76093e-163	-2.53826e-164	-9.05067e-163	1.2192e-163	2.03079e-163	5.42997e-164	5.01943e-164	3.85942e-163	-1.28403e-163	3.82471e-163	-6.36505e-163	6.51481e-163	-8.56331e-163	2.19806e-163	3.7033e-163	1.43756e-162	-2.43895e-163	1.18402e-163	4.18886e-163	-5.61681e-163	0
1.70279e-163	-8.12128e-163	-4.98308e-164	7.5678e-164	5.8241e-163	-1.3514e-162	-1.23965e-164	5.12222e-165	-4.08641e-163	4.7082e-163	3.76093e-163	-2.53826e-164	-9.05067e-163	1.2192e-163	2.03079e-163	5.42997e-164	5.01943e-164	3.85942e-163	-1.28403e-163	3.82471e-163	-6.36505e-163	6.51481e-163	-8.56331e-163	2.19806e-163	3.7033e-163	1.43756e-162	-2.43895e-163	1.18402e-163	4.18886e-163	-5.61681e-163	0
1.70279e-163	-8.12128e-163	-4.98308e-164	7.5678e-164	5.8241e-163	-1.3514e-162	-1.23965e-164	5.12222e-165	-4.08641e-163	4.7082e-163	3.76093e-163	-2.53826e-164	-9.05067e-163	1.2192e-163	2.03079e-163	5.42997e-164	5.01943e-164	3.85942e-163	-1.28403e-163	3.82471e-163	-6.36505e-163	6.51481e-163	-8.56331e-163	2.19806e-163	3.7033e-163	1.43756e-162	-2.43895e-163	1.18402e-163	4.18886e-163	-5.61681e-163	0
1.70279e-163	-8.12128e-163	-4.98308e-164	7.5678e-164	5.8241e-163	-1.3514e-162	-1.23965e-164	5.12222e-165	-4.08641e-163	4.7082e-163	3.76093e-163	-2.53826e-164	-9.05067e-163	1.2192e-163	2.03079e-163	5.42997e-164	5.01943e-164	3.85942e-163	-1.28403e-163	3.82471e-163	-6.36505e-163	6.51481e-163	-8.56331e-163	2.19806e-163	3.7033e-163	1.43756e-162	-2.43895e-163	1.18402e-163	4.18886e-163	-5.61681e-163	0
1.70279e-163	-8.12128e-163	-4.98308e-164	7.5678e-164	5.8241e-163	-1.3514e-162	-1.23965e-164	5.12222e-165	-4.08641e-163	4.7082e-163	3.76093e-163	-2.53826e-164	-9.05067e-163	1.2192e-163	2.03079e-163	5.42997e-164	5.01943e-164	3.85942e-163	-1.28403e-163	3.82471e-163	-6.36505e-163	6.51481e-163	-8.56331e-163	2.19806e-163	3.7033e-163	1.43756e-162	-2.43895e-163	1.18402e-163	4.18886e-163	-5.61681e-163	0
1.70279e-163	-8.12128e-163	-4.98308e-164	7.5678e-164	5.8241e-163	-1.3514e-162	-1.23965e-164	5.12222e-165	-4.08641e-163	4.7082e-163	3.76093e-163	-2.53826e-164	-9.05067e-163	1.2192e-163	2.03079e-163	5.42997e-164	5.01943e-164	3.85942e-163	-1.28403e-163	3.82471e-163	-6.36505e-163	6.51481e-163	-8.56331e-163	2.19806e-163	3.7033e-163	1.43756e-162	-2.43895e-163	1.18402e-163	4.18886e-163	-5.61681e-163	0
1.70279e-163	-8.12128e-163	-4.98308e-164	7.5678e-164	5.8241e-163	-1.3514e-162	-1.23965e-164	5.12222e-165	-4.08641e-163	4.7082e-163	3.76093e-163	-2.53826e-164	-9.05067e-163	1.2192e-163	2.03079e-163	5.42997e-164	5.01943e-164	3.85942e-163	-1.28403e-163	3.82471e-163	-6.36505e-163	6.51481e-163	-8.56331e-163	2.19806e-163	3.7033e-163	1.43756e-162	-2.43895e-163	1.18402e-163	4.18886e-163	-5.61681e-163	0
1.70279e-163	-8.12128e-163	-4.98308e-164	7.5678e-164	5.8241e-163	-1.3514e-162	-1.23965e-164	5.12222e-165	-4.08641e-163	4.7082e-163	3.76093e-163	-2.53826e-164	-9.05067e-163	1.2192e-163	2.03079e-163	5.42997e-164	5.01943e-164	3.85942e-163	-1.28403e-163	3.82471e-163	-6.36505e-163	6.51481e-163	-8.56331e-163	2.19806e-163	3.7033e-163	1.43756e-162	-2.43895e-163	1.18402e-163	4.18886e-163	-5.61681e-163	0
1.70279e-163	-8.12128e-163	-4.98308e-164	7.5678e-164	5.8241e-163	-1.3514e-162	-1.23965e-164	5.12222e-165	-4.08641e-163	4.7082e-163	3.76093e-163	-2.53826e-164	-9.05067e-163	1.2192e-163	2.03079e-163	5.42997e-164	5.01943e-164	3.85942e-163	-1.28403e-163	3.82471e-163	-6.36505e-163	6.51481e-163	-8.56331e-163	2.19806e-163	3.7033e-163	1.43756e-162	-2.43895e-163	1.18402e-163	4.18886e-163	-5.61681e-163	0
1.70279e-163	-8.12128e-163	-4.98308e-164	7.5678e-164	5.8241e-163	-1.3514e-162	-1.23965e-164	5.12222e-165	-4.08641e-163	4.7082e-163	3.76093e-163	-2.53826e-164	-9.05067e-163	1.2192e-163	2.03079e-163	5.42997e-164	5.01943e-164	3.85942e-163	-1.28403e-163	3.82471e-163	-6.36505e-163	6.51481e-163	-8.56331e-163	2.19806e-163	3.7033e-163	1.43756e-162	-2.43895e-163	1.18402e-163	4.18886e-163	-5.61681e-163	0
1.70279e-163	-8.12128e-163	-4.98308e-164	7.5678e-164	5.8241e-163	-1.3514e-162	-1.23965e-164	5.12222e-165	-4.08641e-163	4.7082e-163	3.76093e-163	-2.53826e-164	-9.05067e-163	1.2192e-163	2.03079e-163	5.42997e-164	5.01943e-164	3.85942e-163	-1.28403e-163	3.82471e-163	-6.36505e-163	6.51481e-163	-8.56331e-163	2.19806e-163	3.7033e-163	1.43756e-162	-2.43895e-163	1.18402e-163	4.18886e-163	-5.61681e-163	0
1.70279e-163	-8.12128e-163	-4.98308e-164	7.5678e-164	5.8241e-163	-1.3514e-162	-1.23965e-164	5.12222e-165	-4.08641e-163	4.7082e-163	3.76093e-163	-2.53826e-164	-9.05067e-163	1.2192e-163	2.03079e-163	5.42997e-164	5.01943e-164	3.85942e-163	-1.28403e-163	3.82471e-163	-6.36505e-163	6.51481e-163	-8.56331e-163	2.19806e-163	3.7033e-163	1.43756e-162	-2.43895e-163	1.18402e-163	4.18886e-163	-5.61681e-163	0
1.70279e-163	-8.12128e-163	-4.98308e-164	7.5678e-164	5.8241e-163	-1.3514e-162	-1.23965e-164	5.12222e-165	-4.08641e-163	4.7082e-163	3.76093e-163	-2.53826e-164	-9.05067e-163	1.2192e-163	2.03079e-163	5.42997e-164	5.01943e-164	3.85942e-163	-1.28403e-163	3.82471e-163	-6.36505e-163	6.51481e-163	-8.56331e-163	2.19806e-163	3.7033e-163	1.43756e-162	-2.43895e-163	1.18402e-163	4.18886e-163	-5.61681e-163	0
1.70279e-163	-8.12128e-163	-4.98308e-164	7.5678e-164	5.8241e-163	-1.3514e-162	-1.23965e-164	5.12222e-165	-4.08641e-163	4.7082e-163	3.76093e-163	-2.53826e-164	-9.05067e-163	1.2192e-163	2.03079e-163	5.42997e-164	5.01943e-164	3.85942e-163	-1.28403e-163	3.82471e-163	-6.36505e-163	6.51481e-163	-8.56331e-163	2.19806e-163	3.7033e-163	1.43756e-162	-2.43895e-163	1.18402e-163	4.18886e-163	-5.61681e-163	0
1.70279e-163	-8.12128e-163	-4.98308e-164	7.5678e-164	5.8241e-163	-1.3514e-162	-1.23965e-164	5.12222e-165	-4.08641e-163	4.7082e-163	3.76093e-163	-2.53826e-164	-9.05067e-163	1.2192e-163	2.03079e-163	5.42997e-164	5.01943e-164	3.85942e-163	-1.28403e-163	3.82471e-163	-6.36505e-163	6.51481e-163	-8.56331e-163	2.19806e-163	3.7033e-163	1.43756e-162	-2.43895e-163	1.18402e-163	4.18886e-163	-5.61681e-163	0
1.70279e-163	-8.12128e-163	-4.98308e-164	7.5678e-164	5.8241e-163	-1.3514e-162	-1.23965e-164	5.12222e-165	-4.08641e-163	4.7082e-163	3.76093e-163	-2.53826e-164	-9.05067e-163	1.2192e-163	2.03079e-163	5.42997e-164	5.01943e-164	3.85942e-163	-1.28403e-163	3.82471e-163	-6.36505e-163	6.51481e-163	-8.56331e-163	2.19806e-163	3.7033e-163	1.43756e-162	-2.43895e-163	1.18402e-163	4.18886e-163	-5.61681e-163	0
1.70279e-163	-8.12128e-163	-4.98308e-164	7.5678e-164	5.8241e-163	-1.3514e-162	-1.23965e-164	5.12222e-165	-4.08641e-163	4.7082e-163	3.76093e-163	-2.53826e-164	-9.05067e-163	1.2192e-163	2.03079e-163	5.42997e-164	5.01943e-164	3.85942e-163	-1.28403e-163	3.82471e-163	-6.36505e-163	6.51481e-163	-8.56331e-163	2.19806e-163	3.7033e-163	1.43756e-162	-2.43895e-163	1.18402e-163	4.18886e-163	-5.61681e-163	0
1.70279e-163	-8.12128e-163	-4.98308e-164	7.5678e-164	5.8241e-163	-1.3514e-162	-1.23965e-164	5.12222e-165	-4.08641e-163	4.7082e-163	3.76093e-163	-2.53826e-164	-9.05067e-163	1.2192e-163	2.03079e-163	5.42997e-164	5.01943e-164	3.85942e-163	-1.28403e-163	3.82471e-163	-6.36505e-163	6.51481e-163	-8.56331e-163	2.19806e-163	3.7033e-163	1.43756e-162	-2.43895e-163	1.18402e-163	4.18886e-163	-5.61681e-163	0
1.70279e-163	-8.12128e-163	-4.98308e-164	7.5678e-164	5.8241e-163	-1.3514e-162	-1.23965e-164	5.12222e-165	-4.08641e-163	4.7082e-163	3.76093e-163	-2.53826e-164	-9.05067e-163	1.2192e-163	2.03079e-163	5.42997e-164	5.01943e-164	3.85942e-163	-1.28403e-163	3.82471e-163	-6.36505e-163	6.51481e-163	-8.56331e-163	2.19806e-163	3.7033e-163	1.43756e-162	-2.43895e-163	1.18402e-163	4.18886e-163	-5.61681e-163	0
1.70279e-163	-8.12128e-163	-4.98308e-164	7.5678e-164	5.8241e-163	-1.3514e-162	-1.23965e-164	5.12222e-165	-4.08641e-163	4.7082e-163	3.76093e-163	-2.53826e-164	-9.05067e-163	1.2192e-163	2.03079e-163	5.42997e-164	5.01943e-164	3.85942e-163	-1.28403e-163	3.82471e-163	-6.36505e-163	6.51481e-163	-8.56331e-163	2.19806e-163	3.7033e-163	1.43756e-162	-2.43895e-163	1.18402e-163	4.18886e-163	-5.61681e-163	0
1.70279e-163	-8.12128e-163	-4.98308e-164	7.5678e-164	5.8241e-163	-1.3514e-162	-1.23965e-164	5.12222e-165	-4.08641e-163	4.7082e-163	3.76093e-163	-2.53826e-164	-9.05067e-163	1.2192e-163	2.03079e-163	5.42997e-164	5.01943e-164	3.85942e-163	-1.28403e-163	3.82471e-163	-6.36505e-163	6.51481e-163	-8.56331e-163	2.19806e-163	3.7033e-163	1.43756e-162	-2.43895e-163	1.18402e-163	4.18886e-163	-5.61681e-163	0
1.70279e-163	-8.12128e-163	-4.98308e-164	7.5678e-164	5.8241e-163	-1.3514e-162	-1.23965e-164	5.12222e-165	-4.08641e-163	4.7082e-163	3.76093e-163	-2.53826e-164	-9.05067e-163	1.2192e-163	2.03079e-163	5.42997e-164	5.01943e-164	3.85942e-163	-1.28403e-163	3.82471e-163	-6.36505e-163	6.51481e-163	-8.56331e-163	2.19806e-163	3.7033e-163	1.43756e-162	-2.43895e-163	1.18402e-163	4.18886e-163	-5.61681e-163	0
1.70279e-163	-8.12128e-163	-4.98308e-164	7.5678e-164	5.8241e-163	-1.3514e-162	-1.23965e-164	5.12222e-165	-4.08641e-163	4.7082e-163	3.76093e-163	-2.53826e-164	-9.05067e-163	1.2192e-163	2.03079e-163	5.42997e-164	5.01943e-164	3.85942e-163	-1.28403e-163	3.82471e-163	-6.36505e-163	6.51481e-163	-8.56331e-163	2.19806e-163	3.7033e-163	1.43756e-162	-2.43895e-163	1.18402e-163	4.18886e-163	-5.61681e-163	0
1.70279e-163	-8.12128e-163	-4.98308e-164	7.5678e-164	5.8241e-163	-1.3514e-162	-1.23965e-164	5.12222e-165	-4.08641e-163	4.7082e-163	3.76093e-163	-2.53826e-164	-9.05067e-163	1.2192e-163	2.03079e-163	5.42997e-164	5.01943e-164	3.85942e-163	-1.28403e-163	3.82471e-163	-6.36505e-163	6.51481e-163	-8.56331e-163	2.19806e-163	3.7033e-163	1.43756e-162	-2.43895e-163	1.18402e-163	4.18886e-163	-5.61681e-163	0
1.70279e-163	-8.12128e-163	-4.98308e-164	7.5678e-164	5.8241e-163	-1.3514e-162	-1.23965e-164	5.12222e-165	-4.08641e-163	4.7082e-163	3.76093e-163	-2.53826e-164	-9.05067e-163	1.2192e-163	2.03079e-163	5.42997e-164	5.01943e-164	3.85942e-163	-1.28403e-163	3.82471e-163	-6.36505e-163	6.51481e-163	-8.56331e-163	2.19806e-163	3.7033e-163	1.43756e-162	-2.43895e-163	1.18402e-163	4.18886e-163	-5.61681e-163	0
1.70279e-163	-8.12128e-163	-4.98308e-164	7.5678e-164	5.8241e-163	-1.3514e-162	-1.23965e-164	5.12222e-165	-4.08641e-163	4.7082e-163	3.76093e-163	-2.53826e-164	-9.05067e-163	1.2192e-163	2.03079e-163	5.42997e-164	5.01943e-164	3.85942e-163	-1.28403e-163	3.82471e-163	-6.36505e-163	6.51481e-163	-8.56331e-163	2.19806e-163	3.7033e-163	1.43756e-162	-2.43895e-163	1.18402e-163	4.18886e-163	-5.61681e-163	0
1.70279e-163	-8.12128e-163	-4.98308e-164	7.5678e-164	5.8241e-163	-1.3514e-162	-1.23965e-164	5.12222e-165	-4.08641e-163	4.7082e-163	3.76093e-163	-2.53826e-164	-9.05067e-163	1.2192e-163	2.03079e-163	5.42997e-164	5.01943e-164	3.85942e-163	-1.28403e-163	3.82471e-163	-6.36505e-163	6.51481e-163	-8.56331e-163	2.19806e-163	3.7033e-163	1.43756e-162	-2.43895e-163	1.18402e-163	4.18886e-163	-5.61681e-163	0
1.70279e-163	-8.12128e-163	-4.98308e-164	7.5678e-164	5.8241e-163	-1.3514e-162	-1.23965e-164	5.12222e-165	-4.08641e-163	4.7082e-163	3.76093e-163	-2.53826e-164	-9.05067e-163	1.2192e-163	2.03079e-163	5.42997e-164	5.01943e-164	3.85942e-163	-1.28403e-163	3.82471e-163	-6.36505e-163	6.51481e-163	-8.56331e-163	2.19806e-163	3.7033e-163	1.43756e-162	-2.43895e-163	1.18402e-163	4.18886e-163	-5.61681e-163	0
1.70279e-163	-8.12128e-163	-4.98308e-164	7.5678e-164	5.8241e-163	-1.3514e-162	-1.23965e-164	5.12222e-165	-4.08641e-163	4.7082e-163	3.76093e-163	-2.53826e-164	-9.05067e-163	1.2192e-163	2.03079e-163	5.42997e-164	5.01943e-164	3.85942e-163	-1.28403e-163	3.82471e-163	-6.36505e-163	6.51481e-163	-8.56331e-163	2.19806e-163	3.7033e-163	1.43756e-162	-2.43895e-163	1.18402e-163	4.18886e-163	-5.61681e-163	0
1.70279e-163	-8.12128e-163	-4.98308e-164	7.5678e-164	5.8241e-163	-1.3514e-162	-1.23965e-164	5.12222e-165	-4.08641e-163	4.7082e-163	3.76093e-163	-2.53826e-164	-9.05067e-163	1.2192e-163	2.03079e-163	5.42997e-164	5.01943e-164	3.85942e-163	-1.28403e-163	3.82471e-163	-6.36505e-163	6.51481e-163	-8.56331e-163	2.19806e-163	3.7033e-163	1.43756e-162	-2.43895e-163	1.18402e-163	4.18886e-163	-5.61681e-163	0
1.70279e-163	-8.12128e-163	-4.98308e-164	7.5678e-164	5.8241e-163	-1.3514e-162	-1.23965e-164	5.12222e-165	-4.08641e-163	4.7082e-163	3.76093e-163	-2.53826e-164	-9.05067e-163	1.2192e-163	2.03079e-163	5.42997e-164	5.01943e-164	3.85942e-163	-1.28403e-163	3.82471e-163	-6.36505e-163	6.51481e-163	-8.56331e-163	2.19806e-163	3.7033e-163	1.43756e-162	-2.43895e-163	1.18402e-163	4.18886e-163	-5.61681e-163	0
1.70279e-163	-8.12128e-163	-4.98308e-164	7.5678e-164	5.8241e-163	-1.3514e-162	-1.23965e-164	5.12222e-165	-4.08641e-163	4.7082e-163	3.76093e-163	-2.53826e-164	-9.05067e-163	1.2192e-163	2.03079e-163	5.42997e-164	5.01943e-164	3.85942e-163	-1.28403e-163	3.82471e-163	-6.36505e-163	6.51481e-163	-8.56331e-163	2.19806e-163	3.7033e-163	1.43756e-162	-2.43895e-163	1.18402e-163	4.18886e-163	-5.61681e-163	0
1.70279e-163	-8.12128e-163	-4.98308e-164	7.5678e-164	5.8241e-163	-1.3514e-162	-1.23965e-164	5.12222e-165	-4.08641e-163	4.7082e-163	3.76093e-163	-2.53826e-164	-9.05067e-163	1.2192e-163	2.03079e-163	5.42997e-164	5.01943e-164	3.85942e-163	-1.28403e-163	3.82471e-163	-6.36505e-163	6.51481e-163	-8.56331e-163	2.19806e-163	3.7033e-163	1.43756e-162	-2.43895e-163	1.18402e-163	4.18886e-163	-5.61681e-163	0
1.70279e-163	-8.12128e-163	-4.98308e-164	7.5678e-164	5.8241e-163	-1.3514e-162	-1.23965e-164	5.12222e-165	-4.08641e-163	4.7082e-163	3.76093e-163	-2.53826e-164	-9.05067e-163	1.2192e-163	2.03079e-163	5.42997e-164	5.01943e-164	3.85942e-163	-1.28403e-163	3.82471e-163	-6.36505e-163	6.51481e-163	-8.56331e-163	2.19806e-163	3.7033e-163	1.43756e-162	-2.43895e-163	1.18402e-163	4.18886e-163	-5.61681e-163	0
1.70279e-163	-8.12128e-163	-4.98308e-164	7.5678e-164	5.8241e-163	-1.3514e-162	-1.23965e-164	5.12222e-165	-4.08641e-163	4.7082e-163	3.76093e-163	-2.53826e-164	-9.05067e-163	1.2192e-163	2.03079e-163	5.42997e-164	5.01943e-164	3.85942e-163	-1.28403e-163	3.82471e-163	-6.36505e-163	6.51481e-163	-8.56331e-163	2.19806e-163	3.7033e-163	1.43756e-162	-2.43895e-163	1.18402e-163	4.18886e-163	-5.61681e-163	0
1.70279e-163	-8.12128e-163	-4.98308e-164	7.5678e-164	5.8241e-163	-1.3514e-162	-1.23965e-164	5.12222e-165	-4.08641e-163	4.7082e-163	3.76093e-163	-2.53826e-164	-9.05067e-163	1.2192e-163	2.03079e-163	5.42997e-164	5.01943e-164	3.85942e-163	-1.28403e-163	3.82471e-163	-6.36505e-163	6.51481e-163	-8.56331e-163	2.19806e-163	3.7033e-163	1.43756e-162	-2.43895e-163	1.18402e-163	4.18886e-163	-5.61681e-163	0
1.70279e-163	-8.12128e-163	-4.98308e-164	7.5678e-164	5.8241e-163	-1.3514e-162	-1.23965e-164	5.12222e-165	-4.08641e-163	4.7082e-163	3.76093e-163	-2.53826e-164	-9.05067e-163	1.2192e-163	2.03079e-163	5.42997e-164	5.01943e-164	3.85942e-163	-1.28403e-163	3.82471e-163	-6.36505e-163	6.51481e-163	-8.56331e-163	2.19806e-163	3.7033e-163	1.43756e-162	-2.43895e-163	1.18402e-163	4.18886e-163	-5.61681e-163	0
1.70279e-163	-8.12128e-163	-4.98308e-164	7.5678e-164	5.8241e-163	-1.3514e-162	-1.23965e-164	5.12222e-165	-4.08641e-163	4.7082e-163	3.76093e-163	-2.53826e-164	-9.05067e-163	1.2192e-163	2.03079e-163	5.42997e-164	5.01943e-164	3.85942e-163	-1.28403e-163	3.82471e-163	-6.36505e-163	6.51481e-163	-8.56331e-163	2.19806e-163	3.7033e-163	1.43756e-162	-2.43895e-163	1.18402e-163	4.18886e-163	-5.61681e-163	0
1.70279e-163	-8.12128e-163	-4.98308e-164	7.5678e-164	5.8241e-163	-1.3514e-162	-1.23965e-164	5.12222e-165	-4.08641e-163	4.7082e-163	3.76093e-163	-2.53826e-164	-9.05067e-163	1.2192e-163	2.03079e-163	5.42997e-164	5.01943e-164	3.85942e-163	-1.28403e-163	3.82471e-163	-6.36505e-163	6.51481e-163	-8.56331e-163	2.19806e-163	3.7033e-163	1.43756e-162	-2.43895e-163	1.18402e-163	4.18886e-163	-5.61681e-163	0
1.70279e-163	-8.12128e-163	-4.98308e-164	7.5678e-164	5.8241e-163	-1.3514e-162	-1.23965e-164	5.12222e-165	-4.08641e-163	4.7082e-163	3.76093e-163	-2.53826e-164	-9.05067e-163	1.2192e-163	2.03079e-163	5.42997e-164	5.01943e-164	3.85942e-163	-1.28403e-163	3.82471e-163	-6.36505e-163	6.51481e-163	-8.56331e-163	2.19806e-163	3.7033e-163	1.43756e-162	-2.43895e-163	1.18402e-163	4.18886e-163	-5.61681e-163	0
1.70279e-163	-8.12128e-163	-4.98308e-164	7.5678e-164	5.8241e-163	-1.3514e-162	-1.23965e-164	5.12222e-165	-4.08641e-163	4.7082e-163	3.76093e-163	-2.53826e-164	-9.05067e-163	1.2192e-163	2.03079e-163	5.42997e-164	5.01943e-164	3.85942e-163	-1.28403e-163	3.82471e-163	-6.36505e-163	6.51481e-163	-8.56331e-163	2.19806e-163	3.7033e-163	1.43756e-162	-2.43895e-163	1.18402e-163	4.18886e-163	-5.61681e-163	0
1.70279e-163	-8.12128e-163	-4.98308e-164	7.5678e-164	5.8241e-163	-1.3514e-162	-1.23965e-164	5.12222e-165	-4.08641e-163	4.7082e-163	3.76093e-163	-2.53826e-164	-9.05067e-163	1.2192e-163	2.03079e-163	5.42997e-164	5.01943e-164	3.85942e-163	-1.28403e-163	3.82471e-163	-6.36505e-163	6.51481e-163	-8.56331e-163	2.19806e-163	3.7033e-163	1.43756e-162	-2.43895e-163	1.18402e-163	4.18886e-163	-5.61681e-163	0
1.70279e-163	-8.12128e-163	-4.98308e-164	7.5678e-164	5.8241e-163	-1.3514e-162	-1.23965e-164	5.12222e-165	-4.08641e-163	4.7082e-163	3.76093e-163	-2.53826e-164	-9.05067e-163	1.2192e-163	2.03079e-163	5.42997e-164	5.01943e-164	3.85942e-163	-1.28403e-163	3.82471e-163	-6.36505e-163	6.51481e-163	-8.56331e-163	2.19806e-163	3.7033e-163	1.43756e-162	-2.43895e-163	1.18402e-163	4.18886e-163	-5.61681e-163	0
1.70279e-163	-8.12128e-163	-4.98308e-164	7.5678e-164	5.8241e-163	-1.3514e-162	-1.23965e-164	5.12222e-165	-4.08641e-163	4.7082e-163	3.76093e-163	-2.53826e-164	-9.05067e-163	1.2192e-163	2.03079e-163	5.42997e-164	5.01943e-164	3.85942e-163	-1.28403e-163	3.82471e-163	-6.36505e-163	6.51481e-163	-8.56331e-163	2.19806e-163	3.7033e-163	1.43756e-162	-2.43895e-163	1.18402e-163	4.18886e-163	-5.61681e-163	0
1.70279e-163	-8.12128e-163	-4.98308e-164	7.5678e-164	5.8241e-163	-1.3514e-162	-1.23965e-164	5.12222e-165	-4.08641e-163	4.7082e-163	3.76093e-163	-2.53826e-164	-9.05067e-163	1.2192e-163	2.03079e-163	5.42997e-164	5.01943e-164	3.85942e-163	-1.28403e-163	3.82471e-163	-6.36505e-163	6.51481e-163	-8.56331e-163	2.19806e-163	3.7033e-163	1.43756e-162	-2.43895e-163	1.18402e-163	4.18886e-163	-5.61681e-163	0
1.70279e-163	-8.12128e-163	-4.98308e-164	7.5678e-164	5.8241e-163	-1.3514e-162	-1.23965e-164	5.12222e-165	-4.08641e-163	4.7082e-163	3.76093e-163	-2.53826e-164	-9.05067e-163	1.2192e-163	2.03079e-163	5.42997e-164	5.01943e-164	3.85942e-163	-1.28403e-163	3.82471e-163	-6.36505e-163	6.51481e-163	-8.56331e-163	2.19806e-163	3.7033e-163	1.43756e-162	-2.43895e-163	1.18402e-163	4.18886e-163	-5.61681e-163	0
1.70279e-163	-8.12128e-163	-4.98308e-164	7.5678e-164	5.8241e-163	-1.3514e-162	-1.23965e-164	5.12222e-165	-4.08641e-163	4.7082e-163	3.76093e-163	-2.53826e-164	-9.05067e-163	1.2192e-163	2.03079e-163	5.42997e-164	5.01943e-164	3.85942e-163	-1.28403e-163	3.82471e-163	-6.36505e-163	6.51481e-163	-8.56331e-163	2.19806e-163	3.7033e-163	1.43756e-162	-2.43895e-163	1.18402e-163	4.18886e-163	-5.61681e-163	0
1.70279e-163	-8.12128e-163	-4.98308e-164	7.5678e-164	5.8241e-163	-1.3514e-162	-1.23965e-164	5.12222e-165	-4.08641e-163	4.7082e-163	3.76093e-163	-2.53826e-164	-9.05067e-163	1.2192e-163	2.03079e-163	5.42997e-164	5.01943e-164	3.85942e-163	-1.28403e-163	3.82471e-163	-6.36505e-163	6.51481e-163	-8.56331e-163	2.19806e-163	3.7033e-163	1.43756e-162	-2.43895e-163	1.18402e-163	4.18886e-163	-5.61681e-163	0
1.70279e-163	-8.12128e-163	-4.98308e-164	7.5678e-164	5.8241e-163	-1.3514e-162	-1.23965e-164	5.12222e-165	-4.08641e-163	4.7082e-163	3.76093e-163	-2.53826e-164	-9.05067e-163	1.2192e-163	2.03079e-163	5.42997e-164	5.01943e-164	3.85942e-163	-1.28403e-163	3.82471e-163	-6.36505e-163	6.51481e-163	-8.56331e-163	2.19806e-163	3.7033e-163	1.43756e-162	-2.43895e-163	1.18402e-163	4.18886e-163	-5.61681e-163	0
1.70279e-163	-8.12128e-163	-4.98308e-164	7.5678e-164	5.8241e-163	-1.3514e-162	-1.23965e-164	5.12222e-165	-4.08641e-163	4.7082e-163	3.76093e-163	-2.53826e-164	-9.05067e-163	1.2192e-163	2.03079e-163	5.42997e-164	5.01943e-164	3.85942e-163	-1.28403e-163	3.82471e-163	-6.36505e-163	6.51481e-163	-8.56331e-163	2.19806e-163	3.7033e-163	1.43756e-162	-2.43895e-163	1.18402e-163	4.18886e-163	-5.61681e-163	0
1.70279e-163	-8.12128e-163	-4.98308e-164	7.5678e-164	5.8241e-163	-1.3514e-162	-1.23965e-164	5.12222e-165	-4.08641e-163	4.7082e-163	3.76093e-163	-2.53826e-164	-9.05067e-163	1.2192e-163	2.03079e-163	5.42997e-164	5.01943e-164	3.85942e-163	-1.28403e-163	3.82471e-163	-6.36505e-163	6.51481e-163	-8.56331e-163	2.19806e-163	3.7033e-163	1.43756e-162	-2.43895e-163	1.18402e-163	4.18886e-163	-5.61681e-163	0
1.70279e-163	-8.12128e-163	-4.98308e-164	7.5678e-164	5.8241e-163	-1.3514e-162	-1.23965e-164	5.12222e-165	-4.08641e-163	4.7082e-163	3.76093e-163	-2.53826e-164	-9.05067e-163	1.2192e-163	2.03079e-163	5.42997e-164	5.01943e-164	3.85942e-163	-1.28403e-163	3.82471e-163	-6.36505e-163	6.51481e-163	-8.56331e-163	2.19806e-163	3.7033e-163	1.43756e-162	-2.43895e-163	1.18402e-163	4.18886e-163	-5.61681e-163	0
1.70279e-163	-8.12128e-163	-4.98308e-164	7.5678e-164	5.8241e-163	-1.3514e-162	-1.23965e-164	5.12222e-165	-4.08641e-163	4.7082e-163	3.76093e-163	-2.53826e-164	-9.05067e-163	1.2192e-163	2.03079e-163	5.42997e-164	5.01943e-164	3.85942e-163	-1.28403e-163	3.82471e-163	-6.36505e-163	6.51481e-163	-8.56331e-163	2.19806e-163	3.7033e-163	1.43756e-162	-2.43895e-163	1.18402e-163	4.18886e-163	-5.61681e-163	0
1.70279e-163	-8.12128e-163	-4.98308e-164	7.5678e-164	5.8241e-163	-1.3514e-162	-1.23965e-164	5.12222e-165	-4.08641e-163	4.7082e-163	3.76093e-163	-2.53826e-164	-9.05067e-163	1.2192e-163	2.03079e-163	5.42997e-164	5.01943e-164	3.85942e-163	-1.28403e-163	3.82471e-163	-6.36505e-163	6.51481e-163	-8.56331e-163	2.19806e-163	3.7033e-163	1.43756e-162	-2.43895e-163	1.18402e-163	4.18886e-163	-5.61681e-163	0
1.70279e-163	-8.12128e-163	-4.98308e-164	7.5678e-164	5.8241e-163	-1.3514e-162	-1.23965e-164	5.12222e-165	-4.08641e-163	4.7082e-163	3.76093e-163	-2.53826e-164	-9.05067e-163	1.2192e-163	2.03079e-163	5.42997e-164	5.01943e-164	3.85942e-163	-1.28403e-163	3.82471e-163	-6.36505e-163	6.51481e-163	-8.56331e-163	2.19806e-163	3.7033e-163	1.43756e-162	-2.43895e-163	1.18402e-163	4.18886e-163	-5.61681e-163	0
1.70279e-163	-8.12128e-163	-4.98308e-164	7.5678e-164	5.8241e-163	-1.3514e-162	-1.23965e-164	5.12222e-165	-4.08641e-163	4.7082e-163	3.76093e-163	-2.53826e-164	-9.05067e-163	1.2192e-163	2.03079e-163	5.42997e-164	5.01943e-164	3.85942e-163	-1.28403e-163	3.82471e-163	-6.36505e-163	6.51481e-163	-8.56331e-163	2.19806e-163	3.7033e-163	1.43756e-162	-2.43895e-163	1.18402e-163	4.18886e-163	-5.61681e-163	0
1.70279e-163	-8.12128e-163	-4.98308e-164	7.5678e-164	5.8241e-163	-1.3514e-162	-1.23965e-164	5.12222e-165	-4.08641e-163	4.7082e-163	3.76093e-163	-2.53826e-164	-9.05067e-163	1.2192e-163	2.03079e-163	5.42997e-164	5.01943e-164	3.85942e-163	-1.28403e-163	3.82471e-163	-6.36505e-163	6.51481e-163	-8.56331e-163	2.19806e-163	3.7033e-163	1.43756e-162	-2.43895e-163	1.18402e-163	4.18886e-163	-5.61681e-163	0
1.70279e-163	-8.12128e-163	-4.98308e-164	7.5678e-164	5.8241e-163	-1.3514e-162	-1.23965e-164	5.12222e-165	-4.08641e-163	4.7082e-163	3.76093e-163	-2.53826e-164	-9.05067e-163	1.2192e-163	2.03079e-163	5.42997e-164	5.01943e-164	3.85942e-163	-1.28403e-163	3.82471e-163	-6.36505e-163	6.51481e-163	-8.56331e-163	2.19806e-163	3.7033e-163	1.43756e-162	-2.43895e-163	1.18402e-163	4.18886e-163	-5.61681e-163	0
1.70279e-163	-8.12128e-163	-4.98308e-164	7.5678e-164	5.8241e-163	-1.3514e-162	-1.23965e-164	5.12222e-165	-4.08641e-163	4.7082e-163	3.76093e-163	-2.53826e-164	-9.05067e-163	1.2192e-163	2.03079e-163	5.42997e-164	5.01943e-164	3.85942e-163	-1.28403e-163	3.82471e-163	-6.36505e-163	6.51481e-163	-8.56331e-163	2.19806e-163	3.7033e-163	1.43756e-162	-2.43895e-163	1.18402e-163	4.18886e-163	-5.61681e-163	0
1.70279e-163	-8.12128e-163	-4.98308e-164	7.5678e-164	5.8241e-163	-1.3514e-162	-1.23965e-164	5.12222e-165	-4.08641e-163	4.7082e-163	3.76093e-163	-2.53826e-164	-9.05067e-163	1.2192e-163	2.03079e-163	5.42997e-164	5.01943e-164	3.85942e-163	-1.28403e-163	3.82471e-163	-6.36505e-163	6.51481e-163	-8.56331e-163	2.19806e-163	3.7033e-163	1.43756e-162	-2.43895e-163	1.18402e-163	4.18886e-163	-5.61681e-163	0
1.70279e-163	-8.12128e-163	-4.98308e-164	7.5678e-164	5.8241e-163	-1.3514e-162	-1.23965e-164	5.12222e-165	-4.08641e-163	4.7082e-163	3.76093e-163	-2.53826e-164	-9.05067e-163	1.2192e-163	2.03079e-163	5.42997e-164	5.01943e-164	3.85942e-163	-1.28403e-163	3.82471e-163	-6.36505e-163	6.51481e-163	-8.56331e-163	2.19806e-163	3.7033e-163	1.43756e-162	-2.43895e-163	1.18402e-163	4.18886e-163	-5.61681e-163	0
1.70279e-163	-8.12128e-163	-4.98308e-164	7.5678e-164	5.8241e-163	-1.3514e-162	-1.23965e-164	5.12222e-165	-4.08641e-163	4.7082e-163	3.76093e-163	-2.53826e-164	-9.05067e-163	1.2192e-163	2.03079e-163	5.42997e-164	5.01943e-164	3.85942e-163	-1.28403e-163	3.82471e-163	-6.36505e-163	6.51481e-163	-8.56331e-163	2.19806e-163	3.7033e-163	1.43756e-162	-2.43895e-163	1.18402e-163	4.18886e-163	-5.61681e-163	0
1.70279e-163	-8.12128e-163	-4.98308e-164	7.5678e-164	5.8241e-163	-1.3514e-162	-1.23965e-164	5.12222e-165	-4.08641e-163	4.7082e-163	3.76093e-163	-2.53826e-164	-9.05067e-163	1.2192e-163	2.03079e-163	5.42997e-164	5.01943e-164	3.85942e-163	-1.28403e-163	3.82471e-163	-6.36505e-163	6.51481e-163	-8.56331e-163	2.19806e-163	3.7033e-163	1.43756e-162	-2.43895e-163	1.18402e-163	4.18886e-163	-5.61681e-163	0
1.70279e-163	-8.12128e-163	-4.98308e-164	7.5678e-164	5.8241e-163	-1.3514e-162	-1.23965e-164	5.12222e-165	-4.08641e-163	4.7082e-163	3.76093e-163	-2.53826e-164	-9.05067e-163	1.2192e-163	2.03079e-163	5.42997e-164	5.01943e-164	3.85942e-163	-1.28403e-163	3.82471e-163	-6.36505e-163	6.51481e-163	-8.56331e-163	2.19806e-163	3.7033e-163	1.43756e-162	-2.43895e-163	1.18402e-163	4.18886e-163	-5.61681e-163	0
1.70279e-163	-8.12128e-163	-4.98308e-164	7.5678e-164	5.8241e-163	-1.3514e-162	-1.23965e-164	5.12222e-165	-4.08641e-163	4.7082e-163	3.76093e-163	-2.53826e-164	-9.05067e-163	1.2192e-163	2.03079e-163	5.42997e-164	5.01943e-164	3.85942e-163	-1.28403e-163	3.82471e-163	-6.36505e-163	6.51481e-163	-8.56331e-163	2.19806e-163	3.7033e-163	1.43756e-162	-2.43895e-163	1.18402e-163	4.18886e-163	-5.61681e-163	0
1.70279e-163	-8.12128e-163	-4.98308e-164	7.5678e-164	5.8241e-163	-1.3514e-162	-1.23965e-164	5.12222e-165	-4.08641e-163	4.7082e-163	3.76093e-163	-2.53826e-164	-9.05067e-163	1.2192e-163	2.03079e-163	5.42997e-164	5.01943e-164	3.85942e-163	-1.28403e-163	3.82471e-163	-6.36505e-163	6.51481e-163	-8.56331e-163	2.19806e-163	3.7033e-163	1.43756e-162	-2.43895e-163	1.18402e-163	4.18886e-163	-5.61681e-163	0
1.70279e-163	-8.12128e-163	-4.98308e-164	7.5678e-164	5.8241e-163	-1.3514e-162	-1.23965e-164	5.12222e-165	-4.08641e-163	4.7082e-163	3.76093e-163	-2.53826e-164	-9.05067e-163	1.2192e-163	2.03079e-163	5.42997e-164	5.01943e-164	3.85942e-163	-1.28403e-163	3.82471e-163	-6.36505e-163	6.51481e-163	-8.56331e-163	2.19806e-163	3.7033e-163	1.43756e-162	-2.43895e-163	1.18402e-163	4.18886e-163	-5.61681e-163	0
1.70279e-163	-8.12128e-163	-4.98308e-164	7.5678e-164	5.8241e-163	-1.3514e-162	-1.23965e-164	5.12222e-165	-4.08641e-163	4.7082e-163	3.76093e-163	-2.53826e-164	-9.05067e-163	1.2192e-163	2.03079e-163	5.42997e-164	5.01943e-164	3.85942e-163	-1.28403e-163	3.82471e-163	-6.36505e-163	6.51481e-163	-8.56331e-163	2.19806e-163	3.7033e-163	1.43756e-162	-2.43895e-163	1.18402e-163	4.18886e-163	-5.61681e-163	0
1.70279e-163	-8.12128e-163	-4.98308e-164	7.5678e-164	5.8241e-163	-1.3514e-162	-1.23965e-164	5.12222e-165	-4.08641e-163	4.7082e-163	3.76093e-163	-2.53826e-164	-9.05067e-163	1.2192e-163	2.03079e-163	5.42997e-164	5.01943e-164	3.85942e-163	-1.28403e-163	3.82471e-163	-6.36505e-163	6.51481e-163	-8.56331e-163	2.19806e-163	3.7033e-163	1.43756e-162	-2.43895e-163	1.18402e-163	4.18886e-163	-5.61681e-163	0
1.70279e-163	-8.12128e-163	-4.98308e-164	7.5678e-164	5.8241e-163	-1.3514e-162	-1.23965e-164	5.12222e-165	-4.08641e-163	4.7082e-163	3.76093e-163	-2.53826e-164	-9.05067e-163	1.2192e-163	2.03079e-163	5.42997e-164	5.01943e-164	3.85942e-163	-1.28403e-163	3.82471e-163	-6.36505e-163	6.51481e-163	-8.56331e-163	2.19806e-163	3.7033e-163	1.43756e-162	-2.43895e-163	1.18402e-163	4.18886e-163	-5.61681e-163	0
1.70279e-163	-8.12128e-163	-4.98308e-164	7.5678e-164	5.8241e-163	-1.3514e-162	-1.23965e-164	5.12222e-165	-4.08641e-163	4.7082e-163	3.76093e-163	-2.53826e-164	-9.05067e-163	1.2192e-163	2.03079e-163	5.42997e-164	5.01943e-164	3.85942e-163	-1.28403e-163	3.82471e-163	-6.36505e-163	6.51481e-163	-8.56331e-163	2.19806e-163	3.7033e-163	1.43756e-162	-2.43895e-163	1.18402e-163	4.18886e-163	-5.61681e-163	0
1.70279e-163	-8.12128e-163	-4.98308e-164	7.5678e-164	5.8241e-163	-1.3514e-162	-1.23965e-164	5.12222e-165	-4.08641e-163	4.7082e-163	3.76093e-163	-2.53826e-164	-9.05067e-163	1.2192e-163	2.03079e-163	5.42997e-164	5.01943e-164	3.85942e-163	-1.28403e-163	3.82471e-163	-6.36505e-163	6.51481e-163	-8.56331e-163	2.19806e-163	3.7033e-163	1.43756e-162	-2.43895e-163	1.18402e-163	4.18886e-163	-5.61681e-163	0
1.70279e-163	-8.12128e-163	-4.98308e-164	7.5678e-164	5.8241e-163	-1.3514e-162	-1.23965e-164	5.12222e-165	-4.08641e-163	4.7082e-163	3.76093e-163	-2.53826e-164	-9.05067e-163	1.2192e-163	2.03079e-163	5.42997e-164	5.01943e-164	3.85942e-163	-1.28403e-163	3.82471e-163	-6.36505e-163	6.51481e-163	-8.56331e-163	2.19806e-163	3.7033e-163	1.43756e-162	-2.43895e-163	1.18402e-163	4.18886e-163	-5.61681e-163	0
1.70279e-163	-8.12128e-163	-4.98308e-164	7.5678e-164	5.8241e-163	-1.3514e-162	-1.23965e-164	5.12222e-165	-4.08641e-163	4.7082e-163	3.76093e-163	-2.53826e-164	-9.05067e-163	1.2192e-163	2.03079e-163	5.42997e-164	5.01943e-164	3.85942e-163	-1.28403e-163	3.82471e-163	-6.36505e-163	6.51481e-163	-8.56331e-163	2.19806e-163	3.7033e-163	1.43756e-162	-2.43895e-163	1.18402e-163	4.18886e-163	-5.61681e-163	0
1.70279e-163	-8.12128e-163	-4.98308e-164	7.5678e-164	5.8241e-163	-1.3514e-162	-1.23965e-164	5.12222e-165	-4.08641e-163	4.7082e-163	3.76093e-163	-2.53826e-164	-9.05067e-163	1.2192e-163	2.03079e-163	5.42997e-164	5.01943e-164	3.85942e-163	-1.28403e-163	3.82471e-163	-6.36505e-163	6.51481e-163	-8.56331e-163	2.19806e-163	3.7033e-163	1.43756e-162	-2.43895e-163	1.18402e-163	4.18886e-163	-5.61681e-163	0
1.70279e-163	-8.12128e-163	-4.98308e-164	7.5678e-164	5.8241e-163	-1.3514e-162	-1.23965e-164	5.12222e-165	-4.08641e-163	4.7082e-163	3.76093e-163	-2.53826e-164	-9.05067e-163	1.2192e-163	2.03079e-163	5.42997e-164	5.01943e-164	3.85942e-163	-1.28403e-163	3.82471e-163	-6.36505e-163	6.51481e-163	-8.56331e-163	2.19806e-163	3.7033e-163	1.43756e-162	-2.43895e-163	1.18402e-163	4.18886e-163	-5.61681e-163	0
1.70279e-163	-8.12128e-163	-4.98308e-164	7.5678e-164	5.8241e-163	-1.3514e-162	-1.23965e-164	5.12222e-165	-4.08641e-163	4.7082e-163	3.76093e-163	-2.53826e-164	-9.05067e-163	1.2192e-163	2.03079e-163	5.42997e-164	5.01943e-164	3.85942e-163	-1.28403e-163	3.82471e-163	-6.36505e-163	6.51481e-163	-8.56331e-163	2.19806e-163	3.7033e-163	1.43756e-162	-2.43895e-163	1.18402e-163	4.18886e-163	-5.61681e-163	0
1.70279e-163	-8.12128e-163	-4.98308e-164	7.5678e-164	5.8241e-163	-1.3514e-162	-1.23965e-164	5.12222e-165	-4.08641e-163	4.7082e-163	3.76093e-163	-2.53826e-164	-9.05067e-163	1.2192e-163	2.03079e-163	5.42997e-164	5.01943e-164	3.85942e-163	-1.28403e-163	3.82471e-163	-6.36505e-163	6.51481e-163	-8.56331e-163	2.19806e-163	3.7033e-163	1.43756e-162	-2.43895e-163	1.18402e-163	4.18886e-163	-5.61681e-163	0
1.70279e-163	-8.12128e-163	-4.98308e-164	7.5678e-164	5.8241e-163	-1.3514e-162	-1.23965e-164	5.12222e-165	-4.08641e-163	4.7082e-163	3.76093e-163	-2.53826e-164	-9.05067e-163	1.2192e-163	2.03079e-163	5.42997e-164	5.01943e-164	3.85942e-163	-1.28403e-163	3.82471e-163	-6.36505e-163	6.51481e-163	-8.56331e-163	2.19806e-163	3.7033e-163	1.43756e-162	-2.43895e-163	1.18402e-163	4.18886e-163	-5.61681e-163	0
1.70279e-163	-8.12128e-163	-4.98308e-164	7.5678e-164	5.8241e-163	-1.3514e-162	-1.23965e-164	5.12222e-165	-4.08641e-163	4.7082e-163	3.76093e-163	-2.53826e-164	-9.05067e-163	1.2192e-163	2.03079e-163	5.42997e-164	5.01943e-164	3.85942e-163	-1.28403e-163	3.82471e-163	-6.36505e-163	6.51481e-163	-8.56331e-163	2.19806e-163	3.7033e-163	1.43756e-162	-2.43895e-163	1.18402e-163	4.18886e-163	-5.61681e-163	0
1.70279e-163	-8.12128e-163	-4.98308e-164	7.5678e-164	5.8241e-163	-1.3514e-162	-1.23965e-164	5.12222e-165	-4.08641e-163	4.7082e-163	3.76093e-163	-2.53826e-164	-9.05067e-163	1.2192e-163	2.03079e-163	5.42997e-164	5.01943e-164	3.85942e-163	-1.28403e-163	3.82471e-163	-6.36505e-163	6.51481e-163	-8.56331e-163	2.19806e-163	3.7033e-163	1.43756e-162	-2.43895e-163	1.18402e-163	4.18886e-163	-5.61681e-163	0
1.70279e-163	-8.12128e-163	-4.98308e-164	7.5678e-164	5.8241e-163	-1.3514e-162	-1.23965e-164	5.12222e-165	-4.08641e-163	4.7082e-163	3.76093e-163	-2.53826e-164	-9.05067e-163	1.2192e-163	2.03079e-163	5.42997e-164	5.01943e-164	3.85942e-163	-1.28403e-163	3.82471e-163	-6.36505e-163	6.51481e-163	-8.56331e-163	2.19806e-163	3.7033e-163	1.43756e-162	-2.43895e-163	1.18402e-163	4.18886e-163	-5.61681e-163	0
1.70279e-163	-8.12128e-163	-4.98308e-164	7.5678e-164	5.8241e-163	-1.3514e-162	-1.23965e-164	5.12222e-165	-4.08641e-163	4.7082e-163	3.76093e-163	-2.53826e-164	-9.05067e-163	1.2192e-163	2.03079e-163	5.42997e-164	5.01943e-164	3.85942e-163	-1.28403e-163	3.82471e-163	-6.36505e-163	6.51481e-163	-8.56331e-163	2.19806e-163	3.7033e-163	1.43756e-162	-2.43895e-163	1.18402e-163	4.18886e-163	-5.61681e-163	0
1.70279e-163	-8.12128e-163	-4.98308e-164	7.5678e-164	5.8241e-163	-1.3514e-162	-1.23965e-164	5.12222e-165	-4.08641e-163	4.7082e-163	3.76093e-163	-2.53826e-164	-9.05067e-163	1.2192e-163	2.03079e-163	5.42997e-164	5.01943e-164	3.85942e-163	-1.28403e-163	3.82471e-163	-6.36505e-163	6.51481e-163	-8.56331e-163	2.19806e-163	3.7033e-163	1.43756e-162	-2.43895e-163	1.18402e-163	4.18886e-163	-5.61681e-163	0
1.70279e-163	-8.12128e-163	-4.98308e-164	7.5678e-164	5.8241e-163	-1.3514e-162	-1.23965e-164	5.12222e-165	-4.08641e-163	4.7082e-163	3.76093e-163	-2.53826e-164	-9.05067e-163	1.2192e-163	2.03079e-163	5.42997e-164	5.01943e-164	3.85942e-163	-1.28403e-163	3.82471e-163	-6.36505e-163	6.51481e-163	-8.56331e-163	2.19806e-163	3.7033e-163	1.43756e-162	-2.43895e-163	1.18402e-163	4.18886e-163	-5.61681e-163	0
1.70279e-163	-8.12128e-163	-4.98308e-164	7.5678e-164	5.8241e-163	-1.3514e-162	-1.23965e-164	5.12222e-165	-4.08641e-163	4.7082e-163	3.76093e-163	-2.53826e-164	-9.05067e-163	1.2192e-163	2.03079e-163	5.42997e-164	5.01943e-164	3.85942e-163	-1.28403e-163	3.82471e-163	-6.36505e-163	6.51481e-163	-8.56331e-163	2.19806e-163	3.7033e-163	1.43756e-162	-2.43895e-163	1.18402e-163	4.18886e-163	-5.61681e-163	0
1.70279e-163	-8.12128e-163	-4.98308e-164	7.5678e-164	5.8241e-163	-1.3514e-162	-1.23965e-164	5.12222e-165	-4.08641e-163	4.7082e-163	3.76093e-163	-2.53826e-164	-9.05067e-163	1.2192e-163	2.03079e-163	5.42997e-164	5.01943e-164	3.85942e-163	-1.28403e-163	3.82471e-163	-6.36505e-163	6.51481e-163	-8.56331e-163	2.19806e-163	3.7033e-163	1.43756e-162	-2.43895e-163	1.18402e-163	4.18886e-163	-5.61681e-163	0
1.70279e-163	-8.12128e-163	-4.98308e-164	7.5678e-164	5.8241e-163	-1.3514e-162	-1.23965e-164	5.12222e-165	-4.08641e-163	4.7082e-163	3.76093e-163	-2.53826e-164	-9.05067e-163	1.2192e-163	2.03079e-163	5.42997e-164	5.01943e-164	3.85942e-163	-1.28403e-163	3.82471e-163	-6.36505e-163	6.51481e-163	-8.56331e-163	2.19806e-163	3.7033e-163	1.43756e-162	-2.43895e-163	1.18402e-163	4.18886e-163	-5.61681e-163	0
1.70279e-163	-8.12128e-163	-4.98308e-164	7.5678e-164	5.8241e-163	-1.3514e-162	-1.23965e-164	5.12222e-165	-4.08641e-163	4.7082e-163	3.76093e-163	-2.53826e-164	-9.05067e-163	1.2192e-163	2.03079e-163	5.42997e-164	5.01943e-164	3.85942e-163	-1.28403e-163	3.82471e-163	-6.36505e-163	6.51481e-163	-8.56331e-163	2.19806e-163	3.7033e-163	1.43756e-162	-2.43895e-163	1.18402e-163	4.18886e-163	-5.61681e-163	0
1.70279e-163	-8.12128e-163	-4.98308e-164	7.5678e-164	5.8241e-163	-1.3514e-162	-1.23965e-164	5.12222e-165	-4.08641e-163	4.7082e-163	3.76093e-163	-2.53826e-164	-9.05067e-163	1.2192e-163	2.03079e-163	5.42997e-164	5.01943e-164	3.85942e-163	-1.28403e-163	3.82471e-163	-6.36505e-163	6.51481e-163	-8.56331e-163	2.19806e-163	3.7033e-163	1.43756e-162	-2.43895e-163	1.18402e-163	4.18886e-163	-5.61681e-163	0
1.70279e-163	-8.12128e-163	-4.98308e-164	7.5678e-164	5.8241e-163	-1.3514e-162	-1.23965e-164	5.12222e-165	-4.08641e-163	4.7082e-163	3.76093e-163	-2.53826e-164	-9.05067e-163	1.2192e-163	2.03079e-163	5.42997e-164	5.01943e-164	3.85942e-163	-1.28403e-163	3.82471e-163	-6.36505e-163	6.51481e-163	-8.56331e-163	2.19806e-163	3.7033e-163	1.43756e-162	-2.43895e-163	1.18402e-163	4.18886e-163	-5.61681e-163	0
1.70279e-163	-8.12128e-163	-4.98308e-164	7.5678e-164	5.8241e-163	-1.3514e-162	-1.23965e-164	5.12222e-165	-4.08641e-163	4.7082e-163	3.76093e-163	-2.53826e-164	-9.05067e-163	1.2192e-163	2.03079e-163	5.42997e-164	5.01943e-164	3.85942e-163	-1.28403e-163	3.82471e-163	-6.36505e-163	6.51481e-163	-8.56331e-163	2.19806e-163	3.7033e-163	1.43756e-162	-2.43895e-163	1.18402e-163	4.18886e-163	-5.61681e-163	0
1.70279e-163	-8.12128e-163	-4.98308e-164	7.5678e-164	5.8241e-163	-1.3514e-162	-1.23965e-164	5.12222e-165	-4.08641e-163	4.7082e-163	3.76093e-163	-2.53826e-164	-9.05067e-163	1.2192e-163	2.03079e-163	5.42997e-164	5.01943e-164	3.85942e-163	-1.28403e-163	3.82471e-163	-6.36505e-163	6.51481e-163	-8.56331e-163	2.19806e-163	3.7033e-163	1.43756e-162	-2.43895e-163	1.18402e-163	4.18886e-163	-5.61681e-163	0
1.70279e-163	-8.12128e-163	-4.98308e-164	7.5678e-164	5.8241e-163	-1.3514e-162	-1.23965e-164	5.12222e-165	-4.08641e-163	4.7082e-163	3.76093e-163	-2.53826e-164	-9.05067e-163	1.2192e-163	2.03079e-163	5.42997e-164	5.01943e-164	3.85942e-163	-1.28403e-163	3.82471e-163	-6.36505e-163	6.51481e-163	-8.56331e-163	2.19806e-163	3.7033e-163	1.43756e-162	-2.43895e-163	1.18402e-163	4.18886e-163	-5.61681e-163	0
1.70279e-163	-8.12128e-163	-4.98308e-164	7.5678e-164	5.8241e-163	-1.3514e-162	-1.23965e-164	5.12222e-165	-4.08641e-163	4.7082e-163	3.76093e-163	-2.53826e-164	-9.05067e-163	1.2192e-163	2.03079e-163	5.42997e-164	5.01943e-164	3.85942e-163	-1.28403e-163	3.82471e-163	-6.36505e-163	6.51481e-163	-8.56331e-163	2.19806e-163	3.7033e-163	1.43756e-162	-2.43895e-163	1.18402e-163	4.18886e-163	-5.61681e-163	0
1.70279e-163	-8.12128e-163	-4.98308e-164	7.5678e-164	5.8241e-163	-1.3514e-162	-1.23965e-164	5.12222e-165	-4.08641e-163	4.7082e-163	3.76093e-163	-2.53826e-164	-9.05067e-163	1.2192e-163	2.03079e-163	5.42997e-164	5.01943e-164	3.85942e-163	-1.28403e-163	3.82471e-163	-6.36505e-163	6.51481e-163	-8.56331e-163	2.19806e-163	3.7033e-163	1.43756e-162	-2.43895e-163	1.18402e-163	4.18886e-163	-5.61681e-163	0
1.70279e-163	-8.12128e-163	-4.98308e-164	7.5678e-164	5.8241e-163	-1.3514e-162	-1.23965e-164	5.12222e-165	-4.08641e-163	4.7082e-163	3.76093e-163	-2.53826e-164	-9.05067e-163	1.2192e-163	2.03079e-163	5.42997e-164	5.01943e-164	3.85942e-163	-1.28403e-163	3.82471e-163	-6.36505e-163	6.51481e-163	-8.56331e-163	2.19806e-163	3.7033e-163	1.43756e-162	-2.43895e-163	1.18402e-163	4.18886e-163	-5.61681e-163	0
1.70279e-163	-8.12128e-163	-4.98308e-164	7.5678e-164	5.8241e-163	-1.3514e-162	-1.23965e-164	5.12222e-165	-4.08641e-163	4.7082e-163	3.76093e-163	-2.53826e-164	-9.05067e-163	1.2192e-163	2.03079e-163	5.42997e-164	5.01943e-164	3.85942e-163	-1.28403e-163	3.82471e-163	-6.36505e-163	6.51481e-163	-8.56331e-163	2.19806e-163	3.7033e-163	1.43756e-162	-2.43895e-163	1.18402e-163	4.18886e-163	-5.61681e-163	0
1.70279e-163	-8.12128e-163	-4.98308e-164	7.5678e-164	5.8241e-163	-1.3514e-162	-1.23965e-164	5.12222e-165	-4.08641e-163	4.7082e-163	3.76093e-163	-2.53826e-164	-9.05067e-163	1.2192e-163	2.03079e-163	5.42997e-164	5.01943e-164	3.85942e-163	-1.28403e-163	3.82471e-163	-6.36505e-163	6.51481e-163	-8.56331e-163	2.19806e-163	3.7033e-163	1.43756e-162	-2.43895e-163	1.18402e-163	4.18886e-163	-5.61681e-163	0
1.70279e-163	-8.12128e-163	-4.98308e-164	7.5678e-164	5.8241e-163	-1.3514e-162	-1.23965e-164	5.12222e-165	-4.08641e-163	4.7082e-163	3.76093e-163	-2.53826e-164	-9.05067e-163	1.2192e-163	2.03079e-163	5.42997e-164	5.01943e-164	3.85942e-163	-1.28403e-163	3.82471e-163	-6.36505e-163	6.51481e-163	-8.56331e-163	2.19806e-163	3.7033e-163	1.43756e-162	-2.43895e-163	1.18402e-163	4.18886e-163	-5.61681e-163	0
1.70279e-163	-8.12128e-163	-4.98308e-164	7.5678e-164	5.8241e-163	-1.3514e-162	-1.23965e-164	5.12222e-165	-4.08641e-163	4.7082e-163	3.76093e-163	-2.53826e-164	-9.05067e-163	1.2192e-163	2.03079e-163	5.42997e-164	5.01943e-164	3.85942e-163	-1.28403e-163	3.82471e-163	-6.36505e-163	6.51481e-163	-8.56331e-163	2.19806e-163	3.7033e-163	1.43756e-162	-2.43895e-163	1.18402e-163	4.18886e-163	-5.61681e-163	0
1.70279e-163	-8.12128e-163	-4.98308e-164	7.5678e-164	5.8241e-163	-1.3514e-162	-1.23965e-164	5.12222e-165	-4.08641e-163	4.7082e-163	3.76093e-163	-2.53826e-164	-9.05067e-163	1.2192e-163	2.03079e-163	5.42997e-164	5.01943e-164	3.85942e-163	-1.28403e-163	3.82471e-163	-6.36505e-163	6.51481e-163	-8.56331e-163	2.19806e-163	3.7033e-163	1.43756e-162	-2.43895e-163	1.18402e-163	4.18886e-163	-5.61681e-163	0
1.70279e-163	-8.12128e-163	-4.98308e-164	7.5678e-164	5.8241e-163	-1.3514e-162	-1.23965e-164	5.12222e-165	-4.08641e-163	4.7082e-163	3.76093e-163	-2.53826e-164	-9.05067e-163	1.2192e-163	2.03079e-163	5.42997e-164	5.01943e-164	3.85942e-163	-1.28403e-163	3.82471e-163	-6.36505e-163	6.51481e-163	-8.56331e-163	2.19806e-163	3.7033e-163	1.43756e-162	-2.43895e-163	1.18402e-163	4.18886e-163	-5.61681e-163	0
1.70279e-163	-8.12128e-163	-4.98308e-164	7.5678e-164	5.8241e-163	-1.3514e-162	-1.23965e-164	5.12222e-165	-4.08641e-163	4.7082e-163	3.76093e-163	-2.53826e-164	-9.05067e-163	1.2192e-163	2.03079e-163	5.42997e-164	5.01943e-164	3.85942e-163	-1.28403e-163	3.82471e-163	-6.36505e-163	6.51481e-163	-8.56331e-163	2.19806e-163	3.7033e-163	1.43756e-162	-2.43895e-163	1.18402e-163	4.18886e-163	-5.61681e-163	0
1.70279e-163	-8.12128e-163	-4.98308e-164	7.5678e-164	5.8241e-163	-1.3514e-162	-1.23965e-164	5.12222e-165	-4.08641e-163	4.7082e-163	3.76093e-163	-2.53826e-164	-9.05067e-163	1.2192e-163	2.03079e-163	5.42997e-164	5.01943e-164	3.85942e-163	-1.28403e-163	3.82471e-163	-6.36505e-163	6.51481e-163	-8.56331e-163	2.19806e-163	3.7033e-163	1.43756e-162	-2.43895e-163	1.18402e-163	4.18886e-163	-5.61681e-163	0
1.70279e-163	-8.12128e-163	-4.98308e-164	7.5678e-164	5.8241e-163	-1.3514e-162	-1.23965e-164	5.12222e-165	-4.08641e-163	4.7082e-163	3.76093e-163	-2.53826e-164	-9.05067e-163	1.2192e-163	2.03079e-163	5.42997e-164	5.01943e-164	3.85942e-163	-1.28403e-163	3.82471e-163	-6.36505e-163	6.51481e-163	-8.56331e-163	2.19806e-163	3.7033e-163	1.43756e-162	-2.43895e-163	1.18402e-163	4.18886e-163	-5.61681e-163	0
1.70279e-163	-8.12128e-163	-4.98308e-164	7.5678e-164	5.8241e-163	-1.3514e-162	-1.23965e-164	5.12222e-165	-4.08641e-163	4.7082e-163	3.76093e-163	-2.53826e-164	-9.05067e-163	1.2192e-163	2.03079e-163	5.42997e-164	5.01943e-164	3.85942e-163	-1.28403e-163	3.82471e-163	-6.36505e-163	6.51481e-163	-8.56331e-163	2.19806e-163	3.7033e-163	1.43756e-162	-2.43895e-163	1.18402e-163	4.18886e-163	-5.61681e-163	0
1.70279e-163	-8.12128e-163	-4.98308e-164	7.5678e-164	5.8241e-163	-1.3514e-162	-1.23965e-164	5.12222e-165	-4.08641e-163	4.7082e-163	3.76093e-163	-2.53826e-164	-9.05067e-163	1.2192e-163	2.03079e-163	5.42997e-164	5.01943e-164	3.85942e-163	-1.28403e-163	3.82471e-163	-6.36505e-163	6.51481e-163	-8.56331e-163	2.19806e-163	3.7033e-163	1.43756e-162	-2.43895e-163	1.18402e-163	4.18886e-163	-5.61681e-163	0
1.70279e-163	-8.12128e-163	-4.98308e-164	7.5678e-164	5.8241e-163	-1.3514e-162	-1.23965e-164	5.12222e-165	-4.08641e-163	4.7082e-163	3.76093e-163	-2.53826e-164	-9.05067e-163	1.2192e-163	2.03079e-163	5.42997e-164	5.01943e-164	3.85942e-163	-1.28403e-163	3.82471e-163	-6.36505e-163	6.51481e-163	-8.56331e-163	2.19806e-163	3.7033e-163	1.43756e-162	-2.43895e-163	1.18402e-163	4.18886e-163	-5.61681e-163	0
1.70279e-163	-8.12128e-163	-4.98308e-164	7.5678e-164	5.8241e-163	-1.3514e-162	-1.23965e-164	5.12222e-165	-4.08641e-163	4.7082e-163	3.76093e-163	-2.53826e-164	-9.05067e-163	1.2192e-163	2.03079e-163	5.42997e-164	5.01943e-164	3.85942e-163	-1.28403e-163	3.82471e-163	-6.36505e-163	6.51481e-163	-8.56331e-163	2.19806e-163	3.7033e-163	1.43756e-162	-2.43895e-163	1.18402e-163	4.18886e-163	-5.61681e-163	0
1.70279e-163	-8.12128e-163	-4.98308e-164	7.5678e-164	5.8241e-163	-1.3514e-162	-1.23965e-164	5.12222e-165	-4.08641e-163	4.7082e-163	3.76093e-163	-2.53826e-164	-9.05067e-163	1.2192e-163	2.03079e-163	5.42997e-164	5.01943e-164	3.85942e-163	-1.28403e-163	3.82471e-163	-6.36505e-163	6.51481e-163	-8.56331e-163	2.19806e-163	3.7033e-163	1.43756e-162	-2.43895e-163	1.18402e-163	4.18886e-163	-5.61681e-163	0
1.70279e-163	-8.12128e-163	-4.98308e-164	7.5678e-164	5.8241e-163	-1.3514e-162	-1.23965e-164	5.12222e-165	-4.08641e-163	4.7082e-163	3.76093e-163	-2.53826e-164	-9.05067e-163	1.2192e-163	2.03079e-163	5.42997e-164	5.01943e-164	3.85942e-163	-1.28403e-163	3.82471e-163	-6.36505e-163	6.51481e-163	-8.56331e-163	2.19806e-163	3.7033e-163	1.43756e-162	-2.43895e-163	1.18402e-163	4.18886e-163	-5.61681e-163	0
1.70279e-163	-8.12128e-163	-4.98308e-164	7.5678e-164	5.8241e-163	-1.3514e-162	-1.23965e-164	5.12222e-165	-4.08641e-163	4.7082e-163	3.76093e-163	-2.53826e-164	-9.05067e-163	1.2192e-163	2.03079e-163	5.42997e-164	5.01943e-164	3.85942e-163	-1.28403e-163	3.82471e-163	-6.36505e-163	6.51481e-163	-8.56331e-163	2.19806e-163	3.7033e-163	1.43756e-162	-2.43895e-163	1.18402e-163	4.18886e-163	-5.61681e-163	0
1.70279e-163	-8.12128e-163	-4.98308e-164	7.5678e-164	5.8241e-163	-1.3514e-162	-1.23965e-164	5.12222e-165	-4.08641e-163	4.7082e-163	3.76093e-163	-2.53826e-164	-9.05067e-163	1.2192e-163	2.03079e-163	5.42997e-164	5.01943e-164	3.85942e-163	-1.28403e-163	3.82471e-163	-6.36505e-163	6.51481e-163	-8.56331e-163	2.19806e-163	3.7033e-163	1.43756e-162	-2.43895e-163	1.18402e-163	4.18886e-163	-5.61681e-163	0
1.70279e-163	-8.12128e-163	-4.98308e-164	7.5678e-164	5.8241e-163	-1.3514e-162	-1.23965e-164	5.12222e-165	-4.08641e-163	4.7082e-163	3.76093e-163	-2.53826e-164	-9.05067e-163	1.2192e-163	2.03079e-163	5.42997e-164	5.01943e-164	3.85942e-163	-1.28403e-163	3.82471e-163	-6.36505e-163	6.51481e-163	-8.56331e-163	2.19806e-163	3.7033e-163	1.43756e-162	-2.43895e-163	1.18402e-163	4.18886e-163	-5.61681e-163	0
1.70279e-163	-8.12128e-163	-4.98308e-164	7.5678e-164	5.8241e-163	-1.3514e-162	-1.23965e-164	5.12222e-165	-4.08641e-163	4.7082e-163	3.76093e-163	-2.53826e-164	-9.05067e-163	1.2192e-163	2.03079e-163	5.42997e-164	5.01943e-164	3.85942e-163	-1.28403e-163	3.82471e-163	-6.36505e-163	6.51481e-163	-8.56331e-163	2.19806e-163	3.7033e-163	1.43756e-162	-2.43895e-163	1.18402e-163	4.18886e-163	-5.61681e-163	0
1.70279e-163	-8.12128e-163	-4.98308e-164	7.5678e-164	5.8241e-163	-1.3514e-162	-1.23965e-164	5.12222e-165	-4.08641e-163	4.7082e-163	3.76093e-163	-2.53826e-164	-9.05067e-163	1.2192e-163	2.03079e-163	5.42997e-164	5.01943e-164	3.85942e-163	-1.28403e-163	3.82471e-163	-6.36505e-163	6.51481e-163	-8.56331e-163	2.19806e-163	3.7033e-163	1.43756e-162	-2.43895e-163	1.18402e-163	4.18886e-163	-5.61681e-163	0
1.70279e-163	-8.12128e-163	-4.98308e-164	7.5678e-164	5.8241e-163	-1.3514e-162	-1.23965e-164	5.12222e-165	-4.08641e-163	4.7082e-163	3.76093e-163	-2.53826e-164	-9.05067e-163	1.2192e-163	2.03079e-163	5.42997e-164	5.01943e-164	3.85942e-163	-1.28403e-163	3.82471e-163	-6.36505e-163	6.51481e-163	-8.56331e-163	2.19806e-163	3.7033e-163	1.43756e-162	-2.43895e-163	1.18402e-163	4.18886e-163	-5.61681e-163	0
1.70279e-163	-8.12128e-163	-4.98308e-164	7.5678e-164	5.8241e-163	-1.3514e-162	-1.23965e-164	5.12222e-165	-4.08641e-163	4.7082e-163	3.76093e-163	-2.53826e-164	-9.05067e-163	1.2192e-163	2.03079e-163	5.42997e-164	5.01943e-164	3.85942e-163	-1.28403e-163	3.82471e-163	-6.36505e-163	6.51481e-163	-8.56331e-163	2.19806e-163	3.7033e-163	1.43756e-162	-2.43895e-163	1.18402e-163	4.18886e-163	-5.61681e-163	0
1.70279e-163	-8.12128e-163	-4.98308e-164	7.5678e-164	5.8241e-163	-1.3514e-162	-1.23965e-164	5.12222e-165	-4.08641e-163	4.7082e-163	3.76093e-163	-2.53826e-164	-9.05067e-163	1.2192e-163	2.03079e-163	5.42997e-164	5.01943e-164	3.85942e-163	-1.28403e-163	3.82471e-163	-6.36505e-163	6.51481e-163	-8.56331e-163	2.19806e-163	3.7033e-163	1.43756e-162	-2.43895e-163	1.18402e-163	4.18886e-163	-5.61681e-163	0
1.70279e-163	-8.12128e-163	-4.98308e-164	7.5678e-164	5.8241e-163	-1.3514e-162	-1.23965e-164	5.12222e-165	-4.08641e-163	4.7082e-163	3.76093e-163	-2.53826e-164	-9.05067e-163	1.2192e-163	2.03079e-163	5.42997e-164	5.01943e-164	3.85942e-163	-1.28403e-163	3.82471e-163	-6.36505e-163	6.51481e-163	-8.56331e-163	2.19806e-163	3.7033e-163	1.43756e-162	-2.43895e-163	1.18402e-163	4.18886e-163	-5.61681e-163	0
1.70279e-163	-8.12128e-163	-4.98308e-164	7.5678e-164	5.8241e-163	-1.3514e-162	-1.23965e-164	5.12222e-165	-4.08641e-163	4.7082e-163	3.76093e-163	-2.53826e-164	-9.05067e-163	1.2192e-163	2.03079e-163	5.42997e-164	5.01943e-164	3.85942e-163	-1.28403e-163	3.82471e-163	-6.36505e-163	6.51481e-163	-8.56331e-163	2.19806e-163	3.7033e-163	1.43756e-162	-2.43895e-163	1.18402e-163	4.18886e-163	-5.61681e-163	0
1.70279e-163	-8.12128e-163	-4.98308e-164	7.5678e-164	5.8241e-163	-1.3514e-162	-1.23965e-164	5.12222e-165	-4.08641e-163	4.7082e-163	3.76093e-163	-2.53826e-164	-9.05067e-163	1.2192e-163	2.03079e-163	5.42997e-164	5.01943e-164	3.85942e-163	-1.28403e-163	3.82471e-163	-6.36505e-163	6.51481e-163	-8.56331e-163	2.19806e-163	3.7033e-163	1.43756e-162	-2.43895e-163	1.18402e-163	4.18886e-163	-5.61681e-163	0
1.70279e-163	-8.12128e-163	-4.98308e-164	7.5678e-164	5.8241e-163	-1.3514e-162	-1.23965e-164	5.12222e-165	-4.08641e-163	4.7082e-163	3.76093e-163	-2.53826e-164	-9.05067e-163	1.2192e-163	2.03079e-163	5.42997e-164	5.01943e-164	3.85942e-163	-1.28403e-163	3.82471e-163	-6.36505e-163	6.51481e-163	-8.56331e-163	2.19806e-163	3.7033e-163	1.43756e-162	-2.43895e-163	1.18402e-163	4.18886e-163	-5.61681e-163	0
1.70279e-163	-8.12128e-163	-4.98308e-164	7.5678e-164	5.8241e-163	-1.3514e-162	-1.23965e-164	5.12222e-165	-4.08641e-163	4.7082e-163	3.76093e-163	-2.53826e-164	-9.05067e-163	1.2192e-163	2.03079e-163	5.42997e-164	5.01943e-164	3.85942e-163	-1.28403e-163	3.82471e-163	-6.36505e-163	6.51481e-163	-8.56331e-163	2.19806e-163	3.7033e-163	1.43756e-162	-2.43895e-163	1.18402e-163	4.18886e-163	-5.61681e-163	0
1.70279e-163	-8.12128e-163	-4.98308e-164	7.5678e-164	5.8241e-163	-1.3514e-162	-1.23965e-164	5.12222e-165	-4.08641e-163	4.7082e-163	3.76093e-163	-2.53826e-164	-9.05067e-163	1.2192e-163	2.03079e-163	5.42997e-164	5.01943e-164	3.85942e-163	-1.28403e-163	3.82471e-163	-6.36505e-163	6.51481e-163	-8.56331e-163	2.19806e-163	3.7033e-163	1.43756e-162	-2.43895e-163	1.18402e-163	4.18886e-163	-5.61681e-163	0
1.70279e-163	-8.12128e-163	-4.98308e-164	7.5678e-164	5.8241e-163	-1.3514e-162	-1.23965e-164	5.12222e-165	-4.08641e-163	4.7082e-163	3.76093e-163	-2.53826e-164	-9.05067e-163	1.2192e-163	2.03079e-163	5.42997e-164	5.01943e-164	3.85942e-163	-1.28403e-163	3.82471e-163	-6.36505e-163	6.51481e-163	-8.56331e-163	2.19806e-163	3.7033e-163	1.43756e-162	-2.43895e-163	1.18402e-163	4.18886e-163	-5.61681e-163	0
1.70279e-163	-8.12128e-163	-4.98308e-164	7.5678e-164	5.8241e-163	-1.3514e-162	-1.23965e-164	5.12222e-165	-4.08641e-163	4.7082e-163	3.76093e-163	-2.53826e-164	-9.05067e-163	1.2192e-163	2.03079e-163	5.42997e-164	5.01943e-164	3.85942e-163	-1.28403e-163	3.82471e-163	-6.36505e-163	6.51481e-163	-8.56331e-163	2.19806e-163	3.7033e-163	1.43756e-162	-2.43895e-163	1.18402e-163	4.18886e-163	-5.61681e-163	0
1.70279e-163	-8.12128e-163	-4.98308e-164	7.5678e-164	5.8241e-163	-1.3514e-162	-1.23965e-164	5.12222e-165	-4.08641e-163	4.7082e-163	3.76093e-163	-2.53826e-164	-9.05067e-163	1.2192e-163	2.03079e-163	5.42997e-164	5.01943e-164	3.85942e-163	-1.28403e-163	3.82471e-163	-6.36505e-163	6.51481e-163	-8.56331e-163	2.19806e-163	3.7033e-163	1.43756e-162	-2.43895e-163	1.18402e-163	4.18886e-163	-5.61681e-163	0
1.70279e-163	-8.12128e-163	-4.98308e-164	7.5678e-164	5.8241e-163	-1.3514e-162	-1.23965e-164	5.12222e-165	-4.08641e-163	4.7082e-163	3.76093e-163	-2.53826e-164	-9.05067e-163	1.2192e-163	2.03079e-163	5.42997e-164	5.01943e-164	3.85942e-163	-1.28403e-163	3.82471e-163	-6.36505e-163	6.51481e-163	-8.56331e-163	2.19806e-163	3.7033e-163	1.43756e-162	-2.43895e-163	1.18402e-163	4.18886e-163	-5.61681e-163	0
1.70279e-163	-8.12128e-163	-4.98308e-164	7.5678e-164	5.8241e-163	-1.3514e-162	-1.23965e-164	5.12222e-165	-4.08641e-163	4.7082e-163	3.76093e-163	-2.53826e-164	-9.05067e-163	1.2192e-163	2.03079e-163	5.42997e-164	5.01943e-164	3.85942e-163	-1.28403e-163	3.82471e-163	-6.36505e-163	6.51481e-163	-8.56331e-163	2.19806e-163	3.7033e-163	1.43756e-162	-2.43895e-163	1.18402e-163	4.18886e-163	-5.61681e-163	0
1.70279e-163	-8.12128e-163	-4.98308e-164	7.5678e-164	5.8241e-163	-1.3514e-162	-1.23965e-164	5.12222e-165	-4.08641e-163	4.7082e-163	3.76093e-163	-2.53826e-164	-9.05067e-163	1.2192e-163	2.03079e-163	5.42997e-164	5.01943e-164	3.85942e-163	-1.28403e-163	3.82471e-163	-6.36505e-163	6.51481e-163	-8.56331e-163	2.19806e-163	3.7033e-163	1.43756e-162	-2.43895e-163	1.18402e-163	4.18886e-163	-5.61681e-163	0
1.70279e-163	-8.12128e-163	-4.98308e-164	7.5678e-164	5.8241e-163	-1.3514e-162	-1.23965e-164	5.12222e-165	-4.08641e-163	4.7082e-163	3.76093e-163	-2.53826e-164	-9.05067e-163	1.2192e-163	2.03079e-163	5.42997e-164	5.01943e-164	3.85942e-163	-1.28403e-163	3.82471e-163	-6.36505e-163	6.51481e-163	-8.56331e-163	2.19806e-163	3.7033e-163	1.43756e-162	-2.43895e-163	1.18402e-163	4.18886e-163	-5.61681e-163	0
1.70279e-163	-8.12128e-163	-4.98308e-164	7.5678e-164	5.8241e-163	-1.3514e-162	-1.23965e-164	5.12222e-165	-4.08641e-163	4.7082e-163	3.76093e-163	-2.53826e-164	-9.05067e-163	1.2192e-163	2.03079e-163	5.42997e-164	5.01943e-164	3.85942e-163	-1.28403e-163	3.82471e-163	-6.36505e-163	6.51481e-163	-8.56331e-163	2.19806e-163	3.7033e-163	1.43756e-162	-2.43895e-163	1.18402e-163	4.18886e-163	-5.61681e-163	0
1.70279e-163	-8.12128e-163	-4.98308e-164	7.5678e-164	5.8241e-163	-1.3514e-162	-1.23965e-164	5.12222e-165	-4.08641e-163	4.7082e-163	3.76093e-163	-2.53826e-164	-9.05067e-163	1.2192e-163	2.03079e-163	5.42997e-164	5.01943e-164	3.85942e-163	-1.28403e-163	3.82471e-163	-6.36505e-163	6.51481e-163	-8.56331e-163	2.19806e-163	3.7033e-163	1.43756e-162	-2.43895e-163	1.18402e-163	4.18886e-163	-5.61681e-163	0
1.70279e-163	-8.12128e-163	-4.98308e-164	7.5678e-164	5.8241e-163	-1.3514e-162	-1.23965e-164	5.12222e-165	-4.08641e-163	4.7082e-163	3.76093e-163	-2.53826e-164	-9.05067e-163	1.2192e-163	2.03079e-163	5.42997e-164	5.01943e-164	3.85942e-163	-1.28403e-163	3.82471e-163	-6.36505e-163	6.51481e-163	-8.56331e-163	2.19806e-163	3.7033e-163	1.43756e-162	-2.43895e-163	1.18402e-163	4.18886e-163	-5.61681e-163	0
1.70279e-163	-8.12128e-163	-4.98308e-164	7.5678e-164	5.8241e-163	-1.3514e-162	-1.23965e-164	5.12222e-165	-4.08641e-163	4.7082e-163	3.76093e-163	-2.53826e-164	-9.05067e-163	1.2192e-163	2.03079e-163	5.42997e-164	5.01943e-164	3.85942e-163	-1.28403e-163	3.82471e-163	-6.36505e-163	6.51481e-163	-8.56331e-163	2.19806e-163	3.7033e-163	1.43756e-162	-2.43895e-163	1.18402e-163	4.18886e-163	-5.61681e-163	0
1.70279e-163	-8.12128e-163	-4.98308e-164	7.5678e-164	5.8241e-163	-1.3514e-162	-1.23965e-164	5.12222e-165	-4.08641e-163	4.7082e-163	3.76093e-163	-2.53826e-164	-9.05067e-163	1.2192e-163	2.03079e-163	5.42997e-164	5.01943e-164	3.85942e-163	-1.28403e-163	3.82471e-163	-6.36505e-163	6.51481e-163	-8.56331e-163	2.19806e-163	3.7033e-163	1.43756e-162	-2.43895e-163	1.18402e-163	4.18886e-163	-5.61681e-163	0
1.70279e-163	-8.12128e-163	-4.98308e-164	7.5678e-164	5.8241e-163	-1.3514e-162	-1.23965e-164	5.12222e-165	-4.08641e-163	4.7082e-163	3.76093e-163	-2.53826e-164	-9.05067e-163	1.2192e-163	2.03079e-163	5.42997e-164	5.01943e-164	3.85942e-163	-1.28403e-163	3.82471e-163	-6.36505e-163	6.51481e-163	-8.56331e-163	2.19806e-163	3.7033e-163	1.43756e-162	-2.43895e-163	1.18402e-163	4.18886e-163	-5.61681e-163	0
1.70279e-163	-8.12128e-163	-4.98308e-164	7.5678e-164	5.8241e-163	-1.3514e-162	-1.23965e-164	5.12222e-165	-4.08641e-163	4.7082e-163	3.76093e-163	-2.53826e-164	-9.05067e-163	1.2192e-163	2.03079e-163	5.42997e-164	5.01943e-164	3.85942e-163	-1.28403e-163	3.82471e-163	-6.36505e-163	6.51481e-163	-8.56331e-163	2.19806e-163	3.7033e-163	1.43756e-162	-2.43895e-163	1.18402e-163	4.18886e-163	-5.61681e-163	0
1.70279e-163	-8.12128e-163	-4.98308e-164	7.5678e-164	5.8241e-163	-1.3514e-162	-1.23965e-164	5.12222e-165	-4.08641e-163	4.7082e-163	3.76093e-163	-2.53826e-164	-9.05067e-163	1.2192e-163	2.03079e-163	5.42997e-164	5.01943e-164	3.85942e-163	-1.28403e-163	3.82471e-163	-6.36505e-163	6.51481e-163	-8.56331e-163	2.19806e-163	3.7033e-163	1.43756e-162	-2.43895e-163	1.18402e-163	4.18886e-163	-5.61681e-163	0
1.70279e-163	-8.12128e-163	-4.98308e-164	7.5678e-164	5.8241e-163	-1.3514e-162	-1.23965e-164	5.12222e-165	-4.08641e-163	4.7082e-163	3.76093e-163	-2.53826e-164	-9.05067e-163	1.2192e-163	2.03079e-163	5.42997e-164	5.01943e-164	3.85942e-163	-1.28403e-163	3.82471e-163	-6.36505e-163	6.51481e-163	-8.56331e-163	2.19806e-163	3.7033e-163	1.43756e-162	-2.43895e-163	1.18402e-163	4.18886e-163	-5.61681e-163	0
1.70279e-163	-8.12128e-163	-4.98308e-164	7.5678e-164	5.8241e-163	-1.3514e-162	-1.23965e-164	5.12222e-165	-4.08641e-163	4.7082e-163	3.76093e-163	-2.53826e-164	-9.05067e-163	1.2192e-163	2.03079e-163	5.42997e-164	5.01943e-164	3.85942e-163	-1.28403e-163	3.82471e-163	-6.36505e-163	6.51481e-163	-8.56331e-163	2.19806e-163	3.7033e-163	1.43756e-162	-2.43895e-163	1.18402e-163	4.18886e-163	-5.61681e-163	0
1.70279e-163	-8.12128e-163	-4.98308e-164	7.5678e-164	5.8241e-163	-1.3514e-162	-1.23965e-164	5.12222e-165	-4.08641e-163	4.7082e-163	3.76093e-163	-2.53826e-164	-9.05067e-163	1.2192e-163	2.03079e-163	5.42997e-164	5.01943e-164	3.85942e-163	-1.28403e-163	3.82471e-163	-6.36505e-163	6.51481e-163	-8.56331e-163	2.19806e-163	3.7033e-163	1.43756e-162	-2.43895e-163	1.18402e-163	4.18886e-163	-5.61681e-163	0
1.70279e-163	-8.12128e-163	-4.98308e-164	7.5678e-164	5.8241e-163	-1.3514e-162	-1.23965e-164	5.12222e-165	-4.08641e-163	4.7082e-163	3.76093e-163	-2.53826e-164	-9.05067e-163	1.2192e-163	2.03079e-163	5.42997e-164	5.01943e-164	3.85942e-163	-1.28403e-163	3.82471e-163	-6.36505e-163	6.51481e-163	-8.56331e-163	2.19806e-163	3.7033e-163	1.43756e-162	-2.43895e-163	1.18402e-163	4.18886e-163	-5.61681e-163	0
1.70279e-163	-8.12128e-163	-4.98308e-164	7.5678e-164	5.8241e-163	-1.3514e-162	-1.23965e-164	5.12222e-165	-4.08641e-163	4.7082e-163	3.76093e-163	-2.53826e-164	-9.05067e-163	1.2192e-163	2.03079e-163	5.42997e-164	5.01943e-164	3.85942e-163	-1.28403e-163	3.82471e-163	-6.36505e-163	6.51481e-163	-8.56331e-163	2.19806e-163	3.7033e-163	1.43756e-162	-2.43895e-163	1.18402e-163	4.18886e-163	-5.61681e-163	0
1.70279e-163	-8.12128e-163	-4.98308e-164	7.5678e-164	5.8241e-163	-1.3514e-162	-1.23965e-164	5.12222e-165	-4.08641e-163	4.7082e-163	3.76093e-163	-2.53826e-164	-9.05067e-163	1.2192e-163	2.03079e-163	5.42997e-164	5.01943e-164	3.85942e-163	-1.28403e-163	3.82471e-163	-6.36505e-163	6.51481e-163	-8.56331e-163	2.19806e-163	3.7033e-163	1.43756e-162	-2.43895e-163	1.18402e-163	4.18886e-163	-5.61681e-163	0
1.70279e-163	-8.12128e-163	-4.98308e-164	7.5678e-164	5.8241e-163	-1.3514e-162	-1.23965e-164	5.12222e-165	-4.08641e-163	4.7082e-163	3.76093e-163	-2.53826e-164	-9.05067e-163	1.2192e-163	2.03079e-163	5.42997e-164	5.01943e-164	3.85942e-163	-1.28403e-163	3.82471e-163	-6.36505e-163	6.51481e-163	-8.56331e-163	2.19806e-163	3.7033e-163	1.43756e-162	-2.43895e-163	1.18402e-163	4.18886e-163	-5.61681e-163	0
1.70279e-163	-8.12128e-163	-4.98308e-164	7.5678e-164	5.8241e-163	-1.3514e-162	-1.23965e-164	5.12222e-165	-4.08641e-163	4.7082e-163	3.76093e-163	-2.53826e-164	-9.05067e-163	1.2192e-163	2.03079e-163	5.42997e-164	5.01943e-164	3.85942e-163	-1.28403e-163	3.82471e-163	-6.36505e-163	6.51481e-163	-8.56331e-163	2.19806e-163	3.7033e-163	1.43756e-162	-2.43895e-163	1.18402e-163	4.18886e-163	-5.61681e-163	0
1.70279e-163	-8.12128e-163	-4.98308e-164	7.5678e-164	5.8241e-163	-1.3514e-162	-1.23965e-164	5.12222e-165	-4.08641e-163	4.7082e-163	3.76093e-163	-2.53826e-164	-9.05067e-163	1.2192e-163	2.03079e-163	5.42997e-164	5.01943e-164	3.85942e-163	-1.28403e-163	3.82471e-163	-6.36505e-163	6.51481e-163	-8.56331e-163	2.19806e-163	3.7033e-163	1.43756e-162	-2.43895e-163	1.18402e-163	4.18886e-163	-5.61681e-163	0
1.70279e-163	-8.12128e-163	-4.98308e-164	7.5678e-164	5.8241e-163	-1.3514e-162	-1.23965e-164	5.12222e-165	-4.08641e-163	4.7082e-163	3.76093e-163	-2.53826e-164	-9.05067e-163	1.2192e-163	2.03079e-163	5.42997e-164	5.01943e-164	3.85942e-163	-1.28403e-163	3.82471e-163	-6.36505e-163	6.51481e-163	-8.56331e-163	2.19806e-163	3.7033e-163	1.43756e-162	-2.43895e-163	1.18402e-163	4.18886e-163	-5.61681e-163	0
1.70279e-163	-8.12128e-163	-4.98308e-164	7.5678e-164	5.8241e-163	-1.3514e-162	-1.23965e-164	5.12222e-165	-4.08641e-163	4.7082e-163	3.76093e-163	-2.53826e-164	-9.05067e-163	1.2192e-163	2.03079e-163	5.42997e-164	5.01943e-164	3.85942e-163	-1.28403e-163	3.82471e-163	-6.36505e-163	6.51481e-163	-8.56331e-163	2.19806e-163	3.7033e-163	1.43756e-162	-2.43895e-163	1.18402e-163	4.18886e-163	-5.61681e-163	0
1.70279e-163	-8.12128e-163	-4.98308e-164	7.5678e-164	5.8241e-163	-1.3514e-162	-1.23965e-164	5.12222e-165	-4.08641e-163	4.7082e-163	3.76093e-163	-2.53826e-164	-9.05067e-163	1.2192e-163	2.03079e-163	5.42997e-164	5.01943e-164	3.85942e-163	-1.28403e-163	3.82471e-163	-6.36505e-163	6.51481e-163	-8.56331e-163	2.19806e-163	3.7033e-163	1.43756e-162	-2.43895e-163	1.18402e-163	4.18886e-163	-5.61681e-163	0
1.70279e-163	-8.12128e-163	-4.98308e-164	7.5678e-164	5.8241e-163	-1.3514e-162	-1.23965e-164	5.12222e-165	-4.08641e-163	4.7082e-163	3.76093e-163	-2.53826e-164	-9.05067e-163	1.2192e-163	2.03079e-163	5.42997e-164	5.01943e-164	3.85942e-163	-1.28403e-163	3.82471e-163	-6.36505e-163	6.51481e-163	-8.56331e-163	2.19806e-163	3.7033e-163	1.43756e-162	-2.43895e-163	1.18402e-163	4.18886e-163	-5.61681e-163	0
1.70279e-163	-8.12128e-163	-4.98308e-164	7.5678e-164	5.8241e-163	-1.3514e-162	-1.23965e-164	5.12222e-165	-4.08641e-163	4.7082e-163	3.76093e-163	-2.53826e-164	-9.05067e-163	1.2192e-163	2.03079e-163	5.42997e-164	5.01943e-164	3.85942e-163	-1.28403e-163	3.82471e-163	-6.36505e-163	6.51481e-163	-8.56331e-163	2.19806e-163	3.7033e-163	1.43756e-162	-2.43895e-163	1.18402e-163	4.18886e-163	-5.61681e-163	0
1.70279e-163	-8.12128e-163	-4.98308e-164	7.5678e-164	5.8241e-163	-1.3514e-162	-1.23965e-164	5.12222e-165	-4.08641e-163	4.7082e-163	3.76093e-163	-2.53826e-164	-9.05067e-163	1.2192e-163	2.03079e-163	5.42997e-164	5.01943e-164	3.85942e-163	-1.28403e-163	3.82471e-163	-6.36505e-163	6.51481e-163	-8.56331e-163	2.19806e-163	3.7033e-163	1.43756e-162	-2.43895e-163	1.18402e-163	4.18886e-163	-5.61681e-163	0
1.70279e-163	-8.12128e-163	-4.98308e-164	7.5678e-164	5.8241e-163	-1.3514e-162	-1.23965e-164	5.12222e-165	-4.08641e-163	4.7082e-163	3.76093e-163	-2.53826e-164	-9.05067e-163	1.2192e-163	2.03079e-163	5.42997e-164	5.01943e-164	3.85942e-163	-1.28403e-163	3.82471e-163	-6.36505e-163	6.51481e-163	-8.56331e-163	2.19806e-163	3.7033e-163	1.43756e-162	-2.43895e-163	1.18402e-163	4.18886e-163	-5.61681e-163	0
1.70279e-163	-8.12128e-163	-4.98308e-164	7.5678e-164	5.8241e-163	-1.3514e-162	-1.23965e-164	5.12222e-165	-4.08641e-163	4.7082e-163	3.76093e-163	-2.53826e-164	-9.05067e-163	1.2192e-163	2.03079e-163	5.42997e-164	5.01943e-164	3.85942e-163	-1.28403e-163	3.82471e-163	-6.36505e-163	6.51481e-163	-8.56331e-163	2.19806e-163	3.7033e-163	1.43756e-162	-2.43895e-163	1.18402e-163	4.18886e-163	-5.61681e-163	0
1.70279e-163	-8.12128e-163	-4.98308e-164	7.5678e-164	5.8241e-163	-1.3514e-162	-1.23965e-164	5.12222e-165	-4.08641e-163	4.7082e-163	3.76093e-163	-2.53826e-164	-9.05067e-163	1.2192e-163	2.03079e-163	5.42997e-164	5.01943e-164	3.85942e-163	-1.28403e-163	3.82471e-163	-6.36505e-163	6.51481e-163	-8.56331e-163	2.19806e-163	3.7033e-163	1.43756e-162	-2.43895e-163	1.18402e-163	4.18886e-163	-5.61681e-163	0
1.70279e-163	-8.12128e-163	-4.98308e-164	7.5678e-164	5.8241e-163	-1.3514e-162	-1.23965e-164	5.12222e-165	-4.08641e-163	4.7082e-163	3.76093e-163	-2.53826e-164	-9.05067e-163	1.2192e-163	2.03079e-163	5.42997e-164	5.01943e-164	3.85942e-163	-1.28403e-163	3.82471e-163	-6.36505e-163	6.51481e-163	-8.56331e-163	2.19806e-163	3.7033e-163	1.43756e-162	-2.43895e-163	1.18402e-163	4.18886e-163	-5.61681e-163	0
1.70279e-163	-8.12128e-163	-4.98308e-164	7.5678e-164	5.8241e-163	-1.3514e-162	-1.23965e-164	5.12222e-165	-4.08641e-163	4.7082e-163	3.76093e-163	-2.53826e-164	-9.05067e-163	1.2192e-163	2.03079e-163	5.42997e-164	5.01943e-164	3.85942e-163	-1.28403e-163	3.82471e-163	-6.36505e-163	6.51481e-163	-8.56331e-163	2.19806e-163	3.7033e-163	1.43756e-162	-2.43895e-163	1.18402e-163	4.18886e-163	-5.61681e-163	0
1.70279e-163	-8.12128e-163	-4.98308e-164	7.5678e-164	5.8241e-163	-1.3514e-162	-1.23965e-164	5.12222e-165	-4.08641e-163	4.7082e-163	3.76093e-163	-2.53826e-164	-9.05067e-163	1.2192e-163	2.03079e-163	5.42997e-164	5.01943e-164	3.85942e-163	-1.28403e-163	3.82471e-163	-6.36505e-163	6.51481e-163	-8.56331e-163	2.19806e-163	3.7033e-163	1.43756e-162	-2.43895e-163	1.18402e-163	4.18886e-163	-5.61681e-163	0
1.70279e-163	-8.12128e-163	-4.98308e-164	7.5678e-164	5.8241e-163	-1.3514e-162	-1.23965e-164	5.12222e-165	-4.08641e-163	4.7082e-163	3.76093e-163	-2.53826e-164	-9.05067e-163	1.2192e-163	2.03079e-163	5.42997e-164	5.01943e-164	3.85942e-163	-1.28403e-163	3.82471e-163	-6.36505e-163	6.51481e-163	-8.56331e-163	2.19806e-163	3.7033e-163	1.43756e-162	-2.43895e-163	1.18402e-163	4.18886e-163	-5.61681e-163	0
1.70279e-163	-8.12128e-163	-4.98308e-164	7.5678e-164	5.8241e-163	-1.3514e-162	-1.23965e-164	5.12222e-165	-4.08641e-163	4.7082e-163	3.76093e-163	-2.53826e-164	-9.05067e-163	1.2192e-163	2.03079e-163	5.42997e-164	5.01943e-164	3.85942e-163	-1.28403e-163	3.82471e-163	-6.36505e-163	6.51481e-163	-8.56331e-163	2.19806e-163	3.7033e-163	1.43756e-162	-2.43895e-163	1.18402e-163	4.18886e-163	-5.61681e-163	0
1.70279e-163	-8.12128e-163	-4.98308e-164	7.5678e-164	5.8241e-163	-1.3514e-162	-1.23965e-164	5.12222e-165	-4.08641e-163	4.7082e-163	3.76093e-163	-2.53826e-164	-9.05067e-163	1.2192e-163	2.03079e-163	5.42997e-164	5.01943e-164	3.85942e-163	-1.28403e-163	3.82471e-163	-6.36505e-163	6.51481e-163	-8.56331e-163	2.19806e-163	3.7033e-163	1.43756e-162	-2.43895e-163	1.18402e-163	4.18886e-163	-5.61681e-163	0
1.70279e-163	-8.12128e-163	-4.98308e-164	7.5678e-164	5.8241e-163	-1.3514e-162	-1.23965e-164	5.12222e-165	-4.08641e-163	4.7082e-163	3.76093e-163	-2.53826e-164	-9.05067e-163	1.2192e-163	2.03079e-163	5.42997e-164	5.01943e-164	3.85942e-163	-1.28403e-163	3.82471e-163	-6.36505e-163	6.51481e-163	-8.56331e-163	2.19806e-163	3.7033e-163	1.43756e-162	-2.43895e-163	1.18402e-163	4.18886e-163	-5.61681e-163	0
1.70279e-163	-8.12128e-163	-4.98308e-164	7.5678e-164	5.8241e-163	-1.3514e-162	-1.23965e-164	5.12222e-165	-4.08641e-163	4.7082e-163	3.76093e-163	-2.53826e-164	-9.05067e-163	1.2192e-163	2.03079e-163	5.42997e-164	5.01943e-164	3.85942e-163	-1.28403e-163	3.82471e-163	-6.36505e-163	6.51481e-163	-8.56331e-163	2.19806e-163	3.7033e-163	1.43756e-162	-2.43895e-163	1.18402e-163	4.18886e-163	-5.61681e-163	0
1.70279e-163	-8.12128e-163	-4.98308e-164	7.5678e-164	5.8241e-163	-1.3514e-162	-1.23965e-164	5.12222e-165	-4.08641e-163	4.7082e-163	3.76093e-163	-2.53826e-164	-9.05067e-163	1.2192e-163	2.03079e-163	5.42997e-164	5.01943e-164	3.85942e-163	-1.28403e-163	3.82471e-163	-6.36505e-163	6.51481e-163	-8.56331e-163	2.19806e-163	3.7033e-163	1.43756e-162	-2.43895e-163	1.18402e-163	4.18886e-163	-5.61681e-163	0
1.70279e-163	-8.12128e-163	-4.98308e-164	7.5678e-164	5.8241e-163	-1.3514e-162	-1.23965e-164	5.12222e-165	-4.08641e-163	4.7082e-163	3.76093e-163	-2.53826e-164	-9.05067e-163	1.2192e-163	2.03079e-163	5.42997e-164	5.01943e-164	3.85942e-163	-1.28403e-163	3.82471e-163	-6.36505e-163	6.51481e-163	-8.56331e-163	2.19806e-163	3.7033e-163	1.43756e-162	-2.43895e-163	1.18402e-163	4.18886e-163	-5.61681e-163	0
1.70279e-163	-8.12128e-163	-4.98308e-164	7.5678e-164	5.8241e-163	-1.3514e-162	-1.23965e-164	5.12222e-165	-4.08641e-163	4.7082e-163	3.76093e-163	-2.53826e-164	-9.05067e-163	1.2192e-163	2.03079e-163	5.42997e-164	5.01943e-164	3.85942e-163	-1.28403e-163	3.82471e-163	-6.36505e-163	6.51481e-163	-8.56331e-163	2.19806e-163	3.7033e-163	1.43756e-162	-2.43895e-163	1.18402e-163	4.18886e-163	-5.61681e-163	0
1.70279e-163	-8.12128e-163	-4.98308e-164	7.5678e-164	5.8241e-163	-1.3514e-162	-1.23965e-164	5.12222e-165	-4.08641e-163	4.7082e-163	3.76093e-163	-2.53826e-164	-9.05067e-163	1.2192e-163	2.03079e-163	5.42997e-164	5.01943e-164	3.85942e-163	-1.28403e-163	3.82471e-163	-6.36505e-163	6.51481e-163	-8.56331e-163	2.19806e-163	3.7033e-163	1.43756e-162	-2.43895e-163	1.18402e-163	4.18886e-163	-5.61681e-163	0
1.70279e-163	-8.12128e-163	-4.98308e-164	7.5678e-164	5.8241e-163	-1.3514e-162	-1.23965e-164	5.12222e-165	-4.08641e-163	4.7082e-163	3.76093e-163	-2.53826e-164	-9.05067e-163	1.2192e-163	2.03079e-163	5.42997e-164	5.01943e-164	3.85942e-163	-1.28403e-163	3.82471e-163	-6.36505e-163	6.51481e-163	-8.56331e-163	2.19806e-163	3.7033e-163	1.43756e-162	-2.43895e-163	1.18402e-163	4.18886e-163	-5.61681e-163	0
1.70279e-163	-8.12128e-163	-4.98308e-164	7.5678e-164	5.8241e-163	-1.3514e-162	-1.23965e-164	5.12222e-165	-4.08641e-163	4.7082e-163	3.76093e-163	-2.53826e-164	-9.05067e-163	1.2192e-163	2.03079e-163	5.42997e-164	5.01943e-164	3.85942e-163	-1.28403e-163	3.82471e-163	-6.36505e-163	6.51481e-163	-8.56331e-163	2.19806e-163	3.7033e-163	1.43756e-162	-2.43895e-163	1.18402e-163	4.18886e-163	-5.61681e-163	0
1.70279e-163	-8.12128e-163	-4.98308e-164	7.5678e-164	5.8241e-163	-1.3514e-162	-1.23965e-164	5.12222e-165	-4.08641e-163	4.7082e-163	3.76093e-163	-2.53826e-164	-9.05067e-163	1.2192e-163	2.03079e-163	5.42997e-164	5.01943e-164	3.85942e-163	-1.28403e-163	3.82471e-163	-6.36505e-163	6.51481e-163	-8.56331e-163	2.19806e-163	3.7033e-163	1.43756e-162	-2.43895e-163	1.18402e-163	4.18886e-163	-5.61681e-163	0
1.70279e-163	-8.12128e-163	-4.98308e-164	7.5678e-164	5.8241e-163	-1.3514e-162	-1.23965e-164	5.12222e-165	-4.08641e-163	4.7082e-163	3.76093e-163	-2.53826e-164	-9.05067e-163	1.2192e-163	2.03079e-163	5.42997e-164	5.01943e-164	3.85942e-163	-1.28403e-163	3.82471e-163	-6.36505e-163	6.51481e-163	-8.56331e-163	2.19806e-163	3.7033e-163	1.43756e-162	-2.43895e-163	1.18402e-163	4.18886e-163	-5.61681e-163	0
1.70279e-163	-8.12128e-163	-4.98308e-164	7.5678e-164	5.8241e-163	-1.3514e-162	-1.23965e-164	5.12222e-165	-4.08641e-163	4.7082e-163	3.76093e-163	-2.53826e-164	-9.05067e-163	1.2192e-163	2.03079e-163	5.42997e-164	5.01943e-164	3.85942e-163	-1.28403e-163	3.82471e-163	-6.36505e-163	6.51481e-163	-8.56331e-163	2.19806e-163	3.7033e-163	1.43756e-162	-2.43895e-163	1.18402e-163	4.18886e-163	-5.61681e-163	0
1.70279e-163	-8.12128e-163	-4.98308e-164	7.5678e-164	5.8241e-163	-1.3514e-162	-1.23965e-164	5.12222e-165	-4.08641e-163	4.7082e-163	3.76093e-163	-2.53826e-164	-9.05067e-163	1.2192e-163	2.03079e-163	5.42997e-164	5.01943e-164	3.85942e-163	-1.28403e-163	3.82471e-163	-6.36505e-163	6.51481e-163	-8.56331e-163	2.19806e-163	3.7033e-163	1.43756e-162	-2.43895e-163	1.18402e-163	4.18886e-163	-5.61681e-163	0
1.70279e-163	-8.12128e-163	-4.98308e-164	7.5678e-164	5.8241e-163	-1.3514e-162	-1.23965e-164	5.12222e-165	-4.08641e-163	4.7082e-163	3.76093e-163	-2.53826e-164	-9.05067e-163	1.2192e-163	2.03079e-163	5.42997e-164	5.01943e-164	3.85942e-163	-1.28403e-163	3.82471e-163	-6.36505e-163	6.51481e-163	-8.56331e-163	2.19806e-163	3.7033e-163	1.43756e-162	-2.43895e-163	1.18402e-163	4.18886e-163	-5.61681e-163	0
1.70279e-163	-8.12128e-163	-4.98308e-164	7.5678e-164	5.8241e-163	-1.3514e-162	-1.23965e-164	5.12222e-165	-4.08641e-163	4.7082e-163	3.76093e-163	-2.53826e-164	-9.05067e-163	1.2192e-163	2.03079e-163	5.42997e-164	5.01943e-164	3.85942e-163	-1.28403e-163	3.82471e-163	-6.36505e-163	6.51481e-163	-8.56331e-163	2.19806e-163	3.7033e-163	1.43756e-162	-2.43895e-163	1.18402e-163	4.18886e-163	-5.61681e-163	0
1.70279e-163	-8.12128e-163	-4.98308e-164	7.5678e-164	5.8241e-163	-1.3514e-162	-1.23965e-164	5.12222e-165	-4.08641e-163	4.7082e-163	3.76093e-163	-2.53826e-164	-9.05067e-163	1.2192e-163	2.03079e-163	5.42997e-164	5.01943e-164	3.85942e-163	-1.28403e-163	3.82471e-163	-6.36505e-163	6.51481e-163	-8.56331e-163	2.19806e-163	3.7033e-163	1.43756e-162	-2.43895e-163	1.18402e-163	4.18886e-163	-5.61681e-163	0
1.70279e-163	-8.12128e-163	-4.98308e-164	7.5678e-164	5.8241e-163	-1.3514e-162	-1.23965e-164	5.12222e-165	-4.08641e-163	4.7082e-163	3.76093e-163	-2.53826e-164	-9.05067e-163	1.2192e-163	2.03079e-163	5.42997e-164	5.01943e-164	3.85942e-163	-1.28403e-163	3.82471e-163	-6.36505e-163	6.51481e-163	-8.56331e-163	2.19806e-163	3.7033e-163	1.43756e-162	-2.43895e-163	1.18402e-163	4.18886e-163	-5.61681e-163	0
1.70279e-163	-8.12128e-163	-4.98308e-164	7.5678e-164	5.8241e-163	-1.3514e-162	-1.23965e-164	5.12222e-165	-4.08641e-163	4.7082e-163	3.76093e-163	-2.53826e-164	-9.05067e-163	1.2192e-163	2.03079e-163	5.42997e-164	5.01943e-164	3.85942e-163	-1.28403e-163	3.82471e-163	-6.36505e-163	6.51481e-163	-8.56331e-163	2.19806e-163	3.7033e-163	1.43756e-162	-2.43895e-163	1.18402e-163	4.18886e-163	-5.61681e-163	0
1.70279e-163	-8.12128e-163	-4.98308e-164	7.5678e-164	5.8241e-163	-1.3514e-162	-1.23965e-164	5.12222e-165	-4.08641e-163	4.7082e-163	3.76093e-163	-2.53826e-164	-9.05067e-163	1.2192e-163	2.03079e-163	5.42997e-164	5.01943e-164	3.85942e-163	-1.28403e-163	3.82471e-163	-6.36505e-163	6.51481e-163	-8.56331e-163	2.19806e-163	3.7033e-163	1.43756e-162	-2.43895e-163	1.18402e-163	4.18886e-163	-5.61681e-163	0
1.70279e-163	-8.12128e-163	-4.98308e-164	7.5678e-164	5.8241e-163	-1.3514e-162	-1.23965e-164	5.12222e-165	-4.08641e-163	4.7082e-163	3.76093e-163	-2.53826e-164	-9.05067e-163	1.2192e-163	2.03079e-163	5.42997e-164	5.01943e-164	3.85942e-163	-1.28403e-163	3.82471e-163	-6.36505e-163	6.51481e-163	-8.56331e-163	2.19806e-163	3.7033e-163	1.43756e-162	-2.43895e-163	1.18402e-163	4.18886e-163	-5.61681e-163	0
1.70279e-163	-8.12128e-163	-4.98308e-164	7.5678e-164	5.8241e-163	-1.3514e-162	-1.23965e-164	5.12222e-165	-4.08641e-163	4.7082e-163	3.76093e-163	-2.53826e-164	-9.05067e-163	1.2192e-163	2.03079e-163	5.42997e-164	5.01943e-164	3.85942e-163	-1.28403e-163	3.82471e-163	-6.36505e-163	6.51481e-163	-8.56331e-163	2.19806e-163	3.7033e-163	1.43756e-162	-2.43895e-163	1.18402e-163	4.18886e-163	-5.61681e-163	0
1.70279e-163	-8.12128e-163	-4.98308e-164	7.5678e-164	5.8241e-163	-1.3514e-162	-1.23965e-164	5.12222e-165	-4.08641e-163	4.7082e-163	3.76093e-163	-2.53826e-164	-9.05067e-163	1.2192e-163	2.03079e-163	5.42997e-164	5.01943e-164	3.85942e-163	-1.28403e-163	3.82471e-163	-6.36505e-163	6.51481e-163	-8.56331e-163	2.19806e-163	3.7033e-163	1.43756e-162	-2.43895e-163	1.18402e-163	4.18886e-163	-5.61681e-163	0
1.70279e-163	-8.12128e-163	-4.98308e-164	7.5678e-164	5.8241e-163	-1.3514e-162	-1.23965e-164	5.12222e-165	-4.08641e-163	4.7082e-163	3.76093e-163	-2.53826e-164	-9.05067e-163	1.2192e-163	2.03079e-163	5.42997e-164	5.01943e-164	3.85942e-163	-1.28403e-163	3.82471e-163	-6.36505e-163	6.51481e-163	-8.56331e-163	2.19806e-163	3.7033e-163	1.43756e-162	-2.43895e-163	1.18402e-163	4.18886e-163	-5.61681e-163	0
1.70279e-163	-8.12128e-163	-4.98308e-164	7.5678e-164	5.8241e-163	-1.3514e-162	-1.23965e-164	5.12222e-165	-4.08641e-163	4.7082e-163	3.76093e-163	-2.53826e-164	-9.05067e-163	1.2192e-163	2.03079e-163	5.42997e-164	5.01943e-164	3.85942e-163	-1.28403e-163	3.82471e-163	-6.36505e-163	6.51481e-163	-8.56331e-163	2.19806e-163	3.7033e-163	1.43756e-162	-2.43895e-163	1.18402e-163	4.18886e-163	-5.61681e-163	0
1.70279e-163	-8.12128e-163	-4.98308e-164	7.5678e-164	5.8241e-163	-1.3514e-162	-1.23965e-164	5.12222e-165	-4.08641e-163	4.7082e-163	3.76093e-163	-2.53826e-164	-9.05067e-163	1.2192e-163	2.03079e-163	5.42997e-164	5.01943e-164	3.85942e-163	-1.28403e-163	3.82471e-163	-6.36505e-163	6.51481e-163	-8.56331e-163	2.19806e-163	3.7033e-163	1.43756e-162	-2.43895e-163	1.18402e-163	4.18886e-163	-5.61681e-163	0
1.70279e-163	-8.12128e-163	-4.98308e-164	7.5678e-164	5.8241e-163	-1.3514e-162	-1.23965e-164	5.12222e-165	-4.08641e-163	4.7082e-163	3.76093e-163	-2.53826e-164	-9.05067e-163	1.2192e-163	2.03079e-163	5.42997e-164	5.01943e-164	3.85942e-163	-1.28403e-163	3.82471e-163	-6.36505e-163	6.51481e-163	-8.56331e-163	2.19806e-163	3.7033e-163	1.43756e-162	-2.43895e-163	1.18402e-163	4.18886e-163	-5.61681e-163	0
1.70279e-163	-8.12128e-163	-4.98308e-164	7.5678e-164	5.8241e-163	-1.3514e-162	-1.23965e-164	5.12222e-165	-4.08641e-163	4.7082e-163	3.76093e-163	-2.53826e-164	-9.05067e-163	1.2192e-163	2.03079e-163	5.42997e-164	5.01943e-164	3.85942e-163	-1.28403e-163	3.82471e-163	-6.36505e-163	6.51481e-163	-8.56331e-163	2.19806e-163	3.7033e-163	1.43756e-162	-2.43895e-163	1.18402e-163	4.18886e-163	-5.61681e-163	0
1.70279e-163	-8.12128e-163	-4.98308e-164	7.5678e-164	5.8241e-163	-1.3514e-162	-1.23965e-164	5.12222e-165	-4.08641e-163	4.7082e-163	3.76093e-163	-2.53826e-164	-9.05067e-163	1.2192e-163	2.03079e-163	5.42997e-164	5.01943e-164	3.85942e-163	-1.28403e-163	3.82471e-163	-6.36505e-163	6.51481e-163	-8.56331e-163	2.19806e-163	3.7033e-163	1.43756e-162	-2.43895e-163	1.18402e-163	4.18886e-163	-5.61681e-163	0
1.70279e-163	-8.12128e-163	-4.98308e-164	7.5678e-164	5.8241e-163	-1.3514e-162	-1.23965e-164	5.12222e-165	-4.08641e-163	4.7082e-163	3.76093e-163	-2.53826e-164	-9.05067e-163	1.2192e-163	2.03079e-163	5.42997e-164	5.01943e-164	3.85942e-163	-1.28403e-163	3.82471e-163	-6.36505e-163	6.51481e-163	-8.56331e-163	2.19806e-163	3.7033e-163	1.43756e-162	-2.43895e-163	1.18402e-163	4.18886e-163	-5.61681e-163	0
1.70279e-163	-8.12128e-163	-4.98308e-164	7.5678e-164	5.8241e-163	-1.3514e-162	-1.23965e-164	5.12222e-165	-4.08641e-163	4.7082e-163	3.76093e-163	-2.53826e-164	-9.05067e-163	1.2192e-163	2.03079e-163	5.42997e-164	5.01943e-164	3.85942e-163	-1.28403e-163	3.82471e-163	-6.36505e-163	6.51481e-163	-8.56331e-163	2.19806e-163	3.7033e-163	1.43756e-162	-2.43895e-163	1.18402e-163	4.18886e-163	-5.61681e-163	0
1.70279e-163	-8.12128e-163	-4.98308e-164	7.5678e-164	5.8241e-163	-1.3514e-162	-1.23965e-164	5.12222e-165	-4.08641e-163	4.7082e-163	3.76093e-163	-2.53826e-164	-9.05067e-163	1.2192e-163	2.03079e-163	5.42997e-164	5.01943e-164	3.85942e-163	-1.28403e-163	3.82471e-163	-6.36505e-163	6.51481e-163	-8.56331e-163	2.19806e-163	3.7033e-163	1.43756e-162	-2.43895e-163	1.18402e-163	4.18886e-163	-5.61681e-163	0
1.70279e-163	-8.12128e-163	-4.98308e-164	7.5678e-164	5.8241e-163	-1.3514e-162	-1.23965e-164	5.12222e-165	-4.08641e-163	4.7082e-163	3.76093e-163	-2.53826e-164	-9.05067e-163	1.2192e-163	2.03079e-163	5.42997e-164	5.01943e-164	3.85942e-163	-1.28403e-163	3.82471e-163	-6.36505e-163	6.51481e-163	-8.56331e-163	2.19806e-163	3.7033e-163	1.43756e-162	-2.43895e-163	1.18402e-163	4.18886e-163	-5.61681e-163	0
1.70279e-163	-8.12128e-163	-4.98308e-164	7.5678e-164	5.8241e-163	-1.3514e-162	-1.23965e-164	5.12222e-165	-4.08641e-163	4.7082e-163	3.76093e-163	-2.53826e-164	-9.05067e-163	1.2192e-163	2.03079e-163	5.42997e-164	5.01943e-164	3.85942e-163	-1.28403e-163	3.82471e-163	-6.36505e-163	6.51481e-163	-8.56331e-163	2.19806e-163	3.7033e-163	1.43756e-162	-2.43895e-163	1.18402e-163	4.18886e-163	-5.61681e-163	0
1.70279e-163	-8.12128e-163	-4.98308e-164	7.5678e-164	5.8241e-163	-1.3514e-162	-1.23965e-164	5.12222e-165	-4.08641e-163	4.7082e-163	3.76093e-163	-2.53826e-164	-9.05067e-163	1.2192e-163	2.03079e-163	5.42997e-164	5.01943e-164	3.85942e-163	-1.28403e-163	3.82471e-163	-6.36505e-163	6.51481e-163	-8.56331e-163	2.19806e-163	3.7033e-163	1.43756e-162	-2.43895e-163	1.18402e-163	4.18886e-163	-5.61681e-163	0
1.70279e-163	-8.12128e-163	-4.98308e-164	7.5678e-164	5.8241e-163	-1.3514e-162	-1.23965e-164	5.12222e-165	-4.08641e-163	4.7082e-163	3.76093e-163	-2.53826e-164	-9.05067e-163	1.2192e-163	2.03079e-163	5.42997e-164	5.01943e-164	3.85942e-163	-1.28403e-163	3.82471e-163	-6.36505e-163	6.51481e-163	-8.56331e-163	2.19806e-163	3.7033e-163	1.43756e-162	-2.43895e-163	1.18402e-163	4.18886e-163	-5.61681e-163	0
1.70279e-163	-8.12128e-163	-4.98308e-164	7.5678e-164	5.8241e-163	-1.3514e-162	-1.23965e-164	5.12222e-165	-4.08641e-163	4.7082e-163	3.76093e-163	-2.53826e-164	-9.05067e-163	1.2192e-163	2.03079e-163	5.42997e-164	5.01943e-164	3.85942e-163	-1.28403e-163	3.82471e-163	-6.36505e-163	6.51481e-163	-8.56331e-163	2.19806e-163	3.7033e-163	1.43756e-162	-2.43895e-163	1.18402e-163	4.18886e-163	-5.61681e-163	0
1.70279e-163	-8.12128e-163	-4.98308e-164	7.5678e-164	5.8241e-163	-1.3514e-162	-1.23965e-164	5.12222e-165	-4.08641e-163	4.7082e-163	3.76093e-163	-2.53826e-164	-9.05067e-163	1.2192e-163	2.03079e-163	5.42997e-164	5.01943e-164	3.85942e-163	-1.28403e-163	3.82471e-163	-6.36505e-163	6.51481e-163	-8.56331e-163	2.19806e-163	3.7033e-163	1.43756e-162	-2.43895e-163	1.18402e-163	4.18886e-163	-5.61681e-163	0
1.70279e-163	-8.12128e-163	-4.98308e-164	7.5678e-164	5.8241e-163	-1.3514e-162	-1.23965e-164	5.12222e-165	-4.08641e-163	4.7082e-163	3.76093e-163	-2.53826e-164	-9.05067e-163	1.2192e-163	2.03079e-163	5.42997e-164	5.01943e-164	3.85942e-163	-1.28403e-163	3.82471e-163	-6.36505e-163	6.51481e-163	-8.56331e-163	2.19806e-163	3.7033e-163	1.43756e-162	-2.43895e-163	1.18402e-163	4.18886e-163	-5.61681e-163	0
1.70279e-163	-8.12128e-163	-4.98308e-164	7.5678e-164	5.8241e-163	-1.3514e-162	-1.23965e-164	5.12222e-165	-4.08641e-163	4.7082e-163	3.76093e-163	-2.53826e-164	-9.05067e-163	1.2192e-163	2.03079e-163	5.42997e-164	5.01943e-164	3.85942e-163	-1.28403e-163	3.82471e-163	-6.36505e-163	6.51481e-163	-8.56331e-163	2.19806e-163	3.7033e-163	1.43756e-162	-2.43895e-163	1.18402e-163	4.18886e-163	-5.61681e-163	0
1.70279e-163	-8.12128e-163	-4.98308e-164	7.5678e-164	5.8241e-163	-1.3514e-162	-1.23965e-164	5.12222e-165	-4.08641e-163	4.7082e-163	3.76093e-163	-2.53826e-164	-9.05067e-163	1.2192e-163	2.03079e-163	5.42997e-164	5.01943e-164	3.85942e-163	-1.28403e-163	3.82471e-163	-6.36505e-163	6.51481e-163	-8.56331e-163	2.19806e-163	3.7033e-163	1.43756e-162	-2.43895e-163	1.18402e-163	4.18886e-163	-5.61681e-163	0
1.70279e-163	-8.12128e-163	-4.98308e-164	7.5678e-164	5.8241e-163	-1.3514e-162	-1.23965e-164	5.12222e-165	-4.08641e-163	4.7082e-163	3.76093e-163	-2.53826e-164	-9.05067e-163	1.2192e-163	2.03079e-163	5.42997e-164	5.01943e-164	3.85942e-163	-1.28403e-163	3.82471e-163	-6.36505e-163	6.51481e-163	-8.56331e-163	2.19806e-163	3.7033e-163	1.43756e-162	-2.43895e-163	1.18402e-163	4.18886e-163	-5.61681e-163	0
1.70279e-163	-8.12128e-163	-4.98308e-164	7.5678e-164	5.8241e-163	-1.3514e-162	-1.23965e-164	5.12222e-165	-4.08641e-163	4.7082e-163	3.76093e-163	-2.53826e-164	-9.05067e-163	1.2192e-163	2.03079e-163	5.42997e-164	5.01943e-164	3.85942e-163	-1.28403e-163	3.82471e-163	-6.36505e-163	6.51481e-163	-8.56331e-163	2.19806e-163	3.7033e-163	1.43756e-162	-2.43895e-163	1.18402e-163	4.18886e-163	-5.61681e-163	0
1.70279e-163	-8.12128e-163	-4.98308e-164	7.5678e-164	5.8241e-163	-1.3514e-162	-1.23965e-164	5.12222e-165	-4.08641e-163	4.7082e-163	3.76093e-163	-2.53826e-164	-9.05067e-163	1.2192e-163	2.03079e-163	5.42997e-164	5.01943e-164	3.85942e-163	-1.28403e-163	3.82471e-163	-6.36505e-163	6.51481e-163	-8.56331e-163	2.19806e-163	3.7033e-163	1.43756e-162	-2.43895e-163	1.18402e-163	4.18886e-163	-5.61681e-163	0
1.70279e-163	-8.12128e-163	-4.98308e-164	7.5678e-164	5.8241e-163	-1.3514e-162	-1.23965e-164	5.12222e-165	-4.08641e-163	4.7082e-163	3.76093e-163	-2.53826e-164	-9.05067e-163	1.2192e-163	2.03079e-163	5.42997e-164	5.01943e-164	3.85942e-163	-1.28403e-163	3.82471e-163	-6.36505e-163	6.51481e-163	-8.56331e-163	2.19806e-163	3.7033e-163	1.43756e-162	-2.43895e-163	1.18402e-163	4.18886e-163	-5.61681e-163	0
1.70279e-163	-8.12128e-163	-4.98308e-164	7.5678e-164	5.8241e-163	-1.3514e-162	-1.23965e-164	5.12222e-165	-4.08641e-163	4.7082e-163	3.76093e-163	-2.53826e-164	-9.05067e-163	1.2192e-163	2.03079e-163	5.42997e-164	5.01943e-164	3.85942e-163	-1.28403e-163	3.82471e-163	-6.36505e-163	6.51481e-163	-8.56331e-163	2.19806e-163	3.7033e-163	1.43756e-162	-2.43895e-163	1.18402e-163	4.18886e-163	-5.61681e-163	0
1.70279e-163	-8.12128e-163	-4.98308e-164	7.5678e-164	5.8241e-163	-1.3514e-162	-1.23965e-164	5.12222e-165	-4.08641e-163	4.7082e-163	3.76093e-163	-2.53826e-164	-9.05067e-163	1.2192e-163	2.03079e-163	5.42997e-164	5.01943e-164	3.85942e-163	-1.28403e-163	3.82471e-163	-6.36505e-163	6.51481e-163	-8.56331e-163	2.19806e-163	3.7033e-163	1.43756e-162	-2.43895e-163	1.18402e-163	4.18886e-163	-5.61681e-163	0
1.70279e-163	-8.12128e-163	-4.98308e-164	7.5678e-164	5.8241e-163	-1.3514e-162	-1.23965e-164	5.12222e-165	-4.08641e-163	4.7082e-163	3.76093e-163	-2.53826e-164	-9.05067e-163	1.2192e-163	2.03079e-163	5.42997e-164	5.01943e-164	3.85942e-163	-1.28403e-163	3.82471e-163	-6.36505e-163	6.51481e-163	-8.56331e-163	2.19806e-163	3.7033e-163	1.43756e-162	-2.43895e-163	1.18402e-163	4.18886e-163	-5.61681e-163	0
1.70279e-163	-8.12128e-163	-4.98308e-164	7.5678e-164	5.8241e-163	-1.3514e-162	-1.23965e-164	5.12222e-165	-4.08641e-163	4.7082e-163	3.76093e-163	-2.53826e-164	-9.05067e-163	1.2192e-163	2.03079e-163	5.42997e-164	5.01943e-164	3.85942e-163	-1.28403e-163	3.82471e-163	-6.36505e-163	6.51481e-163	-8.56331e-163	2.19806e-163	3.7033e-163	1.43756e-162	-2.43895e-163	1.18402e-163	4.18886e-163	-5.61681e-163	0
1.70279e-163	-8.12128e-163	-4.98308e-164	7.5678e-164	5.8241e-163	-1.3514e-162	-1.23965e-164	5.12222e-165	-4.08641e-163	4.7082e-163	3.76093e-163	-2.53826e-164	-9.05067e-163	1.2192e-163	2.03079e-163	5.42997e-164	5.01943e-164	3.85942e-163	-1.28403e-163	3.82471e-163	-6.36505e-163	6.51481e-163	-8.56331e-163	2.19806e-163	3.7033e-163	1.43756e-162	-2.43895e-163	1.18402e-163	4.18886e-163	-5.61681e-163	0
1.70279e-163	-8.12128e-163	-4.98308e-164	7.5678e-164	5.8241e-163	-1.3514e-162	-1.23965e-164	5.12222e-165	-4.08641e-163	4.7082e-163	3.76093e-163	-2.53826e-164	-9.05067e-163	1.2192e-163	2.03079e-163	5.42997e-164	5.01943e-164	3.85942e-163	-1.28403e-163	3.82471e-163	-6.36505e-163	6.51481e-163	-8.56331e-163	2.19806e-163	3.7033e-163	1.43756e-162	-2.43895e-163	1.18402e-163	4.18886e-163	-5.61681e-163	0
1.70279e-163	-8.12128e-163	-4.98308e-164	7.5678e-164	5.8241e-163	-1.3514e-162	-1.23965e-164	5.12222e-165	-4.08641e-163	4.7082e-163	3.76093e-163	-2.53826e-164	-9.05067e-163	1.2192e-163	2.03079e-163	5.42997e-164	5.01943e-164	3.85942e-163	-1.28403e-163	3.82471e-163	-6.36505e-163	6.51481e-163	-8.56331e-163	2.19806e-163	3.7033e-163	1.43756e-162	-2.43895e-163	1.18402e-163	4.18886e-163	-5.61681e-163	0
1.70279e-163	-8.12128e-163	-4.98308e-164	7.5678e-164	5.8241e-163	-1.3514e-162	-1.23965e-164	5.12222e-165	-4.08641e-163	4.7082e-163	3.76093e-163	-2.53826e-164	-9.05067e-163	1.2192e-163	2.03079e-163	5.42997e-164	5.01943e-164	3.85942e-163	-1.28403e-163	3.82471e-163	-6.36505e-163	6.51481e-163	-8.56331e-163	2.19806e-163	3.7033e-163	1.43756e-162	-2.43895e-163	1.18402e-163	4.18886e-163	-5.61681e-163	0
1.70279e-163	-8.12128e-163	-4.98308e-164	7.5678e-164	5.8241e-163	-1.3514e-162	-1.23965e-164	5.12222e-165	-4.08641e-163	4.7082e-163	3.76093e-163	-2.53826e-164	-9.05067e-163	1.2192e-163	2.03079e-163	5.42997e-164	5.01943e-164	3.85942e-163	-1.28403e-163	3.82471e-163	-6.36505e-163	6.51481e-163	-8.56331e-163	2.19806e-163	3.7033e-163	1.43756e-162	-2.43895e-163	1.18402e-163	4.18886e-163	-5.61681e-163	0
1.70279e-163	-8.12128e-163	-4.98308e-164	7.5678e-164	5.8241e-163	-1.3514e-162	-1.23965e-164	5.12222e-165	-4.08641e-163	4.7082e-163	3.76093e-163	-2.53826e-164	-9.05067e-163	1.2192e-163	2.03079e-163	5.42997e-164	5.01943e-164	3.85942e-163	-1.28403e-163	3.82471e-163	-6.36505e-163	6.51481e-163	-8.56331e-163	2.19806e-163	3.7033e-163	1.43756e-162	-2.43895e-163	1.18402e-163	4.18886e-163	-5.61681e-163	0
1.70279e-163	-8.12128e-163	-4.98308e-164	7.5678e-164	5.8241e-163	-1.3514e-162	-1.23965e-164	5.12222e-165	-4.08641e-163	4.7082e-163	3.76093e-163	-2.53826e-164	-9.05067e-163	1.2192e-163	2.03079e-163	5.42997e-164	5.01943e-164	3.85942e-163	-1.28403e-163	3.82471e-163	-6.36505e-163	6.51481e-163	-8.56331e-163	2.19806e-163	3.7033e-163	1.43756e-162	-2.43895e-163	1.18402e-163	4.18886e-163	-5.61681e-163	0
1.70279e-163	-8.12128e-163	-4.98308e-164	7.5678e-164	5.8241e-163	-1.3514e-162	-1.23965e-164	5.12222e-165	-4.08641e-163	4.7082e-163	3.76093e-163	-2.53826e-164	-9.05067e-163	1.2192e-163	2.03079e-163	5.42997e-164	5.01943e-164	3.85942e-163	-1.28403e-163	3.82471e-163	-6.36505e-163	6.51481e-163	-8.56331e-163	2.19806e-163	3.7033e-163	1.43756e-162	-2.43895e-163	1.18402e-163	4.18886e-163	-5.61681e-163	0
1.70279e-163	-8.12128e-163	-4.98308e-164	7.5678e-164	5.8241e-163	-1.3514e-162	-1.23965e-164	5.12222e-165	-4.08641e-163	4.7082e-163	3.76093e-163	-2.53826e-164	-9.05067e-163	1.2192e-163	2.03079e-163	5.42997e-164	5.01943e-164	3.85942e-163	-1.28403e-163	3.82471e-163	-6.36505e-163	6.51481e-163	-8.56331e-163	2.19806e-163	3.7033e-163	1.43756e-162	-2.43895e-163	1.18402e-163	4.18886e-163	-5.61681e-163	0
1.70279e-163	-8.12128e-163	-4.98308e-164	7.5678e-164	5.8241e-163	-1.3514e-162	-1.23965e-164	5.12222e-165	-4.08641e-163	4.7082e-163	3.76093e-163	-2.53826e-164	-9.05067e-163	1.2192e-163	2.03079e-163	5.42997e-164	5.01943e-164	3.85942e-163	-1.28403e-163	3.82471e-163	-6.36505e-163	6.51481e-163	-8.56331e-163	2.19806e-163	3.7033e-163	1.43756e-162	-2.43895e-163	1.18402e-163	4.18886e-163	-5.61681e-163	0
1.70279e-163	-8.12128e-163	-4.98308e-164	7.5678e-164	5.8241e-163	-1.3514e-162	-1.23965e-164	5.12222e-165	-4.08641e-163	4.7082e-163	3.76093e-163	-2.53826e-164	-9.05067e-163	1.2192e-163	2.03079e-163	5.42997e-164	5.01943e-164	3.85942e-163	-1.28403e-163	3.82471e-163	-6.36505e-163	6.51481e-163	-8.56331e-163	2.19806e-163	3.7033e-163	1.43756e-162	-2.43895e-163	1.18402e-163	4.18886e-163	-5.61681e-163	0
1.70279e-163	-8.12128e-163	-4.98308e-164	7.5678e-164	5.8241e-163	-1.3514e-162	-1.23965e-164	5.12222e-165	-4.08641e-163	4.7082e-163	3.76093e-163	-2.53826e-164	-9.05067e-163	1.2192e-163	2.03079e-163	5.42997e-164	5.01943e-164	3.85942e-163	-1.28403e-163	3.82471e-163	-6.36505e-163	6.51481e-163	-8.56331e-163	2.19806e-163	3.7033e-163	1.43756e-162	-2.43895e-163	1.18402e-163	4.18886e-163	-5.61681e-163	0
1.70279e-163	-8.12128e-163	-4.98308e-164	7.5678e-164	5.8241e-163	-1.3514e-162	-1.23965e-164	5.12222e-165	-4.08641e-163	4.7082e-163	3.76093e-163	-2.53826e-164	-9.05067e-163	1.2192e-163	2.03079e-163	5.42997e-164	5.01943e-164	3.85942e-163	-1.28403e-163	3.82471e-163	-6.36505e-163	6.51481e-163	-8.56331e-163	2.19806e-163	3.7033e-163	1.43756e-162	-2.43895e-163	1.18402e-163	4.18886e-163	-5.61681e-163	0
1.70279e-163	-8.12128e-163	-4.98308e-164	7.5678e-164	5.8241e-163	-1.3514e-162	-1.23965e-164	5.12222e-165	-4.08641e-163	4.7082e-163	3.76093e-163	-2.53826e-164	-9.05067e-163	1.2192e-163	2.03079e-163	5.42997e-164	5.01943e-164	3.85942e-163	-1.28403e-163	3.82471e-163	-6.36505e-163	6.51481e-163	-8.56331e-163	2.19806e-163	3.7033e-163	1.43756e-162	-2.43895e-163	1.18402e-163	4.18886e-163	-5.61681e-163	0
1.70279e-163	-8.12128e-163	-4.98308e-164	7.5678e-164	5.8241e-163	-1.3514e-162	-1.23965e-164	5.12222e-165	-4.08641e-163	4.7082e-163	3.76093e-163	-2.53826e-164	-9.05067e-163	1.2192e-163	2.03079e-163	5.42997e-164	5.01943e-164	3.85942e-163	-1.28403e-163	3.82471e-163	-6.36505e-163	6.51481e-163	-8.56331e-163	2.19806e-163	3.7033e-163	1.43756e-162	-2.43895e-163	1.18402e-163	4.18886e-163	-5.61681e-163	0
1.70279e-163	-8.12128e-163	-4.98308e-164	7.5678e-164	5.8241e-163	-1.3514e-162	-1.23965e-164	5.12222e-165	-4.08641e-163	4.7082e-163	3.76093e-163	-2.53826e-164	-9.05067e-163	1.2192e-163	2.03079e-163	5.42997e-164	5.01943e-164	3.85942e-163	-1.28403e-163	3.82471e-163	-6.36505e-163	6.51481e-163	-8.56331e-163	2.19806e-163	3.7033e-163	1.43756e-162	-2.43895e-163	1.18402e-163	4.18886e-163	-5.61681e-163	0
1.70279e-163	-8.12128e-163	-4.98308e-164	7.5678e-164	5.8241e-163	-1.3514e-162	-1.23965e-164	5.12222e-165	-4.08641e-163	4.7082e-163	3.76093e-163	-2.53826e-164	-9.05067e-163	1.2192e-163	2.03079e-163	5.42997e-164	5.01943e-164	3.85942e-163	-1.28403e-163	3.82471e-163	-6.36505e-163	6.51481e-163	-8.56331e-163	2.19806e-163	3.7033e-163	1.43756e-162	-2.43895e-163	1.18402e-163	4.18886e-163	-5.61681e-163	0
1.70279e-163	-8.12128e-163	-4.98308e-164	7.5678e-164	5.8241e-163	-1.3514e-162	-1.23965e-164	5.12222e-165	-4.08641e-163	4.7082e-163	3.76093e-163	-2.53826e-164	-9.05067e-163	1.2192e-163	2.03079e-163	5.42997e-164	5.01943e-164	3.85942e-163	-1.28403e-163	3.82471e-163	-6.36505e-163	6.51481e-163	-8.56331e-163	2.19806e-163	3.7033e-163	1.43756e-162	-2.43895e-163	1.18402e-163	4.18886e-163	-5.61681e-163	0
1.70279e-163	-8.12128e-163	-4.98308e-164	7.5678e-164	5.8241e-163	-1.3514e-162	-1.23965e-164	5.12222e-165	-4.08641e-163	4.7082e-163	3.76093e-163	-2.53826e-164	-9.05067e-163	1.2192e-163	2.03079e-163	5.42997e-164	5.01943e-164	3.85942e-163	-1.28403e-163	3.82471e-163	-6.36505e-163	6.51481e-163	-8.56331e-163	2.19806e-163	3.7033e-163	1.43756e-162	-2.43895e-163	1.18402e-163	4.18886e-163	-5.61681e-163	0
1.70279e-163	-8.12128e-163	-4.98308e-164	7.5678e-164	5.8241e-163	-1.3514e-162	-1.23965e-164	5.12222e-165	-4.08641e-163	4.7082e-163	3.76093e-163	-2.53826e-164	-9.05067e-163	1.2192e-163	2.03079e-163	5.42997e-164	5.01943e-164	3.85942e-163	-1.28403e-163	3.82471e-163	-6.36505e-163	6.51481e-163	-8.56331e-163	2.19806e-163	3.7033e-163	1.43756e-162	-2.43895e-163	1.18402e-163	4.18886e-163	-5.61681e-163	0
1.70279e-163	-8.12128e-163	-4.98308e-164	7.5678e-164	5.8241e-163	-1.3514e-162	-1.23965e-164	5.12222e-165	-4.08641e-163	4.7082e-163	3.76093e-163	-2.53826e-164	-9.05067e-163	1.2192e-163	2.03079e-163	5.42997e-164	5.01943e-164	3.85942e-163	-1.28403e-163	3.82471e-163	-6.36505e-163	6.51481e-163	-8.56331e-163	2.19806e-163	3.7033e-163	1.43756e-162	-2.43895e-163	1.18402e-163	4.18886e-163	-5.61681e-163	0
1.70279e-163	-8.12128e-163	-4.98308e-164	7.5678e-164	5.8241e-163	-1.3514e-162	-1.23965e-164	5.12222e-165	-4.08641e-163	4.7082e-163	3.76093e-163	-2.53826e-164	-9.05067e-163	1.2192e-163	2.03079e-163	5.42997e-164	5.01943e-164	3.85942e-163	-1.28403e-163	3.82471e-163	-6.36505e-163	6.51481e-163	-8.56331e-163	2.19806e-163	3.7033e-163	1.43756e-162	-2.43895e-163	1.18402e-163	4.18886e-163	-5.61681e-163	0
1.70279e-163	-8.12128e-163	-4.98308e-164	7.5678e-164	5.8241e-163	-1.3514e-162	-1.23965e-164	5.12222e-165	-4.08641e-163	4.7082e-163	3.76093e-163	-2.53826e-164	-9.05067e-163	1.2192e-163	2.03079e-163	5.42997e-164	5.01943e-164	3.85942e-163	-1.28403e-163	3.82471e-163	-6.36505e-163	6.51481e-163	-8.56331e-163	2.19806e-163	3.7033e-163	1.43756e-162	-2.43895e-163	1.18402e-163	4.18886e-163	-5.61681e-163	0
1.70279e-163	-8.12128e-163	-4.98308e-164	7.5678e-164	5.8241e-163	-1.3514e-162	-1.23965e-164	5.12222e-165	-4.08641e-163	4.7082e-163	3.76093e-163	-2.53826e-164	-9.05067e-163	1.2192e-163	2.03079e-163	5.42997e-164	5.01943e-164	3.85942e-163	-1.28403e-163	3.82471e-163	-6.36505e-163	6.51481e-163	-8.56331e-163	2.19806e-163	3.7033e-163	1.43756e-162	-2.43895e-163	1.18402e-163	4.18886e-163	-5.61681e-163	0
1.70279e-163	-8.12128e-163	-4.98308e-164	7.5678e-164	5.8241e-163	-1.3514e-162	-1.23965e-164	5.12222e-165	-4.08641e-163	4.7082e-163	3.76093e-163	-2.53826e-164	-9.05067e-163	1.2192e-163	2.03079e-163	5.42997e-164	5.01943e-164	3.85942e-163	-1.28403e-163	3.82471e-163	-6.36505e-163	6.51481e-163	-8.56331e-163	2.19806e-163	3.7033e-163	1.43756e-162	-2.43895e-163	1.18402e-163	4.18886e-163	-5.61681e-163	0
1.70279e-163	-8.12128e-163	-4.98308e-164	7.5678e-164	5.8241e-163	-1.3514e-162	-1.23965e-164	5.12222e-165	-4.08641e-163	4.7082e-163	3.76093e-163	-2.53826e-164	-9.05067e-163	1.2192e-163	2.03079e-163	5.42997e-164	5.01943e-164	3.85942e-163	-1.28403e-163	3.82471e-163	-6.36505e-163	6.51481e-163	-8.56331e-163	2.19806e-163	3.7033e-163	1.43756e-162	-2.43895e-163	1.18402e-163	4.18886e-163	-5.61681e-163	0
1.70279e-163	-8.12128e-163	-4.98308e-164	7.5678e-164	5.8241e-163	-1.3514e-162	-1.23965e-164	5.12222e-165	-4.08641e-163	4.7082e-163	3.76093e-163	-2.53826e-164	-9.05067e-163	1.2192e-163	2.03079e-163	5.42997e-164	5.01943e-164	3.85942e-163	-1.28403e-163	3.82471e-163	-6.36505e-163	6.51481e-163	-8.56331e-163	2.19806e-163	3.7033e-163	1.43756e-162	-2.43895e-163	1.18402e-163	4.18886e-163	-5.61681e-163	0
1.70279e-163	-8.12128e-163	-4.98308e-164	7.5678e-164	5.8241e-163	-1.3514e-162	-1.23965e-164	5.12222e-165	-4.08641e-163	4.7082e-163	3.76093e-163	-2.53826e-164	-9.05067e-163	1.2192e-163	2.03079e-163	5.42997e-164	5.01943e-164	3.85942e-163	-1.28403e-163	3.82471e-163	-6.36505e-163	6.51481e-163	-8.56331e-163	2.19806e-163	3.7033e-163	1.43756e-162	-2.43895e-163	1.18402e-163	4.18886e-163	-5.61681e-163	0
1.70279e-163	-8.12128e-163	-4.98308e-164	7.5678e-164	5.8241e-163	-1.3514e-162	-1.23965e-164	5.12222e-165	-4.08641e-163	4.7082e-163	3.76093e-163	-2.53826e-164	-9.05067e-163	1.2192e-163	2.03079e-163	5.42997e-164	5.01943e-164	3.85942e-163	-1.28403e-163	3.82471e-163	-6.36505e-163	6.51481e-163	-8.56331e-163	2.19806e-163	3.7033e-163	1.43756e-162	-2.43895e-163	1.18402e-163	4.18886e-163	-5.61681e-163	0
1.70279e-163	-8.12128e-163	-4.98308e-164	7.5678e-164	5.8241e-163	-1.3514e-162	-1.23965e-164	5.12222e-165	-4.08641e-163	4.7082e-163	3.76093e-163	-2.53826e-164	-9.05067e-163	1.2192e-163	2.03079e-163	5.42997e-164	5.01943e-164	3.85942e-163	-1.28403e-163	3.82471e-163	-6.36505e-163	6.51481e-163	-8.56331e-163	2.19806e-163	3.7033e-163	1.43756e-162	-2.43895e-163	1.18402e-163	4.18886e-163	-5.61681e-163	0
1.70279e-163	-8.12128e-163	-4.98308e-164	7.5678e-164	5.8241e-163	-1.3514e-162	-1.23965e-164	5.12222e-165	-4.08641e-163	4.7082e-163	3.76093e-163	-2.53826e-164	-9.05067e-163	1.2192e-163	2.03079e-163	5.42997e-164	5.01943e-164	3.85942e-163	-1.28403e-163	3.82471e-163	-6.36505e-163	6.51481e-163	-8.56331e-163	2.19806e-163	3.7033e-163	1.43756e-162	-2.43895e-163	1.18402e-163	4.18886e-163	-5.61681e-163	0
1.70279e-163	-8.12128e-163	-4.98308e-164	7.5678e-164	5.8241e-163	-1.3514e-162	-1.23965e-164	5.12222e-165	-4.08641e-163	4.7082e-163	3.76093e-163	-2.53826e-164	-9.05067e-163	1.2192e-163	2.03079e-163	5.42997e-164	5.01943e-164	3.85942e-163	-1.28403e-163	3.82471e-163	-6.36505e-163	6.51481e-163	-8.56331e-163	2.19806e-163	3.7033e-163	1.43756e-162	-2.43895e-163	1.18402e-163	4.18886e-163	-5.61681e-163	0
1.70279e-163	-8.12128e-163	-4.98308e-164	7.5678e-164	5.8241e-163	-1.3514e-162	-1.23965e-164	5.12222e-165	-4.08641e-163	4.7082e-163	3.76093e-163	-2.53826e-164	-9.05067e-163	1.2192e-163	2.03079e-163	5.42997e-164	5.01943e-164	3.85942e-163	-1.28403e-163	3.82471e-163	-6.36505e-163	6.51481e-163	-8.56331e-163	2.19806e-163	3.7033e-163	1.43756e-162	-2.43895e-163	1.18402e-163	4.18886e-163	-5.61681e-163	0
1.70279e-163	-8.12128e-163	-4.98308e-164	7.5678e-164	5.8241e-163	-1.3514e-162	-1.23965e-164	5.12222e-165	-4.08641e-163	4.7082e-163	3.76093e-163	-2.53826e-164	-9.05067e-163	1.2192e-163	2.03079e-163	5.42997e-164	5.01943e-164	3.85942e-163	-1.28403e-163	3.82471e-163	-6.36505e-163	6.51481e-163	-8.56331e-163	2.19806e-163	3.7033e-163	1.43756e-162	-2.43895e-163	1.18402e-163	4.18886e-163	-5.61681e-163	0
1.70279e-163	-8.12128e-163	-4.98308e-164	7.5678e-164	5.8241e-163	-1.3514e-162	-1.23965e-164	5.12222e-165	-4.08641e-163	4.7082e-163	3.76093e-163	-2.53826e-164	-9.05067e-163	1.2192e-163	2.03079e-163	5.42997e-164	5.01943e-164	3.85942e-163	-1.28403e-163	3.82471e-163	-6.36505e-163	6.51481e-163	-8.56331e-163	2.19806e-163	3.7033e-163	1.43756e-162	-2.43895e-163	1.18402e-163	4.18886e-163	-5.61681e-163	0
1.70279e-163	-8.12128e-163	-4.98308e-164	7.5678e-164	5.8241e-163	-1.3514e-162	-1.23965e-164	5.12222e-165	-4.08641e-163	4.7082e-163	3.76093e-163	-2.53826e-164	-9.05067e-163	1.2192e-163	2.03079e-163	5.42997e-164	5.01943e-164	3.85942e-163	-1.28403e-163	3.82471e-163	-6.36505e-163	6.51481e-163	-8.56331e-163	2.19806e-163	3.7033e-163	1.43756e-162	-2.43895e-163	1.18402e-163	4.18886e-163	-5.61681e-163	0
1.70279e-163	-8.12128e-163	-4.98308e-164	7.5678e-164	5.8241e-163	-1.3514e-162	-1.23965e-164	5.12222e-165	-4.08641e-163	4.7082e-163	3.76093e-163	-2.53826e-164	-9.05067e-163	1.2192e-163	2.03079e-163	5.42997e-164	5.01943e-164	3.85942e-163	-1.28403e-163	3.82471e-163	-6.36505e-163	6.51481e-163	-8.56331e-163	2.19806e-163	3.7033e-163	1.43756e-162	-2.43895e-163	1.18402e-163	4.18886e-163	-5.61681e-163	0
1.70279e-163	-8.12128e-163	-4.98308e-164	7.5678e-164	5.8241e-163	-1.3514e-162	-1.23965e-164	5.12222e-165	-4.08641e-163	4.7082e-163	3.76093e-163	-2.53826e-164	-9.05067e-163	1.2192e-163	2.03079e-163	5.42997e-164	5.01943e-164	3.85942e-163	-1.28403e-163	3.82471e-163	-6.36505e-163	6.51481e-163	-8.56331e-163	2.19806e-163	3.7033e-163	1.43756e-162	-2.43895e-163	1.18402e-163	4.18886e-163	-5.61681e-163	0
1.70279e-163	-8.12128e-163	-4.98308e-164	7.5678e-164	5.8241e-163	-1.3514e-162	-1.23965e-164	5.12222e-165	-4.08641e-163	4.7082e-163	3.76093e-163	-2.53826e-164	-9.05067e-163	1.2192e-163	2.03079e-163	5.42997e-164	5.01943e-164	3.85942e-163	-1.28403e-163	3.82471e-163	-6.36505e-163	6.51481e-163	-8.56331e-163	2.19806e-163	3.7033e-163	1.43756e-162	-2.43895e-163	1.18402e-163	4.18886e-163	-5.61681e-163	0
1.70279e-163	-8.12128e-163	-4.98308e-164	7.5678e-164	5.8241e-163	-1.3514e-162	-1.23965e-164	5.12222e-165	-4.08641e-163	4.7082e-163	3.76093e-163	-2.53826e-164	-9.05067e-163	1.2192e-163	2.03079e-163	5.42997e-164	5.01943e-164	3.85942e-163	-1.28403e-163	3.82471e-163	-6.36505e-163	6.51481e-163	-8.56331e-163	2.19806e-163	3.7033e-163	1.43756e-162	-2.43895e-163	1.18402e-163	4.18886e-163	-5.61681e-163	0
1.70279e-163	-8.12128e-163	-4.98308e-164	7.5678e-164	5.8241e-163	-1.3514e-162	-1.23965e-164	5.12222e-165	-4.08641e-163	4.7082e-163	3.76093e-163	-2.53826e-164	-9.05067e-163	1.2192e-163	2.03079e-163	5.42997e-164	5.01943e-164	3.85942e-163	-1.28403e-163	3.82471e-163	-6.36505e-163	6.51481e-163	-8.56331e-163	2.19806e-163	3.7033e-163	1.43756e-162	-2.43895e-163	1.18402e-163	4.18886e-163	-5.61681e-163	0
1.70279e-163	-8.12128e-163	-4.98308e-164	7.5678e-164	5.8241e-163	-1.3514e-162	-1.23965e-164	5.12222e-165	-4.08641e-163	4.7082e-163	3.76093e-163	-2.53826e-164	-9.05067e-163	1.2192e-163	2.03079e-163	5.42997e-164	5.01943e-164	3.85942e-163	-1.28403e-163	3.82471e-163	-6.36505e-163	6.51481e-163	-8.56331e-163	2.19806e-163	3.7033e-163	1.43756e-162	-2.43895e-163	1.18402e-163	4.18886e-163	-5.61681e-163	0
1.70279e-163	-8.12128e-163	-4.98308e-164	7.5678e-164	5.8241e-163	-1.3514e-162	-1.23965e-164	5.12222e-165	-4.08641e-163	4.7082e-163	3.76093e-163	-2.53826e-164	-9.05067e-163	1.2192e-163	2.03079e-163	5.42997e-164	5.01943e-164	3.85942e-163	-1.28403e-163	3.82471e-163	-6.36505e-163	6.51481e-163	-8.56331e-163	2.19806e-163	3.7033e-163	1.43756e-162	-2.43895e-163	1.18402e-163	4.18886e-163	-5.61681e-163	0
1.70279e-163	-8.12128e-163	-4.98308e-164	7.5678e-164	5.8241e-163	-1.3514e-162	-1.23965e-164	5.12222e-165	-4.08641e-163	4.7082e-163	3.76093e-163	-2.53826e-164	-9.05067e-163	1.2192e-163	2.03079e-163	5.42997e-164	5.01943e-164	3.85942e-163	-1.28403e-163	3.82471e-163	-6.36505e-163	6.51481e-163	-8.56331e-163	2.19806e-163	3.7033e-163	1.43756e-162	-2.43895e-163	1.18402e-163	4.18886e-163	-5.61681e-163	0
1.70279e-163	-8.12128e-163	-4.98308e-164	7.5678e-164	5.8241e-163	-1.3514e-162	-1.23965e-164	5.12222e-165	-4.08641e-163	4.7082e-163	3.76093e-163	-2.53826e-164	-9.05067e-163	1.2192e-163	2.03079e-163	5.42997e-164	5.01943e-164	3.85942e-163	-1.28403e-163	3.82471e-163	-6.36505e-163	6.51481e-163	-8.56331e-163	2.19806e-163	3.7033e-163	1.43756e-162	-2.43895e-163	1.18402e-163	4.18886e-163	-5.61681e-163	0
1.70279e-163	-8.12128e-163	-4.98308e-164	7.5678e-164	5.8241e-163	-1.3514e-162	-1.23965e-164	5.12222e-165	-4.08641e-163	4.7082e-163	3.76093e-163	-2.53826e-164	-9.05067e-163	1.2192e-163	2.03079e-163	5.42997e-164	5.01943e-164	3.85942e-163	-1.28403e-163	3.82471e-163	-6.36505e-163	6.51481e-163	-8.56331e-163	2.19806e-163	3.7033e-163	1.43756e-162	-2.43895e-163	1.18402e-163	4.18886e-163	-5.61681e-163	0
1.70279e-163	-8.12128e-163	-4.98308e-164	7.5678e-164	5.8241e-163	-1.3514e-162	-1.23965e-164	5.12222e-165	-4.08641e-163	4.7082e-163	3.76093e-163	-2.53826e-164	-9.05067e-163	1.2192e-163	2.03079e-163	5.42997e-164	5.01943e-164	3.85942e-163	-1.28403e-163	3.82471e-163	-6.36505e-163	6.51481e-163	-8.56331e-163	2.19806e-163	3.7033e-163	1.43756e-162	-2.43895e-163	1.18402e-163	4.18886e-163	-5.61681e-163	0
1.70279e-163	-8.12128e-163	-4.98308e-164	7.5678e-164	5.8241e-163	-1.3514e-162	-1.23965e-164	5.12222e-165	-4.08641e-163	4.7082e-163	3.76093e-163	-2.53826e-164	-9.05067e-163	1.2192e-163	2.03079e-163	5.42997e-164	5.01943e-164	3.85942e-163	-1.28403e-163	3.82471e-163	-6.36505e-163	6.51481e-163	-8.56331e-163	2.19806e-163	3.7033e-163	1.43756e-162	-2.43895e-163	1.18402e-163	4.18886e-163	-5.61681e-163	0
1.70279e-163	-8.12128e-163	-4.98308e-164	7.5678e-164	5.8241e-163	-1.3514e-162	-1.23965e-164	5.12222e-165	-4.08641e-163	4.7082e-163	3.76093e-163	-2.53826e-164	-9.05067e-163	1.2192e-163	2.03079e-163	5.42997e-164	5.01943e-164	3.85942e-163	-1.28403e-163	3.82471e-163	-6.36505e-163	6.51481e-163	-8.56331e-163	2.19806e-163	3.7033e-163	1.43756e-162	-2.43895e-163	1.18402e-163	4.18886e-163	-5.61681e-163	0
1.70279e-163	-8.12128e-163	-4.98308e-164	7.5678e-164	5.8241e-163	-1.3514e-162	-1.23965e-164	5.12222e-165	-4.08641e-163	4.7082e-163	3.76093e-163	-2.53826e-164	-9.05067e-163	1.2192e-163	2.03079e-163	5.42997e-164	5.01943e-164	3.85942e-163	-1.28403e-163	3.82471e-163	-6.36505e-163	6.51481e-163	-8.56331e-163	2.19806e-163	3.7033e-163	1.43756e-162	-2.43895e-163	1.18402e-163	4.18886e-163	-5.61681e-163	0
1.70279e-163	-8.12128e-163	-4.98308e-164	7.5678e-164	5.8241e-163	-1.3514e-162	-1.23965e-164	5.12222e-165	-4.08641e-163	4.7082e-163	3.76093e-163	-2.53826e-164	-9.05067e-163	1.2192e-163	2.03079e-163	5.42997e-164	5.01943e-164	3.85942e-163	-1.28403e-163	3.82471e-163	-6.36505e-163	6.51481e-163	-8.56331e-163	2.19806e-163	3.7033e-163	1.43756e-162	-2.43895e-163	1.18402e-163	4.18886e-163	-5.61681e-163	0
1.70279e-163	-8.12128e-163	-4.98308e-164	7.5678e-164	5.8241e-163	-1.3514e-162	-1.23965e-164	5.12222e-165	-4.08641e-163	4.7082e-163	3.76093e-163	-2.53826e-164	-9.05067e-163	1.2192e-163	2.03079e-163	5.42997e-164	5.01943e-164	3.85942e-163	-1.28403e-163	3.82471e-163	-6.36505e-163	6.51481e-163	-8.56331e-163	2.19806e-163	3.7033e-163	1.43756e-162	-2.43895e-163	1.18402e-163	4.18886e-163	-5.61681e-163	0
1.70279e-163	-8.12128e-163	-4.98308e-164	7.5678e-164	5.8241e-163	-1.3514e-162	-1.23965e-164	5.12222e-165	-4.08641e-163	4.7082e-163	3.76093e-163	-2.53826e-164	-9.05067e-163	1.2192e-163	2.03079e-163	5.42997e-164	5.01943e-164	3.85942e-163	-1.28403e-163	3.82471e-163	-6.36505e-163	6.51481e-163	-8.56331e-163	2.19806e-163	3.7033e-163	1.43756e-162	-2.43895e-163	1.18402e-163	4.18886e-163	-5.61681e-163	0
1.70279e-163	-8.12128e-163	-4.98308e-164	7.5678e-164	5.8241e-163	-1.3514e-162	-1.23965e-164	5.12222e-165	-4.08641e-163	4.7082e-163	3.76093e-163	-2.53826e-164	-9.05067e-163	1.2192e-163	2.03079e-163	5.42997e-164	5.01943e-164	3.85942e-163	-1.28403e-163	3.82471e-163	-6.36505e-163	6.51481e-163	-8.56331e-163	2.19806e-163	3.7033e-163	1.43756e-162	-2.43895e-163	1.18402e-163	4.18886e-163	-5.61681e-163	0
1.70279e-163	-8.12128e-163	-4.98308e-164	7.5678e-164	5.8241e-163	-1.3514e-162	-1.23965e-164	5.12222e-165	-4.08641e-163	4.7082e-163	3.76093e-163	-2.53826e-164	-9.05067e-163	1.2192e-163	2.03079e-163	5.42997e-164	5.01943e-164	3.85942e-163	-1.28403e-163	3.82471e-163	-6.36505e-163	6.51481e-163	-8.56331e-163	2.19806e-163	3.7033e-163	1.43756e-162	-2.43895e-163	1.18402e-163	4.18886e-163	-5.61681e-163	0
1.70279e-163	-8.12128e-163	-4.98308e-164	7.5678e-164	5.8241e-163	-1.3514e-162	-1.23965e-164	5.12222e-165	-4.08641e-163	4.7082e-163	3.76093e-163	-2.53826e-164	-9.05067e-163	1.2192e-163	2.03079e-163	5.42997e-164	5.01943e-164	3.85942e-163	-1.28403e-163	3.82471e-163	-6.36505e-163	6.51481e-163	-8.56331e-163	2.19806e-163	3.7033e-163	1.43756e-162	-2.43895e-163	1.18402e-163	4.18886e-163	-5.61681e-163	0
1.70279e-163	-8.12128e-163	-4.98308e-164	7.5678e-164	5.8241e-163	-1.3514e-162	-1.23965e-164	5.12222e-165	-4.08641e-163	4.7082e-163	3.76093e-163	-2.53826e-164	-9.05067e-163	1.2192e-163	2.03079e-163	5.42997e-164	5.01943e-164	3.85942e-163	-1.28403e-163	3.82471e-163	-6.36505e-163	6.51481e-163	-8.56331e-163	2.19806e-163	3.7033e-163	1.43756e-162	-2.43895e-163	1.18402e-163	4.18886e-163	-5.61681e-163	0
1.70279e-163	-8.12128e-163	-4.98308e-164	7.5678e-164	5.8241e-163	-1.3514e-162	-1.23965e-164	5.12222e-165	-4.08641e-163	4.7082e-163	3.76093e-163	-2.53826e-164	-9.05067e-163	1.2192e-163	2.03079e-163	5.42997e-164	5.01943e-164	3.85942e-163	-1.28403e-163	3.82471e-163	-6.36505e-163	6.51481e-163	-8.56331e-163	2.19806e-163	3.7033e-163	1.43756e-162	-2.43895e-163	1.18402e-163	4.18886e-163	-5.61681e-163	0
1.70279e-163	-8.12128e-163	-4.98308e-164	7.5678e-164	5.8241e-163	-1.3514e-162	-1.23965e-164	5.12222e-165	-4.08641e-163	4.7082e-163	3.76093e-163	-2.53826e-164	-9.05067e-163	1.2192e-163	2.03079e-163	5.42997e-164	5.01943e-164	3.85942e-163	-1.28403e-163	3.82471e-163	-6.36505e-163	6.51481e-163	-8.56331e-163	2.19806e-163	3.7033e-163	1.43756e-162	-2.43895e-163	1.18402e-163	4.18886e-163	-5.61681e-163	0
1.70279e-163	-8.12128e-163	-4.98308e-164	7.5678e-164	5.8241e-163	-1.3514e-162	-1.23965e-164	5.12222e-165	-4.08641e-163	4.7082e-163	3.76093e-163	-2.53826e-164	-9.05067e-163	1.2192e-163	2.03079e-163	5.42997e-164	5.01943e-164	3.85942e-163	-1.28403e-163	3.82471e-163	-6.36505e-163	6.51481e-163	-8.56331e-163	2.19806e-163	3.7033e-163	1.43756e-162	-2.43895e-163	1.18402e-163	4.18886e-163	-5.61681e-163	0
1.70279e-163	-8.12128e-163	-4.98308e-164	7.5678e-164	5.8241e-163	-1.3514e-162	-1.23965e-164	5.12222e-165	-4.08641e-163	4.7082e-163	3.76093e-163	-2.53826e-164	-9.05067e-163	1.2192e-163	2.03079e-163	5.42997e-164	5.01943e-164	3.85942e-163	-1.28403e-163	3.82471e-163	-6.36505e-163	6.51481e-163	-8.56331e-163	2.19806e-163	3.7033e-163	1.43756e-162	-2.43895e-163	1.18402e-163	4.18886e-163	-5.61681e-163	0
1.70279e-163	-8.12128e-163	-4.98308e-164	7.5678e-164	5.8241e-163	-1.3514e-162	-1.23965e-164	5.12222e-165	-4.08641e-163	4.7082e-163	3.76093e-163	-2.53826e-164	-9.05067e-163	1.2192e-163	2.03079e-163	5.42997e-164	5.01943e-164	3.85942e-163	-1.28403e-163	3.82471e-163	-6.36505e-163	6.51481e-163	-8.56331e-163	2.19806e-163	3.7033e-163	1.43756e-162	-2.43895e-163	1.18402e-163	4.18886e-163	-5.61681e-163	0
1.70279e-163	-8.12128e-163	-4.98308e-164	7.5678e-164	5.8241e-163	-1.3514e-162	-1.23965e-164	5.12222e-165	-4.08641e-163	4.7082e-163	3.76093e-163	-2.53826e-164	-9.05067e-163	1.2192e-163	2.03079e-163	5.42997e-164	5.01943e-164	3.85942e-163	-1.28403e-163	3.82471e-163	-6.36505e-163	6.51481e-163	-8.56331e-163	2.19806e-163	3.7033e-163	1.43756e-162	-2.43895e-163	1.18402e-163	4.18886e-163	-5.61681e-163	0
1.70279e-163	-8.12128e-163	-4.98308e-164	7.5678e-164	5.8241e-163	-1.3514e-162	-1.23965e-164	5.12222e-165	-4.08641e-163	4.7082e-163	3.76093e-163	-2.53826e-164	-9.05067e-163	1.2192e-163	2.03079e-163	5.42997e-164	5.01943e-164	3.85942e-163	-1.28403e-163	3.82471e-163	-6.36505e-163	6.51481e-163	-8.56331e-163	2.19806e-163	3.7033e-163	1.43756e-162	-2.43895e-163	1.18402e-163	4.18886e-163	-5.61681e-163	0
1.70279e-163	-8.12128e-163	-4.98308e-164	7.5678e-164	5.8241e-163	-1.3514e-162	-1.23965e-164	5.12222e-165	-4.08641e-163	4.7082e-163	3.76093e-163	-2.53826e-164	-9.05067e-163	1.2192e-163	2.03079e-163	5.42997e-164	5.01943e-164	3.85942e-163	-1.28403e-163	3.82471e-163	-6.36505e-163	6.51481e-163	-8.56331e-163	2.19806e-163	3.7033e-163	1.43756e-162	-2.43895e-163	1.18402e-163	4.18886e-163	-5.61681e-163	0
1.70279e-163	-8.12128e-163	-4.98308e-164	7.5678e-164	5.8241e-163	-1.3514e-162	-1.23965e-164	5.12222e-165	-4.08641e-163	4.7082e-163	3.76093e-163	-2.53826e-164	-9.05067e-163	1.2192e-163	2.03079e-163	5.42997e-164	5.01943e-164	3.85942e-163	-1.28403e-163	3.82471e-163	-6.36505e-163	6.51481e-163	-8.56331e-163	2.19806e-163	3.7033e-163	1.43756e-162	-2.43895e-163	1.18402e-163	4.18886e-163	-5.61681e-163	0
1.70279e-163	-8.12128e-163	-4.98308e-164	7.5678e-164	5.8241e-163	-1.3514e-162	-1.23965e-164	5.12222e-165	-4.08641e-163	4.7082e-163	3.76093e-163	-2.53826e-164	-9.05067e-163	1.2192e-163	2.03079e-163	5.42997e-164	5.01943e-164	3.85942e-163	-1.28403e-163	3.82471e-163	-6.36505e-163	6.51481e-163	-8.56331e-163	2.19806e-163	3.7033e-163	1.43756e-162	-2.43895e-163	1.18402e-163	4.18886e-163	-5.61681e-163	0
1.70279e-163	-8.12128e-163	-4.98308e-164	7.5678e-164	5.8241e-163	-1.3514e-162	-1.23965e-164	5.12222e-165	-4.08641e-163	4.7082e-163	3.76093e-163	-2.53826e-164	-9.05067e-163	1.2192e-163	2.03079e-163	5.42997e-164	5.01943e-164	3.85942e-163	-1.28403e-163	3.82471e-163	-6.36505e-163	6.51481e-163	-8.56331e-163	2.19806e-163	3.7033e-163	1.43756e-162	-2.43895e-163	1.18402e-163	4.18886e-163	-5.61681e-163	0
1.70279e-163	-8.12128e-163	-4.98308e-164	7.5678e-164	5.8241e-163	-1.3514e-162	-1.23965e-164	5.12222e-165	-4.08641e-163	4.7082e-163	3.76093e-163	-2.53826e-164	-9.05067e-163	1.2192e-163	2.03079e-163	5.42997e-164	5.01943e-164	3.85942e-163	-1.28403e-163	3.82471e-163	-6.36505e-163	6.51481e-163	-8.56331e-163	2.19806e-163	3.7033e-163	1.43756e-162	-2.43895e-163	1.18402e-163	4.18886e-163	-5.61681e-163	0
1.70279e-163	-8.12128e-163	-4.98308e-164	7.5678e-164	5.8241e-163	-1.3514e-162	-1.23965e-164	5.12222e-165	-4.08641e-163	4.7082e-163	3.76093e-163	-2.53826e-164	-9.05067e-163	1.2192e-163	2.03079e-163	5.42997e-164	5.01943e-164	3.85942e-163	-1.28403e-163	3.82471e-163	-6.36505e-163	6.51481e-163	-8.56331e-163	2.19806e-163	3.7033e-163	1.43756e-162	-2.43895e-163	1.18402e-163	4.18886e-163	-5.61681e-163	0
1.70279e-163	-8.12128e-163	-4.98308e-164	7.5678e-164	5.8241e-163	-1.3514e-162	-1.23965e-164	5.12222e-165	-4.08641e-163	4.7082e-163	3.76093e-163	-2.53826e-164	-9.05067e-163	1.2192e-163	2.03079e-163	5.42997e-164	5.01943e-164	3.85942e-163	-1.28403e-163	3.82471e-163	-6.36505e-163	6.51481e-163	-8.56331e-163	2.19806e-163	3.7033e-163	1.43756e-162	-2.43895e-163	1.18402e-163	4.18886e-163	-5.61681e-163	0
1.70279e-163	-8.12128e-163	-4.98308e-164	7.5678e-164	5.8241e-163	-1.3514e-162	-1.23965e-164	5.12222e-165	-4.08641e-163	4.7082e-163	3.76093e-163	-2.53826e-164	-9.05067e-163	1.2192e-163	2.03079e-163	5.42997e-164	5.01943e-164	3.85942e-163	-1.28403e-163	3.82471e-163	-6.36505e-163	6.51481e-163	-8.56331e-163	2.19806e-163	3.7033e-163	1.43756e-162	-2.43895e-163	1.18402e-163	4.18886e-163	-5.61681e-163	0
1.70279e-163	-8.12128e-163	-4.98308e-164	7.5678e-164	5.8241e-163	-1.3514e-162	-1.23965e-164	5.12222e-165	-4.08641e-163	4.7082e-163	3.76093e-163	-2.53826e-164	-9.05067e-163	1.2192e-163	2.03079e-163	5.42997e-164	5.01943e-164	3.85942e-163	-1.28403e-163	3.82471e-163	-6.36505e-163	6.51481e-163	-8.56331e-163	2.19806e-163	3.7033e-163	1.43756e-162	-2.43895e-163	1.18402e-163	4.18886e-163	-5.61681e-163	0
1.70279e-163	-8.12128e-163	-4.98308e-164	7.5678e-164	5.8241e-163	-1.3514e-162	-1.23965e-164	5.12222e-165	-4.08641e-163	4.7082e-163	3.76093e-163	-2.53826e-164	-9.05067e-163	1.2192e-163	2.03079e-163	5.42997e-164	5.01943e-164	3.85942e-163	-1.28403e-163	3.82471e-163	-6.36505e-163	6.51481e-163	-8.56331e-163	2.19806e-163	3.7033e-163	1.43756e-162	-2.43895e-163	1.18402e-163	4.18886e-163	-5.61681e-163	0
1.70279e-163	-8.12128e-163	-4.98308e-164	7.5678e-164	5.8241e-163	-1.3514e-162	-1.23965e-164	5.12222e-165	-4.08641e-163	4.7082e-163	3.76093e-163	-2.53826e-164	-9.05067e-163	1.2192e-163	2.03079e-163	5.42997e-164	5.01943e-164	3.85942e-163	-1.28403e-163	3.82471e-163	-6.36505e-163	6.51481e-163	-8.56331e-163	2.19806e-163	3.7033e-163	1.43756e-162	-2.43895e-163	1.18402e-163	4.18886e-163	-5.61681e-163	0
1.70279e-163	-8.12128e-163	-4.98308e-164	7.5678e-164	5.8241e-163	-1.3514e-162	-1.23965e-164	5.12222e-165	-4.08641e-163	4.7082e-163	3.76093e-163	-2.53826e-164	-9.05067e-163	1.2192e-163	2.03079e-163	5.42997e-164	5.01943e-164	3.85942e-163	-1.28403e-163	3.82471e-163	-6.36505e-163	6.51481e-163	-8.56331e-163	2.19806e-163	3.7033e-163	1.43756e-162	-2.43895e-163	1.18402e-163	4.18886e-163	-5.61681e-163	0
1.70279e-163	-8.12128e-163	-4.98308e-164	7.5678e-164	5.8241e-163	-1.3514e-162	-1.23965e-164	5.12222e-165	-4.08641e-163	4.7082e-163	3.76093e-163	-2.53826e-164	-9.05067e-163	1.2192e-163	2.03079e-163	5.42997e-164	5.01943e-164	3.85942e-163	-1.28403e-163	3.82471e-163	-6.36505e-163	6.51481e-163	-8.56331e-163	2.19806e-163	3.7033e-163	1.43756e-162	-2.43895e-163	1.18402e-163	4.18886e-163	-5.61681e-163	0
1.70279e-163	-8.12128e-163	-4.98308e-164	7.5678e-164	5.8241e-163	-1.3514e-162	-1.23965e-164	5.12222e-165	-4.08641e-163	4.7082e-163	3.76093e-163	-2.53826e-164	-9.05067e-163	1.2192e-163	2.03079e-163	5.42997e-164	5.01943e-164	3.85942e-163	-1.28403e-163	3.82471e-163	-6.36505e-163	6.51481e-163	-8.56331e-163	2.19806e-163	3.7033e-163	1.43756e-162	-2.43895e-163	1.18402e-163	4.18886e-163	-5.61681e-163	0
1.70279e-163	-8.12128e-163	-4.98308e-164	7.5678e-164	5.8241e-163	-1.3514e-162	-1.23965e-164	5.12222e-165	-4.08641e-163	4.7082e-163	3.76093e-163	-2.53826e-164	-9.05067e-163	1.2192e-163	2.03079e-163	5.42997e-164	5.01943e-164	3.85942e-163	-1.28403e-163	3.82471e-163	-6.36505e-163	6.51481e-163	-8.56331e-163	2.19806e-163	3.7033e-163	1.43756e-162	-2.43895e-163	1.18402e-163	4.18886e-163	-5.61681e-163	0
1.70279e-163	-8.12128e-163	-4.98308e-164	7.5678e-164	5.8241e-163	-1.3514e-162	-1.23965e-164	5.12222e-165	-4.08641e-163	4.7082e-163	3.76093e-163	-2.53826e-164	-9.05067e-163	1.2192e-163	2.03079e-163	5.42997e-164	5.01943e-164	3.85942e-163	-1.28403e-163	3.82471e-163	-6.36505e-163	6.51481e-163	-8.56331e-163	2.19806e-163	3.7033e-163	1.43756e-162	-2.43895e-163	1.18402e-163	4.18886e-163	-5.61681e-163	0
1.70279e-163	-8.12128e-163	-4.98308e-164	7.5678e-164	5.8241e-163	-1.3514e-162	-1.23965e-164	5.12222e-165	-4.08641e-163	4.7082e-163	3.76093e-163	-2.53826e-164	-9.05067e-163	1.2192e-163	2.03079e-163	5.42997e-164	5.01943e-164	3.85942e-163	-1.28403e-163	3.82471e-163	-6.36505e-163	6.51481e-163	-8.56331e-163	2.19806e-163	3.7033e-163	1.43756e-162	-2.43895e-163	1.18402e-163	4.18886e-163	-5.61681e-163	0
1.70279e-163	-8.12128e-163	-4.98308e-164	7.5678e-164	5.8241e-163	-1.3514e-162	-1.23965e-164	5.12222e-165	-4.08641e-163	4.7082e-163	3.76093e-163	-2.53826e-164	-9.05067e-163	1.2192e-163	2.03079e-163	5.42997e-164	5.01943e-164	3.85942e-163	-1.28403e-163	3.82471e-163	-6.36505e-163	6.51481e-163	-8.56331e-163	2.19806e-163	3.7033e-163	1.43756e-162	-2.43895e-163	1.18402e-163	4.18886e-163	-5.61681e-163	0
1.70279e-163	-8.12128e-163	-4.98308e-164	7.5678e-164	5.8241e-163	-1.3514e-162	-1.23965e-164	5.12222e-165	-4.08641e-163	4.7082e-163	3.76093e-163	-2.53826e-164	-9.05067e-163	1.2192e-163	2.03079e-163	5.42997e-164	5.01943e-164	3.85942e-163	-1.28403e-163	3.82471e-163	-6.36505e-163	6.51481e-163	-8.56331e-163	2.19806e-163	3.7033e-163	1.43756e-162	-2.43895e-163	1.18402e-163	4.18886e-163	-5.61681e-163	0
1.70279e-163	-8.12128e-163	-4.98308e-164	7.5678e-164	5.8241e-163	-1.3514e-162	-1.23965e-164	5.12222e-165	-4.08641e-163	4.7082e-163	3.76093e-163	-2.53826e-164	-9.05067e-163	1.2192e-163	2.03079e-163	5.42997e-164	5.01943e-164	3.85942e-163	-1.28403e-163	3.82471e-163	-6.36505e-163	6.51481e-163	-8.56331e-163	2.19806e-163	3.7033e-163	1.43756e-162	-2.43895e-163	1.18402e-163	4.18886e-163	-5.61681e-163	0
1.70279e-163	-8.12128e-163	-4.98308e-164	7.5678e-164	5.8241e-163	-1.3514e-162	-1.23965e-164	5.12222e-165	-4.08641e-163	4.7082e-163	3.76093e-163	-2.53826e-164	-9.05067e-163	1.2192e-163	2.03079e-163	5.42997e-164	5.01943e-164	3.85942e-163	-1.28403e-163	3.82471e-163	-6.36505e-163	6.51481e-163	-8.56331e-163	2.19806e-163	3.7033e-163	1.43756e-162	-2.43895e-163	1.18402e-163	4.18886e-163	-5.61681e-163	0
1.70279e-163	-8.12128e-163	-4.98308e-164	7.5678e-164	5.8241e-163	-1.3514e-162	-1.23965e-164	5.12222e-165	-4.08641e-163	4.7082e-163	3.76093e-163	-2.53826e-164	-9.05067e-163	1.2192e-163	2.03079e-163	5.42997e-164	5.01943e-164	3.85942e-163	-1.28403e-163	3.82471e-163	-6.36505e-163	6.51481e-163	-8.56331e-163	2.19806e-163	3.7033e-163	1.43756e-162	-2.43895e-163	1.18402e-163	4.18886e-163	-5.61681e-163	0
1.70279e-163	-8.12128e-163	-4.98308e-164	7.5678e-164	5.8241e-163	-1.3514e-162	-1.23965e-164	5.12222e-165	-4.08641e-163	4.7082e-163	3.76093e-163	-2.53826e-164	-9.05067e-163	1.2192e-163	2.03079e-163	5.42997e-164	5.01943e-164	3.85942e-163	-1.28403e-163	3.82471e-163	-6.36505e-163	6.51481e-163	-8.56331e-163	2.19806e-163	3.7033e-163	1.43756e-162	-2.43895e-163	1.18402e-163	4.18886e-163	-5.61681e-163	0
1.70279e-163	-8.12128e-163	-4.98308e-164	7.5678e-164	5.8241e-163	-1.3514e-162	-1.23965e-164	5.12222e-165	-4.08641e-163	4.7082e-163	3.76093e-163	-2.53826e-164	-9.05067e-163	1.2192e-163	2.03079e-163	5.42997e-164	5.01943e-164	3.85942e-163	-1.28403e-163	3.82471e-163	-6.36505e-163	6.51481e-163	-8.56331e-163	2.19806e-163	3.7033e-163	1.43756e-162	-2.43895e-163	1.18402e-163	4.18886e-163	-5.61681e-163	0
1.70279e-163	-8.12128e-163	-4.98308e-164	7.5678e-164	5.8241e-163	-1.3514e-162	-1.23965e-164	5.12222e-165	-4.08641e-163	4.7082e-163	3.76093e-163	-2.53826e-164	-9.05067e-163	1.2192e-163	2.03079e-163	5.42997e-164	5.01943e-164	3.85942e-163	-1.28403e-163	3.82471e-163	-6.36505e-163	6.51481e-163	-8.56331e-163	2.19806e-163	3.7033e-163	1.43756e-162	-2.43895e-163	1.18402e-163	4.18886e-163	-5.61681e-163	0
1.70279e-163	-8.12128e-163	-4.98308e-164	7.5678e-164	5.8241e-163	-1.3514e-162	-1.23965e-164	5.12222e-165	-4.08641e-163	4.7082e-163	3.76093e-163	-2.53826e-164	-9.05067e-163	1.2192e-163	2.03079e-163	5.42997e-164	5.01943e-164	3.85942e-163	-1.28403e-163	3.82471e-163	-6.36505e-163	6.51481e-163	-8.56331e-163	2.19806e-163	3.7033e-163	1.43756e-162	-2.43895e-163	1.18402e-163	4.18886e-163	-5.61681e-163	0
1.70279e-163	-8.12128e-163	-4.98308e-164	7.5678e-164	5.8241e-163	-1.3514e-162	-1.23965e-164	5.12222e-165	-4.08641e-163	4.7082e-163	3.76093e-163	-2.53826e-164	-9.05067e-163	1.2192e-163	2.03079e-163	5.42997e-164	5.01943e-164	3.85942e-163	-1.28403e-163	3.82471e-163	-6.36505e-163	6.51481e-163	-8.56331e-163	2.19806e-163	3.7033e-163	1.43756e-162	-2.43895e-163	1.18402e-163	4.18886e-163	-5.61681e-163	0
1.70279e-163	-8.12128e-163	-4.98308e-164	7.5678e-164	5.8241e-163	-1.3514e-162	-1.23965e-164	5.12222e-165	-4.08641e-163	4.7082e-163	3.76093e-163	-2.53826e-164	-9.05067e-163	1.2192e-163	2.03079e-163	5.42997e-164	5.01943e-164	3.85942e-163	-1.28403e-163	3.82471e-163	-6.36505e-163	6.51481e-163	-8.56331e-163	2.19806e-163	3.7033e-163	1.43756e-162	-2.43895e-163	1.18402e-163	4.18886e-163	-5.61681e-163	0
1.70279e-163	-8.12128e-163	-4.98308e-164	7.5678e-164	5.8241e-163	-1.3514e-162	-1.23965e-164	5.12222e-165	-4.08641e-163	4.7082e-163	3.76093e-163	-2.53826e-164	-9.05067e-163	1.2192e-163	2.03079e-163	5.42997e-164	5.01943e-164	3.85942e-163	-1.28403e-163	3.82471e-163	-6.36505e-163	6.51481e-163	-8.56331e-163	2.19806e-163	3.7033e-163	1.43756e-162	-2.43895e-163	1.18402e-163	4.18886e-163	-5.61681e-163	0
1.70279e-163	-8.12128e-163	-4.98308e-164	7.5678e-164	5.8241e-163	-1.3514e-162	-1.23965e-164	5.12222e-165	-4.08641e-163	4.7082e-163	3.76093e-163	-2.53826e-164	-9.05067e-163	1.2192e-163	2.03079e-163	5.42997e-164	5.01943e-164	3.85942e-163	-1.28403e-163	3.82471e-163	-6.36505e-163	6.51481e-163	-8.56331e-163	2.19806e-163	3.7033e-163	1.43756e-162	-2.43895e-163	1.18402e-163	4.18886e-163	-5.61681e-163	0
1.70279e-163	-8.12128e-163	-4.98308e-164	7.5678e-164	5.8241e-163	-1.3514e-162	-1.23965e-164	5.12222e-165	-4.08641e-163	4.7082e-163	3.76093e-163	-2.53826e-164	-9.05067e-163	1.2192e-163	2.03079e-163	5.42997e-164	5.01943e-164	3.85942e-163	-1.28403e-163	3.82471e-163	-6.36505e-163	6.51481e-163	-8.56331e-163	2.19806e-163	3.7033e-163	1.43756e-162	-2.43895e-163	1.18402e-163	4.18886e-163	-5.61681e-163	0
1.70279e-163	-8.12128e-163	-4.98308e-164	7.5678e-164	5.8241e-163	-1.3514e-162	-1.23965e-164	5.12222e-165	-4.08641e-163	4.7082e-163	3.76093e-163	-2.53826e-164	-9.05067e-163	1.2192e-163	2.03079e-163	5.42997e-164	5.01943e-164	3.85942e-163	-1.28403e-163	3.82471e-163	-6.36505e-163	6.51481e-163	-8.56331e-163	2.19806e-163	3.7033e-163	1.43756e-162	-2.43895e-163	1.18402e-163	4.18886e-163	-5.61681e-163	0
1.70279e-163	-8.12128e-163	-4.98308e-164	7.5678e-164	5.8241e-163	-1.3514e-162	-1.23965e-164	5.12222e-165	-4.08641e-163	4.7082e-163	3.76093e-163	-2.53826e-164	-9.05067e-163	1.2192e-163	2.03079e-163	5.42997e-164	5.01943e-164	3.85942e-163	-1.28403e-163	3.82471e-163	-6.36505e-163	6.51481e-163	-8.56331e-163	2.19806e-163	3.7033e-163	1.43756e-162	-2.43895e-163	1.18402e-163	4.18886e-163	-5.61681e-163	0
1.70279e-163	-8.12128e-163	-4.98308e-164	7.5678e-164	5.8241e-163	-1.3514e-162	-1.23965e-164	5.12222e-165	-4.08641e-163	4.7082e-163	3.76093e-163	-2.53826e-164	-9.05067e-163	1.2192e-163	2.03079e-163	5.42997e-164	5.01943e-164	3.85942e-163	-1.28403e-163	3.82471e-163	-6.36505e-163	6.51481e-163	-8.56331e-163	2.19806e-163	3.7033e-163	1.43756e-162	-2.43895e-163	1.18402e-163	4.18886e-163	-5.61681e-163	0
1.70279e-163	-8.12128e-163	-4.98308e-164	7.5678e-164	5.8241e-163	-1.3514e-162	-1.23965e-164	5.12222e-165	-4.08641e-163	4.7082e-163	3.76093e-163	-2.53826e-164	-9.05067e-163	1.2192e-163	2.03079e-163	5.42997e-164	5.01943e-164	3.85942e-163	-1.28403e-163	3.82471e-163	-6.36505e-163	6.51481e-163	-8.56331e-163	2.19806e-163	3.7033e-163	1.43756e-162	-2.43895e-163	1.18402e-163	4.18886e-163	-5.61681e-163	0
1.70279e-163	-8.12128e-163	-4.98308e-164	7.5678e-164	5.8241e-163	-1.3514e-162	-1.23965e-164	5.12222e-165	-4.08641e-163	4.7082e-163	3.76093e-163	-2.53826e-164	-9.05067e-163	1.2192e-163	2.03079e-163	5.42997e-164	5.01943e-164	3.85942e-163	-1.28403e-163	3.82471e-163	-6.36505e-163	6.51481e-163	-8.56331e-163	2.19806e-163	3.7033e-163	1.43756e-162	-2.43895e-163	1.18402e-163	4.18886e-163	-5.61681e-163	0
1.70279e-163	-8.12128e-163	-4.98308e-164	7.5678e-164	5.8241e-163	-1.3514e-162	-1.23965e-164	5.12222e-165	-4.08641e-163	4.7082e-163	3.76093e-163	-2.53826e-164	-9.05067e-163	1.2192e-163	2.03079e-163	5.42997e-164	5.01943e-164	3.85942e-163	-1.28403e-163	3.82471e-163	-6.36505e-163	6.51481e-163	-8.56331e-163	2.19806e-163	3.7033e-163	1.43756e-162	-2.43895e-163	1.18402e-163	4.18886e-163	-5.61681e-163	0
1.70279e-163	-8.12128e-163	-4.98308e-164	7.5678e-164	5.8241e-163	-1.3514e-162	-1.23965e-164	5.12222e-165	-4.08641e-163	4.7082e-163	3.76093e-163	-2.53826e-164	-9.05067e-163	1.2192e-163	2.03079e-163	5.42997e-164	5.01943e-164	3.85942e-163	-1.28403e-163	3.82471e-163	-6.36505e-163	6.51481e-163	-8.56331e-163	2.19806e-163	3.7033e-163	1.43756e-162	-2.43895e-163	1.18402e-163	4.18886e-163	-5.61681e-163	0
1.70279e-163	-8.12128e-163	-4.98308e-164	7.5678e-164	5.8241e-163	-1.3514e-162	-1.23965e-164	5.12222e-165	-4.08641e-163	4.7082e-163	3.76093e-163	-2.53826e-164	-9.05067e-163	1.2192e-163	2.03079e-163	5.42997e-164	5.01943e-164	3.85942e-163	-1.28403e-163	3.82471e-163	-6.36505e-163	6.51481e-163	-8.56331e-163	2.19806e-163	3.7033e-163	1.43756e-162	-2.43895e-163	1.18402e-163	4.18886e-163	-5.61681e-163	0
1.70279e-163	-8.12128e-163	-4.98308e-164	7.5678e-164	5.8241e-163	-1.3514e-162	-1.23965e-164	5.12222e-165	-4.08641e-163	4.7082e-163	3.76093e-163	-2.53826e-164	-9.05067e-163	1.2192e-163	2.03079e-163	5.42997e-164	5.01943e-164	3.85942e-163	-1.28403e-163	3.82471e-163	-6.36505e-163	6.51481e-163	-8.56331e-163	2.19806e-163	3.7033e-163	1.43756e-162	-2.43895e-163	1.18402e-163	4.18886e-163	-5.61681e-163	0
1.70279e-163	-8.12128e-163	-4.98308e-164	7.5678e-164	5.8241e-163	-1.3514e-162	-1.23965e-164	5.12222e-165	-4.08641e-163	4.7082e-163	3.76093e-163	-2.53826e-164	-9.05067e-163	1.2192e-163	2.03079e-163	5.42997e-164	5.01943e-164	3.85942e-163	-1.28403e-163	3.82471e-163	-6.36505e-163	6.51481e-163	-8.56331e-163	2.19806e-163	3.7033e-163	1.43756e-162	-2.43895e-163	1.18402e-163	4.18886e-163	-5.61681e-163	0
1.70279e-163	-8.12128e-163	-4.98308e-164	7.5678e-164	5.8241e-163	-1.3514e-162	-1.23965e-164	5.12222e-165	-4.08641e-163	4.7082e-163	3.76093e-163	-2.53826e-164	-9.05067e-163	1.2192e-163	2.03079e-163	5.42997e-164	5.01943e-164	3.85942e-163	-1.28403e-163	3.82471e-163	-6.36505e-163	6.51481e-163	-8.56331e-163	2.19806e-163	3.7033e-163	1.43756e-162	-2.43895e-163	1.18402e-163	4.18886e-163	-5.61681e-163	0
1.70279e-163	-8.12128e-163	-4.98308e-164	7.5678e-164	5.8241e-163	-1.3514e-162	-1.23965e-164	5.12222e-165	-4.08641e-163	4.7082e-163	3.76093e-163	-2.53826e-164	-9.05067e-163	1.2192e-163	2.03079e-163	5.42997e-164	5.01943e-164	3.85942e-163	-1.28403e-163	3.82471e-163	-6.36505e-163	6.51481e-163	-8.56331e-163	2.19806e-163	3.7033e-163	1.43756e-162	-2.43895e-163	1.18402e-163	4.18886e-163	-5.61681e-163	0
1.70279e-163	-8.12128e-163	-4.98308e-164	7.5678e-164	5.8241e-163	-1.3514e-162	-1.23965e-164	5.12222e-165	-4.08641e-163	4.7082e-163	3.76093e-163	-2.53826e-164	-9.05067e-163	1.2192e-163	2.03079e-163	5.42997e-164	5.01943e-164	3.85942e-163	-1.28403e-163	3.82471e-163	-6.36505e-163	6.51481e-163	-8.56331e-163	2.19806e-163	3.7033e-163	1.43756e-162	-2.43895e-163	1.18402e-163	4.18886e-163	-5.61681e-163	0
1.70279e-163	-8.12128e-163	-4.98308e-164	7.5678e-164	5.8241e-163	-1.3514e-162	-1.23965e-164	5.12222e-165	-4.08641e-163	4.7082e-163	3.76093e-163	-2.53826e-164	-9.05067e-163	1.2192e-163	2.03079e-163	5.42997e-164	5.01943e-164	3.85942e-163	-1.28403e-163	3.82471e-163	-6.36505e-163	6.51481e-163	-8.56331e-163	2.19806e-163	3.7033e-163	1.43756e-162	-2.43895e-163	1.18402e-163	4.18886e-163	-5.61681e-163	0
1.70279e-163	-8.12128e-163	-4.98308e-164	7.5678e-164	5.8241e-163	-1.3514e-162	-1.23965e-164	5.12222e-165	-4.08641e-163	4.7082e-163	3.76093e-163	-2.53826e-164	-9.05067e-163	1.2192e-163	2.03079e-163	5.42997e-164	5.01943e-164	3.85942e-163	-1.28403e-163	3.82471e-163	-6.36505e-163	6.51481e-163	-8.56331e-163	2.19806e-163	3.7033e-163	1.43756e-162	-2.43895e-163	1.18402e-163	4.18886e-163	-5.61681e-163	0
1.70279e-163	-8.12128e-163	-4.98308e-164	7.5678e-164	5.8241e-163	-1.3514e-162	-1.23965e-164	5.12222e-165	-4.08641e-163	4.7082e-163	3.76093e-163	-2.53826e-164	-9.05067e-163	1.2192e-163	2.03079e-163	5.42997e-164	5.01943e-164	3.85942e-163	-1.28403e-163	3.82471e-163	-6.36505e-163	6.51481e-163	-8.56331e-163	2.19806e-163	3.7033e-163	1.43756e-162	-2.43895e-163	1.18402e-163	4.18886e-163	-5.61681e-163	0
1.70279e-163	-8.12128e-163	-4.98308e-164	7.5678e-164	5.8241e-163	-1.3514e-162	-1.23965e-164	5.12222e-165	-4.08641e-163	4.7082e-163	3.76093e-163	-2.53826e-164	-9.05067e-163	1.2192e-163	2.03079e-163	5.42997e-164	5.01943e-164	3.85942e-163	-1.28403e-163	3.82471e-163	-6.36505e-163	6.51481e-163	-8.56331e-163	2.19806e-163	3.7033e-163	1.43756e-162	-2.43895e-163	1.18402e-163	4.18886e-163	-5.61681e-163	0
1.70279e-163	-8.12128e-163	-4.98308e-164	7.5678e-164	5.8241e-163	-1.3514e-162	-1.23965e-164	5.12222e-165	-4.08641e-163	4.7082e-163	3.76093e-163	-2.53826e-164	-9.05067e-163	1.2192e-163	2.03079e-163	5.42997e-164	5.01943e-164	3.85942e-163	-1.28403e-163	3.82471e-163	-6.36505e-163	6.51481e-163	-8.56331e-163	2.19806e-163	3.7033e-163	1.43756e-162	-2.43895e-163	1.18402e-163	4.18886e-163	-5.61681e-163	0
1.70279e-163	-8.12128e-163	-4.98308e-164	7.5678e-164	5.8241e-163	-1.3514e-162	-1.23965e-164	5.12222e-165	-4.08641e-163	4.7082e-163	3.76093e-163	-2.53826e-164	-9.05067e-163	1.2192e-163	2.03079e-163	5.42997e-164	5.01943e-164	3.85942e-163	-1.28403e-163	3.82471e-163	-6.36505e-163	6.51481e-163	-8.56331e-163	2.19806e-163	3.7033e-163	1.43756e-162	-2.43895e-163	1.18402e-163	4.18886e-163	-5.61681e-163	0
1.70279e-163	-8.12128e-163	-4.98308e-164	7.5678e-164	5.8241e-163	-1.3514e-162	-1.23965e-164	5.12222e-165	-4.08641e-163	4.7082e-163	3.76093e-163	-2.53826e-164	-9.05067e-163	1.2192e-163	2.03079e-163	5.42997e-164	5.01943e-164	3.85942e-163	-1.28403e-163	3.82471e-163	-6.36505e-163	6.51481e-163	-8.56331e-163	2.19806e-163	3.7033e-163	1.43756e-162	-2.43895e-163	1.18402e-163	4.18886e-163	-5.61681e-163	0
1.70279e-163	-8.12128e-163	-4.98308e-164	7.5678e-164	5.8241e-163	-1.3514e-162	-1.23965e-164	5.12222e-165	-4.08641e-163	4.7082e-163	3.76093e-163	-2.53826e-164	-9.05067e-163	1.2192e-163	2.03079e-163	5.42997e-164	5.01943e-164	3.85942e-163	-1.28403e-163	3.82471e-163	-6.36505e-163	6.51481e-163	-8.56331e-163	2.19806e-163	3.7033e-163	1.43756e-162	-2.43895e-163	1.18402e-163	4.18886e-163	-5.61681e-163	0
1.70279e-163	-8.12128e-163	-4.98308e-164	7.5678e-164	5.8241e-163	-1.3514e-162	-1.23965e-164	5.12222e-165	-4.08641e-163	4.7082e-163	3.76093e-163	-2.53826e-164	-9.05067e-163	1.2192e-163	2.03079e-163	5.42997e-164	5.01943e-164	3.85942e-163	-1.28403e-163	3.82471e-163	-6.36505e-163	6.51481e-163	-8.56331e-163	2.19806e-163	3.7033e-163	1.43756e-162	-2.43895e-163	1.18402e-163	4.18886e-163	-5.61681e-163	0
1.70279e-163	-8.12128e-163	-4.98308e-164	7.5678e-164	5.8241e-163	-1.3514e-162	-1.23965e-164	5.12222e-165	-4.08641e-163	4.7082e-163	3.76093e-163	-2.53826e-164	-9.05067e-163	1.2192e-163	2.03079e-163	5.42997e-164	5.01943e-164	3.85942e-163	-1.28403e-163	3.82471e-163	-6.36505e-163	6.51481e-163	-8.56331e-163	2.19806e-163	3.7033e-163	1.43756e-162	-2.43895e-163	1.18402e-163	4.18886e-163	-5.61681e-163	0
1.70279e-163	-8.12128e-163	-4.98308e-164	7.5678e-164	5.8241e-163	-1.3514e-162	-1.23965e-164	5.12222e-165	-4.08641e-163	4.7082e-163	3.76093e-163	-2.53826e-164	-9.05067e-163	1.2192e-163	2.03079e-163	5.42997e-164	5.01943e-164	3.85942e-163	-1.28403e-163	3.82471e-163	-6.36505e-163	6.51481e-163	-8.56331e-163	2.19806e-163	3.7033e-163	1.43756e-162	-2.43895e-163	1.18402e-163	4.18886e-163	-5.61681e-163	0
1.70279e-163	-8.12128e-163	-4.98308e-164	7.5678e-164	5.8241e-163	-1.3514e-162	-1.23965e-164	5.12222e-165	-4.08641e-163	4.7082e-163	3.76093e-163	-2.53826e-164	-9.05067e-163	1.2192e-163	2.03079e-163	5.42997e-164	5.01943e-164	3.85942e-163	-1.28403e-163	3.82471e-163	-6.36505e-163	6.51481e-163	-8.56331e-163	2.19806e-163	3.7033e-163	1.43756e-162	-2.43895e-163	1.18402e-163	4.18886e-163	-5.61681e-163	0
1.70279e-163	-8.12128e-163	-4.98308e-164	7.5678e-164	5.8241e-163	-1.3514e-162	-1.23965e-164	5.12222e-165	-4.08641e-163	4.7082e-163	3.76093e-163	-2.53826e-164	-9.05067e-163	1.2192e-163	2.03079e-163	5.42997e-164	5.01943e-164	3.85942e-163	-1.28403e-163	3.82471e-163	-6.36505e-163	6.51481e-163	-8.56331e-163	2.19806e-163	3.7033e-163	1.43756e-162	-2.43895e-163	1.18402e-163	4.18886e-163	-5.61681e-163	0
1.70279e-163	-8.12128e-163	-4.98308e-164	7.5678e-164	5.8241e-163	-1.3514e-162	-1.23965e-164	5.12222e-165	-4.08641e-163	4.7082e-163	3.76093e-163	-2.53826e-164	-9.05067e-163	1.2192e-163	2.03079e-163	5.42997e-164	5.01943e-164	3.85942e-163	-1.28403e-163	3.82471e-163	-6.36505e-163	6.51481e-163	-8.56331e-163	2.19806e-163	3.7033e-163	1.43756e-162	-2.43895e-163	1.18402e-163	4.18886e-163	-5.61681e-163	0
1.70279e-163	-8.12128e-163	-4.98308e-164	7.5678e-164	5.8241e-163	-1.3514e-162	-1.23965e-164	5.12222e-165	-4.08641e-163	4.7082e-163	3.76093e-163	-2.53826e-164	-9.05067e-163	1.2192e-163	2.03079e-163	5.42997e-164	5.01943e-164	3.85942e-163	-1.28403e-163	3.82471e-163	-6.36505e-163	6.51481e-163	-8.56331e-163	2.19806e-163	3.7033e-163	1.43756e-162	-2.43895e-163	1.18402e-163	4.18886e-163	-5.61681e-163	0
1.70279e-163	-8.12128e-163	-4.98308e-164	7.5678e-164	5.8241e-163	-1.3514e-162	-1.23965e-164	5.12222e-165	-4.08641e-163	4.7082e-163	3.76093e-163	-2.53826e-164	-9.05067e-163	1.2192e-163	2.03079e-163	5.42997e-164	5.01943e-164	3.85942e-163	-1.28403e-163	3.82471e-163	-6.36505e-163	6.51481e-163	-8.56331e-163	2.19806e-163	3.7033e-163	1.43756e-162	-2.43895e-163	1.18402e-163	4.18886e-163	-5.61681e-163	0
1.70279e-163	-8.12128e-163	-4.98308e-164	7.5678e-164	5.8241e-163	-1.3514e-162	-1.23965e-164	5.12222e-165	-4.08641e-163	4.7082e-163	3.76093e-163	-2.53826e-164	-9.05067e-163	1.2192e-163	2.03079e-163	5.42997e-164	5.01943e-164	3.85942e-163	-1.28403e-163	3.82471e-163	-6.36505e-163	6.51481e-163	-8.56331e-163	2.19806e-163	3.7033e-163	1.43756e-162	-2.43895e-163	1.18402e-163	4.18886e-163	-5.61681e-163	0
1.70279e-163	-8.12128e-163	-4.98308e-164	7.5678e-164	5.8241e-163	-1.3514e-162	-1.23965e-164	5.12222e-165	-4.08641e-163	4.7082e-163	3.76093e-163	-2.53826e-164	-9.05067e-163	1.2192e-163	2.03079e-163	5.42997e-164	5.01943e-164	3.85942e-163	-1.28403e-163	3.82471e-163	-6.36505e-163	6.51481e-163	-8.56331e-163	2.19806e-163	3.7033e-163	1.43756e-162	-2.43895e-163	1.18402e-163	4.18886e-163	-5.61681e-163	0
1.70279e-163	-8.12128e-163	-4.98308e-164	7.5678e-164	5.8241e-163	-1.3514e-162	-1.23965e-164	5.12222e-165	-4.08641e-163	4.7082e-163	3.76093e-163	-2.53826e-164	-9.05067e-163	1.2192e-163	2.03079e-163	5.42997e-164	5.01943e-164	3.85942e-163	-1.28403e-163	3.82471e-163	-6.36505e-163	6.51481e-163	-8.56331e-163	2.19806e-163	3.7033e-163	1.43756e-162	-2.43895e-163	1.18402e-163	4.18886e-163	-5.61681e-163	0
1.70279e-163	-8.12128e-163	-4.98308e-164	7.5678e-164	5.8241e-163	-1.3514e-162	-1.23965e-164	5.12222e-165	-4.08641e-163	4.7082e-163	3.76093e-163	-2.53826e-164	-9.05067e-163	1.2192e-163	2.03079e-163	5.42997e-164	5.01943e-164	3.85942e-163	-1.28403e-163	3.82471e-163	-6.36505e-163	6.51481e-163	-8.56331e-163	2.19806e-163	3.7033e-163	1.43756e-162	-2.43895e-163	1.18402e-163	4.18886e-163	-5.61681e-163	0
1.70279e-163	-8.12128e-163	-4.98308e-164	7.5678e-164	5.8241e-163	-1.3514e-162	-1.23965e-164	5.12222e-165	-4.08641e-163	4.7082e-163	3.76093e-163	-2.53826e-164	-9.05067e-163	1.2192e-163	2.03079e-163	5.42997e-164	5.01943e-164	3.85942e-163	-1.28403e-163	3.82471e-163	-6.36505e-163	6.51481e-163	-8.56331e-163	2.19806e-163	3.7033e-163	1.43756e-162	-2.43895e-163	1.18402e-163	4.18886e-163	-5.61681e-163	0
1.70279e-163	-8.12128e-163	-4.98308e-164	7.5678e-164	5.8241e-163	-1.3514e-162	-1.23965e-164	5.12222e-165	-4.08641e-163	4.7082e-163	3.76093e-163	-2.53826e-164	-9.05067e-163	1.2192e-163	2.03079e-163	5.42997e-164	5.01943e-164	3.85942e-163	-1.28403e-163	3.82471e-163	-6.36505e-163	6.51481e-163	-8.56331e-163	2.19806e-163	3.7033e-163	1.43756e-162	-2.43895e-163	1.18402e-163	4.18886e-163	-5.61681e-163	0
1.70279e-163	-8.12128e-163	-4.98308e-164	7.5678e-164	5.8241e-163	-1.3514e-162	-1.23965e-164	5.12222e-165	-4.08641e-163	4.7082e-163	3.76093e-163	-2.53826e-164	-9.05067e-163	1.2192e-163	2.03079e-163	5.42997e-164	5.01943e-164	3.85942e-163	-1.28403e-163	3.82471e-163	-6.36505e-163	6.51481e-163	-8.56331e-163	2.19806e-163	3.7033e-163	1.43756e-162	-2.43895e-163	1.18402e-163	4.18886e-163	-5.61681e-163	0
1.70279e-163	-8.12128e-163	-4.98308e-164	7.5678e-164	5.8241e-163	-1.3514e-162	-1.23965e-164	5.12222e-165	-4.08641e-163	4.7082e-163	3.76093e-163	-2.53826e-164	-9.05067e-163	1.2192e-163	2.03079e-163	5.42997e-164	5.01943e-164	3.85942e-163	-1.28403e-163	3.82471e-163	-6.36505e-163	6.51481e-163	-8.56331e-163	2.19806e-163	3.7033e-163	1.43756e-162	-2.43895e-163	1.18402e-163	4.18886e-163	-5.61681e-163	0
1.70279e-163	-8.12128e-163	-4.98308e-164	7.5678e-164	5.8241e-163	-1.3514e-162	-1.23965e-164	5.12222e-165	-4.08641e-163	4.7082e-163	3.76093e-163	-2.53826e-164	-9.05067e-163	1.2192e-163	2.03079e-163	5.42997e-164	5.01943e-164	3.85942e-163	-1.28403e-163	3.82471e-163	-6.36505e-163	6.51481e-163	-8.56331e-163	2.19806e-163	3.7033e-163	1.43756e-162	-2.43895e-163	1.18402e-163	4.18886e-163	-5.61681e-163	0
1.70279e-163	-8.12128e-163	-4.98308e-164	7.5678e-164	5.8241e-163	-1.3514e-162	-1.23965e-164	5.12222e-165	-4.08641e-163	4.7082e-163	3.76093e-163	-2.53826e-164	-9.05067e-163	1.2192e-163	2.03079e-163	5.42997e-164	5.01943e-164	3.85942e-163	-1.28403e-163	3.82471e-163	-6.36505e-163	6.51481e-163	-8.56331e-163	2.19806e-163	3.7033e-163	1.43756e-162	-2.43895e-163	1.18402e-163	4.18886e-163	-5.61681e-163	0
1.70279e-163	-8.12128e-163	-4.98308e-164	7.5678e-164	5.8241e-163	-1.3514e-162	-1.23965e-164	5.12222e-165	-4.08641e-163	4.7082e-163	3.76093e-163	-2.53826e-164	-9.05067e-163	1.2192e-163	2.03079e-163	5.42997e-164	5.01943e-164	3.85942e-163	-1.28403e-163	3.82471e-163	-6.36505e-163	6.51481e-163	-8.56331e-163	2.19806e-163	3.7033e-163	1.43756e-162	-2.43895e-163	1.18402e-163	4.18886e-163	-5.61681e-163	0
1.70279e-163	-8.12128e-163	-4.98308e-164	7.5678e-164	5.8241e-163	-1.3514e-162	-1.23965e-164	5.12222e-165	-4.08641e-163	4.7082e-163	3.76093e-163	-2.53826e-164	-9.05067e-163	1.2192e-163	2.03079e-163	5.42997e-164	5.01943e-164	3.85942e-163	-1.28403e-163	3.82471e-163	-6.36505e-163	6.51481e-163	-8.56331e-163	2.19806e-163	3.7033e-163	1.43756e-162	-2.43895e-163	1.18402e-163	4.18886e-163	-5.61681e-163	0
1.70279e-163	-8.12128e-163	-4.98308e-164	7.5678e-164	5.8241e-163	-1.3514e-162	-1.23965e-164	5.12222e-165	-4.08641e-163	4.7082e-163	3.76093e-163	-2.53826e-164	-9.05067e-163	1.2192e-163	2.03079e-163	5.42997e-164	5.01943e-164	3.85942e-163	-1.28403e-163	3.82471e-163	-6.36505e-163	6.51481e-163	-8.56331e-163	2.19806e-163	3.7033e-163	1.43756e-162	-2.43895e-163	1.18402e-163	4.18886e-163	-5.61681e-163	0
1.70279e-163	-8.12128e-163	-4.98308e-164	7.5678e-164	5.8241e-163	-1.3514e-162	-1.23965e-164	5.12222e-165	-4.08641e-163	4.7082e-163	3.76093e-163	-2.53826e-164	-9.05067e-163	1.2192e-163	2.03079e-163	5.42997e-164	5.01943e-164	3.85942e-163	-1.28403e-163	3.82471e-163	-6.36505e-163	6.51481e-163	-8.56331e-163	2.19806e-163	3.7033e-163	1.43756e-162	-2.43895e-163	1.18402e-163	4.18886e-163	-5.61681e-163	0
1.70279e-163	-8.12128e-163	-4.98308e-164	7.5678e-164	5.8241e-163	-1.3514e-162	-1.23965e-164	5.12222e-165	-4.08641e-163	4.7082e-163	3.76093e-163	-2.53826e-164	-9.05067e-163	1.2192e-163	2.03079e-163	5.42997e-164	5.01943e-164	3.85942e-163	-1.28403e-163	3.82471e-163	-6.36505e-163	6.51481e-163	-8.56331e-163	2.19806e-163	3.7033e-163	1.43756e-162	-2.43895e-163	1.18402e-163	4.18886e-163	-5.61681e-163	0
1.70279e-163	-8.12128e-163	-4.98308e-164	7.5678e-164	5.8241e-163	-1.3514e-162	-1.23965e-164	5.12222e-165	-4.08641e-163	4.7082e-163	3.76093e-163	-2.53826e-164	-9.05067e-163	1.2192e-163	2.03079e-163	5.42997e-164	5.01943e-164	3.85942e-163	-1.28403e-163	3.82471e-163	-6.36505e-163	6.51481e-163	-8.56331e-163	2.19806e-163	3.7033e-163	1.43756e-162	-2.43895e-163	1.18402e-163	4.18886e-163	-5.61681e-163	0
1.70279e-163	-8.12128e-163	-4.98308e-164	7.5678e-164	5.8241e-163	-1.3514e-162	-1.23965e-164	5.12222e-165	-4.08641e-163	4.7082e-163	3.76093e-163	-2.53826e-164	-9.05067e-163	1.2192e-163	2.03079e-163	5.42997e-164	5.01943e-164	3.85942e-163	-1.28403e-163	3.82471e-163	-6.36505e-163	6.51481e-163	-8.56331e-163	2.19806e-163	3.7033e-163	1.43756e-162	-2.43895e-163	1.18402e-163	4.18886e-163	-5.61681e-163	0
1.70279e-163	-8.12128e-163	-4.98308e-164	7.5678e-164	5.8241e-163	-1.3514e-162	-1.23965e-164	5.12222e-165	-4.08641e-163	4.7082e-163	3.76093e-163	-2.53826e-164	-9.05067e-163	1.2192e-163	2.03079e-163	5.42997e-164	5.01943e-164	3.85942e-163	-1.28403e-163	3.82471e-163	-6.36505e-163	6.51481e-163	-8.56331e-163	2.19806e-163	3.7033e-163	1.43756e-162	-2.43895e-163	1.18402e-163	4.18886e-163	-5.61681e-163	0
1.70279e-163	-8.12128e-163	-4.98308e-164	7.5678e-164	5.8241e-163	-1.3514e-162	-1.23965e-164	5.12222e-165	-4.08641e-163	4.7082e-163	3.76093e-163	-2.53826e-164	-9.05067e-163	1.2192e-163	2.03079e-163	5.42997e-164	5.01943e-164	3.85942e-163	-1.28403e-163	3.82471e-163	-6.36505e-163	6.51481e-163	-8.56331e-163	2.19806e-163	3.7033e-163	1.43756e-162	-2.43895e-163	1.18402e-163	4.18886e-163	-5.61681e-163	0
1.70279e-163	-8.12128e-163	-4.98308e-164	7.5678e-164	5.8241e-163	-1.3514e-162	-1.23965e-164	5.12222e-165	-4.08641e-163	4.7082e-163	3.76093e-163	-2.53826e-164	-9.05067e-163	1.2192e-163	2.03079e-163	5.42997e-164	5.01943e-164	3.85942e-163	-1.28403e-163	3.82471e-163	-6.36505e-163	6.51481e-163	-8.56331e-163	2.19806e-163	3.7033e-163	1.43756e-162	-2.43895e-163	1.18402e-163	4.18886e-163	-5.61681e-163	0
1.70279e-163	-8.12128e-163	-4.98308e-164	7.5678e-164	5.8241e-163	-1.3514e-162	-1.23965e-164	5.12222e-165	-4.08641e-163	4.7082e-163	3.76093e-163	-2.53826e-164	-9.05067e-163	1.2192e-163	2.03079e-163	5.42997e-164	5.01943e-164	3.85942e-163	-1.28403e-163	3.82471e-163	-6.36505e-163	6.51481e-163	-8.56331e-163	2.19806e-163	3.7033e-163	1.43756e-162	-2.43895e-163	1.18402e-163	4.18886e-163	-5.61681e-163	0
1.70279e-163	-8.12128e-163	-4.98308e-164	7.5678e-164	5.8241e-163	-1.3514e-162	-1.23965e-164	5.12222e-165	-4.08641e-163	4.7082e-163	3.76093e-163	-2.53826e-164	-9.05067e-163	1.2192e-163	2.03079e-163	5.42997e-164	5.01943e-164	3.85942e-163	-1.28403e-163	3.82471e-163	-6.36505e-163	6.51481e-163	-8.56331e-163	2.19806e-163	3.7033e-163	1.43756e-162	-2.43895e-163	1.18402e-163	4.18886e-163	-5.61681e-163	0
1.70279e-163	-8.12128e-163	-4.98308e-164	7.5678e-164	5.8241e-163	-1.3514e-162	-1.23965e-164	5.12222e-165	-4.08641e-163	4.7082e-163	3.76093e-163	-2.53826e-164	-9.05067e-163	1.2192e-163	2.03079e-163	5.42997e-164	5.01943e-164	3.85942e-163	-1.28403e-163	3.82471e-163	-6.36505e-163	6.51481e-163	-8.56331e-163	2.19806e-163	3.7033e-163	1.43756e-162	-2.43895e-163	1.18402e-163	4.18886e-163	-5.61681e-163	0
1.70279e-163	-8.12128e-163	-4.98308e-164	7.5678e-164	5.8241e-163	-1.3514e-162	-1.23965e-164	5.12222e-165	-4.08641e-163	4.7082e-163	3.76093e-163	-2.53826e-164	-9.05067e-163	1.2192e-163	2.03079e-163	5.42997e-164	5.01943e-164	3.85942e-163	-1.28403e-163	3.82471e-163	-6.36505e-163	6.51481e-163	-8.56331e-163	2.19806e-163	3.7033e-163	1.43756e-162	-2.43895e-163	1.18402e-163	4.18886e-163	-5.61681e-163	0
1.70279e-163	-8.12128e-163	-4.98308e-164	7.5678e-164	5.8241e-163	-1.3514e-162	-1.23965e-164	5.12222e-165	-4.08641e-163	4.7082e-163	3.76093e-163	-2.53826e-164	-9.05067e-163	1.2192e-163	2.03079e-163	5.42997e-164	5.01943e-164	3.85942e-163	-1.28403e-163	3.82471e-163	-6.36505e-163	6.51481e-163	-8.56331e-163	2.19806e-163	3.7033e-163	1.43756e-162	-2.43895e-163	1.18402e-163	4.18886e-163	-5.61681e-163	0
1.70279e-163	-8.12128e-163	-4.98308e-164	7.5678e-164	5.8241e-163	-1.3514e-162	-1.23965e-164	5.12222e-165	-4.08641e-163	4.7082e-163	3.76093e-163	-2.53826e-164	-9.05067e-163	1.2192e-163	2.03079e-163	5.42997e-164	5.01943e-164	3.85942e-163	-1.28403e-163	3.82471e-163	-6.36505e-163	6.51481e-163	-8.56331e-163	2.19806e-163	3.7033e-163	1.43756e-162	-2.43895e-163	1.18402e-163	4.18886e-163	-5.61681e-163	0
1.70279e-163	-8.12128e-163	-4.98308e-164	7.5678e-164	5.8241e-163	-1.3514e-162	-1.23965e-164	5.12222e-165	-4.08641e-163	4.7082e-163	3.76093e-163	-2.53826e-164	-9.05067e-163	1.2192e-163	2.03079e-163	5.42997e-164	5.01943e-164	3.85942e-163	-1.28403e-163	3.82471e-163	-6.36505e-163	6.51481e-163	-8.56331e-163	2.19806e-163	3.7033e-163	1.43756e-162	-2.43895e-163	1.18402e-163	4.18886e-163	-5.61681e-163	0
1.70279e-163	-8.12128e-163	-4.98308e-164	7.5678e-164	5.8241e-163	-1.3514e-162	-1.23965e-164	5.12222e-165	-4.08641e-163	4.7082e-163	3.76093e-163	-2.53826e-164	-9.05067e-163	1.2192e-163	2.03079e-163	5.42997e-164	5.01943e-164	3.85942e-163	-1.28403e-163	3.82471e-163	-6.36505e-163	6.51481e-163	-8.56331e-163	2.19806e-163	3.7033e-163	1.43756e-162	-2.43895e-163	1.18402e-163	4.18886e-163	-5.61681e-163	0
1.70279e-163	-8.12128e-163	-4.98308e-164	7.5678e-164	5.8241e-163	-1.3514e-162	-1.23965e-164	5.12222e-165	-4.08641e-163	4.7082e-163	3.76093e-163	-2.53826e-164	-9.05067e-163	1.2192e-163	2.03079e-163	5.42997e-164	5.01943e-164	3.85942e-163	-1.28403e-163	3.82471e-163	-6.36505e-163	6.51481e-163	-8.56331e-163	2.19806e-163	3.7033e-163	1.43756e-162	-2.43895e-163	1.18402e-163	4.18886e-163	-5.61681e-163	0
1.70279e-163	-8.12128e-163	-4.98308e-164	7.5678e-164	5.8241e-163	-1.3514e-162	-1.23965e-164	5.12222e-165	-4.08641e-163	4.7082e-163	3.76093e-163	-2.53826e-164	-9.05067e-163	1.2192e-163	2.03079e-163	5.42997e-164	5.01943e-164	3.85942e-163	-1.28403e-163	3.82471e-163	-6.36505e-163	6.51481e-163	-8.56331e-163	2.19806e-163	3.7033e-163	1.43756e-162	-2.43895e-163	1.18402e-163	4.18886e-163	-5.61681e-163	0
1.70279e-163	-8.12128e-163	-4.98308e-164	7.5678e-164	5.8241e-163	-1.3514e-162	-1.23965e-164	5.12222e-165	-4.08641e-163	4.7082e-163	3.76093e-163	-2.53826e-164	-9.05067e-163	1.2192e-163	2.03079e-163	5.42997e-164	5.01943e-164	3.85942e-163	-1.28403e-163	3.82471e-163	-6.36505e-163	6.51481e-163	-8.56331e-163	2.19806e-163	3.7033e-163	1.43756e-162	-2.43895e-163	1.18402e-163	4.18886e-163	-5.61681e-163	0
1.70279e-163	-8.12128e-163	-4.98308e-164	7.5678e-164	5.8241e-163	-1.3514e-162	-1.23965e-164	5.12222e-165	-4.08641e-163	4.7082e-163	3.76093e-163	-2.53826e-164	-9.05067e-163	1.2192e-163	2.03079e-163	5.42997e-164	5.01943e-164	3.85942e-163	-1.28403e-163	3.82471e-163	-6.36505e-163	6.51481e-163	-8.56331e-163	2.19806e-163	3.7033e-163	1.43756e-162	-2.43895e-163	1.18402e-163	4.18886e-163	-5.61681e-163	0
1.70279e-163	-8.12128e-163	-4.98308e-164	7.5678e-164	5.8241e-163	-1.3514e-162	-1.23965e-164	5.12222e-165	-4.08641e-163	4.7082e-163	3.76093e-163	-2.53826e-164	-9.05067e-163	1.2192e-163	2.03079e-163	5.42997e-164	5.01943e-164	3.85942e-163	-1.28403e-163	3.82471e-163	-6.36505e-163	6.51481e-163	-8.56331e-163	2.19806e-163	3.7033e-163	1.43756e-162	-2.43895e-163	1.18402e-163	4.18886e-163	-5.61681e-163	0
1.70279e-163	-8.12128e-163	-4.98308e-164	7.5678e-164	5.8241e-163	-1.3514e-162	-1.23965e-164	5.12222e-165	-4.08641e-163	4.7082e-163	3.76093e-163	-2.53826e-164	-9.05067e-163	1.2192e-163	2.03079e-163	5.42997e-164	5.01943e-164	3.85942e-163	-1.28403e-163	3.82471e-163	-6.36505e-163	6.51481e-163	-8.56331e-163	2.19806e-163	3.7033e-163	1.43756e-162	-2.43895e-163	1.18402e-163	4.18886e-163	-5.61681e-163	0
1.70279e-163	-8.12128e-163	-4.98308e-164	7.5678e-164	5.8241e-163	-1.3514e-162	-1.23965e-164	5.12222e-165	-4.08641e-163	4.7082e-163	3.76093e-163	-2.53826e-164	-9.05067e-163	1.2192e-163	2.03079e-163	5.42997e-164	5.01943e-164	3.85942e-163	-1.28403e-163	3.82471e-163	-6.36505e-163	6.51481e-163	-8.56331e-163	2.19806e-163	3.7033e-163	1.43756e-162	-2.43895e-163	1.18402e-163	4.18886e-163	-5.61681e-163	0
1.70279e-163	-8.12128e-163	-4.98308e-164	7.5678e-164	5.8241e-163	-1.3514e-162	-1.23965e-164	5.12222e-165	-4.08641e-163	4.7082e-163	3.76093e-163	-2.53826e-164	-9.05067e-163	1.2192e-163	2.03079e-163	5.42997e-164	5.01943e-164	3.85942e-163	-1.28403e-163	3.82471e-163	-6.36505e-163	6.51481e-163	-8.56331e-163	2.19806e-163	3.7033e-163	1.43756e-162	-2.43895e-163	1.18402e-163	4.18886e-163	-5.61681e-163	0
1.70279e-163	-8.12128e-163	-4.98308e-164	7.5678e-164	5.8241e-163	-1.3514e-162	-1.23965e-164	5.12222e-165	-4.08641e-163	4.7082e-163	3.76093e-163	-2.53826e-164	-9.05067e-163	1.2192e-163	2.03079e-163	5.42997e-164	5.01943e-164	3.85942e-163	-1.28403e-163	3.82471e-163	-6.36505e-163	6.51481e-163	-8.56331e-163	2.19806e-163	3.7033e-163	1.43756e-162	-2.43895e-163	1.18402e-163	4.18886e-163	-5.61681e-163	0
1.70279e-163	-8.12128e-163	-4.98308e-164	7.5678e-164	5.8241e-163	-1.3514e-162	-1.23965e-164	5.12222e-165	-4.08641e-163	4.7082e-163	3.76093e-163	-2.53826e-164	-9.05067e-163	1.2192e-163	2.03079e-163	5.42997e-164	5.01943e-164	3.85942e-163	-1.28403e-163	3.82471e-163	-6.36505e-163	6.51481e-163	-8.56331e-163	2.19806e-163	3.7033e-163	1.43756e-162	-2.43895e-163	1.18402e-163	4.18886e-163	-5.61681e-163	0
1.70279e-163	-8.12128e-163	-4.98308e-164	7.5678e-164	5.8241e-163	-1.3514e-162	-1.23965e-164	5.12222e-165	-4.08641e-163	4.7082e-163	3.76093e-163	-2.53826e-164	-9.05067e-163	1.2192e-163	2.03079e-163	5.42997e-164	5.01943e-164	3.85942e-163	-1.28403e-163	3.82471e-163	-6.36505e-163	6.51481e-163	-8.56331e-163	2.19806e-163	3.7033e-163	1.43756e-162	-2.43895e-163	1.18402e-163	4.18886e-163	-5.61681e-163	0
1.70279e-163	-8.12128e-163	-4.98308e-164	7.5678e-164	5.8241e-163	-1.3514e-162	-1.23965e-164	5.12222e-165	-4.08641e-163	4.7082e-163	3.76093e-163	-2.53826e-164	-9.05067e-163	1.2192e-163	2.03079e-163	5.42997e-164	5.01943e-164	3.85942e-163	-1.28403e-163	3.82471e-163	-6.36505e-163	6.51481e-163	-8.56331e-163	2.19806e-163	3.7033e-163	1.43756e-162	-2.43895e-163	1.18402e-163	4.18886e-163	-5.61681e-163	0
1.70279e-163	-8.12128e-163	-4.98308e-164	7.5678e-164	5.8241e-163	-1.3514e-162	-1.23965e-164	5.12222e-165	-4.08641e-163	4.7082e-163	3.76093e-163	-2.53826e-164	-9.05067e-163	1.2192e-163	2.03079e-163	5.42997e-164	5.01943e-164	3.85942e-163	-1.28403e-163	3.82471e-163	-6.36505e-163	6.51481e-163	-8.56331e-163	2.19806e-163	3.7033e-163	1.43756e-162	-2.43895e-163	1.18402e-163	4.18886e-163	-5.61681e-163	0
1.70279e-163	-8.12128e-163	-4.98308e-164	7.5678e-164	5.8241e-163	-1.3514e-162	-1.23965e-164	5.12222e-165	-4.08641e-163	4.7082e-163	3.76093e-163	-2.53826e-164	-9.05067e-163	1.2192e-163	2.03079e-163	5.42997e-164	5.01943e-164	3.85942e-163	-1.28403e-163	3.82471e-163	-6.36505e-163	6.51481e-163	-8.56331e-163	2.19806e-163	3.7033e-163	1.43756e-162	-2.43895e-163	1.18402e-163	4.18886e-163	-5.61681e-163	0
1.70279e-163	-8.12128e-163	-4.98308e-164	7.5678e-164	5.8241e-163	-1.3514e-162	-1.23965e-164	5.12222e-165	-4.08641e-163	4.7082e-163	3.76093e-163	-2.53826e-164	-9.05067e-163	1.2192e-163	2.03079e-163	5.42997e-164	5.01943e-164	3.85942e-163	-1.28403e-163	3.82471e-163	-6.36505e-163	6.51481e-163	-8.56331e-163	2.19806e-163	3.7033e-163	1.43756e-162	-2.43895e-163	1.18402e-163	4.18886e-163	-5.61681e-163	0
1.70279e-163	-8.12128e-163	-4.98308e-164	7.5678e-164	5.8241e-163	-1.3514e-162	-1.23965e-164	5.12222e-165	-4.08641e-163	4.7082e-163	3.76093e-163	-2.53826e-164	-9.05067e-163	1.2192e-163	2.03079e-163	5.42997e-164	5.01943e-164	3.85942e-163	-1.28403e-163	3.82471e-163	-6.36505e-163	6.51481e-163	-8.56331e-163	2.19806e-163	3.7033e-163	1.43756e-162	-2.43895e-163	1.18402e-163	4.18886e-163	-5.61681e-163	0
1.70279e-163	-8.12128e-163	-4.98308e-164	7.5678e-164	5.8241e-163	-1.3514e-162	-1.23965e-164	5.12222e-165	-4.08641e-163	4.7082e-163	3.76093e-163	-2.53826e-164	-9.05067e-163	1.2192e-163	2.03079e-163	5.42997e-164	5.01943e-164	3.85942e-163	-1.28403e-163	3.82471e-163	-6.36505e-163	6.51481e-163	-8.56331e-163	2.19806e-163	3.7033e-163	1.43756e-162	-2.43895e-163	1.18402e-163	4.18886e-163	-5.61681e-163	0
1.70279e-163	-8.12128e-163	-4.98308e-164	7.5678e-164	5.8241e-163	-1.3514e-162	-1.23965e-164	5.12222e-165	-4.08641e-163	4.7082e-163	3.76093e-163	-2.53826e-164	-9.05067e-163	1.2192e-163	2.03079e-163	5.42997e-164	5.01943e-164	3.85942e-163	-1.28403e-163	3.82471e-163	-6.36505e-163	6.51481e-163	-8.56331e-163	2.19806e-163	3.7033e-163	1.43756e-162	-2.43895e-163	1.18402e-163	4.18886e-163	-5.61681e-163	0
1.70279e-163	-8.12128e-163	-4.98308e-164	7.5678e-164	5.8241e-163	-1.3514e-162	-1.23965e-164	5.12222e-165	-4.08641e-163	4.7082e-163	3.76093e-163	-2.53826e-164	-9.05067e-163	1.2192e-163	2.03079e-163	5.42997e-164	5.01943e-164	3.85942e-163	-1.28403e-163	3.82471e-163	-6.36505e-163	6.51481e-163	-8.56331e-163	2.19806e-163	3.7033e-163	1.43756e-162	-2.43895e-163	1.18402e-163	4.18886e-163	-5.61681e-163	0
1.70279e-163	-8.12128e-163	-4.98308e-164	7.5678e-164	5.8241e-163	-1.3514e-162	-1.23965e-164	5.12222e-165	-4.08641e-163	4.7082e-163	3.76093e-163	-2.53826e-164	-9.05067e-163	1.2192e-163	2.03079e-163	5.42997e-164	5.01943e-164	3.85942e-163	-1.28403e-163	3.82471e-163	-6.36505e-163	6.51481e-163	-8.56331e-163	2.19806e-163	3.7033e-163	1.43756e-162	-2.43895e-163	1.18402e-163	4.18886e-163	-5.61681e-163	0
1.70279e-163	-8.12128e-163	-4.98308e-164	7.5678e-164	5.8241e-163	-1.3514e-162	-1.23965e-164	5.12222e-165	-4.08641e-163	4.7082e-163	3.76093e-163	-2.53826e-164	-9.05067e-163	1.2192e-163	2.03079e-163	5.42997e-164	5.01943e-164	3.85942e-163	-1.28403e-163	3.82471e-163	-6.36505e-163	6.51481e-163	-8.56331e-163	2.19806e-163	3.7033e-163	1.43756e-162	-2.43895e-163	1.18402e-163	4.18886e-163	-5.61681e-163	0
1.70279e-163	-8.12128e-163	-4.98308e-164	7.5678e-164	5.8241e-163	-1.3514e-162	-1.23965e-164	5.12222e-165	-4.08641e-163	4.7082e-163	3.76093e-163	-2.53826e-164	-9.05067e-163	1.2192e-163	2.03079e-163	5.42997e-164	5.01943e-164	3.85942e-163	-1.28403e-163	3.82471e-163	-6.36505e-163	6.51481e-163	-8.56331e-163	2.19806e-163	3.7033e-163	1.43756e-162	-2.43895e-163	1.18402e-163	4.18886e-163	-5.61681e-163	0
1.70279e-163	-8.12128e-163	-4.98308e-164	7.5678e-164	5.8241e-163	-1.3514e-162	-1.23965e-164	5.12222e-165	-4.08641e-163	4.7082e-163	3.76093e-163	-2.53826e-164	-9.05067e-163	1.2192e-163	2.03079e-163	5.42997e-164	5.01943e-164	3.85942e-163	-1.28403e-163	3.82471e-163	-6.36505e-163	6.51481e-163	-8.56331e-163	2.19806e-163	3.7033e-163	1.43756e-162	-2.43895e-163	1.18402e-163	4.18886e-163	-5.61681e-163	0
1.70279e-163	-8.12128e-163	-4.98308e-164	7.5678e-164	5.8241e-163	-1.3514e-162	-1.23965e-164	5.12222e-165	-4.08641e-163	4.7082e-163	3.76093e-163	-2.53826e-164	-9.05067e-163	1.2192e-163	2.03079e-163	5.42997e-164	5.01943e-164	3.85942e-163	-1.28403e-163	3.82471e-163	-6.36505e-163	6.51481e-163	-8.56331e-163	2.19806e-163	3.7033e-163	1.43756e-162	-2.43895e-163	1.18402e-163	4.18886e-163	-5.61681e-163	0
1.70279e-163	-8.12128e-163	-4.98308e-164	7.5678e-164	5.8241e-163	-1.3514e-162	-1.23965e-164	5.12222e-165	-4.08641e-163	4.7082e-163	3.76093e-163	-2.53826e-164	-9.05067e-163	1.2192e-163	2.03079e-163	5.42997e-164	5.01943e-164	3.85942e-163	-1.28403e-163	3.82471e-163	-6.36505e-163	6.51481e-163	-8.56331e-163	2.19806e-163	3.7033e-163	1.43756e-162	-2.43895e-163	1.18402e-163	4.18886e-163	-5.61681e-163	0
1.70279e-163	-8.12128e-163	-4.98308e-164	7.5678e-164	5.8241e-163	-1.3514e-162	-1.23965e-164	5.12222e-165	-4.08641e-163	4.7082e-163	3.76093e-163	-2.53826e-164	-9.05067e-163	1.2192e-163	2.03079e-163	5.42997e-164	5.01943e-164	3.85942e-163	-1.28403e-163	3.82471e-163	-6.36505e-163	6.51481e-163	-8.56331e-163	2.19806e-163	3.7033e-163	1.43756e-162	-2.43895e-163	1.18402e-163	4.18886e-163	-5.61681e-163	0
1.70279e-163	-8.12128e-163	-4.98308e-164	7.5678e-164	5.8241e-163	-1.3514e-162	-1.23965e-164	5.12222e-165	-4.08641e-163	4.7082e-163	3.76093e-163	-2.53826e-164	-9.05067e-163	1.2192e-163	2.03079e-163	5.42997e-164	5.01943e-164	3.85942e-163	-1.28403e-163	3.82471e-163	-6.36505e-163	6.51481e-163	-8.56331e-163	2.19806e-163	3.7033e-163	1.43756e-162	-2.43895e-163	1.18402e-163	4.18886e-163	-5.61681e-163	0
1.70279e-163	-8.12128e-163	-4.98308e-164	7.5678e-164	5.8241e-163	-1.3514e-162	-1.23965e-164	5.12222e-165	-4.08641e-163	4.7082e-163	3.76093e-163	-2.53826e-164	-9.05067e-163	1.2192e-163	2.03079e-163	5.42997e-164	5.01943e-164	3.85942e-163	-1.28403e-163	3.82471e-163	-6.36505e-163	6.51481e-163	-8.56331e-163	2.19806e-163	3.7033e-163	1.43756e-162	-2.43895e-163	1.18402e-163	4.18886e-163	-5.61681e-163	0
1.70279e-163	-8.12128e-163	-4.98308e-164	7.5678e-164	5.8241e-163	-1.3514e-162	-1.23965e-164	5.12222e-165	-4.08641e-163	4.7082e-163	3.76093e-163	-2.53826e-164	-9.05067e-163	1.2192e-163	2.03079e-163	5.42997e-164	5.01943e-164	3.85942e-163	-1.28403e-163	3.82471e-163	-6.36505e-163	6.51481e-163	-8.56331e-163	2.19806e-163	3.7033e-163	1.43756e-162	-2.43895e-163	1.18402e-163	4.18886e-163	-5.61681e-163	0
1.70279e-163	-8.12128e-163	-4.98308e-164	7.5678e-164	5.8241e-163	-1.3514e-162	-1.23965e-164	5.12222e-165	-4.08641e-163	4.7082e-163	3.76093e-163	-2.53826e-164	-9.05067e-163	1.2192e-163	2.03079e-163	5.42997e-164	5.01943e-164	3.85942e-163	-1.28403e-163	3.82471e-163	-6.36505e-163	6.51481e-163	-8.56331e-163	2.19806e-163	3.7033e-163	1.43756e-162	-2.43895e-163	1.18402e-163	4.18886e-163	-5.61681e-163	0
1.70279e-163	-8.12128e-163	-4.98308e-164	7.5678e-164	5.8241e-163	-1.3514e-162	-1.23965e-164	5.12222e-165	-4.08641e-163	4.7082e-163	3.76093e-163	-2.53826e-164	-9.05067e-163	1.2192e-163	2.03079e-163	5.42997e-164	5.01943e-164	3.85942e-163	-1.28403e-163	3.82471e-163	-6.36505e-163	6.51481e-163	-8.56331e-163	2.19806e-163	3.7033e-163	1.43756e-162	-2.43895e-163	1.18402e-163	4.18886e-163	-5.61681e-163	0
1.70279e-163	-8.12128e-163	-4.98308e-164	7.5678e-164	5.8241e-163	-1.3514e-162	-1.23965e-164	5.12222e-165	-4.08641e-163	4.7082e-163	3.76093e-163	-2.53826e-164	-9.05067e-163	1.2192e-163	2.03079e-163	5.42997e-164	5.01943e-164	3.85942e-163	-1.28403e-163	3.82471e-163	-6.36505e-163	6.51481e-163	-8.56331e-163	2.19806e-163	3.7033e-163	1.43756e-162	-2.43895e-163	1.18402e-163	4.18886e-163	-5.61681e-163	0
1.70279e-163	-8.12128e-163	-4.98308e-164	7.5678e-164	5.8241e-163	-1.3514e-162	-1.23965e-164	5.12222e-165	-4.08641e-163	4.7082e-163	3.76093e-163	-2.53826e-164	-9.05067e-163	1.2192e-163	2.03079e-163	5.42997e-164	5.01943e-164	3.85942e-163	-1.28403e-163	3.82471e-163	-6.36505e-163	6.51481e-163	-8.56331e-163	2.19806e-163	3.7033e-163	1.43756e-162	-2.43895e-163	1.18402e-163	4.18886e-163	-5.61681e-163	0
1.70279e-163	-8.12128e-163	-4.98308e-164	7.5678e-164	5.8241e-163	-1.3514e-162	-1.23965e-164	5.12222e-165	-4.08641e-163	4.7082e-163	3.76093e-163	-2.53826e-164	-9.05067e-163	1.2192e-163	2.03079e-163	5.42997e-164	5.01943e-164	3.85942e-163	-1.28403e-163	3.82471e-163	-6.36505e-163	6.51481e-163	-8.56331e-163	2.19806e-163	3.7033e-163	1.43756e-162	-2.43895e-163	1.18402e-163	4.18886e-163	-5.61681e-163	0
1.70279e-163	-8.12128e-163	-4.98308e-164	7.5678e-164	5.8241e-163	-1.3514e-162	-1.23965e-164	5.12222e-165	-4.08641e-163	4.7082e-163	3.76093e-163	-2.53826e-164	-9.05067e-163	1.2192e-163	2.03079e-163	5.42997e-164	5.01943e-164	3.85942e-163	-1.28403e-163	3.82471e-163	-6.36505e-163	6.51481e-163	-8.56331e-163	2.19806e-163	3.7033e-163	1.43756e-162	-2.43895e-163	1.18402e-163	4.18886e-163	-5.61681e-163	0
1.70279e-163	-8.12128e-163	-4.98308e-164	7.5678e-164	5.8241e-163	-1.3514e-162	-1.23965e-164	5.12222e-165	-4.08641e-163	4.7082e-163	3.76093e-163	-2.53826e-164	-9.05067e-163	1.2192e-163	2.03079e-163	5.42997e-164	5.01943e-164	3.85942e-163	-1.28403e-163	3.82471e-163	-6.36505e-163	6.51481e-163	-8.56331e-163	2.19806e-163	3.7033e-163	1.43756e-162	-2.43895e-163	1.18402e-163	4.18886e-163	-5.61681e-163	0
1.70279e-163	-8.12128e-163	-4.98308e-164	7.5678e-164	5.8241e-163	-1.3514e-162	-1.23965e-164	5.12222e-165	-4.08641e-163	4.7082e-163	3.76093e-163	-2.53826e-164	-9.05067e-163	1.2192e-163	2.03079e-163	5.42997e-164	5.01943e-164	3.85942e-163	-1.28403e-163	3.82471e-163	-6.36505e-163	6.51481e-163	-8.56331e-163	2.19806e-163	3.7033e-163	1.43756e-162	-2.43895e-163	1.18402e-163	4.18886e-163	-5.61681e-163	0
1.70279e-163	-8.12128e-163	-4.98308e-164	7.5678e-164	5.8241e-163	-1.3514e-162	-1.23965e-164	5.12222e-165	-4.08641e-163	4.7082e-163	3.76093e-163	-2.53826e-164	-9.05067e-163	1.2192e-163	2.03079e-163	5.42997e-164	5.01943e-164	3.85942e-163	-1.28403e-163	3.82471e-163	-6.36505e-163	6.51481e-163	-8.56331e-163	2.19806e-163	3.7033e-163	1.43756e-162	-2.43895e-163	1.18402e-163	4.18886e-163	-5.61681e-163	0
1.70279e-163	-8.12128e-163	-4.98308e-164	7.5678e-164	5.8241e-163	-1.3514e-162	-1.23965e-164	5.12222e-165	-4.08641e-163	4.7082e-163	3.76093e-163	-2.53826e-164	-9.05067e-163	1.2192e-163	2.03079e-163	5.42997e-164	5.01943e-164	3.85942e-163	-1.28403e-163	3.82471e-163	-6.36505e-163	6.51481e-163	-8.56331e-163	2.19806e-163	3.7033e-163	1.43756e-162	-2.43895e-163	1.18402e-163	4.18886e-163	-5.61681e-163	0
1.70279e-163	-8.12128e-163	-4.98308e-164	7.5678e-164	5.8241e-163	-1.3514e-162	-1.23965e-164	5.12222e-165	-4.08641e-163	4.7082e-163	3.76093e-163	-2.53826e-164	-9.05067e-163	1.2192e-163	2.03079e-163	5.42997e-164	5.01943e-164	3.85942e-163	-1.28403e-163	3.82471e-163	-6.36505e-163	6.51481e-163	-8.56331e-163	2.19806e-163	3.7033e-163	1.43756e-162	-2.43895e-163	1.18402e-163	4.18886e-163	-5.61681e-163	0
1.70279e-163	-8.12128e-163	-4.98308e-164	7.5678e-164	5.8241e-163	-1.3514e-162	-1.23965e-164	5.12222e-165	-4.08641e-163	4.7082e-163	3.76093e-163	-2.53826e-164	-9.05067e-163	1.2192e-163	2.03079e-163	5.42997e-164	5.01943e-164	3.85942e-163	-1.28403e-163	3.82471e-163	-6.36505e-163	6.51481e-163	-8.56331e-163	2.19806e-163	3.7033e-163	1.43756e-162	-2.43895e-163	1.18402e-163	4.18886e-163	-5.61681e-163	0
1.70279e-163	-8.12128e-163	-4.98308e-164	7.5678e-164	5.8241e-163	-1.3514e-162	-1.23965e-164	5.12222e-165	-4.08641e-163	4.7082e-163	3.76093e-163	-2.53826e-164	-9.05067e-163	1.2192e-163	2.03079e-163	5.42997e-164	5.01943e-164	3.85942e-163	-1.28403e-163	3.82471e-163	-6.36505e-163	6.51481e-163	-8.56331e-163	2.19806e-163	3.7033e-163	1.43756e-162	-2.43895e-163	1.18402e-163	4.18886e-163	-5.61681e-163	0
1.70279e-163	-8.12128e-163	-4.98308e-164	7.5678e-164	5.8241e-163	-1.3514e-162	-1.23965e-164	5.12222e-165	-4.08641e-163	4.7082e-163	3.76093e-163	-2.53826e-164	-9.05067e-163	1.2192e-163	2.03079e-163	5.42997e-164	5.01943e-164	3.85942e-163	-1.28403e-163	3.82471e-163	-6.36505e-163	6.51481e-163	-8.56331e-163	2.19806e-163	3.7033e-163	1.43756e-162	-2.43895e-163	1.18402e-163	4.18886e-163	-5.61681e-163	0
1.70279e-163	-8.12128e-163	-4.98308e-164	7.5678e-164	5.8241e-163	-1.3514e-162	-1.23965e-164	5.12222e-165	-4.08641e-163	4.7082e-163	3.76093e-163	-2.53826e-164	-9.05067e-163	1.2192e-163	2.03079e-163	5.42997e-164	5.01943e-164	3.85942e-163	-1.28403e-163	3.82471e-163	-6.36505e-163	6.51481e-163	-8.56331e-163	2.19806e-163	3.7033e-163	1.43756e-162	-2.43895e-163	1.18402e-163	4.18886e-163	-5.61681e-163	0
1.70279e-163	-8.12128e-163	-4.98308e-164	7.5678e-164	5.8241e-163	-1.3514e-162	-1.23965e-164	5.12222e-165	-4.08641e-163	4.7082e-163	3.76093e-163	-2.53826e-164	-9.05067e-163	1.2192e-163	2.03079e-163	5.42997e-164	5.01943e-164	3.85942e-163	-1.28403e-163	3.82471e-163	-6.36505e-163	6.51481e-163	-8.56331e-163	2.19806e-163	3.7033e-163	1.43756e-162	-2.43895e-163	1.18402e-163	4.18886e-163	-5.61681e-163	0
1.70279e-163	-8.12128e-163	-4.98308e-164	7.5678e-164	5.8241e-163	-1.3514e-162	-1.23965e-164	5.12222e-165	-4.08641e-163	4.7082e-163	3.76093e-163	-2.53826e-164	-9.05067e-163	1.2192e-163	2.03079e-163	5.42997e-164	5.01943e-164	3.85942e-163	-1.28403e-163	3.82471e-163	-6.36505e-163	6.51481e-163	-8.56331e-163	2.19806e-163	3.7033e-163	1.43756e-162	-2.43895e-163	1.18402e-163	4.18886e-163	-5.61681e-163	0
1.70279e-163	-8.12128e-163	-4.98308e-164	7.5678e-164	5.8241e-163	-1.3514e-162	-1.23965e-164	5.12222e-165	-4.08641e-163	4.7082e-163	3.76093e-163	-2.53826e-164	-9.05067e-163	1.2192e-163	2.03079e-163	5.42997e-164	5.01943e-164	3.85942e-163	-1.28403e-163	3.82471e-163	-6.36505e-163	6.51481e-163	-8.56331e-163	2.19806e-163	3.7033e-163	1.43756e-162	-2.43895e-163	1.18402e-163	4.18886e-163	-5.61681e-163	0
1.70279e-163	-8.12128e-163	-4.98308e-164	7.5678e-164	5.8241e-163	-1.3514e-162	-1.23965e-164	5.12222e-165	-4.08641e-163	4.7082e-163	3.76093e-163	-2.53826e-164	-9.05067e-163	1.2192e-163	2.03079e-163	5.42997e-164	5.01943e-164	3.85942e-163	-1.28403e-163	3.82471e-163	-6.36505e-163	6.51481e-163	-8.56331e-163	2.19806e-163	3.7033e-163	1.43756e-162	-2.43895e-163	1.18402e-163	4.18886e-163	-5.61681e-163	0
1.70279e-163	-8.12128e-163	-4.98308e-164	7.5678e-164	5.8241e-163	-1.3514e-162	-1.23965e-164	5.12222e-165	-4.08641e-163	4.7082e-163	3.76093e-163	-2.53826e-164	-9.05067e-163	1.2192e-163	2.03079e-163	5.42997e-164	5.01943e-164	3.85942e-163	-1.28403e-163	3.82471e-163	-6.36505e-163	6.51481e-163	-8.56331e-163	2.19806e-163	3.7033e-163	1.43756e-162	-2.43895e-163	1.18402e-163	4.18886e-163	-5.61681e-163	0
1.70279e-163	-8.12128e-163	-4.98308e-164	7.5678e-164	5.8241e-163	-1.3514e-162	-1.23965e-164	5.12222e-165	-4.08641e-163	4.7082e-163	3.76093e-163	-2.53826e-164	-9.05067e-163	1.2192e-163	2.03079e-163	5.42997e-164	5.01943e-164	3.85942e-163	-1.28403e-163	3.82471e-163	-6.36505e-163	6.51481e-163	-8.56331e-163	2.19806e-163	3.7033e-163	1.43756e-162	-2.43895e-163	1.18402e-163	4.18886e-163	-5.61681e-163	0
1.70279e-163	-8.12128e-163	-4.98308e-164	7.5678e-164	5.8241e-163	-1.3514e-162	-1.23965e-164	5.12222e-165	-4.08641e-163	4.7082e-163	3.76093e-163	-2.53826e-164	-9.05067e-163	1.2192e-163	2.03079e-163	5.42997e-164	5.01943e-164	3.85942e-163	-1.28403e-163	3.82471e-163	-6.36505e-163	6.51481e-163	-8.56331e-163	2.19806e-163	3.7033e-163	1.43756e-162	-2.43895e-163	1.18402e-163	4.18886e-163	-5.61681e-163	0
1.70279e-163	-8.12128e-163	-4.98308e-164	7.5678e-164	5.8241e-163	-1.3514e-162	-1.23965e-164	5.12222e-165	-4.08641e-163	4.7082e-163	3.76093e-163	-2.53826e-164	-9.05067e-163	1.2192e-163	2.03079e-163	5.42997e-164	5.01943e-164	3.85942e-163	-1.28403e-163	3.82471e-163	-6.36505e-163	6.51481e-163	-8.56331e-163	2.19806e-163	3.7033e-163	1.43756e-162	-2.43895e-163	1.18402e-163	4.18886e-163	-5.61681e-163	0
1.70279e-163	-8.12128e-163	-4.98308e-164	7.5678e-164	5.8241e-163	-1.3514e-162	-1.23965e-164	5.12222e-165	-4.08641e-163	4.7082e-163	3.76093e-163	-2.53826e-164	-9.05067e-163	1.2192e-163	2.03079e-163	5.42997e-164	5.01943e-164	3.85942e-163	-1.28403e-163	3.82471e-163	-6.36505e-163	6.51481e-163	-8.56331e-163	2.19806e-163	3.7033e-163	1.43756e-162	-2.43895e-163	1.18402e-163	4.18886e-163	-5.61681e-163	0
1.70279e-163	-8.12128e-163	-4.98308e-164	7.5678e-164	5.8241e-163	-1.3514e-162	-1.23965e-164	5.12222e-165	-4.08641e-163	4.7082e-163	3.76093e-163	-2.53826e-164	-9.05067e-163	1.2192e-163	2.03079e-163	5.42997e-164	5.01943e-164	3.85942e-163	-1.28403e-163	3.82471e-163	-6.36505e-163	6.51481e-163	-8.56331e-163	2.19806e-163	3.7033e-163	1.43756e-162	-2.43895e-163	1.18402e-163	4.18886e-163	-5.61681e-163	0
1.70279e-163	-8.12128e-163	-4.98308e-164	7.5678e-164	5.8241e-163	-1.3514e-162	-1.23965e-164	5.12222e-165	-4.08641e-163	4.7082e-163	3.76093e-163	-2.53826e-164	-9.05067e-163	1.2192e-163	2.03079e-163	5.42997e-164	5.01943e-164	3.85942e-163	-1.28403e-163	3.82471e-163	-6.36505e-163	6.51481e-163	-8.56331e-163	2.19806e-163	3.7033e-163	1.43756e-162	-2.43895e-163	1.18402e-163	4.18886e-163	-5.61681e-163	0
1.70279e-163	-8.12128e-163	-4.98308e-164	7.5678e-164	5.8241e-163	-1.3514e-162	-1.23965e-164	5.12222e-165	-4.08641e-163	4.7082e-163	3.76093e-163	-2.53826e-164	-9.05067e-163	1.2192e-163	2.03079e-163	5.42997e-164	5.01943e-164	3.85942e-163	-1.28403e-163	3.82471e-163	-6.36505e-163	6.51481e-163	-8.56331e-163	2.19806e-163	3.7033e-163	1.43756e-162	-2.43895e-163	1.18402e-163	4.18886e-163	-5.61681e-163	0
1.70279e-163	-8.12128e-163	-4.98308e-164	7.5678e-164	5.8241e-163	-1.3514e-162	-1.23965e-164	5.12222e-165	-4.08641e-163	4.7082e-163	3.76093e-163	-2.53826e-164	-9.05067e-163	1.2192e-163	2.03079e-163	5.42997e-164	5.01943e-164	3.85942e-163	-1.28403e-163	3.82471e-163	-6.36505e-163	6.51481e-163	-8.56331e-163	2.19806e-163	3.7033e-163	1.43756e-162	-2.43895e-163	1.18402e-163	4.18886e-163	-5.61681e-163	0
1.70279e-163	-8.12128e-163	-4.98308e-164	7.5678e-164	5.8241e-163	-1.3514e-162	-1.23965e-164	5.12222e-165	-4.08641e-163	4.7082e-163	3.76093e-163	-2.53826e-164	-9.05067e-163	1.2192e-163	2.03079e-163	5.42997e-164	5.01943e-164	3.85942e-163	-1.28403e-163	3.82471e-163	-6.36505e-163	6.51481e-163	-8.56331e-163	2.19806e-163	3.7033e-163	1.43756e-162	-2.43895e-163	1.18402e-163	4.18886e-163	-5.61681e-163	0
1.70279e-163	-8.12128e-163	-4.98308e-164	7.5678e-164	5.8241e-163	-1.3514e-162	-1.23965e-164	5.12222e-165	-4.08641e-163	4.7082e-163	3.76093e-163	-2.53826e-164	-9.05067e-163	1.2192e-163	2.03079e-163	5.42997e-164	5.01943e-164	3.85942e-163	-1.28403e-163	3.82471e-163	-6.36505e-163	6.51481e-163	-8.56331e-163	2.19806e-163	3.7033e-163	1.43756e-162	-2.43895e-163	1.18402e-163	4.18886e-163	-5.61681e-163	0
1.70279e-163	-8.12128e-163	-4.98308e-164	7.5678e-164	5.8241e-163	-1.3514e-162	-1.23965e-164	5.12222e-165	-4.08641e-163	4.7082e-163	3.76093e-163	-2.53826e-164	-9.05067e-163	1.2192e-163	2.03079e-163	5.42997e-164	5.01943e-164	3.85942e-163	-1.28403e-163	3.82471e-163	-6.36505e-163	6.51481e-163	-8.56331e-163	2.19806e-163	3.7033e-163	1.43756e-162	-2.43895e-163	1.18402e-163	4.18886e-163	-5.61681e-163	0
1.70279e-163	-8.12128e-163	-4.98308e-164	7.5678e-164	5.8241e-163	-1.3514e-162	-1.23965e-164	5.12222e-165	-4.08641e-163	4.7082e-163	3.76093e-163	-2.53826e-164	-9.05067e-163	1.2192e-163	2.03079e-163	5.42997e-164	5.01943e-164	3.85942e-163	-1.28403e-163	3.82471e-163	-6.36505e-163	6.51481e-163	-8.56331e-163	2.19806e-163	3.7033e-163	1.43756e-162	-2.43895e-163	1.18402e-163	4.18886e-163	-5.61681e-163	0
1.70279e-163	-8.12128e-163	-4.98308e-164	7.5678e-164	5.8241e-163	-1.3514e-162	-1.23965e-164	5.12222e-165	-4.08641e-163	4.7082e-163	3.76093e-163	-2.53826e-164	-9.05067e-163	1.2192e-163	2.03079e-163	5.42997e-164	5.01943e-164	3.85942e-163	-1.28403e-163	3.82471e-163	-6.36505e-163	6.51481e-163	-8.56331e-163	2.19806e-163	3.7033e-163	1.43756e-162	-2.43895e-163	1.18402e-163	4.18886e-163	-5.61681e-163	0
1.70279e-163	-8.12128e-163	-4.98308e-164	7.5678e-164	5.8241e-163	-1.3514e-162	-1.23965e-164	5.12222e-165	-4.08641e-163	4.7082e-163	3.76093e-163	-2.53826e-164	-9.05067e-163	1.2192e-163	2.03079e-163	5.42997e-164	5.01943e-164	3.85942e-163	-1.28403e-163	3.82471e-163	-6.36505e-163	6.51481e-163	-8.56331e-163	2.19806e-163	3.7033e-163	1.43756e-162	-2.43895e-163	1.18402e-163	4.18886e-163	-5.61681e-163	0
1.70279e-163	-8.12128e-163	-4.98308e-164	7.5678e-164	5.8241e-163	-1.3514e-162	-1.23965e-164	5.12222e-165	-4.08641e-163	4.7082e-163	3.76093e-163	-2.53826e-164	-9.05067e-163	1.2192e-163	2.03079e-163	5.42997e-164	5.01943e-164	3.85942e-163	-1.28403e-163	3.82471e-163	-6.36505e-163	6.51481e-163	-8.56331e-163	2.19806e-163	3.7033e-163	1.43756e-162	-2.43895e-163	1.18402e-163	4.18886e-163	-5.61681e-163	0
1.70279e-163	-8.12128e-163	-4.98308e-164	7.5678e-164	5.8241e-163	-1.3514e-162	-1.23965e-164	5.12222e-165	-4.08641e-163	4.7082e-163	3.76093e-163	-2.53826e-164	-9.05067e-163	1.2192e-163	2.03079e-163	5.42997e-164	5.01943e-164	3.85942e-163	-1.28403e-163	3.82471e-163	-6.36505e-163	6.51481e-163	-8.56331e-163	2.19806e-163	3.7033e-163	1.43756e-162	-2.43895e-163	1.18402e-163	4.18886e-163	-5.61681e-163	0
1.70279e-163	-8.12128e-163	-4.98308e-164	7.5678e-164	5.8241e-163	-1.3514e-162	-1.23965e-164	5.12222e-165	-4.08641e-163	4.7082e-163	3.76093e-163	-2.53826e-164	-9.05067e-163	1.2192e-163	2.03079e-163	5.42997e-164	5.01943e-164	3.85942e-163	-1.28403e-163	3.82471e-163	-6.36505e-163	6.51481e-163	-8.56331e-163	2.19806e-163	3.7033e-163	1.43756e-162	-2.43895e-163	1.18402e-163	4.18886e-163	-5.61681e-163	0
1.70279e-163	-8.12128e-163	-4.98308e-164	7.5678e-164	5.8241e-163	-1.3514e-162	-1.23965e-164	5.12222e-165	-4.08641e-163	4.7082e-163	3.76093e-163	-2.53826e-164	-9.05067e-163	1.2192e-163	2.03079e-163	5.42997e-164	5.01943e-164	3.85942e-163	-1.28403e-163	3.82471e-163	-6.36505e-163	6.51481e-163	-8.56331e-163	2.19806e-163	3.7033e-163	1.43756e-162	-2.43895e-163	1.18402e-163	4.18886e-163	-5.61681e-163	0
1.70279e-163	-8.12128e-163	-4.98308e-164	7.5678e-164	5.8241e-163	-1.3514e-162	-1.23965e-164	5.12222e-165	-4.08641e-163	4.7082e-163	3.76093e-163	-2.53826e-164	-9.05067e-163	1.2192e-163	2.03079e-163	5.42997e-164	5.01943e-164	3.85942e-163	-1.28403e-163	3.82471e-163	-6.36505e-163	6.51481e-163	-8.56331e-163	2.19806e-163	3.7033e-163	1.43756e-162	-2.43895e-163	1.18402e-163	4.18886e-163	-5.61681e-163	0
1.70279e-163	-8.12128e-163	-4.98308e-164	7.5678e-164	5.8241e-163	-1.3514e-162	-1.23965e-164	5.12222e-165	-4.08641e-163	4.7082e-163	3.76093e-163	-2.53826e-164	-9.05067e-163	1.2192e-163	2.03079e-163	5.42997e-164	5.01943e-164	3.85942e-163	-1.28403e-163	3.82471e-163	-6.36505e-163	6.51481e-163	-8.56331e-163	2.19806e-163	3.7033e-163	1.43756e-162	-2.43895e-163	1.18402e-163	4.18886e-163	-5.61681e-163	0
1.70279e-163	-8.12128e-163	-4.98308e-164	7.5678e-164	5.8241e-163	-1.3514e-162	-1.23965e-164	5.12222e-165	-4.08641e-163	4.7082e-163	3.76093e-163	-2.53826e-164	-9.05067e-163	1.2192e-163	2.03079e-163	5.42997e-164	5.01943e-164	3.85942e-163	-1.28403e-163	3.82471e-163	-6.36505e-163	6.51481e-163	-8.56331e-163	2.19806e-163	3.7033e-163	1.43756e-162	-2.43895e-163	1.18402e-163	4.18886e-163	-5.61681e-163	0
1.70279e-163	-8.12128e-163	-4.98308e-164	7.5678e-164	5.8241e-163	-1.3514e-162	-1.23965e-164	5.12222e-165	-4.08641e-163	4.7082e-163	3.76093e-163	-2.53826e-164	-9.05067e-163	1.2192e-163	2.03079e-163	5.42997e-164	5.01943e-164	3.85942e-163	-1.28403e-163	3.82471e-163	-6.36505e-163	6.51481e-163	-8.56331e-163	2.19806e-163	3.7033e-163	1.43756e-162	-2.43895e-163	1.18402e-163	4.18886e-163	-5.61681e-163	0
1.70279e-163	-8.12128e-163	-4.98308e-164	7.5678e-164	5.8241e-163	-1.3514e-162	-1.23965e-164	5.12222e-165	-4.08641e-163	4.7082e-163	3.76093e-163	-2.53826e-164	-9.05067e-163	1.2192e-163	2.03079e-163	5.42997e-164	5.01943e-164	3.85942e-163	-1.28403e-163	3.82471e-163	-6.36505e-163	6.51481e-163	-8.56331e-163	2.19806e-163	3.7033e-163	1.43756e-162	-2.43895e-163	1.18402e-163	4.18886e-163	-5.61681e-163	0
1.70279e-163	-8.12128e-163	-4.98308e-164	7.5678e-164	5.8241e-163	-1.3514e-162	-1.23965e-164	5.12222e-165	-4.08641e-163	4.7082e-163	3.76093e-163	-2.53826e-164	-9.05067e-163	1.2192e-163	2.03079e-163	5.42997e-164	5.01943e-164	3.85942e-163	-1.28403e-163	3.82471e-163	-6.36505e-163	6.51481e-163	-8.56331e-163	2.19806e-163	3.7033e-163	1.43756e-162	-2.43895e-163	1.18402e-163	4.18886e-163	-5.61681e-163	0
1.70279e-163	-8.12128e-163	-4.98308e-164	7.5678e-164	5.8241e-163	-1.3514e-162	-1.23965e-164	5.12222e-165	-4.08641e-163	4.7082e-163	3.76093e-163	-2.53826e-164	-9.05067e-163	1.2192e-163	2.03079e-163	5.42997e-164	5.01943e-164	3.85942e-163	-1.28403e-163	3.82471e-163	-6.36505e-163	6.51481e-163	-8.56331e-163	2.19806e-163	3.7033e-163	1.43756e-162	-2.43895e-163	1.18402e-163	4.18886e-163	-5.61681e-163	0
1.70279e-163	-8.12128e-163	-4.98308e-164	7.5678e-164	5.8241e-163	-1.3514e-162	-1.23965e-164	5.12222e-165	-4.08641e-163	4.7082e-163	3.76093e-163	-2.53826e-164	-9.05067e-163	1.2192e-163	2.03079e-163	5.42997e-164	5.01943e-164	3.85942e-163	-1.28403e-163	3.82471e-163	-6.36505e-163	6.51481e-163	-8.56331e-163	2.19806e-163	3.7033e-163	1.43756e-162	-2.43895e-163	1.18402e-163	4.18886e-163	-5.61681e-163	0
1.70279e-163	-8.12128e-163	-4.98308e-164	7.5678e-164	5.8241e-163	-1.3514e-162	-1.23965e-164	5.12222e-165	-4.08641e-163	4.7082e-163	3.76093e-163	-2.53826e-164	-9.05067e-163	1.2192e-163	2.03079e-163	5.42997e-164	5.01943e-164	3.85942e-163	-1.28403e-163	3.82471e-163	-6.36505e-163	6.51481e-163	-8.56331e-163	2.19806e-163	3.7033e-163	1.43756e-162	-2.43895e-163	1.18402e-163	4.18886e-163	-5.61681e-163	0
1.70279e-163	-8.12128e-163	-4.98308e-164	7.5678e-164	5.8241e-163	-1.3514e-162	-1.23965e-164	5.12222e-165	-4.08641e-163	4.7082e-163	3.76093e-163	-2.53826e-164	-9.05067e-163	1.2192e-163	2.03079e-163	5.42997e-164	5.01943e-164	3.85942e-163	-1.28403e-163	3.82471e-163	-6.36505e-163	6.51481e-163	-8.56331e-163	2.19806e-163	3.7033e-163	1.43756e-162	-2.43895e-163	1.18402e-163	4.18886e-163	-5.61681e-163	0
1.70279e-163	-8.12128e-163	-4.98308e-164	7.5678e-164	5.8241e-163	-1.3514e-162	-1.23965e-164	5.12222e-165	-4.08641e-163	4.7082e-163	3.76093e-163	-2.53826e-164	-9.05067e-163	1.2192e-163	2.03079e-163	5.42997e-164	5.01943e-164	3.85942e-163	-1.28403e-163	3.82471e-163	-6.36505e-163	6.51481e-163	-8.56331e-163	2.19806e-163	3.7033e-163	1.43756e-162	-2.43895e-163	1.18402e-163	4.18886e-163	-5.61681e-163	0
1.70279e-163	-8.12128e-163	-4.98308e-164	7.5678e-164	5.8241e-163	-1.3514e-162	-1.23965e-164	5.12222e-165	-4.08641e-163	4.7082e-163	3.76093e-163	-2.53826e-164	-9.05067e-163	1.2192e-163	2.03079e-163	5.42997e-164	5.01943e-164	3.85942e-163	-1.28403e-163	3.82471e-163	-6.36505e-163	6.51481e-163	-8.56331e-163	2.19806e-163	3.7033e-163	1.43756e-162	-2.43895e-163	1.18402e-163	4.18886e-163	-5.61681e-163	0
1.70279e-163	-8.12128e-163	-4.98308e-164	7.5678e-164	5.8241e-163	-1.3514e-162	-1.23965e-164	5.12222e-165	-4.08641e-163	4.7082e-163	3.76093e-163	-2.53826e-164	-9.05067e-163	1.2192e-163	2.03079e-163	5.42997e-164	5.01943e-164	3.85942e-163	-1.28403e-163	3.82471e-163	-6.36505e-163	6.51481e-163	-8.56331e-163	2.19806e-163	3.7033e-163	1.43756e-162	-2.43895e-163	1.18402e-163	4.18886e-163	-5.61681e-163	0
1.70279e-163	-8.12128e-163	-4.98308e-164	7.5678e-164	5.8241e-163	-1.3514e-162	-1.23965e-164	5.12222e-165	-4.08641e-163	4.7082e-163	3.76093e-163	-2.53826e-164	-9.05067e-163	1.2192e-163	2.03079e-163	5.42997e-164	5.01943e-164	3.85942e-163	-1.28403e-163	3.82471e-163	-6.36505e-163	6.51481e-163	-8.56331e-163	2.19806e-163	3.7033e-163	1.43756e-162	-2.43895e-163	1.18402e-163	4.18886e-163	-5.61681e-163	0
1.70279e-163	-8.12128e-163	-4.98308e-164	7.5678e-164	5.8241e-163	-1.3514e-162	-1.23965e-164	5.12222e-165	-4.08641e-163	4.7082e-163	3.76093e-163	-2.53826e-164	-9.05067e-163	1.2192e-163	2.03079e-163	5.42997e-164	5.01943e-164	3.85942e-163	-1.28403e-163	3.82471e-163	-6.36505e-163	6.51481e-163	-8.56331e-163	2.19806e-163	3.7033e-163	1.43756e-162	-2.43895e-163	1.18402e-163	4.18886e-163	-5.61681e-163	0
1.70279e-163	-8.12128e-163	-4.98308e-164	7.5678e-164	5.8241e-163	-1.3514e-162	-1.23965e-164	5.12222e-165	-4.08641e-163	4.7082e-163	3.76093e-163	-2.53826e-164	-9.05067e-163	1.2192e-163	2.03079e-163	5.42997e-164	5.01943e-164	3.85942e-163	-1.28403e-163	3.82471e-163	-6.36505e-163	6.51481e-163	-8.56331e-163	2.19806e-163	3.7033e-163	1.43756e-162	-2.43895e-163	1.18402e-163	4.18886e-163	-5.61681e-163	0
1.70279e-163	-8.12128e-163	-4.98308e-164	7.5678e-164	5.8241e-163	-1.3514e-162	-1.23965e-164	5.12222e-165	-4.08641e-163	4.7082e-163	3.76093e-163	-2.53826e-164	-9.05067e-163	1.2192e-163	2.03079e-163	5.42997e-164	5.01943e-164	3.85942e-163	-1.28403e-163	3.82471e-163	-6.36505e-163	6.51481e-163	-8.56331e-163	2.19806e-163	3.7033e-163	1.43756e-162	-2.43895e-163	1.18402e-163	4.18886e-163	-5.61681e-163	0
1.70279e-163	-8.12128e-163	-4.98308e-164	7.5678e-164	5.8241e-163	-1.3514e-162	-1.23965e-164	5.12222e-165	-4.08641e-163	4.7082e-163	3.76093e-163	-2.53826e-164	-9.05067e-163	1.2192e-163	2.03079e-163	5.42997e-164	5.01943e-164	3.85942e-163	-1.28403e-163	3.82471e-163	-6.36505e-163	6.51481e-163	-8.56331e-163	2.19806e-163	3.7033e-163	1.43756e-162	-2.43895e-163	1.18402e-163	4.18886e-163	-5.61681e-163	0
1.70279e-163	-8.12128e-163	-4.98308e-164	7.5678e-164	5.8241e-163	-1.3514e-162	-1.23965e-164	5.12222e-165	-4.08641e-163	4.7082e-163	3.76093e-163	-2.53826e-164	-9.05067e-163	1.2192e-163	2.03079e-163	5.42997e-164	5.01943e-164	3.85942e-163	-1.28403e-163	3.82471e-163	-6.36505e-163	6.51481e-163	-8.56331e-163	2.19806e-163	3.7033e-163	1.43756e-162	-2.43895e-163	1.18402e-163	4.18886e-163	-5.61681e-163	0
1.70279e-163	-8.12128e-163	-4.98308e-164	7.5678e-164	5.8241e-163	-1.3514e-162	-1.23965e-164	5.12222e-165	-4.08641e-163	4.7082e-163	3.76093e-163	-2.53826e-164	-9.05067e-163	1.2192e-163	2.03079e-163	5.42997e-164	5.01943e-164	3.85942e-163	-1.28403e-163	3.82471e-163	-6.36505e-163	6.51481e-163	-8.56331e-163	2.19806e-163	3.7033e-163	1.43756e-162	-2.43895e-163	1.18402e-163	4.18886e-163	-5.61681e-163	0
1.70279e-163	-8.12128e-163	-4.98308e-164	7.5678e-164	5.8241e-163	-1.3514e-162	-1.23965e-164	5.12222e-165	-4.08641e-163	4.7082e-163	3.76093e-163	-2.53826e-164	-9.05067e-163	1.2192e-163	2.03079e-163	5.42997e-164	5.01943e-164	3.85942e-163	-1.28403e-163	3.82471e-163	-6.36505e-163	6.51481e-163	-8.56331e-163	2.19806e-163	3.7033e-163	1.43756e-162	-2.43895e-163	1.18402e-163	4.18886e-163	-5.61681e-163	0
1.70279e-163	-8.12128e-163	-4.98308e-164	7.5678e-164	5.8241e-163	-1.3514e-162	-1.23965e-164	5.12222e-165	-4.08641e-163	4.7082e-163	3.76093e-163	-2.53826e-164	-9.05067e-163	1.2192e-163	2.03079e-163	5.42997e-164	5.01943e-164	3.85942e-163	-1.28403e-163	3.82471e-163	-6.36505e-163	6.51481e-163	-8.56331e-163	2.19806e-163	3.7033e-163	1.43756e-162	-2.43895e-163	1.18402e-163	4.18886e-163	-5.61681e-163	0
1.70279e-163	-8.12128e-163	-4.98308e-164	7.5678e-164	5.8241e-163	-1.3514e-162	-1.23965e-164	5.12222e-165	-4.08641e-163	4.7082e-163	3.76093e-163	-2.53826e-164	-9.05067e-163	1.2192e-163	2.03079e-163	5.42997e-164	5.01943e-164	3.85942e-163	-1.28403e-163	3.82471e-163	-6.36505e-163	6.51481e-163	-8.56331e-163	2.19806e-163	3.7033e-163	1.43756e-162	-2.43895e-163	1.18402e-163	4.18886e-163	-5.61681e-163	0
1.70279e-163	-8.12128e-163	-4.98308e-164	7.5678e-164	5.8241e-163	-1.3514e-162	-1.23965e-164	5.12222e-165	-4.08641e-163	4.7082e-163	3.76093e-163	-2.53826e-164	-9.05067e-163	1.2192e-163	2.03079e-163	5.42997e-164	5.01943e-164	3.85942e-163	-1.28403e-163	3.82471e-163	-6.36505e-163	6.51481e-163	-8.56331e-163	2.19806e-163	3.7033e-163	1.43756e-162	-2.43895e-163	1.18402e-163	4.18886e-163	-5.61681e-163	0
1.70279e-163	-8.12128e-163	-4.98308e-164	7.5678e-164	5.8241e-163	-1.3514e-162	-1.23965e-164	5.12222e-165	-4.08641e-163	4.7082e-163	3.76093e-163	-2.53826e-164	-9.05067e-163	1.2192e-163	2.03079e-163	5.42997e-164	5.01943e-164	3.85942e-163	-1.28403e-163	3.82471e-163	-6.36505e-163	6.51481e-163	-8.56331e-163	2.19806e-163	3.7033e-163	1.43756e-162	-2.43895e-163	1.18402e-163	4.18886e-163	-5.61681e-163	0
1.70279e-163	-8.12128e-163	-4.98308e-164	7.5678e-164	5.8241e-163	-1.3514e-162	-1.23965e-164	5.12222e-165	-4.08641e-163	4.7082e-163	3.76093e-163	-2.53826e-164	-9.05067e-163	1.2192e-163	2.03079e-163	5.42997e-164	5.01943e-164	3.85942e-163	-1.28403e-163	3.82471e-163	-6.36505e-163	6.51481e-163	-8.56331e-163	2.19806e-163	3.7033e-163	1.43756e-162	-2.43895e-163	1.18402e-163	4.18886e-163	-5.61681e-163	0
1.70279e-163	-8.12128e-163	-4.98308e-164	7.5678e-164	5.8241e-163	-1.3514e-162	-1.23965e-164	5.12222e-165	-4.08641e-163	4.7082e-163	3.76093e-163	-2.53826e-164	-9.05067e-163	1.2192e-163	2.03079e-163	5.42997e-164	5.01943e-164	3.85942e-163	-1.28403e-163	3.82471e-163	-6.36505e-163	6.51481e-163	-8.56331e-163	2.19806e-163	3.7033e-163	1.43756e-162	-2.43895e-163	1.18402e-163	4.18886e-163	-5.61681e-163	0
1.70279e-163	-8.12128e-163	-4.98308e-164	7.5678e-164	5.8241e-163	-1.3514e-162	-1.23965e-164	5.12222e-165	-4.08641e-163	4.7082e-163	3.76093e-163	-2.53826e-164	-9.05067e-163	1.2192e-163	2.03079e-163	5.42997e-164	5.01943e-164	3.85942e-163	-1.28403e-163	3.82471e-163	-6.36505e-163	6.51481e-163	-8.56331e-163	2.19806e-163	3.7033e-163	1.43756e-162	-2.43895e-163	1.18402e-163	4.18886e-163	-5.61681e-163	0
1.70279e-163	-8.12128e-163	-4.98308e-164	7.5678e-164	5.8241e-163	-1.3514e-162	-1.23965e-164	5.12222e-165	-4.08641e-163	4.7082e-163	3.76093e-163	-2.53826e-164	-9.05067e-163	1.2192e-163	2.03079e-163	5.42997e-164	5.01943e-164	3.85942e-163	-1.28403e-163	3.82471e-163	-6.36505e-163	6.51481e-163	-8.56331e-163	2.19806e-163	3.7033e-163	1.43756e-162	-2.43895e-163	1.18402e-163	4.18886e-163	-5.61681e-163	0
1.70279e-163	-8.12128e-163	-4.98308e-164	7.5678e-164	5.8241e-163	-1.3514e-162	-1.23965e-164	5.12222e-165	-4.08641e-163	4.7082e-163	3.76093e-163	-2.53826e-164	-9.05067e-163	1.2192e-163	2.03079e-163	5.42997e-164	5.01943e-164	3.85942e-163	-1.28403e-163	3.82471e-163	-6.36505e-163	6.51481e-163	-8.56331e-163	2.19806e-163	3.7033e-163	1.43756e-162	-2.43895e-163	1.18402e-163	4.18886e-163	-5.61681e-163	0
1.70279e-163	-8.12128e-163	-4.98308e-164	7.5678e-164	5.8241e-163	-1.3514e-162	-1.23965e-164	5.12222e-165	-4.08641e-163	4.7082e-163	3.76093e-163	-2.53826e-164	-9.05067e-163	1.2192e-163	2.03079e-163	5.42997e-164	5.01943e-164	3.85942e-163	-1.28403e-163	3.82471e-163	-6.36505e-163	6.51481e-163	-8.56331e-163	2.19806e-163	3.7033e-163	1.43756e-162	-2.43895e-163	1.18402e-163	4.18886e-163	-5.61681e-163	0
1.70279e-163	-8.12128e-163	-4.98308e-164	7.5678e-164	5.8241e-163	-1.3514e-162	-1.23965e-164	5.12222e-165	-4.08641e-163	4.7082e-163	3.76093e-163	-2.53826e-164	-9.05067e-163	1.2192e-163	2.03079e-163	5.42997e-164	5.01943e-164	3.85942e-163	-1.28403e-163	3.82471e-163	-6.36505e-163	6.51481e-163	-8.56331e-163	2.19806e-163	3.7033e-163	1.43756e-162	-2.43895e-163	1.18402e-163	4.18886e-163	-5.61681e-163	0
1.70279e-163	-8.12128e-163	-4.98308e-164	7.5678e-164	5.8241e-163	-1.3514e-162	-1.23965e-164	5.12222e-165	-4.08641e-163	4.7082e-163	3.76093e-163	-2.53826e-164	-9.05067e-163	1.2192e-163	2.03079e-163	5.42997e-164	5.01943e-164	3.85942e-163	-1.28403e-163	3.82471e-163	-6.36505e-163	6.51481e-163	-8.56331e-163	2.19806e-163	3.7033e-163	1.43756e-162	-2.43895e-163	1.18402e-163	4.18886e-163	-5.61681e-163	0
1.70279e-163	-8.12128e-163	-4.98308e-164	7.5678e-164	5.8241e-163	-1.3514e-162	-1.23965e-164	5.12222e-165	-4.08641e-163	4.7082e-163	3.76093e-163	-2.53826e-164	-9.05067e-163	1.2192e-163	2.03079e-163	5.42997e-164	5.01943e-164	3.85942e-163	-1.28403e-163	3.82471e-163	-6.36505e-163	6.51481e-163	-8.56331e-163	2.19806e-163	3.7033e-163	1.43756e-162	-2.43895e-163	1.18402e-163	4.18886e-163	-5.61681e-163	0
1.70279e-163	-8.12128e-163	-4.98308e-164	7.5678e-164	5.8241e-163	-1.3514e-162	-1.23965e-164	5.12222e-165	-4.08641e-163	4.7082e-163	3.76093e-163	-2.53826e-164	-9.05067e-163	1.2192e-163	2.03079e-163	5.42997e-164	5.01943e-164	3.85942e-163	-1.28403e-163	3.82471e-163	-6.36505e-163	6.51481e-163	-8.56331e-163	2.19806e-163	3.7033e-163	1.43756e-162	-2.43895e-163	1.18402e-163	4.18886e-163	-5.61681e-163	0
1.70279e-163	-8.12128e-163	-4.98308e-164	7.5678e-164	5.8241e-163	-1.3514e-162	-1.23965e-164	5.12222e-165	-4.08641e-163	4.7082e-163	3.76093e-163	-2.53826e-164	-9.05067e-163	1.2192e-163	2.03079e-163	5.42997e-164	5.01943e-164	3.85942e-163	-1.28403e-163	3.82471e-163	-6.36505e-163	6.51481e-163	-8.56331e-163	2.19806e-163	3.7033e-163	1.43756e-162	-2.43895e-163	1.18402e-163	4.18886e-163	-5.61681e-163	0
1.70279e-163	-8.12128e-163	-4.98308e-164	7.5678e-164	5.8241e-163	-1.3514e-162	-1.23965e-164	5.12222e-165	-4.08641e-163	4.7082e-163	3.76093e-163	-2.53826e-164	-9.05067e-163	1.2192e-163	2.03079e-163	5.42997e-164	5.01943e-164	3.85942e-163	-1.28403e-163	3.82471e-163	-6.36505e-163	6.51481e-163	-8.56331e-163	2.19806e-163	3.7033e-163	1.43756e-162	-2.43895e-163	1.18402e-163	4.18886e-163	-5.61681e-163	0
1.70279e-163	-8.12128e-163	-4.98308e-164	7.5678e-164	5.8241e-163	-1.3514e-162	-1.23965e-164	5.12222e-165	-4.08641e-163	4.7082e-163	3.76093e-163	-2.53826e-164	-9.05067e-163	1.2192e-163	2.03079e-163	5.42997e-164	5.01943e-164	3.85942e-163	-1.28403e-163	3.82471e-163	-6.36505e-163	6.51481e-163	-8.56331e-163	2.19806e-163	3.7033e-163	1.43756e-162	-2.43895e-163	1.18402e-163	4.18886e-163	-5.61681e-163	0
1.70279e-163	-8.12128e-163	-4.98308e-164	7.5678e-164	5.8241e-163	-1.3514e-162	-1.23965e-164	5.12222e-165	-4.08641e-163	4.7082e-163	3.76093e-163	-2.53826e-164	-9.05067e-163	1.2192e-163	2.03079e-163	5.42997e-164	5.01943e-164	3.85942e-163	-1.28403e-163	3.82471e-163	-6.36505e-163	6.51481e-163	-8.56331e-163	2.19806e-163	3.7033e-163	1.43756e-162	-2.43895e-163	1.18402e-163	4.18886e-163	-5.61681e-163	0
1.70279e-163	-8.12128e-163	-4.98308e-164	7.5678e-164	5.8241e-163	-1.3514e-162	-1.23965e-164	5.12222e-165	-4.08641e-163	4.7082e-163	3.76093e-163	-2.53826e-164	-9.05067e-163	1.2192e-163	2.03079e-163	5.42997e-164	5.01943e-164	3.85942e-163	-1.28403e-163	3.82471e-163	-6.36505e-163	6.51481e-163	-8.56331e-163	2.19806e-163	3.7033e-163	1.43756e-162	-2.43895e-163	1.18402e-163	4.18886e-163	-5.61681e-163	0
1.70279e-163	-8.12128e-163	-4.98308e-164	7.5678e-164	5.8241e-163	-1.3514e-162	-1.23965e-164	5.12222e-165	-4.08641e-163	4.7082e-163	3.76093e-163	-2.53826e-164	-9.05067e-163	1.2192e-163	2.03079e-163	5.42997e-164	5.01943e-164	3.85942e-163	-1.28403e-163	3.82471e-163	-6.36505e-163	6.51481e-163	-8.56331e-163	2.19806e-163	3.7033e-163	1.43756e-162	-2.43895e-163	1.18402e-163	4.18886e-163	-5.61681e-163	0
1.70279e-163	-8.12128e-163	-4.98308e-164	7.5678e-164	5.8241e-163	-1.3514e-162	-1.23965e-164	5.12222e-165	-4.08641e-163	4.7082e-163	3.76093e-163	-2.53826e-164	-9.05067e-163	1.2192e-163	2.03079e-163	5.42997e-164	5.01943e-164	3.85942e-163	-1.28403e-163	3.82471e-163	-6.36505e-163	6.51481e-163	-8.56331e-163	2.19806e-163	3.7033e-163	1.43756e-162	-2.43895e-163	1.18402e-163	4.18886e-163	-5.61681e-163	0
1.70279e-163	-8.12128e-163	-4.98308e-164	7.5678e-164	5.8241e-163	-1.3514e-162	-1.23965e-164	5.12222e-165	-4.08641e-163	4.7082e-163	3.76093e-163	-2.53826e-164	-9.05067e-163	1.2192e-163	2.03079e-163	5.42997e-164	5.01943e-164	3.85942e-163	-1.28403e-163	3.82471e-163	-6.36505e-163	6.51481e-163	-8.56331e-163	2.19806e-163	3.7033e-163	1.43756e-162	-2.43895e-163	1.18402e-163	4.18886e-163	-5.61681e-163	0
1.70279e-163	-8.12128e-163	-4.98308e-164	7.5678e-164	5.8241e-163	-1.3514e-162	-1.23965e-164	5.12222e-165	-4.08641e-163	4.7082e-163	3.76093e-163	-2.53826e-164	-9.05067e-163	1.2192e-163	2.03079e-163	5.42997e-164	5.01943e-164	3.85942e-163	-1.28403e-163	3.82471e-163	-6.36505e-163	6.51481e-163	-8.56331e-163	2.19806e-163	3.7033e-163	1.43756e-162	-2.43895e-163	1.18402e-163	4.18886e-163	-5.61681e-163	0
1.70279e-163	-8.12128e-163	-4.98308e-164	7.5678e-164	5.8241e-163	-1.3514e-162	-1.23965e-164	5.12222e-165	-4.08641e-163	4.7082e-163	3.76093e-163	-2.53826e-164	-9.05067e-163	1.2192e-163	2.03079e-163	5.42997e-164	5.01943e-164	3.85942e-163	-1.28403e-163	3.82471e-163	-6.36505e-163	6.51481e-163	-8.56331e-163	2.19806e-163	3.7033e-163	1.43756e-162	-2.43895e-163	1.18402e-163	4.18886e-163	-5.61681e-163	0
1.70279e-163	-8.12128e-163	-4.98308e-164	7.5678e-164	5.8241e-163	-1.3514e-162	-1.23965e-164	5.12222e-165	-4.08641e-163	4.7082e-163	3.76093e-163	-2.53826e-164	-9.05067e-163	1.2192e-163	2.03079e-163	5.42997e-164	5.01943e-164	3.85942e-163	-1.28403e-163	3.82471e-163	-6.36505e-163	6.51481e-163	-8.56331e-163	2.19806e-163	3.7033e-163	1.43756e-162	-2.43895e-163	1.18402e-163	4.18886e-163	-5.61681e-163	0
1.70279e-163	-8.12128e-163	-4.98308e-164	7.5678e-164	5.8241e-163	-1.3514e-162	-1.23965e-164	5.12222e-165	-4.08641e-163	4.7082e-163	3.76093e-163	-2.53826e-164	-9.05067e-163	1.2192e-163	2.03079e-163	5.42997e-164	5.01943e-164	3.85942e-163	-1.28403e-163	3.82471e-163	-6.36505e-163	6.51481e-163	-8.56331e-163	2.19806e-163	3.7033e-163	1.43756e-162	-2.43895e-163	1.18402e-163	4.18886e-163	-5.61681e-163	0
1.70279e-163	-8.12128e-163	-4.98308e-164	7.5678e-164	5.8241e-163	-1.3514e-162	-1.23965e-164	5.12222e-165	-4.08641e-163	4.7082e-163	3.76093e-163	-2.53826e-164	-9.05067e-163	1.2192e-163	2.03079e-163	5.42997e-164	5.01943e-164	3.85942e-163	-1.28403e-163	3.82471e-163	-6.36505e-163	6.51481e-163	-8.56331e-163	2.19806e-163	3.7033e-163	1.43756e-162	-2.43895e-163	1.18402e-163	4.18886e-163	-5.61681e-163	0
1.70279e-163	-8.12128e-163	-4.98308e-164	7.5678e-164	5.8241e-163	-1.3514e-162	-1.23965e-164	5.12222e-165	-4.08641e-163	4.7082e-163	3.76093e-163	-2.53826e-164	-9.05067e-163	1.2192e-163	2.03079e-163	5.42997e-164	5.01943e-164	3.85942e-163	-1.28403e-163	3.82471e-163	-6.36505e-163	6.51481e-163	-8.56331e-163	2.19806e-163	3.7033e-163	1.43756e-162	-2.43895e-163	1.18402e-163	4.18886e-163	-5.61681e-163	0
1.70279e-163	-8.12128e-163	-4.98308e-164	7.5678e-164	5.8241e-163	-1.3514e-162	-1.23965e-164	5.12222e-165	-4.08641e-163	4.7082e-163	3.76093e-163	-2.53826e-164	-9.05067e-163	1.2192e-163	2.03079e-163	5.42997e-164	5.01943e-164	3.85942e-163	-1.28403e-163	3.82471e-163	-6.36505e-163	6.51481e-163	-8.56331e-163	2.19806e-163	3.7033e-163	1.43756e-162	-2.43895e-163	1.18402e-163	4.18886e-163	-5.61681e-163	0
1.70279e-163	-8.12128e-163	-4.98308e-164	7.5678e-164	5.8241e-163	-1.3514e-162	-1.23965e-164	5.12222e-165	-4.08641e-163	4.7082e-163	3.76093e-163	-2.53826e-164	-9.05067e-163	1.2192e-163	2.03079e-163	5.42997e-164	5.01943e-164	3.85942e-163	-1.28403e-163	3.82471e-163	-6.36505e-163	6.51481e-163	-8.56331e-163	2.19806e-163	3.7033e-163	1.43756e-162	-2.43895e-163	1.18402e-163	4.18886e-163	-5.61681e-163	0
1.70279e-163	-8.12128e-163	-4.98308e-164	7.5678e-164	5.8241e-163	-1.3514e-162	-1.23965e-164	5.12222e-165	-4.08641e-163	4.7082e-163	3.76093e-163	-2.53826e-164	-9.05067e-163	1.2192e-163	2.03079e-163	5.42997e-164	5.01943e-164	3.85942e-163	-1.28403e-163	3.82471e-163	-6.36505e-163	6.51481e-163	-8.56331e-163	2.19806e-163	3.7033e-163	1.43756e-162	-2.43895e-163	1.18402e-163	4.18886e-163	-5.61681e-163	0
1.70279e-163	-8.12128e-163	-4.98308e-164	7.5678e-164	5.8241e-163	-1.3514e-162	-1.23965e-164	5.12222e-165	-4.08641e-163	4.7082e-163	3.76093e-163	-2.53826e-164	-9.05067e-163	1.2192e-163	2.03079e-163	5.42997e-164	5.01943e-164	3.85942e-163	-1.28403e-163	3.82471e-163	-6.36505e-163	6.51481e-163	-8.56331e-163	2.19806e-163	3.7033e-163	1.43756e-162	-2.43895e-163	1.18402e-163	4.18886e-163	-5.61681e-163	0
1.70279e-163	-8.12128e-163	-4.98308e-164	7.5678e-164	5.8241e-163	-1.3514e-162	-1.23965e-164	5.12222e-165	-4.08641e-163	4.7082e-163	3.76093e-163	-2.53826e-164	-9.05067e-163	1.2192e-163	2.03079e-163	5.42997e-164	5.01943e-164	3.85942e-163	-1.28403e-163	3.82471e-163	-6.36505e-163	6.51481e-163	-8.56331e-163	2.19806e-163	3.7033e-163	1.43756e-162	-2.43895e-163	1.18402e-163	4.18886e-163	-5.61681e-163	0
1.70279e-163	-8.12128e-163	-4.98308e-164	7.5678e-164	5.8241e-163	-1.3514e-162	-1.23965e-164	5.12222e-165	-4.08641e-163	4.7082e-163	3.76093e-163	-2.53826e-164	-9.05067e-163	1.2192e-163	2.03079e-163	5.42997e-164	5.01943e-164	3.85942e-163	-1.28403e-163	3.82471e-163	-6.36505e-163	6.51481e-163	-8.56331e-163	2.19806e-163	3.7033e-163	1.43756e-162	-2.43895e-163	1.18402e-163	4.18886e-163	-5.61681e-163	0
1.70279e-163	-8.12128e-163	-4.98308e-164	7.5678e-164	5.8241e-163	-1.3514e-162	-1.23965e-164	5.12222e-165	-4.08641e-163	4.7082e-163	3.76093e-163	-2.53826e-164	-9.05067e-163	1.2192e-163	2.03079e-163	5.42997e-164	5.01943e-164	3.85942e-163	-1.28403e-163	3.82471e-163	-6.36505e-163	6.51481e-163	-8.56331e-163	2.19806e-163	3.7033e-163	1.43756e-162	-2.43895e-163	1.18402e-163	4.18886e-163	-5.61681e-163	0
1.70279e-163	-8.12128e-163	-4.98308e-164	7.5678e-164	5.8241e-163	-1.3514e-162	-1.23965e-164	5.12222e-165	-4.08641e-163	4.7082e-163	3.76093e-163	-2.53826e-164	-9.05067e-163	1.2192e-163	2.03079e-163	5.42997e-164	5.01943e-164	3.85942e-163	-1.28403e-163	3.82471e-163	-6.36505e-163	6.51481e-163	-8.56331e-163	2.19806e-163	3.7033e-163	1.43756e-162	-2.43895e-163	1.18402e-163	4.18886e-163	-5.61681e-163	0
1.70279e-163	-8.12128e-163	-4.98308e-164	7.5678e-164	5.8241e-163	-1.3514e-162	-1.23965e-164	5.12222e-165	-4.08641e-163	4.7082e-163	3.76093e-163	-2.53826e-164	-9.05067e-163	1.2192e-163	2.03079e-163	5.42997e-164	5.01943e-164	3.85942e-163	-1.28403e-163	3.82471e-163	-6.36505e-163	6.51481e-163	-8.56331e-163	2.19806e-163	3.7033e-163	1.43756e-162	-2.43895e-163	1.18402e-163	4.18886e-163	-5.61681e-163	0
1.70279e-163	-8.12128e-163	-4.98308e-164	7.5678e-164	5.8241e-163	-1.3514e-162	-1.23965e-164	5.12222e-165	-4.08641e-163	4.7082e-163	3.76093e-163	-2.53826e-164	-9.05067e-163	1.2192e-163	2.03079e-163	5.42997e-164	5.01943e-164	3.85942e-163	-1.28403e-163	3.82471e-163	-6.36505e-163	6.51481e-163	-8.56331e-163	2.19806e-163	3.7033e-163	1.43756e-162	-2.43895e-163	1.18402e-163	4.18886e-163	-5.61681e-163	0
1.70279e-163	-8.12128e-163	-4.98308e-164	7.5678e-164	5.8241e-163	-1.3514e-162	-1.23965e-164	5.12222e-165	-4.08641e-163	4.7082e-163	3.76093e-163	-2.53826e-164	-9.05067e-163	1.2192e-163	2.03079e-163	5.42997e-164	5.01943e-164	3.85942e-163	-1.28403e-163	3.82471e-163	-6.36505e-163	6.51481e-163	-8.56331e-163	2.19806e-163	3.7033e-163	1.43756e-162	-2.43895e-163	1.18402e-163	4.18886e-163	-5.61681e-163	0
1.70279e-163	-8.12128e-163	-4.98308e-164	7.5678e-164	5.8241e-163	-1.3514e-162	-1.23965e-164	5.12222e-165	-4.08641e-163	4.7082e-163	3.76093e-163	-2.53826e-164	-9.05067e-163	1.2192e-163	2.03079e-163	5.42997e-164	5.01943e-164	3.85942e-163	-1.28403e-163	3.82471e-163	-6.36505e-163	6.51481e-163	-8.56331e-163	2.19806e-163	3.7033e-163	1.43756e-162	-2.43895e-163	1.18402e-163	4.18886e-163	-5.61681e-163	0
1.70279e-163	-8.12128e-163	-4.98308e-164	7.5678e-164	5.8241e-163	-1.3514e-162	-1.23965e-164	5.12222e-165	-4.08641e-163	4.7082e-163	3.76093e-163	-2.53826e-164	-9.05067e-163	1.2192e-163	2.03079e-163	5.42997e-164	5.01943e-164	3.85942e-163	-1.28403e-163	3.82471e-163	-6.36505e-163	6.51481e-163	-8.56331e-163	2.19806e-163	3.7033e-163	1.43756e-162	-2.43895e-163	1.18402e-163	4.18886e-163	-5.61681e-163	0
1.70279e-163	-8.12128e-163	-4.98308e-164	7.5678e-164	5.8241e-163	-1.3514e-162	-1.23965e-164	5.12222e-165	-4.08641e-163	4.7082e-163	3.76093e-163	-2.53826e-164	-9.05067e-163	1.2192e-163	2.03079e-163	5.42997e-164	5.01943e-164	3.85942e-163	-1.28403e-163	3.82471e-163	-6.36505e-163	6.51481e-163	-8.56331e-163	2.19806e-163	3.7033e-163	1.43756e-162	-2.43895e-163	1.18402e-163	4.18886e-163	-5.61681e-163	0
1.70279e-163	-8.12128e-163	-4.98308e-164	7.5678e-164	5.8241e-163	-1.3514e-162	-1.23965e-164	5.12222e-165	-4.08641e-163	4.7082e-163	3.76093e-163	-2.53826e-164	-9.05067e-163	1.2192e-163	2.03079e-163	5.42997e-164	5.01943e-164	3.85942e-163	-1.28403e-163	3.82471e-163	-6.36505e-163	6.51481e-163	-8.56331e-163	2.19806e-163	3.7033e-163	1.43756e-162	-2.43895e-163	1.18402e-163	4.18886e-163	-5.61681e-163	0
1.70279e-163	-8.12128e-163	-4.98308e-164	7.5678e-164	5.8241e-163	-1.3514e-162	-1.23965e-164	5.12222e-165	-4.08641e-163	4.7082e-163	3.76093e-163	-2.53826e-164	-9.05067e-163	1.2192e-163	2.03079e-163	5.42997e-164	5.01943e-164	3.85942e-163	-1.28403e-163	3.82471e-163	-6.36505e-163	6.51481e-163	-8.56331e-163	2.19806e-163	3.7033e-163	1.43756e-162	-2.43895e-163	1.18402e-163	4.18886e-163	-5.61681e-163	0
1.70279e-163	-8.12128e-163	-4.98308e-164	7.5678e-164	5.8241e-163	-1.3514e-162	-1.23965e-164	5.12222e-165	-4.08641e-163	4.7082e-163	3.76093e-163	-2.53826e-164	-9.05067e-163	1.2192e-163	2.03079e-163	5.42997e-164	5.01943e-164	3.85942e-163	-1.28403e-163	3.82471e-163	-6.36505e-163	6.51481e-163	-8.56331e-163	2.19806e-163	3.7033e-163	1.43756e-162	-2.43895e-163	1.18402e-163	4.18886e-163	-5.61681e-163	0
1.70279e-163	-8.12128e-163	-4.98308e-164	7.5678e-164	5.8241e-163	-1.3514e-162	-1.23965e-164	5.12222e-165	-4.08641e-163	4.7082e-163	3.76093e-163	-2.53826e-164	-9.05067e-163	1.2192e-163	2.03079e-163	5.42997e-164	5.01943e-164	3.85942e-163	-1.28403e-163	3.82471e-163	-6.36505e-163	6.51481e-163	-8.56331e-163	2.19806e-163	3.7033e-163	1.43756e-162	-2.43895e-163	1.18402e-163	4.18886e-163	-5.61681e-163	0
1.70279e-163	-8.12128e-163	-4.98308e-164	7.5678e-164	5.8241e-163	-1.3514e-162	-1.23965e-164	5.12222e-165	-4.08641e-163	4.7082e-163	3.76093e-163	-2.53826e-164	-9.05067e-163	1.2192e-163	2.03079e-163	5.42997e-164	5.01943e-164	3.85942e-163	-1.28403e-163	3.82471e-163	-6.36505e-163	6.51481e-163	-8.56331e-163	2.19806e-163	3.7033e-163	1.43756e-162	-2.43895e-163	1.18402e-163	4.18886e-163	-5.61681e-163	0
1.70279e-163	-8.12128e-163	-4.98308e-164	7.5678e-164	5.8241e-163	-1.3514e-162	-1.23965e-164	5.12222e-165	-4.08641e-163	4.7082e-163	3.76093e-163	-2.53826e-164	-9.05067e-163	1.2192e-163	2.03079e-163	5.42997e-164	5.01943e-164	3.85942e-163	-1.28403e-163	3.82471e-163	-6.36505e-163	6.51481e-163	-8.56331e-163	2.19806e-163	3.7033e-163	1.43756e-162	-2.43895e-163	1.18402e-163	4.18886e-163	-5.61681e-163	0
1.70279e-163	-8.12128e-163	-4.98308e-164	7.5678e-164	5.8241e-163	-1.3514e-162	-1.23965e-164	5.12222e-165	-4.08641e-163	4.7082e-163	3.76093e-163	-2.53826e-164	-9.05067e-163	1.2192e-163	2.03079e-163	5.42997e-164	5.01943e-164	3.85942e-163	-1.28403e-163	3.82471e-163	-6.36505e-163	6.51481e-163	-8.56331e-163	2.19806e-163	3.7033e-163	1.43756e-162	-2.43895e-163	1.18402e-163	4.18886e-163	-5.61681e-163	0
1.70279e-163	-8.12128e-163	-4.98308e-164	7.5678e-164	5.8241e-163	-1.3514e-162	-1.23965e-164	5.12222e-165	-4.08641e-163	4.7082e-163	3.76093e-163	-2.53826e-164	-9.05067e-163	1.2192e-163	2.03079e-163	5.42997e-164	5.01943e-164	3.85942e-163	-1.28403e-163	3.82471e-163	-6.36505e-163	6.51481e-163	-8.56331e-163	2.19806e-163	3.7033e-163	1.43756e-162	-2.43895e-163	1.18402e-163	4.18886e-163	-5.61681e-163	0
1.70279e-163	-8.12128e-163	-4.98308e-164	7.5678e-164	5.8241e-163	-1.3514e-162	-1.23965e-164	5.12222e-165	-4.08641e-163	4.7082e-163	3.76093e-163	-2.53826e-164	-9.05067e-163	1.2192e-163	2.03079e-163	5.42997e-164	5.01943e-164	3.85942e-163	-1.28403e-163	3.82471e-163	-6.36505e-163	6.51481e-163	-8.56331e-163	2.19806e-163	3.7033e-163	1.43756e-162	-2.43895e-163	1.18402e-163	4.18886e-163	-5.61681e-163	0
1.70279e-163	-8.12128e-163	-4.98308e-164	7.5678e-164	5.8241e-163	-1.3514e-162	-1.23965e-164	5.12222e-165	-4.08641e-163	4.7082e-163	3.76093e-163	-2.53826e-164	-9.05067e-163	1.2192e-163	2.03079e-163	5.42997e-164	5.01943e-164	3.85942e-163	-1.28403e-163	3.82471e-163	-6.36505e-163	6.51481e-163	-8.56331e-163	2.19806e-163	3.7033e-163	1.43756e-162	-2.43895e-163	1.18402e-163	4.18886e-163	-5.61681e-163	0
1.70279e-163	-8.12128e-163	-4.98308e-164	7.5678e-164	5.8241e-163	-1.3514e-162	-1.23965e-164	5.12222e-165	-4.08641e-163	4.7082e-163	3.76093e-163	-2.53826e-164	-9.05067e-163	1.2192e-163	2.03079e-163	5.42997e-164	5.01943e-164	3.85942e-163	-1.28403e-163	3.82471e-163	-6.36505e-163	6.51481e-163	-8.56331e-163	2.19806e-163	3.7033e-163	1.43756e-162	-2.43895e-163	1.18402e-163	4.18886e-163	-5.61681e-163	0
1.70279e-163	-8.12128e-163	-4.98308e-164	7.5678e-164	5.8241e-163	-1.3514e-162	-1.23965e-164	5.12222e-165	-4.08641e-163	4.7082e-163	3.76093e-163	-2.53826e-164	-9.05067e-163	1.2192e-163	2.03079e-163	5.42997e-164	5.01943e-164	3.85942e-163	-1.28403e-163	3.82471e-163	-6.36505e-163	6.51481e-163	-8.56331e-163	2.19806e-163	3.7033e-163	1.43756e-162	-2.43895e-163	1.18402e-163	4.18886e-163	-5.61681e-163	0
1.70279e-163	-8.12128e-163	-4.98308e-164	7.5678e-164	5.8241e-163	-1.3514e-162	-1.23965e-164	5.12222e-165	-4.08641e-163	4.7082e-163	3.76093e-163	-2.53826e-164	-9.05067e-163	1.2192e-163	2.03079e-163	5.42997e-164	5.01943e-164	3.85942e-163	-1.28403e-163	3.82471e-163	-6.36505e-163	6.51481e-163	-8.56331e-163	2.19806e-163	3.7033e-163	1.43756e-162	-2.43895e-163	1.18402e-163	4.18886e-163	-5.61681e-163	0
1.70279e-163	-8.12128e-163	-4.98308e-164	7.5678e-164	5.8241e-163	-1.3514e-162	-1.23965e-164	5.12222e-165	-4.08641e-163	4.7082e-163	3.76093e-163	-2.53826e-164	-9.05067e-163	1.2192e-163	2.03079e-163	5.42997e-164	5.01943e-164	3.85942e-163	-1.28403e-163	3.82471e-163	-6.36505e-163	6.51481e-163	-8.56331e-163	2.19806e-163	3.7033e-163	1.43756e-162	-2.43895e-163	1.18402e-163	4.18886e-163	-5.61681e-163	0
1.70279e-163	-8.12128e-163	-4.98308e-164	7.5678e-164	5.8241e-163	-1.3514e-162	-1.23965e-164	5.12222e-165	-4.08641e-163	4.7082e-163	3.76093e-163	-2.53826e-164	-9.05067e-163	1.2192e-163	2.03079e-163	5.42997e-164	5.01943e-164	3.85942e-163	-1.28403e-163	3.82471e-163	-6.36505e-163	6.51481e-163	-8.56331e-163	2.19806e-163	3.7033e-163	1.43756e-162	-2.43895e-163	1.18402e-163	4.18886e-163	-5.61681e-163	0
1.70279e-163	-8.12128e-163	-4.98308e-164	7.5678e-164	5.8241e-163	-1.3514e-162	-1.23965e-164	5.12222e-165	-4.08641e-163	4.7082e-163	3.76093e-163	-2.53826e-164	-9.05067e-163	1.2192e-163	2.03079e-163	5.42997e-164	5.01943e-164	3.85942e-163	-1.28403e-163	3.82471e-163	-6.36505e-163	6.51481e-163	-8.56331e-163	2.19806e-163	3.7033e-163	1.43756e-162	-2.43895e-163	1.18402e-163	4.18886e-163	-5.61681e-163	0
1.70279e-163	-8.12128e-163	-4.98308e-164	7.5678e-164	5.8241e-163	-1.3514e-162	-1.23965e-164	5.12222e-165	-4.08641e-163	4.7082e-163	3.76093e-163	-2.53826e-164	-9.05067e-163	1.2192e-163	2.03079e-163	5.42997e-164	5.01943e-164	3.85942e-163	-1.28403e-163	3.82471e-163	-6.36505e-163	6.51481e-163	-8.56331e-163	2.19806e-163	3.7033e-163	1.43756e-162	-2.43895e-163	1.18402e-163	4.18886e-163	-5.61681e-163	0
1.70279e-163	-8.12128e-163	-4.98308e-164	7.5678e-164	5.8241e-163	-1.3514e-162	-1.23965e-164	5.12222e-165	-4.08641e-163	4.7082e-163	3.76093e-163	-2.53826e-164	-9.05067e-163	1.2192e-163	2.03079e-163	5.42997e-164	5.01943e-164	3.85942e-163	-1.28403e-163	3.82471e-163	-6.36505e-163	6.51481e-163	-8.56331e-163	2.19806e-163	3.7033e-163	1.43756e-162	-2.43895e-163	1.18402e-163	4.18886e-163	-5.61681e-163	0
1.70279e-163	-8.12128e-163	-4.98308e-164	7.5678e-164	5.8241e-163	-1.3514e-162	-1.23965e-164	5.12222e-165	-4.08641e-163	4.7082e-163	3.76093e-163	-2.53826e-164	-9.05067e-163	1.2192e-163	2.03079e-163	5.42997e-164	5.01943e-164	3.85942e-163	-1.28403e-163	3.82471e-163	-6.36505e-163	6.51481e-163	-8.56331e-163	2.19806e-163	3.7033e-163	1.43756e-162	-2.43895e-163	1.18402e-163	4.18886e-163	-5.61681e-163	0
1.70279e-163	-8.12128e-163	-4.98308e-164	7.5678e-164	5.8241e-163	-1.3514e-162	-1.23965e-164	5.12222e-165	-4.08641e-163	4.7082e-163	3.76093e-163	-2.53826e-164	-9.05067e-163	1.2192e-163	2.03079e-163	5.42997e-164	5.01943e-164	3.85942e-163	-1.28403e-163	3.82471e-163	-6.36505e-163	6.51481e-163	-8.56331e-163	2.19806e-163	3.7033e-163	1.43756e-162	-2.43895e-163	1.18402e-163	4.18886e-163	-5.61681e-163	0
1.70279e-163	-8.12128e-163	-4.98308e-164	7.5678e-164	5.8241e-163	-1.3514e-162	-1.23965e-164	5.12222e-165	-4.08641e-163	4.7082e-163	3.76093e-163	-2.53826e-164	-9.05067e-163	1.2192e-163	2.03079e-163	5.42997e-164	5.01943e-164	3.85942e-163	-1.28403e-163	3.82471e-163	-6.36505e-163	6.51481e-163	-8.56331e-163	2.19806e-163	3.7033e-163	1.43756e-162	-2.43895e-163	1.18402e-163	4.18886e-163	-5.61681e-163	0
1.70279e-163	-8.12128e-163	-4.98308e-164	7.5678e-164	5.8241e-163	-1.3514e-162	-1.23965e-164	5.12222e-165	-4.08641e-163	4.7082e-163	3.76093e-163	-2.53826e-164	-9.05067e-163	1.2192e-163	2.03079e-163	5.42997e-164	5.01943e-164	3.85942e-163	-1.28403e-163	3.82471e-163	-6.36505e-163	6.51481e-163	-8.56331e-163	2.19806e-163	3.7033e-163	1.43756e-162	-2.43895e-163	1.18402e-163	4.18886e-163	-5.61681e-163	0
1.70279e-163	-8.12128e-163	-4.98308e-164	7.5678e-164	5.8241e-163	-1.3514e-162	-1.23965e-164	5.12222e-165	-4.08641e-163	4.7082e-163	3.76093e-163	-2.53826e-164	-9.05067e-163	1.2192e-163	2.03079e-163	5.42997e-164	5.01943e-164	3.85942e-163	-1.28403e-163	3.82471e-163	-6.36505e-163	6.51481e-163	-8.56331e-163	2.19806e-163	3.7033e-163	1.43756e-162	-2.43895e-163	1.18402e-163	4.18886e-163	-5.61681e-163	0
1.70279e-163	-8.12128e-163	-4.98308e-164	7.5678e-164	5.8241e-163	-1.3514e-162	-1.23965e-164	5.12222e-165	-4.08641e-163	4.7082e-163	3.76093e-163	-2.53826e-164	-9.05067e-163	1.2192e-163	2.03079e-163	5.42997e-164	5.01943e-164	3.85942e-163	-1.28403e-163	3.82471e-163	-6.36505e-163	6.51481e-163	-8.56331e-163	2.19806e-163	3.7033e-163	1.43756e-162	-2.43895e-163	1.18402e-163	4.18886e-163	-5.61681e-163	0
1.70279e-163	-8.12128e-163	-4.98308e-164	7.5678e-164	5.8241e-163	-1.3514e-162	-1.23965e-164	5.12222e-165	-4.08641e-163	4.7082e-163	3.76093e-163	-2.53826e-164	-9.05067e-163	1.2192e-163	2.03079e-163	5.42997e-164	5.01943e-164	3.85942e-163	-1.28403e-163	3.82471e-163	-6.36505e-163	6.51481e-163	-8.56331e-163	2.19806e-163	3.7033e-163	1.43756e-162	-2.43895e-163	1.18402e-163	4.18886e-163	-5.61681e-163	0
1.70279e-163	-8.12128e-163	-4.98308e-164	7.5678e-164	5.8241e-163	-1.3514e-162	-1.23965e-164	5.12222e-165	-4.08641e-163	4.7082e-163	3.76093e-163	-2.53826e-164	-9.05067e-163	1.2192e-163	2.03079e-163	5.42997e-164	5.01943e-164	3.85942e-163	-1.28403e-163	3.82471e-163	-6.36505e-163	6.51481e-163	-8.56331e-163	2.19806e-163	3.7033e-163	1.43756e-162	-2.43895e-163	1.18402e-163	4.18886e-163	-5.61681e-163	0
1.70279e-163	-8.12128e-163	-4.98308e-164	7.5678e-164	5.8241e-163	-1.3514e-162	-1.23965e-164	5.12222e-165	-4.08641e-163	4.7082e-163	3.76093e-163	-2.53826e-164	-9.05067e-163	1.2192e-163	2.03079e-163	5.42997e-164	5.01943e-164	3.85942e-163	-1.28403e-163	3.82471e-163	-6.36505e-163	6.51481e-163	-8.56331e-163	2.19806e-163	3.7033e-163	1.43756e-162	-2.43895e-163	1.18402e-163	4.18886e-163	-5.61681e-163	0
1.70279e-163	-8.12128e-163	-4.98308e-164	7.5678e-164	5.8241e-163	-1.3514e-162	-1.23965e-164	5.12222e-165	-4.08641e-163	4.7082e-163	3.76093e-163	-2.53826e-164	-9.05067e-163	1.2192e-163	2.03079e-163	5.42997e-164	5.01943e-164	3.85942e-163	-1.28403e-163	3.82471e-163	-6.36505e-163	6.51481e-163	-8.56331e-163	2.19806e-163	3.7033e-163	1.43756e-162	-2.43895e-163	1.18402e-163	4.18886e-163	-5.61681e-163	0
1.70279e-163	-8.12128e-163	-4.98308e-164	7.5678e-164	5.8241e-163	-1.3514e-162	-1.23965e-164	5.12222e-165	-4.08641e-163	4.7082e-163	3.76093e-163	-2.53826e-164	-9.05067e-163	1.2192e-163	2.03079e-163	5.42997e-164	5.01943e-164	3.85942e-163	-1.28403e-163	3.82471e-163	-6.36505e-163	6.51481e-163	-8.56331e-163	2.19806e-163	3.7033e-163	1.43756e-162	-2.43895e-163	1.18402e-163	4.18886e-163	-5.61681e-163	0
1.70279e-163	-8.12128e-163	-4.98308e-164	7.5678e-164	5.8241e-163	-1.3514e-162	-1.23965e-164	5.12222e-165	-4.08641e-163	4.7082e-163	3.76093e-163	-2.53826e-164	-9.05067e-163	1.2192e-163	2.03079e-163	5.42997e-164	5.01943e-164	3.85942e-163	-1.28403e-163	3.82471e-163	-6.36505e-163	6.51481e-163	-8.56331e-163	2.19806e-163	3.7033e-163	1.43756e-162	-2.43895e-163	1.18402e-163	4.18886e-163	-5.61681e-163	0
1.70279e-163	-8.12128e-163	-4.98308e-164	7.5678e-164	5.8241e-163	-1.3514e-162	-1.23965e-164	5.12222e-165	-4.08641e-163	4.7082e-163	3.76093e-163	-2.53826e-164	-9.05067e-163	1.2192e-163	2.03079e-163	5.42997e-164	5.01943e-164	3.85942e-163	-1.28403e-163	3.82471e-163	-6.36505e-163	6.51481e-163	-8.56331e-163	2.19806e-163	3.7033e-163	1.43756e-162	-2.43895e-163	1.18402e-163	4.18886e-163	-5.61681e-163	0
1.70279e-163	-8.12128e-163	-4.98308e-164	7.5678e-164	5.8241e-163	-1.3514e-162	-1.23965e-164	5.12222e-165	-4.08641e-163	4.7082e-163	3.76093e-163	-2.53826e-164	-9.05067e-163	1.2192e-163	2.03079e-163	5.42997e-164	5.01943e-164	3.85942e-163	-1.28403e-163	3.82471e-163	-6.36505e-163	6.51481e-163	-8.56331e-163	2.19806e-163	3.7033e-163	1.43756e-162	-2.43895e-163	1.18402e-163	4.18886e-163	-5.61681e-163	0
1.70279e-163	-8.12128e-163	-4.98308e-164	7.5678e-164	5.8241e-163	-1.3514e-162	-1.23965e-164	5.12222e-165	-4.08641e-163	4.7082e-163	3.76093e-163	-2.53826e-164	-9.05067e-163	1.2192e-163	2.03079e-163	5.42997e-164	5.01943e-164	3.85942e-163	-1.28403e-163	3.82471e-163	-6.36505e-163	6.51481e-163	-8.56331e-163	2.19806e-163	3.7033e-163	1.43756e-162	-2.43895e-163	1.18402e-163	4.18886e-163	-5.61681e-163	0
1.70279e-163	-8.12128e-163	-4.98308e-164	7.5678e-164	5.8241e-163	-1.3514e-162	-1.23965e-164	5.12222e-165	-4.08641e-163	4.7082e-163	3.76093e-163	-2.53826e-164	-9.05067e-163	1.2192e-163	2.03079e-163	5.42997e-164	5.01943e-164	3.85942e-163	-1.28403e-163	3.82471e-163	-6.36505e-163	6.51481e-163	-8.56331e-163	2.19806e-163	3.7033e-163	1.43756e-162	-2.43895e-163	1.18402e-163	4.18886e-163	-5.61681e-163	0
1.70279e-163	-8.12128e-163	-4.98308e-164	7.5678e-164	5.8241e-163	-1.3514e-162	-1.23965e-164	5.12222e-165	-4.08641e-163	4.7082e-163	3.76093e-163	-2.53826e-164	-9.05067e-163	1.2192e-163	2.03079e-163	5.42997e-164	5.01943e-164	3.85942e-163	-1.28403e-163	3.82471e-163	-6.36505e-163	6.51481e-163	-8.56331e-163	2.19806e-163	3.7033e-163	1.43756e-162	-2.43895e-163	1.18402e-163	4.18886e-163	-5.61681e-163	0
1.70279e-163	-8.12128e-163	-4.98308e-164	7.5678e-164	5.8241e-163	-1.3514e-162	-1.23965e-164	5.12222e-165	-4.08641e-163	4.7082e-163	3.76093e-163	-2.53826e-164	-9.05067e-163	1.2192e-163	2.03079e-163	5.42997e-164	5.01943e-164	3.85942e-163	-1.28403e-163	3.82471e-163	-6.36505e-163	6.51481e-163	-8.56331e-163	2.19806e-163	3.7033e-163	1.43756e-162	-2.43895e-163	1.18402e-163	4.18886e-163	-5.61681e-163	0
1.70279e-163	-8.12128e-163	-4.98308e-164	7.5678e-164	5.8241e-163	-1.3514e-162	-1.23965e-164	5.12222e-165	-4.08641e-163	4.7082e-163	3.76093e-163	-2.53826e-164	-9.05067e-163	1.2192e-163	2.03079e-163	5.42997e-164	5.01943e-164	3.85942e-163	-1.28403e-163	3.82471e-163	-6.36505e-163	6.51481e-163	-8.56331e-163	2.19806e-163	3.7033e-163	1.43756e-162	-2.43895e-163	1.18402e-163	4.18886e-163	-5.61681e-163	0
1.70279e-163	-8.12128e-163	-4.98308e-164	7.5678e-164	5.8241e-163	-1.3514e-162	-1.23965e-164	5.12222e-165	-4.08641e-163	4.7082e-163	3.76093e-163	-2.53826e-164	-9.05067e-163	1.2192e-163	2.03079e-163	5.42997e-164	5.01943e-164	3.85942e-163	-1.28403e-163	3.82471e-163	-6.36505e-163	6.51481e-163	-8.56331e-163	2.19806e-163	3.7033e-163	1.43756e-162	-2.43895e-163	1.18402e-163	4.18886e-163	-5.61681e-163	0
1.70279e-163	-8.12128e-163	-4.98308e-164	7.5678e-164	5.8241e-163	-1.3514e-162	-1.23965e-164	5.12222e-165	-4.08641e-163	4.7082e-163	3.76093e-163	-2.53826e-164	-9.05067e-163	1.2192e-163	2.03079e-163	5.42997e-164	5.01943e-164	3.85942e-163	-1.28403e-163	3.82471e-163	-6.36505e-163	6.51481e-163	-8.56331e-163	2.19806e-163	3.7033e-163	1.43756e-162	-2.43895e-163	1.18402e-163	4.18886e-163	-5.61681e-163	0
1.70279e-163	-8.12128e-163	-4.98308e-164	7.5678e-164	5.8241e-163	-1.3514e-162	-1.23965e-164	5.12222e-165	-4.08641e-163	4.7082e-163	3.76093e-163	-2.53826e-164	-9.05067e-163	1.2192e-163	2.03079e-163	5.42997e-164	5.01943e-164	3.85942e-163	-1.28403e-163	3.82471e-163	-6.36505e-163	6.51481e-163	-8.56331e-163	2.19806e-163	3.7033e-163	1.43756e-162	-2.43895e-163	1.18402e-163	4.18886e-163	-5.61681e-163	0
1.70279e-163	-8.12128e-163	-4.98308e-164	7.5678e-164	5.8241e-163	-1.3514e-162	-1.23965e-164	5.12222e-165	-4.08641e-163	4.7082e-163	3.76093e-163	-2.53826e-164	-9.05067e-163	1.2192e-163	2.03079e-163	5.42997e-164	5.01943e-164	3.85942e-163	-1.28403e-163	3.82471e-163	-6.36505e-163	6.51481e-163	-8.56331e-163	2.19806e-163	3.7033e-163	1.43756e-162	-2.43895e-163	1.18402e-163	4.18886e-163	-5.61681e-163	0
1.70279e-163	-8.12128e-163	-4.98308e-164	7.5678e-164	5.8241e-163	-1.3514e-162	-1.23965e-164	5.12222e-165	-4.08641e-163	4.7082e-163	3.76093e-163	-2.53826e-164	-9.05067e-163	1.2192e-163	2.03079e-163	5.42997e-164	5.01943e-164	3.85942e-163	-1.28403e-163	3.82471e-163	-6.36505e-163	6.51481e-163	-8.56331e-163	2.19806e-163	3.7033e-163	1.43756e-162	-2.43895e-163	1.18402e-163	4.18886e-163	-5.61681e-163	0
1.70279e-163	-8.12128e-163	-4.98308e-164	7.5678e-164	5.8241e-163	-1.3514e-162	-1.23965e-164	5.12222e-165	-4.08641e-163	4.7082e-163	3.76093e-163	-2.53826e-164	-9.05067e-163	1.2192e-163	2.03079e-163	5.42997e-164	5.01943e-164	3.85942e-163	-1.28403e-163	3.82471e-163	-6.36505e-163	6.51481e-163	-8.56331e-163	2.19806e-163	3.7033e-163	1.43756e-162	-2.43895e-163	1.18402e-163	4.18886e-163	-5.61681e-163	0
1.70279e-163	-8.12128e-163	-4.98308e-164	7.5678e-164	5.8241e-163	-1.3514e-162	-1.23965e-164	5.12222e-165	-4.08641e-163	4.7082e-163	3.76093e-163	-2.53826e-164	-9.05067e-163	1.2192e-163	2.03079e-163	5.42997e-164	5.01943e-164	3.85942e-163	-1.28403e-163	3.82471e-163	-6.36505e-163	6.51481e-163	-8.56331e-163	2.19806e-163	3.7033e-163	1.43756e-162	-2.43895e-163	1.18402e-163	4.18886e-163	-5.61681e-163	0
1.70279e-163	-8.12128e-163	-4.98308e-164	7.5678e-164	5.8241e-163	-1.3514e-162	-1.23965e-164	5.12222e-165	-4.08641e-163	4.7082e-163	3.76093e-163	-2.53826e-164	-9.05067e-163	1.2192e-163	2.03079e-163	5.42997e-164	5.01943e-164	3.85942e-163	-1.28403e-163	3.82471e-163	-6.36505e-163	6.51481e-163	-8.56331e-163	2.19806e-163	3.7033e-163	1.43756e-162	-2.43895e-163	1.18402e-163	4.18886e-163	-5.61681e-163	0
1.70279e-163	-8.12128e-163	-4.98308e-164	7.5678e-164	5.8241e-163	-1.3514e-162	-1.23965e-164	5.12222e-165	-4.08641e-163	4.7082e-163	3.76093e-163	-2.53826e-164	-9.05067e-163	1.2192e-163	2.03079e-163	5.42997e-164	5.01943e-164	3.85942e-163	-1.28403e-163	3.82471e-163	-6.36505e-163	6.51481e-163	-8.56331e-163	2.19806e-163	3.7033e-163	1.43756e-162	-2.43895e-163	1.18402e-163	4.18886e-163	-5.61681e-163	0
1.70279e-163	-8.12128e-163	-4.98308e-164	7.5678e-164	5.8241e-163	-1.3514e-162	-1.23965e-164	5.12222e-165	-4.08641e-163	4.7082e-163	3.76093e-163	-2.53826e-164	-9.05067e-163	1.2192e-163	2.03079e-163	5.42997e-164	5.01943e-164	3.85942e-163	-1.28403e-163	3.82471e-163	-6.36505e-163	6.51481e-163	-8.56331e-163	2.19806e-163	3.7033e-163	1.43756e-162	-2.43895e-163	1.18402e-163	4.18886e-163	-5.61681e-163	0
1.70279e-163	-8.12128e-163	-4.98308e-164	7.5678e-164	5.8241e-163	-1.3514e-162	-1.23965e-164	5.12222e-165	-4.08641e-163	4.7082e-163	3.76093e-163	-2.53826e-164	-9.05067e-163	1.2192e-163	2.03079e-163	5.42997e-164	5.01943e-164	3.85942e-163	-1.28403e-163	3.82471e-163	-6.36505e-163	6.51481e-163	-8.56331e-163	2.19806e-163	3.7033e-163	1.43756e-162	-2.43895e-163	1.18402e-163	4.18886e-163	-5.61681e-163	0
1.70279e-163	-8.12128e-163	-4.98308e-164	7.5678e-164	5.8241e-163	-1.3514e-162	-1.23965e-164	5.12222e-165	-4.08641e-163	4.7082e-163	3.76093e-163	-2.53826e-164	-9.05067e-163	1.2192e-163	2.03079e-163	5.42997e-164	5.01943e-164	3.85942e-163	-1.28403e-163	3.82471e-163	-6.36505e-163	6.51481e-163	-8.56331e-163	2.19806e-163	3.7033e-163	1.43756e-162	-2.43895e-163	1.18402e-163	4.18886e-163	-5.61681e-163	0
1.70279e-163	-8.12128e-163	-4.98308e-164	7.5678e-164	5.8241e-163	-1.3514e-162	-1.23965e-164	5.12222e-165	-4.08641e-163	4.7082e-163	3.76093e-163	-2.53826e-164	-9.05067e-163	1.2192e-163	2.03079e-163	5.42997e-164	5.01943e-164	3.85942e-163	-1.28403e-163	3.82471e-163	-6.36505e-163	6.51481e-163	-8.56331e-163	2.19806e-163	3.7033e-163	1.43756e-162	-2.43895e-163	1.18402e-163	4.18886e-163	-5.61681e-163	0
1.70279e-163	-8.12128e-163	-4.98308e-164	7.5678e-164	5.8241e-163	-1.3514e-162	-1.23965e-164	5.12222e-165	-4.08641e-163	4.7082e-163	3.76093e-163	-2.53826e-164	-9.05067e-163	1.2192e-163	2.03079e-163	5.42997e-164	5.01943e-164	3.85942e-163	-1.28403e-163	3.82471e-163	-6.36505e-163	6.51481e-163	-8.56331e-163	2.19806e-163	3.7033e-163	1.43756e-162	-2.43895e-163	1.18402e-163	4.18886e-163	-5.61681e-163	0
1.70279e-163	-8.12128e-163	-4.98308e-164	7.5678e-164	5.8241e-163	-1.3514e-162	-1.23965e-164	5.12222e-165	-4.08641e-163	4.7082e-163	3.76093e-163	-2.53826e-164	-9.05067e-163	1.2192e-163	2.03079e-163	5.42997e-164	5.01943e-164	3.85942e-163	-1.28403e-163	3.82471e-163	-6.36505e-163	6.51481e-163	-8.56331e-163	2.19806e-163	3.7033e-163	1.43756e-162	-2.43895e-163	1.18402e-163	4.18886e-163	-5.61681e-163	0
1.70279e-163	-8.12128e-163	-4.98308e-164	7.5678e-164	5.8241e-163	-1.3514e-162	-1.23965e-164	5.12222e-165	-4.08641e-163	4.7082e-163	3.76093e-163	-2.53826e-164	-9.05067e-163	1.2192e-163	2.03079e-163	5.42997e-164	5.01943e-164	3.85942e-163	-1.28403e-163	3.82471e-163	-6.36505e-163	6.51481e-163	-8.56331e-163	2.19806e-163	3.7033e-163	1.43756e-162	-2.43895e-163	1.18402e-163	4.18886e-163	-5.61681e-163	0
1.70279e-163	-8.12128e-163	-4.98308e-164	7.5678e-164	5.8241e-163	-1.3514e-162	-1.23965e-164	5.12222e-165	-4.08641e-163	4.7082e-163	3.76093e-163	-2.53826e-164	-9.05067e-163	1.2192e-163	2.03079e-163	5.42997e-164	5.01943e-164	3.85942e-163	-1.28403e-163	3.82471e-163	-6.36505e-163	6.51481e-163	-8.56331e-163	2.19806e-163	3.7033e-163	1.43756e-162	-2.43895e-163	1.18402e-163	4.18886e-163	-5.61681e-163	0
1.70279e-163	-8.12128e-163	-4.98308e-164	7.5678e-164	5.8241e-163	-1.3514e-162	-1.23965e-164	5.12222e-165	-4.08641e-163	4.7082e-163	3.76093e-163	-2.53826e-164	-9.05067e-163	1.2192e-163	2.03079e-163	5.42997e-164	5.01943e-164	3.85942e-163	-1.28403e-163	3.82471e-163	-6.36505e-163	6.51481e-163	-8.56331e-163	2.19806e-163	3.7033e-163	1.43756e-162	-2.43895e-163	1.18402e-163	4.18886e-163	-5.61681e-163	0
1.70279e-163	-8.12128e-163	-4.98308e-164	7.5678e-164	5.8241e-163	-1.3514e-162	-1.23965e-164	5.12222e-165	-4.08641e-163	4.7082e-163	3.76093e-163	-2.53826e-164	-9.05067e-163	1.2192e-163	2.03079e-163	5.42997e-164	5.01943e-164	3.85942e-163	-1.28403e-163	3.82471e-163	-6.36505e-163	6.51481e-163	-8.56331e-163	2.19806e-163	3.7033e-163	1.43756e-162	-2.43895e-163	1.18402e-163	4.18886e-163	-5.61681e-163	0
1.70279e-163	-8.12128e-163	-4.98308e-164	7.5678e-164	5.8241e-163	-1.3514e-162	-1.23965e-164	5.12222e-165	-4.08641e-163	4.7082e-163	3.76093e-163	-2.53826e-164	-9.05067e-163	1.2192e-163	2.03079e-163	5.42997e-164	5.01943e-164	3.85942e-163	-1.28403e-163	3.82471e-163	-6.36505e-163	6.51481e-163	-8.56331e-163	2.19806e-163	3.7033e-163	1.43756e-162	-2.43895e-163	1.18402e-163	4.18886e-163	-5.61681e-163	0
1.70279e-163	-8.12128e-163	-4.98308e-164	7.5678e-164	5.8241e-163	-1.3514e-162	-1.23965e-164	5.12222e-165	-4.08641e-163	4.7082e-163	3.76093e-163	-2.53826e-164	-9.05067e-163	1.2192e-163	2.03079e-163	5.42997e-164	5.01943e-164	3.85942e-163	-1.28403e-163	3.82471e-163	-6.36505e-163	6.51481e-163	-8.56331e-163	2.19806e-163	3.7033e-163	1.43756e-162	-2.43895e-163	1.18402e-163	4.18886e-163	-5.61681e-163	0
1.70279e-163	-8.12128e-163	-4.98308e-164	7.5678e-164	5.8241e-163	-1.3514e-162	-1.23965e-164	5.12222e-165	-4.08641e-163	4.7082e-163	3.76093e-163	-2.53826e-164	-9.05067e-163	1.2192e-163	2.03079e-163	5.42997e-164	5.01943e-164	3.85942e-163	-1.28403e-163	3.82471e-163	-6.36505e-163	6.51481e-163	-8.56331e-163	2.19806e-163	3.7033e-163	1.43756e-162	-2.43895e-163	1.18402e-163	4.18886e-163	-5.61681e-163	0
1.70279e-163	-8.12128e-163	-4.98308e-164	7.5678e-164	5.8241e-163	-1.3514e-162	-1.23965e-164	5.12222e-165	-4.08641e-163	4.7082e-163	3.76093e-163	-2.53826e-164	-9.05067e-163	1.2192e-163	2.03079e-163	5.42997e-164	5.01943e-164	3.85942e-163	-1.28403e-163	3.82471e-163	-6.36505e-163	6.51481e-163	-8.56331e-163	2.19806e-163	3.7033e-163	1.43756e-162	-2.43895e-163	1.18402e-163	4.18886e-163	-5.61681e-163	0
1.70279e-163	-8.12128e-163	-4.98308e-164	7.5678e-164	5.8241e-163	-1.3514e-162	-1.23965e-164	5.12222e-165	-4.08641e-163	4.7082e-163	3.76093e-163	-2.53826e-164	-9.05067e-163	1.2192e-163	2.03079e-163	5.42997e-164	5.01943e-164	3.85942e-163	-1.28403e-163	3.82471e-163	-6.36505e-163	6.51481e-163	-8.56331e-163	2.19806e-163	3.7033e-163	1.43756e-162	-2.43895e-163	1.18402e-163	4.18886e-163	-5.61681e-163	0
1.70279e-163	-8.12128e-163	-4.98308e-164	7.5678e-164	5.8241e-163	-1.3514e-162	-1.23965e-164	5.12222e-165	-4.08641e-163	4.7082e-163	3.76093e-163	-2.53826e-164	-9.05067e-163	1.2192e-163	2.03079e-163	5.42997e-164	5.01943e-164	3.85942e-163	-1.28403e-163	3.82471e-163	-6.36505e-163	6.51481e-163	-8.56331e-163	2.19806e-163	3.7033e-163	1.43756e-162	-2.43895e-163	1.18402e-163	4.18886e-163	-5.61681e-163	0
1.70279e-163	-8.12128e-163	-4.98308e-164	7.5678e-164	5.8241e-163	-1.3514e-162	-1.23965e-164	5.12222e-165	-4.08641e-163	4.7082e-163	3.76093e-163	-2.53826e-164	-9.05067e-163	1.2192e-163	2.03079e-163	5.42997e-164	5.01943e-164	3.85942e-163	-1.28403e-163	3.82471e-163	-6.36505e-163	6.51481e-163	-8.56331e-163	2.19806e-163	3.7033e-163	1.43756e-162	-2.43895e-163	1.18402e-163	4.18886e-163	-5.61681e-163	0
1.70279e-163	-8.12128e-163	-4.98308e-164	7.5678e-164	5.8241e-163	-1.3514e-162	-1.23965e-164	5.12222e-165	-4.08641e-163	4.7082e-163	3.76093e-163	-2.53826e-164	-9.05067e-163	1.2192e-163	2.03079e-163	5.42997e-164	5.01943e-164	3.85942e-163	-1.28403e-163	3.82471e-163	-6.36505e-163	6.51481e-163	-8.56331e-163	2.19806e-163	3.7033e-163	1.43756e-162	-2.43895e-163	1.18402e-163	4.18886e-163	-5.61681e-163	0
1.70279e-163	-8.12128e-163	-4.98308e-164	7.5678e-164	5.8241e-163	-1.3514e-162	-1.23965e-164	5.12222e-165	-4.08641e-163	4.7082e-163	3.76093e-163	-2.53826e-164	-9.05067e-163	1.2192e-163	2.03079e-163	5.42997e-164	5.01943e-164	3.85942e-163	-1.28403e-163	3.82471e-163	-6.36505e-163	6.51481e-163	-8.56331e-163	2.19806e-163	3.7033e-163	1.43756e-162	-2.43895e-163	1.18402e-163	4.18886e-163	-5.61681e-163	0
1.70279e-163	-8.12128e-163	-4.98308e-164	7.5678e-164	5.8241e-163	-1.3514e-162	-1.23965e-164	5.12222e-165	-4.08641e-163	4.7082e-163	3.76093e-163	-2.53826e-164	-9.05067e-163	1.2192e-163	2.03079e-163	5.42997e-164	5.01943e-164	3.85942e-163	-1.28403e-163	3.82471e-163	-6.36505e-163	6.51481e-163	-8.56331e-163	2.19806e-163	3.7033e-163	1.43756e-162	-2.43895e-163	1.18402e-163	4.18886e-163	-5.61681e-163	0
1.70279e-163	-8.12128e-163	-4.98308e-164	7.5678e-164	5.8241e-163	-1.3514e-162	-1.23965e-164	5.12222e-165	-4.08641e-163	4.7082e-163	3.76093e-163	-2.53826e-164	-9.05067e-163	1.2192e-163	2.03079e-163	5.42997e-164	5.01943e-164	3.85942e-163	-1.28403e-163	3.82471e-163	-6.36505e-163	6.51481e-163	-8.56331e-163	2.19806e-163	3.7033e-163	1.43756e-162	-2.43895e-163	1.18402e-163	4.18886e-163	-5.61681e-163	0
1.70279e-163	-8.12128e-163	-4.98308e-164	7.5678e-164	5.8241e-163	-1.3514e-162	-1.23965e-164	5.12222e-165	-4.08641e-163	4.7082e-163	3.76093e-163	-2.53826e-164	-9.05067e-163	1.2192e-163	2.03079e-163	5.42997e-164	5.01943e-164	3.85942e-163	-1.28403e-163	3.82471e-163	-6.36505e-163	6.51481e-163	-8.56331e-163	2.19806e-163	3.7033e-163	1.43756e-162	-2.43895e-163	1.18402e-163	4.18886e-163	-5.61681e-163	0
1.70279e-163	-8.12128e-163	-4.98308e-164	7.5678e-164	5.8241e-163	-1.3514e-162	-1.23965e-164	5.12222e-165	-4.08641e-163	4.7082e-163	3.76093e-163	-2.53826e-164	-9.05067e-163	1.2192e-163	2.03079e-163	5.42997e-164	5.01943e-164	3.85942e-163	-1.28403e-163	3.82471e-163	-6.36505e-163	6.51481e-163	-8.56331e-163	2.19806e-163	3.7033e-163	1.43756e-162	-2.43895e-163	1.18402e-163	4.18886e-163	-5.61681e-163	0
1.70279e-163	-8.12128e-163	-4.98308e-164	7.5678e-164	5.8241e-163	-1.3514e-162	-1.23965e-164	5.12222e-165	-4.08641e-163	4.7082e-163	3.76093e-163	-2.53826e-164	-9.05067e-163	1.2192e-163	2.03079e-163	5.42997e-164	5.01943e-164	3.85942e-163	-1.28403e-163	3.82471e-163	-6.36505e-163	6.51481e-163	-8.56331e-163	2.19806e-163	3.7033e-163	1.43756e-162	-2.43895e-163	1.18402e-163	4.18886e-163	-5.61681e-163	0
1.70279e-163	-8.12128e-163	-4.98308e-164	7.5678e-164	5.8241e-163	-1.3514e-162	-1.23965e-164	5.12222e-165	-4.08641e-163	4.7082e-163	3.76093e-163	-2.53826e-164	-9.05067e-163	1.2192e-163	2.03079e-163	5.42997e-164	5.01943e-164	3.85942e-163	-1.28403e-163	3.82471e-163	-6.36505e-163	6.51481e-163	-8.56331e-163	2.19806e-163	3.7033e-163	1.43756e-162	-2.43895e-163	1.18402e-163	4.18886e-163	-5.61681e-163	0
1.70279e-163	-8.12128e-163	-4.98308e-164	7.5678e-164	5.8241e-163	-1.3514e-162	-1.23965e-164	5.12222e-165	-4.08641e-163	4.7082e-163	3.76093e-163	-2.53826e-164	-9.05067e-163	1.2192e-163	2.03079e-163	5.42997e-164	5.01943e-164	3.85942e-163	-1.28403e-163	3.82471e-163	-6.36505e-163	6.51481e-163	-8.56331e-163	2.19806e-163	3.7033e-163	1.43756e-162	-2.43895e-163	1.18402e-163	4.18886e-163	-5.61681e-163	0
1.70279e-163	-8.12128e-163	-4.98308e-164	7.5678e-164	5.8241e-163	-1.3514e-162	-1.23965e-164	5.12222e-165	-4.08641e-163	4.7082e-163	3.76093e-163	-2.53826e-164	-9.05067e-163	1.2192e-163	2.03079e-163	5.42997e-164	5.01943e-164	3.85942e-163	-1.28403e-163	3.82471e-163	-6.36505e-163	6.51481e-163	-8.56331e-163	2.19806e-163	3.7033e-163	1.43756e-162	-2.43895e-163	1.18402e-163	4.18886e-163	-5.61681e-163	0
1.70279e-163	-8.12128e-163	-4.98308e-164	7.5678e-164	5.8241e-163	-1.3514e-162	-1.23965e-164	5.12222e-165	-4.08641e-163	4.7082e-163	3.76093e-163	-2.53826e-164	-9.05067e-163	1.2192e-163	2.03079e-163	5.42997e-164	5.01943e-164	3.85942e-163	-1.28403e-163	3.82471e-163	-6.36505e-163	6.51481e-163	-8.56331e-163	2.19806e-163	3.7033e-163	1.43756e-162	-2.43895e-163	1.18402e-163	4.18886e-163	-5.61681e-163	0
1.70279e-163	-8.12128e-163	-4.98308e-164	7.5678e-164	5.8241e-163	-1.3514e-162	-1.23965e-164	5.12222e-165	-4.08641e-163	4.7082e-163	3.76093e-163	-2.53826e-164	-9.05067e-163	1.2192e-163	2.03079e-163	5.42997e-164	5.01943e-164	3.85942e-163	-1.28403e-163	3.82471e-163	-6.36505e-163	6.51481e-163	-8.56331e-163	2.19806e-163	3.7033e-163	1.43756e-162	-2.43895e-163	1.18402e-163	4.18886e-163	-5.61681e-163	0
1.70279e-163	-8.12128e-163	-4.98308e-164	7.5678e-164	5.8241e-163	-1.3514e-162	-1.23965e-164	5.12222e-165	-4.08641e-163	4.7082e-163	3.76093e-163	-2.53826e-164	-9.05067e-163	1.2192e-163	2.03079e-163	5.42997e-164	5.01943e-164	3.85942e-163	-1.28403e-163	3.82471e-163	-6.36505e-163	6.51481e-163	-8.56331e-163	2.19806e-163	3.7033e-163	1.43756e-162	-2.43895e-163	1.18402e-163	4.18886e-163	-5.61681e-163	0
1.70279e-163	-8.12128e-163	-4.98308e-164	7.5678e-164	5.8241e-163	-1.3514e-162	-1.23965e-164	5.12222e-165	-4.08641e-163	4.7082e-163	3.76093e-163	-2.53826e-164	-9.05067e-163	1.2192e-163	2.03079e-163	5.42997e-164	5.01943e-164	3.85942e-163	-1.28403e-163	3.82471e-163	-6.36505e-163	6.51481e-163	-8.56331e-163	2.19806e-163	3.7033e-163	1.43756e-162	-2.43895e-163	1.18402e-163	4.18886e-163	-5.61681e-163	0
1.70279e-163	-8.12128e-163	-4.98308e-164	7.5678e-164	5.8241e-163	-1.3514e-162	-1.23965e-164	5.12222e-165	-4.08641e-163	4.7082e-163	3.76093e-163	-2.53826e-164	-9.05067e-163	1.2192e-163	2.03079e-163	5.42997e-164	5.01943e-164	3.85942e-163	-1.28403e-163	3.82471e-163	-6.36505e-163	6.51481e-163	-8.56331e-163	2.19806e-163	3.7033e-163	1.43756e-162	-2.43895e-163	1.18402e-163	4.18886e-163	-5.61681e-163	0
1.70279e-163	-8.12128e-163	-4.98308e-164	7.5678e-164	5.8241e-163	-1.3514e-162	-1.23965e-164	5.12222e-165	-4.08641e-163	4.7082e-163	3.76093e-163	-2.53826e-164	-9.05067e-163	1.2192e-163	2.03079e-163	5.42997e-164	5.01943e-164	3.85942e-163	-1.28403e-163	3.82471e-163	-6.36505e-163	6.51481e-163	-8.56331e-163	2.19806e-163	3.7033e-163	1.43756e-162	-2.43895e-163	1.18402e-163	4.18886e-163	-5.61681e-163	0
1.70279e-163	-8.12128e-163	-4.98308e-164	7.5678e-164	5.8241e-163	-1.3514e-162	-1.23965e-164	5.12222e-165	-4.08641e-163	4.7082e-163	3.76093e-163	-2.53826e-164	-9.05067e-163	1.2192e-163	2.03079e-163	5.42997e-164	5.01943e-164	3.85942e-163	-1.28403e-163	3.82471e-163	-6.36505e-163	6.51481e-163	-8.56331e-163	2.19806e-163	3.7033e-163	1.43756e-162	-2.43895e-163	1.18402e-163	4.18886e-163	-5.61681e-163	0
1.70279e-163	-8.12128e-163	-4.98308e-164	7.5678e-164	5.8241e-163	-1.3514e-162	-1.23965e-164	5.12222e-165	-4.08641e-163	4.7082e-163	3.76093e-163	-2.53826e-164	-9.05067e-163	1.2192e-163	2.03079e-163	5.42997e-164	5.01943e-164	3.85942e-163	-1.28403e-163	3.82471e-163	-6.36505e-163	6.51481e-163	-8.56331e-163	2.19806e-163	3.7033e-163	1.43756e-162	-2.43895e-163	1.18402e-163	4.18886e-163	-5.61681e-163	0
1.70279e-163	-8.12128e-163	-4.98308e-164	7.5678e-164	5.8241e-163	-1.3514e-162	-1.23965e-164	5.12222e-165	-4.08641e-163	4.7082e-163	3.76093e-163	-2.53826e-164	-9.05067e-163	1.2192e-163	2.03079e-163	5.42997e-164	5.01943e-164	3.85942e-163	-1.28403e-163	3.82471e-163	-6.36505e-163	6.51481e-163	-8.56331e-163	2.19806e-163	3.7033e-163	1.43756e-162	-2.43895e-163	1.18402e-163	4.18886e-163	-5.61681e-163	0
1.70279e-163	-8.12128e-163	-4.98308e-164	7.5678e-164	5.8241e-163	-1.3514e-162	-1.23965e-164	5.12222e-165	-4.08641e-163	4.7082e-163	3.76093e-163	-2.53826e-164	-9.05067e-163	1.2192e-163	2.03079e-163	5.42997e-164	5.01943e-164	3.85942e-163	-1.28403e-163	3.82471e-163	-6.36505e-163	6.51481e-163	-8.56331e-163	2.19806e-163	3.7033e-163	1.43756e-162	-2.43895e-163	1.18402e-163	4.18886e-163	-5.61681e-163	0
1.70279e-163	-8.12128e-163	-4.98308e-164	7.5678e-164	5.8241e-163	-1.3514e-162	-1.23965e-164	5.12222e-165	-4.08641e-163	4.7082e-163	3.76093e-163	-2.53826e-164	-9.05067e-163	1.2192e-163	2.03079e-163	5.42997e-164	5.01943e-164	3.85942e-163	-1.28403e-163	3.82471e-163	-6.36505e-163	6.51481e-163	-8.56331e-163	2.19806e-163	3.7033e-163	1.43756e-162	-2.43895e-163	1.18402e-163	4.18886e-163	-5.61681e-163	0
1.70279e-163	-8.12128e-163	-4.98308e-164	7.5678e-164	5.8241e-163	-1.3514e-162	-1.23965e-164	5.12222e-165	-4.08641e-163	4.7082e-163	3.76093e-163	-2.53826e-164	-9.05067e-163	1.2192e-163	2.03079e-163	5.42997e-164	5.01943e-164	3.85942e-163	-1.28403e-163	3.82471e-163	-6.36505e-163	6.51481e-163	-8.56331e-163	2.19806e-163	3.7033e-163	1.43756e-162	-2.43895e-163	1.18402e-163	4.18886e-163	-5.61681e-163	0
1.70279e-163	-8.12128e-163	-4.98308e-164	7.5678e-164	5.8241e-163	-1.3514e-162	-1.23965e-164	5.12222e-165	-4.08641e-163	4.7082e-163	3.76093e-163	-2.53826e-164	-9.05067e-163	1.2192e-163	2.03079e-163	5.42997e-164	5.01943e-164	3.85942e-163	-1.28403e-163	3.82471e-163	-6.36505e-163	6.51481e-163	-8.56331e-163	2.19806e-163	3.7033e-163	1.43756e-162	-2.43895e-163	1.18402e-163	4.18886e-163	-5.61681e-163	0
1.70279e-163	-8.12128e-163	-4.98308e-164	7.5678e-164	5.8241e-163	-1.3514e-162	-1.23965e-164	5.12222e-165	-4.08641e-163	4.7082e-163	3.76093e-163	-2.53826e-164	-9.05067e-163	1.2192e-163	2.03079e-163	5.42997e-164	5.01943e-164	3.85942e-163	-1.28403e-163	3.82471e-163	-6.36505e-163	6.51481e-163	-8.56331e-163	2.19806e-163	3.7033e-163	1.43756e-162	-2.43895e-163	1.18402e-163	4.18886e-163	-5.61681e-163	0
1.70279e-163	-8.12128e-163	-4.98308e-164	7.5678e-164	5.8241e-163	-1.3514e-162	-1.23965e-164	5.12222e-165	-4.08641e-163	4.7082e-163	3.76093e-163	-2.53826e-164	-9.05067e-163	1.2192e-163	2.03079e-163	5.42997e-164	5.01943e-164	3.85942e-163	-1.28403e-163	3.82471e-163	-6.36505e-163	6.51481e-163	-8.56331e-163	2.19806e-163	3.7033e-163	1.43756e-162	-2.43895e-163	1.18402e-163	4.18886e-163	-5.61681e-163	0
1.70279e-163	-8.12128e-163	-4.98308e-164	7.5678e-164	5.8241e-163	-1.3514e-162	-1.23965e-164	5.12222e-165	-4.08641e-163	4.7082e-163	3.76093e-163	-2.53826e-164	-9.05067e-163	1.2192e-163	2.03079e-163	5.42997e-164	5.01943e-164	3.85942e-163	-1.28403e-163	3.82471e-163	-6.36505e-163	6.51481e-163	-8.56331e-163	2.19806e-163	3.7033e-163	1.43756e-162	-2.43895e-163	1.18402e-163	4.18886e-163	-5.61681e-163	0
1.70279e-163	-8.12128e-163	-4.98308e-164	7.5678e-164	5.8241e-163	-1.3514e-162	-1.23965e-164	5.12222e-165	-4.08641e-163	4.7082e-163	3.76093e-163	-2.53826e-164	-9.05067e-163	1.2192e-163	2.03079e-163	5.42997e-164	5.01943e-164	3.85942e-163	-1.28403e-163	3.82471e-163	-6.36505e-163	6.51481e-163	-8.56331e-163	2.19806e-163	3.7033e-163	1.43756e-162	-2.43895e-163	1.18402e-163	4.18886e-163	-5.61681e-163	0
1.70279e-163	-8.12128e-163	-4.98308e-164	7.5678e-164	5.8241e-163	-1.3514e-162	-1.23965e-164	5.12222e-165	-4.08641e-163	4.7082e-163	3.76093e-163	-2.53826e-164	-9.05067e-163	1.2192e-163	2.03079e-163	5.42997e-164	5.01943e-164	3.85942e-163	-1.28403e-163	3.82471e-163	-6.36505e-163	6.51481e-163	-8.56331e-163	2.19806e-163	3.7033e-163	1.43756e-162	-2.43895e-163	1.18402e-163	4.18886e-163	-5.61681e-163	0
1.70279e-163	-8.12128e-163	-4.98308e-164	7.5678e-164	5.8241e-163	-1.3514e-162	-1.23965e-164	5.12222e-165	-4.08641e-163	4.7082e-163	3.76093e-163	-2.53826e-164	-9.05067e-163	1.2192e-163	2.03079e-163	5.42997e-164	5.01943e-164	3.85942e-163	-1.28403e-163	3.82471e-163	-6.36505e-163	6.51481e-163	-8.56331e-163	2.19806e-163	3.7033e-163	1.43756e-162	-2.43895e-163	1.18402e-163	4.18886e-163	-5.61681e-163	0
1.70279e-163	-8.12128e-163	-4.98308e-164	7.5678e-164	5.8241e-163	-1.3514e-162	-1.23965e-164	5.12222e-165	-4.08641e-163	4.7082e-163	3.76093e-163	-2.53826e-164	-9.05067e-163	1.2192e-163	2.03079e-163	5.42997e-164	5.01943e-164	3.85942e-163	-1.28403e-163	3.82471e-163	-6.36505e-163	6.51481e-163	-8.56331e-163	2.19806e-163	3.7033e-163	1.43756e-162	-2.43895e-163	1.18402e-163	4.18886e-163	-5.61681e-163	0
1.70279e-163	-8.12128e-163	-4.98308e-164	7.5678e-164	5.8241e-163	-1.3514e-162	-1.23965e-164	5.12222e-165	-4.08641e-163	4.7082e-163	3.76093e-163	-2.53826e-164	-9.05067e-163	1.2192e-163	2.03079e-163	5.42997e-164	5.01943e-164	3.85942e-163	-1.28403e-163	3.82471e-163	-6.36505e-163	6.51481e-163	-8.56331e-163	2.19806e-163	3.7033e-163	1.43756e-162	-2.43895e-163	1.18402e-163	4.18886e-163	-5.61681e-163	0
1.70279e-163	-8.12128e-163	-4.98308e-164	7.5678e-164	5.8241e-163	-1.3514e-162	-1.23965e-164	5.12222e-165	-4.08641e-163	4.7082e-163	3.76093e-163	-2.53826e-164	-9.05067e-163	1.2192e-163	2.03079e-163	5.42997e-164	5.01943e-164	3.85942e-163	-1.28403e-163	3.82471e-163	-6.36505e-163	6.51481e-163	-8.56331e-163	2.19806e-163	3.7033e-163	1.43756e-162	-2.43895e-163	1.18402e-163	4.18886e-163	-5.61681e-163	0
1.70279e-163	-8.12128e-163	-4.98308e-164	7.5678e-164	5.8241e-163	-1.3514e-162	-1.23965e-164	5.12222e-165	-4.08641e-163	4.7082e-163	3.76093e-163	-2.53826e-164	-9.05067e-163	1.2192e-163	2.03079e-163	5.42997e-164	5.01943e-164	3.85942e-163	-1.28403e-163	3.82471e-163	-6.36505e-163	6.51481e-163	-8.56331e-163	2.19806e-163	3.7033e-163	1.43756e-162	-2.43895e-163	1.18402e-163	4.18886e-163	-5.61681e-163	0
1.70279e-163	-8.12128e-163	-4.98308e-164	7.5678e-164	5.8241e-163	-1.3514e-162	-1.23965e-164	5.12222e-165	-4.08641e-163	4.7082e-163	3.76093e-163	-2.53826e-164	-9.05067e-163	1.2192e-163	2.03079e-163	5.42997e-164	5.01943e-164	3.85942e-163	-1.28403e-163	3.82471e-163	-6.36505e-163	6.51481e-163	-8.56331e-163	2.19806e-163	3.7033e-163	1.43756e-162	-2.43895e-163	1.18402e-163	4.18886e-163	-5.61681e-163	0
1.70279e-163	-8.12128e-163	-4.98308e-164	7.5678e-164	5.8241e-163	-1.3514e-162	-1.23965e-164	5.12222e-165	-4.08641e-163	4.7082e-163	3.76093e-163	-2.53826e-164	-9.05067e-163	1.2192e-163	2.03079e-163	5.42997e-164	5.01943e-164	3.85942e-163	-1.28403e-163	3.82471e-163	-6.36505e-163	6.51481e-163	-8.56331e-163	2.19806e-163	3.7033e-163	1.43756e-162	-2.43895e-163	1.18402e-163	4.18886e-163	-5.61681e-163	0
1.70279e-163	-8.12128e-163	-4.98308e-164	7.5678e-164	5.8241e-163	-1.3514e-162	-1.23965e-164	5.12222e-165	-4.08641e-163	4.7082e-163	3.76093e-163	-2.53826e-164	-9.05067e-163	1.2192e-163	2.03079e-163	5.42997e-164	5.01943e-164	3.85942e-163	-1.28403e-163	3.82471e-163	-6.36505e-163	6.51481e-163	-8.56331e-163	2.19806e-163	3.7033e-163	1.43756e-162	-2.43895e-163	1.18402e-163	4.18886e-163	-5.61681e-163	0
1.70279e-163	-8.12128e-163	-4.98308e-164	7.5678e-164	5.8241e-163	-1.3514e-162	-1.23965e-164	5.12222e-165	-4.08641e-163	4.7082e-163	3.76093e-163	-2.53826e-164	-9.05067e-163	1.2192e-163	2.03079e-163	5.42997e-164	5.01943e-164	3.85942e-163	-1.28403e-163	3.82471e-163	-6.36505e-163	6.51481e-163	-8.56331e-163	2.19806e-163	3.7033e-163	1.43756e-162	-2.43895e-163	1.18402e-163	4.18886e-163	-5.61681e-163	0
1.70279e-163	-8.12128e-163	-4.98308e-164	7.5678e-164	5.8241e-163	-1.3514e-162	-1.23965e-164	5.12222e-165	-4.08641e-163	4.7082e-163	3.76093e-163	-2.53826e-164	-9.05067e-163	1.2192e-163	2.03079e-163	5.42997e-164	5.01943e-164	3.85942e-163	-1.28403e-163	3.82471e-163	-6.36505e-163	6.51481e-163	-8.56331e-163	2.19806e-163	3.7033e-163	1.43756e-162	-2.43895e-163	1.18402e-163	4.18886e-163	-5.61681e-163	0
1.70279e-163	-8.12128e-163	-4.98308e-164	7.5678e-164	5.8241e-163	-1.3514e-162	-1.23965e-164	5.12222e-165	-4.08641e-163	4.7082e-163	3.76093e-163	-2.53826e-164	-9.05067e-163	1.2192e-163	2.03079e-163	5.42997e-164	5.01943e-164	3.85942e-163	-1.28403e-163	3.82471e-163	-6.36505e-163	6.51481e-163	-8.56331e-163	2.19806e-163	3.7033e-163	1.43756e-162	-2.43895e-163	1.18402e-163	4.18886e-163	-5.61681e-163	0
1.70279e-163	-8.12128e-163	-4.98308e-164	7.5678e-164	5.8241e-163	-1.3514e-162	-1.23965e-164	5.12222e-165	-4.08641e-163	4.7082e-163	3.76093e-163	-2.53826e-164	-9.05067e-163	1.2192e-163	2.03079e-163	5.42997e-164	5.01943e-164	3.85942e-163	-1.28403e-163	3.82471e-163	-6.36505e-163	6.51481e-163	-8.56331e-163	2.19806e-163	3.7033e-163	1.43756e-162	-2.43895e-163	1.18402e-163	4.18886e-163	-5.61681e-163	0
1.70279e-163	-8.12128e-163	-4.98308e-164	7.5678e-164	5.8241e-163	-1.3514e-162	-1.23965e-164	5.12222e-165	-4.08641e-163	4.7082e-163	3.76093e-163	-2.53826e-164	-9.05067e-163	1.2192e-163	2.03079e-163	5.42997e-164	5.01943e-164	3.85942e-163	-1.28403e-163	3.82471e-163	-6.36505e-163	6.51481e-163	-8.56331e-163	2.19806e-163	3.7033e-163	1.43756e-162	-2.43895e-163	1.18402e-163	4.18886e-163	-5.61681e-163	0
1.70279e-163	-8.12128e-163	-4.98308e-164	7.5678e-164	5.8241e-163	-1.3514e-162	-1.23965e-164	5.12222e-165	-4.08641e-163	4.7082e-163	3.76093e-163	-2.53826e-164	-9.05067e-163	1.2192e-163	2.03079e-163	5.42997e-164	5.01943e-164	3.85942e-163	-1.28403e-163	3.82471e-163	-6.36505e-163	6.51481e-163	-8.56331e-163	2.19806e-163	3.7033e-163	1.43756e-162	-2.43895e-163	1.18402e-163	4.18886e-163	-5.61681e-163	0
1.70279e-163	-8.12128e-163	-4.98308e-164	7.5678e-164	5.8241e-163	-1.3514e-162	-1.23965e-164	5.12222e-165	-4.08641e-163	4.7082e-163	3.76093e-163	-2.53826e-164	-9.05067e-163	1.2192e-163	2.03079e-163	5.42997e-164	5.01943e-164	3.85942e-163	-1.28403e-163	3.82471e-163	-6.36505e-163	6.51481e-163	-8.56331e-163	2.19806e-163	3.7033e-163	1.43756e-162	-2.43895e-163	1.18402e-163	4.18886e-163	-5.61681e-163	0
1.70279e-163	-8.12128e-163	-4.98308e-164	7.5678e-164	5.8241e-163	-1.3514e-162	-1.23965e-164	5.12222e-165	-4.08641e-163	4.7082e-163	3.76093e-163	-2.53826e-164	-9.05067e-163	1.2192e-163	2.03079e-163	5.42997e-164	5.01943e-164	3.85942e-163	-1.28403e-163	3.82471e-163	-6.36505e-163	6.51481e-163	-8.56331e-163	2.19806e-163	3.7033e-163	1.43756e-162	-2.43895e-163	1.18402e-163	4.18886e-163	-5.61681e-163	0
1.70279e-163	-8.12128e-163	-4.98308e-164	7.5678e-164	5.8241e-163	-1.3514e-162	-1.23965e-164	5.12222e-165	-4.08641e-163	4.7082e-163	3.76093e-163	-2.53826e-164	-9.05067e-163	1.2192e-163	2.03079e-163	5.42997e-164	5.01943e-164	3.85942e-163	-1.28403e-163	3.82471e-163	-6.36505e-163	6.51481e-163	-8.56331e-163	2.19806e-163	3.7033e-163	1.43756e-162	-2.43895e-163	1.18402e-163	4.18886e-163	-5.61681e-163	0
1.70279e-163	-8.12128e-163	-4.98308e-164	7.5678e-164	5.8241e-163	-1.3514e-162	-1.23965e-164	5.12222e-165	-4.08641e-163	4.7082e-163	3.76093e-163	-2.53826e-164	-9.05067e-163	1.2192e-163	2.03079e-163	5.42997e-164	5.01943e-164	3.85942e-163	-1.28403e-163	3.82471e-163	-6.36505e-163	6.51481e-163	-8.56331e-163	2.19806e-163	3.7033e-163	1.43756e-162	-2.43895e-163	1.18402e-163	4.18886e-163	-5.61681e-163	0
1.70279e-163	-8.12128e-163	-4.98308e-164	7.5678e-164	5.8241e-163	-1.3514e-162	-1.23965e-164	5.12222e-165	-4.08641e-163	4.7082e-163	3.76093e-163	-2.53826e-164	-9.05067e-163	1.2192e-163	2.03079e-163	5.42997e-164	5.01943e-164	3.85942e-163	-1.28403e-163	3.82471e-163	-6.36505e-163	6.51481e-163	-8.56331e-163	2.19806e-163	3.7033e-163	1.43756e-162	-2.43895e-163	1.18402e-163	4.18886e-163	-5.61681e-163	0
1.70279e-163	-8.12128e-163	-4.98308e-164	7.5678e-164	5.8241e-163	-1.3514e-162	-1.23965e-164	5.12222e-165	-4.08641e-163	4.7082e-163	3.76093e-163	-2.53826e-164	-9.05067e-163	1.2192e-163	2.03079e-163	5.42997e-164	5.01943e-164	3.85942e-163	-1.28403e-163	3.82471e-163	-6.36505e-163	6.51481e-163	-8.56331e-163	2.19806e-163	3.7033e-163	1.43756e-162	-2.43895e-163	1.18402e-163	4.18886e-163	-5.61681e-163	0
1.70279e-163	-8.12128e-163	-4.98308e-164	7.5678e-164	5.8241e-163	-1.3514e-162	-1.23965e-164	5.12222e-165	-4.08641e-163	4.7082e-163	3.76093e-163	-2.53826e-164	-9.05067e-163	1.2192e-163	2.03079e-163	5.42997e-164	5.01943e-164	3.85942e-163	-1.28403e-163	3.82471e-163	-6.36505e-163	6.51481e-163	-8.56331e-163	2.19806e-163	3.7033e-163	1.43756e-162	-2.43895e-163	1.18402e-163	4.18886e-163	-5.61681e-163	0
1.70279e-163	-8.12128e-163	-4.98308e-164	7.5678e-164	5.8241e-163	-1.3514e-162	-1.23965e-164	5.12222e-165	-4.08641e-163	4.7082e-163	3.76093e-163	-2.53826e-164	-9.05067e-163	1.2192e-163	2.03079e-163	5.42997e-164	5.01943e-164	3.85942e-163	-1.28403e-163	3.82471e-163	-6.36505e-163	6.51481e-163	-8.56331e-163	2.19806e-163	3.7033e-163	1.43756e-162	-2.43895e-163	1.18402e-163	4.18886e-163	-5.61681e-163	0
1.70279e-163	-8.12128e-163	-4.98308e-164	7.5678e-164	5.8241e-163	-1.3514e-162	-1.23965e-164	5.12222e-165	-4.08641e-163	4.7082e-163	3.76093e-163	-2.53826e-164	-9.05067e-163	1.2192e-163	2.03079e-163	5.42997e-164	5.01943e-164	3.85942e-163	-1.28403e-163	3.82471e-163	-6.36505e-163	6.51481e-163	-8.56331e-163	2.19806e-163	3.7033e-163	1.43756e-162	-2.43895e-163	1.18402e-163	4.18886e-163	-5.61681e-163	0
1.70279e-163	-8.12128e-163	-4.98308e-164	7.5678e-164	5.8241e-163	-1.3514e-162	-1.23965e-164	5.12222e-165	-4.08641e-163	4.7082e-163	3.76093e-163	-2.53826e-164	-9.05067e-163	1.2192e-163	2.03079e-163	5.42997e-164	5.01943e-164	3.85942e-163	-1.28403e-163	3.82471e-163	-6.36505e-163	6.51481e-163	-8.56331e-163	2.19806e-163	3.7033e-163	1.43756e-162	-2.43895e-163	1.18402e-163	4.18886e-163	-5.61681e-163	0
1.70279e-163	-8.12128e-163	-4.98308e-164	7.5678e-164	5.8241e-163	-1.3514e-162	-1.23965e-164	5.12222e-165	-4.08641e-163	4.7082e-163	3.76093e-163	-2.53826e-164	-9.05067e-163	1.2192e-163	2.03079e-163	5.42997e-164	5.01943e-164	3.85942e-163	-1.28403e-163	3.82471e-163	-6.36505e-163	6.51481e-163	-8.56331e-163	2.19806e-163	3.7033e-163	1.43756e-162	-2.43895e-163	1.18402e-163	4.18886e-163	-5.61681e-163	0
1.70279e-163	-8.12128e-163	-4.98308e-164	7.5678e-164	5.8241e-163	-1.3514e-162	-1.23965e-164	5.12222e-165	-4.08641e-163	4.7082e-163	3.76093e-163	-2.53826e-164	-9.05067e-163	1.2192e-163	2.03079e-163	5.42997e-164	5.01943e-164	3.85942e-163	-1.28403e-163	3.82471e-163	-6.36505e-163	6.51481e-163	-8.56331e-163	2.19806e-163	3.7033e-163	1.43756e-162	-2.43895e-163	1.18402e-163	4.18886e-163	-5.61681e-163	0
1.70279e-163	-8.12128e-163	-4.98308e-164	7.5678e-164	5.8241e-163	-1.3514e-162	-1.23965e-164	5.12222e-165	-4.08641e-163	4.7082e-163	3.76093e-163	-2.53826e-164	-9.05067e-163	1.2192e-163	2.03079e-163	5.42997e-164	5.01943e-164	3.85942e-163	-1.28403e-163	3.82471e-163	-6.36505e-163	6.51481e-163	-8.56331e-163	2.19806e-163	3.7033e-163	1.43756e-162	-2.43895e-163	1.18402e-163	4.18886e-163	-5.61681e-163	0
1.70279e-163	-8.12128e-163	-4.98308e-164	7.5678e-164	5.8241e-163	-1.3514e-162	-1.23965e-164	5.12222e-165	-4.08641e-163	4.7082e-163	3.76093e-163	-2.53826e-164	-9.05067e-163	1.2192e-163	2.03079e-163	5.42997e-164	5.01943e-164	3.85942e-163	-1.28403e-163	3.82471e-163	-6.36505e-163	6.51481e-163	-8.56331e-163	2.19806e-163	3.7033e-163	1.43756e-162	-2.43895e-163	1.18402e-163	4.18886e-163	-5.61681e-163	0
1.70279e-163	-8.12128e-163	-4.98308e-164	7.5678e-164	5.8241e-163	-1.3514e-162	-1.23965e-164	5.12222e-165	-4.08641e-163	4.7082e-163	3.76093e-163	-2.53826e-164	-9.05067e-163	1.2192e-163	2.03079e-163	5.42997e-164	5.01943e-164	3.85942e-163	-1.28403e-163	3.82471e-163	-6.36505e-163	6.51481e-163	-8.56331e-163	2.19806e-163	3.7033e-163	1.43756e-162	-2.43895e-163	1.18402e-163	4.18886e-163	-5.61681e-163	0
1.70279e-163	-8.12128e-163	-4.98308e-164	7.5678e-164	5.8241e-163	-1.3514e-162	-1.23965e-164	5.12222e-165	-4.08641e-163	4.7082e-163	3.76093e-163	-2.53826e-164	-9.05067e-163	1.2192e-163	2.03079e-163	5.42997e-164	5.01943e-164	3.85942e-163	-1.28403e-163	3.82471e-163	-6.36505e-163	6.51481e-163	-8.56331e-163	2.19806e-163	3.7033e-163	1.43756e-162	-2.43895e-163	1.18402e-163	4.18886e-163	-5.61681e-163	0
1.70279e-163	-8.12128e-163	-4.98308e-164	7.5678e-164	5.8241e-163	-1.3514e-162	-1.23965e-164	5.12222e-165	-4.08641e-163	4.7082e-163	3.76093e-163	-2.53826e-164	-9.05067e-163	1.2192e-163	2.03079e-163	5.42997e-164	5.01943e-164	3.85942e-163	-1.28403e-163	3.82471e-163	-6.36505e-163	6.51481e-163	-8.56331e-163	2.19806e-163	3.7033e-163	1.43756e-162	-2.43895e-163	1.18402e-163	4.18886e-163	-5.61681e-163	0
1.70279e-163	-8.12128e-163	-4.98308e-164	7.5678e-164	5.8241e-163	-1.3514e-162	-1.23965e-164	5.12222e-165	-4.08641e-163	4.7082e-163	3.76093e-163	-2.53826e-164	-9.05067e-163	1.2192e-163	2.03079e-163	5.42997e-164	5.01943e-164	3.85942e-163	-1.28403e-163	3.82471e-163	-6.36505e-163	6.51481e-163	-8.56331e-163	2.19806e-163	3.7033e-163	1.43756e-162	-2.43895e-163	1.18402e-163	4.18886e-163	-5.61681e-163	0
1.70279e-163	-8.12128e-163	-4.98308e-164	7.5678e-164	5.8241e-163	-1.3514e-162	-1.23965e-164	5.12222e-165	-4.08641e-163	4.7082e-163	3.76093e-163	-2.53826e-164	-9.05067e-163	1.2192e-163	2.03079e-163	5.42997e-164	5.01943e-164	3.85942e-163	-1.28403e-163	3.82471e-163	-6.36505e-163	6.51481e-163	-8.56331e-163	2.19806e-163	3.7033e-163	1.43756e-162	-2.43895e-163	1.18402e-163	4.18886e-163	-5.61681e-163	0
1.70279e-163	-8.12128e-163	-4.98308e-164	7.5678e-164	5.8241e-163	-1.3514e-162	-1.23965e-164	5.12222e-165	-4.08641e-163	4.7082e-163	3.76093e-163	-2.53826e-164	-9.05067e-163	1.2192e-163	2.03079e-163	5.42997e-164	5.01943e-164	3.85942e-163	-1.28403e-163	3.82471e-163	-6.36505e-163	6.51481e-163	-8.56331e-163	2.19806e-163	3.7033e-163	1.43756e-162	-2.43895e-163	1.18402e-163	4.18886e-163	-5.61681e-163	0
1.70279e-163	-8.12128e-163	-4.98308e-164	7.5678e-164	5.8241e-163	-1.3514e-162	-1.23965e-164	5.12222e-165	-4.08641e-163	4.7082e-163	3.76093e-163	-2.53826e-164	-9.05067e-163	1.2192e-163	2.03079e-163	5.42997e-164	5.01943e-164	3.85942e-163	-1.28403e-163	3.82471e-163	-6.36505e-163	6.51481e-163	-8.56331e-163	2.19806e-163	3.7033e-163	1.43756e-162	-2.43895e-163	1.18402e-163	4.18886e-163	-5.61681e-163	0
1.70279e-163	-8.12128e-163	-4.98308e-164	7.5678e-164	5.8241e-163	-1.3514e-162	-1.23965e-164	5.12222e-165	-4.08641e-163	4.7082e-163	3.76093e-163	-2.53826e-164	-9.05067e-163	1.2192e-163	2.03079e-163	5.42997e-164	5.01943e-164	3.85942e-163	-1.28403e-163	3.82471e-163	-6.36505e-163	6.51481e-163	-8.56331e-163	2.19806e-163	3.7033e-163	1.43756e-162	-2.43895e-163	1.18402e-163	4.18886e-163	-5.61681e-163	0
1.70279e-163	-8.12128e-163	-4.98308e-164	7.5678e-164	5.8241e-163	-1.3514e-162	-1.23965e-164	5.12222e-165	-4.08641e-163	4.7082e-163	3.76093e-163	-2.53826e-164	-9.05067e-163	1.2192e-163	2.03079e-163	5.42997e-164	5.01943e-164	3.85942e-163	-1.28403e-163	3.82471e-163	-6.36505e-163	6.51481e-163	-8.56331e-163	2.19806e-163	3.7033e-163	1.43756e-162	-2.43895e-163	1.18402e-163	4.18886e-163	-5.61681e-163	0
1.70279e-163	-8.12128e-163	-4.98308e-164	7.5678e-164	5.8241e-163	-1.3514e-162	-1.23965e-164	5.12222e-165	-4.08641e-163	4.7082e-163	3.76093e-163	-2.53826e-164	-9.05067e-163	1.2192e-163	2.03079e-163	5.42997e-164	5.01943e-164	3.85942e-163	-1.28403e-163	3.82471e-163	-6.36505e-163	6.51481e-163	-8.56331e-163	2.19806e-163	3.7033e-163	1.43756e-162	-2.43895e-163	1.18402e-163	4.18886e-163	-5.61681e-163	0
1.70279e-163	-8.12128e-163	-4.98308e-164	7.5678e-164	5.8241e-163	-1.3514e-162	-1.23965e-164	5.12222e-165	-4.08641e-163	4.7082e-163	3.76093e-163	-2.53826e-164	-9.05067e-163	1.2192e-163	2.03079e-163	5.42997e-164	5.01943e-164	3.85942e-163	-1.28403e-163	3.82471e-163	-6.36505e-163	6.51481e-163	-8.56331e-163	2.19806e-163	3.7033e-163	1.43756e-162	-2.43895e-163	1.18402e-163	4.18886e-163	-5.61681e-163	0
1.70279e-163	-8.12128e-163	-4.98308e-164	7.5678e-164	5.8241e-163	-1.3514e-162	-1.23965e-164	5.12222e-165	-4.08641e-163	4.7082e-163	3.76093e-163	-2.53826e-164	-9.05067e-163	1.2192e-163	2.03079e-163	5.42997e-164	5.01943e-164	3.85942e-163	-1.28403e-163	3.82471e-163	-6.36505e-163	6.51481e-163	-8.56331e-163	2.19806e-163	3.7033e-163	1.43756e-162	-2.43895e-163	1.18402e-163	4.18886e-163	-5.61681e-163	0
1.70279e-163	-8.12128e-163	-4.98308e-164	7.5678e-164	5.8241e-163	-1.3514e-162	-1.23965e-164	5.12222e-165	-4.08641e-163	4.7082e-163	3.76093e-163	-2.53826e-164	-9.05067e-163	1.2192e-163	2.03079e-163	5.42997e-164	5.01943e-164	3.85942e-163	-1.28403e-163	3.82471e-163	-6.36505e-163	6.51481e-163	-8.56331e-163	2.19806e-163	3.7033e-163	1.43756e-162	-2.43895e-163	1.18402e-163	4.18886e-163	-5.61681e-163	0
1.70279e-163	-8.12128e-163	-4.98308e-164	7.5678e-164	5.8241e-163	-1.3514e-162	-1.23965e-164	5.12222e-165	-4.08641e-163	4.7082e-163	3.76093e-163	-2.53826e-164	-9.05067e-163	1.2192e-163	2.03079e-163	5.42997e-164	5.01943e-164	3.85942e-163	-1.28403e-163	3.82471e-163	-6.36505e-163	6.51481e-163	-8.56331e-163	2.19806e-163	3.7033e-163	1.43756e-162	-2.43895e-163	1.18402e-163	4.18886e-163	-5.61681e-163	0
1.70279e-163	-8.12128e-163	-4.98308e-164	7.5678e-164	5.8241e-163	-1.3514e-162	-1.23965e-164	5.12222e-165	-4.08641e-163	4.7082e-163	3.76093e-163	-2.53826e-164	-9.05067e-163	1.2192e-163	2.03079e-163	5.42997e-164	5.01943e-164	3.85942e-163	-1.28403e-163	3.82471e-163	-6.36505e-163	6.51481e-163	-8.56331e-163	2.19806e-163	3.7033e-163	1.43756e-162	-2.43895e-163	1.18402e-163	4.18886e-163	-5.61681e-163	0
1.70279e-163	-8.12128e-163	-4.98308e-164	7.5678e-164	5.8241e-163	-1.3514e-162	-1.23965e-164	5.12222e-165	-4.08641e-163	4.7082e-163	3.76093e-163	-2.53826e-164	-9.05067e-163	1.2192e-163	2.03079e-163	5.42997e-164	5.01943e-164	3.85942e-163	-1.28403e-163	3.82471e-163	-6.36505e-163	6.51481e-163	-8.56331e-163	2.19806e-163	3.7033e-163	1.43756e-162	-2.43895e-163	1.18402e-163	4.18886e-163	-5.61681e-163	0
1.70279e-163	-8.12128e-163	-4.98308e-164	7.5678e-164	5.8241e-163	-1.3514e-162	-1.23965e-164	5.12222e-165	-4.08641e-163	4.7082e-163	3.76093e-163	-2.53826e-164	-9.05067e-163	1.2192e-163	2.03079e-163	5.42997e-164	5.01943e-164	3.85942e-163	-1.28403e-163	3.82471e-163	-6.36505e-163	6.51481e-163	-8.56331e-163	2.19806e-163	3.7033e-163	1.43756e-162	-2.43895e-163	1.18402e-163	4.18886e-163	-5.61681e-163	0
1.70279e-163	-8.12128e-163	-4.98308e-164	7.5678e-164	5.8241e-163	-1.3514e-162	-1.23965e-164	5.12222e-165	-4.08641e-163	4.7082e-163	3.76093e-163	-2.53826e-164	-9.05067e-163	1.2192e-163	2.03079e-163	5.42997e-164	5.01943e-164	3.85942e-163	-1.28403e-163	3.82471e-163	-6.36505e-163	6.51481e-163	-8.56331e-163	2.19806e-163	3.7033e-163	1.43756e-162	-2.43895e-163	1.18402e-163	4.18886e-163	-5.61681e-163	0
1.70279e-163	-8.12128e-163	-4.98308e-164	7.5678e-164	5.8241e-163	-1.3514e-162	-1.23965e-164	5.12222e-165	-4.08641e-163	4.7082e-163	3.76093e-163	-2.53826e-164	-9.05067e-163	1.2192e-163	2.03079e-163	5.42997e-164	5.01943e-164	3.85942e-163	-1.28403e-163	3.82471e-163	-6.36505e-163	6.51481e-163	-8.56331e-163	2.19806e-163	3.7033e-163	1.43756e-162	-2.43895e-163	1.18402e-163	4.18886e-163	-5.61681e-163	0
1.70279e-163	-8.12128e-163	-4.98308e-164	7.5678e-164	5.8241e-163	-1.3514e-162	-1.23965e-164	5.12222e-165	-4.08641e-163	4.7082e-163	3.76093e-163	-2.53826e-164	-9.05067e-163	1.2192e-163	2.03079e-163	5.42997e-164	5.01943e-164	3.85942e-163	-1.28403e-163	3.82471e-163	-6.36505e-163	6.51481e-163	-8.56331e-163	2.19806e-163	3.7033e-163	1.43756e-162	-2.43895e-163	1.18402e-163	4.18886e-163	-5.61681e-163	0
1.70279e-163	-8.12128e-163	-4.98308e-164	7.5678e-164	5.8241e-163	-1.3514e-162	-1.23965e-164	5.12222e-165	-4.08641e-163	4.7082e-163	3.76093e-163	-2.53826e-164	-9.05067e-163	1.2192e-163	2.03079e-163	5.42997e-164	5.01943e-164	3.85942e-163	-1.28403e-163	3.82471e-163	-6.36505e-163	6.51481e-163	-8.56331e-163	2.19806e-163	3.7033e-163	1.43756e-162	-2.43895e-163	1.18402e-163	4.18886e-163	-5.61681e-163	0
1.70279e-163	-8.12128e-163	-4.98308e-164	7.5678e-164	5.8241e-163	-1.3514e-162	-1.23965e-164	5.12222e-165	-4.08641e-163	4.7082e-163	3.76093e-163	-2.53826e-164	-9.05067e-163	1.2192e-163	2.03079e-163	5.42997e-164	5.01943e-164	3.85942e-163	-1.28403e-163	3.82471e-163	-6.36505e-163	6.51481e-163	-8.56331e-163	2.19806e-163	3.7033e-163	1.43756e-162	-2.43895e-163	1.18402e-163	4.18886e-163	-5.61681e-163	0
1.70279e-163	-8.12128e-163	-4.98308e-164	7.5678e-164	5.8241e-163	-1.3514e-162	-1.23965e-164	5.12222e-165	-4.08641e-163	4.7082e-163	3.76093e-163	-2.53826e-164	-9.05067e-163	1.2192e-163	2.03079e-163	5.42997e-164	5.01943e-164	3.85942e-163	-1.28403e-163	3.82471e-163	-6.36505e-163	6.51481e-163	-8.56331e-163	2.19806e-163	3.7033e-163	1.43756e-162	-2.43895e-163	1.18402e-163	4.18886e-163	-5.61681e-163	0
1.70279e-163	-8.12128e-163	-4.98308e-164	7.5678e-164	5.8241e-163	-1.3514e-162	-1.23965e-164	5.12222e-165	-4.08641e-163	4.7082e-163	3.76093e-163	-2.53826e-164	-9.05067e-163	1.2192e-163	2.03079e-163	5.42997e-164	5.01943e-164	3.85942e-163	-1.28403e-163	3.82471e-163	-6.36505e-163	6.51481e-163	-8.56331e-163	2.19806e-163	3.7033e-163	1.43756e-162	-2.43895e-163	1.18402e-163	4.18886e-163	-5.61681e-163	0
1.70279e-163	-8.12128e-163	-4.98308e-164	7.5678e-164	5.8241e-163	-1.3514e-162	-1.23965e-164	5.12222e-165	-4.08641e-163	4.7082e-163	3.76093e-163	-2.53826e-164	-9.05067e-163	1.2192e-163	2.03079e-163	5.42997e-164	5.01943e-164	3.85942e-163	-1.28403e-163	3.82471e-163	-6.36505e-163	6.51481e-163	-8.56331e-163	2.19806e-163	3.7033e-163	1.43756e-162	-2.43895e-163	1.18402e-163	4.18886e-163	-5.61681e-163	0
1.70279e-163	-8.12128e-163	-4.98308e-164	7.5678e-164	5.8241e-163	-1.3514e-162	-1.23965e-164	5.12222e-165	-4.08641e-163	4.7082e-163	3.76093e-163	-2.53826e-164	-9.05067e-163	1.2192e-163	2.03079e-163	5.42997e-164	5.01943e-164	3.85942e-163	-1.28403e-163	3.82471e-163	-6.36505e-163	6.51481e-163	-8.56331e-163	2.19806e-163	3.7033e-163	1.43756e-162	-2.43895e-163	1.18402e-163	4.18886e-163	-5.61681e-163	0
1.70279e-163	-8.12128e-163	-4.98308e-164	7.5678e-164	5.8241e-163	-1.3514e-162	-1.23965e-164	5.12222e-165	-4.08641e-163	4.7082e-163	3.76093e-163	-2.53826e-164	-9.05067e-163	1.2192e-163	2.03079e-163	5.42997e-164	5.01943e-164	3.85942e-163	-1.28403e-163	3.82471e-163	-6.36505e-163	6.51481e-163	-8.56331e-163	2.19806e-163	3.7033e-163	1.43756e-162	-2.43895e-163	1.18402e-163	4.18886e-163	-5.61681e-163	0
1.70279e-163	-8.12128e-163	-4.98308e-164	7.5678e-164	5.8241e-163	-1.3514e-162	-1.23965e-164	5.12222e-165	-4.08641e-163	4.7082e-163	3.76093e-163	-2.53826e-164	-9.05067e-163	1.2192e-163	2.03079e-163	5.42997e-164	5.01943e-164	3.85942e-163	-1.28403e-163	3.82471e-163	-6.36505e-163	6.51481e-163	-8.56331e-163	2.19806e-163	3.7033e-163	1.43756e-162	-2.43895e-163	1.18402e-163	4.18886e-163	-5.61681e-163	0
1.70279e-163	-8.12128e-163	-4.98308e-164	7.5678e-164	5.8241e-163	-1.3514e-162	-1.23965e-164	5.12222e-165	-4.08641e-163	4.7082e-163	3.76093e-163	-2.53826e-164	-9.05067e-163	1.2192e-163	2.03079e-163	5.42997e-164	5.01943e-164	3.85942e-163	-1.28403e-163	3.82471e-163	-6.36505e-163	6.51481e-163	-8.56331e-163	2.19806e-163	3.7033e-163	1.43756e-162	-2.43895e-163	1.18402e-163	4.18886e-163	-5.61681e-163	0
1.70279e-163	-8.12128e-163	-4.98308e-164	7.5678e-164	5.8241e-163	-1.3514e-162	-1.23965e-164	5.12222e-165	-4.08641e-163	4.7082e-163	3.76093e-163	-2.53826e-164	-9.05067e-163	1.2192e-163	2.03079e-163	5.42997e-164	5.01943e-164	3.85942e-163	-1.28403e-163	3.82471e-163	-6.36505e-163	6.51481e-163	-8.56331e-163	2.19806e-163	3.7033e-163	1.43756e-162	-2.43895e-163	1.18402e-163	4.18886e-163	-5.61681e-163	0
1.70279e-163	-8.12128e-163	-4.98308e-164	7.5678e-164	5.8241e-163	-1.3514e-162	-1.23965e-164	5.12222e-165	-4.08641e-163	4.7082e-163	3.76093e-163	-2.53826e-164	-9.05067e-163	1.2192e-163	2.03079e-163	5.42997e-164	5.01943e-164	3.85942e-163	-1.28403e-163	3.82471e-163	-6.36505e-163	6.51481e-163	-8.56331e-163	2.19806e-163	3.7033e-163	1.43756e-162	-2.43895e-163	1.18402e-163	4.18886e-163	-5.61681e-163	0
1.70279e-163	-8.12128e-163	-4.98308e-164	7.5678e-164	5.8241e-163	-1.3514e-162	-1.23965e-164	5.12222e-165	-4.08641e-163	4.7082e-163	3.76093e-163	-2.53826e-164	-9.05067e-163	1.2192e-163	2.03079e-163	5.42997e-164	5.01943e-164	3.85942e-163	-1.28403e-163	3.82471e-163	-6.36505e-163	6.51481e-163	-8.56331e-163	2.19806e-163	3.7033e-163	1.43756e-162	-2.43895e-163	1.18402e-163	4.18886e-163	-5.61681e-163	0
1.70279e-163	-8.12128e-163	-4.98308e-164	7.5678e-164	5.8241e-163	-1.3514e-162	-1.23965e-164	5.12222e-165	-4.08641e-163	4.7082e-163	3.76093e-163	-2.53826e-164	-9.05067e-163	1.2192e-163	2.03079e-163	5.42997e-164	5.01943e-164	3.85942e-163	-1.28403e-163	3.82471e-163	-6.36505e-163	6.51481e-163	-8.56331e-163	2.19806e-163	3.7033e-163	1.43756e-162	-2.43895e-163	1.18402e-163	4.18886e-163	-5.61681e-163	0
1.70279e-163	-8.12128e-163	-4.98308e-164	7.5678e-164	5.8241e-163	-1.3514e-162	-1.23965e-164	5.12222e-165	-4.08641e-163	4.7082e-163	3.76093e-163	-2.53826e-164	-9.05067e-163	1.2192e-163	2.03079e-163	5.42997e-164	5.01943e-164	3.85942e-163	-1.28403e-163	3.82471e-163	-6.36505e-163	6.51481e-163	-8.56331e-163	2.19806e-163	3.7033e-163	1.43756e-162	-2.43895e-163	1.18402e-163	4.18886e-163	-5.61681e-163	0
1.70279e-163	-8.12128e-163	-4.98308e-164	7.5678e-164	5.8241e-163	-1.3514e-162	-1.23965e-164	5.12222e-165	-4.08641e-163	4.7082e-163	3.76093e-163	-2.53826e-164	-9.05067e-163	1.2192e-163	2.03079e-163	5.42997e-164	5.01943e-164	3.85942e-163	-1.28403e-163	3.82471e-163	-6.36505e-163	6.51481e-163	-8.56331e-163	2.19806e-163	3.7033e-163	1.43756e-162	-2.43895e-163	1.18402e-163	4.18886e-163	-5.61681e-163	0
1.70279e-163	-8.12128e-163	-4.98308e-164	7.5678e-164	5.8241e-163	-1.3514e-162	-1.23965e-164	5.12222e-165	-4.08641e-163	4.7082e-163	3.76093e-163	-2.53826e-164	-9.05067e-163	1.2192e-163	2.03079e-163	5.42997e-164	5.01943e-164	3.85942e-163	-1.28403e-163	3.82471e-163	-6.36505e-163	6.51481e-163	-8.56331e-163	2.19806e-163	3.7033e-163	1.43756e-162	-2.43895e-163	1.18402e-163	4.18886e-163	-5.61681e-163	0
1.70279e-163	-8.12128e-163	-4.98308e-164	7.5678e-164	5.8241e-163	-1.3514e-162	-1.23965e-164	5.12222e-165	-4.08641e-163	4.7082e-163	3.76093e-163	-2.53826e-164	-9.05067e-163	1.2192e-163	2.03079e-163	5.42997e-164	5.01943e-164	3.85942e-163	-1.28403e-163	3.82471e-163	-6.36505e-163	6.51481e-163	-8.56331e-163	2.19806e-163	3.7033e-163	1.43756e-162	-2.43895e-163	1.18402e-163	4.18886e-163	-5.61681e-163	0
1.70279e-163	-8.12128e-163	-4.98308e-164	7.5678e-164	5.8241e-163	-1.3514e-162	-1.23965e-164	5.12222e-165	-4.08641e-163	4.7082e-163	3.76093e-163	-2.53826e-164	-9.05067e-163	1.2192e-163	2.03079e-163	5.42997e-164	5.01943e-164	3.85942e-163	-1.28403e-163	3.82471e-163	-6.36505e-163	6.51481e-163	-8.56331e-163	2.19806e-163	3.7033e-163	1.43756e-162	-2.43895e-163	1.18402e-163	4.18886e-163	-5.61681e-163	0
1.70279e-163	-8.12128e-163	-4.98308e-164	7.5678e-164	5.8241e-163	-1.3514e-162	-1.23965e-164	5.12222e-165	-4.08641e-163	4.7082e-163	3.76093e-163	-2.53826e-164	-9.05067e-163	1.2192e-163	2.03079e-163	5.42997e-164	5.01943e-164	3.85942e-163	-1.28403e-163	3.82471e-163	-6.36505e-163	6.51481e-163	-8.56331e-163	2.19806e-163	3.7033e-163	1.43756e-162	-2.43895e-163	1.18402e-163	4.18886e-163	-5.61681e-163	0
1.70279e-163	-8.12128e-163	-4.98308e-164	7.5678e-164	5.8241e-163	-1.3514e-162	-1.23965e-164	5.12222e-165	-4.08641e-163	4.7082e-163	3.76093e-163	-2.53826e-164	-9.05067e-163	1.2192e-163	2.03079e-163	5.42997e-164	5.01943e-164	3.85942e-163	-1.28403e-163	3.82471e-163	-6.36505e-163	6.51481e-163	-8.56331e-163	2.19806e-163	3.7033e-163	1.43756e-162	-2.43895e-163	1.18402e-163	4.18886e-163	-5.61681e-163	0
1.70279e-163	-8.12128e-163	-4.98308e-164	7.5678e-164	5.8241e-163	-1.3514e-162	-1.23965e-164	5.12222e-165	-4.08641e-163	4.7082e-163	3.76093e-163	-2.53826e-164	-9.05067e-163	1.2192e-163	2.03079e-163	5.42997e-164	5.01943e-164	3.85942e-163	-1.28403e-163	3.82471e-163	-6.36505e-163	6.51481e-163	-8.56331e-163	2.19806e-163	3.7033e-163	1.43756e-162	-2.43895e-163	1.18402e-163	4.18886e-163	-5.61681e-163	0
1.70279e-163	-8.12128e-163	-4.98308e-164	7.5678e-164	5.8241e-163	-1.3514e-162	-1.23965e-164	5.12222e-165	-4.08641e-163	4.7082e-163	3.76093e-163	-2.53826e-164	-9.05067e-163	1.2192e-163	2.03079e-163	5.42997e-164	5.01943e-164	3.85942e-163	-1.28403e-163	3.82471e-163	-6.36505e-163	6.51481e-163	-8.56331e-163	2.19806e-163	3.7033e-163	1.43756e-162	-2.43895e-163	1.18402e-163	4.18886e-163	-5.61681e-163	0
1.70279e-163	-8.12128e-163	-4.98308e-164	7.5678e-164	5.8241e-163	-1.3514e-162	-1.23965e-164	5.12222e-165	-4.08641e-163	4.7082e-163	3.76093e-163	-2.53826e-164	-9.05067e-163	1.2192e-163	2.03079e-163	5.42997e-164	5.01943e-164	3.85942e-163	-1.28403e-163	3.82471e-163	-6.36505e-163	6.51481e-163	-8.56331e-163	2.19806e-163	3.7033e-163	1.43756e-162	-2.43895e-163	1.18402e-163	4.18886e-163	-5.61681e-163	0
1.70279e-163	-8.12128e-163	-4.98308e-164	7.5678e-164	5.8241e-163	-1.3514e-162	-1.23965e-164	5.12222e-165	-4.08641e-163	4.7082e-163	3.76093e-163	-2.53826e-164	-9.05067e-163	1.2192e-163	2.03079e-163	5.42997e-164	5.01943e-164	3.85942e-163	-1.28403e-163	3.82471e-163	-6.36505e-163	6.51481e-163	-8.56331e-163	2.19806e-163	3.7033e-163	1.43756e-162	-2.43895e-163	1.18402e-163	4.18886e-163	-5.61681e-163	0
1.70279e-163	-8.12128e-163	-4.98308e-164	7.5678e-164	5.8241e-163	-1.3514e-162	-1.23965e-164	5.12222e-165	-4.08641e-163	4.7082e-163	3.76093e-163	-2.53826e-164	-9.05067e-163	1.2192e-163	2.03079e-163	5.42997e-164	5.01943e-164	3.85942e-163	-1.28403e-163	3.82471e-163	-6.36505e-163	6.51481e-163	-8.56331e-163	2.19806e-163	3.7033e-163	1.43756e-162	-2.43895e-163	1.18402e-163	4.18886e-163	-5.61681e-163	0
1.70279e-163	-8.12128e-163	-4.98308e-164	7.5678e-164	5.8241e-163	-1.3514e-162	-1.23965e-164	5.12222e-165	-4.08641e-163	4.7082e-163	3.76093e-163	-2.53826e-164	-9.05067e-163	1.2192e-163	2.03079e-163	5.42997e-164	5.01943e-164	3.85942e-163	-1.28403e-163	3.82471e-163	-6.36505e-163	6.51481e-163	-8.56331e-163	2.19806e-163	3.7033e-163	1.43756e-162	-2.43895e-163	1.18402e-163	4.18886e-163	-5.61681e-163	0
1.70279e-163	-8.12128e-163	-4.98308e-164	7.5678e-164	5.8241e-163	-1.3514e-162	-1.23965e-164	5.12222e-165	-4.08641e-163	4.7082e-163	3.76093e-163	-2.53826e-164	-9.05067e-163	1.2192e-163	2.03079e-163	5.42997e-164	5.01943e-164	3.85942e-163	-1.28403e-163	3.82471e-163	-6.36505e-163	6.51481e-163	-8.56331e-163	2.19806e-163	3.7033e-163	1.43756e-162	-2.43895e-163	1.18402e-163	4.18886e-163	-5.61681e-163	0
1.70279e-163	-8.12128e-163	-4.98308e-164	7.5678e-164	5.8241e-163	-1.3514e-162	-1.23965e-164	5.12222e-165	-4.08641e-163	4.7082e-163	3.76093e-163	-2.53826e-164	-9.05067e-163	1.2192e-163	2.03079e-163	5.42997e-164	5.01943e-164	3.85942e-163	-1.28403e-163	3.82471e-163	-6.36505e-163	6.51481e-163	-8.56331e-163	2.19806e-163	3.7033e-163	1.43756e-162	-2.43895e-163	1.18402e-163	4.18886e-163	-5.61681e-163	0
1.70279e-163	-8.12128e-163	-4.98308e-164	7.5678e-164	5.8241e-163	-1.3514e-162	-1.23965e-164	5.12222e-165	-4.08641e-163	4.7082e-163	3.76093e-163	-2.53826e-164	-9.05067e-163	1.2192e-163	2.03079e-163	5.42997e-164	5.01943e-164	3.85942e-163	-1.28403e-163	3.82471e-163	-6.36505e-163	6.51481e-163	-8.56331e-163	2.19806e-163	3.7033e-163	1.43756e-162	-2.43895e-163	1.18402e-163	4.18886e-163	-5.61681e-163	0
1.70279e-163	-8.12128e-163	-4.98308e-164	7.5678e-164	5.8241e-163	-1.3514e-162	-1.23965e-164	5.12222e-165	-4.08641e-163	4.7082e-163	3.76093e-163	-2.53826e-164	-9.05067e-163	1.2192e-163	2.03079e-163	5.42997e-164	5.01943e-164	3.85942e-163	-1.28403e-163	3.82471e-163	-6.36505e-163	6.51481e-163	-8.56331e-163	2.19806e-163	3.7033e-163	1.43756e-162	-2.43895e-163	1.18402e-163	4.18886e-163	-5.61681e-163	0
1.70279e-163	-8.12128e-163	-4.98308e-164	7.5678e-164	5.8241e-163	-1.3514e-162	-1.23965e-164	5.12222e-165	-4.08641e-163	4.7082e-163	3.76093e-163	-2.53826e-164	-9.05067e-163	1.2192e-163	2.03079e-163	5.42997e-164	5.01943e-164	3.85942e-163	-1.28403e-163	3.82471e-163	-6.36505e-163	6.51481e-163	-8.56331e-163	2.19806e-163	3.7033e-163	1.43756e-162	-2.43895e-163	1.18402e-163	4.18886e-163	-5.61681e-163	0
1.70279e-163	-8.12128e-163	-4.98308e-164	7.5678e-164	5.8241e-163	-1.3514e-162	-1.23965e-164	5.12222e-165	-4.08641e-163	4.7082e-163	3.76093e-163	-2.53826e-164	-9.05067e-163	1.2192e-163	2.03079e-163	5.42997e-164	5.01943e-164	3.85942e-163	-1.28403e-163	3.82471e-163	-6.36505e-163	6.51481e-163	-8.56331e-163	2.19806e-163	3.7033e-163	1.43756e-162	-2.43895e-163	1.18402e-163	4.18886e-163	-5.61681e-163	0
1.70279e-163	-8.12128e-163	-4.98308e-164	7.5678e-164	5.8241e-163	-1.3514e-162	-1.23965e-164	5.12222e-165	-4.08641e-163	4.7082e-163	3.76093e-163	-2.53826e-164	-9.05067e-163	1.2192e-163	2.03079e-163	5.42997e-164	5.01943e-164	3.85942e-163	-1.28403e-163	3.82471e-163	-6.36505e-163	6.51481e-163	-8.56331e-163	2.19806e-163	3.7033e-163	1.43756e-162	-2.43895e-163	1.18402e-163	4.18886e-163	-5.61681e-163	0
1.70279e-163	-8.12128e-163	-4.98308e-164	7.5678e-164	5.8241e-163	-1.3514e-162	-1.23965e-164	5.12222e-165	-4.08641e-163	4.7082e-163	3.76093e-163	-2.53826e-164	-9.05067e-163	1.2192e-163	2.03079e-163	5.42997e-164	5.01943e-164	3.85942e-163	-1.28403e-163	3.82471e-163	-6.36505e-163	6.51481e-163	-8.56331e-163	2.19806e-163	3.7033e-163	1.43756e-162	-2.43895e-163	1.18402e-163	4.18886e-163	-5.61681e-163	0
1.70279e-163	-8.12128e-163	-4.98308e-164	7.5678e-164	5.8241e-163	-1.3514e-162	-1.23965e-164	5.12222e-165	-4.08641e-163	4.7082e-163	3.76093e-163	-2.53826e-164	-9.05067e-163	1.2192e-163	2.03079e-163	5.42997e-164	5.01943e-164	3.85942e-163	-1.28403e-163	3.82471e-163	-6.36505e-163	6.51481e-163	-8.56331e-163	2.19806e-163	3.7033e-163	1.43756e-162	-2.43895e-163	1.18402e-163	4.18886e-163	-5.61681e-163	0
1.70279e-163	-8.12128e-163	-4.98308e-164	7.5678e-164	5.8241e-163	-1.3514e-162	-1.23965e-164	5.12222e-165	-4.08641e-163	4.7082e-163	3.76093e-163	-2.53826e-164	-9.05067e-163	1.2192e-163	2.03079e-163	5.42997e-164	5.01943e-164	3.85942e-163	-1.28403e-163	3.82471e-163	-6.36505e-163	6.51481e-163	-8.56331e-163	2.19806e-163	3.7033e-163	1.43756e-162	-2.43895e-163	1.18402e-163	4.18886e-163	-5.61681e-163	0
1.70279e-163	-8.12128e-163	-4.98308e-164	7.5678e-164	5.8241e-163	-1.3514e-162	-1.23965e-164	5.12222e-165	-4.08641e-163	4.7082e-163	3.76093e-163	-2.53826e-164	-9.05067e-163	1.2192e-163	2.03079e-163	5.42997e-164	5.01943e-164	3.85942e-163	-1.28403e-163	3.82471e-163	-6.36505e-163	6.51481e-163	-8.56331e-163	2.19806e-163	3.7033e-163	1.43756e-162	-2.43895e-163	1.18402e-163	4.18886e-163	-5.61681e-163	0
1.70279e-163	-8.12128e-163	-4.98308e-164	7.5678e-164	5.8241e-163	-1.3514e-162	-1.23965e-164	5.12222e-165	-4.08641e-163	4.7082e-163	3.76093e-163	-2.53826e-164	-9.05067e-163	1.2192e-163	2.03079e-163	5.42997e-164	5.01943e-164	3.85942e-163	-1.28403e-163	3.82471e-163	-6.36505e-163	6.51481e-163	-8.56331e-163	2.19806e-163	3.7033e-163	1.43756e-162	-2.43895e-163	1.18402e-163	4.18886e-163	-5.61681e-163	0
1.70279e-163	-8.12128e-163	-4.98308e-164	7.5678e-164	5.8241e-163	-1.3514e-162	-1.23965e-164	5.12222e-165	-4.08641e-163	4.7082e-163	3.76093e-163	-2.53826e-164	-9.05067e-163	1.2192e-163	2.03079e-163	5.42997e-164	5.01943e-164	3.85942e-163	-1.28403e-163	3.82471e-163	-6.36505e-163	6.51481e-163	-8.56331e-163	2.19806e-163	3.7033e-163	1.43756e-162	-2.43895e-163	1.18402e-163	4.18886e-163	-5.61681e-163	0
1.70279e-163	-8.12128e-163	-4.98308e-164	7.5678e-164	5.8241e-163	-1.3514e-162	-1.23965e-164	5.12222e-165	-4.08641e-163	4.7082e-163	3.76093e-163	-2.53826e-164	-9.05067e-163	1.2192e-163	2.03079e-163	5.42997e-164	5.01943e-164	3.85942e-163	-1.28403e-163	3.82471e-163	-6.36505e-163	6.51481e-163	-8.56331e-163	2.19806e-163	3.7033e-163	1.43756e-162	-2.43895e-163	1.18402e-163	4.18886e-163	-5.61681e-163	0
1.70279e-163	-8.12128e-163	-4.98308e-164	7.5678e-164	5.8241e-163	-1.3514e-162	-1.23965e-164	5.12222e-165	-4.08641e-163	4.7082e-163	3.76093e-163	-2.53826e-164	-9.05067e-163	1.2192e-163	2.03079e-163	5.42997e-164	5.01943e-164	3.85942e-163	-1.28403e-163	3.82471e-163	-6.36505e-163	6.51481e-163	-8.56331e-163	2.19806e-163	3.7033e-163	1.43756e-162	-2.43895e-163	1.18402e-163	4.18886e-163	-5.61681e-163	0
1.70279e-163	-8.12128e-163	-4.98308e-164	7.5678e-164	5.8241e-163	-1.3514e-162	-1.23965e-164	5.12222e-165	-4.08641e-163	4.7082e-163	3.76093e-163	-2.53826e-164	-9.05067e-163	1.2192e-163	2.03079e-163	5.42997e-164	5.01943e-164	3.85942e-163	-1.28403e-163	3.82471e-163	-6.36505e-163	6.51481e-163	-8.56331e-163	2.19806e-163	3.7033e-163	1.43756e-162	-2.43895e-163	1.18402e-163	4.18886e-163	-5.61681e-163	0
1.70279e-163	-8.12128e-163	-4.98308e-164	7.5678e-164	5.8241e-163	-1.3514e-162	-1.23965e-164	5.12222e-165	-4.08641e-163	4.7082e-163	3.76093e-163	-2.53826e-164	-9.05067e-163	1.2192e-163	2.03079e-163	5.42997e-164	5.01943e-164	3.85942e-163	-1.28403e-163	3.82471e-163	-6.36505e-163	6.51481e-163	-8.56331e-163	2.19806e-163	3.7033e-163	1.43756e-162	-2.43895e-163	1.18402e-163	4.18886e-163	-5.61681e-163	0
1.70279e-163	-8.12128e-163	-4.98308e-164	7.5678e-164	5.8241e-163	-1.3514e-162	-1.23965e-164	5.12222e-165	-4.08641e-163	4.7082e-163	3.76093e-163	-2.53826e-164	-9.05067e-163	1.2192e-163	2.03079e-163	5.42997e-164	5.01943e-164	3.85942e-163	-1.28403e-163	3.82471e-163	-6.36505e-163	6.51481e-163	-8.56331e-163	2.19806e-163	3.7033e-163	1.43756e-162	-2.43895e-163	1.18402e-163	4.18886e-163	-5.61681e-163	0
1.70279e-163	-8.12128e-163	-4.98308e-164	7.5678e-164	5.8241e-163	-1.3514e-162	-1.23965e-164	5.12222e-165	-4.08641e-163	4.7082e-163	3.76093e-163	-2.53826e-164	-9.05067e-163	1.2192e-163	2.03079e-163	5.42997e-164	5.01943e-164	3.85942e-163	-1.28403e-163	3.82471e-163	-6.36505e-163	6.51481e-163	-8.56331e-163	2.19806e-163	3.7033e-163	1.43756e-162	-2.43895e-163	1.18402e-163	4.18886e-163	-5.61681e-163	0
1.70279e-163	-8.12128e-163	-4.98308e-164	7.5678e-164	5.8241e-163	-1.3514e-162	-1.23965e-164	5.12222e-165	-4.08641e-163	4.7082e-163	3.76093e-163	-2.53826e-164	-9.05067e-163	1.2192e-163	2.03079e-163	5.42997e-164	5.01943e-164	3.85942e-163	-1.28403e-163	3.82471e-163	-6.36505e-163	6.51481e-163	-8.56331e-163	2.19806e-163	3.7033e-163	1.43756e-162	-2.43895e-163	1.18402e-163	4.18886e-163	-5.61681e-163	0
1.70279e-163	-8.12128e-163	-4.98308e-164	7.5678e-164	5.8241e-163	-1.3514e-162	-1.23965e-164	5.12222e-165	-4.08641e-163	4.7082e-163	3.76093e-163	-2.53826e-164	-9.05067e-163	1.2192e-163	2.03079e-163	5.42997e-164	5.01943e-164	3.85942e-163	-1.28403e-163	3.82471e-163	-6.36505e-163	6.51481e-163	-8.56331e-163	2.19806e-163	3.7033e-163	1.43756e-162	-2.43895e-163	1.18402e-163	4.18886e-163	-5.61681e-163	0
1.70279e-163	-8.12128e-163	-4.98308e-164	7.5678e-164	5.8241e-163	-1.3514e-162	-1.23965e-164	5.12222e-165	-4.08641e-163	4.7082e-163	3.76093e-163	-2.53826e-164	-9.05067e-163	1.2192e-163	2.03079e-163	5.42997e-164	5.01943e-164	3.85942e-163	-1.28403e-163	3.82471e-163	-6.36505e-163	6.51481e-163	-8.56331e-163	2.19806e-163	3.7033e-163	1.43756e-162	-2.43895e-163	1.18402e-163	4.18886e-163	-5.61681e-163	0
1.70279e-163	-8.12128e-163	-4.98308e-164	7.5678e-164	5.8241e-163	-1.3514e-162	-1.23965e-164	5.12222e-165	-4.08641e-163	4.7082e-163	3.76093e-163	-2.53826e-164	-9.05067e-163	1.2192e-163	2.03079e-163	5.42997e-164	5.01943e-164	3.85942e-163	-1.28403e-163	3.82471e-163	-6.36505e-163	6.51481e-163	-8.56331e-163	2.19806e-163	3.7033e-163	1.43756e-162	-2.43895e-163	1.18402e-163	4.18886e-163	-5.61681e-163	0
1.70279e-163	-8.12128e-163	-4.98308e-164	7.5678e-164	5.8241e-163	-1.3514e-162	-1.23965e-164	5.12222e-165	-4.08641e-163	4.7082e-163	3.76093e-163	-2.53826e-164	-9.05067e-163	1.2192e-163	2.03079e-163	5.42997e-164	5.01943e-164	3.85942e-163	-1.28403e-163	3.82471e-163	-6.36505e-163	6.51481e-163	-8.56331e-163	2.19806e-163	3.7033e-163	1.43756e-162	-2.43895e-163	1.18402e-163	4.18886e-163	-5.61681e-163	0
1.70279e-163	-8.12128e-163	-4.98308e-164	7.5678e-164	5.8241e-163	-1.3514e-162	-1.23965e-164	5.12222e-165	-4.08641e-163	4.7082e-163	3.76093e-163	-2.53826e-164	-9.05067e-163	1.2192e-163	2.03079e-163	5.42997e-164	5.01943e-164	3.85942e-163	-1.28403e-163	3.82471e-163	-6.36505e-163	6.51481e-163	-8.56331e-163	2.19806e-163	3.7033e-163	1.43756e-162	-2.43895e-163	1.18402e-163	4.18886e-163	-5.61681e-163	0
1.70279e-163	-8.12128e-163	-4.98308e-164	7.5678e-164	5.8241e-163	-1.3514e-162	-1.23965e-164	5.12222e-165	-4.08641e-163	4.7082e-163	3.76093e-163	-2.53826e-164	-9.05067e-163	1.2192e-163	2.03079e-163	5.42997e-164	5.01943e-164	3.85942e-163	-1.28403e-163	3.82471e-163	-6.36505e-163	6.51481e-163	-8.56331e-163	2.19806e-163	3.7033e-163	1.43756e-162	-2.43895e-163	1.18402e-163	4.18886e-163	-5.61681e-163	0
1.70279e-163	-8.12128e-163	-4.98308e-164	7.5678e-164	5.8241e-163	-1.3514e-162	-1.23965e-164	5.12222e-165	-4.08641e-163	4.7082e-163	3.76093e-163	-2.53826e-164	-9.05067e-163	1.2192e-163	2.03079e-163	5.42997e-164	5.01943e-164	3.85942e-163	-1.28403e-163	3.82471e-163	-6.36505e-163	6.51481e-163	-8.56331e-163	2.19806e-163	3.7033e-163	1.43756e-162	-2.43895e-163	1.18402e-163	4.18886e-163	-5.61681e-163	0
1.70279e-163	-8.12128e-163	-4.98308e-164	7.5678e-164	5.8241e-163	-1.3514e-162	-1.23965e-164	5.12222e-165	-4.08641e-163	4.7082e-163	3.76093e-163	-2.53826e-164	-9.05067e-163	1.2192e-163	2.03079e-163	5.42997e-164	5.01943e-164	3.85942e-163	-1.28403e-163	3.82471e-163	-6.36505e-163	6.51481e-163	-8.56331e-163	2.19806e-163	3.7033e-163	1.43756e-162	-2.43895e-163	1.18402e-163	4.18886e-163	-5.61681e-163	0
1.70279e-163	-8.12128e-163	-4.98308e-164	7.5678e-164	5.8241e-163	-1.3514e-162	-1.23965e-164	5.12222e-165	-4.08641e-163	4.7082e-163	3.76093e-163	-2.53826e-164	-9.05067e-163	1.2192e-163	2.03079e-163	5.42997e-164	5.01943e-164	3.85942e-163	-1.28403e-163	3.82471e-163	-6.36505e-163	6.51481e-163	-8.56331e-163	2.19806e-163	3.7033e-163	1.43756e-162	-2.43895e-163	1.18402e-163	4.18886e-163	-5.61681e-163	0
1.70279e-163	-8.12128e-163	-4.98308e-164	7.5678e-164	5.8241e-163	-1.3514e-162	-1.23965e-164	5.12222e-165	-4.08641e-163	4.7082e-163	3.76093e-163	-2.53826e-164	-9.05067e-163	1.2192e-163	2.03079e-163	5.42997e-164	5.01943e-164	3.85942e-163	-1.28403e-163	3.82471e-163	-6.36505e-163	6.51481e-163	-8.56331e-163	2.19806e-163	3.7033e-163	1.43756e-162	-2.43895e-163	1.18402e-163	4.18886e-163	-5.61681e-163	0
1.70279e-163	-8.12128e-163	-4.98308e-164	7.5678e-164	5.8241e-163	-1.3514e-162	-1.23965e-164	5.12222e-165	-4.08641e-163	4.7082e-163	3.76093e-163	-2.53826e-164	-9.05067e-163	1.2192e-163	2.03079e-163	5.42997e-164	5.01943e-164	3.85942e-163	-1.28403e-163	3.82471e-163	-6.36505e-163	6.51481e-163	-8.56331e-163	2.19806e-163	3.7033e-163	1.43756e-162	-2.43895e-163	1.18402e-163	4.18886e-163	-5.61681e-163	0
1.70279e-163	-8.12128e-163	-4.98308e-164	7.5678e-164	5.8241e-163	-1.3514e-162	-1.23965e-164	5.12222e-165	-4.08641e-163	4.7082e-163	3.76093e-163	-2.53826e-164	-9.05067e-163	1.2192e-163	2.03079e-163	5.42997e-164	5.01943e-164	3.85942e-163	-1.28403e-163	3.82471e-163	-6.36505e-163	6.51481e-163	-8.56331e-163	2.19806e-163	3.7033e-163	1.43756e-162	-2.43895e-163	1.18402e-163	4.18886e-163	-5.61681e-163	0
1.70279e-163	-8.12128e-163	-4.98308e-164	7.5678e-164	5.8241e-163	-1.3514e-162	-1.23965e-164	5.12222e-165	-4.08641e-163	4.7082e-163	3.76093e-163	-2.53826e-164	-9.05067e-163	1.2192e-163	2.03079e-163	5.42997e-164	5.01943e-164	3.85942e-163	-1.28403e-163	3.82471e-163	-6.36505e-163	6.51481e-163	-8.56331e-163	2.19806e-163	3.7033e-163	1.43756e-162	-2.43895e-163	1.18402e-163	4.18886e-163	-5.61681e-163	0
1.70279e-163	-8.12128e-163	-4.98308e-164	7.5678e-164	5.8241e-163	-1.3514e-162	-1.23965e-164	5.12222e-165	-4.08641e-163	4.7082e-163	3.76093e-163	-2.53826e-164	-9.05067e-163	1.2192e-163	2.03079e-163	5.42997e-164	5.01943e-164	3.85942e-163	-1.28403e-163	3.82471e-163	-6.36505e-163	6.51481e-163	-8.56331e-163	2.19806e-163	3.7033e-163	1.43756e-162	-2.43895e-163	1.18402e-163	4.18886e-163	-5.61681e-163	0
1.70279e-163	-8.12128e-163	-4.98308e-164	7.5678e-164	5.8241e-163	-1.3514e-162	-1.23965e-164	5.12222e-165	-4.08641e-163	4.7082e-163	3.76093e-163	-2.53826e-164	-9.05067e-163	1.2192e-163	2.03079e-163	5.42997e-164	5.01943e-164	3.85942e-163	-1.28403e-163	3.82471e-163	-6.36505e-163	6.51481e-163	-8.56331e-163	2.19806e-163	3.7033e-163	1.43756e-162	-2.43895e-163	1.18402e-163	4.18886e-163	-5.61681e-163	0
1.70279e-163	-8.12128e-163	-4.98308e-164	7.5678e-164	5.8241e-163	-1.3514e-162	-1.23965e-164	5.12222e-165	-4.08641e-163	4.7082e-163	3.76093e-163	-2.53826e-164	-9.05067e-163	1.2192e-163	2.03079e-163	5.42997e-164	5.01943e-164	3.85942e-163	-1.28403e-163	3.82471e-163	-6.36505e-163	6.51481e-163	-8.56331e-163	2.19806e-163	3.7033e-163	1.43756e-162	-2.43895e-163	1.18402e-163	4.18886e-163	-5.61681e-163	0
1.70279e-163	-8.12128e-163	-4.98308e-164	7.5678e-164	5.8241e-163	-1.3514e-162	-1.23965e-164	5.12222e-165	-4.08641e-163	4.7082e-163	3.76093e-163	-2.53826e-164	-9.05067e-163	1.2192e-163	2.03079e-163	5.42997e-164	5.01943e-164	3.85942e-163	-1.28403e-163	3.82471e-163	-6.36505e-163	6.51481e-163	-8.56331e-163	2.19806e-163	3.7033e-163	1.43756e-162	-2.43895e-163	1.18402e-163	4.18886e-163	-5.61681e-163	0
1.70279e-163	-8.12128e-163	-4.98308e-164	7.5678e-164	5.8241e-163	-1.3514e-162	-1.23965e-164	5.12222e-165	-4.08641e-163	4.7082e-163	3.76093e-163	-2.53826e-164	-9.05067e-163	1.2192e-163	2.03079e-163	5.42997e-164	5.01943e-164	3.85942e-163	-1.28403e-163	3.82471e-163	-6.36505e-163	6.51481e-163	-8.56331e-163	2.19806e-163	3.7033e-163	1.43756e-162	-2.43895e-163	1.18402e-163	4.18886e-163	-5.61681e-163	0
1.70279e-163	-8.12128e-163	-4.98308e-164	7.5678e-164	5.8241e-163	-1.3514e-162	-1.23965e-164	5.12222e-165	-4.08641e-163	4.7082e-163	3.76093e-163	-2.53826e-164	-9.05067e-163	1.2192e-163	2.03079e-163	5.42997e-164	5.01943e-164	3.85942e-163	-1.28403e-163	3.82471e-163	-6.36505e-163	6.51481e-163	-8.56331e-163	2.19806e-163	3.7033e-163	1.43756e-162	-2.43895e-163	1.18402e-163	4.18886e-163	-5.61681e-163	0
1.70279e-163	-8.12128e-163	-4.98308e-164	7.5678e-164	5.8241e-163	-1.3514e-162	-1.23965e-164	5.12222e-165	-4.08641e-163	4.7082e-163	3.76093e-163	-2.53826e-164	-9.05067e-163	1.2192e-163	2.03079e-163	5.42997e-164	5.01943e-164	3.85942e-163	-1.28403e-163	3.82471e-163	-6.36505e-163	6.51481e-163	-8.56331e-163	2.19806e-163	3.7033e-163	1.43756e-162	-2.43895e-163	1.18402e-163	4.18886e-163	-5.61681e-163	0
1.70279e-163	-8.12128e-163	-4.98308e-164	7.5678e-164	5.8241e-163	-1.3514e-162	-1.23965e-164	5.12222e-165	-4.08641e-163	4.7082e-163	3.76093e-163	-2.53826e-164	-9.05067e-163	1.2192e-163	2.03079e-163	5.42997e-164	5.01943e-164	3.85942e-163	-1.28403e-163	3.82471e-163	-6.36505e-163	6.51481e-163	-8.56331e-163	2.19806e-163	3.7033e-163	1.43756e-162	-2.43895e-163	1.18402e-163	4.18886e-163	-5.61681e-163	0
1.70279e-163	-8.12128e-163	-4.98308e-164	7.5678e-164	5.8241e-163	-1.3514e-162	-1.23965e-164	5.12222e-165	-4.08641e-163	4.7082e-163	3.76093e-163	-2.53826e-164	-9.05067e-163	1.2192e-163	2.03079e-163	5.42997e-164	5.01943e-164	3.85942e-163	-1.28403e-163	3.82471e-163	-6.36505e-163	6.51481e-163	-8.56331e-163	2.19806e-163	3.7033e-163	1.43756e-162	-2.43895e-163	1.18402e-163	4.18886e-163	-5.61681e-163	0
1.70279e-163	-8.12128e-163	-4.98308e-164	7.5678e-164	5.8241e-163	-1.3514e-162	-1.23965e-164	5.12222e-165	-4.08641e-163	4.7082e-163	3.76093e-163	-2.53826e-164	-9.05067e-163	1.2192e-163	2.03079e-163	5.42997e-164	5.01943e-164	3.85942e-163	-1.28403e-163	3.82471e-163	-6.36505e-163	6.51481e-163	-8.56331e-163	2.19806e-163	3.7033e-163	1.43756e-162	-2.43895e-163	1.18402e-163	4.18886e-163	-5.61681e-163	0
1.70279e-163	-8.12128e-163	-4.98308e-164	7.5678e-164	5.8241e-163	-1.3514e-162	-1.23965e-164	5.12222e-165	-4.08641e-163	4.7082e-163	3.76093e-163	-2.53826e-164	-9.05067e-163	1.2192e-163	2.03079e-163	5.42997e-164	5.01943e-164	3.85942e-163	-1.28403e-163	3.82471e-163	-6.36505e-163	6.51481e-163	-8.56331e-163	2.19806e-163	3.7033e-163	1.43756e-162	-2.43895e-163	1.18402e-163	4.18886e-163	-5.61681e-163	0
1.70279e-163	-8.12128e-163	-4.98308e-164	7.5678e-164	5.8241e-163	-1.3514e-162	-1.23965e-164	5.12222e-165	-4.08641e-163	4.7082e-163	3.76093e-163	-2.53826e-164	-9.05067e-163	1.2192e-163	2.03079e-163	5.42997e-164	5.01943e-164	3.85942e-163	-1.28403e-163	3.82471e-163	-6.36505e-163	6.51481e-163	-8.56331e-163	2.19806e-163	3.7033e-163	1.43756e-162	-2.43895e-163	1.18402e-163	4.18886e-163	-5.61681e-163	0
1.70279e-163	-8.12128e-163	-4.98308e-164	7.5678e-164	5.8241e-163	-1.3514e-162	-1.23965e-164	5.12222e-165	-4.08641e-163	4.7082e-163	3.76093e-163	-2.53826e-164	-9.05067e-163	1.2192e-163	2.03079e-163	5.42997e-164	5.01943e-164	3.85942e-163	-1.28403e-163	3.82471e-163	-6.36505e-163	6.51481e-163	-8.56331e-163	2.19806e-163	3.7033e-163	1.43756e-162	-2.43895e-163	1.18402e-163	4.18886e-163	-5.61681e-163	0
1.70279e-163	-8.12128e-163	-4.98308e-164	7.5678e-164	5.8241e-163	-1.3514e-162	-1.23965e-164	5.12222e-165	-4.08641e-163	4.7082e-163	3.76093e-163	-2.53826e-164	-9.05067e-163	1.2192e-163	2.03079e-163	5.42997e-164	5.01943e-164	3.85942e-163	-1.28403e-163	3.82471e-163	-6.36505e-163	6.51481e-163	-8.56331e-163	2.19806e-163	3.7033e-163	1.43756e-162	-2.43895e-163	1.18402e-163	4.18886e-163	-5.61681e-163	0
1.70279e-163	-8.12128e-163	-4.98308e-164	7.5678e-164	5.8241e-163	-1.3514e-162	-1.23965e-164	5.12222e-165	-4.08641e-163	4.7082e-163	3.76093e-163	-2.53826e-164	-9.05067e-163	1.2192e-163	2.03079e-163	5.42997e-164	5.01943e-164	3.85942e-163	-1.28403e-163	3.82471e-163	-6.36505e-163	6.51481e-163	-8.56331e-163	2.19806e-163	3.7033e-163	1.43756e-162	-2.43895e-163	1.18402e-163	4.18886e-163	-5.61681e-163	0
1.70279e-163	-8.12128e-163	-4.98308e-164	7.5678e-164	5.8241e-163	-1.3514e-162	-1.23965e-164	5.12222e-165	-4.08641e-163	4.7082e-163	3.76093e-163	-2.53826e-164	-9.05067e-163	1.2192e-163	2.03079e-163	5.42997e-164	5.01943e-164	3.85942e-163	-1.28403e-163	3.82471e-163	-6.36505e-163	6.51481e-163	-8.56331e-163	2.19806e-163	3.7033e-163	1.43756e-162	-2.43895e-163	1.18402e-163	4.18886e-163	-5.61681e-163	0
1.70279e-163	-8.12128e-163	-4.98308e-164	7.5678e-164	5.8241e-163	-1.3514e-162	-1.23965e-164	5.12222e-165	-4.08641e-163	4.7082e-163	3.76093e-163	-2.53826e-164	-9.05067e-163	1.2192e-163	2.03079e-163	5.42997e-164	5.01943e-164	3.85942e-163	-1.28403e-163	3.82471e-163	-6.36505e-163	6.51481e-163	-8.56331e-163	2.19806e-163	3.7033e-163	1.43756e-162	-2.43895e-163	1.18402e-163	4.18886e-163	-5.61681e-163	0
1.70279e-163	-8.12128e-163	-4.98308e-164	7.5678e-164	5.8241e-163	-1.3514e-162	-1.23965e-164	5.12222e-165	-4.08641e-163	4.7082e-163	3.76093e-163	-2.53826e-164	-9.05067e-163	1.2192e-163	2.03079e-163	5.42997e-164	5.01943e-164	3.85942e-163	-1.28403e-163	3.82471e-163	-6.36505e-163	6.51481e-163	-8.56331e-163	2.19806e-163	3.7033e-163	1.43756e-162	-2.43895e-163	1.18402e-163	4.18886e-163	-5.61681e-163	0
1.70279e-163	-8.12128e-163	-4.98308e-164	7.5678e-164	5.8241e-163	-1.3514e-162	-1.23965e-164	5.12222e-165	-4.08641e-163	4.7082e-163	3.76093e-163	-2.53826e-164	-9.05067e-163	1.2192e-163	2.03079e-163	5.42997e-164	5.01943e-164	3.85942e-163	-1.28403e-163	3.82471e-163	-6.36505e-163	6.51481e-163	-8.56331e-163	2.19806e-163	3.7033e-163	1.43756e-162	-2.43895e-163	1.18402e-163	4.18886e-163	-5.61681e-163	0
1.70279e-163	-8.12128e-163	-4.98308e-164	7.5678e-164	5.8241e-163	-1.3514e-162	-1.23965e-164	5.12222e-165	-4.08641e-163	4.7082e-163	3.76093e-163	-2.53826e-164	-9.05067e-163	1.2192e-163	2.03079e-163	5.42997e-164	5.01943e-164	3.85942e-163	-1.28403e-163	3.82471e-163	-6.36505e-163	6.51481e-163	-8.56331e-163	2.19806e-163	3.7033e-163	1.43756e-162	-2.43895e-163	1.18402e-163	4.18886e-163	-5.61681e-163	0
1.70279e-163	-8.12128e-163	-4.98308e-164	7.5678e-164	5.8241e-163	-1.3514e-162	-1.23965e-164	5.12222e-165	-4.08641e-163	4.7082e-163	3.76093e-163	-2.53826e-164	-9.05067e-163	1.2192e-163	2.03079e-163	5.42997e-164	5.01943e-164	3.85942e-163	-1.28403e-163	3.82471e-163	-6.36505e-163	6.51481e-163	-8.56331e-163	2.19806e-163	3.7033e-163	1.43756e-162	-2.43895e-163	1.18402e-163	4.18886e-163	-5.61681e-163	0
1.70279e-163	-8.12128e-163	-4.98308e-164	7.5678e-164	5.8241e-163	-1.3514e-162	-1.23965e-164	5.12222e-165	-4.08641e-163	4.7082e-163	3.76093e-163	-2.53826e-164	-9.05067e-163	1.2192e-163	2.03079e-163	5.42997e-164	5.01943e-164	3.85942e-163	-1.28403e-163	3.82471e-163	-6.36505e-163	6.51481e-163	-8.56331e-163	2.19806e-163	3.7033e-163	1.43756e-162	-2.43895e-163	1.18402e-163	4.18886e-163	-5.61681e-163	0
1.70279e-163	-8.12128e-163	-4.98308e-164	7.5678e-164	5.8241e-163	-1.3514e-162	-1.23965e-164	5.12222e-165	-4.08641e-163	4.7082e-163	3.76093e-163	-2.53826e-164	-9.05067e-163	1.2192e-163	2.03079e-163	5.42997e-164	5.01943e-164	3.85942e-163	-1.28403e-163	3.82471e-163	-6.36505e-163	6.51481e-163	-8.56331e-163	2.19806e-163	3.7033e-163	1.43756e-162	-2.43895e-163	1.18402e-163	4.18886e-163	-5.61681e-163	0
1.70279e-163	-8.12128e-163	-4.98308e-164	7.5678e-164	5.8241e-163	-1.3514e-162	-1.23965e-164	5.12222e-165	-4.08641e-163	4.7082e-163	3.76093e-163	-2.53826e-164	-9.05067e-163	1.2192e-163	2.03079e-163	5.42997e-164	5.01943e-164	3.85942e-163	-1.28403e-163	3.82471e-163	-6.36505e-163	6.51481e-163	-8.56331e-163	2.19806e-163	3.7033e-163	1.43756e-162	-2.43895e-163	1.18402e-163	4.18886e-163	-5.61681e-163	0
1.70279e-163	-8.12128e-163	-4.98308e-164	7.5678e-164	5.8241e-163	-1.3514e-162	-1.23965e-164	5.12222e-165	-4.08641e-163	4.7082e-163	3.76093e-163	-2.53826e-164	-9.05067e-163	1.2192e-163	2.03079e-163	5.42997e-164	5.01943e-164	3.85942e-163	-1.28403e-163	3.82471e-163	-6.36505e-163	6.51481e-163	-8.56331e-163	2.19806e-163	3.7033e-163	1.43756e-162	-2.43895e-163	1.18402e-163	4.18886e-163	-5.61681e-163	0
1.70279e-163	-8.12128e-163	-4.98308e-164	7.5678e-164	5.8241e-163	-1.3514e-162	-1.23965e-164	5.12222e-165	-4.08641e-163	4.7082e-163	3.76093e-163	-2.53826e-164	-9.05067e-163	1.2192e-163	2.03079e-163	5.42997e-164	5.01943e-164	3.85942e-163	-1.28403e-163	3.82471e-163	-6.36505e-163	6.51481e-163	-8.56331e-163	2.19806e-163	3.7033e-163	1.43756e-162	-2.43895e-163	1.18402e-163	4.18886e-163	-5.61681e-163	0
1.70279e-163	-8.12128e-163	-4.98308e-164	7.5678e-164	5.8241e-163	-1.3514e-162	-1.23965e-164	5.12222e-165	-4.08641e-163	4.7082e-163	3.76093e-163	-2.53826e-164	-9.05067e-163	1.2192e-163	2.03079e-163	5.42997e-164	5.01943e-164	3.85942e-163	-1.28403e-163	3.82471e-163	-6.36505e-163	6.51481e-163	-8.56331e-163	2.19806e-163	3.7033e-163	1.43756e-162	-2.43895e-163	1.18402e-163	4.18886e-163	-5.61681e-163	0
1.70279e-163	-8.12128e-163	-4.98308e-164	7.5678e-164	5.8241e-163	-1.3514e-162	-1.23965e-164	5.12222e-165	-4.08641e-163	4.7082e-163	3.76093e-163	-2.53826e-164	-9.05067e-163	1.2192e-163	2.03079e-163	5.42997e-164	5.01943e-164	3.85942e-163	-1.28403e-163	3.82471e-163	-6.36505e-163	6.51481e-163	-8.56331e-163	2.19806e-163	3.7033e-163	1.43756e-162	-2.43895e-163	1.18402e-163	4.18886e-163	-5.61681e-163	0
1.70279e-163	-8.12128e-163	-4.98308e-164	7.5678e-164	5.8241e-163	-1.3514e-162	-1.23965e-164	5.12222e-165	-4.08641e-163	4.7082e-163	3.76093e-163	-2.53826e-164	-9.05067e-163	1.2192e-163	2.03079e-163	5.42997e-164	5.01943e-164	3.85942e-163	-1.28403e-163	3.82471e-163	-6.36505e-163	6.51481e-163	-8.56331e-163	2.19806e-163	3.7033e-163	1.43756e-162	-2.43895e-163	1.18402e-163	4.18886e-163	-5.61681e-163	0
1.70279e-163	-8.12128e-163	-4.98308e-164	7.5678e-164	5.8241e-163	-1.3514e-162	-1.23965e-164	5.12222e-165	-4.08641e-163	4.7082e-163	3.76093e-163	-2.53826e-164	-9.05067e-163	1.2192e-163	2.03079e-163	5.42997e-164	5.01943e-164	3.85942e-163	-1.28403e-163	3.82471e-163	-6.36505e-163	6.51481e-163	-8.56331e-163	2.19806e-163	3.7033e-163	1.43756e-162	-2.43895e-163	1.18402e-163	4.18886e-163	-5.61681e-163	0
1.70279e-163	-8.12128e-163	-4.98308e-164	7.5678e-164	5.8241e-163	-1.3514e-162	-1.23965e-164	5.12222e-165	-4.08641e-163	4.7082e-163	3.76093e-163	-2.53826e-164	-9.05067e-163	1.2192e-163	2.03079e-163	5.42997e-164	5.01943e-164	3.85942e-163	-1.28403e-163	3.82471e-163	-6.36505e-163	6.51481e-163	-8.56331e-163	2.19806e-163	3.7033e-163	1.43756e-162	-2.43895e-163	1.18402e-163	4.18886e-163	-5.61681e-163	0
1.70279e-163	-8.12128e-163	-4.98308e-164	7.5678e-164	5.8241e-163	-1.3514e-162	-1.23965e-164	5.12222e-165	-4.08641e-163	4.7082e-163	3.76093e-163	-2.53826e-164	-9.05067e-163	1.2192e-163	2.03079e-163	5.42997e-164	5.01943e-164	3.85942e-163	-1.28403e-163	3.82471e-163	-6.36505e-163	6.51481e-163	-8.56331e-163	2.19806e-163	3.7033e-163	1.43756e-162	-2.43895e-163	1.18402e-163	4.18886e-163	-5.61681e-163	0
1.70279e-163	-8.12128e-163	-4.98308e-164	7.5678e-164	5.8241e-163	-1.3514e-162	-1.23965e-164	5.12222e-165	-4.08641e-163	4.7082e-163	3.76093e-163	-2.53826e-164	-9.05067e-163	1.2192e-163	2.03079e-163	5.42997e-164	5.01943e-164	3.85942e-163	-1.28403e-163	3.82471e-163	-6.36505e-163	6.51481e-163	-8.56331e-163	2.19806e-163	3.7033e-163	1.43756e-162	-2.43895e-163	1.18402e-163	4.18886e-163	-5.61681e-163	0
1.70279e-163	-8.12128e-163	-4.98308e-164	7.5678e-164	5.8241e-163	-1.3514e-162	-1.23965e-164	5.12222e-165	-4.08641e-163	4.7082e-163	3.76093e-163	-2.53826e-164	-9.05067e-163	1.2192e-163	2.03079e-163	5.42997e-164	5.01943e-164	3.85942e-163	-1.28403e-163	3.82471e-163	-6.36505e-163	6.51481e-163	-8.56331e-163	2.19806e-163	3.7033e-163	1.43756e-162	-2.43895e-163	1.18402e-163	4.18886e-163	-5.61681e-163	0
1.70279e-163	-8.12128e-163	-4.98308e-164	7.5678e-164	5.8241e-163	-1.3514e-162	-1.23965e-164	5.12222e-165	-4.08641e-163	4.7082e-163	3.76093e-163	-2.53826e-164	-9.05067e-163	1.2192e-163	2.03079e-163	5.42997e-164	5.01943e-164	3.85942e-163	-1.28403e-163	3.82471e-163	-6.36505e-163	6.51481e-163	-8.56331e-163	2.19806e-163	3.7033e-163	1.43756e-162	-2.43895e-163	1.18402e-163	4.18886e-163	-5.61681e-163	0
1.70279e-163	-8.12128e-163	-4.98308e-164	7.5678e-164	5.8241e-163	-1.3514e-162	-1.23965e-164	5.12222e-165	-4.08641e-163	4.7082e-163	3.76093e-163	-2.53826e-164	-9.05067e-163	1.2192e-163	2.03079e-163	5.42997e-164	5.01943e-164	3.85942e-163	-1.28403e-163	3.82471e-163	-6.36505e-163	6.51481e-163	-8.56331e-163	2.19806e-163	3.7033e-163	1.43756e-162	-2.43895e-163	1.18402e-163	4.18886e-163	-5.61681e-163	0
1.70279e-163	-8.12128e-163	-4.98308e-164	7.5678e-164	5.8241e-163	-1.3514e-162	-1.23965e-164	5.12222e-165	-4.08641e-163	4.7082e-163	3.76093e-163	-2.53826e-164	-9.05067e-163	1.2192e-163	2.03079e-163	5.42997e-164	5.01943e-164	3.85942e-163	-1.28403e-163	3.82471e-163	-6.36505e-163	6.51481e-163	-8.56331e-163	2.19806e-163	3.7033e-163	1.43756e-162	-2.43895e-163	1.18402e-163	4.18886e-163	-5.61681e-163	0
1.70279e-163	-8.12128e-163	-4.98308e-164	7.5678e-164	5.8241e-163	-1.3514e-162	-1.23965e-164	5.12222e-165	-4.08641e-163	4.7082e-163	3.76093e-163	-2.53826e-164	-9.05067e-163	1.2192e-163	2.03079e-163	5.42997e-164	5.01943e-164	3.85942e-163	-1.28403e-163	3.82471e-163	-6.36505e-163	6.51481e-163	-8.56331e-163	2.19806e-163	3.7033e-163	1.43756e-162	-2.43895e-163	1.18402e-163	4.18886e-163	-5.61681e-163	0
1.70279e-163	-8.12128e-163	-4.98308e-164	7.5678e-164	5.8241e-163	-1.3514e-162	-1.23965e-164	5.12222e-165	-4.08641e-163	4.7082e-163	3.76093e-163	-2.53826e-164	-9.05067e-163	1.2192e-163	2.03079e-163	5.42997e-164	5.01943e-164	3.85942e-163	-1.28403e-163	3.82471e-163	-6.36505e-163	6.51481e-163	-8.56331e-163	2.19806e-163	3.7033e-163	1.43756e-162	-2.43895e-163	1.18402e-163	4.18886e-163	-5.61681e-163	0
1.70279e-163	-8.12128e-163	-4.98308e-164	7.5678e-164	5.8241e-163	-1.3514e-162	-1.23965e-164	5.12222e-165	-4.08641e-163	4.7082e-163	3.76093e-163	-2.53826e-164	-9.05067e-163	1.2192e-163	2.03079e-163	5.42997e-164	5.01943e-164	3.85942e-163	-1.28403e-163	3.82471e-163	-6.36505e-163	6.51481e-163	-8.56331e-163	2.19806e-163	3.7033e-163	1.43756e-162	-2.43895e-163	1.18402e-163	4.18886e-163	-5.61681e-163	0
1.70279e-163	-8.12128e-163	-4.98308e-164	7.5678e-164	5.8241e-163	-1.3514e-162	-1.23965e-164	5.12222e-165	-4.08641e-163	4.7082e-163	3.76093e-163	-2.53826e-164	-9.05067e-163	1.2192e-163	2.03079e-163	5.42997e-164	5.01943e-164	3.85942e-163	-1.28403e-163	3.82471e-163	-6.36505e-163	6.51481e-163	-8.56331e-163	2.19806e-163	3.7033e-163	1.43756e-162	-2.43895e-163	1.18402e-163	4.18886e-163	-5.61681e-163	0
1.70279e-163	-8.12128e-163	-4.98308e-164	7.5678e-164	5.8241e-163	-1.3514e-162	-1.23965e-164	5.12222e-165	-4.08641e-163	4.7082e-163	3.76093e-163	-2.53826e-164	-9.05067e-163	1.2192e-163	2.03079e-163	5.42997e-164	5.01943e-164	3.85942e-163	-1.28403e-163	3.82471e-163	-6.36505e-163	6.51481e-163	-8.56331e-163	2.19806e-163	3.7033e-163	1.43756e-162	-2.43895e-163	1.18402e-163	4.18886e-163	-5.61681e-163	0
1.70279e-163	-8.12128e-163	-4.98308e-164	7.5678e-164	5.8241e-163	-1.3514e-162	-1.23965e-164	5.12222e-165	-4.08641e-163	4.7082e-163	3.76093e-163	-2.53826e-164	-9.05067e-163	1.2192e-163	2.03079e-163	5.42997e-164	5.01943e-164	3.85942e-163	-1.28403e-163	3.82471e-163	-6.36505e-163	6.51481e-163	-8.56331e-163	2.19806e-163	3.7033e-163	1.43756e-162	-2.43895e-163	1.18402e-163	4.18886e-163	-5.61681e-163	0
1.70279e-163	-8.12128e-163	-4.98308e-164	7.5678e-164	5.8241e-163	-1.3514e-162	-1.23965e-164	5.12222e-165	-4.08641e-163	4.7082e-163	3.76093e-163	-2.53826e-164	-9.05067e-163	1.2192e-163	2.03079e-163	5.42997e-164	5.01943e-164	3.85942e-163	-1.28403e-163	3.82471e-163	-6.36505e-163	6.51481e-163	-8.56331e-163	2.19806e-163	3.7033e-163	1.43756e-162	-2.43895e-163	1.18402e-163	4.18886e-163	-5.61681e-163	0
1.70279e-163	-8.12128e-163	-4.98308e-164	7.5678e-164	5.8241e-163	-1.3514e-162	-1.23965e-164	5.12222e-165	-4.08641e-163	4.7082e-163	3.76093e-163	-2.53826e-164	-9.05067e-163	1.2192e-163	2.03079e-163	5.42997e-164	5.01943e-164	3.85942e-163	-1.28403e-163	3.82471e-163	-6.36505e-163	6.51481e-163	-8.56331e-163	2.19806e-163	3.7033e-163	1.43756e-162	-2.43895e-163	1.18402e-163	4.18886e-163	-5.61681e-163	0
1.70279e-163	-8.12128e-163	-4.98308e-164	7.5678e-164	5.8241e-163	-1.3514e-162	-1.23965e-164	5.12222e-165	-4.08641e-163	4.7082e-163	3.76093e-163	-2.53826e-164	-9.05067e-163	1.2192e-163	2.03079e-163	5.42997e-164	5.01943e-164	3.85942e-163	-1.28403e-163	3.82471e-163	-6.36505e-163	6.51481e-163	-8.56331e-163	2.19806e-163	3.7033e-163	1.43756e-162	-2.43895e-163	1.18402e-163	4.18886e-163	-5.61681e-163	0
1.70279e-163	-8.12128e-163	-4.98308e-164	7.5678e-164	5.8241e-163	-1.3514e-162	-1.23965e-164	5.12222e-165	-4.08641e-163	4.7082e-163	3.76093e-163	-2.53826e-164	-9.05067e-163	1.2192e-163	2.03079e-163	5.42997e-164	5.01943e-164	3.85942e-163	-1.28403e-163	3.82471e-163	-6.36505e-163	6.51481e-163	-8.56331e-163	2.19806e-163	3.7033e-163	1.43756e-162	-2.43895e-163	1.18402e-163	4.18886e-163	-5.61681e-163	0
1.70279e-163	-8.12128e-163	-4.98308e-164	7.5678e-164	5.8241e-163	-1.3514e-162	-1.23965e-164	5.12222e-165	-4.08641e-163	4.7082e-163	3.76093e-163	-2.53826e-164	-9.05067e-163	1.2192e-163	2.03079e-163	5.42997e-164	5.01943e-164	3.85942e-163	-1.28403e-163	3.82471e-163	-6.36505e-163	6.51481e-163	-8.56331e-163	2.19806e-163	3.7033e-163	1.43756e-162	-2.43895e-163	1.18402e-163	4.18886e-163	-5.61681e-163	0
1.70279e-163	-8.12128e-163	-4.98308e-164	7.5678e-164	5.8241e-163	-1.3514e-162	-1.23965e-164	5.12222e-165	-4.08641e-163	4.7082e-163	3.76093e-163	-2.53826e-164	-9.05067e-163	1.2192e-163	2.03079e-163	5.42997e-164	5.01943e-164	3.85942e-163	-1.28403e-163	3.82471e-163	-6.36505e-163	6.51481e-163	-8.56331e-163	2.19806e-163	3.7033e-163	1.43756e-162	-2.43895e-163	1.18402e-163	4.18886e-163	-5.61681e-163	0
1.70279e-163	-8.12128e-163	-4.98308e-164	7.5678e-164	5.8241e-163	-1.3514e-162	-1.23965e-164	5.12222e-165	-4.08641e-163	4.7082e-163	3.76093e-163	-2.53826e-164	-9.05067e-163	1.2192e-163	2.03079e-163	5.42997e-164	5.01943e-164	3.85942e-163	-1.28403e-163	3.82471e-163	-6.36505e-163	6.51481e-163	-8.56331e-163	2.19806e-163	3.7033e-163	1.43756e-162	-2.43895e-163	1.18402e-163	4.18886e-163	-5.61681e-163	0
1.70279e-163	-8.12128e-163	-4.98308e-164	7.5678e-164	5.8241e-163	-1.3514e-162	-1.23965e-164	5.12222e-165	-4.08641e-163	4.7082e-163	3.76093e-163	-2.53826e-164	-9.05067e-163	1.2192e-163	2.03079e-163	5.42997e-164	5.01943e-164	3.85942e-163	-1.28403e-163	3.82471e-163	-6.36505e-163	6.51481e-163	-8.56331e-163	2.19806e-163	3.7033e-163	1.43756e-162	-2.43895e-163	1.18402e-163	4.18886e-163	-5.61681e-163	0
1.70279e-163	-8.12128e-163	-4.98308e-164	7.5678e-164	5.8241e-163	-1.3514e-162	-1.23965e-164	5.12222e-165	-4.08641e-163	4.7082e-163	3.76093e-163	-2.53826e-164	-9.05067e-163	1.2192e-163	2.03079e-163	5.42997e-164	5.01943e-164	3.85942e-163	-1.28403e-163	3.82471e-163	-6.36505e-163	6.51481e-163	-8.56331e-163	2.19806e-163	3.7033e-163	1.43756e-162	-2.43895e-163	1.18402e-163	4.18886e-163	-5.61681e-163	0
1.70279e-163	-8.12128e-163	-4.98308e-164	7.5678e-164	5.8241e-163	-1.3514e-162	-1.23965e-164	5.12222e-165	-4.08641e-163	4.7082e-163	3.76093e-163	-2.53826e-164	-9.05067e-163	1.2192e-163	2.03079e-163	5.42997e-164	5.01943e-164	3.85942e-163	-1.28403e-163	3.82471e-163	-6.36505e-163	6.51481e-163	-8.56331e-163	2.19806e-163	3.7033e-163	1.43756e-162	-2.43895e-163	1.18402e-163	4.18886e-163	-5.61681e-163	0
1.70279e-163	-8.12128e-163	-4.98308e-164	7.5678e-164	5.8241e-163	-1.3514e-162	-1.23965e-164	5.12222e-165	-4.08641e-163	4.7082e-163	3.76093e-163	-2.53826e-164	-9.05067e-163	1.2192e-163	2.03079e-163	5.42997e-164	5.01943e-164	3.85942e-163	-1.28403e-163	3.82471e-163	-6.36505e-163	6.51481e-163	-8.56331e-163	2.19806e-163	3.7033e-163	1.43756e-162	-2.43895e-163	1.18402e-163	4.18886e-163	-5.61681e-163	0
1.70279e-163	-8.12128e-163	-4.98308e-164	7.5678e-164	5.8241e-163	-1.3514e-162	-1.23965e-164	5.12222e-165	-4.08641e-163	4.7082e-163	3.76093e-163	-2.53826e-164	-9.05067e-163	1.2192e-163	2.03079e-163	5.42997e-164	5.01943e-164	3.85942e-163	-1.28403e-163	3.82471e-163	-6.36505e-163	6.51481e-163	-8.56331e-163	2.19806e-163	3.7033e-163	1.43756e-162	-2.43895e-163	1.18402e-163	4.18886e-163	-5.61681e-163	0
1.70279e-163	-8.12128e-163	-4.98308e-164	7.5678e-164	5.8241e-163	-1.3514e-162	-1.23965e-164	5.12222e-165	-4.08641e-163	4.7082e-163	3.76093e-163	-2.53826e-164	-9.05067e-163	1.2192e-163	2.03079e-163	5.42997e-164	5.01943e-164	3.85942e-163	-1.28403e-163	3.82471e-163	-6.36505e-163	6.51481e-163	-8.56331e-163	2.19806e-163	3.7033e-163	1.43756e-162	-2.43895e-163	1.18402e-163	4.18886e-163	-5.61681e-163	0
1.70279e-163	-8.12128e-163	-4.98308e-164	7.5678e-164	5.8241e-163	-1.3514e-162	-1.23965e-164	5.12222e-165	-4.08641e-163	4.7082e-163	3.76093e-163	-2.53826e-164	-9.05067e-163	1.2192e-163	2.03079e-163	5.42997e-164	5.01943e-164	3.85942e-163	-1.28403e-163	3.82471e-163	-6.36505e-163	6.51481e-163	-8.56331e-163	2.19806e-163	3.7033e-163	1.43756e-162	-2.43895e-163	1.18402e-163	4.18886e-163	-5.61681e-163	0
1.70279e-163	-8.12128e-163	-4.98308e-164	7.5678e-164	5.8241e-163	-1.3514e-162	-1.23965e-164	5.12222e-165	-4.08641e-163	4.7082e-163	3.76093e-163	-2.53826e-164	-9.05067e-163	1.2192e-163	2.03079e-163	5.42997e-164	5.01943e-164	3.85942e-163	-1.28403e-163	3.82471e-163	-6.36505e-163	6.51481e-163	-8.56331e-163	2.19806e-163	3.7033e-163	1.43756e-162	-2.43895e-163	1.18402e-163	4.18886e-163	-5.61681e-163	0
1.70279e-163	-8.12128e-163	-4.98308e-164	7.5678e-164	5.8241e-163	-1.3514e-162	-1.23965e-164	5.12222e-165	-4.08641e-163	4.7082e-163	3.76093e-163	-2.53826e-164	-9.05067e-163	1.2192e-163	2.03079e-163	5.42997e-164	5.01943e-164	3.85942e-163	-1.28403e-163	3.82471e-163	-6.36505e-163	6.51481e-163	-8.56331e-163	2.19806e-163	3.7033e-163	1.43756e-162	-2.43895e-163	1.18402e-163	4.18886e-163	-5.61681e-163	0
1.70279e-163	-8.12128e-163	-4.98308e-164	7.5678e-164	5.8241e-163	-1.3514e-162	-1.23965e-164	5.12222e-165	-4.08641e-163	4.7082e-163	3.76093e-163	-2.53826e-164	-9.05067e-163	1.2192e-163	2.03079e-163	5.42997e-164	5.01943e-164	3.85942e-163	-1.28403e-163	3.82471e-163	-6.36505e-163	6.51481e-163	-8.56331e-163	2.19806e-163	3.7033e-163	1.43756e-162	-2.43895e-163	1.18402e-163	4.18886e-163	-5.61681e-163	0
1.70279e-163	-8.12128e-163	-4.98308e-164	7.5678e-164	5.8241e-163	-1.3514e-162	-1.23965e-164	5.12222e-165	-4.08641e-163	4.7082e-163	3.76093e-163	-2.53826e-164	-9.05067e-163	1.2192e-163	2.03079e-163	5.42997e-164	5.01943e-164	3.85942e-163	-1.28403e-163	3.82471e-163	-6.36505e-163	6.51481e-163	-8.56331e-163	2.19806e-163	3.7033e-163	1.43756e-162	-2.43895e-163	1.18402e-163	4.18886e-163	-5.61681e-163	0
1.70279e-163	-8.12128e-163	-4.98308e-164	7.5678e-164	5.8241e-163	-1.3514e-162	-1.23965e-164	5.12222e-165	-4.08641e-163	4.7082e-163	3.76093e-163	-2.53826e-164	-9.05067e-163	1.2192e-163	2.03079e-163	5.42997e-164	5.01943e-164	3.85942e-163	-1.28403e-163	3.82471e-163	-6.36505e-163	6.51481e-163	-8.56331e-163	2.19806e-163	3.7033e-163	1.43756e-162	-2.43895e-163	1.18402e-163	4.18886e-163	-5.61681e-163	0
1.70279e-163	-8.12128e-163	-4.98308e-164	7.5678e-164	5.8241e-163	-1.3514e-162	-1.23965e-164	5.12222e-165	-4.08641e-163	4.7082e-163	3.76093e-163	-2.53826e-164	-9.05067e-163	1.2192e-163	2.03079e-163	5.42997e-164	5.01943e-164	3.85942e-163	-1.28403e-163	3.82471e-163	-6.36505e-163	6.51481e-163	-8.56331e-163	2.19806e-163	3.7033e-163	1.43756e-162	-2.43895e-163	1.18402e-163	4.18886e-163	-5.61681e-163	0
1.70279e-163	-8.12128e-163	-4.98308e-164	7.5678e-164	5.8241e-163	-1.3514e-162	-1.23965e-164	5.12222e-165	-4.08641e-163	4.7082e-163	3.76093e-163	-2.53826e-164	-9.05067e-163	1.2192e-163	2.03079e-163	5.42997e-164	5.01943e-164	3.85942e-163	-1.28403e-163	3.82471e-163	-6.36505e-163	6.51481e-163	-8.56331e-163	2.19806e-163	3.7033e-163	1.43756e-162	-2.43895e-163	1.18402e-163	4.18886e-163	-5.61681e-163	0
1.70279e-163	-8.12128e-163	-4.98308e-164	7.5678e-164	5.8241e-163	-1.3514e-162	-1.23965e-164	5.12222e-165	-4.08641e-163	4.7082e-163	3.76093e-163	-2.53826e-164	-9.05067e-163	1.2192e-163	2.03079e-163	5.42997e-164	5.01943e-164	3.85942e-163	-1.28403e-163	3.82471e-163	-6.36505e-163	6.51481e-163	-8.56331e-163	2.19806e-163	3.7033e-163	1.43756e-162	-2.43895e-163	1.18402e-163	4.18886e-163	-5.61681e-163	0
1.70279e-163	-8.12128e-163	-4.98308e-164	7.5678e-164	5.8241e-163	-1.3514e-162	-1.23965e-164	5.12222e-165	-4.08641e-163	4.7082e-163	3.76093e-163	-2.53826e-164	-9.05067e-163	1.2192e-163	2.03079e-163	5.42997e-164	5.01943e-164	3.85942e-163	-1.28403e-163	3.82471e-163	-6.36505e-163	6.51481e-163	-8.56331e-163	2.19806e-163	3.7033e-163	1.43756e-162	-2.43895e-163	1.18402e-163	4.18886e-163	-5.61681e-163	0
1.70279e-163	-8.12128e-163	-4.98308e-164	7.5678e-164	5.8241e-163	-1.3514e-162	-1.23965e-164	5.12222e-165	-4.08641e-163	4.7082e-163	3.76093e-163	-2.53826e-164	-9.05067e-163	1.2192e-163	2.03079e-163	5.42997e-164	5.01943e-164	3.85942e-163	-1.28403e-163	3.82471e-163	-6.36505e-163	6.51481e-163	-8.56331e-163	2.19806e-163	3.7033e-163	1.43756e-162	-2.43895e-163	1.18402e-163	4.18886e-163	-5.61681e-163	0
1.70279e-163	-8.12128e-163	-4.98308e-164	7.5678e-164	5.8241e-163	-1.3514e-162	-1.23965e-164	5.12222e-165	-4.08641e-163	4.7082e-163	3.76093e-163	-2.53826e-164	-9.05067e-163	1.2192e-163	2.03079e-163	5.42997e-164	5.01943e-164	3.85942e-163	-1.28403e-163	3.82471e-163	-6.36505e-163	6.51481e-163	-8.56331e-163	2.19806e-163	3.7033e-163	1.43756e-162	-2.43895e-163	1.18402e-163	4.18886e-163	-5.61681e-163	0
1.70279e-163	-8.12128e-163	-4.98308e-164	7.5678e-164	5.8241e-163	-1.3514e-162	-1.23965e-164	5.12222e-165	-4.08641e-163	4.7082e-163	3.76093e-163	-2.53826e-164	-9.05067e-163	1.2192e-163	2.03079e-163	5.42997e-164	5.01943e-164	3.85942e-163	-1.28403e-163	3.82471e-163	-6.36505e-163	6.51481e-163	-8.56331e-163	2.19806e-163	3.7033e-163	1.43756e-162	-2.43895e-163	1.18402e-163	4.18886e-163	-5.61681e-163	0
1.70279e-163	-8.12128e-163	-4.98308e-164	7.5678e-164	5.8241e-163	-1.3514e-162	-1.23965e-164	5.12222e-165	-4.08641e-163	4.7082e-163	3.76093e-163	-2.53826e-164	-9.05067e-163	1.2192e-163	2.03079e-163	5.42997e-164	5.01943e-164	3.85942e-163	-1.28403e-163	3.82471e-163	-6.36505e-163	6.51481e-163	-8.56331e-163	2.19806e-163	3.7033e-163	1.43756e-162	-2.43895e-163	1.18402e-163	4.18886e-163	-5.61681e-163	0
1.70279e-163	-8.12128e-163	-4.98308e-164	7.5678e-164	5.8241e-163	-1.3514e-162	-1.23965e-164	5.12222e-165	-4.08641e-163	4.7082e-163	3.76093e-163	-2.53826e-164	-9.05067e-163	1.2192e-163	2.03079e-163	5.42997e-164	5.01943e-164	3.85942e-163	-1.28403e-163	3.82471e-163	-6.36505e-163	6.51481e-163	-8.56331e-163	2.19806e-163	3.7033e-163	1.43756e-162	-2.43895e-163	1.18402e-163	4.18886e-163	-5.61681e-163	0
1.70279e-163	-8.12128e-163	-4.98308e-164	7.5678e-164	5.8241e-163	-1.3514e-162	-1.23965e-164	5.12222e-165	-4.08641e-163	4.7082e-163	3.76093e-163	-2.53826e-164	-9.05067e-163	1.2192e-163	2.03079e-163	5.42997e-164	5.01943e-164	3.85942e-163	-1.28403e-163	3.82471e-163	-6.36505e-163	6.51481e-163	-8.56331e-163	2.19806e-163	3.7033e-163	1.43756e-162	-2.43895e-163	1.18402e-163	4.18886e-163	-5.61681e-163	0
1.70279e-163	-8.12128e-163	-4.98308e-164	7.5678e-164	5.8241e-163	-1.3514e-162	-1.23965e-164	5.12222e-165	-4.08641e-163	4.7082e-163	3.76093e-163	-2.53826e-164	-9.05067e-163	1.2192e-163	2.03079e-163	5.42997e-164	5.01943e-164	3.85942e-163	-1.28403e-163	3.82471e-163	-6.36505e-163	6.51481e-163	-8.56331e-163	2.19806e-163	3.7033e-163	1.43756e-162	-2.43895e-163	1.18402e-163	4.18886e-163	-5.61681e-163	0
1.70279e-163	-8.12128e-163	-4.98308e-164	7.5678e-164	5.8241e-163	-1.3514e-162	-1.23965e-164	5.12222e-165	-4.08641e-163	4.7082e-163	3.76093e-163	-2.53826e-164	-9.05067e-163	1.2192e-163	2.03079e-163	5.42997e-164	5.01943e-164	3.85942e-163	-1.28403e-163	3.82471e-163	-6.36505e-163	6.51481e-163	-8.56331e-163	2.19806e-163	3.7033e-163	1.43756e-162	-2.43895e-163	1.18402e-163	4.18886e-163	-5.61681e-163	0
1.70279e-163	-8.12128e-163	-4.98308e-164	7.5678e-164	5.8241e-163	-1.3514e-162	-1.23965e-164	5.12222e-165	-4.08641e-163	4.7082e-163	3.76093e-163	-2.53826e-164	-9.05067e-163	1.2192e-163	2.03079e-163	5.42997e-164	5.01943e-164	3.85942e-163	-1.28403e-163	3.82471e-163	-6.36505e-163	6.51481e-163	-8.56331e-163	2.19806e-163	3.7033e-163	1.43756e-162	-2.43895e-163	1.18402e-163	4.18886e-163	-5.61681e-163	0
1.70279e-163	-8.12128e-163	-4.98308e-164	7.5678e-164	5.8241e-163	-1.3514e-162	-1.23965e-164	5.12222e-165	-4.08641e-163	4.7082e-163	3.76093e-163	-2.53826e-164	-9.05067e-163	1.2192e-163	2.03079e-163	5.42997e-164	5.01943e-164	3.85942e-163	-1.28403e-163	3.82471e-163	-6.36505e-163	6.51481e-163	-8.56331e-163	2.19806e-163	3.7033e-163	1.43756e-162	-2.43895e-163	1.18402e-163	4.18886e-163	-5.61681e-163	0
1.70279e-163	-8.12128e-163	-4.98308e-164	7.5678e-164	5.8241e-163	-1.3514e-162	-1.23965e-164	5.12222e-165	-4.08641e-163	4.7082e-163	3.76093e-163	-2.53826e-164	-9.05067e-163	1.2192e-163	2.03079e-163	5.42997e-164	5.01943e-164	3.85942e-163	-1.28403e-163	3.82471e-163	-6.36505e-163	6.51481e-163	-8.56331e-163	2.19806e-163	3.7033e-163	1.43756e-162	-2.43895e-163	1.18402e-163	4.18886e-163	-5.61681e-163	0
1.70279e-163	-8.12128e-163	-4.98308e-164	7.5678e-164	5.8241e-163	-1.3514e-162	-1.23965e-164	5.12222e-165	-4.08641e-163	4.7082e-163	3.76093e-163	-2.53826e-164	-9.05067e-163	1.2192e-163	2.03079e-163	5.42997e-164	5.01943e-164	3.85942e-163	-1.28403e-163	3.82471e-163	-6.36505e-163	6.51481e-163	-8.56331e-163	2.19806e-163	3.7033e-163	1.43756e-162	-2.43895e-163	1.18402e-163	4.18886e-163	-5.61681e-163	0
1.70279e-163	-8.12128e-163	-4.98308e-164	7.5678e-164	5.8241e-163	-1.3514e-162	-1.23965e-164	5.12222e-165	-4.08641e-163	4.7082e-163	3.76093e-163	-2.53826e-164	-9.05067e-163	1.2192e-163	2.03079e-163	5.42997e-164	5.01943e-164	3.85942e-163	-1.28403e-163	3.82471e-163	-6.36505e-163	6.51481e-163	-8.56331e-163	2.19806e-163	3.7033e-163	1.43756e-162	-2.43895e-163	1.18402e-163	4.18886e-163	-5.61681e-163	0
1.70279e-163	-8.12128e-163	-4.98308e-164	7.5678e-164	5.8241e-163	-1.3514e-162	-1.23965e-164	5.12222e-165	-4.08641e-163	4.7082e-163	3.76093e-163	-2.53826e-164	-9.05067e-163	1.2192e-163	2.03079e-163	5.42997e-164	5.01943e-164	3.85942e-163	-1.28403e-163	3.82471e-163	-6.36505e-163	6.51481e-163	-8.56331e-163	2.19806e-163	3.7033e-163	1.43756e-162	-2.43895e-163	1.18402e-163	4.18886e-163	-5.61681e-163	0
1.70279e-163	-8.12128e-163	-4.98308e-164	7.5678e-164	5.8241e-163	-1.3514e-162	-1.23965e-164	5.12222e-165	-4.08641e-163	4.7082e-163	3.76093e-163	-2.53826e-164	-9.05067e-163	1.2192e-163	2.03079e-163	5.42997e-164	5.01943e-164	3.85942e-163	-1.28403e-163	3.82471e-163	-6.36505e-163	6.51481e-163	-8.56331e-163	2.19806e-163	3.7033e-163	1.43756e-162	-2.43895e-163	1.18402e-163	4.18886e-163	-5.61681e-163	0
1.70279e-163	-8.12128e-163	-4.98308e-164	7.5678e-164	5.8241e-163	-1.3514e-162	-1.23965e-164	5.12222e-165	-4.08641e-163	4.7082e-163	3.76093e-163	-2.53826e-164	-9.05067e-163	1.2192e-163	2.03079e-163	5.42997e-164	5.01943e-164	3.85942e-163	-1.28403e-163	3.82471e-163	-6.36505e-163	6.51481e-163	-8.56331e-163	2.19806e-163	3.7033e-163	1.43756e-162	-2.43895e-163	1.18402e-163	4.18886e-163	-5.61681e-163	0
1.70279e-163	-8.12128e-163	-4.98308e-164	7.5678e-164	5.8241e-163	-1.3514e-162	-1.23965e-164	5.12222e-165	-4.08641e-163	4.7082e-163	3.76093e-163	-2.53826e-164	-9.05067e-163	1.2192e-163	2.03079e-163	5.42997e-164	5.01943e-164	3.85942e-163	-1.28403e-163	3.82471e-163	-6.36505e-163	6.51481e-163	-8.56331e-163	2.19806e-163	3.7033e-163	1.43756e-162	-2.43895e-163	1.18402e-163	4.18886e-163	-5.61681e-163	0
1.70279e-163	-8.12128e-163	-4.98308e-164	7.5678e-164	5.8241e-163	-1.3514e-162	-1.23965e-164	5.12222e-165	-4.08641e-163	4.7082e-163	3.76093e-163	-2.53826e-164	-9.05067e-163	1.2192e-163	2.03079e-163	5.42997e-164	5.01943e-164	3.85942e-163	-1.28403e-163	3.82471e-163	-6.36505e-163	6.51481e-163	-8.56331e-163	2.19806e-163	3.7033e-163	1.43756e-162	-2.43895e-163	1.18402e-163	4.18886e-163	-5.61681e-163	0
1.70279e-163	-8.12128e-163	-4.98308e-164	7.5678e-164	5.8241e-163	-1.3514e-162	-1.23965e-164	5.12222e-165	-4.08641e-163	4.7082e-163	3.76093e-163	-2.53826e-164	-9.05067e-163	1.2192e-163	2.03079e-163	5.42997e-164	5.01943e-164	3.85942e-163	-1.28403e-163	3.82471e-163	-6.36505e-163	6.51481e-163	-8.56331e-163	2.19806e-163	3.7033e-163	1.43756e-162	-2.43895e-163	1.18402e-163	4.18886e-163	-5.61681e-163	0
1.70279e-163	-8.12128e-163	-4.98308e-164	7.5678e-164	5.8241e-163	-1.3514e-162	-1.23965e-164	5.12222e-165	-4.08641e-163	4.7082e-163	3.76093e-163	-2.53826e-164	-9.05067e-163	1.2192e-163	2.03079e-163	5.42997e-164	5.01943e-164	3.85942e-163	-1.28403e-163	3.82471e-163	-6.36505e-163	6.51481e-163	-8.56331e-163	2.19806e-163	3.7033e-163	1.43756e-162	-2.43895e-163	1.18402e-163	4.18886e-163	-5.61681e-163	0
1.70279e-163	-8.12128e-163	-4.98308e-164	7.5678e-164	5.8241e-163	-1.3514e-162	-1.23965e-164	5.12222e-165	-4.08641e-163	4.7082e-163	3.76093e-163	-2.53826e-164	-9.05067e-163	1.2192e-163	2.03079e-163	5.42997e-164	5.01943e-164	3.85942e-163	-1.28403e-163	3.82471e-163	-6.36505e-163	6.51481e-163	-8.56331e-163	2.19806e-163	3.7033e-163	1.43756e-162	-2.43895e-163	1.18402e-163	4.18886e-163	-5.61681e-163	0
1.70279e-163	-8.12128e-163	-4.98308e-164	7.5678e-164	5.8241e-163	-1.3514e-162	-1.23965e-164	5.12222e-165	-4.08641e-163	4.7082e-163	3.76093e-163	-2.53826e-164	-9.05067e-163	1.2192e-163	2.03079e-163	5.42997e-164	5.01943e-164	3.85942e-163	-1.28403e-163	3.82471e-163	-6.36505e-163	6.51481e-163	-8.56331e-163	2.19806e-163	3.7033e-163	1.43756e-162	-2.43895e-163	1.18402e-163	4.18886e-163	-5.61681e-163	0
1.70279e-163	-8.12128e-163	-4.98308e-164	7.5678e-164	5.8241e-163	-1.3514e-162	-1.23965e-164	5.12222e-165	-4.08641e-163	4.7082e-163	3.76093e-163	-2.53826e-164	-9.05067e-163	1.2192e-163	2.03079e-163	5.42997e-164	5.01943e-164	3.85942e-163	-1.28403e-163	3.82471e-163	-6.36505e-163	6.51481e-163	-8.56331e-163	2.19806e-163	3.7033e-163	1.43756e-162	-2.43895e-163	1.18402e-163	4.18886e-163	-5.61681e-163	0
1.70279e-163	-8.12128e-163	-4.98308e-164	7.5678e-164	5.8241e-163	-1.3514e-162	-1.23965e-164	5.12222e-165	-4.08641e-163	4.7082e-163	3.76093e-163	-2.53826e-164	-9.05067e-163	1.2192e-163	2.03079e-163	5.42997e-164	5.01943e-164	3.85942e-163	-1.28403e-163	3.82471e-163	-6.36505e-163	6.51481e-163	-8.56331e-163	2.19806e-163	3.7033e-163	1.43756e-162	-2.43895e-163	1.18402e-163	4.18886e-163	-5.61681e-163	0
1.70279e-163	-8.12128e-163	-4.98308e-164	7.5678e-164	5.8241e-163	-1.3514e-162	-1.23965e-164	5.12222e-165	-4.08641e-163	4.7082e-163	3.76093e-163	-2.53826e-164	-9.05067e-163	1.2192e-163	2.03079e-163	5.42997e-164	5.01943e-164	3.85942e-163	-1.28403e-163	3.82471e-163	-6.36505e-163	6.51481e-163	-8.56331e-163	2.19806e-163	3.7033e-163	1.43756e-162	-2.43895e-163	1.18402e-163	4.18886e-163	-5.61681e-163	0
1.70279e-163	-8.12128e-163	-4.98308e-164	7.5678e-164	5.8241e-163	-1.3514e-162	-1.23965e-164	5.12222e-165	-4.08641e-163	4.7082e-163	3.76093e-163	-2.53826e-164	-9.05067e-163	1.2192e-163	2.03079e-163	5.42997e-164	5.01943e-164	3.85942e-163	-1.28403e-163	3.82471e-163	-6.36505e-163	6.51481e-163	-8.56331e-163	2.19806e-163	3.7033e-163	1.43756e-162	-2.43895e-163	1.18402e-163	4.18886e-163	-5.61681e-163	0
1.70279e-163	-8.12128e-163	-4.98308e-164	7.5678e-164	5.8241e-163	-1.3514e-162	-1.23965e-164	5.12222e-165	-4.08641e-163	4.7082e-163	3.76093e-163	-2.53826e-164	-9.05067e-163	1.2192e-163	2.03079e-163	5.42997e-164	5.01943e-164	3.85942e-163	-1.28403e-163	3.82471e-163	-6.36505e-163	6.51481e-163	-8.56331e-163	2.19806e-163	3.7033e-163	1.43756e-162	-2.43895e-163	1.18402e-163	4.18886e-163	-5.61681e-163	0
1.70279e-163	-8.12128e-163	-4.98308e-164	7.5678e-164	5.8241e-163	-1.3514e-162	-1.23965e-164	5.12222e-165	-4.08641e-163	4.7082e-163	3.76093e-163	-2.53826e-164	-9.05067e-163	1.2192e-163	2.03079e-163	5.42997e-164	5.01943e-164	3.85942e-163	-1.28403e-163	3.82471e-163	-6.36505e-163	6.51481e-163	-8.56331e-163	2.19806e-163	3.7033e-163	1.43756e-162	-2.43895e-163	1.18402e-163	4.18886e-163	-5.61681e-163	0
1.70279e-163	-8.12128e-163	-4.98308e-164	7.5678e-164	5.8241e-163	-1.3514e-162	-1.23965e-164	5.12222e-165	-4.08641e-163	4.7082e-163	3.76093e-163	-2.53826e-164	-9.05067e-163	1.2192e-163	2.03079e-163	5.42997e-164	5.01943e-164	3.85942e-163	-1.28403e-163	3.82471e-163	-6.36505e-163	6.51481e-163	-8.56331e-163	2.19806e-163	3.7033e-163	1.43756e-162	-2.43895e-163	1.18402e-163	4.18886e-163	-5.61681e-163	0
1.70279e-163	-8.12128e-163	-4.98308e-164	7.5678e-164	5.8241e-163	-1.3514e-162	-1.23965e-164	5.12222e-165	-4.08641e-163	4.7082e-163	3.76093e-163	-2.53826e-164	-9.05067e-163	1.2192e-163	2.03079e-163	5.42997e-164	5.01943e-164	3.85942e-163	-1.28403e-163	3.82471e-163	-6.36505e-163	6.51481e-163	-8.56331e-163	2.19806e-163	3.7033e-163	1.43756e-162	-2.43895e-163	1.18402e-163	4.18886e-163	-5.61681e-163	0
1.70279e-163	-8.12128e-163	-4.98308e-164	7.5678e-164	5.8241e-163	-1.3514e-162	-1.23965e-164	5.12222e-165	-4.08641e-163	4.7082e-163	3.76093e-163	-2.53826e-164	-9.05067e-163	1.2192e-163	2.03079e-163	5.42997e-164	5.01943e-164	3.85942e-163	-1.28403e-163	3.82471e-163	-6.36505e-163	6.51481e-163	-8.56331e-163	2.19806e-163	3.7033e-163	1.43756e-162	-2.43895e-163	1.18402e-163	4.18886e-163	-5.61681e-163	0
1.70279e-163	-8.12128e-163	-4.98308e-164	7.5678e-164	5.8241e-163	-1.3514e-162	-1.23965e-164	5.12222e-165	-4.08641e-163	4.7082e-163	3.76093e-163	-2.53826e-164	-9.05067e-163	1.2192e-163	2.03079e-163	5.42997e-164	5.01943e-164	3.85942e-163	-1.28403e-163	3.82471e-163	-6.36505e-163	6.51481e-163	-8.56331e-163	2.19806e-163	3.7033e-163	1.43756e-162	-2.43895e-163	1.18402e-163	4.18886e-163	-5.61681e-163	0
1.70279e-163	-8.12128e-163	-4.98308e-164	7.5678e-164	5.8241e-163	-1.3514e-162	-1.23965e-164	5.12222e-165	-4.08641e-163	4.7082e-163	3.76093e-163	-2.53826e-164	-9.05067e-163	1.2192e-163	2.03079e-163	5.42997e-164	5.01943e-164	3.85942e-163	-1.28403e-163	3.82471e-163	-6.36505e-163	6.51481e-163	-8.56331e-163	2.19806e-163	3.7033e-163	1.43756e-162	-2.43895e-163	1.18402e-163	4.18886e-163	-5.61681e-163	0
1.70279e-163	-8.12128e-163	-4.98308e-164	7.5678e-164	5.8241e-163	-1.3514e-162	-1.23965e-164	5.12222e-165	-4.08641e-163	4.7082e-163	3.76093e-163	-2.53826e-164	-9.05067e-163	1.2192e-163	2.03079e-163	5.42997e-164	5.01943e-164	3.85942e-163	-1.28403e-163	3.82471e-163	-6.36505e-163	6.51481e-163	-8.56331e-163	2.19806e-163	3.7033e-163	1.43756e-162	-2.43895e-163	1.18402e-163	4.18886e-163	-5.61681e-163	0
1.70279e-163	-8.12128e-163	-4.98308e-164	7.5678e-164	5.8241e-163	-1.3514e-162	-1.23965e-164	5.12222e-165	-4.08641e-163	4.7082e-163	3.76093e-163	-2.53826e-164	-9.05067e-163	1.2192e-163	2.03079e-163	5.42997e-164	5.01943e-164	3.85942e-163	-1.28403e-163	3.82471e-163	-6.36505e-163	6.51481e-163	-8.56331e-163	2.19806e-163	3.7033e-163	1.43756e-162	-2.43895e-163	1.18402e-163	4.18886e-163	-5.61681e-163	0
1.70279e-163	-8.12128e-163	-4.98308e-164	7.5678e-164	5.8241e-163	-1.3514e-162	-1.23965e-164	5.12222e-165	-4.08641e-163	4.7082e-163	3.76093e-163	-2.53826e-164	-9.05067e-163	1.2192e-163	2.03079e-163	5.42997e-164	5.01943e-164	3.85942e-163	-1.28403e-163	3.82471e-163	-6.36505e-163	6.51481e-163	-8.56331e-163	2.19806e-163	3.7033e-163	1.43756e-162	-2.43895e-163	1.18402e-163	4.18886e-163	-5.61681e-163	0
1.70279e-163	-8.12128e-163	-4.98308e-164	7.5678e-164	5.8241e-163	-1.3514e-162	-1.23965e-164	5.12222e-165	-4.08641e-163	4.7082e-163	3.76093e-163	-2.53826e-164	-9.05067e-163	1.2192e-163	2.03079e-163	5.42997e-164	5.01943e-164	3.85942e-163	-1.28403e-163	3.82471e-163	-6.36505e-163	6.51481e-163	-8.56331e-163	2.19806e-163	3.7033e-163	1.43756e-162	-2.43895e-163	1.18402e-163	4.18886e-163	-5.61681e-163	0
1.70279e-163	-8.12128e-163	-4.98308e-164	7.5678e-164	5.8241e-163	-1.3514e-162	-1.23965e-164	5.12222e-165	-4.08641e-163	4.7082e-163	3.76093e-163	-2.53826e-164	-9.05067e-163	1.2192e-163	2.03079e-163	5.42997e-164	5.01943e-164	3.85942e-163	-1.28403e-163	3.82471e-163	-6.36505e-163	6.51481e-163	-8.56331e-163	2.19806e-163	3.7033e-163	1.43756e-162	-2.43895e-163	1.18402e-163	4.18886e-163	-5.61681e-163	0
1.70279e-163	-8.12128e-163	-4.98308e-164	7.5678e-164	5.8241e-163	-1.3514e-162	-1.23965e-164	5.12222e-165	-4.08641e-163	4.7082e-163	3.76093e-163	-2.53826e-164	-9.05067e-163	1.2192e-163	2.03079e-163	5.42997e-164	5.01943e-164	3.85942e-163	-1.28403e-163	3.82471e-163	-6.36505e-163	6.51481e-163	-8.56331e-163	2.19806e-163	3.7033e-163	1.43756e-162	-2.43895e-163	1.18402e-163	4.18886e-163	-5.61681e-163	0
1.70279e-163	-8.12128e-163	-4.98308e-164	7.5678e-164	5.8241e-163	-1.3514e-162	-1.23965e-164	5.12222e-165	-4.08641e-163	4.7082e-163	3.76093e-163	-2.53826e-164	-9.05067e-163	1.2192e-163	2.03079e-163	5.42997e-164	5.01943e-164	3.85942e-163	-1.28403e-163	3.82471e-163	-6.36505e-163	6.51481e-163	-8.56331e-163	2.19806e-163	3.7033e-163	1.43756e-162	-2.43895e-163	1.18402e-163	4.18886e-163	-5.61681e-163	0
1.70279e-163	-8.12128e-163	-4.98308e-164	7.5678e-164	5.8241e-163	-1.3514e-162	-1.23965e-164	5.12222e-165	-4.08641e-163	4.7082e-163	3.76093e-163	-2.53826e-164	-9.05067e-163	1.2192e-163	2.03079e-163	5.42997e-164	5.01943e-164	3.85942e-163	-1.28403e-163	3.82471e-163	-6.36505e-163	6.51481e-163	-8.56331e-163	2.19806e-163	3.7033e-163	1.43756e-162	-2.43895e-163	1.18402e-163	4.18886e-163	-5.61681e-163	0
[truncated: 2,004 more rows]
