# Supplementary material for: A modified shuffled frog leaping algorithm with inertia weight
Source: Sci Rep. 2024 Feb 20;14:4146. doi: 10.1038/s41598-024-51306-1 (PMC11224354; doi:10.1038/s41598-024-51306-1)
Supplement: Supplementary file 1 — Supplementary Information. [file 41598_2024_51306_MOESM1_ESM.zip › data/F1/MSFLA_R_11.xls]

## Sheet: Sheet1
1.59856	2.88023	-6.6185	-0.1696	-1.81494	2.65782	-0.641322	2.50459	2.39914	8.25024	-4.30773	3.62637	-5.26113	0.907013	-0.682066	1.87589	0.263579	0.519292	0.602853	1.45548	-0.669757	0.600766	-1.72678	-0.742901	0.669174	-4.17745	-1.17058	-2.98496	4.36165	-3.81692	278.679
-0.40157	-0.339679	-0.313192	-0.0262886	0.283983	0.141108	0.264006	-0.0752239	-0.551056	-1.44941	-0.494637	-0.0178567	0.467811	0.410046	-0.0140744	-0.0517789	1.60469	-0.0980013	-0.534058	0.412926	0.258606	0.0281934	-0.378455	-0.37278	0.0490968	-0.261853	-0.194729	-0.40842	-0.531039	0.129024	7.5552
0.0384756	-0.136674	0.047451	-0.0603148	-0.0511004	-0.041238	0.0677654	0.0586559	-0.0119228	0.0100452	-0.0796222	-0.0135162	0.0475875	0.0332341	0.0730201	-0.0208529	-0.0338039	-0.0449262	0.0201052	-0.130447	0.0659052	-0.076811	0.0281175	-0.0476838	-0.0270394	-0.00886144	-0.0233995	0.0184745	-0.0440896	0.043944	0.0937583
-0.00187618	0.00210666	-0.00268176	0.0200985	0.00594186	0.000564954	0.00652941	0.000627871	0.00100986	-0.00368508	0.000508262	-0.0111172	-0.00715345	0.00209533	-0.0178406	0.000691954	0.0207964	-0.0127394	0.00275981	0.00402385	-0.0024175	0.000673253	-0.00306337	0.00125817	0.00976537	-0.00247253	0.00204876	-0.00522006	-0.00349476	0.00163462	0.00179419
-0.000180322	-0.000622122	0.000123971	0.00111926	-0.000788596	-0.00281692	-5.53635e-05	0.00151082	-0.00048105	-0.00108611	-0.000424572	-0.000364522	-0.00306418	-0.0014638	-0.00170972	0.000336572	0.000433308	-0.000289613	0.00136215	0.000268513	6.41303e-05	-0.00227911	-0.000120664	0.000992366	0.0014464	-0.00118747	-0.00126741	0.00118246	-0.00170915	0.000780377	4.72566e-05
-6.52094e-05	1.01836e-05	0.000109306	-0.00019653	-9.27793e-05	0.000160267	-0.000112255	-8.82943e-06	7.66575e-05	-7.28098e-05	6.75817e-05	-5.30926e-06	-4.72266e-05	9.9669e-06	8.21039e-05	5.33782e-05	-6.82851e-05	-3.3832e-05	3.83003e-05	0.000143366	-4.65983e-05	-0.000117516	-1.28548e-05	-7.46301e-05	0.000106385	1.93815e-05	-5.35352e-05	1.39255e-05	-3.7238e-05	-3.91877e-05	1.96813e-07
1.63428e-06	7.38118e-06	1.44505e-06	-2.91751e-06	2.33823e-07	5.17813e-06	8.3316e-07	-1.44983e-06	6.35229e-06	4.11628e-06	1.28458e-05	3.08012e-06	1.07464e-05	-5.82558e-06	-1.65774e-06	2.29296e-06	4.59934e-06	9.46276e-07	7.64678e-06	-1.02039e-05	-6.65045e-07	-6.40107e-06	-1.94516e-05	9.90831e-07	-8.56882e-07	-1.36069e-05	1.64498e-05	-8.62727e-06	1.31598e-05	-7.80744e-06	1.85709e-09
-1.32995e-06	-4.21742e-07	-3.93412e-06	-7.90494e-07	1.64933e-06	-9.6977e-07	3.47458e-08	1.55049e-06	-3.64229e-08	1.44009e-06	6.6729e-07	2.53527e-06	2.07418e-06	9.36507e-07	-8.41882e-07	1.52452e-06	-3.58601e-07	-4.17953e-07	3.81943e-07	-2.05346e-06	-1.0888e-07	3.17172e-07	2.06657e-06	-1.10045e-06	2.49576e-06	-2.83689e-06	1.98506e-07	1.49078e-06	2.2268e-07	-1.00693e-06	6.91371e-11
1.10764e-07	-4.05736e-08	-1.46933e-07	2.18881e-07	1.58075e-07	5.56023e-08	-1.17713e-07	-1.16267e-08	2.761e-07	-6.91932e-07	-3.23791e-08	3.89285e-07	-1.22307e-07	-2.68852e-08	-1.53899e-08	3.92509e-07	-2.20834e-07	-1.24449e-07	-4.44706e-10	-3.51688e-08	8.59771e-07	-7.99682e-07	1.96213e-07	2.56789e-08	7.27832e-08	7.27584e-09	1.50701e-07	1.35827e-07	-5.06347e-08	1.05766e-08	2.53559e-12
-1.10361e-08	7.51922e-09	8.82677e-09	-1.8345e-08	-9.32925e-09	1.05122e-08	-1.42971e-08	-8.10625e-10	-4.20623e-10	-6.34897e-09	5.51259e-08	-1.62756e-08	2.73231e-08	2.07745e-08	-1.38474e-08	2.00009e-08	7.22185e-09	2.69153e-09	-3.29988e-09	-5.4789e-08	-4.06035e-09	5.5884e-08	5.14752e-08	8.91242e-09	1.60341e-08	-7.30681e-09	2.59512e-08	-1.60274e-08	2.5946e-08	-3.06335e-09	1.69737e-14
-1.1158e-09	-1.67943e-09	-1.9883e-10	-1.00126e-09	-5.39921e-10	-8.281e-10	1.30653e-10	1.57742e-09	-1.43494e-09	3.35057e-09	1.84022e-09	3.72605e-09	-4.04661e-10	-9.11961e-10	-2.55926e-09	-5.2921e-09	-2.57264e-09	-2.58992e-09	1.38252e-09	6.58763e-09	-1.00529e-10	3.30836e-10	1.72152e-09	-5.48657e-10	-1.74663e-09	-7.59449e-09	9.67748e-09	8.43382e-10	7.06092e-09	5.70092e-09	3.74165e-16
1.35916e-10	-1.87677e-10	6.64458e-10	-2.65427e-10	-5.58823e-10	-3.79005e-11	8.01676e-10	5.54803e-10	3.74203e-10	-2.15911e-10	-3.03603e-11	-5.73246e-10	-9.6523e-10	4.49786e-10	7.01817e-10	3.23736e-10	7.67606e-10	2.0763e-10	-7.74048e-11	-4.82623e-10	4.68294e-10	-3.0524e-10	2.88821e-10	-1.56497e-10	4.45715e-10	8.18717e-10	-2.8923e-10	-2.07324e-10	4.90337e-11	-3.46385e-10	6.48698e-18
-3.74139e-11	-8.69416e-11	2.22878e-11	9.73282e-12	-1.67374e-11	3.08915e-11	4.42847e-11	-3.73255e-11	1.03824e-11	-4.64409e-11	-9.50688e-11	-4.69078e-12	9.4367e-12	1.09984e-11	6.11961e-11	-4.8746e-11	3.62787e-11	2.94729e-11	6.1335e-12	1.16569e-11	2.1569e-11	-6.4346e-11	5.0625e-12	3.99666e-12	-6.86752e-11	-5.26859e-11	5.24767e-11	-2.09253e-12	2.2136e-11	-1.61641e-11	4.98017e-20
1.8595e-11	-7.38887e-12	3.62233e-12	-3.83817e-12	9.80511e-12	1.23547e-12	-2.28947e-12	-1.65258e-12	-1.06999e-13	-5.85521e-12	4.14412e-12	-1.53046e-13	-1.15465e-12	5.55726e-12	1.49994e-11	-2.95247e-12	6.03879e-13	6.3444e-13	1.45865e-12	8.64592e-13	1.03574e-12	2.39744e-12	-1.07618e-12	2.31987e-12	-3.82249e-12	7.82745e-12	-1.28112e-11	-3.4264e-12	1.60475e-12	3.68151e-12	1.13615e-21
-5.61337e-13	-8.54311e-13	2.46223e-13	3.62901e-13	-3.21065e-13	1.05259e-13	-1.9922e-12	-4.71664e-13	3.91527e-14	-2.18767e-13	1.96578e-13	2.10351e-13	-1.66821e-13	6.84487e-13	-7.20556e-13	-4.80346e-13	4.69748e-13	-3.38321e-13	-3.71756e-13	1.50425e-13	-3.85696e-14	2.8161e-13	-6.58861e-13	7.97339e-14	3.32889e-13	-1.7568e-12	1.15323e-12	8.00262e-14	9.13516e-13	1.6293e-12	1.59612e-23
7.29489e-14	2.42594e-14	-2.53039e-14	-2.95655e-13	4.76e-14	3.5642e-14	2.25944e-14	8.28246e-14	-2.63523e-14	2.03503e-13	3.0047e-14	-6.09153e-14	1.50443e-14	8.49484e-15	5.51654e-14	-1.98975e-14	-4.62826e-14	-6.80267e-14	1.36589e-14	3.02824e-14	5.82921e-15	2.84906e-14	-1.80168e-14	8.26403e-14	-1.78022e-14	3.18651e-14	1.6578e-13	-2.28347e-14	1.46597e-13	-1.43274e-13	2.42556e-25
-4.37045e-15	2.98392e-15	-2.96613e-15	2.70708e-15	-1.01115e-14	1.38849e-15	-8.93883e-15	8.09193e-16	4.14793e-15	-1.73871e-15	-7.41598e-15	3.67429e-15	-3.54688e-15	2.9512e-15	-7.20483e-15	-4.93166e-15	2.43314e-14	-1.01015e-14	1.06528e-14	-1.00815e-14	1.86808e-15	-1.51905e-15	8.38915e-15	-7.52789e-15	2.59313e-14	1.17626e-14	1.30693e-15	1.62779e-15	-2.12179e-14	-1.52308e-14	2.95445e-27
1.40037e-15	-5.87936e-16	-3.53455e-16	4.15576e-16	-3.89737e-16	8.9129e-16	-7.61749e-17	1.02824e-15	6.15304e-16	1.16983e-15	6.23052e-16	6.87942e-16	-1.84413e-15	-1.60108e-15	4.70981e-16	4.47171e-16	1.56019e-15	-1.38741e-15	7.59593e-16	1.68727e-15	-2.95287e-15	-1.42059e-16	6.28583e-16	1.60663e-15	2.88645e-15	5.51377e-17	-9.16854e-16	-1.21007e-16	6.93756e-16	-1.31561e-15	4.45094e-29
-4.68301e-18	-1.0923e-16	1.08629e-16	2.55116e-16	1.12523e-16	3.64859e-17	4.45802e-17	1.29793e-16	2.50386e-17	2.53047e-16	5.97702e-17	-9.26403e-18	-2.53956e-16	-1.68274e-16	2.23123e-17	-1.32036e-17	-1.32615e-17	-1.72457e-16	2.49863e-17	-9.60095e-17	-1.14865e-16	1.486e-16	-1.36121e-17	-7.18479e-17	1.13025e-17	1.52229e-16	-4.69458e-17	4.68621e-17	1.11603e-16	-3.03438e-17	4.04924e-31
4.89655e-17	-4.63852e-17	1.06477e-17	1.88144e-17	2.01188e-17	-3.22949e-17	5.69464e-17	4.71323e-17	1.36935e-17	3.10913e-17	3.51362e-18	1.56868e-17	-6.79119e-17	-1.43021e-17	-1.12379e-17	-1.68578e-17	-2.42978e-19	-1.30327e-17	-2.5806e-17	2.15356e-18	-7.4159e-18	3.48206e-17	-1.11322e-17	6.0526e-17	8.25435e-18	-1.20183e-17	4.5674e-17	-7.25994e-18	5.55765e-17	9.87096e-18	3.00011e-32
2.46371e-18	-1.00458e-18	3.19762e-18	-8.71749e-18	-1.76435e-18	8.03803e-18	9.46973e-19	-4.31565e-18	-2.87544e-19	1.46817e-18	1.7822e-18	5.3329e-19	5.69382e-18	8.22687e-19	-8.86763e-18	-5.64445e-19	-4.72772e-18	-9.77649e-20	-1.94885e-19	-2.16958e-18	-3.81326e-18	2.38472e-18	-3.50631e-19	-1.42909e-19	-1.7358e-18	6.70603e-18	1.71653e-18	-3.2318e-18	-8.99012e-18	3.30177e-18	4.98868e-34
3.40476e-19	2.4393e-19	3.50266e-19	9.91517e-20	4.05098e-19	6.88e-20	-2.82262e-19	2.15501e-19	-1.34818e-19	1.91042e-19	-4.12735e-20	9.06543e-20	-2.33702e-19	2.80446e-19	1.89877e-19	5.06279e-19	1.42369e-19	-3.87317e-19	4.43834e-19	-2.48743e-19	2.85843e-19	1.00126e-19	3.14092e-19	-2.45684e-19	-1.61997e-19	-7.29114e-19	3.25898e-19	8.42902e-20	-3.41892e-19	1.14966e-19	2.57429e-36
1.97833e-20	2.36462e-20	-8.1497e-21	-3.2661e-21	-3.19903e-20	-3.5076e-20	-1.4896e-20	-5.85598e-21	1.69133e-20	-4.96858e-21	-1.18296e-19	-1.27858e-20	1.47918e-20	-2.32738e-20	4.80708e-20	9.72483e-20	5.46898e-20	-6.37907e-20	-8.70603e-21	-1.81442e-20	4.4032e-20	5.53605e-20	-8.55821e-20	-1.37618e-20	-1.73773e-20	-2.14908e-21	-2.63408e-20	-2.20462e-20	3.63795e-20	8.39005e-20	6.0366e-38
3.21853e-21	1.76418e-21	-3.98336e-23	-1.15217e-20	-2.51348e-21	-5.02917e-21	2.98696e-21	2.38079e-21	-3.3562e-22	6.64455e-22	8.96891e-21	3.95759e-21	-9.11664e-22	-1.99844e-21	-4.9835e-21	3.36061e-21	2.25057e-21	-2.55363e-21	-4.48313e-21	1.64229e-21	-2.09658e-20	1.3991e-21	-5.07646e-21	-2.32638e-21	-4.8837e-21	-7.18043e-21	-2.27776e-22	-4.77112e-21	-6.9159e-21	1.51048e-21	9.85454e-40
3.67707e-22	-1.79802e-21	4.56949e-22	1.26403e-22	1.85303e-21	-4.33494e-22	-4.99094e-22	3.25409e-22	1.73051e-21	3.78609e-22	-1.40366e-22	-5.08988e-22	-1.2396e-22	1.31482e-22	4.77756e-22	-6.07755e-23	-4.15896e-22	2.70858e-22	5.77503e-22	-3.98596e-22	7.51454e-22	1.7327e-21	-4.12138e-22	-5.85273e-23	5.03732e-22	-7.23295e-22	-2.34999e-22	1.12095e-22	-2.75807e-22	1.18202e-21	1.80477e-41
1.11264e-24	-2.96089e-23	-6.71032e-24	-6.89418e-23	1.08785e-22	-3.90469e-23	-3.50753e-23	-9.50508e-24	2.27747e-23	-4.53339e-23	-4.26511e-23	9.77107e-23	3.07379e-23	-2.24016e-23	-5.41424e-24	-7.68538e-23	8.47911e-23	-2.00867e-22	-6.35565e-23	3.89935e-24	5.49488e-23	-9.16915e-23	1.10793e-22	-4.1232e-23	9.08919e-23	3.44624e-23	-5.69682e-23	1.08963e-22	3.31712e-23	-4.22689e-25	1.4434e-43
-1.58568e-23	-1.17093e-23	-9.53507e-24	8.87802e-24	-1.65418e-24	-7.41076e-25	-3.14374e-23	2.46623e-24	1.34464e-23	-3.83341e-24	-4.6326e-24	1.96105e-24	2.05973e-24	-1.08235e-24	4.64801e-25	-1.10403e-25	-6.57377e-25	2.65994e-24	1.42654e-24	8.37718e-24	3.58965e-24	-5.6227e-25	-5.69397e-24	1.73012e-23	3.71415e-24	-1.12978e-23	-2.25185e-24	3.44359e-24	-3.29469e-24	-1.42677e-24	2.37834e-45
3.482e-25	-5.13298e-25	2.56592e-25	-4.99822e-25	1.91577e-24	-2.10934e-24	2.44596e-25	-1.48511e-24	-6.70677e-25	7.81436e-25	-1.01418e-24	4.67792e-25	-5.27722e-25	4.1002e-25	-4.20838e-25	-2.69979e-25	5.28024e-25	9.51074e-25	-5.06401e-25	2.50792e-24	-3.46808e-25	2.32091e-26	-3.19268e-26	1.69544e-26	1.84925e-24	2.87131e-24	1.09396e-24	6.20776e-25	-8.98353e-25	-2.2901e-25	3.6047e-47
-9.81213e-26	-9.18602e-26	-7.33686e-26	4.16591e-26	-8.97664e-26	3.25688e-26	1.24191e-25	4.72836e-26	-3.92658e-26	-6.15043e-26	-4.04757e-28	4.85506e-27	2.00116e-26	-2.98307e-26	-1.4016e-27	1.69637e-26	3.52608e-26	-2.66952e-25	5.82286e-26	-3.36539e-26	3.93602e-26	1.32453e-25	-4.61338e-26	1.22154e-25	-2.10624e-25	2.04288e-26	-4.41515e-26	-1.01634e-26	-1.41407e-25	-4.56487e-27	2.38913e-49
3.22189e-27	-2.72768e-26	-3.89777e-27	7.69134e-27	-1.00917e-26	-1.74995e-26	-1.64092e-26	-5.86587e-27	-3.54022e-26	-1.36672e-26	-3.40296e-26	-1.43226e-28	-6.09971e-27	2.86154e-26	3.88278e-27	-7.53478e-27	-1.30649e-26	-9.81911e-27	1.58079e-27	3.82317e-27	-2.78263e-27	1.80056e-26	4.30381e-27	1.72282e-26	-8.2322e-27	-1.27526e-26	1.81482e-27	3.9228e-26	1.70241e-26	3.17737e-27	8.07048e-51
-1.313e-27	-1.01357e-27	6.92219e-28	-1.09936e-27	-3.48731e-28	2.36559e-27	-6.99079e-29	5.70037e-28	-2.12542e-27	3.16943e-28	-3.20317e-27	-2.29908e-28	5.87683e-28	2.3496e-27	8.8454e-28	-4.44159e-27	-5.76022e-28	2.6153e-27	-5.076e-28	-3.44225e-27	-1.94917e-27	-1.58308e-27	-2.99551e-28	-7.58561e-29	-6.96709e-27	4.27172e-27	1.4645e-27	1.78342e-27	-2.88317e-27	4.26716e-27	1.76107e-52
3.579e-28	-8.52031e-29	-6.69425e-28	-4.03451e-28	-4.2119e-29	2.53036e-29	2.02057e-29	2.53062e-28	3.59003e-29	2.81318e-28	-3.04079e-28	2.40412e-28	-5.15072e-29	-2.17457e-28	4.37819e-28	2.94402e-28	-3.59105e-30	1.63764e-28	-2.19894e-28	-1.51695e-28	4.64294e-29	1.57803e-28	4.69643e-28	-3.36636e-28	1.56436e-28	1.27436e-28	1.18846e-29	-2.21727e-28	-2.90465e-28	3.71235e-29	2.00701e-54
-4.16063e-29	3.8197e-30	-7.23315e-30	3.03084e-29	3.2437e-29	-7.9393e-30	1.14945e-29	-2.56364e-29	2.18548e-29	-3.39285e-29	2.14303e-30	7.12323e-30	-5.50166e-29	7.26774e-30	2.2881e-29	1.65822e-29	1.41234e-29	4.10894e-30	-7.77355e-30	-4.51865e-29	-4.75342e-29	-1.29036e-29	4.34213e-29	-5.98363e-29	7.70218e-30	-8.8883e-29	-2.66238e-29	4.30245e-29	5.62304e-30	-1.10244e-29	3.10664e-56
1.5824e-29	-3.06134e-30	2.1449e-30	-3.53808e-30	-9.13794e-31	-2.26526e-30	-7.39002e-30	-3.53657e-30	3.27546e-30	-1.85963e-30	-3.09865e-31	-3.28036e-30	8.65478e-31	1.96326e-30	4.30597e-31	1.13001e-33	-3.45123e-30	-4.52786e-30	-2.96248e-30	7.88891e-31	-3.57459e-30	2.95736e-30	8.81129e-31	-7.55931e-31	-2.30042e-30	3.40937e-30	2.15555e-30	7.03268e-31	-2.59149e-30	4.75606e-30	4.95884e-58
-3.52974e-31	-4.95707e-31	6.49264e-31	-4.74625e-32	5.15604e-31	2.03663e-31	3.87316e-31	-1.89658e-31	-1.17133e-31	-5.81354e-31	2.50094e-31	-1.09027e-30	-7.78486e-34	-9.45012e-32	-1.66747e-31	-3.24587e-31	-8.66678e-31	1.1929e-31	1.80879e-31	-1.00954e-30	6.11068e-31	-1.47255e-32	-2.19183e-31	6.90013e-31	5.13361e-31	2.03781e-31	6.03205e-32	-3.02249e-34	-5.08413e-31	-5.88504e-31	6.661e-60
1.01642e-31	1.67756e-31	-2.52652e-32	-1.49138e-32	4.38686e-32	9.35621e-32	1.10992e-33	-3.43344e-34	1.10011e-31	4.45756e-32	-9.90496e-33	-1.88557e-32	-9.8336e-32	3.64002e-32	2.47209e-32	-6.03649e-32	-2.31409e-32	1.3151e-32	-9.52133e-32	3.14836e-32	-1.05482e-31	1.06156e-31	5.52359e-32	-1.35703e-31	8.20425e-33	1.97862e-32	-1.28603e-31	1.25246e-31	-4.30546e-33	1.70729e-32	1.67428e-61
-1.00898e-34	1.34957e-33	9.0287e-33	9.29083e-33	1.66312e-33	-8.77261e-34	-1.29263e-33	2.50541e-33	-4.26179e-33	-2.35769e-33	-1.44973e-33	-3.03106e-33	-7.32684e-33	5.40908e-33	2.81233e-33	2.76469e-33	2.41037e-33	1.83715e-35	3.02059e-33	-4.87806e-33	2.39799e-33	7.24335e-34	1.84804e-33	-1.47159e-33	5.39976e-33	2.22722e-34	2.25609e-33	1.57578e-32	-2.28922e-33	-1.44765e-33	6.55182e-64
-4.05973e-34	3.75117e-34	-2.92848e-33	-4.00518e-34	-3.8206e-34	3.97812e-34	-3.07631e-34	-1.93298e-34	-3.81522e-34	6.51133e-34	-8.0356e-34	2.19378e-34	4.48457e-35	1.03731e-34	6.32151e-34	2.64549e-34	2.9042e-34	4.03538e-34	-1.84862e-34	-2.46014e-34	2.79903e-33	-1.11162e-33	2.4276e-34	4.42135e-36	4.65645e-34	-2.48553e-34	-8.94399e-34	1.1254e-33	8.50214e-34	-1.46795e-34	2.37845e-65
3.10828e-35	-8.68152e-35	-1.23968e-34	-4.7573e-35	-6.94918e-36	1.01207e-34	-7.98508e-35	-4.65832e-35	-4.21729e-35	3.19479e-35	8.4848e-35	-8.45092e-35	-3.90673e-35	-7.45207e-35	3.41596e-35	-7.31878e-35	-1.65506e-35	1.92937e-35	-4.26207e-37	-1.44142e-34	-1.68528e-35	2.17223e-35	1.50247e-35	9.35786e-35	-1.73105e-34	3.89773e-35	1.93367e-35	-8.96071e-36	-8.50281e-35	-1.11635e-34	1.58507e-67
2.70867e-35	1.91376e-35	2.34793e-36	4.40718e-35	3.62284e-35	-7.0733e-36	6.1494e-37	2.02107e-35	8.62776e-37	-1.2197e-35	-1.0128e-36	1.25883e-35	2.08426e-36	-8.36378e-36	-2.41841e-35	1.97725e-36	-1.3031e-35	-8.7798e-36	-5.24241e-36	-5.73597e-36	5.13634e-36	3.73814e-35	-1.44995e-35	-1.57236e-35	1.42396e-36	2.68312e-36	9.93948e-36	4.42748e-36	-5.01961e-36	2.70895e-36	8.13988e-69
3.3396e-36	-6.7984e-37	4.15088e-37	-1.27633e-36	-1.99026e-37	1.05969e-36	4.4588e-38	-1.18574e-36	5.54665e-36	-4.33254e-37	-3.91071e-37	1.7308e-36	-4.9543e-37	1.64871e-37	-1.93151e-36	2.67948e-37	-1.05346e-36	3.95752e-37	1.46082e-36	-7.34258e-38	-7.5946e-37	2.46581e-36	-3.36192e-36	-2.83284e-37	-3.27688e-36	9.12277e-37	3.01487e-37	3.30203e-37	4.06036e-37	-1.77756e-36	9.0704e-71
1.53591e-37	-6.50635e-38	-2.54513e-37	-2.99121e-38	7.75111e-38	-9.75197e-38	-2.13948e-39	3.75242e-37	1.32769e-37	-3.90577e-38	-1.53023e-37	-9.91e-38	1.84946e-37	2.05108e-37	1.57221e-38	-1.20542e-37	3.28637e-37	-9.31758e-38	5.32235e-38	1.13002e-37	5.34387e-38	1.41561e-37	3.25708e-37	-4.97555e-39	1.14766e-37	-3.04361e-38	1.05037e-38	6.15394e-38	-1.43127e-37	-8.27878e-38	6.99892e-73
2.0855e-40	9.86959e-39	-3.64915e-39	-8.26469e-40	-1.59336e-38	-8.73405e-39	3.76847e-38	1.76502e-38	1.99643e-38	1.4125e-38	-4.31991e-39	-8.87893e-39	1.4584e-38	3.3234e-38	1.41756e-40	-5.67449e-39	-3.32765e-38	-1.37147e-38	-1.75724e-38	2.65178e-38	1.75542e-38	9.21743e-38	-9.70824e-39	3.46839e-38	-2.05339e-39	-3.57075e-39	-3.59468e-38	-1.30588e-38	7.21608e-39	-1.46998e-39	1.81611e-74
-2.87726e-39	-2.80487e-40	3.51558e-40	5.3444e-39	-2.69797e-39	-4.35895e-41	3.35355e-39	1.64128e-39	-3.02795e-39	-6.57786e-40	3.59378e-39	9.47193e-40	-2.87143e-39	-1.66588e-39	-1.09122e-38	3.07285e-39	7.40895e-39	-1.55269e-39	1.1299e-39	-4.45993e-40	2.52074e-39	2.16888e-39	3.63645e-40	3.41497e-40	-1.9552e-39	-3.11321e-39	-1.78241e-39	-2.02164e-39	-4.21942e-39	1.56739e-39	3.32342e-76
2.50499e-40	-3.2311e-40	3.3217e-40	-1.16664e-40	-3.59903e-40	2.86501e-40	-2.6131e-40	-1.63188e-40	6.86288e-41	-1.82083e-40	-1.56801e-40	2.56799e-40	-1.56423e-40	-7.86116e-41	4.52624e-40	1.54763e-40	-6.54365e-43	-1.73264e-40	-1.95164e-40	2.49808e-40	-5.75214e-41	8.87117e-41	-2.54308e-41	6.11469e-40	1.67626e-41	-6.13209e-40	9.12604e-41	-1.41207e-41	5.14815e-40	-4.96622e-41	2.15406e-78
6.27338e-43	5.4271e-41	3.67566e-41	-4.10448e-41	4.8055e-41	-1.07572e-41	1.34631e-41	2.84962e-41	3.04679e-41	-4.3205e-41	3.82855e-41	-1.2375e-41	4.03809e-41	-2.41603e-41	1.08529e-42	4.79312e-41	-8.04822e-42	4.41177e-42	-7.47875e-42	-4.48286e-41	-7.48444e-42	5.23375e-41	-5.11541e-42	-1.46819e-41	1.42743e-41	6.66896e-41	2.42269e-41	-4.65871e-42	8.7543e-41	1.69308e-41	3.67236e-80
-1.11986e-41	-8.05274e-43	4.60752e-42	3.07815e-42	-4.31225e-42	-4.05869e-42	1.035e-42	-9.17143e-42	7.90757e-42	-6.10665e-43	1.02406e-41	3.14689e-42	-5.49512e-42	1.58005e-42	1.47111e-42	-8.1613e-42	-1.11692e-41	5.94203e-42	3.90498e-42	-8.09432e-42	-1.01589e-42	1.40611e-42	-4.24883e-42	-2.46965e-42	5.01294e-42	-1.60301e-42	6.405e-42	5.71774e-44	9.68121e-42	5.82032e-42	1.02047e-81
-6.22441e-43	2.28617e-43	-5.39878e-44	1.66512e-43	-1.19945e-43	6.01227e-44	1.34985e-42	9.7867e-44	-1.18313e-43	6.57847e-43	-3.65516e-44	1.07055e-42	-7.86663e-43	-2.55203e-43	3.99004e-45	6.92654e-43	-1.06893e-43	-1.77488e-43	4.15588e-43	-1.03211e-43	4.2886e-44	4.54227e-43	-4.52519e-43	4.39393e-44	-1.99142e-43	3.80934e-43	-5.47539e-43	1.07645e-43	-1.023e-42	-4.7141e-43	7.484e-84
2.50131e-44	1.66436e-44	-2.80052e-44	-1.4754e-44	1.21963e-43	2.55143e-44	7.58861e-44	4.96521e-44	2.3897e-44	-5.35095e-44	-2.35961e-45	5.54044e-44	1.91831e-44	-8.92858e-45	7.29288e-45	3.14422e-43	-2.44522e-44	4.90318e-44	2.05678e-44	-9.05284e-45	5.93982e-44	4.83547e-44	-3.95981e-44	2.21388e-44	-4.56459e-44	-5.06301e-44	1.99321e-44	7.89757e-44	-2.02819e-44	-1.1337e-43	1.67503e-85
1.9318e-44	-2.12734e-45	7.0314e-45	-4.66778e-46	-1.89867e-44	3.24029e-45	-1.29677e-44	1.16392e-44	-1.08869e-45	-2.15425e-44	1.33207e-44	-2.0199e-44	1.14268e-44	-7.69653e-45	-2.78261e-45	2.26061e-45	-1.73123e-44	7.99973e-45	-3.56684e-45	-2.66115e-45	-8.26076e-45	-6.04479e-45	-3.84118e-45	-2.52366e-45	-8.83754e-45	-6.79986e-45	-2.89636e-44	-1.93129e-45	-1.63244e-44	1.09584e-44	4.21831e-87
1.97805e-46	1.89745e-45	1.42072e-46	4.05387e-46	8.59449e-46	2.97377e-46	-3.09457e-45	-1.32043e-46	-7.6303e-46	2.02614e-45	-1.14573e-46	1.26541e-45	4.73246e-46	2.7171e-45	5.84163e-47	-2.66108e-46	1.75686e-46	7.48012e-46	9.22346e-46	1.55351e-45	1.96626e-46	9.78364e-46	1.21206e-45	6.3098e-46	7.45943e-46	1.50583e-46	-1.63692e-45	1.27002e-46	2.78153e-46	-2.85681e-46	3.83789e-89
-3.12513e-47	6.48591e-47	1.25472e-47	4.37769e-47	2.03972e-47	1.71319e-46	6.17077e-48	-4.2052e-48	3.40781e-47	1.02141e-46	1.77965e-47	-5.1524e-47	9.55625e-47	-3.19344e-48	2.42634e-46	-2.12399e-46	4.01964e-47	9.35262e-47	1.20782e-46	6.49227e-47	4.63898e-47	5.10934e-46	-5.88366e-47	-3.04427e-47	4.18449e-47	-1.49284e-46	-1.02553e-47	2.88629e-47	2.08194e-47	-2.58681e-47	4.87609e-91
-1.47478e-47	3.00506e-48	9.10163e-48	-9.65845e-48	-3.94807e-47	2.23202e-47	5.9773e-48	3.28951e-47	2.98955e-47	1.8534e-47	-1.10883e-47	-1.37922e-48	-1.41073e-47	-8.77167e-48	-1.90301e-47	-4.14709e-47	1.35574e-48	1.65258e-47	3.38819e-48	-4.21405e-50	3.52569e-47	-1.29672e-47	8.50607e-48	4.56835e-48	-2.46792e-47	-3.55248e-47	2.56222e-47	-3.91118e-48	-8.6571e-48	1.00551e-47	1.18072e-92
-1.32603e-49	-4.90706e-49	3.13938e-48	2.24193e-49	9.73245e-49	-2.37162e-48	1.17096e-48	-6.75176e-50	1.68677e-48	-6.59746e-49	1.36076e-48	-2.31775e-48	1.31375e-48	3.89352e-49	1.33781e-48	-2.58899e-48	-1.62279e-49	2.28792e-48	9.88091e-50	7.30028e-48	2.08553e-48	6.92666e-49	1.15369e-49	-1.12086e-48	-1.49616e-48	-2.45612e-48	-4.31423e-49	6.95657e-49	-1.55946e-48	8.49244e-49	1.15744e-94
4.25801e-49	-1.13384e-50	3.36019e-50	-5.20134e-49	-3.33367e-49	2.31836e-49	-2.61139e-49	1.72709e-49	-1.12976e-49	-1.26792e-49	-2.87837e-49	-4.4234e-49	-4.47005e-50	-5.81671e-50	1.87417e-49	-5.41923e-49	1.21602e-49	-2.68174e-50	2.40886e-50	-9.86795e-50	-7.88053e-50	-2.09351e-49	-2.66934e-50	3.31721e-50	-1.18241e-49	1.06078e-49	7.2531e-49	-5.29388e-50	6.55129e-50	1.53466e-49	2.01718e-96
-3.51053e-51	1.39234e-50	5.7996e-50	7.17955e-51	5.44441e-51	-3.66076e-52	-4.53212e-51	-4.96432e-50	-5.09806e-50	-1.88165e-50	-9.1515e-51	-1.31381e-50	-9.16711e-51	2.26065e-51	-1.97201e-50	-1.69971e-50	1.56328e-50	-8.91227e-52	2.73364e-51	3.51691e-50	-2.01633e-50	2.62481e-50	9.00918e-51	3.95389e-50	2.39528e-50	7.98404e-51	2.96135e-50	-8.59422e-51	6.61548e-51	1.91169e-50	1.63395e-98
-1.48341e-51	6.82329e-52	-6.3589e-52	4.83888e-51	5.01723e-52	-8.49104e-53	-1.98552e-51	-8.3851e-52	-7.26016e-51	-1.69317e-51	-6.33604e-51	-1.25114e-51	-3.14867e-52	7.06305e-52	2.44114e-52	-3.04072e-51	-4.78103e-52	2.57166e-51	4.21578e-51	1.77853e-51	-6.14591e-51	1.57795e-51	9.66192e-51	-5.12298e-52	-5.39978e-51	7.07823e-51	-4.6419e-51	-1.96399e-51	3.66976e-51	2.7153e-51	4.25739e-100
-2.4096e-52	-8.45685e-53	-1.15441e-51	5.05149e-52	2.69283e-52	-4.18694e-52	-6.53201e-52	-5.4039e-52	-3.40339e-52	4.86057e-52	7.45571e-52	-2.11929e-52	-3.39452e-52	-5.82465e-52	-3.10521e-52	-6.18444e-53	-1.3943e-51	-1.20739e-52	-1.68004e-52	1.84264e-52	3.89707e-52	2.78957e-52	2.92645e-52	-4.86493e-52	-6.63033e-53	-2.34868e-52	-1.1939e-52	-2.74243e-52	-1.32701e-53	1.31027e-51	8.56601e-102
-2.28165e-53	-2.52264e-53	2.9791e-53	-2.95085e-53	6.27492e-53	-4.04271e-53	-8.03926e-53	-1.24969e-53	-3.84296e-53	-7.53926e-53	-2.80588e-53	-1.16045e-52	-1.32938e-53	-8.23564e-53	-7.17006e-53	-4.09837e-53	-7.8305e-53	2.62699e-53	-3.49473e-53	7.24297e-53	-1.73071e-53	-3.36855e-53	8.24878e-53	2.70813e-53	2.25839e-53	-3.83858e-53	2.3167e-53	5.13819e-53	4.35344e-53	-7.68904e-53	8.55294e-104
3.50912e-54	-2.73695e-54	6.57656e-55	5.46713e-54	1.31857e-54	1.1874e-53	9.47268e-54	9.74418e-54	1.97953e-53	1.12153e-53	4.43551e-54	-1.73679e-54	-4.36322e-55	8.89397e-56	-1.57424e-53	-4.89573e-54	-5.99946e-54	2.79835e-56	2.57351e-53	-9.96428e-54	2.06762e-53	-3.11913e-54	1.82568e-54	7.56031e-54	-8.8548e-54	-5.22102e-55	-4.07563e-54	3.43841e-54	9.25455e-54	-1.94215e-54	2.68169e-105
-8.33596e-56	1.54659e-54	-1.73513e-54	-1.58644e-54	-1.25583e-55	-2.17802e-54	6.53932e-55	5.30406e-55	2.87488e-54	-5.89476e-55	4.84188e-55	5.42391e-55	1.72453e-56	4.50617e-55	5.64037e-55	-2.43428e-54	-5.72443e-56	-6.13848e-55	2.36557e-55	2.4831e-55	9.30435e-55	4.53609e-55	1.76529e-54	2.29436e-55	3.08999e-54	-1.21325e-56	4.80979e-55	1.69448e-55	6.12114e-55	4.98134e-55	4.41523e-107
-2.36052e-55	-1.28495e-55	-1.71209e-55	-5.13365e-56	2.85693e-56	3.4153e-56	-4.93985e-55	5.18469e-56	2.92383e-55	-8.65913e-56	1.05602e-55	-2.67517e-56	1.685e-55	3.96838e-56	-8.08731e-56	3.00753e-55	6.3064e-56	-2.6551e-55	9.49609e-57	-1.13723e-55	-4.50048e-56	5.97514e-56	6.37567e-56	1.12887e-55	1.43821e-55	9.1409e-56	2.34025e-57	-8.66778e-56	2.83751e-56	1.42403e-55	7.52227e-109
-1.23569e-56	2.30593e-57	-3.55471e-56	2.5783e-57	2.38739e-58	-1.4128e-56	1.90371e-56	1.21636e-56	-3.45157e-57	8.09541e-57	-6.91371e-57	1.61768e-56	-2.14355e-56	-4.37613e-56	7.40608e-57	-2.5196e-56	7.8655e-57	2.81992e-56	-2.20054e-56	5.76852e-57	-1.69914e-56	-7.51527e-57	5.85048e-57	8.02214e-57	5.80395e-57	4.10402e-57	-2.96265e-58	2.54484e-56	-5.781e-57	-1.84399e-56	8.47946e-111
-2.97446e-58	4.75863e-58	-1.96725e-57	-6.92521e-58	1.97763e-57	2.13752e-58	-7.5769e-58	7.32862e-58	-5.56164e-58	-5.64765e-57	-2.56791e-57	1.84146e-57	1.34702e-57	-1.41215e-57	1.76121e-57	-8.44255e-58	2.26072e-58	4.42589e-58	-2.13886e-57	2.37894e-57	5.60895e-58	-1.55921e-58	-1.25149e-57	1.49624e-57	-1.62689e-57	-2.54039e-57	-2.3563e-57	-4.09895e-57	2.11889e-57	-2.63706e-57	1.17069e-112
-6.51689e-59	-1.9652e-58	-3.84392e-58	-1.86174e-58	6.11407e-58	4.01618e-58	1.41452e-58	2.3639e-58	5.2313e-58	-9.59284e-59	-1.24016e-58	9.15923e-59	-5.17307e-59	7.19245e-59	4.63769e-58	3.78746e-59	-7.36326e-59	-1.41228e-58	-4.2056e-58	5.8431e-59	-1.88516e-58	-2.63975e-58	-1.08462e-58	4.28736e-59	7.29596e-59	-1.10079e-58	1.51982e-58	4.90559e-58	3.50847e-58	-4.88114e-58	2.3343e-114
7.14557e-60	5.35093e-60	-6.52269e-62	2.62903e-59	-1.30101e-59	1.8011e-59	9.77989e-60	-7.50505e-60	-2.03624e-59	-4.05074e-59	-4.47833e-60	6.8064e-60	4.66143e-60	-3.58546e-59	-1.15538e-59	-1.18281e-58	-5.20328e-60	-1.61281e-59	-7.09496e-59	1.12632e-59	3.76518e-59	-5.98391e-60	1.27178e-59	-8.42286e-60	4.56388e-60	2.71852e-60	4.09364e-61	1.91938e-60	-4.07363e-60	1.77171e-59	2.64661e-116
7.08202e-60	-3.87839e-60	3.89653e-61	-4.79047e-61	3.57843e-61	1.41122e-60	-6.47974e-62	-1.17717e-60	-1.65246e-60	-5.99525e-61	6.91786e-61	2.17072e-60	9.07827e-62	9.79301e-61	9.28912e-62	1.29668e-60	8.45441e-61	2.71734e-61	-1.80522e-60	1.21694e-60	1.6724e-60	-1.76717e-60	2.23702e-60	4.98974e-61	1.26005e-60	1.05016e-60	6.67821e-61	2.58386e-60	6.42839e-60	3.78326e-61	1.48007e-118
1.00079e-61	-1.66064e-61	-3.05517e-61	5.98333e-62	3.47785e-61	1.9635e-61	-3.09923e-61	2.88092e-61	-2.59535e-62	-1.13885e-61	2.54521e-61	2.98376e-61	-5.41448e-61	1.13181e-61	-7.79599e-64	-2.60999e-61	-1.2535e-61	4.40182e-61	-1.69348e-61	-2.42394e-61	-1.17201e-61	7.67297e-63	-1.49438e-61	1.24914e-61	2.99367e-61	5.6321e-62	1.00371e-61	-1.97641e-61	-3.50628e-62	1.73783e-61	1.53662e-120
2.58377e-62	-8.72486e-62	-2.82062e-63	-3.8761e-63	-1.31228e-62	-2.12719e-62	-2.63983e-63	6.31413e-63	1.78389e-62	1.75493e-63	3.67015e-62	-7.25519e-65	-3.57602e-62	2.5874e-62	-1.20745e-62	-5.6109e-62	-9.64588e-63	3.47554e-62	6.19513e-63	3.9708e-62	-8.52487e-63	-1.4926e-62	3.85499e-63	1.69232e-61	3.74597e-63	-4.10613e-62	-5.58994e-62	-2.62044e-62	-1.85767e-62	-4.47805e-62	5.56127e-122
5.43822e-64	3.7347e-64	1.21622e-62	4.59504e-64	-3.35197e-64	-3.19351e-64	3.26589e-63	3.75964e-65	2.26151e-63	8.51135e-63	2.79074e-64	-2.74888e-64	7.81731e-63	-5.94465e-63	2.53462e-63	2.48836e-63	9.84358e-63	-3.91434e-63	3.04414e-63	-1.3062e-62	3.88467e-63	7.08433e-63	-4.38761e-63	7.34601e-64	5.38593e-64	3.02906e-63	4.05727e-63	1.93158e-62	-5.99191e-63	-2.28338e-63	1.16354e-123
-1.40198e-63	-6.64176e-64	-7.84805e-64	-3.63868e-64	-5.90387e-64	-5.46796e-64	4.03051e-64	-1.80713e-63	-1.45428e-64	2.12341e-64	9.04248e-64	5.7182e-64	2.25404e-64	1.34168e-63	-9.395e-67	2.15658e-64	1.20045e-63	1.85184e-63	8.60266e-64	3.00415e-64	-1.067e-64	-1.47586e-64	6.67886e-64	6.37538e-64	-4.30129e-64	-9.08476e-64	7.00664e-65	2.7911e-64	5.57783e-64	-1.03226e-63	1.93952e-125
-1.33909e-64	-1.04261e-64	3.1451e-65	9.14789e-65	4.26695e-65	-1.94362e-65	3.75906e-65	3.51368e-65	2.61587e-65	-4.59325e-65	9.50685e-65	-1.401e-64	-4.07165e-65	1.76809e-65	-9.62284e-65	-4.28495e-65	-3.22474e-65	6.29636e-65	-2.41173e-64	6.7925e-65	-1.22376e-64	-4.812e-65	-9.28426e-66	-1.7493e-65	4.64965e-65	-4.81291e-65	2.40941e-64	-8.29279e-65	8.67071e-65	4.34832e-65	2.51815e-127
5.77543e-66	5.63462e-68	-1.71877e-65	2.27265e-65	4.50944e-66	1.26444e-66	1.43197e-67	8.43035e-66	-1.98696e-65	4.36928e-66	-6.75993e-66	-1.57006e-66	-1.43709e-65	-4.35563e-68	-1.33093e-65	5.24253e-66	-5.80031e-67	1.41222e-66	-1.68891e-65	6.66673e-66	-1.87441e-65	1.09051e-66	-8.35839e-67	2.74728e-66	-2.80299e-66	-1.05871e-65	-4.26534e-66	8.97833e-66	8.24773e-66	2.74269e-67	2.79113e-129
2.59536e-67	-1.25716e-66	-6.0339e-67	1.26773e-66	-4.20985e-67	1.33459e-66	2.79873e-66	2.15133e-66	4.07612e-67	-2.26506e-66	5.1371e-68	1.75938e-66	7.54087e-67	-3.01019e-66	1.07994e-67	2.49633e-66	-1.02772e-66	2.94223e-66	-6.73483e-67	2.08411e-68	1.01426e-66	-8.95452e-67	-4.28702e-67	-3.94448e-67	-8.18023e-67	1.83221e-67	1.58379e-66	-1.9741e-66	-9.31831e-67	4.27286e-67	6.28024e-131
-4.78036e-68	-3.15805e-67	5.26485e-69	1.02349e-67	9.14259e-68	-1.79071e-68	1.08673e-67	9.29393e-68	4.10176e-68	-1.50786e-67	-3.23752e-67	-2.5095e-67	7.24199e-68	-7.94823e-68	-9.25213e-68	-2.8694e-68	-8.27131e-68	2.35749e-67	-7.21244e-68	2.08419e-67	1.33172e-67	-1.23901e-67	-2.36088e-68	-1.14942e-67	-1.29067e-68	2.22318e-67	-1.53396e-68	5.85729e-67	-2.46286e-67	-5.78041e-68	9.69623e-133
-1.01373e-68	-4.85361e-68	-2.5059e-68	5.0245e-69	-4.7965e-68	-4.05451e-68	3.68452e-68	-1.81565e-68	1.36838e-68	-2.14917e-69	-2.20737e-68	5.89776e-68	1.62618e-68	-3.07866e-68	-1.66359e-68	-1.07234e-68	2.13742e-68	2.82007e-69	1.345e-69	8.68857e-69	1.22217e-68	1.30276e-68	3.09512e-69	-5.35464e-69	4.36929e-69	1.32356e-68	1.00983e-67	-5.73635e-69	5.24256e-68	3.03714e-69	2.85868e-134
-8.38983e-69	-6.73644e-69	3.91587e-69	2.14912e-69	1.64784e-70	1.52867e-69	3.46588e-69	-2.06148e-70	1.83278e-69	-8.29278e-70	-2.40793e-69	-4.02737e-69	-1.89905e-69	-2.74391e-69	-2.44464e-69	-1.42664e-69	-3.88787e-69	9.10527e-69	-4.09674e-69	-5.10233e-69	1.57203e-70	-1.65827e-69	-3.03123e-69	9.4114e-69	3.02184e-69	1.26304e-69	4.63648e-69	-5.11817e-70	1.18702e-70	-1.48687e-69	4.71439e-136
5.20948e-71	-6.98417e-70	-5.55727e-70	-1.72581e-70	-6.91852e-71	-8.18294e-71	3.78888e-70	-1.70705e-71	5.17341e-70	-1.70157e-70	-1.95361e-70	-2.0995e-70	-1.18837e-69	-3.15786e-70	4.10953e-71	-1.20624e-71	1.98868e-70	-3.00896e-70	-3.53509e-70	1.99522e-70	-6.96401e-71	4.70065e-70	6.26499e-71	1.93006e-70	-7.49134e-71	3.83789e-70	-3.24528e-70	9.98674e-71	-9.88213e-71	-3.82305e-70	3.86303e-138
-1.55105e-71	-1.11789e-71	-1.15224e-70	4.12412e-71	3.96222e-71	5.34732e-71	2.18781e-71	-5.63294e-71	1.71795e-71	-6.09765e-72	8.04621e-73	1.83371e-71	1.02998e-71	1.18248e-71	2.82577e-71	-3.98137e-71	1.14385e-72	-2.85045e-71	-2.44384e-71	-2.04592e-71	-2.74957e-71	-1.35769e-71	-2.17879e-71	2.60399e-71	-3.58622e-71	-4.96142e-71	1.17748e-70	-1.10097e-71	-5.67931e-72	-3.63102e-71	4.97295e-140
-1.61389e-72	-1.08036e-71	-5.07798e-72	1.02863e-72	-1.49535e-73	1.95362e-72	1.91391e-72	-7.37157e-72	-2.24538e-72	5.44614e-72	6.83398e-72	6.52911e-72	-2.96324e-74	4.81881e-72	1.51617e-73	5.59611e-72	3.68334e-72	-1.56702e-72	6.50739e-72	5.21606e-73	9.92765e-73	-1.184e-71	-1.5553e-72	-2.77246e-72	-2.44269e-73	4.39405e-72	3.43667e-72	-1.83713e-71	-4.80629e-72	3.30234e-72	9.99209e-142
1.19925e-72	5.42652e-73	-4.51627e-73	9.90499e-73	6.23878e-73	9.57274e-74	8.80399e-73	5.29527e-73	-7.12946e-74	8.16371e-73	3.37708e-73	-9.82511e-75	-7.81046e-73	-5.77159e-73	-7.86523e-73	9.49951e-73	7.90718e-73	2.35052e-73	-4.13429e-73	-9.44841e-73	7.06608e-73	5.14306e-73	2.81009e-73	8.33993e-73	4.7936e-73	-2.47792e-73	1.56016e-72	-4.67286e-73	1.4815e-72	3.51761e-74	1.60436e-143
-1.51933e-74	3.90508e-75	-2.41685e-74	-3.18612e-74	-8.36332e-74	2.20485e-74	-1.966e-74	-7.81066e-74	-7.35993e-74	2.18807e-74	1.06763e-73	-6.34659e-74	1.12727e-73	-1.66575e-75	-2.42606e-74	-5.97395e-74	-9.215e-74	-4.65457e-75	-4.14528e-74	5.81408e-74	-9.5782e-74	3.06118e-74	-8.7272e-74	7.59978e-74	-8.14729e-74	1.68611e-75	8.83499e-74	-1.10079e-73	4.37946e-74	-5.54938e-74	1.22679e-145
3.44946e-75	8.6865e-76	1.40559e-74	-1.41761e-74	-2.21747e-75	-1.2654e-74	3.78143e-75	1.03101e-74	9.29624e-75	-6.47993e-75	-6.55887e-75	-4.84048e-76	4.14305e-75	-2.99831e-75	-7.72178e-75	-8.59192e-75	1.38572e-74	8.91603e-75	1.55867e-74	1.57672e-75	4.66917e-75	2.77599e-75	-3.96804e-75	-2.64105e-75	-1.06223e-74	8.62391e-75	2.05283e-75	-4.12654e-75	8.57779e-76	-1.04303e-74	1.91524e-147
-9.41773e-76	2.97127e-75	-1.92948e-75	1.53017e-75	-4.07694e-75	-4.86733e-76	-6.31676e-76	1.6968e-75	2.4692e-77	1.71915e-76	2.15998e-76	-1.25066e-76	1.15132e-75	-3.79355e-76	-2.70397e-76	-6.28408e-76	-3.45477e-75	2.01304e-76	9.4803e-76	1.19733e-76	5.63363e-76	4.71353e-76	1.43469e-75	6.78751e-76	-2.062e-75	6.42636e-76	1.66319e-75	5.61375e-76	2.73656e-76	3.54832e-76	6.18407e-149
1.11363e-76	3.33284e-77	-6.60022e-77	4.06014e-77	2.41051e-77	7.76685e-77	1.1069e-76	-1.29637e-76	3.18801e-76	1.42501e-77	-4.8811e-77	-5.21186e-76	-6.76568e-77	-1.74824e-77	9.18227e-77	1.40814e-76	-2.7548e-76	-1.39034e-76	8.06299e-78	-2.95478e-77	4.64938e-77	-3.16155e-77	-1.90604e-76	-5.08237e-77	-1.4552e-76	3.62186e-77	5.30808e-78	1.09692e-78	-3.7053e-77	-7.24933e-78	6.26361e-151
7.71259e-79	-1.90481e-77	-1.06511e-77	-3.02056e-77	3.72304e-78	2.73532e-78	-2.73283e-77	3.30768e-77	-1.09705e-77	2.44398e-77	1.26443e-77	-1.56823e-77	-2.41873e-78	-2.01543e-77	2.95788e-77	-9.23977e-78	-1.39183e-77	-2.01349e-77	-1.14929e-77	-3.93171e-78	1.91461e-78	-5.25292e-78	-7.26278e-78	7.06597e-78	1.83194e-77	-6.50534e-80	-1.51423e-77	1.22148e-77	4.36366e-79	-3.1739e-78	7.35227e-153
7.04796e-79	5.58218e-79	-8.49662e-80	-2.8308e-78	1.06934e-78	-3.44957e-78	-1.80177e-78	3.4842e-78	5.85246e-78	-2.64311e-79	4.17836e-79	9.387e-79	-2.24994e-78	-1.09778e-78	1.33651e-79	5.6314e-78	4.43146e-78	-1.77886e-79	2.08515e-79	2.66133e-79	-4.00588e-78	3.96583e-78	-2.96306e-78	-5.48836e-79	9.64719e-79	1.70597e-78	3.06847e-79	-7.91733e-79	1.16429e-78	1.78508e-79	1.77222e-154
3.03471e-79	-2.98492e-80	7.24368e-80	-2.74241e-79	-4.95126e-80	-3.73096e-79	-2.73307e-79	3.23656e-79	-4.0471e-79	4.30635e-79	-9.03899e-80	-4.57207e-80	6.95316e-79	3.15042e-80	-4.06668e-81	7.18837e-79	4.10393e-79	-1.0155e-79	-1.85656e-79	-2.64768e-79	1.94433e-80	-8.40692e-80	6.08099e-80	-9.03311e-80	3.93914e-79	6.51728e-79	3.16692e-81	5.70516e-80	-5.35384e-79	-2.86872e-79	3.10996e-156
-4.33015e-80	1.51793e-80	1.34095e-80	2.12753e-81	1.23867e-80	-4.22508e-81	1.70778e-82	6.34465e-80	4.80735e-80	5.59733e-81	7.87731e-81	-7.47379e-81	-4.77582e-80	3.08875e-80	-1.72359e-80	2.81439e-80	3.43765e-80	1.18656e-80	1.2367e-80	7.4666e-80	2.16251e-80	-1.52121e-80	-1.72105e-82	-2.22963e-80	1.39023e-80	3.98793e-81	-1.38188e-80	-1.16803e-81	8.42761e-81	-1.89804e-81	2.19937e-158
5.84721e-81	-1.05756e-81	6.15613e-82	-1.91977e-81	-4.80898e-81	3.3024e-81	-1.34038e-81	-1.13784e-81	-7.54432e-82	-3.56494e-82	1.34808e-81	1.7474e-81	5.56934e-81	-1.48278e-81	-1.04561e-80	7.60178e-81	-3.13359e-81	4.67055e-81	3.6033e-81	-1.38196e-81	1.31696e-81	1.67144e-81	-2.62712e-81	4.77444e-81	-3.4158e-81	-2.88839e-81	-2.29743e-81	-2.95846e-81	-8.74909e-81	6.38399e-82	4.74143e-160
1.60147e-82	2.53287e-82	3.52614e-82	2.89642e-82	-1.14956e-81	1.86316e-82	-6.86264e-82	-1.47548e-82	5.25953e-82	-2.17126e-82	1.48063e-81	2.00512e-83	-4.33155e-82	4.75577e-82	-3.32653e-82	-7.50434e-83	-1.51389e-81	3.60098e-83	1.08448e-82	-2.75255e-82	2.36402e-82	-1.10628e-82	-1.34098e-81	-2.53821e-82	1.88754e-82	1.53328e-82	-5.37647e-82	-1.87087e-82	-6.27268e-82	-8.34311e-83	1.02886e-161
7.97987e-83	1.18324e-83	-4.94181e-83	2.279e-84	3.78482e-84	6.56328e-84	9.59529e-83	-1.1596e-83	-1.33913e-84	-1.575e-83	3.99636e-83	-9.28053e-84	5.11983e-84	7.02913e-85	-2.47351e-83	-5.91309e-83	-9.08106e-83	8.85462e-83	-3.58166e-83	-8.40816e-83	-4.49405e-83	8.96636e-83	-9.36336e-83	1.0642e-82	-3.24795e-84	-9.5653e-85	-4.77646e-83	6.59963e-84	-2.1982e-83	4.73858e-84	8.18555e-164
7.40889e-85	-4.45198e-84	-6.87648e-84	-1.1772e-84	-3.29783e-84	1.01115e-83	2.85618e-84	-2.4953e-84	-1.60609e-84	-1.07963e-83	-3.23023e-83	5.88704e-84	-2.23501e-83	-2.42323e-84	-1.59754e-83	3.89299e-84	-1.06192e-83	-2.03966e-84	6.80597e-84	-4.75433e-84	-4.41885e-85	4.68891e-84	-1.88744e-84	-1.56647e-83	-2.5243e-84	4.20475e-84	-1.70577e-83	6.66765e-85	-8.20984e-84	5.35482e-84	3.03806e-165
1.21434e-84	-1.01814e-84	-3.27314e-85	8.75536e-87	-1.36369e-84	-4.09841e-85	3.04845e-85	2.10525e-84	-3.22184e-85	-7.69913e-85	-9.92804e-86	3.53981e-85	-9.24221e-85	3.23602e-84	4.67634e-85	1.14969e-84	-1.14489e-84	-1.34431e-84	4.47596e-85	-6.89679e-85	4.2005e-86	1.12538e-85	1.06933e-84	6.31203e-85	1.6853e-85	-3.18442e-85	1.58245e-84	-9.00755e-85	4.82414e-85	-8.67412e-85	3.26499e-167
5.72806e-86	2.852e-86	-2.27829e-86	-5.13231e-86	4.45553e-86	7.40237e-86	-1.01205e-85	-4.62814e-86	9.46396e-86	4.25818e-86	1.11355e-85	-6.3186e-86	3.39382e-86	5.76852e-86	-1.7954e-85	-4.66285e-86	4.05306e-86	8.33841e-86	-2.87359e-85	-3.69031e-87	2.78531e-86	1.11123e-85	1.13805e-86	-9.5466e-86	5.02112e-86	-3.51761e-87	-4.69929e-86	-1.03848e-85	8.90329e-86	-2.0846e-86	2.30587e-169
9.06996e-87	-6.8057e-87	1.27923e-86	-9.88746e-87	-7.04111e-89	-1.13172e-86	1.97371e-86	-3.44593e-87	-8.91844e-88	1.65909e-86	-1.70449e-86	3.15698e-87	-9.89299e-87	-3.00456e-86	-5.62703e-87	-4.65279e-87	5.37435e-87	1.30791e-86	2.36458e-86	2.96121e-86	4.22938e-86	2.29411e-86	-3.82062e-87	-2.38728e-86	1.50053e-86	1.78184e-86	-3.27431e-86	1.6476e-86	8.16509e-87	4.91522e-87	9.06253e-171
-2.21013e-87	-5.92801e-89	1.59758e-87	-2.05757e-87	3.30912e-88	1.57489e-87	-1.98701e-87	-1.30321e-88	9.58237e-88	2.13901e-87	-6.03956e-87	-4.89655e-87	-7.6286e-88	5.10256e-88	5.79451e-88	-5.56031e-89	1.36714e-88	7.53135e-88	-1.87936e-87	4.73246e-88	1.90767e-87	-2.19153e-87	2.19905e-87	1.24417e-87	-3.91111e-88	1.82421e-87	8.22912e-88	-1.11017e-87	6.17832e-88	2.64574e-88	1.10366e-172
-3.6258e-88	-2.43206e-88	4.16843e-89	-2.17633e-88	-1.08572e-88	-2.14277e-88	1.88422e-88	1.78215e-88	-3.46984e-88	-2.19054e-88	1.53097e-88	1.3694e-88	1.93583e-88	-1.0598e-88	1.56734e-88	1.8903e-88	5.3197e-88	-4.95393e-89	1.10812e-88	-2.69674e-88	-8.9042e-89	2.83882e-89	-1.34206e-88	-2.49651e-89	3.51105e-89	-9.82035e-89	2.04171e-88	-2.68451e-88	4.52403e-89	1.56917e-89	1.209e-174
-4.7968e-89	8.43719e-90	-2.87523e-91	-1.51613e-89	-6.88768e-90	2.05593e-89	5.1911e-89	-1.6767e-89	-3.72355e-90	-3.43276e-89	-6.78158e-90	-3.53534e-89	-9.78363e-90	-9.93993e-90	4.06852e-89	-2.83705e-90	-7.12542e-90	-1.32234e-89	1.36787e-89	2.02501e-89	1.1494e-89	4.81159e-89	1.05016e-89	2.6689e-89	-2.69428e-89	1.09882e-89	4.6122e-91	9.1379e-90	1.43732e-89	-6.82976e-90	1.56703e-176
-4.77941e-90	3.20049e-90	-4.56289e-90	4.08625e-90	3.81117e-90	4.02783e-90	8.79455e-91	1.17775e-91	2.14053e-90	-4.2627e-91	3.33045e-91	2.15602e-92	-9.78004e-91	1.18647e-91	7.54375e-91	5.1589e-91	-9.86495e-91	-4.55889e-90	4.40284e-91	2.49539e-91	7.61011e-91	-4.69965e-91	4.15105e-91	9.89765e-91	1.94947e-90	-8.17617e-92	1.61232e-90	-4.28344e-91	-1.85251e-91	6.22716e-90	1.78187e-178
-2.12546e-91	2.79248e-91	-4.61727e-91	-2.17859e-91	-1.96146e-92	1.38232e-91	-6.51998e-91	4.40555e-92	-2.47971e-92	6.92831e-91	-2.25897e-93	-3.39231e-91	-3.69403e-93	-3.62873e-91	-4.2744e-91	2.36612e-91	-3.54415e-91	2.96188e-91	-3.89636e-91	-1.78012e-91	-9.6127e-93	2.41407e-91	1.6133e-91	-1.73873e-91	-4.25828e-92	8.42866e-92	-5.20967e-91	-1.21251e-91	1.72357e-92	3.5639e-92	2.6045e-180
5.55516e-93	1.47421e-92	-7.8101e-92	-4.90947e-92	-2.21602e-93	-1.72482e-92	-3.66852e-92	1.17278e-93	7.19039e-93	-1.57239e-92	3.72024e-92	2.0561e-92	-5.33623e-92	-5.23823e-93	-1.84895e-92	1.14226e-92	-3.61752e-92	1.24734e-92	4.7888e-93	-1.0384e-91	1.21865e-92	7.5714e-92	-3.91429e-92	-1.98022e-92	4.95352e-93	-1.29124e-92	-7.09234e-92	-9.22676e-93	2.48072e-92	1.45956e-92	4.20712e-182
-1.10642e-92	1.08466e-93	5.76076e-93	-2.18756e-93	-1.04699e-92	-1.15896e-92	4.22447e-94	-4.55743e-93	-3.40851e-93	7.56056e-94	-2.7345e-95	-1.64907e-93	-3.31534e-93	5.09154e-93	1.2283e-94	1.27921e-93	-4.17976e-93	-1.72306e-92	1.05186e-93	1.30029e-93	-4.5329e-93	-2.09138e-93	-2.99776e-93	5.94455e-93	5.38627e-93	4.13428e-93	-1.13627e-93	-1.87426e-93	5.78289e-93	7.93462e-93	1.01364e-183
2.80956e-95	-3.6078e-94	-2.61609e-93	4.98852e-95	2.94657e-94	-5.05107e-95	1.03434e-93	6.90386e-95	5.26818e-94	-5.63129e-94	-2.99634e-95	3.11922e-95	-2.28761e-94	7.53984e-95	-1.3546e-93	1.72456e-95	-2.18338e-94	-1.38799e-95	1.31313e-94	-6.39075e-95	-7.57274e-94	3.63065e-95	-4.10379e-94	-1.26051e-94	-2.22192e-94	6.9628e-94	1.75385e-94	-2.75409e-94	1.71275e-94	-3.71355e-94	1.22675e-185
1.29136e-94	-8.68784e-95	3.36438e-95	-8.62964e-96	-2.73316e-95	2.54501e-94	-9.54534e-96	1.09612e-94	1.18169e-94	-5.99982e-95	1.17573e-94	1.91203e-94	-2.26824e-94	-1.73582e-94	9.58356e-95	1.18099e-94	-6.4991e-95	-7.24249e-95	1.60121e-96	-1.54653e-95	-7.7159e-95	-4.06039e-95	-2.49828e-95	1.97395e-94	-2.1736e-94	-7.21441e-95	-9.87284e-95	-1.86755e-95	1.72773e-95	-5.52296e-95	3.98509e-187
-1.0337e-96	-3.68577e-96	5.13525e-96	-8.17926e-96	-5.31878e-96	7.71447e-96	-1.68347e-95	2.60972e-96	1.87134e-96	1.86432e-95	3.07872e-96	-2.66018e-96	4.39431e-96	-9.51591e-96	5.7762e-96	3.81942e-96	6.90661e-96	-1.45445e-95	-1.84022e-95	1.24875e-96	-4.3236e-96	2.78479e-96	4.6616e-96	1.97011e-96	1.16332e-95	5.46486e-96	-2.529e-96	2.07118e-96	1.03606e-95	-9.08807e-96	2.02871e-189
1.04104e-96	3.63237e-97	-2.12569e-97	2.14325e-96	-2.69416e-96	-8.41072e-97	1.33656e-96	4.68824e-98	3.53742e-96	7.67431e-97	1.3398e-96	6.07955e-97	5.89984e-97	-2.81131e-97	-1.2956e-96	2.17701e-96	1.26476e-96	-4.02774e-97	-7.96466e-97	-5.45346e-98	-1.39783e-98	1.69262e-96	-1.96329e-97	1.61942e-96	-1.85636e-97	-1.03316e-96	-1.02017e-96	3.21469e-96	2.21199e-96	-2.68613e-96	7.02314e-191
-1.76048e-99	-2.25655e-97	1.01618e-97	-4.87147e-97	-4.31608e-99	-2.1213e-97	-7.88511e-98	-1.55663e-97	-3.51004e-98	-2.66309e-98	2.7429e-97	1.54743e-97	4.19978e-98	2.67488e-98	-2.67829e-98	-5.13387e-98	-9.92462e-98	-1.52033e-98	-1.13335e-97	-1.37248e-98	3.31654e-97	-2.00328e-97	-1.46954e-98	2.07225e-98	2.43353e-97	7.25472e-99	-5.54246e-98	-3.84461e-98	5.21477e-100	1.01616e-97	7.29017e-193
9.35181e-99	5.22047e-99	-1.87371e-98	8.37706e-99	-1.8881e-98	2.39006e-98	5.47545e-99	-1.51643e-99	-3.74237e-99	-1.10907e-98	-3.55456e-99	5.94439e-100	-3.60952e-99	4.13697e-98	-2.48376e-98	-8.93286e-99	1.65373e-99	3.32224e-98	-5.17059e-99	-3.45778e-99	-1.33797e-98	2.01954e-98	-3.64264e-98	-2.14643e-98	1.56658e-98	4.75629e-99	1.16524e-98	5.54619e-99	-2.50903e-98	1.15298e-98	8.7838e-195
-2.75148e-100	1.12134e-100	2.22079e-100	3.15735e-99	1.72279e-100	9.22003e-100	-6.2184e-100	-1.86034e-99	9.60082e-100	-1.10501e-99	2.00914e-99	-2.72511e-100	-3.09908e-99	1.66592e-99	-6.10164e-100	-3.73032e-99	-1.02716e-99	-1.64801e-100	-5.93885e-100	-2.67371e-99	6.67011e-99	-2.17954e-99	8.18085e-100	7.05626e-99	-5.06731e-100	-1.23668e-99	4.87287e-101	-2.40625e-99	-4.72334e-100	1.92855e-100	1.63878e-196
-1.12545e-100	3.48607e-100	-2.78191e-101	3.31321e-101	3.42885e-100	3.38669e-100	4.40988e-101	2.18115e-100	1.80886e-100	3.89878e-100	-4.34217e-101	-1.81895e-100	1.29585e-100	2.099e-100	1.01601e-99	-2.57896e-100	-1.04185e-100	-4.72772e-101	-2.62132e-100	7.877e-100	4.76381e-100	-5.17299e-100	2.38841e-100	-2.34396e-100	1.95418e-100	1.10642e-100	-4.52743e-101	-7.22435e-101	-3.74237e-100	2.01648e-101	3.30415e-198
-6.02292e-102	-6.31382e-102	1.47236e-101	-1.85262e-101	-3.91263e-101	-1.03977e-101	-1.60394e-101	4.61307e-101	-9.94202e-102	-3.9778e-102	-5.77602e-101	4.61705e-101	8.94714e-102	1.69493e-101	-2.01267e-101	3.91721e-101	-7.12257e-101	2.09263e-101	-2.56667e-101	5.10535e-102	7.97447e-102	2.79466e-101	-1.04863e-101	2.55068e-101	-7.88842e-102	-3.75273e-102	-1.43762e-101	1.10863e-101	4.57566e-101	8.30119e-101	2.97415e-200
-1.6076e-102	-1.8278e-102	2.97373e-102	3.75755e-102	-3.26654e-102	4.849e-103	1.31188e-102	4.71174e-103	1.06236e-102	-6.47486e-103	-2.66009e-103	-5.33421e-103	3.13584e-102	-2.56987e-102	4.93734e-102	5.83238e-102	-2.33955e-102	-4.19195e-103	-2.51253e-102	-2.11636e-102	2.94614e-102	5.0646e-102	3.30266e-102	4.54478e-102	-3.57386e-102	-2.52124e-102	-7.84407e-102	-2.02482e-102	-7.97098e-102	-9.75024e-103	3.5005e-202
4.13582e-104	1.68935e-103	5.89187e-103	1.98863e-103	4.81759e-104	-8.82198e-104	5.81633e-104	-5.7649e-103	-1.4411e-103	5.88696e-103	2.98879e-103	9.02231e-104	-7.26626e-103	-2.11134e-103	6.82512e-103	-8.07382e-104	-4.96139e-103	1.06728e-103	4.20842e-103	5.07213e-103	2.13205e-103	3.98887e-104	-2.37363e-103	7.3735e-104	4.54414e-103	-1.72696e-103	-6.06488e-104	-3.60489e-103	9.98529e-103	1.19862e-102	5.8769e-204
8.42871e-104	1.65339e-104	6.52405e-104	4.15722e-104	2.5594e-105	-4.63638e-104	-8.27308e-104	-3.1207e-104	1.08332e-104	-1.74482e-104	1.44781e-104	-2.8761e-105	4.91068e-104	2.83243e-104	-2.57886e-104	-8.48678e-105	-3.45271e-104	5.76587e-104	-6.13734e-105	1.32583e-105	-2.05911e-104	1.84303e-103	-7.59372e-104	4.22459e-104	-7.63965e-105	9.70725e-104	3.19363e-104	-6.87488e-104	1.77615e-104	9.25903e-104	9.85422e-206
1.84332e-105	1.09837e-105	1.69467e-105	-1.38068e-105	5.27147e-106	2.04593e-105	-3.18971e-105	-5.63757e-105	1.54922e-105	-1.66414e-104	3.02685e-105	-3.44904e-105	1.6965e-105	-1.66696e-105	-1.0329e-105	-9.34504e-105	-1.45915e-104	-7.21301e-105	-3.87779e-105	-5.86846e-105	2.01958e-105	6.14517e-105	6.48241e-105	-7.39295e-105	-2.45203e-105	7.14384e-105	-8.45253e-105	-8.20281e-105	-1.47497e-104	1.42088e-104	1.51841e-207
2.31178e-105	-6.21063e-106	4.56322e-106	1.36279e-105	-7.86241e-107	-1.0242e-105	1.87662e-105	-9.23065e-106	5.70129e-106	1.51386e-106	9.27352e-106	-1.64427e-106	1.20123e-105	-2.96526e-106	-8.62625e-106	3.26555e-106	1.07444e-105	-3.9654e-106	6.9095e-106	1.03786e-105	9.44597e-106	-1.4643e-105	-3.68313e-106	5.8857e-107	1.16924e-105	1.6865e-105	7.11576e-106	-4.0666e-106	5.16143e-106	1.50318e-106	2.80549e-209
-9.51455e-107	-4.54792e-108	1.26094e-106	-2.46245e-107	-3.2992e-106	2.87e-108	1.15689e-106	6.8876e-107	-9.76083e-107	-5.76905e-107	-2.65484e-108	-5.39348e-107	5.86848e-107	6.28595e-107	8.85535e-107	5.19024e-107	-4.84082e-106	-2.48865e-106	1.25549e-106	2.33942e-106	-1.59911e-106	-1.33448e-106	-1.12506e-106	2.43277e-107	1.067e-107	-2.07149e-106	9.55494e-107	-9.58738e-108	-1.73656e-107	-4.18671e-106	8.37488e-211
-8.20906e-108	3.64594e-107	-2.05886e-108	2.11286e-107	1.07075e-107	1.40171e-107	-2.192e-108	-1.40129e-108	2.11502e-107	3.09478e-107	1.29553e-107	1.5534e-107	3.74354e-108	9.45605e-108	-2.00671e-108	-1.30152e-107	-1.85915e-107	6.56295e-107	4.82175e-108	2.32361e-107	2.68331e-107	3.79086e-107	-1.23111e-107	-1.0111e-108	1.08096e-108	-1.58239e-107	3.29911e-108	1.58982e-107	1.7704e-108	-3.15803e-108	1.23103e-212
3.46676e-108	-3.9073e-109	-6.30635e-110	1.97152e-108	1.19342e-108	2.46899e-109	-3.08012e-109	-7.20639e-109	3.50967e-109	-2.25141e-108	-6.3081e-109	1.14787e-108	7.76192e-108	-2.25255e-108	1.14621e-109	1.7286e-108	-4.96851e-109	3.55186e-108	1.62134e-108	-1.25985e-109	6.00989e-109	1.49623e-108	3.01382e-108	-8.17887e-109	1.78802e-108	1.50658e-108	-8.51232e-109	-5.188e-109	-2.47116e-108	1.21873e-108	1.35303e-214
-4.3645e-110	4.48249e-111	2.17058e-109	-4.27993e-110	1.44047e-109	-3.4265e-110	6.46554e-110	3.817e-110	3.6541e-109	-1.12423e-109	3.86585e-110	8.98484e-110	1.63347e-110	8.46347e-110	-1.14847e-109	-1.89755e-109	-1.86195e-109	-1.32955e-110	6.42568e-110	-4.11945e-109	-2.30552e-109	6.72143e-110	1.92881e-109	1.03305e-109	4.6199e-109	-3.9662e-109	3.8641e-109	-3.80562e-112	-1.72439e-109	6.77805e-111	1.15484e-216
1.44029e-110	-1.82837e-110	1.55511e-110	5.91851e-110	4.05788e-111	9.32295e-111	-5.0419e-111	-2.01864e-110	8.44104e-110	-5.39509e-111	-4.48411e-111	1.22296e-110	-2.17807e-110	-2.91046e-110	6.17488e-110	2.99181e-111	1.31311e-110	2.77569e-110	-2.37484e-110	2.15625e-110	2.93899e-111	-1.17898e-110	-3.58065e-111	-2.32193e-110	1.91387e-110	1.34757e-110	1.39647e-110	-9.22428e-112	-3.06619e-110	2.6811e-111	2.16525e-218
3.37592e-111	3.98393e-111	4.83275e-111	-2.88492e-111	-2.05058e-111	9.89981e-112	9.18383e-112	-3.98052e-111	4.02826e-111	7.46028e-111	-7.05178e-111	-1.73705e-111	-3.17207e-111	2.65611e-111	4.72803e-112	6.41624e-111	-2.54936e-111	-5.2733e-111	-1.73097e-111	-3.84243e-111	1.74642e-111	-3.4376e-111	5.49564e-111	6.29266e-111	5.92423e-112	-3.58129e-111	1.89194e-111	-6.42943e-112	-7.36404e-112	-9.41141e-111	5.06976e-220
4.77351e-112	3.43543e-113	1.48806e-112	-4.39925e-112	-1.77703e-112	4.00765e-112	-8.22012e-113	-1.06257e-112	-5.19846e-112	1.91883e-112	1.31631e-113	1.21262e-111	1.0091e-112	3.2386e-112	-1.61215e-112	-1.49776e-112	-2.00415e-112	7.82672e-112	5.65749e-112	-2.34055e-112	1.80635e-112	-1.07059e-111	2.83861e-112	5.11618e-113	5.79918e-113	-1.0486e-111	4.47825e-112	6.51096e-113	-1.10913e-112	-2.56588e-113	6.20638e-222
-5.69129e-113	1.44081e-112	-5.15412e-113	1.44157e-112	-2.39296e-112	4.87676e-113	-5.28255e-114	5.18294e-113	2.14006e-112	-5.72567e-113	-5.30979e-113	9.4799e-114	1.53175e-113	1.15373e-112	3.37015e-113	-9.83132e-113	1.53375e-112	3.44724e-113	1.65443e-113	-1.13856e-113	-1.70997e-113	7.07604e-113	5.51916e-113	-5.04301e-113	2.22668e-113	-3.06171e-113	1.34824e-112	-8.18993e-113	8.05368e-113	3.36627e-114	2.54944e-223
-1.93366e-113	-1.4932e-113	-8.1944e-115	-4.08665e-114	1.83825e-114	2.02393e-114	1.71126e-113	2.1617e-114	-2.58717e-114	-3.35035e-114	1.41311e-115	-2.67632e-114	-1.57505e-114	6.17779e-114	5.27719e-114	1.93991e-114	8.84965e-115	-9.39509e-114	-3.71846e-115	-3.72544e-114	9.61598e-114	-7.28126e-114	-1.40265e-113	1.55946e-114	9.99645e-115	8.13628e-114	-7.85181e-114	-2.86631e-114	1.37056e-113	-1.42631e-113	1.99266e-225
3.64154e-115	-2.0171e-115	-1.85481e-114	-1.24087e-114	3.19361e-115	6.4634e-115	-3.55032e-115	4.46697e-115	-9.776e-115	-1.66327e-116	2.07349e-115	-5.04009e-115	-1.05164e-117	-1.47671e-115	-2.14386e-115	3.34589e-115	1.7488e-114	-1.68358e-114	1.02866e-114	-1.17723e-115	1.51804e-115	-1.20333e-115	-4.88013e-115	-4.63796e-115	6.13025e-115	-7.54493e-116	-4.40107e-115	7.82169e-116	-1.65484e-114	5.05924e-115	1.84627e-227
9.02824e-116	2.92727e-115	-2.36627e-115	-1.47885e-115	8.92362e-116	-8.38217e-117	-8.37454e-116	1.3476e-115	6.62472e-117	-1.21427e-115	-1.66067e-115	1.33945e-116	-5.73729e-116	-2.81607e-116	5.26366e-116	-8.20274e-116	9.37851e-116	-3.33316e-116	2.46136e-116	2.57378e-117	6.84376e-117	8.45431e-116	3.51443e-116	7.25723e-116	-3.04966e-116	4.67272e-116	-9.3254e-117	-1.07159e-115	1.23811e-115	-1.20604e-116	3.15413e-229
-1.55483e-116	8.45115e-117	-7.48164e-118	-1.69606e-116	4.98746e-117	2.80716e-116	4.69518e-117	-3.5594e-116	1.68255e-116	2.61433e-116	-5.28306e-117	3.91488e-116	-1.53947e-116	1.23847e-116	-1.36202e-116	5.77109e-117	-4.60236e-117	5.88104e-117	-4.43044e-117	-4.35208e-117	2.05449e-116	6.22895e-117	-1.14746e-116	-1.60635e-116	6.73549e-117	-1.66737e-116	-1.6028e-116	2.01899e-116	-3.55364e-116	5.36288e-116	1.19113e-230
5.06613e-118	4.34057e-118	3.03281e-118	7.48903e-119	1.47424e-117	1.31836e-117	-4.23271e-117	1.01889e-117	2.42836e-118	-1.79286e-117	4.7827e-118	6.22868e-119	-8.16716e-118	-1.0699e-117	1.06378e-117	-4.02175e-118	-9.11515e-119	1.09172e-118	-4.64404e-118	2.82155e-118	-3.75135e-117	-4.62391e-118	1.16912e-118	1.4412e-117	-6.84636e-118	4.75877e-118	-1.25e-118	-9.87485e-120	2.13041e-117	1.31163e-117	5.36817e-233
1.6763e-118	4.51929e-120	7.57437e-119	3.27099e-119	-3.27104e-118	1.0933e-118	1.59995e-119	2.36782e-118	-1.45922e-119	-8.49456e-119	-2.79243e-119	-1.45801e-118	8.92933e-119	1.1497e-118	2.78874e-118	-1.1988e-118	-1.19803e-119	3.11369e-118	-3.74684e-118	6.76038e-118	6.78157e-118	-6.32746e-119	-9.28284e-119	-1.36127e-118	2.47969e-118	1.67143e-119	-1.4466e-118	1.59244e-118	2.68142e-119	-2.55497e-118	1.71261e-234
-1.54993e-119	5.32882e-119	-2.0073e-119	-1.96349e-119	5.87681e-120	3.66906e-119	2.09266e-119	-3.22398e-119	9.66546e-119	6.76409e-119	-4.00976e-119	-1.76514e-119	5.45227e-119	1.60178e-119	-7.18903e-120	-1.16931e-119	3.5249e-119	-7.1186e-120	1.44619e-119	5.84804e-120	-2.3581e-119	-2.72955e-119	2.47533e-121	-8.88978e-120	-5.17851e-120	-1.04145e-119	1.2948e-119	-7.70392e-120	6.0441e-121	5.24857e-120	2.92878e-236
-2.16868e-120	-4.07207e-120	8.41147e-121	2.31153e-120	1.73032e-120	3.21873e-120	-4.04688e-121	-2.83462e-120	1.68659e-120	1.26789e-120	2.69495e-121	-2.01149e-120	2.07493e-120	-2.27809e-120	-2.01704e-120	2.12132e-120	4.54622e-121	-1.56304e-120	4.05152e-121	1.30858e-120	-3.83824e-120	1.81854e-121	7.30296e-121	1.8494e-120	-1.61814e-120	1.77542e-120	-5.6216e-121	9.64715e-120	2.26945e-121	3.11854e-120	2.07699e-238
-9.78618e-122	3.47296e-121	-4.42313e-121	3.09668e-122	-4.22316e-121	-1.14954e-121	-4.17979e-121	-1.54696e-121	4.97943e-121	2.28235e-121	9.14655e-122	-9.15296e-121	-8.21953e-122	-1.73543e-121	6.31364e-121	8.27171e-121	3.92222e-121	-1.32317e-120	4.07577e-121	2.47347e-121	-1.63991e-121	-1.01001e-120	-4.87992e-121	4.43653e-121	-6.05823e-121	-1.33924e-122	-1.04442e-120	2.48194e-122	-1.07578e-120	-2.64743e-121	9.28279e-240
-9.32834e-123	-5.13771e-122	6.32982e-125	6.59072e-122	-3.98877e-122	-7.84605e-123	-3.46499e-123	-5.0153e-122	9.14704e-123	-1.6094e-121	-7.25884e-122	1.09969e-122	-5.85753e-122	5.02997e-122	-1.64852e-122	-2.66666e-122	-3.40242e-123	9.34693e-123	3.90412e-122	8.56151e-123	-4.59492e-122	-1.34963e-122	-1.48376e-122	1.02848e-121	-4.31362e-122	3.50078e-122	-6.2323e-122	8.01883e-122	-2.36463e-121	2.10298e-122	1.34115e-241
3.64612e-124	-4.43844e-123	-3.80449e-124	-1.48663e-123	-5.69769e-123	-8.97396e-123	1.1208e-122	7.0243e-123	-1.05881e-122	-3.52269e-123	-1.66253e-123	-7.48385e-124	3.85928e-123	-1.12877e-123	1.70207e-123	-4.78559e-123	-1.02259e-122	-2.67443e-123	-1.22435e-123	-1.03144e-122	-9.03294e-123	-1.64964e-123	2.59342e-123	1.00434e-123	2.57722e-123	1.90766e-124	1.28544e-124	4.66001e-124	-1.13284e-123	-5.63306e-124	8.00122e-244
-3.81931e-124	-2.1206e-124	4.6911e-124	9.51196e-124	-9.42491e-125	-9.94856e-124	1.83314e-124	1.15321e-123	8.81678e-125	-4.63852e-124	7.65628e-124	-2.29059e-123	3.72625e-124	-7.00996e-124	6.76069e-124	2.05368e-124	1.79368e-124	6.62208e-124	4.24156e-124	1.8655e-124	-1.24578e-123	1.17068e-124	4.49998e-124	-8.84209e-125	-2.0526e-124	1.55707e-123	-2.23214e-124	1.19059e-123	8.25962e-125	6.60281e-124	1.77014e-245
-4.11058e-125	-1.05503e-124	-3.77944e-125	-1.37376e-125	1.28585e-124	5.09546e-125	1.87465e-124	-1.70424e-125	4.68673e-125	-1.13328e-125	-1.14537e-124	6.06845e-125	-7.07844e-125	-1.26812e-125	-1.20537e-125	1.80978e-126	-5.54642e-125	1.46458e-124	4.98127e-125	-3.90651e-125	-8.00562e-125	-8.16572e-125	-3.85204e-125	4.51443e-126	-1.11908e-124	3.21331e-126	1.05104e-125	2.10918e-124	3.62369e-125	-1.20818e-124	2.09603e-247
3.82302e-126	1.54953e-126	3.62454e-126	9.77001e-126	2.85767e-126	1.13139e-126	1.86492e-125	1.48004e-125	7.33275e-126	-6.17846e-126	2.1569e-125	-1.4242e-126	2.97391e-127	-3.02468e-126	3.89897e-126	9.38767e-126	-3.43914e-126	-7.79125e-126	1.1558e-125	-2.5205e-126	4.15059e-126	-9.85728e-126	-8.90957e-126	7.48268e-126	-2.01988e-126	-3.81883e-127	-4.23734e-126	2.69063e-126	-1.54453e-125	-4.38294e-126	2.12309e-249
-3.37291e-127	-9.13291e-127	6.14917e-127	-2.58597e-127	-2.16801e-127	-7.02912e-127	6.86889e-127	-2.23325e-126	-2.31635e-126	2.09413e-127	-1.95098e-126	-4.43151e-127	1.83282e-126	-1.12516e-126	-3.53893e-127	1.81511e-126	-4.0223e-127	-5.34e-127	-7.20666e-127	-1.1466e-126	-2.90186e-126	-2.81918e-126	-2.16754e-126	1.74176e-126	-3.01057e-127	6.35461e-128	-2.21261e-127	2.48059e-126	2.61452e-127	2.32226e-126	6.299e-251
-1.36944e-127	9.61657e-129	-2.533e-127	2.91129e-127	5.87796e-128	2.41687e-127	2.00254e-128	4.06154e-127	1.03629e-127	8.40998e-128	2.03229e-127	7.85777e-128	7.70606e-128	-1.25517e-128	-2.27722e-127	8.47009e-128	-4.70354e-127	1.69754e-127	-1.95286e-127	-2.76831e-127	-1.74687e-127	7.01626e-128	1.52843e-127	-4.02912e-128	1.06597e-127	2.62486e-127	2.09415e-128	-2.56589e-127	-2.12585e-127	1.21943e-127	1.15725e-252
-1.42744e-128	8.97976e-129	-2.78405e-129	-2.53885e-128	2.10384e-129	-2.20359e-129	-1.72746e-128	-1.24803e-128	1.53066e-129	2.40935e-128	3.04215e-128	-3.95562e-129	-1.90032e-128	-4.20933e-128	3.86576e-128	-4.78516e-130	-9.28813e-129	-1.9351e-128	2.41075e-129	-2.20131e-128	2.2414e-128	2.62489e-130	-2.66332e-128	-1.95642e-128	-1.80142e-128	3.69554e-128	1.09933e-128	-1.10898e-128	3.37083e-129	1.17547e-129	1.10442e-254
-1.20677e-129	-1.57484e-129	2.75919e-129	-9.61424e-130	-2.86836e-129	1.30542e-129	4.33405e-129	-3.51235e-130	-2.03074e-131	-2.46183e-129	-2.69693e-131	-4.47567e-130	2.91261e-129	1.14834e-129	2.23939e-130	-1.59482e-129	1.1435e-129	-3.39269e-130	-8.56924e-130	8.94592e-130	7.31605e-130	-7.79183e-130	3.16094e-129	5.46967e-130	2.17161e-129	-3.25484e-130	-3.26761e-129	1.06936e-129	-1.18232e-130	9.63641e-130	9.19461e-257
-2.88624e-130	-2.41486e-130	-6.06293e-130	1.27889e-130	-6.21517e-130	5.88816e-130	5.48781e-130	-2.11945e-131	2.41241e-131	-3.85777e-130	-3.33763e-130	-2.48235e-130	-2.65201e-131	-3.58061e-130	5.44651e-131	-6.3988e-130	2.56882e-130	5.37771e-130	5.73296e-131	2.60945e-130	-8.61839e-132	3.8822e-130	-1.04466e-129	1.4239e-130	3.76237e-130	-1.09336e-130	4.13979e-130	-5.15835e-130	3.55098e-130	1.12908e-130	4.84268e-258
1.67644e-132	-5.44621e-132	3.62963e-131	-9.31651e-132	4.97404e-132	3.52809e-131	2.35885e-131	-1.61102e-131	4.00437e-132	1.76502e-131	4.87235e-131	-1.04222e-131	3.32961e-131	-1.51496e-131	-9.02503e-132	9.3978e-132	3.23601e-131	-4.73857e-132	1.07192e-131	3.20572e-131	-8.1353e-132	-8.90952e-131	-3.13201e-131	1.52824e-131	-6.11578e-132	1.38489e-130	3.50353e-131	3.61489e-132	-2.31007e-131	5.83062e-131	4.36615e-260
3.12484e-132	5.02747e-132	6.1214e-132	2.10459e-132	-2.60687e-132	-1.76038e-132	1.79385e-132	3.67782e-132	-6.31734e-133	-1.73658e-132	3.74372e-132	4.20839e-132	-4.76371e-134	-6.65295e-133	-9.57685e-133	2.14319e-132	-3.77106e-132	5.09826e-133	6.77541e-133	1.30523e-132	3.55999e-132	1.98744e-132	5.86795e-132	1.46896e-132	-3.93593e-133	4.88824e-133	-6.63794e-132	2.41342e-132	2.12808e-133	-1.48204e-132	2.67056e-262
-1.15206e-133	-2.47e-133	-1.58231e-132	-2.07577e-133	-3.8899e-133	-2.25156e-133	1.85003e-133	6.60794e-133	-1.50105e-133	3.90398e-133	-2.4246e-133	5.59775e-134	-7.04657e-133	-1.20147e-133	1.97725e-133	-1.90855e-134	3.55523e-133	2.51806e-133	-6.48832e-133	-4.94835e-133	2.73743e-133	1.40397e-133	-1.283e-133	2.98111e-133	9.88712e-134	6.31373e-133	3.07284e-133	-4.93417e-133	-1.67217e-133	9.45774e-133	6.80563e-264
7.52054e-134	4.043e-134	-1.6146e-133	-6.71996e-135	5.06448e-134	1.68463e-133	2.65996e-134	-3.29143e-134	-1.19634e-134	3.48875e-135	2.51973e-134	5.66267e-134	-5.11721e-134	9.75175e-134	-8.88525e-134	3.26314e-134	-3.92295e-134	-2.86756e-135	-7.67203e-134	-4.82451e-134	3.6914e-134	-2.21188e-135	-5.12547e-134	-1.08288e-134	-5.6081e-134	9.17941e-134	1.8547e-134	6.35874e-134	5.2594e-134	7.33869e-134	1.29208e-265
-9.36821e-135	6.01227e-135	6.88874e-135	-7.0588e-135	2.64887e-135	6.36816e-137	8.56015e-136	1.71909e-134	1.90412e-135	-2.44307e-134	1.55909e-134	-1.15192e-135	2.44054e-135	1.14928e-134	-3.03824e-135	3.79564e-135	4.21299e-135	-4.5452e-135	-5.45431e-135	-1.03844e-134	-5.89634e-135	-2.49943e-136	-1.71632e-136	-5.11944e-135	1.51218e-135	5.27173e-135	-2.24765e-135	-5.18395e-135	-5.8278e-135	-4.33495e-135	1.88286e-267
-1.24011e-136	-1.00631e-135	2.78892e-136	-1.89927e-137	-5.00159e-136	4.257e-136	2.23006e-136	6.88546e-136	4.51515e-136	-1.10617e-136	-3.546e-136	1.76486e-136	2.84623e-136	-8.14248e-137	1.29028e-136	1.54236e-135	-1.20766e-135	-9.62659e-136	1.76116e-136	7.21956e-137	-1.46797e-136	1.23491e-135	-5.04911e-136	-4.23028e-137	1.45043e-135	-9.70829e-138	8.95337e-136	1.51753e-135	-3.89692e-136	6.80199e-136	1.49651e-269
-2.23293e-136	5.63485e-138	-2.30201e-136	-1.23696e-137	2.92887e-137	7.79733e-137	-1.77624e-137	1.73935e-137	4.05255e-137	4.33379e-137	1.90921e-136	6.76574e-138	1.16175e-136	6.49429e-137	-2.5552e-137	-1.28738e-137	-2.08391e-136	2.67825e-136	-5.83359e-137	3.88223e-137	-5.18651e-137	7.63403e-137	-8.32041e-137	-1.58905e-136	1.32785e-137	-8.7241e-137	-9.82192e-137	4.2924e-137	1.03934e-136	-1.66031e-137	3.60256e-271
-2.25826e-137	-1.88529e-138	3.44416e-138	-7.05109e-138	1.37141e-137	1.43114e-137	3.08519e-137	4.6579e-138	1.85485e-137	8.35972e-139	-4.07425e-137	3.98439e-138	-1.15609e-137	-8.016e-138	-9.18537e-138	8.61306e-138	-4.88648e-140	1.40383e-137	-4.11755e-138	-1.40287e-137	-1.01278e-137	-4.00474e-138	-2.26511e-137	1.19535e-137	1.48148e-137	-4.90362e-138	-2.61377e-138	-5.23382e-137	-2.32061e-137	-1.16199e-137	9.16717e-273
-7.19079e-139	-3.66149e-139	-2.06736e-138	5.8067e-139	7.37442e-139	-9.72079e-139	3.05555e-139	2.74744e-138	-1.12162e-138	-6.06207e-139	-1.72127e-138	2.6578e-139	2.90651e-139	-1.14519e-139	3.83923e-140	7.10137e-139	-1.38682e-138	4.02532e-138	-7.05645e-139	6.24484e-139	-6.37374e-139	-3.81145e-138	1.3194e-138	4.29762e-138	-3.30529e-138	2.47892e-140	6.15403e-139	2.4543e-138	-2.08257e-138	-1.16638e-138	9.68386e-275
1.8584e-139	2.50481e-139	-2.1303e-139	-6.80564e-140	-3.21628e-140	-1.15274e-140	-3.09298e-139	-1.28579e-139	1.00961e-140	2.66954e-139	-1.17306e-139	1.74215e-139	3.05748e-139	-7.84652e-140	-1.52564e-139	1.77604e-139	1.4974e-139	9.78506e-140	1.96427e-139	-5.72185e-139	2.54477e-139	2.6936e-140	3.4829e-139	3.6042e-142	-4.87514e-140	7.13117e-140	-1.42384e-139	3.87748e-139	-2.34796e-139	1.64393e-139	1.37559e-276
9.98274e-141	1.84796e-140	1.46409e-140	-3.84024e-141	2.94193e-140	-1.88308e-141	1.51312e-141	1.00469e-140	-3.62414e-140	-3.35021e-140	-6.06016e-140	5.59158e-140	3.65853e-140	2.96645e-140	-2.36809e-140	4.66848e-141	-3.4838e-141	2.13109e-140	-6.12143e-141	2.24482e-140	-2.46862e-140	-2.12038e-140	-2.962e-140	1.50344e-141	-1.9865e-140	3.49555e-141	-5.21249e-141	2.60508e-140	2.0813e-140	-1.19447e-140	1.83133e-278
6.21349e-141	4.59342e-141	9.06436e-143	1.48026e-141	-4.42565e-141	2.49687e-141	-1.74413e-141	7.51504e-141	-3.65609e-141	-4.67646e-141	-1.16997e-141	6.94608e-142	4.87668e-141	-3.65271e-141	5.7064e-143	1.77733e-141	2.39964e-141	-1.03351e-140	4.7987e-141	5.73423e-141	7.84448e-141	2.09919e-141	-7.36783e-141	-3.91254e-142	-2.45602e-141	-2.24573e-141	-3.31985e-141	-5.15786e-141	2.46999e-141	-1.64847e-141	5.70999e-280
5.09166e-142	-1.00805e-141	-2.83625e-142	-1.63171e-143	-1.74689e-142	-1.76288e-142	1.64318e-142	1.12374e-141	6.2441e-145	-3.66075e-143	1.22599e-142	8.5604e-143	2.67076e-142	-1.11519e-142	-2.27389e-142	2.15401e-143	5.0418e-142	-4.70965e-142	-4.8266e-142	3.81119e-142	-1.23659e-143	2.02853e-142	-2.41819e-142	7.72584e-142	1.16174e-142	1.34046e-141	-1.1685e-145	-7.62307e-143	9.6106e-143	-9.30223e-142	7.10871e-282
-6.34283e-143	-4.90035e-143	2.70874e-143	-1.12884e-143	-4.49785e-144	-8.43592e-143	2.87513e-142	3.06536e-143	-3.7039e-143	2.48934e-143	3.30332e-143	-6.70096e-143	-1.20307e-142	2.70534e-143	5.38156e-143	-6.39455e-143	-1.09445e-142	-9.50385e-143	-4.7559e-143	-5.74436e-143	4.97255e-143	-3.34503e-143	-1.16773e-143	4.6409e-143	4.94179e-144	-4.30458e-143	-9.6689e-143	4.8823e-144	6.20383e-143	8.32092e-143	1.82266e-283
-3.97874e-144	1.04002e-143	3.70653e-144	-1.06818e-143	-9.50233e-144	-6.41324e-144	-3.64974e-146	-2.28952e-143	9.19244e-144	7.21059e-144	-4.5978e-145	-1.93739e-143	-2.97456e-144	-1.26853e-143	-2.14547e-143	-6.95931e-145	1.08592e-143	-5.09376e-144	3.70465e-144	-1.90593e-144	2.4994e-144	4.91257e-144	-4.59106e-144	-1.73527e-144	2.5051e-145	-2.94618e-144	1.00447e-143	5.74227e-144	1.30979e-143	-1.23619e-143	2.73273e-285
-4.88362e-146	-5.28701e-145	-1.28546e-144	9.73119e-145	-4.98397e-145	5.06054e-145	-9.1179e-145	2.97616e-145	1.40523e-145	5.85662e-145	-4.85419e-145	1.05349e-144	-2.35335e-145	-8.19228e-145	-1.26962e-145	2.42544e-146	-4.65559e-145	-3.25737e-145	1.65611e-144	7.46245e-145	1.04371e-144	7.34264e-146	2.48007e-145	9.05635e-147	-1.54366e-144	-3.88164e-145	4.74531e-145	9.52744e-145	3.02587e-145	1.99059e-145	1.53335e-287
1.83279e-145	-6.69076e-146	2.97079e-146	-2.97701e-145	-4.94505e-146	-2.07413e-146	-1.28593e-145	-1.14453e-146	1.04666e-145	5.80595e-146	-1.14378e-145	-1.36103e-145	-3.17584e-146	-1.50278e-145	3.60094e-146	8.99316e-148	-5.88444e-146	1.1263e-145	-1.22149e-145	4.25599e-146	1.12911e-146	6.41881e-147	-8.01281e-146	9.83099e-146	-1.66944e-145	-1.95301e-146	1.62215e-145	-6.19096e-146	-2.07596e-146	2.03993e-145	3.67517e-289
-1.82384e-146	6.18951e-147	-1.29127e-146	-4.48914e-148	-3.08125e-147	-1.56666e-147	-2.88023e-147	2.08878e-146	-1.29936e-146	-1.90967e-146	8.59507e-147	-6.77272e-147	-5.83179e-147	6.36211e-147	1.17958e-146	2.07005e-146	1.22958e-146	7.69887e-148	3.60905e-146	5.88845e-147	-6.3639e-147	-1.00222e-146	6.34333e-147	2.0556e-147	-2.66455e-146	-1.34977e-146	-2.00834e-146	-2.45895e-146	-2.07629e-147	-9.11336e-147	5.95174e-291
-1.99117e-147	1.79428e-147	-1.08032e-147	-1.9931e-148	8.1993e-148	7.81605e-148	-5.10562e-148	1.05137e-147	-7.83036e-148	-2.44702e-148	-1.66275e-148	-2.99606e-147	6.57865e-148	-3.47256e-148	-3.63647e-148	-1.50971e-147	6.91511e-148	1.68329e-148	3.22489e-148	-9.84788e-148	8.6071e-149	-3.63615e-147	3.59232e-150	-3.82731e-147	3.82094e-148	-1.14862e-147	7.62695e-148	-2.5711e-147	3.13301e-148	3.25291e-148	6.20014e-293
-1.04352e-149	2.78644e-148	-4.95977e-149	1.08879e-149	-1.60155e-149	1.70184e-149	1.99147e-148	-3.03481e-148	7.06734e-149	-7.55656e-149	8.44576e-149	-3.06677e-149	-1.60115e-148	-6.15482e-148	1.62921e-148	3.78984e-148	4.41619e-149	3.98054e-149	2.76943e-148	2.06352e-148	4.62326e-149	1.4092e-149	1.63518e-148	2.39866e-149	4.44217e-148	1.30168e-148	3.65881e-148	3.47076e-149	5.15941e-148	3.17055e-149	1.57505e-294
2.29801e-149	6.92631e-150	5.02591e-150	-1.3264e-149	-1.64492e-149	-1.43259e-149	1.69127e-149	9.65914e-150	1.31106e-149	2.07536e-149	7.26158e-150	3.03341e-149	8.73866e-150	1.8346e-149	3.14568e-150	1.40966e-149	-2.67504e-149	-6.74174e-150	1.68006e-149	2.35798e-149	1.726e-149	-4.15147e-149	-3.53893e-150	-3.77219e-150	1.09017e-149	-2.42574e-149	-1.64951e-149	-2.91671e-149	-4.52598e-150	-5.33021e-150	9.35584e-297
6.18764e-150	1.24471e-150	-5.13302e-151	-8.41911e-151	-4.88205e-151	-3.58791e-150	-1.4758e-150	3.19736e-151	3.26327e-150	-1.53383e-151	-2.93387e-150	-1.59831e-150	5.35187e-150	1.39885e-150	2.15494e-150	1.76719e-150	-2.21986e-150	7.81519e-151	-1.9478e-150	6.81333e-150	4.9418e-150	8.07753e-151	-1.1876e-150	9.5666e-151	3.77639e-150	-2.87091e-150	7.37807e-150	1.10946e-151	-2.78549e-150	-1.7033e-150	2.87166e-298
8.39066e-151	3.01171e-151	1.4804e-151	4.82574e-152	-2.42502e-151	4.42445e-152	1.47129e-151	-5.66608e-153	-2.85916e-151	6.14203e-152	-8.71749e-151	-7.05144e-151	-1.62257e-151	8.56565e-152	4.99758e-152	3.60089e-152	3.13546e-151	1.90836e-151	3.98843e-151	-1.3179e-151	6.6219e-151	2.51399e-152	7.46011e-151	1.02552e-151	2.44281e-151	9.5614e-152	-2.46527e-151	2.42141e-151	5.93149e-152	5.3858e-152	3.79357e-300
1.58291e-153	-2.03423e-152	-3.73794e-152	-8.8224e-153	-2.05606e-152	8.30794e-153	-1.15065e-152	2.77392e-152	1.58599e-152	-1.98835e-152	2.84653e-152	-8.73963e-153	3.77246e-152	-3.81709e-152	-1.75974e-152	-5.81682e-152	-6.48139e-152	2.06774e-152	-3.10282e-152	-7.76511e-153	1.5812e-152	-5.48461e-152	3.53096e-153	-3.1788e-152	-2.35523e-152	-6.34054e-152	2.52617e-152	7.80178e-153	1.47623e-152	-4.52058e-152	2.88599e-302
3.82504e-153	-2.48232e-153	-3.73404e-153	-5.06259e-154	-2.12143e-153	1.01223e-154	-5.96e-153	-7.18075e-153	-6.88182e-153	3.07729e-154	-3.98029e-153	9.00007e-153	-5.24496e-153	-4.19329e-153	4.83681e-153	-7.34772e-154	3.30354e-153	-1.32483e-152	1.16063e-152	1.55697e-153	-7.61227e-153	5.31484e-153	-3.41318e-153	1.97619e-153	-1.66585e-153	-2.46108e-153	-7.03147e-154	3.11034e-153	-1.9628e-152	-4.30475e-153	1.18801e-303
5.90249e-155	-4.58302e-154	2.84657e-154	-1.86036e-154	1.98331e-154	-4.79276e-155	-4.24854e-154	-1.72264e-154	-7.58028e-154	-1.37113e-153	3.6722e-154	2.36196e-154	-3.00843e-154	-3.97103e-154	-2.39559e-154	2.07768e-154	2.45417e-154	-1.49512e-155	1.07085e-153	-4.5458e-154	1.13151e-153	1.25063e-153	-5.30246e-155	4.48615e-155	-1.52313e-154	-1.25131e-155	3.11314e-154	8.8084e-157	-2.66531e-154	-2.07928e-154	8.07256e-306
-3.04749e-155	-2.1081e-154	-1.26003e-154	4.47764e-156	-1.27908e-154	1.17456e-154	1.00714e-154	1.95908e-155	-1.67042e-154	1.68153e-154	9.46102e-155	-2.06865e-156	3.29162e-155	-6.50535e-156	1.0364e-154	-1.60184e-155	7.65407e-156	2.22256e-156	-8.35688e-155	3.06736e-155	2.07605e-155	3.681e-157	-1.11303e-154	2.78459e-155	-6.80394e-155	-2.13701e-155	-1.46603e-154	-7.98982e-155	5.25751e-155	-9.45716e-155	2.4546e-307
4.54747e-157	3.97708e-156	2.69345e-156	-1.23745e-156	1.13063e-155	-3.02725e-156	-9.77865e-156	7.49151e-157	8.22309e-157	-1.95021e-156	1.0033e-155	1.89541e-157	1.80575e-156	5.68282e-156	4.79857e-156	-2.56834e-156	-2.97467e-156	1.86147e-155	9.30374e-156	-3.27796e-157	1.27308e-155	1.43393e-156	1.71184e-155	-2.46938e-156	4.77085e-156	5.17132e-156	6.02083e-156	2.27292e-156	-1.04271e-156	4.58001e-157	0
-3.52415e-157	6.22608e-157	-7.47002e-157	-1.70774e-157	-3.65836e-157	-8.83752e-157	6.13507e-157	2.41574e-157	-1.03728e-157	1.03743e-156	-3.79493e-157	3.71606e-157	-3.21945e-157	-7.00489e-157	-8.55834e-157	9.23692e-157	-5.37863e-157	-8.07874e-157	-1.34036e-156	-7.19341e-158	2.9519e-157	-3.51882e-157	-1.54145e-156	6.19138e-157	1.16359e-156	4.35359e-157	3.90933e-157	3.07165e-157	7.73141e-157	5.95964e-158	0
2.16132e-158	2.90398e-157	-1.55282e-157	-3.15058e-158	1.55847e-157	-4.68844e-158	-3.7994e-158	-1.12457e-158	4.03846e-158	-2.44958e-157	-9.18384e-158	-1.33419e-157	-1.35473e-157	8.34793e-159	4.76065e-159	1.46554e-157	-4.4332e-158	-2.83266e-158	1.69099e-157	1.44615e-159	1.07244e-158	-5.83592e-158	-2.6829e-157	2.89054e-157	-4.40457e-157	7.62233e-158	8.65778e-158	1.76093e-157	-1.73292e-158	1.11179e-157	0
1.76782e-160	-2.61024e-158	5.19535e-159	1.21846e-159	1.12825e-159	-1.03925e-158	-1.53563e-158	2.33515e-158	-2.23903e-158	-2.77855e-158	1.50851e-158	1.26125e-158	3.60349e-158	3.38975e-159	5.5197e-159	8.46224e-159	1.0332e-158	5.8969e-159	1.63052e-158	1.3337e-158	-1.11402e-158	6.73911e-159	1.23319e-158	1.50336e-158	-1.41146e-158	-1.03784e-158	-2.11463e-159	-2.19629e-161	7.09446e-159	4.82936e-159	0
-5.72493e-161	-2.78382e-159	-3.49008e-159	-2.18104e-160	-1.30635e-160	3.56384e-160	-7.07436e-159	1.06995e-158	-1.30224e-159	-1.04728e-159	-1.63013e-160	-9.7666e-160	-5.45962e-160	1.78126e-160	-1.15727e-160	7.77599e-160	-2.05703e-159	-3.80055e-160	4.84463e-160	1.03478e-159	-2.9071e-159	4.58313e-159	-2.22771e-159	5.13209e-159	-4.52006e-159	-7.56127e-160	-2.11925e-159	1.37126e-159	1.98651e-159	-2.80984e-159	0
3.24374e-161	3.14054e-160	-4.33985e-160	-1.78603e-160	-4.64331e-160	1.6597e-160	-9.61201e-161	-3.99056e-161	1.20246e-160	4.32045e-160	1.27261e-160	-2.93925e-161	-1.36903e-160	-2.29894e-160	-1.32503e-160	-4.13392e-160	6.48071e-160	2.26074e-160	7.93889e-161	8.80275e-160	-4.76691e-160	2.3287e-160	1.09619e-160	4.22637e-161	4.2295e-160	-3.52166e-162	1.05531e-160	-8.48758e-160	2.63525e-160	-1.12688e-161	0
-4.07404e-162	4.67601e-161	-9.33801e-161	-1.0317e-162	-1.19822e-161	1.44449e-161	-6.43615e-162	3.93164e-162	-4.46647e-161	-1.8244e-161	-8.22286e-161	9.55522e-162	-5.9049e-161	-3.67805e-161	1.0918e-160	-3.35301e-161	3.83218e-161	-2.00081e-161	5.2059e-162	-2.49071e-161	2.16186e-161	2.94215e-161	-7.1999e-162	-7.88565e-162	2.58349e-161	2.56903e-161	1.67582e-162	8.64427e-162	-8.79141e-162	-1.7655e-161	0
2.80783e-162	-2.71415e-162	-1.1127e-161	1.21622e-162	-1.09e-161	-4.12572e-162	-7.57968e-163	-9.48654e-162	-2.54431e-162	8.33104e-162	4.79497e-163	1.13984e-161	5.50009e-162	2.78172e-162	2.29246e-162	-4.03702e-162	7.43582e-162	-5.68039e-162	-3.48225e-163	-2.58043e-162	-1.33554e-162	5.05319e-163	-7.30614e-163	-5.68102e-162	-4.12115e-162	-3.92013e-163	1.37718e-162	7.06378e-162	1.15634e-162	-1.6384e-161	0
1.01872e-163	-7.95904e-164	1.16044e-162	-4.31939e-163	1.10415e-162	-6.65077e-163	-8.29007e-163	-1.96194e-163	1.42084e-163	1.12582e-162	4.17202e-164	2.01776e-162	-4.50959e-163	4.66489e-163	6.91866e-163	5.04681e-163	7.11474e-163	-5.99538e-163	-3.68014e-163	5.9214e-163	6.24602e-163	-4.33635e-163	9.43239e-163	1.59925e-163	-2.8642e-163	4.26527e-163	5.50925e-163	-8.73217e-163	-9.0772e-163	4.8522e-163	0
-2.7108e-163	5.36397e-163	-7.80696e-163	1.4922e-163	8.45508e-164	7.08287e-163	1.12761e-162	1.37438e-162	-3.62601e-163	1.35816e-163	-7.78587e-163	5.81028e-165	-5.91673e-163	3.49867e-163	6.0717e-163	-5.09918e-164	4.6375e-163	5.72689e-164	-1.08698e-162	8.29796e-163	1.11407e-162	1.38333e-162	-5.23322e-163	2.72945e-163	2.57051e-163	-1.14236e-163	2.19532e-163	-7.08289e-163	1.33153e-162	8.16232e-164	0
-2.7108e-163	5.36397e-163	-7.80696e-163	1.4922e-163	8.45508e-164	7.08287e-163	1.12761e-162	1.37438e-162	-3.62601e-163	1.35816e-163	-7.78587e-163	5.81028e-165	-5.91673e-163	3.49867e-163	6.0717e-163	-5.09918e-164	4.6375e-163	5.72689e-164	-1.08698e-162	8.29796e-163	1.11407e-162	1.38333e-162	-5.23322e-163	2.72945e-163	2.57051e-163	-1.14236e-163	2.19532e-163	-7.08289e-163	1.33153e-162	8.16232e-164	0
-2.7108e-163	5.36397e-163	-7.80696e-163	1.4922e-163	8.45508e-164	7.08287e-163	1.12761e-162	1.37438e-162	-3.62601e-163	1.35816e-163	-7.78587e-163	5.81028e-165	-5.91673e-163	3.49867e-163	6.0717e-163	-5.09918e-164	4.6375e-163	5.72689e-164	-1.08698e-162	8.29796e-163	1.11407e-162	1.38333e-162	-5.23322e-163	2.72945e-163	2.57051e-163	-1.14236e-163	2.19532e-163	-7.08289e-163	1.33153e-162	8.16232e-164	0
-2.7108e-163	5.36397e-163	-7.80696e-163	1.4922e-163	8.45508e-164	7.08287e-163	1.12761e-162	1.37438e-162	-3.62601e-163	1.35816e-163	-7.78587e-163	5.81028e-165	-5.91673e-163	3.49867e-163	6.0717e-163	-5.09918e-164	4.6375e-163	5.72689e-164	-1.08698e-162	8.29796e-163	1.11407e-162	1.38333e-162	-5.23322e-163	2.72945e-163	2.57051e-163	-1.14236e-163	2.19532e-163	-7.08289e-163	1.33153e-162	8.16232e-164	0
-2.7108e-163	5.36397e-163	-7.80696e-163	1.4922e-163	8.45508e-164	7.08287e-163	1.12761e-162	1.37438e-162	-3.62601e-163	1.35816e-163	-7.78587e-163	5.81028e-165	-5.91673e-163	3.49867e-163	6.0717e-163	-5.09918e-164	4.6375e-163	5.72689e-164	-1.08698e-162	8.29796e-163	1.11407e-162	1.38333e-162	-5.23322e-163	2.72945e-163	2.57051e-163	-1.14236e-163	2.19532e-163	-7.08289e-163	1.33153e-162	8.16232e-164	0
-2.7108e-163	5.36397e-163	-7.80696e-163	1.4922e-163	8.45508e-164	7.08287e-163	1.12761e-162	1.37438e-162	-3.62601e-163	1.35816e-163	-7.78587e-163	5.81028e-165	-5.91673e-163	3.49867e-163	6.0717e-163	-5.09918e-164	4.6375e-163	5.72689e-164	-1.08698e-162	8.29796e-163	1.11407e-162	1.38333e-162	-5.23322e-163	2.72945e-163	2.57051e-163	-1.14236e-163	2.19532e-163	-7.08289e-163	1.33153e-162	8.16232e-164	0
-2.7108e-163	5.36397e-163	-7.80696e-163	1.4922e-163	8.45508e-164	7.08287e-163	1.12761e-162	1.37438e-162	-3.62601e-163	1.35816e-163	-7.78587e-163	5.81028e-165	-5.91673e-163	3.49867e-163	6.0717e-163	-5.09918e-164	4.6375e-163	5.72689e-164	-1.08698e-162	8.29796e-163	1.11407e-162	1.38333e-162	-5.23322e-163	2.72945e-163	2.57051e-163	-1.14236e-163	2.19532e-163	-7.08289e-163	1.33153e-162	8.16232e-164	0
-2.7108e-163	5.36397e-163	-7.80696e-163	1.4922e-163	8.45508e-164	7.08287e-163	1.12761e-162	1.37438e-162	-3.62601e-163	1.35816e-163	-7.78587e-163	5.81028e-165	-5.91673e-163	3.49867e-163	6.0717e-163	-5.09918e-164	4.6375e-163	5.72689e-164	-1.08698e-162	8.29796e-163	1.11407e-162	1.38333e-162	-5.23322e-163	2.72945e-163	2.57051e-163	-1.14236e-163	2.19532e-163	-7.08289e-163	1.33153e-162	8.16232e-164	0
-2.7108e-163	5.36397e-163	-7.80696e-163	1.4922e-163	8.45508e-164	7.08287e-163	1.12761e-162	1.37438e-162	-3.62601e-163	1.35816e-163	-7.78587e-163	5.81028e-165	-5.91673e-163	3.49867e-163	6.0717e-163	-5.09918e-164	4.6375e-163	5.72689e-164	-1.08698e-162	8.29796e-163	1.11407e-162	1.38333e-162	-5.23322e-163	2.72945e-163	2.57051e-163	-1.14236e-163	2.19532e-163	-7.08289e-163	1.33153e-162	8.16232e-164	0
-2.7108e-163	5.36397e-163	-7.80696e-163	1.4922e-163	8.45508e-164	7.08287e-163	1.12761e-162	1.37438e-162	-3.62601e-163	1.35816e-163	-7.78587e-163	5.81028e-165	-5.91673e-163	3.49867e-163	6.0717e-163	-5.09918e-164	4.6375e-163	5.72689e-164	-1.08698e-162	8.29796e-163	1.11407e-162	1.38333e-162	-5.23322e-163	2.72945e-163	2.57051e-163	-1.14236e-163	2.19532e-163	-7.08289e-163	1.33153e-162	8.16232e-164	0
-2.7108e-163	5.36397e-163	-7.80696e-163	1.4922e-163	8.45508e-164	7.08287e-163	1.12761e-162	1.37438e-162	-3.62601e-163	1.35816e-163	-7.78587e-163	5.81028e-165	-5.91673e-163	3.49867e-163	6.0717e-163	-5.09918e-164	4.6375e-163	5.72689e-164	-1.08698e-162	8.29796e-163	1.11407e-162	1.38333e-162	-5.23322e-163	2.72945e-163	2.57051e-163	-1.14236e-163	2.19532e-163	-7.08289e-163	1.33153e-162	8.16232e-164	0
-2.7108e-163	5.36397e-163	-7.80696e-163	1.4922e-163	8.45508e-164	7.08287e-163	1.12761e-162	1.37438e-162	-3.62601e-163	1.35816e-163	-7.78587e-163	5.81028e-165	-5.91673e-163	3.49867e-163	6.0717e-163	-5.09918e-164	4.6375e-163	5.72689e-164	-1.08698e-162	8.29796e-163	1.11407e-162	1.38333e-162	-5.23322e-163	2.72945e-163	2.57051e-163	-1.14236e-163	2.19532e-163	-7.08289e-163	1.33153e-162	8.16232e-164	0
-2.7108e-163	5.36397e-163	-7.80696e-163	1.4922e-163	8.45508e-164	7.08287e-163	1.12761e-162	1.37438e-162	-3.62601e-163	1.35816e-163	-7.78587e-163	5.81028e-165	-5.91673e-163	3.49867e-163	6.0717e-163	-5.09918e-164	4.6375e-163	5.72689e-164	-1.08698e-162	8.29796e-163	1.11407e-162	1.38333e-162	-5.23322e-163	2.72945e-163	2.57051e-163	-1.14236e-163	2.19532e-163	-7.08289e-163	1.33153e-162	8.16232e-164	0
-2.7108e-163	5.36397e-163	-7.80696e-163	1.4922e-163	8.45508e-164	7.08287e-163	1.12761e-162	1.37438e-162	-3.62601e-163	1.35816e-163	-7.78587e-163	5.81028e-165	-5.91673e-163	3.49867e-163	6.0717e-163	-5.09918e-164	4.6375e-163	5.72689e-164	-1.08698e-162	8.29796e-163	1.11407e-162	1.38333e-162	-5.23322e-163	2.72945e-163	2.57051e-163	-1.14236e-163	2.19532e-163	-7.08289e-163	1.33153e-162	8.16232e-164	0
-2.7108e-163	5.36397e-163	-7.80696e-163	1.4922e-163	8.45508e-164	7.08287e-163	1.12761e-162	1.37438e-162	-3.62601e-163	1.35816e-163	-7.78587e-163	5.81028e-165	-5.91673e-163	3.49867e-163	6.0717e-163	-5.09918e-164	4.6375e-163	5.72689e-164	-1.08698e-162	8.29796e-163	1.11407e-162	1.38333e-162	-5.23322e-163	2.72945e-163	2.57051e-163	-1.14236e-163	2.19532e-163	-7.08289e-163	1.33153e-162	8.16232e-164	0
-2.7108e-163	5.36397e-163	-7.80696e-163	1.4922e-163	8.45508e-164	7.08287e-163	1.12761e-162	1.37438e-162	-3.62601e-163	1.35816e-163	-7.78587e-163	5.81028e-165	-5.91673e-163	3.49867e-163	6.0717e-163	-5.09918e-164	4.6375e-163	5.72689e-164	-1.08698e-162	8.29796e-163	1.11407e-162	1.38333e-162	-5.23322e-163	2.72945e-163	2.57051e-163	-1.14236e-163	2.19532e-163	-7.08289e-163	1.33153e-162	8.16232e-164	0
-2.7108e-163	5.36397e-163	-7.80696e-163	1.4922e-163	8.45508e-164	7.08287e-163	1.12761e-162	1.37438e-162	-3.62601e-163	1.35816e-163	-7.78587e-163	5.81028e-165	-5.91673e-163	3.49867e-163	6.0717e-163	-5.09918e-164	4.6375e-163	5.72689e-164	-1.08698e-162	8.29796e-163	1.11407e-162	1.38333e-162	-5.23322e-163	2.72945e-163	2.57051e-163	-1.14236e-163	2.19532e-163	-7.08289e-163	1.33153e-162	8.16232e-164	0
-2.7108e-163	5.36397e-163	-7.80696e-163	1.4922e-163	8.45508e-164	7.08287e-163	1.12761e-162	1.37438e-162	-3.62601e-163	1.35816e-163	-7.78587e-163	5.81028e-165	-5.91673e-163	3.49867e-163	6.0717e-163	-5.09918e-164	4.6375e-163	5.72689e-164	-1.08698e-162	8.29796e-163	1.11407e-162	1.38333e-162	-5.23322e-163	2.72945e-163	2.57051e-163	-1.14236e-163	2.19532e-163	-7.08289e-163	1.33153e-162	8.16232e-164	0
-2.7108e-163	5.36397e-163	-7.80696e-163	1.4922e-163	8.45508e-164	7.08287e-163	1.12761e-162	1.37438e-162	-3.62601e-163	1.35816e-163	-7.78587e-163	5.81028e-165	-5.91673e-163	3.49867e-163	6.0717e-163	-5.09918e-164	4.6375e-163	5.72689e-164	-1.08698e-162	8.29796e-163	1.11407e-162	1.38333e-162	-5.23322e-163	2.72945e-163	2.57051e-163	-1.14236e-163	2.19532e-163	-7.08289e-163	1.33153e-162	8.16232e-164	0
-2.7108e-163	5.36397e-163	-7.80696e-163	1.4922e-163	8.45508e-164	7.08287e-163	1.12761e-162	1.37438e-162	-3.62601e-163	1.35816e-163	-7.78587e-163	5.81028e-165	-5.91673e-163	3.49867e-163	6.0717e-163	-5.09918e-164	4.6375e-163	5.72689e-164	-1.08698e-162	8.29796e-163	1.11407e-162	1.38333e-162	-5.23322e-163	2.72945e-163	2.57051e-163	-1.14236e-163	2.19532e-163	-7.08289e-163	1.33153e-162	8.16232e-164	0
-2.7108e-163	5.36397e-163	-7.80696e-163	1.4922e-163	8.45508e-164	7.08287e-163	1.12761e-162	1.37438e-162	-3.62601e-163	1.35816e-163	-7.78587e-163	5.81028e-165	-5.91673e-163	3.49867e-163	6.0717e-163	-5.09918e-164	4.6375e-163	5.72689e-164	-1.08698e-162	8.29796e-163	1.11407e-162	1.38333e-162	-5.23322e-163	2.72945e-163	2.57051e-163	-1.14236e-163	2.19532e-163	-7.08289e-163	1.33153e-162	8.16232e-164	0
-2.7108e-163	5.36397e-163	-7.80696e-163	1.4922e-163	8.45508e-164	7.08287e-163	1.12761e-162	1.37438e-162	-3.62601e-163	1.35816e-163	-7.78587e-163	5.81028e-165	-5.91673e-163	3.49867e-163	6.0717e-163	-5.09918e-164	4.6375e-163	5.72689e-164	-1.08698e-162	8.29796e-163	1.11407e-162	1.38333e-162	-5.23322e-163	2.72945e-163	2.57051e-163	-1.14236e-163	2.19532e-163	-7.08289e-163	1.33153e-162	8.16232e-164	0
-2.7108e-163	5.36397e-163	-7.80696e-163	1.4922e-163	8.45508e-164	7.08287e-163	1.12761e-162	1.37438e-162	-3.62601e-163	1.35816e-163	-7.78587e-163	5.81028e-165	-5.91673e-163	3.49867e-163	6.0717e-163	-5.09918e-164	4.6375e-163	5.72689e-164	-1.08698e-162	8.29796e-163	1.11407e-162	1.38333e-162	-5.23322e-163	2.72945e-163	2.57051e-163	-1.14236e-163	2.19532e-163	-7.08289e-163	1.33153e-162	8.16232e-164	0
-2.7108e-163	5.36397e-163	-7.80696e-163	1.4922e-163	8.45508e-164	7.08287e-163	1.12761e-162	1.37438e-162	-3.62601e-163	1.35816e-163	-7.78587e-163	5.81028e-165	-5.91673e-163	3.49867e-163	6.0717e-163	-5.09918e-164	4.6375e-163	5.72689e-164	-1.08698e-162	8.29796e-163	1.11407e-162	1.38333e-162	-5.23322e-163	2.72945e-163	2.57051e-163	-1.14236e-163	2.19532e-163	-7.08289e-163	1.33153e-162	8.16232e-164	0
-2.7108e-163	5.36397e-163	-7.80696e-163	1.4922e-163	8.45508e-164	7.08287e-163	1.12761e-162	1.37438e-162	-3.62601e-163	1.35816e-163	-7.78587e-163	5.81028e-165	-5.91673e-163	3.49867e-163	6.0717e-163	-5.09918e-164	4.6375e-163	5.72689e-164	-1.08698e-162	8.29796e-163	1.11407e-162	1.38333e-162	-5.23322e-163	2.72945e-163	2.57051e-163	-1.14236e-163	2.19532e-163	-7.08289e-163	1.33153e-162	8.16232e-164	0
-2.7108e-163	5.36397e-163	-7.80696e-163	1.4922e-163	8.45508e-164	7.08287e-163	1.12761e-162	1.37438e-162	-3.62601e-163	1.35816e-163	-7.78587e-163	5.81028e-165	-5.91673e-163	3.49867e-163	6.0717e-163	-5.09918e-164	4.6375e-163	5.72689e-164	-1.08698e-162	8.29796e-163	1.11407e-162	1.38333e-162	-5.23322e-163	2.72945e-163	2.57051e-163	-1.14236e-163	2.19532e-163	-7.08289e-163	1.33153e-162	8.16232e-164	0
-2.7108e-163	5.36397e-163	-7.80696e-163	1.4922e-163	8.45508e-164	7.08287e-163	1.12761e-162	1.37438e-162	-3.62601e-163	1.35816e-163	-7.78587e-163	5.81028e-165	-5.91673e-163	3.49867e-163	6.0717e-163	-5.09918e-164	4.6375e-163	5.72689e-164	-1.08698e-162	8.29796e-163	1.11407e-162	1.38333e-162	-5.23322e-163	2.72945e-163	2.57051e-163	-1.14236e-163	2.19532e-163	-7.08289e-163	1.33153e-162	8.16232e-164	0
-2.7108e-163	5.36397e-163	-7.80696e-163	1.4922e-163	8.45508e-164	7.08287e-163	1.12761e-162	1.37438e-162	-3.62601e-163	1.35816e-163	-7.78587e-163	5.81028e-165	-5.91673e-163	3.49867e-163	6.0717e-163	-5.09918e-164	4.6375e-163	5.72689e-164	-1.08698e-162	8.29796e-163	1.11407e-162	1.38333e-162	-5.23322e-163	2.72945e-163	2.57051e-163	-1.14236e-163	2.19532e-163	-7.08289e-163	1.33153e-162	8.16232e-164	0
-2.7108e-163	5.36397e-163	-7.80696e-163	1.4922e-163	8.45508e-164	7.08287e-163	1.12761e-162	1.37438e-162	-3.62601e-163	1.35816e-163	-7.78587e-163	5.81028e-165	-5.91673e-163	3.49867e-163	6.0717e-163	-5.09918e-164	4.6375e-163	5.72689e-164	-1.08698e-162	8.29796e-163	1.11407e-162	1.38333e-162	-5.23322e-163	2.72945e-163	2.57051e-163	-1.14236e-163	2.19532e-163	-7.08289e-163	1.33153e-162	8.16232e-164	0
-2.7108e-163	5.36397e-163	-7.80696e-163	1.4922e-163	8.45508e-164	7.08287e-163	1.12761e-162	1.37438e-162	-3.62601e-163	1.35816e-163	-7.78587e-163	5.81028e-165	-5.91673e-163	3.49867e-163	6.0717e-163	-5.09918e-164	4.6375e-163	5.72689e-164	-1.08698e-162	8.29796e-163	1.11407e-162	1.38333e-162	-5.23322e-163	2.72945e-163	2.57051e-163	-1.14236e-163	2.19532e-163	-7.08289e-163	1.33153e-162	8.16232e-164	0
-2.7108e-163	5.36397e-163	-7.80696e-163	1.4922e-163	8.45508e-164	7.08287e-163	1.12761e-162	1.37438e-162	-3.62601e-163	1.35816e-163	-7.78587e-163	5.81028e-165	-5.91673e-163	3.49867e-163	6.0717e-163	-5.09918e-164	4.6375e-163	5.72689e-164	-1.08698e-162	8.29796e-163	1.11407e-162	1.38333e-162	-5.23322e-163	2.72945e-163	2.57051e-163	-1.14236e-163	2.19532e-163	-7.08289e-163	1.33153e-162	8.16232e-164	0
-2.7108e-163	5.36397e-163	-7.80696e-163	1.4922e-163	8.45508e-164	7.08287e-163	1.12761e-162	1.37438e-162	-3.62601e-163	1.35816e-163	-7.78587e-163	5.81028e-165	-5.91673e-163	3.49867e-163	6.0717e-163	-5.09918e-164	4.6375e-163	5.72689e-164	-1.08698e-162	8.29796e-163	1.11407e-162	1.38333e-162	-5.23322e-163	2.72945e-163	2.57051e-163	-1.14236e-163	2.19532e-163	-7.08289e-163	1.33153e-162	8.16232e-164	0
-2.7108e-163	5.36397e-163	-7.80696e-163	1.4922e-163	8.45508e-164	7.08287e-163	1.12761e-162	1.37438e-162	-3.62601e-163	1.35816e-163	-7.78587e-163	5.81028e-165	-5.91673e-163	3.49867e-163	6.0717e-163	-5.09918e-164	4.6375e-163	5.72689e-164	-1.08698e-162	8.29796e-163	1.11407e-162	1.38333e-162	-5.23322e-163	2.72945e-163	2.57051e-163	-1.14236e-163	2.19532e-163	-7.08289e-163	1.33153e-162	8.16232e-164	0
-2.7108e-163	5.36397e-163	-7.80696e-163	1.4922e-163	8.45508e-164	7.08287e-163	1.12761e-162	1.37438e-162	-3.62601e-163	1.35816e-163	-7.78587e-163	5.81028e-165	-5.91673e-163	3.49867e-163	6.0717e-163	-5.09918e-164	4.6375e-163	5.72689e-164	-1.08698e-162	8.29796e-163	1.11407e-162	1.38333e-162	-5.23322e-163	2.72945e-163	2.57051e-163	-1.14236e-163	2.19532e-163	-7.08289e-163	1.33153e-162	8.16232e-164	0
-2.7108e-163	5.36397e-163	-7.80696e-163	1.4922e-163	8.45508e-164	7.08287e-163	1.12761e-162	1.37438e-162	-3.62601e-163	1.35816e-163	-7.78587e-163	5.81028e-165	-5.91673e-163	3.49867e-163	6.0717e-163	-5.09918e-164	4.6375e-163	5.72689e-164	-1.08698e-162	8.29796e-163	1.11407e-162	1.38333e-162	-5.23322e-163	2.72945e-163	2.57051e-163	-1.14236e-163	2.19532e-163	-7.08289e-163	1.33153e-162	8.16232e-164	0
-2.7108e-163	5.36397e-163	-7.80696e-163	1.4922e-163	8.45508e-164	7.08287e-163	1.12761e-162	1.37438e-162	-3.62601e-163	1.35816e-163	-7.78587e-163	5.81028e-165	-5.91673e-163	3.49867e-163	6.0717e-163	-5.09918e-164	4.6375e-163	5.72689e-164	-1.08698e-162	8.29796e-163	1.11407e-162	1.38333e-162	-5.23322e-163	2.72945e-163	2.57051e-163	-1.14236e-163	2.19532e-163	-7.08289e-163	1.33153e-162	8.16232e-164	0
-2.7108e-163	5.36397e-163	-7.80696e-163	1.4922e-163	8.45508e-164	7.08287e-163	1.12761e-162	1.37438e-162	-3.62601e-163	1.35816e-163	-7.78587e-163	5.81028e-165	-5.91673e-163	3.49867e-163	6.0717e-163	-5.09918e-164	4.6375e-163	5.72689e-164	-1.08698e-162	8.29796e-163	1.11407e-162	1.38333e-162	-5.23322e-163	2.72945e-163	2.57051e-163	-1.14236e-163	2.19532e-163	-7.08289e-163	1.33153e-162	8.16232e-164	0
-2.7108e-163	5.36397e-163	-7.80696e-163	1.4922e-163	8.45508e-164	7.08287e-163	1.12761e-162	1.37438e-162	-3.62601e-163	1.35816e-163	-7.78587e-163	5.81028e-165	-5.91673e-163	3.49867e-163	6.0717e-163	-5.09918e-164	4.6375e-163	5.72689e-164	-1.08698e-162	8.29796e-163	1.11407e-162	1.38333e-162	-5.23322e-163	2.72945e-163	2.57051e-163	-1.14236e-163	2.19532e-163	-7.08289e-163	1.33153e-162	8.16232e-164	0
-2.7108e-163	5.36397e-163	-7.80696e-163	1.4922e-163	8.45508e-164	7.08287e-163	1.12761e-162	1.37438e-162	-3.62601e-163	1.35816e-163	-7.78587e-163	5.81028e-165	-5.91673e-163	3.49867e-163	6.0717e-163	-5.09918e-164	4.6375e-163	5.72689e-164	-1.08698e-162	8.29796e-163	1.11407e-162	1.38333e-162	-5.23322e-163	2.72945e-163	2.57051e-163	-1.14236e-163	2.19532e-163	-7.08289e-163	1.33153e-162	8.16232e-164	0
-2.7108e-163	5.36397e-163	-7.80696e-163	1.4922e-163	8.45508e-164	7.08287e-163	1.12761e-162	1.37438e-162	-3.62601e-163	1.35816e-163	-7.78587e-163	5.81028e-165	-5.91673e-163	3.49867e-163	6.0717e-163	-5.09918e-164	4.6375e-163	5.72689e-164	-1.08698e-162	8.29796e-163	1.11407e-162	1.38333e-162	-5.23322e-163	2.72945e-163	2.57051e-163	-1.14236e-163	2.19532e-163	-7.08289e-163	1.33153e-162	8.16232e-164	0
-2.7108e-163	5.36397e-163	-7.80696e-163	1.4922e-163	8.45508e-164	7.08287e-163	1.12761e-162	1.37438e-162	-3.62601e-163	1.35816e-163	-7.78587e-163	5.81028e-165	-5.91673e-163	3.49867e-163	6.0717e-163	-5.09918e-164	4.6375e-163	5.72689e-164	-1.08698e-162	8.29796e-163	1.11407e-162	1.38333e-162	-5.23322e-163	2.72945e-163	2.57051e-163	-1.14236e-163	2.19532e-163	-7.08289e-163	1.33153e-162	8.16232e-164	0
-2.7108e-163	5.36397e-163	-7.80696e-163	1.4922e-163	8.45508e-164	7.08287e-163	1.12761e-162	1.37438e-162	-3.62601e-163	1.35816e-163	-7.78587e-163	5.81028e-165	-5.91673e-163	3.49867e-163	6.0717e-163	-5.09918e-164	4.6375e-163	5.72689e-164	-1.08698e-162	8.29796e-163	1.11407e-162	1.38333e-162	-5.23322e-163	2.72945e-163	2.57051e-163	-1.14236e-163	2.19532e-163	-7.08289e-163	1.33153e-162	8.16232e-164	0
-2.7108e-163	5.36397e-163	-7.80696e-163	1.4922e-163	8.45508e-164	7.08287e-163	1.12761e-162	1.37438e-162	-3.62601e-163	1.35816e-163	-7.78587e-163	5.81028e-165	-5.91673e-163	3.49867e-163	6.0717e-163	-5.09918e-164	4.6375e-163	5.72689e-164	-1.08698e-162	8.29796e-163	1.11407e-162	1.38333e-162	-5.23322e-163	2.72945e-163	2.57051e-163	-1.14236e-163	2.19532e-163	-7.08289e-163	1.33153e-162	8.16232e-164	0
-2.7108e-163	5.36397e-163	-7.80696e-163	1.4922e-163	8.45508e-164	7.08287e-163	1.12761e-162	1.37438e-162	-3.62601e-163	1.35816e-163	-7.78587e-163	5.81028e-165	-5.91673e-163	3.49867e-163	6.0717e-163	-5.09918e-164	4.6375e-163	5.72689e-164	-1.08698e-162	8.29796e-163	1.11407e-162	1.38333e-162	-5.23322e-163	2.72945e-163	2.57051e-163	-1.14236e-163	2.19532e-163	-7.08289e-163	1.33153e-162	8.16232e-164	0
-2.7108e-163	5.36397e-163	-7.80696e-163	1.4922e-163	8.45508e-164	7.08287e-163	1.12761e-162	1.37438e-162	-3.62601e-163	1.35816e-163	-7.78587e-163	5.81028e-165	-5.91673e-163	3.49867e-163	6.0717e-163	-5.09918e-164	4.6375e-163	5.72689e-164	-1.08698e-162	8.29796e-163	1.11407e-162	1.38333e-162	-5.23322e-163	2.72945e-163	2.57051e-163	-1.14236e-163	2.19532e-163	-7.08289e-163	1.33153e-162	8.16232e-164	0
-2.7108e-163	5.36397e-163	-7.80696e-163	1.4922e-163	8.45508e-164	7.08287e-163	1.12761e-162	1.37438e-162	-3.62601e-163	1.35816e-163	-7.78587e-163	5.81028e-165	-5.91673e-163	3.49867e-163	6.0717e-163	-5.09918e-164	4.6375e-163	5.72689e-164	-1.08698e-162	8.29796e-163	1.11407e-162	1.38333e-162	-5.23322e-163	2.72945e-163	2.57051e-163	-1.14236e-163	2.19532e-163	-7.08289e-163	1.33153e-162	8.16232e-164	0
-2.7108e-163	5.36397e-163	-7.80696e-163	1.4922e-163	8.45508e-164	7.08287e-163	1.12761e-162	1.37438e-162	-3.62601e-163	1.35816e-163	-7.78587e-163	5.81028e-165	-5.91673e-163	3.49867e-163	6.0717e-163	-5.09918e-164	4.6375e-163	5.72689e-164	-1.08698e-162	8.29796e-163	1.11407e-162	1.38333e-162	-5.23322e-163	2.72945e-163	2.57051e-163	-1.14236e-163	2.19532e-163	-7.08289e-163	1.33153e-162	8.16232e-164	0
-2.7108e-163	5.36397e-163	-7.80696e-163	1.4922e-163	8.45508e-164	7.08287e-163	1.12761e-162	1.37438e-162	-3.62601e-163	1.35816e-163	-7.78587e-163	5.81028e-165	-5.91673e-163	3.49867e-163	6.0717e-163	-5.09918e-164	4.6375e-163	5.72689e-164	-1.08698e-162	8.29796e-163	1.11407e-162	1.38333e-162	-5.23322e-163	2.72945e-163	2.57051e-163	-1.14236e-163	2.19532e-163	-7.08289e-163	1.33153e-162	8.16232e-164	0
-2.7108e-163	5.36397e-163	-7.80696e-163	1.4922e-163	8.45508e-164	7.08287e-163	1.12761e-162	1.37438e-162	-3.62601e-163	1.35816e-163	-7.78587e-163	5.81028e-165	-5.91673e-163	3.49867e-163	6.0717e-163	-5.09918e-164	4.6375e-163	5.72689e-164	-1.08698e-162	8.29796e-163	1.11407e-162	1.38333e-162	-5.23322e-163	2.72945e-163	2.57051e-163	-1.14236e-163	2.19532e-163	-7.08289e-163	1.33153e-162	8.16232e-164	0
-2.7108e-163	5.36397e-163	-7.80696e-163	1.4922e-163	8.45508e-164	7.08287e-163	1.12761e-162	1.37438e-162	-3.62601e-163	1.35816e-163	-7.78587e-163	5.81028e-165	-5.91673e-163	3.49867e-163	6.0717e-163	-5.09918e-164	4.6375e-163	5.72689e-164	-1.08698e-162	8.29796e-163	1.11407e-162	1.38333e-162	-5.23322e-163	2.72945e-163	2.57051e-163	-1.14236e-163	2.19532e-163	-7.08289e-163	1.33153e-162	8.16232e-164	0
-2.7108e-163	5.36397e-163	-7.80696e-163	1.4922e-163	8.45508e-164	7.08287e-163	1.12761e-162	1.37438e-162	-3.62601e-163	1.35816e-163	-7.78587e-163	5.81028e-165	-5.91673e-163	3.49867e-163	6.0717e-163	-5.09918e-164	4.6375e-163	5.72689e-164	-1.08698e-162	8.29796e-163	1.11407e-162	1.38333e-162	-5.23322e-163	2.72945e-163	2.57051e-163	-1.14236e-163	2.19532e-163	-7.08289e-163	1.33153e-162	8.16232e-164	0
-2.7108e-163	5.36397e-163	-7.80696e-163	1.4922e-163	8.45508e-164	7.08287e-163	1.12761e-162	1.37438e-162	-3.62601e-163	1.35816e-163	-7.78587e-163	5.81028e-165	-5.91673e-163	3.49867e-163	6.0717e-163	-5.09918e-164	4.6375e-163	5.72689e-164	-1.08698e-162	8.29796e-163	1.11407e-162	1.38333e-162	-5.23322e-163	2.72945e-163	2.57051e-163	-1.14236e-163	2.19532e-163	-7.08289e-163	1.33153e-162	8.16232e-164	0
-2.7108e-163	5.36397e-163	-7.80696e-163	1.4922e-163	8.45508e-164	7.08287e-163	1.12761e-162	1.37438e-162	-3.62601e-163	1.35816e-163	-7.78587e-163	5.81028e-165	-5.91673e-163	3.49867e-163	6.0717e-163	-5.09918e-164	4.6375e-163	5.72689e-164	-1.08698e-162	8.29796e-163	1.11407e-162	1.38333e-162	-5.23322e-163	2.72945e-163	2.57051e-163	-1.14236e-163	2.19532e-163	-7.08289e-163	1.33153e-162	8.16232e-164	0
-2.7108e-163	5.36397e-163	-7.80696e-163	1.4922e-163	8.45508e-164	7.08287e-163	1.12761e-162	1.37438e-162	-3.62601e-163	1.35816e-163	-7.78587e-163	5.81028e-165	-5.91673e-163	3.49867e-163	6.0717e-163	-5.09918e-164	4.6375e-163	5.72689e-164	-1.08698e-162	8.29796e-163	1.11407e-162	1.38333e-162	-5.23322e-163	2.72945e-163	2.57051e-163	-1.14236e-163	2.19532e-163	-7.08289e-163	1.33153e-162	8.16232e-164	0
-2.7108e-163	5.36397e-163	-7.80696e-163	1.4922e-163	8.45508e-164	7.08287e-163	1.12761e-162	1.37438e-162	-3.62601e-163	1.35816e-163	-7.78587e-163	5.81028e-165	-5.91673e-163	3.49867e-163	6.0717e-163	-5.09918e-164	4.6375e-163	5.72689e-164	-1.08698e-162	8.29796e-163	1.11407e-162	1.38333e-162	-5.23322e-163	2.72945e-163	2.57051e-163	-1.14236e-163	2.19532e-163	-7.08289e-163	1.33153e-162	8.16232e-164	0
-2.7108e-163	5.36397e-163	-7.80696e-163	1.4922e-163	8.45508e-164	7.08287e-163	1.12761e-162	1.37438e-162	-3.62601e-163	1.35816e-163	-7.78587e-163	5.81028e-165	-5.91673e-163	3.49867e-163	6.0717e-163	-5.09918e-164	4.6375e-163	5.72689e-164	-1.08698e-162	8.29796e-163	1.11407e-162	1.38333e-162	-5.23322e-163	2.72945e-163	2.57051e-163	-1.14236e-163	2.19532e-163	-7.08289e-163	1.33153e-162	8.16232e-164	0
-2.7108e-163	5.36397e-163	-7.80696e-163	1.4922e-163	8.45508e-164	7.08287e-163	1.12761e-162	1.37438e-162	-3.62601e-163	1.35816e-163	-7.78587e-163	5.81028e-165	-5.91673e-163	3.49867e-163	6.0717e-163	-5.09918e-164	4.6375e-163	5.72689e-164	-1.08698e-162	8.29796e-163	1.11407e-162	1.38333e-162	-5.23322e-163	2.72945e-163	2.57051e-163	-1.14236e-163	2.19532e-163	-7.08289e-163	1.33153e-162	8.16232e-164	0
-2.7108e-163	5.36397e-163	-7.80696e-163	1.4922e-163	8.45508e-164	7.08287e-163	1.12761e-162	1.37438e-162	-3.62601e-163	1.35816e-163	-7.78587e-163	5.81028e-165	-5.91673e-163	3.49867e-163	6.0717e-163	-5.09918e-164	4.6375e-163	5.72689e-164	-1.08698e-162	8.29796e-163	1.11407e-162	1.38333e-162	-5.23322e-163	2.72945e-163	2.57051e-163	-1.14236e-163	2.19532e-163	-7.08289e-163	1.33153e-162	8.16232e-164	0
-2.7108e-163	5.36397e-163	-7.80696e-163	1.4922e-163	8.45508e-164	7.08287e-163	1.12761e-162	1.37438e-162	-3.62601e-163	1.35816e-163	-7.78587e-163	5.81028e-165	-5.91673e-163	3.49867e-163	6.0717e-163	-5.09918e-164	4.6375e-163	5.72689e-164	-1.08698e-162	8.29796e-163	1.11407e-162	1.38333e-162	-5.23322e-163	2.72945e-163	2.57051e-163	-1.14236e-163	2.19532e-163	-7.08289e-163	1.33153e-162	8.16232e-164	0
-2.7108e-163	5.36397e-163	-7.80696e-163	1.4922e-163	8.45508e-164	7.08287e-163	1.12761e-162	1.37438e-162	-3.62601e-163	1.35816e-163	-7.78587e-163	5.81028e-165	-5.91673e-163	3.49867e-163	6.0717e-163	-5.09918e-164	4.6375e-163	5.72689e-164	-1.08698e-162	8.29796e-163	1.11407e-162	1.38333e-162	-5.23322e-163	2.72945e-163	2.57051e-163	-1.14236e-163	2.19532e-163	-7.08289e-163	1.33153e-162	8.16232e-164	0
-2.7108e-163	5.36397e-163	-7.80696e-163	1.4922e-163	8.45508e-164	7.08287e-163	1.12761e-162	1.37438e-162	-3.62601e-163	1.35816e-163	-7.78587e-163	5.81028e-165	-5.91673e-163	3.49867e-163	6.0717e-163	-5.09918e-164	4.6375e-163	5.72689e-164	-1.08698e-162	8.29796e-163	1.11407e-162	1.38333e-162	-5.23322e-163	2.72945e-163	2.57051e-163	-1.14236e-163	2.19532e-163	-7.08289e-163	1.33153e-162	8.16232e-164	0
-2.7108e-163	5.36397e-163	-7.80696e-163	1.4922e-163	8.45508e-164	7.08287e-163	1.12761e-162	1.37438e-162	-3.62601e-163	1.35816e-163	-7.78587e-163	5.81028e-165	-5.91673e-163	3.49867e-163	6.0717e-163	-5.09918e-164	4.6375e-163	5.72689e-164	-1.08698e-162	8.29796e-163	1.11407e-162	1.38333e-162	-5.23322e-163	2.72945e-163	2.57051e-163	-1.14236e-163	2.19532e-163	-7.08289e-163	1.33153e-162	8.16232e-164	0
-2.7108e-163	5.36397e-163	-7.80696e-163	1.4922e-163	8.45508e-164	7.08287e-163	1.12761e-162	1.37438e-162	-3.62601e-163	1.35816e-163	-7.78587e-163	5.81028e-165	-5.91673e-163	3.49867e-163	6.0717e-163	-5.09918e-164	4.6375e-163	5.72689e-164	-1.08698e-162	8.29796e-163	1.11407e-162	1.38333e-162	-5.23322e-163	2.72945e-163	2.57051e-163	-1.14236e-163	2.19532e-163	-7.08289e-163	1.33153e-162	8.16232e-164	0
-2.7108e-163	5.36397e-163	-7.80696e-163	1.4922e-163	8.45508e-164	7.08287e-163	1.12761e-162	1.37438e-162	-3.62601e-163	1.35816e-163	-7.78587e-163	5.81028e-165	-5.91673e-163	3.49867e-163	6.0717e-163	-5.09918e-164	4.6375e-163	5.72689e-164	-1.08698e-162	8.29796e-163	1.11407e-162	1.38333e-162	-5.23322e-163	2.72945e-163	2.57051e-163	-1.14236e-163	2.19532e-163	-7.08289e-163	1.33153e-162	8.16232e-164	0
-2.7108e-163	5.36397e-163	-7.80696e-163	1.4922e-163	8.45508e-164	7.08287e-163	1.12761e-162	1.37438e-162	-3.62601e-163	1.35816e-163	-7.78587e-163	5.81028e-165	-5.91673e-163	3.49867e-163	6.0717e-163	-5.09918e-164	4.6375e-163	5.72689e-164	-1.08698e-162	8.29796e-163	1.11407e-162	1.38333e-162	-5.23322e-163	2.72945e-163	2.57051e-163	-1.14236e-163	2.19532e-163	-7.08289e-163	1.33153e-162	8.16232e-164	0
-2.7108e-163	5.36397e-163	-7.80696e-163	1.4922e-163	8.45508e-164	7.08287e-163	1.12761e-162	1.37438e-162	-3.62601e-163	1.35816e-163	-7.78587e-163	5.81028e-165	-5.91673e-163	3.49867e-163	6.0717e-163	-5.09918e-164	4.6375e-163	5.72689e-164	-1.08698e-162	8.29796e-163	1.11407e-162	1.38333e-162	-5.23322e-163	2.72945e-163	2.57051e-163	-1.14236e-163	2.19532e-163	-7.08289e-163	1.33153e-162	8.16232e-164	0
-2.7108e-163	5.36397e-163	-7.80696e-163	1.4922e-163	8.45508e-164	7.08287e-163	1.12761e-162	1.37438e-162	-3.62601e-163	1.35816e-163	-7.78587e-163	5.81028e-165	-5.91673e-163	3.49867e-163	6.0717e-163	-5.09918e-164	4.6375e-163	5.72689e-164	-1.08698e-162	8.29796e-163	1.11407e-162	1.38333e-162	-5.23322e-163	2.72945e-163	2.57051e-163	-1.14236e-163	2.19532e-163	-7.08289e-163	1.33153e-162	8.16232e-164	0
-2.7108e-163	5.36397e-163	-7.80696e-163	1.4922e-163	8.45508e-164	7.08287e-163	1.12761e-162	1.37438e-162	-3.62601e-163	1.35816e-163	-7.78587e-163	5.81028e-165	-5.91673e-163	3.49867e-163	6.0717e-163	-5.09918e-164	4.6375e-163	5.72689e-164	-1.08698e-162	8.29796e-163	1.11407e-162	1.38333e-162	-5.23322e-163	2.72945e-163	2.57051e-163	-1.14236e-163	2.19532e-163	-7.08289e-163	1.33153e-162	8.16232e-164	0
-2.7108e-163	5.36397e-163	-7.80696e-163	1.4922e-163	8.45508e-164	7.08287e-163	1.12761e-162	1.37438e-162	-3.62601e-163	1.35816e-163	-7.78587e-163	5.81028e-165	-5.91673e-163	3.49867e-163	6.0717e-163	-5.09918e-164	4.6375e-163	5.72689e-164	-1.08698e-162	8.29796e-163	1.11407e-162	1.38333e-162	-5.23322e-163	2.72945e-163	2.57051e-163	-1.14236e-163	2.19532e-163	-7.08289e-163	1.33153e-162	8.16232e-164	0
-2.7108e-163	5.36397e-163	-7.80696e-163	1.4922e-163	8.45508e-164	7.08287e-163	1.12761e-162	1.37438e-162	-3.62601e-163	1.35816e-163	-7.78587e-163	5.81028e-165	-5.91673e-163	3.49867e-163	6.0717e-163	-5.09918e-164	4.6375e-163	5.72689e-164	-1.08698e-162	8.29796e-163	1.11407e-162	1.38333e-162	-5.23322e-163	2.72945e-163	2.57051e-163	-1.14236e-163	2.19532e-163	-7.08289e-163	1.33153e-162	8.16232e-164	0
-2.7108e-163	5.36397e-163	-7.80696e-163	1.4922e-163	8.45508e-164	7.08287e-163	1.12761e-162	1.37438e-162	-3.62601e-163	1.35816e-163	-7.78587e-163	5.81028e-165	-5.91673e-163	3.49867e-163	6.0717e-163	-5.09918e-164	4.6375e-163	5.72689e-164	-1.08698e-162	8.29796e-163	1.11407e-162	1.38333e-162	-5.23322e-163	2.72945e-163	2.57051e-163	-1.14236e-163	2.19532e-163	-7.08289e-163	1.33153e-162	8.16232e-164	0
-2.7108e-163	5.36397e-163	-7.80696e-163	1.4922e-163	8.45508e-164	7.08287e-163	1.12761e-162	1.37438e-162	-3.62601e-163	1.35816e-163	-7.78587e-163	5.81028e-165	-5.91673e-163	3.49867e-163	6.0717e-163	-5.09918e-164	4.6375e-163	5.72689e-164	-1.08698e-162	8.29796e-163	1.11407e-162	1.38333e-162	-5.23322e-163	2.72945e-163	2.57051e-163	-1.14236e-163	2.19532e-163	-7.08289e-163	1.33153e-162	8.16232e-164	0
-2.7108e-163	5.36397e-163	-7.80696e-163	1.4922e-163	8.45508e-164	7.08287e-163	1.12761e-162	1.37438e-162	-3.62601e-163	1.35816e-163	-7.78587e-163	5.81028e-165	-5.91673e-163	3.49867e-163	6.0717e-163	-5.09918e-164	4.6375e-163	5.72689e-164	-1.08698e-162	8.29796e-163	1.11407e-162	1.38333e-162	-5.23322e-163	2.72945e-163	2.57051e-163	-1.14236e-163	2.19532e-163	-7.08289e-163	1.33153e-162	8.16232e-164	0
-2.7108e-163	5.36397e-163	-7.80696e-163	1.4922e-163	8.45508e-164	7.08287e-163	1.12761e-162	1.37438e-162	-3.62601e-163	1.35816e-163	-7.78587e-163	5.81028e-165	-5.91673e-163	3.49867e-163	6.0717e-163	-5.09918e-164	4.6375e-163	5.72689e-164	-1.08698e-162	8.29796e-163	1.11407e-162	1.38333e-162	-5.23322e-163	2.72945e-163	2.57051e-163	-1.14236e-163	2.19532e-163	-7.08289e-163	1.33153e-162	8.16232e-164	0
-2.7108e-163	5.36397e-163	-7.80696e-163	1.4922e-163	8.45508e-164	7.08287e-163	1.12761e-162	1.37438e-162	-3.62601e-163	1.35816e-163	-7.78587e-163	5.81028e-165	-5.91673e-163	3.49867e-163	6.0717e-163	-5.09918e-164	4.6375e-163	5.72689e-164	-1.08698e-162	8.29796e-163	1.11407e-162	1.38333e-162	-5.23322e-163	2.72945e-163	2.57051e-163	-1.14236e-163	2.19532e-163	-7.08289e-163	1.33153e-162	8.16232e-164	0
-2.7108e-163	5.36397e-163	-7.80696e-163	1.4922e-163	8.45508e-164	7.08287e-163	1.12761e-162	1.37438e-162	-3.62601e-163	1.35816e-163	-7.78587e-163	5.81028e-165	-5.91673e-163	3.49867e-163	6.0717e-163	-5.09918e-164	4.6375e-163	5.72689e-164	-1.08698e-162	8.29796e-163	1.11407e-162	1.38333e-162	-5.23322e-163	2.72945e-163	2.57051e-163	-1.14236e-163	2.19532e-163	-7.08289e-163	1.33153e-162	8.16232e-164	0
-2.7108e-163	5.36397e-163	-7.80696e-163	1.4922e-163	8.45508e-164	7.08287e-163	1.12761e-162	1.37438e-162	-3.62601e-163	1.35816e-163	-7.78587e-163	5.81028e-165	-5.91673e-163	3.49867e-163	6.0717e-163	-5.09918e-164	4.6375e-163	5.72689e-164	-1.08698e-162	8.29796e-163	1.11407e-162	1.38333e-162	-5.23322e-163	2.72945e-163	2.57051e-163	-1.14236e-163	2.19532e-163	-7.08289e-163	1.33153e-162	8.16232e-164	0
-2.7108e-163	5.36397e-163	-7.80696e-163	1.4922e-163	8.45508e-164	7.08287e-163	1.12761e-162	1.37438e-162	-3.62601e-163	1.35816e-163	-7.78587e-163	5.81028e-165	-5.91673e-163	3.49867e-163	6.0717e-163	-5.09918e-164	4.6375e-163	5.72689e-164	-1.08698e-162	8.29796e-163	1.11407e-162	1.38333e-162	-5.23322e-163	2.72945e-163	2.57051e-163	-1.14236e-163	2.19532e-163	-7.08289e-163	1.33153e-162	8.16232e-164	0
-2.7108e-163	5.36397e-163	-7.80696e-163	1.4922e-163	8.45508e-164	7.08287e-163	1.12761e-162	1.37438e-162	-3.62601e-163	1.35816e-163	-7.78587e-163	5.81028e-165	-5.91673e-163	3.49867e-163	6.0717e-163	-5.09918e-164	4.6375e-163	5.72689e-164	-1.08698e-162	8.29796e-163	1.11407e-162	1.38333e-162	-5.23322e-163	2.72945e-163	2.57051e-163	-1.14236e-163	2.19532e-163	-7.08289e-163	1.33153e-162	8.16232e-164	0
-2.7108e-163	5.36397e-163	-7.80696e-163	1.4922e-163	8.45508e-164	7.08287e-163	1.12761e-162	1.37438e-162	-3.62601e-163	1.35816e-163	-7.78587e-163	5.81028e-165	-5.91673e-163	3.49867e-163	6.0717e-163	-5.09918e-164	4.6375e-163	5.72689e-164	-1.08698e-162	8.29796e-163	1.11407e-162	1.38333e-162	-5.23322e-163	2.72945e-163	2.57051e-163	-1.14236e-163	2.19532e-163	-7.08289e-163	1.33153e-162	8.16232e-164	0
-2.7108e-163	5.36397e-163	-7.80696e-163	1.4922e-163	8.45508e-164	7.08287e-163	1.12761e-162	1.37438e-162	-3.62601e-163	1.35816e-163	-7.78587e-163	5.81028e-165	-5.91673e-163	3.49867e-163	6.0717e-163	-5.09918e-164	4.6375e-163	5.72689e-164	-1.08698e-162	8.29796e-163	1.11407e-162	1.38333e-162	-5.23322e-163	2.72945e-163	2.57051e-163	-1.14236e-163	2.19532e-163	-7.08289e-163	1.33153e-162	8.16232e-164	0
-2.7108e-163	5.36397e-163	-7.80696e-163	1.4922e-163	8.45508e-164	7.08287e-163	1.12761e-162	1.37438e-162	-3.62601e-163	1.35816e-163	-7.78587e-163	5.81028e-165	-5.91673e-163	3.49867e-163	6.0717e-163	-5.09918e-164	4.6375e-163	5.72689e-164	-1.08698e-162	8.29796e-163	1.11407e-162	1.38333e-162	-5.23322e-163	2.72945e-163	2.57051e-163	-1.14236e-163	2.19532e-163	-7.08289e-163	1.33153e-162	8.16232e-164	0
-2.7108e-163	5.36397e-163	-7.80696e-163	1.4922e-163	8.45508e-164	7.08287e-163	1.12761e-162	1.37438e-162	-3.62601e-163	1.35816e-163	-7.78587e-163	5.81028e-165	-5.91673e-163	3.49867e-163	6.0717e-163	-5.09918e-164	4.6375e-163	5.72689e-164	-1.08698e-162	8.29796e-163	1.11407e-162	1.38333e-162	-5.23322e-163	2.72945e-163	2.57051e-163	-1.14236e-163	2.19532e-163	-7.08289e-163	1.33153e-162	8.16232e-164	0
-2.7108e-163	5.36397e-163	-7.80696e-163	1.4922e-163	8.45508e-164	7.08287e-163	1.12761e-162	1.37438e-162	-3.62601e-163	1.35816e-163	-7.78587e-163	5.81028e-165	-5.91673e-163	3.49867e-163	6.0717e-163	-5.09918e-164	4.6375e-163	5.72689e-164	-1.08698e-162	8.29796e-163	1.11407e-162	1.38333e-162	-5.23322e-163	2.72945e-163	2.57051e-163	-1.14236e-163	2.19532e-163	-7.08289e-163	1.33153e-162	8.16232e-164	0
-2.7108e-163	5.36397e-163	-7.80696e-163	1.4922e-163	8.45508e-164	7.08287e-163	1.12761e-162	1.37438e-162	-3.62601e-163	1.35816e-163	-7.78587e-163	5.81028e-165	-5.91673e-163	3.49867e-163	6.0717e-163	-5.09918e-164	4.6375e-163	5.72689e-164	-1.08698e-162	8.29796e-163	1.11407e-162	1.38333e-162	-5.23322e-163	2.72945e-163	2.57051e-163	-1.14236e-163	2.19532e-163	-7.08289e-163	1.33153e-162	8.16232e-164	0
-2.7108e-163	5.36397e-163	-7.80696e-163	1.4922e-163	8.45508e-164	7.08287e-163	1.12761e-162	1.37438e-162	-3.62601e-163	1.35816e-163	-7.78587e-163	5.81028e-165	-5.91673e-163	3.49867e-163	6.0717e-163	-5.09918e-164	4.6375e-163	5.72689e-164	-1.08698e-162	8.29796e-163	1.11407e-162	1.38333e-162	-5.23322e-163	2.72945e-163	2.57051e-163	-1.14236e-163	2.19532e-163	-7.08289e-163	1.33153e-162	8.16232e-164	0
-2.7108e-163	5.36397e-163	-7.80696e-163	1.4922e-163	8.45508e-164	7.08287e-163	1.12761e-162	1.37438e-162	-3.62601e-163	1.35816e-163	-7.78587e-163	5.81028e-165	-5.91673e-163	3.49867e-163	6.0717e-163	-5.09918e-164	4.6375e-163	5.72689e-164	-1.08698e-162	8.29796e-163	1.11407e-162	1.38333e-162	-5.23322e-163	2.72945e-163	2.57051e-163	-1.14236e-163	2.19532e-163	-7.08289e-163	1.33153e-162	8.16232e-164	0
-2.7108e-163	5.36397e-163	-7.80696e-163	1.4922e-163	8.45508e-164	7.08287e-163	1.12761e-162	1.37438e-162	-3.62601e-163	1.35816e-163	-7.78587e-163	5.81028e-165	-5.91673e-163	3.49867e-163	6.0717e-163	-5.09918e-164	4.6375e-163	5.72689e-164	-1.08698e-162	8.29796e-163	1.11407e-162	1.38333e-162	-5.23322e-163	2.72945e-163	2.57051e-163	-1.14236e-163	2.19532e-163	-7.08289e-163	1.33153e-162	8.16232e-164	0
-2.7108e-163	5.36397e-163	-7.80696e-163	1.4922e-163	8.45508e-164	7.08287e-163	1.12761e-162	1.37438e-162	-3.62601e-163	1.35816e-163	-7.78587e-163	5.81028e-165	-5.91673e-163	3.49867e-163	6.0717e-163	-5.09918e-164	4.6375e-163	5.72689e-164	-1.08698e-162	8.29796e-163	1.11407e-162	1.38333e-162	-5.23322e-163	2.72945e-163	2.57051e-163	-1.14236e-163	2.19532e-163	-7.08289e-163	1.33153e-162	8.16232e-164	0
-2.7108e-163	5.36397e-163	-7.80696e-163	1.4922e-163	8.45508e-164	7.08287e-163	1.12761e-162	1.37438e-162	-3.62601e-163	1.35816e-163	-7.78587e-163	5.81028e-165	-5.91673e-163	3.49867e-163	6.0717e-163	-5.09918e-164	4.6375e-163	5.72689e-164	-1.08698e-162	8.29796e-163	1.11407e-162	1.38333e-162	-5.23322e-163	2.72945e-163	2.57051e-163	-1.14236e-163	2.19532e-163	-7.08289e-163	1.33153e-162	8.16232e-164	0
-2.7108e-163	5.36397e-163	-7.80696e-163	1.4922e-163	8.45508e-164	7.08287e-163	1.12761e-162	1.37438e-162	-3.62601e-163	1.35816e-163	-7.78587e-163	5.81028e-165	-5.91673e-163	3.49867e-163	6.0717e-163	-5.09918e-164	4.6375e-163	5.72689e-164	-1.08698e-162	8.29796e-163	1.11407e-162	1.38333e-162	-5.23322e-163	2.72945e-163	2.57051e-163	-1.14236e-163	2.19532e-163	-7.08289e-163	1.33153e-162	8.16232e-164	0
-2.7108e-163	5.36397e-163	-7.80696e-163	1.4922e-163	8.45508e-164	7.08287e-163	1.12761e-162	1.37438e-162	-3.62601e-163	1.35816e-163	-7.78587e-163	5.81028e-165	-5.91673e-163	3.49867e-163	6.0717e-163	-5.09918e-164	4.6375e-163	5.72689e-164	-1.08698e-162	8.29796e-163	1.11407e-162	1.38333e-162	-5.23322e-163	2.72945e-163	2.57051e-163	-1.14236e-163	2.19532e-163	-7.08289e-163	1.33153e-162	8.16232e-164	0
-2.7108e-163	5.36397e-163	-7.80696e-163	1.4922e-163	8.45508e-164	7.08287e-163	1.12761e-162	1.37438e-162	-3.62601e-163	1.35816e-163	-7.78587e-163	5.81028e-165	-5.91673e-163	3.49867e-163	6.0717e-163	-5.09918e-164	4.6375e-163	5.72689e-164	-1.08698e-162	8.29796e-163	1.11407e-162	1.38333e-162	-5.23322e-163	2.72945e-163	2.57051e-163	-1.14236e-163	2.19532e-163	-7.08289e-163	1.33153e-162	8.16232e-164	0
-2.7108e-163	5.36397e-163	-7.80696e-163	1.4922e-163	8.45508e-164	7.08287e-163	1.12761e-162	1.37438e-162	-3.62601e-163	1.35816e-163	-7.78587e-163	5.81028e-165	-5.91673e-163	3.49867e-163	6.0717e-163	-5.09918e-164	4.6375e-163	5.72689e-164	-1.08698e-162	8.29796e-163	1.11407e-162	1.38333e-162	-5.23322e-163	2.72945e-163	2.57051e-163	-1.14236e-163	2.19532e-163	-7.08289e-163	1.33153e-162	8.16232e-164	0
-2.7108e-163	5.36397e-163	-7.80696e-163	1.4922e-163	8.45508e-164	7.08287e-163	1.12761e-162	1.37438e-162	-3.62601e-163	1.35816e-163	-7.78587e-163	5.81028e-165	-5.91673e-163	3.49867e-163	6.0717e-163	-5.09918e-164	4.6375e-163	5.72689e-164	-1.08698e-162	8.29796e-163	1.11407e-162	1.38333e-162	-5.23322e-163	2.72945e-163	2.57051e-163	-1.14236e-163	2.19532e-163	-7.08289e-163	1.33153e-162	8.16232e-164	0
-2.7108e-163	5.36397e-163	-7.80696e-163	1.4922e-163	8.45508e-164	7.08287e-163	1.12761e-162	1.37438e-162	-3.62601e-163	1.35816e-163	-7.78587e-163	5.81028e-165	-5.91673e-163	3.49867e-163	6.0717e-163	-5.09918e-164	4.6375e-163	5.72689e-164	-1.08698e-162	8.29796e-163	1.11407e-162	1.38333e-162	-5.23322e-163	2.72945e-163	2.57051e-163	-1.14236e-163	2.19532e-163	-7.08289e-163	1.33153e-162	8.16232e-164	0
-2.7108e-163	5.36397e-163	-7.80696e-163	1.4922e-163	8.45508e-164	7.08287e-163	1.12761e-162	1.37438e-162	-3.62601e-163	1.35816e-163	-7.78587e-163	5.81028e-165	-5.91673e-163	3.49867e-163	6.0717e-163	-5.09918e-164	4.6375e-163	5.72689e-164	-1.08698e-162	8.29796e-163	1.11407e-162	1.38333e-162	-5.23322e-163	2.72945e-163	2.57051e-163	-1.14236e-163	2.19532e-163	-7.08289e-163	1.33153e-162	8.16232e-164	0
-2.7108e-163	5.36397e-163	-7.80696e-163	1.4922e-163	8.45508e-164	7.08287e-163	1.12761e-162	1.37438e-162	-3.62601e-163	1.35816e-163	-7.78587e-163	5.81028e-165	-5.91673e-163	3.49867e-163	6.0717e-163	-5.09918e-164	4.6375e-163	5.72689e-164	-1.08698e-162	8.29796e-163	1.11407e-162	1.38333e-162	-5.23322e-163	2.72945e-163	2.57051e-163	-1.14236e-163	2.19532e-163	-7.08289e-163	1.33153e-162	8.16232e-164	0
-2.7108e-163	5.36397e-163	-7.80696e-163	1.4922e-163	8.45508e-164	7.08287e-163	1.12761e-162	1.37438e-162	-3.62601e-163	1.35816e-163	-7.78587e-163	5.81028e-165	-5.91673e-163	3.49867e-163	6.0717e-163	-5.09918e-164	4.6375e-163	5.72689e-164	-1.08698e-162	8.29796e-163	1.11407e-162	1.38333e-162	-5.23322e-163	2.72945e-163	2.57051e-163	-1.14236e-163	2.19532e-163	-7.08289e-163	1.33153e-162	8.16232e-164	0
-2.7108e-163	5.36397e-163	-7.80696e-163	1.4922e-163	8.45508e-164	7.08287e-163	1.12761e-162	1.37438e-162	-3.62601e-163	1.35816e-163	-7.78587e-163	5.81028e-165	-5.91673e-163	3.49867e-163	6.0717e-163	-5.09918e-164	4.6375e-163	5.72689e-164	-1.08698e-162	8.29796e-163	1.11407e-162	1.38333e-162	-5.23322e-163	2.72945e-163	2.57051e-163	-1.14236e-163	2.19532e-163	-7.08289e-163	1.33153e-162	8.16232e-164	0
-2.7108e-163	5.36397e-163	-7.80696e-163	1.4922e-163	8.45508e-164	7.08287e-163	1.12761e-162	1.37438e-162	-3.62601e-163	1.35816e-163	-7.78587e-163	5.81028e-165	-5.91673e-163	3.49867e-163	6.0717e-163	-5.09918e-164	4.6375e-163	5.72689e-164	-1.08698e-162	8.29796e-163	1.11407e-162	1.38333e-162	-5.23322e-163	2.72945e-163	2.57051e-163	-1.14236e-163	2.19532e-163	-7.08289e-163	1.33153e-162	8.16232e-164	0
-2.7108e-163	5.36397e-163	-7.80696e-163	1.4922e-163	8.45508e-164	7.08287e-163	1.12761e-162	1.37438e-162	-3.62601e-163	1.35816e-163	-7.78587e-163	5.81028e-165	-5.91673e-163	3.49867e-163	6.0717e-163	-5.09918e-164	4.6375e-163	5.72689e-164	-1.08698e-162	8.29796e-163	1.11407e-162	1.38333e-162	-5.23322e-163	2.72945e-163	2.57051e-163	-1.14236e-163	2.19532e-163	-7.08289e-163	1.33153e-162	8.16232e-164	0
-2.7108e-163	5.36397e-163	-7.80696e-163	1.4922e-163	8.45508e-164	7.08287e-163	1.12761e-162	1.37438e-162	-3.62601e-163	1.35816e-163	-7.78587e-163	5.81028e-165	-5.91673e-163	3.49867e-163	6.0717e-163	-5.09918e-164	4.6375e-163	5.72689e-164	-1.08698e-162	8.29796e-163	1.11407e-162	1.38333e-162	-5.23322e-163	2.72945e-163	2.57051e-163	-1.14236e-163	2.19532e-163	-7.08289e-163	1.33153e-162	8.16232e-164	0
-2.7108e-163	5.36397e-163	-7.80696e-163	1.4922e-163	8.45508e-164	7.08287e-163	1.12761e-162	1.37438e-162	-3.62601e-163	1.35816e-163	-7.78587e-163	5.81028e-165	-5.91673e-163	3.49867e-163	6.0717e-163	-5.09918e-164	4.6375e-163	5.72689e-164	-1.08698e-162	8.29796e-163	1.11407e-162	1.38333e-162	-5.23322e-163	2.72945e-163	2.57051e-163	-1.14236e-163	2.19532e-163	-7.08289e-163	1.33153e-162	8.16232e-164	0
-2.7108e-163	5.36397e-163	-7.80696e-163	1.4922e-163	8.45508e-164	7.08287e-163	1.12761e-162	1.37438e-162	-3.62601e-163	1.35816e-163	-7.78587e-163	5.81028e-165	-5.91673e-163	3.49867e-163	6.0717e-163	-5.09918e-164	4.6375e-163	5.72689e-164	-1.08698e-162	8.29796e-163	1.11407e-162	1.38333e-162	-5.23322e-163	2.72945e-163	2.57051e-163	-1.14236e-163	2.19532e-163	-7.08289e-163	1.33153e-162	8.16232e-164	0
-2.7108e-163	5.36397e-163	-7.80696e-163	1.4922e-163	8.45508e-164	7.08287e-163	1.12761e-162	1.37438e-162	-3.62601e-163	1.35816e-163	-7.78587e-163	5.81028e-165	-5.91673e-163	3.49867e-163	6.0717e-163	-5.09918e-164	4.6375e-163	5.72689e-164	-1.08698e-162	8.29796e-163	1.11407e-162	1.38333e-162	-5.23322e-163	2.72945e-163	2.57051e-163	-1.14236e-163	2.19532e-163	-7.08289e-163	1.33153e-162	8.16232e-164	0
-2.7108e-163	5.36397e-163	-7.80696e-163	1.4922e-163	8.45508e-164	7.08287e-163	1.12761e-162	1.37438e-162	-3.62601e-163	1.35816e-163	-7.78587e-163	5.81028e-165	-5.91673e-163	3.49867e-163	6.0717e-163	-5.09918e-164	4.6375e-163	5.72689e-164	-1.08698e-162	8.29796e-163	1.11407e-162	1.38333e-162	-5.23322e-163	2.72945e-163	2.57051e-163	-1.14236e-163	2.19532e-163	-7.08289e-163	1.33153e-162	8.16232e-164	0
-2.7108e-163	5.36397e-163	-7.80696e-163	1.4922e-163	8.45508e-164	7.08287e-163	1.12761e-162	1.37438e-162	-3.62601e-163	1.35816e-163	-7.78587e-163	5.81028e-165	-5.91673e-163	3.49867e-163	6.0717e-163	-5.09918e-164	4.6375e-163	5.72689e-164	-1.08698e-162	8.29796e-163	1.11407e-162	1.38333e-162	-5.23322e-163	2.72945e-163	2.57051e-163	-1.14236e-163	2.19532e-163	-7.08289e-163	1.33153e-162	8.16232e-164	0
-2.7108e-163	5.36397e-163	-7.80696e-163	1.4922e-163	8.45508e-164	7.08287e-163	1.12761e-162	1.37438e-162	-3.62601e-163	1.35816e-163	-7.78587e-163	5.81028e-165	-5.91673e-163	3.49867e-163	6.0717e-163	-5.09918e-164	4.6375e-163	5.72689e-164	-1.08698e-162	8.29796e-163	1.11407e-162	1.38333e-162	-5.23322e-163	2.72945e-163	2.57051e-163	-1.14236e-163	2.19532e-163	-7.08289e-163	1.33153e-162	8.16232e-164	0
-2.7108e-163	5.36397e-163	-7.80696e-163	1.4922e-163	8.45508e-164	7.08287e-163	1.12761e-162	1.37438e-162	-3.62601e-163	1.35816e-163	-7.78587e-163	5.81028e-165	-5.91673e-163	3.49867e-163	6.0717e-163	-5.09918e-164	4.6375e-163	5.72689e-164	-1.08698e-162	8.29796e-163	1.11407e-162	1.38333e-162	-5.23322e-163	2.72945e-163	2.57051e-163	-1.14236e-163	2.19532e-163	-7.08289e-163	1.33153e-162	8.16232e-164	0
-2.7108e-163	5.36397e-163	-7.80696e-163	1.4922e-163	8.45508e-164	7.08287e-163	1.12761e-162	1.37438e-162	-3.62601e-163	1.35816e-163	-7.78587e-163	5.81028e-165	-5.91673e-163	3.49867e-163	6.0717e-163	-5.09918e-164	4.6375e-163	5.72689e-164	-1.08698e-162	8.29796e-163	1.11407e-162	1.38333e-162	-5.23322e-163	2.72945e-163	2.57051e-163	-1.14236e-163	2.19532e-163	-7.08289e-163	1.33153e-162	8.16232e-164	0
-2.7108e-163	5.36397e-163	-7.80696e-163	1.4922e-163	8.45508e-164	7.08287e-163	1.12761e-162	1.37438e-162	-3.62601e-163	1.35816e-163	-7.78587e-163	5.81028e-165	-5.91673e-163	3.49867e-163	6.0717e-163	-5.09918e-164	4.6375e-163	5.72689e-164	-1.08698e-162	8.29796e-163	1.11407e-162	1.38333e-162	-5.23322e-163	2.72945e-163	2.57051e-163	-1.14236e-163	2.19532e-163	-7.08289e-163	1.33153e-162	8.16232e-164	0
-2.7108e-163	5.36397e-163	-7.80696e-163	1.4922e-163	8.45508e-164	7.08287e-163	1.12761e-162	1.37438e-162	-3.62601e-163	1.35816e-163	-7.78587e-163	5.81028e-165	-5.91673e-163	3.49867e-163	6.0717e-163	-5.09918e-164	4.6375e-163	5.72689e-164	-1.08698e-162	8.29796e-163	1.11407e-162	1.38333e-162	-5.23322e-163	2.72945e-163	2.57051e-163	-1.14236e-163	2.19532e-163	-7.08289e-163	1.33153e-162	8.16232e-164	0
-2.7108e-163	5.36397e-163	-7.80696e-163	1.4922e-163	8.45508e-164	7.08287e-163	1.12761e-162	1.37438e-162	-3.62601e-163	1.35816e-163	-7.78587e-163	5.81028e-165	-5.91673e-163	3.49867e-163	6.0717e-163	-5.09918e-164	4.6375e-163	5.72689e-164	-1.08698e-162	8.29796e-163	1.11407e-162	1.38333e-162	-5.23322e-163	2.72945e-163	2.57051e-163	-1.14236e-163	2.19532e-163	-7.08289e-163	1.33153e-162	8.16232e-164	0
-2.7108e-163	5.36397e-163	-7.80696e-163	1.4922e-163	8.45508e-164	7.08287e-163	1.12761e-162	1.37438e-162	-3.62601e-163	1.35816e-163	-7.78587e-163	5.81028e-165	-5.91673e-163	3.49867e-163	6.0717e-163	-5.09918e-164	4.6375e-163	5.72689e-164	-1.08698e-162	8.29796e-163	1.11407e-162	1.38333e-162	-5.23322e-163	2.72945e-163	2.57051e-163	-1.14236e-163	2.19532e-163	-7.08289e-163	1.33153e-162	8.16232e-164	0
-2.7108e-163	5.36397e-163	-7.80696e-163	1.4922e-163	8.45508e-164	7.08287e-163	1.12761e-162	1.37438e-162	-3.62601e-163	1.35816e-163	-7.78587e-163	5.81028e-165	-5.91673e-163	3.49867e-163	6.0717e-163	-5.09918e-164	4.6375e-163	5.72689e-164	-1.08698e-162	8.29796e-163	1.11407e-162	1.38333e-162	-5.23322e-163	2.72945e-163	2.57051e-163	-1.14236e-163	2.19532e-163	-7.08289e-163	1.33153e-162	8.16232e-164	0
-2.7108e-163	5.36397e-163	-7.80696e-163	1.4922e-163	8.45508e-164	7.08287e-163	1.12761e-162	1.37438e-162	-3.62601e-163	1.35816e-163	-7.78587e-163	5.81028e-165	-5.91673e-163	3.49867e-163	6.0717e-163	-5.09918e-164	4.6375e-163	5.72689e-164	-1.08698e-162	8.29796e-163	1.11407e-162	1.38333e-162	-5.23322e-163	2.72945e-163	2.57051e-163	-1.14236e-163	2.19532e-163	-7.08289e-163	1.33153e-162	8.16232e-164	0
-2.7108e-163	5.36397e-163	-7.80696e-163	1.4922e-163	8.45508e-164	7.08287e-163	1.12761e-162	1.37438e-162	-3.62601e-163	1.35816e-163	-7.78587e-163	5.81028e-165	-5.91673e-163	3.49867e-163	6.0717e-163	-5.09918e-164	4.6375e-163	5.72689e-164	-1.08698e-162	8.29796e-163	1.11407e-162	1.38333e-162	-5.23322e-163	2.72945e-163	2.57051e-163	-1.14236e-163	2.19532e-163	-7.08289e-163	1.33153e-162	8.16232e-164	0
-2.7108e-163	5.36397e-163	-7.80696e-163	1.4922e-163	8.45508e-164	7.08287e-163	1.12761e-162	1.37438e-162	-3.62601e-163	1.35816e-163	-7.78587e-163	5.81028e-165	-5.91673e-163	3.49867e-163	6.0717e-163	-5.09918e-164	4.6375e-163	5.72689e-164	-1.08698e-162	8.29796e-163	1.11407e-162	1.38333e-162	-5.23322e-163	2.72945e-163	2.57051e-163	-1.14236e-163	2.19532e-163	-7.08289e-163	1.33153e-162	8.16232e-164	0
-2.7108e-163	5.36397e-163	-7.80696e-163	1.4922e-163	8.45508e-164	7.08287e-163	1.12761e-162	1.37438e-162	-3.62601e-163	1.35816e-163	-7.78587e-163	5.81028e-165	-5.91673e-163	3.49867e-163	6.0717e-163	-5.09918e-164	4.6375e-163	5.72689e-164	-1.08698e-162	8.29796e-163	1.11407e-162	1.38333e-162	-5.23322e-163	2.72945e-163	2.57051e-163	-1.14236e-163	2.19532e-163	-7.08289e-163	1.33153e-162	8.16232e-164	0
-2.7108e-163	5.36397e-163	-7.80696e-163	1.4922e-163	8.45508e-164	7.08287e-163	1.12761e-162	1.37438e-162	-3.62601e-163	1.35816e-163	-7.78587e-163	5.81028e-165	-5.91673e-163	3.49867e-163	6.0717e-163	-5.09918e-164	4.6375e-163	5.72689e-164	-1.08698e-162	8.29796e-163	1.11407e-162	1.38333e-162	-5.23322e-163	2.72945e-163	2.57051e-163	-1.14236e-163	2.19532e-163	-7.08289e-163	1.33153e-162	8.16232e-164	0
-2.7108e-163	5.36397e-163	-7.80696e-163	1.4922e-163	8.45508e-164	7.08287e-163	1.12761e-162	1.37438e-162	-3.62601e-163	1.35816e-163	-7.78587e-163	5.81028e-165	-5.91673e-163	3.49867e-163	6.0717e-163	-5.09918e-164	4.6375e-163	5.72689e-164	-1.08698e-162	8.29796e-163	1.11407e-162	1.38333e-162	-5.23322e-163	2.72945e-163	2.57051e-163	-1.14236e-163	2.19532e-163	-7.08289e-163	1.33153e-162	8.16232e-164	0
-2.7108e-163	5.36397e-163	-7.80696e-163	1.4922e-163	8.45508e-164	7.08287e-163	1.12761e-162	1.37438e-162	-3.62601e-163	1.35816e-163	-7.78587e-163	5.81028e-165	-5.91673e-163	3.49867e-163	6.0717e-163	-5.09918e-164	4.6375e-163	5.72689e-164	-1.08698e-162	8.29796e-163	1.11407e-162	1.38333e-162	-5.23322e-163	2.72945e-163	2.57051e-163	-1.14236e-163	2.19532e-163	-7.08289e-163	1.33153e-162	8.16232e-164	0
-2.7108e-163	5.36397e-163	-7.80696e-163	1.4922e-163	8.45508e-164	7.08287e-163	1.12761e-162	1.37438e-162	-3.62601e-163	1.35816e-163	-7.78587e-163	5.81028e-165	-5.91673e-163	3.49867e-163	6.0717e-163	-5.09918e-164	4.6375e-163	5.72689e-164	-1.08698e-162	8.29796e-163	1.11407e-162	1.38333e-162	-5.23322e-163	2.72945e-163	2.57051e-163	-1.14236e-163	2.19532e-163	-7.08289e-163	1.33153e-162	8.16232e-164	0
-2.7108e-163	5.36397e-163	-7.80696e-163	1.4922e-163	8.45508e-164	7.08287e-163	1.12761e-162	1.37438e-162	-3.62601e-163	1.35816e-163	-7.78587e-163	5.81028e-165	-5.91673e-163	3.49867e-163	6.0717e-163	-5.09918e-164	4.6375e-163	5.72689e-164	-1.08698e-162	8.29796e-163	1.11407e-162	1.38333e-162	-5.23322e-163	2.72945e-163	2.57051e-163	-1.14236e-163	2.19532e-163	-7.08289e-163	1.33153e-162	8.16232e-164	0
-2.7108e-163	5.36397e-163	-7.80696e-163	1.4922e-163	8.45508e-164	7.08287e-163	1.12761e-162	1.37438e-162	-3.62601e-163	1.35816e-163	-7.78587e-163	5.81028e-165	-5.91673e-163	3.49867e-163	6.0717e-163	-5.09918e-164	4.6375e-163	5.72689e-164	-1.08698e-162	8.29796e-163	1.11407e-162	1.38333e-162	-5.23322e-163	2.72945e-163	2.57051e-163	-1.14236e-163	2.19532e-163	-7.08289e-163	1.33153e-162	8.16232e-164	0
-2.7108e-163	5.36397e-163	-7.80696e-163	1.4922e-163	8.45508e-164	7.08287e-163	1.12761e-162	1.37438e-162	-3.62601e-163	1.35816e-163	-7.78587e-163	5.81028e-165	-5.91673e-163	3.49867e-163	6.0717e-163	-5.09918e-164	4.6375e-163	5.72689e-164	-1.08698e-162	8.29796e-163	1.11407e-162	1.38333e-162	-5.23322e-163	2.72945e-163	2.57051e-163	-1.14236e-163	2.19532e-163	-7.08289e-163	1.33153e-162	8.16232e-164	0
-2.7108e-163	5.36397e-163	-7.80696e-163	1.4922e-163	8.45508e-164	7.08287e-163	1.12761e-162	1.37438e-162	-3.62601e-163	1.35816e-163	-7.78587e-163	5.81028e-165	-5.91673e-163	3.49867e-163	6.0717e-163	-5.09918e-164	4.6375e-163	5.72689e-164	-1.08698e-162	8.29796e-163	1.11407e-162	1.38333e-162	-5.23322e-163	2.72945e-163	2.57051e-163	-1.14236e-163	2.19532e-163	-7.08289e-163	1.33153e-162	8.16232e-164	0
-2.7108e-163	5.36397e-163	-7.80696e-163	1.4922e-163	8.45508e-164	7.08287e-163	1.12761e-162	1.37438e-162	-3.62601e-163	1.35816e-163	-7.78587e-163	5.81028e-165	-5.91673e-163	3.49867e-163	6.0717e-163	-5.09918e-164	4.6375e-163	5.72689e-164	-1.08698e-162	8.29796e-163	1.11407e-162	1.38333e-162	-5.23322e-163	2.72945e-163	2.57051e-163	-1.14236e-163	2.19532e-163	-7.08289e-163	1.33153e-162	8.16232e-164	0
-2.7108e-163	5.36397e-163	-7.80696e-163	1.4922e-163	8.45508e-164	7.08287e-163	1.12761e-162	1.37438e-162	-3.62601e-163	1.35816e-163	-7.78587e-163	5.81028e-165	-5.91673e-163	3.49867e-163	6.0717e-163	-5.09918e-164	4.6375e-163	5.72689e-164	-1.08698e-162	8.29796e-163	1.11407e-162	1.38333e-162	-5.23322e-163	2.72945e-163	2.57051e-163	-1.14236e-163	2.19532e-163	-7.08289e-163	1.33153e-162	8.16232e-164	0
-2.7108e-163	5.36397e-163	-7.80696e-163	1.4922e-163	8.45508e-164	7.08287e-163	1.12761e-162	1.37438e-162	-3.62601e-163	1.35816e-163	-7.78587e-163	5.81028e-165	-5.91673e-163	3.49867e-163	6.0717e-163	-5.09918e-164	4.6375e-163	5.72689e-164	-1.08698e-162	8.29796e-163	1.11407e-162	1.38333e-162	-5.23322e-163	2.72945e-163	2.57051e-163	-1.14236e-163	2.19532e-163	-7.08289e-163	1.33153e-162	8.16232e-164	0
-2.7108e-163	5.36397e-163	-7.80696e-163	1.4922e-163	8.45508e-164	7.08287e-163	1.12761e-162	1.37438e-162	-3.62601e-163	1.35816e-163	-7.78587e-163	5.81028e-165	-5.91673e-163	3.49867e-163	6.0717e-163	-5.09918e-164	4.6375e-163	5.72689e-164	-1.08698e-162	8.29796e-163	1.11407e-162	1.38333e-162	-5.23322e-163	2.72945e-163	2.57051e-163	-1.14236e-163	2.19532e-163	-7.08289e-163	1.33153e-162	8.16232e-164	0
-2.7108e-163	5.36397e-163	-7.80696e-163	1.4922e-163	8.45508e-164	7.08287e-163	1.12761e-162	1.37438e-162	-3.62601e-163	1.35816e-163	-7.78587e-163	5.81028e-165	-5.91673e-163	3.49867e-163	6.0717e-163	-5.09918e-164	4.6375e-163	5.72689e-164	-1.08698e-162	8.29796e-163	1.11407e-162	1.38333e-162	-5.23322e-163	2.72945e-163	2.57051e-163	-1.14236e-163	2.19532e-163	-7.08289e-163	1.33153e-162	8.16232e-164	0
-2.7108e-163	5.36397e-163	-7.80696e-163	1.4922e-163	8.45508e-164	7.08287e-163	1.12761e-162	1.37438e-162	-3.62601e-163	1.35816e-163	-7.78587e-163	5.81028e-165	-5.91673e-163	3.49867e-163	6.0717e-163	-5.09918e-164	4.6375e-163	5.72689e-164	-1.08698e-162	8.29796e-163	1.11407e-162	1.38333e-162	-5.23322e-163	2.72945e-163	2.57051e-163	-1.14236e-163	2.19532e-163	-7.08289e-163	1.33153e-162	8.16232e-164	0
-2.7108e-163	5.36397e-163	-7.80696e-163	1.4922e-163	8.45508e-164	7.08287e-163	1.12761e-162	1.37438e-162	-3.62601e-163	1.35816e-163	-7.78587e-163	5.81028e-165	-5.91673e-163	3.49867e-163	6.0717e-163	-5.09918e-164	4.6375e-163	5.72689e-164	-1.08698e-162	8.29796e-163	1.11407e-162	1.38333e-162	-5.23322e-163	2.72945e-163	2.57051e-163	-1.14236e-163	2.19532e-163	-7.08289e-163	1.33153e-162	8.16232e-164	0
-2.7108e-163	5.36397e-163	-7.80696e-163	1.4922e-163	8.45508e-164	7.08287e-163	1.12761e-162	1.37438e-162	-3.62601e-163	1.35816e-163	-7.78587e-163	5.81028e-165	-5.91673e-163	3.49867e-163	6.0717e-163	-5.09918e-164	4.6375e-163	5.72689e-164	-1.08698e-162	8.29796e-163	1.11407e-162	1.38333e-162	-5.23322e-163	2.72945e-163	2.57051e-163	-1.14236e-163	2.19532e-163	-7.08289e-163	1.33153e-162	8.16232e-164	0
-2.7108e-163	5.36397e-163	-7.80696e-163	1.4922e-163	8.45508e-164	7.08287e-163	1.12761e-162	1.37438e-162	-3.62601e-163	1.35816e-163	-7.78587e-163	5.81028e-165	-5.91673e-163	3.49867e-163	6.0717e-163	-5.09918e-164	4.6375e-163	5.72689e-164	-1.08698e-162	8.29796e-163	1.11407e-162	1.38333e-162	-5.23322e-163	2.72945e-163	2.57051e-163	-1.14236e-163	2.19532e-163	-7.08289e-163	1.33153e-162	8.16232e-164	0
-2.7108e-163	5.36397e-163	-7.80696e-163	1.4922e-163	8.45508e-164	7.08287e-163	1.12761e-162	1.37438e-162	-3.62601e-163	1.35816e-163	-7.78587e-163	5.81028e-165	-5.91673e-163	3.49867e-163	6.0717e-163	-5.09918e-164	4.6375e-163	5.72689e-164	-1.08698e-162	8.29796e-163	1.11407e-162	1.38333e-162	-5.23322e-163	2.72945e-163	2.57051e-163	-1.14236e-163	2.19532e-163	-7.08289e-163	1.33153e-162	8.16232e-164	0
-2.7108e-163	5.36397e-163	-7.80696e-163	1.4922e-163	8.45508e-164	7.08287e-163	1.12761e-162	1.37438e-162	-3.62601e-163	1.35816e-163	-7.78587e-163	5.81028e-165	-5.91673e-163	3.49867e-163	6.0717e-163	-5.09918e-164	4.6375e-163	5.72689e-164	-1.08698e-162	8.29796e-163	1.11407e-162	1.38333e-162	-5.23322e-163	2.72945e-163	2.57051e-163	-1.14236e-163	2.19532e-163	-7.08289e-163	1.33153e-162	8.16232e-164	0
-2.7108e-163	5.36397e-163	-7.80696e-163	1.4922e-163	8.45508e-164	7.08287e-163	1.12761e-162	1.37438e-162	-3.62601e-163	1.35816e-163	-7.78587e-163	5.81028e-165	-5.91673e-163	3.49867e-163	6.0717e-163	-5.09918e-164	4.6375e-163	5.72689e-164	-1.08698e-162	8.29796e-163	1.11407e-162	1.38333e-162	-5.23322e-163	2.72945e-163	2.57051e-163	-1.14236e-163	2.19532e-163	-7.08289e-163	1.33153e-162	8.16232e-164	0
-2.7108e-163	5.36397e-163	-7.80696e-163	1.4922e-163	8.45508e-164	7.08287e-163	1.12761e-162	1.37438e-162	-3.62601e-163	1.35816e-163	-7.78587e-163	5.81028e-165	-5.91673e-163	3.49867e-163	6.0717e-163	-5.09918e-164	4.6375e-163	5.72689e-164	-1.08698e-162	8.29796e-163	1.11407e-162	1.38333e-162	-5.23322e-163	2.72945e-163	2.57051e-163	-1.14236e-163	2.19532e-163	-7.08289e-163	1.33153e-162	8.16232e-164	0
-2.7108e-163	5.36397e-163	-7.80696e-163	1.4922e-163	8.45508e-164	7.08287e-163	1.12761e-162	1.37438e-162	-3.62601e-163	1.35816e-163	-7.78587e-163	5.81028e-165	-5.91673e-163	3.49867e-163	6.0717e-163	-5.09918e-164	4.6375e-163	5.72689e-164	-1.08698e-162	8.29796e-163	1.11407e-162	1.38333e-162	-5.23322e-163	2.72945e-163	2.57051e-163	-1.14236e-163	2.19532e-163	-7.08289e-163	1.33153e-162	8.16232e-164	0
-2.7108e-163	5.36397e-163	-7.80696e-163	1.4922e-163	8.45508e-164	7.08287e-163	1.12761e-162	1.37438e-162	-3.62601e-163	1.35816e-163	-7.78587e-163	5.81028e-165	-5.91673e-163	3.49867e-163	6.0717e-163	-5.09918e-164	4.6375e-163	5.72689e-164	-1.08698e-162	8.29796e-163	1.11407e-162	1.38333e-162	-5.23322e-163	2.72945e-163	2.57051e-163	-1.14236e-163	2.19532e-163	-7.08289e-163	1.33153e-162	8.16232e-164	0
-2.7108e-163	5.36397e-163	-7.80696e-163	1.4922e-163	8.45508e-164	7.08287e-163	1.12761e-162	1.37438e-162	-3.62601e-163	1.35816e-163	-7.78587e-163	5.81028e-165	-5.91673e-163	3.49867e-163	6.0717e-163	-5.09918e-164	4.6375e-163	5.72689e-164	-1.08698e-162	8.29796e-163	1.11407e-162	1.38333e-162	-5.23322e-163	2.72945e-163	2.57051e-163	-1.14236e-163	2.19532e-163	-7.08289e-163	1.33153e-162	8.16232e-164	0
-2.7108e-163	5.36397e-163	-7.80696e-163	1.4922e-163	8.45508e-164	7.08287e-163	1.12761e-162	1.37438e-162	-3.62601e-163	1.35816e-163	-7.78587e-163	5.81028e-165	-5.91673e-163	3.49867e-163	6.0717e-163	-5.09918e-164	4.6375e-163	5.72689e-164	-1.08698e-162	8.29796e-163	1.11407e-162	1.38333e-162	-5.23322e-163	2.72945e-163	2.57051e-163	-1.14236e-163	2.19532e-163	-7.08289e-163	1.33153e-162	8.16232e-164	0
-2.7108e-163	5.36397e-163	-7.80696e-163	1.4922e-163	8.45508e-164	7.08287e-163	1.12761e-162	1.37438e-162	-3.62601e-163	1.35816e-163	-7.78587e-163	5.81028e-165	-5.91673e-163	3.49867e-163	6.0717e-163	-5.09918e-164	4.6375e-163	5.72689e-164	-1.08698e-162	8.29796e-163	1.11407e-162	1.38333e-162	-5.23322e-163	2.72945e-163	2.57051e-163	-1.14236e-163	2.19532e-163	-7.08289e-163	1.33153e-162	8.16232e-164	0
-2.7108e-163	5.36397e-163	-7.80696e-163	1.4922e-163	8.45508e-164	7.08287e-163	1.12761e-162	1.37438e-162	-3.62601e-163	1.35816e-163	-7.78587e-163	5.81028e-165	-5.91673e-163	3.49867e-163	6.0717e-163	-5.09918e-164	4.6375e-163	5.72689e-164	-1.08698e-162	8.29796e-163	1.11407e-162	1.38333e-162	-5.23322e-163	2.72945e-163	2.57051e-163	-1.14236e-163	2.19532e-163	-7.08289e-163	1.33153e-162	8.16232e-164	0
-2.7108e-163	5.36397e-163	-7.80696e-163	1.4922e-163	8.45508e-164	7.08287e-163	1.12761e-162	1.37438e-162	-3.62601e-163	1.35816e-163	-7.78587e-163	5.81028e-165	-5.91673e-163	3.49867e-163	6.0717e-163	-5.09918e-164	4.6375e-163	5.72689e-164	-1.08698e-162	8.29796e-163	1.11407e-162	1.38333e-162	-5.23322e-163	2.72945e-163	2.57051e-163	-1.14236e-163	2.19532e-163	-7.08289e-163	1.33153e-162	8.16232e-164	0
-2.7108e-163	5.36397e-163	-7.80696e-163	1.4922e-163	8.45508e-164	7.08287e-163	1.12761e-162	1.37438e-162	-3.62601e-163	1.35816e-163	-7.78587e-163	5.81028e-165	-5.91673e-163	3.49867e-163	6.0717e-163	-5.09918e-164	4.6375e-163	5.72689e-164	-1.08698e-162	8.29796e-163	1.11407e-162	1.38333e-162	-5.23322e-163	2.72945e-163	2.57051e-163	-1.14236e-163	2.19532e-163	-7.08289e-163	1.33153e-162	8.16232e-164	0
-2.7108e-163	5.36397e-163	-7.80696e-163	1.4922e-163	8.45508e-164	7.08287e-163	1.12761e-162	1.37438e-162	-3.62601e-163	1.35816e-163	-7.78587e-163	5.81028e-165	-5.91673e-163	3.49867e-163	6.0717e-163	-5.09918e-164	4.6375e-163	5.72689e-164	-1.08698e-162	8.29796e-163	1.11407e-162	1.38333e-162	-5.23322e-163	2.72945e-163	2.57051e-163	-1.14236e-163	2.19532e-163	-7.08289e-163	1.33153e-162	8.16232e-164	0
-2.7108e-163	5.36397e-163	-7.80696e-163	1.4922e-163	8.45508e-164	7.08287e-163	1.12761e-162	1.37438e-162	-3.62601e-163	1.35816e-163	-7.78587e-163	5.81028e-165	-5.91673e-163	3.49867e-163	6.0717e-163	-5.09918e-164	4.6375e-163	5.72689e-164	-1.08698e-162	8.29796e-163	1.11407e-162	1.38333e-162	-5.23322e-163	2.72945e-163	2.57051e-163	-1.14236e-163	2.19532e-163	-7.08289e-163	1.33153e-162	8.16232e-164	0
-2.7108e-163	5.36397e-163	-7.80696e-163	1.4922e-163	8.45508e-164	7.08287e-163	1.12761e-162	1.37438e-162	-3.62601e-163	1.35816e-163	-7.78587e-163	5.81028e-165	-5.91673e-163	3.49867e-163	6.0717e-163	-5.09918e-164	4.6375e-163	5.72689e-164	-1.08698e-162	8.29796e-163	1.11407e-162	1.38333e-162	-5.23322e-163	2.72945e-163	2.57051e-163	-1.14236e-163	2.19532e-163	-7.08289e-163	1.33153e-162	8.16232e-164	0
-2.7108e-163	5.36397e-163	-7.80696e-163	1.4922e-163	8.45508e-164	7.08287e-163	1.12761e-162	1.37438e-162	-3.62601e-163	1.35816e-163	-7.78587e-163	5.81028e-165	-5.91673e-163	3.49867e-163	6.0717e-163	-5.09918e-164	4.6375e-163	5.72689e-164	-1.08698e-162	8.29796e-163	1.11407e-162	1.38333e-162	-5.23322e-163	2.72945e-163	2.57051e-163	-1.14236e-163	2.19532e-163	-7.08289e-163	1.33153e-162	8.16232e-164	0
-2.7108e-163	5.36397e-163	-7.80696e-163	1.4922e-163	8.45508e-164	7.08287e-163	1.12761e-162	1.37438e-162	-3.62601e-163	1.35816e-163	-7.78587e-163	5.81028e-165	-5.91673e-163	3.49867e-163	6.0717e-163	-5.09918e-164	4.6375e-163	5.72689e-164	-1.08698e-162	8.29796e-163	1.11407e-162	1.38333e-162	-5.23322e-163	2.72945e-163	2.57051e-163	-1.14236e-163	2.19532e-163	-7.08289e-163	1.33153e-162	8.16232e-164	0
-2.7108e-163	5.36397e-163	-7.80696e-163	1.4922e-163	8.45508e-164	7.08287e-163	1.12761e-162	1.37438e-162	-3.62601e-163	1.35816e-163	-7.78587e-163	5.81028e-165	-5.91673e-163	3.49867e-163	6.0717e-163	-5.09918e-164	4.6375e-163	5.72689e-164	-1.08698e-162	8.29796e-163	1.11407e-162	1.38333e-162	-5.23322e-163	2.72945e-163	2.57051e-163	-1.14236e-163	2.19532e-163	-7.08289e-163	1.33153e-162	8.16232e-164	0
-2.7108e-163	5.36397e-163	-7.80696e-163	1.4922e-163	8.45508e-164	7.08287e-163	1.12761e-162	1.37438e-162	-3.62601e-163	1.35816e-163	-7.78587e-163	5.81028e-165	-5.91673e-163	3.49867e-163	6.0717e-163	-5.09918e-164	4.6375e-163	5.72689e-164	-1.08698e-162	8.29796e-163	1.11407e-162	1.38333e-162	-5.23322e-163	2.72945e-163	2.57051e-163	-1.14236e-163	2.19532e-163	-7.08289e-163	1.33153e-162	8.16232e-164	0
-2.7108e-163	5.36397e-163	-7.80696e-163	1.4922e-163	8.45508e-164	7.08287e-163	1.12761e-162	1.37438e-162	-3.62601e-163	1.35816e-163	-7.78587e-163	5.81028e-165	-5.91673e-163	3.49867e-163	6.0717e-163	-5.09918e-164	4.6375e-163	5.72689e-164	-1.08698e-162	8.29796e-163	1.11407e-162	1.38333e-162	-5.23322e-163	2.72945e-163	2.57051e-163	-1.14236e-163	2.19532e-163	-7.08289e-163	1.33153e-162	8.16232e-164	0
-2.7108e-163	5.36397e-163	-7.80696e-163	1.4922e-163	8.45508e-164	7.08287e-163	1.12761e-162	1.37438e-162	-3.62601e-163	1.35816e-163	-7.78587e-163	5.81028e-165	-5.91673e-163	3.49867e-163	6.0717e-163	-5.09918e-164	4.6375e-163	5.72689e-164	-1.08698e-162	8.29796e-163	1.11407e-162	1.38333e-162	-5.23322e-163	2.72945e-163	2.57051e-163	-1.14236e-163	2.19532e-163	-7.08289e-163	1.33153e-162	8.16232e-164	0
-2.7108e-163	5.36397e-163	-7.80696e-163	1.4922e-163	8.45508e-164	7.08287e-163	1.12761e-162	1.37438e-162	-3.62601e-163	1.35816e-163	-7.78587e-163	5.81028e-165	-5.91673e-163	3.49867e-163	6.0717e-163	-5.09918e-164	4.6375e-163	5.72689e-164	-1.08698e-162	8.29796e-163	1.11407e-162	1.38333e-162	-5.23322e-163	2.72945e-163	2.57051e-163	-1.14236e-163	2.19532e-163	-7.08289e-163	1.33153e-162	8.16232e-164	0
-2.7108e-163	5.36397e-163	-7.80696e-163	1.4922e-163	8.45508e-164	7.08287e-163	1.12761e-162	1.37438e-162	-3.62601e-163	1.35816e-163	-7.78587e-163	5.81028e-165	-5.91673e-163	3.49867e-163	6.0717e-163	-5.09918e-164	4.6375e-163	5.72689e-164	-1.08698e-162	8.29796e-163	1.11407e-162	1.38333e-162	-5.23322e-163	2.72945e-163	2.57051e-163	-1.14236e-163	2.19532e-163	-7.08289e-163	1.33153e-162	8.16232e-164	0
-2.7108e-163	5.36397e-163	-7.80696e-163	1.4922e-163	8.45508e-164	7.08287e-163	1.12761e-162	1.37438e-162	-3.62601e-163	1.35816e-163	-7.78587e-163	5.81028e-165	-5.91673e-163	3.49867e-163	6.0717e-163	-5.09918e-164	4.6375e-163	5.72689e-164	-1.08698e-162	8.29796e-163	1.11407e-162	1.38333e-162	-5.23322e-163	2.72945e-163	2.57051e-163	-1.14236e-163	2.19532e-163	-7.08289e-163	1.33153e-162	8.16232e-164	0
-2.7108e-163	5.36397e-163	-7.80696e-163	1.4922e-163	8.45508e-164	7.08287e-163	1.12761e-162	1.37438e-162	-3.62601e-163	1.35816e-163	-7.78587e-163	5.81028e-165	-5.91673e-163	3.49867e-163	6.0717e-163	-5.09918e-164	4.6375e-163	5.72689e-164	-1.08698e-162	8.29796e-163	1.11407e-162	1.38333e-162	-5.23322e-163	2.72945e-163	2.57051e-163	-1.14236e-163	2.19532e-163	-7.08289e-163	1.33153e-162	8.16232e-164	0
-2.7108e-163	5.36397e-163	-7.80696e-163	1.4922e-163	8.45508e-164	7.08287e-163	1.12761e-162	1.37438e-162	-3.62601e-163	1.35816e-163	-7.78587e-163	5.81028e-165	-5.91673e-163	3.49867e-163	6.0717e-163	-5.09918e-164	4.6375e-163	5.72689e-164	-1.08698e-162	8.29796e-163	1.11407e-162	1.38333e-162	-5.23322e-163	2.72945e-163	2.57051e-163	-1.14236e-163	2.19532e-163	-7.08289e-163	1.33153e-162	8.16232e-164	0
-2.7108e-163	5.36397e-163	-7.80696e-163	1.4922e-163	8.45508e-164	7.08287e-163	1.12761e-162	1.37438e-162	-3.62601e-163	1.35816e-163	-7.78587e-163	5.81028e-165	-5.91673e-163	3.49867e-163	6.0717e-163	-5.09918e-164	4.6375e-163	5.72689e-164	-1.08698e-162	8.29796e-163	1.11407e-162	1.38333e-162	-5.23322e-163	2.72945e-163	2.57051e-163	-1.14236e-163	2.19532e-163	-7.08289e-163	1.33153e-162	8.16232e-164	0
-2.7108e-163	5.36397e-163	-7.80696e-163	1.4922e-163	8.45508e-164	7.08287e-163	1.12761e-162	1.37438e-162	-3.62601e-163	1.35816e-163	-7.78587e-163	5.81028e-165	-5.91673e-163	3.49867e-163	6.0717e-163	-5.09918e-164	4.6375e-163	5.72689e-164	-1.08698e-162	8.29796e-163	1.11407e-162	1.38333e-162	-5.23322e-163	2.72945e-163	2.57051e-163	-1.14236e-163	2.19532e-163	-7.08289e-163	1.33153e-162	8.16232e-164	0
-2.7108e-163	5.36397e-163	-7.80696e-163	1.4922e-163	8.45508e-164	7.08287e-163	1.12761e-162	1.37438e-162	-3.62601e-163	1.35816e-163	-7.78587e-163	5.81028e-165	-5.91673e-163	3.49867e-163	6.0717e-163	-5.09918e-164	4.6375e-163	5.72689e-164	-1.08698e-162	8.29796e-163	1.11407e-162	1.38333e-162	-5.23322e-163	2.72945e-163	2.57051e-163	-1.14236e-163	2.19532e-163	-7.08289e-163	1.33153e-162	8.16232e-164	0
-2.7108e-163	5.36397e-163	-7.80696e-163	1.4922e-163	8.45508e-164	7.08287e-163	1.12761e-162	1.37438e-162	-3.62601e-163	1.35816e-163	-7.78587e-163	5.81028e-165	-5.91673e-163	3.49867e-163	6.0717e-163	-5.09918e-164	4.6375e-163	5.72689e-164	-1.08698e-162	8.29796e-163	1.11407e-162	1.38333e-162	-5.23322e-163	2.72945e-163	2.57051e-163	-1.14236e-163	2.19532e-163	-7.08289e-163	1.33153e-162	8.16232e-164	0
-2.7108e-163	5.36397e-163	-7.80696e-163	1.4922e-163	8.45508e-164	7.08287e-163	1.12761e-162	1.37438e-162	-3.62601e-163	1.35816e-163	-7.78587e-163	5.81028e-165	-5.91673e-163	3.49867e-163	6.0717e-163	-5.09918e-164	4.6375e-163	5.72689e-164	-1.08698e-162	8.29796e-163	1.11407e-162	1.38333e-162	-5.23322e-163	2.72945e-163	2.57051e-163	-1.14236e-163	2.19532e-163	-7.08289e-163	1.33153e-162	8.16232e-164	0
-2.7108e-163	5.36397e-163	-7.80696e-163	1.4922e-163	8.45508e-164	7.08287e-163	1.12761e-162	1.37438e-162	-3.62601e-163	1.35816e-163	-7.78587e-163	5.81028e-165	-5.91673e-163	3.49867e-163	6.0717e-163	-5.09918e-164	4.6375e-163	5.72689e-164	-1.08698e-162	8.29796e-163	1.11407e-162	1.38333e-162	-5.23322e-163	2.72945e-163	2.57051e-163	-1.14236e-163	2.19532e-163	-7.08289e-163	1.33153e-162	8.16232e-164	0
-2.7108e-163	5.36397e-163	-7.80696e-163	1.4922e-163	8.45508e-164	7.08287e-163	1.12761e-162	1.37438e-162	-3.62601e-163	1.35816e-163	-7.78587e-163	5.81028e-165	-5.91673e-163	3.49867e-163	6.0717e-163	-5.09918e-164	4.6375e-163	5.72689e-164	-1.08698e-162	8.29796e-163	1.11407e-162	1.38333e-162	-5.23322e-163	2.72945e-163	2.57051e-163	-1.14236e-163	2.19532e-163	-7.08289e-163	1.33153e-162	8.16232e-164	0
-2.7108e-163	5.36397e-163	-7.80696e-163	1.4922e-163	8.45508e-164	7.08287e-163	1.12761e-162	1.37438e-162	-3.62601e-163	1.35816e-163	-7.78587e-163	5.81028e-165	-5.91673e-163	3.49867e-163	6.0717e-163	-5.09918e-164	4.6375e-163	5.72689e-164	-1.08698e-162	8.29796e-163	1.11407e-162	1.38333e-162	-5.23322e-163	2.72945e-163	2.57051e-163	-1.14236e-163	2.19532e-163	-7.08289e-163	1.33153e-162	8.16232e-164	0
-2.7108e-163	5.36397e-163	-7.80696e-163	1.4922e-163	8.45508e-164	7.08287e-163	1.12761e-162	1.37438e-162	-3.62601e-163	1.35816e-163	-7.78587e-163	5.81028e-165	-5.91673e-163	3.49867e-163	6.0717e-163	-5.09918e-164	4.6375e-163	5.72689e-164	-1.08698e-162	8.29796e-163	1.11407e-162	1.38333e-162	-5.23322e-163	2.72945e-163	2.57051e-163	-1.14236e-163	2.19532e-163	-7.08289e-163	1.33153e-162	8.16232e-164	0
-2.7108e-163	5.36397e-163	-7.80696e-163	1.4922e-163	8.45508e-164	7.08287e-163	1.12761e-162	1.37438e-162	-3.62601e-163	1.35816e-163	-7.78587e-163	5.81028e-165	-5.91673e-163	3.49867e-163	6.0717e-163	-5.09918e-164	4.6375e-163	5.72689e-164	-1.08698e-162	8.29796e-163	1.11407e-162	1.38333e-162	-5.23322e-163	2.72945e-163	2.57051e-163	-1.14236e-163	2.19532e-163	-7.08289e-163	1.33153e-162	8.16232e-164	0
-2.7108e-163	5.36397e-163	-7.80696e-163	1.4922e-163	8.45508e-164	7.08287e-163	1.12761e-162	1.37438e-162	-3.62601e-163	1.35816e-163	-7.78587e-163	5.81028e-165	-5.91673e-163	3.49867e-163	6.0717e-163	-5.09918e-164	4.6375e-163	5.72689e-164	-1.08698e-162	8.29796e-163	1.11407e-162	1.38333e-162	-5.23322e-163	2.72945e-163	2.57051e-163	-1.14236e-163	2.19532e-163	-7.08289e-163	1.33153e-162	8.16232e-164	0
-2.7108e-163	5.36397e-163	-7.80696e-163	1.4922e-163	8.45508e-164	7.08287e-163	1.12761e-162	1.37438e-162	-3.62601e-163	1.35816e-163	-7.78587e-163	5.81028e-165	-5.91673e-163	3.49867e-163	6.0717e-163	-5.09918e-164	4.6375e-163	5.72689e-164	-1.08698e-162	8.29796e-163	1.11407e-162	1.38333e-162	-5.23322e-163	2.72945e-163	2.57051e-163	-1.14236e-163	2.19532e-163	-7.08289e-163	1.33153e-162	8.16232e-164	0
-2.7108e-163	5.36397e-163	-7.80696e-163	1.4922e-163	8.45508e-164	7.08287e-163	1.12761e-162	1.37438e-162	-3.62601e-163	1.35816e-163	-7.78587e-163	5.81028e-165	-5.91673e-163	3.49867e-163	6.0717e-163	-5.09918e-164	4.6375e-163	5.72689e-164	-1.08698e-162	8.29796e-163	1.11407e-162	1.38333e-162	-5.23322e-163	2.72945e-163	2.57051e-163	-1.14236e-163	2.19532e-163	-7.08289e-163	1.33153e-162	8.16232e-164	0
-2.7108e-163	5.36397e-163	-7.80696e-163	1.4922e-163	8.45508e-164	7.08287e-163	1.12761e-162	1.37438e-162	-3.62601e-163	1.35816e-163	-7.78587e-163	5.81028e-165	-5.91673e-163	3.49867e-163	6.0717e-163	-5.09918e-164	4.6375e-163	5.72689e-164	-1.08698e-162	8.29796e-163	1.11407e-162	1.38333e-162	-5.23322e-163	2.72945e-163	2.57051e-163	-1.14236e-163	2.19532e-163	-7.08289e-163	1.33153e-162	8.16232e-164	0
-2.7108e-163	5.36397e-163	-7.80696e-163	1.4922e-163	8.45508e-164	7.08287e-163	1.12761e-162	1.37438e-162	-3.62601e-163	1.35816e-163	-7.78587e-163	5.81028e-165	-5.91673e-163	3.49867e-163	6.0717e-163	-5.09918e-164	4.6375e-163	5.72689e-164	-1.08698e-162	8.29796e-163	1.11407e-162	1.38333e-162	-5.23322e-163	2.72945e-163	2.57051e-163	-1.14236e-163	2.19532e-163	-7.08289e-163	1.33153e-162	8.16232e-164	0
-2.7108e-163	5.36397e-163	-7.80696e-163	1.4922e-163	8.45508e-164	7.08287e-163	1.12761e-162	1.37438e-162	-3.62601e-163	1.35816e-163	-7.78587e-163	5.81028e-165	-5.91673e-163	3.49867e-163	6.0717e-163	-5.09918e-164	4.6375e-163	5.72689e-164	-1.08698e-162	8.29796e-163	1.11407e-162	1.38333e-162	-5.23322e-163	2.72945e-163	2.57051e-163	-1.14236e-163	2.19532e-163	-7.08289e-163	1.33153e-162	8.16232e-164	0
-2.7108e-163	5.36397e-163	-7.80696e-163	1.4922e-163	8.45508e-164	7.08287e-163	1.12761e-162	1.37438e-162	-3.62601e-163	1.35816e-163	-7.78587e-163	5.81028e-165	-5.91673e-163	3.49867e-163	6.0717e-163	-5.09918e-164	4.6375e-163	5.72689e-164	-1.08698e-162	8.29796e-163	1.11407e-162	1.38333e-162	-5.23322e-163	2.72945e-163	2.57051e-163	-1.14236e-163	2.19532e-163	-7.08289e-163	1.33153e-162	8.16232e-164	0
-2.7108e-163	5.36397e-163	-7.80696e-163	1.4922e-163	8.45508e-164	7.08287e-163	1.12761e-162	1.37438e-162	-3.62601e-163	1.35816e-163	-7.78587e-163	5.81028e-165	-5.91673e-163	3.49867e-163	6.0717e-163	-5.09918e-164	4.6375e-163	5.72689e-164	-1.08698e-162	8.29796e-163	1.11407e-162	1.38333e-162	-5.23322e-163	2.72945e-163	2.57051e-163	-1.14236e-163	2.19532e-163	-7.08289e-163	1.33153e-162	8.16232e-164	0
-2.7108e-163	5.36397e-163	-7.80696e-163	1.4922e-163	8.45508e-164	7.08287e-163	1.12761e-162	1.37438e-162	-3.62601e-163	1.35816e-163	-7.78587e-163	5.81028e-165	-5.91673e-163	3.49867e-163	6.0717e-163	-5.09918e-164	4.6375e-163	5.72689e-164	-1.08698e-162	8.29796e-163	1.11407e-162	1.38333e-162	-5.23322e-163	2.72945e-163	2.57051e-163	-1.14236e-163	2.19532e-163	-7.08289e-163	1.33153e-162	8.16232e-164	0
-2.7108e-163	5.36397e-163	-7.80696e-163	1.4922e-163	8.45508e-164	7.08287e-163	1.12761e-162	1.37438e-162	-3.62601e-163	1.35816e-163	-7.78587e-163	5.81028e-165	-5.91673e-163	3.49867e-163	6.0717e-163	-5.09918e-164	4.6375e-163	5.72689e-164	-1.08698e-162	8.29796e-163	1.11407e-162	1.38333e-162	-5.23322e-163	2.72945e-163	2.57051e-163	-1.14236e-163	2.19532e-163	-7.08289e-163	1.33153e-162	8.16232e-164	0
-2.7108e-163	5.36397e-163	-7.80696e-163	1.4922e-163	8.45508e-164	7.08287e-163	1.12761e-162	1.37438e-162	-3.62601e-163	1.35816e-163	-7.78587e-163	5.81028e-165	-5.91673e-163	3.49867e-163	6.0717e-163	-5.09918e-164	4.6375e-163	5.72689e-164	-1.08698e-162	8.29796e-163	1.11407e-162	1.38333e-162	-5.23322e-163	2.72945e-163	2.57051e-163	-1.14236e-163	2.19532e-163	-7.08289e-163	1.33153e-162	8.16232e-164	0
-2.7108e-163	5.36397e-163	-7.80696e-163	1.4922e-163	8.45508e-164	7.08287e-163	1.12761e-162	1.37438e-162	-3.62601e-163	1.35816e-163	-7.78587e-163	5.81028e-165	-5.91673e-163	3.49867e-163	6.0717e-163	-5.09918e-164	4.6375e-163	5.72689e-164	-1.08698e-162	8.29796e-163	1.11407e-162	1.38333e-162	-5.23322e-163	2.72945e-163	2.57051e-163	-1.14236e-163	2.19532e-163	-7.08289e-163	1.33153e-162	8.16232e-164	0
-2.7108e-163	5.36397e-163	-7.80696e-163	1.4922e-163	8.45508e-164	7.08287e-163	1.12761e-162	1.37438e-162	-3.62601e-163	1.35816e-163	-7.78587e-163	5.81028e-165	-5.91673e-163	3.49867e-163	6.0717e-163	-5.09918e-164	4.6375e-163	5.72689e-164	-1.08698e-162	8.29796e-163	1.11407e-162	1.38333e-162	-5.23322e-163	2.72945e-163	2.57051e-163	-1.14236e-163	2.19532e-163	-7.08289e-163	1.33153e-162	8.16232e-164	0
-2.7108e-163	5.36397e-163	-7.80696e-163	1.4922e-163	8.45508e-164	7.08287e-163	1.12761e-162	1.37438e-162	-3.62601e-163	1.35816e-163	-7.78587e-163	5.81028e-165	-5.91673e-163	3.49867e-163	6.0717e-163	-5.09918e-164	4.6375e-163	5.72689e-164	-1.08698e-162	8.29796e-163	1.11407e-162	1.38333e-162	-5.23322e-163	2.72945e-163	2.57051e-163	-1.14236e-163	2.19532e-163	-7.08289e-163	1.33153e-162	8.16232e-164	0
-2.7108e-163	5.36397e-163	-7.80696e-163	1.4922e-163	8.45508e-164	7.08287e-163	1.12761e-162	1.37438e-162	-3.62601e-163	1.35816e-163	-7.78587e-163	5.81028e-165	-5.91673e-163	3.49867e-163	6.0717e-163	-5.09918e-164	4.6375e-163	5.72689e-164	-1.08698e-162	8.29796e-163	1.11407e-162	1.38333e-162	-5.23322e-163	2.72945e-163	2.57051e-163	-1.14236e-163	2.19532e-163	-7.08289e-163	1.33153e-162	8.16232e-164	0
-2.7108e-163	5.36397e-163	-7.80696e-163	1.4922e-163	8.45508e-164	7.08287e-163	1.12761e-162	1.37438e-162	-3.62601e-163	1.35816e-163	-7.78587e-163	5.81028e-165	-5.91673e-163	3.49867e-163	6.0717e-163	-5.09918e-164	4.6375e-163	5.72689e-164	-1.08698e-162	8.29796e-163	1.11407e-162	1.38333e-162	-5.23322e-163	2.72945e-163	2.57051e-163	-1.14236e-163	2.19532e-163	-7.08289e-163	1.33153e-162	8.16232e-164	0
-2.7108e-163	5.36397e-163	-7.80696e-163	1.4922e-163	8.45508e-164	7.08287e-163	1.12761e-162	1.37438e-162	-3.62601e-163	1.35816e-163	-7.78587e-163	5.81028e-165	-5.91673e-163	3.49867e-163	6.0717e-163	-5.09918e-164	4.6375e-163	5.72689e-164	-1.08698e-162	8.29796e-163	1.11407e-162	1.38333e-162	-5.23322e-163	2.72945e-163	2.57051e-163	-1.14236e-163	2.19532e-163	-7.08289e-163	1.33153e-162	8.16232e-164	0
-2.7108e-163	5.36397e-163	-7.80696e-163	1.4922e-163	8.45508e-164	7.08287e-163	1.12761e-162	1.37438e-162	-3.62601e-163	1.35816e-163	-7.78587e-163	5.81028e-165	-5.91673e-163	3.49867e-163	6.0717e-163	-5.09918e-164	4.6375e-163	5.72689e-164	-1.08698e-162	8.29796e-163	1.11407e-162	1.38333e-162	-5.23322e-163	2.72945e-163	2.57051e-163	-1.14236e-163	2.19532e-163	-7.08289e-163	1.33153e-162	8.16232e-164	0
-2.7108e-163	5.36397e-163	-7.80696e-163	1.4922e-163	8.45508e-164	7.08287e-163	1.12761e-162	1.37438e-162	-3.62601e-163	1.35816e-163	-7.78587e-163	5.81028e-165	-5.91673e-163	3.49867e-163	6.0717e-163	-5.09918e-164	4.6375e-163	5.72689e-164	-1.08698e-162	8.29796e-163	1.11407e-162	1.38333e-162	-5.23322e-163	2.72945e-163	2.57051e-163	-1.14236e-163	2.19532e-163	-7.08289e-163	1.33153e-162	8.16232e-164	0
-2.7108e-163	5.36397e-163	-7.80696e-163	1.4922e-163	8.45508e-164	7.08287e-163	1.12761e-162	1.37438e-162	-3.62601e-163	1.35816e-163	-7.78587e-163	5.81028e-165	-5.91673e-163	3.49867e-163	6.0717e-163	-5.09918e-164	4.6375e-163	5.72689e-164	-1.08698e-162	8.29796e-163	1.11407e-162	1.38333e-162	-5.23322e-163	2.72945e-163	2.57051e-163	-1.14236e-163	2.19532e-163	-7.08289e-163	1.33153e-162	8.16232e-164	0
-2.7108e-163	5.36397e-163	-7.80696e-163	1.4922e-163	8.45508e-164	7.08287e-163	1.12761e-162	1.37438e-162	-3.62601e-163	1.35816e-163	-7.78587e-163	5.81028e-165	-5.91673e-163	3.49867e-163	6.0717e-163	-5.09918e-164	4.6375e-163	5.72689e-164	-1.08698e-162	8.29796e-163	1.11407e-162	1.38333e-162	-5.23322e-163	2.72945e-163	2.57051e-163	-1.14236e-163	2.19532e-163	-7.08289e-163	1.33153e-162	8.16232e-164	0
-2.7108e-163	5.36397e-163	-7.80696e-163	1.4922e-163	8.45508e-164	7.08287e-163	1.12761e-162	1.37438e-162	-3.62601e-163	1.35816e-163	-7.78587e-163	5.81028e-165	-5.91673e-163	3.49867e-163	6.0717e-163	-5.09918e-164	4.6375e-163	5.72689e-164	-1.08698e-162	8.29796e-163	1.11407e-162	1.38333e-162	-5.23322e-163	2.72945e-163	2.57051e-163	-1.14236e-163	2.19532e-163	-7.08289e-163	1.33153e-162	8.16232e-164	0
-2.7108e-163	5.36397e-163	-7.80696e-163	1.4922e-163	8.45508e-164	7.08287e-163	1.12761e-162	1.37438e-162	-3.62601e-163	1.35816e-163	-7.78587e-163	5.81028e-165	-5.91673e-163	3.49867e-163	6.0717e-163	-5.09918e-164	4.6375e-163	5.72689e-164	-1.08698e-162	8.29796e-163	1.11407e-162	1.38333e-162	-5.23322e-163	2.72945e-163	2.57051e-163	-1.14236e-163	2.19532e-163	-7.08289e-163	1.33153e-162	8.16232e-164	0
-2.7108e-163	5.36397e-163	-7.80696e-163	1.4922e-163	8.45508e-164	7.08287e-163	1.12761e-162	1.37438e-162	-3.62601e-163	1.35816e-163	-7.78587e-163	5.81028e-165	-5.91673e-163	3.49867e-163	6.0717e-163	-5.09918e-164	4.6375e-163	5.72689e-164	-1.08698e-162	8.29796e-163	1.11407e-162	1.38333e-162	-5.23322e-163	2.72945e-163	2.57051e-163	-1.14236e-163	2.19532e-163	-7.08289e-163	1.33153e-162	8.16232e-164	0
-2.7108e-163	5.36397e-163	-7.80696e-163	1.4922e-163	8.45508e-164	7.08287e-163	1.12761e-162	1.37438e-162	-3.62601e-163	1.35816e-163	-7.78587e-163	5.81028e-165	-5.91673e-163	3.49867e-163	6.0717e-163	-5.09918e-164	4.6375e-163	5.72689e-164	-1.08698e-162	8.29796e-163	1.11407e-162	1.38333e-162	-5.23322e-163	2.72945e-163	2.57051e-163	-1.14236e-163	2.19532e-163	-7.08289e-163	1.33153e-162	8.16232e-164	0
-2.7108e-163	5.36397e-163	-7.80696e-163	1.4922e-163	8.45508e-164	7.08287e-163	1.12761e-162	1.37438e-162	-3.62601e-163	1.35816e-163	-7.78587e-163	5.81028e-165	-5.91673e-163	3.49867e-163	6.0717e-163	-5.09918e-164	4.6375e-163	5.72689e-164	-1.08698e-162	8.29796e-163	1.11407e-162	1.38333e-162	-5.23322e-163	2.72945e-163	2.57051e-163	-1.14236e-163	2.19532e-163	-7.08289e-163	1.33153e-162	8.16232e-164	0
-2.7108e-163	5.36397e-163	-7.80696e-163	1.4922e-163	8.45508e-164	7.08287e-163	1.12761e-162	1.37438e-162	-3.62601e-163	1.35816e-163	-7.78587e-163	5.81028e-165	-5.91673e-163	3.49867e-163	6.0717e-163	-5.09918e-164	4.6375e-163	5.72689e-164	-1.08698e-162	8.29796e-163	1.11407e-162	1.38333e-162	-5.23322e-163	2.72945e-163	2.57051e-163	-1.14236e-163	2.19532e-163	-7.08289e-163	1.33153e-162	8.16232e-164	0
-2.7108e-163	5.36397e-163	-7.80696e-163	1.4922e-163	8.45508e-164	7.08287e-163	1.12761e-162	1.37438e-162	-3.62601e-163	1.35816e-163	-7.78587e-163	5.81028e-165	-5.91673e-163	3.49867e-163	6.0717e-163	-5.09918e-164	4.6375e-163	5.72689e-164	-1.08698e-162	8.29796e-163	1.11407e-162	1.38333e-162	-5.23322e-163	2.72945e-163	2.57051e-163	-1.14236e-163	2.19532e-163	-7.08289e-163	1.33153e-162	8.16232e-164	0
-2.7108e-163	5.36397e-163	-7.80696e-163	1.4922e-163	8.45508e-164	7.08287e-163	1.12761e-162	1.37438e-162	-3.62601e-163	1.35816e-163	-7.78587e-163	5.81028e-165	-5.91673e-163	3.49867e-163	6.0717e-163	-5.09918e-164	4.6375e-163	5.72689e-164	-1.08698e-162	8.29796e-163	1.11407e-162	1.38333e-162	-5.23322e-163	2.72945e-163	2.57051e-163	-1.14236e-163	2.19532e-163	-7.08289e-163	1.33153e-162	8.16232e-164	0
-2.7108e-163	5.36397e-163	-7.80696e-163	1.4922e-163	8.45508e-164	7.08287e-163	1.12761e-162	1.37438e-162	-3.62601e-163	1.35816e-163	-7.78587e-163	5.81028e-165	-5.91673e-163	3.49867e-163	6.0717e-163	-5.09918e-164	4.6375e-163	5.72689e-164	-1.08698e-162	8.29796e-163	1.11407e-162	1.38333e-162	-5.23322e-163	2.72945e-163	2.57051e-163	-1.14236e-163	2.19532e-163	-7.08289e-163	1.33153e-162	8.16232e-164	0
-2.7108e-163	5.36397e-163	-7.80696e-163	1.4922e-163	8.45508e-164	7.08287e-163	1.12761e-162	1.37438e-162	-3.62601e-163	1.35816e-163	-7.78587e-163	5.81028e-165	-5.91673e-163	3.49867e-163	6.0717e-163	-5.09918e-164	4.6375e-163	5.72689e-164	-1.08698e-162	8.29796e-163	1.11407e-162	1.38333e-162	-5.23322e-163	2.72945e-163	2.57051e-163	-1.14236e-163	2.19532e-163	-7.08289e-163	1.33153e-162	8.16232e-164	0
-2.7108e-163	5.36397e-163	-7.80696e-163	1.4922e-163	8.45508e-164	7.08287e-163	1.12761e-162	1.37438e-162	-3.62601e-163	1.35816e-163	-7.78587e-163	5.81028e-165	-5.91673e-163	3.49867e-163	6.0717e-163	-5.09918e-164	4.6375e-163	5.72689e-164	-1.08698e-162	8.29796e-163	1.11407e-162	1.38333e-162	-5.23322e-163	2.72945e-163	2.57051e-163	-1.14236e-163	2.19532e-163	-7.08289e-163	1.33153e-162	8.16232e-164	0
-2.7108e-163	5.36397e-163	-7.80696e-163	1.4922e-163	8.45508e-164	7.08287e-163	1.12761e-162	1.37438e-162	-3.62601e-163	1.35816e-163	-7.78587e-163	5.81028e-165	-5.91673e-163	3.49867e-163	6.0717e-163	-5.09918e-164	4.6375e-163	5.72689e-164	-1.08698e-162	8.29796e-163	1.11407e-162	1.38333e-162	-5.23322e-163	2.72945e-163	2.57051e-163	-1.14236e-163	2.19532e-163	-7.08289e-163	1.33153e-162	8.16232e-164	0
-2.7108e-163	5.36397e-163	-7.80696e-163	1.4922e-163	8.45508e-164	7.08287e-163	1.12761e-162	1.37438e-162	-3.62601e-163	1.35816e-163	-7.78587e-163	5.81028e-165	-5.91673e-163	3.49867e-163	6.0717e-163	-5.09918e-164	4.6375e-163	5.72689e-164	-1.08698e-162	8.29796e-163	1.11407e-162	1.38333e-162	-5.23322e-163	2.72945e-163	2.57051e-163	-1.14236e-163	2.19532e-163	-7.08289e-163	1.33153e-162	8.16232e-164	0
-2.7108e-163	5.36397e-163	-7.80696e-163	1.4922e-163	8.45508e-164	7.08287e-163	1.12761e-162	1.37438e-162	-3.62601e-163	1.35816e-163	-7.78587e-163	5.81028e-165	-5.91673e-163	3.49867e-163	6.0717e-163	-5.09918e-164	4.6375e-163	5.72689e-164	-1.08698e-162	8.29796e-163	1.11407e-162	1.38333e-162	-5.23322e-163	2.72945e-163	2.57051e-163	-1.14236e-163	2.19532e-163	-7.08289e-163	1.33153e-162	8.16232e-164	0
-2.7108e-163	5.36397e-163	-7.80696e-163	1.4922e-163	8.45508e-164	7.08287e-163	1.12761e-162	1.37438e-162	-3.62601e-163	1.35816e-163	-7.78587e-163	5.81028e-165	-5.91673e-163	3.49867e-163	6.0717e-163	-5.09918e-164	4.6375e-163	5.72689e-164	-1.08698e-162	8.29796e-163	1.11407e-162	1.38333e-162	-5.23322e-163	2.72945e-163	2.57051e-163	-1.14236e-163	2.19532e-163	-7.08289e-163	1.33153e-162	8.16232e-164	0
-2.7108e-163	5.36397e-163	-7.80696e-163	1.4922e-163	8.45508e-164	7.08287e-163	1.12761e-162	1.37438e-162	-3.62601e-163	1.35816e-163	-7.78587e-163	5.81028e-165	-5.91673e-163	3.49867e-163	6.0717e-163	-5.09918e-164	4.6375e-163	5.72689e-164	-1.08698e-162	8.29796e-163	1.11407e-162	1.38333e-162	-5.23322e-163	2.72945e-163	2.57051e-163	-1.14236e-163	2.19532e-163	-7.08289e-163	1.33153e-162	8.16232e-164	0
-2.7108e-163	5.36397e-163	-7.80696e-163	1.4922e-163	8.45508e-164	7.08287e-163	1.12761e-162	1.37438e-162	-3.62601e-163	1.35816e-163	-7.78587e-163	5.81028e-165	-5.91673e-163	3.49867e-163	6.0717e-163	-5.09918e-164	4.6375e-163	5.72689e-164	-1.08698e-162	8.29796e-163	1.11407e-162	1.38333e-162	-5.23322e-163	2.72945e-163	2.57051e-163	-1.14236e-163	2.19532e-163	-7.08289e-163	1.33153e-162	8.16232e-164	0
-2.7108e-163	5.36397e-163	-7.80696e-163	1.4922e-163	8.45508e-164	7.08287e-163	1.12761e-162	1.37438e-162	-3.62601e-163	1.35816e-163	-7.78587e-163	5.81028e-165	-5.91673e-163	3.49867e-163	6.0717e-163	-5.09918e-164	4.6375e-163	5.72689e-164	-1.08698e-162	8.29796e-163	1.11407e-162	1.38333e-162	-5.23322e-163	2.72945e-163	2.57051e-163	-1.14236e-163	2.19532e-163	-7.08289e-163	1.33153e-162	8.16232e-164	0
-2.7108e-163	5.36397e-163	-7.80696e-163	1.4922e-163	8.45508e-164	7.08287e-163	1.12761e-162	1.37438e-162	-3.62601e-163	1.35816e-163	-7.78587e-163	5.81028e-165	-5.91673e-163	3.49867e-163	6.0717e-163	-5.09918e-164	4.6375e-163	5.72689e-164	-1.08698e-162	8.29796e-163	1.11407e-162	1.38333e-162	-5.23322e-163	2.72945e-163	2.57051e-163	-1.14236e-163	2.19532e-163	-7.08289e-163	1.33153e-162	8.16232e-164	0
-2.7108e-163	5.36397e-163	-7.80696e-163	1.4922e-163	8.45508e-164	7.08287e-163	1.12761e-162	1.37438e-162	-3.62601e-163	1.35816e-163	-7.78587e-163	5.81028e-165	-5.91673e-163	3.49867e-163	6.0717e-163	-5.09918e-164	4.6375e-163	5.72689e-164	-1.08698e-162	8.29796e-163	1.11407e-162	1.38333e-162	-5.23322e-163	2.72945e-163	2.57051e-163	-1.14236e-163	2.19532e-163	-7.08289e-163	1.33153e-162	8.16232e-164	0
-2.7108e-163	5.36397e-163	-7.80696e-163	1.4922e-163	8.45508e-164	7.08287e-163	1.12761e-162	1.37438e-162	-3.62601e-163	1.35816e-163	-7.78587e-163	5.81028e-165	-5.91673e-163	3.49867e-163	6.0717e-163	-5.09918e-164	4.6375e-163	5.72689e-164	-1.08698e-162	8.29796e-163	1.11407e-162	1.38333e-162	-5.23322e-163	2.72945e-163	2.57051e-163	-1.14236e-163	2.19532e-163	-7.08289e-163	1.33153e-162	8.16232e-164	0
-2.7108e-163	5.36397e-163	-7.80696e-163	1.4922e-163	8.45508e-164	7.08287e-163	1.12761e-162	1.37438e-162	-3.62601e-163	1.35816e-163	-7.78587e-163	5.81028e-165	-5.91673e-163	3.49867e-163	6.0717e-163	-5.09918e-164	4.6375e-163	5.72689e-164	-1.08698e-162	8.29796e-163	1.11407e-162	1.38333e-162	-5.23322e-163	2.72945e-163	2.57051e-163	-1.14236e-163	2.19532e-163	-7.08289e-163	1.33153e-162	8.16232e-164	0
-2.7108e-163	5.36397e-163	-7.80696e-163	1.4922e-163	8.45508e-164	7.08287e-163	1.12761e-162	1.37438e-162	-3.62601e-163	1.35816e-163	-7.78587e-163	5.81028e-165	-5.91673e-163	3.49867e-163	6.0717e-163	-5.09918e-164	4.6375e-163	5.72689e-164	-1.08698e-162	8.29796e-163	1.11407e-162	1.38333e-162	-5.23322e-163	2.72945e-163	2.57051e-163	-1.14236e-163	2.19532e-163	-7.08289e-163	1.33153e-162	8.16232e-164	0
-2.7108e-163	5.36397e-163	-7.80696e-163	1.4922e-163	8.45508e-164	7.08287e-163	1.12761e-162	1.37438e-162	-3.62601e-163	1.35816e-163	-7.78587e-163	5.81028e-165	-5.91673e-163	3.49867e-163	6.0717e-163	-5.09918e-164	4.6375e-163	5.72689e-164	-1.08698e-162	8.29796e-163	1.11407e-162	1.38333e-162	-5.23322e-163	2.72945e-163	2.57051e-163	-1.14236e-163	2.19532e-163	-7.08289e-163	1.33153e-162	8.16232e-164	0
-2.7108e-163	5.36397e-163	-7.80696e-163	1.4922e-163	8.45508e-164	7.08287e-163	1.12761e-162	1.37438e-162	-3.62601e-163	1.35816e-163	-7.78587e-163	5.81028e-165	-5.91673e-163	3.49867e-163	6.0717e-163	-5.09918e-164	4.6375e-163	5.72689e-164	-1.08698e-162	8.29796e-163	1.11407e-162	1.38333e-162	-5.23322e-163	2.72945e-163	2.57051e-163	-1.14236e-163	2.19532e-163	-7.08289e-163	1.33153e-162	8.16232e-164	0
-2.7108e-163	5.36397e-163	-7.80696e-163	1.4922e-163	8.45508e-164	7.08287e-163	1.12761e-162	1.37438e-162	-3.62601e-163	1.35816e-163	-7.78587e-163	5.81028e-165	-5.91673e-163	3.49867e-163	6.0717e-163	-5.09918e-164	4.6375e-163	5.72689e-164	-1.08698e-162	8.29796e-163	1.11407e-162	1.38333e-162	-5.23322e-163	2.72945e-163	2.57051e-163	-1.14236e-163	2.19532e-163	-7.08289e-163	1.33153e-162	8.16232e-164	0
-2.7108e-163	5.36397e-163	-7.80696e-163	1.4922e-163	8.45508e-164	7.08287e-163	1.12761e-162	1.37438e-162	-3.62601e-163	1.35816e-163	-7.78587e-163	5.81028e-165	-5.91673e-163	3.49867e-163	6.0717e-163	-5.09918e-164	4.6375e-163	5.72689e-164	-1.08698e-162	8.29796e-163	1.11407e-162	1.38333e-162	-5.23322e-163	2.72945e-163	2.57051e-163	-1.14236e-163	2.19532e-163	-7.08289e-163	1.33153e-162	8.16232e-164	0
-2.7108e-163	5.36397e-163	-7.80696e-163	1.4922e-163	8.45508e-164	7.08287e-163	1.12761e-162	1.37438e-162	-3.62601e-163	1.35816e-163	-7.78587e-163	5.81028e-165	-5.91673e-163	3.49867e-163	6.0717e-163	-5.09918e-164	4.6375e-163	5.72689e-164	-1.08698e-162	8.29796e-163	1.11407e-162	1.38333e-162	-5.23322e-163	2.72945e-163	2.57051e-163	-1.14236e-163	2.19532e-163	-7.08289e-163	1.33153e-162	8.16232e-164	0
-2.7108e-163	5.36397e-163	-7.80696e-163	1.4922e-163	8.45508e-164	7.08287e-163	1.12761e-162	1.37438e-162	-3.62601e-163	1.35816e-163	-7.78587e-163	5.81028e-165	-5.91673e-163	3.49867e-163	6.0717e-163	-5.09918e-164	4.6375e-163	5.72689e-164	-1.08698e-162	8.29796e-163	1.11407e-162	1.38333e-162	-5.23322e-163	2.72945e-163	2.57051e-163	-1.14236e-163	2.19532e-163	-7.08289e-163	1.33153e-162	8.16232e-164	0
-2.7108e-163	5.36397e-163	-7.80696e-163	1.4922e-163	8.45508e-164	7.08287e-163	1.12761e-162	1.37438e-162	-3.62601e-163	1.35816e-163	-7.78587e-163	5.81028e-165	-5.91673e-163	3.49867e-163	6.0717e-163	-5.09918e-164	4.6375e-163	5.72689e-164	-1.08698e-162	8.29796e-163	1.11407e-162	1.38333e-162	-5.23322e-163	2.72945e-163	2.57051e-163	-1.14236e-163	2.19532e-163	-7.08289e-163	1.33153e-162	8.16232e-164	0
-2.7108e-163	5.36397e-163	-7.80696e-163	1.4922e-163	8.45508e-164	7.08287e-163	1.12761e-162	1.37438e-162	-3.62601e-163	1.35816e-163	-7.78587e-163	5.81028e-165	-5.91673e-163	3.49867e-163	6.0717e-163	-5.09918e-164	4.6375e-163	5.72689e-164	-1.08698e-162	8.29796e-163	1.11407e-162	1.38333e-162	-5.23322e-163	2.72945e-163	2.57051e-163	-1.14236e-163	2.19532e-163	-7.08289e-163	1.33153e-162	8.16232e-164	0
-2.7108e-163	5.36397e-163	-7.80696e-163	1.4922e-163	8.45508e-164	7.08287e-163	1.12761e-162	1.37438e-162	-3.62601e-163	1.35816e-163	-7.78587e-163	5.81028e-165	-5.91673e-163	3.49867e-163	6.0717e-163	-5.09918e-164	4.6375e-163	5.72689e-164	-1.08698e-162	8.29796e-163	1.11407e-162	1.38333e-162	-5.23322e-163	2.72945e-163	2.57051e-163	-1.14236e-163	2.19532e-163	-7.08289e-163	1.33153e-162	8.16232e-164	0
-2.7108e-163	5.36397e-163	-7.80696e-163	1.4922e-163	8.45508e-164	7.08287e-163	1.12761e-162	1.37438e-162	-3.62601e-163	1.35816e-163	-7.78587e-163	5.81028e-165	-5.91673e-163	3.49867e-163	6.0717e-163	-5.09918e-164	4.6375e-163	5.72689e-164	-1.08698e-162	8.29796e-163	1.11407e-162	1.38333e-162	-5.23322e-163	2.72945e-163	2.57051e-163	-1.14236e-163	2.19532e-163	-7.08289e-163	1.33153e-162	8.16232e-164	0
-2.7108e-163	5.36397e-163	-7.80696e-163	1.4922e-163	8.45508e-164	7.08287e-163	1.12761e-162	1.37438e-162	-3.62601e-163	1.35816e-163	-7.78587e-163	5.81028e-165	-5.91673e-163	3.49867e-163	6.0717e-163	-5.09918e-164	4.6375e-163	5.72689e-164	-1.08698e-162	8.29796e-163	1.11407e-162	1.38333e-162	-5.23322e-163	2.72945e-163	2.57051e-163	-1.14236e-163	2.19532e-163	-7.08289e-163	1.33153e-162	8.16232e-164	0
-2.7108e-163	5.36397e-163	-7.80696e-163	1.4922e-163	8.45508e-164	7.08287e-163	1.12761e-162	1.37438e-162	-3.62601e-163	1.35816e-163	-7.78587e-163	5.81028e-165	-5.91673e-163	3.49867e-163	6.0717e-163	-5.09918e-164	4.6375e-163	5.72689e-164	-1.08698e-162	8.29796e-163	1.11407e-162	1.38333e-162	-5.23322e-163	2.72945e-163	2.57051e-163	-1.14236e-163	2.19532e-163	-7.08289e-163	1.33153e-162	8.16232e-164	0
-2.7108e-163	5.36397e-163	-7.80696e-163	1.4922e-163	8.45508e-164	7.08287e-163	1.12761e-162	1.37438e-162	-3.62601e-163	1.35816e-163	-7.78587e-163	5.81028e-165	-5.91673e-163	3.49867e-163	6.0717e-163	-5.09918e-164	4.6375e-163	5.72689e-164	-1.08698e-162	8.29796e-163	1.11407e-162	1.38333e-162	-5.23322e-163	2.72945e-163	2.57051e-163	-1.14236e-163	2.19532e-163	-7.08289e-163	1.33153e-162	8.16232e-164	0
-2.7108e-163	5.36397e-163	-7.80696e-163	1.4922e-163	8.45508e-164	7.08287e-163	1.12761e-162	1.37438e-162	-3.62601e-163	1.35816e-163	-7.78587e-163	5.81028e-165	-5.91673e-163	3.49867e-163	6.0717e-163	-5.09918e-164	4.6375e-163	5.72689e-164	-1.08698e-162	8.29796e-163	1.11407e-162	1.38333e-162	-5.23322e-163	2.72945e-163	2.57051e-163	-1.14236e-163	2.19532e-163	-7.08289e-163	1.33153e-162	8.16232e-164	0
-2.7108e-163	5.36397e-163	-7.80696e-163	1.4922e-163	8.45508e-164	7.08287e-163	1.12761e-162	1.37438e-162	-3.62601e-163	1.35816e-163	-7.78587e-163	5.81028e-165	-5.91673e-163	3.49867e-163	6.0717e-163	-5.09918e-164	4.6375e-163	5.72689e-164	-1.08698e-162	8.29796e-163	1.11407e-162	1.38333e-162	-5.23322e-163	2.72945e-163	2.57051e-163	-1.14236e-163	2.19532e-163	-7.08289e-163	1.33153e-162	8.16232e-164	0
-2.7108e-163	5.36397e-163	-7.80696e-163	1.4922e-163	8.45508e-164	7.08287e-163	1.12761e-162	1.37438e-162	-3.62601e-163	1.35816e-163	-7.78587e-163	5.81028e-165	-5.91673e-163	3.49867e-163	6.0717e-163	-5.09918e-164	4.6375e-163	5.72689e-164	-1.08698e-162	8.29796e-163	1.11407e-162	1.38333e-162	-5.23322e-163	2.72945e-163	2.57051e-163	-1.14236e-163	2.19532e-163	-7.08289e-163	1.33153e-162	8.16232e-164	0
-2.7108e-163	5.36397e-163	-7.80696e-163	1.4922e-163	8.45508e-164	7.08287e-163	1.12761e-162	1.37438e-162	-3.62601e-163	1.35816e-163	-7.78587e-163	5.81028e-165	-5.91673e-163	3.49867e-163	6.0717e-163	-5.09918e-164	4.6375e-163	5.72689e-164	-1.08698e-162	8.29796e-163	1.11407e-162	1.38333e-162	-5.23322e-163	2.72945e-163	2.57051e-163	-1.14236e-163	2.19532e-163	-7.08289e-163	1.33153e-162	8.16232e-164	0
-2.7108e-163	5.36397e-163	-7.80696e-163	1.4922e-163	8.45508e-164	7.08287e-163	1.12761e-162	1.37438e-162	-3.62601e-163	1.35816e-163	-7.78587e-163	5.81028e-165	-5.91673e-163	3.49867e-163	6.0717e-163	-5.09918e-164	4.6375e-163	5.72689e-164	-1.08698e-162	8.29796e-163	1.11407e-162	1.38333e-162	-5.23322e-163	2.72945e-163	2.57051e-163	-1.14236e-163	2.19532e-163	-7.08289e-163	1.33153e-162	8.16232e-164	0
-2.7108e-163	5.36397e-163	-7.80696e-163	1.4922e-163	8.45508e-164	7.08287e-163	1.12761e-162	1.37438e-162	-3.62601e-163	1.35816e-163	-7.78587e-163	5.81028e-165	-5.91673e-163	3.49867e-163	6.0717e-163	-5.09918e-164	4.6375e-163	5.72689e-164	-1.08698e-162	8.29796e-163	1.11407e-162	1.38333e-162	-5.23322e-163	2.72945e-163	2.57051e-163	-1.14236e-163	2.19532e-163	-7.08289e-163	1.33153e-162	8.16232e-164	0
-2.7108e-163	5.36397e-163	-7.80696e-163	1.4922e-163	8.45508e-164	7.08287e-163	1.12761e-162	1.37438e-162	-3.62601e-163	1.35816e-163	-7.78587e-163	5.81028e-165	-5.91673e-163	3.49867e-163	6.0717e-163	-5.09918e-164	4.6375e-163	5.72689e-164	-1.08698e-162	8.29796e-163	1.11407e-162	1.38333e-162	-5.23322e-163	2.72945e-163	2.57051e-163	-1.14236e-163	2.19532e-163	-7.08289e-163	1.33153e-162	8.16232e-164	0
-2.7108e-163	5.36397e-163	-7.80696e-163	1.4922e-163	8.45508e-164	7.08287e-163	1.12761e-162	1.37438e-162	-3.62601e-163	1.35816e-163	-7.78587e-163	5.81028e-165	-5.91673e-163	3.49867e-163	6.0717e-163	-5.09918e-164	4.6375e-163	5.72689e-164	-1.08698e-162	8.29796e-163	1.11407e-162	1.38333e-162	-5.23322e-163	2.72945e-163	2.57051e-163	-1.14236e-163	2.19532e-163	-7.08289e-163	1.33153e-162	8.16232e-164	0
-2.7108e-163	5.36397e-163	-7.80696e-163	1.4922e-163	8.45508e-164	7.08287e-163	1.12761e-162	1.37438e-162	-3.62601e-163	1.35816e-163	-7.78587e-163	5.81028e-165	-5.91673e-163	3.49867e-163	6.0717e-163	-5.09918e-164	4.6375e-163	5.72689e-164	-1.08698e-162	8.29796e-163	1.11407e-162	1.38333e-162	-5.23322e-163	2.72945e-163	2.57051e-163	-1.14236e-163	2.19532e-163	-7.08289e-163	1.33153e-162	8.16232e-164	0
-2.7108e-163	5.36397e-163	-7.80696e-163	1.4922e-163	8.45508e-164	7.08287e-163	1.12761e-162	1.37438e-162	-3.62601e-163	1.35816e-163	-7.78587e-163	5.81028e-165	-5.91673e-163	3.49867e-163	6.0717e-163	-5.09918e-164	4.6375e-163	5.72689e-164	-1.08698e-162	8.29796e-163	1.11407e-162	1.38333e-162	-5.23322e-163	2.72945e-163	2.57051e-163	-1.14236e-163	2.19532e-163	-7.08289e-163	1.33153e-162	8.16232e-164	0
-2.7108e-163	5.36397e-163	-7.80696e-163	1.4922e-163	8.45508e-164	7.08287e-163	1.12761e-162	1.37438e-162	-3.62601e-163	1.35816e-163	-7.78587e-163	5.81028e-165	-5.91673e-163	3.49867e-163	6.0717e-163	-5.09918e-164	4.6375e-163	5.72689e-164	-1.08698e-162	8.29796e-163	1.11407e-162	1.38333e-162	-5.23322e-163	2.72945e-163	2.57051e-163	-1.14236e-163	2.19532e-163	-7.08289e-163	1.33153e-162	8.16232e-164	0
-2.7108e-163	5.36397e-163	-7.80696e-163	1.4922e-163	8.45508e-164	7.08287e-163	1.12761e-162	1.37438e-162	-3.62601e-163	1.35816e-163	-7.78587e-163	5.81028e-165	-5.91673e-163	3.49867e-163	6.0717e-163	-5.09918e-164	4.6375e-163	5.72689e-164	-1.08698e-162	8.29796e-163	1.11407e-162	1.38333e-162	-5.23322e-163	2.72945e-163	2.57051e-163	-1.14236e-163	2.19532e-163	-7.08289e-163	1.33153e-162	8.16232e-164	0
-2.7108e-163	5.36397e-163	-7.80696e-163	1.4922e-163	8.45508e-164	7.08287e-163	1.12761e-162	1.37438e-162	-3.62601e-163	1.35816e-163	-7.78587e-163	5.81028e-165	-5.91673e-163	3.49867e-163	6.0717e-163	-5.09918e-164	4.6375e-163	5.72689e-164	-1.08698e-162	8.29796e-163	1.11407e-162	1.38333e-162	-5.23322e-163	2.72945e-163	2.57051e-163	-1.14236e-163	2.19532e-163	-7.08289e-163	1.33153e-162	8.16232e-164	0
-2.7108e-163	5.36397e-163	-7.80696e-163	1.4922e-163	8.45508e-164	7.08287e-163	1.12761e-162	1.37438e-162	-3.62601e-163	1.35816e-163	-7.78587e-163	5.81028e-165	-5.91673e-163	3.49867e-163	6.0717e-163	-5.09918e-164	4.6375e-163	5.72689e-164	-1.08698e-162	8.29796e-163	1.11407e-162	1.38333e-162	-5.23322e-163	2.72945e-163	2.57051e-163	-1.14236e-163	2.19532e-163	-7.08289e-163	1.33153e-162	8.16232e-164	0
-2.7108e-163	5.36397e-163	-7.80696e-163	1.4922e-163	8.45508e-164	7.08287e-163	1.12761e-162	1.37438e-162	-3.62601e-163	1.35816e-163	-7.78587e-163	5.81028e-165	-5.91673e-163	3.49867e-163	6.0717e-163	-5.09918e-164	4.6375e-163	5.72689e-164	-1.08698e-162	8.29796e-163	1.11407e-162	1.38333e-162	-5.23322e-163	2.72945e-163	2.57051e-163	-1.14236e-163	2.19532e-163	-7.08289e-163	1.33153e-162	8.16232e-164	0
-2.7108e-163	5.36397e-163	-7.80696e-163	1.4922e-163	8.45508e-164	7.08287e-163	1.12761e-162	1.37438e-162	-3.62601e-163	1.35816e-163	-7.78587e-163	5.81028e-165	-5.91673e-163	3.49867e-163	6.0717e-163	-5.09918e-164	4.6375e-163	5.72689e-164	-1.08698e-162	8.29796e-163	1.11407e-162	1.38333e-162	-5.23322e-163	2.72945e-163	2.57051e-163	-1.14236e-163	2.19532e-163	-7.08289e-163	1.33153e-162	8.16232e-164	0
-2.7108e-163	5.36397e-163	-7.80696e-163	1.4922e-163	8.45508e-164	7.08287e-163	1.12761e-162	1.37438e-162	-3.62601e-163	1.35816e-163	-7.78587e-163	5.81028e-165	-5.91673e-163	3.49867e-163	6.0717e-163	-5.09918e-164	4.6375e-163	5.72689e-164	-1.08698e-162	8.29796e-163	1.11407e-162	1.38333e-162	-5.23322e-163	2.72945e-163	2.57051e-163	-1.14236e-163	2.19532e-163	-7.08289e-163	1.33153e-162	8.16232e-164	0
-2.7108e-163	5.36397e-163	-7.80696e-163	1.4922e-163	8.45508e-164	7.08287e-163	1.12761e-162	1.37438e-162	-3.62601e-163	1.35816e-163	-7.78587e-163	5.81028e-165	-5.91673e-163	3.49867e-163	6.0717e-163	-5.09918e-164	4.6375e-163	5.72689e-164	-1.08698e-162	8.29796e-163	1.11407e-162	1.38333e-162	-5.23322e-163	2.72945e-163	2.57051e-163	-1.14236e-163	2.19532e-163	-7.08289e-163	1.33153e-162	8.16232e-164	0
-2.7108e-163	5.36397e-163	-7.80696e-163	1.4922e-163	8.45508e-164	7.08287e-163	1.12761e-162	1.37438e-162	-3.62601e-163	1.35816e-163	-7.78587e-163	5.81028e-165	-5.91673e-163	3.49867e-163	6.0717e-163	-5.09918e-164	4.6375e-163	5.72689e-164	-1.08698e-162	8.29796e-163	1.11407e-162	1.38333e-162	-5.23322e-163	2.72945e-163	2.57051e-163	-1.14236e-163	2.19532e-163	-7.08289e-163	1.33153e-162	8.16232e-164	0
-2.7108e-163	5.36397e-163	-7.80696e-163	1.4922e-163	8.45508e-164	7.08287e-163	1.12761e-162	1.37438e-162	-3.62601e-163	1.35816e-163	-7.78587e-163	5.81028e-165	-5.91673e-163	3.49867e-163	6.0717e-163	-5.09918e-164	4.6375e-163	5.72689e-164	-1.08698e-162	8.29796e-163	1.11407e-162	1.38333e-162	-5.23322e-163	2.72945e-163	2.57051e-163	-1.14236e-163	2.19532e-163	-7.08289e-163	1.33153e-162	8.16232e-164	0
-2.7108e-163	5.36397e-163	-7.80696e-163	1.4922e-163	8.45508e-164	7.08287e-163	1.12761e-162	1.37438e-162	-3.62601e-163	1.35816e-163	-7.78587e-163	5.81028e-165	-5.91673e-163	3.49867e-163	6.0717e-163	-5.09918e-164	4.6375e-163	5.72689e-164	-1.08698e-162	8.29796e-163	1.11407e-162	1.38333e-162	-5.23322e-163	2.72945e-163	2.57051e-163	-1.14236e-163	2.19532e-163	-7.08289e-163	1.33153e-162	8.16232e-164	0
-2.7108e-163	5.36397e-163	-7.80696e-163	1.4922e-163	8.45508e-164	7.08287e-163	1.12761e-162	1.37438e-162	-3.62601e-163	1.35816e-163	-7.78587e-163	5.81028e-165	-5.91673e-163	3.49867e-163	6.0717e-163	-5.09918e-164	4.6375e-163	5.72689e-164	-1.08698e-162	8.29796e-163	1.11407e-162	1.38333e-162	-5.23322e-163	2.72945e-163	2.57051e-163	-1.14236e-163	2.19532e-163	-7.08289e-163	1.33153e-162	8.16232e-164	0
-2.7108e-163	5.36397e-163	-7.80696e-163	1.4922e-163	8.45508e-164	7.08287e-163	1.12761e-162	1.37438e-162	-3.62601e-163	1.35816e-163	-7.78587e-163	5.81028e-165	-5.91673e-163	3.49867e-163	6.0717e-163	-5.09918e-164	4.6375e-163	5.72689e-164	-1.08698e-162	8.29796e-163	1.11407e-162	1.38333e-162	-5.23322e-163	2.72945e-163	2.57051e-163	-1.14236e-163	2.19532e-163	-7.08289e-163	1.33153e-162	8.16232e-164	0
-2.7108e-163	5.36397e-163	-7.80696e-163	1.4922e-163	8.45508e-164	7.08287e-163	1.12761e-162	1.37438e-162	-3.62601e-163	1.35816e-163	-7.78587e-163	5.81028e-165	-5.91673e-163	3.49867e-163	6.0717e-163	-5.09918e-164	4.6375e-163	5.72689e-164	-1.08698e-162	8.29796e-163	1.11407e-162	1.38333e-162	-5.23322e-163	2.72945e-163	2.57051e-163	-1.14236e-163	2.19532e-163	-7.08289e-163	1.33153e-162	8.16232e-164	0
-2.7108e-163	5.36397e-163	-7.80696e-163	1.4922e-163	8.45508e-164	7.08287e-163	1.12761e-162	1.37438e-162	-3.62601e-163	1.35816e-163	-7.78587e-163	5.81028e-165	-5.91673e-163	3.49867e-163	6.0717e-163	-5.09918e-164	4.6375e-163	5.72689e-164	-1.08698e-162	8.29796e-163	1.11407e-162	1.38333e-162	-5.23322e-163	2.72945e-163	2.57051e-163	-1.14236e-163	2.19532e-163	-7.08289e-163	1.33153e-162	8.16232e-164	0
-2.7108e-163	5.36397e-163	-7.80696e-163	1.4922e-163	8.45508e-164	7.08287e-163	1.12761e-162	1.37438e-162	-3.62601e-163	1.35816e-163	-7.78587e-163	5.81028e-165	-5.91673e-163	3.49867e-163	6.0717e-163	-5.09918e-164	4.6375e-163	5.72689e-164	-1.08698e-162	8.29796e-163	1.11407e-162	1.38333e-162	-5.23322e-163	2.72945e-163	2.57051e-163	-1.14236e-163	2.19532e-163	-7.08289e-163	1.33153e-162	8.16232e-164	0
-2.7108e-163	5.36397e-163	-7.80696e-163	1.4922e-163	8.45508e-164	7.08287e-163	1.12761e-162	1.37438e-162	-3.62601e-163	1.35816e-163	-7.78587e-163	5.81028e-165	-5.91673e-163	3.49867e-163	6.0717e-163	-5.09918e-164	4.6375e-163	5.72689e-164	-1.08698e-162	8.29796e-163	1.11407e-162	1.38333e-162	-5.23322e-163	2.72945e-163	2.57051e-163	-1.14236e-163	2.19532e-163	-7.08289e-163	1.33153e-162	8.16232e-164	0
-2.7108e-163	5.36397e-163	-7.80696e-163	1.4922e-163	8.45508e-164	7.08287e-163	1.12761e-162	1.37438e-162	-3.62601e-163	1.35816e-163	-7.78587e-163	5.81028e-165	-5.91673e-163	3.49867e-163	6.0717e-163	-5.09918e-164	4.6375e-163	5.72689e-164	-1.08698e-162	8.29796e-163	1.11407e-162	1.38333e-162	-5.23322e-163	2.72945e-163	2.57051e-163	-1.14236e-163	2.19532e-163	-7.08289e-163	1.33153e-162	8.16232e-164	0
-2.7108e-163	5.36397e-163	-7.80696e-163	1.4922e-163	8.45508e-164	7.08287e-163	1.12761e-162	1.37438e-162	-3.62601e-163	1.35816e-163	-7.78587e-163	5.81028e-165	-5.91673e-163	3.49867e-163	6.0717e-163	-5.09918e-164	4.6375e-163	5.72689e-164	-1.08698e-162	8.29796e-163	1.11407e-162	1.38333e-162	-5.23322e-163	2.72945e-163	2.57051e-163	-1.14236e-163	2.19532e-163	-7.08289e-163	1.33153e-162	8.16232e-164	0
-2.7108e-163	5.36397e-163	-7.80696e-163	1.4922e-163	8.45508e-164	7.08287e-163	1.12761e-162	1.37438e-162	-3.62601e-163	1.35816e-163	-7.78587e-163	5.81028e-165	-5.91673e-163	3.49867e-163	6.0717e-163	-5.09918e-164	4.6375e-163	5.72689e-164	-1.08698e-162	8.29796e-163	1.11407e-162	1.38333e-162	-5.23322e-163	2.72945e-163	2.57051e-163	-1.14236e-163	2.19532e-163	-7.08289e-163	1.33153e-162	8.16232e-164	0
-2.7108e-163	5.36397e-163	-7.80696e-163	1.4922e-163	8.45508e-164	7.08287e-163	1.12761e-162	1.37438e-162	-3.62601e-163	1.35816e-163	-7.78587e-163	5.81028e-165	-5.91673e-163	3.49867e-163	6.0717e-163	-5.09918e-164	4.6375e-163	5.72689e-164	-1.08698e-162	8.29796e-163	1.11407e-162	1.38333e-162	-5.23322e-163	2.72945e-163	2.57051e-163	-1.14236e-163	2.19532e-163	-7.08289e-163	1.33153e-162	8.16232e-164	0
-2.7108e-163	5.36397e-163	-7.80696e-163	1.4922e-163	8.45508e-164	7.08287e-163	1.12761e-162	1.37438e-162	-3.62601e-163	1.35816e-163	-7.78587e-163	5.81028e-165	-5.91673e-163	3.49867e-163	6.0717e-163	-5.09918e-164	4.6375e-163	5.72689e-164	-1.08698e-162	8.29796e-163	1.11407e-162	1.38333e-162	-5.23322e-163	2.72945e-163	2.57051e-163	-1.14236e-163	2.19532e-163	-7.08289e-163	1.33153e-162	8.16232e-164	0
-2.7108e-163	5.36397e-163	-7.80696e-163	1.4922e-163	8.45508e-164	7.08287e-163	1.12761e-162	1.37438e-162	-3.62601e-163	1.35816e-163	-7.78587e-163	5.81028e-165	-5.91673e-163	3.49867e-163	6.0717e-163	-5.09918e-164	4.6375e-163	5.72689e-164	-1.08698e-162	8.29796e-163	1.11407e-162	1.38333e-162	-5.23322e-163	2.72945e-163	2.57051e-163	-1.14236e-163	2.19532e-163	-7.08289e-163	1.33153e-162	8.16232e-164	0
-2.7108e-163	5.36397e-163	-7.80696e-163	1.4922e-163	8.45508e-164	7.08287e-163	1.12761e-162	1.37438e-162	-3.62601e-163	1.35816e-163	-7.78587e-163	5.81028e-165	-5.91673e-163	3.49867e-163	6.0717e-163	-5.09918e-164	4.6375e-163	5.72689e-164	-1.08698e-162	8.29796e-163	1.11407e-162	1.38333e-162	-5.23322e-163	2.72945e-163	2.57051e-163	-1.14236e-163	2.19532e-163	-7.08289e-163	1.33153e-162	8.16232e-164	0
-2.7108e-163	5.36397e-163	-7.80696e-163	1.4922e-163	8.45508e-164	7.08287e-163	1.12761e-162	1.37438e-162	-3.62601e-163	1.35816e-163	-7.78587e-163	5.81028e-165	-5.91673e-163	3.49867e-163	6.0717e-163	-5.09918e-164	4.6375e-163	5.72689e-164	-1.08698e-162	8.29796e-163	1.11407e-162	1.38333e-162	-5.23322e-163	2.72945e-163	2.57051e-163	-1.14236e-163	2.19532e-163	-7.08289e-163	1.33153e-162	8.16232e-164	0
-2.7108e-163	5.36397e-163	-7.80696e-163	1.4922e-163	8.45508e-164	7.08287e-163	1.12761e-162	1.37438e-162	-3.62601e-163	1.35816e-163	-7.78587e-163	5.81028e-165	-5.91673e-163	3.49867e-163	6.0717e-163	-5.09918e-164	4.6375e-163	5.72689e-164	-1.08698e-162	8.29796e-163	1.11407e-162	1.38333e-162	-5.23322e-163	2.72945e-163	2.57051e-163	-1.14236e-163	2.19532e-163	-7.08289e-163	1.33153e-162	8.16232e-164	0
-2.7108e-163	5.36397e-163	-7.80696e-163	1.4922e-163	8.45508e-164	7.08287e-163	1.12761e-162	1.37438e-162	-3.62601e-163	1.35816e-163	-7.78587e-163	5.81028e-165	-5.91673e-163	3.49867e-163	6.0717e-163	-5.09918e-164	4.6375e-163	5.72689e-164	-1.08698e-162	8.29796e-163	1.11407e-162	1.38333e-162	-5.23322e-163	2.72945e-163	2.57051e-163	-1.14236e-163	2.19532e-163	-7.08289e-163	1.33153e-162	8.16232e-164	0
-2.7108e-163	5.36397e-163	-7.80696e-163	1.4922e-163	8.45508e-164	7.08287e-163	1.12761e-162	1.37438e-162	-3.62601e-163	1.35816e-163	-7.78587e-163	5.81028e-165	-5.91673e-163	3.49867e-163	6.0717e-163	-5.09918e-164	4.6375e-163	5.72689e-164	-1.08698e-162	8.29796e-163	1.11407e-162	1.38333e-162	-5.23322e-163	2.72945e-163	2.57051e-163	-1.14236e-163	2.19532e-163	-7.08289e-163	1.33153e-162	8.16232e-164	0
-2.7108e-163	5.36397e-163	-7.80696e-163	1.4922e-163	8.45508e-164	7.08287e-163	1.12761e-162	1.37438e-162	-3.62601e-163	1.35816e-163	-7.78587e-163	5.81028e-165	-5.91673e-163	3.49867e-163	6.0717e-163	-5.09918e-164	4.6375e-163	5.72689e-164	-1.08698e-162	8.29796e-163	1.11407e-162	1.38333e-162	-5.23322e-163	2.72945e-163	2.57051e-163	-1.14236e-163	2.19532e-163	-7.08289e-163	1.33153e-162	8.16232e-164	0
-2.7108e-163	5.36397e-163	-7.80696e-163	1.4922e-163	8.45508e-164	7.08287e-163	1.12761e-162	1.37438e-162	-3.62601e-163	1.35816e-163	-7.78587e-163	5.81028e-165	-5.91673e-163	3.49867e-163	6.0717e-163	-5.09918e-164	4.6375e-163	5.72689e-164	-1.08698e-162	8.29796e-163	1.11407e-162	1.38333e-162	-5.23322e-163	2.72945e-163	2.57051e-163	-1.14236e-163	2.19532e-163	-7.08289e-163	1.33153e-162	8.16232e-164	0
-2.7108e-163	5.36397e-163	-7.80696e-163	1.4922e-163	8.45508e-164	7.08287e-163	1.12761e-162	1.37438e-162	-3.62601e-163	1.35816e-163	-7.78587e-163	5.81028e-165	-5.91673e-163	3.49867e-163	6.0717e-163	-5.09918e-164	4.6375e-163	5.72689e-164	-1.08698e-162	8.29796e-163	1.11407e-162	1.38333e-162	-5.23322e-163	2.72945e-163	2.57051e-163	-1.14236e-163	2.19532e-163	-7.08289e-163	1.33153e-162	8.16232e-164	0
-2.7108e-163	5.36397e-163	-7.80696e-163	1.4922e-163	8.45508e-164	7.08287e-163	1.12761e-162	1.37438e-162	-3.62601e-163	1.35816e-163	-7.78587e-163	5.81028e-165	-5.91673e-163	3.49867e-163	6.0717e-163	-5.09918e-164	4.6375e-163	5.72689e-164	-1.08698e-162	8.29796e-163	1.11407e-162	1.38333e-162	-5.23322e-163	2.72945e-163	2.57051e-163	-1.14236e-163	2.19532e-163	-7.08289e-163	1.33153e-162	8.16232e-164	0
-2.7108e-163	5.36397e-163	-7.80696e-163	1.4922e-163	8.45508e-164	7.08287e-163	1.12761e-162	1.37438e-162	-3.62601e-163	1.35816e-163	-7.78587e-163	5.81028e-165	-5.91673e-163	3.49867e-163	6.0717e-163	-5.09918e-164	4.6375e-163	5.72689e-164	-1.08698e-162	8.29796e-163	1.11407e-162	1.38333e-162	-5.23322e-163	2.72945e-163	2.57051e-163	-1.14236e-163	2.19532e-163	-7.08289e-163	1.33153e-162	8.16232e-164	0
-2.7108e-163	5.36397e-163	-7.80696e-163	1.4922e-163	8.45508e-164	7.08287e-163	1.12761e-162	1.37438e-162	-3.62601e-163	1.35816e-163	-7.78587e-163	5.81028e-165	-5.91673e-163	3.49867e-163	6.0717e-163	-5.09918e-164	4.6375e-163	5.72689e-164	-1.08698e-162	8.29796e-163	1.11407e-162	1.38333e-162	-5.23322e-163	2.72945e-163	2.57051e-163	-1.14236e-163	2.19532e-163	-7.08289e-163	1.33153e-162	8.16232e-164	0
-2.7108e-163	5.36397e-163	-7.80696e-163	1.4922e-163	8.45508e-164	7.08287e-163	1.12761e-162	1.37438e-162	-3.62601e-163	1.35816e-163	-7.78587e-163	5.81028e-165	-5.91673e-163	3.49867e-163	6.0717e-163	-5.09918e-164	4.6375e-163	5.72689e-164	-1.08698e-162	8.29796e-163	1.11407e-162	1.38333e-162	-5.23322e-163	2.72945e-163	2.57051e-163	-1.14236e-163	2.19532e-163	-7.08289e-163	1.33153e-162	8.16232e-164	0
-2.7108e-163	5.36397e-163	-7.80696e-163	1.4922e-163	8.45508e-164	7.08287e-163	1.12761e-162	1.37438e-162	-3.62601e-163	1.35816e-163	-7.78587e-163	5.81028e-165	-5.91673e-163	3.49867e-163	6.0717e-163	-5.09918e-164	4.6375e-163	5.72689e-164	-1.08698e-162	8.29796e-163	1.11407e-162	1.38333e-162	-5.23322e-163	2.72945e-163	2.57051e-163	-1.14236e-163	2.19532e-163	-7.08289e-163	1.33153e-162	8.16232e-164	0
-2.7108e-163	5.36397e-163	-7.80696e-163	1.4922e-163	8.45508e-164	7.08287e-163	1.12761e-162	1.37438e-162	-3.62601e-163	1.35816e-163	-7.78587e-163	5.81028e-165	-5.91673e-163	3.49867e-163	6.0717e-163	-5.09918e-164	4.6375e-163	5.72689e-164	-1.08698e-162	8.29796e-163	1.11407e-162	1.38333e-162	-5.23322e-163	2.72945e-163	2.57051e-163	-1.14236e-163	2.19532e-163	-7.08289e-163	1.33153e-162	8.16232e-164	0
-2.7108e-163	5.36397e-163	-7.80696e-163	1.4922e-163	8.45508e-164	7.08287e-163	1.12761e-162	1.37438e-162	-3.62601e-163	1.35816e-163	-7.78587e-163	5.81028e-165	-5.91673e-163	3.49867e-163	6.0717e-163	-5.09918e-164	4.6375e-163	5.72689e-164	-1.08698e-162	8.29796e-163	1.11407e-162	1.38333e-162	-5.23322e-163	2.72945e-163	2.57051e-163	-1.14236e-163	2.19532e-163	-7.08289e-163	1.33153e-162	8.16232e-164	0
-2.7108e-163	5.36397e-163	-7.80696e-163	1.4922e-163	8.45508e-164	7.08287e-163	1.12761e-162	1.37438e-162	-3.62601e-163	1.35816e-163	-7.78587e-163	5.81028e-165	-5.91673e-163	3.49867e-163	6.0717e-163	-5.09918e-164	4.6375e-163	5.72689e-164	-1.08698e-162	8.29796e-163	1.11407e-162	1.38333e-162	-5.23322e-163	2.72945e-163	2.57051e-163	-1.14236e-163	2.19532e-163	-7.08289e-163	1.33153e-162	8.16232e-164	0
-2.7108e-163	5.36397e-163	-7.80696e-163	1.4922e-163	8.45508e-164	7.08287e-163	1.12761e-162	1.37438e-162	-3.62601e-163	1.35816e-163	-7.78587e-163	5.81028e-165	-5.91673e-163	3.49867e-163	6.0717e-163	-5.09918e-164	4.6375e-163	5.72689e-164	-1.08698e-162	8.29796e-163	1.11407e-162	1.38333e-162	-5.23322e-163	2.72945e-163	2.57051e-163	-1.14236e-163	2.19532e-163	-7.08289e-163	1.33153e-162	8.16232e-164	0
-2.7108e-163	5.36397e-163	-7.80696e-163	1.4922e-163	8.45508e-164	7.08287e-163	1.12761e-162	1.37438e-162	-3.62601e-163	1.35816e-163	-7.78587e-163	5.81028e-165	-5.91673e-163	3.49867e-163	6.0717e-163	-5.09918e-164	4.6375e-163	5.72689e-164	-1.08698e-162	8.29796e-163	1.11407e-162	1.38333e-162	-5.23322e-163	2.72945e-163	2.57051e-163	-1.14236e-163	2.19532e-163	-7.08289e-163	1.33153e-162	8.16232e-164	0
-2.7108e-163	5.36397e-163	-7.80696e-163	1.4922e-163	8.45508e-164	7.08287e-163	1.12761e-162	1.37438e-162	-3.62601e-163	1.35816e-163	-7.78587e-163	5.81028e-165	-5.91673e-163	3.49867e-163	6.0717e-163	-5.09918e-164	4.6375e-163	5.72689e-164	-1.08698e-162	8.29796e-163	1.11407e-162	1.38333e-162	-5.23322e-163	2.72945e-163	2.57051e-163	-1.14236e-163	2.19532e-163	-7.08289e-163	1.33153e-162	8.16232e-164	0
-2.7108e-163	5.36397e-163	-7.80696e-163	1.4922e-163	8.45508e-164	7.08287e-163	1.12761e-162	1.37438e-162	-3.62601e-163	1.35816e-163	-7.78587e-163	5.81028e-165	-5.91673e-163	3.49867e-163	6.0717e-163	-5.09918e-164	4.6375e-163	5.72689e-164	-1.08698e-162	8.29796e-163	1.11407e-162	1.38333e-162	-5.23322e-163	2.72945e-163	2.57051e-163	-1.14236e-163	2.19532e-163	-7.08289e-163	1.33153e-162	8.16232e-164	0
-2.7108e-163	5.36397e-163	-7.80696e-163	1.4922e-163	8.45508e-164	7.08287e-163	1.12761e-162	1.37438e-162	-3.62601e-163	1.35816e-163	-7.78587e-163	5.81028e-165	-5.91673e-163	3.49867e-163	6.0717e-163	-5.09918e-164	4.6375e-163	5.72689e-164	-1.08698e-162	8.29796e-163	1.11407e-162	1.38333e-162	-5.23322e-163	2.72945e-163	2.57051e-163	-1.14236e-163	2.19532e-163	-7.08289e-163	1.33153e-162	8.16232e-164	0
-2.7108e-163	5.36397e-163	-7.80696e-163	1.4922e-163	8.45508e-164	7.08287e-163	1.12761e-162	1.37438e-162	-3.62601e-163	1.35816e-163	-7.78587e-163	5.81028e-165	-5.91673e-163	3.49867e-163	6.0717e-163	-5.09918e-164	4.6375e-163	5.72689e-164	-1.08698e-162	8.29796e-163	1.11407e-162	1.38333e-162	-5.23322e-163	2.72945e-163	2.57051e-163	-1.14236e-163	2.19532e-163	-7.08289e-163	1.33153e-162	8.16232e-164	0
-2.7108e-163	5.36397e-163	-7.80696e-163	1.4922e-163	8.45508e-164	7.08287e-163	1.12761e-162	1.37438e-162	-3.62601e-163	1.35816e-163	-7.78587e-163	5.81028e-165	-5.91673e-163	3.49867e-163	6.0717e-163	-5.09918e-164	4.6375e-163	5.72689e-164	-1.08698e-162	8.29796e-163	1.11407e-162	1.38333e-162	-5.23322e-163	2.72945e-163	2.57051e-163	-1.14236e-163	2.19532e-163	-7.08289e-163	1.33153e-162	8.16232e-164	0
-2.7108e-163	5.36397e-163	-7.80696e-163	1.4922e-163	8.45508e-164	7.08287e-163	1.12761e-162	1.37438e-162	-3.62601e-163	1.35816e-163	-7.78587e-163	5.81028e-165	-5.91673e-163	3.49867e-163	6.0717e-163	-5.09918e-164	4.6375e-163	5.72689e-164	-1.08698e-162	8.29796e-163	1.11407e-162	1.38333e-162	-5.23322e-163	2.72945e-163	2.57051e-163	-1.14236e-163	2.19532e-163	-7.08289e-163	1.33153e-162	8.16232e-164	0
-2.7108e-163	5.36397e-163	-7.80696e-163	1.4922e-163	8.45508e-164	7.08287e-163	1.12761e-162	1.37438e-162	-3.62601e-163	1.35816e-163	-7.78587e-163	5.81028e-165	-5.91673e-163	3.49867e-163	6.0717e-163	-5.09918e-164	4.6375e-163	5.72689e-164	-1.08698e-162	8.29796e-163	1.11407e-162	1.38333e-162	-5.23322e-163	2.72945e-163	2.57051e-163	-1.14236e-163	2.19532e-163	-7.08289e-163	1.33153e-162	8.16232e-164	0
-2.7108e-163	5.36397e-163	-7.80696e-163	1.4922e-163	8.45508e-164	7.08287e-163	1.12761e-162	1.37438e-162	-3.62601e-163	1.35816e-163	-7.78587e-163	5.81028e-165	-5.91673e-163	3.49867e-163	6.0717e-163	-5.09918e-164	4.6375e-163	5.72689e-164	-1.08698e-162	8.29796e-163	1.11407e-162	1.38333e-162	-5.23322e-163	2.72945e-163	2.57051e-163	-1.14236e-163	2.19532e-163	-7.08289e-163	1.33153e-162	8.16232e-164	0
-2.7108e-163	5.36397e-163	-7.80696e-163	1.4922e-163	8.45508e-164	7.08287e-163	1.12761e-162	1.37438e-162	-3.62601e-163	1.35816e-163	-7.78587e-163	5.81028e-165	-5.91673e-163	3.49867e-163	6.0717e-163	-5.09918e-164	4.6375e-163	5.72689e-164	-1.08698e-162	8.29796e-163	1.11407e-162	1.38333e-162	-5.23322e-163	2.72945e-163	2.57051e-163	-1.14236e-163	2.19532e-163	-7.08289e-163	1.33153e-162	8.16232e-164	0
-2.7108e-163	5.36397e-163	-7.80696e-163	1.4922e-163	8.45508e-164	7.08287e-163	1.12761e-162	1.37438e-162	-3.62601e-163	1.35816e-163	-7.78587e-163	5.81028e-165	-5.91673e-163	3.49867e-163	6.0717e-163	-5.09918e-164	4.6375e-163	5.72689e-164	-1.08698e-162	8.29796e-163	1.11407e-162	1.38333e-162	-5.23322e-163	2.72945e-163	2.57051e-163	-1.14236e-163	2.19532e-163	-7.08289e-163	1.33153e-162	8.16232e-164	0
-2.7108e-163	5.36397e-163	-7.80696e-163	1.4922e-163	8.45508e-164	7.08287e-163	1.12761e-162	1.37438e-162	-3.62601e-163	1.35816e-163	-7.78587e-163	5.81028e-165	-5.91673e-163	3.49867e-163	6.0717e-163	-5.09918e-164	4.6375e-163	5.72689e-164	-1.08698e-162	8.29796e-163	1.11407e-162	1.38333e-162	-5.23322e-163	2.72945e-163	2.57051e-163	-1.14236e-163	2.19532e-163	-7.08289e-163	1.33153e-162	8.16232e-164	0
-2.7108e-163	5.36397e-163	-7.80696e-163	1.4922e-163	8.45508e-164	7.08287e-163	1.12761e-162	1.37438e-162	-3.62601e-163	1.35816e-163	-7.78587e-163	5.81028e-165	-5.91673e-163	3.49867e-163	6.0717e-163	-5.09918e-164	4.6375e-163	5.72689e-164	-1.08698e-162	8.29796e-163	1.11407e-162	1.38333e-162	-5.23322e-163	2.72945e-163	2.57051e-163	-1.14236e-163	2.19532e-163	-7.08289e-163	1.33153e-162	8.16232e-164	0
-2.7108e-163	5.36397e-163	-7.80696e-163	1.4922e-163	8.45508e-164	7.08287e-163	1.12761e-162	1.37438e-162	-3.62601e-163	1.35816e-163	-7.78587e-163	5.81028e-165	-5.91673e-163	3.49867e-163	6.0717e-163	-5.09918e-164	4.6375e-163	5.72689e-164	-1.08698e-162	8.29796e-163	1.11407e-162	1.38333e-162	-5.23322e-163	2.72945e-163	2.57051e-163	-1.14236e-163	2.19532e-163	-7.08289e-163	1.33153e-162	8.16232e-164	0
-2.7108e-163	5.36397e-163	-7.80696e-163	1.4922e-163	8.45508e-164	7.08287e-163	1.12761e-162	1.37438e-162	-3.62601e-163	1.35816e-163	-7.78587e-163	5.81028e-165	-5.91673e-163	3.49867e-163	6.0717e-163	-5.09918e-164	4.6375e-163	5.72689e-164	-1.08698e-162	8.29796e-163	1.11407e-162	1.38333e-162	-5.23322e-163	2.72945e-163	2.57051e-163	-1.14236e-163	2.19532e-163	-7.08289e-163	1.33153e-162	8.16232e-164	0
-2.7108e-163	5.36397e-163	-7.80696e-163	1.4922e-163	8.45508e-164	7.08287e-163	1.12761e-162	1.37438e-162	-3.62601e-163	1.35816e-163	-7.78587e-163	5.81028e-165	-5.91673e-163	3.49867e-163	6.0717e-163	-5.09918e-164	4.6375e-163	5.72689e-164	-1.08698e-162	8.29796e-163	1.11407e-162	1.38333e-162	-5.23322e-163	2.72945e-163	2.57051e-163	-1.14236e-163	2.19532e-163	-7.08289e-163	1.33153e-162	8.16232e-164	0
-2.7108e-163	5.36397e-163	-7.80696e-163	1.4922e-163	8.45508e-164	7.08287e-163	1.12761e-162	1.37438e-162	-3.62601e-163	1.35816e-163	-7.78587e-163	5.81028e-165	-5.91673e-163	3.49867e-163	6.0717e-163	-5.09918e-164	4.6375e-163	5.72689e-164	-1.08698e-162	8.29796e-163	1.11407e-162	1.38333e-162	-5.23322e-163	2.72945e-163	2.57051e-163	-1.14236e-163	2.19532e-163	-7.08289e-163	1.33153e-162	8.16232e-164	0
-2.7108e-163	5.36397e-163	-7.80696e-163	1.4922e-163	8.45508e-164	7.08287e-163	1.12761e-162	1.37438e-162	-3.62601e-163	1.35816e-163	-7.78587e-163	5.81028e-165	-5.91673e-163	3.49867e-163	6.0717e-163	-5.09918e-164	4.6375e-163	5.72689e-164	-1.08698e-162	8.29796e-163	1.11407e-162	1.38333e-162	-5.23322e-163	2.72945e-163	2.57051e-163	-1.14236e-163	2.19532e-163	-7.08289e-163	1.33153e-162	8.16232e-164	0
-2.7108e-163	5.36397e-163	-7.80696e-163	1.4922e-163	8.45508e-164	7.08287e-163	1.12761e-162	1.37438e-162	-3.62601e-163	1.35816e-163	-7.78587e-163	5.81028e-165	-5.91673e-163	3.49867e-163	6.0717e-163	-5.09918e-164	4.6375e-163	5.72689e-164	-1.08698e-162	8.29796e-163	1.11407e-162	1.38333e-162	-5.23322e-163	2.72945e-163	2.57051e-163	-1.14236e-163	2.19532e-163	-7.08289e-163	1.33153e-162	8.16232e-164	0
-2.7108e-163	5.36397e-163	-7.80696e-163	1.4922e-163	8.45508e-164	7.08287e-163	1.12761e-162	1.37438e-162	-3.62601e-163	1.35816e-163	-7.78587e-163	5.81028e-165	-5.91673e-163	3.49867e-163	6.0717e-163	-5.09918e-164	4.6375e-163	5.72689e-164	-1.08698e-162	8.29796e-163	1.11407e-162	1.38333e-162	-5.23322e-163	2.72945e-163	2.57051e-163	-1.14236e-163	2.19532e-163	-7.08289e-163	1.33153e-162	8.16232e-164	0
-2.7108e-163	5.36397e-163	-7.80696e-163	1.4922e-163	8.45508e-164	7.08287e-163	1.12761e-162	1.37438e-162	-3.62601e-163	1.35816e-163	-7.78587e-163	5.81028e-165	-5.91673e-163	3.49867e-163	6.0717e-163	-5.09918e-164	4.6375e-163	5.72689e-164	-1.08698e-162	8.29796e-163	1.11407e-162	1.38333e-162	-5.23322e-163	2.72945e-163	2.57051e-163	-1.14236e-163	2.19532e-163	-7.08289e-163	1.33153e-162	8.16232e-164	0
-2.7108e-163	5.36397e-163	-7.80696e-163	1.4922e-163	8.45508e-164	7.08287e-163	1.12761e-162	1.37438e-162	-3.62601e-163	1.35816e-163	-7.78587e-163	5.81028e-165	-5.91673e-163	3.49867e-163	6.0717e-163	-5.09918e-164	4.6375e-163	5.72689e-164	-1.08698e-162	8.29796e-163	1.11407e-162	1.38333e-162	-5.23322e-163	2.72945e-163	2.57051e-163	-1.14236e-163	2.19532e-163	-7.08289e-163	1.33153e-162	8.16232e-164	0
-2.7108e-163	5.36397e-163	-7.80696e-163	1.4922e-163	8.45508e-164	7.08287e-163	1.12761e-162	1.37438e-162	-3.62601e-163	1.35816e-163	-7.78587e-163	5.81028e-165	-5.91673e-163	3.49867e-163	6.0717e-163	-5.09918e-164	4.6375e-163	5.72689e-164	-1.08698e-162	8.29796e-163	1.11407e-162	1.38333e-162	-5.23322e-163	2.72945e-163	2.57051e-163	-1.14236e-163	2.19532e-163	-7.08289e-163	1.33153e-162	8.16232e-164	0
-2.7108e-163	5.36397e-163	-7.80696e-163	1.4922e-163	8.45508e-164	7.08287e-163	1.12761e-162	1.37438e-162	-3.62601e-163	1.35816e-163	-7.78587e-163	5.81028e-165	-5.91673e-163	3.49867e-163	6.0717e-163	-5.09918e-164	4.6375e-163	5.72689e-164	-1.08698e-162	8.29796e-163	1.11407e-162	1.38333e-162	-5.23322e-163	2.72945e-163	2.57051e-163	-1.14236e-163	2.19532e-163	-7.08289e-163	1.33153e-162	8.16232e-164	0
-2.7108e-163	5.36397e-163	-7.80696e-163	1.4922e-163	8.45508e-164	7.08287e-163	1.12761e-162	1.37438e-162	-3.62601e-163	1.35816e-163	-7.78587e-163	5.81028e-165	-5.91673e-163	3.49867e-163	6.0717e-163	-5.09918e-164	4.6375e-163	5.72689e-164	-1.08698e-162	8.29796e-163	1.11407e-162	1.38333e-162	-5.23322e-163	2.72945e-163	2.57051e-163	-1.14236e-163	2.19532e-163	-7.08289e-163	1.33153e-162	8.16232e-164	0
-2.7108e-163	5.36397e-163	-7.80696e-163	1.4922e-163	8.45508e-164	7.08287e-163	1.12761e-162	1.37438e-162	-3.62601e-163	1.35816e-163	-7.78587e-163	5.81028e-165	-5.91673e-163	3.49867e-163	6.0717e-163	-5.09918e-164	4.6375e-163	5.72689e-164	-1.08698e-162	8.29796e-163	1.11407e-162	1.38333e-162	-5.23322e-163	2.72945e-163	2.57051e-163	-1.14236e-163	2.19532e-163	-7.08289e-163	1.33153e-162	8.16232e-164	0
-2.7108e-163	5.36397e-163	-7.80696e-163	1.4922e-163	8.45508e-164	7.08287e-163	1.12761e-162	1.37438e-162	-3.62601e-163	1.35816e-163	-7.78587e-163	5.81028e-165	-5.91673e-163	3.49867e-163	6.0717e-163	-5.09918e-164	4.6375e-163	5.72689e-164	-1.08698e-162	8.29796e-163	1.11407e-162	1.38333e-162	-5.23322e-163	2.72945e-163	2.57051e-163	-1.14236e-163	2.19532e-163	-7.08289e-163	1.33153e-162	8.16232e-164	0
-2.7108e-163	5.36397e-163	-7.80696e-163	1.4922e-163	8.45508e-164	7.08287e-163	1.12761e-162	1.37438e-162	-3.62601e-163	1.35816e-163	-7.78587e-163	5.81028e-165	-5.91673e-163	3.49867e-163	6.0717e-163	-5.09918e-164	4.6375e-163	5.72689e-164	-1.08698e-162	8.29796e-163	1.11407e-162	1.38333e-162	-5.23322e-163	2.72945e-163	2.57051e-163	-1.14236e-163	2.19532e-163	-7.08289e-163	1.33153e-162	8.16232e-164	0
-2.7108e-163	5.36397e-163	-7.80696e-163	1.4922e-163	8.45508e-164	7.08287e-163	1.12761e-162	1.37438e-162	-3.62601e-163	1.35816e-163	-7.78587e-163	5.81028e-165	-5.91673e-163	3.49867e-163	6.0717e-163	-5.09918e-164	4.6375e-163	5.72689e-164	-1.08698e-162	8.29796e-163	1.11407e-162	1.38333e-162	-5.23322e-163	2.72945e-163	2.57051e-163	-1.14236e-163	2.19532e-163	-7.08289e-163	1.33153e-162	8.16232e-164	0
-2.7108e-163	5.36397e-163	-7.80696e-163	1.4922e-163	8.45508e-164	7.08287e-163	1.12761e-162	1.37438e-162	-3.62601e-163	1.35816e-163	-7.78587e-163	5.81028e-165	-5.91673e-163	3.49867e-163	6.0717e-163	-5.09918e-164	4.6375e-163	5.72689e-164	-1.08698e-162	8.29796e-163	1.11407e-162	1.38333e-162	-5.23322e-163	2.72945e-163	2.57051e-163	-1.14236e-163	2.19532e-163	-7.08289e-163	1.33153e-162	8.16232e-164	0
-2.7108e-163	5.36397e-163	-7.80696e-163	1.4922e-163	8.45508e-164	7.08287e-163	1.12761e-162	1.37438e-162	-3.62601e-163	1.35816e-163	-7.78587e-163	5.81028e-165	-5.91673e-163	3.49867e-163	6.0717e-163	-5.09918e-164	4.6375e-163	5.72689e-164	-1.08698e-162	8.29796e-163	1.11407e-162	1.38333e-162	-5.23322e-163	2.72945e-163	2.57051e-163	-1.14236e-163	2.19532e-163	-7.08289e-163	1.33153e-162	8.16232e-164	0
-2.7108e-163	5.36397e-163	-7.80696e-163	1.4922e-163	8.45508e-164	7.08287e-163	1.12761e-162	1.37438e-162	-3.62601e-163	1.35816e-163	-7.78587e-163	5.81028e-165	-5.91673e-163	3.49867e-163	6.0717e-163	-5.09918e-164	4.6375e-163	5.72689e-164	-1.08698e-162	8.29796e-163	1.11407e-162	1.38333e-162	-5.23322e-163	2.72945e-163	2.57051e-163	-1.14236e-163	2.19532e-163	-7.08289e-163	1.33153e-162	8.16232e-164	0
-2.7108e-163	5.36397e-163	-7.80696e-163	1.4922e-163	8.45508e-164	7.08287e-163	1.12761e-162	1.37438e-162	-3.62601e-163	1.35816e-163	-7.78587e-163	5.81028e-165	-5.91673e-163	3.49867e-163	6.0717e-163	-5.09918e-164	4.6375e-163	5.72689e-164	-1.08698e-162	8.29796e-163	1.11407e-162	1.38333e-162	-5.23322e-163	2.72945e-163	2.57051e-163	-1.14236e-163	2.19532e-163	-7.08289e-163	1.33153e-162	8.16232e-164	0
-2.7108e-163	5.36397e-163	-7.80696e-163	1.4922e-163	8.45508e-164	7.08287e-163	1.12761e-162	1.37438e-162	-3.62601e-163	1.35816e-163	-7.78587e-163	5.81028e-165	-5.91673e-163	3.49867e-163	6.0717e-163	-5.09918e-164	4.6375e-163	5.72689e-164	-1.08698e-162	8.29796e-163	1.11407e-162	1.38333e-162	-5.23322e-163	2.72945e-163	2.57051e-163	-1.14236e-163	2.19532e-163	-7.08289e-163	1.33153e-162	8.16232e-164	0
-2.7108e-163	5.36397e-163	-7.80696e-163	1.4922e-163	8.45508e-164	7.08287e-163	1.12761e-162	1.37438e-162	-3.62601e-163	1.35816e-163	-7.78587e-163	5.81028e-165	-5.91673e-163	3.49867e-163	6.0717e-163	-5.09918e-164	4.6375e-163	5.72689e-164	-1.08698e-162	8.29796e-163	1.11407e-162	1.38333e-162	-5.23322e-163	2.72945e-163	2.57051e-163	-1.14236e-163	2.19532e-163	-7.08289e-163	1.33153e-162	8.16232e-164	0
-2.7108e-163	5.36397e-163	-7.80696e-163	1.4922e-163	8.45508e-164	7.08287e-163	1.12761e-162	1.37438e-162	-3.62601e-163	1.35816e-163	-7.78587e-163	5.81028e-165	-5.91673e-163	3.49867e-163	6.0717e-163	-5.09918e-164	4.6375e-163	5.72689e-164	-1.08698e-162	8.29796e-163	1.11407e-162	1.38333e-162	-5.23322e-163	2.72945e-163	2.57051e-163	-1.14236e-163	2.19532e-163	-7.08289e-163	1.33153e-162	8.16232e-164	0
-2.7108e-163	5.36397e-163	-7.80696e-163	1.4922e-163	8.45508e-164	7.08287e-163	1.12761e-162	1.37438e-162	-3.62601e-163	1.35816e-163	-7.78587e-163	5.81028e-165	-5.91673e-163	3.49867e-163	6.0717e-163	-5.09918e-164	4.6375e-163	5.72689e-164	-1.08698e-162	8.29796e-163	1.11407e-162	1.38333e-162	-5.23322e-163	2.72945e-163	2.57051e-163	-1.14236e-163	2.19532e-163	-7.08289e-163	1.33153e-162	8.16232e-164	0
-2.7108e-163	5.36397e-163	-7.80696e-163	1.4922e-163	8.45508e-164	7.08287e-163	1.12761e-162	1.37438e-162	-3.62601e-163	1.35816e-163	-7.78587e-163	5.81028e-165	-5.91673e-163	3.49867e-163	6.0717e-163	-5.09918e-164	4.6375e-163	5.72689e-164	-1.08698e-162	8.29796e-163	1.11407e-162	1.38333e-162	-5.23322e-163	2.72945e-163	2.57051e-163	-1.14236e-163	2.19532e-163	-7.08289e-163	1.33153e-162	8.16232e-164	0
-2.7108e-163	5.36397e-163	-7.80696e-163	1.4922e-163	8.45508e-164	7.08287e-163	1.12761e-162	1.37438e-162	-3.62601e-163	1.35816e-163	-7.78587e-163	5.81028e-165	-5.91673e-163	3.49867e-163	6.0717e-163	-5.09918e-164	4.6375e-163	5.72689e-164	-1.08698e-162	8.29796e-163	1.11407e-162	1.38333e-162	-5.23322e-163	2.72945e-163	2.57051e-163	-1.14236e-163	2.19532e-163	-7.08289e-163	1.33153e-162	8.16232e-164	0
-2.7108e-163	5.36397e-163	-7.80696e-163	1.4922e-163	8.45508e-164	7.08287e-163	1.12761e-162	1.37438e-162	-3.62601e-163	1.35816e-163	-7.78587e-163	5.81028e-165	-5.91673e-163	3.49867e-163	6.0717e-163	-5.09918e-164	4.6375e-163	5.72689e-164	-1.08698e-162	8.29796e-163	1.11407e-162	1.38333e-162	-5.23322e-163	2.72945e-163	2.57051e-163	-1.14236e-163	2.19532e-163	-7.08289e-163	1.33153e-162	8.16232e-164	0
-2.7108e-163	5.36397e-163	-7.80696e-163	1.4922e-163	8.45508e-164	7.08287e-163	1.12761e-162	1.37438e-162	-3.62601e-163	1.35816e-163	-7.78587e-163	5.81028e-165	-5.91673e-163	3.49867e-163	6.0717e-163	-5.09918e-164	4.6375e-163	5.72689e-164	-1.08698e-162	8.29796e-163	1.11407e-162	1.38333e-162	-5.23322e-163	2.72945e-163	2.57051e-163	-1.14236e-163	2.19532e-163	-7.08289e-163	1.33153e-162	8.16232e-164	0
-2.7108e-163	5.36397e-163	-7.80696e-163	1.4922e-163	8.45508e-164	7.08287e-163	1.12761e-162	1.37438e-162	-3.62601e-163	1.35816e-163	-7.78587e-163	5.81028e-165	-5.91673e-163	3.49867e-163	6.0717e-163	-5.09918e-164	4.6375e-163	5.72689e-164	-1.08698e-162	8.29796e-163	1.11407e-162	1.38333e-162	-5.23322e-163	2.72945e-163	2.57051e-163	-1.14236e-163	2.19532e-163	-7.08289e-163	1.33153e-162	8.16232e-164	0
-2.7108e-163	5.36397e-163	-7.80696e-163	1.4922e-163	8.45508e-164	7.08287e-163	1.12761e-162	1.37438e-162	-3.62601e-163	1.35816e-163	-7.78587e-163	5.81028e-165	-5.91673e-163	3.49867e-163	6.0717e-163	-5.09918e-164	4.6375e-163	5.72689e-164	-1.08698e-162	8.29796e-163	1.11407e-162	1.38333e-162	-5.23322e-163	2.72945e-163	2.57051e-163	-1.14236e-163	2.19532e-163	-7.08289e-163	1.33153e-162	8.16232e-164	0
-2.7108e-163	5.36397e-163	-7.80696e-163	1.4922e-163	8.45508e-164	7.08287e-163	1.12761e-162	1.37438e-162	-3.62601e-163	1.35816e-163	-7.78587e-163	5.81028e-165	-5.91673e-163	3.49867e-163	6.0717e-163	-5.09918e-164	4.6375e-163	5.72689e-164	-1.08698e-162	8.29796e-163	1.11407e-162	1.38333e-162	-5.23322e-163	2.72945e-163	2.57051e-163	-1.14236e-163	2.19532e-163	-7.08289e-163	1.33153e-162	8.16232e-164	0
-2.7108e-163	5.36397e-163	-7.80696e-163	1.4922e-163	8.45508e-164	7.08287e-163	1.12761e-162	1.37438e-162	-3.62601e-163	1.35816e-163	-7.78587e-163	5.81028e-165	-5.91673e-163	3.49867e-163	6.0717e-163	-5.09918e-164	4.6375e-163	5.72689e-164	-1.08698e-162	8.29796e-163	1.11407e-162	1.38333e-162	-5.23322e-163	2.72945e-163	2.57051e-163	-1.14236e-163	2.19532e-163	-7.08289e-163	1.33153e-162	8.16232e-164	0
-2.7108e-163	5.36397e-163	-7.80696e-163	1.4922e-163	8.45508e-164	7.08287e-163	1.12761e-162	1.37438e-162	-3.62601e-163	1.35816e-163	-7.78587e-163	5.81028e-165	-5.91673e-163	3.49867e-163	6.0717e-163	-5.09918e-164	4.6375e-163	5.72689e-164	-1.08698e-162	8.29796e-163	1.11407e-162	1.38333e-162	-5.23322e-163	2.72945e-163	2.57051e-163	-1.14236e-163	2.19532e-163	-7.08289e-163	1.33153e-162	8.16232e-164	0
-2.7108e-163	5.36397e-163	-7.80696e-163	1.4922e-163	8.45508e-164	7.08287e-163	1.12761e-162	1.37438e-162	-3.62601e-163	1.35816e-163	-7.78587e-163	5.81028e-165	-5.91673e-163	3.49867e-163	6.0717e-163	-5.09918e-164	4.6375e-163	5.72689e-164	-1.08698e-162	8.29796e-163	1.11407e-162	1.38333e-162	-5.23322e-163	2.72945e-163	2.57051e-163	-1.14236e-163	2.19532e-163	-7.08289e-163	1.33153e-162	8.16232e-164	0
-2.7108e-163	5.36397e-163	-7.80696e-163	1.4922e-163	8.45508e-164	7.08287e-163	1.12761e-162	1.37438e-162	-3.62601e-163	1.35816e-163	-7.78587e-163	5.81028e-165	-5.91673e-163	3.49867e-163	6.0717e-163	-5.09918e-164	4.6375e-163	5.72689e-164	-1.08698e-162	8.29796e-163	1.11407e-162	1.38333e-162	-5.23322e-163	2.72945e-163	2.57051e-163	-1.14236e-163	2.19532e-163	-7.08289e-163	1.33153e-162	8.16232e-164	0
-2.7108e-163	5.36397e-163	-7.80696e-163	1.4922e-163	8.45508e-164	7.08287e-163	1.12761e-162	1.37438e-162	-3.62601e-163	1.35816e-163	-7.78587e-163	5.81028e-165	-5.91673e-163	3.49867e-163	6.0717e-163	-5.09918e-164	4.6375e-163	5.72689e-164	-1.08698e-162	8.29796e-163	1.11407e-162	1.38333e-162	-5.23322e-163	2.72945e-163	2.57051e-163	-1.14236e-163	2.19532e-163	-7.08289e-163	1.33153e-162	8.16232e-164	0
-2.7108e-163	5.36397e-163	-7.80696e-163	1.4922e-163	8.45508e-164	7.08287e-163	1.12761e-162	1.37438e-162	-3.62601e-163	1.35816e-163	-7.78587e-163	5.81028e-165	-5.91673e-163	3.49867e-163	6.0717e-163	-5.09918e-164	4.6375e-163	5.72689e-164	-1.08698e-162	8.29796e-163	1.11407e-162	1.38333e-162	-5.23322e-163	2.72945e-163	2.57051e-163	-1.14236e-163	2.19532e-163	-7.08289e-163	1.33153e-162	8.16232e-164	0
-2.7108e-163	5.36397e-163	-7.80696e-163	1.4922e-163	8.45508e-164	7.08287e-163	1.12761e-162	1.37438e-162	-3.62601e-163	1.35816e-163	-7.78587e-163	5.81028e-165	-5.91673e-163	3.49867e-163	6.0717e-163	-5.09918e-164	4.6375e-163	5.72689e-164	-1.08698e-162	8.29796e-163	1.11407e-162	1.38333e-162	-5.23322e-163	2.72945e-163	2.57051e-163	-1.14236e-163	2.19532e-163	-7.08289e-163	1.33153e-162	8.16232e-164	0
-2.7108e-163	5.36397e-163	-7.80696e-163	1.4922e-163	8.45508e-164	7.08287e-163	1.12761e-162	1.37438e-162	-3.62601e-163	1.35816e-163	-7.78587e-163	5.81028e-165	-5.91673e-163	3.49867e-163	6.0717e-163	-5.09918e-164	4.6375e-163	5.72689e-164	-1.08698e-162	8.29796e-163	1.11407e-162	1.38333e-162	-5.23322e-163	2.72945e-163	2.57051e-163	-1.14236e-163	2.19532e-163	-7.08289e-163	1.33153e-162	8.16232e-164	0
-2.7108e-163	5.36397e-163	-7.80696e-163	1.4922e-163	8.45508e-164	7.08287e-163	1.12761e-162	1.37438e-162	-3.62601e-163	1.35816e-163	-7.78587e-163	5.81028e-165	-5.91673e-163	3.49867e-163	6.0717e-163	-5.09918e-164	4.6375e-163	5.72689e-164	-1.08698e-162	8.29796e-163	1.11407e-162	1.38333e-162	-5.23322e-163	2.72945e-163	2.57051e-163	-1.14236e-163	2.19532e-163	-7.08289e-163	1.33153e-162	8.16232e-164	0
-2.7108e-163	5.36397e-163	-7.80696e-163	1.4922e-163	8.45508e-164	7.08287e-163	1.12761e-162	1.37438e-162	-3.62601e-163	1.35816e-163	-7.78587e-163	5.81028e-165	-5.91673e-163	3.49867e-163	6.0717e-163	-5.09918e-164	4.6375e-163	5.72689e-164	-1.08698e-162	8.29796e-163	1.11407e-162	1.38333e-162	-5.23322e-163	2.72945e-163	2.57051e-163	-1.14236e-163	2.19532e-163	-7.08289e-163	1.33153e-162	8.16232e-164	0
-2.7108e-163	5.36397e-163	-7.80696e-163	1.4922e-163	8.45508e-164	7.08287e-163	1.12761e-162	1.37438e-162	-3.62601e-163	1.35816e-163	-7.78587e-163	5.81028e-165	-5.91673e-163	3.49867e-163	6.0717e-163	-5.09918e-164	4.6375e-163	5.72689e-164	-1.08698e-162	8.29796e-163	1.11407e-162	1.38333e-162	-5.23322e-163	2.72945e-163	2.57051e-163	-1.14236e-163	2.19532e-163	-7.08289e-163	1.33153e-162	8.16232e-164	0
-2.7108e-163	5.36397e-163	-7.80696e-163	1.4922e-163	8.45508e-164	7.08287e-163	1.12761e-162	1.37438e-162	-3.62601e-163	1.35816e-163	-7.78587e-163	5.81028e-165	-5.91673e-163	3.49867e-163	6.0717e-163	-5.09918e-164	4.6375e-163	5.72689e-164	-1.08698e-162	8.29796e-163	1.11407e-162	1.38333e-162	-5.23322e-163	2.72945e-163	2.57051e-163	-1.14236e-163	2.19532e-163	-7.08289e-163	1.33153e-162	8.16232e-164	0
-2.7108e-163	5.36397e-163	-7.80696e-163	1.4922e-163	8.45508e-164	7.08287e-163	1.12761e-162	1.37438e-162	-3.62601e-163	1.35816e-163	-7.78587e-163	5.81028e-165	-5.91673e-163	3.49867e-163	6.0717e-163	-5.09918e-164	4.6375e-163	5.72689e-164	-1.08698e-162	8.29796e-163	1.11407e-162	1.38333e-162	-5.23322e-163	2.72945e-163	2.57051e-163	-1.14236e-163	2.19532e-163	-7.08289e-163	1.33153e-162	8.16232e-164	0
-2.7108e-163	5.36397e-163	-7.80696e-163	1.4922e-163	8.45508e-164	7.08287e-163	1.12761e-162	1.37438e-162	-3.62601e-163	1.35816e-163	-7.78587e-163	5.81028e-165	-5.91673e-163	3.49867e-163	6.0717e-163	-5.09918e-164	4.6375e-163	5.72689e-164	-1.08698e-162	8.29796e-163	1.11407e-162	1.38333e-162	-5.23322e-163	2.72945e-163	2.57051e-163	-1.14236e-163	2.19532e-163	-7.08289e-163	1.33153e-162	8.16232e-164	0
-2.7108e-163	5.36397e-163	-7.80696e-163	1.4922e-163	8.45508e-164	7.08287e-163	1.12761e-162	1.37438e-162	-3.62601e-163	1.35816e-163	-7.78587e-163	5.81028e-165	-5.91673e-163	3.49867e-163	6.0717e-163	-5.09918e-164	4.6375e-163	5.72689e-164	-1.08698e-162	8.29796e-163	1.11407e-162	1.38333e-162	-5.23322e-163	2.72945e-163	2.57051e-163	-1.14236e-163	2.19532e-163	-7.08289e-163	1.33153e-162	8.16232e-164	0
-2.7108e-163	5.36397e-163	-7.80696e-163	1.4922e-163	8.45508e-164	7.08287e-163	1.12761e-162	1.37438e-162	-3.62601e-163	1.35816e-163	-7.78587e-163	5.81028e-165	-5.91673e-163	3.49867e-163	6.0717e-163	-5.09918e-164	4.6375e-163	5.72689e-164	-1.08698e-162	8.29796e-163	1.11407e-162	1.38333e-162	-5.23322e-163	2.72945e-163	2.57051e-163	-1.14236e-163	2.19532e-163	-7.08289e-163	1.33153e-162	8.16232e-164	0
-2.7108e-163	5.36397e-163	-7.80696e-163	1.4922e-163	8.45508e-164	7.08287e-163	1.12761e-162	1.37438e-162	-3.62601e-163	1.35816e-163	-7.78587e-163	5.81028e-165	-5.91673e-163	3.49867e-163	6.0717e-163	-5.09918e-164	4.6375e-163	5.72689e-164	-1.08698e-162	8.29796e-163	1.11407e-162	1.38333e-162	-5.23322e-163	2.72945e-163	2.57051e-163	-1.14236e-163	2.19532e-163	-7.08289e-163	1.33153e-162	8.16232e-164	0
-2.7108e-163	5.36397e-163	-7.80696e-163	1.4922e-163	8.45508e-164	7.08287e-163	1.12761e-162	1.37438e-162	-3.62601e-163	1.35816e-163	-7.78587e-163	5.81028e-165	-5.91673e-163	3.49867e-163	6.0717e-163	-5.09918e-164	4.6375e-163	5.72689e-164	-1.08698e-162	8.29796e-163	1.11407e-162	1.38333e-162	-5.23322e-163	2.72945e-163	2.57051e-163	-1.14236e-163	2.19532e-163	-7.08289e-163	1.33153e-162	8.16232e-164	0
-2.7108e-163	5.36397e-163	-7.80696e-163	1.4922e-163	8.45508e-164	7.08287e-163	1.12761e-162	1.37438e-162	-3.62601e-163	1.35816e-163	-7.78587e-163	5.81028e-165	-5.91673e-163	3.49867e-163	6.0717e-163	-5.09918e-164	4.6375e-163	5.72689e-164	-1.08698e-162	8.29796e-163	1.11407e-162	1.38333e-162	-5.23322e-163	2.72945e-163	2.57051e-163	-1.14236e-163	2.19532e-163	-7.08289e-163	1.33153e-162	8.16232e-164	0
-2.7108e-163	5.36397e-163	-7.80696e-163	1.4922e-163	8.45508e-164	7.08287e-163	1.12761e-162	1.37438e-162	-3.62601e-163	1.35816e-163	-7.78587e-163	5.81028e-165	-5.91673e-163	3.49867e-163	6.0717e-163	-5.09918e-164	4.6375e-163	5.72689e-164	-1.08698e-162	8.29796e-163	1.11407e-162	1.38333e-162	-5.23322e-163	2.72945e-163	2.57051e-163	-1.14236e-163	2.19532e-163	-7.08289e-163	1.33153e-162	8.16232e-164	0
-2.7108e-163	5.36397e-163	-7.80696e-163	1.4922e-163	8.45508e-164	7.08287e-163	1.12761e-162	1.37438e-162	-3.62601e-163	1.35816e-163	-7.78587e-163	5.81028e-165	-5.91673e-163	3.49867e-163	6.0717e-163	-5.09918e-164	4.6375e-163	5.72689e-164	-1.08698e-162	8.29796e-163	1.11407e-162	1.38333e-162	-5.23322e-163	2.72945e-163	2.57051e-163	-1.14236e-163	2.19532e-163	-7.08289e-163	1.33153e-162	8.16232e-164	0
-2.7108e-163	5.36397e-163	-7.80696e-163	1.4922e-163	8.45508e-164	7.08287e-163	1.12761e-162	1.37438e-162	-3.62601e-163	1.35816e-163	-7.78587e-163	5.81028e-165	-5.91673e-163	3.49867e-163	6.0717e-163	-5.09918e-164	4.6375e-163	5.72689e-164	-1.08698e-162	8.29796e-163	1.11407e-162	1.38333e-162	-5.23322e-163	2.72945e-163	2.57051e-163	-1.14236e-163	2.19532e-163	-7.08289e-163	1.33153e-162	8.16232e-164	0
-2.7108e-163	5.36397e-163	-7.80696e-163	1.4922e-163	8.45508e-164	7.08287e-163	1.12761e-162	1.37438e-162	-3.62601e-163	1.35816e-163	-7.78587e-163	5.81028e-165	-5.91673e-163	3.49867e-163	6.0717e-163	-5.09918e-164	4.6375e-163	5.72689e-164	-1.08698e-162	8.29796e-163	1.11407e-162	1.38333e-162	-5.23322e-163	2.72945e-163	2.57051e-163	-1.14236e-163	2.19532e-163	-7.08289e-163	1.33153e-162	8.16232e-164	0
-2.7108e-163	5.36397e-163	-7.80696e-163	1.4922e-163	8.45508e-164	7.08287e-163	1.12761e-162	1.37438e-162	-3.62601e-163	1.35816e-163	-7.78587e-163	5.81028e-165	-5.91673e-163	3.49867e-163	6.0717e-163	-5.09918e-164	4.6375e-163	5.72689e-164	-1.08698e-162	8.29796e-163	1.11407e-162	1.38333e-162	-5.23322e-163	2.72945e-163	2.57051e-163	-1.14236e-163	2.19532e-163	-7.08289e-163	1.33153e-162	8.16232e-164	0
-2.7108e-163	5.36397e-163	-7.80696e-163	1.4922e-163	8.45508e-164	7.08287e-163	1.12761e-162	1.37438e-162	-3.62601e-163	1.35816e-163	-7.78587e-163	5.81028e-165	-5.91673e-163	3.49867e-163	6.0717e-163	-5.09918e-164	4.6375e-163	5.72689e-164	-1.08698e-162	8.29796e-163	1.11407e-162	1.38333e-162	-5.23322e-163	2.72945e-163	2.57051e-163	-1.14236e-163	2.19532e-163	-7.08289e-163	1.33153e-162	8.16232e-164	0
-2.7108e-163	5.36397e-163	-7.80696e-163	1.4922e-163	8.45508e-164	7.08287e-163	1.12761e-162	1.37438e-162	-3.62601e-163	1.35816e-163	-7.78587e-163	5.81028e-165	-5.91673e-163	3.49867e-163	6.0717e-163	-5.09918e-164	4.6375e-163	5.72689e-164	-1.08698e-162	8.29796e-163	1.11407e-162	1.38333e-162	-5.23322e-163	2.72945e-163	2.57051e-163	-1.14236e-163	2.19532e-163	-7.08289e-163	1.33153e-162	8.16232e-164	0
-2.7108e-163	5.36397e-163	-7.80696e-163	1.4922e-163	8.45508e-164	7.08287e-163	1.12761e-162	1.37438e-162	-3.62601e-163	1.35816e-163	-7.78587e-163	5.81028e-165	-5.91673e-163	3.49867e-163	6.0717e-163	-5.09918e-164	4.6375e-163	5.72689e-164	-1.08698e-162	8.29796e-163	1.11407e-162	1.38333e-162	-5.23322e-163	2.72945e-163	2.57051e-163	-1.14236e-163	2.19532e-163	-7.08289e-163	1.33153e-162	8.16232e-164	0
-2.7108e-163	5.36397e-163	-7.80696e-163	1.4922e-163	8.45508e-164	7.08287e-163	1.12761e-162	1.37438e-162	-3.62601e-163	1.35816e-163	-7.78587e-163	5.81028e-165	-5.91673e-163	3.49867e-163	6.0717e-163	-5.09918e-164	4.6375e-163	5.72689e-164	-1.08698e-162	8.29796e-163	1.11407e-162	1.38333e-162	-5.23322e-163	2.72945e-163	2.57051e-163	-1.14236e-163	2.19532e-163	-7.08289e-163	1.33153e-162	8.16232e-164	0
-2.7108e-163	5.36397e-163	-7.80696e-163	1.4922e-163	8.45508e-164	7.08287e-163	1.12761e-162	1.37438e-162	-3.62601e-163	1.35816e-163	-7.78587e-163	5.81028e-165	-5.91673e-163	3.49867e-163	6.0717e-163	-5.09918e-164	4.6375e-163	5.72689e-164	-1.08698e-162	8.29796e-163	1.11407e-162	1.38333e-162	-5.23322e-163	2.72945e-163	2.57051e-163	-1.14236e-163	2.19532e-163	-7.08289e-163	1.33153e-162	8.16232e-164	0
-2.7108e-163	5.36397e-163	-7.80696e-163	1.4922e-163	8.45508e-164	7.08287e-163	1.12761e-162	1.37438e-162	-3.62601e-163	1.35816e-163	-7.78587e-163	5.81028e-165	-5.91673e-163	3.49867e-163	6.0717e-163	-5.09918e-164	4.6375e-163	5.72689e-164	-1.08698e-162	8.29796e-163	1.11407e-162	1.38333e-162	-5.23322e-163	2.72945e-163	2.57051e-163	-1.14236e-163	2.19532e-163	-7.08289e-163	1.33153e-162	8.16232e-164	0
-2.7108e-163	5.36397e-163	-7.80696e-163	1.4922e-163	8.45508e-164	7.08287e-163	1.12761e-162	1.37438e-162	-3.62601e-163	1.35816e-163	-7.78587e-163	5.81028e-165	-5.91673e-163	3.49867e-163	6.0717e-163	-5.09918e-164	4.6375e-163	5.72689e-164	-1.08698e-162	8.29796e-163	1.11407e-162	1.38333e-162	-5.23322e-163	2.72945e-163	2.57051e-163	-1.14236e-163	2.19532e-163	-7.08289e-163	1.33153e-162	8.16232e-164	0
-2.7108e-163	5.36397e-163	-7.80696e-163	1.4922e-163	8.45508e-164	7.08287e-163	1.12761e-162	1.37438e-162	-3.62601e-163	1.35816e-163	-7.78587e-163	5.81028e-165	-5.91673e-163	3.49867e-163	6.0717e-163	-5.09918e-164	4.6375e-163	5.72689e-164	-1.08698e-162	8.29796e-163	1.11407e-162	1.38333e-162	-5.23322e-163	2.72945e-163	2.57051e-163	-1.14236e-163	2.19532e-163	-7.08289e-163	1.33153e-162	8.16232e-164	0
-2.7108e-163	5.36397e-163	-7.80696e-163	1.4922e-163	8.45508e-164	7.08287e-163	1.12761e-162	1.37438e-162	-3.62601e-163	1.35816e-163	-7.78587e-163	5.81028e-165	-5.91673e-163	3.49867e-163	6.0717e-163	-5.09918e-164	4.6375e-163	5.72689e-164	-1.08698e-162	8.29796e-163	1.11407e-162	1.38333e-162	-5.23322e-163	2.72945e-163	2.57051e-163	-1.14236e-163	2.19532e-163	-7.08289e-163	1.33153e-162	8.16232e-164	0
-2.7108e-163	5.36397e-163	-7.80696e-163	1.4922e-163	8.45508e-164	7.08287e-163	1.12761e-162	1.37438e-162	-3.62601e-163	1.35816e-163	-7.78587e-163	5.81028e-165	-5.91673e-163	3.49867e-163	6.0717e-163	-5.09918e-164	4.6375e-163	5.72689e-164	-1.08698e-162	8.29796e-163	1.11407e-162	1.38333e-162	-5.23322e-163	2.72945e-163	2.57051e-163	-1.14236e-163	2.19532e-163	-7.08289e-163	1.33153e-162	8.16232e-164	0
-2.7108e-163	5.36397e-163	-7.80696e-163	1.4922e-163	8.45508e-164	7.08287e-163	1.12761e-162	1.37438e-162	-3.62601e-163	1.35816e-163	-7.78587e-163	5.81028e-165	-5.91673e-163	3.49867e-163	6.0717e-163	-5.09918e-164	4.6375e-163	5.72689e-164	-1.08698e-162	8.29796e-163	1.11407e-162	1.38333e-162	-5.23322e-163	2.72945e-163	2.57051e-163	-1.14236e-163	2.19532e-163	-7.08289e-163	1.33153e-162	8.16232e-164	0
-2.7108e-163	5.36397e-163	-7.80696e-163	1.4922e-163	8.45508e-164	7.08287e-163	1.12761e-162	1.37438e-162	-3.62601e-163	1.35816e-163	-7.78587e-163	5.81028e-165	-5.91673e-163	3.49867e-163	6.0717e-163	-5.09918e-164	4.6375e-163	5.72689e-164	-1.08698e-162	8.29796e-163	1.11407e-162	1.38333e-162	-5.23322e-163	2.72945e-163	2.57051e-163	-1.14236e-163	2.19532e-163	-7.08289e-163	1.33153e-162	8.16232e-164	0
-2.7108e-163	5.36397e-163	-7.80696e-163	1.4922e-163	8.45508e-164	7.08287e-163	1.12761e-162	1.37438e-162	-3.62601e-163	1.35816e-163	-7.78587e-163	5.81028e-165	-5.91673e-163	3.49867e-163	6.0717e-163	-5.09918e-164	4.6375e-163	5.72689e-164	-1.08698e-162	8.29796e-163	1.11407e-162	1.38333e-162	-5.23322e-163	2.72945e-163	2.57051e-163	-1.14236e-163	2.19532e-163	-7.08289e-163	1.33153e-162	8.16232e-164	0
-2.7108e-163	5.36397e-163	-7.80696e-163	1.4922e-163	8.45508e-164	7.08287e-163	1.12761e-162	1.37438e-162	-3.62601e-163	1.35816e-163	-7.78587e-163	5.81028e-165	-5.91673e-163	3.49867e-163	6.0717e-163	-5.09918e-164	4.6375e-163	5.72689e-164	-1.08698e-162	8.29796e-163	1.11407e-162	1.38333e-162	-5.23322e-163	2.72945e-163	2.57051e-163	-1.14236e-163	2.19532e-163	-7.08289e-163	1.33153e-162	8.16232e-164	0
-2.7108e-163	5.36397e-163	-7.80696e-163	1.4922e-163	8.45508e-164	7.08287e-163	1.12761e-162	1.37438e-162	-3.62601e-163	1.35816e-163	-7.78587e-163	5.81028e-165	-5.91673e-163	3.49867e-163	6.0717e-163	-5.09918e-164	4.6375e-163	5.72689e-164	-1.08698e-162	8.29796e-163	1.11407e-162	1.38333e-162	-5.23322e-163	2.72945e-163	2.57051e-163	-1.14236e-163	2.19532e-163	-7.08289e-163	1.33153e-162	8.16232e-164	0
-2.7108e-163	5.36397e-163	-7.80696e-163	1.4922e-163	8.45508e-164	7.08287e-163	1.12761e-162	1.37438e-162	-3.62601e-163	1.35816e-163	-7.78587e-163	5.81028e-165	-5.91673e-163	3.49867e-163	6.0717e-163	-5.09918e-164	4.6375e-163	5.72689e-164	-1.08698e-162	8.29796e-163	1.11407e-162	1.38333e-162	-5.23322e-163	2.72945e-163	2.57051e-163	-1.14236e-163	2.19532e-163	-7.08289e-163	1.33153e-162	8.16232e-164	0
-2.7108e-163	5.36397e-163	-7.80696e-163	1.4922e-163	8.45508e-164	7.08287e-163	1.12761e-162	1.37438e-162	-3.62601e-163	1.35816e-163	-7.78587e-163	5.81028e-165	-5.91673e-163	3.49867e-163	6.0717e-163	-5.09918e-164	4.6375e-163	5.72689e-164	-1.08698e-162	8.29796e-163	1.11407e-162	1.38333e-162	-5.23322e-163	2.72945e-163	2.57051e-163	-1.14236e-163	2.19532e-163	-7.08289e-163	1.33153e-162	8.16232e-164	0
-2.7108e-163	5.36397e-163	-7.80696e-163	1.4922e-163	8.45508e-164	7.08287e-163	1.12761e-162	1.37438e-162	-3.62601e-163	1.35816e-163	-7.78587e-163	5.81028e-165	-5.91673e-163	3.49867e-163	6.0717e-163	-5.09918e-164	4.6375e-163	5.72689e-164	-1.08698e-162	8.29796e-163	1.11407e-162	1.38333e-162	-5.23322e-163	2.72945e-163	2.57051e-163	-1.14236e-163	2.19532e-163	-7.08289e-163	1.33153e-162	8.16232e-164	0
-2.7108e-163	5.36397e-163	-7.80696e-163	1.4922e-163	8.45508e-164	7.08287e-163	1.12761e-162	1.37438e-162	-3.62601e-163	1.35816e-163	-7.78587e-163	5.81028e-165	-5.91673e-163	3.49867e-163	6.0717e-163	-5.09918e-164	4.6375e-163	5.72689e-164	-1.08698e-162	8.29796e-163	1.11407e-162	1.38333e-162	-5.23322e-163	2.72945e-163	2.57051e-163	-1.14236e-163	2.19532e-163	-7.08289e-163	1.33153e-162	8.16232e-164	0
-2.7108e-163	5.36397e-163	-7.80696e-163	1.4922e-163	8.45508e-164	7.08287e-163	1.12761e-162	1.37438e-162	-3.62601e-163	1.35816e-163	-7.78587e-163	5.81028e-165	-5.91673e-163	3.49867e-163	6.0717e-163	-5.09918e-164	4.6375e-163	5.72689e-164	-1.08698e-162	8.29796e-163	1.11407e-162	1.38333e-162	-5.23322e-163	2.72945e-163	2.57051e-163	-1.14236e-163	2.19532e-163	-7.08289e-163	1.33153e-162	8.16232e-164	0
-2.7108e-163	5.36397e-163	-7.80696e-163	1.4922e-163	8.45508e-164	7.08287e-163	1.12761e-162	1.37438e-162	-3.62601e-163	1.35816e-163	-7.78587e-163	5.81028e-165	-5.91673e-163	3.49867e-163	6.0717e-163	-5.09918e-164	4.6375e-163	5.72689e-164	-1.08698e-162	8.29796e-163	1.11407e-162	1.38333e-162	-5.23322e-163	2.72945e-163	2.57051e-163	-1.14236e-163	2.19532e-163	-7.08289e-163	1.33153e-162	8.16232e-164	0
-2.7108e-163	5.36397e-163	-7.80696e-163	1.4922e-163	8.45508e-164	7.08287e-163	1.12761e-162	1.37438e-162	-3.62601e-163	1.35816e-163	-7.78587e-163	5.81028e-165	-5.91673e-163	3.49867e-163	6.0717e-163	-5.09918e-164	4.6375e-163	5.72689e-164	-1.08698e-162	8.29796e-163	1.11407e-162	1.38333e-162	-5.23322e-163	2.72945e-163	2.57051e-163	-1.14236e-163	2.19532e-163	-7.08289e-163	1.33153e-162	8.16232e-164	0
-2.7108e-163	5.36397e-163	-7.80696e-163	1.4922e-163	8.45508e-164	7.08287e-163	1.12761e-162	1.37438e-162	-3.62601e-163	1.35816e-163	-7.78587e-163	5.81028e-165	-5.91673e-163	3.49867e-163	6.0717e-163	-5.09918e-164	4.6375e-163	5.72689e-164	-1.08698e-162	8.29796e-163	1.11407e-162	1.38333e-162	-5.23322e-163	2.72945e-163	2.57051e-163	-1.14236e-163	2.19532e-163	-7.08289e-163	1.33153e-162	8.16232e-164	0
-2.7108e-163	5.36397e-163	-7.80696e-163	1.4922e-163	8.45508e-164	7.08287e-163	1.12761e-162	1.37438e-162	-3.62601e-163	1.35816e-163	-7.78587e-163	5.81028e-165	-5.91673e-163	3.49867e-163	6.0717e-163	-5.09918e-164	4.6375e-163	5.72689e-164	-1.08698e-162	8.29796e-163	1.11407e-162	1.38333e-162	-5.23322e-163	2.72945e-163	2.57051e-163	-1.14236e-163	2.19532e-163	-7.08289e-163	1.33153e-162	8.16232e-164	0
-2.7108e-163	5.36397e-163	-7.80696e-163	1.4922e-163	8.45508e-164	7.08287e-163	1.12761e-162	1.37438e-162	-3.62601e-163	1.35816e-163	-7.78587e-163	5.81028e-165	-5.91673e-163	3.49867e-163	6.0717e-163	-5.09918e-164	4.6375e-163	5.72689e-164	-1.08698e-162	8.29796e-163	1.11407e-162	1.38333e-162	-5.23322e-163	2.72945e-163	2.57051e-163	-1.14236e-163	2.19532e-163	-7.08289e-163	1.33153e-162	8.16232e-164	0
-2.7108e-163	5.36397e-163	-7.80696e-163	1.4922e-163	8.45508e-164	7.08287e-163	1.12761e-162	1.37438e-162	-3.62601e-163	1.35816e-163	-7.78587e-163	5.81028e-165	-5.91673e-163	3.49867e-163	6.0717e-163	-5.09918e-164	4.6375e-163	5.72689e-164	-1.08698e-162	8.29796e-163	1.11407e-162	1.38333e-162	-5.23322e-163	2.72945e-163	2.57051e-163	-1.14236e-163	2.19532e-163	-7.08289e-163	1.33153e-162	8.16232e-164	0
-2.7108e-163	5.36397e-163	-7.80696e-163	1.4922e-163	8.45508e-164	7.08287e-163	1.12761e-162	1.37438e-162	-3.62601e-163	1.35816e-163	-7.78587e-163	5.81028e-165	-5.91673e-163	3.49867e-163	6.0717e-163	-5.09918e-164	4.6375e-163	5.72689e-164	-1.08698e-162	8.29796e-163	1.11407e-162	1.38333e-162	-5.23322e-163	2.72945e-163	2.57051e-163	-1.14236e-163	2.19532e-163	-7.08289e-163	1.33153e-162	8.16232e-164	0
-2.7108e-163	5.36397e-163	-7.80696e-163	1.4922e-163	8.45508e-164	7.08287e-163	1.12761e-162	1.37438e-162	-3.62601e-163	1.35816e-163	-7.78587e-163	5.81028e-165	-5.91673e-163	3.49867e-163	6.0717e-163	-5.09918e-164	4.6375e-163	5.72689e-164	-1.08698e-162	8.29796e-163	1.11407e-162	1.38333e-162	-5.23322e-163	2.72945e-163	2.57051e-163	-1.14236e-163	2.19532e-163	-7.08289e-163	1.33153e-162	8.16232e-164	0
-2.7108e-163	5.36397e-163	-7.80696e-163	1.4922e-163	8.45508e-164	7.08287e-163	1.12761e-162	1.37438e-162	-3.62601e-163	1.35816e-163	-7.78587e-163	5.81028e-165	-5.91673e-163	3.49867e-163	6.0717e-163	-5.09918e-164	4.6375e-163	5.72689e-164	-1.08698e-162	8.29796e-163	1.11407e-162	1.38333e-162	-5.23322e-163	2.72945e-163	2.57051e-163	-1.14236e-163	2.19532e-163	-7.08289e-163	1.33153e-162	8.16232e-164	0
-2.7108e-163	5.36397e-163	-7.80696e-163	1.4922e-163	8.45508e-164	7.08287e-163	1.12761e-162	1.37438e-162	-3.62601e-163	1.35816e-163	-7.78587e-163	5.81028e-165	-5.91673e-163	3.49867e-163	6.0717e-163	-5.09918e-164	4.6375e-163	5.72689e-164	-1.08698e-162	8.29796e-163	1.11407e-162	1.38333e-162	-5.23322e-163	2.72945e-163	2.57051e-163	-1.14236e-163	2.19532e-163	-7.08289e-163	1.33153e-162	8.16232e-164	0
-2.7108e-163	5.36397e-163	-7.80696e-163	1.4922e-163	8.45508e-164	7.08287e-163	1.12761e-162	1.37438e-162	-3.62601e-163	1.35816e-163	-7.78587e-163	5.81028e-165	-5.91673e-163	3.49867e-163	6.0717e-163	-5.09918e-164	4.6375e-163	5.72689e-164	-1.08698e-162	8.29796e-163	1.11407e-162	1.38333e-162	-5.23322e-163	2.72945e-163	2.57051e-163	-1.14236e-163	2.19532e-163	-7.08289e-163	1.33153e-162	8.16232e-164	0
-2.7108e-163	5.36397e-163	-7.80696e-163	1.4922e-163	8.45508e-164	7.08287e-163	1.12761e-162	1.37438e-162	-3.62601e-163	1.35816e-163	-7.78587e-163	5.81028e-165	-5.91673e-163	3.49867e-163	6.0717e-163	-5.09918e-164	4.6375e-163	5.72689e-164	-1.08698e-162	8.29796e-163	1.11407e-162	1.38333e-162	-5.23322e-163	2.72945e-163	2.57051e-163	-1.14236e-163	2.19532e-163	-7.08289e-163	1.33153e-162	8.16232e-164	0
-2.7108e-163	5.36397e-163	-7.80696e-163	1.4922e-163	8.45508e-164	7.08287e-163	1.12761e-162	1.37438e-162	-3.62601e-163	1.35816e-163	-7.78587e-163	5.81028e-165	-5.91673e-163	3.49867e-163	6.0717e-163	-5.09918e-164	4.6375e-163	5.72689e-164	-1.08698e-162	8.29796e-163	1.11407e-162	1.38333e-162	-5.23322e-163	2.72945e-163	2.57051e-163	-1.14236e-163	2.19532e-163	-7.08289e-163	1.33153e-162	8.16232e-164	0
-2.7108e-163	5.36397e-163	-7.80696e-163	1.4922e-163	8.45508e-164	7.08287e-163	1.12761e-162	1.37438e-162	-3.62601e-163	1.35816e-163	-7.78587e-163	5.81028e-165	-5.91673e-163	3.49867e-163	6.0717e-163	-5.09918e-164	4.6375e-163	5.72689e-164	-1.08698e-162	8.29796e-163	1.11407e-162	1.38333e-162	-5.23322e-163	2.72945e-163	2.57051e-163	-1.14236e-163	2.19532e-163	-7.08289e-163	1.33153e-162	8.16232e-164	0
-2.7108e-163	5.36397e-163	-7.80696e-163	1.4922e-163	8.45508e-164	7.08287e-163	1.12761e-162	1.37438e-162	-3.62601e-163	1.35816e-163	-7.78587e-163	5.81028e-165	-5.91673e-163	3.49867e-163	6.0717e-163	-5.09918e-164	4.6375e-163	5.72689e-164	-1.08698e-162	8.29796e-163	1.11407e-162	1.38333e-162	-5.23322e-163	2.72945e-163	2.57051e-163	-1.14236e-163	2.19532e-163	-7.08289e-163	1.33153e-162	8.16232e-164	0
-2.7108e-163	5.36397e-163	-7.80696e-163	1.4922e-163	8.45508e-164	7.08287e-163	1.12761e-162	1.37438e-162	-3.62601e-163	1.35816e-163	-7.78587e-163	5.81028e-165	-5.91673e-163	3.49867e-163	6.0717e-163	-5.09918e-164	4.6375e-163	5.72689e-164	-1.08698e-162	8.29796e-163	1.11407e-162	1.38333e-162	-5.23322e-163	2.72945e-163	2.57051e-163	-1.14236e-163	2.19532e-163	-7.08289e-163	1.33153e-162	8.16232e-164	0
-2.7108e-163	5.36397e-163	-7.80696e-163	1.4922e-163	8.45508e-164	7.08287e-163	1.12761e-162	1.37438e-162	-3.62601e-163	1.35816e-163	-7.78587e-163	5.81028e-165	-5.91673e-163	3.49867e-163	6.0717e-163	-5.09918e-164	4.6375e-163	5.72689e-164	-1.08698e-162	8.29796e-163	1.11407e-162	1.38333e-162	-5.23322e-163	2.72945e-163	2.57051e-163	-1.14236e-163	2.19532e-163	-7.08289e-163	1.33153e-162	8.16232e-164	0
-2.7108e-163	5.36397e-163	-7.80696e-163	1.4922e-163	8.45508e-164	7.08287e-163	1.12761e-162	1.37438e-162	-3.62601e-163	1.35816e-163	-7.78587e-163	5.81028e-165	-5.91673e-163	3.49867e-163	6.0717e-163	-5.09918e-164	4.6375e-163	5.72689e-164	-1.08698e-162	8.29796e-163	1.11407e-162	1.38333e-162	-5.23322e-163	2.72945e-163	2.57051e-163	-1.14236e-163	2.19532e-163	-7.08289e-163	1.33153e-162	8.16232e-164	0
-2.7108e-163	5.36397e-163	-7.80696e-163	1.4922e-163	8.45508e-164	7.08287e-163	1.12761e-162	1.37438e-162	-3.62601e-163	1.35816e-163	-7.78587e-163	5.81028e-165	-5.91673e-163	3.49867e-163	6.0717e-163	-5.09918e-164	4.6375e-163	5.72689e-164	-1.08698e-162	8.29796e-163	1.11407e-162	1.38333e-162	-5.23322e-163	2.72945e-163	2.57051e-163	-1.14236e-163	2.19532e-163	-7.08289e-163	1.33153e-162	8.16232e-164	0
-2.7108e-163	5.36397e-163	-7.80696e-163	1.4922e-163	8.45508e-164	7.08287e-163	1.12761e-162	1.37438e-162	-3.62601e-163	1.35816e-163	-7.78587e-163	5.81028e-165	-5.91673e-163	3.49867e-163	6.0717e-163	-5.09918e-164	4.6375e-163	5.72689e-164	-1.08698e-162	8.29796e-163	1.11407e-162	1.38333e-162	-5.23322e-163	2.72945e-163	2.57051e-163	-1.14236e-163	2.19532e-163	-7.08289e-163	1.33153e-162	8.16232e-164	0
-2.7108e-163	5.36397e-163	-7.80696e-163	1.4922e-163	8.45508e-164	7.08287e-163	1.12761e-162	1.37438e-162	-3.62601e-163	1.35816e-163	-7.78587e-163	5.81028e-165	-5.91673e-163	3.49867e-163	6.0717e-163	-5.09918e-164	4.6375e-163	5.72689e-164	-1.08698e-162	8.29796e-163	1.11407e-162	1.38333e-162	-5.23322e-163	2.72945e-163	2.57051e-163	-1.14236e-163	2.19532e-163	-7.08289e-163	1.33153e-162	8.16232e-164	0
-2.7108e-163	5.36397e-163	-7.80696e-163	1.4922e-163	8.45508e-164	7.08287e-163	1.12761e-162	1.37438e-162	-3.62601e-163	1.35816e-163	-7.78587e-163	5.81028e-165	-5.91673e-163	3.49867e-163	6.0717e-163	-5.09918e-164	4.6375e-163	5.72689e-164	-1.08698e-162	8.29796e-163	1.11407e-162	1.38333e-162	-5.23322e-163	2.72945e-163	2.57051e-163	-1.14236e-163	2.19532e-163	-7.08289e-163	1.33153e-162	8.16232e-164	0
-2.7108e-163	5.36397e-163	-7.80696e-163	1.4922e-163	8.45508e-164	7.08287e-163	1.12761e-162	1.37438e-162	-3.62601e-163	1.35816e-163	-7.78587e-163	5.81028e-165	-5.91673e-163	3.49867e-163	6.0717e-163	-5.09918e-164	4.6375e-163	5.72689e-164	-1.08698e-162	8.29796e-163	1.11407e-162	1.38333e-162	-5.23322e-163	2.72945e-163	2.57051e-163	-1.14236e-163	2.19532e-163	-7.08289e-163	1.33153e-162	8.16232e-164	0
-2.7108e-163	5.36397e-163	-7.80696e-163	1.4922e-163	8.45508e-164	7.08287e-163	1.12761e-162	1.37438e-162	-3.62601e-163	1.35816e-163	-7.78587e-163	5.81028e-165	-5.91673e-163	3.49867e-163	6.0717e-163	-5.09918e-164	4.6375e-163	5.72689e-164	-1.08698e-162	8.29796e-163	1.11407e-162	1.38333e-162	-5.23322e-163	2.72945e-163	2.57051e-163	-1.14236e-163	2.19532e-163	-7.08289e-163	1.33153e-162	8.16232e-164	0
-2.7108e-163	5.36397e-163	-7.80696e-163	1.4922e-163	8.45508e-164	7.08287e-163	1.12761e-162	1.37438e-162	-3.62601e-163	1.35816e-163	-7.78587e-163	5.81028e-165	-5.91673e-163	3.49867e-163	6.0717e-163	-5.09918e-164	4.6375e-163	5.72689e-164	-1.08698e-162	8.29796e-163	1.11407e-162	1.38333e-162	-5.23322e-163	2.72945e-163	2.57051e-163	-1.14236e-163	2.19532e-163	-7.08289e-163	1.33153e-162	8.16232e-164	0
-2.7108e-163	5.36397e-163	-7.80696e-163	1.4922e-163	8.45508e-164	7.08287e-163	1.12761e-162	1.37438e-162	-3.62601e-163	1.35816e-163	-7.78587e-163	5.81028e-165	-5.91673e-163	3.49867e-163	6.0717e-163	-5.09918e-164	4.6375e-163	5.72689e-164	-1.08698e-162	8.29796e-163	1.11407e-162	1.38333e-162	-5.23322e-163	2.72945e-163	2.57051e-163	-1.14236e-163	2.19532e-163	-7.08289e-163	1.33153e-162	8.16232e-164	0
-2.7108e-163	5.36397e-163	-7.80696e-163	1.4922e-163	8.45508e-164	7.08287e-163	1.12761e-162	1.37438e-162	-3.62601e-163	1.35816e-163	-7.78587e-163	5.81028e-165	-5.91673e-163	3.49867e-163	6.0717e-163	-5.09918e-164	4.6375e-163	5.72689e-164	-1.08698e-162	8.29796e-163	1.11407e-162	1.38333e-162	-5.23322e-163	2.72945e-163	2.57051e-163	-1.14236e-163	2.19532e-163	-7.08289e-163	1.33153e-162	8.16232e-164	0
-2.7108e-163	5.36397e-163	-7.80696e-163	1.4922e-163	8.45508e-164	7.08287e-163	1.12761e-162	1.37438e-162	-3.62601e-163	1.35816e-163	-7.78587e-163	5.81028e-165	-5.91673e-163	3.49867e-163	6.0717e-163	-5.09918e-164	4.6375e-163	5.72689e-164	-1.08698e-162	8.29796e-163	1.11407e-162	1.38333e-162	-5.23322e-163	2.72945e-163	2.57051e-163	-1.14236e-163	2.19532e-163	-7.08289e-163	1.33153e-162	8.16232e-164	0
-2.7108e-163	5.36397e-163	-7.80696e-163	1.4922e-163	8.45508e-164	7.08287e-163	1.12761e-162	1.37438e-162	-3.62601e-163	1.35816e-163	-7.78587e-163	5.81028e-165	-5.91673e-163	3.49867e-163	6.0717e-163	-5.09918e-164	4.6375e-163	5.72689e-164	-1.08698e-162	8.29796e-163	1.11407e-162	1.38333e-162	-5.23322e-163	2.72945e-163	2.57051e-163	-1.14236e-163	2.19532e-163	-7.08289e-163	1.33153e-162	8.16232e-164	0
-2.7108e-163	5.36397e-163	-7.80696e-163	1.4922e-163	8.45508e-164	7.08287e-163	1.12761e-162	1.37438e-162	-3.62601e-163	1.35816e-163	-7.78587e-163	5.81028e-165	-5.91673e-163	3.49867e-163	6.0717e-163	-5.09918e-164	4.6375e-163	5.72689e-164	-1.08698e-162	8.29796e-163	1.11407e-162	1.38333e-162	-5.23322e-163	2.72945e-163	2.57051e-163	-1.14236e-163	2.19532e-163	-7.08289e-163	1.33153e-162	8.16232e-164	0
-2.7108e-163	5.36397e-163	-7.80696e-163	1.4922e-163	8.45508e-164	7.08287e-163	1.12761e-162	1.37438e-162	-3.62601e-163	1.35816e-163	-7.78587e-163	5.81028e-165	-5.91673e-163	3.49867e-163	6.0717e-163	-5.09918e-164	4.6375e-163	5.72689e-164	-1.08698e-162	8.29796e-163	1.11407e-162	1.38333e-162	-5.23322e-163	2.72945e-163	2.57051e-163	-1.14236e-163	2.19532e-163	-7.08289e-163	1.33153e-162	8.16232e-164	0
-2.7108e-163	5.36397e-163	-7.80696e-163	1.4922e-163	8.45508e-164	7.08287e-163	1.12761e-162	1.37438e-162	-3.62601e-163	1.35816e-163	-7.78587e-163	5.81028e-165	-5.91673e-163	3.49867e-163	6.0717e-163	-5.09918e-164	4.6375e-163	5.72689e-164	-1.08698e-162	8.29796e-163	1.11407e-162	1.38333e-162	-5.23322e-163	2.72945e-163	2.57051e-163	-1.14236e-163	2.19532e-163	-7.08289e-163	1.33153e-162	8.16232e-164	0
-2.7108e-163	5.36397e-163	-7.80696e-163	1.4922e-163	8.45508e-164	7.08287e-163	1.12761e-162	1.37438e-162	-3.62601e-163	1.35816e-163	-7.78587e-163	5.81028e-165	-5.91673e-163	3.49867e-163	6.0717e-163	-5.09918e-164	4.6375e-163	5.72689e-164	-1.08698e-162	8.29796e-163	1.11407e-162	1.38333e-162	-5.23322e-163	2.72945e-163	2.57051e-163	-1.14236e-163	2.19532e-163	-7.08289e-163	1.33153e-162	8.16232e-164	0
-2.7108e-163	5.36397e-163	-7.80696e-163	1.4922e-163	8.45508e-164	7.08287e-163	1.12761e-162	1.37438e-162	-3.62601e-163	1.35816e-163	-7.78587e-163	5.81028e-165	-5.91673e-163	3.49867e-163	6.0717e-163	-5.09918e-164	4.6375e-163	5.72689e-164	-1.08698e-162	8.29796e-163	1.11407e-162	1.38333e-162	-5.23322e-163	2.72945e-163	2.57051e-163	-1.14236e-163	2.19532e-163	-7.08289e-163	1.33153e-162	8.16232e-164	0
-2.7108e-163	5.36397e-163	-7.80696e-163	1.4922e-163	8.45508e-164	7.08287e-163	1.12761e-162	1.37438e-162	-3.62601e-163	1.35816e-163	-7.78587e-163	5.81028e-165	-5.91673e-163	3.49867e-163	6.0717e-163	-5.09918e-164	4.6375e-163	5.72689e-164	-1.08698e-162	8.29796e-163	1.11407e-162	1.38333e-162	-5.23322e-163	2.72945e-163	2.57051e-163	-1.14236e-163	2.19532e-163	-7.08289e-163	1.33153e-162	8.16232e-164	0
-2.7108e-163	5.36397e-163	-7.80696e-163	1.4922e-163	8.45508e-164	7.08287e-163	1.12761e-162	1.37438e-162	-3.62601e-163	1.35816e-163	-7.78587e-163	5.81028e-165	-5.91673e-163	3.49867e-163	6.0717e-163	-5.09918e-164	4.6375e-163	5.72689e-164	-1.08698e-162	8.29796e-163	1.11407e-162	1.38333e-162	-5.23322e-163	2.72945e-163	2.57051e-163	-1.14236e-163	2.19532e-163	-7.08289e-163	1.33153e-162	8.16232e-164	0
-2.7108e-163	5.36397e-163	-7.80696e-163	1.4922e-163	8.45508e-164	7.08287e-163	1.12761e-162	1.37438e-162	-3.62601e-163	1.35816e-163	-7.78587e-163	5.81028e-165	-5.91673e-163	3.49867e-163	6.0717e-163	-5.09918e-164	4.6375e-163	5.72689e-164	-1.08698e-162	8.29796e-163	1.11407e-162	1.38333e-162	-5.23322e-163	2.72945e-163	2.57051e-163	-1.14236e-163	2.19532e-163	-7.08289e-163	1.33153e-162	8.16232e-164	0
-2.7108e-163	5.36397e-163	-7.80696e-163	1.4922e-163	8.45508e-164	7.08287e-163	1.12761e-162	1.37438e-162	-3.62601e-163	1.35816e-163	-7.78587e-163	5.81028e-165	-5.91673e-163	3.49867e-163	6.0717e-163	-5.09918e-164	4.6375e-163	5.72689e-164	-1.08698e-162	8.29796e-163	1.11407e-162	1.38333e-162	-5.23322e-163	2.72945e-163	2.57051e-163	-1.14236e-163	2.19532e-163	-7.08289e-163	1.33153e-162	8.16232e-164	0
-2.7108e-163	5.36397e-163	-7.80696e-163	1.4922e-163	8.45508e-164	7.08287e-163	1.12761e-162	1.37438e-162	-3.62601e-163	1.35816e-163	-7.78587e-163	5.81028e-165	-5.91673e-163	3.49867e-163	6.0717e-163	-5.09918e-164	4.6375e-163	5.72689e-164	-1.08698e-162	8.29796e-163	1.11407e-162	1.38333e-162	-5.23322e-163	2.72945e-163	2.57051e-163	-1.14236e-163	2.19532e-163	-7.08289e-163	1.33153e-162	8.16232e-164	0
-2.7108e-163	5.36397e-163	-7.80696e-163	1.4922e-163	8.45508e-164	7.08287e-163	1.12761e-162	1.37438e-162	-3.62601e-163	1.35816e-163	-7.78587e-163	5.81028e-165	-5.91673e-163	3.49867e-163	6.0717e-163	-5.09918e-164	4.6375e-163	5.72689e-164	-1.08698e-162	8.29796e-163	1.11407e-162	1.38333e-162	-5.23322e-163	2.72945e-163	2.57051e-163	-1.14236e-163	2.19532e-163	-7.08289e-163	1.33153e-162	8.16232e-164	0
-2.7108e-163	5.36397e-163	-7.80696e-163	1.4922e-163	8.45508e-164	7.08287e-163	1.12761e-162	1.37438e-162	-3.62601e-163	1.35816e-163	-7.78587e-163	5.81028e-165	-5.91673e-163	3.49867e-163	6.0717e-163	-5.09918e-164	4.6375e-163	5.72689e-164	-1.08698e-162	8.29796e-163	1.11407e-162	1.38333e-162	-5.23322e-163	2.72945e-163	2.57051e-163	-1.14236e-163	2.19532e-163	-7.08289e-163	1.33153e-162	8.16232e-164	0
-2.7108e-163	5.36397e-163	-7.80696e-163	1.4922e-163	8.45508e-164	7.08287e-163	1.12761e-162	1.37438e-162	-3.62601e-163	1.35816e-163	-7.78587e-163	5.81028e-165	-5.91673e-163	3.49867e-163	6.0717e-163	-5.09918e-164	4.6375e-163	5.72689e-164	-1.08698e-162	8.29796e-163	1.11407e-162	1.38333e-162	-5.23322e-163	2.72945e-163	2.57051e-163	-1.14236e-163	2.19532e-163	-7.08289e-163	1.33153e-162	8.16232e-164	0
-2.7108e-163	5.36397e-163	-7.80696e-163	1.4922e-163	8.45508e-164	7.08287e-163	1.12761e-162	1.37438e-162	-3.62601e-163	1.35816e-163	-7.78587e-163	5.81028e-165	-5.91673e-163	3.49867e-163	6.0717e-163	-5.09918e-164	4.6375e-163	5.72689e-164	-1.08698e-162	8.29796e-163	1.11407e-162	1.38333e-162	-5.23322e-163	2.72945e-163	2.57051e-163	-1.14236e-163	2.19532e-163	-7.08289e-163	1.33153e-162	8.16232e-164	0
-2.7108e-163	5.36397e-163	-7.80696e-163	1.4922e-163	8.45508e-164	7.08287e-163	1.12761e-162	1.37438e-162	-3.62601e-163	1.35816e-163	-7.78587e-163	5.81028e-165	-5.91673e-163	3.49867e-163	6.0717e-163	-5.09918e-164	4.6375e-163	5.72689e-164	-1.08698e-162	8.29796e-163	1.11407e-162	1.38333e-162	-5.23322e-163	2.72945e-163	2.57051e-163	-1.14236e-163	2.19532e-163	-7.08289e-163	1.33153e-162	8.16232e-164	0
-2.7108e-163	5.36397e-163	-7.80696e-163	1.4922e-163	8.45508e-164	7.08287e-163	1.12761e-162	1.37438e-162	-3.62601e-163	1.35816e-163	-7.78587e-163	5.81028e-165	-5.91673e-163	3.49867e-163	6.0717e-163	-5.09918e-164	4.6375e-163	5.72689e-164	-1.08698e-162	8.29796e-163	1.11407e-162	1.38333e-162	-5.23322e-163	2.72945e-163	2.57051e-163	-1.14236e-163	2.19532e-163	-7.08289e-163	1.33153e-162	8.16232e-164	0
-2.7108e-163	5.36397e-163	-7.80696e-163	1.4922e-163	8.45508e-164	7.08287e-163	1.12761e-162	1.37438e-162	-3.62601e-163	1.35816e-163	-7.78587e-163	5.81028e-165	-5.91673e-163	3.49867e-163	6.0717e-163	-5.09918e-164	4.6375e-163	5.72689e-164	-1.08698e-162	8.29796e-163	1.11407e-162	1.38333e-162	-5.23322e-163	2.72945e-163	2.57051e-163	-1.14236e-163	2.19532e-163	-7.08289e-163	1.33153e-162	8.16232e-164	0
-2.7108e-163	5.36397e-163	-7.80696e-163	1.4922e-163	8.45508e-164	7.08287e-163	1.12761e-162	1.37438e-162	-3.62601e-163	1.35816e-163	-7.78587e-163	5.81028e-165	-5.91673e-163	3.49867e-163	6.0717e-163	-5.09918e-164	4.6375e-163	5.72689e-164	-1.08698e-162	8.29796e-163	1.11407e-162	1.38333e-162	-5.23322e-163	2.72945e-163	2.57051e-163	-1.14236e-163	2.19532e-163	-7.08289e-163	1.33153e-162	8.16232e-164	0
-2.7108e-163	5.36397e-163	-7.80696e-163	1.4922e-163	8.45508e-164	7.08287e-163	1.12761e-162	1.37438e-162	-3.62601e-163	1.35816e-163	-7.78587e-163	5.81028e-165	-5.91673e-163	3.49867e-163	6.0717e-163	-5.09918e-164	4.6375e-163	5.72689e-164	-1.08698e-162	8.29796e-163	1.11407e-162	1.38333e-162	-5.23322e-163	2.72945e-163	2.57051e-163	-1.14236e-163	2.19532e-163	-7.08289e-163	1.33153e-162	8.16232e-164	0
-2.7108e-163	5.36397e-163	-7.80696e-163	1.4922e-163	8.45508e-164	7.08287e-163	1.12761e-162	1.37438e-162	-3.62601e-163	1.35816e-163	-7.78587e-163	5.81028e-165	-5.91673e-163	3.49867e-163	6.0717e-163	-5.09918e-164	4.6375e-163	5.72689e-164	-1.08698e-162	8.29796e-163	1.11407e-162	1.38333e-162	-5.23322e-163	2.72945e-163	2.57051e-163	-1.14236e-163	2.19532e-163	-7.08289e-163	1.33153e-162	8.16232e-164	0
-2.7108e-163	5.36397e-163	-7.80696e-163	1.4922e-163	8.45508e-164	7.08287e-163	1.12761e-162	1.37438e-162	-3.62601e-163	1.35816e-163	-7.78587e-163	5.81028e-165	-5.91673e-163	3.49867e-163	6.0717e-163	-5.09918e-164	4.6375e-163	5.72689e-164	-1.08698e-162	8.29796e-163	1.11407e-162	1.38333e-162	-5.23322e-163	2.72945e-163	2.57051e-163	-1.14236e-163	2.19532e-163	-7.08289e-163	1.33153e-162	8.16232e-164	0
-2.7108e-163	5.36397e-163	-7.80696e-163	1.4922e-163	8.45508e-164	7.08287e-163	1.12761e-162	1.37438e-162	-3.62601e-163	1.35816e-163	-7.78587e-163	5.81028e-165	-5.91673e-163	3.49867e-163	6.0717e-163	-5.09918e-164	4.6375e-163	5.72689e-164	-1.08698e-162	8.29796e-163	1.11407e-162	1.38333e-162	-5.23322e-163	2.72945e-163	2.57051e-163	-1.14236e-163	2.19532e-163	-7.08289e-163	1.33153e-162	8.16232e-164	0
-2.7108e-163	5.36397e-163	-7.80696e-163	1.4922e-163	8.45508e-164	7.08287e-163	1.12761e-162	1.37438e-162	-3.62601e-163	1.35816e-163	-7.78587e-163	5.81028e-165	-5.91673e-163	3.49867e-163	6.0717e-163	-5.09918e-164	4.6375e-163	5.72689e-164	-1.08698e-162	8.29796e-163	1.11407e-162	1.38333e-162	-5.23322e-163	2.72945e-163	2.57051e-163	-1.14236e-163	2.19532e-163	-7.08289e-163	1.33153e-162	8.16232e-164	0
-2.7108e-163	5.36397e-163	-7.80696e-163	1.4922e-163	8.45508e-164	7.08287e-163	1.12761e-162	1.37438e-162	-3.62601e-163	1.35816e-163	-7.78587e-163	5.81028e-165	-5.91673e-163	3.49867e-163	6.0717e-163	-5.09918e-164	4.6375e-163	5.72689e-164	-1.08698e-162	8.29796e-163	1.11407e-162	1.38333e-162	-5.23322e-163	2.72945e-163	2.57051e-163	-1.14236e-163	2.19532e-163	-7.08289e-163	1.33153e-162	8.16232e-164	0
-2.7108e-163	5.36397e-163	-7.80696e-163	1.4922e-163	8.45508e-164	7.08287e-163	1.12761e-162	1.37438e-162	-3.62601e-163	1.35816e-163	-7.78587e-163	5.81028e-165	-5.91673e-163	3.49867e-163	6.0717e-163	-5.09918e-164	4.6375e-163	5.72689e-164	-1.08698e-162	8.29796e-163	1.11407e-162	1.38333e-162	-5.23322e-163	2.72945e-163	2.57051e-163	-1.14236e-163	2.19532e-163	-7.08289e-163	1.33153e-162	8.16232e-164	0
-2.7108e-163	5.36397e-163	-7.80696e-163	1.4922e-163	8.45508e-164	7.08287e-163	1.12761e-162	1.37438e-162	-3.62601e-163	1.35816e-163	-7.78587e-163	5.81028e-165	-5.91673e-163	3.49867e-163	6.0717e-163	-5.09918e-164	4.6375e-163	5.72689e-164	-1.08698e-162	8.29796e-163	1.11407e-162	1.38333e-162	-5.23322e-163	2.72945e-163	2.57051e-163	-1.14236e-163	2.19532e-163	-7.08289e-163	1.33153e-162	8.16232e-164	0
-2.7108e-163	5.36397e-163	-7.80696e-163	1.4922e-163	8.45508e-164	7.08287e-163	1.12761e-162	1.37438e-162	-3.62601e-163	1.35816e-163	-7.78587e-163	5.81028e-165	-5.91673e-163	3.49867e-163	6.0717e-163	-5.09918e-164	4.6375e-163	5.72689e-164	-1.08698e-162	8.29796e-163	1.11407e-162	1.38333e-162	-5.23322e-163	2.72945e-163	2.57051e-163	-1.14236e-163	2.19532e-163	-7.08289e-163	1.33153e-162	8.16232e-164	0
-2.7108e-163	5.36397e-163	-7.80696e-163	1.4922e-163	8.45508e-164	7.08287e-163	1.12761e-162	1.37438e-162	-3.62601e-163	1.35816e-163	-7.78587e-163	5.81028e-165	-5.91673e-163	3.49867e-163	6.0717e-163	-5.09918e-164	4.6375e-163	5.72689e-164	-1.08698e-162	8.29796e-163	1.11407e-162	1.38333e-162	-5.23322e-163	2.72945e-163	2.57051e-163	-1.14236e-163	2.19532e-163	-7.08289e-163	1.33153e-162	8.16232e-164	0
-2.7108e-163	5.36397e-163	-7.80696e-163	1.4922e-163	8.45508e-164	7.08287e-163	1.12761e-162	1.37438e-162	-3.62601e-163	1.35816e-163	-7.78587e-163	5.81028e-165	-5.91673e-163	3.49867e-163	6.0717e-163	-5.09918e-164	4.6375e-163	5.72689e-164	-1.08698e-162	8.29796e-163	1.11407e-162	1.38333e-162	-5.23322e-163	2.72945e-163	2.57051e-163	-1.14236e-163	2.19532e-163	-7.08289e-163	1.33153e-162	8.16232e-164	0
-2.7108e-163	5.36397e-163	-7.80696e-163	1.4922e-163	8.45508e-164	7.08287e-163	1.12761e-162	1.37438e-162	-3.62601e-163	1.35816e-163	-7.78587e-163	5.81028e-165	-5.91673e-163	3.49867e-163	6.0717e-163	-5.09918e-164	4.6375e-163	5.72689e-164	-1.08698e-162	8.29796e-163	1.11407e-162	1.38333e-162	-5.23322e-163	2.72945e-163	2.57051e-163	-1.14236e-163	2.19532e-163	-7.08289e-163	1.33153e-162	8.16232e-164	0
-2.7108e-163	5.36397e-163	-7.80696e-163	1.4922e-163	8.45508e-164	7.08287e-163	1.12761e-162	1.37438e-162	-3.62601e-163	1.35816e-163	-7.78587e-163	5.81028e-165	-5.91673e-163	3.49867e-163	6.0717e-163	-5.09918e-164	4.6375e-163	5.72689e-164	-1.08698e-162	8.29796e-163	1.11407e-162	1.38333e-162	-5.23322e-163	2.72945e-163	2.57051e-163	-1.14236e-163	2.19532e-163	-7.08289e-163	1.33153e-162	8.16232e-164	0
-2.7108e-163	5.36397e-163	-7.80696e-163	1.4922e-163	8.45508e-164	7.08287e-163	1.12761e-162	1.37438e-162	-3.62601e-163	1.35816e-163	-7.78587e-163	5.81028e-165	-5.91673e-163	3.49867e-163	6.0717e-163	-5.09918e-164	4.6375e-163	5.72689e-164	-1.08698e-162	8.29796e-163	1.11407e-162	1.38333e-162	-5.23322e-163	2.72945e-163	2.57051e-163	-1.14236e-163	2.19532e-163	-7.08289e-163	1.33153e-162	8.16232e-164	0
-2.7108e-163	5.36397e-163	-7.80696e-163	1.4922e-163	8.45508e-164	7.08287e-163	1.12761e-162	1.37438e-162	-3.62601e-163	1.35816e-163	-7.78587e-163	5.81028e-165	-5.91673e-163	3.49867e-163	6.0717e-163	-5.09918e-164	4.6375e-163	5.72689e-164	-1.08698e-162	8.29796e-163	1.11407e-162	1.38333e-162	-5.23322e-163	2.72945e-163	2.57051e-163	-1.14236e-163	2.19532e-163	-7.08289e-163	1.33153e-162	8.16232e-164	0
-2.7108e-163	5.36397e-163	-7.80696e-163	1.4922e-163	8.45508e-164	7.08287e-163	1.12761e-162	1.37438e-162	-3.62601e-163	1.35816e-163	-7.78587e-163	5.81028e-165	-5.91673e-163	3.49867e-163	6.0717e-163	-5.09918e-164	4.6375e-163	5.72689e-164	-1.08698e-162	8.29796e-163	1.11407e-162	1.38333e-162	-5.23322e-163	2.72945e-163	2.57051e-163	-1.14236e-163	2.19532e-163	-7.08289e-163	1.33153e-162	8.16232e-164	0
-2.7108e-163	5.36397e-163	-7.80696e-163	1.4922e-163	8.45508e-164	7.08287e-163	1.12761e-162	1.37438e-162	-3.62601e-163	1.35816e-163	-7.78587e-163	5.81028e-165	-5.91673e-163	3.49867e-163	6.0717e-163	-5.09918e-164	4.6375e-163	5.72689e-164	-1.08698e-162	8.29796e-163	1.11407e-162	1.38333e-162	-5.23322e-163	2.72945e-163	2.57051e-163	-1.14236e-163	2.19532e-163	-7.08289e-163	1.33153e-162	8.16232e-164	0
-2.7108e-163	5.36397e-163	-7.80696e-163	1.4922e-163	8.45508e-164	7.08287e-163	1.12761e-162	1.37438e-162	-3.62601e-163	1.35816e-163	-7.78587e-163	5.81028e-165	-5.91673e-163	3.49867e-163	6.0717e-163	-5.09918e-164	4.6375e-163	5.72689e-164	-1.08698e-162	8.29796e-163	1.11407e-162	1.38333e-162	-5.23322e-163	2.72945e-163	2.57051e-163	-1.14236e-163	2.19532e-163	-7.08289e-163	1.33153e-162	8.16232e-164	0
-2.7108e-163	5.36397e-163	-7.80696e-163	1.4922e-163	8.45508e-164	7.08287e-163	1.12761e-162	1.37438e-162	-3.62601e-163	1.35816e-163	-7.78587e-163	5.81028e-165	-5.91673e-163	3.49867e-163	6.0717e-163	-5.09918e-164	4.6375e-163	5.72689e-164	-1.08698e-162	8.29796e-163	1.11407e-162	1.38333e-162	-5.23322e-163	2.72945e-163	2.57051e-163	-1.14236e-163	2.19532e-163	-7.08289e-163	1.33153e-162	8.16232e-164	0
-2.7108e-163	5.36397e-163	-7.80696e-163	1.4922e-163	8.45508e-164	7.08287e-163	1.12761e-162	1.37438e-162	-3.62601e-163	1.35816e-163	-7.78587e-163	5.81028e-165	-5.91673e-163	3.49867e-163	6.0717e-163	-5.09918e-164	4.6375e-163	5.72689e-164	-1.08698e-162	8.29796e-163	1.11407e-162	1.38333e-162	-5.23322e-163	2.72945e-163	2.57051e-163	-1.14236e-163	2.19532e-163	-7.08289e-163	1.33153e-162	8.16232e-164	0
-2.7108e-163	5.36397e-163	-7.80696e-163	1.4922e-163	8.45508e-164	7.08287e-163	1.12761e-162	1.37438e-162	-3.62601e-163	1.35816e-163	-7.78587e-163	5.81028e-165	-5.91673e-163	3.49867e-163	6.0717e-163	-5.09918e-164	4.6375e-163	5.72689e-164	-1.08698e-162	8.29796e-163	1.11407e-162	1.38333e-162	-5.23322e-163	2.72945e-163	2.57051e-163	-1.14236e-163	2.19532e-163	-7.08289e-163	1.33153e-162	8.16232e-164	0
-2.7108e-163	5.36397e-163	-7.80696e-163	1.4922e-163	8.45508e-164	7.08287e-163	1.12761e-162	1.37438e-162	-3.62601e-163	1.35816e-163	-7.78587e-163	5.81028e-165	-5.91673e-163	3.49867e-163	6.0717e-163	-5.09918e-164	4.6375e-163	5.72689e-164	-1.08698e-162	8.29796e-163	1.11407e-162	1.38333e-162	-5.23322e-163	2.72945e-163	2.57051e-163	-1.14236e-163	2.19532e-163	-7.08289e-163	1.33153e-162	8.16232e-164	0
-2.7108e-163	5.36397e-163	-7.80696e-163	1.4922e-163	8.45508e-164	7.08287e-163	1.12761e-162	1.37438e-162	-3.62601e-163	1.35816e-163	-7.78587e-163	5.81028e-165	-5.91673e-163	3.49867e-163	6.0717e-163	-5.09918e-164	4.6375e-163	5.72689e-164	-1.08698e-162	8.29796e-163	1.11407e-162	1.38333e-162	-5.23322e-163	2.72945e-163	2.57051e-163	-1.14236e-163	2.19532e-163	-7.08289e-163	1.33153e-162	8.16232e-164	0
-2.7108e-163	5.36397e-163	-7.80696e-163	1.4922e-163	8.45508e-164	7.08287e-163	1.12761e-162	1.37438e-162	-3.62601e-163	1.35816e-163	-7.78587e-163	5.81028e-165	-5.91673e-163	3.49867e-163	6.0717e-163	-5.09918e-164	4.6375e-163	5.72689e-164	-1.08698e-162	8.29796e-163	1.11407e-162	1.38333e-162	-5.23322e-163	2.72945e-163	2.57051e-163	-1.14236e-163	2.19532e-163	-7.08289e-163	1.33153e-162	8.16232e-164	0
-2.7108e-163	5.36397e-163	-7.80696e-163	1.4922e-163	8.45508e-164	7.08287e-163	1.12761e-162	1.37438e-162	-3.62601e-163	1.35816e-163	-7.78587e-163	5.81028e-165	-5.91673e-163	3.49867e-163	6.0717e-163	-5.09918e-164	4.6375e-163	5.72689e-164	-1.08698e-162	8.29796e-163	1.11407e-162	1.38333e-162	-5.23322e-163	2.72945e-163	2.57051e-163	-1.14236e-163	2.19532e-163	-7.08289e-163	1.33153e-162	8.16232e-164	0
-2.7108e-163	5.36397e-163	-7.80696e-163	1.4922e-163	8.45508e-164	7.08287e-163	1.12761e-162	1.37438e-162	-3.62601e-163	1.35816e-163	-7.78587e-163	5.81028e-165	-5.91673e-163	3.49867e-163	6.0717e-163	-5.09918e-164	4.6375e-163	5.72689e-164	-1.08698e-162	8.29796e-163	1.11407e-162	1.38333e-162	-5.23322e-163	2.72945e-163	2.57051e-163	-1.14236e-163	2.19532e-163	-7.08289e-163	1.33153e-162	8.16232e-164	0
-2.7108e-163	5.36397e-163	-7.80696e-163	1.4922e-163	8.45508e-164	7.08287e-163	1.12761e-162	1.37438e-162	-3.62601e-163	1.35816e-163	-7.78587e-163	5.81028e-165	-5.91673e-163	3.49867e-163	6.0717e-163	-5.09918e-164	4.6375e-163	5.72689e-164	-1.08698e-162	8.29796e-163	1.11407e-162	1.38333e-162	-5.23322e-163	2.72945e-163	2.57051e-163	-1.14236e-163	2.19532e-163	-7.08289e-163	1.33153e-162	8.16232e-164	0
-2.7108e-163	5.36397e-163	-7.80696e-163	1.4922e-163	8.45508e-164	7.08287e-163	1.12761e-162	1.37438e-162	-3.62601e-163	1.35816e-163	-7.78587e-163	5.81028e-165	-5.91673e-163	3.49867e-163	6.0717e-163	-5.09918e-164	4.6375e-163	5.72689e-164	-1.08698e-162	8.29796e-163	1.11407e-162	1.38333e-162	-5.23322e-163	2.72945e-163	2.57051e-163	-1.14236e-163	2.19532e-163	-7.08289e-163	1.33153e-162	8.16232e-164	0
-2.7108e-163	5.36397e-163	-7.80696e-163	1.4922e-163	8.45508e-164	7.08287e-163	1.12761e-162	1.37438e-162	-3.62601e-163	1.35816e-163	-7.78587e-163	5.81028e-165	-5.91673e-163	3.49867e-163	6.0717e-163	-5.09918e-164	4.6375e-163	5.72689e-164	-1.08698e-162	8.29796e-163	1.11407e-162	1.38333e-162	-5.23322e-163	2.72945e-163	2.57051e-163	-1.14236e-163	2.19532e-163	-7.08289e-163	1.33153e-162	8.16232e-164	0
-2.7108e-163	5.36397e-163	-7.80696e-163	1.4922e-163	8.45508e-164	7.08287e-163	1.12761e-162	1.37438e-162	-3.62601e-163	1.35816e-163	-7.78587e-163	5.81028e-165	-5.91673e-163	3.49867e-163	6.0717e-163	-5.09918e-164	4.6375e-163	5.72689e-164	-1.08698e-162	8.29796e-163	1.11407e-162	1.38333e-162	-5.23322e-163	2.72945e-163	2.57051e-163	-1.14236e-163	2.19532e-163	-7.08289e-163	1.33153e-162	8.16232e-164	0
-2.7108e-163	5.36397e-163	-7.80696e-163	1.4922e-163	8.45508e-164	7.08287e-163	1.12761e-162	1.37438e-162	-3.62601e-163	1.35816e-163	-7.78587e-163	5.81028e-165	-5.91673e-163	3.49867e-163	6.0717e-163	-5.09918e-164	4.6375e-163	5.72689e-164	-1.08698e-162	8.29796e-163	1.11407e-162	1.38333e-162	-5.23322e-163	2.72945e-163	2.57051e-163	-1.14236e-163	2.19532e-163	-7.08289e-163	1.33153e-162	8.16232e-164	0
-2.7108e-163	5.36397e-163	-7.80696e-163	1.4922e-163	8.45508e-164	7.08287e-163	1.12761e-162	1.37438e-162	-3.62601e-163	1.35816e-163	-7.78587e-163	5.81028e-165	-5.91673e-163	3.49867e-163	6.0717e-163	-5.09918e-164	4.6375e-163	5.72689e-164	-1.08698e-162	8.29796e-163	1.11407e-162	1.38333e-162	-5.23322e-163	2.72945e-163	2.57051e-163	-1.14236e-163	2.19532e-163	-7.08289e-163	1.33153e-162	8.16232e-164	0
-2.7108e-163	5.36397e-163	-7.80696e-163	1.4922e-163	8.45508e-164	7.08287e-163	1.12761e-162	1.37438e-162	-3.62601e-163	1.35816e-163	-7.78587e-163	5.81028e-165	-5.91673e-163	3.49867e-163	6.0717e-163	-5.09918e-164	4.6375e-163	5.72689e-164	-1.08698e-162	8.29796e-163	1.11407e-162	1.38333e-162	-5.23322e-163	2.72945e-163	2.57051e-163	-1.14236e-163	2.19532e-163	-7.08289e-163	1.33153e-162	8.16232e-164	0
-2.7108e-163	5.36397e-163	-7.80696e-163	1.4922e-163	8.45508e-164	7.08287e-163	1.12761e-162	1.37438e-162	-3.62601e-163	1.35816e-163	-7.78587e-163	5.81028e-165	-5.91673e-163	3.49867e-163	6.0717e-163	-5.09918e-164	4.6375e-163	5.72689e-164	-1.08698e-162	8.29796e-163	1.11407e-162	1.38333e-162	-5.23322e-163	2.72945e-163	2.57051e-163	-1.14236e-163	2.19532e-163	-7.08289e-163	1.33153e-162	8.16232e-164	0
-2.7108e-163	5.36397e-163	-7.80696e-163	1.4922e-163	8.45508e-164	7.08287e-163	1.12761e-162	1.37438e-162	-3.62601e-163	1.35816e-163	-7.78587e-163	5.81028e-165	-5.91673e-163	3.49867e-163	6.0717e-163	-5.09918e-164	4.6375e-163	5.72689e-164	-1.08698e-162	8.29796e-163	1.11407e-162	1.38333e-162	-5.23322e-163	2.72945e-163	2.57051e-163	-1.14236e-163	2.19532e-163	-7.08289e-163	1.33153e-162	8.16232e-164	0
-2.7108e-163	5.36397e-163	-7.80696e-163	1.4922e-163	8.45508e-164	7.08287e-163	1.12761e-162	1.37438e-162	-3.62601e-163	1.35816e-163	-7.78587e-163	5.81028e-165	-5.91673e-163	3.49867e-163	6.0717e-163	-5.09918e-164	4.6375e-163	5.72689e-164	-1.08698e-162	8.29796e-163	1.11407e-162	1.38333e-162	-5.23322e-163	2.72945e-163	2.57051e-163	-1.14236e-163	2.19532e-163	-7.08289e-163	1.33153e-162	8.16232e-164	0
-2.7108e-163	5.36397e-163	-7.80696e-163	1.4922e-163	8.45508e-164	7.08287e-163	1.12761e-162	1.37438e-162	-3.62601e-163	1.35816e-163	-7.78587e-163	5.81028e-165	-5.91673e-163	3.49867e-163	6.0717e-163	-5.09918e-164	4.6375e-163	5.72689e-164	-1.08698e-162	8.29796e-163	1.11407e-162	1.38333e-162	-5.23322e-163	2.72945e-163	2.57051e-163	-1.14236e-163	2.19532e-163	-7.08289e-163	1.33153e-162	8.16232e-164	0
-2.7108e-163	5.36397e-163	-7.80696e-163	1.4922e-163	8.45508e-164	7.08287e-163	1.12761e-162	1.37438e-162	-3.62601e-163	1.35816e-163	-7.78587e-163	5.81028e-165	-5.91673e-163	3.49867e-163	6.0717e-163	-5.09918e-164	4.6375e-163	5.72689e-164	-1.08698e-162	8.29796e-163	1.11407e-162	1.38333e-162	-5.23322e-163	2.72945e-163	2.57051e-163	-1.14236e-163	2.19532e-163	-7.08289e-163	1.33153e-162	8.16232e-164	0
-2.7108e-163	5.36397e-163	-7.80696e-163	1.4922e-163	8.45508e-164	7.08287e-163	1.12761e-162	1.37438e-162	-3.62601e-163	1.35816e-163	-7.78587e-163	5.81028e-165	-5.91673e-163	3.49867e-163	6.0717e-163	-5.09918e-164	4.6375e-163	5.72689e-164	-1.08698e-162	8.29796e-163	1.11407e-162	1.38333e-162	-5.23322e-163	2.72945e-163	2.57051e-163	-1.14236e-163	2.19532e-163	-7.08289e-163	1.33153e-162	8.16232e-164	0
-2.7108e-163	5.36397e-163	-7.80696e-163	1.4922e-163	8.45508e-164	7.08287e-163	1.12761e-162	1.37438e-162	-3.62601e-163	1.35816e-163	-7.78587e-163	5.81028e-165	-5.91673e-163	3.49867e-163	6.0717e-163	-5.09918e-164	4.6375e-163	5.72689e-164	-1.08698e-162	8.29796e-163	1.11407e-162	1.38333e-162	-5.23322e-163	2.72945e-163	2.57051e-163	-1.14236e-163	2.19532e-163	-7.08289e-163	1.33153e-162	8.16232e-164	0
-2.7108e-163	5.36397e-163	-7.80696e-163	1.4922e-163	8.45508e-164	7.08287e-163	1.12761e-162	1.37438e-162	-3.62601e-163	1.35816e-163	-7.78587e-163	5.81028e-165	-5.91673e-163	3.49867e-163	6.0717e-163	-5.09918e-164	4.6375e-163	5.72689e-164	-1.08698e-162	8.29796e-163	1.11407e-162	1.38333e-162	-5.23322e-163	2.72945e-163	2.57051e-163	-1.14236e-163	2.19532e-163	-7.08289e-163	1.33153e-162	8.16232e-164	0
-2.7108e-163	5.36397e-163	-7.80696e-163	1.4922e-163	8.45508e-164	7.08287e-163	1.12761e-162	1.37438e-162	-3.62601e-163	1.35816e-163	-7.78587e-163	5.81028e-165	-5.91673e-163	3.49867e-163	6.0717e-163	-5.09918e-164	4.6375e-163	5.72689e-164	-1.08698e-162	8.29796e-163	1.11407e-162	1.38333e-162	-5.23322e-163	2.72945e-163	2.57051e-163	-1.14236e-163	2.19532e-163	-7.08289e-163	1.33153e-162	8.16232e-164	0
-2.7108e-163	5.36397e-163	-7.80696e-163	1.4922e-163	8.45508e-164	7.08287e-163	1.12761e-162	1.37438e-162	-3.62601e-163	1.35816e-163	-7.78587e-163	5.81028e-165	-5.91673e-163	3.49867e-163	6.0717e-163	-5.09918e-164	4.6375e-163	5.72689e-164	-1.08698e-162	8.29796e-163	1.11407e-162	1.38333e-162	-5.23322e-163	2.72945e-163	2.57051e-163	-1.14236e-163	2.19532e-163	-7.08289e-163	1.33153e-162	8.16232e-164	0
-2.7108e-163	5.36397e-163	-7.80696e-163	1.4922e-163	8.45508e-164	7.08287e-163	1.12761e-162	1.37438e-162	-3.62601e-163	1.35816e-163	-7.78587e-163	5.81028e-165	-5.91673e-163	3.49867e-163	6.0717e-163	-5.09918e-164	4.6375e-163	5.72689e-164	-1.08698e-162	8.29796e-163	1.11407e-162	1.38333e-162	-5.23322e-163	2.72945e-163	2.57051e-163	-1.14236e-163	2.19532e-163	-7.08289e-163	1.33153e-162	8.16232e-164	0
-2.7108e-163	5.36397e-163	-7.80696e-163	1.4922e-163	8.45508e-164	7.08287e-163	1.12761e-162	1.37438e-162	-3.62601e-163	1.35816e-163	-7.78587e-163	5.81028e-165	-5.91673e-163	3.49867e-163	6.0717e-163	-5.09918e-164	4.6375e-163	5.72689e-164	-1.08698e-162	8.29796e-163	1.11407e-162	1.38333e-162	-5.23322e-163	2.72945e-163	2.57051e-163	-1.14236e-163	2.19532e-163	-7.08289e-163	1.33153e-162	8.16232e-164	0
-2.7108e-163	5.36397e-163	-7.80696e-163	1.4922e-163	8.45508e-164	7.08287e-163	1.12761e-162	1.37438e-162	-3.62601e-163	1.35816e-163	-7.78587e-163	5.81028e-165	-5.91673e-163	3.49867e-163	6.0717e-163	-5.09918e-164	4.6375e-163	5.72689e-164	-1.08698e-162	8.29796e-163	1.11407e-162	1.38333e-162	-5.23322e-163	2.72945e-163	2.57051e-163	-1.14236e-163	2.19532e-163	-7.08289e-163	1.33153e-162	8.16232e-164	0
-2.7108e-163	5.36397e-163	-7.80696e-163	1.4922e-163	8.45508e-164	7.08287e-163	1.12761e-162	1.37438e-162	-3.62601e-163	1.35816e-163	-7.78587e-163	5.81028e-165	-5.91673e-163	3.49867e-163	6.0717e-163	-5.09918e-164	4.6375e-163	5.72689e-164	-1.08698e-162	8.29796e-163	1.11407e-162	1.38333e-162	-5.23322e-163	2.72945e-163	2.57051e-163	-1.14236e-163	2.19532e-163	-7.08289e-163	1.33153e-162	8.16232e-164	0
-2.7108e-163	5.36397e-163	-7.80696e-163	1.4922e-163	8.45508e-164	7.08287e-163	1.12761e-162	1.37438e-162	-3.62601e-163	1.35816e-163	-7.78587e-163	5.81028e-165	-5.91673e-163	3.49867e-163	6.0717e-163	-5.09918e-164	4.6375e-163	5.72689e-164	-1.08698e-162	8.29796e-163	1.11407e-162	1.38333e-162	-5.23322e-163	2.72945e-163	2.57051e-163	-1.14236e-163	2.19532e-163	-7.08289e-163	1.33153e-162	8.16232e-164	0
-2.7108e-163	5.36397e-163	-7.80696e-163	1.4922e-163	8.45508e-164	7.08287e-163	1.12761e-162	1.37438e-162	-3.62601e-163	1.35816e-163	-7.78587e-163	5.81028e-165	-5.91673e-163	3.49867e-163	6.0717e-163	-5.09918e-164	4.6375e-163	5.72689e-164	-1.08698e-162	8.29796e-163	1.11407e-162	1.38333e-162	-5.23322e-163	2.72945e-163	2.57051e-163	-1.14236e-163	2.19532e-163	-7.08289e-163	1.33153e-162	8.16232e-164	0
-2.7108e-163	5.36397e-163	-7.80696e-163	1.4922e-163	8.45508e-164	7.08287e-163	1.12761e-162	1.37438e-162	-3.62601e-163	1.35816e-163	-7.78587e-163	5.81028e-165	-5.91673e-163	3.49867e-163	6.0717e-163	-5.09918e-164	4.6375e-163	5.72689e-164	-1.08698e-162	8.29796e-163	1.11407e-162	1.38333e-162	-5.23322e-163	2.72945e-163	2.57051e-163	-1.14236e-163	2.19532e-163	-7.08289e-163	1.33153e-162	8.16232e-164	0
-2.7108e-163	5.36397e-163	-7.80696e-163	1.4922e-163	8.45508e-164	7.08287e-163	1.12761e-162	1.37438e-162	-3.62601e-163	1.35816e-163	-7.78587e-163	5.81028e-165	-5.91673e-163	3.49867e-163	6.0717e-163	-5.09918e-164	4.6375e-163	5.72689e-164	-1.08698e-162	8.29796e-163	1.11407e-162	1.38333e-162	-5.23322e-163	2.72945e-163	2.57051e-163	-1.14236e-163	2.19532e-163	-7.08289e-163	1.33153e-162	8.16232e-164	0
-2.7108e-163	5.36397e-163	-7.80696e-163	1.4922e-163	8.45508e-164	7.08287e-163	1.12761e-162	1.37438e-162	-3.62601e-163	1.35816e-163	-7.78587e-163	5.81028e-165	-5.91673e-163	3.49867e-163	6.0717e-163	-5.09918e-164	4.6375e-163	5.72689e-164	-1.08698e-162	8.29796e-163	1.11407e-162	1.38333e-162	-5.23322e-163	2.72945e-163	2.57051e-163	-1.14236e-163	2.19532e-163	-7.08289e-163	1.33153e-162	8.16232e-164	0
-2.7108e-163	5.36397e-163	-7.80696e-163	1.4922e-163	8.45508e-164	7.08287e-163	1.12761e-162	1.37438e-162	-3.62601e-163	1.35816e-163	-7.78587e-163	5.81028e-165	-5.91673e-163	3.49867e-163	6.0717e-163	-5.09918e-164	4.6375e-163	5.72689e-164	-1.08698e-162	8.29796e-163	1.11407e-162	1.38333e-162	-5.23322e-163	2.72945e-163	2.57051e-163	-1.14236e-163	2.19532e-163	-7.08289e-163	1.33153e-162	8.16232e-164	0
-2.7108e-163	5.36397e-163	-7.80696e-163	1.4922e-163	8.45508e-164	7.08287e-163	1.12761e-162	1.37438e-162	-3.62601e-163	1.35816e-163	-7.78587e-163	5.81028e-165	-5.91673e-163	3.49867e-163	6.0717e-163	-5.09918e-164	4.6375e-163	5.72689e-164	-1.08698e-162	8.29796e-163	1.11407e-162	1.38333e-162	-5.23322e-163	2.72945e-163	2.57051e-163	-1.14236e-163	2.19532e-163	-7.08289e-163	1.33153e-162	8.16232e-164	0
-2.7108e-163	5.36397e-163	-7.80696e-163	1.4922e-163	8.45508e-164	7.08287e-163	1.12761e-162	1.37438e-162	-3.62601e-163	1.35816e-163	-7.78587e-163	5.81028e-165	-5.91673e-163	3.49867e-163	6.0717e-163	-5.09918e-164	4.6375e-163	5.72689e-164	-1.08698e-162	8.29796e-163	1.11407e-162	1.38333e-162	-5.23322e-163	2.72945e-163	2.57051e-163	-1.14236e-163	2.19532e-163	-7.08289e-163	1.33153e-162	8.16232e-164	0
-2.7108e-163	5.36397e-163	-7.80696e-163	1.4922e-163	8.45508e-164	7.08287e-163	1.12761e-162	1.37438e-162	-3.62601e-163	1.35816e-163	-7.78587e-163	5.81028e-165	-5.91673e-163	3.49867e-163	6.0717e-163	-5.09918e-164	4.6375e-163	5.72689e-164	-1.08698e-162	8.29796e-163	1.11407e-162	1.38333e-162	-5.23322e-163	2.72945e-163	2.57051e-163	-1.14236e-163	2.19532e-163	-7.08289e-163	1.33153e-162	8.16232e-164	0
-2.7108e-163	5.36397e-163	-7.80696e-163	1.4922e-163	8.45508e-164	7.08287e-163	1.12761e-162	1.37438e-162	-3.62601e-163	1.35816e-163	-7.78587e-163	5.81028e-165	-5.91673e-163	3.49867e-163	6.0717e-163	-5.09918e-164	4.6375e-163	5.72689e-164	-1.08698e-162	8.29796e-163	1.11407e-162	1.38333e-162	-5.23322e-163	2.72945e-163	2.57051e-163	-1.14236e-163	2.19532e-163	-7.08289e-163	1.33153e-162	8.16232e-164	0
-2.7108e-163	5.36397e-163	-7.80696e-163	1.4922e-163	8.45508e-164	7.08287e-163	1.12761e-162	1.37438e-162	-3.62601e-163	1.35816e-163	-7.78587e-163	5.81028e-165	-5.91673e-163	3.49867e-163	6.0717e-163	-5.09918e-164	4.6375e-163	5.72689e-164	-1.08698e-162	8.29796e-163	1.11407e-162	1.38333e-162	-5.23322e-163	2.72945e-163	2.57051e-163	-1.14236e-163	2.19532e-163	-7.08289e-163	1.33153e-162	8.16232e-164	0
-2.7108e-163	5.36397e-163	-7.80696e-163	1.4922e-163	8.45508e-164	7.08287e-163	1.12761e-162	1.37438e-162	-3.62601e-163	1.35816e-163	-7.78587e-163	5.81028e-165	-5.91673e-163	3.49867e-163	6.0717e-163	-5.09918e-164	4.6375e-163	5.72689e-164	-1.08698e-162	8.29796e-163	1.11407e-162	1.38333e-162	-5.23322e-163	2.72945e-163	2.57051e-163	-1.14236e-163	2.19532e-163	-7.08289e-163	1.33153e-162	8.16232e-164	0
-2.7108e-163	5.36397e-163	-7.80696e-163	1.4922e-163	8.45508e-164	7.08287e-163	1.12761e-162	1.37438e-162	-3.62601e-163	1.35816e-163	-7.78587e-163	5.81028e-165	-5.91673e-163	3.49867e-163	6.0717e-163	-5.09918e-164	4.6375e-163	5.72689e-164	-1.08698e-162	8.29796e-163	1.11407e-162	1.38333e-162	-5.23322e-163	2.72945e-163	2.57051e-163	-1.14236e-163	2.19532e-163	-7.08289e-163	1.33153e-162	8.16232e-164	0
-2.7108e-163	5.36397e-163	-7.80696e-163	1.4922e-163	8.45508e-164	7.08287e-163	1.12761e-162	1.37438e-162	-3.62601e-163	1.35816e-163	-7.78587e-163	5.81028e-165	-5.91673e-163	3.49867e-163	6.0717e-163	-5.09918e-164	4.6375e-163	5.72689e-164	-1.08698e-162	8.29796e-163	1.11407e-162	1.38333e-162	-5.23322e-163	2.72945e-163	2.57051e-163	-1.14236e-163	2.19532e-163	-7.08289e-163	1.33153e-162	8.16232e-164	0
-2.7108e-163	5.36397e-163	-7.80696e-163	1.4922e-163	8.45508e-164	7.08287e-163	1.12761e-162	1.37438e-162	-3.62601e-163	1.35816e-163	-7.78587e-163	5.81028e-165	-5.91673e-163	3.49867e-163	6.0717e-163	-5.09918e-164	4.6375e-163	5.72689e-164	-1.08698e-162	8.29796e-163	1.11407e-162	1.38333e-162	-5.23322e-163	2.72945e-163	2.57051e-163	-1.14236e-163	2.19532e-163	-7.08289e-163	1.33153e-162	8.16232e-164	0
-2.7108e-163	5.36397e-163	-7.80696e-163	1.4922e-163	8.45508e-164	7.08287e-163	1.12761e-162	1.37438e-162	-3.62601e-163	1.35816e-163	-7.78587e-163	5.81028e-165	-5.91673e-163	3.49867e-163	6.0717e-163	-5.09918e-164	4.6375e-163	5.72689e-164	-1.08698e-162	8.29796e-163	1.11407e-162	1.38333e-162	-5.23322e-163	2.72945e-163	2.57051e-163	-1.14236e-163	2.19532e-163	-7.08289e-163	1.33153e-162	8.16232e-164	0
-2.7108e-163	5.36397e-163	-7.80696e-163	1.4922e-163	8.45508e-164	7.08287e-163	1.12761e-162	1.37438e-162	-3.62601e-163	1.35816e-163	-7.78587e-163	5.81028e-165	-5.91673e-163	3.49867e-163	6.0717e-163	-5.09918e-164	4.6375e-163	5.72689e-164	-1.08698e-162	8.29796e-163	1.11407e-162	1.38333e-162	-5.23322e-163	2.72945e-163	2.57051e-163	-1.14236e-163	2.19532e-163	-7.08289e-163	1.33153e-162	8.16232e-164	0
-2.7108e-163	5.36397e-163	-7.80696e-163	1.4922e-163	8.45508e-164	7.08287e-163	1.12761e-162	1.37438e-162	-3.62601e-163	1.35816e-163	-7.78587e-163	5.81028e-165	-5.91673e-163	3.49867e-163	6.0717e-163	-5.09918e-164	4.6375e-163	5.72689e-164	-1.08698e-162	8.29796e-163	1.11407e-162	1.38333e-162	-5.23322e-163	2.72945e-163	2.57051e-163	-1.14236e-163	2.19532e-163	-7.08289e-163	1.33153e-162	8.16232e-164	0
-2.7108e-163	5.36397e-163	-7.80696e-163	1.4922e-163	8.45508e-164	7.08287e-163	1.12761e-162	1.37438e-162	-3.62601e-163	1.35816e-163	-7.78587e-163	5.81028e-165	-5.91673e-163	3.49867e-163	6.0717e-163	-5.09918e-164	4.6375e-163	5.72689e-164	-1.08698e-162	8.29796e-163	1.11407e-162	1.38333e-162	-5.23322e-163	2.72945e-163	2.57051e-163	-1.14236e-163	2.19532e-163	-7.08289e-163	1.33153e-162	8.16232e-164	0
-2.7108e-163	5.36397e-163	-7.80696e-163	1.4922e-163	8.45508e-164	7.08287e-163	1.12761e-162	1.37438e-162	-3.62601e-163	1.35816e-163	-7.78587e-163	5.81028e-165	-5.91673e-163	3.49867e-163	6.0717e-163	-5.09918e-164	4.6375e-163	5.72689e-164	-1.08698e-162	8.29796e-163	1.11407e-162	1.38333e-162	-5.23322e-163	2.72945e-163	2.57051e-163	-1.14236e-163	2.19532e-163	-7.08289e-163	1.33153e-162	8.16232e-164	0
-2.7108e-163	5.36397e-163	-7.80696e-163	1.4922e-163	8.45508e-164	7.08287e-163	1.12761e-162	1.37438e-162	-3.62601e-163	1.35816e-163	-7.78587e-163	5.81028e-165	-5.91673e-163	3.49867e-163	6.0717e-163	-5.09918e-164	4.6375e-163	5.72689e-164	-1.08698e-162	8.29796e-163	1.11407e-162	1.38333e-162	-5.23322e-163	2.72945e-163	2.57051e-163	-1.14236e-163	2.19532e-163	-7.08289e-163	1.33153e-162	8.16232e-164	0
-2.7108e-163	5.36397e-163	-7.80696e-163	1.4922e-163	8.45508e-164	7.08287e-163	1.12761e-162	1.37438e-162	-3.62601e-163	1.35816e-163	-7.78587e-163	5.81028e-165	-5.91673e-163	3.49867e-163	6.0717e-163	-5.09918e-164	4.6375e-163	5.72689e-164	-1.08698e-162	8.29796e-163	1.11407e-162	1.38333e-162	-5.23322e-163	2.72945e-163	2.57051e-163	-1.14236e-163	2.19532e-163	-7.08289e-163	1.33153e-162	8.16232e-164	0
-2.7108e-163	5.36397e-163	-7.80696e-163	1.4922e-163	8.45508e-164	7.08287e-163	1.12761e-162	1.37438e-162	-3.62601e-163	1.35816e-163	-7.78587e-163	5.81028e-165	-5.91673e-163	3.49867e-163	6.0717e-163	-5.09918e-164	4.6375e-163	5.72689e-164	-1.08698e-162	8.29796e-163	1.11407e-162	1.38333e-162	-5.23322e-163	2.72945e-163	2.57051e-163	-1.14236e-163	2.19532e-163	-7.08289e-163	1.33153e-162	8.16232e-164	0
-2.7108e-163	5.36397e-163	-7.80696e-163	1.4922e-163	8.45508e-164	7.08287e-163	1.12761e-162	1.37438e-162	-3.62601e-163	1.35816e-163	-7.78587e-163	5.81028e-165	-5.91673e-163	3.49867e-163	6.0717e-163	-5.09918e-164	4.6375e-163	5.72689e-164	-1.08698e-162	8.29796e-163	1.11407e-162	1.38333e-162	-5.23322e-163	2.72945e-163	2.57051e-163	-1.14236e-163	2.19532e-163	-7.08289e-163	1.33153e-162	8.16232e-164	0
-2.7108e-163	5.36397e-163	-7.80696e-163	1.4922e-163	8.45508e-164	7.08287e-163	1.12761e-162	1.37438e-162	-3.62601e-163	1.35816e-163	-7.78587e-163	5.81028e-165	-5.91673e-163	3.49867e-163	6.0717e-163	-5.09918e-164	4.6375e-163	5.72689e-164	-1.08698e-162	8.29796e-163	1.11407e-162	1.38333e-162	-5.23322e-163	2.72945e-163	2.57051e-163	-1.14236e-163	2.19532e-163	-7.08289e-163	1.33153e-162	8.16232e-164	0
-2.7108e-163	5.36397e-163	-7.80696e-163	1.4922e-163	8.45508e-164	7.08287e-163	1.12761e-162	1.37438e-162	-3.62601e-163	1.35816e-163	-7.78587e-163	5.81028e-165	-5.91673e-163	3.49867e-163	6.0717e-163	-5.09918e-164	4.6375e-163	5.72689e-164	-1.08698e-162	8.29796e-163	1.11407e-162	1.38333e-162	-5.23322e-163	2.72945e-163	2.57051e-163	-1.14236e-163	2.19532e-163	-7.08289e-163	1.33153e-162	8.16232e-164	0
-2.7108e-163	5.36397e-163	-7.80696e-163	1.4922e-163	8.45508e-164	7.08287e-163	1.12761e-162	1.37438e-162	-3.62601e-163	1.35816e-163	-7.78587e-163	5.81028e-165	-5.91673e-163	3.49867e-163	6.0717e-163	-5.09918e-164	4.6375e-163	5.72689e-164	-1.08698e-162	8.29796e-163	1.11407e-162	1.38333e-162	-5.23322e-163	2.72945e-163	2.57051e-163	-1.14236e-163	2.19532e-163	-7.08289e-163	1.33153e-162	8.16232e-164	0
-2.7108e-163	5.36397e-163	-7.80696e-163	1.4922e-163	8.45508e-164	7.08287e-163	1.12761e-162	1.37438e-162	-3.62601e-163	1.35816e-163	-7.78587e-163	5.81028e-165	-5.91673e-163	3.49867e-163	6.0717e-163	-5.09918e-164	4.6375e-163	5.72689e-164	-1.08698e-162	8.29796e-163	1.11407e-162	1.38333e-162	-5.23322e-163	2.72945e-163	2.57051e-163	-1.14236e-163	2.19532e-163	-7.08289e-163	1.33153e-162	8.16232e-164	0
-2.7108e-163	5.36397e-163	-7.80696e-163	1.4922e-163	8.45508e-164	7.08287e-163	1.12761e-162	1.37438e-162	-3.62601e-163	1.35816e-163	-7.78587e-163	5.81028e-165	-5.91673e-163	3.49867e-163	6.0717e-163	-5.09918e-164	4.6375e-163	5.72689e-164	-1.08698e-162	8.29796e-163	1.11407e-162	1.38333e-162	-5.23322e-163	2.72945e-163	2.57051e-163	-1.14236e-163	2.19532e-163	-7.08289e-163	1.33153e-162	8.16232e-164	0
-2.7108e-163	5.36397e-163	-7.80696e-163	1.4922e-163	8.45508e-164	7.08287e-163	1.12761e-162	1.37438e-162	-3.62601e-163	1.35816e-163	-7.78587e-163	5.81028e-165	-5.91673e-163	3.49867e-163	6.0717e-163	-5.09918e-164	4.6375e-163	5.72689e-164	-1.08698e-162	8.29796e-163	1.11407e-162	1.38333e-162	-5.23322e-163	2.72945e-163	2.57051e-163	-1.14236e-163	2.19532e-163	-7.08289e-163	1.33153e-162	8.16232e-164	0
-2.7108e-163	5.36397e-163	-7.80696e-163	1.4922e-163	8.45508e-164	7.08287e-163	1.12761e-162	1.37438e-162	-3.62601e-163	1.35816e-163	-7.78587e-163	5.81028e-165	-5.91673e-163	3.49867e-163	6.0717e-163	-5.09918e-164	4.6375e-163	5.72689e-164	-1.08698e-162	8.29796e-163	1.11407e-162	1.38333e-162	-5.23322e-163	2.72945e-163	2.57051e-163	-1.14236e-163	2.19532e-163	-7.08289e-163	1.33153e-162	8.16232e-164	0
-2.7108e-163	5.36397e-163	-7.80696e-163	1.4922e-163	8.45508e-164	7.08287e-163	1.12761e-162	1.37438e-162	-3.62601e-163	1.35816e-163	-7.78587e-163	5.81028e-165	-5.91673e-163	3.49867e-163	6.0717e-163	-5.09918e-164	4.6375e-163	5.72689e-164	-1.08698e-162	8.29796e-163	1.11407e-162	1.38333e-162	-5.23322e-163	2.72945e-163	2.57051e-163	-1.14236e-163	2.19532e-163	-7.08289e-163	1.33153e-162	8.16232e-164	0
-2.7108e-163	5.36397e-163	-7.80696e-163	1.4922e-163	8.45508e-164	7.08287e-163	1.12761e-162	1.37438e-162	-3.62601e-163	1.35816e-163	-7.78587e-163	5.81028e-165	-5.91673e-163	3.49867e-163	6.0717e-163	-5.09918e-164	4.6375e-163	5.72689e-164	-1.08698e-162	8.29796e-163	1.11407e-162	1.38333e-162	-5.23322e-163	2.72945e-163	2.57051e-163	-1.14236e-163	2.19532e-163	-7.08289e-163	1.33153e-162	8.16232e-164	0
-2.7108e-163	5.36397e-163	-7.80696e-163	1.4922e-163	8.45508e-164	7.08287e-163	1.12761e-162	1.37438e-162	-3.62601e-163	1.35816e-163	-7.78587e-163	5.81028e-165	-5.91673e-163	3.49867e-163	6.0717e-163	-5.09918e-164	4.6375e-163	5.72689e-164	-1.08698e-162	8.29796e-163	1.11407e-162	1.38333e-162	-5.23322e-163	2.72945e-163	2.57051e-163	-1.14236e-163	2.19532e-163	-7.08289e-163	1.33153e-162	8.16232e-164	0
-2.7108e-163	5.36397e-163	-7.80696e-163	1.4922e-163	8.45508e-164	7.08287e-163	1.12761e-162	1.37438e-162	-3.62601e-163	1.35816e-163	-7.78587e-163	5.81028e-165	-5.91673e-163	3.49867e-163	6.0717e-163	-5.09918e-164	4.6375e-163	5.72689e-164	-1.08698e-162	8.29796e-163	1.11407e-162	1.38333e-162	-5.23322e-163	2.72945e-163	2.57051e-163	-1.14236e-163	2.19532e-163	-7.08289e-163	1.33153e-162	8.16232e-164	0
-2.7108e-163	5.36397e-163	-7.80696e-163	1.4922e-163	8.45508e-164	7.08287e-163	1.12761e-162	1.37438e-162	-3.62601e-163	1.35816e-163	-7.78587e-163	5.81028e-165	-5.91673e-163	3.49867e-163	6.0717e-163	-5.09918e-164	4.6375e-163	5.72689e-164	-1.08698e-162	8.29796e-163	1.11407e-162	1.38333e-162	-5.23322e-163	2.72945e-163	2.57051e-163	-1.14236e-163	2.19532e-163	-7.08289e-163	1.33153e-162	8.16232e-164	0
-2.7108e-163	5.36397e-163	-7.80696e-163	1.4922e-163	8.45508e-164	7.08287e-163	1.12761e-162	1.37438e-162	-3.62601e-163	1.35816e-163	-7.78587e-163	5.81028e-165	-5.91673e-163	3.49867e-163	6.0717e-163	-5.09918e-164	4.6375e-163	5.72689e-164	-1.08698e-162	8.29796e-163	1.11407e-162	1.38333e-162	-5.23322e-163	2.72945e-163	2.57051e-163	-1.14236e-163	2.19532e-163	-7.08289e-163	1.33153e-162	8.16232e-164	0
-2.7108e-163	5.36397e-163	-7.80696e-163	1.4922e-163	8.45508e-164	7.08287e-163	1.12761e-162	1.37438e-162	-3.62601e-163	1.35816e-163	-7.78587e-163	5.81028e-165	-5.91673e-163	3.49867e-163	6.0717e-163	-5.09918e-164	4.6375e-163	5.72689e-164	-1.08698e-162	8.29796e-163	1.11407e-162	1.38333e-162	-5.23322e-163	2.72945e-163	2.57051e-163	-1.14236e-163	2.19532e-163	-7.08289e-163	1.33153e-162	8.16232e-164	0
-2.7108e-163	5.36397e-163	-7.80696e-163	1.4922e-163	8.45508e-164	7.08287e-163	1.12761e-162	1.37438e-162	-3.62601e-163	1.35816e-163	-7.78587e-163	5.81028e-165	-5.91673e-163	3.49867e-163	6.0717e-163	-5.09918e-164	4.6375e-163	5.72689e-164	-1.08698e-162	8.29796e-163	1.11407e-162	1.38333e-162	-5.23322e-163	2.72945e-163	2.57051e-163	-1.14236e-163	2.19532e-163	-7.08289e-163	1.33153e-162	8.16232e-164	0
-2.7108e-163	5.36397e-163	-7.80696e-163	1.4922e-163	8.45508e-164	7.08287e-163	1.12761e-162	1.37438e-162	-3.62601e-163	1.35816e-163	-7.78587e-163	5.81028e-165	-5.91673e-163	3.49867e-163	6.0717e-163	-5.09918e-164	4.6375e-163	5.72689e-164	-1.08698e-162	8.29796e-163	1.11407e-162	1.38333e-162	-5.23322e-163	2.72945e-163	2.57051e-163	-1.14236e-163	2.19532e-163	-7.08289e-163	1.33153e-162	8.16232e-164	0
-2.7108e-163	5.36397e-163	-7.80696e-163	1.4922e-163	8.45508e-164	7.08287e-163	1.12761e-162	1.37438e-162	-3.62601e-163	1.35816e-163	-7.78587e-163	5.81028e-165	-5.91673e-163	3.49867e-163	6.0717e-163	-5.09918e-164	4.6375e-163	5.72689e-164	-1.08698e-162	8.29796e-163	1.11407e-162	1.38333e-162	-5.23322e-163	2.72945e-163	2.57051e-163	-1.14236e-163	2.19532e-163	-7.08289e-163	1.33153e-162	8.16232e-164	0
-2.7108e-163	5.36397e-163	-7.80696e-163	1.4922e-163	8.45508e-164	7.08287e-163	1.12761e-162	1.37438e-162	-3.62601e-163	1.35816e-163	-7.78587e-163	5.81028e-165	-5.91673e-163	3.49867e-163	6.0717e-163	-5.09918e-164	4.6375e-163	5.72689e-164	-1.08698e-162	8.29796e-163	1.11407e-162	1.38333e-162	-5.23322e-163	2.72945e-163	2.57051e-163	-1.14236e-163	2.19532e-163	-7.08289e-163	1.33153e-162	8.16232e-164	0
-2.7108e-163	5.36397e-163	-7.80696e-163	1.4922e-163	8.45508e-164	7.08287e-163	1.12761e-162	1.37438e-162	-3.62601e-163	1.35816e-163	-7.78587e-163	5.81028e-165	-5.91673e-163	3.49867e-163	6.0717e-163	-5.09918e-164	4.6375e-163	5.72689e-164	-1.08698e-162	8.29796e-163	1.11407e-162	1.38333e-162	-5.23322e-163	2.72945e-163	2.57051e-163	-1.14236e-163	2.19532e-163	-7.08289e-163	1.33153e-162	8.16232e-164	0
-2.7108e-163	5.36397e-163	-7.80696e-163	1.4922e-163	8.45508e-164	7.08287e-163	1.12761e-162	1.37438e-162	-3.62601e-163	1.35816e-163	-7.78587e-163	5.81028e-165	-5.91673e-163	3.49867e-163	6.0717e-163	-5.09918e-164	4.6375e-163	5.72689e-164	-1.08698e-162	8.29796e-163	1.11407e-162	1.38333e-162	-5.23322e-163	2.72945e-163	2.57051e-163	-1.14236e-163	2.19532e-163	-7.08289e-163	1.33153e-162	8.16232e-164	0
-2.7108e-163	5.36397e-163	-7.80696e-163	1.4922e-163	8.45508e-164	7.08287e-163	1.12761e-162	1.37438e-162	-3.62601e-163	1.35816e-163	-7.78587e-163	5.81028e-165	-5.91673e-163	3.49867e-163	6.0717e-163	-5.09918e-164	4.6375e-163	5.72689e-164	-1.08698e-162	8.29796e-163	1.11407e-162	1.38333e-162	-5.23322e-163	2.72945e-163	2.57051e-163	-1.14236e-163	2.19532e-163	-7.08289e-163	1.33153e-162	8.16232e-164	0
-2.7108e-163	5.36397e-163	-7.80696e-163	1.4922e-163	8.45508e-164	7.08287e-163	1.12761e-162	1.37438e-162	-3.62601e-163	1.35816e-163	-7.78587e-163	5.81028e-165	-5.91673e-163	3.49867e-163	6.0717e-163	-5.09918e-164	4.6375e-163	5.72689e-164	-1.08698e-162	8.29796e-163	1.11407e-162	1.38333e-162	-5.23322e-163	2.72945e-163	2.57051e-163	-1.14236e-163	2.19532e-163	-7.08289e-163	1.33153e-162	8.16232e-164	0
-2.7108e-163	5.36397e-163	-7.80696e-163	1.4922e-163	8.45508e-164	7.08287e-163	1.12761e-162	1.37438e-162	-3.62601e-163	1.35816e-163	-7.78587e-163	5.81028e-165	-5.91673e-163	3.49867e-163	6.0717e-163	-5.09918e-164	4.6375e-163	5.72689e-164	-1.08698e-162	8.29796e-163	1.11407e-162	1.38333e-162	-5.23322e-163	2.72945e-163	2.57051e-163	-1.14236e-163	2.19532e-163	-7.08289e-163	1.33153e-162	8.16232e-164	0
-2.7108e-163	5.36397e-163	-7.80696e-163	1.4922e-163	8.45508e-164	7.08287e-163	1.12761e-162	1.37438e-162	-3.62601e-163	1.35816e-163	-7.78587e-163	5.81028e-165	-5.91673e-163	3.49867e-163	6.0717e-163	-5.09918e-164	4.6375e-163	5.72689e-164	-1.08698e-162	8.29796e-163	1.11407e-162	1.38333e-162	-5.23322e-163	2.72945e-163	2.57051e-163	-1.14236e-163	2.19532e-163	-7.08289e-163	1.33153e-162	8.16232e-164	0
-2.7108e-163	5.36397e-163	-7.80696e-163	1.4922e-163	8.45508e-164	7.08287e-163	1.12761e-162	1.37438e-162	-3.62601e-163	1.35816e-163	-7.78587e-163	5.81028e-165	-5.91673e-163	3.49867e-163	6.0717e-163	-5.09918e-164	4.6375e-163	5.72689e-164	-1.08698e-162	8.29796e-163	1.11407e-162	1.38333e-162	-5.23322e-163	2.72945e-163	2.57051e-163	-1.14236e-163	2.19532e-163	-7.08289e-163	1.33153e-162	8.16232e-164	0
-2.7108e-163	5.36397e-163	-7.80696e-163	1.4922e-163	8.45508e-164	7.08287e-163	1.12761e-162	1.37438e-162	-3.62601e-163	1.35816e-163	-7.78587e-163	5.81028e-165	-5.91673e-163	3.49867e-163	6.0717e-163	-5.09918e-164	4.6375e-163	5.72689e-164	-1.08698e-162	8.29796e-163	1.11407e-162	1.38333e-162	-5.23322e-163	2.72945e-163	2.57051e-163	-1.14236e-163	2.19532e-163	-7.08289e-163	1.33153e-162	8.16232e-164	0
-2.7108e-163	5.36397e-163	-7.80696e-163	1.4922e-163	8.45508e-164	7.08287e-163	1.12761e-162	1.37438e-162	-3.62601e-163	1.35816e-163	-7.78587e-163	5.81028e-165	-5.91673e-163	3.49867e-163	6.0717e-163	-5.09918e-164	4.6375e-163	5.72689e-164	-1.08698e-162	8.29796e-163	1.11407e-162	1.38333e-162	-5.23322e-163	2.72945e-163	2.57051e-163	-1.14236e-163	2.19532e-163	-7.08289e-163	1.33153e-162	8.16232e-164	0
-2.7108e-163	5.36397e-163	-7.80696e-163	1.4922e-163	8.45508e-164	7.08287e-163	1.12761e-162	1.37438e-162	-3.62601e-163	1.35816e-163	-7.78587e-163	5.81028e-165	-5.91673e-163	3.49867e-163	6.0717e-163	-5.09918e-164	4.6375e-163	5.72689e-164	-1.08698e-162	8.29796e-163	1.11407e-162	1.38333e-162	-5.23322e-163	2.72945e-163	2.57051e-163	-1.14236e-163	2.19532e-163	-7.08289e-163	1.33153e-162	8.16232e-164	0
-2.7108e-163	5.36397e-163	-7.80696e-163	1.4922e-163	8.45508e-164	7.08287e-163	1.12761e-162	1.37438e-162	-3.62601e-163	1.35816e-163	-7.78587e-163	5.81028e-165	-5.91673e-163	3.49867e-163	6.0717e-163	-5.09918e-164	4.6375e-163	5.72689e-164	-1.08698e-162	8.29796e-163	1.11407e-162	1.38333e-162	-5.23322e-163	2.72945e-163	2.57051e-163	-1.14236e-163	2.19532e-163	-7.08289e-163	1.33153e-162	8.16232e-164	0
-2.7108e-163	5.36397e-163	-7.80696e-163	1.4922e-163	8.45508e-164	7.08287e-163	1.12761e-162	1.37438e-162	-3.62601e-163	1.35816e-163	-7.78587e-163	5.81028e-165	-5.91673e-163	3.49867e-163	6.0717e-163	-5.09918e-164	4.6375e-163	5.72689e-164	-1.08698e-162	8.29796e-163	1.11407e-162	1.38333e-162	-5.23322e-163	2.72945e-163	2.57051e-163	-1.14236e-163	2.19532e-163	-7.08289e-163	1.33153e-162	8.16232e-164	0
-2.7108e-163	5.36397e-163	-7.80696e-163	1.4922e-163	8.45508e-164	7.08287e-163	1.12761e-162	1.37438e-162	-3.62601e-163	1.35816e-163	-7.78587e-163	5.81028e-165	-5.91673e-163	3.49867e-163	6.0717e-163	-5.09918e-164	4.6375e-163	5.72689e-164	-1.08698e-162	8.29796e-163	1.11407e-162	1.38333e-162	-5.23322e-163	2.72945e-163	2.57051e-163	-1.14236e-163	2.19532e-163	-7.08289e-163	1.33153e-162	8.16232e-164	0
-2.7108e-163	5.36397e-163	-7.80696e-163	1.4922e-163	8.45508e-164	7.08287e-163	1.12761e-162	1.37438e-162	-3.62601e-163	1.35816e-163	-7.78587e-163	5.81028e-165	-5.91673e-163	3.49867e-163	6.0717e-163	-5.09918e-164	4.6375e-163	5.72689e-164	-1.08698e-162	8.29796e-163	1.11407e-162	1.38333e-162	-5.23322e-163	2.72945e-163	2.57051e-163	-1.14236e-163	2.19532e-163	-7.08289e-163	1.33153e-162	8.16232e-164	0
-2.7108e-163	5.36397e-163	-7.80696e-163	1.4922e-163	8.45508e-164	7.08287e-163	1.12761e-162	1.37438e-162	-3.62601e-163	1.35816e-163	-7.78587e-163	5.81028e-165	-5.91673e-163	3.49867e-163	6.0717e-163	-5.09918e-164	4.6375e-163	5.72689e-164	-1.08698e-162	8.29796e-163	1.11407e-162	1.38333e-162	-5.23322e-163	2.72945e-163	2.57051e-163	-1.14236e-163	2.19532e-163	-7.08289e-163	1.33153e-162	8.16232e-164	0
-2.7108e-163	5.36397e-163	-7.80696e-163	1.4922e-163	8.45508e-164	7.08287e-163	1.12761e-162	1.37438e-162	-3.62601e-163	1.35816e-163	-7.78587e-163	5.81028e-165	-5.91673e-163	3.49867e-163	6.0717e-163	-5.09918e-164	4.6375e-163	5.72689e-164	-1.08698e-162	8.29796e-163	1.11407e-162	1.38333e-162	-5.23322e-163	2.72945e-163	2.57051e-163	-1.14236e-163	2.19532e-163	-7.08289e-163	1.33153e-162	8.16232e-164	0
-2.7108e-163	5.36397e-163	-7.80696e-163	1.4922e-163	8.45508e-164	7.08287e-163	1.12761e-162	1.37438e-162	-3.62601e-163	1.35816e-163	-7.78587e-163	5.81028e-165	-5.91673e-163	3.49867e-163	6.0717e-163	-5.09918e-164	4.6375e-163	5.72689e-164	-1.08698e-162	8.29796e-163	1.11407e-162	1.38333e-162	-5.23322e-163	2.72945e-163	2.57051e-163	-1.14236e-163	2.19532e-163	-7.08289e-163	1.33153e-162	8.16232e-164	0
-2.7108e-163	5.36397e-163	-7.80696e-163	1.4922e-163	8.45508e-164	7.08287e-163	1.12761e-162	1.37438e-162	-3.62601e-163	1.35816e-163	-7.78587e-163	5.81028e-165	-5.91673e-163	3.49867e-163	6.0717e-163	-5.09918e-164	4.6375e-163	5.72689e-164	-1.08698e-162	8.29796e-163	1.11407e-162	1.38333e-162	-5.23322e-163	2.72945e-163	2.57051e-163	-1.14236e-163	2.19532e-163	-7.08289e-163	1.33153e-162	8.16232e-164	0
-2.7108e-163	5.36397e-163	-7.80696e-163	1.4922e-163	8.45508e-164	7.08287e-163	1.12761e-162	1.37438e-162	-3.62601e-163	1.35816e-163	-7.78587e-163	5.81028e-165	-5.91673e-163	3.49867e-163	6.0717e-163	-5.09918e-164	4.6375e-163	5.72689e-164	-1.08698e-162	8.29796e-163	1.11407e-162	1.38333e-162	-5.23322e-163	2.72945e-163	2.57051e-163	-1.14236e-163	2.19532e-163	-7.08289e-163	1.33153e-162	8.16232e-164	0
-2.7108e-163	5.36397e-163	-7.80696e-163	1.4922e-163	8.45508e-164	7.08287e-163	1.12761e-162	1.37438e-162	-3.62601e-163	1.35816e-163	-7.78587e-163	5.81028e-165	-5.91673e-163	3.49867e-163	6.0717e-163	-5.09918e-164	4.6375e-163	5.72689e-164	-1.08698e-162	8.29796e-163	1.11407e-162	1.38333e-162	-5.23322e-163	2.72945e-163	2.57051e-163	-1.14236e-163	2.19532e-163	-7.08289e-163	1.33153e-162	8.16232e-164	0
-2.7108e-163	5.36397e-163	-7.80696e-163	1.4922e-163	8.45508e-164	7.08287e-163	1.12761e-162	1.37438e-162	-3.62601e-163	1.35816e-163	-7.78587e-163	5.81028e-165	-5.91673e-163	3.49867e-163	6.0717e-163	-5.09918e-164	4.6375e-163	5.72689e-164	-1.08698e-162	8.29796e-163	1.11407e-162	1.38333e-162	-5.23322e-163	2.72945e-163	2.57051e-163	-1.14236e-163	2.19532e-163	-7.08289e-163	1.33153e-162	8.16232e-164	0
-2.7108e-163	5.36397e-163	-7.80696e-163	1.4922e-163	8.45508e-164	7.08287e-163	1.12761e-162	1.37438e-162	-3.62601e-163	1.35816e-163	-7.78587e-163	5.81028e-165	-5.91673e-163	3.49867e-163	6.0717e-163	-5.09918e-164	4.6375e-163	5.72689e-164	-1.08698e-162	8.29796e-163	1.11407e-162	1.38333e-162	-5.23322e-163	2.72945e-163	2.57051e-163	-1.14236e-163	2.19532e-163	-7.08289e-163	1.33153e-162	8.16232e-164	0
-2.7108e-163	5.36397e-163	-7.80696e-163	1.4922e-163	8.45508e-164	7.08287e-163	1.12761e-162	1.37438e-162	-3.62601e-163	1.35816e-163	-7.78587e-163	5.81028e-165	-5.91673e-163	3.49867e-163	6.0717e-163	-5.09918e-164	4.6375e-163	5.72689e-164	-1.08698e-162	8.29796e-163	1.11407e-162	1.38333e-162	-5.23322e-163	2.72945e-163	2.57051e-163	-1.14236e-163	2.19532e-163	-7.08289e-163	1.33153e-162	8.16232e-164	0
-2.7108e-163	5.36397e-163	-7.80696e-163	1.4922e-163	8.45508e-164	7.08287e-163	1.12761e-162	1.37438e-162	-3.62601e-163	1.35816e-163	-7.78587e-163	5.81028e-165	-5.91673e-163	3.49867e-163	6.0717e-163	-5.09918e-164	4.6375e-163	5.72689e-164	-1.08698e-162	8.29796e-163	1.11407e-162	1.38333e-162	-5.23322e-163	2.72945e-163	2.57051e-163	-1.14236e-163	2.19532e-163	-7.08289e-163	1.33153e-162	8.16232e-164	0
-2.7108e-163	5.36397e-163	-7.80696e-163	1.4922e-163	8.45508e-164	7.08287e-163	1.12761e-162	1.37438e-162	-3.62601e-163	1.35816e-163	-7.78587e-163	5.81028e-165	-5.91673e-163	3.49867e-163	6.0717e-163	-5.09918e-164	4.6375e-163	5.72689e-164	-1.08698e-162	8.29796e-163	1.11407e-162	1.38333e-162	-5.23322e-163	2.72945e-163	2.57051e-163	-1.14236e-163	2.19532e-163	-7.08289e-163	1.33153e-162	8.16232e-164	0
-2.7108e-163	5.36397e-163	-7.80696e-163	1.4922e-163	8.45508e-164	7.08287e-163	1.12761e-162	1.37438e-162	-3.62601e-163	1.35816e-163	-7.78587e-163	5.81028e-165	-5.91673e-163	3.49867e-163	6.0717e-163	-5.09918e-164	4.6375e-163	5.72689e-164	-1.08698e-162	8.29796e-163	1.11407e-162	1.38333e-162	-5.23322e-163	2.72945e-163	2.57051e-163	-1.14236e-163	2.19532e-163	-7.08289e-163	1.33153e-162	8.16232e-164	0
-2.7108e-163	5.36397e-163	-7.80696e-163	1.4922e-163	8.45508e-164	7.08287e-163	1.12761e-162	1.37438e-162	-3.62601e-163	1.35816e-163	-7.78587e-163	5.81028e-165	-5.91673e-163	3.49867e-163	6.0717e-163	-5.09918e-164	4.6375e-163	5.72689e-164	-1.08698e-162	8.29796e-163	1.11407e-162	1.38333e-162	-5.23322e-163	2.72945e-163	2.57051e-163	-1.14236e-163	2.19532e-163	-7.08289e-163	1.33153e-162	8.16232e-164	0
-2.7108e-163	5.36397e-163	-7.80696e-163	1.4922e-163	8.45508e-164	7.08287e-163	1.12761e-162	1.37438e-162	-3.62601e-163	1.35816e-163	-7.78587e-163	5.81028e-165	-5.91673e-163	3.49867e-163	6.0717e-163	-5.09918e-164	4.6375e-163	5.72689e-164	-1.08698e-162	8.29796e-163	1.11407e-162	1.38333e-162	-5.23322e-163	2.72945e-163	2.57051e-163	-1.14236e-163	2.19532e-163	-7.08289e-163	1.33153e-162	8.16232e-164	0
-2.7108e-163	5.36397e-163	-7.80696e-163	1.4922e-163	8.45508e-164	7.08287e-163	1.12761e-162	1.37438e-162	-3.62601e-163	1.35816e-163	-7.78587e-163	5.81028e-165	-5.91673e-163	3.49867e-163	6.0717e-163	-5.09918e-164	4.6375e-163	5.72689e-164	-1.08698e-162	8.29796e-163	1.11407e-162	1.38333e-162	-5.23322e-163	2.72945e-163	2.57051e-163	-1.14236e-163	2.19532e-163	-7.08289e-163	1.33153e-162	8.16232e-164	0
-2.7108e-163	5.36397e-163	-7.80696e-163	1.4922e-163	8.45508e-164	7.08287e-163	1.12761e-162	1.37438e-162	-3.62601e-163	1.35816e-163	-7.78587e-163	5.81028e-165	-5.91673e-163	3.49867e-163	6.0717e-163	-5.09918e-164	4.6375e-163	5.72689e-164	-1.08698e-162	8.29796e-163	1.11407e-162	1.38333e-162	-5.23322e-163	2.72945e-163	2.57051e-163	-1.14236e-163	2.19532e-163	-7.08289e-163	1.33153e-162	8.16232e-164	0
-2.7108e-163	5.36397e-163	-7.80696e-163	1.4922e-163	8.45508e-164	7.08287e-163	1.12761e-162	1.37438e-162	-3.62601e-163	1.35816e-163	-7.78587e-163	5.81028e-165	-5.91673e-163	3.49867e-163	6.0717e-163	-5.09918e-164	4.6375e-163	5.72689e-164	-1.08698e-162	8.29796e-163	1.11407e-162	1.38333e-162	-5.23322e-163	2.72945e-163	2.57051e-163	-1.14236e-163	2.19532e-163	-7.08289e-163	1.33153e-162	8.16232e-164	0
-2.7108e-163	5.36397e-163	-7.80696e-163	1.4922e-163	8.45508e-164	7.08287e-163	1.12761e-162	1.37438e-162	-3.62601e-163	1.35816e-163	-7.78587e-163	5.81028e-165	-5.91673e-163	3.49867e-163	6.0717e-163	-5.09918e-164	4.6375e-163	5.72689e-164	-1.08698e-162	8.29796e-163	1.11407e-162	1.38333e-162	-5.23322e-163	2.72945e-163	2.57051e-163	-1.14236e-163	2.19532e-163	-7.08289e-163	1.33153e-162	8.16232e-164	0
-2.7108e-163	5.36397e-163	-7.80696e-163	1.4922e-163	8.45508e-164	7.08287e-163	1.12761e-162	1.37438e-162	-3.62601e-163	1.35816e-163	-7.78587e-163	5.81028e-165	-5.91673e-163	3.49867e-163	6.0717e-163	-5.09918e-164	4.6375e-163	5.72689e-164	-1.08698e-162	8.29796e-163	1.11407e-162	1.38333e-162	-5.23322e-163	2.72945e-163	2.57051e-163	-1.14236e-163	2.19532e-163	-7.08289e-163	1.33153e-162	8.16232e-164	0
-2.7108e-163	5.36397e-163	-7.80696e-163	1.4922e-163	8.45508e-164	7.08287e-163	1.12761e-162	1.37438e-162	-3.62601e-163	1.35816e-163	-7.78587e-163	5.81028e-165	-5.91673e-163	3.49867e-163	6.0717e-163	-5.09918e-164	4.6375e-163	5.72689e-164	-1.08698e-162	8.29796e-163	1.11407e-162	1.38333e-162	-5.23322e-163	2.72945e-163	2.57051e-163	-1.14236e-163	2.19532e-163	-7.08289e-163	1.33153e-162	8.16232e-164	0
-2.7108e-163	5.36397e-163	-7.80696e-163	1.4922e-163	8.45508e-164	7.08287e-163	1.12761e-162	1.37438e-162	-3.62601e-163	1.35816e-163	-7.78587e-163	5.81028e-165	-5.91673e-163	3.49867e-163	6.0717e-163	-5.09918e-164	4.6375e-163	5.72689e-164	-1.08698e-162	8.29796e-163	1.11407e-162	1.38333e-162	-5.23322e-163	2.72945e-163	2.57051e-163	-1.14236e-163	2.19532e-163	-7.08289e-163	1.33153e-162	8.16232e-164	0
-2.7108e-163	5.36397e-163	-7.80696e-163	1.4922e-163	8.45508e-164	7.08287e-163	1.12761e-162	1.37438e-162	-3.62601e-163	1.35816e-163	-7.78587e-163	5.81028e-165	-5.91673e-163	3.49867e-163	6.0717e-163	-5.09918e-164	4.6375e-163	5.72689e-164	-1.08698e-162	8.29796e-163	1.11407e-162	1.38333e-162	-5.23322e-163	2.72945e-163	2.57051e-163	-1.14236e-163	2.19532e-163	-7.08289e-163	1.33153e-162	8.16232e-164	0
-2.7108e-163	5.36397e-163	-7.80696e-163	1.4922e-163	8.45508e-164	7.08287e-163	1.12761e-162	1.37438e-162	-3.62601e-163	1.35816e-163	-7.78587e-163	5.81028e-165	-5.91673e-163	3.49867e-163	6.0717e-163	-5.09918e-164	4.6375e-163	5.72689e-164	-1.08698e-162	8.29796e-163	1.11407e-162	1.38333e-162	-5.23322e-163	2.72945e-163	2.57051e-163	-1.14236e-163	2.19532e-163	-7.08289e-163	1.33153e-162	8.16232e-164	0
-2.7108e-163	5.36397e-163	-7.80696e-163	1.4922e-163	8.45508e-164	7.08287e-163	1.12761e-162	1.37438e-162	-3.62601e-163	1.35816e-163	-7.78587e-163	5.81028e-165	-5.91673e-163	3.49867e-163	6.0717e-163	-5.09918e-164	4.6375e-163	5.72689e-164	-1.08698e-162	8.29796e-163	1.11407e-162	1.38333e-162	-5.23322e-163	2.72945e-163	2.57051e-163	-1.14236e-163	2.19532e-163	-7.08289e-163	1.33153e-162	8.16232e-164	0
-2.7108e-163	5.36397e-163	-7.80696e-163	1.4922e-163	8.45508e-164	7.08287e-163	1.12761e-162	1.37438e-162	-3.62601e-163	1.35816e-163	-7.78587e-163	5.81028e-165	-5.91673e-163	3.49867e-163	6.0717e-163	-5.09918e-164	4.6375e-163	5.72689e-164	-1.08698e-162	8.29796e-163	1.11407e-162	1.38333e-162	-5.23322e-163	2.72945e-163	2.57051e-163	-1.14236e-163	2.19532e-163	-7.08289e-163	1.33153e-162	8.16232e-164	0
-2.7108e-163	5.36397e-163	-7.80696e-163	1.4922e-163	8.45508e-164	7.08287e-163	1.12761e-162	1.37438e-162	-3.62601e-163	1.35816e-163	-7.78587e-163	5.81028e-165	-5.91673e-163	3.49867e-163	6.0717e-163	-5.09918e-164	4.6375e-163	5.72689e-164	-1.08698e-162	8.29796e-163	1.11407e-162	1.38333e-162	-5.23322e-163	2.72945e-163	2.57051e-163	-1.14236e-163	2.19532e-163	-7.08289e-163	1.33153e-162	8.16232e-164	0
-2.7108e-163	5.36397e-163	-7.80696e-163	1.4922e-163	8.45508e-164	7.08287e-163	1.12761e-162	1.37438e-162	-3.62601e-163	1.35816e-163	-7.78587e-163	5.81028e-165	-5.91673e-163	3.49867e-163	6.0717e-163	-5.09918e-164	4.6375e-163	5.72689e-164	-1.08698e-162	8.29796e-163	1.11407e-162	1.38333e-162	-5.23322e-163	2.72945e-163	2.57051e-163	-1.14236e-163	2.19532e-163	-7.08289e-163	1.33153e-162	8.16232e-164	0
-2.7108e-163	5.36397e-163	-7.80696e-163	1.4922e-163	8.45508e-164	7.08287e-163	1.12761e-162	1.37438e-162	-3.62601e-163	1.35816e-163	-7.78587e-163	5.81028e-165	-5.91673e-163	3.49867e-163	6.0717e-163	-5.09918e-164	4.6375e-163	5.72689e-164	-1.08698e-162	8.29796e-163	1.11407e-162	1.38333e-162	-5.23322e-163	2.72945e-163	2.57051e-163	-1.14236e-163	2.19532e-163	-7.08289e-163	1.33153e-162	8.16232e-164	0
-2.7108e-163	5.36397e-163	-7.80696e-163	1.4922e-163	8.45508e-164	7.08287e-163	1.12761e-162	1.37438e-162	-3.62601e-163	1.35816e-163	-7.78587e-163	5.81028e-165	-5.91673e-163	3.49867e-163	6.0717e-163	-5.09918e-164	4.6375e-163	5.72689e-164	-1.08698e-162	8.29796e-163	1.11407e-162	1.38333e-162	-5.23322e-163	2.72945e-163	2.57051e-163	-1.14236e-163	2.19532e-163	-7.08289e-163	1.33153e-162	8.16232e-164	0
-2.7108e-163	5.36397e-163	-7.80696e-163	1.4922e-163	8.45508e-164	7.08287e-163	1.12761e-162	1.37438e-162	-3.62601e-163	1.35816e-163	-7.78587e-163	5.81028e-165	-5.91673e-163	3.49867e-163	6.0717e-163	-5.09918e-164	4.6375e-163	5.72689e-164	-1.08698e-162	8.29796e-163	1.11407e-162	1.38333e-162	-5.23322e-163	2.72945e-163	2.57051e-163	-1.14236e-163	2.19532e-163	-7.08289e-163	1.33153e-162	8.16232e-164	0
-2.7108e-163	5.36397e-163	-7.80696e-163	1.4922e-163	8.45508e-164	7.08287e-163	1.12761e-162	1.37438e-162	-3.62601e-163	1.35816e-163	-7.78587e-163	5.81028e-165	-5.91673e-163	3.49867e-163	6.0717e-163	-5.09918e-164	4.6375e-163	5.72689e-164	-1.08698e-162	8.29796e-163	1.11407e-162	1.38333e-162	-5.23322e-163	2.72945e-163	2.57051e-163	-1.14236e-163	2.19532e-163	-7.08289e-163	1.33153e-162	8.16232e-164	0
-2.7108e-163	5.36397e-163	-7.80696e-163	1.4922e-163	8.45508e-164	7.08287e-163	1.12761e-162	1.37438e-162	-3.62601e-163	1.35816e-163	-7.78587e-163	5.81028e-165	-5.91673e-163	3.49867e-163	6.0717e-163	-5.09918e-164	4.6375e-163	5.72689e-164	-1.08698e-162	8.29796e-163	1.11407e-162	1.38333e-162	-5.23322e-163	2.72945e-163	2.57051e-163	-1.14236e-163	2.19532e-163	-7.08289e-163	1.33153e-162	8.16232e-164	0
-2.7108e-163	5.36397e-163	-7.80696e-163	1.4922e-163	8.45508e-164	7.08287e-163	1.12761e-162	1.37438e-162	-3.62601e-163	1.35816e-163	-7.78587e-163	5.81028e-165	-5.91673e-163	3.49867e-163	6.0717e-163	-5.09918e-164	4.6375e-163	5.72689e-164	-1.08698e-162	8.29796e-163	1.11407e-162	1.38333e-162	-5.23322e-163	2.72945e-163	2.57051e-163	-1.14236e-163	2.19532e-163	-7.08289e-163	1.33153e-162	8.16232e-164	0
-2.7108e-163	5.36397e-163	-7.80696e-163	1.4922e-163	8.45508e-164	7.08287e-163	1.12761e-162	1.37438e-162	-3.62601e-163	1.35816e-163	-7.78587e-163	5.81028e-165	-5.91673e-163	3.49867e-163	6.0717e-163	-5.09918e-164	4.6375e-163	5.72689e-164	-1.08698e-162	8.29796e-163	1.11407e-162	1.38333e-162	-5.23322e-163	2.72945e-163	2.57051e-163	-1.14236e-163	2.19532e-163	-7.08289e-163	1.33153e-162	8.16232e-164	0
-2.7108e-163	5.36397e-163	-7.80696e-163	1.4922e-163	8.45508e-164	7.08287e-163	1.12761e-162	1.37438e-162	-3.62601e-163	1.35816e-163	-7.78587e-163	5.81028e-165	-5.91673e-163	3.49867e-163	6.0717e-163	-5.09918e-164	4.6375e-163	5.72689e-164	-1.08698e-162	8.29796e-163	1.11407e-162	1.38333e-162	-5.23322e-163	2.72945e-163	2.57051e-163	-1.14236e-163	2.19532e-163	-7.08289e-163	1.33153e-162	8.16232e-164	0
-2.7108e-163	5.36397e-163	-7.80696e-163	1.4922e-163	8.45508e-164	7.08287e-163	1.12761e-162	1.37438e-162	-3.62601e-163	1.35816e-163	-7.78587e-163	5.81028e-165	-5.91673e-163	3.49867e-163	6.0717e-163	-5.09918e-164	4.6375e-163	5.72689e-164	-1.08698e-162	8.29796e-163	1.11407e-162	1.38333e-162	-5.23322e-163	2.72945e-163	2.57051e-163	-1.14236e-163	2.19532e-163	-7.08289e-163	1.33153e-162	8.16232e-164	0
-2.7108e-163	5.36397e-163	-7.80696e-163	1.4922e-163	8.45508e-164	7.08287e-163	1.12761e-162	1.37438e-162	-3.62601e-163	1.35816e-163	-7.78587e-163	5.81028e-165	-5.91673e-163	3.49867e-163	6.0717e-163	-5.09918e-164	4.6375e-163	5.72689e-164	-1.08698e-162	8.29796e-163	1.11407e-162	1.38333e-162	-5.23322e-163	2.72945e-163	2.57051e-163	-1.14236e-163	2.19532e-163	-7.08289e-163	1.33153e-162	8.16232e-164	0
-2.7108e-163	5.36397e-163	-7.80696e-163	1.4922e-163	8.45508e-164	7.08287e-163	1.12761e-162	1.37438e-162	-3.62601e-163	1.35816e-163	-7.78587e-163	5.81028e-165	-5.91673e-163	3.49867e-163	6.0717e-163	-5.09918e-164	4.6375e-163	5.72689e-164	-1.08698e-162	8.29796e-163	1.11407e-162	1.38333e-162	-5.23322e-163	2.72945e-163	2.57051e-163	-1.14236e-163	2.19532e-163	-7.08289e-163	1.33153e-162	8.16232e-164	0
-2.7108e-163	5.36397e-163	-7.80696e-163	1.4922e-163	8.45508e-164	7.08287e-163	1.12761e-162	1.37438e-162	-3.62601e-163	1.35816e-163	-7.78587e-163	5.81028e-165	-5.91673e-163	3.49867e-163	6.0717e-163	-5.09918e-164	4.6375e-163	5.72689e-164	-1.08698e-162	8.29796e-163	1.11407e-162	1.38333e-162	-5.23322e-163	2.72945e-163	2.57051e-163	-1.14236e-163	2.19532e-163	-7.08289e-163	1.33153e-162	8.16232e-164	0
-2.7108e-163	5.36397e-163	-7.80696e-163	1.4922e-163	8.45508e-164	7.08287e-163	1.12761e-162	1.37438e-162	-3.62601e-163	1.35816e-163	-7.78587e-163	5.81028e-165	-5.91673e-163	3.49867e-163	6.0717e-163	-5.09918e-164	4.6375e-163	5.72689e-164	-1.08698e-162	8.29796e-163	1.11407e-162	1.38333e-162	-5.23322e-163	2.72945e-163	2.57051e-163	-1.14236e-163	2.19532e-163	-7.08289e-163	1.33153e-162	8.16232e-164	0
-2.7108e-163	5.36397e-163	-7.80696e-163	1.4922e-163	8.45508e-164	7.08287e-163	1.12761e-162	1.37438e-162	-3.62601e-163	1.35816e-163	-7.78587e-163	5.81028e-165	-5.91673e-163	3.49867e-163	6.0717e-163	-5.09918e-164	4.6375e-163	5.72689e-164	-1.08698e-162	8.29796e-163	1.11407e-162	1.38333e-162	-5.23322e-163	2.72945e-163	2.57051e-163	-1.14236e-163	2.19532e-163	-7.08289e-163	1.33153e-162	8.16232e-164	0
-2.7108e-163	5.36397e-163	-7.80696e-163	1.4922e-163	8.45508e-164	7.08287e-163	1.12761e-162	1.37438e-162	-3.62601e-163	1.35816e-163	-7.78587e-163	5.81028e-165	-5.91673e-163	3.49867e-163	6.0717e-163	-5.09918e-164	4.6375e-163	5.72689e-164	-1.08698e-162	8.29796e-163	1.11407e-162	1.38333e-162	-5.23322e-163	2.72945e-163	2.57051e-163	-1.14236e-163	2.19532e-163	-7.08289e-163	1.33153e-162	8.16232e-164	0
-2.7108e-163	5.36397e-163	-7.80696e-163	1.4922e-163	8.45508e-164	7.08287e-163	1.12761e-162	1.37438e-162	-3.62601e-163	1.35816e-163	-7.78587e-163	5.81028e-165	-5.91673e-163	3.49867e-163	6.0717e-163	-5.09918e-164	4.6375e-163	5.72689e-164	-1.08698e-162	8.29796e-163	1.11407e-162	1.38333e-162	-5.23322e-163	2.72945e-163	2.57051e-163	-1.14236e-163	2.19532e-163	-7.08289e-163	1.33153e-162	8.16232e-164	0
-2.7108e-163	5.36397e-163	-7.80696e-163	1.4922e-163	8.45508e-164	7.08287e-163	1.12761e-162	1.37438e-162	-3.62601e-163	1.35816e-163	-7.78587e-163	5.81028e-165	-5.91673e-163	3.49867e-163	6.0717e-163	-5.09918e-164	4.6375e-163	5.72689e-164	-1.08698e-162	8.29796e-163	1.11407e-162	1.38333e-162	-5.23322e-163	2.72945e-163	2.57051e-163	-1.14236e-163	2.19532e-163	-7.08289e-163	1.33153e-162	8.16232e-164	0
-2.7108e-163	5.36397e-163	-7.80696e-163	1.4922e-163	8.45508e-164	7.08287e-163	1.12761e-162	1.37438e-162	-3.62601e-163	1.35816e-163	-7.78587e-163	5.81028e-165	-5.91673e-163	3.49867e-163	6.0717e-163	-5.09918e-164	4.6375e-163	5.72689e-164	-1.08698e-162	8.29796e-163	1.11407e-162	1.38333e-162	-5.23322e-163	2.72945e-163	2.57051e-163	-1.14236e-163	2.19532e-163	-7.08289e-163	1.33153e-162	8.16232e-164	0
-2.7108e-163	5.36397e-163	-7.80696e-163	1.4922e-163	8.45508e-164	7.08287e-163	1.12761e-162	1.37438e-162	-3.62601e-163	1.35816e-163	-7.78587e-163	5.81028e-165	-5.91673e-163	3.49867e-163	6.0717e-163	-5.09918e-164	4.6375e-163	5.72689e-164	-1.08698e-162	8.29796e-163	1.11407e-162	1.38333e-162	-5.23322e-163	2.72945e-163	2.57051e-163	-1.14236e-163	2.19532e-163	-7.08289e-163	1.33153e-162	8.16232e-164	0
-2.7108e-163	5.36397e-163	-7.80696e-163	1.4922e-163	8.45508e-164	7.08287e-163	1.12761e-162	1.37438e-162	-3.62601e-163	1.35816e-163	-7.78587e-163	5.81028e-165	-5.91673e-163	3.49867e-163	6.0717e-163	-5.09918e-164	4.6375e-163	5.72689e-164	-1.08698e-162	8.29796e-163	1.11407e-162	1.38333e-162	-5.23322e-163	2.72945e-163	2.57051e-163	-1.14236e-163	2.19532e-163	-7.08289e-163	1.33153e-162	8.16232e-164	0
-2.7108e-163	5.36397e-163	-7.80696e-163	1.4922e-163	8.45508e-164	7.08287e-163	1.12761e-162	1.37438e-162	-3.62601e-163	1.35816e-163	-7.78587e-163	5.81028e-165	-5.91673e-163	3.49867e-163	6.0717e-163	-5.09918e-164	4.6375e-163	5.72689e-164	-1.08698e-162	8.29796e-163	1.11407e-162	1.38333e-162	-5.23322e-163	2.72945e-163	2.57051e-163	-1.14236e-163	2.19532e-163	-7.08289e-163	1.33153e-162	8.16232e-164	0
-2.7108e-163	5.36397e-163	-7.80696e-163	1.4922e-163	8.45508e-164	7.08287e-163	1.12761e-162	1.37438e-162	-3.62601e-163	1.35816e-163	-7.78587e-163	5.81028e-165	-5.91673e-163	3.49867e-163	6.0717e-163	-5.09918e-164	4.6375e-163	5.72689e-164	-1.08698e-162	8.29796e-163	1.11407e-162	1.38333e-162	-5.23322e-163	2.72945e-163	2.57051e-163	-1.14236e-163	2.19532e-163	-7.08289e-163	1.33153e-162	8.16232e-164	0
-2.7108e-163	5.36397e-163	-7.80696e-163	1.4922e-163	8.45508e-164	7.08287e-163	1.12761e-162	1.37438e-162	-3.62601e-163	1.35816e-163	-7.78587e-163	5.81028e-165	-5.91673e-163	3.49867e-163	6.0717e-163	-5.09918e-164	4.6375e-163	5.72689e-164	-1.08698e-162	8.29796e-163	1.11407e-162	1.38333e-162	-5.23322e-163	2.72945e-163	2.57051e-163	-1.14236e-163	2.19532e-163	-7.08289e-163	1.33153e-162	8.16232e-164	0
-2.7108e-163	5.36397e-163	-7.80696e-163	1.4922e-163	8.45508e-164	7.08287e-163	1.12761e-162	1.37438e-162	-3.62601e-163	1.35816e-163	-7.78587e-163	5.81028e-165	-5.91673e-163	3.49867e-163	6.0717e-163	-5.09918e-164	4.6375e-163	5.72689e-164	-1.08698e-162	8.29796e-163	1.11407e-162	1.38333e-162	-5.23322e-163	2.72945e-163	2.57051e-163	-1.14236e-163	2.19532e-163	-7.08289e-163	1.33153e-162	8.16232e-164	0
-2.7108e-163	5.36397e-163	-7.80696e-163	1.4922e-163	8.45508e-164	7.08287e-163	1.12761e-162	1.37438e-162	-3.62601e-163	1.35816e-163	-7.78587e-163	5.81028e-165	-5.91673e-163	3.49867e-163	6.0717e-163	-5.09918e-164	4.6375e-163	5.72689e-164	-1.08698e-162	8.29796e-163	1.11407e-162	1.38333e-162	-5.23322e-163	2.72945e-163	2.57051e-163	-1.14236e-163	2.19532e-163	-7.08289e-163	1.33153e-162	8.16232e-164	0
-2.7108e-163	5.36397e-163	-7.80696e-163	1.4922e-163	8.45508e-164	7.08287e-163	1.12761e-162	1.37438e-162	-3.62601e-163	1.35816e-163	-7.78587e-163	5.81028e-165	-5.91673e-163	3.49867e-163	6.0717e-163	-5.09918e-164	4.6375e-163	5.72689e-164	-1.08698e-162	8.29796e-163	1.11407e-162	1.38333e-162	-5.23322e-163	2.72945e-163	2.57051e-163	-1.14236e-163	2.19532e-163	-7.08289e-163	1.33153e-162	8.16232e-164	0
-2.7108e-163	5.36397e-163	-7.80696e-163	1.4922e-163	8.45508e-164	7.08287e-163	1.12761e-162	1.37438e-162	-3.62601e-163	1.35816e-163	-7.78587e-163	5.81028e-165	-5.91673e-163	3.49867e-163	6.0717e-163	-5.09918e-164	4.6375e-163	5.72689e-164	-1.08698e-162	8.29796e-163	1.11407e-162	1.38333e-162	-5.23322e-163	2.72945e-163	2.57051e-163	-1.14236e-163	2.19532e-163	-7.08289e-163	1.33153e-162	8.16232e-164	0
-2.7108e-163	5.36397e-163	-7.80696e-163	1.4922e-163	8.45508e-164	7.08287e-163	1.12761e-162	1.37438e-162	-3.62601e-163	1.35816e-163	-7.78587e-163	5.81028e-165	-5.91673e-163	3.49867e-163	6.0717e-163	-5.09918e-164	4.6375e-163	5.72689e-164	-1.08698e-162	8.29796e-163	1.11407e-162	1.38333e-162	-5.23322e-163	2.72945e-163	2.57051e-163	-1.14236e-163	2.19532e-163	-7.08289e-163	1.33153e-162	8.16232e-164	0
-2.7108e-163	5.36397e-163	-7.80696e-163	1.4922e-163	8.45508e-164	7.08287e-163	1.12761e-162	1.37438e-162	-3.62601e-163	1.35816e-163	-7.78587e-163	5.81028e-165	-5.91673e-163	3.49867e-163	6.0717e-163	-5.09918e-164	4.6375e-163	5.72689e-164	-1.08698e-162	8.29796e-163	1.11407e-162	1.38333e-162	-5.23322e-163	2.72945e-163	2.57051e-163	-1.14236e-163	2.19532e-163	-7.08289e-163	1.33153e-162	8.16232e-164	0
-2.7108e-163	5.36397e-163	-7.80696e-163	1.4922e-163	8.45508e-164	7.08287e-163	1.12761e-162	1.37438e-162	-3.62601e-163	1.35816e-163	-7.78587e-163	5.81028e-165	-5.91673e-163	3.49867e-163	6.0717e-163	-5.09918e-164	4.6375e-163	5.72689e-164	-1.08698e-162	8.29796e-163	1.11407e-162	1.38333e-162	-5.23322e-163	2.72945e-163	2.57051e-163	-1.14236e-163	2.19532e-163	-7.08289e-163	1.33153e-162	8.16232e-164	0
-2.7108e-163	5.36397e-163	-7.80696e-163	1.4922e-163	8.45508e-164	7.08287e-163	1.12761e-162	1.37438e-162	-3.62601e-163	1.35816e-163	-7.78587e-163	5.81028e-165	-5.91673e-163	3.49867e-163	6.0717e-163	-5.09918e-164	4.6375e-163	5.72689e-164	-1.08698e-162	8.29796e-163	1.11407e-162	1.38333e-162	-5.23322e-163	2.72945e-163	2.57051e-163	-1.14236e-163	2.19532e-163	-7.08289e-163	1.33153e-162	8.16232e-164	0
-2.7108e-163	5.36397e-163	-7.80696e-163	1.4922e-163	8.45508e-164	7.08287e-163	1.12761e-162	1.37438e-162	-3.62601e-163	1.35816e-163	-7.78587e-163	5.81028e-165	-5.91673e-163	3.49867e-163	6.0717e-163	-5.09918e-164	4.6375e-163	5.72689e-164	-1.08698e-162	8.29796e-163	1.11407e-162	1.38333e-162	-5.23322e-163	2.72945e-163	2.57051e-163	-1.14236e-163	2.19532e-163	-7.08289e-163	1.33153e-162	8.16232e-164	0
-2.7108e-163	5.36397e-163	-7.80696e-163	1.4922e-163	8.45508e-164	7.08287e-163	1.12761e-162	1.37438e-162	-3.62601e-163	1.35816e-163	-7.78587e-163	5.81028e-165	-5.91673e-163	3.49867e-163	6.0717e-163	-5.09918e-164	4.6375e-163	5.72689e-164	-1.08698e-162	8.29796e-163	1.11407e-162	1.38333e-162	-5.23322e-163	2.72945e-163	2.57051e-163	-1.14236e-163	2.19532e-163	-7.08289e-163	1.33153e-162	8.16232e-164	0
-2.7108e-163	5.36397e-163	-7.80696e-163	1.4922e-163	8.45508e-164	7.08287e-163	1.12761e-162	1.37438e-162	-3.62601e-163	1.35816e-163	-7.78587e-163	5.81028e-165	-5.91673e-163	3.49867e-163	6.0717e-163	-5.09918e-164	4.6375e-163	5.72689e-164	-1.08698e-162	8.29796e-163	1.11407e-162	1.38333e-162	-5.23322e-163	2.72945e-163	2.57051e-163	-1.14236e-163	2.19532e-163	-7.08289e-163	1.33153e-162	8.16232e-164	0
-2.7108e-163	5.36397e-163	-7.80696e-163	1.4922e-163	8.45508e-164	7.08287e-163	1.12761e-162	1.37438e-162	-3.62601e-163	1.35816e-163	-7.78587e-163	5.81028e-165	-5.91673e-163	3.49867e-163	6.0717e-163	-5.09918e-164	4.6375e-163	5.72689e-164	-1.08698e-162	8.29796e-163	1.11407e-162	1.38333e-162	-5.23322e-163	2.72945e-163	2.57051e-163	-1.14236e-163	2.19532e-163	-7.08289e-163	1.33153e-162	8.16232e-164	0
-2.7108e-163	5.36397e-163	-7.80696e-163	1.4922e-163	8.45508e-164	7.08287e-163	1.12761e-162	1.37438e-162	-3.62601e-163	1.35816e-163	-7.78587e-163	5.81028e-165	-5.91673e-163	3.49867e-163	6.0717e-163	-5.09918e-164	4.6375e-163	5.72689e-164	-1.08698e-162	8.29796e-163	1.11407e-162	1.38333e-162	-5.23322e-163	2.72945e-163	2.57051e-163	-1.14236e-163	2.19532e-163	-7.08289e-163	1.33153e-162	8.16232e-164	0
-2.7108e-163	5.36397e-163	-7.80696e-163	1.4922e-163	8.45508e-164	7.08287e-163	1.12761e-162	1.37438e-162	-3.62601e-163	1.35816e-163	-7.78587e-163	5.81028e-165	-5.91673e-163	3.49867e-163	6.0717e-163	-5.09918e-164	4.6375e-163	5.72689e-164	-1.08698e-162	8.29796e-163	1.11407e-162	1.38333e-162	-5.23322e-163	2.72945e-163	2.57051e-163	-1.14236e-163	2.19532e-163	-7.08289e-163	1.33153e-162	8.16232e-164	0
-2.7108e-163	5.36397e-163	-7.80696e-163	1.4922e-163	8.45508e-164	7.08287e-163	1.12761e-162	1.37438e-162	-3.62601e-163	1.35816e-163	-7.78587e-163	5.81028e-165	-5.91673e-163	3.49867e-163	6.0717e-163	-5.09918e-164	4.6375e-163	5.72689e-164	-1.08698e-162	8.29796e-163	1.11407e-162	1.38333e-162	-5.23322e-163	2.72945e-163	2.57051e-163	-1.14236e-163	2.19532e-163	-7.08289e-163	1.33153e-162	8.16232e-164	0
-2.7108e-163	5.36397e-163	-7.80696e-163	1.4922e-163	8.45508e-164	7.08287e-163	1.12761e-162	1.37438e-162	-3.62601e-163	1.35816e-163	-7.78587e-163	5.81028e-165	-5.91673e-163	3.49867e-163	6.0717e-163	-5.09918e-164	4.6375e-163	5.72689e-164	-1.08698e-162	8.29796e-163	1.11407e-162	1.38333e-162	-5.23322e-163	2.72945e-163	2.57051e-163	-1.14236e-163	2.19532e-163	-7.08289e-163	1.33153e-162	8.16232e-164	0
-2.7108e-163	5.36397e-163	-7.80696e-163	1.4922e-163	8.45508e-164	7.08287e-163	1.12761e-162	1.37438e-162	-3.62601e-163	1.35816e-163	-7.78587e-163	5.81028e-165	-5.91673e-163	3.49867e-163	6.0717e-163	-5.09918e-164	4.6375e-163	5.72689e-164	-1.08698e-162	8.29796e-163	1.11407e-162	1.38333e-162	-5.23322e-163	2.72945e-163	2.57051e-163	-1.14236e-163	2.19532e-163	-7.08289e-163	1.33153e-162	8.16232e-164	0
-2.7108e-163	5.36397e-163	-7.80696e-163	1.4922e-163	8.45508e-164	7.08287e-163	1.12761e-162	1.37438e-162	-3.62601e-163	1.35816e-163	-7.78587e-163	5.81028e-165	-5.91673e-163	3.49867e-163	6.0717e-163	-5.09918e-164	4.6375e-163	5.72689e-164	-1.08698e-162	8.29796e-163	1.11407e-162	1.38333e-162	-5.23322e-163	2.72945e-163	2.57051e-163	-1.14236e-163	2.19532e-163	-7.08289e-163	1.33153e-162	8.16232e-164	0
-2.7108e-163	5.36397e-163	-7.80696e-163	1.4922e-163	8.45508e-164	7.08287e-163	1.12761e-162	1.37438e-162	-3.62601e-163	1.35816e-163	-7.78587e-163	5.81028e-165	-5.91673e-163	3.49867e-163	6.0717e-163	-5.09918e-164	4.6375e-163	5.72689e-164	-1.08698e-162	8.29796e-163	1.11407e-162	1.38333e-162	-5.23322e-163	2.72945e-163	2.57051e-163	-1.14236e-163	2.19532e-163	-7.08289e-163	1.33153e-162	8.16232e-164	0
-2.7108e-163	5.36397e-163	-7.80696e-163	1.4922e-163	8.45508e-164	7.08287e-163	1.12761e-162	1.37438e-162	-3.62601e-163	1.35816e-163	-7.78587e-163	5.81028e-165	-5.91673e-163	3.49867e-163	6.0717e-163	-5.09918e-164	4.6375e-163	5.72689e-164	-1.08698e-162	8.29796e-163	1.11407e-162	1.38333e-162	-5.23322e-163	2.72945e-163	2.57051e-163	-1.14236e-163	2.19532e-163	-7.08289e-163	1.33153e-162	8.16232e-164	0
-2.7108e-163	5.36397e-163	-7.80696e-163	1.4922e-163	8.45508e-164	7.08287e-163	1.12761e-162	1.37438e-162	-3.62601e-163	1.35816e-163	-7.78587e-163	5.81028e-165	-5.91673e-163	3.49867e-163	6.0717e-163	-5.09918e-164	4.6375e-163	5.72689e-164	-1.08698e-162	8.29796e-163	1.11407e-162	1.38333e-162	-5.23322e-163	2.72945e-163	2.57051e-163	-1.14236e-163	2.19532e-163	-7.08289e-163	1.33153e-162	8.16232e-164	0
-2.7108e-163	5.36397e-163	-7.80696e-163	1.4922e-163	8.45508e-164	7.08287e-163	1.12761e-162	1.37438e-162	-3.62601e-163	1.35816e-163	-7.78587e-163	5.81028e-165	-5.91673e-163	3.49867e-163	6.0717e-163	-5.09918e-164	4.6375e-163	5.72689e-164	-1.08698e-162	8.29796e-163	1.11407e-162	1.38333e-162	-5.23322e-163	2.72945e-163	2.57051e-163	-1.14236e-163	2.19532e-163	-7.08289e-163	1.33153e-162	8.16232e-164	0
-2.7108e-163	5.36397e-163	-7.80696e-163	1.4922e-163	8.45508e-164	7.08287e-163	1.12761e-162	1.37438e-162	-3.62601e-163	1.35816e-163	-7.78587e-163	5.81028e-165	-5.91673e-163	3.49867e-163	6.0717e-163	-5.09918e-164	4.6375e-163	5.72689e-164	-1.08698e-162	8.29796e-163	1.11407e-162	1.38333e-162	-5.23322e-163	2.72945e-163	2.57051e-163	-1.14236e-163	2.19532e-163	-7.08289e-163	1.33153e-162	8.16232e-164	0
-2.7108e-163	5.36397e-163	-7.80696e-163	1.4922e-163	8.45508e-164	7.08287e-163	1.12761e-162	1.37438e-162	-3.62601e-163	1.35816e-163	-7.78587e-163	5.81028e-165	-5.91673e-163	3.49867e-163	6.0717e-163	-5.09918e-164	4.6375e-163	5.72689e-164	-1.08698e-162	8.29796e-163	1.11407e-162	1.38333e-162	-5.23322e-163	2.72945e-163	2.57051e-163	-1.14236e-163	2.19532e-163	-7.08289e-163	1.33153e-162	8.16232e-164	0
-2.7108e-163	5.36397e-163	-7.80696e-163	1.4922e-163	8.45508e-164	7.08287e-163	1.12761e-162	1.37438e-162	-3.62601e-163	1.35816e-163	-7.78587e-163	5.81028e-165	-5.91673e-163	3.49867e-163	6.0717e-163	-5.09918e-164	4.6375e-163	5.72689e-164	-1.08698e-162	8.29796e-163	1.11407e-162	1.38333e-162	-5.23322e-163	2.72945e-163	2.57051e-163	-1.14236e-163	2.19532e-163	-7.08289e-163	1.33153e-162	8.16232e-164	0
-2.7108e-163	5.36397e-163	-7.80696e-163	1.4922e-163	8.45508e-164	7.08287e-163	1.12761e-162	1.37438e-162	-3.62601e-163	1.35816e-163	-7.78587e-163	5.81028e-165	-5.91673e-163	3.49867e-163	6.0717e-163	-5.09918e-164	4.6375e-163	5.72689e-164	-1.08698e-162	8.29796e-163	1.11407e-162	1.38333e-162	-5.23322e-163	2.72945e-163	2.57051e-163	-1.14236e-163	2.19532e-163	-7.08289e-163	1.33153e-162	8.16232e-164	0
-2.7108e-163	5.36397e-163	-7.80696e-163	1.4922e-163	8.45508e-164	7.08287e-163	1.12761e-162	1.37438e-162	-3.62601e-163	1.35816e-163	-7.78587e-163	5.81028e-165	-5.91673e-163	3.49867e-163	6.0717e-163	-5.09918e-164	4.6375e-163	5.72689e-164	-1.08698e-162	8.29796e-163	1.11407e-162	1.38333e-162	-5.23322e-163	2.72945e-163	2.57051e-163	-1.14236e-163	2.19532e-163	-7.08289e-163	1.33153e-162	8.16232e-164	0
-2.7108e-163	5.36397e-163	-7.80696e-163	1.4922e-163	8.45508e-164	7.08287e-163	1.12761e-162	1.37438e-162	-3.62601e-163	1.35816e-163	-7.78587e-163	5.81028e-165	-5.91673e-163	3.49867e-163	6.0717e-163	-5.09918e-164	4.6375e-163	5.72689e-164	-1.08698e-162	8.29796e-163	1.11407e-162	1.38333e-162	-5.23322e-163	2.72945e-163	2.57051e-163	-1.14236e-163	2.19532e-163	-7.08289e-163	1.33153e-162	8.16232e-164	0
-2.7108e-163	5.36397e-163	-7.80696e-163	1.4922e-163	8.45508e-164	7.08287e-163	1.12761e-162	1.37438e-162	-3.62601e-163	1.35816e-163	-7.78587e-163	5.81028e-165	-5.91673e-163	3.49867e-163	6.0717e-163	-5.09918e-164	4.6375e-163	5.72689e-164	-1.08698e-162	8.29796e-163	1.11407e-162	1.38333e-162	-5.23322e-163	2.72945e-163	2.57051e-163	-1.14236e-163	2.19532e-163	-7.08289e-163	1.33153e-162	8.16232e-164	0
-2.7108e-163	5.36397e-163	-7.80696e-163	1.4922e-163	8.45508e-164	7.08287e-163	1.12761e-162	1.37438e-162	-3.62601e-163	1.35816e-163	-7.78587e-163	5.81028e-165	-5.91673e-163	3.49867e-163	6.0717e-163	-5.09918e-164	4.6375e-163	5.72689e-164	-1.08698e-162	8.29796e-163	1.11407e-162	1.38333e-162	-5.23322e-163	2.72945e-163	2.57051e-163	-1.14236e-163	2.19532e-163	-7.08289e-163	1.33153e-162	8.16232e-164	0
-2.7108e-163	5.36397e-163	-7.80696e-163	1.4922e-163	8.45508e-164	7.08287e-163	1.12761e-162	1.37438e-162	-3.62601e-163	1.35816e-163	-7.78587e-163	5.81028e-165	-5.91673e-163	3.49867e-163	6.0717e-163	-5.09918e-164	4.6375e-163	5.72689e-164	-1.08698e-162	8.29796e-163	1.11407e-162	1.38333e-162	-5.23322e-163	2.72945e-163	2.57051e-163	-1.14236e-163	2.19532e-163	-7.08289e-163	1.33153e-162	8.16232e-164	0
-2.7108e-163	5.36397e-163	-7.80696e-163	1.4922e-163	8.45508e-164	7.08287e-163	1.12761e-162	1.37438e-162	-3.62601e-163	1.35816e-163	-7.78587e-163	5.81028e-165	-5.91673e-163	3.49867e-163	6.0717e-163	-5.09918e-164	4.6375e-163	5.72689e-164	-1.08698e-162	8.29796e-163	1.11407e-162	1.38333e-162	-5.23322e-163	2.72945e-163	2.57051e-163	-1.14236e-163	2.19532e-163	-7.08289e-163	1.33153e-162	8.16232e-164	0
-2.7108e-163	5.36397e-163	-7.80696e-163	1.4922e-163	8.45508e-164	7.08287e-163	1.12761e-162	1.37438e-162	-3.62601e-163	1.35816e-163	-7.78587e-163	5.81028e-165	-5.91673e-163	3.49867e-163	6.0717e-163	-5.09918e-164	4.6375e-163	5.72689e-164	-1.08698e-162	8.29796e-163	1.11407e-162	1.38333e-162	-5.23322e-163	2.72945e-163	2.57051e-163	-1.14236e-163	2.19532e-163	-7.08289e-163	1.33153e-162	8.16232e-164	0
-2.7108e-163	5.36397e-163	-7.80696e-163	1.4922e-163	8.45508e-164	7.08287e-163	1.12761e-162	1.37438e-162	-3.62601e-163	1.35816e-163	-7.78587e-163	5.81028e-165	-5.91673e-163	3.49867e-163	6.0717e-163	-5.09918e-164	4.6375e-163	5.72689e-164	-1.08698e-162	8.29796e-163	1.11407e-162	1.38333e-162	-5.23322e-163	2.72945e-163	2.57051e-163	-1.14236e-163	2.19532e-163	-7.08289e-163	1.33153e-162	8.16232e-164	0
-2.7108e-163	5.36397e-163	-7.80696e-163	1.4922e-163	8.45508e-164	7.08287e-163	1.12761e-162	1.37438e-162	-3.62601e-163	1.35816e-163	-7.78587e-163	5.81028e-165	-5.91673e-163	3.49867e-163	6.0717e-163	-5.09918e-164	4.6375e-163	5.72689e-164	-1.08698e-162	8.29796e-163	1.11407e-162	1.38333e-162	-5.23322e-163	2.72945e-163	2.57051e-163	-1.14236e-163	2.19532e-163	-7.08289e-163	1.33153e-162	8.16232e-164	0
-2.7108e-163	5.36397e-163	-7.80696e-163	1.4922e-163	8.45508e-164	7.08287e-163	1.12761e-162	1.37438e-162	-3.62601e-163	1.35816e-163	-7.78587e-163	5.81028e-165	-5.91673e-163	3.49867e-163	6.0717e-163	-5.09918e-164	4.6375e-163	5.72689e-164	-1.08698e-162	8.29796e-163	1.11407e-162	1.38333e-162	-5.23322e-163	2.72945e-163	2.57051e-163	-1.14236e-163	2.19532e-163	-7.08289e-163	1.33153e-162	8.16232e-164	0
-2.7108e-163	5.36397e-163	-7.80696e-163	1.4922e-163	8.45508e-164	7.08287e-163	1.12761e-162	1.37438e-162	-3.62601e-163	1.35816e-163	-7.78587e-163	5.81028e-165	-5.91673e-163	3.49867e-163	6.0717e-163	-5.09918e-164	4.6375e-163	5.72689e-164	-1.08698e-162	8.29796e-163	1.11407e-162	1.38333e-162	-5.23322e-163	2.72945e-163	2.57051e-163	-1.14236e-163	2.19532e-163	-7.08289e-163	1.33153e-162	8.16232e-164	0
-2.7108e-163	5.36397e-163	-7.80696e-163	1.4922e-163	8.45508e-164	7.08287e-163	1.12761e-162	1.37438e-162	-3.62601e-163	1.35816e-163	-7.78587e-163	5.81028e-165	-5.91673e-163	3.49867e-163	6.0717e-163	-5.09918e-164	4.6375e-163	5.72689e-164	-1.08698e-162	8.29796e-163	1.11407e-162	1.38333e-162	-5.23322e-163	2.72945e-163	2.57051e-163	-1.14236e-163	2.19532e-163	-7.08289e-163	1.33153e-162	8.16232e-164	0
-2.7108e-163	5.36397e-163	-7.80696e-163	1.4922e-163	8.45508e-164	7.08287e-163	1.12761e-162	1.37438e-162	-3.62601e-163	1.35816e-163	-7.78587e-163	5.81028e-165	-5.91673e-163	3.49867e-163	6.0717e-163	-5.09918e-164	4.6375e-163	5.72689e-164	-1.08698e-162	8.29796e-163	1.11407e-162	1.38333e-162	-5.23322e-163	2.72945e-163	2.57051e-163	-1.14236e-163	2.19532e-163	-7.08289e-163	1.33153e-162	8.16232e-164	0
-2.7108e-163	5.36397e-163	-7.80696e-163	1.4922e-163	8.45508e-164	7.08287e-163	1.12761e-162	1.37438e-162	-3.62601e-163	1.35816e-163	-7.78587e-163	5.81028e-165	-5.91673e-163	3.49867e-163	6.0717e-163	-5.09918e-164	4.6375e-163	5.72689e-164	-1.08698e-162	8.29796e-163	1.11407e-162	1.38333e-162	-5.23322e-163	2.72945e-163	2.57051e-163	-1.14236e-163	2.19532e-163	-7.08289e-163	1.33153e-162	8.16232e-164	0
-2.7108e-163	5.36397e-163	-7.80696e-163	1.4922e-163	8.45508e-164	7.08287e-163	1.12761e-162	1.37438e-162	-3.62601e-163	1.35816e-163	-7.78587e-163	5.81028e-165	-5.91673e-163	3.49867e-163	6.0717e-163	-5.09918e-164	4.6375e-163	5.72689e-164	-1.08698e-162	8.29796e-163	1.11407e-162	1.38333e-162	-5.23322e-163	2.72945e-163	2.57051e-163	-1.14236e-163	2.19532e-163	-7.08289e-163	1.33153e-162	8.16232e-164	0
-2.7108e-163	5.36397e-163	-7.80696e-163	1.4922e-163	8.45508e-164	7.08287e-163	1.12761e-162	1.37438e-162	-3.62601e-163	1.35816e-163	-7.78587e-163	5.81028e-165	-5.91673e-163	3.49867e-163	6.0717e-163	-5.09918e-164	4.6375e-163	5.72689e-164	-1.08698e-162	8.29796e-163	1.11407e-162	1.38333e-162	-5.23322e-163	2.72945e-163	2.57051e-163	-1.14236e-163	2.19532e-163	-7.08289e-163	1.33153e-162	8.16232e-164	0
-2.7108e-163	5.36397e-163	-7.80696e-163	1.4922e-163	8.45508e-164	7.08287e-163	1.12761e-162	1.37438e-162	-3.62601e-163	1.35816e-163	-7.78587e-163	5.81028e-165	-5.91673e-163	3.49867e-163	6.0717e-163	-5.09918e-164	4.6375e-163	5.72689e-164	-1.08698e-162	8.29796e-163	1.11407e-162	1.38333e-162	-5.23322e-163	2.72945e-163	2.57051e-163	-1.14236e-163	2.19532e-163	-7.08289e-163	1.33153e-162	8.16232e-164	0
-2.7108e-163	5.36397e-163	-7.80696e-163	1.4922e-163	8.45508e-164	7.08287e-163	1.12761e-162	1.37438e-162	-3.62601e-163	1.35816e-163	-7.78587e-163	5.81028e-165	-5.91673e-163	3.49867e-163	6.0717e-163	-5.09918e-164	4.6375e-163	5.72689e-164	-1.08698e-162	8.29796e-163	1.11407e-162	1.38333e-162	-5.23322e-163	2.72945e-163	2.57051e-163	-1.14236e-163	2.19532e-163	-7.08289e-163	1.33153e-162	8.16232e-164	0
-2.7108e-163	5.36397e-163	-7.80696e-163	1.4922e-163	8.45508e-164	7.08287e-163	1.12761e-162	1.37438e-162	-3.62601e-163	1.35816e-163	-7.78587e-163	5.81028e-165	-5.91673e-163	3.49867e-163	6.0717e-163	-5.09918e-164	4.6375e-163	5.72689e-164	-1.08698e-162	8.29796e-163	1.11407e-162	1.38333e-162	-5.23322e-163	2.72945e-163	2.57051e-163	-1.14236e-163	2.19532e-163	-7.08289e-163	1.33153e-162	8.16232e-164	0
-2.7108e-163	5.36397e-163	-7.80696e-163	1.4922e-163	8.45508e-164	7.08287e-163	1.12761e-162	1.37438e-162	-3.62601e-163	1.35816e-163	-7.78587e-163	5.81028e-165	-5.91673e-163	3.49867e-163	6.0717e-163	-5.09918e-164	4.6375e-163	5.72689e-164	-1.08698e-162	8.29796e-163	1.11407e-162	1.38333e-162	-5.23322e-163	2.72945e-163	2.57051e-163	-1.14236e-163	2.19532e-163	-7.08289e-163	1.33153e-162	8.16232e-164	0
-2.7108e-163	5.36397e-163	-7.80696e-163	1.4922e-163	8.45508e-164	7.08287e-163	1.12761e-162	1.37438e-162	-3.62601e-163	1.35816e-163	-7.78587e-163	5.81028e-165	-5.91673e-163	3.49867e-163	6.0717e-163	-5.09918e-164	4.6375e-163	5.72689e-164	-1.08698e-162	8.29796e-163	1.11407e-162	1.38333e-162	-5.23322e-163	2.72945e-163	2.57051e-163	-1.14236e-163	2.19532e-163	-7.08289e-163	1.33153e-162	8.16232e-164	0
-2.7108e-163	5.36397e-163	-7.80696e-163	1.4922e-163	8.45508e-164	7.08287e-163	1.12761e-162	1.37438e-162	-3.62601e-163	1.35816e-163	-7.78587e-163	5.81028e-165	-5.91673e-163	3.49867e-163	6.0717e-163	-5.09918e-164	4.6375e-163	5.72689e-164	-1.08698e-162	8.29796e-163	1.11407e-162	1.38333e-162	-5.23322e-163	2.72945e-163	2.57051e-163	-1.14236e-163	2.19532e-163	-7.08289e-163	1.33153e-162	8.16232e-164	0
-2.7108e-163	5.36397e-163	-7.80696e-163	1.4922e-163	8.45508e-164	7.08287e-163	1.12761e-162	1.37438e-162	-3.62601e-163	1.35816e-163	-7.78587e-163	5.81028e-165	-5.91673e-163	3.49867e-163	6.0717e-163	-5.09918e-164	4.6375e-163	5.72689e-164	-1.08698e-162	8.29796e-163	1.11407e-162	1.38333e-162	-5.23322e-163	2.72945e-163	2.57051e-163	-1.14236e-163	2.19532e-163	-7.08289e-163	1.33153e-162	8.16232e-164	0
-2.7108e-163	5.36397e-163	-7.80696e-163	1.4922e-163	8.45508e-164	7.08287e-163	1.12761e-162	1.37438e-162	-3.62601e-163	1.35816e-163	-7.78587e-163	5.81028e-165	-5.91673e-163	3.49867e-163	6.0717e-163	-5.09918e-164	4.6375e-163	5.72689e-164	-1.08698e-162	8.29796e-163	1.11407e-162	1.38333e-162	-5.23322e-163	2.72945e-163	2.57051e-163	-1.14236e-163	2.19532e-163	-7.08289e-163	1.33153e-162	8.16232e-164	0
-2.7108e-163	5.36397e-163	-7.80696e-163	1.4922e-163	8.45508e-164	7.08287e-163	1.12761e-162	1.37438e-162	-3.62601e-163	1.35816e-163	-7.78587e-163	5.81028e-165	-5.91673e-163	3.49867e-163	6.0717e-163	-5.09918e-164	4.6375e-163	5.72689e-164	-1.08698e-162	8.29796e-163	1.11407e-162	1.38333e-162	-5.23322e-163	2.72945e-163	2.57051e-163	-1.14236e-163	2.19532e-163	-7.08289e-163	1.33153e-162	8.16232e-164	0
-2.7108e-163	5.36397e-163	-7.80696e-163	1.4922e-163	8.45508e-164	7.08287e-163	1.12761e-162	1.37438e-162	-3.62601e-163	1.35816e-163	-7.78587e-163	5.81028e-165	-5.91673e-163	3.49867e-163	6.0717e-163	-5.09918e-164	4.6375e-163	5.72689e-164	-1.08698e-162	8.29796e-163	1.11407e-162	1.38333e-162	-5.23322e-163	2.72945e-163	2.57051e-163	-1.14236e-163	2.19532e-163	-7.08289e-163	1.33153e-162	8.16232e-164	0
-2.7108e-163	5.36397e-163	-7.80696e-163	1.4922e-163	8.45508e-164	7.08287e-163	1.12761e-162	1.37438e-162	-3.62601e-163	1.35816e-163	-7.78587e-163	5.81028e-165	-5.91673e-163	3.49867e-163	6.0717e-163	-5.09918e-164	4.6375e-163	5.72689e-164	-1.08698e-162	8.29796e-163	1.11407e-162	1.38333e-162	-5.23322e-163	2.72945e-163	2.57051e-163	-1.14236e-163	2.19532e-163	-7.08289e-163	1.33153e-162	8.16232e-164	0
-2.7108e-163	5.36397e-163	-7.80696e-163	1.4922e-163	8.45508e-164	7.08287e-163	1.12761e-162	1.37438e-162	-3.62601e-163	1.35816e-163	-7.78587e-163	5.81028e-165	-5.91673e-163	3.49867e-163	6.0717e-163	-5.09918e-164	4.6375e-163	5.72689e-164	-1.08698e-162	8.29796e-163	1.11407e-162	1.38333e-162	-5.23322e-163	2.72945e-163	2.57051e-163	-1.14236e-163	2.19532e-163	-7.08289e-163	1.33153e-162	8.16232e-164	0
-2.7108e-163	5.36397e-163	-7.80696e-163	1.4922e-163	8.45508e-164	7.08287e-163	1.12761e-162	1.37438e-162	-3.62601e-163	1.35816e-163	-7.78587e-163	5.81028e-165	-5.91673e-163	3.49867e-163	6.0717e-163	-5.09918e-164	4.6375e-163	5.72689e-164	-1.08698e-162	8.29796e-163	1.11407e-162	1.38333e-162	-5.23322e-163	2.72945e-163	2.57051e-163	-1.14236e-163	2.19532e-163	-7.08289e-163	1.33153e-162	8.16232e-164	0
-2.7108e-163	5.36397e-163	-7.80696e-163	1.4922e-163	8.45508e-164	7.08287e-163	1.12761e-162	1.37438e-162	-3.62601e-163	1.35816e-163	-7.78587e-163	5.81028e-165	-5.91673e-163	3.49867e-163	6.0717e-163	-5.09918e-164	4.6375e-163	5.72689e-164	-1.08698e-162	8.29796e-163	1.11407e-162	1.38333e-162	-5.23322e-163	2.72945e-163	2.57051e-163	-1.14236e-163	2.19532e-163	-7.08289e-163	1.33153e-162	8.16232e-164	0
-2.7108e-163	5.36397e-163	-7.80696e-163	1.4922e-163	8.45508e-164	7.08287e-163	1.12761e-162	1.37438e-162	-3.62601e-163	1.35816e-163	-7.78587e-163	5.81028e-165	-5.91673e-163	3.49867e-163	6.0717e-163	-5.09918e-164	4.6375e-163	5.72689e-164	-1.08698e-162	8.29796e-163	1.11407e-162	1.38333e-162	-5.23322e-163	2.72945e-163	2.57051e-163	-1.14236e-163	2.19532e-163	-7.08289e-163	1.33153e-162	8.16232e-164	0
-2.7108e-163	5.36397e-163	-7.80696e-163	1.4922e-163	8.45508e-164	7.08287e-163	1.12761e-162	1.37438e-162	-3.62601e-163	1.35816e-163	-7.78587e-163	5.81028e-165	-5.91673e-163	3.49867e-163	6.0717e-163	-5.09918e-164	4.6375e-163	5.72689e-164	-1.08698e-162	8.29796e-163	1.11407e-162	1.38333e-162	-5.23322e-163	2.72945e-163	2.57051e-163	-1.14236e-163	2.19532e-163	-7.08289e-163	1.33153e-162	8.16232e-164	0
-2.7108e-163	5.36397e-163	-7.80696e-163	1.4922e-163	8.45508e-164	7.08287e-163	1.12761e-162	1.37438e-162	-3.62601e-163	1.35816e-163	-7.78587e-163	5.81028e-165	-5.91673e-163	3.49867e-163	6.0717e-163	-5.09918e-164	4.6375e-163	5.72689e-164	-1.08698e-162	8.29796e-163	1.11407e-162	1.38333e-162	-5.23322e-163	2.72945e-163	2.57051e-163	-1.14236e-163	2.19532e-163	-7.08289e-163	1.33153e-162	8.16232e-164	0
-2.7108e-163	5.36397e-163	-7.80696e-163	1.4922e-163	8.45508e-164	7.08287e-163	1.12761e-162	1.37438e-162	-3.62601e-163	1.35816e-163	-7.78587e-163	5.81028e-165	-5.91673e-163	3.49867e-163	6.0717e-163	-5.09918e-164	4.6375e-163	5.72689e-164	-1.08698e-162	8.29796e-163	1.11407e-162	1.38333e-162	-5.23322e-163	2.72945e-163	2.57051e-163	-1.14236e-163	2.19532e-163	-7.08289e-163	1.33153e-162	8.16232e-164	0
-2.7108e-163	5.36397e-163	-7.80696e-163	1.4922e-163	8.45508e-164	7.08287e-163	1.12761e-162	1.37438e-162	-3.62601e-163	1.35816e-163	-7.78587e-163	5.81028e-165	-5.91673e-163	3.49867e-163	6.0717e-163	-5.09918e-164	4.6375e-163	5.72689e-164	-1.08698e-162	8.29796e-163	1.11407e-162	1.38333e-162	-5.23322e-163	2.72945e-163	2.57051e-163	-1.14236e-163	2.19532e-163	-7.08289e-163	1.33153e-162	8.16232e-164	0
-2.7108e-163	5.36397e-163	-7.80696e-163	1.4922e-163	8.45508e-164	7.08287e-163	1.12761e-162	1.37438e-162	-3.62601e-163	1.35816e-163	-7.78587e-163	5.81028e-165	-5.91673e-163	3.49867e-163	6.0717e-163	-5.09918e-164	4.6375e-163	5.72689e-164	-1.08698e-162	8.29796e-163	1.11407e-162	1.38333e-162	-5.23322e-163	2.72945e-163	2.57051e-163	-1.14236e-163	2.19532e-163	-7.08289e-163	1.33153e-162	8.16232e-164	0
-2.7108e-163	5.36397e-163	-7.80696e-163	1.4922e-163	8.45508e-164	7.08287e-163	1.12761e-162	1.37438e-162	-3.62601e-163	1.35816e-163	-7.78587e-163	5.81028e-165	-5.91673e-163	3.49867e-163	6.0717e-163	-5.09918e-164	4.6375e-163	5.72689e-164	-1.08698e-162	8.29796e-163	1.11407e-162	1.38333e-162	-5.23322e-163	2.72945e-163	2.57051e-163	-1.14236e-163	2.19532e-163	-7.08289e-163	1.33153e-162	8.16232e-164	0
-2.7108e-163	5.36397e-163	-7.80696e-163	1.4922e-163	8.45508e-164	7.08287e-163	1.12761e-162	1.37438e-162	-3.62601e-163	1.35816e-163	-7.78587e-163	5.81028e-165	-5.91673e-163	3.49867e-163	6.0717e-163	-5.09918e-164	4.6375e-163	5.72689e-164	-1.08698e-162	8.29796e-163	1.11407e-162	1.38333e-162	-5.23322e-163	2.72945e-163	2.57051e-163	-1.14236e-163	2.19532e-163	-7.08289e-163	1.33153e-162	8.16232e-164	0
-2.7108e-163	5.36397e-163	-7.80696e-163	1.4922e-163	8.45508e-164	7.08287e-163	1.12761e-162	1.37438e-162	-3.62601e-163	1.35816e-163	-7.78587e-163	5.81028e-165	-5.91673e-163	3.49867e-163	6.0717e-163	-5.09918e-164	4.6375e-163	5.72689e-164	-1.08698e-162	8.29796e-163	1.11407e-162	1.38333e-162	-5.23322e-163	2.72945e-163	2.57051e-163	-1.14236e-163	2.19532e-163	-7.08289e-163	1.33153e-162	8.16232e-164	0
-2.7108e-163	5.36397e-163	-7.80696e-163	1.4922e-163	8.45508e-164	7.08287e-163	1.12761e-162	1.37438e-162	-3.62601e-163	1.35816e-163	-7.78587e-163	5.81028e-165	-5.91673e-163	3.49867e-163	6.0717e-163	-5.09918e-164	4.6375e-163	5.72689e-164	-1.08698e-162	8.29796e-163	1.11407e-162	1.38333e-162	-5.23322e-163	2.72945e-163	2.57051e-163	-1.14236e-163	2.19532e-163	-7.08289e-163	1.33153e-162	8.16232e-164	0
-2.7108e-163	5.36397e-163	-7.80696e-163	1.4922e-163	8.45508e-164	7.08287e-163	1.12761e-162	1.37438e-162	-3.62601e-163	1.35816e-163	-7.78587e-163	5.81028e-165	-5.91673e-163	3.49867e-163	6.0717e-163	-5.09918e-164	4.6375e-163	5.72689e-164	-1.08698e-162	8.29796e-163	1.11407e-162	1.38333e-162	-5.23322e-163	2.72945e-163	2.57051e-163	-1.14236e-163	2.19532e-163	-7.08289e-163	1.33153e-162	8.16232e-164	0
-2.7108e-163	5.36397e-163	-7.80696e-163	1.4922e-163	8.45508e-164	7.08287e-163	1.12761e-162	1.37438e-162	-3.62601e-163	1.35816e-163	-7.78587e-163	5.81028e-165	-5.91673e-163	3.49867e-163	6.0717e-163	-5.09918e-164	4.6375e-163	5.72689e-164	-1.08698e-162	8.29796e-163	1.11407e-162	1.38333e-162	-5.23322e-163	2.72945e-163	2.57051e-163	-1.14236e-163	2.19532e-163	-7.08289e-163	1.33153e-162	8.16232e-164	0
-2.7108e-163	5.36397e-163	-7.80696e-163	1.4922e-163	8.45508e-164	7.08287e-163	1.12761e-162	1.37438e-162	-3.62601e-163	1.35816e-163	-7.78587e-163	5.81028e-165	-5.91673e-163	3.49867e-163	6.0717e-163	-5.09918e-164	4.6375e-163	5.72689e-164	-1.08698e-162	8.29796e-163	1.11407e-162	1.38333e-162	-5.23322e-163	2.72945e-163	2.57051e-163	-1.14236e-163	2.19532e-163	-7.08289e-163	1.33153e-162	8.16232e-164	0
-2.7108e-163	5.36397e-163	-7.80696e-163	1.4922e-163	8.45508e-164	7.08287e-163	1.12761e-162	1.37438e-162	-3.62601e-163	1.35816e-163	-7.78587e-163	5.81028e-165	-5.91673e-163	3.49867e-163	6.0717e-163	-5.09918e-164	4.6375e-163	5.72689e-164	-1.08698e-162	8.29796e-163	1.11407e-162	1.38333e-162	-5.23322e-163	2.72945e-163	2.57051e-163	-1.14236e-163	2.19532e-163	-7.08289e-163	1.33153e-162	8.16232e-164	0
-2.7108e-163	5.36397e-163	-7.80696e-163	1.4922e-163	8.45508e-164	7.08287e-163	1.12761e-162	1.37438e-162	-3.62601e-163	1.35816e-163	-7.78587e-163	5.81028e-165	-5.91673e-163	3.49867e-163	6.0717e-163	-5.09918e-164	4.6375e-163	5.72689e-164	-1.08698e-162	8.29796e-163	1.11407e-162	1.38333e-162	-5.23322e-163	2.72945e-163	2.57051e-163	-1.14236e-163	2.19532e-163	-7.08289e-163	1.33153e-162	8.16232e-164	0
-2.7108e-163	5.36397e-163	-7.80696e-163	1.4922e-163	8.45508e-164	7.08287e-163	1.12761e-162	1.37438e-162	-3.62601e-163	1.35816e-163	-7.78587e-163	5.81028e-165	-5.91673e-163	3.49867e-163	6.0717e-163	-5.09918e-164	4.6375e-163	5.72689e-164	-1.08698e-162	8.29796e-163	1.11407e-162	1.38333e-162	-5.23322e-163	2.72945e-163	2.57051e-163	-1.14236e-163	2.19532e-163	-7.08289e-163	1.33153e-162	8.16232e-164	0
-2.7108e-163	5.36397e-163	-7.80696e-163	1.4922e-163	8.45508e-164	7.08287e-163	1.12761e-162	1.37438e-162	-3.62601e-163	1.35816e-163	-7.78587e-163	5.81028e-165	-5.91673e-163	3.49867e-163	6.0717e-163	-5.09918e-164	4.6375e-163	5.72689e-164	-1.08698e-162	8.29796e-163	1.11407e-162	1.38333e-162	-5.23322e-163	2.72945e-163	2.57051e-163	-1.14236e-163	2.19532e-163	-7.08289e-163	1.33153e-162	8.16232e-164	0
-2.7108e-163	5.36397e-163	-7.80696e-163	1.4922e-163	8.45508e-164	7.08287e-163	1.12761e-162	1.37438e-162	-3.62601e-163	1.35816e-163	-7.78587e-163	5.81028e-165	-5.91673e-163	3.49867e-163	6.0717e-163	-5.09918e-164	4.6375e-163	5.72689e-164	-1.08698e-162	8.29796e-163	1.11407e-162	1.38333e-162	-5.23322e-163	2.72945e-163	2.57051e-163	-1.14236e-163	2.19532e-163	-7.08289e-163	1.33153e-162	8.16232e-164	0
-2.7108e-163	5.36397e-163	-7.80696e-163	1.4922e-163	8.45508e-164	7.08287e-163	1.12761e-162	1.37438e-162	-3.62601e-163	1.35816e-163	-7.78587e-163	5.81028e-165	-5.91673e-163	3.49867e-163	6.0717e-163	-5.09918e-164	4.6375e-163	5.72689e-164	-1.08698e-162	8.29796e-163	1.11407e-162	1.38333e-162	-5.23322e-163	2.72945e-163	2.57051e-163	-1.14236e-163	2.19532e-163	-7.08289e-163	1.33153e-162	8.16232e-164	0
-2.7108e-163	5.36397e-163	-7.80696e-163	1.4922e-163	8.45508e-164	7.08287e-163	1.12761e-162	1.37438e-162	-3.62601e-163	1.35816e-163	-7.78587e-163	5.81028e-165	-5.91673e-163	3.49867e-163	6.0717e-163	-5.09918e-164	4.6375e-163	5.72689e-164	-1.08698e-162	8.29796e-163	1.11407e-162	1.38333e-162	-5.23322e-163	2.72945e-163	2.57051e-163	-1.14236e-163	2.19532e-163	-7.08289e-163	1.33153e-162	8.16232e-164	0
-2.7108e-163	5.36397e-163	-7.80696e-163	1.4922e-163	8.45508e-164	7.08287e-163	1.12761e-162	1.37438e-162	-3.62601e-163	1.35816e-163	-7.78587e-163	5.81028e-165	-5.91673e-163	3.49867e-163	6.0717e-163	-5.09918e-164	4.6375e-163	5.72689e-164	-1.08698e-162	8.29796e-163	1.11407e-162	1.38333e-162	-5.23322e-163	2.72945e-163	2.57051e-163	-1.14236e-163	2.19532e-163	-7.08289e-163	1.33153e-162	8.16232e-164	0
-2.7108e-163	5.36397e-163	-7.80696e-163	1.4922e-163	8.45508e-164	7.08287e-163	1.12761e-162	1.37438e-162	-3.62601e-163	1.35816e-163	-7.78587e-163	5.81028e-165	-5.91673e-163	3.49867e-163	6.0717e-163	-5.09918e-164	4.6375e-163	5.72689e-164	-1.08698e-162	8.29796e-163	1.11407e-162	1.38333e-162	-5.23322e-163	2.72945e-163	2.57051e-163	-1.14236e-163	2.19532e-163	-7.08289e-163	1.33153e-162	8.16232e-164	0
-2.7108e-163	5.36397e-163	-7.80696e-163	1.4922e-163	8.45508e-164	7.08287e-163	1.12761e-162	1.37438e-162	-3.62601e-163	1.35816e-163	-7.78587e-163	5.81028e-165	-5.91673e-163	3.49867e-163	6.0717e-163	-5.09918e-164	4.6375e-163	5.72689e-164	-1.08698e-162	8.29796e-163	1.11407e-162	1.38333e-162	-5.23322e-163	2.72945e-163	2.57051e-163	-1.14236e-163	2.19532e-163	-7.08289e-163	1.33153e-162	8.16232e-164	0
-2.7108e-163	5.36397e-163	-7.80696e-163	1.4922e-163	8.45508e-164	7.08287e-163	1.12761e-162	1.37438e-162	-3.62601e-163	1.35816e-163	-7.78587e-163	5.81028e-165	-5.91673e-163	3.49867e-163	6.0717e-163	-5.09918e-164	4.6375e-163	5.72689e-164	-1.08698e-162	8.29796e-163	1.11407e-162	1.38333e-162	-5.23322e-163	2.72945e-163	2.57051e-163	-1.14236e-163	2.19532e-163	-7.08289e-163	1.33153e-162	8.16232e-164	0
-2.7108e-163	5.36397e-163	-7.80696e-163	1.4922e-163	8.45508e-164	7.08287e-163	1.12761e-162	1.37438e-162	-3.62601e-163	1.35816e-163	-7.78587e-163	5.81028e-165	-5.91673e-163	3.49867e-163	6.0717e-163	-5.09918e-164	4.6375e-163	5.72689e-164	-1.08698e-162	8.29796e-163	1.11407e-162	1.38333e-162	-5.23322e-163	2.72945e-163	2.57051e-163	-1.14236e-163	2.19532e-163	-7.08289e-163	1.33153e-162	8.16232e-164	0
-2.7108e-163	5.36397e-163	-7.80696e-163	1.4922e-163	8.45508e-164	7.08287e-163	1.12761e-162	1.37438e-162	-3.62601e-163	1.35816e-163	-7.78587e-163	5.81028e-165	-5.91673e-163	3.49867e-163	6.0717e-163	-5.09918e-164	4.6375e-163	5.72689e-164	-1.08698e-162	8.29796e-163	1.11407e-162	1.38333e-162	-5.23322e-163	2.72945e-163	2.57051e-163	-1.14236e-163	2.19532e-163	-7.08289e-163	1.33153e-162	8.16232e-164	0
-2.7108e-163	5.36397e-163	-7.80696e-163	1.4922e-163	8.45508e-164	7.08287e-163	1.12761e-162	1.37438e-162	-3.62601e-163	1.35816e-163	-7.78587e-163	5.81028e-165	-5.91673e-163	3.49867e-163	6.0717e-163	-5.09918e-164	4.6375e-163	5.72689e-164	-1.08698e-162	8.29796e-163	1.11407e-162	1.38333e-162	-5.23322e-163	2.72945e-163	2.57051e-163	-1.14236e-163	2.19532e-163	-7.08289e-163	1.33153e-162	8.16232e-164	0
-2.7108e-163	5.36397e-163	-7.80696e-163	1.4922e-163	8.45508e-164	7.08287e-163	1.12761e-162	1.37438e-162	-3.62601e-163	1.35816e-163	-7.78587e-163	5.81028e-165	-5.91673e-163	3.49867e-163	6.0717e-163	-5.09918e-164	4.6375e-163	5.72689e-164	-1.08698e-162	8.29796e-163	1.11407e-162	1.38333e-162	-5.23322e-163	2.72945e-163	2.57051e-163	-1.14236e-163	2.19532e-163	-7.08289e-163	1.33153e-162	8.16232e-164	0
-2.7108e-163	5.36397e-163	-7.80696e-163	1.4922e-163	8.45508e-164	7.08287e-163	1.12761e-162	1.37438e-162	-3.62601e-163	1.35816e-163	-7.78587e-163	5.81028e-165	-5.91673e-163	3.49867e-163	6.0717e-163	-5.09918e-164	4.6375e-163	5.72689e-164	-1.08698e-162	8.29796e-163	1.11407e-162	1.38333e-162	-5.23322e-163	2.72945e-163	2.57051e-163	-1.14236e-163	2.19532e-163	-7.08289e-163	1.33153e-162	8.16232e-164	0
-2.7108e-163	5.36397e-163	-7.80696e-163	1.4922e-163	8.45508e-164	7.08287e-163	1.12761e-162	1.37438e-162	-3.62601e-163	1.35816e-163	-7.78587e-163	5.81028e-165	-5.91673e-163	3.49867e-163	6.0717e-163	-5.09918e-164	4.6375e-163	5.72689e-164	-1.08698e-162	8.29796e-163	1.11407e-162	1.38333e-162	-5.23322e-163	2.72945e-163	2.57051e-163	-1.14236e-163	2.19532e-163	-7.08289e-163	1.33153e-162	8.16232e-164	0
-2.7108e-163	5.36397e-163	-7.80696e-163	1.4922e-163	8.45508e-164	7.08287e-163	1.12761e-162	1.37438e-162	-3.62601e-163	1.35816e-163	-7.78587e-163	5.81028e-165	-5.91673e-163	3.49867e-163	6.0717e-163	-5.09918e-164	4.6375e-163	5.72689e-164	-1.08698e-162	8.29796e-163	1.11407e-162	1.38333e-162	-5.23322e-163	2.72945e-163	2.57051e-163	-1.14236e-163	2.19532e-163	-7.08289e-163	1.33153e-162	8.16232e-164	0
-2.7108e-163	5.36397e-163	-7.80696e-163	1.4922e-163	8.45508e-164	7.08287e-163	1.12761e-162	1.37438e-162	-3.62601e-163	1.35816e-163	-7.78587e-163	5.81028e-165	-5.91673e-163	3.49867e-163	6.0717e-163	-5.09918e-164	4.6375e-163	5.72689e-164	-1.08698e-162	8.29796e-163	1.11407e-162	1.38333e-162	-5.23322e-163	2.72945e-163	2.57051e-163	-1.14236e-163	2.19532e-163	-7.08289e-163	1.33153e-162	8.16232e-164	0
-2.7108e-163	5.36397e-163	-7.80696e-163	1.4922e-163	8.45508e-164	7.08287e-163	1.12761e-162	1.37438e-162	-3.62601e-163	1.35816e-163	-7.78587e-163	5.81028e-165	-5.91673e-163	3.49867e-163	6.0717e-163	-5.09918e-164	4.6375e-163	5.72689e-164	-1.08698e-162	8.29796e-163	1.11407e-162	1.38333e-162	-5.23322e-163	2.72945e-163	2.57051e-163	-1.14236e-163	2.19532e-163	-7.08289e-163	1.33153e-162	8.16232e-164	0
-2.7108e-163	5.36397e-163	-7.80696e-163	1.4922e-163	8.45508e-164	7.08287e-163	1.12761e-162	1.37438e-162	-3.62601e-163	1.35816e-163	-7.78587e-163	5.81028e-165	-5.91673e-163	3.49867e-163	6.0717e-163	-5.09918e-164	4.6375e-163	5.72689e-164	-1.08698e-162	8.29796e-163	1.11407e-162	1.38333e-162	-5.23322e-163	2.72945e-163	2.57051e-163	-1.14236e-163	2.19532e-163	-7.08289e-163	1.33153e-162	8.16232e-164	0
-2.7108e-163	5.36397e-163	-7.80696e-163	1.4922e-163	8.45508e-164	7.08287e-163	1.12761e-162	1.37438e-162	-3.62601e-163	1.35816e-163	-7.78587e-163	5.81028e-165	-5.91673e-163	3.49867e-163	6.0717e-163	-5.09918e-164	4.6375e-163	5.72689e-164	-1.08698e-162	8.29796e-163	1.11407e-162	1.38333e-162	-5.23322e-163	2.72945e-163	2.57051e-163	-1.14236e-163	2.19532e-163	-7.08289e-163	1.33153e-162	8.16232e-164	0
-2.7108e-163	5.36397e-163	-7.80696e-163	1.4922e-163	8.45508e-164	7.08287e-163	1.12761e-162	1.37438e-162	-3.62601e-163	1.35816e-163	-7.78587e-163	5.81028e-165	-5.91673e-163	3.49867e-163	6.0717e-163	-5.09918e-164	4.6375e-163	5.72689e-164	-1.08698e-162	8.29796e-163	1.11407e-162	1.38333e-162	-5.23322e-163	2.72945e-163	2.57051e-163	-1.14236e-163	2.19532e-163	-7.08289e-163	1.33153e-162	8.16232e-164	0
-2.7108e-163	5.36397e-163	-7.80696e-163	1.4922e-163	8.45508e-164	7.08287e-163	1.12761e-162	1.37438e-162	-3.62601e-163	1.35816e-163	-7.78587e-163	5.81028e-165	-5.91673e-163	3.49867e-163	6.0717e-163	-5.09918e-164	4.6375e-163	5.72689e-164	-1.08698e-162	8.29796e-163	1.11407e-162	1.38333e-162	-5.23322e-163	2.72945e-163	2.57051e-163	-1.14236e-163	2.19532e-163	-7.08289e-163	1.33153e-162	8.16232e-164	0
-2.7108e-163	5.36397e-163	-7.80696e-163	1.4922e-163	8.45508e-164	7.08287e-163	1.12761e-162	1.37438e-162	-3.62601e-163	1.35816e-163	-7.78587e-163	5.81028e-165	-5.91673e-163	3.49867e-163	6.0717e-163	-5.09918e-164	4.6375e-163	5.72689e-164	-1.08698e-162	8.29796e-163	1.11407e-162	1.38333e-162	-5.23322e-163	2.72945e-163	2.57051e-163	-1.14236e-163	2.19532e-163	-7.08289e-163	1.33153e-162	8.16232e-164	0
-2.7108e-163	5.36397e-163	-7.80696e-163	1.4922e-163	8.45508e-164	7.08287e-163	1.12761e-162	1.37438e-162	-3.62601e-163	1.35816e-163	-7.78587e-163	5.81028e-165	-5.91673e-163	3.49867e-163	6.0717e-163	-5.09918e-164	4.6375e-163	5.72689e-164	-1.08698e-162	8.29796e-163	1.11407e-162	1.38333e-162	-5.23322e-163	2.72945e-163	2.57051e-163	-1.14236e-163	2.19532e-163	-7.08289e-163	1.33153e-162	8.16232e-164	0
-2.7108e-163	5.36397e-163	-7.80696e-163	1.4922e-163	8.45508e-164	7.08287e-163	1.12761e-162	1.37438e-162	-3.62601e-163	1.35816e-163	-7.78587e-163	5.81028e-165	-5.91673e-163	3.49867e-163	6.0717e-163	-5.09918e-164	4.6375e-163	5.72689e-164	-1.08698e-162	8.29796e-163	1.11407e-162	1.38333e-162	-5.23322e-163	2.72945e-163	2.57051e-163	-1.14236e-163	2.19532e-163	-7.08289e-163	1.33153e-162	8.16232e-164	0
-2.7108e-163	5.36397e-163	-7.80696e-163	1.4922e-163	8.45508e-164	7.08287e-163	1.12761e-162	1.37438e-162	-3.62601e-163	1.35816e-163	-7.78587e-163	5.81028e-165	-5.91673e-163	3.49867e-163	6.0717e-163	-5.09918e-164	4.6375e-163	5.72689e-164	-1.08698e-162	8.29796e-163	1.11407e-162	1.38333e-162	-5.23322e-163	2.72945e-163	2.57051e-163	-1.14236e-163	2.19532e-163	-7.08289e-163	1.33153e-162	8.16232e-164	0
-2.7108e-163	5.36397e-163	-7.80696e-163	1.4922e-163	8.45508e-164	7.08287e-163	1.12761e-162	1.37438e-162	-3.62601e-163	1.35816e-163	-7.78587e-163	5.81028e-165	-5.91673e-163	3.49867e-163	6.0717e-163	-5.09918e-164	4.6375e-163	5.72689e-164	-1.08698e-162	8.29796e-163	1.11407e-162	1.38333e-162	-5.23322e-163	2.72945e-163	2.57051e-163	-1.14236e-163	2.19532e-163	-7.08289e-163	1.33153e-162	8.16232e-164	0
-2.7108e-163	5.36397e-163	-7.80696e-163	1.4922e-163	8.45508e-164	7.08287e-163	1.12761e-162	1.37438e-162	-3.62601e-163	1.35816e-163	-7.78587e-163	5.81028e-165	-5.91673e-163	3.49867e-163	6.0717e-163	-5.09918e-164	4.6375e-163	5.72689e-164	-1.08698e-162	8.29796e-163	1.11407e-162	1.38333e-162	-5.23322e-163	2.72945e-163	2.57051e-163	-1.14236e-163	2.19532e-163	-7.08289e-163	1.33153e-162	8.16232e-164	0
-2.7108e-163	5.36397e-163	-7.80696e-163	1.4922e-163	8.45508e-164	7.08287e-163	1.12761e-162	1.37438e-162	-3.62601e-163	1.35816e-163	-7.78587e-163	5.81028e-165	-5.91673e-163	3.49867e-163	6.0717e-163	-5.09918e-164	4.6375e-163	5.72689e-164	-1.08698e-162	8.29796e-163	1.11407e-162	1.38333e-162	-5.23322e-163	2.72945e-163	2.57051e-163	-1.14236e-163	2.19532e-163	-7.08289e-163	1.33153e-162	8.16232e-164	0
-2.7108e-163	5.36397e-163	-7.80696e-163	1.4922e-163	8.45508e-164	7.08287e-163	1.12761e-162	1.37438e-162	-3.62601e-163	1.35816e-163	-7.78587e-163	5.81028e-165	-5.91673e-163	3.49867e-163	6.0717e-163	-5.09918e-164	4.6375e-163	5.72689e-164	-1.08698e-162	8.29796e-163	1.11407e-162	1.38333e-162	-5.23322e-163	2.72945e-163	2.57051e-163	-1.14236e-163	2.19532e-163	-7.08289e-163	1.33153e-162	8.16232e-164	0
-2.7108e-163	5.36397e-163	-7.80696e-163	1.4922e-163	8.45508e-164	7.08287e-163	1.12761e-162	1.37438e-162	-3.62601e-163	1.35816e-163	-7.78587e-163	5.81028e-165	-5.91673e-163	3.49867e-163	6.0717e-163	-5.09918e-164	4.6375e-163	5.72689e-164	-1.08698e-162	8.29796e-163	1.11407e-162	1.38333e-162	-5.23322e-163	2.72945e-163	2.57051e-163	-1.14236e-163	2.19532e-163	-7.08289e-163	1.33153e-162	8.16232e-164	0
-2.7108e-163	5.36397e-163	-7.80696e-163	1.4922e-163	8.45508e-164	7.08287e-163	1.12761e-162	1.37438e-162	-3.62601e-163	1.35816e-163	-7.78587e-163	5.81028e-165	-5.91673e-163	3.49867e-163	6.0717e-163	-5.09918e-164	4.6375e-163	5.72689e-164	-1.08698e-162	8.29796e-163	1.11407e-162	1.38333e-162	-5.23322e-163	2.72945e-163	2.57051e-163	-1.14236e-163	2.19532e-163	-7.08289e-163	1.33153e-162	8.16232e-164	0
-2.7108e-163	5.36397e-163	-7.80696e-163	1.4922e-163	8.45508e-164	7.08287e-163	1.12761e-162	1.37438e-162	-3.62601e-163	1.35816e-163	-7.78587e-163	5.81028e-165	-5.91673e-163	3.49867e-163	6.0717e-163	-5.09918e-164	4.6375e-163	5.72689e-164	-1.08698e-162	8.29796e-163	1.11407e-162	1.38333e-162	-5.23322e-163	2.72945e-163	2.57051e-163	-1.14236e-163	2.19532e-163	-7.08289e-163	1.33153e-162	8.16232e-164	0
-2.7108e-163	5.36397e-163	-7.80696e-163	1.4922e-163	8.45508e-164	7.08287e-163	1.12761e-162	1.37438e-162	-3.62601e-163	1.35816e-163	-7.78587e-163	5.81028e-165	-5.91673e-163	3.49867e-163	6.0717e-163	-5.09918e-164	4.6375e-163	5.72689e-164	-1.08698e-162	8.29796e-163	1.11407e-162	1.38333e-162	-5.23322e-163	2.72945e-163	2.57051e-163	-1.14236e-163	2.19532e-163	-7.08289e-163	1.33153e-162	8.16232e-164	0
-2.7108e-163	5.36397e-163	-7.80696e-163	1.4922e-163	8.45508e-164	7.08287e-163	1.12761e-162	1.37438e-162	-3.62601e-163	1.35816e-163	-7.78587e-163	5.81028e-165	-5.91673e-163	3.49867e-163	6.0717e-163	-5.09918e-164	4.6375e-163	5.72689e-164	-1.08698e-162	8.29796e-163	1.11407e-162	1.38333e-162	-5.23322e-163	2.72945e-163	2.57051e-163	-1.14236e-163	2.19532e-163	-7.08289e-163	1.33153e-162	8.16232e-164	0
-2.7108e-163	5.36397e-163	-7.80696e-163	1.4922e-163	8.45508e-164	7.08287e-163	1.12761e-162	1.37438e-162	-3.62601e-163	1.35816e-163	-7.78587e-163	5.81028e-165	-5.91673e-163	3.49867e-163	6.0717e-163	-5.09918e-164	4.6375e-163	5.72689e-164	-1.08698e-162	8.29796e-163	1.11407e-162	1.38333e-162	-5.23322e-163	2.72945e-163	2.57051e-163	-1.14236e-163	2.19532e-163	-7.08289e-163	1.33153e-162	8.16232e-164	0
-2.7108e-163	5.36397e-163	-7.80696e-163	1.4922e-163	8.45508e-164	7.08287e-163	1.12761e-162	1.37438e-162	-3.62601e-163	1.35816e-163	-7.78587e-163	5.81028e-165	-5.91673e-163	3.49867e-163	6.0717e-163	-5.09918e-164	4.6375e-163	5.72689e-164	-1.08698e-162	8.29796e-163	1.11407e-162	1.38333e-162	-5.23322e-163	2.72945e-163	2.57051e-163	-1.14236e-163	2.19532e-163	-7.08289e-163	1.33153e-162	8.16232e-164	0
-2.7108e-163	5.36397e-163	-7.80696e-163	1.4922e-163	8.45508e-164	7.08287e-163	1.12761e-162	1.37438e-162	-3.62601e-163	1.35816e-163	-7.78587e-163	5.81028e-165	-5.91673e-163	3.49867e-163	6.0717e-163	-5.09918e-164	4.6375e-163	5.72689e-164	-1.08698e-162	8.29796e-163	1.11407e-162	1.38333e-162	-5.23322e-163	2.72945e-163	2.57051e-163	-1.14236e-163	2.19532e-163	-7.08289e-163	1.33153e-162	8.16232e-164	0
-2.7108e-163	5.36397e-163	-7.80696e-163	1.4922e-163	8.45508e-164	7.08287e-163	1.12761e-162	1.37438e-162	-3.62601e-163	1.35816e-163	-7.78587e-163	5.81028e-165	-5.91673e-163	3.49867e-163	6.0717e-163	-5.09918e-164	4.6375e-163	5.72689e-164	-1.08698e-162	8.29796e-163	1.11407e-162	1.38333e-162	-5.23322e-163	2.72945e-163	2.57051e-163	-1.14236e-163	2.19532e-163	-7.08289e-163	1.33153e-162	8.16232e-164	0
-2.7108e-163	5.36397e-163	-7.80696e-163	1.4922e-163	8.45508e-164	7.08287e-163	1.12761e-162	1.37438e-162	-3.62601e-163	1.35816e-163	-7.78587e-163	5.81028e-165	-5.91673e-163	3.49867e-163	6.0717e-163	-5.09918e-164	4.6375e-163	5.72689e-164	-1.08698e-162	8.29796e-163	1.11407e-162	1.38333e-162	-5.23322e-163	2.72945e-163	2.57051e-163	-1.14236e-163	2.19532e-163	-7.08289e-163	1.33153e-162	8.16232e-164	0
-2.7108e-163	5.36397e-163	-7.80696e-163	1.4922e-163	8.45508e-164	7.08287e-163	1.12761e-162	1.37438e-162	-3.62601e-163	1.35816e-163	-7.78587e-163	5.81028e-165	-5.91673e-163	3.49867e-163	6.0717e-163	-5.09918e-164	4.6375e-163	5.72689e-164	-1.08698e-162	8.29796e-163	1.11407e-162	1.38333e-162	-5.23322e-163	2.72945e-163	2.57051e-163	-1.14236e-163	2.19532e-163	-7.08289e-163	1.33153e-162	8.16232e-164	0
-2.7108e-163	5.36397e-163	-7.80696e-163	1.4922e-163	8.45508e-164	7.08287e-163	1.12761e-162	1.37438e-162	-3.62601e-163	1.35816e-163	-7.78587e-163	5.81028e-165	-5.91673e-163	3.49867e-163	6.0717e-163	-5.09918e-164	4.6375e-163	5.72689e-164	-1.08698e-162	8.29796e-163	1.11407e-162	1.38333e-162	-5.23322e-163	2.72945e-163	2.57051e-163	-1.14236e-163	2.19532e-163	-7.08289e-163	1.33153e-162	8.16232e-164	0
-2.7108e-163	5.36397e-163	-7.80696e-163	1.4922e-163	8.45508e-164	7.08287e-163	1.12761e-162	1.37438e-162	-3.62601e-163	1.35816e-163	-7.78587e-163	5.81028e-165	-5.91673e-163	3.49867e-163	6.0717e-163	-5.09918e-164	4.6375e-163	5.72689e-164	-1.08698e-162	8.29796e-163	1.11407e-162	1.38333e-162	-5.23322e-163	2.72945e-163	2.57051e-163	-1.14236e-163	2.19532e-163	-7.08289e-163	1.33153e-162	8.16232e-164	0
-2.7108e-163	5.36397e-163	-7.80696e-163	1.4922e-163	8.45508e-164	7.08287e-163	1.12761e-162	1.37438e-162	-3.62601e-163	1.35816e-163	-7.78587e-163	5.81028e-165	-5.91673e-163	3.49867e-163	6.0717e-163	-5.09918e-164	4.6375e-163	5.72689e-164	-1.08698e-162	8.29796e-163	1.11407e-162	1.38333e-162	-5.23322e-163	2.72945e-163	2.57051e-163	-1.14236e-163	2.19532e-163	-7.08289e-163	1.33153e-162	8.16232e-164	0
-2.7108e-163	5.36397e-163	-7.80696e-163	1.4922e-163	8.45508e-164	7.08287e-163	1.12761e-162	1.37438e-162	-3.62601e-163	1.35816e-163	-7.78587e-163	5.81028e-165	-5.91673e-163	3.49867e-163	6.0717e-163	-5.09918e-164	4.6375e-163	5.72689e-164	-1.08698e-162	8.29796e-163	1.11407e-162	1.38333e-162	-5.23322e-163	2.72945e-163	2.57051e-163	-1.14236e-163	2.19532e-163	-7.08289e-163	1.33153e-162	8.16232e-164	0
-2.7108e-163	5.36397e-163	-7.80696e-163	1.4922e-163	8.45508e-164	7.08287e-163	1.12761e-162	1.37438e-162	-3.62601e-163	1.35816e-163	-7.78587e-163	5.81028e-165	-5.91673e-163	3.49867e-163	6.0717e-163	-5.09918e-164	4.6375e-163	5.72689e-164	-1.08698e-162	8.29796e-163	1.11407e-162	1.38333e-162	-5.23322e-163	2.72945e-163	2.57051e-163	-1.14236e-163	2.19532e-163	-7.08289e-163	1.33153e-162	8.16232e-164	0
-2.7108e-163	5.36397e-163	-7.80696e-163	1.4922e-163	8.45508e-164	7.08287e-163	1.12761e-162	1.37438e-162	-3.62601e-163	1.35816e-163	-7.78587e-163	5.81028e-165	-5.91673e-163	3.49867e-163	6.0717e-163	-5.09918e-164	4.6375e-163	5.72689e-164	-1.08698e-162	8.29796e-163	1.11407e-162	1.38333e-162	-5.23322e-163	2.72945e-163	2.57051e-163	-1.14236e-163	2.19532e-163	-7.08289e-163	1.33153e-162	8.16232e-164	0
-2.7108e-163	5.36397e-163	-7.80696e-163	1.4922e-163	8.45508e-164	7.08287e-163	1.12761e-162	1.37438e-162	-3.62601e-163	1.35816e-163	-7.78587e-163	5.81028e-165	-5.91673e-163	3.49867e-163	6.0717e-163	-5.09918e-164	4.6375e-163	5.72689e-164	-1.08698e-162	8.29796e-163	1.11407e-162	1.38333e-162	-5.23322e-163	2.72945e-163	2.57051e-163	-1.14236e-163	2.19532e-163	-7.08289e-163	1.33153e-162	8.16232e-164	0
-2.7108e-163	5.36397e-163	-7.80696e-163	1.4922e-163	8.45508e-164	7.08287e-163	1.12761e-162	1.37438e-162	-3.62601e-163	1.35816e-163	-7.78587e-163	5.81028e-165	-5.91673e-163	3.49867e-163	6.0717e-163	-5.09918e-164	4.6375e-163	5.72689e-164	-1.08698e-162	8.29796e-163	1.11407e-162	1.38333e-162	-5.23322e-163	2.72945e-163	2.57051e-163	-1.14236e-163	2.19532e-163	-7.08289e-163	1.33153e-162	8.16232e-164	0
-2.7108e-163	5.36397e-163	-7.80696e-163	1.4922e-163	8.45508e-164	7.08287e-163	1.12761e-162	1.37438e-162	-3.62601e-163	1.35816e-163	-7.78587e-163	5.81028e-165	-5.91673e-163	3.49867e-163	6.0717e-163	-5.09918e-164	4.6375e-163	5.72689e-164	-1.08698e-162	8.29796e-163	1.11407e-162	1.38333e-162	-5.23322e-163	2.72945e-163	2.57051e-163	-1.14236e-163	2.19532e-163	-7.08289e-163	1.33153e-162	8.16232e-164	0
-2.7108e-163	5.36397e-163	-7.80696e-163	1.4922e-163	8.45508e-164	7.08287e-163	1.12761e-162	1.37438e-162	-3.62601e-163	1.35816e-163	-7.78587e-163	5.81028e-165	-5.91673e-163	3.49867e-163	6.0717e-163	-5.09918e-164	4.6375e-163	5.72689e-164	-1.08698e-162	8.29796e-163	1.11407e-162	1.38333e-162	-5.23322e-163	2.72945e-163	2.57051e-163	-1.14236e-163	2.19532e-163	-7.08289e-163	1.33153e-162	8.16232e-164	0
-2.7108e-163	5.36397e-163	-7.80696e-163	1.4922e-163	8.45508e-164	7.08287e-163	1.12761e-162	1.37438e-162	-3.62601e-163	1.35816e-163	-7.78587e-163	5.81028e-165	-5.91673e-163	3.49867e-163	6.0717e-163	-5.09918e-164	4.6375e-163	5.72689e-164	-1.08698e-162	8.29796e-163	1.11407e-162	1.38333e-162	-5.23322e-163	2.72945e-163	2.57051e-163	-1.14236e-163	2.19532e-163	-7.08289e-163	1.33153e-162	8.16232e-164	0
-2.7108e-163	5.36397e-163	-7.80696e-163	1.4922e-163	8.45508e-164	7.08287e-163	1.12761e-162	1.37438e-162	-3.62601e-163	1.35816e-163	-7.78587e-163	5.81028e-165	-5.91673e-163	3.49867e-163	6.0717e-163	-5.09918e-164	4.6375e-163	5.72689e-164	-1.08698e-162	8.29796e-163	1.11407e-162	1.38333e-162	-5.23322e-163	2.72945e-163	2.57051e-163	-1.14236e-163	2.19532e-163	-7.08289e-163	1.33153e-162	8.16232e-164	0
-2.7108e-163	5.36397e-163	-7.80696e-163	1.4922e-163	8.45508e-164	7.08287e-163	1.12761e-162	1.37438e-162	-3.62601e-163	1.35816e-163	-7.78587e-163	5.81028e-165	-5.91673e-163	3.49867e-163	6.0717e-163	-5.09918e-164	4.6375e-163	5.72689e-164	-1.08698e-162	8.29796e-163	1.11407e-162	1.38333e-162	-5.23322e-163	2.72945e-163	2.57051e-163	-1.14236e-163	2.19532e-163	-7.08289e-163	1.33153e-162	8.16232e-164	0
-2.7108e-163	5.36397e-163	-7.80696e-163	1.4922e-163	8.45508e-164	7.08287e-163	1.12761e-162	1.37438e-162	-3.62601e-163	1.35816e-163	-7.78587e-163	5.81028e-165	-5.91673e-163	3.49867e-163	6.0717e-163	-5.09918e-164	4.6375e-163	5.72689e-164	-1.08698e-162	8.29796e-163	1.11407e-162	1.38333e-162	-5.23322e-163	2.72945e-163	2.57051e-163	-1.14236e-163	2.19532e-163	-7.08289e-163	1.33153e-162	8.16232e-164	0
-2.7108e-163	5.36397e-163	-7.80696e-163	1.4922e-163	8.45508e-164	7.08287e-163	1.12761e-162	1.37438e-162	-3.62601e-163	1.35816e-163	-7.78587e-163	5.81028e-165	-5.91673e-163	3.49867e-163	6.0717e-163	-5.09918e-164	4.6375e-163	5.72689e-164	-1.08698e-162	8.29796e-163	1.11407e-162	1.38333e-162	-5.23322e-163	2.72945e-163	2.57051e-163	-1.14236e-163	2.19532e-163	-7.08289e-163	1.33153e-162	8.16232e-164	0
-2.7108e-163	5.36397e-163	-7.80696e-163	1.4922e-163	8.45508e-164	7.08287e-163	1.12761e-162	1.37438e-162	-3.62601e-163	1.35816e-163	-7.78587e-163	5.81028e-165	-5.91673e-163	3.49867e-163	6.0717e-163	-5.09918e-164	4.6375e-163	5.72689e-164	-1.08698e-162	8.29796e-163	1.11407e-162	1.38333e-162	-5.23322e-163	2.72945e-163	2.57051e-163	-1.14236e-163	2.19532e-163	-7.08289e-163	1.33153e-162	8.16232e-164	0
-2.7108e-163	5.36397e-163	-7.80696e-163	1.4922e-163	8.45508e-164	7.08287e-163	1.12761e-162	1.37438e-162	-3.62601e-163	1.35816e-163	-7.78587e-163	5.81028e-165	-5.91673e-163	3.49867e-163	6.0717e-163	-5.09918e-164	4.6375e-163	5.72689e-164	-1.08698e-162	8.29796e-163	1.11407e-162	1.38333e-162	-5.23322e-163	2.72945e-163	2.57051e-163	-1.14236e-163	2.19532e-163	-7.08289e-163	1.33153e-162	8.16232e-164	0
-2.7108e-163	5.36397e-163	-7.80696e-163	1.4922e-163	8.45508e-164	7.08287e-163	1.12761e-162	1.37438e-162	-3.62601e-163	1.35816e-163	-7.78587e-163	5.81028e-165	-5.91673e-163	3.49867e-163	6.0717e-163	-5.09918e-164	4.6375e-163	5.72689e-164	-1.08698e-162	8.29796e-163	1.11407e-162	1.38333e-162	-5.23322e-163	2.72945e-163	2.57051e-163	-1.14236e-163	2.19532e-163	-7.08289e-163	1.33153e-162	8.16232e-164	0
-2.7108e-163	5.36397e-163	-7.80696e-163	1.4922e-163	8.45508e-164	7.08287e-163	1.12761e-162	1.37438e-162	-3.62601e-163	1.35816e-163	-7.78587e-163	5.81028e-165	-5.91673e-163	3.49867e-163	6.0717e-163	-5.09918e-164	4.6375e-163	5.72689e-164	-1.08698e-162	8.29796e-163	1.11407e-162	1.38333e-162	-5.23322e-163	2.72945e-163	2.57051e-163	-1.14236e-163	2.19532e-163	-7.08289e-163	1.33153e-162	8.16232e-164	0
-2.7108e-163	5.36397e-163	-7.80696e-163	1.4922e-163	8.45508e-164	7.08287e-163	1.12761e-162	1.37438e-162	-3.62601e-163	1.35816e-163	-7.78587e-163	5.81028e-165	-5.91673e-163	3.49867e-163	6.0717e-163	-5.09918e-164	4.6375e-163	5.72689e-164	-1.08698e-162	8.29796e-163	1.11407e-162	1.38333e-162	-5.23322e-163	2.72945e-163	2.57051e-163	-1.14236e-163	2.19532e-163	-7.08289e-163	1.33153e-162	8.16232e-164	0
-2.7108e-163	5.36397e-163	-7.80696e-163	1.4922e-163	8.45508e-164	7.08287e-163	1.12761e-162	1.37438e-162	-3.62601e-163	1.35816e-163	-7.78587e-163	5.81028e-165	-5.91673e-163	3.49867e-163	6.0717e-163	-5.09918e-164	4.6375e-163	5.72689e-164	-1.08698e-162	8.29796e-163	1.11407e-162	1.38333e-162	-5.23322e-163	2.72945e-163	2.57051e-163	-1.14236e-163	2.19532e-163	-7.08289e-163	1.33153e-162	8.16232e-164	0
-2.7108e-163	5.36397e-163	-7.80696e-163	1.4922e-163	8.45508e-164	7.08287e-163	1.12761e-162	1.37438e-162	-3.62601e-163	1.35816e-163	-7.78587e-163	5.81028e-165	-5.91673e-163	3.49867e-163	6.0717e-163	-5.09918e-164	4.6375e-163	5.72689e-164	-1.08698e-162	8.29796e-163	1.11407e-162	1.38333e-162	-5.23322e-163	2.72945e-163	2.57051e-163	-1.14236e-163	2.19532e-163	-7.08289e-163	1.33153e-162	8.16232e-164	0
-2.7108e-163	5.36397e-163	-7.80696e-163	1.4922e-163	8.45508e-164	7.08287e-163	1.12761e-162	1.37438e-162	-3.62601e-163	1.35816e-163	-7.78587e-163	5.81028e-165	-5.91673e-163	3.49867e-163	6.0717e-163	-5.09918e-164	4.6375e-163	5.72689e-164	-1.08698e-162	8.29796e-163	1.11407e-162	1.38333e-162	-5.23322e-163	2.72945e-163	2.57051e-163	-1.14236e-163	2.19532e-163	-7.08289e-163	1.33153e-162	8.16232e-164	0
-2.7108e-163	5.36397e-163	-7.80696e-163	1.4922e-163	8.45508e-164	7.08287e-163	1.12761e-162	1.37438e-162	-3.62601e-163	1.35816e-163	-7.78587e-163	5.81028e-165	-5.91673e-163	3.49867e-163	6.0717e-163	-5.09918e-164	4.6375e-163	5.72689e-164	-1.08698e-162	8.29796e-163	1.11407e-162	1.38333e-162	-5.23322e-163	2.72945e-163	2.57051e-163	-1.14236e-163	2.19532e-163	-7.08289e-163	1.33153e-162	8.16232e-164	0
-2.7108e-163	5.36397e-163	-7.80696e-163	1.4922e-163	8.45508e-164	7.08287e-163	1.12761e-162	1.37438e-162	-3.62601e-163	1.35816e-163	-7.78587e-163	5.81028e-165	-5.91673e-163	3.49867e-163	6.0717e-163	-5.09918e-164	4.6375e-163	5.72689e-164	-1.08698e-162	8.29796e-163	1.11407e-162	1.38333e-162	-5.23322e-163	2.72945e-163	2.57051e-163	-1.14236e-163	2.19532e-163	-7.08289e-163	1.33153e-162	8.16232e-164	0
-2.7108e-163	5.36397e-163	-7.80696e-163	1.4922e-163	8.45508e-164	7.08287e-163	1.12761e-162	1.37438e-162	-3.62601e-163	1.35816e-163	-7.78587e-163	5.81028e-165	-5.91673e-163	3.49867e-163	6.0717e-163	-5.09918e-164	4.6375e-163	5.72689e-164	-1.08698e-162	8.29796e-163	1.11407e-162	1.38333e-162	-5.23322e-163	2.72945e-163	2.57051e-163	-1.14236e-163	2.19532e-163	-7.08289e-163	1.33153e-162	8.16232e-164	0
-2.7108e-163	5.36397e-163	-7.80696e-163	1.4922e-163	8.45508e-164	7.08287e-163	1.12761e-162	1.37438e-162	-3.62601e-163	1.35816e-163	-7.78587e-163	5.81028e-165	-5.91673e-163	3.49867e-163	6.0717e-163	-5.09918e-164	4.6375e-163	5.72689e-164	-1.08698e-162	8.29796e-163	1.11407e-162	1.38333e-162	-5.23322e-163	2.72945e-163	2.57051e-163	-1.14236e-163	2.19532e-163	-7.08289e-163	1.33153e-162	8.16232e-164	0
-2.7108e-163	5.36397e-163	-7.80696e-163	1.4922e-163	8.45508e-164	7.08287e-163	1.12761e-162	1.37438e-162	-3.62601e-163	1.35816e-163	-7.78587e-163	5.81028e-165	-5.91673e-163	3.49867e-163	6.0717e-163	-5.09918e-164	4.6375e-163	5.72689e-164	-1.08698e-162	8.29796e-163	1.11407e-162	1.38333e-162	-5.23322e-163	2.72945e-163	2.57051e-163	-1.14236e-163	2.19532e-163	-7.08289e-163	1.33153e-162	8.16232e-164	0
-2.7108e-163	5.36397e-163	-7.80696e-163	1.4922e-163	8.45508e-164	7.08287e-163	1.12761e-162	1.37438e-162	-3.62601e-163	1.35816e-163	-7.78587e-163	5.81028e-165	-5.91673e-163	3.49867e-163	6.0717e-163	-5.09918e-164	4.6375e-163	5.72689e-164	-1.08698e-162	8.29796e-163	1.11407e-162	1.38333e-162	-5.23322e-163	2.72945e-163	2.57051e-163	-1.14236e-163	2.19532e-163	-7.08289e-163	1.33153e-162	8.16232e-164	0
-2.7108e-163	5.36397e-163	-7.80696e-163	1.4922e-163	8.45508e-164	7.08287e-163	1.12761e-162	1.37438e-162	-3.62601e-163	1.35816e-163	-7.78587e-163	5.81028e-165	-5.91673e-163	3.49867e-163	6.0717e-163	-5.09918e-164	4.6375e-163	5.72689e-164	-1.08698e-162	8.29796e-163	1.11407e-162	1.38333e-162	-5.23322e-163	2.72945e-163	2.57051e-163	-1.14236e-163	2.19532e-163	-7.08289e-163	1.33153e-162	8.16232e-164	0
-2.7108e-163	5.36397e-163	-7.80696e-163	1.4922e-163	8.45508e-164	7.08287e-163	1.12761e-162	1.37438e-162	-3.62601e-163	1.35816e-163	-7.78587e-163	5.81028e-165	-5.91673e-163	3.49867e-163	6.0717e-163	-5.09918e-164	4.6375e-163	5.72689e-164	-1.08698e-162	8.29796e-163	1.11407e-162	1.38333e-162	-5.23322e-163	2.72945e-163	2.57051e-163	-1.14236e-163	2.19532e-163	-7.08289e-163	1.33153e-162	8.16232e-164	0
-2.7108e-163	5.36397e-163	-7.80696e-163	1.4922e-163	8.45508e-164	7.08287e-163	1.12761e-162	1.37438e-162	-3.62601e-163	1.35816e-163	-7.78587e-163	5.81028e-165	-5.91673e-163	3.49867e-163	6.0717e-163	-5.09918e-164	4.6375e-163	5.72689e-164	-1.08698e-162	8.29796e-163	1.11407e-162	1.38333e-162	-5.23322e-163	2.72945e-163	2.57051e-163	-1.14236e-163	2.19532e-163	-7.08289e-163	1.33153e-162	8.16232e-164	0
-2.7108e-163	5.36397e-163	-7.80696e-163	1.4922e-163	8.45508e-164	7.08287e-163	1.12761e-162	1.37438e-162	-3.62601e-163	1.35816e-163	-7.78587e-163	5.81028e-165	-5.91673e-163	3.49867e-163	6.0717e-163	-5.09918e-164	4.6375e-163	5.72689e-164	-1.08698e-162	8.29796e-163	1.11407e-162	1.38333e-162	-5.23322e-163	2.72945e-163	2.57051e-163	-1.14236e-163	2.19532e-163	-7.08289e-163	1.33153e-162	8.16232e-164	0
-2.7108e-163	5.36397e-163	-7.80696e-163	1.4922e-163	8.45508e-164	7.08287e-163	1.12761e-162	1.37438e-162	-3.62601e-163	1.35816e-163	-7.78587e-163	5.81028e-165	-5.91673e-163	3.49867e-163	6.0717e-163	-5.09918e-164	4.6375e-163	5.72689e-164	-1.08698e-162	8.29796e-163	1.11407e-162	1.38333e-162	-5.23322e-163	2.72945e-163	2.57051e-163	-1.14236e-163	2.19532e-163	-7.08289e-163	1.33153e-162	8.16232e-164	0
-2.7108e-163	5.36397e-163	-7.80696e-163	1.4922e-163	8.45508e-164	7.08287e-163	1.12761e-162	1.37438e-162	-3.62601e-163	1.35816e-163	-7.78587e-163	5.81028e-165	-5.91673e-163	3.49867e-163	6.0717e-163	-5.09918e-164	4.6375e-163	5.72689e-164	-1.08698e-162	8.29796e-163	1.11407e-162	1.38333e-162	-5.23322e-163	2.72945e-163	2.57051e-163	-1.14236e-163	2.19532e-163	-7.08289e-163	1.33153e-162	8.16232e-164	0
-2.7108e-163	5.36397e-163	-7.80696e-163	1.4922e-163	8.45508e-164	7.08287e-163	1.12761e-162	1.37438e-162	-3.62601e-163	1.35816e-163	-7.78587e-163	5.81028e-165	-5.91673e-163	3.49867e-163	6.0717e-163	-5.09918e-164	4.6375e-163	5.72689e-164	-1.08698e-162	8.29796e-163	1.11407e-162	1.38333e-162	-5.23322e-163	2.72945e-163	2.57051e-163	-1.14236e-163	2.19532e-163	-7.08289e-163	1.33153e-162	8.16232e-164	0
-2.7108e-163	5.36397e-163	-7.80696e-163	1.4922e-163	8.45508e-164	7.08287e-163	1.12761e-162	1.37438e-162	-3.62601e-163	1.35816e-163	-7.78587e-163	5.81028e-165	-5.91673e-163	3.49867e-163	6.0717e-163	-5.09918e-164	4.6375e-163	5.72689e-164	-1.08698e-162	8.29796e-163	1.11407e-162	1.38333e-162	-5.23322e-163	2.72945e-163	2.57051e-163	-1.14236e-163	2.19532e-163	-7.08289e-163	1.33153e-162	8.16232e-164	0
-2.7108e-163	5.36397e-163	-7.80696e-163	1.4922e-163	8.45508e-164	7.08287e-163	1.12761e-162	1.37438e-162	-3.62601e-163	1.35816e-163	-7.78587e-163	5.81028e-165	-5.91673e-163	3.49867e-163	6.0717e-163	-5.09918e-164	4.6375e-163	5.72689e-164	-1.08698e-162	8.29796e-163	1.11407e-162	1.38333e-162	-5.23322e-163	2.72945e-163	2.57051e-163	-1.14236e-163	2.19532e-163	-7.08289e-163	1.33153e-162	8.16232e-164	0
-2.7108e-163	5.36397e-163	-7.80696e-163	1.4922e-163	8.45508e-164	7.08287e-163	1.12761e-162	1.37438e-162	-3.62601e-163	1.35816e-163	-7.78587e-163	5.81028e-165	-5.91673e-163	3.49867e-163	6.0717e-163	-5.09918e-164	4.6375e-163	5.72689e-164	-1.08698e-162	8.29796e-163	1.11407e-162	1.38333e-162	-5.23322e-163	2.72945e-163	2.57051e-163	-1.14236e-163	2.19532e-163	-7.08289e-163	1.33153e-162	8.16232e-164	0
-2.7108e-163	5.36397e-163	-7.80696e-163	1.4922e-163	8.45508e-164	7.08287e-163	1.12761e-162	1.37438e-162	-3.62601e-163	1.35816e-163	-7.78587e-163	5.81028e-165	-5.91673e-163	3.49867e-163	6.0717e-163	-5.09918e-164	4.6375e-163	5.72689e-164	-1.08698e-162	8.29796e-163	1.11407e-162	1.38333e-162	-5.23322e-163	2.72945e-163	2.57051e-163	-1.14236e-163	2.19532e-163	-7.08289e-163	1.33153e-162	8.16232e-164	0
-2.7108e-163	5.36397e-163	-7.80696e-163	1.4922e-163	8.45508e-164	7.08287e-163	1.12761e-162	1.37438e-162	-3.62601e-163	1.35816e-163	-7.78587e-163	5.81028e-165	-5.91673e-163	3.49867e-163	6.0717e-163	-5.09918e-164	4.6375e-163	5.72689e-164	-1.08698e-162	8.29796e-163	1.11407e-162	1.38333e-162	-5.23322e-163	2.72945e-163	2.57051e-163	-1.14236e-163	2.19532e-163	-7.08289e-163	1.33153e-162	8.16232e-164	0
-2.7108e-163	5.36397e-163	-7.80696e-163	1.4922e-163	8.45508e-164	7.08287e-163	1.12761e-162	1.37438e-162	-3.62601e-163	1.35816e-163	-7.78587e-163	5.81028e-165	-5.91673e-163	3.49867e-163	6.0717e-163	-5.09918e-164	4.6375e-163	5.72689e-164	-1.08698e-162	8.29796e-163	1.11407e-162	1.38333e-162	-5.23322e-163	2.72945e-163	2.57051e-163	-1.14236e-163	2.19532e-163	-7.08289e-163	1.33153e-162	8.16232e-164	0
-2.7108e-163	5.36397e-163	-7.80696e-163	1.4922e-163	8.45508e-164	7.08287e-163	1.12761e-162	1.37438e-162	-3.62601e-163	1.35816e-163	-7.78587e-163	5.81028e-165	-5.91673e-163	3.49867e-163	6.0717e-163	-5.09918e-164	4.6375e-163	5.72689e-164	-1.08698e-162	8.29796e-163	1.11407e-162	1.38333e-162	-5.23322e-163	2.72945e-163	2.57051e-163	-1.14236e-163	2.19532e-163	-7.08289e-163	1.33153e-162	8.16232e-164	0
-2.7108e-163	5.36397e-163	-7.80696e-163	1.4922e-163	8.45508e-164	7.08287e-163	1.12761e-162	1.37438e-162	-3.62601e-163	1.35816e-163	-7.78587e-163	5.81028e-165	-5.91673e-163	3.49867e-163	6.0717e-163	-5.09918e-164	4.6375e-163	5.72689e-164	-1.08698e-162	8.29796e-163	1.11407e-162	1.38333e-162	-5.23322e-163	2.72945e-163	2.57051e-163	-1.14236e-163	2.19532e-163	-7.08289e-163	1.33153e-162	8.16232e-164	0
-2.7108e-163	5.36397e-163	-7.80696e-163	1.4922e-163	8.45508e-164	7.08287e-163	1.12761e-162	1.37438e-162	-3.62601e-163	1.35816e-163	-7.78587e-163	5.81028e-165	-5.91673e-163	3.49867e-163	6.0717e-163	-5.09918e-164	4.6375e-163	5.72689e-164	-1.08698e-162	8.29796e-163	1.11407e-162	1.38333e-162	-5.23322e-163	2.72945e-163	2.57051e-163	-1.14236e-163	2.19532e-163	-7.08289e-163	1.33153e-162	8.16232e-164	0
-2.7108e-163	5.36397e-163	-7.80696e-163	1.4922e-163	8.45508e-164	7.08287e-163	1.12761e-162	1.37438e-162	-3.62601e-163	1.35816e-163	-7.78587e-163	5.81028e-165	-5.91673e-163	3.49867e-163	6.0717e-163	-5.09918e-164	4.6375e-163	5.72689e-164	-1.08698e-162	8.29796e-163	1.11407e-162	1.38333e-162	-5.23322e-163	2.72945e-163	2.57051e-163	-1.14236e-163	2.19532e-163	-7.08289e-163	1.33153e-162	8.16232e-164	0
-2.7108e-163	5.36397e-163	-7.80696e-163	1.4922e-163	8.45508e-164	7.08287e-163	1.12761e-162	1.37438e-162	-3.62601e-163	1.35816e-163	-7.78587e-163	5.81028e-165	-5.91673e-163	3.49867e-163	6.0717e-163	-5.09918e-164	4.6375e-163	5.72689e-164	-1.08698e-162	8.29796e-163	1.11407e-162	1.38333e-162	-5.23322e-163	2.72945e-163	2.57051e-163	-1.14236e-163	2.19532e-163	-7.08289e-163	1.33153e-162	8.16232e-164	0
-2.7108e-163	5.36397e-163	-7.80696e-163	1.4922e-163	8.45508e-164	7.08287e-163	1.12761e-162	1.37438e-162	-3.62601e-163	1.35816e-163	-7.78587e-163	5.81028e-165	-5.91673e-163	3.49867e-163	6.0717e-163	-5.09918e-164	4.6375e-163	5.72689e-164	-1.08698e-162	8.29796e-163	1.11407e-162	1.38333e-162	-5.23322e-163	2.72945e-163	2.57051e-163	-1.14236e-163	2.19532e-163	-7.08289e-163	1.33153e-162	8.16232e-164	0
-2.7108e-163	5.36397e-163	-7.80696e-163	1.4922e-163	8.45508e-164	7.08287e-163	1.12761e-162	1.37438e-162	-3.62601e-163	1.35816e-163	-7.78587e-163	5.81028e-165	-5.91673e-163	3.49867e-163	6.0717e-163	-5.09918e-164	4.6375e-163	5.72689e-164	-1.08698e-162	8.29796e-163	1.11407e-162	1.38333e-162	-5.23322e-163	2.72945e-163	2.57051e-163	-1.14236e-163	2.19532e-163	-7.08289e-163	1.33153e-162	8.16232e-164	0
-2.7108e-163	5.36397e-163	-7.80696e-163	1.4922e-163	8.45508e-164	7.08287e-163	1.12761e-162	1.37438e-162	-3.62601e-163	1.35816e-163	-7.78587e-163	5.81028e-165	-5.91673e-163	3.49867e-163	6.0717e-163	-5.09918e-164	4.6375e-163	5.72689e-164	-1.08698e-162	8.29796e-163	1.11407e-162	1.38333e-162	-5.23322e-163	2.72945e-163	2.57051e-163	-1.14236e-163	2.19532e-163	-7.08289e-163	1.33153e-162	8.16232e-164	0
-2.7108e-163	5.36397e-163	-7.80696e-163	1.4922e-163	8.45508e-164	7.08287e-163	1.12761e-162	1.37438e-162	-3.62601e-163	1.35816e-163	-7.78587e-163	5.81028e-165	-5.91673e-163	3.49867e-163	6.0717e-163	-5.09918e-164	4.6375e-163	5.72689e-164	-1.08698e-162	8.29796e-163	1.11407e-162	1.38333e-162	-5.23322e-163	2.72945e-163	2.57051e-163	-1.14236e-163	2.19532e-163	-7.08289e-163	1.33153e-162	8.16232e-164	0
-2.7108e-163	5.36397e-163	-7.80696e-163	1.4922e-163	8.45508e-164	7.08287e-163	1.12761e-162	1.37438e-162	-3.62601e-163	1.35816e-163	-7.78587e-163	5.81028e-165	-5.91673e-163	3.49867e-163	6.0717e-163	-5.09918e-164	4.6375e-163	5.72689e-164	-1.08698e-162	8.29796e-163	1.11407e-162	1.38333e-162	-5.23322e-163	2.72945e-163	2.57051e-163	-1.14236e-163	2.19532e-163	-7.08289e-163	1.33153e-162	8.16232e-164	0
-2.7108e-163	5.36397e-163	-7.80696e-163	1.4922e-163	8.45508e-164	7.08287e-163	1.12761e-162	1.37438e-162	-3.62601e-163	1.35816e-163	-7.78587e-163	5.81028e-165	-5.91673e-163	3.49867e-163	6.0717e-163	-5.09918e-164	4.6375e-163	5.72689e-164	-1.08698e-162	8.29796e-163	1.11407e-162	1.38333e-162	-5.23322e-163	2.72945e-163	2.57051e-163	-1.14236e-163	2.19532e-163	-7.08289e-163	1.33153e-162	8.16232e-164	0
-2.7108e-163	5.36397e-163	-7.80696e-163	1.4922e-163	8.45508e-164	7.08287e-163	1.12761e-162	1.37438e-162	-3.62601e-163	1.35816e-163	-7.78587e-163	5.81028e-165	-5.91673e-163	3.49867e-163	6.0717e-163	-5.09918e-164	4.6375e-163	5.72689e-164	-1.08698e-162	8.29796e-163	1.11407e-162	1.38333e-162	-5.23322e-163	2.72945e-163	2.57051e-163	-1.14236e-163	2.19532e-163	-7.08289e-163	1.33153e-162	8.16232e-164	0
-2.7108e-163	5.36397e-163	-7.80696e-163	1.4922e-163	8.45508e-164	7.08287e-163	1.12761e-162	1.37438e-162	-3.62601e-163	1.35816e-163	-7.78587e-163	5.81028e-165	-5.91673e-163	3.49867e-163	6.0717e-163	-5.09918e-164	4.6375e-163	5.72689e-164	-1.08698e-162	8.29796e-163	1.11407e-162	1.38333e-162	-5.23322e-163	2.72945e-163	2.57051e-163	-1.14236e-163	2.19532e-163	-7.08289e-163	1.33153e-162	8.16232e-164	0
-2.7108e-163	5.36397e-163	-7.80696e-163	1.4922e-163	8.45508e-164	7.08287e-163	1.12761e-162	1.37438e-162	-3.62601e-163	1.35816e-163	-7.78587e-163	5.81028e-165	-5.91673e-163	3.49867e-163	6.0717e-163	-5.09918e-164	4.6375e-163	5.72689e-164	-1.08698e-162	8.29796e-163	1.11407e-162	1.38333e-162	-5.23322e-163	2.72945e-163	2.57051e-163	-1.14236e-163	2.19532e-163	-7.08289e-163	1.33153e-162	8.16232e-164	0
-2.7108e-163	5.36397e-163	-7.80696e-163	1.4922e-163	8.45508e-164	7.08287e-163	1.12761e-162	1.37438e-162	-3.62601e-163	1.35816e-163	-7.78587e-163	5.81028e-165	-5.91673e-163	3.49867e-163	6.0717e-163	-5.09918e-164	4.6375e-163	5.72689e-164	-1.08698e-162	8.29796e-163	1.11407e-162	1.38333e-162	-5.23322e-163	2.72945e-163	2.57051e-163	-1.14236e-163	2.19532e-163	-7.08289e-163	1.33153e-162	8.16232e-164	0
-2.7108e-163	5.36397e-163	-7.80696e-163	1.4922e-163	8.45508e-164	7.08287e-163	1.12761e-162	1.37438e-162	-3.62601e-163	1.35816e-163	-7.78587e-163	5.81028e-165	-5.91673e-163	3.49867e-163	6.0717e-163	-5.09918e-164	4.6375e-163	5.72689e-164	-1.08698e-162	8.29796e-163	1.11407e-162	1.38333e-162	-5.23322e-163	2.72945e-163	2.57051e-163	-1.14236e-163	2.19532e-163	-7.08289e-163	1.33153e-162	8.16232e-164	0
-2.7108e-163	5.36397e-163	-7.80696e-163	1.4922e-163	8.45508e-164	7.08287e-163	1.12761e-162	1.37438e-162	-3.62601e-163	1.35816e-163	-7.78587e-163	5.81028e-165	-5.91673e-163	3.49867e-163	6.0717e-163	-5.09918e-164	4.6375e-163	5.72689e-164	-1.08698e-162	8.29796e-163	1.11407e-162	1.38333e-162	-5.23322e-163	2.72945e-163	2.57051e-163	-1.14236e-163	2.19532e-163	-7.08289e-163	1.33153e-162	8.16232e-164	0
-2.7108e-163	5.36397e-163	-7.80696e-163	1.4922e-163	8.45508e-164	7.08287e-163	1.12761e-162	1.37438e-162	-3.62601e-163	1.35816e-163	-7.78587e-163	5.81028e-165	-5.91673e-163	3.49867e-163	6.0717e-163	-5.09918e-164	4.6375e-163	5.72689e-164	-1.08698e-162	8.29796e-163	1.11407e-162	1.38333e-162	-5.23322e-163	2.72945e-163	2.57051e-163	-1.14236e-163	2.19532e-163	-7.08289e-163	1.33153e-162	8.16232e-164	0
-2.7108e-163	5.36397e-163	-7.80696e-163	1.4922e-163	8.45508e-164	7.08287e-163	1.12761e-162	1.37438e-162	-3.62601e-163	1.35816e-163	-7.78587e-163	5.81028e-165	-5.91673e-163	3.49867e-163	6.0717e-163	-5.09918e-164	4.6375e-163	5.72689e-164	-1.08698e-162	8.29796e-163	1.11407e-162	1.38333e-162	-5.23322e-163	2.72945e-163	2.57051e-163	-1.14236e-163	2.19532e-163	-7.08289e-163	1.33153e-162	8.16232e-164	0
-2.7108e-163	5.36397e-163	-7.80696e-163	1.4922e-163	8.45508e-164	7.08287e-163	1.12761e-162	1.37438e-162	-3.62601e-163	1.35816e-163	-7.78587e-163	5.81028e-165	-5.91673e-163	3.49867e-163	6.0717e-163	-5.09918e-164	4.6375e-163	5.72689e-164	-1.08698e-162	8.29796e-163	1.11407e-162	1.38333e-162	-5.23322e-163	2.72945e-163	2.57051e-163	-1.14236e-163	2.19532e-163	-7.08289e-163	1.33153e-162	8.16232e-164	0
-2.7108e-163	5.36397e-163	-7.80696e-163	1.4922e-163	8.45508e-164	7.08287e-163	1.12761e-162	1.37438e-162	-3.62601e-163	1.35816e-163	-7.78587e-163	5.81028e-165	-5.91673e-163	3.49867e-163	6.0717e-163	-5.09918e-164	4.6375e-163	5.72689e-164	-1.08698e-162	8.29796e-163	1.11407e-162	1.38333e-162	-5.23322e-163	2.72945e-163	2.57051e-163	-1.14236e-163	2.19532e-163	-7.08289e-163	1.33153e-162	8.16232e-164	0
-2.7108e-163	5.36397e-163	-7.80696e-163	1.4922e-163	8.45508e-164	7.08287e-163	1.12761e-162	1.37438e-162	-3.62601e-163	1.35816e-163	-7.78587e-163	5.81028e-165	-5.91673e-163	3.49867e-163	6.0717e-163	-5.09918e-164	4.6375e-163	5.72689e-164	-1.08698e-162	8.29796e-163	1.11407e-162	1.38333e-162	-5.23322e-163	2.72945e-163	2.57051e-163	-1.14236e-163	2.19532e-163	-7.08289e-163	1.33153e-162	8.16232e-164	0
-2.7108e-163	5.36397e-163	-7.80696e-163	1.4922e-163	8.45508e-164	7.08287e-163	1.12761e-162	1.37438e-162	-3.62601e-163	1.35816e-163	-7.78587e-163	5.81028e-165	-5.91673e-163	3.49867e-163	6.0717e-163	-5.09918e-164	4.6375e-163	5.72689e-164	-1.08698e-162	8.29796e-163	1.11407e-162	1.38333e-162	-5.23322e-163	2.72945e-163	2.57051e-163	-1.14236e-163	2.19532e-163	-7.08289e-163	1.33153e-162	8.16232e-164	0
-2.7108e-163	5.36397e-163	-7.80696e-163	1.4922e-163	8.45508e-164	7.08287e-163	1.12761e-162	1.37438e-162	-3.62601e-163	1.35816e-163	-7.78587e-163	5.81028e-165	-5.91673e-163	3.49867e-163	6.0717e-163	-5.09918e-164	4.6375e-163	5.72689e-164	-1.08698e-162	8.29796e-163	1.11407e-162	1.38333e-162	-5.23322e-163	2.72945e-163	2.57051e-163	-1.14236e-163	2.19532e-163	-7.08289e-163	1.33153e-162	8.16232e-164	0
-2.7108e-163	5.36397e-163	-7.80696e-163	1.4922e-163	8.45508e-164	7.08287e-163	1.12761e-162	1.37438e-162	-3.62601e-163	1.35816e-163	-7.78587e-163	5.81028e-165	-5.91673e-163	3.49867e-163	6.0717e-163	-5.09918e-164	4.6375e-163	5.72689e-164	-1.08698e-162	8.29796e-163	1.11407e-162	1.38333e-162	-5.23322e-163	2.72945e-163	2.57051e-163	-1.14236e-163	2.19532e-163	-7.08289e-163	1.33153e-162	8.16232e-164	0
-2.7108e-163	5.36397e-163	-7.80696e-163	1.4922e-163	8.45508e-164	7.08287e-163	1.12761e-162	1.37438e-162	-3.62601e-163	1.35816e-163	-7.78587e-163	5.81028e-165	-5.91673e-163	3.49867e-163	6.0717e-163	-5.09918e-164	4.6375e-163	5.72689e-164	-1.08698e-162	8.29796e-163	1.11407e-162	1.38333e-162	-5.23322e-163	2.72945e-163	2.57051e-163	-1.14236e-163	2.19532e-163	-7.08289e-163	1.33153e-162	8.16232e-164	0
-2.7108e-163	5.36397e-163	-7.80696e-163	1.4922e-163	8.45508e-164	7.08287e-163	1.12761e-162	1.37438e-162	-3.62601e-163	1.35816e-163	-7.78587e-163	5.81028e-165	-5.91673e-163	3.49867e-163	6.0717e-163	-5.09918e-164	4.6375e-163	5.72689e-164	-1.08698e-162	8.29796e-163	1.11407e-162	1.38333e-162	-5.23322e-163	2.72945e-163	2.57051e-163	-1.14236e-163	2.19532e-163	-7.08289e-163	1.33153e-162	8.16232e-164	0
-2.7108e-163	5.36397e-163	-7.80696e-163	1.4922e-163	8.45508e-164	7.08287e-163	1.12761e-162	1.37438e-162	-3.62601e-163	1.35816e-163	-7.78587e-163	5.81028e-165	-5.91673e-163	3.49867e-163	6.0717e-163	-5.09918e-164	4.6375e-163	5.72689e-164	-1.08698e-162	8.29796e-163	1.11407e-162	1.38333e-162	-5.23322e-163	2.72945e-163	2.57051e-163	-1.14236e-163	2.19532e-163	-7.08289e-163	1.33153e-162	8.16232e-164	0
-2.7108e-163	5.36397e-163	-7.80696e-163	1.4922e-163	8.45508e-164	7.08287e-163	1.12761e-162	1.37438e-162	-3.62601e-163	1.35816e-163	-7.78587e-163	5.81028e-165	-5.91673e-163	3.49867e-163	6.0717e-163	-5.09918e-164	4.6375e-163	5.72689e-164	-1.08698e-162	8.29796e-163	1.11407e-162	1.38333e-162	-5.23322e-163	2.72945e-163	2.57051e-163	-1.14236e-163	2.19532e-163	-7.08289e-163	1.33153e-162	8.16232e-164	0
-2.7108e-163	5.36397e-163	-7.80696e-163	1.4922e-163	8.45508e-164	7.08287e-163	1.12761e-162	1.37438e-162	-3.62601e-163	1.35816e-163	-7.78587e-163	5.81028e-165	-5.91673e-163	3.49867e-163	6.0717e-163	-5.09918e-164	4.6375e-163	5.72689e-164	-1.08698e-162	8.29796e-163	1.11407e-162	1.38333e-162	-5.23322e-163	2.72945e-163	2.57051e-163	-1.14236e-163	2.19532e-163	-7.08289e-163	1.33153e-162	8.16232e-164	0
-2.7108e-163	5.36397e-163	-7.80696e-163	1.4922e-163	8.45508e-164	7.08287e-163	1.12761e-162	1.37438e-162	-3.62601e-163	1.35816e-163	-7.78587e-163	5.81028e-165	-5.91673e-163	3.49867e-163	6.0717e-163	-5.09918e-164	4.6375e-163	5.72689e-164	-1.08698e-162	8.29796e-163	1.11407e-162	1.38333e-162	-5.23322e-163	2.72945e-163	2.57051e-163	-1.14236e-163	2.19532e-163	-7.08289e-163	1.33153e-162	8.16232e-164	0
-2.7108e-163	5.36397e-163	-7.80696e-163	1.4922e-163	8.45508e-164	7.08287e-163	1.12761e-162	1.37438e-162	-3.62601e-163	1.35816e-163	-7.78587e-163	5.81028e-165	-5.91673e-163	3.49867e-163	6.0717e-163	-5.09918e-164	4.6375e-163	5.72689e-164	-1.08698e-162	8.29796e-163	1.11407e-162	1.38333e-162	-5.23322e-163	2.72945e-163	2.57051e-163	-1.14236e-163	2.19532e-163	-7.08289e-163	1.33153e-162	8.16232e-164	0
-2.7108e-163	5.36397e-163	-7.80696e-163	1.4922e-163	8.45508e-164	7.08287e-163	1.12761e-162	1.37438e-162	-3.62601e-163	1.35816e-163	-7.78587e-163	5.81028e-165	-5.91673e-163	3.49867e-163	6.0717e-163	-5.09918e-164	4.6375e-163	5.72689e-164	-1.08698e-162	8.29796e-163	1.11407e-162	1.38333e-162	-5.23322e-163	2.72945e-163	2.57051e-163	-1.14236e-163	2.19532e-163	-7.08289e-163	1.33153e-162	8.16232e-164	0
-2.7108e-163	5.36397e-163	-7.80696e-163	1.4922e-163	8.45508e-164	7.08287e-163	1.12761e-162	1.37438e-162	-3.62601e-163	1.35816e-163	-7.78587e-163	5.81028e-165	-5.91673e-163	3.49867e-163	6.0717e-163	-5.09918e-164	4.6375e-163	5.72689e-164	-1.08698e-162	8.29796e-163	1.11407e-162	1.38333e-162	-5.23322e-163	2.72945e-163	2.57051e-163	-1.14236e-163	2.19532e-163	-7.08289e-163	1.33153e-162	8.16232e-164	0
-2.7108e-163	5.36397e-163	-7.80696e-163	1.4922e-163	8.45508e-164	7.08287e-163	1.12761e-162	1.37438e-162	-3.62601e-163	1.35816e-163	-7.78587e-163	5.81028e-165	-5.91673e-163	3.49867e-163	6.0717e-163	-5.09918e-164	4.6375e-163	5.72689e-164	-1.08698e-162	8.29796e-163	1.11407e-162	1.38333e-162	-5.23322e-163	2.72945e-163	2.57051e-163	-1.14236e-163	2.19532e-163	-7.08289e-163	1.33153e-162	8.16232e-164	0
-2.7108e-163	5.36397e-163	-7.80696e-163	1.4922e-163	8.45508e-164	7.08287e-163	1.12761e-162	1.37438e-162	-3.62601e-163	1.35816e-163	-7.78587e-163	5.81028e-165	-5.91673e-163	3.49867e-163	6.0717e-163	-5.09918e-164	4.6375e-163	5.72689e-164	-1.08698e-162	8.29796e-163	1.11407e-162	1.38333e-162	-5.23322e-163	2.72945e-163	2.57051e-163	-1.14236e-163	2.19532e-163	-7.08289e-163	1.33153e-162	8.16232e-164	0
-2.7108e-163	5.36397e-163	-7.80696e-163	1.4922e-163	8.45508e-164	7.08287e-163	1.12761e-162	1.37438e-162	-3.62601e-163	1.35816e-163	-7.78587e-163	5.81028e-165	-5.91673e-163	3.49867e-163	6.0717e-163	-5.09918e-164	4.6375e-163	5.72689e-164	-1.08698e-162	8.29796e-163	1.11407e-162	1.38333e-162	-5.23322e-163	2.72945e-163	2.57051e-163	-1.14236e-163	2.19532e-163	-7.08289e-163	1.33153e-162	8.16232e-164	0
-2.7108e-163	5.36397e-163	-7.80696e-163	1.4922e-163	8.45508e-164	7.08287e-163	1.12761e-162	1.37438e-162	-3.62601e-163	1.35816e-163	-7.78587e-163	5.81028e-165	-5.91673e-163	3.49867e-163	6.0717e-163	-5.09918e-164	4.6375e-163	5.72689e-164	-1.08698e-162	8.29796e-163	1.11407e-162	1.38333e-162	-5.23322e-163	2.72945e-163	2.57051e-163	-1.14236e-163	2.19532e-163	-7.08289e-163	1.33153e-162	8.16232e-164	0
-2.7108e-163	5.36397e-163	-7.80696e-163	1.4922e-163	8.45508e-164	7.08287e-163	1.12761e-162	1.37438e-162	-3.62601e-163	1.35816e-163	-7.78587e-163	5.81028e-165	-5.91673e-163	3.49867e-163	6.0717e-163	-5.09918e-164	4.6375e-163	5.72689e-164	-1.08698e-162	8.29796e-163	1.11407e-162	1.38333e-162	-5.23322e-163	2.72945e-163	2.57051e-163	-1.14236e-163	2.19532e-163	-7.08289e-163	1.33153e-162	8.16232e-164	0
-2.7108e-163	5.36397e-163	-7.80696e-163	1.4922e-163	8.45508e-164	7.08287e-163	1.12761e-162	1.37438e-162	-3.62601e-163	1.35816e-163	-7.78587e-163	5.81028e-165	-5.91673e-163	3.49867e-163	6.0717e-163	-5.09918e-164	4.6375e-163	5.72689e-164	-1.08698e-162	8.29796e-163	1.11407e-162	1.38333e-162	-5.23322e-163	2.72945e-163	2.57051e-163	-1.14236e-163	2.19532e-163	-7.08289e-163	1.33153e-162	8.16232e-164	0
-2.7108e-163	5.36397e-163	-7.80696e-163	1.4922e-163	8.45508e-164	7.08287e-163	1.12761e-162	1.37438e-162	-3.62601e-163	1.35816e-163	-7.78587e-163	5.81028e-165	-5.91673e-163	3.49867e-163	6.0717e-163	-5.09918e-164	4.6375e-163	5.72689e-164	-1.08698e-162	8.29796e-163	1.11407e-162	1.38333e-162	-5.23322e-163	2.72945e-163	2.57051e-163	-1.14236e-163	2.19532e-163	-7.08289e-163	1.33153e-162	8.16232e-164	0
-2.7108e-163	5.36397e-163	-7.80696e-163	1.4922e-163	8.45508e-164	7.08287e-163	1.12761e-162	1.37438e-162	-3.62601e-163	1.35816e-163	-7.78587e-163	5.81028e-165	-5.91673e-163	3.49867e-163	6.0717e-163	-5.09918e-164	4.6375e-163	5.72689e-164	-1.08698e-162	8.29796e-163	1.11407e-162	1.38333e-162	-5.23322e-163	2.72945e-163	2.57051e-163	-1.14236e-163	2.19532e-163	-7.08289e-163	1.33153e-162	8.16232e-164	0
-2.7108e-163	5.36397e-163	-7.80696e-163	1.4922e-163	8.45508e-164	7.08287e-163	1.12761e-162	1.37438e-162	-3.62601e-163	1.35816e-163	-7.78587e-163	5.81028e-165	-5.91673e-163	3.49867e-163	6.0717e-163	-5.09918e-164	4.6375e-163	5.72689e-164	-1.08698e-162	8.29796e-163	1.11407e-162	1.38333e-162	-5.23322e-163	2.72945e-163	2.57051e-163	-1.14236e-163	2.19532e-163	-7.08289e-163	1.33153e-162	8.16232e-164	0
-2.7108e-163	5.36397e-163	-7.80696e-163	1.4922e-163	8.45508e-164	7.08287e-163	1.12761e-162	1.37438e-162	-3.62601e-163	1.35816e-163	-7.78587e-163	5.81028e-165	-5.91673e-163	3.49867e-163	6.0717e-163	-5.09918e-164	4.6375e-163	5.72689e-164	-1.08698e-162	8.29796e-163	1.11407e-162	1.38333e-162	-5.23322e-163	2.72945e-163	2.57051e-163	-1.14236e-163	2.19532e-163	-7.08289e-163	1.33153e-162	8.16232e-164	0
-2.7108e-163	5.36397e-163	-7.80696e-163	1.4922e-163	8.45508e-164	7.08287e-163	1.12761e-162	1.37438e-162	-3.62601e-163	1.35816e-163	-7.78587e-163	5.81028e-165	-5.91673e-163	3.49867e-163	6.0717e-163	-5.09918e-164	4.6375e-163	5.72689e-164	-1.08698e-162	8.29796e-163	1.11407e-162	1.38333e-162	-5.23322e-163	2.72945e-163	2.57051e-163	-1.14236e-163	2.19532e-163	-7.08289e-163	1.33153e-162	8.16232e-164	0
-2.7108e-163	5.36397e-163	-7.80696e-163	1.4922e-163	8.45508e-164	7.08287e-163	1.12761e-162	1.37438e-162	-3.62601e-163	1.35816e-163	-7.78587e-163	5.81028e-165	-5.91673e-163	3.49867e-163	6.0717e-163	-5.09918e-164	4.6375e-163	5.72689e-164	-1.08698e-162	8.29796e-163	1.11407e-162	1.38333e-162	-5.23322e-163	2.72945e-163	2.57051e-163	-1.14236e-163	2.19532e-163	-7.08289e-163	1.33153e-162	8.16232e-164	0
-2.7108e-163	5.36397e-163	-7.80696e-163	1.4922e-163	8.45508e-164	7.08287e-163	1.12761e-162	1.37438e-162	-3.62601e-163	1.35816e-163	-7.78587e-163	5.81028e-165	-5.91673e-163	3.49867e-163	6.0717e-163	-5.09918e-164	4.6375e-163	5.72689e-164	-1.08698e-162	8.29796e-163	1.11407e-162	1.38333e-162	-5.23322e-163	2.72945e-163	2.57051e-163	-1.14236e-163	2.19532e-163	-7.08289e-163	1.33153e-162	8.16232e-164	0
-2.7108e-163	5.36397e-163	-7.80696e-163	1.4922e-163	8.45508e-164	7.08287e-163	1.12761e-162	1.37438e-162	-3.62601e-163	1.35816e-163	-7.78587e-163	5.81028e-165	-5.91673e-163	3.49867e-163	6.0717e-163	-5.09918e-164	4.6375e-163	5.72689e-164	-1.08698e-162	8.29796e-163	1.11407e-162	1.38333e-162	-5.23322e-163	2.72945e-163	2.57051e-163	-1.14236e-163	2.19532e-163	-7.08289e-163	1.33153e-162	8.16232e-164	0
-2.7108e-163	5.36397e-163	-7.80696e-163	1.4922e-163	8.45508e-164	7.08287e-163	1.12761e-162	1.37438e-162	-3.62601e-163	1.35816e-163	-7.78587e-163	5.81028e-165	-5.91673e-163	3.49867e-163	6.0717e-163	-5.09918e-164	4.6375e-163	5.72689e-164	-1.08698e-162	8.29796e-163	1.11407e-162	1.38333e-162	-5.23322e-163	2.72945e-163	2.57051e-163	-1.14236e-163	2.19532e-163	-7.08289e-163	1.33153e-162	8.16232e-164	0
-2.7108e-163	5.36397e-163	-7.80696e-163	1.4922e-163	8.45508e-164	7.08287e-163	1.12761e-162	1.37438e-162	-3.62601e-163	1.35816e-163	-7.78587e-163	5.81028e-165	-5.91673e-163	3.49867e-163	6.0717e-163	-5.09918e-164	4.6375e-163	5.72689e-164	-1.08698e-162	8.29796e-163	1.11407e-162	1.38333e-162	-5.23322e-163	2.72945e-163	2.57051e-163	-1.14236e-163	2.19532e-163	-7.08289e-163	1.33153e-162	8.16232e-164	0
-2.7108e-163	5.36397e-163	-7.80696e-163	1.4922e-163	8.45508e-164	7.08287e-163	1.12761e-162	1.37438e-162	-3.62601e-163	1.35816e-163	-7.78587e-163	5.81028e-165	-5.91673e-163	3.49867e-163	6.0717e-163	-5.09918e-164	4.6375e-163	5.72689e-164	-1.08698e-162	8.29796e-163	1.11407e-162	1.38333e-162	-5.23322e-163	2.72945e-163	2.57051e-163	-1.14236e-163	2.19532e-163	-7.08289e-163	1.33153e-162	8.16232e-164	0
-2.7108e-163	5.36397e-163	-7.80696e-163	1.4922e-163	8.45508e-164	7.08287e-163	1.12761e-162	1.37438e-162	-3.62601e-163	1.35816e-163	-7.78587e-163	5.81028e-165	-5.91673e-163	3.49867e-163	6.0717e-163	-5.09918e-164	4.6375e-163	5.72689e-164	-1.08698e-162	8.29796e-163	1.11407e-162	1.38333e-162	-5.23322e-163	2.72945e-163	2.57051e-163	-1.14236e-163	2.19532e-163	-7.08289e-163	1.33153e-162	8.16232e-164	0
-2.7108e-163	5.36397e-163	-7.80696e-163	1.4922e-163	8.45508e-164	7.08287e-163	1.12761e-162	1.37438e-162	-3.62601e-163	1.35816e-163	-7.78587e-163	5.81028e-165	-5.91673e-163	3.49867e-163	6.0717e-163	-5.09918e-164	4.6375e-163	5.72689e-164	-1.08698e-162	8.29796e-163	1.11407e-162	1.38333e-162	-5.23322e-163	2.72945e-163	2.57051e-163	-1.14236e-163	2.19532e-163	-7.08289e-163	1.33153e-162	8.16232e-164	0
-2.7108e-163	5.36397e-163	-7.80696e-163	1.4922e-163	8.45508e-164	7.08287e-163	1.12761e-162	1.37438e-162	-3.62601e-163	1.35816e-163	-7.78587e-163	5.81028e-165	-5.91673e-163	3.49867e-163	6.0717e-163	-5.09918e-164	4.6375e-163	5.72689e-164	-1.08698e-162	8.29796e-163	1.11407e-162	1.38333e-162	-5.23322e-163	2.72945e-163	2.57051e-163	-1.14236e-163	2.19532e-163	-7.08289e-163	1.33153e-162	8.16232e-164	0
-2.7108e-163	5.36397e-163	-7.80696e-163	1.4922e-163	8.45508e-164	7.08287e-163	1.12761e-162	1.37438e-162	-3.62601e-163	1.35816e-163	-7.78587e-163	5.81028e-165	-5.91673e-163	3.49867e-163	6.0717e-163	-5.09918e-164	4.6375e-163	5.72689e-164	-1.08698e-162	8.29796e-163	1.11407e-162	1.38333e-162	-5.23322e-163	2.72945e-163	2.57051e-163	-1.14236e-163	2.19532e-163	-7.08289e-163	1.33153e-162	8.16232e-164	0
-2.7108e-163	5.36397e-163	-7.80696e-163	1.4922e-163	8.45508e-164	7.08287e-163	1.12761e-162	1.37438e-162	-3.62601e-163	1.35816e-163	-7.78587e-163	5.81028e-165	-5.91673e-163	3.49867e-163	6.0717e-163	-5.09918e-164	4.6375e-163	5.72689e-164	-1.08698e-162	8.29796e-163	1.11407e-162	1.38333e-162	-5.23322e-163	2.72945e-163	2.57051e-163	-1.14236e-163	2.19532e-163	-7.08289e-163	1.33153e-162	8.16232e-164	0
-2.7108e-163	5.36397e-163	-7.80696e-163	1.4922e-163	8.45508e-164	7.08287e-163	1.12761e-162	1.37438e-162	-3.62601e-163	1.35816e-163	-7.78587e-163	5.81028e-165	-5.91673e-163	3.49867e-163	6.0717e-163	-5.09918e-164	4.6375e-163	5.72689e-164	-1.08698e-162	8.29796e-163	1.11407e-162	1.38333e-162	-5.23322e-163	2.72945e-163	2.57051e-163	-1.14236e-163	2.19532e-163	-7.08289e-163	1.33153e-162	8.16232e-164	0
-2.7108e-163	5.36397e-163	-7.80696e-163	1.4922e-163	8.45508e-164	7.08287e-163	1.12761e-162	1.37438e-162	-3.62601e-163	1.35816e-163	-7.78587e-163	5.81028e-165	-5.91673e-163	3.49867e-163	6.0717e-163	-5.09918e-164	4.6375e-163	5.72689e-164	-1.08698e-162	8.29796e-163	1.11407e-162	1.38333e-162	-5.23322e-163	2.72945e-163	2.57051e-163	-1.14236e-163	2.19532e-163	-7.08289e-163	1.33153e-162	8.16232e-164	0
-2.7108e-163	5.36397e-163	-7.80696e-163	1.4922e-163	8.45508e-164	7.08287e-163	1.12761e-162	1.37438e-162	-3.62601e-163	1.35816e-163	-7.78587e-163	5.81028e-165	-5.91673e-163	3.49867e-163	6.0717e-163	-5.09918e-164	4.6375e-163	5.72689e-164	-1.08698e-162	8.29796e-163	1.11407e-162	1.38333e-162	-5.23322e-163	2.72945e-163	2.57051e-163	-1.14236e-163	2.19532e-163	-7.08289e-163	1.33153e-162	8.16232e-164	0
-2.7108e-163	5.36397e-163	-7.80696e-163	1.4922e-163	8.45508e-164	7.08287e-163	1.12761e-162	1.37438e-162	-3.62601e-163	1.35816e-163	-7.78587e-163	5.81028e-165	-5.91673e-163	3.49867e-163	6.0717e-163	-5.09918e-164	4.6375e-163	5.72689e-164	-1.08698e-162	8.29796e-163	1.11407e-162	1.38333e-162	-5.23322e-163	2.72945e-163	2.57051e-163	-1.14236e-163	2.19532e-163	-7.08289e-163	1.33153e-162	8.16232e-164	0
-2.7108e-163	5.36397e-163	-7.80696e-163	1.4922e-163	8.45508e-164	7.08287e-163	1.12761e-162	1.37438e-162	-3.62601e-163	1.35816e-163	-7.78587e-163	5.81028e-165	-5.91673e-163	3.49867e-163	6.0717e-163	-5.09918e-164	4.6375e-163	5.72689e-164	-1.08698e-162	8.29796e-163	1.11407e-162	1.38333e-162	-5.23322e-163	2.72945e-163	2.57051e-163	-1.14236e-163	2.19532e-163	-7.08289e-163	1.33153e-162	8.16232e-164	0
-2.7108e-163	5.36397e-163	-7.80696e-163	1.4922e-163	8.45508e-164	7.08287e-163	1.12761e-162	1.37438e-162	-3.62601e-163	1.35816e-163	-7.78587e-163	5.81028e-165	-5.91673e-163	3.49867e-163	6.0717e-163	-5.09918e-164	4.6375e-163	5.72689e-164	-1.08698e-162	8.29796e-163	1.11407e-162	1.38333e-162	-5.23322e-163	2.72945e-163	2.57051e-163	-1.14236e-163	2.19532e-163	-7.08289e-163	1.33153e-162	8.16232e-164	0
-2.7108e-163	5.36397e-163	-7.80696e-163	1.4922e-163	8.45508e-164	7.08287e-163	1.12761e-162	1.37438e-162	-3.62601e-163	1.35816e-163	-7.78587e-163	5.81028e-165	-5.91673e-163	3.49867e-163	6.0717e-163	-5.09918e-164	4.6375e-163	5.72689e-164	-1.08698e-162	8.29796e-163	1.11407e-162	1.38333e-162	-5.23322e-163	2.72945e-163	2.57051e-163	-1.14236e-163	2.19532e-163	-7.08289e-163	1.33153e-162	8.16232e-164	0
-2.7108e-163	5.36397e-163	-7.80696e-163	1.4922e-163	8.45508e-164	7.08287e-163	1.12761e-162	1.37438e-162	-3.62601e-163	1.35816e-163	-7.78587e-163	5.81028e-165	-5.91673e-163	3.49867e-163	6.0717e-163	-5.09918e-164	4.6375e-163	5.72689e-164	-1.08698e-162	8.29796e-163	1.11407e-162	1.38333e-162	-5.23322e-163	2.72945e-163	2.57051e-163	-1.14236e-163	2.19532e-163	-7.08289e-163	1.33153e-162	8.16232e-164	0
-2.7108e-163	5.36397e-163	-7.80696e-163	1.4922e-163	8.45508e-164	7.08287e-163	1.12761e-162	1.37438e-162	-3.62601e-163	1.35816e-163	-7.78587e-163	5.81028e-165	-5.91673e-163	3.49867e-163	6.0717e-163	-5.09918e-164	4.6375e-163	5.72689e-164	-1.08698e-162	8.29796e-163	1.11407e-162	1.38333e-162	-5.23322e-163	2.72945e-163	2.57051e-163	-1.14236e-163	2.19532e-163	-7.08289e-163	1.33153e-162	8.16232e-164	0
-2.7108e-163	5.36397e-163	-7.80696e-163	1.4922e-163	8.45508e-164	7.08287e-163	1.12761e-162	1.37438e-162	-3.62601e-163	1.35816e-163	-7.78587e-163	5.81028e-165	-5.91673e-163	3.49867e-163	6.0717e-163	-5.09918e-164	4.6375e-163	5.72689e-164	-1.08698e-162	8.29796e-163	1.11407e-162	1.38333e-162	-5.23322e-163	2.72945e-163	2.57051e-163	-1.14236e-163	2.19532e-163	-7.08289e-163	1.33153e-162	8.16232e-164	0
-2.7108e-163	5.36397e-163	-7.80696e-163	1.4922e-163	8.45508e-164	7.08287e-163	1.12761e-162	1.37438e-162	-3.62601e-163	1.35816e-163	-7.78587e-163	5.81028e-165	-5.91673e-163	3.49867e-163	6.0717e-163	-5.09918e-164	4.6375e-163	5.72689e-164	-1.08698e-162	8.29796e-163	1.11407e-162	1.38333e-162	-5.23322e-163	2.72945e-163	2.57051e-163	-1.14236e-163	2.19532e-163	-7.08289e-163	1.33153e-162	8.16232e-164	0
-2.7108e-163	5.36397e-163	-7.80696e-163	1.4922e-163	8.45508e-164	7.08287e-163	1.12761e-162	1.37438e-162	-3.62601e-163	1.35816e-163	-7.78587e-163	5.81028e-165	-5.91673e-163	3.49867e-163	6.0717e-163	-5.09918e-164	4.6375e-163	5.72689e-164	-1.08698e-162	8.29796e-163	1.11407e-162	1.38333e-162	-5.23322e-163	2.72945e-163	2.57051e-163	-1.14236e-163	2.19532e-163	-7.08289e-163	1.33153e-162	8.16232e-164	0
-2.7108e-163	5.36397e-163	-7.80696e-163	1.4922e-163	8.45508e-164	7.08287e-163	1.12761e-162	1.37438e-162	-3.62601e-163	1.35816e-163	-7.78587e-163	5.81028e-165	-5.91673e-163	3.49867e-163	6.0717e-163	-5.09918e-164	4.6375e-163	5.72689e-164	-1.08698e-162	8.29796e-163	1.11407e-162	1.38333e-162	-5.23322e-163	2.72945e-163	2.57051e-163	-1.14236e-163	2.19532e-163	-7.08289e-163	1.33153e-162	8.16232e-164	0
-2.7108e-163	5.36397e-163	-7.80696e-163	1.4922e-163	8.45508e-164	7.08287e-163	1.12761e-162	1.37438e-162	-3.62601e-163	1.35816e-163	-7.78587e-163	5.81028e-165	-5.91673e-163	3.49867e-163	6.0717e-163	-5.09918e-164	4.6375e-163	5.72689e-164	-1.08698e-162	8.29796e-163	1.11407e-162	1.38333e-162	-5.23322e-163	2.72945e-163	2.57051e-163	-1.14236e-163	2.19532e-163	-7.08289e-163	1.33153e-162	8.16232e-164	0
-2.7108e-163	5.36397e-163	-7.80696e-163	1.4922e-163	8.45508e-164	7.08287e-163	1.12761e-162	1.37438e-162	-3.62601e-163	1.35816e-163	-7.78587e-163	5.81028e-165	-5.91673e-163	3.49867e-163	6.0717e-163	-5.09918e-164	4.6375e-163	5.72689e-164	-1.08698e-162	8.29796e-163	1.11407e-162	1.38333e-162	-5.23322e-163	2.72945e-163	2.57051e-163	-1.14236e-163	2.19532e-163	-7.08289e-163	1.33153e-162	8.16232e-164	0
-2.7108e-163	5.36397e-163	-7.80696e-163	1.4922e-163	8.45508e-164	7.08287e-163	1.12761e-162	1.37438e-162	-3.62601e-163	1.35816e-163	-7.78587e-163	5.81028e-165	-5.91673e-163	3.49867e-163	6.0717e-163	-5.09918e-164	4.6375e-163	5.72689e-164	-1.08698e-162	8.29796e-163	1.11407e-162	1.38333e-162	-5.23322e-163	2.72945e-163	2.57051e-163	-1.14236e-163	2.19532e-163	-7.08289e-163	1.33153e-162	8.16232e-164	0
-2.7108e-163	5.36397e-163	-7.80696e-163	1.4922e-163	8.45508e-164	7.08287e-163	1.12761e-162	1.37438e-162	-3.62601e-163	1.35816e-163	-7.78587e-163	5.81028e-165	-5.91673e-163	3.49867e-163	6.0717e-163	-5.09918e-164	4.6375e-163	5.72689e-164	-1.08698e-162	8.29796e-163	1.11407e-162	1.38333e-162	-5.23322e-163	2.72945e-163	2.57051e-163	-1.14236e-163	2.19532e-163	-7.08289e-163	1.33153e-162	8.16232e-164	0
-2.7108e-163	5.36397e-163	-7.80696e-163	1.4922e-163	8.45508e-164	7.08287e-163	1.12761e-162	1.37438e-162	-3.62601e-163	1.35816e-163	-7.78587e-163	5.81028e-165	-5.91673e-163	3.49867e-163	6.0717e-163	-5.09918e-164	4.6375e-163	5.72689e-164	-1.08698e-162	8.29796e-163	1.11407e-162	1.38333e-162	-5.23322e-163	2.72945e-163	2.57051e-163	-1.14236e-163	2.19532e-163	-7.08289e-163	1.33153e-162	8.16232e-164	0
-2.7108e-163	5.36397e-163	-7.80696e-163	1.4922e-163	8.45508e-164	7.08287e-163	1.12761e-162	1.37438e-162	-3.62601e-163	1.35816e-163	-7.78587e-163	5.81028e-165	-5.91673e-163	3.49867e-163	6.0717e-163	-5.09918e-164	4.6375e-163	5.72689e-164	-1.08698e-162	8.29796e-163	1.11407e-162	1.38333e-162	-5.23322e-163	2.72945e-163	2.57051e-163	-1.14236e-163	2.19532e-163	-7.08289e-163	1.33153e-162	8.16232e-164	0
-2.7108e-163	5.36397e-163	-7.80696e-163	1.4922e-163	8.45508e-164	7.08287e-163	1.12761e-162	1.37438e-162	-3.62601e-163	1.35816e-163	-7.78587e-163	5.81028e-165	-5.91673e-163	3.49867e-163	6.0717e-163	-5.09918e-164	4.6375e-163	5.72689e-164	-1.08698e-162	8.29796e-163	1.11407e-162	1.38333e-162	-5.23322e-163	2.72945e-163	2.57051e-163	-1.14236e-163	2.19532e-163	-7.08289e-163	1.33153e-162	8.16232e-164	0
-2.7108e-163	5.36397e-163	-7.80696e-163	1.4922e-163	8.45508e-164	7.08287e-163	1.12761e-162	1.37438e-162	-3.62601e-163	1.35816e-163	-7.78587e-163	5.81028e-165	-5.91673e-163	3.49867e-163	6.0717e-163	-5.09918e-164	4.6375e-163	5.72689e-164	-1.08698e-162	8.29796e-163	1.11407e-162	1.38333e-162	-5.23322e-163	2.72945e-163	2.57051e-163	-1.14236e-163	2.19532e-163	-7.08289e-163	1.33153e-162	8.16232e-164	0
-2.7108e-163	5.36397e-163	-7.80696e-163	1.4922e-163	8.45508e-164	7.08287e-163	1.12761e-162	1.37438e-162	-3.62601e-163	1.35816e-163	-7.78587e-163	5.81028e-165	-5.91673e-163	3.49867e-163	6.0717e-163	-5.09918e-164	4.6375e-163	5.72689e-164	-1.08698e-162	8.29796e-163	1.11407e-162	1.38333e-162	-5.23322e-163	2.72945e-163	2.57051e-163	-1.14236e-163	2.19532e-163	-7.08289e-163	1.33153e-162	8.16232e-164	0
-2.7108e-163	5.36397e-163	-7.80696e-163	1.4922e-163	8.45508e-164	7.08287e-163	1.12761e-162	1.37438e-162	-3.62601e-163	1.35816e-163	-7.78587e-163	5.81028e-165	-5.91673e-163	3.49867e-163	6.0717e-163	-5.09918e-164	4.6375e-163	5.72689e-164	-1.08698e-162	8.29796e-163	1.11407e-162	1.38333e-162	-5.23322e-163	2.72945e-163	2.57051e-163	-1.14236e-163	2.19532e-163	-7.08289e-163	1.33153e-162	8.16232e-164	0
-2.7108e-163	5.36397e-163	-7.80696e-163	1.4922e-163	8.45508e-164	7.08287e-163	1.12761e-162	1.37438e-162	-3.62601e-163	1.35816e-163	-7.78587e-163	5.81028e-165	-5.91673e-163	3.49867e-163	6.0717e-163	-5.09918e-164	4.6375e-163	5.72689e-164	-1.08698e-162	8.29796e-163	1.11407e-162	1.38333e-162	-5.23322e-163	2.72945e-163	2.57051e-163	-1.14236e-163	2.19532e-163	-7.08289e-163	1.33153e-162	8.16232e-164	0
-2.7108e-163	5.36397e-163	-7.80696e-163	1.4922e-163	8.45508e-164	7.08287e-163	1.12761e-162	1.37438e-162	-3.62601e-163	1.35816e-163	-7.78587e-163	5.81028e-165	-5.91673e-163	3.49867e-163	6.0717e-163	-5.09918e-164	4.6375e-163	5.72689e-164	-1.08698e-162	8.29796e-163	1.11407e-162	1.38333e-162	-5.23322e-163	2.72945e-163	2.57051e-163	-1.14236e-163	2.19532e-163	-7.08289e-163	1.33153e-162	8.16232e-164	0
-2.7108e-163	5.36397e-163	-7.80696e-163	1.4922e-163	8.45508e-164	7.08287e-163	1.12761e-162	1.37438e-162	-3.62601e-163	1.35816e-163	-7.78587e-163	5.81028e-165	-5.91673e-163	3.49867e-163	6.0717e-163	-5.09918e-164	4.6375e-163	5.72689e-164	-1.08698e-162	8.29796e-163	1.11407e-162	1.38333e-162	-5.23322e-163	2.72945e-163	2.57051e-163	-1.14236e-163	2.19532e-163	-7.08289e-163	1.33153e-162	8.16232e-164	0
-2.7108e-163	5.36397e-163	-7.80696e-163	1.4922e-163	8.45508e-164	7.08287e-163	1.12761e-162	1.37438e-162	-3.62601e-163	1.35816e-163	-7.78587e-163	5.81028e-165	-5.91673e-163	3.49867e-163	6.0717e-163	-5.09918e-164	4.6375e-163	5.72689e-164	-1.08698e-162	8.29796e-163	1.11407e-162	1.38333e-162	-5.23322e-163	2.72945e-163	2.57051e-163	-1.14236e-163	2.19532e-163	-7.08289e-163	1.33153e-162	8.16232e-164	0
-2.7108e-163	5.36397e-163	-7.80696e-163	1.4922e-163	8.45508e-164	7.08287e-163	1.12761e-162	1.37438e-162	-3.62601e-163	1.35816e-163	-7.78587e-163	5.81028e-165	-5.91673e-163	3.49867e-163	6.0717e-163	-5.09918e-164	4.6375e-163	5.72689e-164	-1.08698e-162	8.29796e-163	1.11407e-162	1.38333e-162	-5.23322e-163	2.72945e-163	2.57051e-163	-1.14236e-163	2.19532e-163	-7.08289e-163	1.33153e-162	8.16232e-164	0
-2.7108e-163	5.36397e-163	-7.80696e-163	1.4922e-163	8.45508e-164	7.08287e-163	1.12761e-162	1.37438e-162	-3.62601e-163	1.35816e-163	-7.78587e-163	5.81028e-165	-5.91673e-163	3.49867e-163	6.0717e-163	-5.09918e-164	4.6375e-163	5.72689e-164	-1.08698e-162	8.29796e-163	1.11407e-162	1.38333e-162	-5.23322e-163	2.72945e-163	2.57051e-163	-1.14236e-163	2.19532e-163	-7.08289e-163	1.33153e-162	8.16232e-164	0
-2.7108e-163	5.36397e-163	-7.80696e-163	1.4922e-163	8.45508e-164	7.08287e-163	1.12761e-162	1.37438e-162	-3.62601e-163	1.35816e-163	-7.78587e-163	5.81028e-165	-5.91673e-163	3.49867e-163	6.0717e-163	-5.09918e-164	4.6375e-163	5.72689e-164	-1.08698e-162	8.29796e-163	1.11407e-162	1.38333e-162	-5.23322e-163	2.72945e-163	2.57051e-163	-1.14236e-163	2.19532e-163	-7.08289e-163	1.33153e-162	8.16232e-164	0
-2.7108e-163	5.36397e-163	-7.80696e-163	1.4922e-163	8.45508e-164	7.08287e-163	1.12761e-162	1.37438e-162	-3.62601e-163	1.35816e-163	-7.78587e-163	5.81028e-165	-5.91673e-163	3.49867e-163	6.0717e-163	-5.09918e-164	4.6375e-163	5.72689e-164	-1.08698e-162	8.29796e-163	1.11407e-162	1.38333e-162	-5.23322e-163	2.72945e-163	2.57051e-163	-1.14236e-163	2.19532e-163	-7.08289e-163	1.33153e-162	8.16232e-164	0
-2.7108e-163	5.36397e-163	-7.80696e-163	1.4922e-163	8.45508e-164	7.08287e-163	1.12761e-162	1.37438e-162	-3.62601e-163	1.35816e-163	-7.78587e-163	5.81028e-165	-5.91673e-163	3.49867e-163	6.0717e-163	-5.09918e-164	4.6375e-163	5.72689e-164	-1.08698e-162	8.29796e-163	1.11407e-162	1.38333e-162	-5.23322e-163	2.72945e-163	2.57051e-163	-1.14236e-163	2.19532e-163	-7.08289e-163	1.33153e-162	8.16232e-164	0
-2.7108e-163	5.36397e-163	-7.80696e-163	1.4922e-163	8.45508e-164	7.08287e-163	1.12761e-162	1.37438e-162	-3.62601e-163	1.35816e-163	-7.78587e-163	5.81028e-165	-5.91673e-163	3.49867e-163	6.0717e-163	-5.09918e-164	4.6375e-163	5.72689e-164	-1.08698e-162	8.29796e-163	1.11407e-162	1.38333e-162	-5.23322e-163	2.72945e-163	2.57051e-163	-1.14236e-163	2.19532e-163	-7.08289e-163	1.33153e-162	8.16232e-164	0
-2.7108e-163	5.36397e-163	-7.80696e-163	1.4922e-163	8.45508e-164	7.08287e-163	1.12761e-162	1.37438e-162	-3.62601e-163	1.35816e-163	-7.78587e-163	5.81028e-165	-5.91673e-163	3.49867e-163	6.0717e-163	-5.09918e-164	4.6375e-163	5.72689e-164	-1.08698e-162	8.29796e-163	1.11407e-162	1.38333e-162	-5.23322e-163	2.72945e-163	2.57051e-163	-1.14236e-163	2.19532e-163	-7.08289e-163	1.33153e-162	8.16232e-164	0
-2.7108e-163	5.36397e-163	-7.80696e-163	1.4922e-163	8.45508e-164	7.08287e-163	1.12761e-162	1.37438e-162	-3.62601e-163	1.35816e-163	-7.78587e-163	5.81028e-165	-5.91673e-163	3.49867e-163	6.0717e-163	-5.09918e-164	4.6375e-163	5.72689e-164	-1.08698e-162	8.29796e-163	1.11407e-162	1.38333e-162	-5.23322e-163	2.72945e-163	2.57051e-163	-1.14236e-163	2.19532e-163	-7.08289e-163	1.33153e-162	8.16232e-164	0
-2.7108e-163	5.36397e-163	-7.80696e-163	1.4922e-163	8.45508e-164	7.08287e-163	1.12761e-162	1.37438e-162	-3.62601e-163	1.35816e-163	-7.78587e-163	5.81028e-165	-5.91673e-163	3.49867e-163	6.0717e-163	-5.09918e-164	4.6375e-163	5.72689e-164	-1.08698e-162	8.29796e-163	1.11407e-162	1.38333e-162	-5.23322e-163	2.72945e-163	2.57051e-163	-1.14236e-163	2.19532e-163	-7.08289e-163	1.33153e-162	8.16232e-164	0
-2.7108e-163	5.36397e-163	-7.80696e-163	1.4922e-163	8.45508e-164	7.08287e-163	1.12761e-162	1.37438e-162	-3.62601e-163	1.35816e-163	-7.78587e-163	5.81028e-165	-5.91673e-163	3.49867e-163	6.0717e-163	-5.09918e-164	4.6375e-163	5.72689e-164	-1.08698e-162	8.29796e-163	1.11407e-162	1.38333e-162	-5.23322e-163	2.72945e-163	2.57051e-163	-1.14236e-163	2.19532e-163	-7.08289e-163	1.33153e-162	8.16232e-164	0
-2.7108e-163	5.36397e-163	-7.80696e-163	1.4922e-163	8.45508e-164	7.08287e-163	1.12761e-162	1.37438e-162	-3.62601e-163	1.35816e-163	-7.78587e-163	5.81028e-165	-5.91673e-163	3.49867e-163	6.0717e-163	-5.09918e-164	4.6375e-163	5.72689e-164	-1.08698e-162	8.29796e-163	1.11407e-162	1.38333e-162	-5.23322e-163	2.72945e-163	2.57051e-163	-1.14236e-163	2.19532e-163	-7.08289e-163	1.33153e-162	8.16232e-164	0
[truncated: 2,004 more rows]
