# Supplementary material for: A modified shuffled frog leaping algorithm with inertia weight
Source: Sci Rep. 2024 Feb 20;14:4146. doi: 10.1038/s41598-024-51306-1 (PMC11224354; doi:10.1038/s41598-024-51306-1)
Supplement: Supplementary file 1 — Supplementary Information. [file 41598_2024_51306_MOESM1_ESM.zip › data/F1/MSFLA_R_12.xls]

## Sheet: Sheet1
-6.89647	1.2689	-2.66894	-0.361436	4.169	2.23808	-8.94799	-1.6924	-2.48065	-7.80633	1.58359	1.44767	-6.51591	5.40213	0.882613	-3.9823	-0.432912	9.30506	-2.24277	0.845514	-5.55365	2.98327	-1.73941	-2.29897	1.164	-8.48497	-4.46472	-0.0585005	-1.03748	1.68572	559.494
0.0131991	-0.213132	0.111158	-0.0167626	0.00892798	0.0111266	-0.27928	0.0227222	0.521657	0.369741	-0.0303135	-0.361355	-0.0286773	0.266425	0.389544	-0.276316	0.0195825	0.256625	-0.243114	0.232924	-0.175367	-0.00136152	-0.779666	0.159318	-0.565409	1.21359	-0.0282853	-0.289739	0.121151	-0.374361	3.85287
-0.0333746	0.050803	0.0275641	-0.0109579	-0.026246	-0.0122172	0.0642756	-0.0405716	0.0358647	0.0925333	-0.0415389	0.0532755	-0.00368025	-0.00921571	0.0686668	0.0182794	-0.0366921	0.0223471	-0.0222487	-0.00988248	0.0898468	-0.0127106	-0.0523178	0.0471268	0.0295927	-0.0534231	-0.00644433	-0.0225131	-0.0290319	-0.00722043	0.051554
-0.0121517	-0.00720343	-0.0263028	-0.000596698	-0.00246003	-0.0020786	-0.0130749	-0.00115652	0.00581464	0.00234669	-0.000180607	0.00115957	0.00672964	-0.00653658	-0.00827439	0.000946828	0.0024459	0.00461635	0.0054597	-0.00105675	-0.00229326	0.0150054	-0.00832892	-0.00304251	0.00451403	-0.00180389	0.00138985	0.000266457	0.00393456	0.0293493	0.00254225
-0.000165739	0.000857515	-0.000190821	-2.24138e-05	8.05971e-05	0.000311646	-6.65723e-06	-1.35319e-05	-0.000355158	0.000545829	-0.000168673	-0.000641496	0.000536984	-0.000184966	0.000805887	-0.000632649	-0.000932007	-0.00132045	-0.000441599	0.00114538	-0.000319013	-0.000583581	1.17653e-05	0.000254006	-0.000689603	0.000358731	0.000171181	0.000489917	0.0010121	0.00236146	1.52404e-05
1.49808e-05	-3.76664e-05	-8.15367e-05	-7.7882e-05	-2.11186e-05	1.28686e-06	8.8833e-05	6.29029e-05	0.000109817	0.000199247	6.41296e-05	5.94333e-05	-0.000184344	0.000163075	4.98087e-05	2.48957e-05	2.51582e-06	-0.000180814	0.000119018	-1.74369e-05	5.82501e-05	-0.000223192	-0.000102208	0.00020741	-0.000113545	7.38912e-05	4.17513e-05	8.73378e-05	-6.3743e-05	-4.44806e-05	3.37341e-07
1.33619e-05	-2.52395e-05	-1.56433e-05	-2.91832e-05	1.12444e-05	-1.43611e-05	-4.5602e-07	-3.28453e-06	1.24092e-05	8.53478e-06	9.31077e-06	-3.73871e-06	7.46795e-06	-1.1225e-05	-8.32713e-06	-2.4142e-06	-3.21855e-06	-8.70197e-06	-8.04484e-06	-6.14567e-06	2.802e-06	2.86635e-05	-1.70709e-05	1.07689e-06	-2.18239e-06	-1.39068e-05	-1.27541e-05	7.0209e-06	1.10785e-05	7.18741e-06	4.73517e-09
1.45275e-07	-2.94747e-06	-1.91329e-06	-1.54911e-06	-1.35867e-06	1.72017e-06	-1.08783e-06	3.08707e-07	-2.86491e-07	9.7003e-08	4.68192e-07	-5.17956e-07	-2.58696e-06	-1.0597e-07	7.90712e-07	9.76729e-08	-8.54841e-07	-2.20193e-06	-7.92563e-07	-1.65827e-06	-1.702e-06	4.33441e-07	-1.61467e-06	-1.91562e-07	1.54749e-07	-6.41939e-07	2.03015e-07	5.58333e-07	2.13289e-06	-1.30644e-06	5.05009e-11
-1.24117e-07	-1.959e-08	-1.21403e-07	5.3894e-08	6.7079e-08	-9.70108e-08	2.08403e-08	-2.68998e-07	2.30628e-07	-1.34218e-07	-2.80656e-07	-4.44252e-08	-5.99059e-08	-4.95751e-08	-7.43655e-08	8.78286e-08	7.20776e-08	-2.2322e-07	6.0264e-08	1.99359e-07	1.81015e-07	-1.05485e-07	3.43691e-08	-2.43025e-07	1.03925e-07	1.06363e-07	5.4493e-08	-3.51861e-08	2.34157e-08	2.10232e-07	5.64974e-13
6.01348e-09	-4.17664e-09	3.20304e-09	9.2468e-10	-2.30764e-08	-1.32516e-08	3.45647e-08	2.08789e-08	-2.29812e-08	2.14177e-08	1.3734e-09	2.4285e-08	-3.40919e-08	-2.06154e-08	-2.71855e-09	-4.19927e-08	9.75134e-11	-3.81548e-09	7.12641e-09	1.10301e-08	-1.1862e-08	1.02245e-08	-4.06628e-08	9.2968e-08	-5.34955e-10	-1.10923e-08	-2.41148e-08	5.05023e-09	2.47739e-09	-1.14855e-08	1.89372e-14
1.87034e-09	-3.92419e-10	6.37805e-10	-2.56137e-09	4.12784e-10	1.77848e-09	4.25267e-10	-1.35707e-09	-4.58187e-09	9.45125e-10	-3.10748e-09	-7.67049e-10	3.67524e-11	-4.08068e-10	-8.67132e-11	-1.90618e-09	2.14838e-10	3.24154e-09	-1.50284e-09	3.00933e-09	-1.31684e-09	-1.74697e-09	-2.40384e-10	-9.21837e-11	-1.63298e-09	-5.24115e-09	-2.31699e-09	-1.40375e-10	1.55559e-09	4.08285e-09	1.33251e-16
-7.01613e-10	-6.34085e-10	8.70691e-11	5.76859e-13	-6.37671e-10	-4.77616e-11	1.1638e-10	1.45565e-10	9.78735e-11	-1.33799e-10	4.28616e-10	1.00705e-09	1.57142e-10	-2.3919e-10	1.43015e-10	1.38403e-10	1.33414e-10	2.18758e-10	-9.6237e-13	-1.5472e-10	-5.1964e-11	-1.623e-10	-1.94038e-10	-1.78939e-11	5.95428e-10	-4.01404e-10	-1.63593e-10	4.14184e-11	-2.30762e-10	5.45188e-10	3.74363e-18
1.67413e-11	1.58699e-11	1.07252e-11	8.45238e-11	-3.45408e-11	-7.89139e-12	2.86049e-11	-9.25128e-11	4.0574e-11	2.41511e-11	-3.4486e-11	-1.39323e-11	-9.64507e-11	7.35968e-12	1.19592e-11	6.54986e-11	-2.03528e-11	-3.54815e-11	2.89977e-11	7.05285e-11	5.5299e-11	2.72278e-11	3.34082e-11	-3.9915e-12	1.59605e-11	6.18361e-11	-3.63747e-11	3.35383e-12	-8.3891e-11	5.17634e-11	6.33762e-20
-1.59616e-11	-2.75241e-12	-4.77026e-12	2.38734e-12	-1.30499e-12	-1.35733e-11	1.68311e-12	-3.29319e-14	-4.53452e-13	-1.02629e-11	3.10858e-12	5.23791e-12	-1.15334e-12	-4.53258e-12	-1.40499e-12	4.59909e-12	-2.63919e-12	-2.1789e-12	7.62841e-13	-5.77856e-12	-2.79368e-14	2.11366e-12	-1.81525e-12	-4.82151e-14	-4.07076e-12	8.76807e-12	-5.72722e-12	1.68699e-11	2.88652e-12	1.74343e-12	1.14287e-21
1.12361e-12	1.21536e-12	-3.16102e-13	5.95282e-14	3.21385e-13	-8.07529e-14	7.59211e-13	1.13454e-12	3.10825e-13	2.43421e-13	2.25415e-13	-1.6178e-13	3.23811e-13	-1.22536e-12	-4.57375e-13	5.458e-13	-5.55531e-13	-9.44765e-13	1.69152e-13	5.09852e-13	8.81966e-13	-1.43295e-13	-2.85368e-13	-2.58136e-13	-7.23727e-13	2.88248e-13	1.39038e-12	2.14328e-13	-4.3713e-14	6.8907e-13	1.26617e-23
9.83858e-14	3.01688e-14	4.55044e-14	1.04615e-13	-2.41318e-15	-5.90713e-14	-1.26423e-13	-3.84359e-15	-2.84349e-17	4.39553e-14	-3.99126e-14	3.69605e-14	2.8922e-15	4.44991e-15	-1.61758e-13	-3.75901e-14	-2.59905e-14	-6.87456e-14	8.19052e-14	-4.71443e-14	3.14775e-14	8.91751e-15	7.00852e-14	1.2032e-13	2.23433e-14	-1.17838e-14	-1.03855e-13	1.57735e-13	2.38793e-14	5.53328e-15	1.47293e-25
1.61415e-14	-1.08374e-14	-1.86648e-15	2.16189e-15	1.69479e-14	1.11636e-14	3.27034e-15	-5.81091e-15	-1.97843e-15	-1.14391e-14	1.26701e-15	2.639e-14	7.68561e-15	-3.85637e-15	-1.34592e-14	-2.36884e-15	1.05258e-14	-8.74881e-16	7.46342e-15	-6.84058e-15	-7.28154e-15	3.37525e-15	-2.24155e-15	1.18936e-14	9.26793e-15	-4.21675e-15	1.37089e-14	-2.46834e-15	-1.68707e-15	-5.79591e-15	2.69507e-27
1.77051e-15	-1.37794e-15	2.39408e-15	5.47628e-16	6.97414e-16	-1.56557e-15	-3.90155e-16	3.58165e-16	2.62234e-17	-3.19542e-15	-5.06317e-16	4.85261e-16	2.19827e-15	-2.33599e-16	-8.36142e-16	4.08474e-16	1.8198e-16	6.50209e-16	-6.06844e-17	6.42657e-17	-9.98262e-16	-9.74391e-16	-1.6052e-16	1.93866e-15	5.33251e-16	-5.77934e-16	2.21263e-16	-8.78031e-16	-1.11746e-15	-1.82929e-15	4.29662e-29
-8.21286e-17	3.27795e-17	-1.87603e-16	9.00887e-19	1.41724e-16	4.34681e-17	-1.13703e-16	-3.83547e-17	-2.24439e-16	1.49272e-16	-1.56638e-17	1.74061e-16	1.98003e-16	-9.17876e-17	1.92975e-16	-3.26954e-18	-1.4963e-17	-2.66003e-16	8.74156e-17	-3.38473e-17	-1.06003e-16	-5.73653e-17	-1.78991e-17	-8.13291e-17	-1.59289e-16	1.09085e-16	1.89399e-16	7.8324e-17	-1.62814e-17	5.0526e-17	4.50797e-31
-1.26735e-17	-7.54575e-18	-1.67656e-17	4.39547e-18	1.29661e-17	-1.04433e-17	-1.14815e-17	7.33758e-18	1.47293e-17	-1.07854e-17	6.10342e-18	-3.90028e-18	2.95663e-17	2.22105e-18	-2.70329e-19	5.15989e-18	-5.66237e-18	2.1881e-17	3.94022e-18	7.10091e-18	1.51869e-18	-6.75704e-19	-2.9945e-18	-2.09235e-17	-2.50402e-17	3.70471e-17	2.11525e-17	2.35894e-17	3.63414e-18	-7.36239e-19	6.31579e-33
1.26202e-18	-3.78737e-18	3.33762e-18	-2.49397e-20	1.68932e-19	-1.903e-18	-1.18041e-18	1.79419e-19	1.0491e-18	-1.50298e-18	1.65956e-18	-1.77972e-18	-4.82882e-18	-6.72961e-19	3.42646e-19	8.45352e-19	-5.76083e-19	7.39957e-19	1.36626e-18	-9.34084e-19	9.26531e-19	1.46046e-19	3.5082e-18	-4.97196e-19	5.40434e-19	-1.00913e-18	-1.9579e-18	-3.29016e-18	-1.03022e-19	-3.4971e-19	9.91911e-35
3.10124e-19	8.87348e-20	3.016e-19	-8.04773e-20	-3.20803e-19	1.94131e-20	-2.6665e-19	1.51421e-19	1.13494e-19	1.58309e-19	-2.73567e-19	2.65259e-19	-1.96819e-19	8.43641e-20	-5.72026e-20	2.62723e-20	-5.14046e-20	1.81066e-19	-4.88062e-19	-1.23677e-19	-1.68822e-19	-1.06769e-19	3.87054e-19	5.34322e-19	1.80825e-20	-4.74809e-19	2.84565e-19	-3.30346e-19	-2.07248e-19	-6.59637e-19	2.28986e-36
-2.12844e-20	-6.56624e-21	-3.30107e-20	1.67824e-21	1.94026e-20	-2.60273e-20	1.25218e-20	-1.46971e-20	3.19637e-20	-6.66815e-21	-2.40354e-20	-4.70972e-21	-5.2878e-21	-2.62582e-21	4.41508e-21	-1.23201e-20	9.0144e-20	4.55801e-20	2.94619e-20	-8.37416e-21	5.0603e-20	-8.14553e-21	2.51605e-20	-2.57422e-20	5.19929e-20	-2.11714e-21	-5.18648e-20	-6.90762e-21	2.09105e-20	-7.39473e-21	2.58892e-38
4.70432e-21	4.50597e-23	4.09633e-21	-2.48446e-21	-1.9853e-21	9.45725e-22	-1.17115e-21	2.35726e-21	-5.39731e-22	7.93921e-21	5.5485e-21	9.58211e-22	2.87444e-21	-3.02511e-21	1.15079e-20	-1.58983e-21	-3.02103e-21	1.70728e-21	1.69972e-21	5.13839e-21	-8.2346e-22	-3.7594e-22	4.38945e-21	-1.51054e-21	1.86619e-21	-3.47892e-21	5.34323e-21	-1.04553e-22	9.36633e-22	6.2163e-21	4.51617e-40
-2.24938e-22	6.93828e-23	4.22556e-23	-1.17995e-23	-4.08723e-22	-5.73733e-23	-1.0631e-22	1.97855e-22	2.16191e-22	-5.73641e-22	-7.30604e-23	9.39822e-22	-1.51009e-21	-2.06749e-22	-1.461e-22	3.11067e-22	1.56264e-22	6.19587e-23	7.46924e-23	1.46089e-22	6.41467e-22	-3.42758e-22	3.50257e-23	-4.41355e-23	2.38658e-22	1.99549e-21	1.12772e-22	5.32167e-22	-3.19105e-22	5.41834e-23	9.0107e-42
-3.87699e-23	-1.0227e-22	1.31731e-23	1.90953e-23	-1.61514e-23	-7.8137e-24	2.94898e-23	-1.18614e-22	2.05583e-23	3.47696e-23	-7.89008e-23	5.23307e-23	-1.51301e-23	-1.10657e-23	-2.33375e-23	-1.79311e-23	5.09465e-23	-1.93314e-24	8.96173e-24	-7.97559e-24	-1.35158e-23	-2.91094e-23	1.56259e-22	5.52601e-23	2.36694e-23	-1.19108e-22	2.41719e-23	3.88044e-23	2.23644e-23	6.99179e-23	9.30433e-44
-3.76996e-24	-4.13011e-24	-7.36754e-24	4.57135e-25	6.01683e-24	8.51079e-24	-4.25614e-24	-1.14602e-23	1.20018e-23	-8.50474e-24	3.30187e-24	-1.45356e-24	-6.61102e-24	-1.8543e-24	-4.76483e-24	-1.86912e-24	-6.11722e-25	8.05797e-24	-2.1678e-23	-3.94232e-24	-5.52043e-24	2.19735e-24	2.1785e-24	-5.24972e-24	2.3547e-24	2.6874e-24	-1.10949e-23	-1.21388e-23	1.27529e-24	4.62951e-24	1.57124e-45
1.73577e-25	-5.97932e-25	1.90922e-24	-7.20519e-25	-4.27335e-25	-3.37506e-25	1.15324e-25	-1.5678e-24	1.52639e-24	1.653e-25	-5.87741e-25	-1.13519e-24	-6.62764e-25	-3.69299e-25	-2.8219e-25	5.83166e-26	-2.23974e-25	-1.05629e-25	8.2954e-26	-1.08553e-24	4.85098e-25	1.2559e-24	5.55593e-25	-3.12687e-25	6.73064e-25	1.56896e-25	1.70859e-25	-3.15016e-25	1.02298e-24	5.36672e-25	1.73759e-47
-5.03465e-26	-7.89805e-26	-8.69335e-26	9.13564e-26	1.85305e-28	-1.15717e-26	-2.89683e-27	2.93035e-26	2.64788e-26	-8.09273e-26	-1.49348e-25	3.19852e-25	8.44503e-26	3.5259e-25	8.30847e-27	7.58355e-26	1.34186e-26	-3.28915e-26	-4.37018e-27	-7.37052e-27	6.83005e-26	2.91014e-25	-5.20242e-26	1.7899e-26	9.04352e-26	5.84157e-26	3.09168e-27	8.54869e-26	-5.89035e-26	-6.6578e-26	4.15336e-49
5.36472e-27	-1.25071e-26	2.75621e-26	3.53655e-27	-1.25166e-26	-9.83649e-27	1.65764e-27	3.03355e-27	1.76494e-26	-8.48033e-27	-1.6916e-26	8.26119e-27	3.28282e-27	4.40526e-27	-1.91409e-26	-3.09353e-27	1.01926e-26	7.10235e-27	-1.96187e-27	4.04159e-27	2.30249e-26	-5.45517e-27	-1.44051e-26	-2.73684e-27	1.56022e-27	-1.6313e-27	-5.84673e-29	3.9564e-27	7.87379e-27	-1.57353e-26	3.64647e-51
-8.79935e-28	2.70308e-27	1.2116e-27	-3.61448e-28	3.3312e-27	-2.49857e-27	-9.23495e-28	4.09341e-28	6.29689e-28	3.81305e-27	-8.79056e-28	-6.40205e-28	-8.09958e-28	1.91315e-27	4.74177e-28	-5.50256e-29	-4.61087e-28	-5.28626e-28	4.12441e-28	-5.60426e-28	-1.10139e-27	-7.18211e-30	9.93666e-28	-2.48436e-27	-1.2684e-27	5.72634e-28	-9.92468e-28	4.856e-28	7.3695e-28	-1.31306e-27	6.34757e-53
2.37802e-28	1.13704e-28	2.04705e-28	1.97877e-28	-7.90037e-30	2.63311e-28	8.25641e-29	-1.33798e-29	4.56593e-29	-6.79017e-30	-1.81195e-28	1.49098e-29	-1.4178e-28	7.1942e-29	-1.791e-28	8.22269e-29	-1.19502e-28	4.70172e-28	-1.01954e-28	7.68082e-29	-9.03028e-29	2.10626e-28	-1.08956e-28	-4.5824e-28	1.12634e-28	-1.61733e-28	8.30741e-29	9.13151e-29	1.05774e-28	-8.14572e-29	9.24147e-55
-2.73279e-29	1.11698e-29	-1.19456e-29	7.0337e-29	-1.54874e-29	-3.58327e-29	3.57752e-29	5.71691e-30	4.51988e-29	4.76168e-29	-6.49895e-30	-1.05575e-29	-7.40915e-29	1.11709e-29	1.16091e-30	1.23408e-29	1.37773e-29	-1.00006e-29	-2.2185e-29	1.68589e-29	8.34257e-33	-4.29685e-29	-1.14711e-29	2.72469e-29	-9.75734e-30	2.9569e-29	-1.56117e-29	-1.4554e-29	-9.21684e-30	-5.1348e-29	2.69631e-56
-3.70653e-30	4.2204e-30	-1.3493e-30	-2.42113e-30	1.03545e-30	-7.23509e-31	-3.44819e-30	-1.6247e-30	9.07724e-31	-3.04867e-30	1.26726e-30	-1.16543e-30	3.62472e-30	2.0602e-30	2.05007e-31	-1.02043e-30	-6.51901e-31	7.98726e-31	-3.35042e-31	8.62738e-31	-1.23821e-30	-2.19091e-30	-9.10294e-31	-2.07887e-30	-1.92993e-30	-8.6435e-31	-7.52778e-31	2.62407e-30	-1.42722e-30	2.09673e-30	1.18667e-58
1.28881e-31	9.06877e-31	-9.45089e-32	6.29734e-31	2.01039e-31	5.02332e-32	2.25867e-31	1.49722e-31	5.82945e-31	1.14809e-30	-2.61979e-31	-2.96725e-31	1.88357e-31	-7.33481e-32	5.45219e-31	1.59136e-31	-3.58112e-32	-6.1426e-31	-1.1522e-31	-2.37085e-31	8.04406e-32	5.42173e-31	6.04702e-32	5.72881e-31	1.30131e-31	-6.79469e-31	-5.20285e-31	3.77705e-31	5.96837e-31	-2.82383e-35	5.86751e-60
-2.20095e-32	2.17354e-32	4.07587e-32	-1.48419e-31	8.90938e-32	-5.02317e-32	9.72827e-32	5.37487e-32	2.56581e-33	-3.76338e-32	4.97895e-32	4.12343e-32	-1.96812e-32	-3.69575e-32	4.15104e-32	3.21229e-32	3.39781e-32	3.93479e-32	-6.44013e-32	4.893e-32	-3.84299e-32	2.695e-32	9.93317e-32	-4.89963e-32	8.82973e-32	8.02007e-32	-4.76014e-33	9.38299e-33	7.90736e-32	-1.239e-31	1.17228e-61
-3.80156e-33	1.32797e-33	1.33152e-33	1.22751e-33	7.952e-35	-7.17535e-34	6.98979e-33	-4.31753e-33	6.37048e-33	-2.96011e-33	-9.12653e-35	2.72659e-33	-2.66394e-33	-5.32884e-34	-3.13186e-33	1.92784e-33	-6.15113e-35	4.48005e-34	-2.87822e-33	-4.31464e-33	-2.85724e-33	1.28737e-32	-1.73289e-33	6.24253e-34	6.47623e-34	-1.24836e-32	-4.32225e-33	-4.47449e-33	6.99314e-34	4.42757e-33	5.84657e-64
4.35985e-34	1.28074e-34	-1.8581e-34	-5.24008e-34	-1.06944e-34	9.36205e-35	-2.23315e-34	-4.54792e-34	6.77251e-34	4.02257e-34	6.60942e-35	-3.74977e-34	4.53742e-34	-7.48599e-35	2.96305e-34	1.17104e-34	1.54461e-34	-2.0727e-34	-3.40055e-34	1.00176e-33	-5.86882e-34	2.92114e-33	2.02802e-34	-8.65608e-35	2.62039e-34	-4.09611e-34	-2.39101e-34	3.28384e-34	1.70261e-34	-1.24433e-33	1.39619e-65
-2.51764e-35	7.97889e-35	2.97427e-34	1.63307e-35	-2.24949e-34	2.98041e-35	5.80682e-35	-6.39341e-35	-1.01567e-34	4.03084e-35	6.67221e-35	4.41169e-35	-4.53989e-35	-5.25264e-35	9.89002e-35	9.637e-35	1.80126e-35	3.20645e-35	-4.24889e-35	-3.4635e-35	-1.9723e-35	1.75217e-34	5.44094e-35	-6.66156e-35	-7.73674e-35	4.82325e-35	4.85609e-35	4.15614e-35	2.47911e-35	9.71969e-35	2.62211e-67
1.58851e-36	-5.72181e-36	6.4065e-36	3.68363e-36	8.5595e-36	3.56606e-36	1.43772e-36	-8.68247e-36	-7.60862e-37	-8.43111e-36	1.09015e-36	1.55354e-35	-3.37498e-36	-5.25008e-36	-1.54615e-36	9.48606e-36	1.04272e-35	-1.05439e-35	-1.14578e-35	-4.77954e-36	-5.12544e-36	1.5483e-36	7.32175e-36	8.79733e-36	8.50929e-36	-1.62275e-36	1.34955e-35	-3.18685e-35	1.15206e-35	1.57171e-35	2.88505e-69
-3.73632e-37	-9.46772e-37	-1.5502e-36	1.54588e-36	-7.08249e-37	3.47956e-36	2.93255e-36	-5.41967e-38	-2.25415e-36	2.46897e-36	2.09281e-36	7.78333e-37	1.9593e-37	2.40932e-38	-5.71372e-37	1.12131e-36	2.62218e-37	3.87562e-37	-7.23282e-37	1.80723e-37	-2.21449e-37	-1.47347e-36	8.18179e-37	1.78679e-36	3.41204e-37	2.66474e-37	-8.59555e-37	4.86504e-37	-3.01401e-37	-3.23605e-37	5.30415e-71
1.3147e-38	-2.89406e-37	-4.42116e-39	2.21939e-37	2.2494e-38	1.24697e-37	-3.76291e-38	-3.76377e-37	-1.9586e-37	-8.73074e-38	2.09878e-37	-1.01682e-38	1.95258e-38	-9.56393e-40	4.17726e-38	1.2734e-37	-5.80303e-38	2.90921e-37	-3.837e-38	-6.68457e-38	1.3676e-38	4.63785e-37	1.16448e-37	-1.20688e-38	2.97733e-38	-9.21382e-38	-1.19419e-37	-6.30995e-38	-8.06511e-39	-1.8827e-38	7.51784e-73
-2.93731e-38	1.66302e-38	6.46253e-39	-3.00267e-38	2.41096e-38	-6.21272e-39	2.41663e-39	-2.07138e-39	-4.04762e-39	2.19719e-38	3.9991e-39	-5.74062e-39	-5.24714e-39	-1.19857e-38	3.75669e-38	1.73823e-38	1.84995e-38	1.24028e-38	4.31955e-39	6.5354e-40	3.80541e-38	-3.3683e-38	1.12678e-38	3.68712e-38	1.72569e-38	-5.79498e-39	4.73879e-39	7.24698e-39	3.15532e-38	-4.31806e-39	1.11503e-74
9.59658e-40	-3.1892e-40	-2.05504e-39	-1.71904e-39	2.67437e-39	-1.16336e-39	9.92709e-40	-2.73819e-41	-3.458e-39	1.21519e-39	1.49604e-39	3.75565e-39	-5.90897e-39	-2.90954e-40	-1.38963e-39	4.9958e-41	-9.39025e-40	4.77604e-39	-1.84755e-40	1.34645e-39	5.42998e-39	3.65571e-39	-1.31295e-39	-3.64384e-41	-3.93143e-40	-2.11497e-39	1.26573e-39	5.34898e-40	2.03716e-39	-1.02006e-39	1.66224e-76
-1.33266e-40	-3.02216e-40	-1.85208e-40	4.69357e-40	-4.26848e-41	-4.25481e-41	-4.25835e-41	3.42577e-40	-9.828e-42	-1.65423e-40	3.42759e-40	-9.41503e-41	6.78037e-41	5.6796e-42	8.652e-41	-2.94933e-40	2.48262e-41	9.52994e-41	4.68034e-41	-4.66839e-40	-7.55808e-41	-3.21324e-41	-1.52193e-40	3.53844e-40	1.83084e-40	4.00509e-41	1.13514e-40	5.79242e-41	9.62228e-42	1.49658e-40	1.1982e-78
1.13774e-41	1.93972e-41	-1.70603e-41	-1.94728e-41	-6.0971e-41	5.00083e-42	7.16849e-41	5.49243e-43	1.8605e-42	2.68803e-41	-4.17041e-41	-6.08261e-42	-3.04325e-41	-1.55918e-41	8.39414e-42	6.77415e-41	5.05001e-42	-1.70907e-41	-1.08132e-42	-3.52827e-41	2.87838e-41	1.84058e-41	-7.03362e-41	1.66248e-40	4.82608e-42	4.45875e-41	9.39193e-42	3.18013e-41	1.65629e-41	-1.63247e-41	5.73565e-80
-6.75657e-42	5.30081e-42	-9.9667e-42	-2.64711e-42	-3.09097e-42	-1.02765e-41	7.53351e-42	-5.55765e-43	-8.0129e-42	-5.80437e-42	2.50765e-42	-5.50596e-42	-2.28796e-42	3.31107e-42	9.01347e-42	-1.15867e-41	7.19263e-42	-9.80222e-43	2.18859e-42	-1.73042e-42	-3.14541e-44	-1.39969e-42	2.53085e-42	3.00593e-42	-1.88487e-43	-1.11917e-41	2.31103e-43	1.25181e-42	-1.50458e-41	-1.53971e-41	1.38675e-81
-1.39797e-43	2.07831e-44	6.08687e-43	-1.09425e-42	4.60648e-43	-3.6484e-44	-5.26584e-43	-3.64938e-43	-3.83954e-43	1.48026e-43	-5.06973e-45	3.61985e-43	3.1453e-43	-3.86509e-43	4.72612e-43	1.66025e-43	1.41124e-44	1.18646e-42	1.8179e-43	-8.34956e-44	-7.84268e-44	1.0146e-42	-1.26014e-42	-5.32421e-43	-1.28767e-43	-7.50535e-43	3.35006e-43	-1.32538e-43	9.35708e-43	1.49068e-44	8.95184e-84
-1.66283e-43	6.72249e-44	-4.54019e-44	-9.91595e-44	2.15147e-44	-1.15711e-43	-1.18162e-43	2.3777e-43	-1.00586e-43	4.23432e-44	-1.25778e-43	-1.40829e-43	-4.35917e-45	-4.83343e-44	1.63709e-43	-6.8264e-44	4.17387e-44	-5.88437e-44	9.61242e-45	6.96941e-44	-2.46976e-44	-7.66139e-44	2.12773e-44	5.1164e-44	-9.31374e-44	3.80913e-44	1.1199e-43	-2.99361e-44	2.59845e-45	-8.12178e-45	2.53132e-85
3.66268e-45	1.51377e-45	4.84472e-45	1.32346e-45	3.68933e-45	1.14947e-44	1.00628e-44	-2.44488e-44	6.0266e-46	3.77996e-45	-1.55386e-45	-1.16096e-44	-1.33548e-45	-1.36168e-44	6.30495e-45	4.7417e-45	3.1919e-44	2.65168e-44	-1.59279e-44	-4.12316e-44	7.97166e-45	5.45701e-45	1.28131e-45	4.78266e-46	-9.37761e-45	-5.0672e-45	-1.7018e-45	5.68434e-45	-4.47422e-45	-2.16682e-44	5.69621e-87
-1.74806e-45	-5.36198e-46	-3.46359e-46	-9.98747e-46	2.0181e-45	-4.87801e-46	3.75918e-46	8.71666e-46	1.38736e-46	-1.18144e-45	-2.18871e-45	-2.2373e-46	-2.33748e-46	1.26339e-45	5.06094e-46	1.2718e-45	-3.46852e-46	1.64687e-45	-1.5358e-45	5.748e-46	-5.3161e-46	-1.54893e-46	-4.22727e-46	-1.75489e-45	-2.75176e-46	7.54977e-46	2.28799e-46	-2.38873e-46	-2.3236e-45	-3.68063e-46	3.48286e-89
6.18157e-47	-3.38761e-46	-3.67194e-47	-1.29176e-46	-8.44145e-47	2.17225e-46	8.5376e-46	-3.74286e-46	3.29644e-47	-1.34856e-46	-5.37134e-47	-1.25608e-46	2.8956e-46	-1.21645e-46	9.35738e-47	-1.44401e-46	-2.35387e-46	-6.26804e-46	-2.42766e-46	-1.57607e-46	-2.54702e-46	1.02511e-46	-1.92335e-46	4.49994e-47	7.49038e-47	4.91268e-47	-2.34744e-46	-4.36898e-47	-1.58784e-46	-2.49146e-46	2.0249e-90
9.57094e-50	-1.19153e-48	-3.91441e-47	3.65501e-47	-6.79184e-48	1.14379e-47	-2.03331e-47	-3.52357e-47	-5.35929e-48	-1.5075e-47	-2.48246e-48	3.13613e-47	-3.03555e-47	-1.10557e-47	-3.7214e-49	4.19093e-47	-2.08403e-47	-1.18445e-47	2.04704e-47	1.25003e-48	-4.20625e-48	5.80486e-48	-1.65653e-47	3.97433e-48	-1.67055e-47	-3.93658e-47	-5.85455e-47	3.86751e-48	-3.97409e-47	1.42397e-47	1.71376e-92
1.82549e-49	-9.46147e-49	4.67989e-49	2.59097e-48	7.58054e-49	4.88359e-49	4.24712e-49	1.13213e-48	9.57914e-49	-1.51568e-48	-2.68452e-48	-4.07642e-49	-3.97422e-48	6.48177e-48	-5.43519e-49	1.12069e-48	1.96239e-49	6.45926e-49	1.47269e-48	1.51796e-48	-5.77089e-49	-6.06405e-49	8.29495e-49	9.81273e-49	2.17271e-48	5.54608e-50	2.38749e-48	1.06646e-48	1.16767e-48	-9.67156e-49	1.01223e-94
-4.54424e-50	-2.95082e-49	-8.6503e-50	-1.44596e-49	-6.39647e-50	-2.46655e-49	1.37835e-48	1.5136e-49	1.90295e-49	9.78515e-50	-3.07859e-50	2.9214e-49	7.01882e-50	6.20684e-50	-4.86182e-49	7.92909e-50	-1.40771e-50	1.70139e-49	1.62288e-50	-2.88428e-49	1.71803e-50	-1.82134e-50	1.50294e-49	8.75567e-50	1.68983e-50	9.68677e-50	-2.65957e-49	3.0688e-49	-2.11299e-50	7.54413e-50	2.81294e-96
2.45877e-50	-3.87374e-51	1.41414e-50	6.81003e-50	-5.45301e-50	-1.4824e-50	-1.85042e-50	7.31076e-50	-2.30154e-50	-2.20112e-51	7.37192e-50	5.79817e-51	-3.24757e-50	-3.25214e-50	-1.74359e-51	3.51864e-51	-1.20295e-50	7.67138e-51	5.98732e-51	-2.47234e-50	-7.47473e-50	8.95878e-50	-1.96198e-50	-1.50559e-50	3.40992e-50	1.50331e-50	1.22729e-50	-3.85741e-51	3.90853e-50	-7.07989e-50	4.56378e-98
1.54086e-51	1.73697e-51	1.57637e-50	-8.42264e-51	8.80734e-51	1.96743e-51	-1.2471e-51	-1.77874e-51	1.04422e-50	-1.23469e-50	-5.53535e-51	4.2224e-51	-2.66468e-51	9.35604e-52	-7.86787e-51	-4.8893e-51	-3.10335e-51	-3.02769e-52	6.14407e-52	-1.32229e-51	2.66907e-51	1.05824e-51	-1.47426e-51	4.56794e-51	-2.48513e-51	1.20074e-52	8.20603e-51	-2.96602e-51	-1.32409e-51	1.27192e-51	9.43553e-100
-9.31229e-53	-1.19573e-52	-1.47449e-52	6.62934e-52	-1.59612e-52	-6.27389e-53	-7.08454e-52	8.16562e-53	5.4021e-52	-2.21302e-53	7.2388e-53	-2.21259e-52	-8.34821e-53	-7.02086e-52	-1.98465e-52	4.88026e-52	-7.8361e-52	2.16342e-52	-2.469e-52	-3.49842e-52	3.81514e-52	2.45218e-53	1.18146e-53	1.52122e-52	-2.64735e-52	-2.72041e-52	3.52347e-53	9.11198e-52	-1.01631e-52	1.00638e-53	4.14582e-102
4.23821e-54	2.80349e-53	-1.47482e-52	-1.24744e-53	-8.49145e-53	7.448e-53	-2.94689e-53	-6.40798e-53	9.73768e-54	3.57076e-53	9.9594e-53	1.33986e-54	1.12627e-52	2.7863e-53	2.9756e-54	1.10395e-52	7.05096e-53	-2.89218e-53	5.21364e-53	3.36441e-54	6.18457e-53	-9.45421e-54	-1.91677e-53	-4.79666e-54	-5.30407e-54	1.29973e-52	5.22057e-53	-1.5212e-52	7.68435e-53	1.09123e-53	1.39044e-103
2.95482e-56	-2.0635e-54	4.79958e-54	-8.69257e-54	1.08489e-53	-8.46351e-54	-7.74718e-55	9.64743e-55	5.78617e-54	8.5364e-54	-9.12367e-54	1.28383e-53	5.39333e-54	2.02148e-54	1.37745e-54	-2.843e-54	-2.68557e-55	-1.83702e-54	4.27476e-54	1.24413e-53	2.00476e-55	-1.1847e-53	-2.30817e-53	2.50487e-54	7.13316e-54	6.89149e-54	-3.12201e-54	7.37715e-55	-9.52918e-54	-1.55562e-54	1.74911e-105
1.21297e-54	4.6654e-55	2.42817e-55	6.18066e-56	1.04271e-55	-6.38311e-55	-1.9884e-55	1.48525e-55	-1.69067e-54	1.51047e-55	-7.81549e-55	-2.54475e-54	-3.51807e-56	-5.89381e-55	-2.77636e-55	-8.08358e-55	-4.13489e-55	-8.152e-55	-2.26514e-55	-1.11866e-55	-4.49449e-55	-2.12326e-55	1.72156e-54	6.1066e-56	1.20105e-54	2.08714e-55	3.90182e-55	1.11508e-54	8.01897e-55	5.70249e-57	2.09173e-107
-1.35792e-57	-4.63723e-56	9.90045e-56	-2.71284e-56	-1.26095e-56	-6.2544e-57	-8.32827e-56	7.67965e-58	1.76561e-56	1.09545e-55	-9.20504e-56	1.43055e-55	-8.84382e-57	-3.47879e-56	3.3851e-57	-1.28044e-55	-2.16479e-55	-1.31397e-55	-7.46776e-56	-9.6457e-56	1.06231e-55	3.69325e-56	-4.55956e-56	2.31615e-56	6.57287e-56	8.0334e-58	-4.35616e-56	1.39543e-56	-8.34908e-56	-1.39757e-56	1.86623e-109
1.7613e-56	7.07477e-57	-1.97672e-57	-3.83313e-57	2.14293e-56	1.11406e-57	-1.58309e-56	1.50784e-57	1.16644e-56	-1.94759e-56	1.48409e-57	-8.96217e-57	-5.2887e-57	9.76504e-58	2.17507e-58	-9.20604e-57	-4.24229e-57	-1.92629e-57	-7.80618e-58	3.06325e-57	1.44463e-57	2.29042e-57	9.91792e-57	-4.08879e-57	7.30215e-57	-5.09152e-57	-4.07406e-57	-2.45456e-56	6.57943e-57	3.17665e-58	2.69966e-111
-2.22184e-57	2.64901e-57	1.0786e-57	-8.98562e-58	7.30528e-58	-1.12347e-57	6.25959e-58	1.24191e-57	-3.02562e-58	2.38115e-57	-2.80828e-57	7.51871e-58	1.25523e-57	-1.07556e-57	-4.86216e-58	-6.90375e-58	-5.66192e-58	1.12966e-57	-6.74051e-59	2.07168e-57	1.03151e-57	9.6998e-58	1.17719e-57	4.09362e-58	1.33683e-57	-2.45576e-58	-1.28011e-57	-1.64856e-57	-6.31046e-58	-1.25776e-57	5.29487e-113
7.02579e-58	-1.07399e-58	-9.21274e-58	-1.08126e-58	-5.94165e-59	2.601e-58	1.02265e-58	-1.35656e-58	-2.90477e-58	8.45465e-59	-3.97816e-59	5.10656e-58	-2.5509e-59	5.23746e-59	-1.16701e-58	1.64033e-58	1.00153e-58	-6.83382e-60	6.12263e-59	-4.23703e-58	-1.04682e-58	-4.88853e-59	2.7507e-59	-1.80297e-58	-2.61121e-58	-1.76393e-58	-4.42032e-58	-1.54638e-58	1.12078e-58	1.23517e-58	2.44981e-114
1.88255e-60	-1.94318e-59	3.61789e-59	3.57521e-60	-3.36339e-60	-2.23171e-59	6.69323e-60	1.33603e-59	9.96208e-60	-4.94285e-59	8.80356e-61	-5.30389e-60	-1.83152e-59	-1.70069e-59	1.79324e-59	1.86704e-59	2.25685e-59	1.39791e-59	-8.43667e-60	1.62125e-59	-1.14614e-59	3.73766e-60	-2.17137e-59	-1.47451e-59	2.37254e-59	4.86208e-60	-2.06972e-59	-2.33069e-59	4.81241e-59	3.32802e-60	1.20598e-116
5.28558e-60	-4.17366e-61	5.8971e-61	4.71736e-60	-5.99065e-61	5.3088e-60	-6.90768e-62	-8.60423e-61	-3.7266e-60	-5.25791e-60	3.55305e-61	1.01854e-60	-2.84074e-60	-4.72899e-60	-2.885e-61	-2.97833e-60	2.57648e-60	3.32425e-60	1.47314e-60	-7.41612e-60	2.41441e-60	-1.14441e-60	-7.61063e-61	-1.94462e-60	3.79425e-61	6.70182e-61	2.18162e-60	-3.43327e-60	-7.11525e-61	1.7198e-60	2.69045e-118
-2.48736e-62	-4.13695e-61	-3.56579e-61	-1.77379e-61	-7.8183e-61	1.61916e-61	-3.82114e-61	-2.39564e-61	-8.75058e-61	-5.97322e-62	-2.64589e-61	4.59109e-61	-1.73927e-61	2.01306e-61	-9.88232e-62	2.8005e-61	2.84226e-61	-3.80496e-61	5.43272e-61	9.44932e-63	2.95197e-61	-4.18674e-61	2.52786e-61	4.98993e-61	7.4968e-62	-4.84516e-61	-1.57918e-60	-2.59668e-62	3.03208e-61	-3.12415e-62	6.3042e-120
-1.76329e-62	1.83639e-62	-1.26403e-62	2.80162e-62	-8.58118e-63	1.04168e-62	6.75852e-62	4.43867e-62	-3.041e-62	-3.03247e-62	-1.42264e-62	8.31757e-62	-9.70221e-63	1.20149e-61	2.8156e-63	-1.20028e-62	6.3313e-62	2.14159e-62	-6.63495e-63	5.33498e-62	-1.11231e-61	-1.12348e-62	3.61142e-63	1.66579e-62	1.20028e-62	-4.07344e-62	9.37136e-62	-2.76777e-62	4.29682e-63	2.15489e-62	6.39406e-122
-1.44506e-62	8.17881e-64	3.07402e-63	-1.44729e-63	-3.50876e-63	1.22797e-62	1.06884e-62	-9.69874e-63	-3.40813e-64	1.42862e-64	-3.57703e-64	1.16656e-62	3.32152e-63	8.16804e-63	4.35973e-63	-1.41194e-63	-1.72575e-63	-4.38289e-64	7.16893e-63	1.73819e-63	8.24721e-63	-6.45457e-63	-6.35079e-64	-5.50218e-63	1.16564e-62	-1.54257e-63	9.1364e-63	1.46652e-64	-5.86512e-63	-5.09367e-64	1.28189e-123
-2.94079e-64	-4.21132e-64	-2.57323e-64	-1.20839e-64	2.27005e-64	6.07646e-65	7.17724e-64	-9.16541e-64	3.51135e-64	5.41472e-64	-5.82751e-64	-5.15502e-64	-3.87619e-64	8.56649e-64	9.19251e-64	-4.99717e-66	-9.10994e-64	-5.63947e-64	-3.22885e-65	2.28411e-64	4.67719e-64	2.4658e-63	-1.35023e-64	8.84165e-64	1.80322e-64	-3.5899e-65	-5.06918e-64	-6.31451e-64	5.02826e-64	4.61959e-64	1.39619e-125
2.6043e-65	-1.54591e-64	-7.5581e-65	7.85248e-66	-1.32239e-64	-6.75732e-65	1.39129e-65	5.95891e-66	1.21328e-66	7.14998e-65	-1.35671e-64	5.86007e-65	7.78155e-65	-1.33109e-65	-1.26969e-64	1.53528e-64	-1.76088e-68	-2.5715e-65	-3.97834e-66	-6.04387e-65	4.83414e-65	9.1311e-65	-2.63586e-66	4.43767e-65	-5.41866e-65	1.74633e-65	4.13892e-65	3.45032e-65	3.45556e-65	1.38603e-64	1.69042e-127
-2.30162e-66	-8.66383e-67	9.51151e-67	2.22239e-65	-1.09927e-65	2.7791e-65	-1.61264e-65	-7.03012e-66	-1.26047e-65	-9.36666e-66	-6.38002e-66	-2.32368e-65	8.68654e-66	-2.39311e-65	1.75743e-66	4.4549e-65	1.74077e-65	-1.01847e-65	-3.2302e-66	1.89387e-65	3.51564e-65	1.1995e-65	-2.00506e-65	-3.95154e-67	2.34863e-66	2.34759e-65	1.3745e-65	-8.41253e-66	-1.62543e-65	8.21728e-66	8.87259e-129
1.20904e-66	3.61437e-67	-1.1146e-66	-4.13405e-67	-6.35506e-67	1.75594e-66	1.32566e-66	6.8631e-67	1.25081e-66	-7.23269e-67	-2.46793e-66	1.05802e-66	2.19777e-66	-2.22525e-66	1.56744e-66	-3.38223e-67	1.2836e-66	1.20937e-66	-8.81181e-67	9.95019e-67	-2.20535e-67	-2.63296e-66	6.50941e-67	2.65539e-66	1.21968e-66	1.57497e-67	2.72344e-66	1.47429e-66	8.53172e-67	5.19549e-69	6.15358e-131
-7.43915e-68	7.61249e-68	-7.14838e-68	-7.60512e-69	2.45467e-67	1.49528e-67	1.05136e-67	1.46749e-67	2.19576e-67	-2.16493e-68	1.13025e-67	7.32746e-68	1.00922e-67	-8.018e-69	-1.69459e-67	-7.60478e-68	1.31912e-67	2.46326e-67	-2.76159e-68	-1.13135e-68	6.05682e-68	8.6001e-68	2.47456e-68	-3.68971e-68	2.43216e-69	-1.34369e-67	-9.79717e-68	9.32596e-68	1.1677e-67	-2.48442e-68	3.85889e-133
7.18529e-69	7.83824e-69	1.2849e-68	5.61472e-69	4.04201e-69	3.48823e-68	-3.21369e-68	-1.69869e-68	1.70404e-68	-2.88748e-68	4.06994e-68	5.83124e-69	1.26395e-69	3.10631e-70	-2.26682e-68	-1.51059e-68	-3.77505e-68	2.90009e-69	-8.77795e-69	1.67997e-68	2.91494e-68	1.77362e-68	-1.98582e-68	-7.86132e-69	-8.76385e-69	-1.86862e-68	-5.15003e-69	1.33326e-68	4.15419e-69	-5.55285e-69	1.0514e-134
5.79171e-70	-1.32706e-69	3.67968e-69	-7.30787e-71	4.89705e-70	1.39526e-69	1.84048e-70	-2.89463e-70	-2.78252e-69	-1.92767e-69	1.22661e-69	-1.63407e-69	-1.01672e-69	-5.518e-70	1.71672e-69	-4.32757e-72	-9.77961e-71	-7.59026e-70	5.89189e-70	-3.16469e-69	-1.73607e-69	2.08226e-69	1.7725e-70	-4.04158e-70	6.15663e-70	6.53982e-70	7.89799e-70	5.94232e-70	-1.04444e-69	-2.60308e-70	5.92994e-137
9.332e-72	-1.05651e-70	-7.48749e-70	6.14009e-70	-6.32806e-71	5.37765e-70	1.08536e-70	-3.42435e-71	-9.32903e-71	-2.37268e-70	5.77145e-70	1.64932e-70	1.14229e-70	-1.42373e-70	-1.42011e-70	-4.05583e-71	7.32072e-70	-2.60709e-70	1.08461e-70	1.99018e-71	-4.69521e-70	3.34316e-70	2.97292e-70	4.97788e-70	8.32708e-71	-1.90946e-70	7.71493e-70	-3.02497e-70	-1.90797e-70	2.18351e-70	3.83409e-138
-2.81435e-72	-2.00616e-71	-9.3347e-73	-2.09086e-71	-2.41856e-71	-2.94227e-72	6.41648e-73	-1.26502e-70	-2.81447e-71	3.16891e-72	2.49289e-71	5.5884e-71	1.19327e-71	4.64027e-71	3.3358e-71	5.49919e-72	-3.51347e-71	-2.34319e-72	-3.05009e-71	-5.2478e-72	-2.93955e-71	-8.92484e-72	-7.6665e-72	1.46269e-71	5.67229e-72	-3.79736e-72	3.07925e-71	-1.37593e-71	-4.15698e-71	1.87309e-71	3.21078e-140
4.70323e-72	5.8784e-72	3.55396e-72	-1.65536e-72	-3.78411e-72	-5.71562e-72	-5.16186e-72	1.0135e-71	2.68576e-72	-1.90155e-72	9.63174e-72	-2.26913e-72	-1.25172e-71	3.70627e-72	-6.49418e-72	7.39699e-74	-8.1846e-73	-1.22853e-72	1.47068e-72	-3.76587e-72	-2.86166e-72	-2.99437e-72	-4.68589e-72	1.35618e-73	2.33428e-72	-5.59111e-72	2.91109e-72	-4.94558e-73	3.50077e-72	1.06142e-72	6.8621e-142
-4.91861e-73	-1.7023e-72	-7.03917e-74	-5.15412e-73	-3.36991e-73	-4.885e-73	1.26169e-73	1.09553e-73	-6.76478e-74	5.07963e-73	2.81411e-73	1.41816e-73	-3.62453e-73	-6.40541e-74	3.87947e-73	9.24091e-74	1.52835e-73	-6.5612e-73	-9.59952e-73	7.10926e-73	-1.17666e-72	-8.40977e-73	-4.50745e-73	-7.89215e-74	-2.22377e-73	2.2598e-73	2.44692e-73	-4.35013e-73	-3.83144e-74	1.71649e-73	9.0094e-144
8.65638e-74	-1.09151e-73	5.33857e-74	1.60733e-73	-4.35963e-74	3.27371e-75	3.94007e-74	-6.43651e-74	1.71401e-73	-9.18133e-74	-5.65218e-74	3.25803e-74	-3.59712e-74	1.24628e-73	9.3758e-74	-1.89964e-74	2.67114e-74	8.01794e-75	5.27745e-74	8.0658e-74	-7.48307e-75	-4.75385e-75	5.34642e-75	-1.08548e-73	-1.3293e-73	-1.26461e-73	-1.77721e-73	4.96688e-74	2.05023e-74	-1.48446e-73	2.3587e-145
-2.18836e-75	-7.49968e-75	-2.08017e-74	-5.13068e-75	-7.22755e-75	-1.5497e-75	-3.53344e-75	1.16629e-74	-4.25599e-76	2.3989e-75	5.83217e-75	7.85539e-75	1.40568e-74	-4.34592e-76	9.59003e-75	-1.11364e-75	-6.73177e-75	1.4356e-74	8.99266e-75	1.05481e-75	-7.36365e-76	3.36647e-75	2.14786e-76	-3.39424e-75	3.22093e-76	8.63526e-75	-6.04521e-75	1.23041e-75	-7.80686e-75	-1.0758e-74	1.76211e-147
-2.61014e-75	-2.48031e-76	-7.62759e-76	2.27189e-75	-1.30925e-75	2.40599e-75	-1.40349e-75	1.60649e-76	-1.52849e-75	8.26949e-76	6.27338e-77	8.63156e-77	7.11679e-76	-3.829e-75	1.05104e-75	-1.61634e-76	4.90864e-76	2.85519e-76	1.30873e-75	-1.11602e-75	-2.37762e-76	-3.15e-76	-9.50443e-79	1.39247e-75	-8.4747e-76	6.94069e-76	3.4847e-75	2.78219e-77	1.12802e-75	2.08973e-75	6.58049e-149
1.16883e-76	-6.06735e-77	-2.15603e-76	1.99862e-76	5.0837e-77	2.31019e-76	2.94079e-76	-5.81957e-77	5.42668e-76	1.53841e-77	-9.05538e-77	-2.20731e-76	5.77477e-77	-3.67146e-77	-2.35715e-76	-1.21491e-77	6.81083e-76	-4.98383e-76	-1.84983e-76	3.72695e-77	5.20638e-77	8.02486e-77	-8.31216e-78	-2.25117e-77	4.75064e-77	2.45437e-76	1.59866e-76	-7.86122e-78	-1.4587e-76	2.75767e-77	1.52938e-150
-2.38981e-77	-1.46449e-77	4.14271e-78	-6.85372e-78	3.29706e-78	-1.10473e-78	6.28408e-78	-4.34887e-77	1.12357e-78	1.68481e-78	2.4119e-78	6.65251e-78	-2.33289e-78	-1.07756e-78	5.99728e-78	-6.8404e-78	2.52292e-77	1.44261e-77	1.385e-77	-3.29053e-77	2.61275e-78	-1.54267e-78	-7.3395e-78	3.54363e-77	1.62049e-77	1.14388e-77	3.12027e-77	2.55849e-77	1.68344e-77	1.94381e-78	8.68295e-153
-1.66635e-78	-2.51528e-78	5.12703e-80	3.21593e-79	-5.18915e-78	2.14988e-78	2.5286e-78	1.92411e-78	3.51777e-78	2.69393e-78	-2.02304e-78	-2.75356e-78	1.63868e-78	8.301e-79	2.21563e-79	1.5239e-78	-6.57603e-79	-8.25771e-79	-1.39407e-78	-2.71429e-78	-7.95803e-79	-1.90744e-80	-1.84151e-78	3.19399e-78	2.78559e-78	-2.1146e-78	7.60351e-79	-3.70323e-78	1.06486e-78	1.31988e-78	1.41958e-154
-1.185e-79	5.60071e-80	2.0571e-79	2.62859e-79	-2.53433e-79	-1.88354e-79	6.02834e-80	-8.52661e-81	-2.62422e-79	-1.11997e-78	4.35679e-80	1.95481e-79	1.20305e-79	-2.77806e-79	-5.62348e-80	1.80938e-79	8.6332e-81	-5.30114e-80	1.46702e-80	-1.07295e-79	5.93379e-79	1.32833e-79	-2.12482e-79	8.01573e-80	7.03768e-80	2.92294e-80	6.67498e-81	-5.05087e-82	1.99973e-79	3.50448e-80	2.20586e-156
-1.52659e-80	1.83271e-80	-3.1756e-80	3.86677e-80	-3.68389e-80	1.80036e-80	-2.69545e-80	7.49016e-82	-4.63526e-80	2.95096e-80	-1.93156e-80	-6.97218e-80	-6.10111e-80	8.70901e-81	1.52504e-80	-6.54757e-81	6.70195e-81	-6.77805e-80	3.41363e-80	3.92917e-81	-1.62039e-81	-5.28405e-80	2.98253e-80	-1.76346e-80	-1.27719e-80	1.01264e-80	-3.76095e-80	1.63124e-80	-8.04925e-80	-2.46246e-80	3.66549e-158
1.97958e-82	2.76375e-81	2.74709e-81	-4.43546e-81	-7.59241e-81	4.398e-81	-5.05503e-82	-1.36155e-81	7.00718e-81	-1.70782e-81	4.8697e-82	-2.13708e-81	7.74972e-81	-2.81725e-81	-1.76977e-81	-3.42244e-81	2.60961e-81	-3.26136e-81	-7.31411e-82	-1.45609e-81	6.9835e-82	-4.86793e-81	-1.27433e-81	-5.24194e-82	-3.78276e-81	-1.32977e-80	-1.04036e-80	2.06696e-81	1.06018e-81	2.45581e-81	6.10639e-160
-7.54466e-82	2.13091e-82	-5.43386e-82	-1.01264e-82	-5.44619e-82	6.19212e-82	2.04776e-82	1.62886e-82	-2.13982e-82	-1.88265e-82	-2.10175e-82	-2.1332e-82	-6.37412e-82	-3.78743e-82	9.99956e-83	5.72697e-83	-9.02052e-83	3.97565e-82	8.30912e-83	-1.93373e-82	-3.26494e-82	1.4287e-82	-9.51191e-83	-3.35154e-82	3.80001e-82	1.47463e-82	4.39442e-82	-3.13251e-82	-1.36794e-81	-1.66734e-82	5.2179e-162
-9.3537e-83	-6.51475e-86	2.7475e-83	-9.85478e-83	1.46511e-82	5.70909e-83	1.11869e-83	-1.79007e-83	2.61969e-83	4.02891e-83	-1.06017e-82	4.04608e-83	6.83476e-83	-8.16318e-83	-1.10046e-82	2.16941e-82	6.90384e-83	-6.62874e-84	-2.57252e-83	-3.73958e-83	4.43833e-83	5.12097e-83	2.42461e-83	3.25867e-83	-2.39139e-84	-4.9196e-83	9.63779e-83	1.16268e-82	7.85126e-83	-5.49962e-83	1.77615e-163
-2.80773e-84	-3.72534e-84	-5.69187e-85	2.2474e-84	1.42966e-84	1.00965e-84	4.5554e-84	-1.13049e-83	-7.43073e-85	9.54826e-84	2.03309e-85	2.9765e-84	6.52074e-85	-5.88172e-84	-4.54255e-84	4.46697e-84	2.24341e-83	2.23773e-85	-1.68009e-84	-3.72362e-84	8.63352e-84	5.66239e-84	1.23926e-86	-3.02062e-84	-2.49177e-83	3.29824e-86	7.17652e-85	-1.11845e-84	-4.00962e-84	4.62637e-85	1.62968e-165
-2.39723e-85	-1.41053e-84	3.87905e-85	-9.01571e-87	5.42542e-85	-5.87036e-85	-4.18619e-85	-3.7234e-85	-1.75413e-85	-3.17895e-85	3.14217e-85	2.6198e-85	-5.51971e-86	-6.70405e-86	-1.24042e-84	1.4107e-84	-1.04401e-84	3.48885e-84	-9.88172e-86	-1.41553e-84	3.01451e-85	4.2143e-85	8.88429e-85	2.32054e-85	-4.89901e-85	9.84047e-85	-3.67719e-85	-7.19261e-85	-1.10675e-84	9.67322e-85	2.73945e-167
-1.36403e-85	3.48551e-86	-1.25631e-85	-1.03384e-85	-6.0209e-86	-1.29411e-85	6.30341e-86	1.33202e-85	-3.28084e-86	-1.04315e-85	-2.83669e-86	8.04342e-87	-8.89217e-86	9.26797e-86	4.32731e-86	-6.28632e-86	-9.32749e-86	3.84741e-86	-8.00619e-87	1.68502e-85	-7.30411e-86	9.43678e-86	-1.3921e-85	1.10039e-87	-2.2237e-85	-1.06967e-86	-2.39238e-85	-1.15036e-86	-6.07648e-86	-5.73559e-86	3.09699e-169
2.01307e-86	-3.16186e-86	-1.99607e-87	7.84149e-87	1.89256e-88	-1.07557e-86	-2.78101e-87	-1.24684e-86	2.29312e-86	1.17622e-86	2.13421e-86	2.22319e-86	-9.04867e-88	-2.98851e-86	-2.29714e-86	8.79555e-87	-1.65071e-86	-2.2294e-86	2.83598e-86	-1.03655e-86	-1.05932e-86	3.33955e-88	4.905e-88	-1.20867e-86	-2.00058e-86	7.50139e-87	-1.22541e-86	6.02334e-87	-3.77773e-86	-1.34791e-86	9.05394e-171
-1.17283e-87	6.11943e-88	2.15782e-87	2.37752e-87	1.84618e-88	-2.65262e-87	-4.83839e-88	-2.29034e-87	-5.77274e-87	2.43321e-87	3.28809e-87	5.0375e-88	2.26674e-87	7.38326e-87	-2.08228e-87	9.42531e-89	-7.25477e-88	1.46318e-88	-6.12709e-88	1.70136e-87	-7.07794e-87	-4.58418e-87	-2.51088e-87	-1.97034e-87	-4.65026e-88	-1.38269e-88	1.18642e-87	-4.176e-87	-1.99516e-88	1.07887e-87	2.44317e-172
-6.15881e-89	-4.74197e-88	-2.04892e-88	-6.23249e-89	8.15477e-89	-1.59298e-88	2.31798e-88	3.02593e-89	7.70354e-89	-3.06941e-88	5.71546e-88	-2.87981e-88	1.12515e-88	1.3023e-89	-2.11688e-88	3.0137e-88	-9.76323e-89	-1.88758e-88	-3.40436e-88	1.75179e-88	1.40759e-88	1.32367e-89	-1.88668e-89	1.86146e-88	1.27096e-88	-8.3101e-89	5.97284e-89	-2.62286e-89	1.18535e-88	5.66245e-89	1.31071e-174
-2.05681e-89	-1.12692e-89	-5.75537e-89	2.04469e-89	-5.23799e-89	1.60587e-89	8.78893e-90	4.50109e-89	6.17106e-90	4.04125e-90	-1.28585e-89	3.27325e-89	6.22204e-90	-3.56709e-90	-1.06075e-89	1.28203e-89	2.09022e-89	2.9833e-89	1.17829e-89	6.6119e-90	-1.75281e-89	-6.11481e-90	-2.07348e-89	-3.50839e-90	2.2151e-89	4.77851e-89	1.05449e-89	-6.30588e-90	-8.99853e-89	-2.25374e-89	2.48314e-176
7.92004e-90	-2.13937e-90	-5.07308e-91	4.94367e-92	-2.32895e-90	-3.69374e-90	6.07707e-90	4.97349e-91	1.29326e-91	4.0234e-90	1.1528e-90	-6.84755e-91	-1.27003e-90	2.08308e-90	5.30552e-90	-1.16607e-89	1.10515e-90	-3.71795e-91	1.39616e-91	-2.63215e-90	-2.7342e-90	1.90232e-90	-7.10959e-91	-1.30824e-90	-5.80509e-92	5.0385e-91	7.15369e-91	-4.08741e-92	2.03396e-90	4.61762e-91	3.38625e-178
4.77118e-92	4.51155e-91	9.71467e-91	-3.63712e-92	1.00474e-90	-8.77818e-92	-1.51401e-91	3.06119e-91	1.7423e-91	-2.62998e-91	1.07242e-91	-5.45168e-92	-1.59497e-91	-2.63463e-92	-1.05888e-91	3.0567e-91	-1.47264e-91	1.83904e-91	-2.55843e-91	-5.02359e-93	5.22289e-91	-8.44947e-92	2.34379e-91	1.04839e-91	-8.39173e-91	-9.81253e-91	-1.62813e-91	-1.06228e-91	2.90534e-92	-1.2118e-91	4.71672e-180
-4.77357e-92	8.20977e-93	-2.18234e-92	-2.63563e-92	7.75367e-92	-6.75919e-92	-1.10331e-91	4.92463e-92	3.37213e-92	1.53345e-92	3.10157e-92	-2.38562e-93	1.09156e-91	-6.61375e-92	1.42032e-91	4.42687e-93	1.19353e-93	-1.17235e-91	-1.22306e-92	8.10385e-92	-4.78518e-92	5.9139e-92	-7.01375e-92	2.49901e-92	1.92892e-92	-1.34e-92	-2.89095e-92	7.53768e-92	-4.62603e-93	-1.2893e-91	1.23024e-181
7.44331e-94	1.08445e-92	-4.53021e-93	-6.06968e-94	-6.17809e-93	2.89556e-93	-7.99982e-93	-1.72257e-93	6.28701e-93	1.57576e-92	-1.09334e-93	1.31179e-93	3.66624e-93	4.56573e-93	3.10073e-94	-1.42508e-93	1.52949e-92	-6.2455e-93	-1.44347e-93	4.25354e-93	-9.80691e-94	2.18851e-94	-2.53008e-93	-9.48853e-93	-7.9993e-93	2.74261e-93	6.73898e-94	-5.74364e-93	-1.97519e-93	6.43267e-93	1.12052e-183
-2.30912e-94	8.03623e-94	2.53795e-94	4.5879e-95	1.12914e-93	1.49901e-93	-2.27649e-93	-3.37531e-94	4.70862e-94	-4.21476e-94	-3.81171e-94	4.48249e-94	2.61097e-94	-3.03289e-93	-9.65599e-95	9.44503e-94	-1.44509e-94	1.05704e-93	2.09558e-95	-4.25024e-94	7.76883e-94	-8.22543e-94	5.19598e-94	-3.00527e-94	-4.89307e-94	-2.56361e-94	8.35599e-94	5.11987e-94	4.1613e-94	-2.22657e-93	2.98536e-185
3.66731e-95	-2.01062e-95	-1.47535e-95	2.21497e-95	-1.70495e-95	1.15978e-94	2.75924e-95	-2.52892e-94	1.33261e-95	-2.49593e-95	-1.07178e-94	8.35847e-95	-4.818e-95	-1.44501e-94	1.23621e-94	5.98261e-95	6.55594e-96	3.56784e-95	1.40263e-94	-2.11611e-94	-2.51499e-95	-7.12506e-95	-5.50891e-95	7.3778e-95	3.88986e-95	2.97966e-95	2.91872e-95	5.54466e-95	2.53001e-94	-1.41022e-94	3.12431e-187
2.34316e-95	8.74674e-96	4.36225e-96	-1.29491e-95	8.49912e-96	-1.7802e-95	1.56867e-95	8.33856e-96	2.53104e-96	1.05614e-95	-1.58011e-97	-1.48401e-95	-9.39882e-96	1.5302e-95	-3.77509e-96	-1.03107e-95	3.58281e-95	1.16783e-95	1.47316e-95	-3.76443e-96	-2.77147e-96	-1.43901e-95	-6.06435e-96	-2.3282e-96	-3.24557e-95	-1.49704e-96	1.14921e-95	1.68547e-96	2.64966e-97	3.43352e-96	5.40882e-189
8.8252e-97	5.18073e-97	1.10947e-96	2.78162e-97	-7.07334e-97	3.82801e-97	-2.95748e-96	-3.8057e-96	-6.14148e-97	3.4709e-97	-6.23693e-97	1.44678e-96	-1.95097e-96	-2.21656e-97	8.45932e-97	-1.35263e-97	7.56664e-97	3.5264e-96	4.89653e-97	-2.19909e-96	1.21031e-96	9.08271e-97	3.05304e-97	-5.61379e-97	-9.70249e-98	-7.03074e-98	6.15291e-98	-3.42936e-96	8.41676e-98	-1.26049e-96	6.7958e-191
-5.74294e-97	-9.19288e-99	-1.31926e-98	-2.81619e-97	-9.4438e-98	1.19231e-98	-3.32321e-97	-5.08778e-97	-1.66532e-98	-3.22082e-97	1.59997e-97	7.05153e-98	1.93548e-97	3.38804e-98	1.56754e-97	7.7391e-98	1.79211e-97	3.44426e-99	-1.96051e-98	-2.84822e-97	-1.59724e-97	-3.62527e-97	1.3544e-97	-3.23922e-97	1.66555e-97	-4.35517e-98	-3.63901e-97	-2.49396e-98	3.97744e-98	6.49807e-98	1.55382e-192
4.98768e-99	4.77227e-98	-6.27345e-99	-3.0471e-98	-5.04236e-99	-3.89944e-98	1.70822e-98	1.84483e-98	-1.88403e-98	-1.41612e-98	5.96294e-99	5.53264e-100	7.88818e-99	1.40236e-99	2.69449e-98	3.62571e-98	-8.39571e-99	1.29958e-98	3.28091e-99	-6.15493e-99	7.31137e-100	-5.38755e-99	5.79396e-99	3.0051e-98	2.44678e-98	-3.11369e-98	-8.08043e-99	-1.46164e-98	1.37451e-98	1.57436e-98	1.16826e-194
5.84406e-100	-3.17531e-99	2.52537e-99	2.97379e-100	2.09028e-99	-3.23746e-99	-2.61698e-99	-1.45759e-99	8.16574e-100	3.1983e-100	2.37238e-99	2.15599e-99	1.93901e-99	-3.55684e-99	-8.25007e-100	-5.1268e-100	3.68312e-99	1.19204e-99	1.76542e-99	-1.65555e-99	-1.14962e-99	-2.59958e-100	-4.89798e-99	8.82975e-100	-1.24335e-99	3.81177e-99	-1.15924e-99	-2.29032e-99	1.05109e-99	-1.11259e-101	1.39886e-196
-6.97866e-101	-1.56435e-100	-5.71672e-101	1.92948e-100	-1.85761e-100	1.48359e-100	-1.50575e-100	-3.47483e-100	3.01552e-100	1.55221e-100	-7.02828e-101	2.97873e-103	3.24989e-100	-1.34613e-100	8.03581e-101	3.7253e-100	-6.48647e-100	-4.61953e-101	5.3863e-100	-5.32685e-101	-1.82984e-100	-2.16212e-100	-2.75571e-100	-2.39319e-100	1.25246e-100	-4.47109e-101	3.8923e-100	-7.37971e-100	-2.08126e-100	7.96576e-101	2.35144e-198
5.13575e-101	-1.31454e-101	-7.39081e-102	-1.6236e-102	-3.85052e-102	-4.21722e-101	-2.4642e-101	-5.6249e-102	2.29595e-101	2.63051e-101	-1.85405e-101	-1.19491e-101	1.88071e-101	5.36241e-101	-3.58724e-101	-2.18141e-102	1.12399e-101	-4.14469e-101	1.11681e-101	4.83552e-101	1.51934e-101	-1.60094e-102	8.1922e-101	2.63824e-101	-6.04554e-101	3.4791e-101	-1.64938e-101	-5.41981e-101	-4.17697e-101	-2.38155e-101	3.38607e-200
-7.90504e-103	3.23289e-102	-3.55383e-102	-5.34453e-102	-8.68204e-103	-9.83576e-102	-9.27739e-103	-2.29969e-102	-9.70233e-103	4.68101e-102	2.73931e-103	-9.95034e-102	4.30352e-103	9.9476e-102	1.14756e-102	-2.1882e-102	9.47242e-103	-1.32786e-103	-6.37979e-103	5.34342e-102	1.42148e-102	-5.57494e-103	-4.4489e-103	-1.60628e-101	1.63585e-102	-2.5191e-102	2.81132e-102	-8.49002e-102	1.20037e-102	6.0589e-102	8.00671e-202
3.29487e-104	-1.40371e-102	6.48804e-103	-2.66324e-103	3.2017e-103	-1.64896e-103	-7.90972e-103	-6.7561e-103	6.20875e-104	-1.70426e-103	3.12138e-104	-3.64617e-103	-1.91426e-103	4.89511e-103	-1.47788e-102	-4.64138e-103	1.03705e-102	2.6852e-103	-8.21409e-104	1.82856e-103	-4.28569e-104	3.89119e-103	3.43574e-103	-7.64582e-103	1.04387e-103	-3.45085e-103	2.05421e-103	2.19579e-103	2.32556e-103	-5.89715e-103	9.18367e-204
-2.99876e-104	1.47971e-103	-1.72666e-104	-3.26763e-104	1.03824e-103	2.71361e-104	5.22851e-104	2.7014e-105	3.91567e-105	-3.78686e-104	6.47661e-104	-9.45741e-105	6.02349e-104	1.71983e-104	-1.40795e-104	-8.72696e-104	-2.38457e-104	-4.1949e-104	1.57828e-104	4.49e-104	3.10672e-104	-1.85094e-104	5.22305e-105	2.44527e-104	-3.42221e-104	-1.49884e-104	-1.21845e-104	1.97403e-103	-2.53309e-105	3.39185e-104	1.04085e-205
-1.72931e-105	-7.72347e-105	-4.6605e-105	1.95421e-105	-2.1607e-105	2.98494e-105	2.20247e-106	-4.81681e-105	4.63468e-105	-1.17287e-104	2.09274e-104	-3.75779e-105	-7.76478e-105	1.03244e-104	4.03108e-105	-9.69315e-105	-2.56301e-105	-1.07131e-104	3.88626e-105	9.54458e-105	2.97983e-105	-9.86297e-105	-2.4768e-105	-5.67141e-105	-7.58343e-106	-1.60927e-105	1.31177e-104	9.22491e-105	2.27701e-105	-3.1102e-105	1.66041e-207
-1.01965e-105	1.84968e-105	3.40111e-106	-1.68053e-106	-2.24562e-106	-3.48983e-106	7.35928e-107	1.80748e-105	4.02861e-106	5.67942e-106	1.08554e-105	-1.25585e-105	-1.1123e-105	2.21984e-105	5.17397e-106	8.02269e-106	-1.18796e-105	-6.42072e-106	3.32999e-106	-1.10975e-105	1.40053e-106	-2.63454e-106	8.10131e-106	-4.0352e-106	-5.76594e-106	-1.2302e-105	4.74564e-106	-5.49503e-106	5.43488e-106	-2.47414e-105	3.123e-209
-4.29234e-107	6.64562e-107	4.85125e-107	1.7713e-107	-4.76499e-107	-3.67985e-107	1.56565e-107	-2.17395e-106	9.74804e-107	-5.6108e-107	2.69836e-106	-2.08708e-106	1.10933e-106	-2.75672e-107	1.37753e-106	-5.07721e-107	-5.65409e-107	-1.26905e-106	-4.6074e-106	2.9502e-106	-2.97868e-106	7.02477e-107	2.44445e-107	-7.96802e-107	1.3437e-106	-5.3454e-107	-1.22593e-107	-1.13335e-106	8.86212e-107	-1.2014e-106	6.99119e-211
8.07614e-108	-3.80551e-108	2.28832e-107	1.51987e-107	2.25266e-107	2.36428e-108	2.44647e-109	3.97126e-108	-5.07262e-108	-8.38365e-108	1.30915e-107	-1.02121e-107	9.47645e-108	5.57109e-108	-8.09298e-108	1.7221e-107	-1.22472e-107	2.38706e-107	-2.0751e-107	-2.89233e-108	-1.99645e-107	4.27408e-107	3.16562e-108	5.44863e-108	6.81028e-109	4.33398e-108	-8.1518e-108	-1.12613e-107	-3.20488e-108	-1.17198e-107	6.00178e-213
5.99973e-109	-2.76756e-108	1.86592e-109	1.39019e-109	1.60524e-108	1.79015e-108	5.99714e-109	-4.47914e-109	-2.65091e-108	-1.29997e-108	-1.09334e-108	1.30614e-108	-3.78477e-108	3.58028e-109	4.4225e-108	1.77013e-108	1.44465e-109	1.74584e-108	-5.08934e-110	5.13498e-108	-5.17252e-109	-1.47317e-109	-3.07011e-108	2.45395e-108	1.55317e-108	-3.52481e-108	2.94074e-108	1.60976e-108	-3.51555e-108	-1.76845e-109	1.46821e-214
1.03284e-109	2.29632e-109	5.79514e-109	-5.47859e-109	-3.89486e-110	4.00498e-109	2.25171e-109	-1.56262e-110	5.3048e-110	-1.25368e-109	-6.91041e-110	2.05207e-110	3.01328e-109	1.80652e-110	1.19343e-109	-5.45679e-110	3.14491e-110	1.9948e-109	-6.93437e-110	-2.95656e-109	6.56061e-110	-4.80116e-110	-7.26904e-110	4.10301e-110	3.37935e-109	2.14983e-109	1.22696e-109	-4.69739e-109	-1.39264e-109	-2.40893e-109	1.66445e-216
-1.35848e-110	2.88542e-110	1.56298e-110	3.44206e-111	2.72348e-110	1.41606e-110	-1.73651e-112	1.20088e-110	7.09611e-110	-3.23859e-110	1.82585e-111	1.15333e-110	-3.41739e-110	1.12085e-110	7.17248e-110	-6.40693e-110	3.90685e-111	-3.81336e-110	1.26331e-109	1.49276e-110	1.96363e-112	-1.81498e-110	-4.23253e-111	5.62472e-110	2.19191e-111	4.96541e-112	-2.11817e-110	-4.06164e-110	-1.52221e-110	-1.71218e-110	4.29144e-218
-7.84288e-112	1.81642e-111	1.46689e-112	-1.13333e-110	5.74551e-111	3.66698e-111	3.78613e-112	1.28491e-111	1.19692e-111	-4.91803e-111	-1.40708e-111	2.79043e-113	-2.51195e-112	2.76802e-112	1.73815e-111	-3.27301e-112	-8.59578e-112	1.34037e-112	-2.48005e-111	1.22487e-112	4.41115e-112	2.19857e-111	-5.87892e-112	-1.43271e-111	8.4419e-112	-2.41871e-112	-4.05998e-112	5.24189e-111	4.84652e-111	2.10445e-111	2.82179e-220
-2.14005e-112	-2.5097e-113	5.20646e-112	-2.12688e-112	7.39953e-112	1.87119e-113	5.11082e-112	-9.06318e-112	-7.06756e-113	9.28229e-113	6.32625e-112	5.57262e-112	5.11437e-112	-5.91016e-112	-1.60655e-112	4.82561e-112	5.15529e-112	-2.51047e-112	-6.99528e-112	8.67082e-113	8.63171e-113	-1.14281e-111	-5.4081e-112	-2.2326e-112	-4.33223e-112	-2.4434e-112	6.36199e-113	3.54926e-112	3.81379e-112	1.28104e-112	6.60784e-222
5.27816e-113	-5.9177e-113	-3.49822e-113	-4.22276e-113	-5.16549e-113	-5.68812e-114	-1.06554e-112	1.04896e-112	-4.1561e-113	3.07818e-113	-1.51391e-112	-1.19694e-114	1.47172e-112	1.22908e-114	1.09662e-113	3.0135e-113	1.63115e-113	-4.07413e-114	-1.33669e-113	-1.24739e-113	-6.02821e-114	5.66613e-113	3.38516e-113	-6.97007e-113	2.25652e-113	-8.22301e-113	1.18447e-112	6.21539e-113	-3.04984e-113	-1.28892e-113	1.18765e-223
3.21828e-114	-7.07746e-115	3.62509e-114	5.64118e-114	2.37428e-114	5.6745e-114	-8.31447e-114	-5.60229e-116	3.16746e-114	-2.23779e-114	-4.64853e-114	-1.50006e-113	-6.72684e-114	-6.50689e-114	1.03255e-114	-1.70785e-114	-3.87487e-114	-8.19246e-114	4.73942e-114	-7.14411e-114	-4.49441e-114	2.14836e-113	3.47447e-114	-8.78197e-115	1.7769e-114	2.45077e-114	-7.90184e-114	-1.98774e-114	-2.45445e-114	2.15231e-115	1.24788e-225
7.04304e-115	1.86888e-115	-1.79455e-114	7.36252e-115	-2.90152e-114	-1.13667e-114	3.90693e-115	-4.62071e-116	2.21649e-115	2.1716e-114	-6.74516e-115	8.32854e-115	6.40956e-115	-9.65727e-115	-9.32485e-115	1.15262e-114	-2.09469e-114	-1.70587e-114	-5.60302e-115	-7.82652e-115	-1.2356e-115	1.05041e-114	6.69957e-115	-9.84782e-115	7.74405e-115	4.20774e-116	1.66942e-114	-1e-114	-7.48498e-115	2.21436e-115	3.93734e-227
9.77169e-118	1.13652e-116	-2.81862e-116	-2.72641e-116	-4.90843e-116	3.10366e-116	3.8465e-116	1.20642e-115	2.41937e-116	-3.46264e-116	2.98961e-115	-1.50441e-115	3.10442e-116	-8.29078e-116	-1.57212e-115	-5.60997e-116	2.99574e-116	-2.49419e-115	7.13663e-116	-2.51185e-115	2.36076e-116	6.9129e-116	9.35636e-117	2.80994e-116	5.29496e-117	1.45597e-116	-8.3424e-116	7.63324e-118	3.88106e-117	3.53455e-117	3.15304e-229
5.35557e-118	1.75898e-117	-1.76018e-117	-4.80888e-117	1.53651e-116	-3.46361e-117	-4.99085e-117	-2.42673e-117	-4.82962e-117	-6.10396e-117	-1.45351e-116	-8.35761e-117	-1.69188e-116	-1.02348e-116	-5.42863e-117	-1.25378e-117	-7.1379e-118	9.09195e-117	3.77042e-117	5.09572e-117	2.56921e-116	2.21814e-118	7.43031e-118	-1.60288e-117	-6.54174e-117	2.80781e-117	1.23859e-117	-3.09219e-117	1.15629e-116	-3.1669e-117	2.06434e-231
1.05299e-118	-5.23052e-118	-1.11297e-117	-2.57408e-118	-2.03671e-117	-5.33827e-118	-1.23591e-118	9.53802e-118	-1.48967e-118	-6.67885e-118	-2.40228e-117	1.89882e-118	-1.37298e-118	-2.0837e-118	-4.86621e-118	2.77123e-117	1.88211e-117	-2.09709e-117	2.61677e-117	6.27494e-118	2.99198e-117	3.49968e-118	-5.79789e-118	-6.75307e-118	-4.7276e-118	-3.06409e-117	-6.12458e-118	-3.03084e-118	-1.68744e-117	-1.52296e-117	6.14958e-233
2.98528e-118	-7.52514e-119	2.17904e-120	-1.42735e-119	-1.5107e-119	4.57704e-119	-1.3582e-118	1.77967e-118	-1.88141e-119	-2.05695e-118	1.99616e-118	-1.80209e-118	8.21529e-119	-9.01196e-119	8.95385e-119	1.77034e-119	-8.06568e-119	8.71092e-119	-1.68842e-118	3.16953e-120	2.54273e-118	1.07344e-118	5.24177e-119	-3.95884e-119	4.30216e-119	-2.16873e-118	2.31517e-118	1.42526e-119	-2.36808e-118	4.76297e-119	5.69758e-235
-2.18395e-119	-2.14669e-119	-4.1146e-120	-5.56044e-120	-2.9577e-119	7.0588e-120	-1.6801e-119	6.38079e-120	-4.08585e-120	2.00628e-120	1.3166e-119	1.23655e-119	-1.15475e-119	4.5583e-120	-2.57693e-120	-5.35485e-120	2.35459e-119	-5.76146e-120	3.02219e-121	4.89462e-119	9.96448e-120	1.96915e-119	2.21629e-119	1.69504e-119	5.53296e-120	6.80157e-120	-3.54495e-119	-2.50778e-120	-2.90778e-119	-1.84888e-119	9.54582e-237
1.09103e-121	-3.99705e-121	-2.59662e-120	-1.3881e-120	-4.75694e-121	4.21573e-121	9.64275e-122	1.35702e-120	-4.1031e-121	-3.19855e-120	-1.6382e-120	3.73987e-120	2.13589e-120	6.2299e-121	5.24699e-120	-5.09698e-121	5.32907e-122	-1.11087e-120	-7.42721e-121	-1.27701e-120	1.60571e-120	-3.18635e-120	1.002e-120	3.06205e-120	-1.49141e-121	6.75082e-121	5.27169e-120	-1.66133e-122	7.09412e-121	-3.21524e-122	1.2621e-238
1.55541e-121	-1.79599e-123	-3.48545e-122	-2.72639e-121	6.96299e-122	-1.97264e-121	-1.30524e-121	-2.77258e-121	-6.18648e-122	-2.64465e-121	1.21181e-121	-2.3651e-121	2.41654e-121	-1.07221e-121	1.72382e-121	-2.9333e-121	-7.65183e-122	1.94369e-121	4.73162e-121	5.57895e-121	-1.51193e-122	2.24571e-121	9.06566e-122	4.85853e-122	5.53228e-121	-1.87879e-121	1.08234e-121	6.2699e-121	7.41197e-123	3.39421e-121	2.06891e-240
-6.15006e-123	1.58515e-122	-5.26547e-122	-3.89394e-122	2.25919e-122	3.22445e-123	-3.44875e-122	8.57343e-122	8.00976e-123	1.33604e-122	-6.05416e-122	8.12105e-122	-2.48306e-122	-2.7822e-122	2.64303e-122	-4.76905e-122	7.58498e-123	-6.08448e-122	4.28936e-122	-5.26042e-122	1.65171e-121	6.83779e-124	9.33272e-123	-1.03411e-121	-4.01357e-123	-3.19128e-122	-2.84173e-123	-4.95381e-122	-3.08022e-123	1.15612e-122	7.85744e-242
4.65663e-123	2.45485e-123	-2.16381e-123	-2.90594e-123	-2.37481e-124	-2.27361e-123	6.92973e-123	1.1833e-125	4.00709e-123	-2.39577e-124	8.02359e-124	-6.69884e-123	-3.86848e-123	3.35032e-123	-6.50082e-123	-1.03008e-122	4.83873e-123	5.95435e-124	-6.42923e-124	-2.28523e-124	2.37322e-123	1.45607e-123	-2.82995e-124	-3.58694e-123	5.6743e-123	1.29045e-123	8.83679e-124	-6.1462e-124	-3.52778e-123	1.28665e-122	5.88219e-244
-5.45774e-124	-3.34414e-124	-4.0658e-125	1.97263e-125	-1.03005e-124	1.86997e-124	2.57435e-125	-4.1524e-124	6.75584e-124	-1.32346e-123	3.64184e-124	-2.69797e-126	1.24677e-123	-6.55666e-125	-2.41818e-124	-2.90462e-125	-6.82132e-124	-2.15988e-123	-3.31039e-124	-1.04489e-124	2.2737e-125	-1.52051e-124	1.21272e-124	-2.15059e-124	6.90213e-124	-1.45052e-124	-1.76017e-124	1.06769e-124	1.65114e-124	1.09557e-124	1.05036e-245
5.40905e-125	8.50652e-125	-3.71702e-125	-2.10398e-125	-1.69981e-125	-4.81526e-125	3.54284e-125	1.28785e-126	1.49669e-124	2.51041e-125	8.39866e-125	1.33115e-124	-1.61568e-125	-6.93904e-125	5.48768e-125	9.36739e-125	-3.50788e-125	-8.90693e-125	-6.14188e-125	4.05122e-125	4.62964e-125	-6.91034e-125	-3.36569e-125	-3.35119e-125	1.46618e-124	-7.03849e-125	2.14303e-125	3.80948e-125	-4.25154e-125	1.14565e-125	1.34569e-247
-4.76086e-126	-1.87847e-126	5.04823e-126	-2.11475e-126	-5.42174e-126	-1.00543e-126	-6.95501e-127	1.04658e-125	6.64951e-126	-3.42917e-126	1.08071e-125	-8.24279e-126	-8.37678e-126	4.97038e-126	1.35742e-126	8.23792e-127	1.05395e-126	1.61192e-125	8.43956e-126	9.10144e-126	2.30039e-126	5.5084e-126	-3.0654e-126	-1.71256e-126	8.58973e-127	-4.12273e-126	1.2795e-126	7.90245e-126	1.29519e-125	2.11141e-126	1.25168e-249
-1.91424e-127	-1.01429e-126	2.30352e-126	-9.95488e-127	2.4755e-126	-1.86398e-126	3.42677e-126	3.23108e-126	-6.55065e-127	-1.15119e-127	-7.642e-127	7.18906e-127	-1.97924e-126	-3.86718e-127	-1.32126e-127	2.51731e-127	2.43014e-127	-4.64264e-127	1.24267e-126	5.31115e-127	1.38067e-126	5.68545e-128	-2.11761e-126	-2.63317e-126	-6.04614e-127	-7.2026e-127	-4.39074e-128	-3.17221e-127	-1.82377e-126	-1.18943e-127	6.45941e-251
-7.44703e-128	-1.28315e-128	-3.66719e-128	-5.57894e-128	-4.29606e-128	3.70143e-128	-1.58444e-127	6.22946e-128	-4.29835e-129	1.24369e-127	2.32725e-128	-6.55309e-128	-2.07288e-127	-1.40772e-127	7.16612e-128	4.49314e-129	1.42761e-128	2.8363e-128	9.83354e-128	6.78848e-128	1.50917e-127	8.0015e-128	6.33393e-128	3.82348e-128	-3.37293e-127	-5.45517e-128	-9.28784e-128	-1.84842e-127	-3.04377e-128	-6.76232e-128	3.45604e-253
2.01161e-129	-2.00573e-128	1.1599e-128	4.22485e-129	-4.63014e-129	1.25729e-128	1.38719e-128	2.58832e-128	-1.24576e-128	-1.13801e-128	1.57836e-128	-2.74804e-129	-1.20564e-129	-3.83696e-129	2.41247e-128	-5.96416e-131	-8.91647e-129	-1.62924e-129	4.59486e-129	7.67773e-129	-2.83103e-128	2.07262e-129	8.52725e-129	1.90397e-128	-2.13804e-128	-1.53036e-128	1.39741e-129	6.06012e-129	4.80577e-129	1.34262e-129	4.89827e-255
1.55809e-131	-2.53267e-129	1.2762e-129	-3.4559e-130	-2.04054e-130	2.37759e-129	-1.71029e-129	2.94045e-129	3.75552e-130	6.08516e-130	3.62414e-130	1.43267e-129	-2.47709e-129	9.77418e-130	1.42046e-130	-1.91823e-130	-1.9238e-130	-8.56609e-130	3.28497e-131	3.27195e-129	-5.21212e-129	-8.57492e-130	2.00322e-129	3.6282e-129	-6.62986e-130	-3.92776e-130	1.99379e-131	-2.94094e-129	-5.75561e-130	-4.27806e-131	1.01404e-256
-1.0135e-130	3.31972e-132	-3.8613e-130	6.20307e-131	-1.4198e-130	8.22437e-132	1.04912e-130	2.92673e-130	-3.41751e-131	4.58153e-131	8.77169e-131	-1.30985e-130	2.1837e-130	-9.02734e-131	1.38575e-130	-1.61751e-130	-9.42576e-133	-3.25315e-130	-1.01269e-130	1.01819e-130	8.99306e-131	8.14266e-131	-2.17739e-130	1.77179e-130	-8.1389e-131	2.09549e-130	2.47315e-130	1.46386e-130	-3.69272e-130	-2.94914e-130	9.85874e-259
9.14389e-132	-2.94577e-131	8.70439e-131	-1.45351e-132	4.17852e-131	-4.98636e-131	-4.47331e-131	3.99067e-131	8.31855e-131	1.33056e-131	-2.63329e-131	-1.75024e-132	-6.19565e-131	-1.15677e-131	-3.62921e-131	2.09233e-131	-6.53533e-132	1.8491e-131	1.07737e-131	4.85556e-131	-7.7005e-132	-2.49787e-132	1.98713e-131	-2.9034e-131	-7.55698e-131	2.39731e-132	3.94148e-132	-1.64315e-131	-1.51939e-132	-1.42934e-131	4.02472e-260
-8.17353e-133	-3.28706e-132	5.46748e-133	2.33866e-132	1.39796e-132	-2.63933e-132	-4.73945e-132	3.3281e-132	1.08618e-132	1.77843e-132	8.93101e-133	-2.14136e-132	-5.08139e-132	-4.80627e-132	-1.65672e-132	-4.04174e-133	1.75939e-132	6.87587e-132	-6.32208e-133	-2.04957e-132	5.96738e-132	1.94057e-132	3.06474e-132	-1.47701e-132	1.26106e-132	-4.88253e-133	-1.39955e-132	3.89054e-132	3.186e-132	8.60846e-133	2.56993e-262
1.70033e-133	-2.58582e-133	-2.70036e-134	1.90717e-133	4.38668e-133	3.2244e-133	-1.05316e-133	4.83673e-134	-2.82522e-134	-4.77941e-133	-1.1755e-132	-2.6668e-133	4.48647e-134	3.21848e-133	3.15357e-133	1.91575e-134	-9.81869e-134	-1.21465e-133	1.13302e-133	6.55076e-134	2.48597e-133	-8.80438e-134	-2.35622e-133	3.2829e-133	-1.42291e-134	-1.67224e-133	-5.38054e-133	1.87454e-133	2.85736e-133	5.295e-134	3.04188e-264
-1.92296e-134	-9.31823e-135	1.52166e-133	2.24471e-134	6.03258e-134	2.25087e-134	-1.83835e-134	-3.45467e-134	-5.61661e-134	3.86324e-134	-1.27678e-134	-2.92497e-134	2.68659e-135	4.54114e-134	-4.05346e-134	5.79684e-134	-3.43794e-135	-2.28103e-134	9.84574e-135	5.92713e-135	2.44098e-134	-1.13767e-134	-2.34607e-134	-2.86751e-136	-5.76536e-135	-1.89613e-134	1.43056e-133	2.84833e-134	1.26473e-134	4.30553e-134	6.81536e-266
-1.43446e-135	1.02288e-134	1.04846e-134	-9.43806e-135	2.20743e-135	-1.18462e-134	-8.23926e-135	-1.53442e-134	1.04426e-134	-2.80703e-135	-2.46483e-135	-7.14944e-135	1.13638e-134	2.13322e-135	-1.91501e-135	-7.43689e-135	-4.70154e-136	-7.43783e-135	3.61345e-135	-5.72546e-135	2.9996e-135	-5.41662e-135	6.98767e-136	1.51315e-134	-1.90925e-135	-9.71259e-135	-9.85704e-135	1.34651e-135	-9.85014e-136	2.12568e-135	1.69262e-267
1.44958e-135	-1.16777e-135	8.79676e-136	2.06497e-136	1.55969e-136	-1.5398e-136	1.66569e-135	1.78813e-135	5.25426e-136	-1.02779e-135	1.30066e-135	-1.13564e-135	-6.94594e-136	2.65322e-135	1.64864e-136	9.27717e-136	-2.8614e-136	7.72698e-136	-4.59828e-136	6.65071e-136	9.4442e-136	-1.38871e-135	7.248e-137	1.02534e-135	1.36497e-135	1.66987e-135	1.47176e-135	4.42591e-136	1.67405e-135	-1.5708e-136	3.80755e-269
-1.41316e-136	1.67727e-138	-5.73982e-137	2.99329e-137	-5.39838e-137	-9.00858e-138	6.52571e-138	9.88299e-137	-7.60961e-137	1.56648e-136	1.09646e-136	9.0923e-138	-9.84598e-137	-3.51658e-137	-2.35728e-138	6.22549e-138	-7.85901e-137	-2.21764e-137	-7.249e-137	1.16353e-136	1.09088e-136	-6.35488e-137	-3.52472e-138	-2.25432e-136	3.19833e-137	1.25092e-137	-4.00469e-137	-2.39719e-137	6.57316e-137	-2.76661e-137	1.91054e-271
-3.04486e-138	-7.02929e-138	1.37481e-138	-1.9044e-137	-2.21312e-137	1.71133e-137	-5.48627e-139	-2.19081e-138	-3.74372e-138	-3.95634e-138	2.75813e-138	-1.64615e-137	2.33923e-138	-2.92968e-138	-1.35331e-137	3.67292e-138	2.16446e-137	-1.67536e-137	2.46275e-137	-3.89128e-137	-1.45362e-138	2.23588e-137	2.76327e-138	7.27959e-139	2.63845e-137	6.0108e-138	2.80488e-137	-1.43668e-137	-2.35069e-137	-4.89634e-138	7.412e-273
-1.83243e-138	1.83379e-138	7.73086e-140	9.1315e-139	2.56582e-138	3.2793e-139	-3.84167e-139	3.11518e-138	-1.60632e-138	5.67203e-139	-2.95894e-138	-1.77924e-138	4.28724e-138	1.05268e-138	-1.19888e-138	1.30901e-138	-5.41929e-139	-1.78316e-138	-1.9532e-138	1.68752e-138	-9.28954e-139	1.70933e-139	9.52214e-139	-1.23592e-138	1.31426e-138	2.23182e-138	3.22006e-138	-3.61494e-139	-1.7053e-138	-2.23952e-138	1.00159e-274
-1.88396e-139	1.12365e-139	4.14521e-140	3.62484e-140	1.09066e-139	7.45354e-140	3.4056e-139	-9.18286e-141	-3.4053e-140	1.7261e-140	3.72643e-141	3.76561e-139	-2.44725e-140	5.95571e-141	-4.30777e-140	1.7827e-139	1.83677e-140	-5.07735e-139	-3.42535e-140	2.98029e-139	-7.96821e-140	-9.56148e-140	-5.08527e-140	1.55592e-140	1.40151e-139	1.64436e-139	1.48895e-139	6.42469e-140	-2.27586e-139	1.15926e-139	8.66867e-277
3.84351e-142	-5.36494e-140	-9.11968e-142	1.20538e-140	-4.44824e-140	-6.81583e-141	2.08197e-140	2.10228e-141	1.44678e-141	-1.41829e-142	-1.8201e-140	5.86245e-142	-4.16214e-140	8.91602e-141	1.39576e-140	1.93456e-140	-1.90924e-140	-5.01875e-140	-1.80529e-140	5.88951e-140	2.01326e-142	7.15873e-141	-2.54778e-140	1.39287e-141	3.90693e-141	-2.48648e-140	-4.96201e-141	-4.81981e-141	-1.78251e-140	-1.29749e-140	1.67498e-278
-8.10644e-142	-6.9349e-142	4.582e-143	1.0236e-141	2.10036e-142	2.50736e-141	-1.94025e-141	-2.62831e-141	-2.10699e-141	3.73456e-142	5.85382e-142	-2.12798e-141	6.6762e-142	-1.14304e-141	-3.07977e-141	-4.14199e-141	2.51586e-142	-4.71372e-142	1.8246e-141	5.45085e-142	1.58306e-141	-1.29228e-141	-5.67864e-142	2.30017e-141	1.31444e-141	1.41428e-141	-6.60747e-142	7.33899e-142	-2.99144e-141	-2.91645e-141	9.28933e-281
-5.20854e-142	2.56332e-143	9.40823e-144	7.39366e-143	5.31876e-145	2.70688e-142	6.35531e-143	-3.29758e-143	7.32598e-142	-3.45922e-143	3.11958e-143	1.97857e-143	-1.7265e-142	-6.80299e-143	3.62289e-143	-1.68881e-142	1.51264e-142	1.01698e-143	9.99233e-143	4.28553e-143	3.5206e-143	-1.91397e-142	3.08828e-142	-7.9942e-143	-2.15328e-142	1.42421e-142	-4.50176e-142	-8.79904e-143	-4.31097e-142	2.09342e-144	1.59677e-282
-7.34485e-144	1.06408e-142	-2.22894e-143	6.21756e-144	2.78067e-143	3.43381e-144	6.71028e-144	3.46822e-143	3.0834e-143	-2.75373e-144	3.84606e-143	1.01763e-143	-8.22488e-144	-1.4955e-143	8.66848e-144	6.54687e-144	-3.74437e-144	1.58623e-144	-1.0792e-142	-2.04081e-143	3.15909e-143	2.52681e-143	5.37843e-143	5.51921e-143	-2.20649e-144	-5.02429e-143	1.09471e-143	-3.63415e-144	-1.67404e-143	-4.9507e-143	4.19438e-284
6.58264e-145	1.27657e-144	-3.58922e-145	3.98605e-144	6.0407e-145	-2.53504e-144	1.63255e-144	1.87813e-144	-4.47605e-144	6.13045e-144	3.11976e-144	-2.4464e-144	1.23474e-144	8.49555e-145	1.37136e-144	-1.55632e-143	-8.25818e-145	-1.26705e-144	2.55567e-145	1.52507e-144	-9.96945e-144	1.32177e-144	-6.19136e-144	4.62146e-145	1.41063e-144	-6.3998e-146	4.82625e-144	1.52652e-144	9.20452e-145	2.60984e-144	5.30378e-286
-5.62004e-145	-1.38737e-144	5.85815e-145	-8.35411e-145	-1.917e-144	2.83535e-146	-7.03545e-145	-9.32893e-145	-5.5272e-145	-1.19466e-144	-2.73496e-145	2.22085e-145	9.70836e-145	-8.81317e-146	-3.67786e-145	-7.3377e-145	-1.1254e-144	4.54619e-146	-7.15517e-146	2.87721e-145	8.08761e-145	8.40679e-145	-1.15989e-144	-2.24385e-145	-4.06302e-145	-6.45717e-145	3.69722e-145	-2.92263e-145	3.3023e-145	2.28149e-145	1.68817e-287
8.08731e-146	-5.03822e-146	-8.74075e-147	-6.03562e-146	3.62965e-145	-9.95759e-146	-2.37309e-146	-9.12589e-147	1.87596e-145	-2.9955e-145	-3.36531e-146	1.5853e-145	-1.38814e-145	3.25961e-146	-1.10851e-146	9.52592e-147	5.79626e-146	-4.294e-146	2.28142e-146	1.27828e-145	-9.65936e-146	-2.2596e-146	1.28172e-148	6.81664e-146	-2.79497e-146	-3.58922e-146	2.07868e-146	-8.20741e-146	3.96853e-146	8.1441e-147	3.74266e-289
3.79779e-147	3.06545e-147	1.31228e-146	-8.99493e-147	-2.45444e-147	7.5697e-147	2.26592e-147	1.76683e-146	2.24806e-146	-1.71583e-146	-5.2554e-147	6.84022e-147	4.07607e-148	6.14514e-148	6.28386e-148	1.44336e-146	-1.74999e-146	-6.12007e-148	1.24614e-147	-9.92402e-147	-8.13215e-148	9.76198e-147	-3.94163e-147	7.16482e-147	-9.74074e-148	-2.07314e-147	3.38582e-147	2.88884e-146	-8.45805e-147	-1.57232e-147	3.23577e-291
4.06737e-148	1.78207e-147	-2.89934e-147	1.79386e-148	1.23458e-148	-9.58164e-148	1.02232e-147	1.43795e-147	-7.99552e-148	-1.10642e-148	-1.30968e-147	-1.58998e-148	3.10993e-148	-2.06766e-147	4.56478e-148	9.20468e-148	8.29575e-148	-1.93209e-149	-5.44794e-148	-8.04778e-148	8.70047e-148	4.18861e-148	7.41384e-148	1.52894e-147	1.26544e-147	-9.23889e-148	-4.62277e-149	1.30557e-147	-4.35617e-148	3.48972e-148	3.35712e-293
1.24336e-148	-5.90032e-149	-1.06126e-150	-2.22665e-148	-1.05184e-149	1.2793e-149	9.30908e-149	-1.9694e-149	1.16166e-149	3.19552e-148	1.50933e-149	-1.50164e-148	-6.0533e-149	4.50594e-149	5.29971e-149	-3.13163e-148	-4.96442e-149	-1.42144e-148	8.77051e-149	4.98645e-149	-2.8958e-148	7.59866e-149	4.2744e-149	6.62755e-149	-1.21868e-148	1.33287e-148	2.37638e-148	-1.01168e-148	-9.44854e-149	1.60032e-148	5.7201e-295
-6.72461e-150	-1.86554e-149	-2.04018e-149	9.19968e-150	-5.37485e-150	1.55304e-150	-1.34877e-149	1.01782e-149	-3.93391e-149	-3.89302e-150	3.6335e-149	-1.20788e-149	-1.39347e-149	-2.78902e-149	-2.95651e-150	1.6131e-149	4.28752e-150	-1.11437e-150	-5.97236e-151	-1.72147e-149	-1.70563e-149	7.95787e-150	9.07321e-150	-2.093e-149	-3.17471e-150	-1.94926e-149	2.01687e-149	-7.82274e-150	-8.97122e-151	-1.53318e-149	7.7656e-297
-5.23972e-151	-2.06608e-150	-7.50584e-151	1.65765e-151	1.34489e-150	1.24096e-150	1.7591e-150	-9.16963e-151	-1.03764e-150	9.87423e-151	1.2353e-150	2.46902e-150	-8.88607e-151	1.9044e-150	2.42013e-152	2.61691e-150	-1.97858e-150	-2.08992e-150	1.25538e-151	1.72339e-150	-1.34509e-150	-1.32729e-150	-1.19326e-150	4.40443e-151	4.83722e-150	4.2234e-150	-1.6244e-150	9.14624e-151	-2.77453e-150	2.89701e-151	1.02307e-298
-2.05913e-151	6.90882e-151	2.69584e-151	-1.25632e-151	-4.44483e-152	-3.02541e-151	3.01332e-151	1.01703e-151	-4.96745e-152	-2.83027e-152	1.20182e-152	-4.07786e-151	4.60324e-152	-2.27234e-152	-1.37353e-152	9.46026e-153	9.43771e-152	-6.68962e-152	3.55122e-151	2.0015e-152	-4.1285e-151	-1.16251e-151	6.07506e-152	-1.32628e-151	-7.39943e-152	2.41909e-151	-2.09234e-151	1.44051e-151	-2.39596e-152	-2.91901e-153	1.44969e-300
-2.0598e-152	8.62464e-153	3.96708e-152	1.45996e-152	-3.38204e-152	-6.92374e-152	7.60549e-153	1.41347e-152	3.07872e-153	-1.63958e-152	3.30393e-152	5.46975e-152	-3.94696e-152	-2.06273e-152	3.36235e-153	-2.76562e-152	-6.29257e-152	-6.09677e-152	-1.19645e-152	-5.80417e-152	1.11553e-152	-4.65438e-153	1.11224e-152	3.8005e-152	6.8529e-152	4.09403e-152	-1.36056e-152	1.55945e-152	1.26965e-152	-5.33113e-152	3.83089e-302
3.66838e-153	-1.00205e-152	-1.32975e-153	1.89632e-153	-2.96974e-153	1.68394e-153	4.76736e-153	3.15969e-153	2.05996e-153	3.45786e-153	3.7383e-153	8.08711e-155	4.86422e-153	-1.82453e-153	-3.73333e-153	-4.67477e-153	9.32442e-154	-8.70679e-153	-1.40676e-153	-1.24548e-153	2.38971e-153	4.01923e-153	-2.84154e-153	-4.20053e-153	6.94718e-154	-1.80922e-153	-1.04926e-153	-5.36225e-153	1.01185e-154	-9.51741e-154	4.18879e-304
-4.06251e-154	-8.1167e-154	4.99909e-154	5.27868e-154	2.62188e-154	-6.55263e-154	-2.61667e-154	6.35526e-154	7.60897e-154	-2.35825e-155	-6.75553e-154	1.00189e-154	1.35611e-154	1.39495e-153	-1.13712e-154	4.70587e-154	-5.68039e-154	2.53034e-155	-7.15691e-156	-3.60199e-155	6.53257e-155	5.37902e-155	-3.64594e-154	1.31801e-153	2.2896e-154	8.09529e-154	2.08213e-154	3.33978e-154	-6.9952e-155	2.24045e-156	8.63693e-306
1.05392e-155	7.52525e-155	-3.59744e-155	4.33533e-155	3.18671e-155	8.95461e-155	-5.07454e-155	-5.04658e-155	-1.24713e-154	-9.65812e-155	-5.21634e-155	-1.74695e-154	3.20538e-157	1.00131e-154	-5.64032e-156	5.76542e-155	-2.56621e-155	-1.90215e-156	-1.2864e-154	-5.82068e-155	-2.86193e-155	-2.63393e-155	-7.40474e-155	-1.43369e-154	6.18826e-155	-6.34922e-155	2.21736e-155	-1.71105e-155	-5.91117e-155	5.96308e-155	1.58451e-307
2.20869e-156	6.9004e-156	-3.4732e-156	4.29849e-156	-2.76971e-156	8.03842e-156	-1.84963e-156	6.34197e-156	5.11917e-156	6.23672e-156	-6.29037e-156	6.2443e-158	1.06456e-156	7.38957e-156	1.54644e-155	2.14553e-155	-2.27528e-155	1.3154e-155	-9.0341e-156	5.79106e-156	2.69376e-156	5.64609e-156	-4.13613e-156	-4.265e-156	1.92444e-156	3.84963e-156	5.7188e-156	1.51401e-157	2.58121e-156	-5.18e-156	0
-1.09401e-157	-5.39438e-157	-8.32138e-157	1.05333e-156	8.37673e-157	-1.72117e-157	-2.84726e-156	4.12923e-157	-2.85246e-157	5.10363e-157	1.01224e-156	4.85318e-157	2.42718e-157	-4.65229e-156	3.53516e-157	7.34445e-157	2.15296e-157	-1.26972e-157	1.34468e-157	1.01246e-157	-3.36242e-157	-1.5545e-157	-3.66911e-157	2.18976e-157	9.355e-157	-2.75824e-157	-1.1684e-157	-3.916e-157	3.92253e-158	1.65247e-156	0
7.83523e-158	8.89225e-158	-8.17507e-158	9.9577e-158	-4.48617e-158	-1.87029e-159	-1.18527e-158	7.32851e-158	-1.26574e-157	1.63418e-157	1.29424e-157	5.05446e-158	-1.84229e-157	-1.09384e-157	-3.20893e-158	-1.59774e-157	-2.40438e-158	7.03901e-158	1.87534e-158	1.42868e-158	-3.04386e-158	1.12782e-157	7.51617e-158	-1.31345e-157	-4.38117e-158	-6.8086e-157	-6.23594e-158	2.56819e-158	-2.25732e-158	-3.4488e-158	0
1.09522e-158	-9.76075e-159	8.69085e-159	-3.70935e-159	1.64458e-158	1.08789e-158	-6.89612e-160	-7.89142e-159	3.9803e-159	7.09086e-159	-4.12565e-158	3.88301e-159	-3.317e-159	-1.36636e-158	-8.15466e-159	2.62262e-158	-3.05544e-158	1.28341e-158	-1.92955e-158	-1.44792e-158	-4.33559e-159	1.86917e-158	2.40717e-159	-2.4003e-158	-1.65741e-158	-2.6507e-159	2.32123e-159	-6.13343e-159	6.17684e-159	1.89341e-158	0
-1.71946e-159	-3.78543e-160	-7.31652e-160	-3.46164e-160	-1.05514e-160	4.144e-159	3.38927e-159	1.45317e-159	1.37379e-159	-3.06261e-159	2.5635e-159	4.51845e-160	-2.50648e-159	1.21434e-159	-4.7477e-160	-2.1949e-160	-2.91986e-160	5.17893e-160	-3.95282e-160	7.63603e-160	4.66305e-159	9.82625e-160	-2.40072e-159	-1.29153e-159	-9.92877e-161	-1.71509e-160	-2.79074e-159	-7.55428e-160	3.58197e-160	1.47781e-159	0
2.02977e-160	3.4503e-160	2.60489e-160	-2.61509e-160	-2.102e-160	-2.33277e-160	2.14437e-161	7.32668e-161	-6.14223e-160	1.80724e-160	-2.24346e-160	-2.62591e-160	-1.22507e-160	1.81194e-160	-2.21057e-160	6.07117e-162	1.85772e-160	-5.77343e-161	2.13095e-160	-1.83284e-160	-2.77443e-160	-2.38182e-160	-3.08936e-160	-3.80146e-160	1.36098e-160	3.38009e-161	9.73917e-161	-8.48823e-161	-5.10221e-160	2.64978e-160	0
-8.67357e-163	6.04494e-161	-3.24007e-162	5.24049e-163	-3.87013e-161	-6.11106e-162	-8.84344e-161	-9.83969e-162	-1.39487e-161	1.0617e-161	-7.75592e-162	1.61172e-161	-4.07744e-161	8.66578e-162	-1.10625e-161	-2.10672e-161	1.48621e-161	-2.14201e-161	2.40835e-161	1.12987e-161	-1.13199e-161	3.16421e-164	1.52643e-161	-6.79261e-162	1.7226e-161	-2.32803e-161	-1.40911e-161	-8.5172e-162	1.27283e-161	7.15913e-162	0
1.30089e-162	5.94297e-163	1.6607e-162	8.11604e-163	2.53388e-162	1.42246e-162	1.50071e-161	-3.17556e-162	-8.27297e-163	2.17989e-162	7.9268e-162	8.73243e-163	-2.30928e-162	-1.40378e-162	-2.07379e-162	3.81667e-162	9.62473e-163	-1.25827e-162	2.54008e-162	-3.50847e-162	1.45658e-162	7.62442e-163	-3.16414e-163	1.34315e-162	4.69817e-162	2.22252e-163	-2.73338e-162	-5.44183e-163	-1.74822e-162	2.08163e-162	0
-2.29981e-163	3.58957e-163	3.71307e-163	1.55676e-163	3.13242e-163	-2.14033e-163	3.22584e-163	-1.34188e-162	9.27077e-164	6.45827e-163	5.06039e-166	1.96204e-163	6.48165e-164	2.40474e-163	-1.525e-163	6.88944e-163	8.89761e-163	2.77065e-163	1.78493e-163	-9.24687e-164	5.73544e-163	7.10023e-164	-4.59364e-163	3.7784e-163	5.60724e-163	-3.28327e-163	-9.01261e-163	-8.71275e-163	-3.10946e-163	-4.91906e-164	0
-2.29981e-163	3.58957e-163	3.71307e-163	1.55676e-163	3.13242e-163	-2.14033e-163	3.22584e-163	-1.34188e-162	9.27077e-164	6.45827e-163	5.06039e-166	1.96204e-163	6.48165e-164	2.40474e-163	-1.525e-163	6.88944e-163	8.89761e-163	2.77065e-163	1.78493e-163	-9.24687e-164	5.73544e-163	7.10023e-164	-4.59364e-163	3.7784e-163	5.60724e-163	-3.28327e-163	-9.01261e-163	-8.71275e-163	-3.10946e-163	-4.91906e-164	0
-2.29981e-163	3.58957e-163	3.71307e-163	1.55676e-163	3.13242e-163	-2.14033e-163	3.22584e-163	-1.34188e-162	9.27077e-164	6.45827e-163	5.06039e-166	1.96204e-163	6.48165e-164	2.40474e-163	-1.525e-163	6.88944e-163	8.89761e-163	2.77065e-163	1.78493e-163	-9.24687e-164	5.73544e-163	7.10023e-164	-4.59364e-163	3.7784e-163	5.60724e-163	-3.28327e-163	-9.01261e-163	-8.71275e-163	-3.10946e-163	-4.91906e-164	0
-2.29981e-163	3.58957e-163	3.71307e-163	1.55676e-163	3.13242e-163	-2.14033e-163	3.22584e-163	-1.34188e-162	9.27077e-164	6.45827e-163	5.06039e-166	1.96204e-163	6.48165e-164	2.40474e-163	-1.525e-163	6.88944e-163	8.89761e-163	2.77065e-163	1.78493e-163	-9.24687e-164	5.73544e-163	7.10023e-164	-4.59364e-163	3.7784e-163	5.60724e-163	-3.28327e-163	-9.01261e-163	-8.71275e-163	-3.10946e-163	-4.91906e-164	0
-2.29981e-163	3.58957e-163	3.71307e-163	1.55676e-163	3.13242e-163	-2.14033e-163	3.22584e-163	-1.34188e-162	9.27077e-164	6.45827e-163	5.06039e-166	1.96204e-163	6.48165e-164	2.40474e-163	-1.525e-163	6.88944e-163	8.89761e-163	2.77065e-163	1.78493e-163	-9.24687e-164	5.73544e-163	7.10023e-164	-4.59364e-163	3.7784e-163	5.60724e-163	-3.28327e-163	-9.01261e-163	-8.71275e-163	-3.10946e-163	-4.91906e-164	0
-2.29981e-163	3.58957e-163	3.71307e-163	1.55676e-163	3.13242e-163	-2.14033e-163	3.22584e-163	-1.34188e-162	9.27077e-164	6.45827e-163	5.06039e-166	1.96204e-163	6.48165e-164	2.40474e-163	-1.525e-163	6.88944e-163	8.89761e-163	2.77065e-163	1.78493e-163	-9.24687e-164	5.73544e-163	7.10023e-164	-4.59364e-163	3.7784e-163	5.60724e-163	-3.28327e-163	-9.01261e-163	-8.71275e-163	-3.10946e-163	-4.91906e-164	0
-2.29981e-163	3.58957e-163	3.71307e-163	1.55676e-163	3.13242e-163	-2.14033e-163	3.22584e-163	-1.34188e-162	9.27077e-164	6.45827e-163	5.06039e-166	1.96204e-163	6.48165e-164	2.40474e-163	-1.525e-163	6.88944e-163	8.89761e-163	2.77065e-163	1.78493e-163	-9.24687e-164	5.73544e-163	7.10023e-164	-4.59364e-163	3.7784e-163	5.60724e-163	-3.28327e-163	-9.01261e-163	-8.71275e-163	-3.10946e-163	-4.91906e-164	0
-2.29981e-163	3.58957e-163	3.71307e-163	1.55676e-163	3.13242e-163	-2.14033e-163	3.22584e-163	-1.34188e-162	9.27077e-164	6.45827e-163	5.06039e-166	1.96204e-163	6.48165e-164	2.40474e-163	-1.525e-163	6.88944e-163	8.89761e-163	2.77065e-163	1.78493e-163	-9.24687e-164	5.73544e-163	7.10023e-164	-4.59364e-163	3.7784e-163	5.60724e-163	-3.28327e-163	-9.01261e-163	-8.71275e-163	-3.10946e-163	-4.91906e-164	0
-2.29981e-163	3.58957e-163	3.71307e-163	1.55676e-163	3.13242e-163	-2.14033e-163	3.22584e-163	-1.34188e-162	9.27077e-164	6.45827e-163	5.06039e-166	1.96204e-163	6.48165e-164	2.40474e-163	-1.525e-163	6.88944e-163	8.89761e-163	2.77065e-163	1.78493e-163	-9.24687e-164	5.73544e-163	7.10023e-164	-4.59364e-163	3.7784e-163	5.60724e-163	-3.28327e-163	-9.01261e-163	-8.71275e-163	-3.10946e-163	-4.91906e-164	0
-2.29981e-163	3.58957e-163	3.71307e-163	1.55676e-163	3.13242e-163	-2.14033e-163	3.22584e-163	-1.34188e-162	9.27077e-164	6.45827e-163	5.06039e-166	1.96204e-163	6.48165e-164	2.40474e-163	-1.525e-163	6.88944e-163	8.89761e-163	2.77065e-163	1.78493e-163	-9.24687e-164	5.73544e-163	7.10023e-164	-4.59364e-163	3.7784e-163	5.60724e-163	-3.28327e-163	-9.01261e-163	-8.71275e-163	-3.10946e-163	-4.91906e-164	0
-2.29981e-163	3.58957e-163	3.71307e-163	1.55676e-163	3.13242e-163	-2.14033e-163	3.22584e-163	-1.34188e-162	9.27077e-164	6.45827e-163	5.06039e-166	1.96204e-163	6.48165e-164	2.40474e-163	-1.525e-163	6.88944e-163	8.89761e-163	2.77065e-163	1.78493e-163	-9.24687e-164	5.73544e-163	7.10023e-164	-4.59364e-163	3.7784e-163	5.60724e-163	-3.28327e-163	-9.01261e-163	-8.71275e-163	-3.10946e-163	-4.91906e-164	0
-2.29981e-163	3.58957e-163	3.71307e-163	1.55676e-163	3.13242e-163	-2.14033e-163	3.22584e-163	-1.34188e-162	9.27077e-164	6.45827e-163	5.06039e-166	1.96204e-163	6.48165e-164	2.40474e-163	-1.525e-163	6.88944e-163	8.89761e-163	2.77065e-163	1.78493e-163	-9.24687e-164	5.73544e-163	7.10023e-164	-4.59364e-163	3.7784e-163	5.60724e-163	-3.28327e-163	-9.01261e-163	-8.71275e-163	-3.10946e-163	-4.91906e-164	0
-2.29981e-163	3.58957e-163	3.71307e-163	1.55676e-163	3.13242e-163	-2.14033e-163	3.22584e-163	-1.34188e-162	9.27077e-164	6.45827e-163	5.06039e-166	1.96204e-163	6.48165e-164	2.40474e-163	-1.525e-163	6.88944e-163	8.89761e-163	2.77065e-163	1.78493e-163	-9.24687e-164	5.73544e-163	7.10023e-164	-4.59364e-163	3.7784e-163	5.60724e-163	-3.28327e-163	-9.01261e-163	-8.71275e-163	-3.10946e-163	-4.91906e-164	0
-2.29981e-163	3.58957e-163	3.71307e-163	1.55676e-163	3.13242e-163	-2.14033e-163	3.22584e-163	-1.34188e-162	9.27077e-164	6.45827e-163	5.06039e-166	1.96204e-163	6.48165e-164	2.40474e-163	-1.525e-163	6.88944e-163	8.89761e-163	2.77065e-163	1.78493e-163	-9.24687e-164	5.73544e-163	7.10023e-164	-4.59364e-163	3.7784e-163	5.60724e-163	-3.28327e-163	-9.01261e-163	-8.71275e-163	-3.10946e-163	-4.91906e-164	0
-2.29981e-163	3.58957e-163	3.71307e-163	1.55676e-163	3.13242e-163	-2.14033e-163	3.22584e-163	-1.34188e-162	9.27077e-164	6.45827e-163	5.06039e-166	1.96204e-163	6.48165e-164	2.40474e-163	-1.525e-163	6.88944e-163	8.89761e-163	2.77065e-163	1.78493e-163	-9.24687e-164	5.73544e-163	7.10023e-164	-4.59364e-163	3.7784e-163	5.60724e-163	-3.28327e-163	-9.01261e-163	-8.71275e-163	-3.10946e-163	-4.91906e-164	0
-2.29981e-163	3.58957e-163	3.71307e-163	1.55676e-163	3.13242e-163	-2.14033e-163	3.22584e-163	-1.34188e-162	9.27077e-164	6.45827e-163	5.06039e-166	1.96204e-163	6.48165e-164	2.40474e-163	-1.525e-163	6.88944e-163	8.89761e-163	2.77065e-163	1.78493e-163	-9.24687e-164	5.73544e-163	7.10023e-164	-4.59364e-163	3.7784e-163	5.60724e-163	-3.28327e-163	-9.01261e-163	-8.71275e-163	-3.10946e-163	-4.91906e-164	0
-2.29981e-163	3.58957e-163	3.71307e-163	1.55676e-163	3.13242e-163	-2.14033e-163	3.22584e-163	-1.34188e-162	9.27077e-164	6.45827e-163	5.06039e-166	1.96204e-163	6.48165e-164	2.40474e-163	-1.525e-163	6.88944e-163	8.89761e-163	2.77065e-163	1.78493e-163	-9.24687e-164	5.73544e-163	7.10023e-164	-4.59364e-163	3.7784e-163	5.60724e-163	-3.28327e-163	-9.01261e-163	-8.71275e-163	-3.10946e-163	-4.91906e-164	0
-2.29981e-163	3.58957e-163	3.71307e-163	1.55676e-163	3.13242e-163	-2.14033e-163	3.22584e-163	-1.34188e-162	9.27077e-164	6.45827e-163	5.06039e-166	1.96204e-163	6.48165e-164	2.40474e-163	-1.525e-163	6.88944e-163	8.89761e-163	2.77065e-163	1.78493e-163	-9.24687e-164	5.73544e-163	7.10023e-164	-4.59364e-163	3.7784e-163	5.60724e-163	-3.28327e-163	-9.01261e-163	-8.71275e-163	-3.10946e-163	-4.91906e-164	0
-2.29981e-163	3.58957e-163	3.71307e-163	1.55676e-163	3.13242e-163	-2.14033e-163	3.22584e-163	-1.34188e-162	9.27077e-164	6.45827e-163	5.06039e-166	1.96204e-163	6.48165e-164	2.40474e-163	-1.525e-163	6.88944e-163	8.89761e-163	2.77065e-163	1.78493e-163	-9.24687e-164	5.73544e-163	7.10023e-164	-4.59364e-163	3.7784e-163	5.60724e-163	-3.28327e-163	-9.01261e-163	-8.71275e-163	-3.10946e-163	-4.91906e-164	0
-2.29981e-163	3.58957e-163	3.71307e-163	1.55676e-163	3.13242e-163	-2.14033e-163	3.22584e-163	-1.34188e-162	9.27077e-164	6.45827e-163	5.06039e-166	1.96204e-163	6.48165e-164	2.40474e-163	-1.525e-163	6.88944e-163	8.89761e-163	2.77065e-163	1.78493e-163	-9.24687e-164	5.73544e-163	7.10023e-164	-4.59364e-163	3.7784e-163	5.60724e-163	-3.28327e-163	-9.01261e-163	-8.71275e-163	-3.10946e-163	-4.91906e-164	0
-2.29981e-163	3.58957e-163	3.71307e-163	1.55676e-163	3.13242e-163	-2.14033e-163	3.22584e-163	-1.34188e-162	9.27077e-164	6.45827e-163	5.06039e-166	1.96204e-163	6.48165e-164	2.40474e-163	-1.525e-163	6.88944e-163	8.89761e-163	2.77065e-163	1.78493e-163	-9.24687e-164	5.73544e-163	7.10023e-164	-4.59364e-163	3.7784e-163	5.60724e-163	-3.28327e-163	-9.01261e-163	-8.71275e-163	-3.10946e-163	-4.91906e-164	0
-2.29981e-163	3.58957e-163	3.71307e-163	1.55676e-163	3.13242e-163	-2.14033e-163	3.22584e-163	-1.34188e-162	9.27077e-164	6.45827e-163	5.06039e-166	1.96204e-163	6.48165e-164	2.40474e-163	-1.525e-163	6.88944e-163	8.89761e-163	2.77065e-163	1.78493e-163	-9.24687e-164	5.73544e-163	7.10023e-164	-4.59364e-163	3.7784e-163	5.60724e-163	-3.28327e-163	-9.01261e-163	-8.71275e-163	-3.10946e-163	-4.91906e-164	0
-2.29981e-163	3.58957e-163	3.71307e-163	1.55676e-163	3.13242e-163	-2.14033e-163	3.22584e-163	-1.34188e-162	9.27077e-164	6.45827e-163	5.06039e-166	1.96204e-163	6.48165e-164	2.40474e-163	-1.525e-163	6.88944e-163	8.89761e-163	2.77065e-163	1.78493e-163	-9.24687e-164	5.73544e-163	7.10023e-164	-4.59364e-163	3.7784e-163	5.60724e-163	-3.28327e-163	-9.01261e-163	-8.71275e-163	-3.10946e-163	-4.91906e-164	0
-2.29981e-163	3.58957e-163	3.71307e-163	1.55676e-163	3.13242e-163	-2.14033e-163	3.22584e-163	-1.34188e-162	9.27077e-164	6.45827e-163	5.06039e-166	1.96204e-163	6.48165e-164	2.40474e-163	-1.525e-163	6.88944e-163	8.89761e-163	2.77065e-163	1.78493e-163	-9.24687e-164	5.73544e-163	7.10023e-164	-4.59364e-163	3.7784e-163	5.60724e-163	-3.28327e-163	-9.01261e-163	-8.71275e-163	-3.10946e-163	-4.91906e-164	0
-2.29981e-163	3.58957e-163	3.71307e-163	1.55676e-163	3.13242e-163	-2.14033e-163	3.22584e-163	-1.34188e-162	9.27077e-164	6.45827e-163	5.06039e-166	1.96204e-163	6.48165e-164	2.40474e-163	-1.525e-163	6.88944e-163	8.89761e-163	2.77065e-163	1.78493e-163	-9.24687e-164	5.73544e-163	7.10023e-164	-4.59364e-163	3.7784e-163	5.60724e-163	-3.28327e-163	-9.01261e-163	-8.71275e-163	-3.10946e-163	-4.91906e-164	0
-2.29981e-163	3.58957e-163	3.71307e-163	1.55676e-163	3.13242e-163	-2.14033e-163	3.22584e-163	-1.34188e-162	9.27077e-164	6.45827e-163	5.06039e-166	1.96204e-163	6.48165e-164	2.40474e-163	-1.525e-163	6.88944e-163	8.89761e-163	2.77065e-163	1.78493e-163	-9.24687e-164	5.73544e-163	7.10023e-164	-4.59364e-163	3.7784e-163	5.60724e-163	-3.28327e-163	-9.01261e-163	-8.71275e-163	-3.10946e-163	-4.91906e-164	0
-2.29981e-163	3.58957e-163	3.71307e-163	1.55676e-163	3.13242e-163	-2.14033e-163	3.22584e-163	-1.34188e-162	9.27077e-164	6.45827e-163	5.06039e-166	1.96204e-163	6.48165e-164	2.40474e-163	-1.525e-163	6.88944e-163	8.89761e-163	2.77065e-163	1.78493e-163	-9.24687e-164	5.73544e-163	7.10023e-164	-4.59364e-163	3.7784e-163	5.60724e-163	-3.28327e-163	-9.01261e-163	-8.71275e-163	-3.10946e-163	-4.91906e-164	0
-2.29981e-163	3.58957e-163	3.71307e-163	1.55676e-163	3.13242e-163	-2.14033e-163	3.22584e-163	-1.34188e-162	9.27077e-164	6.45827e-163	5.06039e-166	1.96204e-163	6.48165e-164	2.40474e-163	-1.525e-163	6.88944e-163	8.89761e-163	2.77065e-163	1.78493e-163	-9.24687e-164	5.73544e-163	7.10023e-164	-4.59364e-163	3.7784e-163	5.60724e-163	-3.28327e-163	-9.01261e-163	-8.71275e-163	-3.10946e-163	-4.91906e-164	0
-2.29981e-163	3.58957e-163	3.71307e-163	1.55676e-163	3.13242e-163	-2.14033e-163	3.22584e-163	-1.34188e-162	9.27077e-164	6.45827e-163	5.06039e-166	1.96204e-163	6.48165e-164	2.40474e-163	-1.525e-163	6.88944e-163	8.89761e-163	2.77065e-163	1.78493e-163	-9.24687e-164	5.73544e-163	7.10023e-164	-4.59364e-163	3.7784e-163	5.60724e-163	-3.28327e-163	-9.01261e-163	-8.71275e-163	-3.10946e-163	-4.91906e-164	0
-2.29981e-163	3.58957e-163	3.71307e-163	1.55676e-163	3.13242e-163	-2.14033e-163	3.22584e-163	-1.34188e-162	9.27077e-164	6.45827e-163	5.06039e-166	1.96204e-163	6.48165e-164	2.40474e-163	-1.525e-163	6.88944e-163	8.89761e-163	2.77065e-163	1.78493e-163	-9.24687e-164	5.73544e-163	7.10023e-164	-4.59364e-163	3.7784e-163	5.60724e-163	-3.28327e-163	-9.01261e-163	-8.71275e-163	-3.10946e-163	-4.91906e-164	0
-2.29981e-163	3.58957e-163	3.71307e-163	1.55676e-163	3.13242e-163	-2.14033e-163	3.22584e-163	-1.34188e-162	9.27077e-164	6.45827e-163	5.06039e-166	1.96204e-163	6.48165e-164	2.40474e-163	-1.525e-163	6.88944e-163	8.89761e-163	2.77065e-163	1.78493e-163	-9.24687e-164	5.73544e-163	7.10023e-164	-4.59364e-163	3.7784e-163	5.60724e-163	-3.28327e-163	-9.01261e-163	-8.71275e-163	-3.10946e-163	-4.91906e-164	0
-2.29981e-163	3.58957e-163	3.71307e-163	1.55676e-163	3.13242e-163	-2.14033e-163	3.22584e-163	-1.34188e-162	9.27077e-164	6.45827e-163	5.06039e-166	1.96204e-163	6.48165e-164	2.40474e-163	-1.525e-163	6.88944e-163	8.89761e-163	2.77065e-163	1.78493e-163	-9.24687e-164	5.73544e-163	7.10023e-164	-4.59364e-163	3.7784e-163	5.60724e-163	-3.28327e-163	-9.01261e-163	-8.71275e-163	-3.10946e-163	-4.91906e-164	0
-2.29981e-163	3.58957e-163	3.71307e-163	1.55676e-163	3.13242e-163	-2.14033e-163	3.22584e-163	-1.34188e-162	9.27077e-164	6.45827e-163	5.06039e-166	1.96204e-163	6.48165e-164	2.40474e-163	-1.525e-163	6.88944e-163	8.89761e-163	2.77065e-163	1.78493e-163	-9.24687e-164	5.73544e-163	7.10023e-164	-4.59364e-163	3.7784e-163	5.60724e-163	-3.28327e-163	-9.01261e-163	-8.71275e-163	-3.10946e-163	-4.91906e-164	0
-2.29981e-163	3.58957e-163	3.71307e-163	1.55676e-163	3.13242e-163	-2.14033e-163	3.22584e-163	-1.34188e-162	9.27077e-164	6.45827e-163	5.06039e-166	1.96204e-163	6.48165e-164	2.40474e-163	-1.525e-163	6.88944e-163	8.89761e-163	2.77065e-163	1.78493e-163	-9.24687e-164	5.73544e-163	7.10023e-164	-4.59364e-163	3.7784e-163	5.60724e-163	-3.28327e-163	-9.01261e-163	-8.71275e-163	-3.10946e-163	-4.91906e-164	0
-2.29981e-163	3.58957e-163	3.71307e-163	1.55676e-163	3.13242e-163	-2.14033e-163	3.22584e-163	-1.34188e-162	9.27077e-164	6.45827e-163	5.06039e-166	1.96204e-163	6.48165e-164	2.40474e-163	-1.525e-163	6.88944e-163	8.89761e-163	2.77065e-163	1.78493e-163	-9.24687e-164	5.73544e-163	7.10023e-164	-4.59364e-163	3.7784e-163	5.60724e-163	-3.28327e-163	-9.01261e-163	-8.71275e-163	-3.10946e-163	-4.91906e-164	0
-2.29981e-163	3.58957e-163	3.71307e-163	1.55676e-163	3.13242e-163	-2.14033e-163	3.22584e-163	-1.34188e-162	9.27077e-164	6.45827e-163	5.06039e-166	1.96204e-163	6.48165e-164	2.40474e-163	-1.525e-163	6.88944e-163	8.89761e-163	2.77065e-163	1.78493e-163	-9.24687e-164	5.73544e-163	7.10023e-164	-4.59364e-163	3.7784e-163	5.60724e-163	-3.28327e-163	-9.01261e-163	-8.71275e-163	-3.10946e-163	-4.91906e-164	0
-2.29981e-163	3.58957e-163	3.71307e-163	1.55676e-163	3.13242e-163	-2.14033e-163	3.22584e-163	-1.34188e-162	9.27077e-164	6.45827e-163	5.06039e-166	1.96204e-163	6.48165e-164	2.40474e-163	-1.525e-163	6.88944e-163	8.89761e-163	2.77065e-163	1.78493e-163	-9.24687e-164	5.73544e-163	7.10023e-164	-4.59364e-163	3.7784e-163	5.60724e-163	-3.28327e-163	-9.01261e-163	-8.71275e-163	-3.10946e-163	-4.91906e-164	0
-2.29981e-163	3.58957e-163	3.71307e-163	1.55676e-163	3.13242e-163	-2.14033e-163	3.22584e-163	-1.34188e-162	9.27077e-164	6.45827e-163	5.06039e-166	1.96204e-163	6.48165e-164	2.40474e-163	-1.525e-163	6.88944e-163	8.89761e-163	2.77065e-163	1.78493e-163	-9.24687e-164	5.73544e-163	7.10023e-164	-4.59364e-163	3.7784e-163	5.60724e-163	-3.28327e-163	-9.01261e-163	-8.71275e-163	-3.10946e-163	-4.91906e-164	0
-2.29981e-163	3.58957e-163	3.71307e-163	1.55676e-163	3.13242e-163	-2.14033e-163	3.22584e-163	-1.34188e-162	9.27077e-164	6.45827e-163	5.06039e-166	1.96204e-163	6.48165e-164	2.40474e-163	-1.525e-163	6.88944e-163	8.89761e-163	2.77065e-163	1.78493e-163	-9.24687e-164	5.73544e-163	7.10023e-164	-4.59364e-163	3.7784e-163	5.60724e-163	-3.28327e-163	-9.01261e-163	-8.71275e-163	-3.10946e-163	-4.91906e-164	0
-2.29981e-163	3.58957e-163	3.71307e-163	1.55676e-163	3.13242e-163	-2.14033e-163	3.22584e-163	-1.34188e-162	9.27077e-164	6.45827e-163	5.06039e-166	1.96204e-163	6.48165e-164	2.40474e-163	-1.525e-163	6.88944e-163	8.89761e-163	2.77065e-163	1.78493e-163	-9.24687e-164	5.73544e-163	7.10023e-164	-4.59364e-163	3.7784e-163	5.60724e-163	-3.28327e-163	-9.01261e-163	-8.71275e-163	-3.10946e-163	-4.91906e-164	0
-2.29981e-163	3.58957e-163	3.71307e-163	1.55676e-163	3.13242e-163	-2.14033e-163	3.22584e-163	-1.34188e-162	9.27077e-164	6.45827e-163	5.06039e-166	1.96204e-163	6.48165e-164	2.40474e-163	-1.525e-163	6.88944e-163	8.89761e-163	2.77065e-163	1.78493e-163	-9.24687e-164	5.73544e-163	7.10023e-164	-4.59364e-163	3.7784e-163	5.60724e-163	-3.28327e-163	-9.01261e-163	-8.71275e-163	-3.10946e-163	-4.91906e-164	0
-2.29981e-163	3.58957e-163	3.71307e-163	1.55676e-163	3.13242e-163	-2.14033e-163	3.22584e-163	-1.34188e-162	9.27077e-164	6.45827e-163	5.06039e-166	1.96204e-163	6.48165e-164	2.40474e-163	-1.525e-163	6.88944e-163	8.89761e-163	2.77065e-163	1.78493e-163	-9.24687e-164	5.73544e-163	7.10023e-164	-4.59364e-163	3.7784e-163	5.60724e-163	-3.28327e-163	-9.01261e-163	-8.71275e-163	-3.10946e-163	-4.91906e-164	0
-2.29981e-163	3.58957e-163	3.71307e-163	1.55676e-163	3.13242e-163	-2.14033e-163	3.22584e-163	-1.34188e-162	9.27077e-164	6.45827e-163	5.06039e-166	1.96204e-163	6.48165e-164	2.40474e-163	-1.525e-163	6.88944e-163	8.89761e-163	2.77065e-163	1.78493e-163	-9.24687e-164	5.73544e-163	7.10023e-164	-4.59364e-163	3.7784e-163	5.60724e-163	-3.28327e-163	-9.01261e-163	-8.71275e-163	-3.10946e-163	-4.91906e-164	0
-2.29981e-163	3.58957e-163	3.71307e-163	1.55676e-163	3.13242e-163	-2.14033e-163	3.22584e-163	-1.34188e-162	9.27077e-164	6.45827e-163	5.06039e-166	1.96204e-163	6.48165e-164	2.40474e-163	-1.525e-163	6.88944e-163	8.89761e-163	2.77065e-163	1.78493e-163	-9.24687e-164	5.73544e-163	7.10023e-164	-4.59364e-163	3.7784e-163	5.60724e-163	-3.28327e-163	-9.01261e-163	-8.71275e-163	-3.10946e-163	-4.91906e-164	0
-2.29981e-163	3.58957e-163	3.71307e-163	1.55676e-163	3.13242e-163	-2.14033e-163	3.22584e-163	-1.34188e-162	9.27077e-164	6.45827e-163	5.06039e-166	1.96204e-163	6.48165e-164	2.40474e-163	-1.525e-163	6.88944e-163	8.89761e-163	2.77065e-163	1.78493e-163	-9.24687e-164	5.73544e-163	7.10023e-164	-4.59364e-163	3.7784e-163	5.60724e-163	-3.28327e-163	-9.01261e-163	-8.71275e-163	-3.10946e-163	-4.91906e-164	0
-2.29981e-163	3.58957e-163	3.71307e-163	1.55676e-163	3.13242e-163	-2.14033e-163	3.22584e-163	-1.34188e-162	9.27077e-164	6.45827e-163	5.06039e-166	1.96204e-163	6.48165e-164	2.40474e-163	-1.525e-163	6.88944e-163	8.89761e-163	2.77065e-163	1.78493e-163	-9.24687e-164	5.73544e-163	7.10023e-164	-4.59364e-163	3.7784e-163	5.60724e-163	-3.28327e-163	-9.01261e-163	-8.71275e-163	-3.10946e-163	-4.91906e-164	0
-2.29981e-163	3.58957e-163	3.71307e-163	1.55676e-163	3.13242e-163	-2.14033e-163	3.22584e-163	-1.34188e-162	9.27077e-164	6.45827e-163	5.06039e-166	1.96204e-163	6.48165e-164	2.40474e-163	-1.525e-163	6.88944e-163	8.89761e-163	2.77065e-163	1.78493e-163	-9.24687e-164	5.73544e-163	7.10023e-164	-4.59364e-163	3.7784e-163	5.60724e-163	-3.28327e-163	-9.01261e-163	-8.71275e-163	-3.10946e-163	-4.91906e-164	0
-2.29981e-163	3.58957e-163	3.71307e-163	1.55676e-163	3.13242e-163	-2.14033e-163	3.22584e-163	-1.34188e-162	9.27077e-164	6.45827e-163	5.06039e-166	1.96204e-163	6.48165e-164	2.40474e-163	-1.525e-163	6.88944e-163	8.89761e-163	2.77065e-163	1.78493e-163	-9.24687e-164	5.73544e-163	7.10023e-164	-4.59364e-163	3.7784e-163	5.60724e-163	-3.28327e-163	-9.01261e-163	-8.71275e-163	-3.10946e-163	-4.91906e-164	0
-2.29981e-163	3.58957e-163	3.71307e-163	1.55676e-163	3.13242e-163	-2.14033e-163	3.22584e-163	-1.34188e-162	9.27077e-164	6.45827e-163	5.06039e-166	1.96204e-163	6.48165e-164	2.40474e-163	-1.525e-163	6.88944e-163	8.89761e-163	2.77065e-163	1.78493e-163	-9.24687e-164	5.73544e-163	7.10023e-164	-4.59364e-163	3.7784e-163	5.60724e-163	-3.28327e-163	-9.01261e-163	-8.71275e-163	-3.10946e-163	-4.91906e-164	0
-2.29981e-163	3.58957e-163	3.71307e-163	1.55676e-163	3.13242e-163	-2.14033e-163	3.22584e-163	-1.34188e-162	9.27077e-164	6.45827e-163	5.06039e-166	1.96204e-163	6.48165e-164	2.40474e-163	-1.525e-163	6.88944e-163	8.89761e-163	2.77065e-163	1.78493e-163	-9.24687e-164	5.73544e-163	7.10023e-164	-4.59364e-163	3.7784e-163	5.60724e-163	-3.28327e-163	-9.01261e-163	-8.71275e-163	-3.10946e-163	-4.91906e-164	0
-2.29981e-163	3.58957e-163	3.71307e-163	1.55676e-163	3.13242e-163	-2.14033e-163	3.22584e-163	-1.34188e-162	9.27077e-164	6.45827e-163	5.06039e-166	1.96204e-163	6.48165e-164	2.40474e-163	-1.525e-163	6.88944e-163	8.89761e-163	2.77065e-163	1.78493e-163	-9.24687e-164	5.73544e-163	7.10023e-164	-4.59364e-163	3.7784e-163	5.60724e-163	-3.28327e-163	-9.01261e-163	-8.71275e-163	-3.10946e-163	-4.91906e-164	0
-2.29981e-163	3.58957e-163	3.71307e-163	1.55676e-163	3.13242e-163	-2.14033e-163	3.22584e-163	-1.34188e-162	9.27077e-164	6.45827e-163	5.06039e-166	1.96204e-163	6.48165e-164	2.40474e-163	-1.525e-163	6.88944e-163	8.89761e-163	2.77065e-163	1.78493e-163	-9.24687e-164	5.73544e-163	7.10023e-164	-4.59364e-163	3.7784e-163	5.60724e-163	-3.28327e-163	-9.01261e-163	-8.71275e-163	-3.10946e-163	-4.91906e-164	0
-2.29981e-163	3.58957e-163	3.71307e-163	1.55676e-163	3.13242e-163	-2.14033e-163	3.22584e-163	-1.34188e-162	9.27077e-164	6.45827e-163	5.06039e-166	1.96204e-163	6.48165e-164	2.40474e-163	-1.525e-163	6.88944e-163	8.89761e-163	2.77065e-163	1.78493e-163	-9.24687e-164	5.73544e-163	7.10023e-164	-4.59364e-163	3.7784e-163	5.60724e-163	-3.28327e-163	-9.01261e-163	-8.71275e-163	-3.10946e-163	-4.91906e-164	0
-2.29981e-163	3.58957e-163	3.71307e-163	1.55676e-163	3.13242e-163	-2.14033e-163	3.22584e-163	-1.34188e-162	9.27077e-164	6.45827e-163	5.06039e-166	1.96204e-163	6.48165e-164	2.40474e-163	-1.525e-163	6.88944e-163	8.89761e-163	2.77065e-163	1.78493e-163	-9.24687e-164	5.73544e-163	7.10023e-164	-4.59364e-163	3.7784e-163	5.60724e-163	-3.28327e-163	-9.01261e-163	-8.71275e-163	-3.10946e-163	-4.91906e-164	0
-2.29981e-163	3.58957e-163	3.71307e-163	1.55676e-163	3.13242e-163	-2.14033e-163	3.22584e-163	-1.34188e-162	9.27077e-164	6.45827e-163	5.06039e-166	1.96204e-163	6.48165e-164	2.40474e-163	-1.525e-163	6.88944e-163	8.89761e-163	2.77065e-163	1.78493e-163	-9.24687e-164	5.73544e-163	7.10023e-164	-4.59364e-163	3.7784e-163	5.60724e-163	-3.28327e-163	-9.01261e-163	-8.71275e-163	-3.10946e-163	-4.91906e-164	0
-2.29981e-163	3.58957e-163	3.71307e-163	1.55676e-163	3.13242e-163	-2.14033e-163	3.22584e-163	-1.34188e-162	9.27077e-164	6.45827e-163	5.06039e-166	1.96204e-163	6.48165e-164	2.40474e-163	-1.525e-163	6.88944e-163	8.89761e-163	2.77065e-163	1.78493e-163	-9.24687e-164	5.73544e-163	7.10023e-164	-4.59364e-163	3.7784e-163	5.60724e-163	-3.28327e-163	-9.01261e-163	-8.71275e-163	-3.10946e-163	-4.91906e-164	0
-2.29981e-163	3.58957e-163	3.71307e-163	1.55676e-163	3.13242e-163	-2.14033e-163	3.22584e-163	-1.34188e-162	9.27077e-164	6.45827e-163	5.06039e-166	1.96204e-163	6.48165e-164	2.40474e-163	-1.525e-163	6.88944e-163	8.89761e-163	2.77065e-163	1.78493e-163	-9.24687e-164	5.73544e-163	7.10023e-164	-4.59364e-163	3.7784e-163	5.60724e-163	-3.28327e-163	-9.01261e-163	-8.71275e-163	-3.10946e-163	-4.91906e-164	0
-2.29981e-163	3.58957e-163	3.71307e-163	1.55676e-163	3.13242e-163	-2.14033e-163	3.22584e-163	-1.34188e-162	9.27077e-164	6.45827e-163	5.06039e-166	1.96204e-163	6.48165e-164	2.40474e-163	-1.525e-163	6.88944e-163	8.89761e-163	2.77065e-163	1.78493e-163	-9.24687e-164	5.73544e-163	7.10023e-164	-4.59364e-163	3.7784e-163	5.60724e-163	-3.28327e-163	-9.01261e-163	-8.71275e-163	-3.10946e-163	-4.91906e-164	0
-2.29981e-163	3.58957e-163	3.71307e-163	1.55676e-163	3.13242e-163	-2.14033e-163	3.22584e-163	-1.34188e-162	9.27077e-164	6.45827e-163	5.06039e-166	1.96204e-163	6.48165e-164	2.40474e-163	-1.525e-163	6.88944e-163	8.89761e-163	2.77065e-163	1.78493e-163	-9.24687e-164	5.73544e-163	7.10023e-164	-4.59364e-163	3.7784e-163	5.60724e-163	-3.28327e-163	-9.01261e-163	-8.71275e-163	-3.10946e-163	-4.91906e-164	0
-2.29981e-163	3.58957e-163	3.71307e-163	1.55676e-163	3.13242e-163	-2.14033e-163	3.22584e-163	-1.34188e-162	9.27077e-164	6.45827e-163	5.06039e-166	1.96204e-163	6.48165e-164	2.40474e-163	-1.525e-163	6.88944e-163	8.89761e-163	2.77065e-163	1.78493e-163	-9.24687e-164	5.73544e-163	7.10023e-164	-4.59364e-163	3.7784e-163	5.60724e-163	-3.28327e-163	-9.01261e-163	-8.71275e-163	-3.10946e-163	-4.91906e-164	0
-2.29981e-163	3.58957e-163	3.71307e-163	1.55676e-163	3.13242e-163	-2.14033e-163	3.22584e-163	-1.34188e-162	9.27077e-164	6.45827e-163	5.06039e-166	1.96204e-163	6.48165e-164	2.40474e-163	-1.525e-163	6.88944e-163	8.89761e-163	2.77065e-163	1.78493e-163	-9.24687e-164	5.73544e-163	7.10023e-164	-4.59364e-163	3.7784e-163	5.60724e-163	-3.28327e-163	-9.01261e-163	-8.71275e-163	-3.10946e-163	-4.91906e-164	0
-2.29981e-163	3.58957e-163	3.71307e-163	1.55676e-163	3.13242e-163	-2.14033e-163	3.22584e-163	-1.34188e-162	9.27077e-164	6.45827e-163	5.06039e-166	1.96204e-163	6.48165e-164	2.40474e-163	-1.525e-163	6.88944e-163	8.89761e-163	2.77065e-163	1.78493e-163	-9.24687e-164	5.73544e-163	7.10023e-164	-4.59364e-163	3.7784e-163	5.60724e-163	-3.28327e-163	-9.01261e-163	-8.71275e-163	-3.10946e-163	-4.91906e-164	0
-2.29981e-163	3.58957e-163	3.71307e-163	1.55676e-163	3.13242e-163	-2.14033e-163	3.22584e-163	-1.34188e-162	9.27077e-164	6.45827e-163	5.06039e-166	1.96204e-163	6.48165e-164	2.40474e-163	-1.525e-163	6.88944e-163	8.89761e-163	2.77065e-163	1.78493e-163	-9.24687e-164	5.73544e-163	7.10023e-164	-4.59364e-163	3.7784e-163	5.60724e-163	-3.28327e-163	-9.01261e-163	-8.71275e-163	-3.10946e-163	-4.91906e-164	0
-2.29981e-163	3.58957e-163	3.71307e-163	1.55676e-163	3.13242e-163	-2.14033e-163	3.22584e-163	-1.34188e-162	9.27077e-164	6.45827e-163	5.06039e-166	1.96204e-163	6.48165e-164	2.40474e-163	-1.525e-163	6.88944e-163	8.89761e-163	2.77065e-163	1.78493e-163	-9.24687e-164	5.73544e-163	7.10023e-164	-4.59364e-163	3.7784e-163	5.60724e-163	-3.28327e-163	-9.01261e-163	-8.71275e-163	-3.10946e-163	-4.91906e-164	0
-2.29981e-163	3.58957e-163	3.71307e-163	1.55676e-163	3.13242e-163	-2.14033e-163	3.22584e-163	-1.34188e-162	9.27077e-164	6.45827e-163	5.06039e-166	1.96204e-163	6.48165e-164	2.40474e-163	-1.525e-163	6.88944e-163	8.89761e-163	2.77065e-163	1.78493e-163	-9.24687e-164	5.73544e-163	7.10023e-164	-4.59364e-163	3.7784e-163	5.60724e-163	-3.28327e-163	-9.01261e-163	-8.71275e-163	-3.10946e-163	-4.91906e-164	0
-2.29981e-163	3.58957e-163	3.71307e-163	1.55676e-163	3.13242e-163	-2.14033e-163	3.22584e-163	-1.34188e-162	9.27077e-164	6.45827e-163	5.06039e-166	1.96204e-163	6.48165e-164	2.40474e-163	-1.525e-163	6.88944e-163	8.89761e-163	2.77065e-163	1.78493e-163	-9.24687e-164	5.73544e-163	7.10023e-164	-4.59364e-163	3.7784e-163	5.60724e-163	-3.28327e-163	-9.01261e-163	-8.71275e-163	-3.10946e-163	-4.91906e-164	0
-2.29981e-163	3.58957e-163	3.71307e-163	1.55676e-163	3.13242e-163	-2.14033e-163	3.22584e-163	-1.34188e-162	9.27077e-164	6.45827e-163	5.06039e-166	1.96204e-163	6.48165e-164	2.40474e-163	-1.525e-163	6.88944e-163	8.89761e-163	2.77065e-163	1.78493e-163	-9.24687e-164	5.73544e-163	7.10023e-164	-4.59364e-163	3.7784e-163	5.60724e-163	-3.28327e-163	-9.01261e-163	-8.71275e-163	-3.10946e-163	-4.91906e-164	0
-2.29981e-163	3.58957e-163	3.71307e-163	1.55676e-163	3.13242e-163	-2.14033e-163	3.22584e-163	-1.34188e-162	9.27077e-164	6.45827e-163	5.06039e-166	1.96204e-163	6.48165e-164	2.40474e-163	-1.525e-163	6.88944e-163	8.89761e-163	2.77065e-163	1.78493e-163	-9.24687e-164	5.73544e-163	7.10023e-164	-4.59364e-163	3.7784e-163	5.60724e-163	-3.28327e-163	-9.01261e-163	-8.71275e-163	-3.10946e-163	-4.91906e-164	0
-2.29981e-163	3.58957e-163	3.71307e-163	1.55676e-163	3.13242e-163	-2.14033e-163	3.22584e-163	-1.34188e-162	9.27077e-164	6.45827e-163	5.06039e-166	1.96204e-163	6.48165e-164	2.40474e-163	-1.525e-163	6.88944e-163	8.89761e-163	2.77065e-163	1.78493e-163	-9.24687e-164	5.73544e-163	7.10023e-164	-4.59364e-163	3.7784e-163	5.60724e-163	-3.28327e-163	-9.01261e-163	-8.71275e-163	-3.10946e-163	-4.91906e-164	0
-2.29981e-163	3.58957e-163	3.71307e-163	1.55676e-163	3.13242e-163	-2.14033e-163	3.22584e-163	-1.34188e-162	9.27077e-164	6.45827e-163	5.06039e-166	1.96204e-163	6.48165e-164	2.40474e-163	-1.525e-163	6.88944e-163	8.89761e-163	2.77065e-163	1.78493e-163	-9.24687e-164	5.73544e-163	7.10023e-164	-4.59364e-163	3.7784e-163	5.60724e-163	-3.28327e-163	-9.01261e-163	-8.71275e-163	-3.10946e-163	-4.91906e-164	0
-2.29981e-163	3.58957e-163	3.71307e-163	1.55676e-163	3.13242e-163	-2.14033e-163	3.22584e-163	-1.34188e-162	9.27077e-164	6.45827e-163	5.06039e-166	1.96204e-163	6.48165e-164	2.40474e-163	-1.525e-163	6.88944e-163	8.89761e-163	2.77065e-163	1.78493e-163	-9.24687e-164	5.73544e-163	7.10023e-164	-4.59364e-163	3.7784e-163	5.60724e-163	-3.28327e-163	-9.01261e-163	-8.71275e-163	-3.10946e-163	-4.91906e-164	0
-2.29981e-163	3.58957e-163	3.71307e-163	1.55676e-163	3.13242e-163	-2.14033e-163	3.22584e-163	-1.34188e-162	9.27077e-164	6.45827e-163	5.06039e-166	1.96204e-163	6.48165e-164	2.40474e-163	-1.525e-163	6.88944e-163	8.89761e-163	2.77065e-163	1.78493e-163	-9.24687e-164	5.73544e-163	7.10023e-164	-4.59364e-163	3.7784e-163	5.60724e-163	-3.28327e-163	-9.01261e-163	-8.71275e-163	-3.10946e-163	-4.91906e-164	0
-2.29981e-163	3.58957e-163	3.71307e-163	1.55676e-163	3.13242e-163	-2.14033e-163	3.22584e-163	-1.34188e-162	9.27077e-164	6.45827e-163	5.06039e-166	1.96204e-163	6.48165e-164	2.40474e-163	-1.525e-163	6.88944e-163	8.89761e-163	2.77065e-163	1.78493e-163	-9.24687e-164	5.73544e-163	7.10023e-164	-4.59364e-163	3.7784e-163	5.60724e-163	-3.28327e-163	-9.01261e-163	-8.71275e-163	-3.10946e-163	-4.91906e-164	0
-2.29981e-163	3.58957e-163	3.71307e-163	1.55676e-163	3.13242e-163	-2.14033e-163	3.22584e-163	-1.34188e-162	9.27077e-164	6.45827e-163	5.06039e-166	1.96204e-163	6.48165e-164	2.40474e-163	-1.525e-163	6.88944e-163	8.89761e-163	2.77065e-163	1.78493e-163	-9.24687e-164	5.73544e-163	7.10023e-164	-4.59364e-163	3.7784e-163	5.60724e-163	-3.28327e-163	-9.01261e-163	-8.71275e-163	-3.10946e-163	-4.91906e-164	0
-2.29981e-163	3.58957e-163	3.71307e-163	1.55676e-163	3.13242e-163	-2.14033e-163	3.22584e-163	-1.34188e-162	9.27077e-164	6.45827e-163	5.06039e-166	1.96204e-163	6.48165e-164	2.40474e-163	-1.525e-163	6.88944e-163	8.89761e-163	2.77065e-163	1.78493e-163	-9.24687e-164	5.73544e-163	7.10023e-164	-4.59364e-163	3.7784e-163	5.60724e-163	-3.28327e-163	-9.01261e-163	-8.71275e-163	-3.10946e-163	-4.91906e-164	0
-2.29981e-163	3.58957e-163	3.71307e-163	1.55676e-163	3.13242e-163	-2.14033e-163	3.22584e-163	-1.34188e-162	9.27077e-164	6.45827e-163	5.06039e-166	1.96204e-163	6.48165e-164	2.40474e-163	-1.525e-163	6.88944e-163	8.89761e-163	2.77065e-163	1.78493e-163	-9.24687e-164	5.73544e-163	7.10023e-164	-4.59364e-163	3.7784e-163	5.60724e-163	-3.28327e-163	-9.01261e-163	-8.71275e-163	-3.10946e-163	-4.91906e-164	0
-2.29981e-163	3.58957e-163	3.71307e-163	1.55676e-163	3.13242e-163	-2.14033e-163	3.22584e-163	-1.34188e-162	9.27077e-164	6.45827e-163	5.06039e-166	1.96204e-163	6.48165e-164	2.40474e-163	-1.525e-163	6.88944e-163	8.89761e-163	2.77065e-163	1.78493e-163	-9.24687e-164	5.73544e-163	7.10023e-164	-4.59364e-163	3.7784e-163	5.60724e-163	-3.28327e-163	-9.01261e-163	-8.71275e-163	-3.10946e-163	-4.91906e-164	0
-2.29981e-163	3.58957e-163	3.71307e-163	1.55676e-163	3.13242e-163	-2.14033e-163	3.22584e-163	-1.34188e-162	9.27077e-164	6.45827e-163	5.06039e-166	1.96204e-163	6.48165e-164	2.40474e-163	-1.525e-163	6.88944e-163	8.89761e-163	2.77065e-163	1.78493e-163	-9.24687e-164	5.73544e-163	7.10023e-164	-4.59364e-163	3.7784e-163	5.60724e-163	-3.28327e-163	-9.01261e-163	-8.71275e-163	-3.10946e-163	-4.91906e-164	0
-2.29981e-163	3.58957e-163	3.71307e-163	1.55676e-163	3.13242e-163	-2.14033e-163	3.22584e-163	-1.34188e-162	9.27077e-164	6.45827e-163	5.06039e-166	1.96204e-163	6.48165e-164	2.40474e-163	-1.525e-163	6.88944e-163	8.89761e-163	2.77065e-163	1.78493e-163	-9.24687e-164	5.73544e-163	7.10023e-164	-4.59364e-163	3.7784e-163	5.60724e-163	-3.28327e-163	-9.01261e-163	-8.71275e-163	-3.10946e-163	-4.91906e-164	0
-2.29981e-163	3.58957e-163	3.71307e-163	1.55676e-163	3.13242e-163	-2.14033e-163	3.22584e-163	-1.34188e-162	9.27077e-164	6.45827e-163	5.06039e-166	1.96204e-163	6.48165e-164	2.40474e-163	-1.525e-163	6.88944e-163	8.89761e-163	2.77065e-163	1.78493e-163	-9.24687e-164	5.73544e-163	7.10023e-164	-4.59364e-163	3.7784e-163	5.60724e-163	-3.28327e-163	-9.01261e-163	-8.71275e-163	-3.10946e-163	-4.91906e-164	0
-2.29981e-163	3.58957e-163	3.71307e-163	1.55676e-163	3.13242e-163	-2.14033e-163	3.22584e-163	-1.34188e-162	9.27077e-164	6.45827e-163	5.06039e-166	1.96204e-163	6.48165e-164	2.40474e-163	-1.525e-163	6.88944e-163	8.89761e-163	2.77065e-163	1.78493e-163	-9.24687e-164	5.73544e-163	7.10023e-164	-4.59364e-163	3.7784e-163	5.60724e-163	-3.28327e-163	-9.01261e-163	-8.71275e-163	-3.10946e-163	-4.91906e-164	0
-2.29981e-163	3.58957e-163	3.71307e-163	1.55676e-163	3.13242e-163	-2.14033e-163	3.22584e-163	-1.34188e-162	9.27077e-164	6.45827e-163	5.06039e-166	1.96204e-163	6.48165e-164	2.40474e-163	-1.525e-163	6.88944e-163	8.89761e-163	2.77065e-163	1.78493e-163	-9.24687e-164	5.73544e-163	7.10023e-164	-4.59364e-163	3.7784e-163	5.60724e-163	-3.28327e-163	-9.01261e-163	-8.71275e-163	-3.10946e-163	-4.91906e-164	0
-2.29981e-163	3.58957e-163	3.71307e-163	1.55676e-163	3.13242e-163	-2.14033e-163	3.22584e-163	-1.34188e-162	9.27077e-164	6.45827e-163	5.06039e-166	1.96204e-163	6.48165e-164	2.40474e-163	-1.525e-163	6.88944e-163	8.89761e-163	2.77065e-163	1.78493e-163	-9.24687e-164	5.73544e-163	7.10023e-164	-4.59364e-163	3.7784e-163	5.60724e-163	-3.28327e-163	-9.01261e-163	-8.71275e-163	-3.10946e-163	-4.91906e-164	0
-2.29981e-163	3.58957e-163	3.71307e-163	1.55676e-163	3.13242e-163	-2.14033e-163	3.22584e-163	-1.34188e-162	9.27077e-164	6.45827e-163	5.06039e-166	1.96204e-163	6.48165e-164	2.40474e-163	-1.525e-163	6.88944e-163	8.89761e-163	2.77065e-163	1.78493e-163	-9.24687e-164	5.73544e-163	7.10023e-164	-4.59364e-163	3.7784e-163	5.60724e-163	-3.28327e-163	-9.01261e-163	-8.71275e-163	-3.10946e-163	-4.91906e-164	0
-2.29981e-163	3.58957e-163	3.71307e-163	1.55676e-163	3.13242e-163	-2.14033e-163	3.22584e-163	-1.34188e-162	9.27077e-164	6.45827e-163	5.06039e-166	1.96204e-163	6.48165e-164	2.40474e-163	-1.525e-163	6.88944e-163	8.89761e-163	2.77065e-163	1.78493e-163	-9.24687e-164	5.73544e-163	7.10023e-164	-4.59364e-163	3.7784e-163	5.60724e-163	-3.28327e-163	-9.01261e-163	-8.71275e-163	-3.10946e-163	-4.91906e-164	0
-2.29981e-163	3.58957e-163	3.71307e-163	1.55676e-163	3.13242e-163	-2.14033e-163	3.22584e-163	-1.34188e-162	9.27077e-164	6.45827e-163	5.06039e-166	1.96204e-163	6.48165e-164	2.40474e-163	-1.525e-163	6.88944e-163	8.89761e-163	2.77065e-163	1.78493e-163	-9.24687e-164	5.73544e-163	7.10023e-164	-4.59364e-163	3.7784e-163	5.60724e-163	-3.28327e-163	-9.01261e-163	-8.71275e-163	-3.10946e-163	-4.91906e-164	0
-2.29981e-163	3.58957e-163	3.71307e-163	1.55676e-163	3.13242e-163	-2.14033e-163	3.22584e-163	-1.34188e-162	9.27077e-164	6.45827e-163	5.06039e-166	1.96204e-163	6.48165e-164	2.40474e-163	-1.525e-163	6.88944e-163	8.89761e-163	2.77065e-163	1.78493e-163	-9.24687e-164	5.73544e-163	7.10023e-164	-4.59364e-163	3.7784e-163	5.60724e-163	-3.28327e-163	-9.01261e-163	-8.71275e-163	-3.10946e-163	-4.91906e-164	0
-2.29981e-163	3.58957e-163	3.71307e-163	1.55676e-163	3.13242e-163	-2.14033e-163	3.22584e-163	-1.34188e-162	9.27077e-164	6.45827e-163	5.06039e-166	1.96204e-163	6.48165e-164	2.40474e-163	-1.525e-163	6.88944e-163	8.89761e-163	2.77065e-163	1.78493e-163	-9.24687e-164	5.73544e-163	7.10023e-164	-4.59364e-163	3.7784e-163	5.60724e-163	-3.28327e-163	-9.01261e-163	-8.71275e-163	-3.10946e-163	-4.91906e-164	0
-2.29981e-163	3.58957e-163	3.71307e-163	1.55676e-163	3.13242e-163	-2.14033e-163	3.22584e-163	-1.34188e-162	9.27077e-164	6.45827e-163	5.06039e-166	1.96204e-163	6.48165e-164	2.40474e-163	-1.525e-163	6.88944e-163	8.89761e-163	2.77065e-163	1.78493e-163	-9.24687e-164	5.73544e-163	7.10023e-164	-4.59364e-163	3.7784e-163	5.60724e-163	-3.28327e-163	-9.01261e-163	-8.71275e-163	-3.10946e-163	-4.91906e-164	0
-2.29981e-163	3.58957e-163	3.71307e-163	1.55676e-163	3.13242e-163	-2.14033e-163	3.22584e-163	-1.34188e-162	9.27077e-164	6.45827e-163	5.06039e-166	1.96204e-163	6.48165e-164	2.40474e-163	-1.525e-163	6.88944e-163	8.89761e-163	2.77065e-163	1.78493e-163	-9.24687e-164	5.73544e-163	7.10023e-164	-4.59364e-163	3.7784e-163	5.60724e-163	-3.28327e-163	-9.01261e-163	-8.71275e-163	-3.10946e-163	-4.91906e-164	0
-2.29981e-163	3.58957e-163	3.71307e-163	1.55676e-163	3.13242e-163	-2.14033e-163	3.22584e-163	-1.34188e-162	9.27077e-164	6.45827e-163	5.06039e-166	1.96204e-163	6.48165e-164	2.40474e-163	-1.525e-163	6.88944e-163	8.89761e-163	2.77065e-163	1.78493e-163	-9.24687e-164	5.73544e-163	7.10023e-164	-4.59364e-163	3.7784e-163	5.60724e-163	-3.28327e-163	-9.01261e-163	-8.71275e-163	-3.10946e-163	-4.91906e-164	0
-2.29981e-163	3.58957e-163	3.71307e-163	1.55676e-163	3.13242e-163	-2.14033e-163	3.22584e-163	-1.34188e-162	9.27077e-164	6.45827e-163	5.06039e-166	1.96204e-163	6.48165e-164	2.40474e-163	-1.525e-163	6.88944e-163	8.89761e-163	2.77065e-163	1.78493e-163	-9.24687e-164	5.73544e-163	7.10023e-164	-4.59364e-163	3.7784e-163	5.60724e-163	-3.28327e-163	-9.01261e-163	-8.71275e-163	-3.10946e-163	-4.91906e-164	0
-2.29981e-163	3.58957e-163	3.71307e-163	1.55676e-163	3.13242e-163	-2.14033e-163	3.22584e-163	-1.34188e-162	9.27077e-164	6.45827e-163	5.06039e-166	1.96204e-163	6.48165e-164	2.40474e-163	-1.525e-163	6.88944e-163	8.89761e-163	2.77065e-163	1.78493e-163	-9.24687e-164	5.73544e-163	7.10023e-164	-4.59364e-163	3.7784e-163	5.60724e-163	-3.28327e-163	-9.01261e-163	-8.71275e-163	-3.10946e-163	-4.91906e-164	0
-2.29981e-163	3.58957e-163	3.71307e-163	1.55676e-163	3.13242e-163	-2.14033e-163	3.22584e-163	-1.34188e-162	9.27077e-164	6.45827e-163	5.06039e-166	1.96204e-163	6.48165e-164	2.40474e-163	-1.525e-163	6.88944e-163	8.89761e-163	2.77065e-163	1.78493e-163	-9.24687e-164	5.73544e-163	7.10023e-164	-4.59364e-163	3.7784e-163	5.60724e-163	-3.28327e-163	-9.01261e-163	-8.71275e-163	-3.10946e-163	-4.91906e-164	0
-2.29981e-163	3.58957e-163	3.71307e-163	1.55676e-163	3.13242e-163	-2.14033e-163	3.22584e-163	-1.34188e-162	9.27077e-164	6.45827e-163	5.06039e-166	1.96204e-163	6.48165e-164	2.40474e-163	-1.525e-163	6.88944e-163	8.89761e-163	2.77065e-163	1.78493e-163	-9.24687e-164	5.73544e-163	7.10023e-164	-4.59364e-163	3.7784e-163	5.60724e-163	-3.28327e-163	-9.01261e-163	-8.71275e-163	-3.10946e-163	-4.91906e-164	0
-2.29981e-163	3.58957e-163	3.71307e-163	1.55676e-163	3.13242e-163	-2.14033e-163	3.22584e-163	-1.34188e-162	9.27077e-164	6.45827e-163	5.06039e-166	1.96204e-163	6.48165e-164	2.40474e-163	-1.525e-163	6.88944e-163	8.89761e-163	2.77065e-163	1.78493e-163	-9.24687e-164	5.73544e-163	7.10023e-164	-4.59364e-163	3.7784e-163	5.60724e-163	-3.28327e-163	-9.01261e-163	-8.71275e-163	-3.10946e-163	-4.91906e-164	0
-2.29981e-163	3.58957e-163	3.71307e-163	1.55676e-163	3.13242e-163	-2.14033e-163	3.22584e-163	-1.34188e-162	9.27077e-164	6.45827e-163	5.06039e-166	1.96204e-163	6.48165e-164	2.40474e-163	-1.525e-163	6.88944e-163	8.89761e-163	2.77065e-163	1.78493e-163	-9.24687e-164	5.73544e-163	7.10023e-164	-4.59364e-163	3.7784e-163	5.60724e-163	-3.28327e-163	-9.01261e-163	-8.71275e-163	-3.10946e-163	-4.91906e-164	0
-2.29981e-163	3.58957e-163	3.71307e-163	1.55676e-163	3.13242e-163	-2.14033e-163	3.22584e-163	-1.34188e-162	9.27077e-164	6.45827e-163	5.06039e-166	1.96204e-163	6.48165e-164	2.40474e-163	-1.525e-163	6.88944e-163	8.89761e-163	2.77065e-163	1.78493e-163	-9.24687e-164	5.73544e-163	7.10023e-164	-4.59364e-163	3.7784e-163	5.60724e-163	-3.28327e-163	-9.01261e-163	-8.71275e-163	-3.10946e-163	-4.91906e-164	0
-2.29981e-163	3.58957e-163	3.71307e-163	1.55676e-163	3.13242e-163	-2.14033e-163	3.22584e-163	-1.34188e-162	9.27077e-164	6.45827e-163	5.06039e-166	1.96204e-163	6.48165e-164	2.40474e-163	-1.525e-163	6.88944e-163	8.89761e-163	2.77065e-163	1.78493e-163	-9.24687e-164	5.73544e-163	7.10023e-164	-4.59364e-163	3.7784e-163	5.60724e-163	-3.28327e-163	-9.01261e-163	-8.71275e-163	-3.10946e-163	-4.91906e-164	0
-2.29981e-163	3.58957e-163	3.71307e-163	1.55676e-163	3.13242e-163	-2.14033e-163	3.22584e-163	-1.34188e-162	9.27077e-164	6.45827e-163	5.06039e-166	1.96204e-163	6.48165e-164	2.40474e-163	-1.525e-163	6.88944e-163	8.89761e-163	2.77065e-163	1.78493e-163	-9.24687e-164	5.73544e-163	7.10023e-164	-4.59364e-163	3.7784e-163	5.60724e-163	-3.28327e-163	-9.01261e-163	-8.71275e-163	-3.10946e-163	-4.91906e-164	0
-2.29981e-163	3.58957e-163	3.71307e-163	1.55676e-163	3.13242e-163	-2.14033e-163	3.22584e-163	-1.34188e-162	9.27077e-164	6.45827e-163	5.06039e-166	1.96204e-163	6.48165e-164	2.40474e-163	-1.525e-163	6.88944e-163	8.89761e-163	2.77065e-163	1.78493e-163	-9.24687e-164	5.73544e-163	7.10023e-164	-4.59364e-163	3.7784e-163	5.60724e-163	-3.28327e-163	-9.01261e-163	-8.71275e-163	-3.10946e-163	-4.91906e-164	0
-2.29981e-163	3.58957e-163	3.71307e-163	1.55676e-163	3.13242e-163	-2.14033e-163	3.22584e-163	-1.34188e-162	9.27077e-164	6.45827e-163	5.06039e-166	1.96204e-163	6.48165e-164	2.40474e-163	-1.525e-163	6.88944e-163	8.89761e-163	2.77065e-163	1.78493e-163	-9.24687e-164	5.73544e-163	7.10023e-164	-4.59364e-163	3.7784e-163	5.60724e-163	-3.28327e-163	-9.01261e-163	-8.71275e-163	-3.10946e-163	-4.91906e-164	0
-2.29981e-163	3.58957e-163	3.71307e-163	1.55676e-163	3.13242e-163	-2.14033e-163	3.22584e-163	-1.34188e-162	9.27077e-164	6.45827e-163	5.06039e-166	1.96204e-163	6.48165e-164	2.40474e-163	-1.525e-163	6.88944e-163	8.89761e-163	2.77065e-163	1.78493e-163	-9.24687e-164	5.73544e-163	7.10023e-164	-4.59364e-163	3.7784e-163	5.60724e-163	-3.28327e-163	-9.01261e-163	-8.71275e-163	-3.10946e-163	-4.91906e-164	0
-2.29981e-163	3.58957e-163	3.71307e-163	1.55676e-163	3.13242e-163	-2.14033e-163	3.22584e-163	-1.34188e-162	9.27077e-164	6.45827e-163	5.06039e-166	1.96204e-163	6.48165e-164	2.40474e-163	-1.525e-163	6.88944e-163	8.89761e-163	2.77065e-163	1.78493e-163	-9.24687e-164	5.73544e-163	7.10023e-164	-4.59364e-163	3.7784e-163	5.60724e-163	-3.28327e-163	-9.01261e-163	-8.71275e-163	-3.10946e-163	-4.91906e-164	0
-2.29981e-163	3.58957e-163	3.71307e-163	1.55676e-163	3.13242e-163	-2.14033e-163	3.22584e-163	-1.34188e-162	9.27077e-164	6.45827e-163	5.06039e-166	1.96204e-163	6.48165e-164	2.40474e-163	-1.525e-163	6.88944e-163	8.89761e-163	2.77065e-163	1.78493e-163	-9.24687e-164	5.73544e-163	7.10023e-164	-4.59364e-163	3.7784e-163	5.60724e-163	-3.28327e-163	-9.01261e-163	-8.71275e-163	-3.10946e-163	-4.91906e-164	0
-2.29981e-163	3.58957e-163	3.71307e-163	1.55676e-163	3.13242e-163	-2.14033e-163	3.22584e-163	-1.34188e-162	9.27077e-164	6.45827e-163	5.06039e-166	1.96204e-163	6.48165e-164	2.40474e-163	-1.525e-163	6.88944e-163	8.89761e-163	2.77065e-163	1.78493e-163	-9.24687e-164	5.73544e-163	7.10023e-164	-4.59364e-163	3.7784e-163	5.60724e-163	-3.28327e-163	-9.01261e-163	-8.71275e-163	-3.10946e-163	-4.91906e-164	0
-2.29981e-163	3.58957e-163	3.71307e-163	1.55676e-163	3.13242e-163	-2.14033e-163	3.22584e-163	-1.34188e-162	9.27077e-164	6.45827e-163	5.06039e-166	1.96204e-163	6.48165e-164	2.40474e-163	-1.525e-163	6.88944e-163	8.89761e-163	2.77065e-163	1.78493e-163	-9.24687e-164	5.73544e-163	7.10023e-164	-4.59364e-163	3.7784e-163	5.60724e-163	-3.28327e-163	-9.01261e-163	-8.71275e-163	-3.10946e-163	-4.91906e-164	0
-2.29981e-163	3.58957e-163	3.71307e-163	1.55676e-163	3.13242e-163	-2.14033e-163	3.22584e-163	-1.34188e-162	9.27077e-164	6.45827e-163	5.06039e-166	1.96204e-163	6.48165e-164	2.40474e-163	-1.525e-163	6.88944e-163	8.89761e-163	2.77065e-163	1.78493e-163	-9.24687e-164	5.73544e-163	7.10023e-164	-4.59364e-163	3.7784e-163	5.60724e-163	-3.28327e-163	-9.01261e-163	-8.71275e-163	-3.10946e-163	-4.91906e-164	0
-2.29981e-163	3.58957e-163	3.71307e-163	1.55676e-163	3.13242e-163	-2.14033e-163	3.22584e-163	-1.34188e-162	9.27077e-164	6.45827e-163	5.06039e-166	1.96204e-163	6.48165e-164	2.40474e-163	-1.525e-163	6.88944e-163	8.89761e-163	2.77065e-163	1.78493e-163	-9.24687e-164	5.73544e-163	7.10023e-164	-4.59364e-163	3.7784e-163	5.60724e-163	-3.28327e-163	-9.01261e-163	-8.71275e-163	-3.10946e-163	-4.91906e-164	0
-2.29981e-163	3.58957e-163	3.71307e-163	1.55676e-163	3.13242e-163	-2.14033e-163	3.22584e-163	-1.34188e-162	9.27077e-164	6.45827e-163	5.06039e-166	1.96204e-163	6.48165e-164	2.40474e-163	-1.525e-163	6.88944e-163	8.89761e-163	2.77065e-163	1.78493e-163	-9.24687e-164	5.73544e-163	7.10023e-164	-4.59364e-163	3.7784e-163	5.60724e-163	-3.28327e-163	-9.01261e-163	-8.71275e-163	-3.10946e-163	-4.91906e-164	0
-2.29981e-163	3.58957e-163	3.71307e-163	1.55676e-163	3.13242e-163	-2.14033e-163	3.22584e-163	-1.34188e-162	9.27077e-164	6.45827e-163	5.06039e-166	1.96204e-163	6.48165e-164	2.40474e-163	-1.525e-163	6.88944e-163	8.89761e-163	2.77065e-163	1.78493e-163	-9.24687e-164	5.73544e-163	7.10023e-164	-4.59364e-163	3.7784e-163	5.60724e-163	-3.28327e-163	-9.01261e-163	-8.71275e-163	-3.10946e-163	-4.91906e-164	0
-2.29981e-163	3.58957e-163	3.71307e-163	1.55676e-163	3.13242e-163	-2.14033e-163	3.22584e-163	-1.34188e-162	9.27077e-164	6.45827e-163	5.06039e-166	1.96204e-163	6.48165e-164	2.40474e-163	-1.525e-163	6.88944e-163	8.89761e-163	2.77065e-163	1.78493e-163	-9.24687e-164	5.73544e-163	7.10023e-164	-4.59364e-163	3.7784e-163	5.60724e-163	-3.28327e-163	-9.01261e-163	-8.71275e-163	-3.10946e-163	-4.91906e-164	0
-2.29981e-163	3.58957e-163	3.71307e-163	1.55676e-163	3.13242e-163	-2.14033e-163	3.22584e-163	-1.34188e-162	9.27077e-164	6.45827e-163	5.06039e-166	1.96204e-163	6.48165e-164	2.40474e-163	-1.525e-163	6.88944e-163	8.89761e-163	2.77065e-163	1.78493e-163	-9.24687e-164	5.73544e-163	7.10023e-164	-4.59364e-163	3.7784e-163	5.60724e-163	-3.28327e-163	-9.01261e-163	-8.71275e-163	-3.10946e-163	-4.91906e-164	0
-2.29981e-163	3.58957e-163	3.71307e-163	1.55676e-163	3.13242e-163	-2.14033e-163	3.22584e-163	-1.34188e-162	9.27077e-164	6.45827e-163	5.06039e-166	1.96204e-163	6.48165e-164	2.40474e-163	-1.525e-163	6.88944e-163	8.89761e-163	2.77065e-163	1.78493e-163	-9.24687e-164	5.73544e-163	7.10023e-164	-4.59364e-163	3.7784e-163	5.60724e-163	-3.28327e-163	-9.01261e-163	-8.71275e-163	-3.10946e-163	-4.91906e-164	0
-2.29981e-163	3.58957e-163	3.71307e-163	1.55676e-163	3.13242e-163	-2.14033e-163	3.22584e-163	-1.34188e-162	9.27077e-164	6.45827e-163	5.06039e-166	1.96204e-163	6.48165e-164	2.40474e-163	-1.525e-163	6.88944e-163	8.89761e-163	2.77065e-163	1.78493e-163	-9.24687e-164	5.73544e-163	7.10023e-164	-4.59364e-163	3.7784e-163	5.60724e-163	-3.28327e-163	-9.01261e-163	-8.71275e-163	-3.10946e-163	-4.91906e-164	0
-2.29981e-163	3.58957e-163	3.71307e-163	1.55676e-163	3.13242e-163	-2.14033e-163	3.22584e-163	-1.34188e-162	9.27077e-164	6.45827e-163	5.06039e-166	1.96204e-163	6.48165e-164	2.40474e-163	-1.525e-163	6.88944e-163	8.89761e-163	2.77065e-163	1.78493e-163	-9.24687e-164	5.73544e-163	7.10023e-164	-4.59364e-163	3.7784e-163	5.60724e-163	-3.28327e-163	-9.01261e-163	-8.71275e-163	-3.10946e-163	-4.91906e-164	0
-2.29981e-163	3.58957e-163	3.71307e-163	1.55676e-163	3.13242e-163	-2.14033e-163	3.22584e-163	-1.34188e-162	9.27077e-164	6.45827e-163	5.06039e-166	1.96204e-163	6.48165e-164	2.40474e-163	-1.525e-163	6.88944e-163	8.89761e-163	2.77065e-163	1.78493e-163	-9.24687e-164	5.73544e-163	7.10023e-164	-4.59364e-163	3.7784e-163	5.60724e-163	-3.28327e-163	-9.01261e-163	-8.71275e-163	-3.10946e-163	-4.91906e-164	0
-2.29981e-163	3.58957e-163	3.71307e-163	1.55676e-163	3.13242e-163	-2.14033e-163	3.22584e-163	-1.34188e-162	9.27077e-164	6.45827e-163	5.06039e-166	1.96204e-163	6.48165e-164	2.40474e-163	-1.525e-163	6.88944e-163	8.89761e-163	2.77065e-163	1.78493e-163	-9.24687e-164	5.73544e-163	7.10023e-164	-4.59364e-163	3.7784e-163	5.60724e-163	-3.28327e-163	-9.01261e-163	-8.71275e-163	-3.10946e-163	-4.91906e-164	0
-2.29981e-163	3.58957e-163	3.71307e-163	1.55676e-163	3.13242e-163	-2.14033e-163	3.22584e-163	-1.34188e-162	9.27077e-164	6.45827e-163	5.06039e-166	1.96204e-163	6.48165e-164	2.40474e-163	-1.525e-163	6.88944e-163	8.89761e-163	2.77065e-163	1.78493e-163	-9.24687e-164	5.73544e-163	7.10023e-164	-4.59364e-163	3.7784e-163	5.60724e-163	-3.28327e-163	-9.01261e-163	-8.71275e-163	-3.10946e-163	-4.91906e-164	0
-2.29981e-163	3.58957e-163	3.71307e-163	1.55676e-163	3.13242e-163	-2.14033e-163	3.22584e-163	-1.34188e-162	9.27077e-164	6.45827e-163	5.06039e-166	1.96204e-163	6.48165e-164	2.40474e-163	-1.525e-163	6.88944e-163	8.89761e-163	2.77065e-163	1.78493e-163	-9.24687e-164	5.73544e-163	7.10023e-164	-4.59364e-163	3.7784e-163	5.60724e-163	-3.28327e-163	-9.01261e-163	-8.71275e-163	-3.10946e-163	-4.91906e-164	0
-2.29981e-163	3.58957e-163	3.71307e-163	1.55676e-163	3.13242e-163	-2.14033e-163	3.22584e-163	-1.34188e-162	9.27077e-164	6.45827e-163	5.06039e-166	1.96204e-163	6.48165e-164	2.40474e-163	-1.525e-163	6.88944e-163	8.89761e-163	2.77065e-163	1.78493e-163	-9.24687e-164	5.73544e-163	7.10023e-164	-4.59364e-163	3.7784e-163	5.60724e-163	-3.28327e-163	-9.01261e-163	-8.71275e-163	-3.10946e-163	-4.91906e-164	0
-2.29981e-163	3.58957e-163	3.71307e-163	1.55676e-163	3.13242e-163	-2.14033e-163	3.22584e-163	-1.34188e-162	9.27077e-164	6.45827e-163	5.06039e-166	1.96204e-163	6.48165e-164	2.40474e-163	-1.525e-163	6.88944e-163	8.89761e-163	2.77065e-163	1.78493e-163	-9.24687e-164	5.73544e-163	7.10023e-164	-4.59364e-163	3.7784e-163	5.60724e-163	-3.28327e-163	-9.01261e-163	-8.71275e-163	-3.10946e-163	-4.91906e-164	0
-2.29981e-163	3.58957e-163	3.71307e-163	1.55676e-163	3.13242e-163	-2.14033e-163	3.22584e-163	-1.34188e-162	9.27077e-164	6.45827e-163	5.06039e-166	1.96204e-163	6.48165e-164	2.40474e-163	-1.525e-163	6.88944e-163	8.89761e-163	2.77065e-163	1.78493e-163	-9.24687e-164	5.73544e-163	7.10023e-164	-4.59364e-163	3.7784e-163	5.60724e-163	-3.28327e-163	-9.01261e-163	-8.71275e-163	-3.10946e-163	-4.91906e-164	0
-2.29981e-163	3.58957e-163	3.71307e-163	1.55676e-163	3.13242e-163	-2.14033e-163	3.22584e-163	-1.34188e-162	9.27077e-164	6.45827e-163	5.06039e-166	1.96204e-163	6.48165e-164	2.40474e-163	-1.525e-163	6.88944e-163	8.89761e-163	2.77065e-163	1.78493e-163	-9.24687e-164	5.73544e-163	7.10023e-164	-4.59364e-163	3.7784e-163	5.60724e-163	-3.28327e-163	-9.01261e-163	-8.71275e-163	-3.10946e-163	-4.91906e-164	0
-2.29981e-163	3.58957e-163	3.71307e-163	1.55676e-163	3.13242e-163	-2.14033e-163	3.22584e-163	-1.34188e-162	9.27077e-164	6.45827e-163	5.06039e-166	1.96204e-163	6.48165e-164	2.40474e-163	-1.525e-163	6.88944e-163	8.89761e-163	2.77065e-163	1.78493e-163	-9.24687e-164	5.73544e-163	7.10023e-164	-4.59364e-163	3.7784e-163	5.60724e-163	-3.28327e-163	-9.01261e-163	-8.71275e-163	-3.10946e-163	-4.91906e-164	0
-2.29981e-163	3.58957e-163	3.71307e-163	1.55676e-163	3.13242e-163	-2.14033e-163	3.22584e-163	-1.34188e-162	9.27077e-164	6.45827e-163	5.06039e-166	1.96204e-163	6.48165e-164	2.40474e-163	-1.525e-163	6.88944e-163	8.89761e-163	2.77065e-163	1.78493e-163	-9.24687e-164	5.73544e-163	7.10023e-164	-4.59364e-163	3.7784e-163	5.60724e-163	-3.28327e-163	-9.01261e-163	-8.71275e-163	-3.10946e-163	-4.91906e-164	0
-2.29981e-163	3.58957e-163	3.71307e-163	1.55676e-163	3.13242e-163	-2.14033e-163	3.22584e-163	-1.34188e-162	9.27077e-164	6.45827e-163	5.06039e-166	1.96204e-163	6.48165e-164	2.40474e-163	-1.525e-163	6.88944e-163	8.89761e-163	2.77065e-163	1.78493e-163	-9.24687e-164	5.73544e-163	7.10023e-164	-4.59364e-163	3.7784e-163	5.60724e-163	-3.28327e-163	-9.01261e-163	-8.71275e-163	-3.10946e-163	-4.91906e-164	0
-2.29981e-163	3.58957e-163	3.71307e-163	1.55676e-163	3.13242e-163	-2.14033e-163	3.22584e-163	-1.34188e-162	9.27077e-164	6.45827e-163	5.06039e-166	1.96204e-163	6.48165e-164	2.40474e-163	-1.525e-163	6.88944e-163	8.89761e-163	2.77065e-163	1.78493e-163	-9.24687e-164	5.73544e-163	7.10023e-164	-4.59364e-163	3.7784e-163	5.60724e-163	-3.28327e-163	-9.01261e-163	-8.71275e-163	-3.10946e-163	-4.91906e-164	0
-2.29981e-163	3.58957e-163	3.71307e-163	1.55676e-163	3.13242e-163	-2.14033e-163	3.22584e-163	-1.34188e-162	9.27077e-164	6.45827e-163	5.06039e-166	1.96204e-163	6.48165e-164	2.40474e-163	-1.525e-163	6.88944e-163	8.89761e-163	2.77065e-163	1.78493e-163	-9.24687e-164	5.73544e-163	7.10023e-164	-4.59364e-163	3.7784e-163	5.60724e-163	-3.28327e-163	-9.01261e-163	-8.71275e-163	-3.10946e-163	-4.91906e-164	0
-2.29981e-163	3.58957e-163	3.71307e-163	1.55676e-163	3.13242e-163	-2.14033e-163	3.22584e-163	-1.34188e-162	9.27077e-164	6.45827e-163	5.06039e-166	1.96204e-163	6.48165e-164	2.40474e-163	-1.525e-163	6.88944e-163	8.89761e-163	2.77065e-163	1.78493e-163	-9.24687e-164	5.73544e-163	7.10023e-164	-4.59364e-163	3.7784e-163	5.60724e-163	-3.28327e-163	-9.01261e-163	-8.71275e-163	-3.10946e-163	-4.91906e-164	0
-2.29981e-163	3.58957e-163	3.71307e-163	1.55676e-163	3.13242e-163	-2.14033e-163	3.22584e-163	-1.34188e-162	9.27077e-164	6.45827e-163	5.06039e-166	1.96204e-163	6.48165e-164	2.40474e-163	-1.525e-163	6.88944e-163	8.89761e-163	2.77065e-163	1.78493e-163	-9.24687e-164	5.73544e-163	7.10023e-164	-4.59364e-163	3.7784e-163	5.60724e-163	-3.28327e-163	-9.01261e-163	-8.71275e-163	-3.10946e-163	-4.91906e-164	0
-2.29981e-163	3.58957e-163	3.71307e-163	1.55676e-163	3.13242e-163	-2.14033e-163	3.22584e-163	-1.34188e-162	9.27077e-164	6.45827e-163	5.06039e-166	1.96204e-163	6.48165e-164	2.40474e-163	-1.525e-163	6.88944e-163	8.89761e-163	2.77065e-163	1.78493e-163	-9.24687e-164	5.73544e-163	7.10023e-164	-4.59364e-163	3.7784e-163	5.60724e-163	-3.28327e-163	-9.01261e-163	-8.71275e-163	-3.10946e-163	-4.91906e-164	0
-2.29981e-163	3.58957e-163	3.71307e-163	1.55676e-163	3.13242e-163	-2.14033e-163	3.22584e-163	-1.34188e-162	9.27077e-164	6.45827e-163	5.06039e-166	1.96204e-163	6.48165e-164	2.40474e-163	-1.525e-163	6.88944e-163	8.89761e-163	2.77065e-163	1.78493e-163	-9.24687e-164	5.73544e-163	7.10023e-164	-4.59364e-163	3.7784e-163	5.60724e-163	-3.28327e-163	-9.01261e-163	-8.71275e-163	-3.10946e-163	-4.91906e-164	0
-2.29981e-163	3.58957e-163	3.71307e-163	1.55676e-163	3.13242e-163	-2.14033e-163	3.22584e-163	-1.34188e-162	9.27077e-164	6.45827e-163	5.06039e-166	1.96204e-163	6.48165e-164	2.40474e-163	-1.525e-163	6.88944e-163	8.89761e-163	2.77065e-163	1.78493e-163	-9.24687e-164	5.73544e-163	7.10023e-164	-4.59364e-163	3.7784e-163	5.60724e-163	-3.28327e-163	-9.01261e-163	-8.71275e-163	-3.10946e-163	-4.91906e-164	0
-2.29981e-163	3.58957e-163	3.71307e-163	1.55676e-163	3.13242e-163	-2.14033e-163	3.22584e-163	-1.34188e-162	9.27077e-164	6.45827e-163	5.06039e-166	1.96204e-163	6.48165e-164	2.40474e-163	-1.525e-163	6.88944e-163	8.89761e-163	2.77065e-163	1.78493e-163	-9.24687e-164	5.73544e-163	7.10023e-164	-4.59364e-163	3.7784e-163	5.60724e-163	-3.28327e-163	-9.01261e-163	-8.71275e-163	-3.10946e-163	-4.91906e-164	0
-2.29981e-163	3.58957e-163	3.71307e-163	1.55676e-163	3.13242e-163	-2.14033e-163	3.22584e-163	-1.34188e-162	9.27077e-164	6.45827e-163	5.06039e-166	1.96204e-163	6.48165e-164	2.40474e-163	-1.525e-163	6.88944e-163	8.89761e-163	2.77065e-163	1.78493e-163	-9.24687e-164	5.73544e-163	7.10023e-164	-4.59364e-163	3.7784e-163	5.60724e-163	-3.28327e-163	-9.01261e-163	-8.71275e-163	-3.10946e-163	-4.91906e-164	0
-2.29981e-163	3.58957e-163	3.71307e-163	1.55676e-163	3.13242e-163	-2.14033e-163	3.22584e-163	-1.34188e-162	9.27077e-164	6.45827e-163	5.06039e-166	1.96204e-163	6.48165e-164	2.40474e-163	-1.525e-163	6.88944e-163	8.89761e-163	2.77065e-163	1.78493e-163	-9.24687e-164	5.73544e-163	7.10023e-164	-4.59364e-163	3.7784e-163	5.60724e-163	-3.28327e-163	-9.01261e-163	-8.71275e-163	-3.10946e-163	-4.91906e-164	0
-2.29981e-163	3.58957e-163	3.71307e-163	1.55676e-163	3.13242e-163	-2.14033e-163	3.22584e-163	-1.34188e-162	9.27077e-164	6.45827e-163	5.06039e-166	1.96204e-163	6.48165e-164	2.40474e-163	-1.525e-163	6.88944e-163	8.89761e-163	2.77065e-163	1.78493e-163	-9.24687e-164	5.73544e-163	7.10023e-164	-4.59364e-163	3.7784e-163	5.60724e-163	-3.28327e-163	-9.01261e-163	-8.71275e-163	-3.10946e-163	-4.91906e-164	0
-2.29981e-163	3.58957e-163	3.71307e-163	1.55676e-163	3.13242e-163	-2.14033e-163	3.22584e-163	-1.34188e-162	9.27077e-164	6.45827e-163	5.06039e-166	1.96204e-163	6.48165e-164	2.40474e-163	-1.525e-163	6.88944e-163	8.89761e-163	2.77065e-163	1.78493e-163	-9.24687e-164	5.73544e-163	7.10023e-164	-4.59364e-163	3.7784e-163	5.60724e-163	-3.28327e-163	-9.01261e-163	-8.71275e-163	-3.10946e-163	-4.91906e-164	0
-2.29981e-163	3.58957e-163	3.71307e-163	1.55676e-163	3.13242e-163	-2.14033e-163	3.22584e-163	-1.34188e-162	9.27077e-164	6.45827e-163	5.06039e-166	1.96204e-163	6.48165e-164	2.40474e-163	-1.525e-163	6.88944e-163	8.89761e-163	2.77065e-163	1.78493e-163	-9.24687e-164	5.73544e-163	7.10023e-164	-4.59364e-163	3.7784e-163	5.60724e-163	-3.28327e-163	-9.01261e-163	-8.71275e-163	-3.10946e-163	-4.91906e-164	0
-2.29981e-163	3.58957e-163	3.71307e-163	1.55676e-163	3.13242e-163	-2.14033e-163	3.22584e-163	-1.34188e-162	9.27077e-164	6.45827e-163	5.06039e-166	1.96204e-163	6.48165e-164	2.40474e-163	-1.525e-163	6.88944e-163	8.89761e-163	2.77065e-163	1.78493e-163	-9.24687e-164	5.73544e-163	7.10023e-164	-4.59364e-163	3.7784e-163	5.60724e-163	-3.28327e-163	-9.01261e-163	-8.71275e-163	-3.10946e-163	-4.91906e-164	0
-2.29981e-163	3.58957e-163	3.71307e-163	1.55676e-163	3.13242e-163	-2.14033e-163	3.22584e-163	-1.34188e-162	9.27077e-164	6.45827e-163	5.06039e-166	1.96204e-163	6.48165e-164	2.40474e-163	-1.525e-163	6.88944e-163	8.89761e-163	2.77065e-163	1.78493e-163	-9.24687e-164	5.73544e-163	7.10023e-164	-4.59364e-163	3.7784e-163	5.60724e-163	-3.28327e-163	-9.01261e-163	-8.71275e-163	-3.10946e-163	-4.91906e-164	0
-2.29981e-163	3.58957e-163	3.71307e-163	1.55676e-163	3.13242e-163	-2.14033e-163	3.22584e-163	-1.34188e-162	9.27077e-164	6.45827e-163	5.06039e-166	1.96204e-163	6.48165e-164	2.40474e-163	-1.525e-163	6.88944e-163	8.89761e-163	2.77065e-163	1.78493e-163	-9.24687e-164	5.73544e-163	7.10023e-164	-4.59364e-163	3.7784e-163	5.60724e-163	-3.28327e-163	-9.01261e-163	-8.71275e-163	-3.10946e-163	-4.91906e-164	0
-2.29981e-163	3.58957e-163	3.71307e-163	1.55676e-163	3.13242e-163	-2.14033e-163	3.22584e-163	-1.34188e-162	9.27077e-164	6.45827e-163	5.06039e-166	1.96204e-163	6.48165e-164	2.40474e-163	-1.525e-163	6.88944e-163	8.89761e-163	2.77065e-163	1.78493e-163	-9.24687e-164	5.73544e-163	7.10023e-164	-4.59364e-163	3.7784e-163	5.60724e-163	-3.28327e-163	-9.01261e-163	-8.71275e-163	-3.10946e-163	-4.91906e-164	0
-2.29981e-163	3.58957e-163	3.71307e-163	1.55676e-163	3.13242e-163	-2.14033e-163	3.22584e-163	-1.34188e-162	9.27077e-164	6.45827e-163	5.06039e-166	1.96204e-163	6.48165e-164	2.40474e-163	-1.525e-163	6.88944e-163	8.89761e-163	2.77065e-163	1.78493e-163	-9.24687e-164	5.73544e-163	7.10023e-164	-4.59364e-163	3.7784e-163	5.60724e-163	-3.28327e-163	-9.01261e-163	-8.71275e-163	-3.10946e-163	-4.91906e-164	0
-2.29981e-163	3.58957e-163	3.71307e-163	1.55676e-163	3.13242e-163	-2.14033e-163	3.22584e-163	-1.34188e-162	9.27077e-164	6.45827e-163	5.06039e-166	1.96204e-163	6.48165e-164	2.40474e-163	-1.525e-163	6.88944e-163	8.89761e-163	2.77065e-163	1.78493e-163	-9.24687e-164	5.73544e-163	7.10023e-164	-4.59364e-163	3.7784e-163	5.60724e-163	-3.28327e-163	-9.01261e-163	-8.71275e-163	-3.10946e-163	-4.91906e-164	0
-2.29981e-163	3.58957e-163	3.71307e-163	1.55676e-163	3.13242e-163	-2.14033e-163	3.22584e-163	-1.34188e-162	9.27077e-164	6.45827e-163	5.06039e-166	1.96204e-163	6.48165e-164	2.40474e-163	-1.525e-163	6.88944e-163	8.89761e-163	2.77065e-163	1.78493e-163	-9.24687e-164	5.73544e-163	7.10023e-164	-4.59364e-163	3.7784e-163	5.60724e-163	-3.28327e-163	-9.01261e-163	-8.71275e-163	-3.10946e-163	-4.91906e-164	0
-2.29981e-163	3.58957e-163	3.71307e-163	1.55676e-163	3.13242e-163	-2.14033e-163	3.22584e-163	-1.34188e-162	9.27077e-164	6.45827e-163	5.06039e-166	1.96204e-163	6.48165e-164	2.40474e-163	-1.525e-163	6.88944e-163	8.89761e-163	2.77065e-163	1.78493e-163	-9.24687e-164	5.73544e-163	7.10023e-164	-4.59364e-163	3.7784e-163	5.60724e-163	-3.28327e-163	-9.01261e-163	-8.71275e-163	-3.10946e-163	-4.91906e-164	0
-2.29981e-163	3.58957e-163	3.71307e-163	1.55676e-163	3.13242e-163	-2.14033e-163	3.22584e-163	-1.34188e-162	9.27077e-164	6.45827e-163	5.06039e-166	1.96204e-163	6.48165e-164	2.40474e-163	-1.525e-163	6.88944e-163	8.89761e-163	2.77065e-163	1.78493e-163	-9.24687e-164	5.73544e-163	7.10023e-164	-4.59364e-163	3.7784e-163	5.60724e-163	-3.28327e-163	-9.01261e-163	-8.71275e-163	-3.10946e-163	-4.91906e-164	0
-2.29981e-163	3.58957e-163	3.71307e-163	1.55676e-163	3.13242e-163	-2.14033e-163	3.22584e-163	-1.34188e-162	9.27077e-164	6.45827e-163	5.06039e-166	1.96204e-163	6.48165e-164	2.40474e-163	-1.525e-163	6.88944e-163	8.89761e-163	2.77065e-163	1.78493e-163	-9.24687e-164	5.73544e-163	7.10023e-164	-4.59364e-163	3.7784e-163	5.60724e-163	-3.28327e-163	-9.01261e-163	-8.71275e-163	-3.10946e-163	-4.91906e-164	0
-2.29981e-163	3.58957e-163	3.71307e-163	1.55676e-163	3.13242e-163	-2.14033e-163	3.22584e-163	-1.34188e-162	9.27077e-164	6.45827e-163	5.06039e-166	1.96204e-163	6.48165e-164	2.40474e-163	-1.525e-163	6.88944e-163	8.89761e-163	2.77065e-163	1.78493e-163	-9.24687e-164	5.73544e-163	7.10023e-164	-4.59364e-163	3.7784e-163	5.60724e-163	-3.28327e-163	-9.01261e-163	-8.71275e-163	-3.10946e-163	-4.91906e-164	0
-2.29981e-163	3.58957e-163	3.71307e-163	1.55676e-163	3.13242e-163	-2.14033e-163	3.22584e-163	-1.34188e-162	9.27077e-164	6.45827e-163	5.06039e-166	1.96204e-163	6.48165e-164	2.40474e-163	-1.525e-163	6.88944e-163	8.89761e-163	2.77065e-163	1.78493e-163	-9.24687e-164	5.73544e-163	7.10023e-164	-4.59364e-163	3.7784e-163	5.60724e-163	-3.28327e-163	-9.01261e-163	-8.71275e-163	-3.10946e-163	-4.91906e-164	0
-2.29981e-163	3.58957e-163	3.71307e-163	1.55676e-163	3.13242e-163	-2.14033e-163	3.22584e-163	-1.34188e-162	9.27077e-164	6.45827e-163	5.06039e-166	1.96204e-163	6.48165e-164	2.40474e-163	-1.525e-163	6.88944e-163	8.89761e-163	2.77065e-163	1.78493e-163	-9.24687e-164	5.73544e-163	7.10023e-164	-4.59364e-163	3.7784e-163	5.60724e-163	-3.28327e-163	-9.01261e-163	-8.71275e-163	-3.10946e-163	-4.91906e-164	0
-2.29981e-163	3.58957e-163	3.71307e-163	1.55676e-163	3.13242e-163	-2.14033e-163	3.22584e-163	-1.34188e-162	9.27077e-164	6.45827e-163	5.06039e-166	1.96204e-163	6.48165e-164	2.40474e-163	-1.525e-163	6.88944e-163	8.89761e-163	2.77065e-163	1.78493e-163	-9.24687e-164	5.73544e-163	7.10023e-164	-4.59364e-163	3.7784e-163	5.60724e-163	-3.28327e-163	-9.01261e-163	-8.71275e-163	-3.10946e-163	-4.91906e-164	0
-2.29981e-163	3.58957e-163	3.71307e-163	1.55676e-163	3.13242e-163	-2.14033e-163	3.22584e-163	-1.34188e-162	9.27077e-164	6.45827e-163	5.06039e-166	1.96204e-163	6.48165e-164	2.40474e-163	-1.525e-163	6.88944e-163	8.89761e-163	2.77065e-163	1.78493e-163	-9.24687e-164	5.73544e-163	7.10023e-164	-4.59364e-163	3.7784e-163	5.60724e-163	-3.28327e-163	-9.01261e-163	-8.71275e-163	-3.10946e-163	-4.91906e-164	0
-2.29981e-163	3.58957e-163	3.71307e-163	1.55676e-163	3.13242e-163	-2.14033e-163	3.22584e-163	-1.34188e-162	9.27077e-164	6.45827e-163	5.06039e-166	1.96204e-163	6.48165e-164	2.40474e-163	-1.525e-163	6.88944e-163	8.89761e-163	2.77065e-163	1.78493e-163	-9.24687e-164	5.73544e-163	7.10023e-164	-4.59364e-163	3.7784e-163	5.60724e-163	-3.28327e-163	-9.01261e-163	-8.71275e-163	-3.10946e-163	-4.91906e-164	0
-2.29981e-163	3.58957e-163	3.71307e-163	1.55676e-163	3.13242e-163	-2.14033e-163	3.22584e-163	-1.34188e-162	9.27077e-164	6.45827e-163	5.06039e-166	1.96204e-163	6.48165e-164	2.40474e-163	-1.525e-163	6.88944e-163	8.89761e-163	2.77065e-163	1.78493e-163	-9.24687e-164	5.73544e-163	7.10023e-164	-4.59364e-163	3.7784e-163	5.60724e-163	-3.28327e-163	-9.01261e-163	-8.71275e-163	-3.10946e-163	-4.91906e-164	0
-2.29981e-163	3.58957e-163	3.71307e-163	1.55676e-163	3.13242e-163	-2.14033e-163	3.22584e-163	-1.34188e-162	9.27077e-164	6.45827e-163	5.06039e-166	1.96204e-163	6.48165e-164	2.40474e-163	-1.525e-163	6.88944e-163	8.89761e-163	2.77065e-163	1.78493e-163	-9.24687e-164	5.73544e-163	7.10023e-164	-4.59364e-163	3.7784e-163	5.60724e-163	-3.28327e-163	-9.01261e-163	-8.71275e-163	-3.10946e-163	-4.91906e-164	0
-2.29981e-163	3.58957e-163	3.71307e-163	1.55676e-163	3.13242e-163	-2.14033e-163	3.22584e-163	-1.34188e-162	9.27077e-164	6.45827e-163	5.06039e-166	1.96204e-163	6.48165e-164	2.40474e-163	-1.525e-163	6.88944e-163	8.89761e-163	2.77065e-163	1.78493e-163	-9.24687e-164	5.73544e-163	7.10023e-164	-4.59364e-163	3.7784e-163	5.60724e-163	-3.28327e-163	-9.01261e-163	-8.71275e-163	-3.10946e-163	-4.91906e-164	0
-2.29981e-163	3.58957e-163	3.71307e-163	1.55676e-163	3.13242e-163	-2.14033e-163	3.22584e-163	-1.34188e-162	9.27077e-164	6.45827e-163	5.06039e-166	1.96204e-163	6.48165e-164	2.40474e-163	-1.525e-163	6.88944e-163	8.89761e-163	2.77065e-163	1.78493e-163	-9.24687e-164	5.73544e-163	7.10023e-164	-4.59364e-163	3.7784e-163	5.60724e-163	-3.28327e-163	-9.01261e-163	-8.71275e-163	-3.10946e-163	-4.91906e-164	0
-2.29981e-163	3.58957e-163	3.71307e-163	1.55676e-163	3.13242e-163	-2.14033e-163	3.22584e-163	-1.34188e-162	9.27077e-164	6.45827e-163	5.06039e-166	1.96204e-163	6.48165e-164	2.40474e-163	-1.525e-163	6.88944e-163	8.89761e-163	2.77065e-163	1.78493e-163	-9.24687e-164	5.73544e-163	7.10023e-164	-4.59364e-163	3.7784e-163	5.60724e-163	-3.28327e-163	-9.01261e-163	-8.71275e-163	-3.10946e-163	-4.91906e-164	0
-2.29981e-163	3.58957e-163	3.71307e-163	1.55676e-163	3.13242e-163	-2.14033e-163	3.22584e-163	-1.34188e-162	9.27077e-164	6.45827e-163	5.06039e-166	1.96204e-163	6.48165e-164	2.40474e-163	-1.525e-163	6.88944e-163	8.89761e-163	2.77065e-163	1.78493e-163	-9.24687e-164	5.73544e-163	7.10023e-164	-4.59364e-163	3.7784e-163	5.60724e-163	-3.28327e-163	-9.01261e-163	-8.71275e-163	-3.10946e-163	-4.91906e-164	0
-2.29981e-163	3.58957e-163	3.71307e-163	1.55676e-163	3.13242e-163	-2.14033e-163	3.22584e-163	-1.34188e-162	9.27077e-164	6.45827e-163	5.06039e-166	1.96204e-163	6.48165e-164	2.40474e-163	-1.525e-163	6.88944e-163	8.89761e-163	2.77065e-163	1.78493e-163	-9.24687e-164	5.73544e-163	7.10023e-164	-4.59364e-163	3.7784e-163	5.60724e-163	-3.28327e-163	-9.01261e-163	-8.71275e-163	-3.10946e-163	-4.91906e-164	0
-2.29981e-163	3.58957e-163	3.71307e-163	1.55676e-163	3.13242e-163	-2.14033e-163	3.22584e-163	-1.34188e-162	9.27077e-164	6.45827e-163	5.06039e-166	1.96204e-163	6.48165e-164	2.40474e-163	-1.525e-163	6.88944e-163	8.89761e-163	2.77065e-163	1.78493e-163	-9.24687e-164	5.73544e-163	7.10023e-164	-4.59364e-163	3.7784e-163	5.60724e-163	-3.28327e-163	-9.01261e-163	-8.71275e-163	-3.10946e-163	-4.91906e-164	0
-2.29981e-163	3.58957e-163	3.71307e-163	1.55676e-163	3.13242e-163	-2.14033e-163	3.22584e-163	-1.34188e-162	9.27077e-164	6.45827e-163	5.06039e-166	1.96204e-163	6.48165e-164	2.40474e-163	-1.525e-163	6.88944e-163	8.89761e-163	2.77065e-163	1.78493e-163	-9.24687e-164	5.73544e-163	7.10023e-164	-4.59364e-163	3.7784e-163	5.60724e-163	-3.28327e-163	-9.01261e-163	-8.71275e-163	-3.10946e-163	-4.91906e-164	0
-2.29981e-163	3.58957e-163	3.71307e-163	1.55676e-163	3.13242e-163	-2.14033e-163	3.22584e-163	-1.34188e-162	9.27077e-164	6.45827e-163	5.06039e-166	1.96204e-163	6.48165e-164	2.40474e-163	-1.525e-163	6.88944e-163	8.89761e-163	2.77065e-163	1.78493e-163	-9.24687e-164	5.73544e-163	7.10023e-164	-4.59364e-163	3.7784e-163	5.60724e-163	-3.28327e-163	-9.01261e-163	-8.71275e-163	-3.10946e-163	-4.91906e-164	0
-2.29981e-163	3.58957e-163	3.71307e-163	1.55676e-163	3.13242e-163	-2.14033e-163	3.22584e-163	-1.34188e-162	9.27077e-164	6.45827e-163	5.06039e-166	1.96204e-163	6.48165e-164	2.40474e-163	-1.525e-163	6.88944e-163	8.89761e-163	2.77065e-163	1.78493e-163	-9.24687e-164	5.73544e-163	7.10023e-164	-4.59364e-163	3.7784e-163	5.60724e-163	-3.28327e-163	-9.01261e-163	-8.71275e-163	-3.10946e-163	-4.91906e-164	0
-2.29981e-163	3.58957e-163	3.71307e-163	1.55676e-163	3.13242e-163	-2.14033e-163	3.22584e-163	-1.34188e-162	9.27077e-164	6.45827e-163	5.06039e-166	1.96204e-163	6.48165e-164	2.40474e-163	-1.525e-163	6.88944e-163	8.89761e-163	2.77065e-163	1.78493e-163	-9.24687e-164	5.73544e-163	7.10023e-164	-4.59364e-163	3.7784e-163	5.60724e-163	-3.28327e-163	-9.01261e-163	-8.71275e-163	-3.10946e-163	-4.91906e-164	0
-2.29981e-163	3.58957e-163	3.71307e-163	1.55676e-163	3.13242e-163	-2.14033e-163	3.22584e-163	-1.34188e-162	9.27077e-164	6.45827e-163	5.06039e-166	1.96204e-163	6.48165e-164	2.40474e-163	-1.525e-163	6.88944e-163	8.89761e-163	2.77065e-163	1.78493e-163	-9.24687e-164	5.73544e-163	7.10023e-164	-4.59364e-163	3.7784e-163	5.60724e-163	-3.28327e-163	-9.01261e-163	-8.71275e-163	-3.10946e-163	-4.91906e-164	0
-2.29981e-163	3.58957e-163	3.71307e-163	1.55676e-163	3.13242e-163	-2.14033e-163	3.22584e-163	-1.34188e-162	9.27077e-164	6.45827e-163	5.06039e-166	1.96204e-163	6.48165e-164	2.40474e-163	-1.525e-163	6.88944e-163	8.89761e-163	2.77065e-163	1.78493e-163	-9.24687e-164	5.73544e-163	7.10023e-164	-4.59364e-163	3.7784e-163	5.60724e-163	-3.28327e-163	-9.01261e-163	-8.71275e-163	-3.10946e-163	-4.91906e-164	0
-2.29981e-163	3.58957e-163	3.71307e-163	1.55676e-163	3.13242e-163	-2.14033e-163	3.22584e-163	-1.34188e-162	9.27077e-164	6.45827e-163	5.06039e-166	1.96204e-163	6.48165e-164	2.40474e-163	-1.525e-163	6.88944e-163	8.89761e-163	2.77065e-163	1.78493e-163	-9.24687e-164	5.73544e-163	7.10023e-164	-4.59364e-163	3.7784e-163	5.60724e-163	-3.28327e-163	-9.01261e-163	-8.71275e-163	-3.10946e-163	-4.91906e-164	0
-2.29981e-163	3.58957e-163	3.71307e-163	1.55676e-163	3.13242e-163	-2.14033e-163	3.22584e-163	-1.34188e-162	9.27077e-164	6.45827e-163	5.06039e-166	1.96204e-163	6.48165e-164	2.40474e-163	-1.525e-163	6.88944e-163	8.89761e-163	2.77065e-163	1.78493e-163	-9.24687e-164	5.73544e-163	7.10023e-164	-4.59364e-163	3.7784e-163	5.60724e-163	-3.28327e-163	-9.01261e-163	-8.71275e-163	-3.10946e-163	-4.91906e-164	0
-2.29981e-163	3.58957e-163	3.71307e-163	1.55676e-163	3.13242e-163	-2.14033e-163	3.22584e-163	-1.34188e-162	9.27077e-164	6.45827e-163	5.06039e-166	1.96204e-163	6.48165e-164	2.40474e-163	-1.525e-163	6.88944e-163	8.89761e-163	2.77065e-163	1.78493e-163	-9.24687e-164	5.73544e-163	7.10023e-164	-4.59364e-163	3.7784e-163	5.60724e-163	-3.28327e-163	-9.01261e-163	-8.71275e-163	-3.10946e-163	-4.91906e-164	0
-2.29981e-163	3.58957e-163	3.71307e-163	1.55676e-163	3.13242e-163	-2.14033e-163	3.22584e-163	-1.34188e-162	9.27077e-164	6.45827e-163	5.06039e-166	1.96204e-163	6.48165e-164	2.40474e-163	-1.525e-163	6.88944e-163	8.89761e-163	2.77065e-163	1.78493e-163	-9.24687e-164	5.73544e-163	7.10023e-164	-4.59364e-163	3.7784e-163	5.60724e-163	-3.28327e-163	-9.01261e-163	-8.71275e-163	-3.10946e-163	-4.91906e-164	0
-2.29981e-163	3.58957e-163	3.71307e-163	1.55676e-163	3.13242e-163	-2.14033e-163	3.22584e-163	-1.34188e-162	9.27077e-164	6.45827e-163	5.06039e-166	1.96204e-163	6.48165e-164	2.40474e-163	-1.525e-163	6.88944e-163	8.89761e-163	2.77065e-163	1.78493e-163	-9.24687e-164	5.73544e-163	7.10023e-164	-4.59364e-163	3.7784e-163	5.60724e-163	-3.28327e-163	-9.01261e-163	-8.71275e-163	-3.10946e-163	-4.91906e-164	0
-2.29981e-163	3.58957e-163	3.71307e-163	1.55676e-163	3.13242e-163	-2.14033e-163	3.22584e-163	-1.34188e-162	9.27077e-164	6.45827e-163	5.06039e-166	1.96204e-163	6.48165e-164	2.40474e-163	-1.525e-163	6.88944e-163	8.89761e-163	2.77065e-163	1.78493e-163	-9.24687e-164	5.73544e-163	7.10023e-164	-4.59364e-163	3.7784e-163	5.60724e-163	-3.28327e-163	-9.01261e-163	-8.71275e-163	-3.10946e-163	-4.91906e-164	0
-2.29981e-163	3.58957e-163	3.71307e-163	1.55676e-163	3.13242e-163	-2.14033e-163	3.22584e-163	-1.34188e-162	9.27077e-164	6.45827e-163	5.06039e-166	1.96204e-163	6.48165e-164	2.40474e-163	-1.525e-163	6.88944e-163	8.89761e-163	2.77065e-163	1.78493e-163	-9.24687e-164	5.73544e-163	7.10023e-164	-4.59364e-163	3.7784e-163	5.60724e-163	-3.28327e-163	-9.01261e-163	-8.71275e-163	-3.10946e-163	-4.91906e-164	0
-2.29981e-163	3.58957e-163	3.71307e-163	1.55676e-163	3.13242e-163	-2.14033e-163	3.22584e-163	-1.34188e-162	9.27077e-164	6.45827e-163	5.06039e-166	1.96204e-163	6.48165e-164	2.40474e-163	-1.525e-163	6.88944e-163	8.89761e-163	2.77065e-163	1.78493e-163	-9.24687e-164	5.73544e-163	7.10023e-164	-4.59364e-163	3.7784e-163	5.60724e-163	-3.28327e-163	-9.01261e-163	-8.71275e-163	-3.10946e-163	-4.91906e-164	0
-2.29981e-163	3.58957e-163	3.71307e-163	1.55676e-163	3.13242e-163	-2.14033e-163	3.22584e-163	-1.34188e-162	9.27077e-164	6.45827e-163	5.06039e-166	1.96204e-163	6.48165e-164	2.40474e-163	-1.525e-163	6.88944e-163	8.89761e-163	2.77065e-163	1.78493e-163	-9.24687e-164	5.73544e-163	7.10023e-164	-4.59364e-163	3.7784e-163	5.60724e-163	-3.28327e-163	-9.01261e-163	-8.71275e-163	-3.10946e-163	-4.91906e-164	0
-2.29981e-163	3.58957e-163	3.71307e-163	1.55676e-163	3.13242e-163	-2.14033e-163	3.22584e-163	-1.34188e-162	9.27077e-164	6.45827e-163	5.06039e-166	1.96204e-163	6.48165e-164	2.40474e-163	-1.525e-163	6.88944e-163	8.89761e-163	2.77065e-163	1.78493e-163	-9.24687e-164	5.73544e-163	7.10023e-164	-4.59364e-163	3.7784e-163	5.60724e-163	-3.28327e-163	-9.01261e-163	-8.71275e-163	-3.10946e-163	-4.91906e-164	0
-2.29981e-163	3.58957e-163	3.71307e-163	1.55676e-163	3.13242e-163	-2.14033e-163	3.22584e-163	-1.34188e-162	9.27077e-164	6.45827e-163	5.06039e-166	1.96204e-163	6.48165e-164	2.40474e-163	-1.525e-163	6.88944e-163	8.89761e-163	2.77065e-163	1.78493e-163	-9.24687e-164	5.73544e-163	7.10023e-164	-4.59364e-163	3.7784e-163	5.60724e-163	-3.28327e-163	-9.01261e-163	-8.71275e-163	-3.10946e-163	-4.91906e-164	0
-2.29981e-163	3.58957e-163	3.71307e-163	1.55676e-163	3.13242e-163	-2.14033e-163	3.22584e-163	-1.34188e-162	9.27077e-164	6.45827e-163	5.06039e-166	1.96204e-163	6.48165e-164	2.40474e-163	-1.525e-163	6.88944e-163	8.89761e-163	2.77065e-163	1.78493e-163	-9.24687e-164	5.73544e-163	7.10023e-164	-4.59364e-163	3.7784e-163	5.60724e-163	-3.28327e-163	-9.01261e-163	-8.71275e-163	-3.10946e-163	-4.91906e-164	0
-2.29981e-163	3.58957e-163	3.71307e-163	1.55676e-163	3.13242e-163	-2.14033e-163	3.22584e-163	-1.34188e-162	9.27077e-164	6.45827e-163	5.06039e-166	1.96204e-163	6.48165e-164	2.40474e-163	-1.525e-163	6.88944e-163	8.89761e-163	2.77065e-163	1.78493e-163	-9.24687e-164	5.73544e-163	7.10023e-164	-4.59364e-163	3.7784e-163	5.60724e-163	-3.28327e-163	-9.01261e-163	-8.71275e-163	-3.10946e-163	-4.91906e-164	0
-2.29981e-163	3.58957e-163	3.71307e-163	1.55676e-163	3.13242e-163	-2.14033e-163	3.22584e-163	-1.34188e-162	9.27077e-164	6.45827e-163	5.06039e-166	1.96204e-163	6.48165e-164	2.40474e-163	-1.525e-163	6.88944e-163	8.89761e-163	2.77065e-163	1.78493e-163	-9.24687e-164	5.73544e-163	7.10023e-164	-4.59364e-163	3.7784e-163	5.60724e-163	-3.28327e-163	-9.01261e-163	-8.71275e-163	-3.10946e-163	-4.91906e-164	0
-2.29981e-163	3.58957e-163	3.71307e-163	1.55676e-163	3.13242e-163	-2.14033e-163	3.22584e-163	-1.34188e-162	9.27077e-164	6.45827e-163	5.06039e-166	1.96204e-163	6.48165e-164	2.40474e-163	-1.525e-163	6.88944e-163	8.89761e-163	2.77065e-163	1.78493e-163	-9.24687e-164	5.73544e-163	7.10023e-164	-4.59364e-163	3.7784e-163	5.60724e-163	-3.28327e-163	-9.01261e-163	-8.71275e-163	-3.10946e-163	-4.91906e-164	0
-2.29981e-163	3.58957e-163	3.71307e-163	1.55676e-163	3.13242e-163	-2.14033e-163	3.22584e-163	-1.34188e-162	9.27077e-164	6.45827e-163	5.06039e-166	1.96204e-163	6.48165e-164	2.40474e-163	-1.525e-163	6.88944e-163	8.89761e-163	2.77065e-163	1.78493e-163	-9.24687e-164	5.73544e-163	7.10023e-164	-4.59364e-163	3.7784e-163	5.60724e-163	-3.28327e-163	-9.01261e-163	-8.71275e-163	-3.10946e-163	-4.91906e-164	0
-2.29981e-163	3.58957e-163	3.71307e-163	1.55676e-163	3.13242e-163	-2.14033e-163	3.22584e-163	-1.34188e-162	9.27077e-164	6.45827e-163	5.06039e-166	1.96204e-163	6.48165e-164	2.40474e-163	-1.525e-163	6.88944e-163	8.89761e-163	2.77065e-163	1.78493e-163	-9.24687e-164	5.73544e-163	7.10023e-164	-4.59364e-163	3.7784e-163	5.60724e-163	-3.28327e-163	-9.01261e-163	-8.71275e-163	-3.10946e-163	-4.91906e-164	0
-2.29981e-163	3.58957e-163	3.71307e-163	1.55676e-163	3.13242e-163	-2.14033e-163	3.22584e-163	-1.34188e-162	9.27077e-164	6.45827e-163	5.06039e-166	1.96204e-163	6.48165e-164	2.40474e-163	-1.525e-163	6.88944e-163	8.89761e-163	2.77065e-163	1.78493e-163	-9.24687e-164	5.73544e-163	7.10023e-164	-4.59364e-163	3.7784e-163	5.60724e-163	-3.28327e-163	-9.01261e-163	-8.71275e-163	-3.10946e-163	-4.91906e-164	0
-2.29981e-163	3.58957e-163	3.71307e-163	1.55676e-163	3.13242e-163	-2.14033e-163	3.22584e-163	-1.34188e-162	9.27077e-164	6.45827e-163	5.06039e-166	1.96204e-163	6.48165e-164	2.40474e-163	-1.525e-163	6.88944e-163	8.89761e-163	2.77065e-163	1.78493e-163	-9.24687e-164	5.73544e-163	7.10023e-164	-4.59364e-163	3.7784e-163	5.60724e-163	-3.28327e-163	-9.01261e-163	-8.71275e-163	-3.10946e-163	-4.91906e-164	0
-2.29981e-163	3.58957e-163	3.71307e-163	1.55676e-163	3.13242e-163	-2.14033e-163	3.22584e-163	-1.34188e-162	9.27077e-164	6.45827e-163	5.06039e-166	1.96204e-163	6.48165e-164	2.40474e-163	-1.525e-163	6.88944e-163	8.89761e-163	2.77065e-163	1.78493e-163	-9.24687e-164	5.73544e-163	7.10023e-164	-4.59364e-163	3.7784e-163	5.60724e-163	-3.28327e-163	-9.01261e-163	-8.71275e-163	-3.10946e-163	-4.91906e-164	0
-2.29981e-163	3.58957e-163	3.71307e-163	1.55676e-163	3.13242e-163	-2.14033e-163	3.22584e-163	-1.34188e-162	9.27077e-164	6.45827e-163	5.06039e-166	1.96204e-163	6.48165e-164	2.40474e-163	-1.525e-163	6.88944e-163	8.89761e-163	2.77065e-163	1.78493e-163	-9.24687e-164	5.73544e-163	7.10023e-164	-4.59364e-163	3.7784e-163	5.60724e-163	-3.28327e-163	-9.01261e-163	-8.71275e-163	-3.10946e-163	-4.91906e-164	0
-2.29981e-163	3.58957e-163	3.71307e-163	1.55676e-163	3.13242e-163	-2.14033e-163	3.22584e-163	-1.34188e-162	9.27077e-164	6.45827e-163	5.06039e-166	1.96204e-163	6.48165e-164	2.40474e-163	-1.525e-163	6.88944e-163	8.89761e-163	2.77065e-163	1.78493e-163	-9.24687e-164	5.73544e-163	7.10023e-164	-4.59364e-163	3.7784e-163	5.60724e-163	-3.28327e-163	-9.01261e-163	-8.71275e-163	-3.10946e-163	-4.91906e-164	0
-2.29981e-163	3.58957e-163	3.71307e-163	1.55676e-163	3.13242e-163	-2.14033e-163	3.22584e-163	-1.34188e-162	9.27077e-164	6.45827e-163	5.06039e-166	1.96204e-163	6.48165e-164	2.40474e-163	-1.525e-163	6.88944e-163	8.89761e-163	2.77065e-163	1.78493e-163	-9.24687e-164	5.73544e-163	7.10023e-164	-4.59364e-163	3.7784e-163	5.60724e-163	-3.28327e-163	-9.01261e-163	-8.71275e-163	-3.10946e-163	-4.91906e-164	0
-2.29981e-163	3.58957e-163	3.71307e-163	1.55676e-163	3.13242e-163	-2.14033e-163	3.22584e-163	-1.34188e-162	9.27077e-164	6.45827e-163	5.06039e-166	1.96204e-163	6.48165e-164	2.40474e-163	-1.525e-163	6.88944e-163	8.89761e-163	2.77065e-163	1.78493e-163	-9.24687e-164	5.73544e-163	7.10023e-164	-4.59364e-163	3.7784e-163	5.60724e-163	-3.28327e-163	-9.01261e-163	-8.71275e-163	-3.10946e-163	-4.91906e-164	0
-2.29981e-163	3.58957e-163	3.71307e-163	1.55676e-163	3.13242e-163	-2.14033e-163	3.22584e-163	-1.34188e-162	9.27077e-164	6.45827e-163	5.06039e-166	1.96204e-163	6.48165e-164	2.40474e-163	-1.525e-163	6.88944e-163	8.89761e-163	2.77065e-163	1.78493e-163	-9.24687e-164	5.73544e-163	7.10023e-164	-4.59364e-163	3.7784e-163	5.60724e-163	-3.28327e-163	-9.01261e-163	-8.71275e-163	-3.10946e-163	-4.91906e-164	0
-2.29981e-163	3.58957e-163	3.71307e-163	1.55676e-163	3.13242e-163	-2.14033e-163	3.22584e-163	-1.34188e-162	9.27077e-164	6.45827e-163	5.06039e-166	1.96204e-163	6.48165e-164	2.40474e-163	-1.525e-163	6.88944e-163	8.89761e-163	2.77065e-163	1.78493e-163	-9.24687e-164	5.73544e-163	7.10023e-164	-4.59364e-163	3.7784e-163	5.60724e-163	-3.28327e-163	-9.01261e-163	-8.71275e-163	-3.10946e-163	-4.91906e-164	0
-2.29981e-163	3.58957e-163	3.71307e-163	1.55676e-163	3.13242e-163	-2.14033e-163	3.22584e-163	-1.34188e-162	9.27077e-164	6.45827e-163	5.06039e-166	1.96204e-163	6.48165e-164	2.40474e-163	-1.525e-163	6.88944e-163	8.89761e-163	2.77065e-163	1.78493e-163	-9.24687e-164	5.73544e-163	7.10023e-164	-4.59364e-163	3.7784e-163	5.60724e-163	-3.28327e-163	-9.01261e-163	-8.71275e-163	-3.10946e-163	-4.91906e-164	0
-2.29981e-163	3.58957e-163	3.71307e-163	1.55676e-163	3.13242e-163	-2.14033e-163	3.22584e-163	-1.34188e-162	9.27077e-164	6.45827e-163	5.06039e-166	1.96204e-163	6.48165e-164	2.40474e-163	-1.525e-163	6.88944e-163	8.89761e-163	2.77065e-163	1.78493e-163	-9.24687e-164	5.73544e-163	7.10023e-164	-4.59364e-163	3.7784e-163	5.60724e-163	-3.28327e-163	-9.01261e-163	-8.71275e-163	-3.10946e-163	-4.91906e-164	0
-2.29981e-163	3.58957e-163	3.71307e-163	1.55676e-163	3.13242e-163	-2.14033e-163	3.22584e-163	-1.34188e-162	9.27077e-164	6.45827e-163	5.06039e-166	1.96204e-163	6.48165e-164	2.40474e-163	-1.525e-163	6.88944e-163	8.89761e-163	2.77065e-163	1.78493e-163	-9.24687e-164	5.73544e-163	7.10023e-164	-4.59364e-163	3.7784e-163	5.60724e-163	-3.28327e-163	-9.01261e-163	-8.71275e-163	-3.10946e-163	-4.91906e-164	0
-2.29981e-163	3.58957e-163	3.71307e-163	1.55676e-163	3.13242e-163	-2.14033e-163	3.22584e-163	-1.34188e-162	9.27077e-164	6.45827e-163	5.06039e-166	1.96204e-163	6.48165e-164	2.40474e-163	-1.525e-163	6.88944e-163	8.89761e-163	2.77065e-163	1.78493e-163	-9.24687e-164	5.73544e-163	7.10023e-164	-4.59364e-163	3.7784e-163	5.60724e-163	-3.28327e-163	-9.01261e-163	-8.71275e-163	-3.10946e-163	-4.91906e-164	0
-2.29981e-163	3.58957e-163	3.71307e-163	1.55676e-163	3.13242e-163	-2.14033e-163	3.22584e-163	-1.34188e-162	9.27077e-164	6.45827e-163	5.06039e-166	1.96204e-163	6.48165e-164	2.40474e-163	-1.525e-163	6.88944e-163	8.89761e-163	2.77065e-163	1.78493e-163	-9.24687e-164	5.73544e-163	7.10023e-164	-4.59364e-163	3.7784e-163	5.60724e-163	-3.28327e-163	-9.01261e-163	-8.71275e-163	-3.10946e-163	-4.91906e-164	0
-2.29981e-163	3.58957e-163	3.71307e-163	1.55676e-163	3.13242e-163	-2.14033e-163	3.22584e-163	-1.34188e-162	9.27077e-164	6.45827e-163	5.06039e-166	1.96204e-163	6.48165e-164	2.40474e-163	-1.525e-163	6.88944e-163	8.89761e-163	2.77065e-163	1.78493e-163	-9.24687e-164	5.73544e-163	7.10023e-164	-4.59364e-163	3.7784e-163	5.60724e-163	-3.28327e-163	-9.01261e-163	-8.71275e-163	-3.10946e-163	-4.91906e-164	0
-2.29981e-163	3.58957e-163	3.71307e-163	1.55676e-163	3.13242e-163	-2.14033e-163	3.22584e-163	-1.34188e-162	9.27077e-164	6.45827e-163	5.06039e-166	1.96204e-163	6.48165e-164	2.40474e-163	-1.525e-163	6.88944e-163	8.89761e-163	2.77065e-163	1.78493e-163	-9.24687e-164	5.73544e-163	7.10023e-164	-4.59364e-163	3.7784e-163	5.60724e-163	-3.28327e-163	-9.01261e-163	-8.71275e-163	-3.10946e-163	-4.91906e-164	0
-2.29981e-163	3.58957e-163	3.71307e-163	1.55676e-163	3.13242e-163	-2.14033e-163	3.22584e-163	-1.34188e-162	9.27077e-164	6.45827e-163	5.06039e-166	1.96204e-163	6.48165e-164	2.40474e-163	-1.525e-163	6.88944e-163	8.89761e-163	2.77065e-163	1.78493e-163	-9.24687e-164	5.73544e-163	7.10023e-164	-4.59364e-163	3.7784e-163	5.60724e-163	-3.28327e-163	-9.01261e-163	-8.71275e-163	-3.10946e-163	-4.91906e-164	0
-2.29981e-163	3.58957e-163	3.71307e-163	1.55676e-163	3.13242e-163	-2.14033e-163	3.22584e-163	-1.34188e-162	9.27077e-164	6.45827e-163	5.06039e-166	1.96204e-163	6.48165e-164	2.40474e-163	-1.525e-163	6.88944e-163	8.89761e-163	2.77065e-163	1.78493e-163	-9.24687e-164	5.73544e-163	7.10023e-164	-4.59364e-163	3.7784e-163	5.60724e-163	-3.28327e-163	-9.01261e-163	-8.71275e-163	-3.10946e-163	-4.91906e-164	0
-2.29981e-163	3.58957e-163	3.71307e-163	1.55676e-163	3.13242e-163	-2.14033e-163	3.22584e-163	-1.34188e-162	9.27077e-164	6.45827e-163	5.06039e-166	1.96204e-163	6.48165e-164	2.40474e-163	-1.525e-163	6.88944e-163	8.89761e-163	2.77065e-163	1.78493e-163	-9.24687e-164	5.73544e-163	7.10023e-164	-4.59364e-163	3.7784e-163	5.60724e-163	-3.28327e-163	-9.01261e-163	-8.71275e-163	-3.10946e-163	-4.91906e-164	0
-2.29981e-163	3.58957e-163	3.71307e-163	1.55676e-163	3.13242e-163	-2.14033e-163	3.22584e-163	-1.34188e-162	9.27077e-164	6.45827e-163	5.06039e-166	1.96204e-163	6.48165e-164	2.40474e-163	-1.525e-163	6.88944e-163	8.89761e-163	2.77065e-163	1.78493e-163	-9.24687e-164	5.73544e-163	7.10023e-164	-4.59364e-163	3.7784e-163	5.60724e-163	-3.28327e-163	-9.01261e-163	-8.71275e-163	-3.10946e-163	-4.91906e-164	0
-2.29981e-163	3.58957e-163	3.71307e-163	1.55676e-163	3.13242e-163	-2.14033e-163	3.22584e-163	-1.34188e-162	9.27077e-164	6.45827e-163	5.06039e-166	1.96204e-163	6.48165e-164	2.40474e-163	-1.525e-163	6.88944e-163	8.89761e-163	2.77065e-163	1.78493e-163	-9.24687e-164	5.73544e-163	7.10023e-164	-4.59364e-163	3.7784e-163	5.60724e-163	-3.28327e-163	-9.01261e-163	-8.71275e-163	-3.10946e-163	-4.91906e-164	0
-2.29981e-163	3.58957e-163	3.71307e-163	1.55676e-163	3.13242e-163	-2.14033e-163	3.22584e-163	-1.34188e-162	9.27077e-164	6.45827e-163	5.06039e-166	1.96204e-163	6.48165e-164	2.40474e-163	-1.525e-163	6.88944e-163	8.89761e-163	2.77065e-163	1.78493e-163	-9.24687e-164	5.73544e-163	7.10023e-164	-4.59364e-163	3.7784e-163	5.60724e-163	-3.28327e-163	-9.01261e-163	-8.71275e-163	-3.10946e-163	-4.91906e-164	0
-2.29981e-163	3.58957e-163	3.71307e-163	1.55676e-163	3.13242e-163	-2.14033e-163	3.22584e-163	-1.34188e-162	9.27077e-164	6.45827e-163	5.06039e-166	1.96204e-163	6.48165e-164	2.40474e-163	-1.525e-163	6.88944e-163	8.89761e-163	2.77065e-163	1.78493e-163	-9.24687e-164	5.73544e-163	7.10023e-164	-4.59364e-163	3.7784e-163	5.60724e-163	-3.28327e-163	-9.01261e-163	-8.71275e-163	-3.10946e-163	-4.91906e-164	0
-2.29981e-163	3.58957e-163	3.71307e-163	1.55676e-163	3.13242e-163	-2.14033e-163	3.22584e-163	-1.34188e-162	9.27077e-164	6.45827e-163	5.06039e-166	1.96204e-163	6.48165e-164	2.40474e-163	-1.525e-163	6.88944e-163	8.89761e-163	2.77065e-163	1.78493e-163	-9.24687e-164	5.73544e-163	7.10023e-164	-4.59364e-163	3.7784e-163	5.60724e-163	-3.28327e-163	-9.01261e-163	-8.71275e-163	-3.10946e-163	-4.91906e-164	0
-2.29981e-163	3.58957e-163	3.71307e-163	1.55676e-163	3.13242e-163	-2.14033e-163	3.22584e-163	-1.34188e-162	9.27077e-164	6.45827e-163	5.06039e-166	1.96204e-163	6.48165e-164	2.40474e-163	-1.525e-163	6.88944e-163	8.89761e-163	2.77065e-163	1.78493e-163	-9.24687e-164	5.73544e-163	7.10023e-164	-4.59364e-163	3.7784e-163	5.60724e-163	-3.28327e-163	-9.01261e-163	-8.71275e-163	-3.10946e-163	-4.91906e-164	0
-2.29981e-163	3.58957e-163	3.71307e-163	1.55676e-163	3.13242e-163	-2.14033e-163	3.22584e-163	-1.34188e-162	9.27077e-164	6.45827e-163	5.06039e-166	1.96204e-163	6.48165e-164	2.40474e-163	-1.525e-163	6.88944e-163	8.89761e-163	2.77065e-163	1.78493e-163	-9.24687e-164	5.73544e-163	7.10023e-164	-4.59364e-163	3.7784e-163	5.60724e-163	-3.28327e-163	-9.01261e-163	-8.71275e-163	-3.10946e-163	-4.91906e-164	0
-2.29981e-163	3.58957e-163	3.71307e-163	1.55676e-163	3.13242e-163	-2.14033e-163	3.22584e-163	-1.34188e-162	9.27077e-164	6.45827e-163	5.06039e-166	1.96204e-163	6.48165e-164	2.40474e-163	-1.525e-163	6.88944e-163	8.89761e-163	2.77065e-163	1.78493e-163	-9.24687e-164	5.73544e-163	7.10023e-164	-4.59364e-163	3.7784e-163	5.60724e-163	-3.28327e-163	-9.01261e-163	-8.71275e-163	-3.10946e-163	-4.91906e-164	0
-2.29981e-163	3.58957e-163	3.71307e-163	1.55676e-163	3.13242e-163	-2.14033e-163	3.22584e-163	-1.34188e-162	9.27077e-164	6.45827e-163	5.06039e-166	1.96204e-163	6.48165e-164	2.40474e-163	-1.525e-163	6.88944e-163	8.89761e-163	2.77065e-163	1.78493e-163	-9.24687e-164	5.73544e-163	7.10023e-164	-4.59364e-163	3.7784e-163	5.60724e-163	-3.28327e-163	-9.01261e-163	-8.71275e-163	-3.10946e-163	-4.91906e-164	0
-2.29981e-163	3.58957e-163	3.71307e-163	1.55676e-163	3.13242e-163	-2.14033e-163	3.22584e-163	-1.34188e-162	9.27077e-164	6.45827e-163	5.06039e-166	1.96204e-163	6.48165e-164	2.40474e-163	-1.525e-163	6.88944e-163	8.89761e-163	2.77065e-163	1.78493e-163	-9.24687e-164	5.73544e-163	7.10023e-164	-4.59364e-163	3.7784e-163	5.60724e-163	-3.28327e-163	-9.01261e-163	-8.71275e-163	-3.10946e-163	-4.91906e-164	0
-2.29981e-163	3.58957e-163	3.71307e-163	1.55676e-163	3.13242e-163	-2.14033e-163	3.22584e-163	-1.34188e-162	9.27077e-164	6.45827e-163	5.06039e-166	1.96204e-163	6.48165e-164	2.40474e-163	-1.525e-163	6.88944e-163	8.89761e-163	2.77065e-163	1.78493e-163	-9.24687e-164	5.73544e-163	7.10023e-164	-4.59364e-163	3.7784e-163	5.60724e-163	-3.28327e-163	-9.01261e-163	-8.71275e-163	-3.10946e-163	-4.91906e-164	0
-2.29981e-163	3.58957e-163	3.71307e-163	1.55676e-163	3.13242e-163	-2.14033e-163	3.22584e-163	-1.34188e-162	9.27077e-164	6.45827e-163	5.06039e-166	1.96204e-163	6.48165e-164	2.40474e-163	-1.525e-163	6.88944e-163	8.89761e-163	2.77065e-163	1.78493e-163	-9.24687e-164	5.73544e-163	7.10023e-164	-4.59364e-163	3.7784e-163	5.60724e-163	-3.28327e-163	-9.01261e-163	-8.71275e-163	-3.10946e-163	-4.91906e-164	0
-2.29981e-163	3.58957e-163	3.71307e-163	1.55676e-163	3.13242e-163	-2.14033e-163	3.22584e-163	-1.34188e-162	9.27077e-164	6.45827e-163	5.06039e-166	1.96204e-163	6.48165e-164	2.40474e-163	-1.525e-163	6.88944e-163	8.89761e-163	2.77065e-163	1.78493e-163	-9.24687e-164	5.73544e-163	7.10023e-164	-4.59364e-163	3.7784e-163	5.60724e-163	-3.28327e-163	-9.01261e-163	-8.71275e-163	-3.10946e-163	-4.91906e-164	0
-2.29981e-163	3.58957e-163	3.71307e-163	1.55676e-163	3.13242e-163	-2.14033e-163	3.22584e-163	-1.34188e-162	9.27077e-164	6.45827e-163	5.06039e-166	1.96204e-163	6.48165e-164	2.40474e-163	-1.525e-163	6.88944e-163	8.89761e-163	2.77065e-163	1.78493e-163	-9.24687e-164	5.73544e-163	7.10023e-164	-4.59364e-163	3.7784e-163	5.60724e-163	-3.28327e-163	-9.01261e-163	-8.71275e-163	-3.10946e-163	-4.91906e-164	0
-2.29981e-163	3.58957e-163	3.71307e-163	1.55676e-163	3.13242e-163	-2.14033e-163	3.22584e-163	-1.34188e-162	9.27077e-164	6.45827e-163	5.06039e-166	1.96204e-163	6.48165e-164	2.40474e-163	-1.525e-163	6.88944e-163	8.89761e-163	2.77065e-163	1.78493e-163	-9.24687e-164	5.73544e-163	7.10023e-164	-4.59364e-163	3.7784e-163	5.60724e-163	-3.28327e-163	-9.01261e-163	-8.71275e-163	-3.10946e-163	-4.91906e-164	0
-2.29981e-163	3.58957e-163	3.71307e-163	1.55676e-163	3.13242e-163	-2.14033e-163	3.22584e-163	-1.34188e-162	9.27077e-164	6.45827e-163	5.06039e-166	1.96204e-163	6.48165e-164	2.40474e-163	-1.525e-163	6.88944e-163	8.89761e-163	2.77065e-163	1.78493e-163	-9.24687e-164	5.73544e-163	7.10023e-164	-4.59364e-163	3.7784e-163	5.60724e-163	-3.28327e-163	-9.01261e-163	-8.71275e-163	-3.10946e-163	-4.91906e-164	0
-2.29981e-163	3.58957e-163	3.71307e-163	1.55676e-163	3.13242e-163	-2.14033e-163	3.22584e-163	-1.34188e-162	9.27077e-164	6.45827e-163	5.06039e-166	1.96204e-163	6.48165e-164	2.40474e-163	-1.525e-163	6.88944e-163	8.89761e-163	2.77065e-163	1.78493e-163	-9.24687e-164	5.73544e-163	7.10023e-164	-4.59364e-163	3.7784e-163	5.60724e-163	-3.28327e-163	-9.01261e-163	-8.71275e-163	-3.10946e-163	-4.91906e-164	0
-2.29981e-163	3.58957e-163	3.71307e-163	1.55676e-163	3.13242e-163	-2.14033e-163	3.22584e-163	-1.34188e-162	9.27077e-164	6.45827e-163	5.06039e-166	1.96204e-163	6.48165e-164	2.40474e-163	-1.525e-163	6.88944e-163	8.89761e-163	2.77065e-163	1.78493e-163	-9.24687e-164	5.73544e-163	7.10023e-164	-4.59364e-163	3.7784e-163	5.60724e-163	-3.28327e-163	-9.01261e-163	-8.71275e-163	-3.10946e-163	-4.91906e-164	0
-2.29981e-163	3.58957e-163	3.71307e-163	1.55676e-163	3.13242e-163	-2.14033e-163	3.22584e-163	-1.34188e-162	9.27077e-164	6.45827e-163	5.06039e-166	1.96204e-163	6.48165e-164	2.40474e-163	-1.525e-163	6.88944e-163	8.89761e-163	2.77065e-163	1.78493e-163	-9.24687e-164	5.73544e-163	7.10023e-164	-4.59364e-163	3.7784e-163	5.60724e-163	-3.28327e-163	-9.01261e-163	-8.71275e-163	-3.10946e-163	-4.91906e-164	0
-2.29981e-163	3.58957e-163	3.71307e-163	1.55676e-163	3.13242e-163	-2.14033e-163	3.22584e-163	-1.34188e-162	9.27077e-164	6.45827e-163	5.06039e-166	1.96204e-163	6.48165e-164	2.40474e-163	-1.525e-163	6.88944e-163	8.89761e-163	2.77065e-163	1.78493e-163	-9.24687e-164	5.73544e-163	7.10023e-164	-4.59364e-163	3.7784e-163	5.60724e-163	-3.28327e-163	-9.01261e-163	-8.71275e-163	-3.10946e-163	-4.91906e-164	0
-2.29981e-163	3.58957e-163	3.71307e-163	1.55676e-163	3.13242e-163	-2.14033e-163	3.22584e-163	-1.34188e-162	9.27077e-164	6.45827e-163	5.06039e-166	1.96204e-163	6.48165e-164	2.40474e-163	-1.525e-163	6.88944e-163	8.89761e-163	2.77065e-163	1.78493e-163	-9.24687e-164	5.73544e-163	7.10023e-164	-4.59364e-163	3.7784e-163	5.60724e-163	-3.28327e-163	-9.01261e-163	-8.71275e-163	-3.10946e-163	-4.91906e-164	0
-2.29981e-163	3.58957e-163	3.71307e-163	1.55676e-163	3.13242e-163	-2.14033e-163	3.22584e-163	-1.34188e-162	9.27077e-164	6.45827e-163	5.06039e-166	1.96204e-163	6.48165e-164	2.40474e-163	-1.525e-163	6.88944e-163	8.89761e-163	2.77065e-163	1.78493e-163	-9.24687e-164	5.73544e-163	7.10023e-164	-4.59364e-163	3.7784e-163	5.60724e-163	-3.28327e-163	-9.01261e-163	-8.71275e-163	-3.10946e-163	-4.91906e-164	0
-2.29981e-163	3.58957e-163	3.71307e-163	1.55676e-163	3.13242e-163	-2.14033e-163	3.22584e-163	-1.34188e-162	9.27077e-164	6.45827e-163	5.06039e-166	1.96204e-163	6.48165e-164	2.40474e-163	-1.525e-163	6.88944e-163	8.89761e-163	2.77065e-163	1.78493e-163	-9.24687e-164	5.73544e-163	7.10023e-164	-4.59364e-163	3.7784e-163	5.60724e-163	-3.28327e-163	-9.01261e-163	-8.71275e-163	-3.10946e-163	-4.91906e-164	0
-2.29981e-163	3.58957e-163	3.71307e-163	1.55676e-163	3.13242e-163	-2.14033e-163	3.22584e-163	-1.34188e-162	9.27077e-164	6.45827e-163	5.06039e-166	1.96204e-163	6.48165e-164	2.40474e-163	-1.525e-163	6.88944e-163	8.89761e-163	2.77065e-163	1.78493e-163	-9.24687e-164	5.73544e-163	7.10023e-164	-4.59364e-163	3.7784e-163	5.60724e-163	-3.28327e-163	-9.01261e-163	-8.71275e-163	-3.10946e-163	-4.91906e-164	0
-2.29981e-163	3.58957e-163	3.71307e-163	1.55676e-163	3.13242e-163	-2.14033e-163	3.22584e-163	-1.34188e-162	9.27077e-164	6.45827e-163	5.06039e-166	1.96204e-163	6.48165e-164	2.40474e-163	-1.525e-163	6.88944e-163	8.89761e-163	2.77065e-163	1.78493e-163	-9.24687e-164	5.73544e-163	7.10023e-164	-4.59364e-163	3.7784e-163	5.60724e-163	-3.28327e-163	-9.01261e-163	-8.71275e-163	-3.10946e-163	-4.91906e-164	0
-2.29981e-163	3.58957e-163	3.71307e-163	1.55676e-163	3.13242e-163	-2.14033e-163	3.22584e-163	-1.34188e-162	9.27077e-164	6.45827e-163	5.06039e-166	1.96204e-163	6.48165e-164	2.40474e-163	-1.525e-163	6.88944e-163	8.89761e-163	2.77065e-163	1.78493e-163	-9.24687e-164	5.73544e-163	7.10023e-164	-4.59364e-163	3.7784e-163	5.60724e-163	-3.28327e-163	-9.01261e-163	-8.71275e-163	-3.10946e-163	-4.91906e-164	0
-2.29981e-163	3.58957e-163	3.71307e-163	1.55676e-163	3.13242e-163	-2.14033e-163	3.22584e-163	-1.34188e-162	9.27077e-164	6.45827e-163	5.06039e-166	1.96204e-163	6.48165e-164	2.40474e-163	-1.525e-163	6.88944e-163	8.89761e-163	2.77065e-163	1.78493e-163	-9.24687e-164	5.73544e-163	7.10023e-164	-4.59364e-163	3.7784e-163	5.60724e-163	-3.28327e-163	-9.01261e-163	-8.71275e-163	-3.10946e-163	-4.91906e-164	0
-2.29981e-163	3.58957e-163	3.71307e-163	1.55676e-163	3.13242e-163	-2.14033e-163	3.22584e-163	-1.34188e-162	9.27077e-164	6.45827e-163	5.06039e-166	1.96204e-163	6.48165e-164	2.40474e-163	-1.525e-163	6.88944e-163	8.89761e-163	2.77065e-163	1.78493e-163	-9.24687e-164	5.73544e-163	7.10023e-164	-4.59364e-163	3.7784e-163	5.60724e-163	-3.28327e-163	-9.01261e-163	-8.71275e-163	-3.10946e-163	-4.91906e-164	0
-2.29981e-163	3.58957e-163	3.71307e-163	1.55676e-163	3.13242e-163	-2.14033e-163	3.22584e-163	-1.34188e-162	9.27077e-164	6.45827e-163	5.06039e-166	1.96204e-163	6.48165e-164	2.40474e-163	-1.525e-163	6.88944e-163	8.89761e-163	2.77065e-163	1.78493e-163	-9.24687e-164	5.73544e-163	7.10023e-164	-4.59364e-163	3.7784e-163	5.60724e-163	-3.28327e-163	-9.01261e-163	-8.71275e-163	-3.10946e-163	-4.91906e-164	0
-2.29981e-163	3.58957e-163	3.71307e-163	1.55676e-163	3.13242e-163	-2.14033e-163	3.22584e-163	-1.34188e-162	9.27077e-164	6.45827e-163	5.06039e-166	1.96204e-163	6.48165e-164	2.40474e-163	-1.525e-163	6.88944e-163	8.89761e-163	2.77065e-163	1.78493e-163	-9.24687e-164	5.73544e-163	7.10023e-164	-4.59364e-163	3.7784e-163	5.60724e-163	-3.28327e-163	-9.01261e-163	-8.71275e-163	-3.10946e-163	-4.91906e-164	0
-2.29981e-163	3.58957e-163	3.71307e-163	1.55676e-163	3.13242e-163	-2.14033e-163	3.22584e-163	-1.34188e-162	9.27077e-164	6.45827e-163	5.06039e-166	1.96204e-163	6.48165e-164	2.40474e-163	-1.525e-163	6.88944e-163	8.89761e-163	2.77065e-163	1.78493e-163	-9.24687e-164	5.73544e-163	7.10023e-164	-4.59364e-163	3.7784e-163	5.60724e-163	-3.28327e-163	-9.01261e-163	-8.71275e-163	-3.10946e-163	-4.91906e-164	0
-2.29981e-163	3.58957e-163	3.71307e-163	1.55676e-163	3.13242e-163	-2.14033e-163	3.22584e-163	-1.34188e-162	9.27077e-164	6.45827e-163	5.06039e-166	1.96204e-163	6.48165e-164	2.40474e-163	-1.525e-163	6.88944e-163	8.89761e-163	2.77065e-163	1.78493e-163	-9.24687e-164	5.73544e-163	7.10023e-164	-4.59364e-163	3.7784e-163	5.60724e-163	-3.28327e-163	-9.01261e-163	-8.71275e-163	-3.10946e-163	-4.91906e-164	0
-2.29981e-163	3.58957e-163	3.71307e-163	1.55676e-163	3.13242e-163	-2.14033e-163	3.22584e-163	-1.34188e-162	9.27077e-164	6.45827e-163	5.06039e-166	1.96204e-163	6.48165e-164	2.40474e-163	-1.525e-163	6.88944e-163	8.89761e-163	2.77065e-163	1.78493e-163	-9.24687e-164	5.73544e-163	7.10023e-164	-4.59364e-163	3.7784e-163	5.60724e-163	-3.28327e-163	-9.01261e-163	-8.71275e-163	-3.10946e-163	-4.91906e-164	0
-2.29981e-163	3.58957e-163	3.71307e-163	1.55676e-163	3.13242e-163	-2.14033e-163	3.22584e-163	-1.34188e-162	9.27077e-164	6.45827e-163	5.06039e-166	1.96204e-163	6.48165e-164	2.40474e-163	-1.525e-163	6.88944e-163	8.89761e-163	2.77065e-163	1.78493e-163	-9.24687e-164	5.73544e-163	7.10023e-164	-4.59364e-163	3.7784e-163	5.60724e-163	-3.28327e-163	-9.01261e-163	-8.71275e-163	-3.10946e-163	-4.91906e-164	0
-2.29981e-163	3.58957e-163	3.71307e-163	1.55676e-163	3.13242e-163	-2.14033e-163	3.22584e-163	-1.34188e-162	9.27077e-164	6.45827e-163	5.06039e-166	1.96204e-163	6.48165e-164	2.40474e-163	-1.525e-163	6.88944e-163	8.89761e-163	2.77065e-163	1.78493e-163	-9.24687e-164	5.73544e-163	7.10023e-164	-4.59364e-163	3.7784e-163	5.60724e-163	-3.28327e-163	-9.01261e-163	-8.71275e-163	-3.10946e-163	-4.91906e-164	0
-2.29981e-163	3.58957e-163	3.71307e-163	1.55676e-163	3.13242e-163	-2.14033e-163	3.22584e-163	-1.34188e-162	9.27077e-164	6.45827e-163	5.06039e-166	1.96204e-163	6.48165e-164	2.40474e-163	-1.525e-163	6.88944e-163	8.89761e-163	2.77065e-163	1.78493e-163	-9.24687e-164	5.73544e-163	7.10023e-164	-4.59364e-163	3.7784e-163	5.60724e-163	-3.28327e-163	-9.01261e-163	-8.71275e-163	-3.10946e-163	-4.91906e-164	0
-2.29981e-163	3.58957e-163	3.71307e-163	1.55676e-163	3.13242e-163	-2.14033e-163	3.22584e-163	-1.34188e-162	9.27077e-164	6.45827e-163	5.06039e-166	1.96204e-163	6.48165e-164	2.40474e-163	-1.525e-163	6.88944e-163	8.89761e-163	2.77065e-163	1.78493e-163	-9.24687e-164	5.73544e-163	7.10023e-164	-4.59364e-163	3.7784e-163	5.60724e-163	-3.28327e-163	-9.01261e-163	-8.71275e-163	-3.10946e-163	-4.91906e-164	0
-2.29981e-163	3.58957e-163	3.71307e-163	1.55676e-163	3.13242e-163	-2.14033e-163	3.22584e-163	-1.34188e-162	9.27077e-164	6.45827e-163	5.06039e-166	1.96204e-163	6.48165e-164	2.40474e-163	-1.525e-163	6.88944e-163	8.89761e-163	2.77065e-163	1.78493e-163	-9.24687e-164	5.73544e-163	7.10023e-164	-4.59364e-163	3.7784e-163	5.60724e-163	-3.28327e-163	-9.01261e-163	-8.71275e-163	-3.10946e-163	-4.91906e-164	0
-2.29981e-163	3.58957e-163	3.71307e-163	1.55676e-163	3.13242e-163	-2.14033e-163	3.22584e-163	-1.34188e-162	9.27077e-164	6.45827e-163	5.06039e-166	1.96204e-163	6.48165e-164	2.40474e-163	-1.525e-163	6.88944e-163	8.89761e-163	2.77065e-163	1.78493e-163	-9.24687e-164	5.73544e-163	7.10023e-164	-4.59364e-163	3.7784e-163	5.60724e-163	-3.28327e-163	-9.01261e-163	-8.71275e-163	-3.10946e-163	-4.91906e-164	0
-2.29981e-163	3.58957e-163	3.71307e-163	1.55676e-163	3.13242e-163	-2.14033e-163	3.22584e-163	-1.34188e-162	9.27077e-164	6.45827e-163	5.06039e-166	1.96204e-163	6.48165e-164	2.40474e-163	-1.525e-163	6.88944e-163	8.89761e-163	2.77065e-163	1.78493e-163	-9.24687e-164	5.73544e-163	7.10023e-164	-4.59364e-163	3.7784e-163	5.60724e-163	-3.28327e-163	-9.01261e-163	-8.71275e-163	-3.10946e-163	-4.91906e-164	0
-2.29981e-163	3.58957e-163	3.71307e-163	1.55676e-163	3.13242e-163	-2.14033e-163	3.22584e-163	-1.34188e-162	9.27077e-164	6.45827e-163	5.06039e-166	1.96204e-163	6.48165e-164	2.40474e-163	-1.525e-163	6.88944e-163	8.89761e-163	2.77065e-163	1.78493e-163	-9.24687e-164	5.73544e-163	7.10023e-164	-4.59364e-163	3.7784e-163	5.60724e-163	-3.28327e-163	-9.01261e-163	-8.71275e-163	-3.10946e-163	-4.91906e-164	0
-2.29981e-163	3.58957e-163	3.71307e-163	1.55676e-163	3.13242e-163	-2.14033e-163	3.22584e-163	-1.34188e-162	9.27077e-164	6.45827e-163	5.06039e-166	1.96204e-163	6.48165e-164	2.40474e-163	-1.525e-163	6.88944e-163	8.89761e-163	2.77065e-163	1.78493e-163	-9.24687e-164	5.73544e-163	7.10023e-164	-4.59364e-163	3.7784e-163	5.60724e-163	-3.28327e-163	-9.01261e-163	-8.71275e-163	-3.10946e-163	-4.91906e-164	0
-2.29981e-163	3.58957e-163	3.71307e-163	1.55676e-163	3.13242e-163	-2.14033e-163	3.22584e-163	-1.34188e-162	9.27077e-164	6.45827e-163	5.06039e-166	1.96204e-163	6.48165e-164	2.40474e-163	-1.525e-163	6.88944e-163	8.89761e-163	2.77065e-163	1.78493e-163	-9.24687e-164	5.73544e-163	7.10023e-164	-4.59364e-163	3.7784e-163	5.60724e-163	-3.28327e-163	-9.01261e-163	-8.71275e-163	-3.10946e-163	-4.91906e-164	0
-2.29981e-163	3.58957e-163	3.71307e-163	1.55676e-163	3.13242e-163	-2.14033e-163	3.22584e-163	-1.34188e-162	9.27077e-164	6.45827e-163	5.06039e-166	1.96204e-163	6.48165e-164	2.40474e-163	-1.525e-163	6.88944e-163	8.89761e-163	2.77065e-163	1.78493e-163	-9.24687e-164	5.73544e-163	7.10023e-164	-4.59364e-163	3.7784e-163	5.60724e-163	-3.28327e-163	-9.01261e-163	-8.71275e-163	-3.10946e-163	-4.91906e-164	0
-2.29981e-163	3.58957e-163	3.71307e-163	1.55676e-163	3.13242e-163	-2.14033e-163	3.22584e-163	-1.34188e-162	9.27077e-164	6.45827e-163	5.06039e-166	1.96204e-163	6.48165e-164	2.40474e-163	-1.525e-163	6.88944e-163	8.89761e-163	2.77065e-163	1.78493e-163	-9.24687e-164	5.73544e-163	7.10023e-164	-4.59364e-163	3.7784e-163	5.60724e-163	-3.28327e-163	-9.01261e-163	-8.71275e-163	-3.10946e-163	-4.91906e-164	0
-2.29981e-163	3.58957e-163	3.71307e-163	1.55676e-163	3.13242e-163	-2.14033e-163	3.22584e-163	-1.34188e-162	9.27077e-164	6.45827e-163	5.06039e-166	1.96204e-163	6.48165e-164	2.40474e-163	-1.525e-163	6.88944e-163	8.89761e-163	2.77065e-163	1.78493e-163	-9.24687e-164	5.73544e-163	7.10023e-164	-4.59364e-163	3.7784e-163	5.60724e-163	-3.28327e-163	-9.01261e-163	-8.71275e-163	-3.10946e-163	-4.91906e-164	0
-2.29981e-163	3.58957e-163	3.71307e-163	1.55676e-163	3.13242e-163	-2.14033e-163	3.22584e-163	-1.34188e-162	9.27077e-164	6.45827e-163	5.06039e-166	1.96204e-163	6.48165e-164	2.40474e-163	-1.525e-163	6.88944e-163	8.89761e-163	2.77065e-163	1.78493e-163	-9.24687e-164	5.73544e-163	7.10023e-164	-4.59364e-163	3.7784e-163	5.60724e-163	-3.28327e-163	-9.01261e-163	-8.71275e-163	-3.10946e-163	-4.91906e-164	0
-2.29981e-163	3.58957e-163	3.71307e-163	1.55676e-163	3.13242e-163	-2.14033e-163	3.22584e-163	-1.34188e-162	9.27077e-164	6.45827e-163	5.06039e-166	1.96204e-163	6.48165e-164	2.40474e-163	-1.525e-163	6.88944e-163	8.89761e-163	2.77065e-163	1.78493e-163	-9.24687e-164	5.73544e-163	7.10023e-164	-4.59364e-163	3.7784e-163	5.60724e-163	-3.28327e-163	-9.01261e-163	-8.71275e-163	-3.10946e-163	-4.91906e-164	0
-2.29981e-163	3.58957e-163	3.71307e-163	1.55676e-163	3.13242e-163	-2.14033e-163	3.22584e-163	-1.34188e-162	9.27077e-164	6.45827e-163	5.06039e-166	1.96204e-163	6.48165e-164	2.40474e-163	-1.525e-163	6.88944e-163	8.89761e-163	2.77065e-163	1.78493e-163	-9.24687e-164	5.73544e-163	7.10023e-164	-4.59364e-163	3.7784e-163	5.60724e-163	-3.28327e-163	-9.01261e-163	-8.71275e-163	-3.10946e-163	-4.91906e-164	0
-2.29981e-163	3.58957e-163	3.71307e-163	1.55676e-163	3.13242e-163	-2.14033e-163	3.22584e-163	-1.34188e-162	9.27077e-164	6.45827e-163	5.06039e-166	1.96204e-163	6.48165e-164	2.40474e-163	-1.525e-163	6.88944e-163	8.89761e-163	2.77065e-163	1.78493e-163	-9.24687e-164	5.73544e-163	7.10023e-164	-4.59364e-163	3.7784e-163	5.60724e-163	-3.28327e-163	-9.01261e-163	-8.71275e-163	-3.10946e-163	-4.91906e-164	0
-2.29981e-163	3.58957e-163	3.71307e-163	1.55676e-163	3.13242e-163	-2.14033e-163	3.22584e-163	-1.34188e-162	9.27077e-164	6.45827e-163	5.06039e-166	1.96204e-163	6.48165e-164	2.40474e-163	-1.525e-163	6.88944e-163	8.89761e-163	2.77065e-163	1.78493e-163	-9.24687e-164	5.73544e-163	7.10023e-164	-4.59364e-163	3.7784e-163	5.60724e-163	-3.28327e-163	-9.01261e-163	-8.71275e-163	-3.10946e-163	-4.91906e-164	0
-2.29981e-163	3.58957e-163	3.71307e-163	1.55676e-163	3.13242e-163	-2.14033e-163	3.22584e-163	-1.34188e-162	9.27077e-164	6.45827e-163	5.06039e-166	1.96204e-163	6.48165e-164	2.40474e-163	-1.525e-163	6.88944e-163	8.89761e-163	2.77065e-163	1.78493e-163	-9.24687e-164	5.73544e-163	7.10023e-164	-4.59364e-163	3.7784e-163	5.60724e-163	-3.28327e-163	-9.01261e-163	-8.71275e-163	-3.10946e-163	-4.91906e-164	0
-2.29981e-163	3.58957e-163	3.71307e-163	1.55676e-163	3.13242e-163	-2.14033e-163	3.22584e-163	-1.34188e-162	9.27077e-164	6.45827e-163	5.06039e-166	1.96204e-163	6.48165e-164	2.40474e-163	-1.525e-163	6.88944e-163	8.89761e-163	2.77065e-163	1.78493e-163	-9.24687e-164	5.73544e-163	7.10023e-164	-4.59364e-163	3.7784e-163	5.60724e-163	-3.28327e-163	-9.01261e-163	-8.71275e-163	-3.10946e-163	-4.91906e-164	0
-2.29981e-163	3.58957e-163	3.71307e-163	1.55676e-163	3.13242e-163	-2.14033e-163	3.22584e-163	-1.34188e-162	9.27077e-164	6.45827e-163	5.06039e-166	1.96204e-163	6.48165e-164	2.40474e-163	-1.525e-163	6.88944e-163	8.89761e-163	2.77065e-163	1.78493e-163	-9.24687e-164	5.73544e-163	7.10023e-164	-4.59364e-163	3.7784e-163	5.60724e-163	-3.28327e-163	-9.01261e-163	-8.71275e-163	-3.10946e-163	-4.91906e-164	0
-2.29981e-163	3.58957e-163	3.71307e-163	1.55676e-163	3.13242e-163	-2.14033e-163	3.22584e-163	-1.34188e-162	9.27077e-164	6.45827e-163	5.06039e-166	1.96204e-163	6.48165e-164	2.40474e-163	-1.525e-163	6.88944e-163	8.89761e-163	2.77065e-163	1.78493e-163	-9.24687e-164	5.73544e-163	7.10023e-164	-4.59364e-163	3.7784e-163	5.60724e-163	-3.28327e-163	-9.01261e-163	-8.71275e-163	-3.10946e-163	-4.91906e-164	0
-2.29981e-163	3.58957e-163	3.71307e-163	1.55676e-163	3.13242e-163	-2.14033e-163	3.22584e-163	-1.34188e-162	9.27077e-164	6.45827e-163	5.06039e-166	1.96204e-163	6.48165e-164	2.40474e-163	-1.525e-163	6.88944e-163	8.89761e-163	2.77065e-163	1.78493e-163	-9.24687e-164	5.73544e-163	7.10023e-164	-4.59364e-163	3.7784e-163	5.60724e-163	-3.28327e-163	-9.01261e-163	-8.71275e-163	-3.10946e-163	-4.91906e-164	0
-2.29981e-163	3.58957e-163	3.71307e-163	1.55676e-163	3.13242e-163	-2.14033e-163	3.22584e-163	-1.34188e-162	9.27077e-164	6.45827e-163	5.06039e-166	1.96204e-163	6.48165e-164	2.40474e-163	-1.525e-163	6.88944e-163	8.89761e-163	2.77065e-163	1.78493e-163	-9.24687e-164	5.73544e-163	7.10023e-164	-4.59364e-163	3.7784e-163	5.60724e-163	-3.28327e-163	-9.01261e-163	-8.71275e-163	-3.10946e-163	-4.91906e-164	0
-2.29981e-163	3.58957e-163	3.71307e-163	1.55676e-163	3.13242e-163	-2.14033e-163	3.22584e-163	-1.34188e-162	9.27077e-164	6.45827e-163	5.06039e-166	1.96204e-163	6.48165e-164	2.40474e-163	-1.525e-163	6.88944e-163	8.89761e-163	2.77065e-163	1.78493e-163	-9.24687e-164	5.73544e-163	7.10023e-164	-4.59364e-163	3.7784e-163	5.60724e-163	-3.28327e-163	-9.01261e-163	-8.71275e-163	-3.10946e-163	-4.91906e-164	0
-2.29981e-163	3.58957e-163	3.71307e-163	1.55676e-163	3.13242e-163	-2.14033e-163	3.22584e-163	-1.34188e-162	9.27077e-164	6.45827e-163	5.06039e-166	1.96204e-163	6.48165e-164	2.40474e-163	-1.525e-163	6.88944e-163	8.89761e-163	2.77065e-163	1.78493e-163	-9.24687e-164	5.73544e-163	7.10023e-164	-4.59364e-163	3.7784e-163	5.60724e-163	-3.28327e-163	-9.01261e-163	-8.71275e-163	-3.10946e-163	-4.91906e-164	0
-2.29981e-163	3.58957e-163	3.71307e-163	1.55676e-163	3.13242e-163	-2.14033e-163	3.22584e-163	-1.34188e-162	9.27077e-164	6.45827e-163	5.06039e-166	1.96204e-163	6.48165e-164	2.40474e-163	-1.525e-163	6.88944e-163	8.89761e-163	2.77065e-163	1.78493e-163	-9.24687e-164	5.73544e-163	7.10023e-164	-4.59364e-163	3.7784e-163	5.60724e-163	-3.28327e-163	-9.01261e-163	-8.71275e-163	-3.10946e-163	-4.91906e-164	0
-2.29981e-163	3.58957e-163	3.71307e-163	1.55676e-163	3.13242e-163	-2.14033e-163	3.22584e-163	-1.34188e-162	9.27077e-164	6.45827e-163	5.06039e-166	1.96204e-163	6.48165e-164	2.40474e-163	-1.525e-163	6.88944e-163	8.89761e-163	2.77065e-163	1.78493e-163	-9.24687e-164	5.73544e-163	7.10023e-164	-4.59364e-163	3.7784e-163	5.60724e-163	-3.28327e-163	-9.01261e-163	-8.71275e-163	-3.10946e-163	-4.91906e-164	0
-2.29981e-163	3.58957e-163	3.71307e-163	1.55676e-163	3.13242e-163	-2.14033e-163	3.22584e-163	-1.34188e-162	9.27077e-164	6.45827e-163	5.06039e-166	1.96204e-163	6.48165e-164	2.40474e-163	-1.525e-163	6.88944e-163	8.89761e-163	2.77065e-163	1.78493e-163	-9.24687e-164	5.73544e-163	7.10023e-164	-4.59364e-163	3.7784e-163	5.60724e-163	-3.28327e-163	-9.01261e-163	-8.71275e-163	-3.10946e-163	-4.91906e-164	0
-2.29981e-163	3.58957e-163	3.71307e-163	1.55676e-163	3.13242e-163	-2.14033e-163	3.22584e-163	-1.34188e-162	9.27077e-164	6.45827e-163	5.06039e-166	1.96204e-163	6.48165e-164	2.40474e-163	-1.525e-163	6.88944e-163	8.89761e-163	2.77065e-163	1.78493e-163	-9.24687e-164	5.73544e-163	7.10023e-164	-4.59364e-163	3.7784e-163	5.60724e-163	-3.28327e-163	-9.01261e-163	-8.71275e-163	-3.10946e-163	-4.91906e-164	0
-2.29981e-163	3.58957e-163	3.71307e-163	1.55676e-163	3.13242e-163	-2.14033e-163	3.22584e-163	-1.34188e-162	9.27077e-164	6.45827e-163	5.06039e-166	1.96204e-163	6.48165e-164	2.40474e-163	-1.525e-163	6.88944e-163	8.89761e-163	2.77065e-163	1.78493e-163	-9.24687e-164	5.73544e-163	7.10023e-164	-4.59364e-163	3.7784e-163	5.60724e-163	-3.28327e-163	-9.01261e-163	-8.71275e-163	-3.10946e-163	-4.91906e-164	0
-2.29981e-163	3.58957e-163	3.71307e-163	1.55676e-163	3.13242e-163	-2.14033e-163	3.22584e-163	-1.34188e-162	9.27077e-164	6.45827e-163	5.06039e-166	1.96204e-163	6.48165e-164	2.40474e-163	-1.525e-163	6.88944e-163	8.89761e-163	2.77065e-163	1.78493e-163	-9.24687e-164	5.73544e-163	7.10023e-164	-4.59364e-163	3.7784e-163	5.60724e-163	-3.28327e-163	-9.01261e-163	-8.71275e-163	-3.10946e-163	-4.91906e-164	0
-2.29981e-163	3.58957e-163	3.71307e-163	1.55676e-163	3.13242e-163	-2.14033e-163	3.22584e-163	-1.34188e-162	9.27077e-164	6.45827e-163	5.06039e-166	1.96204e-163	6.48165e-164	2.40474e-163	-1.525e-163	6.88944e-163	8.89761e-163	2.77065e-163	1.78493e-163	-9.24687e-164	5.73544e-163	7.10023e-164	-4.59364e-163	3.7784e-163	5.60724e-163	-3.28327e-163	-9.01261e-163	-8.71275e-163	-3.10946e-163	-4.91906e-164	0
-2.29981e-163	3.58957e-163	3.71307e-163	1.55676e-163	3.13242e-163	-2.14033e-163	3.22584e-163	-1.34188e-162	9.27077e-164	6.45827e-163	5.06039e-166	1.96204e-163	6.48165e-164	2.40474e-163	-1.525e-163	6.88944e-163	8.89761e-163	2.77065e-163	1.78493e-163	-9.24687e-164	5.73544e-163	7.10023e-164	-4.59364e-163	3.7784e-163	5.60724e-163	-3.28327e-163	-9.01261e-163	-8.71275e-163	-3.10946e-163	-4.91906e-164	0
-2.29981e-163	3.58957e-163	3.71307e-163	1.55676e-163	3.13242e-163	-2.14033e-163	3.22584e-163	-1.34188e-162	9.27077e-164	6.45827e-163	5.06039e-166	1.96204e-163	6.48165e-164	2.40474e-163	-1.525e-163	6.88944e-163	8.89761e-163	2.77065e-163	1.78493e-163	-9.24687e-164	5.73544e-163	7.10023e-164	-4.59364e-163	3.7784e-163	5.60724e-163	-3.28327e-163	-9.01261e-163	-8.71275e-163	-3.10946e-163	-4.91906e-164	0
-2.29981e-163	3.58957e-163	3.71307e-163	1.55676e-163	3.13242e-163	-2.14033e-163	3.22584e-163	-1.34188e-162	9.27077e-164	6.45827e-163	5.06039e-166	1.96204e-163	6.48165e-164	2.40474e-163	-1.525e-163	6.88944e-163	8.89761e-163	2.77065e-163	1.78493e-163	-9.24687e-164	5.73544e-163	7.10023e-164	-4.59364e-163	3.7784e-163	5.60724e-163	-3.28327e-163	-9.01261e-163	-8.71275e-163	-3.10946e-163	-4.91906e-164	0
-2.29981e-163	3.58957e-163	3.71307e-163	1.55676e-163	3.13242e-163	-2.14033e-163	3.22584e-163	-1.34188e-162	9.27077e-164	6.45827e-163	5.06039e-166	1.96204e-163	6.48165e-164	2.40474e-163	-1.525e-163	6.88944e-163	8.89761e-163	2.77065e-163	1.78493e-163	-9.24687e-164	5.73544e-163	7.10023e-164	-4.59364e-163	3.7784e-163	5.60724e-163	-3.28327e-163	-9.01261e-163	-8.71275e-163	-3.10946e-163	-4.91906e-164	0
-2.29981e-163	3.58957e-163	3.71307e-163	1.55676e-163	3.13242e-163	-2.14033e-163	3.22584e-163	-1.34188e-162	9.27077e-164	6.45827e-163	5.06039e-166	1.96204e-163	6.48165e-164	2.40474e-163	-1.525e-163	6.88944e-163	8.89761e-163	2.77065e-163	1.78493e-163	-9.24687e-164	5.73544e-163	7.10023e-164	-4.59364e-163	3.7784e-163	5.60724e-163	-3.28327e-163	-9.01261e-163	-8.71275e-163	-3.10946e-163	-4.91906e-164	0
-2.29981e-163	3.58957e-163	3.71307e-163	1.55676e-163	3.13242e-163	-2.14033e-163	3.22584e-163	-1.34188e-162	9.27077e-164	6.45827e-163	5.06039e-166	1.96204e-163	6.48165e-164	2.40474e-163	-1.525e-163	6.88944e-163	8.89761e-163	2.77065e-163	1.78493e-163	-9.24687e-164	5.73544e-163	7.10023e-164	-4.59364e-163	3.7784e-163	5.60724e-163	-3.28327e-163	-9.01261e-163	-8.71275e-163	-3.10946e-163	-4.91906e-164	0
-2.29981e-163	3.58957e-163	3.71307e-163	1.55676e-163	3.13242e-163	-2.14033e-163	3.22584e-163	-1.34188e-162	9.27077e-164	6.45827e-163	5.06039e-166	1.96204e-163	6.48165e-164	2.40474e-163	-1.525e-163	6.88944e-163	8.89761e-163	2.77065e-163	1.78493e-163	-9.24687e-164	5.73544e-163	7.10023e-164	-4.59364e-163	3.7784e-163	5.60724e-163	-3.28327e-163	-9.01261e-163	-8.71275e-163	-3.10946e-163	-4.91906e-164	0
-2.29981e-163	3.58957e-163	3.71307e-163	1.55676e-163	3.13242e-163	-2.14033e-163	3.22584e-163	-1.34188e-162	9.27077e-164	6.45827e-163	5.06039e-166	1.96204e-163	6.48165e-164	2.40474e-163	-1.525e-163	6.88944e-163	8.89761e-163	2.77065e-163	1.78493e-163	-9.24687e-164	5.73544e-163	7.10023e-164	-4.59364e-163	3.7784e-163	5.60724e-163	-3.28327e-163	-9.01261e-163	-8.71275e-163	-3.10946e-163	-4.91906e-164	0
-2.29981e-163	3.58957e-163	3.71307e-163	1.55676e-163	3.13242e-163	-2.14033e-163	3.22584e-163	-1.34188e-162	9.27077e-164	6.45827e-163	5.06039e-166	1.96204e-163	6.48165e-164	2.40474e-163	-1.525e-163	6.88944e-163	8.89761e-163	2.77065e-163	1.78493e-163	-9.24687e-164	5.73544e-163	7.10023e-164	-4.59364e-163	3.7784e-163	5.60724e-163	-3.28327e-163	-9.01261e-163	-8.71275e-163	-3.10946e-163	-4.91906e-164	0
-2.29981e-163	3.58957e-163	3.71307e-163	1.55676e-163	3.13242e-163	-2.14033e-163	3.22584e-163	-1.34188e-162	9.27077e-164	6.45827e-163	5.06039e-166	1.96204e-163	6.48165e-164	2.40474e-163	-1.525e-163	6.88944e-163	8.89761e-163	2.77065e-163	1.78493e-163	-9.24687e-164	5.73544e-163	7.10023e-164	-4.59364e-163	3.7784e-163	5.60724e-163	-3.28327e-163	-9.01261e-163	-8.71275e-163	-3.10946e-163	-4.91906e-164	0
-2.29981e-163	3.58957e-163	3.71307e-163	1.55676e-163	3.13242e-163	-2.14033e-163	3.22584e-163	-1.34188e-162	9.27077e-164	6.45827e-163	5.06039e-166	1.96204e-163	6.48165e-164	2.40474e-163	-1.525e-163	6.88944e-163	8.89761e-163	2.77065e-163	1.78493e-163	-9.24687e-164	5.73544e-163	7.10023e-164	-4.59364e-163	3.7784e-163	5.60724e-163	-3.28327e-163	-9.01261e-163	-8.71275e-163	-3.10946e-163	-4.91906e-164	0
-2.29981e-163	3.58957e-163	3.71307e-163	1.55676e-163	3.13242e-163	-2.14033e-163	3.22584e-163	-1.34188e-162	9.27077e-164	6.45827e-163	5.06039e-166	1.96204e-163	6.48165e-164	2.40474e-163	-1.525e-163	6.88944e-163	8.89761e-163	2.77065e-163	1.78493e-163	-9.24687e-164	5.73544e-163	7.10023e-164	-4.59364e-163	3.7784e-163	5.60724e-163	-3.28327e-163	-9.01261e-163	-8.71275e-163	-3.10946e-163	-4.91906e-164	0
-2.29981e-163	3.58957e-163	3.71307e-163	1.55676e-163	3.13242e-163	-2.14033e-163	3.22584e-163	-1.34188e-162	9.27077e-164	6.45827e-163	5.06039e-166	1.96204e-163	6.48165e-164	2.40474e-163	-1.525e-163	6.88944e-163	8.89761e-163	2.77065e-163	1.78493e-163	-9.24687e-164	5.73544e-163	7.10023e-164	-4.59364e-163	3.7784e-163	5.60724e-163	-3.28327e-163	-9.01261e-163	-8.71275e-163	-3.10946e-163	-4.91906e-164	0
-2.29981e-163	3.58957e-163	3.71307e-163	1.55676e-163	3.13242e-163	-2.14033e-163	3.22584e-163	-1.34188e-162	9.27077e-164	6.45827e-163	5.06039e-166	1.96204e-163	6.48165e-164	2.40474e-163	-1.525e-163	6.88944e-163	8.89761e-163	2.77065e-163	1.78493e-163	-9.24687e-164	5.73544e-163	7.10023e-164	-4.59364e-163	3.7784e-163	5.60724e-163	-3.28327e-163	-9.01261e-163	-8.71275e-163	-3.10946e-163	-4.91906e-164	0
-2.29981e-163	3.58957e-163	3.71307e-163	1.55676e-163	3.13242e-163	-2.14033e-163	3.22584e-163	-1.34188e-162	9.27077e-164	6.45827e-163	5.06039e-166	1.96204e-163	6.48165e-164	2.40474e-163	-1.525e-163	6.88944e-163	8.89761e-163	2.77065e-163	1.78493e-163	-9.24687e-164	5.73544e-163	7.10023e-164	-4.59364e-163	3.7784e-163	5.60724e-163	-3.28327e-163	-9.01261e-163	-8.71275e-163	-3.10946e-163	-4.91906e-164	0
-2.29981e-163	3.58957e-163	3.71307e-163	1.55676e-163	3.13242e-163	-2.14033e-163	3.22584e-163	-1.34188e-162	9.27077e-164	6.45827e-163	5.06039e-166	1.96204e-163	6.48165e-164	2.40474e-163	-1.525e-163	6.88944e-163	8.89761e-163	2.77065e-163	1.78493e-163	-9.24687e-164	5.73544e-163	7.10023e-164	-4.59364e-163	3.7784e-163	5.60724e-163	-3.28327e-163	-9.01261e-163	-8.71275e-163	-3.10946e-163	-4.91906e-164	0
-2.29981e-163	3.58957e-163	3.71307e-163	1.55676e-163	3.13242e-163	-2.14033e-163	3.22584e-163	-1.34188e-162	9.27077e-164	6.45827e-163	5.06039e-166	1.96204e-163	6.48165e-164	2.40474e-163	-1.525e-163	6.88944e-163	8.89761e-163	2.77065e-163	1.78493e-163	-9.24687e-164	5.73544e-163	7.10023e-164	-4.59364e-163	3.7784e-163	5.60724e-163	-3.28327e-163	-9.01261e-163	-8.71275e-163	-3.10946e-163	-4.91906e-164	0
-2.29981e-163	3.58957e-163	3.71307e-163	1.55676e-163	3.13242e-163	-2.14033e-163	3.22584e-163	-1.34188e-162	9.27077e-164	6.45827e-163	5.06039e-166	1.96204e-163	6.48165e-164	2.40474e-163	-1.525e-163	6.88944e-163	8.89761e-163	2.77065e-163	1.78493e-163	-9.24687e-164	5.73544e-163	7.10023e-164	-4.59364e-163	3.7784e-163	5.60724e-163	-3.28327e-163	-9.01261e-163	-8.71275e-163	-3.10946e-163	-4.91906e-164	0
-2.29981e-163	3.58957e-163	3.71307e-163	1.55676e-163	3.13242e-163	-2.14033e-163	3.22584e-163	-1.34188e-162	9.27077e-164	6.45827e-163	5.06039e-166	1.96204e-163	6.48165e-164	2.40474e-163	-1.525e-163	6.88944e-163	8.89761e-163	2.77065e-163	1.78493e-163	-9.24687e-164	5.73544e-163	7.10023e-164	-4.59364e-163	3.7784e-163	5.60724e-163	-3.28327e-163	-9.01261e-163	-8.71275e-163	-3.10946e-163	-4.91906e-164	0
-2.29981e-163	3.58957e-163	3.71307e-163	1.55676e-163	3.13242e-163	-2.14033e-163	3.22584e-163	-1.34188e-162	9.27077e-164	6.45827e-163	5.06039e-166	1.96204e-163	6.48165e-164	2.40474e-163	-1.525e-163	6.88944e-163	8.89761e-163	2.77065e-163	1.78493e-163	-9.24687e-164	5.73544e-163	7.10023e-164	-4.59364e-163	3.7784e-163	5.60724e-163	-3.28327e-163	-9.01261e-163	-8.71275e-163	-3.10946e-163	-4.91906e-164	0
-2.29981e-163	3.58957e-163	3.71307e-163	1.55676e-163	3.13242e-163	-2.14033e-163	3.22584e-163	-1.34188e-162	9.27077e-164	6.45827e-163	5.06039e-166	1.96204e-163	6.48165e-164	2.40474e-163	-1.525e-163	6.88944e-163	8.89761e-163	2.77065e-163	1.78493e-163	-9.24687e-164	5.73544e-163	7.10023e-164	-4.59364e-163	3.7784e-163	5.60724e-163	-3.28327e-163	-9.01261e-163	-8.71275e-163	-3.10946e-163	-4.91906e-164	0
-2.29981e-163	3.58957e-163	3.71307e-163	1.55676e-163	3.13242e-163	-2.14033e-163	3.22584e-163	-1.34188e-162	9.27077e-164	6.45827e-163	5.06039e-166	1.96204e-163	6.48165e-164	2.40474e-163	-1.525e-163	6.88944e-163	8.89761e-163	2.77065e-163	1.78493e-163	-9.24687e-164	5.73544e-163	7.10023e-164	-4.59364e-163	3.7784e-163	5.60724e-163	-3.28327e-163	-9.01261e-163	-8.71275e-163	-3.10946e-163	-4.91906e-164	0
-2.29981e-163	3.58957e-163	3.71307e-163	1.55676e-163	3.13242e-163	-2.14033e-163	3.22584e-163	-1.34188e-162	9.27077e-164	6.45827e-163	5.06039e-166	1.96204e-163	6.48165e-164	2.40474e-163	-1.525e-163	6.88944e-163	8.89761e-163	2.77065e-163	1.78493e-163	-9.24687e-164	5.73544e-163	7.10023e-164	-4.59364e-163	3.7784e-163	5.60724e-163	-3.28327e-163	-9.01261e-163	-8.71275e-163	-3.10946e-163	-4.91906e-164	0
-2.29981e-163	3.58957e-163	3.71307e-163	1.55676e-163	3.13242e-163	-2.14033e-163	3.22584e-163	-1.34188e-162	9.27077e-164	6.45827e-163	5.06039e-166	1.96204e-163	6.48165e-164	2.40474e-163	-1.525e-163	6.88944e-163	8.89761e-163	2.77065e-163	1.78493e-163	-9.24687e-164	5.73544e-163	7.10023e-164	-4.59364e-163	3.7784e-163	5.60724e-163	-3.28327e-163	-9.01261e-163	-8.71275e-163	-3.10946e-163	-4.91906e-164	0
-2.29981e-163	3.58957e-163	3.71307e-163	1.55676e-163	3.13242e-163	-2.14033e-163	3.22584e-163	-1.34188e-162	9.27077e-164	6.45827e-163	5.06039e-166	1.96204e-163	6.48165e-164	2.40474e-163	-1.525e-163	6.88944e-163	8.89761e-163	2.77065e-163	1.78493e-163	-9.24687e-164	5.73544e-163	7.10023e-164	-4.59364e-163	3.7784e-163	5.60724e-163	-3.28327e-163	-9.01261e-163	-8.71275e-163	-3.10946e-163	-4.91906e-164	0
-2.29981e-163	3.58957e-163	3.71307e-163	1.55676e-163	3.13242e-163	-2.14033e-163	3.22584e-163	-1.34188e-162	9.27077e-164	6.45827e-163	5.06039e-166	1.96204e-163	6.48165e-164	2.40474e-163	-1.525e-163	6.88944e-163	8.89761e-163	2.77065e-163	1.78493e-163	-9.24687e-164	5.73544e-163	7.10023e-164	-4.59364e-163	3.7784e-163	5.60724e-163	-3.28327e-163	-9.01261e-163	-8.71275e-163	-3.10946e-163	-4.91906e-164	0
-2.29981e-163	3.58957e-163	3.71307e-163	1.55676e-163	3.13242e-163	-2.14033e-163	3.22584e-163	-1.34188e-162	9.27077e-164	6.45827e-163	5.06039e-166	1.96204e-163	6.48165e-164	2.40474e-163	-1.525e-163	6.88944e-163	8.89761e-163	2.77065e-163	1.78493e-163	-9.24687e-164	5.73544e-163	7.10023e-164	-4.59364e-163	3.7784e-163	5.60724e-163	-3.28327e-163	-9.01261e-163	-8.71275e-163	-3.10946e-163	-4.91906e-164	0
-2.29981e-163	3.58957e-163	3.71307e-163	1.55676e-163	3.13242e-163	-2.14033e-163	3.22584e-163	-1.34188e-162	9.27077e-164	6.45827e-163	5.06039e-166	1.96204e-163	6.48165e-164	2.40474e-163	-1.525e-163	6.88944e-163	8.89761e-163	2.77065e-163	1.78493e-163	-9.24687e-164	5.73544e-163	7.10023e-164	-4.59364e-163	3.7784e-163	5.60724e-163	-3.28327e-163	-9.01261e-163	-8.71275e-163	-3.10946e-163	-4.91906e-164	0
-2.29981e-163	3.58957e-163	3.71307e-163	1.55676e-163	3.13242e-163	-2.14033e-163	3.22584e-163	-1.34188e-162	9.27077e-164	6.45827e-163	5.06039e-166	1.96204e-163	6.48165e-164	2.40474e-163	-1.525e-163	6.88944e-163	8.89761e-163	2.77065e-163	1.78493e-163	-9.24687e-164	5.73544e-163	7.10023e-164	-4.59364e-163	3.7784e-163	5.60724e-163	-3.28327e-163	-9.01261e-163	-8.71275e-163	-3.10946e-163	-4.91906e-164	0
-2.29981e-163	3.58957e-163	3.71307e-163	1.55676e-163	3.13242e-163	-2.14033e-163	3.22584e-163	-1.34188e-162	9.27077e-164	6.45827e-163	5.06039e-166	1.96204e-163	6.48165e-164	2.40474e-163	-1.525e-163	6.88944e-163	8.89761e-163	2.77065e-163	1.78493e-163	-9.24687e-164	5.73544e-163	7.10023e-164	-4.59364e-163	3.7784e-163	5.60724e-163	-3.28327e-163	-9.01261e-163	-8.71275e-163	-3.10946e-163	-4.91906e-164	0
-2.29981e-163	3.58957e-163	3.71307e-163	1.55676e-163	3.13242e-163	-2.14033e-163	3.22584e-163	-1.34188e-162	9.27077e-164	6.45827e-163	5.06039e-166	1.96204e-163	6.48165e-164	2.40474e-163	-1.525e-163	6.88944e-163	8.89761e-163	2.77065e-163	1.78493e-163	-9.24687e-164	5.73544e-163	7.10023e-164	-4.59364e-163	3.7784e-163	5.60724e-163	-3.28327e-163	-9.01261e-163	-8.71275e-163	-3.10946e-163	-4.91906e-164	0
-2.29981e-163	3.58957e-163	3.71307e-163	1.55676e-163	3.13242e-163	-2.14033e-163	3.22584e-163	-1.34188e-162	9.27077e-164	6.45827e-163	5.06039e-166	1.96204e-163	6.48165e-164	2.40474e-163	-1.525e-163	6.88944e-163	8.89761e-163	2.77065e-163	1.78493e-163	-9.24687e-164	5.73544e-163	7.10023e-164	-4.59364e-163	3.7784e-163	5.60724e-163	-3.28327e-163	-9.01261e-163	-8.71275e-163	-3.10946e-163	-4.91906e-164	0
-2.29981e-163	3.58957e-163	3.71307e-163	1.55676e-163	3.13242e-163	-2.14033e-163	3.22584e-163	-1.34188e-162	9.27077e-164	6.45827e-163	5.06039e-166	1.96204e-163	6.48165e-164	2.40474e-163	-1.525e-163	6.88944e-163	8.89761e-163	2.77065e-163	1.78493e-163	-9.24687e-164	5.73544e-163	7.10023e-164	-4.59364e-163	3.7784e-163	5.60724e-163	-3.28327e-163	-9.01261e-163	-8.71275e-163	-3.10946e-163	-4.91906e-164	0
-2.29981e-163	3.58957e-163	3.71307e-163	1.55676e-163	3.13242e-163	-2.14033e-163	3.22584e-163	-1.34188e-162	9.27077e-164	6.45827e-163	5.06039e-166	1.96204e-163	6.48165e-164	2.40474e-163	-1.525e-163	6.88944e-163	8.89761e-163	2.77065e-163	1.78493e-163	-9.24687e-164	5.73544e-163	7.10023e-164	-4.59364e-163	3.7784e-163	5.60724e-163	-3.28327e-163	-9.01261e-163	-8.71275e-163	-3.10946e-163	-4.91906e-164	0
-2.29981e-163	3.58957e-163	3.71307e-163	1.55676e-163	3.13242e-163	-2.14033e-163	3.22584e-163	-1.34188e-162	9.27077e-164	6.45827e-163	5.06039e-166	1.96204e-163	6.48165e-164	2.40474e-163	-1.525e-163	6.88944e-163	8.89761e-163	2.77065e-163	1.78493e-163	-9.24687e-164	5.73544e-163	7.10023e-164	-4.59364e-163	3.7784e-163	5.60724e-163	-3.28327e-163	-9.01261e-163	-8.71275e-163	-3.10946e-163	-4.91906e-164	0
-2.29981e-163	3.58957e-163	3.71307e-163	1.55676e-163	3.13242e-163	-2.14033e-163	3.22584e-163	-1.34188e-162	9.27077e-164	6.45827e-163	5.06039e-166	1.96204e-163	6.48165e-164	2.40474e-163	-1.525e-163	6.88944e-163	8.89761e-163	2.77065e-163	1.78493e-163	-9.24687e-164	5.73544e-163	7.10023e-164	-4.59364e-163	3.7784e-163	5.60724e-163	-3.28327e-163	-9.01261e-163	-8.71275e-163	-3.10946e-163	-4.91906e-164	0
-2.29981e-163	3.58957e-163	3.71307e-163	1.55676e-163	3.13242e-163	-2.14033e-163	3.22584e-163	-1.34188e-162	9.27077e-164	6.45827e-163	5.06039e-166	1.96204e-163	6.48165e-164	2.40474e-163	-1.525e-163	6.88944e-163	8.89761e-163	2.77065e-163	1.78493e-163	-9.24687e-164	5.73544e-163	7.10023e-164	-4.59364e-163	3.7784e-163	5.60724e-163	-3.28327e-163	-9.01261e-163	-8.71275e-163	-3.10946e-163	-4.91906e-164	0
-2.29981e-163	3.58957e-163	3.71307e-163	1.55676e-163	3.13242e-163	-2.14033e-163	3.22584e-163	-1.34188e-162	9.27077e-164	6.45827e-163	5.06039e-166	1.96204e-163	6.48165e-164	2.40474e-163	-1.525e-163	6.88944e-163	8.89761e-163	2.77065e-163	1.78493e-163	-9.24687e-164	5.73544e-163	7.10023e-164	-4.59364e-163	3.7784e-163	5.60724e-163	-3.28327e-163	-9.01261e-163	-8.71275e-163	-3.10946e-163	-4.91906e-164	0
-2.29981e-163	3.58957e-163	3.71307e-163	1.55676e-163	3.13242e-163	-2.14033e-163	3.22584e-163	-1.34188e-162	9.27077e-164	6.45827e-163	5.06039e-166	1.96204e-163	6.48165e-164	2.40474e-163	-1.525e-163	6.88944e-163	8.89761e-163	2.77065e-163	1.78493e-163	-9.24687e-164	5.73544e-163	7.10023e-164	-4.59364e-163	3.7784e-163	5.60724e-163	-3.28327e-163	-9.01261e-163	-8.71275e-163	-3.10946e-163	-4.91906e-164	0
-2.29981e-163	3.58957e-163	3.71307e-163	1.55676e-163	3.13242e-163	-2.14033e-163	3.22584e-163	-1.34188e-162	9.27077e-164	6.45827e-163	5.06039e-166	1.96204e-163	6.48165e-164	2.40474e-163	-1.525e-163	6.88944e-163	8.89761e-163	2.77065e-163	1.78493e-163	-9.24687e-164	5.73544e-163	7.10023e-164	-4.59364e-163	3.7784e-163	5.60724e-163	-3.28327e-163	-9.01261e-163	-8.71275e-163	-3.10946e-163	-4.91906e-164	0
-2.29981e-163	3.58957e-163	3.71307e-163	1.55676e-163	3.13242e-163	-2.14033e-163	3.22584e-163	-1.34188e-162	9.27077e-164	6.45827e-163	5.06039e-166	1.96204e-163	6.48165e-164	2.40474e-163	-1.525e-163	6.88944e-163	8.89761e-163	2.77065e-163	1.78493e-163	-9.24687e-164	5.73544e-163	7.10023e-164	-4.59364e-163	3.7784e-163	5.60724e-163	-3.28327e-163	-9.01261e-163	-8.71275e-163	-3.10946e-163	-4.91906e-164	0
-2.29981e-163	3.58957e-163	3.71307e-163	1.55676e-163	3.13242e-163	-2.14033e-163	3.22584e-163	-1.34188e-162	9.27077e-164	6.45827e-163	5.06039e-166	1.96204e-163	6.48165e-164	2.40474e-163	-1.525e-163	6.88944e-163	8.89761e-163	2.77065e-163	1.78493e-163	-9.24687e-164	5.73544e-163	7.10023e-164	-4.59364e-163	3.7784e-163	5.60724e-163	-3.28327e-163	-9.01261e-163	-8.71275e-163	-3.10946e-163	-4.91906e-164	0
-2.29981e-163	3.58957e-163	3.71307e-163	1.55676e-163	3.13242e-163	-2.14033e-163	3.22584e-163	-1.34188e-162	9.27077e-164	6.45827e-163	5.06039e-166	1.96204e-163	6.48165e-164	2.40474e-163	-1.525e-163	6.88944e-163	8.89761e-163	2.77065e-163	1.78493e-163	-9.24687e-164	5.73544e-163	7.10023e-164	-4.59364e-163	3.7784e-163	5.60724e-163	-3.28327e-163	-9.01261e-163	-8.71275e-163	-3.10946e-163	-4.91906e-164	0
-2.29981e-163	3.58957e-163	3.71307e-163	1.55676e-163	3.13242e-163	-2.14033e-163	3.22584e-163	-1.34188e-162	9.27077e-164	6.45827e-163	5.06039e-166	1.96204e-163	6.48165e-164	2.40474e-163	-1.525e-163	6.88944e-163	8.89761e-163	2.77065e-163	1.78493e-163	-9.24687e-164	5.73544e-163	7.10023e-164	-4.59364e-163	3.7784e-163	5.60724e-163	-3.28327e-163	-9.01261e-163	-8.71275e-163	-3.10946e-163	-4.91906e-164	0
-2.29981e-163	3.58957e-163	3.71307e-163	1.55676e-163	3.13242e-163	-2.14033e-163	3.22584e-163	-1.34188e-162	9.27077e-164	6.45827e-163	5.06039e-166	1.96204e-163	6.48165e-164	2.40474e-163	-1.525e-163	6.88944e-163	8.89761e-163	2.77065e-163	1.78493e-163	-9.24687e-164	5.73544e-163	7.10023e-164	-4.59364e-163	3.7784e-163	5.60724e-163	-3.28327e-163	-9.01261e-163	-8.71275e-163	-3.10946e-163	-4.91906e-164	0
-2.29981e-163	3.58957e-163	3.71307e-163	1.55676e-163	3.13242e-163	-2.14033e-163	3.22584e-163	-1.34188e-162	9.27077e-164	6.45827e-163	5.06039e-166	1.96204e-163	6.48165e-164	2.40474e-163	-1.525e-163	6.88944e-163	8.89761e-163	2.77065e-163	1.78493e-163	-9.24687e-164	5.73544e-163	7.10023e-164	-4.59364e-163	3.7784e-163	5.60724e-163	-3.28327e-163	-9.01261e-163	-8.71275e-163	-3.10946e-163	-4.91906e-164	0
-2.29981e-163	3.58957e-163	3.71307e-163	1.55676e-163	3.13242e-163	-2.14033e-163	3.22584e-163	-1.34188e-162	9.27077e-164	6.45827e-163	5.06039e-166	1.96204e-163	6.48165e-164	2.40474e-163	-1.525e-163	6.88944e-163	8.89761e-163	2.77065e-163	1.78493e-163	-9.24687e-164	5.73544e-163	7.10023e-164	-4.59364e-163	3.7784e-163	5.60724e-163	-3.28327e-163	-9.01261e-163	-8.71275e-163	-3.10946e-163	-4.91906e-164	0
-2.29981e-163	3.58957e-163	3.71307e-163	1.55676e-163	3.13242e-163	-2.14033e-163	3.22584e-163	-1.34188e-162	9.27077e-164	6.45827e-163	5.06039e-166	1.96204e-163	6.48165e-164	2.40474e-163	-1.525e-163	6.88944e-163	8.89761e-163	2.77065e-163	1.78493e-163	-9.24687e-164	5.73544e-163	7.10023e-164	-4.59364e-163	3.7784e-163	5.60724e-163	-3.28327e-163	-9.01261e-163	-8.71275e-163	-3.10946e-163	-4.91906e-164	0
-2.29981e-163	3.58957e-163	3.71307e-163	1.55676e-163	3.13242e-163	-2.14033e-163	3.22584e-163	-1.34188e-162	9.27077e-164	6.45827e-163	5.06039e-166	1.96204e-163	6.48165e-164	2.40474e-163	-1.525e-163	6.88944e-163	8.89761e-163	2.77065e-163	1.78493e-163	-9.24687e-164	5.73544e-163	7.10023e-164	-4.59364e-163	3.7784e-163	5.60724e-163	-3.28327e-163	-9.01261e-163	-8.71275e-163	-3.10946e-163	-4.91906e-164	0
-2.29981e-163	3.58957e-163	3.71307e-163	1.55676e-163	3.13242e-163	-2.14033e-163	3.22584e-163	-1.34188e-162	9.27077e-164	6.45827e-163	5.06039e-166	1.96204e-163	6.48165e-164	2.40474e-163	-1.525e-163	6.88944e-163	8.89761e-163	2.77065e-163	1.78493e-163	-9.24687e-164	5.73544e-163	7.10023e-164	-4.59364e-163	3.7784e-163	5.60724e-163	-3.28327e-163	-9.01261e-163	-8.71275e-163	-3.10946e-163	-4.91906e-164	0
-2.29981e-163	3.58957e-163	3.71307e-163	1.55676e-163	3.13242e-163	-2.14033e-163	3.22584e-163	-1.34188e-162	9.27077e-164	6.45827e-163	5.06039e-166	1.96204e-163	6.48165e-164	2.40474e-163	-1.525e-163	6.88944e-163	8.89761e-163	2.77065e-163	1.78493e-163	-9.24687e-164	5.73544e-163	7.10023e-164	-4.59364e-163	3.7784e-163	5.60724e-163	-3.28327e-163	-9.01261e-163	-8.71275e-163	-3.10946e-163	-4.91906e-164	0
-2.29981e-163	3.58957e-163	3.71307e-163	1.55676e-163	3.13242e-163	-2.14033e-163	3.22584e-163	-1.34188e-162	9.27077e-164	6.45827e-163	5.06039e-166	1.96204e-163	6.48165e-164	2.40474e-163	-1.525e-163	6.88944e-163	8.89761e-163	2.77065e-163	1.78493e-163	-9.24687e-164	5.73544e-163	7.10023e-164	-4.59364e-163	3.7784e-163	5.60724e-163	-3.28327e-163	-9.01261e-163	-8.71275e-163	-3.10946e-163	-4.91906e-164	0
-2.29981e-163	3.58957e-163	3.71307e-163	1.55676e-163	3.13242e-163	-2.14033e-163	3.22584e-163	-1.34188e-162	9.27077e-164	6.45827e-163	5.06039e-166	1.96204e-163	6.48165e-164	2.40474e-163	-1.525e-163	6.88944e-163	8.89761e-163	2.77065e-163	1.78493e-163	-9.24687e-164	5.73544e-163	7.10023e-164	-4.59364e-163	3.7784e-163	5.60724e-163	-3.28327e-163	-9.01261e-163	-8.71275e-163	-3.10946e-163	-4.91906e-164	0
-2.29981e-163	3.58957e-163	3.71307e-163	1.55676e-163	3.13242e-163	-2.14033e-163	3.22584e-163	-1.34188e-162	9.27077e-164	6.45827e-163	5.06039e-166	1.96204e-163	6.48165e-164	2.40474e-163	-1.525e-163	6.88944e-163	8.89761e-163	2.77065e-163	1.78493e-163	-9.24687e-164	5.73544e-163	7.10023e-164	-4.59364e-163	3.7784e-163	5.60724e-163	-3.28327e-163	-9.01261e-163	-8.71275e-163	-3.10946e-163	-4.91906e-164	0
-2.29981e-163	3.58957e-163	3.71307e-163	1.55676e-163	3.13242e-163	-2.14033e-163	3.22584e-163	-1.34188e-162	9.27077e-164	6.45827e-163	5.06039e-166	1.96204e-163	6.48165e-164	2.40474e-163	-1.525e-163	6.88944e-163	8.89761e-163	2.77065e-163	1.78493e-163	-9.24687e-164	5.73544e-163	7.10023e-164	-4.59364e-163	3.7784e-163	5.60724e-163	-3.28327e-163	-9.01261e-163	-8.71275e-163	-3.10946e-163	-4.91906e-164	0
-2.29981e-163	3.58957e-163	3.71307e-163	1.55676e-163	3.13242e-163	-2.14033e-163	3.22584e-163	-1.34188e-162	9.27077e-164	6.45827e-163	5.06039e-166	1.96204e-163	6.48165e-164	2.40474e-163	-1.525e-163	6.88944e-163	8.89761e-163	2.77065e-163	1.78493e-163	-9.24687e-164	5.73544e-163	7.10023e-164	-4.59364e-163	3.7784e-163	5.60724e-163	-3.28327e-163	-9.01261e-163	-8.71275e-163	-3.10946e-163	-4.91906e-164	0
-2.29981e-163	3.58957e-163	3.71307e-163	1.55676e-163	3.13242e-163	-2.14033e-163	3.22584e-163	-1.34188e-162	9.27077e-164	6.45827e-163	5.06039e-166	1.96204e-163	6.48165e-164	2.40474e-163	-1.525e-163	6.88944e-163	8.89761e-163	2.77065e-163	1.78493e-163	-9.24687e-164	5.73544e-163	7.10023e-164	-4.59364e-163	3.7784e-163	5.60724e-163	-3.28327e-163	-9.01261e-163	-8.71275e-163	-3.10946e-163	-4.91906e-164	0
-2.29981e-163	3.58957e-163	3.71307e-163	1.55676e-163	3.13242e-163	-2.14033e-163	3.22584e-163	-1.34188e-162	9.27077e-164	6.45827e-163	5.06039e-166	1.96204e-163	6.48165e-164	2.40474e-163	-1.525e-163	6.88944e-163	8.89761e-163	2.77065e-163	1.78493e-163	-9.24687e-164	5.73544e-163	7.10023e-164	-4.59364e-163	3.7784e-163	5.60724e-163	-3.28327e-163	-9.01261e-163	-8.71275e-163	-3.10946e-163	-4.91906e-164	0
-2.29981e-163	3.58957e-163	3.71307e-163	1.55676e-163	3.13242e-163	-2.14033e-163	3.22584e-163	-1.34188e-162	9.27077e-164	6.45827e-163	5.06039e-166	1.96204e-163	6.48165e-164	2.40474e-163	-1.525e-163	6.88944e-163	8.89761e-163	2.77065e-163	1.78493e-163	-9.24687e-164	5.73544e-163	7.10023e-164	-4.59364e-163	3.7784e-163	5.60724e-163	-3.28327e-163	-9.01261e-163	-8.71275e-163	-3.10946e-163	-4.91906e-164	0
-2.29981e-163	3.58957e-163	3.71307e-163	1.55676e-163	3.13242e-163	-2.14033e-163	3.22584e-163	-1.34188e-162	9.27077e-164	6.45827e-163	5.06039e-166	1.96204e-163	6.48165e-164	2.40474e-163	-1.525e-163	6.88944e-163	8.89761e-163	2.77065e-163	1.78493e-163	-9.24687e-164	5.73544e-163	7.10023e-164	-4.59364e-163	3.7784e-163	5.60724e-163	-3.28327e-163	-9.01261e-163	-8.71275e-163	-3.10946e-163	-4.91906e-164	0
-2.29981e-163	3.58957e-163	3.71307e-163	1.55676e-163	3.13242e-163	-2.14033e-163	3.22584e-163	-1.34188e-162	9.27077e-164	6.45827e-163	5.06039e-166	1.96204e-163	6.48165e-164	2.40474e-163	-1.525e-163	6.88944e-163	8.89761e-163	2.77065e-163	1.78493e-163	-9.24687e-164	5.73544e-163	7.10023e-164	-4.59364e-163	3.7784e-163	5.60724e-163	-3.28327e-163	-9.01261e-163	-8.71275e-163	-3.10946e-163	-4.91906e-164	0
-2.29981e-163	3.58957e-163	3.71307e-163	1.55676e-163	3.13242e-163	-2.14033e-163	3.22584e-163	-1.34188e-162	9.27077e-164	6.45827e-163	5.06039e-166	1.96204e-163	6.48165e-164	2.40474e-163	-1.525e-163	6.88944e-163	8.89761e-163	2.77065e-163	1.78493e-163	-9.24687e-164	5.73544e-163	7.10023e-164	-4.59364e-163	3.7784e-163	5.60724e-163	-3.28327e-163	-9.01261e-163	-8.71275e-163	-3.10946e-163	-4.91906e-164	0
-2.29981e-163	3.58957e-163	3.71307e-163	1.55676e-163	3.13242e-163	-2.14033e-163	3.22584e-163	-1.34188e-162	9.27077e-164	6.45827e-163	5.06039e-166	1.96204e-163	6.48165e-164	2.40474e-163	-1.525e-163	6.88944e-163	8.89761e-163	2.77065e-163	1.78493e-163	-9.24687e-164	5.73544e-163	7.10023e-164	-4.59364e-163	3.7784e-163	5.60724e-163	-3.28327e-163	-9.01261e-163	-8.71275e-163	-3.10946e-163	-4.91906e-164	0
-2.29981e-163	3.58957e-163	3.71307e-163	1.55676e-163	3.13242e-163	-2.14033e-163	3.22584e-163	-1.34188e-162	9.27077e-164	6.45827e-163	5.06039e-166	1.96204e-163	6.48165e-164	2.40474e-163	-1.525e-163	6.88944e-163	8.89761e-163	2.77065e-163	1.78493e-163	-9.24687e-164	5.73544e-163	7.10023e-164	-4.59364e-163	3.7784e-163	5.60724e-163	-3.28327e-163	-9.01261e-163	-8.71275e-163	-3.10946e-163	-4.91906e-164	0
-2.29981e-163	3.58957e-163	3.71307e-163	1.55676e-163	3.13242e-163	-2.14033e-163	3.22584e-163	-1.34188e-162	9.27077e-164	6.45827e-163	5.06039e-166	1.96204e-163	6.48165e-164	2.40474e-163	-1.525e-163	6.88944e-163	8.89761e-163	2.77065e-163	1.78493e-163	-9.24687e-164	5.73544e-163	7.10023e-164	-4.59364e-163	3.7784e-163	5.60724e-163	-3.28327e-163	-9.01261e-163	-8.71275e-163	-3.10946e-163	-4.91906e-164	0
-2.29981e-163	3.58957e-163	3.71307e-163	1.55676e-163	3.13242e-163	-2.14033e-163	3.22584e-163	-1.34188e-162	9.27077e-164	6.45827e-163	5.06039e-166	1.96204e-163	6.48165e-164	2.40474e-163	-1.525e-163	6.88944e-163	8.89761e-163	2.77065e-163	1.78493e-163	-9.24687e-164	5.73544e-163	7.10023e-164	-4.59364e-163	3.7784e-163	5.60724e-163	-3.28327e-163	-9.01261e-163	-8.71275e-163	-3.10946e-163	-4.91906e-164	0
-2.29981e-163	3.58957e-163	3.71307e-163	1.55676e-163	3.13242e-163	-2.14033e-163	3.22584e-163	-1.34188e-162	9.27077e-164	6.45827e-163	5.06039e-166	1.96204e-163	6.48165e-164	2.40474e-163	-1.525e-163	6.88944e-163	8.89761e-163	2.77065e-163	1.78493e-163	-9.24687e-164	5.73544e-163	7.10023e-164	-4.59364e-163	3.7784e-163	5.60724e-163	-3.28327e-163	-9.01261e-163	-8.71275e-163	-3.10946e-163	-4.91906e-164	0
-2.29981e-163	3.58957e-163	3.71307e-163	1.55676e-163	3.13242e-163	-2.14033e-163	3.22584e-163	-1.34188e-162	9.27077e-164	6.45827e-163	5.06039e-166	1.96204e-163	6.48165e-164	2.40474e-163	-1.525e-163	6.88944e-163	8.89761e-163	2.77065e-163	1.78493e-163	-9.24687e-164	5.73544e-163	7.10023e-164	-4.59364e-163	3.7784e-163	5.60724e-163	-3.28327e-163	-9.01261e-163	-8.71275e-163	-3.10946e-163	-4.91906e-164	0
-2.29981e-163	3.58957e-163	3.71307e-163	1.55676e-163	3.13242e-163	-2.14033e-163	3.22584e-163	-1.34188e-162	9.27077e-164	6.45827e-163	5.06039e-166	1.96204e-163	6.48165e-164	2.40474e-163	-1.525e-163	6.88944e-163	8.89761e-163	2.77065e-163	1.78493e-163	-9.24687e-164	5.73544e-163	7.10023e-164	-4.59364e-163	3.7784e-163	5.60724e-163	-3.28327e-163	-9.01261e-163	-8.71275e-163	-3.10946e-163	-4.91906e-164	0
-2.29981e-163	3.58957e-163	3.71307e-163	1.55676e-163	3.13242e-163	-2.14033e-163	3.22584e-163	-1.34188e-162	9.27077e-164	6.45827e-163	5.06039e-166	1.96204e-163	6.48165e-164	2.40474e-163	-1.525e-163	6.88944e-163	8.89761e-163	2.77065e-163	1.78493e-163	-9.24687e-164	5.73544e-163	7.10023e-164	-4.59364e-163	3.7784e-163	5.60724e-163	-3.28327e-163	-9.01261e-163	-8.71275e-163	-3.10946e-163	-4.91906e-164	0
-2.29981e-163	3.58957e-163	3.71307e-163	1.55676e-163	3.13242e-163	-2.14033e-163	3.22584e-163	-1.34188e-162	9.27077e-164	6.45827e-163	5.06039e-166	1.96204e-163	6.48165e-164	2.40474e-163	-1.525e-163	6.88944e-163	8.89761e-163	2.77065e-163	1.78493e-163	-9.24687e-164	5.73544e-163	7.10023e-164	-4.59364e-163	3.7784e-163	5.60724e-163	-3.28327e-163	-9.01261e-163	-8.71275e-163	-3.10946e-163	-4.91906e-164	0
-2.29981e-163	3.58957e-163	3.71307e-163	1.55676e-163	3.13242e-163	-2.14033e-163	3.22584e-163	-1.34188e-162	9.27077e-164	6.45827e-163	5.06039e-166	1.96204e-163	6.48165e-164	2.40474e-163	-1.525e-163	6.88944e-163	8.89761e-163	2.77065e-163	1.78493e-163	-9.24687e-164	5.73544e-163	7.10023e-164	-4.59364e-163	3.7784e-163	5.60724e-163	-3.28327e-163	-9.01261e-163	-8.71275e-163	-3.10946e-163	-4.91906e-164	0
-2.29981e-163	3.58957e-163	3.71307e-163	1.55676e-163	3.13242e-163	-2.14033e-163	3.22584e-163	-1.34188e-162	9.27077e-164	6.45827e-163	5.06039e-166	1.96204e-163	6.48165e-164	2.40474e-163	-1.525e-163	6.88944e-163	8.89761e-163	2.77065e-163	1.78493e-163	-9.24687e-164	5.73544e-163	7.10023e-164	-4.59364e-163	3.7784e-163	5.60724e-163	-3.28327e-163	-9.01261e-163	-8.71275e-163	-3.10946e-163	-4.91906e-164	0
-2.29981e-163	3.58957e-163	3.71307e-163	1.55676e-163	3.13242e-163	-2.14033e-163	3.22584e-163	-1.34188e-162	9.27077e-164	6.45827e-163	5.06039e-166	1.96204e-163	6.48165e-164	2.40474e-163	-1.525e-163	6.88944e-163	8.89761e-163	2.77065e-163	1.78493e-163	-9.24687e-164	5.73544e-163	7.10023e-164	-4.59364e-163	3.7784e-163	5.60724e-163	-3.28327e-163	-9.01261e-163	-8.71275e-163	-3.10946e-163	-4.91906e-164	0
-2.29981e-163	3.58957e-163	3.71307e-163	1.55676e-163	3.13242e-163	-2.14033e-163	3.22584e-163	-1.34188e-162	9.27077e-164	6.45827e-163	5.06039e-166	1.96204e-163	6.48165e-164	2.40474e-163	-1.525e-163	6.88944e-163	8.89761e-163	2.77065e-163	1.78493e-163	-9.24687e-164	5.73544e-163	7.10023e-164	-4.59364e-163	3.7784e-163	5.60724e-163	-3.28327e-163	-9.01261e-163	-8.71275e-163	-3.10946e-163	-4.91906e-164	0
-2.29981e-163	3.58957e-163	3.71307e-163	1.55676e-163	3.13242e-163	-2.14033e-163	3.22584e-163	-1.34188e-162	9.27077e-164	6.45827e-163	5.06039e-166	1.96204e-163	6.48165e-164	2.40474e-163	-1.525e-163	6.88944e-163	8.89761e-163	2.77065e-163	1.78493e-163	-9.24687e-164	5.73544e-163	7.10023e-164	-4.59364e-163	3.7784e-163	5.60724e-163	-3.28327e-163	-9.01261e-163	-8.71275e-163	-3.10946e-163	-4.91906e-164	0
-2.29981e-163	3.58957e-163	3.71307e-163	1.55676e-163	3.13242e-163	-2.14033e-163	3.22584e-163	-1.34188e-162	9.27077e-164	6.45827e-163	5.06039e-166	1.96204e-163	6.48165e-164	2.40474e-163	-1.525e-163	6.88944e-163	8.89761e-163	2.77065e-163	1.78493e-163	-9.24687e-164	5.73544e-163	7.10023e-164	-4.59364e-163	3.7784e-163	5.60724e-163	-3.28327e-163	-9.01261e-163	-8.71275e-163	-3.10946e-163	-4.91906e-164	0
-2.29981e-163	3.58957e-163	3.71307e-163	1.55676e-163	3.13242e-163	-2.14033e-163	3.22584e-163	-1.34188e-162	9.27077e-164	6.45827e-163	5.06039e-166	1.96204e-163	6.48165e-164	2.40474e-163	-1.525e-163	6.88944e-163	8.89761e-163	2.77065e-163	1.78493e-163	-9.24687e-164	5.73544e-163	7.10023e-164	-4.59364e-163	3.7784e-163	5.60724e-163	-3.28327e-163	-9.01261e-163	-8.71275e-163	-3.10946e-163	-4.91906e-164	0
-2.29981e-163	3.58957e-163	3.71307e-163	1.55676e-163	3.13242e-163	-2.14033e-163	3.22584e-163	-1.34188e-162	9.27077e-164	6.45827e-163	5.06039e-166	1.96204e-163	6.48165e-164	2.40474e-163	-1.525e-163	6.88944e-163	8.89761e-163	2.77065e-163	1.78493e-163	-9.24687e-164	5.73544e-163	7.10023e-164	-4.59364e-163	3.7784e-163	5.60724e-163	-3.28327e-163	-9.01261e-163	-8.71275e-163	-3.10946e-163	-4.91906e-164	0
-2.29981e-163	3.58957e-163	3.71307e-163	1.55676e-163	3.13242e-163	-2.14033e-163	3.22584e-163	-1.34188e-162	9.27077e-164	6.45827e-163	5.06039e-166	1.96204e-163	6.48165e-164	2.40474e-163	-1.525e-163	6.88944e-163	8.89761e-163	2.77065e-163	1.78493e-163	-9.24687e-164	5.73544e-163	7.10023e-164	-4.59364e-163	3.7784e-163	5.60724e-163	-3.28327e-163	-9.01261e-163	-8.71275e-163	-3.10946e-163	-4.91906e-164	0
-2.29981e-163	3.58957e-163	3.71307e-163	1.55676e-163	3.13242e-163	-2.14033e-163	3.22584e-163	-1.34188e-162	9.27077e-164	6.45827e-163	5.06039e-166	1.96204e-163	6.48165e-164	2.40474e-163	-1.525e-163	6.88944e-163	8.89761e-163	2.77065e-163	1.78493e-163	-9.24687e-164	5.73544e-163	7.10023e-164	-4.59364e-163	3.7784e-163	5.60724e-163	-3.28327e-163	-9.01261e-163	-8.71275e-163	-3.10946e-163	-4.91906e-164	0
-2.29981e-163	3.58957e-163	3.71307e-163	1.55676e-163	3.13242e-163	-2.14033e-163	3.22584e-163	-1.34188e-162	9.27077e-164	6.45827e-163	5.06039e-166	1.96204e-163	6.48165e-164	2.40474e-163	-1.525e-163	6.88944e-163	8.89761e-163	2.77065e-163	1.78493e-163	-9.24687e-164	5.73544e-163	7.10023e-164	-4.59364e-163	3.7784e-163	5.60724e-163	-3.28327e-163	-9.01261e-163	-8.71275e-163	-3.10946e-163	-4.91906e-164	0
-2.29981e-163	3.58957e-163	3.71307e-163	1.55676e-163	3.13242e-163	-2.14033e-163	3.22584e-163	-1.34188e-162	9.27077e-164	6.45827e-163	5.06039e-166	1.96204e-163	6.48165e-164	2.40474e-163	-1.525e-163	6.88944e-163	8.89761e-163	2.77065e-163	1.78493e-163	-9.24687e-164	5.73544e-163	7.10023e-164	-4.59364e-163	3.7784e-163	5.60724e-163	-3.28327e-163	-9.01261e-163	-8.71275e-163	-3.10946e-163	-4.91906e-164	0
-2.29981e-163	3.58957e-163	3.71307e-163	1.55676e-163	3.13242e-163	-2.14033e-163	3.22584e-163	-1.34188e-162	9.27077e-164	6.45827e-163	5.06039e-166	1.96204e-163	6.48165e-164	2.40474e-163	-1.525e-163	6.88944e-163	8.89761e-163	2.77065e-163	1.78493e-163	-9.24687e-164	5.73544e-163	7.10023e-164	-4.59364e-163	3.7784e-163	5.60724e-163	-3.28327e-163	-9.01261e-163	-8.71275e-163	-3.10946e-163	-4.91906e-164	0
-2.29981e-163	3.58957e-163	3.71307e-163	1.55676e-163	3.13242e-163	-2.14033e-163	3.22584e-163	-1.34188e-162	9.27077e-164	6.45827e-163	5.06039e-166	1.96204e-163	6.48165e-164	2.40474e-163	-1.525e-163	6.88944e-163	8.89761e-163	2.77065e-163	1.78493e-163	-9.24687e-164	5.73544e-163	7.10023e-164	-4.59364e-163	3.7784e-163	5.60724e-163	-3.28327e-163	-9.01261e-163	-8.71275e-163	-3.10946e-163	-4.91906e-164	0
-2.29981e-163	3.58957e-163	3.71307e-163	1.55676e-163	3.13242e-163	-2.14033e-163	3.22584e-163	-1.34188e-162	9.27077e-164	6.45827e-163	5.06039e-166	1.96204e-163	6.48165e-164	2.40474e-163	-1.525e-163	6.88944e-163	8.89761e-163	2.77065e-163	1.78493e-163	-9.24687e-164	5.73544e-163	7.10023e-164	-4.59364e-163	3.7784e-163	5.60724e-163	-3.28327e-163	-9.01261e-163	-8.71275e-163	-3.10946e-163	-4.91906e-164	0
-2.29981e-163	3.58957e-163	3.71307e-163	1.55676e-163	3.13242e-163	-2.14033e-163	3.22584e-163	-1.34188e-162	9.27077e-164	6.45827e-163	5.06039e-166	1.96204e-163	6.48165e-164	2.40474e-163	-1.525e-163	6.88944e-163	8.89761e-163	2.77065e-163	1.78493e-163	-9.24687e-164	5.73544e-163	7.10023e-164	-4.59364e-163	3.7784e-163	5.60724e-163	-3.28327e-163	-9.01261e-163	-8.71275e-163	-3.10946e-163	-4.91906e-164	0
-2.29981e-163	3.58957e-163	3.71307e-163	1.55676e-163	3.13242e-163	-2.14033e-163	3.22584e-163	-1.34188e-162	9.27077e-164	6.45827e-163	5.06039e-166	1.96204e-163	6.48165e-164	2.40474e-163	-1.525e-163	6.88944e-163	8.89761e-163	2.77065e-163	1.78493e-163	-9.24687e-164	5.73544e-163	7.10023e-164	-4.59364e-163	3.7784e-163	5.60724e-163	-3.28327e-163	-9.01261e-163	-8.71275e-163	-3.10946e-163	-4.91906e-164	0
-2.29981e-163	3.58957e-163	3.71307e-163	1.55676e-163	3.13242e-163	-2.14033e-163	3.22584e-163	-1.34188e-162	9.27077e-164	6.45827e-163	5.06039e-166	1.96204e-163	6.48165e-164	2.40474e-163	-1.525e-163	6.88944e-163	8.89761e-163	2.77065e-163	1.78493e-163	-9.24687e-164	5.73544e-163	7.10023e-164	-4.59364e-163	3.7784e-163	5.60724e-163	-3.28327e-163	-9.01261e-163	-8.71275e-163	-3.10946e-163	-4.91906e-164	0
-2.29981e-163	3.58957e-163	3.71307e-163	1.55676e-163	3.13242e-163	-2.14033e-163	3.22584e-163	-1.34188e-162	9.27077e-164	6.45827e-163	5.06039e-166	1.96204e-163	6.48165e-164	2.40474e-163	-1.525e-163	6.88944e-163	8.89761e-163	2.77065e-163	1.78493e-163	-9.24687e-164	5.73544e-163	7.10023e-164	-4.59364e-163	3.7784e-163	5.60724e-163	-3.28327e-163	-9.01261e-163	-8.71275e-163	-3.10946e-163	-4.91906e-164	0
-2.29981e-163	3.58957e-163	3.71307e-163	1.55676e-163	3.13242e-163	-2.14033e-163	3.22584e-163	-1.34188e-162	9.27077e-164	6.45827e-163	5.06039e-166	1.96204e-163	6.48165e-164	2.40474e-163	-1.525e-163	6.88944e-163	8.89761e-163	2.77065e-163	1.78493e-163	-9.24687e-164	5.73544e-163	7.10023e-164	-4.59364e-163	3.7784e-163	5.60724e-163	-3.28327e-163	-9.01261e-163	-8.71275e-163	-3.10946e-163	-4.91906e-164	0
-2.29981e-163	3.58957e-163	3.71307e-163	1.55676e-163	3.13242e-163	-2.14033e-163	3.22584e-163	-1.34188e-162	9.27077e-164	6.45827e-163	5.06039e-166	1.96204e-163	6.48165e-164	2.40474e-163	-1.525e-163	6.88944e-163	8.89761e-163	2.77065e-163	1.78493e-163	-9.24687e-164	5.73544e-163	7.10023e-164	-4.59364e-163	3.7784e-163	5.60724e-163	-3.28327e-163	-9.01261e-163	-8.71275e-163	-3.10946e-163	-4.91906e-164	0
-2.29981e-163	3.58957e-163	3.71307e-163	1.55676e-163	3.13242e-163	-2.14033e-163	3.22584e-163	-1.34188e-162	9.27077e-164	6.45827e-163	5.06039e-166	1.96204e-163	6.48165e-164	2.40474e-163	-1.525e-163	6.88944e-163	8.89761e-163	2.77065e-163	1.78493e-163	-9.24687e-164	5.73544e-163	7.10023e-164	-4.59364e-163	3.7784e-163	5.60724e-163	-3.28327e-163	-9.01261e-163	-8.71275e-163	-3.10946e-163	-4.91906e-164	0
-2.29981e-163	3.58957e-163	3.71307e-163	1.55676e-163	3.13242e-163	-2.14033e-163	3.22584e-163	-1.34188e-162	9.27077e-164	6.45827e-163	5.06039e-166	1.96204e-163	6.48165e-164	2.40474e-163	-1.525e-163	6.88944e-163	8.89761e-163	2.77065e-163	1.78493e-163	-9.24687e-164	5.73544e-163	7.10023e-164	-4.59364e-163	3.7784e-163	5.60724e-163	-3.28327e-163	-9.01261e-163	-8.71275e-163	-3.10946e-163	-4.91906e-164	0
-2.29981e-163	3.58957e-163	3.71307e-163	1.55676e-163	3.13242e-163	-2.14033e-163	3.22584e-163	-1.34188e-162	9.27077e-164	6.45827e-163	5.06039e-166	1.96204e-163	6.48165e-164	2.40474e-163	-1.525e-163	6.88944e-163	8.89761e-163	2.77065e-163	1.78493e-163	-9.24687e-164	5.73544e-163	7.10023e-164	-4.59364e-163	3.7784e-163	5.60724e-163	-3.28327e-163	-9.01261e-163	-8.71275e-163	-3.10946e-163	-4.91906e-164	0
-2.29981e-163	3.58957e-163	3.71307e-163	1.55676e-163	3.13242e-163	-2.14033e-163	3.22584e-163	-1.34188e-162	9.27077e-164	6.45827e-163	5.06039e-166	1.96204e-163	6.48165e-164	2.40474e-163	-1.525e-163	6.88944e-163	8.89761e-163	2.77065e-163	1.78493e-163	-9.24687e-164	5.73544e-163	7.10023e-164	-4.59364e-163	3.7784e-163	5.60724e-163	-3.28327e-163	-9.01261e-163	-8.71275e-163	-3.10946e-163	-4.91906e-164	0
-2.29981e-163	3.58957e-163	3.71307e-163	1.55676e-163	3.13242e-163	-2.14033e-163	3.22584e-163	-1.34188e-162	9.27077e-164	6.45827e-163	5.06039e-166	1.96204e-163	6.48165e-164	2.40474e-163	-1.525e-163	6.88944e-163	8.89761e-163	2.77065e-163	1.78493e-163	-9.24687e-164	5.73544e-163	7.10023e-164	-4.59364e-163	3.7784e-163	5.60724e-163	-3.28327e-163	-9.01261e-163	-8.71275e-163	-3.10946e-163	-4.91906e-164	0
-2.29981e-163	3.58957e-163	3.71307e-163	1.55676e-163	3.13242e-163	-2.14033e-163	3.22584e-163	-1.34188e-162	9.27077e-164	6.45827e-163	5.06039e-166	1.96204e-163	6.48165e-164	2.40474e-163	-1.525e-163	6.88944e-163	8.89761e-163	2.77065e-163	1.78493e-163	-9.24687e-164	5.73544e-163	7.10023e-164	-4.59364e-163	3.7784e-163	5.60724e-163	-3.28327e-163	-9.01261e-163	-8.71275e-163	-3.10946e-163	-4.91906e-164	0
-2.29981e-163	3.58957e-163	3.71307e-163	1.55676e-163	3.13242e-163	-2.14033e-163	3.22584e-163	-1.34188e-162	9.27077e-164	6.45827e-163	5.06039e-166	1.96204e-163	6.48165e-164	2.40474e-163	-1.525e-163	6.88944e-163	8.89761e-163	2.77065e-163	1.78493e-163	-9.24687e-164	5.73544e-163	7.10023e-164	-4.59364e-163	3.7784e-163	5.60724e-163	-3.28327e-163	-9.01261e-163	-8.71275e-163	-3.10946e-163	-4.91906e-164	0
-2.29981e-163	3.58957e-163	3.71307e-163	1.55676e-163	3.13242e-163	-2.14033e-163	3.22584e-163	-1.34188e-162	9.27077e-164	6.45827e-163	5.06039e-166	1.96204e-163	6.48165e-164	2.40474e-163	-1.525e-163	6.88944e-163	8.89761e-163	2.77065e-163	1.78493e-163	-9.24687e-164	5.73544e-163	7.10023e-164	-4.59364e-163	3.7784e-163	5.60724e-163	-3.28327e-163	-9.01261e-163	-8.71275e-163	-3.10946e-163	-4.91906e-164	0
-2.29981e-163	3.58957e-163	3.71307e-163	1.55676e-163	3.13242e-163	-2.14033e-163	3.22584e-163	-1.34188e-162	9.27077e-164	6.45827e-163	5.06039e-166	1.96204e-163	6.48165e-164	2.40474e-163	-1.525e-163	6.88944e-163	8.89761e-163	2.77065e-163	1.78493e-163	-9.24687e-164	5.73544e-163	7.10023e-164	-4.59364e-163	3.7784e-163	5.60724e-163	-3.28327e-163	-9.01261e-163	-8.71275e-163	-3.10946e-163	-4.91906e-164	0
-2.29981e-163	3.58957e-163	3.71307e-163	1.55676e-163	3.13242e-163	-2.14033e-163	3.22584e-163	-1.34188e-162	9.27077e-164	6.45827e-163	5.06039e-166	1.96204e-163	6.48165e-164	2.40474e-163	-1.525e-163	6.88944e-163	8.89761e-163	2.77065e-163	1.78493e-163	-9.24687e-164	5.73544e-163	7.10023e-164	-4.59364e-163	3.7784e-163	5.60724e-163	-3.28327e-163	-9.01261e-163	-8.71275e-163	-3.10946e-163	-4.91906e-164	0
-2.29981e-163	3.58957e-163	3.71307e-163	1.55676e-163	3.13242e-163	-2.14033e-163	3.22584e-163	-1.34188e-162	9.27077e-164	6.45827e-163	5.06039e-166	1.96204e-163	6.48165e-164	2.40474e-163	-1.525e-163	6.88944e-163	8.89761e-163	2.77065e-163	1.78493e-163	-9.24687e-164	5.73544e-163	7.10023e-164	-4.59364e-163	3.7784e-163	5.60724e-163	-3.28327e-163	-9.01261e-163	-8.71275e-163	-3.10946e-163	-4.91906e-164	0
-2.29981e-163	3.58957e-163	3.71307e-163	1.55676e-163	3.13242e-163	-2.14033e-163	3.22584e-163	-1.34188e-162	9.27077e-164	6.45827e-163	5.06039e-166	1.96204e-163	6.48165e-164	2.40474e-163	-1.525e-163	6.88944e-163	8.89761e-163	2.77065e-163	1.78493e-163	-9.24687e-164	5.73544e-163	7.10023e-164	-4.59364e-163	3.7784e-163	5.60724e-163	-3.28327e-163	-9.01261e-163	-8.71275e-163	-3.10946e-163	-4.91906e-164	0
-2.29981e-163	3.58957e-163	3.71307e-163	1.55676e-163	3.13242e-163	-2.14033e-163	3.22584e-163	-1.34188e-162	9.27077e-164	6.45827e-163	5.06039e-166	1.96204e-163	6.48165e-164	2.40474e-163	-1.525e-163	6.88944e-163	8.89761e-163	2.77065e-163	1.78493e-163	-9.24687e-164	5.73544e-163	7.10023e-164	-4.59364e-163	3.7784e-163	5.60724e-163	-3.28327e-163	-9.01261e-163	-8.71275e-163	-3.10946e-163	-4.91906e-164	0
-2.29981e-163	3.58957e-163	3.71307e-163	1.55676e-163	3.13242e-163	-2.14033e-163	3.22584e-163	-1.34188e-162	9.27077e-164	6.45827e-163	5.06039e-166	1.96204e-163	6.48165e-164	2.40474e-163	-1.525e-163	6.88944e-163	8.89761e-163	2.77065e-163	1.78493e-163	-9.24687e-164	5.73544e-163	7.10023e-164	-4.59364e-163	3.7784e-163	5.60724e-163	-3.28327e-163	-9.01261e-163	-8.71275e-163	-3.10946e-163	-4.91906e-164	0
-2.29981e-163	3.58957e-163	3.71307e-163	1.55676e-163	3.13242e-163	-2.14033e-163	3.22584e-163	-1.34188e-162	9.27077e-164	6.45827e-163	5.06039e-166	1.96204e-163	6.48165e-164	2.40474e-163	-1.525e-163	6.88944e-163	8.89761e-163	2.77065e-163	1.78493e-163	-9.24687e-164	5.73544e-163	7.10023e-164	-4.59364e-163	3.7784e-163	5.60724e-163	-3.28327e-163	-9.01261e-163	-8.71275e-163	-3.10946e-163	-4.91906e-164	0
-2.29981e-163	3.58957e-163	3.71307e-163	1.55676e-163	3.13242e-163	-2.14033e-163	3.22584e-163	-1.34188e-162	9.27077e-164	6.45827e-163	5.06039e-166	1.96204e-163	6.48165e-164	2.40474e-163	-1.525e-163	6.88944e-163	8.89761e-163	2.77065e-163	1.78493e-163	-9.24687e-164	5.73544e-163	7.10023e-164	-4.59364e-163	3.7784e-163	5.60724e-163	-3.28327e-163	-9.01261e-163	-8.71275e-163	-3.10946e-163	-4.91906e-164	0
-2.29981e-163	3.58957e-163	3.71307e-163	1.55676e-163	3.13242e-163	-2.14033e-163	3.22584e-163	-1.34188e-162	9.27077e-164	6.45827e-163	5.06039e-166	1.96204e-163	6.48165e-164	2.40474e-163	-1.525e-163	6.88944e-163	8.89761e-163	2.77065e-163	1.78493e-163	-9.24687e-164	5.73544e-163	7.10023e-164	-4.59364e-163	3.7784e-163	5.60724e-163	-3.28327e-163	-9.01261e-163	-8.71275e-163	-3.10946e-163	-4.91906e-164	0
-2.29981e-163	3.58957e-163	3.71307e-163	1.55676e-163	3.13242e-163	-2.14033e-163	3.22584e-163	-1.34188e-162	9.27077e-164	6.45827e-163	5.06039e-166	1.96204e-163	6.48165e-164	2.40474e-163	-1.525e-163	6.88944e-163	8.89761e-163	2.77065e-163	1.78493e-163	-9.24687e-164	5.73544e-163	7.10023e-164	-4.59364e-163	3.7784e-163	5.60724e-163	-3.28327e-163	-9.01261e-163	-8.71275e-163	-3.10946e-163	-4.91906e-164	0
-2.29981e-163	3.58957e-163	3.71307e-163	1.55676e-163	3.13242e-163	-2.14033e-163	3.22584e-163	-1.34188e-162	9.27077e-164	6.45827e-163	5.06039e-166	1.96204e-163	6.48165e-164	2.40474e-163	-1.525e-163	6.88944e-163	8.89761e-163	2.77065e-163	1.78493e-163	-9.24687e-164	5.73544e-163	7.10023e-164	-4.59364e-163	3.7784e-163	5.60724e-163	-3.28327e-163	-9.01261e-163	-8.71275e-163	-3.10946e-163	-4.91906e-164	0
-2.29981e-163	3.58957e-163	3.71307e-163	1.55676e-163	3.13242e-163	-2.14033e-163	3.22584e-163	-1.34188e-162	9.27077e-164	6.45827e-163	5.06039e-166	1.96204e-163	6.48165e-164	2.40474e-163	-1.525e-163	6.88944e-163	8.89761e-163	2.77065e-163	1.78493e-163	-9.24687e-164	5.73544e-163	7.10023e-164	-4.59364e-163	3.7784e-163	5.60724e-163	-3.28327e-163	-9.01261e-163	-8.71275e-163	-3.10946e-163	-4.91906e-164	0
-2.29981e-163	3.58957e-163	3.71307e-163	1.55676e-163	3.13242e-163	-2.14033e-163	3.22584e-163	-1.34188e-162	9.27077e-164	6.45827e-163	5.06039e-166	1.96204e-163	6.48165e-164	2.40474e-163	-1.525e-163	6.88944e-163	8.89761e-163	2.77065e-163	1.78493e-163	-9.24687e-164	5.73544e-163	7.10023e-164	-4.59364e-163	3.7784e-163	5.60724e-163	-3.28327e-163	-9.01261e-163	-8.71275e-163	-3.10946e-163	-4.91906e-164	0
-2.29981e-163	3.58957e-163	3.71307e-163	1.55676e-163	3.13242e-163	-2.14033e-163	3.22584e-163	-1.34188e-162	9.27077e-164	6.45827e-163	5.06039e-166	1.96204e-163	6.48165e-164	2.40474e-163	-1.525e-163	6.88944e-163	8.89761e-163	2.77065e-163	1.78493e-163	-9.24687e-164	5.73544e-163	7.10023e-164	-4.59364e-163	3.7784e-163	5.60724e-163	-3.28327e-163	-9.01261e-163	-8.71275e-163	-3.10946e-163	-4.91906e-164	0
-2.29981e-163	3.58957e-163	3.71307e-163	1.55676e-163	3.13242e-163	-2.14033e-163	3.22584e-163	-1.34188e-162	9.27077e-164	6.45827e-163	5.06039e-166	1.96204e-163	6.48165e-164	2.40474e-163	-1.525e-163	6.88944e-163	8.89761e-163	2.77065e-163	1.78493e-163	-9.24687e-164	5.73544e-163	7.10023e-164	-4.59364e-163	3.7784e-163	5.60724e-163	-3.28327e-163	-9.01261e-163	-8.71275e-163	-3.10946e-163	-4.91906e-164	0
-2.29981e-163	3.58957e-163	3.71307e-163	1.55676e-163	3.13242e-163	-2.14033e-163	3.22584e-163	-1.34188e-162	9.27077e-164	6.45827e-163	5.06039e-166	1.96204e-163	6.48165e-164	2.40474e-163	-1.525e-163	6.88944e-163	8.89761e-163	2.77065e-163	1.78493e-163	-9.24687e-164	5.73544e-163	7.10023e-164	-4.59364e-163	3.7784e-163	5.60724e-163	-3.28327e-163	-9.01261e-163	-8.71275e-163	-3.10946e-163	-4.91906e-164	0
-2.29981e-163	3.58957e-163	3.71307e-163	1.55676e-163	3.13242e-163	-2.14033e-163	3.22584e-163	-1.34188e-162	9.27077e-164	6.45827e-163	5.06039e-166	1.96204e-163	6.48165e-164	2.40474e-163	-1.525e-163	6.88944e-163	8.89761e-163	2.77065e-163	1.78493e-163	-9.24687e-164	5.73544e-163	7.10023e-164	-4.59364e-163	3.7784e-163	5.60724e-163	-3.28327e-163	-9.01261e-163	-8.71275e-163	-3.10946e-163	-4.91906e-164	0
-2.29981e-163	3.58957e-163	3.71307e-163	1.55676e-163	3.13242e-163	-2.14033e-163	3.22584e-163	-1.34188e-162	9.27077e-164	6.45827e-163	5.06039e-166	1.96204e-163	6.48165e-164	2.40474e-163	-1.525e-163	6.88944e-163	8.89761e-163	2.77065e-163	1.78493e-163	-9.24687e-164	5.73544e-163	7.10023e-164	-4.59364e-163	3.7784e-163	5.60724e-163	-3.28327e-163	-9.01261e-163	-8.71275e-163	-3.10946e-163	-4.91906e-164	0
-2.29981e-163	3.58957e-163	3.71307e-163	1.55676e-163	3.13242e-163	-2.14033e-163	3.22584e-163	-1.34188e-162	9.27077e-164	6.45827e-163	5.06039e-166	1.96204e-163	6.48165e-164	2.40474e-163	-1.525e-163	6.88944e-163	8.89761e-163	2.77065e-163	1.78493e-163	-9.24687e-164	5.73544e-163	7.10023e-164	-4.59364e-163	3.7784e-163	5.60724e-163	-3.28327e-163	-9.01261e-163	-8.71275e-163	-3.10946e-163	-4.91906e-164	0
-2.29981e-163	3.58957e-163	3.71307e-163	1.55676e-163	3.13242e-163	-2.14033e-163	3.22584e-163	-1.34188e-162	9.27077e-164	6.45827e-163	5.06039e-166	1.96204e-163	6.48165e-164	2.40474e-163	-1.525e-163	6.88944e-163	8.89761e-163	2.77065e-163	1.78493e-163	-9.24687e-164	5.73544e-163	7.10023e-164	-4.59364e-163	3.7784e-163	5.60724e-163	-3.28327e-163	-9.01261e-163	-8.71275e-163	-3.10946e-163	-4.91906e-164	0
-2.29981e-163	3.58957e-163	3.71307e-163	1.55676e-163	3.13242e-163	-2.14033e-163	3.22584e-163	-1.34188e-162	9.27077e-164	6.45827e-163	5.06039e-166	1.96204e-163	6.48165e-164	2.40474e-163	-1.525e-163	6.88944e-163	8.89761e-163	2.77065e-163	1.78493e-163	-9.24687e-164	5.73544e-163	7.10023e-164	-4.59364e-163	3.7784e-163	5.60724e-163	-3.28327e-163	-9.01261e-163	-8.71275e-163	-3.10946e-163	-4.91906e-164	0
-2.29981e-163	3.58957e-163	3.71307e-163	1.55676e-163	3.13242e-163	-2.14033e-163	3.22584e-163	-1.34188e-162	9.27077e-164	6.45827e-163	5.06039e-166	1.96204e-163	6.48165e-164	2.40474e-163	-1.525e-163	6.88944e-163	8.89761e-163	2.77065e-163	1.78493e-163	-9.24687e-164	5.73544e-163	7.10023e-164	-4.59364e-163	3.7784e-163	5.60724e-163	-3.28327e-163	-9.01261e-163	-8.71275e-163	-3.10946e-163	-4.91906e-164	0
-2.29981e-163	3.58957e-163	3.71307e-163	1.55676e-163	3.13242e-163	-2.14033e-163	3.22584e-163	-1.34188e-162	9.27077e-164	6.45827e-163	5.06039e-166	1.96204e-163	6.48165e-164	2.40474e-163	-1.525e-163	6.88944e-163	8.89761e-163	2.77065e-163	1.78493e-163	-9.24687e-164	5.73544e-163	7.10023e-164	-4.59364e-163	3.7784e-163	5.60724e-163	-3.28327e-163	-9.01261e-163	-8.71275e-163	-3.10946e-163	-4.91906e-164	0
-2.29981e-163	3.58957e-163	3.71307e-163	1.55676e-163	3.13242e-163	-2.14033e-163	3.22584e-163	-1.34188e-162	9.27077e-164	6.45827e-163	5.06039e-166	1.96204e-163	6.48165e-164	2.40474e-163	-1.525e-163	6.88944e-163	8.89761e-163	2.77065e-163	1.78493e-163	-9.24687e-164	5.73544e-163	7.10023e-164	-4.59364e-163	3.7784e-163	5.60724e-163	-3.28327e-163	-9.01261e-163	-8.71275e-163	-3.10946e-163	-4.91906e-164	0
-2.29981e-163	3.58957e-163	3.71307e-163	1.55676e-163	3.13242e-163	-2.14033e-163	3.22584e-163	-1.34188e-162	9.27077e-164	6.45827e-163	5.06039e-166	1.96204e-163	6.48165e-164	2.40474e-163	-1.525e-163	6.88944e-163	8.89761e-163	2.77065e-163	1.78493e-163	-9.24687e-164	5.73544e-163	7.10023e-164	-4.59364e-163	3.7784e-163	5.60724e-163	-3.28327e-163	-9.01261e-163	-8.71275e-163	-3.10946e-163	-4.91906e-164	0
-2.29981e-163	3.58957e-163	3.71307e-163	1.55676e-163	3.13242e-163	-2.14033e-163	3.22584e-163	-1.34188e-162	9.27077e-164	6.45827e-163	5.06039e-166	1.96204e-163	6.48165e-164	2.40474e-163	-1.525e-163	6.88944e-163	8.89761e-163	2.77065e-163	1.78493e-163	-9.24687e-164	5.73544e-163	7.10023e-164	-4.59364e-163	3.7784e-163	5.60724e-163	-3.28327e-163	-9.01261e-163	-8.71275e-163	-3.10946e-163	-4.91906e-164	0
-2.29981e-163	3.58957e-163	3.71307e-163	1.55676e-163	3.13242e-163	-2.14033e-163	3.22584e-163	-1.34188e-162	9.27077e-164	6.45827e-163	5.06039e-166	1.96204e-163	6.48165e-164	2.40474e-163	-1.525e-163	6.88944e-163	8.89761e-163	2.77065e-163	1.78493e-163	-9.24687e-164	5.73544e-163	7.10023e-164	-4.59364e-163	3.7784e-163	5.60724e-163	-3.28327e-163	-9.01261e-163	-8.71275e-163	-3.10946e-163	-4.91906e-164	0
-2.29981e-163	3.58957e-163	3.71307e-163	1.55676e-163	3.13242e-163	-2.14033e-163	3.22584e-163	-1.34188e-162	9.27077e-164	6.45827e-163	5.06039e-166	1.96204e-163	6.48165e-164	2.40474e-163	-1.525e-163	6.88944e-163	8.89761e-163	2.77065e-163	1.78493e-163	-9.24687e-164	5.73544e-163	7.10023e-164	-4.59364e-163	3.7784e-163	5.60724e-163	-3.28327e-163	-9.01261e-163	-8.71275e-163	-3.10946e-163	-4.91906e-164	0
-2.29981e-163	3.58957e-163	3.71307e-163	1.55676e-163	3.13242e-163	-2.14033e-163	3.22584e-163	-1.34188e-162	9.27077e-164	6.45827e-163	5.06039e-166	1.96204e-163	6.48165e-164	2.40474e-163	-1.525e-163	6.88944e-163	8.89761e-163	2.77065e-163	1.78493e-163	-9.24687e-164	5.73544e-163	7.10023e-164	-4.59364e-163	3.7784e-163	5.60724e-163	-3.28327e-163	-9.01261e-163	-8.71275e-163	-3.10946e-163	-4.91906e-164	0
-2.29981e-163	3.58957e-163	3.71307e-163	1.55676e-163	3.13242e-163	-2.14033e-163	3.22584e-163	-1.34188e-162	9.27077e-164	6.45827e-163	5.06039e-166	1.96204e-163	6.48165e-164	2.40474e-163	-1.525e-163	6.88944e-163	8.89761e-163	2.77065e-163	1.78493e-163	-9.24687e-164	5.73544e-163	7.10023e-164	-4.59364e-163	3.7784e-163	5.60724e-163	-3.28327e-163	-9.01261e-163	-8.71275e-163	-3.10946e-163	-4.91906e-164	0
-2.29981e-163	3.58957e-163	3.71307e-163	1.55676e-163	3.13242e-163	-2.14033e-163	3.22584e-163	-1.34188e-162	9.27077e-164	6.45827e-163	5.06039e-166	1.96204e-163	6.48165e-164	2.40474e-163	-1.525e-163	6.88944e-163	8.89761e-163	2.77065e-163	1.78493e-163	-9.24687e-164	5.73544e-163	7.10023e-164	-4.59364e-163	3.7784e-163	5.60724e-163	-3.28327e-163	-9.01261e-163	-8.71275e-163	-3.10946e-163	-4.91906e-164	0
-2.29981e-163	3.58957e-163	3.71307e-163	1.55676e-163	3.13242e-163	-2.14033e-163	3.22584e-163	-1.34188e-162	9.27077e-164	6.45827e-163	5.06039e-166	1.96204e-163	6.48165e-164	2.40474e-163	-1.525e-163	6.88944e-163	8.89761e-163	2.77065e-163	1.78493e-163	-9.24687e-164	5.73544e-163	7.10023e-164	-4.59364e-163	3.7784e-163	5.60724e-163	-3.28327e-163	-9.01261e-163	-8.71275e-163	-3.10946e-163	-4.91906e-164	0
-2.29981e-163	3.58957e-163	3.71307e-163	1.55676e-163	3.13242e-163	-2.14033e-163	3.22584e-163	-1.34188e-162	9.27077e-164	6.45827e-163	5.06039e-166	1.96204e-163	6.48165e-164	2.40474e-163	-1.525e-163	6.88944e-163	8.89761e-163	2.77065e-163	1.78493e-163	-9.24687e-164	5.73544e-163	7.10023e-164	-4.59364e-163	3.7784e-163	5.60724e-163	-3.28327e-163	-9.01261e-163	-8.71275e-163	-3.10946e-163	-4.91906e-164	0
-2.29981e-163	3.58957e-163	3.71307e-163	1.55676e-163	3.13242e-163	-2.14033e-163	3.22584e-163	-1.34188e-162	9.27077e-164	6.45827e-163	5.06039e-166	1.96204e-163	6.48165e-164	2.40474e-163	-1.525e-163	6.88944e-163	8.89761e-163	2.77065e-163	1.78493e-163	-9.24687e-164	5.73544e-163	7.10023e-164	-4.59364e-163	3.7784e-163	5.60724e-163	-3.28327e-163	-9.01261e-163	-8.71275e-163	-3.10946e-163	-4.91906e-164	0
-2.29981e-163	3.58957e-163	3.71307e-163	1.55676e-163	3.13242e-163	-2.14033e-163	3.22584e-163	-1.34188e-162	9.27077e-164	6.45827e-163	5.06039e-166	1.96204e-163	6.48165e-164	2.40474e-163	-1.525e-163	6.88944e-163	8.89761e-163	2.77065e-163	1.78493e-163	-9.24687e-164	5.73544e-163	7.10023e-164	-4.59364e-163	3.7784e-163	5.60724e-163	-3.28327e-163	-9.01261e-163	-8.71275e-163	-3.10946e-163	-4.91906e-164	0
-2.29981e-163	3.58957e-163	3.71307e-163	1.55676e-163	3.13242e-163	-2.14033e-163	3.22584e-163	-1.34188e-162	9.27077e-164	6.45827e-163	5.06039e-166	1.96204e-163	6.48165e-164	2.40474e-163	-1.525e-163	6.88944e-163	8.89761e-163	2.77065e-163	1.78493e-163	-9.24687e-164	5.73544e-163	7.10023e-164	-4.59364e-163	3.7784e-163	5.60724e-163	-3.28327e-163	-9.01261e-163	-8.71275e-163	-3.10946e-163	-4.91906e-164	0
-2.29981e-163	3.58957e-163	3.71307e-163	1.55676e-163	3.13242e-163	-2.14033e-163	3.22584e-163	-1.34188e-162	9.27077e-164	6.45827e-163	5.06039e-166	1.96204e-163	6.48165e-164	2.40474e-163	-1.525e-163	6.88944e-163	8.89761e-163	2.77065e-163	1.78493e-163	-9.24687e-164	5.73544e-163	7.10023e-164	-4.59364e-163	3.7784e-163	5.60724e-163	-3.28327e-163	-9.01261e-163	-8.71275e-163	-3.10946e-163	-4.91906e-164	0
-2.29981e-163	3.58957e-163	3.71307e-163	1.55676e-163	3.13242e-163	-2.14033e-163	3.22584e-163	-1.34188e-162	9.27077e-164	6.45827e-163	5.06039e-166	1.96204e-163	6.48165e-164	2.40474e-163	-1.525e-163	6.88944e-163	8.89761e-163	2.77065e-163	1.78493e-163	-9.24687e-164	5.73544e-163	7.10023e-164	-4.59364e-163	3.7784e-163	5.60724e-163	-3.28327e-163	-9.01261e-163	-8.71275e-163	-3.10946e-163	-4.91906e-164	0
-2.29981e-163	3.58957e-163	3.71307e-163	1.55676e-163	3.13242e-163	-2.14033e-163	3.22584e-163	-1.34188e-162	9.27077e-164	6.45827e-163	5.06039e-166	1.96204e-163	6.48165e-164	2.40474e-163	-1.525e-163	6.88944e-163	8.89761e-163	2.77065e-163	1.78493e-163	-9.24687e-164	5.73544e-163	7.10023e-164	-4.59364e-163	3.7784e-163	5.60724e-163	-3.28327e-163	-9.01261e-163	-8.71275e-163	-3.10946e-163	-4.91906e-164	0
-2.29981e-163	3.58957e-163	3.71307e-163	1.55676e-163	3.13242e-163	-2.14033e-163	3.22584e-163	-1.34188e-162	9.27077e-164	6.45827e-163	5.06039e-166	1.96204e-163	6.48165e-164	2.40474e-163	-1.525e-163	6.88944e-163	8.89761e-163	2.77065e-163	1.78493e-163	-9.24687e-164	5.73544e-163	7.10023e-164	-4.59364e-163	3.7784e-163	5.60724e-163	-3.28327e-163	-9.01261e-163	-8.71275e-163	-3.10946e-163	-4.91906e-164	0
-2.29981e-163	3.58957e-163	3.71307e-163	1.55676e-163	3.13242e-163	-2.14033e-163	3.22584e-163	-1.34188e-162	9.27077e-164	6.45827e-163	5.06039e-166	1.96204e-163	6.48165e-164	2.40474e-163	-1.525e-163	6.88944e-163	8.89761e-163	2.77065e-163	1.78493e-163	-9.24687e-164	5.73544e-163	7.10023e-164	-4.59364e-163	3.7784e-163	5.60724e-163	-3.28327e-163	-9.01261e-163	-8.71275e-163	-3.10946e-163	-4.91906e-164	0
-2.29981e-163	3.58957e-163	3.71307e-163	1.55676e-163	3.13242e-163	-2.14033e-163	3.22584e-163	-1.34188e-162	9.27077e-164	6.45827e-163	5.06039e-166	1.96204e-163	6.48165e-164	2.40474e-163	-1.525e-163	6.88944e-163	8.89761e-163	2.77065e-163	1.78493e-163	-9.24687e-164	5.73544e-163	7.10023e-164	-4.59364e-163	3.7784e-163	5.60724e-163	-3.28327e-163	-9.01261e-163	-8.71275e-163	-3.10946e-163	-4.91906e-164	0
-2.29981e-163	3.58957e-163	3.71307e-163	1.55676e-163	3.13242e-163	-2.14033e-163	3.22584e-163	-1.34188e-162	9.27077e-164	6.45827e-163	5.06039e-166	1.96204e-163	6.48165e-164	2.40474e-163	-1.525e-163	6.88944e-163	8.89761e-163	2.77065e-163	1.78493e-163	-9.24687e-164	5.73544e-163	7.10023e-164	-4.59364e-163	3.7784e-163	5.60724e-163	-3.28327e-163	-9.01261e-163	-8.71275e-163	-3.10946e-163	-4.91906e-164	0
-2.29981e-163	3.58957e-163	3.71307e-163	1.55676e-163	3.13242e-163	-2.14033e-163	3.22584e-163	-1.34188e-162	9.27077e-164	6.45827e-163	5.06039e-166	1.96204e-163	6.48165e-164	2.40474e-163	-1.525e-163	6.88944e-163	8.89761e-163	2.77065e-163	1.78493e-163	-9.24687e-164	5.73544e-163	7.10023e-164	-4.59364e-163	3.7784e-163	5.60724e-163	-3.28327e-163	-9.01261e-163	-8.71275e-163	-3.10946e-163	-4.91906e-164	0
-2.29981e-163	3.58957e-163	3.71307e-163	1.55676e-163	3.13242e-163	-2.14033e-163	3.22584e-163	-1.34188e-162	9.27077e-164	6.45827e-163	5.06039e-166	1.96204e-163	6.48165e-164	2.40474e-163	-1.525e-163	6.88944e-163	8.89761e-163	2.77065e-163	1.78493e-163	-9.24687e-164	5.73544e-163	7.10023e-164	-4.59364e-163	3.7784e-163	5.60724e-163	-3.28327e-163	-9.01261e-163	-8.71275e-163	-3.10946e-163	-4.91906e-164	0
-2.29981e-163	3.58957e-163	3.71307e-163	1.55676e-163	3.13242e-163	-2.14033e-163	3.22584e-163	-1.34188e-162	9.27077e-164	6.45827e-163	5.06039e-166	1.96204e-163	6.48165e-164	2.40474e-163	-1.525e-163	6.88944e-163	8.89761e-163	2.77065e-163	1.78493e-163	-9.24687e-164	5.73544e-163	7.10023e-164	-4.59364e-163	3.7784e-163	5.60724e-163	-3.28327e-163	-9.01261e-163	-8.71275e-163	-3.10946e-163	-4.91906e-164	0
-2.29981e-163	3.58957e-163	3.71307e-163	1.55676e-163	3.13242e-163	-2.14033e-163	3.22584e-163	-1.34188e-162	9.27077e-164	6.45827e-163	5.06039e-166	1.96204e-163	6.48165e-164	2.40474e-163	-1.525e-163	6.88944e-163	8.89761e-163	2.77065e-163	1.78493e-163	-9.24687e-164	5.73544e-163	7.10023e-164	-4.59364e-163	3.7784e-163	5.60724e-163	-3.28327e-163	-9.01261e-163	-8.71275e-163	-3.10946e-163	-4.91906e-164	0
-2.29981e-163	3.58957e-163	3.71307e-163	1.55676e-163	3.13242e-163	-2.14033e-163	3.22584e-163	-1.34188e-162	9.27077e-164	6.45827e-163	5.06039e-166	1.96204e-163	6.48165e-164	2.40474e-163	-1.525e-163	6.88944e-163	8.89761e-163	2.77065e-163	1.78493e-163	-9.24687e-164	5.73544e-163	7.10023e-164	-4.59364e-163	3.7784e-163	5.60724e-163	-3.28327e-163	-9.01261e-163	-8.71275e-163	-3.10946e-163	-4.91906e-164	0
-2.29981e-163	3.58957e-163	3.71307e-163	1.55676e-163	3.13242e-163	-2.14033e-163	3.22584e-163	-1.34188e-162	9.27077e-164	6.45827e-163	5.06039e-166	1.96204e-163	6.48165e-164	2.40474e-163	-1.525e-163	6.88944e-163	8.89761e-163	2.77065e-163	1.78493e-163	-9.24687e-164	5.73544e-163	7.10023e-164	-4.59364e-163	3.7784e-163	5.60724e-163	-3.28327e-163	-9.01261e-163	-8.71275e-163	-3.10946e-163	-4.91906e-164	0
-2.29981e-163	3.58957e-163	3.71307e-163	1.55676e-163	3.13242e-163	-2.14033e-163	3.22584e-163	-1.34188e-162	9.27077e-164	6.45827e-163	5.06039e-166	1.96204e-163	6.48165e-164	2.40474e-163	-1.525e-163	6.88944e-163	8.89761e-163	2.77065e-163	1.78493e-163	-9.24687e-164	5.73544e-163	7.10023e-164	-4.59364e-163	3.7784e-163	5.60724e-163	-3.28327e-163	-9.01261e-163	-8.71275e-163	-3.10946e-163	-4.91906e-164	0
-2.29981e-163	3.58957e-163	3.71307e-163	1.55676e-163	3.13242e-163	-2.14033e-163	3.22584e-163	-1.34188e-162	9.27077e-164	6.45827e-163	5.06039e-166	1.96204e-163	6.48165e-164	2.40474e-163	-1.525e-163	6.88944e-163	8.89761e-163	2.77065e-163	1.78493e-163	-9.24687e-164	5.73544e-163	7.10023e-164	-4.59364e-163	3.7784e-163	5.60724e-163	-3.28327e-163	-9.01261e-163	-8.71275e-163	-3.10946e-163	-4.91906e-164	0
-2.29981e-163	3.58957e-163	3.71307e-163	1.55676e-163	3.13242e-163	-2.14033e-163	3.22584e-163	-1.34188e-162	9.27077e-164	6.45827e-163	5.06039e-166	1.96204e-163	6.48165e-164	2.40474e-163	-1.525e-163	6.88944e-163	8.89761e-163	2.77065e-163	1.78493e-163	-9.24687e-164	5.73544e-163	7.10023e-164	-4.59364e-163	3.7784e-163	5.60724e-163	-3.28327e-163	-9.01261e-163	-8.71275e-163	-3.10946e-163	-4.91906e-164	0
-2.29981e-163	3.58957e-163	3.71307e-163	1.55676e-163	3.13242e-163	-2.14033e-163	3.22584e-163	-1.34188e-162	9.27077e-164	6.45827e-163	5.06039e-166	1.96204e-163	6.48165e-164	2.40474e-163	-1.525e-163	6.88944e-163	8.89761e-163	2.77065e-163	1.78493e-163	-9.24687e-164	5.73544e-163	7.10023e-164	-4.59364e-163	3.7784e-163	5.60724e-163	-3.28327e-163	-9.01261e-163	-8.71275e-163	-3.10946e-163	-4.91906e-164	0
-2.29981e-163	3.58957e-163	3.71307e-163	1.55676e-163	3.13242e-163	-2.14033e-163	3.22584e-163	-1.34188e-162	9.27077e-164	6.45827e-163	5.06039e-166	1.96204e-163	6.48165e-164	2.40474e-163	-1.525e-163	6.88944e-163	8.89761e-163	2.77065e-163	1.78493e-163	-9.24687e-164	5.73544e-163	7.10023e-164	-4.59364e-163	3.7784e-163	5.60724e-163	-3.28327e-163	-9.01261e-163	-8.71275e-163	-3.10946e-163	-4.91906e-164	0
-2.29981e-163	3.58957e-163	3.71307e-163	1.55676e-163	3.13242e-163	-2.14033e-163	3.22584e-163	-1.34188e-162	9.27077e-164	6.45827e-163	5.06039e-166	1.96204e-163	6.48165e-164	2.40474e-163	-1.525e-163	6.88944e-163	8.89761e-163	2.77065e-163	1.78493e-163	-9.24687e-164	5.73544e-163	7.10023e-164	-4.59364e-163	3.7784e-163	5.60724e-163	-3.28327e-163	-9.01261e-163	-8.71275e-163	-3.10946e-163	-4.91906e-164	0
-2.29981e-163	3.58957e-163	3.71307e-163	1.55676e-163	3.13242e-163	-2.14033e-163	3.22584e-163	-1.34188e-162	9.27077e-164	6.45827e-163	5.06039e-166	1.96204e-163	6.48165e-164	2.40474e-163	-1.525e-163	6.88944e-163	8.89761e-163	2.77065e-163	1.78493e-163	-9.24687e-164	5.73544e-163	7.10023e-164	-4.59364e-163	3.7784e-163	5.60724e-163	-3.28327e-163	-9.01261e-163	-8.71275e-163	-3.10946e-163	-4.91906e-164	0
-2.29981e-163	3.58957e-163	3.71307e-163	1.55676e-163	3.13242e-163	-2.14033e-163	3.22584e-163	-1.34188e-162	9.27077e-164	6.45827e-163	5.06039e-166	1.96204e-163	6.48165e-164	2.40474e-163	-1.525e-163	6.88944e-163	8.89761e-163	2.77065e-163	1.78493e-163	-9.24687e-164	5.73544e-163	7.10023e-164	-4.59364e-163	3.7784e-163	5.60724e-163	-3.28327e-163	-9.01261e-163	-8.71275e-163	-3.10946e-163	-4.91906e-164	0
-2.29981e-163	3.58957e-163	3.71307e-163	1.55676e-163	3.13242e-163	-2.14033e-163	3.22584e-163	-1.34188e-162	9.27077e-164	6.45827e-163	5.06039e-166	1.96204e-163	6.48165e-164	2.40474e-163	-1.525e-163	6.88944e-163	8.89761e-163	2.77065e-163	1.78493e-163	-9.24687e-164	5.73544e-163	7.10023e-164	-4.59364e-163	3.7784e-163	5.60724e-163	-3.28327e-163	-9.01261e-163	-8.71275e-163	-3.10946e-163	-4.91906e-164	0
-2.29981e-163	3.58957e-163	3.71307e-163	1.55676e-163	3.13242e-163	-2.14033e-163	3.22584e-163	-1.34188e-162	9.27077e-164	6.45827e-163	5.06039e-166	1.96204e-163	6.48165e-164	2.40474e-163	-1.525e-163	6.88944e-163	8.89761e-163	2.77065e-163	1.78493e-163	-9.24687e-164	5.73544e-163	7.10023e-164	-4.59364e-163	3.7784e-163	5.60724e-163	-3.28327e-163	-9.01261e-163	-8.71275e-163	-3.10946e-163	-4.91906e-164	0
-2.29981e-163	3.58957e-163	3.71307e-163	1.55676e-163	3.13242e-163	-2.14033e-163	3.22584e-163	-1.34188e-162	9.27077e-164	6.45827e-163	5.06039e-166	1.96204e-163	6.48165e-164	2.40474e-163	-1.525e-163	6.88944e-163	8.89761e-163	2.77065e-163	1.78493e-163	-9.24687e-164	5.73544e-163	7.10023e-164	-4.59364e-163	3.7784e-163	5.60724e-163	-3.28327e-163	-9.01261e-163	-8.71275e-163	-3.10946e-163	-4.91906e-164	0
-2.29981e-163	3.58957e-163	3.71307e-163	1.55676e-163	3.13242e-163	-2.14033e-163	3.22584e-163	-1.34188e-162	9.27077e-164	6.45827e-163	5.06039e-166	1.96204e-163	6.48165e-164	2.40474e-163	-1.525e-163	6.88944e-163	8.89761e-163	2.77065e-163	1.78493e-163	-9.24687e-164	5.73544e-163	7.10023e-164	-4.59364e-163	3.7784e-163	5.60724e-163	-3.28327e-163	-9.01261e-163	-8.71275e-163	-3.10946e-163	-4.91906e-164	0
-2.29981e-163	3.58957e-163	3.71307e-163	1.55676e-163	3.13242e-163	-2.14033e-163	3.22584e-163	-1.34188e-162	9.27077e-164	6.45827e-163	5.06039e-166	1.96204e-163	6.48165e-164	2.40474e-163	-1.525e-163	6.88944e-163	8.89761e-163	2.77065e-163	1.78493e-163	-9.24687e-164	5.73544e-163	7.10023e-164	-4.59364e-163	3.7784e-163	5.60724e-163	-3.28327e-163	-9.01261e-163	-8.71275e-163	-3.10946e-163	-4.91906e-164	0
-2.29981e-163	3.58957e-163	3.71307e-163	1.55676e-163	3.13242e-163	-2.14033e-163	3.22584e-163	-1.34188e-162	9.27077e-164	6.45827e-163	5.06039e-166	1.96204e-163	6.48165e-164	2.40474e-163	-1.525e-163	6.88944e-163	8.89761e-163	2.77065e-163	1.78493e-163	-9.24687e-164	5.73544e-163	7.10023e-164	-4.59364e-163	3.7784e-163	5.60724e-163	-3.28327e-163	-9.01261e-163	-8.71275e-163	-3.10946e-163	-4.91906e-164	0
-2.29981e-163	3.58957e-163	3.71307e-163	1.55676e-163	3.13242e-163	-2.14033e-163	3.22584e-163	-1.34188e-162	9.27077e-164	6.45827e-163	5.06039e-166	1.96204e-163	6.48165e-164	2.40474e-163	-1.525e-163	6.88944e-163	8.89761e-163	2.77065e-163	1.78493e-163	-9.24687e-164	5.73544e-163	7.10023e-164	-4.59364e-163	3.7784e-163	5.60724e-163	-3.28327e-163	-9.01261e-163	-8.71275e-163	-3.10946e-163	-4.91906e-164	0
-2.29981e-163	3.58957e-163	3.71307e-163	1.55676e-163	3.13242e-163	-2.14033e-163	3.22584e-163	-1.34188e-162	9.27077e-164	6.45827e-163	5.06039e-166	1.96204e-163	6.48165e-164	2.40474e-163	-1.525e-163	6.88944e-163	8.89761e-163	2.77065e-163	1.78493e-163	-9.24687e-164	5.73544e-163	7.10023e-164	-4.59364e-163	3.7784e-163	5.60724e-163	-3.28327e-163	-9.01261e-163	-8.71275e-163	-3.10946e-163	-4.91906e-164	0
-2.29981e-163	3.58957e-163	3.71307e-163	1.55676e-163	3.13242e-163	-2.14033e-163	3.22584e-163	-1.34188e-162	9.27077e-164	6.45827e-163	5.06039e-166	1.96204e-163	6.48165e-164	2.40474e-163	-1.525e-163	6.88944e-163	8.89761e-163	2.77065e-163	1.78493e-163	-9.24687e-164	5.73544e-163	7.10023e-164	-4.59364e-163	3.7784e-163	5.60724e-163	-3.28327e-163	-9.01261e-163	-8.71275e-163	-3.10946e-163	-4.91906e-164	0
-2.29981e-163	3.58957e-163	3.71307e-163	1.55676e-163	3.13242e-163	-2.14033e-163	3.22584e-163	-1.34188e-162	9.27077e-164	6.45827e-163	5.06039e-166	1.96204e-163	6.48165e-164	2.40474e-163	-1.525e-163	6.88944e-163	8.89761e-163	2.77065e-163	1.78493e-163	-9.24687e-164	5.73544e-163	7.10023e-164	-4.59364e-163	3.7784e-163	5.60724e-163	-3.28327e-163	-9.01261e-163	-8.71275e-163	-3.10946e-163	-4.91906e-164	0
-2.29981e-163	3.58957e-163	3.71307e-163	1.55676e-163	3.13242e-163	-2.14033e-163	3.22584e-163	-1.34188e-162	9.27077e-164	6.45827e-163	5.06039e-166	1.96204e-163	6.48165e-164	2.40474e-163	-1.525e-163	6.88944e-163	8.89761e-163	2.77065e-163	1.78493e-163	-9.24687e-164	5.73544e-163	7.10023e-164	-4.59364e-163	3.7784e-163	5.60724e-163	-3.28327e-163	-9.01261e-163	-8.71275e-163	-3.10946e-163	-4.91906e-164	0
-2.29981e-163	3.58957e-163	3.71307e-163	1.55676e-163	3.13242e-163	-2.14033e-163	3.22584e-163	-1.34188e-162	9.27077e-164	6.45827e-163	5.06039e-166	1.96204e-163	6.48165e-164	2.40474e-163	-1.525e-163	6.88944e-163	8.89761e-163	2.77065e-163	1.78493e-163	-9.24687e-164	5.73544e-163	7.10023e-164	-4.59364e-163	3.7784e-163	5.60724e-163	-3.28327e-163	-9.01261e-163	-8.71275e-163	-3.10946e-163	-4.91906e-164	0
-2.29981e-163	3.58957e-163	3.71307e-163	1.55676e-163	3.13242e-163	-2.14033e-163	3.22584e-163	-1.34188e-162	9.27077e-164	6.45827e-163	5.06039e-166	1.96204e-163	6.48165e-164	2.40474e-163	-1.525e-163	6.88944e-163	8.89761e-163	2.77065e-163	1.78493e-163	-9.24687e-164	5.73544e-163	7.10023e-164	-4.59364e-163	3.7784e-163	5.60724e-163	-3.28327e-163	-9.01261e-163	-8.71275e-163	-3.10946e-163	-4.91906e-164	0
-2.29981e-163	3.58957e-163	3.71307e-163	1.55676e-163	3.13242e-163	-2.14033e-163	3.22584e-163	-1.34188e-162	9.27077e-164	6.45827e-163	5.06039e-166	1.96204e-163	6.48165e-164	2.40474e-163	-1.525e-163	6.88944e-163	8.89761e-163	2.77065e-163	1.78493e-163	-9.24687e-164	5.73544e-163	7.10023e-164	-4.59364e-163	3.7784e-163	5.60724e-163	-3.28327e-163	-9.01261e-163	-8.71275e-163	-3.10946e-163	-4.91906e-164	0
-2.29981e-163	3.58957e-163	3.71307e-163	1.55676e-163	3.13242e-163	-2.14033e-163	3.22584e-163	-1.34188e-162	9.27077e-164	6.45827e-163	5.06039e-166	1.96204e-163	6.48165e-164	2.40474e-163	-1.525e-163	6.88944e-163	8.89761e-163	2.77065e-163	1.78493e-163	-9.24687e-164	5.73544e-163	7.10023e-164	-4.59364e-163	3.7784e-163	5.60724e-163	-3.28327e-163	-9.01261e-163	-8.71275e-163	-3.10946e-163	-4.91906e-164	0
-2.29981e-163	3.58957e-163	3.71307e-163	1.55676e-163	3.13242e-163	-2.14033e-163	3.22584e-163	-1.34188e-162	9.27077e-164	6.45827e-163	5.06039e-166	1.96204e-163	6.48165e-164	2.40474e-163	-1.525e-163	6.88944e-163	8.89761e-163	2.77065e-163	1.78493e-163	-9.24687e-164	5.73544e-163	7.10023e-164	-4.59364e-163	3.7784e-163	5.60724e-163	-3.28327e-163	-9.01261e-163	-8.71275e-163	-3.10946e-163	-4.91906e-164	0
-2.29981e-163	3.58957e-163	3.71307e-163	1.55676e-163	3.13242e-163	-2.14033e-163	3.22584e-163	-1.34188e-162	9.27077e-164	6.45827e-163	5.06039e-166	1.96204e-163	6.48165e-164	2.40474e-163	-1.525e-163	6.88944e-163	8.89761e-163	2.77065e-163	1.78493e-163	-9.24687e-164	5.73544e-163	7.10023e-164	-4.59364e-163	3.7784e-163	5.60724e-163	-3.28327e-163	-9.01261e-163	-8.71275e-163	-3.10946e-163	-4.91906e-164	0
-2.29981e-163	3.58957e-163	3.71307e-163	1.55676e-163	3.13242e-163	-2.14033e-163	3.22584e-163	-1.34188e-162	9.27077e-164	6.45827e-163	5.06039e-166	1.96204e-163	6.48165e-164	2.40474e-163	-1.525e-163	6.88944e-163	8.89761e-163	2.77065e-163	1.78493e-163	-9.24687e-164	5.73544e-163	7.10023e-164	-4.59364e-163	3.7784e-163	5.60724e-163	-3.28327e-163	-9.01261e-163	-8.71275e-163	-3.10946e-163	-4.91906e-164	0
-2.29981e-163	3.58957e-163	3.71307e-163	1.55676e-163	3.13242e-163	-2.14033e-163	3.22584e-163	-1.34188e-162	9.27077e-164	6.45827e-163	5.06039e-166	1.96204e-163	6.48165e-164	2.40474e-163	-1.525e-163	6.88944e-163	8.89761e-163	2.77065e-163	1.78493e-163	-9.24687e-164	5.73544e-163	7.10023e-164	-4.59364e-163	3.7784e-163	5.60724e-163	-3.28327e-163	-9.01261e-163	-8.71275e-163	-3.10946e-163	-4.91906e-164	0
-2.29981e-163	3.58957e-163	3.71307e-163	1.55676e-163	3.13242e-163	-2.14033e-163	3.22584e-163	-1.34188e-162	9.27077e-164	6.45827e-163	5.06039e-166	1.96204e-163	6.48165e-164	2.40474e-163	-1.525e-163	6.88944e-163	8.89761e-163	2.77065e-163	1.78493e-163	-9.24687e-164	5.73544e-163	7.10023e-164	-4.59364e-163	3.7784e-163	5.60724e-163	-3.28327e-163	-9.01261e-163	-8.71275e-163	-3.10946e-163	-4.91906e-164	0
-2.29981e-163	3.58957e-163	3.71307e-163	1.55676e-163	3.13242e-163	-2.14033e-163	3.22584e-163	-1.34188e-162	9.27077e-164	6.45827e-163	5.06039e-166	1.96204e-163	6.48165e-164	2.40474e-163	-1.525e-163	6.88944e-163	8.89761e-163	2.77065e-163	1.78493e-163	-9.24687e-164	5.73544e-163	7.10023e-164	-4.59364e-163	3.7784e-163	5.60724e-163	-3.28327e-163	-9.01261e-163	-8.71275e-163	-3.10946e-163	-4.91906e-164	0
-2.29981e-163	3.58957e-163	3.71307e-163	1.55676e-163	3.13242e-163	-2.14033e-163	3.22584e-163	-1.34188e-162	9.27077e-164	6.45827e-163	5.06039e-166	1.96204e-163	6.48165e-164	2.40474e-163	-1.525e-163	6.88944e-163	8.89761e-163	2.77065e-163	1.78493e-163	-9.24687e-164	5.73544e-163	7.10023e-164	-4.59364e-163	3.7784e-163	5.60724e-163	-3.28327e-163	-9.01261e-163	-8.71275e-163	-3.10946e-163	-4.91906e-164	0
-2.29981e-163	3.58957e-163	3.71307e-163	1.55676e-163	3.13242e-163	-2.14033e-163	3.22584e-163	-1.34188e-162	9.27077e-164	6.45827e-163	5.06039e-166	1.96204e-163	6.48165e-164	2.40474e-163	-1.525e-163	6.88944e-163	8.89761e-163	2.77065e-163	1.78493e-163	-9.24687e-164	5.73544e-163	7.10023e-164	-4.59364e-163	3.7784e-163	5.60724e-163	-3.28327e-163	-9.01261e-163	-8.71275e-163	-3.10946e-163	-4.91906e-164	0
-2.29981e-163	3.58957e-163	3.71307e-163	1.55676e-163	3.13242e-163	-2.14033e-163	3.22584e-163	-1.34188e-162	9.27077e-164	6.45827e-163	5.06039e-166	1.96204e-163	6.48165e-164	2.40474e-163	-1.525e-163	6.88944e-163	8.89761e-163	2.77065e-163	1.78493e-163	-9.24687e-164	5.73544e-163	7.10023e-164	-4.59364e-163	3.7784e-163	5.60724e-163	-3.28327e-163	-9.01261e-163	-8.71275e-163	-3.10946e-163	-4.91906e-164	0
-2.29981e-163	3.58957e-163	3.71307e-163	1.55676e-163	3.13242e-163	-2.14033e-163	3.22584e-163	-1.34188e-162	9.27077e-164	6.45827e-163	5.06039e-166	1.96204e-163	6.48165e-164	2.40474e-163	-1.525e-163	6.88944e-163	8.89761e-163	2.77065e-163	1.78493e-163	-9.24687e-164	5.73544e-163	7.10023e-164	-4.59364e-163	3.7784e-163	5.60724e-163	-3.28327e-163	-9.01261e-163	-8.71275e-163	-3.10946e-163	-4.91906e-164	0
-2.29981e-163	3.58957e-163	3.71307e-163	1.55676e-163	3.13242e-163	-2.14033e-163	3.22584e-163	-1.34188e-162	9.27077e-164	6.45827e-163	5.06039e-166	1.96204e-163	6.48165e-164	2.40474e-163	-1.525e-163	6.88944e-163	8.89761e-163	2.77065e-163	1.78493e-163	-9.24687e-164	5.73544e-163	7.10023e-164	-4.59364e-163	3.7784e-163	5.60724e-163	-3.28327e-163	-9.01261e-163	-8.71275e-163	-3.10946e-163	-4.91906e-164	0
-2.29981e-163	3.58957e-163	3.71307e-163	1.55676e-163	3.13242e-163	-2.14033e-163	3.22584e-163	-1.34188e-162	9.27077e-164	6.45827e-163	5.06039e-166	1.96204e-163	6.48165e-164	2.40474e-163	-1.525e-163	6.88944e-163	8.89761e-163	2.77065e-163	1.78493e-163	-9.24687e-164	5.73544e-163	7.10023e-164	-4.59364e-163	3.7784e-163	5.60724e-163	-3.28327e-163	-9.01261e-163	-8.71275e-163	-3.10946e-163	-4.91906e-164	0
-2.29981e-163	3.58957e-163	3.71307e-163	1.55676e-163	3.13242e-163	-2.14033e-163	3.22584e-163	-1.34188e-162	9.27077e-164	6.45827e-163	5.06039e-166	1.96204e-163	6.48165e-164	2.40474e-163	-1.525e-163	6.88944e-163	8.89761e-163	2.77065e-163	1.78493e-163	-9.24687e-164	5.73544e-163	7.10023e-164	-4.59364e-163	3.7784e-163	5.60724e-163	-3.28327e-163	-9.01261e-163	-8.71275e-163	-3.10946e-163	-4.91906e-164	0
-2.29981e-163	3.58957e-163	3.71307e-163	1.55676e-163	3.13242e-163	-2.14033e-163	3.22584e-163	-1.34188e-162	9.27077e-164	6.45827e-163	5.06039e-166	1.96204e-163	6.48165e-164	2.40474e-163	-1.525e-163	6.88944e-163	8.89761e-163	2.77065e-163	1.78493e-163	-9.24687e-164	5.73544e-163	7.10023e-164	-4.59364e-163	3.7784e-163	5.60724e-163	-3.28327e-163	-9.01261e-163	-8.71275e-163	-3.10946e-163	-4.91906e-164	0
-2.29981e-163	3.58957e-163	3.71307e-163	1.55676e-163	3.13242e-163	-2.14033e-163	3.22584e-163	-1.34188e-162	9.27077e-164	6.45827e-163	5.06039e-166	1.96204e-163	6.48165e-164	2.40474e-163	-1.525e-163	6.88944e-163	8.89761e-163	2.77065e-163	1.78493e-163	-9.24687e-164	5.73544e-163	7.10023e-164	-4.59364e-163	3.7784e-163	5.60724e-163	-3.28327e-163	-9.01261e-163	-8.71275e-163	-3.10946e-163	-4.91906e-164	0
-2.29981e-163	3.58957e-163	3.71307e-163	1.55676e-163	3.13242e-163	-2.14033e-163	3.22584e-163	-1.34188e-162	9.27077e-164	6.45827e-163	5.06039e-166	1.96204e-163	6.48165e-164	2.40474e-163	-1.525e-163	6.88944e-163	8.89761e-163	2.77065e-163	1.78493e-163	-9.24687e-164	5.73544e-163	7.10023e-164	-4.59364e-163	3.7784e-163	5.60724e-163	-3.28327e-163	-9.01261e-163	-8.71275e-163	-3.10946e-163	-4.91906e-164	0
-2.29981e-163	3.58957e-163	3.71307e-163	1.55676e-163	3.13242e-163	-2.14033e-163	3.22584e-163	-1.34188e-162	9.27077e-164	6.45827e-163	5.06039e-166	1.96204e-163	6.48165e-164	2.40474e-163	-1.525e-163	6.88944e-163	8.89761e-163	2.77065e-163	1.78493e-163	-9.24687e-164	5.73544e-163	7.10023e-164	-4.59364e-163	3.7784e-163	5.60724e-163	-3.28327e-163	-9.01261e-163	-8.71275e-163	-3.10946e-163	-4.91906e-164	0
-2.29981e-163	3.58957e-163	3.71307e-163	1.55676e-163	3.13242e-163	-2.14033e-163	3.22584e-163	-1.34188e-162	9.27077e-164	6.45827e-163	5.06039e-166	1.96204e-163	6.48165e-164	2.40474e-163	-1.525e-163	6.88944e-163	8.89761e-163	2.77065e-163	1.78493e-163	-9.24687e-164	5.73544e-163	7.10023e-164	-4.59364e-163	3.7784e-163	5.60724e-163	-3.28327e-163	-9.01261e-163	-8.71275e-163	-3.10946e-163	-4.91906e-164	0
-2.29981e-163	3.58957e-163	3.71307e-163	1.55676e-163	3.13242e-163	-2.14033e-163	3.22584e-163	-1.34188e-162	9.27077e-164	6.45827e-163	5.06039e-166	1.96204e-163	6.48165e-164	2.40474e-163	-1.525e-163	6.88944e-163	8.89761e-163	2.77065e-163	1.78493e-163	-9.24687e-164	5.73544e-163	7.10023e-164	-4.59364e-163	3.7784e-163	5.60724e-163	-3.28327e-163	-9.01261e-163	-8.71275e-163	-3.10946e-163	-4.91906e-164	0
-2.29981e-163	3.58957e-163	3.71307e-163	1.55676e-163	3.13242e-163	-2.14033e-163	3.22584e-163	-1.34188e-162	9.27077e-164	6.45827e-163	5.06039e-166	1.96204e-163	6.48165e-164	2.40474e-163	-1.525e-163	6.88944e-163	8.89761e-163	2.77065e-163	1.78493e-163	-9.24687e-164	5.73544e-163	7.10023e-164	-4.59364e-163	3.7784e-163	5.60724e-163	-3.28327e-163	-9.01261e-163	-8.71275e-163	-3.10946e-163	-4.91906e-164	0
-2.29981e-163	3.58957e-163	3.71307e-163	1.55676e-163	3.13242e-163	-2.14033e-163	3.22584e-163	-1.34188e-162	9.27077e-164	6.45827e-163	5.06039e-166	1.96204e-163	6.48165e-164	2.40474e-163	-1.525e-163	6.88944e-163	8.89761e-163	2.77065e-163	1.78493e-163	-9.24687e-164	5.73544e-163	7.10023e-164	-4.59364e-163	3.7784e-163	5.60724e-163	-3.28327e-163	-9.01261e-163	-8.71275e-163	-3.10946e-163	-4.91906e-164	0
-2.29981e-163	3.58957e-163	3.71307e-163	1.55676e-163	3.13242e-163	-2.14033e-163	3.22584e-163	-1.34188e-162	9.27077e-164	6.45827e-163	5.06039e-166	1.96204e-163	6.48165e-164	2.40474e-163	-1.525e-163	6.88944e-163	8.89761e-163	2.77065e-163	1.78493e-163	-9.24687e-164	5.73544e-163	7.10023e-164	-4.59364e-163	3.7784e-163	5.60724e-163	-3.28327e-163	-9.01261e-163	-8.71275e-163	-3.10946e-163	-4.91906e-164	0
-2.29981e-163	3.58957e-163	3.71307e-163	1.55676e-163	3.13242e-163	-2.14033e-163	3.22584e-163	-1.34188e-162	9.27077e-164	6.45827e-163	5.06039e-166	1.96204e-163	6.48165e-164	2.40474e-163	-1.525e-163	6.88944e-163	8.89761e-163	2.77065e-163	1.78493e-163	-9.24687e-164	5.73544e-163	7.10023e-164	-4.59364e-163	3.7784e-163	5.60724e-163	-3.28327e-163	-9.01261e-163	-8.71275e-163	-3.10946e-163	-4.91906e-164	0
-2.29981e-163	3.58957e-163	3.71307e-163	1.55676e-163	3.13242e-163	-2.14033e-163	3.22584e-163	-1.34188e-162	9.27077e-164	6.45827e-163	5.06039e-166	1.96204e-163	6.48165e-164	2.40474e-163	-1.525e-163	6.88944e-163	8.89761e-163	2.77065e-163	1.78493e-163	-9.24687e-164	5.73544e-163	7.10023e-164	-4.59364e-163	3.7784e-163	5.60724e-163	-3.28327e-163	-9.01261e-163	-8.71275e-163	-3.10946e-163	-4.91906e-164	0
-2.29981e-163	3.58957e-163	3.71307e-163	1.55676e-163	3.13242e-163	-2.14033e-163	3.22584e-163	-1.34188e-162	9.27077e-164	6.45827e-163	5.06039e-166	1.96204e-163	6.48165e-164	2.40474e-163	-1.525e-163	6.88944e-163	8.89761e-163	2.77065e-163	1.78493e-163	-9.24687e-164	5.73544e-163	7.10023e-164	-4.59364e-163	3.7784e-163	5.60724e-163	-3.28327e-163	-9.01261e-163	-8.71275e-163	-3.10946e-163	-4.91906e-164	0
-2.29981e-163	3.58957e-163	3.71307e-163	1.55676e-163	3.13242e-163	-2.14033e-163	3.22584e-163	-1.34188e-162	9.27077e-164	6.45827e-163	5.06039e-166	1.96204e-163	6.48165e-164	2.40474e-163	-1.525e-163	6.88944e-163	8.89761e-163	2.77065e-163	1.78493e-163	-9.24687e-164	5.73544e-163	7.10023e-164	-4.59364e-163	3.7784e-163	5.60724e-163	-3.28327e-163	-9.01261e-163	-8.71275e-163	-3.10946e-163	-4.91906e-164	0
-2.29981e-163	3.58957e-163	3.71307e-163	1.55676e-163	3.13242e-163	-2.14033e-163	3.22584e-163	-1.34188e-162	9.27077e-164	6.45827e-163	5.06039e-166	1.96204e-163	6.48165e-164	2.40474e-163	-1.525e-163	6.88944e-163	8.89761e-163	2.77065e-163	1.78493e-163	-9.24687e-164	5.73544e-163	7.10023e-164	-4.59364e-163	3.7784e-163	5.60724e-163	-3.28327e-163	-9.01261e-163	-8.71275e-163	-3.10946e-163	-4.91906e-164	0
-2.29981e-163	3.58957e-163	3.71307e-163	1.55676e-163	3.13242e-163	-2.14033e-163	3.22584e-163	-1.34188e-162	9.27077e-164	6.45827e-163	5.06039e-166	1.96204e-163	6.48165e-164	2.40474e-163	-1.525e-163	6.88944e-163	8.89761e-163	2.77065e-163	1.78493e-163	-9.24687e-164	5.73544e-163	7.10023e-164	-4.59364e-163	3.7784e-163	5.60724e-163	-3.28327e-163	-9.01261e-163	-8.71275e-163	-3.10946e-163	-4.91906e-164	0
-2.29981e-163	3.58957e-163	3.71307e-163	1.55676e-163	3.13242e-163	-2.14033e-163	3.22584e-163	-1.34188e-162	9.27077e-164	6.45827e-163	5.06039e-166	1.96204e-163	6.48165e-164	2.40474e-163	-1.525e-163	6.88944e-163	8.89761e-163	2.77065e-163	1.78493e-163	-9.24687e-164	5.73544e-163	7.10023e-164	-4.59364e-163	3.7784e-163	5.60724e-163	-3.28327e-163	-9.01261e-163	-8.71275e-163	-3.10946e-163	-4.91906e-164	0
-2.29981e-163	3.58957e-163	3.71307e-163	1.55676e-163	3.13242e-163	-2.14033e-163	3.22584e-163	-1.34188e-162	9.27077e-164	6.45827e-163	5.06039e-166	1.96204e-163	6.48165e-164	2.40474e-163	-1.525e-163	6.88944e-163	8.89761e-163	2.77065e-163	1.78493e-163	-9.24687e-164	5.73544e-163	7.10023e-164	-4.59364e-163	3.7784e-163	5.60724e-163	-3.28327e-163	-9.01261e-163	-8.71275e-163	-3.10946e-163	-4.91906e-164	0
-2.29981e-163	3.58957e-163	3.71307e-163	1.55676e-163	3.13242e-163	-2.14033e-163	3.22584e-163	-1.34188e-162	9.27077e-164	6.45827e-163	5.06039e-166	1.96204e-163	6.48165e-164	2.40474e-163	-1.525e-163	6.88944e-163	8.89761e-163	2.77065e-163	1.78493e-163	-9.24687e-164	5.73544e-163	7.10023e-164	-4.59364e-163	3.7784e-163	5.60724e-163	-3.28327e-163	-9.01261e-163	-8.71275e-163	-3.10946e-163	-4.91906e-164	0
-2.29981e-163	3.58957e-163	3.71307e-163	1.55676e-163	3.13242e-163	-2.14033e-163	3.22584e-163	-1.34188e-162	9.27077e-164	6.45827e-163	5.06039e-166	1.96204e-163	6.48165e-164	2.40474e-163	-1.525e-163	6.88944e-163	8.89761e-163	2.77065e-163	1.78493e-163	-9.24687e-164	5.73544e-163	7.10023e-164	-4.59364e-163	3.7784e-163	5.60724e-163	-3.28327e-163	-9.01261e-163	-8.71275e-163	-3.10946e-163	-4.91906e-164	0
-2.29981e-163	3.58957e-163	3.71307e-163	1.55676e-163	3.13242e-163	-2.14033e-163	3.22584e-163	-1.34188e-162	9.27077e-164	6.45827e-163	5.06039e-166	1.96204e-163	6.48165e-164	2.40474e-163	-1.525e-163	6.88944e-163	8.89761e-163	2.77065e-163	1.78493e-163	-9.24687e-164	5.73544e-163	7.10023e-164	-4.59364e-163	3.7784e-163	5.60724e-163	-3.28327e-163	-9.01261e-163	-8.71275e-163	-3.10946e-163	-4.91906e-164	0
-2.29981e-163	3.58957e-163	3.71307e-163	1.55676e-163	3.13242e-163	-2.14033e-163	3.22584e-163	-1.34188e-162	9.27077e-164	6.45827e-163	5.06039e-166	1.96204e-163	6.48165e-164	2.40474e-163	-1.525e-163	6.88944e-163	8.89761e-163	2.77065e-163	1.78493e-163	-9.24687e-164	5.73544e-163	7.10023e-164	-4.59364e-163	3.7784e-163	5.60724e-163	-3.28327e-163	-9.01261e-163	-8.71275e-163	-3.10946e-163	-4.91906e-164	0
-2.29981e-163	3.58957e-163	3.71307e-163	1.55676e-163	3.13242e-163	-2.14033e-163	3.22584e-163	-1.34188e-162	9.27077e-164	6.45827e-163	5.06039e-166	1.96204e-163	6.48165e-164	2.40474e-163	-1.525e-163	6.88944e-163	8.89761e-163	2.77065e-163	1.78493e-163	-9.24687e-164	5.73544e-163	7.10023e-164	-4.59364e-163	3.7784e-163	5.60724e-163	-3.28327e-163	-9.01261e-163	-8.71275e-163	-3.10946e-163	-4.91906e-164	0
-2.29981e-163	3.58957e-163	3.71307e-163	1.55676e-163	3.13242e-163	-2.14033e-163	3.22584e-163	-1.34188e-162	9.27077e-164	6.45827e-163	5.06039e-166	1.96204e-163	6.48165e-164	2.40474e-163	-1.525e-163	6.88944e-163	8.89761e-163	2.77065e-163	1.78493e-163	-9.24687e-164	5.73544e-163	7.10023e-164	-4.59364e-163	3.7784e-163	5.60724e-163	-3.28327e-163	-9.01261e-163	-8.71275e-163	-3.10946e-163	-4.91906e-164	0
-2.29981e-163	3.58957e-163	3.71307e-163	1.55676e-163	3.13242e-163	-2.14033e-163	3.22584e-163	-1.34188e-162	9.27077e-164	6.45827e-163	5.06039e-166	1.96204e-163	6.48165e-164	2.40474e-163	-1.525e-163	6.88944e-163	8.89761e-163	2.77065e-163	1.78493e-163	-9.24687e-164	5.73544e-163	7.10023e-164	-4.59364e-163	3.7784e-163	5.60724e-163	-3.28327e-163	-9.01261e-163	-8.71275e-163	-3.10946e-163	-4.91906e-164	0
-2.29981e-163	3.58957e-163	3.71307e-163	1.55676e-163	3.13242e-163	-2.14033e-163	3.22584e-163	-1.34188e-162	9.27077e-164	6.45827e-163	5.06039e-166	1.96204e-163	6.48165e-164	2.40474e-163	-1.525e-163	6.88944e-163	8.89761e-163	2.77065e-163	1.78493e-163	-9.24687e-164	5.73544e-163	7.10023e-164	-4.59364e-163	3.7784e-163	5.60724e-163	-3.28327e-163	-9.01261e-163	-8.71275e-163	-3.10946e-163	-4.91906e-164	0
-2.29981e-163	3.58957e-163	3.71307e-163	1.55676e-163	3.13242e-163	-2.14033e-163	3.22584e-163	-1.34188e-162	9.27077e-164	6.45827e-163	5.06039e-166	1.96204e-163	6.48165e-164	2.40474e-163	-1.525e-163	6.88944e-163	8.89761e-163	2.77065e-163	1.78493e-163	-9.24687e-164	5.73544e-163	7.10023e-164	-4.59364e-163	3.7784e-163	5.60724e-163	-3.28327e-163	-9.01261e-163	-8.71275e-163	-3.10946e-163	-4.91906e-164	0
-2.29981e-163	3.58957e-163	3.71307e-163	1.55676e-163	3.13242e-163	-2.14033e-163	3.22584e-163	-1.34188e-162	9.27077e-164	6.45827e-163	5.06039e-166	1.96204e-163	6.48165e-164	2.40474e-163	-1.525e-163	6.88944e-163	8.89761e-163	2.77065e-163	1.78493e-163	-9.24687e-164	5.73544e-163	7.10023e-164	-4.59364e-163	3.7784e-163	5.60724e-163	-3.28327e-163	-9.01261e-163	-8.71275e-163	-3.10946e-163	-4.91906e-164	0
-2.29981e-163	3.58957e-163	3.71307e-163	1.55676e-163	3.13242e-163	-2.14033e-163	3.22584e-163	-1.34188e-162	9.27077e-164	6.45827e-163	5.06039e-166	1.96204e-163	6.48165e-164	2.40474e-163	-1.525e-163	6.88944e-163	8.89761e-163	2.77065e-163	1.78493e-163	-9.24687e-164	5.73544e-163	7.10023e-164	-4.59364e-163	3.7784e-163	5.60724e-163	-3.28327e-163	-9.01261e-163	-8.71275e-163	-3.10946e-163	-4.91906e-164	0
-2.29981e-163	3.58957e-163	3.71307e-163	1.55676e-163	3.13242e-163	-2.14033e-163	3.22584e-163	-1.34188e-162	9.27077e-164	6.45827e-163	5.06039e-166	1.96204e-163	6.48165e-164	2.40474e-163	-1.525e-163	6.88944e-163	8.89761e-163	2.77065e-163	1.78493e-163	-9.24687e-164	5.73544e-163	7.10023e-164	-4.59364e-163	3.7784e-163	5.60724e-163	-3.28327e-163	-9.01261e-163	-8.71275e-163	-3.10946e-163	-4.91906e-164	0
-2.29981e-163	3.58957e-163	3.71307e-163	1.55676e-163	3.13242e-163	-2.14033e-163	3.22584e-163	-1.34188e-162	9.27077e-164	6.45827e-163	5.06039e-166	1.96204e-163	6.48165e-164	2.40474e-163	-1.525e-163	6.88944e-163	8.89761e-163	2.77065e-163	1.78493e-163	-9.24687e-164	5.73544e-163	7.10023e-164	-4.59364e-163	3.7784e-163	5.60724e-163	-3.28327e-163	-9.01261e-163	-8.71275e-163	-3.10946e-163	-4.91906e-164	0
-2.29981e-163	3.58957e-163	3.71307e-163	1.55676e-163	3.13242e-163	-2.14033e-163	3.22584e-163	-1.34188e-162	9.27077e-164	6.45827e-163	5.06039e-166	1.96204e-163	6.48165e-164	2.40474e-163	-1.525e-163	6.88944e-163	8.89761e-163	2.77065e-163	1.78493e-163	-9.24687e-164	5.73544e-163	7.10023e-164	-4.59364e-163	3.7784e-163	5.60724e-163	-3.28327e-163	-9.01261e-163	-8.71275e-163	-3.10946e-163	-4.91906e-164	0
-2.29981e-163	3.58957e-163	3.71307e-163	1.55676e-163	3.13242e-163	-2.14033e-163	3.22584e-163	-1.34188e-162	9.27077e-164	6.45827e-163	5.06039e-166	1.96204e-163	6.48165e-164	2.40474e-163	-1.525e-163	6.88944e-163	8.89761e-163	2.77065e-163	1.78493e-163	-9.24687e-164	5.73544e-163	7.10023e-164	-4.59364e-163	3.7784e-163	5.60724e-163	-3.28327e-163	-9.01261e-163	-8.71275e-163	-3.10946e-163	-4.91906e-164	0
-2.29981e-163	3.58957e-163	3.71307e-163	1.55676e-163	3.13242e-163	-2.14033e-163	3.22584e-163	-1.34188e-162	9.27077e-164	6.45827e-163	5.06039e-166	1.96204e-163	6.48165e-164	2.40474e-163	-1.525e-163	6.88944e-163	8.89761e-163	2.77065e-163	1.78493e-163	-9.24687e-164	5.73544e-163	7.10023e-164	-4.59364e-163	3.7784e-163	5.60724e-163	-3.28327e-163	-9.01261e-163	-8.71275e-163	-3.10946e-163	-4.91906e-164	0
-2.29981e-163	3.58957e-163	3.71307e-163	1.55676e-163	3.13242e-163	-2.14033e-163	3.22584e-163	-1.34188e-162	9.27077e-164	6.45827e-163	5.06039e-166	1.96204e-163	6.48165e-164	2.40474e-163	-1.525e-163	6.88944e-163	8.89761e-163	2.77065e-163	1.78493e-163	-9.24687e-164	5.73544e-163	7.10023e-164	-4.59364e-163	3.7784e-163	5.60724e-163	-3.28327e-163	-9.01261e-163	-8.71275e-163	-3.10946e-163	-4.91906e-164	0
-2.29981e-163	3.58957e-163	3.71307e-163	1.55676e-163	3.13242e-163	-2.14033e-163	3.22584e-163	-1.34188e-162	9.27077e-164	6.45827e-163	5.06039e-166	1.96204e-163	6.48165e-164	2.40474e-163	-1.525e-163	6.88944e-163	8.89761e-163	2.77065e-163	1.78493e-163	-9.24687e-164	5.73544e-163	7.10023e-164	-4.59364e-163	3.7784e-163	5.60724e-163	-3.28327e-163	-9.01261e-163	-8.71275e-163	-3.10946e-163	-4.91906e-164	0
-2.29981e-163	3.58957e-163	3.71307e-163	1.55676e-163	3.13242e-163	-2.14033e-163	3.22584e-163	-1.34188e-162	9.27077e-164	6.45827e-163	5.06039e-166	1.96204e-163	6.48165e-164	2.40474e-163	-1.525e-163	6.88944e-163	8.89761e-163	2.77065e-163	1.78493e-163	-9.24687e-164	5.73544e-163	7.10023e-164	-4.59364e-163	3.7784e-163	5.60724e-163	-3.28327e-163	-9.01261e-163	-8.71275e-163	-3.10946e-163	-4.91906e-164	0
-2.29981e-163	3.58957e-163	3.71307e-163	1.55676e-163	3.13242e-163	-2.14033e-163	3.22584e-163	-1.34188e-162	9.27077e-164	6.45827e-163	5.06039e-166	1.96204e-163	6.48165e-164	2.40474e-163	-1.525e-163	6.88944e-163	8.89761e-163	2.77065e-163	1.78493e-163	-9.24687e-164	5.73544e-163	7.10023e-164	-4.59364e-163	3.7784e-163	5.60724e-163	-3.28327e-163	-9.01261e-163	-8.71275e-163	-3.10946e-163	-4.91906e-164	0
-2.29981e-163	3.58957e-163	3.71307e-163	1.55676e-163	3.13242e-163	-2.14033e-163	3.22584e-163	-1.34188e-162	9.27077e-164	6.45827e-163	5.06039e-166	1.96204e-163	6.48165e-164	2.40474e-163	-1.525e-163	6.88944e-163	8.89761e-163	2.77065e-163	1.78493e-163	-9.24687e-164	5.73544e-163	7.10023e-164	-4.59364e-163	3.7784e-163	5.60724e-163	-3.28327e-163	-9.01261e-163	-8.71275e-163	-3.10946e-163	-4.91906e-164	0
-2.29981e-163	3.58957e-163	3.71307e-163	1.55676e-163	3.13242e-163	-2.14033e-163	3.22584e-163	-1.34188e-162	9.27077e-164	6.45827e-163	5.06039e-166	1.96204e-163	6.48165e-164	2.40474e-163	-1.525e-163	6.88944e-163	8.89761e-163	2.77065e-163	1.78493e-163	-9.24687e-164	5.73544e-163	7.10023e-164	-4.59364e-163	3.7784e-163	5.60724e-163	-3.28327e-163	-9.01261e-163	-8.71275e-163	-3.10946e-163	-4.91906e-164	0
-2.29981e-163	3.58957e-163	3.71307e-163	1.55676e-163	3.13242e-163	-2.14033e-163	3.22584e-163	-1.34188e-162	9.27077e-164	6.45827e-163	5.06039e-166	1.96204e-163	6.48165e-164	2.40474e-163	-1.525e-163	6.88944e-163	8.89761e-163	2.77065e-163	1.78493e-163	-9.24687e-164	5.73544e-163	7.10023e-164	-4.59364e-163	3.7784e-163	5.60724e-163	-3.28327e-163	-9.01261e-163	-8.71275e-163	-3.10946e-163	-4.91906e-164	0
-2.29981e-163	3.58957e-163	3.71307e-163	1.55676e-163	3.13242e-163	-2.14033e-163	3.22584e-163	-1.34188e-162	9.27077e-164	6.45827e-163	5.06039e-166	1.96204e-163	6.48165e-164	2.40474e-163	-1.525e-163	6.88944e-163	8.89761e-163	2.77065e-163	1.78493e-163	-9.24687e-164	5.73544e-163	7.10023e-164	-4.59364e-163	3.7784e-163	5.60724e-163	-3.28327e-163	-9.01261e-163	-8.71275e-163	-3.10946e-163	-4.91906e-164	0
-2.29981e-163	3.58957e-163	3.71307e-163	1.55676e-163	3.13242e-163	-2.14033e-163	3.22584e-163	-1.34188e-162	9.27077e-164	6.45827e-163	5.06039e-166	1.96204e-163	6.48165e-164	2.40474e-163	-1.525e-163	6.88944e-163	8.89761e-163	2.77065e-163	1.78493e-163	-9.24687e-164	5.73544e-163	7.10023e-164	-4.59364e-163	3.7784e-163	5.60724e-163	-3.28327e-163	-9.01261e-163	-8.71275e-163	-3.10946e-163	-4.91906e-164	0
-2.29981e-163	3.58957e-163	3.71307e-163	1.55676e-163	3.13242e-163	-2.14033e-163	3.22584e-163	-1.34188e-162	9.27077e-164	6.45827e-163	5.06039e-166	1.96204e-163	6.48165e-164	2.40474e-163	-1.525e-163	6.88944e-163	8.89761e-163	2.77065e-163	1.78493e-163	-9.24687e-164	5.73544e-163	7.10023e-164	-4.59364e-163	3.7784e-163	5.60724e-163	-3.28327e-163	-9.01261e-163	-8.71275e-163	-3.10946e-163	-4.91906e-164	0
-2.29981e-163	3.58957e-163	3.71307e-163	1.55676e-163	3.13242e-163	-2.14033e-163	3.22584e-163	-1.34188e-162	9.27077e-164	6.45827e-163	5.06039e-166	1.96204e-163	6.48165e-164	2.40474e-163	-1.525e-163	6.88944e-163	8.89761e-163	2.77065e-163	1.78493e-163	-9.24687e-164	5.73544e-163	7.10023e-164	-4.59364e-163	3.7784e-163	5.60724e-163	-3.28327e-163	-9.01261e-163	-8.71275e-163	-3.10946e-163	-4.91906e-164	0
-2.29981e-163	3.58957e-163	3.71307e-163	1.55676e-163	3.13242e-163	-2.14033e-163	3.22584e-163	-1.34188e-162	9.27077e-164	6.45827e-163	5.06039e-166	1.96204e-163	6.48165e-164	2.40474e-163	-1.525e-163	6.88944e-163	8.89761e-163	2.77065e-163	1.78493e-163	-9.24687e-164	5.73544e-163	7.10023e-164	-4.59364e-163	3.7784e-163	5.60724e-163	-3.28327e-163	-9.01261e-163	-8.71275e-163	-3.10946e-163	-4.91906e-164	0
-2.29981e-163	3.58957e-163	3.71307e-163	1.55676e-163	3.13242e-163	-2.14033e-163	3.22584e-163	-1.34188e-162	9.27077e-164	6.45827e-163	5.06039e-166	1.96204e-163	6.48165e-164	2.40474e-163	-1.525e-163	6.88944e-163	8.89761e-163	2.77065e-163	1.78493e-163	-9.24687e-164	5.73544e-163	7.10023e-164	-4.59364e-163	3.7784e-163	5.60724e-163	-3.28327e-163	-9.01261e-163	-8.71275e-163	-3.10946e-163	-4.91906e-164	0
-2.29981e-163	3.58957e-163	3.71307e-163	1.55676e-163	3.13242e-163	-2.14033e-163	3.22584e-163	-1.34188e-162	9.27077e-164	6.45827e-163	5.06039e-166	1.96204e-163	6.48165e-164	2.40474e-163	-1.525e-163	6.88944e-163	8.89761e-163	2.77065e-163	1.78493e-163	-9.24687e-164	5.73544e-163	7.10023e-164	-4.59364e-163	3.7784e-163	5.60724e-163	-3.28327e-163	-9.01261e-163	-8.71275e-163	-3.10946e-163	-4.91906e-164	0
-2.29981e-163	3.58957e-163	3.71307e-163	1.55676e-163	3.13242e-163	-2.14033e-163	3.22584e-163	-1.34188e-162	9.27077e-164	6.45827e-163	5.06039e-166	1.96204e-163	6.48165e-164	2.40474e-163	-1.525e-163	6.88944e-163	8.89761e-163	2.77065e-163	1.78493e-163	-9.24687e-164	5.73544e-163	7.10023e-164	-4.59364e-163	3.7784e-163	5.60724e-163	-3.28327e-163	-9.01261e-163	-8.71275e-163	-3.10946e-163	-4.91906e-164	0
-2.29981e-163	3.58957e-163	3.71307e-163	1.55676e-163	3.13242e-163	-2.14033e-163	3.22584e-163	-1.34188e-162	9.27077e-164	6.45827e-163	5.06039e-166	1.96204e-163	6.48165e-164	2.40474e-163	-1.525e-163	6.88944e-163	8.89761e-163	2.77065e-163	1.78493e-163	-9.24687e-164	5.73544e-163	7.10023e-164	-4.59364e-163	3.7784e-163	5.60724e-163	-3.28327e-163	-9.01261e-163	-8.71275e-163	-3.10946e-163	-4.91906e-164	0
-2.29981e-163	3.58957e-163	3.71307e-163	1.55676e-163	3.13242e-163	-2.14033e-163	3.22584e-163	-1.34188e-162	9.27077e-164	6.45827e-163	5.06039e-166	1.96204e-163	6.48165e-164	2.40474e-163	-1.525e-163	6.88944e-163	8.89761e-163	2.77065e-163	1.78493e-163	-9.24687e-164	5.73544e-163	7.10023e-164	-4.59364e-163	3.7784e-163	5.60724e-163	-3.28327e-163	-9.01261e-163	-8.71275e-163	-3.10946e-163	-4.91906e-164	0
-2.29981e-163	3.58957e-163	3.71307e-163	1.55676e-163	3.13242e-163	-2.14033e-163	3.22584e-163	-1.34188e-162	9.27077e-164	6.45827e-163	5.06039e-166	1.96204e-163	6.48165e-164	2.40474e-163	-1.525e-163	6.88944e-163	8.89761e-163	2.77065e-163	1.78493e-163	-9.24687e-164	5.73544e-163	7.10023e-164	-4.59364e-163	3.7784e-163	5.60724e-163	-3.28327e-163	-9.01261e-163	-8.71275e-163	-3.10946e-163	-4.91906e-164	0
-2.29981e-163	3.58957e-163	3.71307e-163	1.55676e-163	3.13242e-163	-2.14033e-163	3.22584e-163	-1.34188e-162	9.27077e-164	6.45827e-163	5.06039e-166	1.96204e-163	6.48165e-164	2.40474e-163	-1.525e-163	6.88944e-163	8.89761e-163	2.77065e-163	1.78493e-163	-9.24687e-164	5.73544e-163	7.10023e-164	-4.59364e-163	3.7784e-163	5.60724e-163	-3.28327e-163	-9.01261e-163	-8.71275e-163	-3.10946e-163	-4.91906e-164	0
-2.29981e-163	3.58957e-163	3.71307e-163	1.55676e-163	3.13242e-163	-2.14033e-163	3.22584e-163	-1.34188e-162	9.27077e-164	6.45827e-163	5.06039e-166	1.96204e-163	6.48165e-164	2.40474e-163	-1.525e-163	6.88944e-163	8.89761e-163	2.77065e-163	1.78493e-163	-9.24687e-164	5.73544e-163	7.10023e-164	-4.59364e-163	3.7784e-163	5.60724e-163	-3.28327e-163	-9.01261e-163	-8.71275e-163	-3.10946e-163	-4.91906e-164	0
-2.29981e-163	3.58957e-163	3.71307e-163	1.55676e-163	3.13242e-163	-2.14033e-163	3.22584e-163	-1.34188e-162	9.27077e-164	6.45827e-163	5.06039e-166	1.96204e-163	6.48165e-164	2.40474e-163	-1.525e-163	6.88944e-163	8.89761e-163	2.77065e-163	1.78493e-163	-9.24687e-164	5.73544e-163	7.10023e-164	-4.59364e-163	3.7784e-163	5.60724e-163	-3.28327e-163	-9.01261e-163	-8.71275e-163	-3.10946e-163	-4.91906e-164	0
-2.29981e-163	3.58957e-163	3.71307e-163	1.55676e-163	3.13242e-163	-2.14033e-163	3.22584e-163	-1.34188e-162	9.27077e-164	6.45827e-163	5.06039e-166	1.96204e-163	6.48165e-164	2.40474e-163	-1.525e-163	6.88944e-163	8.89761e-163	2.77065e-163	1.78493e-163	-9.24687e-164	5.73544e-163	7.10023e-164	-4.59364e-163	3.7784e-163	5.60724e-163	-3.28327e-163	-9.01261e-163	-8.71275e-163	-3.10946e-163	-4.91906e-164	0
-2.29981e-163	3.58957e-163	3.71307e-163	1.55676e-163	3.13242e-163	-2.14033e-163	3.22584e-163	-1.34188e-162	9.27077e-164	6.45827e-163	5.06039e-166	1.96204e-163	6.48165e-164	2.40474e-163	-1.525e-163	6.88944e-163	8.89761e-163	2.77065e-163	1.78493e-163	-9.24687e-164	5.73544e-163	7.10023e-164	-4.59364e-163	3.7784e-163	5.60724e-163	-3.28327e-163	-9.01261e-163	-8.71275e-163	-3.10946e-163	-4.91906e-164	0
-2.29981e-163	3.58957e-163	3.71307e-163	1.55676e-163	3.13242e-163	-2.14033e-163	3.22584e-163	-1.34188e-162	9.27077e-164	6.45827e-163	5.06039e-166	1.96204e-163	6.48165e-164	2.40474e-163	-1.525e-163	6.88944e-163	8.89761e-163	2.77065e-163	1.78493e-163	-9.24687e-164	5.73544e-163	7.10023e-164	-4.59364e-163	3.7784e-163	5.60724e-163	-3.28327e-163	-9.01261e-163	-8.71275e-163	-3.10946e-163	-4.91906e-164	0
-2.29981e-163	3.58957e-163	3.71307e-163	1.55676e-163	3.13242e-163	-2.14033e-163	3.22584e-163	-1.34188e-162	9.27077e-164	6.45827e-163	5.06039e-166	1.96204e-163	6.48165e-164	2.40474e-163	-1.525e-163	6.88944e-163	8.89761e-163	2.77065e-163	1.78493e-163	-9.24687e-164	5.73544e-163	7.10023e-164	-4.59364e-163	3.7784e-163	5.60724e-163	-3.28327e-163	-9.01261e-163	-8.71275e-163	-3.10946e-163	-4.91906e-164	0
-2.29981e-163	3.58957e-163	3.71307e-163	1.55676e-163	3.13242e-163	-2.14033e-163	3.22584e-163	-1.34188e-162	9.27077e-164	6.45827e-163	5.06039e-166	1.96204e-163	6.48165e-164	2.40474e-163	-1.525e-163	6.88944e-163	8.89761e-163	2.77065e-163	1.78493e-163	-9.24687e-164	5.73544e-163	7.10023e-164	-4.59364e-163	3.7784e-163	5.60724e-163	-3.28327e-163	-9.01261e-163	-8.71275e-163	-3.10946e-163	-4.91906e-164	0
-2.29981e-163	3.58957e-163	3.71307e-163	1.55676e-163	3.13242e-163	-2.14033e-163	3.22584e-163	-1.34188e-162	9.27077e-164	6.45827e-163	5.06039e-166	1.96204e-163	6.48165e-164	2.40474e-163	-1.525e-163	6.88944e-163	8.89761e-163	2.77065e-163	1.78493e-163	-9.24687e-164	5.73544e-163	7.10023e-164	-4.59364e-163	3.7784e-163	5.60724e-163	-3.28327e-163	-9.01261e-163	-8.71275e-163	-3.10946e-163	-4.91906e-164	0
-2.29981e-163	3.58957e-163	3.71307e-163	1.55676e-163	3.13242e-163	-2.14033e-163	3.22584e-163	-1.34188e-162	9.27077e-164	6.45827e-163	5.06039e-166	1.96204e-163	6.48165e-164	2.40474e-163	-1.525e-163	6.88944e-163	8.89761e-163	2.77065e-163	1.78493e-163	-9.24687e-164	5.73544e-163	7.10023e-164	-4.59364e-163	3.7784e-163	5.60724e-163	-3.28327e-163	-9.01261e-163	-8.71275e-163	-3.10946e-163	-4.91906e-164	0
-2.29981e-163	3.58957e-163	3.71307e-163	1.55676e-163	3.13242e-163	-2.14033e-163	3.22584e-163	-1.34188e-162	9.27077e-164	6.45827e-163	5.06039e-166	1.96204e-163	6.48165e-164	2.40474e-163	-1.525e-163	6.88944e-163	8.89761e-163	2.77065e-163	1.78493e-163	-9.24687e-164	5.73544e-163	7.10023e-164	-4.59364e-163	3.7784e-163	5.60724e-163	-3.28327e-163	-9.01261e-163	-8.71275e-163	-3.10946e-163	-4.91906e-164	0
-2.29981e-163	3.58957e-163	3.71307e-163	1.55676e-163	3.13242e-163	-2.14033e-163	3.22584e-163	-1.34188e-162	9.27077e-164	6.45827e-163	5.06039e-166	1.96204e-163	6.48165e-164	2.40474e-163	-1.525e-163	6.88944e-163	8.89761e-163	2.77065e-163	1.78493e-163	-9.24687e-164	5.73544e-163	7.10023e-164	-4.59364e-163	3.7784e-163	5.60724e-163	-3.28327e-163	-9.01261e-163	-8.71275e-163	-3.10946e-163	-4.91906e-164	0
-2.29981e-163	3.58957e-163	3.71307e-163	1.55676e-163	3.13242e-163	-2.14033e-163	3.22584e-163	-1.34188e-162	9.27077e-164	6.45827e-163	5.06039e-166	1.96204e-163	6.48165e-164	2.40474e-163	-1.525e-163	6.88944e-163	8.89761e-163	2.77065e-163	1.78493e-163	-9.24687e-164	5.73544e-163	7.10023e-164	-4.59364e-163	3.7784e-163	5.60724e-163	-3.28327e-163	-9.01261e-163	-8.71275e-163	-3.10946e-163	-4.91906e-164	0
-2.29981e-163	3.58957e-163	3.71307e-163	1.55676e-163	3.13242e-163	-2.14033e-163	3.22584e-163	-1.34188e-162	9.27077e-164	6.45827e-163	5.06039e-166	1.96204e-163	6.48165e-164	2.40474e-163	-1.525e-163	6.88944e-163	8.89761e-163	2.77065e-163	1.78493e-163	-9.24687e-164	5.73544e-163	7.10023e-164	-4.59364e-163	3.7784e-163	5.60724e-163	-3.28327e-163	-9.01261e-163	-8.71275e-163	-3.10946e-163	-4.91906e-164	0
-2.29981e-163	3.58957e-163	3.71307e-163	1.55676e-163	3.13242e-163	-2.14033e-163	3.22584e-163	-1.34188e-162	9.27077e-164	6.45827e-163	5.06039e-166	1.96204e-163	6.48165e-164	2.40474e-163	-1.525e-163	6.88944e-163	8.89761e-163	2.77065e-163	1.78493e-163	-9.24687e-164	5.73544e-163	7.10023e-164	-4.59364e-163	3.7784e-163	5.60724e-163	-3.28327e-163	-9.01261e-163	-8.71275e-163	-3.10946e-163	-4.91906e-164	0
-2.29981e-163	3.58957e-163	3.71307e-163	1.55676e-163	3.13242e-163	-2.14033e-163	3.22584e-163	-1.34188e-162	9.27077e-164	6.45827e-163	5.06039e-166	1.96204e-163	6.48165e-164	2.40474e-163	-1.525e-163	6.88944e-163	8.89761e-163	2.77065e-163	1.78493e-163	-9.24687e-164	5.73544e-163	7.10023e-164	-4.59364e-163	3.7784e-163	5.60724e-163	-3.28327e-163	-9.01261e-163	-8.71275e-163	-3.10946e-163	-4.91906e-164	0
-2.29981e-163	3.58957e-163	3.71307e-163	1.55676e-163	3.13242e-163	-2.14033e-163	3.22584e-163	-1.34188e-162	9.27077e-164	6.45827e-163	5.06039e-166	1.96204e-163	6.48165e-164	2.40474e-163	-1.525e-163	6.88944e-163	8.89761e-163	2.77065e-163	1.78493e-163	-9.24687e-164	5.73544e-163	7.10023e-164	-4.59364e-163	3.7784e-163	5.60724e-163	-3.28327e-163	-9.01261e-163	-8.71275e-163	-3.10946e-163	-4.91906e-164	0
-2.29981e-163	3.58957e-163	3.71307e-163	1.55676e-163	3.13242e-163	-2.14033e-163	3.22584e-163	-1.34188e-162	9.27077e-164	6.45827e-163	5.06039e-166	1.96204e-163	6.48165e-164	2.40474e-163	-1.525e-163	6.88944e-163	8.89761e-163	2.77065e-163	1.78493e-163	-9.24687e-164	5.73544e-163	7.10023e-164	-4.59364e-163	3.7784e-163	5.60724e-163	-3.28327e-163	-9.01261e-163	-8.71275e-163	-3.10946e-163	-4.91906e-164	0
-2.29981e-163	3.58957e-163	3.71307e-163	1.55676e-163	3.13242e-163	-2.14033e-163	3.22584e-163	-1.34188e-162	9.27077e-164	6.45827e-163	5.06039e-166	1.96204e-163	6.48165e-164	2.40474e-163	-1.525e-163	6.88944e-163	8.89761e-163	2.77065e-163	1.78493e-163	-9.24687e-164	5.73544e-163	7.10023e-164	-4.59364e-163	3.7784e-163	5.60724e-163	-3.28327e-163	-9.01261e-163	-8.71275e-163	-3.10946e-163	-4.91906e-164	0
-2.29981e-163	3.58957e-163	3.71307e-163	1.55676e-163	3.13242e-163	-2.14033e-163	3.22584e-163	-1.34188e-162	9.27077e-164	6.45827e-163	5.06039e-166	1.96204e-163	6.48165e-164	2.40474e-163	-1.525e-163	6.88944e-163	8.89761e-163	2.77065e-163	1.78493e-163	-9.24687e-164	5.73544e-163	7.10023e-164	-4.59364e-163	3.7784e-163	5.60724e-163	-3.28327e-163	-9.01261e-163	-8.71275e-163	-3.10946e-163	-4.91906e-164	0
-2.29981e-163	3.58957e-163	3.71307e-163	1.55676e-163	3.13242e-163	-2.14033e-163	3.22584e-163	-1.34188e-162	9.27077e-164	6.45827e-163	5.06039e-166	1.96204e-163	6.48165e-164	2.40474e-163	-1.525e-163	6.88944e-163	8.89761e-163	2.77065e-163	1.78493e-163	-9.24687e-164	5.73544e-163	7.10023e-164	-4.59364e-163	3.7784e-163	5.60724e-163	-3.28327e-163	-9.01261e-163	-8.71275e-163	-3.10946e-163	-4.91906e-164	0
-2.29981e-163	3.58957e-163	3.71307e-163	1.55676e-163	3.13242e-163	-2.14033e-163	3.22584e-163	-1.34188e-162	9.27077e-164	6.45827e-163	5.06039e-166	1.96204e-163	6.48165e-164	2.40474e-163	-1.525e-163	6.88944e-163	8.89761e-163	2.77065e-163	1.78493e-163	-9.24687e-164	5.73544e-163	7.10023e-164	-4.59364e-163	3.7784e-163	5.60724e-163	-3.28327e-163	-9.01261e-163	-8.71275e-163	-3.10946e-163	-4.91906e-164	0
-2.29981e-163	3.58957e-163	3.71307e-163	1.55676e-163	3.13242e-163	-2.14033e-163	3.22584e-163	-1.34188e-162	9.27077e-164	6.45827e-163	5.06039e-166	1.96204e-163	6.48165e-164	2.40474e-163	-1.525e-163	6.88944e-163	8.89761e-163	2.77065e-163	1.78493e-163	-9.24687e-164	5.73544e-163	7.10023e-164	-4.59364e-163	3.7784e-163	5.60724e-163	-3.28327e-163	-9.01261e-163	-8.71275e-163	-3.10946e-163	-4.91906e-164	0
-2.29981e-163	3.58957e-163	3.71307e-163	1.55676e-163	3.13242e-163	-2.14033e-163	3.22584e-163	-1.34188e-162	9.27077e-164	6.45827e-163	5.06039e-166	1.96204e-163	6.48165e-164	2.40474e-163	-1.525e-163	6.88944e-163	8.89761e-163	2.77065e-163	1.78493e-163	-9.24687e-164	5.73544e-163	7.10023e-164	-4.59364e-163	3.7784e-163	5.60724e-163	-3.28327e-163	-9.01261e-163	-8.71275e-163	-3.10946e-163	-4.91906e-164	0
-2.29981e-163	3.58957e-163	3.71307e-163	1.55676e-163	3.13242e-163	-2.14033e-163	3.22584e-163	-1.34188e-162	9.27077e-164	6.45827e-163	5.06039e-166	1.96204e-163	6.48165e-164	2.40474e-163	-1.525e-163	6.88944e-163	8.89761e-163	2.77065e-163	1.78493e-163	-9.24687e-164	5.73544e-163	7.10023e-164	-4.59364e-163	3.7784e-163	5.60724e-163	-3.28327e-163	-9.01261e-163	-8.71275e-163	-3.10946e-163	-4.91906e-164	0
-2.29981e-163	3.58957e-163	3.71307e-163	1.55676e-163	3.13242e-163	-2.14033e-163	3.22584e-163	-1.34188e-162	9.27077e-164	6.45827e-163	5.06039e-166	1.96204e-163	6.48165e-164	2.40474e-163	-1.525e-163	6.88944e-163	8.89761e-163	2.77065e-163	1.78493e-163	-9.24687e-164	5.73544e-163	7.10023e-164	-4.59364e-163	3.7784e-163	5.60724e-163	-3.28327e-163	-9.01261e-163	-8.71275e-163	-3.10946e-163	-4.91906e-164	0
-2.29981e-163	3.58957e-163	3.71307e-163	1.55676e-163	3.13242e-163	-2.14033e-163	3.22584e-163	-1.34188e-162	9.27077e-164	6.45827e-163	5.06039e-166	1.96204e-163	6.48165e-164	2.40474e-163	-1.525e-163	6.88944e-163	8.89761e-163	2.77065e-163	1.78493e-163	-9.24687e-164	5.73544e-163	7.10023e-164	-4.59364e-163	3.7784e-163	5.60724e-163	-3.28327e-163	-9.01261e-163	-8.71275e-163	-3.10946e-163	-4.91906e-164	0
-2.29981e-163	3.58957e-163	3.71307e-163	1.55676e-163	3.13242e-163	-2.14033e-163	3.22584e-163	-1.34188e-162	9.27077e-164	6.45827e-163	5.06039e-166	1.96204e-163	6.48165e-164	2.40474e-163	-1.525e-163	6.88944e-163	8.89761e-163	2.77065e-163	1.78493e-163	-9.24687e-164	5.73544e-163	7.10023e-164	-4.59364e-163	3.7784e-163	5.60724e-163	-3.28327e-163	-9.01261e-163	-8.71275e-163	-3.10946e-163	-4.91906e-164	0
-2.29981e-163	3.58957e-163	3.71307e-163	1.55676e-163	3.13242e-163	-2.14033e-163	3.22584e-163	-1.34188e-162	9.27077e-164	6.45827e-163	5.06039e-166	1.96204e-163	6.48165e-164	2.40474e-163	-1.525e-163	6.88944e-163	8.89761e-163	2.77065e-163	1.78493e-163	-9.24687e-164	5.73544e-163	7.10023e-164	-4.59364e-163	3.7784e-163	5.60724e-163	-3.28327e-163	-9.01261e-163	-8.71275e-163	-3.10946e-163	-4.91906e-164	0
-2.29981e-163	3.58957e-163	3.71307e-163	1.55676e-163	3.13242e-163	-2.14033e-163	3.22584e-163	-1.34188e-162	9.27077e-164	6.45827e-163	5.06039e-166	1.96204e-163	6.48165e-164	2.40474e-163	-1.525e-163	6.88944e-163	8.89761e-163	2.77065e-163	1.78493e-163	-9.24687e-164	5.73544e-163	7.10023e-164	-4.59364e-163	3.7784e-163	5.60724e-163	-3.28327e-163	-9.01261e-163	-8.71275e-163	-3.10946e-163	-4.91906e-164	0
-2.29981e-163	3.58957e-163	3.71307e-163	1.55676e-163	3.13242e-163	-2.14033e-163	3.22584e-163	-1.34188e-162	9.27077e-164	6.45827e-163	5.06039e-166	1.96204e-163	6.48165e-164	2.40474e-163	-1.525e-163	6.88944e-163	8.89761e-163	2.77065e-163	1.78493e-163	-9.24687e-164	5.73544e-163	7.10023e-164	-4.59364e-163	3.7784e-163	5.60724e-163	-3.28327e-163	-9.01261e-163	-8.71275e-163	-3.10946e-163	-4.91906e-164	0
-2.29981e-163	3.58957e-163	3.71307e-163	1.55676e-163	3.13242e-163	-2.14033e-163	3.22584e-163	-1.34188e-162	9.27077e-164	6.45827e-163	5.06039e-166	1.96204e-163	6.48165e-164	2.40474e-163	-1.525e-163	6.88944e-163	8.89761e-163	2.77065e-163	1.78493e-163	-9.24687e-164	5.73544e-163	7.10023e-164	-4.59364e-163	3.7784e-163	5.60724e-163	-3.28327e-163	-9.01261e-163	-8.71275e-163	-3.10946e-163	-4.91906e-164	0
-2.29981e-163	3.58957e-163	3.71307e-163	1.55676e-163	3.13242e-163	-2.14033e-163	3.22584e-163	-1.34188e-162	9.27077e-164	6.45827e-163	5.06039e-166	1.96204e-163	6.48165e-164	2.40474e-163	-1.525e-163	6.88944e-163	8.89761e-163	2.77065e-163	1.78493e-163	-9.24687e-164	5.73544e-163	7.10023e-164	-4.59364e-163	3.7784e-163	5.60724e-163	-3.28327e-163	-9.01261e-163	-8.71275e-163	-3.10946e-163	-4.91906e-164	0
-2.29981e-163	3.58957e-163	3.71307e-163	1.55676e-163	3.13242e-163	-2.14033e-163	3.22584e-163	-1.34188e-162	9.27077e-164	6.45827e-163	5.06039e-166	1.96204e-163	6.48165e-164	2.40474e-163	-1.525e-163	6.88944e-163	8.89761e-163	2.77065e-163	1.78493e-163	-9.24687e-164	5.73544e-163	7.10023e-164	-4.59364e-163	3.7784e-163	5.60724e-163	-3.28327e-163	-9.01261e-163	-8.71275e-163	-3.10946e-163	-4.91906e-164	0
-2.29981e-163	3.58957e-163	3.71307e-163	1.55676e-163	3.13242e-163	-2.14033e-163	3.22584e-163	-1.34188e-162	9.27077e-164	6.45827e-163	5.06039e-166	1.96204e-163	6.48165e-164	2.40474e-163	-1.525e-163	6.88944e-163	8.89761e-163	2.77065e-163	1.78493e-163	-9.24687e-164	5.73544e-163	7.10023e-164	-4.59364e-163	3.7784e-163	5.60724e-163	-3.28327e-163	-9.01261e-163	-8.71275e-163	-3.10946e-163	-4.91906e-164	0
-2.29981e-163	3.58957e-163	3.71307e-163	1.55676e-163	3.13242e-163	-2.14033e-163	3.22584e-163	-1.34188e-162	9.27077e-164	6.45827e-163	5.06039e-166	1.96204e-163	6.48165e-164	2.40474e-163	-1.525e-163	6.88944e-163	8.89761e-163	2.77065e-163	1.78493e-163	-9.24687e-164	5.73544e-163	7.10023e-164	-4.59364e-163	3.7784e-163	5.60724e-163	-3.28327e-163	-9.01261e-163	-8.71275e-163	-3.10946e-163	-4.91906e-164	0
-2.29981e-163	3.58957e-163	3.71307e-163	1.55676e-163	3.13242e-163	-2.14033e-163	3.22584e-163	-1.34188e-162	9.27077e-164	6.45827e-163	5.06039e-166	1.96204e-163	6.48165e-164	2.40474e-163	-1.525e-163	6.88944e-163	8.89761e-163	2.77065e-163	1.78493e-163	-9.24687e-164	5.73544e-163	7.10023e-164	-4.59364e-163	3.7784e-163	5.60724e-163	-3.28327e-163	-9.01261e-163	-8.71275e-163	-3.10946e-163	-4.91906e-164	0
-2.29981e-163	3.58957e-163	3.71307e-163	1.55676e-163	3.13242e-163	-2.14033e-163	3.22584e-163	-1.34188e-162	9.27077e-164	6.45827e-163	5.06039e-166	1.96204e-163	6.48165e-164	2.40474e-163	-1.525e-163	6.88944e-163	8.89761e-163	2.77065e-163	1.78493e-163	-9.24687e-164	5.73544e-163	7.10023e-164	-4.59364e-163	3.7784e-163	5.60724e-163	-3.28327e-163	-9.01261e-163	-8.71275e-163	-3.10946e-163	-4.91906e-164	0
-2.29981e-163	3.58957e-163	3.71307e-163	1.55676e-163	3.13242e-163	-2.14033e-163	3.22584e-163	-1.34188e-162	9.27077e-164	6.45827e-163	5.06039e-166	1.96204e-163	6.48165e-164	2.40474e-163	-1.525e-163	6.88944e-163	8.89761e-163	2.77065e-163	1.78493e-163	-9.24687e-164	5.73544e-163	7.10023e-164	-4.59364e-163	3.7784e-163	5.60724e-163	-3.28327e-163	-9.01261e-163	-8.71275e-163	-3.10946e-163	-4.91906e-164	0
-2.29981e-163	3.58957e-163	3.71307e-163	1.55676e-163	3.13242e-163	-2.14033e-163	3.22584e-163	-1.34188e-162	9.27077e-164	6.45827e-163	5.06039e-166	1.96204e-163	6.48165e-164	2.40474e-163	-1.525e-163	6.88944e-163	8.89761e-163	2.77065e-163	1.78493e-163	-9.24687e-164	5.73544e-163	7.10023e-164	-4.59364e-163	3.7784e-163	5.60724e-163	-3.28327e-163	-9.01261e-163	-8.71275e-163	-3.10946e-163	-4.91906e-164	0
-2.29981e-163	3.58957e-163	3.71307e-163	1.55676e-163	3.13242e-163	-2.14033e-163	3.22584e-163	-1.34188e-162	9.27077e-164	6.45827e-163	5.06039e-166	1.96204e-163	6.48165e-164	2.40474e-163	-1.525e-163	6.88944e-163	8.89761e-163	2.77065e-163	1.78493e-163	-9.24687e-164	5.73544e-163	7.10023e-164	-4.59364e-163	3.7784e-163	5.60724e-163	-3.28327e-163	-9.01261e-163	-8.71275e-163	-3.10946e-163	-4.91906e-164	0
-2.29981e-163	3.58957e-163	3.71307e-163	1.55676e-163	3.13242e-163	-2.14033e-163	3.22584e-163	-1.34188e-162	9.27077e-164	6.45827e-163	5.06039e-166	1.96204e-163	6.48165e-164	2.40474e-163	-1.525e-163	6.88944e-163	8.89761e-163	2.77065e-163	1.78493e-163	-9.24687e-164	5.73544e-163	7.10023e-164	-4.59364e-163	3.7784e-163	5.60724e-163	-3.28327e-163	-9.01261e-163	-8.71275e-163	-3.10946e-163	-4.91906e-164	0
-2.29981e-163	3.58957e-163	3.71307e-163	1.55676e-163	3.13242e-163	-2.14033e-163	3.22584e-163	-1.34188e-162	9.27077e-164	6.45827e-163	5.06039e-166	1.96204e-163	6.48165e-164	2.40474e-163	-1.525e-163	6.88944e-163	8.89761e-163	2.77065e-163	1.78493e-163	-9.24687e-164	5.73544e-163	7.10023e-164	-4.59364e-163	3.7784e-163	5.60724e-163	-3.28327e-163	-9.01261e-163	-8.71275e-163	-3.10946e-163	-4.91906e-164	0
-2.29981e-163	3.58957e-163	3.71307e-163	1.55676e-163	3.13242e-163	-2.14033e-163	3.22584e-163	-1.34188e-162	9.27077e-164	6.45827e-163	5.06039e-166	1.96204e-163	6.48165e-164	2.40474e-163	-1.525e-163	6.88944e-163	8.89761e-163	2.77065e-163	1.78493e-163	-9.24687e-164	5.73544e-163	7.10023e-164	-4.59364e-163	3.7784e-163	5.60724e-163	-3.28327e-163	-9.01261e-163	-8.71275e-163	-3.10946e-163	-4.91906e-164	0
-2.29981e-163	3.58957e-163	3.71307e-163	1.55676e-163	3.13242e-163	-2.14033e-163	3.22584e-163	-1.34188e-162	9.27077e-164	6.45827e-163	5.06039e-166	1.96204e-163	6.48165e-164	2.40474e-163	-1.525e-163	6.88944e-163	8.89761e-163	2.77065e-163	1.78493e-163	-9.24687e-164	5.73544e-163	7.10023e-164	-4.59364e-163	3.7784e-163	5.60724e-163	-3.28327e-163	-9.01261e-163	-8.71275e-163	-3.10946e-163	-4.91906e-164	0
-2.29981e-163	3.58957e-163	3.71307e-163	1.55676e-163	3.13242e-163	-2.14033e-163	3.22584e-163	-1.34188e-162	9.27077e-164	6.45827e-163	5.06039e-166	1.96204e-163	6.48165e-164	2.40474e-163	-1.525e-163	6.88944e-163	8.89761e-163	2.77065e-163	1.78493e-163	-9.24687e-164	5.73544e-163	7.10023e-164	-4.59364e-163	3.7784e-163	5.60724e-163	-3.28327e-163	-9.01261e-163	-8.71275e-163	-3.10946e-163	-4.91906e-164	0
-2.29981e-163	3.58957e-163	3.71307e-163	1.55676e-163	3.13242e-163	-2.14033e-163	3.22584e-163	-1.34188e-162	9.27077e-164	6.45827e-163	5.06039e-166	1.96204e-163	6.48165e-164	2.40474e-163	-1.525e-163	6.88944e-163	8.89761e-163	2.77065e-163	1.78493e-163	-9.24687e-164	5.73544e-163	7.10023e-164	-4.59364e-163	3.7784e-163	5.60724e-163	-3.28327e-163	-9.01261e-163	-8.71275e-163	-3.10946e-163	-4.91906e-164	0
-2.29981e-163	3.58957e-163	3.71307e-163	1.55676e-163	3.13242e-163	-2.14033e-163	3.22584e-163	-1.34188e-162	9.27077e-164	6.45827e-163	5.06039e-166	1.96204e-163	6.48165e-164	2.40474e-163	-1.525e-163	6.88944e-163	8.89761e-163	2.77065e-163	1.78493e-163	-9.24687e-164	5.73544e-163	7.10023e-164	-4.59364e-163	3.7784e-163	5.60724e-163	-3.28327e-163	-9.01261e-163	-8.71275e-163	-3.10946e-163	-4.91906e-164	0
-2.29981e-163	3.58957e-163	3.71307e-163	1.55676e-163	3.13242e-163	-2.14033e-163	3.22584e-163	-1.34188e-162	9.27077e-164	6.45827e-163	5.06039e-166	1.96204e-163	6.48165e-164	2.40474e-163	-1.525e-163	6.88944e-163	8.89761e-163	2.77065e-163	1.78493e-163	-9.24687e-164	5.73544e-163	7.10023e-164	-4.59364e-163	3.7784e-163	5.60724e-163	-3.28327e-163	-9.01261e-163	-8.71275e-163	-3.10946e-163	-4.91906e-164	0
-2.29981e-163	3.58957e-163	3.71307e-163	1.55676e-163	3.13242e-163	-2.14033e-163	3.22584e-163	-1.34188e-162	9.27077e-164	6.45827e-163	5.06039e-166	1.96204e-163	6.48165e-164	2.40474e-163	-1.525e-163	6.88944e-163	8.89761e-163	2.77065e-163	1.78493e-163	-9.24687e-164	5.73544e-163	7.10023e-164	-4.59364e-163	3.7784e-163	5.60724e-163	-3.28327e-163	-9.01261e-163	-8.71275e-163	-3.10946e-163	-4.91906e-164	0
-2.29981e-163	3.58957e-163	3.71307e-163	1.55676e-163	3.13242e-163	-2.14033e-163	3.22584e-163	-1.34188e-162	9.27077e-164	6.45827e-163	5.06039e-166	1.96204e-163	6.48165e-164	2.40474e-163	-1.525e-163	6.88944e-163	8.89761e-163	2.77065e-163	1.78493e-163	-9.24687e-164	5.73544e-163	7.10023e-164	-4.59364e-163	3.7784e-163	5.60724e-163	-3.28327e-163	-9.01261e-163	-8.71275e-163	-3.10946e-163	-4.91906e-164	0
-2.29981e-163	3.58957e-163	3.71307e-163	1.55676e-163	3.13242e-163	-2.14033e-163	3.22584e-163	-1.34188e-162	9.27077e-164	6.45827e-163	5.06039e-166	1.96204e-163	6.48165e-164	2.40474e-163	-1.525e-163	6.88944e-163	8.89761e-163	2.77065e-163	1.78493e-163	-9.24687e-164	5.73544e-163	7.10023e-164	-4.59364e-163	3.7784e-163	5.60724e-163	-3.28327e-163	-9.01261e-163	-8.71275e-163	-3.10946e-163	-4.91906e-164	0
-2.29981e-163	3.58957e-163	3.71307e-163	1.55676e-163	3.13242e-163	-2.14033e-163	3.22584e-163	-1.34188e-162	9.27077e-164	6.45827e-163	5.06039e-166	1.96204e-163	6.48165e-164	2.40474e-163	-1.525e-163	6.88944e-163	8.89761e-163	2.77065e-163	1.78493e-163	-9.24687e-164	5.73544e-163	7.10023e-164	-4.59364e-163	3.7784e-163	5.60724e-163	-3.28327e-163	-9.01261e-163	-8.71275e-163	-3.10946e-163	-4.91906e-164	0
-2.29981e-163	3.58957e-163	3.71307e-163	1.55676e-163	3.13242e-163	-2.14033e-163	3.22584e-163	-1.34188e-162	9.27077e-164	6.45827e-163	5.06039e-166	1.96204e-163	6.48165e-164	2.40474e-163	-1.525e-163	6.88944e-163	8.89761e-163	2.77065e-163	1.78493e-163	-9.24687e-164	5.73544e-163	7.10023e-164	-4.59364e-163	3.7784e-163	5.60724e-163	-3.28327e-163	-9.01261e-163	-8.71275e-163	-3.10946e-163	-4.91906e-164	0
-2.29981e-163	3.58957e-163	3.71307e-163	1.55676e-163	3.13242e-163	-2.14033e-163	3.22584e-163	-1.34188e-162	9.27077e-164	6.45827e-163	5.06039e-166	1.96204e-163	6.48165e-164	2.40474e-163	-1.525e-163	6.88944e-163	8.89761e-163	2.77065e-163	1.78493e-163	-9.24687e-164	5.73544e-163	7.10023e-164	-4.59364e-163	3.7784e-163	5.60724e-163	-3.28327e-163	-9.01261e-163	-8.71275e-163	-3.10946e-163	-4.91906e-164	0
-2.29981e-163	3.58957e-163	3.71307e-163	1.55676e-163	3.13242e-163	-2.14033e-163	3.22584e-163	-1.34188e-162	9.27077e-164	6.45827e-163	5.06039e-166	1.96204e-163	6.48165e-164	2.40474e-163	-1.525e-163	6.88944e-163	8.89761e-163	2.77065e-163	1.78493e-163	-9.24687e-164	5.73544e-163	7.10023e-164	-4.59364e-163	3.7784e-163	5.60724e-163	-3.28327e-163	-9.01261e-163	-8.71275e-163	-3.10946e-163	-4.91906e-164	0
-2.29981e-163	3.58957e-163	3.71307e-163	1.55676e-163	3.13242e-163	-2.14033e-163	3.22584e-163	-1.34188e-162	9.27077e-164	6.45827e-163	5.06039e-166	1.96204e-163	6.48165e-164	2.40474e-163	-1.525e-163	6.88944e-163	8.89761e-163	2.77065e-163	1.78493e-163	-9.24687e-164	5.73544e-163	7.10023e-164	-4.59364e-163	3.7784e-163	5.60724e-163	-3.28327e-163	-9.01261e-163	-8.71275e-163	-3.10946e-163	-4.91906e-164	0
-2.29981e-163	3.58957e-163	3.71307e-163	1.55676e-163	3.13242e-163	-2.14033e-163	3.22584e-163	-1.34188e-162	9.27077e-164	6.45827e-163	5.06039e-166	1.96204e-163	6.48165e-164	2.40474e-163	-1.525e-163	6.88944e-163	8.89761e-163	2.77065e-163	1.78493e-163	-9.24687e-164	5.73544e-163	7.10023e-164	-4.59364e-163	3.7784e-163	5.60724e-163	-3.28327e-163	-9.01261e-163	-8.71275e-163	-3.10946e-163	-4.91906e-164	0
-2.29981e-163	3.58957e-163	3.71307e-163	1.55676e-163	3.13242e-163	-2.14033e-163	3.22584e-163	-1.34188e-162	9.27077e-164	6.45827e-163	5.06039e-166	1.96204e-163	6.48165e-164	2.40474e-163	-1.525e-163	6.88944e-163	8.89761e-163	2.77065e-163	1.78493e-163	-9.24687e-164	5.73544e-163	7.10023e-164	-4.59364e-163	3.7784e-163	5.60724e-163	-3.28327e-163	-9.01261e-163	-8.71275e-163	-3.10946e-163	-4.91906e-164	0
-2.29981e-163	3.58957e-163	3.71307e-163	1.55676e-163	3.13242e-163	-2.14033e-163	3.22584e-163	-1.34188e-162	9.27077e-164	6.45827e-163	5.06039e-166	1.96204e-163	6.48165e-164	2.40474e-163	-1.525e-163	6.88944e-163	8.89761e-163	2.77065e-163	1.78493e-163	-9.24687e-164	5.73544e-163	7.10023e-164	-4.59364e-163	3.7784e-163	5.60724e-163	-3.28327e-163	-9.01261e-163	-8.71275e-163	-3.10946e-163	-4.91906e-164	0
-2.29981e-163	3.58957e-163	3.71307e-163	1.55676e-163	3.13242e-163	-2.14033e-163	3.22584e-163	-1.34188e-162	9.27077e-164	6.45827e-163	5.06039e-166	1.96204e-163	6.48165e-164	2.40474e-163	-1.525e-163	6.88944e-163	8.89761e-163	2.77065e-163	1.78493e-163	-9.24687e-164	5.73544e-163	7.10023e-164	-4.59364e-163	3.7784e-163	5.60724e-163	-3.28327e-163	-9.01261e-163	-8.71275e-163	-3.10946e-163	-4.91906e-164	0
-2.29981e-163	3.58957e-163	3.71307e-163	1.55676e-163	3.13242e-163	-2.14033e-163	3.22584e-163	-1.34188e-162	9.27077e-164	6.45827e-163	5.06039e-166	1.96204e-163	6.48165e-164	2.40474e-163	-1.525e-163	6.88944e-163	8.89761e-163	2.77065e-163	1.78493e-163	-9.24687e-164	5.73544e-163	7.10023e-164	-4.59364e-163	3.7784e-163	5.60724e-163	-3.28327e-163	-9.01261e-163	-8.71275e-163	-3.10946e-163	-4.91906e-164	0
-2.29981e-163	3.58957e-163	3.71307e-163	1.55676e-163	3.13242e-163	-2.14033e-163	3.22584e-163	-1.34188e-162	9.27077e-164	6.45827e-163	5.06039e-166	1.96204e-163	6.48165e-164	2.40474e-163	-1.525e-163	6.88944e-163	8.89761e-163	2.77065e-163	1.78493e-163	-9.24687e-164	5.73544e-163	7.10023e-164	-4.59364e-163	3.7784e-163	5.60724e-163	-3.28327e-163	-9.01261e-163	-8.71275e-163	-3.10946e-163	-4.91906e-164	0
-2.29981e-163	3.58957e-163	3.71307e-163	1.55676e-163	3.13242e-163	-2.14033e-163	3.22584e-163	-1.34188e-162	9.27077e-164	6.45827e-163	5.06039e-166	1.96204e-163	6.48165e-164	2.40474e-163	-1.525e-163	6.88944e-163	8.89761e-163	2.77065e-163	1.78493e-163	-9.24687e-164	5.73544e-163	7.10023e-164	-4.59364e-163	3.7784e-163	5.60724e-163	-3.28327e-163	-9.01261e-163	-8.71275e-163	-3.10946e-163	-4.91906e-164	0
-2.29981e-163	3.58957e-163	3.71307e-163	1.55676e-163	3.13242e-163	-2.14033e-163	3.22584e-163	-1.34188e-162	9.27077e-164	6.45827e-163	5.06039e-166	1.96204e-163	6.48165e-164	2.40474e-163	-1.525e-163	6.88944e-163	8.89761e-163	2.77065e-163	1.78493e-163	-9.24687e-164	5.73544e-163	7.10023e-164	-4.59364e-163	3.7784e-163	5.60724e-163	-3.28327e-163	-9.01261e-163	-8.71275e-163	-3.10946e-163	-4.91906e-164	0
-2.29981e-163	3.58957e-163	3.71307e-163	1.55676e-163	3.13242e-163	-2.14033e-163	3.22584e-163	-1.34188e-162	9.27077e-164	6.45827e-163	5.06039e-166	1.96204e-163	6.48165e-164	2.40474e-163	-1.525e-163	6.88944e-163	8.89761e-163	2.77065e-163	1.78493e-163	-9.24687e-164	5.73544e-163	7.10023e-164	-4.59364e-163	3.7784e-163	5.60724e-163	-3.28327e-163	-9.01261e-163	-8.71275e-163	-3.10946e-163	-4.91906e-164	0
-2.29981e-163	3.58957e-163	3.71307e-163	1.55676e-163	3.13242e-163	-2.14033e-163	3.22584e-163	-1.34188e-162	9.27077e-164	6.45827e-163	5.06039e-166	1.96204e-163	6.48165e-164	2.40474e-163	-1.525e-163	6.88944e-163	8.89761e-163	2.77065e-163	1.78493e-163	-9.24687e-164	5.73544e-163	7.10023e-164	-4.59364e-163	3.7784e-163	5.60724e-163	-3.28327e-163	-9.01261e-163	-8.71275e-163	-3.10946e-163	-4.91906e-164	0
-2.29981e-163	3.58957e-163	3.71307e-163	1.55676e-163	3.13242e-163	-2.14033e-163	3.22584e-163	-1.34188e-162	9.27077e-164	6.45827e-163	5.06039e-166	1.96204e-163	6.48165e-164	2.40474e-163	-1.525e-163	6.88944e-163	8.89761e-163	2.77065e-163	1.78493e-163	-9.24687e-164	5.73544e-163	7.10023e-164	-4.59364e-163	3.7784e-163	5.60724e-163	-3.28327e-163	-9.01261e-163	-8.71275e-163	-3.10946e-163	-4.91906e-164	0
-2.29981e-163	3.58957e-163	3.71307e-163	1.55676e-163	3.13242e-163	-2.14033e-163	3.22584e-163	-1.34188e-162	9.27077e-164	6.45827e-163	5.06039e-166	1.96204e-163	6.48165e-164	2.40474e-163	-1.525e-163	6.88944e-163	8.89761e-163	2.77065e-163	1.78493e-163	-9.24687e-164	5.73544e-163	7.10023e-164	-4.59364e-163	3.7784e-163	5.60724e-163	-3.28327e-163	-9.01261e-163	-8.71275e-163	-3.10946e-163	-4.91906e-164	0
-2.29981e-163	3.58957e-163	3.71307e-163	1.55676e-163	3.13242e-163	-2.14033e-163	3.22584e-163	-1.34188e-162	9.27077e-164	6.45827e-163	5.06039e-166	1.96204e-163	6.48165e-164	2.40474e-163	-1.525e-163	6.88944e-163	8.89761e-163	2.77065e-163	1.78493e-163	-9.24687e-164	5.73544e-163	7.10023e-164	-4.59364e-163	3.7784e-163	5.60724e-163	-3.28327e-163	-9.01261e-163	-8.71275e-163	-3.10946e-163	-4.91906e-164	0
-2.29981e-163	3.58957e-163	3.71307e-163	1.55676e-163	3.13242e-163	-2.14033e-163	3.22584e-163	-1.34188e-162	9.27077e-164	6.45827e-163	5.06039e-166	1.96204e-163	6.48165e-164	2.40474e-163	-1.525e-163	6.88944e-163	8.89761e-163	2.77065e-163	1.78493e-163	-9.24687e-164	5.73544e-163	7.10023e-164	-4.59364e-163	3.7784e-163	5.60724e-163	-3.28327e-163	-9.01261e-163	-8.71275e-163	-3.10946e-163	-4.91906e-164	0
-2.29981e-163	3.58957e-163	3.71307e-163	1.55676e-163	3.13242e-163	-2.14033e-163	3.22584e-163	-1.34188e-162	9.27077e-164	6.45827e-163	5.06039e-166	1.96204e-163	6.48165e-164	2.40474e-163	-1.525e-163	6.88944e-163	8.89761e-163	2.77065e-163	1.78493e-163	-9.24687e-164	5.73544e-163	7.10023e-164	-4.59364e-163	3.7784e-163	5.60724e-163	-3.28327e-163	-9.01261e-163	-8.71275e-163	-3.10946e-163	-4.91906e-164	0
-2.29981e-163	3.58957e-163	3.71307e-163	1.55676e-163	3.13242e-163	-2.14033e-163	3.22584e-163	-1.34188e-162	9.27077e-164	6.45827e-163	5.06039e-166	1.96204e-163	6.48165e-164	2.40474e-163	-1.525e-163	6.88944e-163	8.89761e-163	2.77065e-163	1.78493e-163	-9.24687e-164	5.73544e-163	7.10023e-164	-4.59364e-163	3.7784e-163	5.60724e-163	-3.28327e-163	-9.01261e-163	-8.71275e-163	-3.10946e-163	-4.91906e-164	0
-2.29981e-163	3.58957e-163	3.71307e-163	1.55676e-163	3.13242e-163	-2.14033e-163	3.22584e-163	-1.34188e-162	9.27077e-164	6.45827e-163	5.06039e-166	1.96204e-163	6.48165e-164	2.40474e-163	-1.525e-163	6.88944e-163	8.89761e-163	2.77065e-163	1.78493e-163	-9.24687e-164	5.73544e-163	7.10023e-164	-4.59364e-163	3.7784e-163	5.60724e-163	-3.28327e-163	-9.01261e-163	-8.71275e-163	-3.10946e-163	-4.91906e-164	0
-2.29981e-163	3.58957e-163	3.71307e-163	1.55676e-163	3.13242e-163	-2.14033e-163	3.22584e-163	-1.34188e-162	9.27077e-164	6.45827e-163	5.06039e-166	1.96204e-163	6.48165e-164	2.40474e-163	-1.525e-163	6.88944e-163	8.89761e-163	2.77065e-163	1.78493e-163	-9.24687e-164	5.73544e-163	7.10023e-164	-4.59364e-163	3.7784e-163	5.60724e-163	-3.28327e-163	-9.01261e-163	-8.71275e-163	-3.10946e-163	-4.91906e-164	0
-2.29981e-163	3.58957e-163	3.71307e-163	1.55676e-163	3.13242e-163	-2.14033e-163	3.22584e-163	-1.34188e-162	9.27077e-164	6.45827e-163	5.06039e-166	1.96204e-163	6.48165e-164	2.40474e-163	-1.525e-163	6.88944e-163	8.89761e-163	2.77065e-163	1.78493e-163	-9.24687e-164	5.73544e-163	7.10023e-164	-4.59364e-163	3.7784e-163	5.60724e-163	-3.28327e-163	-9.01261e-163	-8.71275e-163	-3.10946e-163	-4.91906e-164	0
-2.29981e-163	3.58957e-163	3.71307e-163	1.55676e-163	3.13242e-163	-2.14033e-163	3.22584e-163	-1.34188e-162	9.27077e-164	6.45827e-163	5.06039e-166	1.96204e-163	6.48165e-164	2.40474e-163	-1.525e-163	6.88944e-163	8.89761e-163	2.77065e-163	1.78493e-163	-9.24687e-164	5.73544e-163	7.10023e-164	-4.59364e-163	3.7784e-163	5.60724e-163	-3.28327e-163	-9.01261e-163	-8.71275e-163	-3.10946e-163	-4.91906e-164	0
-2.29981e-163	3.58957e-163	3.71307e-163	1.55676e-163	3.13242e-163	-2.14033e-163	3.22584e-163	-1.34188e-162	9.27077e-164	6.45827e-163	5.06039e-166	1.96204e-163	6.48165e-164	2.40474e-163	-1.525e-163	6.88944e-163	8.89761e-163	2.77065e-163	1.78493e-163	-9.24687e-164	5.73544e-163	7.10023e-164	-4.59364e-163	3.7784e-163	5.60724e-163	-3.28327e-163	-9.01261e-163	-8.71275e-163	-3.10946e-163	-4.91906e-164	0
-2.29981e-163	3.58957e-163	3.71307e-163	1.55676e-163	3.13242e-163	-2.14033e-163	3.22584e-163	-1.34188e-162	9.27077e-164	6.45827e-163	5.06039e-166	1.96204e-163	6.48165e-164	2.40474e-163	-1.525e-163	6.88944e-163	8.89761e-163	2.77065e-163	1.78493e-163	-9.24687e-164	5.73544e-163	7.10023e-164	-4.59364e-163	3.7784e-163	5.60724e-163	-3.28327e-163	-9.01261e-163	-8.71275e-163	-3.10946e-163	-4.91906e-164	0
-2.29981e-163	3.58957e-163	3.71307e-163	1.55676e-163	3.13242e-163	-2.14033e-163	3.22584e-163	-1.34188e-162	9.27077e-164	6.45827e-163	5.06039e-166	1.96204e-163	6.48165e-164	2.40474e-163	-1.525e-163	6.88944e-163	8.89761e-163	2.77065e-163	1.78493e-163	-9.24687e-164	5.73544e-163	7.10023e-164	-4.59364e-163	3.7784e-163	5.60724e-163	-3.28327e-163	-9.01261e-163	-8.71275e-163	-3.10946e-163	-4.91906e-164	0
-2.29981e-163	3.58957e-163	3.71307e-163	1.55676e-163	3.13242e-163	-2.14033e-163	3.22584e-163	-1.34188e-162	9.27077e-164	6.45827e-163	5.06039e-166	1.96204e-163	6.48165e-164	2.40474e-163	-1.525e-163	6.88944e-163	8.89761e-163	2.77065e-163	1.78493e-163	-9.24687e-164	5.73544e-163	7.10023e-164	-4.59364e-163	3.7784e-163	5.60724e-163	-3.28327e-163	-9.01261e-163	-8.71275e-163	-3.10946e-163	-4.91906e-164	0
-2.29981e-163	3.58957e-163	3.71307e-163	1.55676e-163	3.13242e-163	-2.14033e-163	3.22584e-163	-1.34188e-162	9.27077e-164	6.45827e-163	5.06039e-166	1.96204e-163	6.48165e-164	2.40474e-163	-1.525e-163	6.88944e-163	8.89761e-163	2.77065e-163	1.78493e-163	-9.24687e-164	5.73544e-163	7.10023e-164	-4.59364e-163	3.7784e-163	5.60724e-163	-3.28327e-163	-9.01261e-163	-8.71275e-163	-3.10946e-163	-4.91906e-164	0
-2.29981e-163	3.58957e-163	3.71307e-163	1.55676e-163	3.13242e-163	-2.14033e-163	3.22584e-163	-1.34188e-162	9.27077e-164	6.45827e-163	5.06039e-166	1.96204e-163	6.48165e-164	2.40474e-163	-1.525e-163	6.88944e-163	8.89761e-163	2.77065e-163	1.78493e-163	-9.24687e-164	5.73544e-163	7.10023e-164	-4.59364e-163	3.7784e-163	5.60724e-163	-3.28327e-163	-9.01261e-163	-8.71275e-163	-3.10946e-163	-4.91906e-164	0
-2.29981e-163	3.58957e-163	3.71307e-163	1.55676e-163	3.13242e-163	-2.14033e-163	3.22584e-163	-1.34188e-162	9.27077e-164	6.45827e-163	5.06039e-166	1.96204e-163	6.48165e-164	2.40474e-163	-1.525e-163	6.88944e-163	8.89761e-163	2.77065e-163	1.78493e-163	-9.24687e-164	5.73544e-163	7.10023e-164	-4.59364e-163	3.7784e-163	5.60724e-163	-3.28327e-163	-9.01261e-163	-8.71275e-163	-3.10946e-163	-4.91906e-164	0
-2.29981e-163	3.58957e-163	3.71307e-163	1.55676e-163	3.13242e-163	-2.14033e-163	3.22584e-163	-1.34188e-162	9.27077e-164	6.45827e-163	5.06039e-166	1.96204e-163	6.48165e-164	2.40474e-163	-1.525e-163	6.88944e-163	8.89761e-163	2.77065e-163	1.78493e-163	-9.24687e-164	5.73544e-163	7.10023e-164	-4.59364e-163	3.7784e-163	5.60724e-163	-3.28327e-163	-9.01261e-163	-8.71275e-163	-3.10946e-163	-4.91906e-164	0
-2.29981e-163	3.58957e-163	3.71307e-163	1.55676e-163	3.13242e-163	-2.14033e-163	3.22584e-163	-1.34188e-162	9.27077e-164	6.45827e-163	5.06039e-166	1.96204e-163	6.48165e-164	2.40474e-163	-1.525e-163	6.88944e-163	8.89761e-163	2.77065e-163	1.78493e-163	-9.24687e-164	5.73544e-163	7.10023e-164	-4.59364e-163	3.7784e-163	5.60724e-163	-3.28327e-163	-9.01261e-163	-8.71275e-163	-3.10946e-163	-4.91906e-164	0
-2.29981e-163	3.58957e-163	3.71307e-163	1.55676e-163	3.13242e-163	-2.14033e-163	3.22584e-163	-1.34188e-162	9.27077e-164	6.45827e-163	5.06039e-166	1.96204e-163	6.48165e-164	2.40474e-163	-1.525e-163	6.88944e-163	8.89761e-163	2.77065e-163	1.78493e-163	-9.24687e-164	5.73544e-163	7.10023e-164	-4.59364e-163	3.7784e-163	5.60724e-163	-3.28327e-163	-9.01261e-163	-8.71275e-163	-3.10946e-163	-4.91906e-164	0
-2.29981e-163	3.58957e-163	3.71307e-163	1.55676e-163	3.13242e-163	-2.14033e-163	3.22584e-163	-1.34188e-162	9.27077e-164	6.45827e-163	5.06039e-166	1.96204e-163	6.48165e-164	2.40474e-163	-1.525e-163	6.88944e-163	8.89761e-163	2.77065e-163	1.78493e-163	-9.24687e-164	5.73544e-163	7.10023e-164	-4.59364e-163	3.7784e-163	5.60724e-163	-3.28327e-163	-9.01261e-163	-8.71275e-163	-3.10946e-163	-4.91906e-164	0
-2.29981e-163	3.58957e-163	3.71307e-163	1.55676e-163	3.13242e-163	-2.14033e-163	3.22584e-163	-1.34188e-162	9.27077e-164	6.45827e-163	5.06039e-166	1.96204e-163	6.48165e-164	2.40474e-163	-1.525e-163	6.88944e-163	8.89761e-163	2.77065e-163	1.78493e-163	-9.24687e-164	5.73544e-163	7.10023e-164	-4.59364e-163	3.7784e-163	5.60724e-163	-3.28327e-163	-9.01261e-163	-8.71275e-163	-3.10946e-163	-4.91906e-164	0
-2.29981e-163	3.58957e-163	3.71307e-163	1.55676e-163	3.13242e-163	-2.14033e-163	3.22584e-163	-1.34188e-162	9.27077e-164	6.45827e-163	5.06039e-166	1.96204e-163	6.48165e-164	2.40474e-163	-1.525e-163	6.88944e-163	8.89761e-163	2.77065e-163	1.78493e-163	-9.24687e-164	5.73544e-163	7.10023e-164	-4.59364e-163	3.7784e-163	5.60724e-163	-3.28327e-163	-9.01261e-163	-8.71275e-163	-3.10946e-163	-4.91906e-164	0
-2.29981e-163	3.58957e-163	3.71307e-163	1.55676e-163	3.13242e-163	-2.14033e-163	3.22584e-163	-1.34188e-162	9.27077e-164	6.45827e-163	5.06039e-166	1.96204e-163	6.48165e-164	2.40474e-163	-1.525e-163	6.88944e-163	8.89761e-163	2.77065e-163	1.78493e-163	-9.24687e-164	5.73544e-163	7.10023e-164	-4.59364e-163	3.7784e-163	5.60724e-163	-3.28327e-163	-9.01261e-163	-8.71275e-163	-3.10946e-163	-4.91906e-164	0
-2.29981e-163	3.58957e-163	3.71307e-163	1.55676e-163	3.13242e-163	-2.14033e-163	3.22584e-163	-1.34188e-162	9.27077e-164	6.45827e-163	5.06039e-166	1.96204e-163	6.48165e-164	2.40474e-163	-1.525e-163	6.88944e-163	8.89761e-163	2.77065e-163	1.78493e-163	-9.24687e-164	5.73544e-163	7.10023e-164	-4.59364e-163	3.7784e-163	5.60724e-163	-3.28327e-163	-9.01261e-163	-8.71275e-163	-3.10946e-163	-4.91906e-164	0
-2.29981e-163	3.58957e-163	3.71307e-163	1.55676e-163	3.13242e-163	-2.14033e-163	3.22584e-163	-1.34188e-162	9.27077e-164	6.45827e-163	5.06039e-166	1.96204e-163	6.48165e-164	2.40474e-163	-1.525e-163	6.88944e-163	8.89761e-163	2.77065e-163	1.78493e-163	-9.24687e-164	5.73544e-163	7.10023e-164	-4.59364e-163	3.7784e-163	5.60724e-163	-3.28327e-163	-9.01261e-163	-8.71275e-163	-3.10946e-163	-4.91906e-164	0
-2.29981e-163	3.58957e-163	3.71307e-163	1.55676e-163	3.13242e-163	-2.14033e-163	3.22584e-163	-1.34188e-162	9.27077e-164	6.45827e-163	5.06039e-166	1.96204e-163	6.48165e-164	2.40474e-163	-1.525e-163	6.88944e-163	8.89761e-163	2.77065e-163	1.78493e-163	-9.24687e-164	5.73544e-163	7.10023e-164	-4.59364e-163	3.7784e-163	5.60724e-163	-3.28327e-163	-9.01261e-163	-8.71275e-163	-3.10946e-163	-4.91906e-164	0
-2.29981e-163	3.58957e-163	3.71307e-163	1.55676e-163	3.13242e-163	-2.14033e-163	3.22584e-163	-1.34188e-162	9.27077e-164	6.45827e-163	5.06039e-166	1.96204e-163	6.48165e-164	2.40474e-163	-1.525e-163	6.88944e-163	8.89761e-163	2.77065e-163	1.78493e-163	-9.24687e-164	5.73544e-163	7.10023e-164	-4.59364e-163	3.7784e-163	5.60724e-163	-3.28327e-163	-9.01261e-163	-8.71275e-163	-3.10946e-163	-4.91906e-164	0
-2.29981e-163	3.58957e-163	3.71307e-163	1.55676e-163	3.13242e-163	-2.14033e-163	3.22584e-163	-1.34188e-162	9.27077e-164	6.45827e-163	5.06039e-166	1.96204e-163	6.48165e-164	2.40474e-163	-1.525e-163	6.88944e-163	8.89761e-163	2.77065e-163	1.78493e-163	-9.24687e-164	5.73544e-163	7.10023e-164	-4.59364e-163	3.7784e-163	5.60724e-163	-3.28327e-163	-9.01261e-163	-8.71275e-163	-3.10946e-163	-4.91906e-164	0
-2.29981e-163	3.58957e-163	3.71307e-163	1.55676e-163	3.13242e-163	-2.14033e-163	3.22584e-163	-1.34188e-162	9.27077e-164	6.45827e-163	5.06039e-166	1.96204e-163	6.48165e-164	2.40474e-163	-1.525e-163	6.88944e-163	8.89761e-163	2.77065e-163	1.78493e-163	-9.24687e-164	5.73544e-163	7.10023e-164	-4.59364e-163	3.7784e-163	5.60724e-163	-3.28327e-163	-9.01261e-163	-8.71275e-163	-3.10946e-163	-4.91906e-164	0
-2.29981e-163	3.58957e-163	3.71307e-163	1.55676e-163	3.13242e-163	-2.14033e-163	3.22584e-163	-1.34188e-162	9.27077e-164	6.45827e-163	5.06039e-166	1.96204e-163	6.48165e-164	2.40474e-163	-1.525e-163	6.88944e-163	8.89761e-163	2.77065e-163	1.78493e-163	-9.24687e-164	5.73544e-163	7.10023e-164	-4.59364e-163	3.7784e-163	5.60724e-163	-3.28327e-163	-9.01261e-163	-8.71275e-163	-3.10946e-163	-4.91906e-164	0
-2.29981e-163	3.58957e-163	3.71307e-163	1.55676e-163	3.13242e-163	-2.14033e-163	3.22584e-163	-1.34188e-162	9.27077e-164	6.45827e-163	5.06039e-166	1.96204e-163	6.48165e-164	2.40474e-163	-1.525e-163	6.88944e-163	8.89761e-163	2.77065e-163	1.78493e-163	-9.24687e-164	5.73544e-163	7.10023e-164	-4.59364e-163	3.7784e-163	5.60724e-163	-3.28327e-163	-9.01261e-163	-8.71275e-163	-3.10946e-163	-4.91906e-164	0
-2.29981e-163	3.58957e-163	3.71307e-163	1.55676e-163	3.13242e-163	-2.14033e-163	3.22584e-163	-1.34188e-162	9.27077e-164	6.45827e-163	5.06039e-166	1.96204e-163	6.48165e-164	2.40474e-163	-1.525e-163	6.88944e-163	8.89761e-163	2.77065e-163	1.78493e-163	-9.24687e-164	5.73544e-163	7.10023e-164	-4.59364e-163	3.7784e-163	5.60724e-163	-3.28327e-163	-9.01261e-163	-8.71275e-163	-3.10946e-163	-4.91906e-164	0
-2.29981e-163	3.58957e-163	3.71307e-163	1.55676e-163	3.13242e-163	-2.14033e-163	3.22584e-163	-1.34188e-162	9.27077e-164	6.45827e-163	5.06039e-166	1.96204e-163	6.48165e-164	2.40474e-163	-1.525e-163	6.88944e-163	8.89761e-163	2.77065e-163	1.78493e-163	-9.24687e-164	5.73544e-163	7.10023e-164	-4.59364e-163	3.7784e-163	5.60724e-163	-3.28327e-163	-9.01261e-163	-8.71275e-163	-3.10946e-163	-4.91906e-164	0
-2.29981e-163	3.58957e-163	3.71307e-163	1.55676e-163	3.13242e-163	-2.14033e-163	3.22584e-163	-1.34188e-162	9.27077e-164	6.45827e-163	5.06039e-166	1.96204e-163	6.48165e-164	2.40474e-163	-1.525e-163	6.88944e-163	8.89761e-163	2.77065e-163	1.78493e-163	-9.24687e-164	5.73544e-163	7.10023e-164	-4.59364e-163	3.7784e-163	5.60724e-163	-3.28327e-163	-9.01261e-163	-8.71275e-163	-3.10946e-163	-4.91906e-164	0
-2.29981e-163	3.58957e-163	3.71307e-163	1.55676e-163	3.13242e-163	-2.14033e-163	3.22584e-163	-1.34188e-162	9.27077e-164	6.45827e-163	5.06039e-166	1.96204e-163	6.48165e-164	2.40474e-163	-1.525e-163	6.88944e-163	8.89761e-163	2.77065e-163	1.78493e-163	-9.24687e-164	5.73544e-163	7.10023e-164	-4.59364e-163	3.7784e-163	5.60724e-163	-3.28327e-163	-9.01261e-163	-8.71275e-163	-3.10946e-163	-4.91906e-164	0
-2.29981e-163	3.58957e-163	3.71307e-163	1.55676e-163	3.13242e-163	-2.14033e-163	3.22584e-163	-1.34188e-162	9.27077e-164	6.45827e-163	5.06039e-166	1.96204e-163	6.48165e-164	2.40474e-163	-1.525e-163	6.88944e-163	8.89761e-163	2.77065e-163	1.78493e-163	-9.24687e-164	5.73544e-163	7.10023e-164	-4.59364e-163	3.7784e-163	5.60724e-163	-3.28327e-163	-9.01261e-163	-8.71275e-163	-3.10946e-163	-4.91906e-164	0
-2.29981e-163	3.58957e-163	3.71307e-163	1.55676e-163	3.13242e-163	-2.14033e-163	3.22584e-163	-1.34188e-162	9.27077e-164	6.45827e-163	5.06039e-166	1.96204e-163	6.48165e-164	2.40474e-163	-1.525e-163	6.88944e-163	8.89761e-163	2.77065e-163	1.78493e-163	-9.24687e-164	5.73544e-163	7.10023e-164	-4.59364e-163	3.7784e-163	5.60724e-163	-3.28327e-163	-9.01261e-163	-8.71275e-163	-3.10946e-163	-4.91906e-164	0
-2.29981e-163	3.58957e-163	3.71307e-163	1.55676e-163	3.13242e-163	-2.14033e-163	3.22584e-163	-1.34188e-162	9.27077e-164	6.45827e-163	5.06039e-166	1.96204e-163	6.48165e-164	2.40474e-163	-1.525e-163	6.88944e-163	8.89761e-163	2.77065e-163	1.78493e-163	-9.24687e-164	5.73544e-163	7.10023e-164	-4.59364e-163	3.7784e-163	5.60724e-163	-3.28327e-163	-9.01261e-163	-8.71275e-163	-3.10946e-163	-4.91906e-164	0
-2.29981e-163	3.58957e-163	3.71307e-163	1.55676e-163	3.13242e-163	-2.14033e-163	3.22584e-163	-1.34188e-162	9.27077e-164	6.45827e-163	5.06039e-166	1.96204e-163	6.48165e-164	2.40474e-163	-1.525e-163	6.88944e-163	8.89761e-163	2.77065e-163	1.78493e-163	-9.24687e-164	5.73544e-163	7.10023e-164	-4.59364e-163	3.7784e-163	5.60724e-163	-3.28327e-163	-9.01261e-163	-8.71275e-163	-3.10946e-163	-4.91906e-164	0
-2.29981e-163	3.58957e-163	3.71307e-163	1.55676e-163	3.13242e-163	-2.14033e-163	3.22584e-163	-1.34188e-162	9.27077e-164	6.45827e-163	5.06039e-166	1.96204e-163	6.48165e-164	2.40474e-163	-1.525e-163	6.88944e-163	8.89761e-163	2.77065e-163	1.78493e-163	-9.24687e-164	5.73544e-163	7.10023e-164	-4.59364e-163	3.7784e-163	5.60724e-163	-3.28327e-163	-9.01261e-163	-8.71275e-163	-3.10946e-163	-4.91906e-164	0
-2.29981e-163	3.58957e-163	3.71307e-163	1.55676e-163	3.13242e-163	-2.14033e-163	3.22584e-163	-1.34188e-162	9.27077e-164	6.45827e-163	5.06039e-166	1.96204e-163	6.48165e-164	2.40474e-163	-1.525e-163	6.88944e-163	8.89761e-163	2.77065e-163	1.78493e-163	-9.24687e-164	5.73544e-163	7.10023e-164	-4.59364e-163	3.7784e-163	5.60724e-163	-3.28327e-163	-9.01261e-163	-8.71275e-163	-3.10946e-163	-4.91906e-164	0
-2.29981e-163	3.58957e-163	3.71307e-163	1.55676e-163	3.13242e-163	-2.14033e-163	3.22584e-163	-1.34188e-162	9.27077e-164	6.45827e-163	5.06039e-166	1.96204e-163	6.48165e-164	2.40474e-163	-1.525e-163	6.88944e-163	8.89761e-163	2.77065e-163	1.78493e-163	-9.24687e-164	5.73544e-163	7.10023e-164	-4.59364e-163	3.7784e-163	5.60724e-163	-3.28327e-163	-9.01261e-163	-8.71275e-163	-3.10946e-163	-4.91906e-164	0
-2.29981e-163	3.58957e-163	3.71307e-163	1.55676e-163	3.13242e-163	-2.14033e-163	3.22584e-163	-1.34188e-162	9.27077e-164	6.45827e-163	5.06039e-166	1.96204e-163	6.48165e-164	2.40474e-163	-1.525e-163	6.88944e-163	8.89761e-163	2.77065e-163	1.78493e-163	-9.24687e-164	5.73544e-163	7.10023e-164	-4.59364e-163	3.7784e-163	5.60724e-163	-3.28327e-163	-9.01261e-163	-8.71275e-163	-3.10946e-163	-4.91906e-164	0
-2.29981e-163	3.58957e-163	3.71307e-163	1.55676e-163	3.13242e-163	-2.14033e-163	3.22584e-163	-1.34188e-162	9.27077e-164	6.45827e-163	5.06039e-166	1.96204e-163	6.48165e-164	2.40474e-163	-1.525e-163	6.88944e-163	8.89761e-163	2.77065e-163	1.78493e-163	-9.24687e-164	5.73544e-163	7.10023e-164	-4.59364e-163	3.7784e-163	5.60724e-163	-3.28327e-163	-9.01261e-163	-8.71275e-163	-3.10946e-163	-4.91906e-164	0
-2.29981e-163	3.58957e-163	3.71307e-163	1.55676e-163	3.13242e-163	-2.14033e-163	3.22584e-163	-1.34188e-162	9.27077e-164	6.45827e-163	5.06039e-166	1.96204e-163	6.48165e-164	2.40474e-163	-1.525e-163	6.88944e-163	8.89761e-163	2.77065e-163	1.78493e-163	-9.24687e-164	5.73544e-163	7.10023e-164	-4.59364e-163	3.7784e-163	5.60724e-163	-3.28327e-163	-9.01261e-163	-8.71275e-163	-3.10946e-163	-4.91906e-164	0
-2.29981e-163	3.58957e-163	3.71307e-163	1.55676e-163	3.13242e-163	-2.14033e-163	3.22584e-163	-1.34188e-162	9.27077e-164	6.45827e-163	5.06039e-166	1.96204e-163	6.48165e-164	2.40474e-163	-1.525e-163	6.88944e-163	8.89761e-163	2.77065e-163	1.78493e-163	-9.24687e-164	5.73544e-163	7.10023e-164	-4.59364e-163	3.7784e-163	5.60724e-163	-3.28327e-163	-9.01261e-163	-8.71275e-163	-3.10946e-163	-4.91906e-164	0
-2.29981e-163	3.58957e-163	3.71307e-163	1.55676e-163	3.13242e-163	-2.14033e-163	3.22584e-163	-1.34188e-162	9.27077e-164	6.45827e-163	5.06039e-166	1.96204e-163	6.48165e-164	2.40474e-163	-1.525e-163	6.88944e-163	8.89761e-163	2.77065e-163	1.78493e-163	-9.24687e-164	5.73544e-163	7.10023e-164	-4.59364e-163	3.7784e-163	5.60724e-163	-3.28327e-163	-9.01261e-163	-8.71275e-163	-3.10946e-163	-4.91906e-164	0
-2.29981e-163	3.58957e-163	3.71307e-163	1.55676e-163	3.13242e-163	-2.14033e-163	3.22584e-163	-1.34188e-162	9.27077e-164	6.45827e-163	5.06039e-166	1.96204e-163	6.48165e-164	2.40474e-163	-1.525e-163	6.88944e-163	8.89761e-163	2.77065e-163	1.78493e-163	-9.24687e-164	5.73544e-163	7.10023e-164	-4.59364e-163	3.7784e-163	5.60724e-163	-3.28327e-163	-9.01261e-163	-8.71275e-163	-3.10946e-163	-4.91906e-164	0
-2.29981e-163	3.58957e-163	3.71307e-163	1.55676e-163	3.13242e-163	-2.14033e-163	3.22584e-163	-1.34188e-162	9.27077e-164	6.45827e-163	5.06039e-166	1.96204e-163	6.48165e-164	2.40474e-163	-1.525e-163	6.88944e-163	8.89761e-163	2.77065e-163	1.78493e-163	-9.24687e-164	5.73544e-163	7.10023e-164	-4.59364e-163	3.7784e-163	5.60724e-163	-3.28327e-163	-9.01261e-163	-8.71275e-163	-3.10946e-163	-4.91906e-164	0
-2.29981e-163	3.58957e-163	3.71307e-163	1.55676e-163	3.13242e-163	-2.14033e-163	3.22584e-163	-1.34188e-162	9.27077e-164	6.45827e-163	5.06039e-166	1.96204e-163	6.48165e-164	2.40474e-163	-1.525e-163	6.88944e-163	8.89761e-163	2.77065e-163	1.78493e-163	-9.24687e-164	5.73544e-163	7.10023e-164	-4.59364e-163	3.7784e-163	5.60724e-163	-3.28327e-163	-9.01261e-163	-8.71275e-163	-3.10946e-163	-4.91906e-164	0
-2.29981e-163	3.58957e-163	3.71307e-163	1.55676e-163	3.13242e-163	-2.14033e-163	3.22584e-163	-1.34188e-162	9.27077e-164	6.45827e-163	5.06039e-166	1.96204e-163	6.48165e-164	2.40474e-163	-1.525e-163	6.88944e-163	8.89761e-163	2.77065e-163	1.78493e-163	-9.24687e-164	5.73544e-163	7.10023e-164	-4.59364e-163	3.7784e-163	5.60724e-163	-3.28327e-163	-9.01261e-163	-8.71275e-163	-3.10946e-163	-4.91906e-164	0
-2.29981e-163	3.58957e-163	3.71307e-163	1.55676e-163	3.13242e-163	-2.14033e-163	3.22584e-163	-1.34188e-162	9.27077e-164	6.45827e-163	5.06039e-166	1.96204e-163	6.48165e-164	2.40474e-163	-1.525e-163	6.88944e-163	8.89761e-163	2.77065e-163	1.78493e-163	-9.24687e-164	5.73544e-163	7.10023e-164	-4.59364e-163	3.7784e-163	5.60724e-163	-3.28327e-163	-9.01261e-163	-8.71275e-163	-3.10946e-163	-4.91906e-164	0
-2.29981e-163	3.58957e-163	3.71307e-163	1.55676e-163	3.13242e-163	-2.14033e-163	3.22584e-163	-1.34188e-162	9.27077e-164	6.45827e-163	5.06039e-166	1.96204e-163	6.48165e-164	2.40474e-163	-1.525e-163	6.88944e-163	8.89761e-163	2.77065e-163	1.78493e-163	-9.24687e-164	5.73544e-163	7.10023e-164	-4.59364e-163	3.7784e-163	5.60724e-163	-3.28327e-163	-9.01261e-163	-8.71275e-163	-3.10946e-163	-4.91906e-164	0
-2.29981e-163	3.58957e-163	3.71307e-163	1.55676e-163	3.13242e-163	-2.14033e-163	3.22584e-163	-1.34188e-162	9.27077e-164	6.45827e-163	5.06039e-166	1.96204e-163	6.48165e-164	2.40474e-163	-1.525e-163	6.88944e-163	8.89761e-163	2.77065e-163	1.78493e-163	-9.24687e-164	5.73544e-163	7.10023e-164	-4.59364e-163	3.7784e-163	5.60724e-163	-3.28327e-163	-9.01261e-163	-8.71275e-163	-3.10946e-163	-4.91906e-164	0
-2.29981e-163	3.58957e-163	3.71307e-163	1.55676e-163	3.13242e-163	-2.14033e-163	3.22584e-163	-1.34188e-162	9.27077e-164	6.45827e-163	5.06039e-166	1.96204e-163	6.48165e-164	2.40474e-163	-1.525e-163	6.88944e-163	8.89761e-163	2.77065e-163	1.78493e-163	-9.24687e-164	5.73544e-163	7.10023e-164	-4.59364e-163	3.7784e-163	5.60724e-163	-3.28327e-163	-9.01261e-163	-8.71275e-163	-3.10946e-163	-4.91906e-164	0
-2.29981e-163	3.58957e-163	3.71307e-163	1.55676e-163	3.13242e-163	-2.14033e-163	3.22584e-163	-1.34188e-162	9.27077e-164	6.45827e-163	5.06039e-166	1.96204e-163	6.48165e-164	2.40474e-163	-1.525e-163	6.88944e-163	8.89761e-163	2.77065e-163	1.78493e-163	-9.24687e-164	5.73544e-163	7.10023e-164	-4.59364e-163	3.7784e-163	5.60724e-163	-3.28327e-163	-9.01261e-163	-8.71275e-163	-3.10946e-163	-4.91906e-164	0
-2.29981e-163	3.58957e-163	3.71307e-163	1.55676e-163	3.13242e-163	-2.14033e-163	3.22584e-163	-1.34188e-162	9.27077e-164	6.45827e-163	5.06039e-166	1.96204e-163	6.48165e-164	2.40474e-163	-1.525e-163	6.88944e-163	8.89761e-163	2.77065e-163	1.78493e-163	-9.24687e-164	5.73544e-163	7.10023e-164	-4.59364e-163	3.7784e-163	5.60724e-163	-3.28327e-163	-9.01261e-163	-8.71275e-163	-3.10946e-163	-4.91906e-164	0
-2.29981e-163	3.58957e-163	3.71307e-163	1.55676e-163	3.13242e-163	-2.14033e-163	3.22584e-163	-1.34188e-162	9.27077e-164	6.45827e-163	5.06039e-166	1.96204e-163	6.48165e-164	2.40474e-163	-1.525e-163	6.88944e-163	8.89761e-163	2.77065e-163	1.78493e-163	-9.24687e-164	5.73544e-163	7.10023e-164	-4.59364e-163	3.7784e-163	5.60724e-163	-3.28327e-163	-9.01261e-163	-8.71275e-163	-3.10946e-163	-4.91906e-164	0
-2.29981e-163	3.58957e-163	3.71307e-163	1.55676e-163	3.13242e-163	-2.14033e-163	3.22584e-163	-1.34188e-162	9.27077e-164	6.45827e-163	5.06039e-166	1.96204e-163	6.48165e-164	2.40474e-163	-1.525e-163	6.88944e-163	8.89761e-163	2.77065e-163	1.78493e-163	-9.24687e-164	5.73544e-163	7.10023e-164	-4.59364e-163	3.7784e-163	5.60724e-163	-3.28327e-163	-9.01261e-163	-8.71275e-163	-3.10946e-163	-4.91906e-164	0
-2.29981e-163	3.58957e-163	3.71307e-163	1.55676e-163	3.13242e-163	-2.14033e-163	3.22584e-163	-1.34188e-162	9.27077e-164	6.45827e-163	5.06039e-166	1.96204e-163	6.48165e-164	2.40474e-163	-1.525e-163	6.88944e-163	8.89761e-163	2.77065e-163	1.78493e-163	-9.24687e-164	5.73544e-163	7.10023e-164	-4.59364e-163	3.7784e-163	5.60724e-163	-3.28327e-163	-9.01261e-163	-8.71275e-163	-3.10946e-163	-4.91906e-164	0
-2.29981e-163	3.58957e-163	3.71307e-163	1.55676e-163	3.13242e-163	-2.14033e-163	3.22584e-163	-1.34188e-162	9.27077e-164	6.45827e-163	5.06039e-166	1.96204e-163	6.48165e-164	2.40474e-163	-1.525e-163	6.88944e-163	8.89761e-163	2.77065e-163	1.78493e-163	-9.24687e-164	5.73544e-163	7.10023e-164	-4.59364e-163	3.7784e-163	5.60724e-163	-3.28327e-163	-9.01261e-163	-8.71275e-163	-3.10946e-163	-4.91906e-164	0
-2.29981e-163	3.58957e-163	3.71307e-163	1.55676e-163	3.13242e-163	-2.14033e-163	3.22584e-163	-1.34188e-162	9.27077e-164	6.45827e-163	5.06039e-166	1.96204e-163	6.48165e-164	2.40474e-163	-1.525e-163	6.88944e-163	8.89761e-163	2.77065e-163	1.78493e-163	-9.24687e-164	5.73544e-163	7.10023e-164	-4.59364e-163	3.7784e-163	5.60724e-163	-3.28327e-163	-9.01261e-163	-8.71275e-163	-3.10946e-163	-4.91906e-164	0
-2.29981e-163	3.58957e-163	3.71307e-163	1.55676e-163	3.13242e-163	-2.14033e-163	3.22584e-163	-1.34188e-162	9.27077e-164	6.45827e-163	5.06039e-166	1.96204e-163	6.48165e-164	2.40474e-163	-1.525e-163	6.88944e-163	8.89761e-163	2.77065e-163	1.78493e-163	-9.24687e-164	5.73544e-163	7.10023e-164	-4.59364e-163	3.7784e-163	5.60724e-163	-3.28327e-163	-9.01261e-163	-8.71275e-163	-3.10946e-163	-4.91906e-164	0
-2.29981e-163	3.58957e-163	3.71307e-163	1.55676e-163	3.13242e-163	-2.14033e-163	3.22584e-163	-1.34188e-162	9.27077e-164	6.45827e-163	5.06039e-166	1.96204e-163	6.48165e-164	2.40474e-163	-1.525e-163	6.88944e-163	8.89761e-163	2.77065e-163	1.78493e-163	-9.24687e-164	5.73544e-163	7.10023e-164	-4.59364e-163	3.7784e-163	5.60724e-163	-3.28327e-163	-9.01261e-163	-8.71275e-163	-3.10946e-163	-4.91906e-164	0
-2.29981e-163	3.58957e-163	3.71307e-163	1.55676e-163	3.13242e-163	-2.14033e-163	3.22584e-163	-1.34188e-162	9.27077e-164	6.45827e-163	5.06039e-166	1.96204e-163	6.48165e-164	2.40474e-163	-1.525e-163	6.88944e-163	8.89761e-163	2.77065e-163	1.78493e-163	-9.24687e-164	5.73544e-163	7.10023e-164	-4.59364e-163	3.7784e-163	5.60724e-163	-3.28327e-163	-9.01261e-163	-8.71275e-163	-3.10946e-163	-4.91906e-164	0
-2.29981e-163	3.58957e-163	3.71307e-163	1.55676e-163	3.13242e-163	-2.14033e-163	3.22584e-163	-1.34188e-162	9.27077e-164	6.45827e-163	5.06039e-166	1.96204e-163	6.48165e-164	2.40474e-163	-1.525e-163	6.88944e-163	8.89761e-163	2.77065e-163	1.78493e-163	-9.24687e-164	5.73544e-163	7.10023e-164	-4.59364e-163	3.7784e-163	5.60724e-163	-3.28327e-163	-9.01261e-163	-8.71275e-163	-3.10946e-163	-4.91906e-164	0
-2.29981e-163	3.58957e-163	3.71307e-163	1.55676e-163	3.13242e-163	-2.14033e-163	3.22584e-163	-1.34188e-162	9.27077e-164	6.45827e-163	5.06039e-166	1.96204e-163	6.48165e-164	2.40474e-163	-1.525e-163	6.88944e-163	8.89761e-163	2.77065e-163	1.78493e-163	-9.24687e-164	5.73544e-163	7.10023e-164	-4.59364e-163	3.7784e-163	5.60724e-163	-3.28327e-163	-9.01261e-163	-8.71275e-163	-3.10946e-163	-4.91906e-164	0
-2.29981e-163	3.58957e-163	3.71307e-163	1.55676e-163	3.13242e-163	-2.14033e-163	3.22584e-163	-1.34188e-162	9.27077e-164	6.45827e-163	5.06039e-166	1.96204e-163	6.48165e-164	2.40474e-163	-1.525e-163	6.88944e-163	8.89761e-163	2.77065e-163	1.78493e-163	-9.24687e-164	5.73544e-163	7.10023e-164	-4.59364e-163	3.7784e-163	5.60724e-163	-3.28327e-163	-9.01261e-163	-8.71275e-163	-3.10946e-163	-4.91906e-164	0
-2.29981e-163	3.58957e-163	3.71307e-163	1.55676e-163	3.13242e-163	-2.14033e-163	3.22584e-163	-1.34188e-162	9.27077e-164	6.45827e-163	5.06039e-166	1.96204e-163	6.48165e-164	2.40474e-163	-1.525e-163	6.88944e-163	8.89761e-163	2.77065e-163	1.78493e-163	-9.24687e-164	5.73544e-163	7.10023e-164	-4.59364e-163	3.7784e-163	5.60724e-163	-3.28327e-163	-9.01261e-163	-8.71275e-163	-3.10946e-163	-4.91906e-164	0
-2.29981e-163	3.58957e-163	3.71307e-163	1.55676e-163	3.13242e-163	-2.14033e-163	3.22584e-163	-1.34188e-162	9.27077e-164	6.45827e-163	5.06039e-166	1.96204e-163	6.48165e-164	2.40474e-163	-1.525e-163	6.88944e-163	8.89761e-163	2.77065e-163	1.78493e-163	-9.24687e-164	5.73544e-163	7.10023e-164	-4.59364e-163	3.7784e-163	5.60724e-163	-3.28327e-163	-9.01261e-163	-8.71275e-163	-3.10946e-163	-4.91906e-164	0
-2.29981e-163	3.58957e-163	3.71307e-163	1.55676e-163	3.13242e-163	-2.14033e-163	3.22584e-163	-1.34188e-162	9.27077e-164	6.45827e-163	5.06039e-166	1.96204e-163	6.48165e-164	2.40474e-163	-1.525e-163	6.88944e-163	8.89761e-163	2.77065e-163	1.78493e-163	-9.24687e-164	5.73544e-163	7.10023e-164	-4.59364e-163	3.7784e-163	5.60724e-163	-3.28327e-163	-9.01261e-163	-8.71275e-163	-3.10946e-163	-4.91906e-164	0
-2.29981e-163	3.58957e-163	3.71307e-163	1.55676e-163	3.13242e-163	-2.14033e-163	3.22584e-163	-1.34188e-162	9.27077e-164	6.45827e-163	5.06039e-166	1.96204e-163	6.48165e-164	2.40474e-163	-1.525e-163	6.88944e-163	8.89761e-163	2.77065e-163	1.78493e-163	-9.24687e-164	5.73544e-163	7.10023e-164	-4.59364e-163	3.7784e-163	5.60724e-163	-3.28327e-163	-9.01261e-163	-8.71275e-163	-3.10946e-163	-4.91906e-164	0
-2.29981e-163	3.58957e-163	3.71307e-163	1.55676e-163	3.13242e-163	-2.14033e-163	3.22584e-163	-1.34188e-162	9.27077e-164	6.45827e-163	5.06039e-166	1.96204e-163	6.48165e-164	2.40474e-163	-1.525e-163	6.88944e-163	8.89761e-163	2.77065e-163	1.78493e-163	-9.24687e-164	5.73544e-163	7.10023e-164	-4.59364e-163	3.7784e-163	5.60724e-163	-3.28327e-163	-9.01261e-163	-8.71275e-163	-3.10946e-163	-4.91906e-164	0
-2.29981e-163	3.58957e-163	3.71307e-163	1.55676e-163	3.13242e-163	-2.14033e-163	3.22584e-163	-1.34188e-162	9.27077e-164	6.45827e-163	5.06039e-166	1.96204e-163	6.48165e-164	2.40474e-163	-1.525e-163	6.88944e-163	8.89761e-163	2.77065e-163	1.78493e-163	-9.24687e-164	5.73544e-163	7.10023e-164	-4.59364e-163	3.7784e-163	5.60724e-163	-3.28327e-163	-9.01261e-163	-8.71275e-163	-3.10946e-163	-4.91906e-164	0
-2.29981e-163	3.58957e-163	3.71307e-163	1.55676e-163	3.13242e-163	-2.14033e-163	3.22584e-163	-1.34188e-162	9.27077e-164	6.45827e-163	5.06039e-166	1.96204e-163	6.48165e-164	2.40474e-163	-1.525e-163	6.88944e-163	8.89761e-163	2.77065e-163	1.78493e-163	-9.24687e-164	5.73544e-163	7.10023e-164	-4.59364e-163	3.7784e-163	5.60724e-163	-3.28327e-163	-9.01261e-163	-8.71275e-163	-3.10946e-163	-4.91906e-164	0
-2.29981e-163	3.58957e-163	3.71307e-163	1.55676e-163	3.13242e-163	-2.14033e-163	3.22584e-163	-1.34188e-162	9.27077e-164	6.45827e-163	5.06039e-166	1.96204e-163	6.48165e-164	2.40474e-163	-1.525e-163	6.88944e-163	8.89761e-163	2.77065e-163	1.78493e-163	-9.24687e-164	5.73544e-163	7.10023e-164	-4.59364e-163	3.7784e-163	5.60724e-163	-3.28327e-163	-9.01261e-163	-8.71275e-163	-3.10946e-163	-4.91906e-164	0
-2.29981e-163	3.58957e-163	3.71307e-163	1.55676e-163	3.13242e-163	-2.14033e-163	3.22584e-163	-1.34188e-162	9.27077e-164	6.45827e-163	5.06039e-166	1.96204e-163	6.48165e-164	2.40474e-163	-1.525e-163	6.88944e-163	8.89761e-163	2.77065e-163	1.78493e-163	-9.24687e-164	5.73544e-163	7.10023e-164	-4.59364e-163	3.7784e-163	5.60724e-163	-3.28327e-163	-9.01261e-163	-8.71275e-163	-3.10946e-163	-4.91906e-164	0
-2.29981e-163	3.58957e-163	3.71307e-163	1.55676e-163	3.13242e-163	-2.14033e-163	3.22584e-163	-1.34188e-162	9.27077e-164	6.45827e-163	5.06039e-166	1.96204e-163	6.48165e-164	2.40474e-163	-1.525e-163	6.88944e-163	8.89761e-163	2.77065e-163	1.78493e-163	-9.24687e-164	5.73544e-163	7.10023e-164	-4.59364e-163	3.7784e-163	5.60724e-163	-3.28327e-163	-9.01261e-163	-8.71275e-163	-3.10946e-163	-4.91906e-164	0
-2.29981e-163	3.58957e-163	3.71307e-163	1.55676e-163	3.13242e-163	-2.14033e-163	3.22584e-163	-1.34188e-162	9.27077e-164	6.45827e-163	5.06039e-166	1.96204e-163	6.48165e-164	2.40474e-163	-1.525e-163	6.88944e-163	8.89761e-163	2.77065e-163	1.78493e-163	-9.24687e-164	5.73544e-163	7.10023e-164	-4.59364e-163	3.7784e-163	5.60724e-163	-3.28327e-163	-9.01261e-163	-8.71275e-163	-3.10946e-163	-4.91906e-164	0
-2.29981e-163	3.58957e-163	3.71307e-163	1.55676e-163	3.13242e-163	-2.14033e-163	3.22584e-163	-1.34188e-162	9.27077e-164	6.45827e-163	5.06039e-166	1.96204e-163	6.48165e-164	2.40474e-163	-1.525e-163	6.88944e-163	8.89761e-163	2.77065e-163	1.78493e-163	-9.24687e-164	5.73544e-163	7.10023e-164	-4.59364e-163	3.7784e-163	5.60724e-163	-3.28327e-163	-9.01261e-163	-8.71275e-163	-3.10946e-163	-4.91906e-164	0
-2.29981e-163	3.58957e-163	3.71307e-163	1.55676e-163	3.13242e-163	-2.14033e-163	3.22584e-163	-1.34188e-162	9.27077e-164	6.45827e-163	5.06039e-166	1.96204e-163	6.48165e-164	2.40474e-163	-1.525e-163	6.88944e-163	8.89761e-163	2.77065e-163	1.78493e-163	-9.24687e-164	5.73544e-163	7.10023e-164	-4.59364e-163	3.7784e-163	5.60724e-163	-3.28327e-163	-9.01261e-163	-8.71275e-163	-3.10946e-163	-4.91906e-164	0
-2.29981e-163	3.58957e-163	3.71307e-163	1.55676e-163	3.13242e-163	-2.14033e-163	3.22584e-163	-1.34188e-162	9.27077e-164	6.45827e-163	5.06039e-166	1.96204e-163	6.48165e-164	2.40474e-163	-1.525e-163	6.88944e-163	8.89761e-163	2.77065e-163	1.78493e-163	-9.24687e-164	5.73544e-163	7.10023e-164	-4.59364e-163	3.7784e-163	5.60724e-163	-3.28327e-163	-9.01261e-163	-8.71275e-163	-3.10946e-163	-4.91906e-164	0
-2.29981e-163	3.58957e-163	3.71307e-163	1.55676e-163	3.13242e-163	-2.14033e-163	3.22584e-163	-1.34188e-162	9.27077e-164	6.45827e-163	5.06039e-166	1.96204e-163	6.48165e-164	2.40474e-163	-1.525e-163	6.88944e-163	8.89761e-163	2.77065e-163	1.78493e-163	-9.24687e-164	5.73544e-163	7.10023e-164	-4.59364e-163	3.7784e-163	5.60724e-163	-3.28327e-163	-9.01261e-163	-8.71275e-163	-3.10946e-163	-4.91906e-164	0
-2.29981e-163	3.58957e-163	3.71307e-163	1.55676e-163	3.13242e-163	-2.14033e-163	3.22584e-163	-1.34188e-162	9.27077e-164	6.45827e-163	5.06039e-166	1.96204e-163	6.48165e-164	2.40474e-163	-1.525e-163	6.88944e-163	8.89761e-163	2.77065e-163	1.78493e-163	-9.24687e-164	5.73544e-163	7.10023e-164	-4.59364e-163	3.7784e-163	5.60724e-163	-3.28327e-163	-9.01261e-163	-8.71275e-163	-3.10946e-163	-4.91906e-164	0
-2.29981e-163	3.58957e-163	3.71307e-163	1.55676e-163	3.13242e-163	-2.14033e-163	3.22584e-163	-1.34188e-162	9.27077e-164	6.45827e-163	5.06039e-166	1.96204e-163	6.48165e-164	2.40474e-163	-1.525e-163	6.88944e-163	8.89761e-163	2.77065e-163	1.78493e-163	-9.24687e-164	5.73544e-163	7.10023e-164	-4.59364e-163	3.7784e-163	5.60724e-163	-3.28327e-163	-9.01261e-163	-8.71275e-163	-3.10946e-163	-4.91906e-164	0
-2.29981e-163	3.58957e-163	3.71307e-163	1.55676e-163	3.13242e-163	-2.14033e-163	3.22584e-163	-1.34188e-162	9.27077e-164	6.45827e-163	5.06039e-166	1.96204e-163	6.48165e-164	2.40474e-163	-1.525e-163	6.88944e-163	8.89761e-163	2.77065e-163	1.78493e-163	-9.24687e-164	5.73544e-163	7.10023e-164	-4.59364e-163	3.7784e-163	5.60724e-163	-3.28327e-163	-9.01261e-163	-8.71275e-163	-3.10946e-163	-4.91906e-164	0
-2.29981e-163	3.58957e-163	3.71307e-163	1.55676e-163	3.13242e-163	-2.14033e-163	3.22584e-163	-1.34188e-162	9.27077e-164	6.45827e-163	5.06039e-166	1.96204e-163	6.48165e-164	2.40474e-163	-1.525e-163	6.88944e-163	8.89761e-163	2.77065e-163	1.78493e-163	-9.24687e-164	5.73544e-163	7.10023e-164	-4.59364e-163	3.7784e-163	5.60724e-163	-3.28327e-163	-9.01261e-163	-8.71275e-163	-3.10946e-163	-4.91906e-164	0
-2.29981e-163	3.58957e-163	3.71307e-163	1.55676e-163	3.13242e-163	-2.14033e-163	3.22584e-163	-1.34188e-162	9.27077e-164	6.45827e-163	5.06039e-166	1.96204e-163	6.48165e-164	2.40474e-163	-1.525e-163	6.88944e-163	8.89761e-163	2.77065e-163	1.78493e-163	-9.24687e-164	5.73544e-163	7.10023e-164	-4.59364e-163	3.7784e-163	5.60724e-163	-3.28327e-163	-9.01261e-163	-8.71275e-163	-3.10946e-163	-4.91906e-164	0
-2.29981e-163	3.58957e-163	3.71307e-163	1.55676e-163	3.13242e-163	-2.14033e-163	3.22584e-163	-1.34188e-162	9.27077e-164	6.45827e-163	5.06039e-166	1.96204e-163	6.48165e-164	2.40474e-163	-1.525e-163	6.88944e-163	8.89761e-163	2.77065e-163	1.78493e-163	-9.24687e-164	5.73544e-163	7.10023e-164	-4.59364e-163	3.7784e-163	5.60724e-163	-3.28327e-163	-9.01261e-163	-8.71275e-163	-3.10946e-163	-4.91906e-164	0
-2.29981e-163	3.58957e-163	3.71307e-163	1.55676e-163	3.13242e-163	-2.14033e-163	3.22584e-163	-1.34188e-162	9.27077e-164	6.45827e-163	5.06039e-166	1.96204e-163	6.48165e-164	2.40474e-163	-1.525e-163	6.88944e-163	8.89761e-163	2.77065e-163	1.78493e-163	-9.24687e-164	5.73544e-163	7.10023e-164	-4.59364e-163	3.7784e-163	5.60724e-163	-3.28327e-163	-9.01261e-163	-8.71275e-163	-3.10946e-163	-4.91906e-164	0
-2.29981e-163	3.58957e-163	3.71307e-163	1.55676e-163	3.13242e-163	-2.14033e-163	3.22584e-163	-1.34188e-162	9.27077e-164	6.45827e-163	5.06039e-166	1.96204e-163	6.48165e-164	2.40474e-163	-1.525e-163	6.88944e-163	8.89761e-163	2.77065e-163	1.78493e-163	-9.24687e-164	5.73544e-163	7.10023e-164	-4.59364e-163	3.7784e-163	5.60724e-163	-3.28327e-163	-9.01261e-163	-8.71275e-163	-3.10946e-163	-4.91906e-164	0
-2.29981e-163	3.58957e-163	3.71307e-163	1.55676e-163	3.13242e-163	-2.14033e-163	3.22584e-163	-1.34188e-162	9.27077e-164	6.45827e-163	5.06039e-166	1.96204e-163	6.48165e-164	2.40474e-163	-1.525e-163	6.88944e-163	8.89761e-163	2.77065e-163	1.78493e-163	-9.24687e-164	5.73544e-163	7.10023e-164	-4.59364e-163	3.7784e-163	5.60724e-163	-3.28327e-163	-9.01261e-163	-8.71275e-163	-3.10946e-163	-4.91906e-164	0
-2.29981e-163	3.58957e-163	3.71307e-163	1.55676e-163	3.13242e-163	-2.14033e-163	3.22584e-163	-1.34188e-162	9.27077e-164	6.45827e-163	5.06039e-166	1.96204e-163	6.48165e-164	2.40474e-163	-1.525e-163	6.88944e-163	8.89761e-163	2.77065e-163	1.78493e-163	-9.24687e-164	5.73544e-163	7.10023e-164	-4.59364e-163	3.7784e-163	5.60724e-163	-3.28327e-163	-9.01261e-163	-8.71275e-163	-3.10946e-163	-4.91906e-164	0
-2.29981e-163	3.58957e-163	3.71307e-163	1.55676e-163	3.13242e-163	-2.14033e-163	3.22584e-163	-1.34188e-162	9.27077e-164	6.45827e-163	5.06039e-166	1.96204e-163	6.48165e-164	2.40474e-163	-1.525e-163	6.88944e-163	8.89761e-163	2.77065e-163	1.78493e-163	-9.24687e-164	5.73544e-163	7.10023e-164	-4.59364e-163	3.7784e-163	5.60724e-163	-3.28327e-163	-9.01261e-163	-8.71275e-163	-3.10946e-163	-4.91906e-164	0
-2.29981e-163	3.58957e-163	3.71307e-163	1.55676e-163	3.13242e-163	-2.14033e-163	3.22584e-163	-1.34188e-162	9.27077e-164	6.45827e-163	5.06039e-166	1.96204e-163	6.48165e-164	2.40474e-163	-1.525e-163	6.88944e-163	8.89761e-163	2.77065e-163	1.78493e-163	-9.24687e-164	5.73544e-163	7.10023e-164	-4.59364e-163	3.7784e-163	5.60724e-163	-3.28327e-163	-9.01261e-163	-8.71275e-163	-3.10946e-163	-4.91906e-164	0
-2.29981e-163	3.58957e-163	3.71307e-163	1.55676e-163	3.13242e-163	-2.14033e-163	3.22584e-163	-1.34188e-162	9.27077e-164	6.45827e-163	5.06039e-166	1.96204e-163	6.48165e-164	2.40474e-163	-1.525e-163	6.88944e-163	8.89761e-163	2.77065e-163	1.78493e-163	-9.24687e-164	5.73544e-163	7.10023e-164	-4.59364e-163	3.7784e-163	5.60724e-163	-3.28327e-163	-9.01261e-163	-8.71275e-163	-3.10946e-163	-4.91906e-164	0
-2.29981e-163	3.58957e-163	3.71307e-163	1.55676e-163	3.13242e-163	-2.14033e-163	3.22584e-163	-1.34188e-162	9.27077e-164	6.45827e-163	5.06039e-166	1.96204e-163	6.48165e-164	2.40474e-163	-1.525e-163	6.88944e-163	8.89761e-163	2.77065e-163	1.78493e-163	-9.24687e-164	5.73544e-163	7.10023e-164	-4.59364e-163	3.7784e-163	5.60724e-163	-3.28327e-163	-9.01261e-163	-8.71275e-163	-3.10946e-163	-4.91906e-164	0
-2.29981e-163	3.58957e-163	3.71307e-163	1.55676e-163	3.13242e-163	-2.14033e-163	3.22584e-163	-1.34188e-162	9.27077e-164	6.45827e-163	5.06039e-166	1.96204e-163	6.48165e-164	2.40474e-163	-1.525e-163	6.88944e-163	8.89761e-163	2.77065e-163	1.78493e-163	-9.24687e-164	5.73544e-163	7.10023e-164	-4.59364e-163	3.7784e-163	5.60724e-163	-3.28327e-163	-9.01261e-163	-8.71275e-163	-3.10946e-163	-4.91906e-164	0
-2.29981e-163	3.58957e-163	3.71307e-163	1.55676e-163	3.13242e-163	-2.14033e-163	3.22584e-163	-1.34188e-162	9.27077e-164	6.45827e-163	5.06039e-166	1.96204e-163	6.48165e-164	2.40474e-163	-1.525e-163	6.88944e-163	8.89761e-163	2.77065e-163	1.78493e-163	-9.24687e-164	5.73544e-163	7.10023e-164	-4.59364e-163	3.7784e-163	5.60724e-163	-3.28327e-163	-9.01261e-163	-8.71275e-163	-3.10946e-163	-4.91906e-164	0
-2.29981e-163	3.58957e-163	3.71307e-163	1.55676e-163	3.13242e-163	-2.14033e-163	3.22584e-163	-1.34188e-162	9.27077e-164	6.45827e-163	5.06039e-166	1.96204e-163	6.48165e-164	2.40474e-163	-1.525e-163	6.88944e-163	8.89761e-163	2.77065e-163	1.78493e-163	-9.24687e-164	5.73544e-163	7.10023e-164	-4.59364e-163	3.7784e-163	5.60724e-163	-3.28327e-163	-9.01261e-163	-8.71275e-163	-3.10946e-163	-4.91906e-164	0
-2.29981e-163	3.58957e-163	3.71307e-163	1.55676e-163	3.13242e-163	-2.14033e-163	3.22584e-163	-1.34188e-162	9.27077e-164	6.45827e-163	5.06039e-166	1.96204e-163	6.48165e-164	2.40474e-163	-1.525e-163	6.88944e-163	8.89761e-163	2.77065e-163	1.78493e-163	-9.24687e-164	5.73544e-163	7.10023e-164	-4.59364e-163	3.7784e-163	5.60724e-163	-3.28327e-163	-9.01261e-163	-8.71275e-163	-3.10946e-163	-4.91906e-164	0
-2.29981e-163	3.58957e-163	3.71307e-163	1.55676e-163	3.13242e-163	-2.14033e-163	3.22584e-163	-1.34188e-162	9.27077e-164	6.45827e-163	5.06039e-166	1.96204e-163	6.48165e-164	2.40474e-163	-1.525e-163	6.88944e-163	8.89761e-163	2.77065e-163	1.78493e-163	-9.24687e-164	5.73544e-163	7.10023e-164	-4.59364e-163	3.7784e-163	5.60724e-163	-3.28327e-163	-9.01261e-163	-8.71275e-163	-3.10946e-163	-4.91906e-164	0
-2.29981e-163	3.58957e-163	3.71307e-163	1.55676e-163	3.13242e-163	-2.14033e-163	3.22584e-163	-1.34188e-162	9.27077e-164	6.45827e-163	5.06039e-166	1.96204e-163	6.48165e-164	2.40474e-163	-1.525e-163	6.88944e-163	8.89761e-163	2.77065e-163	1.78493e-163	-9.24687e-164	5.73544e-163	7.10023e-164	-4.59364e-163	3.7784e-163	5.60724e-163	-3.28327e-163	-9.01261e-163	-8.71275e-163	-3.10946e-163	-4.91906e-164	0
-2.29981e-163	3.58957e-163	3.71307e-163	1.55676e-163	3.13242e-163	-2.14033e-163	3.22584e-163	-1.34188e-162	9.27077e-164	6.45827e-163	5.06039e-166	1.96204e-163	6.48165e-164	2.40474e-163	-1.525e-163	6.88944e-163	8.89761e-163	2.77065e-163	1.78493e-163	-9.24687e-164	5.73544e-163	7.10023e-164	-4.59364e-163	3.7784e-163	5.60724e-163	-3.28327e-163	-9.01261e-163	-8.71275e-163	-3.10946e-163	-4.91906e-164	0
-2.29981e-163	3.58957e-163	3.71307e-163	1.55676e-163	3.13242e-163	-2.14033e-163	3.22584e-163	-1.34188e-162	9.27077e-164	6.45827e-163	5.06039e-166	1.96204e-163	6.48165e-164	2.40474e-163	-1.525e-163	6.88944e-163	8.89761e-163	2.77065e-163	1.78493e-163	-9.24687e-164	5.73544e-163	7.10023e-164	-4.59364e-163	3.7784e-163	5.60724e-163	-3.28327e-163	-9.01261e-163	-8.71275e-163	-3.10946e-163	-4.91906e-164	0
-2.29981e-163	3.58957e-163	3.71307e-163	1.55676e-163	3.13242e-163	-2.14033e-163	3.22584e-163	-1.34188e-162	9.27077e-164	6.45827e-163	5.06039e-166	1.96204e-163	6.48165e-164	2.40474e-163	-1.525e-163	6.88944e-163	8.89761e-163	2.77065e-163	1.78493e-163	-9.24687e-164	5.73544e-163	7.10023e-164	-4.59364e-163	3.7784e-163	5.60724e-163	-3.28327e-163	-9.01261e-163	-8.71275e-163	-3.10946e-163	-4.91906e-164	0
-2.29981e-163	3.58957e-163	3.71307e-163	1.55676e-163	3.13242e-163	-2.14033e-163	3.22584e-163	-1.34188e-162	9.27077e-164	6.45827e-163	5.06039e-166	1.96204e-163	6.48165e-164	2.40474e-163	-1.525e-163	6.88944e-163	8.89761e-163	2.77065e-163	1.78493e-163	-9.24687e-164	5.73544e-163	7.10023e-164	-4.59364e-163	3.7784e-163	5.60724e-163	-3.28327e-163	-9.01261e-163	-8.71275e-163	-3.10946e-163	-4.91906e-164	0
-2.29981e-163	3.58957e-163	3.71307e-163	1.55676e-163	3.13242e-163	-2.14033e-163	3.22584e-163	-1.34188e-162	9.27077e-164	6.45827e-163	5.06039e-166	1.96204e-163	6.48165e-164	2.40474e-163	-1.525e-163	6.88944e-163	8.89761e-163	2.77065e-163	1.78493e-163	-9.24687e-164	5.73544e-163	7.10023e-164	-4.59364e-163	3.7784e-163	5.60724e-163	-3.28327e-163	-9.01261e-163	-8.71275e-163	-3.10946e-163	-4.91906e-164	0
-2.29981e-163	3.58957e-163	3.71307e-163	1.55676e-163	3.13242e-163	-2.14033e-163	3.22584e-163	-1.34188e-162	9.27077e-164	6.45827e-163	5.06039e-166	1.96204e-163	6.48165e-164	2.40474e-163	-1.525e-163	6.88944e-163	8.89761e-163	2.77065e-163	1.78493e-163	-9.24687e-164	5.73544e-163	7.10023e-164	-4.59364e-163	3.7784e-163	5.60724e-163	-3.28327e-163	-9.01261e-163	-8.71275e-163	-3.10946e-163	-4.91906e-164	0
-2.29981e-163	3.58957e-163	3.71307e-163	1.55676e-163	3.13242e-163	-2.14033e-163	3.22584e-163	-1.34188e-162	9.27077e-164	6.45827e-163	5.06039e-166	1.96204e-163	6.48165e-164	2.40474e-163	-1.525e-163	6.88944e-163	8.89761e-163	2.77065e-163	1.78493e-163	-9.24687e-164	5.73544e-163	7.10023e-164	-4.59364e-163	3.7784e-163	5.60724e-163	-3.28327e-163	-9.01261e-163	-8.71275e-163	-3.10946e-163	-4.91906e-164	0
-2.29981e-163	3.58957e-163	3.71307e-163	1.55676e-163	3.13242e-163	-2.14033e-163	3.22584e-163	-1.34188e-162	9.27077e-164	6.45827e-163	5.06039e-166	1.96204e-163	6.48165e-164	2.40474e-163	-1.525e-163	6.88944e-163	8.89761e-163	2.77065e-163	1.78493e-163	-9.24687e-164	5.73544e-163	7.10023e-164	-4.59364e-163	3.7784e-163	5.60724e-163	-3.28327e-163	-9.01261e-163	-8.71275e-163	-3.10946e-163	-4.91906e-164	0
-2.29981e-163	3.58957e-163	3.71307e-163	1.55676e-163	3.13242e-163	-2.14033e-163	3.22584e-163	-1.34188e-162	9.27077e-164	6.45827e-163	5.06039e-166	1.96204e-163	6.48165e-164	2.40474e-163	-1.525e-163	6.88944e-163	8.89761e-163	2.77065e-163	1.78493e-163	-9.24687e-164	5.73544e-163	7.10023e-164	-4.59364e-163	3.7784e-163	5.60724e-163	-3.28327e-163	-9.01261e-163	-8.71275e-163	-3.10946e-163	-4.91906e-164	0
-2.29981e-163	3.58957e-163	3.71307e-163	1.55676e-163	3.13242e-163	-2.14033e-163	3.22584e-163	-1.34188e-162	9.27077e-164	6.45827e-163	5.06039e-166	1.96204e-163	6.48165e-164	2.40474e-163	-1.525e-163	6.88944e-163	8.89761e-163	2.77065e-163	1.78493e-163	-9.24687e-164	5.73544e-163	7.10023e-164	-4.59364e-163	3.7784e-163	5.60724e-163	-3.28327e-163	-9.01261e-163	-8.71275e-163	-3.10946e-163	-4.91906e-164	0
-2.29981e-163	3.58957e-163	3.71307e-163	1.55676e-163	3.13242e-163	-2.14033e-163	3.22584e-163	-1.34188e-162	9.27077e-164	6.45827e-163	5.06039e-166	1.96204e-163	6.48165e-164	2.40474e-163	-1.525e-163	6.88944e-163	8.89761e-163	2.77065e-163	1.78493e-163	-9.24687e-164	5.73544e-163	7.10023e-164	-4.59364e-163	3.7784e-163	5.60724e-163	-3.28327e-163	-9.01261e-163	-8.71275e-163	-3.10946e-163	-4.91906e-164	0
-2.29981e-163	3.58957e-163	3.71307e-163	1.55676e-163	3.13242e-163	-2.14033e-163	3.22584e-163	-1.34188e-162	9.27077e-164	6.45827e-163	5.06039e-166	1.96204e-163	6.48165e-164	2.40474e-163	-1.525e-163	6.88944e-163	8.89761e-163	2.77065e-163	1.78493e-163	-9.24687e-164	5.73544e-163	7.10023e-164	-4.59364e-163	3.7784e-163	5.60724e-163	-3.28327e-163	-9.01261e-163	-8.71275e-163	-3.10946e-163	-4.91906e-164	0
-2.29981e-163	3.58957e-163	3.71307e-163	1.55676e-163	3.13242e-163	-2.14033e-163	3.22584e-163	-1.34188e-162	9.27077e-164	6.45827e-163	5.06039e-166	1.96204e-163	6.48165e-164	2.40474e-163	-1.525e-163	6.88944e-163	8.89761e-163	2.77065e-163	1.78493e-163	-9.24687e-164	5.73544e-163	7.10023e-164	-4.59364e-163	3.7784e-163	5.60724e-163	-3.28327e-163	-9.01261e-163	-8.71275e-163	-3.10946e-163	-4.91906e-164	0
-2.29981e-163	3.58957e-163	3.71307e-163	1.55676e-163	3.13242e-163	-2.14033e-163	3.22584e-163	-1.34188e-162	9.27077e-164	6.45827e-163	5.06039e-166	1.96204e-163	6.48165e-164	2.40474e-163	-1.525e-163	6.88944e-163	8.89761e-163	2.77065e-163	1.78493e-163	-9.24687e-164	5.73544e-163	7.10023e-164	-4.59364e-163	3.7784e-163	5.60724e-163	-3.28327e-163	-9.01261e-163	-8.71275e-163	-3.10946e-163	-4.91906e-164	0
-2.29981e-163	3.58957e-163	3.71307e-163	1.55676e-163	3.13242e-163	-2.14033e-163	3.22584e-163	-1.34188e-162	9.27077e-164	6.45827e-163	5.06039e-166	1.96204e-163	6.48165e-164	2.40474e-163	-1.525e-163	6.88944e-163	8.89761e-163	2.77065e-163	1.78493e-163	-9.24687e-164	5.73544e-163	7.10023e-164	-4.59364e-163	3.7784e-163	5.60724e-163	-3.28327e-163	-9.01261e-163	-8.71275e-163	-3.10946e-163	-4.91906e-164	0
-2.29981e-163	3.58957e-163	3.71307e-163	1.55676e-163	3.13242e-163	-2.14033e-163	3.22584e-163	-1.34188e-162	9.27077e-164	6.45827e-163	5.06039e-166	1.96204e-163	6.48165e-164	2.40474e-163	-1.525e-163	6.88944e-163	8.89761e-163	2.77065e-163	1.78493e-163	-9.24687e-164	5.73544e-163	7.10023e-164	-4.59364e-163	3.7784e-163	5.60724e-163	-3.28327e-163	-9.01261e-163	-8.71275e-163	-3.10946e-163	-4.91906e-164	0
-2.29981e-163	3.58957e-163	3.71307e-163	1.55676e-163	3.13242e-163	-2.14033e-163	3.22584e-163	-1.34188e-162	9.27077e-164	6.45827e-163	5.06039e-166	1.96204e-163	6.48165e-164	2.40474e-163	-1.525e-163	6.88944e-163	8.89761e-163	2.77065e-163	1.78493e-163	-9.24687e-164	5.73544e-163	7.10023e-164	-4.59364e-163	3.7784e-163	5.60724e-163	-3.28327e-163	-9.01261e-163	-8.71275e-163	-3.10946e-163	-4.91906e-164	0
-2.29981e-163	3.58957e-163	3.71307e-163	1.55676e-163	3.13242e-163	-2.14033e-163	3.22584e-163	-1.34188e-162	9.27077e-164	6.45827e-163	5.06039e-166	1.96204e-163	6.48165e-164	2.40474e-163	-1.525e-163	6.88944e-163	8.89761e-163	2.77065e-163	1.78493e-163	-9.24687e-164	5.73544e-163	7.10023e-164	-4.59364e-163	3.7784e-163	5.60724e-163	-3.28327e-163	-9.01261e-163	-8.71275e-163	-3.10946e-163	-4.91906e-164	0
-2.29981e-163	3.58957e-163	3.71307e-163	1.55676e-163	3.13242e-163	-2.14033e-163	3.22584e-163	-1.34188e-162	9.27077e-164	6.45827e-163	5.06039e-166	1.96204e-163	6.48165e-164	2.40474e-163	-1.525e-163	6.88944e-163	8.89761e-163	2.77065e-163	1.78493e-163	-9.24687e-164	5.73544e-163	7.10023e-164	-4.59364e-163	3.7784e-163	5.60724e-163	-3.28327e-163	-9.01261e-163	-8.71275e-163	-3.10946e-163	-4.91906e-164	0
-2.29981e-163	3.58957e-163	3.71307e-163	1.55676e-163	3.13242e-163	-2.14033e-163	3.22584e-163	-1.34188e-162	9.27077e-164	6.45827e-163	5.06039e-166	1.96204e-163	6.48165e-164	2.40474e-163	-1.525e-163	6.88944e-163	8.89761e-163	2.77065e-163	1.78493e-163	-9.24687e-164	5.73544e-163	7.10023e-164	-4.59364e-163	3.7784e-163	5.60724e-163	-3.28327e-163	-9.01261e-163	-8.71275e-163	-3.10946e-163	-4.91906e-164	0
-2.29981e-163	3.58957e-163	3.71307e-163	1.55676e-163	3.13242e-163	-2.14033e-163	3.22584e-163	-1.34188e-162	9.27077e-164	6.45827e-163	5.06039e-166	1.96204e-163	6.48165e-164	2.40474e-163	-1.525e-163	6.88944e-163	8.89761e-163	2.77065e-163	1.78493e-163	-9.24687e-164	5.73544e-163	7.10023e-164	-4.59364e-163	3.7784e-163	5.60724e-163	-3.28327e-163	-9.01261e-163	-8.71275e-163	-3.10946e-163	-4.91906e-164	0
-2.29981e-163	3.58957e-163	3.71307e-163	1.55676e-163	3.13242e-163	-2.14033e-163	3.22584e-163	-1.34188e-162	9.27077e-164	6.45827e-163	5.06039e-166	1.96204e-163	6.48165e-164	2.40474e-163	-1.525e-163	6.88944e-163	8.89761e-163	2.77065e-163	1.78493e-163	-9.24687e-164	5.73544e-163	7.10023e-164	-4.59364e-163	3.7784e-163	5.60724e-163	-3.28327e-163	-9.01261e-163	-8.71275e-163	-3.10946e-163	-4.91906e-164	0
-2.29981e-163	3.58957e-163	3.71307e-163	1.55676e-163	3.13242e-163	-2.14033e-163	3.22584e-163	-1.34188e-162	9.27077e-164	6.45827e-163	5.06039e-166	1.96204e-163	6.48165e-164	2.40474e-163	-1.525e-163	6.88944e-163	8.89761e-163	2.77065e-163	1.78493e-163	-9.24687e-164	5.73544e-163	7.10023e-164	-4.59364e-163	3.7784e-163	5.60724e-163	-3.28327e-163	-9.01261e-163	-8.71275e-163	-3.10946e-163	-4.91906e-164	0
-2.29981e-163	3.58957e-163	3.71307e-163	1.55676e-163	3.13242e-163	-2.14033e-163	3.22584e-163	-1.34188e-162	9.27077e-164	6.45827e-163	5.06039e-166	1.96204e-163	6.48165e-164	2.40474e-163	-1.525e-163	6.88944e-163	8.89761e-163	2.77065e-163	1.78493e-163	-9.24687e-164	5.73544e-163	7.10023e-164	-4.59364e-163	3.7784e-163	5.60724e-163	-3.28327e-163	-9.01261e-163	-8.71275e-163	-3.10946e-163	-4.91906e-164	0
-2.29981e-163	3.58957e-163	3.71307e-163	1.55676e-163	3.13242e-163	-2.14033e-163	3.22584e-163	-1.34188e-162	9.27077e-164	6.45827e-163	5.06039e-166	1.96204e-163	6.48165e-164	2.40474e-163	-1.525e-163	6.88944e-163	8.89761e-163	2.77065e-163	1.78493e-163	-9.24687e-164	5.73544e-163	7.10023e-164	-4.59364e-163	3.7784e-163	5.60724e-163	-3.28327e-163	-9.01261e-163	-8.71275e-163	-3.10946e-163	-4.91906e-164	0
-2.29981e-163	3.58957e-163	3.71307e-163	1.55676e-163	3.13242e-163	-2.14033e-163	3.22584e-163	-1.34188e-162	9.27077e-164	6.45827e-163	5.06039e-166	1.96204e-163	6.48165e-164	2.40474e-163	-1.525e-163	6.88944e-163	8.89761e-163	2.77065e-163	1.78493e-163	-9.24687e-164	5.73544e-163	7.10023e-164	-4.59364e-163	3.7784e-163	5.60724e-163	-3.28327e-163	-9.01261e-163	-8.71275e-163	-3.10946e-163	-4.91906e-164	0
-2.29981e-163	3.58957e-163	3.71307e-163	1.55676e-163	3.13242e-163	-2.14033e-163	3.22584e-163	-1.34188e-162	9.27077e-164	6.45827e-163	5.06039e-166	1.96204e-163	6.48165e-164	2.40474e-163	-1.525e-163	6.88944e-163	8.89761e-163	2.77065e-163	1.78493e-163	-9.24687e-164	5.73544e-163	7.10023e-164	-4.59364e-163	3.7784e-163	5.60724e-163	-3.28327e-163	-9.01261e-163	-8.71275e-163	-3.10946e-163	-4.91906e-164	0
-2.29981e-163	3.58957e-163	3.71307e-163	1.55676e-163	3.13242e-163	-2.14033e-163	3.22584e-163	-1.34188e-162	9.27077e-164	6.45827e-163	5.06039e-166	1.96204e-163	6.48165e-164	2.40474e-163	-1.525e-163	6.88944e-163	8.89761e-163	2.77065e-163	1.78493e-163	-9.24687e-164	5.73544e-163	7.10023e-164	-4.59364e-163	3.7784e-163	5.60724e-163	-3.28327e-163	-9.01261e-163	-8.71275e-163	-3.10946e-163	-4.91906e-164	0
-2.29981e-163	3.58957e-163	3.71307e-163	1.55676e-163	3.13242e-163	-2.14033e-163	3.22584e-163	-1.34188e-162	9.27077e-164	6.45827e-163	5.06039e-166	1.96204e-163	6.48165e-164	2.40474e-163	-1.525e-163	6.88944e-163	8.89761e-163	2.77065e-163	1.78493e-163	-9.24687e-164	5.73544e-163	7.10023e-164	-4.59364e-163	3.7784e-163	5.60724e-163	-3.28327e-163	-9.01261e-163	-8.71275e-163	-3.10946e-163	-4.91906e-164	0
-2.29981e-163	3.58957e-163	3.71307e-163	1.55676e-163	3.13242e-163	-2.14033e-163	3.22584e-163	-1.34188e-162	9.27077e-164	6.45827e-163	5.06039e-166	1.96204e-163	6.48165e-164	2.40474e-163	-1.525e-163	6.88944e-163	8.89761e-163	2.77065e-163	1.78493e-163	-9.24687e-164	5.73544e-163	7.10023e-164	-4.59364e-163	3.7784e-163	5.60724e-163	-3.28327e-163	-9.01261e-163	-8.71275e-163	-3.10946e-163	-4.91906e-164	0
-2.29981e-163	3.58957e-163	3.71307e-163	1.55676e-163	3.13242e-163	-2.14033e-163	3.22584e-163	-1.34188e-162	9.27077e-164	6.45827e-163	5.06039e-166	1.96204e-163	6.48165e-164	2.40474e-163	-1.525e-163	6.88944e-163	8.89761e-163	2.77065e-163	1.78493e-163	-9.24687e-164	5.73544e-163	7.10023e-164	-4.59364e-163	3.7784e-163	5.60724e-163	-3.28327e-163	-9.01261e-163	-8.71275e-163	-3.10946e-163	-4.91906e-164	0
-2.29981e-163	3.58957e-163	3.71307e-163	1.55676e-163	3.13242e-163	-2.14033e-163	3.22584e-163	-1.34188e-162	9.27077e-164	6.45827e-163	5.06039e-166	1.96204e-163	6.48165e-164	2.40474e-163	-1.525e-163	6.88944e-163	8.89761e-163	2.77065e-163	1.78493e-163	-9.24687e-164	5.73544e-163	7.10023e-164	-4.59364e-163	3.7784e-163	5.60724e-163	-3.28327e-163	-9.01261e-163	-8.71275e-163	-3.10946e-163	-4.91906e-164	0
-2.29981e-163	3.58957e-163	3.71307e-163	1.55676e-163	3.13242e-163	-2.14033e-163	3.22584e-163	-1.34188e-162	9.27077e-164	6.45827e-163	5.06039e-166	1.96204e-163	6.48165e-164	2.40474e-163	-1.525e-163	6.88944e-163	8.89761e-163	2.77065e-163	1.78493e-163	-9.24687e-164	5.73544e-163	7.10023e-164	-4.59364e-163	3.7784e-163	5.60724e-163	-3.28327e-163	-9.01261e-163	-8.71275e-163	-3.10946e-163	-4.91906e-164	0
-2.29981e-163	3.58957e-163	3.71307e-163	1.55676e-163	3.13242e-163	-2.14033e-163	3.22584e-163	-1.34188e-162	9.27077e-164	6.45827e-163	5.06039e-166	1.96204e-163	6.48165e-164	2.40474e-163	-1.525e-163	6.88944e-163	8.89761e-163	2.77065e-163	1.78493e-163	-9.24687e-164	5.73544e-163	7.10023e-164	-4.59364e-163	3.7784e-163	5.60724e-163	-3.28327e-163	-9.01261e-163	-8.71275e-163	-3.10946e-163	-4.91906e-164	0
-2.29981e-163	3.58957e-163	3.71307e-163	1.55676e-163	3.13242e-163	-2.14033e-163	3.22584e-163	-1.34188e-162	9.27077e-164	6.45827e-163	5.06039e-166	1.96204e-163	6.48165e-164	2.40474e-163	-1.525e-163	6.88944e-163	8.89761e-163	2.77065e-163	1.78493e-163	-9.24687e-164	5.73544e-163	7.10023e-164	-4.59364e-163	3.7784e-163	5.60724e-163	-3.28327e-163	-9.01261e-163	-8.71275e-163	-3.10946e-163	-4.91906e-164	0
-2.29981e-163	3.58957e-163	3.71307e-163	1.55676e-163	3.13242e-163	-2.14033e-163	3.22584e-163	-1.34188e-162	9.27077e-164	6.45827e-163	5.06039e-166	1.96204e-163	6.48165e-164	2.40474e-163	-1.525e-163	6.88944e-163	8.89761e-163	2.77065e-163	1.78493e-163	-9.24687e-164	5.73544e-163	7.10023e-164	-4.59364e-163	3.7784e-163	5.60724e-163	-3.28327e-163	-9.01261e-163	-8.71275e-163	-3.10946e-163	-4.91906e-164	0
-2.29981e-163	3.58957e-163	3.71307e-163	1.55676e-163	3.13242e-163	-2.14033e-163	3.22584e-163	-1.34188e-162	9.27077e-164	6.45827e-163	5.06039e-166	1.96204e-163	6.48165e-164	2.40474e-163	-1.525e-163	6.88944e-163	8.89761e-163	2.77065e-163	1.78493e-163	-9.24687e-164	5.73544e-163	7.10023e-164	-4.59364e-163	3.7784e-163	5.60724e-163	-3.28327e-163	-9.01261e-163	-8.71275e-163	-3.10946e-163	-4.91906e-164	0
-2.29981e-163	3.58957e-163	3.71307e-163	1.55676e-163	3.13242e-163	-2.14033e-163	3.22584e-163	-1.34188e-162	9.27077e-164	6.45827e-163	5.06039e-166	1.96204e-163	6.48165e-164	2.40474e-163	-1.525e-163	6.88944e-163	8.89761e-163	2.77065e-163	1.78493e-163	-9.24687e-164	5.73544e-163	7.10023e-164	-4.59364e-163	3.7784e-163	5.60724e-163	-3.28327e-163	-9.01261e-163	-8.71275e-163	-3.10946e-163	-4.91906e-164	0
-2.29981e-163	3.58957e-163	3.71307e-163	1.55676e-163	3.13242e-163	-2.14033e-163	3.22584e-163	-1.34188e-162	9.27077e-164	6.45827e-163	5.06039e-166	1.96204e-163	6.48165e-164	2.40474e-163	-1.525e-163	6.88944e-163	8.89761e-163	2.77065e-163	1.78493e-163	-9.24687e-164	5.73544e-163	7.10023e-164	-4.59364e-163	3.7784e-163	5.60724e-163	-3.28327e-163	-9.01261e-163	-8.71275e-163	-3.10946e-163	-4.91906e-164	0
-2.29981e-163	3.58957e-163	3.71307e-163	1.55676e-163	3.13242e-163	-2.14033e-163	3.22584e-163	-1.34188e-162	9.27077e-164	6.45827e-163	5.06039e-166	1.96204e-163	6.48165e-164	2.40474e-163	-1.525e-163	6.88944e-163	8.89761e-163	2.77065e-163	1.78493e-163	-9.24687e-164	5.73544e-163	7.10023e-164	-4.59364e-163	3.7784e-163	5.60724e-163	-3.28327e-163	-9.01261e-163	-8.71275e-163	-3.10946e-163	-4.91906e-164	0
-2.29981e-163	3.58957e-163	3.71307e-163	1.55676e-163	3.13242e-163	-2.14033e-163	3.22584e-163	-1.34188e-162	9.27077e-164	6.45827e-163	5.06039e-166	1.96204e-163	6.48165e-164	2.40474e-163	-1.525e-163	6.88944e-163	8.89761e-163	2.77065e-163	1.78493e-163	-9.24687e-164	5.73544e-163	7.10023e-164	-4.59364e-163	3.7784e-163	5.60724e-163	-3.28327e-163	-9.01261e-163	-8.71275e-163	-3.10946e-163	-4.91906e-164	0
-2.29981e-163	3.58957e-163	3.71307e-163	1.55676e-163	3.13242e-163	-2.14033e-163	3.22584e-163	-1.34188e-162	9.27077e-164	6.45827e-163	5.06039e-166	1.96204e-163	6.48165e-164	2.40474e-163	-1.525e-163	6.88944e-163	8.89761e-163	2.77065e-163	1.78493e-163	-9.24687e-164	5.73544e-163	7.10023e-164	-4.59364e-163	3.7784e-163	5.60724e-163	-3.28327e-163	-9.01261e-163	-8.71275e-163	-3.10946e-163	-4.91906e-164	0
-2.29981e-163	3.58957e-163	3.71307e-163	1.55676e-163	3.13242e-163	-2.14033e-163	3.22584e-163	-1.34188e-162	9.27077e-164	6.45827e-163	5.06039e-166	1.96204e-163	6.48165e-164	2.40474e-163	-1.525e-163	6.88944e-163	8.89761e-163	2.77065e-163	1.78493e-163	-9.24687e-164	5.73544e-163	7.10023e-164	-4.59364e-163	3.7784e-163	5.60724e-163	-3.28327e-163	-9.01261e-163	-8.71275e-163	-3.10946e-163	-4.91906e-164	0
-2.29981e-163	3.58957e-163	3.71307e-163	1.55676e-163	3.13242e-163	-2.14033e-163	3.22584e-163	-1.34188e-162	9.27077e-164	6.45827e-163	5.06039e-166	1.96204e-163	6.48165e-164	2.40474e-163	-1.525e-163	6.88944e-163	8.89761e-163	2.77065e-163	1.78493e-163	-9.24687e-164	5.73544e-163	7.10023e-164	-4.59364e-163	3.7784e-163	5.60724e-163	-3.28327e-163	-9.01261e-163	-8.71275e-163	-3.10946e-163	-4.91906e-164	0
-2.29981e-163	3.58957e-163	3.71307e-163	1.55676e-163	3.13242e-163	-2.14033e-163	3.22584e-163	-1.34188e-162	9.27077e-164	6.45827e-163	5.06039e-166	1.96204e-163	6.48165e-164	2.40474e-163	-1.525e-163	6.88944e-163	8.89761e-163	2.77065e-163	1.78493e-163	-9.24687e-164	5.73544e-163	7.10023e-164	-4.59364e-163	3.7784e-163	5.60724e-163	-3.28327e-163	-9.01261e-163	-8.71275e-163	-3.10946e-163	-4.91906e-164	0
-2.29981e-163	3.58957e-163	3.71307e-163	1.55676e-163	3.13242e-163	-2.14033e-163	3.22584e-163	-1.34188e-162	9.27077e-164	6.45827e-163	5.06039e-166	1.96204e-163	6.48165e-164	2.40474e-163	-1.525e-163	6.88944e-163	8.89761e-163	2.77065e-163	1.78493e-163	-9.24687e-164	5.73544e-163	7.10023e-164	-4.59364e-163	3.7784e-163	5.60724e-163	-3.28327e-163	-9.01261e-163	-8.71275e-163	-3.10946e-163	-4.91906e-164	0
-2.29981e-163	3.58957e-163	3.71307e-163	1.55676e-163	3.13242e-163	-2.14033e-163	3.22584e-163	-1.34188e-162	9.27077e-164	6.45827e-163	5.06039e-166	1.96204e-163	6.48165e-164	2.40474e-163	-1.525e-163	6.88944e-163	8.89761e-163	2.77065e-163	1.78493e-163	-9.24687e-164	5.73544e-163	7.10023e-164	-4.59364e-163	3.7784e-163	5.60724e-163	-3.28327e-163	-9.01261e-163	-8.71275e-163	-3.10946e-163	-4.91906e-164	0
-2.29981e-163	3.58957e-163	3.71307e-163	1.55676e-163	3.13242e-163	-2.14033e-163	3.22584e-163	-1.34188e-162	9.27077e-164	6.45827e-163	5.06039e-166	1.96204e-163	6.48165e-164	2.40474e-163	-1.525e-163	6.88944e-163	8.89761e-163	2.77065e-163	1.78493e-163	-9.24687e-164	5.73544e-163	7.10023e-164	-4.59364e-163	3.7784e-163	5.60724e-163	-3.28327e-163	-9.01261e-163	-8.71275e-163	-3.10946e-163	-4.91906e-164	0
-2.29981e-163	3.58957e-163	3.71307e-163	1.55676e-163	3.13242e-163	-2.14033e-163	3.22584e-163	-1.34188e-162	9.27077e-164	6.45827e-163	5.06039e-166	1.96204e-163	6.48165e-164	2.40474e-163	-1.525e-163	6.88944e-163	8.89761e-163	2.77065e-163	1.78493e-163	-9.24687e-164	5.73544e-163	7.10023e-164	-4.59364e-163	3.7784e-163	5.60724e-163	-3.28327e-163	-9.01261e-163	-8.71275e-163	-3.10946e-163	-4.91906e-164	0
-2.29981e-163	3.58957e-163	3.71307e-163	1.55676e-163	3.13242e-163	-2.14033e-163	3.22584e-163	-1.34188e-162	9.27077e-164	6.45827e-163	5.06039e-166	1.96204e-163	6.48165e-164	2.40474e-163	-1.525e-163	6.88944e-163	8.89761e-163	2.77065e-163	1.78493e-163	-9.24687e-164	5.73544e-163	7.10023e-164	-4.59364e-163	3.7784e-163	5.60724e-163	-3.28327e-163	-9.01261e-163	-8.71275e-163	-3.10946e-163	-4.91906e-164	0
-2.29981e-163	3.58957e-163	3.71307e-163	1.55676e-163	3.13242e-163	-2.14033e-163	3.22584e-163	-1.34188e-162	9.27077e-164	6.45827e-163	5.06039e-166	1.96204e-163	6.48165e-164	2.40474e-163	-1.525e-163	6.88944e-163	8.89761e-163	2.77065e-163	1.78493e-163	-9.24687e-164	5.73544e-163	7.10023e-164	-4.59364e-163	3.7784e-163	5.60724e-163	-3.28327e-163	-9.01261e-163	-8.71275e-163	-3.10946e-163	-4.91906e-164	0
-2.29981e-163	3.58957e-163	3.71307e-163	1.55676e-163	3.13242e-163	-2.14033e-163	3.22584e-163	-1.34188e-162	9.27077e-164	6.45827e-163	5.06039e-166	1.96204e-163	6.48165e-164	2.40474e-163	-1.525e-163	6.88944e-163	8.89761e-163	2.77065e-163	1.78493e-163	-9.24687e-164	5.73544e-163	7.10023e-164	-4.59364e-163	3.7784e-163	5.60724e-163	-3.28327e-163	-9.01261e-163	-8.71275e-163	-3.10946e-163	-4.91906e-164	0
-2.29981e-163	3.58957e-163	3.71307e-163	1.55676e-163	3.13242e-163	-2.14033e-163	3.22584e-163	-1.34188e-162	9.27077e-164	6.45827e-163	5.06039e-166	1.96204e-163	6.48165e-164	2.40474e-163	-1.525e-163	6.88944e-163	8.89761e-163	2.77065e-163	1.78493e-163	-9.24687e-164	5.73544e-163	7.10023e-164	-4.59364e-163	3.7784e-163	5.60724e-163	-3.28327e-163	-9.01261e-163	-8.71275e-163	-3.10946e-163	-4.91906e-164	0
-2.29981e-163	3.58957e-163	3.71307e-163	1.55676e-163	3.13242e-163	-2.14033e-163	3.22584e-163	-1.34188e-162	9.27077e-164	6.45827e-163	5.06039e-166	1.96204e-163	6.48165e-164	2.40474e-163	-1.525e-163	6.88944e-163	8.89761e-163	2.77065e-163	1.78493e-163	-9.24687e-164	5.73544e-163	7.10023e-164	-4.59364e-163	3.7784e-163	5.60724e-163	-3.28327e-163	-9.01261e-163	-8.71275e-163	-3.10946e-163	-4.91906e-164	0
-2.29981e-163	3.58957e-163	3.71307e-163	1.55676e-163	3.13242e-163	-2.14033e-163	3.22584e-163	-1.34188e-162	9.27077e-164	6.45827e-163	5.06039e-166	1.96204e-163	6.48165e-164	2.40474e-163	-1.525e-163	6.88944e-163	8.89761e-163	2.77065e-163	1.78493e-163	-9.24687e-164	5.73544e-163	7.10023e-164	-4.59364e-163	3.7784e-163	5.60724e-163	-3.28327e-163	-9.01261e-163	-8.71275e-163	-3.10946e-163	-4.91906e-164	0
-2.29981e-163	3.58957e-163	3.71307e-163	1.55676e-163	3.13242e-163	-2.14033e-163	3.22584e-163	-1.34188e-162	9.27077e-164	6.45827e-163	5.06039e-166	1.96204e-163	6.48165e-164	2.40474e-163	-1.525e-163	6.88944e-163	8.89761e-163	2.77065e-163	1.78493e-163	-9.24687e-164	5.73544e-163	7.10023e-164	-4.59364e-163	3.7784e-163	5.60724e-163	-3.28327e-163	-9.01261e-163	-8.71275e-163	-3.10946e-163	-4.91906e-164	0
-2.29981e-163	3.58957e-163	3.71307e-163	1.55676e-163	3.13242e-163	-2.14033e-163	3.22584e-163	-1.34188e-162	9.27077e-164	6.45827e-163	5.06039e-166	1.96204e-163	6.48165e-164	2.40474e-163	-1.525e-163	6.88944e-163	8.89761e-163	2.77065e-163	1.78493e-163	-9.24687e-164	5.73544e-163	7.10023e-164	-4.59364e-163	3.7784e-163	5.60724e-163	-3.28327e-163	-9.01261e-163	-8.71275e-163	-3.10946e-163	-4.91906e-164	0
-2.29981e-163	3.58957e-163	3.71307e-163	1.55676e-163	3.13242e-163	-2.14033e-163	3.22584e-163	-1.34188e-162	9.27077e-164	6.45827e-163	5.06039e-166	1.96204e-163	6.48165e-164	2.40474e-163	-1.525e-163	6.88944e-163	8.89761e-163	2.77065e-163	1.78493e-163	-9.24687e-164	5.73544e-163	7.10023e-164	-4.59364e-163	3.7784e-163	5.60724e-163	-3.28327e-163	-9.01261e-163	-8.71275e-163	-3.10946e-163	-4.91906e-164	0
-2.29981e-163	3.58957e-163	3.71307e-163	1.55676e-163	3.13242e-163	-2.14033e-163	3.22584e-163	-1.34188e-162	9.27077e-164	6.45827e-163	5.06039e-166	1.96204e-163	6.48165e-164	2.40474e-163	-1.525e-163	6.88944e-163	8.89761e-163	2.77065e-163	1.78493e-163	-9.24687e-164	5.73544e-163	7.10023e-164	-4.59364e-163	3.7784e-163	5.60724e-163	-3.28327e-163	-9.01261e-163	-8.71275e-163	-3.10946e-163	-4.91906e-164	0
-2.29981e-163	3.58957e-163	3.71307e-163	1.55676e-163	3.13242e-163	-2.14033e-163	3.22584e-163	-1.34188e-162	9.27077e-164	6.45827e-163	5.06039e-166	1.96204e-163	6.48165e-164	2.40474e-163	-1.525e-163	6.88944e-163	8.89761e-163	2.77065e-163	1.78493e-163	-9.24687e-164	5.73544e-163	7.10023e-164	-4.59364e-163	3.7784e-163	5.60724e-163	-3.28327e-163	-9.01261e-163	-8.71275e-163	-3.10946e-163	-4.91906e-164	0
-2.29981e-163	3.58957e-163	3.71307e-163	1.55676e-163	3.13242e-163	-2.14033e-163	3.22584e-163	-1.34188e-162	9.27077e-164	6.45827e-163	5.06039e-166	1.96204e-163	6.48165e-164	2.40474e-163	-1.525e-163	6.88944e-163	8.89761e-163	2.77065e-163	1.78493e-163	-9.24687e-164	5.73544e-163	7.10023e-164	-4.59364e-163	3.7784e-163	5.60724e-163	-3.28327e-163	-9.01261e-163	-8.71275e-163	-3.10946e-163	-4.91906e-164	0
-2.29981e-163	3.58957e-163	3.71307e-163	1.55676e-163	3.13242e-163	-2.14033e-163	3.22584e-163	-1.34188e-162	9.27077e-164	6.45827e-163	5.06039e-166	1.96204e-163	6.48165e-164	2.40474e-163	-1.525e-163	6.88944e-163	8.89761e-163	2.77065e-163	1.78493e-163	-9.24687e-164	5.73544e-163	7.10023e-164	-4.59364e-163	3.7784e-163	5.60724e-163	-3.28327e-163	-9.01261e-163	-8.71275e-163	-3.10946e-163	-4.91906e-164	0
-2.29981e-163	3.58957e-163	3.71307e-163	1.55676e-163	3.13242e-163	-2.14033e-163	3.22584e-163	-1.34188e-162	9.27077e-164	6.45827e-163	5.06039e-166	1.96204e-163	6.48165e-164	2.40474e-163	-1.525e-163	6.88944e-163	8.89761e-163	2.77065e-163	1.78493e-163	-9.24687e-164	5.73544e-163	7.10023e-164	-4.59364e-163	3.7784e-163	5.60724e-163	-3.28327e-163	-9.01261e-163	-8.71275e-163	-3.10946e-163	-4.91906e-164	0
-2.29981e-163	3.58957e-163	3.71307e-163	1.55676e-163	3.13242e-163	-2.14033e-163	3.22584e-163	-1.34188e-162	9.27077e-164	6.45827e-163	5.06039e-166	1.96204e-163	6.48165e-164	2.40474e-163	-1.525e-163	6.88944e-163	8.89761e-163	2.77065e-163	1.78493e-163	-9.24687e-164	5.73544e-163	7.10023e-164	-4.59364e-163	3.7784e-163	5.60724e-163	-3.28327e-163	-9.01261e-163	-8.71275e-163	-3.10946e-163	-4.91906e-164	0
-2.29981e-163	3.58957e-163	3.71307e-163	1.55676e-163	3.13242e-163	-2.14033e-163	3.22584e-163	-1.34188e-162	9.27077e-164	6.45827e-163	5.06039e-166	1.96204e-163	6.48165e-164	2.40474e-163	-1.525e-163	6.88944e-163	8.89761e-163	2.77065e-163	1.78493e-163	-9.24687e-164	5.73544e-163	7.10023e-164	-4.59364e-163	3.7784e-163	5.60724e-163	-3.28327e-163	-9.01261e-163	-8.71275e-163	-3.10946e-163	-4.91906e-164	0
-2.29981e-163	3.58957e-163	3.71307e-163	1.55676e-163	3.13242e-163	-2.14033e-163	3.22584e-163	-1.34188e-162	9.27077e-164	6.45827e-163	5.06039e-166	1.96204e-163	6.48165e-164	2.40474e-163	-1.525e-163	6.88944e-163	8.89761e-163	2.77065e-163	1.78493e-163	-9.24687e-164	5.73544e-163	7.10023e-164	-4.59364e-163	3.7784e-163	5.60724e-163	-3.28327e-163	-9.01261e-163	-8.71275e-163	-3.10946e-163	-4.91906e-164	0
-2.29981e-163	3.58957e-163	3.71307e-163	1.55676e-163	3.13242e-163	-2.14033e-163	3.22584e-163	-1.34188e-162	9.27077e-164	6.45827e-163	5.06039e-166	1.96204e-163	6.48165e-164	2.40474e-163	-1.525e-163	6.88944e-163	8.89761e-163	2.77065e-163	1.78493e-163	-9.24687e-164	5.73544e-163	7.10023e-164	-4.59364e-163	3.7784e-163	5.60724e-163	-3.28327e-163	-9.01261e-163	-8.71275e-163	-3.10946e-163	-4.91906e-164	0
-2.29981e-163	3.58957e-163	3.71307e-163	1.55676e-163	3.13242e-163	-2.14033e-163	3.22584e-163	-1.34188e-162	9.27077e-164	6.45827e-163	5.06039e-166	1.96204e-163	6.48165e-164	2.40474e-163	-1.525e-163	6.88944e-163	8.89761e-163	2.77065e-163	1.78493e-163	-9.24687e-164	5.73544e-163	7.10023e-164	-4.59364e-163	3.7784e-163	5.60724e-163	-3.28327e-163	-9.01261e-163	-8.71275e-163	-3.10946e-163	-4.91906e-164	0
-2.29981e-163	3.58957e-163	3.71307e-163	1.55676e-163	3.13242e-163	-2.14033e-163	3.22584e-163	-1.34188e-162	9.27077e-164	6.45827e-163	5.06039e-166	1.96204e-163	6.48165e-164	2.40474e-163	-1.525e-163	6.88944e-163	8.89761e-163	2.77065e-163	1.78493e-163	-9.24687e-164	5.73544e-163	7.10023e-164	-4.59364e-163	3.7784e-163	5.60724e-163	-3.28327e-163	-9.01261e-163	-8.71275e-163	-3.10946e-163	-4.91906e-164	0
-2.29981e-163	3.58957e-163	3.71307e-163	1.55676e-163	3.13242e-163	-2.14033e-163	3.22584e-163	-1.34188e-162	9.27077e-164	6.45827e-163	5.06039e-166	1.96204e-163	6.48165e-164	2.40474e-163	-1.525e-163	6.88944e-163	8.89761e-163	2.77065e-163	1.78493e-163	-9.24687e-164	5.73544e-163	7.10023e-164	-4.59364e-163	3.7784e-163	5.60724e-163	-3.28327e-163	-9.01261e-163	-8.71275e-163	-3.10946e-163	-4.91906e-164	0
-2.29981e-163	3.58957e-163	3.71307e-163	1.55676e-163	3.13242e-163	-2.14033e-163	3.22584e-163	-1.34188e-162	9.27077e-164	6.45827e-163	5.06039e-166	1.96204e-163	6.48165e-164	2.40474e-163	-1.525e-163	6.88944e-163	8.89761e-163	2.77065e-163	1.78493e-163	-9.24687e-164	5.73544e-163	7.10023e-164	-4.59364e-163	3.7784e-163	5.60724e-163	-3.28327e-163	-9.01261e-163	-8.71275e-163	-3.10946e-163	-4.91906e-164	0
-2.29981e-163	3.58957e-163	3.71307e-163	1.55676e-163	3.13242e-163	-2.14033e-163	3.22584e-163	-1.34188e-162	9.27077e-164	6.45827e-163	5.06039e-166	1.96204e-163	6.48165e-164	2.40474e-163	-1.525e-163	6.88944e-163	8.89761e-163	2.77065e-163	1.78493e-163	-9.24687e-164	5.73544e-163	7.10023e-164	-4.59364e-163	3.7784e-163	5.60724e-163	-3.28327e-163	-9.01261e-163	-8.71275e-163	-3.10946e-163	-4.91906e-164	0
-2.29981e-163	3.58957e-163	3.71307e-163	1.55676e-163	3.13242e-163	-2.14033e-163	3.22584e-163	-1.34188e-162	9.27077e-164	6.45827e-163	5.06039e-166	1.96204e-163	6.48165e-164	2.40474e-163	-1.525e-163	6.88944e-163	8.89761e-163	2.77065e-163	1.78493e-163	-9.24687e-164	5.73544e-163	7.10023e-164	-4.59364e-163	3.7784e-163	5.60724e-163	-3.28327e-163	-9.01261e-163	-8.71275e-163	-3.10946e-163	-4.91906e-164	0
-2.29981e-163	3.58957e-163	3.71307e-163	1.55676e-163	3.13242e-163	-2.14033e-163	3.22584e-163	-1.34188e-162	9.27077e-164	6.45827e-163	5.06039e-166	1.96204e-163	6.48165e-164	2.40474e-163	-1.525e-163	6.88944e-163	8.89761e-163	2.77065e-163	1.78493e-163	-9.24687e-164	5.73544e-163	7.10023e-164	-4.59364e-163	3.7784e-163	5.60724e-163	-3.28327e-163	-9.01261e-163	-8.71275e-163	-3.10946e-163	-4.91906e-164	0
-2.29981e-163	3.58957e-163	3.71307e-163	1.55676e-163	3.13242e-163	-2.14033e-163	3.22584e-163	-1.34188e-162	9.27077e-164	6.45827e-163	5.06039e-166	1.96204e-163	6.48165e-164	2.40474e-163	-1.525e-163	6.88944e-163	8.89761e-163	2.77065e-163	1.78493e-163	-9.24687e-164	5.73544e-163	7.10023e-164	-4.59364e-163	3.7784e-163	5.60724e-163	-3.28327e-163	-9.01261e-163	-8.71275e-163	-3.10946e-163	-4.91906e-164	0
-2.29981e-163	3.58957e-163	3.71307e-163	1.55676e-163	3.13242e-163	-2.14033e-163	3.22584e-163	-1.34188e-162	9.27077e-164	6.45827e-163	5.06039e-166	1.96204e-163	6.48165e-164	2.40474e-163	-1.525e-163	6.88944e-163	8.89761e-163	2.77065e-163	1.78493e-163	-9.24687e-164	5.73544e-163	7.10023e-164	-4.59364e-163	3.7784e-163	5.60724e-163	-3.28327e-163	-9.01261e-163	-8.71275e-163	-3.10946e-163	-4.91906e-164	0
-2.29981e-163	3.58957e-163	3.71307e-163	1.55676e-163	3.13242e-163	-2.14033e-163	3.22584e-163	-1.34188e-162	9.27077e-164	6.45827e-163	5.06039e-166	1.96204e-163	6.48165e-164	2.40474e-163	-1.525e-163	6.88944e-163	8.89761e-163	2.77065e-163	1.78493e-163	-9.24687e-164	5.73544e-163	7.10023e-164	-4.59364e-163	3.7784e-163	5.60724e-163	-3.28327e-163	-9.01261e-163	-8.71275e-163	-3.10946e-163	-4.91906e-164	0
-2.29981e-163	3.58957e-163	3.71307e-163	1.55676e-163	3.13242e-163	-2.14033e-163	3.22584e-163	-1.34188e-162	9.27077e-164	6.45827e-163	5.06039e-166	1.96204e-163	6.48165e-164	2.40474e-163	-1.525e-163	6.88944e-163	8.89761e-163	2.77065e-163	1.78493e-163	-9.24687e-164	5.73544e-163	7.10023e-164	-4.59364e-163	3.7784e-163	5.60724e-163	-3.28327e-163	-9.01261e-163	-8.71275e-163	-3.10946e-163	-4.91906e-164	0
-2.29981e-163	3.58957e-163	3.71307e-163	1.55676e-163	3.13242e-163	-2.14033e-163	3.22584e-163	-1.34188e-162	9.27077e-164	6.45827e-163	5.06039e-166	1.96204e-163	6.48165e-164	2.40474e-163	-1.525e-163	6.88944e-163	8.89761e-163	2.77065e-163	1.78493e-163	-9.24687e-164	5.73544e-163	7.10023e-164	-4.59364e-163	3.7784e-163	5.60724e-163	-3.28327e-163	-9.01261e-163	-8.71275e-163	-3.10946e-163	-4.91906e-164	0
-2.29981e-163	3.58957e-163	3.71307e-163	1.55676e-163	3.13242e-163	-2.14033e-163	3.22584e-163	-1.34188e-162	9.27077e-164	6.45827e-163	5.06039e-166	1.96204e-163	6.48165e-164	2.40474e-163	-1.525e-163	6.88944e-163	8.89761e-163	2.77065e-163	1.78493e-163	-9.24687e-164	5.73544e-163	7.10023e-164	-4.59364e-163	3.7784e-163	5.60724e-163	-3.28327e-163	-9.01261e-163	-8.71275e-163	-3.10946e-163	-4.91906e-164	0
-2.29981e-163	3.58957e-163	3.71307e-163	1.55676e-163	3.13242e-163	-2.14033e-163	3.22584e-163	-1.34188e-162	9.27077e-164	6.45827e-163	5.06039e-166	1.96204e-163	6.48165e-164	2.40474e-163	-1.525e-163	6.88944e-163	8.89761e-163	2.77065e-163	1.78493e-163	-9.24687e-164	5.73544e-163	7.10023e-164	-4.59364e-163	3.7784e-163	5.60724e-163	-3.28327e-163	-9.01261e-163	-8.71275e-163	-3.10946e-163	-4.91906e-164	0
-2.29981e-163	3.58957e-163	3.71307e-163	1.55676e-163	3.13242e-163	-2.14033e-163	3.22584e-163	-1.34188e-162	9.27077e-164	6.45827e-163	5.06039e-166	1.96204e-163	6.48165e-164	2.40474e-163	-1.525e-163	6.88944e-163	8.89761e-163	2.77065e-163	1.78493e-163	-9.24687e-164	5.73544e-163	7.10023e-164	-4.59364e-163	3.7784e-163	5.60724e-163	-3.28327e-163	-9.01261e-163	-8.71275e-163	-3.10946e-163	-4.91906e-164	0
-2.29981e-163	3.58957e-163	3.71307e-163	1.55676e-163	3.13242e-163	-2.14033e-163	3.22584e-163	-1.34188e-162	9.27077e-164	6.45827e-163	5.06039e-166	1.96204e-163	6.48165e-164	2.40474e-163	-1.525e-163	6.88944e-163	8.89761e-163	2.77065e-163	1.78493e-163	-9.24687e-164	5.73544e-163	7.10023e-164	-4.59364e-163	3.7784e-163	5.60724e-163	-3.28327e-163	-9.01261e-163	-8.71275e-163	-3.10946e-163	-4.91906e-164	0
-2.29981e-163	3.58957e-163	3.71307e-163	1.55676e-163	3.13242e-163	-2.14033e-163	3.22584e-163	-1.34188e-162	9.27077e-164	6.45827e-163	5.06039e-166	1.96204e-163	6.48165e-164	2.40474e-163	-1.525e-163	6.88944e-163	8.89761e-163	2.77065e-163	1.78493e-163	-9.24687e-164	5.73544e-163	7.10023e-164	-4.59364e-163	3.7784e-163	5.60724e-163	-3.28327e-163	-9.01261e-163	-8.71275e-163	-3.10946e-163	-4.91906e-164	0
-2.29981e-163	3.58957e-163	3.71307e-163	1.55676e-163	3.13242e-163	-2.14033e-163	3.22584e-163	-1.34188e-162	9.27077e-164	6.45827e-163	5.06039e-166	1.96204e-163	6.48165e-164	2.40474e-163	-1.525e-163	6.88944e-163	8.89761e-163	2.77065e-163	1.78493e-163	-9.24687e-164	5.73544e-163	7.10023e-164	-4.59364e-163	3.7784e-163	5.60724e-163	-3.28327e-163	-9.01261e-163	-8.71275e-163	-3.10946e-163	-4.91906e-164	0
-2.29981e-163	3.58957e-163	3.71307e-163	1.55676e-163	3.13242e-163	-2.14033e-163	3.22584e-163	-1.34188e-162	9.27077e-164	6.45827e-163	5.06039e-166	1.96204e-163	6.48165e-164	2.40474e-163	-1.525e-163	6.88944e-163	8.89761e-163	2.77065e-163	1.78493e-163	-9.24687e-164	5.73544e-163	7.10023e-164	-4.59364e-163	3.7784e-163	5.60724e-163	-3.28327e-163	-9.01261e-163	-8.71275e-163	-3.10946e-163	-4.91906e-164	0
-2.29981e-163	3.58957e-163	3.71307e-163	1.55676e-163	3.13242e-163	-2.14033e-163	3.22584e-163	-1.34188e-162	9.27077e-164	6.45827e-163	5.06039e-166	1.96204e-163	6.48165e-164	2.40474e-163	-1.525e-163	6.88944e-163	8.89761e-163	2.77065e-163	1.78493e-163	-9.24687e-164	5.73544e-163	7.10023e-164	-4.59364e-163	3.7784e-163	5.60724e-163	-3.28327e-163	-9.01261e-163	-8.71275e-163	-3.10946e-163	-4.91906e-164	0
-2.29981e-163	3.58957e-163	3.71307e-163	1.55676e-163	3.13242e-163	-2.14033e-163	3.22584e-163	-1.34188e-162	9.27077e-164	6.45827e-163	5.06039e-166	1.96204e-163	6.48165e-164	2.40474e-163	-1.525e-163	6.88944e-163	8.89761e-163	2.77065e-163	1.78493e-163	-9.24687e-164	5.73544e-163	7.10023e-164	-4.59364e-163	3.7784e-163	5.60724e-163	-3.28327e-163	-9.01261e-163	-8.71275e-163	-3.10946e-163	-4.91906e-164	0
-2.29981e-163	3.58957e-163	3.71307e-163	1.55676e-163	3.13242e-163	-2.14033e-163	3.22584e-163	-1.34188e-162	9.27077e-164	6.45827e-163	5.06039e-166	1.96204e-163	6.48165e-164	2.40474e-163	-1.525e-163	6.88944e-163	8.89761e-163	2.77065e-163	1.78493e-163	-9.24687e-164	5.73544e-163	7.10023e-164	-4.59364e-163	3.7784e-163	5.60724e-163	-3.28327e-163	-9.01261e-163	-8.71275e-163	-3.10946e-163	-4.91906e-164	0
-2.29981e-163	3.58957e-163	3.71307e-163	1.55676e-163	3.13242e-163	-2.14033e-163	3.22584e-163	-1.34188e-162	9.27077e-164	6.45827e-163	5.06039e-166	1.96204e-163	6.48165e-164	2.40474e-163	-1.525e-163	6.88944e-163	8.89761e-163	2.77065e-163	1.78493e-163	-9.24687e-164	5.73544e-163	7.10023e-164	-4.59364e-163	3.7784e-163	5.60724e-163	-3.28327e-163	-9.01261e-163	-8.71275e-163	-3.10946e-163	-4.91906e-164	0
-2.29981e-163	3.58957e-163	3.71307e-163	1.55676e-163	3.13242e-163	-2.14033e-163	3.22584e-163	-1.34188e-162	9.27077e-164	6.45827e-163	5.06039e-166	1.96204e-163	6.48165e-164	2.40474e-163	-1.525e-163	6.88944e-163	8.89761e-163	2.77065e-163	1.78493e-163	-9.24687e-164	5.73544e-163	7.10023e-164	-4.59364e-163	3.7784e-163	5.60724e-163	-3.28327e-163	-9.01261e-163	-8.71275e-163	-3.10946e-163	-4.91906e-164	0
-2.29981e-163	3.58957e-163	3.71307e-163	1.55676e-163	3.13242e-163	-2.14033e-163	3.22584e-163	-1.34188e-162	9.27077e-164	6.45827e-163	5.06039e-166	1.96204e-163	6.48165e-164	2.40474e-163	-1.525e-163	6.88944e-163	8.89761e-163	2.77065e-163	1.78493e-163	-9.24687e-164	5.73544e-163	7.10023e-164	-4.59364e-163	3.7784e-163	5.60724e-163	-3.28327e-163	-9.01261e-163	-8.71275e-163	-3.10946e-163	-4.91906e-164	0
-2.29981e-163	3.58957e-163	3.71307e-163	1.55676e-163	3.13242e-163	-2.14033e-163	3.22584e-163	-1.34188e-162	9.27077e-164	6.45827e-163	5.06039e-166	1.96204e-163	6.48165e-164	2.40474e-163	-1.525e-163	6.88944e-163	8.89761e-163	2.77065e-163	1.78493e-163	-9.24687e-164	5.73544e-163	7.10023e-164	-4.59364e-163	3.7784e-163	5.60724e-163	-3.28327e-163	-9.01261e-163	-8.71275e-163	-3.10946e-163	-4.91906e-164	0
-2.29981e-163	3.58957e-163	3.71307e-163	1.55676e-163	3.13242e-163	-2.14033e-163	3.22584e-163	-1.34188e-162	9.27077e-164	6.45827e-163	5.06039e-166	1.96204e-163	6.48165e-164	2.40474e-163	-1.525e-163	6.88944e-163	8.89761e-163	2.77065e-163	1.78493e-163	-9.24687e-164	5.73544e-163	7.10023e-164	-4.59364e-163	3.7784e-163	5.60724e-163	-3.28327e-163	-9.01261e-163	-8.71275e-163	-3.10946e-163	-4.91906e-164	0
-2.29981e-163	3.58957e-163	3.71307e-163	1.55676e-163	3.13242e-163	-2.14033e-163	3.22584e-163	-1.34188e-162	9.27077e-164	6.45827e-163	5.06039e-166	1.96204e-163	6.48165e-164	2.40474e-163	-1.525e-163	6.88944e-163	8.89761e-163	2.77065e-163	1.78493e-163	-9.24687e-164	5.73544e-163	7.10023e-164	-4.59364e-163	3.7784e-163	5.60724e-163	-3.28327e-163	-9.01261e-163	-8.71275e-163	-3.10946e-163	-4.91906e-164	0
-2.29981e-163	3.58957e-163	3.71307e-163	1.55676e-163	3.13242e-163	-2.14033e-163	3.22584e-163	-1.34188e-162	9.27077e-164	6.45827e-163	5.06039e-166	1.96204e-163	6.48165e-164	2.40474e-163	-1.525e-163	6.88944e-163	8.89761e-163	2.77065e-163	1.78493e-163	-9.24687e-164	5.73544e-163	7.10023e-164	-4.59364e-163	3.7784e-163	5.60724e-163	-3.28327e-163	-9.01261e-163	-8.71275e-163	-3.10946e-163	-4.91906e-164	0
-2.29981e-163	3.58957e-163	3.71307e-163	1.55676e-163	3.13242e-163	-2.14033e-163	3.22584e-163	-1.34188e-162	9.27077e-164	6.45827e-163	5.06039e-166	1.96204e-163	6.48165e-164	2.40474e-163	-1.525e-163	6.88944e-163	8.89761e-163	2.77065e-163	1.78493e-163	-9.24687e-164	5.73544e-163	7.10023e-164	-4.59364e-163	3.7784e-163	5.60724e-163	-3.28327e-163	-9.01261e-163	-8.71275e-163	-3.10946e-163	-4.91906e-164	0
-2.29981e-163	3.58957e-163	3.71307e-163	1.55676e-163	3.13242e-163	-2.14033e-163	3.22584e-163	-1.34188e-162	9.27077e-164	6.45827e-163	5.06039e-166	1.96204e-163	6.48165e-164	2.40474e-163	-1.525e-163	6.88944e-163	8.89761e-163	2.77065e-163	1.78493e-163	-9.24687e-164	5.73544e-163	7.10023e-164	-4.59364e-163	3.7784e-163	5.60724e-163	-3.28327e-163	-9.01261e-163	-8.71275e-163	-3.10946e-163	-4.91906e-164	0
-2.29981e-163	3.58957e-163	3.71307e-163	1.55676e-163	3.13242e-163	-2.14033e-163	3.22584e-163	-1.34188e-162	9.27077e-164	6.45827e-163	5.06039e-166	1.96204e-163	6.48165e-164	2.40474e-163	-1.525e-163	6.88944e-163	8.89761e-163	2.77065e-163	1.78493e-163	-9.24687e-164	5.73544e-163	7.10023e-164	-4.59364e-163	3.7784e-163	5.60724e-163	-3.28327e-163	-9.01261e-163	-8.71275e-163	-3.10946e-163	-4.91906e-164	0
-2.29981e-163	3.58957e-163	3.71307e-163	1.55676e-163	3.13242e-163	-2.14033e-163	3.22584e-163	-1.34188e-162	9.27077e-164	6.45827e-163	5.06039e-166	1.96204e-163	6.48165e-164	2.40474e-163	-1.525e-163	6.88944e-163	8.89761e-163	2.77065e-163	1.78493e-163	-9.24687e-164	5.73544e-163	7.10023e-164	-4.59364e-163	3.7784e-163	5.60724e-163	-3.28327e-163	-9.01261e-163	-8.71275e-163	-3.10946e-163	-4.91906e-164	0
-2.29981e-163	3.58957e-163	3.71307e-163	1.55676e-163	3.13242e-163	-2.14033e-163	3.22584e-163	-1.34188e-162	9.27077e-164	6.45827e-163	5.06039e-166	1.96204e-163	6.48165e-164	2.40474e-163	-1.525e-163	6.88944e-163	8.89761e-163	2.77065e-163	1.78493e-163	-9.24687e-164	5.73544e-163	7.10023e-164	-4.59364e-163	3.7784e-163	5.60724e-163	-3.28327e-163	-9.01261e-163	-8.71275e-163	-3.10946e-163	-4.91906e-164	0
-2.29981e-163	3.58957e-163	3.71307e-163	1.55676e-163	3.13242e-163	-2.14033e-163	3.22584e-163	-1.34188e-162	9.27077e-164	6.45827e-163	5.06039e-166	1.96204e-163	6.48165e-164	2.40474e-163	-1.525e-163	6.88944e-163	8.89761e-163	2.77065e-163	1.78493e-163	-9.24687e-164	5.73544e-163	7.10023e-164	-4.59364e-163	3.7784e-163	5.60724e-163	-3.28327e-163	-9.01261e-163	-8.71275e-163	-3.10946e-163	-4.91906e-164	0
-2.29981e-163	3.58957e-163	3.71307e-163	1.55676e-163	3.13242e-163	-2.14033e-163	3.22584e-163	-1.34188e-162	9.27077e-164	6.45827e-163	5.06039e-166	1.96204e-163	6.48165e-164	2.40474e-163	-1.525e-163	6.88944e-163	8.89761e-163	2.77065e-163	1.78493e-163	-9.24687e-164	5.73544e-163	7.10023e-164	-4.59364e-163	3.7784e-163	5.60724e-163	-3.28327e-163	-9.01261e-163	-8.71275e-163	-3.10946e-163	-4.91906e-164	0
-2.29981e-163	3.58957e-163	3.71307e-163	1.55676e-163	3.13242e-163	-2.14033e-163	3.22584e-163	-1.34188e-162	9.27077e-164	6.45827e-163	5.06039e-166	1.96204e-163	6.48165e-164	2.40474e-163	-1.525e-163	6.88944e-163	8.89761e-163	2.77065e-163	1.78493e-163	-9.24687e-164	5.73544e-163	7.10023e-164	-4.59364e-163	3.7784e-163	5.60724e-163	-3.28327e-163	-9.01261e-163	-8.71275e-163	-3.10946e-163	-4.91906e-164	0
-2.29981e-163	3.58957e-163	3.71307e-163	1.55676e-163	3.13242e-163	-2.14033e-163	3.22584e-163	-1.34188e-162	9.27077e-164	6.45827e-163	5.06039e-166	1.96204e-163	6.48165e-164	2.40474e-163	-1.525e-163	6.88944e-163	8.89761e-163	2.77065e-163	1.78493e-163	-9.24687e-164	5.73544e-163	7.10023e-164	-4.59364e-163	3.7784e-163	5.60724e-163	-3.28327e-163	-9.01261e-163	-8.71275e-163	-3.10946e-163	-4.91906e-164	0
-2.29981e-163	3.58957e-163	3.71307e-163	1.55676e-163	3.13242e-163	-2.14033e-163	3.22584e-163	-1.34188e-162	9.27077e-164	6.45827e-163	5.06039e-166	1.96204e-163	6.48165e-164	2.40474e-163	-1.525e-163	6.88944e-163	8.89761e-163	2.77065e-163	1.78493e-163	-9.24687e-164	5.73544e-163	7.10023e-164	-4.59364e-163	3.7784e-163	5.60724e-163	-3.28327e-163	-9.01261e-163	-8.71275e-163	-3.10946e-163	-4.91906e-164	0
-2.29981e-163	3.58957e-163	3.71307e-163	1.55676e-163	3.13242e-163	-2.14033e-163	3.22584e-163	-1.34188e-162	9.27077e-164	6.45827e-163	5.06039e-166	1.96204e-163	6.48165e-164	2.40474e-163	-1.525e-163	6.88944e-163	8.89761e-163	2.77065e-163	1.78493e-163	-9.24687e-164	5.73544e-163	7.10023e-164	-4.59364e-163	3.7784e-163	5.60724e-163	-3.28327e-163	-9.01261e-163	-8.71275e-163	-3.10946e-163	-4.91906e-164	0
-2.29981e-163	3.58957e-163	3.71307e-163	1.55676e-163	3.13242e-163	-2.14033e-163	3.22584e-163	-1.34188e-162	9.27077e-164	6.45827e-163	5.06039e-166	1.96204e-163	6.48165e-164	2.40474e-163	-1.525e-163	6.88944e-163	8.89761e-163	2.77065e-163	1.78493e-163	-9.24687e-164	5.73544e-163	7.10023e-164	-4.59364e-163	3.7784e-163	5.60724e-163	-3.28327e-163	-9.01261e-163	-8.71275e-163	-3.10946e-163	-4.91906e-164	0
-2.29981e-163	3.58957e-163	3.71307e-163	1.55676e-163	3.13242e-163	-2.14033e-163	3.22584e-163	-1.34188e-162	9.27077e-164	6.45827e-163	5.06039e-166	1.96204e-163	6.48165e-164	2.40474e-163	-1.525e-163	6.88944e-163	8.89761e-163	2.77065e-163	1.78493e-163	-9.24687e-164	5.73544e-163	7.10023e-164	-4.59364e-163	3.7784e-163	5.60724e-163	-3.28327e-163	-9.01261e-163	-8.71275e-163	-3.10946e-163	-4.91906e-164	0
-2.29981e-163	3.58957e-163	3.71307e-163	1.55676e-163	3.13242e-163	-2.14033e-163	3.22584e-163	-1.34188e-162	9.27077e-164	6.45827e-163	5.06039e-166	1.96204e-163	6.48165e-164	2.40474e-163	-1.525e-163	6.88944e-163	8.89761e-163	2.77065e-163	1.78493e-163	-9.24687e-164	5.73544e-163	7.10023e-164	-4.59364e-163	3.7784e-163	5.60724e-163	-3.28327e-163	-9.01261e-163	-8.71275e-163	-3.10946e-163	-4.91906e-164	0
-2.29981e-163	3.58957e-163	3.71307e-163	1.55676e-163	3.13242e-163	-2.14033e-163	3.22584e-163	-1.34188e-162	9.27077e-164	6.45827e-163	5.06039e-166	1.96204e-163	6.48165e-164	2.40474e-163	-1.525e-163	6.88944e-163	8.89761e-163	2.77065e-163	1.78493e-163	-9.24687e-164	5.73544e-163	7.10023e-164	-4.59364e-163	3.7784e-163	5.60724e-163	-3.28327e-163	-9.01261e-163	-8.71275e-163	-3.10946e-163	-4.91906e-164	0
-2.29981e-163	3.58957e-163	3.71307e-163	1.55676e-163	3.13242e-163	-2.14033e-163	3.22584e-163	-1.34188e-162	9.27077e-164	6.45827e-163	5.06039e-166	1.96204e-163	6.48165e-164	2.40474e-163	-1.525e-163	6.88944e-163	8.89761e-163	2.77065e-163	1.78493e-163	-9.24687e-164	5.73544e-163	7.10023e-164	-4.59364e-163	3.7784e-163	5.60724e-163	-3.28327e-163	-9.01261e-163	-8.71275e-163	-3.10946e-163	-4.91906e-164	0
-2.29981e-163	3.58957e-163	3.71307e-163	1.55676e-163	3.13242e-163	-2.14033e-163	3.22584e-163	-1.34188e-162	9.27077e-164	6.45827e-163	5.06039e-166	1.96204e-163	6.48165e-164	2.40474e-163	-1.525e-163	6.88944e-163	8.89761e-163	2.77065e-163	1.78493e-163	-9.24687e-164	5.73544e-163	7.10023e-164	-4.59364e-163	3.7784e-163	5.60724e-163	-3.28327e-163	-9.01261e-163	-8.71275e-163	-3.10946e-163	-4.91906e-164	0
-2.29981e-163	3.58957e-163	3.71307e-163	1.55676e-163	3.13242e-163	-2.14033e-163	3.22584e-163	-1.34188e-162	9.27077e-164	6.45827e-163	5.06039e-166	1.96204e-163	6.48165e-164	2.40474e-163	-1.525e-163	6.88944e-163	8.89761e-163	2.77065e-163	1.78493e-163	-9.24687e-164	5.73544e-163	7.10023e-164	-4.59364e-163	3.7784e-163	5.60724e-163	-3.28327e-163	-9.01261e-163	-8.71275e-163	-3.10946e-163	-4.91906e-164	0
-2.29981e-163	3.58957e-163	3.71307e-163	1.55676e-163	3.13242e-163	-2.14033e-163	3.22584e-163	-1.34188e-162	9.27077e-164	6.45827e-163	5.06039e-166	1.96204e-163	6.48165e-164	2.40474e-163	-1.525e-163	6.88944e-163	8.89761e-163	2.77065e-163	1.78493e-163	-9.24687e-164	5.73544e-163	7.10023e-164	-4.59364e-163	3.7784e-163	5.60724e-163	-3.28327e-163	-9.01261e-163	-8.71275e-163	-3.10946e-163	-4.91906e-164	0
-2.29981e-163	3.58957e-163	3.71307e-163	1.55676e-163	3.13242e-163	-2.14033e-163	3.22584e-163	-1.34188e-162	9.27077e-164	6.45827e-163	5.06039e-166	1.96204e-163	6.48165e-164	2.40474e-163	-1.525e-163	6.88944e-163	8.89761e-163	2.77065e-163	1.78493e-163	-9.24687e-164	5.73544e-163	7.10023e-164	-4.59364e-163	3.7784e-163	5.60724e-163	-3.28327e-163	-9.01261e-163	-8.71275e-163	-3.10946e-163	-4.91906e-164	0
-2.29981e-163	3.58957e-163	3.71307e-163	1.55676e-163	3.13242e-163	-2.14033e-163	3.22584e-163	-1.34188e-162	9.27077e-164	6.45827e-163	5.06039e-166	1.96204e-163	6.48165e-164	2.40474e-163	-1.525e-163	6.88944e-163	8.89761e-163	2.77065e-163	1.78493e-163	-9.24687e-164	5.73544e-163	7.10023e-164	-4.59364e-163	3.7784e-163	5.60724e-163	-3.28327e-163	-9.01261e-163	-8.71275e-163	-3.10946e-163	-4.91906e-164	0
-2.29981e-163	3.58957e-163	3.71307e-163	1.55676e-163	3.13242e-163	-2.14033e-163	3.22584e-163	-1.34188e-162	9.27077e-164	6.45827e-163	5.06039e-166	1.96204e-163	6.48165e-164	2.40474e-163	-1.525e-163	6.88944e-163	8.89761e-163	2.77065e-163	1.78493e-163	-9.24687e-164	5.73544e-163	7.10023e-164	-4.59364e-163	3.7784e-163	5.60724e-163	-3.28327e-163	-9.01261e-163	-8.71275e-163	-3.10946e-163	-4.91906e-164	0
-2.29981e-163	3.58957e-163	3.71307e-163	1.55676e-163	3.13242e-163	-2.14033e-163	3.22584e-163	-1.34188e-162	9.27077e-164	6.45827e-163	5.06039e-166	1.96204e-163	6.48165e-164	2.40474e-163	-1.525e-163	6.88944e-163	8.89761e-163	2.77065e-163	1.78493e-163	-9.24687e-164	5.73544e-163	7.10023e-164	-4.59364e-163	3.7784e-163	5.60724e-163	-3.28327e-163	-9.01261e-163	-8.71275e-163	-3.10946e-163	-4.91906e-164	0
-2.29981e-163	3.58957e-163	3.71307e-163	1.55676e-163	3.13242e-163	-2.14033e-163	3.22584e-163	-1.34188e-162	9.27077e-164	6.45827e-163	5.06039e-166	1.96204e-163	6.48165e-164	2.40474e-163	-1.525e-163	6.88944e-163	8.89761e-163	2.77065e-163	1.78493e-163	-9.24687e-164	5.73544e-163	7.10023e-164	-4.59364e-163	3.7784e-163	5.60724e-163	-3.28327e-163	-9.01261e-163	-8.71275e-163	-3.10946e-163	-4.91906e-164	0
-2.29981e-163	3.58957e-163	3.71307e-163	1.55676e-163	3.13242e-163	-2.14033e-163	3.22584e-163	-1.34188e-162	9.27077e-164	6.45827e-163	5.06039e-166	1.96204e-163	6.48165e-164	2.40474e-163	-1.525e-163	6.88944e-163	8.89761e-163	2.77065e-163	1.78493e-163	-9.24687e-164	5.73544e-163	7.10023e-164	-4.59364e-163	3.7784e-163	5.60724e-163	-3.28327e-163	-9.01261e-163	-8.71275e-163	-3.10946e-163	-4.91906e-164	0
-2.29981e-163	3.58957e-163	3.71307e-163	1.55676e-163	3.13242e-163	-2.14033e-163	3.22584e-163	-1.34188e-162	9.27077e-164	6.45827e-163	5.06039e-166	1.96204e-163	6.48165e-164	2.40474e-163	-1.525e-163	6.88944e-163	8.89761e-163	2.77065e-163	1.78493e-163	-9.24687e-164	5.73544e-163	7.10023e-164	-4.59364e-163	3.7784e-163	5.60724e-163	-3.28327e-163	-9.01261e-163	-8.71275e-163	-3.10946e-163	-4.91906e-164	0
-2.29981e-163	3.58957e-163	3.71307e-163	1.55676e-163	3.13242e-163	-2.14033e-163	3.22584e-163	-1.34188e-162	9.27077e-164	6.45827e-163	5.06039e-166	1.96204e-163	6.48165e-164	2.40474e-163	-1.525e-163	6.88944e-163	8.89761e-163	2.77065e-163	1.78493e-163	-9.24687e-164	5.73544e-163	7.10023e-164	-4.59364e-163	3.7784e-163	5.60724e-163	-3.28327e-163	-9.01261e-163	-8.71275e-163	-3.10946e-163	-4.91906e-164	0
-2.29981e-163	3.58957e-163	3.71307e-163	1.55676e-163	3.13242e-163	-2.14033e-163	3.22584e-163	-1.34188e-162	9.27077e-164	6.45827e-163	5.06039e-166	1.96204e-163	6.48165e-164	2.40474e-163	-1.525e-163	6.88944e-163	8.89761e-163	2.77065e-163	1.78493e-163	-9.24687e-164	5.73544e-163	7.10023e-164	-4.59364e-163	3.7784e-163	5.60724e-163	-3.28327e-163	-9.01261e-163	-8.71275e-163	-3.10946e-163	-4.91906e-164	0
-2.29981e-163	3.58957e-163	3.71307e-163	1.55676e-163	3.13242e-163	-2.14033e-163	3.22584e-163	-1.34188e-162	9.27077e-164	6.45827e-163	5.06039e-166	1.96204e-163	6.48165e-164	2.40474e-163	-1.525e-163	6.88944e-163	8.89761e-163	2.77065e-163	1.78493e-163	-9.24687e-164	5.73544e-163	7.10023e-164	-4.59364e-163	3.7784e-163	5.60724e-163	-3.28327e-163	-9.01261e-163	-8.71275e-163	-3.10946e-163	-4.91906e-164	0
-2.29981e-163	3.58957e-163	3.71307e-163	1.55676e-163	3.13242e-163	-2.14033e-163	3.22584e-163	-1.34188e-162	9.27077e-164	6.45827e-163	5.06039e-166	1.96204e-163	6.48165e-164	2.40474e-163	-1.525e-163	6.88944e-163	8.89761e-163	2.77065e-163	1.78493e-163	-9.24687e-164	5.73544e-163	7.10023e-164	-4.59364e-163	3.7784e-163	5.60724e-163	-3.28327e-163	-9.01261e-163	-8.71275e-163	-3.10946e-163	-4.91906e-164	0
-2.29981e-163	3.58957e-163	3.71307e-163	1.55676e-163	3.13242e-163	-2.14033e-163	3.22584e-163	-1.34188e-162	9.27077e-164	6.45827e-163	5.06039e-166	1.96204e-163	6.48165e-164	2.40474e-163	-1.525e-163	6.88944e-163	8.89761e-163	2.77065e-163	1.78493e-163	-9.24687e-164	5.73544e-163	7.10023e-164	-4.59364e-163	3.7784e-163	5.60724e-163	-3.28327e-163	-9.01261e-163	-8.71275e-163	-3.10946e-163	-4.91906e-164	0
-2.29981e-163	3.58957e-163	3.71307e-163	1.55676e-163	3.13242e-163	-2.14033e-163	3.22584e-163	-1.34188e-162	9.27077e-164	6.45827e-163	5.06039e-166	1.96204e-163	6.48165e-164	2.40474e-163	-1.525e-163	6.88944e-163	8.89761e-163	2.77065e-163	1.78493e-163	-9.24687e-164	5.73544e-163	7.10023e-164	-4.59364e-163	3.7784e-163	5.60724e-163	-3.28327e-163	-9.01261e-163	-8.71275e-163	-3.10946e-163	-4.91906e-164	0
-2.29981e-163	3.58957e-163	3.71307e-163	1.55676e-163	3.13242e-163	-2.14033e-163	3.22584e-163	-1.34188e-162	9.27077e-164	6.45827e-163	5.06039e-166	1.96204e-163	6.48165e-164	2.40474e-163	-1.525e-163	6.88944e-163	8.89761e-163	2.77065e-163	1.78493e-163	-9.24687e-164	5.73544e-163	7.10023e-164	-4.59364e-163	3.7784e-163	5.60724e-163	-3.28327e-163	-9.01261e-163	-8.71275e-163	-3.10946e-163	-4.91906e-164	0
-2.29981e-163	3.58957e-163	3.71307e-163	1.55676e-163	3.13242e-163	-2.14033e-163	3.22584e-163	-1.34188e-162	9.27077e-164	6.45827e-163	5.06039e-166	1.96204e-163	6.48165e-164	2.40474e-163	-1.525e-163	6.88944e-163	8.89761e-163	2.77065e-163	1.78493e-163	-9.24687e-164	5.73544e-163	7.10023e-164	-4.59364e-163	3.7784e-163	5.60724e-163	-3.28327e-163	-9.01261e-163	-8.71275e-163	-3.10946e-163	-4.91906e-164	0
-2.29981e-163	3.58957e-163	3.71307e-163	1.55676e-163	3.13242e-163	-2.14033e-163	3.22584e-163	-1.34188e-162	9.27077e-164	6.45827e-163	5.06039e-166	1.96204e-163	6.48165e-164	2.40474e-163	-1.525e-163	6.88944e-163	8.89761e-163	2.77065e-163	1.78493e-163	-9.24687e-164	5.73544e-163	7.10023e-164	-4.59364e-163	3.7784e-163	5.60724e-163	-3.28327e-163	-9.01261e-163	-8.71275e-163	-3.10946e-163	-4.91906e-164	0
-2.29981e-163	3.58957e-163	3.71307e-163	1.55676e-163	3.13242e-163	-2.14033e-163	3.22584e-163	-1.34188e-162	9.27077e-164	6.45827e-163	5.06039e-166	1.96204e-163	6.48165e-164	2.40474e-163	-1.525e-163	6.88944e-163	8.89761e-163	2.77065e-163	1.78493e-163	-9.24687e-164	5.73544e-163	7.10023e-164	-4.59364e-163	3.7784e-163	5.60724e-163	-3.28327e-163	-9.01261e-163	-8.71275e-163	-3.10946e-163	-4.91906e-164	0
-2.29981e-163	3.58957e-163	3.71307e-163	1.55676e-163	3.13242e-163	-2.14033e-163	3.22584e-163	-1.34188e-162	9.27077e-164	6.45827e-163	5.06039e-166	1.96204e-163	6.48165e-164	2.40474e-163	-1.525e-163	6.88944e-163	8.89761e-163	2.77065e-163	1.78493e-163	-9.24687e-164	5.73544e-163	7.10023e-164	-4.59364e-163	3.7784e-163	5.60724e-163	-3.28327e-163	-9.01261e-163	-8.71275e-163	-3.10946e-163	-4.91906e-164	0
-2.29981e-163	3.58957e-163	3.71307e-163	1.55676e-163	3.13242e-163	-2.14033e-163	3.22584e-163	-1.34188e-162	9.27077e-164	6.45827e-163	5.06039e-166	1.96204e-163	6.48165e-164	2.40474e-163	-1.525e-163	6.88944e-163	8.89761e-163	2.77065e-163	1.78493e-163	-9.24687e-164	5.73544e-163	7.10023e-164	-4.59364e-163	3.7784e-163	5.60724e-163	-3.28327e-163	-9.01261e-163	-8.71275e-163	-3.10946e-163	-4.91906e-164	0
[truncated: 2,008 more rows]
