# Supplementary material for: A modified shuffled frog leaping algorithm with inertia weight
Source: Sci Rep. 2024 Feb 20;14:4146. doi: 10.1038/s41598-024-51306-1 (PMC11224354; doi:10.1038/s41598-024-51306-1)
Supplement: Supplementary file 1 — Supplementary Information. [file 41598_2024_51306_MOESM1_ESM.zip › data/F1/MSFLA_R_13.xls]

## Sheet: Sheet1
-0.587755	-2.05364	8.41771	2.01381	-1.41939	-0.972303	0.432576	-1.49512	-0.989735	-3.14254	-0.254954	-0.787856	5.62881	-4.24946	3.95133	0.391139	-5.41692	3.79174	-13.1754	1.02561	0.0596286	3.73844	-2.50938	-1.35855	-1.01356	-0.224992	-0.111888	0.0495795	-0.591888	1.51674	406.137
-0.122768	0.131557	-1.22938	-0.0369062	0.616568	0.0459737	0.100977	0.0585805	0.230693	-0.408808	0.0780648	0.224758	-0.205878	0.0667019	-0.0418494	-0.468606	0.359076	0.115586	-0.0861108	-0.0899439	0.0728004	-0.0126434	0.267518	-0.118594	-0.345619	-0.619935	-0.956251	-0.416169	0.0815239	-0.0568248	4.3363
-0.178405	-0.0138929	0.0498481	0.0136499	0.0173937	-0.0514793	-0.0325199	0.0511747	0.0489269	0.0308196	0.15801	-0.123015	0.0223296	-0.000720901	-0.0353642	-0.0390939	-0.0775361	0.00307758	0.0519772	-0.0536015	0.109048	0.0166273	-0.0334535	0.0206271	0.0219567	-0.0378205	0.00872072	-0.0170597	-0.0262829	0.0285249	0.117136
-0.000809787	0.00487393	0.0068528	0.00801762	-0.013122	0.0137544	-0.000405087	0.00188928	0.00224352	-0.00778218	0.00613529	0.000286619	-0.00809535	-0.00219446	0.00263157	0.00391989	-0.00939366	-0.00027755	-0.00228313	0.00126997	0.000217828	-0.00264075	-0.00181484	-0.00126481	0.00838583	-0.00204917	-0.00242845	0.00113544	-0.000358237	0.00983468	0.000982334
9.43992e-05	-1.96589e-05	0.000120711	-2.76411e-05	-2.71938e-05	0.000142925	-0.000625001	-0.000478512	0.00193969	-4.09685e-05	-0.000142072	0.00151358	-0.00110673	-5.50764e-05	0.000804376	-0.000765468	0.00107328	0.000660454	0.000303127	-0.000808779	0.00141274	0.00125191	-0.00177344	0.000607877	-0.000699783	-6.0439e-05	-0.000713117	-0.000380584	0.00142681	0.00108809	2.29798e-05
-5.03257e-05	8.69676e-05	0.00012362	8.08156e-05	-8.01515e-05	-2.75938e-05	-4.98463e-05	-6.25543e-05	0.000158335	1.6882e-05	0.000162347	9.52571e-05	7.68978e-06	-4.81213e-05	2.81057e-05	-2.67003e-05	-0.000154221	-2.00619e-05	2.24906e-06	-2.32459e-05	-6.38309e-05	2.05275e-05	1.73556e-05	-8.77119e-05	-1.54478e-05	-0.000111609	-8.14104e-05	-5.32902e-05	-2.32255e-05	-0.000104195	1.80937e-07
-2.50661e-05	5.4124e-06	2.42964e-05	1.99063e-05	-1.24295e-05	1.38587e-06	1.52354e-06	-1.39692e-05	2.00536e-05	-1.04201e-05	2.16547e-05	1.04142e-05	-1.04887e-06	-1.25148e-05	-1.53658e-05	1.26585e-06	1.34369e-05	-1.48311e-06	7.24349e-06	1.17777e-05	-1.69717e-05	2.93623e-06	3.71405e-06	2.85451e-06	1.58312e-06	2.59367e-06	-1.34281e-05	-3.33154e-06	-5.79984e-06	1.03588e-05	4.51571e-09
2.53175e-06	3.69603e-07	-2.22248e-06	7.67036e-07	-6.12349e-07	-5.93576e-07	1.70807e-06	5.66781e-07	1.56613e-07	-7.89986e-07	-9.57385e-07	-1.83155e-07	-4.04952e-07	1.20431e-07	5.70923e-07	-8.05971e-08	-1.17729e-06	3.82157e-06	-3.63354e-07	-3.63993e-06	2.43057e-06	-1.2503e-06	-6.24358e-07	-5.23198e-07	-8.38608e-07	-4.60684e-07	-9.90463e-07	-2.41769e-07	-1.21851e-06	-1.83575e-07	5.91293e-11
-4.4732e-07	1.48106e-08	6.46787e-08	-2.1935e-07	-3.27307e-09	1.43717e-07	-7.81574e-09	7.52797e-08	1.51721e-07	1.67102e-07	1.86478e-07	-7.39232e-08	6.08742e-09	9.16155e-08	2.54759e-07	2.35152e-08	-4.46289e-07	1.08005e-07	1.37719e-08	-5.62357e-08	-1.48972e-07	1.3877e-07	-4.67743e-08	-1.57952e-08	7.54394e-09	-4.40362e-08	1.60399e-07	6.2208e-08	-2.77783e-07	1.05207e-07	8.21976e-13
-4.03441e-10	1.24172e-08	8.8658e-10	1.20973e-08	-5.15219e-09	3.82989e-09	6.99352e-09	-1.26825e-08	-1.80628e-08	-4.56583e-08	-6.63212e-08	6.12914e-09	-1.01536e-08	-1.4218e-08	-1.19782e-08	-1.16669e-08	-6.30017e-09	7.89296e-09	1.0054e-08	9.49541e-09	-4.53018e-08	6.04233e-08	3.09205e-08	-1.8654e-08	5.14695e-08	4.18924e-08	-1.30442e-09	5.13465e-08	3.8989e-08	-3.09928e-09	2.38568e-14
1.5392e-09	-9.43777e-10	7.13446e-10	-2.33622e-09	-5.85697e-10	-4.56412e-09	1.19929e-10	1.01832e-09	4.06657e-09	-3.35477e-09	-1.14995e-09	1.83548e-09	1.08761e-09	5.45523e-10	2.02796e-09	-2.86046e-09	-1.75353e-10	-1.06725e-09	1.99442e-10	1.17411e-09	-2.28131e-09	-4.27081e-10	2.33541e-09	3.06628e-09	1.0318e-09	1.58489e-09	3.6315e-10	-1.15489e-09	-1.58881e-09	3.1985e-09	1.18339e-16
1.76777e-10	2.10305e-10	1.6621e-10	-1.64593e-10	-2.25506e-10	-4.79282e-10	-8.3955e-11	-1.58106e-10	1.77794e-10	7.34734e-11	-4.70209e-11	4.153e-10	-4.73102e-10	6.4448e-10	3.15266e-10	-1.41078e-10	2.17108e-11	-1.35038e-10	5.17294e-11	8.96011e-11	2.71003e-10	2.04493e-10	-1.03398e-10	2.43024e-10	3.44336e-10	2.53819e-10	5.96276e-11	-1.52948e-10	9.11934e-10	-6.51754e-11	2.67321e-18
9.02038e-12	-2.63363e-11	-7.72493e-13	-1.23188e-11	7.59204e-13	-4.56426e-12	-1.95366e-11	-5.12364e-11	8.09531e-12	-6.9418e-11	3.23242e-11	1.85662e-11	-1.61883e-11	4.79151e-11	1.87835e-11	3.11343e-11	9.25524e-12	-2.27348e-11	4.51739e-11	-2.33257e-11	-2.1694e-11	-4.3229e-11	3.27542e-11	1.70068e-12	-1.48377e-10	5.96643e-12	1.55627e-11	-3.91113e-11	4.90876e-11	-3.2327e-12	4.69554e-20
9.17981e-12	6.2269e-12	9.15191e-12	3.15228e-12	1.78813e-12	2.82473e-12	4.74324e-12	9.67689e-12	-7.05898e-12	4.24156e-13	1.22187e-12	2.61398e-12	6.68466e-12	-2.40702e-12	-2.67041e-12	-1.62465e-12	5.58457e-12	5.36525e-12	5.25576e-12	-6.3113e-12	-8.52333e-12	6.02224e-12	3.81672e-13	8.34127e-13	-6.84457e-13	3.27298e-12	5.566e-12	-9.74784e-13	-5.84465e-13	-4.26085e-12	7.61431e-22
-8.02563e-13	3.85896e-14	1.172e-13	1.7805e-13	-2.90655e-13	-1.96307e-12	2.7848e-13	2.18001e-13	-4.61777e-15	-8.86493e-14	-1.56402e-12	3.26786e-13	2.35874e-13	-3.41686e-13	1.10452e-12	1.03102e-12	6.77475e-13	-3.83169e-13	7.2725e-13	-2.1214e-12	1.58131e-13	4.90141e-13	-2.75477e-13	8.21946e-13	4.44016e-13	-4.19607e-13	-1.6348e-13	8.06918e-14	5.60531e-13	2.05756e-13	1.71851e-23
4.67876e-14	1.86722e-13	-1.77885e-13	6.63988e-14	1.03541e-13	-9.33631e-14	1.99341e-14	-1.83037e-13	-1.71924e-14	7.26196e-16	-1.6648e-13	-5.38107e-14	8.88439e-14	-7.68306e-14	2.94034e-14	2.03401e-14	2.74568e-14	2.53863e-14	2.33352e-14	-6.51983e-14	-2.95273e-14	4.35769e-14	-5.82882e-14	2.18553e-14	-4.46127e-14	2.51038e-14	-2.92713e-14	-7.14918e-14	4.07078e-15	-3.63591e-14	1.95192e-25
1.28102e-14	1.3709e-14	1.02252e-14	-1.21265e-15	-1.09051e-14	4.26878e-15	-3.12234e-15	-1.11278e-14	-2.2341e-14	2.00168e-15	-2.36159e-14	-7.34377e-16	3.40568e-15	3.13776e-16	-2.72193e-15	-7.69296e-15	3.25506e-15	4.69179e-15	-3.19622e-15	-5.16374e-15	-7.15165e-15	7.02912e-15	-1.28736e-14	3.77108e-15	1.07316e-14	1.25861e-14	-4.92809e-15	-1.43019e-15	-9.59668e-16	1.90785e-14	2.88326e-27
6.80899e-16	-1.73154e-17	5.24935e-17	-1.13374e-15	3.04796e-16	-1.25727e-15	-7.83468e-16	1.27395e-15	-4.30716e-16	-4.88908e-17	5.14573e-16	2.00292e-15	5.395e-17	5.36361e-16	-1.0448e-15	-4.48983e-16	-4.48045e-16	1.27131e-15	4.80769e-15	8.07345e-16	-4.04785e-15	3.11446e-15	-7.41595e-16	9.16927e-16	4.28033e-16	3.65249e-16	2.70607e-16	-1.22952e-17	-4.79222e-16	5.83836e-16	6.57294e-29
-4.37699e-16	3.97023e-16	-1.38567e-16	2.39455e-16	-1.15213e-18	2.04202e-16	1.14122e-16	5.13797e-16	4.53854e-16	-4.25237e-17	-3.91934e-17	-9.36892e-18	-1.84503e-16	3.31184e-16	2.85803e-16	5.35386e-18	-3.10579e-17	-5.32977e-17	-1.3126e-16	-7.04543e-17	5.17412e-17	1.7867e-16	5.59015e-16	-9.53832e-17	-5.5578e-16	1.78511e-16	1.50736e-16	-8.72108e-16	3.98379e-17	1.21844e-16	2.70199e-30
-2.03066e-17	-1.46918e-17	-5.09962e-18	-4.53293e-18	-6.20576e-18	2.54381e-17	5.17706e-18	-6.02964e-18	-1.84802e-18	2.33803e-18	-8.10345e-20	7.73821e-18	1.10327e-17	5.69074e-18	2.19889e-18	1.3911e-17	-3.19902e-18	3.19769e-18	7.99808e-18	7.16601e-18	-3.90895e-17	1.44458e-17	-6.29208e-19	6.80534e-18	-1.79553e-17	-1.88326e-17	3.33939e-18	-1.9649e-19	-2.66621e-18	-2.6513e-17	5.1622e-33
-3.3564e-18	7.09289e-19	-1.17293e-17	6.32763e-20	1.15931e-18	2.96011e-18	-1.8205e-18	4.46869e-18	-2.59044e-18	4.08834e-18	-2.12089e-18	1.45471e-18	-2.88103e-18	5.9701e-19	2.37648e-18	-4.42332e-18	1.93678e-18	2.34362e-20	-2.10062e-18	3.49565e-18	-1.48572e-18	-7.05328e-19	-1.59442e-18	3.23164e-18	1.20898e-19	-1.54525e-18	-3.6925e-19	-3.34788e-18	1.10902e-18	5.36376e-18	3.26469e-34
1.45253e-19	-4.21848e-19	3.82688e-19	-4.84186e-20	-1.48148e-19	-2.74248e-19	-2.56898e-19	4.60116e-19	2.70873e-19	2.02605e-20	-3.09789e-19	-1.12177e-19	3.7352e-19	-2.69031e-19	3.78483e-19	-1.43745e-19	2.0338e-19	-4.52221e-20	-1.26697e-19	4.60372e-19	-5.15495e-20	2.83988e-19	9.13764e-20	-6.90534e-19	7.80041e-19	-7.26308e-19	1.4381e-19	-5.69478e-20	-4.2091e-20	-1.72482e-19	3.31218e-36
-2.39889e-20	4.49197e-21	1.94564e-20	-3.03247e-21	-1.77301e-20	1.90754e-20	4.27836e-21	-4.0252e-20	-5.62322e-20	2.91541e-20	-4.85347e-20	1.00907e-20	7.97727e-20	1.02847e-20	1.17663e-20	-1.44462e-20	-4.73553e-20	-5.76575e-21	5.79523e-20	1.1399e-19	-1.68979e-20	1.53764e-20	1.76647e-21	-9.7268e-20	4.06504e-20	-1.70576e-21	2.90051e-20	-6.07718e-20	-3.19447e-20	2.19004e-20	5.28903e-38
-7.19254e-21	-7.9123e-23	-1.68989e-23	6.0462e-21	1.52653e-21	3.91671e-21	3.38723e-21	-4.1736e-21	-3.50382e-21	2.52865e-21	4.31853e-21	-8.20582e-21	-1.8179e-20	-2.04991e-21	-4.8235e-21	-5.41265e-22	6.92869e-22	-5.48942e-21	-4.52807e-22	-9.0835e-21	1.19441e-20	-3.34222e-21	4.24994e-21	-4.86682e-21	5.51192e-21	-3.2115e-22	-1.40795e-22	-3.64959e-21	7.39895e-21	4.25688e-21	1.02335e-39
1.87533e-23	-7.10403e-23	2.21125e-22	2.39639e-22	-1.56498e-22	1.28912e-21	-7.91666e-23	2.94537e-22	2.01723e-22	-3.68533e-23	3.87078e-22	5.08141e-22	2.60424e-22	1.82075e-22	-6.53767e-23	2.66749e-22	-6.95064e-23	3.11863e-22	3.5088e-22	4.9497e-22	-7.46025e-22	-3.12701e-22	8.71427e-23	-6.6845e-22	-4.0006e-22	-2.72564e-22	3.01486e-23	6.32136e-23	-7.57639e-22	-1.12254e-22	4.92237e-42
2.34858e-23	5.84606e-23	5.3966e-24	-9.52029e-24	-3.8413e-23	1.76907e-22	-1.41189e-23	5.05965e-23	1.83491e-23	-3.42784e-23	3.84759e-23	6.4326e-23	-1.95765e-23	-4.22169e-23	5.89208e-23	-6.51004e-23	-3.61695e-23	-4.58958e-23	-1.15808e-23	-4.17805e-23	-1.03382e-23	2.98026e-23	-9.86743e-23	-1.46544e-23	4.40865e-23	4.01449e-24	4.5939e-24	1.29842e-22	2.44543e-23	-1.098e-22	1.0436e-43
-2.71734e-24	-1.89932e-24	2.6272e-24	-5.2858e-24	4.88146e-25	-7.61419e-24	-1.63012e-24	-5.3696e-24	1.15785e-24	1.66683e-24	-2.07283e-25	-1.69529e-23	1.67406e-23	-2.53927e-24	6.40396e-25	-1.32013e-24	3.14132e-24	-1.19421e-24	-5.81846e-25	5.23386e-25	1.00605e-23	-3.66338e-24	5.34577e-24	1.26159e-26	1.18426e-23	-6.36104e-24	-3.46069e-24	2.3101e-23	6.09674e-24	-6.02244e-25	1.63494e-45
-1.30095e-25	1.83315e-25	6.98529e-25	1.16313e-24	1.30812e-25	4.43224e-25	1.16304e-24	1.89457e-24	9.32205e-26	-1.08955e-24	-2.63258e-24	-3.30126e-25	2.76967e-25	1.11596e-24	-1.84017e-24	5.36287e-26	-7.35438e-25	2.59091e-25	1.53117e-25	2.30954e-24	-8.14641e-26	-1.89657e-24	5.87868e-25	4.8947e-25	-8.82209e-25	-1.24246e-24	2.19182e-24	1.04126e-24	-1.38126e-24	-1.07903e-25	4.02774e-47
-1.16902e-25	2.21145e-25	-1.58032e-26	-8.98936e-26	-2.58784e-26	1.69172e-25	1.70123e-26	1.79138e-25	-2.55469e-25	-6.64283e-26	-9.22184e-26	2.02101e-26	-2.09175e-25	1.29669e-25	1.39356e-27	-2.82175e-26	6.09441e-26	6.64041e-26	-9.66451e-26	8.6645e-28	-1.6186e-25	8.76942e-26	-5.9377e-26	-4.51697e-26	9.38655e-28	6.97485e-26	-1.34867e-25	-4.32974e-26	6.66795e-27	1.46093e-25	3.75763e-49
1.38479e-26	4.18944e-27	5.0478e-26	7.9729e-27	-3.22771e-26	5.09944e-27	-1.72442e-27	-7.4488e-27	4.11212e-27	-1.36669e-26	-3.84968e-27	-1.66024e-26	1.47463e-27	-7.36774e-27	-6.56784e-27	-1.69254e-26	-3.72207e-27	1.63529e-26	1.70306e-26	-2.13115e-26	-8.82103e-27	-1.44364e-26	-3.54675e-26	9.07147e-27	-1.22055e-27	2.69078e-27	-1.20105e-26	3.552e-27	-4.10785e-26	-2.80218e-26	1.01176e-50
1.70278e-27	1.5256e-28	-1.4002e-27	-2.29548e-28	1.32073e-28	-3.35873e-27	-1.29254e-27	-3.65538e-27	-1.14742e-27	6.12594e-28	-3.16179e-27	8.12813e-28	5.59426e-28	1.8632e-27	-7.52056e-28	1.27451e-27	2.07535e-27	-3.71149e-28	4.75922e-28	3.72285e-27	-2.02828e-27	1.41797e-28	1.00169e-27	2.0562e-27	-1.99572e-27	-2.45633e-27	-9.13663e-28	2.68297e-28	1.18983e-27	2.33279e-27	9.52679e-53
-7.19591e-29	-3.88174e-29	-1.69661e-28	1.59449e-28	-1.72155e-28	1.00448e-28	3.28604e-29	-4.01422e-28	8.28307e-29	1.45238e-28	-6.57015e-29	-1.95875e-28	5.76784e-28	-1.10462e-28	-7.74816e-29	7.41347e-29	1.1655e-28	-6.76218e-29	2.27561e-29	2.70298e-28	-2.11648e-28	-2.05592e-29	-1.80327e-29	1.2909e-28	3.22036e-30	-7.04471e-28	-7.09514e-30	-2.5034e-29	1.98596e-28	-2.55073e-29	1.38086e-54
9.94609e-29	1.43059e-29	1.76557e-29	2.81507e-29	-1.76349e-29	1.60545e-29	-4.46429e-29	-6.2207e-30	-2.69845e-29	-3.41737e-29	-1.23121e-29	1.84259e-30	-4.81619e-30	-1.59984e-29	-6.11184e-29	-3.53412e-31	-5.22632e-29	-2.42323e-29	1.67134e-30	9.47761e-30	4.22174e-29	-3.03413e-30	-1.48621e-29	-5.10528e-30	-5.58773e-31	2.25525e-29	5.08582e-30	2.1908e-29	-9.594e-30	1.71428e-29	2.67178e-56
-6.22563e-31	2.03454e-30	-1.20102e-30	2.38749e-30	2.83402e-30	-1.40012e-30	2.88522e-30	5.18666e-30	6.10895e-30	-5.73866e-31	-1.18112e-30	3.38541e-30	4.64624e-33	2.05409e-31	-7.96333e-32	-1.42763e-30	2.53795e-30	-2.16358e-30	4.61005e-31	2.61425e-30	1.2645e-30	-3.41814e-30	3.54657e-31	1.41023e-30	-7.6576e-31	8.06414e-30	8.21137e-31	-9.58851e-31	5.14872e-31	4.47894e-30	2.30582e-58
-6.24514e-31	8.66771e-32	3.60375e-31	-1.21596e-31	1.12458e-31	7.41496e-32	-4.43399e-31	-3.11701e-31	1.03638e-31	-4.71047e-31	-4.54453e-32	-1.96855e-31	2.26185e-31	-1.37183e-30	-3.59349e-32	6.78863e-32	-3.6233e-32	3.83188e-31	-8.86349e-32	5.28054e-31	2.77763e-31	-7.48578e-31	-5.37537e-32	1.1657e-31	4.80909e-32	-4.40554e-31	-4.38721e-32	-3.89263e-31	2.62435e-32	-6.95922e-31	4.9902e-60
2.74862e-32	2.30183e-32	1.24946e-32	-4.8868e-32	1.57135e-32	-4.28673e-32	1.59589e-32	-1.37803e-31	6.08303e-32	-8.95523e-32	-5.31762e-33	3.3487e-32	2.22224e-32	-8.69207e-32	2.00241e-32	-1.93594e-32	-5.05765e-32	-2.12876e-32	7.65759e-32	1.37011e-33	-2.01043e-32	6.16008e-32	-1.21621e-32	-2.05509e-32	-1.36661e-32	3.12948e-32	3.7197e-33	-4.27235e-32	3.26835e-32	5.4443e-32	6.75364e-62
1.55234e-32	-6.97122e-34	2.23475e-32	-1.82787e-32	-1.02904e-32	-7.272e-33	-4.73399e-33	-1.34694e-32	-8.28914e-33	-9.53036e-34	1.14795e-32	1.00856e-32	3.95284e-33	1.38698e-32	4.99367e-33	-3.46205e-33	8.47846e-33	-3.40715e-33	-1.95804e-32	2.8857e-33	-3.31225e-33	-7.40712e-33	-7.51725e-34	-4.60743e-33	-4.53894e-33	-1.49261e-32	-1.13486e-32	-2.59273e-33	-1.22991e-32	9.62471e-33	3.17128e-63
-5.57903e-34	-1.18965e-33	-1.332e-33	-1.59288e-34	1.22504e-34	-6.23824e-34	1.21606e-33	-1.26105e-33	2.56142e-33	-3.5998e-34	-2.23172e-33	-2.60789e-33	-2.3517e-34	3.02646e-34	4.34462e-34	1.51729e-33	6.87953e-34	-8.60174e-35	-7.90577e-34	9.84792e-34	8.97132e-34	1.81085e-34	3.5766e-34	-4.73166e-34	-7.2171e-34	7.05733e-34	-4.06684e-34	2.89185e-34	7.76527e-34	9.4475e-34	3.41377e-65
-9.07532e-35	-3.49992e-35	3.19579e-35	3.62314e-35	2.13092e-35	-1.58076e-35	1.31711e-34	2.75906e-35	-2.49873e-34	-1.46001e-34	3.22145e-36	-6.10775e-35	-3.11823e-35	-1.48688e-34	8.49286e-35	1.43495e-34	6.20483e-35	2.53002e-36	-1.2929e-34	4.32315e-35	7.08509e-36	-1.63799e-34	3.05931e-35	1.3122e-35	1.6768e-34	-3.98285e-35	6.42194e-35	-1.01799e-35	-7.17782e-35	2.6906e-35	2.59223e-67
-9.62952e-36	-4.25181e-36	-2.96255e-36	-5.93387e-36	1.01019e-35	3.78217e-36	4.56864e-37	-2.55701e-35	1.68548e-36	8.37854e-36	1.16664e-37	-2.3968e-35	-5.37391e-36	1.43967e-36	-3.7568e-36	1.4167e-37	-2.25027e-35	6.15302e-36	6.18203e-36	-9.85451e-36	1.02593e-36	-6.20236e-37	5.20229e-36	5.94087e-37	4.18016e-36	1.04113e-36	-1.40915e-37	-2.54099e-35	-9.34881e-36	9.83929e-36	3.17466e-69
1.83621e-36	6.64748e-37	8.29596e-36	-1.69797e-36	1.03055e-36	-6.8768e-37	7.2869e-37	3.06458e-36	-4.97537e-37	5.50727e-37	-2.30726e-37	4.43644e-37	-1.12016e-37	7.88151e-37	-2.75189e-37	-8.60296e-37	3.20465e-36	-1.80675e-36	1.90341e-37	3.46597e-36	5.97344e-36	4.0754e-37	-4.46588e-37	3.99487e-37	-7.31416e-37	9.60703e-37	2.11571e-36	-1.70732e-36	2.4435e-36	7.25564e-37	1.66364e-70
3.4364e-37	2.27599e-37	4.6255e-39	5.99375e-39	-1.00009e-37	1.34283e-37	-9.57249e-38	3.21734e-38	5.65282e-38	-2.96322e-37	-3.84928e-37	-3.2665e-37	1.67056e-37	1.0937e-37	-9.87008e-38	-2.98983e-37	1.03676e-37	-3.72068e-38	-1.12506e-37	2.43307e-37	-9.0115e-38	-3.88595e-38	-2.96246e-37	-1.15754e-37	3.19784e-37	1.79328e-37	-6.58663e-38	-5.89171e-38	-6.72325e-37	-4.24415e-37	1.66221e-72
-5.13488e-38	-1.8127e-38	2.74273e-38	1.44638e-38	7.8141e-39	2.31316e-38	-1.24282e-38	-9.48014e-39	-1.52989e-38	-2.19556e-38	-1.12049e-39	-4.48218e-38	-1.62774e-38	-1.97623e-38	2.36056e-38	-3.44303e-39	2.61662e-38	1.11932e-39	-1.16014e-38	1.69257e-38	5.60622e-38	5.59059e-39	-2.29426e-38	-1.38204e-38	-6.59203e-40	-2.63583e-38	1.68651e-38	-4.09844e-39	2.22965e-38	2.09512e-39	1.52147e-74
-2.81915e-40	2.76353e-39	-4.93225e-40	-2.7834e-39	-2.51065e-39	-1.90079e-39	-5.74442e-39	-1.40335e-39	-1.25073e-39	2.47576e-40	-9.58875e-39	2.2583e-40	2.16649e-39	2.92118e-39	-6.0552e-39	2.67195e-39	-4.96178e-40	1.21244e-39	2.52389e-39	-5.28552e-40	2.76496e-40	-8.07655e-39	1.70191e-39	-1.37037e-39	1.67883e-39	3.34047e-39	2.30687e-39	-5.324e-40	2.005e-39	-1.19838e-39	3.14729e-76
6.12391e-40	-6.78872e-41	3.82838e-41	1.9242e-40	8.30036e-41	1.48804e-40	1.70618e-40	-2.43426e-40	-2.54762e-40	3.1332e-40	-1.39481e-40	-2.7137e-40	1.00124e-40	7.48183e-40	3.11309e-40	-2.5863e-40	-2.42528e-40	1.81472e-40	4.81983e-40	1.52608e-40	3.15939e-41	7.83019e-41	-2.40613e-40	-2.19275e-40	-5.31097e-40	1.31198e-40	-7.10733e-40	2.88169e-40	-2.51714e-42	4.35491e-41	2.87511e-78
2.55341e-41	-5.59672e-41	-8.01587e-42	2.24368e-41	1.80233e-41	4.32161e-41	-3.26593e-41	4.60995e-41	-1.89388e-41	1.8689e-41	-1.22518e-41	1.19992e-41	-1.54371e-41	3.27536e-41	-1.35367e-40	-5.32356e-41	1.96082e-41	-3.24644e-41	6.76257e-42	-4.05192e-41	-8.9518e-42	-4.20475e-41	-3.42857e-41	2.90548e-41	8.48269e-42	1.6182e-41	-2.81723e-41	-1.24611e-40	7.09598e-41	2.90111e-41	6.27337e-80
7.79228e-42	-1.1996e-42	-4.61304e-42	6.6404e-42	2.7447e-42	1.93434e-44	-7.27554e-42	-3.9428e-42	5.5458e-43	2.26886e-42	3.72006e-43	-9.55174e-42	1.04769e-41	-4.27505e-42	7.46885e-42	-4.04569e-42	6.566e-42	8.12926e-42	-1.72785e-41	2.05935e-42	-4.41635e-42	-1.38766e-41	1.09501e-42	-6.4582e-42	-1.01698e-41	6.66234e-42	-9.44098e-42	-2.14027e-42	-1.46147e-44	5.98528e-43	1.40941e-81
1.91094e-43	4.17229e-44	7.80591e-43	-2.56258e-43	5.97661e-43	-1.22365e-43	8.49459e-43	-6.27171e-43	8.61542e-43	-3.12012e-43	-2.5221e-43	9.16148e-43	7.53813e-43	-6.54058e-43	-1.77206e-43	5.83077e-43	9.59817e-43	4.97814e-43	-9.83231e-45	7.10619e-43	-1.59675e-44	-4.02565e-43	-1.35032e-43	2.03743e-43	-1.79324e-42	-7.49136e-43	-2.12716e-42	2.45657e-43	5.97995e-43	8.27673e-43	1.66112e-83
1.27572e-43	5.37024e-44	3.3434e-45	2.16662e-43	5.92976e-45	6.7754e-44	4.1344e-44	-4.98523e-44	-1.30698e-43	6.50413e-44	-2.55955e-43	3.09088e-44	-7.86214e-44	-5.05686e-44	-2.86634e-46	-8.05246e-44	1.54812e-43	-6.0839e-44	6.2246e-45	5.5224e-44	3.20746e-44	5.21896e-44	-1.11437e-43	1.29988e-43	1.77391e-46	4.71658e-44	6.41005e-44	-8.90972e-44	-4.49319e-45	2.46688e-44	2.56661e-85
-7.2526e-45	-8.54138e-45	-8.94578e-45	-1.00737e-44	-1.28802e-45	3.42899e-45	5.9751e-44	9.96154e-45	-6.16899e-45	1.65679e-45	-1.45734e-44	-1.43322e-46	3.72368e-45	-4.96751e-45	6.44131e-45	-1.84245e-44	2.49858e-45	-4.27756e-45	4.11038e-45	-1.44551e-45	-5.44995e-45	-4.18598e-46	5.00242e-45	6.28827e-45	1.00398e-44	1.83001e-45	-4.42536e-45	2.83058e-44	2.84298e-45	-7.9724e-45	5.79715e-87
1.77694e-45	9.57235e-46	-7.22562e-46	1.75281e-45	6.11823e-46	-1.89068e-46	-2.00488e-45	1.05072e-45	-1.5075e-45	5.89704e-46	1.39355e-45	-9.11961e-46	-2.8451e-45	-2.43215e-46	-3.04826e-45	9.44845e-46	5.99017e-46	3.36003e-45	3.86713e-46	3.178e-46	-7.55313e-46	-1.72808e-45	-1.23613e-46	1.88936e-45	6.9524e-46	5.34621e-46	-1.34155e-45	1.43665e-45	-1.3078e-46	-1.94519e-45	6.44088e-89
-9.75732e-47	-3.46164e-47	3.91315e-48	3.97823e-47	-2.75633e-47	-1.00379e-46	-6.69262e-47	1.77582e-46	-2.81951e-46	-9.58158e-47	-3.47134e-49	2.58929e-46	1.10971e-46	3.26388e-46	4.03638e-46	6.66436e-47	-2.40002e-47	-2.98667e-47	1.13594e-46	2.07225e-47	-7.26952e-47	-7.40474e-47	-1.48829e-47	1.2331e-46	1.59324e-47	-2.03957e-46	3.05198e-46	3.69671e-46	-7.29223e-47	-1.19246e-46	8.33284e-91
-4.99697e-48	-1.51558e-47	5.80416e-48	2.20636e-48	-3.51671e-48	2.18193e-48	1.57709e-47	2.5021e-47	1.89553e-47	-5.70115e-48	2.79047e-47	4.99268e-48	1.04337e-47	3.74129e-48	9.95182e-48	2.90144e-47	5.32704e-48	1.30209e-48	8.82768e-48	1.86955e-47	2.29914e-47	2.15222e-47	1.38804e-49	-1.5615e-47	-9.89847e-48	-2.18455e-47	6.19595e-48	-1.27617e-47	4.75645e-47	3.74908e-48	8.19033e-93
1.01353e-49	2.65347e-49	-4.14181e-48	-5.79503e-49	-1.45052e-49	1.0524e-50	4.67058e-49	-8.90802e-49	-4.87996e-48	1.47225e-49	-5.27983e-48	5.6547e-48	1.16376e-48	-8.33486e-49	-2.20338e-48	-1.12647e-48	-3.70192e-49	7.87801e-49	6.1438e-50	-4.51474e-49	-3.91839e-49	3.27812e-48	3.09409e-49	1.83089e-48	2.52983e-49	-2.58668e-48	-3.82776e-49	6.24683e-48	7.51943e-49	-4.10752e-49	1.72436e-94
2.44077e-49	2.02783e-49	6.10352e-49	1.49442e-50	-2.56772e-49	-3.81908e-49	1.42646e-49	-1.59969e-49	1.69866e-49	3.35002e-49	-3.3469e-49	2.51832e-50	4.25292e-49	-3.83434e-49	5.93338e-50	1.07257e-49	-1.10238e-49	-2.56691e-49	1.86689e-49	3.54744e-49	3.30969e-49	2.65242e-50	7.14894e-50	-1.4528e-49	-6.35593e-49	8.72422e-49	-8.55164e-50	2.27525e-50	-1.14254e-49	4.96796e-50	2.89147e-96
3.7815e-51	9.01799e-51	1.616e-51	1.44432e-50	6.84658e-51	-4.3979e-51	2.03176e-50	3.53207e-50	-4.16789e-51	1.75957e-50	7.13319e-51	3.26587e-51	5.58246e-51	-4.82107e-50	-5.40509e-51	8.70848e-51	2.71444e-50	-8.20559e-51	2.26826e-52	-1.32953e-50	-3.26105e-50	9.08257e-51	-5.06898e-50	2.40135e-50	-9.48036e-50	-2.11922e-50	-8.38395e-50	-3.07909e-50	9.80756e-51	3.47749e-51	2.76777e-98
1.55144e-50	2.53448e-51	7.69597e-51	2.88137e-51	-2.75501e-51	3.69628e-52	-3.53797e-51	8.08647e-52	-2.68544e-51	5.25901e-51	2.94184e-51	3.02184e-51	-1.4426e-51	1.07074e-51	3.24383e-51	5.82353e-52	-6.48329e-51	-7.08737e-52	4.23062e-51	6.45528e-51	1.79485e-51	4.44662e-52	-4.40134e-51	1.29593e-51	3.08796e-51	1.25453e-50	-8.40225e-52	-4.30748e-51	-7.86908e-52	-7.9489e-51	7.78853e-100
-9.21252e-52	8.19506e-53	-7.2494e-53	-3.78779e-53	-1.43302e-51	1.11394e-51	1.86482e-52	8.59196e-53	-1.22232e-51	3.6436e-52	-8.99964e-53	4.03272e-52	-5.44509e-52	2.51227e-52	-9.70616e-52	9.71985e-52	6.04694e-52	9.23606e-52	5.92986e-53	3.82159e-52	-9.70212e-53	3.28872e-52	6.36168e-52	3.86485e-52	-1.92222e-52	7.41049e-53	-1.69933e-51	2.85464e-52	3.89587e-53	-1.06194e-52	1.33071e-101
2.27342e-53	-2.06185e-53	-1.77244e-53	-2.92069e-53	3.21428e-53	-3.82736e-53	-7.26883e-53	1.17365e-53	-6.79175e-53	1.04944e-53	-4.27174e-53	8.03603e-53	-1.61649e-53	-9.85549e-54	-4.9051e-53	1.24919e-52	-7.24921e-54	3.24725e-53	-1.59891e-52	6.75722e-53	3.23752e-53	-6.83495e-53	-7.86697e-53	-2.22326e-53	-1.15057e-53	-1.72809e-52	2.06759e-55	-6.31684e-53	1.07204e-53	-6.60973e-53	1.23514e-103
-6.4891e-54	6.16511e-56	8.57422e-54	-2.01458e-53	-1.80489e-55	-3.84031e-54	-7.48804e-54	5.87363e-54	-1.96187e-53	1.46174e-53	-9.78468e-54	4.36265e-54	4.91833e-54	6.41858e-55	3.86415e-56	-1.25726e-54	4.37079e-54	-1.51847e-54	6.21878e-54	1.85289e-54	-4.43272e-54	1.36969e-53	-1.36961e-54	-8.92072e-54	5.21144e-55	-1.11053e-53	-8.26226e-54	1.52546e-54	7.12628e-55	8.02756e-54	1.97772e-105
4.63471e-54	1.89135e-55	5.29846e-55	-5.39182e-55	6.83581e-56	-2.95763e-55	2.19706e-55	-1.87695e-54	9.47374e-55	-6.30485e-56	-5.83295e-55	-5.03437e-55	-2.34076e-55	-1.60408e-54	7.58728e-55	-9.97312e-55	-1.16639e-54	-2.49437e-55	5.15496e-55	2.76993e-55	-1.96227e-55	5.30038e-55	5.49118e-55	-3.29224e-56	2.7287e-57	2.6924e-55	6.49258e-55	-2.11209e-54	-1.01509e-54	6.30323e-55	4.02144e-107
-2.82529e-55	-1.72629e-56	6.81445e-57	2.71949e-55	-1.12947e-55	7.83165e-56	9.76939e-56	1.88001e-55	-3.41443e-56	-9.23904e-56	9.63995e-57	-7.20801e-56	-7.10484e-56	3.19696e-55	1.05043e-55	-3.83263e-56	2.10471e-56	1.52638e-56	-3.92179e-56	-1.82908e-55	3.12781e-55	-2.25931e-55	-1.23157e-55	-1.16554e-55	1.12075e-55	-6.13215e-55	-3.36816e-56	9.00621e-56	-3.81732e-55	2.38895e-56	1.11008e-108
-3.25488e-57	3.48794e-56	-1.00517e-57	8.75617e-57	2.31834e-56	2.45338e-56	-4.24265e-57	-1.98242e-56	-1.94284e-56	-3.48806e-57	-4.89822e-57	3.61677e-56	5.69895e-57	-1.33168e-57	-1.12588e-56	-3.83919e-57	-2.10002e-56	-3.33115e-56	-6.66241e-57	3.06914e-56	9.37696e-57	5.90126e-58	-3.71705e-56	2.36116e-56	-5.73825e-57	-5.02964e-56	8.81148e-57	-2.47511e-56	1.38624e-56	1.87219e-57	1.27657e-110
8.88898e-58	1.26431e-57	-2.46882e-57	1.81386e-57	-4.64325e-57	2.23899e-57	1.53972e-59	2.27749e-57	-3.32063e-57	-4.2152e-57	-3.16555e-57	-6.539e-58	3.19558e-57	2.68533e-57	-3.68902e-57	-1.90548e-57	-1.72897e-58	6.37711e-58	-7.41438e-58	3.40251e-58	-2.42402e-57	-3.82898e-58	2.38024e-58	1.06865e-57	5.81016e-57	2.25398e-58	1.74741e-57	-2.5784e-57	-5.89759e-58	4.2138e-57	1.87377e-112
-3.63291e-59	1.33596e-58	-2.32351e-58	-1.06646e-58	2.87154e-58	1.89535e-58	-7.4814e-59	-1.31321e-58	3.22341e-60	1.87005e-58	2.38205e-58	-3.60938e-58	8.22639e-59	1.57956e-58	-5.92102e-58	-2.33963e-58	7.88165e-59	-2.08463e-58	6.96965e-60	-2.2345e-58	2.06212e-58	-3.36679e-58	3.26222e-58	4.3713e-58	-7.10715e-59	9.21538e-59	1.4709e-58	2.50554e-59	7.31111e-59	2.17161e-58	1.52613e-114
-1.43783e-59	-3.80179e-59	-8.66616e-59	-2.63966e-59	8.08272e-59	-9.68723e-59	-8.03113e-59	-1.33326e-58	-3.30689e-59	3.51631e-59	1.03345e-58	3.83545e-59	-5.77841e-59	4.66461e-60	-3.25487e-59	3.0047e-59	3.17929e-59	1.06955e-58	1.4868e-59	-7.40631e-59	-1.67823e-59	1.20041e-58	-5.14081e-59	-7.95854e-59	5.13452e-59	-7.93973e-60	5.87768e-59	1.62966e-59	-7.12977e-59	1.02003e-59	1.23238e-115
-2.05042e-60	1.4268e-60	1.82387e-61	1.18867e-59	2.7736e-60	3.16925e-60	-4.42597e-60	-6.83781e-60	3.24549e-60	4.01832e-60	1.57661e-60	7.10642e-60	-1.38407e-60	-2.73204e-60	-1.7597e-60	-5.70085e-60	-2.57602e-61	-4.51179e-60	-9.33953e-60	1.02811e-60	2.06102e-60	-7.73501e-61	-4.80693e-60	-3.9491e-61	7.90946e-60	4.824e-60	1.38667e-59	-2.3355e-60	5.25135e-60	1.51759e-60	8.06556e-118
-2.47329e-61	4.30841e-61	6.72548e-63	-2.29084e-61	2.87152e-61	-1.60848e-61	-1.05185e-61	-1.29787e-60	-2.02463e-61	-4.94058e-61	3.03369e-61	-3.35571e-61	-1.70662e-61	3.66981e-62	-6.62354e-61	-9.37298e-62	-2.61959e-61	1.38656e-61	-8.86368e-61	1.70755e-61	2.2385e-61	-7.42519e-61	-3.37827e-61	-3.10092e-61	-1.32195e-61	2.53234e-61	-1.40599e-61	8.68939e-61	-1.40804e-62	-2.67101e-61	5.71323e-120
-6.20964e-62	7.48652e-62	-7.31649e-63	-5.34601e-62	1.98207e-62	-2.90981e-62	2.19802e-62	-7.58174e-62	-5.94658e-62	2.44239e-62	-3.10019e-62	-7.70184e-62	-2.24636e-62	-2.00223e-61	2.58804e-62	-4.28589e-63	1.19342e-62	-5.53928e-62	-4.51735e-62	4.50604e-62	-9.75736e-62	3.58278e-62	1.34283e-61	1.23916e-61	4.69045e-62	1.41508e-62	2.7266e-62	-2.04457e-62	-1.23059e-61	1.02471e-61	1.5283e-121
4.57753e-63	-2.01354e-62	-1.25995e-63	8.73712e-63	1.83487e-63	4.5084e-64	-3.73981e-63	-6.45367e-64	1.30574e-63	-1.81369e-62	-8.95729e-63	4.00594e-64	-1.00206e-62	-7.21684e-64	7.53623e-63	2.39984e-63	-1.77267e-63	-1.39792e-63	-6.48305e-63	-1.10015e-63	2.10375e-63	5.84375e-63	-1.11317e-62	-6.14815e-63	3.67543e-63	4.99413e-63	5.31133e-63	9.62959e-63	-4.0876e-63	7.64126e-63	1.57993e-123
3.98923e-65	2.36521e-65	1.2369e-64	4.71962e-64	-8.64123e-64	-2.49654e-64	-1.50479e-64	1.93669e-63	-9.72379e-64	-2.80276e-64	-3.41454e-64	4.9338e-64	7.11791e-64	-1.66902e-63	-2.30525e-63	1.30349e-65	-9.40967e-64	1.79692e-64	-2.17791e-64	-5.14008e-64	3.16186e-63	8.03034e-64	7.72952e-64	-6.59362e-65	-1.15e-63	-4.66161e-64	-8.86999e-64	-9.09577e-66	-6.38975e-64	-1.82236e-64	3.00549e-125
-1.19838e-64	3.67552e-64	-1.72112e-64	-7.74374e-65	-9.74898e-66	2.75875e-65	-8.87848e-65	-2.78993e-65	-1.69755e-64	5.75506e-65	7.21968e-65	-2.03786e-64	3.6838e-65	-1.01923e-65	-6.66287e-65	2.89404e-65	2.85886e-64	2.37661e-65	2.51693e-65	-1.15979e-64	-1.92434e-64	-2.69724e-64	4.53209e-64	1.74565e-65	5.36373e-65	-1.48116e-65	1.20063e-64	-2.21415e-64	1.4227e-65	-6.70346e-65	7.63298e-127
5.37196e-66	9.80745e-66	7.04376e-66	5.58958e-66	8.62108e-66	-2.83154e-65	-1.82935e-65	5.98967e-66	1.8097e-67	-6.11776e-66	6.68422e-66	-2.14567e-65	1.28865e-65	6.73044e-66	7.1111e-66	-1.13965e-65	6.24468e-66	1.31897e-65	-1.94243e-66	3.45667e-66	-7.30275e-66	-1.30705e-65	-1.46424e-65	1.95893e-66	9.21931e-66	-6.51102e-65	4.65081e-66	3.75067e-66	2.95017e-66	2.63631e-65	8.1217e-129
-1.14046e-66	-1.74011e-66	1.38832e-66	-2.00162e-67	-2.47809e-66	-2.63851e-67	1.64691e-66	1.5103e-66	1.31456e-66	8.82633e-67	-2.7444e-67	-2.64104e-67	7.18347e-67	-7.96303e-67	5.09776e-67	-1.07255e-66	1.79776e-66	2.40492e-68	-8.55052e-68	-2.53937e-67	1.40991e-66	2.26118e-66	-5.54699e-66	3.92497e-67	2.93746e-67	-4.81436e-66	-1.79766e-66	7.5865e-68	3.95057e-66	-3.3362e-66	1.1728e-130
-2.40422e-67	1.49546e-68	-2.94576e-69	4.30544e-67	1.59244e-67	-2.29409e-67	1.00521e-67	-1.77194e-67	-3.26659e-67	3.60478e-68	1.96256e-68	4.23215e-68	-1.39518e-67	-2.72009e-67	-1.28662e-67	7.72021e-68	-1.45579e-67	-1.09804e-67	-1.16252e-67	-8.19126e-68	-1.11189e-67	-1.64113e-67	6.67272e-68	1.84618e-67	-1.20109e-67	-4.04381e-68	-3.96993e-68	1.73307e-67	4.69601e-68	-1.54158e-67	7.93992e-133
-1.63192e-68	-8.0852e-69	-2.06013e-68	5.42839e-68	-2.2731e-68	3.05524e-69	2.12976e-68	-2.95835e-68	2.51571e-68	-6.59127e-69	8.20758e-69	7.12958e-69	-5.8489e-68	-3.12278e-68	9.72582e-69	-1.9124e-68	4.23104e-68	-1.25375e-68	1.21713e-68	1.00705e-67	4.57034e-68	1.42969e-68	-4.07353e-69	-1.27006e-68	7.88994e-68	3.05127e-69	9.0777e-70	-6.3929e-68	-8.6905e-69	9.27929e-69	3.64005e-134
-6.14164e-70	1.37072e-69	1.86924e-69	-6.22349e-69	2.32756e-70	-1.33972e-69	-2.63237e-69	8.45824e-69	-2.93332e-69	1.4562e-70	-2.77114e-69	-5.32366e-69	8.25479e-70	3.20877e-70	2.30701e-69	9.7877e-70	1.4498e-69	4.99197e-70	2.29745e-70	4.72209e-69	2.26053e-69	4.91837e-69	-5.51533e-70	6.6832e-70	-1.84921e-69	-6.29948e-69	-2.21082e-70	-1.31901e-69	6.66333e-70	1.43411e-68	4.8227e-136
-4.63783e-71	7.13171e-71	-4.27838e-71	3.00858e-70	6.11887e-70	2.43064e-70	4.95677e-71	2.44144e-70	-3.92502e-70	2.80712e-70	-3.42013e-70	2.03149e-70	3.1808e-70	-6.68327e-70	-4.22772e-70	6.13728e-70	5.57284e-73	-8.38443e-70	-7.87144e-71	-1.29177e-70	-1.89438e-70	-1.78446e-70	-4.53226e-71	-5.00741e-70	3.53495e-70	-4.4694e-70	8.50419e-71	3.34972e-70	-3.22319e-70	-6.37123e-70	4.08983e-138
-6.06111e-72	1.89606e-71	4.15077e-71	-7.72773e-71	-5.34016e-71	-2.56365e-71	2.71346e-71	-2.5339e-71	1.63078e-71	-5.63317e-72	7.32181e-71	-1.56228e-70	1.13968e-71	4.2534e-72	-9.27209e-72	3.37972e-71	1.03492e-71	5.01806e-73	4.48249e-73	-6.5793e-73	4.64342e-71	3.09499e-71	1.22916e-71	3.29453e-71	-1.89574e-71	1.33888e-71	-2.15227e-71	1.15263e-71	7.13434e-71	1.0851e-71	5.52209e-140
1.96756e-72	-5.68269e-72	3.8615e-72	5.7151e-72	4.42054e-73	-5.28859e-74	6.54541e-72	2.48997e-72	-2.7268e-72	1.1945e-72	1.14384e-71	6.19537e-72	2.77574e-72	3.6531e-72	1.13702e-72	-4.78802e-72	3.86575e-73	1.62633e-72	2.52315e-72	-2.03018e-72	1.17684e-72	-3.77756e-72	-1.19962e-72	4.31163e-72	2.27843e-72	-1.34237e-72	3.9478e-73	-6.47149e-72	-1.62673e-71	1.03135e-72	7.20014e-142
-1.52658e-72	9.20062e-73	3.42765e-73	-4.86641e-73	1.47213e-72	-6.86904e-73	3.94145e-73	1.05384e-72	1.23947e-72	2.33208e-73	2.74907e-73	-2.94237e-73	-1.2609e-72	-3.25568e-73	3.56262e-73	-2.13114e-72	8.95392e-73	-5.15976e-74	3.3947e-74	5.05847e-73	1.00079e-72	7.90336e-74	-3.18179e-74	-2.08087e-73	-1.13944e-72	6.90512e-73	1.67124e-72	8.79877e-74	1.22978e-72	-6.39656e-74	2.37595e-143
-8.54344e-74	-5.90601e-74	-1.49452e-73	-4.08719e-74	1.1891e-73	1.47352e-73	-5.50124e-74	-4.7218e-75	5.00045e-74	-1.35123e-73	-1.13459e-73	1.94121e-74	-9.04254e-75	1.18047e-73	-2.11095e-75	5.06484e-74	-1.03561e-73	2.94034e-73	-6.80512e-75	-3.50029e-74	-3.25055e-74	-1.62454e-73	-1.22351e-73	2.60273e-73	-4.42145e-74	6.31995e-75	-1.49141e-74	1.53201e-73	-5.05326e-74	6.09489e-75	3.61181e-145
2.36623e-74	1.30809e-75	-8.85676e-76	9.15242e-78	-1.04763e-74	4.1301e-75	2.49045e-76	-1.06352e-74	2.48537e-75	-4.83989e-75	-2.36803e-75	4.38776e-75	-3.86633e-76	-7.46355e-75	-9.92655e-75	5.09637e-75	7.41308e-75	1.30389e-74	-5.54391e-75	2.64549e-75	-3.68452e-75	7.26854e-75	1.53041e-74	9.78057e-76	4.98221e-74	1.60078e-74	3.67734e-75	-1.82611e-74	-5.72464e-76	-3.39417e-75	4.69881e-147
6.861e-76	-1.28279e-75	-4.13453e-77	-2.07529e-75	9.63889e-76	1.41094e-75	5.20491e-77	-1.07425e-75	1.51948e-75	-6.9273e-76	-1.31982e-75	1.98772e-75	-8.91318e-77	-1.10524e-75	4.8206e-75	2.43007e-76	6.75642e-76	1.12054e-75	-7.67785e-77	5.17693e-76	1.6643e-75	9.26289e-76	1.37934e-75	1.22088e-75	-3.18546e-75	1.46936e-75	-1.37994e-76	-6.82885e-76	-9.0192e-76	-1.76392e-75	6.92332e-149
-2.87951e-76	-6.73199e-77	1.0272e-76	-8.62348e-78	-8.91308e-77	1.10338e-76	1.92591e-76	-1.70081e-76	-1.86474e-77	4.69681e-77	1.17712e-76	1.07143e-76	-1.14025e-76	5.87805e-77	4.02011e-77	-1.26885e-76	2.53136e-77	3.07586e-76	-8.94111e-77	-3.51903e-76	7.88971e-78	-1.88582e-76	-3.97595e-77	1.02238e-76	3.96182e-78	-6.18928e-76	2.86625e-76	2.5935e-76	-3.10058e-76	-7.34061e-77	1.15504e-150
4.08386e-79	-9.29374e-78	-4.58815e-77	1.39223e-77	2.02147e-77	7.44961e-79	1.85177e-77	-5.37084e-79	2.47115e-77	7.71658e-79	-3.39371e-77	-7.45993e-78	-3.23805e-77	3.14436e-77	-9.24368e-78	7.9037e-78	-3.22005e-77	1.50326e-77	-1.9144e-77	-1.09187e-78	-5.36348e-78	-1.98594e-77	-6.35271e-77	1.77358e-77	1.36658e-77	6.7361e-78	-1.45234e-77	3.16111e-78	6.3497e-78	-9.09871e-78	1.41217e-152
-3.48446e-78	2.70078e-79	-3.24641e-81	1.09369e-78	-4.16386e-78	1.92387e-78	-3.67558e-78	7.68058e-79	8.96853e-79	-1.66715e-79	1.57173e-78	-5.67378e-78	5.9896e-80	1.10467e-78	1.6916e-78	-1.09339e-78	7.75779e-78	-4.07855e-78	-3.04052e-78	1.92762e-78	-1.0688e-78	4.67331e-78	-1.58304e-79	2.41763e-78	1.07603e-78	5.29659e-78	4.42742e-78	7.75093e-80	-2.75556e-78	-6.30564e-79	2.64765e-154
3.71008e-79	-5.30277e-79	-1.701e-79	-1.7069e-80	-1.58981e-79	-1.81862e-78	-2.5425e-79	-5.08081e-80	-2.60631e-79	1.16648e-79	-1.41113e-79	1.0181e-78	-3.19274e-79	7.17417e-80	1.00373e-78	5.64338e-79	5.17085e-80	2.71846e-79	-3.88691e-79	2.23043e-79	-1.03931e-78	-3.01151e-79	-3.76474e-79	9.71018e-79	-1.64208e-80	1.95573e-79	8.47004e-80	1.85014e-79	2.62421e-80	-5.41584e-80	9.03535e-156
1.50389e-80	-1.63167e-80	3.5294e-80	1.2622e-80	-1.72127e-80	-5.25924e-80	7.28038e-81	-9.92476e-80	-6.43036e-81	3.6878e-80	-1.63707e-80	-6.19797e-81	-2.38491e-81	3.59035e-81	4.38103e-80	3.16751e-81	7.9797e-81	-5.73517e-80	7.09072e-81	-1.00918e-80	-1.53727e-80	9.92967e-81	3.27258e-80	8.45029e-81	3.16049e-80	-1.36475e-80	-4.21516e-80	6.81975e-80	5.21089e-80	-4.5161e-80	3.58684e-158
-4.09154e-81	-4.76093e-81	-1.24261e-81	-3.60437e-81	8.46537e-82	3.68366e-81	5.38201e-81	-2.40785e-81	4.89977e-81	4.857e-81	5.82623e-81	3.39882e-82	-2.42107e-81	9.33291e-81	3.43342e-82	9.37788e-81	-5.66848e-81	2.1957e-82	-8.74999e-81	-3.83523e-81	1.75837e-81	-5.98557e-81	-9.53484e-82	-4.94481e-81	-7.3779e-81	-1.75891e-81	4.16835e-81	-5.245e-82	-1.24256e-80	3.37203e-81	7.94352e-160
1.37815e-81	8.35166e-82	-2.9552e-82	1.24598e-81	-2.49889e-82	9.23923e-82	5.10486e-82	-1.84869e-82	-4.4731e-82	-4.91694e-83	1.30293e-81	1.57669e-82	2.09015e-82	2.84196e-82	-6.78504e-82	-6.77778e-82	1.5654e-82	1.18911e-81	-6.19469e-82	4.37559e-82	1.98026e-81	-2.89877e-82	4.59261e-82	1.746e-83	-9.65238e-82	-1.0914e-81	2.62507e-82	-6.66242e-82	-7.9085e-83	-5.82031e-82	1.76276e-161
1.00297e-82	1.14799e-82	5.774e-83	2.03842e-83	2.05725e-84	-6.37072e-83	2.78559e-83	-1.18764e-82	1.51457e-82	1.28654e-83	-4.72163e-83	-1.26731e-83	-1.43202e-84	6.05419e-83	6.57999e-84	-1.51685e-83	2.60035e-84	1.25285e-83	5.26004e-83	1.68898e-82	-3.67991e-83	-3.87643e-83	-6.13439e-83	8.84507e-84	-6.95082e-83	-1.57658e-82	7.51234e-83	-1.09043e-83	4.40319e-84	-1.36605e-83	1.49178e-163
1.78825e-83	6.96543e-84	2.69894e-83	-1.03437e-84	4.41368e-84	-2.734e-84	1.32979e-83	-1.49031e-83	-1.31574e-83	1.09276e-83	8.97757e-84	4.93971e-84	2.09241e-84	9.29097e-85	1.63405e-84	3.51735e-84	-6.0294e-84	-8.62947e-84	-8.09643e-85	-1.06849e-83	3.29343e-84	8.86656e-84	-9.30276e-85	-2.28021e-83	-1.22186e-83	-4.82005e-84	1.01054e-84	3.73445e-84	-7.45005e-84	-1.2375e-84	3.02194e-165
-2.10513e-85	2.32893e-84	1.6036e-84	8.58198e-85	3.41507e-85	1.66652e-84	5.71486e-85	-1.56398e-84	-6.64209e-85	5.21899e-86	-1.16767e-84	-2.3788e-87	-1.67207e-84	-2.27177e-84	-6.80063e-85	7.38952e-86	1.81953e-85	-1.67898e-84	-2.09716e-84	7.18166e-85	-9.64654e-85	-1.15429e-84	-3.25356e-85	2.66497e-84	-2.18834e-85	4.18114e-85	-1.59994e-85	-1.37948e-84	-4.60159e-85	1.52233e-84	4.65921e-167
-2.65506e-85	7.95371e-86	-3.16703e-86	1.9085e-85	-6.3799e-87	2.85672e-85	5.36418e-85	5.70356e-86	-3.64447e-86	-7.19352e-86	-3.6351e-85	2.80547e-85	-1.4675e-85	2.32682e-86	9.40353e-87	1.51073e-85	3.78844e-85	-1.06945e-85	-1.7927e-85	-1.85741e-85	4.5726e-86	-7.3439e-86	1.10589e-85	1.07731e-85	-4.69782e-87	1.18674e-85	8.48015e-86	-9.42791e-86	1.449e-86	2.45144e-85	1.09264e-168
-4.19987e-87	1.90462e-86	-3.75964e-87	-2.09929e-86	4.61438e-86	4.84255e-88	1.16248e-86	5.0793e-87	-6.79378e-87	-1.01992e-86	-5.64484e-87	-9.99533e-87	1.3256e-86	-6.95313e-87	-5.60874e-87	3.72887e-87	-6.38197e-87	4.3499e-86	-7.22335e-87	4.65545e-87	-2.83508e-86	1.24144e-86	-3.54617e-86	2.00229e-87	5.23919e-87	1.12772e-86	9.7189e-88	-4.74163e-87	1.13901e-87	-1.91929e-86	8.45092e-171
2.32389e-87	-2.07911e-87	4.9371e-88	-1.89316e-87	-1.53419e-87	5.31404e-88	-2.00499e-87	-1.92504e-87	-2.89223e-88	2.36027e-87	3.3834e-87	-8.35148e-88	1.02803e-87	-1.04402e-87	-1.48186e-88	-4.51963e-87	6.29553e-87	-1.04605e-87	1.02074e-88	1.29599e-87	1.18933e-87	1.10677e-87	-4.59953e-88	7.46866e-88	1.31477e-87	-4.212e-89	4.70563e-87	2.39793e-88	-1.53381e-87	-3.20997e-88	1.36521e-172
-3.58117e-89	1.6413e-88	2.19469e-88	2.7743e-89	-5.4747e-88	4.61863e-88	2.17169e-89	-1.15383e-89	5.47281e-88	-6.16089e-89	-9.24834e-89	3.07164e-88	-2.15555e-89	-1.29071e-89	-1.38701e-88	-4.42415e-89	-9.38868e-89	5.93013e-89	2.5174e-88	-7.36188e-89	8.50267e-89	-4.20878e-88	5.2785e-89	-6.87248e-89	-1.4654e-88	-2.73945e-88	-1.48562e-88	-1.88637e-88	3.80306e-88	-1.70937e-88	1.61987e-174
-3.00899e-89	8.0605e-89	3.48164e-90	-1.55039e-91	3.37454e-89	1.77866e-89	5.83313e-90	2.75205e-89	-6.29064e-89	1.00601e-89	1.0721e-89	2.47855e-89	1.01669e-90	3.98821e-90	1.10826e-89	2.68896e-89	2.10885e-89	-1.90104e-89	-7.9231e-89	1.79747e-91	1.08593e-89	3.42273e-92	5.20749e-90	3.09829e-89	2.3774e-90	-1.12802e-89	-2.0602e-89	2.39728e-89	-7.15866e-90	2.80856e-90	2.46916e-176
5.17131e-91	2.13962e-90	3.96932e-90	-7.78451e-90	-3.11733e-90	-9.81005e-91	-8.38396e-90	-2.63805e-90	1.98858e-90	8.01523e-90	-1.94482e-90	-7.11522e-90	-1.73368e-90	4.384e-90	4.75386e-91	4.42931e-90	4.06641e-91	-2.13159e-90	6.86449e-91	-3.52566e-90	-6.88728e-91	-2.95894e-90	-7.08867e-91	-4.4392e-90	-4.49121e-90	-1.08004e-89	2.33311e-90	1.25057e-90	2.91408e-90	3.16746e-90	5.43208e-178
6.80162e-91	-1.61873e-92	-8.99422e-91	-1.20524e-91	9.75673e-92	1.3176e-90	-4.09143e-91	1.50413e-91	2.11306e-91	-3.91905e-91	1.10851e-91	5.32295e-91	2.34691e-91	-2.24937e-92	1.26353e-91	-3.8398e-91	-5.73454e-91	1.42478e-92	-4.87199e-91	1.19247e-91	-1.01778e-91	6.55593e-91	1.46837e-92	-1.32449e-91	1.18847e-91	-1.34233e-91	-7.24414e-91	2.41859e-92	-2.43148e-91	-1.96341e-91	5.62856e-180
-4.84703e-92	-5.52984e-92	-2.26373e-92	8.72745e-92	4.55256e-92	1.115e-91	2.40476e-93	6.68523e-92	8.10858e-92	-7.28034e-93	-3.04562e-92	3.72474e-92	-8.67795e-93	8.91596e-92	9.99514e-93	-2.60632e-92	-6.83166e-92	-1.34125e-91	-9.19555e-93	-9.63663e-92	2.58048e-92	-3.96072e-92	8.4621e-93	6.58916e-94	-2.07859e-92	1.46903e-92	-1.99874e-91	-5.84666e-92	-5.96168e-92	1.13556e-92	1.32297e-181
-6.29303e-93	2.14378e-93	-8.7636e-95	-8.5152e-93	3.57601e-93	2.43052e-93	-7.53253e-93	3.33304e-93	1.9051e-92	1.24562e-92	-2.2512e-93	-7.16596e-93	-4.84429e-93	2.1774e-93	-3.1111e-93	1.16778e-93	-3.8199e-93	4.29154e-93	-1.12172e-92	3.19481e-93	2.66228e-93	2.30993e-93	8.42747e-93	-4.14779e-93	-8.29638e-93	-8.00534e-94	3.13064e-93	-9.51642e-93	2.13107e-93	4.74412e-93	1.2836e-183
2.2856e-94	-1.34906e-93	1.11526e-93	-9.31487e-94	4.30026e-94	4.15347e-94	3.12889e-94	-4.35149e-94	3.68933e-94	4.12203e-94	1.57449e-93	-2.27493e-94	2.37263e-94	6.15735e-94	-1.11347e-94	4.02148e-94	4.60962e-93	3.61652e-94	-1.75723e-94	-1.08015e-94	-1.84228e-95	6.01821e-94	1.10561e-93	3.99462e-94	-1.02516e-93	-4.03627e-94	1.12662e-93	-1.90377e-93	8.3887e-94	5.22151e-96	3.80523e-185
-2.97572e-95	1.11402e-95	8.61101e-95	-1.24281e-94	1.49128e-94	-5.80272e-95	-1.33454e-94	-1.16973e-95	8.29797e-95	-9.36193e-95	1.02881e-94	-2.86722e-94	1.40425e-95	2.78118e-95	5.69739e-96	-1.2599e-94	-8.0704e-97	4.29137e-96	-1.64472e-94	-3.79237e-94	5.20774e-95	-2.18184e-94	1.25123e-94	-2.38985e-95	-3.13932e-94	-9.9074e-95	1.56971e-95	-1.15408e-94	-2.78933e-95	1.36666e-94	5.71568e-187
1.20256e-95	-1.96583e-96	1.94642e-95	-1.80102e-95	1.13653e-95	2.75339e-95	9.17758e-96	2.42754e-95	8.30761e-96	-1.91291e-95	1.29607e-95	-2.18272e-96	9.68754e-96	-8.81543e-96	1.60949e-96	-4.60214e-96	-1.0519e-96	1.0926e-95	-3.10455e-96	-1.73395e-96	2.79812e-96	-4.06085e-96	6.91608e-96	8.89662e-96	-1.77557e-95	-1.60174e-95	1.42704e-95	4.8002e-96	1.10594e-96	5.65473e-97	4.3e-189
-9.56699e-97	3.68388e-97	-4.4194e-97	-2.77328e-97	7.60468e-97	1.9437e-96	1.3996e-96	-2.52787e-96	-1.34093e-96	1.08866e-96	-3.38774e-96	-5.31655e-97	-8.09283e-97	4.10885e-97	3.47956e-96	8.89723e-97	4.95299e-96	2.91304e-96	-1.21318e-96	-9.21638e-97	-4.09361e-96	-1.75728e-97	7.89235e-98	4.08502e-97	9.54876e-97	1.43255e-97	3.71708e-97	1.54362e-96	-5.48065e-98	-9.10334e-97	9.90797e-191
2.69818e-97	-1.97698e-97	-1.53445e-97	2.33584e-97	7.74752e-98	1.9008e-97	-6.64155e-98	-3.52904e-98	-1.00217e-97	-4.36904e-97	1.04334e-98	-1.04416e-97	-1.77064e-97	4.17229e-99	4.69012e-97	2.45513e-98	2.37526e-97	8.29137e-98	5.959e-98	6.0957e-98	-7.62422e-98	4.83409e-98	-1.09408e-99	4.08482e-98	1.1474e-97	-2.94152e-97	-1.52363e-97	-6.45452e-97	1.82822e-97	3.13095e-97	1.45301e-192
-2.21951e-98	2.868e-98	1.96235e-98	-1.49722e-98	2.43421e-98	-3.49538e-98	-1.05833e-98	-3.28911e-98	-4.97323e-99	3.32743e-98	2.49624e-98	9.00384e-99	-1.78009e-99	-5.01973e-98	4.61629e-99	-2.25919e-99	1.17335e-98	9.88243e-99	5.91153e-99	-1.69704e-99	-3.06503e-98	-9.3371e-99	-3.49532e-99	5.07201e-99	8.95546e-99	5.11721e-98	-1.32978e-98	-5.06929e-99	-5.34883e-99	-2.35015e-98	1.4138e-194
1.70384e-99	-2.08187e-99	2.15875e-99	5.65103e-99	1.97218e-99	-1.16018e-98	1.66282e-99	6.26429e-100	2.7392e-99	-9.40363e-100	3.42515e-99	-4.35155e-99	4.43742e-100	6.87624e-99	1.21763e-99	-3.09872e-99	-2.32482e-99	-4.94105e-99	5.81869e-100	-7.86101e-100	-1.15064e-99	-1.64371e-99	2.66091e-99	-2.54364e-99	1.73572e-99	6.85488e-100	4.12304e-99	6.18731e-101	-3.60646e-99	-1.12083e-99	3.66199e-196
-1.05743e-99	-6.76706e-100	-3.81544e-100	-3.12726e-100	-4.33404e-101	-4.94087e-100	-3.59002e-100	-5.54796e-100	-4.97843e-100	-2.15171e-100	-9.22198e-101	4.54341e-101	-8.22088e-101	1.40496e-100	4.78118e-100	-3.56886e-100	1.34071e-99	1.04842e-100	-5.16219e-101	-3.02389e-101	4.5632e-100	-3.54452e-100	-3.76504e-100	1.29928e-99	2.53101e-100	5.19423e-100	-2.43896e-100	-1.98521e-102	-8.44628e-101	-6.1419e-100	7.94286e-198
2.5076e-101	1.17955e-101	3.82099e-102	-8.61929e-102	5.07277e-103	-3.87479e-101	-9.61112e-102	-3.07686e-102	-5.03037e-101	-4.48056e-101	-3.82883e-101	8.25065e-101	-1.36098e-101	2.74434e-101	-2.09023e-101	5.78489e-101	4.68222e-102	-1.35014e-101	2.31085e-101	8.21923e-101	5.89111e-101	-1.89905e-101	-1.26015e-101	-8.68544e-101	1.84574e-101	-1.99693e-102	5.60363e-101	-1.3433e-101	-2.08118e-101	-2.66198e-101	4.38278e-200
-7.33853e-102	5.89796e-102	-2.14964e-103	-3.31184e-102	-7.36925e-104	-6.36472e-102	-9.10216e-103	-6.78187e-102	3.63542e-102	-8.77276e-102	5.91163e-102	-5.96109e-102	-6.13719e-103	-4.55368e-102	5.0092e-102	2.08197e-102	1.68745e-102	-1.68178e-103	3.63506e-102	-2.67501e-102	-3.63502e-102	-1.14746e-102	1.30416e-103	7.4212e-103	-6.03031e-102	-4.79543e-102	1.43409e-101	1.2887e-101	4.29204e-102	-2.28997e-102	8.91295e-202
2.84002e-103	-1.70521e-103	-1.94922e-102	-6.08421e-103	1.69096e-103	-6.90983e-103	4.08514e-103	-7.34426e-103	-4.11208e-103	2.74396e-104	-2.1873e-104	7.90284e-103	-6.67599e-104	2.47204e-102	-6.30589e-103	-3.56009e-104	1.59865e-103	5.27443e-103	5.72614e-103	2.08489e-103	-4.6381e-103	7.6841e-103	-2.51878e-104	8.80494e-104	-2.96209e-103	-3.2724e-104	-8.10894e-103	-2.17224e-103	2.0038e-103	6.57165e-104	1.5128e-203
1.00805e-103	-2.36967e-104	-2.06923e-104	1.18103e-104	-6.16386e-104	2.03062e-104	-2.01725e-104	1.52833e-104	-2.881e-104	1.49934e-104	1.55094e-104	1.95172e-104	9.87528e-104	-9.46037e-105	8.32848e-104	-3.83403e-104	3.53092e-105	1.35951e-103	-5.14617e-104	4.74816e-104	-4.64046e-104	-4.16862e-105	1.70342e-103	-2.89611e-104	1.69156e-103	-7.33658e-106	-2.26625e-104	-2.09401e-104	3.74395e-103	-6.65039e-105	2.61273e-205
-1.87745e-105	-7.86637e-105	4.21464e-105	-1.25484e-105	-5.67639e-106	2.33752e-105	8.5144e-105	9.26619e-105	-1.61798e-105	-2.09987e-105	4.93854e-106	-2.8674e-105	3.06699e-105	-1.63455e-105	6.30046e-105	1.33678e-104	9.53803e-105	-6.37533e-105	1.0428e-105	-9.82755e-106	-1.26342e-105	1.39819e-105	-1.6109e-104	6.42445e-105	3.09867e-105	1.68169e-104	5.51501e-105	-1.85541e-105	-3.68731e-105	-1.56491e-104	1.5176e-207
-1.2289e-105	-4.5259e-106	1.36425e-105	5.18925e-106	4.36799e-106	-9.94296e-106	1.09832e-105	1.53377e-105	-3.7834e-106	-1.11479e-105	-2.57775e-106	3.50677e-105	-1.50838e-106	-3.56812e-106	2.01238e-105	-3.43529e-106	-6.90333e-107	-2.6626e-105	4.98451e-107	-2.07725e-106	-5.70871e-106	-1.42656e-105	9.90097e-108	-9.63316e-107	1.33814e-105	1.33293e-105	-7.36802e-106	-3.24614e-105	-5.94204e-107	6.39194e-106	5.12212e-209
2.52759e-107	4.79058e-107	1.18787e-106	-1.22196e-106	1.23104e-106	3.48708e-107	-3.35371e-107	1.77492e-106	-4.89663e-107	-7.47916e-106	-7.39008e-107	2.67185e-106	-2.86123e-106	2.92014e-106	-4.99931e-106	9.06808e-107	-3.5396e-106	4.04456e-106	-1.49141e-106	5.7659e-107	-1.33598e-106	2.08465e-106	-5.44447e-107	6.09245e-107	-7.9322e-107	-4.71205e-107	2.02609e-106	-7.2617e-107	-1.1078e-106	2.40358e-107	1.595e-210
-1.75962e-107	3.70778e-108	-7.82916e-108	-1.95324e-107	2.49569e-108	-6.18444e-108	-5.51192e-108	1.72188e-108	-4.53499e-107	2.79412e-107	7.76022e-109	6.53249e-107	-6.24601e-107	-3.84359e-108	3.70618e-108	1.94837e-107	-1.38763e-107	-7.78528e-108	1.2984e-107	1.93955e-107	4.36006e-107	4.25591e-107	-1.30296e-107	8.39704e-108	1.38992e-107	2.15506e-108	2.09872e-107	4.16618e-108	1.63237e-108	9.08877e-108	1.77501e-212
1.7487e-108	3.09334e-108	3.02889e-109	-3.37738e-108	-4.48519e-108	-3.95026e-109	7.82432e-109	5.40884e-108	1.27382e-108	2.89755e-108	1.85979e-108	-2.65361e-108	-2.73786e-108	-1.30676e-108	-7.25101e-108	-9.39021e-109	-1.9216e-108	2.75649e-108	1.76968e-108	-3.7289e-108	1.12306e-108	-8.53028e-108	1.4297e-108	-7.27114e-108	-3.06113e-108	-1.30511e-108	-9.84457e-109	2.76318e-108	-1.82107e-108	2.77293e-108	3.45398e-214
-5.28038e-109	1.03482e-109	1.92784e-109	9.96469e-110	-7.32124e-110	-2.83404e-109	1.63714e-109	-3.93974e-110	1.27863e-109	5.46555e-109	-2.22333e-109	-1.18204e-108	-3.6885e-109	2.61048e-109	6.75342e-109	-4.69809e-109	-3.01858e-110	7.03667e-110	-6.76546e-110	3.0068e-109	1.31148e-109	-5.45202e-109	1.35037e-109	2.79603e-109	-1.24318e-109	-2.9124e-109	-1.57238e-109	3.75894e-110	-2.22428e-110	8.13865e-110	3.73863e-216
-1.08528e-110	-1.1274e-110	-1.82055e-110	-1.48332e-111	4.3871e-110	-1.46175e-110	-1.27607e-110	-4.38074e-110	-2.32357e-110	1.73153e-110	2.588e-111	-6.3705e-110	9.72955e-110	2.71077e-110	-2.93453e-110	1.56e-110	2.38446e-110	4.0549e-110	-1.77279e-110	1.51043e-110	-4.20622e-111	-8.60891e-112	-1.44953e-110	1.9129e-111	-1.03355e-110	-8.04557e-111	2.02908e-110	4.18564e-110	2.84513e-110	-1.34729e-110	2.73229e-218
3.2263e-111	3.01638e-111	-2.29313e-112	-2.87882e-111	4.6601e-111	1.2494e-111	-6.06176e-111	-4.47765e-112	-4.22351e-111	2.1268e-111	-3.29948e-111	-2.78323e-111	2.17955e-111	-7.23082e-111	-2.8475e-111	-6.04631e-111	-7.74695e-111	-6.82829e-112	-9.20159e-112	-1.95402e-111	-2.62502e-111	2.42342e-111	5.28309e-113	7.29382e-112	8.81478e-112	1.2984e-111	-4.17582e-111	-2.19705e-111	1.03782e-111	4.81856e-111	3.58234e-220
-3.58283e-112	3.0323e-112	1.85225e-112	-3.80758e-112	8.94065e-112	-8.72026e-112	-1.27476e-112	1.40271e-111	5.69601e-113	3.54485e-112	2.55781e-112	-2.91799e-112	4.69726e-112	-6.5863e-112	-2.54996e-112	-2.44934e-112	-5.94692e-112	1.09988e-111	-5.66307e-112	-9.54045e-112	1.02806e-112	-2.18666e-112	-3.05926e-112	-6.54572e-112	2.21438e-112	-3.181e-113	-1.42572e-112	-5.07677e-112	-3.06625e-112	7.9608e-112	9.43277e-222
1.14006e-113	1.07723e-112	1.06926e-112	4.01109e-113	-1.75315e-112	-8.22696e-114	-4.80235e-113	7.45249e-113	-5.52859e-113	-1.44543e-112	-2.98603e-113	-3.8572e-113	5.51718e-113	-1.01577e-113	-2.62645e-113	-2.41541e-113	9.09607e-113	-1.26552e-113	-6.45748e-113	8.2174e-113	1.15979e-112	2.42944e-112	3.52295e-113	-2.08557e-113	-9.32963e-113	-1.18216e-113	-1.13696e-112	-5.89938e-113	-1.92655e-112	-3.54622e-113	2.51319e-223
6.50022e-114	-5.58433e-114	9.88807e-114	2.25193e-113	5.11418e-114	9.44822e-114	3.87948e-114	9.0295e-115	1.77043e-114	9.82356e-115	-4.15496e-114	-9.4017e-114	-2.21439e-114	-6.02315e-115	-5.21927e-114	1.15824e-113	-5.0168e-115	-1.87371e-113	-1.99009e-113	-1.03043e-113	1.78505e-114	8.41292e-115	-1.06383e-113	-2.7771e-114	6.27362e-114	-4.24401e-114	-3.27944e-114	-1.57742e-113	-3.3331e-114	2.56426e-114	2.39901e-225
1.05525e-114	6.05113e-115	-1.90243e-116	-1.62978e-115	3.49537e-115	4.41895e-115	1.0226e-114	1.47554e-114	1.76182e-115	-8.43235e-116	-3.26224e-115	-1.10101e-114	-1.1935e-114	1.11618e-114	1.2172e-114	-1.31823e-114	-3.4285e-115	9.76407e-115	-1.40036e-114	9.20781e-115	-8.67193e-115	-2.0957e-114	-4.69563e-115	3.85952e-115	7.35426e-115	3.01471e-115	-9.59434e-115	7.53715e-116	-1.0219e-115	-4.86158e-115	2.34913e-227
7.18334e-117	4.97546e-116	9.9311e-116	-1.47569e-115	1.52226e-115	1.24017e-115	-1.16133e-115	8.31857e-116	5.43815e-116	1.91056e-116	4.14644e-116	1.05552e-115	1.8773e-115	4.38957e-116	-2.26505e-116	-1.10239e-115	3.39078e-117	1.50973e-115	2.12874e-116	1.06969e-115	1.35571e-115	1.78545e-117	5.43715e-117	9.50565e-116	1.84544e-115	-7.17907e-118	-3.85914e-116	1.5996e-115	3.18363e-116	-3.85081e-115	4.31725e-229
-3.54081e-117	1.02182e-116	1.17079e-116	-1.22895e-116	2.90982e-116	-9.33671e-117	-1.32073e-116	1.20643e-116	2.97109e-116	-8.43267e-117	-1.5565e-116	-5.88918e-117	1.36141e-116	1.8337e-116	-2.32108e-116	-8.85968e-117	-1.59604e-116	1.15297e-116	-1.87584e-116	-5.39519e-117	5.85424e-118	-9.53323e-117	-2.84152e-116	-1.31389e-118	-1.16618e-117	-4.92609e-117	-2.91352e-116	-1.59533e-116	1.37675e-116	2.62896e-116	7.70553e-231
-1.16929e-117	5.81797e-118	-2.64339e-117	2.83352e-118	-3.72739e-118	-7.34177e-118	-8.04988e-118	-8.11269e-119	-3.36554e-117	8.18264e-118	-1.21899e-117	-4.25093e-118	4.75637e-117	-2.72489e-117	-2.64934e-117	3.85389e-118	-6.82324e-118	1.56664e-118	-3.48181e-118	-9.62328e-119	2.40317e-118	-6.15808e-118	3.64714e-118	-1.40602e-117	-1.30947e-117	1.1529e-118	1.99989e-117	-2.96158e-117	1.6695e-117	2.18439e-117	8.62096e-233
5.86742e-119	-3.85859e-119	1.12672e-118	1.02605e-119	-3.17699e-119	2.06592e-118	5.79042e-119	-1.80746e-118	1.78734e-119	-1.67772e-118	-1.12783e-118	2.45464e-118	9.29279e-119	6.63595e-121	1.40856e-118	1.04444e-118	-4.81807e-119	1.47305e-118	-1.70186e-118	-2.29614e-118	-1.94179e-118	2.90888e-118	2.85448e-118	-3.45286e-118	-1.88376e-118	9.33352e-119	6.17518e-119	2.97097e-118	2.51206e-118	-2.13798e-118	9.12089e-235
-1.39581e-119	3.49245e-119	4.62204e-120	-1.80686e-119	2.46387e-119	-2.27672e-120	-5.73695e-119	-5.68062e-119	1.75688e-119	2.72273e-119	-9.90582e-120	-3.80402e-119	2.1458e-119	-2.86237e-119	7.7843e-120	-2.2849e-119	-5.45327e-120	5.8774e-120	-1.17318e-119	-2.08488e-119	-1.32907e-120	-4.79298e-121	3.07703e-119	-3.45652e-119	2.05444e-120	-3.15329e-119	-2.49646e-119	-1.2648e-119	2.68593e-119	2.39323e-119	1.92065e-236
2.32263e-120	5.83191e-121	-3.9753e-120	3.8218e-120	1.09097e-120	1.11067e-120	-8.44817e-121	-7.73204e-121	-3.07966e-120	-1.99134e-120	8.81892e-122	-1.36175e-120	3.99067e-121	-5.24633e-121	-5.61145e-120	-6.65582e-121	-4.90726e-121	5.22721e-120	9.60706e-121	3.8413e-122	5.45683e-121	5.24731e-120	1.60673e-120	4.89642e-120	6.3719e-121	2.61127e-120	-1.29751e-119	-5.30277e-121	-9.23493e-120	-4.90826e-120	4.55668e-238
-1.19045e-121	4.52823e-121	4.02481e-121	-8.07267e-121	9.43269e-121	9.49476e-122	4.49481e-121	-1.95205e-121	-4.32414e-122	4.5919e-121	-1.16817e-122	-7.18908e-122	-8.68035e-122	3.39762e-121	-7.45009e-121	-1.06422e-121	-1.17679e-120	3.76524e-121	4.66028e-122	1.55708e-121	1.58352e-121	-1.34528e-121	1.257e-121	-8.05996e-121	-2.51261e-122	3.53361e-121	6.50352e-121	1.15576e-120	2.92897e-121	4.8384e-121	7.54493e-240
3.11019e-123	7.36181e-122	1.75369e-122	-7.56673e-122	-4.57072e-122	1.62237e-122	5.14021e-122	-2.25354e-122	4.21496e-123	9.43627e-123	-1.13013e-122	-2.58357e-122	-3.29506e-123	6.14187e-122	1.88099e-122	2.25568e-122	-4.78277e-122	-5.92306e-123	-1.82293e-122	-3.78418e-122	-3.69074e-123	-2.43448e-122	-5.77245e-122	1.91683e-122	1.71953e-122	-1.70742e-121	3.18178e-122	8.77328e-122	-6.25771e-122	-2.6861e-123	7.29862e-242
3.57681e-123	1.80953e-123	-4.27681e-123	9.36381e-123	-1.12604e-122	9.15008e-123	4.41702e-123	6.86428e-123	2.10969e-123	-1.96249e-123	-7.45693e-123	-1.90186e-123	3.18769e-123	-1.68049e-123	-1.03803e-122	-6.69348e-124	4.09717e-124	-4.13764e-123	4.42751e-124	-2.08958e-122	4.81297e-123	-3.45257e-123	5.47363e-123	6.24535e-124	1.02193e-123	-2.8206e-123	7.76902e-123	-2.56379e-123	-1.30177e-122	9.72869e-124	1.35379e-243
-1.05175e-123	2.59708e-124	6.47517e-124	4.72873e-125	1.95466e-124	-3.74062e-124	1.36319e-123	-1.48673e-123	5.24528e-124	-2.93603e-124	-3.53288e-124	5.90898e-124	2.66955e-124	5.08157e-124	-6.31554e-124	-2.2446e-124	-4.62897e-124	1.10796e-123	-2.84018e-124	-2.7391e-124	-6.55984e-124	-2.59237e-124	-7.41592e-125	9.23047e-125	-1.45085e-124	2.50693e-124	-2.58808e-125	8.59192e-124	1.44646e-124	4.90836e-124	1.06497e-245
7.52918e-125	-1.09003e-125	8.79313e-125	4.8335e-125	-2.91854e-125	-9.87768e-125	-1.12171e-124	3.03788e-125	-1.1309e-124	-7.74118e-125	-3.55543e-125	5.30534e-127	1.07041e-125	-1.16477e-125	-6.93883e-125	-3.94882e-125	5.41547e-125	6.61293e-125	2.08539e-124	6.59597e-125	1.35732e-125	1.3449e-124	-1.43736e-125	9.90787e-125	1.3932e-125	3.60372e-126	-3.23098e-126	-1.15706e-126	6.07207e-125	2.10059e-125	1.54427e-247
2.7599e-126	7.06894e-126	2.93124e-126	4.36722e-126	-1.89349e-125	-1.56221e-125	3.85813e-126	2.52727e-126	4.98523e-125	-4.79212e-126	-9.09407e-126	-1.23124e-125	-1.35649e-126	3.424e-126	-3.84812e-126	-5.47708e-127	1.00689e-126	4.31148e-126	-3.67599e-126	-1.1427e-125	-7.22054e-126	6.64745e-126	-1.01296e-125	-2.11475e-126	5.11193e-126	3.46862e-126	-5.62526e-126	-8.71291e-126	8.64445e-126	4.55611e-126	4.08859e-249
2.35752e-126	2.46998e-126	1.31018e-126	1.62988e-126	2.54696e-126	-2.61198e-127	-9.33236e-127	-2.27236e-126	-1.39131e-126	6.35223e-127	-1.71718e-126	5.47066e-127	-9.3845e-127	-1.03645e-126	-4.91431e-126	-1.88046e-126	-2.95154e-126	-2.75913e-126	-8.99538e-127	4.6147e-127	2.46266e-126	-3.07661e-127	1.25395e-127	-3.96032e-126	1.29807e-127	-1.35658e-126	2.5159e-126	-5.43298e-127	-1.5752e-126	-3.97665e-126	1.29833e-250
2.94874e-128	1.61098e-127	7.70313e-128	5.49181e-128	3.87871e-127	1.65606e-128	-2.02904e-127	-9.51979e-128	1.89069e-127	-2.55301e-127	1.18024e-127	1.40458e-127	-1.16254e-127	-3.06923e-127	1.01498e-127	-3.78234e-127	3.10599e-128	-2.09094e-129	-3.75844e-128	9.54646e-128	-2.70921e-127	-1.84487e-127	4.54795e-127	1.7748e-130	-1.04339e-127	1.4565e-127	6.56008e-128	1.37153e-127	-1.40475e-127	4.79662e-128	1.0354e-252
-9.44629e-129	-1.67394e-128	-1.5655e-128	2.80138e-128	-1.29476e-128	-3.52631e-128	-2.94733e-128	-2.60433e-129	1.51248e-128	-3.5363e-129	-4.24498e-129	-3.02731e-128	3.13646e-128	1.25915e-128	-3.14973e-130	3.56361e-129	-2.00581e-128	3.01846e-128	-1.76139e-128	-1.22589e-128	4.7464e-129	-7.69071e-129	-3.03574e-129	3.42913e-129	-7.09799e-128	7.28555e-129	2.31979e-128	3.07729e-129	-2.00455e-128	-1.78728e-128	1.42534e-254
3.11783e-129	-1.35172e-129	-3.39361e-129	1.93527e-129	3.60286e-129	-1.14455e-129	-5.49425e-129	2.74365e-129	2.32795e-130	-9.12959e-130	-1.06933e-129	-2.74679e-129	-9.2206e-130	-1.13086e-129	2.93609e-129	6.26538e-131	-1.83803e-130	1.46165e-129	6.10576e-130	4.79469e-129	5.28846e-129	5.74723e-129	-1.04009e-129	-3.18935e-129	4.42776e-130	-1.99526e-129	-2.80353e-129	-2.85689e-129	-1.34339e-129	-2.12859e-130	2.18977e-256
1.09312e-130	-2.50176e-130	3.12494e-130	2.91738e-130	1.26916e-130	-1.38265e-130	5.15513e-131	-3.13008e-130	1.6584e-130	-1.18131e-130	7.08963e-131	-3.74073e-130	4.35427e-131	-6.37449e-130	1.37424e-130	-1.14641e-130	5.17399e-130	9.86434e-131	-6.73788e-132	-5.3153e-131	-8.3727e-131	-2.5203e-131	-1.27745e-130	2.27269e-130	-2.21433e-130	7.29494e-131	-3.30103e-130	9.69022e-130	8.61536e-130	-7.34772e-131	3.22572e-258
2.14973e-131	-7.86679e-132	-3.50497e-131	-3.84356e-131	-8.31774e-131	-8.48757e-132	-5.5362e-131	-4.66562e-131	3.14587e-131	9.7894e-132	2.17577e-131	-2.61007e-131	-8.76478e-131	-8.43005e-131	-3.22092e-131	-3.86833e-131	1.67688e-131	1.18856e-133	4.16758e-131	4.32777e-131	-1.73667e-131	7.85793e-131	-1.57708e-131	2.50609e-131	-3.08754e-131	2.26924e-131	-6.39978e-132	5.8771e-131	1.66724e-132	-1.31236e-131	5.14071e-260
-1.12786e-132	3.05121e-132	9.74504e-135	6.30347e-132	4.70592e-132	1.50829e-132	1.97642e-132	-7.73437e-132	5.1218e-132	4.51112e-133	-1.22141e-132	-3.67516e-132	-1.07701e-132	-9.1783e-133	-1.00502e-131	6.27597e-132	3.02378e-132	3.9926e-132	-1.95057e-131	8.65905e-132	-2.09283e-132	2.90474e-132	-5.37554e-132	2.44138e-132	-3.17872e-132	8.2321e-132	2.33735e-132	1.30763e-132	-1.47154e-132	2.36436e-133	9.3777e-262
5.97737e-134	3.5395e-133	-8.78164e-133	-1.93514e-133	-2.87075e-133	-1.33871e-133	1.29983e-132	-2.94766e-133	-8.24221e-135	-6.66733e-134	2.50689e-133	1.27493e-133	1.01632e-132	-1.65192e-133	3.79623e-134	-1.81273e-132	8.3233e-134	-1.05026e-133	-3.55042e-133	-4.90161e-133	-1.28265e-133	3.8927e-133	-2.2967e-133	2.05914e-132	2.61997e-133	-1.59002e-133	1.0046e-132	4.99689e-133	-3.15071e-134	-7.34119e-133	1.39833e-263
-1.01715e-135	1.14687e-133	-3.03496e-134	-1.71241e-134	1.37703e-134	-8.85007e-134	-1.29861e-134	1.58222e-134	-1.87165e-134	2.81318e-134	-9.78139e-134	-2.11145e-134	-1.26726e-133	-5.55132e-134	-9.82478e-134	-1.77882e-135	6.23147e-134	-8.06836e-134	-4.23974e-134	3.98785e-134	8.93004e-135	1.49569e-133	-4.51087e-134	2.0381e-134	7.42886e-134	5.93846e-134	-5.12488e-134	2.83344e-134	-9.19192e-137	2.88156e-134	1.14748e-265
-2.30203e-135	3.65089e-135	-1.25594e-134	1.02698e-134	-6.73986e-136	-5.29666e-135	-3.42879e-135	-6.32246e-135	-1.87729e-135	-1.38116e-135	7.60165e-136	1.90608e-136	-2.97321e-135	-4.71658e-135	2.06461e-134	1.30758e-134	-4.04035e-135	-1.14213e-135	1.43257e-135	-5.46506e-136	-4.86154e-136	-1.1587e-135	-1.59042e-135	2.97184e-135	5.01603e-135	-4.06367e-135	5.55728e-135	-7.20802e-135	5.77849e-135	-3.69083e-136	1.18741e-267
6.36039e-136	1.34599e-136	-1.06336e-136	-1.30763e-135	-1.07496e-136	6.38382e-137	-3.60645e-135	-4.2111e-135	-2.2447e-135	2.62928e-136	-3.38644e-136	-7.34233e-136	1.60236e-137	-1.0616e-135	9.1925e-136	-8.40315e-136	9.04211e-137	-7.59859e-136	8.16094e-136	5.05427e-136	-5.28375e-136	1.00086e-135	3.84687e-136	1.87636e-135	-1.62265e-135	-8.65818e-136	1.04855e-135	-1.14479e-135	-1.71434e-135	-2.79712e-135	6.43514e-269
7.89958e-137	9.91108e-137	-4.88025e-136	-2.41323e-138	-7.84364e-137	-4.21832e-137	1.937e-136	3.12449e-137	1.00289e-136	-1.31496e-136	-1.80119e-138	-1.80457e-137	1.58805e-136	-1.35941e-137	-7.09299e-137	8.73719e-137	1.11496e-136	1.79709e-137	2.074e-137	2.36714e-136	-3.33328e-136	-5.82414e-137	-1.43209e-136	-1.39612e-136	3.86825e-137	-5.30643e-137	-4.18902e-137	7.49202e-137	-9.15284e-137	-1.20275e-136	6.24654e-271
3.97295e-138	1.79722e-137	-7.10272e-138	-2.69068e-137	2.81551e-137	-1.06712e-137	-2.34819e-137	1.4015e-137	-4.3054e-139	8.60119e-138	-3.13371e-138	1.35824e-137	5.7749e-138	5.38316e-137	2.39219e-137	-6.77343e-138	-1.00558e-137	-1.41002e-137	-8.65011e-138	-7.91826e-138	1.0839e-137	2.25055e-137	-4.3405e-138	4.45397e-138	-7.05246e-139	-2.97077e-137	3.48431e-137	7.95958e-138	-1.46341e-137	9.65542e-138	1.01533e-272
-2.46922e-139	-1.51893e-138	1.25795e-138	1.93735e-138	2.70694e-138	-2.00834e-138	3.54798e-138	2.7751e-138	3.94848e-138	-1.16872e-138	7.13413e-139	2.33907e-138	1.49111e-138	2.10505e-138	-3.92503e-139	-4.74581e-138	-5.09481e-138	-7.26607e-139	-8.2874e-140	-1.37064e-138	-2.22937e-140	3.42376e-139	-2.04648e-138	-1.97309e-138	-3.66148e-139	-2.27715e-138	8.82779e-139	-2.40972e-138	-1.10916e-138	1.62046e-138	1.43953e-274
-1.21596e-139	-3.15379e-139	1.711e-139	-4.11636e-139	1.36399e-139	9.2275e-140	5.28212e-140	3.00716e-139	1.84466e-139	7.20786e-139	-1.48613e-140	-5.85935e-139	-5.91367e-140	-1.53586e-139	-3.81932e-139	2.06944e-139	2.20775e-139	-2.53332e-139	3.75079e-139	8.36892e-140	-4.98754e-140	2.3553e-139	-1.13585e-139	-8.02555e-141	8.70113e-139	-5.16536e-141	3.06853e-140	-1.89572e-139	-1.29987e-139	1.28992e-139	2.70527e-276
-3.09554e-141	-2.34089e-140	3.01907e-141	-3.17141e-140	-1.18612e-139	-9.32509e-141	-1.27285e-139	2.38135e-140	-4.59167e-140	2.72532e-140	-1.02233e-140	7.97244e-141	1.05267e-140	4.66853e-141	9.96527e-140	-2.36987e-140	1.67813e-140	5.29807e-141	-9.54795e-140	-1.5943e-140	-5.77295e-140	5.0461e-140	4.10544e-140	9.61031e-140	-3.68808e-140	9.02508e-140	7.35671e-140	6.84395e-141	-4.51234e-140	2.93789e-140	9.04847e-278
1.89442e-141	-3.50718e-141	6.09677e-141	2.39208e-141	5.80781e-142	2.01547e-141	-5.65148e-142	-7.06392e-142	4.46256e-141	-5.25795e-141	-4.81433e-141	2.09973e-142	-2.54766e-142	-3.28073e-141	-3.41933e-144	3.14124e-141	2.57974e-141	3.49934e-141	1.24123e-141	2.0291e-141	-2.51666e-141	-2.48175e-141	-1.116e-140	-1.88795e-141	-6.17265e-142	-7.30389e-141	-3.27829e-141	1.21631e-141	1.02731e-140	9.35033e-141	5.79558e-280
1.38477e-142	3.20369e-143	7.10903e-142	8.95532e-142	9.13515e-143	-6.70939e-142	3.52216e-142	-1.19593e-142	5.68438e-142	-4.18989e-142	5.5654e-142	-1.16676e-142	-3.76629e-144	-1.98391e-142	4.85187e-142	-8.87156e-143	3.18078e-142	1.0585e-141	4.68218e-142	-1.42755e-141	-9.605e-142	2.37629e-142	1.17558e-142	2.34935e-142	3.02084e-142	-4.58766e-142	2.45429e-142	-2.71468e-142	-3.91158e-142	1.64752e-142	8.17166e-282
-2.28662e-144	3.16266e-145	3.48956e-143	-1.37114e-143	9.16769e-143	-4.72896e-143	2.27373e-144	3.90693e-144	-2.90152e-143	1.91468e-143	-8.3339e-143	1.69616e-142	-8.33184e-143	-4.83267e-143	-4.14173e-143	3.11607e-143	2.90816e-143	5.57656e-143	-2.19021e-143	6.15556e-144	-1.37994e-142	1.84606e-143	-5.62241e-143	7.60223e-143	-1.24144e-143	-3.55034e-143	-8.3226e-144	4.32826e-143	9.47085e-143	-2.58758e-143	1.06753e-283
-2.1999e-144	-8.68376e-147	7.0803e-145	-1.09385e-143	2.86769e-144	-3.35526e-144	-1.13683e-143	-3.76783e-144	-1.00188e-144	-1.09674e-144	-3.37905e-144	4.24126e-144	3.99751e-144	-8.6635e-144	2.69987e-144	-1.65857e-143	3.11578e-144	4.2902e-144	7.35012e-144	1.41145e-143	3.90351e-144	2.99164e-144	3.00692e-144	-4.78395e-144	4.23143e-144	-4.64999e-145	2.26658e-144	7.90882e-144	-2.91615e-144	-1.26651e-143	1.28512e-285
3.12298e-145	4.702e-145	-1.14476e-144	2.43323e-144	1.00724e-144	-9.39794e-145	1.36921e-145	4.40725e-145	-1.83954e-145	-8.92804e-145	8.73341e-148	-2.55114e-145	-1.19045e-146	-2.01797e-144	-1.05215e-144	1.85778e-145	-9.50954e-145	-7.32314e-146	9.62951e-145	-2.16873e-145	-3.04427e-145	-1.18059e-144	1.73913e-144	6.71796e-146	-4.13021e-145	1.17081e-144	-8.16137e-145	1.72914e-144	-1.06434e-144	-1.01319e-144	2.95267e-287
-1.88799e-145	-1.39214e-145	1.39155e-145	-1.7486e-146	3.2274e-146	7.18209e-146	1.62375e-146	3.38506e-146	-7.29698e-146	-1.56249e-146	-1.489e-145	2.9821e-146	1.73515e-145	-9.37949e-146	3.31544e-146	-6.59402e-146	1.02842e-147	-8.9827e-147	8.38351e-146	-1.28286e-145	-1.53903e-145	5.9421e-146	-2.67054e-145	-1.92417e-146	-2.17177e-146	-6.85783e-147	-2.32921e-146	4.27272e-147	-3.62618e-146	2.42451e-146	2.80741e-289
-1.02788e-146	2.24896e-146	1.31311e-146	-7.65394e-147	-5.63197e-146	-2.65334e-147	1.53543e-146	7.71574e-147	5.91136e-147	1.41582e-146	-1.52965e-146	9.67146e-148	6.93573e-148	8.7094e-147	-5.24056e-147	-1.85955e-146	6.00348e-147	1.25359e-147	5.98787e-146	-1.67162e-146	9.38077e-147	9.43191e-147	-8.65757e-147	1.7619e-146	3.90852e-147	1.18377e-146	1.27294e-146	-3.39735e-147	-2.78129e-146	2.96368e-147	1.08128e-290
1.43471e-147	1.44026e-147	5.77266e-148	-1.61335e-147	-1.04618e-147	5.02595e-148	4.81392e-148	-9.92843e-148	8.71602e-148	-8.08773e-148	3.86625e-149	8.71476e-148	3.92585e-147	1.86908e-147	4.85438e-147	-4.34498e-148	-2.74068e-148	-8.96804e-148	-1.85126e-148	-8.1242e-149	1.16955e-147	-7.92067e-148	-1.88824e-147	-5.1187e-147	1.66119e-147	-1.78854e-147	2.32977e-148	-5.09496e-150	-3.77639e-148	-2.20679e-147	9.81749e-293
5.45287e-148	-1.55663e-149	5.9778e-149	3.47483e-150	-2.62544e-148	-2.91705e-149	-1.19364e-149	2.00141e-148	-4.80919e-149	1.73709e-149	-1.14235e-148	-3.39412e-148	-5.4813e-148	-1.64926e-148	1.10558e-148	-1.0654e-148	6.63185e-149	1.56746e-148	-5.79755e-149	-7.01107e-149	3.04956e-148	2.25677e-148	4.58521e-148	-8.00692e-149	1.36741e-148	2.34817e-148	1.66552e-148	-1.56017e-148	-4.19565e-149	-4.10201e-148	1.587e-294
-5.37032e-150	-2.33177e-150	3.5576e-150	-4.57999e-150	1.6217e-149	2.19986e-149	5.16982e-149	3.42487e-149	1.18243e-149	5.58339e-150	9.11823e-150	4.33564e-149	4.74977e-149	-2.68376e-149	3.95601e-149	-3.02954e-149	-8.86606e-151	-2.52157e-150	3.53224e-150	-3.6062e-150	9.33473e-150	4.91975e-150	1.76383e-150	1.65458e-149	3.06282e-150	4.21029e-150	-3.00942e-149	-4.11962e-149	-9.08653e-150	1.48685e-149	1.56079e-296
-9.69825e-150	-1.84018e-150	-2.33494e-150	-1.10388e-150	5.73949e-150	-2.24699e-150	-9.49353e-151	1.09811e-150	6.4773e-151	2.1571e-150	-7.93601e-151	-8.86915e-151	-3.22586e-151	1.32674e-150	-5.99979e-152	2.73909e-150	2.5935e-150	1.9556e-151	5.804e-150	-1.28352e-150	-1.24742e-150	3.65302e-150	-8.51165e-152	7.26459e-150	1.81753e-150	6.14847e-150	-5.29942e-150	-5.65602e-151	-1.11027e-149	-2.25953e-150	4.67737e-298
-7.11711e-152	-1.17219e-150	-3.81838e-151	-2.19016e-151	-7.86612e-151	2.92425e-151	-2.63754e-151	3.94379e-151	-1.00377e-151	1.02061e-150	-2.27017e-151	5.73218e-151	-2.88906e-151	4.83622e-151	-2.22116e-152	-2.8336e-152	-3.48603e-151	-2.98075e-151	-5.01942e-151	-7.33795e-153	-9.31302e-152	-7.36061e-152	-2.03397e-151	3.66931e-151	-1.19573e-150	-1.79064e-151	5.47842e-151	-1.85727e-151	-8.05251e-151	2.12262e-151	7.39513e-300
-7.11289e-152	-2.55237e-152	-2.76261e-152	5.11381e-154	-3.57902e-152	1.70614e-152	-1.05907e-152	-3.80586e-152	1.32403e-151	-5.89233e-152	1.68996e-152	-4.55813e-152	3.14793e-153	-1.5275e-152	2.87478e-152	8.14369e-153	-4.96269e-152	4.49091e-152	4.96163e-152	1.37187e-152	4.21692e-152	-2.37456e-152	-1.02518e-151	-1.6632e-151	2.16271e-152	-2.38606e-152	-5.4914e-152	3.4165e-152	1.72018e-154	-1.23521e-153	8.6974e-302
4.04343e-153	-1.72489e-153	1.28018e-152	-7.34197e-154	-5.28269e-153	5.10701e-153	8.44372e-153	6.7423e-153	5.02998e-153	1.668e-153	-9.73439e-155	9.09989e-153	7.1092e-153	9.2433e-154	-7.94909e-154	-5.8537e-153	-1.50769e-153	8.42521e-153	-5.87611e-153	2.94553e-153	3.28916e-153	4.19122e-153	3.49068e-153	6.9717e-153	4.6002e-153	-3.74299e-153	2.93249e-153	-2.14795e-153	-2.09431e-152	-1.45768e-152	1.4568e-303
-1.7153e-153	5.39871e-154	2.59644e-153	-2.79475e-154	-2.08273e-154	2.44361e-153	1.90305e-153	2.68393e-154	3.04053e-154	5.83664e-154	-1.67234e-154	6.51527e-154	2.13414e-154	2.3184e-153	2.06602e-153	2.07343e-154	-6.42904e-155	1.18387e-154	2.25604e-154	5.64372e-154	1.49968e-153	6.02121e-154	-1.30421e-153	-6.85451e-154	1.01313e-153	-4.3454e-153	2.36153e-155	6.76688e-154	-3.27359e-155	-1.3337e-153	5.76962e-305
6.94948e-155	2.79355e-155	3.48543e-156	1.31777e-155	2.9695e-154	1.47832e-154	-2.98662e-155	8.2419e-155	1.3396e-154	1.11458e-154	2.18534e-154	8.2353e-155	-2.90413e-155	3.13553e-155	-1.50768e-155	7.34602e-157	1.11763e-154	-5.91753e-155	1.28181e-154	-8.13143e-156	-1.57373e-154	-2.77077e-155	-9.08164e-155	-4.79895e-155	-4.30649e-155	-4.05286e-155	-2.13529e-155	-2.16688e-155	-8.72695e-155	-1.7006e-155	2.91378e-307
1.27977e-156	-1.00467e-155	2.61416e-155	1.5859e-155	2.29478e-155	9.02285e-156	6.05212e-156	-2.09749e-155	1.09624e-155	-1.63307e-155	2.11718e-155	1.72176e-155	-9.43453e-156	1.71495e-156	7.80777e-156	6.15038e-156	-1.12785e-155	-3.03498e-155	-5.66761e-156	1.29723e-155	-1.99784e-155	1.42902e-155	1.5417e-155	-2.22385e-155	1.26531e-155	-7.08885e-157	-7.46997e-156	-6.22473e-156	-1.11342e-155	-1.28197e-155	0
-2.89121e-157	4.2382e-157	-2.01946e-157	8.96435e-157	2.21114e-156	2.13665e-156	-6.20221e-157	-2.95109e-156	-4.23239e-156	1.53252e-156	-3.96785e-156	-6.05203e-157	-2.65694e-157	-9.0595e-157	-2.70968e-157	6.02345e-157	1.99141e-157	-4.04243e-156	1.75188e-156	-1.05143e-156	4.00435e-158	-1.40284e-156	-2.54149e-156	-4.44968e-157	-1.03417e-156	5.56597e-157	-3.81139e-158	2.17069e-156	1.60456e-156	8.47003e-158	0
-2.80529e-158	-5.02458e-158	1.36944e-158	-2.57987e-157	-3.62831e-158	6.71989e-157	6.72414e-158	1.78192e-157	-1.87302e-157	-3.73979e-157	-3.02209e-157	1.77514e-157	-2.18548e-157	4.07947e-157	7.16771e-158	2.59137e-157	-1.8503e-157	1.02907e-157	1.00836e-157	-1.40363e-157	7.94183e-157	1.70451e-157	-1.64264e-157	-8.47951e-158	1.44871e-157	-6.9404e-157	2.47868e-158	-1.75495e-157	1.75298e-157	-1.74988e-157	0
5.19982e-158	-4.26969e-159	1.62675e-158	2.27393e-158	-8.50456e-159	1.99056e-158	5.18478e-159	9.36743e-159	-3.95569e-158	-9.74799e-159	2.69031e-158	-1.49645e-158	-2.89935e-158	-1.69929e-158	-1.30355e-158	-2.19136e-158	6.08115e-158	2.95474e-158	-3.18556e-158	-3.42975e-159	1.98707e-159	1.70534e-159	-1.68898e-158	-3.13679e-158	1.14314e-158	-8.68935e-158	9.40315e-159	2.81007e-159	-4.93654e-158	-1.83797e-158	0
-2.87802e-159	5.89283e-159	1.67813e-159	-2.0663e-160	-2.55812e-159	-2.556e-159	-3.50756e-160	-1.21887e-159	-3.10038e-160	8.68944e-162	-4.86107e-161	1.56746e-159	4.81588e-159	5.65675e-159	-1.82109e-159	3.08614e-159	-1.3992e-159	2.07171e-159	1.20779e-160	5.41472e-160	2.7925e-159	-1.38419e-159	-5.80883e-160	3.14313e-159	-7.59973e-159	-1.01949e-159	5.42767e-161	2.38512e-159	-3.19805e-160	1.69385e-160	0
1.82681e-160	-2.24747e-160	-4.06865e-160	-8.84311e-161	5.99612e-160	1.87696e-160	6.03369e-161	-8.25286e-161	-4.0934e-160	-9.12002e-160	1.76674e-160	-3.29893e-160	-9.8672e-160	-1.09862e-160	7.18601e-160	-1.21615e-159	-2.45459e-160	-1.72502e-160	4.80692e-160	-8.77466e-161	-1.18928e-160	-1.28207e-160	-4.86682e-162	-5.23643e-161	-4.34223e-161	-5.40393e-160	-2.95052e-160	1.0497e-159	1.68029e-159	2.05519e-160	0
-5.23999e-161	4.82986e-161	3.21356e-161	-1.56858e-161	-1.76282e-161	1.83714e-161	7.94503e-161	-1.81099e-161	2.27617e-162	-4.76095e-161	-1.94652e-161	5.73752e-161	-7.26582e-161	1.95754e-161	7.87822e-161	2.09809e-161	1.02182e-161	-3.39284e-161	9.48054e-162	-4.3163e-161	-1.72013e-161	-1.91244e-161	5.53174e-161	-1.31496e-160	-3.09497e-161	-2.02933e-161	7.09616e-161	2.71916e-161	-7.13045e-161	1.87207e-161	0
-6.4924e-163	2.13228e-162	-7.5569e-162	-8.45056e-162	-7.32898e-162	2.65313e-162	-4.77484e-162	-4.3242e-162	-2.54198e-162	8.67101e-162	1.8221e-162	-6.31974e-162	-7.40277e-162	-2.59722e-162	-1.12529e-161	7.80388e-163	1.26898e-161	1.89266e-162	-7.89327e-162	-3.15332e-162	2.10673e-162	3.15769e-162	1.7512e-162	-1.97205e-162	2.51887e-162	6.09714e-162	1.31474e-162	2.94169e-162	4.23258e-163	-2.65028e-162	0
1.3514e-163	-4.23117e-163	-1.04031e-162	1.05646e-163	-8.81405e-163	-5.58131e-163	-1.19467e-163	-1.05101e-162	1.29462e-163	-6.69171e-163	2.64408e-163	-4.36126e-163	-7.67837e-163	1.2985e-163	1.02535e-164	1.15214e-162	1.42309e-163	2.65828e-163	2.64967e-163	6.97627e-163	4.16403e-164	-4.34056e-163	-7.8416e-163	8.90688e-164	-4.99843e-163	6.25516e-163	-5.55025e-163	-4.86941e-163	-8.76606e-164	-1.2545e-162	0
1.3514e-163	-4.23117e-163	-1.04031e-162	1.05646e-163	-8.81405e-163	-5.58131e-163	-1.19467e-163	-1.05101e-162	1.29462e-163	-6.69171e-163	2.64408e-163	-4.36126e-163	-7.67837e-163	1.2985e-163	1.02535e-164	1.15214e-162	1.42309e-163	2.65828e-163	2.64967e-163	6.97627e-163	4.16403e-164	-4.34056e-163	-7.8416e-163	8.90688e-164	-4.99843e-163	6.25516e-163	-5.55025e-163	-4.86941e-163	-8.76606e-164	-1.2545e-162	0
1.3514e-163	-4.23117e-163	-1.04031e-162	1.05646e-163	-8.81405e-163	-5.58131e-163	-1.19467e-163	-1.05101e-162	1.29462e-163	-6.69171e-163	2.64408e-163	-4.36126e-163	-7.67837e-163	1.2985e-163	1.02535e-164	1.15214e-162	1.42309e-163	2.65828e-163	2.64967e-163	6.97627e-163	4.16403e-164	-4.34056e-163	-7.8416e-163	8.90688e-164	-4.99843e-163	6.25516e-163	-5.55025e-163	-4.86941e-163	-8.76606e-164	-1.2545e-162	0
1.3514e-163	-4.23117e-163	-1.04031e-162	1.05646e-163	-8.81405e-163	-5.58131e-163	-1.19467e-163	-1.05101e-162	1.29462e-163	-6.69171e-163	2.64408e-163	-4.36126e-163	-7.67837e-163	1.2985e-163	1.02535e-164	1.15214e-162	1.42309e-163	2.65828e-163	2.64967e-163	6.97627e-163	4.16403e-164	-4.34056e-163	-7.8416e-163	8.90688e-164	-4.99843e-163	6.25516e-163	-5.55025e-163	-4.86941e-163	-8.76606e-164	-1.2545e-162	0
1.3514e-163	-4.23117e-163	-1.04031e-162	1.05646e-163	-8.81405e-163	-5.58131e-163	-1.19467e-163	-1.05101e-162	1.29462e-163	-6.69171e-163	2.64408e-163	-4.36126e-163	-7.67837e-163	1.2985e-163	1.02535e-164	1.15214e-162	1.42309e-163	2.65828e-163	2.64967e-163	6.97627e-163	4.16403e-164	-4.34056e-163	-7.8416e-163	8.90688e-164	-4.99843e-163	6.25516e-163	-5.55025e-163	-4.86941e-163	-8.76606e-164	-1.2545e-162	0
1.3514e-163	-4.23117e-163	-1.04031e-162	1.05646e-163	-8.81405e-163	-5.58131e-163	-1.19467e-163	-1.05101e-162	1.29462e-163	-6.69171e-163	2.64408e-163	-4.36126e-163	-7.67837e-163	1.2985e-163	1.02535e-164	1.15214e-162	1.42309e-163	2.65828e-163	2.64967e-163	6.97627e-163	4.16403e-164	-4.34056e-163	-7.8416e-163	8.90688e-164	-4.99843e-163	6.25516e-163	-5.55025e-163	-4.86941e-163	-8.76606e-164	-1.2545e-162	0
1.3514e-163	-4.23117e-163	-1.04031e-162	1.05646e-163	-8.81405e-163	-5.58131e-163	-1.19467e-163	-1.05101e-162	1.29462e-163	-6.69171e-163	2.64408e-163	-4.36126e-163	-7.67837e-163	1.2985e-163	1.02535e-164	1.15214e-162	1.42309e-163	2.65828e-163	2.64967e-163	6.97627e-163	4.16403e-164	-4.34056e-163	-7.8416e-163	8.90688e-164	-4.99843e-163	6.25516e-163	-5.55025e-163	-4.86941e-163	-8.76606e-164	-1.2545e-162	0
1.3514e-163	-4.23117e-163	-1.04031e-162	1.05646e-163	-8.81405e-163	-5.58131e-163	-1.19467e-163	-1.05101e-162	1.29462e-163	-6.69171e-163	2.64408e-163	-4.36126e-163	-7.67837e-163	1.2985e-163	1.02535e-164	1.15214e-162	1.42309e-163	2.65828e-163	2.64967e-163	6.97627e-163	4.16403e-164	-4.34056e-163	-7.8416e-163	8.90688e-164	-4.99843e-163	6.25516e-163	-5.55025e-163	-4.86941e-163	-8.76606e-164	-1.2545e-162	0
1.3514e-163	-4.23117e-163	-1.04031e-162	1.05646e-163	-8.81405e-163	-5.58131e-163	-1.19467e-163	-1.05101e-162	1.29462e-163	-6.69171e-163	2.64408e-163	-4.36126e-163	-7.67837e-163	1.2985e-163	1.02535e-164	1.15214e-162	1.42309e-163	2.65828e-163	2.64967e-163	6.97627e-163	4.16403e-164	-4.34056e-163	-7.8416e-163	8.90688e-164	-4.99843e-163	6.25516e-163	-5.55025e-163	-4.86941e-163	-8.76606e-164	-1.2545e-162	0
1.3514e-163	-4.23117e-163	-1.04031e-162	1.05646e-163	-8.81405e-163	-5.58131e-163	-1.19467e-163	-1.05101e-162	1.29462e-163	-6.69171e-163	2.64408e-163	-4.36126e-163	-7.67837e-163	1.2985e-163	1.02535e-164	1.15214e-162	1.42309e-163	2.65828e-163	2.64967e-163	6.97627e-163	4.16403e-164	-4.34056e-163	-7.8416e-163	8.90688e-164	-4.99843e-163	6.25516e-163	-5.55025e-163	-4.86941e-163	-8.76606e-164	-1.2545e-162	0
1.3514e-163	-4.23117e-163	-1.04031e-162	1.05646e-163	-8.81405e-163	-5.58131e-163	-1.19467e-163	-1.05101e-162	1.29462e-163	-6.69171e-163	2.64408e-163	-4.36126e-163	-7.67837e-163	1.2985e-163	1.02535e-164	1.15214e-162	1.42309e-163	2.65828e-163	2.64967e-163	6.97627e-163	4.16403e-164	-4.34056e-163	-7.8416e-163	8.90688e-164	-4.99843e-163	6.25516e-163	-5.55025e-163	-4.86941e-163	-8.76606e-164	-1.2545e-162	0
1.3514e-163	-4.23117e-163	-1.04031e-162	1.05646e-163	-8.81405e-163	-5.58131e-163	-1.19467e-163	-1.05101e-162	1.29462e-163	-6.69171e-163	2.64408e-163	-4.36126e-163	-7.67837e-163	1.2985e-163	1.02535e-164	1.15214e-162	1.42309e-163	2.65828e-163	2.64967e-163	6.97627e-163	4.16403e-164	-4.34056e-163	-7.8416e-163	8.90688e-164	-4.99843e-163	6.25516e-163	-5.55025e-163	-4.86941e-163	-8.76606e-164	-1.2545e-162	0
1.3514e-163	-4.23117e-163	-1.04031e-162	1.05646e-163	-8.81405e-163	-5.58131e-163	-1.19467e-163	-1.05101e-162	1.29462e-163	-6.69171e-163	2.64408e-163	-4.36126e-163	-7.67837e-163	1.2985e-163	1.02535e-164	1.15214e-162	1.42309e-163	2.65828e-163	2.64967e-163	6.97627e-163	4.16403e-164	-4.34056e-163	-7.8416e-163	8.90688e-164	-4.99843e-163	6.25516e-163	-5.55025e-163	-4.86941e-163	-8.76606e-164	-1.2545e-162	0
1.3514e-163	-4.23117e-163	-1.04031e-162	1.05646e-163	-8.81405e-163	-5.58131e-163	-1.19467e-163	-1.05101e-162	1.29462e-163	-6.69171e-163	2.64408e-163	-4.36126e-163	-7.67837e-163	1.2985e-163	1.02535e-164	1.15214e-162	1.42309e-163	2.65828e-163	2.64967e-163	6.97627e-163	4.16403e-164	-4.34056e-163	-7.8416e-163	8.90688e-164	-4.99843e-163	6.25516e-163	-5.55025e-163	-4.86941e-163	-8.76606e-164	-1.2545e-162	0
1.3514e-163	-4.23117e-163	-1.04031e-162	1.05646e-163	-8.81405e-163	-5.58131e-163	-1.19467e-163	-1.05101e-162	1.29462e-163	-6.69171e-163	2.64408e-163	-4.36126e-163	-7.67837e-163	1.2985e-163	1.02535e-164	1.15214e-162	1.42309e-163	2.65828e-163	2.64967e-163	6.97627e-163	4.16403e-164	-4.34056e-163	-7.8416e-163	8.90688e-164	-4.99843e-163	6.25516e-163	-5.55025e-163	-4.86941e-163	-8.76606e-164	-1.2545e-162	0
1.3514e-163	-4.23117e-163	-1.04031e-162	1.05646e-163	-8.81405e-163	-5.58131e-163	-1.19467e-163	-1.05101e-162	1.29462e-163	-6.69171e-163	2.64408e-163	-4.36126e-163	-7.67837e-163	1.2985e-163	1.02535e-164	1.15214e-162	1.42309e-163	2.65828e-163	2.64967e-163	6.97627e-163	4.16403e-164	-4.34056e-163	-7.8416e-163	8.90688e-164	-4.99843e-163	6.25516e-163	-5.55025e-163	-4.86941e-163	-8.76606e-164	-1.2545e-162	0
1.3514e-163	-4.23117e-163	-1.04031e-162	1.05646e-163	-8.81405e-163	-5.58131e-163	-1.19467e-163	-1.05101e-162	1.29462e-163	-6.69171e-163	2.64408e-163	-4.36126e-163	-7.67837e-163	1.2985e-163	1.02535e-164	1.15214e-162	1.42309e-163	2.65828e-163	2.64967e-163	6.97627e-163	4.16403e-164	-4.34056e-163	-7.8416e-163	8.90688e-164	-4.99843e-163	6.25516e-163	-5.55025e-163	-4.86941e-163	-8.76606e-164	-1.2545e-162	0
1.3514e-163	-4.23117e-163	-1.04031e-162	1.05646e-163	-8.81405e-163	-5.58131e-163	-1.19467e-163	-1.05101e-162	1.29462e-163	-6.69171e-163	2.64408e-163	-4.36126e-163	-7.67837e-163	1.2985e-163	1.02535e-164	1.15214e-162	1.42309e-163	2.65828e-163	2.64967e-163	6.97627e-163	4.16403e-164	-4.34056e-163	-7.8416e-163	8.90688e-164	-4.99843e-163	6.25516e-163	-5.55025e-163	-4.86941e-163	-8.76606e-164	-1.2545e-162	0
1.3514e-163	-4.23117e-163	-1.04031e-162	1.05646e-163	-8.81405e-163	-5.58131e-163	-1.19467e-163	-1.05101e-162	1.29462e-163	-6.69171e-163	2.64408e-163	-4.36126e-163	-7.67837e-163	1.2985e-163	1.02535e-164	1.15214e-162	1.42309e-163	2.65828e-163	2.64967e-163	6.97627e-163	4.16403e-164	-4.34056e-163	-7.8416e-163	8.90688e-164	-4.99843e-163	6.25516e-163	-5.55025e-163	-4.86941e-163	-8.76606e-164	-1.2545e-162	0
1.3514e-163	-4.23117e-163	-1.04031e-162	1.05646e-163	-8.81405e-163	-5.58131e-163	-1.19467e-163	-1.05101e-162	1.29462e-163	-6.69171e-163	2.64408e-163	-4.36126e-163	-7.67837e-163	1.2985e-163	1.02535e-164	1.15214e-162	1.42309e-163	2.65828e-163	2.64967e-163	6.97627e-163	4.16403e-164	-4.34056e-163	-7.8416e-163	8.90688e-164	-4.99843e-163	6.25516e-163	-5.55025e-163	-4.86941e-163	-8.76606e-164	-1.2545e-162	0
1.3514e-163	-4.23117e-163	-1.04031e-162	1.05646e-163	-8.81405e-163	-5.58131e-163	-1.19467e-163	-1.05101e-162	1.29462e-163	-6.69171e-163	2.64408e-163	-4.36126e-163	-7.67837e-163	1.2985e-163	1.02535e-164	1.15214e-162	1.42309e-163	2.65828e-163	2.64967e-163	6.97627e-163	4.16403e-164	-4.34056e-163	-7.8416e-163	8.90688e-164	-4.99843e-163	6.25516e-163	-5.55025e-163	-4.86941e-163	-8.76606e-164	-1.2545e-162	0
1.3514e-163	-4.23117e-163	-1.04031e-162	1.05646e-163	-8.81405e-163	-5.58131e-163	-1.19467e-163	-1.05101e-162	1.29462e-163	-6.69171e-163	2.64408e-163	-4.36126e-163	-7.67837e-163	1.2985e-163	1.02535e-164	1.15214e-162	1.42309e-163	2.65828e-163	2.64967e-163	6.97627e-163	4.16403e-164	-4.34056e-163	-7.8416e-163	8.90688e-164	-4.99843e-163	6.25516e-163	-5.55025e-163	-4.86941e-163	-8.76606e-164	-1.2545e-162	0
1.3514e-163	-4.23117e-163	-1.04031e-162	1.05646e-163	-8.81405e-163	-5.58131e-163	-1.19467e-163	-1.05101e-162	1.29462e-163	-6.69171e-163	2.64408e-163	-4.36126e-163	-7.67837e-163	1.2985e-163	1.02535e-164	1.15214e-162	1.42309e-163	2.65828e-163	2.64967e-163	6.97627e-163	4.16403e-164	-4.34056e-163	-7.8416e-163	8.90688e-164	-4.99843e-163	6.25516e-163	-5.55025e-163	-4.86941e-163	-8.76606e-164	-1.2545e-162	0
1.3514e-163	-4.23117e-163	-1.04031e-162	1.05646e-163	-8.81405e-163	-5.58131e-163	-1.19467e-163	-1.05101e-162	1.29462e-163	-6.69171e-163	2.64408e-163	-4.36126e-163	-7.67837e-163	1.2985e-163	1.02535e-164	1.15214e-162	1.42309e-163	2.65828e-163	2.64967e-163	6.97627e-163	4.16403e-164	-4.34056e-163	-7.8416e-163	8.90688e-164	-4.99843e-163	6.25516e-163	-5.55025e-163	-4.86941e-163	-8.76606e-164	-1.2545e-162	0
1.3514e-163	-4.23117e-163	-1.04031e-162	1.05646e-163	-8.81405e-163	-5.58131e-163	-1.19467e-163	-1.05101e-162	1.29462e-163	-6.69171e-163	2.64408e-163	-4.36126e-163	-7.67837e-163	1.2985e-163	1.02535e-164	1.15214e-162	1.42309e-163	2.65828e-163	2.64967e-163	6.97627e-163	4.16403e-164	-4.34056e-163	-7.8416e-163	8.90688e-164	-4.99843e-163	6.25516e-163	-5.55025e-163	-4.86941e-163	-8.76606e-164	-1.2545e-162	0
1.3514e-163	-4.23117e-163	-1.04031e-162	1.05646e-163	-8.81405e-163	-5.58131e-163	-1.19467e-163	-1.05101e-162	1.29462e-163	-6.69171e-163	2.64408e-163	-4.36126e-163	-7.67837e-163	1.2985e-163	1.02535e-164	1.15214e-162	1.42309e-163	2.65828e-163	2.64967e-163	6.97627e-163	4.16403e-164	-4.34056e-163	-7.8416e-163	8.90688e-164	-4.99843e-163	6.25516e-163	-5.55025e-163	-4.86941e-163	-8.76606e-164	-1.2545e-162	0
1.3514e-163	-4.23117e-163	-1.04031e-162	1.05646e-163	-8.81405e-163	-5.58131e-163	-1.19467e-163	-1.05101e-162	1.29462e-163	-6.69171e-163	2.64408e-163	-4.36126e-163	-7.67837e-163	1.2985e-163	1.02535e-164	1.15214e-162	1.42309e-163	2.65828e-163	2.64967e-163	6.97627e-163	4.16403e-164	-4.34056e-163	-7.8416e-163	8.90688e-164	-4.99843e-163	6.25516e-163	-5.55025e-163	-4.86941e-163	-8.76606e-164	-1.2545e-162	0
1.3514e-163	-4.23117e-163	-1.04031e-162	1.05646e-163	-8.81405e-163	-5.58131e-163	-1.19467e-163	-1.05101e-162	1.29462e-163	-6.69171e-163	2.64408e-163	-4.36126e-163	-7.67837e-163	1.2985e-163	1.02535e-164	1.15214e-162	1.42309e-163	2.65828e-163	2.64967e-163	6.97627e-163	4.16403e-164	-4.34056e-163	-7.8416e-163	8.90688e-164	-4.99843e-163	6.25516e-163	-5.55025e-163	-4.86941e-163	-8.76606e-164	-1.2545e-162	0
1.3514e-163	-4.23117e-163	-1.04031e-162	1.05646e-163	-8.81405e-163	-5.58131e-163	-1.19467e-163	-1.05101e-162	1.29462e-163	-6.69171e-163	2.64408e-163	-4.36126e-163	-7.67837e-163	1.2985e-163	1.02535e-164	1.15214e-162	1.42309e-163	2.65828e-163	2.64967e-163	6.97627e-163	4.16403e-164	-4.34056e-163	-7.8416e-163	8.90688e-164	-4.99843e-163	6.25516e-163	-5.55025e-163	-4.86941e-163	-8.76606e-164	-1.2545e-162	0
1.3514e-163	-4.23117e-163	-1.04031e-162	1.05646e-163	-8.81405e-163	-5.58131e-163	-1.19467e-163	-1.05101e-162	1.29462e-163	-6.69171e-163	2.64408e-163	-4.36126e-163	-7.67837e-163	1.2985e-163	1.02535e-164	1.15214e-162	1.42309e-163	2.65828e-163	2.64967e-163	6.97627e-163	4.16403e-164	-4.34056e-163	-7.8416e-163	8.90688e-164	-4.99843e-163	6.25516e-163	-5.55025e-163	-4.86941e-163	-8.76606e-164	-1.2545e-162	0
1.3514e-163	-4.23117e-163	-1.04031e-162	1.05646e-163	-8.81405e-163	-5.58131e-163	-1.19467e-163	-1.05101e-162	1.29462e-163	-6.69171e-163	2.64408e-163	-4.36126e-163	-7.67837e-163	1.2985e-163	1.02535e-164	1.15214e-162	1.42309e-163	2.65828e-163	2.64967e-163	6.97627e-163	4.16403e-164	-4.34056e-163	-7.8416e-163	8.90688e-164	-4.99843e-163	6.25516e-163	-5.55025e-163	-4.86941e-163	-8.76606e-164	-1.2545e-162	0
1.3514e-163	-4.23117e-163	-1.04031e-162	1.05646e-163	-8.81405e-163	-5.58131e-163	-1.19467e-163	-1.05101e-162	1.29462e-163	-6.69171e-163	2.64408e-163	-4.36126e-163	-7.67837e-163	1.2985e-163	1.02535e-164	1.15214e-162	1.42309e-163	2.65828e-163	2.64967e-163	6.97627e-163	4.16403e-164	-4.34056e-163	-7.8416e-163	8.90688e-164	-4.99843e-163	6.25516e-163	-5.55025e-163	-4.86941e-163	-8.76606e-164	-1.2545e-162	0
1.3514e-163	-4.23117e-163	-1.04031e-162	1.05646e-163	-8.81405e-163	-5.58131e-163	-1.19467e-163	-1.05101e-162	1.29462e-163	-6.69171e-163	2.64408e-163	-4.36126e-163	-7.67837e-163	1.2985e-163	1.02535e-164	1.15214e-162	1.42309e-163	2.65828e-163	2.64967e-163	6.97627e-163	4.16403e-164	-4.34056e-163	-7.8416e-163	8.90688e-164	-4.99843e-163	6.25516e-163	-5.55025e-163	-4.86941e-163	-8.76606e-164	-1.2545e-162	0
1.3514e-163	-4.23117e-163	-1.04031e-162	1.05646e-163	-8.81405e-163	-5.58131e-163	-1.19467e-163	-1.05101e-162	1.29462e-163	-6.69171e-163	2.64408e-163	-4.36126e-163	-7.67837e-163	1.2985e-163	1.02535e-164	1.15214e-162	1.42309e-163	2.65828e-163	2.64967e-163	6.97627e-163	4.16403e-164	-4.34056e-163	-7.8416e-163	8.90688e-164	-4.99843e-163	6.25516e-163	-5.55025e-163	-4.86941e-163	-8.76606e-164	-1.2545e-162	0
1.3514e-163	-4.23117e-163	-1.04031e-162	1.05646e-163	-8.81405e-163	-5.58131e-163	-1.19467e-163	-1.05101e-162	1.29462e-163	-6.69171e-163	2.64408e-163	-4.36126e-163	-7.67837e-163	1.2985e-163	1.02535e-164	1.15214e-162	1.42309e-163	2.65828e-163	2.64967e-163	6.97627e-163	4.16403e-164	-4.34056e-163	-7.8416e-163	8.90688e-164	-4.99843e-163	6.25516e-163	-5.55025e-163	-4.86941e-163	-8.76606e-164	-1.2545e-162	0
1.3514e-163	-4.23117e-163	-1.04031e-162	1.05646e-163	-8.81405e-163	-5.58131e-163	-1.19467e-163	-1.05101e-162	1.29462e-163	-6.69171e-163	2.64408e-163	-4.36126e-163	-7.67837e-163	1.2985e-163	1.02535e-164	1.15214e-162	1.42309e-163	2.65828e-163	2.64967e-163	6.97627e-163	4.16403e-164	-4.34056e-163	-7.8416e-163	8.90688e-164	-4.99843e-163	6.25516e-163	-5.55025e-163	-4.86941e-163	-8.76606e-164	-1.2545e-162	0
1.3514e-163	-4.23117e-163	-1.04031e-162	1.05646e-163	-8.81405e-163	-5.58131e-163	-1.19467e-163	-1.05101e-162	1.29462e-163	-6.69171e-163	2.64408e-163	-4.36126e-163	-7.67837e-163	1.2985e-163	1.02535e-164	1.15214e-162	1.42309e-163	2.65828e-163	2.64967e-163	6.97627e-163	4.16403e-164	-4.34056e-163	-7.8416e-163	8.90688e-164	-4.99843e-163	6.25516e-163	-5.55025e-163	-4.86941e-163	-8.76606e-164	-1.2545e-162	0
1.3514e-163	-4.23117e-163	-1.04031e-162	1.05646e-163	-8.81405e-163	-5.58131e-163	-1.19467e-163	-1.05101e-162	1.29462e-163	-6.69171e-163	2.64408e-163	-4.36126e-163	-7.67837e-163	1.2985e-163	1.02535e-164	1.15214e-162	1.42309e-163	2.65828e-163	2.64967e-163	6.97627e-163	4.16403e-164	-4.34056e-163	-7.8416e-163	8.90688e-164	-4.99843e-163	6.25516e-163	-5.55025e-163	-4.86941e-163	-8.76606e-164	-1.2545e-162	0
1.3514e-163	-4.23117e-163	-1.04031e-162	1.05646e-163	-8.81405e-163	-5.58131e-163	-1.19467e-163	-1.05101e-162	1.29462e-163	-6.69171e-163	2.64408e-163	-4.36126e-163	-7.67837e-163	1.2985e-163	1.02535e-164	1.15214e-162	1.42309e-163	2.65828e-163	2.64967e-163	6.97627e-163	4.16403e-164	-4.34056e-163	-7.8416e-163	8.90688e-164	-4.99843e-163	6.25516e-163	-5.55025e-163	-4.86941e-163	-8.76606e-164	-1.2545e-162	0
1.3514e-163	-4.23117e-163	-1.04031e-162	1.05646e-163	-8.81405e-163	-5.58131e-163	-1.19467e-163	-1.05101e-162	1.29462e-163	-6.69171e-163	2.64408e-163	-4.36126e-163	-7.67837e-163	1.2985e-163	1.02535e-164	1.15214e-162	1.42309e-163	2.65828e-163	2.64967e-163	6.97627e-163	4.16403e-164	-4.34056e-163	-7.8416e-163	8.90688e-164	-4.99843e-163	6.25516e-163	-5.55025e-163	-4.86941e-163	-8.76606e-164	-1.2545e-162	0
1.3514e-163	-4.23117e-163	-1.04031e-162	1.05646e-163	-8.81405e-163	-5.58131e-163	-1.19467e-163	-1.05101e-162	1.29462e-163	-6.69171e-163	2.64408e-163	-4.36126e-163	-7.67837e-163	1.2985e-163	1.02535e-164	1.15214e-162	1.42309e-163	2.65828e-163	2.64967e-163	6.97627e-163	4.16403e-164	-4.34056e-163	-7.8416e-163	8.90688e-164	-4.99843e-163	6.25516e-163	-5.55025e-163	-4.86941e-163	-8.76606e-164	-1.2545e-162	0
1.3514e-163	-4.23117e-163	-1.04031e-162	1.05646e-163	-8.81405e-163	-5.58131e-163	-1.19467e-163	-1.05101e-162	1.29462e-163	-6.69171e-163	2.64408e-163	-4.36126e-163	-7.67837e-163	1.2985e-163	1.02535e-164	1.15214e-162	1.42309e-163	2.65828e-163	2.64967e-163	6.97627e-163	4.16403e-164	-4.34056e-163	-7.8416e-163	8.90688e-164	-4.99843e-163	6.25516e-163	-5.55025e-163	-4.86941e-163	-8.76606e-164	-1.2545e-162	0
1.3514e-163	-4.23117e-163	-1.04031e-162	1.05646e-163	-8.81405e-163	-5.58131e-163	-1.19467e-163	-1.05101e-162	1.29462e-163	-6.69171e-163	2.64408e-163	-4.36126e-163	-7.67837e-163	1.2985e-163	1.02535e-164	1.15214e-162	1.42309e-163	2.65828e-163	2.64967e-163	6.97627e-163	4.16403e-164	-4.34056e-163	-7.8416e-163	8.90688e-164	-4.99843e-163	6.25516e-163	-5.55025e-163	-4.86941e-163	-8.76606e-164	-1.2545e-162	0
1.3514e-163	-4.23117e-163	-1.04031e-162	1.05646e-163	-8.81405e-163	-5.58131e-163	-1.19467e-163	-1.05101e-162	1.29462e-163	-6.69171e-163	2.64408e-163	-4.36126e-163	-7.67837e-163	1.2985e-163	1.02535e-164	1.15214e-162	1.42309e-163	2.65828e-163	2.64967e-163	6.97627e-163	4.16403e-164	-4.34056e-163	-7.8416e-163	8.90688e-164	-4.99843e-163	6.25516e-163	-5.55025e-163	-4.86941e-163	-8.76606e-164	-1.2545e-162	0
1.3514e-163	-4.23117e-163	-1.04031e-162	1.05646e-163	-8.81405e-163	-5.58131e-163	-1.19467e-163	-1.05101e-162	1.29462e-163	-6.69171e-163	2.64408e-163	-4.36126e-163	-7.67837e-163	1.2985e-163	1.02535e-164	1.15214e-162	1.42309e-163	2.65828e-163	2.64967e-163	6.97627e-163	4.16403e-164	-4.34056e-163	-7.8416e-163	8.90688e-164	-4.99843e-163	6.25516e-163	-5.55025e-163	-4.86941e-163	-8.76606e-164	-1.2545e-162	0
1.3514e-163	-4.23117e-163	-1.04031e-162	1.05646e-163	-8.81405e-163	-5.58131e-163	-1.19467e-163	-1.05101e-162	1.29462e-163	-6.69171e-163	2.64408e-163	-4.36126e-163	-7.67837e-163	1.2985e-163	1.02535e-164	1.15214e-162	1.42309e-163	2.65828e-163	2.64967e-163	6.97627e-163	4.16403e-164	-4.34056e-163	-7.8416e-163	8.90688e-164	-4.99843e-163	6.25516e-163	-5.55025e-163	-4.86941e-163	-8.76606e-164	-1.2545e-162	0
1.3514e-163	-4.23117e-163	-1.04031e-162	1.05646e-163	-8.81405e-163	-5.58131e-163	-1.19467e-163	-1.05101e-162	1.29462e-163	-6.69171e-163	2.64408e-163	-4.36126e-163	-7.67837e-163	1.2985e-163	1.02535e-164	1.15214e-162	1.42309e-163	2.65828e-163	2.64967e-163	6.97627e-163	4.16403e-164	-4.34056e-163	-7.8416e-163	8.90688e-164	-4.99843e-163	6.25516e-163	-5.55025e-163	-4.86941e-163	-8.76606e-164	-1.2545e-162	0
1.3514e-163	-4.23117e-163	-1.04031e-162	1.05646e-163	-8.81405e-163	-5.58131e-163	-1.19467e-163	-1.05101e-162	1.29462e-163	-6.69171e-163	2.64408e-163	-4.36126e-163	-7.67837e-163	1.2985e-163	1.02535e-164	1.15214e-162	1.42309e-163	2.65828e-163	2.64967e-163	6.97627e-163	4.16403e-164	-4.34056e-163	-7.8416e-163	8.90688e-164	-4.99843e-163	6.25516e-163	-5.55025e-163	-4.86941e-163	-8.76606e-164	-1.2545e-162	0
1.3514e-163	-4.23117e-163	-1.04031e-162	1.05646e-163	-8.81405e-163	-5.58131e-163	-1.19467e-163	-1.05101e-162	1.29462e-163	-6.69171e-163	2.64408e-163	-4.36126e-163	-7.67837e-163	1.2985e-163	1.02535e-164	1.15214e-162	1.42309e-163	2.65828e-163	2.64967e-163	6.97627e-163	4.16403e-164	-4.34056e-163	-7.8416e-163	8.90688e-164	-4.99843e-163	6.25516e-163	-5.55025e-163	-4.86941e-163	-8.76606e-164	-1.2545e-162	0
1.3514e-163	-4.23117e-163	-1.04031e-162	1.05646e-163	-8.81405e-163	-5.58131e-163	-1.19467e-163	-1.05101e-162	1.29462e-163	-6.69171e-163	2.64408e-163	-4.36126e-163	-7.67837e-163	1.2985e-163	1.02535e-164	1.15214e-162	1.42309e-163	2.65828e-163	2.64967e-163	6.97627e-163	4.16403e-164	-4.34056e-163	-7.8416e-163	8.90688e-164	-4.99843e-163	6.25516e-163	-5.55025e-163	-4.86941e-163	-8.76606e-164	-1.2545e-162	0
1.3514e-163	-4.23117e-163	-1.04031e-162	1.05646e-163	-8.81405e-163	-5.58131e-163	-1.19467e-163	-1.05101e-162	1.29462e-163	-6.69171e-163	2.64408e-163	-4.36126e-163	-7.67837e-163	1.2985e-163	1.02535e-164	1.15214e-162	1.42309e-163	2.65828e-163	2.64967e-163	6.97627e-163	4.16403e-164	-4.34056e-163	-7.8416e-163	8.90688e-164	-4.99843e-163	6.25516e-163	-5.55025e-163	-4.86941e-163	-8.76606e-164	-1.2545e-162	0
1.3514e-163	-4.23117e-163	-1.04031e-162	1.05646e-163	-8.81405e-163	-5.58131e-163	-1.19467e-163	-1.05101e-162	1.29462e-163	-6.69171e-163	2.64408e-163	-4.36126e-163	-7.67837e-163	1.2985e-163	1.02535e-164	1.15214e-162	1.42309e-163	2.65828e-163	2.64967e-163	6.97627e-163	4.16403e-164	-4.34056e-163	-7.8416e-163	8.90688e-164	-4.99843e-163	6.25516e-163	-5.55025e-163	-4.86941e-163	-8.76606e-164	-1.2545e-162	0
1.3514e-163	-4.23117e-163	-1.04031e-162	1.05646e-163	-8.81405e-163	-5.58131e-163	-1.19467e-163	-1.05101e-162	1.29462e-163	-6.69171e-163	2.64408e-163	-4.36126e-163	-7.67837e-163	1.2985e-163	1.02535e-164	1.15214e-162	1.42309e-163	2.65828e-163	2.64967e-163	6.97627e-163	4.16403e-164	-4.34056e-163	-7.8416e-163	8.90688e-164	-4.99843e-163	6.25516e-163	-5.55025e-163	-4.86941e-163	-8.76606e-164	-1.2545e-162	0
1.3514e-163	-4.23117e-163	-1.04031e-162	1.05646e-163	-8.81405e-163	-5.58131e-163	-1.19467e-163	-1.05101e-162	1.29462e-163	-6.69171e-163	2.64408e-163	-4.36126e-163	-7.67837e-163	1.2985e-163	1.02535e-164	1.15214e-162	1.42309e-163	2.65828e-163	2.64967e-163	6.97627e-163	4.16403e-164	-4.34056e-163	-7.8416e-163	8.90688e-164	-4.99843e-163	6.25516e-163	-5.55025e-163	-4.86941e-163	-8.76606e-164	-1.2545e-162	0
1.3514e-163	-4.23117e-163	-1.04031e-162	1.05646e-163	-8.81405e-163	-5.58131e-163	-1.19467e-163	-1.05101e-162	1.29462e-163	-6.69171e-163	2.64408e-163	-4.36126e-163	-7.67837e-163	1.2985e-163	1.02535e-164	1.15214e-162	1.42309e-163	2.65828e-163	2.64967e-163	6.97627e-163	4.16403e-164	-4.34056e-163	-7.8416e-163	8.90688e-164	-4.99843e-163	6.25516e-163	-5.55025e-163	-4.86941e-163	-8.76606e-164	-1.2545e-162	0
1.3514e-163	-4.23117e-163	-1.04031e-162	1.05646e-163	-8.81405e-163	-5.58131e-163	-1.19467e-163	-1.05101e-162	1.29462e-163	-6.69171e-163	2.64408e-163	-4.36126e-163	-7.67837e-163	1.2985e-163	1.02535e-164	1.15214e-162	1.42309e-163	2.65828e-163	2.64967e-163	6.97627e-163	4.16403e-164	-4.34056e-163	-7.8416e-163	8.90688e-164	-4.99843e-163	6.25516e-163	-5.55025e-163	-4.86941e-163	-8.76606e-164	-1.2545e-162	0
1.3514e-163	-4.23117e-163	-1.04031e-162	1.05646e-163	-8.81405e-163	-5.58131e-163	-1.19467e-163	-1.05101e-162	1.29462e-163	-6.69171e-163	2.64408e-163	-4.36126e-163	-7.67837e-163	1.2985e-163	1.02535e-164	1.15214e-162	1.42309e-163	2.65828e-163	2.64967e-163	6.97627e-163	4.16403e-164	-4.34056e-163	-7.8416e-163	8.90688e-164	-4.99843e-163	6.25516e-163	-5.55025e-163	-4.86941e-163	-8.76606e-164	-1.2545e-162	0
1.3514e-163	-4.23117e-163	-1.04031e-162	1.05646e-163	-8.81405e-163	-5.58131e-163	-1.19467e-163	-1.05101e-162	1.29462e-163	-6.69171e-163	2.64408e-163	-4.36126e-163	-7.67837e-163	1.2985e-163	1.02535e-164	1.15214e-162	1.42309e-163	2.65828e-163	2.64967e-163	6.97627e-163	4.16403e-164	-4.34056e-163	-7.8416e-163	8.90688e-164	-4.99843e-163	6.25516e-163	-5.55025e-163	-4.86941e-163	-8.76606e-164	-1.2545e-162	0
1.3514e-163	-4.23117e-163	-1.04031e-162	1.05646e-163	-8.81405e-163	-5.58131e-163	-1.19467e-163	-1.05101e-162	1.29462e-163	-6.69171e-163	2.64408e-163	-4.36126e-163	-7.67837e-163	1.2985e-163	1.02535e-164	1.15214e-162	1.42309e-163	2.65828e-163	2.64967e-163	6.97627e-163	4.16403e-164	-4.34056e-163	-7.8416e-163	8.90688e-164	-4.99843e-163	6.25516e-163	-5.55025e-163	-4.86941e-163	-8.76606e-164	-1.2545e-162	0
1.3514e-163	-4.23117e-163	-1.04031e-162	1.05646e-163	-8.81405e-163	-5.58131e-163	-1.19467e-163	-1.05101e-162	1.29462e-163	-6.69171e-163	2.64408e-163	-4.36126e-163	-7.67837e-163	1.2985e-163	1.02535e-164	1.15214e-162	1.42309e-163	2.65828e-163	2.64967e-163	6.97627e-163	4.16403e-164	-4.34056e-163	-7.8416e-163	8.90688e-164	-4.99843e-163	6.25516e-163	-5.55025e-163	-4.86941e-163	-8.76606e-164	-1.2545e-162	0
1.3514e-163	-4.23117e-163	-1.04031e-162	1.05646e-163	-8.81405e-163	-5.58131e-163	-1.19467e-163	-1.05101e-162	1.29462e-163	-6.69171e-163	2.64408e-163	-4.36126e-163	-7.67837e-163	1.2985e-163	1.02535e-164	1.15214e-162	1.42309e-163	2.65828e-163	2.64967e-163	6.97627e-163	4.16403e-164	-4.34056e-163	-7.8416e-163	8.90688e-164	-4.99843e-163	6.25516e-163	-5.55025e-163	-4.86941e-163	-8.76606e-164	-1.2545e-162	0
1.3514e-163	-4.23117e-163	-1.04031e-162	1.05646e-163	-8.81405e-163	-5.58131e-163	-1.19467e-163	-1.05101e-162	1.29462e-163	-6.69171e-163	2.64408e-163	-4.36126e-163	-7.67837e-163	1.2985e-163	1.02535e-164	1.15214e-162	1.42309e-163	2.65828e-163	2.64967e-163	6.97627e-163	4.16403e-164	-4.34056e-163	-7.8416e-163	8.90688e-164	-4.99843e-163	6.25516e-163	-5.55025e-163	-4.86941e-163	-8.76606e-164	-1.2545e-162	0
1.3514e-163	-4.23117e-163	-1.04031e-162	1.05646e-163	-8.81405e-163	-5.58131e-163	-1.19467e-163	-1.05101e-162	1.29462e-163	-6.69171e-163	2.64408e-163	-4.36126e-163	-7.67837e-163	1.2985e-163	1.02535e-164	1.15214e-162	1.42309e-163	2.65828e-163	2.64967e-163	6.97627e-163	4.16403e-164	-4.34056e-163	-7.8416e-163	8.90688e-164	-4.99843e-163	6.25516e-163	-5.55025e-163	-4.86941e-163	-8.76606e-164	-1.2545e-162	0
1.3514e-163	-4.23117e-163	-1.04031e-162	1.05646e-163	-8.81405e-163	-5.58131e-163	-1.19467e-163	-1.05101e-162	1.29462e-163	-6.69171e-163	2.64408e-163	-4.36126e-163	-7.67837e-163	1.2985e-163	1.02535e-164	1.15214e-162	1.42309e-163	2.65828e-163	2.64967e-163	6.97627e-163	4.16403e-164	-4.34056e-163	-7.8416e-163	8.90688e-164	-4.99843e-163	6.25516e-163	-5.55025e-163	-4.86941e-163	-8.76606e-164	-1.2545e-162	0
1.3514e-163	-4.23117e-163	-1.04031e-162	1.05646e-163	-8.81405e-163	-5.58131e-163	-1.19467e-163	-1.05101e-162	1.29462e-163	-6.69171e-163	2.64408e-163	-4.36126e-163	-7.67837e-163	1.2985e-163	1.02535e-164	1.15214e-162	1.42309e-163	2.65828e-163	2.64967e-163	6.97627e-163	4.16403e-164	-4.34056e-163	-7.8416e-163	8.90688e-164	-4.99843e-163	6.25516e-163	-5.55025e-163	-4.86941e-163	-8.76606e-164	-1.2545e-162	0
1.3514e-163	-4.23117e-163	-1.04031e-162	1.05646e-163	-8.81405e-163	-5.58131e-163	-1.19467e-163	-1.05101e-162	1.29462e-163	-6.69171e-163	2.64408e-163	-4.36126e-163	-7.67837e-163	1.2985e-163	1.02535e-164	1.15214e-162	1.42309e-163	2.65828e-163	2.64967e-163	6.97627e-163	4.16403e-164	-4.34056e-163	-7.8416e-163	8.90688e-164	-4.99843e-163	6.25516e-163	-5.55025e-163	-4.86941e-163	-8.76606e-164	-1.2545e-162	0
1.3514e-163	-4.23117e-163	-1.04031e-162	1.05646e-163	-8.81405e-163	-5.58131e-163	-1.19467e-163	-1.05101e-162	1.29462e-163	-6.69171e-163	2.64408e-163	-4.36126e-163	-7.67837e-163	1.2985e-163	1.02535e-164	1.15214e-162	1.42309e-163	2.65828e-163	2.64967e-163	6.97627e-163	4.16403e-164	-4.34056e-163	-7.8416e-163	8.90688e-164	-4.99843e-163	6.25516e-163	-5.55025e-163	-4.86941e-163	-8.76606e-164	-1.2545e-162	0
1.3514e-163	-4.23117e-163	-1.04031e-162	1.05646e-163	-8.81405e-163	-5.58131e-163	-1.19467e-163	-1.05101e-162	1.29462e-163	-6.69171e-163	2.64408e-163	-4.36126e-163	-7.67837e-163	1.2985e-163	1.02535e-164	1.15214e-162	1.42309e-163	2.65828e-163	2.64967e-163	6.97627e-163	4.16403e-164	-4.34056e-163	-7.8416e-163	8.90688e-164	-4.99843e-163	6.25516e-163	-5.55025e-163	-4.86941e-163	-8.76606e-164	-1.2545e-162	0
1.3514e-163	-4.23117e-163	-1.04031e-162	1.05646e-163	-8.81405e-163	-5.58131e-163	-1.19467e-163	-1.05101e-162	1.29462e-163	-6.69171e-163	2.64408e-163	-4.36126e-163	-7.67837e-163	1.2985e-163	1.02535e-164	1.15214e-162	1.42309e-163	2.65828e-163	2.64967e-163	6.97627e-163	4.16403e-164	-4.34056e-163	-7.8416e-163	8.90688e-164	-4.99843e-163	6.25516e-163	-5.55025e-163	-4.86941e-163	-8.76606e-164	-1.2545e-162	0
1.3514e-163	-4.23117e-163	-1.04031e-162	1.05646e-163	-8.81405e-163	-5.58131e-163	-1.19467e-163	-1.05101e-162	1.29462e-163	-6.69171e-163	2.64408e-163	-4.36126e-163	-7.67837e-163	1.2985e-163	1.02535e-164	1.15214e-162	1.42309e-163	2.65828e-163	2.64967e-163	6.97627e-163	4.16403e-164	-4.34056e-163	-7.8416e-163	8.90688e-164	-4.99843e-163	6.25516e-163	-5.55025e-163	-4.86941e-163	-8.76606e-164	-1.2545e-162	0
1.3514e-163	-4.23117e-163	-1.04031e-162	1.05646e-163	-8.81405e-163	-5.58131e-163	-1.19467e-163	-1.05101e-162	1.29462e-163	-6.69171e-163	2.64408e-163	-4.36126e-163	-7.67837e-163	1.2985e-163	1.02535e-164	1.15214e-162	1.42309e-163	2.65828e-163	2.64967e-163	6.97627e-163	4.16403e-164	-4.34056e-163	-7.8416e-163	8.90688e-164	-4.99843e-163	6.25516e-163	-5.55025e-163	-4.86941e-163	-8.76606e-164	-1.2545e-162	0
1.3514e-163	-4.23117e-163	-1.04031e-162	1.05646e-163	-8.81405e-163	-5.58131e-163	-1.19467e-163	-1.05101e-162	1.29462e-163	-6.69171e-163	2.64408e-163	-4.36126e-163	-7.67837e-163	1.2985e-163	1.02535e-164	1.15214e-162	1.42309e-163	2.65828e-163	2.64967e-163	6.97627e-163	4.16403e-164	-4.34056e-163	-7.8416e-163	8.90688e-164	-4.99843e-163	6.25516e-163	-5.55025e-163	-4.86941e-163	-8.76606e-164	-1.2545e-162	0
1.3514e-163	-4.23117e-163	-1.04031e-162	1.05646e-163	-8.81405e-163	-5.58131e-163	-1.19467e-163	-1.05101e-162	1.29462e-163	-6.69171e-163	2.64408e-163	-4.36126e-163	-7.67837e-163	1.2985e-163	1.02535e-164	1.15214e-162	1.42309e-163	2.65828e-163	2.64967e-163	6.97627e-163	4.16403e-164	-4.34056e-163	-7.8416e-163	8.90688e-164	-4.99843e-163	6.25516e-163	-5.55025e-163	-4.86941e-163	-8.76606e-164	-1.2545e-162	0
1.3514e-163	-4.23117e-163	-1.04031e-162	1.05646e-163	-8.81405e-163	-5.58131e-163	-1.19467e-163	-1.05101e-162	1.29462e-163	-6.69171e-163	2.64408e-163	-4.36126e-163	-7.67837e-163	1.2985e-163	1.02535e-164	1.15214e-162	1.42309e-163	2.65828e-163	2.64967e-163	6.97627e-163	4.16403e-164	-4.34056e-163	-7.8416e-163	8.90688e-164	-4.99843e-163	6.25516e-163	-5.55025e-163	-4.86941e-163	-8.76606e-164	-1.2545e-162	0
1.3514e-163	-4.23117e-163	-1.04031e-162	1.05646e-163	-8.81405e-163	-5.58131e-163	-1.19467e-163	-1.05101e-162	1.29462e-163	-6.69171e-163	2.64408e-163	-4.36126e-163	-7.67837e-163	1.2985e-163	1.02535e-164	1.15214e-162	1.42309e-163	2.65828e-163	2.64967e-163	6.97627e-163	4.16403e-164	-4.34056e-163	-7.8416e-163	8.90688e-164	-4.99843e-163	6.25516e-163	-5.55025e-163	-4.86941e-163	-8.76606e-164	-1.2545e-162	0
1.3514e-163	-4.23117e-163	-1.04031e-162	1.05646e-163	-8.81405e-163	-5.58131e-163	-1.19467e-163	-1.05101e-162	1.29462e-163	-6.69171e-163	2.64408e-163	-4.36126e-163	-7.67837e-163	1.2985e-163	1.02535e-164	1.15214e-162	1.42309e-163	2.65828e-163	2.64967e-163	6.97627e-163	4.16403e-164	-4.34056e-163	-7.8416e-163	8.90688e-164	-4.99843e-163	6.25516e-163	-5.55025e-163	-4.86941e-163	-8.76606e-164	-1.2545e-162	0
1.3514e-163	-4.23117e-163	-1.04031e-162	1.05646e-163	-8.81405e-163	-5.58131e-163	-1.19467e-163	-1.05101e-162	1.29462e-163	-6.69171e-163	2.64408e-163	-4.36126e-163	-7.67837e-163	1.2985e-163	1.02535e-164	1.15214e-162	1.42309e-163	2.65828e-163	2.64967e-163	6.97627e-163	4.16403e-164	-4.34056e-163	-7.8416e-163	8.90688e-164	-4.99843e-163	6.25516e-163	-5.55025e-163	-4.86941e-163	-8.76606e-164	-1.2545e-162	0
1.3514e-163	-4.23117e-163	-1.04031e-162	1.05646e-163	-8.81405e-163	-5.58131e-163	-1.19467e-163	-1.05101e-162	1.29462e-163	-6.69171e-163	2.64408e-163	-4.36126e-163	-7.67837e-163	1.2985e-163	1.02535e-164	1.15214e-162	1.42309e-163	2.65828e-163	2.64967e-163	6.97627e-163	4.16403e-164	-4.34056e-163	-7.8416e-163	8.90688e-164	-4.99843e-163	6.25516e-163	-5.55025e-163	-4.86941e-163	-8.76606e-164	-1.2545e-162	0
1.3514e-163	-4.23117e-163	-1.04031e-162	1.05646e-163	-8.81405e-163	-5.58131e-163	-1.19467e-163	-1.05101e-162	1.29462e-163	-6.69171e-163	2.64408e-163	-4.36126e-163	-7.67837e-163	1.2985e-163	1.02535e-164	1.15214e-162	1.42309e-163	2.65828e-163	2.64967e-163	6.97627e-163	4.16403e-164	-4.34056e-163	-7.8416e-163	8.90688e-164	-4.99843e-163	6.25516e-163	-5.55025e-163	-4.86941e-163	-8.76606e-164	-1.2545e-162	0
1.3514e-163	-4.23117e-163	-1.04031e-162	1.05646e-163	-8.81405e-163	-5.58131e-163	-1.19467e-163	-1.05101e-162	1.29462e-163	-6.69171e-163	2.64408e-163	-4.36126e-163	-7.67837e-163	1.2985e-163	1.02535e-164	1.15214e-162	1.42309e-163	2.65828e-163	2.64967e-163	6.97627e-163	4.16403e-164	-4.34056e-163	-7.8416e-163	8.90688e-164	-4.99843e-163	6.25516e-163	-5.55025e-163	-4.86941e-163	-8.76606e-164	-1.2545e-162	0
1.3514e-163	-4.23117e-163	-1.04031e-162	1.05646e-163	-8.81405e-163	-5.58131e-163	-1.19467e-163	-1.05101e-162	1.29462e-163	-6.69171e-163	2.64408e-163	-4.36126e-163	-7.67837e-163	1.2985e-163	1.02535e-164	1.15214e-162	1.42309e-163	2.65828e-163	2.64967e-163	6.97627e-163	4.16403e-164	-4.34056e-163	-7.8416e-163	8.90688e-164	-4.99843e-163	6.25516e-163	-5.55025e-163	-4.86941e-163	-8.76606e-164	-1.2545e-162	0
1.3514e-163	-4.23117e-163	-1.04031e-162	1.05646e-163	-8.81405e-163	-5.58131e-163	-1.19467e-163	-1.05101e-162	1.29462e-163	-6.69171e-163	2.64408e-163	-4.36126e-163	-7.67837e-163	1.2985e-163	1.02535e-164	1.15214e-162	1.42309e-163	2.65828e-163	2.64967e-163	6.97627e-163	4.16403e-164	-4.34056e-163	-7.8416e-163	8.90688e-164	-4.99843e-163	6.25516e-163	-5.55025e-163	-4.86941e-163	-8.76606e-164	-1.2545e-162	0
1.3514e-163	-4.23117e-163	-1.04031e-162	1.05646e-163	-8.81405e-163	-5.58131e-163	-1.19467e-163	-1.05101e-162	1.29462e-163	-6.69171e-163	2.64408e-163	-4.36126e-163	-7.67837e-163	1.2985e-163	1.02535e-164	1.15214e-162	1.42309e-163	2.65828e-163	2.64967e-163	6.97627e-163	4.16403e-164	-4.34056e-163	-7.8416e-163	8.90688e-164	-4.99843e-163	6.25516e-163	-5.55025e-163	-4.86941e-163	-8.76606e-164	-1.2545e-162	0
1.3514e-163	-4.23117e-163	-1.04031e-162	1.05646e-163	-8.81405e-163	-5.58131e-163	-1.19467e-163	-1.05101e-162	1.29462e-163	-6.69171e-163	2.64408e-163	-4.36126e-163	-7.67837e-163	1.2985e-163	1.02535e-164	1.15214e-162	1.42309e-163	2.65828e-163	2.64967e-163	6.97627e-163	4.16403e-164	-4.34056e-163	-7.8416e-163	8.90688e-164	-4.99843e-163	6.25516e-163	-5.55025e-163	-4.86941e-163	-8.76606e-164	-1.2545e-162	0
1.3514e-163	-4.23117e-163	-1.04031e-162	1.05646e-163	-8.81405e-163	-5.58131e-163	-1.19467e-163	-1.05101e-162	1.29462e-163	-6.69171e-163	2.64408e-163	-4.36126e-163	-7.67837e-163	1.2985e-163	1.02535e-164	1.15214e-162	1.42309e-163	2.65828e-163	2.64967e-163	6.97627e-163	4.16403e-164	-4.34056e-163	-7.8416e-163	8.90688e-164	-4.99843e-163	6.25516e-163	-5.55025e-163	-4.86941e-163	-8.76606e-164	-1.2545e-162	0
1.3514e-163	-4.23117e-163	-1.04031e-162	1.05646e-163	-8.81405e-163	-5.58131e-163	-1.19467e-163	-1.05101e-162	1.29462e-163	-6.69171e-163	2.64408e-163	-4.36126e-163	-7.67837e-163	1.2985e-163	1.02535e-164	1.15214e-162	1.42309e-163	2.65828e-163	2.64967e-163	6.97627e-163	4.16403e-164	-4.34056e-163	-7.8416e-163	8.90688e-164	-4.99843e-163	6.25516e-163	-5.55025e-163	-4.86941e-163	-8.76606e-164	-1.2545e-162	0
1.3514e-163	-4.23117e-163	-1.04031e-162	1.05646e-163	-8.81405e-163	-5.58131e-163	-1.19467e-163	-1.05101e-162	1.29462e-163	-6.69171e-163	2.64408e-163	-4.36126e-163	-7.67837e-163	1.2985e-163	1.02535e-164	1.15214e-162	1.42309e-163	2.65828e-163	2.64967e-163	6.97627e-163	4.16403e-164	-4.34056e-163	-7.8416e-163	8.90688e-164	-4.99843e-163	6.25516e-163	-5.55025e-163	-4.86941e-163	-8.76606e-164	-1.2545e-162	0
1.3514e-163	-4.23117e-163	-1.04031e-162	1.05646e-163	-8.81405e-163	-5.58131e-163	-1.19467e-163	-1.05101e-162	1.29462e-163	-6.69171e-163	2.64408e-163	-4.36126e-163	-7.67837e-163	1.2985e-163	1.02535e-164	1.15214e-162	1.42309e-163	2.65828e-163	2.64967e-163	6.97627e-163	4.16403e-164	-4.34056e-163	-7.8416e-163	8.90688e-164	-4.99843e-163	6.25516e-163	-5.55025e-163	-4.86941e-163	-8.76606e-164	-1.2545e-162	0
1.3514e-163	-4.23117e-163	-1.04031e-162	1.05646e-163	-8.81405e-163	-5.58131e-163	-1.19467e-163	-1.05101e-162	1.29462e-163	-6.69171e-163	2.64408e-163	-4.36126e-163	-7.67837e-163	1.2985e-163	1.02535e-164	1.15214e-162	1.42309e-163	2.65828e-163	2.64967e-163	6.97627e-163	4.16403e-164	-4.34056e-163	-7.8416e-163	8.90688e-164	-4.99843e-163	6.25516e-163	-5.55025e-163	-4.86941e-163	-8.76606e-164	-1.2545e-162	0
1.3514e-163	-4.23117e-163	-1.04031e-162	1.05646e-163	-8.81405e-163	-5.58131e-163	-1.19467e-163	-1.05101e-162	1.29462e-163	-6.69171e-163	2.64408e-163	-4.36126e-163	-7.67837e-163	1.2985e-163	1.02535e-164	1.15214e-162	1.42309e-163	2.65828e-163	2.64967e-163	6.97627e-163	4.16403e-164	-4.34056e-163	-7.8416e-163	8.90688e-164	-4.99843e-163	6.25516e-163	-5.55025e-163	-4.86941e-163	-8.76606e-164	-1.2545e-162	0
1.3514e-163	-4.23117e-163	-1.04031e-162	1.05646e-163	-8.81405e-163	-5.58131e-163	-1.19467e-163	-1.05101e-162	1.29462e-163	-6.69171e-163	2.64408e-163	-4.36126e-163	-7.67837e-163	1.2985e-163	1.02535e-164	1.15214e-162	1.42309e-163	2.65828e-163	2.64967e-163	6.97627e-163	4.16403e-164	-4.34056e-163	-7.8416e-163	8.90688e-164	-4.99843e-163	6.25516e-163	-5.55025e-163	-4.86941e-163	-8.76606e-164	-1.2545e-162	0
1.3514e-163	-4.23117e-163	-1.04031e-162	1.05646e-163	-8.81405e-163	-5.58131e-163	-1.19467e-163	-1.05101e-162	1.29462e-163	-6.69171e-163	2.64408e-163	-4.36126e-163	-7.67837e-163	1.2985e-163	1.02535e-164	1.15214e-162	1.42309e-163	2.65828e-163	2.64967e-163	6.97627e-163	4.16403e-164	-4.34056e-163	-7.8416e-163	8.90688e-164	-4.99843e-163	6.25516e-163	-5.55025e-163	-4.86941e-163	-8.76606e-164	-1.2545e-162	0
1.3514e-163	-4.23117e-163	-1.04031e-162	1.05646e-163	-8.81405e-163	-5.58131e-163	-1.19467e-163	-1.05101e-162	1.29462e-163	-6.69171e-163	2.64408e-163	-4.36126e-163	-7.67837e-163	1.2985e-163	1.02535e-164	1.15214e-162	1.42309e-163	2.65828e-163	2.64967e-163	6.97627e-163	4.16403e-164	-4.34056e-163	-7.8416e-163	8.90688e-164	-4.99843e-163	6.25516e-163	-5.55025e-163	-4.86941e-163	-8.76606e-164	-1.2545e-162	0
1.3514e-163	-4.23117e-163	-1.04031e-162	1.05646e-163	-8.81405e-163	-5.58131e-163	-1.19467e-163	-1.05101e-162	1.29462e-163	-6.69171e-163	2.64408e-163	-4.36126e-163	-7.67837e-163	1.2985e-163	1.02535e-164	1.15214e-162	1.42309e-163	2.65828e-163	2.64967e-163	6.97627e-163	4.16403e-164	-4.34056e-163	-7.8416e-163	8.90688e-164	-4.99843e-163	6.25516e-163	-5.55025e-163	-4.86941e-163	-8.76606e-164	-1.2545e-162	0
1.3514e-163	-4.23117e-163	-1.04031e-162	1.05646e-163	-8.81405e-163	-5.58131e-163	-1.19467e-163	-1.05101e-162	1.29462e-163	-6.69171e-163	2.64408e-163	-4.36126e-163	-7.67837e-163	1.2985e-163	1.02535e-164	1.15214e-162	1.42309e-163	2.65828e-163	2.64967e-163	6.97627e-163	4.16403e-164	-4.34056e-163	-7.8416e-163	8.90688e-164	-4.99843e-163	6.25516e-163	-5.55025e-163	-4.86941e-163	-8.76606e-164	-1.2545e-162	0
1.3514e-163	-4.23117e-163	-1.04031e-162	1.05646e-163	-8.81405e-163	-5.58131e-163	-1.19467e-163	-1.05101e-162	1.29462e-163	-6.69171e-163	2.64408e-163	-4.36126e-163	-7.67837e-163	1.2985e-163	1.02535e-164	1.15214e-162	1.42309e-163	2.65828e-163	2.64967e-163	6.97627e-163	4.16403e-164	-4.34056e-163	-7.8416e-163	8.90688e-164	-4.99843e-163	6.25516e-163	-5.55025e-163	-4.86941e-163	-8.76606e-164	-1.2545e-162	0
1.3514e-163	-4.23117e-163	-1.04031e-162	1.05646e-163	-8.81405e-163	-5.58131e-163	-1.19467e-163	-1.05101e-162	1.29462e-163	-6.69171e-163	2.64408e-163	-4.36126e-163	-7.67837e-163	1.2985e-163	1.02535e-164	1.15214e-162	1.42309e-163	2.65828e-163	2.64967e-163	6.97627e-163	4.16403e-164	-4.34056e-163	-7.8416e-163	8.90688e-164	-4.99843e-163	6.25516e-163	-5.55025e-163	-4.86941e-163	-8.76606e-164	-1.2545e-162	0
1.3514e-163	-4.23117e-163	-1.04031e-162	1.05646e-163	-8.81405e-163	-5.58131e-163	-1.19467e-163	-1.05101e-162	1.29462e-163	-6.69171e-163	2.64408e-163	-4.36126e-163	-7.67837e-163	1.2985e-163	1.02535e-164	1.15214e-162	1.42309e-163	2.65828e-163	2.64967e-163	6.97627e-163	4.16403e-164	-4.34056e-163	-7.8416e-163	8.90688e-164	-4.99843e-163	6.25516e-163	-5.55025e-163	-4.86941e-163	-8.76606e-164	-1.2545e-162	0
1.3514e-163	-4.23117e-163	-1.04031e-162	1.05646e-163	-8.81405e-163	-5.58131e-163	-1.19467e-163	-1.05101e-162	1.29462e-163	-6.69171e-163	2.64408e-163	-4.36126e-163	-7.67837e-163	1.2985e-163	1.02535e-164	1.15214e-162	1.42309e-163	2.65828e-163	2.64967e-163	6.97627e-163	4.16403e-164	-4.34056e-163	-7.8416e-163	8.90688e-164	-4.99843e-163	6.25516e-163	-5.55025e-163	-4.86941e-163	-8.76606e-164	-1.2545e-162	0
1.3514e-163	-4.23117e-163	-1.04031e-162	1.05646e-163	-8.81405e-163	-5.58131e-163	-1.19467e-163	-1.05101e-162	1.29462e-163	-6.69171e-163	2.64408e-163	-4.36126e-163	-7.67837e-163	1.2985e-163	1.02535e-164	1.15214e-162	1.42309e-163	2.65828e-163	2.64967e-163	6.97627e-163	4.16403e-164	-4.34056e-163	-7.8416e-163	8.90688e-164	-4.99843e-163	6.25516e-163	-5.55025e-163	-4.86941e-163	-8.76606e-164	-1.2545e-162	0
1.3514e-163	-4.23117e-163	-1.04031e-162	1.05646e-163	-8.81405e-163	-5.58131e-163	-1.19467e-163	-1.05101e-162	1.29462e-163	-6.69171e-163	2.64408e-163	-4.36126e-163	-7.67837e-163	1.2985e-163	1.02535e-164	1.15214e-162	1.42309e-163	2.65828e-163	2.64967e-163	6.97627e-163	4.16403e-164	-4.34056e-163	-7.8416e-163	8.90688e-164	-4.99843e-163	6.25516e-163	-5.55025e-163	-4.86941e-163	-8.76606e-164	-1.2545e-162	0
1.3514e-163	-4.23117e-163	-1.04031e-162	1.05646e-163	-8.81405e-163	-5.58131e-163	-1.19467e-163	-1.05101e-162	1.29462e-163	-6.69171e-163	2.64408e-163	-4.36126e-163	-7.67837e-163	1.2985e-163	1.02535e-164	1.15214e-162	1.42309e-163	2.65828e-163	2.64967e-163	6.97627e-163	4.16403e-164	-4.34056e-163	-7.8416e-163	8.90688e-164	-4.99843e-163	6.25516e-163	-5.55025e-163	-4.86941e-163	-8.76606e-164	-1.2545e-162	0
1.3514e-163	-4.23117e-163	-1.04031e-162	1.05646e-163	-8.81405e-163	-5.58131e-163	-1.19467e-163	-1.05101e-162	1.29462e-163	-6.69171e-163	2.64408e-163	-4.36126e-163	-7.67837e-163	1.2985e-163	1.02535e-164	1.15214e-162	1.42309e-163	2.65828e-163	2.64967e-163	6.97627e-163	4.16403e-164	-4.34056e-163	-7.8416e-163	8.90688e-164	-4.99843e-163	6.25516e-163	-5.55025e-163	-4.86941e-163	-8.76606e-164	-1.2545e-162	0
1.3514e-163	-4.23117e-163	-1.04031e-162	1.05646e-163	-8.81405e-163	-5.58131e-163	-1.19467e-163	-1.05101e-162	1.29462e-163	-6.69171e-163	2.64408e-163	-4.36126e-163	-7.67837e-163	1.2985e-163	1.02535e-164	1.15214e-162	1.42309e-163	2.65828e-163	2.64967e-163	6.97627e-163	4.16403e-164	-4.34056e-163	-7.8416e-163	8.90688e-164	-4.99843e-163	6.25516e-163	-5.55025e-163	-4.86941e-163	-8.76606e-164	-1.2545e-162	0
1.3514e-163	-4.23117e-163	-1.04031e-162	1.05646e-163	-8.81405e-163	-5.58131e-163	-1.19467e-163	-1.05101e-162	1.29462e-163	-6.69171e-163	2.64408e-163	-4.36126e-163	-7.67837e-163	1.2985e-163	1.02535e-164	1.15214e-162	1.42309e-163	2.65828e-163	2.64967e-163	6.97627e-163	4.16403e-164	-4.34056e-163	-7.8416e-163	8.90688e-164	-4.99843e-163	6.25516e-163	-5.55025e-163	-4.86941e-163	-8.76606e-164	-1.2545e-162	0
1.3514e-163	-4.23117e-163	-1.04031e-162	1.05646e-163	-8.81405e-163	-5.58131e-163	-1.19467e-163	-1.05101e-162	1.29462e-163	-6.69171e-163	2.64408e-163	-4.36126e-163	-7.67837e-163	1.2985e-163	1.02535e-164	1.15214e-162	1.42309e-163	2.65828e-163	2.64967e-163	6.97627e-163	4.16403e-164	-4.34056e-163	-7.8416e-163	8.90688e-164	-4.99843e-163	6.25516e-163	-5.55025e-163	-4.86941e-163	-8.76606e-164	-1.2545e-162	0
1.3514e-163	-4.23117e-163	-1.04031e-162	1.05646e-163	-8.81405e-163	-5.58131e-163	-1.19467e-163	-1.05101e-162	1.29462e-163	-6.69171e-163	2.64408e-163	-4.36126e-163	-7.67837e-163	1.2985e-163	1.02535e-164	1.15214e-162	1.42309e-163	2.65828e-163	2.64967e-163	6.97627e-163	4.16403e-164	-4.34056e-163	-7.8416e-163	8.90688e-164	-4.99843e-163	6.25516e-163	-5.55025e-163	-4.86941e-163	-8.76606e-164	-1.2545e-162	0
1.3514e-163	-4.23117e-163	-1.04031e-162	1.05646e-163	-8.81405e-163	-5.58131e-163	-1.19467e-163	-1.05101e-162	1.29462e-163	-6.69171e-163	2.64408e-163	-4.36126e-163	-7.67837e-163	1.2985e-163	1.02535e-164	1.15214e-162	1.42309e-163	2.65828e-163	2.64967e-163	6.97627e-163	4.16403e-164	-4.34056e-163	-7.8416e-163	8.90688e-164	-4.99843e-163	6.25516e-163	-5.55025e-163	-4.86941e-163	-8.76606e-164	-1.2545e-162	0
1.3514e-163	-4.23117e-163	-1.04031e-162	1.05646e-163	-8.81405e-163	-5.58131e-163	-1.19467e-163	-1.05101e-162	1.29462e-163	-6.69171e-163	2.64408e-163	-4.36126e-163	-7.67837e-163	1.2985e-163	1.02535e-164	1.15214e-162	1.42309e-163	2.65828e-163	2.64967e-163	6.97627e-163	4.16403e-164	-4.34056e-163	-7.8416e-163	8.90688e-164	-4.99843e-163	6.25516e-163	-5.55025e-163	-4.86941e-163	-8.76606e-164	-1.2545e-162	0
1.3514e-163	-4.23117e-163	-1.04031e-162	1.05646e-163	-8.81405e-163	-5.58131e-163	-1.19467e-163	-1.05101e-162	1.29462e-163	-6.69171e-163	2.64408e-163	-4.36126e-163	-7.67837e-163	1.2985e-163	1.02535e-164	1.15214e-162	1.42309e-163	2.65828e-163	2.64967e-163	6.97627e-163	4.16403e-164	-4.34056e-163	-7.8416e-163	8.90688e-164	-4.99843e-163	6.25516e-163	-5.55025e-163	-4.86941e-163	-8.76606e-164	-1.2545e-162	0
1.3514e-163	-4.23117e-163	-1.04031e-162	1.05646e-163	-8.81405e-163	-5.58131e-163	-1.19467e-163	-1.05101e-162	1.29462e-163	-6.69171e-163	2.64408e-163	-4.36126e-163	-7.67837e-163	1.2985e-163	1.02535e-164	1.15214e-162	1.42309e-163	2.65828e-163	2.64967e-163	6.97627e-163	4.16403e-164	-4.34056e-163	-7.8416e-163	8.90688e-164	-4.99843e-163	6.25516e-163	-5.55025e-163	-4.86941e-163	-8.76606e-164	-1.2545e-162	0
1.3514e-163	-4.23117e-163	-1.04031e-162	1.05646e-163	-8.81405e-163	-5.58131e-163	-1.19467e-163	-1.05101e-162	1.29462e-163	-6.69171e-163	2.64408e-163	-4.36126e-163	-7.67837e-163	1.2985e-163	1.02535e-164	1.15214e-162	1.42309e-163	2.65828e-163	2.64967e-163	6.97627e-163	4.16403e-164	-4.34056e-163	-7.8416e-163	8.90688e-164	-4.99843e-163	6.25516e-163	-5.55025e-163	-4.86941e-163	-8.76606e-164	-1.2545e-162	0
1.3514e-163	-4.23117e-163	-1.04031e-162	1.05646e-163	-8.81405e-163	-5.58131e-163	-1.19467e-163	-1.05101e-162	1.29462e-163	-6.69171e-163	2.64408e-163	-4.36126e-163	-7.67837e-163	1.2985e-163	1.02535e-164	1.15214e-162	1.42309e-163	2.65828e-163	2.64967e-163	6.97627e-163	4.16403e-164	-4.34056e-163	-7.8416e-163	8.90688e-164	-4.99843e-163	6.25516e-163	-5.55025e-163	-4.86941e-163	-8.76606e-164	-1.2545e-162	0
1.3514e-163	-4.23117e-163	-1.04031e-162	1.05646e-163	-8.81405e-163	-5.58131e-163	-1.19467e-163	-1.05101e-162	1.29462e-163	-6.69171e-163	2.64408e-163	-4.36126e-163	-7.67837e-163	1.2985e-163	1.02535e-164	1.15214e-162	1.42309e-163	2.65828e-163	2.64967e-163	6.97627e-163	4.16403e-164	-4.34056e-163	-7.8416e-163	8.90688e-164	-4.99843e-163	6.25516e-163	-5.55025e-163	-4.86941e-163	-8.76606e-164	-1.2545e-162	0
1.3514e-163	-4.23117e-163	-1.04031e-162	1.05646e-163	-8.81405e-163	-5.58131e-163	-1.19467e-163	-1.05101e-162	1.29462e-163	-6.69171e-163	2.64408e-163	-4.36126e-163	-7.67837e-163	1.2985e-163	1.02535e-164	1.15214e-162	1.42309e-163	2.65828e-163	2.64967e-163	6.97627e-163	4.16403e-164	-4.34056e-163	-7.8416e-163	8.90688e-164	-4.99843e-163	6.25516e-163	-5.55025e-163	-4.86941e-163	-8.76606e-164	-1.2545e-162	0
1.3514e-163	-4.23117e-163	-1.04031e-162	1.05646e-163	-8.81405e-163	-5.58131e-163	-1.19467e-163	-1.05101e-162	1.29462e-163	-6.69171e-163	2.64408e-163	-4.36126e-163	-7.67837e-163	1.2985e-163	1.02535e-164	1.15214e-162	1.42309e-163	2.65828e-163	2.64967e-163	6.97627e-163	4.16403e-164	-4.34056e-163	-7.8416e-163	8.90688e-164	-4.99843e-163	6.25516e-163	-5.55025e-163	-4.86941e-163	-8.76606e-164	-1.2545e-162	0
1.3514e-163	-4.23117e-163	-1.04031e-162	1.05646e-163	-8.81405e-163	-5.58131e-163	-1.19467e-163	-1.05101e-162	1.29462e-163	-6.69171e-163	2.64408e-163	-4.36126e-163	-7.67837e-163	1.2985e-163	1.02535e-164	1.15214e-162	1.42309e-163	2.65828e-163	2.64967e-163	6.97627e-163	4.16403e-164	-4.34056e-163	-7.8416e-163	8.90688e-164	-4.99843e-163	6.25516e-163	-5.55025e-163	-4.86941e-163	-8.76606e-164	-1.2545e-162	0
1.3514e-163	-4.23117e-163	-1.04031e-162	1.05646e-163	-8.81405e-163	-5.58131e-163	-1.19467e-163	-1.05101e-162	1.29462e-163	-6.69171e-163	2.64408e-163	-4.36126e-163	-7.67837e-163	1.2985e-163	1.02535e-164	1.15214e-162	1.42309e-163	2.65828e-163	2.64967e-163	6.97627e-163	4.16403e-164	-4.34056e-163	-7.8416e-163	8.90688e-164	-4.99843e-163	6.25516e-163	-5.55025e-163	-4.86941e-163	-8.76606e-164	-1.2545e-162	0
1.3514e-163	-4.23117e-163	-1.04031e-162	1.05646e-163	-8.81405e-163	-5.58131e-163	-1.19467e-163	-1.05101e-162	1.29462e-163	-6.69171e-163	2.64408e-163	-4.36126e-163	-7.67837e-163	1.2985e-163	1.02535e-164	1.15214e-162	1.42309e-163	2.65828e-163	2.64967e-163	6.97627e-163	4.16403e-164	-4.34056e-163	-7.8416e-163	8.90688e-164	-4.99843e-163	6.25516e-163	-5.55025e-163	-4.86941e-163	-8.76606e-164	-1.2545e-162	0
1.3514e-163	-4.23117e-163	-1.04031e-162	1.05646e-163	-8.81405e-163	-5.58131e-163	-1.19467e-163	-1.05101e-162	1.29462e-163	-6.69171e-163	2.64408e-163	-4.36126e-163	-7.67837e-163	1.2985e-163	1.02535e-164	1.15214e-162	1.42309e-163	2.65828e-163	2.64967e-163	6.97627e-163	4.16403e-164	-4.34056e-163	-7.8416e-163	8.90688e-164	-4.99843e-163	6.25516e-163	-5.55025e-163	-4.86941e-163	-8.76606e-164	-1.2545e-162	0
1.3514e-163	-4.23117e-163	-1.04031e-162	1.05646e-163	-8.81405e-163	-5.58131e-163	-1.19467e-163	-1.05101e-162	1.29462e-163	-6.69171e-163	2.64408e-163	-4.36126e-163	-7.67837e-163	1.2985e-163	1.02535e-164	1.15214e-162	1.42309e-163	2.65828e-163	2.64967e-163	6.97627e-163	4.16403e-164	-4.34056e-163	-7.8416e-163	8.90688e-164	-4.99843e-163	6.25516e-163	-5.55025e-163	-4.86941e-163	-8.76606e-164	-1.2545e-162	0
1.3514e-163	-4.23117e-163	-1.04031e-162	1.05646e-163	-8.81405e-163	-5.58131e-163	-1.19467e-163	-1.05101e-162	1.29462e-163	-6.69171e-163	2.64408e-163	-4.36126e-163	-7.67837e-163	1.2985e-163	1.02535e-164	1.15214e-162	1.42309e-163	2.65828e-163	2.64967e-163	6.97627e-163	4.16403e-164	-4.34056e-163	-7.8416e-163	8.90688e-164	-4.99843e-163	6.25516e-163	-5.55025e-163	-4.86941e-163	-8.76606e-164	-1.2545e-162	0
1.3514e-163	-4.23117e-163	-1.04031e-162	1.05646e-163	-8.81405e-163	-5.58131e-163	-1.19467e-163	-1.05101e-162	1.29462e-163	-6.69171e-163	2.64408e-163	-4.36126e-163	-7.67837e-163	1.2985e-163	1.02535e-164	1.15214e-162	1.42309e-163	2.65828e-163	2.64967e-163	6.97627e-163	4.16403e-164	-4.34056e-163	-7.8416e-163	8.90688e-164	-4.99843e-163	6.25516e-163	-5.55025e-163	-4.86941e-163	-8.76606e-164	-1.2545e-162	0
1.3514e-163	-4.23117e-163	-1.04031e-162	1.05646e-163	-8.81405e-163	-5.58131e-163	-1.19467e-163	-1.05101e-162	1.29462e-163	-6.69171e-163	2.64408e-163	-4.36126e-163	-7.67837e-163	1.2985e-163	1.02535e-164	1.15214e-162	1.42309e-163	2.65828e-163	2.64967e-163	6.97627e-163	4.16403e-164	-4.34056e-163	-7.8416e-163	8.90688e-164	-4.99843e-163	6.25516e-163	-5.55025e-163	-4.86941e-163	-8.76606e-164	-1.2545e-162	0
1.3514e-163	-4.23117e-163	-1.04031e-162	1.05646e-163	-8.81405e-163	-5.58131e-163	-1.19467e-163	-1.05101e-162	1.29462e-163	-6.69171e-163	2.64408e-163	-4.36126e-163	-7.67837e-163	1.2985e-163	1.02535e-164	1.15214e-162	1.42309e-163	2.65828e-163	2.64967e-163	6.97627e-163	4.16403e-164	-4.34056e-163	-7.8416e-163	8.90688e-164	-4.99843e-163	6.25516e-163	-5.55025e-163	-4.86941e-163	-8.76606e-164	-1.2545e-162	0
1.3514e-163	-4.23117e-163	-1.04031e-162	1.05646e-163	-8.81405e-163	-5.58131e-163	-1.19467e-163	-1.05101e-162	1.29462e-163	-6.69171e-163	2.64408e-163	-4.36126e-163	-7.67837e-163	1.2985e-163	1.02535e-164	1.15214e-162	1.42309e-163	2.65828e-163	2.64967e-163	6.97627e-163	4.16403e-164	-4.34056e-163	-7.8416e-163	8.90688e-164	-4.99843e-163	6.25516e-163	-5.55025e-163	-4.86941e-163	-8.76606e-164	-1.2545e-162	0
1.3514e-163	-4.23117e-163	-1.04031e-162	1.05646e-163	-8.81405e-163	-5.58131e-163	-1.19467e-163	-1.05101e-162	1.29462e-163	-6.69171e-163	2.64408e-163	-4.36126e-163	-7.67837e-163	1.2985e-163	1.02535e-164	1.15214e-162	1.42309e-163	2.65828e-163	2.64967e-163	6.97627e-163	4.16403e-164	-4.34056e-163	-7.8416e-163	8.90688e-164	-4.99843e-163	6.25516e-163	-5.55025e-163	-4.86941e-163	-8.76606e-164	-1.2545e-162	0
1.3514e-163	-4.23117e-163	-1.04031e-162	1.05646e-163	-8.81405e-163	-5.58131e-163	-1.19467e-163	-1.05101e-162	1.29462e-163	-6.69171e-163	2.64408e-163	-4.36126e-163	-7.67837e-163	1.2985e-163	1.02535e-164	1.15214e-162	1.42309e-163	2.65828e-163	2.64967e-163	6.97627e-163	4.16403e-164	-4.34056e-163	-7.8416e-163	8.90688e-164	-4.99843e-163	6.25516e-163	-5.55025e-163	-4.86941e-163	-8.76606e-164	-1.2545e-162	0
1.3514e-163	-4.23117e-163	-1.04031e-162	1.05646e-163	-8.81405e-163	-5.58131e-163	-1.19467e-163	-1.05101e-162	1.29462e-163	-6.69171e-163	2.64408e-163	-4.36126e-163	-7.67837e-163	1.2985e-163	1.02535e-164	1.15214e-162	1.42309e-163	2.65828e-163	2.64967e-163	6.97627e-163	4.16403e-164	-4.34056e-163	-7.8416e-163	8.90688e-164	-4.99843e-163	6.25516e-163	-5.55025e-163	-4.86941e-163	-8.76606e-164	-1.2545e-162	0
1.3514e-163	-4.23117e-163	-1.04031e-162	1.05646e-163	-8.81405e-163	-5.58131e-163	-1.19467e-163	-1.05101e-162	1.29462e-163	-6.69171e-163	2.64408e-163	-4.36126e-163	-7.67837e-163	1.2985e-163	1.02535e-164	1.15214e-162	1.42309e-163	2.65828e-163	2.64967e-163	6.97627e-163	4.16403e-164	-4.34056e-163	-7.8416e-163	8.90688e-164	-4.99843e-163	6.25516e-163	-5.55025e-163	-4.86941e-163	-8.76606e-164	-1.2545e-162	0
1.3514e-163	-4.23117e-163	-1.04031e-162	1.05646e-163	-8.81405e-163	-5.58131e-163	-1.19467e-163	-1.05101e-162	1.29462e-163	-6.69171e-163	2.64408e-163	-4.36126e-163	-7.67837e-163	1.2985e-163	1.02535e-164	1.15214e-162	1.42309e-163	2.65828e-163	2.64967e-163	6.97627e-163	4.16403e-164	-4.34056e-163	-7.8416e-163	8.90688e-164	-4.99843e-163	6.25516e-163	-5.55025e-163	-4.86941e-163	-8.76606e-164	-1.2545e-162	0
1.3514e-163	-4.23117e-163	-1.04031e-162	1.05646e-163	-8.81405e-163	-5.58131e-163	-1.19467e-163	-1.05101e-162	1.29462e-163	-6.69171e-163	2.64408e-163	-4.36126e-163	-7.67837e-163	1.2985e-163	1.02535e-164	1.15214e-162	1.42309e-163	2.65828e-163	2.64967e-163	6.97627e-163	4.16403e-164	-4.34056e-163	-7.8416e-163	8.90688e-164	-4.99843e-163	6.25516e-163	-5.55025e-163	-4.86941e-163	-8.76606e-164	-1.2545e-162	0
1.3514e-163	-4.23117e-163	-1.04031e-162	1.05646e-163	-8.81405e-163	-5.58131e-163	-1.19467e-163	-1.05101e-162	1.29462e-163	-6.69171e-163	2.64408e-163	-4.36126e-163	-7.67837e-163	1.2985e-163	1.02535e-164	1.15214e-162	1.42309e-163	2.65828e-163	2.64967e-163	6.97627e-163	4.16403e-164	-4.34056e-163	-7.8416e-163	8.90688e-164	-4.99843e-163	6.25516e-163	-5.55025e-163	-4.86941e-163	-8.76606e-164	-1.2545e-162	0
1.3514e-163	-4.23117e-163	-1.04031e-162	1.05646e-163	-8.81405e-163	-5.58131e-163	-1.19467e-163	-1.05101e-162	1.29462e-163	-6.69171e-163	2.64408e-163	-4.36126e-163	-7.67837e-163	1.2985e-163	1.02535e-164	1.15214e-162	1.42309e-163	2.65828e-163	2.64967e-163	6.97627e-163	4.16403e-164	-4.34056e-163	-7.8416e-163	8.90688e-164	-4.99843e-163	6.25516e-163	-5.55025e-163	-4.86941e-163	-8.76606e-164	-1.2545e-162	0
1.3514e-163	-4.23117e-163	-1.04031e-162	1.05646e-163	-8.81405e-163	-5.58131e-163	-1.19467e-163	-1.05101e-162	1.29462e-163	-6.69171e-163	2.64408e-163	-4.36126e-163	-7.67837e-163	1.2985e-163	1.02535e-164	1.15214e-162	1.42309e-163	2.65828e-163	2.64967e-163	6.97627e-163	4.16403e-164	-4.34056e-163	-7.8416e-163	8.90688e-164	-4.99843e-163	6.25516e-163	-5.55025e-163	-4.86941e-163	-8.76606e-164	-1.2545e-162	0
1.3514e-163	-4.23117e-163	-1.04031e-162	1.05646e-163	-8.81405e-163	-5.58131e-163	-1.19467e-163	-1.05101e-162	1.29462e-163	-6.69171e-163	2.64408e-163	-4.36126e-163	-7.67837e-163	1.2985e-163	1.02535e-164	1.15214e-162	1.42309e-163	2.65828e-163	2.64967e-163	6.97627e-163	4.16403e-164	-4.34056e-163	-7.8416e-163	8.90688e-164	-4.99843e-163	6.25516e-163	-5.55025e-163	-4.86941e-163	-8.76606e-164	-1.2545e-162	0
1.3514e-163	-4.23117e-163	-1.04031e-162	1.05646e-163	-8.81405e-163	-5.58131e-163	-1.19467e-163	-1.05101e-162	1.29462e-163	-6.69171e-163	2.64408e-163	-4.36126e-163	-7.67837e-163	1.2985e-163	1.02535e-164	1.15214e-162	1.42309e-163	2.65828e-163	2.64967e-163	6.97627e-163	4.16403e-164	-4.34056e-163	-7.8416e-163	8.90688e-164	-4.99843e-163	6.25516e-163	-5.55025e-163	-4.86941e-163	-8.76606e-164	-1.2545e-162	0
1.3514e-163	-4.23117e-163	-1.04031e-162	1.05646e-163	-8.81405e-163	-5.58131e-163	-1.19467e-163	-1.05101e-162	1.29462e-163	-6.69171e-163	2.64408e-163	-4.36126e-163	-7.67837e-163	1.2985e-163	1.02535e-164	1.15214e-162	1.42309e-163	2.65828e-163	2.64967e-163	6.97627e-163	4.16403e-164	-4.34056e-163	-7.8416e-163	8.90688e-164	-4.99843e-163	6.25516e-163	-5.55025e-163	-4.86941e-163	-8.76606e-164	-1.2545e-162	0
1.3514e-163	-4.23117e-163	-1.04031e-162	1.05646e-163	-8.81405e-163	-5.58131e-163	-1.19467e-163	-1.05101e-162	1.29462e-163	-6.69171e-163	2.64408e-163	-4.36126e-163	-7.67837e-163	1.2985e-163	1.02535e-164	1.15214e-162	1.42309e-163	2.65828e-163	2.64967e-163	6.97627e-163	4.16403e-164	-4.34056e-163	-7.8416e-163	8.90688e-164	-4.99843e-163	6.25516e-163	-5.55025e-163	-4.86941e-163	-8.76606e-164	-1.2545e-162	0
1.3514e-163	-4.23117e-163	-1.04031e-162	1.05646e-163	-8.81405e-163	-5.58131e-163	-1.19467e-163	-1.05101e-162	1.29462e-163	-6.69171e-163	2.64408e-163	-4.36126e-163	-7.67837e-163	1.2985e-163	1.02535e-164	1.15214e-162	1.42309e-163	2.65828e-163	2.64967e-163	6.97627e-163	4.16403e-164	-4.34056e-163	-7.8416e-163	8.90688e-164	-4.99843e-163	6.25516e-163	-5.55025e-163	-4.86941e-163	-8.76606e-164	-1.2545e-162	0
1.3514e-163	-4.23117e-163	-1.04031e-162	1.05646e-163	-8.81405e-163	-5.58131e-163	-1.19467e-163	-1.05101e-162	1.29462e-163	-6.69171e-163	2.64408e-163	-4.36126e-163	-7.67837e-163	1.2985e-163	1.02535e-164	1.15214e-162	1.42309e-163	2.65828e-163	2.64967e-163	6.97627e-163	4.16403e-164	-4.34056e-163	-7.8416e-163	8.90688e-164	-4.99843e-163	6.25516e-163	-5.55025e-163	-4.86941e-163	-8.76606e-164	-1.2545e-162	0
1.3514e-163	-4.23117e-163	-1.04031e-162	1.05646e-163	-8.81405e-163	-5.58131e-163	-1.19467e-163	-1.05101e-162	1.29462e-163	-6.69171e-163	2.64408e-163	-4.36126e-163	-7.67837e-163	1.2985e-163	1.02535e-164	1.15214e-162	1.42309e-163	2.65828e-163	2.64967e-163	6.97627e-163	4.16403e-164	-4.34056e-163	-7.8416e-163	8.90688e-164	-4.99843e-163	6.25516e-163	-5.55025e-163	-4.86941e-163	-8.76606e-164	-1.2545e-162	0
1.3514e-163	-4.23117e-163	-1.04031e-162	1.05646e-163	-8.81405e-163	-5.58131e-163	-1.19467e-163	-1.05101e-162	1.29462e-163	-6.69171e-163	2.64408e-163	-4.36126e-163	-7.67837e-163	1.2985e-163	1.02535e-164	1.15214e-162	1.42309e-163	2.65828e-163	2.64967e-163	6.97627e-163	4.16403e-164	-4.34056e-163	-7.8416e-163	8.90688e-164	-4.99843e-163	6.25516e-163	-5.55025e-163	-4.86941e-163	-8.76606e-164	-1.2545e-162	0
1.3514e-163	-4.23117e-163	-1.04031e-162	1.05646e-163	-8.81405e-163	-5.58131e-163	-1.19467e-163	-1.05101e-162	1.29462e-163	-6.69171e-163	2.64408e-163	-4.36126e-163	-7.67837e-163	1.2985e-163	1.02535e-164	1.15214e-162	1.42309e-163	2.65828e-163	2.64967e-163	6.97627e-163	4.16403e-164	-4.34056e-163	-7.8416e-163	8.90688e-164	-4.99843e-163	6.25516e-163	-5.55025e-163	-4.86941e-163	-8.76606e-164	-1.2545e-162	0
1.3514e-163	-4.23117e-163	-1.04031e-162	1.05646e-163	-8.81405e-163	-5.58131e-163	-1.19467e-163	-1.05101e-162	1.29462e-163	-6.69171e-163	2.64408e-163	-4.36126e-163	-7.67837e-163	1.2985e-163	1.02535e-164	1.15214e-162	1.42309e-163	2.65828e-163	2.64967e-163	6.97627e-163	4.16403e-164	-4.34056e-163	-7.8416e-163	8.90688e-164	-4.99843e-163	6.25516e-163	-5.55025e-163	-4.86941e-163	-8.76606e-164	-1.2545e-162	0
1.3514e-163	-4.23117e-163	-1.04031e-162	1.05646e-163	-8.81405e-163	-5.58131e-163	-1.19467e-163	-1.05101e-162	1.29462e-163	-6.69171e-163	2.64408e-163	-4.36126e-163	-7.67837e-163	1.2985e-163	1.02535e-164	1.15214e-162	1.42309e-163	2.65828e-163	2.64967e-163	6.97627e-163	4.16403e-164	-4.34056e-163	-7.8416e-163	8.90688e-164	-4.99843e-163	6.25516e-163	-5.55025e-163	-4.86941e-163	-8.76606e-164	-1.2545e-162	0
1.3514e-163	-4.23117e-163	-1.04031e-162	1.05646e-163	-8.81405e-163	-5.58131e-163	-1.19467e-163	-1.05101e-162	1.29462e-163	-6.69171e-163	2.64408e-163	-4.36126e-163	-7.67837e-163	1.2985e-163	1.02535e-164	1.15214e-162	1.42309e-163	2.65828e-163	2.64967e-163	6.97627e-163	4.16403e-164	-4.34056e-163	-7.8416e-163	8.90688e-164	-4.99843e-163	6.25516e-163	-5.55025e-163	-4.86941e-163	-8.76606e-164	-1.2545e-162	0
1.3514e-163	-4.23117e-163	-1.04031e-162	1.05646e-163	-8.81405e-163	-5.58131e-163	-1.19467e-163	-1.05101e-162	1.29462e-163	-6.69171e-163	2.64408e-163	-4.36126e-163	-7.67837e-163	1.2985e-163	1.02535e-164	1.15214e-162	1.42309e-163	2.65828e-163	2.64967e-163	6.97627e-163	4.16403e-164	-4.34056e-163	-7.8416e-163	8.90688e-164	-4.99843e-163	6.25516e-163	-5.55025e-163	-4.86941e-163	-8.76606e-164	-1.2545e-162	0
1.3514e-163	-4.23117e-163	-1.04031e-162	1.05646e-163	-8.81405e-163	-5.58131e-163	-1.19467e-163	-1.05101e-162	1.29462e-163	-6.69171e-163	2.64408e-163	-4.36126e-163	-7.67837e-163	1.2985e-163	1.02535e-164	1.15214e-162	1.42309e-163	2.65828e-163	2.64967e-163	6.97627e-163	4.16403e-164	-4.34056e-163	-7.8416e-163	8.90688e-164	-4.99843e-163	6.25516e-163	-5.55025e-163	-4.86941e-163	-8.76606e-164	-1.2545e-162	0
1.3514e-163	-4.23117e-163	-1.04031e-162	1.05646e-163	-8.81405e-163	-5.58131e-163	-1.19467e-163	-1.05101e-162	1.29462e-163	-6.69171e-163	2.64408e-163	-4.36126e-163	-7.67837e-163	1.2985e-163	1.02535e-164	1.15214e-162	1.42309e-163	2.65828e-163	2.64967e-163	6.97627e-163	4.16403e-164	-4.34056e-163	-7.8416e-163	8.90688e-164	-4.99843e-163	6.25516e-163	-5.55025e-163	-4.86941e-163	-8.76606e-164	-1.2545e-162	0
1.3514e-163	-4.23117e-163	-1.04031e-162	1.05646e-163	-8.81405e-163	-5.58131e-163	-1.19467e-163	-1.05101e-162	1.29462e-163	-6.69171e-163	2.64408e-163	-4.36126e-163	-7.67837e-163	1.2985e-163	1.02535e-164	1.15214e-162	1.42309e-163	2.65828e-163	2.64967e-163	6.97627e-163	4.16403e-164	-4.34056e-163	-7.8416e-163	8.90688e-164	-4.99843e-163	6.25516e-163	-5.55025e-163	-4.86941e-163	-8.76606e-164	-1.2545e-162	0
1.3514e-163	-4.23117e-163	-1.04031e-162	1.05646e-163	-8.81405e-163	-5.58131e-163	-1.19467e-163	-1.05101e-162	1.29462e-163	-6.69171e-163	2.64408e-163	-4.36126e-163	-7.67837e-163	1.2985e-163	1.02535e-164	1.15214e-162	1.42309e-163	2.65828e-163	2.64967e-163	6.97627e-163	4.16403e-164	-4.34056e-163	-7.8416e-163	8.90688e-164	-4.99843e-163	6.25516e-163	-5.55025e-163	-4.86941e-163	-8.76606e-164	-1.2545e-162	0
1.3514e-163	-4.23117e-163	-1.04031e-162	1.05646e-163	-8.81405e-163	-5.58131e-163	-1.19467e-163	-1.05101e-162	1.29462e-163	-6.69171e-163	2.64408e-163	-4.36126e-163	-7.67837e-163	1.2985e-163	1.02535e-164	1.15214e-162	1.42309e-163	2.65828e-163	2.64967e-163	6.97627e-163	4.16403e-164	-4.34056e-163	-7.8416e-163	8.90688e-164	-4.99843e-163	6.25516e-163	-5.55025e-163	-4.86941e-163	-8.76606e-164	-1.2545e-162	0
1.3514e-163	-4.23117e-163	-1.04031e-162	1.05646e-163	-8.81405e-163	-5.58131e-163	-1.19467e-163	-1.05101e-162	1.29462e-163	-6.69171e-163	2.64408e-163	-4.36126e-163	-7.67837e-163	1.2985e-163	1.02535e-164	1.15214e-162	1.42309e-163	2.65828e-163	2.64967e-163	6.97627e-163	4.16403e-164	-4.34056e-163	-7.8416e-163	8.90688e-164	-4.99843e-163	6.25516e-163	-5.55025e-163	-4.86941e-163	-8.76606e-164	-1.2545e-162	0
1.3514e-163	-4.23117e-163	-1.04031e-162	1.05646e-163	-8.81405e-163	-5.58131e-163	-1.19467e-163	-1.05101e-162	1.29462e-163	-6.69171e-163	2.64408e-163	-4.36126e-163	-7.67837e-163	1.2985e-163	1.02535e-164	1.15214e-162	1.42309e-163	2.65828e-163	2.64967e-163	6.97627e-163	4.16403e-164	-4.34056e-163	-7.8416e-163	8.90688e-164	-4.99843e-163	6.25516e-163	-5.55025e-163	-4.86941e-163	-8.76606e-164	-1.2545e-162	0
1.3514e-163	-4.23117e-163	-1.04031e-162	1.05646e-163	-8.81405e-163	-5.58131e-163	-1.19467e-163	-1.05101e-162	1.29462e-163	-6.69171e-163	2.64408e-163	-4.36126e-163	-7.67837e-163	1.2985e-163	1.02535e-164	1.15214e-162	1.42309e-163	2.65828e-163	2.64967e-163	6.97627e-163	4.16403e-164	-4.34056e-163	-7.8416e-163	8.90688e-164	-4.99843e-163	6.25516e-163	-5.55025e-163	-4.86941e-163	-8.76606e-164	-1.2545e-162	0
1.3514e-163	-4.23117e-163	-1.04031e-162	1.05646e-163	-8.81405e-163	-5.58131e-163	-1.19467e-163	-1.05101e-162	1.29462e-163	-6.69171e-163	2.64408e-163	-4.36126e-163	-7.67837e-163	1.2985e-163	1.02535e-164	1.15214e-162	1.42309e-163	2.65828e-163	2.64967e-163	6.97627e-163	4.16403e-164	-4.34056e-163	-7.8416e-163	8.90688e-164	-4.99843e-163	6.25516e-163	-5.55025e-163	-4.86941e-163	-8.76606e-164	-1.2545e-162	0
1.3514e-163	-4.23117e-163	-1.04031e-162	1.05646e-163	-8.81405e-163	-5.58131e-163	-1.19467e-163	-1.05101e-162	1.29462e-163	-6.69171e-163	2.64408e-163	-4.36126e-163	-7.67837e-163	1.2985e-163	1.02535e-164	1.15214e-162	1.42309e-163	2.65828e-163	2.64967e-163	6.97627e-163	4.16403e-164	-4.34056e-163	-7.8416e-163	8.90688e-164	-4.99843e-163	6.25516e-163	-5.55025e-163	-4.86941e-163	-8.76606e-164	-1.2545e-162	0
1.3514e-163	-4.23117e-163	-1.04031e-162	1.05646e-163	-8.81405e-163	-5.58131e-163	-1.19467e-163	-1.05101e-162	1.29462e-163	-6.69171e-163	2.64408e-163	-4.36126e-163	-7.67837e-163	1.2985e-163	1.02535e-164	1.15214e-162	1.42309e-163	2.65828e-163	2.64967e-163	6.97627e-163	4.16403e-164	-4.34056e-163	-7.8416e-163	8.90688e-164	-4.99843e-163	6.25516e-163	-5.55025e-163	-4.86941e-163	-8.76606e-164	-1.2545e-162	0
1.3514e-163	-4.23117e-163	-1.04031e-162	1.05646e-163	-8.81405e-163	-5.58131e-163	-1.19467e-163	-1.05101e-162	1.29462e-163	-6.69171e-163	2.64408e-163	-4.36126e-163	-7.67837e-163	1.2985e-163	1.02535e-164	1.15214e-162	1.42309e-163	2.65828e-163	2.64967e-163	6.97627e-163	4.16403e-164	-4.34056e-163	-7.8416e-163	8.90688e-164	-4.99843e-163	6.25516e-163	-5.55025e-163	-4.86941e-163	-8.76606e-164	-1.2545e-162	0
1.3514e-163	-4.23117e-163	-1.04031e-162	1.05646e-163	-8.81405e-163	-5.58131e-163	-1.19467e-163	-1.05101e-162	1.29462e-163	-6.69171e-163	2.64408e-163	-4.36126e-163	-7.67837e-163	1.2985e-163	1.02535e-164	1.15214e-162	1.42309e-163	2.65828e-163	2.64967e-163	6.97627e-163	4.16403e-164	-4.34056e-163	-7.8416e-163	8.90688e-164	-4.99843e-163	6.25516e-163	-5.55025e-163	-4.86941e-163	-8.76606e-164	-1.2545e-162	0
1.3514e-163	-4.23117e-163	-1.04031e-162	1.05646e-163	-8.81405e-163	-5.58131e-163	-1.19467e-163	-1.05101e-162	1.29462e-163	-6.69171e-163	2.64408e-163	-4.36126e-163	-7.67837e-163	1.2985e-163	1.02535e-164	1.15214e-162	1.42309e-163	2.65828e-163	2.64967e-163	6.97627e-163	4.16403e-164	-4.34056e-163	-7.8416e-163	8.90688e-164	-4.99843e-163	6.25516e-163	-5.55025e-163	-4.86941e-163	-8.76606e-164	-1.2545e-162	0
1.3514e-163	-4.23117e-163	-1.04031e-162	1.05646e-163	-8.81405e-163	-5.58131e-163	-1.19467e-163	-1.05101e-162	1.29462e-163	-6.69171e-163	2.64408e-163	-4.36126e-163	-7.67837e-163	1.2985e-163	1.02535e-164	1.15214e-162	1.42309e-163	2.65828e-163	2.64967e-163	6.97627e-163	4.16403e-164	-4.34056e-163	-7.8416e-163	8.90688e-164	-4.99843e-163	6.25516e-163	-5.55025e-163	-4.86941e-163	-8.76606e-164	-1.2545e-162	0
1.3514e-163	-4.23117e-163	-1.04031e-162	1.05646e-163	-8.81405e-163	-5.58131e-163	-1.19467e-163	-1.05101e-162	1.29462e-163	-6.69171e-163	2.64408e-163	-4.36126e-163	-7.67837e-163	1.2985e-163	1.02535e-164	1.15214e-162	1.42309e-163	2.65828e-163	2.64967e-163	6.97627e-163	4.16403e-164	-4.34056e-163	-7.8416e-163	8.90688e-164	-4.99843e-163	6.25516e-163	-5.55025e-163	-4.86941e-163	-8.76606e-164	-1.2545e-162	0
1.3514e-163	-4.23117e-163	-1.04031e-162	1.05646e-163	-8.81405e-163	-5.58131e-163	-1.19467e-163	-1.05101e-162	1.29462e-163	-6.69171e-163	2.64408e-163	-4.36126e-163	-7.67837e-163	1.2985e-163	1.02535e-164	1.15214e-162	1.42309e-163	2.65828e-163	2.64967e-163	6.97627e-163	4.16403e-164	-4.34056e-163	-7.8416e-163	8.90688e-164	-4.99843e-163	6.25516e-163	-5.55025e-163	-4.86941e-163	-8.76606e-164	-1.2545e-162	0
1.3514e-163	-4.23117e-163	-1.04031e-162	1.05646e-163	-8.81405e-163	-5.58131e-163	-1.19467e-163	-1.05101e-162	1.29462e-163	-6.69171e-163	2.64408e-163	-4.36126e-163	-7.67837e-163	1.2985e-163	1.02535e-164	1.15214e-162	1.42309e-163	2.65828e-163	2.64967e-163	6.97627e-163	4.16403e-164	-4.34056e-163	-7.8416e-163	8.90688e-164	-4.99843e-163	6.25516e-163	-5.55025e-163	-4.86941e-163	-8.76606e-164	-1.2545e-162	0
1.3514e-163	-4.23117e-163	-1.04031e-162	1.05646e-163	-8.81405e-163	-5.58131e-163	-1.19467e-163	-1.05101e-162	1.29462e-163	-6.69171e-163	2.64408e-163	-4.36126e-163	-7.67837e-163	1.2985e-163	1.02535e-164	1.15214e-162	1.42309e-163	2.65828e-163	2.64967e-163	6.97627e-163	4.16403e-164	-4.34056e-163	-7.8416e-163	8.90688e-164	-4.99843e-163	6.25516e-163	-5.55025e-163	-4.86941e-163	-8.76606e-164	-1.2545e-162	0
1.3514e-163	-4.23117e-163	-1.04031e-162	1.05646e-163	-8.81405e-163	-5.58131e-163	-1.19467e-163	-1.05101e-162	1.29462e-163	-6.69171e-163	2.64408e-163	-4.36126e-163	-7.67837e-163	1.2985e-163	1.02535e-164	1.15214e-162	1.42309e-163	2.65828e-163	2.64967e-163	6.97627e-163	4.16403e-164	-4.34056e-163	-7.8416e-163	8.90688e-164	-4.99843e-163	6.25516e-163	-5.55025e-163	-4.86941e-163	-8.76606e-164	-1.2545e-162	0
1.3514e-163	-4.23117e-163	-1.04031e-162	1.05646e-163	-8.81405e-163	-5.58131e-163	-1.19467e-163	-1.05101e-162	1.29462e-163	-6.69171e-163	2.64408e-163	-4.36126e-163	-7.67837e-163	1.2985e-163	1.02535e-164	1.15214e-162	1.42309e-163	2.65828e-163	2.64967e-163	6.97627e-163	4.16403e-164	-4.34056e-163	-7.8416e-163	8.90688e-164	-4.99843e-163	6.25516e-163	-5.55025e-163	-4.86941e-163	-8.76606e-164	-1.2545e-162	0
1.3514e-163	-4.23117e-163	-1.04031e-162	1.05646e-163	-8.81405e-163	-5.58131e-163	-1.19467e-163	-1.05101e-162	1.29462e-163	-6.69171e-163	2.64408e-163	-4.36126e-163	-7.67837e-163	1.2985e-163	1.02535e-164	1.15214e-162	1.42309e-163	2.65828e-163	2.64967e-163	6.97627e-163	4.16403e-164	-4.34056e-163	-7.8416e-163	8.90688e-164	-4.99843e-163	6.25516e-163	-5.55025e-163	-4.86941e-163	-8.76606e-164	-1.2545e-162	0
1.3514e-163	-4.23117e-163	-1.04031e-162	1.05646e-163	-8.81405e-163	-5.58131e-163	-1.19467e-163	-1.05101e-162	1.29462e-163	-6.69171e-163	2.64408e-163	-4.36126e-163	-7.67837e-163	1.2985e-163	1.02535e-164	1.15214e-162	1.42309e-163	2.65828e-163	2.64967e-163	6.97627e-163	4.16403e-164	-4.34056e-163	-7.8416e-163	8.90688e-164	-4.99843e-163	6.25516e-163	-5.55025e-163	-4.86941e-163	-8.76606e-164	-1.2545e-162	0
1.3514e-163	-4.23117e-163	-1.04031e-162	1.05646e-163	-8.81405e-163	-5.58131e-163	-1.19467e-163	-1.05101e-162	1.29462e-163	-6.69171e-163	2.64408e-163	-4.36126e-163	-7.67837e-163	1.2985e-163	1.02535e-164	1.15214e-162	1.42309e-163	2.65828e-163	2.64967e-163	6.97627e-163	4.16403e-164	-4.34056e-163	-7.8416e-163	8.90688e-164	-4.99843e-163	6.25516e-163	-5.55025e-163	-4.86941e-163	-8.76606e-164	-1.2545e-162	0
1.3514e-163	-4.23117e-163	-1.04031e-162	1.05646e-163	-8.81405e-163	-5.58131e-163	-1.19467e-163	-1.05101e-162	1.29462e-163	-6.69171e-163	2.64408e-163	-4.36126e-163	-7.67837e-163	1.2985e-163	1.02535e-164	1.15214e-162	1.42309e-163	2.65828e-163	2.64967e-163	6.97627e-163	4.16403e-164	-4.34056e-163	-7.8416e-163	8.90688e-164	-4.99843e-163	6.25516e-163	-5.55025e-163	-4.86941e-163	-8.76606e-164	-1.2545e-162	0
1.3514e-163	-4.23117e-163	-1.04031e-162	1.05646e-163	-8.81405e-163	-5.58131e-163	-1.19467e-163	-1.05101e-162	1.29462e-163	-6.69171e-163	2.64408e-163	-4.36126e-163	-7.67837e-163	1.2985e-163	1.02535e-164	1.15214e-162	1.42309e-163	2.65828e-163	2.64967e-163	6.97627e-163	4.16403e-164	-4.34056e-163	-7.8416e-163	8.90688e-164	-4.99843e-163	6.25516e-163	-5.55025e-163	-4.86941e-163	-8.76606e-164	-1.2545e-162	0
1.3514e-163	-4.23117e-163	-1.04031e-162	1.05646e-163	-8.81405e-163	-5.58131e-163	-1.19467e-163	-1.05101e-162	1.29462e-163	-6.69171e-163	2.64408e-163	-4.36126e-163	-7.67837e-163	1.2985e-163	1.02535e-164	1.15214e-162	1.42309e-163	2.65828e-163	2.64967e-163	6.97627e-163	4.16403e-164	-4.34056e-163	-7.8416e-163	8.90688e-164	-4.99843e-163	6.25516e-163	-5.55025e-163	-4.86941e-163	-8.76606e-164	-1.2545e-162	0
1.3514e-163	-4.23117e-163	-1.04031e-162	1.05646e-163	-8.81405e-163	-5.58131e-163	-1.19467e-163	-1.05101e-162	1.29462e-163	-6.69171e-163	2.64408e-163	-4.36126e-163	-7.67837e-163	1.2985e-163	1.02535e-164	1.15214e-162	1.42309e-163	2.65828e-163	2.64967e-163	6.97627e-163	4.16403e-164	-4.34056e-163	-7.8416e-163	8.90688e-164	-4.99843e-163	6.25516e-163	-5.55025e-163	-4.86941e-163	-8.76606e-164	-1.2545e-162	0
1.3514e-163	-4.23117e-163	-1.04031e-162	1.05646e-163	-8.81405e-163	-5.58131e-163	-1.19467e-163	-1.05101e-162	1.29462e-163	-6.69171e-163	2.64408e-163	-4.36126e-163	-7.67837e-163	1.2985e-163	1.02535e-164	1.15214e-162	1.42309e-163	2.65828e-163	2.64967e-163	6.97627e-163	4.16403e-164	-4.34056e-163	-7.8416e-163	8.90688e-164	-4.99843e-163	6.25516e-163	-5.55025e-163	-4.86941e-163	-8.76606e-164	-1.2545e-162	0
1.3514e-163	-4.23117e-163	-1.04031e-162	1.05646e-163	-8.81405e-163	-5.58131e-163	-1.19467e-163	-1.05101e-162	1.29462e-163	-6.69171e-163	2.64408e-163	-4.36126e-163	-7.67837e-163	1.2985e-163	1.02535e-164	1.15214e-162	1.42309e-163	2.65828e-163	2.64967e-163	6.97627e-163	4.16403e-164	-4.34056e-163	-7.8416e-163	8.90688e-164	-4.99843e-163	6.25516e-163	-5.55025e-163	-4.86941e-163	-8.76606e-164	-1.2545e-162	0
1.3514e-163	-4.23117e-163	-1.04031e-162	1.05646e-163	-8.81405e-163	-5.58131e-163	-1.19467e-163	-1.05101e-162	1.29462e-163	-6.69171e-163	2.64408e-163	-4.36126e-163	-7.67837e-163	1.2985e-163	1.02535e-164	1.15214e-162	1.42309e-163	2.65828e-163	2.64967e-163	6.97627e-163	4.16403e-164	-4.34056e-163	-7.8416e-163	8.90688e-164	-4.99843e-163	6.25516e-163	-5.55025e-163	-4.86941e-163	-8.76606e-164	-1.2545e-162	0
1.3514e-163	-4.23117e-163	-1.04031e-162	1.05646e-163	-8.81405e-163	-5.58131e-163	-1.19467e-163	-1.05101e-162	1.29462e-163	-6.69171e-163	2.64408e-163	-4.36126e-163	-7.67837e-163	1.2985e-163	1.02535e-164	1.15214e-162	1.42309e-163	2.65828e-163	2.64967e-163	6.97627e-163	4.16403e-164	-4.34056e-163	-7.8416e-163	8.90688e-164	-4.99843e-163	6.25516e-163	-5.55025e-163	-4.86941e-163	-8.76606e-164	-1.2545e-162	0
1.3514e-163	-4.23117e-163	-1.04031e-162	1.05646e-163	-8.81405e-163	-5.58131e-163	-1.19467e-163	-1.05101e-162	1.29462e-163	-6.69171e-163	2.64408e-163	-4.36126e-163	-7.67837e-163	1.2985e-163	1.02535e-164	1.15214e-162	1.42309e-163	2.65828e-163	2.64967e-163	6.97627e-163	4.16403e-164	-4.34056e-163	-7.8416e-163	8.90688e-164	-4.99843e-163	6.25516e-163	-5.55025e-163	-4.86941e-163	-8.76606e-164	-1.2545e-162	0
1.3514e-163	-4.23117e-163	-1.04031e-162	1.05646e-163	-8.81405e-163	-5.58131e-163	-1.19467e-163	-1.05101e-162	1.29462e-163	-6.69171e-163	2.64408e-163	-4.36126e-163	-7.67837e-163	1.2985e-163	1.02535e-164	1.15214e-162	1.42309e-163	2.65828e-163	2.64967e-163	6.97627e-163	4.16403e-164	-4.34056e-163	-7.8416e-163	8.90688e-164	-4.99843e-163	6.25516e-163	-5.55025e-163	-4.86941e-163	-8.76606e-164	-1.2545e-162	0
1.3514e-163	-4.23117e-163	-1.04031e-162	1.05646e-163	-8.81405e-163	-5.58131e-163	-1.19467e-163	-1.05101e-162	1.29462e-163	-6.69171e-163	2.64408e-163	-4.36126e-163	-7.67837e-163	1.2985e-163	1.02535e-164	1.15214e-162	1.42309e-163	2.65828e-163	2.64967e-163	6.97627e-163	4.16403e-164	-4.34056e-163	-7.8416e-163	8.90688e-164	-4.99843e-163	6.25516e-163	-5.55025e-163	-4.86941e-163	-8.76606e-164	-1.2545e-162	0
1.3514e-163	-4.23117e-163	-1.04031e-162	1.05646e-163	-8.81405e-163	-5.58131e-163	-1.19467e-163	-1.05101e-162	1.29462e-163	-6.69171e-163	2.64408e-163	-4.36126e-163	-7.67837e-163	1.2985e-163	1.02535e-164	1.15214e-162	1.42309e-163	2.65828e-163	2.64967e-163	6.97627e-163	4.16403e-164	-4.34056e-163	-7.8416e-163	8.90688e-164	-4.99843e-163	6.25516e-163	-5.55025e-163	-4.86941e-163	-8.76606e-164	-1.2545e-162	0
1.3514e-163	-4.23117e-163	-1.04031e-162	1.05646e-163	-8.81405e-163	-5.58131e-163	-1.19467e-163	-1.05101e-162	1.29462e-163	-6.69171e-163	2.64408e-163	-4.36126e-163	-7.67837e-163	1.2985e-163	1.02535e-164	1.15214e-162	1.42309e-163	2.65828e-163	2.64967e-163	6.97627e-163	4.16403e-164	-4.34056e-163	-7.8416e-163	8.90688e-164	-4.99843e-163	6.25516e-163	-5.55025e-163	-4.86941e-163	-8.76606e-164	-1.2545e-162	0
1.3514e-163	-4.23117e-163	-1.04031e-162	1.05646e-163	-8.81405e-163	-5.58131e-163	-1.19467e-163	-1.05101e-162	1.29462e-163	-6.69171e-163	2.64408e-163	-4.36126e-163	-7.67837e-163	1.2985e-163	1.02535e-164	1.15214e-162	1.42309e-163	2.65828e-163	2.64967e-163	6.97627e-163	4.16403e-164	-4.34056e-163	-7.8416e-163	8.90688e-164	-4.99843e-163	6.25516e-163	-5.55025e-163	-4.86941e-163	-8.76606e-164	-1.2545e-162	0
1.3514e-163	-4.23117e-163	-1.04031e-162	1.05646e-163	-8.81405e-163	-5.58131e-163	-1.19467e-163	-1.05101e-162	1.29462e-163	-6.69171e-163	2.64408e-163	-4.36126e-163	-7.67837e-163	1.2985e-163	1.02535e-164	1.15214e-162	1.42309e-163	2.65828e-163	2.64967e-163	6.97627e-163	4.16403e-164	-4.34056e-163	-7.8416e-163	8.90688e-164	-4.99843e-163	6.25516e-163	-5.55025e-163	-4.86941e-163	-8.76606e-164	-1.2545e-162	0
1.3514e-163	-4.23117e-163	-1.04031e-162	1.05646e-163	-8.81405e-163	-5.58131e-163	-1.19467e-163	-1.05101e-162	1.29462e-163	-6.69171e-163	2.64408e-163	-4.36126e-163	-7.67837e-163	1.2985e-163	1.02535e-164	1.15214e-162	1.42309e-163	2.65828e-163	2.64967e-163	6.97627e-163	4.16403e-164	-4.34056e-163	-7.8416e-163	8.90688e-164	-4.99843e-163	6.25516e-163	-5.55025e-163	-4.86941e-163	-8.76606e-164	-1.2545e-162	0
1.3514e-163	-4.23117e-163	-1.04031e-162	1.05646e-163	-8.81405e-163	-5.58131e-163	-1.19467e-163	-1.05101e-162	1.29462e-163	-6.69171e-163	2.64408e-163	-4.36126e-163	-7.67837e-163	1.2985e-163	1.02535e-164	1.15214e-162	1.42309e-163	2.65828e-163	2.64967e-163	6.97627e-163	4.16403e-164	-4.34056e-163	-7.8416e-163	8.90688e-164	-4.99843e-163	6.25516e-163	-5.55025e-163	-4.86941e-163	-8.76606e-164	-1.2545e-162	0
1.3514e-163	-4.23117e-163	-1.04031e-162	1.05646e-163	-8.81405e-163	-5.58131e-163	-1.19467e-163	-1.05101e-162	1.29462e-163	-6.69171e-163	2.64408e-163	-4.36126e-163	-7.67837e-163	1.2985e-163	1.02535e-164	1.15214e-162	1.42309e-163	2.65828e-163	2.64967e-163	6.97627e-163	4.16403e-164	-4.34056e-163	-7.8416e-163	8.90688e-164	-4.99843e-163	6.25516e-163	-5.55025e-163	-4.86941e-163	-8.76606e-164	-1.2545e-162	0
1.3514e-163	-4.23117e-163	-1.04031e-162	1.05646e-163	-8.81405e-163	-5.58131e-163	-1.19467e-163	-1.05101e-162	1.29462e-163	-6.69171e-163	2.64408e-163	-4.36126e-163	-7.67837e-163	1.2985e-163	1.02535e-164	1.15214e-162	1.42309e-163	2.65828e-163	2.64967e-163	6.97627e-163	4.16403e-164	-4.34056e-163	-7.8416e-163	8.90688e-164	-4.99843e-163	6.25516e-163	-5.55025e-163	-4.86941e-163	-8.76606e-164	-1.2545e-162	0
1.3514e-163	-4.23117e-163	-1.04031e-162	1.05646e-163	-8.81405e-163	-5.58131e-163	-1.19467e-163	-1.05101e-162	1.29462e-163	-6.69171e-163	2.64408e-163	-4.36126e-163	-7.67837e-163	1.2985e-163	1.02535e-164	1.15214e-162	1.42309e-163	2.65828e-163	2.64967e-163	6.97627e-163	4.16403e-164	-4.34056e-163	-7.8416e-163	8.90688e-164	-4.99843e-163	6.25516e-163	-5.55025e-163	-4.86941e-163	-8.76606e-164	-1.2545e-162	0
1.3514e-163	-4.23117e-163	-1.04031e-162	1.05646e-163	-8.81405e-163	-5.58131e-163	-1.19467e-163	-1.05101e-162	1.29462e-163	-6.69171e-163	2.64408e-163	-4.36126e-163	-7.67837e-163	1.2985e-163	1.02535e-164	1.15214e-162	1.42309e-163	2.65828e-163	2.64967e-163	6.97627e-163	4.16403e-164	-4.34056e-163	-7.8416e-163	8.90688e-164	-4.99843e-163	6.25516e-163	-5.55025e-163	-4.86941e-163	-8.76606e-164	-1.2545e-162	0
1.3514e-163	-4.23117e-163	-1.04031e-162	1.05646e-163	-8.81405e-163	-5.58131e-163	-1.19467e-163	-1.05101e-162	1.29462e-163	-6.69171e-163	2.64408e-163	-4.36126e-163	-7.67837e-163	1.2985e-163	1.02535e-164	1.15214e-162	1.42309e-163	2.65828e-163	2.64967e-163	6.97627e-163	4.16403e-164	-4.34056e-163	-7.8416e-163	8.90688e-164	-4.99843e-163	6.25516e-163	-5.55025e-163	-4.86941e-163	-8.76606e-164	-1.2545e-162	0
1.3514e-163	-4.23117e-163	-1.04031e-162	1.05646e-163	-8.81405e-163	-5.58131e-163	-1.19467e-163	-1.05101e-162	1.29462e-163	-6.69171e-163	2.64408e-163	-4.36126e-163	-7.67837e-163	1.2985e-163	1.02535e-164	1.15214e-162	1.42309e-163	2.65828e-163	2.64967e-163	6.97627e-163	4.16403e-164	-4.34056e-163	-7.8416e-163	8.90688e-164	-4.99843e-163	6.25516e-163	-5.55025e-163	-4.86941e-163	-8.76606e-164	-1.2545e-162	0
1.3514e-163	-4.23117e-163	-1.04031e-162	1.05646e-163	-8.81405e-163	-5.58131e-163	-1.19467e-163	-1.05101e-162	1.29462e-163	-6.69171e-163	2.64408e-163	-4.36126e-163	-7.67837e-163	1.2985e-163	1.02535e-164	1.15214e-162	1.42309e-163	2.65828e-163	2.64967e-163	6.97627e-163	4.16403e-164	-4.34056e-163	-7.8416e-163	8.90688e-164	-4.99843e-163	6.25516e-163	-5.55025e-163	-4.86941e-163	-8.76606e-164	-1.2545e-162	0
1.3514e-163	-4.23117e-163	-1.04031e-162	1.05646e-163	-8.81405e-163	-5.58131e-163	-1.19467e-163	-1.05101e-162	1.29462e-163	-6.69171e-163	2.64408e-163	-4.36126e-163	-7.67837e-163	1.2985e-163	1.02535e-164	1.15214e-162	1.42309e-163	2.65828e-163	2.64967e-163	6.97627e-163	4.16403e-164	-4.34056e-163	-7.8416e-163	8.90688e-164	-4.99843e-163	6.25516e-163	-5.55025e-163	-4.86941e-163	-8.76606e-164	-1.2545e-162	0
1.3514e-163	-4.23117e-163	-1.04031e-162	1.05646e-163	-8.81405e-163	-5.58131e-163	-1.19467e-163	-1.05101e-162	1.29462e-163	-6.69171e-163	2.64408e-163	-4.36126e-163	-7.67837e-163	1.2985e-163	1.02535e-164	1.15214e-162	1.42309e-163	2.65828e-163	2.64967e-163	6.97627e-163	4.16403e-164	-4.34056e-163	-7.8416e-163	8.90688e-164	-4.99843e-163	6.25516e-163	-5.55025e-163	-4.86941e-163	-8.76606e-164	-1.2545e-162	0
1.3514e-163	-4.23117e-163	-1.04031e-162	1.05646e-163	-8.81405e-163	-5.58131e-163	-1.19467e-163	-1.05101e-162	1.29462e-163	-6.69171e-163	2.64408e-163	-4.36126e-163	-7.67837e-163	1.2985e-163	1.02535e-164	1.15214e-162	1.42309e-163	2.65828e-163	2.64967e-163	6.97627e-163	4.16403e-164	-4.34056e-163	-7.8416e-163	8.90688e-164	-4.99843e-163	6.25516e-163	-5.55025e-163	-4.86941e-163	-8.76606e-164	-1.2545e-162	0
1.3514e-163	-4.23117e-163	-1.04031e-162	1.05646e-163	-8.81405e-163	-5.58131e-163	-1.19467e-163	-1.05101e-162	1.29462e-163	-6.69171e-163	2.64408e-163	-4.36126e-163	-7.67837e-163	1.2985e-163	1.02535e-164	1.15214e-162	1.42309e-163	2.65828e-163	2.64967e-163	6.97627e-163	4.16403e-164	-4.34056e-163	-7.8416e-163	8.90688e-164	-4.99843e-163	6.25516e-163	-5.55025e-163	-4.86941e-163	-8.76606e-164	-1.2545e-162	0
1.3514e-163	-4.23117e-163	-1.04031e-162	1.05646e-163	-8.81405e-163	-5.58131e-163	-1.19467e-163	-1.05101e-162	1.29462e-163	-6.69171e-163	2.64408e-163	-4.36126e-163	-7.67837e-163	1.2985e-163	1.02535e-164	1.15214e-162	1.42309e-163	2.65828e-163	2.64967e-163	6.97627e-163	4.16403e-164	-4.34056e-163	-7.8416e-163	8.90688e-164	-4.99843e-163	6.25516e-163	-5.55025e-163	-4.86941e-163	-8.76606e-164	-1.2545e-162	0
1.3514e-163	-4.23117e-163	-1.04031e-162	1.05646e-163	-8.81405e-163	-5.58131e-163	-1.19467e-163	-1.05101e-162	1.29462e-163	-6.69171e-163	2.64408e-163	-4.36126e-163	-7.67837e-163	1.2985e-163	1.02535e-164	1.15214e-162	1.42309e-163	2.65828e-163	2.64967e-163	6.97627e-163	4.16403e-164	-4.34056e-163	-7.8416e-163	8.90688e-164	-4.99843e-163	6.25516e-163	-5.55025e-163	-4.86941e-163	-8.76606e-164	-1.2545e-162	0
1.3514e-163	-4.23117e-163	-1.04031e-162	1.05646e-163	-8.81405e-163	-5.58131e-163	-1.19467e-163	-1.05101e-162	1.29462e-163	-6.69171e-163	2.64408e-163	-4.36126e-163	-7.67837e-163	1.2985e-163	1.02535e-164	1.15214e-162	1.42309e-163	2.65828e-163	2.64967e-163	6.97627e-163	4.16403e-164	-4.34056e-163	-7.8416e-163	8.90688e-164	-4.99843e-163	6.25516e-163	-5.55025e-163	-4.86941e-163	-8.76606e-164	-1.2545e-162	0
1.3514e-163	-4.23117e-163	-1.04031e-162	1.05646e-163	-8.81405e-163	-5.58131e-163	-1.19467e-163	-1.05101e-162	1.29462e-163	-6.69171e-163	2.64408e-163	-4.36126e-163	-7.67837e-163	1.2985e-163	1.02535e-164	1.15214e-162	1.42309e-163	2.65828e-163	2.64967e-163	6.97627e-163	4.16403e-164	-4.34056e-163	-7.8416e-163	8.90688e-164	-4.99843e-163	6.25516e-163	-5.55025e-163	-4.86941e-163	-8.76606e-164	-1.2545e-162	0
1.3514e-163	-4.23117e-163	-1.04031e-162	1.05646e-163	-8.81405e-163	-5.58131e-163	-1.19467e-163	-1.05101e-162	1.29462e-163	-6.69171e-163	2.64408e-163	-4.36126e-163	-7.67837e-163	1.2985e-163	1.02535e-164	1.15214e-162	1.42309e-163	2.65828e-163	2.64967e-163	6.97627e-163	4.16403e-164	-4.34056e-163	-7.8416e-163	8.90688e-164	-4.99843e-163	6.25516e-163	-5.55025e-163	-4.86941e-163	-8.76606e-164	-1.2545e-162	0
1.3514e-163	-4.23117e-163	-1.04031e-162	1.05646e-163	-8.81405e-163	-5.58131e-163	-1.19467e-163	-1.05101e-162	1.29462e-163	-6.69171e-163	2.64408e-163	-4.36126e-163	-7.67837e-163	1.2985e-163	1.02535e-164	1.15214e-162	1.42309e-163	2.65828e-163	2.64967e-163	6.97627e-163	4.16403e-164	-4.34056e-163	-7.8416e-163	8.90688e-164	-4.99843e-163	6.25516e-163	-5.55025e-163	-4.86941e-163	-8.76606e-164	-1.2545e-162	0
1.3514e-163	-4.23117e-163	-1.04031e-162	1.05646e-163	-8.81405e-163	-5.58131e-163	-1.19467e-163	-1.05101e-162	1.29462e-163	-6.69171e-163	2.64408e-163	-4.36126e-163	-7.67837e-163	1.2985e-163	1.02535e-164	1.15214e-162	1.42309e-163	2.65828e-163	2.64967e-163	6.97627e-163	4.16403e-164	-4.34056e-163	-7.8416e-163	8.90688e-164	-4.99843e-163	6.25516e-163	-5.55025e-163	-4.86941e-163	-8.76606e-164	-1.2545e-162	0
1.3514e-163	-4.23117e-163	-1.04031e-162	1.05646e-163	-8.81405e-163	-5.58131e-163	-1.19467e-163	-1.05101e-162	1.29462e-163	-6.69171e-163	2.64408e-163	-4.36126e-163	-7.67837e-163	1.2985e-163	1.02535e-164	1.15214e-162	1.42309e-163	2.65828e-163	2.64967e-163	6.97627e-163	4.16403e-164	-4.34056e-163	-7.8416e-163	8.90688e-164	-4.99843e-163	6.25516e-163	-5.55025e-163	-4.86941e-163	-8.76606e-164	-1.2545e-162	0
1.3514e-163	-4.23117e-163	-1.04031e-162	1.05646e-163	-8.81405e-163	-5.58131e-163	-1.19467e-163	-1.05101e-162	1.29462e-163	-6.69171e-163	2.64408e-163	-4.36126e-163	-7.67837e-163	1.2985e-163	1.02535e-164	1.15214e-162	1.42309e-163	2.65828e-163	2.64967e-163	6.97627e-163	4.16403e-164	-4.34056e-163	-7.8416e-163	8.90688e-164	-4.99843e-163	6.25516e-163	-5.55025e-163	-4.86941e-163	-8.76606e-164	-1.2545e-162	0
1.3514e-163	-4.23117e-163	-1.04031e-162	1.05646e-163	-8.81405e-163	-5.58131e-163	-1.19467e-163	-1.05101e-162	1.29462e-163	-6.69171e-163	2.64408e-163	-4.36126e-163	-7.67837e-163	1.2985e-163	1.02535e-164	1.15214e-162	1.42309e-163	2.65828e-163	2.64967e-163	6.97627e-163	4.16403e-164	-4.34056e-163	-7.8416e-163	8.90688e-164	-4.99843e-163	6.25516e-163	-5.55025e-163	-4.86941e-163	-8.76606e-164	-1.2545e-162	0
1.3514e-163	-4.23117e-163	-1.04031e-162	1.05646e-163	-8.81405e-163	-5.58131e-163	-1.19467e-163	-1.05101e-162	1.29462e-163	-6.69171e-163	2.64408e-163	-4.36126e-163	-7.67837e-163	1.2985e-163	1.02535e-164	1.15214e-162	1.42309e-163	2.65828e-163	2.64967e-163	6.97627e-163	4.16403e-164	-4.34056e-163	-7.8416e-163	8.90688e-164	-4.99843e-163	6.25516e-163	-5.55025e-163	-4.86941e-163	-8.76606e-164	-1.2545e-162	0
1.3514e-163	-4.23117e-163	-1.04031e-162	1.05646e-163	-8.81405e-163	-5.58131e-163	-1.19467e-163	-1.05101e-162	1.29462e-163	-6.69171e-163	2.64408e-163	-4.36126e-163	-7.67837e-163	1.2985e-163	1.02535e-164	1.15214e-162	1.42309e-163	2.65828e-163	2.64967e-163	6.97627e-163	4.16403e-164	-4.34056e-163	-7.8416e-163	8.90688e-164	-4.99843e-163	6.25516e-163	-5.55025e-163	-4.86941e-163	-8.76606e-164	-1.2545e-162	0
1.3514e-163	-4.23117e-163	-1.04031e-162	1.05646e-163	-8.81405e-163	-5.58131e-163	-1.19467e-163	-1.05101e-162	1.29462e-163	-6.69171e-163	2.64408e-163	-4.36126e-163	-7.67837e-163	1.2985e-163	1.02535e-164	1.15214e-162	1.42309e-163	2.65828e-163	2.64967e-163	6.97627e-163	4.16403e-164	-4.34056e-163	-7.8416e-163	8.90688e-164	-4.99843e-163	6.25516e-163	-5.55025e-163	-4.86941e-163	-8.76606e-164	-1.2545e-162	0
1.3514e-163	-4.23117e-163	-1.04031e-162	1.05646e-163	-8.81405e-163	-5.58131e-163	-1.19467e-163	-1.05101e-162	1.29462e-163	-6.69171e-163	2.64408e-163	-4.36126e-163	-7.67837e-163	1.2985e-163	1.02535e-164	1.15214e-162	1.42309e-163	2.65828e-163	2.64967e-163	6.97627e-163	4.16403e-164	-4.34056e-163	-7.8416e-163	8.90688e-164	-4.99843e-163	6.25516e-163	-5.55025e-163	-4.86941e-163	-8.76606e-164	-1.2545e-162	0
1.3514e-163	-4.23117e-163	-1.04031e-162	1.05646e-163	-8.81405e-163	-5.58131e-163	-1.19467e-163	-1.05101e-162	1.29462e-163	-6.69171e-163	2.64408e-163	-4.36126e-163	-7.67837e-163	1.2985e-163	1.02535e-164	1.15214e-162	1.42309e-163	2.65828e-163	2.64967e-163	6.97627e-163	4.16403e-164	-4.34056e-163	-7.8416e-163	8.90688e-164	-4.99843e-163	6.25516e-163	-5.55025e-163	-4.86941e-163	-8.76606e-164	-1.2545e-162	0
1.3514e-163	-4.23117e-163	-1.04031e-162	1.05646e-163	-8.81405e-163	-5.58131e-163	-1.19467e-163	-1.05101e-162	1.29462e-163	-6.69171e-163	2.64408e-163	-4.36126e-163	-7.67837e-163	1.2985e-163	1.02535e-164	1.15214e-162	1.42309e-163	2.65828e-163	2.64967e-163	6.97627e-163	4.16403e-164	-4.34056e-163	-7.8416e-163	8.90688e-164	-4.99843e-163	6.25516e-163	-5.55025e-163	-4.86941e-163	-8.76606e-164	-1.2545e-162	0
1.3514e-163	-4.23117e-163	-1.04031e-162	1.05646e-163	-8.81405e-163	-5.58131e-163	-1.19467e-163	-1.05101e-162	1.29462e-163	-6.69171e-163	2.64408e-163	-4.36126e-163	-7.67837e-163	1.2985e-163	1.02535e-164	1.15214e-162	1.42309e-163	2.65828e-163	2.64967e-163	6.97627e-163	4.16403e-164	-4.34056e-163	-7.8416e-163	8.90688e-164	-4.99843e-163	6.25516e-163	-5.55025e-163	-4.86941e-163	-8.76606e-164	-1.2545e-162	0
1.3514e-163	-4.23117e-163	-1.04031e-162	1.05646e-163	-8.81405e-163	-5.58131e-163	-1.19467e-163	-1.05101e-162	1.29462e-163	-6.69171e-163	2.64408e-163	-4.36126e-163	-7.67837e-163	1.2985e-163	1.02535e-164	1.15214e-162	1.42309e-163	2.65828e-163	2.64967e-163	6.97627e-163	4.16403e-164	-4.34056e-163	-7.8416e-163	8.90688e-164	-4.99843e-163	6.25516e-163	-5.55025e-163	-4.86941e-163	-8.76606e-164	-1.2545e-162	0
1.3514e-163	-4.23117e-163	-1.04031e-162	1.05646e-163	-8.81405e-163	-5.58131e-163	-1.19467e-163	-1.05101e-162	1.29462e-163	-6.69171e-163	2.64408e-163	-4.36126e-163	-7.67837e-163	1.2985e-163	1.02535e-164	1.15214e-162	1.42309e-163	2.65828e-163	2.64967e-163	6.97627e-163	4.16403e-164	-4.34056e-163	-7.8416e-163	8.90688e-164	-4.99843e-163	6.25516e-163	-5.55025e-163	-4.86941e-163	-8.76606e-164	-1.2545e-162	0
1.3514e-163	-4.23117e-163	-1.04031e-162	1.05646e-163	-8.81405e-163	-5.58131e-163	-1.19467e-163	-1.05101e-162	1.29462e-163	-6.69171e-163	2.64408e-163	-4.36126e-163	-7.67837e-163	1.2985e-163	1.02535e-164	1.15214e-162	1.42309e-163	2.65828e-163	2.64967e-163	6.97627e-163	4.16403e-164	-4.34056e-163	-7.8416e-163	8.90688e-164	-4.99843e-163	6.25516e-163	-5.55025e-163	-4.86941e-163	-8.76606e-164	-1.2545e-162	0
1.3514e-163	-4.23117e-163	-1.04031e-162	1.05646e-163	-8.81405e-163	-5.58131e-163	-1.19467e-163	-1.05101e-162	1.29462e-163	-6.69171e-163	2.64408e-163	-4.36126e-163	-7.67837e-163	1.2985e-163	1.02535e-164	1.15214e-162	1.42309e-163	2.65828e-163	2.64967e-163	6.97627e-163	4.16403e-164	-4.34056e-163	-7.8416e-163	8.90688e-164	-4.99843e-163	6.25516e-163	-5.55025e-163	-4.86941e-163	-8.76606e-164	-1.2545e-162	0
1.3514e-163	-4.23117e-163	-1.04031e-162	1.05646e-163	-8.81405e-163	-5.58131e-163	-1.19467e-163	-1.05101e-162	1.29462e-163	-6.69171e-163	2.64408e-163	-4.36126e-163	-7.67837e-163	1.2985e-163	1.02535e-164	1.15214e-162	1.42309e-163	2.65828e-163	2.64967e-163	6.97627e-163	4.16403e-164	-4.34056e-163	-7.8416e-163	8.90688e-164	-4.99843e-163	6.25516e-163	-5.55025e-163	-4.86941e-163	-8.76606e-164	-1.2545e-162	0
1.3514e-163	-4.23117e-163	-1.04031e-162	1.05646e-163	-8.81405e-163	-5.58131e-163	-1.19467e-163	-1.05101e-162	1.29462e-163	-6.69171e-163	2.64408e-163	-4.36126e-163	-7.67837e-163	1.2985e-163	1.02535e-164	1.15214e-162	1.42309e-163	2.65828e-163	2.64967e-163	6.97627e-163	4.16403e-164	-4.34056e-163	-7.8416e-163	8.90688e-164	-4.99843e-163	6.25516e-163	-5.55025e-163	-4.86941e-163	-8.76606e-164	-1.2545e-162	0
1.3514e-163	-4.23117e-163	-1.04031e-162	1.05646e-163	-8.81405e-163	-5.58131e-163	-1.19467e-163	-1.05101e-162	1.29462e-163	-6.69171e-163	2.64408e-163	-4.36126e-163	-7.67837e-163	1.2985e-163	1.02535e-164	1.15214e-162	1.42309e-163	2.65828e-163	2.64967e-163	6.97627e-163	4.16403e-164	-4.34056e-163	-7.8416e-163	8.90688e-164	-4.99843e-163	6.25516e-163	-5.55025e-163	-4.86941e-163	-8.76606e-164	-1.2545e-162	0
1.3514e-163	-4.23117e-163	-1.04031e-162	1.05646e-163	-8.81405e-163	-5.58131e-163	-1.19467e-163	-1.05101e-162	1.29462e-163	-6.69171e-163	2.64408e-163	-4.36126e-163	-7.67837e-163	1.2985e-163	1.02535e-164	1.15214e-162	1.42309e-163	2.65828e-163	2.64967e-163	6.97627e-163	4.16403e-164	-4.34056e-163	-7.8416e-163	8.90688e-164	-4.99843e-163	6.25516e-163	-5.55025e-163	-4.86941e-163	-8.76606e-164	-1.2545e-162	0
1.3514e-163	-4.23117e-163	-1.04031e-162	1.05646e-163	-8.81405e-163	-5.58131e-163	-1.19467e-163	-1.05101e-162	1.29462e-163	-6.69171e-163	2.64408e-163	-4.36126e-163	-7.67837e-163	1.2985e-163	1.02535e-164	1.15214e-162	1.42309e-163	2.65828e-163	2.64967e-163	6.97627e-163	4.16403e-164	-4.34056e-163	-7.8416e-163	8.90688e-164	-4.99843e-163	6.25516e-163	-5.55025e-163	-4.86941e-163	-8.76606e-164	-1.2545e-162	0
1.3514e-163	-4.23117e-163	-1.04031e-162	1.05646e-163	-8.81405e-163	-5.58131e-163	-1.19467e-163	-1.05101e-162	1.29462e-163	-6.69171e-163	2.64408e-163	-4.36126e-163	-7.67837e-163	1.2985e-163	1.02535e-164	1.15214e-162	1.42309e-163	2.65828e-163	2.64967e-163	6.97627e-163	4.16403e-164	-4.34056e-163	-7.8416e-163	8.90688e-164	-4.99843e-163	6.25516e-163	-5.55025e-163	-4.86941e-163	-8.76606e-164	-1.2545e-162	0
1.3514e-163	-4.23117e-163	-1.04031e-162	1.05646e-163	-8.81405e-163	-5.58131e-163	-1.19467e-163	-1.05101e-162	1.29462e-163	-6.69171e-163	2.64408e-163	-4.36126e-163	-7.67837e-163	1.2985e-163	1.02535e-164	1.15214e-162	1.42309e-163	2.65828e-163	2.64967e-163	6.97627e-163	4.16403e-164	-4.34056e-163	-7.8416e-163	8.90688e-164	-4.99843e-163	6.25516e-163	-5.55025e-163	-4.86941e-163	-8.76606e-164	-1.2545e-162	0
1.3514e-163	-4.23117e-163	-1.04031e-162	1.05646e-163	-8.81405e-163	-5.58131e-163	-1.19467e-163	-1.05101e-162	1.29462e-163	-6.69171e-163	2.64408e-163	-4.36126e-163	-7.67837e-163	1.2985e-163	1.02535e-164	1.15214e-162	1.42309e-163	2.65828e-163	2.64967e-163	6.97627e-163	4.16403e-164	-4.34056e-163	-7.8416e-163	8.90688e-164	-4.99843e-163	6.25516e-163	-5.55025e-163	-4.86941e-163	-8.76606e-164	-1.2545e-162	0
1.3514e-163	-4.23117e-163	-1.04031e-162	1.05646e-163	-8.81405e-163	-5.58131e-163	-1.19467e-163	-1.05101e-162	1.29462e-163	-6.69171e-163	2.64408e-163	-4.36126e-163	-7.67837e-163	1.2985e-163	1.02535e-164	1.15214e-162	1.42309e-163	2.65828e-163	2.64967e-163	6.97627e-163	4.16403e-164	-4.34056e-163	-7.8416e-163	8.90688e-164	-4.99843e-163	6.25516e-163	-5.55025e-163	-4.86941e-163	-8.76606e-164	-1.2545e-162	0
1.3514e-163	-4.23117e-163	-1.04031e-162	1.05646e-163	-8.81405e-163	-5.58131e-163	-1.19467e-163	-1.05101e-162	1.29462e-163	-6.69171e-163	2.64408e-163	-4.36126e-163	-7.67837e-163	1.2985e-163	1.02535e-164	1.15214e-162	1.42309e-163	2.65828e-163	2.64967e-163	6.97627e-163	4.16403e-164	-4.34056e-163	-7.8416e-163	8.90688e-164	-4.99843e-163	6.25516e-163	-5.55025e-163	-4.86941e-163	-8.76606e-164	-1.2545e-162	0
1.3514e-163	-4.23117e-163	-1.04031e-162	1.05646e-163	-8.81405e-163	-5.58131e-163	-1.19467e-163	-1.05101e-162	1.29462e-163	-6.69171e-163	2.64408e-163	-4.36126e-163	-7.67837e-163	1.2985e-163	1.02535e-164	1.15214e-162	1.42309e-163	2.65828e-163	2.64967e-163	6.97627e-163	4.16403e-164	-4.34056e-163	-7.8416e-163	8.90688e-164	-4.99843e-163	6.25516e-163	-5.55025e-163	-4.86941e-163	-8.76606e-164	-1.2545e-162	0
1.3514e-163	-4.23117e-163	-1.04031e-162	1.05646e-163	-8.81405e-163	-5.58131e-163	-1.19467e-163	-1.05101e-162	1.29462e-163	-6.69171e-163	2.64408e-163	-4.36126e-163	-7.67837e-163	1.2985e-163	1.02535e-164	1.15214e-162	1.42309e-163	2.65828e-163	2.64967e-163	6.97627e-163	4.16403e-164	-4.34056e-163	-7.8416e-163	8.90688e-164	-4.99843e-163	6.25516e-163	-5.55025e-163	-4.86941e-163	-8.76606e-164	-1.2545e-162	0
1.3514e-163	-4.23117e-163	-1.04031e-162	1.05646e-163	-8.81405e-163	-5.58131e-163	-1.19467e-163	-1.05101e-162	1.29462e-163	-6.69171e-163	2.64408e-163	-4.36126e-163	-7.67837e-163	1.2985e-163	1.02535e-164	1.15214e-162	1.42309e-163	2.65828e-163	2.64967e-163	6.97627e-163	4.16403e-164	-4.34056e-163	-7.8416e-163	8.90688e-164	-4.99843e-163	6.25516e-163	-5.55025e-163	-4.86941e-163	-8.76606e-164	-1.2545e-162	0
1.3514e-163	-4.23117e-163	-1.04031e-162	1.05646e-163	-8.81405e-163	-5.58131e-163	-1.19467e-163	-1.05101e-162	1.29462e-163	-6.69171e-163	2.64408e-163	-4.36126e-163	-7.67837e-163	1.2985e-163	1.02535e-164	1.15214e-162	1.42309e-163	2.65828e-163	2.64967e-163	6.97627e-163	4.16403e-164	-4.34056e-163	-7.8416e-163	8.90688e-164	-4.99843e-163	6.25516e-163	-5.55025e-163	-4.86941e-163	-8.76606e-164	-1.2545e-162	0
1.3514e-163	-4.23117e-163	-1.04031e-162	1.05646e-163	-8.81405e-163	-5.58131e-163	-1.19467e-163	-1.05101e-162	1.29462e-163	-6.69171e-163	2.64408e-163	-4.36126e-163	-7.67837e-163	1.2985e-163	1.02535e-164	1.15214e-162	1.42309e-163	2.65828e-163	2.64967e-163	6.97627e-163	4.16403e-164	-4.34056e-163	-7.8416e-163	8.90688e-164	-4.99843e-163	6.25516e-163	-5.55025e-163	-4.86941e-163	-8.76606e-164	-1.2545e-162	0
1.3514e-163	-4.23117e-163	-1.04031e-162	1.05646e-163	-8.81405e-163	-5.58131e-163	-1.19467e-163	-1.05101e-162	1.29462e-163	-6.69171e-163	2.64408e-163	-4.36126e-163	-7.67837e-163	1.2985e-163	1.02535e-164	1.15214e-162	1.42309e-163	2.65828e-163	2.64967e-163	6.97627e-163	4.16403e-164	-4.34056e-163	-7.8416e-163	8.90688e-164	-4.99843e-163	6.25516e-163	-5.55025e-163	-4.86941e-163	-8.76606e-164	-1.2545e-162	0
1.3514e-163	-4.23117e-163	-1.04031e-162	1.05646e-163	-8.81405e-163	-5.58131e-163	-1.19467e-163	-1.05101e-162	1.29462e-163	-6.69171e-163	2.64408e-163	-4.36126e-163	-7.67837e-163	1.2985e-163	1.02535e-164	1.15214e-162	1.42309e-163	2.65828e-163	2.64967e-163	6.97627e-163	4.16403e-164	-4.34056e-163	-7.8416e-163	8.90688e-164	-4.99843e-163	6.25516e-163	-5.55025e-163	-4.86941e-163	-8.76606e-164	-1.2545e-162	0
1.3514e-163	-4.23117e-163	-1.04031e-162	1.05646e-163	-8.81405e-163	-5.58131e-163	-1.19467e-163	-1.05101e-162	1.29462e-163	-6.69171e-163	2.64408e-163	-4.36126e-163	-7.67837e-163	1.2985e-163	1.02535e-164	1.15214e-162	1.42309e-163	2.65828e-163	2.64967e-163	6.97627e-163	4.16403e-164	-4.34056e-163	-7.8416e-163	8.90688e-164	-4.99843e-163	6.25516e-163	-5.55025e-163	-4.86941e-163	-8.76606e-164	-1.2545e-162	0
1.3514e-163	-4.23117e-163	-1.04031e-162	1.05646e-163	-8.81405e-163	-5.58131e-163	-1.19467e-163	-1.05101e-162	1.29462e-163	-6.69171e-163	2.64408e-163	-4.36126e-163	-7.67837e-163	1.2985e-163	1.02535e-164	1.15214e-162	1.42309e-163	2.65828e-163	2.64967e-163	6.97627e-163	4.16403e-164	-4.34056e-163	-7.8416e-163	8.90688e-164	-4.99843e-163	6.25516e-163	-5.55025e-163	-4.86941e-163	-8.76606e-164	-1.2545e-162	0
1.3514e-163	-4.23117e-163	-1.04031e-162	1.05646e-163	-8.81405e-163	-5.58131e-163	-1.19467e-163	-1.05101e-162	1.29462e-163	-6.69171e-163	2.64408e-163	-4.36126e-163	-7.67837e-163	1.2985e-163	1.02535e-164	1.15214e-162	1.42309e-163	2.65828e-163	2.64967e-163	6.97627e-163	4.16403e-164	-4.34056e-163	-7.8416e-163	8.90688e-164	-4.99843e-163	6.25516e-163	-5.55025e-163	-4.86941e-163	-8.76606e-164	-1.2545e-162	0
1.3514e-163	-4.23117e-163	-1.04031e-162	1.05646e-163	-8.81405e-163	-5.58131e-163	-1.19467e-163	-1.05101e-162	1.29462e-163	-6.69171e-163	2.64408e-163	-4.36126e-163	-7.67837e-163	1.2985e-163	1.02535e-164	1.15214e-162	1.42309e-163	2.65828e-163	2.64967e-163	6.97627e-163	4.16403e-164	-4.34056e-163	-7.8416e-163	8.90688e-164	-4.99843e-163	6.25516e-163	-5.55025e-163	-4.86941e-163	-8.76606e-164	-1.2545e-162	0
1.3514e-163	-4.23117e-163	-1.04031e-162	1.05646e-163	-8.81405e-163	-5.58131e-163	-1.19467e-163	-1.05101e-162	1.29462e-163	-6.69171e-163	2.64408e-163	-4.36126e-163	-7.67837e-163	1.2985e-163	1.02535e-164	1.15214e-162	1.42309e-163	2.65828e-163	2.64967e-163	6.97627e-163	4.16403e-164	-4.34056e-163	-7.8416e-163	8.90688e-164	-4.99843e-163	6.25516e-163	-5.55025e-163	-4.86941e-163	-8.76606e-164	-1.2545e-162	0
1.3514e-163	-4.23117e-163	-1.04031e-162	1.05646e-163	-8.81405e-163	-5.58131e-163	-1.19467e-163	-1.05101e-162	1.29462e-163	-6.69171e-163	2.64408e-163	-4.36126e-163	-7.67837e-163	1.2985e-163	1.02535e-164	1.15214e-162	1.42309e-163	2.65828e-163	2.64967e-163	6.97627e-163	4.16403e-164	-4.34056e-163	-7.8416e-163	8.90688e-164	-4.99843e-163	6.25516e-163	-5.55025e-163	-4.86941e-163	-8.76606e-164	-1.2545e-162	0
1.3514e-163	-4.23117e-163	-1.04031e-162	1.05646e-163	-8.81405e-163	-5.58131e-163	-1.19467e-163	-1.05101e-162	1.29462e-163	-6.69171e-163	2.64408e-163	-4.36126e-163	-7.67837e-163	1.2985e-163	1.02535e-164	1.15214e-162	1.42309e-163	2.65828e-163	2.64967e-163	6.97627e-163	4.16403e-164	-4.34056e-163	-7.8416e-163	8.90688e-164	-4.99843e-163	6.25516e-163	-5.55025e-163	-4.86941e-163	-8.76606e-164	-1.2545e-162	0
1.3514e-163	-4.23117e-163	-1.04031e-162	1.05646e-163	-8.81405e-163	-5.58131e-163	-1.19467e-163	-1.05101e-162	1.29462e-163	-6.69171e-163	2.64408e-163	-4.36126e-163	-7.67837e-163	1.2985e-163	1.02535e-164	1.15214e-162	1.42309e-163	2.65828e-163	2.64967e-163	6.97627e-163	4.16403e-164	-4.34056e-163	-7.8416e-163	8.90688e-164	-4.99843e-163	6.25516e-163	-5.55025e-163	-4.86941e-163	-8.76606e-164	-1.2545e-162	0
1.3514e-163	-4.23117e-163	-1.04031e-162	1.05646e-163	-8.81405e-163	-5.58131e-163	-1.19467e-163	-1.05101e-162	1.29462e-163	-6.69171e-163	2.64408e-163	-4.36126e-163	-7.67837e-163	1.2985e-163	1.02535e-164	1.15214e-162	1.42309e-163	2.65828e-163	2.64967e-163	6.97627e-163	4.16403e-164	-4.34056e-163	-7.8416e-163	8.90688e-164	-4.99843e-163	6.25516e-163	-5.55025e-163	-4.86941e-163	-8.76606e-164	-1.2545e-162	0
1.3514e-163	-4.23117e-163	-1.04031e-162	1.05646e-163	-8.81405e-163	-5.58131e-163	-1.19467e-163	-1.05101e-162	1.29462e-163	-6.69171e-163	2.64408e-163	-4.36126e-163	-7.67837e-163	1.2985e-163	1.02535e-164	1.15214e-162	1.42309e-163	2.65828e-163	2.64967e-163	6.97627e-163	4.16403e-164	-4.34056e-163	-7.8416e-163	8.90688e-164	-4.99843e-163	6.25516e-163	-5.55025e-163	-4.86941e-163	-8.76606e-164	-1.2545e-162	0
1.3514e-163	-4.23117e-163	-1.04031e-162	1.05646e-163	-8.81405e-163	-5.58131e-163	-1.19467e-163	-1.05101e-162	1.29462e-163	-6.69171e-163	2.64408e-163	-4.36126e-163	-7.67837e-163	1.2985e-163	1.02535e-164	1.15214e-162	1.42309e-163	2.65828e-163	2.64967e-163	6.97627e-163	4.16403e-164	-4.34056e-163	-7.8416e-163	8.90688e-164	-4.99843e-163	6.25516e-163	-5.55025e-163	-4.86941e-163	-8.76606e-164	-1.2545e-162	0
1.3514e-163	-4.23117e-163	-1.04031e-162	1.05646e-163	-8.81405e-163	-5.58131e-163	-1.19467e-163	-1.05101e-162	1.29462e-163	-6.69171e-163	2.64408e-163	-4.36126e-163	-7.67837e-163	1.2985e-163	1.02535e-164	1.15214e-162	1.42309e-163	2.65828e-163	2.64967e-163	6.97627e-163	4.16403e-164	-4.34056e-163	-7.8416e-163	8.90688e-164	-4.99843e-163	6.25516e-163	-5.55025e-163	-4.86941e-163	-8.76606e-164	-1.2545e-162	0
1.3514e-163	-4.23117e-163	-1.04031e-162	1.05646e-163	-8.81405e-163	-5.58131e-163	-1.19467e-163	-1.05101e-162	1.29462e-163	-6.69171e-163	2.64408e-163	-4.36126e-163	-7.67837e-163	1.2985e-163	1.02535e-164	1.15214e-162	1.42309e-163	2.65828e-163	2.64967e-163	6.97627e-163	4.16403e-164	-4.34056e-163	-7.8416e-163	8.90688e-164	-4.99843e-163	6.25516e-163	-5.55025e-163	-4.86941e-163	-8.76606e-164	-1.2545e-162	0
1.3514e-163	-4.23117e-163	-1.04031e-162	1.05646e-163	-8.81405e-163	-5.58131e-163	-1.19467e-163	-1.05101e-162	1.29462e-163	-6.69171e-163	2.64408e-163	-4.36126e-163	-7.67837e-163	1.2985e-163	1.02535e-164	1.15214e-162	1.42309e-163	2.65828e-163	2.64967e-163	6.97627e-163	4.16403e-164	-4.34056e-163	-7.8416e-163	8.90688e-164	-4.99843e-163	6.25516e-163	-5.55025e-163	-4.86941e-163	-8.76606e-164	-1.2545e-162	0
1.3514e-163	-4.23117e-163	-1.04031e-162	1.05646e-163	-8.81405e-163	-5.58131e-163	-1.19467e-163	-1.05101e-162	1.29462e-163	-6.69171e-163	2.64408e-163	-4.36126e-163	-7.67837e-163	1.2985e-163	1.02535e-164	1.15214e-162	1.42309e-163	2.65828e-163	2.64967e-163	6.97627e-163	4.16403e-164	-4.34056e-163	-7.8416e-163	8.90688e-164	-4.99843e-163	6.25516e-163	-5.55025e-163	-4.86941e-163	-8.76606e-164	-1.2545e-162	0
1.3514e-163	-4.23117e-163	-1.04031e-162	1.05646e-163	-8.81405e-163	-5.58131e-163	-1.19467e-163	-1.05101e-162	1.29462e-163	-6.69171e-163	2.64408e-163	-4.36126e-163	-7.67837e-163	1.2985e-163	1.02535e-164	1.15214e-162	1.42309e-163	2.65828e-163	2.64967e-163	6.97627e-163	4.16403e-164	-4.34056e-163	-7.8416e-163	8.90688e-164	-4.99843e-163	6.25516e-163	-5.55025e-163	-4.86941e-163	-8.76606e-164	-1.2545e-162	0
1.3514e-163	-4.23117e-163	-1.04031e-162	1.05646e-163	-8.81405e-163	-5.58131e-163	-1.19467e-163	-1.05101e-162	1.29462e-163	-6.69171e-163	2.64408e-163	-4.36126e-163	-7.67837e-163	1.2985e-163	1.02535e-164	1.15214e-162	1.42309e-163	2.65828e-163	2.64967e-163	6.97627e-163	4.16403e-164	-4.34056e-163	-7.8416e-163	8.90688e-164	-4.99843e-163	6.25516e-163	-5.55025e-163	-4.86941e-163	-8.76606e-164	-1.2545e-162	0
1.3514e-163	-4.23117e-163	-1.04031e-162	1.05646e-163	-8.81405e-163	-5.58131e-163	-1.19467e-163	-1.05101e-162	1.29462e-163	-6.69171e-163	2.64408e-163	-4.36126e-163	-7.67837e-163	1.2985e-163	1.02535e-164	1.15214e-162	1.42309e-163	2.65828e-163	2.64967e-163	6.97627e-163	4.16403e-164	-4.34056e-163	-7.8416e-163	8.90688e-164	-4.99843e-163	6.25516e-163	-5.55025e-163	-4.86941e-163	-8.76606e-164	-1.2545e-162	0
1.3514e-163	-4.23117e-163	-1.04031e-162	1.05646e-163	-8.81405e-163	-5.58131e-163	-1.19467e-163	-1.05101e-162	1.29462e-163	-6.69171e-163	2.64408e-163	-4.36126e-163	-7.67837e-163	1.2985e-163	1.02535e-164	1.15214e-162	1.42309e-163	2.65828e-163	2.64967e-163	6.97627e-163	4.16403e-164	-4.34056e-163	-7.8416e-163	8.90688e-164	-4.99843e-163	6.25516e-163	-5.55025e-163	-4.86941e-163	-8.76606e-164	-1.2545e-162	0
1.3514e-163	-4.23117e-163	-1.04031e-162	1.05646e-163	-8.81405e-163	-5.58131e-163	-1.19467e-163	-1.05101e-162	1.29462e-163	-6.69171e-163	2.64408e-163	-4.36126e-163	-7.67837e-163	1.2985e-163	1.02535e-164	1.15214e-162	1.42309e-163	2.65828e-163	2.64967e-163	6.97627e-163	4.16403e-164	-4.34056e-163	-7.8416e-163	8.90688e-164	-4.99843e-163	6.25516e-163	-5.55025e-163	-4.86941e-163	-8.76606e-164	-1.2545e-162	0
1.3514e-163	-4.23117e-163	-1.04031e-162	1.05646e-163	-8.81405e-163	-5.58131e-163	-1.19467e-163	-1.05101e-162	1.29462e-163	-6.69171e-163	2.64408e-163	-4.36126e-163	-7.67837e-163	1.2985e-163	1.02535e-164	1.15214e-162	1.42309e-163	2.65828e-163	2.64967e-163	6.97627e-163	4.16403e-164	-4.34056e-163	-7.8416e-163	8.90688e-164	-4.99843e-163	6.25516e-163	-5.55025e-163	-4.86941e-163	-8.76606e-164	-1.2545e-162	0
1.3514e-163	-4.23117e-163	-1.04031e-162	1.05646e-163	-8.81405e-163	-5.58131e-163	-1.19467e-163	-1.05101e-162	1.29462e-163	-6.69171e-163	2.64408e-163	-4.36126e-163	-7.67837e-163	1.2985e-163	1.02535e-164	1.15214e-162	1.42309e-163	2.65828e-163	2.64967e-163	6.97627e-163	4.16403e-164	-4.34056e-163	-7.8416e-163	8.90688e-164	-4.99843e-163	6.25516e-163	-5.55025e-163	-4.86941e-163	-8.76606e-164	-1.2545e-162	0
1.3514e-163	-4.23117e-163	-1.04031e-162	1.05646e-163	-8.81405e-163	-5.58131e-163	-1.19467e-163	-1.05101e-162	1.29462e-163	-6.69171e-163	2.64408e-163	-4.36126e-163	-7.67837e-163	1.2985e-163	1.02535e-164	1.15214e-162	1.42309e-163	2.65828e-163	2.64967e-163	6.97627e-163	4.16403e-164	-4.34056e-163	-7.8416e-163	8.90688e-164	-4.99843e-163	6.25516e-163	-5.55025e-163	-4.86941e-163	-8.76606e-164	-1.2545e-162	0
1.3514e-163	-4.23117e-163	-1.04031e-162	1.05646e-163	-8.81405e-163	-5.58131e-163	-1.19467e-163	-1.05101e-162	1.29462e-163	-6.69171e-163	2.64408e-163	-4.36126e-163	-7.67837e-163	1.2985e-163	1.02535e-164	1.15214e-162	1.42309e-163	2.65828e-163	2.64967e-163	6.97627e-163	4.16403e-164	-4.34056e-163	-7.8416e-163	8.90688e-164	-4.99843e-163	6.25516e-163	-5.55025e-163	-4.86941e-163	-8.76606e-164	-1.2545e-162	0
1.3514e-163	-4.23117e-163	-1.04031e-162	1.05646e-163	-8.81405e-163	-5.58131e-163	-1.19467e-163	-1.05101e-162	1.29462e-163	-6.69171e-163	2.64408e-163	-4.36126e-163	-7.67837e-163	1.2985e-163	1.02535e-164	1.15214e-162	1.42309e-163	2.65828e-163	2.64967e-163	6.97627e-163	4.16403e-164	-4.34056e-163	-7.8416e-163	8.90688e-164	-4.99843e-163	6.25516e-163	-5.55025e-163	-4.86941e-163	-8.76606e-164	-1.2545e-162	0
1.3514e-163	-4.23117e-163	-1.04031e-162	1.05646e-163	-8.81405e-163	-5.58131e-163	-1.19467e-163	-1.05101e-162	1.29462e-163	-6.69171e-163	2.64408e-163	-4.36126e-163	-7.67837e-163	1.2985e-163	1.02535e-164	1.15214e-162	1.42309e-163	2.65828e-163	2.64967e-163	6.97627e-163	4.16403e-164	-4.34056e-163	-7.8416e-163	8.90688e-164	-4.99843e-163	6.25516e-163	-5.55025e-163	-4.86941e-163	-8.76606e-164	-1.2545e-162	0
1.3514e-163	-4.23117e-163	-1.04031e-162	1.05646e-163	-8.81405e-163	-5.58131e-163	-1.19467e-163	-1.05101e-162	1.29462e-163	-6.69171e-163	2.64408e-163	-4.36126e-163	-7.67837e-163	1.2985e-163	1.02535e-164	1.15214e-162	1.42309e-163	2.65828e-163	2.64967e-163	6.97627e-163	4.16403e-164	-4.34056e-163	-7.8416e-163	8.90688e-164	-4.99843e-163	6.25516e-163	-5.55025e-163	-4.86941e-163	-8.76606e-164	-1.2545e-162	0
1.3514e-163	-4.23117e-163	-1.04031e-162	1.05646e-163	-8.81405e-163	-5.58131e-163	-1.19467e-163	-1.05101e-162	1.29462e-163	-6.69171e-163	2.64408e-163	-4.36126e-163	-7.67837e-163	1.2985e-163	1.02535e-164	1.15214e-162	1.42309e-163	2.65828e-163	2.64967e-163	6.97627e-163	4.16403e-164	-4.34056e-163	-7.8416e-163	8.90688e-164	-4.99843e-163	6.25516e-163	-5.55025e-163	-4.86941e-163	-8.76606e-164	-1.2545e-162	0
1.3514e-163	-4.23117e-163	-1.04031e-162	1.05646e-163	-8.81405e-163	-5.58131e-163	-1.19467e-163	-1.05101e-162	1.29462e-163	-6.69171e-163	2.64408e-163	-4.36126e-163	-7.67837e-163	1.2985e-163	1.02535e-164	1.15214e-162	1.42309e-163	2.65828e-163	2.64967e-163	6.97627e-163	4.16403e-164	-4.34056e-163	-7.8416e-163	8.90688e-164	-4.99843e-163	6.25516e-163	-5.55025e-163	-4.86941e-163	-8.76606e-164	-1.2545e-162	0
1.3514e-163	-4.23117e-163	-1.04031e-162	1.05646e-163	-8.81405e-163	-5.58131e-163	-1.19467e-163	-1.05101e-162	1.29462e-163	-6.69171e-163	2.64408e-163	-4.36126e-163	-7.67837e-163	1.2985e-163	1.02535e-164	1.15214e-162	1.42309e-163	2.65828e-163	2.64967e-163	6.97627e-163	4.16403e-164	-4.34056e-163	-7.8416e-163	8.90688e-164	-4.99843e-163	6.25516e-163	-5.55025e-163	-4.86941e-163	-8.76606e-164	-1.2545e-162	0
1.3514e-163	-4.23117e-163	-1.04031e-162	1.05646e-163	-8.81405e-163	-5.58131e-163	-1.19467e-163	-1.05101e-162	1.29462e-163	-6.69171e-163	2.64408e-163	-4.36126e-163	-7.67837e-163	1.2985e-163	1.02535e-164	1.15214e-162	1.42309e-163	2.65828e-163	2.64967e-163	6.97627e-163	4.16403e-164	-4.34056e-163	-7.8416e-163	8.90688e-164	-4.99843e-163	6.25516e-163	-5.55025e-163	-4.86941e-163	-8.76606e-164	-1.2545e-162	0
1.3514e-163	-4.23117e-163	-1.04031e-162	1.05646e-163	-8.81405e-163	-5.58131e-163	-1.19467e-163	-1.05101e-162	1.29462e-163	-6.69171e-163	2.64408e-163	-4.36126e-163	-7.67837e-163	1.2985e-163	1.02535e-164	1.15214e-162	1.42309e-163	2.65828e-163	2.64967e-163	6.97627e-163	4.16403e-164	-4.34056e-163	-7.8416e-163	8.90688e-164	-4.99843e-163	6.25516e-163	-5.55025e-163	-4.86941e-163	-8.76606e-164	-1.2545e-162	0
1.3514e-163	-4.23117e-163	-1.04031e-162	1.05646e-163	-8.81405e-163	-5.58131e-163	-1.19467e-163	-1.05101e-162	1.29462e-163	-6.69171e-163	2.64408e-163	-4.36126e-163	-7.67837e-163	1.2985e-163	1.02535e-164	1.15214e-162	1.42309e-163	2.65828e-163	2.64967e-163	6.97627e-163	4.16403e-164	-4.34056e-163	-7.8416e-163	8.90688e-164	-4.99843e-163	6.25516e-163	-5.55025e-163	-4.86941e-163	-8.76606e-164	-1.2545e-162	0
1.3514e-163	-4.23117e-163	-1.04031e-162	1.05646e-163	-8.81405e-163	-5.58131e-163	-1.19467e-163	-1.05101e-162	1.29462e-163	-6.69171e-163	2.64408e-163	-4.36126e-163	-7.67837e-163	1.2985e-163	1.02535e-164	1.15214e-162	1.42309e-163	2.65828e-163	2.64967e-163	6.97627e-163	4.16403e-164	-4.34056e-163	-7.8416e-163	8.90688e-164	-4.99843e-163	6.25516e-163	-5.55025e-163	-4.86941e-163	-8.76606e-164	-1.2545e-162	0
1.3514e-163	-4.23117e-163	-1.04031e-162	1.05646e-163	-8.81405e-163	-5.58131e-163	-1.19467e-163	-1.05101e-162	1.29462e-163	-6.69171e-163	2.64408e-163	-4.36126e-163	-7.67837e-163	1.2985e-163	1.02535e-164	1.15214e-162	1.42309e-163	2.65828e-163	2.64967e-163	6.97627e-163	4.16403e-164	-4.34056e-163	-7.8416e-163	8.90688e-164	-4.99843e-163	6.25516e-163	-5.55025e-163	-4.86941e-163	-8.76606e-164	-1.2545e-162	0
1.3514e-163	-4.23117e-163	-1.04031e-162	1.05646e-163	-8.81405e-163	-5.58131e-163	-1.19467e-163	-1.05101e-162	1.29462e-163	-6.69171e-163	2.64408e-163	-4.36126e-163	-7.67837e-163	1.2985e-163	1.02535e-164	1.15214e-162	1.42309e-163	2.65828e-163	2.64967e-163	6.97627e-163	4.16403e-164	-4.34056e-163	-7.8416e-163	8.90688e-164	-4.99843e-163	6.25516e-163	-5.55025e-163	-4.86941e-163	-8.76606e-164	-1.2545e-162	0
1.3514e-163	-4.23117e-163	-1.04031e-162	1.05646e-163	-8.81405e-163	-5.58131e-163	-1.19467e-163	-1.05101e-162	1.29462e-163	-6.69171e-163	2.64408e-163	-4.36126e-163	-7.67837e-163	1.2985e-163	1.02535e-164	1.15214e-162	1.42309e-163	2.65828e-163	2.64967e-163	6.97627e-163	4.16403e-164	-4.34056e-163	-7.8416e-163	8.90688e-164	-4.99843e-163	6.25516e-163	-5.55025e-163	-4.86941e-163	-8.76606e-164	-1.2545e-162	0
1.3514e-163	-4.23117e-163	-1.04031e-162	1.05646e-163	-8.81405e-163	-5.58131e-163	-1.19467e-163	-1.05101e-162	1.29462e-163	-6.69171e-163	2.64408e-163	-4.36126e-163	-7.67837e-163	1.2985e-163	1.02535e-164	1.15214e-162	1.42309e-163	2.65828e-163	2.64967e-163	6.97627e-163	4.16403e-164	-4.34056e-163	-7.8416e-163	8.90688e-164	-4.99843e-163	6.25516e-163	-5.55025e-163	-4.86941e-163	-8.76606e-164	-1.2545e-162	0
1.3514e-163	-4.23117e-163	-1.04031e-162	1.05646e-163	-8.81405e-163	-5.58131e-163	-1.19467e-163	-1.05101e-162	1.29462e-163	-6.69171e-163	2.64408e-163	-4.36126e-163	-7.67837e-163	1.2985e-163	1.02535e-164	1.15214e-162	1.42309e-163	2.65828e-163	2.64967e-163	6.97627e-163	4.16403e-164	-4.34056e-163	-7.8416e-163	8.90688e-164	-4.99843e-163	6.25516e-163	-5.55025e-163	-4.86941e-163	-8.76606e-164	-1.2545e-162	0
1.3514e-163	-4.23117e-163	-1.04031e-162	1.05646e-163	-8.81405e-163	-5.58131e-163	-1.19467e-163	-1.05101e-162	1.29462e-163	-6.69171e-163	2.64408e-163	-4.36126e-163	-7.67837e-163	1.2985e-163	1.02535e-164	1.15214e-162	1.42309e-163	2.65828e-163	2.64967e-163	6.97627e-163	4.16403e-164	-4.34056e-163	-7.8416e-163	8.90688e-164	-4.99843e-163	6.25516e-163	-5.55025e-163	-4.86941e-163	-8.76606e-164	-1.2545e-162	0
1.3514e-163	-4.23117e-163	-1.04031e-162	1.05646e-163	-8.81405e-163	-5.58131e-163	-1.19467e-163	-1.05101e-162	1.29462e-163	-6.69171e-163	2.64408e-163	-4.36126e-163	-7.67837e-163	1.2985e-163	1.02535e-164	1.15214e-162	1.42309e-163	2.65828e-163	2.64967e-163	6.97627e-163	4.16403e-164	-4.34056e-163	-7.8416e-163	8.90688e-164	-4.99843e-163	6.25516e-163	-5.55025e-163	-4.86941e-163	-8.76606e-164	-1.2545e-162	0
1.3514e-163	-4.23117e-163	-1.04031e-162	1.05646e-163	-8.81405e-163	-5.58131e-163	-1.19467e-163	-1.05101e-162	1.29462e-163	-6.69171e-163	2.64408e-163	-4.36126e-163	-7.67837e-163	1.2985e-163	1.02535e-164	1.15214e-162	1.42309e-163	2.65828e-163	2.64967e-163	6.97627e-163	4.16403e-164	-4.34056e-163	-7.8416e-163	8.90688e-164	-4.99843e-163	6.25516e-163	-5.55025e-163	-4.86941e-163	-8.76606e-164	-1.2545e-162	0
1.3514e-163	-4.23117e-163	-1.04031e-162	1.05646e-163	-8.81405e-163	-5.58131e-163	-1.19467e-163	-1.05101e-162	1.29462e-163	-6.69171e-163	2.64408e-163	-4.36126e-163	-7.67837e-163	1.2985e-163	1.02535e-164	1.15214e-162	1.42309e-163	2.65828e-163	2.64967e-163	6.97627e-163	4.16403e-164	-4.34056e-163	-7.8416e-163	8.90688e-164	-4.99843e-163	6.25516e-163	-5.55025e-163	-4.86941e-163	-8.76606e-164	-1.2545e-162	0
1.3514e-163	-4.23117e-163	-1.04031e-162	1.05646e-163	-8.81405e-163	-5.58131e-163	-1.19467e-163	-1.05101e-162	1.29462e-163	-6.69171e-163	2.64408e-163	-4.36126e-163	-7.67837e-163	1.2985e-163	1.02535e-164	1.15214e-162	1.42309e-163	2.65828e-163	2.64967e-163	6.97627e-163	4.16403e-164	-4.34056e-163	-7.8416e-163	8.90688e-164	-4.99843e-163	6.25516e-163	-5.55025e-163	-4.86941e-163	-8.76606e-164	-1.2545e-162	0
1.3514e-163	-4.23117e-163	-1.04031e-162	1.05646e-163	-8.81405e-163	-5.58131e-163	-1.19467e-163	-1.05101e-162	1.29462e-163	-6.69171e-163	2.64408e-163	-4.36126e-163	-7.67837e-163	1.2985e-163	1.02535e-164	1.15214e-162	1.42309e-163	2.65828e-163	2.64967e-163	6.97627e-163	4.16403e-164	-4.34056e-163	-7.8416e-163	8.90688e-164	-4.99843e-163	6.25516e-163	-5.55025e-163	-4.86941e-163	-8.76606e-164	-1.2545e-162	0
1.3514e-163	-4.23117e-163	-1.04031e-162	1.05646e-163	-8.81405e-163	-5.58131e-163	-1.19467e-163	-1.05101e-162	1.29462e-163	-6.69171e-163	2.64408e-163	-4.36126e-163	-7.67837e-163	1.2985e-163	1.02535e-164	1.15214e-162	1.42309e-163	2.65828e-163	2.64967e-163	6.97627e-163	4.16403e-164	-4.34056e-163	-7.8416e-163	8.90688e-164	-4.99843e-163	6.25516e-163	-5.55025e-163	-4.86941e-163	-8.76606e-164	-1.2545e-162	0
1.3514e-163	-4.23117e-163	-1.04031e-162	1.05646e-163	-8.81405e-163	-5.58131e-163	-1.19467e-163	-1.05101e-162	1.29462e-163	-6.69171e-163	2.64408e-163	-4.36126e-163	-7.67837e-163	1.2985e-163	1.02535e-164	1.15214e-162	1.42309e-163	2.65828e-163	2.64967e-163	6.97627e-163	4.16403e-164	-4.34056e-163	-7.8416e-163	8.90688e-164	-4.99843e-163	6.25516e-163	-5.55025e-163	-4.86941e-163	-8.76606e-164	-1.2545e-162	0
1.3514e-163	-4.23117e-163	-1.04031e-162	1.05646e-163	-8.81405e-163	-5.58131e-163	-1.19467e-163	-1.05101e-162	1.29462e-163	-6.69171e-163	2.64408e-163	-4.36126e-163	-7.67837e-163	1.2985e-163	1.02535e-164	1.15214e-162	1.42309e-163	2.65828e-163	2.64967e-163	6.97627e-163	4.16403e-164	-4.34056e-163	-7.8416e-163	8.90688e-164	-4.99843e-163	6.25516e-163	-5.55025e-163	-4.86941e-163	-8.76606e-164	-1.2545e-162	0
1.3514e-163	-4.23117e-163	-1.04031e-162	1.05646e-163	-8.81405e-163	-5.58131e-163	-1.19467e-163	-1.05101e-162	1.29462e-163	-6.69171e-163	2.64408e-163	-4.36126e-163	-7.67837e-163	1.2985e-163	1.02535e-164	1.15214e-162	1.42309e-163	2.65828e-163	2.64967e-163	6.97627e-163	4.16403e-164	-4.34056e-163	-7.8416e-163	8.90688e-164	-4.99843e-163	6.25516e-163	-5.55025e-163	-4.86941e-163	-8.76606e-164	-1.2545e-162	0
1.3514e-163	-4.23117e-163	-1.04031e-162	1.05646e-163	-8.81405e-163	-5.58131e-163	-1.19467e-163	-1.05101e-162	1.29462e-163	-6.69171e-163	2.64408e-163	-4.36126e-163	-7.67837e-163	1.2985e-163	1.02535e-164	1.15214e-162	1.42309e-163	2.65828e-163	2.64967e-163	6.97627e-163	4.16403e-164	-4.34056e-163	-7.8416e-163	8.90688e-164	-4.99843e-163	6.25516e-163	-5.55025e-163	-4.86941e-163	-8.76606e-164	-1.2545e-162	0
1.3514e-163	-4.23117e-163	-1.04031e-162	1.05646e-163	-8.81405e-163	-5.58131e-163	-1.19467e-163	-1.05101e-162	1.29462e-163	-6.69171e-163	2.64408e-163	-4.36126e-163	-7.67837e-163	1.2985e-163	1.02535e-164	1.15214e-162	1.42309e-163	2.65828e-163	2.64967e-163	6.97627e-163	4.16403e-164	-4.34056e-163	-7.8416e-163	8.90688e-164	-4.99843e-163	6.25516e-163	-5.55025e-163	-4.86941e-163	-8.76606e-164	-1.2545e-162	0
1.3514e-163	-4.23117e-163	-1.04031e-162	1.05646e-163	-8.81405e-163	-5.58131e-163	-1.19467e-163	-1.05101e-162	1.29462e-163	-6.69171e-163	2.64408e-163	-4.36126e-163	-7.67837e-163	1.2985e-163	1.02535e-164	1.15214e-162	1.42309e-163	2.65828e-163	2.64967e-163	6.97627e-163	4.16403e-164	-4.34056e-163	-7.8416e-163	8.90688e-164	-4.99843e-163	6.25516e-163	-5.55025e-163	-4.86941e-163	-8.76606e-164	-1.2545e-162	0
1.3514e-163	-4.23117e-163	-1.04031e-162	1.05646e-163	-8.81405e-163	-5.58131e-163	-1.19467e-163	-1.05101e-162	1.29462e-163	-6.69171e-163	2.64408e-163	-4.36126e-163	-7.67837e-163	1.2985e-163	1.02535e-164	1.15214e-162	1.42309e-163	2.65828e-163	2.64967e-163	6.97627e-163	4.16403e-164	-4.34056e-163	-7.8416e-163	8.90688e-164	-4.99843e-163	6.25516e-163	-5.55025e-163	-4.86941e-163	-8.76606e-164	-1.2545e-162	0
1.3514e-163	-4.23117e-163	-1.04031e-162	1.05646e-163	-8.81405e-163	-5.58131e-163	-1.19467e-163	-1.05101e-162	1.29462e-163	-6.69171e-163	2.64408e-163	-4.36126e-163	-7.67837e-163	1.2985e-163	1.02535e-164	1.15214e-162	1.42309e-163	2.65828e-163	2.64967e-163	6.97627e-163	4.16403e-164	-4.34056e-163	-7.8416e-163	8.90688e-164	-4.99843e-163	6.25516e-163	-5.55025e-163	-4.86941e-163	-8.76606e-164	-1.2545e-162	0
1.3514e-163	-4.23117e-163	-1.04031e-162	1.05646e-163	-8.81405e-163	-5.58131e-163	-1.19467e-163	-1.05101e-162	1.29462e-163	-6.69171e-163	2.64408e-163	-4.36126e-163	-7.67837e-163	1.2985e-163	1.02535e-164	1.15214e-162	1.42309e-163	2.65828e-163	2.64967e-163	6.97627e-163	4.16403e-164	-4.34056e-163	-7.8416e-163	8.90688e-164	-4.99843e-163	6.25516e-163	-5.55025e-163	-4.86941e-163	-8.76606e-164	-1.2545e-162	0
1.3514e-163	-4.23117e-163	-1.04031e-162	1.05646e-163	-8.81405e-163	-5.58131e-163	-1.19467e-163	-1.05101e-162	1.29462e-163	-6.69171e-163	2.64408e-163	-4.36126e-163	-7.67837e-163	1.2985e-163	1.02535e-164	1.15214e-162	1.42309e-163	2.65828e-163	2.64967e-163	6.97627e-163	4.16403e-164	-4.34056e-163	-7.8416e-163	8.90688e-164	-4.99843e-163	6.25516e-163	-5.55025e-163	-4.86941e-163	-8.76606e-164	-1.2545e-162	0
1.3514e-163	-4.23117e-163	-1.04031e-162	1.05646e-163	-8.81405e-163	-5.58131e-163	-1.19467e-163	-1.05101e-162	1.29462e-163	-6.69171e-163	2.64408e-163	-4.36126e-163	-7.67837e-163	1.2985e-163	1.02535e-164	1.15214e-162	1.42309e-163	2.65828e-163	2.64967e-163	6.97627e-163	4.16403e-164	-4.34056e-163	-7.8416e-163	8.90688e-164	-4.99843e-163	6.25516e-163	-5.55025e-163	-4.86941e-163	-8.76606e-164	-1.2545e-162	0
1.3514e-163	-4.23117e-163	-1.04031e-162	1.05646e-163	-8.81405e-163	-5.58131e-163	-1.19467e-163	-1.05101e-162	1.29462e-163	-6.69171e-163	2.64408e-163	-4.36126e-163	-7.67837e-163	1.2985e-163	1.02535e-164	1.15214e-162	1.42309e-163	2.65828e-163	2.64967e-163	6.97627e-163	4.16403e-164	-4.34056e-163	-7.8416e-163	8.90688e-164	-4.99843e-163	6.25516e-163	-5.55025e-163	-4.86941e-163	-8.76606e-164	-1.2545e-162	0
1.3514e-163	-4.23117e-163	-1.04031e-162	1.05646e-163	-8.81405e-163	-5.58131e-163	-1.19467e-163	-1.05101e-162	1.29462e-163	-6.69171e-163	2.64408e-163	-4.36126e-163	-7.67837e-163	1.2985e-163	1.02535e-164	1.15214e-162	1.42309e-163	2.65828e-163	2.64967e-163	6.97627e-163	4.16403e-164	-4.34056e-163	-7.8416e-163	8.90688e-164	-4.99843e-163	6.25516e-163	-5.55025e-163	-4.86941e-163	-8.76606e-164	-1.2545e-162	0
1.3514e-163	-4.23117e-163	-1.04031e-162	1.05646e-163	-8.81405e-163	-5.58131e-163	-1.19467e-163	-1.05101e-162	1.29462e-163	-6.69171e-163	2.64408e-163	-4.36126e-163	-7.67837e-163	1.2985e-163	1.02535e-164	1.15214e-162	1.42309e-163	2.65828e-163	2.64967e-163	6.97627e-163	4.16403e-164	-4.34056e-163	-7.8416e-163	8.90688e-164	-4.99843e-163	6.25516e-163	-5.55025e-163	-4.86941e-163	-8.76606e-164	-1.2545e-162	0
1.3514e-163	-4.23117e-163	-1.04031e-162	1.05646e-163	-8.81405e-163	-5.58131e-163	-1.19467e-163	-1.05101e-162	1.29462e-163	-6.69171e-163	2.64408e-163	-4.36126e-163	-7.67837e-163	1.2985e-163	1.02535e-164	1.15214e-162	1.42309e-163	2.65828e-163	2.64967e-163	6.97627e-163	4.16403e-164	-4.34056e-163	-7.8416e-163	8.90688e-164	-4.99843e-163	6.25516e-163	-5.55025e-163	-4.86941e-163	-8.76606e-164	-1.2545e-162	0
1.3514e-163	-4.23117e-163	-1.04031e-162	1.05646e-163	-8.81405e-163	-5.58131e-163	-1.19467e-163	-1.05101e-162	1.29462e-163	-6.69171e-163	2.64408e-163	-4.36126e-163	-7.67837e-163	1.2985e-163	1.02535e-164	1.15214e-162	1.42309e-163	2.65828e-163	2.64967e-163	6.97627e-163	4.16403e-164	-4.34056e-163	-7.8416e-163	8.90688e-164	-4.99843e-163	6.25516e-163	-5.55025e-163	-4.86941e-163	-8.76606e-164	-1.2545e-162	0
1.3514e-163	-4.23117e-163	-1.04031e-162	1.05646e-163	-8.81405e-163	-5.58131e-163	-1.19467e-163	-1.05101e-162	1.29462e-163	-6.69171e-163	2.64408e-163	-4.36126e-163	-7.67837e-163	1.2985e-163	1.02535e-164	1.15214e-162	1.42309e-163	2.65828e-163	2.64967e-163	6.97627e-163	4.16403e-164	-4.34056e-163	-7.8416e-163	8.90688e-164	-4.99843e-163	6.25516e-163	-5.55025e-163	-4.86941e-163	-8.76606e-164	-1.2545e-162	0
1.3514e-163	-4.23117e-163	-1.04031e-162	1.05646e-163	-8.81405e-163	-5.58131e-163	-1.19467e-163	-1.05101e-162	1.29462e-163	-6.69171e-163	2.64408e-163	-4.36126e-163	-7.67837e-163	1.2985e-163	1.02535e-164	1.15214e-162	1.42309e-163	2.65828e-163	2.64967e-163	6.97627e-163	4.16403e-164	-4.34056e-163	-7.8416e-163	8.90688e-164	-4.99843e-163	6.25516e-163	-5.55025e-163	-4.86941e-163	-8.76606e-164	-1.2545e-162	0
1.3514e-163	-4.23117e-163	-1.04031e-162	1.05646e-163	-8.81405e-163	-5.58131e-163	-1.19467e-163	-1.05101e-162	1.29462e-163	-6.69171e-163	2.64408e-163	-4.36126e-163	-7.67837e-163	1.2985e-163	1.02535e-164	1.15214e-162	1.42309e-163	2.65828e-163	2.64967e-163	6.97627e-163	4.16403e-164	-4.34056e-163	-7.8416e-163	8.90688e-164	-4.99843e-163	6.25516e-163	-5.55025e-163	-4.86941e-163	-8.76606e-164	-1.2545e-162	0
1.3514e-163	-4.23117e-163	-1.04031e-162	1.05646e-163	-8.81405e-163	-5.58131e-163	-1.19467e-163	-1.05101e-162	1.29462e-163	-6.69171e-163	2.64408e-163	-4.36126e-163	-7.67837e-163	1.2985e-163	1.02535e-164	1.15214e-162	1.42309e-163	2.65828e-163	2.64967e-163	6.97627e-163	4.16403e-164	-4.34056e-163	-7.8416e-163	8.90688e-164	-4.99843e-163	6.25516e-163	-5.55025e-163	-4.86941e-163	-8.76606e-164	-1.2545e-162	0
1.3514e-163	-4.23117e-163	-1.04031e-162	1.05646e-163	-8.81405e-163	-5.58131e-163	-1.19467e-163	-1.05101e-162	1.29462e-163	-6.69171e-163	2.64408e-163	-4.36126e-163	-7.67837e-163	1.2985e-163	1.02535e-164	1.15214e-162	1.42309e-163	2.65828e-163	2.64967e-163	6.97627e-163	4.16403e-164	-4.34056e-163	-7.8416e-163	8.90688e-164	-4.99843e-163	6.25516e-163	-5.55025e-163	-4.86941e-163	-8.76606e-164	-1.2545e-162	0
1.3514e-163	-4.23117e-163	-1.04031e-162	1.05646e-163	-8.81405e-163	-5.58131e-163	-1.19467e-163	-1.05101e-162	1.29462e-163	-6.69171e-163	2.64408e-163	-4.36126e-163	-7.67837e-163	1.2985e-163	1.02535e-164	1.15214e-162	1.42309e-163	2.65828e-163	2.64967e-163	6.97627e-163	4.16403e-164	-4.34056e-163	-7.8416e-163	8.90688e-164	-4.99843e-163	6.25516e-163	-5.55025e-163	-4.86941e-163	-8.76606e-164	-1.2545e-162	0
1.3514e-163	-4.23117e-163	-1.04031e-162	1.05646e-163	-8.81405e-163	-5.58131e-163	-1.19467e-163	-1.05101e-162	1.29462e-163	-6.69171e-163	2.64408e-163	-4.36126e-163	-7.67837e-163	1.2985e-163	1.02535e-164	1.15214e-162	1.42309e-163	2.65828e-163	2.64967e-163	6.97627e-163	4.16403e-164	-4.34056e-163	-7.8416e-163	8.90688e-164	-4.99843e-163	6.25516e-163	-5.55025e-163	-4.86941e-163	-8.76606e-164	-1.2545e-162	0
1.3514e-163	-4.23117e-163	-1.04031e-162	1.05646e-163	-8.81405e-163	-5.58131e-163	-1.19467e-163	-1.05101e-162	1.29462e-163	-6.69171e-163	2.64408e-163	-4.36126e-163	-7.67837e-163	1.2985e-163	1.02535e-164	1.15214e-162	1.42309e-163	2.65828e-163	2.64967e-163	6.97627e-163	4.16403e-164	-4.34056e-163	-7.8416e-163	8.90688e-164	-4.99843e-163	6.25516e-163	-5.55025e-163	-4.86941e-163	-8.76606e-164	-1.2545e-162	0
1.3514e-163	-4.23117e-163	-1.04031e-162	1.05646e-163	-8.81405e-163	-5.58131e-163	-1.19467e-163	-1.05101e-162	1.29462e-163	-6.69171e-163	2.64408e-163	-4.36126e-163	-7.67837e-163	1.2985e-163	1.02535e-164	1.15214e-162	1.42309e-163	2.65828e-163	2.64967e-163	6.97627e-163	4.16403e-164	-4.34056e-163	-7.8416e-163	8.90688e-164	-4.99843e-163	6.25516e-163	-5.55025e-163	-4.86941e-163	-8.76606e-164	-1.2545e-162	0
1.3514e-163	-4.23117e-163	-1.04031e-162	1.05646e-163	-8.81405e-163	-5.58131e-163	-1.19467e-163	-1.05101e-162	1.29462e-163	-6.69171e-163	2.64408e-163	-4.36126e-163	-7.67837e-163	1.2985e-163	1.02535e-164	1.15214e-162	1.42309e-163	2.65828e-163	2.64967e-163	6.97627e-163	4.16403e-164	-4.34056e-163	-7.8416e-163	8.90688e-164	-4.99843e-163	6.25516e-163	-5.55025e-163	-4.86941e-163	-8.76606e-164	-1.2545e-162	0
1.3514e-163	-4.23117e-163	-1.04031e-162	1.05646e-163	-8.81405e-163	-5.58131e-163	-1.19467e-163	-1.05101e-162	1.29462e-163	-6.69171e-163	2.64408e-163	-4.36126e-163	-7.67837e-163	1.2985e-163	1.02535e-164	1.15214e-162	1.42309e-163	2.65828e-163	2.64967e-163	6.97627e-163	4.16403e-164	-4.34056e-163	-7.8416e-163	8.90688e-164	-4.99843e-163	6.25516e-163	-5.55025e-163	-4.86941e-163	-8.76606e-164	-1.2545e-162	0
1.3514e-163	-4.23117e-163	-1.04031e-162	1.05646e-163	-8.81405e-163	-5.58131e-163	-1.19467e-163	-1.05101e-162	1.29462e-163	-6.69171e-163	2.64408e-163	-4.36126e-163	-7.67837e-163	1.2985e-163	1.02535e-164	1.15214e-162	1.42309e-163	2.65828e-163	2.64967e-163	6.97627e-163	4.16403e-164	-4.34056e-163	-7.8416e-163	8.90688e-164	-4.99843e-163	6.25516e-163	-5.55025e-163	-4.86941e-163	-8.76606e-164	-1.2545e-162	0
1.3514e-163	-4.23117e-163	-1.04031e-162	1.05646e-163	-8.81405e-163	-5.58131e-163	-1.19467e-163	-1.05101e-162	1.29462e-163	-6.69171e-163	2.64408e-163	-4.36126e-163	-7.67837e-163	1.2985e-163	1.02535e-164	1.15214e-162	1.42309e-163	2.65828e-163	2.64967e-163	6.97627e-163	4.16403e-164	-4.34056e-163	-7.8416e-163	8.90688e-164	-4.99843e-163	6.25516e-163	-5.55025e-163	-4.86941e-163	-8.76606e-164	-1.2545e-162	0
1.3514e-163	-4.23117e-163	-1.04031e-162	1.05646e-163	-8.81405e-163	-5.58131e-163	-1.19467e-163	-1.05101e-162	1.29462e-163	-6.69171e-163	2.64408e-163	-4.36126e-163	-7.67837e-163	1.2985e-163	1.02535e-164	1.15214e-162	1.42309e-163	2.65828e-163	2.64967e-163	6.97627e-163	4.16403e-164	-4.34056e-163	-7.8416e-163	8.90688e-164	-4.99843e-163	6.25516e-163	-5.55025e-163	-4.86941e-163	-8.76606e-164	-1.2545e-162	0
1.3514e-163	-4.23117e-163	-1.04031e-162	1.05646e-163	-8.81405e-163	-5.58131e-163	-1.19467e-163	-1.05101e-162	1.29462e-163	-6.69171e-163	2.64408e-163	-4.36126e-163	-7.67837e-163	1.2985e-163	1.02535e-164	1.15214e-162	1.42309e-163	2.65828e-163	2.64967e-163	6.97627e-163	4.16403e-164	-4.34056e-163	-7.8416e-163	8.90688e-164	-4.99843e-163	6.25516e-163	-5.55025e-163	-4.86941e-163	-8.76606e-164	-1.2545e-162	0
1.3514e-163	-4.23117e-163	-1.04031e-162	1.05646e-163	-8.81405e-163	-5.58131e-163	-1.19467e-163	-1.05101e-162	1.29462e-163	-6.69171e-163	2.64408e-163	-4.36126e-163	-7.67837e-163	1.2985e-163	1.02535e-164	1.15214e-162	1.42309e-163	2.65828e-163	2.64967e-163	6.97627e-163	4.16403e-164	-4.34056e-163	-7.8416e-163	8.90688e-164	-4.99843e-163	6.25516e-163	-5.55025e-163	-4.86941e-163	-8.76606e-164	-1.2545e-162	0
1.3514e-163	-4.23117e-163	-1.04031e-162	1.05646e-163	-8.81405e-163	-5.58131e-163	-1.19467e-163	-1.05101e-162	1.29462e-163	-6.69171e-163	2.64408e-163	-4.36126e-163	-7.67837e-163	1.2985e-163	1.02535e-164	1.15214e-162	1.42309e-163	2.65828e-163	2.64967e-163	6.97627e-163	4.16403e-164	-4.34056e-163	-7.8416e-163	8.90688e-164	-4.99843e-163	6.25516e-163	-5.55025e-163	-4.86941e-163	-8.76606e-164	-1.2545e-162	0
1.3514e-163	-4.23117e-163	-1.04031e-162	1.05646e-163	-8.81405e-163	-5.58131e-163	-1.19467e-163	-1.05101e-162	1.29462e-163	-6.69171e-163	2.64408e-163	-4.36126e-163	-7.67837e-163	1.2985e-163	1.02535e-164	1.15214e-162	1.42309e-163	2.65828e-163	2.64967e-163	6.97627e-163	4.16403e-164	-4.34056e-163	-7.8416e-163	8.90688e-164	-4.99843e-163	6.25516e-163	-5.55025e-163	-4.86941e-163	-8.76606e-164	-1.2545e-162	0
1.3514e-163	-4.23117e-163	-1.04031e-162	1.05646e-163	-8.81405e-163	-5.58131e-163	-1.19467e-163	-1.05101e-162	1.29462e-163	-6.69171e-163	2.64408e-163	-4.36126e-163	-7.67837e-163	1.2985e-163	1.02535e-164	1.15214e-162	1.42309e-163	2.65828e-163	2.64967e-163	6.97627e-163	4.16403e-164	-4.34056e-163	-7.8416e-163	8.90688e-164	-4.99843e-163	6.25516e-163	-5.55025e-163	-4.86941e-163	-8.76606e-164	-1.2545e-162	0
1.3514e-163	-4.23117e-163	-1.04031e-162	1.05646e-163	-8.81405e-163	-5.58131e-163	-1.19467e-163	-1.05101e-162	1.29462e-163	-6.69171e-163	2.64408e-163	-4.36126e-163	-7.67837e-163	1.2985e-163	1.02535e-164	1.15214e-162	1.42309e-163	2.65828e-163	2.64967e-163	6.97627e-163	4.16403e-164	-4.34056e-163	-7.8416e-163	8.90688e-164	-4.99843e-163	6.25516e-163	-5.55025e-163	-4.86941e-163	-8.76606e-164	-1.2545e-162	0
1.3514e-163	-4.23117e-163	-1.04031e-162	1.05646e-163	-8.81405e-163	-5.58131e-163	-1.19467e-163	-1.05101e-162	1.29462e-163	-6.69171e-163	2.64408e-163	-4.36126e-163	-7.67837e-163	1.2985e-163	1.02535e-164	1.15214e-162	1.42309e-163	2.65828e-163	2.64967e-163	6.97627e-163	4.16403e-164	-4.34056e-163	-7.8416e-163	8.90688e-164	-4.99843e-163	6.25516e-163	-5.55025e-163	-4.86941e-163	-8.76606e-164	-1.2545e-162	0
1.3514e-163	-4.23117e-163	-1.04031e-162	1.05646e-163	-8.81405e-163	-5.58131e-163	-1.19467e-163	-1.05101e-162	1.29462e-163	-6.69171e-163	2.64408e-163	-4.36126e-163	-7.67837e-163	1.2985e-163	1.02535e-164	1.15214e-162	1.42309e-163	2.65828e-163	2.64967e-163	6.97627e-163	4.16403e-164	-4.34056e-163	-7.8416e-163	8.90688e-164	-4.99843e-163	6.25516e-163	-5.55025e-163	-4.86941e-163	-8.76606e-164	-1.2545e-162	0
1.3514e-163	-4.23117e-163	-1.04031e-162	1.05646e-163	-8.81405e-163	-5.58131e-163	-1.19467e-163	-1.05101e-162	1.29462e-163	-6.69171e-163	2.64408e-163	-4.36126e-163	-7.67837e-163	1.2985e-163	1.02535e-164	1.15214e-162	1.42309e-163	2.65828e-163	2.64967e-163	6.97627e-163	4.16403e-164	-4.34056e-163	-7.8416e-163	8.90688e-164	-4.99843e-163	6.25516e-163	-5.55025e-163	-4.86941e-163	-8.76606e-164	-1.2545e-162	0
1.3514e-163	-4.23117e-163	-1.04031e-162	1.05646e-163	-8.81405e-163	-5.58131e-163	-1.19467e-163	-1.05101e-162	1.29462e-163	-6.69171e-163	2.64408e-163	-4.36126e-163	-7.67837e-163	1.2985e-163	1.02535e-164	1.15214e-162	1.42309e-163	2.65828e-163	2.64967e-163	6.97627e-163	4.16403e-164	-4.34056e-163	-7.8416e-163	8.90688e-164	-4.99843e-163	6.25516e-163	-5.55025e-163	-4.86941e-163	-8.76606e-164	-1.2545e-162	0
1.3514e-163	-4.23117e-163	-1.04031e-162	1.05646e-163	-8.81405e-163	-5.58131e-163	-1.19467e-163	-1.05101e-162	1.29462e-163	-6.69171e-163	2.64408e-163	-4.36126e-163	-7.67837e-163	1.2985e-163	1.02535e-164	1.15214e-162	1.42309e-163	2.65828e-163	2.64967e-163	6.97627e-163	4.16403e-164	-4.34056e-163	-7.8416e-163	8.90688e-164	-4.99843e-163	6.25516e-163	-5.55025e-163	-4.86941e-163	-8.76606e-164	-1.2545e-162	0
1.3514e-163	-4.23117e-163	-1.04031e-162	1.05646e-163	-8.81405e-163	-5.58131e-163	-1.19467e-163	-1.05101e-162	1.29462e-163	-6.69171e-163	2.64408e-163	-4.36126e-163	-7.67837e-163	1.2985e-163	1.02535e-164	1.15214e-162	1.42309e-163	2.65828e-163	2.64967e-163	6.97627e-163	4.16403e-164	-4.34056e-163	-7.8416e-163	8.90688e-164	-4.99843e-163	6.25516e-163	-5.55025e-163	-4.86941e-163	-8.76606e-164	-1.2545e-162	0
1.3514e-163	-4.23117e-163	-1.04031e-162	1.05646e-163	-8.81405e-163	-5.58131e-163	-1.19467e-163	-1.05101e-162	1.29462e-163	-6.69171e-163	2.64408e-163	-4.36126e-163	-7.67837e-163	1.2985e-163	1.02535e-164	1.15214e-162	1.42309e-163	2.65828e-163	2.64967e-163	6.97627e-163	4.16403e-164	-4.34056e-163	-7.8416e-163	8.90688e-164	-4.99843e-163	6.25516e-163	-5.55025e-163	-4.86941e-163	-8.76606e-164	-1.2545e-162	0
1.3514e-163	-4.23117e-163	-1.04031e-162	1.05646e-163	-8.81405e-163	-5.58131e-163	-1.19467e-163	-1.05101e-162	1.29462e-163	-6.69171e-163	2.64408e-163	-4.36126e-163	-7.67837e-163	1.2985e-163	1.02535e-164	1.15214e-162	1.42309e-163	2.65828e-163	2.64967e-163	6.97627e-163	4.16403e-164	-4.34056e-163	-7.8416e-163	8.90688e-164	-4.99843e-163	6.25516e-163	-5.55025e-163	-4.86941e-163	-8.76606e-164	-1.2545e-162	0
1.3514e-163	-4.23117e-163	-1.04031e-162	1.05646e-163	-8.81405e-163	-5.58131e-163	-1.19467e-163	-1.05101e-162	1.29462e-163	-6.69171e-163	2.64408e-163	-4.36126e-163	-7.67837e-163	1.2985e-163	1.02535e-164	1.15214e-162	1.42309e-163	2.65828e-163	2.64967e-163	6.97627e-163	4.16403e-164	-4.34056e-163	-7.8416e-163	8.90688e-164	-4.99843e-163	6.25516e-163	-5.55025e-163	-4.86941e-163	-8.76606e-164	-1.2545e-162	0
1.3514e-163	-4.23117e-163	-1.04031e-162	1.05646e-163	-8.81405e-163	-5.58131e-163	-1.19467e-163	-1.05101e-162	1.29462e-163	-6.69171e-163	2.64408e-163	-4.36126e-163	-7.67837e-163	1.2985e-163	1.02535e-164	1.15214e-162	1.42309e-163	2.65828e-163	2.64967e-163	6.97627e-163	4.16403e-164	-4.34056e-163	-7.8416e-163	8.90688e-164	-4.99843e-163	6.25516e-163	-5.55025e-163	-4.86941e-163	-8.76606e-164	-1.2545e-162	0
1.3514e-163	-4.23117e-163	-1.04031e-162	1.05646e-163	-8.81405e-163	-5.58131e-163	-1.19467e-163	-1.05101e-162	1.29462e-163	-6.69171e-163	2.64408e-163	-4.36126e-163	-7.67837e-163	1.2985e-163	1.02535e-164	1.15214e-162	1.42309e-163	2.65828e-163	2.64967e-163	6.97627e-163	4.16403e-164	-4.34056e-163	-7.8416e-163	8.90688e-164	-4.99843e-163	6.25516e-163	-5.55025e-163	-4.86941e-163	-8.76606e-164	-1.2545e-162	0
1.3514e-163	-4.23117e-163	-1.04031e-162	1.05646e-163	-8.81405e-163	-5.58131e-163	-1.19467e-163	-1.05101e-162	1.29462e-163	-6.69171e-163	2.64408e-163	-4.36126e-163	-7.67837e-163	1.2985e-163	1.02535e-164	1.15214e-162	1.42309e-163	2.65828e-163	2.64967e-163	6.97627e-163	4.16403e-164	-4.34056e-163	-7.8416e-163	8.90688e-164	-4.99843e-163	6.25516e-163	-5.55025e-163	-4.86941e-163	-8.76606e-164	-1.2545e-162	0
1.3514e-163	-4.23117e-163	-1.04031e-162	1.05646e-163	-8.81405e-163	-5.58131e-163	-1.19467e-163	-1.05101e-162	1.29462e-163	-6.69171e-163	2.64408e-163	-4.36126e-163	-7.67837e-163	1.2985e-163	1.02535e-164	1.15214e-162	1.42309e-163	2.65828e-163	2.64967e-163	6.97627e-163	4.16403e-164	-4.34056e-163	-7.8416e-163	8.90688e-164	-4.99843e-163	6.25516e-163	-5.55025e-163	-4.86941e-163	-8.76606e-164	-1.2545e-162	0
1.3514e-163	-4.23117e-163	-1.04031e-162	1.05646e-163	-8.81405e-163	-5.58131e-163	-1.19467e-163	-1.05101e-162	1.29462e-163	-6.69171e-163	2.64408e-163	-4.36126e-163	-7.67837e-163	1.2985e-163	1.02535e-164	1.15214e-162	1.42309e-163	2.65828e-163	2.64967e-163	6.97627e-163	4.16403e-164	-4.34056e-163	-7.8416e-163	8.90688e-164	-4.99843e-163	6.25516e-163	-5.55025e-163	-4.86941e-163	-8.76606e-164	-1.2545e-162	0
1.3514e-163	-4.23117e-163	-1.04031e-162	1.05646e-163	-8.81405e-163	-5.58131e-163	-1.19467e-163	-1.05101e-162	1.29462e-163	-6.69171e-163	2.64408e-163	-4.36126e-163	-7.67837e-163	1.2985e-163	1.02535e-164	1.15214e-162	1.42309e-163	2.65828e-163	2.64967e-163	6.97627e-163	4.16403e-164	-4.34056e-163	-7.8416e-163	8.90688e-164	-4.99843e-163	6.25516e-163	-5.55025e-163	-4.86941e-163	-8.76606e-164	-1.2545e-162	0
1.3514e-163	-4.23117e-163	-1.04031e-162	1.05646e-163	-8.81405e-163	-5.58131e-163	-1.19467e-163	-1.05101e-162	1.29462e-163	-6.69171e-163	2.64408e-163	-4.36126e-163	-7.67837e-163	1.2985e-163	1.02535e-164	1.15214e-162	1.42309e-163	2.65828e-163	2.64967e-163	6.97627e-163	4.16403e-164	-4.34056e-163	-7.8416e-163	8.90688e-164	-4.99843e-163	6.25516e-163	-5.55025e-163	-4.86941e-163	-8.76606e-164	-1.2545e-162	0
1.3514e-163	-4.23117e-163	-1.04031e-162	1.05646e-163	-8.81405e-163	-5.58131e-163	-1.19467e-163	-1.05101e-162	1.29462e-163	-6.69171e-163	2.64408e-163	-4.36126e-163	-7.67837e-163	1.2985e-163	1.02535e-164	1.15214e-162	1.42309e-163	2.65828e-163	2.64967e-163	6.97627e-163	4.16403e-164	-4.34056e-163	-7.8416e-163	8.90688e-164	-4.99843e-163	6.25516e-163	-5.55025e-163	-4.86941e-163	-8.76606e-164	-1.2545e-162	0
1.3514e-163	-4.23117e-163	-1.04031e-162	1.05646e-163	-8.81405e-163	-5.58131e-163	-1.19467e-163	-1.05101e-162	1.29462e-163	-6.69171e-163	2.64408e-163	-4.36126e-163	-7.67837e-163	1.2985e-163	1.02535e-164	1.15214e-162	1.42309e-163	2.65828e-163	2.64967e-163	6.97627e-163	4.16403e-164	-4.34056e-163	-7.8416e-163	8.90688e-164	-4.99843e-163	6.25516e-163	-5.55025e-163	-4.86941e-163	-8.76606e-164	-1.2545e-162	0
1.3514e-163	-4.23117e-163	-1.04031e-162	1.05646e-163	-8.81405e-163	-5.58131e-163	-1.19467e-163	-1.05101e-162	1.29462e-163	-6.69171e-163	2.64408e-163	-4.36126e-163	-7.67837e-163	1.2985e-163	1.02535e-164	1.15214e-162	1.42309e-163	2.65828e-163	2.64967e-163	6.97627e-163	4.16403e-164	-4.34056e-163	-7.8416e-163	8.90688e-164	-4.99843e-163	6.25516e-163	-5.55025e-163	-4.86941e-163	-8.76606e-164	-1.2545e-162	0
1.3514e-163	-4.23117e-163	-1.04031e-162	1.05646e-163	-8.81405e-163	-5.58131e-163	-1.19467e-163	-1.05101e-162	1.29462e-163	-6.69171e-163	2.64408e-163	-4.36126e-163	-7.67837e-163	1.2985e-163	1.02535e-164	1.15214e-162	1.42309e-163	2.65828e-163	2.64967e-163	6.97627e-163	4.16403e-164	-4.34056e-163	-7.8416e-163	8.90688e-164	-4.99843e-163	6.25516e-163	-5.55025e-163	-4.86941e-163	-8.76606e-164	-1.2545e-162	0
1.3514e-163	-4.23117e-163	-1.04031e-162	1.05646e-163	-8.81405e-163	-5.58131e-163	-1.19467e-163	-1.05101e-162	1.29462e-163	-6.69171e-163	2.64408e-163	-4.36126e-163	-7.67837e-163	1.2985e-163	1.02535e-164	1.15214e-162	1.42309e-163	2.65828e-163	2.64967e-163	6.97627e-163	4.16403e-164	-4.34056e-163	-7.8416e-163	8.90688e-164	-4.99843e-163	6.25516e-163	-5.55025e-163	-4.86941e-163	-8.76606e-164	-1.2545e-162	0
1.3514e-163	-4.23117e-163	-1.04031e-162	1.05646e-163	-8.81405e-163	-5.58131e-163	-1.19467e-163	-1.05101e-162	1.29462e-163	-6.69171e-163	2.64408e-163	-4.36126e-163	-7.67837e-163	1.2985e-163	1.02535e-164	1.15214e-162	1.42309e-163	2.65828e-163	2.64967e-163	6.97627e-163	4.16403e-164	-4.34056e-163	-7.8416e-163	8.90688e-164	-4.99843e-163	6.25516e-163	-5.55025e-163	-4.86941e-163	-8.76606e-164	-1.2545e-162	0
1.3514e-163	-4.23117e-163	-1.04031e-162	1.05646e-163	-8.81405e-163	-5.58131e-163	-1.19467e-163	-1.05101e-162	1.29462e-163	-6.69171e-163	2.64408e-163	-4.36126e-163	-7.67837e-163	1.2985e-163	1.02535e-164	1.15214e-162	1.42309e-163	2.65828e-163	2.64967e-163	6.97627e-163	4.16403e-164	-4.34056e-163	-7.8416e-163	8.90688e-164	-4.99843e-163	6.25516e-163	-5.55025e-163	-4.86941e-163	-8.76606e-164	-1.2545e-162	0
1.3514e-163	-4.23117e-163	-1.04031e-162	1.05646e-163	-8.81405e-163	-5.58131e-163	-1.19467e-163	-1.05101e-162	1.29462e-163	-6.69171e-163	2.64408e-163	-4.36126e-163	-7.67837e-163	1.2985e-163	1.02535e-164	1.15214e-162	1.42309e-163	2.65828e-163	2.64967e-163	6.97627e-163	4.16403e-164	-4.34056e-163	-7.8416e-163	8.90688e-164	-4.99843e-163	6.25516e-163	-5.55025e-163	-4.86941e-163	-8.76606e-164	-1.2545e-162	0
1.3514e-163	-4.23117e-163	-1.04031e-162	1.05646e-163	-8.81405e-163	-5.58131e-163	-1.19467e-163	-1.05101e-162	1.29462e-163	-6.69171e-163	2.64408e-163	-4.36126e-163	-7.67837e-163	1.2985e-163	1.02535e-164	1.15214e-162	1.42309e-163	2.65828e-163	2.64967e-163	6.97627e-163	4.16403e-164	-4.34056e-163	-7.8416e-163	8.90688e-164	-4.99843e-163	6.25516e-163	-5.55025e-163	-4.86941e-163	-8.76606e-164	-1.2545e-162	0
1.3514e-163	-4.23117e-163	-1.04031e-162	1.05646e-163	-8.81405e-163	-5.58131e-163	-1.19467e-163	-1.05101e-162	1.29462e-163	-6.69171e-163	2.64408e-163	-4.36126e-163	-7.67837e-163	1.2985e-163	1.02535e-164	1.15214e-162	1.42309e-163	2.65828e-163	2.64967e-163	6.97627e-163	4.16403e-164	-4.34056e-163	-7.8416e-163	8.90688e-164	-4.99843e-163	6.25516e-163	-5.55025e-163	-4.86941e-163	-8.76606e-164	-1.2545e-162	0
1.3514e-163	-4.23117e-163	-1.04031e-162	1.05646e-163	-8.81405e-163	-5.58131e-163	-1.19467e-163	-1.05101e-162	1.29462e-163	-6.69171e-163	2.64408e-163	-4.36126e-163	-7.67837e-163	1.2985e-163	1.02535e-164	1.15214e-162	1.42309e-163	2.65828e-163	2.64967e-163	6.97627e-163	4.16403e-164	-4.34056e-163	-7.8416e-163	8.90688e-164	-4.99843e-163	6.25516e-163	-5.55025e-163	-4.86941e-163	-8.76606e-164	-1.2545e-162	0
1.3514e-163	-4.23117e-163	-1.04031e-162	1.05646e-163	-8.81405e-163	-5.58131e-163	-1.19467e-163	-1.05101e-162	1.29462e-163	-6.69171e-163	2.64408e-163	-4.36126e-163	-7.67837e-163	1.2985e-163	1.02535e-164	1.15214e-162	1.42309e-163	2.65828e-163	2.64967e-163	6.97627e-163	4.16403e-164	-4.34056e-163	-7.8416e-163	8.90688e-164	-4.99843e-163	6.25516e-163	-5.55025e-163	-4.86941e-163	-8.76606e-164	-1.2545e-162	0
1.3514e-163	-4.23117e-163	-1.04031e-162	1.05646e-163	-8.81405e-163	-5.58131e-163	-1.19467e-163	-1.05101e-162	1.29462e-163	-6.69171e-163	2.64408e-163	-4.36126e-163	-7.67837e-163	1.2985e-163	1.02535e-164	1.15214e-162	1.42309e-163	2.65828e-163	2.64967e-163	6.97627e-163	4.16403e-164	-4.34056e-163	-7.8416e-163	8.90688e-164	-4.99843e-163	6.25516e-163	-5.55025e-163	-4.86941e-163	-8.76606e-164	-1.2545e-162	0
1.3514e-163	-4.23117e-163	-1.04031e-162	1.05646e-163	-8.81405e-163	-5.58131e-163	-1.19467e-163	-1.05101e-162	1.29462e-163	-6.69171e-163	2.64408e-163	-4.36126e-163	-7.67837e-163	1.2985e-163	1.02535e-164	1.15214e-162	1.42309e-163	2.65828e-163	2.64967e-163	6.97627e-163	4.16403e-164	-4.34056e-163	-7.8416e-163	8.90688e-164	-4.99843e-163	6.25516e-163	-5.55025e-163	-4.86941e-163	-8.76606e-164	-1.2545e-162	0
1.3514e-163	-4.23117e-163	-1.04031e-162	1.05646e-163	-8.81405e-163	-5.58131e-163	-1.19467e-163	-1.05101e-162	1.29462e-163	-6.69171e-163	2.64408e-163	-4.36126e-163	-7.67837e-163	1.2985e-163	1.02535e-164	1.15214e-162	1.42309e-163	2.65828e-163	2.64967e-163	6.97627e-163	4.16403e-164	-4.34056e-163	-7.8416e-163	8.90688e-164	-4.99843e-163	6.25516e-163	-5.55025e-163	-4.86941e-163	-8.76606e-164	-1.2545e-162	0
1.3514e-163	-4.23117e-163	-1.04031e-162	1.05646e-163	-8.81405e-163	-5.58131e-163	-1.19467e-163	-1.05101e-162	1.29462e-163	-6.69171e-163	2.64408e-163	-4.36126e-163	-7.67837e-163	1.2985e-163	1.02535e-164	1.15214e-162	1.42309e-163	2.65828e-163	2.64967e-163	6.97627e-163	4.16403e-164	-4.34056e-163	-7.8416e-163	8.90688e-164	-4.99843e-163	6.25516e-163	-5.55025e-163	-4.86941e-163	-8.76606e-164	-1.2545e-162	0
1.3514e-163	-4.23117e-163	-1.04031e-162	1.05646e-163	-8.81405e-163	-5.58131e-163	-1.19467e-163	-1.05101e-162	1.29462e-163	-6.69171e-163	2.64408e-163	-4.36126e-163	-7.67837e-163	1.2985e-163	1.02535e-164	1.15214e-162	1.42309e-163	2.65828e-163	2.64967e-163	6.97627e-163	4.16403e-164	-4.34056e-163	-7.8416e-163	8.90688e-164	-4.99843e-163	6.25516e-163	-5.55025e-163	-4.86941e-163	-8.76606e-164	-1.2545e-162	0
1.3514e-163	-4.23117e-163	-1.04031e-162	1.05646e-163	-8.81405e-163	-5.58131e-163	-1.19467e-163	-1.05101e-162	1.29462e-163	-6.69171e-163	2.64408e-163	-4.36126e-163	-7.67837e-163	1.2985e-163	1.02535e-164	1.15214e-162	1.42309e-163	2.65828e-163	2.64967e-163	6.97627e-163	4.16403e-164	-4.34056e-163	-7.8416e-163	8.90688e-164	-4.99843e-163	6.25516e-163	-5.55025e-163	-4.86941e-163	-8.76606e-164	-1.2545e-162	0
1.3514e-163	-4.23117e-163	-1.04031e-162	1.05646e-163	-8.81405e-163	-5.58131e-163	-1.19467e-163	-1.05101e-162	1.29462e-163	-6.69171e-163	2.64408e-163	-4.36126e-163	-7.67837e-163	1.2985e-163	1.02535e-164	1.15214e-162	1.42309e-163	2.65828e-163	2.64967e-163	6.97627e-163	4.16403e-164	-4.34056e-163	-7.8416e-163	8.90688e-164	-4.99843e-163	6.25516e-163	-5.55025e-163	-4.86941e-163	-8.76606e-164	-1.2545e-162	0
1.3514e-163	-4.23117e-163	-1.04031e-162	1.05646e-163	-8.81405e-163	-5.58131e-163	-1.19467e-163	-1.05101e-162	1.29462e-163	-6.69171e-163	2.64408e-163	-4.36126e-163	-7.67837e-163	1.2985e-163	1.02535e-164	1.15214e-162	1.42309e-163	2.65828e-163	2.64967e-163	6.97627e-163	4.16403e-164	-4.34056e-163	-7.8416e-163	8.90688e-164	-4.99843e-163	6.25516e-163	-5.55025e-163	-4.86941e-163	-8.76606e-164	-1.2545e-162	0
1.3514e-163	-4.23117e-163	-1.04031e-162	1.05646e-163	-8.81405e-163	-5.58131e-163	-1.19467e-163	-1.05101e-162	1.29462e-163	-6.69171e-163	2.64408e-163	-4.36126e-163	-7.67837e-163	1.2985e-163	1.02535e-164	1.15214e-162	1.42309e-163	2.65828e-163	2.64967e-163	6.97627e-163	4.16403e-164	-4.34056e-163	-7.8416e-163	8.90688e-164	-4.99843e-163	6.25516e-163	-5.55025e-163	-4.86941e-163	-8.76606e-164	-1.2545e-162	0
1.3514e-163	-4.23117e-163	-1.04031e-162	1.05646e-163	-8.81405e-163	-5.58131e-163	-1.19467e-163	-1.05101e-162	1.29462e-163	-6.69171e-163	2.64408e-163	-4.36126e-163	-7.67837e-163	1.2985e-163	1.02535e-164	1.15214e-162	1.42309e-163	2.65828e-163	2.64967e-163	6.97627e-163	4.16403e-164	-4.34056e-163	-7.8416e-163	8.90688e-164	-4.99843e-163	6.25516e-163	-5.55025e-163	-4.86941e-163	-8.76606e-164	-1.2545e-162	0
1.3514e-163	-4.23117e-163	-1.04031e-162	1.05646e-163	-8.81405e-163	-5.58131e-163	-1.19467e-163	-1.05101e-162	1.29462e-163	-6.69171e-163	2.64408e-163	-4.36126e-163	-7.67837e-163	1.2985e-163	1.02535e-164	1.15214e-162	1.42309e-163	2.65828e-163	2.64967e-163	6.97627e-163	4.16403e-164	-4.34056e-163	-7.8416e-163	8.90688e-164	-4.99843e-163	6.25516e-163	-5.55025e-163	-4.86941e-163	-8.76606e-164	-1.2545e-162	0
1.3514e-163	-4.23117e-163	-1.04031e-162	1.05646e-163	-8.81405e-163	-5.58131e-163	-1.19467e-163	-1.05101e-162	1.29462e-163	-6.69171e-163	2.64408e-163	-4.36126e-163	-7.67837e-163	1.2985e-163	1.02535e-164	1.15214e-162	1.42309e-163	2.65828e-163	2.64967e-163	6.97627e-163	4.16403e-164	-4.34056e-163	-7.8416e-163	8.90688e-164	-4.99843e-163	6.25516e-163	-5.55025e-163	-4.86941e-163	-8.76606e-164	-1.2545e-162	0
1.3514e-163	-4.23117e-163	-1.04031e-162	1.05646e-163	-8.81405e-163	-5.58131e-163	-1.19467e-163	-1.05101e-162	1.29462e-163	-6.69171e-163	2.64408e-163	-4.36126e-163	-7.67837e-163	1.2985e-163	1.02535e-164	1.15214e-162	1.42309e-163	2.65828e-163	2.64967e-163	6.97627e-163	4.16403e-164	-4.34056e-163	-7.8416e-163	8.90688e-164	-4.99843e-163	6.25516e-163	-5.55025e-163	-4.86941e-163	-8.76606e-164	-1.2545e-162	0
1.3514e-163	-4.23117e-163	-1.04031e-162	1.05646e-163	-8.81405e-163	-5.58131e-163	-1.19467e-163	-1.05101e-162	1.29462e-163	-6.69171e-163	2.64408e-163	-4.36126e-163	-7.67837e-163	1.2985e-163	1.02535e-164	1.15214e-162	1.42309e-163	2.65828e-163	2.64967e-163	6.97627e-163	4.16403e-164	-4.34056e-163	-7.8416e-163	8.90688e-164	-4.99843e-163	6.25516e-163	-5.55025e-163	-4.86941e-163	-8.76606e-164	-1.2545e-162	0
1.3514e-163	-4.23117e-163	-1.04031e-162	1.05646e-163	-8.81405e-163	-5.58131e-163	-1.19467e-163	-1.05101e-162	1.29462e-163	-6.69171e-163	2.64408e-163	-4.36126e-163	-7.67837e-163	1.2985e-163	1.02535e-164	1.15214e-162	1.42309e-163	2.65828e-163	2.64967e-163	6.97627e-163	4.16403e-164	-4.34056e-163	-7.8416e-163	8.90688e-164	-4.99843e-163	6.25516e-163	-5.55025e-163	-4.86941e-163	-8.76606e-164	-1.2545e-162	0
1.3514e-163	-4.23117e-163	-1.04031e-162	1.05646e-163	-8.81405e-163	-5.58131e-163	-1.19467e-163	-1.05101e-162	1.29462e-163	-6.69171e-163	2.64408e-163	-4.36126e-163	-7.67837e-163	1.2985e-163	1.02535e-164	1.15214e-162	1.42309e-163	2.65828e-163	2.64967e-163	6.97627e-163	4.16403e-164	-4.34056e-163	-7.8416e-163	8.90688e-164	-4.99843e-163	6.25516e-163	-5.55025e-163	-4.86941e-163	-8.76606e-164	-1.2545e-162	0
1.3514e-163	-4.23117e-163	-1.04031e-162	1.05646e-163	-8.81405e-163	-5.58131e-163	-1.19467e-163	-1.05101e-162	1.29462e-163	-6.69171e-163	2.64408e-163	-4.36126e-163	-7.67837e-163	1.2985e-163	1.02535e-164	1.15214e-162	1.42309e-163	2.65828e-163	2.64967e-163	6.97627e-163	4.16403e-164	-4.34056e-163	-7.8416e-163	8.90688e-164	-4.99843e-163	6.25516e-163	-5.55025e-163	-4.86941e-163	-8.76606e-164	-1.2545e-162	0
1.3514e-163	-4.23117e-163	-1.04031e-162	1.05646e-163	-8.81405e-163	-5.58131e-163	-1.19467e-163	-1.05101e-162	1.29462e-163	-6.69171e-163	2.64408e-163	-4.36126e-163	-7.67837e-163	1.2985e-163	1.02535e-164	1.15214e-162	1.42309e-163	2.65828e-163	2.64967e-163	6.97627e-163	4.16403e-164	-4.34056e-163	-7.8416e-163	8.90688e-164	-4.99843e-163	6.25516e-163	-5.55025e-163	-4.86941e-163	-8.76606e-164	-1.2545e-162	0
1.3514e-163	-4.23117e-163	-1.04031e-162	1.05646e-163	-8.81405e-163	-5.58131e-163	-1.19467e-163	-1.05101e-162	1.29462e-163	-6.69171e-163	2.64408e-163	-4.36126e-163	-7.67837e-163	1.2985e-163	1.02535e-164	1.15214e-162	1.42309e-163	2.65828e-163	2.64967e-163	6.97627e-163	4.16403e-164	-4.34056e-163	-7.8416e-163	8.90688e-164	-4.99843e-163	6.25516e-163	-5.55025e-163	-4.86941e-163	-8.76606e-164	-1.2545e-162	0
1.3514e-163	-4.23117e-163	-1.04031e-162	1.05646e-163	-8.81405e-163	-5.58131e-163	-1.19467e-163	-1.05101e-162	1.29462e-163	-6.69171e-163	2.64408e-163	-4.36126e-163	-7.67837e-163	1.2985e-163	1.02535e-164	1.15214e-162	1.42309e-163	2.65828e-163	2.64967e-163	6.97627e-163	4.16403e-164	-4.34056e-163	-7.8416e-163	8.90688e-164	-4.99843e-163	6.25516e-163	-5.55025e-163	-4.86941e-163	-8.76606e-164	-1.2545e-162	0
1.3514e-163	-4.23117e-163	-1.04031e-162	1.05646e-163	-8.81405e-163	-5.58131e-163	-1.19467e-163	-1.05101e-162	1.29462e-163	-6.69171e-163	2.64408e-163	-4.36126e-163	-7.67837e-163	1.2985e-163	1.02535e-164	1.15214e-162	1.42309e-163	2.65828e-163	2.64967e-163	6.97627e-163	4.16403e-164	-4.34056e-163	-7.8416e-163	8.90688e-164	-4.99843e-163	6.25516e-163	-5.55025e-163	-4.86941e-163	-8.76606e-164	-1.2545e-162	0
1.3514e-163	-4.23117e-163	-1.04031e-162	1.05646e-163	-8.81405e-163	-5.58131e-163	-1.19467e-163	-1.05101e-162	1.29462e-163	-6.69171e-163	2.64408e-163	-4.36126e-163	-7.67837e-163	1.2985e-163	1.02535e-164	1.15214e-162	1.42309e-163	2.65828e-163	2.64967e-163	6.97627e-163	4.16403e-164	-4.34056e-163	-7.8416e-163	8.90688e-164	-4.99843e-163	6.25516e-163	-5.55025e-163	-4.86941e-163	-8.76606e-164	-1.2545e-162	0
1.3514e-163	-4.23117e-163	-1.04031e-162	1.05646e-163	-8.81405e-163	-5.58131e-163	-1.19467e-163	-1.05101e-162	1.29462e-163	-6.69171e-163	2.64408e-163	-4.36126e-163	-7.67837e-163	1.2985e-163	1.02535e-164	1.15214e-162	1.42309e-163	2.65828e-163	2.64967e-163	6.97627e-163	4.16403e-164	-4.34056e-163	-7.8416e-163	8.90688e-164	-4.99843e-163	6.25516e-163	-5.55025e-163	-4.86941e-163	-8.76606e-164	-1.2545e-162	0
1.3514e-163	-4.23117e-163	-1.04031e-162	1.05646e-163	-8.81405e-163	-5.58131e-163	-1.19467e-163	-1.05101e-162	1.29462e-163	-6.69171e-163	2.64408e-163	-4.36126e-163	-7.67837e-163	1.2985e-163	1.02535e-164	1.15214e-162	1.42309e-163	2.65828e-163	2.64967e-163	6.97627e-163	4.16403e-164	-4.34056e-163	-7.8416e-163	8.90688e-164	-4.99843e-163	6.25516e-163	-5.55025e-163	-4.86941e-163	-8.76606e-164	-1.2545e-162	0
1.3514e-163	-4.23117e-163	-1.04031e-162	1.05646e-163	-8.81405e-163	-5.58131e-163	-1.19467e-163	-1.05101e-162	1.29462e-163	-6.69171e-163	2.64408e-163	-4.36126e-163	-7.67837e-163	1.2985e-163	1.02535e-164	1.15214e-162	1.42309e-163	2.65828e-163	2.64967e-163	6.97627e-163	4.16403e-164	-4.34056e-163	-7.8416e-163	8.90688e-164	-4.99843e-163	6.25516e-163	-5.55025e-163	-4.86941e-163	-8.76606e-164	-1.2545e-162	0
1.3514e-163	-4.23117e-163	-1.04031e-162	1.05646e-163	-8.81405e-163	-5.58131e-163	-1.19467e-163	-1.05101e-162	1.29462e-163	-6.69171e-163	2.64408e-163	-4.36126e-163	-7.67837e-163	1.2985e-163	1.02535e-164	1.15214e-162	1.42309e-163	2.65828e-163	2.64967e-163	6.97627e-163	4.16403e-164	-4.34056e-163	-7.8416e-163	8.90688e-164	-4.99843e-163	6.25516e-163	-5.55025e-163	-4.86941e-163	-8.76606e-164	-1.2545e-162	0
1.3514e-163	-4.23117e-163	-1.04031e-162	1.05646e-163	-8.81405e-163	-5.58131e-163	-1.19467e-163	-1.05101e-162	1.29462e-163	-6.69171e-163	2.64408e-163	-4.36126e-163	-7.67837e-163	1.2985e-163	1.02535e-164	1.15214e-162	1.42309e-163	2.65828e-163	2.64967e-163	6.97627e-163	4.16403e-164	-4.34056e-163	-7.8416e-163	8.90688e-164	-4.99843e-163	6.25516e-163	-5.55025e-163	-4.86941e-163	-8.76606e-164	-1.2545e-162	0
1.3514e-163	-4.23117e-163	-1.04031e-162	1.05646e-163	-8.81405e-163	-5.58131e-163	-1.19467e-163	-1.05101e-162	1.29462e-163	-6.69171e-163	2.64408e-163	-4.36126e-163	-7.67837e-163	1.2985e-163	1.02535e-164	1.15214e-162	1.42309e-163	2.65828e-163	2.64967e-163	6.97627e-163	4.16403e-164	-4.34056e-163	-7.8416e-163	8.90688e-164	-4.99843e-163	6.25516e-163	-5.55025e-163	-4.86941e-163	-8.76606e-164	-1.2545e-162	0
1.3514e-163	-4.23117e-163	-1.04031e-162	1.05646e-163	-8.81405e-163	-5.58131e-163	-1.19467e-163	-1.05101e-162	1.29462e-163	-6.69171e-163	2.64408e-163	-4.36126e-163	-7.67837e-163	1.2985e-163	1.02535e-164	1.15214e-162	1.42309e-163	2.65828e-163	2.64967e-163	6.97627e-163	4.16403e-164	-4.34056e-163	-7.8416e-163	8.90688e-164	-4.99843e-163	6.25516e-163	-5.55025e-163	-4.86941e-163	-8.76606e-164	-1.2545e-162	0
1.3514e-163	-4.23117e-163	-1.04031e-162	1.05646e-163	-8.81405e-163	-5.58131e-163	-1.19467e-163	-1.05101e-162	1.29462e-163	-6.69171e-163	2.64408e-163	-4.36126e-163	-7.67837e-163	1.2985e-163	1.02535e-164	1.15214e-162	1.42309e-163	2.65828e-163	2.64967e-163	6.97627e-163	4.16403e-164	-4.34056e-163	-7.8416e-163	8.90688e-164	-4.99843e-163	6.25516e-163	-5.55025e-163	-4.86941e-163	-8.76606e-164	-1.2545e-162	0
1.3514e-163	-4.23117e-163	-1.04031e-162	1.05646e-163	-8.81405e-163	-5.58131e-163	-1.19467e-163	-1.05101e-162	1.29462e-163	-6.69171e-163	2.64408e-163	-4.36126e-163	-7.67837e-163	1.2985e-163	1.02535e-164	1.15214e-162	1.42309e-163	2.65828e-163	2.64967e-163	6.97627e-163	4.16403e-164	-4.34056e-163	-7.8416e-163	8.90688e-164	-4.99843e-163	6.25516e-163	-5.55025e-163	-4.86941e-163	-8.76606e-164	-1.2545e-162	0
1.3514e-163	-4.23117e-163	-1.04031e-162	1.05646e-163	-8.81405e-163	-5.58131e-163	-1.19467e-163	-1.05101e-162	1.29462e-163	-6.69171e-163	2.64408e-163	-4.36126e-163	-7.67837e-163	1.2985e-163	1.02535e-164	1.15214e-162	1.42309e-163	2.65828e-163	2.64967e-163	6.97627e-163	4.16403e-164	-4.34056e-163	-7.8416e-163	8.90688e-164	-4.99843e-163	6.25516e-163	-5.55025e-163	-4.86941e-163	-8.76606e-164	-1.2545e-162	0
1.3514e-163	-4.23117e-163	-1.04031e-162	1.05646e-163	-8.81405e-163	-5.58131e-163	-1.19467e-163	-1.05101e-162	1.29462e-163	-6.69171e-163	2.64408e-163	-4.36126e-163	-7.67837e-163	1.2985e-163	1.02535e-164	1.15214e-162	1.42309e-163	2.65828e-163	2.64967e-163	6.97627e-163	4.16403e-164	-4.34056e-163	-7.8416e-163	8.90688e-164	-4.99843e-163	6.25516e-163	-5.55025e-163	-4.86941e-163	-8.76606e-164	-1.2545e-162	0
1.3514e-163	-4.23117e-163	-1.04031e-162	1.05646e-163	-8.81405e-163	-5.58131e-163	-1.19467e-163	-1.05101e-162	1.29462e-163	-6.69171e-163	2.64408e-163	-4.36126e-163	-7.67837e-163	1.2985e-163	1.02535e-164	1.15214e-162	1.42309e-163	2.65828e-163	2.64967e-163	6.97627e-163	4.16403e-164	-4.34056e-163	-7.8416e-163	8.90688e-164	-4.99843e-163	6.25516e-163	-5.55025e-163	-4.86941e-163	-8.76606e-164	-1.2545e-162	0
1.3514e-163	-4.23117e-163	-1.04031e-162	1.05646e-163	-8.81405e-163	-5.58131e-163	-1.19467e-163	-1.05101e-162	1.29462e-163	-6.69171e-163	2.64408e-163	-4.36126e-163	-7.67837e-163	1.2985e-163	1.02535e-164	1.15214e-162	1.42309e-163	2.65828e-163	2.64967e-163	6.97627e-163	4.16403e-164	-4.34056e-163	-7.8416e-163	8.90688e-164	-4.99843e-163	6.25516e-163	-5.55025e-163	-4.86941e-163	-8.76606e-164	-1.2545e-162	0
1.3514e-163	-4.23117e-163	-1.04031e-162	1.05646e-163	-8.81405e-163	-5.58131e-163	-1.19467e-163	-1.05101e-162	1.29462e-163	-6.69171e-163	2.64408e-163	-4.36126e-163	-7.67837e-163	1.2985e-163	1.02535e-164	1.15214e-162	1.42309e-163	2.65828e-163	2.64967e-163	6.97627e-163	4.16403e-164	-4.34056e-163	-7.8416e-163	8.90688e-164	-4.99843e-163	6.25516e-163	-5.55025e-163	-4.86941e-163	-8.76606e-164	-1.2545e-162	0
1.3514e-163	-4.23117e-163	-1.04031e-162	1.05646e-163	-8.81405e-163	-5.58131e-163	-1.19467e-163	-1.05101e-162	1.29462e-163	-6.69171e-163	2.64408e-163	-4.36126e-163	-7.67837e-163	1.2985e-163	1.02535e-164	1.15214e-162	1.42309e-163	2.65828e-163	2.64967e-163	6.97627e-163	4.16403e-164	-4.34056e-163	-7.8416e-163	8.90688e-164	-4.99843e-163	6.25516e-163	-5.55025e-163	-4.86941e-163	-8.76606e-164	-1.2545e-162	0
1.3514e-163	-4.23117e-163	-1.04031e-162	1.05646e-163	-8.81405e-163	-5.58131e-163	-1.19467e-163	-1.05101e-162	1.29462e-163	-6.69171e-163	2.64408e-163	-4.36126e-163	-7.67837e-163	1.2985e-163	1.02535e-164	1.15214e-162	1.42309e-163	2.65828e-163	2.64967e-163	6.97627e-163	4.16403e-164	-4.34056e-163	-7.8416e-163	8.90688e-164	-4.99843e-163	6.25516e-163	-5.55025e-163	-4.86941e-163	-8.76606e-164	-1.2545e-162	0
1.3514e-163	-4.23117e-163	-1.04031e-162	1.05646e-163	-8.81405e-163	-5.58131e-163	-1.19467e-163	-1.05101e-162	1.29462e-163	-6.69171e-163	2.64408e-163	-4.36126e-163	-7.67837e-163	1.2985e-163	1.02535e-164	1.15214e-162	1.42309e-163	2.65828e-163	2.64967e-163	6.97627e-163	4.16403e-164	-4.34056e-163	-7.8416e-163	8.90688e-164	-4.99843e-163	6.25516e-163	-5.55025e-163	-4.86941e-163	-8.76606e-164	-1.2545e-162	0
1.3514e-163	-4.23117e-163	-1.04031e-162	1.05646e-163	-8.81405e-163	-5.58131e-163	-1.19467e-163	-1.05101e-162	1.29462e-163	-6.69171e-163	2.64408e-163	-4.36126e-163	-7.67837e-163	1.2985e-163	1.02535e-164	1.15214e-162	1.42309e-163	2.65828e-163	2.64967e-163	6.97627e-163	4.16403e-164	-4.34056e-163	-7.8416e-163	8.90688e-164	-4.99843e-163	6.25516e-163	-5.55025e-163	-4.86941e-163	-8.76606e-164	-1.2545e-162	0
1.3514e-163	-4.23117e-163	-1.04031e-162	1.05646e-163	-8.81405e-163	-5.58131e-163	-1.19467e-163	-1.05101e-162	1.29462e-163	-6.69171e-163	2.64408e-163	-4.36126e-163	-7.67837e-163	1.2985e-163	1.02535e-164	1.15214e-162	1.42309e-163	2.65828e-163	2.64967e-163	6.97627e-163	4.16403e-164	-4.34056e-163	-7.8416e-163	8.90688e-164	-4.99843e-163	6.25516e-163	-5.55025e-163	-4.86941e-163	-8.76606e-164	-1.2545e-162	0
1.3514e-163	-4.23117e-163	-1.04031e-162	1.05646e-163	-8.81405e-163	-5.58131e-163	-1.19467e-163	-1.05101e-162	1.29462e-163	-6.69171e-163	2.64408e-163	-4.36126e-163	-7.67837e-163	1.2985e-163	1.02535e-164	1.15214e-162	1.42309e-163	2.65828e-163	2.64967e-163	6.97627e-163	4.16403e-164	-4.34056e-163	-7.8416e-163	8.90688e-164	-4.99843e-163	6.25516e-163	-5.55025e-163	-4.86941e-163	-8.76606e-164	-1.2545e-162	0
1.3514e-163	-4.23117e-163	-1.04031e-162	1.05646e-163	-8.81405e-163	-5.58131e-163	-1.19467e-163	-1.05101e-162	1.29462e-163	-6.69171e-163	2.64408e-163	-4.36126e-163	-7.67837e-163	1.2985e-163	1.02535e-164	1.15214e-162	1.42309e-163	2.65828e-163	2.64967e-163	6.97627e-163	4.16403e-164	-4.34056e-163	-7.8416e-163	8.90688e-164	-4.99843e-163	6.25516e-163	-5.55025e-163	-4.86941e-163	-8.76606e-164	-1.2545e-162	0
1.3514e-163	-4.23117e-163	-1.04031e-162	1.05646e-163	-8.81405e-163	-5.58131e-163	-1.19467e-163	-1.05101e-162	1.29462e-163	-6.69171e-163	2.64408e-163	-4.36126e-163	-7.67837e-163	1.2985e-163	1.02535e-164	1.15214e-162	1.42309e-163	2.65828e-163	2.64967e-163	6.97627e-163	4.16403e-164	-4.34056e-163	-7.8416e-163	8.90688e-164	-4.99843e-163	6.25516e-163	-5.55025e-163	-4.86941e-163	-8.76606e-164	-1.2545e-162	0
1.3514e-163	-4.23117e-163	-1.04031e-162	1.05646e-163	-8.81405e-163	-5.58131e-163	-1.19467e-163	-1.05101e-162	1.29462e-163	-6.69171e-163	2.64408e-163	-4.36126e-163	-7.67837e-163	1.2985e-163	1.02535e-164	1.15214e-162	1.42309e-163	2.65828e-163	2.64967e-163	6.97627e-163	4.16403e-164	-4.34056e-163	-7.8416e-163	8.90688e-164	-4.99843e-163	6.25516e-163	-5.55025e-163	-4.86941e-163	-8.76606e-164	-1.2545e-162	0
1.3514e-163	-4.23117e-163	-1.04031e-162	1.05646e-163	-8.81405e-163	-5.58131e-163	-1.19467e-163	-1.05101e-162	1.29462e-163	-6.69171e-163	2.64408e-163	-4.36126e-163	-7.67837e-163	1.2985e-163	1.02535e-164	1.15214e-162	1.42309e-163	2.65828e-163	2.64967e-163	6.97627e-163	4.16403e-164	-4.34056e-163	-7.8416e-163	8.90688e-164	-4.99843e-163	6.25516e-163	-5.55025e-163	-4.86941e-163	-8.76606e-164	-1.2545e-162	0
1.3514e-163	-4.23117e-163	-1.04031e-162	1.05646e-163	-8.81405e-163	-5.58131e-163	-1.19467e-163	-1.05101e-162	1.29462e-163	-6.69171e-163	2.64408e-163	-4.36126e-163	-7.67837e-163	1.2985e-163	1.02535e-164	1.15214e-162	1.42309e-163	2.65828e-163	2.64967e-163	6.97627e-163	4.16403e-164	-4.34056e-163	-7.8416e-163	8.90688e-164	-4.99843e-163	6.25516e-163	-5.55025e-163	-4.86941e-163	-8.76606e-164	-1.2545e-162	0
1.3514e-163	-4.23117e-163	-1.04031e-162	1.05646e-163	-8.81405e-163	-5.58131e-163	-1.19467e-163	-1.05101e-162	1.29462e-163	-6.69171e-163	2.64408e-163	-4.36126e-163	-7.67837e-163	1.2985e-163	1.02535e-164	1.15214e-162	1.42309e-163	2.65828e-163	2.64967e-163	6.97627e-163	4.16403e-164	-4.34056e-163	-7.8416e-163	8.90688e-164	-4.99843e-163	6.25516e-163	-5.55025e-163	-4.86941e-163	-8.76606e-164	-1.2545e-162	0
1.3514e-163	-4.23117e-163	-1.04031e-162	1.05646e-163	-8.81405e-163	-5.58131e-163	-1.19467e-163	-1.05101e-162	1.29462e-163	-6.69171e-163	2.64408e-163	-4.36126e-163	-7.67837e-163	1.2985e-163	1.02535e-164	1.15214e-162	1.42309e-163	2.65828e-163	2.64967e-163	6.97627e-163	4.16403e-164	-4.34056e-163	-7.8416e-163	8.90688e-164	-4.99843e-163	6.25516e-163	-5.55025e-163	-4.86941e-163	-8.76606e-164	-1.2545e-162	0
1.3514e-163	-4.23117e-163	-1.04031e-162	1.05646e-163	-8.81405e-163	-5.58131e-163	-1.19467e-163	-1.05101e-162	1.29462e-163	-6.69171e-163	2.64408e-163	-4.36126e-163	-7.67837e-163	1.2985e-163	1.02535e-164	1.15214e-162	1.42309e-163	2.65828e-163	2.64967e-163	6.97627e-163	4.16403e-164	-4.34056e-163	-7.8416e-163	8.90688e-164	-4.99843e-163	6.25516e-163	-5.55025e-163	-4.86941e-163	-8.76606e-164	-1.2545e-162	0
1.3514e-163	-4.23117e-163	-1.04031e-162	1.05646e-163	-8.81405e-163	-5.58131e-163	-1.19467e-163	-1.05101e-162	1.29462e-163	-6.69171e-163	2.64408e-163	-4.36126e-163	-7.67837e-163	1.2985e-163	1.02535e-164	1.15214e-162	1.42309e-163	2.65828e-163	2.64967e-163	6.97627e-163	4.16403e-164	-4.34056e-163	-7.8416e-163	8.90688e-164	-4.99843e-163	6.25516e-163	-5.55025e-163	-4.86941e-163	-8.76606e-164	-1.2545e-162	0
1.3514e-163	-4.23117e-163	-1.04031e-162	1.05646e-163	-8.81405e-163	-5.58131e-163	-1.19467e-163	-1.05101e-162	1.29462e-163	-6.69171e-163	2.64408e-163	-4.36126e-163	-7.67837e-163	1.2985e-163	1.02535e-164	1.15214e-162	1.42309e-163	2.65828e-163	2.64967e-163	6.97627e-163	4.16403e-164	-4.34056e-163	-7.8416e-163	8.90688e-164	-4.99843e-163	6.25516e-163	-5.55025e-163	-4.86941e-163	-8.76606e-164	-1.2545e-162	0
1.3514e-163	-4.23117e-163	-1.04031e-162	1.05646e-163	-8.81405e-163	-5.58131e-163	-1.19467e-163	-1.05101e-162	1.29462e-163	-6.69171e-163	2.64408e-163	-4.36126e-163	-7.67837e-163	1.2985e-163	1.02535e-164	1.15214e-162	1.42309e-163	2.65828e-163	2.64967e-163	6.97627e-163	4.16403e-164	-4.34056e-163	-7.8416e-163	8.90688e-164	-4.99843e-163	6.25516e-163	-5.55025e-163	-4.86941e-163	-8.76606e-164	-1.2545e-162	0
1.3514e-163	-4.23117e-163	-1.04031e-162	1.05646e-163	-8.81405e-163	-5.58131e-163	-1.19467e-163	-1.05101e-162	1.29462e-163	-6.69171e-163	2.64408e-163	-4.36126e-163	-7.67837e-163	1.2985e-163	1.02535e-164	1.15214e-162	1.42309e-163	2.65828e-163	2.64967e-163	6.97627e-163	4.16403e-164	-4.34056e-163	-7.8416e-163	8.90688e-164	-4.99843e-163	6.25516e-163	-5.55025e-163	-4.86941e-163	-8.76606e-164	-1.2545e-162	0
1.3514e-163	-4.23117e-163	-1.04031e-162	1.05646e-163	-8.81405e-163	-5.58131e-163	-1.19467e-163	-1.05101e-162	1.29462e-163	-6.69171e-163	2.64408e-163	-4.36126e-163	-7.67837e-163	1.2985e-163	1.02535e-164	1.15214e-162	1.42309e-163	2.65828e-163	2.64967e-163	6.97627e-163	4.16403e-164	-4.34056e-163	-7.8416e-163	8.90688e-164	-4.99843e-163	6.25516e-163	-5.55025e-163	-4.86941e-163	-8.76606e-164	-1.2545e-162	0
1.3514e-163	-4.23117e-163	-1.04031e-162	1.05646e-163	-8.81405e-163	-5.58131e-163	-1.19467e-163	-1.05101e-162	1.29462e-163	-6.69171e-163	2.64408e-163	-4.36126e-163	-7.67837e-163	1.2985e-163	1.02535e-164	1.15214e-162	1.42309e-163	2.65828e-163	2.64967e-163	6.97627e-163	4.16403e-164	-4.34056e-163	-7.8416e-163	8.90688e-164	-4.99843e-163	6.25516e-163	-5.55025e-163	-4.86941e-163	-8.76606e-164	-1.2545e-162	0
1.3514e-163	-4.23117e-163	-1.04031e-162	1.05646e-163	-8.81405e-163	-5.58131e-163	-1.19467e-163	-1.05101e-162	1.29462e-163	-6.69171e-163	2.64408e-163	-4.36126e-163	-7.67837e-163	1.2985e-163	1.02535e-164	1.15214e-162	1.42309e-163	2.65828e-163	2.64967e-163	6.97627e-163	4.16403e-164	-4.34056e-163	-7.8416e-163	8.90688e-164	-4.99843e-163	6.25516e-163	-5.55025e-163	-4.86941e-163	-8.76606e-164	-1.2545e-162	0
1.3514e-163	-4.23117e-163	-1.04031e-162	1.05646e-163	-8.81405e-163	-5.58131e-163	-1.19467e-163	-1.05101e-162	1.29462e-163	-6.69171e-163	2.64408e-163	-4.36126e-163	-7.67837e-163	1.2985e-163	1.02535e-164	1.15214e-162	1.42309e-163	2.65828e-163	2.64967e-163	6.97627e-163	4.16403e-164	-4.34056e-163	-7.8416e-163	8.90688e-164	-4.99843e-163	6.25516e-163	-5.55025e-163	-4.86941e-163	-8.76606e-164	-1.2545e-162	0
1.3514e-163	-4.23117e-163	-1.04031e-162	1.05646e-163	-8.81405e-163	-5.58131e-163	-1.19467e-163	-1.05101e-162	1.29462e-163	-6.69171e-163	2.64408e-163	-4.36126e-163	-7.67837e-163	1.2985e-163	1.02535e-164	1.15214e-162	1.42309e-163	2.65828e-163	2.64967e-163	6.97627e-163	4.16403e-164	-4.34056e-163	-7.8416e-163	8.90688e-164	-4.99843e-163	6.25516e-163	-5.55025e-163	-4.86941e-163	-8.76606e-164	-1.2545e-162	0
1.3514e-163	-4.23117e-163	-1.04031e-162	1.05646e-163	-8.81405e-163	-5.58131e-163	-1.19467e-163	-1.05101e-162	1.29462e-163	-6.69171e-163	2.64408e-163	-4.36126e-163	-7.67837e-163	1.2985e-163	1.02535e-164	1.15214e-162	1.42309e-163	2.65828e-163	2.64967e-163	6.97627e-163	4.16403e-164	-4.34056e-163	-7.8416e-163	8.90688e-164	-4.99843e-163	6.25516e-163	-5.55025e-163	-4.86941e-163	-8.76606e-164	-1.2545e-162	0
1.3514e-163	-4.23117e-163	-1.04031e-162	1.05646e-163	-8.81405e-163	-5.58131e-163	-1.19467e-163	-1.05101e-162	1.29462e-163	-6.69171e-163	2.64408e-163	-4.36126e-163	-7.67837e-163	1.2985e-163	1.02535e-164	1.15214e-162	1.42309e-163	2.65828e-163	2.64967e-163	6.97627e-163	4.16403e-164	-4.34056e-163	-7.8416e-163	8.90688e-164	-4.99843e-163	6.25516e-163	-5.55025e-163	-4.86941e-163	-8.76606e-164	-1.2545e-162	0
1.3514e-163	-4.23117e-163	-1.04031e-162	1.05646e-163	-8.81405e-163	-5.58131e-163	-1.19467e-163	-1.05101e-162	1.29462e-163	-6.69171e-163	2.64408e-163	-4.36126e-163	-7.67837e-163	1.2985e-163	1.02535e-164	1.15214e-162	1.42309e-163	2.65828e-163	2.64967e-163	6.97627e-163	4.16403e-164	-4.34056e-163	-7.8416e-163	8.90688e-164	-4.99843e-163	6.25516e-163	-5.55025e-163	-4.86941e-163	-8.76606e-164	-1.2545e-162	0
1.3514e-163	-4.23117e-163	-1.04031e-162	1.05646e-163	-8.81405e-163	-5.58131e-163	-1.19467e-163	-1.05101e-162	1.29462e-163	-6.69171e-163	2.64408e-163	-4.36126e-163	-7.67837e-163	1.2985e-163	1.02535e-164	1.15214e-162	1.42309e-163	2.65828e-163	2.64967e-163	6.97627e-163	4.16403e-164	-4.34056e-163	-7.8416e-163	8.90688e-164	-4.99843e-163	6.25516e-163	-5.55025e-163	-4.86941e-163	-8.76606e-164	-1.2545e-162	0
1.3514e-163	-4.23117e-163	-1.04031e-162	1.05646e-163	-8.81405e-163	-5.58131e-163	-1.19467e-163	-1.05101e-162	1.29462e-163	-6.69171e-163	2.64408e-163	-4.36126e-163	-7.67837e-163	1.2985e-163	1.02535e-164	1.15214e-162	1.42309e-163	2.65828e-163	2.64967e-163	6.97627e-163	4.16403e-164	-4.34056e-163	-7.8416e-163	8.90688e-164	-4.99843e-163	6.25516e-163	-5.55025e-163	-4.86941e-163	-8.76606e-164	-1.2545e-162	0
1.3514e-163	-4.23117e-163	-1.04031e-162	1.05646e-163	-8.81405e-163	-5.58131e-163	-1.19467e-163	-1.05101e-162	1.29462e-163	-6.69171e-163	2.64408e-163	-4.36126e-163	-7.67837e-163	1.2985e-163	1.02535e-164	1.15214e-162	1.42309e-163	2.65828e-163	2.64967e-163	6.97627e-163	4.16403e-164	-4.34056e-163	-7.8416e-163	8.90688e-164	-4.99843e-163	6.25516e-163	-5.55025e-163	-4.86941e-163	-8.76606e-164	-1.2545e-162	0
1.3514e-163	-4.23117e-163	-1.04031e-162	1.05646e-163	-8.81405e-163	-5.58131e-163	-1.19467e-163	-1.05101e-162	1.29462e-163	-6.69171e-163	2.64408e-163	-4.36126e-163	-7.67837e-163	1.2985e-163	1.02535e-164	1.15214e-162	1.42309e-163	2.65828e-163	2.64967e-163	6.97627e-163	4.16403e-164	-4.34056e-163	-7.8416e-163	8.90688e-164	-4.99843e-163	6.25516e-163	-5.55025e-163	-4.86941e-163	-8.76606e-164	-1.2545e-162	0
1.3514e-163	-4.23117e-163	-1.04031e-162	1.05646e-163	-8.81405e-163	-5.58131e-163	-1.19467e-163	-1.05101e-162	1.29462e-163	-6.69171e-163	2.64408e-163	-4.36126e-163	-7.67837e-163	1.2985e-163	1.02535e-164	1.15214e-162	1.42309e-163	2.65828e-163	2.64967e-163	6.97627e-163	4.16403e-164	-4.34056e-163	-7.8416e-163	8.90688e-164	-4.99843e-163	6.25516e-163	-5.55025e-163	-4.86941e-163	-8.76606e-164	-1.2545e-162	0
1.3514e-163	-4.23117e-163	-1.04031e-162	1.05646e-163	-8.81405e-163	-5.58131e-163	-1.19467e-163	-1.05101e-162	1.29462e-163	-6.69171e-163	2.64408e-163	-4.36126e-163	-7.67837e-163	1.2985e-163	1.02535e-164	1.15214e-162	1.42309e-163	2.65828e-163	2.64967e-163	6.97627e-163	4.16403e-164	-4.34056e-163	-7.8416e-163	8.90688e-164	-4.99843e-163	6.25516e-163	-5.55025e-163	-4.86941e-163	-8.76606e-164	-1.2545e-162	0
1.3514e-163	-4.23117e-163	-1.04031e-162	1.05646e-163	-8.81405e-163	-5.58131e-163	-1.19467e-163	-1.05101e-162	1.29462e-163	-6.69171e-163	2.64408e-163	-4.36126e-163	-7.67837e-163	1.2985e-163	1.02535e-164	1.15214e-162	1.42309e-163	2.65828e-163	2.64967e-163	6.97627e-163	4.16403e-164	-4.34056e-163	-7.8416e-163	8.90688e-164	-4.99843e-163	6.25516e-163	-5.55025e-163	-4.86941e-163	-8.76606e-164	-1.2545e-162	0
1.3514e-163	-4.23117e-163	-1.04031e-162	1.05646e-163	-8.81405e-163	-5.58131e-163	-1.19467e-163	-1.05101e-162	1.29462e-163	-6.69171e-163	2.64408e-163	-4.36126e-163	-7.67837e-163	1.2985e-163	1.02535e-164	1.15214e-162	1.42309e-163	2.65828e-163	2.64967e-163	6.97627e-163	4.16403e-164	-4.34056e-163	-7.8416e-163	8.90688e-164	-4.99843e-163	6.25516e-163	-5.55025e-163	-4.86941e-163	-8.76606e-164	-1.2545e-162	0
1.3514e-163	-4.23117e-163	-1.04031e-162	1.05646e-163	-8.81405e-163	-5.58131e-163	-1.19467e-163	-1.05101e-162	1.29462e-163	-6.69171e-163	2.64408e-163	-4.36126e-163	-7.67837e-163	1.2985e-163	1.02535e-164	1.15214e-162	1.42309e-163	2.65828e-163	2.64967e-163	6.97627e-163	4.16403e-164	-4.34056e-163	-7.8416e-163	8.90688e-164	-4.99843e-163	6.25516e-163	-5.55025e-163	-4.86941e-163	-8.76606e-164	-1.2545e-162	0
1.3514e-163	-4.23117e-163	-1.04031e-162	1.05646e-163	-8.81405e-163	-5.58131e-163	-1.19467e-163	-1.05101e-162	1.29462e-163	-6.69171e-163	2.64408e-163	-4.36126e-163	-7.67837e-163	1.2985e-163	1.02535e-164	1.15214e-162	1.42309e-163	2.65828e-163	2.64967e-163	6.97627e-163	4.16403e-164	-4.34056e-163	-7.8416e-163	8.90688e-164	-4.99843e-163	6.25516e-163	-5.55025e-163	-4.86941e-163	-8.76606e-164	-1.2545e-162	0
1.3514e-163	-4.23117e-163	-1.04031e-162	1.05646e-163	-8.81405e-163	-5.58131e-163	-1.19467e-163	-1.05101e-162	1.29462e-163	-6.69171e-163	2.64408e-163	-4.36126e-163	-7.67837e-163	1.2985e-163	1.02535e-164	1.15214e-162	1.42309e-163	2.65828e-163	2.64967e-163	6.97627e-163	4.16403e-164	-4.34056e-163	-7.8416e-163	8.90688e-164	-4.99843e-163	6.25516e-163	-5.55025e-163	-4.86941e-163	-8.76606e-164	-1.2545e-162	0
1.3514e-163	-4.23117e-163	-1.04031e-162	1.05646e-163	-8.81405e-163	-5.58131e-163	-1.19467e-163	-1.05101e-162	1.29462e-163	-6.69171e-163	2.64408e-163	-4.36126e-163	-7.67837e-163	1.2985e-163	1.02535e-164	1.15214e-162	1.42309e-163	2.65828e-163	2.64967e-163	6.97627e-163	4.16403e-164	-4.34056e-163	-7.8416e-163	8.90688e-164	-4.99843e-163	6.25516e-163	-5.55025e-163	-4.86941e-163	-8.76606e-164	-1.2545e-162	0
1.3514e-163	-4.23117e-163	-1.04031e-162	1.05646e-163	-8.81405e-163	-5.58131e-163	-1.19467e-163	-1.05101e-162	1.29462e-163	-6.69171e-163	2.64408e-163	-4.36126e-163	-7.67837e-163	1.2985e-163	1.02535e-164	1.15214e-162	1.42309e-163	2.65828e-163	2.64967e-163	6.97627e-163	4.16403e-164	-4.34056e-163	-7.8416e-163	8.90688e-164	-4.99843e-163	6.25516e-163	-5.55025e-163	-4.86941e-163	-8.76606e-164	-1.2545e-162	0
1.3514e-163	-4.23117e-163	-1.04031e-162	1.05646e-163	-8.81405e-163	-5.58131e-163	-1.19467e-163	-1.05101e-162	1.29462e-163	-6.69171e-163	2.64408e-163	-4.36126e-163	-7.67837e-163	1.2985e-163	1.02535e-164	1.15214e-162	1.42309e-163	2.65828e-163	2.64967e-163	6.97627e-163	4.16403e-164	-4.34056e-163	-7.8416e-163	8.90688e-164	-4.99843e-163	6.25516e-163	-5.55025e-163	-4.86941e-163	-8.76606e-164	-1.2545e-162	0
1.3514e-163	-4.23117e-163	-1.04031e-162	1.05646e-163	-8.81405e-163	-5.58131e-163	-1.19467e-163	-1.05101e-162	1.29462e-163	-6.69171e-163	2.64408e-163	-4.36126e-163	-7.67837e-163	1.2985e-163	1.02535e-164	1.15214e-162	1.42309e-163	2.65828e-163	2.64967e-163	6.97627e-163	4.16403e-164	-4.34056e-163	-7.8416e-163	8.90688e-164	-4.99843e-163	6.25516e-163	-5.55025e-163	-4.86941e-163	-8.76606e-164	-1.2545e-162	0
1.3514e-163	-4.23117e-163	-1.04031e-162	1.05646e-163	-8.81405e-163	-5.58131e-163	-1.19467e-163	-1.05101e-162	1.29462e-163	-6.69171e-163	2.64408e-163	-4.36126e-163	-7.67837e-163	1.2985e-163	1.02535e-164	1.15214e-162	1.42309e-163	2.65828e-163	2.64967e-163	6.97627e-163	4.16403e-164	-4.34056e-163	-7.8416e-163	8.90688e-164	-4.99843e-163	6.25516e-163	-5.55025e-163	-4.86941e-163	-8.76606e-164	-1.2545e-162	0
1.3514e-163	-4.23117e-163	-1.04031e-162	1.05646e-163	-8.81405e-163	-5.58131e-163	-1.19467e-163	-1.05101e-162	1.29462e-163	-6.69171e-163	2.64408e-163	-4.36126e-163	-7.67837e-163	1.2985e-163	1.02535e-164	1.15214e-162	1.42309e-163	2.65828e-163	2.64967e-163	6.97627e-163	4.16403e-164	-4.34056e-163	-7.8416e-163	8.90688e-164	-4.99843e-163	6.25516e-163	-5.55025e-163	-4.86941e-163	-8.76606e-164	-1.2545e-162	0
1.3514e-163	-4.23117e-163	-1.04031e-162	1.05646e-163	-8.81405e-163	-5.58131e-163	-1.19467e-163	-1.05101e-162	1.29462e-163	-6.69171e-163	2.64408e-163	-4.36126e-163	-7.67837e-163	1.2985e-163	1.02535e-164	1.15214e-162	1.42309e-163	2.65828e-163	2.64967e-163	6.97627e-163	4.16403e-164	-4.34056e-163	-7.8416e-163	8.90688e-164	-4.99843e-163	6.25516e-163	-5.55025e-163	-4.86941e-163	-8.76606e-164	-1.2545e-162	0
1.3514e-163	-4.23117e-163	-1.04031e-162	1.05646e-163	-8.81405e-163	-5.58131e-163	-1.19467e-163	-1.05101e-162	1.29462e-163	-6.69171e-163	2.64408e-163	-4.36126e-163	-7.67837e-163	1.2985e-163	1.02535e-164	1.15214e-162	1.42309e-163	2.65828e-163	2.64967e-163	6.97627e-163	4.16403e-164	-4.34056e-163	-7.8416e-163	8.90688e-164	-4.99843e-163	6.25516e-163	-5.55025e-163	-4.86941e-163	-8.76606e-164	-1.2545e-162	0
1.3514e-163	-4.23117e-163	-1.04031e-162	1.05646e-163	-8.81405e-163	-5.58131e-163	-1.19467e-163	-1.05101e-162	1.29462e-163	-6.69171e-163	2.64408e-163	-4.36126e-163	-7.67837e-163	1.2985e-163	1.02535e-164	1.15214e-162	1.42309e-163	2.65828e-163	2.64967e-163	6.97627e-163	4.16403e-164	-4.34056e-163	-7.8416e-163	8.90688e-164	-4.99843e-163	6.25516e-163	-5.55025e-163	-4.86941e-163	-8.76606e-164	-1.2545e-162	0
1.3514e-163	-4.23117e-163	-1.04031e-162	1.05646e-163	-8.81405e-163	-5.58131e-163	-1.19467e-163	-1.05101e-162	1.29462e-163	-6.69171e-163	2.64408e-163	-4.36126e-163	-7.67837e-163	1.2985e-163	1.02535e-164	1.15214e-162	1.42309e-163	2.65828e-163	2.64967e-163	6.97627e-163	4.16403e-164	-4.34056e-163	-7.8416e-163	8.90688e-164	-4.99843e-163	6.25516e-163	-5.55025e-163	-4.86941e-163	-8.76606e-164	-1.2545e-162	0
1.3514e-163	-4.23117e-163	-1.04031e-162	1.05646e-163	-8.81405e-163	-5.58131e-163	-1.19467e-163	-1.05101e-162	1.29462e-163	-6.69171e-163	2.64408e-163	-4.36126e-163	-7.67837e-163	1.2985e-163	1.02535e-164	1.15214e-162	1.42309e-163	2.65828e-163	2.64967e-163	6.97627e-163	4.16403e-164	-4.34056e-163	-7.8416e-163	8.90688e-164	-4.99843e-163	6.25516e-163	-5.55025e-163	-4.86941e-163	-8.76606e-164	-1.2545e-162	0
1.3514e-163	-4.23117e-163	-1.04031e-162	1.05646e-163	-8.81405e-163	-5.58131e-163	-1.19467e-163	-1.05101e-162	1.29462e-163	-6.69171e-163	2.64408e-163	-4.36126e-163	-7.67837e-163	1.2985e-163	1.02535e-164	1.15214e-162	1.42309e-163	2.65828e-163	2.64967e-163	6.97627e-163	4.16403e-164	-4.34056e-163	-7.8416e-163	8.90688e-164	-4.99843e-163	6.25516e-163	-5.55025e-163	-4.86941e-163	-8.76606e-164	-1.2545e-162	0
1.3514e-163	-4.23117e-163	-1.04031e-162	1.05646e-163	-8.81405e-163	-5.58131e-163	-1.19467e-163	-1.05101e-162	1.29462e-163	-6.69171e-163	2.64408e-163	-4.36126e-163	-7.67837e-163	1.2985e-163	1.02535e-164	1.15214e-162	1.42309e-163	2.65828e-163	2.64967e-163	6.97627e-163	4.16403e-164	-4.34056e-163	-7.8416e-163	8.90688e-164	-4.99843e-163	6.25516e-163	-5.55025e-163	-4.86941e-163	-8.76606e-164	-1.2545e-162	0
1.3514e-163	-4.23117e-163	-1.04031e-162	1.05646e-163	-8.81405e-163	-5.58131e-163	-1.19467e-163	-1.05101e-162	1.29462e-163	-6.69171e-163	2.64408e-163	-4.36126e-163	-7.67837e-163	1.2985e-163	1.02535e-164	1.15214e-162	1.42309e-163	2.65828e-163	2.64967e-163	6.97627e-163	4.16403e-164	-4.34056e-163	-7.8416e-163	8.90688e-164	-4.99843e-163	6.25516e-163	-5.55025e-163	-4.86941e-163	-8.76606e-164	-1.2545e-162	0
1.3514e-163	-4.23117e-163	-1.04031e-162	1.05646e-163	-8.81405e-163	-5.58131e-163	-1.19467e-163	-1.05101e-162	1.29462e-163	-6.69171e-163	2.64408e-163	-4.36126e-163	-7.67837e-163	1.2985e-163	1.02535e-164	1.15214e-162	1.42309e-163	2.65828e-163	2.64967e-163	6.97627e-163	4.16403e-164	-4.34056e-163	-7.8416e-163	8.90688e-164	-4.99843e-163	6.25516e-163	-5.55025e-163	-4.86941e-163	-8.76606e-164	-1.2545e-162	0
1.3514e-163	-4.23117e-163	-1.04031e-162	1.05646e-163	-8.81405e-163	-5.58131e-163	-1.19467e-163	-1.05101e-162	1.29462e-163	-6.69171e-163	2.64408e-163	-4.36126e-163	-7.67837e-163	1.2985e-163	1.02535e-164	1.15214e-162	1.42309e-163	2.65828e-163	2.64967e-163	6.97627e-163	4.16403e-164	-4.34056e-163	-7.8416e-163	8.90688e-164	-4.99843e-163	6.25516e-163	-5.55025e-163	-4.86941e-163	-8.76606e-164	-1.2545e-162	0
1.3514e-163	-4.23117e-163	-1.04031e-162	1.05646e-163	-8.81405e-163	-5.58131e-163	-1.19467e-163	-1.05101e-162	1.29462e-163	-6.69171e-163	2.64408e-163	-4.36126e-163	-7.67837e-163	1.2985e-163	1.02535e-164	1.15214e-162	1.42309e-163	2.65828e-163	2.64967e-163	6.97627e-163	4.16403e-164	-4.34056e-163	-7.8416e-163	8.90688e-164	-4.99843e-163	6.25516e-163	-5.55025e-163	-4.86941e-163	-8.76606e-164	-1.2545e-162	0
1.3514e-163	-4.23117e-163	-1.04031e-162	1.05646e-163	-8.81405e-163	-5.58131e-163	-1.19467e-163	-1.05101e-162	1.29462e-163	-6.69171e-163	2.64408e-163	-4.36126e-163	-7.67837e-163	1.2985e-163	1.02535e-164	1.15214e-162	1.42309e-163	2.65828e-163	2.64967e-163	6.97627e-163	4.16403e-164	-4.34056e-163	-7.8416e-163	8.90688e-164	-4.99843e-163	6.25516e-163	-5.55025e-163	-4.86941e-163	-8.76606e-164	-1.2545e-162	0
1.3514e-163	-4.23117e-163	-1.04031e-162	1.05646e-163	-8.81405e-163	-5.58131e-163	-1.19467e-163	-1.05101e-162	1.29462e-163	-6.69171e-163	2.64408e-163	-4.36126e-163	-7.67837e-163	1.2985e-163	1.02535e-164	1.15214e-162	1.42309e-163	2.65828e-163	2.64967e-163	6.97627e-163	4.16403e-164	-4.34056e-163	-7.8416e-163	8.90688e-164	-4.99843e-163	6.25516e-163	-5.55025e-163	-4.86941e-163	-8.76606e-164	-1.2545e-162	0
1.3514e-163	-4.23117e-163	-1.04031e-162	1.05646e-163	-8.81405e-163	-5.58131e-163	-1.19467e-163	-1.05101e-162	1.29462e-163	-6.69171e-163	2.64408e-163	-4.36126e-163	-7.67837e-163	1.2985e-163	1.02535e-164	1.15214e-162	1.42309e-163	2.65828e-163	2.64967e-163	6.97627e-163	4.16403e-164	-4.34056e-163	-7.8416e-163	8.90688e-164	-4.99843e-163	6.25516e-163	-5.55025e-163	-4.86941e-163	-8.76606e-164	-1.2545e-162	0
1.3514e-163	-4.23117e-163	-1.04031e-162	1.05646e-163	-8.81405e-163	-5.58131e-163	-1.19467e-163	-1.05101e-162	1.29462e-163	-6.69171e-163	2.64408e-163	-4.36126e-163	-7.67837e-163	1.2985e-163	1.02535e-164	1.15214e-162	1.42309e-163	2.65828e-163	2.64967e-163	6.97627e-163	4.16403e-164	-4.34056e-163	-7.8416e-163	8.90688e-164	-4.99843e-163	6.25516e-163	-5.55025e-163	-4.86941e-163	-8.76606e-164	-1.2545e-162	0
1.3514e-163	-4.23117e-163	-1.04031e-162	1.05646e-163	-8.81405e-163	-5.58131e-163	-1.19467e-163	-1.05101e-162	1.29462e-163	-6.69171e-163	2.64408e-163	-4.36126e-163	-7.67837e-163	1.2985e-163	1.02535e-164	1.15214e-162	1.42309e-163	2.65828e-163	2.64967e-163	6.97627e-163	4.16403e-164	-4.34056e-163	-7.8416e-163	8.90688e-164	-4.99843e-163	6.25516e-163	-5.55025e-163	-4.86941e-163	-8.76606e-164	-1.2545e-162	0
1.3514e-163	-4.23117e-163	-1.04031e-162	1.05646e-163	-8.81405e-163	-5.58131e-163	-1.19467e-163	-1.05101e-162	1.29462e-163	-6.69171e-163	2.64408e-163	-4.36126e-163	-7.67837e-163	1.2985e-163	1.02535e-164	1.15214e-162	1.42309e-163	2.65828e-163	2.64967e-163	6.97627e-163	4.16403e-164	-4.34056e-163	-7.8416e-163	8.90688e-164	-4.99843e-163	6.25516e-163	-5.55025e-163	-4.86941e-163	-8.76606e-164	-1.2545e-162	0
1.3514e-163	-4.23117e-163	-1.04031e-162	1.05646e-163	-8.81405e-163	-5.58131e-163	-1.19467e-163	-1.05101e-162	1.29462e-163	-6.69171e-163	2.64408e-163	-4.36126e-163	-7.67837e-163	1.2985e-163	1.02535e-164	1.15214e-162	1.42309e-163	2.65828e-163	2.64967e-163	6.97627e-163	4.16403e-164	-4.34056e-163	-7.8416e-163	8.90688e-164	-4.99843e-163	6.25516e-163	-5.55025e-163	-4.86941e-163	-8.76606e-164	-1.2545e-162	0
1.3514e-163	-4.23117e-163	-1.04031e-162	1.05646e-163	-8.81405e-163	-5.58131e-163	-1.19467e-163	-1.05101e-162	1.29462e-163	-6.69171e-163	2.64408e-163	-4.36126e-163	-7.67837e-163	1.2985e-163	1.02535e-164	1.15214e-162	1.42309e-163	2.65828e-163	2.64967e-163	6.97627e-163	4.16403e-164	-4.34056e-163	-7.8416e-163	8.90688e-164	-4.99843e-163	6.25516e-163	-5.55025e-163	-4.86941e-163	-8.76606e-164	-1.2545e-162	0
1.3514e-163	-4.23117e-163	-1.04031e-162	1.05646e-163	-8.81405e-163	-5.58131e-163	-1.19467e-163	-1.05101e-162	1.29462e-163	-6.69171e-163	2.64408e-163	-4.36126e-163	-7.67837e-163	1.2985e-163	1.02535e-164	1.15214e-162	1.42309e-163	2.65828e-163	2.64967e-163	6.97627e-163	4.16403e-164	-4.34056e-163	-7.8416e-163	8.90688e-164	-4.99843e-163	6.25516e-163	-5.55025e-163	-4.86941e-163	-8.76606e-164	-1.2545e-162	0
1.3514e-163	-4.23117e-163	-1.04031e-162	1.05646e-163	-8.81405e-163	-5.58131e-163	-1.19467e-163	-1.05101e-162	1.29462e-163	-6.69171e-163	2.64408e-163	-4.36126e-163	-7.67837e-163	1.2985e-163	1.02535e-164	1.15214e-162	1.42309e-163	2.65828e-163	2.64967e-163	6.97627e-163	4.16403e-164	-4.34056e-163	-7.8416e-163	8.90688e-164	-4.99843e-163	6.25516e-163	-5.55025e-163	-4.86941e-163	-8.76606e-164	-1.2545e-162	0
1.3514e-163	-4.23117e-163	-1.04031e-162	1.05646e-163	-8.81405e-163	-5.58131e-163	-1.19467e-163	-1.05101e-162	1.29462e-163	-6.69171e-163	2.64408e-163	-4.36126e-163	-7.67837e-163	1.2985e-163	1.02535e-164	1.15214e-162	1.42309e-163	2.65828e-163	2.64967e-163	6.97627e-163	4.16403e-164	-4.34056e-163	-7.8416e-163	8.90688e-164	-4.99843e-163	6.25516e-163	-5.55025e-163	-4.86941e-163	-8.76606e-164	-1.2545e-162	0
1.3514e-163	-4.23117e-163	-1.04031e-162	1.05646e-163	-8.81405e-163	-5.58131e-163	-1.19467e-163	-1.05101e-162	1.29462e-163	-6.69171e-163	2.64408e-163	-4.36126e-163	-7.67837e-163	1.2985e-163	1.02535e-164	1.15214e-162	1.42309e-163	2.65828e-163	2.64967e-163	6.97627e-163	4.16403e-164	-4.34056e-163	-7.8416e-163	8.90688e-164	-4.99843e-163	6.25516e-163	-5.55025e-163	-4.86941e-163	-8.76606e-164	-1.2545e-162	0
1.3514e-163	-4.23117e-163	-1.04031e-162	1.05646e-163	-8.81405e-163	-5.58131e-163	-1.19467e-163	-1.05101e-162	1.29462e-163	-6.69171e-163	2.64408e-163	-4.36126e-163	-7.67837e-163	1.2985e-163	1.02535e-164	1.15214e-162	1.42309e-163	2.65828e-163	2.64967e-163	6.97627e-163	4.16403e-164	-4.34056e-163	-7.8416e-163	8.90688e-164	-4.99843e-163	6.25516e-163	-5.55025e-163	-4.86941e-163	-8.76606e-164	-1.2545e-162	0
1.3514e-163	-4.23117e-163	-1.04031e-162	1.05646e-163	-8.81405e-163	-5.58131e-163	-1.19467e-163	-1.05101e-162	1.29462e-163	-6.69171e-163	2.64408e-163	-4.36126e-163	-7.67837e-163	1.2985e-163	1.02535e-164	1.15214e-162	1.42309e-163	2.65828e-163	2.64967e-163	6.97627e-163	4.16403e-164	-4.34056e-163	-7.8416e-163	8.90688e-164	-4.99843e-163	6.25516e-163	-5.55025e-163	-4.86941e-163	-8.76606e-164	-1.2545e-162	0
1.3514e-163	-4.23117e-163	-1.04031e-162	1.05646e-163	-8.81405e-163	-5.58131e-163	-1.19467e-163	-1.05101e-162	1.29462e-163	-6.69171e-163	2.64408e-163	-4.36126e-163	-7.67837e-163	1.2985e-163	1.02535e-164	1.15214e-162	1.42309e-163	2.65828e-163	2.64967e-163	6.97627e-163	4.16403e-164	-4.34056e-163	-7.8416e-163	8.90688e-164	-4.99843e-163	6.25516e-163	-5.55025e-163	-4.86941e-163	-8.76606e-164	-1.2545e-162	0
1.3514e-163	-4.23117e-163	-1.04031e-162	1.05646e-163	-8.81405e-163	-5.58131e-163	-1.19467e-163	-1.05101e-162	1.29462e-163	-6.69171e-163	2.64408e-163	-4.36126e-163	-7.67837e-163	1.2985e-163	1.02535e-164	1.15214e-162	1.42309e-163	2.65828e-163	2.64967e-163	6.97627e-163	4.16403e-164	-4.34056e-163	-7.8416e-163	8.90688e-164	-4.99843e-163	6.25516e-163	-5.55025e-163	-4.86941e-163	-8.76606e-164	-1.2545e-162	0
1.3514e-163	-4.23117e-163	-1.04031e-162	1.05646e-163	-8.81405e-163	-5.58131e-163	-1.19467e-163	-1.05101e-162	1.29462e-163	-6.69171e-163	2.64408e-163	-4.36126e-163	-7.67837e-163	1.2985e-163	1.02535e-164	1.15214e-162	1.42309e-163	2.65828e-163	2.64967e-163	6.97627e-163	4.16403e-164	-4.34056e-163	-7.8416e-163	8.90688e-164	-4.99843e-163	6.25516e-163	-5.55025e-163	-4.86941e-163	-8.76606e-164	-1.2545e-162	0
1.3514e-163	-4.23117e-163	-1.04031e-162	1.05646e-163	-8.81405e-163	-5.58131e-163	-1.19467e-163	-1.05101e-162	1.29462e-163	-6.69171e-163	2.64408e-163	-4.36126e-163	-7.67837e-163	1.2985e-163	1.02535e-164	1.15214e-162	1.42309e-163	2.65828e-163	2.64967e-163	6.97627e-163	4.16403e-164	-4.34056e-163	-7.8416e-163	8.90688e-164	-4.99843e-163	6.25516e-163	-5.55025e-163	-4.86941e-163	-8.76606e-164	-1.2545e-162	0
1.3514e-163	-4.23117e-163	-1.04031e-162	1.05646e-163	-8.81405e-163	-5.58131e-163	-1.19467e-163	-1.05101e-162	1.29462e-163	-6.69171e-163	2.64408e-163	-4.36126e-163	-7.67837e-163	1.2985e-163	1.02535e-164	1.15214e-162	1.42309e-163	2.65828e-163	2.64967e-163	6.97627e-163	4.16403e-164	-4.34056e-163	-7.8416e-163	8.90688e-164	-4.99843e-163	6.25516e-163	-5.55025e-163	-4.86941e-163	-8.76606e-164	-1.2545e-162	0
1.3514e-163	-4.23117e-163	-1.04031e-162	1.05646e-163	-8.81405e-163	-5.58131e-163	-1.19467e-163	-1.05101e-162	1.29462e-163	-6.69171e-163	2.64408e-163	-4.36126e-163	-7.67837e-163	1.2985e-163	1.02535e-164	1.15214e-162	1.42309e-163	2.65828e-163	2.64967e-163	6.97627e-163	4.16403e-164	-4.34056e-163	-7.8416e-163	8.90688e-164	-4.99843e-163	6.25516e-163	-5.55025e-163	-4.86941e-163	-8.76606e-164	-1.2545e-162	0
1.3514e-163	-4.23117e-163	-1.04031e-162	1.05646e-163	-8.81405e-163	-5.58131e-163	-1.19467e-163	-1.05101e-162	1.29462e-163	-6.69171e-163	2.64408e-163	-4.36126e-163	-7.67837e-163	1.2985e-163	1.02535e-164	1.15214e-162	1.42309e-163	2.65828e-163	2.64967e-163	6.97627e-163	4.16403e-164	-4.34056e-163	-7.8416e-163	8.90688e-164	-4.99843e-163	6.25516e-163	-5.55025e-163	-4.86941e-163	-8.76606e-164	-1.2545e-162	0
1.3514e-163	-4.23117e-163	-1.04031e-162	1.05646e-163	-8.81405e-163	-5.58131e-163	-1.19467e-163	-1.05101e-162	1.29462e-163	-6.69171e-163	2.64408e-163	-4.36126e-163	-7.67837e-163	1.2985e-163	1.02535e-164	1.15214e-162	1.42309e-163	2.65828e-163	2.64967e-163	6.97627e-163	4.16403e-164	-4.34056e-163	-7.8416e-163	8.90688e-164	-4.99843e-163	6.25516e-163	-5.55025e-163	-4.86941e-163	-8.76606e-164	-1.2545e-162	0
1.3514e-163	-4.23117e-163	-1.04031e-162	1.05646e-163	-8.81405e-163	-5.58131e-163	-1.19467e-163	-1.05101e-162	1.29462e-163	-6.69171e-163	2.64408e-163	-4.36126e-163	-7.67837e-163	1.2985e-163	1.02535e-164	1.15214e-162	1.42309e-163	2.65828e-163	2.64967e-163	6.97627e-163	4.16403e-164	-4.34056e-163	-7.8416e-163	8.90688e-164	-4.99843e-163	6.25516e-163	-5.55025e-163	-4.86941e-163	-8.76606e-164	-1.2545e-162	0
1.3514e-163	-4.23117e-163	-1.04031e-162	1.05646e-163	-8.81405e-163	-5.58131e-163	-1.19467e-163	-1.05101e-162	1.29462e-163	-6.69171e-163	2.64408e-163	-4.36126e-163	-7.67837e-163	1.2985e-163	1.02535e-164	1.15214e-162	1.42309e-163	2.65828e-163	2.64967e-163	6.97627e-163	4.16403e-164	-4.34056e-163	-7.8416e-163	8.90688e-164	-4.99843e-163	6.25516e-163	-5.55025e-163	-4.86941e-163	-8.76606e-164	-1.2545e-162	0
1.3514e-163	-4.23117e-163	-1.04031e-162	1.05646e-163	-8.81405e-163	-5.58131e-163	-1.19467e-163	-1.05101e-162	1.29462e-163	-6.69171e-163	2.64408e-163	-4.36126e-163	-7.67837e-163	1.2985e-163	1.02535e-164	1.15214e-162	1.42309e-163	2.65828e-163	2.64967e-163	6.97627e-163	4.16403e-164	-4.34056e-163	-7.8416e-163	8.90688e-164	-4.99843e-163	6.25516e-163	-5.55025e-163	-4.86941e-163	-8.76606e-164	-1.2545e-162	0
1.3514e-163	-4.23117e-163	-1.04031e-162	1.05646e-163	-8.81405e-163	-5.58131e-163	-1.19467e-163	-1.05101e-162	1.29462e-163	-6.69171e-163	2.64408e-163	-4.36126e-163	-7.67837e-163	1.2985e-163	1.02535e-164	1.15214e-162	1.42309e-163	2.65828e-163	2.64967e-163	6.97627e-163	4.16403e-164	-4.34056e-163	-7.8416e-163	8.90688e-164	-4.99843e-163	6.25516e-163	-5.55025e-163	-4.86941e-163	-8.76606e-164	-1.2545e-162	0
1.3514e-163	-4.23117e-163	-1.04031e-162	1.05646e-163	-8.81405e-163	-5.58131e-163	-1.19467e-163	-1.05101e-162	1.29462e-163	-6.69171e-163	2.64408e-163	-4.36126e-163	-7.67837e-163	1.2985e-163	1.02535e-164	1.15214e-162	1.42309e-163	2.65828e-163	2.64967e-163	6.97627e-163	4.16403e-164	-4.34056e-163	-7.8416e-163	8.90688e-164	-4.99843e-163	6.25516e-163	-5.55025e-163	-4.86941e-163	-8.76606e-164	-1.2545e-162	0
1.3514e-163	-4.23117e-163	-1.04031e-162	1.05646e-163	-8.81405e-163	-5.58131e-163	-1.19467e-163	-1.05101e-162	1.29462e-163	-6.69171e-163	2.64408e-163	-4.36126e-163	-7.67837e-163	1.2985e-163	1.02535e-164	1.15214e-162	1.42309e-163	2.65828e-163	2.64967e-163	6.97627e-163	4.16403e-164	-4.34056e-163	-7.8416e-163	8.90688e-164	-4.99843e-163	6.25516e-163	-5.55025e-163	-4.86941e-163	-8.76606e-164	-1.2545e-162	0
1.3514e-163	-4.23117e-163	-1.04031e-162	1.05646e-163	-8.81405e-163	-5.58131e-163	-1.19467e-163	-1.05101e-162	1.29462e-163	-6.69171e-163	2.64408e-163	-4.36126e-163	-7.67837e-163	1.2985e-163	1.02535e-164	1.15214e-162	1.42309e-163	2.65828e-163	2.64967e-163	6.97627e-163	4.16403e-164	-4.34056e-163	-7.8416e-163	8.90688e-164	-4.99843e-163	6.25516e-163	-5.55025e-163	-4.86941e-163	-8.76606e-164	-1.2545e-162	0
1.3514e-163	-4.23117e-163	-1.04031e-162	1.05646e-163	-8.81405e-163	-5.58131e-163	-1.19467e-163	-1.05101e-162	1.29462e-163	-6.69171e-163	2.64408e-163	-4.36126e-163	-7.67837e-163	1.2985e-163	1.02535e-164	1.15214e-162	1.42309e-163	2.65828e-163	2.64967e-163	6.97627e-163	4.16403e-164	-4.34056e-163	-7.8416e-163	8.90688e-164	-4.99843e-163	6.25516e-163	-5.55025e-163	-4.86941e-163	-8.76606e-164	-1.2545e-162	0
1.3514e-163	-4.23117e-163	-1.04031e-162	1.05646e-163	-8.81405e-163	-5.58131e-163	-1.19467e-163	-1.05101e-162	1.29462e-163	-6.69171e-163	2.64408e-163	-4.36126e-163	-7.67837e-163	1.2985e-163	1.02535e-164	1.15214e-162	1.42309e-163	2.65828e-163	2.64967e-163	6.97627e-163	4.16403e-164	-4.34056e-163	-7.8416e-163	8.90688e-164	-4.99843e-163	6.25516e-163	-5.55025e-163	-4.86941e-163	-8.76606e-164	-1.2545e-162	0
1.3514e-163	-4.23117e-163	-1.04031e-162	1.05646e-163	-8.81405e-163	-5.58131e-163	-1.19467e-163	-1.05101e-162	1.29462e-163	-6.69171e-163	2.64408e-163	-4.36126e-163	-7.67837e-163	1.2985e-163	1.02535e-164	1.15214e-162	1.42309e-163	2.65828e-163	2.64967e-163	6.97627e-163	4.16403e-164	-4.34056e-163	-7.8416e-163	8.90688e-164	-4.99843e-163	6.25516e-163	-5.55025e-163	-4.86941e-163	-8.76606e-164	-1.2545e-162	0
1.3514e-163	-4.23117e-163	-1.04031e-162	1.05646e-163	-8.81405e-163	-5.58131e-163	-1.19467e-163	-1.05101e-162	1.29462e-163	-6.69171e-163	2.64408e-163	-4.36126e-163	-7.67837e-163	1.2985e-163	1.02535e-164	1.15214e-162	1.42309e-163	2.65828e-163	2.64967e-163	6.97627e-163	4.16403e-164	-4.34056e-163	-7.8416e-163	8.90688e-164	-4.99843e-163	6.25516e-163	-5.55025e-163	-4.86941e-163	-8.76606e-164	-1.2545e-162	0
1.3514e-163	-4.23117e-163	-1.04031e-162	1.05646e-163	-8.81405e-163	-5.58131e-163	-1.19467e-163	-1.05101e-162	1.29462e-163	-6.69171e-163	2.64408e-163	-4.36126e-163	-7.67837e-163	1.2985e-163	1.02535e-164	1.15214e-162	1.42309e-163	2.65828e-163	2.64967e-163	6.97627e-163	4.16403e-164	-4.34056e-163	-7.8416e-163	8.90688e-164	-4.99843e-163	6.25516e-163	-5.55025e-163	-4.86941e-163	-8.76606e-164	-1.2545e-162	0
1.3514e-163	-4.23117e-163	-1.04031e-162	1.05646e-163	-8.81405e-163	-5.58131e-163	-1.19467e-163	-1.05101e-162	1.29462e-163	-6.69171e-163	2.64408e-163	-4.36126e-163	-7.67837e-163	1.2985e-163	1.02535e-164	1.15214e-162	1.42309e-163	2.65828e-163	2.64967e-163	6.97627e-163	4.16403e-164	-4.34056e-163	-7.8416e-163	8.90688e-164	-4.99843e-163	6.25516e-163	-5.55025e-163	-4.86941e-163	-8.76606e-164	-1.2545e-162	0
1.3514e-163	-4.23117e-163	-1.04031e-162	1.05646e-163	-8.81405e-163	-5.58131e-163	-1.19467e-163	-1.05101e-162	1.29462e-163	-6.69171e-163	2.64408e-163	-4.36126e-163	-7.67837e-163	1.2985e-163	1.02535e-164	1.15214e-162	1.42309e-163	2.65828e-163	2.64967e-163	6.97627e-163	4.16403e-164	-4.34056e-163	-7.8416e-163	8.90688e-164	-4.99843e-163	6.25516e-163	-5.55025e-163	-4.86941e-163	-8.76606e-164	-1.2545e-162	0
1.3514e-163	-4.23117e-163	-1.04031e-162	1.05646e-163	-8.81405e-163	-5.58131e-163	-1.19467e-163	-1.05101e-162	1.29462e-163	-6.69171e-163	2.64408e-163	-4.36126e-163	-7.67837e-163	1.2985e-163	1.02535e-164	1.15214e-162	1.42309e-163	2.65828e-163	2.64967e-163	6.97627e-163	4.16403e-164	-4.34056e-163	-7.8416e-163	8.90688e-164	-4.99843e-163	6.25516e-163	-5.55025e-163	-4.86941e-163	-8.76606e-164	-1.2545e-162	0
1.3514e-163	-4.23117e-163	-1.04031e-162	1.05646e-163	-8.81405e-163	-5.58131e-163	-1.19467e-163	-1.05101e-162	1.29462e-163	-6.69171e-163	2.64408e-163	-4.36126e-163	-7.67837e-163	1.2985e-163	1.02535e-164	1.15214e-162	1.42309e-163	2.65828e-163	2.64967e-163	6.97627e-163	4.16403e-164	-4.34056e-163	-7.8416e-163	8.90688e-164	-4.99843e-163	6.25516e-163	-5.55025e-163	-4.86941e-163	-8.76606e-164	-1.2545e-162	0
1.3514e-163	-4.23117e-163	-1.04031e-162	1.05646e-163	-8.81405e-163	-5.58131e-163	-1.19467e-163	-1.05101e-162	1.29462e-163	-6.69171e-163	2.64408e-163	-4.36126e-163	-7.67837e-163	1.2985e-163	1.02535e-164	1.15214e-162	1.42309e-163	2.65828e-163	2.64967e-163	6.97627e-163	4.16403e-164	-4.34056e-163	-7.8416e-163	8.90688e-164	-4.99843e-163	6.25516e-163	-5.55025e-163	-4.86941e-163	-8.76606e-164	-1.2545e-162	0
1.3514e-163	-4.23117e-163	-1.04031e-162	1.05646e-163	-8.81405e-163	-5.58131e-163	-1.19467e-163	-1.05101e-162	1.29462e-163	-6.69171e-163	2.64408e-163	-4.36126e-163	-7.67837e-163	1.2985e-163	1.02535e-164	1.15214e-162	1.42309e-163	2.65828e-163	2.64967e-163	6.97627e-163	4.16403e-164	-4.34056e-163	-7.8416e-163	8.90688e-164	-4.99843e-163	6.25516e-163	-5.55025e-163	-4.86941e-163	-8.76606e-164	-1.2545e-162	0
1.3514e-163	-4.23117e-163	-1.04031e-162	1.05646e-163	-8.81405e-163	-5.58131e-163	-1.19467e-163	-1.05101e-162	1.29462e-163	-6.69171e-163	2.64408e-163	-4.36126e-163	-7.67837e-163	1.2985e-163	1.02535e-164	1.15214e-162	1.42309e-163	2.65828e-163	2.64967e-163	6.97627e-163	4.16403e-164	-4.34056e-163	-7.8416e-163	8.90688e-164	-4.99843e-163	6.25516e-163	-5.55025e-163	-4.86941e-163	-8.76606e-164	-1.2545e-162	0
1.3514e-163	-4.23117e-163	-1.04031e-162	1.05646e-163	-8.81405e-163	-5.58131e-163	-1.19467e-163	-1.05101e-162	1.29462e-163	-6.69171e-163	2.64408e-163	-4.36126e-163	-7.67837e-163	1.2985e-163	1.02535e-164	1.15214e-162	1.42309e-163	2.65828e-163	2.64967e-163	6.97627e-163	4.16403e-164	-4.34056e-163	-7.8416e-163	8.90688e-164	-4.99843e-163	6.25516e-163	-5.55025e-163	-4.86941e-163	-8.76606e-164	-1.2545e-162	0
1.3514e-163	-4.23117e-163	-1.04031e-162	1.05646e-163	-8.81405e-163	-5.58131e-163	-1.19467e-163	-1.05101e-162	1.29462e-163	-6.69171e-163	2.64408e-163	-4.36126e-163	-7.67837e-163	1.2985e-163	1.02535e-164	1.15214e-162	1.42309e-163	2.65828e-163	2.64967e-163	6.97627e-163	4.16403e-164	-4.34056e-163	-7.8416e-163	8.90688e-164	-4.99843e-163	6.25516e-163	-5.55025e-163	-4.86941e-163	-8.76606e-164	-1.2545e-162	0
1.3514e-163	-4.23117e-163	-1.04031e-162	1.05646e-163	-8.81405e-163	-5.58131e-163	-1.19467e-163	-1.05101e-162	1.29462e-163	-6.69171e-163	2.64408e-163	-4.36126e-163	-7.67837e-163	1.2985e-163	1.02535e-164	1.15214e-162	1.42309e-163	2.65828e-163	2.64967e-163	6.97627e-163	4.16403e-164	-4.34056e-163	-7.8416e-163	8.90688e-164	-4.99843e-163	6.25516e-163	-5.55025e-163	-4.86941e-163	-8.76606e-164	-1.2545e-162	0
1.3514e-163	-4.23117e-163	-1.04031e-162	1.05646e-163	-8.81405e-163	-5.58131e-163	-1.19467e-163	-1.05101e-162	1.29462e-163	-6.69171e-163	2.64408e-163	-4.36126e-163	-7.67837e-163	1.2985e-163	1.02535e-164	1.15214e-162	1.42309e-163	2.65828e-163	2.64967e-163	6.97627e-163	4.16403e-164	-4.34056e-163	-7.8416e-163	8.90688e-164	-4.99843e-163	6.25516e-163	-5.55025e-163	-4.86941e-163	-8.76606e-164	-1.2545e-162	0
1.3514e-163	-4.23117e-163	-1.04031e-162	1.05646e-163	-8.81405e-163	-5.58131e-163	-1.19467e-163	-1.05101e-162	1.29462e-163	-6.69171e-163	2.64408e-163	-4.36126e-163	-7.67837e-163	1.2985e-163	1.02535e-164	1.15214e-162	1.42309e-163	2.65828e-163	2.64967e-163	6.97627e-163	4.16403e-164	-4.34056e-163	-7.8416e-163	8.90688e-164	-4.99843e-163	6.25516e-163	-5.55025e-163	-4.86941e-163	-8.76606e-164	-1.2545e-162	0
1.3514e-163	-4.23117e-163	-1.04031e-162	1.05646e-163	-8.81405e-163	-5.58131e-163	-1.19467e-163	-1.05101e-162	1.29462e-163	-6.69171e-163	2.64408e-163	-4.36126e-163	-7.67837e-163	1.2985e-163	1.02535e-164	1.15214e-162	1.42309e-163	2.65828e-163	2.64967e-163	6.97627e-163	4.16403e-164	-4.34056e-163	-7.8416e-163	8.90688e-164	-4.99843e-163	6.25516e-163	-5.55025e-163	-4.86941e-163	-8.76606e-164	-1.2545e-162	0
1.3514e-163	-4.23117e-163	-1.04031e-162	1.05646e-163	-8.81405e-163	-5.58131e-163	-1.19467e-163	-1.05101e-162	1.29462e-163	-6.69171e-163	2.64408e-163	-4.36126e-163	-7.67837e-163	1.2985e-163	1.02535e-164	1.15214e-162	1.42309e-163	2.65828e-163	2.64967e-163	6.97627e-163	4.16403e-164	-4.34056e-163	-7.8416e-163	8.90688e-164	-4.99843e-163	6.25516e-163	-5.55025e-163	-4.86941e-163	-8.76606e-164	-1.2545e-162	0
1.3514e-163	-4.23117e-163	-1.04031e-162	1.05646e-163	-8.81405e-163	-5.58131e-163	-1.19467e-163	-1.05101e-162	1.29462e-163	-6.69171e-163	2.64408e-163	-4.36126e-163	-7.67837e-163	1.2985e-163	1.02535e-164	1.15214e-162	1.42309e-163	2.65828e-163	2.64967e-163	6.97627e-163	4.16403e-164	-4.34056e-163	-7.8416e-163	8.90688e-164	-4.99843e-163	6.25516e-163	-5.55025e-163	-4.86941e-163	-8.76606e-164	-1.2545e-162	0
1.3514e-163	-4.23117e-163	-1.04031e-162	1.05646e-163	-8.81405e-163	-5.58131e-163	-1.19467e-163	-1.05101e-162	1.29462e-163	-6.69171e-163	2.64408e-163	-4.36126e-163	-7.67837e-163	1.2985e-163	1.02535e-164	1.15214e-162	1.42309e-163	2.65828e-163	2.64967e-163	6.97627e-163	4.16403e-164	-4.34056e-163	-7.8416e-163	8.90688e-164	-4.99843e-163	6.25516e-163	-5.55025e-163	-4.86941e-163	-8.76606e-164	-1.2545e-162	0
1.3514e-163	-4.23117e-163	-1.04031e-162	1.05646e-163	-8.81405e-163	-5.58131e-163	-1.19467e-163	-1.05101e-162	1.29462e-163	-6.69171e-163	2.64408e-163	-4.36126e-163	-7.67837e-163	1.2985e-163	1.02535e-164	1.15214e-162	1.42309e-163	2.65828e-163	2.64967e-163	6.97627e-163	4.16403e-164	-4.34056e-163	-7.8416e-163	8.90688e-164	-4.99843e-163	6.25516e-163	-5.55025e-163	-4.86941e-163	-8.76606e-164	-1.2545e-162	0
1.3514e-163	-4.23117e-163	-1.04031e-162	1.05646e-163	-8.81405e-163	-5.58131e-163	-1.19467e-163	-1.05101e-162	1.29462e-163	-6.69171e-163	2.64408e-163	-4.36126e-163	-7.67837e-163	1.2985e-163	1.02535e-164	1.15214e-162	1.42309e-163	2.65828e-163	2.64967e-163	6.97627e-163	4.16403e-164	-4.34056e-163	-7.8416e-163	8.90688e-164	-4.99843e-163	6.25516e-163	-5.55025e-163	-4.86941e-163	-8.76606e-164	-1.2545e-162	0
1.3514e-163	-4.23117e-163	-1.04031e-162	1.05646e-163	-8.81405e-163	-5.58131e-163	-1.19467e-163	-1.05101e-162	1.29462e-163	-6.69171e-163	2.64408e-163	-4.36126e-163	-7.67837e-163	1.2985e-163	1.02535e-164	1.15214e-162	1.42309e-163	2.65828e-163	2.64967e-163	6.97627e-163	4.16403e-164	-4.34056e-163	-7.8416e-163	8.90688e-164	-4.99843e-163	6.25516e-163	-5.55025e-163	-4.86941e-163	-8.76606e-164	-1.2545e-162	0
1.3514e-163	-4.23117e-163	-1.04031e-162	1.05646e-163	-8.81405e-163	-5.58131e-163	-1.19467e-163	-1.05101e-162	1.29462e-163	-6.69171e-163	2.64408e-163	-4.36126e-163	-7.67837e-163	1.2985e-163	1.02535e-164	1.15214e-162	1.42309e-163	2.65828e-163	2.64967e-163	6.97627e-163	4.16403e-164	-4.34056e-163	-7.8416e-163	8.90688e-164	-4.99843e-163	6.25516e-163	-5.55025e-163	-4.86941e-163	-8.76606e-164	-1.2545e-162	0
1.3514e-163	-4.23117e-163	-1.04031e-162	1.05646e-163	-8.81405e-163	-5.58131e-163	-1.19467e-163	-1.05101e-162	1.29462e-163	-6.69171e-163	2.64408e-163	-4.36126e-163	-7.67837e-163	1.2985e-163	1.02535e-164	1.15214e-162	1.42309e-163	2.65828e-163	2.64967e-163	6.97627e-163	4.16403e-164	-4.34056e-163	-7.8416e-163	8.90688e-164	-4.99843e-163	6.25516e-163	-5.55025e-163	-4.86941e-163	-8.76606e-164	-1.2545e-162	0
1.3514e-163	-4.23117e-163	-1.04031e-162	1.05646e-163	-8.81405e-163	-5.58131e-163	-1.19467e-163	-1.05101e-162	1.29462e-163	-6.69171e-163	2.64408e-163	-4.36126e-163	-7.67837e-163	1.2985e-163	1.02535e-164	1.15214e-162	1.42309e-163	2.65828e-163	2.64967e-163	6.97627e-163	4.16403e-164	-4.34056e-163	-7.8416e-163	8.90688e-164	-4.99843e-163	6.25516e-163	-5.55025e-163	-4.86941e-163	-8.76606e-164	-1.2545e-162	0
1.3514e-163	-4.23117e-163	-1.04031e-162	1.05646e-163	-8.81405e-163	-5.58131e-163	-1.19467e-163	-1.05101e-162	1.29462e-163	-6.69171e-163	2.64408e-163	-4.36126e-163	-7.67837e-163	1.2985e-163	1.02535e-164	1.15214e-162	1.42309e-163	2.65828e-163	2.64967e-163	6.97627e-163	4.16403e-164	-4.34056e-163	-7.8416e-163	8.90688e-164	-4.99843e-163	6.25516e-163	-5.55025e-163	-4.86941e-163	-8.76606e-164	-1.2545e-162	0
1.3514e-163	-4.23117e-163	-1.04031e-162	1.05646e-163	-8.81405e-163	-5.58131e-163	-1.19467e-163	-1.05101e-162	1.29462e-163	-6.69171e-163	2.64408e-163	-4.36126e-163	-7.67837e-163	1.2985e-163	1.02535e-164	1.15214e-162	1.42309e-163	2.65828e-163	2.64967e-163	6.97627e-163	4.16403e-164	-4.34056e-163	-7.8416e-163	8.90688e-164	-4.99843e-163	6.25516e-163	-5.55025e-163	-4.86941e-163	-8.76606e-164	-1.2545e-162	0
1.3514e-163	-4.23117e-163	-1.04031e-162	1.05646e-163	-8.81405e-163	-5.58131e-163	-1.19467e-163	-1.05101e-162	1.29462e-163	-6.69171e-163	2.64408e-163	-4.36126e-163	-7.67837e-163	1.2985e-163	1.02535e-164	1.15214e-162	1.42309e-163	2.65828e-163	2.64967e-163	6.97627e-163	4.16403e-164	-4.34056e-163	-7.8416e-163	8.90688e-164	-4.99843e-163	6.25516e-163	-5.55025e-163	-4.86941e-163	-8.76606e-164	-1.2545e-162	0
1.3514e-163	-4.23117e-163	-1.04031e-162	1.05646e-163	-8.81405e-163	-5.58131e-163	-1.19467e-163	-1.05101e-162	1.29462e-163	-6.69171e-163	2.64408e-163	-4.36126e-163	-7.67837e-163	1.2985e-163	1.02535e-164	1.15214e-162	1.42309e-163	2.65828e-163	2.64967e-163	6.97627e-163	4.16403e-164	-4.34056e-163	-7.8416e-163	8.90688e-164	-4.99843e-163	6.25516e-163	-5.55025e-163	-4.86941e-163	-8.76606e-164	-1.2545e-162	0
1.3514e-163	-4.23117e-163	-1.04031e-162	1.05646e-163	-8.81405e-163	-5.58131e-163	-1.19467e-163	-1.05101e-162	1.29462e-163	-6.69171e-163	2.64408e-163	-4.36126e-163	-7.67837e-163	1.2985e-163	1.02535e-164	1.15214e-162	1.42309e-163	2.65828e-163	2.64967e-163	6.97627e-163	4.16403e-164	-4.34056e-163	-7.8416e-163	8.90688e-164	-4.99843e-163	6.25516e-163	-5.55025e-163	-4.86941e-163	-8.76606e-164	-1.2545e-162	0
1.3514e-163	-4.23117e-163	-1.04031e-162	1.05646e-163	-8.81405e-163	-5.58131e-163	-1.19467e-163	-1.05101e-162	1.29462e-163	-6.69171e-163	2.64408e-163	-4.36126e-163	-7.67837e-163	1.2985e-163	1.02535e-164	1.15214e-162	1.42309e-163	2.65828e-163	2.64967e-163	6.97627e-163	4.16403e-164	-4.34056e-163	-7.8416e-163	8.90688e-164	-4.99843e-163	6.25516e-163	-5.55025e-163	-4.86941e-163	-8.76606e-164	-1.2545e-162	0
1.3514e-163	-4.23117e-163	-1.04031e-162	1.05646e-163	-8.81405e-163	-5.58131e-163	-1.19467e-163	-1.05101e-162	1.29462e-163	-6.69171e-163	2.64408e-163	-4.36126e-163	-7.67837e-163	1.2985e-163	1.02535e-164	1.15214e-162	1.42309e-163	2.65828e-163	2.64967e-163	6.97627e-163	4.16403e-164	-4.34056e-163	-7.8416e-163	8.90688e-164	-4.99843e-163	6.25516e-163	-5.55025e-163	-4.86941e-163	-8.76606e-164	-1.2545e-162	0
1.3514e-163	-4.23117e-163	-1.04031e-162	1.05646e-163	-8.81405e-163	-5.58131e-163	-1.19467e-163	-1.05101e-162	1.29462e-163	-6.69171e-163	2.64408e-163	-4.36126e-163	-7.67837e-163	1.2985e-163	1.02535e-164	1.15214e-162	1.42309e-163	2.65828e-163	2.64967e-163	6.97627e-163	4.16403e-164	-4.34056e-163	-7.8416e-163	8.90688e-164	-4.99843e-163	6.25516e-163	-5.55025e-163	-4.86941e-163	-8.76606e-164	-1.2545e-162	0
1.3514e-163	-4.23117e-163	-1.04031e-162	1.05646e-163	-8.81405e-163	-5.58131e-163	-1.19467e-163	-1.05101e-162	1.29462e-163	-6.69171e-163	2.64408e-163	-4.36126e-163	-7.67837e-163	1.2985e-163	1.02535e-164	1.15214e-162	1.42309e-163	2.65828e-163	2.64967e-163	6.97627e-163	4.16403e-164	-4.34056e-163	-7.8416e-163	8.90688e-164	-4.99843e-163	6.25516e-163	-5.55025e-163	-4.86941e-163	-8.76606e-164	-1.2545e-162	0
1.3514e-163	-4.23117e-163	-1.04031e-162	1.05646e-163	-8.81405e-163	-5.58131e-163	-1.19467e-163	-1.05101e-162	1.29462e-163	-6.69171e-163	2.64408e-163	-4.36126e-163	-7.67837e-163	1.2985e-163	1.02535e-164	1.15214e-162	1.42309e-163	2.65828e-163	2.64967e-163	6.97627e-163	4.16403e-164	-4.34056e-163	-7.8416e-163	8.90688e-164	-4.99843e-163	6.25516e-163	-5.55025e-163	-4.86941e-163	-8.76606e-164	-1.2545e-162	0
1.3514e-163	-4.23117e-163	-1.04031e-162	1.05646e-163	-8.81405e-163	-5.58131e-163	-1.19467e-163	-1.05101e-162	1.29462e-163	-6.69171e-163	2.64408e-163	-4.36126e-163	-7.67837e-163	1.2985e-163	1.02535e-164	1.15214e-162	1.42309e-163	2.65828e-163	2.64967e-163	6.97627e-163	4.16403e-164	-4.34056e-163	-7.8416e-163	8.90688e-164	-4.99843e-163	6.25516e-163	-5.55025e-163	-4.86941e-163	-8.76606e-164	-1.2545e-162	0
1.3514e-163	-4.23117e-163	-1.04031e-162	1.05646e-163	-8.81405e-163	-5.58131e-163	-1.19467e-163	-1.05101e-162	1.29462e-163	-6.69171e-163	2.64408e-163	-4.36126e-163	-7.67837e-163	1.2985e-163	1.02535e-164	1.15214e-162	1.42309e-163	2.65828e-163	2.64967e-163	6.97627e-163	4.16403e-164	-4.34056e-163	-7.8416e-163	8.90688e-164	-4.99843e-163	6.25516e-163	-5.55025e-163	-4.86941e-163	-8.76606e-164	-1.2545e-162	0
1.3514e-163	-4.23117e-163	-1.04031e-162	1.05646e-163	-8.81405e-163	-5.58131e-163	-1.19467e-163	-1.05101e-162	1.29462e-163	-6.69171e-163	2.64408e-163	-4.36126e-163	-7.67837e-163	1.2985e-163	1.02535e-164	1.15214e-162	1.42309e-163	2.65828e-163	2.64967e-163	6.97627e-163	4.16403e-164	-4.34056e-163	-7.8416e-163	8.90688e-164	-4.99843e-163	6.25516e-163	-5.55025e-163	-4.86941e-163	-8.76606e-164	-1.2545e-162	0
1.3514e-163	-4.23117e-163	-1.04031e-162	1.05646e-163	-8.81405e-163	-5.58131e-163	-1.19467e-163	-1.05101e-162	1.29462e-163	-6.69171e-163	2.64408e-163	-4.36126e-163	-7.67837e-163	1.2985e-163	1.02535e-164	1.15214e-162	1.42309e-163	2.65828e-163	2.64967e-163	6.97627e-163	4.16403e-164	-4.34056e-163	-7.8416e-163	8.90688e-164	-4.99843e-163	6.25516e-163	-5.55025e-163	-4.86941e-163	-8.76606e-164	-1.2545e-162	0
1.3514e-163	-4.23117e-163	-1.04031e-162	1.05646e-163	-8.81405e-163	-5.58131e-163	-1.19467e-163	-1.05101e-162	1.29462e-163	-6.69171e-163	2.64408e-163	-4.36126e-163	-7.67837e-163	1.2985e-163	1.02535e-164	1.15214e-162	1.42309e-163	2.65828e-163	2.64967e-163	6.97627e-163	4.16403e-164	-4.34056e-163	-7.8416e-163	8.90688e-164	-4.99843e-163	6.25516e-163	-5.55025e-163	-4.86941e-163	-8.76606e-164	-1.2545e-162	0
1.3514e-163	-4.23117e-163	-1.04031e-162	1.05646e-163	-8.81405e-163	-5.58131e-163	-1.19467e-163	-1.05101e-162	1.29462e-163	-6.69171e-163	2.64408e-163	-4.36126e-163	-7.67837e-163	1.2985e-163	1.02535e-164	1.15214e-162	1.42309e-163	2.65828e-163	2.64967e-163	6.97627e-163	4.16403e-164	-4.34056e-163	-7.8416e-163	8.90688e-164	-4.99843e-163	6.25516e-163	-5.55025e-163	-4.86941e-163	-8.76606e-164	-1.2545e-162	0
1.3514e-163	-4.23117e-163	-1.04031e-162	1.05646e-163	-8.81405e-163	-5.58131e-163	-1.19467e-163	-1.05101e-162	1.29462e-163	-6.69171e-163	2.64408e-163	-4.36126e-163	-7.67837e-163	1.2985e-163	1.02535e-164	1.15214e-162	1.42309e-163	2.65828e-163	2.64967e-163	6.97627e-163	4.16403e-164	-4.34056e-163	-7.8416e-163	8.90688e-164	-4.99843e-163	6.25516e-163	-5.55025e-163	-4.86941e-163	-8.76606e-164	-1.2545e-162	0
1.3514e-163	-4.23117e-163	-1.04031e-162	1.05646e-163	-8.81405e-163	-5.58131e-163	-1.19467e-163	-1.05101e-162	1.29462e-163	-6.69171e-163	2.64408e-163	-4.36126e-163	-7.67837e-163	1.2985e-163	1.02535e-164	1.15214e-162	1.42309e-163	2.65828e-163	2.64967e-163	6.97627e-163	4.16403e-164	-4.34056e-163	-7.8416e-163	8.90688e-164	-4.99843e-163	6.25516e-163	-5.55025e-163	-4.86941e-163	-8.76606e-164	-1.2545e-162	0
1.3514e-163	-4.23117e-163	-1.04031e-162	1.05646e-163	-8.81405e-163	-5.58131e-163	-1.19467e-163	-1.05101e-162	1.29462e-163	-6.69171e-163	2.64408e-163	-4.36126e-163	-7.67837e-163	1.2985e-163	1.02535e-164	1.15214e-162	1.42309e-163	2.65828e-163	2.64967e-163	6.97627e-163	4.16403e-164	-4.34056e-163	-7.8416e-163	8.90688e-164	-4.99843e-163	6.25516e-163	-5.55025e-163	-4.86941e-163	-8.76606e-164	-1.2545e-162	0
1.3514e-163	-4.23117e-163	-1.04031e-162	1.05646e-163	-8.81405e-163	-5.58131e-163	-1.19467e-163	-1.05101e-162	1.29462e-163	-6.69171e-163	2.64408e-163	-4.36126e-163	-7.67837e-163	1.2985e-163	1.02535e-164	1.15214e-162	1.42309e-163	2.65828e-163	2.64967e-163	6.97627e-163	4.16403e-164	-4.34056e-163	-7.8416e-163	8.90688e-164	-4.99843e-163	6.25516e-163	-5.55025e-163	-4.86941e-163	-8.76606e-164	-1.2545e-162	0
1.3514e-163	-4.23117e-163	-1.04031e-162	1.05646e-163	-8.81405e-163	-5.58131e-163	-1.19467e-163	-1.05101e-162	1.29462e-163	-6.69171e-163	2.64408e-163	-4.36126e-163	-7.67837e-163	1.2985e-163	1.02535e-164	1.15214e-162	1.42309e-163	2.65828e-163	2.64967e-163	6.97627e-163	4.16403e-164	-4.34056e-163	-7.8416e-163	8.90688e-164	-4.99843e-163	6.25516e-163	-5.55025e-163	-4.86941e-163	-8.76606e-164	-1.2545e-162	0
1.3514e-163	-4.23117e-163	-1.04031e-162	1.05646e-163	-8.81405e-163	-5.58131e-163	-1.19467e-163	-1.05101e-162	1.29462e-163	-6.69171e-163	2.64408e-163	-4.36126e-163	-7.67837e-163	1.2985e-163	1.02535e-164	1.15214e-162	1.42309e-163	2.65828e-163	2.64967e-163	6.97627e-163	4.16403e-164	-4.34056e-163	-7.8416e-163	8.90688e-164	-4.99843e-163	6.25516e-163	-5.55025e-163	-4.86941e-163	-8.76606e-164	-1.2545e-162	0
1.3514e-163	-4.23117e-163	-1.04031e-162	1.05646e-163	-8.81405e-163	-5.58131e-163	-1.19467e-163	-1.05101e-162	1.29462e-163	-6.69171e-163	2.64408e-163	-4.36126e-163	-7.67837e-163	1.2985e-163	1.02535e-164	1.15214e-162	1.42309e-163	2.65828e-163	2.64967e-163	6.97627e-163	4.16403e-164	-4.34056e-163	-7.8416e-163	8.90688e-164	-4.99843e-163	6.25516e-163	-5.55025e-163	-4.86941e-163	-8.76606e-164	-1.2545e-162	0
1.3514e-163	-4.23117e-163	-1.04031e-162	1.05646e-163	-8.81405e-163	-5.58131e-163	-1.19467e-163	-1.05101e-162	1.29462e-163	-6.69171e-163	2.64408e-163	-4.36126e-163	-7.67837e-163	1.2985e-163	1.02535e-164	1.15214e-162	1.42309e-163	2.65828e-163	2.64967e-163	6.97627e-163	4.16403e-164	-4.34056e-163	-7.8416e-163	8.90688e-164	-4.99843e-163	6.25516e-163	-5.55025e-163	-4.86941e-163	-8.76606e-164	-1.2545e-162	0
1.3514e-163	-4.23117e-163	-1.04031e-162	1.05646e-163	-8.81405e-163	-5.58131e-163	-1.19467e-163	-1.05101e-162	1.29462e-163	-6.69171e-163	2.64408e-163	-4.36126e-163	-7.67837e-163	1.2985e-163	1.02535e-164	1.15214e-162	1.42309e-163	2.65828e-163	2.64967e-163	6.97627e-163	4.16403e-164	-4.34056e-163	-7.8416e-163	8.90688e-164	-4.99843e-163	6.25516e-163	-5.55025e-163	-4.86941e-163	-8.76606e-164	-1.2545e-162	0
1.3514e-163	-4.23117e-163	-1.04031e-162	1.05646e-163	-8.81405e-163	-5.58131e-163	-1.19467e-163	-1.05101e-162	1.29462e-163	-6.69171e-163	2.64408e-163	-4.36126e-163	-7.67837e-163	1.2985e-163	1.02535e-164	1.15214e-162	1.42309e-163	2.65828e-163	2.64967e-163	6.97627e-163	4.16403e-164	-4.34056e-163	-7.8416e-163	8.90688e-164	-4.99843e-163	6.25516e-163	-5.55025e-163	-4.86941e-163	-8.76606e-164	-1.2545e-162	0
1.3514e-163	-4.23117e-163	-1.04031e-162	1.05646e-163	-8.81405e-163	-5.58131e-163	-1.19467e-163	-1.05101e-162	1.29462e-163	-6.69171e-163	2.64408e-163	-4.36126e-163	-7.67837e-163	1.2985e-163	1.02535e-164	1.15214e-162	1.42309e-163	2.65828e-163	2.64967e-163	6.97627e-163	4.16403e-164	-4.34056e-163	-7.8416e-163	8.90688e-164	-4.99843e-163	6.25516e-163	-5.55025e-163	-4.86941e-163	-8.76606e-164	-1.2545e-162	0
1.3514e-163	-4.23117e-163	-1.04031e-162	1.05646e-163	-8.81405e-163	-5.58131e-163	-1.19467e-163	-1.05101e-162	1.29462e-163	-6.69171e-163	2.64408e-163	-4.36126e-163	-7.67837e-163	1.2985e-163	1.02535e-164	1.15214e-162	1.42309e-163	2.65828e-163	2.64967e-163	6.97627e-163	4.16403e-164	-4.34056e-163	-7.8416e-163	8.90688e-164	-4.99843e-163	6.25516e-163	-5.55025e-163	-4.86941e-163	-8.76606e-164	-1.2545e-162	0
1.3514e-163	-4.23117e-163	-1.04031e-162	1.05646e-163	-8.81405e-163	-5.58131e-163	-1.19467e-163	-1.05101e-162	1.29462e-163	-6.69171e-163	2.64408e-163	-4.36126e-163	-7.67837e-163	1.2985e-163	1.02535e-164	1.15214e-162	1.42309e-163	2.65828e-163	2.64967e-163	6.97627e-163	4.16403e-164	-4.34056e-163	-7.8416e-163	8.90688e-164	-4.99843e-163	6.25516e-163	-5.55025e-163	-4.86941e-163	-8.76606e-164	-1.2545e-162	0
1.3514e-163	-4.23117e-163	-1.04031e-162	1.05646e-163	-8.81405e-163	-5.58131e-163	-1.19467e-163	-1.05101e-162	1.29462e-163	-6.69171e-163	2.64408e-163	-4.36126e-163	-7.67837e-163	1.2985e-163	1.02535e-164	1.15214e-162	1.42309e-163	2.65828e-163	2.64967e-163	6.97627e-163	4.16403e-164	-4.34056e-163	-7.8416e-163	8.90688e-164	-4.99843e-163	6.25516e-163	-5.55025e-163	-4.86941e-163	-8.76606e-164	-1.2545e-162	0
1.3514e-163	-4.23117e-163	-1.04031e-162	1.05646e-163	-8.81405e-163	-5.58131e-163	-1.19467e-163	-1.05101e-162	1.29462e-163	-6.69171e-163	2.64408e-163	-4.36126e-163	-7.67837e-163	1.2985e-163	1.02535e-164	1.15214e-162	1.42309e-163	2.65828e-163	2.64967e-163	6.97627e-163	4.16403e-164	-4.34056e-163	-7.8416e-163	8.90688e-164	-4.99843e-163	6.25516e-163	-5.55025e-163	-4.86941e-163	-8.76606e-164	-1.2545e-162	0
1.3514e-163	-4.23117e-163	-1.04031e-162	1.05646e-163	-8.81405e-163	-5.58131e-163	-1.19467e-163	-1.05101e-162	1.29462e-163	-6.69171e-163	2.64408e-163	-4.36126e-163	-7.67837e-163	1.2985e-163	1.02535e-164	1.15214e-162	1.42309e-163	2.65828e-163	2.64967e-163	6.97627e-163	4.16403e-164	-4.34056e-163	-7.8416e-163	8.90688e-164	-4.99843e-163	6.25516e-163	-5.55025e-163	-4.86941e-163	-8.76606e-164	-1.2545e-162	0
1.3514e-163	-4.23117e-163	-1.04031e-162	1.05646e-163	-8.81405e-163	-5.58131e-163	-1.19467e-163	-1.05101e-162	1.29462e-163	-6.69171e-163	2.64408e-163	-4.36126e-163	-7.67837e-163	1.2985e-163	1.02535e-164	1.15214e-162	1.42309e-163	2.65828e-163	2.64967e-163	6.97627e-163	4.16403e-164	-4.34056e-163	-7.8416e-163	8.90688e-164	-4.99843e-163	6.25516e-163	-5.55025e-163	-4.86941e-163	-8.76606e-164	-1.2545e-162	0
1.3514e-163	-4.23117e-163	-1.04031e-162	1.05646e-163	-8.81405e-163	-5.58131e-163	-1.19467e-163	-1.05101e-162	1.29462e-163	-6.69171e-163	2.64408e-163	-4.36126e-163	-7.67837e-163	1.2985e-163	1.02535e-164	1.15214e-162	1.42309e-163	2.65828e-163	2.64967e-163	6.97627e-163	4.16403e-164	-4.34056e-163	-7.8416e-163	8.90688e-164	-4.99843e-163	6.25516e-163	-5.55025e-163	-4.86941e-163	-8.76606e-164	-1.2545e-162	0
1.3514e-163	-4.23117e-163	-1.04031e-162	1.05646e-163	-8.81405e-163	-5.58131e-163	-1.19467e-163	-1.05101e-162	1.29462e-163	-6.69171e-163	2.64408e-163	-4.36126e-163	-7.67837e-163	1.2985e-163	1.02535e-164	1.15214e-162	1.42309e-163	2.65828e-163	2.64967e-163	6.97627e-163	4.16403e-164	-4.34056e-163	-7.8416e-163	8.90688e-164	-4.99843e-163	6.25516e-163	-5.55025e-163	-4.86941e-163	-8.76606e-164	-1.2545e-162	0
1.3514e-163	-4.23117e-163	-1.04031e-162	1.05646e-163	-8.81405e-163	-5.58131e-163	-1.19467e-163	-1.05101e-162	1.29462e-163	-6.69171e-163	2.64408e-163	-4.36126e-163	-7.67837e-163	1.2985e-163	1.02535e-164	1.15214e-162	1.42309e-163	2.65828e-163	2.64967e-163	6.97627e-163	4.16403e-164	-4.34056e-163	-7.8416e-163	8.90688e-164	-4.99843e-163	6.25516e-163	-5.55025e-163	-4.86941e-163	-8.76606e-164	-1.2545e-162	0
1.3514e-163	-4.23117e-163	-1.04031e-162	1.05646e-163	-8.81405e-163	-5.58131e-163	-1.19467e-163	-1.05101e-162	1.29462e-163	-6.69171e-163	2.64408e-163	-4.36126e-163	-7.67837e-163	1.2985e-163	1.02535e-164	1.15214e-162	1.42309e-163	2.65828e-163	2.64967e-163	6.97627e-163	4.16403e-164	-4.34056e-163	-7.8416e-163	8.90688e-164	-4.99843e-163	6.25516e-163	-5.55025e-163	-4.86941e-163	-8.76606e-164	-1.2545e-162	0
1.3514e-163	-4.23117e-163	-1.04031e-162	1.05646e-163	-8.81405e-163	-5.58131e-163	-1.19467e-163	-1.05101e-162	1.29462e-163	-6.69171e-163	2.64408e-163	-4.36126e-163	-7.67837e-163	1.2985e-163	1.02535e-164	1.15214e-162	1.42309e-163	2.65828e-163	2.64967e-163	6.97627e-163	4.16403e-164	-4.34056e-163	-7.8416e-163	8.90688e-164	-4.99843e-163	6.25516e-163	-5.55025e-163	-4.86941e-163	-8.76606e-164	-1.2545e-162	0
1.3514e-163	-4.23117e-163	-1.04031e-162	1.05646e-163	-8.81405e-163	-5.58131e-163	-1.19467e-163	-1.05101e-162	1.29462e-163	-6.69171e-163	2.64408e-163	-4.36126e-163	-7.67837e-163	1.2985e-163	1.02535e-164	1.15214e-162	1.42309e-163	2.65828e-163	2.64967e-163	6.97627e-163	4.16403e-164	-4.34056e-163	-7.8416e-163	8.90688e-164	-4.99843e-163	6.25516e-163	-5.55025e-163	-4.86941e-163	-8.76606e-164	-1.2545e-162	0
1.3514e-163	-4.23117e-163	-1.04031e-162	1.05646e-163	-8.81405e-163	-5.58131e-163	-1.19467e-163	-1.05101e-162	1.29462e-163	-6.69171e-163	2.64408e-163	-4.36126e-163	-7.67837e-163	1.2985e-163	1.02535e-164	1.15214e-162	1.42309e-163	2.65828e-163	2.64967e-163	6.97627e-163	4.16403e-164	-4.34056e-163	-7.8416e-163	8.90688e-164	-4.99843e-163	6.25516e-163	-5.55025e-163	-4.86941e-163	-8.76606e-164	-1.2545e-162	0
1.3514e-163	-4.23117e-163	-1.04031e-162	1.05646e-163	-8.81405e-163	-5.58131e-163	-1.19467e-163	-1.05101e-162	1.29462e-163	-6.69171e-163	2.64408e-163	-4.36126e-163	-7.67837e-163	1.2985e-163	1.02535e-164	1.15214e-162	1.42309e-163	2.65828e-163	2.64967e-163	6.97627e-163	4.16403e-164	-4.34056e-163	-7.8416e-163	8.90688e-164	-4.99843e-163	6.25516e-163	-5.55025e-163	-4.86941e-163	-8.76606e-164	-1.2545e-162	0
1.3514e-163	-4.23117e-163	-1.04031e-162	1.05646e-163	-8.81405e-163	-5.58131e-163	-1.19467e-163	-1.05101e-162	1.29462e-163	-6.69171e-163	2.64408e-163	-4.36126e-163	-7.67837e-163	1.2985e-163	1.02535e-164	1.15214e-162	1.42309e-163	2.65828e-163	2.64967e-163	6.97627e-163	4.16403e-164	-4.34056e-163	-7.8416e-163	8.90688e-164	-4.99843e-163	6.25516e-163	-5.55025e-163	-4.86941e-163	-8.76606e-164	-1.2545e-162	0
1.3514e-163	-4.23117e-163	-1.04031e-162	1.05646e-163	-8.81405e-163	-5.58131e-163	-1.19467e-163	-1.05101e-162	1.29462e-163	-6.69171e-163	2.64408e-163	-4.36126e-163	-7.67837e-163	1.2985e-163	1.02535e-164	1.15214e-162	1.42309e-163	2.65828e-163	2.64967e-163	6.97627e-163	4.16403e-164	-4.34056e-163	-7.8416e-163	8.90688e-164	-4.99843e-163	6.25516e-163	-5.55025e-163	-4.86941e-163	-8.76606e-164	-1.2545e-162	0
1.3514e-163	-4.23117e-163	-1.04031e-162	1.05646e-163	-8.81405e-163	-5.58131e-163	-1.19467e-163	-1.05101e-162	1.29462e-163	-6.69171e-163	2.64408e-163	-4.36126e-163	-7.67837e-163	1.2985e-163	1.02535e-164	1.15214e-162	1.42309e-163	2.65828e-163	2.64967e-163	6.97627e-163	4.16403e-164	-4.34056e-163	-7.8416e-163	8.90688e-164	-4.99843e-163	6.25516e-163	-5.55025e-163	-4.86941e-163	-8.76606e-164	-1.2545e-162	0
1.3514e-163	-4.23117e-163	-1.04031e-162	1.05646e-163	-8.81405e-163	-5.58131e-163	-1.19467e-163	-1.05101e-162	1.29462e-163	-6.69171e-163	2.64408e-163	-4.36126e-163	-7.67837e-163	1.2985e-163	1.02535e-164	1.15214e-162	1.42309e-163	2.65828e-163	2.64967e-163	6.97627e-163	4.16403e-164	-4.34056e-163	-7.8416e-163	8.90688e-164	-4.99843e-163	6.25516e-163	-5.55025e-163	-4.86941e-163	-8.76606e-164	-1.2545e-162	0
1.3514e-163	-4.23117e-163	-1.04031e-162	1.05646e-163	-8.81405e-163	-5.58131e-163	-1.19467e-163	-1.05101e-162	1.29462e-163	-6.69171e-163	2.64408e-163	-4.36126e-163	-7.67837e-163	1.2985e-163	1.02535e-164	1.15214e-162	1.42309e-163	2.65828e-163	2.64967e-163	6.97627e-163	4.16403e-164	-4.34056e-163	-7.8416e-163	8.90688e-164	-4.99843e-163	6.25516e-163	-5.55025e-163	-4.86941e-163	-8.76606e-164	-1.2545e-162	0
1.3514e-163	-4.23117e-163	-1.04031e-162	1.05646e-163	-8.81405e-163	-5.58131e-163	-1.19467e-163	-1.05101e-162	1.29462e-163	-6.69171e-163	2.64408e-163	-4.36126e-163	-7.67837e-163	1.2985e-163	1.02535e-164	1.15214e-162	1.42309e-163	2.65828e-163	2.64967e-163	6.97627e-163	4.16403e-164	-4.34056e-163	-7.8416e-163	8.90688e-164	-4.99843e-163	6.25516e-163	-5.55025e-163	-4.86941e-163	-8.76606e-164	-1.2545e-162	0
1.3514e-163	-4.23117e-163	-1.04031e-162	1.05646e-163	-8.81405e-163	-5.58131e-163	-1.19467e-163	-1.05101e-162	1.29462e-163	-6.69171e-163	2.64408e-163	-4.36126e-163	-7.67837e-163	1.2985e-163	1.02535e-164	1.15214e-162	1.42309e-163	2.65828e-163	2.64967e-163	6.97627e-163	4.16403e-164	-4.34056e-163	-7.8416e-163	8.90688e-164	-4.99843e-163	6.25516e-163	-5.55025e-163	-4.86941e-163	-8.76606e-164	-1.2545e-162	0
1.3514e-163	-4.23117e-163	-1.04031e-162	1.05646e-163	-8.81405e-163	-5.58131e-163	-1.19467e-163	-1.05101e-162	1.29462e-163	-6.69171e-163	2.64408e-163	-4.36126e-163	-7.67837e-163	1.2985e-163	1.02535e-164	1.15214e-162	1.42309e-163	2.65828e-163	2.64967e-163	6.97627e-163	4.16403e-164	-4.34056e-163	-7.8416e-163	8.90688e-164	-4.99843e-163	6.25516e-163	-5.55025e-163	-4.86941e-163	-8.76606e-164	-1.2545e-162	0
1.3514e-163	-4.23117e-163	-1.04031e-162	1.05646e-163	-8.81405e-163	-5.58131e-163	-1.19467e-163	-1.05101e-162	1.29462e-163	-6.69171e-163	2.64408e-163	-4.36126e-163	-7.67837e-163	1.2985e-163	1.02535e-164	1.15214e-162	1.42309e-163	2.65828e-163	2.64967e-163	6.97627e-163	4.16403e-164	-4.34056e-163	-7.8416e-163	8.90688e-164	-4.99843e-163	6.25516e-163	-5.55025e-163	-4.86941e-163	-8.76606e-164	-1.2545e-162	0
1.3514e-163	-4.23117e-163	-1.04031e-162	1.05646e-163	-8.81405e-163	-5.58131e-163	-1.19467e-163	-1.05101e-162	1.29462e-163	-6.69171e-163	2.64408e-163	-4.36126e-163	-7.67837e-163	1.2985e-163	1.02535e-164	1.15214e-162	1.42309e-163	2.65828e-163	2.64967e-163	6.97627e-163	4.16403e-164	-4.34056e-163	-7.8416e-163	8.90688e-164	-4.99843e-163	6.25516e-163	-5.55025e-163	-4.86941e-163	-8.76606e-164	-1.2545e-162	0
1.3514e-163	-4.23117e-163	-1.04031e-162	1.05646e-163	-8.81405e-163	-5.58131e-163	-1.19467e-163	-1.05101e-162	1.29462e-163	-6.69171e-163	2.64408e-163	-4.36126e-163	-7.67837e-163	1.2985e-163	1.02535e-164	1.15214e-162	1.42309e-163	2.65828e-163	2.64967e-163	6.97627e-163	4.16403e-164	-4.34056e-163	-7.8416e-163	8.90688e-164	-4.99843e-163	6.25516e-163	-5.55025e-163	-4.86941e-163	-8.76606e-164	-1.2545e-162	0
1.3514e-163	-4.23117e-163	-1.04031e-162	1.05646e-163	-8.81405e-163	-5.58131e-163	-1.19467e-163	-1.05101e-162	1.29462e-163	-6.69171e-163	2.64408e-163	-4.36126e-163	-7.67837e-163	1.2985e-163	1.02535e-164	1.15214e-162	1.42309e-163	2.65828e-163	2.64967e-163	6.97627e-163	4.16403e-164	-4.34056e-163	-7.8416e-163	8.90688e-164	-4.99843e-163	6.25516e-163	-5.55025e-163	-4.86941e-163	-8.76606e-164	-1.2545e-162	0
1.3514e-163	-4.23117e-163	-1.04031e-162	1.05646e-163	-8.81405e-163	-5.58131e-163	-1.19467e-163	-1.05101e-162	1.29462e-163	-6.69171e-163	2.64408e-163	-4.36126e-163	-7.67837e-163	1.2985e-163	1.02535e-164	1.15214e-162	1.42309e-163	2.65828e-163	2.64967e-163	6.97627e-163	4.16403e-164	-4.34056e-163	-7.8416e-163	8.90688e-164	-4.99843e-163	6.25516e-163	-5.55025e-163	-4.86941e-163	-8.76606e-164	-1.2545e-162	0
1.3514e-163	-4.23117e-163	-1.04031e-162	1.05646e-163	-8.81405e-163	-5.58131e-163	-1.19467e-163	-1.05101e-162	1.29462e-163	-6.69171e-163	2.64408e-163	-4.36126e-163	-7.67837e-163	1.2985e-163	1.02535e-164	1.15214e-162	1.42309e-163	2.65828e-163	2.64967e-163	6.97627e-163	4.16403e-164	-4.34056e-163	-7.8416e-163	8.90688e-164	-4.99843e-163	6.25516e-163	-5.55025e-163	-4.86941e-163	-8.76606e-164	-1.2545e-162	0
1.3514e-163	-4.23117e-163	-1.04031e-162	1.05646e-163	-8.81405e-163	-5.58131e-163	-1.19467e-163	-1.05101e-162	1.29462e-163	-6.69171e-163	2.64408e-163	-4.36126e-163	-7.67837e-163	1.2985e-163	1.02535e-164	1.15214e-162	1.42309e-163	2.65828e-163	2.64967e-163	6.97627e-163	4.16403e-164	-4.34056e-163	-7.8416e-163	8.90688e-164	-4.99843e-163	6.25516e-163	-5.55025e-163	-4.86941e-163	-8.76606e-164	-1.2545e-162	0
1.3514e-163	-4.23117e-163	-1.04031e-162	1.05646e-163	-8.81405e-163	-5.58131e-163	-1.19467e-163	-1.05101e-162	1.29462e-163	-6.69171e-163	2.64408e-163	-4.36126e-163	-7.67837e-163	1.2985e-163	1.02535e-164	1.15214e-162	1.42309e-163	2.65828e-163	2.64967e-163	6.97627e-163	4.16403e-164	-4.34056e-163	-7.8416e-163	8.90688e-164	-4.99843e-163	6.25516e-163	-5.55025e-163	-4.86941e-163	-8.76606e-164	-1.2545e-162	0
1.3514e-163	-4.23117e-163	-1.04031e-162	1.05646e-163	-8.81405e-163	-5.58131e-163	-1.19467e-163	-1.05101e-162	1.29462e-163	-6.69171e-163	2.64408e-163	-4.36126e-163	-7.67837e-163	1.2985e-163	1.02535e-164	1.15214e-162	1.42309e-163	2.65828e-163	2.64967e-163	6.97627e-163	4.16403e-164	-4.34056e-163	-7.8416e-163	8.90688e-164	-4.99843e-163	6.25516e-163	-5.55025e-163	-4.86941e-163	-8.76606e-164	-1.2545e-162	0
1.3514e-163	-4.23117e-163	-1.04031e-162	1.05646e-163	-8.81405e-163	-5.58131e-163	-1.19467e-163	-1.05101e-162	1.29462e-163	-6.69171e-163	2.64408e-163	-4.36126e-163	-7.67837e-163	1.2985e-163	1.02535e-164	1.15214e-162	1.42309e-163	2.65828e-163	2.64967e-163	6.97627e-163	4.16403e-164	-4.34056e-163	-7.8416e-163	8.90688e-164	-4.99843e-163	6.25516e-163	-5.55025e-163	-4.86941e-163	-8.76606e-164	-1.2545e-162	0
1.3514e-163	-4.23117e-163	-1.04031e-162	1.05646e-163	-8.81405e-163	-5.58131e-163	-1.19467e-163	-1.05101e-162	1.29462e-163	-6.69171e-163	2.64408e-163	-4.36126e-163	-7.67837e-163	1.2985e-163	1.02535e-164	1.15214e-162	1.42309e-163	2.65828e-163	2.64967e-163	6.97627e-163	4.16403e-164	-4.34056e-163	-7.8416e-163	8.90688e-164	-4.99843e-163	6.25516e-163	-5.55025e-163	-4.86941e-163	-8.76606e-164	-1.2545e-162	0
1.3514e-163	-4.23117e-163	-1.04031e-162	1.05646e-163	-8.81405e-163	-5.58131e-163	-1.19467e-163	-1.05101e-162	1.29462e-163	-6.69171e-163	2.64408e-163	-4.36126e-163	-7.67837e-163	1.2985e-163	1.02535e-164	1.15214e-162	1.42309e-163	2.65828e-163	2.64967e-163	6.97627e-163	4.16403e-164	-4.34056e-163	-7.8416e-163	8.90688e-164	-4.99843e-163	6.25516e-163	-5.55025e-163	-4.86941e-163	-8.76606e-164	-1.2545e-162	0
1.3514e-163	-4.23117e-163	-1.04031e-162	1.05646e-163	-8.81405e-163	-5.58131e-163	-1.19467e-163	-1.05101e-162	1.29462e-163	-6.69171e-163	2.64408e-163	-4.36126e-163	-7.67837e-163	1.2985e-163	1.02535e-164	1.15214e-162	1.42309e-163	2.65828e-163	2.64967e-163	6.97627e-163	4.16403e-164	-4.34056e-163	-7.8416e-163	8.90688e-164	-4.99843e-163	6.25516e-163	-5.55025e-163	-4.86941e-163	-8.76606e-164	-1.2545e-162	0
1.3514e-163	-4.23117e-163	-1.04031e-162	1.05646e-163	-8.81405e-163	-5.58131e-163	-1.19467e-163	-1.05101e-162	1.29462e-163	-6.69171e-163	2.64408e-163	-4.36126e-163	-7.67837e-163	1.2985e-163	1.02535e-164	1.15214e-162	1.42309e-163	2.65828e-163	2.64967e-163	6.97627e-163	4.16403e-164	-4.34056e-163	-7.8416e-163	8.90688e-164	-4.99843e-163	6.25516e-163	-5.55025e-163	-4.86941e-163	-8.76606e-164	-1.2545e-162	0
1.3514e-163	-4.23117e-163	-1.04031e-162	1.05646e-163	-8.81405e-163	-5.58131e-163	-1.19467e-163	-1.05101e-162	1.29462e-163	-6.69171e-163	2.64408e-163	-4.36126e-163	-7.67837e-163	1.2985e-163	1.02535e-164	1.15214e-162	1.42309e-163	2.65828e-163	2.64967e-163	6.97627e-163	4.16403e-164	-4.34056e-163	-7.8416e-163	8.90688e-164	-4.99843e-163	6.25516e-163	-5.55025e-163	-4.86941e-163	-8.76606e-164	-1.2545e-162	0
1.3514e-163	-4.23117e-163	-1.04031e-162	1.05646e-163	-8.81405e-163	-5.58131e-163	-1.19467e-163	-1.05101e-162	1.29462e-163	-6.69171e-163	2.64408e-163	-4.36126e-163	-7.67837e-163	1.2985e-163	1.02535e-164	1.15214e-162	1.42309e-163	2.65828e-163	2.64967e-163	6.97627e-163	4.16403e-164	-4.34056e-163	-7.8416e-163	8.90688e-164	-4.99843e-163	6.25516e-163	-5.55025e-163	-4.86941e-163	-8.76606e-164	-1.2545e-162	0
1.3514e-163	-4.23117e-163	-1.04031e-162	1.05646e-163	-8.81405e-163	-5.58131e-163	-1.19467e-163	-1.05101e-162	1.29462e-163	-6.69171e-163	2.64408e-163	-4.36126e-163	-7.67837e-163	1.2985e-163	1.02535e-164	1.15214e-162	1.42309e-163	2.65828e-163	2.64967e-163	6.97627e-163	4.16403e-164	-4.34056e-163	-7.8416e-163	8.90688e-164	-4.99843e-163	6.25516e-163	-5.55025e-163	-4.86941e-163	-8.76606e-164	-1.2545e-162	0
1.3514e-163	-4.23117e-163	-1.04031e-162	1.05646e-163	-8.81405e-163	-5.58131e-163	-1.19467e-163	-1.05101e-162	1.29462e-163	-6.69171e-163	2.64408e-163	-4.36126e-163	-7.67837e-163	1.2985e-163	1.02535e-164	1.15214e-162	1.42309e-163	2.65828e-163	2.64967e-163	6.97627e-163	4.16403e-164	-4.34056e-163	-7.8416e-163	8.90688e-164	-4.99843e-163	6.25516e-163	-5.55025e-163	-4.86941e-163	-8.76606e-164	-1.2545e-162	0
1.3514e-163	-4.23117e-163	-1.04031e-162	1.05646e-163	-8.81405e-163	-5.58131e-163	-1.19467e-163	-1.05101e-162	1.29462e-163	-6.69171e-163	2.64408e-163	-4.36126e-163	-7.67837e-163	1.2985e-163	1.02535e-164	1.15214e-162	1.42309e-163	2.65828e-163	2.64967e-163	6.97627e-163	4.16403e-164	-4.34056e-163	-7.8416e-163	8.90688e-164	-4.99843e-163	6.25516e-163	-5.55025e-163	-4.86941e-163	-8.76606e-164	-1.2545e-162	0
1.3514e-163	-4.23117e-163	-1.04031e-162	1.05646e-163	-8.81405e-163	-5.58131e-163	-1.19467e-163	-1.05101e-162	1.29462e-163	-6.69171e-163	2.64408e-163	-4.36126e-163	-7.67837e-163	1.2985e-163	1.02535e-164	1.15214e-162	1.42309e-163	2.65828e-163	2.64967e-163	6.97627e-163	4.16403e-164	-4.34056e-163	-7.8416e-163	8.90688e-164	-4.99843e-163	6.25516e-163	-5.55025e-163	-4.86941e-163	-8.76606e-164	-1.2545e-162	0
1.3514e-163	-4.23117e-163	-1.04031e-162	1.05646e-163	-8.81405e-163	-5.58131e-163	-1.19467e-163	-1.05101e-162	1.29462e-163	-6.69171e-163	2.64408e-163	-4.36126e-163	-7.67837e-163	1.2985e-163	1.02535e-164	1.15214e-162	1.42309e-163	2.65828e-163	2.64967e-163	6.97627e-163	4.16403e-164	-4.34056e-163	-7.8416e-163	8.90688e-164	-4.99843e-163	6.25516e-163	-5.55025e-163	-4.86941e-163	-8.76606e-164	-1.2545e-162	0
1.3514e-163	-4.23117e-163	-1.04031e-162	1.05646e-163	-8.81405e-163	-5.58131e-163	-1.19467e-163	-1.05101e-162	1.29462e-163	-6.69171e-163	2.64408e-163	-4.36126e-163	-7.67837e-163	1.2985e-163	1.02535e-164	1.15214e-162	1.42309e-163	2.65828e-163	2.64967e-163	6.97627e-163	4.16403e-164	-4.34056e-163	-7.8416e-163	8.90688e-164	-4.99843e-163	6.25516e-163	-5.55025e-163	-4.86941e-163	-8.76606e-164	-1.2545e-162	0
1.3514e-163	-4.23117e-163	-1.04031e-162	1.05646e-163	-8.81405e-163	-5.58131e-163	-1.19467e-163	-1.05101e-162	1.29462e-163	-6.69171e-163	2.64408e-163	-4.36126e-163	-7.67837e-163	1.2985e-163	1.02535e-164	1.15214e-162	1.42309e-163	2.65828e-163	2.64967e-163	6.97627e-163	4.16403e-164	-4.34056e-163	-7.8416e-163	8.90688e-164	-4.99843e-163	6.25516e-163	-5.55025e-163	-4.86941e-163	-8.76606e-164	-1.2545e-162	0
1.3514e-163	-4.23117e-163	-1.04031e-162	1.05646e-163	-8.81405e-163	-5.58131e-163	-1.19467e-163	-1.05101e-162	1.29462e-163	-6.69171e-163	2.64408e-163	-4.36126e-163	-7.67837e-163	1.2985e-163	1.02535e-164	1.15214e-162	1.42309e-163	2.65828e-163	2.64967e-163	6.97627e-163	4.16403e-164	-4.34056e-163	-7.8416e-163	8.90688e-164	-4.99843e-163	6.25516e-163	-5.55025e-163	-4.86941e-163	-8.76606e-164	-1.2545e-162	0
1.3514e-163	-4.23117e-163	-1.04031e-162	1.05646e-163	-8.81405e-163	-5.58131e-163	-1.19467e-163	-1.05101e-162	1.29462e-163	-6.69171e-163	2.64408e-163	-4.36126e-163	-7.67837e-163	1.2985e-163	1.02535e-164	1.15214e-162	1.42309e-163	2.65828e-163	2.64967e-163	6.97627e-163	4.16403e-164	-4.34056e-163	-7.8416e-163	8.90688e-164	-4.99843e-163	6.25516e-163	-5.55025e-163	-4.86941e-163	-8.76606e-164	-1.2545e-162	0
1.3514e-163	-4.23117e-163	-1.04031e-162	1.05646e-163	-8.81405e-163	-5.58131e-163	-1.19467e-163	-1.05101e-162	1.29462e-163	-6.69171e-163	2.64408e-163	-4.36126e-163	-7.67837e-163	1.2985e-163	1.02535e-164	1.15214e-162	1.42309e-163	2.65828e-163	2.64967e-163	6.97627e-163	4.16403e-164	-4.34056e-163	-7.8416e-163	8.90688e-164	-4.99843e-163	6.25516e-163	-5.55025e-163	-4.86941e-163	-8.76606e-164	-1.2545e-162	0
1.3514e-163	-4.23117e-163	-1.04031e-162	1.05646e-163	-8.81405e-163	-5.58131e-163	-1.19467e-163	-1.05101e-162	1.29462e-163	-6.69171e-163	2.64408e-163	-4.36126e-163	-7.67837e-163	1.2985e-163	1.02535e-164	1.15214e-162	1.42309e-163	2.65828e-163	2.64967e-163	6.97627e-163	4.16403e-164	-4.34056e-163	-7.8416e-163	8.90688e-164	-4.99843e-163	6.25516e-163	-5.55025e-163	-4.86941e-163	-8.76606e-164	-1.2545e-162	0
1.3514e-163	-4.23117e-163	-1.04031e-162	1.05646e-163	-8.81405e-163	-5.58131e-163	-1.19467e-163	-1.05101e-162	1.29462e-163	-6.69171e-163	2.64408e-163	-4.36126e-163	-7.67837e-163	1.2985e-163	1.02535e-164	1.15214e-162	1.42309e-163	2.65828e-163	2.64967e-163	6.97627e-163	4.16403e-164	-4.34056e-163	-7.8416e-163	8.90688e-164	-4.99843e-163	6.25516e-163	-5.55025e-163	-4.86941e-163	-8.76606e-164	-1.2545e-162	0
1.3514e-163	-4.23117e-163	-1.04031e-162	1.05646e-163	-8.81405e-163	-5.58131e-163	-1.19467e-163	-1.05101e-162	1.29462e-163	-6.69171e-163	2.64408e-163	-4.36126e-163	-7.67837e-163	1.2985e-163	1.02535e-164	1.15214e-162	1.42309e-163	2.65828e-163	2.64967e-163	6.97627e-163	4.16403e-164	-4.34056e-163	-7.8416e-163	8.90688e-164	-4.99843e-163	6.25516e-163	-5.55025e-163	-4.86941e-163	-8.76606e-164	-1.2545e-162	0
1.3514e-163	-4.23117e-163	-1.04031e-162	1.05646e-163	-8.81405e-163	-5.58131e-163	-1.19467e-163	-1.05101e-162	1.29462e-163	-6.69171e-163	2.64408e-163	-4.36126e-163	-7.67837e-163	1.2985e-163	1.02535e-164	1.15214e-162	1.42309e-163	2.65828e-163	2.64967e-163	6.97627e-163	4.16403e-164	-4.34056e-163	-7.8416e-163	8.90688e-164	-4.99843e-163	6.25516e-163	-5.55025e-163	-4.86941e-163	-8.76606e-164	-1.2545e-162	0
1.3514e-163	-4.23117e-163	-1.04031e-162	1.05646e-163	-8.81405e-163	-5.58131e-163	-1.19467e-163	-1.05101e-162	1.29462e-163	-6.69171e-163	2.64408e-163	-4.36126e-163	-7.67837e-163	1.2985e-163	1.02535e-164	1.15214e-162	1.42309e-163	2.65828e-163	2.64967e-163	6.97627e-163	4.16403e-164	-4.34056e-163	-7.8416e-163	8.90688e-164	-4.99843e-163	6.25516e-163	-5.55025e-163	-4.86941e-163	-8.76606e-164	-1.2545e-162	0
1.3514e-163	-4.23117e-163	-1.04031e-162	1.05646e-163	-8.81405e-163	-5.58131e-163	-1.19467e-163	-1.05101e-162	1.29462e-163	-6.69171e-163	2.64408e-163	-4.36126e-163	-7.67837e-163	1.2985e-163	1.02535e-164	1.15214e-162	1.42309e-163	2.65828e-163	2.64967e-163	6.97627e-163	4.16403e-164	-4.34056e-163	-7.8416e-163	8.90688e-164	-4.99843e-163	6.25516e-163	-5.55025e-163	-4.86941e-163	-8.76606e-164	-1.2545e-162	0
1.3514e-163	-4.23117e-163	-1.04031e-162	1.05646e-163	-8.81405e-163	-5.58131e-163	-1.19467e-163	-1.05101e-162	1.29462e-163	-6.69171e-163	2.64408e-163	-4.36126e-163	-7.67837e-163	1.2985e-163	1.02535e-164	1.15214e-162	1.42309e-163	2.65828e-163	2.64967e-163	6.97627e-163	4.16403e-164	-4.34056e-163	-7.8416e-163	8.90688e-164	-4.99843e-163	6.25516e-163	-5.55025e-163	-4.86941e-163	-8.76606e-164	-1.2545e-162	0
1.3514e-163	-4.23117e-163	-1.04031e-162	1.05646e-163	-8.81405e-163	-5.58131e-163	-1.19467e-163	-1.05101e-162	1.29462e-163	-6.69171e-163	2.64408e-163	-4.36126e-163	-7.67837e-163	1.2985e-163	1.02535e-164	1.15214e-162	1.42309e-163	2.65828e-163	2.64967e-163	6.97627e-163	4.16403e-164	-4.34056e-163	-7.8416e-163	8.90688e-164	-4.99843e-163	6.25516e-163	-5.55025e-163	-4.86941e-163	-8.76606e-164	-1.2545e-162	0
1.3514e-163	-4.23117e-163	-1.04031e-162	1.05646e-163	-8.81405e-163	-5.58131e-163	-1.19467e-163	-1.05101e-162	1.29462e-163	-6.69171e-163	2.64408e-163	-4.36126e-163	-7.67837e-163	1.2985e-163	1.02535e-164	1.15214e-162	1.42309e-163	2.65828e-163	2.64967e-163	6.97627e-163	4.16403e-164	-4.34056e-163	-7.8416e-163	8.90688e-164	-4.99843e-163	6.25516e-163	-5.55025e-163	-4.86941e-163	-8.76606e-164	-1.2545e-162	0
1.3514e-163	-4.23117e-163	-1.04031e-162	1.05646e-163	-8.81405e-163	-5.58131e-163	-1.19467e-163	-1.05101e-162	1.29462e-163	-6.69171e-163	2.64408e-163	-4.36126e-163	-7.67837e-163	1.2985e-163	1.02535e-164	1.15214e-162	1.42309e-163	2.65828e-163	2.64967e-163	6.97627e-163	4.16403e-164	-4.34056e-163	-7.8416e-163	8.90688e-164	-4.99843e-163	6.25516e-163	-5.55025e-163	-4.86941e-163	-8.76606e-164	-1.2545e-162	0
1.3514e-163	-4.23117e-163	-1.04031e-162	1.05646e-163	-8.81405e-163	-5.58131e-163	-1.19467e-163	-1.05101e-162	1.29462e-163	-6.69171e-163	2.64408e-163	-4.36126e-163	-7.67837e-163	1.2985e-163	1.02535e-164	1.15214e-162	1.42309e-163	2.65828e-163	2.64967e-163	6.97627e-163	4.16403e-164	-4.34056e-163	-7.8416e-163	8.90688e-164	-4.99843e-163	6.25516e-163	-5.55025e-163	-4.86941e-163	-8.76606e-164	-1.2545e-162	0
1.3514e-163	-4.23117e-163	-1.04031e-162	1.05646e-163	-8.81405e-163	-5.58131e-163	-1.19467e-163	-1.05101e-162	1.29462e-163	-6.69171e-163	2.64408e-163	-4.36126e-163	-7.67837e-163	1.2985e-163	1.02535e-164	1.15214e-162	1.42309e-163	2.65828e-163	2.64967e-163	6.97627e-163	4.16403e-164	-4.34056e-163	-7.8416e-163	8.90688e-164	-4.99843e-163	6.25516e-163	-5.55025e-163	-4.86941e-163	-8.76606e-164	-1.2545e-162	0
1.3514e-163	-4.23117e-163	-1.04031e-162	1.05646e-163	-8.81405e-163	-5.58131e-163	-1.19467e-163	-1.05101e-162	1.29462e-163	-6.69171e-163	2.64408e-163	-4.36126e-163	-7.67837e-163	1.2985e-163	1.02535e-164	1.15214e-162	1.42309e-163	2.65828e-163	2.64967e-163	6.97627e-163	4.16403e-164	-4.34056e-163	-7.8416e-163	8.90688e-164	-4.99843e-163	6.25516e-163	-5.55025e-163	-4.86941e-163	-8.76606e-164	-1.2545e-162	0
1.3514e-163	-4.23117e-163	-1.04031e-162	1.05646e-163	-8.81405e-163	-5.58131e-163	-1.19467e-163	-1.05101e-162	1.29462e-163	-6.69171e-163	2.64408e-163	-4.36126e-163	-7.67837e-163	1.2985e-163	1.02535e-164	1.15214e-162	1.42309e-163	2.65828e-163	2.64967e-163	6.97627e-163	4.16403e-164	-4.34056e-163	-7.8416e-163	8.90688e-164	-4.99843e-163	6.25516e-163	-5.55025e-163	-4.86941e-163	-8.76606e-164	-1.2545e-162	0
1.3514e-163	-4.23117e-163	-1.04031e-162	1.05646e-163	-8.81405e-163	-5.58131e-163	-1.19467e-163	-1.05101e-162	1.29462e-163	-6.69171e-163	2.64408e-163	-4.36126e-163	-7.67837e-163	1.2985e-163	1.02535e-164	1.15214e-162	1.42309e-163	2.65828e-163	2.64967e-163	6.97627e-163	4.16403e-164	-4.34056e-163	-7.8416e-163	8.90688e-164	-4.99843e-163	6.25516e-163	-5.55025e-163	-4.86941e-163	-8.76606e-164	-1.2545e-162	0
1.3514e-163	-4.23117e-163	-1.04031e-162	1.05646e-163	-8.81405e-163	-5.58131e-163	-1.19467e-163	-1.05101e-162	1.29462e-163	-6.69171e-163	2.64408e-163	-4.36126e-163	-7.67837e-163	1.2985e-163	1.02535e-164	1.15214e-162	1.42309e-163	2.65828e-163	2.64967e-163	6.97627e-163	4.16403e-164	-4.34056e-163	-7.8416e-163	8.90688e-164	-4.99843e-163	6.25516e-163	-5.55025e-163	-4.86941e-163	-8.76606e-164	-1.2545e-162	0
1.3514e-163	-4.23117e-163	-1.04031e-162	1.05646e-163	-8.81405e-163	-5.58131e-163	-1.19467e-163	-1.05101e-162	1.29462e-163	-6.69171e-163	2.64408e-163	-4.36126e-163	-7.67837e-163	1.2985e-163	1.02535e-164	1.15214e-162	1.42309e-163	2.65828e-163	2.64967e-163	6.97627e-163	4.16403e-164	-4.34056e-163	-7.8416e-163	8.90688e-164	-4.99843e-163	6.25516e-163	-5.55025e-163	-4.86941e-163	-8.76606e-164	-1.2545e-162	0
1.3514e-163	-4.23117e-163	-1.04031e-162	1.05646e-163	-8.81405e-163	-5.58131e-163	-1.19467e-163	-1.05101e-162	1.29462e-163	-6.69171e-163	2.64408e-163	-4.36126e-163	-7.67837e-163	1.2985e-163	1.02535e-164	1.15214e-162	1.42309e-163	2.65828e-163	2.64967e-163	6.97627e-163	4.16403e-164	-4.34056e-163	-7.8416e-163	8.90688e-164	-4.99843e-163	6.25516e-163	-5.55025e-163	-4.86941e-163	-8.76606e-164	-1.2545e-162	0
1.3514e-163	-4.23117e-163	-1.04031e-162	1.05646e-163	-8.81405e-163	-5.58131e-163	-1.19467e-163	-1.05101e-162	1.29462e-163	-6.69171e-163	2.64408e-163	-4.36126e-163	-7.67837e-163	1.2985e-163	1.02535e-164	1.15214e-162	1.42309e-163	2.65828e-163	2.64967e-163	6.97627e-163	4.16403e-164	-4.34056e-163	-7.8416e-163	8.90688e-164	-4.99843e-163	6.25516e-163	-5.55025e-163	-4.86941e-163	-8.76606e-164	-1.2545e-162	0
1.3514e-163	-4.23117e-163	-1.04031e-162	1.05646e-163	-8.81405e-163	-5.58131e-163	-1.19467e-163	-1.05101e-162	1.29462e-163	-6.69171e-163	2.64408e-163	-4.36126e-163	-7.67837e-163	1.2985e-163	1.02535e-164	1.15214e-162	1.42309e-163	2.65828e-163	2.64967e-163	6.97627e-163	4.16403e-164	-4.34056e-163	-7.8416e-163	8.90688e-164	-4.99843e-163	6.25516e-163	-5.55025e-163	-4.86941e-163	-8.76606e-164	-1.2545e-162	0
1.3514e-163	-4.23117e-163	-1.04031e-162	1.05646e-163	-8.81405e-163	-5.58131e-163	-1.19467e-163	-1.05101e-162	1.29462e-163	-6.69171e-163	2.64408e-163	-4.36126e-163	-7.67837e-163	1.2985e-163	1.02535e-164	1.15214e-162	1.42309e-163	2.65828e-163	2.64967e-163	6.97627e-163	4.16403e-164	-4.34056e-163	-7.8416e-163	8.90688e-164	-4.99843e-163	6.25516e-163	-5.55025e-163	-4.86941e-163	-8.76606e-164	-1.2545e-162	0
1.3514e-163	-4.23117e-163	-1.04031e-162	1.05646e-163	-8.81405e-163	-5.58131e-163	-1.19467e-163	-1.05101e-162	1.29462e-163	-6.69171e-163	2.64408e-163	-4.36126e-163	-7.67837e-163	1.2985e-163	1.02535e-164	1.15214e-162	1.42309e-163	2.65828e-163	2.64967e-163	6.97627e-163	4.16403e-164	-4.34056e-163	-7.8416e-163	8.90688e-164	-4.99843e-163	6.25516e-163	-5.55025e-163	-4.86941e-163	-8.76606e-164	-1.2545e-162	0
1.3514e-163	-4.23117e-163	-1.04031e-162	1.05646e-163	-8.81405e-163	-5.58131e-163	-1.19467e-163	-1.05101e-162	1.29462e-163	-6.69171e-163	2.64408e-163	-4.36126e-163	-7.67837e-163	1.2985e-163	1.02535e-164	1.15214e-162	1.42309e-163	2.65828e-163	2.64967e-163	6.97627e-163	4.16403e-164	-4.34056e-163	-7.8416e-163	8.90688e-164	-4.99843e-163	6.25516e-163	-5.55025e-163	-4.86941e-163	-8.76606e-164	-1.2545e-162	0
1.3514e-163	-4.23117e-163	-1.04031e-162	1.05646e-163	-8.81405e-163	-5.58131e-163	-1.19467e-163	-1.05101e-162	1.29462e-163	-6.69171e-163	2.64408e-163	-4.36126e-163	-7.67837e-163	1.2985e-163	1.02535e-164	1.15214e-162	1.42309e-163	2.65828e-163	2.64967e-163	6.97627e-163	4.16403e-164	-4.34056e-163	-7.8416e-163	8.90688e-164	-4.99843e-163	6.25516e-163	-5.55025e-163	-4.86941e-163	-8.76606e-164	-1.2545e-162	0
1.3514e-163	-4.23117e-163	-1.04031e-162	1.05646e-163	-8.81405e-163	-5.58131e-163	-1.19467e-163	-1.05101e-162	1.29462e-163	-6.69171e-163	2.64408e-163	-4.36126e-163	-7.67837e-163	1.2985e-163	1.02535e-164	1.15214e-162	1.42309e-163	2.65828e-163	2.64967e-163	6.97627e-163	4.16403e-164	-4.34056e-163	-7.8416e-163	8.90688e-164	-4.99843e-163	6.25516e-163	-5.55025e-163	-4.86941e-163	-8.76606e-164	-1.2545e-162	0
1.3514e-163	-4.23117e-163	-1.04031e-162	1.05646e-163	-8.81405e-163	-5.58131e-163	-1.19467e-163	-1.05101e-162	1.29462e-163	-6.69171e-163	2.64408e-163	-4.36126e-163	-7.67837e-163	1.2985e-163	1.02535e-164	1.15214e-162	1.42309e-163	2.65828e-163	2.64967e-163	6.97627e-163	4.16403e-164	-4.34056e-163	-7.8416e-163	8.90688e-164	-4.99843e-163	6.25516e-163	-5.55025e-163	-4.86941e-163	-8.76606e-164	-1.2545e-162	0
1.3514e-163	-4.23117e-163	-1.04031e-162	1.05646e-163	-8.81405e-163	-5.58131e-163	-1.19467e-163	-1.05101e-162	1.29462e-163	-6.69171e-163	2.64408e-163	-4.36126e-163	-7.67837e-163	1.2985e-163	1.02535e-164	1.15214e-162	1.42309e-163	2.65828e-163	2.64967e-163	6.97627e-163	4.16403e-164	-4.34056e-163	-7.8416e-163	8.90688e-164	-4.99843e-163	6.25516e-163	-5.55025e-163	-4.86941e-163	-8.76606e-164	-1.2545e-162	0
1.3514e-163	-4.23117e-163	-1.04031e-162	1.05646e-163	-8.81405e-163	-5.58131e-163	-1.19467e-163	-1.05101e-162	1.29462e-163	-6.69171e-163	2.64408e-163	-4.36126e-163	-7.67837e-163	1.2985e-163	1.02535e-164	1.15214e-162	1.42309e-163	2.65828e-163	2.64967e-163	6.97627e-163	4.16403e-164	-4.34056e-163	-7.8416e-163	8.90688e-164	-4.99843e-163	6.25516e-163	-5.55025e-163	-4.86941e-163	-8.76606e-164	-1.2545e-162	0
1.3514e-163	-4.23117e-163	-1.04031e-162	1.05646e-163	-8.81405e-163	-5.58131e-163	-1.19467e-163	-1.05101e-162	1.29462e-163	-6.69171e-163	2.64408e-163	-4.36126e-163	-7.67837e-163	1.2985e-163	1.02535e-164	1.15214e-162	1.42309e-163	2.65828e-163	2.64967e-163	6.97627e-163	4.16403e-164	-4.34056e-163	-7.8416e-163	8.90688e-164	-4.99843e-163	6.25516e-163	-5.55025e-163	-4.86941e-163	-8.76606e-164	-1.2545e-162	0
1.3514e-163	-4.23117e-163	-1.04031e-162	1.05646e-163	-8.81405e-163	-5.58131e-163	-1.19467e-163	-1.05101e-162	1.29462e-163	-6.69171e-163	2.64408e-163	-4.36126e-163	-7.67837e-163	1.2985e-163	1.02535e-164	1.15214e-162	1.42309e-163	2.65828e-163	2.64967e-163	6.97627e-163	4.16403e-164	-4.34056e-163	-7.8416e-163	8.90688e-164	-4.99843e-163	6.25516e-163	-5.55025e-163	-4.86941e-163	-8.76606e-164	-1.2545e-162	0
1.3514e-163	-4.23117e-163	-1.04031e-162	1.05646e-163	-8.81405e-163	-5.58131e-163	-1.19467e-163	-1.05101e-162	1.29462e-163	-6.69171e-163	2.64408e-163	-4.36126e-163	-7.67837e-163	1.2985e-163	1.02535e-164	1.15214e-162	1.42309e-163	2.65828e-163	2.64967e-163	6.97627e-163	4.16403e-164	-4.34056e-163	-7.8416e-163	8.90688e-164	-4.99843e-163	6.25516e-163	-5.55025e-163	-4.86941e-163	-8.76606e-164	-1.2545e-162	0
1.3514e-163	-4.23117e-163	-1.04031e-162	1.05646e-163	-8.81405e-163	-5.58131e-163	-1.19467e-163	-1.05101e-162	1.29462e-163	-6.69171e-163	2.64408e-163	-4.36126e-163	-7.67837e-163	1.2985e-163	1.02535e-164	1.15214e-162	1.42309e-163	2.65828e-163	2.64967e-163	6.97627e-163	4.16403e-164	-4.34056e-163	-7.8416e-163	8.90688e-164	-4.99843e-163	6.25516e-163	-5.55025e-163	-4.86941e-163	-8.76606e-164	-1.2545e-162	0
1.3514e-163	-4.23117e-163	-1.04031e-162	1.05646e-163	-8.81405e-163	-5.58131e-163	-1.19467e-163	-1.05101e-162	1.29462e-163	-6.69171e-163	2.64408e-163	-4.36126e-163	-7.67837e-163	1.2985e-163	1.02535e-164	1.15214e-162	1.42309e-163	2.65828e-163	2.64967e-163	6.97627e-163	4.16403e-164	-4.34056e-163	-7.8416e-163	8.90688e-164	-4.99843e-163	6.25516e-163	-5.55025e-163	-4.86941e-163	-8.76606e-164	-1.2545e-162	0
1.3514e-163	-4.23117e-163	-1.04031e-162	1.05646e-163	-8.81405e-163	-5.58131e-163	-1.19467e-163	-1.05101e-162	1.29462e-163	-6.69171e-163	2.64408e-163	-4.36126e-163	-7.67837e-163	1.2985e-163	1.02535e-164	1.15214e-162	1.42309e-163	2.65828e-163	2.64967e-163	6.97627e-163	4.16403e-164	-4.34056e-163	-7.8416e-163	8.90688e-164	-4.99843e-163	6.25516e-163	-5.55025e-163	-4.86941e-163	-8.76606e-164	-1.2545e-162	0
1.3514e-163	-4.23117e-163	-1.04031e-162	1.05646e-163	-8.81405e-163	-5.58131e-163	-1.19467e-163	-1.05101e-162	1.29462e-163	-6.69171e-163	2.64408e-163	-4.36126e-163	-7.67837e-163	1.2985e-163	1.02535e-164	1.15214e-162	1.42309e-163	2.65828e-163	2.64967e-163	6.97627e-163	4.16403e-164	-4.34056e-163	-7.8416e-163	8.90688e-164	-4.99843e-163	6.25516e-163	-5.55025e-163	-4.86941e-163	-8.76606e-164	-1.2545e-162	0
1.3514e-163	-4.23117e-163	-1.04031e-162	1.05646e-163	-8.81405e-163	-5.58131e-163	-1.19467e-163	-1.05101e-162	1.29462e-163	-6.69171e-163	2.64408e-163	-4.36126e-163	-7.67837e-163	1.2985e-163	1.02535e-164	1.15214e-162	1.42309e-163	2.65828e-163	2.64967e-163	6.97627e-163	4.16403e-164	-4.34056e-163	-7.8416e-163	8.90688e-164	-4.99843e-163	6.25516e-163	-5.55025e-163	-4.86941e-163	-8.76606e-164	-1.2545e-162	0
1.3514e-163	-4.23117e-163	-1.04031e-162	1.05646e-163	-8.81405e-163	-5.58131e-163	-1.19467e-163	-1.05101e-162	1.29462e-163	-6.69171e-163	2.64408e-163	-4.36126e-163	-7.67837e-163	1.2985e-163	1.02535e-164	1.15214e-162	1.42309e-163	2.65828e-163	2.64967e-163	6.97627e-163	4.16403e-164	-4.34056e-163	-7.8416e-163	8.90688e-164	-4.99843e-163	6.25516e-163	-5.55025e-163	-4.86941e-163	-8.76606e-164	-1.2545e-162	0
1.3514e-163	-4.23117e-163	-1.04031e-162	1.05646e-163	-8.81405e-163	-5.58131e-163	-1.19467e-163	-1.05101e-162	1.29462e-163	-6.69171e-163	2.64408e-163	-4.36126e-163	-7.67837e-163	1.2985e-163	1.02535e-164	1.15214e-162	1.42309e-163	2.65828e-163	2.64967e-163	6.97627e-163	4.16403e-164	-4.34056e-163	-7.8416e-163	8.90688e-164	-4.99843e-163	6.25516e-163	-5.55025e-163	-4.86941e-163	-8.76606e-164	-1.2545e-162	0
1.3514e-163	-4.23117e-163	-1.04031e-162	1.05646e-163	-8.81405e-163	-5.58131e-163	-1.19467e-163	-1.05101e-162	1.29462e-163	-6.69171e-163	2.64408e-163	-4.36126e-163	-7.67837e-163	1.2985e-163	1.02535e-164	1.15214e-162	1.42309e-163	2.65828e-163	2.64967e-163	6.97627e-163	4.16403e-164	-4.34056e-163	-7.8416e-163	8.90688e-164	-4.99843e-163	6.25516e-163	-5.55025e-163	-4.86941e-163	-8.76606e-164	-1.2545e-162	0
1.3514e-163	-4.23117e-163	-1.04031e-162	1.05646e-163	-8.81405e-163	-5.58131e-163	-1.19467e-163	-1.05101e-162	1.29462e-163	-6.69171e-163	2.64408e-163	-4.36126e-163	-7.67837e-163	1.2985e-163	1.02535e-164	1.15214e-162	1.42309e-163	2.65828e-163	2.64967e-163	6.97627e-163	4.16403e-164	-4.34056e-163	-7.8416e-163	8.90688e-164	-4.99843e-163	6.25516e-163	-5.55025e-163	-4.86941e-163	-8.76606e-164	-1.2545e-162	0
1.3514e-163	-4.23117e-163	-1.04031e-162	1.05646e-163	-8.81405e-163	-5.58131e-163	-1.19467e-163	-1.05101e-162	1.29462e-163	-6.69171e-163	2.64408e-163	-4.36126e-163	-7.67837e-163	1.2985e-163	1.02535e-164	1.15214e-162	1.42309e-163	2.65828e-163	2.64967e-163	6.97627e-163	4.16403e-164	-4.34056e-163	-7.8416e-163	8.90688e-164	-4.99843e-163	6.25516e-163	-5.55025e-163	-4.86941e-163	-8.76606e-164	-1.2545e-162	0
1.3514e-163	-4.23117e-163	-1.04031e-162	1.05646e-163	-8.81405e-163	-5.58131e-163	-1.19467e-163	-1.05101e-162	1.29462e-163	-6.69171e-163	2.64408e-163	-4.36126e-163	-7.67837e-163	1.2985e-163	1.02535e-164	1.15214e-162	1.42309e-163	2.65828e-163	2.64967e-163	6.97627e-163	4.16403e-164	-4.34056e-163	-7.8416e-163	8.90688e-164	-4.99843e-163	6.25516e-163	-5.55025e-163	-4.86941e-163	-8.76606e-164	-1.2545e-162	0
1.3514e-163	-4.23117e-163	-1.04031e-162	1.05646e-163	-8.81405e-163	-5.58131e-163	-1.19467e-163	-1.05101e-162	1.29462e-163	-6.69171e-163	2.64408e-163	-4.36126e-163	-7.67837e-163	1.2985e-163	1.02535e-164	1.15214e-162	1.42309e-163	2.65828e-163	2.64967e-163	6.97627e-163	4.16403e-164	-4.34056e-163	-7.8416e-163	8.90688e-164	-4.99843e-163	6.25516e-163	-5.55025e-163	-4.86941e-163	-8.76606e-164	-1.2545e-162	0
1.3514e-163	-4.23117e-163	-1.04031e-162	1.05646e-163	-8.81405e-163	-5.58131e-163	-1.19467e-163	-1.05101e-162	1.29462e-163	-6.69171e-163	2.64408e-163	-4.36126e-163	-7.67837e-163	1.2985e-163	1.02535e-164	1.15214e-162	1.42309e-163	2.65828e-163	2.64967e-163	6.97627e-163	4.16403e-164	-4.34056e-163	-7.8416e-163	8.90688e-164	-4.99843e-163	6.25516e-163	-5.55025e-163	-4.86941e-163	-8.76606e-164	-1.2545e-162	0
1.3514e-163	-4.23117e-163	-1.04031e-162	1.05646e-163	-8.81405e-163	-5.58131e-163	-1.19467e-163	-1.05101e-162	1.29462e-163	-6.69171e-163	2.64408e-163	-4.36126e-163	-7.67837e-163	1.2985e-163	1.02535e-164	1.15214e-162	1.42309e-163	2.65828e-163	2.64967e-163	6.97627e-163	4.16403e-164	-4.34056e-163	-7.8416e-163	8.90688e-164	-4.99843e-163	6.25516e-163	-5.55025e-163	-4.86941e-163	-8.76606e-164	-1.2545e-162	0
1.3514e-163	-4.23117e-163	-1.04031e-162	1.05646e-163	-8.81405e-163	-5.58131e-163	-1.19467e-163	-1.05101e-162	1.29462e-163	-6.69171e-163	2.64408e-163	-4.36126e-163	-7.67837e-163	1.2985e-163	1.02535e-164	1.15214e-162	1.42309e-163	2.65828e-163	2.64967e-163	6.97627e-163	4.16403e-164	-4.34056e-163	-7.8416e-163	8.90688e-164	-4.99843e-163	6.25516e-163	-5.55025e-163	-4.86941e-163	-8.76606e-164	-1.2545e-162	0
1.3514e-163	-4.23117e-163	-1.04031e-162	1.05646e-163	-8.81405e-163	-5.58131e-163	-1.19467e-163	-1.05101e-162	1.29462e-163	-6.69171e-163	2.64408e-163	-4.36126e-163	-7.67837e-163	1.2985e-163	1.02535e-164	1.15214e-162	1.42309e-163	2.65828e-163	2.64967e-163	6.97627e-163	4.16403e-164	-4.34056e-163	-7.8416e-163	8.90688e-164	-4.99843e-163	6.25516e-163	-5.55025e-163	-4.86941e-163	-8.76606e-164	-1.2545e-162	0
1.3514e-163	-4.23117e-163	-1.04031e-162	1.05646e-163	-8.81405e-163	-5.58131e-163	-1.19467e-163	-1.05101e-162	1.29462e-163	-6.69171e-163	2.64408e-163	-4.36126e-163	-7.67837e-163	1.2985e-163	1.02535e-164	1.15214e-162	1.42309e-163	2.65828e-163	2.64967e-163	6.97627e-163	4.16403e-164	-4.34056e-163	-7.8416e-163	8.90688e-164	-4.99843e-163	6.25516e-163	-5.55025e-163	-4.86941e-163	-8.76606e-164	-1.2545e-162	0
1.3514e-163	-4.23117e-163	-1.04031e-162	1.05646e-163	-8.81405e-163	-5.58131e-163	-1.19467e-163	-1.05101e-162	1.29462e-163	-6.69171e-163	2.64408e-163	-4.36126e-163	-7.67837e-163	1.2985e-163	1.02535e-164	1.15214e-162	1.42309e-163	2.65828e-163	2.64967e-163	6.97627e-163	4.16403e-164	-4.34056e-163	-7.8416e-163	8.90688e-164	-4.99843e-163	6.25516e-163	-5.55025e-163	-4.86941e-163	-8.76606e-164	-1.2545e-162	0
1.3514e-163	-4.23117e-163	-1.04031e-162	1.05646e-163	-8.81405e-163	-5.58131e-163	-1.19467e-163	-1.05101e-162	1.29462e-163	-6.69171e-163	2.64408e-163	-4.36126e-163	-7.67837e-163	1.2985e-163	1.02535e-164	1.15214e-162	1.42309e-163	2.65828e-163	2.64967e-163	6.97627e-163	4.16403e-164	-4.34056e-163	-7.8416e-163	8.90688e-164	-4.99843e-163	6.25516e-163	-5.55025e-163	-4.86941e-163	-8.76606e-164	-1.2545e-162	0
1.3514e-163	-4.23117e-163	-1.04031e-162	1.05646e-163	-8.81405e-163	-5.58131e-163	-1.19467e-163	-1.05101e-162	1.29462e-163	-6.69171e-163	2.64408e-163	-4.36126e-163	-7.67837e-163	1.2985e-163	1.02535e-164	1.15214e-162	1.42309e-163	2.65828e-163	2.64967e-163	6.97627e-163	4.16403e-164	-4.34056e-163	-7.8416e-163	8.90688e-164	-4.99843e-163	6.25516e-163	-5.55025e-163	-4.86941e-163	-8.76606e-164	-1.2545e-162	0
1.3514e-163	-4.23117e-163	-1.04031e-162	1.05646e-163	-8.81405e-163	-5.58131e-163	-1.19467e-163	-1.05101e-162	1.29462e-163	-6.69171e-163	2.64408e-163	-4.36126e-163	-7.67837e-163	1.2985e-163	1.02535e-164	1.15214e-162	1.42309e-163	2.65828e-163	2.64967e-163	6.97627e-163	4.16403e-164	-4.34056e-163	-7.8416e-163	8.90688e-164	-4.99843e-163	6.25516e-163	-5.55025e-163	-4.86941e-163	-8.76606e-164	-1.2545e-162	0
1.3514e-163	-4.23117e-163	-1.04031e-162	1.05646e-163	-8.81405e-163	-5.58131e-163	-1.19467e-163	-1.05101e-162	1.29462e-163	-6.69171e-163	2.64408e-163	-4.36126e-163	-7.67837e-163	1.2985e-163	1.02535e-164	1.15214e-162	1.42309e-163	2.65828e-163	2.64967e-163	6.97627e-163	4.16403e-164	-4.34056e-163	-7.8416e-163	8.90688e-164	-4.99843e-163	6.25516e-163	-5.55025e-163	-4.86941e-163	-8.76606e-164	-1.2545e-162	0
1.3514e-163	-4.23117e-163	-1.04031e-162	1.05646e-163	-8.81405e-163	-5.58131e-163	-1.19467e-163	-1.05101e-162	1.29462e-163	-6.69171e-163	2.64408e-163	-4.36126e-163	-7.67837e-163	1.2985e-163	1.02535e-164	1.15214e-162	1.42309e-163	2.65828e-163	2.64967e-163	6.97627e-163	4.16403e-164	-4.34056e-163	-7.8416e-163	8.90688e-164	-4.99843e-163	6.25516e-163	-5.55025e-163	-4.86941e-163	-8.76606e-164	-1.2545e-162	0
1.3514e-163	-4.23117e-163	-1.04031e-162	1.05646e-163	-8.81405e-163	-5.58131e-163	-1.19467e-163	-1.05101e-162	1.29462e-163	-6.69171e-163	2.64408e-163	-4.36126e-163	-7.67837e-163	1.2985e-163	1.02535e-164	1.15214e-162	1.42309e-163	2.65828e-163	2.64967e-163	6.97627e-163	4.16403e-164	-4.34056e-163	-7.8416e-163	8.90688e-164	-4.99843e-163	6.25516e-163	-5.55025e-163	-4.86941e-163	-8.76606e-164	-1.2545e-162	0
1.3514e-163	-4.23117e-163	-1.04031e-162	1.05646e-163	-8.81405e-163	-5.58131e-163	-1.19467e-163	-1.05101e-162	1.29462e-163	-6.69171e-163	2.64408e-163	-4.36126e-163	-7.67837e-163	1.2985e-163	1.02535e-164	1.15214e-162	1.42309e-163	2.65828e-163	2.64967e-163	6.97627e-163	4.16403e-164	-4.34056e-163	-7.8416e-163	8.90688e-164	-4.99843e-163	6.25516e-163	-5.55025e-163	-4.86941e-163	-8.76606e-164	-1.2545e-162	0
1.3514e-163	-4.23117e-163	-1.04031e-162	1.05646e-163	-8.81405e-163	-5.58131e-163	-1.19467e-163	-1.05101e-162	1.29462e-163	-6.69171e-163	2.64408e-163	-4.36126e-163	-7.67837e-163	1.2985e-163	1.02535e-164	1.15214e-162	1.42309e-163	2.65828e-163	2.64967e-163	6.97627e-163	4.16403e-164	-4.34056e-163	-7.8416e-163	8.90688e-164	-4.99843e-163	6.25516e-163	-5.55025e-163	-4.86941e-163	-8.76606e-164	-1.2545e-162	0
1.3514e-163	-4.23117e-163	-1.04031e-162	1.05646e-163	-8.81405e-163	-5.58131e-163	-1.19467e-163	-1.05101e-162	1.29462e-163	-6.69171e-163	2.64408e-163	-4.36126e-163	-7.67837e-163	1.2985e-163	1.02535e-164	1.15214e-162	1.42309e-163	2.65828e-163	2.64967e-163	6.97627e-163	4.16403e-164	-4.34056e-163	-7.8416e-163	8.90688e-164	-4.99843e-163	6.25516e-163	-5.55025e-163	-4.86941e-163	-8.76606e-164	-1.2545e-162	0
1.3514e-163	-4.23117e-163	-1.04031e-162	1.05646e-163	-8.81405e-163	-5.58131e-163	-1.19467e-163	-1.05101e-162	1.29462e-163	-6.69171e-163	2.64408e-163	-4.36126e-163	-7.67837e-163	1.2985e-163	1.02535e-164	1.15214e-162	1.42309e-163	2.65828e-163	2.64967e-163	6.97627e-163	4.16403e-164	-4.34056e-163	-7.8416e-163	8.90688e-164	-4.99843e-163	6.25516e-163	-5.55025e-163	-4.86941e-163	-8.76606e-164	-1.2545e-162	0
1.3514e-163	-4.23117e-163	-1.04031e-162	1.05646e-163	-8.81405e-163	-5.58131e-163	-1.19467e-163	-1.05101e-162	1.29462e-163	-6.69171e-163	2.64408e-163	-4.36126e-163	-7.67837e-163	1.2985e-163	1.02535e-164	1.15214e-162	1.42309e-163	2.65828e-163	2.64967e-163	6.97627e-163	4.16403e-164	-4.34056e-163	-7.8416e-163	8.90688e-164	-4.99843e-163	6.25516e-163	-5.55025e-163	-4.86941e-163	-8.76606e-164	-1.2545e-162	0
1.3514e-163	-4.23117e-163	-1.04031e-162	1.05646e-163	-8.81405e-163	-5.58131e-163	-1.19467e-163	-1.05101e-162	1.29462e-163	-6.69171e-163	2.64408e-163	-4.36126e-163	-7.67837e-163	1.2985e-163	1.02535e-164	1.15214e-162	1.42309e-163	2.65828e-163	2.64967e-163	6.97627e-163	4.16403e-164	-4.34056e-163	-7.8416e-163	8.90688e-164	-4.99843e-163	6.25516e-163	-5.55025e-163	-4.86941e-163	-8.76606e-164	-1.2545e-162	0
1.3514e-163	-4.23117e-163	-1.04031e-162	1.05646e-163	-8.81405e-163	-5.58131e-163	-1.19467e-163	-1.05101e-162	1.29462e-163	-6.69171e-163	2.64408e-163	-4.36126e-163	-7.67837e-163	1.2985e-163	1.02535e-164	1.15214e-162	1.42309e-163	2.65828e-163	2.64967e-163	6.97627e-163	4.16403e-164	-4.34056e-163	-7.8416e-163	8.90688e-164	-4.99843e-163	6.25516e-163	-5.55025e-163	-4.86941e-163	-8.76606e-164	-1.2545e-162	0
1.3514e-163	-4.23117e-163	-1.04031e-162	1.05646e-163	-8.81405e-163	-5.58131e-163	-1.19467e-163	-1.05101e-162	1.29462e-163	-6.69171e-163	2.64408e-163	-4.36126e-163	-7.67837e-163	1.2985e-163	1.02535e-164	1.15214e-162	1.42309e-163	2.65828e-163	2.64967e-163	6.97627e-163	4.16403e-164	-4.34056e-163	-7.8416e-163	8.90688e-164	-4.99843e-163	6.25516e-163	-5.55025e-163	-4.86941e-163	-8.76606e-164	-1.2545e-162	0
1.3514e-163	-4.23117e-163	-1.04031e-162	1.05646e-163	-8.81405e-163	-5.58131e-163	-1.19467e-163	-1.05101e-162	1.29462e-163	-6.69171e-163	2.64408e-163	-4.36126e-163	-7.67837e-163	1.2985e-163	1.02535e-164	1.15214e-162	1.42309e-163	2.65828e-163	2.64967e-163	6.97627e-163	4.16403e-164	-4.34056e-163	-7.8416e-163	8.90688e-164	-4.99843e-163	6.25516e-163	-5.55025e-163	-4.86941e-163	-8.76606e-164	-1.2545e-162	0
1.3514e-163	-4.23117e-163	-1.04031e-162	1.05646e-163	-8.81405e-163	-5.58131e-163	-1.19467e-163	-1.05101e-162	1.29462e-163	-6.69171e-163	2.64408e-163	-4.36126e-163	-7.67837e-163	1.2985e-163	1.02535e-164	1.15214e-162	1.42309e-163	2.65828e-163	2.64967e-163	6.97627e-163	4.16403e-164	-4.34056e-163	-7.8416e-163	8.90688e-164	-4.99843e-163	6.25516e-163	-5.55025e-163	-4.86941e-163	-8.76606e-164	-1.2545e-162	0
1.3514e-163	-4.23117e-163	-1.04031e-162	1.05646e-163	-8.81405e-163	-5.58131e-163	-1.19467e-163	-1.05101e-162	1.29462e-163	-6.69171e-163	2.64408e-163	-4.36126e-163	-7.67837e-163	1.2985e-163	1.02535e-164	1.15214e-162	1.42309e-163	2.65828e-163	2.64967e-163	6.97627e-163	4.16403e-164	-4.34056e-163	-7.8416e-163	8.90688e-164	-4.99843e-163	6.25516e-163	-5.55025e-163	-4.86941e-163	-8.76606e-164	-1.2545e-162	0
1.3514e-163	-4.23117e-163	-1.04031e-162	1.05646e-163	-8.81405e-163	-5.58131e-163	-1.19467e-163	-1.05101e-162	1.29462e-163	-6.69171e-163	2.64408e-163	-4.36126e-163	-7.67837e-163	1.2985e-163	1.02535e-164	1.15214e-162	1.42309e-163	2.65828e-163	2.64967e-163	6.97627e-163	4.16403e-164	-4.34056e-163	-7.8416e-163	8.90688e-164	-4.99843e-163	6.25516e-163	-5.55025e-163	-4.86941e-163	-8.76606e-164	-1.2545e-162	0
1.3514e-163	-4.23117e-163	-1.04031e-162	1.05646e-163	-8.81405e-163	-5.58131e-163	-1.19467e-163	-1.05101e-162	1.29462e-163	-6.69171e-163	2.64408e-163	-4.36126e-163	-7.67837e-163	1.2985e-163	1.02535e-164	1.15214e-162	1.42309e-163	2.65828e-163	2.64967e-163	6.97627e-163	4.16403e-164	-4.34056e-163	-7.8416e-163	8.90688e-164	-4.99843e-163	6.25516e-163	-5.55025e-163	-4.86941e-163	-8.76606e-164	-1.2545e-162	0
1.3514e-163	-4.23117e-163	-1.04031e-162	1.05646e-163	-8.81405e-163	-5.58131e-163	-1.19467e-163	-1.05101e-162	1.29462e-163	-6.69171e-163	2.64408e-163	-4.36126e-163	-7.67837e-163	1.2985e-163	1.02535e-164	1.15214e-162	1.42309e-163	2.65828e-163	2.64967e-163	6.97627e-163	4.16403e-164	-4.34056e-163	-7.8416e-163	8.90688e-164	-4.99843e-163	6.25516e-163	-5.55025e-163	-4.86941e-163	-8.76606e-164	-1.2545e-162	0
1.3514e-163	-4.23117e-163	-1.04031e-162	1.05646e-163	-8.81405e-163	-5.58131e-163	-1.19467e-163	-1.05101e-162	1.29462e-163	-6.69171e-163	2.64408e-163	-4.36126e-163	-7.67837e-163	1.2985e-163	1.02535e-164	1.15214e-162	1.42309e-163	2.65828e-163	2.64967e-163	6.97627e-163	4.16403e-164	-4.34056e-163	-7.8416e-163	8.90688e-164	-4.99843e-163	6.25516e-163	-5.55025e-163	-4.86941e-163	-8.76606e-164	-1.2545e-162	0
1.3514e-163	-4.23117e-163	-1.04031e-162	1.05646e-163	-8.81405e-163	-5.58131e-163	-1.19467e-163	-1.05101e-162	1.29462e-163	-6.69171e-163	2.64408e-163	-4.36126e-163	-7.67837e-163	1.2985e-163	1.02535e-164	1.15214e-162	1.42309e-163	2.65828e-163	2.64967e-163	6.97627e-163	4.16403e-164	-4.34056e-163	-7.8416e-163	8.90688e-164	-4.99843e-163	6.25516e-163	-5.55025e-163	-4.86941e-163	-8.76606e-164	-1.2545e-162	0
1.3514e-163	-4.23117e-163	-1.04031e-162	1.05646e-163	-8.81405e-163	-5.58131e-163	-1.19467e-163	-1.05101e-162	1.29462e-163	-6.69171e-163	2.64408e-163	-4.36126e-163	-7.67837e-163	1.2985e-163	1.02535e-164	1.15214e-162	1.42309e-163	2.65828e-163	2.64967e-163	6.97627e-163	4.16403e-164	-4.34056e-163	-7.8416e-163	8.90688e-164	-4.99843e-163	6.25516e-163	-5.55025e-163	-4.86941e-163	-8.76606e-164	-1.2545e-162	0
1.3514e-163	-4.23117e-163	-1.04031e-162	1.05646e-163	-8.81405e-163	-5.58131e-163	-1.19467e-163	-1.05101e-162	1.29462e-163	-6.69171e-163	2.64408e-163	-4.36126e-163	-7.67837e-163	1.2985e-163	1.02535e-164	1.15214e-162	1.42309e-163	2.65828e-163	2.64967e-163	6.97627e-163	4.16403e-164	-4.34056e-163	-7.8416e-163	8.90688e-164	-4.99843e-163	6.25516e-163	-5.55025e-163	-4.86941e-163	-8.76606e-164	-1.2545e-162	0
1.3514e-163	-4.23117e-163	-1.04031e-162	1.05646e-163	-8.81405e-163	-5.58131e-163	-1.19467e-163	-1.05101e-162	1.29462e-163	-6.69171e-163	2.64408e-163	-4.36126e-163	-7.67837e-163	1.2985e-163	1.02535e-164	1.15214e-162	1.42309e-163	2.65828e-163	2.64967e-163	6.97627e-163	4.16403e-164	-4.34056e-163	-7.8416e-163	8.90688e-164	-4.99843e-163	6.25516e-163	-5.55025e-163	-4.86941e-163	-8.76606e-164	-1.2545e-162	0
1.3514e-163	-4.23117e-163	-1.04031e-162	1.05646e-163	-8.81405e-163	-5.58131e-163	-1.19467e-163	-1.05101e-162	1.29462e-163	-6.69171e-163	2.64408e-163	-4.36126e-163	-7.67837e-163	1.2985e-163	1.02535e-164	1.15214e-162	1.42309e-163	2.65828e-163	2.64967e-163	6.97627e-163	4.16403e-164	-4.34056e-163	-7.8416e-163	8.90688e-164	-4.99843e-163	6.25516e-163	-5.55025e-163	-4.86941e-163	-8.76606e-164	-1.2545e-162	0
1.3514e-163	-4.23117e-163	-1.04031e-162	1.05646e-163	-8.81405e-163	-5.58131e-163	-1.19467e-163	-1.05101e-162	1.29462e-163	-6.69171e-163	2.64408e-163	-4.36126e-163	-7.67837e-163	1.2985e-163	1.02535e-164	1.15214e-162	1.42309e-163	2.65828e-163	2.64967e-163	6.97627e-163	4.16403e-164	-4.34056e-163	-7.8416e-163	8.90688e-164	-4.99843e-163	6.25516e-163	-5.55025e-163	-4.86941e-163	-8.76606e-164	-1.2545e-162	0
1.3514e-163	-4.23117e-163	-1.04031e-162	1.05646e-163	-8.81405e-163	-5.58131e-163	-1.19467e-163	-1.05101e-162	1.29462e-163	-6.69171e-163	2.64408e-163	-4.36126e-163	-7.67837e-163	1.2985e-163	1.02535e-164	1.15214e-162	1.42309e-163	2.65828e-163	2.64967e-163	6.97627e-163	4.16403e-164	-4.34056e-163	-7.8416e-163	8.90688e-164	-4.99843e-163	6.25516e-163	-5.55025e-163	-4.86941e-163	-8.76606e-164	-1.2545e-162	0
1.3514e-163	-4.23117e-163	-1.04031e-162	1.05646e-163	-8.81405e-163	-5.58131e-163	-1.19467e-163	-1.05101e-162	1.29462e-163	-6.69171e-163	2.64408e-163	-4.36126e-163	-7.67837e-163	1.2985e-163	1.02535e-164	1.15214e-162	1.42309e-163	2.65828e-163	2.64967e-163	6.97627e-163	4.16403e-164	-4.34056e-163	-7.8416e-163	8.90688e-164	-4.99843e-163	6.25516e-163	-5.55025e-163	-4.86941e-163	-8.76606e-164	-1.2545e-162	0
1.3514e-163	-4.23117e-163	-1.04031e-162	1.05646e-163	-8.81405e-163	-5.58131e-163	-1.19467e-163	-1.05101e-162	1.29462e-163	-6.69171e-163	2.64408e-163	-4.36126e-163	-7.67837e-163	1.2985e-163	1.02535e-164	1.15214e-162	1.42309e-163	2.65828e-163	2.64967e-163	6.97627e-163	4.16403e-164	-4.34056e-163	-7.8416e-163	8.90688e-164	-4.99843e-163	6.25516e-163	-5.55025e-163	-4.86941e-163	-8.76606e-164	-1.2545e-162	0
1.3514e-163	-4.23117e-163	-1.04031e-162	1.05646e-163	-8.81405e-163	-5.58131e-163	-1.19467e-163	-1.05101e-162	1.29462e-163	-6.69171e-163	2.64408e-163	-4.36126e-163	-7.67837e-163	1.2985e-163	1.02535e-164	1.15214e-162	1.42309e-163	2.65828e-163	2.64967e-163	6.97627e-163	4.16403e-164	-4.34056e-163	-7.8416e-163	8.90688e-164	-4.99843e-163	6.25516e-163	-5.55025e-163	-4.86941e-163	-8.76606e-164	-1.2545e-162	0
1.3514e-163	-4.23117e-163	-1.04031e-162	1.05646e-163	-8.81405e-163	-5.58131e-163	-1.19467e-163	-1.05101e-162	1.29462e-163	-6.69171e-163	2.64408e-163	-4.36126e-163	-7.67837e-163	1.2985e-163	1.02535e-164	1.15214e-162	1.42309e-163	2.65828e-163	2.64967e-163	6.97627e-163	4.16403e-164	-4.34056e-163	-7.8416e-163	8.90688e-164	-4.99843e-163	6.25516e-163	-5.55025e-163	-4.86941e-163	-8.76606e-164	-1.2545e-162	0
1.3514e-163	-4.23117e-163	-1.04031e-162	1.05646e-163	-8.81405e-163	-5.58131e-163	-1.19467e-163	-1.05101e-162	1.29462e-163	-6.69171e-163	2.64408e-163	-4.36126e-163	-7.67837e-163	1.2985e-163	1.02535e-164	1.15214e-162	1.42309e-163	2.65828e-163	2.64967e-163	6.97627e-163	4.16403e-164	-4.34056e-163	-7.8416e-163	8.90688e-164	-4.99843e-163	6.25516e-163	-5.55025e-163	-4.86941e-163	-8.76606e-164	-1.2545e-162	0
1.3514e-163	-4.23117e-163	-1.04031e-162	1.05646e-163	-8.81405e-163	-5.58131e-163	-1.19467e-163	-1.05101e-162	1.29462e-163	-6.69171e-163	2.64408e-163	-4.36126e-163	-7.67837e-163	1.2985e-163	1.02535e-164	1.15214e-162	1.42309e-163	2.65828e-163	2.64967e-163	6.97627e-163	4.16403e-164	-4.34056e-163	-7.8416e-163	8.90688e-164	-4.99843e-163	6.25516e-163	-5.55025e-163	-4.86941e-163	-8.76606e-164	-1.2545e-162	0
1.3514e-163	-4.23117e-163	-1.04031e-162	1.05646e-163	-8.81405e-163	-5.58131e-163	-1.19467e-163	-1.05101e-162	1.29462e-163	-6.69171e-163	2.64408e-163	-4.36126e-163	-7.67837e-163	1.2985e-163	1.02535e-164	1.15214e-162	1.42309e-163	2.65828e-163	2.64967e-163	6.97627e-163	4.16403e-164	-4.34056e-163	-7.8416e-163	8.90688e-164	-4.99843e-163	6.25516e-163	-5.55025e-163	-4.86941e-163	-8.76606e-164	-1.2545e-162	0
1.3514e-163	-4.23117e-163	-1.04031e-162	1.05646e-163	-8.81405e-163	-5.58131e-163	-1.19467e-163	-1.05101e-162	1.29462e-163	-6.69171e-163	2.64408e-163	-4.36126e-163	-7.67837e-163	1.2985e-163	1.02535e-164	1.15214e-162	1.42309e-163	2.65828e-163	2.64967e-163	6.97627e-163	4.16403e-164	-4.34056e-163	-7.8416e-163	8.90688e-164	-4.99843e-163	6.25516e-163	-5.55025e-163	-4.86941e-163	-8.76606e-164	-1.2545e-162	0
1.3514e-163	-4.23117e-163	-1.04031e-162	1.05646e-163	-8.81405e-163	-5.58131e-163	-1.19467e-163	-1.05101e-162	1.29462e-163	-6.69171e-163	2.64408e-163	-4.36126e-163	-7.67837e-163	1.2985e-163	1.02535e-164	1.15214e-162	1.42309e-163	2.65828e-163	2.64967e-163	6.97627e-163	4.16403e-164	-4.34056e-163	-7.8416e-163	8.90688e-164	-4.99843e-163	6.25516e-163	-5.55025e-163	-4.86941e-163	-8.76606e-164	-1.2545e-162	0
1.3514e-163	-4.23117e-163	-1.04031e-162	1.05646e-163	-8.81405e-163	-5.58131e-163	-1.19467e-163	-1.05101e-162	1.29462e-163	-6.69171e-163	2.64408e-163	-4.36126e-163	-7.67837e-163	1.2985e-163	1.02535e-164	1.15214e-162	1.42309e-163	2.65828e-163	2.64967e-163	6.97627e-163	4.16403e-164	-4.34056e-163	-7.8416e-163	8.90688e-164	-4.99843e-163	6.25516e-163	-5.55025e-163	-4.86941e-163	-8.76606e-164	-1.2545e-162	0
1.3514e-163	-4.23117e-163	-1.04031e-162	1.05646e-163	-8.81405e-163	-5.58131e-163	-1.19467e-163	-1.05101e-162	1.29462e-163	-6.69171e-163	2.64408e-163	-4.36126e-163	-7.67837e-163	1.2985e-163	1.02535e-164	1.15214e-162	1.42309e-163	2.65828e-163	2.64967e-163	6.97627e-163	4.16403e-164	-4.34056e-163	-7.8416e-163	8.90688e-164	-4.99843e-163	6.25516e-163	-5.55025e-163	-4.86941e-163	-8.76606e-164	-1.2545e-162	0
1.3514e-163	-4.23117e-163	-1.04031e-162	1.05646e-163	-8.81405e-163	-5.58131e-163	-1.19467e-163	-1.05101e-162	1.29462e-163	-6.69171e-163	2.64408e-163	-4.36126e-163	-7.67837e-163	1.2985e-163	1.02535e-164	1.15214e-162	1.42309e-163	2.65828e-163	2.64967e-163	6.97627e-163	4.16403e-164	-4.34056e-163	-7.8416e-163	8.90688e-164	-4.99843e-163	6.25516e-163	-5.55025e-163	-4.86941e-163	-8.76606e-164	-1.2545e-162	0
1.3514e-163	-4.23117e-163	-1.04031e-162	1.05646e-163	-8.81405e-163	-5.58131e-163	-1.19467e-163	-1.05101e-162	1.29462e-163	-6.69171e-163	2.64408e-163	-4.36126e-163	-7.67837e-163	1.2985e-163	1.02535e-164	1.15214e-162	1.42309e-163	2.65828e-163	2.64967e-163	6.97627e-163	4.16403e-164	-4.34056e-163	-7.8416e-163	8.90688e-164	-4.99843e-163	6.25516e-163	-5.55025e-163	-4.86941e-163	-8.76606e-164	-1.2545e-162	0
1.3514e-163	-4.23117e-163	-1.04031e-162	1.05646e-163	-8.81405e-163	-5.58131e-163	-1.19467e-163	-1.05101e-162	1.29462e-163	-6.69171e-163	2.64408e-163	-4.36126e-163	-7.67837e-163	1.2985e-163	1.02535e-164	1.15214e-162	1.42309e-163	2.65828e-163	2.64967e-163	6.97627e-163	4.16403e-164	-4.34056e-163	-7.8416e-163	8.90688e-164	-4.99843e-163	6.25516e-163	-5.55025e-163	-4.86941e-163	-8.76606e-164	-1.2545e-162	0
1.3514e-163	-4.23117e-163	-1.04031e-162	1.05646e-163	-8.81405e-163	-5.58131e-163	-1.19467e-163	-1.05101e-162	1.29462e-163	-6.69171e-163	2.64408e-163	-4.36126e-163	-7.67837e-163	1.2985e-163	1.02535e-164	1.15214e-162	1.42309e-163	2.65828e-163	2.64967e-163	6.97627e-163	4.16403e-164	-4.34056e-163	-7.8416e-163	8.90688e-164	-4.99843e-163	6.25516e-163	-5.55025e-163	-4.86941e-163	-8.76606e-164	-1.2545e-162	0
1.3514e-163	-4.23117e-163	-1.04031e-162	1.05646e-163	-8.81405e-163	-5.58131e-163	-1.19467e-163	-1.05101e-162	1.29462e-163	-6.69171e-163	2.64408e-163	-4.36126e-163	-7.67837e-163	1.2985e-163	1.02535e-164	1.15214e-162	1.42309e-163	2.65828e-163	2.64967e-163	6.97627e-163	4.16403e-164	-4.34056e-163	-7.8416e-163	8.90688e-164	-4.99843e-163	6.25516e-163	-5.55025e-163	-4.86941e-163	-8.76606e-164	-1.2545e-162	0
1.3514e-163	-4.23117e-163	-1.04031e-162	1.05646e-163	-8.81405e-163	-5.58131e-163	-1.19467e-163	-1.05101e-162	1.29462e-163	-6.69171e-163	2.64408e-163	-4.36126e-163	-7.67837e-163	1.2985e-163	1.02535e-164	1.15214e-162	1.42309e-163	2.65828e-163	2.64967e-163	6.97627e-163	4.16403e-164	-4.34056e-163	-7.8416e-163	8.90688e-164	-4.99843e-163	6.25516e-163	-5.55025e-163	-4.86941e-163	-8.76606e-164	-1.2545e-162	0
1.3514e-163	-4.23117e-163	-1.04031e-162	1.05646e-163	-8.81405e-163	-5.58131e-163	-1.19467e-163	-1.05101e-162	1.29462e-163	-6.69171e-163	2.64408e-163	-4.36126e-163	-7.67837e-163	1.2985e-163	1.02535e-164	1.15214e-162	1.42309e-163	2.65828e-163	2.64967e-163	6.97627e-163	4.16403e-164	-4.34056e-163	-7.8416e-163	8.90688e-164	-4.99843e-163	6.25516e-163	-5.55025e-163	-4.86941e-163	-8.76606e-164	-1.2545e-162	0
1.3514e-163	-4.23117e-163	-1.04031e-162	1.05646e-163	-8.81405e-163	-5.58131e-163	-1.19467e-163	-1.05101e-162	1.29462e-163	-6.69171e-163	2.64408e-163	-4.36126e-163	-7.67837e-163	1.2985e-163	1.02535e-164	1.15214e-162	1.42309e-163	2.65828e-163	2.64967e-163	6.97627e-163	4.16403e-164	-4.34056e-163	-7.8416e-163	8.90688e-164	-4.99843e-163	6.25516e-163	-5.55025e-163	-4.86941e-163	-8.76606e-164	-1.2545e-162	0
1.3514e-163	-4.23117e-163	-1.04031e-162	1.05646e-163	-8.81405e-163	-5.58131e-163	-1.19467e-163	-1.05101e-162	1.29462e-163	-6.69171e-163	2.64408e-163	-4.36126e-163	-7.67837e-163	1.2985e-163	1.02535e-164	1.15214e-162	1.42309e-163	2.65828e-163	2.64967e-163	6.97627e-163	4.16403e-164	-4.34056e-163	-7.8416e-163	8.90688e-164	-4.99843e-163	6.25516e-163	-5.55025e-163	-4.86941e-163	-8.76606e-164	-1.2545e-162	0
1.3514e-163	-4.23117e-163	-1.04031e-162	1.05646e-163	-8.81405e-163	-5.58131e-163	-1.19467e-163	-1.05101e-162	1.29462e-163	-6.69171e-163	2.64408e-163	-4.36126e-163	-7.67837e-163	1.2985e-163	1.02535e-164	1.15214e-162	1.42309e-163	2.65828e-163	2.64967e-163	6.97627e-163	4.16403e-164	-4.34056e-163	-7.8416e-163	8.90688e-164	-4.99843e-163	6.25516e-163	-5.55025e-163	-4.86941e-163	-8.76606e-164	-1.2545e-162	0
1.3514e-163	-4.23117e-163	-1.04031e-162	1.05646e-163	-8.81405e-163	-5.58131e-163	-1.19467e-163	-1.05101e-162	1.29462e-163	-6.69171e-163	2.64408e-163	-4.36126e-163	-7.67837e-163	1.2985e-163	1.02535e-164	1.15214e-162	1.42309e-163	2.65828e-163	2.64967e-163	6.97627e-163	4.16403e-164	-4.34056e-163	-7.8416e-163	8.90688e-164	-4.99843e-163	6.25516e-163	-5.55025e-163	-4.86941e-163	-8.76606e-164	-1.2545e-162	0
1.3514e-163	-4.23117e-163	-1.04031e-162	1.05646e-163	-8.81405e-163	-5.58131e-163	-1.19467e-163	-1.05101e-162	1.29462e-163	-6.69171e-163	2.64408e-163	-4.36126e-163	-7.67837e-163	1.2985e-163	1.02535e-164	1.15214e-162	1.42309e-163	2.65828e-163	2.64967e-163	6.97627e-163	4.16403e-164	-4.34056e-163	-7.8416e-163	8.90688e-164	-4.99843e-163	6.25516e-163	-5.55025e-163	-4.86941e-163	-8.76606e-164	-1.2545e-162	0
1.3514e-163	-4.23117e-163	-1.04031e-162	1.05646e-163	-8.81405e-163	-5.58131e-163	-1.19467e-163	-1.05101e-162	1.29462e-163	-6.69171e-163	2.64408e-163	-4.36126e-163	-7.67837e-163	1.2985e-163	1.02535e-164	1.15214e-162	1.42309e-163	2.65828e-163	2.64967e-163	6.97627e-163	4.16403e-164	-4.34056e-163	-7.8416e-163	8.90688e-164	-4.99843e-163	6.25516e-163	-5.55025e-163	-4.86941e-163	-8.76606e-164	-1.2545e-162	0
1.3514e-163	-4.23117e-163	-1.04031e-162	1.05646e-163	-8.81405e-163	-5.58131e-163	-1.19467e-163	-1.05101e-162	1.29462e-163	-6.69171e-163	2.64408e-163	-4.36126e-163	-7.67837e-163	1.2985e-163	1.02535e-164	1.15214e-162	1.42309e-163	2.65828e-163	2.64967e-163	6.97627e-163	4.16403e-164	-4.34056e-163	-7.8416e-163	8.90688e-164	-4.99843e-163	6.25516e-163	-5.55025e-163	-4.86941e-163	-8.76606e-164	-1.2545e-162	0
1.3514e-163	-4.23117e-163	-1.04031e-162	1.05646e-163	-8.81405e-163	-5.58131e-163	-1.19467e-163	-1.05101e-162	1.29462e-163	-6.69171e-163	2.64408e-163	-4.36126e-163	-7.67837e-163	1.2985e-163	1.02535e-164	1.15214e-162	1.42309e-163	2.65828e-163	2.64967e-163	6.97627e-163	4.16403e-164	-4.34056e-163	-7.8416e-163	8.90688e-164	-4.99843e-163	6.25516e-163	-5.55025e-163	-4.86941e-163	-8.76606e-164	-1.2545e-162	0
1.3514e-163	-4.23117e-163	-1.04031e-162	1.05646e-163	-8.81405e-163	-5.58131e-163	-1.19467e-163	-1.05101e-162	1.29462e-163	-6.69171e-163	2.64408e-163	-4.36126e-163	-7.67837e-163	1.2985e-163	1.02535e-164	1.15214e-162	1.42309e-163	2.65828e-163	2.64967e-163	6.97627e-163	4.16403e-164	-4.34056e-163	-7.8416e-163	8.90688e-164	-4.99843e-163	6.25516e-163	-5.55025e-163	-4.86941e-163	-8.76606e-164	-1.2545e-162	0
1.3514e-163	-4.23117e-163	-1.04031e-162	1.05646e-163	-8.81405e-163	-5.58131e-163	-1.19467e-163	-1.05101e-162	1.29462e-163	-6.69171e-163	2.64408e-163	-4.36126e-163	-7.67837e-163	1.2985e-163	1.02535e-164	1.15214e-162	1.42309e-163	2.65828e-163	2.64967e-163	6.97627e-163	4.16403e-164	-4.34056e-163	-7.8416e-163	8.90688e-164	-4.99843e-163	6.25516e-163	-5.55025e-163	-4.86941e-163	-8.76606e-164	-1.2545e-162	0
1.3514e-163	-4.23117e-163	-1.04031e-162	1.05646e-163	-8.81405e-163	-5.58131e-163	-1.19467e-163	-1.05101e-162	1.29462e-163	-6.69171e-163	2.64408e-163	-4.36126e-163	-7.67837e-163	1.2985e-163	1.02535e-164	1.15214e-162	1.42309e-163	2.65828e-163	2.64967e-163	6.97627e-163	4.16403e-164	-4.34056e-163	-7.8416e-163	8.90688e-164	-4.99843e-163	6.25516e-163	-5.55025e-163	-4.86941e-163	-8.76606e-164	-1.2545e-162	0
1.3514e-163	-4.23117e-163	-1.04031e-162	1.05646e-163	-8.81405e-163	-5.58131e-163	-1.19467e-163	-1.05101e-162	1.29462e-163	-6.69171e-163	2.64408e-163	-4.36126e-163	-7.67837e-163	1.2985e-163	1.02535e-164	1.15214e-162	1.42309e-163	2.65828e-163	2.64967e-163	6.97627e-163	4.16403e-164	-4.34056e-163	-7.8416e-163	8.90688e-164	-4.99843e-163	6.25516e-163	-5.55025e-163	-4.86941e-163	-8.76606e-164	-1.2545e-162	0
1.3514e-163	-4.23117e-163	-1.04031e-162	1.05646e-163	-8.81405e-163	-5.58131e-163	-1.19467e-163	-1.05101e-162	1.29462e-163	-6.69171e-163	2.64408e-163	-4.36126e-163	-7.67837e-163	1.2985e-163	1.02535e-164	1.15214e-162	1.42309e-163	2.65828e-163	2.64967e-163	6.97627e-163	4.16403e-164	-4.34056e-163	-7.8416e-163	8.90688e-164	-4.99843e-163	6.25516e-163	-5.55025e-163	-4.86941e-163	-8.76606e-164	-1.2545e-162	0
1.3514e-163	-4.23117e-163	-1.04031e-162	1.05646e-163	-8.81405e-163	-5.58131e-163	-1.19467e-163	-1.05101e-162	1.29462e-163	-6.69171e-163	2.64408e-163	-4.36126e-163	-7.67837e-163	1.2985e-163	1.02535e-164	1.15214e-162	1.42309e-163	2.65828e-163	2.64967e-163	6.97627e-163	4.16403e-164	-4.34056e-163	-7.8416e-163	8.90688e-164	-4.99843e-163	6.25516e-163	-5.55025e-163	-4.86941e-163	-8.76606e-164	-1.2545e-162	0
1.3514e-163	-4.23117e-163	-1.04031e-162	1.05646e-163	-8.81405e-163	-5.58131e-163	-1.19467e-163	-1.05101e-162	1.29462e-163	-6.69171e-163	2.64408e-163	-4.36126e-163	-7.67837e-163	1.2985e-163	1.02535e-164	1.15214e-162	1.42309e-163	2.65828e-163	2.64967e-163	6.97627e-163	4.16403e-164	-4.34056e-163	-7.8416e-163	8.90688e-164	-4.99843e-163	6.25516e-163	-5.55025e-163	-4.86941e-163	-8.76606e-164	-1.2545e-162	0
1.3514e-163	-4.23117e-163	-1.04031e-162	1.05646e-163	-8.81405e-163	-5.58131e-163	-1.19467e-163	-1.05101e-162	1.29462e-163	-6.69171e-163	2.64408e-163	-4.36126e-163	-7.67837e-163	1.2985e-163	1.02535e-164	1.15214e-162	1.42309e-163	2.65828e-163	2.64967e-163	6.97627e-163	4.16403e-164	-4.34056e-163	-7.8416e-163	8.90688e-164	-4.99843e-163	6.25516e-163	-5.55025e-163	-4.86941e-163	-8.76606e-164	-1.2545e-162	0
1.3514e-163	-4.23117e-163	-1.04031e-162	1.05646e-163	-8.81405e-163	-5.58131e-163	-1.19467e-163	-1.05101e-162	1.29462e-163	-6.69171e-163	2.64408e-163	-4.36126e-163	-7.67837e-163	1.2985e-163	1.02535e-164	1.15214e-162	1.42309e-163	2.65828e-163	2.64967e-163	6.97627e-163	4.16403e-164	-4.34056e-163	-7.8416e-163	8.90688e-164	-4.99843e-163	6.25516e-163	-5.55025e-163	-4.86941e-163	-8.76606e-164	-1.2545e-162	0
1.3514e-163	-4.23117e-163	-1.04031e-162	1.05646e-163	-8.81405e-163	-5.58131e-163	-1.19467e-163	-1.05101e-162	1.29462e-163	-6.69171e-163	2.64408e-163	-4.36126e-163	-7.67837e-163	1.2985e-163	1.02535e-164	1.15214e-162	1.42309e-163	2.65828e-163	2.64967e-163	6.97627e-163	4.16403e-164	-4.34056e-163	-7.8416e-163	8.90688e-164	-4.99843e-163	6.25516e-163	-5.55025e-163	-4.86941e-163	-8.76606e-164	-1.2545e-162	0
1.3514e-163	-4.23117e-163	-1.04031e-162	1.05646e-163	-8.81405e-163	-5.58131e-163	-1.19467e-163	-1.05101e-162	1.29462e-163	-6.69171e-163	2.64408e-163	-4.36126e-163	-7.67837e-163	1.2985e-163	1.02535e-164	1.15214e-162	1.42309e-163	2.65828e-163	2.64967e-163	6.97627e-163	4.16403e-164	-4.34056e-163	-7.8416e-163	8.90688e-164	-4.99843e-163	6.25516e-163	-5.55025e-163	-4.86941e-163	-8.76606e-164	-1.2545e-162	0
1.3514e-163	-4.23117e-163	-1.04031e-162	1.05646e-163	-8.81405e-163	-5.58131e-163	-1.19467e-163	-1.05101e-162	1.29462e-163	-6.69171e-163	2.64408e-163	-4.36126e-163	-7.67837e-163	1.2985e-163	1.02535e-164	1.15214e-162	1.42309e-163	2.65828e-163	2.64967e-163	6.97627e-163	4.16403e-164	-4.34056e-163	-7.8416e-163	8.90688e-164	-4.99843e-163	6.25516e-163	-5.55025e-163	-4.86941e-163	-8.76606e-164	-1.2545e-162	0
1.3514e-163	-4.23117e-163	-1.04031e-162	1.05646e-163	-8.81405e-163	-5.58131e-163	-1.19467e-163	-1.05101e-162	1.29462e-163	-6.69171e-163	2.64408e-163	-4.36126e-163	-7.67837e-163	1.2985e-163	1.02535e-164	1.15214e-162	1.42309e-163	2.65828e-163	2.64967e-163	6.97627e-163	4.16403e-164	-4.34056e-163	-7.8416e-163	8.90688e-164	-4.99843e-163	6.25516e-163	-5.55025e-163	-4.86941e-163	-8.76606e-164	-1.2545e-162	0
1.3514e-163	-4.23117e-163	-1.04031e-162	1.05646e-163	-8.81405e-163	-5.58131e-163	-1.19467e-163	-1.05101e-162	1.29462e-163	-6.69171e-163	2.64408e-163	-4.36126e-163	-7.67837e-163	1.2985e-163	1.02535e-164	1.15214e-162	1.42309e-163	2.65828e-163	2.64967e-163	6.97627e-163	4.16403e-164	-4.34056e-163	-7.8416e-163	8.90688e-164	-4.99843e-163	6.25516e-163	-5.55025e-163	-4.86941e-163	-8.76606e-164	-1.2545e-162	0
1.3514e-163	-4.23117e-163	-1.04031e-162	1.05646e-163	-8.81405e-163	-5.58131e-163	-1.19467e-163	-1.05101e-162	1.29462e-163	-6.69171e-163	2.64408e-163	-4.36126e-163	-7.67837e-163	1.2985e-163	1.02535e-164	1.15214e-162	1.42309e-163	2.65828e-163	2.64967e-163	6.97627e-163	4.16403e-164	-4.34056e-163	-7.8416e-163	8.90688e-164	-4.99843e-163	6.25516e-163	-5.55025e-163	-4.86941e-163	-8.76606e-164	-1.2545e-162	0
1.3514e-163	-4.23117e-163	-1.04031e-162	1.05646e-163	-8.81405e-163	-5.58131e-163	-1.19467e-163	-1.05101e-162	1.29462e-163	-6.69171e-163	2.64408e-163	-4.36126e-163	-7.67837e-163	1.2985e-163	1.02535e-164	1.15214e-162	1.42309e-163	2.65828e-163	2.64967e-163	6.97627e-163	4.16403e-164	-4.34056e-163	-7.8416e-163	8.90688e-164	-4.99843e-163	6.25516e-163	-5.55025e-163	-4.86941e-163	-8.76606e-164	-1.2545e-162	0
1.3514e-163	-4.23117e-163	-1.04031e-162	1.05646e-163	-8.81405e-163	-5.58131e-163	-1.19467e-163	-1.05101e-162	1.29462e-163	-6.69171e-163	2.64408e-163	-4.36126e-163	-7.67837e-163	1.2985e-163	1.02535e-164	1.15214e-162	1.42309e-163	2.65828e-163	2.64967e-163	6.97627e-163	4.16403e-164	-4.34056e-163	-7.8416e-163	8.90688e-164	-4.99843e-163	6.25516e-163	-5.55025e-163	-4.86941e-163	-8.76606e-164	-1.2545e-162	0
1.3514e-163	-4.23117e-163	-1.04031e-162	1.05646e-163	-8.81405e-163	-5.58131e-163	-1.19467e-163	-1.05101e-162	1.29462e-163	-6.69171e-163	2.64408e-163	-4.36126e-163	-7.67837e-163	1.2985e-163	1.02535e-164	1.15214e-162	1.42309e-163	2.65828e-163	2.64967e-163	6.97627e-163	4.16403e-164	-4.34056e-163	-7.8416e-163	8.90688e-164	-4.99843e-163	6.25516e-163	-5.55025e-163	-4.86941e-163	-8.76606e-164	-1.2545e-162	0
1.3514e-163	-4.23117e-163	-1.04031e-162	1.05646e-163	-8.81405e-163	-5.58131e-163	-1.19467e-163	-1.05101e-162	1.29462e-163	-6.69171e-163	2.64408e-163	-4.36126e-163	-7.67837e-163	1.2985e-163	1.02535e-164	1.15214e-162	1.42309e-163	2.65828e-163	2.64967e-163	6.97627e-163	4.16403e-164	-4.34056e-163	-7.8416e-163	8.90688e-164	-4.99843e-163	6.25516e-163	-5.55025e-163	-4.86941e-163	-8.76606e-164	-1.2545e-162	0
1.3514e-163	-4.23117e-163	-1.04031e-162	1.05646e-163	-8.81405e-163	-5.58131e-163	-1.19467e-163	-1.05101e-162	1.29462e-163	-6.69171e-163	2.64408e-163	-4.36126e-163	-7.67837e-163	1.2985e-163	1.02535e-164	1.15214e-162	1.42309e-163	2.65828e-163	2.64967e-163	6.97627e-163	4.16403e-164	-4.34056e-163	-7.8416e-163	8.90688e-164	-4.99843e-163	6.25516e-163	-5.55025e-163	-4.86941e-163	-8.76606e-164	-1.2545e-162	0
1.3514e-163	-4.23117e-163	-1.04031e-162	1.05646e-163	-8.81405e-163	-5.58131e-163	-1.19467e-163	-1.05101e-162	1.29462e-163	-6.69171e-163	2.64408e-163	-4.36126e-163	-7.67837e-163	1.2985e-163	1.02535e-164	1.15214e-162	1.42309e-163	2.65828e-163	2.64967e-163	6.97627e-163	4.16403e-164	-4.34056e-163	-7.8416e-163	8.90688e-164	-4.99843e-163	6.25516e-163	-5.55025e-163	-4.86941e-163	-8.76606e-164	-1.2545e-162	0
1.3514e-163	-4.23117e-163	-1.04031e-162	1.05646e-163	-8.81405e-163	-5.58131e-163	-1.19467e-163	-1.05101e-162	1.29462e-163	-6.69171e-163	2.64408e-163	-4.36126e-163	-7.67837e-163	1.2985e-163	1.02535e-164	1.15214e-162	1.42309e-163	2.65828e-163	2.64967e-163	6.97627e-163	4.16403e-164	-4.34056e-163	-7.8416e-163	8.90688e-164	-4.99843e-163	6.25516e-163	-5.55025e-163	-4.86941e-163	-8.76606e-164	-1.2545e-162	0
1.3514e-163	-4.23117e-163	-1.04031e-162	1.05646e-163	-8.81405e-163	-5.58131e-163	-1.19467e-163	-1.05101e-162	1.29462e-163	-6.69171e-163	2.64408e-163	-4.36126e-163	-7.67837e-163	1.2985e-163	1.02535e-164	1.15214e-162	1.42309e-163	2.65828e-163	2.64967e-163	6.97627e-163	4.16403e-164	-4.34056e-163	-7.8416e-163	8.90688e-164	-4.99843e-163	6.25516e-163	-5.55025e-163	-4.86941e-163	-8.76606e-164	-1.2545e-162	0
1.3514e-163	-4.23117e-163	-1.04031e-162	1.05646e-163	-8.81405e-163	-5.58131e-163	-1.19467e-163	-1.05101e-162	1.29462e-163	-6.69171e-163	2.64408e-163	-4.36126e-163	-7.67837e-163	1.2985e-163	1.02535e-164	1.15214e-162	1.42309e-163	2.65828e-163	2.64967e-163	6.97627e-163	4.16403e-164	-4.34056e-163	-7.8416e-163	8.90688e-164	-4.99843e-163	6.25516e-163	-5.55025e-163	-4.86941e-163	-8.76606e-164	-1.2545e-162	0
1.3514e-163	-4.23117e-163	-1.04031e-162	1.05646e-163	-8.81405e-163	-5.58131e-163	-1.19467e-163	-1.05101e-162	1.29462e-163	-6.69171e-163	2.64408e-163	-4.36126e-163	-7.67837e-163	1.2985e-163	1.02535e-164	1.15214e-162	1.42309e-163	2.65828e-163	2.64967e-163	6.97627e-163	4.16403e-164	-4.34056e-163	-7.8416e-163	8.90688e-164	-4.99843e-163	6.25516e-163	-5.55025e-163	-4.86941e-163	-8.76606e-164	-1.2545e-162	0
1.3514e-163	-4.23117e-163	-1.04031e-162	1.05646e-163	-8.81405e-163	-5.58131e-163	-1.19467e-163	-1.05101e-162	1.29462e-163	-6.69171e-163	2.64408e-163	-4.36126e-163	-7.67837e-163	1.2985e-163	1.02535e-164	1.15214e-162	1.42309e-163	2.65828e-163	2.64967e-163	6.97627e-163	4.16403e-164	-4.34056e-163	-7.8416e-163	8.90688e-164	-4.99843e-163	6.25516e-163	-5.55025e-163	-4.86941e-163	-8.76606e-164	-1.2545e-162	0
1.3514e-163	-4.23117e-163	-1.04031e-162	1.05646e-163	-8.81405e-163	-5.58131e-163	-1.19467e-163	-1.05101e-162	1.29462e-163	-6.69171e-163	2.64408e-163	-4.36126e-163	-7.67837e-163	1.2985e-163	1.02535e-164	1.15214e-162	1.42309e-163	2.65828e-163	2.64967e-163	6.97627e-163	4.16403e-164	-4.34056e-163	-7.8416e-163	8.90688e-164	-4.99843e-163	6.25516e-163	-5.55025e-163	-4.86941e-163	-8.76606e-164	-1.2545e-162	0
1.3514e-163	-4.23117e-163	-1.04031e-162	1.05646e-163	-8.81405e-163	-5.58131e-163	-1.19467e-163	-1.05101e-162	1.29462e-163	-6.69171e-163	2.64408e-163	-4.36126e-163	-7.67837e-163	1.2985e-163	1.02535e-164	1.15214e-162	1.42309e-163	2.65828e-163	2.64967e-163	6.97627e-163	4.16403e-164	-4.34056e-163	-7.8416e-163	8.90688e-164	-4.99843e-163	6.25516e-163	-5.55025e-163	-4.86941e-163	-8.76606e-164	-1.2545e-162	0
1.3514e-163	-4.23117e-163	-1.04031e-162	1.05646e-163	-8.81405e-163	-5.58131e-163	-1.19467e-163	-1.05101e-162	1.29462e-163	-6.69171e-163	2.64408e-163	-4.36126e-163	-7.67837e-163	1.2985e-163	1.02535e-164	1.15214e-162	1.42309e-163	2.65828e-163	2.64967e-163	6.97627e-163	4.16403e-164	-4.34056e-163	-7.8416e-163	8.90688e-164	-4.99843e-163	6.25516e-163	-5.55025e-163	-4.86941e-163	-8.76606e-164	-1.2545e-162	0
1.3514e-163	-4.23117e-163	-1.04031e-162	1.05646e-163	-8.81405e-163	-5.58131e-163	-1.19467e-163	-1.05101e-162	1.29462e-163	-6.69171e-163	2.64408e-163	-4.36126e-163	-7.67837e-163	1.2985e-163	1.02535e-164	1.15214e-162	1.42309e-163	2.65828e-163	2.64967e-163	6.97627e-163	4.16403e-164	-4.34056e-163	-7.8416e-163	8.90688e-164	-4.99843e-163	6.25516e-163	-5.55025e-163	-4.86941e-163	-8.76606e-164	-1.2545e-162	0
1.3514e-163	-4.23117e-163	-1.04031e-162	1.05646e-163	-8.81405e-163	-5.58131e-163	-1.19467e-163	-1.05101e-162	1.29462e-163	-6.69171e-163	2.64408e-163	-4.36126e-163	-7.67837e-163	1.2985e-163	1.02535e-164	1.15214e-162	1.42309e-163	2.65828e-163	2.64967e-163	6.97627e-163	4.16403e-164	-4.34056e-163	-7.8416e-163	8.90688e-164	-4.99843e-163	6.25516e-163	-5.55025e-163	-4.86941e-163	-8.76606e-164	-1.2545e-162	0
1.3514e-163	-4.23117e-163	-1.04031e-162	1.05646e-163	-8.81405e-163	-5.58131e-163	-1.19467e-163	-1.05101e-162	1.29462e-163	-6.69171e-163	2.64408e-163	-4.36126e-163	-7.67837e-163	1.2985e-163	1.02535e-164	1.15214e-162	1.42309e-163	2.65828e-163	2.64967e-163	6.97627e-163	4.16403e-164	-4.34056e-163	-7.8416e-163	8.90688e-164	-4.99843e-163	6.25516e-163	-5.55025e-163	-4.86941e-163	-8.76606e-164	-1.2545e-162	0
1.3514e-163	-4.23117e-163	-1.04031e-162	1.05646e-163	-8.81405e-163	-5.58131e-163	-1.19467e-163	-1.05101e-162	1.29462e-163	-6.69171e-163	2.64408e-163	-4.36126e-163	-7.67837e-163	1.2985e-163	1.02535e-164	1.15214e-162	1.42309e-163	2.65828e-163	2.64967e-163	6.97627e-163	4.16403e-164	-4.34056e-163	-7.8416e-163	8.90688e-164	-4.99843e-163	6.25516e-163	-5.55025e-163	-4.86941e-163	-8.76606e-164	-1.2545e-162	0
1.3514e-163	-4.23117e-163	-1.04031e-162	1.05646e-163	-8.81405e-163	-5.58131e-163	-1.19467e-163	-1.05101e-162	1.29462e-163	-6.69171e-163	2.64408e-163	-4.36126e-163	-7.67837e-163	1.2985e-163	1.02535e-164	1.15214e-162	1.42309e-163	2.65828e-163	2.64967e-163	6.97627e-163	4.16403e-164	-4.34056e-163	-7.8416e-163	8.90688e-164	-4.99843e-163	6.25516e-163	-5.55025e-163	-4.86941e-163	-8.76606e-164	-1.2545e-162	0
1.3514e-163	-4.23117e-163	-1.04031e-162	1.05646e-163	-8.81405e-163	-5.58131e-163	-1.19467e-163	-1.05101e-162	1.29462e-163	-6.69171e-163	2.64408e-163	-4.36126e-163	-7.67837e-163	1.2985e-163	1.02535e-164	1.15214e-162	1.42309e-163	2.65828e-163	2.64967e-163	6.97627e-163	4.16403e-164	-4.34056e-163	-7.8416e-163	8.90688e-164	-4.99843e-163	6.25516e-163	-5.55025e-163	-4.86941e-163	-8.76606e-164	-1.2545e-162	0
1.3514e-163	-4.23117e-163	-1.04031e-162	1.05646e-163	-8.81405e-163	-5.58131e-163	-1.19467e-163	-1.05101e-162	1.29462e-163	-6.69171e-163	2.64408e-163	-4.36126e-163	-7.67837e-163	1.2985e-163	1.02535e-164	1.15214e-162	1.42309e-163	2.65828e-163	2.64967e-163	6.97627e-163	4.16403e-164	-4.34056e-163	-7.8416e-163	8.90688e-164	-4.99843e-163	6.25516e-163	-5.55025e-163	-4.86941e-163	-8.76606e-164	-1.2545e-162	0
1.3514e-163	-4.23117e-163	-1.04031e-162	1.05646e-163	-8.81405e-163	-5.58131e-163	-1.19467e-163	-1.05101e-162	1.29462e-163	-6.69171e-163	2.64408e-163	-4.36126e-163	-7.67837e-163	1.2985e-163	1.02535e-164	1.15214e-162	1.42309e-163	2.65828e-163	2.64967e-163	6.97627e-163	4.16403e-164	-4.34056e-163	-7.8416e-163	8.90688e-164	-4.99843e-163	6.25516e-163	-5.55025e-163	-4.86941e-163	-8.76606e-164	-1.2545e-162	0
1.3514e-163	-4.23117e-163	-1.04031e-162	1.05646e-163	-8.81405e-163	-5.58131e-163	-1.19467e-163	-1.05101e-162	1.29462e-163	-6.69171e-163	2.64408e-163	-4.36126e-163	-7.67837e-163	1.2985e-163	1.02535e-164	1.15214e-162	1.42309e-163	2.65828e-163	2.64967e-163	6.97627e-163	4.16403e-164	-4.34056e-163	-7.8416e-163	8.90688e-164	-4.99843e-163	6.25516e-163	-5.55025e-163	-4.86941e-163	-8.76606e-164	-1.2545e-162	0
1.3514e-163	-4.23117e-163	-1.04031e-162	1.05646e-163	-8.81405e-163	-5.58131e-163	-1.19467e-163	-1.05101e-162	1.29462e-163	-6.69171e-163	2.64408e-163	-4.36126e-163	-7.67837e-163	1.2985e-163	1.02535e-164	1.15214e-162	1.42309e-163	2.65828e-163	2.64967e-163	6.97627e-163	4.16403e-164	-4.34056e-163	-7.8416e-163	8.90688e-164	-4.99843e-163	6.25516e-163	-5.55025e-163	-4.86941e-163	-8.76606e-164	-1.2545e-162	0
1.3514e-163	-4.23117e-163	-1.04031e-162	1.05646e-163	-8.81405e-163	-5.58131e-163	-1.19467e-163	-1.05101e-162	1.29462e-163	-6.69171e-163	2.64408e-163	-4.36126e-163	-7.67837e-163	1.2985e-163	1.02535e-164	1.15214e-162	1.42309e-163	2.65828e-163	2.64967e-163	6.97627e-163	4.16403e-164	-4.34056e-163	-7.8416e-163	8.90688e-164	-4.99843e-163	6.25516e-163	-5.55025e-163	-4.86941e-163	-8.76606e-164	-1.2545e-162	0
1.3514e-163	-4.23117e-163	-1.04031e-162	1.05646e-163	-8.81405e-163	-5.58131e-163	-1.19467e-163	-1.05101e-162	1.29462e-163	-6.69171e-163	2.64408e-163	-4.36126e-163	-7.67837e-163	1.2985e-163	1.02535e-164	1.15214e-162	1.42309e-163	2.65828e-163	2.64967e-163	6.97627e-163	4.16403e-164	-4.34056e-163	-7.8416e-163	8.90688e-164	-4.99843e-163	6.25516e-163	-5.55025e-163	-4.86941e-163	-8.76606e-164	-1.2545e-162	0
1.3514e-163	-4.23117e-163	-1.04031e-162	1.05646e-163	-8.81405e-163	-5.58131e-163	-1.19467e-163	-1.05101e-162	1.29462e-163	-6.69171e-163	2.64408e-163	-4.36126e-163	-7.67837e-163	1.2985e-163	1.02535e-164	1.15214e-162	1.42309e-163	2.65828e-163	2.64967e-163	6.97627e-163	4.16403e-164	-4.34056e-163	-7.8416e-163	8.90688e-164	-4.99843e-163	6.25516e-163	-5.55025e-163	-4.86941e-163	-8.76606e-164	-1.2545e-162	0
1.3514e-163	-4.23117e-163	-1.04031e-162	1.05646e-163	-8.81405e-163	-5.58131e-163	-1.19467e-163	-1.05101e-162	1.29462e-163	-6.69171e-163	2.64408e-163	-4.36126e-163	-7.67837e-163	1.2985e-163	1.02535e-164	1.15214e-162	1.42309e-163	2.65828e-163	2.64967e-163	6.97627e-163	4.16403e-164	-4.34056e-163	-7.8416e-163	8.90688e-164	-4.99843e-163	6.25516e-163	-5.55025e-163	-4.86941e-163	-8.76606e-164	-1.2545e-162	0
1.3514e-163	-4.23117e-163	-1.04031e-162	1.05646e-163	-8.81405e-163	-5.58131e-163	-1.19467e-163	-1.05101e-162	1.29462e-163	-6.69171e-163	2.64408e-163	-4.36126e-163	-7.67837e-163	1.2985e-163	1.02535e-164	1.15214e-162	1.42309e-163	2.65828e-163	2.64967e-163	6.97627e-163	4.16403e-164	-4.34056e-163	-7.8416e-163	8.90688e-164	-4.99843e-163	6.25516e-163	-5.55025e-163	-4.86941e-163	-8.76606e-164	-1.2545e-162	0
1.3514e-163	-4.23117e-163	-1.04031e-162	1.05646e-163	-8.81405e-163	-5.58131e-163	-1.19467e-163	-1.05101e-162	1.29462e-163	-6.69171e-163	2.64408e-163	-4.36126e-163	-7.67837e-163	1.2985e-163	1.02535e-164	1.15214e-162	1.42309e-163	2.65828e-163	2.64967e-163	6.97627e-163	4.16403e-164	-4.34056e-163	-7.8416e-163	8.90688e-164	-4.99843e-163	6.25516e-163	-5.55025e-163	-4.86941e-163	-8.76606e-164	-1.2545e-162	0
1.3514e-163	-4.23117e-163	-1.04031e-162	1.05646e-163	-8.81405e-163	-5.58131e-163	-1.19467e-163	-1.05101e-162	1.29462e-163	-6.69171e-163	2.64408e-163	-4.36126e-163	-7.67837e-163	1.2985e-163	1.02535e-164	1.15214e-162	1.42309e-163	2.65828e-163	2.64967e-163	6.97627e-163	4.16403e-164	-4.34056e-163	-7.8416e-163	8.90688e-164	-4.99843e-163	6.25516e-163	-5.55025e-163	-4.86941e-163	-8.76606e-164	-1.2545e-162	0
1.3514e-163	-4.23117e-163	-1.04031e-162	1.05646e-163	-8.81405e-163	-5.58131e-163	-1.19467e-163	-1.05101e-162	1.29462e-163	-6.69171e-163	2.64408e-163	-4.36126e-163	-7.67837e-163	1.2985e-163	1.02535e-164	1.15214e-162	1.42309e-163	2.65828e-163	2.64967e-163	6.97627e-163	4.16403e-164	-4.34056e-163	-7.8416e-163	8.90688e-164	-4.99843e-163	6.25516e-163	-5.55025e-163	-4.86941e-163	-8.76606e-164	-1.2545e-162	0
1.3514e-163	-4.23117e-163	-1.04031e-162	1.05646e-163	-8.81405e-163	-5.58131e-163	-1.19467e-163	-1.05101e-162	1.29462e-163	-6.69171e-163	2.64408e-163	-4.36126e-163	-7.67837e-163	1.2985e-163	1.02535e-164	1.15214e-162	1.42309e-163	2.65828e-163	2.64967e-163	6.97627e-163	4.16403e-164	-4.34056e-163	-7.8416e-163	8.90688e-164	-4.99843e-163	6.25516e-163	-5.55025e-163	-4.86941e-163	-8.76606e-164	-1.2545e-162	0
1.3514e-163	-4.23117e-163	-1.04031e-162	1.05646e-163	-8.81405e-163	-5.58131e-163	-1.19467e-163	-1.05101e-162	1.29462e-163	-6.69171e-163	2.64408e-163	-4.36126e-163	-7.67837e-163	1.2985e-163	1.02535e-164	1.15214e-162	1.42309e-163	2.65828e-163	2.64967e-163	6.97627e-163	4.16403e-164	-4.34056e-163	-7.8416e-163	8.90688e-164	-4.99843e-163	6.25516e-163	-5.55025e-163	-4.86941e-163	-8.76606e-164	-1.2545e-162	0
1.3514e-163	-4.23117e-163	-1.04031e-162	1.05646e-163	-8.81405e-163	-5.58131e-163	-1.19467e-163	-1.05101e-162	1.29462e-163	-6.69171e-163	2.64408e-163	-4.36126e-163	-7.67837e-163	1.2985e-163	1.02535e-164	1.15214e-162	1.42309e-163	2.65828e-163	2.64967e-163	6.97627e-163	4.16403e-164	-4.34056e-163	-7.8416e-163	8.90688e-164	-4.99843e-163	6.25516e-163	-5.55025e-163	-4.86941e-163	-8.76606e-164	-1.2545e-162	0
1.3514e-163	-4.23117e-163	-1.04031e-162	1.05646e-163	-8.81405e-163	-5.58131e-163	-1.19467e-163	-1.05101e-162	1.29462e-163	-6.69171e-163	2.64408e-163	-4.36126e-163	-7.67837e-163	1.2985e-163	1.02535e-164	1.15214e-162	1.42309e-163	2.65828e-163	2.64967e-163	6.97627e-163	4.16403e-164	-4.34056e-163	-7.8416e-163	8.90688e-164	-4.99843e-163	6.25516e-163	-5.55025e-163	-4.86941e-163	-8.76606e-164	-1.2545e-162	0
1.3514e-163	-4.23117e-163	-1.04031e-162	1.05646e-163	-8.81405e-163	-5.58131e-163	-1.19467e-163	-1.05101e-162	1.29462e-163	-6.69171e-163	2.64408e-163	-4.36126e-163	-7.67837e-163	1.2985e-163	1.02535e-164	1.15214e-162	1.42309e-163	2.65828e-163	2.64967e-163	6.97627e-163	4.16403e-164	-4.34056e-163	-7.8416e-163	8.90688e-164	-4.99843e-163	6.25516e-163	-5.55025e-163	-4.86941e-163	-8.76606e-164	-1.2545e-162	0
1.3514e-163	-4.23117e-163	-1.04031e-162	1.05646e-163	-8.81405e-163	-5.58131e-163	-1.19467e-163	-1.05101e-162	1.29462e-163	-6.69171e-163	2.64408e-163	-4.36126e-163	-7.67837e-163	1.2985e-163	1.02535e-164	1.15214e-162	1.42309e-163	2.65828e-163	2.64967e-163	6.97627e-163	4.16403e-164	-4.34056e-163	-7.8416e-163	8.90688e-164	-4.99843e-163	6.25516e-163	-5.55025e-163	-4.86941e-163	-8.76606e-164	-1.2545e-162	0
1.3514e-163	-4.23117e-163	-1.04031e-162	1.05646e-163	-8.81405e-163	-5.58131e-163	-1.19467e-163	-1.05101e-162	1.29462e-163	-6.69171e-163	2.64408e-163	-4.36126e-163	-7.67837e-163	1.2985e-163	1.02535e-164	1.15214e-162	1.42309e-163	2.65828e-163	2.64967e-163	6.97627e-163	4.16403e-164	-4.34056e-163	-7.8416e-163	8.90688e-164	-4.99843e-163	6.25516e-163	-5.55025e-163	-4.86941e-163	-8.76606e-164	-1.2545e-162	0
1.3514e-163	-4.23117e-163	-1.04031e-162	1.05646e-163	-8.81405e-163	-5.58131e-163	-1.19467e-163	-1.05101e-162	1.29462e-163	-6.69171e-163	2.64408e-163	-4.36126e-163	-7.67837e-163	1.2985e-163	1.02535e-164	1.15214e-162	1.42309e-163	2.65828e-163	2.64967e-163	6.97627e-163	4.16403e-164	-4.34056e-163	-7.8416e-163	8.90688e-164	-4.99843e-163	6.25516e-163	-5.55025e-163	-4.86941e-163	-8.76606e-164	-1.2545e-162	0
1.3514e-163	-4.23117e-163	-1.04031e-162	1.05646e-163	-8.81405e-163	-5.58131e-163	-1.19467e-163	-1.05101e-162	1.29462e-163	-6.69171e-163	2.64408e-163	-4.36126e-163	-7.67837e-163	1.2985e-163	1.02535e-164	1.15214e-162	1.42309e-163	2.65828e-163	2.64967e-163	6.97627e-163	4.16403e-164	-4.34056e-163	-7.8416e-163	8.90688e-164	-4.99843e-163	6.25516e-163	-5.55025e-163	-4.86941e-163	-8.76606e-164	-1.2545e-162	0
1.3514e-163	-4.23117e-163	-1.04031e-162	1.05646e-163	-8.81405e-163	-5.58131e-163	-1.19467e-163	-1.05101e-162	1.29462e-163	-6.69171e-163	2.64408e-163	-4.36126e-163	-7.67837e-163	1.2985e-163	1.02535e-164	1.15214e-162	1.42309e-163	2.65828e-163	2.64967e-163	6.97627e-163	4.16403e-164	-4.34056e-163	-7.8416e-163	8.90688e-164	-4.99843e-163	6.25516e-163	-5.55025e-163	-4.86941e-163	-8.76606e-164	-1.2545e-162	0
1.3514e-163	-4.23117e-163	-1.04031e-162	1.05646e-163	-8.81405e-163	-5.58131e-163	-1.19467e-163	-1.05101e-162	1.29462e-163	-6.69171e-163	2.64408e-163	-4.36126e-163	-7.67837e-163	1.2985e-163	1.02535e-164	1.15214e-162	1.42309e-163	2.65828e-163	2.64967e-163	6.97627e-163	4.16403e-164	-4.34056e-163	-7.8416e-163	8.90688e-164	-4.99843e-163	6.25516e-163	-5.55025e-163	-4.86941e-163	-8.76606e-164	-1.2545e-162	0
1.3514e-163	-4.23117e-163	-1.04031e-162	1.05646e-163	-8.81405e-163	-5.58131e-163	-1.19467e-163	-1.05101e-162	1.29462e-163	-6.69171e-163	2.64408e-163	-4.36126e-163	-7.67837e-163	1.2985e-163	1.02535e-164	1.15214e-162	1.42309e-163	2.65828e-163	2.64967e-163	6.97627e-163	4.16403e-164	-4.34056e-163	-7.8416e-163	8.90688e-164	-4.99843e-163	6.25516e-163	-5.55025e-163	-4.86941e-163	-8.76606e-164	-1.2545e-162	0
1.3514e-163	-4.23117e-163	-1.04031e-162	1.05646e-163	-8.81405e-163	-5.58131e-163	-1.19467e-163	-1.05101e-162	1.29462e-163	-6.69171e-163	2.64408e-163	-4.36126e-163	-7.67837e-163	1.2985e-163	1.02535e-164	1.15214e-162	1.42309e-163	2.65828e-163	2.64967e-163	6.97627e-163	4.16403e-164	-4.34056e-163	-7.8416e-163	8.90688e-164	-4.99843e-163	6.25516e-163	-5.55025e-163	-4.86941e-163	-8.76606e-164	-1.2545e-162	0
1.3514e-163	-4.23117e-163	-1.04031e-162	1.05646e-163	-8.81405e-163	-5.58131e-163	-1.19467e-163	-1.05101e-162	1.29462e-163	-6.69171e-163	2.64408e-163	-4.36126e-163	-7.67837e-163	1.2985e-163	1.02535e-164	1.15214e-162	1.42309e-163	2.65828e-163	2.64967e-163	6.97627e-163	4.16403e-164	-4.34056e-163	-7.8416e-163	8.90688e-164	-4.99843e-163	6.25516e-163	-5.55025e-163	-4.86941e-163	-8.76606e-164	-1.2545e-162	0
1.3514e-163	-4.23117e-163	-1.04031e-162	1.05646e-163	-8.81405e-163	-5.58131e-163	-1.19467e-163	-1.05101e-162	1.29462e-163	-6.69171e-163	2.64408e-163	-4.36126e-163	-7.67837e-163	1.2985e-163	1.02535e-164	1.15214e-162	1.42309e-163	2.65828e-163	2.64967e-163	6.97627e-163	4.16403e-164	-4.34056e-163	-7.8416e-163	8.90688e-164	-4.99843e-163	6.25516e-163	-5.55025e-163	-4.86941e-163	-8.76606e-164	-1.2545e-162	0
1.3514e-163	-4.23117e-163	-1.04031e-162	1.05646e-163	-8.81405e-163	-5.58131e-163	-1.19467e-163	-1.05101e-162	1.29462e-163	-6.69171e-163	2.64408e-163	-4.36126e-163	-7.67837e-163	1.2985e-163	1.02535e-164	1.15214e-162	1.42309e-163	2.65828e-163	2.64967e-163	6.97627e-163	4.16403e-164	-4.34056e-163	-7.8416e-163	8.90688e-164	-4.99843e-163	6.25516e-163	-5.55025e-163	-4.86941e-163	-8.76606e-164	-1.2545e-162	0
1.3514e-163	-4.23117e-163	-1.04031e-162	1.05646e-163	-8.81405e-163	-5.58131e-163	-1.19467e-163	-1.05101e-162	1.29462e-163	-6.69171e-163	2.64408e-163	-4.36126e-163	-7.67837e-163	1.2985e-163	1.02535e-164	1.15214e-162	1.42309e-163	2.65828e-163	2.64967e-163	6.97627e-163	4.16403e-164	-4.34056e-163	-7.8416e-163	8.90688e-164	-4.99843e-163	6.25516e-163	-5.55025e-163	-4.86941e-163	-8.76606e-164	-1.2545e-162	0
1.3514e-163	-4.23117e-163	-1.04031e-162	1.05646e-163	-8.81405e-163	-5.58131e-163	-1.19467e-163	-1.05101e-162	1.29462e-163	-6.69171e-163	2.64408e-163	-4.36126e-163	-7.67837e-163	1.2985e-163	1.02535e-164	1.15214e-162	1.42309e-163	2.65828e-163	2.64967e-163	6.97627e-163	4.16403e-164	-4.34056e-163	-7.8416e-163	8.90688e-164	-4.99843e-163	6.25516e-163	-5.55025e-163	-4.86941e-163	-8.76606e-164	-1.2545e-162	0
1.3514e-163	-4.23117e-163	-1.04031e-162	1.05646e-163	-8.81405e-163	-5.58131e-163	-1.19467e-163	-1.05101e-162	1.29462e-163	-6.69171e-163	2.64408e-163	-4.36126e-163	-7.67837e-163	1.2985e-163	1.02535e-164	1.15214e-162	1.42309e-163	2.65828e-163	2.64967e-163	6.97627e-163	4.16403e-164	-4.34056e-163	-7.8416e-163	8.90688e-164	-4.99843e-163	6.25516e-163	-5.55025e-163	-4.86941e-163	-8.76606e-164	-1.2545e-162	0
1.3514e-163	-4.23117e-163	-1.04031e-162	1.05646e-163	-8.81405e-163	-5.58131e-163	-1.19467e-163	-1.05101e-162	1.29462e-163	-6.69171e-163	2.64408e-163	-4.36126e-163	-7.67837e-163	1.2985e-163	1.02535e-164	1.15214e-162	1.42309e-163	2.65828e-163	2.64967e-163	6.97627e-163	4.16403e-164	-4.34056e-163	-7.8416e-163	8.90688e-164	-4.99843e-163	6.25516e-163	-5.55025e-163	-4.86941e-163	-8.76606e-164	-1.2545e-162	0
1.3514e-163	-4.23117e-163	-1.04031e-162	1.05646e-163	-8.81405e-163	-5.58131e-163	-1.19467e-163	-1.05101e-162	1.29462e-163	-6.69171e-163	2.64408e-163	-4.36126e-163	-7.67837e-163	1.2985e-163	1.02535e-164	1.15214e-162	1.42309e-163	2.65828e-163	2.64967e-163	6.97627e-163	4.16403e-164	-4.34056e-163	-7.8416e-163	8.90688e-164	-4.99843e-163	6.25516e-163	-5.55025e-163	-4.86941e-163	-8.76606e-164	-1.2545e-162	0
1.3514e-163	-4.23117e-163	-1.04031e-162	1.05646e-163	-8.81405e-163	-5.58131e-163	-1.19467e-163	-1.05101e-162	1.29462e-163	-6.69171e-163	2.64408e-163	-4.36126e-163	-7.67837e-163	1.2985e-163	1.02535e-164	1.15214e-162	1.42309e-163	2.65828e-163	2.64967e-163	6.97627e-163	4.16403e-164	-4.34056e-163	-7.8416e-163	8.90688e-164	-4.99843e-163	6.25516e-163	-5.55025e-163	-4.86941e-163	-8.76606e-164	-1.2545e-162	0
1.3514e-163	-4.23117e-163	-1.04031e-162	1.05646e-163	-8.81405e-163	-5.58131e-163	-1.19467e-163	-1.05101e-162	1.29462e-163	-6.69171e-163	2.64408e-163	-4.36126e-163	-7.67837e-163	1.2985e-163	1.02535e-164	1.15214e-162	1.42309e-163	2.65828e-163	2.64967e-163	6.97627e-163	4.16403e-164	-4.34056e-163	-7.8416e-163	8.90688e-164	-4.99843e-163	6.25516e-163	-5.55025e-163	-4.86941e-163	-8.76606e-164	-1.2545e-162	0
1.3514e-163	-4.23117e-163	-1.04031e-162	1.05646e-163	-8.81405e-163	-5.58131e-163	-1.19467e-163	-1.05101e-162	1.29462e-163	-6.69171e-163	2.64408e-163	-4.36126e-163	-7.67837e-163	1.2985e-163	1.02535e-164	1.15214e-162	1.42309e-163	2.65828e-163	2.64967e-163	6.97627e-163	4.16403e-164	-4.34056e-163	-7.8416e-163	8.90688e-164	-4.99843e-163	6.25516e-163	-5.55025e-163	-4.86941e-163	-8.76606e-164	-1.2545e-162	0
1.3514e-163	-4.23117e-163	-1.04031e-162	1.05646e-163	-8.81405e-163	-5.58131e-163	-1.19467e-163	-1.05101e-162	1.29462e-163	-6.69171e-163	2.64408e-163	-4.36126e-163	-7.67837e-163	1.2985e-163	1.02535e-164	1.15214e-162	1.42309e-163	2.65828e-163	2.64967e-163	6.97627e-163	4.16403e-164	-4.34056e-163	-7.8416e-163	8.90688e-164	-4.99843e-163	6.25516e-163	-5.55025e-163	-4.86941e-163	-8.76606e-164	-1.2545e-162	0
1.3514e-163	-4.23117e-163	-1.04031e-162	1.05646e-163	-8.81405e-163	-5.58131e-163	-1.19467e-163	-1.05101e-162	1.29462e-163	-6.69171e-163	2.64408e-163	-4.36126e-163	-7.67837e-163	1.2985e-163	1.02535e-164	1.15214e-162	1.42309e-163	2.65828e-163	2.64967e-163	6.97627e-163	4.16403e-164	-4.34056e-163	-7.8416e-163	8.90688e-164	-4.99843e-163	6.25516e-163	-5.55025e-163	-4.86941e-163	-8.76606e-164	-1.2545e-162	0
1.3514e-163	-4.23117e-163	-1.04031e-162	1.05646e-163	-8.81405e-163	-5.58131e-163	-1.19467e-163	-1.05101e-162	1.29462e-163	-6.69171e-163	2.64408e-163	-4.36126e-163	-7.67837e-163	1.2985e-163	1.02535e-164	1.15214e-162	1.42309e-163	2.65828e-163	2.64967e-163	6.97627e-163	4.16403e-164	-4.34056e-163	-7.8416e-163	8.90688e-164	-4.99843e-163	6.25516e-163	-5.55025e-163	-4.86941e-163	-8.76606e-164	-1.2545e-162	0
1.3514e-163	-4.23117e-163	-1.04031e-162	1.05646e-163	-8.81405e-163	-5.58131e-163	-1.19467e-163	-1.05101e-162	1.29462e-163	-6.69171e-163	2.64408e-163	-4.36126e-163	-7.67837e-163	1.2985e-163	1.02535e-164	1.15214e-162	1.42309e-163	2.65828e-163	2.64967e-163	6.97627e-163	4.16403e-164	-4.34056e-163	-7.8416e-163	8.90688e-164	-4.99843e-163	6.25516e-163	-5.55025e-163	-4.86941e-163	-8.76606e-164	-1.2545e-162	0
1.3514e-163	-4.23117e-163	-1.04031e-162	1.05646e-163	-8.81405e-163	-5.58131e-163	-1.19467e-163	-1.05101e-162	1.29462e-163	-6.69171e-163	2.64408e-163	-4.36126e-163	-7.67837e-163	1.2985e-163	1.02535e-164	1.15214e-162	1.42309e-163	2.65828e-163	2.64967e-163	6.97627e-163	4.16403e-164	-4.34056e-163	-7.8416e-163	8.90688e-164	-4.99843e-163	6.25516e-163	-5.55025e-163	-4.86941e-163	-8.76606e-164	-1.2545e-162	0
1.3514e-163	-4.23117e-163	-1.04031e-162	1.05646e-163	-8.81405e-163	-5.58131e-163	-1.19467e-163	-1.05101e-162	1.29462e-163	-6.69171e-163	2.64408e-163	-4.36126e-163	-7.67837e-163	1.2985e-163	1.02535e-164	1.15214e-162	1.42309e-163	2.65828e-163	2.64967e-163	6.97627e-163	4.16403e-164	-4.34056e-163	-7.8416e-163	8.90688e-164	-4.99843e-163	6.25516e-163	-5.55025e-163	-4.86941e-163	-8.76606e-164	-1.2545e-162	0
1.3514e-163	-4.23117e-163	-1.04031e-162	1.05646e-163	-8.81405e-163	-5.58131e-163	-1.19467e-163	-1.05101e-162	1.29462e-163	-6.69171e-163	2.64408e-163	-4.36126e-163	-7.67837e-163	1.2985e-163	1.02535e-164	1.15214e-162	1.42309e-163	2.65828e-163	2.64967e-163	6.97627e-163	4.16403e-164	-4.34056e-163	-7.8416e-163	8.90688e-164	-4.99843e-163	6.25516e-163	-5.55025e-163	-4.86941e-163	-8.76606e-164	-1.2545e-162	0
1.3514e-163	-4.23117e-163	-1.04031e-162	1.05646e-163	-8.81405e-163	-5.58131e-163	-1.19467e-163	-1.05101e-162	1.29462e-163	-6.69171e-163	2.64408e-163	-4.36126e-163	-7.67837e-163	1.2985e-163	1.02535e-164	1.15214e-162	1.42309e-163	2.65828e-163	2.64967e-163	6.97627e-163	4.16403e-164	-4.34056e-163	-7.8416e-163	8.90688e-164	-4.99843e-163	6.25516e-163	-5.55025e-163	-4.86941e-163	-8.76606e-164	-1.2545e-162	0
1.3514e-163	-4.23117e-163	-1.04031e-162	1.05646e-163	-8.81405e-163	-5.58131e-163	-1.19467e-163	-1.05101e-162	1.29462e-163	-6.69171e-163	2.64408e-163	-4.36126e-163	-7.67837e-163	1.2985e-163	1.02535e-164	1.15214e-162	1.42309e-163	2.65828e-163	2.64967e-163	6.97627e-163	4.16403e-164	-4.34056e-163	-7.8416e-163	8.90688e-164	-4.99843e-163	6.25516e-163	-5.55025e-163	-4.86941e-163	-8.76606e-164	-1.2545e-162	0
1.3514e-163	-4.23117e-163	-1.04031e-162	1.05646e-163	-8.81405e-163	-5.58131e-163	-1.19467e-163	-1.05101e-162	1.29462e-163	-6.69171e-163	2.64408e-163	-4.36126e-163	-7.67837e-163	1.2985e-163	1.02535e-164	1.15214e-162	1.42309e-163	2.65828e-163	2.64967e-163	6.97627e-163	4.16403e-164	-4.34056e-163	-7.8416e-163	8.90688e-164	-4.99843e-163	6.25516e-163	-5.55025e-163	-4.86941e-163	-8.76606e-164	-1.2545e-162	0
1.3514e-163	-4.23117e-163	-1.04031e-162	1.05646e-163	-8.81405e-163	-5.58131e-163	-1.19467e-163	-1.05101e-162	1.29462e-163	-6.69171e-163	2.64408e-163	-4.36126e-163	-7.67837e-163	1.2985e-163	1.02535e-164	1.15214e-162	1.42309e-163	2.65828e-163	2.64967e-163	6.97627e-163	4.16403e-164	-4.34056e-163	-7.8416e-163	8.90688e-164	-4.99843e-163	6.25516e-163	-5.55025e-163	-4.86941e-163	-8.76606e-164	-1.2545e-162	0
1.3514e-163	-4.23117e-163	-1.04031e-162	1.05646e-163	-8.81405e-163	-5.58131e-163	-1.19467e-163	-1.05101e-162	1.29462e-163	-6.69171e-163	2.64408e-163	-4.36126e-163	-7.67837e-163	1.2985e-163	1.02535e-164	1.15214e-162	1.42309e-163	2.65828e-163	2.64967e-163	6.97627e-163	4.16403e-164	-4.34056e-163	-7.8416e-163	8.90688e-164	-4.99843e-163	6.25516e-163	-5.55025e-163	-4.86941e-163	-8.76606e-164	-1.2545e-162	0
1.3514e-163	-4.23117e-163	-1.04031e-162	1.05646e-163	-8.81405e-163	-5.58131e-163	-1.19467e-163	-1.05101e-162	1.29462e-163	-6.69171e-163	2.64408e-163	-4.36126e-163	-7.67837e-163	1.2985e-163	1.02535e-164	1.15214e-162	1.42309e-163	2.65828e-163	2.64967e-163	6.97627e-163	4.16403e-164	-4.34056e-163	-7.8416e-163	8.90688e-164	-4.99843e-163	6.25516e-163	-5.55025e-163	-4.86941e-163	-8.76606e-164	-1.2545e-162	0
1.3514e-163	-4.23117e-163	-1.04031e-162	1.05646e-163	-8.81405e-163	-5.58131e-163	-1.19467e-163	-1.05101e-162	1.29462e-163	-6.69171e-163	2.64408e-163	-4.36126e-163	-7.67837e-163	1.2985e-163	1.02535e-164	1.15214e-162	1.42309e-163	2.65828e-163	2.64967e-163	6.97627e-163	4.16403e-164	-4.34056e-163	-7.8416e-163	8.90688e-164	-4.99843e-163	6.25516e-163	-5.55025e-163	-4.86941e-163	-8.76606e-164	-1.2545e-162	0
1.3514e-163	-4.23117e-163	-1.04031e-162	1.05646e-163	-8.81405e-163	-5.58131e-163	-1.19467e-163	-1.05101e-162	1.29462e-163	-6.69171e-163	2.64408e-163	-4.36126e-163	-7.67837e-163	1.2985e-163	1.02535e-164	1.15214e-162	1.42309e-163	2.65828e-163	2.64967e-163	6.97627e-163	4.16403e-164	-4.34056e-163	-7.8416e-163	8.90688e-164	-4.99843e-163	6.25516e-163	-5.55025e-163	-4.86941e-163	-8.76606e-164	-1.2545e-162	0
1.3514e-163	-4.23117e-163	-1.04031e-162	1.05646e-163	-8.81405e-163	-5.58131e-163	-1.19467e-163	-1.05101e-162	1.29462e-163	-6.69171e-163	2.64408e-163	-4.36126e-163	-7.67837e-163	1.2985e-163	1.02535e-164	1.15214e-162	1.42309e-163	2.65828e-163	2.64967e-163	6.97627e-163	4.16403e-164	-4.34056e-163	-7.8416e-163	8.90688e-164	-4.99843e-163	6.25516e-163	-5.55025e-163	-4.86941e-163	-8.76606e-164	-1.2545e-162	0
1.3514e-163	-4.23117e-163	-1.04031e-162	1.05646e-163	-8.81405e-163	-5.58131e-163	-1.19467e-163	-1.05101e-162	1.29462e-163	-6.69171e-163	2.64408e-163	-4.36126e-163	-7.67837e-163	1.2985e-163	1.02535e-164	1.15214e-162	1.42309e-163	2.65828e-163	2.64967e-163	6.97627e-163	4.16403e-164	-4.34056e-163	-7.8416e-163	8.90688e-164	-4.99843e-163	6.25516e-163	-5.55025e-163	-4.86941e-163	-8.76606e-164	-1.2545e-162	0
1.3514e-163	-4.23117e-163	-1.04031e-162	1.05646e-163	-8.81405e-163	-5.58131e-163	-1.19467e-163	-1.05101e-162	1.29462e-163	-6.69171e-163	2.64408e-163	-4.36126e-163	-7.67837e-163	1.2985e-163	1.02535e-164	1.15214e-162	1.42309e-163	2.65828e-163	2.64967e-163	6.97627e-163	4.16403e-164	-4.34056e-163	-7.8416e-163	8.90688e-164	-4.99843e-163	6.25516e-163	-5.55025e-163	-4.86941e-163	-8.76606e-164	-1.2545e-162	0
1.3514e-163	-4.23117e-163	-1.04031e-162	1.05646e-163	-8.81405e-163	-5.58131e-163	-1.19467e-163	-1.05101e-162	1.29462e-163	-6.69171e-163	2.64408e-163	-4.36126e-163	-7.67837e-163	1.2985e-163	1.02535e-164	1.15214e-162	1.42309e-163	2.65828e-163	2.64967e-163	6.97627e-163	4.16403e-164	-4.34056e-163	-7.8416e-163	8.90688e-164	-4.99843e-163	6.25516e-163	-5.55025e-163	-4.86941e-163	-8.76606e-164	-1.2545e-162	0
1.3514e-163	-4.23117e-163	-1.04031e-162	1.05646e-163	-8.81405e-163	-5.58131e-163	-1.19467e-163	-1.05101e-162	1.29462e-163	-6.69171e-163	2.64408e-163	-4.36126e-163	-7.67837e-163	1.2985e-163	1.02535e-164	1.15214e-162	1.42309e-163	2.65828e-163	2.64967e-163	6.97627e-163	4.16403e-164	-4.34056e-163	-7.8416e-163	8.90688e-164	-4.99843e-163	6.25516e-163	-5.55025e-163	-4.86941e-163	-8.76606e-164	-1.2545e-162	0
1.3514e-163	-4.23117e-163	-1.04031e-162	1.05646e-163	-8.81405e-163	-5.58131e-163	-1.19467e-163	-1.05101e-162	1.29462e-163	-6.69171e-163	2.64408e-163	-4.36126e-163	-7.67837e-163	1.2985e-163	1.02535e-164	1.15214e-162	1.42309e-163	2.65828e-163	2.64967e-163	6.97627e-163	4.16403e-164	-4.34056e-163	-7.8416e-163	8.90688e-164	-4.99843e-163	6.25516e-163	-5.55025e-163	-4.86941e-163	-8.76606e-164	-1.2545e-162	0
1.3514e-163	-4.23117e-163	-1.04031e-162	1.05646e-163	-8.81405e-163	-5.58131e-163	-1.19467e-163	-1.05101e-162	1.29462e-163	-6.69171e-163	2.64408e-163	-4.36126e-163	-7.67837e-163	1.2985e-163	1.02535e-164	1.15214e-162	1.42309e-163	2.65828e-163	2.64967e-163	6.97627e-163	4.16403e-164	-4.34056e-163	-7.8416e-163	8.90688e-164	-4.99843e-163	6.25516e-163	-5.55025e-163	-4.86941e-163	-8.76606e-164	-1.2545e-162	0
1.3514e-163	-4.23117e-163	-1.04031e-162	1.05646e-163	-8.81405e-163	-5.58131e-163	-1.19467e-163	-1.05101e-162	1.29462e-163	-6.69171e-163	2.64408e-163	-4.36126e-163	-7.67837e-163	1.2985e-163	1.02535e-164	1.15214e-162	1.42309e-163	2.65828e-163	2.64967e-163	6.97627e-163	4.16403e-164	-4.34056e-163	-7.8416e-163	8.90688e-164	-4.99843e-163	6.25516e-163	-5.55025e-163	-4.86941e-163	-8.76606e-164	-1.2545e-162	0
1.3514e-163	-4.23117e-163	-1.04031e-162	1.05646e-163	-8.81405e-163	-5.58131e-163	-1.19467e-163	-1.05101e-162	1.29462e-163	-6.69171e-163	2.64408e-163	-4.36126e-163	-7.67837e-163	1.2985e-163	1.02535e-164	1.15214e-162	1.42309e-163	2.65828e-163	2.64967e-163	6.97627e-163	4.16403e-164	-4.34056e-163	-7.8416e-163	8.90688e-164	-4.99843e-163	6.25516e-163	-5.55025e-163	-4.86941e-163	-8.76606e-164	-1.2545e-162	0
1.3514e-163	-4.23117e-163	-1.04031e-162	1.05646e-163	-8.81405e-163	-5.58131e-163	-1.19467e-163	-1.05101e-162	1.29462e-163	-6.69171e-163	2.64408e-163	-4.36126e-163	-7.67837e-163	1.2985e-163	1.02535e-164	1.15214e-162	1.42309e-163	2.65828e-163	2.64967e-163	6.97627e-163	4.16403e-164	-4.34056e-163	-7.8416e-163	8.90688e-164	-4.99843e-163	6.25516e-163	-5.55025e-163	-4.86941e-163	-8.76606e-164	-1.2545e-162	0
1.3514e-163	-4.23117e-163	-1.04031e-162	1.05646e-163	-8.81405e-163	-5.58131e-163	-1.19467e-163	-1.05101e-162	1.29462e-163	-6.69171e-163	2.64408e-163	-4.36126e-163	-7.67837e-163	1.2985e-163	1.02535e-164	1.15214e-162	1.42309e-163	2.65828e-163	2.64967e-163	6.97627e-163	4.16403e-164	-4.34056e-163	-7.8416e-163	8.90688e-164	-4.99843e-163	6.25516e-163	-5.55025e-163	-4.86941e-163	-8.76606e-164	-1.2545e-162	0
1.3514e-163	-4.23117e-163	-1.04031e-162	1.05646e-163	-8.81405e-163	-5.58131e-163	-1.19467e-163	-1.05101e-162	1.29462e-163	-6.69171e-163	2.64408e-163	-4.36126e-163	-7.67837e-163	1.2985e-163	1.02535e-164	1.15214e-162	1.42309e-163	2.65828e-163	2.64967e-163	6.97627e-163	4.16403e-164	-4.34056e-163	-7.8416e-163	8.90688e-164	-4.99843e-163	6.25516e-163	-5.55025e-163	-4.86941e-163	-8.76606e-164	-1.2545e-162	0
1.3514e-163	-4.23117e-163	-1.04031e-162	1.05646e-163	-8.81405e-163	-5.58131e-163	-1.19467e-163	-1.05101e-162	1.29462e-163	-6.69171e-163	2.64408e-163	-4.36126e-163	-7.67837e-163	1.2985e-163	1.02535e-164	1.15214e-162	1.42309e-163	2.65828e-163	2.64967e-163	6.97627e-163	4.16403e-164	-4.34056e-163	-7.8416e-163	8.90688e-164	-4.99843e-163	6.25516e-163	-5.55025e-163	-4.86941e-163	-8.76606e-164	-1.2545e-162	0
1.3514e-163	-4.23117e-163	-1.04031e-162	1.05646e-163	-8.81405e-163	-5.58131e-163	-1.19467e-163	-1.05101e-162	1.29462e-163	-6.69171e-163	2.64408e-163	-4.36126e-163	-7.67837e-163	1.2985e-163	1.02535e-164	1.15214e-162	1.42309e-163	2.65828e-163	2.64967e-163	6.97627e-163	4.16403e-164	-4.34056e-163	-7.8416e-163	8.90688e-164	-4.99843e-163	6.25516e-163	-5.55025e-163	-4.86941e-163	-8.76606e-164	-1.2545e-162	0
1.3514e-163	-4.23117e-163	-1.04031e-162	1.05646e-163	-8.81405e-163	-5.58131e-163	-1.19467e-163	-1.05101e-162	1.29462e-163	-6.69171e-163	2.64408e-163	-4.36126e-163	-7.67837e-163	1.2985e-163	1.02535e-164	1.15214e-162	1.42309e-163	2.65828e-163	2.64967e-163	6.97627e-163	4.16403e-164	-4.34056e-163	-7.8416e-163	8.90688e-164	-4.99843e-163	6.25516e-163	-5.55025e-163	-4.86941e-163	-8.76606e-164	-1.2545e-162	0
1.3514e-163	-4.23117e-163	-1.04031e-162	1.05646e-163	-8.81405e-163	-5.58131e-163	-1.19467e-163	-1.05101e-162	1.29462e-163	-6.69171e-163	2.64408e-163	-4.36126e-163	-7.67837e-163	1.2985e-163	1.02535e-164	1.15214e-162	1.42309e-163	2.65828e-163	2.64967e-163	6.97627e-163	4.16403e-164	-4.34056e-163	-7.8416e-163	8.90688e-164	-4.99843e-163	6.25516e-163	-5.55025e-163	-4.86941e-163	-8.76606e-164	-1.2545e-162	0
1.3514e-163	-4.23117e-163	-1.04031e-162	1.05646e-163	-8.81405e-163	-5.58131e-163	-1.19467e-163	-1.05101e-162	1.29462e-163	-6.69171e-163	2.64408e-163	-4.36126e-163	-7.67837e-163	1.2985e-163	1.02535e-164	1.15214e-162	1.42309e-163	2.65828e-163	2.64967e-163	6.97627e-163	4.16403e-164	-4.34056e-163	-7.8416e-163	8.90688e-164	-4.99843e-163	6.25516e-163	-5.55025e-163	-4.86941e-163	-8.76606e-164	-1.2545e-162	0
1.3514e-163	-4.23117e-163	-1.04031e-162	1.05646e-163	-8.81405e-163	-5.58131e-163	-1.19467e-163	-1.05101e-162	1.29462e-163	-6.69171e-163	2.64408e-163	-4.36126e-163	-7.67837e-163	1.2985e-163	1.02535e-164	1.15214e-162	1.42309e-163	2.65828e-163	2.64967e-163	6.97627e-163	4.16403e-164	-4.34056e-163	-7.8416e-163	8.90688e-164	-4.99843e-163	6.25516e-163	-5.55025e-163	-4.86941e-163	-8.76606e-164	-1.2545e-162	0
1.3514e-163	-4.23117e-163	-1.04031e-162	1.05646e-163	-8.81405e-163	-5.58131e-163	-1.19467e-163	-1.05101e-162	1.29462e-163	-6.69171e-163	2.64408e-163	-4.36126e-163	-7.67837e-163	1.2985e-163	1.02535e-164	1.15214e-162	1.42309e-163	2.65828e-163	2.64967e-163	6.97627e-163	4.16403e-164	-4.34056e-163	-7.8416e-163	8.90688e-164	-4.99843e-163	6.25516e-163	-5.55025e-163	-4.86941e-163	-8.76606e-164	-1.2545e-162	0
1.3514e-163	-4.23117e-163	-1.04031e-162	1.05646e-163	-8.81405e-163	-5.58131e-163	-1.19467e-163	-1.05101e-162	1.29462e-163	-6.69171e-163	2.64408e-163	-4.36126e-163	-7.67837e-163	1.2985e-163	1.02535e-164	1.15214e-162	1.42309e-163	2.65828e-163	2.64967e-163	6.97627e-163	4.16403e-164	-4.34056e-163	-7.8416e-163	8.90688e-164	-4.99843e-163	6.25516e-163	-5.55025e-163	-4.86941e-163	-8.76606e-164	-1.2545e-162	0
1.3514e-163	-4.23117e-163	-1.04031e-162	1.05646e-163	-8.81405e-163	-5.58131e-163	-1.19467e-163	-1.05101e-162	1.29462e-163	-6.69171e-163	2.64408e-163	-4.36126e-163	-7.67837e-163	1.2985e-163	1.02535e-164	1.15214e-162	1.42309e-163	2.65828e-163	2.64967e-163	6.97627e-163	4.16403e-164	-4.34056e-163	-7.8416e-163	8.90688e-164	-4.99843e-163	6.25516e-163	-5.55025e-163	-4.86941e-163	-8.76606e-164	-1.2545e-162	0
1.3514e-163	-4.23117e-163	-1.04031e-162	1.05646e-163	-8.81405e-163	-5.58131e-163	-1.19467e-163	-1.05101e-162	1.29462e-163	-6.69171e-163	2.64408e-163	-4.36126e-163	-7.67837e-163	1.2985e-163	1.02535e-164	1.15214e-162	1.42309e-163	2.65828e-163	2.64967e-163	6.97627e-163	4.16403e-164	-4.34056e-163	-7.8416e-163	8.90688e-164	-4.99843e-163	6.25516e-163	-5.55025e-163	-4.86941e-163	-8.76606e-164	-1.2545e-162	0
1.3514e-163	-4.23117e-163	-1.04031e-162	1.05646e-163	-8.81405e-163	-5.58131e-163	-1.19467e-163	-1.05101e-162	1.29462e-163	-6.69171e-163	2.64408e-163	-4.36126e-163	-7.67837e-163	1.2985e-163	1.02535e-164	1.15214e-162	1.42309e-163	2.65828e-163	2.64967e-163	6.97627e-163	4.16403e-164	-4.34056e-163	-7.8416e-163	8.90688e-164	-4.99843e-163	6.25516e-163	-5.55025e-163	-4.86941e-163	-8.76606e-164	-1.2545e-162	0
1.3514e-163	-4.23117e-163	-1.04031e-162	1.05646e-163	-8.81405e-163	-5.58131e-163	-1.19467e-163	-1.05101e-162	1.29462e-163	-6.69171e-163	2.64408e-163	-4.36126e-163	-7.67837e-163	1.2985e-163	1.02535e-164	1.15214e-162	1.42309e-163	2.65828e-163	2.64967e-163	6.97627e-163	4.16403e-164	-4.34056e-163	-7.8416e-163	8.90688e-164	-4.99843e-163	6.25516e-163	-5.55025e-163	-4.86941e-163	-8.76606e-164	-1.2545e-162	0
1.3514e-163	-4.23117e-163	-1.04031e-162	1.05646e-163	-8.81405e-163	-5.58131e-163	-1.19467e-163	-1.05101e-162	1.29462e-163	-6.69171e-163	2.64408e-163	-4.36126e-163	-7.67837e-163	1.2985e-163	1.02535e-164	1.15214e-162	1.42309e-163	2.65828e-163	2.64967e-163	6.97627e-163	4.16403e-164	-4.34056e-163	-7.8416e-163	8.90688e-164	-4.99843e-163	6.25516e-163	-5.55025e-163	-4.86941e-163	-8.76606e-164	-1.2545e-162	0
1.3514e-163	-4.23117e-163	-1.04031e-162	1.05646e-163	-8.81405e-163	-5.58131e-163	-1.19467e-163	-1.05101e-162	1.29462e-163	-6.69171e-163	2.64408e-163	-4.36126e-163	-7.67837e-163	1.2985e-163	1.02535e-164	1.15214e-162	1.42309e-163	2.65828e-163	2.64967e-163	6.97627e-163	4.16403e-164	-4.34056e-163	-7.8416e-163	8.90688e-164	-4.99843e-163	6.25516e-163	-5.55025e-163	-4.86941e-163	-8.76606e-164	-1.2545e-162	0
1.3514e-163	-4.23117e-163	-1.04031e-162	1.05646e-163	-8.81405e-163	-5.58131e-163	-1.19467e-163	-1.05101e-162	1.29462e-163	-6.69171e-163	2.64408e-163	-4.36126e-163	-7.67837e-163	1.2985e-163	1.02535e-164	1.15214e-162	1.42309e-163	2.65828e-163	2.64967e-163	6.97627e-163	4.16403e-164	-4.34056e-163	-7.8416e-163	8.90688e-164	-4.99843e-163	6.25516e-163	-5.55025e-163	-4.86941e-163	-8.76606e-164	-1.2545e-162	0
1.3514e-163	-4.23117e-163	-1.04031e-162	1.05646e-163	-8.81405e-163	-5.58131e-163	-1.19467e-163	-1.05101e-162	1.29462e-163	-6.69171e-163	2.64408e-163	-4.36126e-163	-7.67837e-163	1.2985e-163	1.02535e-164	1.15214e-162	1.42309e-163	2.65828e-163	2.64967e-163	6.97627e-163	4.16403e-164	-4.34056e-163	-7.8416e-163	8.90688e-164	-4.99843e-163	6.25516e-163	-5.55025e-163	-4.86941e-163	-8.76606e-164	-1.2545e-162	0
1.3514e-163	-4.23117e-163	-1.04031e-162	1.05646e-163	-8.81405e-163	-5.58131e-163	-1.19467e-163	-1.05101e-162	1.29462e-163	-6.69171e-163	2.64408e-163	-4.36126e-163	-7.67837e-163	1.2985e-163	1.02535e-164	1.15214e-162	1.42309e-163	2.65828e-163	2.64967e-163	6.97627e-163	4.16403e-164	-4.34056e-163	-7.8416e-163	8.90688e-164	-4.99843e-163	6.25516e-163	-5.55025e-163	-4.86941e-163	-8.76606e-164	-1.2545e-162	0
1.3514e-163	-4.23117e-163	-1.04031e-162	1.05646e-163	-8.81405e-163	-5.58131e-163	-1.19467e-163	-1.05101e-162	1.29462e-163	-6.69171e-163	2.64408e-163	-4.36126e-163	-7.67837e-163	1.2985e-163	1.02535e-164	1.15214e-162	1.42309e-163	2.65828e-163	2.64967e-163	6.97627e-163	4.16403e-164	-4.34056e-163	-7.8416e-163	8.90688e-164	-4.99843e-163	6.25516e-163	-5.55025e-163	-4.86941e-163	-8.76606e-164	-1.2545e-162	0
1.3514e-163	-4.23117e-163	-1.04031e-162	1.05646e-163	-8.81405e-163	-5.58131e-163	-1.19467e-163	-1.05101e-162	1.29462e-163	-6.69171e-163	2.64408e-163	-4.36126e-163	-7.67837e-163	1.2985e-163	1.02535e-164	1.15214e-162	1.42309e-163	2.65828e-163	2.64967e-163	6.97627e-163	4.16403e-164	-4.34056e-163	-7.8416e-163	8.90688e-164	-4.99843e-163	6.25516e-163	-5.55025e-163	-4.86941e-163	-8.76606e-164	-1.2545e-162	0
1.3514e-163	-4.23117e-163	-1.04031e-162	1.05646e-163	-8.81405e-163	-5.58131e-163	-1.19467e-163	-1.05101e-162	1.29462e-163	-6.69171e-163	2.64408e-163	-4.36126e-163	-7.67837e-163	1.2985e-163	1.02535e-164	1.15214e-162	1.42309e-163	2.65828e-163	2.64967e-163	6.97627e-163	4.16403e-164	-4.34056e-163	-7.8416e-163	8.90688e-164	-4.99843e-163	6.25516e-163	-5.55025e-163	-4.86941e-163	-8.76606e-164	-1.2545e-162	0
1.3514e-163	-4.23117e-163	-1.04031e-162	1.05646e-163	-8.81405e-163	-5.58131e-163	-1.19467e-163	-1.05101e-162	1.29462e-163	-6.69171e-163	2.64408e-163	-4.36126e-163	-7.67837e-163	1.2985e-163	1.02535e-164	1.15214e-162	1.42309e-163	2.65828e-163	2.64967e-163	6.97627e-163	4.16403e-164	-4.34056e-163	-7.8416e-163	8.90688e-164	-4.99843e-163	6.25516e-163	-5.55025e-163	-4.86941e-163	-8.76606e-164	-1.2545e-162	0
1.3514e-163	-4.23117e-163	-1.04031e-162	1.05646e-163	-8.81405e-163	-5.58131e-163	-1.19467e-163	-1.05101e-162	1.29462e-163	-6.69171e-163	2.64408e-163	-4.36126e-163	-7.67837e-163	1.2985e-163	1.02535e-164	1.15214e-162	1.42309e-163	2.65828e-163	2.64967e-163	6.97627e-163	4.16403e-164	-4.34056e-163	-7.8416e-163	8.90688e-164	-4.99843e-163	6.25516e-163	-5.55025e-163	-4.86941e-163	-8.76606e-164	-1.2545e-162	0
1.3514e-163	-4.23117e-163	-1.04031e-162	1.05646e-163	-8.81405e-163	-5.58131e-163	-1.19467e-163	-1.05101e-162	1.29462e-163	-6.69171e-163	2.64408e-163	-4.36126e-163	-7.67837e-163	1.2985e-163	1.02535e-164	1.15214e-162	1.42309e-163	2.65828e-163	2.64967e-163	6.97627e-163	4.16403e-164	-4.34056e-163	-7.8416e-163	8.90688e-164	-4.99843e-163	6.25516e-163	-5.55025e-163	-4.86941e-163	-8.76606e-164	-1.2545e-162	0
1.3514e-163	-4.23117e-163	-1.04031e-162	1.05646e-163	-8.81405e-163	-5.58131e-163	-1.19467e-163	-1.05101e-162	1.29462e-163	-6.69171e-163	2.64408e-163	-4.36126e-163	-7.67837e-163	1.2985e-163	1.02535e-164	1.15214e-162	1.42309e-163	2.65828e-163	2.64967e-163	6.97627e-163	4.16403e-164	-4.34056e-163	-7.8416e-163	8.90688e-164	-4.99843e-163	6.25516e-163	-5.55025e-163	-4.86941e-163	-8.76606e-164	-1.2545e-162	0
1.3514e-163	-4.23117e-163	-1.04031e-162	1.05646e-163	-8.81405e-163	-5.58131e-163	-1.19467e-163	-1.05101e-162	1.29462e-163	-6.69171e-163	2.64408e-163	-4.36126e-163	-7.67837e-163	1.2985e-163	1.02535e-164	1.15214e-162	1.42309e-163	2.65828e-163	2.64967e-163	6.97627e-163	4.16403e-164	-4.34056e-163	-7.8416e-163	8.90688e-164	-4.99843e-163	6.25516e-163	-5.55025e-163	-4.86941e-163	-8.76606e-164	-1.2545e-162	0
1.3514e-163	-4.23117e-163	-1.04031e-162	1.05646e-163	-8.81405e-163	-5.58131e-163	-1.19467e-163	-1.05101e-162	1.29462e-163	-6.69171e-163	2.64408e-163	-4.36126e-163	-7.67837e-163	1.2985e-163	1.02535e-164	1.15214e-162	1.42309e-163	2.65828e-163	2.64967e-163	6.97627e-163	4.16403e-164	-4.34056e-163	-7.8416e-163	8.90688e-164	-4.99843e-163	6.25516e-163	-5.55025e-163	-4.86941e-163	-8.76606e-164	-1.2545e-162	0
1.3514e-163	-4.23117e-163	-1.04031e-162	1.05646e-163	-8.81405e-163	-5.58131e-163	-1.19467e-163	-1.05101e-162	1.29462e-163	-6.69171e-163	2.64408e-163	-4.36126e-163	-7.67837e-163	1.2985e-163	1.02535e-164	1.15214e-162	1.42309e-163	2.65828e-163	2.64967e-163	6.97627e-163	4.16403e-164	-4.34056e-163	-7.8416e-163	8.90688e-164	-4.99843e-163	6.25516e-163	-5.55025e-163	-4.86941e-163	-8.76606e-164	-1.2545e-162	0
1.3514e-163	-4.23117e-163	-1.04031e-162	1.05646e-163	-8.81405e-163	-5.58131e-163	-1.19467e-163	-1.05101e-162	1.29462e-163	-6.69171e-163	2.64408e-163	-4.36126e-163	-7.67837e-163	1.2985e-163	1.02535e-164	1.15214e-162	1.42309e-163	2.65828e-163	2.64967e-163	6.97627e-163	4.16403e-164	-4.34056e-163	-7.8416e-163	8.90688e-164	-4.99843e-163	6.25516e-163	-5.55025e-163	-4.86941e-163	-8.76606e-164	-1.2545e-162	0
1.3514e-163	-4.23117e-163	-1.04031e-162	1.05646e-163	-8.81405e-163	-5.58131e-163	-1.19467e-163	-1.05101e-162	1.29462e-163	-6.69171e-163	2.64408e-163	-4.36126e-163	-7.67837e-163	1.2985e-163	1.02535e-164	1.15214e-162	1.42309e-163	2.65828e-163	2.64967e-163	6.97627e-163	4.16403e-164	-4.34056e-163	-7.8416e-163	8.90688e-164	-4.99843e-163	6.25516e-163	-5.55025e-163	-4.86941e-163	-8.76606e-164	-1.2545e-162	0
1.3514e-163	-4.23117e-163	-1.04031e-162	1.05646e-163	-8.81405e-163	-5.58131e-163	-1.19467e-163	-1.05101e-162	1.29462e-163	-6.69171e-163	2.64408e-163	-4.36126e-163	-7.67837e-163	1.2985e-163	1.02535e-164	1.15214e-162	1.42309e-163	2.65828e-163	2.64967e-163	6.97627e-163	4.16403e-164	-4.34056e-163	-7.8416e-163	8.90688e-164	-4.99843e-163	6.25516e-163	-5.55025e-163	-4.86941e-163	-8.76606e-164	-1.2545e-162	0
1.3514e-163	-4.23117e-163	-1.04031e-162	1.05646e-163	-8.81405e-163	-5.58131e-163	-1.19467e-163	-1.05101e-162	1.29462e-163	-6.69171e-163	2.64408e-163	-4.36126e-163	-7.67837e-163	1.2985e-163	1.02535e-164	1.15214e-162	1.42309e-163	2.65828e-163	2.64967e-163	6.97627e-163	4.16403e-164	-4.34056e-163	-7.8416e-163	8.90688e-164	-4.99843e-163	6.25516e-163	-5.55025e-163	-4.86941e-163	-8.76606e-164	-1.2545e-162	0
1.3514e-163	-4.23117e-163	-1.04031e-162	1.05646e-163	-8.81405e-163	-5.58131e-163	-1.19467e-163	-1.05101e-162	1.29462e-163	-6.69171e-163	2.64408e-163	-4.36126e-163	-7.67837e-163	1.2985e-163	1.02535e-164	1.15214e-162	1.42309e-163	2.65828e-163	2.64967e-163	6.97627e-163	4.16403e-164	-4.34056e-163	-7.8416e-163	8.90688e-164	-4.99843e-163	6.25516e-163	-5.55025e-163	-4.86941e-163	-8.76606e-164	-1.2545e-162	0
1.3514e-163	-4.23117e-163	-1.04031e-162	1.05646e-163	-8.81405e-163	-5.58131e-163	-1.19467e-163	-1.05101e-162	1.29462e-163	-6.69171e-163	2.64408e-163	-4.36126e-163	-7.67837e-163	1.2985e-163	1.02535e-164	1.15214e-162	1.42309e-163	2.65828e-163	2.64967e-163	6.97627e-163	4.16403e-164	-4.34056e-163	-7.8416e-163	8.90688e-164	-4.99843e-163	6.25516e-163	-5.55025e-163	-4.86941e-163	-8.76606e-164	-1.2545e-162	0
1.3514e-163	-4.23117e-163	-1.04031e-162	1.05646e-163	-8.81405e-163	-5.58131e-163	-1.19467e-163	-1.05101e-162	1.29462e-163	-6.69171e-163	2.64408e-163	-4.36126e-163	-7.67837e-163	1.2985e-163	1.02535e-164	1.15214e-162	1.42309e-163	2.65828e-163	2.64967e-163	6.97627e-163	4.16403e-164	-4.34056e-163	-7.8416e-163	8.90688e-164	-4.99843e-163	6.25516e-163	-5.55025e-163	-4.86941e-163	-8.76606e-164	-1.2545e-162	0
1.3514e-163	-4.23117e-163	-1.04031e-162	1.05646e-163	-8.81405e-163	-5.58131e-163	-1.19467e-163	-1.05101e-162	1.29462e-163	-6.69171e-163	2.64408e-163	-4.36126e-163	-7.67837e-163	1.2985e-163	1.02535e-164	1.15214e-162	1.42309e-163	2.65828e-163	2.64967e-163	6.97627e-163	4.16403e-164	-4.34056e-163	-7.8416e-163	8.90688e-164	-4.99843e-163	6.25516e-163	-5.55025e-163	-4.86941e-163	-8.76606e-164	-1.2545e-162	0
[truncated: 2,016 more rows]
