# Supplementary material for: A modified shuffled frog leaping algorithm with inertia weight
Source: Sci Rep. 2024 Feb 20;14:4146. doi: 10.1038/s41598-024-51306-1 (PMC11224354; doi:10.1038/s41598-024-51306-1)
Supplement: Supplementary file 1 — Supplementary Information. [file 41598_2024_51306_MOESM1_ESM.zip › data/F1/MSFLA_R_14.xls]

## Sheet: Sheet1
3.59312	3.20752	-1.33267	-1.19773	3.77547	-1.70399	0.677244	-1.47691	3.18522	-0.374302	-1.99823	-2.02652	7.02927	2.09596	1.16813	7.17762	4.61798	-2.10774	-3.77407	0.657004	4.28422	6.11285	-5.26747	7.18802	-0.206508	-0.473909	-4.65806	0.450772	-8.32481	2.53078	444.733
0.723972	0.112281	-0.172399	-0.242363	0.148735	-0.000661471	-0.542142	-0.926875	-0.348319	0.649718	-1.27714	0.0546084	0.268605	0.566713	0.324024	-0.293963	-0.645863	-0.400417	0.968273	-1.37584	1.34733	0.312651	0.0435835	0.11083	-0.283768	0.263518	-0.959334	0.175242	0.159681	0.155123	11.0483
0.157975	-0.0399262	-0.0149339	-0.0340172	-0.0345049	0.0234317	-0.0159558	-0.0208035	-0.0462255	-0.0475819	-0.0192351	-0.0569308	-0.0486277	0.0859654	0.0372141	-0.0191713	-0.0151468	-0.0125605	-0.12013	-0.0402939	0.135822	-0.0192486	0.0239933	0.0145502	-0.00906098	-0.0125349	-0.0459574	0.0409609	-0.0817191	0.047443	0.0988822
0.0131032	0.00547633	0.00267803	0.00622605	-0.00241497	-0.00113475	-0.000602376	-0.000518361	-0.0034575	-0.00305702	0.000379659	0.0109154	0.00537524	0.00385761	-0.00925278	-0.015034	0.00153168	-0.00389278	-0.0122612	0.00727897	0.00274042	-0.00147753	0.0125841	-0.00767018	-0.00812934	0.0237826	0.00872843	0.00418552	-2.25571e-05	-0.00102589	0.00192553
0.000723527	-0.00111455	-0.000259129	5.15745e-05	-0.00106471	-0.000681456	-0.000547763	0.000700325	0.000538227	0.000531826	0.000324794	0.000132223	0.000393541	-0.00024945	0.000179731	3.98099e-05	2.01155e-05	0.000269534	0.000210485	0.000164423	0.00045529	0.00161476	-1.82008e-05	-0.00153598	-0.000214988	0.00181097	-5.05374e-05	0.0010045	-0.0007346	-0.00107707	1.65263e-05
1.86319e-05	2.13061e-05	-0.000442581	-2.54708e-05	-1.46325e-05	-0.000121344	6.18795e-05	-1.12425e-05	1.90723e-05	-5.41374e-05	7.23117e-05	-2.20192e-06	-1.12061e-05	-0.000155962	-2.12468e-05	9.12124e-07	1.9499e-05	-8.33208e-05	4.88607e-05	-2.04205e-05	-5.4693e-05	-0.000654533	-6.97032e-05	-4.37972e-05	-3.44398e-06	0.000104492	-3.01966e-05	0.00010273	-4.13808e-05	-7.68289e-06	7.22128e-07
4.87816e-07	-1.54593e-05	-1.64629e-05	1.05043e-06	-3.39968e-06	3.18767e-05	3.03004e-06	9.59911e-06	2.55859e-05	2.22235e-05	1.88322e-05	-5.36476e-06	-7.53232e-06	2.08207e-05	-3.07159e-06	1.95865e-06	9.86269e-06	1.24456e-05	-9.68707e-07	-1.19637e-05	-1.4552e-05	1.97495e-06	-2.90985e-06	-3.51871e-06	-1.23464e-05	3.01872e-06	1.59182e-05	1.89552e-06	6.19323e-06	1.82321e-05	5.09786e-09
-5.16843e-07	-1.22177e-06	-4.84432e-07	3.41647e-07	4.45799e-06	1.26993e-06	-2.97708e-06	9.23523e-08	5.51797e-07	-3.53795e-07	4.23224e-06	-2.37691e-07	-1.24403e-06	1.18445e-06	1.22978e-07	-1.33453e-07	7.87856e-07	1.71673e-08	-1.65884e-06	-8.85605e-07	-4.49558e-07	-2.49855e-07	2.4831e-07	-8.98919e-07	1.89005e-07	-3.30882e-06	-9.28635e-07	7.52333e-07	-4.42109e-07	2.66912e-06	7.88739e-11
-7.23274e-08	-4.96861e-09	-1.05568e-07	-4.52668e-07	1.50717e-08	-2.00326e-07	-8.90223e-08	-3.33826e-08	-6.14625e-08	-2.27723e-07	1.13845e-07	1.01423e-07	9.37333e-08	6.93421e-07	5.12834e-08	6.0087e-08	-1.58855e-07	7.44195e-08	-3.6703e-07	7.60685e-07	-2.60878e-07	-1.03902e-07	-3.991e-08	3.13e-07	-8.70993e-08	6.94251e-08	5.78467e-07	3.97012e-07	-2.0205e-07	-1.42787e-07	2.33385e-12
-9.24039e-09	-2.78178e-08	3.00938e-08	-1.35098e-08	-2.36313e-08	5.53237e-09	9.2381e-09	-6.48945e-09	-2.22102e-08	-1.76271e-08	-6.76843e-08	-1.82422e-09	7.28472e-09	-2.21879e-08	2.3984e-08	6.99034e-09	-5.64059e-09	-5.03721e-08	-8.41343e-09	-1.90083e-08	-8.8027e-09	3.05631e-09	-5.68206e-09	9.49861e-09	8.77361e-09	4.42209e-09	-4.63966e-08	-4.33442e-09	-6.9551e-09	-1.79036e-11	1.47488e-14
1.37414e-09	-4.39846e-09	-2.39091e-09	1.83944e-09	-5.08422e-09	2.40928e-09	2.26871e-09	-5.11173e-10	-5.8335e-10	1.24161e-09	-4.03183e-09	-1.5703e-09	3.0135e-09	2.08995e-09	-1.67902e-09	-8.0582e-09	6.63522e-10	-4.5812e-09	-4.83311e-10	1.41663e-09	2.11784e-09	-7.98847e-09	1.68982e-09	-4.50798e-09	1.03435e-09	4.74154e-10	-3.3432e-09	-5.19328e-09	4.90634e-10	3.90647e-09	3.39293e-16
-1.79427e-10	-2.85238e-12	6.30642e-10	7.26225e-10	-2.0185e-10	7.43401e-11	1.83512e-10	-1.02303e-10	1.84295e-10	-2.57871e-11	6.04304e-10	-5.147e-11	-3.46962e-11	4.14856e-10	2.58778e-10	1.14211e-10	-1.31274e-10	-3.02188e-10	-4.0777e-10	-6.01582e-10	3.83683e-11	-1.94837e-10	-2.05014e-10	8.71491e-11	-4.7019e-10	3.63972e-10	-2.54126e-10	2.52244e-10	8.48632e-11	-9.583e-11	2.92744e-18
8.75794e-12	1.88709e-11	-2.82412e-11	4.37959e-12	-2.16264e-11	-3.2838e-11	-9.20543e-11	9.93032e-13	-6.10233e-12	-7.49439e-12	-4.23936e-12	4.63827e-12	2.18097e-11	-3.65713e-11	1.107e-11	1.09039e-12	-6.09987e-12	-3.23958e-11	-1.06405e-10	-2.21873e-11	2.83976e-11	-5.56751e-11	-2.66981e-11	1.58063e-10	2.62488e-12	-2.14103e-12	4.63101e-12	1.04937e-10	3.17683e-11	-1.2462e-11	6.80534e-20
2.80146e-12	1.28625e-11	-8.25271e-16	-9.56803e-12	5.09714e-13	-2.36934e-12	-2.24227e-12	2.4913e-12	-5.35084e-12	-8.05063e-13	5.52971e-12	2.62056e-12	-3.02052e-15	1.21802e-11	-3.83169e-12	5.31134e-12	-4.58573e-12	-9.39319e-13	-3.10904e-12	-9.40567e-13	-2.0901e-12	-7.60676e-13	-1.45538e-12	9.79971e-13	-1.36971e-12	-2.37473e-12	-8.18027e-13	-2.52964e-12	-1.31144e-12	1.56868e-13	5.96737e-22
-4.40834e-13	1.5768e-13	9.39311e-14	2.64446e-13	-4.81753e-14	-4.16952e-13	3.53193e-13	1.39349e-13	1.18695e-12	-2.57452e-13	8.42059e-13	-1.71191e-13	7.17896e-13	6.96997e-13	-5.05557e-13	9.09773e-13	-1.00656e-13	-2.90948e-13	-2.54147e-13	1.35178e-13	-9.11858e-13	-3.78529e-13	5.77123e-14	1.0872e-13	2.13225e-13	4.96897e-13	-7.73374e-13	-7.3417e-13	-3.26685e-13	1.35149e-13	7.63828e-24
-2.16486e-14	1.4174e-13	3.26843e-15	-3.09845e-14	4.36736e-15	3.67544e-14	-4.0165e-14	-1.61166e-14	4.58452e-14	-8.6636e-14	1.23106e-13	6.48107e-14	6.59503e-14	-4.28754e-14	-9.17437e-15	-1.18108e-13	1.35892e-14	2.44828e-14	1.22126e-13	4.1114e-14	-1.73019e-14	2.75015e-14	2.07633e-14	2.81048e-14	-1.54554e-14	-1.46679e-13	2.38763e-14	-2.28055e-13	7.19209e-14	-6.37471e-15	1.73169e-25
-1.87758e-15	6.71728e-15	1.17245e-14	-6.0961e-15	8.74174e-15	1.873e-15	1.10375e-14	-5.25843e-15	-1.0392e-14	-3.88456e-15	1.00018e-14	-1.06772e-14	1.43885e-15	8.85504e-15	-5.60914e-15	-1.85712e-14	1.7181e-16	4.14193e-15	1.5012e-14	-1.82747e-15	2.3417e-15	-6.23196e-15	-3.86272e-15	-4.77527e-15	1.99644e-15	-3.98147e-15	-4.81587e-15	-1.53891e-14	-4.37557e-15	-6.79435e-15	1.91973e-27
1.02081e-15	1.96447e-16	1.78294e-17	7.7029e-16	-6.66262e-16	-1.11179e-15	5.01823e-16	1.97784e-15	-4.81061e-16	-6.74007e-16	-9.13595e-16	1.98132e-15	7.93684e-16	8.3648e-16	4.02553e-16	-8.35355e-16	-1.73989e-16	-1.72483e-16	1.47307e-16	-6.41816e-16	3.49694e-15	8.59047e-16	-8.89962e-17	-6.54245e-16	6.38236e-16	-5.88608e-16	-6.82309e-16	4.86492e-16	1.56882e-16	-2.92169e-15	3.90665e-29
-1.34589e-16	-4.0986e-16	5.21598e-17	-9.69721e-18	-4.20598e-16	1.76492e-17	-1.79801e-16	3.63231e-17	1.58469e-16	-2.04947e-16	-1.30397e-16	-1.72844e-16	2.35359e-16	4.12026e-17	-5.37748e-17	4.93616e-17	5.49181e-17	1.86174e-16	-1.83637e-17	2.00634e-16	9.45929e-17	6.26553e-17	-4.0749e-17	-1.01705e-16	-9.08262e-18	8.81134e-17	3.65412e-17	9.68429e-17	8.94137e-17	7.28487e-17	7.11198e-31
1.48619e-18	-3.64687e-17	-1.67492e-17	-7.67208e-18	2.96349e-18	-3.57943e-18	-3.31619e-17	-1.97678e-17	-3.13499e-17	2.13076e-17	6.75225e-18	1.79821e-17	2.25768e-18	1.30526e-18	3.76916e-17	8.36974e-18	-2.94075e-17	-8.20218e-18	9.13767e-18	-4.28699e-17	-4.9304e-19	2.23619e-17	-1.43581e-19	1.30495e-18	4.19269e-18	-5.33557e-18	5.1555e-18	6.9906e-19	1.21275e-17	9.13408e-18	1.0146e-32
-6.80961e-19	2.60918e-18	1.53553e-19	5.50652e-19	-5.83718e-19	1.00427e-18	1.67893e-18	2.83187e-18	-7.64573e-19	-2.87066e-18	8.68632e-19	1.91519e-18	-3.68082e-19	5.4075e-19	1.21224e-18	-1.3074e-18	-2.33769e-18	-3.15478e-18	1.8112e-18	-1.83348e-18	-2.10604e-19	-9.94507e-19	-3.91194e-18	-4.7736e-18	4.83367e-19	-8.01223e-19	-6.87696e-19	2.49815e-18	4.98833e-19	1.0768e-18	1.06821e-34
-1.04511e-19	-6.92357e-20	-3.31844e-19	-2.5781e-19	2.47523e-20	-8.7331e-21	5.22612e-20	2.33607e-19	-4.50539e-20	-1.61138e-20	-1.08951e-19	-7.68837e-20	1.35745e-19	6.45852e-19	-5.61246e-20	-1.11616e-19	-1.47055e-19	5.6797e-20	4.06448e-19	-8.3737e-20	-2.77313e-19	8.82482e-20	3.03191e-19	1.74155e-19	-1.48466e-19	-4.94716e-20	1.48803e-19	1.52457e-19	1.13304e-19	-4.53927e-19	1.4143e-36
4.94976e-20	1.49693e-20	4.2804e-21	-1.33165e-20	1.06826e-19	2.69044e-20	-2.61771e-20	-2.33561e-21	-1.96666e-20	-3.4304e-21	1.63e-20	-2.96395e-21	1.436e-20	1.73659e-20	1.10429e-20	5.6368e-20	2.75084e-21	5.61565e-20	-3.51804e-21	2.08458e-20	1.39403e-20	1.32667e-20	-7.40619e-22	7.71703e-21	4.39692e-20	-8.26016e-20	-1.93481e-20	-4.7268e-21	2.66318e-21	-1.47303e-20	3.35917e-38
-1.1803e-21	-2.01337e-21	7.72585e-22	3.35122e-21	2.19814e-21	-1.50811e-21	-4.129e-21	2.03242e-21	-4.22341e-21	-6.31374e-22	-4.28657e-21	1.76357e-20	-3.21705e-22	-7.91001e-23	2.67173e-21	7.74593e-21	8.50665e-23	1.10597e-21	3.86653e-21	-5.0945e-21	-1.71603e-21	5.23731e-21	1.76023e-21	-3.51377e-21	3.7655e-23	1.01786e-21	-5.64635e-22	-3.27139e-21	5.3166e-22	-9.63864e-22	5.6166e-40
-8.75833e-22	-1.68998e-21	-6.06629e-23	7.85325e-22	-1.93746e-22	2.03825e-22	1.45549e-22	-6.87964e-23	1.27288e-21	-4.40609e-22	5.3736e-22	6.07734e-22	-4.44308e-22	9.81217e-22	-1.96148e-22	-2.01943e-22	-3.00294e-22	-1.14381e-22	-2.08783e-22	-1.59915e-23	-2.27823e-22	1.12833e-22	1.49224e-22	7.74583e-22	2.18228e-22	-1.0506e-22	3.42775e-22	3.69367e-22	-7.15698e-22	-5.05696e-23	9.72181e-42
2.53226e-23	-5.34098e-25	-1.10065e-23	-4.65111e-23	-2.14135e-23	-1.11795e-23	1.90704e-22	2.0525e-25	-7.55651e-23	2.58532e-23	-5.16399e-23	-4.98717e-23	8.12124e-23	9.36007e-23	6.31671e-23	-2.44613e-23	6.85169e-24	1.06477e-23	-1.62665e-24	5.1956e-23	6.64554e-24	1.68289e-23	2.56192e-23	-2.34141e-24	-4.35106e-23	1.07254e-23	-8.20742e-23	5.16553e-23	1.15657e-22	6.8268e-23	1.04656e-43
-6.34228e-25	-9.18029e-26	5.43149e-24	-3.48331e-24	-2.5259e-23	-3.0565e-24	3.48799e-24	-3.40558e-24	6.53399e-24	1.15191e-23	-8.72126e-25	2.60513e-24	1.82905e-24	-8.91045e-24	4.35486e-24	3.94943e-24	4.41388e-24	-4.18725e-24	-1.13413e-24	-3.0511e-24	-9.33748e-24	-1.38749e-23	4.65481e-24	-4.18258e-24	1.06504e-23	3.81115e-25	-1.60657e-24	8.36051e-25	8.2092e-24	-2.02504e-24	1.56822e-45
7.41257e-25	-9.72085e-26	8.46932e-25	3.28787e-24	3.43378e-26	9.77616e-26	-9.99515e-26	6.10073e-25	-1.54568e-24	7.10255e-25	9.73146e-25	-3.27144e-25	-2.7255e-25	1.10755e-25	1.65666e-24	-1.02525e-25	6.48445e-26	-1.19898e-25	1.00301e-24	3.84684e-25	6.10968e-26	-3.94309e-25	-1.20955e-24	1.32163e-25	4.96792e-25	1.29234e-25	-5.57159e-25	-7.71532e-25	-4.32593e-25	3.38916e-25	2.35519e-47
9.09937e-26	8.68654e-26	-2.53957e-26	5.46825e-26	1.62872e-25	3.22779e-27	-1.02089e-25	-1.12636e-25	-7.33182e-26	2.08736e-25	-2.69464e-26	3.09611e-26	-2.84922e-26	2.96843e-26	-2.88544e-26	1.76494e-26	1.45179e-25	-4.77796e-27	-9.66215e-26	5.81744e-26	-5.13246e-26	-3.36887e-26	1.28432e-25	5.21252e-26	-1.09839e-25	2.5677e-26	-4.58973e-26	-1.14608e-25	2.32253e-25	-1.08336e-25	2.7302e-49
-2.64963e-26	-1.0034e-27	8.83903e-28	-6.0809e-27	9.9324e-27	2.73108e-26	2.84053e-26	5.89161e-27	-5.71545e-27	6.75908e-27	-9.86835e-27	-4.78134e-27	-3.03812e-26	-2.08376e-27	1.01107e-26	5.9733e-28	4.78092e-27	7.73948e-27	2.66593e-26	-6.84245e-27	-4.12887e-28	7.97999e-27	1.19312e-26	1.29329e-27	-2.53807e-27	-1.96597e-26	-5.91066e-27	-1.88898e-26	7.96597e-27	-5.15727e-27	5.5784e-51
1.15826e-28	9.49674e-28	1.10675e-28	3.06977e-28	-2.38914e-27	2.00716e-28	-3.05723e-29	-8.23573e-28	-3.20073e-28	-3.73035e-28	1.13812e-27	-9.75245e-28	-9.08338e-28	-2.27993e-27	4.22187e-29	-1.79138e-27	1.18158e-27	-2.10618e-27	4.9206e-28	-9.68518e-28	7.68176e-29	-9.95969e-28	1.0727e-27	-3.08659e-28	3.07157e-27	2.47151e-27	-1.08686e-27	1.6092e-27	-1.91184e-29	-2.22654e-28	4.77909e-53
2.80575e-28	-5.51013e-29	4.38576e-30	-3.17871e-28	5.19374e-29	-6.29237e-29	-3.5093e-29	-9.93531e-29	1.40365e-28	-4.06229e-28	-1.42826e-28	1.5145e-28	-1.01084e-28	2.1092e-28	1.10036e-28	-1.23816e-29	2.16746e-28	-4.12675e-28	5.27018e-29	2.93298e-29	-1.36946e-29	-6.33657e-29	3.08691e-28	2.51252e-28	2.72548e-29	-1.17556e-28	1.05911e-29	5.1534e-29	-1.59122e-29	-3.30497e-28	1.00596e-54
1.57102e-29	9.57782e-30	1.69219e-29	-1.93481e-29	-1.24558e-29	3.18486e-29	-1.74193e-29	4.72983e-29	-3.96463e-30	7.33952e-29	5.77711e-30	6.5251e-29	4.55811e-30	-3.46573e-29	5.95169e-30	4.35099e-29	-2.72957e-29	1.54926e-29	-1.83226e-29	-1.31846e-29	-9.20281e-31	-8.72395e-30	3.36521e-30	1.28169e-29	1.75185e-29	2.51555e-30	1.46216e-29	8.6334e-30	1.72893e-29	-4.43199e-29	2.21653e-56
-3.68092e-30	-3.43746e-31	-4.06699e-30	-1.81835e-30	1.62069e-30	2.47252e-30	3.47905e-31	-2.9344e-30	4.09895e-30	-3.13602e-30	1.73722e-30	9.67801e-30	-2.10561e-30	1.09543e-30	4.6862e-30	-2.21692e-31	-1.76073e-30	3.51592e-30	4.73014e-31	4.99746e-31	-7.58201e-31	4.02671e-30	-6.07555e-30	9.31711e-31	5.37125e-30	-4.50452e-31	-3.27723e-31	4.83634e-31	2.3371e-30	1.3465e-30	3.09121e-58
3.43495e-31	-1.08963e-31	7.89677e-32	-2.06805e-31	-4.32599e-31	4.62053e-31	-6.20291e-31	-1.99881e-31	2.57073e-32	-7.53875e-31	2.34786e-31	5.24536e-33	3.80006e-31	-1.49539e-31	-6.62843e-31	1.71037e-31	2.56066e-31	4.71489e-31	1.993e-31	-3.23993e-31	-1.28515e-31	-8.32569e-31	1.7589e-31	1.28928e-31	7.96974e-31	6.24064e-31	-3.36728e-31	-2.56875e-31	-3.21623e-31	-1.77698e-31	4.79256e-60
-1.10176e-32	2.77313e-32	2.29852e-32	6.67038e-33	5.79896e-32	7.05484e-32	7.53509e-32	2.22133e-34	5.54658e-32	-4.1615e-32	1.37376e-32	-3.32836e-32	6.83322e-32	-3.68324e-32	-4.16416e-32	-7.94391e-33	-5.99388e-32	-4.91323e-32	-1.64125e-32	-6.10743e-32	2.42637e-32	-6.7911e-32	5.2113e-33	3.32677e-32	5.26958e-32	-7.5019e-32	3.17548e-32	-3.59907e-32	5.32869e-32	1.44608e-33	5.92993e-62
4.52345e-33	-1.85136e-33	1.39213e-33	-1.34489e-33	3.95758e-33	6.63705e-34	-1.36397e-32	1.66139e-33	4.51141e-34	1.11686e-32	4.93776e-33	-1.94764e-33	-7.47232e-34	5.32061e-33	3.15576e-33	-2.89238e-33	4.87126e-33	2.16976e-33	-1.20421e-33	-2.28226e-33	-5.41449e-33	3.30554e-33	6.56842e-34	3.27306e-33	6.49351e-33	-6.69178e-33	6.97168e-33	4.41493e-34	-2.06314e-33	-1.50672e-33	6.61602e-64
8.31533e-34	-3.38501e-34	-2.30207e-34	-2.13437e-34	5.41373e-35	6.44911e-35	-7.06216e-34	1.34814e-33	-2.57475e-34	2.76177e-34	2.25795e-33	8.70677e-35	-1.0707e-34	-9.04639e-34	4.53575e-35	-2.56747e-34	-1.30095e-34	9.2933e-35	-4.16895e-34	4.98652e-34	1.66287e-33	6.73735e-34	1.72384e-33	2.86524e-34	4.27396e-34	-6.53959e-34	8.6704e-35	-4.6714e-34	4.30091e-36	-1.76583e-33	2.00493e-65
4.95499e-35	-9.56689e-35	2.17057e-34	9.19214e-35	-1.02087e-34	1.42393e-34	-1.05028e-34	2.05465e-34	2.55563e-35	6.40243e-36	-3.0093e-34	2.31385e-35	-4.04026e-35	-1.11236e-34	-4.06074e-35	-7.03336e-35	7.03916e-35	-1.28367e-34	1.16284e-34	-4.78971e-35	2.34861e-35	-1.81398e-34	-5.02452e-35	1.00161e-34	-2.69896e-35	-1.43393e-34	-1.35905e-34	-4.23024e-35	-2.64097e-35	-1.14542e-34	4.02135e-67
-3.36724e-36	-3.86648e-37	-8.7183e-36	-2.12414e-35	1.32617e-37	1.45654e-36	1.60735e-36	5.38326e-36	-1.32508e-35	-1.09958e-35	5.98114e-36	8.97137e-36	-1.74596e-36	1.16545e-35	1.50707e-36	-7.23729e-37	-1.01683e-35	1.68383e-35	9.37311e-36	1.61259e-36	-1.42862e-35	1.57215e-36	-1.05254e-35	8.23005e-38	1.10151e-35	-8.76109e-37	1.1721e-35	-1.43139e-35	3.86841e-36	-8.9872e-36	2.48166e-69
-6.27988e-37	1.20829e-36	2.37021e-36	-9.14e-37	-9.34068e-37	4.38639e-36	-4.25611e-37	-2.50889e-37	2.42793e-37	-2.35243e-36	4.42379e-37	4.2381e-37	-6.7016e-38	1.03607e-36	-1.77442e-36	7.84174e-37	1.38303e-36	1.27111e-36	-2.45044e-37	6.02639e-37	8.62776e-37	8.68065e-37	-3.51553e-38	-4.08157e-37	9.56824e-38	-4.37396e-37	6.50143e-37	-1.78256e-36	2.76101e-39	8.54653e-37	4.96229e-71
-1.0045e-37	3.237e-38	3.4492e-37	-2.81775e-38	1.18882e-37	1.00323e-37	1.26776e-38	3.82663e-38	1.53302e-37	-3.10751e-39	-2.67956e-39	-1.44246e-37	-9.25485e-39	-8.23968e-38	2.27704e-38	2.09202e-37	-1.5915e-37	-9.07511e-39	-1.86022e-37	2.13941e-38	5.73396e-38	-1.64133e-37	-1.26442e-37	2.78597e-38	-5.71466e-38	-6.90501e-38	2.61887e-37	-3.25747e-37	-9.11887e-38	-1.25771e-37	5.66537e-73
2.05912e-38	9.36249e-39	2.91199e-39	-8.84364e-39	5.18261e-39	-1.41909e-38	3.3985e-38	7.88701e-39	7.5053e-39	-1.81982e-38	1.79041e-38	5.44681e-39	-7.36457e-39	1.49023e-38	-2.7398e-38	1.16796e-38	-1.12674e-38	-1.04413e-38	3.74532e-38	3.28404e-40	2.41903e-38	-4.61837e-39	2.07017e-38	-1.48032e-38	2.10137e-38	4.22879e-38	3.28426e-38	-1.94223e-39	-8.81511e-38	-1.61887e-39	1.79234e-74
-2.80026e-40	-2.66845e-39	3.04576e-39	7.74955e-40	-8.38632e-41	-1.14979e-39	3.08852e-39	-5.9018e-39	4.97629e-40	-2.88186e-39	1.73392e-39	-4.18684e-40	3.14746e-39	-1.61845e-39	3.14303e-39	4.27338e-40	-3.91024e-39	-4.75383e-39	-1.07279e-39	-2.85078e-40	-3.43402e-39	-5.06421e-40	1.46893e-39	-1.00922e-39	-1.66293e-39	-3.11236e-39	-2.22246e-39	-8.01999e-40	-1.94936e-39	1.00452e-40	1.73288e-76
3.5505e-40	1.2292e-40	6.09787e-40	3.19732e-42	-1.09864e-40	2.10635e-40	-6.36958e-40	-2.84672e-40	-4.8796e-40	5.1173e-40	-2.99053e-41	2.13604e-40	-1.853e-40	-1.54563e-40	8.49926e-41	4.90113e-40	2.54064e-41	-6.62437e-40	-3.49525e-40	1.65059e-40	4.31157e-40	-4.31185e-41	-1.40232e-40	2.41869e-40	-1.17312e-40	1.22367e-40	2.27744e-41	6.50583e-41	-2.52786e-40	4.3849e-40	3.05283e-78
1.40207e-41	8.8325e-42	-5.92969e-41	1.0758e-41	-3.43077e-41	-6.90235e-42	-4.89256e-41	4.09013e-41	1.85398e-41	1.17975e-41	3.43243e-41	7.05772e-42	1.18261e-41	-5.82351e-41	7.71448e-43	3.31599e-41	-6.74584e-42	2.11884e-41	2.52032e-41	-3.08042e-41	7.41169e-42	-1.07503e-41	2.94236e-41	8.72677e-42	-4.64259e-41	2.05035e-41	-3.09594e-41	-5.36423e-41	-1.96052e-41	8.18138e-42	2.5594e-80
-5.07417e-42	2.26307e-42	-7.07743e-43	2.04698e-43	2.67846e-44	-3.73358e-43	-2.01315e-42	-4.91785e-42	1.39242e-42	-4.14988e-42	-6.18729e-43	-1.12493e-42	-6.60537e-43	1.62012e-42	-1.99629e-42	-5.05017e-42	-9.63447e-42	1.16528e-43	-2.62253e-42	2.80287e-42	2.28962e-44	-1.15426e-41	-5.04592e-42	-2.36578e-42	3.58215e-42	1.24121e-41	-1.24733e-42	-6.08435e-42	-7.98343e-42	-4.62236e-42	6.75579e-82
-4.1686e-44	-1.63138e-43	1.86414e-42	2.20883e-43	-5.05015e-43	-1.47228e-42	-2.48755e-43	-2.15749e-43	-1.04769e-43	2.73612e-43	-3.89396e-43	2.53404e-43	-2.24964e-43	-3.5365e-43	-4.64332e-43	-2.26205e-43	-2.22008e-43	8.05418e-44	-5.53271e-44	-1.88234e-43	-2.38245e-43	-3.11818e-43	-2.91158e-43	-1.64949e-43	2.21364e-43	4.04551e-44	5.5601e-44	3.02217e-43	1.48223e-43	-5.94269e-43	7.7078e-84
1.33119e-44	-4.19248e-44	6.2829e-44	-2.48307e-44	1.00123e-43	4.02158e-44	5.88869e-45	-1.1567e-43	-6.46651e-44	-5.07472e-44	-2.31298e-44	5.63648e-44	4.56685e-44	1.30996e-43	-8.04943e-44	4.98255e-44	6.85154e-44	-1.70655e-43	-1.22021e-43	2.61026e-44	1.18328e-44	-1.40837e-44	4.97702e-44	-4.29209e-44	1.25045e-43	-2.10751e-44	3.20943e-44	2.41623e-44	-1.67758e-43	1.97267e-44	1.70503e-85
5.39441e-45	-1.02709e-44	1.28484e-44	1.21284e-45	1.08676e-45	2.05654e-44	-7.69729e-45	1.91378e-45	-1.90415e-45	3.15863e-45	5.4967e-45	1.18688e-44	-7.97143e-46	1.31385e-44	6.39149e-45	4.45348e-45	4.60483e-45	-5.55955e-45	4.06376e-45	-7.1116e-46	2.36485e-45	2.48404e-45	1.0509e-44	-2.47908e-45	5.37296e-45	1.19093e-46	5.76408e-45	-2.52333e-45	2.0397e-44	-9.32668e-46	1.88966e-87
9.65939e-47	2.72222e-45	9.43084e-46	-6.8072e-46	-1.83039e-46	-6.98411e-46	8.96176e-46	1.49626e-45	2.72825e-46	4.21928e-46	3.28883e-45	1.97626e-46	-1.62253e-45	-1.73602e-45	8.39016e-46	1.60054e-45	2.59386e-45	1.5365e-45	-1.12775e-45	6.76875e-46	7.92482e-46	-6.30577e-46	-4.39862e-46	-8.13004e-46	1.10293e-45	6.70021e-46	-1.91044e-45	-9.26045e-46	1.31805e-45	-1.22502e-45	5.44654e-89
-1.14802e-46	1.36788e-46	-9.66882e-47	-8.71301e-47	5.89666e-47	-4.68974e-47	1.24608e-46	-6.44485e-47	8.96805e-47	-4.33545e-46	-4.25408e-47	5.13053e-47	5.61543e-47	-1.88858e-47	-1.24707e-46	2.09542e-47	6.84817e-48	-1.81443e-46	1.41747e-47	2.53395e-46	-2.17832e-46	-8.05153e-47	4.79076e-47	2.51422e-46	1.86463e-47	6.77921e-47	6.82883e-47	-5.90809e-47	3.77324e-47	5.68642e-48	5.25508e-91
-2.35842e-47	-1.68854e-47	1.77311e-47	-7.45631e-48	2.99489e-48	-5.90892e-48	1.19389e-47	-1.97439e-47	7.62281e-50	-1.04562e-47	-8.88258e-48	-9.00711e-48	1.14543e-47	4.98024e-48	-8.38817e-48	-4.53228e-47	7.6041e-48	4.39797e-48	2.28522e-47	-9.34068e-48	-6.45808e-47	2.49283e-48	-2.66816e-47	-3.61103e-48	-2.1096e-47	-2.48103e-47	-2.60432e-47	1.31898e-47	1.17988e-47	4.87172e-48	1.20017e-92
1.82754e-48	-1.12336e-48	-5.79405e-49	1.2996e-49	-1.74027e-49	2.66895e-48	8.08155e-49	-4.55567e-49	-9.47118e-49	-8.29296e-49	2.03602e-48	8.01394e-49	1.86946e-49	-1.26103e-48	3.29382e-49	-8.84353e-52	2.13922e-48	-1.04613e-48	7.27619e-49	2.48894e-48	6.73156e-49	6.73276e-49	3.47499e-49	-2.8256e-48	2.27896e-48	1.08361e-48	-1.88057e-48	-8.90629e-50	5.08228e-48	-9.93718e-49	7.92102e-95
-5.11648e-50	4.9064e-49	-9.06684e-50	1.44426e-49	4.13698e-50	-9.36072e-50	5.84304e-50	3.25431e-49	-1.65501e-49	9.06965e-50	4.27118e-50	1.17972e-49	8.17249e-50	-6.14165e-50	1.20718e-50	-1.12684e-49	5.54285e-50	3.63959e-49	3.86123e-49	-1.49413e-51	3.64079e-49	-6.62926e-50	4.56517e-51	4.0968e-50	-1.29585e-54	-3.87212e-50	-3.37248e-49	-4.33565e-50	-1.136e-49	-1.79498e-49	1.05239e-96
7.20058e-51	-2.31319e-50	6.24881e-51	-1.43346e-50	1.03284e-50	-2.09384e-50	-1.26525e-50	5.65342e-50	4.50286e-50	3.05901e-50	2.14202e-50	-2.42318e-50	-1.60621e-50	-1.00968e-50	-2.23784e-51	5.12988e-50	-3.96721e-51	-1.37348e-50	1.59204e-50	2.04851e-50	6.56108e-51	-3.31692e-50	-9.34751e-51	3.14489e-50	6.02589e-51	-1.31844e-50	-2.8849e-51	-2.51892e-50	5.45003e-50	-2.545e-50	1.93067e-98
-9.42347e-52	-3.74029e-51	5.06451e-51	-1.96657e-51	1.36059e-51	6.54442e-52	-1.33757e-51	5.83847e-51	-2.06964e-51	1.88118e-51	7.90604e-52	2.96024e-51	1.1443e-51	-4.82508e-51	1.25186e-51	8.10396e-51	-1.3047e-50	5.13598e-51	1.18491e-51	-9.458e-52	7.31181e-52	-1.29201e-51	2.77715e-51	-7.89986e-51	2.60706e-51	1.10574e-51	5.70562e-52	-4.46091e-51	1.38925e-51	2.72677e-51	5.00427e-100
-5.97184e-52	-5.0064e-52	6.86905e-53	1.7168e-52	-3.60216e-52	-1.25177e-53	4.12185e-52	-1.98078e-53	-7.83933e-52	-1.82045e-52	3.99e-52	-3.18942e-52	1.4996e-52	5.61497e-52	-4.63983e-52	-7.94029e-53	-2.34845e-52	-4.46333e-53	-5.72327e-52	3.202e-53	-3.97853e-52	-1.52609e-52	1.33225e-52	1.41478e-51	-2.68276e-52	1.29572e-52	3.18203e-52	-1.0572e-52	2.87807e-52	2.55251e-52	5.34548e-102
-2.6026e-53	5.23403e-53	1.70249e-53	8.23037e-53	9.24695e-53	-1.56974e-53	7.56756e-53	4.14586e-53	2.7264e-53	-1.96488e-54	-1.95005e-53	-4.92931e-53	-1.18705e-53	1.53117e-53	-4.87683e-53	-7.01415e-53	-1.89917e-53	-1.75875e-53	-4.25267e-53	-2.30874e-53	-2.56519e-53	5.03067e-53	-1.36607e-53	-2.8272e-53	-6.60053e-54	-3.33066e-53	-3.72285e-55	-4.04216e-53	-6.26407e-53	-1.06253e-53	5.1964e-104
5.98114e-54	-2.3703e-53	-2.11251e-54	-2.2432e-53	-1.74376e-54	1.14825e-53	-1.70304e-55	1.15159e-53	-2.76127e-54	-8.63865e-54	4.62011e-55	-4.15708e-54	-2.51487e-53	-1.67564e-54	-8.46985e-54	-7.8815e-54	-2.12584e-54	-1.14904e-53	-6.06639e-54	6.44923e-55	3.5731e-54	1.15267e-53	-9.58553e-54	-6.85844e-55	4.71764e-54	6.73423e-54	5.93913e-54	8.02635e-54	-4.46433e-54	-1.80642e-53	3.16696e-105
7.36645e-55	3.64736e-56	7.85966e-56	7.8704e-56	-7.6032e-55	1.21989e-54	9.43985e-55	5.66201e-55	3.26913e-55	2.32029e-56	4.17128e-55	-7.39345e-55	-9.31755e-56	-1.41754e-54	-4.47233e-55	3.94991e-55	-2.49779e-55	4.7669e-55	-7.45509e-55	-1.21395e-54	1.59937e-55	-1.58801e-55	-1.39081e-55	-6.71975e-55	1.24707e-54	5.01233e-55	-4.69484e-55	7.45476e-55	-8.77653e-55	-1.02996e-54	1.42909e-107
-2.99698e-55	7.46305e-56	1.06645e-55	-1.4562e-55	-2.37664e-56	-2.72868e-55	6.69822e-56	1.7901e-55	5.90464e-56	9.80733e-56	5.14297e-56	1.65511e-55	8.82239e-56	-1.3277e-55	9.19921e-56	-8.08637e-57	-2.13929e-56	1.1123e-56	-7.52347e-56	-4.51639e-56	2.66695e-56	1.41617e-55	-6.31274e-56	-1.52457e-56	-2.52996e-56	1.47664e-56	3.47748e-56	1.271e-55	-1.13189e-55	3.27741e-56	3.81976e-109
9.3395e-58	5.39738e-57	1.01575e-56	2.33319e-57	-1.11608e-56	-1.42546e-56	-6.53864e-57	-7.40953e-57	1.03051e-56	2.22145e-57	4.68426e-56	-2.0687e-57	-7.80213e-57	-1.11774e-56	5.17307e-57	-7.69576e-57	2.67234e-57	-1.03627e-56	-7.30679e-57	-1.05373e-56	-2.01234e-56	-8.76299e-57	-1.66257e-56	5.95402e-57	1.86022e-57	3.40533e-57	-4.40035e-57	-1.66561e-56	-5.10835e-57	3.82946e-57	4.57063e-111
1.20715e-57	9.44974e-58	1.14506e-57	-1.87287e-58	4.41067e-58	-4.27506e-58	-1.21397e-59	-1.70339e-57	-1.39642e-57	-2.02398e-57	-3.01246e-57	1.42063e-57	-3.16186e-58	-1.91731e-58	1.48663e-58	8.62695e-57	1.40973e-57	2.1237e-57	1.37881e-57	-1.3339e-57	1.69753e-58	-6.59144e-58	-3.23408e-58	-2.25885e-57	6.55643e-58	-2.66885e-57	6.9594e-58	2.74738e-57	1.9206e-58	4.20434e-59	1.3017e-112
1.44301e-58	-1.76478e-58	1.40347e-58	-1.11822e-58	-9.51693e-59	-7.75342e-59	-5.02242e-58	6.06963e-58	5.89297e-59	4.81504e-58	6.41765e-59	1.2062e-58	-5.17345e-59	-1.50479e-58	4.86729e-59	6.78105e-59	-9.06752e-59	1.99988e-58	-1.4122e-58	-3.34451e-58	6.07409e-59	-3.21198e-59	-2.01513e-58	-8.0084e-60	3.47105e-59	-8.13084e-59	-5.52796e-58	2.71721e-59	8.14491e-59	1.00184e-58	1.56238e-114
5.0005e-59	7.32775e-59	2.86514e-59	1.81224e-59	6.81215e-60	1.32277e-59	3.94026e-59	-1.73462e-59	1.85929e-59	-2.05684e-59	3.78419e-59	-2.76113e-59	-5.56889e-60	-9.16912e-60	-2.2065e-59	-3.45801e-60	-3.53238e-59	-6.85025e-59	-1.36733e-59	-3.97456e-59	-1.07016e-59	-1.97026e-59	1.80466e-59	1.34698e-59	3.24113e-59	-2.43317e-59	2.75673e-59	5.9688e-59	-5.1756e-60	6.52574e-59	3.36386e-116
-2.12896e-60	8.57724e-61	2.33058e-60	3.32464e-60	-1.74272e-60	-3.19547e-60	8.62164e-61	-1.77302e-60	-2.93686e-60	1.33409e-60	6.27981e-61	-7.9673e-61	4.91038e-61	6.01099e-61	-2.06973e-60	6.60258e-62	-9.93161e-61	-1.42047e-60	-3.16797e-60	-1.21389e-60	-3.40084e-60	2.85137e-60	-1.17925e-59	-2.05853e-60	2.226e-60	2.01535e-60	1.51907e-60	2.49535e-60	-3.7768e-60	4.0897e-61	2.64706e-118
-2.77057e-61	-3.41983e-61	3.38103e-61	3.82335e-63	3.16799e-61	-2.54899e-60	-5.10741e-62	-2.41008e-61	-2.13231e-61	1.29634e-61	3.53753e-61	-5.65434e-61	2.19023e-61	-3.78721e-62	-8.40444e-62	-3.06049e-61	-2.14935e-61	-9.47904e-63	2.14932e-61	7.07265e-62	-1.82792e-61	-3.23657e-61	-3.58338e-61	-4.32103e-62	4.70764e-61	1.20025e-61	5.83955e-62	3.64904e-62	-1.64576e-62	-8.38928e-61	8.93449e-120
-8.13535e-62	2.81436e-62	-1.0377e-61	8.60621e-63	4.6931e-62	-1.72599e-62	3.17172e-62	-1.34804e-61	-1.72795e-62	-8.17402e-62	7.02097e-62	-5.43252e-66	1.3892e-62	-7.76705e-62	2.10403e-62	-1.38987e-63	5.29889e-62	4.00878e-63	-1.18868e-61	1.84175e-62	2.1907e-62	3.41329e-62	7.6516e-62	7.32928e-63	-2.24262e-63	2.02429e-62	-1.529e-61	4.67829e-62	9.91113e-62	-1.12893e-61	1.31907e-121
-7.13797e-63	2.35955e-63	-4.27929e-63	-2.62653e-63	2.14184e-63	3.60211e-63	-2.0827e-62	3.55728e-63	-1.65669e-63	-4.52332e-63	6.52286e-63	6.79745e-63	6.50804e-63	-7.11574e-63	-7.77681e-64	-1.4511e-63	-4.99505e-63	-1.33628e-62	1.22977e-63	-5.4212e-63	-8.89258e-63	6.72333e-63	3.06936e-64	-2.98613e-64	4.82608e-63	6.3608e-63	7.99838e-63	4.60373e-63	-3.35092e-63	5.66668e-63	1.30451e-123
9.40452e-64	-6.24878e-64	7.99946e-64	3.48568e-65	5.13786e-64	-9.8128e-64	-2.4997e-64	3.57234e-65	-5.18798e-65	-6.92001e-64	8.19523e-65	-1.4615e-63	-3.19794e-64	-1.61881e-65	-4.82062e-64	-1.40322e-63	-3.78203e-64	-2.50385e-65	-5.44086e-64	4.39397e-64	-1.83768e-64	-3.92473e-64	-2.03154e-63	4.44507e-64	7.24313e-64	7.03224e-65	-6.22335e-64	4.28491e-64	-1.01968e-63	-1.55693e-65	1.54207e-125
-8.43224e-65	1.49839e-64	-7.11928e-65	-2.18202e-65	-1.47847e-65	3.68918e-65	3.70353e-65	3.55375e-65	-1.91802e-65	-7.86826e-65	-1.91918e-65	6.25673e-65	1.89353e-64	-8.45992e-65	-4.07275e-65	-2.72701e-65	1.18943e-64	-4.44994e-65	3.23976e-65	-1.49369e-64	-4.33019e-65	-6.40464e-65	4.06472e-65	6.98193e-65	-3.4233e-65	-1.07725e-64	-2.15205e-65	-3.70189e-65	-1.26144e-65	-5.35955e-67	1.62338e-127
3.43855e-66	-3.52522e-65	3.07615e-66	7.82929e-66	-1.05466e-65	-9.29657e-66	4.14314e-66	-2.99486e-66	9.50822e-66	6.78939e-66	2.6424e-67	3.04548e-66	1.13101e-65	1.63373e-65	-2.43997e-67	-1.07569e-66	-1.60258e-66	-1.52768e-65	4.73114e-66	5.27838e-66	9.54099e-67	-2.80016e-66	-5.46271e-66	5.65016e-66	7.26657e-66	5.51725e-66	6.26344e-67	-9.20498e-66	7.64206e-68	1.25543e-65	2.77367e-129
-6.45696e-66	1.94612e-66	4.37756e-66	-1.63283e-66	-3.29411e-67	-1.04293e-66	-1.48223e-66	2.08788e-66	-2.69637e-66	4.94297e-67	-1.26519e-66	2.52852e-67	4.1085e-67	-2.85932e-67	1.02951e-66	-1.69284e-66	5.68998e-67	9.84827e-67	-5.08054e-67	1.79613e-66	-1.21147e-66	-1.8909e-67	-4.03373e-67	2.71376e-66	-8.1756e-68	2.59169e-67	-1.81953e-66	-3.10327e-67	9.91318e-67	6.11177e-67	1.07062e-130
3.86383e-67	-2.71862e-67	1.9132e-67	-1.69025e-69	4.30088e-67	-8.90146e-67	-1.37901e-67	-2.69642e-67	-8.29172e-68	2.46088e-67	2.72184e-67	3.90168e-68	8.28269e-67	1.09568e-67	-5.73488e-68	3.53654e-67	-1.74228e-67	-4.16373e-68	-1.14216e-67	1.08447e-67	3.7296e-67	2.72039e-67	-1.22039e-67	-7.19747e-68	1.08529e-67	8.0525e-68	-1.04097e-67	8.36294e-68	9.51338e-68	1.61256e-67	2.65952e-132
5.26729e-69	-2.72122e-68	-1.39472e-68	2.5783e-69	1.42634e-68	1.35736e-68	1.66351e-68	-3.57267e-69	-3.04717e-68	-7.01245e-69	-5.16121e-68	1.91858e-68	2.61798e-68	-2.44022e-70	-6.12237e-69	-1.8054e-68	-2.34723e-70	-8.03553e-68	6.96645e-69	9.06405e-69	-9.32021e-69	-2.51556e-69	3.69754e-69	2.04723e-68	-1.33306e-68	2.26339e-68	-9.45871e-69	-2.34192e-68	9.43776e-69	-1.35055e-68	1.54182e-134
6.83638e-70	2.39854e-69	3.71037e-70	-5.58626e-70	5.37455e-69	1.87215e-69	-2.11162e-70	2.1821e-69	1.01714e-69	-1.36292e-69	-1.01578e-69	1.48319e-69	-3.67868e-70	2.88925e-70	-2.53872e-69	-3.54832e-69	-5.01039e-70	-5.15137e-69	-3.475e-69	-2.98548e-69	1.05081e-69	1.57132e-69	-9.91798e-70	-4.60913e-70	-2.17961e-69	1.60403e-69	2.80819e-70	-6.18135e-70	-1.76734e-69	1.54642e-69	1.3509e-136
-4.87729e-72	8.20726e-71	3.62623e-70	1.32948e-70	6.97353e-71	-8.94756e-71	-4.92956e-70	-6.61021e-70	-5.17363e-70	-9.77656e-71	-1.09734e-70	9.08838e-72	-1.22595e-71	-9.50301e-72	-1.36459e-72	-1.04661e-70	1.67521e-70	2.09373e-70	-2.27865e-71	-4.81608e-72	1.84964e-70	-3.56079e-70	-2.78338e-70	-7.68841e-71	-1.67088e-70	-7.65945e-70	-8.26212e-71	-6.51207e-70	-1.71857e-70	-3.38281e-70	2.65558e-138
1.00277e-71	-4.42248e-72	2.86207e-71	1.2057e-71	1.37453e-70	-6.71517e-72	4.07885e-71	2.86484e-72	-1.03646e-71	-6.62239e-71	-1.05884e-70	-9.63367e-71	1.14431e-70	-6.98875e-72	-8.92358e-73	2.81116e-72	-4.6797e-71	2.58509e-73	7.71405e-71	-1.15628e-70	-1.53166e-71	9.18884e-71	1.70106e-72	-2.19916e-72	-4.18617e-71	-1.22893e-71	-3.13632e-71	1.8495e-71	1.56602e-71	-4.76378e-71	9.57725e-140
7.96721e-72	1.47496e-72	5.86835e-72	-7.03508e-72	5.66057e-72	-2.47626e-72	-4.22547e-72	2.28365e-72	-1.07177e-71	9.37112e-72	-7.60674e-72	-5.68216e-72	-2.67254e-73	2.04034e-72	2.65707e-72	8.76389e-72	-6.72195e-72	-7.05663e-72	3.87099e-72	9.81528e-73	6.3514e-73	-8.21763e-72	1.28362e-71	-8.94491e-72	9.92763e-73	-4.61559e-72	-4.73435e-72	2.50244e-72	1.72363e-71	1.34421e-72	1.36527e-141
4.35742e-73	2.67752e-73	-2.77042e-73	-1.88205e-73	1.68913e-72	3.36899e-73	3.46313e-73	-4.77663e-73	3.66573e-73	9.29816e-73	-3.25178e-74	7.76325e-73	3.50403e-72	-4.43392e-73	-1.42652e-73	-6.14641e-73	-2.69146e-73	3.8693e-73	1.11129e-72	-1.98791e-73	-1.52216e-72	4.95633e-73	-1.58471e-73	3.03701e-73	-4.67578e-73	-9.09228e-73	-4.33083e-73	2.95899e-73	-1.81437e-73	7.15934e-74	2.36992e-143
-3.12329e-74	3.74513e-74	1.20653e-73	8.57692e-75	1.90312e-73	-5.34886e-74	7.11241e-74	-1.7243e-74	-2.07631e-74	-1.23268e-73	-2.36322e-74	-1.44546e-73	-5.90143e-74	1.4027e-73	1.01776e-73	4.38838e-74	1.29828e-73	7.58204e-74	-2.35584e-74	-1.34633e-73	-3.22356e-74	-1.67466e-73	-2.83989e-74	-1.70799e-74	-5.4748e-74	-1.48123e-73	-1.26254e-73	1.40916e-74	-2.68824e-74	-5.59508e-74	2.50363e-145
-6.09587e-75	-1.37005e-75	7.90055e-76	1.60162e-74	-4.71966e-76	-8.63242e-75	1.5189e-74	1.04987e-74	2.09843e-74	-9.50451e-76	1.54359e-74	-1.51377e-75	-6.34579e-75	9.9146e-76	1.64511e-74	-4.95881e-76	1.19194e-74	1.24895e-75	-5.38959e-75	2.85525e-74	-7.58791e-75	-1.36366e-75	-1.29737e-74	2.28207e-75	5.75731e-76	2.20802e-75	-1.42315e-74	-1.8198e-74	-4.97496e-77	3.42766e-75	3.47734e-147
1.16822e-75	-1.94833e-76	-2.73586e-75	8.68152e-76	1.93223e-75	1.06123e-75	-1.94334e-75	-6.7656e-76	9.12009e-76	2.04777e-75	-2.1565e-75	2.55939e-75	7.02416e-76	6.05538e-76	3.8874e-76	2.06076e-75	1.92068e-75	4.568e-76	-1.49672e-76	1.53171e-75	-1.84347e-76	9.31369e-76	-2.66478e-75	9.75528e-76	-3.10444e-75	-1.39795e-76	2.30538e-76	-1.22752e-76	3.55532e-75	-4.22151e-77	7.78071e-149
-2.76144e-77	7.35662e-77	-8.4102e-77	-7.10211e-77	1.97561e-77	4.99745e-77	1.75785e-76	3.47474e-76	-1.09546e-77	-1.46749e-76	1.23552e-76	4.11278e-77	-3.21067e-77	1.84867e-76	-1.85543e-76	-1.39484e-76	3.27283e-76	1.60687e-76	-2.11493e-77	-9.77858e-77	2.15625e-76	2.89232e-76	1.81415e-76	-1.11056e-76	-3.39174e-76	4.30053e-76	-1.71649e-76	6.02307e-77	1.54349e-76	-3.3474e-76	1.08781e-150
-6.17847e-78	3.59027e-78	7.7265e-78	1.72989e-77	1.74307e-78	-1.23435e-77	-3.78703e-77	1.09365e-77	-3.38376e-78	-1.34042e-77	2.25493e-78	5.56572e-77	-1.60151e-77	2.14695e-78	1.9053e-77	-2.15476e-78	2.69727e-77	-1.37188e-77	-4.90727e-79	1.06639e-77	-1.01155e-77	-1.08614e-77	-3.2853e-77	4.39941e-77	2.62301e-78	2.24757e-77	1.34368e-77	2.05057e-77	2.76202e-78	-7.72221e-78	1.1487e-152
3.91576e-79	2.76438e-78	-3.35388e-78	1.65672e-78	-2.88193e-78	-1.65876e-78	9.95532e-79	9.6174e-79	2.55114e-79	8.02581e-78	-2.29812e-78	7.2124e-79	4.03832e-79	2.11414e-78	2.39755e-78	-7.39544e-79	-9.02243e-80	-2.2965e-80	8.70621e-79	1.11505e-79	-1.14518e-78	4.56071e-78	-4.29664e-78	-1.43755e-78	-2.09559e-78	-1.48308e-78	-1.27593e-78	3.65301e-78	1.16301e-78	2.1877e-78	1.8709e-154
-2.76541e-80	3.1617e-79	1.27588e-79	-5.80456e-80	-2.70489e-79	3.92256e-79	1.47768e-79	4.89352e-80	-2.82559e-79	2.04162e-79	-3.65061e-79	1.16464e-79	-8.75355e-80	-8.06662e-80	-2.17471e-79	-1.66687e-79	-1.57323e-79	4.58145e-79	-5.31617e-80	-1.20304e-79	1.75695e-79	-5.39224e-80	6.16987e-79	-7.45104e-80	-1.19555e-79	-8.28289e-80	4.36393e-80	-1.11993e-79	-1.29949e-79	1.86632e-79	1.48851e-156
-3.63005e-80	-2.02467e-80	-2.82824e-80	-4.04593e-81	-4.52661e-81	-3.13564e-80	9.56985e-81	6.19023e-82	-7.29707e-80	8.46062e-80	7.24532e-81	-2.24106e-80	7.89439e-81	-4.4062e-80	-1.59728e-80	-2.55039e-80	-4.10742e-80	1.26139e-80	-1.1003e-81	-4.35913e-80	-1.47019e-80	-1.67247e-80	-4.20124e-80	-6.02692e-80	5.64184e-80	-1.63958e-80	1.2404e-80	1.60686e-80	2.44832e-80	6.06402e-81	3.37276e-158
-8.64804e-82	-2.98626e-84	-2.04843e-81	2.77151e-81	-6.49006e-81	-3.83818e-81	5.36072e-81	5.95079e-82	-2.29879e-81	2.1384e-81	1.29626e-81	-1.28539e-81	-1.54098e-81	-7.98764e-81	-1.61774e-82	-2.50394e-81	-3.98702e-81	3.92477e-81	2.26243e-81	-1.03778e-81	-3.1317e-81	-1.99459e-81	8.63794e-81	-4.75125e-81	-1.81726e-80	-1.53529e-81	-4.00245e-81	-9.19818e-82	-8.87758e-82	3.92184e-81	6.98335e-160
6.23794e-82	-1.184e-81	4.32729e-82	1.55488e-82	-5.47815e-82	-1.74826e-82	8.79456e-83	8.42488e-83	-6.81115e-82	-4.2163e-82	7.042e-83	-1.97375e-82	1.74781e-82	1.1949e-81	2.72492e-82	-4.24923e-82	4.95566e-82	-2.83572e-82	2.50511e-82	2.78857e-82	7.26714e-83	1.43389e-82	-3.561e-82	9.29063e-83	-1.27849e-82	1.05914e-81	-4.39626e-82	9.84849e-83	-2.84634e-83	2.45839e-83	6.71697e-162
1.03569e-83	1.13902e-83	9.38363e-83	-2.43539e-83	5.30767e-83	-5.73775e-84	-1.44696e-82	2.04989e-83	3.55587e-83	3.27873e-84	-2.90478e-83	-9.67729e-85	4.80514e-84	2.89224e-83	-1.0447e-83	-5.88985e-84	2.78405e-83	2.08802e-83	-1.20262e-82	1.86549e-82	8.15405e-84	-4.42103e-83	-6.23644e-83	-9.15628e-83	1.16694e-83	-1.65493e-85	-1.15941e-82	4.83719e-83	2.52629e-84	3.35073e-83	1.18782e-163
1.25201e-83	4.65606e-84	7.36884e-85	2.54651e-83	3.76614e-83	1.42767e-83	-1.13814e-83	-4.62474e-84	6.965e-85	1.06422e-83	4.79181e-83	-1.51078e-83	-2.46462e-84	1.5144e-83	7.29409e-84	-5.53089e-84	6.39238e-84	3.32748e-84	7.00207e-84	-5.43612e-84	3.41989e-84	-7.0566e-85	3.04778e-85	-1.45822e-84	7.7638e-84	-4.58431e-84	-4.67801e-84	5.60713e-85	2.3123e-83	-2.60975e-83	7.02209e-165
-1.7414e-85	1.77953e-84	-3.85276e-85	-9.43091e-85	-1.34636e-84	-8.20169e-85	-5.59098e-85	2.82985e-85	-3.33476e-85	9.47701e-85	5.24544e-85	7.23904e-85	-4.35681e-85	-7.62186e-85	-6.83477e-85	-5.96159e-85	-4.2459e-85	3.33672e-85	-7.21573e-85	4.27138e-85	-5.57181e-85	5.7948e-85	-4.70917e-85	-2.10369e-85	3.34935e-85	2.10195e-85	-5.40637e-85	-1.57647e-84	-3.84472e-86	-2.42979e-85	1.54162e-167
3.72945e-86	5.73967e-86	1.74294e-85	2.86483e-85	1.48486e-85	1.61244e-87	-2.61625e-86	8.50254e-86	9.00879e-86	-1.18822e-85	9.24296e-87	-3.95089e-86	3.22053e-85	8.3713e-87	-1.48852e-86	8.58509e-87	2.33684e-86	-6.68035e-86	3.67733e-86	9.91454e-86	2.86663e-86	-7.35719e-87	-5.56373e-86	1.50612e-86	7.56315e-87	-3.33471e-86	2.57751e-86	6.46678e-87	-4.89194e-86	8.60138e-87	2.99796e-169
6.20627e-87	-7.75396e-87	-4.1167e-87	-2.05366e-87	-3.58014e-86	1.67525e-87	-8.34767e-87	1.40977e-86	2.8065e-86	1.94025e-86	3.26357e-87	-3.06889e-86	-4.97863e-87	-8.27444e-88	1.2263e-87	-1.73752e-87	1.51413e-86	1.32578e-86	3.38538e-87	2.2911e-86	-1.03913e-86	1.69469e-87	-3.14247e-87	1.82843e-87	-4.05903e-87	-1.26636e-87	-9.51471e-87	1.94344e-86	-3.85042e-86	7.72432e-87	6.91336e-171
2.91404e-87	3.89577e-88	-2.22491e-89	-1.39827e-87	6.15216e-88	-1.35503e-87	-1.09058e-87	5.13819e-87	-1.62511e-87	-6.55352e-89	-8.45778e-89	-2.71211e-87	-3.79797e-87	7.74621e-88	8.1691e-88	2.72416e-89	-4.23615e-88	-3.47155e-88	-1.04531e-87	4.62531e-88	-2.84282e-88	-2.98173e-88	6.78922e-88	-5.40768e-87	-5.16901e-88	5.61633e-89	1.11692e-87	2.96188e-88	-8.68496e-88	2.51324e-87	1.06261e-172
4.30946e-90	1.54964e-88	-4.69944e-88	1.71593e-88	-6.88099e-88	2.28622e-88	8.99109e-89	1.54092e-88	-3.49011e-88	4.07557e-88	-6.91862e-89	-2.07e-88	-1.68863e-88	1.25232e-88	-4.50244e-90	-1.26168e-88	-1.87828e-88	8.70779e-89	-1.18221e-88	2.10712e-88	1.05776e-88	-1.09215e-88	-6.35462e-89	-1.08479e-88	-1.63027e-88	9.29766e-89	1.86497e-88	-7.78939e-89	2.71739e-88	6.13247e-89	1.52142e-174
2.35762e-89	1.25456e-89	3.6038e-89	2.14581e-89	2.82045e-89	7.65299e-90	-7.61335e-90	-1.5098e-89	-1.65015e-89	3.09962e-90	-9.93737e-90	-1.95347e-90	3.58959e-89	-2.38312e-89	2.05749e-89	8.18871e-90	1.58981e-89	-3.44581e-89	8.89211e-90	2.39773e-89	1.5299e-89	-1.62695e-90	4.61996e-89	4.99842e-90	1.31694e-89	1.25006e-89	2.16556e-90	-1.26918e-89	-4.26456e-90	-7.16608e-90	1.13989e-176
4.26675e-90	-8.6486e-91	-4.09139e-90	9.96008e-91	-1.15487e-90	1.49661e-90	-5.29312e-91	-1.68841e-90	-3.30826e-90	-1.34059e-90	2.90529e-90	-4.49081e-92	-9.28714e-91	-8.91449e-91	-1.37487e-91	-1.39681e-90	1.41728e-90	2.51307e-90	-1.04596e-90	4.03314e-91	1.67743e-90	2.44405e-90	-5.24006e-91	-3.88978e-90	4.56917e-92	2.24614e-90	2.5232e-90	4.07655e-91	1.39412e-90	6.94917e-91	1.1598e-178
5.64008e-91	2.29901e-91	1.41303e-90	8.48289e-92	4.65897e-93	-8.73749e-92	3.35901e-91	-3.74104e-92	-8.75258e-91	-7.35586e-91	2.69729e-91	-6.09922e-93	4.13157e-91	-4.27494e-91	9.39904e-91	-5.05769e-92	-7.84582e-91	1.74621e-91	-1.3552e-92	2.05408e-91	1.51155e-91	-7.36071e-91	-6.20719e-91	-2.87853e-91	-3.90391e-91	9.33745e-91	1.1731e-90	-2.55856e-91	4.34956e-92	-7.67329e-91	9.89393e-180
1.29938e-92	-1.19157e-92	5.4589e-92	3.64743e-93	5.78124e-93	5.38648e-92	7.14296e-93	1.59853e-91	1.35804e-92	5.4479e-92	-7.07827e-92	3.98311e-92	-1.3544e-92	4.05804e-92	2.58633e-92	5.98993e-92	-8.92062e-92	6.42708e-92	1.26588e-92	-1.31014e-92	5.15464e-92	-4.26823e-92	-5.74104e-92	7.19164e-92	-2.63137e-92	1.86784e-92	1.64559e-92	3.30931e-92	-3.26387e-92	1.43977e-92	7.67259e-182
3.36757e-93	5.10732e-94	4.80853e-93	-9.37304e-94	2.10273e-93	3.80116e-93	8.86293e-93	-3.32318e-94	4.29935e-93	3.04955e-93	-6.4649e-96	1.26638e-93	1.68488e-93	-4.07713e-93	-2.71329e-93	-1.46965e-92	-6.6376e-93	-3.03178e-93	-1.27157e-92	7.796e-93	-1.03745e-93	-1.1935e-93	-4.97257e-93	1.74615e-92	-9.37447e-93	-8.38855e-93	3.89319e-93	8.337e-94	2.7338e-93	-1.55192e-93	1.19717e-183
-1.59286e-93	-6.19105e-94	5.1753e-95	3.20009e-93	-2.17567e-94	-1.59444e-94	-5.1597e-95	1.49463e-94	-1.31262e-93	-6.27766e-94	-1.47353e-93	2.15604e-94	2.03749e-93	2.35283e-94	9.17741e-94	-5.17245e-94	-1.67889e-94	4.50413e-94	3.33206e-94	3.09511e-97	-3.91092e-94	1.04291e-94	-1.60604e-94	6.50889e-94	-5.92767e-95	1.08849e-93	-1.18863e-93	2.41406e-94	5.12165e-94	-4.83731e-94	2.7024e-185
-3.90348e-94	3.30594e-95	2.4377e-95	-6.87584e-95	1.44287e-94	-1.13929e-94	6.5754e-95	5.88531e-95	-1.17669e-95	2.97106e-96	-7.67285e-95	-1.01795e-94	6.36465e-95	2.10906e-94	-2.0503e-94	2.36106e-94	-5.04133e-95	-3.21957e-95	5.59695e-95	9.49925e-95	-4.26328e-95	-7.94144e-96	-9.96055e-95	-5.63191e-95	1.26718e-94	-1.27729e-94	4.42932e-96	-4.03829e-95	5.49907e-95	1.54218e-94	4.54622e-187
8.42409e-96	-1.30914e-97	7.79943e-96	-8.3595e-96	-1.42752e-96	-3.07275e-96	-1.39834e-95	-4.84843e-97	2.14755e-96	-2.42149e-100	-1.00214e-96	-2.91079e-97	8.81769e-97	-1.71471e-97	-1.99534e-96	1.48641e-95	-1.24925e-95	1.07914e-95	7.41784e-96	-2.6306e-96	1.41233e-95	1.05243e-97	-8.58724e-96	-3.948e-96	3.18829e-96	-3.79038e-96	1.65764e-96	-4.69305e-96	-3.19211e-96	5.43231e-96	1.35265e-189
3.07258e-97	-8.02354e-97	1.43831e-97	2.40546e-98	5.35794e-97	-2.64301e-97	-3.91982e-97	-1.30042e-96	-7.23121e-98	-2.63159e-98	2.96762e-96	1.70949e-96	1.59999e-97	-2.19264e-97	-8.03272e-97	1.46754e-96	-6.33238e-97	-2.65721e-97	1.22651e-96	-7.46654e-97	2.2998e-96	-1.04339e-97	-5.97352e-97	-3.67393e-97	-8.79226e-97	-5.9364e-97	7.35955e-97	-1.31662e-96	2.95536e-97	6.39023e-97	2.97902e-191
-2.14674e-97	-3.8613e-97	-6.30632e-99	-6.57017e-98	3.65994e-99	-7.36561e-98	2.922e-99	1.36435e-98	2.42589e-99	-1.70377e-97	1.26051e-97	6.53101e-98	-1.45655e-97	8.00656e-98	-7.29507e-98	1.22917e-97	3.80509e-97	3.53187e-99	-5.36002e-98	1.80838e-97	2.23858e-98	-2.68988e-99	-1.44497e-98	5.76665e-97	-2.38288e-97	-9.27042e-98	-2.8455e-97	7.60335e-98	1.9587e-97	-1.48349e-98	1.00676e-192
2.14621e-98	2.63882e-98	5.9116e-98	-1.28593e-98	1.81011e-98	2.85388e-99	-3.18892e-99	-6.95945e-98	-4.91905e-98	-4.09003e-99	-1.7418e-98	-7.32997e-98	4.1408e-98	-3.16818e-98	-3.47624e-98	4.69909e-99	-3.89458e-98	5.88637e-99	1.32906e-98	6.77548e-99	-2.35953e-99	-1.10858e-99	-5.96562e-98	-5.6164e-99	4.08122e-98	1.00886e-98	-7.66128e-98	-1.55499e-98	2.60929e-98	-1.59647e-98	3.62535e-194
-2.29154e-99	-2.28212e-99	-3.87975e-100	-1.50554e-99	-1.61156e-99	-2.15833e-99	4.34696e-100	4.54169e-99	7.36662e-99	-1.13481e-99	1.37751e-99	1.59425e-99	-1.4602e-99	-8.39021e-101	6.94778e-99	-1.52729e-99	-8.90497e-101	5.34396e-100	3.40417e-99	-5.95091e-99	2.12486e-99	5.36664e-99	-2.46916e-99	-2.57406e-99	1.39465e-99	-1.52459e-100	-4.09193e-99	-6.15397e-100	8.28125e-100	1.37503e-98	4.55866e-196
1.75314e-100	-4.03556e-100	-8.9629e-100	-4.75329e-100	3.09952e-100	-2.7106e-100	5.19673e-101	-2.39809e-100	2.80411e-101	1.62083e-100	-9.53311e-102	3.24388e-100	1.0807e-100	3.03163e-101	1.36243e-101	-1.1873e-100	4.4118e-100	-2.59345e-100	1.90116e-100	-1.49951e-100	-7.18658e-101	-8.87833e-101	-1.25263e-100	-1.09458e-100	3.86015e-100	5.53037e-101	-7.71208e-101	3.77197e-101	-2.37977e-100	1.87788e-100	2.22446e-198
9.7388e-101	-3.10224e-101	-1.20098e-100	3.64968e-101	-3.57761e-101	-6.70871e-101	-2.95119e-101	6.40209e-101	1.02173e-101	8.22e-102	6.17103e-102	-4.90965e-101	-5.84321e-101	1.70077e-101	9.6444e-102	-3.32105e-101	2.70361e-101	-2.4423e-101	2.76735e-101	2.09135e-101	1.03393e-101	-1.29217e-101	2.29923e-101	7.28014e-101	-2.382e-101	3.61969e-101	-7.53269e-101	-2.35932e-102	-5.51e-101	1.20465e-101	6.38443e-200
-3.32557e-104	-9.99886e-102	2.28173e-102	-4.68218e-102	-7.40457e-102	5.96144e-102	-1.3181e-102	3.13461e-103	2.44003e-102	1.04933e-101	-4.21809e-103	2.14634e-102	1.66266e-101	-4.68683e-102	2.17038e-102	-6.89985e-102	-7.08148e-102	2.05675e-102	-5.44337e-102	-1.36862e-102	8.9923e-103	-7.28232e-102	1.96303e-102	-5.27407e-103	-3.80172e-102	-3.51176e-102	-4.8591e-103	-5.97927e-103	-5.16719e-102	3.1253e-102	8.98585e-202
4.45284e-104	-2.55245e-103	-9.95722e-103	7.35283e-104	3.39415e-104	-3.65745e-103	-5.89917e-103	4.0527e-103	9.33474e-103	1.6926e-102	7.46904e-103	-3.39282e-103	7.41321e-103	1.27083e-102	-1.13759e-102	1.27097e-102	9.27852e-104	6.04074e-103	3.80601e-103	-1.96698e-103	2.5093e-103	-2.70768e-103	1.26566e-102	4.67509e-103	4.3595e-103	8.08337e-104	-1.10466e-102	6.76566e-103	-1.95376e-103	3.66656e-103	1.57555e-203
-4.14741e-104	7.11163e-105	2.45475e-104	-2.43343e-105	7.68679e-104	3.3853e-104	2.03564e-104	-1.02441e-104	3.39163e-104	7.70562e-105	-1.81222e-104	-5.62966e-104	-4.83218e-104	-5.48687e-104	-7.83788e-104	1.2182e-104	9.40417e-104	3.22494e-104	3.47326e-104	-5.97552e-104	-4.43199e-104	-3.83433e-105	7.15813e-104	-2.4407e-104	-1.21619e-103	-8.62345e-104	3.33602e-104	1.20576e-103	4.10272e-104	2.20179e-104	8.87043e-206
-2.87808e-106	-1.44661e-104	-3.35307e-104	3.5073e-105	-5.47137e-105	-2.88323e-105	-1.00373e-104	-8.05208e-105	-1.20361e-104	1.8776e-104	2.05722e-105	-7.28134e-105	-5.46542e-105	-9.91137e-105	7.64612e-105	-1.27815e-104	4.60511e-106	-3.34e-105	-5.40057e-105	-1.48995e-104	-4.28426e-105	-6.1723e-105	-7.87949e-105	-3.82613e-105	-2.99192e-105	-8.02943e-105	7.7096e-105	8.18117e-105	-7.14777e-105	6.08831e-105	3.13804e-207
-4.0667e-106	-1.3856e-105	4.07439e-106	-4.13702e-106	8.54535e-107	-1.34418e-105	2.44713e-106	1.60428e-105	1.6451e-105	2.41118e-105	-1.62977e-108	4.48899e-106	-1.19941e-105	-6.1134e-108	-8.2098e-106	-3.02069e-106	3.8118e-106	-5.81861e-106	2.45007e-105	2.17538e-105	-5.38752e-108	2.1764e-105	1.52806e-105	7.60605e-106	3.13516e-106	1.48994e-105	-4.20808e-107	2.11641e-106	-1.74031e-105	1.56316e-105	4.45018e-209
-1.15345e-107	2.41972e-106	-1.15536e-106	-3.3919e-107	5.26478e-106	3.60445e-108	1.88357e-106	-1.37687e-106	-3.54922e-106	2.44705e-106	-1.32746e-107	-1.15815e-106	-6.22936e-107	4.65058e-107	-2.95155e-106	-7.67913e-108	1.84201e-106	8.47702e-107	-1.90579e-106	-2.04391e-106	-6.23939e-107	-2.36851e-106	1.12704e-106	3.19341e-107	-1.96411e-107	-2.83939e-107	1.49756e-106	3.43317e-106	5.59506e-107	-4.19427e-107	1.03677e-210
-1.40827e-107	4.51117e-109	-1.29446e-107	1.89248e-107	1.61976e-107	-1.38761e-107	-1.60524e-108	-4.18434e-109	5.6578e-108	-6.67929e-108	1.2453e-107	-1.24766e-107	-1.17725e-107	-1.32475e-108	-2.28002e-107	-9.7164e-109	2.00674e-107	-9.18469e-108	1.731e-107	1.41959e-107	1.13175e-108	5.0828e-109	-3.79759e-107	9.25338e-108	1.68804e-107	5.43921e-108	2.14173e-107	-5.24054e-108	1.26881e-108	-2.69425e-107	6.27616e-213
2.68337e-108	-7.32023e-109	-6.3867e-109	1.25162e-108	-8.52018e-110	1.21984e-108	1.03331e-108	-1.16812e-108	3.74007e-108	3.10931e-108	-1.64848e-108	-6.57596e-110	-1.33562e-108	-9.09752e-109	-2.55129e-108	-2.72414e-108	3.9132e-108	-3.60588e-109	3.84322e-108	-1.56468e-108	8.0956e-109	-7.89155e-109	1.06308e-108	-4.72965e-109	-1.00224e-108	-8.72019e-109	-1.97301e-108	1.32177e-108	3.80838e-109	2.80687e-108	1.0728e-214
-7.44875e-110	2.28276e-109	-1.4433e-109	-2.22115e-109	3.75894e-109	-1.4299e-109	4.20742e-109	-4.93482e-109	-2.28864e-109	8.13917e-110	-5.33563e-111	2.09507e-109	6.06221e-110	6.54113e-110	-6.78344e-110	3.00438e-109	4.30731e-110	2.2535e-109	-2.45593e-110	3.551e-109	-1.35953e-109	-1.03526e-109	5.51331e-109	1.61499e-109	-4.56585e-109	-2.11394e-109	9.41333e-111	-3.9487e-109	-3.47343e-109	-4.85846e-109	2.22031e-216
-4.76928e-110	4.52856e-110	1.69462e-111	5.27083e-110	2.39258e-110	7.27596e-111	-3.23207e-110	4.00881e-110	5.11e-111	-4.84794e-110	2.33817e-110	-6.1826e-110	-4.54726e-110	-5.21324e-110	9.59312e-110	-7.64166e-111	-5.79225e-110	-1.70445e-110	-7.57738e-111	-1.0434e-109	4.60707e-110	-4.34867e-111	-7.99038e-111	-5.86196e-110	-1.23326e-110	-1.17837e-110	2.18465e-111	-2.41171e-110	3.23857e-111	2.71268e-110	5.30309e-218
1.07301e-112	3.87636e-111	7.04899e-111	2.34364e-112	9.18013e-111	4.32536e-111	-3.39195e-111	-1.63823e-111	2.08421e-111	2.542e-111	-5.55254e-111	5.16675e-111	-3.45661e-111	1.37326e-112	-6.66719e-111	-4.50238e-111	-8.20972e-113	-2.17217e-111	-1.4263e-111	-7.28893e-111	-7.1113e-112	-8.98526e-112	5.52913e-111	1.40169e-111	1.13609e-111	-9.50542e-111	-1.55884e-111	5.69509e-112	1.35179e-111	-3.26881e-111	5.27622e-220
3.96033e-112	-1.36511e-112	8.88295e-112	4.62131e-113	-2.40225e-112	5.14937e-113	1.00045e-112	-8.68075e-112	9.88074e-112	-5.67894e-113	-1.1984e-112	7.95079e-112	3.53516e-112	1.85149e-112	4.51455e-112	3.32042e-112	-3.86298e-112	-1.63433e-112	-1.11883e-112	1.02819e-112	-1.13517e-111	-1.00313e-111	-2.99764e-112	5.44948e-112	-6.96849e-112	-5.23918e-114	-2.7239e-112	5.24673e-112	-1.17216e-111	9.94643e-112	9.96905e-222
1.73548e-113	4.18362e-113	-1.25286e-112	-8.86355e-114	4.48729e-114	-3.98338e-113	-1.57574e-112	4.21011e-113	9.81602e-113	1.33251e-112	3.43866e-113	2.87183e-113	-2.22637e-112	-1.08173e-112	1.37114e-112	-3.1537e-113	-2.12767e-112	1.06197e-113	1.05831e-112	-1.6067e-112	2.70892e-113	-6.11015e-113	-1.09732e-112	2.92923e-113	-5.49938e-113	-1.10556e-112	4.98114e-113	6.55882e-113	-1.07061e-112	5.68089e-113	2.9298e-223
-3.63106e-114	5.42748e-115	-6.53965e-114	3.10232e-114	1.12954e-113	6.77275e-115	2.0857e-114	5.61457e-114	6.57345e-114	2.63532e-116	2.25464e-114	-4.06781e-114	-1.0755e-113	3.99817e-114	8.08183e-114	-1.30402e-113	5.413e-114	5.10171e-114	-4.03361e-114	2.79294e-114	1.09528e-113	5.66844e-115	-9.73214e-114	2.60203e-113	3.86886e-114	-2.52016e-114	8.24055e-116	2.67299e-113	-9.87137e-115	-5.47502e-114	2.39987e-225
3.15549e-114	1.02835e-114	1.77933e-114	-2.62149e-114	-2.19191e-114	-2.03148e-115	-2.80282e-115	-1.72042e-115	-6.86035e-115	-2.86883e-114	-2.90138e-115	-1.20746e-115	-3.68714e-117	8.61645e-115	-1.43985e-115	-6.03374e-116	1.00866e-114	-2.04372e-115	7.19634e-115	-9.23376e-115	-8.27764e-116	1.21686e-114	8.51422e-116	-2.55727e-114	-3.16747e-115	2.06232e-114	-1.08664e-114	-3.31468e-115	4.14058e-115	4.45589e-115	5.20514e-227
-4.61271e-115	-1.67509e-115	3.67617e-116	4.21123e-116	2.162e-115	-1.14608e-115	-4.8361e-116	9.42278e-116	3.69745e-115	-3.52697e-116	-1.57139e-115	1.22417e-115	-9.34223e-116	-5.99263e-116	1.91662e-115	6.29577e-116	2.26265e-115	5.95737e-116	-1.43375e-115	3.34304e-115	1.12524e-115	1.69283e-115	1.19887e-116	9.01303e-116	1.29879e-116	9.31347e-116	-5.06828e-116	4.27477e-116	3.25411e-116	-2.14147e-116	7.97104e-229
-5.3007e-117	6.91861e-117	5.02598e-116	-7.50789e-117	-2.123e-116	1.09202e-118	-6.15673e-117	-1.39613e-116	1.96217e-116	5.55007e-117	5.31729e-117	4.34917e-117	-1.70971e-116	3.69271e-116	1.97363e-116	3.45442e-117	1.22815e-117	-1.81611e-116	4.28549e-117	1.16812e-116	-1.25163e-116	7.03426e-117	-2.30441e-117	6.0659e-117	-5.00579e-117	3.10988e-116	5.49257e-117	-1.54634e-116	-1.52594e-116	2.18594e-116	8.56886e-231
5.66986e-118	1.82409e-117	-9.89239e-118	1.66473e-118	6.32666e-117	5.53635e-118	-1.92171e-117	-3.17355e-117	-3.71603e-118	-9.22676e-118	-1.70408e-118	-1.13362e-118	-2.93409e-117	-2.92748e-118	-1.40966e-118	-1.13686e-117	-1.77134e-117	6.14513e-118	-1.64911e-117	1.71865e-120	-4.88862e-117	1.0224e-117	-5.52594e-118	9.80048e-118	-7.43458e-119	-4.30979e-118	-1.24498e-117	3.13131e-117	4.54279e-117	8.15075e-118	1.35083e-232
-3.27646e-118	1.40326e-118	1.72385e-118	1.02496e-118	8.35119e-119	-1.6622e-118	-8.45665e-119	-1.39252e-118	-6.30239e-119	1.44967e-119	-1.42442e-118	-4.67225e-119	-2.60488e-118	3.13061e-118	-3.07498e-118	1.00255e-118	-1.409e-118	-6.10104e-118	6.15629e-119	-1.12838e-118	1.54516e-118	2.50443e-118	-3.11148e-118	8.44422e-119	4.95393e-118	1.60602e-118	2.59326e-118	2.05323e-118	3.30896e-119	2.20199e-119	1.50687e-234
2.00029e-119	3.48024e-119	1.91418e-119	-2.0001e-119	-7.78957e-120	1.03545e-119	-1.76961e-119	2.5032e-120	-1.01067e-119	1.00967e-119	5.06357e-120	-1.59938e-119	-2.75082e-119	1.9539e-119	-2.40039e-119	-1.49823e-119	8.02006e-120	-4.36362e-120	-1.38969e-119	-7.42076e-119	-1.87827e-119	-8.4978e-119	3.58559e-120	2.8819e-119	1.47061e-119	3.09521e-119	-6.30544e-119	7.32897e-120	1.16118e-119	5.07839e-120	2.48549e-236
5.66922e-122	9.56889e-121	7.64939e-121	3.49716e-120	-9.80932e-123	7.54734e-120	4.66776e-120	3.16471e-121	3.49156e-120	-1.84465e-120	-3.36971e-120	-7.48814e-121	-3.32786e-121	-2.22512e-120	-3.53433e-120	1.24461e-120	4.30078e-120	-1.69335e-120	-1.89938e-120	-2.12922e-120	-2.41687e-120	1.52923e-120	-1.4484e-120	-5.79729e-121	3.244e-120	-5.11445e-120	1.05536e-120	1.93333e-120	6.52718e-120	-1.42227e-119	4.65737e-238
-4.35596e-121	6.444e-121	-1.3053e-121	6.6907e-122	5.05105e-121	-4.75971e-122	-3.58815e-121	-6.67635e-122	2.67233e-121	-4.39572e-121	-5.06608e-121	1.69079e-121	1.27372e-120	-2.62137e-121	-1.51033e-121	1.45722e-121	1.08844e-122	1.12292e-121	-4.18102e-121	2.90291e-121	-1.64602e-121	-3.20367e-121	-2.53013e-121	1.17359e-121	3.05687e-121	5.95811e-121	-4.39718e-121	2.05584e-121	-1.40945e-121	-3.13661e-121	4.58374e-240
1.61258e-121	4.96879e-123	2.50841e-122	-2.3091e-122	-4.63081e-122	-6.03529e-123	-3.38982e-122	2.73397e-122	-1.38727e-121	-7.33403e-124	1.42691e-122	-5.40777e-123	1.80189e-122	2.30379e-122	7.62727e-122	1.15863e-121	-1.41622e-122	1.62906e-122	-1.20659e-123	4.59746e-122	-4.85781e-122	5.69295e-122	-1.29636e-124	6.57398e-123	-5.79337e-123	9.06823e-122	-1.54725e-123	3.81623e-123	-3.61449e-122	-2.18741e-122	8.91281e-242
-8.87807e-124	3.32684e-123	-1.42921e-122	-5.09425e-123	5.2462e-125	1.49763e-124	1.26063e-122	-2.72688e-123	-2.31279e-123	-3.26687e-123	1.32365e-123	2.88434e-122	1.44082e-122	-6.75885e-123	7.27947e-123	-1.02725e-122	2.85673e-123	-2.51876e-123	-1.42903e-123	-3.77052e-123	-3.00454e-123	3.35328e-123	-1.71571e-123	-9.84336e-124	-2.5634e-123	-9.88217e-124	-7.29135e-123	3.29996e-123	-8.68024e-123	-2.88084e-123	1.88015e-243
-5.70683e-124	-1.72683e-124	5.81504e-124	-2.04901e-125	-5.50585e-124	-6.40682e-124	4.80056e-124	1.26523e-123	6.76705e-126	-8.12444e-124	1.03282e-123	4.89294e-125	7.60855e-125	8.00254e-124	-1.95257e-124	-3.6065e-124	8.37227e-124	-2.24376e-124	2.55276e-124	2.85402e-124	3.63797e-124	2.52184e-124	-2.0769e-124	2.75973e-124	1.72691e-124	-5.83751e-124	5.78113e-125	-6.7186e-124	1.56146e-123	1.82409e-125	1.02595e-245
8.44267e-125	5.72506e-126	5.2049e-125	4.60541e-125	-1.66466e-124	-9.40798e-125	3.60443e-125	6.39628e-126	1.01413e-124	1.679e-124	-1.06568e-125	3.15803e-125	-8.18541e-126	-2.08848e-125	-1.00264e-124	-4.96924e-125	1.85017e-124	-1.20444e-124	-9.66086e-125	1.63936e-125	-3.36629e-125	6.07064e-125	-7.41473e-125	-9.50954e-126	1.12612e-124	-1.42335e-124	1.00052e-124	1.03964e-125	-7.65068e-126	-1.70016e-125	2.14657e-247
-1.41242e-125	3.71189e-126	8.26068e-126	3.71552e-126	-1.40707e-126	1.28664e-127	-2.89809e-126	-2.47622e-126	2.95431e-125	-1.92947e-125	-5.00128e-126	-3.89734e-125	-8.33926e-126	-1.1797e-125	-6.10068e-126	-1.67584e-126	8.15329e-126	-1.99936e-125	-1.29748e-126	-3.22051e-125	3.08579e-126	5.4176e-126	-2.7887e-125	-1.29095e-125	-5.06224e-127	-1.87608e-126	1.36218e-125	7.01626e-126	-3.99161e-126	6.75265e-126	6.13797e-249
-1.0052e-126	-5.90467e-127	2.31446e-127	3.9884e-127	6.01396e-127	7.26396e-127	-8.80733e-127	2.88371e-126	2.61623e-127	5.94139e-127	2.68818e-126	-2.32494e-126	1.13333e-126	-8.6928e-128	-9.71842e-127	-5.56436e-127	-2.87299e-126	-2.57706e-126	1.26211e-126	5.7641e-128	-2.40146e-126	-4.0896e-127	-1.65441e-126	2.97644e-127	1.10198e-126	2.31123e-126	-5.46823e-128	-8.71092e-127	1.51724e-126	-8.43839e-128	6.20303e-251
1.3232e-127	4.29174e-128	-1.13195e-127	1.18383e-127	-5.39707e-128	2.43496e-127	-6.82567e-130	1.35524e-127	9.57617e-128	3.83894e-127	-5.05952e-127	2.13646e-127	-1.31353e-128	2.52083e-128	2.80414e-128	-3.37297e-128	2.70197e-128	5.87471e-129	6.27751e-128	1.63258e-130	-1.57707e-127	5.74893e-128	-5.72047e-127	4.42514e-128	4.91574e-128	2.21185e-128	-9.78576e-128	-4.21859e-128	-4.33187e-128	7.91748e-129	9.65936e-253
1.42556e-128	3.53418e-128	1.50961e-128	4.11169e-129	-2.22245e-130	-1.49427e-128	9.52657e-130	-3.18342e-128	-3.31666e-128	1.063e-128	3.99922e-128	-1.94066e-128	3.30619e-128	-2.09869e-128	9.55883e-129	-1.5069e-128	-5.47525e-129	1.21447e-128	-2.55055e-128	6.31538e-129	-2.1476e-128	1.15003e-128	-2.31924e-129	-3.65213e-129	-1.43797e-128	-2.00926e-128	-1.1121e-129	2.88946e-128	-2.06235e-128	1.96818e-129	1.13316e-254
-5.16823e-129	-2.62119e-129	-6.2516e-130	-4.20363e-129	-6.25799e-129	1.45445e-129	-1.00397e-130	3.56881e-129	-1.82719e-129	3.69693e-129	-2.70844e-130	-5.21576e-130	-6.04961e-130	-1.25297e-129	4.62364e-129	-7.84401e-130	-4.44902e-129	-1.43032e-129	6.36179e-129	4.63132e-129	-2.88033e-129	4.31584e-131	2.81265e-129	-1.21137e-129	-7.13789e-131	-2.11154e-129	-1.74855e-129	1.60694e-129	-1.05076e-129	-9.10693e-130	2.60422e-256
-9.44446e-131	1.22745e-130	-9.27504e-130	-1.6385e-131	-9.47962e-131	9.01938e-130	4.2913e-131	3.42283e-130	-1.48718e-130	-1.68195e-130	-3.42094e-130	2.72123e-130	4.46305e-131	2.52916e-130	1.11805e-130	-2.39462e-130	5.31559e-131	-2.52363e-130	2.35881e-130	-3.42226e-130	1.96302e-131	2.39254e-130	4.93896e-131	-3.70953e-131	-6.58777e-130	7.99776e-130	5.76428e-131	1.09632e-130	5.48463e-130	-2.64344e-130	3.96366e-258
3.20626e-131	2.65499e-131	-1.42713e-131	-2.48977e-131	3.17524e-131	-1.22535e-131	-5.71164e-132	1.23081e-131	7.0013e-132	2.34415e-131	1.77881e-131	4.36826e-132	-1.68203e-131	-2.54861e-131	-3.32785e-132	1.46734e-131	3.28681e-131	1.43277e-131	3.97535e-132	-1.87684e-131	8.51213e-131	-2.42523e-132	-2.059e-131	-3.51053e-131	-1.41822e-131	3.46102e-131	2.88507e-131	-2.66224e-131	1.07412e-131	6.19431e-132	1.96472e-260
2.57591e-132	1.27275e-132	1.04798e-131	-1.8444e-132	1.30393e-132	-3.62968e-133	8.83979e-132	-1.27225e-131	1.12597e-132	3.37721e-132	1.47397e-132	2.55974e-133	-5.81843e-133	-2.35387e-132	3.20878e-132	7.39224e-133	-1.30049e-132	4.30547e-133	-1.19329e-132	4.76566e-132	1.11938e-131	-6.13422e-133	-1.93071e-132	-5.72346e-132	-1.68189e-132	2.8768e-132	-3.29069e-132	1.34985e-132	-6.41151e-132	-6.05022e-133	6.48355e-262
6.81944e-134	3.17474e-133	-2.3462e-133	3.12641e-133	-1.17902e-132	-1.82474e-132	3.3656e-133	1.44354e-133	-4.15093e-133	-5.24878e-133	1.17486e-132	-1.00324e-132	1.48453e-133	-5.90081e-133	-2.44258e-133	-3.17731e-133	9.44416e-133	1.71572e-133	1.47996e-132	8.8244e-133	-8.95823e-134	3.83711e-133	-1.80212e-133	-9.81928e-134	5.79835e-133	-9.76937e-134	-1.90666e-133	-1.71581e-134	1.54555e-133	1.18572e-133	1.29856e-263
-6.56736e-134	5.26359e-134	8.87766e-134	-6.7932e-134	6.33492e-134	7.90897e-134	3.5579e-134	6.38544e-134	5.84108e-134	-1.08661e-133	2.5534e-134	-8.45162e-134	8.44382e-135	-6.29399e-134	-7.06762e-134	-6.42993e-134	-5.48184e-134	1.80019e-133	2.114e-134	7.2136e-134	8.59256e-135	-6.32227e-134	5.35019e-134	-1.709e-133	7.73406e-135	6.73167e-134	-1.12749e-133	-1.02718e-133	-4.09184e-135	-9.30605e-135	1.76528e-265
2.54194e-134	9.1751e-135	-3.28763e-135	-1.63635e-134	8.81225e-136	5.22374e-135	-1.24882e-134	1.08174e-134	7.62847e-135	-2.26158e-135	-2.64536e-136	-1.57434e-135	-3.17919e-135	-1.42172e-135	3.70655e-135	-3.96527e-135	-3.19813e-135	-1.26447e-134	-6.07207e-135	1.21389e-135	-1.00213e-135	-7.089e-135	-7.59226e-135	7.86742e-135	-1.74018e-135	-9.07562e-135	-3.87647e-135	1.55041e-135	-3.74351e-135	7.32753e-135	1.96717e-267
3.15908e-136	-8.64048e-136	1.44768e-135	-3.13561e-136	2.90887e-137	-2.54261e-135	-8.6063e-136	2.16549e-137	4.31071e-136	3.56616e-136	-1.02665e-135	-4.24981e-136	-5.50399e-136	3.14348e-136	9.31814e-136	1.13275e-136	2.23096e-135	1.32666e-136	-2.23652e-136	-2.35741e-136	-1.49484e-136	6.46745e-136	-2.43934e-136	8.68473e-136	5.49761e-137	8.06929e-137	-2.06764e-135	1.70789e-135	-8.3132e-136	-3.86567e-136	2.74746e-269
-6.54484e-137	-2.29115e-137	-1.58112e-136	9.69231e-137	4.27589e-136	3.64836e-136	1.17867e-136	9.35791e-139	-1.65402e-136	-4.81681e-137	-1.20088e-136	-1.91173e-137	9.13285e-137	2.62385e-136	-2.05326e-136	-8.35733e-137	-6.63982e-140	-2.66616e-136	-3.01661e-137	-4.67361e-136	8.08051e-137	-4.07742e-136	-3.05654e-137	2.81277e-138	5.1185e-137	-1.53608e-136	3.41575e-137	-3.1927e-137	1.57419e-136	-1.58504e-138	1.05716e-270
-6.56374e-139	-1.09379e-137	-1.09215e-137	4.0188e-138	1.42515e-137	2.62286e-137	1.56938e-137	-8.47054e-139	-2.95483e-137	-4.2201e-137	1.04959e-137	2.4294e-137	-3.19672e-138	-7.51164e-138	1.42169e-137	-9.83846e-138	1.41335e-137	-2.0435e-137	-3.25137e-137	-3.7259e-138	-3.16629e-138	1.7467e-137	7.60637e-138	-5.43058e-138	9.94718e-139	1.13052e-137	2.03837e-137	8.84386e-138	-3.04457e-137	-2.716e-137	9.49145e-273
3.88284e-139	4.7565e-139	1.11569e-138	-6.74777e-139	4.7696e-139	1.08286e-138	5.90304e-138	4.04515e-138	-8.19677e-138	1.92663e-139	2.17286e-138	-6.7956e-139	1.40212e-138	2.20446e-138	-2.74952e-138	9.59672e-139	1.65589e-140	2.84176e-139	1.85739e-138	1.53048e-138	8.40992e-139	-1.11574e-138	-1.21056e-138	3.76923e-139	3.41189e-138	1.51746e-138	-3.27748e-139	3.19237e-140	3.25915e-138	-4.4457e-138	1.96271e-274
-1.26975e-139	1.52505e-139	-2.10709e-139	1.50659e-139	-2.62018e-139	-4.54758e-139	-2.23793e-139	-3.39434e-140	1.85093e-139	1.0529e-139	-1.11632e-138	2.17161e-139	5.15141e-139	-5.87587e-140	3.83127e-140	1.54388e-139	-1.97176e-139	1.45298e-141	-5.65525e-139	-2.37547e-139	3.20163e-139	1.83826e-139	2.83935e-140	-3.09639e-139	-1.39114e-139	-1.59879e-139	3.52951e-139	9.68295e-140	2.15375e-139	2.51837e-140	2.93996e-276
5.47384e-141	-8.20779e-141	5.91468e-140	-5.3904e-141	1.96571e-140	-2.71869e-140	-1.56155e-140	3.00341e-140	-3.17589e-141	3.03097e-140	-4.05006e-140	3.70037e-140	-7.6976e-140	1.59342e-140	8.72604e-141	-1.04971e-140	-4.83033e-140	6.57645e-140	-5.59001e-140	3.29938e-141	-5.31366e-141	-3.34151e-140	-2.06304e-142	9.81884e-141	-6.24972e-141	3.22522e-140	6.01829e-140	-3.99237e-140	-7.10194e-140	-1.20863e-140	3.87201e-278
-3.05819e-141	-2.55274e-141	1.52219e-141	5.10604e-141	2.87498e-141	-2.07021e-141	-4.406e-141	9.31082e-142	-1.02558e-141	-9.98412e-141	5.8111e-141	-2.34609e-141	5.06042e-142	-1.26239e-141	-8.13851e-142	4.6339e-142	-3.20007e-141	3.3412e-142	3.90219e-141	6.31356e-142	-6.39102e-141	-2.87628e-141	6.54538e-141	-1.80219e-141	5.72478e-141	5.34132e-141	7.35214e-142	2.1122e-141	1.74739e-141	4.37034e-141	4.29467e-280
-6.75634e-142	8.39624e-142	1.00455e-142	-4.82244e-143	2.53686e-142	3.29941e-142	-5.36885e-143	-3.61597e-142	-3.98568e-142	3.09484e-142	-4.37975e-142	-1.32003e-143	1.54535e-141	-1.44554e-142	3.15079e-142	1.67945e-142	1.81608e-142	1.5655e-142	-2.36008e-142	-7.74582e-143	3.94068e-143	1.90894e-142	1.00191e-141	2.79612e-142	-1.51631e-141	4.16869e-142	4.70538e-142	-3.37206e-142	-6.16039e-142	-5.61427e-142	9.20585e-282
6.99038e-143	3.79504e-144	-4.03712e-143	2.90282e-143	-8.96218e-143	-4.8125e-143	-6.65679e-143	7.73706e-144	4.88229e-143	-1.77208e-143	7.66031e-143	3.52615e-143	4.35051e-143	5.47462e-143	-8.58421e-143	6.01184e-144	1.93684e-142	-3.02411e-143	-2.19717e-143	-5.60814e-143	2.57039e-143	1.41916e-142	-6.81383e-143	-3.46291e-143	-5.07992e-143	-1.49701e-142	-7.15395e-144	-1.47457e-142	6.3447e-143	-7.97307e-143	1.70184e-283
1.65176e-144	-2.29374e-144	-7.99611e-144	-4.65073e-144	2.78571e-144	-3.35469e-145	2.52818e-144	-5.78117e-144	-4.93893e-144	-1.80425e-144	-4.37014e-144	-7.20414e-144	-1.09326e-144	-1.19066e-144	4.34233e-144	-7.27146e-144	3.12759e-144	-3.37161e-144	-1.46657e-143	3.57842e-144	7.78348e-144	6.94729e-144	3.7558e-144	-4.70775e-144	3.89219e-144	4.75375e-144	-7.43209e-144	-9.02891e-144	3.51444e-144	4.75988e-144	9.17897e-286
-1.2547e-145	3.19149e-145	2.87972e-145	-6.58497e-145	-1.09099e-145	-1.13983e-144	-1.22104e-144	-1.67685e-144	4.62835e-145	7.62577e-145	-1.11992e-144	-9.75685e-145	5.36668e-145	-1.30944e-144	-9.39429e-145	-2.20508e-145	1.29953e-145	-9.36196e-146	-9.70991e-145	-1.95815e-145	-6.15602e-145	-5.2419e-145	1.10167e-145	3.34757e-146	-3.37534e-145	-1.59818e-146	-3.23549e-145	3.63334e-145	-1.1641e-144	-6.72533e-145	1.60159e-287
-3.39639e-146	-8.56613e-146	-1.15471e-146	3.52385e-146	-1.97409e-146	1.35324e-146	-3.32529e-146	2.93993e-146	2.40117e-146	2.23567e-145	-8.94921e-147	-6.49257e-146	2.57704e-146	-7.51321e-146	2.48986e-146	-1.33512e-145	1.26757e-145	-7.80128e-146	4.65847e-147	1.53655e-145	1.11254e-145	1.24937e-146	-4.44584e-146	-4.99545e-146	4.64285e-146	-6.32464e-146	-1.58687e-146	-5.33605e-146	1.09587e-145	-3.40226e-146	1.7723e-289
-1.66989e-146	3.05317e-147	3.35799e-146	2.11849e-147	4.07622e-146	-2.00939e-146	-6.50128e-147	4.62846e-147	1.03846e-146	2.19845e-146	1.76754e-147	-6.82754e-147	1.42459e-146	-6.77525e-147	-1.66158e-147	-3.96021e-146	2.11451e-146	-1.67197e-146	5.67315e-148	7.2733e-147	-4.29827e-147	1.80143e-147	1.6795e-147	-2.40968e-147	8.12764e-147	-1.61095e-146	1.07793e-147	6.93357e-147	2.3926e-146	2.66339e-146	8.47698e-291
9.75318e-149	-4.91331e-148	4.56848e-148	1.84121e-148	2.49254e-148	2.2196e-147	2.14169e-148	2.65311e-148	1.90849e-147	-1.38948e-147	1.99169e-147	-1.05481e-147	4.29736e-148	-2.98503e-148	-1.27309e-147	1.20275e-147	-9.45801e-148	-5.55146e-148	-2.99461e-148	7.20958e-148	-2.82181e-147	-2.37966e-147	1.16201e-148	2.85436e-148	-5.32144e-147	1.37883e-147	2.64105e-148	-7.71301e-148	-1.42136e-148	-2.15056e-147	7.06533e-293
-1.80011e-148	2.44231e-148	-4.03348e-149	-2.75313e-148	3.69254e-149	-1.47916e-148	6.11846e-149	4.47409e-149	9.09621e-150	1.72446e-149	7.19055e-149	-3.55233e-148	-2.03763e-148	-2.99499e-148	-5.20257e-150	3.64328e-148	-1.88698e-148	-2.75317e-148	1.67361e-148	8.03644e-149	-1.3623e-148	-4.62623e-149	-6.71924e-149	1.38531e-148	-1.58136e-148	-2.18561e-148	5.94028e-149	2.44396e-148	2.09633e-148	2.84184e-148	1.04521e-294
-4.1083e-149	-8.25629e-150	-3.90583e-150	-1.346e-149	-1.07682e-149	5.11364e-149	3.52442e-149	-9.25302e-149	-4.97502e-149	-3.02846e-149	2.06851e-150	-3.53811e-150	2.23013e-149	4.19479e-149	-5.21586e-150	2.15705e-149	1.73508e-149	-8.74727e-150	5.68551e-150	-3.66794e-150	-4.81637e-149	8.06315e-150	-3.43362e-149	-3.50631e-150	-4.11824e-150	1.41677e-150	5.10467e-149	3.54683e-149	1.52384e-149	-1.31894e-150	2.87618e-296
-7.06464e-151	8.32567e-151	-1.17396e-150	2.91956e-150	7.60725e-150	-4.02678e-150	2.28557e-151	-4.26138e-151	-1.39305e-150	5.35267e-151	-2.49802e-150	6.68438e-151	4.84841e-150	1.73769e-150	2.21471e-151	1.97784e-150	-5.52078e-151	7.20084e-151	1.10146e-150	-1.32543e-150	-3.64281e-150	-5.09123e-150	-1.70205e-150	-1.51506e-150	-3.8206e-151	2.07093e-150	-1.48264e-150	-1.48381e-150	2.45769e-152	5.47669e-150	2.11821e-298
1.09584e-151	4.98966e-152	-3.40654e-151	2.11744e-151	9.69784e-151	2.97108e-151	-1.24247e-151	6.41308e-151	-8.52558e-152	8.37065e-154	1.94941e-151	-1.29463e-151	1.55393e-151	-5.0148e-151	6.38734e-151	3.07738e-152	7.08524e-151	-2.47036e-152	3.8139e-151	-3.73605e-151	3.15505e-151	9.51304e-151	-1.06315e-151	1.08139e-151	-7.57741e-152	3.08693e-152	1.62694e-151	-5.52846e-151	3.59726e-151	-1.68989e-151	4.68937e-300
-4.68701e-152	9.68835e-153	-1.71291e-153	-3.02855e-152	4.10214e-152	-1.31443e-152	4.01052e-152	-1.1158e-151	4.09239e-152	2.45319e-153	-6.57167e-152	9.45531e-153	2.35859e-152	-5.02951e-153	-6.08512e-153	3.65377e-152	3.34116e-153	3.14913e-152	4.23439e-153	-4.56583e-152	-1.05527e-152	1.61195e-152	7.67649e-153	-7.56432e-152	-1.70252e-152	5.35446e-152	-1.48518e-151	4.91376e-152	-2.4753e-154	3.12537e-153	6.40635e-302
3.15348e-153	2.18645e-153	-8.64985e-153	1.18295e-152	7.95332e-153	4.87419e-153	8.95896e-153	-2.23378e-153	1.05283e-152	-1.21153e-152	1.58252e-153	1.81416e-153	4.57718e-153	1.08999e-153	-1.76889e-153	1.9127e-153	5.30194e-153	7.88793e-154	-2.08528e-152	3.88364e-153	8.98643e-153	2.85306e-154	2.22063e-153	1.3321e-154	2.08141e-152	2.4871e-155	-1.03466e-152	-1.00114e-152	1.20472e-152	1.73613e-153	2.04719e-303
-7.00007e-154	4.17691e-154	3.89528e-154	1.52565e-154	1.55787e-154	8.86347e-154	2.93341e-154	-1.13565e-153	-1.03035e-153	9.97178e-154	8.7304e-154	-1.50352e-154	2.93131e-154	-9.82776e-154	5.68132e-154	-3.24744e-154	-1.99637e-153	-6.72869e-154	-5.04403e-154	-1.7691e-154	9.46576e-154	5.36464e-154	-4.13448e-154	3.92899e-154	-4.52543e-154	-6.00852e-154	-1.30158e-153	-3.72381e-154	3.95208e-154	-1.04672e-153	1.72294e-305
-2.60371e-155	6.73134e-156	2.69491e-155	2.84114e-155	-5.36048e-155	1.10606e-155	1.9726e-156	-1.822e-154	4.95241e-155	6.38257e-155	2.6981e-155	6.75369e-155	-1.60556e-155	-8.54006e-155	-4.67765e-156	-8.28796e-155	-2.56661e-155	-9.92832e-156	4.73931e-155	-3.14323e-155	4.06035e-155	-2.92131e-155	-2.37236e-154	-6.99658e-155	5.79536e-155	-9.0744e-155	1.71729e-154	-9.41728e-155	5.23608e-156	-6.44045e-155	1.86508e-307
3.09034e-157	5.47927e-156	3.76765e-156	2.24984e-156	-1.08991e-155	6.7011e-156	-5.87537e-156	-1.19794e-155	-1.93575e-155	-1.36773e-155	-4.57323e-156	6.2881e-156	-3.07019e-156	-1.12773e-155	2.38059e-156	-3.26621e-155	6.96927e-156	1.99615e-156	-9.04827e-156	-4.43841e-156	2.51731e-156	-9.87148e-156	4.55311e-156	3.16419e-156	-2.37737e-156	2.05222e-157	-2.61408e-156	2.99165e-155	-4.35434e-156	2.74286e-156	0
1.28909e-156	7.02764e-157	3.75151e-157	-3.23803e-157	1.10787e-156	1.25649e-156	-2.01895e-157	1.37198e-157	-1.32098e-156	4.11251e-158	3.12286e-156	4.6596e-157	9.24273e-158	5.52482e-157	9.57544e-157	-7.56077e-157	1.99301e-157	8.75201e-157	5.98104e-157	-5.8016e-157	9.26094e-157	6.98475e-158	-4.66689e-157	3.91535e-158	8.0667e-157	4.68072e-157	-7.25127e-157	-2.36688e-157	7.10628e-157	8.2819e-157	0
6.79624e-158	-9.70635e-158	-1.48205e-157	8.02024e-158	5.91519e-158	2.02443e-157	8.61327e-158	5.75711e-158	-7.36079e-158	1.18798e-157	-4.22346e-157	1.64286e-158	6.38589e-158	-2.7356e-158	-4.23756e-158	-7.34121e-161	-5.91518e-159	-5.65807e-159	6.20571e-158	1.0948e-157	-3.27292e-158	2.3479e-158	7.18481e-158	1.72958e-157	1.0614e-157	5.7738e-158	1.97561e-157	-8.32914e-158	5.9788e-158	8.07616e-158	0
-8.11878e-159	-2.24247e-158	1.34375e-158	1.00777e-158	1.01164e-158	3.72543e-158	-3.27789e-158	-1.30276e-158	2.74229e-158	2.2677e-158	-1.31489e-158	-4.24632e-158	-2.68411e-159	-1.74357e-158	-1.29654e-158	6.68002e-159	-1.62111e-158	1.59614e-158	-1.0848e-158	1.69145e-158	1.16204e-158	1.09548e-158	-1.07291e-158	5.40972e-160	-1.10021e-158	1.83642e-158	-6.95028e-159	-7.40723e-159	-1.8881e-159	-2.68806e-158	0
1.74535e-159	-1.92818e-159	7.0493e-160	-1.72181e-159	1.11076e-159	-2.11473e-159	1.24038e-160	-6.01931e-159	-2.25347e-159	-2.45637e-160	1.95328e-159	2.05461e-159	1.2502e-159	-2.37698e-159	4.62389e-159	4.23158e-159	-1.73379e-159	1.81554e-159	3.17024e-160	7.99694e-160	4.93035e-160	-5.06795e-161	5.38935e-160	-7.79263e-160	3.7298e-160	1.79869e-161	-2.58289e-159	3.32796e-159	1.89544e-159	2.0164e-159	0
-1.10953e-160	4.74795e-161	-1.38729e-160	3.64905e-161	2.35792e-161	4.92131e-160	5.68689e-161	-2.97687e-161	-2.19263e-160	-1.38631e-160	-5.96614e-160	3.43301e-161	-6.24152e-161	4.33143e-161	-1.51326e-161	-1.10016e-160	4.41057e-161	3.61884e-161	3.42391e-160	1.06196e-160	-2.82092e-160	-2.00825e-160	-2.0502e-160	2.98066e-161	7.71556e-161	2.2036e-162	-1.53851e-160	2.18221e-161	-1.83738e-160	-1.37169e-160	0
8.19644e-161	-1.82975e-161	3.13909e-161	1.24162e-164	-3.84251e-161	-5.24381e-161	-3.39577e-162	3.22187e-162	1.56966e-161	4.15181e-162	-2.09042e-161	8.69099e-162	8.06762e-162	-1.70242e-161	2.07523e-162	4.10923e-161	-2.66708e-161	-4.78454e-163	1.5737e-161	-1.74146e-161	-4.57834e-161	3.83515e-161	1.27431e-161	-1.59754e-162	-1.2144e-161	-1.30675e-161	-1.84746e-161	-2.72412e-161	9.36868e-162	-1.29686e-162	0
-5.74137e-162	1.79195e-162	-6.2041e-163	-1.98384e-162	9.2016e-163	2.79886e-162	1.3465e-163	-2.36324e-162	-1.44113e-162	1.35292e-162	-5.22234e-162	-8.80823e-163	-1.12662e-162	1.74939e-162	-1.5593e-162	-1.2321e-161	1.51589e-162	-2.26739e-162	1.10065e-162	-1.0763e-162	4.87749e-162	4.42563e-162	-8.44131e-162	2.20804e-163	-8.38799e-163	-1.10932e-162	2.65773e-162	-1.2114e-163	-1.61936e-162	2.49068e-162	0
-2.39131e-163	-1.23962e-163	-4.99778e-163	-1.04187e-162	3.43989e-164	-5.69208e-163	3.454e-163	-1.10087e-163	3.47368e-163	5.07753e-163	-6.04041e-163	-5.25488e-164	1.15161e-163	2.62576e-163	4.01353e-163	3.94325e-163	-4.30019e-163	4.9963e-163	-5.18487e-163	1.9931e-163	-1.5175e-163	4.77188e-163	1.4597e-163	-9.42848e-164	-1.38372e-162	2.67024e-163	-6.74091e-163	3.71354e-163	1.8157e-163	-1.15234e-162	0
-2.39131e-163	-1.23962e-163	-4.99778e-163	-1.04187e-162	3.43989e-164	-5.69208e-163	3.454e-163	-1.10087e-163	3.47368e-163	5.07753e-163	-6.04041e-163	-5.25488e-164	1.15161e-163	2.62576e-163	4.01353e-163	3.94325e-163	-4.30019e-163	4.9963e-163	-5.18487e-163	1.9931e-163	-1.5175e-163	4.77188e-163	1.4597e-163	-9.42848e-164	-1.38372e-162	2.67024e-163	-6.74091e-163	3.71354e-163	1.8157e-163	-1.15234e-162	0
-2.39131e-163	-1.23962e-163	-4.99778e-163	-1.04187e-162	3.43989e-164	-5.69208e-163	3.454e-163	-1.10087e-163	3.47368e-163	5.07753e-163	-6.04041e-163	-5.25488e-164	1.15161e-163	2.62576e-163	4.01353e-163	3.94325e-163	-4.30019e-163	4.9963e-163	-5.18487e-163	1.9931e-163	-1.5175e-163	4.77188e-163	1.4597e-163	-9.42848e-164	-1.38372e-162	2.67024e-163	-6.74091e-163	3.71354e-163	1.8157e-163	-1.15234e-162	0
-2.39131e-163	-1.23962e-163	-4.99778e-163	-1.04187e-162	3.43989e-164	-5.69208e-163	3.454e-163	-1.10087e-163	3.47368e-163	5.07753e-163	-6.04041e-163	-5.25488e-164	1.15161e-163	2.62576e-163	4.01353e-163	3.94325e-163	-4.30019e-163	4.9963e-163	-5.18487e-163	1.9931e-163	-1.5175e-163	4.77188e-163	1.4597e-163	-9.42848e-164	-1.38372e-162	2.67024e-163	-6.74091e-163	3.71354e-163	1.8157e-163	-1.15234e-162	0
-2.39131e-163	-1.23962e-163	-4.99778e-163	-1.04187e-162	3.43989e-164	-5.69208e-163	3.454e-163	-1.10087e-163	3.47368e-163	5.07753e-163	-6.04041e-163	-5.25488e-164	1.15161e-163	2.62576e-163	4.01353e-163	3.94325e-163	-4.30019e-163	4.9963e-163	-5.18487e-163	1.9931e-163	-1.5175e-163	4.77188e-163	1.4597e-163	-9.42848e-164	-1.38372e-162	2.67024e-163	-6.74091e-163	3.71354e-163	1.8157e-163	-1.15234e-162	0
-2.39131e-163	-1.23962e-163	-4.99778e-163	-1.04187e-162	3.43989e-164	-5.69208e-163	3.454e-163	-1.10087e-163	3.47368e-163	5.07753e-163	-6.04041e-163	-5.25488e-164	1.15161e-163	2.62576e-163	4.01353e-163	3.94325e-163	-4.30019e-163	4.9963e-163	-5.18487e-163	1.9931e-163	-1.5175e-163	4.77188e-163	1.4597e-163	-9.42848e-164	-1.38372e-162	2.67024e-163	-6.74091e-163	3.71354e-163	1.8157e-163	-1.15234e-162	0
-2.39131e-163	-1.23962e-163	-4.99778e-163	-1.04187e-162	3.43989e-164	-5.69208e-163	3.454e-163	-1.10087e-163	3.47368e-163	5.07753e-163	-6.04041e-163	-5.25488e-164	1.15161e-163	2.62576e-163	4.01353e-163	3.94325e-163	-4.30019e-163	4.9963e-163	-5.18487e-163	1.9931e-163	-1.5175e-163	4.77188e-163	1.4597e-163	-9.42848e-164	-1.38372e-162	2.67024e-163	-6.74091e-163	3.71354e-163	1.8157e-163	-1.15234e-162	0
-2.39131e-163	-1.23962e-163	-4.99778e-163	-1.04187e-162	3.43989e-164	-5.69208e-163	3.454e-163	-1.10087e-163	3.47368e-163	5.07753e-163	-6.04041e-163	-5.25488e-164	1.15161e-163	2.62576e-163	4.01353e-163	3.94325e-163	-4.30019e-163	4.9963e-163	-5.18487e-163	1.9931e-163	-1.5175e-163	4.77188e-163	1.4597e-163	-9.42848e-164	-1.38372e-162	2.67024e-163	-6.74091e-163	3.71354e-163	1.8157e-163	-1.15234e-162	0
-2.39131e-163	-1.23962e-163	-4.99778e-163	-1.04187e-162	3.43989e-164	-5.69208e-163	3.454e-163	-1.10087e-163	3.47368e-163	5.07753e-163	-6.04041e-163	-5.25488e-164	1.15161e-163	2.62576e-163	4.01353e-163	3.94325e-163	-4.30019e-163	4.9963e-163	-5.18487e-163	1.9931e-163	-1.5175e-163	4.77188e-163	1.4597e-163	-9.42848e-164	-1.38372e-162	2.67024e-163	-6.74091e-163	3.71354e-163	1.8157e-163	-1.15234e-162	0
-2.39131e-163	-1.23962e-163	-4.99778e-163	-1.04187e-162	3.43989e-164	-5.69208e-163	3.454e-163	-1.10087e-163	3.47368e-163	5.07753e-163	-6.04041e-163	-5.25488e-164	1.15161e-163	2.62576e-163	4.01353e-163	3.94325e-163	-4.30019e-163	4.9963e-163	-5.18487e-163	1.9931e-163	-1.5175e-163	4.77188e-163	1.4597e-163	-9.42848e-164	-1.38372e-162	2.67024e-163	-6.74091e-163	3.71354e-163	1.8157e-163	-1.15234e-162	0
-2.39131e-163	-1.23962e-163	-4.99778e-163	-1.04187e-162	3.43989e-164	-5.69208e-163	3.454e-163	-1.10087e-163	3.47368e-163	5.07753e-163	-6.04041e-163	-5.25488e-164	1.15161e-163	2.62576e-163	4.01353e-163	3.94325e-163	-4.30019e-163	4.9963e-163	-5.18487e-163	1.9931e-163	-1.5175e-163	4.77188e-163	1.4597e-163	-9.42848e-164	-1.38372e-162	2.67024e-163	-6.74091e-163	3.71354e-163	1.8157e-163	-1.15234e-162	0
-2.39131e-163	-1.23962e-163	-4.99778e-163	-1.04187e-162	3.43989e-164	-5.69208e-163	3.454e-163	-1.10087e-163	3.47368e-163	5.07753e-163	-6.04041e-163	-5.25488e-164	1.15161e-163	2.62576e-163	4.01353e-163	3.94325e-163	-4.30019e-163	4.9963e-163	-5.18487e-163	1.9931e-163	-1.5175e-163	4.77188e-163	1.4597e-163	-9.42848e-164	-1.38372e-162	2.67024e-163	-6.74091e-163	3.71354e-163	1.8157e-163	-1.15234e-162	0
-2.39131e-163	-1.23962e-163	-4.99778e-163	-1.04187e-162	3.43989e-164	-5.69208e-163	3.454e-163	-1.10087e-163	3.47368e-163	5.07753e-163	-6.04041e-163	-5.25488e-164	1.15161e-163	2.62576e-163	4.01353e-163	3.94325e-163	-4.30019e-163	4.9963e-163	-5.18487e-163	1.9931e-163	-1.5175e-163	4.77188e-163	1.4597e-163	-9.42848e-164	-1.38372e-162	2.67024e-163	-6.74091e-163	3.71354e-163	1.8157e-163	-1.15234e-162	0
-2.39131e-163	-1.23962e-163	-4.99778e-163	-1.04187e-162	3.43989e-164	-5.69208e-163	3.454e-163	-1.10087e-163	3.47368e-163	5.07753e-163	-6.04041e-163	-5.25488e-164	1.15161e-163	2.62576e-163	4.01353e-163	3.94325e-163	-4.30019e-163	4.9963e-163	-5.18487e-163	1.9931e-163	-1.5175e-163	4.77188e-163	1.4597e-163	-9.42848e-164	-1.38372e-162	2.67024e-163	-6.74091e-163	3.71354e-163	1.8157e-163	-1.15234e-162	0
-2.39131e-163	-1.23962e-163	-4.99778e-163	-1.04187e-162	3.43989e-164	-5.69208e-163	3.454e-163	-1.10087e-163	3.47368e-163	5.07753e-163	-6.04041e-163	-5.25488e-164	1.15161e-163	2.62576e-163	4.01353e-163	3.94325e-163	-4.30019e-163	4.9963e-163	-5.18487e-163	1.9931e-163	-1.5175e-163	4.77188e-163	1.4597e-163	-9.42848e-164	-1.38372e-162	2.67024e-163	-6.74091e-163	3.71354e-163	1.8157e-163	-1.15234e-162	0
-2.39131e-163	-1.23962e-163	-4.99778e-163	-1.04187e-162	3.43989e-164	-5.69208e-163	3.454e-163	-1.10087e-163	3.47368e-163	5.07753e-163	-6.04041e-163	-5.25488e-164	1.15161e-163	2.62576e-163	4.01353e-163	3.94325e-163	-4.30019e-163	4.9963e-163	-5.18487e-163	1.9931e-163	-1.5175e-163	4.77188e-163	1.4597e-163	-9.42848e-164	-1.38372e-162	2.67024e-163	-6.74091e-163	3.71354e-163	1.8157e-163	-1.15234e-162	0
-2.39131e-163	-1.23962e-163	-4.99778e-163	-1.04187e-162	3.43989e-164	-5.69208e-163	3.454e-163	-1.10087e-163	3.47368e-163	5.07753e-163	-6.04041e-163	-5.25488e-164	1.15161e-163	2.62576e-163	4.01353e-163	3.94325e-163	-4.30019e-163	4.9963e-163	-5.18487e-163	1.9931e-163	-1.5175e-163	4.77188e-163	1.4597e-163	-9.42848e-164	-1.38372e-162	2.67024e-163	-6.74091e-163	3.71354e-163	1.8157e-163	-1.15234e-162	0
-2.39131e-163	-1.23962e-163	-4.99778e-163	-1.04187e-162	3.43989e-164	-5.69208e-163	3.454e-163	-1.10087e-163	3.47368e-163	5.07753e-163	-6.04041e-163	-5.25488e-164	1.15161e-163	2.62576e-163	4.01353e-163	3.94325e-163	-4.30019e-163	4.9963e-163	-5.18487e-163	1.9931e-163	-1.5175e-163	4.77188e-163	1.4597e-163	-9.42848e-164	-1.38372e-162	2.67024e-163	-6.74091e-163	3.71354e-163	1.8157e-163	-1.15234e-162	0
-2.39131e-163	-1.23962e-163	-4.99778e-163	-1.04187e-162	3.43989e-164	-5.69208e-163	3.454e-163	-1.10087e-163	3.47368e-163	5.07753e-163	-6.04041e-163	-5.25488e-164	1.15161e-163	2.62576e-163	4.01353e-163	3.94325e-163	-4.30019e-163	4.9963e-163	-5.18487e-163	1.9931e-163	-1.5175e-163	4.77188e-163	1.4597e-163	-9.42848e-164	-1.38372e-162	2.67024e-163	-6.74091e-163	3.71354e-163	1.8157e-163	-1.15234e-162	0
-2.39131e-163	-1.23962e-163	-4.99778e-163	-1.04187e-162	3.43989e-164	-5.69208e-163	3.454e-163	-1.10087e-163	3.47368e-163	5.07753e-163	-6.04041e-163	-5.25488e-164	1.15161e-163	2.62576e-163	4.01353e-163	3.94325e-163	-4.30019e-163	4.9963e-163	-5.18487e-163	1.9931e-163	-1.5175e-163	4.77188e-163	1.4597e-163	-9.42848e-164	-1.38372e-162	2.67024e-163	-6.74091e-163	3.71354e-163	1.8157e-163	-1.15234e-162	0
-2.39131e-163	-1.23962e-163	-4.99778e-163	-1.04187e-162	3.43989e-164	-5.69208e-163	3.454e-163	-1.10087e-163	3.47368e-163	5.07753e-163	-6.04041e-163	-5.25488e-164	1.15161e-163	2.62576e-163	4.01353e-163	3.94325e-163	-4.30019e-163	4.9963e-163	-5.18487e-163	1.9931e-163	-1.5175e-163	4.77188e-163	1.4597e-163	-9.42848e-164	-1.38372e-162	2.67024e-163	-6.74091e-163	3.71354e-163	1.8157e-163	-1.15234e-162	0
-2.39131e-163	-1.23962e-163	-4.99778e-163	-1.04187e-162	3.43989e-164	-5.69208e-163	3.454e-163	-1.10087e-163	3.47368e-163	5.07753e-163	-6.04041e-163	-5.25488e-164	1.15161e-163	2.62576e-163	4.01353e-163	3.94325e-163	-4.30019e-163	4.9963e-163	-5.18487e-163	1.9931e-163	-1.5175e-163	4.77188e-163	1.4597e-163	-9.42848e-164	-1.38372e-162	2.67024e-163	-6.74091e-163	3.71354e-163	1.8157e-163	-1.15234e-162	0
-2.39131e-163	-1.23962e-163	-4.99778e-163	-1.04187e-162	3.43989e-164	-5.69208e-163	3.454e-163	-1.10087e-163	3.47368e-163	5.07753e-163	-6.04041e-163	-5.25488e-164	1.15161e-163	2.62576e-163	4.01353e-163	3.94325e-163	-4.30019e-163	4.9963e-163	-5.18487e-163	1.9931e-163	-1.5175e-163	4.77188e-163	1.4597e-163	-9.42848e-164	-1.38372e-162	2.67024e-163	-6.74091e-163	3.71354e-163	1.8157e-163	-1.15234e-162	0
-2.39131e-163	-1.23962e-163	-4.99778e-163	-1.04187e-162	3.43989e-164	-5.69208e-163	3.454e-163	-1.10087e-163	3.47368e-163	5.07753e-163	-6.04041e-163	-5.25488e-164	1.15161e-163	2.62576e-163	4.01353e-163	3.94325e-163	-4.30019e-163	4.9963e-163	-5.18487e-163	1.9931e-163	-1.5175e-163	4.77188e-163	1.4597e-163	-9.42848e-164	-1.38372e-162	2.67024e-163	-6.74091e-163	3.71354e-163	1.8157e-163	-1.15234e-162	0
-2.39131e-163	-1.23962e-163	-4.99778e-163	-1.04187e-162	3.43989e-164	-5.69208e-163	3.454e-163	-1.10087e-163	3.47368e-163	5.07753e-163	-6.04041e-163	-5.25488e-164	1.15161e-163	2.62576e-163	4.01353e-163	3.94325e-163	-4.30019e-163	4.9963e-163	-5.18487e-163	1.9931e-163	-1.5175e-163	4.77188e-163	1.4597e-163	-9.42848e-164	-1.38372e-162	2.67024e-163	-6.74091e-163	3.71354e-163	1.8157e-163	-1.15234e-162	0
-2.39131e-163	-1.23962e-163	-4.99778e-163	-1.04187e-162	3.43989e-164	-5.69208e-163	3.454e-163	-1.10087e-163	3.47368e-163	5.07753e-163	-6.04041e-163	-5.25488e-164	1.15161e-163	2.62576e-163	4.01353e-163	3.94325e-163	-4.30019e-163	4.9963e-163	-5.18487e-163	1.9931e-163	-1.5175e-163	4.77188e-163	1.4597e-163	-9.42848e-164	-1.38372e-162	2.67024e-163	-6.74091e-163	3.71354e-163	1.8157e-163	-1.15234e-162	0
-2.39131e-163	-1.23962e-163	-4.99778e-163	-1.04187e-162	3.43989e-164	-5.69208e-163	3.454e-163	-1.10087e-163	3.47368e-163	5.07753e-163	-6.04041e-163	-5.25488e-164	1.15161e-163	2.62576e-163	4.01353e-163	3.94325e-163	-4.30019e-163	4.9963e-163	-5.18487e-163	1.9931e-163	-1.5175e-163	4.77188e-163	1.4597e-163	-9.42848e-164	-1.38372e-162	2.67024e-163	-6.74091e-163	3.71354e-163	1.8157e-163	-1.15234e-162	0
-2.39131e-163	-1.23962e-163	-4.99778e-163	-1.04187e-162	3.43989e-164	-5.69208e-163	3.454e-163	-1.10087e-163	3.47368e-163	5.07753e-163	-6.04041e-163	-5.25488e-164	1.15161e-163	2.62576e-163	4.01353e-163	3.94325e-163	-4.30019e-163	4.9963e-163	-5.18487e-163	1.9931e-163	-1.5175e-163	4.77188e-163	1.4597e-163	-9.42848e-164	-1.38372e-162	2.67024e-163	-6.74091e-163	3.71354e-163	1.8157e-163	-1.15234e-162	0
-2.39131e-163	-1.23962e-163	-4.99778e-163	-1.04187e-162	3.43989e-164	-5.69208e-163	3.454e-163	-1.10087e-163	3.47368e-163	5.07753e-163	-6.04041e-163	-5.25488e-164	1.15161e-163	2.62576e-163	4.01353e-163	3.94325e-163	-4.30019e-163	4.9963e-163	-5.18487e-163	1.9931e-163	-1.5175e-163	4.77188e-163	1.4597e-163	-9.42848e-164	-1.38372e-162	2.67024e-163	-6.74091e-163	3.71354e-163	1.8157e-163	-1.15234e-162	0
-2.39131e-163	-1.23962e-163	-4.99778e-163	-1.04187e-162	3.43989e-164	-5.69208e-163	3.454e-163	-1.10087e-163	3.47368e-163	5.07753e-163	-6.04041e-163	-5.25488e-164	1.15161e-163	2.62576e-163	4.01353e-163	3.94325e-163	-4.30019e-163	4.9963e-163	-5.18487e-163	1.9931e-163	-1.5175e-163	4.77188e-163	1.4597e-163	-9.42848e-164	-1.38372e-162	2.67024e-163	-6.74091e-163	3.71354e-163	1.8157e-163	-1.15234e-162	0
-2.39131e-163	-1.23962e-163	-4.99778e-163	-1.04187e-162	3.43989e-164	-5.69208e-163	3.454e-163	-1.10087e-163	3.47368e-163	5.07753e-163	-6.04041e-163	-5.25488e-164	1.15161e-163	2.62576e-163	4.01353e-163	3.94325e-163	-4.30019e-163	4.9963e-163	-5.18487e-163	1.9931e-163	-1.5175e-163	4.77188e-163	1.4597e-163	-9.42848e-164	-1.38372e-162	2.67024e-163	-6.74091e-163	3.71354e-163	1.8157e-163	-1.15234e-162	0
-2.39131e-163	-1.23962e-163	-4.99778e-163	-1.04187e-162	3.43989e-164	-5.69208e-163	3.454e-163	-1.10087e-163	3.47368e-163	5.07753e-163	-6.04041e-163	-5.25488e-164	1.15161e-163	2.62576e-163	4.01353e-163	3.94325e-163	-4.30019e-163	4.9963e-163	-5.18487e-163	1.9931e-163	-1.5175e-163	4.77188e-163	1.4597e-163	-9.42848e-164	-1.38372e-162	2.67024e-163	-6.74091e-163	3.71354e-163	1.8157e-163	-1.15234e-162	0
-2.39131e-163	-1.23962e-163	-4.99778e-163	-1.04187e-162	3.43989e-164	-5.69208e-163	3.454e-163	-1.10087e-163	3.47368e-163	5.07753e-163	-6.04041e-163	-5.25488e-164	1.15161e-163	2.62576e-163	4.01353e-163	3.94325e-163	-4.30019e-163	4.9963e-163	-5.18487e-163	1.9931e-163	-1.5175e-163	4.77188e-163	1.4597e-163	-9.42848e-164	-1.38372e-162	2.67024e-163	-6.74091e-163	3.71354e-163	1.8157e-163	-1.15234e-162	0
-2.39131e-163	-1.23962e-163	-4.99778e-163	-1.04187e-162	3.43989e-164	-5.69208e-163	3.454e-163	-1.10087e-163	3.47368e-163	5.07753e-163	-6.04041e-163	-5.25488e-164	1.15161e-163	2.62576e-163	4.01353e-163	3.94325e-163	-4.30019e-163	4.9963e-163	-5.18487e-163	1.9931e-163	-1.5175e-163	4.77188e-163	1.4597e-163	-9.42848e-164	-1.38372e-162	2.67024e-163	-6.74091e-163	3.71354e-163	1.8157e-163	-1.15234e-162	0
-2.39131e-163	-1.23962e-163	-4.99778e-163	-1.04187e-162	3.43989e-164	-5.69208e-163	3.454e-163	-1.10087e-163	3.47368e-163	5.07753e-163	-6.04041e-163	-5.25488e-164	1.15161e-163	2.62576e-163	4.01353e-163	3.94325e-163	-4.30019e-163	4.9963e-163	-5.18487e-163	1.9931e-163	-1.5175e-163	4.77188e-163	1.4597e-163	-9.42848e-164	-1.38372e-162	2.67024e-163	-6.74091e-163	3.71354e-163	1.8157e-163	-1.15234e-162	0
-2.39131e-163	-1.23962e-163	-4.99778e-163	-1.04187e-162	3.43989e-164	-5.69208e-163	3.454e-163	-1.10087e-163	3.47368e-163	5.07753e-163	-6.04041e-163	-5.25488e-164	1.15161e-163	2.62576e-163	4.01353e-163	3.94325e-163	-4.30019e-163	4.9963e-163	-5.18487e-163	1.9931e-163	-1.5175e-163	4.77188e-163	1.4597e-163	-9.42848e-164	-1.38372e-162	2.67024e-163	-6.74091e-163	3.71354e-163	1.8157e-163	-1.15234e-162	0
-2.39131e-163	-1.23962e-163	-4.99778e-163	-1.04187e-162	3.43989e-164	-5.69208e-163	3.454e-163	-1.10087e-163	3.47368e-163	5.07753e-163	-6.04041e-163	-5.25488e-164	1.15161e-163	2.62576e-163	4.01353e-163	3.94325e-163	-4.30019e-163	4.9963e-163	-5.18487e-163	1.9931e-163	-1.5175e-163	4.77188e-163	1.4597e-163	-9.42848e-164	-1.38372e-162	2.67024e-163	-6.74091e-163	3.71354e-163	1.8157e-163	-1.15234e-162	0
-2.39131e-163	-1.23962e-163	-4.99778e-163	-1.04187e-162	3.43989e-164	-5.69208e-163	3.454e-163	-1.10087e-163	3.47368e-163	5.07753e-163	-6.04041e-163	-5.25488e-164	1.15161e-163	2.62576e-163	4.01353e-163	3.94325e-163	-4.30019e-163	4.9963e-163	-5.18487e-163	1.9931e-163	-1.5175e-163	4.77188e-163	1.4597e-163	-9.42848e-164	-1.38372e-162	2.67024e-163	-6.74091e-163	3.71354e-163	1.8157e-163	-1.15234e-162	0
-2.39131e-163	-1.23962e-163	-4.99778e-163	-1.04187e-162	3.43989e-164	-5.69208e-163	3.454e-163	-1.10087e-163	3.47368e-163	5.07753e-163	-6.04041e-163	-5.25488e-164	1.15161e-163	2.62576e-163	4.01353e-163	3.94325e-163	-4.30019e-163	4.9963e-163	-5.18487e-163	1.9931e-163	-1.5175e-163	4.77188e-163	1.4597e-163	-9.42848e-164	-1.38372e-162	2.67024e-163	-6.74091e-163	3.71354e-163	1.8157e-163	-1.15234e-162	0
-2.39131e-163	-1.23962e-163	-4.99778e-163	-1.04187e-162	3.43989e-164	-5.69208e-163	3.454e-163	-1.10087e-163	3.47368e-163	5.07753e-163	-6.04041e-163	-5.25488e-164	1.15161e-163	2.62576e-163	4.01353e-163	3.94325e-163	-4.30019e-163	4.9963e-163	-5.18487e-163	1.9931e-163	-1.5175e-163	4.77188e-163	1.4597e-163	-9.42848e-164	-1.38372e-162	2.67024e-163	-6.74091e-163	3.71354e-163	1.8157e-163	-1.15234e-162	0
-2.39131e-163	-1.23962e-163	-4.99778e-163	-1.04187e-162	3.43989e-164	-5.69208e-163	3.454e-163	-1.10087e-163	3.47368e-163	5.07753e-163	-6.04041e-163	-5.25488e-164	1.15161e-163	2.62576e-163	4.01353e-163	3.94325e-163	-4.30019e-163	4.9963e-163	-5.18487e-163	1.9931e-163	-1.5175e-163	4.77188e-163	1.4597e-163	-9.42848e-164	-1.38372e-162	2.67024e-163	-6.74091e-163	3.71354e-163	1.8157e-163	-1.15234e-162	0
-2.39131e-163	-1.23962e-163	-4.99778e-163	-1.04187e-162	3.43989e-164	-5.69208e-163	3.454e-163	-1.10087e-163	3.47368e-163	5.07753e-163	-6.04041e-163	-5.25488e-164	1.15161e-163	2.62576e-163	4.01353e-163	3.94325e-163	-4.30019e-163	4.9963e-163	-5.18487e-163	1.9931e-163	-1.5175e-163	4.77188e-163	1.4597e-163	-9.42848e-164	-1.38372e-162	2.67024e-163	-6.74091e-163	3.71354e-163	1.8157e-163	-1.15234e-162	0
-2.39131e-163	-1.23962e-163	-4.99778e-163	-1.04187e-162	3.43989e-164	-5.69208e-163	3.454e-163	-1.10087e-163	3.47368e-163	5.07753e-163	-6.04041e-163	-5.25488e-164	1.15161e-163	2.62576e-163	4.01353e-163	3.94325e-163	-4.30019e-163	4.9963e-163	-5.18487e-163	1.9931e-163	-1.5175e-163	4.77188e-163	1.4597e-163	-9.42848e-164	-1.38372e-162	2.67024e-163	-6.74091e-163	3.71354e-163	1.8157e-163	-1.15234e-162	0
-2.39131e-163	-1.23962e-163	-4.99778e-163	-1.04187e-162	3.43989e-164	-5.69208e-163	3.454e-163	-1.10087e-163	3.47368e-163	5.07753e-163	-6.04041e-163	-5.25488e-164	1.15161e-163	2.62576e-163	4.01353e-163	3.94325e-163	-4.30019e-163	4.9963e-163	-5.18487e-163	1.9931e-163	-1.5175e-163	4.77188e-163	1.4597e-163	-9.42848e-164	-1.38372e-162	2.67024e-163	-6.74091e-163	3.71354e-163	1.8157e-163	-1.15234e-162	0
-2.39131e-163	-1.23962e-163	-4.99778e-163	-1.04187e-162	3.43989e-164	-5.69208e-163	3.454e-163	-1.10087e-163	3.47368e-163	5.07753e-163	-6.04041e-163	-5.25488e-164	1.15161e-163	2.62576e-163	4.01353e-163	3.94325e-163	-4.30019e-163	4.9963e-163	-5.18487e-163	1.9931e-163	-1.5175e-163	4.77188e-163	1.4597e-163	-9.42848e-164	-1.38372e-162	2.67024e-163	-6.74091e-163	3.71354e-163	1.8157e-163	-1.15234e-162	0
-2.39131e-163	-1.23962e-163	-4.99778e-163	-1.04187e-162	3.43989e-164	-5.69208e-163	3.454e-163	-1.10087e-163	3.47368e-163	5.07753e-163	-6.04041e-163	-5.25488e-164	1.15161e-163	2.62576e-163	4.01353e-163	3.94325e-163	-4.30019e-163	4.9963e-163	-5.18487e-163	1.9931e-163	-1.5175e-163	4.77188e-163	1.4597e-163	-9.42848e-164	-1.38372e-162	2.67024e-163	-6.74091e-163	3.71354e-163	1.8157e-163	-1.15234e-162	0
-2.39131e-163	-1.23962e-163	-4.99778e-163	-1.04187e-162	3.43989e-164	-5.69208e-163	3.454e-163	-1.10087e-163	3.47368e-163	5.07753e-163	-6.04041e-163	-5.25488e-164	1.15161e-163	2.62576e-163	4.01353e-163	3.94325e-163	-4.30019e-163	4.9963e-163	-5.18487e-163	1.9931e-163	-1.5175e-163	4.77188e-163	1.4597e-163	-9.42848e-164	-1.38372e-162	2.67024e-163	-6.74091e-163	3.71354e-163	1.8157e-163	-1.15234e-162	0
-2.39131e-163	-1.23962e-163	-4.99778e-163	-1.04187e-162	3.43989e-164	-5.69208e-163	3.454e-163	-1.10087e-163	3.47368e-163	5.07753e-163	-6.04041e-163	-5.25488e-164	1.15161e-163	2.62576e-163	4.01353e-163	3.94325e-163	-4.30019e-163	4.9963e-163	-5.18487e-163	1.9931e-163	-1.5175e-163	4.77188e-163	1.4597e-163	-9.42848e-164	-1.38372e-162	2.67024e-163	-6.74091e-163	3.71354e-163	1.8157e-163	-1.15234e-162	0
-2.39131e-163	-1.23962e-163	-4.99778e-163	-1.04187e-162	3.43989e-164	-5.69208e-163	3.454e-163	-1.10087e-163	3.47368e-163	5.07753e-163	-6.04041e-163	-5.25488e-164	1.15161e-163	2.62576e-163	4.01353e-163	3.94325e-163	-4.30019e-163	4.9963e-163	-5.18487e-163	1.9931e-163	-1.5175e-163	4.77188e-163	1.4597e-163	-9.42848e-164	-1.38372e-162	2.67024e-163	-6.74091e-163	3.71354e-163	1.8157e-163	-1.15234e-162	0
-2.39131e-163	-1.23962e-163	-4.99778e-163	-1.04187e-162	3.43989e-164	-5.69208e-163	3.454e-163	-1.10087e-163	3.47368e-163	5.07753e-163	-6.04041e-163	-5.25488e-164	1.15161e-163	2.62576e-163	4.01353e-163	3.94325e-163	-4.30019e-163	4.9963e-163	-5.18487e-163	1.9931e-163	-1.5175e-163	4.77188e-163	1.4597e-163	-9.42848e-164	-1.38372e-162	2.67024e-163	-6.74091e-163	3.71354e-163	1.8157e-163	-1.15234e-162	0
-2.39131e-163	-1.23962e-163	-4.99778e-163	-1.04187e-162	3.43989e-164	-5.69208e-163	3.454e-163	-1.10087e-163	3.47368e-163	5.07753e-163	-6.04041e-163	-5.25488e-164	1.15161e-163	2.62576e-163	4.01353e-163	3.94325e-163	-4.30019e-163	4.9963e-163	-5.18487e-163	1.9931e-163	-1.5175e-163	4.77188e-163	1.4597e-163	-9.42848e-164	-1.38372e-162	2.67024e-163	-6.74091e-163	3.71354e-163	1.8157e-163	-1.15234e-162	0
-2.39131e-163	-1.23962e-163	-4.99778e-163	-1.04187e-162	3.43989e-164	-5.69208e-163	3.454e-163	-1.10087e-163	3.47368e-163	5.07753e-163	-6.04041e-163	-5.25488e-164	1.15161e-163	2.62576e-163	4.01353e-163	3.94325e-163	-4.30019e-163	4.9963e-163	-5.18487e-163	1.9931e-163	-1.5175e-163	4.77188e-163	1.4597e-163	-9.42848e-164	-1.38372e-162	2.67024e-163	-6.74091e-163	3.71354e-163	1.8157e-163	-1.15234e-162	0
-2.39131e-163	-1.23962e-163	-4.99778e-163	-1.04187e-162	3.43989e-164	-5.69208e-163	3.454e-163	-1.10087e-163	3.47368e-163	5.07753e-163	-6.04041e-163	-5.25488e-164	1.15161e-163	2.62576e-163	4.01353e-163	3.94325e-163	-4.30019e-163	4.9963e-163	-5.18487e-163	1.9931e-163	-1.5175e-163	4.77188e-163	1.4597e-163	-9.42848e-164	-1.38372e-162	2.67024e-163	-6.74091e-163	3.71354e-163	1.8157e-163	-1.15234e-162	0
-2.39131e-163	-1.23962e-163	-4.99778e-163	-1.04187e-162	3.43989e-164	-5.69208e-163	3.454e-163	-1.10087e-163	3.47368e-163	5.07753e-163	-6.04041e-163	-5.25488e-164	1.15161e-163	2.62576e-163	4.01353e-163	3.94325e-163	-4.30019e-163	4.9963e-163	-5.18487e-163	1.9931e-163	-1.5175e-163	4.77188e-163	1.4597e-163	-9.42848e-164	-1.38372e-162	2.67024e-163	-6.74091e-163	3.71354e-163	1.8157e-163	-1.15234e-162	0
-2.39131e-163	-1.23962e-163	-4.99778e-163	-1.04187e-162	3.43989e-164	-5.69208e-163	3.454e-163	-1.10087e-163	3.47368e-163	5.07753e-163	-6.04041e-163	-5.25488e-164	1.15161e-163	2.62576e-163	4.01353e-163	3.94325e-163	-4.30019e-163	4.9963e-163	-5.18487e-163	1.9931e-163	-1.5175e-163	4.77188e-163	1.4597e-163	-9.42848e-164	-1.38372e-162	2.67024e-163	-6.74091e-163	3.71354e-163	1.8157e-163	-1.15234e-162	0
-2.39131e-163	-1.23962e-163	-4.99778e-163	-1.04187e-162	3.43989e-164	-5.69208e-163	3.454e-163	-1.10087e-163	3.47368e-163	5.07753e-163	-6.04041e-163	-5.25488e-164	1.15161e-163	2.62576e-163	4.01353e-163	3.94325e-163	-4.30019e-163	4.9963e-163	-5.18487e-163	1.9931e-163	-1.5175e-163	4.77188e-163	1.4597e-163	-9.42848e-164	-1.38372e-162	2.67024e-163	-6.74091e-163	3.71354e-163	1.8157e-163	-1.15234e-162	0
-2.39131e-163	-1.23962e-163	-4.99778e-163	-1.04187e-162	3.43989e-164	-5.69208e-163	3.454e-163	-1.10087e-163	3.47368e-163	5.07753e-163	-6.04041e-163	-5.25488e-164	1.15161e-163	2.62576e-163	4.01353e-163	3.94325e-163	-4.30019e-163	4.9963e-163	-5.18487e-163	1.9931e-163	-1.5175e-163	4.77188e-163	1.4597e-163	-9.42848e-164	-1.38372e-162	2.67024e-163	-6.74091e-163	3.71354e-163	1.8157e-163	-1.15234e-162	0
-2.39131e-163	-1.23962e-163	-4.99778e-163	-1.04187e-162	3.43989e-164	-5.69208e-163	3.454e-163	-1.10087e-163	3.47368e-163	5.07753e-163	-6.04041e-163	-5.25488e-164	1.15161e-163	2.62576e-163	4.01353e-163	3.94325e-163	-4.30019e-163	4.9963e-163	-5.18487e-163	1.9931e-163	-1.5175e-163	4.77188e-163	1.4597e-163	-9.42848e-164	-1.38372e-162	2.67024e-163	-6.74091e-163	3.71354e-163	1.8157e-163	-1.15234e-162	0
-2.39131e-163	-1.23962e-163	-4.99778e-163	-1.04187e-162	3.43989e-164	-5.69208e-163	3.454e-163	-1.10087e-163	3.47368e-163	5.07753e-163	-6.04041e-163	-5.25488e-164	1.15161e-163	2.62576e-163	4.01353e-163	3.94325e-163	-4.30019e-163	4.9963e-163	-5.18487e-163	1.9931e-163	-1.5175e-163	4.77188e-163	1.4597e-163	-9.42848e-164	-1.38372e-162	2.67024e-163	-6.74091e-163	3.71354e-163	1.8157e-163	-1.15234e-162	0
-2.39131e-163	-1.23962e-163	-4.99778e-163	-1.04187e-162	3.43989e-164	-5.69208e-163	3.454e-163	-1.10087e-163	3.47368e-163	5.07753e-163	-6.04041e-163	-5.25488e-164	1.15161e-163	2.62576e-163	4.01353e-163	3.94325e-163	-4.30019e-163	4.9963e-163	-5.18487e-163	1.9931e-163	-1.5175e-163	4.77188e-163	1.4597e-163	-9.42848e-164	-1.38372e-162	2.67024e-163	-6.74091e-163	3.71354e-163	1.8157e-163	-1.15234e-162	0
-2.39131e-163	-1.23962e-163	-4.99778e-163	-1.04187e-162	3.43989e-164	-5.69208e-163	3.454e-163	-1.10087e-163	3.47368e-163	5.07753e-163	-6.04041e-163	-5.25488e-164	1.15161e-163	2.62576e-163	4.01353e-163	3.94325e-163	-4.30019e-163	4.9963e-163	-5.18487e-163	1.9931e-163	-1.5175e-163	4.77188e-163	1.4597e-163	-9.42848e-164	-1.38372e-162	2.67024e-163	-6.74091e-163	3.71354e-163	1.8157e-163	-1.15234e-162	0
-2.39131e-163	-1.23962e-163	-4.99778e-163	-1.04187e-162	3.43989e-164	-5.69208e-163	3.454e-163	-1.10087e-163	3.47368e-163	5.07753e-163	-6.04041e-163	-5.25488e-164	1.15161e-163	2.62576e-163	4.01353e-163	3.94325e-163	-4.30019e-163	4.9963e-163	-5.18487e-163	1.9931e-163	-1.5175e-163	4.77188e-163	1.4597e-163	-9.42848e-164	-1.38372e-162	2.67024e-163	-6.74091e-163	3.71354e-163	1.8157e-163	-1.15234e-162	0
-2.39131e-163	-1.23962e-163	-4.99778e-163	-1.04187e-162	3.43989e-164	-5.69208e-163	3.454e-163	-1.10087e-163	3.47368e-163	5.07753e-163	-6.04041e-163	-5.25488e-164	1.15161e-163	2.62576e-163	4.01353e-163	3.94325e-163	-4.30019e-163	4.9963e-163	-5.18487e-163	1.9931e-163	-1.5175e-163	4.77188e-163	1.4597e-163	-9.42848e-164	-1.38372e-162	2.67024e-163	-6.74091e-163	3.71354e-163	1.8157e-163	-1.15234e-162	0
-2.39131e-163	-1.23962e-163	-4.99778e-163	-1.04187e-162	3.43989e-164	-5.69208e-163	3.454e-163	-1.10087e-163	3.47368e-163	5.07753e-163	-6.04041e-163	-5.25488e-164	1.15161e-163	2.62576e-163	4.01353e-163	3.94325e-163	-4.30019e-163	4.9963e-163	-5.18487e-163	1.9931e-163	-1.5175e-163	4.77188e-163	1.4597e-163	-9.42848e-164	-1.38372e-162	2.67024e-163	-6.74091e-163	3.71354e-163	1.8157e-163	-1.15234e-162	0
-2.39131e-163	-1.23962e-163	-4.99778e-163	-1.04187e-162	3.43989e-164	-5.69208e-163	3.454e-163	-1.10087e-163	3.47368e-163	5.07753e-163	-6.04041e-163	-5.25488e-164	1.15161e-163	2.62576e-163	4.01353e-163	3.94325e-163	-4.30019e-163	4.9963e-163	-5.18487e-163	1.9931e-163	-1.5175e-163	4.77188e-163	1.4597e-163	-9.42848e-164	-1.38372e-162	2.67024e-163	-6.74091e-163	3.71354e-163	1.8157e-163	-1.15234e-162	0
-2.39131e-163	-1.23962e-163	-4.99778e-163	-1.04187e-162	3.43989e-164	-5.69208e-163	3.454e-163	-1.10087e-163	3.47368e-163	5.07753e-163	-6.04041e-163	-5.25488e-164	1.15161e-163	2.62576e-163	4.01353e-163	3.94325e-163	-4.30019e-163	4.9963e-163	-5.18487e-163	1.9931e-163	-1.5175e-163	4.77188e-163	1.4597e-163	-9.42848e-164	-1.38372e-162	2.67024e-163	-6.74091e-163	3.71354e-163	1.8157e-163	-1.15234e-162	0
-2.39131e-163	-1.23962e-163	-4.99778e-163	-1.04187e-162	3.43989e-164	-5.69208e-163	3.454e-163	-1.10087e-163	3.47368e-163	5.07753e-163	-6.04041e-163	-5.25488e-164	1.15161e-163	2.62576e-163	4.01353e-163	3.94325e-163	-4.30019e-163	4.9963e-163	-5.18487e-163	1.9931e-163	-1.5175e-163	4.77188e-163	1.4597e-163	-9.42848e-164	-1.38372e-162	2.67024e-163	-6.74091e-163	3.71354e-163	1.8157e-163	-1.15234e-162	0
-2.39131e-163	-1.23962e-163	-4.99778e-163	-1.04187e-162	3.43989e-164	-5.69208e-163	3.454e-163	-1.10087e-163	3.47368e-163	5.07753e-163	-6.04041e-163	-5.25488e-164	1.15161e-163	2.62576e-163	4.01353e-163	3.94325e-163	-4.30019e-163	4.9963e-163	-5.18487e-163	1.9931e-163	-1.5175e-163	4.77188e-163	1.4597e-163	-9.42848e-164	-1.38372e-162	2.67024e-163	-6.74091e-163	3.71354e-163	1.8157e-163	-1.15234e-162	0
-2.39131e-163	-1.23962e-163	-4.99778e-163	-1.04187e-162	3.43989e-164	-5.69208e-163	3.454e-163	-1.10087e-163	3.47368e-163	5.07753e-163	-6.04041e-163	-5.25488e-164	1.15161e-163	2.62576e-163	4.01353e-163	3.94325e-163	-4.30019e-163	4.9963e-163	-5.18487e-163	1.9931e-163	-1.5175e-163	4.77188e-163	1.4597e-163	-9.42848e-164	-1.38372e-162	2.67024e-163	-6.74091e-163	3.71354e-163	1.8157e-163	-1.15234e-162	0
-2.39131e-163	-1.23962e-163	-4.99778e-163	-1.04187e-162	3.43989e-164	-5.69208e-163	3.454e-163	-1.10087e-163	3.47368e-163	5.07753e-163	-6.04041e-163	-5.25488e-164	1.15161e-163	2.62576e-163	4.01353e-163	3.94325e-163	-4.30019e-163	4.9963e-163	-5.18487e-163	1.9931e-163	-1.5175e-163	4.77188e-163	1.4597e-163	-9.42848e-164	-1.38372e-162	2.67024e-163	-6.74091e-163	3.71354e-163	1.8157e-163	-1.15234e-162	0
-2.39131e-163	-1.23962e-163	-4.99778e-163	-1.04187e-162	3.43989e-164	-5.69208e-163	3.454e-163	-1.10087e-163	3.47368e-163	5.07753e-163	-6.04041e-163	-5.25488e-164	1.15161e-163	2.62576e-163	4.01353e-163	3.94325e-163	-4.30019e-163	4.9963e-163	-5.18487e-163	1.9931e-163	-1.5175e-163	4.77188e-163	1.4597e-163	-9.42848e-164	-1.38372e-162	2.67024e-163	-6.74091e-163	3.71354e-163	1.8157e-163	-1.15234e-162	0
-2.39131e-163	-1.23962e-163	-4.99778e-163	-1.04187e-162	3.43989e-164	-5.69208e-163	3.454e-163	-1.10087e-163	3.47368e-163	5.07753e-163	-6.04041e-163	-5.25488e-164	1.15161e-163	2.62576e-163	4.01353e-163	3.94325e-163	-4.30019e-163	4.9963e-163	-5.18487e-163	1.9931e-163	-1.5175e-163	4.77188e-163	1.4597e-163	-9.42848e-164	-1.38372e-162	2.67024e-163	-6.74091e-163	3.71354e-163	1.8157e-163	-1.15234e-162	0
-2.39131e-163	-1.23962e-163	-4.99778e-163	-1.04187e-162	3.43989e-164	-5.69208e-163	3.454e-163	-1.10087e-163	3.47368e-163	5.07753e-163	-6.04041e-163	-5.25488e-164	1.15161e-163	2.62576e-163	4.01353e-163	3.94325e-163	-4.30019e-163	4.9963e-163	-5.18487e-163	1.9931e-163	-1.5175e-163	4.77188e-163	1.4597e-163	-9.42848e-164	-1.38372e-162	2.67024e-163	-6.74091e-163	3.71354e-163	1.8157e-163	-1.15234e-162	0
-2.39131e-163	-1.23962e-163	-4.99778e-163	-1.04187e-162	3.43989e-164	-5.69208e-163	3.454e-163	-1.10087e-163	3.47368e-163	5.07753e-163	-6.04041e-163	-5.25488e-164	1.15161e-163	2.62576e-163	4.01353e-163	3.94325e-163	-4.30019e-163	4.9963e-163	-5.18487e-163	1.9931e-163	-1.5175e-163	4.77188e-163	1.4597e-163	-9.42848e-164	-1.38372e-162	2.67024e-163	-6.74091e-163	3.71354e-163	1.8157e-163	-1.15234e-162	0
-2.39131e-163	-1.23962e-163	-4.99778e-163	-1.04187e-162	3.43989e-164	-5.69208e-163	3.454e-163	-1.10087e-163	3.47368e-163	5.07753e-163	-6.04041e-163	-5.25488e-164	1.15161e-163	2.62576e-163	4.01353e-163	3.94325e-163	-4.30019e-163	4.9963e-163	-5.18487e-163	1.9931e-163	-1.5175e-163	4.77188e-163	1.4597e-163	-9.42848e-164	-1.38372e-162	2.67024e-163	-6.74091e-163	3.71354e-163	1.8157e-163	-1.15234e-162	0
-2.39131e-163	-1.23962e-163	-4.99778e-163	-1.04187e-162	3.43989e-164	-5.69208e-163	3.454e-163	-1.10087e-163	3.47368e-163	5.07753e-163	-6.04041e-163	-5.25488e-164	1.15161e-163	2.62576e-163	4.01353e-163	3.94325e-163	-4.30019e-163	4.9963e-163	-5.18487e-163	1.9931e-163	-1.5175e-163	4.77188e-163	1.4597e-163	-9.42848e-164	-1.38372e-162	2.67024e-163	-6.74091e-163	3.71354e-163	1.8157e-163	-1.15234e-162	0
-2.39131e-163	-1.23962e-163	-4.99778e-163	-1.04187e-162	3.43989e-164	-5.69208e-163	3.454e-163	-1.10087e-163	3.47368e-163	5.07753e-163	-6.04041e-163	-5.25488e-164	1.15161e-163	2.62576e-163	4.01353e-163	3.94325e-163	-4.30019e-163	4.9963e-163	-5.18487e-163	1.9931e-163	-1.5175e-163	4.77188e-163	1.4597e-163	-9.42848e-164	-1.38372e-162	2.67024e-163	-6.74091e-163	3.71354e-163	1.8157e-163	-1.15234e-162	0
-2.39131e-163	-1.23962e-163	-4.99778e-163	-1.04187e-162	3.43989e-164	-5.69208e-163	3.454e-163	-1.10087e-163	3.47368e-163	5.07753e-163	-6.04041e-163	-5.25488e-164	1.15161e-163	2.62576e-163	4.01353e-163	3.94325e-163	-4.30019e-163	4.9963e-163	-5.18487e-163	1.9931e-163	-1.5175e-163	4.77188e-163	1.4597e-163	-9.42848e-164	-1.38372e-162	2.67024e-163	-6.74091e-163	3.71354e-163	1.8157e-163	-1.15234e-162	0
-2.39131e-163	-1.23962e-163	-4.99778e-163	-1.04187e-162	3.43989e-164	-5.69208e-163	3.454e-163	-1.10087e-163	3.47368e-163	5.07753e-163	-6.04041e-163	-5.25488e-164	1.15161e-163	2.62576e-163	4.01353e-163	3.94325e-163	-4.30019e-163	4.9963e-163	-5.18487e-163	1.9931e-163	-1.5175e-163	4.77188e-163	1.4597e-163	-9.42848e-164	-1.38372e-162	2.67024e-163	-6.74091e-163	3.71354e-163	1.8157e-163	-1.15234e-162	0
-2.39131e-163	-1.23962e-163	-4.99778e-163	-1.04187e-162	3.43989e-164	-5.69208e-163	3.454e-163	-1.10087e-163	3.47368e-163	5.07753e-163	-6.04041e-163	-5.25488e-164	1.15161e-163	2.62576e-163	4.01353e-163	3.94325e-163	-4.30019e-163	4.9963e-163	-5.18487e-163	1.9931e-163	-1.5175e-163	4.77188e-163	1.4597e-163	-9.42848e-164	-1.38372e-162	2.67024e-163	-6.74091e-163	3.71354e-163	1.8157e-163	-1.15234e-162	0
-2.39131e-163	-1.23962e-163	-4.99778e-163	-1.04187e-162	3.43989e-164	-5.69208e-163	3.454e-163	-1.10087e-163	3.47368e-163	5.07753e-163	-6.04041e-163	-5.25488e-164	1.15161e-163	2.62576e-163	4.01353e-163	3.94325e-163	-4.30019e-163	4.9963e-163	-5.18487e-163	1.9931e-163	-1.5175e-163	4.77188e-163	1.4597e-163	-9.42848e-164	-1.38372e-162	2.67024e-163	-6.74091e-163	3.71354e-163	1.8157e-163	-1.15234e-162	0
-2.39131e-163	-1.23962e-163	-4.99778e-163	-1.04187e-162	3.43989e-164	-5.69208e-163	3.454e-163	-1.10087e-163	3.47368e-163	5.07753e-163	-6.04041e-163	-5.25488e-164	1.15161e-163	2.62576e-163	4.01353e-163	3.94325e-163	-4.30019e-163	4.9963e-163	-5.18487e-163	1.9931e-163	-1.5175e-163	4.77188e-163	1.4597e-163	-9.42848e-164	-1.38372e-162	2.67024e-163	-6.74091e-163	3.71354e-163	1.8157e-163	-1.15234e-162	0
-2.39131e-163	-1.23962e-163	-4.99778e-163	-1.04187e-162	3.43989e-164	-5.69208e-163	3.454e-163	-1.10087e-163	3.47368e-163	5.07753e-163	-6.04041e-163	-5.25488e-164	1.15161e-163	2.62576e-163	4.01353e-163	3.94325e-163	-4.30019e-163	4.9963e-163	-5.18487e-163	1.9931e-163	-1.5175e-163	4.77188e-163	1.4597e-163	-9.42848e-164	-1.38372e-162	2.67024e-163	-6.74091e-163	3.71354e-163	1.8157e-163	-1.15234e-162	0
-2.39131e-163	-1.23962e-163	-4.99778e-163	-1.04187e-162	3.43989e-164	-5.69208e-163	3.454e-163	-1.10087e-163	3.47368e-163	5.07753e-163	-6.04041e-163	-5.25488e-164	1.15161e-163	2.62576e-163	4.01353e-163	3.94325e-163	-4.30019e-163	4.9963e-163	-5.18487e-163	1.9931e-163	-1.5175e-163	4.77188e-163	1.4597e-163	-9.42848e-164	-1.38372e-162	2.67024e-163	-6.74091e-163	3.71354e-163	1.8157e-163	-1.15234e-162	0
-2.39131e-163	-1.23962e-163	-4.99778e-163	-1.04187e-162	3.43989e-164	-5.69208e-163	3.454e-163	-1.10087e-163	3.47368e-163	5.07753e-163	-6.04041e-163	-5.25488e-164	1.15161e-163	2.62576e-163	4.01353e-163	3.94325e-163	-4.30019e-163	4.9963e-163	-5.18487e-163	1.9931e-163	-1.5175e-163	4.77188e-163	1.4597e-163	-9.42848e-164	-1.38372e-162	2.67024e-163	-6.74091e-163	3.71354e-163	1.8157e-163	-1.15234e-162	0
-2.39131e-163	-1.23962e-163	-4.99778e-163	-1.04187e-162	3.43989e-164	-5.69208e-163	3.454e-163	-1.10087e-163	3.47368e-163	5.07753e-163	-6.04041e-163	-5.25488e-164	1.15161e-163	2.62576e-163	4.01353e-163	3.94325e-163	-4.30019e-163	4.9963e-163	-5.18487e-163	1.9931e-163	-1.5175e-163	4.77188e-163	1.4597e-163	-9.42848e-164	-1.38372e-162	2.67024e-163	-6.74091e-163	3.71354e-163	1.8157e-163	-1.15234e-162	0
-2.39131e-163	-1.23962e-163	-4.99778e-163	-1.04187e-162	3.43989e-164	-5.69208e-163	3.454e-163	-1.10087e-163	3.47368e-163	5.07753e-163	-6.04041e-163	-5.25488e-164	1.15161e-163	2.62576e-163	4.01353e-163	3.94325e-163	-4.30019e-163	4.9963e-163	-5.18487e-163	1.9931e-163	-1.5175e-163	4.77188e-163	1.4597e-163	-9.42848e-164	-1.38372e-162	2.67024e-163	-6.74091e-163	3.71354e-163	1.8157e-163	-1.15234e-162	0
-2.39131e-163	-1.23962e-163	-4.99778e-163	-1.04187e-162	3.43989e-164	-5.69208e-163	3.454e-163	-1.10087e-163	3.47368e-163	5.07753e-163	-6.04041e-163	-5.25488e-164	1.15161e-163	2.62576e-163	4.01353e-163	3.94325e-163	-4.30019e-163	4.9963e-163	-5.18487e-163	1.9931e-163	-1.5175e-163	4.77188e-163	1.4597e-163	-9.42848e-164	-1.38372e-162	2.67024e-163	-6.74091e-163	3.71354e-163	1.8157e-163	-1.15234e-162	0
-2.39131e-163	-1.23962e-163	-4.99778e-163	-1.04187e-162	3.43989e-164	-5.69208e-163	3.454e-163	-1.10087e-163	3.47368e-163	5.07753e-163	-6.04041e-163	-5.25488e-164	1.15161e-163	2.62576e-163	4.01353e-163	3.94325e-163	-4.30019e-163	4.9963e-163	-5.18487e-163	1.9931e-163	-1.5175e-163	4.77188e-163	1.4597e-163	-9.42848e-164	-1.38372e-162	2.67024e-163	-6.74091e-163	3.71354e-163	1.8157e-163	-1.15234e-162	0
-2.39131e-163	-1.23962e-163	-4.99778e-163	-1.04187e-162	3.43989e-164	-5.69208e-163	3.454e-163	-1.10087e-163	3.47368e-163	5.07753e-163	-6.04041e-163	-5.25488e-164	1.15161e-163	2.62576e-163	4.01353e-163	3.94325e-163	-4.30019e-163	4.9963e-163	-5.18487e-163	1.9931e-163	-1.5175e-163	4.77188e-163	1.4597e-163	-9.42848e-164	-1.38372e-162	2.67024e-163	-6.74091e-163	3.71354e-163	1.8157e-163	-1.15234e-162	0
-2.39131e-163	-1.23962e-163	-4.99778e-163	-1.04187e-162	3.43989e-164	-5.69208e-163	3.454e-163	-1.10087e-163	3.47368e-163	5.07753e-163	-6.04041e-163	-5.25488e-164	1.15161e-163	2.62576e-163	4.01353e-163	3.94325e-163	-4.30019e-163	4.9963e-163	-5.18487e-163	1.9931e-163	-1.5175e-163	4.77188e-163	1.4597e-163	-9.42848e-164	-1.38372e-162	2.67024e-163	-6.74091e-163	3.71354e-163	1.8157e-163	-1.15234e-162	0
-2.39131e-163	-1.23962e-163	-4.99778e-163	-1.04187e-162	3.43989e-164	-5.69208e-163	3.454e-163	-1.10087e-163	3.47368e-163	5.07753e-163	-6.04041e-163	-5.25488e-164	1.15161e-163	2.62576e-163	4.01353e-163	3.94325e-163	-4.30019e-163	4.9963e-163	-5.18487e-163	1.9931e-163	-1.5175e-163	4.77188e-163	1.4597e-163	-9.42848e-164	-1.38372e-162	2.67024e-163	-6.74091e-163	3.71354e-163	1.8157e-163	-1.15234e-162	0
-2.39131e-163	-1.23962e-163	-4.99778e-163	-1.04187e-162	3.43989e-164	-5.69208e-163	3.454e-163	-1.10087e-163	3.47368e-163	5.07753e-163	-6.04041e-163	-5.25488e-164	1.15161e-163	2.62576e-163	4.01353e-163	3.94325e-163	-4.30019e-163	4.9963e-163	-5.18487e-163	1.9931e-163	-1.5175e-163	4.77188e-163	1.4597e-163	-9.42848e-164	-1.38372e-162	2.67024e-163	-6.74091e-163	3.71354e-163	1.8157e-163	-1.15234e-162	0
-2.39131e-163	-1.23962e-163	-4.99778e-163	-1.04187e-162	3.43989e-164	-5.69208e-163	3.454e-163	-1.10087e-163	3.47368e-163	5.07753e-163	-6.04041e-163	-5.25488e-164	1.15161e-163	2.62576e-163	4.01353e-163	3.94325e-163	-4.30019e-163	4.9963e-163	-5.18487e-163	1.9931e-163	-1.5175e-163	4.77188e-163	1.4597e-163	-9.42848e-164	-1.38372e-162	2.67024e-163	-6.74091e-163	3.71354e-163	1.8157e-163	-1.15234e-162	0
-2.39131e-163	-1.23962e-163	-4.99778e-163	-1.04187e-162	3.43989e-164	-5.69208e-163	3.454e-163	-1.10087e-163	3.47368e-163	5.07753e-163	-6.04041e-163	-5.25488e-164	1.15161e-163	2.62576e-163	4.01353e-163	3.94325e-163	-4.30019e-163	4.9963e-163	-5.18487e-163	1.9931e-163	-1.5175e-163	4.77188e-163	1.4597e-163	-9.42848e-164	-1.38372e-162	2.67024e-163	-6.74091e-163	3.71354e-163	1.8157e-163	-1.15234e-162	0
-2.39131e-163	-1.23962e-163	-4.99778e-163	-1.04187e-162	3.43989e-164	-5.69208e-163	3.454e-163	-1.10087e-163	3.47368e-163	5.07753e-163	-6.04041e-163	-5.25488e-164	1.15161e-163	2.62576e-163	4.01353e-163	3.94325e-163	-4.30019e-163	4.9963e-163	-5.18487e-163	1.9931e-163	-1.5175e-163	4.77188e-163	1.4597e-163	-9.42848e-164	-1.38372e-162	2.67024e-163	-6.74091e-163	3.71354e-163	1.8157e-163	-1.15234e-162	0
-2.39131e-163	-1.23962e-163	-4.99778e-163	-1.04187e-162	3.43989e-164	-5.69208e-163	3.454e-163	-1.10087e-163	3.47368e-163	5.07753e-163	-6.04041e-163	-5.25488e-164	1.15161e-163	2.62576e-163	4.01353e-163	3.94325e-163	-4.30019e-163	4.9963e-163	-5.18487e-163	1.9931e-163	-1.5175e-163	4.77188e-163	1.4597e-163	-9.42848e-164	-1.38372e-162	2.67024e-163	-6.74091e-163	3.71354e-163	1.8157e-163	-1.15234e-162	0
-2.39131e-163	-1.23962e-163	-4.99778e-163	-1.04187e-162	3.43989e-164	-5.69208e-163	3.454e-163	-1.10087e-163	3.47368e-163	5.07753e-163	-6.04041e-163	-5.25488e-164	1.15161e-163	2.62576e-163	4.01353e-163	3.94325e-163	-4.30019e-163	4.9963e-163	-5.18487e-163	1.9931e-163	-1.5175e-163	4.77188e-163	1.4597e-163	-9.42848e-164	-1.38372e-162	2.67024e-163	-6.74091e-163	3.71354e-163	1.8157e-163	-1.15234e-162	0
-2.39131e-163	-1.23962e-163	-4.99778e-163	-1.04187e-162	3.43989e-164	-5.69208e-163	3.454e-163	-1.10087e-163	3.47368e-163	5.07753e-163	-6.04041e-163	-5.25488e-164	1.15161e-163	2.62576e-163	4.01353e-163	3.94325e-163	-4.30019e-163	4.9963e-163	-5.18487e-163	1.9931e-163	-1.5175e-163	4.77188e-163	1.4597e-163	-9.42848e-164	-1.38372e-162	2.67024e-163	-6.74091e-163	3.71354e-163	1.8157e-163	-1.15234e-162	0
-2.39131e-163	-1.23962e-163	-4.99778e-163	-1.04187e-162	3.43989e-164	-5.69208e-163	3.454e-163	-1.10087e-163	3.47368e-163	5.07753e-163	-6.04041e-163	-5.25488e-164	1.15161e-163	2.62576e-163	4.01353e-163	3.94325e-163	-4.30019e-163	4.9963e-163	-5.18487e-163	1.9931e-163	-1.5175e-163	4.77188e-163	1.4597e-163	-9.42848e-164	-1.38372e-162	2.67024e-163	-6.74091e-163	3.71354e-163	1.8157e-163	-1.15234e-162	0
-2.39131e-163	-1.23962e-163	-4.99778e-163	-1.04187e-162	3.43989e-164	-5.69208e-163	3.454e-163	-1.10087e-163	3.47368e-163	5.07753e-163	-6.04041e-163	-5.25488e-164	1.15161e-163	2.62576e-163	4.01353e-163	3.94325e-163	-4.30019e-163	4.9963e-163	-5.18487e-163	1.9931e-163	-1.5175e-163	4.77188e-163	1.4597e-163	-9.42848e-164	-1.38372e-162	2.67024e-163	-6.74091e-163	3.71354e-163	1.8157e-163	-1.15234e-162	0
-2.39131e-163	-1.23962e-163	-4.99778e-163	-1.04187e-162	3.43989e-164	-5.69208e-163	3.454e-163	-1.10087e-163	3.47368e-163	5.07753e-163	-6.04041e-163	-5.25488e-164	1.15161e-163	2.62576e-163	4.01353e-163	3.94325e-163	-4.30019e-163	4.9963e-163	-5.18487e-163	1.9931e-163	-1.5175e-163	4.77188e-163	1.4597e-163	-9.42848e-164	-1.38372e-162	2.67024e-163	-6.74091e-163	3.71354e-163	1.8157e-163	-1.15234e-162	0
-2.39131e-163	-1.23962e-163	-4.99778e-163	-1.04187e-162	3.43989e-164	-5.69208e-163	3.454e-163	-1.10087e-163	3.47368e-163	5.07753e-163	-6.04041e-163	-5.25488e-164	1.15161e-163	2.62576e-163	4.01353e-163	3.94325e-163	-4.30019e-163	4.9963e-163	-5.18487e-163	1.9931e-163	-1.5175e-163	4.77188e-163	1.4597e-163	-9.42848e-164	-1.38372e-162	2.67024e-163	-6.74091e-163	3.71354e-163	1.8157e-163	-1.15234e-162	0
-2.39131e-163	-1.23962e-163	-4.99778e-163	-1.04187e-162	3.43989e-164	-5.69208e-163	3.454e-163	-1.10087e-163	3.47368e-163	5.07753e-163	-6.04041e-163	-5.25488e-164	1.15161e-163	2.62576e-163	4.01353e-163	3.94325e-163	-4.30019e-163	4.9963e-163	-5.18487e-163	1.9931e-163	-1.5175e-163	4.77188e-163	1.4597e-163	-9.42848e-164	-1.38372e-162	2.67024e-163	-6.74091e-163	3.71354e-163	1.8157e-163	-1.15234e-162	0
-2.39131e-163	-1.23962e-163	-4.99778e-163	-1.04187e-162	3.43989e-164	-5.69208e-163	3.454e-163	-1.10087e-163	3.47368e-163	5.07753e-163	-6.04041e-163	-5.25488e-164	1.15161e-163	2.62576e-163	4.01353e-163	3.94325e-163	-4.30019e-163	4.9963e-163	-5.18487e-163	1.9931e-163	-1.5175e-163	4.77188e-163	1.4597e-163	-9.42848e-164	-1.38372e-162	2.67024e-163	-6.74091e-163	3.71354e-163	1.8157e-163	-1.15234e-162	0
-2.39131e-163	-1.23962e-163	-4.99778e-163	-1.04187e-162	3.43989e-164	-5.69208e-163	3.454e-163	-1.10087e-163	3.47368e-163	5.07753e-163	-6.04041e-163	-5.25488e-164	1.15161e-163	2.62576e-163	4.01353e-163	3.94325e-163	-4.30019e-163	4.9963e-163	-5.18487e-163	1.9931e-163	-1.5175e-163	4.77188e-163	1.4597e-163	-9.42848e-164	-1.38372e-162	2.67024e-163	-6.74091e-163	3.71354e-163	1.8157e-163	-1.15234e-162	0
-2.39131e-163	-1.23962e-163	-4.99778e-163	-1.04187e-162	3.43989e-164	-5.69208e-163	3.454e-163	-1.10087e-163	3.47368e-163	5.07753e-163	-6.04041e-163	-5.25488e-164	1.15161e-163	2.62576e-163	4.01353e-163	3.94325e-163	-4.30019e-163	4.9963e-163	-5.18487e-163	1.9931e-163	-1.5175e-163	4.77188e-163	1.4597e-163	-9.42848e-164	-1.38372e-162	2.67024e-163	-6.74091e-163	3.71354e-163	1.8157e-163	-1.15234e-162	0
-2.39131e-163	-1.23962e-163	-4.99778e-163	-1.04187e-162	3.43989e-164	-5.69208e-163	3.454e-163	-1.10087e-163	3.47368e-163	5.07753e-163	-6.04041e-163	-5.25488e-164	1.15161e-163	2.62576e-163	4.01353e-163	3.94325e-163	-4.30019e-163	4.9963e-163	-5.18487e-163	1.9931e-163	-1.5175e-163	4.77188e-163	1.4597e-163	-9.42848e-164	-1.38372e-162	2.67024e-163	-6.74091e-163	3.71354e-163	1.8157e-163	-1.15234e-162	0
-2.39131e-163	-1.23962e-163	-4.99778e-163	-1.04187e-162	3.43989e-164	-5.69208e-163	3.454e-163	-1.10087e-163	3.47368e-163	5.07753e-163	-6.04041e-163	-5.25488e-164	1.15161e-163	2.62576e-163	4.01353e-163	3.94325e-163	-4.30019e-163	4.9963e-163	-5.18487e-163	1.9931e-163	-1.5175e-163	4.77188e-163	1.4597e-163	-9.42848e-164	-1.38372e-162	2.67024e-163	-6.74091e-163	3.71354e-163	1.8157e-163	-1.15234e-162	0
-2.39131e-163	-1.23962e-163	-4.99778e-163	-1.04187e-162	3.43989e-164	-5.69208e-163	3.454e-163	-1.10087e-163	3.47368e-163	5.07753e-163	-6.04041e-163	-5.25488e-164	1.15161e-163	2.62576e-163	4.01353e-163	3.94325e-163	-4.30019e-163	4.9963e-163	-5.18487e-163	1.9931e-163	-1.5175e-163	4.77188e-163	1.4597e-163	-9.42848e-164	-1.38372e-162	2.67024e-163	-6.74091e-163	3.71354e-163	1.8157e-163	-1.15234e-162	0
-2.39131e-163	-1.23962e-163	-4.99778e-163	-1.04187e-162	3.43989e-164	-5.69208e-163	3.454e-163	-1.10087e-163	3.47368e-163	5.07753e-163	-6.04041e-163	-5.25488e-164	1.15161e-163	2.62576e-163	4.01353e-163	3.94325e-163	-4.30019e-163	4.9963e-163	-5.18487e-163	1.9931e-163	-1.5175e-163	4.77188e-163	1.4597e-163	-9.42848e-164	-1.38372e-162	2.67024e-163	-6.74091e-163	3.71354e-163	1.8157e-163	-1.15234e-162	0
-2.39131e-163	-1.23962e-163	-4.99778e-163	-1.04187e-162	3.43989e-164	-5.69208e-163	3.454e-163	-1.10087e-163	3.47368e-163	5.07753e-163	-6.04041e-163	-5.25488e-164	1.15161e-163	2.62576e-163	4.01353e-163	3.94325e-163	-4.30019e-163	4.9963e-163	-5.18487e-163	1.9931e-163	-1.5175e-163	4.77188e-163	1.4597e-163	-9.42848e-164	-1.38372e-162	2.67024e-163	-6.74091e-163	3.71354e-163	1.8157e-163	-1.15234e-162	0
-2.39131e-163	-1.23962e-163	-4.99778e-163	-1.04187e-162	3.43989e-164	-5.69208e-163	3.454e-163	-1.10087e-163	3.47368e-163	5.07753e-163	-6.04041e-163	-5.25488e-164	1.15161e-163	2.62576e-163	4.01353e-163	3.94325e-163	-4.30019e-163	4.9963e-163	-5.18487e-163	1.9931e-163	-1.5175e-163	4.77188e-163	1.4597e-163	-9.42848e-164	-1.38372e-162	2.67024e-163	-6.74091e-163	3.71354e-163	1.8157e-163	-1.15234e-162	0
-2.39131e-163	-1.23962e-163	-4.99778e-163	-1.04187e-162	3.43989e-164	-5.69208e-163	3.454e-163	-1.10087e-163	3.47368e-163	5.07753e-163	-6.04041e-163	-5.25488e-164	1.15161e-163	2.62576e-163	4.01353e-163	3.94325e-163	-4.30019e-163	4.9963e-163	-5.18487e-163	1.9931e-163	-1.5175e-163	4.77188e-163	1.4597e-163	-9.42848e-164	-1.38372e-162	2.67024e-163	-6.74091e-163	3.71354e-163	1.8157e-163	-1.15234e-162	0
-2.39131e-163	-1.23962e-163	-4.99778e-163	-1.04187e-162	3.43989e-164	-5.69208e-163	3.454e-163	-1.10087e-163	3.47368e-163	5.07753e-163	-6.04041e-163	-5.25488e-164	1.15161e-163	2.62576e-163	4.01353e-163	3.94325e-163	-4.30019e-163	4.9963e-163	-5.18487e-163	1.9931e-163	-1.5175e-163	4.77188e-163	1.4597e-163	-9.42848e-164	-1.38372e-162	2.67024e-163	-6.74091e-163	3.71354e-163	1.8157e-163	-1.15234e-162	0
-2.39131e-163	-1.23962e-163	-4.99778e-163	-1.04187e-162	3.43989e-164	-5.69208e-163	3.454e-163	-1.10087e-163	3.47368e-163	5.07753e-163	-6.04041e-163	-5.25488e-164	1.15161e-163	2.62576e-163	4.01353e-163	3.94325e-163	-4.30019e-163	4.9963e-163	-5.18487e-163	1.9931e-163	-1.5175e-163	4.77188e-163	1.4597e-163	-9.42848e-164	-1.38372e-162	2.67024e-163	-6.74091e-163	3.71354e-163	1.8157e-163	-1.15234e-162	0
-2.39131e-163	-1.23962e-163	-4.99778e-163	-1.04187e-162	3.43989e-164	-5.69208e-163	3.454e-163	-1.10087e-163	3.47368e-163	5.07753e-163	-6.04041e-163	-5.25488e-164	1.15161e-163	2.62576e-163	4.01353e-163	3.94325e-163	-4.30019e-163	4.9963e-163	-5.18487e-163	1.9931e-163	-1.5175e-163	4.77188e-163	1.4597e-163	-9.42848e-164	-1.38372e-162	2.67024e-163	-6.74091e-163	3.71354e-163	1.8157e-163	-1.15234e-162	0
-2.39131e-163	-1.23962e-163	-4.99778e-163	-1.04187e-162	3.43989e-164	-5.69208e-163	3.454e-163	-1.10087e-163	3.47368e-163	5.07753e-163	-6.04041e-163	-5.25488e-164	1.15161e-163	2.62576e-163	4.01353e-163	3.94325e-163	-4.30019e-163	4.9963e-163	-5.18487e-163	1.9931e-163	-1.5175e-163	4.77188e-163	1.4597e-163	-9.42848e-164	-1.38372e-162	2.67024e-163	-6.74091e-163	3.71354e-163	1.8157e-163	-1.15234e-162	0
-2.39131e-163	-1.23962e-163	-4.99778e-163	-1.04187e-162	3.43989e-164	-5.69208e-163	3.454e-163	-1.10087e-163	3.47368e-163	5.07753e-163	-6.04041e-163	-5.25488e-164	1.15161e-163	2.62576e-163	4.01353e-163	3.94325e-163	-4.30019e-163	4.9963e-163	-5.18487e-163	1.9931e-163	-1.5175e-163	4.77188e-163	1.4597e-163	-9.42848e-164	-1.38372e-162	2.67024e-163	-6.74091e-163	3.71354e-163	1.8157e-163	-1.15234e-162	0
-2.39131e-163	-1.23962e-163	-4.99778e-163	-1.04187e-162	3.43989e-164	-5.69208e-163	3.454e-163	-1.10087e-163	3.47368e-163	5.07753e-163	-6.04041e-163	-5.25488e-164	1.15161e-163	2.62576e-163	4.01353e-163	3.94325e-163	-4.30019e-163	4.9963e-163	-5.18487e-163	1.9931e-163	-1.5175e-163	4.77188e-163	1.4597e-163	-9.42848e-164	-1.38372e-162	2.67024e-163	-6.74091e-163	3.71354e-163	1.8157e-163	-1.15234e-162	0
-2.39131e-163	-1.23962e-163	-4.99778e-163	-1.04187e-162	3.43989e-164	-5.69208e-163	3.454e-163	-1.10087e-163	3.47368e-163	5.07753e-163	-6.04041e-163	-5.25488e-164	1.15161e-163	2.62576e-163	4.01353e-163	3.94325e-163	-4.30019e-163	4.9963e-163	-5.18487e-163	1.9931e-163	-1.5175e-163	4.77188e-163	1.4597e-163	-9.42848e-164	-1.38372e-162	2.67024e-163	-6.74091e-163	3.71354e-163	1.8157e-163	-1.15234e-162	0
-2.39131e-163	-1.23962e-163	-4.99778e-163	-1.04187e-162	3.43989e-164	-5.69208e-163	3.454e-163	-1.10087e-163	3.47368e-163	5.07753e-163	-6.04041e-163	-5.25488e-164	1.15161e-163	2.62576e-163	4.01353e-163	3.94325e-163	-4.30019e-163	4.9963e-163	-5.18487e-163	1.9931e-163	-1.5175e-163	4.77188e-163	1.4597e-163	-9.42848e-164	-1.38372e-162	2.67024e-163	-6.74091e-163	3.71354e-163	1.8157e-163	-1.15234e-162	0
-2.39131e-163	-1.23962e-163	-4.99778e-163	-1.04187e-162	3.43989e-164	-5.69208e-163	3.454e-163	-1.10087e-163	3.47368e-163	5.07753e-163	-6.04041e-163	-5.25488e-164	1.15161e-163	2.62576e-163	4.01353e-163	3.94325e-163	-4.30019e-163	4.9963e-163	-5.18487e-163	1.9931e-163	-1.5175e-163	4.77188e-163	1.4597e-163	-9.42848e-164	-1.38372e-162	2.67024e-163	-6.74091e-163	3.71354e-163	1.8157e-163	-1.15234e-162	0
-2.39131e-163	-1.23962e-163	-4.99778e-163	-1.04187e-162	3.43989e-164	-5.69208e-163	3.454e-163	-1.10087e-163	3.47368e-163	5.07753e-163	-6.04041e-163	-5.25488e-164	1.15161e-163	2.62576e-163	4.01353e-163	3.94325e-163	-4.30019e-163	4.9963e-163	-5.18487e-163	1.9931e-163	-1.5175e-163	4.77188e-163	1.4597e-163	-9.42848e-164	-1.38372e-162	2.67024e-163	-6.74091e-163	3.71354e-163	1.8157e-163	-1.15234e-162	0
-2.39131e-163	-1.23962e-163	-4.99778e-163	-1.04187e-162	3.43989e-164	-5.69208e-163	3.454e-163	-1.10087e-163	3.47368e-163	5.07753e-163	-6.04041e-163	-5.25488e-164	1.15161e-163	2.62576e-163	4.01353e-163	3.94325e-163	-4.30019e-163	4.9963e-163	-5.18487e-163	1.9931e-163	-1.5175e-163	4.77188e-163	1.4597e-163	-9.42848e-164	-1.38372e-162	2.67024e-163	-6.74091e-163	3.71354e-163	1.8157e-163	-1.15234e-162	0
-2.39131e-163	-1.23962e-163	-4.99778e-163	-1.04187e-162	3.43989e-164	-5.69208e-163	3.454e-163	-1.10087e-163	3.47368e-163	5.07753e-163	-6.04041e-163	-5.25488e-164	1.15161e-163	2.62576e-163	4.01353e-163	3.94325e-163	-4.30019e-163	4.9963e-163	-5.18487e-163	1.9931e-163	-1.5175e-163	4.77188e-163	1.4597e-163	-9.42848e-164	-1.38372e-162	2.67024e-163	-6.74091e-163	3.71354e-163	1.8157e-163	-1.15234e-162	0
-2.39131e-163	-1.23962e-163	-4.99778e-163	-1.04187e-162	3.43989e-164	-5.69208e-163	3.454e-163	-1.10087e-163	3.47368e-163	5.07753e-163	-6.04041e-163	-5.25488e-164	1.15161e-163	2.62576e-163	4.01353e-163	3.94325e-163	-4.30019e-163	4.9963e-163	-5.18487e-163	1.9931e-163	-1.5175e-163	4.77188e-163	1.4597e-163	-9.42848e-164	-1.38372e-162	2.67024e-163	-6.74091e-163	3.71354e-163	1.8157e-163	-1.15234e-162	0
-2.39131e-163	-1.23962e-163	-4.99778e-163	-1.04187e-162	3.43989e-164	-5.69208e-163	3.454e-163	-1.10087e-163	3.47368e-163	5.07753e-163	-6.04041e-163	-5.25488e-164	1.15161e-163	2.62576e-163	4.01353e-163	3.94325e-163	-4.30019e-163	4.9963e-163	-5.18487e-163	1.9931e-163	-1.5175e-163	4.77188e-163	1.4597e-163	-9.42848e-164	-1.38372e-162	2.67024e-163	-6.74091e-163	3.71354e-163	1.8157e-163	-1.15234e-162	0
-2.39131e-163	-1.23962e-163	-4.99778e-163	-1.04187e-162	3.43989e-164	-5.69208e-163	3.454e-163	-1.10087e-163	3.47368e-163	5.07753e-163	-6.04041e-163	-5.25488e-164	1.15161e-163	2.62576e-163	4.01353e-163	3.94325e-163	-4.30019e-163	4.9963e-163	-5.18487e-163	1.9931e-163	-1.5175e-163	4.77188e-163	1.4597e-163	-9.42848e-164	-1.38372e-162	2.67024e-163	-6.74091e-163	3.71354e-163	1.8157e-163	-1.15234e-162	0
-2.39131e-163	-1.23962e-163	-4.99778e-163	-1.04187e-162	3.43989e-164	-5.69208e-163	3.454e-163	-1.10087e-163	3.47368e-163	5.07753e-163	-6.04041e-163	-5.25488e-164	1.15161e-163	2.62576e-163	4.01353e-163	3.94325e-163	-4.30019e-163	4.9963e-163	-5.18487e-163	1.9931e-163	-1.5175e-163	4.77188e-163	1.4597e-163	-9.42848e-164	-1.38372e-162	2.67024e-163	-6.74091e-163	3.71354e-163	1.8157e-163	-1.15234e-162	0
-2.39131e-163	-1.23962e-163	-4.99778e-163	-1.04187e-162	3.43989e-164	-5.69208e-163	3.454e-163	-1.10087e-163	3.47368e-163	5.07753e-163	-6.04041e-163	-5.25488e-164	1.15161e-163	2.62576e-163	4.01353e-163	3.94325e-163	-4.30019e-163	4.9963e-163	-5.18487e-163	1.9931e-163	-1.5175e-163	4.77188e-163	1.4597e-163	-9.42848e-164	-1.38372e-162	2.67024e-163	-6.74091e-163	3.71354e-163	1.8157e-163	-1.15234e-162	0
-2.39131e-163	-1.23962e-163	-4.99778e-163	-1.04187e-162	3.43989e-164	-5.69208e-163	3.454e-163	-1.10087e-163	3.47368e-163	5.07753e-163	-6.04041e-163	-5.25488e-164	1.15161e-163	2.62576e-163	4.01353e-163	3.94325e-163	-4.30019e-163	4.9963e-163	-5.18487e-163	1.9931e-163	-1.5175e-163	4.77188e-163	1.4597e-163	-9.42848e-164	-1.38372e-162	2.67024e-163	-6.74091e-163	3.71354e-163	1.8157e-163	-1.15234e-162	0
-2.39131e-163	-1.23962e-163	-4.99778e-163	-1.04187e-162	3.43989e-164	-5.69208e-163	3.454e-163	-1.10087e-163	3.47368e-163	5.07753e-163	-6.04041e-163	-5.25488e-164	1.15161e-163	2.62576e-163	4.01353e-163	3.94325e-163	-4.30019e-163	4.9963e-163	-5.18487e-163	1.9931e-163	-1.5175e-163	4.77188e-163	1.4597e-163	-9.42848e-164	-1.38372e-162	2.67024e-163	-6.74091e-163	3.71354e-163	1.8157e-163	-1.15234e-162	0
-2.39131e-163	-1.23962e-163	-4.99778e-163	-1.04187e-162	3.43989e-164	-5.69208e-163	3.454e-163	-1.10087e-163	3.47368e-163	5.07753e-163	-6.04041e-163	-5.25488e-164	1.15161e-163	2.62576e-163	4.01353e-163	3.94325e-163	-4.30019e-163	4.9963e-163	-5.18487e-163	1.9931e-163	-1.5175e-163	4.77188e-163	1.4597e-163	-9.42848e-164	-1.38372e-162	2.67024e-163	-6.74091e-163	3.71354e-163	1.8157e-163	-1.15234e-162	0
-2.39131e-163	-1.23962e-163	-4.99778e-163	-1.04187e-162	3.43989e-164	-5.69208e-163	3.454e-163	-1.10087e-163	3.47368e-163	5.07753e-163	-6.04041e-163	-5.25488e-164	1.15161e-163	2.62576e-163	4.01353e-163	3.94325e-163	-4.30019e-163	4.9963e-163	-5.18487e-163	1.9931e-163	-1.5175e-163	4.77188e-163	1.4597e-163	-9.42848e-164	-1.38372e-162	2.67024e-163	-6.74091e-163	3.71354e-163	1.8157e-163	-1.15234e-162	0
-2.39131e-163	-1.23962e-163	-4.99778e-163	-1.04187e-162	3.43989e-164	-5.69208e-163	3.454e-163	-1.10087e-163	3.47368e-163	5.07753e-163	-6.04041e-163	-5.25488e-164	1.15161e-163	2.62576e-163	4.01353e-163	3.94325e-163	-4.30019e-163	4.9963e-163	-5.18487e-163	1.9931e-163	-1.5175e-163	4.77188e-163	1.4597e-163	-9.42848e-164	-1.38372e-162	2.67024e-163	-6.74091e-163	3.71354e-163	1.8157e-163	-1.15234e-162	0
-2.39131e-163	-1.23962e-163	-4.99778e-163	-1.04187e-162	3.43989e-164	-5.69208e-163	3.454e-163	-1.10087e-163	3.47368e-163	5.07753e-163	-6.04041e-163	-5.25488e-164	1.15161e-163	2.62576e-163	4.01353e-163	3.94325e-163	-4.30019e-163	4.9963e-163	-5.18487e-163	1.9931e-163	-1.5175e-163	4.77188e-163	1.4597e-163	-9.42848e-164	-1.38372e-162	2.67024e-163	-6.74091e-163	3.71354e-163	1.8157e-163	-1.15234e-162	0
-2.39131e-163	-1.23962e-163	-4.99778e-163	-1.04187e-162	3.43989e-164	-5.69208e-163	3.454e-163	-1.10087e-163	3.47368e-163	5.07753e-163	-6.04041e-163	-5.25488e-164	1.15161e-163	2.62576e-163	4.01353e-163	3.94325e-163	-4.30019e-163	4.9963e-163	-5.18487e-163	1.9931e-163	-1.5175e-163	4.77188e-163	1.4597e-163	-9.42848e-164	-1.38372e-162	2.67024e-163	-6.74091e-163	3.71354e-163	1.8157e-163	-1.15234e-162	0
-2.39131e-163	-1.23962e-163	-4.99778e-163	-1.04187e-162	3.43989e-164	-5.69208e-163	3.454e-163	-1.10087e-163	3.47368e-163	5.07753e-163	-6.04041e-163	-5.25488e-164	1.15161e-163	2.62576e-163	4.01353e-163	3.94325e-163	-4.30019e-163	4.9963e-163	-5.18487e-163	1.9931e-163	-1.5175e-163	4.77188e-163	1.4597e-163	-9.42848e-164	-1.38372e-162	2.67024e-163	-6.74091e-163	3.71354e-163	1.8157e-163	-1.15234e-162	0
-2.39131e-163	-1.23962e-163	-4.99778e-163	-1.04187e-162	3.43989e-164	-5.69208e-163	3.454e-163	-1.10087e-163	3.47368e-163	5.07753e-163	-6.04041e-163	-5.25488e-164	1.15161e-163	2.62576e-163	4.01353e-163	3.94325e-163	-4.30019e-163	4.9963e-163	-5.18487e-163	1.9931e-163	-1.5175e-163	4.77188e-163	1.4597e-163	-9.42848e-164	-1.38372e-162	2.67024e-163	-6.74091e-163	3.71354e-163	1.8157e-163	-1.15234e-162	0
-2.39131e-163	-1.23962e-163	-4.99778e-163	-1.04187e-162	3.43989e-164	-5.69208e-163	3.454e-163	-1.10087e-163	3.47368e-163	5.07753e-163	-6.04041e-163	-5.25488e-164	1.15161e-163	2.62576e-163	4.01353e-163	3.94325e-163	-4.30019e-163	4.9963e-163	-5.18487e-163	1.9931e-163	-1.5175e-163	4.77188e-163	1.4597e-163	-9.42848e-164	-1.38372e-162	2.67024e-163	-6.74091e-163	3.71354e-163	1.8157e-163	-1.15234e-162	0
-2.39131e-163	-1.23962e-163	-4.99778e-163	-1.04187e-162	3.43989e-164	-5.69208e-163	3.454e-163	-1.10087e-163	3.47368e-163	5.07753e-163	-6.04041e-163	-5.25488e-164	1.15161e-163	2.62576e-163	4.01353e-163	3.94325e-163	-4.30019e-163	4.9963e-163	-5.18487e-163	1.9931e-163	-1.5175e-163	4.77188e-163	1.4597e-163	-9.42848e-164	-1.38372e-162	2.67024e-163	-6.74091e-163	3.71354e-163	1.8157e-163	-1.15234e-162	0
-2.39131e-163	-1.23962e-163	-4.99778e-163	-1.04187e-162	3.43989e-164	-5.69208e-163	3.454e-163	-1.10087e-163	3.47368e-163	5.07753e-163	-6.04041e-163	-5.25488e-164	1.15161e-163	2.62576e-163	4.01353e-163	3.94325e-163	-4.30019e-163	4.9963e-163	-5.18487e-163	1.9931e-163	-1.5175e-163	4.77188e-163	1.4597e-163	-9.42848e-164	-1.38372e-162	2.67024e-163	-6.74091e-163	3.71354e-163	1.8157e-163	-1.15234e-162	0
-2.39131e-163	-1.23962e-163	-4.99778e-163	-1.04187e-162	3.43989e-164	-5.69208e-163	3.454e-163	-1.10087e-163	3.47368e-163	5.07753e-163	-6.04041e-163	-5.25488e-164	1.15161e-163	2.62576e-163	4.01353e-163	3.94325e-163	-4.30019e-163	4.9963e-163	-5.18487e-163	1.9931e-163	-1.5175e-163	4.77188e-163	1.4597e-163	-9.42848e-164	-1.38372e-162	2.67024e-163	-6.74091e-163	3.71354e-163	1.8157e-163	-1.15234e-162	0
-2.39131e-163	-1.23962e-163	-4.99778e-163	-1.04187e-162	3.43989e-164	-5.69208e-163	3.454e-163	-1.10087e-163	3.47368e-163	5.07753e-163	-6.04041e-163	-5.25488e-164	1.15161e-163	2.62576e-163	4.01353e-163	3.94325e-163	-4.30019e-163	4.9963e-163	-5.18487e-163	1.9931e-163	-1.5175e-163	4.77188e-163	1.4597e-163	-9.42848e-164	-1.38372e-162	2.67024e-163	-6.74091e-163	3.71354e-163	1.8157e-163	-1.15234e-162	0
-2.39131e-163	-1.23962e-163	-4.99778e-163	-1.04187e-162	3.43989e-164	-5.69208e-163	3.454e-163	-1.10087e-163	3.47368e-163	5.07753e-163	-6.04041e-163	-5.25488e-164	1.15161e-163	2.62576e-163	4.01353e-163	3.94325e-163	-4.30019e-163	4.9963e-163	-5.18487e-163	1.9931e-163	-1.5175e-163	4.77188e-163	1.4597e-163	-9.42848e-164	-1.38372e-162	2.67024e-163	-6.74091e-163	3.71354e-163	1.8157e-163	-1.15234e-162	0
-2.39131e-163	-1.23962e-163	-4.99778e-163	-1.04187e-162	3.43989e-164	-5.69208e-163	3.454e-163	-1.10087e-163	3.47368e-163	5.07753e-163	-6.04041e-163	-5.25488e-164	1.15161e-163	2.62576e-163	4.01353e-163	3.94325e-163	-4.30019e-163	4.9963e-163	-5.18487e-163	1.9931e-163	-1.5175e-163	4.77188e-163	1.4597e-163	-9.42848e-164	-1.38372e-162	2.67024e-163	-6.74091e-163	3.71354e-163	1.8157e-163	-1.15234e-162	0
-2.39131e-163	-1.23962e-163	-4.99778e-163	-1.04187e-162	3.43989e-164	-5.69208e-163	3.454e-163	-1.10087e-163	3.47368e-163	5.07753e-163	-6.04041e-163	-5.25488e-164	1.15161e-163	2.62576e-163	4.01353e-163	3.94325e-163	-4.30019e-163	4.9963e-163	-5.18487e-163	1.9931e-163	-1.5175e-163	4.77188e-163	1.4597e-163	-9.42848e-164	-1.38372e-162	2.67024e-163	-6.74091e-163	3.71354e-163	1.8157e-163	-1.15234e-162	0
-2.39131e-163	-1.23962e-163	-4.99778e-163	-1.04187e-162	3.43989e-164	-5.69208e-163	3.454e-163	-1.10087e-163	3.47368e-163	5.07753e-163	-6.04041e-163	-5.25488e-164	1.15161e-163	2.62576e-163	4.01353e-163	3.94325e-163	-4.30019e-163	4.9963e-163	-5.18487e-163	1.9931e-163	-1.5175e-163	4.77188e-163	1.4597e-163	-9.42848e-164	-1.38372e-162	2.67024e-163	-6.74091e-163	3.71354e-163	1.8157e-163	-1.15234e-162	0
-2.39131e-163	-1.23962e-163	-4.99778e-163	-1.04187e-162	3.43989e-164	-5.69208e-163	3.454e-163	-1.10087e-163	3.47368e-163	5.07753e-163	-6.04041e-163	-5.25488e-164	1.15161e-163	2.62576e-163	4.01353e-163	3.94325e-163	-4.30019e-163	4.9963e-163	-5.18487e-163	1.9931e-163	-1.5175e-163	4.77188e-163	1.4597e-163	-9.42848e-164	-1.38372e-162	2.67024e-163	-6.74091e-163	3.71354e-163	1.8157e-163	-1.15234e-162	0
-2.39131e-163	-1.23962e-163	-4.99778e-163	-1.04187e-162	3.43989e-164	-5.69208e-163	3.454e-163	-1.10087e-163	3.47368e-163	5.07753e-163	-6.04041e-163	-5.25488e-164	1.15161e-163	2.62576e-163	4.01353e-163	3.94325e-163	-4.30019e-163	4.9963e-163	-5.18487e-163	1.9931e-163	-1.5175e-163	4.77188e-163	1.4597e-163	-9.42848e-164	-1.38372e-162	2.67024e-163	-6.74091e-163	3.71354e-163	1.8157e-163	-1.15234e-162	0
-2.39131e-163	-1.23962e-163	-4.99778e-163	-1.04187e-162	3.43989e-164	-5.69208e-163	3.454e-163	-1.10087e-163	3.47368e-163	5.07753e-163	-6.04041e-163	-5.25488e-164	1.15161e-163	2.62576e-163	4.01353e-163	3.94325e-163	-4.30019e-163	4.9963e-163	-5.18487e-163	1.9931e-163	-1.5175e-163	4.77188e-163	1.4597e-163	-9.42848e-164	-1.38372e-162	2.67024e-163	-6.74091e-163	3.71354e-163	1.8157e-163	-1.15234e-162	0
-2.39131e-163	-1.23962e-163	-4.99778e-163	-1.04187e-162	3.43989e-164	-5.69208e-163	3.454e-163	-1.10087e-163	3.47368e-163	5.07753e-163	-6.04041e-163	-5.25488e-164	1.15161e-163	2.62576e-163	4.01353e-163	3.94325e-163	-4.30019e-163	4.9963e-163	-5.18487e-163	1.9931e-163	-1.5175e-163	4.77188e-163	1.4597e-163	-9.42848e-164	-1.38372e-162	2.67024e-163	-6.74091e-163	3.71354e-163	1.8157e-163	-1.15234e-162	0
-2.39131e-163	-1.23962e-163	-4.99778e-163	-1.04187e-162	3.43989e-164	-5.69208e-163	3.454e-163	-1.10087e-163	3.47368e-163	5.07753e-163	-6.04041e-163	-5.25488e-164	1.15161e-163	2.62576e-163	4.01353e-163	3.94325e-163	-4.30019e-163	4.9963e-163	-5.18487e-163	1.9931e-163	-1.5175e-163	4.77188e-163	1.4597e-163	-9.42848e-164	-1.38372e-162	2.67024e-163	-6.74091e-163	3.71354e-163	1.8157e-163	-1.15234e-162	0
-2.39131e-163	-1.23962e-163	-4.99778e-163	-1.04187e-162	3.43989e-164	-5.69208e-163	3.454e-163	-1.10087e-163	3.47368e-163	5.07753e-163	-6.04041e-163	-5.25488e-164	1.15161e-163	2.62576e-163	4.01353e-163	3.94325e-163	-4.30019e-163	4.9963e-163	-5.18487e-163	1.9931e-163	-1.5175e-163	4.77188e-163	1.4597e-163	-9.42848e-164	-1.38372e-162	2.67024e-163	-6.74091e-163	3.71354e-163	1.8157e-163	-1.15234e-162	0
-2.39131e-163	-1.23962e-163	-4.99778e-163	-1.04187e-162	3.43989e-164	-5.69208e-163	3.454e-163	-1.10087e-163	3.47368e-163	5.07753e-163	-6.04041e-163	-5.25488e-164	1.15161e-163	2.62576e-163	4.01353e-163	3.94325e-163	-4.30019e-163	4.9963e-163	-5.18487e-163	1.9931e-163	-1.5175e-163	4.77188e-163	1.4597e-163	-9.42848e-164	-1.38372e-162	2.67024e-163	-6.74091e-163	3.71354e-163	1.8157e-163	-1.15234e-162	0
-2.39131e-163	-1.23962e-163	-4.99778e-163	-1.04187e-162	3.43989e-164	-5.69208e-163	3.454e-163	-1.10087e-163	3.47368e-163	5.07753e-163	-6.04041e-163	-5.25488e-164	1.15161e-163	2.62576e-163	4.01353e-163	3.94325e-163	-4.30019e-163	4.9963e-163	-5.18487e-163	1.9931e-163	-1.5175e-163	4.77188e-163	1.4597e-163	-9.42848e-164	-1.38372e-162	2.67024e-163	-6.74091e-163	3.71354e-163	1.8157e-163	-1.15234e-162	0
-2.39131e-163	-1.23962e-163	-4.99778e-163	-1.04187e-162	3.43989e-164	-5.69208e-163	3.454e-163	-1.10087e-163	3.47368e-163	5.07753e-163	-6.04041e-163	-5.25488e-164	1.15161e-163	2.62576e-163	4.01353e-163	3.94325e-163	-4.30019e-163	4.9963e-163	-5.18487e-163	1.9931e-163	-1.5175e-163	4.77188e-163	1.4597e-163	-9.42848e-164	-1.38372e-162	2.67024e-163	-6.74091e-163	3.71354e-163	1.8157e-163	-1.15234e-162	0
-2.39131e-163	-1.23962e-163	-4.99778e-163	-1.04187e-162	3.43989e-164	-5.69208e-163	3.454e-163	-1.10087e-163	3.47368e-163	5.07753e-163	-6.04041e-163	-5.25488e-164	1.15161e-163	2.62576e-163	4.01353e-163	3.94325e-163	-4.30019e-163	4.9963e-163	-5.18487e-163	1.9931e-163	-1.5175e-163	4.77188e-163	1.4597e-163	-9.42848e-164	-1.38372e-162	2.67024e-163	-6.74091e-163	3.71354e-163	1.8157e-163	-1.15234e-162	0
-2.39131e-163	-1.23962e-163	-4.99778e-163	-1.04187e-162	3.43989e-164	-5.69208e-163	3.454e-163	-1.10087e-163	3.47368e-163	5.07753e-163	-6.04041e-163	-5.25488e-164	1.15161e-163	2.62576e-163	4.01353e-163	3.94325e-163	-4.30019e-163	4.9963e-163	-5.18487e-163	1.9931e-163	-1.5175e-163	4.77188e-163	1.4597e-163	-9.42848e-164	-1.38372e-162	2.67024e-163	-6.74091e-163	3.71354e-163	1.8157e-163	-1.15234e-162	0
-2.39131e-163	-1.23962e-163	-4.99778e-163	-1.04187e-162	3.43989e-164	-5.69208e-163	3.454e-163	-1.10087e-163	3.47368e-163	5.07753e-163	-6.04041e-163	-5.25488e-164	1.15161e-163	2.62576e-163	4.01353e-163	3.94325e-163	-4.30019e-163	4.9963e-163	-5.18487e-163	1.9931e-163	-1.5175e-163	4.77188e-163	1.4597e-163	-9.42848e-164	-1.38372e-162	2.67024e-163	-6.74091e-163	3.71354e-163	1.8157e-163	-1.15234e-162	0
-2.39131e-163	-1.23962e-163	-4.99778e-163	-1.04187e-162	3.43989e-164	-5.69208e-163	3.454e-163	-1.10087e-163	3.47368e-163	5.07753e-163	-6.04041e-163	-5.25488e-164	1.15161e-163	2.62576e-163	4.01353e-163	3.94325e-163	-4.30019e-163	4.9963e-163	-5.18487e-163	1.9931e-163	-1.5175e-163	4.77188e-163	1.4597e-163	-9.42848e-164	-1.38372e-162	2.67024e-163	-6.74091e-163	3.71354e-163	1.8157e-163	-1.15234e-162	0
-2.39131e-163	-1.23962e-163	-4.99778e-163	-1.04187e-162	3.43989e-164	-5.69208e-163	3.454e-163	-1.10087e-163	3.47368e-163	5.07753e-163	-6.04041e-163	-5.25488e-164	1.15161e-163	2.62576e-163	4.01353e-163	3.94325e-163	-4.30019e-163	4.9963e-163	-5.18487e-163	1.9931e-163	-1.5175e-163	4.77188e-163	1.4597e-163	-9.42848e-164	-1.38372e-162	2.67024e-163	-6.74091e-163	3.71354e-163	1.8157e-163	-1.15234e-162	0
-2.39131e-163	-1.23962e-163	-4.99778e-163	-1.04187e-162	3.43989e-164	-5.69208e-163	3.454e-163	-1.10087e-163	3.47368e-163	5.07753e-163	-6.04041e-163	-5.25488e-164	1.15161e-163	2.62576e-163	4.01353e-163	3.94325e-163	-4.30019e-163	4.9963e-163	-5.18487e-163	1.9931e-163	-1.5175e-163	4.77188e-163	1.4597e-163	-9.42848e-164	-1.38372e-162	2.67024e-163	-6.74091e-163	3.71354e-163	1.8157e-163	-1.15234e-162	0
-2.39131e-163	-1.23962e-163	-4.99778e-163	-1.04187e-162	3.43989e-164	-5.69208e-163	3.454e-163	-1.10087e-163	3.47368e-163	5.07753e-163	-6.04041e-163	-5.25488e-164	1.15161e-163	2.62576e-163	4.01353e-163	3.94325e-163	-4.30019e-163	4.9963e-163	-5.18487e-163	1.9931e-163	-1.5175e-163	4.77188e-163	1.4597e-163	-9.42848e-164	-1.38372e-162	2.67024e-163	-6.74091e-163	3.71354e-163	1.8157e-163	-1.15234e-162	0
-2.39131e-163	-1.23962e-163	-4.99778e-163	-1.04187e-162	3.43989e-164	-5.69208e-163	3.454e-163	-1.10087e-163	3.47368e-163	5.07753e-163	-6.04041e-163	-5.25488e-164	1.15161e-163	2.62576e-163	4.01353e-163	3.94325e-163	-4.30019e-163	4.9963e-163	-5.18487e-163	1.9931e-163	-1.5175e-163	4.77188e-163	1.4597e-163	-9.42848e-164	-1.38372e-162	2.67024e-163	-6.74091e-163	3.71354e-163	1.8157e-163	-1.15234e-162	0
-2.39131e-163	-1.23962e-163	-4.99778e-163	-1.04187e-162	3.43989e-164	-5.69208e-163	3.454e-163	-1.10087e-163	3.47368e-163	5.07753e-163	-6.04041e-163	-5.25488e-164	1.15161e-163	2.62576e-163	4.01353e-163	3.94325e-163	-4.30019e-163	4.9963e-163	-5.18487e-163	1.9931e-163	-1.5175e-163	4.77188e-163	1.4597e-163	-9.42848e-164	-1.38372e-162	2.67024e-163	-6.74091e-163	3.71354e-163	1.8157e-163	-1.15234e-162	0
-2.39131e-163	-1.23962e-163	-4.99778e-163	-1.04187e-162	3.43989e-164	-5.69208e-163	3.454e-163	-1.10087e-163	3.47368e-163	5.07753e-163	-6.04041e-163	-5.25488e-164	1.15161e-163	2.62576e-163	4.01353e-163	3.94325e-163	-4.30019e-163	4.9963e-163	-5.18487e-163	1.9931e-163	-1.5175e-163	4.77188e-163	1.4597e-163	-9.42848e-164	-1.38372e-162	2.67024e-163	-6.74091e-163	3.71354e-163	1.8157e-163	-1.15234e-162	0
-2.39131e-163	-1.23962e-163	-4.99778e-163	-1.04187e-162	3.43989e-164	-5.69208e-163	3.454e-163	-1.10087e-163	3.47368e-163	5.07753e-163	-6.04041e-163	-5.25488e-164	1.15161e-163	2.62576e-163	4.01353e-163	3.94325e-163	-4.30019e-163	4.9963e-163	-5.18487e-163	1.9931e-163	-1.5175e-163	4.77188e-163	1.4597e-163	-9.42848e-164	-1.38372e-162	2.67024e-163	-6.74091e-163	3.71354e-163	1.8157e-163	-1.15234e-162	0
-2.39131e-163	-1.23962e-163	-4.99778e-163	-1.04187e-162	3.43989e-164	-5.69208e-163	3.454e-163	-1.10087e-163	3.47368e-163	5.07753e-163	-6.04041e-163	-5.25488e-164	1.15161e-163	2.62576e-163	4.01353e-163	3.94325e-163	-4.30019e-163	4.9963e-163	-5.18487e-163	1.9931e-163	-1.5175e-163	4.77188e-163	1.4597e-163	-9.42848e-164	-1.38372e-162	2.67024e-163	-6.74091e-163	3.71354e-163	1.8157e-163	-1.15234e-162	0
-2.39131e-163	-1.23962e-163	-4.99778e-163	-1.04187e-162	3.43989e-164	-5.69208e-163	3.454e-163	-1.10087e-163	3.47368e-163	5.07753e-163	-6.04041e-163	-5.25488e-164	1.15161e-163	2.62576e-163	4.01353e-163	3.94325e-163	-4.30019e-163	4.9963e-163	-5.18487e-163	1.9931e-163	-1.5175e-163	4.77188e-163	1.4597e-163	-9.42848e-164	-1.38372e-162	2.67024e-163	-6.74091e-163	3.71354e-163	1.8157e-163	-1.15234e-162	0
-2.39131e-163	-1.23962e-163	-4.99778e-163	-1.04187e-162	3.43989e-164	-5.69208e-163	3.454e-163	-1.10087e-163	3.47368e-163	5.07753e-163	-6.04041e-163	-5.25488e-164	1.15161e-163	2.62576e-163	4.01353e-163	3.94325e-163	-4.30019e-163	4.9963e-163	-5.18487e-163	1.9931e-163	-1.5175e-163	4.77188e-163	1.4597e-163	-9.42848e-164	-1.38372e-162	2.67024e-163	-6.74091e-163	3.71354e-163	1.8157e-163	-1.15234e-162	0
-2.39131e-163	-1.23962e-163	-4.99778e-163	-1.04187e-162	3.43989e-164	-5.69208e-163	3.454e-163	-1.10087e-163	3.47368e-163	5.07753e-163	-6.04041e-163	-5.25488e-164	1.15161e-163	2.62576e-163	4.01353e-163	3.94325e-163	-4.30019e-163	4.9963e-163	-5.18487e-163	1.9931e-163	-1.5175e-163	4.77188e-163	1.4597e-163	-9.42848e-164	-1.38372e-162	2.67024e-163	-6.74091e-163	3.71354e-163	1.8157e-163	-1.15234e-162	0
-2.39131e-163	-1.23962e-163	-4.99778e-163	-1.04187e-162	3.43989e-164	-5.69208e-163	3.454e-163	-1.10087e-163	3.47368e-163	5.07753e-163	-6.04041e-163	-5.25488e-164	1.15161e-163	2.62576e-163	4.01353e-163	3.94325e-163	-4.30019e-163	4.9963e-163	-5.18487e-163	1.9931e-163	-1.5175e-163	4.77188e-163	1.4597e-163	-9.42848e-164	-1.38372e-162	2.67024e-163	-6.74091e-163	3.71354e-163	1.8157e-163	-1.15234e-162	0
-2.39131e-163	-1.23962e-163	-4.99778e-163	-1.04187e-162	3.43989e-164	-5.69208e-163	3.454e-163	-1.10087e-163	3.47368e-163	5.07753e-163	-6.04041e-163	-5.25488e-164	1.15161e-163	2.62576e-163	4.01353e-163	3.94325e-163	-4.30019e-163	4.9963e-163	-5.18487e-163	1.9931e-163	-1.5175e-163	4.77188e-163	1.4597e-163	-9.42848e-164	-1.38372e-162	2.67024e-163	-6.74091e-163	3.71354e-163	1.8157e-163	-1.15234e-162	0
-2.39131e-163	-1.23962e-163	-4.99778e-163	-1.04187e-162	3.43989e-164	-5.69208e-163	3.454e-163	-1.10087e-163	3.47368e-163	5.07753e-163	-6.04041e-163	-5.25488e-164	1.15161e-163	2.62576e-163	4.01353e-163	3.94325e-163	-4.30019e-163	4.9963e-163	-5.18487e-163	1.9931e-163	-1.5175e-163	4.77188e-163	1.4597e-163	-9.42848e-164	-1.38372e-162	2.67024e-163	-6.74091e-163	3.71354e-163	1.8157e-163	-1.15234e-162	0
-2.39131e-163	-1.23962e-163	-4.99778e-163	-1.04187e-162	3.43989e-164	-5.69208e-163	3.454e-163	-1.10087e-163	3.47368e-163	5.07753e-163	-6.04041e-163	-5.25488e-164	1.15161e-163	2.62576e-163	4.01353e-163	3.94325e-163	-4.30019e-163	4.9963e-163	-5.18487e-163	1.9931e-163	-1.5175e-163	4.77188e-163	1.4597e-163	-9.42848e-164	-1.38372e-162	2.67024e-163	-6.74091e-163	3.71354e-163	1.8157e-163	-1.15234e-162	0
-2.39131e-163	-1.23962e-163	-4.99778e-163	-1.04187e-162	3.43989e-164	-5.69208e-163	3.454e-163	-1.10087e-163	3.47368e-163	5.07753e-163	-6.04041e-163	-5.25488e-164	1.15161e-163	2.62576e-163	4.01353e-163	3.94325e-163	-4.30019e-163	4.9963e-163	-5.18487e-163	1.9931e-163	-1.5175e-163	4.77188e-163	1.4597e-163	-9.42848e-164	-1.38372e-162	2.67024e-163	-6.74091e-163	3.71354e-163	1.8157e-163	-1.15234e-162	0
-2.39131e-163	-1.23962e-163	-4.99778e-163	-1.04187e-162	3.43989e-164	-5.69208e-163	3.454e-163	-1.10087e-163	3.47368e-163	5.07753e-163	-6.04041e-163	-5.25488e-164	1.15161e-163	2.62576e-163	4.01353e-163	3.94325e-163	-4.30019e-163	4.9963e-163	-5.18487e-163	1.9931e-163	-1.5175e-163	4.77188e-163	1.4597e-163	-9.42848e-164	-1.38372e-162	2.67024e-163	-6.74091e-163	3.71354e-163	1.8157e-163	-1.15234e-162	0
-2.39131e-163	-1.23962e-163	-4.99778e-163	-1.04187e-162	3.43989e-164	-5.69208e-163	3.454e-163	-1.10087e-163	3.47368e-163	5.07753e-163	-6.04041e-163	-5.25488e-164	1.15161e-163	2.62576e-163	4.01353e-163	3.94325e-163	-4.30019e-163	4.9963e-163	-5.18487e-163	1.9931e-163	-1.5175e-163	4.77188e-163	1.4597e-163	-9.42848e-164	-1.38372e-162	2.67024e-163	-6.74091e-163	3.71354e-163	1.8157e-163	-1.15234e-162	0
-2.39131e-163	-1.23962e-163	-4.99778e-163	-1.04187e-162	3.43989e-164	-5.69208e-163	3.454e-163	-1.10087e-163	3.47368e-163	5.07753e-163	-6.04041e-163	-5.25488e-164	1.15161e-163	2.62576e-163	4.01353e-163	3.94325e-163	-4.30019e-163	4.9963e-163	-5.18487e-163	1.9931e-163	-1.5175e-163	4.77188e-163	1.4597e-163	-9.42848e-164	-1.38372e-162	2.67024e-163	-6.74091e-163	3.71354e-163	1.8157e-163	-1.15234e-162	0
-2.39131e-163	-1.23962e-163	-4.99778e-163	-1.04187e-162	3.43989e-164	-5.69208e-163	3.454e-163	-1.10087e-163	3.47368e-163	5.07753e-163	-6.04041e-163	-5.25488e-164	1.15161e-163	2.62576e-163	4.01353e-163	3.94325e-163	-4.30019e-163	4.9963e-163	-5.18487e-163	1.9931e-163	-1.5175e-163	4.77188e-163	1.4597e-163	-9.42848e-164	-1.38372e-162	2.67024e-163	-6.74091e-163	3.71354e-163	1.8157e-163	-1.15234e-162	0
-2.39131e-163	-1.23962e-163	-4.99778e-163	-1.04187e-162	3.43989e-164	-5.69208e-163	3.454e-163	-1.10087e-163	3.47368e-163	5.07753e-163	-6.04041e-163	-5.25488e-164	1.15161e-163	2.62576e-163	4.01353e-163	3.94325e-163	-4.30019e-163	4.9963e-163	-5.18487e-163	1.9931e-163	-1.5175e-163	4.77188e-163	1.4597e-163	-9.42848e-164	-1.38372e-162	2.67024e-163	-6.74091e-163	3.71354e-163	1.8157e-163	-1.15234e-162	0
-2.39131e-163	-1.23962e-163	-4.99778e-163	-1.04187e-162	3.43989e-164	-5.69208e-163	3.454e-163	-1.10087e-163	3.47368e-163	5.07753e-163	-6.04041e-163	-5.25488e-164	1.15161e-163	2.62576e-163	4.01353e-163	3.94325e-163	-4.30019e-163	4.9963e-163	-5.18487e-163	1.9931e-163	-1.5175e-163	4.77188e-163	1.4597e-163	-9.42848e-164	-1.38372e-162	2.67024e-163	-6.74091e-163	3.71354e-163	1.8157e-163	-1.15234e-162	0
-2.39131e-163	-1.23962e-163	-4.99778e-163	-1.04187e-162	3.43989e-164	-5.69208e-163	3.454e-163	-1.10087e-163	3.47368e-163	5.07753e-163	-6.04041e-163	-5.25488e-164	1.15161e-163	2.62576e-163	4.01353e-163	3.94325e-163	-4.30019e-163	4.9963e-163	-5.18487e-163	1.9931e-163	-1.5175e-163	4.77188e-163	1.4597e-163	-9.42848e-164	-1.38372e-162	2.67024e-163	-6.74091e-163	3.71354e-163	1.8157e-163	-1.15234e-162	0
-2.39131e-163	-1.23962e-163	-4.99778e-163	-1.04187e-162	3.43989e-164	-5.69208e-163	3.454e-163	-1.10087e-163	3.47368e-163	5.07753e-163	-6.04041e-163	-5.25488e-164	1.15161e-163	2.62576e-163	4.01353e-163	3.94325e-163	-4.30019e-163	4.9963e-163	-5.18487e-163	1.9931e-163	-1.5175e-163	4.77188e-163	1.4597e-163	-9.42848e-164	-1.38372e-162	2.67024e-163	-6.74091e-163	3.71354e-163	1.8157e-163	-1.15234e-162	0
-2.39131e-163	-1.23962e-163	-4.99778e-163	-1.04187e-162	3.43989e-164	-5.69208e-163	3.454e-163	-1.10087e-163	3.47368e-163	5.07753e-163	-6.04041e-163	-5.25488e-164	1.15161e-163	2.62576e-163	4.01353e-163	3.94325e-163	-4.30019e-163	4.9963e-163	-5.18487e-163	1.9931e-163	-1.5175e-163	4.77188e-163	1.4597e-163	-9.42848e-164	-1.38372e-162	2.67024e-163	-6.74091e-163	3.71354e-163	1.8157e-163	-1.15234e-162	0
-2.39131e-163	-1.23962e-163	-4.99778e-163	-1.04187e-162	3.43989e-164	-5.69208e-163	3.454e-163	-1.10087e-163	3.47368e-163	5.07753e-163	-6.04041e-163	-5.25488e-164	1.15161e-163	2.62576e-163	4.01353e-163	3.94325e-163	-4.30019e-163	4.9963e-163	-5.18487e-163	1.9931e-163	-1.5175e-163	4.77188e-163	1.4597e-163	-9.42848e-164	-1.38372e-162	2.67024e-163	-6.74091e-163	3.71354e-163	1.8157e-163	-1.15234e-162	0
-2.39131e-163	-1.23962e-163	-4.99778e-163	-1.04187e-162	3.43989e-164	-5.69208e-163	3.454e-163	-1.10087e-163	3.47368e-163	5.07753e-163	-6.04041e-163	-5.25488e-164	1.15161e-163	2.62576e-163	4.01353e-163	3.94325e-163	-4.30019e-163	4.9963e-163	-5.18487e-163	1.9931e-163	-1.5175e-163	4.77188e-163	1.4597e-163	-9.42848e-164	-1.38372e-162	2.67024e-163	-6.74091e-163	3.71354e-163	1.8157e-163	-1.15234e-162	0
-2.39131e-163	-1.23962e-163	-4.99778e-163	-1.04187e-162	3.43989e-164	-5.69208e-163	3.454e-163	-1.10087e-163	3.47368e-163	5.07753e-163	-6.04041e-163	-5.25488e-164	1.15161e-163	2.62576e-163	4.01353e-163	3.94325e-163	-4.30019e-163	4.9963e-163	-5.18487e-163	1.9931e-163	-1.5175e-163	4.77188e-163	1.4597e-163	-9.42848e-164	-1.38372e-162	2.67024e-163	-6.74091e-163	3.71354e-163	1.8157e-163	-1.15234e-162	0
-2.39131e-163	-1.23962e-163	-4.99778e-163	-1.04187e-162	3.43989e-164	-5.69208e-163	3.454e-163	-1.10087e-163	3.47368e-163	5.07753e-163	-6.04041e-163	-5.25488e-164	1.15161e-163	2.62576e-163	4.01353e-163	3.94325e-163	-4.30019e-163	4.9963e-163	-5.18487e-163	1.9931e-163	-1.5175e-163	4.77188e-163	1.4597e-163	-9.42848e-164	-1.38372e-162	2.67024e-163	-6.74091e-163	3.71354e-163	1.8157e-163	-1.15234e-162	0
-2.39131e-163	-1.23962e-163	-4.99778e-163	-1.04187e-162	3.43989e-164	-5.69208e-163	3.454e-163	-1.10087e-163	3.47368e-163	5.07753e-163	-6.04041e-163	-5.25488e-164	1.15161e-163	2.62576e-163	4.01353e-163	3.94325e-163	-4.30019e-163	4.9963e-163	-5.18487e-163	1.9931e-163	-1.5175e-163	4.77188e-163	1.4597e-163	-9.42848e-164	-1.38372e-162	2.67024e-163	-6.74091e-163	3.71354e-163	1.8157e-163	-1.15234e-162	0
-2.39131e-163	-1.23962e-163	-4.99778e-163	-1.04187e-162	3.43989e-164	-5.69208e-163	3.454e-163	-1.10087e-163	3.47368e-163	5.07753e-163	-6.04041e-163	-5.25488e-164	1.15161e-163	2.62576e-163	4.01353e-163	3.94325e-163	-4.30019e-163	4.9963e-163	-5.18487e-163	1.9931e-163	-1.5175e-163	4.77188e-163	1.4597e-163	-9.42848e-164	-1.38372e-162	2.67024e-163	-6.74091e-163	3.71354e-163	1.8157e-163	-1.15234e-162	0
-2.39131e-163	-1.23962e-163	-4.99778e-163	-1.04187e-162	3.43989e-164	-5.69208e-163	3.454e-163	-1.10087e-163	3.47368e-163	5.07753e-163	-6.04041e-163	-5.25488e-164	1.15161e-163	2.62576e-163	4.01353e-163	3.94325e-163	-4.30019e-163	4.9963e-163	-5.18487e-163	1.9931e-163	-1.5175e-163	4.77188e-163	1.4597e-163	-9.42848e-164	-1.38372e-162	2.67024e-163	-6.74091e-163	3.71354e-163	1.8157e-163	-1.15234e-162	0
-2.39131e-163	-1.23962e-163	-4.99778e-163	-1.04187e-162	3.43989e-164	-5.69208e-163	3.454e-163	-1.10087e-163	3.47368e-163	5.07753e-163	-6.04041e-163	-5.25488e-164	1.15161e-163	2.62576e-163	4.01353e-163	3.94325e-163	-4.30019e-163	4.9963e-163	-5.18487e-163	1.9931e-163	-1.5175e-163	4.77188e-163	1.4597e-163	-9.42848e-164	-1.38372e-162	2.67024e-163	-6.74091e-163	3.71354e-163	1.8157e-163	-1.15234e-162	0
-2.39131e-163	-1.23962e-163	-4.99778e-163	-1.04187e-162	3.43989e-164	-5.69208e-163	3.454e-163	-1.10087e-163	3.47368e-163	5.07753e-163	-6.04041e-163	-5.25488e-164	1.15161e-163	2.62576e-163	4.01353e-163	3.94325e-163	-4.30019e-163	4.9963e-163	-5.18487e-163	1.9931e-163	-1.5175e-163	4.77188e-163	1.4597e-163	-9.42848e-164	-1.38372e-162	2.67024e-163	-6.74091e-163	3.71354e-163	1.8157e-163	-1.15234e-162	0
-2.39131e-163	-1.23962e-163	-4.99778e-163	-1.04187e-162	3.43989e-164	-5.69208e-163	3.454e-163	-1.10087e-163	3.47368e-163	5.07753e-163	-6.04041e-163	-5.25488e-164	1.15161e-163	2.62576e-163	4.01353e-163	3.94325e-163	-4.30019e-163	4.9963e-163	-5.18487e-163	1.9931e-163	-1.5175e-163	4.77188e-163	1.4597e-163	-9.42848e-164	-1.38372e-162	2.67024e-163	-6.74091e-163	3.71354e-163	1.8157e-163	-1.15234e-162	0
-2.39131e-163	-1.23962e-163	-4.99778e-163	-1.04187e-162	3.43989e-164	-5.69208e-163	3.454e-163	-1.10087e-163	3.47368e-163	5.07753e-163	-6.04041e-163	-5.25488e-164	1.15161e-163	2.62576e-163	4.01353e-163	3.94325e-163	-4.30019e-163	4.9963e-163	-5.18487e-163	1.9931e-163	-1.5175e-163	4.77188e-163	1.4597e-163	-9.42848e-164	-1.38372e-162	2.67024e-163	-6.74091e-163	3.71354e-163	1.8157e-163	-1.15234e-162	0
-2.39131e-163	-1.23962e-163	-4.99778e-163	-1.04187e-162	3.43989e-164	-5.69208e-163	3.454e-163	-1.10087e-163	3.47368e-163	5.07753e-163	-6.04041e-163	-5.25488e-164	1.15161e-163	2.62576e-163	4.01353e-163	3.94325e-163	-4.30019e-163	4.9963e-163	-5.18487e-163	1.9931e-163	-1.5175e-163	4.77188e-163	1.4597e-163	-9.42848e-164	-1.38372e-162	2.67024e-163	-6.74091e-163	3.71354e-163	1.8157e-163	-1.15234e-162	0
-2.39131e-163	-1.23962e-163	-4.99778e-163	-1.04187e-162	3.43989e-164	-5.69208e-163	3.454e-163	-1.10087e-163	3.47368e-163	5.07753e-163	-6.04041e-163	-5.25488e-164	1.15161e-163	2.62576e-163	4.01353e-163	3.94325e-163	-4.30019e-163	4.9963e-163	-5.18487e-163	1.9931e-163	-1.5175e-163	4.77188e-163	1.4597e-163	-9.42848e-164	-1.38372e-162	2.67024e-163	-6.74091e-163	3.71354e-163	1.8157e-163	-1.15234e-162	0
-2.39131e-163	-1.23962e-163	-4.99778e-163	-1.04187e-162	3.43989e-164	-5.69208e-163	3.454e-163	-1.10087e-163	3.47368e-163	5.07753e-163	-6.04041e-163	-5.25488e-164	1.15161e-163	2.62576e-163	4.01353e-163	3.94325e-163	-4.30019e-163	4.9963e-163	-5.18487e-163	1.9931e-163	-1.5175e-163	4.77188e-163	1.4597e-163	-9.42848e-164	-1.38372e-162	2.67024e-163	-6.74091e-163	3.71354e-163	1.8157e-163	-1.15234e-162	0
-2.39131e-163	-1.23962e-163	-4.99778e-163	-1.04187e-162	3.43989e-164	-5.69208e-163	3.454e-163	-1.10087e-163	3.47368e-163	5.07753e-163	-6.04041e-163	-5.25488e-164	1.15161e-163	2.62576e-163	4.01353e-163	3.94325e-163	-4.30019e-163	4.9963e-163	-5.18487e-163	1.9931e-163	-1.5175e-163	4.77188e-163	1.4597e-163	-9.42848e-164	-1.38372e-162	2.67024e-163	-6.74091e-163	3.71354e-163	1.8157e-163	-1.15234e-162	0
-2.39131e-163	-1.23962e-163	-4.99778e-163	-1.04187e-162	3.43989e-164	-5.69208e-163	3.454e-163	-1.10087e-163	3.47368e-163	5.07753e-163	-6.04041e-163	-5.25488e-164	1.15161e-163	2.62576e-163	4.01353e-163	3.94325e-163	-4.30019e-163	4.9963e-163	-5.18487e-163	1.9931e-163	-1.5175e-163	4.77188e-163	1.4597e-163	-9.42848e-164	-1.38372e-162	2.67024e-163	-6.74091e-163	3.71354e-163	1.8157e-163	-1.15234e-162	0
-2.39131e-163	-1.23962e-163	-4.99778e-163	-1.04187e-162	3.43989e-164	-5.69208e-163	3.454e-163	-1.10087e-163	3.47368e-163	5.07753e-163	-6.04041e-163	-5.25488e-164	1.15161e-163	2.62576e-163	4.01353e-163	3.94325e-163	-4.30019e-163	4.9963e-163	-5.18487e-163	1.9931e-163	-1.5175e-163	4.77188e-163	1.4597e-163	-9.42848e-164	-1.38372e-162	2.67024e-163	-6.74091e-163	3.71354e-163	1.8157e-163	-1.15234e-162	0
-2.39131e-163	-1.23962e-163	-4.99778e-163	-1.04187e-162	3.43989e-164	-5.69208e-163	3.454e-163	-1.10087e-163	3.47368e-163	5.07753e-163	-6.04041e-163	-5.25488e-164	1.15161e-163	2.62576e-163	4.01353e-163	3.94325e-163	-4.30019e-163	4.9963e-163	-5.18487e-163	1.9931e-163	-1.5175e-163	4.77188e-163	1.4597e-163	-9.42848e-164	-1.38372e-162	2.67024e-163	-6.74091e-163	3.71354e-163	1.8157e-163	-1.15234e-162	0
-2.39131e-163	-1.23962e-163	-4.99778e-163	-1.04187e-162	3.43989e-164	-5.69208e-163	3.454e-163	-1.10087e-163	3.47368e-163	5.07753e-163	-6.04041e-163	-5.25488e-164	1.15161e-163	2.62576e-163	4.01353e-163	3.94325e-163	-4.30019e-163	4.9963e-163	-5.18487e-163	1.9931e-163	-1.5175e-163	4.77188e-163	1.4597e-163	-9.42848e-164	-1.38372e-162	2.67024e-163	-6.74091e-163	3.71354e-163	1.8157e-163	-1.15234e-162	0
-2.39131e-163	-1.23962e-163	-4.99778e-163	-1.04187e-162	3.43989e-164	-5.69208e-163	3.454e-163	-1.10087e-163	3.47368e-163	5.07753e-163	-6.04041e-163	-5.25488e-164	1.15161e-163	2.62576e-163	4.01353e-163	3.94325e-163	-4.30019e-163	4.9963e-163	-5.18487e-163	1.9931e-163	-1.5175e-163	4.77188e-163	1.4597e-163	-9.42848e-164	-1.38372e-162	2.67024e-163	-6.74091e-163	3.71354e-163	1.8157e-163	-1.15234e-162	0
-2.39131e-163	-1.23962e-163	-4.99778e-163	-1.04187e-162	3.43989e-164	-5.69208e-163	3.454e-163	-1.10087e-163	3.47368e-163	5.07753e-163	-6.04041e-163	-5.25488e-164	1.15161e-163	2.62576e-163	4.01353e-163	3.94325e-163	-4.30019e-163	4.9963e-163	-5.18487e-163	1.9931e-163	-1.5175e-163	4.77188e-163	1.4597e-163	-9.42848e-164	-1.38372e-162	2.67024e-163	-6.74091e-163	3.71354e-163	1.8157e-163	-1.15234e-162	0
-2.39131e-163	-1.23962e-163	-4.99778e-163	-1.04187e-162	3.43989e-164	-5.69208e-163	3.454e-163	-1.10087e-163	3.47368e-163	5.07753e-163	-6.04041e-163	-5.25488e-164	1.15161e-163	2.62576e-163	4.01353e-163	3.94325e-163	-4.30019e-163	4.9963e-163	-5.18487e-163	1.9931e-163	-1.5175e-163	4.77188e-163	1.4597e-163	-9.42848e-164	-1.38372e-162	2.67024e-163	-6.74091e-163	3.71354e-163	1.8157e-163	-1.15234e-162	0
-2.39131e-163	-1.23962e-163	-4.99778e-163	-1.04187e-162	3.43989e-164	-5.69208e-163	3.454e-163	-1.10087e-163	3.47368e-163	5.07753e-163	-6.04041e-163	-5.25488e-164	1.15161e-163	2.62576e-163	4.01353e-163	3.94325e-163	-4.30019e-163	4.9963e-163	-5.18487e-163	1.9931e-163	-1.5175e-163	4.77188e-163	1.4597e-163	-9.42848e-164	-1.38372e-162	2.67024e-163	-6.74091e-163	3.71354e-163	1.8157e-163	-1.15234e-162	0
-2.39131e-163	-1.23962e-163	-4.99778e-163	-1.04187e-162	3.43989e-164	-5.69208e-163	3.454e-163	-1.10087e-163	3.47368e-163	5.07753e-163	-6.04041e-163	-5.25488e-164	1.15161e-163	2.62576e-163	4.01353e-163	3.94325e-163	-4.30019e-163	4.9963e-163	-5.18487e-163	1.9931e-163	-1.5175e-163	4.77188e-163	1.4597e-163	-9.42848e-164	-1.38372e-162	2.67024e-163	-6.74091e-163	3.71354e-163	1.8157e-163	-1.15234e-162	0
-2.39131e-163	-1.23962e-163	-4.99778e-163	-1.04187e-162	3.43989e-164	-5.69208e-163	3.454e-163	-1.10087e-163	3.47368e-163	5.07753e-163	-6.04041e-163	-5.25488e-164	1.15161e-163	2.62576e-163	4.01353e-163	3.94325e-163	-4.30019e-163	4.9963e-163	-5.18487e-163	1.9931e-163	-1.5175e-163	4.77188e-163	1.4597e-163	-9.42848e-164	-1.38372e-162	2.67024e-163	-6.74091e-163	3.71354e-163	1.8157e-163	-1.15234e-162	0
-2.39131e-163	-1.23962e-163	-4.99778e-163	-1.04187e-162	3.43989e-164	-5.69208e-163	3.454e-163	-1.10087e-163	3.47368e-163	5.07753e-163	-6.04041e-163	-5.25488e-164	1.15161e-163	2.62576e-163	4.01353e-163	3.94325e-163	-4.30019e-163	4.9963e-163	-5.18487e-163	1.9931e-163	-1.5175e-163	4.77188e-163	1.4597e-163	-9.42848e-164	-1.38372e-162	2.67024e-163	-6.74091e-163	3.71354e-163	1.8157e-163	-1.15234e-162	0
-2.39131e-163	-1.23962e-163	-4.99778e-163	-1.04187e-162	3.43989e-164	-5.69208e-163	3.454e-163	-1.10087e-163	3.47368e-163	5.07753e-163	-6.04041e-163	-5.25488e-164	1.15161e-163	2.62576e-163	4.01353e-163	3.94325e-163	-4.30019e-163	4.9963e-163	-5.18487e-163	1.9931e-163	-1.5175e-163	4.77188e-163	1.4597e-163	-9.42848e-164	-1.38372e-162	2.67024e-163	-6.74091e-163	3.71354e-163	1.8157e-163	-1.15234e-162	0
-2.39131e-163	-1.23962e-163	-4.99778e-163	-1.04187e-162	3.43989e-164	-5.69208e-163	3.454e-163	-1.10087e-163	3.47368e-163	5.07753e-163	-6.04041e-163	-5.25488e-164	1.15161e-163	2.62576e-163	4.01353e-163	3.94325e-163	-4.30019e-163	4.9963e-163	-5.18487e-163	1.9931e-163	-1.5175e-163	4.77188e-163	1.4597e-163	-9.42848e-164	-1.38372e-162	2.67024e-163	-6.74091e-163	3.71354e-163	1.8157e-163	-1.15234e-162	0
-2.39131e-163	-1.23962e-163	-4.99778e-163	-1.04187e-162	3.43989e-164	-5.69208e-163	3.454e-163	-1.10087e-163	3.47368e-163	5.07753e-163	-6.04041e-163	-5.25488e-164	1.15161e-163	2.62576e-163	4.01353e-163	3.94325e-163	-4.30019e-163	4.9963e-163	-5.18487e-163	1.9931e-163	-1.5175e-163	4.77188e-163	1.4597e-163	-9.42848e-164	-1.38372e-162	2.67024e-163	-6.74091e-163	3.71354e-163	1.8157e-163	-1.15234e-162	0
-2.39131e-163	-1.23962e-163	-4.99778e-163	-1.04187e-162	3.43989e-164	-5.69208e-163	3.454e-163	-1.10087e-163	3.47368e-163	5.07753e-163	-6.04041e-163	-5.25488e-164	1.15161e-163	2.62576e-163	4.01353e-163	3.94325e-163	-4.30019e-163	4.9963e-163	-5.18487e-163	1.9931e-163	-1.5175e-163	4.77188e-163	1.4597e-163	-9.42848e-164	-1.38372e-162	2.67024e-163	-6.74091e-163	3.71354e-163	1.8157e-163	-1.15234e-162	0
-2.39131e-163	-1.23962e-163	-4.99778e-163	-1.04187e-162	3.43989e-164	-5.69208e-163	3.454e-163	-1.10087e-163	3.47368e-163	5.07753e-163	-6.04041e-163	-5.25488e-164	1.15161e-163	2.62576e-163	4.01353e-163	3.94325e-163	-4.30019e-163	4.9963e-163	-5.18487e-163	1.9931e-163	-1.5175e-163	4.77188e-163	1.4597e-163	-9.42848e-164	-1.38372e-162	2.67024e-163	-6.74091e-163	3.71354e-163	1.8157e-163	-1.15234e-162	0
-2.39131e-163	-1.23962e-163	-4.99778e-163	-1.04187e-162	3.43989e-164	-5.69208e-163	3.454e-163	-1.10087e-163	3.47368e-163	5.07753e-163	-6.04041e-163	-5.25488e-164	1.15161e-163	2.62576e-163	4.01353e-163	3.94325e-163	-4.30019e-163	4.9963e-163	-5.18487e-163	1.9931e-163	-1.5175e-163	4.77188e-163	1.4597e-163	-9.42848e-164	-1.38372e-162	2.67024e-163	-6.74091e-163	3.71354e-163	1.8157e-163	-1.15234e-162	0
-2.39131e-163	-1.23962e-163	-4.99778e-163	-1.04187e-162	3.43989e-164	-5.69208e-163	3.454e-163	-1.10087e-163	3.47368e-163	5.07753e-163	-6.04041e-163	-5.25488e-164	1.15161e-163	2.62576e-163	4.01353e-163	3.94325e-163	-4.30019e-163	4.9963e-163	-5.18487e-163	1.9931e-163	-1.5175e-163	4.77188e-163	1.4597e-163	-9.42848e-164	-1.38372e-162	2.67024e-163	-6.74091e-163	3.71354e-163	1.8157e-163	-1.15234e-162	0
-2.39131e-163	-1.23962e-163	-4.99778e-163	-1.04187e-162	3.43989e-164	-5.69208e-163	3.454e-163	-1.10087e-163	3.47368e-163	5.07753e-163	-6.04041e-163	-5.25488e-164	1.15161e-163	2.62576e-163	4.01353e-163	3.94325e-163	-4.30019e-163	4.9963e-163	-5.18487e-163	1.9931e-163	-1.5175e-163	4.77188e-163	1.4597e-163	-9.42848e-164	-1.38372e-162	2.67024e-163	-6.74091e-163	3.71354e-163	1.8157e-163	-1.15234e-162	0
-2.39131e-163	-1.23962e-163	-4.99778e-163	-1.04187e-162	3.43989e-164	-5.69208e-163	3.454e-163	-1.10087e-163	3.47368e-163	5.07753e-163	-6.04041e-163	-5.25488e-164	1.15161e-163	2.62576e-163	4.01353e-163	3.94325e-163	-4.30019e-163	4.9963e-163	-5.18487e-163	1.9931e-163	-1.5175e-163	4.77188e-163	1.4597e-163	-9.42848e-164	-1.38372e-162	2.67024e-163	-6.74091e-163	3.71354e-163	1.8157e-163	-1.15234e-162	0
-2.39131e-163	-1.23962e-163	-4.99778e-163	-1.04187e-162	3.43989e-164	-5.69208e-163	3.454e-163	-1.10087e-163	3.47368e-163	5.07753e-163	-6.04041e-163	-5.25488e-164	1.15161e-163	2.62576e-163	4.01353e-163	3.94325e-163	-4.30019e-163	4.9963e-163	-5.18487e-163	1.9931e-163	-1.5175e-163	4.77188e-163	1.4597e-163	-9.42848e-164	-1.38372e-162	2.67024e-163	-6.74091e-163	3.71354e-163	1.8157e-163	-1.15234e-162	0
-2.39131e-163	-1.23962e-163	-4.99778e-163	-1.04187e-162	3.43989e-164	-5.69208e-163	3.454e-163	-1.10087e-163	3.47368e-163	5.07753e-163	-6.04041e-163	-5.25488e-164	1.15161e-163	2.62576e-163	4.01353e-163	3.94325e-163	-4.30019e-163	4.9963e-163	-5.18487e-163	1.9931e-163	-1.5175e-163	4.77188e-163	1.4597e-163	-9.42848e-164	-1.38372e-162	2.67024e-163	-6.74091e-163	3.71354e-163	1.8157e-163	-1.15234e-162	0
-2.39131e-163	-1.23962e-163	-4.99778e-163	-1.04187e-162	3.43989e-164	-5.69208e-163	3.454e-163	-1.10087e-163	3.47368e-163	5.07753e-163	-6.04041e-163	-5.25488e-164	1.15161e-163	2.62576e-163	4.01353e-163	3.94325e-163	-4.30019e-163	4.9963e-163	-5.18487e-163	1.9931e-163	-1.5175e-163	4.77188e-163	1.4597e-163	-9.42848e-164	-1.38372e-162	2.67024e-163	-6.74091e-163	3.71354e-163	1.8157e-163	-1.15234e-162	0
-2.39131e-163	-1.23962e-163	-4.99778e-163	-1.04187e-162	3.43989e-164	-5.69208e-163	3.454e-163	-1.10087e-163	3.47368e-163	5.07753e-163	-6.04041e-163	-5.25488e-164	1.15161e-163	2.62576e-163	4.01353e-163	3.94325e-163	-4.30019e-163	4.9963e-163	-5.18487e-163	1.9931e-163	-1.5175e-163	4.77188e-163	1.4597e-163	-9.42848e-164	-1.38372e-162	2.67024e-163	-6.74091e-163	3.71354e-163	1.8157e-163	-1.15234e-162	0
-2.39131e-163	-1.23962e-163	-4.99778e-163	-1.04187e-162	3.43989e-164	-5.69208e-163	3.454e-163	-1.10087e-163	3.47368e-163	5.07753e-163	-6.04041e-163	-5.25488e-164	1.15161e-163	2.62576e-163	4.01353e-163	3.94325e-163	-4.30019e-163	4.9963e-163	-5.18487e-163	1.9931e-163	-1.5175e-163	4.77188e-163	1.4597e-163	-9.42848e-164	-1.38372e-162	2.67024e-163	-6.74091e-163	3.71354e-163	1.8157e-163	-1.15234e-162	0
-2.39131e-163	-1.23962e-163	-4.99778e-163	-1.04187e-162	3.43989e-164	-5.69208e-163	3.454e-163	-1.10087e-163	3.47368e-163	5.07753e-163	-6.04041e-163	-5.25488e-164	1.15161e-163	2.62576e-163	4.01353e-163	3.94325e-163	-4.30019e-163	4.9963e-163	-5.18487e-163	1.9931e-163	-1.5175e-163	4.77188e-163	1.4597e-163	-9.42848e-164	-1.38372e-162	2.67024e-163	-6.74091e-163	3.71354e-163	1.8157e-163	-1.15234e-162	0
-2.39131e-163	-1.23962e-163	-4.99778e-163	-1.04187e-162	3.43989e-164	-5.69208e-163	3.454e-163	-1.10087e-163	3.47368e-163	5.07753e-163	-6.04041e-163	-5.25488e-164	1.15161e-163	2.62576e-163	4.01353e-163	3.94325e-163	-4.30019e-163	4.9963e-163	-5.18487e-163	1.9931e-163	-1.5175e-163	4.77188e-163	1.4597e-163	-9.42848e-164	-1.38372e-162	2.67024e-163	-6.74091e-163	3.71354e-163	1.8157e-163	-1.15234e-162	0
-2.39131e-163	-1.23962e-163	-4.99778e-163	-1.04187e-162	3.43989e-164	-5.69208e-163	3.454e-163	-1.10087e-163	3.47368e-163	5.07753e-163	-6.04041e-163	-5.25488e-164	1.15161e-163	2.62576e-163	4.01353e-163	3.94325e-163	-4.30019e-163	4.9963e-163	-5.18487e-163	1.9931e-163	-1.5175e-163	4.77188e-163	1.4597e-163	-9.42848e-164	-1.38372e-162	2.67024e-163	-6.74091e-163	3.71354e-163	1.8157e-163	-1.15234e-162	0
-2.39131e-163	-1.23962e-163	-4.99778e-163	-1.04187e-162	3.43989e-164	-5.69208e-163	3.454e-163	-1.10087e-163	3.47368e-163	5.07753e-163	-6.04041e-163	-5.25488e-164	1.15161e-163	2.62576e-163	4.01353e-163	3.94325e-163	-4.30019e-163	4.9963e-163	-5.18487e-163	1.9931e-163	-1.5175e-163	4.77188e-163	1.4597e-163	-9.42848e-164	-1.38372e-162	2.67024e-163	-6.74091e-163	3.71354e-163	1.8157e-163	-1.15234e-162	0
-2.39131e-163	-1.23962e-163	-4.99778e-163	-1.04187e-162	3.43989e-164	-5.69208e-163	3.454e-163	-1.10087e-163	3.47368e-163	5.07753e-163	-6.04041e-163	-5.25488e-164	1.15161e-163	2.62576e-163	4.01353e-163	3.94325e-163	-4.30019e-163	4.9963e-163	-5.18487e-163	1.9931e-163	-1.5175e-163	4.77188e-163	1.4597e-163	-9.42848e-164	-1.38372e-162	2.67024e-163	-6.74091e-163	3.71354e-163	1.8157e-163	-1.15234e-162	0
-2.39131e-163	-1.23962e-163	-4.99778e-163	-1.04187e-162	3.43989e-164	-5.69208e-163	3.454e-163	-1.10087e-163	3.47368e-163	5.07753e-163	-6.04041e-163	-5.25488e-164	1.15161e-163	2.62576e-163	4.01353e-163	3.94325e-163	-4.30019e-163	4.9963e-163	-5.18487e-163	1.9931e-163	-1.5175e-163	4.77188e-163	1.4597e-163	-9.42848e-164	-1.38372e-162	2.67024e-163	-6.74091e-163	3.71354e-163	1.8157e-163	-1.15234e-162	0
-2.39131e-163	-1.23962e-163	-4.99778e-163	-1.04187e-162	3.43989e-164	-5.69208e-163	3.454e-163	-1.10087e-163	3.47368e-163	5.07753e-163	-6.04041e-163	-5.25488e-164	1.15161e-163	2.62576e-163	4.01353e-163	3.94325e-163	-4.30019e-163	4.9963e-163	-5.18487e-163	1.9931e-163	-1.5175e-163	4.77188e-163	1.4597e-163	-9.42848e-164	-1.38372e-162	2.67024e-163	-6.74091e-163	3.71354e-163	1.8157e-163	-1.15234e-162	0
-2.39131e-163	-1.23962e-163	-4.99778e-163	-1.04187e-162	3.43989e-164	-5.69208e-163	3.454e-163	-1.10087e-163	3.47368e-163	5.07753e-163	-6.04041e-163	-5.25488e-164	1.15161e-163	2.62576e-163	4.01353e-163	3.94325e-163	-4.30019e-163	4.9963e-163	-5.18487e-163	1.9931e-163	-1.5175e-163	4.77188e-163	1.4597e-163	-9.42848e-164	-1.38372e-162	2.67024e-163	-6.74091e-163	3.71354e-163	1.8157e-163	-1.15234e-162	0
-2.39131e-163	-1.23962e-163	-4.99778e-163	-1.04187e-162	3.43989e-164	-5.69208e-163	3.454e-163	-1.10087e-163	3.47368e-163	5.07753e-163	-6.04041e-163	-5.25488e-164	1.15161e-163	2.62576e-163	4.01353e-163	3.94325e-163	-4.30019e-163	4.9963e-163	-5.18487e-163	1.9931e-163	-1.5175e-163	4.77188e-163	1.4597e-163	-9.42848e-164	-1.38372e-162	2.67024e-163	-6.74091e-163	3.71354e-163	1.8157e-163	-1.15234e-162	0
-2.39131e-163	-1.23962e-163	-4.99778e-163	-1.04187e-162	3.43989e-164	-5.69208e-163	3.454e-163	-1.10087e-163	3.47368e-163	5.07753e-163	-6.04041e-163	-5.25488e-164	1.15161e-163	2.62576e-163	4.01353e-163	3.94325e-163	-4.30019e-163	4.9963e-163	-5.18487e-163	1.9931e-163	-1.5175e-163	4.77188e-163	1.4597e-163	-9.42848e-164	-1.38372e-162	2.67024e-163	-6.74091e-163	3.71354e-163	1.8157e-163	-1.15234e-162	0
-2.39131e-163	-1.23962e-163	-4.99778e-163	-1.04187e-162	3.43989e-164	-5.69208e-163	3.454e-163	-1.10087e-163	3.47368e-163	5.07753e-163	-6.04041e-163	-5.25488e-164	1.15161e-163	2.62576e-163	4.01353e-163	3.94325e-163	-4.30019e-163	4.9963e-163	-5.18487e-163	1.9931e-163	-1.5175e-163	4.77188e-163	1.4597e-163	-9.42848e-164	-1.38372e-162	2.67024e-163	-6.74091e-163	3.71354e-163	1.8157e-163	-1.15234e-162	0
-2.39131e-163	-1.23962e-163	-4.99778e-163	-1.04187e-162	3.43989e-164	-5.69208e-163	3.454e-163	-1.10087e-163	3.47368e-163	5.07753e-163	-6.04041e-163	-5.25488e-164	1.15161e-163	2.62576e-163	4.01353e-163	3.94325e-163	-4.30019e-163	4.9963e-163	-5.18487e-163	1.9931e-163	-1.5175e-163	4.77188e-163	1.4597e-163	-9.42848e-164	-1.38372e-162	2.67024e-163	-6.74091e-163	3.71354e-163	1.8157e-163	-1.15234e-162	0
-2.39131e-163	-1.23962e-163	-4.99778e-163	-1.04187e-162	3.43989e-164	-5.69208e-163	3.454e-163	-1.10087e-163	3.47368e-163	5.07753e-163	-6.04041e-163	-5.25488e-164	1.15161e-163	2.62576e-163	4.01353e-163	3.94325e-163	-4.30019e-163	4.9963e-163	-5.18487e-163	1.9931e-163	-1.5175e-163	4.77188e-163	1.4597e-163	-9.42848e-164	-1.38372e-162	2.67024e-163	-6.74091e-163	3.71354e-163	1.8157e-163	-1.15234e-162	0
-2.39131e-163	-1.23962e-163	-4.99778e-163	-1.04187e-162	3.43989e-164	-5.69208e-163	3.454e-163	-1.10087e-163	3.47368e-163	5.07753e-163	-6.04041e-163	-5.25488e-164	1.15161e-163	2.62576e-163	4.01353e-163	3.94325e-163	-4.30019e-163	4.9963e-163	-5.18487e-163	1.9931e-163	-1.5175e-163	4.77188e-163	1.4597e-163	-9.42848e-164	-1.38372e-162	2.67024e-163	-6.74091e-163	3.71354e-163	1.8157e-163	-1.15234e-162	0
-2.39131e-163	-1.23962e-163	-4.99778e-163	-1.04187e-162	3.43989e-164	-5.69208e-163	3.454e-163	-1.10087e-163	3.47368e-163	5.07753e-163	-6.04041e-163	-5.25488e-164	1.15161e-163	2.62576e-163	4.01353e-163	3.94325e-163	-4.30019e-163	4.9963e-163	-5.18487e-163	1.9931e-163	-1.5175e-163	4.77188e-163	1.4597e-163	-9.42848e-164	-1.38372e-162	2.67024e-163	-6.74091e-163	3.71354e-163	1.8157e-163	-1.15234e-162	0
-2.39131e-163	-1.23962e-163	-4.99778e-163	-1.04187e-162	3.43989e-164	-5.69208e-163	3.454e-163	-1.10087e-163	3.47368e-163	5.07753e-163	-6.04041e-163	-5.25488e-164	1.15161e-163	2.62576e-163	4.01353e-163	3.94325e-163	-4.30019e-163	4.9963e-163	-5.18487e-163	1.9931e-163	-1.5175e-163	4.77188e-163	1.4597e-163	-9.42848e-164	-1.38372e-162	2.67024e-163	-6.74091e-163	3.71354e-163	1.8157e-163	-1.15234e-162	0
-2.39131e-163	-1.23962e-163	-4.99778e-163	-1.04187e-162	3.43989e-164	-5.69208e-163	3.454e-163	-1.10087e-163	3.47368e-163	5.07753e-163	-6.04041e-163	-5.25488e-164	1.15161e-163	2.62576e-163	4.01353e-163	3.94325e-163	-4.30019e-163	4.9963e-163	-5.18487e-163	1.9931e-163	-1.5175e-163	4.77188e-163	1.4597e-163	-9.42848e-164	-1.38372e-162	2.67024e-163	-6.74091e-163	3.71354e-163	1.8157e-163	-1.15234e-162	0
-2.39131e-163	-1.23962e-163	-4.99778e-163	-1.04187e-162	3.43989e-164	-5.69208e-163	3.454e-163	-1.10087e-163	3.47368e-163	5.07753e-163	-6.04041e-163	-5.25488e-164	1.15161e-163	2.62576e-163	4.01353e-163	3.94325e-163	-4.30019e-163	4.9963e-163	-5.18487e-163	1.9931e-163	-1.5175e-163	4.77188e-163	1.4597e-163	-9.42848e-164	-1.38372e-162	2.67024e-163	-6.74091e-163	3.71354e-163	1.8157e-163	-1.15234e-162	0
-2.39131e-163	-1.23962e-163	-4.99778e-163	-1.04187e-162	3.43989e-164	-5.69208e-163	3.454e-163	-1.10087e-163	3.47368e-163	5.07753e-163	-6.04041e-163	-5.25488e-164	1.15161e-163	2.62576e-163	4.01353e-163	3.94325e-163	-4.30019e-163	4.9963e-163	-5.18487e-163	1.9931e-163	-1.5175e-163	4.77188e-163	1.4597e-163	-9.42848e-164	-1.38372e-162	2.67024e-163	-6.74091e-163	3.71354e-163	1.8157e-163	-1.15234e-162	0
-2.39131e-163	-1.23962e-163	-4.99778e-163	-1.04187e-162	3.43989e-164	-5.69208e-163	3.454e-163	-1.10087e-163	3.47368e-163	5.07753e-163	-6.04041e-163	-5.25488e-164	1.15161e-163	2.62576e-163	4.01353e-163	3.94325e-163	-4.30019e-163	4.9963e-163	-5.18487e-163	1.9931e-163	-1.5175e-163	4.77188e-163	1.4597e-163	-9.42848e-164	-1.38372e-162	2.67024e-163	-6.74091e-163	3.71354e-163	1.8157e-163	-1.15234e-162	0
-2.39131e-163	-1.23962e-163	-4.99778e-163	-1.04187e-162	3.43989e-164	-5.69208e-163	3.454e-163	-1.10087e-163	3.47368e-163	5.07753e-163	-6.04041e-163	-5.25488e-164	1.15161e-163	2.62576e-163	4.01353e-163	3.94325e-163	-4.30019e-163	4.9963e-163	-5.18487e-163	1.9931e-163	-1.5175e-163	4.77188e-163	1.4597e-163	-9.42848e-164	-1.38372e-162	2.67024e-163	-6.74091e-163	3.71354e-163	1.8157e-163	-1.15234e-162	0
-2.39131e-163	-1.23962e-163	-4.99778e-163	-1.04187e-162	3.43989e-164	-5.69208e-163	3.454e-163	-1.10087e-163	3.47368e-163	5.07753e-163	-6.04041e-163	-5.25488e-164	1.15161e-163	2.62576e-163	4.01353e-163	3.94325e-163	-4.30019e-163	4.9963e-163	-5.18487e-163	1.9931e-163	-1.5175e-163	4.77188e-163	1.4597e-163	-9.42848e-164	-1.38372e-162	2.67024e-163	-6.74091e-163	3.71354e-163	1.8157e-163	-1.15234e-162	0
-2.39131e-163	-1.23962e-163	-4.99778e-163	-1.04187e-162	3.43989e-164	-5.69208e-163	3.454e-163	-1.10087e-163	3.47368e-163	5.07753e-163	-6.04041e-163	-5.25488e-164	1.15161e-163	2.62576e-163	4.01353e-163	3.94325e-163	-4.30019e-163	4.9963e-163	-5.18487e-163	1.9931e-163	-1.5175e-163	4.77188e-163	1.4597e-163	-9.42848e-164	-1.38372e-162	2.67024e-163	-6.74091e-163	3.71354e-163	1.8157e-163	-1.15234e-162	0
-2.39131e-163	-1.23962e-163	-4.99778e-163	-1.04187e-162	3.43989e-164	-5.69208e-163	3.454e-163	-1.10087e-163	3.47368e-163	5.07753e-163	-6.04041e-163	-5.25488e-164	1.15161e-163	2.62576e-163	4.01353e-163	3.94325e-163	-4.30019e-163	4.9963e-163	-5.18487e-163	1.9931e-163	-1.5175e-163	4.77188e-163	1.4597e-163	-9.42848e-164	-1.38372e-162	2.67024e-163	-6.74091e-163	3.71354e-163	1.8157e-163	-1.15234e-162	0
-2.39131e-163	-1.23962e-163	-4.99778e-163	-1.04187e-162	3.43989e-164	-5.69208e-163	3.454e-163	-1.10087e-163	3.47368e-163	5.07753e-163	-6.04041e-163	-5.25488e-164	1.15161e-163	2.62576e-163	4.01353e-163	3.94325e-163	-4.30019e-163	4.9963e-163	-5.18487e-163	1.9931e-163	-1.5175e-163	4.77188e-163	1.4597e-163	-9.42848e-164	-1.38372e-162	2.67024e-163	-6.74091e-163	3.71354e-163	1.8157e-163	-1.15234e-162	0
-2.39131e-163	-1.23962e-163	-4.99778e-163	-1.04187e-162	3.43989e-164	-5.69208e-163	3.454e-163	-1.10087e-163	3.47368e-163	5.07753e-163	-6.04041e-163	-5.25488e-164	1.15161e-163	2.62576e-163	4.01353e-163	3.94325e-163	-4.30019e-163	4.9963e-163	-5.18487e-163	1.9931e-163	-1.5175e-163	4.77188e-163	1.4597e-163	-9.42848e-164	-1.38372e-162	2.67024e-163	-6.74091e-163	3.71354e-163	1.8157e-163	-1.15234e-162	0
-2.39131e-163	-1.23962e-163	-4.99778e-163	-1.04187e-162	3.43989e-164	-5.69208e-163	3.454e-163	-1.10087e-163	3.47368e-163	5.07753e-163	-6.04041e-163	-5.25488e-164	1.15161e-163	2.62576e-163	4.01353e-163	3.94325e-163	-4.30019e-163	4.9963e-163	-5.18487e-163	1.9931e-163	-1.5175e-163	4.77188e-163	1.4597e-163	-9.42848e-164	-1.38372e-162	2.67024e-163	-6.74091e-163	3.71354e-163	1.8157e-163	-1.15234e-162	0
-2.39131e-163	-1.23962e-163	-4.99778e-163	-1.04187e-162	3.43989e-164	-5.69208e-163	3.454e-163	-1.10087e-163	3.47368e-163	5.07753e-163	-6.04041e-163	-5.25488e-164	1.15161e-163	2.62576e-163	4.01353e-163	3.94325e-163	-4.30019e-163	4.9963e-163	-5.18487e-163	1.9931e-163	-1.5175e-163	4.77188e-163	1.4597e-163	-9.42848e-164	-1.38372e-162	2.67024e-163	-6.74091e-163	3.71354e-163	1.8157e-163	-1.15234e-162	0
-2.39131e-163	-1.23962e-163	-4.99778e-163	-1.04187e-162	3.43989e-164	-5.69208e-163	3.454e-163	-1.10087e-163	3.47368e-163	5.07753e-163	-6.04041e-163	-5.25488e-164	1.15161e-163	2.62576e-163	4.01353e-163	3.94325e-163	-4.30019e-163	4.9963e-163	-5.18487e-163	1.9931e-163	-1.5175e-163	4.77188e-163	1.4597e-163	-9.42848e-164	-1.38372e-162	2.67024e-163	-6.74091e-163	3.71354e-163	1.8157e-163	-1.15234e-162	0
-2.39131e-163	-1.23962e-163	-4.99778e-163	-1.04187e-162	3.43989e-164	-5.69208e-163	3.454e-163	-1.10087e-163	3.47368e-163	5.07753e-163	-6.04041e-163	-5.25488e-164	1.15161e-163	2.62576e-163	4.01353e-163	3.94325e-163	-4.30019e-163	4.9963e-163	-5.18487e-163	1.9931e-163	-1.5175e-163	4.77188e-163	1.4597e-163	-9.42848e-164	-1.38372e-162	2.67024e-163	-6.74091e-163	3.71354e-163	1.8157e-163	-1.15234e-162	0
-2.39131e-163	-1.23962e-163	-4.99778e-163	-1.04187e-162	3.43989e-164	-5.69208e-163	3.454e-163	-1.10087e-163	3.47368e-163	5.07753e-163	-6.04041e-163	-5.25488e-164	1.15161e-163	2.62576e-163	4.01353e-163	3.94325e-163	-4.30019e-163	4.9963e-163	-5.18487e-163	1.9931e-163	-1.5175e-163	4.77188e-163	1.4597e-163	-9.42848e-164	-1.38372e-162	2.67024e-163	-6.74091e-163	3.71354e-163	1.8157e-163	-1.15234e-162	0
-2.39131e-163	-1.23962e-163	-4.99778e-163	-1.04187e-162	3.43989e-164	-5.69208e-163	3.454e-163	-1.10087e-163	3.47368e-163	5.07753e-163	-6.04041e-163	-5.25488e-164	1.15161e-163	2.62576e-163	4.01353e-163	3.94325e-163	-4.30019e-163	4.9963e-163	-5.18487e-163	1.9931e-163	-1.5175e-163	4.77188e-163	1.4597e-163	-9.42848e-164	-1.38372e-162	2.67024e-163	-6.74091e-163	3.71354e-163	1.8157e-163	-1.15234e-162	0
-2.39131e-163	-1.23962e-163	-4.99778e-163	-1.04187e-162	3.43989e-164	-5.69208e-163	3.454e-163	-1.10087e-163	3.47368e-163	5.07753e-163	-6.04041e-163	-5.25488e-164	1.15161e-163	2.62576e-163	4.01353e-163	3.94325e-163	-4.30019e-163	4.9963e-163	-5.18487e-163	1.9931e-163	-1.5175e-163	4.77188e-163	1.4597e-163	-9.42848e-164	-1.38372e-162	2.67024e-163	-6.74091e-163	3.71354e-163	1.8157e-163	-1.15234e-162	0
-2.39131e-163	-1.23962e-163	-4.99778e-163	-1.04187e-162	3.43989e-164	-5.69208e-163	3.454e-163	-1.10087e-163	3.47368e-163	5.07753e-163	-6.04041e-163	-5.25488e-164	1.15161e-163	2.62576e-163	4.01353e-163	3.94325e-163	-4.30019e-163	4.9963e-163	-5.18487e-163	1.9931e-163	-1.5175e-163	4.77188e-163	1.4597e-163	-9.42848e-164	-1.38372e-162	2.67024e-163	-6.74091e-163	3.71354e-163	1.8157e-163	-1.15234e-162	0
-2.39131e-163	-1.23962e-163	-4.99778e-163	-1.04187e-162	3.43989e-164	-5.69208e-163	3.454e-163	-1.10087e-163	3.47368e-163	5.07753e-163	-6.04041e-163	-5.25488e-164	1.15161e-163	2.62576e-163	4.01353e-163	3.94325e-163	-4.30019e-163	4.9963e-163	-5.18487e-163	1.9931e-163	-1.5175e-163	4.77188e-163	1.4597e-163	-9.42848e-164	-1.38372e-162	2.67024e-163	-6.74091e-163	3.71354e-163	1.8157e-163	-1.15234e-162	0
-2.39131e-163	-1.23962e-163	-4.99778e-163	-1.04187e-162	3.43989e-164	-5.69208e-163	3.454e-163	-1.10087e-163	3.47368e-163	5.07753e-163	-6.04041e-163	-5.25488e-164	1.15161e-163	2.62576e-163	4.01353e-163	3.94325e-163	-4.30019e-163	4.9963e-163	-5.18487e-163	1.9931e-163	-1.5175e-163	4.77188e-163	1.4597e-163	-9.42848e-164	-1.38372e-162	2.67024e-163	-6.74091e-163	3.71354e-163	1.8157e-163	-1.15234e-162	0
-2.39131e-163	-1.23962e-163	-4.99778e-163	-1.04187e-162	3.43989e-164	-5.69208e-163	3.454e-163	-1.10087e-163	3.47368e-163	5.07753e-163	-6.04041e-163	-5.25488e-164	1.15161e-163	2.62576e-163	4.01353e-163	3.94325e-163	-4.30019e-163	4.9963e-163	-5.18487e-163	1.9931e-163	-1.5175e-163	4.77188e-163	1.4597e-163	-9.42848e-164	-1.38372e-162	2.67024e-163	-6.74091e-163	3.71354e-163	1.8157e-163	-1.15234e-162	0
-2.39131e-163	-1.23962e-163	-4.99778e-163	-1.04187e-162	3.43989e-164	-5.69208e-163	3.454e-163	-1.10087e-163	3.47368e-163	5.07753e-163	-6.04041e-163	-5.25488e-164	1.15161e-163	2.62576e-163	4.01353e-163	3.94325e-163	-4.30019e-163	4.9963e-163	-5.18487e-163	1.9931e-163	-1.5175e-163	4.77188e-163	1.4597e-163	-9.42848e-164	-1.38372e-162	2.67024e-163	-6.74091e-163	3.71354e-163	1.8157e-163	-1.15234e-162	0
-2.39131e-163	-1.23962e-163	-4.99778e-163	-1.04187e-162	3.43989e-164	-5.69208e-163	3.454e-163	-1.10087e-163	3.47368e-163	5.07753e-163	-6.04041e-163	-5.25488e-164	1.15161e-163	2.62576e-163	4.01353e-163	3.94325e-163	-4.30019e-163	4.9963e-163	-5.18487e-163	1.9931e-163	-1.5175e-163	4.77188e-163	1.4597e-163	-9.42848e-164	-1.38372e-162	2.67024e-163	-6.74091e-163	3.71354e-163	1.8157e-163	-1.15234e-162	0
-2.39131e-163	-1.23962e-163	-4.99778e-163	-1.04187e-162	3.43989e-164	-5.69208e-163	3.454e-163	-1.10087e-163	3.47368e-163	5.07753e-163	-6.04041e-163	-5.25488e-164	1.15161e-163	2.62576e-163	4.01353e-163	3.94325e-163	-4.30019e-163	4.9963e-163	-5.18487e-163	1.9931e-163	-1.5175e-163	4.77188e-163	1.4597e-163	-9.42848e-164	-1.38372e-162	2.67024e-163	-6.74091e-163	3.71354e-163	1.8157e-163	-1.15234e-162	0
-2.39131e-163	-1.23962e-163	-4.99778e-163	-1.04187e-162	3.43989e-164	-5.69208e-163	3.454e-163	-1.10087e-163	3.47368e-163	5.07753e-163	-6.04041e-163	-5.25488e-164	1.15161e-163	2.62576e-163	4.01353e-163	3.94325e-163	-4.30019e-163	4.9963e-163	-5.18487e-163	1.9931e-163	-1.5175e-163	4.77188e-163	1.4597e-163	-9.42848e-164	-1.38372e-162	2.67024e-163	-6.74091e-163	3.71354e-163	1.8157e-163	-1.15234e-162	0
-2.39131e-163	-1.23962e-163	-4.99778e-163	-1.04187e-162	3.43989e-164	-5.69208e-163	3.454e-163	-1.10087e-163	3.47368e-163	5.07753e-163	-6.04041e-163	-5.25488e-164	1.15161e-163	2.62576e-163	4.01353e-163	3.94325e-163	-4.30019e-163	4.9963e-163	-5.18487e-163	1.9931e-163	-1.5175e-163	4.77188e-163	1.4597e-163	-9.42848e-164	-1.38372e-162	2.67024e-163	-6.74091e-163	3.71354e-163	1.8157e-163	-1.15234e-162	0
-2.39131e-163	-1.23962e-163	-4.99778e-163	-1.04187e-162	3.43989e-164	-5.69208e-163	3.454e-163	-1.10087e-163	3.47368e-163	5.07753e-163	-6.04041e-163	-5.25488e-164	1.15161e-163	2.62576e-163	4.01353e-163	3.94325e-163	-4.30019e-163	4.9963e-163	-5.18487e-163	1.9931e-163	-1.5175e-163	4.77188e-163	1.4597e-163	-9.42848e-164	-1.38372e-162	2.67024e-163	-6.74091e-163	3.71354e-163	1.8157e-163	-1.15234e-162	0
-2.39131e-163	-1.23962e-163	-4.99778e-163	-1.04187e-162	3.43989e-164	-5.69208e-163	3.454e-163	-1.10087e-163	3.47368e-163	5.07753e-163	-6.04041e-163	-5.25488e-164	1.15161e-163	2.62576e-163	4.01353e-163	3.94325e-163	-4.30019e-163	4.9963e-163	-5.18487e-163	1.9931e-163	-1.5175e-163	4.77188e-163	1.4597e-163	-9.42848e-164	-1.38372e-162	2.67024e-163	-6.74091e-163	3.71354e-163	1.8157e-163	-1.15234e-162	0
-2.39131e-163	-1.23962e-163	-4.99778e-163	-1.04187e-162	3.43989e-164	-5.69208e-163	3.454e-163	-1.10087e-163	3.47368e-163	5.07753e-163	-6.04041e-163	-5.25488e-164	1.15161e-163	2.62576e-163	4.01353e-163	3.94325e-163	-4.30019e-163	4.9963e-163	-5.18487e-163	1.9931e-163	-1.5175e-163	4.77188e-163	1.4597e-163	-9.42848e-164	-1.38372e-162	2.67024e-163	-6.74091e-163	3.71354e-163	1.8157e-163	-1.15234e-162	0
-2.39131e-163	-1.23962e-163	-4.99778e-163	-1.04187e-162	3.43989e-164	-5.69208e-163	3.454e-163	-1.10087e-163	3.47368e-163	5.07753e-163	-6.04041e-163	-5.25488e-164	1.15161e-163	2.62576e-163	4.01353e-163	3.94325e-163	-4.30019e-163	4.9963e-163	-5.18487e-163	1.9931e-163	-1.5175e-163	4.77188e-163	1.4597e-163	-9.42848e-164	-1.38372e-162	2.67024e-163	-6.74091e-163	3.71354e-163	1.8157e-163	-1.15234e-162	0
-2.39131e-163	-1.23962e-163	-4.99778e-163	-1.04187e-162	3.43989e-164	-5.69208e-163	3.454e-163	-1.10087e-163	3.47368e-163	5.07753e-163	-6.04041e-163	-5.25488e-164	1.15161e-163	2.62576e-163	4.01353e-163	3.94325e-163	-4.30019e-163	4.9963e-163	-5.18487e-163	1.9931e-163	-1.5175e-163	4.77188e-163	1.4597e-163	-9.42848e-164	-1.38372e-162	2.67024e-163	-6.74091e-163	3.71354e-163	1.8157e-163	-1.15234e-162	0
-2.39131e-163	-1.23962e-163	-4.99778e-163	-1.04187e-162	3.43989e-164	-5.69208e-163	3.454e-163	-1.10087e-163	3.47368e-163	5.07753e-163	-6.04041e-163	-5.25488e-164	1.15161e-163	2.62576e-163	4.01353e-163	3.94325e-163	-4.30019e-163	4.9963e-163	-5.18487e-163	1.9931e-163	-1.5175e-163	4.77188e-163	1.4597e-163	-9.42848e-164	-1.38372e-162	2.67024e-163	-6.74091e-163	3.71354e-163	1.8157e-163	-1.15234e-162	0
-2.39131e-163	-1.23962e-163	-4.99778e-163	-1.04187e-162	3.43989e-164	-5.69208e-163	3.454e-163	-1.10087e-163	3.47368e-163	5.07753e-163	-6.04041e-163	-5.25488e-164	1.15161e-163	2.62576e-163	4.01353e-163	3.94325e-163	-4.30019e-163	4.9963e-163	-5.18487e-163	1.9931e-163	-1.5175e-163	4.77188e-163	1.4597e-163	-9.42848e-164	-1.38372e-162	2.67024e-163	-6.74091e-163	3.71354e-163	1.8157e-163	-1.15234e-162	0
-2.39131e-163	-1.23962e-163	-4.99778e-163	-1.04187e-162	3.43989e-164	-5.69208e-163	3.454e-163	-1.10087e-163	3.47368e-163	5.07753e-163	-6.04041e-163	-5.25488e-164	1.15161e-163	2.62576e-163	4.01353e-163	3.94325e-163	-4.30019e-163	4.9963e-163	-5.18487e-163	1.9931e-163	-1.5175e-163	4.77188e-163	1.4597e-163	-9.42848e-164	-1.38372e-162	2.67024e-163	-6.74091e-163	3.71354e-163	1.8157e-163	-1.15234e-162	0
-2.39131e-163	-1.23962e-163	-4.99778e-163	-1.04187e-162	3.43989e-164	-5.69208e-163	3.454e-163	-1.10087e-163	3.47368e-163	5.07753e-163	-6.04041e-163	-5.25488e-164	1.15161e-163	2.62576e-163	4.01353e-163	3.94325e-163	-4.30019e-163	4.9963e-163	-5.18487e-163	1.9931e-163	-1.5175e-163	4.77188e-163	1.4597e-163	-9.42848e-164	-1.38372e-162	2.67024e-163	-6.74091e-163	3.71354e-163	1.8157e-163	-1.15234e-162	0
-2.39131e-163	-1.23962e-163	-4.99778e-163	-1.04187e-162	3.43989e-164	-5.69208e-163	3.454e-163	-1.10087e-163	3.47368e-163	5.07753e-163	-6.04041e-163	-5.25488e-164	1.15161e-163	2.62576e-163	4.01353e-163	3.94325e-163	-4.30019e-163	4.9963e-163	-5.18487e-163	1.9931e-163	-1.5175e-163	4.77188e-163	1.4597e-163	-9.42848e-164	-1.38372e-162	2.67024e-163	-6.74091e-163	3.71354e-163	1.8157e-163	-1.15234e-162	0
-2.39131e-163	-1.23962e-163	-4.99778e-163	-1.04187e-162	3.43989e-164	-5.69208e-163	3.454e-163	-1.10087e-163	3.47368e-163	5.07753e-163	-6.04041e-163	-5.25488e-164	1.15161e-163	2.62576e-163	4.01353e-163	3.94325e-163	-4.30019e-163	4.9963e-163	-5.18487e-163	1.9931e-163	-1.5175e-163	4.77188e-163	1.4597e-163	-9.42848e-164	-1.38372e-162	2.67024e-163	-6.74091e-163	3.71354e-163	1.8157e-163	-1.15234e-162	0
-2.39131e-163	-1.23962e-163	-4.99778e-163	-1.04187e-162	3.43989e-164	-5.69208e-163	3.454e-163	-1.10087e-163	3.47368e-163	5.07753e-163	-6.04041e-163	-5.25488e-164	1.15161e-163	2.62576e-163	4.01353e-163	3.94325e-163	-4.30019e-163	4.9963e-163	-5.18487e-163	1.9931e-163	-1.5175e-163	4.77188e-163	1.4597e-163	-9.42848e-164	-1.38372e-162	2.67024e-163	-6.74091e-163	3.71354e-163	1.8157e-163	-1.15234e-162	0
-2.39131e-163	-1.23962e-163	-4.99778e-163	-1.04187e-162	3.43989e-164	-5.69208e-163	3.454e-163	-1.10087e-163	3.47368e-163	5.07753e-163	-6.04041e-163	-5.25488e-164	1.15161e-163	2.62576e-163	4.01353e-163	3.94325e-163	-4.30019e-163	4.9963e-163	-5.18487e-163	1.9931e-163	-1.5175e-163	4.77188e-163	1.4597e-163	-9.42848e-164	-1.38372e-162	2.67024e-163	-6.74091e-163	3.71354e-163	1.8157e-163	-1.15234e-162	0
-2.39131e-163	-1.23962e-163	-4.99778e-163	-1.04187e-162	3.43989e-164	-5.69208e-163	3.454e-163	-1.10087e-163	3.47368e-163	5.07753e-163	-6.04041e-163	-5.25488e-164	1.15161e-163	2.62576e-163	4.01353e-163	3.94325e-163	-4.30019e-163	4.9963e-163	-5.18487e-163	1.9931e-163	-1.5175e-163	4.77188e-163	1.4597e-163	-9.42848e-164	-1.38372e-162	2.67024e-163	-6.74091e-163	3.71354e-163	1.8157e-163	-1.15234e-162	0
-2.39131e-163	-1.23962e-163	-4.99778e-163	-1.04187e-162	3.43989e-164	-5.69208e-163	3.454e-163	-1.10087e-163	3.47368e-163	5.07753e-163	-6.04041e-163	-5.25488e-164	1.15161e-163	2.62576e-163	4.01353e-163	3.94325e-163	-4.30019e-163	4.9963e-163	-5.18487e-163	1.9931e-163	-1.5175e-163	4.77188e-163	1.4597e-163	-9.42848e-164	-1.38372e-162	2.67024e-163	-6.74091e-163	3.71354e-163	1.8157e-163	-1.15234e-162	0
-2.39131e-163	-1.23962e-163	-4.99778e-163	-1.04187e-162	3.43989e-164	-5.69208e-163	3.454e-163	-1.10087e-163	3.47368e-163	5.07753e-163	-6.04041e-163	-5.25488e-164	1.15161e-163	2.62576e-163	4.01353e-163	3.94325e-163	-4.30019e-163	4.9963e-163	-5.18487e-163	1.9931e-163	-1.5175e-163	4.77188e-163	1.4597e-163	-9.42848e-164	-1.38372e-162	2.67024e-163	-6.74091e-163	3.71354e-163	1.8157e-163	-1.15234e-162	0
-2.39131e-163	-1.23962e-163	-4.99778e-163	-1.04187e-162	3.43989e-164	-5.69208e-163	3.454e-163	-1.10087e-163	3.47368e-163	5.07753e-163	-6.04041e-163	-5.25488e-164	1.15161e-163	2.62576e-163	4.01353e-163	3.94325e-163	-4.30019e-163	4.9963e-163	-5.18487e-163	1.9931e-163	-1.5175e-163	4.77188e-163	1.4597e-163	-9.42848e-164	-1.38372e-162	2.67024e-163	-6.74091e-163	3.71354e-163	1.8157e-163	-1.15234e-162	0
-2.39131e-163	-1.23962e-163	-4.99778e-163	-1.04187e-162	3.43989e-164	-5.69208e-163	3.454e-163	-1.10087e-163	3.47368e-163	5.07753e-163	-6.04041e-163	-5.25488e-164	1.15161e-163	2.62576e-163	4.01353e-163	3.94325e-163	-4.30019e-163	4.9963e-163	-5.18487e-163	1.9931e-163	-1.5175e-163	4.77188e-163	1.4597e-163	-9.42848e-164	-1.38372e-162	2.67024e-163	-6.74091e-163	3.71354e-163	1.8157e-163	-1.15234e-162	0
-2.39131e-163	-1.23962e-163	-4.99778e-163	-1.04187e-162	3.43989e-164	-5.69208e-163	3.454e-163	-1.10087e-163	3.47368e-163	5.07753e-163	-6.04041e-163	-5.25488e-164	1.15161e-163	2.62576e-163	4.01353e-163	3.94325e-163	-4.30019e-163	4.9963e-163	-5.18487e-163	1.9931e-163	-1.5175e-163	4.77188e-163	1.4597e-163	-9.42848e-164	-1.38372e-162	2.67024e-163	-6.74091e-163	3.71354e-163	1.8157e-163	-1.15234e-162	0
-2.39131e-163	-1.23962e-163	-4.99778e-163	-1.04187e-162	3.43989e-164	-5.69208e-163	3.454e-163	-1.10087e-163	3.47368e-163	5.07753e-163	-6.04041e-163	-5.25488e-164	1.15161e-163	2.62576e-163	4.01353e-163	3.94325e-163	-4.30019e-163	4.9963e-163	-5.18487e-163	1.9931e-163	-1.5175e-163	4.77188e-163	1.4597e-163	-9.42848e-164	-1.38372e-162	2.67024e-163	-6.74091e-163	3.71354e-163	1.8157e-163	-1.15234e-162	0
-2.39131e-163	-1.23962e-163	-4.99778e-163	-1.04187e-162	3.43989e-164	-5.69208e-163	3.454e-163	-1.10087e-163	3.47368e-163	5.07753e-163	-6.04041e-163	-5.25488e-164	1.15161e-163	2.62576e-163	4.01353e-163	3.94325e-163	-4.30019e-163	4.9963e-163	-5.18487e-163	1.9931e-163	-1.5175e-163	4.77188e-163	1.4597e-163	-9.42848e-164	-1.38372e-162	2.67024e-163	-6.74091e-163	3.71354e-163	1.8157e-163	-1.15234e-162	0
-2.39131e-163	-1.23962e-163	-4.99778e-163	-1.04187e-162	3.43989e-164	-5.69208e-163	3.454e-163	-1.10087e-163	3.47368e-163	5.07753e-163	-6.04041e-163	-5.25488e-164	1.15161e-163	2.62576e-163	4.01353e-163	3.94325e-163	-4.30019e-163	4.9963e-163	-5.18487e-163	1.9931e-163	-1.5175e-163	4.77188e-163	1.4597e-163	-9.42848e-164	-1.38372e-162	2.67024e-163	-6.74091e-163	3.71354e-163	1.8157e-163	-1.15234e-162	0
-2.39131e-163	-1.23962e-163	-4.99778e-163	-1.04187e-162	3.43989e-164	-5.69208e-163	3.454e-163	-1.10087e-163	3.47368e-163	5.07753e-163	-6.04041e-163	-5.25488e-164	1.15161e-163	2.62576e-163	4.01353e-163	3.94325e-163	-4.30019e-163	4.9963e-163	-5.18487e-163	1.9931e-163	-1.5175e-163	4.77188e-163	1.4597e-163	-9.42848e-164	-1.38372e-162	2.67024e-163	-6.74091e-163	3.71354e-163	1.8157e-163	-1.15234e-162	0
-2.39131e-163	-1.23962e-163	-4.99778e-163	-1.04187e-162	3.43989e-164	-5.69208e-163	3.454e-163	-1.10087e-163	3.47368e-163	5.07753e-163	-6.04041e-163	-5.25488e-164	1.15161e-163	2.62576e-163	4.01353e-163	3.94325e-163	-4.30019e-163	4.9963e-163	-5.18487e-163	1.9931e-163	-1.5175e-163	4.77188e-163	1.4597e-163	-9.42848e-164	-1.38372e-162	2.67024e-163	-6.74091e-163	3.71354e-163	1.8157e-163	-1.15234e-162	0
-2.39131e-163	-1.23962e-163	-4.99778e-163	-1.04187e-162	3.43989e-164	-5.69208e-163	3.454e-163	-1.10087e-163	3.47368e-163	5.07753e-163	-6.04041e-163	-5.25488e-164	1.15161e-163	2.62576e-163	4.01353e-163	3.94325e-163	-4.30019e-163	4.9963e-163	-5.18487e-163	1.9931e-163	-1.5175e-163	4.77188e-163	1.4597e-163	-9.42848e-164	-1.38372e-162	2.67024e-163	-6.74091e-163	3.71354e-163	1.8157e-163	-1.15234e-162	0
-2.39131e-163	-1.23962e-163	-4.99778e-163	-1.04187e-162	3.43989e-164	-5.69208e-163	3.454e-163	-1.10087e-163	3.47368e-163	5.07753e-163	-6.04041e-163	-5.25488e-164	1.15161e-163	2.62576e-163	4.01353e-163	3.94325e-163	-4.30019e-163	4.9963e-163	-5.18487e-163	1.9931e-163	-1.5175e-163	4.77188e-163	1.4597e-163	-9.42848e-164	-1.38372e-162	2.67024e-163	-6.74091e-163	3.71354e-163	1.8157e-163	-1.15234e-162	0
-2.39131e-163	-1.23962e-163	-4.99778e-163	-1.04187e-162	3.43989e-164	-5.69208e-163	3.454e-163	-1.10087e-163	3.47368e-163	5.07753e-163	-6.04041e-163	-5.25488e-164	1.15161e-163	2.62576e-163	4.01353e-163	3.94325e-163	-4.30019e-163	4.9963e-163	-5.18487e-163	1.9931e-163	-1.5175e-163	4.77188e-163	1.4597e-163	-9.42848e-164	-1.38372e-162	2.67024e-163	-6.74091e-163	3.71354e-163	1.8157e-163	-1.15234e-162	0
-2.39131e-163	-1.23962e-163	-4.99778e-163	-1.04187e-162	3.43989e-164	-5.69208e-163	3.454e-163	-1.10087e-163	3.47368e-163	5.07753e-163	-6.04041e-163	-5.25488e-164	1.15161e-163	2.62576e-163	4.01353e-163	3.94325e-163	-4.30019e-163	4.9963e-163	-5.18487e-163	1.9931e-163	-1.5175e-163	4.77188e-163	1.4597e-163	-9.42848e-164	-1.38372e-162	2.67024e-163	-6.74091e-163	3.71354e-163	1.8157e-163	-1.15234e-162	0
-2.39131e-163	-1.23962e-163	-4.99778e-163	-1.04187e-162	3.43989e-164	-5.69208e-163	3.454e-163	-1.10087e-163	3.47368e-163	5.07753e-163	-6.04041e-163	-5.25488e-164	1.15161e-163	2.62576e-163	4.01353e-163	3.94325e-163	-4.30019e-163	4.9963e-163	-5.18487e-163	1.9931e-163	-1.5175e-163	4.77188e-163	1.4597e-163	-9.42848e-164	-1.38372e-162	2.67024e-163	-6.74091e-163	3.71354e-163	1.8157e-163	-1.15234e-162	0
-2.39131e-163	-1.23962e-163	-4.99778e-163	-1.04187e-162	3.43989e-164	-5.69208e-163	3.454e-163	-1.10087e-163	3.47368e-163	5.07753e-163	-6.04041e-163	-5.25488e-164	1.15161e-163	2.62576e-163	4.01353e-163	3.94325e-163	-4.30019e-163	4.9963e-163	-5.18487e-163	1.9931e-163	-1.5175e-163	4.77188e-163	1.4597e-163	-9.42848e-164	-1.38372e-162	2.67024e-163	-6.74091e-163	3.71354e-163	1.8157e-163	-1.15234e-162	0
-2.39131e-163	-1.23962e-163	-4.99778e-163	-1.04187e-162	3.43989e-164	-5.69208e-163	3.454e-163	-1.10087e-163	3.47368e-163	5.07753e-163	-6.04041e-163	-5.25488e-164	1.15161e-163	2.62576e-163	4.01353e-163	3.94325e-163	-4.30019e-163	4.9963e-163	-5.18487e-163	1.9931e-163	-1.5175e-163	4.77188e-163	1.4597e-163	-9.42848e-164	-1.38372e-162	2.67024e-163	-6.74091e-163	3.71354e-163	1.8157e-163	-1.15234e-162	0
-2.39131e-163	-1.23962e-163	-4.99778e-163	-1.04187e-162	3.43989e-164	-5.69208e-163	3.454e-163	-1.10087e-163	3.47368e-163	5.07753e-163	-6.04041e-163	-5.25488e-164	1.15161e-163	2.62576e-163	4.01353e-163	3.94325e-163	-4.30019e-163	4.9963e-163	-5.18487e-163	1.9931e-163	-1.5175e-163	4.77188e-163	1.4597e-163	-9.42848e-164	-1.38372e-162	2.67024e-163	-6.74091e-163	3.71354e-163	1.8157e-163	-1.15234e-162	0
-2.39131e-163	-1.23962e-163	-4.99778e-163	-1.04187e-162	3.43989e-164	-5.69208e-163	3.454e-163	-1.10087e-163	3.47368e-163	5.07753e-163	-6.04041e-163	-5.25488e-164	1.15161e-163	2.62576e-163	4.01353e-163	3.94325e-163	-4.30019e-163	4.9963e-163	-5.18487e-163	1.9931e-163	-1.5175e-163	4.77188e-163	1.4597e-163	-9.42848e-164	-1.38372e-162	2.67024e-163	-6.74091e-163	3.71354e-163	1.8157e-163	-1.15234e-162	0
-2.39131e-163	-1.23962e-163	-4.99778e-163	-1.04187e-162	3.43989e-164	-5.69208e-163	3.454e-163	-1.10087e-163	3.47368e-163	5.07753e-163	-6.04041e-163	-5.25488e-164	1.15161e-163	2.62576e-163	4.01353e-163	3.94325e-163	-4.30019e-163	4.9963e-163	-5.18487e-163	1.9931e-163	-1.5175e-163	4.77188e-163	1.4597e-163	-9.42848e-164	-1.38372e-162	2.67024e-163	-6.74091e-163	3.71354e-163	1.8157e-163	-1.15234e-162	0
-2.39131e-163	-1.23962e-163	-4.99778e-163	-1.04187e-162	3.43989e-164	-5.69208e-163	3.454e-163	-1.10087e-163	3.47368e-163	5.07753e-163	-6.04041e-163	-5.25488e-164	1.15161e-163	2.62576e-163	4.01353e-163	3.94325e-163	-4.30019e-163	4.9963e-163	-5.18487e-163	1.9931e-163	-1.5175e-163	4.77188e-163	1.4597e-163	-9.42848e-164	-1.38372e-162	2.67024e-163	-6.74091e-163	3.71354e-163	1.8157e-163	-1.15234e-162	0
-2.39131e-163	-1.23962e-163	-4.99778e-163	-1.04187e-162	3.43989e-164	-5.69208e-163	3.454e-163	-1.10087e-163	3.47368e-163	5.07753e-163	-6.04041e-163	-5.25488e-164	1.15161e-163	2.62576e-163	4.01353e-163	3.94325e-163	-4.30019e-163	4.9963e-163	-5.18487e-163	1.9931e-163	-1.5175e-163	4.77188e-163	1.4597e-163	-9.42848e-164	-1.38372e-162	2.67024e-163	-6.74091e-163	3.71354e-163	1.8157e-163	-1.15234e-162	0
-2.39131e-163	-1.23962e-163	-4.99778e-163	-1.04187e-162	3.43989e-164	-5.69208e-163	3.454e-163	-1.10087e-163	3.47368e-163	5.07753e-163	-6.04041e-163	-5.25488e-164	1.15161e-163	2.62576e-163	4.01353e-163	3.94325e-163	-4.30019e-163	4.9963e-163	-5.18487e-163	1.9931e-163	-1.5175e-163	4.77188e-163	1.4597e-163	-9.42848e-164	-1.38372e-162	2.67024e-163	-6.74091e-163	3.71354e-163	1.8157e-163	-1.15234e-162	0
-2.39131e-163	-1.23962e-163	-4.99778e-163	-1.04187e-162	3.43989e-164	-5.69208e-163	3.454e-163	-1.10087e-163	3.47368e-163	5.07753e-163	-6.04041e-163	-5.25488e-164	1.15161e-163	2.62576e-163	4.01353e-163	3.94325e-163	-4.30019e-163	4.9963e-163	-5.18487e-163	1.9931e-163	-1.5175e-163	4.77188e-163	1.4597e-163	-9.42848e-164	-1.38372e-162	2.67024e-163	-6.74091e-163	3.71354e-163	1.8157e-163	-1.15234e-162	0
-2.39131e-163	-1.23962e-163	-4.99778e-163	-1.04187e-162	3.43989e-164	-5.69208e-163	3.454e-163	-1.10087e-163	3.47368e-163	5.07753e-163	-6.04041e-163	-5.25488e-164	1.15161e-163	2.62576e-163	4.01353e-163	3.94325e-163	-4.30019e-163	4.9963e-163	-5.18487e-163	1.9931e-163	-1.5175e-163	4.77188e-163	1.4597e-163	-9.42848e-164	-1.38372e-162	2.67024e-163	-6.74091e-163	3.71354e-163	1.8157e-163	-1.15234e-162	0
-2.39131e-163	-1.23962e-163	-4.99778e-163	-1.04187e-162	3.43989e-164	-5.69208e-163	3.454e-163	-1.10087e-163	3.47368e-163	5.07753e-163	-6.04041e-163	-5.25488e-164	1.15161e-163	2.62576e-163	4.01353e-163	3.94325e-163	-4.30019e-163	4.9963e-163	-5.18487e-163	1.9931e-163	-1.5175e-163	4.77188e-163	1.4597e-163	-9.42848e-164	-1.38372e-162	2.67024e-163	-6.74091e-163	3.71354e-163	1.8157e-163	-1.15234e-162	0
-2.39131e-163	-1.23962e-163	-4.99778e-163	-1.04187e-162	3.43989e-164	-5.69208e-163	3.454e-163	-1.10087e-163	3.47368e-163	5.07753e-163	-6.04041e-163	-5.25488e-164	1.15161e-163	2.62576e-163	4.01353e-163	3.94325e-163	-4.30019e-163	4.9963e-163	-5.18487e-163	1.9931e-163	-1.5175e-163	4.77188e-163	1.4597e-163	-9.42848e-164	-1.38372e-162	2.67024e-163	-6.74091e-163	3.71354e-163	1.8157e-163	-1.15234e-162	0
-2.39131e-163	-1.23962e-163	-4.99778e-163	-1.04187e-162	3.43989e-164	-5.69208e-163	3.454e-163	-1.10087e-163	3.47368e-163	5.07753e-163	-6.04041e-163	-5.25488e-164	1.15161e-163	2.62576e-163	4.01353e-163	3.94325e-163	-4.30019e-163	4.9963e-163	-5.18487e-163	1.9931e-163	-1.5175e-163	4.77188e-163	1.4597e-163	-9.42848e-164	-1.38372e-162	2.67024e-163	-6.74091e-163	3.71354e-163	1.8157e-163	-1.15234e-162	0
-2.39131e-163	-1.23962e-163	-4.99778e-163	-1.04187e-162	3.43989e-164	-5.69208e-163	3.454e-163	-1.10087e-163	3.47368e-163	5.07753e-163	-6.04041e-163	-5.25488e-164	1.15161e-163	2.62576e-163	4.01353e-163	3.94325e-163	-4.30019e-163	4.9963e-163	-5.18487e-163	1.9931e-163	-1.5175e-163	4.77188e-163	1.4597e-163	-9.42848e-164	-1.38372e-162	2.67024e-163	-6.74091e-163	3.71354e-163	1.8157e-163	-1.15234e-162	0
-2.39131e-163	-1.23962e-163	-4.99778e-163	-1.04187e-162	3.43989e-164	-5.69208e-163	3.454e-163	-1.10087e-163	3.47368e-163	5.07753e-163	-6.04041e-163	-5.25488e-164	1.15161e-163	2.62576e-163	4.01353e-163	3.94325e-163	-4.30019e-163	4.9963e-163	-5.18487e-163	1.9931e-163	-1.5175e-163	4.77188e-163	1.4597e-163	-9.42848e-164	-1.38372e-162	2.67024e-163	-6.74091e-163	3.71354e-163	1.8157e-163	-1.15234e-162	0
-2.39131e-163	-1.23962e-163	-4.99778e-163	-1.04187e-162	3.43989e-164	-5.69208e-163	3.454e-163	-1.10087e-163	3.47368e-163	5.07753e-163	-6.04041e-163	-5.25488e-164	1.15161e-163	2.62576e-163	4.01353e-163	3.94325e-163	-4.30019e-163	4.9963e-163	-5.18487e-163	1.9931e-163	-1.5175e-163	4.77188e-163	1.4597e-163	-9.42848e-164	-1.38372e-162	2.67024e-163	-6.74091e-163	3.71354e-163	1.8157e-163	-1.15234e-162	0
-2.39131e-163	-1.23962e-163	-4.99778e-163	-1.04187e-162	3.43989e-164	-5.69208e-163	3.454e-163	-1.10087e-163	3.47368e-163	5.07753e-163	-6.04041e-163	-5.25488e-164	1.15161e-163	2.62576e-163	4.01353e-163	3.94325e-163	-4.30019e-163	4.9963e-163	-5.18487e-163	1.9931e-163	-1.5175e-163	4.77188e-163	1.4597e-163	-9.42848e-164	-1.38372e-162	2.67024e-163	-6.74091e-163	3.71354e-163	1.8157e-163	-1.15234e-162	0
-2.39131e-163	-1.23962e-163	-4.99778e-163	-1.04187e-162	3.43989e-164	-5.69208e-163	3.454e-163	-1.10087e-163	3.47368e-163	5.07753e-163	-6.04041e-163	-5.25488e-164	1.15161e-163	2.62576e-163	4.01353e-163	3.94325e-163	-4.30019e-163	4.9963e-163	-5.18487e-163	1.9931e-163	-1.5175e-163	4.77188e-163	1.4597e-163	-9.42848e-164	-1.38372e-162	2.67024e-163	-6.74091e-163	3.71354e-163	1.8157e-163	-1.15234e-162	0
-2.39131e-163	-1.23962e-163	-4.99778e-163	-1.04187e-162	3.43989e-164	-5.69208e-163	3.454e-163	-1.10087e-163	3.47368e-163	5.07753e-163	-6.04041e-163	-5.25488e-164	1.15161e-163	2.62576e-163	4.01353e-163	3.94325e-163	-4.30019e-163	4.9963e-163	-5.18487e-163	1.9931e-163	-1.5175e-163	4.77188e-163	1.4597e-163	-9.42848e-164	-1.38372e-162	2.67024e-163	-6.74091e-163	3.71354e-163	1.8157e-163	-1.15234e-162	0
-2.39131e-163	-1.23962e-163	-4.99778e-163	-1.04187e-162	3.43989e-164	-5.69208e-163	3.454e-163	-1.10087e-163	3.47368e-163	5.07753e-163	-6.04041e-163	-5.25488e-164	1.15161e-163	2.62576e-163	4.01353e-163	3.94325e-163	-4.30019e-163	4.9963e-163	-5.18487e-163	1.9931e-163	-1.5175e-163	4.77188e-163	1.4597e-163	-9.42848e-164	-1.38372e-162	2.67024e-163	-6.74091e-163	3.71354e-163	1.8157e-163	-1.15234e-162	0
-2.39131e-163	-1.23962e-163	-4.99778e-163	-1.04187e-162	3.43989e-164	-5.69208e-163	3.454e-163	-1.10087e-163	3.47368e-163	5.07753e-163	-6.04041e-163	-5.25488e-164	1.15161e-163	2.62576e-163	4.01353e-163	3.94325e-163	-4.30019e-163	4.9963e-163	-5.18487e-163	1.9931e-163	-1.5175e-163	4.77188e-163	1.4597e-163	-9.42848e-164	-1.38372e-162	2.67024e-163	-6.74091e-163	3.71354e-163	1.8157e-163	-1.15234e-162	0
-2.39131e-163	-1.23962e-163	-4.99778e-163	-1.04187e-162	3.43989e-164	-5.69208e-163	3.454e-163	-1.10087e-163	3.47368e-163	5.07753e-163	-6.04041e-163	-5.25488e-164	1.15161e-163	2.62576e-163	4.01353e-163	3.94325e-163	-4.30019e-163	4.9963e-163	-5.18487e-163	1.9931e-163	-1.5175e-163	4.77188e-163	1.4597e-163	-9.42848e-164	-1.38372e-162	2.67024e-163	-6.74091e-163	3.71354e-163	1.8157e-163	-1.15234e-162	0
-2.39131e-163	-1.23962e-163	-4.99778e-163	-1.04187e-162	3.43989e-164	-5.69208e-163	3.454e-163	-1.10087e-163	3.47368e-163	5.07753e-163	-6.04041e-163	-5.25488e-164	1.15161e-163	2.62576e-163	4.01353e-163	3.94325e-163	-4.30019e-163	4.9963e-163	-5.18487e-163	1.9931e-163	-1.5175e-163	4.77188e-163	1.4597e-163	-9.42848e-164	-1.38372e-162	2.67024e-163	-6.74091e-163	3.71354e-163	1.8157e-163	-1.15234e-162	0
-2.39131e-163	-1.23962e-163	-4.99778e-163	-1.04187e-162	3.43989e-164	-5.69208e-163	3.454e-163	-1.10087e-163	3.47368e-163	5.07753e-163	-6.04041e-163	-5.25488e-164	1.15161e-163	2.62576e-163	4.01353e-163	3.94325e-163	-4.30019e-163	4.9963e-163	-5.18487e-163	1.9931e-163	-1.5175e-163	4.77188e-163	1.4597e-163	-9.42848e-164	-1.38372e-162	2.67024e-163	-6.74091e-163	3.71354e-163	1.8157e-163	-1.15234e-162	0
-2.39131e-163	-1.23962e-163	-4.99778e-163	-1.04187e-162	3.43989e-164	-5.69208e-163	3.454e-163	-1.10087e-163	3.47368e-163	5.07753e-163	-6.04041e-163	-5.25488e-164	1.15161e-163	2.62576e-163	4.01353e-163	3.94325e-163	-4.30019e-163	4.9963e-163	-5.18487e-163	1.9931e-163	-1.5175e-163	4.77188e-163	1.4597e-163	-9.42848e-164	-1.38372e-162	2.67024e-163	-6.74091e-163	3.71354e-163	1.8157e-163	-1.15234e-162	0
-2.39131e-163	-1.23962e-163	-4.99778e-163	-1.04187e-162	3.43989e-164	-5.69208e-163	3.454e-163	-1.10087e-163	3.47368e-163	5.07753e-163	-6.04041e-163	-5.25488e-164	1.15161e-163	2.62576e-163	4.01353e-163	3.94325e-163	-4.30019e-163	4.9963e-163	-5.18487e-163	1.9931e-163	-1.5175e-163	4.77188e-163	1.4597e-163	-9.42848e-164	-1.38372e-162	2.67024e-163	-6.74091e-163	3.71354e-163	1.8157e-163	-1.15234e-162	0
-2.39131e-163	-1.23962e-163	-4.99778e-163	-1.04187e-162	3.43989e-164	-5.69208e-163	3.454e-163	-1.10087e-163	3.47368e-163	5.07753e-163	-6.04041e-163	-5.25488e-164	1.15161e-163	2.62576e-163	4.01353e-163	3.94325e-163	-4.30019e-163	4.9963e-163	-5.18487e-163	1.9931e-163	-1.5175e-163	4.77188e-163	1.4597e-163	-9.42848e-164	-1.38372e-162	2.67024e-163	-6.74091e-163	3.71354e-163	1.8157e-163	-1.15234e-162	0
-2.39131e-163	-1.23962e-163	-4.99778e-163	-1.04187e-162	3.43989e-164	-5.69208e-163	3.454e-163	-1.10087e-163	3.47368e-163	5.07753e-163	-6.04041e-163	-5.25488e-164	1.15161e-163	2.62576e-163	4.01353e-163	3.94325e-163	-4.30019e-163	4.9963e-163	-5.18487e-163	1.9931e-163	-1.5175e-163	4.77188e-163	1.4597e-163	-9.42848e-164	-1.38372e-162	2.67024e-163	-6.74091e-163	3.71354e-163	1.8157e-163	-1.15234e-162	0
-2.39131e-163	-1.23962e-163	-4.99778e-163	-1.04187e-162	3.43989e-164	-5.69208e-163	3.454e-163	-1.10087e-163	3.47368e-163	5.07753e-163	-6.04041e-163	-5.25488e-164	1.15161e-163	2.62576e-163	4.01353e-163	3.94325e-163	-4.30019e-163	4.9963e-163	-5.18487e-163	1.9931e-163	-1.5175e-163	4.77188e-163	1.4597e-163	-9.42848e-164	-1.38372e-162	2.67024e-163	-6.74091e-163	3.71354e-163	1.8157e-163	-1.15234e-162	0
-2.39131e-163	-1.23962e-163	-4.99778e-163	-1.04187e-162	3.43989e-164	-5.69208e-163	3.454e-163	-1.10087e-163	3.47368e-163	5.07753e-163	-6.04041e-163	-5.25488e-164	1.15161e-163	2.62576e-163	4.01353e-163	3.94325e-163	-4.30019e-163	4.9963e-163	-5.18487e-163	1.9931e-163	-1.5175e-163	4.77188e-163	1.4597e-163	-9.42848e-164	-1.38372e-162	2.67024e-163	-6.74091e-163	3.71354e-163	1.8157e-163	-1.15234e-162	0
-2.39131e-163	-1.23962e-163	-4.99778e-163	-1.04187e-162	3.43989e-164	-5.69208e-163	3.454e-163	-1.10087e-163	3.47368e-163	5.07753e-163	-6.04041e-163	-5.25488e-164	1.15161e-163	2.62576e-163	4.01353e-163	3.94325e-163	-4.30019e-163	4.9963e-163	-5.18487e-163	1.9931e-163	-1.5175e-163	4.77188e-163	1.4597e-163	-9.42848e-164	-1.38372e-162	2.67024e-163	-6.74091e-163	3.71354e-163	1.8157e-163	-1.15234e-162	0
-2.39131e-163	-1.23962e-163	-4.99778e-163	-1.04187e-162	3.43989e-164	-5.69208e-163	3.454e-163	-1.10087e-163	3.47368e-163	5.07753e-163	-6.04041e-163	-5.25488e-164	1.15161e-163	2.62576e-163	4.01353e-163	3.94325e-163	-4.30019e-163	4.9963e-163	-5.18487e-163	1.9931e-163	-1.5175e-163	4.77188e-163	1.4597e-163	-9.42848e-164	-1.38372e-162	2.67024e-163	-6.74091e-163	3.71354e-163	1.8157e-163	-1.15234e-162	0
-2.39131e-163	-1.23962e-163	-4.99778e-163	-1.04187e-162	3.43989e-164	-5.69208e-163	3.454e-163	-1.10087e-163	3.47368e-163	5.07753e-163	-6.04041e-163	-5.25488e-164	1.15161e-163	2.62576e-163	4.01353e-163	3.94325e-163	-4.30019e-163	4.9963e-163	-5.18487e-163	1.9931e-163	-1.5175e-163	4.77188e-163	1.4597e-163	-9.42848e-164	-1.38372e-162	2.67024e-163	-6.74091e-163	3.71354e-163	1.8157e-163	-1.15234e-162	0
-2.39131e-163	-1.23962e-163	-4.99778e-163	-1.04187e-162	3.43989e-164	-5.69208e-163	3.454e-163	-1.10087e-163	3.47368e-163	5.07753e-163	-6.04041e-163	-5.25488e-164	1.15161e-163	2.62576e-163	4.01353e-163	3.94325e-163	-4.30019e-163	4.9963e-163	-5.18487e-163	1.9931e-163	-1.5175e-163	4.77188e-163	1.4597e-163	-9.42848e-164	-1.38372e-162	2.67024e-163	-6.74091e-163	3.71354e-163	1.8157e-163	-1.15234e-162	0
-2.39131e-163	-1.23962e-163	-4.99778e-163	-1.04187e-162	3.43989e-164	-5.69208e-163	3.454e-163	-1.10087e-163	3.47368e-163	5.07753e-163	-6.04041e-163	-5.25488e-164	1.15161e-163	2.62576e-163	4.01353e-163	3.94325e-163	-4.30019e-163	4.9963e-163	-5.18487e-163	1.9931e-163	-1.5175e-163	4.77188e-163	1.4597e-163	-9.42848e-164	-1.38372e-162	2.67024e-163	-6.74091e-163	3.71354e-163	1.8157e-163	-1.15234e-162	0
-2.39131e-163	-1.23962e-163	-4.99778e-163	-1.04187e-162	3.43989e-164	-5.69208e-163	3.454e-163	-1.10087e-163	3.47368e-163	5.07753e-163	-6.04041e-163	-5.25488e-164	1.15161e-163	2.62576e-163	4.01353e-163	3.94325e-163	-4.30019e-163	4.9963e-163	-5.18487e-163	1.9931e-163	-1.5175e-163	4.77188e-163	1.4597e-163	-9.42848e-164	-1.38372e-162	2.67024e-163	-6.74091e-163	3.71354e-163	1.8157e-163	-1.15234e-162	0
-2.39131e-163	-1.23962e-163	-4.99778e-163	-1.04187e-162	3.43989e-164	-5.69208e-163	3.454e-163	-1.10087e-163	3.47368e-163	5.07753e-163	-6.04041e-163	-5.25488e-164	1.15161e-163	2.62576e-163	4.01353e-163	3.94325e-163	-4.30019e-163	4.9963e-163	-5.18487e-163	1.9931e-163	-1.5175e-163	4.77188e-163	1.4597e-163	-9.42848e-164	-1.38372e-162	2.67024e-163	-6.74091e-163	3.71354e-163	1.8157e-163	-1.15234e-162	0
-2.39131e-163	-1.23962e-163	-4.99778e-163	-1.04187e-162	3.43989e-164	-5.69208e-163	3.454e-163	-1.10087e-163	3.47368e-163	5.07753e-163	-6.04041e-163	-5.25488e-164	1.15161e-163	2.62576e-163	4.01353e-163	3.94325e-163	-4.30019e-163	4.9963e-163	-5.18487e-163	1.9931e-163	-1.5175e-163	4.77188e-163	1.4597e-163	-9.42848e-164	-1.38372e-162	2.67024e-163	-6.74091e-163	3.71354e-163	1.8157e-163	-1.15234e-162	0
-2.39131e-163	-1.23962e-163	-4.99778e-163	-1.04187e-162	3.43989e-164	-5.69208e-163	3.454e-163	-1.10087e-163	3.47368e-163	5.07753e-163	-6.04041e-163	-5.25488e-164	1.15161e-163	2.62576e-163	4.01353e-163	3.94325e-163	-4.30019e-163	4.9963e-163	-5.18487e-163	1.9931e-163	-1.5175e-163	4.77188e-163	1.4597e-163	-9.42848e-164	-1.38372e-162	2.67024e-163	-6.74091e-163	3.71354e-163	1.8157e-163	-1.15234e-162	0
-2.39131e-163	-1.23962e-163	-4.99778e-163	-1.04187e-162	3.43989e-164	-5.69208e-163	3.454e-163	-1.10087e-163	3.47368e-163	5.07753e-163	-6.04041e-163	-5.25488e-164	1.15161e-163	2.62576e-163	4.01353e-163	3.94325e-163	-4.30019e-163	4.9963e-163	-5.18487e-163	1.9931e-163	-1.5175e-163	4.77188e-163	1.4597e-163	-9.42848e-164	-1.38372e-162	2.67024e-163	-6.74091e-163	3.71354e-163	1.8157e-163	-1.15234e-162	0
-2.39131e-163	-1.23962e-163	-4.99778e-163	-1.04187e-162	3.43989e-164	-5.69208e-163	3.454e-163	-1.10087e-163	3.47368e-163	5.07753e-163	-6.04041e-163	-5.25488e-164	1.15161e-163	2.62576e-163	4.01353e-163	3.94325e-163	-4.30019e-163	4.9963e-163	-5.18487e-163	1.9931e-163	-1.5175e-163	4.77188e-163	1.4597e-163	-9.42848e-164	-1.38372e-162	2.67024e-163	-6.74091e-163	3.71354e-163	1.8157e-163	-1.15234e-162	0
-2.39131e-163	-1.23962e-163	-4.99778e-163	-1.04187e-162	3.43989e-164	-5.69208e-163	3.454e-163	-1.10087e-163	3.47368e-163	5.07753e-163	-6.04041e-163	-5.25488e-164	1.15161e-163	2.62576e-163	4.01353e-163	3.94325e-163	-4.30019e-163	4.9963e-163	-5.18487e-163	1.9931e-163	-1.5175e-163	4.77188e-163	1.4597e-163	-9.42848e-164	-1.38372e-162	2.67024e-163	-6.74091e-163	3.71354e-163	1.8157e-163	-1.15234e-162	0
-2.39131e-163	-1.23962e-163	-4.99778e-163	-1.04187e-162	3.43989e-164	-5.69208e-163	3.454e-163	-1.10087e-163	3.47368e-163	5.07753e-163	-6.04041e-163	-5.25488e-164	1.15161e-163	2.62576e-163	4.01353e-163	3.94325e-163	-4.30019e-163	4.9963e-163	-5.18487e-163	1.9931e-163	-1.5175e-163	4.77188e-163	1.4597e-163	-9.42848e-164	-1.38372e-162	2.67024e-163	-6.74091e-163	3.71354e-163	1.8157e-163	-1.15234e-162	0
-2.39131e-163	-1.23962e-163	-4.99778e-163	-1.04187e-162	3.43989e-164	-5.69208e-163	3.454e-163	-1.10087e-163	3.47368e-163	5.07753e-163	-6.04041e-163	-5.25488e-164	1.15161e-163	2.62576e-163	4.01353e-163	3.94325e-163	-4.30019e-163	4.9963e-163	-5.18487e-163	1.9931e-163	-1.5175e-163	4.77188e-163	1.4597e-163	-9.42848e-164	-1.38372e-162	2.67024e-163	-6.74091e-163	3.71354e-163	1.8157e-163	-1.15234e-162	0
-2.39131e-163	-1.23962e-163	-4.99778e-163	-1.04187e-162	3.43989e-164	-5.69208e-163	3.454e-163	-1.10087e-163	3.47368e-163	5.07753e-163	-6.04041e-163	-5.25488e-164	1.15161e-163	2.62576e-163	4.01353e-163	3.94325e-163	-4.30019e-163	4.9963e-163	-5.18487e-163	1.9931e-163	-1.5175e-163	4.77188e-163	1.4597e-163	-9.42848e-164	-1.38372e-162	2.67024e-163	-6.74091e-163	3.71354e-163	1.8157e-163	-1.15234e-162	0
-2.39131e-163	-1.23962e-163	-4.99778e-163	-1.04187e-162	3.43989e-164	-5.69208e-163	3.454e-163	-1.10087e-163	3.47368e-163	5.07753e-163	-6.04041e-163	-5.25488e-164	1.15161e-163	2.62576e-163	4.01353e-163	3.94325e-163	-4.30019e-163	4.9963e-163	-5.18487e-163	1.9931e-163	-1.5175e-163	4.77188e-163	1.4597e-163	-9.42848e-164	-1.38372e-162	2.67024e-163	-6.74091e-163	3.71354e-163	1.8157e-163	-1.15234e-162	0
-2.39131e-163	-1.23962e-163	-4.99778e-163	-1.04187e-162	3.43989e-164	-5.69208e-163	3.454e-163	-1.10087e-163	3.47368e-163	5.07753e-163	-6.04041e-163	-5.25488e-164	1.15161e-163	2.62576e-163	4.01353e-163	3.94325e-163	-4.30019e-163	4.9963e-163	-5.18487e-163	1.9931e-163	-1.5175e-163	4.77188e-163	1.4597e-163	-9.42848e-164	-1.38372e-162	2.67024e-163	-6.74091e-163	3.71354e-163	1.8157e-163	-1.15234e-162	0
-2.39131e-163	-1.23962e-163	-4.99778e-163	-1.04187e-162	3.43989e-164	-5.69208e-163	3.454e-163	-1.10087e-163	3.47368e-163	5.07753e-163	-6.04041e-163	-5.25488e-164	1.15161e-163	2.62576e-163	4.01353e-163	3.94325e-163	-4.30019e-163	4.9963e-163	-5.18487e-163	1.9931e-163	-1.5175e-163	4.77188e-163	1.4597e-163	-9.42848e-164	-1.38372e-162	2.67024e-163	-6.74091e-163	3.71354e-163	1.8157e-163	-1.15234e-162	0
-2.39131e-163	-1.23962e-163	-4.99778e-163	-1.04187e-162	3.43989e-164	-5.69208e-163	3.454e-163	-1.10087e-163	3.47368e-163	5.07753e-163	-6.04041e-163	-5.25488e-164	1.15161e-163	2.62576e-163	4.01353e-163	3.94325e-163	-4.30019e-163	4.9963e-163	-5.18487e-163	1.9931e-163	-1.5175e-163	4.77188e-163	1.4597e-163	-9.42848e-164	-1.38372e-162	2.67024e-163	-6.74091e-163	3.71354e-163	1.8157e-163	-1.15234e-162	0
-2.39131e-163	-1.23962e-163	-4.99778e-163	-1.04187e-162	3.43989e-164	-5.69208e-163	3.454e-163	-1.10087e-163	3.47368e-163	5.07753e-163	-6.04041e-163	-5.25488e-164	1.15161e-163	2.62576e-163	4.01353e-163	3.94325e-163	-4.30019e-163	4.9963e-163	-5.18487e-163	1.9931e-163	-1.5175e-163	4.77188e-163	1.4597e-163	-9.42848e-164	-1.38372e-162	2.67024e-163	-6.74091e-163	3.71354e-163	1.8157e-163	-1.15234e-162	0
-2.39131e-163	-1.23962e-163	-4.99778e-163	-1.04187e-162	3.43989e-164	-5.69208e-163	3.454e-163	-1.10087e-163	3.47368e-163	5.07753e-163	-6.04041e-163	-5.25488e-164	1.15161e-163	2.62576e-163	4.01353e-163	3.94325e-163	-4.30019e-163	4.9963e-163	-5.18487e-163	1.9931e-163	-1.5175e-163	4.77188e-163	1.4597e-163	-9.42848e-164	-1.38372e-162	2.67024e-163	-6.74091e-163	3.71354e-163	1.8157e-163	-1.15234e-162	0
-2.39131e-163	-1.23962e-163	-4.99778e-163	-1.04187e-162	3.43989e-164	-5.69208e-163	3.454e-163	-1.10087e-163	3.47368e-163	5.07753e-163	-6.04041e-163	-5.25488e-164	1.15161e-163	2.62576e-163	4.01353e-163	3.94325e-163	-4.30019e-163	4.9963e-163	-5.18487e-163	1.9931e-163	-1.5175e-163	4.77188e-163	1.4597e-163	-9.42848e-164	-1.38372e-162	2.67024e-163	-6.74091e-163	3.71354e-163	1.8157e-163	-1.15234e-162	0
-2.39131e-163	-1.23962e-163	-4.99778e-163	-1.04187e-162	3.43989e-164	-5.69208e-163	3.454e-163	-1.10087e-163	3.47368e-163	5.07753e-163	-6.04041e-163	-5.25488e-164	1.15161e-163	2.62576e-163	4.01353e-163	3.94325e-163	-4.30019e-163	4.9963e-163	-5.18487e-163	1.9931e-163	-1.5175e-163	4.77188e-163	1.4597e-163	-9.42848e-164	-1.38372e-162	2.67024e-163	-6.74091e-163	3.71354e-163	1.8157e-163	-1.15234e-162	0
-2.39131e-163	-1.23962e-163	-4.99778e-163	-1.04187e-162	3.43989e-164	-5.69208e-163	3.454e-163	-1.10087e-163	3.47368e-163	5.07753e-163	-6.04041e-163	-5.25488e-164	1.15161e-163	2.62576e-163	4.01353e-163	3.94325e-163	-4.30019e-163	4.9963e-163	-5.18487e-163	1.9931e-163	-1.5175e-163	4.77188e-163	1.4597e-163	-9.42848e-164	-1.38372e-162	2.67024e-163	-6.74091e-163	3.71354e-163	1.8157e-163	-1.15234e-162	0
-2.39131e-163	-1.23962e-163	-4.99778e-163	-1.04187e-162	3.43989e-164	-5.69208e-163	3.454e-163	-1.10087e-163	3.47368e-163	5.07753e-163	-6.04041e-163	-5.25488e-164	1.15161e-163	2.62576e-163	4.01353e-163	3.94325e-163	-4.30019e-163	4.9963e-163	-5.18487e-163	1.9931e-163	-1.5175e-163	4.77188e-163	1.4597e-163	-9.42848e-164	-1.38372e-162	2.67024e-163	-6.74091e-163	3.71354e-163	1.8157e-163	-1.15234e-162	0
-2.39131e-163	-1.23962e-163	-4.99778e-163	-1.04187e-162	3.43989e-164	-5.69208e-163	3.454e-163	-1.10087e-163	3.47368e-163	5.07753e-163	-6.04041e-163	-5.25488e-164	1.15161e-163	2.62576e-163	4.01353e-163	3.94325e-163	-4.30019e-163	4.9963e-163	-5.18487e-163	1.9931e-163	-1.5175e-163	4.77188e-163	1.4597e-163	-9.42848e-164	-1.38372e-162	2.67024e-163	-6.74091e-163	3.71354e-163	1.8157e-163	-1.15234e-162	0
-2.39131e-163	-1.23962e-163	-4.99778e-163	-1.04187e-162	3.43989e-164	-5.69208e-163	3.454e-163	-1.10087e-163	3.47368e-163	5.07753e-163	-6.04041e-163	-5.25488e-164	1.15161e-163	2.62576e-163	4.01353e-163	3.94325e-163	-4.30019e-163	4.9963e-163	-5.18487e-163	1.9931e-163	-1.5175e-163	4.77188e-163	1.4597e-163	-9.42848e-164	-1.38372e-162	2.67024e-163	-6.74091e-163	3.71354e-163	1.8157e-163	-1.15234e-162	0
-2.39131e-163	-1.23962e-163	-4.99778e-163	-1.04187e-162	3.43989e-164	-5.69208e-163	3.454e-163	-1.10087e-163	3.47368e-163	5.07753e-163	-6.04041e-163	-5.25488e-164	1.15161e-163	2.62576e-163	4.01353e-163	3.94325e-163	-4.30019e-163	4.9963e-163	-5.18487e-163	1.9931e-163	-1.5175e-163	4.77188e-163	1.4597e-163	-9.42848e-164	-1.38372e-162	2.67024e-163	-6.74091e-163	3.71354e-163	1.8157e-163	-1.15234e-162	0
-2.39131e-163	-1.23962e-163	-4.99778e-163	-1.04187e-162	3.43989e-164	-5.69208e-163	3.454e-163	-1.10087e-163	3.47368e-163	5.07753e-163	-6.04041e-163	-5.25488e-164	1.15161e-163	2.62576e-163	4.01353e-163	3.94325e-163	-4.30019e-163	4.9963e-163	-5.18487e-163	1.9931e-163	-1.5175e-163	4.77188e-163	1.4597e-163	-9.42848e-164	-1.38372e-162	2.67024e-163	-6.74091e-163	3.71354e-163	1.8157e-163	-1.15234e-162	0
-2.39131e-163	-1.23962e-163	-4.99778e-163	-1.04187e-162	3.43989e-164	-5.69208e-163	3.454e-163	-1.10087e-163	3.47368e-163	5.07753e-163	-6.04041e-163	-5.25488e-164	1.15161e-163	2.62576e-163	4.01353e-163	3.94325e-163	-4.30019e-163	4.9963e-163	-5.18487e-163	1.9931e-163	-1.5175e-163	4.77188e-163	1.4597e-163	-9.42848e-164	-1.38372e-162	2.67024e-163	-6.74091e-163	3.71354e-163	1.8157e-163	-1.15234e-162	0
-2.39131e-163	-1.23962e-163	-4.99778e-163	-1.04187e-162	3.43989e-164	-5.69208e-163	3.454e-163	-1.10087e-163	3.47368e-163	5.07753e-163	-6.04041e-163	-5.25488e-164	1.15161e-163	2.62576e-163	4.01353e-163	3.94325e-163	-4.30019e-163	4.9963e-163	-5.18487e-163	1.9931e-163	-1.5175e-163	4.77188e-163	1.4597e-163	-9.42848e-164	-1.38372e-162	2.67024e-163	-6.74091e-163	3.71354e-163	1.8157e-163	-1.15234e-162	0
-2.39131e-163	-1.23962e-163	-4.99778e-163	-1.04187e-162	3.43989e-164	-5.69208e-163	3.454e-163	-1.10087e-163	3.47368e-163	5.07753e-163	-6.04041e-163	-5.25488e-164	1.15161e-163	2.62576e-163	4.01353e-163	3.94325e-163	-4.30019e-163	4.9963e-163	-5.18487e-163	1.9931e-163	-1.5175e-163	4.77188e-163	1.4597e-163	-9.42848e-164	-1.38372e-162	2.67024e-163	-6.74091e-163	3.71354e-163	1.8157e-163	-1.15234e-162	0
-2.39131e-163	-1.23962e-163	-4.99778e-163	-1.04187e-162	3.43989e-164	-5.69208e-163	3.454e-163	-1.10087e-163	3.47368e-163	5.07753e-163	-6.04041e-163	-5.25488e-164	1.15161e-163	2.62576e-163	4.01353e-163	3.94325e-163	-4.30019e-163	4.9963e-163	-5.18487e-163	1.9931e-163	-1.5175e-163	4.77188e-163	1.4597e-163	-9.42848e-164	-1.38372e-162	2.67024e-163	-6.74091e-163	3.71354e-163	1.8157e-163	-1.15234e-162	0
-2.39131e-163	-1.23962e-163	-4.99778e-163	-1.04187e-162	3.43989e-164	-5.69208e-163	3.454e-163	-1.10087e-163	3.47368e-163	5.07753e-163	-6.04041e-163	-5.25488e-164	1.15161e-163	2.62576e-163	4.01353e-163	3.94325e-163	-4.30019e-163	4.9963e-163	-5.18487e-163	1.9931e-163	-1.5175e-163	4.77188e-163	1.4597e-163	-9.42848e-164	-1.38372e-162	2.67024e-163	-6.74091e-163	3.71354e-163	1.8157e-163	-1.15234e-162	0
-2.39131e-163	-1.23962e-163	-4.99778e-163	-1.04187e-162	3.43989e-164	-5.69208e-163	3.454e-163	-1.10087e-163	3.47368e-163	5.07753e-163	-6.04041e-163	-5.25488e-164	1.15161e-163	2.62576e-163	4.01353e-163	3.94325e-163	-4.30019e-163	4.9963e-163	-5.18487e-163	1.9931e-163	-1.5175e-163	4.77188e-163	1.4597e-163	-9.42848e-164	-1.38372e-162	2.67024e-163	-6.74091e-163	3.71354e-163	1.8157e-163	-1.15234e-162	0
-2.39131e-163	-1.23962e-163	-4.99778e-163	-1.04187e-162	3.43989e-164	-5.69208e-163	3.454e-163	-1.10087e-163	3.47368e-163	5.07753e-163	-6.04041e-163	-5.25488e-164	1.15161e-163	2.62576e-163	4.01353e-163	3.94325e-163	-4.30019e-163	4.9963e-163	-5.18487e-163	1.9931e-163	-1.5175e-163	4.77188e-163	1.4597e-163	-9.42848e-164	-1.38372e-162	2.67024e-163	-6.74091e-163	3.71354e-163	1.8157e-163	-1.15234e-162	0
-2.39131e-163	-1.23962e-163	-4.99778e-163	-1.04187e-162	3.43989e-164	-5.69208e-163	3.454e-163	-1.10087e-163	3.47368e-163	5.07753e-163	-6.04041e-163	-5.25488e-164	1.15161e-163	2.62576e-163	4.01353e-163	3.94325e-163	-4.30019e-163	4.9963e-163	-5.18487e-163	1.9931e-163	-1.5175e-163	4.77188e-163	1.4597e-163	-9.42848e-164	-1.38372e-162	2.67024e-163	-6.74091e-163	3.71354e-163	1.8157e-163	-1.15234e-162	0
-2.39131e-163	-1.23962e-163	-4.99778e-163	-1.04187e-162	3.43989e-164	-5.69208e-163	3.454e-163	-1.10087e-163	3.47368e-163	5.07753e-163	-6.04041e-163	-5.25488e-164	1.15161e-163	2.62576e-163	4.01353e-163	3.94325e-163	-4.30019e-163	4.9963e-163	-5.18487e-163	1.9931e-163	-1.5175e-163	4.77188e-163	1.4597e-163	-9.42848e-164	-1.38372e-162	2.67024e-163	-6.74091e-163	3.71354e-163	1.8157e-163	-1.15234e-162	0
-2.39131e-163	-1.23962e-163	-4.99778e-163	-1.04187e-162	3.43989e-164	-5.69208e-163	3.454e-163	-1.10087e-163	3.47368e-163	5.07753e-163	-6.04041e-163	-5.25488e-164	1.15161e-163	2.62576e-163	4.01353e-163	3.94325e-163	-4.30019e-163	4.9963e-163	-5.18487e-163	1.9931e-163	-1.5175e-163	4.77188e-163	1.4597e-163	-9.42848e-164	-1.38372e-162	2.67024e-163	-6.74091e-163	3.71354e-163	1.8157e-163	-1.15234e-162	0
-2.39131e-163	-1.23962e-163	-4.99778e-163	-1.04187e-162	3.43989e-164	-5.69208e-163	3.454e-163	-1.10087e-163	3.47368e-163	5.07753e-163	-6.04041e-163	-5.25488e-164	1.15161e-163	2.62576e-163	4.01353e-163	3.94325e-163	-4.30019e-163	4.9963e-163	-5.18487e-163	1.9931e-163	-1.5175e-163	4.77188e-163	1.4597e-163	-9.42848e-164	-1.38372e-162	2.67024e-163	-6.74091e-163	3.71354e-163	1.8157e-163	-1.15234e-162	0
-2.39131e-163	-1.23962e-163	-4.99778e-163	-1.04187e-162	3.43989e-164	-5.69208e-163	3.454e-163	-1.10087e-163	3.47368e-163	5.07753e-163	-6.04041e-163	-5.25488e-164	1.15161e-163	2.62576e-163	4.01353e-163	3.94325e-163	-4.30019e-163	4.9963e-163	-5.18487e-163	1.9931e-163	-1.5175e-163	4.77188e-163	1.4597e-163	-9.42848e-164	-1.38372e-162	2.67024e-163	-6.74091e-163	3.71354e-163	1.8157e-163	-1.15234e-162	0
-2.39131e-163	-1.23962e-163	-4.99778e-163	-1.04187e-162	3.43989e-164	-5.69208e-163	3.454e-163	-1.10087e-163	3.47368e-163	5.07753e-163	-6.04041e-163	-5.25488e-164	1.15161e-163	2.62576e-163	4.01353e-163	3.94325e-163	-4.30019e-163	4.9963e-163	-5.18487e-163	1.9931e-163	-1.5175e-163	4.77188e-163	1.4597e-163	-9.42848e-164	-1.38372e-162	2.67024e-163	-6.74091e-163	3.71354e-163	1.8157e-163	-1.15234e-162	0
-2.39131e-163	-1.23962e-163	-4.99778e-163	-1.04187e-162	3.43989e-164	-5.69208e-163	3.454e-163	-1.10087e-163	3.47368e-163	5.07753e-163	-6.04041e-163	-5.25488e-164	1.15161e-163	2.62576e-163	4.01353e-163	3.94325e-163	-4.30019e-163	4.9963e-163	-5.18487e-163	1.9931e-163	-1.5175e-163	4.77188e-163	1.4597e-163	-9.42848e-164	-1.38372e-162	2.67024e-163	-6.74091e-163	3.71354e-163	1.8157e-163	-1.15234e-162	0
-2.39131e-163	-1.23962e-163	-4.99778e-163	-1.04187e-162	3.43989e-164	-5.69208e-163	3.454e-163	-1.10087e-163	3.47368e-163	5.07753e-163	-6.04041e-163	-5.25488e-164	1.15161e-163	2.62576e-163	4.01353e-163	3.94325e-163	-4.30019e-163	4.9963e-163	-5.18487e-163	1.9931e-163	-1.5175e-163	4.77188e-163	1.4597e-163	-9.42848e-164	-1.38372e-162	2.67024e-163	-6.74091e-163	3.71354e-163	1.8157e-163	-1.15234e-162	0
-2.39131e-163	-1.23962e-163	-4.99778e-163	-1.04187e-162	3.43989e-164	-5.69208e-163	3.454e-163	-1.10087e-163	3.47368e-163	5.07753e-163	-6.04041e-163	-5.25488e-164	1.15161e-163	2.62576e-163	4.01353e-163	3.94325e-163	-4.30019e-163	4.9963e-163	-5.18487e-163	1.9931e-163	-1.5175e-163	4.77188e-163	1.4597e-163	-9.42848e-164	-1.38372e-162	2.67024e-163	-6.74091e-163	3.71354e-163	1.8157e-163	-1.15234e-162	0
-2.39131e-163	-1.23962e-163	-4.99778e-163	-1.04187e-162	3.43989e-164	-5.69208e-163	3.454e-163	-1.10087e-163	3.47368e-163	5.07753e-163	-6.04041e-163	-5.25488e-164	1.15161e-163	2.62576e-163	4.01353e-163	3.94325e-163	-4.30019e-163	4.9963e-163	-5.18487e-163	1.9931e-163	-1.5175e-163	4.77188e-163	1.4597e-163	-9.42848e-164	-1.38372e-162	2.67024e-163	-6.74091e-163	3.71354e-163	1.8157e-163	-1.15234e-162	0
-2.39131e-163	-1.23962e-163	-4.99778e-163	-1.04187e-162	3.43989e-164	-5.69208e-163	3.454e-163	-1.10087e-163	3.47368e-163	5.07753e-163	-6.04041e-163	-5.25488e-164	1.15161e-163	2.62576e-163	4.01353e-163	3.94325e-163	-4.30019e-163	4.9963e-163	-5.18487e-163	1.9931e-163	-1.5175e-163	4.77188e-163	1.4597e-163	-9.42848e-164	-1.38372e-162	2.67024e-163	-6.74091e-163	3.71354e-163	1.8157e-163	-1.15234e-162	0
-2.39131e-163	-1.23962e-163	-4.99778e-163	-1.04187e-162	3.43989e-164	-5.69208e-163	3.454e-163	-1.10087e-163	3.47368e-163	5.07753e-163	-6.04041e-163	-5.25488e-164	1.15161e-163	2.62576e-163	4.01353e-163	3.94325e-163	-4.30019e-163	4.9963e-163	-5.18487e-163	1.9931e-163	-1.5175e-163	4.77188e-163	1.4597e-163	-9.42848e-164	-1.38372e-162	2.67024e-163	-6.74091e-163	3.71354e-163	1.8157e-163	-1.15234e-162	0
-2.39131e-163	-1.23962e-163	-4.99778e-163	-1.04187e-162	3.43989e-164	-5.69208e-163	3.454e-163	-1.10087e-163	3.47368e-163	5.07753e-163	-6.04041e-163	-5.25488e-164	1.15161e-163	2.62576e-163	4.01353e-163	3.94325e-163	-4.30019e-163	4.9963e-163	-5.18487e-163	1.9931e-163	-1.5175e-163	4.77188e-163	1.4597e-163	-9.42848e-164	-1.38372e-162	2.67024e-163	-6.74091e-163	3.71354e-163	1.8157e-163	-1.15234e-162	0
-2.39131e-163	-1.23962e-163	-4.99778e-163	-1.04187e-162	3.43989e-164	-5.69208e-163	3.454e-163	-1.10087e-163	3.47368e-163	5.07753e-163	-6.04041e-163	-5.25488e-164	1.15161e-163	2.62576e-163	4.01353e-163	3.94325e-163	-4.30019e-163	4.9963e-163	-5.18487e-163	1.9931e-163	-1.5175e-163	4.77188e-163	1.4597e-163	-9.42848e-164	-1.38372e-162	2.67024e-163	-6.74091e-163	3.71354e-163	1.8157e-163	-1.15234e-162	0
-2.39131e-163	-1.23962e-163	-4.99778e-163	-1.04187e-162	3.43989e-164	-5.69208e-163	3.454e-163	-1.10087e-163	3.47368e-163	5.07753e-163	-6.04041e-163	-5.25488e-164	1.15161e-163	2.62576e-163	4.01353e-163	3.94325e-163	-4.30019e-163	4.9963e-163	-5.18487e-163	1.9931e-163	-1.5175e-163	4.77188e-163	1.4597e-163	-9.42848e-164	-1.38372e-162	2.67024e-163	-6.74091e-163	3.71354e-163	1.8157e-163	-1.15234e-162	0
-2.39131e-163	-1.23962e-163	-4.99778e-163	-1.04187e-162	3.43989e-164	-5.69208e-163	3.454e-163	-1.10087e-163	3.47368e-163	5.07753e-163	-6.04041e-163	-5.25488e-164	1.15161e-163	2.62576e-163	4.01353e-163	3.94325e-163	-4.30019e-163	4.9963e-163	-5.18487e-163	1.9931e-163	-1.5175e-163	4.77188e-163	1.4597e-163	-9.42848e-164	-1.38372e-162	2.67024e-163	-6.74091e-163	3.71354e-163	1.8157e-163	-1.15234e-162	0
-2.39131e-163	-1.23962e-163	-4.99778e-163	-1.04187e-162	3.43989e-164	-5.69208e-163	3.454e-163	-1.10087e-163	3.47368e-163	5.07753e-163	-6.04041e-163	-5.25488e-164	1.15161e-163	2.62576e-163	4.01353e-163	3.94325e-163	-4.30019e-163	4.9963e-163	-5.18487e-163	1.9931e-163	-1.5175e-163	4.77188e-163	1.4597e-163	-9.42848e-164	-1.38372e-162	2.67024e-163	-6.74091e-163	3.71354e-163	1.8157e-163	-1.15234e-162	0
-2.39131e-163	-1.23962e-163	-4.99778e-163	-1.04187e-162	3.43989e-164	-5.69208e-163	3.454e-163	-1.10087e-163	3.47368e-163	5.07753e-163	-6.04041e-163	-5.25488e-164	1.15161e-163	2.62576e-163	4.01353e-163	3.94325e-163	-4.30019e-163	4.9963e-163	-5.18487e-163	1.9931e-163	-1.5175e-163	4.77188e-163	1.4597e-163	-9.42848e-164	-1.38372e-162	2.67024e-163	-6.74091e-163	3.71354e-163	1.8157e-163	-1.15234e-162	0
-2.39131e-163	-1.23962e-163	-4.99778e-163	-1.04187e-162	3.43989e-164	-5.69208e-163	3.454e-163	-1.10087e-163	3.47368e-163	5.07753e-163	-6.04041e-163	-5.25488e-164	1.15161e-163	2.62576e-163	4.01353e-163	3.94325e-163	-4.30019e-163	4.9963e-163	-5.18487e-163	1.9931e-163	-1.5175e-163	4.77188e-163	1.4597e-163	-9.42848e-164	-1.38372e-162	2.67024e-163	-6.74091e-163	3.71354e-163	1.8157e-163	-1.15234e-162	0
-2.39131e-163	-1.23962e-163	-4.99778e-163	-1.04187e-162	3.43989e-164	-5.69208e-163	3.454e-163	-1.10087e-163	3.47368e-163	5.07753e-163	-6.04041e-163	-5.25488e-164	1.15161e-163	2.62576e-163	4.01353e-163	3.94325e-163	-4.30019e-163	4.9963e-163	-5.18487e-163	1.9931e-163	-1.5175e-163	4.77188e-163	1.4597e-163	-9.42848e-164	-1.38372e-162	2.67024e-163	-6.74091e-163	3.71354e-163	1.8157e-163	-1.15234e-162	0
-2.39131e-163	-1.23962e-163	-4.99778e-163	-1.04187e-162	3.43989e-164	-5.69208e-163	3.454e-163	-1.10087e-163	3.47368e-163	5.07753e-163	-6.04041e-163	-5.25488e-164	1.15161e-163	2.62576e-163	4.01353e-163	3.94325e-163	-4.30019e-163	4.9963e-163	-5.18487e-163	1.9931e-163	-1.5175e-163	4.77188e-163	1.4597e-163	-9.42848e-164	-1.38372e-162	2.67024e-163	-6.74091e-163	3.71354e-163	1.8157e-163	-1.15234e-162	0
-2.39131e-163	-1.23962e-163	-4.99778e-163	-1.04187e-162	3.43989e-164	-5.69208e-163	3.454e-163	-1.10087e-163	3.47368e-163	5.07753e-163	-6.04041e-163	-5.25488e-164	1.15161e-163	2.62576e-163	4.01353e-163	3.94325e-163	-4.30019e-163	4.9963e-163	-5.18487e-163	1.9931e-163	-1.5175e-163	4.77188e-163	1.4597e-163	-9.42848e-164	-1.38372e-162	2.67024e-163	-6.74091e-163	3.71354e-163	1.8157e-163	-1.15234e-162	0
-2.39131e-163	-1.23962e-163	-4.99778e-163	-1.04187e-162	3.43989e-164	-5.69208e-163	3.454e-163	-1.10087e-163	3.47368e-163	5.07753e-163	-6.04041e-163	-5.25488e-164	1.15161e-163	2.62576e-163	4.01353e-163	3.94325e-163	-4.30019e-163	4.9963e-163	-5.18487e-163	1.9931e-163	-1.5175e-163	4.77188e-163	1.4597e-163	-9.42848e-164	-1.38372e-162	2.67024e-163	-6.74091e-163	3.71354e-163	1.8157e-163	-1.15234e-162	0
-2.39131e-163	-1.23962e-163	-4.99778e-163	-1.04187e-162	3.43989e-164	-5.69208e-163	3.454e-163	-1.10087e-163	3.47368e-163	5.07753e-163	-6.04041e-163	-5.25488e-164	1.15161e-163	2.62576e-163	4.01353e-163	3.94325e-163	-4.30019e-163	4.9963e-163	-5.18487e-163	1.9931e-163	-1.5175e-163	4.77188e-163	1.4597e-163	-9.42848e-164	-1.38372e-162	2.67024e-163	-6.74091e-163	3.71354e-163	1.8157e-163	-1.15234e-162	0
-2.39131e-163	-1.23962e-163	-4.99778e-163	-1.04187e-162	3.43989e-164	-5.69208e-163	3.454e-163	-1.10087e-163	3.47368e-163	5.07753e-163	-6.04041e-163	-5.25488e-164	1.15161e-163	2.62576e-163	4.01353e-163	3.94325e-163	-4.30019e-163	4.9963e-163	-5.18487e-163	1.9931e-163	-1.5175e-163	4.77188e-163	1.4597e-163	-9.42848e-164	-1.38372e-162	2.67024e-163	-6.74091e-163	3.71354e-163	1.8157e-163	-1.15234e-162	0
-2.39131e-163	-1.23962e-163	-4.99778e-163	-1.04187e-162	3.43989e-164	-5.69208e-163	3.454e-163	-1.10087e-163	3.47368e-163	5.07753e-163	-6.04041e-163	-5.25488e-164	1.15161e-163	2.62576e-163	4.01353e-163	3.94325e-163	-4.30019e-163	4.9963e-163	-5.18487e-163	1.9931e-163	-1.5175e-163	4.77188e-163	1.4597e-163	-9.42848e-164	-1.38372e-162	2.67024e-163	-6.74091e-163	3.71354e-163	1.8157e-163	-1.15234e-162	0
-2.39131e-163	-1.23962e-163	-4.99778e-163	-1.04187e-162	3.43989e-164	-5.69208e-163	3.454e-163	-1.10087e-163	3.47368e-163	5.07753e-163	-6.04041e-163	-5.25488e-164	1.15161e-163	2.62576e-163	4.01353e-163	3.94325e-163	-4.30019e-163	4.9963e-163	-5.18487e-163	1.9931e-163	-1.5175e-163	4.77188e-163	1.4597e-163	-9.42848e-164	-1.38372e-162	2.67024e-163	-6.74091e-163	3.71354e-163	1.8157e-163	-1.15234e-162	0
-2.39131e-163	-1.23962e-163	-4.99778e-163	-1.04187e-162	3.43989e-164	-5.69208e-163	3.454e-163	-1.10087e-163	3.47368e-163	5.07753e-163	-6.04041e-163	-5.25488e-164	1.15161e-163	2.62576e-163	4.01353e-163	3.94325e-163	-4.30019e-163	4.9963e-163	-5.18487e-163	1.9931e-163	-1.5175e-163	4.77188e-163	1.4597e-163	-9.42848e-164	-1.38372e-162	2.67024e-163	-6.74091e-163	3.71354e-163	1.8157e-163	-1.15234e-162	0
-2.39131e-163	-1.23962e-163	-4.99778e-163	-1.04187e-162	3.43989e-164	-5.69208e-163	3.454e-163	-1.10087e-163	3.47368e-163	5.07753e-163	-6.04041e-163	-5.25488e-164	1.15161e-163	2.62576e-163	4.01353e-163	3.94325e-163	-4.30019e-163	4.9963e-163	-5.18487e-163	1.9931e-163	-1.5175e-163	4.77188e-163	1.4597e-163	-9.42848e-164	-1.38372e-162	2.67024e-163	-6.74091e-163	3.71354e-163	1.8157e-163	-1.15234e-162	0
-2.39131e-163	-1.23962e-163	-4.99778e-163	-1.04187e-162	3.43989e-164	-5.69208e-163	3.454e-163	-1.10087e-163	3.47368e-163	5.07753e-163	-6.04041e-163	-5.25488e-164	1.15161e-163	2.62576e-163	4.01353e-163	3.94325e-163	-4.30019e-163	4.9963e-163	-5.18487e-163	1.9931e-163	-1.5175e-163	4.77188e-163	1.4597e-163	-9.42848e-164	-1.38372e-162	2.67024e-163	-6.74091e-163	3.71354e-163	1.8157e-163	-1.15234e-162	0
-2.39131e-163	-1.23962e-163	-4.99778e-163	-1.04187e-162	3.43989e-164	-5.69208e-163	3.454e-163	-1.10087e-163	3.47368e-163	5.07753e-163	-6.04041e-163	-5.25488e-164	1.15161e-163	2.62576e-163	4.01353e-163	3.94325e-163	-4.30019e-163	4.9963e-163	-5.18487e-163	1.9931e-163	-1.5175e-163	4.77188e-163	1.4597e-163	-9.42848e-164	-1.38372e-162	2.67024e-163	-6.74091e-163	3.71354e-163	1.8157e-163	-1.15234e-162	0
-2.39131e-163	-1.23962e-163	-4.99778e-163	-1.04187e-162	3.43989e-164	-5.69208e-163	3.454e-163	-1.10087e-163	3.47368e-163	5.07753e-163	-6.04041e-163	-5.25488e-164	1.15161e-163	2.62576e-163	4.01353e-163	3.94325e-163	-4.30019e-163	4.9963e-163	-5.18487e-163	1.9931e-163	-1.5175e-163	4.77188e-163	1.4597e-163	-9.42848e-164	-1.38372e-162	2.67024e-163	-6.74091e-163	3.71354e-163	1.8157e-163	-1.15234e-162	0
-2.39131e-163	-1.23962e-163	-4.99778e-163	-1.04187e-162	3.43989e-164	-5.69208e-163	3.454e-163	-1.10087e-163	3.47368e-163	5.07753e-163	-6.04041e-163	-5.25488e-164	1.15161e-163	2.62576e-163	4.01353e-163	3.94325e-163	-4.30019e-163	4.9963e-163	-5.18487e-163	1.9931e-163	-1.5175e-163	4.77188e-163	1.4597e-163	-9.42848e-164	-1.38372e-162	2.67024e-163	-6.74091e-163	3.71354e-163	1.8157e-163	-1.15234e-162	0
-2.39131e-163	-1.23962e-163	-4.99778e-163	-1.04187e-162	3.43989e-164	-5.69208e-163	3.454e-163	-1.10087e-163	3.47368e-163	5.07753e-163	-6.04041e-163	-5.25488e-164	1.15161e-163	2.62576e-163	4.01353e-163	3.94325e-163	-4.30019e-163	4.9963e-163	-5.18487e-163	1.9931e-163	-1.5175e-163	4.77188e-163	1.4597e-163	-9.42848e-164	-1.38372e-162	2.67024e-163	-6.74091e-163	3.71354e-163	1.8157e-163	-1.15234e-162	0
-2.39131e-163	-1.23962e-163	-4.99778e-163	-1.04187e-162	3.43989e-164	-5.69208e-163	3.454e-163	-1.10087e-163	3.47368e-163	5.07753e-163	-6.04041e-163	-5.25488e-164	1.15161e-163	2.62576e-163	4.01353e-163	3.94325e-163	-4.30019e-163	4.9963e-163	-5.18487e-163	1.9931e-163	-1.5175e-163	4.77188e-163	1.4597e-163	-9.42848e-164	-1.38372e-162	2.67024e-163	-6.74091e-163	3.71354e-163	1.8157e-163	-1.15234e-162	0
-2.39131e-163	-1.23962e-163	-4.99778e-163	-1.04187e-162	3.43989e-164	-5.69208e-163	3.454e-163	-1.10087e-163	3.47368e-163	5.07753e-163	-6.04041e-163	-5.25488e-164	1.15161e-163	2.62576e-163	4.01353e-163	3.94325e-163	-4.30019e-163	4.9963e-163	-5.18487e-163	1.9931e-163	-1.5175e-163	4.77188e-163	1.4597e-163	-9.42848e-164	-1.38372e-162	2.67024e-163	-6.74091e-163	3.71354e-163	1.8157e-163	-1.15234e-162	0
-2.39131e-163	-1.23962e-163	-4.99778e-163	-1.04187e-162	3.43989e-164	-5.69208e-163	3.454e-163	-1.10087e-163	3.47368e-163	5.07753e-163	-6.04041e-163	-5.25488e-164	1.15161e-163	2.62576e-163	4.01353e-163	3.94325e-163	-4.30019e-163	4.9963e-163	-5.18487e-163	1.9931e-163	-1.5175e-163	4.77188e-163	1.4597e-163	-9.42848e-164	-1.38372e-162	2.67024e-163	-6.74091e-163	3.71354e-163	1.8157e-163	-1.15234e-162	0
-2.39131e-163	-1.23962e-163	-4.99778e-163	-1.04187e-162	3.43989e-164	-5.69208e-163	3.454e-163	-1.10087e-163	3.47368e-163	5.07753e-163	-6.04041e-163	-5.25488e-164	1.15161e-163	2.62576e-163	4.01353e-163	3.94325e-163	-4.30019e-163	4.9963e-163	-5.18487e-163	1.9931e-163	-1.5175e-163	4.77188e-163	1.4597e-163	-9.42848e-164	-1.38372e-162	2.67024e-163	-6.74091e-163	3.71354e-163	1.8157e-163	-1.15234e-162	0
-2.39131e-163	-1.23962e-163	-4.99778e-163	-1.04187e-162	3.43989e-164	-5.69208e-163	3.454e-163	-1.10087e-163	3.47368e-163	5.07753e-163	-6.04041e-163	-5.25488e-164	1.15161e-163	2.62576e-163	4.01353e-163	3.94325e-163	-4.30019e-163	4.9963e-163	-5.18487e-163	1.9931e-163	-1.5175e-163	4.77188e-163	1.4597e-163	-9.42848e-164	-1.38372e-162	2.67024e-163	-6.74091e-163	3.71354e-163	1.8157e-163	-1.15234e-162	0
-2.39131e-163	-1.23962e-163	-4.99778e-163	-1.04187e-162	3.43989e-164	-5.69208e-163	3.454e-163	-1.10087e-163	3.47368e-163	5.07753e-163	-6.04041e-163	-5.25488e-164	1.15161e-163	2.62576e-163	4.01353e-163	3.94325e-163	-4.30019e-163	4.9963e-163	-5.18487e-163	1.9931e-163	-1.5175e-163	4.77188e-163	1.4597e-163	-9.42848e-164	-1.38372e-162	2.67024e-163	-6.74091e-163	3.71354e-163	1.8157e-163	-1.15234e-162	0
-2.39131e-163	-1.23962e-163	-4.99778e-163	-1.04187e-162	3.43989e-164	-5.69208e-163	3.454e-163	-1.10087e-163	3.47368e-163	5.07753e-163	-6.04041e-163	-5.25488e-164	1.15161e-163	2.62576e-163	4.01353e-163	3.94325e-163	-4.30019e-163	4.9963e-163	-5.18487e-163	1.9931e-163	-1.5175e-163	4.77188e-163	1.4597e-163	-9.42848e-164	-1.38372e-162	2.67024e-163	-6.74091e-163	3.71354e-163	1.8157e-163	-1.15234e-162	0
-2.39131e-163	-1.23962e-163	-4.99778e-163	-1.04187e-162	3.43989e-164	-5.69208e-163	3.454e-163	-1.10087e-163	3.47368e-163	5.07753e-163	-6.04041e-163	-5.25488e-164	1.15161e-163	2.62576e-163	4.01353e-163	3.94325e-163	-4.30019e-163	4.9963e-163	-5.18487e-163	1.9931e-163	-1.5175e-163	4.77188e-163	1.4597e-163	-9.42848e-164	-1.38372e-162	2.67024e-163	-6.74091e-163	3.71354e-163	1.8157e-163	-1.15234e-162	0
-2.39131e-163	-1.23962e-163	-4.99778e-163	-1.04187e-162	3.43989e-164	-5.69208e-163	3.454e-163	-1.10087e-163	3.47368e-163	5.07753e-163	-6.04041e-163	-5.25488e-164	1.15161e-163	2.62576e-163	4.01353e-163	3.94325e-163	-4.30019e-163	4.9963e-163	-5.18487e-163	1.9931e-163	-1.5175e-163	4.77188e-163	1.4597e-163	-9.42848e-164	-1.38372e-162	2.67024e-163	-6.74091e-163	3.71354e-163	1.8157e-163	-1.15234e-162	0
-2.39131e-163	-1.23962e-163	-4.99778e-163	-1.04187e-162	3.43989e-164	-5.69208e-163	3.454e-163	-1.10087e-163	3.47368e-163	5.07753e-163	-6.04041e-163	-5.25488e-164	1.15161e-163	2.62576e-163	4.01353e-163	3.94325e-163	-4.30019e-163	4.9963e-163	-5.18487e-163	1.9931e-163	-1.5175e-163	4.77188e-163	1.4597e-163	-9.42848e-164	-1.38372e-162	2.67024e-163	-6.74091e-163	3.71354e-163	1.8157e-163	-1.15234e-162	0
-2.39131e-163	-1.23962e-163	-4.99778e-163	-1.04187e-162	3.43989e-164	-5.69208e-163	3.454e-163	-1.10087e-163	3.47368e-163	5.07753e-163	-6.04041e-163	-5.25488e-164	1.15161e-163	2.62576e-163	4.01353e-163	3.94325e-163	-4.30019e-163	4.9963e-163	-5.18487e-163	1.9931e-163	-1.5175e-163	4.77188e-163	1.4597e-163	-9.42848e-164	-1.38372e-162	2.67024e-163	-6.74091e-163	3.71354e-163	1.8157e-163	-1.15234e-162	0
-2.39131e-163	-1.23962e-163	-4.99778e-163	-1.04187e-162	3.43989e-164	-5.69208e-163	3.454e-163	-1.10087e-163	3.47368e-163	5.07753e-163	-6.04041e-163	-5.25488e-164	1.15161e-163	2.62576e-163	4.01353e-163	3.94325e-163	-4.30019e-163	4.9963e-163	-5.18487e-163	1.9931e-163	-1.5175e-163	4.77188e-163	1.4597e-163	-9.42848e-164	-1.38372e-162	2.67024e-163	-6.74091e-163	3.71354e-163	1.8157e-163	-1.15234e-162	0
-2.39131e-163	-1.23962e-163	-4.99778e-163	-1.04187e-162	3.43989e-164	-5.69208e-163	3.454e-163	-1.10087e-163	3.47368e-163	5.07753e-163	-6.04041e-163	-5.25488e-164	1.15161e-163	2.62576e-163	4.01353e-163	3.94325e-163	-4.30019e-163	4.9963e-163	-5.18487e-163	1.9931e-163	-1.5175e-163	4.77188e-163	1.4597e-163	-9.42848e-164	-1.38372e-162	2.67024e-163	-6.74091e-163	3.71354e-163	1.8157e-163	-1.15234e-162	0
-2.39131e-163	-1.23962e-163	-4.99778e-163	-1.04187e-162	3.43989e-164	-5.69208e-163	3.454e-163	-1.10087e-163	3.47368e-163	5.07753e-163	-6.04041e-163	-5.25488e-164	1.15161e-163	2.62576e-163	4.01353e-163	3.94325e-163	-4.30019e-163	4.9963e-163	-5.18487e-163	1.9931e-163	-1.5175e-163	4.77188e-163	1.4597e-163	-9.42848e-164	-1.38372e-162	2.67024e-163	-6.74091e-163	3.71354e-163	1.8157e-163	-1.15234e-162	0
-2.39131e-163	-1.23962e-163	-4.99778e-163	-1.04187e-162	3.43989e-164	-5.69208e-163	3.454e-163	-1.10087e-163	3.47368e-163	5.07753e-163	-6.04041e-163	-5.25488e-164	1.15161e-163	2.62576e-163	4.01353e-163	3.94325e-163	-4.30019e-163	4.9963e-163	-5.18487e-163	1.9931e-163	-1.5175e-163	4.77188e-163	1.4597e-163	-9.42848e-164	-1.38372e-162	2.67024e-163	-6.74091e-163	3.71354e-163	1.8157e-163	-1.15234e-162	0
-2.39131e-163	-1.23962e-163	-4.99778e-163	-1.04187e-162	3.43989e-164	-5.69208e-163	3.454e-163	-1.10087e-163	3.47368e-163	5.07753e-163	-6.04041e-163	-5.25488e-164	1.15161e-163	2.62576e-163	4.01353e-163	3.94325e-163	-4.30019e-163	4.9963e-163	-5.18487e-163	1.9931e-163	-1.5175e-163	4.77188e-163	1.4597e-163	-9.42848e-164	-1.38372e-162	2.67024e-163	-6.74091e-163	3.71354e-163	1.8157e-163	-1.15234e-162	0
-2.39131e-163	-1.23962e-163	-4.99778e-163	-1.04187e-162	3.43989e-164	-5.69208e-163	3.454e-163	-1.10087e-163	3.47368e-163	5.07753e-163	-6.04041e-163	-5.25488e-164	1.15161e-163	2.62576e-163	4.01353e-163	3.94325e-163	-4.30019e-163	4.9963e-163	-5.18487e-163	1.9931e-163	-1.5175e-163	4.77188e-163	1.4597e-163	-9.42848e-164	-1.38372e-162	2.67024e-163	-6.74091e-163	3.71354e-163	1.8157e-163	-1.15234e-162	0
-2.39131e-163	-1.23962e-163	-4.99778e-163	-1.04187e-162	3.43989e-164	-5.69208e-163	3.454e-163	-1.10087e-163	3.47368e-163	5.07753e-163	-6.04041e-163	-5.25488e-164	1.15161e-163	2.62576e-163	4.01353e-163	3.94325e-163	-4.30019e-163	4.9963e-163	-5.18487e-163	1.9931e-163	-1.5175e-163	4.77188e-163	1.4597e-163	-9.42848e-164	-1.38372e-162	2.67024e-163	-6.74091e-163	3.71354e-163	1.8157e-163	-1.15234e-162	0
-2.39131e-163	-1.23962e-163	-4.99778e-163	-1.04187e-162	3.43989e-164	-5.69208e-163	3.454e-163	-1.10087e-163	3.47368e-163	5.07753e-163	-6.04041e-163	-5.25488e-164	1.15161e-163	2.62576e-163	4.01353e-163	3.94325e-163	-4.30019e-163	4.9963e-163	-5.18487e-163	1.9931e-163	-1.5175e-163	4.77188e-163	1.4597e-163	-9.42848e-164	-1.38372e-162	2.67024e-163	-6.74091e-163	3.71354e-163	1.8157e-163	-1.15234e-162	0
-2.39131e-163	-1.23962e-163	-4.99778e-163	-1.04187e-162	3.43989e-164	-5.69208e-163	3.454e-163	-1.10087e-163	3.47368e-163	5.07753e-163	-6.04041e-163	-5.25488e-164	1.15161e-163	2.62576e-163	4.01353e-163	3.94325e-163	-4.30019e-163	4.9963e-163	-5.18487e-163	1.9931e-163	-1.5175e-163	4.77188e-163	1.4597e-163	-9.42848e-164	-1.38372e-162	2.67024e-163	-6.74091e-163	3.71354e-163	1.8157e-163	-1.15234e-162	0
-2.39131e-163	-1.23962e-163	-4.99778e-163	-1.04187e-162	3.43989e-164	-5.69208e-163	3.454e-163	-1.10087e-163	3.47368e-163	5.07753e-163	-6.04041e-163	-5.25488e-164	1.15161e-163	2.62576e-163	4.01353e-163	3.94325e-163	-4.30019e-163	4.9963e-163	-5.18487e-163	1.9931e-163	-1.5175e-163	4.77188e-163	1.4597e-163	-9.42848e-164	-1.38372e-162	2.67024e-163	-6.74091e-163	3.71354e-163	1.8157e-163	-1.15234e-162	0
-2.39131e-163	-1.23962e-163	-4.99778e-163	-1.04187e-162	3.43989e-164	-5.69208e-163	3.454e-163	-1.10087e-163	3.47368e-163	5.07753e-163	-6.04041e-163	-5.25488e-164	1.15161e-163	2.62576e-163	4.01353e-163	3.94325e-163	-4.30019e-163	4.9963e-163	-5.18487e-163	1.9931e-163	-1.5175e-163	4.77188e-163	1.4597e-163	-9.42848e-164	-1.38372e-162	2.67024e-163	-6.74091e-163	3.71354e-163	1.8157e-163	-1.15234e-162	0
-2.39131e-163	-1.23962e-163	-4.99778e-163	-1.04187e-162	3.43989e-164	-5.69208e-163	3.454e-163	-1.10087e-163	3.47368e-163	5.07753e-163	-6.04041e-163	-5.25488e-164	1.15161e-163	2.62576e-163	4.01353e-163	3.94325e-163	-4.30019e-163	4.9963e-163	-5.18487e-163	1.9931e-163	-1.5175e-163	4.77188e-163	1.4597e-163	-9.42848e-164	-1.38372e-162	2.67024e-163	-6.74091e-163	3.71354e-163	1.8157e-163	-1.15234e-162	0
-2.39131e-163	-1.23962e-163	-4.99778e-163	-1.04187e-162	3.43989e-164	-5.69208e-163	3.454e-163	-1.10087e-163	3.47368e-163	5.07753e-163	-6.04041e-163	-5.25488e-164	1.15161e-163	2.62576e-163	4.01353e-163	3.94325e-163	-4.30019e-163	4.9963e-163	-5.18487e-163	1.9931e-163	-1.5175e-163	4.77188e-163	1.4597e-163	-9.42848e-164	-1.38372e-162	2.67024e-163	-6.74091e-163	3.71354e-163	1.8157e-163	-1.15234e-162	0
-2.39131e-163	-1.23962e-163	-4.99778e-163	-1.04187e-162	3.43989e-164	-5.69208e-163	3.454e-163	-1.10087e-163	3.47368e-163	5.07753e-163	-6.04041e-163	-5.25488e-164	1.15161e-163	2.62576e-163	4.01353e-163	3.94325e-163	-4.30019e-163	4.9963e-163	-5.18487e-163	1.9931e-163	-1.5175e-163	4.77188e-163	1.4597e-163	-9.42848e-164	-1.38372e-162	2.67024e-163	-6.74091e-163	3.71354e-163	1.8157e-163	-1.15234e-162	0
-2.39131e-163	-1.23962e-163	-4.99778e-163	-1.04187e-162	3.43989e-164	-5.69208e-163	3.454e-163	-1.10087e-163	3.47368e-163	5.07753e-163	-6.04041e-163	-5.25488e-164	1.15161e-163	2.62576e-163	4.01353e-163	3.94325e-163	-4.30019e-163	4.9963e-163	-5.18487e-163	1.9931e-163	-1.5175e-163	4.77188e-163	1.4597e-163	-9.42848e-164	-1.38372e-162	2.67024e-163	-6.74091e-163	3.71354e-163	1.8157e-163	-1.15234e-162	0
-2.39131e-163	-1.23962e-163	-4.99778e-163	-1.04187e-162	3.43989e-164	-5.69208e-163	3.454e-163	-1.10087e-163	3.47368e-163	5.07753e-163	-6.04041e-163	-5.25488e-164	1.15161e-163	2.62576e-163	4.01353e-163	3.94325e-163	-4.30019e-163	4.9963e-163	-5.18487e-163	1.9931e-163	-1.5175e-163	4.77188e-163	1.4597e-163	-9.42848e-164	-1.38372e-162	2.67024e-163	-6.74091e-163	3.71354e-163	1.8157e-163	-1.15234e-162	0
-2.39131e-163	-1.23962e-163	-4.99778e-163	-1.04187e-162	3.43989e-164	-5.69208e-163	3.454e-163	-1.10087e-163	3.47368e-163	5.07753e-163	-6.04041e-163	-5.25488e-164	1.15161e-163	2.62576e-163	4.01353e-163	3.94325e-163	-4.30019e-163	4.9963e-163	-5.18487e-163	1.9931e-163	-1.5175e-163	4.77188e-163	1.4597e-163	-9.42848e-164	-1.38372e-162	2.67024e-163	-6.74091e-163	3.71354e-163	1.8157e-163	-1.15234e-162	0
-2.39131e-163	-1.23962e-163	-4.99778e-163	-1.04187e-162	3.43989e-164	-5.69208e-163	3.454e-163	-1.10087e-163	3.47368e-163	5.07753e-163	-6.04041e-163	-5.25488e-164	1.15161e-163	2.62576e-163	4.01353e-163	3.94325e-163	-4.30019e-163	4.9963e-163	-5.18487e-163	1.9931e-163	-1.5175e-163	4.77188e-163	1.4597e-163	-9.42848e-164	-1.38372e-162	2.67024e-163	-6.74091e-163	3.71354e-163	1.8157e-163	-1.15234e-162	0
-2.39131e-163	-1.23962e-163	-4.99778e-163	-1.04187e-162	3.43989e-164	-5.69208e-163	3.454e-163	-1.10087e-163	3.47368e-163	5.07753e-163	-6.04041e-163	-5.25488e-164	1.15161e-163	2.62576e-163	4.01353e-163	3.94325e-163	-4.30019e-163	4.9963e-163	-5.18487e-163	1.9931e-163	-1.5175e-163	4.77188e-163	1.4597e-163	-9.42848e-164	-1.38372e-162	2.67024e-163	-6.74091e-163	3.71354e-163	1.8157e-163	-1.15234e-162	0
-2.39131e-163	-1.23962e-163	-4.99778e-163	-1.04187e-162	3.43989e-164	-5.69208e-163	3.454e-163	-1.10087e-163	3.47368e-163	5.07753e-163	-6.04041e-163	-5.25488e-164	1.15161e-163	2.62576e-163	4.01353e-163	3.94325e-163	-4.30019e-163	4.9963e-163	-5.18487e-163	1.9931e-163	-1.5175e-163	4.77188e-163	1.4597e-163	-9.42848e-164	-1.38372e-162	2.67024e-163	-6.74091e-163	3.71354e-163	1.8157e-163	-1.15234e-162	0
-2.39131e-163	-1.23962e-163	-4.99778e-163	-1.04187e-162	3.43989e-164	-5.69208e-163	3.454e-163	-1.10087e-163	3.47368e-163	5.07753e-163	-6.04041e-163	-5.25488e-164	1.15161e-163	2.62576e-163	4.01353e-163	3.94325e-163	-4.30019e-163	4.9963e-163	-5.18487e-163	1.9931e-163	-1.5175e-163	4.77188e-163	1.4597e-163	-9.42848e-164	-1.38372e-162	2.67024e-163	-6.74091e-163	3.71354e-163	1.8157e-163	-1.15234e-162	0
-2.39131e-163	-1.23962e-163	-4.99778e-163	-1.04187e-162	3.43989e-164	-5.69208e-163	3.454e-163	-1.10087e-163	3.47368e-163	5.07753e-163	-6.04041e-163	-5.25488e-164	1.15161e-163	2.62576e-163	4.01353e-163	3.94325e-163	-4.30019e-163	4.9963e-163	-5.18487e-163	1.9931e-163	-1.5175e-163	4.77188e-163	1.4597e-163	-9.42848e-164	-1.38372e-162	2.67024e-163	-6.74091e-163	3.71354e-163	1.8157e-163	-1.15234e-162	0
-2.39131e-163	-1.23962e-163	-4.99778e-163	-1.04187e-162	3.43989e-164	-5.69208e-163	3.454e-163	-1.10087e-163	3.47368e-163	5.07753e-163	-6.04041e-163	-5.25488e-164	1.15161e-163	2.62576e-163	4.01353e-163	3.94325e-163	-4.30019e-163	4.9963e-163	-5.18487e-163	1.9931e-163	-1.5175e-163	4.77188e-163	1.4597e-163	-9.42848e-164	-1.38372e-162	2.67024e-163	-6.74091e-163	3.71354e-163	1.8157e-163	-1.15234e-162	0
-2.39131e-163	-1.23962e-163	-4.99778e-163	-1.04187e-162	3.43989e-164	-5.69208e-163	3.454e-163	-1.10087e-163	3.47368e-163	5.07753e-163	-6.04041e-163	-5.25488e-164	1.15161e-163	2.62576e-163	4.01353e-163	3.94325e-163	-4.30019e-163	4.9963e-163	-5.18487e-163	1.9931e-163	-1.5175e-163	4.77188e-163	1.4597e-163	-9.42848e-164	-1.38372e-162	2.67024e-163	-6.74091e-163	3.71354e-163	1.8157e-163	-1.15234e-162	0
-2.39131e-163	-1.23962e-163	-4.99778e-163	-1.04187e-162	3.43989e-164	-5.69208e-163	3.454e-163	-1.10087e-163	3.47368e-163	5.07753e-163	-6.04041e-163	-5.25488e-164	1.15161e-163	2.62576e-163	4.01353e-163	3.94325e-163	-4.30019e-163	4.9963e-163	-5.18487e-163	1.9931e-163	-1.5175e-163	4.77188e-163	1.4597e-163	-9.42848e-164	-1.38372e-162	2.67024e-163	-6.74091e-163	3.71354e-163	1.8157e-163	-1.15234e-162	0
-2.39131e-163	-1.23962e-163	-4.99778e-163	-1.04187e-162	3.43989e-164	-5.69208e-163	3.454e-163	-1.10087e-163	3.47368e-163	5.07753e-163	-6.04041e-163	-5.25488e-164	1.15161e-163	2.62576e-163	4.01353e-163	3.94325e-163	-4.30019e-163	4.9963e-163	-5.18487e-163	1.9931e-163	-1.5175e-163	4.77188e-163	1.4597e-163	-9.42848e-164	-1.38372e-162	2.67024e-163	-6.74091e-163	3.71354e-163	1.8157e-163	-1.15234e-162	0
-2.39131e-163	-1.23962e-163	-4.99778e-163	-1.04187e-162	3.43989e-164	-5.69208e-163	3.454e-163	-1.10087e-163	3.47368e-163	5.07753e-163	-6.04041e-163	-5.25488e-164	1.15161e-163	2.62576e-163	4.01353e-163	3.94325e-163	-4.30019e-163	4.9963e-163	-5.18487e-163	1.9931e-163	-1.5175e-163	4.77188e-163	1.4597e-163	-9.42848e-164	-1.38372e-162	2.67024e-163	-6.74091e-163	3.71354e-163	1.8157e-163	-1.15234e-162	0
-2.39131e-163	-1.23962e-163	-4.99778e-163	-1.04187e-162	3.43989e-164	-5.69208e-163	3.454e-163	-1.10087e-163	3.47368e-163	5.07753e-163	-6.04041e-163	-5.25488e-164	1.15161e-163	2.62576e-163	4.01353e-163	3.94325e-163	-4.30019e-163	4.9963e-163	-5.18487e-163	1.9931e-163	-1.5175e-163	4.77188e-163	1.4597e-163	-9.42848e-164	-1.38372e-162	2.67024e-163	-6.74091e-163	3.71354e-163	1.8157e-163	-1.15234e-162	0
-2.39131e-163	-1.23962e-163	-4.99778e-163	-1.04187e-162	3.43989e-164	-5.69208e-163	3.454e-163	-1.10087e-163	3.47368e-163	5.07753e-163	-6.04041e-163	-5.25488e-164	1.15161e-163	2.62576e-163	4.01353e-163	3.94325e-163	-4.30019e-163	4.9963e-163	-5.18487e-163	1.9931e-163	-1.5175e-163	4.77188e-163	1.4597e-163	-9.42848e-164	-1.38372e-162	2.67024e-163	-6.74091e-163	3.71354e-163	1.8157e-163	-1.15234e-162	0
-2.39131e-163	-1.23962e-163	-4.99778e-163	-1.04187e-162	3.43989e-164	-5.69208e-163	3.454e-163	-1.10087e-163	3.47368e-163	5.07753e-163	-6.04041e-163	-5.25488e-164	1.15161e-163	2.62576e-163	4.01353e-163	3.94325e-163	-4.30019e-163	4.9963e-163	-5.18487e-163	1.9931e-163	-1.5175e-163	4.77188e-163	1.4597e-163	-9.42848e-164	-1.38372e-162	2.67024e-163	-6.74091e-163	3.71354e-163	1.8157e-163	-1.15234e-162	0
-2.39131e-163	-1.23962e-163	-4.99778e-163	-1.04187e-162	3.43989e-164	-5.69208e-163	3.454e-163	-1.10087e-163	3.47368e-163	5.07753e-163	-6.04041e-163	-5.25488e-164	1.15161e-163	2.62576e-163	4.01353e-163	3.94325e-163	-4.30019e-163	4.9963e-163	-5.18487e-163	1.9931e-163	-1.5175e-163	4.77188e-163	1.4597e-163	-9.42848e-164	-1.38372e-162	2.67024e-163	-6.74091e-163	3.71354e-163	1.8157e-163	-1.15234e-162	0
-2.39131e-163	-1.23962e-163	-4.99778e-163	-1.04187e-162	3.43989e-164	-5.69208e-163	3.454e-163	-1.10087e-163	3.47368e-163	5.07753e-163	-6.04041e-163	-5.25488e-164	1.15161e-163	2.62576e-163	4.01353e-163	3.94325e-163	-4.30019e-163	4.9963e-163	-5.18487e-163	1.9931e-163	-1.5175e-163	4.77188e-163	1.4597e-163	-9.42848e-164	-1.38372e-162	2.67024e-163	-6.74091e-163	3.71354e-163	1.8157e-163	-1.15234e-162	0
-2.39131e-163	-1.23962e-163	-4.99778e-163	-1.04187e-162	3.43989e-164	-5.69208e-163	3.454e-163	-1.10087e-163	3.47368e-163	5.07753e-163	-6.04041e-163	-5.25488e-164	1.15161e-163	2.62576e-163	4.01353e-163	3.94325e-163	-4.30019e-163	4.9963e-163	-5.18487e-163	1.9931e-163	-1.5175e-163	4.77188e-163	1.4597e-163	-9.42848e-164	-1.38372e-162	2.67024e-163	-6.74091e-163	3.71354e-163	1.8157e-163	-1.15234e-162	0
-2.39131e-163	-1.23962e-163	-4.99778e-163	-1.04187e-162	3.43989e-164	-5.69208e-163	3.454e-163	-1.10087e-163	3.47368e-163	5.07753e-163	-6.04041e-163	-5.25488e-164	1.15161e-163	2.62576e-163	4.01353e-163	3.94325e-163	-4.30019e-163	4.9963e-163	-5.18487e-163	1.9931e-163	-1.5175e-163	4.77188e-163	1.4597e-163	-9.42848e-164	-1.38372e-162	2.67024e-163	-6.74091e-163	3.71354e-163	1.8157e-163	-1.15234e-162	0
-2.39131e-163	-1.23962e-163	-4.99778e-163	-1.04187e-162	3.43989e-164	-5.69208e-163	3.454e-163	-1.10087e-163	3.47368e-163	5.07753e-163	-6.04041e-163	-5.25488e-164	1.15161e-163	2.62576e-163	4.01353e-163	3.94325e-163	-4.30019e-163	4.9963e-163	-5.18487e-163	1.9931e-163	-1.5175e-163	4.77188e-163	1.4597e-163	-9.42848e-164	-1.38372e-162	2.67024e-163	-6.74091e-163	3.71354e-163	1.8157e-163	-1.15234e-162	0
-2.39131e-163	-1.23962e-163	-4.99778e-163	-1.04187e-162	3.43989e-164	-5.69208e-163	3.454e-163	-1.10087e-163	3.47368e-163	5.07753e-163	-6.04041e-163	-5.25488e-164	1.15161e-163	2.62576e-163	4.01353e-163	3.94325e-163	-4.30019e-163	4.9963e-163	-5.18487e-163	1.9931e-163	-1.5175e-163	4.77188e-163	1.4597e-163	-9.42848e-164	-1.38372e-162	2.67024e-163	-6.74091e-163	3.71354e-163	1.8157e-163	-1.15234e-162	0
-2.39131e-163	-1.23962e-163	-4.99778e-163	-1.04187e-162	3.43989e-164	-5.69208e-163	3.454e-163	-1.10087e-163	3.47368e-163	5.07753e-163	-6.04041e-163	-5.25488e-164	1.15161e-163	2.62576e-163	4.01353e-163	3.94325e-163	-4.30019e-163	4.9963e-163	-5.18487e-163	1.9931e-163	-1.5175e-163	4.77188e-163	1.4597e-163	-9.42848e-164	-1.38372e-162	2.67024e-163	-6.74091e-163	3.71354e-163	1.8157e-163	-1.15234e-162	0
-2.39131e-163	-1.23962e-163	-4.99778e-163	-1.04187e-162	3.43989e-164	-5.69208e-163	3.454e-163	-1.10087e-163	3.47368e-163	5.07753e-163	-6.04041e-163	-5.25488e-164	1.15161e-163	2.62576e-163	4.01353e-163	3.94325e-163	-4.30019e-163	4.9963e-163	-5.18487e-163	1.9931e-163	-1.5175e-163	4.77188e-163	1.4597e-163	-9.42848e-164	-1.38372e-162	2.67024e-163	-6.74091e-163	3.71354e-163	1.8157e-163	-1.15234e-162	0
-2.39131e-163	-1.23962e-163	-4.99778e-163	-1.04187e-162	3.43989e-164	-5.69208e-163	3.454e-163	-1.10087e-163	3.47368e-163	5.07753e-163	-6.04041e-163	-5.25488e-164	1.15161e-163	2.62576e-163	4.01353e-163	3.94325e-163	-4.30019e-163	4.9963e-163	-5.18487e-163	1.9931e-163	-1.5175e-163	4.77188e-163	1.4597e-163	-9.42848e-164	-1.38372e-162	2.67024e-163	-6.74091e-163	3.71354e-163	1.8157e-163	-1.15234e-162	0
-2.39131e-163	-1.23962e-163	-4.99778e-163	-1.04187e-162	3.43989e-164	-5.69208e-163	3.454e-163	-1.10087e-163	3.47368e-163	5.07753e-163	-6.04041e-163	-5.25488e-164	1.15161e-163	2.62576e-163	4.01353e-163	3.94325e-163	-4.30019e-163	4.9963e-163	-5.18487e-163	1.9931e-163	-1.5175e-163	4.77188e-163	1.4597e-163	-9.42848e-164	-1.38372e-162	2.67024e-163	-6.74091e-163	3.71354e-163	1.8157e-163	-1.15234e-162	0
-2.39131e-163	-1.23962e-163	-4.99778e-163	-1.04187e-162	3.43989e-164	-5.69208e-163	3.454e-163	-1.10087e-163	3.47368e-163	5.07753e-163	-6.04041e-163	-5.25488e-164	1.15161e-163	2.62576e-163	4.01353e-163	3.94325e-163	-4.30019e-163	4.9963e-163	-5.18487e-163	1.9931e-163	-1.5175e-163	4.77188e-163	1.4597e-163	-9.42848e-164	-1.38372e-162	2.67024e-163	-6.74091e-163	3.71354e-163	1.8157e-163	-1.15234e-162	0
-2.39131e-163	-1.23962e-163	-4.99778e-163	-1.04187e-162	3.43989e-164	-5.69208e-163	3.454e-163	-1.10087e-163	3.47368e-163	5.07753e-163	-6.04041e-163	-5.25488e-164	1.15161e-163	2.62576e-163	4.01353e-163	3.94325e-163	-4.30019e-163	4.9963e-163	-5.18487e-163	1.9931e-163	-1.5175e-163	4.77188e-163	1.4597e-163	-9.42848e-164	-1.38372e-162	2.67024e-163	-6.74091e-163	3.71354e-163	1.8157e-163	-1.15234e-162	0
-2.39131e-163	-1.23962e-163	-4.99778e-163	-1.04187e-162	3.43989e-164	-5.69208e-163	3.454e-163	-1.10087e-163	3.47368e-163	5.07753e-163	-6.04041e-163	-5.25488e-164	1.15161e-163	2.62576e-163	4.01353e-163	3.94325e-163	-4.30019e-163	4.9963e-163	-5.18487e-163	1.9931e-163	-1.5175e-163	4.77188e-163	1.4597e-163	-9.42848e-164	-1.38372e-162	2.67024e-163	-6.74091e-163	3.71354e-163	1.8157e-163	-1.15234e-162	0
-2.39131e-163	-1.23962e-163	-4.99778e-163	-1.04187e-162	3.43989e-164	-5.69208e-163	3.454e-163	-1.10087e-163	3.47368e-163	5.07753e-163	-6.04041e-163	-5.25488e-164	1.15161e-163	2.62576e-163	4.01353e-163	3.94325e-163	-4.30019e-163	4.9963e-163	-5.18487e-163	1.9931e-163	-1.5175e-163	4.77188e-163	1.4597e-163	-9.42848e-164	-1.38372e-162	2.67024e-163	-6.74091e-163	3.71354e-163	1.8157e-163	-1.15234e-162	0
-2.39131e-163	-1.23962e-163	-4.99778e-163	-1.04187e-162	3.43989e-164	-5.69208e-163	3.454e-163	-1.10087e-163	3.47368e-163	5.07753e-163	-6.04041e-163	-5.25488e-164	1.15161e-163	2.62576e-163	4.01353e-163	3.94325e-163	-4.30019e-163	4.9963e-163	-5.18487e-163	1.9931e-163	-1.5175e-163	4.77188e-163	1.4597e-163	-9.42848e-164	-1.38372e-162	2.67024e-163	-6.74091e-163	3.71354e-163	1.8157e-163	-1.15234e-162	0
-2.39131e-163	-1.23962e-163	-4.99778e-163	-1.04187e-162	3.43989e-164	-5.69208e-163	3.454e-163	-1.10087e-163	3.47368e-163	5.07753e-163	-6.04041e-163	-5.25488e-164	1.15161e-163	2.62576e-163	4.01353e-163	3.94325e-163	-4.30019e-163	4.9963e-163	-5.18487e-163	1.9931e-163	-1.5175e-163	4.77188e-163	1.4597e-163	-9.42848e-164	-1.38372e-162	2.67024e-163	-6.74091e-163	3.71354e-163	1.8157e-163	-1.15234e-162	0
-2.39131e-163	-1.23962e-163	-4.99778e-163	-1.04187e-162	3.43989e-164	-5.69208e-163	3.454e-163	-1.10087e-163	3.47368e-163	5.07753e-163	-6.04041e-163	-5.25488e-164	1.15161e-163	2.62576e-163	4.01353e-163	3.94325e-163	-4.30019e-163	4.9963e-163	-5.18487e-163	1.9931e-163	-1.5175e-163	4.77188e-163	1.4597e-163	-9.42848e-164	-1.38372e-162	2.67024e-163	-6.74091e-163	3.71354e-163	1.8157e-163	-1.15234e-162	0
-2.39131e-163	-1.23962e-163	-4.99778e-163	-1.04187e-162	3.43989e-164	-5.69208e-163	3.454e-163	-1.10087e-163	3.47368e-163	5.07753e-163	-6.04041e-163	-5.25488e-164	1.15161e-163	2.62576e-163	4.01353e-163	3.94325e-163	-4.30019e-163	4.9963e-163	-5.18487e-163	1.9931e-163	-1.5175e-163	4.77188e-163	1.4597e-163	-9.42848e-164	-1.38372e-162	2.67024e-163	-6.74091e-163	3.71354e-163	1.8157e-163	-1.15234e-162	0
-2.39131e-163	-1.23962e-163	-4.99778e-163	-1.04187e-162	3.43989e-164	-5.69208e-163	3.454e-163	-1.10087e-163	3.47368e-163	5.07753e-163	-6.04041e-163	-5.25488e-164	1.15161e-163	2.62576e-163	4.01353e-163	3.94325e-163	-4.30019e-163	4.9963e-163	-5.18487e-163	1.9931e-163	-1.5175e-163	4.77188e-163	1.4597e-163	-9.42848e-164	-1.38372e-162	2.67024e-163	-6.74091e-163	3.71354e-163	1.8157e-163	-1.15234e-162	0
-2.39131e-163	-1.23962e-163	-4.99778e-163	-1.04187e-162	3.43989e-164	-5.69208e-163	3.454e-163	-1.10087e-163	3.47368e-163	5.07753e-163	-6.04041e-163	-5.25488e-164	1.15161e-163	2.62576e-163	4.01353e-163	3.94325e-163	-4.30019e-163	4.9963e-163	-5.18487e-163	1.9931e-163	-1.5175e-163	4.77188e-163	1.4597e-163	-9.42848e-164	-1.38372e-162	2.67024e-163	-6.74091e-163	3.71354e-163	1.8157e-163	-1.15234e-162	0
-2.39131e-163	-1.23962e-163	-4.99778e-163	-1.04187e-162	3.43989e-164	-5.69208e-163	3.454e-163	-1.10087e-163	3.47368e-163	5.07753e-163	-6.04041e-163	-5.25488e-164	1.15161e-163	2.62576e-163	4.01353e-163	3.94325e-163	-4.30019e-163	4.9963e-163	-5.18487e-163	1.9931e-163	-1.5175e-163	4.77188e-163	1.4597e-163	-9.42848e-164	-1.38372e-162	2.67024e-163	-6.74091e-163	3.71354e-163	1.8157e-163	-1.15234e-162	0
-2.39131e-163	-1.23962e-163	-4.99778e-163	-1.04187e-162	3.43989e-164	-5.69208e-163	3.454e-163	-1.10087e-163	3.47368e-163	5.07753e-163	-6.04041e-163	-5.25488e-164	1.15161e-163	2.62576e-163	4.01353e-163	3.94325e-163	-4.30019e-163	4.9963e-163	-5.18487e-163	1.9931e-163	-1.5175e-163	4.77188e-163	1.4597e-163	-9.42848e-164	-1.38372e-162	2.67024e-163	-6.74091e-163	3.71354e-163	1.8157e-163	-1.15234e-162	0
-2.39131e-163	-1.23962e-163	-4.99778e-163	-1.04187e-162	3.43989e-164	-5.69208e-163	3.454e-163	-1.10087e-163	3.47368e-163	5.07753e-163	-6.04041e-163	-5.25488e-164	1.15161e-163	2.62576e-163	4.01353e-163	3.94325e-163	-4.30019e-163	4.9963e-163	-5.18487e-163	1.9931e-163	-1.5175e-163	4.77188e-163	1.4597e-163	-9.42848e-164	-1.38372e-162	2.67024e-163	-6.74091e-163	3.71354e-163	1.8157e-163	-1.15234e-162	0
-2.39131e-163	-1.23962e-163	-4.99778e-163	-1.04187e-162	3.43989e-164	-5.69208e-163	3.454e-163	-1.10087e-163	3.47368e-163	5.07753e-163	-6.04041e-163	-5.25488e-164	1.15161e-163	2.62576e-163	4.01353e-163	3.94325e-163	-4.30019e-163	4.9963e-163	-5.18487e-163	1.9931e-163	-1.5175e-163	4.77188e-163	1.4597e-163	-9.42848e-164	-1.38372e-162	2.67024e-163	-6.74091e-163	3.71354e-163	1.8157e-163	-1.15234e-162	0
-2.39131e-163	-1.23962e-163	-4.99778e-163	-1.04187e-162	3.43989e-164	-5.69208e-163	3.454e-163	-1.10087e-163	3.47368e-163	5.07753e-163	-6.04041e-163	-5.25488e-164	1.15161e-163	2.62576e-163	4.01353e-163	3.94325e-163	-4.30019e-163	4.9963e-163	-5.18487e-163	1.9931e-163	-1.5175e-163	4.77188e-163	1.4597e-163	-9.42848e-164	-1.38372e-162	2.67024e-163	-6.74091e-163	3.71354e-163	1.8157e-163	-1.15234e-162	0
-2.39131e-163	-1.23962e-163	-4.99778e-163	-1.04187e-162	3.43989e-164	-5.69208e-163	3.454e-163	-1.10087e-163	3.47368e-163	5.07753e-163	-6.04041e-163	-5.25488e-164	1.15161e-163	2.62576e-163	4.01353e-163	3.94325e-163	-4.30019e-163	4.9963e-163	-5.18487e-163	1.9931e-163	-1.5175e-163	4.77188e-163	1.4597e-163	-9.42848e-164	-1.38372e-162	2.67024e-163	-6.74091e-163	3.71354e-163	1.8157e-163	-1.15234e-162	0
-2.39131e-163	-1.23962e-163	-4.99778e-163	-1.04187e-162	3.43989e-164	-5.69208e-163	3.454e-163	-1.10087e-163	3.47368e-163	5.07753e-163	-6.04041e-163	-5.25488e-164	1.15161e-163	2.62576e-163	4.01353e-163	3.94325e-163	-4.30019e-163	4.9963e-163	-5.18487e-163	1.9931e-163	-1.5175e-163	4.77188e-163	1.4597e-163	-9.42848e-164	-1.38372e-162	2.67024e-163	-6.74091e-163	3.71354e-163	1.8157e-163	-1.15234e-162	0
-2.39131e-163	-1.23962e-163	-4.99778e-163	-1.04187e-162	3.43989e-164	-5.69208e-163	3.454e-163	-1.10087e-163	3.47368e-163	5.07753e-163	-6.04041e-163	-5.25488e-164	1.15161e-163	2.62576e-163	4.01353e-163	3.94325e-163	-4.30019e-163	4.9963e-163	-5.18487e-163	1.9931e-163	-1.5175e-163	4.77188e-163	1.4597e-163	-9.42848e-164	-1.38372e-162	2.67024e-163	-6.74091e-163	3.71354e-163	1.8157e-163	-1.15234e-162	0
-2.39131e-163	-1.23962e-163	-4.99778e-163	-1.04187e-162	3.43989e-164	-5.69208e-163	3.454e-163	-1.10087e-163	3.47368e-163	5.07753e-163	-6.04041e-163	-5.25488e-164	1.15161e-163	2.62576e-163	4.01353e-163	3.94325e-163	-4.30019e-163	4.9963e-163	-5.18487e-163	1.9931e-163	-1.5175e-163	4.77188e-163	1.4597e-163	-9.42848e-164	-1.38372e-162	2.67024e-163	-6.74091e-163	3.71354e-163	1.8157e-163	-1.15234e-162	0
-2.39131e-163	-1.23962e-163	-4.99778e-163	-1.04187e-162	3.43989e-164	-5.69208e-163	3.454e-163	-1.10087e-163	3.47368e-163	5.07753e-163	-6.04041e-163	-5.25488e-164	1.15161e-163	2.62576e-163	4.01353e-163	3.94325e-163	-4.30019e-163	4.9963e-163	-5.18487e-163	1.9931e-163	-1.5175e-163	4.77188e-163	1.4597e-163	-9.42848e-164	-1.38372e-162	2.67024e-163	-6.74091e-163	3.71354e-163	1.8157e-163	-1.15234e-162	0
-2.39131e-163	-1.23962e-163	-4.99778e-163	-1.04187e-162	3.43989e-164	-5.69208e-163	3.454e-163	-1.10087e-163	3.47368e-163	5.07753e-163	-6.04041e-163	-5.25488e-164	1.15161e-163	2.62576e-163	4.01353e-163	3.94325e-163	-4.30019e-163	4.9963e-163	-5.18487e-163	1.9931e-163	-1.5175e-163	4.77188e-163	1.4597e-163	-9.42848e-164	-1.38372e-162	2.67024e-163	-6.74091e-163	3.71354e-163	1.8157e-163	-1.15234e-162	0
-2.39131e-163	-1.23962e-163	-4.99778e-163	-1.04187e-162	3.43989e-164	-5.69208e-163	3.454e-163	-1.10087e-163	3.47368e-163	5.07753e-163	-6.04041e-163	-5.25488e-164	1.15161e-163	2.62576e-163	4.01353e-163	3.94325e-163	-4.30019e-163	4.9963e-163	-5.18487e-163	1.9931e-163	-1.5175e-163	4.77188e-163	1.4597e-163	-9.42848e-164	-1.38372e-162	2.67024e-163	-6.74091e-163	3.71354e-163	1.8157e-163	-1.15234e-162	0
-2.39131e-163	-1.23962e-163	-4.99778e-163	-1.04187e-162	3.43989e-164	-5.69208e-163	3.454e-163	-1.10087e-163	3.47368e-163	5.07753e-163	-6.04041e-163	-5.25488e-164	1.15161e-163	2.62576e-163	4.01353e-163	3.94325e-163	-4.30019e-163	4.9963e-163	-5.18487e-163	1.9931e-163	-1.5175e-163	4.77188e-163	1.4597e-163	-9.42848e-164	-1.38372e-162	2.67024e-163	-6.74091e-163	3.71354e-163	1.8157e-163	-1.15234e-162	0
-2.39131e-163	-1.23962e-163	-4.99778e-163	-1.04187e-162	3.43989e-164	-5.69208e-163	3.454e-163	-1.10087e-163	3.47368e-163	5.07753e-163	-6.04041e-163	-5.25488e-164	1.15161e-163	2.62576e-163	4.01353e-163	3.94325e-163	-4.30019e-163	4.9963e-163	-5.18487e-163	1.9931e-163	-1.5175e-163	4.77188e-163	1.4597e-163	-9.42848e-164	-1.38372e-162	2.67024e-163	-6.74091e-163	3.71354e-163	1.8157e-163	-1.15234e-162	0
-2.39131e-163	-1.23962e-163	-4.99778e-163	-1.04187e-162	3.43989e-164	-5.69208e-163	3.454e-163	-1.10087e-163	3.47368e-163	5.07753e-163	-6.04041e-163	-5.25488e-164	1.15161e-163	2.62576e-163	4.01353e-163	3.94325e-163	-4.30019e-163	4.9963e-163	-5.18487e-163	1.9931e-163	-1.5175e-163	4.77188e-163	1.4597e-163	-9.42848e-164	-1.38372e-162	2.67024e-163	-6.74091e-163	3.71354e-163	1.8157e-163	-1.15234e-162	0
-2.39131e-163	-1.23962e-163	-4.99778e-163	-1.04187e-162	3.43989e-164	-5.69208e-163	3.454e-163	-1.10087e-163	3.47368e-163	5.07753e-163	-6.04041e-163	-5.25488e-164	1.15161e-163	2.62576e-163	4.01353e-163	3.94325e-163	-4.30019e-163	4.9963e-163	-5.18487e-163	1.9931e-163	-1.5175e-163	4.77188e-163	1.4597e-163	-9.42848e-164	-1.38372e-162	2.67024e-163	-6.74091e-163	3.71354e-163	1.8157e-163	-1.15234e-162	0
-2.39131e-163	-1.23962e-163	-4.99778e-163	-1.04187e-162	3.43989e-164	-5.69208e-163	3.454e-163	-1.10087e-163	3.47368e-163	5.07753e-163	-6.04041e-163	-5.25488e-164	1.15161e-163	2.62576e-163	4.01353e-163	3.94325e-163	-4.30019e-163	4.9963e-163	-5.18487e-163	1.9931e-163	-1.5175e-163	4.77188e-163	1.4597e-163	-9.42848e-164	-1.38372e-162	2.67024e-163	-6.74091e-163	3.71354e-163	1.8157e-163	-1.15234e-162	0
-2.39131e-163	-1.23962e-163	-4.99778e-163	-1.04187e-162	3.43989e-164	-5.69208e-163	3.454e-163	-1.10087e-163	3.47368e-163	5.07753e-163	-6.04041e-163	-5.25488e-164	1.15161e-163	2.62576e-163	4.01353e-163	3.94325e-163	-4.30019e-163	4.9963e-163	-5.18487e-163	1.9931e-163	-1.5175e-163	4.77188e-163	1.4597e-163	-9.42848e-164	-1.38372e-162	2.67024e-163	-6.74091e-163	3.71354e-163	1.8157e-163	-1.15234e-162	0
-2.39131e-163	-1.23962e-163	-4.99778e-163	-1.04187e-162	3.43989e-164	-5.69208e-163	3.454e-163	-1.10087e-163	3.47368e-163	5.07753e-163	-6.04041e-163	-5.25488e-164	1.15161e-163	2.62576e-163	4.01353e-163	3.94325e-163	-4.30019e-163	4.9963e-163	-5.18487e-163	1.9931e-163	-1.5175e-163	4.77188e-163	1.4597e-163	-9.42848e-164	-1.38372e-162	2.67024e-163	-6.74091e-163	3.71354e-163	1.8157e-163	-1.15234e-162	0
-2.39131e-163	-1.23962e-163	-4.99778e-163	-1.04187e-162	3.43989e-164	-5.69208e-163	3.454e-163	-1.10087e-163	3.47368e-163	5.07753e-163	-6.04041e-163	-5.25488e-164	1.15161e-163	2.62576e-163	4.01353e-163	3.94325e-163	-4.30019e-163	4.9963e-163	-5.18487e-163	1.9931e-163	-1.5175e-163	4.77188e-163	1.4597e-163	-9.42848e-164	-1.38372e-162	2.67024e-163	-6.74091e-163	3.71354e-163	1.8157e-163	-1.15234e-162	0
-2.39131e-163	-1.23962e-163	-4.99778e-163	-1.04187e-162	3.43989e-164	-5.69208e-163	3.454e-163	-1.10087e-163	3.47368e-163	5.07753e-163	-6.04041e-163	-5.25488e-164	1.15161e-163	2.62576e-163	4.01353e-163	3.94325e-163	-4.30019e-163	4.9963e-163	-5.18487e-163	1.9931e-163	-1.5175e-163	4.77188e-163	1.4597e-163	-9.42848e-164	-1.38372e-162	2.67024e-163	-6.74091e-163	3.71354e-163	1.8157e-163	-1.15234e-162	0
-2.39131e-163	-1.23962e-163	-4.99778e-163	-1.04187e-162	3.43989e-164	-5.69208e-163	3.454e-163	-1.10087e-163	3.47368e-163	5.07753e-163	-6.04041e-163	-5.25488e-164	1.15161e-163	2.62576e-163	4.01353e-163	3.94325e-163	-4.30019e-163	4.9963e-163	-5.18487e-163	1.9931e-163	-1.5175e-163	4.77188e-163	1.4597e-163	-9.42848e-164	-1.38372e-162	2.67024e-163	-6.74091e-163	3.71354e-163	1.8157e-163	-1.15234e-162	0
-2.39131e-163	-1.23962e-163	-4.99778e-163	-1.04187e-162	3.43989e-164	-5.69208e-163	3.454e-163	-1.10087e-163	3.47368e-163	5.07753e-163	-6.04041e-163	-5.25488e-164	1.15161e-163	2.62576e-163	4.01353e-163	3.94325e-163	-4.30019e-163	4.9963e-163	-5.18487e-163	1.9931e-163	-1.5175e-163	4.77188e-163	1.4597e-163	-9.42848e-164	-1.38372e-162	2.67024e-163	-6.74091e-163	3.71354e-163	1.8157e-163	-1.15234e-162	0
-2.39131e-163	-1.23962e-163	-4.99778e-163	-1.04187e-162	3.43989e-164	-5.69208e-163	3.454e-163	-1.10087e-163	3.47368e-163	5.07753e-163	-6.04041e-163	-5.25488e-164	1.15161e-163	2.62576e-163	4.01353e-163	3.94325e-163	-4.30019e-163	4.9963e-163	-5.18487e-163	1.9931e-163	-1.5175e-163	4.77188e-163	1.4597e-163	-9.42848e-164	-1.38372e-162	2.67024e-163	-6.74091e-163	3.71354e-163	1.8157e-163	-1.15234e-162	0
-2.39131e-163	-1.23962e-163	-4.99778e-163	-1.04187e-162	3.43989e-164	-5.69208e-163	3.454e-163	-1.10087e-163	3.47368e-163	5.07753e-163	-6.04041e-163	-5.25488e-164	1.15161e-163	2.62576e-163	4.01353e-163	3.94325e-163	-4.30019e-163	4.9963e-163	-5.18487e-163	1.9931e-163	-1.5175e-163	4.77188e-163	1.4597e-163	-9.42848e-164	-1.38372e-162	2.67024e-163	-6.74091e-163	3.71354e-163	1.8157e-163	-1.15234e-162	0
-2.39131e-163	-1.23962e-163	-4.99778e-163	-1.04187e-162	3.43989e-164	-5.69208e-163	3.454e-163	-1.10087e-163	3.47368e-163	5.07753e-163	-6.04041e-163	-5.25488e-164	1.15161e-163	2.62576e-163	4.01353e-163	3.94325e-163	-4.30019e-163	4.9963e-163	-5.18487e-163	1.9931e-163	-1.5175e-163	4.77188e-163	1.4597e-163	-9.42848e-164	-1.38372e-162	2.67024e-163	-6.74091e-163	3.71354e-163	1.8157e-163	-1.15234e-162	0
-2.39131e-163	-1.23962e-163	-4.99778e-163	-1.04187e-162	3.43989e-164	-5.69208e-163	3.454e-163	-1.10087e-163	3.47368e-163	5.07753e-163	-6.04041e-163	-5.25488e-164	1.15161e-163	2.62576e-163	4.01353e-163	3.94325e-163	-4.30019e-163	4.9963e-163	-5.18487e-163	1.9931e-163	-1.5175e-163	4.77188e-163	1.4597e-163	-9.42848e-164	-1.38372e-162	2.67024e-163	-6.74091e-163	3.71354e-163	1.8157e-163	-1.15234e-162	0
-2.39131e-163	-1.23962e-163	-4.99778e-163	-1.04187e-162	3.43989e-164	-5.69208e-163	3.454e-163	-1.10087e-163	3.47368e-163	5.07753e-163	-6.04041e-163	-5.25488e-164	1.15161e-163	2.62576e-163	4.01353e-163	3.94325e-163	-4.30019e-163	4.9963e-163	-5.18487e-163	1.9931e-163	-1.5175e-163	4.77188e-163	1.4597e-163	-9.42848e-164	-1.38372e-162	2.67024e-163	-6.74091e-163	3.71354e-163	1.8157e-163	-1.15234e-162	0
-2.39131e-163	-1.23962e-163	-4.99778e-163	-1.04187e-162	3.43989e-164	-5.69208e-163	3.454e-163	-1.10087e-163	3.47368e-163	5.07753e-163	-6.04041e-163	-5.25488e-164	1.15161e-163	2.62576e-163	4.01353e-163	3.94325e-163	-4.30019e-163	4.9963e-163	-5.18487e-163	1.9931e-163	-1.5175e-163	4.77188e-163	1.4597e-163	-9.42848e-164	-1.38372e-162	2.67024e-163	-6.74091e-163	3.71354e-163	1.8157e-163	-1.15234e-162	0
-2.39131e-163	-1.23962e-163	-4.99778e-163	-1.04187e-162	3.43989e-164	-5.69208e-163	3.454e-163	-1.10087e-163	3.47368e-163	5.07753e-163	-6.04041e-163	-5.25488e-164	1.15161e-163	2.62576e-163	4.01353e-163	3.94325e-163	-4.30019e-163	4.9963e-163	-5.18487e-163	1.9931e-163	-1.5175e-163	4.77188e-163	1.4597e-163	-9.42848e-164	-1.38372e-162	2.67024e-163	-6.74091e-163	3.71354e-163	1.8157e-163	-1.15234e-162	0
-2.39131e-163	-1.23962e-163	-4.99778e-163	-1.04187e-162	3.43989e-164	-5.69208e-163	3.454e-163	-1.10087e-163	3.47368e-163	5.07753e-163	-6.04041e-163	-5.25488e-164	1.15161e-163	2.62576e-163	4.01353e-163	3.94325e-163	-4.30019e-163	4.9963e-163	-5.18487e-163	1.9931e-163	-1.5175e-163	4.77188e-163	1.4597e-163	-9.42848e-164	-1.38372e-162	2.67024e-163	-6.74091e-163	3.71354e-163	1.8157e-163	-1.15234e-162	0
-2.39131e-163	-1.23962e-163	-4.99778e-163	-1.04187e-162	3.43989e-164	-5.69208e-163	3.454e-163	-1.10087e-163	3.47368e-163	5.07753e-163	-6.04041e-163	-5.25488e-164	1.15161e-163	2.62576e-163	4.01353e-163	3.94325e-163	-4.30019e-163	4.9963e-163	-5.18487e-163	1.9931e-163	-1.5175e-163	4.77188e-163	1.4597e-163	-9.42848e-164	-1.38372e-162	2.67024e-163	-6.74091e-163	3.71354e-163	1.8157e-163	-1.15234e-162	0
-2.39131e-163	-1.23962e-163	-4.99778e-163	-1.04187e-162	3.43989e-164	-5.69208e-163	3.454e-163	-1.10087e-163	3.47368e-163	5.07753e-163	-6.04041e-163	-5.25488e-164	1.15161e-163	2.62576e-163	4.01353e-163	3.94325e-163	-4.30019e-163	4.9963e-163	-5.18487e-163	1.9931e-163	-1.5175e-163	4.77188e-163	1.4597e-163	-9.42848e-164	-1.38372e-162	2.67024e-163	-6.74091e-163	3.71354e-163	1.8157e-163	-1.15234e-162	0
-2.39131e-163	-1.23962e-163	-4.99778e-163	-1.04187e-162	3.43989e-164	-5.69208e-163	3.454e-163	-1.10087e-163	3.47368e-163	5.07753e-163	-6.04041e-163	-5.25488e-164	1.15161e-163	2.62576e-163	4.01353e-163	3.94325e-163	-4.30019e-163	4.9963e-163	-5.18487e-163	1.9931e-163	-1.5175e-163	4.77188e-163	1.4597e-163	-9.42848e-164	-1.38372e-162	2.67024e-163	-6.74091e-163	3.71354e-163	1.8157e-163	-1.15234e-162	0
-2.39131e-163	-1.23962e-163	-4.99778e-163	-1.04187e-162	3.43989e-164	-5.69208e-163	3.454e-163	-1.10087e-163	3.47368e-163	5.07753e-163	-6.04041e-163	-5.25488e-164	1.15161e-163	2.62576e-163	4.01353e-163	3.94325e-163	-4.30019e-163	4.9963e-163	-5.18487e-163	1.9931e-163	-1.5175e-163	4.77188e-163	1.4597e-163	-9.42848e-164	-1.38372e-162	2.67024e-163	-6.74091e-163	3.71354e-163	1.8157e-163	-1.15234e-162	0
-2.39131e-163	-1.23962e-163	-4.99778e-163	-1.04187e-162	3.43989e-164	-5.69208e-163	3.454e-163	-1.10087e-163	3.47368e-163	5.07753e-163	-6.04041e-163	-5.25488e-164	1.15161e-163	2.62576e-163	4.01353e-163	3.94325e-163	-4.30019e-163	4.9963e-163	-5.18487e-163	1.9931e-163	-1.5175e-163	4.77188e-163	1.4597e-163	-9.42848e-164	-1.38372e-162	2.67024e-163	-6.74091e-163	3.71354e-163	1.8157e-163	-1.15234e-162	0
-2.39131e-163	-1.23962e-163	-4.99778e-163	-1.04187e-162	3.43989e-164	-5.69208e-163	3.454e-163	-1.10087e-163	3.47368e-163	5.07753e-163	-6.04041e-163	-5.25488e-164	1.15161e-163	2.62576e-163	4.01353e-163	3.94325e-163	-4.30019e-163	4.9963e-163	-5.18487e-163	1.9931e-163	-1.5175e-163	4.77188e-163	1.4597e-163	-9.42848e-164	-1.38372e-162	2.67024e-163	-6.74091e-163	3.71354e-163	1.8157e-163	-1.15234e-162	0
-2.39131e-163	-1.23962e-163	-4.99778e-163	-1.04187e-162	3.43989e-164	-5.69208e-163	3.454e-163	-1.10087e-163	3.47368e-163	5.07753e-163	-6.04041e-163	-5.25488e-164	1.15161e-163	2.62576e-163	4.01353e-163	3.94325e-163	-4.30019e-163	4.9963e-163	-5.18487e-163	1.9931e-163	-1.5175e-163	4.77188e-163	1.4597e-163	-9.42848e-164	-1.38372e-162	2.67024e-163	-6.74091e-163	3.71354e-163	1.8157e-163	-1.15234e-162	0
-2.39131e-163	-1.23962e-163	-4.99778e-163	-1.04187e-162	3.43989e-164	-5.69208e-163	3.454e-163	-1.10087e-163	3.47368e-163	5.07753e-163	-6.04041e-163	-5.25488e-164	1.15161e-163	2.62576e-163	4.01353e-163	3.94325e-163	-4.30019e-163	4.9963e-163	-5.18487e-163	1.9931e-163	-1.5175e-163	4.77188e-163	1.4597e-163	-9.42848e-164	-1.38372e-162	2.67024e-163	-6.74091e-163	3.71354e-163	1.8157e-163	-1.15234e-162	0
-2.39131e-163	-1.23962e-163	-4.99778e-163	-1.04187e-162	3.43989e-164	-5.69208e-163	3.454e-163	-1.10087e-163	3.47368e-163	5.07753e-163	-6.04041e-163	-5.25488e-164	1.15161e-163	2.62576e-163	4.01353e-163	3.94325e-163	-4.30019e-163	4.9963e-163	-5.18487e-163	1.9931e-163	-1.5175e-163	4.77188e-163	1.4597e-163	-9.42848e-164	-1.38372e-162	2.67024e-163	-6.74091e-163	3.71354e-163	1.8157e-163	-1.15234e-162	0
-2.39131e-163	-1.23962e-163	-4.99778e-163	-1.04187e-162	3.43989e-164	-5.69208e-163	3.454e-163	-1.10087e-163	3.47368e-163	5.07753e-163	-6.04041e-163	-5.25488e-164	1.15161e-163	2.62576e-163	4.01353e-163	3.94325e-163	-4.30019e-163	4.9963e-163	-5.18487e-163	1.9931e-163	-1.5175e-163	4.77188e-163	1.4597e-163	-9.42848e-164	-1.38372e-162	2.67024e-163	-6.74091e-163	3.71354e-163	1.8157e-163	-1.15234e-162	0
-2.39131e-163	-1.23962e-163	-4.99778e-163	-1.04187e-162	3.43989e-164	-5.69208e-163	3.454e-163	-1.10087e-163	3.47368e-163	5.07753e-163	-6.04041e-163	-5.25488e-164	1.15161e-163	2.62576e-163	4.01353e-163	3.94325e-163	-4.30019e-163	4.9963e-163	-5.18487e-163	1.9931e-163	-1.5175e-163	4.77188e-163	1.4597e-163	-9.42848e-164	-1.38372e-162	2.67024e-163	-6.74091e-163	3.71354e-163	1.8157e-163	-1.15234e-162	0
-2.39131e-163	-1.23962e-163	-4.99778e-163	-1.04187e-162	3.43989e-164	-5.69208e-163	3.454e-163	-1.10087e-163	3.47368e-163	5.07753e-163	-6.04041e-163	-5.25488e-164	1.15161e-163	2.62576e-163	4.01353e-163	3.94325e-163	-4.30019e-163	4.9963e-163	-5.18487e-163	1.9931e-163	-1.5175e-163	4.77188e-163	1.4597e-163	-9.42848e-164	-1.38372e-162	2.67024e-163	-6.74091e-163	3.71354e-163	1.8157e-163	-1.15234e-162	0
-2.39131e-163	-1.23962e-163	-4.99778e-163	-1.04187e-162	3.43989e-164	-5.69208e-163	3.454e-163	-1.10087e-163	3.47368e-163	5.07753e-163	-6.04041e-163	-5.25488e-164	1.15161e-163	2.62576e-163	4.01353e-163	3.94325e-163	-4.30019e-163	4.9963e-163	-5.18487e-163	1.9931e-163	-1.5175e-163	4.77188e-163	1.4597e-163	-9.42848e-164	-1.38372e-162	2.67024e-163	-6.74091e-163	3.71354e-163	1.8157e-163	-1.15234e-162	0
-2.39131e-163	-1.23962e-163	-4.99778e-163	-1.04187e-162	3.43989e-164	-5.69208e-163	3.454e-163	-1.10087e-163	3.47368e-163	5.07753e-163	-6.04041e-163	-5.25488e-164	1.15161e-163	2.62576e-163	4.01353e-163	3.94325e-163	-4.30019e-163	4.9963e-163	-5.18487e-163	1.9931e-163	-1.5175e-163	4.77188e-163	1.4597e-163	-9.42848e-164	-1.38372e-162	2.67024e-163	-6.74091e-163	3.71354e-163	1.8157e-163	-1.15234e-162	0
-2.39131e-163	-1.23962e-163	-4.99778e-163	-1.04187e-162	3.43989e-164	-5.69208e-163	3.454e-163	-1.10087e-163	3.47368e-163	5.07753e-163	-6.04041e-163	-5.25488e-164	1.15161e-163	2.62576e-163	4.01353e-163	3.94325e-163	-4.30019e-163	4.9963e-163	-5.18487e-163	1.9931e-163	-1.5175e-163	4.77188e-163	1.4597e-163	-9.42848e-164	-1.38372e-162	2.67024e-163	-6.74091e-163	3.71354e-163	1.8157e-163	-1.15234e-162	0
-2.39131e-163	-1.23962e-163	-4.99778e-163	-1.04187e-162	3.43989e-164	-5.69208e-163	3.454e-163	-1.10087e-163	3.47368e-163	5.07753e-163	-6.04041e-163	-5.25488e-164	1.15161e-163	2.62576e-163	4.01353e-163	3.94325e-163	-4.30019e-163	4.9963e-163	-5.18487e-163	1.9931e-163	-1.5175e-163	4.77188e-163	1.4597e-163	-9.42848e-164	-1.38372e-162	2.67024e-163	-6.74091e-163	3.71354e-163	1.8157e-163	-1.15234e-162	0
-2.39131e-163	-1.23962e-163	-4.99778e-163	-1.04187e-162	3.43989e-164	-5.69208e-163	3.454e-163	-1.10087e-163	3.47368e-163	5.07753e-163	-6.04041e-163	-5.25488e-164	1.15161e-163	2.62576e-163	4.01353e-163	3.94325e-163	-4.30019e-163	4.9963e-163	-5.18487e-163	1.9931e-163	-1.5175e-163	4.77188e-163	1.4597e-163	-9.42848e-164	-1.38372e-162	2.67024e-163	-6.74091e-163	3.71354e-163	1.8157e-163	-1.15234e-162	0
-2.39131e-163	-1.23962e-163	-4.99778e-163	-1.04187e-162	3.43989e-164	-5.69208e-163	3.454e-163	-1.10087e-163	3.47368e-163	5.07753e-163	-6.04041e-163	-5.25488e-164	1.15161e-163	2.62576e-163	4.01353e-163	3.94325e-163	-4.30019e-163	4.9963e-163	-5.18487e-163	1.9931e-163	-1.5175e-163	4.77188e-163	1.4597e-163	-9.42848e-164	-1.38372e-162	2.67024e-163	-6.74091e-163	3.71354e-163	1.8157e-163	-1.15234e-162	0
-2.39131e-163	-1.23962e-163	-4.99778e-163	-1.04187e-162	3.43989e-164	-5.69208e-163	3.454e-163	-1.10087e-163	3.47368e-163	5.07753e-163	-6.04041e-163	-5.25488e-164	1.15161e-163	2.62576e-163	4.01353e-163	3.94325e-163	-4.30019e-163	4.9963e-163	-5.18487e-163	1.9931e-163	-1.5175e-163	4.77188e-163	1.4597e-163	-9.42848e-164	-1.38372e-162	2.67024e-163	-6.74091e-163	3.71354e-163	1.8157e-163	-1.15234e-162	0
-2.39131e-163	-1.23962e-163	-4.99778e-163	-1.04187e-162	3.43989e-164	-5.69208e-163	3.454e-163	-1.10087e-163	3.47368e-163	5.07753e-163	-6.04041e-163	-5.25488e-164	1.15161e-163	2.62576e-163	4.01353e-163	3.94325e-163	-4.30019e-163	4.9963e-163	-5.18487e-163	1.9931e-163	-1.5175e-163	4.77188e-163	1.4597e-163	-9.42848e-164	-1.38372e-162	2.67024e-163	-6.74091e-163	3.71354e-163	1.8157e-163	-1.15234e-162	0
-2.39131e-163	-1.23962e-163	-4.99778e-163	-1.04187e-162	3.43989e-164	-5.69208e-163	3.454e-163	-1.10087e-163	3.47368e-163	5.07753e-163	-6.04041e-163	-5.25488e-164	1.15161e-163	2.62576e-163	4.01353e-163	3.94325e-163	-4.30019e-163	4.9963e-163	-5.18487e-163	1.9931e-163	-1.5175e-163	4.77188e-163	1.4597e-163	-9.42848e-164	-1.38372e-162	2.67024e-163	-6.74091e-163	3.71354e-163	1.8157e-163	-1.15234e-162	0
-2.39131e-163	-1.23962e-163	-4.99778e-163	-1.04187e-162	3.43989e-164	-5.69208e-163	3.454e-163	-1.10087e-163	3.47368e-163	5.07753e-163	-6.04041e-163	-5.25488e-164	1.15161e-163	2.62576e-163	4.01353e-163	3.94325e-163	-4.30019e-163	4.9963e-163	-5.18487e-163	1.9931e-163	-1.5175e-163	4.77188e-163	1.4597e-163	-9.42848e-164	-1.38372e-162	2.67024e-163	-6.74091e-163	3.71354e-163	1.8157e-163	-1.15234e-162	0
-2.39131e-163	-1.23962e-163	-4.99778e-163	-1.04187e-162	3.43989e-164	-5.69208e-163	3.454e-163	-1.10087e-163	3.47368e-163	5.07753e-163	-6.04041e-163	-5.25488e-164	1.15161e-163	2.62576e-163	4.01353e-163	3.94325e-163	-4.30019e-163	4.9963e-163	-5.18487e-163	1.9931e-163	-1.5175e-163	4.77188e-163	1.4597e-163	-9.42848e-164	-1.38372e-162	2.67024e-163	-6.74091e-163	3.71354e-163	1.8157e-163	-1.15234e-162	0
-2.39131e-163	-1.23962e-163	-4.99778e-163	-1.04187e-162	3.43989e-164	-5.69208e-163	3.454e-163	-1.10087e-163	3.47368e-163	5.07753e-163	-6.04041e-163	-5.25488e-164	1.15161e-163	2.62576e-163	4.01353e-163	3.94325e-163	-4.30019e-163	4.9963e-163	-5.18487e-163	1.9931e-163	-1.5175e-163	4.77188e-163	1.4597e-163	-9.42848e-164	-1.38372e-162	2.67024e-163	-6.74091e-163	3.71354e-163	1.8157e-163	-1.15234e-162	0
-2.39131e-163	-1.23962e-163	-4.99778e-163	-1.04187e-162	3.43989e-164	-5.69208e-163	3.454e-163	-1.10087e-163	3.47368e-163	5.07753e-163	-6.04041e-163	-5.25488e-164	1.15161e-163	2.62576e-163	4.01353e-163	3.94325e-163	-4.30019e-163	4.9963e-163	-5.18487e-163	1.9931e-163	-1.5175e-163	4.77188e-163	1.4597e-163	-9.42848e-164	-1.38372e-162	2.67024e-163	-6.74091e-163	3.71354e-163	1.8157e-163	-1.15234e-162	0
-2.39131e-163	-1.23962e-163	-4.99778e-163	-1.04187e-162	3.43989e-164	-5.69208e-163	3.454e-163	-1.10087e-163	3.47368e-163	5.07753e-163	-6.04041e-163	-5.25488e-164	1.15161e-163	2.62576e-163	4.01353e-163	3.94325e-163	-4.30019e-163	4.9963e-163	-5.18487e-163	1.9931e-163	-1.5175e-163	4.77188e-163	1.4597e-163	-9.42848e-164	-1.38372e-162	2.67024e-163	-6.74091e-163	3.71354e-163	1.8157e-163	-1.15234e-162	0
-2.39131e-163	-1.23962e-163	-4.99778e-163	-1.04187e-162	3.43989e-164	-5.69208e-163	3.454e-163	-1.10087e-163	3.47368e-163	5.07753e-163	-6.04041e-163	-5.25488e-164	1.15161e-163	2.62576e-163	4.01353e-163	3.94325e-163	-4.30019e-163	4.9963e-163	-5.18487e-163	1.9931e-163	-1.5175e-163	4.77188e-163	1.4597e-163	-9.42848e-164	-1.38372e-162	2.67024e-163	-6.74091e-163	3.71354e-163	1.8157e-163	-1.15234e-162	0
-2.39131e-163	-1.23962e-163	-4.99778e-163	-1.04187e-162	3.43989e-164	-5.69208e-163	3.454e-163	-1.10087e-163	3.47368e-163	5.07753e-163	-6.04041e-163	-5.25488e-164	1.15161e-163	2.62576e-163	4.01353e-163	3.94325e-163	-4.30019e-163	4.9963e-163	-5.18487e-163	1.9931e-163	-1.5175e-163	4.77188e-163	1.4597e-163	-9.42848e-164	-1.38372e-162	2.67024e-163	-6.74091e-163	3.71354e-163	1.8157e-163	-1.15234e-162	0
-2.39131e-163	-1.23962e-163	-4.99778e-163	-1.04187e-162	3.43989e-164	-5.69208e-163	3.454e-163	-1.10087e-163	3.47368e-163	5.07753e-163	-6.04041e-163	-5.25488e-164	1.15161e-163	2.62576e-163	4.01353e-163	3.94325e-163	-4.30019e-163	4.9963e-163	-5.18487e-163	1.9931e-163	-1.5175e-163	4.77188e-163	1.4597e-163	-9.42848e-164	-1.38372e-162	2.67024e-163	-6.74091e-163	3.71354e-163	1.8157e-163	-1.15234e-162	0
-2.39131e-163	-1.23962e-163	-4.99778e-163	-1.04187e-162	3.43989e-164	-5.69208e-163	3.454e-163	-1.10087e-163	3.47368e-163	5.07753e-163	-6.04041e-163	-5.25488e-164	1.15161e-163	2.62576e-163	4.01353e-163	3.94325e-163	-4.30019e-163	4.9963e-163	-5.18487e-163	1.9931e-163	-1.5175e-163	4.77188e-163	1.4597e-163	-9.42848e-164	-1.38372e-162	2.67024e-163	-6.74091e-163	3.71354e-163	1.8157e-163	-1.15234e-162	0
-2.39131e-163	-1.23962e-163	-4.99778e-163	-1.04187e-162	3.43989e-164	-5.69208e-163	3.454e-163	-1.10087e-163	3.47368e-163	5.07753e-163	-6.04041e-163	-5.25488e-164	1.15161e-163	2.62576e-163	4.01353e-163	3.94325e-163	-4.30019e-163	4.9963e-163	-5.18487e-163	1.9931e-163	-1.5175e-163	4.77188e-163	1.4597e-163	-9.42848e-164	-1.38372e-162	2.67024e-163	-6.74091e-163	3.71354e-163	1.8157e-163	-1.15234e-162	0
-2.39131e-163	-1.23962e-163	-4.99778e-163	-1.04187e-162	3.43989e-164	-5.69208e-163	3.454e-163	-1.10087e-163	3.47368e-163	5.07753e-163	-6.04041e-163	-5.25488e-164	1.15161e-163	2.62576e-163	4.01353e-163	3.94325e-163	-4.30019e-163	4.9963e-163	-5.18487e-163	1.9931e-163	-1.5175e-163	4.77188e-163	1.4597e-163	-9.42848e-164	-1.38372e-162	2.67024e-163	-6.74091e-163	3.71354e-163	1.8157e-163	-1.15234e-162	0
-2.39131e-163	-1.23962e-163	-4.99778e-163	-1.04187e-162	3.43989e-164	-5.69208e-163	3.454e-163	-1.10087e-163	3.47368e-163	5.07753e-163	-6.04041e-163	-5.25488e-164	1.15161e-163	2.62576e-163	4.01353e-163	3.94325e-163	-4.30019e-163	4.9963e-163	-5.18487e-163	1.9931e-163	-1.5175e-163	4.77188e-163	1.4597e-163	-9.42848e-164	-1.38372e-162	2.67024e-163	-6.74091e-163	3.71354e-163	1.8157e-163	-1.15234e-162	0
-2.39131e-163	-1.23962e-163	-4.99778e-163	-1.04187e-162	3.43989e-164	-5.69208e-163	3.454e-163	-1.10087e-163	3.47368e-163	5.07753e-163	-6.04041e-163	-5.25488e-164	1.15161e-163	2.62576e-163	4.01353e-163	3.94325e-163	-4.30019e-163	4.9963e-163	-5.18487e-163	1.9931e-163	-1.5175e-163	4.77188e-163	1.4597e-163	-9.42848e-164	-1.38372e-162	2.67024e-163	-6.74091e-163	3.71354e-163	1.8157e-163	-1.15234e-162	0
-2.39131e-163	-1.23962e-163	-4.99778e-163	-1.04187e-162	3.43989e-164	-5.69208e-163	3.454e-163	-1.10087e-163	3.47368e-163	5.07753e-163	-6.04041e-163	-5.25488e-164	1.15161e-163	2.62576e-163	4.01353e-163	3.94325e-163	-4.30019e-163	4.9963e-163	-5.18487e-163	1.9931e-163	-1.5175e-163	4.77188e-163	1.4597e-163	-9.42848e-164	-1.38372e-162	2.67024e-163	-6.74091e-163	3.71354e-163	1.8157e-163	-1.15234e-162	0
-2.39131e-163	-1.23962e-163	-4.99778e-163	-1.04187e-162	3.43989e-164	-5.69208e-163	3.454e-163	-1.10087e-163	3.47368e-163	5.07753e-163	-6.04041e-163	-5.25488e-164	1.15161e-163	2.62576e-163	4.01353e-163	3.94325e-163	-4.30019e-163	4.9963e-163	-5.18487e-163	1.9931e-163	-1.5175e-163	4.77188e-163	1.4597e-163	-9.42848e-164	-1.38372e-162	2.67024e-163	-6.74091e-163	3.71354e-163	1.8157e-163	-1.15234e-162	0
-2.39131e-163	-1.23962e-163	-4.99778e-163	-1.04187e-162	3.43989e-164	-5.69208e-163	3.454e-163	-1.10087e-163	3.47368e-163	5.07753e-163	-6.04041e-163	-5.25488e-164	1.15161e-163	2.62576e-163	4.01353e-163	3.94325e-163	-4.30019e-163	4.9963e-163	-5.18487e-163	1.9931e-163	-1.5175e-163	4.77188e-163	1.4597e-163	-9.42848e-164	-1.38372e-162	2.67024e-163	-6.74091e-163	3.71354e-163	1.8157e-163	-1.15234e-162	0
-2.39131e-163	-1.23962e-163	-4.99778e-163	-1.04187e-162	3.43989e-164	-5.69208e-163	3.454e-163	-1.10087e-163	3.47368e-163	5.07753e-163	-6.04041e-163	-5.25488e-164	1.15161e-163	2.62576e-163	4.01353e-163	3.94325e-163	-4.30019e-163	4.9963e-163	-5.18487e-163	1.9931e-163	-1.5175e-163	4.77188e-163	1.4597e-163	-9.42848e-164	-1.38372e-162	2.67024e-163	-6.74091e-163	3.71354e-163	1.8157e-163	-1.15234e-162	0
-2.39131e-163	-1.23962e-163	-4.99778e-163	-1.04187e-162	3.43989e-164	-5.69208e-163	3.454e-163	-1.10087e-163	3.47368e-163	5.07753e-163	-6.04041e-163	-5.25488e-164	1.15161e-163	2.62576e-163	4.01353e-163	3.94325e-163	-4.30019e-163	4.9963e-163	-5.18487e-163	1.9931e-163	-1.5175e-163	4.77188e-163	1.4597e-163	-9.42848e-164	-1.38372e-162	2.67024e-163	-6.74091e-163	3.71354e-163	1.8157e-163	-1.15234e-162	0
-2.39131e-163	-1.23962e-163	-4.99778e-163	-1.04187e-162	3.43989e-164	-5.69208e-163	3.454e-163	-1.10087e-163	3.47368e-163	5.07753e-163	-6.04041e-163	-5.25488e-164	1.15161e-163	2.62576e-163	4.01353e-163	3.94325e-163	-4.30019e-163	4.9963e-163	-5.18487e-163	1.9931e-163	-1.5175e-163	4.77188e-163	1.4597e-163	-9.42848e-164	-1.38372e-162	2.67024e-163	-6.74091e-163	3.71354e-163	1.8157e-163	-1.15234e-162	0
-2.39131e-163	-1.23962e-163	-4.99778e-163	-1.04187e-162	3.43989e-164	-5.69208e-163	3.454e-163	-1.10087e-163	3.47368e-163	5.07753e-163	-6.04041e-163	-5.25488e-164	1.15161e-163	2.62576e-163	4.01353e-163	3.94325e-163	-4.30019e-163	4.9963e-163	-5.18487e-163	1.9931e-163	-1.5175e-163	4.77188e-163	1.4597e-163	-9.42848e-164	-1.38372e-162	2.67024e-163	-6.74091e-163	3.71354e-163	1.8157e-163	-1.15234e-162	0
-2.39131e-163	-1.23962e-163	-4.99778e-163	-1.04187e-162	3.43989e-164	-5.69208e-163	3.454e-163	-1.10087e-163	3.47368e-163	5.07753e-163	-6.04041e-163	-5.25488e-164	1.15161e-163	2.62576e-163	4.01353e-163	3.94325e-163	-4.30019e-163	4.9963e-163	-5.18487e-163	1.9931e-163	-1.5175e-163	4.77188e-163	1.4597e-163	-9.42848e-164	-1.38372e-162	2.67024e-163	-6.74091e-163	3.71354e-163	1.8157e-163	-1.15234e-162	0
-2.39131e-163	-1.23962e-163	-4.99778e-163	-1.04187e-162	3.43989e-164	-5.69208e-163	3.454e-163	-1.10087e-163	3.47368e-163	5.07753e-163	-6.04041e-163	-5.25488e-164	1.15161e-163	2.62576e-163	4.01353e-163	3.94325e-163	-4.30019e-163	4.9963e-163	-5.18487e-163	1.9931e-163	-1.5175e-163	4.77188e-163	1.4597e-163	-9.42848e-164	-1.38372e-162	2.67024e-163	-6.74091e-163	3.71354e-163	1.8157e-163	-1.15234e-162	0
-2.39131e-163	-1.23962e-163	-4.99778e-163	-1.04187e-162	3.43989e-164	-5.69208e-163	3.454e-163	-1.10087e-163	3.47368e-163	5.07753e-163	-6.04041e-163	-5.25488e-164	1.15161e-163	2.62576e-163	4.01353e-163	3.94325e-163	-4.30019e-163	4.9963e-163	-5.18487e-163	1.9931e-163	-1.5175e-163	4.77188e-163	1.4597e-163	-9.42848e-164	-1.38372e-162	2.67024e-163	-6.74091e-163	3.71354e-163	1.8157e-163	-1.15234e-162	0
-2.39131e-163	-1.23962e-163	-4.99778e-163	-1.04187e-162	3.43989e-164	-5.69208e-163	3.454e-163	-1.10087e-163	3.47368e-163	5.07753e-163	-6.04041e-163	-5.25488e-164	1.15161e-163	2.62576e-163	4.01353e-163	3.94325e-163	-4.30019e-163	4.9963e-163	-5.18487e-163	1.9931e-163	-1.5175e-163	4.77188e-163	1.4597e-163	-9.42848e-164	-1.38372e-162	2.67024e-163	-6.74091e-163	3.71354e-163	1.8157e-163	-1.15234e-162	0
-2.39131e-163	-1.23962e-163	-4.99778e-163	-1.04187e-162	3.43989e-164	-5.69208e-163	3.454e-163	-1.10087e-163	3.47368e-163	5.07753e-163	-6.04041e-163	-5.25488e-164	1.15161e-163	2.62576e-163	4.01353e-163	3.94325e-163	-4.30019e-163	4.9963e-163	-5.18487e-163	1.9931e-163	-1.5175e-163	4.77188e-163	1.4597e-163	-9.42848e-164	-1.38372e-162	2.67024e-163	-6.74091e-163	3.71354e-163	1.8157e-163	-1.15234e-162	0
-2.39131e-163	-1.23962e-163	-4.99778e-163	-1.04187e-162	3.43989e-164	-5.69208e-163	3.454e-163	-1.10087e-163	3.47368e-163	5.07753e-163	-6.04041e-163	-5.25488e-164	1.15161e-163	2.62576e-163	4.01353e-163	3.94325e-163	-4.30019e-163	4.9963e-163	-5.18487e-163	1.9931e-163	-1.5175e-163	4.77188e-163	1.4597e-163	-9.42848e-164	-1.38372e-162	2.67024e-163	-6.74091e-163	3.71354e-163	1.8157e-163	-1.15234e-162	0
-2.39131e-163	-1.23962e-163	-4.99778e-163	-1.04187e-162	3.43989e-164	-5.69208e-163	3.454e-163	-1.10087e-163	3.47368e-163	5.07753e-163	-6.04041e-163	-5.25488e-164	1.15161e-163	2.62576e-163	4.01353e-163	3.94325e-163	-4.30019e-163	4.9963e-163	-5.18487e-163	1.9931e-163	-1.5175e-163	4.77188e-163	1.4597e-163	-9.42848e-164	-1.38372e-162	2.67024e-163	-6.74091e-163	3.71354e-163	1.8157e-163	-1.15234e-162	0
-2.39131e-163	-1.23962e-163	-4.99778e-163	-1.04187e-162	3.43989e-164	-5.69208e-163	3.454e-163	-1.10087e-163	3.47368e-163	5.07753e-163	-6.04041e-163	-5.25488e-164	1.15161e-163	2.62576e-163	4.01353e-163	3.94325e-163	-4.30019e-163	4.9963e-163	-5.18487e-163	1.9931e-163	-1.5175e-163	4.77188e-163	1.4597e-163	-9.42848e-164	-1.38372e-162	2.67024e-163	-6.74091e-163	3.71354e-163	1.8157e-163	-1.15234e-162	0
-2.39131e-163	-1.23962e-163	-4.99778e-163	-1.04187e-162	3.43989e-164	-5.69208e-163	3.454e-163	-1.10087e-163	3.47368e-163	5.07753e-163	-6.04041e-163	-5.25488e-164	1.15161e-163	2.62576e-163	4.01353e-163	3.94325e-163	-4.30019e-163	4.9963e-163	-5.18487e-163	1.9931e-163	-1.5175e-163	4.77188e-163	1.4597e-163	-9.42848e-164	-1.38372e-162	2.67024e-163	-6.74091e-163	3.71354e-163	1.8157e-163	-1.15234e-162	0
-2.39131e-163	-1.23962e-163	-4.99778e-163	-1.04187e-162	3.43989e-164	-5.69208e-163	3.454e-163	-1.10087e-163	3.47368e-163	5.07753e-163	-6.04041e-163	-5.25488e-164	1.15161e-163	2.62576e-163	4.01353e-163	3.94325e-163	-4.30019e-163	4.9963e-163	-5.18487e-163	1.9931e-163	-1.5175e-163	4.77188e-163	1.4597e-163	-9.42848e-164	-1.38372e-162	2.67024e-163	-6.74091e-163	3.71354e-163	1.8157e-163	-1.15234e-162	0
-2.39131e-163	-1.23962e-163	-4.99778e-163	-1.04187e-162	3.43989e-164	-5.69208e-163	3.454e-163	-1.10087e-163	3.47368e-163	5.07753e-163	-6.04041e-163	-5.25488e-164	1.15161e-163	2.62576e-163	4.01353e-163	3.94325e-163	-4.30019e-163	4.9963e-163	-5.18487e-163	1.9931e-163	-1.5175e-163	4.77188e-163	1.4597e-163	-9.42848e-164	-1.38372e-162	2.67024e-163	-6.74091e-163	3.71354e-163	1.8157e-163	-1.15234e-162	0
-2.39131e-163	-1.23962e-163	-4.99778e-163	-1.04187e-162	3.43989e-164	-5.69208e-163	3.454e-163	-1.10087e-163	3.47368e-163	5.07753e-163	-6.04041e-163	-5.25488e-164	1.15161e-163	2.62576e-163	4.01353e-163	3.94325e-163	-4.30019e-163	4.9963e-163	-5.18487e-163	1.9931e-163	-1.5175e-163	4.77188e-163	1.4597e-163	-9.42848e-164	-1.38372e-162	2.67024e-163	-6.74091e-163	3.71354e-163	1.8157e-163	-1.15234e-162	0
-2.39131e-163	-1.23962e-163	-4.99778e-163	-1.04187e-162	3.43989e-164	-5.69208e-163	3.454e-163	-1.10087e-163	3.47368e-163	5.07753e-163	-6.04041e-163	-5.25488e-164	1.15161e-163	2.62576e-163	4.01353e-163	3.94325e-163	-4.30019e-163	4.9963e-163	-5.18487e-163	1.9931e-163	-1.5175e-163	4.77188e-163	1.4597e-163	-9.42848e-164	-1.38372e-162	2.67024e-163	-6.74091e-163	3.71354e-163	1.8157e-163	-1.15234e-162	0
-2.39131e-163	-1.23962e-163	-4.99778e-163	-1.04187e-162	3.43989e-164	-5.69208e-163	3.454e-163	-1.10087e-163	3.47368e-163	5.07753e-163	-6.04041e-163	-5.25488e-164	1.15161e-163	2.62576e-163	4.01353e-163	3.94325e-163	-4.30019e-163	4.9963e-163	-5.18487e-163	1.9931e-163	-1.5175e-163	4.77188e-163	1.4597e-163	-9.42848e-164	-1.38372e-162	2.67024e-163	-6.74091e-163	3.71354e-163	1.8157e-163	-1.15234e-162	0
-2.39131e-163	-1.23962e-163	-4.99778e-163	-1.04187e-162	3.43989e-164	-5.69208e-163	3.454e-163	-1.10087e-163	3.47368e-163	5.07753e-163	-6.04041e-163	-5.25488e-164	1.15161e-163	2.62576e-163	4.01353e-163	3.94325e-163	-4.30019e-163	4.9963e-163	-5.18487e-163	1.9931e-163	-1.5175e-163	4.77188e-163	1.4597e-163	-9.42848e-164	-1.38372e-162	2.67024e-163	-6.74091e-163	3.71354e-163	1.8157e-163	-1.15234e-162	0
-2.39131e-163	-1.23962e-163	-4.99778e-163	-1.04187e-162	3.43989e-164	-5.69208e-163	3.454e-163	-1.10087e-163	3.47368e-163	5.07753e-163	-6.04041e-163	-5.25488e-164	1.15161e-163	2.62576e-163	4.01353e-163	3.94325e-163	-4.30019e-163	4.9963e-163	-5.18487e-163	1.9931e-163	-1.5175e-163	4.77188e-163	1.4597e-163	-9.42848e-164	-1.38372e-162	2.67024e-163	-6.74091e-163	3.71354e-163	1.8157e-163	-1.15234e-162	0
-2.39131e-163	-1.23962e-163	-4.99778e-163	-1.04187e-162	3.43989e-164	-5.69208e-163	3.454e-163	-1.10087e-163	3.47368e-163	5.07753e-163	-6.04041e-163	-5.25488e-164	1.15161e-163	2.62576e-163	4.01353e-163	3.94325e-163	-4.30019e-163	4.9963e-163	-5.18487e-163	1.9931e-163	-1.5175e-163	4.77188e-163	1.4597e-163	-9.42848e-164	-1.38372e-162	2.67024e-163	-6.74091e-163	3.71354e-163	1.8157e-163	-1.15234e-162	0
-2.39131e-163	-1.23962e-163	-4.99778e-163	-1.04187e-162	3.43989e-164	-5.69208e-163	3.454e-163	-1.10087e-163	3.47368e-163	5.07753e-163	-6.04041e-163	-5.25488e-164	1.15161e-163	2.62576e-163	4.01353e-163	3.94325e-163	-4.30019e-163	4.9963e-163	-5.18487e-163	1.9931e-163	-1.5175e-163	4.77188e-163	1.4597e-163	-9.42848e-164	-1.38372e-162	2.67024e-163	-6.74091e-163	3.71354e-163	1.8157e-163	-1.15234e-162	0
-2.39131e-163	-1.23962e-163	-4.99778e-163	-1.04187e-162	3.43989e-164	-5.69208e-163	3.454e-163	-1.10087e-163	3.47368e-163	5.07753e-163	-6.04041e-163	-5.25488e-164	1.15161e-163	2.62576e-163	4.01353e-163	3.94325e-163	-4.30019e-163	4.9963e-163	-5.18487e-163	1.9931e-163	-1.5175e-163	4.77188e-163	1.4597e-163	-9.42848e-164	-1.38372e-162	2.67024e-163	-6.74091e-163	3.71354e-163	1.8157e-163	-1.15234e-162	0
-2.39131e-163	-1.23962e-163	-4.99778e-163	-1.04187e-162	3.43989e-164	-5.69208e-163	3.454e-163	-1.10087e-163	3.47368e-163	5.07753e-163	-6.04041e-163	-5.25488e-164	1.15161e-163	2.62576e-163	4.01353e-163	3.94325e-163	-4.30019e-163	4.9963e-163	-5.18487e-163	1.9931e-163	-1.5175e-163	4.77188e-163	1.4597e-163	-9.42848e-164	-1.38372e-162	2.67024e-163	-6.74091e-163	3.71354e-163	1.8157e-163	-1.15234e-162	0
-2.39131e-163	-1.23962e-163	-4.99778e-163	-1.04187e-162	3.43989e-164	-5.69208e-163	3.454e-163	-1.10087e-163	3.47368e-163	5.07753e-163	-6.04041e-163	-5.25488e-164	1.15161e-163	2.62576e-163	4.01353e-163	3.94325e-163	-4.30019e-163	4.9963e-163	-5.18487e-163	1.9931e-163	-1.5175e-163	4.77188e-163	1.4597e-163	-9.42848e-164	-1.38372e-162	2.67024e-163	-6.74091e-163	3.71354e-163	1.8157e-163	-1.15234e-162	0
-2.39131e-163	-1.23962e-163	-4.99778e-163	-1.04187e-162	3.43989e-164	-5.69208e-163	3.454e-163	-1.10087e-163	3.47368e-163	5.07753e-163	-6.04041e-163	-5.25488e-164	1.15161e-163	2.62576e-163	4.01353e-163	3.94325e-163	-4.30019e-163	4.9963e-163	-5.18487e-163	1.9931e-163	-1.5175e-163	4.77188e-163	1.4597e-163	-9.42848e-164	-1.38372e-162	2.67024e-163	-6.74091e-163	3.71354e-163	1.8157e-163	-1.15234e-162	0
-2.39131e-163	-1.23962e-163	-4.99778e-163	-1.04187e-162	3.43989e-164	-5.69208e-163	3.454e-163	-1.10087e-163	3.47368e-163	5.07753e-163	-6.04041e-163	-5.25488e-164	1.15161e-163	2.62576e-163	4.01353e-163	3.94325e-163	-4.30019e-163	4.9963e-163	-5.18487e-163	1.9931e-163	-1.5175e-163	4.77188e-163	1.4597e-163	-9.42848e-164	-1.38372e-162	2.67024e-163	-6.74091e-163	3.71354e-163	1.8157e-163	-1.15234e-162	0
-2.39131e-163	-1.23962e-163	-4.99778e-163	-1.04187e-162	3.43989e-164	-5.69208e-163	3.454e-163	-1.10087e-163	3.47368e-163	5.07753e-163	-6.04041e-163	-5.25488e-164	1.15161e-163	2.62576e-163	4.01353e-163	3.94325e-163	-4.30019e-163	4.9963e-163	-5.18487e-163	1.9931e-163	-1.5175e-163	4.77188e-163	1.4597e-163	-9.42848e-164	-1.38372e-162	2.67024e-163	-6.74091e-163	3.71354e-163	1.8157e-163	-1.15234e-162	0
-2.39131e-163	-1.23962e-163	-4.99778e-163	-1.04187e-162	3.43989e-164	-5.69208e-163	3.454e-163	-1.10087e-163	3.47368e-163	5.07753e-163	-6.04041e-163	-5.25488e-164	1.15161e-163	2.62576e-163	4.01353e-163	3.94325e-163	-4.30019e-163	4.9963e-163	-5.18487e-163	1.9931e-163	-1.5175e-163	4.77188e-163	1.4597e-163	-9.42848e-164	-1.38372e-162	2.67024e-163	-6.74091e-163	3.71354e-163	1.8157e-163	-1.15234e-162	0
-2.39131e-163	-1.23962e-163	-4.99778e-163	-1.04187e-162	3.43989e-164	-5.69208e-163	3.454e-163	-1.10087e-163	3.47368e-163	5.07753e-163	-6.04041e-163	-5.25488e-164	1.15161e-163	2.62576e-163	4.01353e-163	3.94325e-163	-4.30019e-163	4.9963e-163	-5.18487e-163	1.9931e-163	-1.5175e-163	4.77188e-163	1.4597e-163	-9.42848e-164	-1.38372e-162	2.67024e-163	-6.74091e-163	3.71354e-163	1.8157e-163	-1.15234e-162	0
-2.39131e-163	-1.23962e-163	-4.99778e-163	-1.04187e-162	3.43989e-164	-5.69208e-163	3.454e-163	-1.10087e-163	3.47368e-163	5.07753e-163	-6.04041e-163	-5.25488e-164	1.15161e-163	2.62576e-163	4.01353e-163	3.94325e-163	-4.30019e-163	4.9963e-163	-5.18487e-163	1.9931e-163	-1.5175e-163	4.77188e-163	1.4597e-163	-9.42848e-164	-1.38372e-162	2.67024e-163	-6.74091e-163	3.71354e-163	1.8157e-163	-1.15234e-162	0
-2.39131e-163	-1.23962e-163	-4.99778e-163	-1.04187e-162	3.43989e-164	-5.69208e-163	3.454e-163	-1.10087e-163	3.47368e-163	5.07753e-163	-6.04041e-163	-5.25488e-164	1.15161e-163	2.62576e-163	4.01353e-163	3.94325e-163	-4.30019e-163	4.9963e-163	-5.18487e-163	1.9931e-163	-1.5175e-163	4.77188e-163	1.4597e-163	-9.42848e-164	-1.38372e-162	2.67024e-163	-6.74091e-163	3.71354e-163	1.8157e-163	-1.15234e-162	0
-2.39131e-163	-1.23962e-163	-4.99778e-163	-1.04187e-162	3.43989e-164	-5.69208e-163	3.454e-163	-1.10087e-163	3.47368e-163	5.07753e-163	-6.04041e-163	-5.25488e-164	1.15161e-163	2.62576e-163	4.01353e-163	3.94325e-163	-4.30019e-163	4.9963e-163	-5.18487e-163	1.9931e-163	-1.5175e-163	4.77188e-163	1.4597e-163	-9.42848e-164	-1.38372e-162	2.67024e-163	-6.74091e-163	3.71354e-163	1.8157e-163	-1.15234e-162	0
-2.39131e-163	-1.23962e-163	-4.99778e-163	-1.04187e-162	3.43989e-164	-5.69208e-163	3.454e-163	-1.10087e-163	3.47368e-163	5.07753e-163	-6.04041e-163	-5.25488e-164	1.15161e-163	2.62576e-163	4.01353e-163	3.94325e-163	-4.30019e-163	4.9963e-163	-5.18487e-163	1.9931e-163	-1.5175e-163	4.77188e-163	1.4597e-163	-9.42848e-164	-1.38372e-162	2.67024e-163	-6.74091e-163	3.71354e-163	1.8157e-163	-1.15234e-162	0
-2.39131e-163	-1.23962e-163	-4.99778e-163	-1.04187e-162	3.43989e-164	-5.69208e-163	3.454e-163	-1.10087e-163	3.47368e-163	5.07753e-163	-6.04041e-163	-5.25488e-164	1.15161e-163	2.62576e-163	4.01353e-163	3.94325e-163	-4.30019e-163	4.9963e-163	-5.18487e-163	1.9931e-163	-1.5175e-163	4.77188e-163	1.4597e-163	-9.42848e-164	-1.38372e-162	2.67024e-163	-6.74091e-163	3.71354e-163	1.8157e-163	-1.15234e-162	0
-2.39131e-163	-1.23962e-163	-4.99778e-163	-1.04187e-162	3.43989e-164	-5.69208e-163	3.454e-163	-1.10087e-163	3.47368e-163	5.07753e-163	-6.04041e-163	-5.25488e-164	1.15161e-163	2.62576e-163	4.01353e-163	3.94325e-163	-4.30019e-163	4.9963e-163	-5.18487e-163	1.9931e-163	-1.5175e-163	4.77188e-163	1.4597e-163	-9.42848e-164	-1.38372e-162	2.67024e-163	-6.74091e-163	3.71354e-163	1.8157e-163	-1.15234e-162	0
-2.39131e-163	-1.23962e-163	-4.99778e-163	-1.04187e-162	3.43989e-164	-5.69208e-163	3.454e-163	-1.10087e-163	3.47368e-163	5.07753e-163	-6.04041e-163	-5.25488e-164	1.15161e-163	2.62576e-163	4.01353e-163	3.94325e-163	-4.30019e-163	4.9963e-163	-5.18487e-163	1.9931e-163	-1.5175e-163	4.77188e-163	1.4597e-163	-9.42848e-164	-1.38372e-162	2.67024e-163	-6.74091e-163	3.71354e-163	1.8157e-163	-1.15234e-162	0
-2.39131e-163	-1.23962e-163	-4.99778e-163	-1.04187e-162	3.43989e-164	-5.69208e-163	3.454e-163	-1.10087e-163	3.47368e-163	5.07753e-163	-6.04041e-163	-5.25488e-164	1.15161e-163	2.62576e-163	4.01353e-163	3.94325e-163	-4.30019e-163	4.9963e-163	-5.18487e-163	1.9931e-163	-1.5175e-163	4.77188e-163	1.4597e-163	-9.42848e-164	-1.38372e-162	2.67024e-163	-6.74091e-163	3.71354e-163	1.8157e-163	-1.15234e-162	0
-2.39131e-163	-1.23962e-163	-4.99778e-163	-1.04187e-162	3.43989e-164	-5.69208e-163	3.454e-163	-1.10087e-163	3.47368e-163	5.07753e-163	-6.04041e-163	-5.25488e-164	1.15161e-163	2.62576e-163	4.01353e-163	3.94325e-163	-4.30019e-163	4.9963e-163	-5.18487e-163	1.9931e-163	-1.5175e-163	4.77188e-163	1.4597e-163	-9.42848e-164	-1.38372e-162	2.67024e-163	-6.74091e-163	3.71354e-163	1.8157e-163	-1.15234e-162	0
-2.39131e-163	-1.23962e-163	-4.99778e-163	-1.04187e-162	3.43989e-164	-5.69208e-163	3.454e-163	-1.10087e-163	3.47368e-163	5.07753e-163	-6.04041e-163	-5.25488e-164	1.15161e-163	2.62576e-163	4.01353e-163	3.94325e-163	-4.30019e-163	4.9963e-163	-5.18487e-163	1.9931e-163	-1.5175e-163	4.77188e-163	1.4597e-163	-9.42848e-164	-1.38372e-162	2.67024e-163	-6.74091e-163	3.71354e-163	1.8157e-163	-1.15234e-162	0
-2.39131e-163	-1.23962e-163	-4.99778e-163	-1.04187e-162	3.43989e-164	-5.69208e-163	3.454e-163	-1.10087e-163	3.47368e-163	5.07753e-163	-6.04041e-163	-5.25488e-164	1.15161e-163	2.62576e-163	4.01353e-163	3.94325e-163	-4.30019e-163	4.9963e-163	-5.18487e-163	1.9931e-163	-1.5175e-163	4.77188e-163	1.4597e-163	-9.42848e-164	-1.38372e-162	2.67024e-163	-6.74091e-163	3.71354e-163	1.8157e-163	-1.15234e-162	0
-2.39131e-163	-1.23962e-163	-4.99778e-163	-1.04187e-162	3.43989e-164	-5.69208e-163	3.454e-163	-1.10087e-163	3.47368e-163	5.07753e-163	-6.04041e-163	-5.25488e-164	1.15161e-163	2.62576e-163	4.01353e-163	3.94325e-163	-4.30019e-163	4.9963e-163	-5.18487e-163	1.9931e-163	-1.5175e-163	4.77188e-163	1.4597e-163	-9.42848e-164	-1.38372e-162	2.67024e-163	-6.74091e-163	3.71354e-163	1.8157e-163	-1.15234e-162	0
-2.39131e-163	-1.23962e-163	-4.99778e-163	-1.04187e-162	3.43989e-164	-5.69208e-163	3.454e-163	-1.10087e-163	3.47368e-163	5.07753e-163	-6.04041e-163	-5.25488e-164	1.15161e-163	2.62576e-163	4.01353e-163	3.94325e-163	-4.30019e-163	4.9963e-163	-5.18487e-163	1.9931e-163	-1.5175e-163	4.77188e-163	1.4597e-163	-9.42848e-164	-1.38372e-162	2.67024e-163	-6.74091e-163	3.71354e-163	1.8157e-163	-1.15234e-162	0
-2.39131e-163	-1.23962e-163	-4.99778e-163	-1.04187e-162	3.43989e-164	-5.69208e-163	3.454e-163	-1.10087e-163	3.47368e-163	5.07753e-163	-6.04041e-163	-5.25488e-164	1.15161e-163	2.62576e-163	4.01353e-163	3.94325e-163	-4.30019e-163	4.9963e-163	-5.18487e-163	1.9931e-163	-1.5175e-163	4.77188e-163	1.4597e-163	-9.42848e-164	-1.38372e-162	2.67024e-163	-6.74091e-163	3.71354e-163	1.8157e-163	-1.15234e-162	0
-2.39131e-163	-1.23962e-163	-4.99778e-163	-1.04187e-162	3.43989e-164	-5.69208e-163	3.454e-163	-1.10087e-163	3.47368e-163	5.07753e-163	-6.04041e-163	-5.25488e-164	1.15161e-163	2.62576e-163	4.01353e-163	3.94325e-163	-4.30019e-163	4.9963e-163	-5.18487e-163	1.9931e-163	-1.5175e-163	4.77188e-163	1.4597e-163	-9.42848e-164	-1.38372e-162	2.67024e-163	-6.74091e-163	3.71354e-163	1.8157e-163	-1.15234e-162	0
-2.39131e-163	-1.23962e-163	-4.99778e-163	-1.04187e-162	3.43989e-164	-5.69208e-163	3.454e-163	-1.10087e-163	3.47368e-163	5.07753e-163	-6.04041e-163	-5.25488e-164	1.15161e-163	2.62576e-163	4.01353e-163	3.94325e-163	-4.30019e-163	4.9963e-163	-5.18487e-163	1.9931e-163	-1.5175e-163	4.77188e-163	1.4597e-163	-9.42848e-164	-1.38372e-162	2.67024e-163	-6.74091e-163	3.71354e-163	1.8157e-163	-1.15234e-162	0
-2.39131e-163	-1.23962e-163	-4.99778e-163	-1.04187e-162	3.43989e-164	-5.69208e-163	3.454e-163	-1.10087e-163	3.47368e-163	5.07753e-163	-6.04041e-163	-5.25488e-164	1.15161e-163	2.62576e-163	4.01353e-163	3.94325e-163	-4.30019e-163	4.9963e-163	-5.18487e-163	1.9931e-163	-1.5175e-163	4.77188e-163	1.4597e-163	-9.42848e-164	-1.38372e-162	2.67024e-163	-6.74091e-163	3.71354e-163	1.8157e-163	-1.15234e-162	0
-2.39131e-163	-1.23962e-163	-4.99778e-163	-1.04187e-162	3.43989e-164	-5.69208e-163	3.454e-163	-1.10087e-163	3.47368e-163	5.07753e-163	-6.04041e-163	-5.25488e-164	1.15161e-163	2.62576e-163	4.01353e-163	3.94325e-163	-4.30019e-163	4.9963e-163	-5.18487e-163	1.9931e-163	-1.5175e-163	4.77188e-163	1.4597e-163	-9.42848e-164	-1.38372e-162	2.67024e-163	-6.74091e-163	3.71354e-163	1.8157e-163	-1.15234e-162	0
-2.39131e-163	-1.23962e-163	-4.99778e-163	-1.04187e-162	3.43989e-164	-5.69208e-163	3.454e-163	-1.10087e-163	3.47368e-163	5.07753e-163	-6.04041e-163	-5.25488e-164	1.15161e-163	2.62576e-163	4.01353e-163	3.94325e-163	-4.30019e-163	4.9963e-163	-5.18487e-163	1.9931e-163	-1.5175e-163	4.77188e-163	1.4597e-163	-9.42848e-164	-1.38372e-162	2.67024e-163	-6.74091e-163	3.71354e-163	1.8157e-163	-1.15234e-162	0
-2.39131e-163	-1.23962e-163	-4.99778e-163	-1.04187e-162	3.43989e-164	-5.69208e-163	3.454e-163	-1.10087e-163	3.47368e-163	5.07753e-163	-6.04041e-163	-5.25488e-164	1.15161e-163	2.62576e-163	4.01353e-163	3.94325e-163	-4.30019e-163	4.9963e-163	-5.18487e-163	1.9931e-163	-1.5175e-163	4.77188e-163	1.4597e-163	-9.42848e-164	-1.38372e-162	2.67024e-163	-6.74091e-163	3.71354e-163	1.8157e-163	-1.15234e-162	0
-2.39131e-163	-1.23962e-163	-4.99778e-163	-1.04187e-162	3.43989e-164	-5.69208e-163	3.454e-163	-1.10087e-163	3.47368e-163	5.07753e-163	-6.04041e-163	-5.25488e-164	1.15161e-163	2.62576e-163	4.01353e-163	3.94325e-163	-4.30019e-163	4.9963e-163	-5.18487e-163	1.9931e-163	-1.5175e-163	4.77188e-163	1.4597e-163	-9.42848e-164	-1.38372e-162	2.67024e-163	-6.74091e-163	3.71354e-163	1.8157e-163	-1.15234e-162	0
-2.39131e-163	-1.23962e-163	-4.99778e-163	-1.04187e-162	3.43989e-164	-5.69208e-163	3.454e-163	-1.10087e-163	3.47368e-163	5.07753e-163	-6.04041e-163	-5.25488e-164	1.15161e-163	2.62576e-163	4.01353e-163	3.94325e-163	-4.30019e-163	4.9963e-163	-5.18487e-163	1.9931e-163	-1.5175e-163	4.77188e-163	1.4597e-163	-9.42848e-164	-1.38372e-162	2.67024e-163	-6.74091e-163	3.71354e-163	1.8157e-163	-1.15234e-162	0
-2.39131e-163	-1.23962e-163	-4.99778e-163	-1.04187e-162	3.43989e-164	-5.69208e-163	3.454e-163	-1.10087e-163	3.47368e-163	5.07753e-163	-6.04041e-163	-5.25488e-164	1.15161e-163	2.62576e-163	4.01353e-163	3.94325e-163	-4.30019e-163	4.9963e-163	-5.18487e-163	1.9931e-163	-1.5175e-163	4.77188e-163	1.4597e-163	-9.42848e-164	-1.38372e-162	2.67024e-163	-6.74091e-163	3.71354e-163	1.8157e-163	-1.15234e-162	0
-2.39131e-163	-1.23962e-163	-4.99778e-163	-1.04187e-162	3.43989e-164	-5.69208e-163	3.454e-163	-1.10087e-163	3.47368e-163	5.07753e-163	-6.04041e-163	-5.25488e-164	1.15161e-163	2.62576e-163	4.01353e-163	3.94325e-163	-4.30019e-163	4.9963e-163	-5.18487e-163	1.9931e-163	-1.5175e-163	4.77188e-163	1.4597e-163	-9.42848e-164	-1.38372e-162	2.67024e-163	-6.74091e-163	3.71354e-163	1.8157e-163	-1.15234e-162	0
-2.39131e-163	-1.23962e-163	-4.99778e-163	-1.04187e-162	3.43989e-164	-5.69208e-163	3.454e-163	-1.10087e-163	3.47368e-163	5.07753e-163	-6.04041e-163	-5.25488e-164	1.15161e-163	2.62576e-163	4.01353e-163	3.94325e-163	-4.30019e-163	4.9963e-163	-5.18487e-163	1.9931e-163	-1.5175e-163	4.77188e-163	1.4597e-163	-9.42848e-164	-1.38372e-162	2.67024e-163	-6.74091e-163	3.71354e-163	1.8157e-163	-1.15234e-162	0
-2.39131e-163	-1.23962e-163	-4.99778e-163	-1.04187e-162	3.43989e-164	-5.69208e-163	3.454e-163	-1.10087e-163	3.47368e-163	5.07753e-163	-6.04041e-163	-5.25488e-164	1.15161e-163	2.62576e-163	4.01353e-163	3.94325e-163	-4.30019e-163	4.9963e-163	-5.18487e-163	1.9931e-163	-1.5175e-163	4.77188e-163	1.4597e-163	-9.42848e-164	-1.38372e-162	2.67024e-163	-6.74091e-163	3.71354e-163	1.8157e-163	-1.15234e-162	0
-2.39131e-163	-1.23962e-163	-4.99778e-163	-1.04187e-162	3.43989e-164	-5.69208e-163	3.454e-163	-1.10087e-163	3.47368e-163	5.07753e-163	-6.04041e-163	-5.25488e-164	1.15161e-163	2.62576e-163	4.01353e-163	3.94325e-163	-4.30019e-163	4.9963e-163	-5.18487e-163	1.9931e-163	-1.5175e-163	4.77188e-163	1.4597e-163	-9.42848e-164	-1.38372e-162	2.67024e-163	-6.74091e-163	3.71354e-163	1.8157e-163	-1.15234e-162	0
-2.39131e-163	-1.23962e-163	-4.99778e-163	-1.04187e-162	3.43989e-164	-5.69208e-163	3.454e-163	-1.10087e-163	3.47368e-163	5.07753e-163	-6.04041e-163	-5.25488e-164	1.15161e-163	2.62576e-163	4.01353e-163	3.94325e-163	-4.30019e-163	4.9963e-163	-5.18487e-163	1.9931e-163	-1.5175e-163	4.77188e-163	1.4597e-163	-9.42848e-164	-1.38372e-162	2.67024e-163	-6.74091e-163	3.71354e-163	1.8157e-163	-1.15234e-162	0
-2.39131e-163	-1.23962e-163	-4.99778e-163	-1.04187e-162	3.43989e-164	-5.69208e-163	3.454e-163	-1.10087e-163	3.47368e-163	5.07753e-163	-6.04041e-163	-5.25488e-164	1.15161e-163	2.62576e-163	4.01353e-163	3.94325e-163	-4.30019e-163	4.9963e-163	-5.18487e-163	1.9931e-163	-1.5175e-163	4.77188e-163	1.4597e-163	-9.42848e-164	-1.38372e-162	2.67024e-163	-6.74091e-163	3.71354e-163	1.8157e-163	-1.15234e-162	0
-2.39131e-163	-1.23962e-163	-4.99778e-163	-1.04187e-162	3.43989e-164	-5.69208e-163	3.454e-163	-1.10087e-163	3.47368e-163	5.07753e-163	-6.04041e-163	-5.25488e-164	1.15161e-163	2.62576e-163	4.01353e-163	3.94325e-163	-4.30019e-163	4.9963e-163	-5.18487e-163	1.9931e-163	-1.5175e-163	4.77188e-163	1.4597e-163	-9.42848e-164	-1.38372e-162	2.67024e-163	-6.74091e-163	3.71354e-163	1.8157e-163	-1.15234e-162	0
-2.39131e-163	-1.23962e-163	-4.99778e-163	-1.04187e-162	3.43989e-164	-5.69208e-163	3.454e-163	-1.10087e-163	3.47368e-163	5.07753e-163	-6.04041e-163	-5.25488e-164	1.15161e-163	2.62576e-163	4.01353e-163	3.94325e-163	-4.30019e-163	4.9963e-163	-5.18487e-163	1.9931e-163	-1.5175e-163	4.77188e-163	1.4597e-163	-9.42848e-164	-1.38372e-162	2.67024e-163	-6.74091e-163	3.71354e-163	1.8157e-163	-1.15234e-162	0
-2.39131e-163	-1.23962e-163	-4.99778e-163	-1.04187e-162	3.43989e-164	-5.69208e-163	3.454e-163	-1.10087e-163	3.47368e-163	5.07753e-163	-6.04041e-163	-5.25488e-164	1.15161e-163	2.62576e-163	4.01353e-163	3.94325e-163	-4.30019e-163	4.9963e-163	-5.18487e-163	1.9931e-163	-1.5175e-163	4.77188e-163	1.4597e-163	-9.42848e-164	-1.38372e-162	2.67024e-163	-6.74091e-163	3.71354e-163	1.8157e-163	-1.15234e-162	0
-2.39131e-163	-1.23962e-163	-4.99778e-163	-1.04187e-162	3.43989e-164	-5.69208e-163	3.454e-163	-1.10087e-163	3.47368e-163	5.07753e-163	-6.04041e-163	-5.25488e-164	1.15161e-163	2.62576e-163	4.01353e-163	3.94325e-163	-4.30019e-163	4.9963e-163	-5.18487e-163	1.9931e-163	-1.5175e-163	4.77188e-163	1.4597e-163	-9.42848e-164	-1.38372e-162	2.67024e-163	-6.74091e-163	3.71354e-163	1.8157e-163	-1.15234e-162	0
-2.39131e-163	-1.23962e-163	-4.99778e-163	-1.04187e-162	3.43989e-164	-5.69208e-163	3.454e-163	-1.10087e-163	3.47368e-163	5.07753e-163	-6.04041e-163	-5.25488e-164	1.15161e-163	2.62576e-163	4.01353e-163	3.94325e-163	-4.30019e-163	4.9963e-163	-5.18487e-163	1.9931e-163	-1.5175e-163	4.77188e-163	1.4597e-163	-9.42848e-164	-1.38372e-162	2.67024e-163	-6.74091e-163	3.71354e-163	1.8157e-163	-1.15234e-162	0
-2.39131e-163	-1.23962e-163	-4.99778e-163	-1.04187e-162	3.43989e-164	-5.69208e-163	3.454e-163	-1.10087e-163	3.47368e-163	5.07753e-163	-6.04041e-163	-5.25488e-164	1.15161e-163	2.62576e-163	4.01353e-163	3.94325e-163	-4.30019e-163	4.9963e-163	-5.18487e-163	1.9931e-163	-1.5175e-163	4.77188e-163	1.4597e-163	-9.42848e-164	-1.38372e-162	2.67024e-163	-6.74091e-163	3.71354e-163	1.8157e-163	-1.15234e-162	0
-2.39131e-163	-1.23962e-163	-4.99778e-163	-1.04187e-162	3.43989e-164	-5.69208e-163	3.454e-163	-1.10087e-163	3.47368e-163	5.07753e-163	-6.04041e-163	-5.25488e-164	1.15161e-163	2.62576e-163	4.01353e-163	3.94325e-163	-4.30019e-163	4.9963e-163	-5.18487e-163	1.9931e-163	-1.5175e-163	4.77188e-163	1.4597e-163	-9.42848e-164	-1.38372e-162	2.67024e-163	-6.74091e-163	3.71354e-163	1.8157e-163	-1.15234e-162	0
-2.39131e-163	-1.23962e-163	-4.99778e-163	-1.04187e-162	3.43989e-164	-5.69208e-163	3.454e-163	-1.10087e-163	3.47368e-163	5.07753e-163	-6.04041e-163	-5.25488e-164	1.15161e-163	2.62576e-163	4.01353e-163	3.94325e-163	-4.30019e-163	4.9963e-163	-5.18487e-163	1.9931e-163	-1.5175e-163	4.77188e-163	1.4597e-163	-9.42848e-164	-1.38372e-162	2.67024e-163	-6.74091e-163	3.71354e-163	1.8157e-163	-1.15234e-162	0
-2.39131e-163	-1.23962e-163	-4.99778e-163	-1.04187e-162	3.43989e-164	-5.69208e-163	3.454e-163	-1.10087e-163	3.47368e-163	5.07753e-163	-6.04041e-163	-5.25488e-164	1.15161e-163	2.62576e-163	4.01353e-163	3.94325e-163	-4.30019e-163	4.9963e-163	-5.18487e-163	1.9931e-163	-1.5175e-163	4.77188e-163	1.4597e-163	-9.42848e-164	-1.38372e-162	2.67024e-163	-6.74091e-163	3.71354e-163	1.8157e-163	-1.15234e-162	0
-2.39131e-163	-1.23962e-163	-4.99778e-163	-1.04187e-162	3.43989e-164	-5.69208e-163	3.454e-163	-1.10087e-163	3.47368e-163	5.07753e-163	-6.04041e-163	-5.25488e-164	1.15161e-163	2.62576e-163	4.01353e-163	3.94325e-163	-4.30019e-163	4.9963e-163	-5.18487e-163	1.9931e-163	-1.5175e-163	4.77188e-163	1.4597e-163	-9.42848e-164	-1.38372e-162	2.67024e-163	-6.74091e-163	3.71354e-163	1.8157e-163	-1.15234e-162	0
-2.39131e-163	-1.23962e-163	-4.99778e-163	-1.04187e-162	3.43989e-164	-5.69208e-163	3.454e-163	-1.10087e-163	3.47368e-163	5.07753e-163	-6.04041e-163	-5.25488e-164	1.15161e-163	2.62576e-163	4.01353e-163	3.94325e-163	-4.30019e-163	4.9963e-163	-5.18487e-163	1.9931e-163	-1.5175e-163	4.77188e-163	1.4597e-163	-9.42848e-164	-1.38372e-162	2.67024e-163	-6.74091e-163	3.71354e-163	1.8157e-163	-1.15234e-162	0
-2.39131e-163	-1.23962e-163	-4.99778e-163	-1.04187e-162	3.43989e-164	-5.69208e-163	3.454e-163	-1.10087e-163	3.47368e-163	5.07753e-163	-6.04041e-163	-5.25488e-164	1.15161e-163	2.62576e-163	4.01353e-163	3.94325e-163	-4.30019e-163	4.9963e-163	-5.18487e-163	1.9931e-163	-1.5175e-163	4.77188e-163	1.4597e-163	-9.42848e-164	-1.38372e-162	2.67024e-163	-6.74091e-163	3.71354e-163	1.8157e-163	-1.15234e-162	0
-2.39131e-163	-1.23962e-163	-4.99778e-163	-1.04187e-162	3.43989e-164	-5.69208e-163	3.454e-163	-1.10087e-163	3.47368e-163	5.07753e-163	-6.04041e-163	-5.25488e-164	1.15161e-163	2.62576e-163	4.01353e-163	3.94325e-163	-4.30019e-163	4.9963e-163	-5.18487e-163	1.9931e-163	-1.5175e-163	4.77188e-163	1.4597e-163	-9.42848e-164	-1.38372e-162	2.67024e-163	-6.74091e-163	3.71354e-163	1.8157e-163	-1.15234e-162	0
-2.39131e-163	-1.23962e-163	-4.99778e-163	-1.04187e-162	3.43989e-164	-5.69208e-163	3.454e-163	-1.10087e-163	3.47368e-163	5.07753e-163	-6.04041e-163	-5.25488e-164	1.15161e-163	2.62576e-163	4.01353e-163	3.94325e-163	-4.30019e-163	4.9963e-163	-5.18487e-163	1.9931e-163	-1.5175e-163	4.77188e-163	1.4597e-163	-9.42848e-164	-1.38372e-162	2.67024e-163	-6.74091e-163	3.71354e-163	1.8157e-163	-1.15234e-162	0
-2.39131e-163	-1.23962e-163	-4.99778e-163	-1.04187e-162	3.43989e-164	-5.69208e-163	3.454e-163	-1.10087e-163	3.47368e-163	5.07753e-163	-6.04041e-163	-5.25488e-164	1.15161e-163	2.62576e-163	4.01353e-163	3.94325e-163	-4.30019e-163	4.9963e-163	-5.18487e-163	1.9931e-163	-1.5175e-163	4.77188e-163	1.4597e-163	-9.42848e-164	-1.38372e-162	2.67024e-163	-6.74091e-163	3.71354e-163	1.8157e-163	-1.15234e-162	0
-2.39131e-163	-1.23962e-163	-4.99778e-163	-1.04187e-162	3.43989e-164	-5.69208e-163	3.454e-163	-1.10087e-163	3.47368e-163	5.07753e-163	-6.04041e-163	-5.25488e-164	1.15161e-163	2.62576e-163	4.01353e-163	3.94325e-163	-4.30019e-163	4.9963e-163	-5.18487e-163	1.9931e-163	-1.5175e-163	4.77188e-163	1.4597e-163	-9.42848e-164	-1.38372e-162	2.67024e-163	-6.74091e-163	3.71354e-163	1.8157e-163	-1.15234e-162	0
-2.39131e-163	-1.23962e-163	-4.99778e-163	-1.04187e-162	3.43989e-164	-5.69208e-163	3.454e-163	-1.10087e-163	3.47368e-163	5.07753e-163	-6.04041e-163	-5.25488e-164	1.15161e-163	2.62576e-163	4.01353e-163	3.94325e-163	-4.30019e-163	4.9963e-163	-5.18487e-163	1.9931e-163	-1.5175e-163	4.77188e-163	1.4597e-163	-9.42848e-164	-1.38372e-162	2.67024e-163	-6.74091e-163	3.71354e-163	1.8157e-163	-1.15234e-162	0
-2.39131e-163	-1.23962e-163	-4.99778e-163	-1.04187e-162	3.43989e-164	-5.69208e-163	3.454e-163	-1.10087e-163	3.47368e-163	5.07753e-163	-6.04041e-163	-5.25488e-164	1.15161e-163	2.62576e-163	4.01353e-163	3.94325e-163	-4.30019e-163	4.9963e-163	-5.18487e-163	1.9931e-163	-1.5175e-163	4.77188e-163	1.4597e-163	-9.42848e-164	-1.38372e-162	2.67024e-163	-6.74091e-163	3.71354e-163	1.8157e-163	-1.15234e-162	0
-2.39131e-163	-1.23962e-163	-4.99778e-163	-1.04187e-162	3.43989e-164	-5.69208e-163	3.454e-163	-1.10087e-163	3.47368e-163	5.07753e-163	-6.04041e-163	-5.25488e-164	1.15161e-163	2.62576e-163	4.01353e-163	3.94325e-163	-4.30019e-163	4.9963e-163	-5.18487e-163	1.9931e-163	-1.5175e-163	4.77188e-163	1.4597e-163	-9.42848e-164	-1.38372e-162	2.67024e-163	-6.74091e-163	3.71354e-163	1.8157e-163	-1.15234e-162	0
-2.39131e-163	-1.23962e-163	-4.99778e-163	-1.04187e-162	3.43989e-164	-5.69208e-163	3.454e-163	-1.10087e-163	3.47368e-163	5.07753e-163	-6.04041e-163	-5.25488e-164	1.15161e-163	2.62576e-163	4.01353e-163	3.94325e-163	-4.30019e-163	4.9963e-163	-5.18487e-163	1.9931e-163	-1.5175e-163	4.77188e-163	1.4597e-163	-9.42848e-164	-1.38372e-162	2.67024e-163	-6.74091e-163	3.71354e-163	1.8157e-163	-1.15234e-162	0
-2.39131e-163	-1.23962e-163	-4.99778e-163	-1.04187e-162	3.43989e-164	-5.69208e-163	3.454e-163	-1.10087e-163	3.47368e-163	5.07753e-163	-6.04041e-163	-5.25488e-164	1.15161e-163	2.62576e-163	4.01353e-163	3.94325e-163	-4.30019e-163	4.9963e-163	-5.18487e-163	1.9931e-163	-1.5175e-163	4.77188e-163	1.4597e-163	-9.42848e-164	-1.38372e-162	2.67024e-163	-6.74091e-163	3.71354e-163	1.8157e-163	-1.15234e-162	0
-2.39131e-163	-1.23962e-163	-4.99778e-163	-1.04187e-162	3.43989e-164	-5.69208e-163	3.454e-163	-1.10087e-163	3.47368e-163	5.07753e-163	-6.04041e-163	-5.25488e-164	1.15161e-163	2.62576e-163	4.01353e-163	3.94325e-163	-4.30019e-163	4.9963e-163	-5.18487e-163	1.9931e-163	-1.5175e-163	4.77188e-163	1.4597e-163	-9.42848e-164	-1.38372e-162	2.67024e-163	-6.74091e-163	3.71354e-163	1.8157e-163	-1.15234e-162	0
-2.39131e-163	-1.23962e-163	-4.99778e-163	-1.04187e-162	3.43989e-164	-5.69208e-163	3.454e-163	-1.10087e-163	3.47368e-163	5.07753e-163	-6.04041e-163	-5.25488e-164	1.15161e-163	2.62576e-163	4.01353e-163	3.94325e-163	-4.30019e-163	4.9963e-163	-5.18487e-163	1.9931e-163	-1.5175e-163	4.77188e-163	1.4597e-163	-9.42848e-164	-1.38372e-162	2.67024e-163	-6.74091e-163	3.71354e-163	1.8157e-163	-1.15234e-162	0
-2.39131e-163	-1.23962e-163	-4.99778e-163	-1.04187e-162	3.43989e-164	-5.69208e-163	3.454e-163	-1.10087e-163	3.47368e-163	5.07753e-163	-6.04041e-163	-5.25488e-164	1.15161e-163	2.62576e-163	4.01353e-163	3.94325e-163	-4.30019e-163	4.9963e-163	-5.18487e-163	1.9931e-163	-1.5175e-163	4.77188e-163	1.4597e-163	-9.42848e-164	-1.38372e-162	2.67024e-163	-6.74091e-163	3.71354e-163	1.8157e-163	-1.15234e-162	0
-2.39131e-163	-1.23962e-163	-4.99778e-163	-1.04187e-162	3.43989e-164	-5.69208e-163	3.454e-163	-1.10087e-163	3.47368e-163	5.07753e-163	-6.04041e-163	-5.25488e-164	1.15161e-163	2.62576e-163	4.01353e-163	3.94325e-163	-4.30019e-163	4.9963e-163	-5.18487e-163	1.9931e-163	-1.5175e-163	4.77188e-163	1.4597e-163	-9.42848e-164	-1.38372e-162	2.67024e-163	-6.74091e-163	3.71354e-163	1.8157e-163	-1.15234e-162	0
-2.39131e-163	-1.23962e-163	-4.99778e-163	-1.04187e-162	3.43989e-164	-5.69208e-163	3.454e-163	-1.10087e-163	3.47368e-163	5.07753e-163	-6.04041e-163	-5.25488e-164	1.15161e-163	2.62576e-163	4.01353e-163	3.94325e-163	-4.30019e-163	4.9963e-163	-5.18487e-163	1.9931e-163	-1.5175e-163	4.77188e-163	1.4597e-163	-9.42848e-164	-1.38372e-162	2.67024e-163	-6.74091e-163	3.71354e-163	1.8157e-163	-1.15234e-162	0
-2.39131e-163	-1.23962e-163	-4.99778e-163	-1.04187e-162	3.43989e-164	-5.69208e-163	3.454e-163	-1.10087e-163	3.47368e-163	5.07753e-163	-6.04041e-163	-5.25488e-164	1.15161e-163	2.62576e-163	4.01353e-163	3.94325e-163	-4.30019e-163	4.9963e-163	-5.18487e-163	1.9931e-163	-1.5175e-163	4.77188e-163	1.4597e-163	-9.42848e-164	-1.38372e-162	2.67024e-163	-6.74091e-163	3.71354e-163	1.8157e-163	-1.15234e-162	0
-2.39131e-163	-1.23962e-163	-4.99778e-163	-1.04187e-162	3.43989e-164	-5.69208e-163	3.454e-163	-1.10087e-163	3.47368e-163	5.07753e-163	-6.04041e-163	-5.25488e-164	1.15161e-163	2.62576e-163	4.01353e-163	3.94325e-163	-4.30019e-163	4.9963e-163	-5.18487e-163	1.9931e-163	-1.5175e-163	4.77188e-163	1.4597e-163	-9.42848e-164	-1.38372e-162	2.67024e-163	-6.74091e-163	3.71354e-163	1.8157e-163	-1.15234e-162	0
-2.39131e-163	-1.23962e-163	-4.99778e-163	-1.04187e-162	3.43989e-164	-5.69208e-163	3.454e-163	-1.10087e-163	3.47368e-163	5.07753e-163	-6.04041e-163	-5.25488e-164	1.15161e-163	2.62576e-163	4.01353e-163	3.94325e-163	-4.30019e-163	4.9963e-163	-5.18487e-163	1.9931e-163	-1.5175e-163	4.77188e-163	1.4597e-163	-9.42848e-164	-1.38372e-162	2.67024e-163	-6.74091e-163	3.71354e-163	1.8157e-163	-1.15234e-162	0
-2.39131e-163	-1.23962e-163	-4.99778e-163	-1.04187e-162	3.43989e-164	-5.69208e-163	3.454e-163	-1.10087e-163	3.47368e-163	5.07753e-163	-6.04041e-163	-5.25488e-164	1.15161e-163	2.62576e-163	4.01353e-163	3.94325e-163	-4.30019e-163	4.9963e-163	-5.18487e-163	1.9931e-163	-1.5175e-163	4.77188e-163	1.4597e-163	-9.42848e-164	-1.38372e-162	2.67024e-163	-6.74091e-163	3.71354e-163	1.8157e-163	-1.15234e-162	0
-2.39131e-163	-1.23962e-163	-4.99778e-163	-1.04187e-162	3.43989e-164	-5.69208e-163	3.454e-163	-1.10087e-163	3.47368e-163	5.07753e-163	-6.04041e-163	-5.25488e-164	1.15161e-163	2.62576e-163	4.01353e-163	3.94325e-163	-4.30019e-163	4.9963e-163	-5.18487e-163	1.9931e-163	-1.5175e-163	4.77188e-163	1.4597e-163	-9.42848e-164	-1.38372e-162	2.67024e-163	-6.74091e-163	3.71354e-163	1.8157e-163	-1.15234e-162	0
-2.39131e-163	-1.23962e-163	-4.99778e-163	-1.04187e-162	3.43989e-164	-5.69208e-163	3.454e-163	-1.10087e-163	3.47368e-163	5.07753e-163	-6.04041e-163	-5.25488e-164	1.15161e-163	2.62576e-163	4.01353e-163	3.94325e-163	-4.30019e-163	4.9963e-163	-5.18487e-163	1.9931e-163	-1.5175e-163	4.77188e-163	1.4597e-163	-9.42848e-164	-1.38372e-162	2.67024e-163	-6.74091e-163	3.71354e-163	1.8157e-163	-1.15234e-162	0
-2.39131e-163	-1.23962e-163	-4.99778e-163	-1.04187e-162	3.43989e-164	-5.69208e-163	3.454e-163	-1.10087e-163	3.47368e-163	5.07753e-163	-6.04041e-163	-5.25488e-164	1.15161e-163	2.62576e-163	4.01353e-163	3.94325e-163	-4.30019e-163	4.9963e-163	-5.18487e-163	1.9931e-163	-1.5175e-163	4.77188e-163	1.4597e-163	-9.42848e-164	-1.38372e-162	2.67024e-163	-6.74091e-163	3.71354e-163	1.8157e-163	-1.15234e-162	0
-2.39131e-163	-1.23962e-163	-4.99778e-163	-1.04187e-162	3.43989e-164	-5.69208e-163	3.454e-163	-1.10087e-163	3.47368e-163	5.07753e-163	-6.04041e-163	-5.25488e-164	1.15161e-163	2.62576e-163	4.01353e-163	3.94325e-163	-4.30019e-163	4.9963e-163	-5.18487e-163	1.9931e-163	-1.5175e-163	4.77188e-163	1.4597e-163	-9.42848e-164	-1.38372e-162	2.67024e-163	-6.74091e-163	3.71354e-163	1.8157e-163	-1.15234e-162	0
-2.39131e-163	-1.23962e-163	-4.99778e-163	-1.04187e-162	3.43989e-164	-5.69208e-163	3.454e-163	-1.10087e-163	3.47368e-163	5.07753e-163	-6.04041e-163	-5.25488e-164	1.15161e-163	2.62576e-163	4.01353e-163	3.94325e-163	-4.30019e-163	4.9963e-163	-5.18487e-163	1.9931e-163	-1.5175e-163	4.77188e-163	1.4597e-163	-9.42848e-164	-1.38372e-162	2.67024e-163	-6.74091e-163	3.71354e-163	1.8157e-163	-1.15234e-162	0
-2.39131e-163	-1.23962e-163	-4.99778e-163	-1.04187e-162	3.43989e-164	-5.69208e-163	3.454e-163	-1.10087e-163	3.47368e-163	5.07753e-163	-6.04041e-163	-5.25488e-164	1.15161e-163	2.62576e-163	4.01353e-163	3.94325e-163	-4.30019e-163	4.9963e-163	-5.18487e-163	1.9931e-163	-1.5175e-163	4.77188e-163	1.4597e-163	-9.42848e-164	-1.38372e-162	2.67024e-163	-6.74091e-163	3.71354e-163	1.8157e-163	-1.15234e-162	0
-2.39131e-163	-1.23962e-163	-4.99778e-163	-1.04187e-162	3.43989e-164	-5.69208e-163	3.454e-163	-1.10087e-163	3.47368e-163	5.07753e-163	-6.04041e-163	-5.25488e-164	1.15161e-163	2.62576e-163	4.01353e-163	3.94325e-163	-4.30019e-163	4.9963e-163	-5.18487e-163	1.9931e-163	-1.5175e-163	4.77188e-163	1.4597e-163	-9.42848e-164	-1.38372e-162	2.67024e-163	-6.74091e-163	3.71354e-163	1.8157e-163	-1.15234e-162	0
-2.39131e-163	-1.23962e-163	-4.99778e-163	-1.04187e-162	3.43989e-164	-5.69208e-163	3.454e-163	-1.10087e-163	3.47368e-163	5.07753e-163	-6.04041e-163	-5.25488e-164	1.15161e-163	2.62576e-163	4.01353e-163	3.94325e-163	-4.30019e-163	4.9963e-163	-5.18487e-163	1.9931e-163	-1.5175e-163	4.77188e-163	1.4597e-163	-9.42848e-164	-1.38372e-162	2.67024e-163	-6.74091e-163	3.71354e-163	1.8157e-163	-1.15234e-162	0
-2.39131e-163	-1.23962e-163	-4.99778e-163	-1.04187e-162	3.43989e-164	-5.69208e-163	3.454e-163	-1.10087e-163	3.47368e-163	5.07753e-163	-6.04041e-163	-5.25488e-164	1.15161e-163	2.62576e-163	4.01353e-163	3.94325e-163	-4.30019e-163	4.9963e-163	-5.18487e-163	1.9931e-163	-1.5175e-163	4.77188e-163	1.4597e-163	-9.42848e-164	-1.38372e-162	2.67024e-163	-6.74091e-163	3.71354e-163	1.8157e-163	-1.15234e-162	0
-2.39131e-163	-1.23962e-163	-4.99778e-163	-1.04187e-162	3.43989e-164	-5.69208e-163	3.454e-163	-1.10087e-163	3.47368e-163	5.07753e-163	-6.04041e-163	-5.25488e-164	1.15161e-163	2.62576e-163	4.01353e-163	3.94325e-163	-4.30019e-163	4.9963e-163	-5.18487e-163	1.9931e-163	-1.5175e-163	4.77188e-163	1.4597e-163	-9.42848e-164	-1.38372e-162	2.67024e-163	-6.74091e-163	3.71354e-163	1.8157e-163	-1.15234e-162	0
-2.39131e-163	-1.23962e-163	-4.99778e-163	-1.04187e-162	3.43989e-164	-5.69208e-163	3.454e-163	-1.10087e-163	3.47368e-163	5.07753e-163	-6.04041e-163	-5.25488e-164	1.15161e-163	2.62576e-163	4.01353e-163	3.94325e-163	-4.30019e-163	4.9963e-163	-5.18487e-163	1.9931e-163	-1.5175e-163	4.77188e-163	1.4597e-163	-9.42848e-164	-1.38372e-162	2.67024e-163	-6.74091e-163	3.71354e-163	1.8157e-163	-1.15234e-162	0
-2.39131e-163	-1.23962e-163	-4.99778e-163	-1.04187e-162	3.43989e-164	-5.69208e-163	3.454e-163	-1.10087e-163	3.47368e-163	5.07753e-163	-6.04041e-163	-5.25488e-164	1.15161e-163	2.62576e-163	4.01353e-163	3.94325e-163	-4.30019e-163	4.9963e-163	-5.18487e-163	1.9931e-163	-1.5175e-163	4.77188e-163	1.4597e-163	-9.42848e-164	-1.38372e-162	2.67024e-163	-6.74091e-163	3.71354e-163	1.8157e-163	-1.15234e-162	0
-2.39131e-163	-1.23962e-163	-4.99778e-163	-1.04187e-162	3.43989e-164	-5.69208e-163	3.454e-163	-1.10087e-163	3.47368e-163	5.07753e-163	-6.04041e-163	-5.25488e-164	1.15161e-163	2.62576e-163	4.01353e-163	3.94325e-163	-4.30019e-163	4.9963e-163	-5.18487e-163	1.9931e-163	-1.5175e-163	4.77188e-163	1.4597e-163	-9.42848e-164	-1.38372e-162	2.67024e-163	-6.74091e-163	3.71354e-163	1.8157e-163	-1.15234e-162	0
-2.39131e-163	-1.23962e-163	-4.99778e-163	-1.04187e-162	3.43989e-164	-5.69208e-163	3.454e-163	-1.10087e-163	3.47368e-163	5.07753e-163	-6.04041e-163	-5.25488e-164	1.15161e-163	2.62576e-163	4.01353e-163	3.94325e-163	-4.30019e-163	4.9963e-163	-5.18487e-163	1.9931e-163	-1.5175e-163	4.77188e-163	1.4597e-163	-9.42848e-164	-1.38372e-162	2.67024e-163	-6.74091e-163	3.71354e-163	1.8157e-163	-1.15234e-162	0
-2.39131e-163	-1.23962e-163	-4.99778e-163	-1.04187e-162	3.43989e-164	-5.69208e-163	3.454e-163	-1.10087e-163	3.47368e-163	5.07753e-163	-6.04041e-163	-5.25488e-164	1.15161e-163	2.62576e-163	4.01353e-163	3.94325e-163	-4.30019e-163	4.9963e-163	-5.18487e-163	1.9931e-163	-1.5175e-163	4.77188e-163	1.4597e-163	-9.42848e-164	-1.38372e-162	2.67024e-163	-6.74091e-163	3.71354e-163	1.8157e-163	-1.15234e-162	0
-2.39131e-163	-1.23962e-163	-4.99778e-163	-1.04187e-162	3.43989e-164	-5.69208e-163	3.454e-163	-1.10087e-163	3.47368e-163	5.07753e-163	-6.04041e-163	-5.25488e-164	1.15161e-163	2.62576e-163	4.01353e-163	3.94325e-163	-4.30019e-163	4.9963e-163	-5.18487e-163	1.9931e-163	-1.5175e-163	4.77188e-163	1.4597e-163	-9.42848e-164	-1.38372e-162	2.67024e-163	-6.74091e-163	3.71354e-163	1.8157e-163	-1.15234e-162	0
-2.39131e-163	-1.23962e-163	-4.99778e-163	-1.04187e-162	3.43989e-164	-5.69208e-163	3.454e-163	-1.10087e-163	3.47368e-163	5.07753e-163	-6.04041e-163	-5.25488e-164	1.15161e-163	2.62576e-163	4.01353e-163	3.94325e-163	-4.30019e-163	4.9963e-163	-5.18487e-163	1.9931e-163	-1.5175e-163	4.77188e-163	1.4597e-163	-9.42848e-164	-1.38372e-162	2.67024e-163	-6.74091e-163	3.71354e-163	1.8157e-163	-1.15234e-162	0
-2.39131e-163	-1.23962e-163	-4.99778e-163	-1.04187e-162	3.43989e-164	-5.69208e-163	3.454e-163	-1.10087e-163	3.47368e-163	5.07753e-163	-6.04041e-163	-5.25488e-164	1.15161e-163	2.62576e-163	4.01353e-163	3.94325e-163	-4.30019e-163	4.9963e-163	-5.18487e-163	1.9931e-163	-1.5175e-163	4.77188e-163	1.4597e-163	-9.42848e-164	-1.38372e-162	2.67024e-163	-6.74091e-163	3.71354e-163	1.8157e-163	-1.15234e-162	0
-2.39131e-163	-1.23962e-163	-4.99778e-163	-1.04187e-162	3.43989e-164	-5.69208e-163	3.454e-163	-1.10087e-163	3.47368e-163	5.07753e-163	-6.04041e-163	-5.25488e-164	1.15161e-163	2.62576e-163	4.01353e-163	3.94325e-163	-4.30019e-163	4.9963e-163	-5.18487e-163	1.9931e-163	-1.5175e-163	4.77188e-163	1.4597e-163	-9.42848e-164	-1.38372e-162	2.67024e-163	-6.74091e-163	3.71354e-163	1.8157e-163	-1.15234e-162	0
-2.39131e-163	-1.23962e-163	-4.99778e-163	-1.04187e-162	3.43989e-164	-5.69208e-163	3.454e-163	-1.10087e-163	3.47368e-163	5.07753e-163	-6.04041e-163	-5.25488e-164	1.15161e-163	2.62576e-163	4.01353e-163	3.94325e-163	-4.30019e-163	4.9963e-163	-5.18487e-163	1.9931e-163	-1.5175e-163	4.77188e-163	1.4597e-163	-9.42848e-164	-1.38372e-162	2.67024e-163	-6.74091e-163	3.71354e-163	1.8157e-163	-1.15234e-162	0
-2.39131e-163	-1.23962e-163	-4.99778e-163	-1.04187e-162	3.43989e-164	-5.69208e-163	3.454e-163	-1.10087e-163	3.47368e-163	5.07753e-163	-6.04041e-163	-5.25488e-164	1.15161e-163	2.62576e-163	4.01353e-163	3.94325e-163	-4.30019e-163	4.9963e-163	-5.18487e-163	1.9931e-163	-1.5175e-163	4.77188e-163	1.4597e-163	-9.42848e-164	-1.38372e-162	2.67024e-163	-6.74091e-163	3.71354e-163	1.8157e-163	-1.15234e-162	0
-2.39131e-163	-1.23962e-163	-4.99778e-163	-1.04187e-162	3.43989e-164	-5.69208e-163	3.454e-163	-1.10087e-163	3.47368e-163	5.07753e-163	-6.04041e-163	-5.25488e-164	1.15161e-163	2.62576e-163	4.01353e-163	3.94325e-163	-4.30019e-163	4.9963e-163	-5.18487e-163	1.9931e-163	-1.5175e-163	4.77188e-163	1.4597e-163	-9.42848e-164	-1.38372e-162	2.67024e-163	-6.74091e-163	3.71354e-163	1.8157e-163	-1.15234e-162	0
-2.39131e-163	-1.23962e-163	-4.99778e-163	-1.04187e-162	3.43989e-164	-5.69208e-163	3.454e-163	-1.10087e-163	3.47368e-163	5.07753e-163	-6.04041e-163	-5.25488e-164	1.15161e-163	2.62576e-163	4.01353e-163	3.94325e-163	-4.30019e-163	4.9963e-163	-5.18487e-163	1.9931e-163	-1.5175e-163	4.77188e-163	1.4597e-163	-9.42848e-164	-1.38372e-162	2.67024e-163	-6.74091e-163	3.71354e-163	1.8157e-163	-1.15234e-162	0
-2.39131e-163	-1.23962e-163	-4.99778e-163	-1.04187e-162	3.43989e-164	-5.69208e-163	3.454e-163	-1.10087e-163	3.47368e-163	5.07753e-163	-6.04041e-163	-5.25488e-164	1.15161e-163	2.62576e-163	4.01353e-163	3.94325e-163	-4.30019e-163	4.9963e-163	-5.18487e-163	1.9931e-163	-1.5175e-163	4.77188e-163	1.4597e-163	-9.42848e-164	-1.38372e-162	2.67024e-163	-6.74091e-163	3.71354e-163	1.8157e-163	-1.15234e-162	0
-2.39131e-163	-1.23962e-163	-4.99778e-163	-1.04187e-162	3.43989e-164	-5.69208e-163	3.454e-163	-1.10087e-163	3.47368e-163	5.07753e-163	-6.04041e-163	-5.25488e-164	1.15161e-163	2.62576e-163	4.01353e-163	3.94325e-163	-4.30019e-163	4.9963e-163	-5.18487e-163	1.9931e-163	-1.5175e-163	4.77188e-163	1.4597e-163	-9.42848e-164	-1.38372e-162	2.67024e-163	-6.74091e-163	3.71354e-163	1.8157e-163	-1.15234e-162	0
-2.39131e-163	-1.23962e-163	-4.99778e-163	-1.04187e-162	3.43989e-164	-5.69208e-163	3.454e-163	-1.10087e-163	3.47368e-163	5.07753e-163	-6.04041e-163	-5.25488e-164	1.15161e-163	2.62576e-163	4.01353e-163	3.94325e-163	-4.30019e-163	4.9963e-163	-5.18487e-163	1.9931e-163	-1.5175e-163	4.77188e-163	1.4597e-163	-9.42848e-164	-1.38372e-162	2.67024e-163	-6.74091e-163	3.71354e-163	1.8157e-163	-1.15234e-162	0
-2.39131e-163	-1.23962e-163	-4.99778e-163	-1.04187e-162	3.43989e-164	-5.69208e-163	3.454e-163	-1.10087e-163	3.47368e-163	5.07753e-163	-6.04041e-163	-5.25488e-164	1.15161e-163	2.62576e-163	4.01353e-163	3.94325e-163	-4.30019e-163	4.9963e-163	-5.18487e-163	1.9931e-163	-1.5175e-163	4.77188e-163	1.4597e-163	-9.42848e-164	-1.38372e-162	2.67024e-163	-6.74091e-163	3.71354e-163	1.8157e-163	-1.15234e-162	0
-2.39131e-163	-1.23962e-163	-4.99778e-163	-1.04187e-162	3.43989e-164	-5.69208e-163	3.454e-163	-1.10087e-163	3.47368e-163	5.07753e-163	-6.04041e-163	-5.25488e-164	1.15161e-163	2.62576e-163	4.01353e-163	3.94325e-163	-4.30019e-163	4.9963e-163	-5.18487e-163	1.9931e-163	-1.5175e-163	4.77188e-163	1.4597e-163	-9.42848e-164	-1.38372e-162	2.67024e-163	-6.74091e-163	3.71354e-163	1.8157e-163	-1.15234e-162	0
-2.39131e-163	-1.23962e-163	-4.99778e-163	-1.04187e-162	3.43989e-164	-5.69208e-163	3.454e-163	-1.10087e-163	3.47368e-163	5.07753e-163	-6.04041e-163	-5.25488e-164	1.15161e-163	2.62576e-163	4.01353e-163	3.94325e-163	-4.30019e-163	4.9963e-163	-5.18487e-163	1.9931e-163	-1.5175e-163	4.77188e-163	1.4597e-163	-9.42848e-164	-1.38372e-162	2.67024e-163	-6.74091e-163	3.71354e-163	1.8157e-163	-1.15234e-162	0
-2.39131e-163	-1.23962e-163	-4.99778e-163	-1.04187e-162	3.43989e-164	-5.69208e-163	3.454e-163	-1.10087e-163	3.47368e-163	5.07753e-163	-6.04041e-163	-5.25488e-164	1.15161e-163	2.62576e-163	4.01353e-163	3.94325e-163	-4.30019e-163	4.9963e-163	-5.18487e-163	1.9931e-163	-1.5175e-163	4.77188e-163	1.4597e-163	-9.42848e-164	-1.38372e-162	2.67024e-163	-6.74091e-163	3.71354e-163	1.8157e-163	-1.15234e-162	0
-2.39131e-163	-1.23962e-163	-4.99778e-163	-1.04187e-162	3.43989e-164	-5.69208e-163	3.454e-163	-1.10087e-163	3.47368e-163	5.07753e-163	-6.04041e-163	-5.25488e-164	1.15161e-163	2.62576e-163	4.01353e-163	3.94325e-163	-4.30019e-163	4.9963e-163	-5.18487e-163	1.9931e-163	-1.5175e-163	4.77188e-163	1.4597e-163	-9.42848e-164	-1.38372e-162	2.67024e-163	-6.74091e-163	3.71354e-163	1.8157e-163	-1.15234e-162	0
-2.39131e-163	-1.23962e-163	-4.99778e-163	-1.04187e-162	3.43989e-164	-5.69208e-163	3.454e-163	-1.10087e-163	3.47368e-163	5.07753e-163	-6.04041e-163	-5.25488e-164	1.15161e-163	2.62576e-163	4.01353e-163	3.94325e-163	-4.30019e-163	4.9963e-163	-5.18487e-163	1.9931e-163	-1.5175e-163	4.77188e-163	1.4597e-163	-9.42848e-164	-1.38372e-162	2.67024e-163	-6.74091e-163	3.71354e-163	1.8157e-163	-1.15234e-162	0
-2.39131e-163	-1.23962e-163	-4.99778e-163	-1.04187e-162	3.43989e-164	-5.69208e-163	3.454e-163	-1.10087e-163	3.47368e-163	5.07753e-163	-6.04041e-163	-5.25488e-164	1.15161e-163	2.62576e-163	4.01353e-163	3.94325e-163	-4.30019e-163	4.9963e-163	-5.18487e-163	1.9931e-163	-1.5175e-163	4.77188e-163	1.4597e-163	-9.42848e-164	-1.38372e-162	2.67024e-163	-6.74091e-163	3.71354e-163	1.8157e-163	-1.15234e-162	0
-2.39131e-163	-1.23962e-163	-4.99778e-163	-1.04187e-162	3.43989e-164	-5.69208e-163	3.454e-163	-1.10087e-163	3.47368e-163	5.07753e-163	-6.04041e-163	-5.25488e-164	1.15161e-163	2.62576e-163	4.01353e-163	3.94325e-163	-4.30019e-163	4.9963e-163	-5.18487e-163	1.9931e-163	-1.5175e-163	4.77188e-163	1.4597e-163	-9.42848e-164	-1.38372e-162	2.67024e-163	-6.74091e-163	3.71354e-163	1.8157e-163	-1.15234e-162	0
-2.39131e-163	-1.23962e-163	-4.99778e-163	-1.04187e-162	3.43989e-164	-5.69208e-163	3.454e-163	-1.10087e-163	3.47368e-163	5.07753e-163	-6.04041e-163	-5.25488e-164	1.15161e-163	2.62576e-163	4.01353e-163	3.94325e-163	-4.30019e-163	4.9963e-163	-5.18487e-163	1.9931e-163	-1.5175e-163	4.77188e-163	1.4597e-163	-9.42848e-164	-1.38372e-162	2.67024e-163	-6.74091e-163	3.71354e-163	1.8157e-163	-1.15234e-162	0
-2.39131e-163	-1.23962e-163	-4.99778e-163	-1.04187e-162	3.43989e-164	-5.69208e-163	3.454e-163	-1.10087e-163	3.47368e-163	5.07753e-163	-6.04041e-163	-5.25488e-164	1.15161e-163	2.62576e-163	4.01353e-163	3.94325e-163	-4.30019e-163	4.9963e-163	-5.18487e-163	1.9931e-163	-1.5175e-163	4.77188e-163	1.4597e-163	-9.42848e-164	-1.38372e-162	2.67024e-163	-6.74091e-163	3.71354e-163	1.8157e-163	-1.15234e-162	0
-2.39131e-163	-1.23962e-163	-4.99778e-163	-1.04187e-162	3.43989e-164	-5.69208e-163	3.454e-163	-1.10087e-163	3.47368e-163	5.07753e-163	-6.04041e-163	-5.25488e-164	1.15161e-163	2.62576e-163	4.01353e-163	3.94325e-163	-4.30019e-163	4.9963e-163	-5.18487e-163	1.9931e-163	-1.5175e-163	4.77188e-163	1.4597e-163	-9.42848e-164	-1.38372e-162	2.67024e-163	-6.74091e-163	3.71354e-163	1.8157e-163	-1.15234e-162	0
-2.39131e-163	-1.23962e-163	-4.99778e-163	-1.04187e-162	3.43989e-164	-5.69208e-163	3.454e-163	-1.10087e-163	3.47368e-163	5.07753e-163	-6.04041e-163	-5.25488e-164	1.15161e-163	2.62576e-163	4.01353e-163	3.94325e-163	-4.30019e-163	4.9963e-163	-5.18487e-163	1.9931e-163	-1.5175e-163	4.77188e-163	1.4597e-163	-9.42848e-164	-1.38372e-162	2.67024e-163	-6.74091e-163	3.71354e-163	1.8157e-163	-1.15234e-162	0
-2.39131e-163	-1.23962e-163	-4.99778e-163	-1.04187e-162	3.43989e-164	-5.69208e-163	3.454e-163	-1.10087e-163	3.47368e-163	5.07753e-163	-6.04041e-163	-5.25488e-164	1.15161e-163	2.62576e-163	4.01353e-163	3.94325e-163	-4.30019e-163	4.9963e-163	-5.18487e-163	1.9931e-163	-1.5175e-163	4.77188e-163	1.4597e-163	-9.42848e-164	-1.38372e-162	2.67024e-163	-6.74091e-163	3.71354e-163	1.8157e-163	-1.15234e-162	0
-2.39131e-163	-1.23962e-163	-4.99778e-163	-1.04187e-162	3.43989e-164	-5.69208e-163	3.454e-163	-1.10087e-163	3.47368e-163	5.07753e-163	-6.04041e-163	-5.25488e-164	1.15161e-163	2.62576e-163	4.01353e-163	3.94325e-163	-4.30019e-163	4.9963e-163	-5.18487e-163	1.9931e-163	-1.5175e-163	4.77188e-163	1.4597e-163	-9.42848e-164	-1.38372e-162	2.67024e-163	-6.74091e-163	3.71354e-163	1.8157e-163	-1.15234e-162	0
-2.39131e-163	-1.23962e-163	-4.99778e-163	-1.04187e-162	3.43989e-164	-5.69208e-163	3.454e-163	-1.10087e-163	3.47368e-163	5.07753e-163	-6.04041e-163	-5.25488e-164	1.15161e-163	2.62576e-163	4.01353e-163	3.94325e-163	-4.30019e-163	4.9963e-163	-5.18487e-163	1.9931e-163	-1.5175e-163	4.77188e-163	1.4597e-163	-9.42848e-164	-1.38372e-162	2.67024e-163	-6.74091e-163	3.71354e-163	1.8157e-163	-1.15234e-162	0
-2.39131e-163	-1.23962e-163	-4.99778e-163	-1.04187e-162	3.43989e-164	-5.69208e-163	3.454e-163	-1.10087e-163	3.47368e-163	5.07753e-163	-6.04041e-163	-5.25488e-164	1.15161e-163	2.62576e-163	4.01353e-163	3.94325e-163	-4.30019e-163	4.9963e-163	-5.18487e-163	1.9931e-163	-1.5175e-163	4.77188e-163	1.4597e-163	-9.42848e-164	-1.38372e-162	2.67024e-163	-6.74091e-163	3.71354e-163	1.8157e-163	-1.15234e-162	0
-2.39131e-163	-1.23962e-163	-4.99778e-163	-1.04187e-162	3.43989e-164	-5.69208e-163	3.454e-163	-1.10087e-163	3.47368e-163	5.07753e-163	-6.04041e-163	-5.25488e-164	1.15161e-163	2.62576e-163	4.01353e-163	3.94325e-163	-4.30019e-163	4.9963e-163	-5.18487e-163	1.9931e-163	-1.5175e-163	4.77188e-163	1.4597e-163	-9.42848e-164	-1.38372e-162	2.67024e-163	-6.74091e-163	3.71354e-163	1.8157e-163	-1.15234e-162	0
-2.39131e-163	-1.23962e-163	-4.99778e-163	-1.04187e-162	3.43989e-164	-5.69208e-163	3.454e-163	-1.10087e-163	3.47368e-163	5.07753e-163	-6.04041e-163	-5.25488e-164	1.15161e-163	2.62576e-163	4.01353e-163	3.94325e-163	-4.30019e-163	4.9963e-163	-5.18487e-163	1.9931e-163	-1.5175e-163	4.77188e-163	1.4597e-163	-9.42848e-164	-1.38372e-162	2.67024e-163	-6.74091e-163	3.71354e-163	1.8157e-163	-1.15234e-162	0
-2.39131e-163	-1.23962e-163	-4.99778e-163	-1.04187e-162	3.43989e-164	-5.69208e-163	3.454e-163	-1.10087e-163	3.47368e-163	5.07753e-163	-6.04041e-163	-5.25488e-164	1.15161e-163	2.62576e-163	4.01353e-163	3.94325e-163	-4.30019e-163	4.9963e-163	-5.18487e-163	1.9931e-163	-1.5175e-163	4.77188e-163	1.4597e-163	-9.42848e-164	-1.38372e-162	2.67024e-163	-6.74091e-163	3.71354e-163	1.8157e-163	-1.15234e-162	0
-2.39131e-163	-1.23962e-163	-4.99778e-163	-1.04187e-162	3.43989e-164	-5.69208e-163	3.454e-163	-1.10087e-163	3.47368e-163	5.07753e-163	-6.04041e-163	-5.25488e-164	1.15161e-163	2.62576e-163	4.01353e-163	3.94325e-163	-4.30019e-163	4.9963e-163	-5.18487e-163	1.9931e-163	-1.5175e-163	4.77188e-163	1.4597e-163	-9.42848e-164	-1.38372e-162	2.67024e-163	-6.74091e-163	3.71354e-163	1.8157e-163	-1.15234e-162	0
-2.39131e-163	-1.23962e-163	-4.99778e-163	-1.04187e-162	3.43989e-164	-5.69208e-163	3.454e-163	-1.10087e-163	3.47368e-163	5.07753e-163	-6.04041e-163	-5.25488e-164	1.15161e-163	2.62576e-163	4.01353e-163	3.94325e-163	-4.30019e-163	4.9963e-163	-5.18487e-163	1.9931e-163	-1.5175e-163	4.77188e-163	1.4597e-163	-9.42848e-164	-1.38372e-162	2.67024e-163	-6.74091e-163	3.71354e-163	1.8157e-163	-1.15234e-162	0
-2.39131e-163	-1.23962e-163	-4.99778e-163	-1.04187e-162	3.43989e-164	-5.69208e-163	3.454e-163	-1.10087e-163	3.47368e-163	5.07753e-163	-6.04041e-163	-5.25488e-164	1.15161e-163	2.62576e-163	4.01353e-163	3.94325e-163	-4.30019e-163	4.9963e-163	-5.18487e-163	1.9931e-163	-1.5175e-163	4.77188e-163	1.4597e-163	-9.42848e-164	-1.38372e-162	2.67024e-163	-6.74091e-163	3.71354e-163	1.8157e-163	-1.15234e-162	0
-2.39131e-163	-1.23962e-163	-4.99778e-163	-1.04187e-162	3.43989e-164	-5.69208e-163	3.454e-163	-1.10087e-163	3.47368e-163	5.07753e-163	-6.04041e-163	-5.25488e-164	1.15161e-163	2.62576e-163	4.01353e-163	3.94325e-163	-4.30019e-163	4.9963e-163	-5.18487e-163	1.9931e-163	-1.5175e-163	4.77188e-163	1.4597e-163	-9.42848e-164	-1.38372e-162	2.67024e-163	-6.74091e-163	3.71354e-163	1.8157e-163	-1.15234e-162	0
-2.39131e-163	-1.23962e-163	-4.99778e-163	-1.04187e-162	3.43989e-164	-5.69208e-163	3.454e-163	-1.10087e-163	3.47368e-163	5.07753e-163	-6.04041e-163	-5.25488e-164	1.15161e-163	2.62576e-163	4.01353e-163	3.94325e-163	-4.30019e-163	4.9963e-163	-5.18487e-163	1.9931e-163	-1.5175e-163	4.77188e-163	1.4597e-163	-9.42848e-164	-1.38372e-162	2.67024e-163	-6.74091e-163	3.71354e-163	1.8157e-163	-1.15234e-162	0
-2.39131e-163	-1.23962e-163	-4.99778e-163	-1.04187e-162	3.43989e-164	-5.69208e-163	3.454e-163	-1.10087e-163	3.47368e-163	5.07753e-163	-6.04041e-163	-5.25488e-164	1.15161e-163	2.62576e-163	4.01353e-163	3.94325e-163	-4.30019e-163	4.9963e-163	-5.18487e-163	1.9931e-163	-1.5175e-163	4.77188e-163	1.4597e-163	-9.42848e-164	-1.38372e-162	2.67024e-163	-6.74091e-163	3.71354e-163	1.8157e-163	-1.15234e-162	0
-2.39131e-163	-1.23962e-163	-4.99778e-163	-1.04187e-162	3.43989e-164	-5.69208e-163	3.454e-163	-1.10087e-163	3.47368e-163	5.07753e-163	-6.04041e-163	-5.25488e-164	1.15161e-163	2.62576e-163	4.01353e-163	3.94325e-163	-4.30019e-163	4.9963e-163	-5.18487e-163	1.9931e-163	-1.5175e-163	4.77188e-163	1.4597e-163	-9.42848e-164	-1.38372e-162	2.67024e-163	-6.74091e-163	3.71354e-163	1.8157e-163	-1.15234e-162	0
-2.39131e-163	-1.23962e-163	-4.99778e-163	-1.04187e-162	3.43989e-164	-5.69208e-163	3.454e-163	-1.10087e-163	3.47368e-163	5.07753e-163	-6.04041e-163	-5.25488e-164	1.15161e-163	2.62576e-163	4.01353e-163	3.94325e-163	-4.30019e-163	4.9963e-163	-5.18487e-163	1.9931e-163	-1.5175e-163	4.77188e-163	1.4597e-163	-9.42848e-164	-1.38372e-162	2.67024e-163	-6.74091e-163	3.71354e-163	1.8157e-163	-1.15234e-162	0
-2.39131e-163	-1.23962e-163	-4.99778e-163	-1.04187e-162	3.43989e-164	-5.69208e-163	3.454e-163	-1.10087e-163	3.47368e-163	5.07753e-163	-6.04041e-163	-5.25488e-164	1.15161e-163	2.62576e-163	4.01353e-163	3.94325e-163	-4.30019e-163	4.9963e-163	-5.18487e-163	1.9931e-163	-1.5175e-163	4.77188e-163	1.4597e-163	-9.42848e-164	-1.38372e-162	2.67024e-163	-6.74091e-163	3.71354e-163	1.8157e-163	-1.15234e-162	0
-2.39131e-163	-1.23962e-163	-4.99778e-163	-1.04187e-162	3.43989e-164	-5.69208e-163	3.454e-163	-1.10087e-163	3.47368e-163	5.07753e-163	-6.04041e-163	-5.25488e-164	1.15161e-163	2.62576e-163	4.01353e-163	3.94325e-163	-4.30019e-163	4.9963e-163	-5.18487e-163	1.9931e-163	-1.5175e-163	4.77188e-163	1.4597e-163	-9.42848e-164	-1.38372e-162	2.67024e-163	-6.74091e-163	3.71354e-163	1.8157e-163	-1.15234e-162	0
-2.39131e-163	-1.23962e-163	-4.99778e-163	-1.04187e-162	3.43989e-164	-5.69208e-163	3.454e-163	-1.10087e-163	3.47368e-163	5.07753e-163	-6.04041e-163	-5.25488e-164	1.15161e-163	2.62576e-163	4.01353e-163	3.94325e-163	-4.30019e-163	4.9963e-163	-5.18487e-163	1.9931e-163	-1.5175e-163	4.77188e-163	1.4597e-163	-9.42848e-164	-1.38372e-162	2.67024e-163	-6.74091e-163	3.71354e-163	1.8157e-163	-1.15234e-162	0
-2.39131e-163	-1.23962e-163	-4.99778e-163	-1.04187e-162	3.43989e-164	-5.69208e-163	3.454e-163	-1.10087e-163	3.47368e-163	5.07753e-163	-6.04041e-163	-5.25488e-164	1.15161e-163	2.62576e-163	4.01353e-163	3.94325e-163	-4.30019e-163	4.9963e-163	-5.18487e-163	1.9931e-163	-1.5175e-163	4.77188e-163	1.4597e-163	-9.42848e-164	-1.38372e-162	2.67024e-163	-6.74091e-163	3.71354e-163	1.8157e-163	-1.15234e-162	0
-2.39131e-163	-1.23962e-163	-4.99778e-163	-1.04187e-162	3.43989e-164	-5.69208e-163	3.454e-163	-1.10087e-163	3.47368e-163	5.07753e-163	-6.04041e-163	-5.25488e-164	1.15161e-163	2.62576e-163	4.01353e-163	3.94325e-163	-4.30019e-163	4.9963e-163	-5.18487e-163	1.9931e-163	-1.5175e-163	4.77188e-163	1.4597e-163	-9.42848e-164	-1.38372e-162	2.67024e-163	-6.74091e-163	3.71354e-163	1.8157e-163	-1.15234e-162	0
-2.39131e-163	-1.23962e-163	-4.99778e-163	-1.04187e-162	3.43989e-164	-5.69208e-163	3.454e-163	-1.10087e-163	3.47368e-163	5.07753e-163	-6.04041e-163	-5.25488e-164	1.15161e-163	2.62576e-163	4.01353e-163	3.94325e-163	-4.30019e-163	4.9963e-163	-5.18487e-163	1.9931e-163	-1.5175e-163	4.77188e-163	1.4597e-163	-9.42848e-164	-1.38372e-162	2.67024e-163	-6.74091e-163	3.71354e-163	1.8157e-163	-1.15234e-162	0
-2.39131e-163	-1.23962e-163	-4.99778e-163	-1.04187e-162	3.43989e-164	-5.69208e-163	3.454e-163	-1.10087e-163	3.47368e-163	5.07753e-163	-6.04041e-163	-5.25488e-164	1.15161e-163	2.62576e-163	4.01353e-163	3.94325e-163	-4.30019e-163	4.9963e-163	-5.18487e-163	1.9931e-163	-1.5175e-163	4.77188e-163	1.4597e-163	-9.42848e-164	-1.38372e-162	2.67024e-163	-6.74091e-163	3.71354e-163	1.8157e-163	-1.15234e-162	0
-2.39131e-163	-1.23962e-163	-4.99778e-163	-1.04187e-162	3.43989e-164	-5.69208e-163	3.454e-163	-1.10087e-163	3.47368e-163	5.07753e-163	-6.04041e-163	-5.25488e-164	1.15161e-163	2.62576e-163	4.01353e-163	3.94325e-163	-4.30019e-163	4.9963e-163	-5.18487e-163	1.9931e-163	-1.5175e-163	4.77188e-163	1.4597e-163	-9.42848e-164	-1.38372e-162	2.67024e-163	-6.74091e-163	3.71354e-163	1.8157e-163	-1.15234e-162	0
-2.39131e-163	-1.23962e-163	-4.99778e-163	-1.04187e-162	3.43989e-164	-5.69208e-163	3.454e-163	-1.10087e-163	3.47368e-163	5.07753e-163	-6.04041e-163	-5.25488e-164	1.15161e-163	2.62576e-163	4.01353e-163	3.94325e-163	-4.30019e-163	4.9963e-163	-5.18487e-163	1.9931e-163	-1.5175e-163	4.77188e-163	1.4597e-163	-9.42848e-164	-1.38372e-162	2.67024e-163	-6.74091e-163	3.71354e-163	1.8157e-163	-1.15234e-162	0
-2.39131e-163	-1.23962e-163	-4.99778e-163	-1.04187e-162	3.43989e-164	-5.69208e-163	3.454e-163	-1.10087e-163	3.47368e-163	5.07753e-163	-6.04041e-163	-5.25488e-164	1.15161e-163	2.62576e-163	4.01353e-163	3.94325e-163	-4.30019e-163	4.9963e-163	-5.18487e-163	1.9931e-163	-1.5175e-163	4.77188e-163	1.4597e-163	-9.42848e-164	-1.38372e-162	2.67024e-163	-6.74091e-163	3.71354e-163	1.8157e-163	-1.15234e-162	0
-2.39131e-163	-1.23962e-163	-4.99778e-163	-1.04187e-162	3.43989e-164	-5.69208e-163	3.454e-163	-1.10087e-163	3.47368e-163	5.07753e-163	-6.04041e-163	-5.25488e-164	1.15161e-163	2.62576e-163	4.01353e-163	3.94325e-163	-4.30019e-163	4.9963e-163	-5.18487e-163	1.9931e-163	-1.5175e-163	4.77188e-163	1.4597e-163	-9.42848e-164	-1.38372e-162	2.67024e-163	-6.74091e-163	3.71354e-163	1.8157e-163	-1.15234e-162	0
-2.39131e-163	-1.23962e-163	-4.99778e-163	-1.04187e-162	3.43989e-164	-5.69208e-163	3.454e-163	-1.10087e-163	3.47368e-163	5.07753e-163	-6.04041e-163	-5.25488e-164	1.15161e-163	2.62576e-163	4.01353e-163	3.94325e-163	-4.30019e-163	4.9963e-163	-5.18487e-163	1.9931e-163	-1.5175e-163	4.77188e-163	1.4597e-163	-9.42848e-164	-1.38372e-162	2.67024e-163	-6.74091e-163	3.71354e-163	1.8157e-163	-1.15234e-162	0
-2.39131e-163	-1.23962e-163	-4.99778e-163	-1.04187e-162	3.43989e-164	-5.69208e-163	3.454e-163	-1.10087e-163	3.47368e-163	5.07753e-163	-6.04041e-163	-5.25488e-164	1.15161e-163	2.62576e-163	4.01353e-163	3.94325e-163	-4.30019e-163	4.9963e-163	-5.18487e-163	1.9931e-163	-1.5175e-163	4.77188e-163	1.4597e-163	-9.42848e-164	-1.38372e-162	2.67024e-163	-6.74091e-163	3.71354e-163	1.8157e-163	-1.15234e-162	0
-2.39131e-163	-1.23962e-163	-4.99778e-163	-1.04187e-162	3.43989e-164	-5.69208e-163	3.454e-163	-1.10087e-163	3.47368e-163	5.07753e-163	-6.04041e-163	-5.25488e-164	1.15161e-163	2.62576e-163	4.01353e-163	3.94325e-163	-4.30019e-163	4.9963e-163	-5.18487e-163	1.9931e-163	-1.5175e-163	4.77188e-163	1.4597e-163	-9.42848e-164	-1.38372e-162	2.67024e-163	-6.74091e-163	3.71354e-163	1.8157e-163	-1.15234e-162	0
-2.39131e-163	-1.23962e-163	-4.99778e-163	-1.04187e-162	3.43989e-164	-5.69208e-163	3.454e-163	-1.10087e-163	3.47368e-163	5.07753e-163	-6.04041e-163	-5.25488e-164	1.15161e-163	2.62576e-163	4.01353e-163	3.94325e-163	-4.30019e-163	4.9963e-163	-5.18487e-163	1.9931e-163	-1.5175e-163	4.77188e-163	1.4597e-163	-9.42848e-164	-1.38372e-162	2.67024e-163	-6.74091e-163	3.71354e-163	1.8157e-163	-1.15234e-162	0
-2.39131e-163	-1.23962e-163	-4.99778e-163	-1.04187e-162	3.43989e-164	-5.69208e-163	3.454e-163	-1.10087e-163	3.47368e-163	5.07753e-163	-6.04041e-163	-5.25488e-164	1.15161e-163	2.62576e-163	4.01353e-163	3.94325e-163	-4.30019e-163	4.9963e-163	-5.18487e-163	1.9931e-163	-1.5175e-163	4.77188e-163	1.4597e-163	-9.42848e-164	-1.38372e-162	2.67024e-163	-6.74091e-163	3.71354e-163	1.8157e-163	-1.15234e-162	0
-2.39131e-163	-1.23962e-163	-4.99778e-163	-1.04187e-162	3.43989e-164	-5.69208e-163	3.454e-163	-1.10087e-163	3.47368e-163	5.07753e-163	-6.04041e-163	-5.25488e-164	1.15161e-163	2.62576e-163	4.01353e-163	3.94325e-163	-4.30019e-163	4.9963e-163	-5.18487e-163	1.9931e-163	-1.5175e-163	4.77188e-163	1.4597e-163	-9.42848e-164	-1.38372e-162	2.67024e-163	-6.74091e-163	3.71354e-163	1.8157e-163	-1.15234e-162	0
-2.39131e-163	-1.23962e-163	-4.99778e-163	-1.04187e-162	3.43989e-164	-5.69208e-163	3.454e-163	-1.10087e-163	3.47368e-163	5.07753e-163	-6.04041e-163	-5.25488e-164	1.15161e-163	2.62576e-163	4.01353e-163	3.94325e-163	-4.30019e-163	4.9963e-163	-5.18487e-163	1.9931e-163	-1.5175e-163	4.77188e-163	1.4597e-163	-9.42848e-164	-1.38372e-162	2.67024e-163	-6.74091e-163	3.71354e-163	1.8157e-163	-1.15234e-162	0
-2.39131e-163	-1.23962e-163	-4.99778e-163	-1.04187e-162	3.43989e-164	-5.69208e-163	3.454e-163	-1.10087e-163	3.47368e-163	5.07753e-163	-6.04041e-163	-5.25488e-164	1.15161e-163	2.62576e-163	4.01353e-163	3.94325e-163	-4.30019e-163	4.9963e-163	-5.18487e-163	1.9931e-163	-1.5175e-163	4.77188e-163	1.4597e-163	-9.42848e-164	-1.38372e-162	2.67024e-163	-6.74091e-163	3.71354e-163	1.8157e-163	-1.15234e-162	0
-2.39131e-163	-1.23962e-163	-4.99778e-163	-1.04187e-162	3.43989e-164	-5.69208e-163	3.454e-163	-1.10087e-163	3.47368e-163	5.07753e-163	-6.04041e-163	-5.25488e-164	1.15161e-163	2.62576e-163	4.01353e-163	3.94325e-163	-4.30019e-163	4.9963e-163	-5.18487e-163	1.9931e-163	-1.5175e-163	4.77188e-163	1.4597e-163	-9.42848e-164	-1.38372e-162	2.67024e-163	-6.74091e-163	3.71354e-163	1.8157e-163	-1.15234e-162	0
-2.39131e-163	-1.23962e-163	-4.99778e-163	-1.04187e-162	3.43989e-164	-5.69208e-163	3.454e-163	-1.10087e-163	3.47368e-163	5.07753e-163	-6.04041e-163	-5.25488e-164	1.15161e-163	2.62576e-163	4.01353e-163	3.94325e-163	-4.30019e-163	4.9963e-163	-5.18487e-163	1.9931e-163	-1.5175e-163	4.77188e-163	1.4597e-163	-9.42848e-164	-1.38372e-162	2.67024e-163	-6.74091e-163	3.71354e-163	1.8157e-163	-1.15234e-162	0
-2.39131e-163	-1.23962e-163	-4.99778e-163	-1.04187e-162	3.43989e-164	-5.69208e-163	3.454e-163	-1.10087e-163	3.47368e-163	5.07753e-163	-6.04041e-163	-5.25488e-164	1.15161e-163	2.62576e-163	4.01353e-163	3.94325e-163	-4.30019e-163	4.9963e-163	-5.18487e-163	1.9931e-163	-1.5175e-163	4.77188e-163	1.4597e-163	-9.42848e-164	-1.38372e-162	2.67024e-163	-6.74091e-163	3.71354e-163	1.8157e-163	-1.15234e-162	0
-2.39131e-163	-1.23962e-163	-4.99778e-163	-1.04187e-162	3.43989e-164	-5.69208e-163	3.454e-163	-1.10087e-163	3.47368e-163	5.07753e-163	-6.04041e-163	-5.25488e-164	1.15161e-163	2.62576e-163	4.01353e-163	3.94325e-163	-4.30019e-163	4.9963e-163	-5.18487e-163	1.9931e-163	-1.5175e-163	4.77188e-163	1.4597e-163	-9.42848e-164	-1.38372e-162	2.67024e-163	-6.74091e-163	3.71354e-163	1.8157e-163	-1.15234e-162	0
-2.39131e-163	-1.23962e-163	-4.99778e-163	-1.04187e-162	3.43989e-164	-5.69208e-163	3.454e-163	-1.10087e-163	3.47368e-163	5.07753e-163	-6.04041e-163	-5.25488e-164	1.15161e-163	2.62576e-163	4.01353e-163	3.94325e-163	-4.30019e-163	4.9963e-163	-5.18487e-163	1.9931e-163	-1.5175e-163	4.77188e-163	1.4597e-163	-9.42848e-164	-1.38372e-162	2.67024e-163	-6.74091e-163	3.71354e-163	1.8157e-163	-1.15234e-162	0
-2.39131e-163	-1.23962e-163	-4.99778e-163	-1.04187e-162	3.43989e-164	-5.69208e-163	3.454e-163	-1.10087e-163	3.47368e-163	5.07753e-163	-6.04041e-163	-5.25488e-164	1.15161e-163	2.62576e-163	4.01353e-163	3.94325e-163	-4.30019e-163	4.9963e-163	-5.18487e-163	1.9931e-163	-1.5175e-163	4.77188e-163	1.4597e-163	-9.42848e-164	-1.38372e-162	2.67024e-163	-6.74091e-163	3.71354e-163	1.8157e-163	-1.15234e-162	0
-2.39131e-163	-1.23962e-163	-4.99778e-163	-1.04187e-162	3.43989e-164	-5.69208e-163	3.454e-163	-1.10087e-163	3.47368e-163	5.07753e-163	-6.04041e-163	-5.25488e-164	1.15161e-163	2.62576e-163	4.01353e-163	3.94325e-163	-4.30019e-163	4.9963e-163	-5.18487e-163	1.9931e-163	-1.5175e-163	4.77188e-163	1.4597e-163	-9.42848e-164	-1.38372e-162	2.67024e-163	-6.74091e-163	3.71354e-163	1.8157e-163	-1.15234e-162	0
-2.39131e-163	-1.23962e-163	-4.99778e-163	-1.04187e-162	3.43989e-164	-5.69208e-163	3.454e-163	-1.10087e-163	3.47368e-163	5.07753e-163	-6.04041e-163	-5.25488e-164	1.15161e-163	2.62576e-163	4.01353e-163	3.94325e-163	-4.30019e-163	4.9963e-163	-5.18487e-163	1.9931e-163	-1.5175e-163	4.77188e-163	1.4597e-163	-9.42848e-164	-1.38372e-162	2.67024e-163	-6.74091e-163	3.71354e-163	1.8157e-163	-1.15234e-162	0
-2.39131e-163	-1.23962e-163	-4.99778e-163	-1.04187e-162	3.43989e-164	-5.69208e-163	3.454e-163	-1.10087e-163	3.47368e-163	5.07753e-163	-6.04041e-163	-5.25488e-164	1.15161e-163	2.62576e-163	4.01353e-163	3.94325e-163	-4.30019e-163	4.9963e-163	-5.18487e-163	1.9931e-163	-1.5175e-163	4.77188e-163	1.4597e-163	-9.42848e-164	-1.38372e-162	2.67024e-163	-6.74091e-163	3.71354e-163	1.8157e-163	-1.15234e-162	0
-2.39131e-163	-1.23962e-163	-4.99778e-163	-1.04187e-162	3.43989e-164	-5.69208e-163	3.454e-163	-1.10087e-163	3.47368e-163	5.07753e-163	-6.04041e-163	-5.25488e-164	1.15161e-163	2.62576e-163	4.01353e-163	3.94325e-163	-4.30019e-163	4.9963e-163	-5.18487e-163	1.9931e-163	-1.5175e-163	4.77188e-163	1.4597e-163	-9.42848e-164	-1.38372e-162	2.67024e-163	-6.74091e-163	3.71354e-163	1.8157e-163	-1.15234e-162	0
-2.39131e-163	-1.23962e-163	-4.99778e-163	-1.04187e-162	3.43989e-164	-5.69208e-163	3.454e-163	-1.10087e-163	3.47368e-163	5.07753e-163	-6.04041e-163	-5.25488e-164	1.15161e-163	2.62576e-163	4.01353e-163	3.94325e-163	-4.30019e-163	4.9963e-163	-5.18487e-163	1.9931e-163	-1.5175e-163	4.77188e-163	1.4597e-163	-9.42848e-164	-1.38372e-162	2.67024e-163	-6.74091e-163	3.71354e-163	1.8157e-163	-1.15234e-162	0
-2.39131e-163	-1.23962e-163	-4.99778e-163	-1.04187e-162	3.43989e-164	-5.69208e-163	3.454e-163	-1.10087e-163	3.47368e-163	5.07753e-163	-6.04041e-163	-5.25488e-164	1.15161e-163	2.62576e-163	4.01353e-163	3.94325e-163	-4.30019e-163	4.9963e-163	-5.18487e-163	1.9931e-163	-1.5175e-163	4.77188e-163	1.4597e-163	-9.42848e-164	-1.38372e-162	2.67024e-163	-6.74091e-163	3.71354e-163	1.8157e-163	-1.15234e-162	0
-2.39131e-163	-1.23962e-163	-4.99778e-163	-1.04187e-162	3.43989e-164	-5.69208e-163	3.454e-163	-1.10087e-163	3.47368e-163	5.07753e-163	-6.04041e-163	-5.25488e-164	1.15161e-163	2.62576e-163	4.01353e-163	3.94325e-163	-4.30019e-163	4.9963e-163	-5.18487e-163	1.9931e-163	-1.5175e-163	4.77188e-163	1.4597e-163	-9.42848e-164	-1.38372e-162	2.67024e-163	-6.74091e-163	3.71354e-163	1.8157e-163	-1.15234e-162	0
-2.39131e-163	-1.23962e-163	-4.99778e-163	-1.04187e-162	3.43989e-164	-5.69208e-163	3.454e-163	-1.10087e-163	3.47368e-163	5.07753e-163	-6.04041e-163	-5.25488e-164	1.15161e-163	2.62576e-163	4.01353e-163	3.94325e-163	-4.30019e-163	4.9963e-163	-5.18487e-163	1.9931e-163	-1.5175e-163	4.77188e-163	1.4597e-163	-9.42848e-164	-1.38372e-162	2.67024e-163	-6.74091e-163	3.71354e-163	1.8157e-163	-1.15234e-162	0
-2.39131e-163	-1.23962e-163	-4.99778e-163	-1.04187e-162	3.43989e-164	-5.69208e-163	3.454e-163	-1.10087e-163	3.47368e-163	5.07753e-163	-6.04041e-163	-5.25488e-164	1.15161e-163	2.62576e-163	4.01353e-163	3.94325e-163	-4.30019e-163	4.9963e-163	-5.18487e-163	1.9931e-163	-1.5175e-163	4.77188e-163	1.4597e-163	-9.42848e-164	-1.38372e-162	2.67024e-163	-6.74091e-163	3.71354e-163	1.8157e-163	-1.15234e-162	0
-2.39131e-163	-1.23962e-163	-4.99778e-163	-1.04187e-162	3.43989e-164	-5.69208e-163	3.454e-163	-1.10087e-163	3.47368e-163	5.07753e-163	-6.04041e-163	-5.25488e-164	1.15161e-163	2.62576e-163	4.01353e-163	3.94325e-163	-4.30019e-163	4.9963e-163	-5.18487e-163	1.9931e-163	-1.5175e-163	4.77188e-163	1.4597e-163	-9.42848e-164	-1.38372e-162	2.67024e-163	-6.74091e-163	3.71354e-163	1.8157e-163	-1.15234e-162	0
-2.39131e-163	-1.23962e-163	-4.99778e-163	-1.04187e-162	3.43989e-164	-5.69208e-163	3.454e-163	-1.10087e-163	3.47368e-163	5.07753e-163	-6.04041e-163	-5.25488e-164	1.15161e-163	2.62576e-163	4.01353e-163	3.94325e-163	-4.30019e-163	4.9963e-163	-5.18487e-163	1.9931e-163	-1.5175e-163	4.77188e-163	1.4597e-163	-9.42848e-164	-1.38372e-162	2.67024e-163	-6.74091e-163	3.71354e-163	1.8157e-163	-1.15234e-162	0
-2.39131e-163	-1.23962e-163	-4.99778e-163	-1.04187e-162	3.43989e-164	-5.69208e-163	3.454e-163	-1.10087e-163	3.47368e-163	5.07753e-163	-6.04041e-163	-5.25488e-164	1.15161e-163	2.62576e-163	4.01353e-163	3.94325e-163	-4.30019e-163	4.9963e-163	-5.18487e-163	1.9931e-163	-1.5175e-163	4.77188e-163	1.4597e-163	-9.42848e-164	-1.38372e-162	2.67024e-163	-6.74091e-163	3.71354e-163	1.8157e-163	-1.15234e-162	0
-2.39131e-163	-1.23962e-163	-4.99778e-163	-1.04187e-162	3.43989e-164	-5.69208e-163	3.454e-163	-1.10087e-163	3.47368e-163	5.07753e-163	-6.04041e-163	-5.25488e-164	1.15161e-163	2.62576e-163	4.01353e-163	3.94325e-163	-4.30019e-163	4.9963e-163	-5.18487e-163	1.9931e-163	-1.5175e-163	4.77188e-163	1.4597e-163	-9.42848e-164	-1.38372e-162	2.67024e-163	-6.74091e-163	3.71354e-163	1.8157e-163	-1.15234e-162	0
-2.39131e-163	-1.23962e-163	-4.99778e-163	-1.04187e-162	3.43989e-164	-5.69208e-163	3.454e-163	-1.10087e-163	3.47368e-163	5.07753e-163	-6.04041e-163	-5.25488e-164	1.15161e-163	2.62576e-163	4.01353e-163	3.94325e-163	-4.30019e-163	4.9963e-163	-5.18487e-163	1.9931e-163	-1.5175e-163	4.77188e-163	1.4597e-163	-9.42848e-164	-1.38372e-162	2.67024e-163	-6.74091e-163	3.71354e-163	1.8157e-163	-1.15234e-162	0
-2.39131e-163	-1.23962e-163	-4.99778e-163	-1.04187e-162	3.43989e-164	-5.69208e-163	3.454e-163	-1.10087e-163	3.47368e-163	5.07753e-163	-6.04041e-163	-5.25488e-164	1.15161e-163	2.62576e-163	4.01353e-163	3.94325e-163	-4.30019e-163	4.9963e-163	-5.18487e-163	1.9931e-163	-1.5175e-163	4.77188e-163	1.4597e-163	-9.42848e-164	-1.38372e-162	2.67024e-163	-6.74091e-163	3.71354e-163	1.8157e-163	-1.15234e-162	0
-2.39131e-163	-1.23962e-163	-4.99778e-163	-1.04187e-162	3.43989e-164	-5.69208e-163	3.454e-163	-1.10087e-163	3.47368e-163	5.07753e-163	-6.04041e-163	-5.25488e-164	1.15161e-163	2.62576e-163	4.01353e-163	3.94325e-163	-4.30019e-163	4.9963e-163	-5.18487e-163	1.9931e-163	-1.5175e-163	4.77188e-163	1.4597e-163	-9.42848e-164	-1.38372e-162	2.67024e-163	-6.74091e-163	3.71354e-163	1.8157e-163	-1.15234e-162	0
-2.39131e-163	-1.23962e-163	-4.99778e-163	-1.04187e-162	3.43989e-164	-5.69208e-163	3.454e-163	-1.10087e-163	3.47368e-163	5.07753e-163	-6.04041e-163	-5.25488e-164	1.15161e-163	2.62576e-163	4.01353e-163	3.94325e-163	-4.30019e-163	4.9963e-163	-5.18487e-163	1.9931e-163	-1.5175e-163	4.77188e-163	1.4597e-163	-9.42848e-164	-1.38372e-162	2.67024e-163	-6.74091e-163	3.71354e-163	1.8157e-163	-1.15234e-162	0
-2.39131e-163	-1.23962e-163	-4.99778e-163	-1.04187e-162	3.43989e-164	-5.69208e-163	3.454e-163	-1.10087e-163	3.47368e-163	5.07753e-163	-6.04041e-163	-5.25488e-164	1.15161e-163	2.62576e-163	4.01353e-163	3.94325e-163	-4.30019e-163	4.9963e-163	-5.18487e-163	1.9931e-163	-1.5175e-163	4.77188e-163	1.4597e-163	-9.42848e-164	-1.38372e-162	2.67024e-163	-6.74091e-163	3.71354e-163	1.8157e-163	-1.15234e-162	0
-2.39131e-163	-1.23962e-163	-4.99778e-163	-1.04187e-162	3.43989e-164	-5.69208e-163	3.454e-163	-1.10087e-163	3.47368e-163	5.07753e-163	-6.04041e-163	-5.25488e-164	1.15161e-163	2.62576e-163	4.01353e-163	3.94325e-163	-4.30019e-163	4.9963e-163	-5.18487e-163	1.9931e-163	-1.5175e-163	4.77188e-163	1.4597e-163	-9.42848e-164	-1.38372e-162	2.67024e-163	-6.74091e-163	3.71354e-163	1.8157e-163	-1.15234e-162	0
-2.39131e-163	-1.23962e-163	-4.99778e-163	-1.04187e-162	3.43989e-164	-5.69208e-163	3.454e-163	-1.10087e-163	3.47368e-163	5.07753e-163	-6.04041e-163	-5.25488e-164	1.15161e-163	2.62576e-163	4.01353e-163	3.94325e-163	-4.30019e-163	4.9963e-163	-5.18487e-163	1.9931e-163	-1.5175e-163	4.77188e-163	1.4597e-163	-9.42848e-164	-1.38372e-162	2.67024e-163	-6.74091e-163	3.71354e-163	1.8157e-163	-1.15234e-162	0
-2.39131e-163	-1.23962e-163	-4.99778e-163	-1.04187e-162	3.43989e-164	-5.69208e-163	3.454e-163	-1.10087e-163	3.47368e-163	5.07753e-163	-6.04041e-163	-5.25488e-164	1.15161e-163	2.62576e-163	4.01353e-163	3.94325e-163	-4.30019e-163	4.9963e-163	-5.18487e-163	1.9931e-163	-1.5175e-163	4.77188e-163	1.4597e-163	-9.42848e-164	-1.38372e-162	2.67024e-163	-6.74091e-163	3.71354e-163	1.8157e-163	-1.15234e-162	0
-2.39131e-163	-1.23962e-163	-4.99778e-163	-1.04187e-162	3.43989e-164	-5.69208e-163	3.454e-163	-1.10087e-163	3.47368e-163	5.07753e-163	-6.04041e-163	-5.25488e-164	1.15161e-163	2.62576e-163	4.01353e-163	3.94325e-163	-4.30019e-163	4.9963e-163	-5.18487e-163	1.9931e-163	-1.5175e-163	4.77188e-163	1.4597e-163	-9.42848e-164	-1.38372e-162	2.67024e-163	-6.74091e-163	3.71354e-163	1.8157e-163	-1.15234e-162	0
-2.39131e-163	-1.23962e-163	-4.99778e-163	-1.04187e-162	3.43989e-164	-5.69208e-163	3.454e-163	-1.10087e-163	3.47368e-163	5.07753e-163	-6.04041e-163	-5.25488e-164	1.15161e-163	2.62576e-163	4.01353e-163	3.94325e-163	-4.30019e-163	4.9963e-163	-5.18487e-163	1.9931e-163	-1.5175e-163	4.77188e-163	1.4597e-163	-9.42848e-164	-1.38372e-162	2.67024e-163	-6.74091e-163	3.71354e-163	1.8157e-163	-1.15234e-162	0
-2.39131e-163	-1.23962e-163	-4.99778e-163	-1.04187e-162	3.43989e-164	-5.69208e-163	3.454e-163	-1.10087e-163	3.47368e-163	5.07753e-163	-6.04041e-163	-5.25488e-164	1.15161e-163	2.62576e-163	4.01353e-163	3.94325e-163	-4.30019e-163	4.9963e-163	-5.18487e-163	1.9931e-163	-1.5175e-163	4.77188e-163	1.4597e-163	-9.42848e-164	-1.38372e-162	2.67024e-163	-6.74091e-163	3.71354e-163	1.8157e-163	-1.15234e-162	0
-2.39131e-163	-1.23962e-163	-4.99778e-163	-1.04187e-162	3.43989e-164	-5.69208e-163	3.454e-163	-1.10087e-163	3.47368e-163	5.07753e-163	-6.04041e-163	-5.25488e-164	1.15161e-163	2.62576e-163	4.01353e-163	3.94325e-163	-4.30019e-163	4.9963e-163	-5.18487e-163	1.9931e-163	-1.5175e-163	4.77188e-163	1.4597e-163	-9.42848e-164	-1.38372e-162	2.67024e-163	-6.74091e-163	3.71354e-163	1.8157e-163	-1.15234e-162	0
-2.39131e-163	-1.23962e-163	-4.99778e-163	-1.04187e-162	3.43989e-164	-5.69208e-163	3.454e-163	-1.10087e-163	3.47368e-163	5.07753e-163	-6.04041e-163	-5.25488e-164	1.15161e-163	2.62576e-163	4.01353e-163	3.94325e-163	-4.30019e-163	4.9963e-163	-5.18487e-163	1.9931e-163	-1.5175e-163	4.77188e-163	1.4597e-163	-9.42848e-164	-1.38372e-162	2.67024e-163	-6.74091e-163	3.71354e-163	1.8157e-163	-1.15234e-162	0
-2.39131e-163	-1.23962e-163	-4.99778e-163	-1.04187e-162	3.43989e-164	-5.69208e-163	3.454e-163	-1.10087e-163	3.47368e-163	5.07753e-163	-6.04041e-163	-5.25488e-164	1.15161e-163	2.62576e-163	4.01353e-163	3.94325e-163	-4.30019e-163	4.9963e-163	-5.18487e-163	1.9931e-163	-1.5175e-163	4.77188e-163	1.4597e-163	-9.42848e-164	-1.38372e-162	2.67024e-163	-6.74091e-163	3.71354e-163	1.8157e-163	-1.15234e-162	0
-2.39131e-163	-1.23962e-163	-4.99778e-163	-1.04187e-162	3.43989e-164	-5.69208e-163	3.454e-163	-1.10087e-163	3.47368e-163	5.07753e-163	-6.04041e-163	-5.25488e-164	1.15161e-163	2.62576e-163	4.01353e-163	3.94325e-163	-4.30019e-163	4.9963e-163	-5.18487e-163	1.9931e-163	-1.5175e-163	4.77188e-163	1.4597e-163	-9.42848e-164	-1.38372e-162	2.67024e-163	-6.74091e-163	3.71354e-163	1.8157e-163	-1.15234e-162	0
-2.39131e-163	-1.23962e-163	-4.99778e-163	-1.04187e-162	3.43989e-164	-5.69208e-163	3.454e-163	-1.10087e-163	3.47368e-163	5.07753e-163	-6.04041e-163	-5.25488e-164	1.15161e-163	2.62576e-163	4.01353e-163	3.94325e-163	-4.30019e-163	4.9963e-163	-5.18487e-163	1.9931e-163	-1.5175e-163	4.77188e-163	1.4597e-163	-9.42848e-164	-1.38372e-162	2.67024e-163	-6.74091e-163	3.71354e-163	1.8157e-163	-1.15234e-162	0
-2.39131e-163	-1.23962e-163	-4.99778e-163	-1.04187e-162	3.43989e-164	-5.69208e-163	3.454e-163	-1.10087e-163	3.47368e-163	5.07753e-163	-6.04041e-163	-5.25488e-164	1.15161e-163	2.62576e-163	4.01353e-163	3.94325e-163	-4.30019e-163	4.9963e-163	-5.18487e-163	1.9931e-163	-1.5175e-163	4.77188e-163	1.4597e-163	-9.42848e-164	-1.38372e-162	2.67024e-163	-6.74091e-163	3.71354e-163	1.8157e-163	-1.15234e-162	0
-2.39131e-163	-1.23962e-163	-4.99778e-163	-1.04187e-162	3.43989e-164	-5.69208e-163	3.454e-163	-1.10087e-163	3.47368e-163	5.07753e-163	-6.04041e-163	-5.25488e-164	1.15161e-163	2.62576e-163	4.01353e-163	3.94325e-163	-4.30019e-163	4.9963e-163	-5.18487e-163	1.9931e-163	-1.5175e-163	4.77188e-163	1.4597e-163	-9.42848e-164	-1.38372e-162	2.67024e-163	-6.74091e-163	3.71354e-163	1.8157e-163	-1.15234e-162	0
-2.39131e-163	-1.23962e-163	-4.99778e-163	-1.04187e-162	3.43989e-164	-5.69208e-163	3.454e-163	-1.10087e-163	3.47368e-163	5.07753e-163	-6.04041e-163	-5.25488e-164	1.15161e-163	2.62576e-163	4.01353e-163	3.94325e-163	-4.30019e-163	4.9963e-163	-5.18487e-163	1.9931e-163	-1.5175e-163	4.77188e-163	1.4597e-163	-9.42848e-164	-1.38372e-162	2.67024e-163	-6.74091e-163	3.71354e-163	1.8157e-163	-1.15234e-162	0
-2.39131e-163	-1.23962e-163	-4.99778e-163	-1.04187e-162	3.43989e-164	-5.69208e-163	3.454e-163	-1.10087e-163	3.47368e-163	5.07753e-163	-6.04041e-163	-5.25488e-164	1.15161e-163	2.62576e-163	4.01353e-163	3.94325e-163	-4.30019e-163	4.9963e-163	-5.18487e-163	1.9931e-163	-1.5175e-163	4.77188e-163	1.4597e-163	-9.42848e-164	-1.38372e-162	2.67024e-163	-6.74091e-163	3.71354e-163	1.8157e-163	-1.15234e-162	0
-2.39131e-163	-1.23962e-163	-4.99778e-163	-1.04187e-162	3.43989e-164	-5.69208e-163	3.454e-163	-1.10087e-163	3.47368e-163	5.07753e-163	-6.04041e-163	-5.25488e-164	1.15161e-163	2.62576e-163	4.01353e-163	3.94325e-163	-4.30019e-163	4.9963e-163	-5.18487e-163	1.9931e-163	-1.5175e-163	4.77188e-163	1.4597e-163	-9.42848e-164	-1.38372e-162	2.67024e-163	-6.74091e-163	3.71354e-163	1.8157e-163	-1.15234e-162	0
-2.39131e-163	-1.23962e-163	-4.99778e-163	-1.04187e-162	3.43989e-164	-5.69208e-163	3.454e-163	-1.10087e-163	3.47368e-163	5.07753e-163	-6.04041e-163	-5.25488e-164	1.15161e-163	2.62576e-163	4.01353e-163	3.94325e-163	-4.30019e-163	4.9963e-163	-5.18487e-163	1.9931e-163	-1.5175e-163	4.77188e-163	1.4597e-163	-9.42848e-164	-1.38372e-162	2.67024e-163	-6.74091e-163	3.71354e-163	1.8157e-163	-1.15234e-162	0
-2.39131e-163	-1.23962e-163	-4.99778e-163	-1.04187e-162	3.43989e-164	-5.69208e-163	3.454e-163	-1.10087e-163	3.47368e-163	5.07753e-163	-6.04041e-163	-5.25488e-164	1.15161e-163	2.62576e-163	4.01353e-163	3.94325e-163	-4.30019e-163	4.9963e-163	-5.18487e-163	1.9931e-163	-1.5175e-163	4.77188e-163	1.4597e-163	-9.42848e-164	-1.38372e-162	2.67024e-163	-6.74091e-163	3.71354e-163	1.8157e-163	-1.15234e-162	0
-2.39131e-163	-1.23962e-163	-4.99778e-163	-1.04187e-162	3.43989e-164	-5.69208e-163	3.454e-163	-1.10087e-163	3.47368e-163	5.07753e-163	-6.04041e-163	-5.25488e-164	1.15161e-163	2.62576e-163	4.01353e-163	3.94325e-163	-4.30019e-163	4.9963e-163	-5.18487e-163	1.9931e-163	-1.5175e-163	4.77188e-163	1.4597e-163	-9.42848e-164	-1.38372e-162	2.67024e-163	-6.74091e-163	3.71354e-163	1.8157e-163	-1.15234e-162	0
-2.39131e-163	-1.23962e-163	-4.99778e-163	-1.04187e-162	3.43989e-164	-5.69208e-163	3.454e-163	-1.10087e-163	3.47368e-163	5.07753e-163	-6.04041e-163	-5.25488e-164	1.15161e-163	2.62576e-163	4.01353e-163	3.94325e-163	-4.30019e-163	4.9963e-163	-5.18487e-163	1.9931e-163	-1.5175e-163	4.77188e-163	1.4597e-163	-9.42848e-164	-1.38372e-162	2.67024e-163	-6.74091e-163	3.71354e-163	1.8157e-163	-1.15234e-162	0
-2.39131e-163	-1.23962e-163	-4.99778e-163	-1.04187e-162	3.43989e-164	-5.69208e-163	3.454e-163	-1.10087e-163	3.47368e-163	5.07753e-163	-6.04041e-163	-5.25488e-164	1.15161e-163	2.62576e-163	4.01353e-163	3.94325e-163	-4.30019e-163	4.9963e-163	-5.18487e-163	1.9931e-163	-1.5175e-163	4.77188e-163	1.4597e-163	-9.42848e-164	-1.38372e-162	2.67024e-163	-6.74091e-163	3.71354e-163	1.8157e-163	-1.15234e-162	0
-2.39131e-163	-1.23962e-163	-4.99778e-163	-1.04187e-162	3.43989e-164	-5.69208e-163	3.454e-163	-1.10087e-163	3.47368e-163	5.07753e-163	-6.04041e-163	-5.25488e-164	1.15161e-163	2.62576e-163	4.01353e-163	3.94325e-163	-4.30019e-163	4.9963e-163	-5.18487e-163	1.9931e-163	-1.5175e-163	4.77188e-163	1.4597e-163	-9.42848e-164	-1.38372e-162	2.67024e-163	-6.74091e-163	3.71354e-163	1.8157e-163	-1.15234e-162	0
-2.39131e-163	-1.23962e-163	-4.99778e-163	-1.04187e-162	3.43989e-164	-5.69208e-163	3.454e-163	-1.10087e-163	3.47368e-163	5.07753e-163	-6.04041e-163	-5.25488e-164	1.15161e-163	2.62576e-163	4.01353e-163	3.94325e-163	-4.30019e-163	4.9963e-163	-5.18487e-163	1.9931e-163	-1.5175e-163	4.77188e-163	1.4597e-163	-9.42848e-164	-1.38372e-162	2.67024e-163	-6.74091e-163	3.71354e-163	1.8157e-163	-1.15234e-162	0
-2.39131e-163	-1.23962e-163	-4.99778e-163	-1.04187e-162	3.43989e-164	-5.69208e-163	3.454e-163	-1.10087e-163	3.47368e-163	5.07753e-163	-6.04041e-163	-5.25488e-164	1.15161e-163	2.62576e-163	4.01353e-163	3.94325e-163	-4.30019e-163	4.9963e-163	-5.18487e-163	1.9931e-163	-1.5175e-163	4.77188e-163	1.4597e-163	-9.42848e-164	-1.38372e-162	2.67024e-163	-6.74091e-163	3.71354e-163	1.8157e-163	-1.15234e-162	0
-2.39131e-163	-1.23962e-163	-4.99778e-163	-1.04187e-162	3.43989e-164	-5.69208e-163	3.454e-163	-1.10087e-163	3.47368e-163	5.07753e-163	-6.04041e-163	-5.25488e-164	1.15161e-163	2.62576e-163	4.01353e-163	3.94325e-163	-4.30019e-163	4.9963e-163	-5.18487e-163	1.9931e-163	-1.5175e-163	4.77188e-163	1.4597e-163	-9.42848e-164	-1.38372e-162	2.67024e-163	-6.74091e-163	3.71354e-163	1.8157e-163	-1.15234e-162	0
-2.39131e-163	-1.23962e-163	-4.99778e-163	-1.04187e-162	3.43989e-164	-5.69208e-163	3.454e-163	-1.10087e-163	3.47368e-163	5.07753e-163	-6.04041e-163	-5.25488e-164	1.15161e-163	2.62576e-163	4.01353e-163	3.94325e-163	-4.30019e-163	4.9963e-163	-5.18487e-163	1.9931e-163	-1.5175e-163	4.77188e-163	1.4597e-163	-9.42848e-164	-1.38372e-162	2.67024e-163	-6.74091e-163	3.71354e-163	1.8157e-163	-1.15234e-162	0
-2.39131e-163	-1.23962e-163	-4.99778e-163	-1.04187e-162	3.43989e-164	-5.69208e-163	3.454e-163	-1.10087e-163	3.47368e-163	5.07753e-163	-6.04041e-163	-5.25488e-164	1.15161e-163	2.62576e-163	4.01353e-163	3.94325e-163	-4.30019e-163	4.9963e-163	-5.18487e-163	1.9931e-163	-1.5175e-163	4.77188e-163	1.4597e-163	-9.42848e-164	-1.38372e-162	2.67024e-163	-6.74091e-163	3.71354e-163	1.8157e-163	-1.15234e-162	0
-2.39131e-163	-1.23962e-163	-4.99778e-163	-1.04187e-162	3.43989e-164	-5.69208e-163	3.454e-163	-1.10087e-163	3.47368e-163	5.07753e-163	-6.04041e-163	-5.25488e-164	1.15161e-163	2.62576e-163	4.01353e-163	3.94325e-163	-4.30019e-163	4.9963e-163	-5.18487e-163	1.9931e-163	-1.5175e-163	4.77188e-163	1.4597e-163	-9.42848e-164	-1.38372e-162	2.67024e-163	-6.74091e-163	3.71354e-163	1.8157e-163	-1.15234e-162	0
-2.39131e-163	-1.23962e-163	-4.99778e-163	-1.04187e-162	3.43989e-164	-5.69208e-163	3.454e-163	-1.10087e-163	3.47368e-163	5.07753e-163	-6.04041e-163	-5.25488e-164	1.15161e-163	2.62576e-163	4.01353e-163	3.94325e-163	-4.30019e-163	4.9963e-163	-5.18487e-163	1.9931e-163	-1.5175e-163	4.77188e-163	1.4597e-163	-9.42848e-164	-1.38372e-162	2.67024e-163	-6.74091e-163	3.71354e-163	1.8157e-163	-1.15234e-162	0
-2.39131e-163	-1.23962e-163	-4.99778e-163	-1.04187e-162	3.43989e-164	-5.69208e-163	3.454e-163	-1.10087e-163	3.47368e-163	5.07753e-163	-6.04041e-163	-5.25488e-164	1.15161e-163	2.62576e-163	4.01353e-163	3.94325e-163	-4.30019e-163	4.9963e-163	-5.18487e-163	1.9931e-163	-1.5175e-163	4.77188e-163	1.4597e-163	-9.42848e-164	-1.38372e-162	2.67024e-163	-6.74091e-163	3.71354e-163	1.8157e-163	-1.15234e-162	0
-2.39131e-163	-1.23962e-163	-4.99778e-163	-1.04187e-162	3.43989e-164	-5.69208e-163	3.454e-163	-1.10087e-163	3.47368e-163	5.07753e-163	-6.04041e-163	-5.25488e-164	1.15161e-163	2.62576e-163	4.01353e-163	3.94325e-163	-4.30019e-163	4.9963e-163	-5.18487e-163	1.9931e-163	-1.5175e-163	4.77188e-163	1.4597e-163	-9.42848e-164	-1.38372e-162	2.67024e-163	-6.74091e-163	3.71354e-163	1.8157e-163	-1.15234e-162	0
-2.39131e-163	-1.23962e-163	-4.99778e-163	-1.04187e-162	3.43989e-164	-5.69208e-163	3.454e-163	-1.10087e-163	3.47368e-163	5.07753e-163	-6.04041e-163	-5.25488e-164	1.15161e-163	2.62576e-163	4.01353e-163	3.94325e-163	-4.30019e-163	4.9963e-163	-5.18487e-163	1.9931e-163	-1.5175e-163	4.77188e-163	1.4597e-163	-9.42848e-164	-1.38372e-162	2.67024e-163	-6.74091e-163	3.71354e-163	1.8157e-163	-1.15234e-162	0
-2.39131e-163	-1.23962e-163	-4.99778e-163	-1.04187e-162	3.43989e-164	-5.69208e-163	3.454e-163	-1.10087e-163	3.47368e-163	5.07753e-163	-6.04041e-163	-5.25488e-164	1.15161e-163	2.62576e-163	4.01353e-163	3.94325e-163	-4.30019e-163	4.9963e-163	-5.18487e-163	1.9931e-163	-1.5175e-163	4.77188e-163	1.4597e-163	-9.42848e-164	-1.38372e-162	2.67024e-163	-6.74091e-163	3.71354e-163	1.8157e-163	-1.15234e-162	0
-2.39131e-163	-1.23962e-163	-4.99778e-163	-1.04187e-162	3.43989e-164	-5.69208e-163	3.454e-163	-1.10087e-163	3.47368e-163	5.07753e-163	-6.04041e-163	-5.25488e-164	1.15161e-163	2.62576e-163	4.01353e-163	3.94325e-163	-4.30019e-163	4.9963e-163	-5.18487e-163	1.9931e-163	-1.5175e-163	4.77188e-163	1.4597e-163	-9.42848e-164	-1.38372e-162	2.67024e-163	-6.74091e-163	3.71354e-163	1.8157e-163	-1.15234e-162	0
-2.39131e-163	-1.23962e-163	-4.99778e-163	-1.04187e-162	3.43989e-164	-5.69208e-163	3.454e-163	-1.10087e-163	3.47368e-163	5.07753e-163	-6.04041e-163	-5.25488e-164	1.15161e-163	2.62576e-163	4.01353e-163	3.94325e-163	-4.30019e-163	4.9963e-163	-5.18487e-163	1.9931e-163	-1.5175e-163	4.77188e-163	1.4597e-163	-9.42848e-164	-1.38372e-162	2.67024e-163	-6.74091e-163	3.71354e-163	1.8157e-163	-1.15234e-162	0
-2.39131e-163	-1.23962e-163	-4.99778e-163	-1.04187e-162	3.43989e-164	-5.69208e-163	3.454e-163	-1.10087e-163	3.47368e-163	5.07753e-163	-6.04041e-163	-5.25488e-164	1.15161e-163	2.62576e-163	4.01353e-163	3.94325e-163	-4.30019e-163	4.9963e-163	-5.18487e-163	1.9931e-163	-1.5175e-163	4.77188e-163	1.4597e-163	-9.42848e-164	-1.38372e-162	2.67024e-163	-6.74091e-163	3.71354e-163	1.8157e-163	-1.15234e-162	0
-2.39131e-163	-1.23962e-163	-4.99778e-163	-1.04187e-162	3.43989e-164	-5.69208e-163	3.454e-163	-1.10087e-163	3.47368e-163	5.07753e-163	-6.04041e-163	-5.25488e-164	1.15161e-163	2.62576e-163	4.01353e-163	3.94325e-163	-4.30019e-163	4.9963e-163	-5.18487e-163	1.9931e-163	-1.5175e-163	4.77188e-163	1.4597e-163	-9.42848e-164	-1.38372e-162	2.67024e-163	-6.74091e-163	3.71354e-163	1.8157e-163	-1.15234e-162	0
-2.39131e-163	-1.23962e-163	-4.99778e-163	-1.04187e-162	3.43989e-164	-5.69208e-163	3.454e-163	-1.10087e-163	3.47368e-163	5.07753e-163	-6.04041e-163	-5.25488e-164	1.15161e-163	2.62576e-163	4.01353e-163	3.94325e-163	-4.30019e-163	4.9963e-163	-5.18487e-163	1.9931e-163	-1.5175e-163	4.77188e-163	1.4597e-163	-9.42848e-164	-1.38372e-162	2.67024e-163	-6.74091e-163	3.71354e-163	1.8157e-163	-1.15234e-162	0
-2.39131e-163	-1.23962e-163	-4.99778e-163	-1.04187e-162	3.43989e-164	-5.69208e-163	3.454e-163	-1.10087e-163	3.47368e-163	5.07753e-163	-6.04041e-163	-5.25488e-164	1.15161e-163	2.62576e-163	4.01353e-163	3.94325e-163	-4.30019e-163	4.9963e-163	-5.18487e-163	1.9931e-163	-1.5175e-163	4.77188e-163	1.4597e-163	-9.42848e-164	-1.38372e-162	2.67024e-163	-6.74091e-163	3.71354e-163	1.8157e-163	-1.15234e-162	0
-2.39131e-163	-1.23962e-163	-4.99778e-163	-1.04187e-162	3.43989e-164	-5.69208e-163	3.454e-163	-1.10087e-163	3.47368e-163	5.07753e-163	-6.04041e-163	-5.25488e-164	1.15161e-163	2.62576e-163	4.01353e-163	3.94325e-163	-4.30019e-163	4.9963e-163	-5.18487e-163	1.9931e-163	-1.5175e-163	4.77188e-163	1.4597e-163	-9.42848e-164	-1.38372e-162	2.67024e-163	-6.74091e-163	3.71354e-163	1.8157e-163	-1.15234e-162	0
-2.39131e-163	-1.23962e-163	-4.99778e-163	-1.04187e-162	3.43989e-164	-5.69208e-163	3.454e-163	-1.10087e-163	3.47368e-163	5.07753e-163	-6.04041e-163	-5.25488e-164	1.15161e-163	2.62576e-163	4.01353e-163	3.94325e-163	-4.30019e-163	4.9963e-163	-5.18487e-163	1.9931e-163	-1.5175e-163	4.77188e-163	1.4597e-163	-9.42848e-164	-1.38372e-162	2.67024e-163	-6.74091e-163	3.71354e-163	1.8157e-163	-1.15234e-162	0
-2.39131e-163	-1.23962e-163	-4.99778e-163	-1.04187e-162	3.43989e-164	-5.69208e-163	3.454e-163	-1.10087e-163	3.47368e-163	5.07753e-163	-6.04041e-163	-5.25488e-164	1.15161e-163	2.62576e-163	4.01353e-163	3.94325e-163	-4.30019e-163	4.9963e-163	-5.18487e-163	1.9931e-163	-1.5175e-163	4.77188e-163	1.4597e-163	-9.42848e-164	-1.38372e-162	2.67024e-163	-6.74091e-163	3.71354e-163	1.8157e-163	-1.15234e-162	0
-2.39131e-163	-1.23962e-163	-4.99778e-163	-1.04187e-162	3.43989e-164	-5.69208e-163	3.454e-163	-1.10087e-163	3.47368e-163	5.07753e-163	-6.04041e-163	-5.25488e-164	1.15161e-163	2.62576e-163	4.01353e-163	3.94325e-163	-4.30019e-163	4.9963e-163	-5.18487e-163	1.9931e-163	-1.5175e-163	4.77188e-163	1.4597e-163	-9.42848e-164	-1.38372e-162	2.67024e-163	-6.74091e-163	3.71354e-163	1.8157e-163	-1.15234e-162	0
-2.39131e-163	-1.23962e-163	-4.99778e-163	-1.04187e-162	3.43989e-164	-5.69208e-163	3.454e-163	-1.10087e-163	3.47368e-163	5.07753e-163	-6.04041e-163	-5.25488e-164	1.15161e-163	2.62576e-163	4.01353e-163	3.94325e-163	-4.30019e-163	4.9963e-163	-5.18487e-163	1.9931e-163	-1.5175e-163	4.77188e-163	1.4597e-163	-9.42848e-164	-1.38372e-162	2.67024e-163	-6.74091e-163	3.71354e-163	1.8157e-163	-1.15234e-162	0
-2.39131e-163	-1.23962e-163	-4.99778e-163	-1.04187e-162	3.43989e-164	-5.69208e-163	3.454e-163	-1.10087e-163	3.47368e-163	5.07753e-163	-6.04041e-163	-5.25488e-164	1.15161e-163	2.62576e-163	4.01353e-163	3.94325e-163	-4.30019e-163	4.9963e-163	-5.18487e-163	1.9931e-163	-1.5175e-163	4.77188e-163	1.4597e-163	-9.42848e-164	-1.38372e-162	2.67024e-163	-6.74091e-163	3.71354e-163	1.8157e-163	-1.15234e-162	0
-2.39131e-163	-1.23962e-163	-4.99778e-163	-1.04187e-162	3.43989e-164	-5.69208e-163	3.454e-163	-1.10087e-163	3.47368e-163	5.07753e-163	-6.04041e-163	-5.25488e-164	1.15161e-163	2.62576e-163	4.01353e-163	3.94325e-163	-4.30019e-163	4.9963e-163	-5.18487e-163	1.9931e-163	-1.5175e-163	4.77188e-163	1.4597e-163	-9.42848e-164	-1.38372e-162	2.67024e-163	-6.74091e-163	3.71354e-163	1.8157e-163	-1.15234e-162	0
-2.39131e-163	-1.23962e-163	-4.99778e-163	-1.04187e-162	3.43989e-164	-5.69208e-163	3.454e-163	-1.10087e-163	3.47368e-163	5.07753e-163	-6.04041e-163	-5.25488e-164	1.15161e-163	2.62576e-163	4.01353e-163	3.94325e-163	-4.30019e-163	4.9963e-163	-5.18487e-163	1.9931e-163	-1.5175e-163	4.77188e-163	1.4597e-163	-9.42848e-164	-1.38372e-162	2.67024e-163	-6.74091e-163	3.71354e-163	1.8157e-163	-1.15234e-162	0
-2.39131e-163	-1.23962e-163	-4.99778e-163	-1.04187e-162	3.43989e-164	-5.69208e-163	3.454e-163	-1.10087e-163	3.47368e-163	5.07753e-163	-6.04041e-163	-5.25488e-164	1.15161e-163	2.62576e-163	4.01353e-163	3.94325e-163	-4.30019e-163	4.9963e-163	-5.18487e-163	1.9931e-163	-1.5175e-163	4.77188e-163	1.4597e-163	-9.42848e-164	-1.38372e-162	2.67024e-163	-6.74091e-163	3.71354e-163	1.8157e-163	-1.15234e-162	0
-2.39131e-163	-1.23962e-163	-4.99778e-163	-1.04187e-162	3.43989e-164	-5.69208e-163	3.454e-163	-1.10087e-163	3.47368e-163	5.07753e-163	-6.04041e-163	-5.25488e-164	1.15161e-163	2.62576e-163	4.01353e-163	3.94325e-163	-4.30019e-163	4.9963e-163	-5.18487e-163	1.9931e-163	-1.5175e-163	4.77188e-163	1.4597e-163	-9.42848e-164	-1.38372e-162	2.67024e-163	-6.74091e-163	3.71354e-163	1.8157e-163	-1.15234e-162	0
-2.39131e-163	-1.23962e-163	-4.99778e-163	-1.04187e-162	3.43989e-164	-5.69208e-163	3.454e-163	-1.10087e-163	3.47368e-163	5.07753e-163	-6.04041e-163	-5.25488e-164	1.15161e-163	2.62576e-163	4.01353e-163	3.94325e-163	-4.30019e-163	4.9963e-163	-5.18487e-163	1.9931e-163	-1.5175e-163	4.77188e-163	1.4597e-163	-9.42848e-164	-1.38372e-162	2.67024e-163	-6.74091e-163	3.71354e-163	1.8157e-163	-1.15234e-162	0
-2.39131e-163	-1.23962e-163	-4.99778e-163	-1.04187e-162	3.43989e-164	-5.69208e-163	3.454e-163	-1.10087e-163	3.47368e-163	5.07753e-163	-6.04041e-163	-5.25488e-164	1.15161e-163	2.62576e-163	4.01353e-163	3.94325e-163	-4.30019e-163	4.9963e-163	-5.18487e-163	1.9931e-163	-1.5175e-163	4.77188e-163	1.4597e-163	-9.42848e-164	-1.38372e-162	2.67024e-163	-6.74091e-163	3.71354e-163	1.8157e-163	-1.15234e-162	0
-2.39131e-163	-1.23962e-163	-4.99778e-163	-1.04187e-162	3.43989e-164	-5.69208e-163	3.454e-163	-1.10087e-163	3.47368e-163	5.07753e-163	-6.04041e-163	-5.25488e-164	1.15161e-163	2.62576e-163	4.01353e-163	3.94325e-163	-4.30019e-163	4.9963e-163	-5.18487e-163	1.9931e-163	-1.5175e-163	4.77188e-163	1.4597e-163	-9.42848e-164	-1.38372e-162	2.67024e-163	-6.74091e-163	3.71354e-163	1.8157e-163	-1.15234e-162	0
-2.39131e-163	-1.23962e-163	-4.99778e-163	-1.04187e-162	3.43989e-164	-5.69208e-163	3.454e-163	-1.10087e-163	3.47368e-163	5.07753e-163	-6.04041e-163	-5.25488e-164	1.15161e-163	2.62576e-163	4.01353e-163	3.94325e-163	-4.30019e-163	4.9963e-163	-5.18487e-163	1.9931e-163	-1.5175e-163	4.77188e-163	1.4597e-163	-9.42848e-164	-1.38372e-162	2.67024e-163	-6.74091e-163	3.71354e-163	1.8157e-163	-1.15234e-162	0
-2.39131e-163	-1.23962e-163	-4.99778e-163	-1.04187e-162	3.43989e-164	-5.69208e-163	3.454e-163	-1.10087e-163	3.47368e-163	5.07753e-163	-6.04041e-163	-5.25488e-164	1.15161e-163	2.62576e-163	4.01353e-163	3.94325e-163	-4.30019e-163	4.9963e-163	-5.18487e-163	1.9931e-163	-1.5175e-163	4.77188e-163	1.4597e-163	-9.42848e-164	-1.38372e-162	2.67024e-163	-6.74091e-163	3.71354e-163	1.8157e-163	-1.15234e-162	0
-2.39131e-163	-1.23962e-163	-4.99778e-163	-1.04187e-162	3.43989e-164	-5.69208e-163	3.454e-163	-1.10087e-163	3.47368e-163	5.07753e-163	-6.04041e-163	-5.25488e-164	1.15161e-163	2.62576e-163	4.01353e-163	3.94325e-163	-4.30019e-163	4.9963e-163	-5.18487e-163	1.9931e-163	-1.5175e-163	4.77188e-163	1.4597e-163	-9.42848e-164	-1.38372e-162	2.67024e-163	-6.74091e-163	3.71354e-163	1.8157e-163	-1.15234e-162	0
-2.39131e-163	-1.23962e-163	-4.99778e-163	-1.04187e-162	3.43989e-164	-5.69208e-163	3.454e-163	-1.10087e-163	3.47368e-163	5.07753e-163	-6.04041e-163	-5.25488e-164	1.15161e-163	2.62576e-163	4.01353e-163	3.94325e-163	-4.30019e-163	4.9963e-163	-5.18487e-163	1.9931e-163	-1.5175e-163	4.77188e-163	1.4597e-163	-9.42848e-164	-1.38372e-162	2.67024e-163	-6.74091e-163	3.71354e-163	1.8157e-163	-1.15234e-162	0
-2.39131e-163	-1.23962e-163	-4.99778e-163	-1.04187e-162	3.43989e-164	-5.69208e-163	3.454e-163	-1.10087e-163	3.47368e-163	5.07753e-163	-6.04041e-163	-5.25488e-164	1.15161e-163	2.62576e-163	4.01353e-163	3.94325e-163	-4.30019e-163	4.9963e-163	-5.18487e-163	1.9931e-163	-1.5175e-163	4.77188e-163	1.4597e-163	-9.42848e-164	-1.38372e-162	2.67024e-163	-6.74091e-163	3.71354e-163	1.8157e-163	-1.15234e-162	0
-2.39131e-163	-1.23962e-163	-4.99778e-163	-1.04187e-162	3.43989e-164	-5.69208e-163	3.454e-163	-1.10087e-163	3.47368e-163	5.07753e-163	-6.04041e-163	-5.25488e-164	1.15161e-163	2.62576e-163	4.01353e-163	3.94325e-163	-4.30019e-163	4.9963e-163	-5.18487e-163	1.9931e-163	-1.5175e-163	4.77188e-163	1.4597e-163	-9.42848e-164	-1.38372e-162	2.67024e-163	-6.74091e-163	3.71354e-163	1.8157e-163	-1.15234e-162	0
-2.39131e-163	-1.23962e-163	-4.99778e-163	-1.04187e-162	3.43989e-164	-5.69208e-163	3.454e-163	-1.10087e-163	3.47368e-163	5.07753e-163	-6.04041e-163	-5.25488e-164	1.15161e-163	2.62576e-163	4.01353e-163	3.94325e-163	-4.30019e-163	4.9963e-163	-5.18487e-163	1.9931e-163	-1.5175e-163	4.77188e-163	1.4597e-163	-9.42848e-164	-1.38372e-162	2.67024e-163	-6.74091e-163	3.71354e-163	1.8157e-163	-1.15234e-162	0
-2.39131e-163	-1.23962e-163	-4.99778e-163	-1.04187e-162	3.43989e-164	-5.69208e-163	3.454e-163	-1.10087e-163	3.47368e-163	5.07753e-163	-6.04041e-163	-5.25488e-164	1.15161e-163	2.62576e-163	4.01353e-163	3.94325e-163	-4.30019e-163	4.9963e-163	-5.18487e-163	1.9931e-163	-1.5175e-163	4.77188e-163	1.4597e-163	-9.42848e-164	-1.38372e-162	2.67024e-163	-6.74091e-163	3.71354e-163	1.8157e-163	-1.15234e-162	0
-2.39131e-163	-1.23962e-163	-4.99778e-163	-1.04187e-162	3.43989e-164	-5.69208e-163	3.454e-163	-1.10087e-163	3.47368e-163	5.07753e-163	-6.04041e-163	-5.25488e-164	1.15161e-163	2.62576e-163	4.01353e-163	3.94325e-163	-4.30019e-163	4.9963e-163	-5.18487e-163	1.9931e-163	-1.5175e-163	4.77188e-163	1.4597e-163	-9.42848e-164	-1.38372e-162	2.67024e-163	-6.74091e-163	3.71354e-163	1.8157e-163	-1.15234e-162	0
-2.39131e-163	-1.23962e-163	-4.99778e-163	-1.04187e-162	3.43989e-164	-5.69208e-163	3.454e-163	-1.10087e-163	3.47368e-163	5.07753e-163	-6.04041e-163	-5.25488e-164	1.15161e-163	2.62576e-163	4.01353e-163	3.94325e-163	-4.30019e-163	4.9963e-163	-5.18487e-163	1.9931e-163	-1.5175e-163	4.77188e-163	1.4597e-163	-9.42848e-164	-1.38372e-162	2.67024e-163	-6.74091e-163	3.71354e-163	1.8157e-163	-1.15234e-162	0
-2.39131e-163	-1.23962e-163	-4.99778e-163	-1.04187e-162	3.43989e-164	-5.69208e-163	3.454e-163	-1.10087e-163	3.47368e-163	5.07753e-163	-6.04041e-163	-5.25488e-164	1.15161e-163	2.62576e-163	4.01353e-163	3.94325e-163	-4.30019e-163	4.9963e-163	-5.18487e-163	1.9931e-163	-1.5175e-163	4.77188e-163	1.4597e-163	-9.42848e-164	-1.38372e-162	2.67024e-163	-6.74091e-163	3.71354e-163	1.8157e-163	-1.15234e-162	0
-2.39131e-163	-1.23962e-163	-4.99778e-163	-1.04187e-162	3.43989e-164	-5.69208e-163	3.454e-163	-1.10087e-163	3.47368e-163	5.07753e-163	-6.04041e-163	-5.25488e-164	1.15161e-163	2.62576e-163	4.01353e-163	3.94325e-163	-4.30019e-163	4.9963e-163	-5.18487e-163	1.9931e-163	-1.5175e-163	4.77188e-163	1.4597e-163	-9.42848e-164	-1.38372e-162	2.67024e-163	-6.74091e-163	3.71354e-163	1.8157e-163	-1.15234e-162	0
-2.39131e-163	-1.23962e-163	-4.99778e-163	-1.04187e-162	3.43989e-164	-5.69208e-163	3.454e-163	-1.10087e-163	3.47368e-163	5.07753e-163	-6.04041e-163	-5.25488e-164	1.15161e-163	2.62576e-163	4.01353e-163	3.94325e-163	-4.30019e-163	4.9963e-163	-5.18487e-163	1.9931e-163	-1.5175e-163	4.77188e-163	1.4597e-163	-9.42848e-164	-1.38372e-162	2.67024e-163	-6.74091e-163	3.71354e-163	1.8157e-163	-1.15234e-162	0
-2.39131e-163	-1.23962e-163	-4.99778e-163	-1.04187e-162	3.43989e-164	-5.69208e-163	3.454e-163	-1.10087e-163	3.47368e-163	5.07753e-163	-6.04041e-163	-5.25488e-164	1.15161e-163	2.62576e-163	4.01353e-163	3.94325e-163	-4.30019e-163	4.9963e-163	-5.18487e-163	1.9931e-163	-1.5175e-163	4.77188e-163	1.4597e-163	-9.42848e-164	-1.38372e-162	2.67024e-163	-6.74091e-163	3.71354e-163	1.8157e-163	-1.15234e-162	0
-2.39131e-163	-1.23962e-163	-4.99778e-163	-1.04187e-162	3.43989e-164	-5.69208e-163	3.454e-163	-1.10087e-163	3.47368e-163	5.07753e-163	-6.04041e-163	-5.25488e-164	1.15161e-163	2.62576e-163	4.01353e-163	3.94325e-163	-4.30019e-163	4.9963e-163	-5.18487e-163	1.9931e-163	-1.5175e-163	4.77188e-163	1.4597e-163	-9.42848e-164	-1.38372e-162	2.67024e-163	-6.74091e-163	3.71354e-163	1.8157e-163	-1.15234e-162	0
-2.39131e-163	-1.23962e-163	-4.99778e-163	-1.04187e-162	3.43989e-164	-5.69208e-163	3.454e-163	-1.10087e-163	3.47368e-163	5.07753e-163	-6.04041e-163	-5.25488e-164	1.15161e-163	2.62576e-163	4.01353e-163	3.94325e-163	-4.30019e-163	4.9963e-163	-5.18487e-163	1.9931e-163	-1.5175e-163	4.77188e-163	1.4597e-163	-9.42848e-164	-1.38372e-162	2.67024e-163	-6.74091e-163	3.71354e-163	1.8157e-163	-1.15234e-162	0
-2.39131e-163	-1.23962e-163	-4.99778e-163	-1.04187e-162	3.43989e-164	-5.69208e-163	3.454e-163	-1.10087e-163	3.47368e-163	5.07753e-163	-6.04041e-163	-5.25488e-164	1.15161e-163	2.62576e-163	4.01353e-163	3.94325e-163	-4.30019e-163	4.9963e-163	-5.18487e-163	1.9931e-163	-1.5175e-163	4.77188e-163	1.4597e-163	-9.42848e-164	-1.38372e-162	2.67024e-163	-6.74091e-163	3.71354e-163	1.8157e-163	-1.15234e-162	0
-2.39131e-163	-1.23962e-163	-4.99778e-163	-1.04187e-162	3.43989e-164	-5.69208e-163	3.454e-163	-1.10087e-163	3.47368e-163	5.07753e-163	-6.04041e-163	-5.25488e-164	1.15161e-163	2.62576e-163	4.01353e-163	3.94325e-163	-4.30019e-163	4.9963e-163	-5.18487e-163	1.9931e-163	-1.5175e-163	4.77188e-163	1.4597e-163	-9.42848e-164	-1.38372e-162	2.67024e-163	-6.74091e-163	3.71354e-163	1.8157e-163	-1.15234e-162	0
-2.39131e-163	-1.23962e-163	-4.99778e-163	-1.04187e-162	3.43989e-164	-5.69208e-163	3.454e-163	-1.10087e-163	3.47368e-163	5.07753e-163	-6.04041e-163	-5.25488e-164	1.15161e-163	2.62576e-163	4.01353e-163	3.94325e-163	-4.30019e-163	4.9963e-163	-5.18487e-163	1.9931e-163	-1.5175e-163	4.77188e-163	1.4597e-163	-9.42848e-164	-1.38372e-162	2.67024e-163	-6.74091e-163	3.71354e-163	1.8157e-163	-1.15234e-162	0
-2.39131e-163	-1.23962e-163	-4.99778e-163	-1.04187e-162	3.43989e-164	-5.69208e-163	3.454e-163	-1.10087e-163	3.47368e-163	5.07753e-163	-6.04041e-163	-5.25488e-164	1.15161e-163	2.62576e-163	4.01353e-163	3.94325e-163	-4.30019e-163	4.9963e-163	-5.18487e-163	1.9931e-163	-1.5175e-163	4.77188e-163	1.4597e-163	-9.42848e-164	-1.38372e-162	2.67024e-163	-6.74091e-163	3.71354e-163	1.8157e-163	-1.15234e-162	0
-2.39131e-163	-1.23962e-163	-4.99778e-163	-1.04187e-162	3.43989e-164	-5.69208e-163	3.454e-163	-1.10087e-163	3.47368e-163	5.07753e-163	-6.04041e-163	-5.25488e-164	1.15161e-163	2.62576e-163	4.01353e-163	3.94325e-163	-4.30019e-163	4.9963e-163	-5.18487e-163	1.9931e-163	-1.5175e-163	4.77188e-163	1.4597e-163	-9.42848e-164	-1.38372e-162	2.67024e-163	-6.74091e-163	3.71354e-163	1.8157e-163	-1.15234e-162	0
-2.39131e-163	-1.23962e-163	-4.99778e-163	-1.04187e-162	3.43989e-164	-5.69208e-163	3.454e-163	-1.10087e-163	3.47368e-163	5.07753e-163	-6.04041e-163	-5.25488e-164	1.15161e-163	2.62576e-163	4.01353e-163	3.94325e-163	-4.30019e-163	4.9963e-163	-5.18487e-163	1.9931e-163	-1.5175e-163	4.77188e-163	1.4597e-163	-9.42848e-164	-1.38372e-162	2.67024e-163	-6.74091e-163	3.71354e-163	1.8157e-163	-1.15234e-162	0
-2.39131e-163	-1.23962e-163	-4.99778e-163	-1.04187e-162	3.43989e-164	-5.69208e-163	3.454e-163	-1.10087e-163	3.47368e-163	5.07753e-163	-6.04041e-163	-5.25488e-164	1.15161e-163	2.62576e-163	4.01353e-163	3.94325e-163	-4.30019e-163	4.9963e-163	-5.18487e-163	1.9931e-163	-1.5175e-163	4.77188e-163	1.4597e-163	-9.42848e-164	-1.38372e-162	2.67024e-163	-6.74091e-163	3.71354e-163	1.8157e-163	-1.15234e-162	0
-2.39131e-163	-1.23962e-163	-4.99778e-163	-1.04187e-162	3.43989e-164	-5.69208e-163	3.454e-163	-1.10087e-163	3.47368e-163	5.07753e-163	-6.04041e-163	-5.25488e-164	1.15161e-163	2.62576e-163	4.01353e-163	3.94325e-163	-4.30019e-163	4.9963e-163	-5.18487e-163	1.9931e-163	-1.5175e-163	4.77188e-163	1.4597e-163	-9.42848e-164	-1.38372e-162	2.67024e-163	-6.74091e-163	3.71354e-163	1.8157e-163	-1.15234e-162	0
-2.39131e-163	-1.23962e-163	-4.99778e-163	-1.04187e-162	3.43989e-164	-5.69208e-163	3.454e-163	-1.10087e-163	3.47368e-163	5.07753e-163	-6.04041e-163	-5.25488e-164	1.15161e-163	2.62576e-163	4.01353e-163	3.94325e-163	-4.30019e-163	4.9963e-163	-5.18487e-163	1.9931e-163	-1.5175e-163	4.77188e-163	1.4597e-163	-9.42848e-164	-1.38372e-162	2.67024e-163	-6.74091e-163	3.71354e-163	1.8157e-163	-1.15234e-162	0
-2.39131e-163	-1.23962e-163	-4.99778e-163	-1.04187e-162	3.43989e-164	-5.69208e-163	3.454e-163	-1.10087e-163	3.47368e-163	5.07753e-163	-6.04041e-163	-5.25488e-164	1.15161e-163	2.62576e-163	4.01353e-163	3.94325e-163	-4.30019e-163	4.9963e-163	-5.18487e-163	1.9931e-163	-1.5175e-163	4.77188e-163	1.4597e-163	-9.42848e-164	-1.38372e-162	2.67024e-163	-6.74091e-163	3.71354e-163	1.8157e-163	-1.15234e-162	0
-2.39131e-163	-1.23962e-163	-4.99778e-163	-1.04187e-162	3.43989e-164	-5.69208e-163	3.454e-163	-1.10087e-163	3.47368e-163	5.07753e-163	-6.04041e-163	-5.25488e-164	1.15161e-163	2.62576e-163	4.01353e-163	3.94325e-163	-4.30019e-163	4.9963e-163	-5.18487e-163	1.9931e-163	-1.5175e-163	4.77188e-163	1.4597e-163	-9.42848e-164	-1.38372e-162	2.67024e-163	-6.74091e-163	3.71354e-163	1.8157e-163	-1.15234e-162	0
-2.39131e-163	-1.23962e-163	-4.99778e-163	-1.04187e-162	3.43989e-164	-5.69208e-163	3.454e-163	-1.10087e-163	3.47368e-163	5.07753e-163	-6.04041e-163	-5.25488e-164	1.15161e-163	2.62576e-163	4.01353e-163	3.94325e-163	-4.30019e-163	4.9963e-163	-5.18487e-163	1.9931e-163	-1.5175e-163	4.77188e-163	1.4597e-163	-9.42848e-164	-1.38372e-162	2.67024e-163	-6.74091e-163	3.71354e-163	1.8157e-163	-1.15234e-162	0
-2.39131e-163	-1.23962e-163	-4.99778e-163	-1.04187e-162	3.43989e-164	-5.69208e-163	3.454e-163	-1.10087e-163	3.47368e-163	5.07753e-163	-6.04041e-163	-5.25488e-164	1.15161e-163	2.62576e-163	4.01353e-163	3.94325e-163	-4.30019e-163	4.9963e-163	-5.18487e-163	1.9931e-163	-1.5175e-163	4.77188e-163	1.4597e-163	-9.42848e-164	-1.38372e-162	2.67024e-163	-6.74091e-163	3.71354e-163	1.8157e-163	-1.15234e-162	0
-2.39131e-163	-1.23962e-163	-4.99778e-163	-1.04187e-162	3.43989e-164	-5.69208e-163	3.454e-163	-1.10087e-163	3.47368e-163	5.07753e-163	-6.04041e-163	-5.25488e-164	1.15161e-163	2.62576e-163	4.01353e-163	3.94325e-163	-4.30019e-163	4.9963e-163	-5.18487e-163	1.9931e-163	-1.5175e-163	4.77188e-163	1.4597e-163	-9.42848e-164	-1.38372e-162	2.67024e-163	-6.74091e-163	3.71354e-163	1.8157e-163	-1.15234e-162	0
-2.39131e-163	-1.23962e-163	-4.99778e-163	-1.04187e-162	3.43989e-164	-5.69208e-163	3.454e-163	-1.10087e-163	3.47368e-163	5.07753e-163	-6.04041e-163	-5.25488e-164	1.15161e-163	2.62576e-163	4.01353e-163	3.94325e-163	-4.30019e-163	4.9963e-163	-5.18487e-163	1.9931e-163	-1.5175e-163	4.77188e-163	1.4597e-163	-9.42848e-164	-1.38372e-162	2.67024e-163	-6.74091e-163	3.71354e-163	1.8157e-163	-1.15234e-162	0
-2.39131e-163	-1.23962e-163	-4.99778e-163	-1.04187e-162	3.43989e-164	-5.69208e-163	3.454e-163	-1.10087e-163	3.47368e-163	5.07753e-163	-6.04041e-163	-5.25488e-164	1.15161e-163	2.62576e-163	4.01353e-163	3.94325e-163	-4.30019e-163	4.9963e-163	-5.18487e-163	1.9931e-163	-1.5175e-163	4.77188e-163	1.4597e-163	-9.42848e-164	-1.38372e-162	2.67024e-163	-6.74091e-163	3.71354e-163	1.8157e-163	-1.15234e-162	0
-2.39131e-163	-1.23962e-163	-4.99778e-163	-1.04187e-162	3.43989e-164	-5.69208e-163	3.454e-163	-1.10087e-163	3.47368e-163	5.07753e-163	-6.04041e-163	-5.25488e-164	1.15161e-163	2.62576e-163	4.01353e-163	3.94325e-163	-4.30019e-163	4.9963e-163	-5.18487e-163	1.9931e-163	-1.5175e-163	4.77188e-163	1.4597e-163	-9.42848e-164	-1.38372e-162	2.67024e-163	-6.74091e-163	3.71354e-163	1.8157e-163	-1.15234e-162	0
-2.39131e-163	-1.23962e-163	-4.99778e-163	-1.04187e-162	3.43989e-164	-5.69208e-163	3.454e-163	-1.10087e-163	3.47368e-163	5.07753e-163	-6.04041e-163	-5.25488e-164	1.15161e-163	2.62576e-163	4.01353e-163	3.94325e-163	-4.30019e-163	4.9963e-163	-5.18487e-163	1.9931e-163	-1.5175e-163	4.77188e-163	1.4597e-163	-9.42848e-164	-1.38372e-162	2.67024e-163	-6.74091e-163	3.71354e-163	1.8157e-163	-1.15234e-162	0
-2.39131e-163	-1.23962e-163	-4.99778e-163	-1.04187e-162	3.43989e-164	-5.69208e-163	3.454e-163	-1.10087e-163	3.47368e-163	5.07753e-163	-6.04041e-163	-5.25488e-164	1.15161e-163	2.62576e-163	4.01353e-163	3.94325e-163	-4.30019e-163	4.9963e-163	-5.18487e-163	1.9931e-163	-1.5175e-163	4.77188e-163	1.4597e-163	-9.42848e-164	-1.38372e-162	2.67024e-163	-6.74091e-163	3.71354e-163	1.8157e-163	-1.15234e-162	0
-2.39131e-163	-1.23962e-163	-4.99778e-163	-1.04187e-162	3.43989e-164	-5.69208e-163	3.454e-163	-1.10087e-163	3.47368e-163	5.07753e-163	-6.04041e-163	-5.25488e-164	1.15161e-163	2.62576e-163	4.01353e-163	3.94325e-163	-4.30019e-163	4.9963e-163	-5.18487e-163	1.9931e-163	-1.5175e-163	4.77188e-163	1.4597e-163	-9.42848e-164	-1.38372e-162	2.67024e-163	-6.74091e-163	3.71354e-163	1.8157e-163	-1.15234e-162	0
-2.39131e-163	-1.23962e-163	-4.99778e-163	-1.04187e-162	3.43989e-164	-5.69208e-163	3.454e-163	-1.10087e-163	3.47368e-163	5.07753e-163	-6.04041e-163	-5.25488e-164	1.15161e-163	2.62576e-163	4.01353e-163	3.94325e-163	-4.30019e-163	4.9963e-163	-5.18487e-163	1.9931e-163	-1.5175e-163	4.77188e-163	1.4597e-163	-9.42848e-164	-1.38372e-162	2.67024e-163	-6.74091e-163	3.71354e-163	1.8157e-163	-1.15234e-162	0
-2.39131e-163	-1.23962e-163	-4.99778e-163	-1.04187e-162	3.43989e-164	-5.69208e-163	3.454e-163	-1.10087e-163	3.47368e-163	5.07753e-163	-6.04041e-163	-5.25488e-164	1.15161e-163	2.62576e-163	4.01353e-163	3.94325e-163	-4.30019e-163	4.9963e-163	-5.18487e-163	1.9931e-163	-1.5175e-163	4.77188e-163	1.4597e-163	-9.42848e-164	-1.38372e-162	2.67024e-163	-6.74091e-163	3.71354e-163	1.8157e-163	-1.15234e-162	0
-2.39131e-163	-1.23962e-163	-4.99778e-163	-1.04187e-162	3.43989e-164	-5.69208e-163	3.454e-163	-1.10087e-163	3.47368e-163	5.07753e-163	-6.04041e-163	-5.25488e-164	1.15161e-163	2.62576e-163	4.01353e-163	3.94325e-163	-4.30019e-163	4.9963e-163	-5.18487e-163	1.9931e-163	-1.5175e-163	4.77188e-163	1.4597e-163	-9.42848e-164	-1.38372e-162	2.67024e-163	-6.74091e-163	3.71354e-163	1.8157e-163	-1.15234e-162	0
-2.39131e-163	-1.23962e-163	-4.99778e-163	-1.04187e-162	3.43989e-164	-5.69208e-163	3.454e-163	-1.10087e-163	3.47368e-163	5.07753e-163	-6.04041e-163	-5.25488e-164	1.15161e-163	2.62576e-163	4.01353e-163	3.94325e-163	-4.30019e-163	4.9963e-163	-5.18487e-163	1.9931e-163	-1.5175e-163	4.77188e-163	1.4597e-163	-9.42848e-164	-1.38372e-162	2.67024e-163	-6.74091e-163	3.71354e-163	1.8157e-163	-1.15234e-162	0
-2.39131e-163	-1.23962e-163	-4.99778e-163	-1.04187e-162	3.43989e-164	-5.69208e-163	3.454e-163	-1.10087e-163	3.47368e-163	5.07753e-163	-6.04041e-163	-5.25488e-164	1.15161e-163	2.62576e-163	4.01353e-163	3.94325e-163	-4.30019e-163	4.9963e-163	-5.18487e-163	1.9931e-163	-1.5175e-163	4.77188e-163	1.4597e-163	-9.42848e-164	-1.38372e-162	2.67024e-163	-6.74091e-163	3.71354e-163	1.8157e-163	-1.15234e-162	0
-2.39131e-163	-1.23962e-163	-4.99778e-163	-1.04187e-162	3.43989e-164	-5.69208e-163	3.454e-163	-1.10087e-163	3.47368e-163	5.07753e-163	-6.04041e-163	-5.25488e-164	1.15161e-163	2.62576e-163	4.01353e-163	3.94325e-163	-4.30019e-163	4.9963e-163	-5.18487e-163	1.9931e-163	-1.5175e-163	4.77188e-163	1.4597e-163	-9.42848e-164	-1.38372e-162	2.67024e-163	-6.74091e-163	3.71354e-163	1.8157e-163	-1.15234e-162	0
-2.39131e-163	-1.23962e-163	-4.99778e-163	-1.04187e-162	3.43989e-164	-5.69208e-163	3.454e-163	-1.10087e-163	3.47368e-163	5.07753e-163	-6.04041e-163	-5.25488e-164	1.15161e-163	2.62576e-163	4.01353e-163	3.94325e-163	-4.30019e-163	4.9963e-163	-5.18487e-163	1.9931e-163	-1.5175e-163	4.77188e-163	1.4597e-163	-9.42848e-164	-1.38372e-162	2.67024e-163	-6.74091e-163	3.71354e-163	1.8157e-163	-1.15234e-162	0
-2.39131e-163	-1.23962e-163	-4.99778e-163	-1.04187e-162	3.43989e-164	-5.69208e-163	3.454e-163	-1.10087e-163	3.47368e-163	5.07753e-163	-6.04041e-163	-5.25488e-164	1.15161e-163	2.62576e-163	4.01353e-163	3.94325e-163	-4.30019e-163	4.9963e-163	-5.18487e-163	1.9931e-163	-1.5175e-163	4.77188e-163	1.4597e-163	-9.42848e-164	-1.38372e-162	2.67024e-163	-6.74091e-163	3.71354e-163	1.8157e-163	-1.15234e-162	0
-2.39131e-163	-1.23962e-163	-4.99778e-163	-1.04187e-162	3.43989e-164	-5.69208e-163	3.454e-163	-1.10087e-163	3.47368e-163	5.07753e-163	-6.04041e-163	-5.25488e-164	1.15161e-163	2.62576e-163	4.01353e-163	3.94325e-163	-4.30019e-163	4.9963e-163	-5.18487e-163	1.9931e-163	-1.5175e-163	4.77188e-163	1.4597e-163	-9.42848e-164	-1.38372e-162	2.67024e-163	-6.74091e-163	3.71354e-163	1.8157e-163	-1.15234e-162	0
-2.39131e-163	-1.23962e-163	-4.99778e-163	-1.04187e-162	3.43989e-164	-5.69208e-163	3.454e-163	-1.10087e-163	3.47368e-163	5.07753e-163	-6.04041e-163	-5.25488e-164	1.15161e-163	2.62576e-163	4.01353e-163	3.94325e-163	-4.30019e-163	4.9963e-163	-5.18487e-163	1.9931e-163	-1.5175e-163	4.77188e-163	1.4597e-163	-9.42848e-164	-1.38372e-162	2.67024e-163	-6.74091e-163	3.71354e-163	1.8157e-163	-1.15234e-162	0
-2.39131e-163	-1.23962e-163	-4.99778e-163	-1.04187e-162	3.43989e-164	-5.69208e-163	3.454e-163	-1.10087e-163	3.47368e-163	5.07753e-163	-6.04041e-163	-5.25488e-164	1.15161e-163	2.62576e-163	4.01353e-163	3.94325e-163	-4.30019e-163	4.9963e-163	-5.18487e-163	1.9931e-163	-1.5175e-163	4.77188e-163	1.4597e-163	-9.42848e-164	-1.38372e-162	2.67024e-163	-6.74091e-163	3.71354e-163	1.8157e-163	-1.15234e-162	0
-2.39131e-163	-1.23962e-163	-4.99778e-163	-1.04187e-162	3.43989e-164	-5.69208e-163	3.454e-163	-1.10087e-163	3.47368e-163	5.07753e-163	-6.04041e-163	-5.25488e-164	1.15161e-163	2.62576e-163	4.01353e-163	3.94325e-163	-4.30019e-163	4.9963e-163	-5.18487e-163	1.9931e-163	-1.5175e-163	4.77188e-163	1.4597e-163	-9.42848e-164	-1.38372e-162	2.67024e-163	-6.74091e-163	3.71354e-163	1.8157e-163	-1.15234e-162	0
-2.39131e-163	-1.23962e-163	-4.99778e-163	-1.04187e-162	3.43989e-164	-5.69208e-163	3.454e-163	-1.10087e-163	3.47368e-163	5.07753e-163	-6.04041e-163	-5.25488e-164	1.15161e-163	2.62576e-163	4.01353e-163	3.94325e-163	-4.30019e-163	4.9963e-163	-5.18487e-163	1.9931e-163	-1.5175e-163	4.77188e-163	1.4597e-163	-9.42848e-164	-1.38372e-162	2.67024e-163	-6.74091e-163	3.71354e-163	1.8157e-163	-1.15234e-162	0
[truncated: 2,008 more rows]
