# Supplementary material for: A modified shuffled frog leaping algorithm with inertia weight
Source: Sci Rep. 2024 Feb 20;14:4146. doi: 10.1038/s41598-024-51306-1 (PMC11224354; doi:10.1038/s41598-024-51306-1)
Supplement: Supplementary file 1 — Supplementary Information. [file 41598_2024_51306_MOESM1_ESM.zip › data/F1/MSFLA_R_15.xls]

## Sheet: Sheet1
1.10014	3.94339	1.38858	-15.4722	2.82797	-3.14987	-1.69826	2.29599	-6.06044	1.28532	-3.76014	3.14917	-8.97632	-1.02268	5.48353	2.22549	-1.01765	0.36546	-3.83622	0.0544536	-2.43082	-0.0543915	-3.89686	0.78363	-2.14243	6.11463	-0.587809	3.59187	2.73813	2.97774	572.421
-0.30551	0.330818	-0.449358	-0.125474	-0.0247376	-0.268789	-0.171701	0.363772	0.773112	-0.46757	0.723572	0.0797831	-0.214687	-0.28623	-0.0575132	0.172603	0.0817056	-0.0430342	-0.200145	-0.173022	-0.316024	1.08183	-0.0193055	-0.0481343	0.626167	-0.444688	-0.111993	0.0742368	-0.285544	0.147792	4.22518
0.0351449	-0.00307816	0.0474309	-0.0734014	-0.069829	0.00989346	-0.112386	0.0504536	0.0642069	-0.0321086	0.0105299	0.00714774	-0.104344	0.0151529	9.84766e-05	-0.0249406	0.00521146	0.0323651	-0.0213038	0.07262	-0.0512045	0.0466997	-0.0984782	-0.0611297	-0.0445767	0.0646754	-0.00776665	0.0109879	-0.0429903	-0.00658688	0.0793693
-0.00379917	0.012758	-0.00648781	-0.00156392	0.000710221	0.0028331	-0.00180456	0.00888118	-0.00294974	-0.0068589	0.0138136	-0.000790835	0.00163592	0.00693765	-0.00360989	-0.000226225	-0.00179265	-0.000480819	-0.00385635	0.00331871	-0.00338861	-0.00552965	0.00622163	0.0179935	-0.00466636	0.0108056	-0.00315507	0.00396025	0.00581052	-0.00135216	0.00125711
0.00035131	0.000242	-3.43424e-05	0.000769524	0.00153749	0.000356676	-6.88305e-05	0.00137389	0.000594803	-0.000124384	0.000685352	0.00135646	-0.00140456	0.000755442	-0.00263875	0.00211294	-0.000247363	0.00059456	-0.00200277	0.000132765	-0.000130566	-0.000549993	5.91944e-05	0.000525713	-0.000167351	0.000529993	0.00168544	0.000500008	0.000231562	-0.0024347	3.62325e-05
0.000378419	-6.59135e-05	8.4473e-05	-0.000142289	7.30268e-05	1.89998e-05	0.000109623	-0.0001234	1.92012e-05	-4.09099e-05	0.000211505	1.67918e-05	0.000123332	-3.5443e-05	-0.00011188	2.78642e-05	-3.53765e-05	1.99579e-05	-7.33725e-05	0.000211312	-0.0001739	7.54964e-05	-4.93715e-05	3.3142e-05	0.000105904	-2.66554e-05	-3.03723e-05	0.000122416	2.53556e-05	-2.30371e-06	4.04331e-07
-4.08481e-06	-9.36418e-06	1.12385e-05	-2.01463e-08	-1.18706e-05	-9.49548e-06	-1.54124e-07	-1.91232e-05	-8.01122e-06	7.03005e-06	2.15728e-05	-1.32107e-05	-6.5617e-06	1.61238e-05	-4.71952e-06	-4.69767e-06	-2.01258e-06	-1.92623e-06	-2.15346e-06	1.03694e-05	8.11212e-06	-5.15758e-06	-3.43163e-06	-3.48405e-06	-3.28477e-06	4.71322e-06	8.84057e-06	-1.4742e-05	6.76351e-06	2.43914e-05	3.13378e-09
1.49903e-06	7.20112e-07	-9.5473e-07	1.4807e-08	1.14809e-06	-6.11445e-07	1.40867e-07	-2.74347e-06	1.64303e-06	5.23989e-07	1.05786e-06	2.89757e-06	1.23602e-06	-1.52701e-06	3.3361e-07	1.67298e-07	5.38936e-08	-2.42224e-07	1.29674e-06	2.44218e-07	-1.61168e-08	5.2904e-07	3.14257e-06	-1.10829e-06	-9.1672e-08	1.50848e-06	3.28772e-06	-1.45627e-06	2.96625e-06	-2.15276e-06	7.12374e-11
-1.30111e-07	-7.8086e-08	2.36487e-07	-1.41124e-07	-2.98993e-08	1.1641e-07	-2.29845e-07	-4.26861e-08	2.69271e-08	6.27533e-07	-4.8652e-07	1.38296e-07	6.15258e-08	1.86523e-07	-1.97286e-08	-2.50911e-07	1.2903e-08	-2.26412e-07	6.43654e-08	-2.1999e-08	2.45582e-07	-5.58688e-08	1.01965e-07	1.98685e-07	2.55835e-07	6.37984e-08	-7.93651e-08	6.3199e-09	-7.93262e-08	-4.00304e-08	1.17335e-12
-4.94936e-09	-5.03573e-08	-1.26405e-08	-4.98605e-09	9.98361e-09	5.33594e-10	-2.22796e-08	8.87623e-09	-1.83502e-10	-2.36416e-08	2.73723e-08	9.48859e-09	5.17886e-09	-3.70323e-08	1.85555e-08	-1.07007e-08	8.83448e-09	2.21746e-08	7.1011e-10	-1.16596e-08	2.42512e-08	-2.93177e-09	9.705e-10	8.89875e-09	-8.92697e-09	-1.61472e-08	4.13367e-08	4.15069e-09	1.25267e-08	3.2136e-09	1.02921e-14
1.44759e-09	-8.56567e-09	-1.32505e-09	-4.93246e-10	-2.41473e-10	-1.86361e-10	-2.47123e-09	7.1491e-10	-5.89177e-10	1.18609e-09	-3.67572e-09	-6.22178e-10	1.71791e-10	6.47809e-10	5.17431e-09	-6.0066e-10	3.26252e-09	1.58099e-09	7.21934e-10	3.77877e-09	2.29169e-09	-1.78244e-09	8.38615e-10	-2.01154e-09	-2.30488e-09	5.58352e-10	-1.37805e-09	-1.16107e-09	2.64371e-10	5.90598e-10	1.77824e-16
2.98487e-10	4.03014e-10	3.35493e-11	8.17561e-11	2.5195e-10	6.28571e-12	-2.19858e-10	-1.66172e-09	-3.13023e-10	-3.63209e-10	7.08922e-11	-3.29788e-10	2.51581e-10	-1.09313e-09	-3.44384e-10	-1.56365e-10	-2.71052e-10	-1.22565e-10	-2.64257e-10	-1.76588e-10	-2.88437e-10	-6.04523e-11	-7.5629e-11	5.76105e-10	-5.11867e-11	4.40264e-10	1.20471e-10	-6.84976e-11	-1.36241e-12	5.97004e-10	6.06352e-18
3.08135e-11	1.58144e-10	7.76073e-12	-4.72756e-11	4.82006e-11	-2.80948e-11	-4.59871e-12	-3.03181e-11	-3.12365e-11	-6.44309e-11	1.9451e-11	-4.76828e-11	4.80168e-11	5.74795e-11	2.82484e-11	7.63884e-11	-8.18908e-11	-3.91718e-12	-1.40446e-11	9.65346e-12	2.41912e-11	-3.97037e-13	1.17037e-11	-1.12846e-11	-3.97316e-11	9.80535e-12	4.97481e-11	4.7646e-12	-1.5131e-11	-2.77025e-13	6.45919e-20
-1.40118e-12	6.85509e-12	-1.162e-11	4.26837e-12	8.66384e-13	-2.72499e-12	-4.68336e-12	1.62999e-12	6.57709e-13	-3.85223e-12	-2.97471e-13	-3.90282e-12	-1.39089e-12	-1.22834e-12	5.7187e-12	2.78329e-12	-6.89502e-13	1.16103e-12	2.84722e-12	2.938e-12	1.30518e-13	6.49959e-13	-9.13784e-12	1.7427e-13	2.6194e-12	1.8851e-13	-2.03483e-12	-7.06924e-13	-2.47751e-13	-4.35971e-14	4.23585e-22
-9.2078e-15	-6.93454e-13	-6.26241e-13	1.54524e-13	-5.46252e-13	-2.64821e-13	2.46933e-13	2.59101e-13	-6.91688e-13	1.58973e-13	-1.72457e-13	3.36303e-14	1.23435e-13	3.04582e-13	-2.59948e-13	-2.12271e-13	-4.15007e-13	1.37639e-12	-3.74305e-13	-1.4932e-13	-1.53312e-12	-5.98793e-13	-5.85255e-13	2.50678e-13	-6.03613e-13	-1.61891e-13	1.17913e-13	-1.43318e-13	-1.7681e-13	1.20365e-13	7.96305e-24
3.12065e-14	-1.73927e-14	3.94887e-15	-4.19956e-14	-1.23554e-13	-4.37227e-14	8.09692e-14	-4.41639e-15	3.35797e-14	6.8608e-14	-9.52263e-14	-2.16571e-14	9.39178e-15	-6.00328e-14	-1.48947e-13	1.22539e-13	4.61474e-15	3.21121e-14	-9.05159e-14	-3.00096e-14	-3.96258e-14	-1.56564e-13	7.41168e-14	-1.21121e-13	3.98365e-14	-5.93447e-15	1.16554e-13	-2.56708e-14	8.63169e-14	5.51729e-15	1.62813e-25
-6.44216e-16	5.6358e-15	-1.77171e-14	2.16981e-15	5.37522e-16	-1.41226e-15	-5.39175e-15	-4.01304e-15	-5.34852e-15	-1.17212e-14	-3.56574e-15	-5.12231e-15	-3.79281e-15	-2.09783e-15	-1.31864e-14	6.73501e-15	-7.25236e-15	1.2981e-15	-6.94393e-15	6.81967e-15	-7.57803e-15	-1.22788e-14	3.70924e-14	2.83227e-15	1.24929e-15	-1.1706e-14	-4.6648e-16	-1.39875e-15	-9.15671e-16	-7.83109e-15	2.78522e-27
1.48738e-15	2.00288e-15	6.49104e-16	9.4541e-17	-1.39098e-15	-1.9375e-16	-7.0891e-17	1.55528e-15	-3.49398e-15	1.62435e-16	1.05554e-16	-5.38323e-16	1.18809e-15	1.23944e-16	3.17706e-15	5.80391e-16	-5.24908e-16	-7.62797e-16	4.4451e-15	1.06253e-15	1.06539e-15	3.14238e-16	-1.98059e-16	1.30671e-15	-9.98321e-16	-2.18393e-15	8.12646e-16	-5.10303e-16	9.90488e-16	-2.88462e-15	7.6158e-29
1.29357e-16	-5.19793e-17	2.57988e-16	3.16922e-16	-2.01684e-16	-7.75105e-18	-9.09794e-17	5.55387e-18	-2.12359e-17	3.54532e-17	1.9285e-17	-8.83548e-17	-2.95874e-17	2.01845e-16	1.27342e-16	9.22858e-18	6.20061e-17	1.08086e-17	-1.20541e-16	-1.69286e-16	7.16262e-17	-2.01301e-16	-3.2489e-16	1.50229e-16	4.97328e-17	-8.30317e-17	1.82372e-16	-2.62227e-17	-2.09251e-16	-7.77238e-17	6.17348e-31
2.18612e-18	-1.68884e-17	5.71727e-18	2.5856e-17	-4.16017e-17	-1.57679e-17	-9.68207e-18	4.24517e-18	1.14156e-17	-4.11406e-17	2.62447e-18	6.18694e-19	-1.42038e-18	1.12993e-18	-1.21361e-17	4.68995e-18	7.95606e-19	-9.11508e-18	-9.15349e-18	-1.0794e-18	-4.38325e-17	-3.47321e-17	-4.4168e-18	3.8557e-17	1.80638e-17	-1.73267e-19	-2.29716e-17	3.83581e-18	1.17289e-17	-2.04417e-17	1.13116e-32
-2.01339e-18	2.02917e-19	3.24478e-19	-1.86808e-18	8.63704e-18	-2.24744e-18	-9.6607e-19	-2.41524e-18	-2.05057e-18	1.88433e-18	6.12813e-20	-1.99979e-18	-1.83265e-18	1.83626e-19	4.97578e-19	-1.83197e-18	2.10367e-18	8.77238e-19	2.49588e-18	-2.67564e-18	6.80555e-19	-7.42554e-18	-1.84685e-19	2.40339e-18	1.18175e-18	-5.21551e-18	1.41259e-18	7.50191e-20	1.75103e-18	-1.79318e-18	2.29737e-34
2.97974e-19	6.02828e-20	-5.06445e-19	-2.10864e-19	-1.50038e-19	-3.01009e-19	-2.09352e-19	-7.59823e-20	3.20254e-19	1.99065e-19	1.0401e-19	7.27972e-20	-2.18895e-19	1.39255e-19	1.36444e-19	-3.35931e-21	-2.62649e-19	1.63633e-19	5.11489e-21	-4.41776e-19	-1.84102e-19	-3.09715e-19	1.93688e-19	1.91686e-19	-1.80691e-20	-5.03143e-20	-1.22502e-20	-1.32306e-20	-2.37969e-20	2.321e-19	1.35298e-36
8.24884e-21	-1.20465e-20	2.26909e-20	-1.54243e-21	1.0149e-20	2.3531e-20	1.74647e-20	6.46932e-21	1.246e-20	-7.68279e-20	-1.49406e-20	-1.5913e-20	-2.03751e-20	4.35152e-21	1.89444e-20	1.52613e-20	1.24682e-20	-2.91856e-20	-2.92839e-20	3.87623e-20	-1.0983e-20	5.29566e-20	-6.96363e-20	2.65961e-20	2.91221e-20	1.39688e-20	5.81385e-20	-1.65821e-21	-1.47384e-20	7.29831e-21	2.58396e-38
7.32279e-22	1.13917e-21	-2.47926e-22	-1.39133e-20	-5.05113e-22	-1.61406e-23	-6.49321e-21	-1.80293e-21	1.10219e-21	-1.74621e-21	-5.42577e-21	-2.41253e-23	1.6092e-21	4.79481e-21	5.76397e-21	-4.19777e-21	-4.52905e-21	-1.50778e-21	1.53647e-21	6.85713e-22	-1.50471e-21	-4.21879e-22	-1.81503e-21	1.48667e-21	1.62924e-21	5.21075e-22	-3.54859e-21	-2.60601e-21	2.42503e-21	6.53598e-21	4.55744e-40
-1.40218e-22	3.44952e-22	2.50488e-22	-4.71348e-23	-2.69828e-22	-8.50856e-22	-1.37487e-22	1.47605e-22	1.09436e-21	3.23356e-22	7.36516e-23	-1.53784e-23	-8.95641e-22	3.73573e-22	-4.38751e-22	-5.85499e-22	-1.38189e-22	1.70583e-22	-2.20149e-22	1.66116e-22	1.39269e-22	6.95867e-24	-1.94227e-23	4.91156e-23	-4.04404e-23	-1.67901e-23	3.76889e-22	-4.61559e-22	-3.35643e-22	2.08142e-22	4.48542e-42
2.40833e-23	1.65748e-22	7.70468e-23	-3.63899e-23	5.62544e-24	5.49108e-23	4.35443e-23	3.20197e-23	3.24513e-23	-1.50935e-23	-5.37441e-23	-9.24797e-23	1.68149e-23	3.65243e-23	-7.64555e-23	2.45035e-23	1.51084e-23	-4.62872e-23	1.39475e-23	6.26611e-24	-4.11844e-23	1.10658e-22	1.94064e-23	1.13304e-22	1.00032e-22	-3.83555e-23	5.4255e-23	1.55224e-23	-1.05403e-22	-6.60376e-23	1.21959e-43
-1.26197e-23	-4.88758e-24	3.41941e-24	3.91735e-24	2.40795e-25	-1.02439e-25	-1.95746e-26	-7.55208e-24	-5.1884e-24	-8.35692e-24	2.36452e-24	-2.76301e-24	-2.98676e-23	-4.24944e-24	1.52278e-24	-1.27105e-23	8.83372e-24	-5.07951e-24	2.09591e-24	-4.61146e-24	-1.17678e-23	1.04861e-23	4.85087e-24	7.72331e-25	8.7745e-24	-1.79698e-24	-2.70233e-24	5.69374e-24	-1.50934e-24	3.59036e-24	1.98845e-45
7.18513e-25	2.91216e-24	1.35949e-25	-2.34935e-25	4.05712e-25	-2.08066e-26	8.75315e-25	4.98406e-25	2.82325e-25	-1.62833e-25	-5.22721e-25	-1.89677e-24	1.44073e-24	3.09679e-25	-3.53051e-25	-1.52287e-24	1.82765e-25	-2.89016e-25	5.50002e-25	-4.13282e-25	-7.12618e-25	2.78601e-26	2.18707e-25	-5.3839e-25	-4.55306e-24	-1.01054e-24	1.10597e-24	7.14872e-25	6.92298e-25	-1.1433e-24	4.55515e-47
1.40699e-25	1.2319e-25	-7.28879e-26	-5.99049e-26	6.26951e-27	-3.26742e-26	2.86192e-27	2.08056e-25	8.8852e-26	5.27832e-26	-2.36497e-26	-3.1613e-26	-9.00983e-26	-1.75446e-26	-2.63917e-26	7.91751e-26	6.89441e-26	1.58426e-26	3.87061e-26	6.26852e-27	1.87997e-26	1.01809e-25	2.57395e-25	-7.81317e-26	-1.49094e-26	9.11089e-27	8.52368e-26	-9.30147e-26	-2.77568e-26	2.67356e-26	2.2323e-49
-1.45105e-27	8.34356e-27	-2.08187e-27	-3.42062e-27	1.09081e-27	8.58889e-27	1.19249e-26	-5.15825e-27	-2.48374e-26	-5.61378e-27	5.27307e-27	8.66089e-27	-2.9281e-26	-4.35843e-27	1.08974e-26	3.98187e-27	1.29035e-26	1.34222e-27	-1.03556e-26	-3.74645e-28	8.27697e-27	-1.37864e-26	-1.60133e-27	1.87292e-27	2.76093e-27	-3.58521e-27	1.15005e-26	3.52832e-27	1.06849e-27	2.15835e-26	3.26624e-51
2.44455e-29	3.47835e-28	-4.08175e-28	4.60373e-28	2.09087e-27	1.74692e-28	4.64444e-28	-4.36844e-28	-1.79761e-28	-8.38441e-28	-7.47205e-28	-7.52652e-28	-5.01294e-28	-2.64253e-28	7.02405e-28	9.53358e-29	-4.49676e-27	3.24079e-28	-1.10068e-28	-1.06852e-28	-1.34508e-27	1.39157e-28	4.37948e-28	-3.15946e-27	-2.39951e-28	-4.65342e-28	9.5416e-28	-1.41909e-27	-6.36837e-28	-2.02194e-27	4.80368e-53
2.58246e-29	7.2277e-29	1.35144e-29	7.6711e-30	-1.6134e-28	-8.13925e-29	1.09244e-28	-5.60362e-29	7.92751e-29	-1.43415e-28	-1.08101e-28	-1.0011e-28	-9.60822e-29	-8.9969e-29	-2.01858e-28	5.11494e-29	1.23641e-29	9.38463e-29	-1.15644e-28	7.93856e-29	-5.15549e-29	4.59383e-29	5.06452e-29	-7.78516e-29	3.19349e-28	-1.24789e-29	1.18538e-28	5.49292e-29	-2.34994e-28	2.37443e-28	4.3595e-55
-2.1369e-30	-2.13462e-29	9.27621e-30	1.40584e-29	2.93249e-29	1.1645e-29	-6.4118e-30	-9.26982e-30	2.69427e-29	2.17966e-29	4.85806e-30	2.76487e-29	2.02563e-29	1.0882e-29	-4.31999e-30	3.10786e-30	2.47015e-29	-1.14249e-29	7.57451e-30	-2.24939e-29	-1.35257e-29	1.35606e-30	-1.10257e-30	-6.28669e-30	-2.41802e-30	-8.81478e-30	-4.94602e-30	9.57291e-30	-3.74458e-30	-6.99508e-30	6.20479e-57
-2.77725e-30	-3.36805e-30	2.23551e-30	3.35871e-30	2.13029e-30	6.3841e-30	1.6596e-30	-1.32509e-31	2.3079e-30	4.15976e-32	-2.00351e-30	2.80428e-30	-6.80414e-30	1.0743e-30	6.36229e-31	2.00861e-30	1.62935e-30	3.11936e-32	2.96301e-30	-1.08887e-30	3.2379e-30	2.489e-30	-1.8391e-30	-6.08049e-33	3.89485e-30	-2.21484e-30	1.27209e-30	1.5441e-30	4.46719e-30	-8.57344e-31	2.29949e-58
-6.6444e-32	8.64106e-32	6.82907e-32	-2.59724e-31	2.7993e-31	-2.37131e-31	7.37501e-32	3.45787e-32	3.4484e-31	-9.67572e-32	1.01387e-31	-1.28659e-31	5.73202e-31	-1.13059e-31	5.34994e-33	1.44558e-31	-6.06253e-32	-2.54056e-31	-3.95314e-32	1.89508e-31	8.35535e-33	-4.75524e-31	-6.65544e-32	5.43835e-32	1.8715e-31	8.93613e-32	3.27154e-31	-1.59748e-31	-1.25772e-31	-9.28672e-32	1.28188e-60
1.98565e-32	-4.22942e-32	5.87432e-33	1.12375e-31	6.89754e-32	2.74078e-35	2.17718e-32	7.94352e-33	-1.23492e-32	-8.70278e-32	1.86776e-32	4.89397e-32	-1.51117e-32	-6.09666e-33	-1.79145e-32	-4.07339e-32	-3.68564e-33	-4.29239e-32	-5.94108e-33	3.88147e-33	-4.35427e-32	-1.87586e-32	-2.85074e-32	2.6143e-32	5.16183e-32	-9.05674e-33	2.89308e-32	-3.15278e-32	-2.40221e-32	-3.54935e-32	4.49211e-62
6.83755e-34	5.52052e-33	3.98833e-33	4.67236e-33	3.78212e-33	4.21631e-33	1.39857e-33	-1.23854e-33	1.16296e-33	-6.26838e-33	-1.18207e-32	-3.78155e-33	-3.89336e-34	-3.77126e-33	9.06497e-36	-1.20467e-33	-6.82653e-33	-1.12481e-33	-5.5343e-33	6.08754e-33	4.44205e-33	-3.96527e-33	1.16063e-33	9.78279e-34	1.09718e-33	-2.54353e-33	-1.13153e-33	-6.9808e-33	-7.43424e-33	1.04344e-33	5.82107e-64
-2.47616e-36	-4.34131e-34	-2.5954e-34	-4.76864e-34	-1.49578e-33	5.17692e-34	8.68081e-35	-4.00343e-34	-7.91155e-34	-7.80798e-35	6.2524e-34	-2.28959e-34	5.44513e-34	-8.88406e-34	-2.96958e-34	1.54675e-33	7.6765e-34	1.1744e-33	1.62441e-33	-9.74648e-34	2.78017e-34	-1.75533e-34	8.43707e-35	7.38446e-34	5.43544e-35	-1.85576e-35	6.66476e-35	-3.42202e-34	8.85076e-35	2.17984e-34	1.4196e-65
1.67161e-34	-5.43661e-35	1.01407e-34	2.07089e-35	-2.03969e-34	1.7276e-34	2.49965e-35	1.09804e-35	-1.09277e-34	9.46617e-35	-5.22924e-35	-3.94118e-35	4.36903e-35	1.1192e-35	-3.84266e-35	1.63085e-35	-9.05626e-35	2.71092e-36	-4.97737e-35	2.05657e-35	-7.05434e-35	5.96092e-35	-3.66424e-35	-2.86088e-35	9.11106e-35	-1.54164e-35	3.08311e-35	-7.21419e-36	-2.07546e-34	-1.34941e-34	2.35398e-67
3.4671e-36	-1.86599e-35	-9.38745e-37	7.48298e-36	-2.25286e-36	-3.09584e-36	3.68988e-36	2.19666e-36	-1.52877e-35	-1.96004e-36	-1.10499e-35	-2.27619e-37	2.46251e-35	2.72115e-36	1.40752e-36	2.69393e-35	-4.26159e-36	-1.0363e-35	-4.78596e-36	3.86513e-36	2.83095e-36	-1.1628e-36	4.0926e-36	8.77522e-36	-5.74123e-36	7.38732e-36	-6.52301e-36	-3.64349e-36	-5.63281e-37	-1.63133e-35	2.82772e-69
-3.62923e-37	4.14535e-38	9.17326e-37	9.67733e-37	-7.44561e-37	-6.98565e-37	-5.84211e-37	7.52331e-37	-1.69134e-36	6.03668e-37	9.17666e-37	2.30452e-36	1.14259e-36	-1.12201e-36	2.19737e-37	-2.47044e-36	-5.8063e-37	-3.43228e-38	7.45151e-38	-6.23677e-37	1.61467e-36	-1.45057e-37	1.43865e-36	4.5392e-38	-3.92934e-37	2.8249e-37	-3.49843e-37	-4.56e-37	-1.37499e-36	1.23526e-36	3.13687e-71
4.19339e-38	2.02104e-37	-2.1191e-38	-1.32025e-37	-1.90788e-37	-5.65964e-39	1.44997e-37	1.92527e-37	-1.02737e-37	-1.09658e-37	1.45551e-37	-3.41757e-39	6.99689e-38	1.21674e-37	-1.2483e-37	3.33856e-38	6.86633e-38	-2.38747e-37	6.45696e-38	-2.03123e-37	-1.063e-37	3.02511e-38	1.22832e-38	-1.06067e-37	5.03528e-38	1.7992e-38	2.07507e-38	6.67103e-38	6.76138e-38	-3.15584e-38	3.79247e-73
-4.18148e-39	-5.16583e-39	8.04559e-39	7.85801e-39	8.85289e-39	-2.36377e-38	-1.58915e-39	-1.06171e-39	-1.5418e-39	-7.62585e-39	-1.80174e-38	1.37526e-38	1.36944e-38	-6.67149e-39	3.22619e-40	-6.21778e-39	2.94896e-38	-2.22241e-39	1.0909e-38	-1.05338e-38	-1.41237e-38	3.8079e-39	-2.73288e-38	-5.97605e-38	-1.88839e-38	1.33084e-38	3.68793e-39	-3.34515e-39	1.3609e-38	8.70215e-39	8.11266e-75
1.16538e-39	-6.30773e-41	-1.77327e-39	-6.49158e-40	-2.23244e-39	-1.50206e-39	-3.01336e-39	3.22188e-40	1.25545e-39	-9.53952e-40	6.16848e-40	-1.74122e-40	-2.16294e-39	4.67867e-40	6.70841e-40	-9.22302e-40	-1.47825e-39	2.71435e-39	-2.08586e-39	1.87442e-40	-5.41956e-40	1.28948e-39	-7.32988e-40	-6.53999e-40	9.09014e-40	-5.15096e-39	7.79938e-40	3.51953e-40	-1.25352e-39	-4.95688e-40	7.72152e-77
1.82038e-40	6.34355e-41	-5.37726e-41	3.40681e-41	-1.70567e-41	4.45023e-41	1.31977e-40	1.06572e-40	1.13308e-40	1.98691e-40	3.2442e-41	9.73345e-42	-6.74826e-41	2.10775e-40	1.58153e-40	2.82833e-40	-5.2074e-40	5.24826e-40	2.04142e-40	-2.01657e-40	-2.0245e-40	8.99725e-40	3.24194e-40	-9.56623e-41	-1.32931e-41	-2.09121e-40	-2.63331e-40	-1.29578e-41	-4.25078e-40	-6.12333e-41	2.17127e-78
1.12795e-41	-4.66666e-41	2.66515e-41	-5.64652e-42	3.12645e-41	-3.76363e-41	-2.79829e-41	5.02427e-41	-6.68353e-42	4.31249e-42	4.64135e-42	-1.73567e-41	8.70875e-42	-5.92186e-42	1.48135e-41	6.3803e-41	9.71187e-44	-8.22894e-42	-9.89079e-42	-4.66006e-41	2.8524e-41	-3.68717e-41	1.50372e-41	-3.4481e-42	-2.91369e-41	3.02767e-41	4.54044e-41	1.13083e-41	6.97332e-42	-1.28678e-41	2.24533e-80
-2.0434e-42	3.48129e-42	5.48994e-42	2.08212e-42	2.90944e-42	3.57156e-42	-1.96559e-42	-2.5223e-43	-5.89191e-43	-4.77737e-44	-1.26291e-42	7.26144e-42	8.40647e-42	-1.51349e-42	4.52776e-43	-7.37277e-42	1.30679e-42	-5.20935e-42	3.47473e-42	-2.14827e-42	4.23036e-42	-2.44435e-42	-3.36124e-42	-2.02469e-42	3.95482e-42	-4.30575e-42	-2.00351e-42	-3.98065e-42	-3.32449e-42	-1.77273e-42	4.11149e-82
-2.6592e-43	-3.33654e-43	2.65843e-43	-7.64431e-43	1.46283e-43	1.52901e-43	-1.34953e-42	2.72331e-43	-6.86269e-43	-6.54253e-43	-4.8297e-44	6.79403e-43	-9.5787e-43	-1.72317e-43	3.69552e-44	-1.17437e-43	3.34177e-43	4.14658e-43	7.92215e-43	-1.02001e-42	-4.65296e-43	1.98084e-43	-2.72915e-43	2.12931e-43	-3.86059e-43	7.17991e-43	3.85892e-43	-1.07644e-43	-5.69993e-44	1.11893e-44	8.25815e-84
1.09874e-43	1.67197e-44	5.11971e-44	6.20057e-45	2.58515e-45	6.02967e-44	-1.76835e-44	-8.92402e-44	-3.6824e-44	5.25538e-45	5.88859e-45	-5.90544e-44	-2.16015e-44	1.08009e-44	4.37898e-44	6.31185e-45	-8.76629e-44	3.69788e-44	-4.85064e-45	-5.05368e-44	6.64074e-44	2.39526e-44	-1.25106e-43	-7.96693e-45	-9.13302e-45	4.28061e-44	1.71172e-45	2.10054e-44	3.55123e-44	-4.95275e-44	7.27792e-86
4.52447e-45	-1.83518e-44	-7.28659e-45	-2.97977e-45	-5.17711e-45	4.66277e-46	6.40667e-46	3.76843e-45	-1.0893e-45	-7.57018e-45	-2.88465e-45	4.79684e-45	-4.52192e-46	-8.95238e-46	6.54567e-45	-1.487e-44	-6.79455e-45	-1.70213e-45	3.03617e-45	-8.52981e-46	-6.6699e-45	2.46143e-45	6.5187e-45	3.46865e-45	1.1285e-45	1.58377e-46	-6.08674e-45	-1.15404e-45	-2.33305e-45	-1.99677e-45	1.02885e-87
-1.74044e-45	-2.62791e-45	7.17082e-46	-1.67768e-46	-2.90137e-46	9.70654e-46	2.61686e-46	-1.79124e-46	1.72348e-45	2.8099e-46	3.58621e-47	-5.48389e-46	4.44037e-46	-4.03002e-46	1.19112e-46	-1.73004e-45	-3.62104e-46	-6.50863e-46	1.0378e-46	6.63429e-46	1.30253e-45	1.16883e-46	-9.51268e-46	-4.50482e-47	8.72079e-46	2.49237e-46	4.95853e-47	1.4796e-45	-1.10523e-45	6.46379e-46	2.65989e-89
1.69444e-46	9.26301e-47	-2.29632e-47	-1.02162e-46	1.46368e-46	-2.37572e-47	-7.67436e-47	-3.91486e-46	3.30332e-48	2.05598e-46	-7.37876e-47	-1.07571e-47	4.17168e-48	-2.19566e-47	1.19232e-46	8.58738e-47	-6.95793e-47	-1.13972e-46	1.08967e-47	-2.28631e-47	-3.23504e-48	-1.73749e-46	-2.31337e-46	8.22897e-47	-7.32203e-47	-2.05319e-47	-1.74933e-46	-3.98834e-47	2.97287e-46	1.20816e-47	5.34787e-91
1.73723e-47	-7.24377e-48	-2.84892e-47	-1.77578e-47	-3.35926e-47	-2.3063e-47	-3.69213e-47	-1.42451e-47	-1.71145e-47	-2.19007e-48	-3.54407e-47	-3.7945e-47	-2.47291e-47	-1.83429e-47	-8.02535e-48	2.28841e-49	-2.97974e-48	-6.91899e-48	7.55175e-48	2.9764e-48	1.181e-48	-6.43026e-49	-8.10509e-48	7.15913e-48	1.53214e-47	1.59905e-47	1.46335e-48	6.35737e-49	1.82392e-47	1.58968e-47	1.00335e-92
-1.18869e-48	4.54393e-49	4.05174e-48	2.24833e-49	-1.59461e-48	-1.18787e-48	1.21342e-49	9.18863e-49	-5.57041e-50	-7.99077e-49	7.23768e-49	1.48197e-49	1.23295e-48	-9.48448e-49	-1.01183e-49	2.05721e-48	5.91168e-50	1.55126e-48	-9.91514e-49	2.18279e-48	-9.72187e-49	-2.99718e-49	4.8713e-49	-6.47836e-50	-1.98989e-48	-2.12852e-48	-6.89163e-49	-5.8032e-49	-2.65691e-48	1.89901e-49	5.65802e-95
4.31467e-50	-1.95882e-50	8.19925e-50	-6.66242e-50	1.70225e-49	1.80734e-49	-4.19057e-50	-3.8069e-50	-9.23867e-51	-1.59494e-49	3.13614e-49	1.34291e-49	3.99579e-50	-7.41068e-50	1.2723e-50	5.95886e-50	-1.81095e-49	-6.46962e-50	1.78767e-49	7.22949e-50	3.86067e-50	1.25457e-49	-9.2102e-50	1.17583e-49	6.61667e-50	7.17001e-50	-8.71202e-50	-4.6941e-50	-3.7571e-50	5.09164e-49	6.24642e-97
1.17903e-50	2.31401e-50	2.62426e-51	-2.5459e-50	4.2155e-50	1.69482e-50	1.25445e-50	-2.33626e-50	4.32609e-51	-2.12981e-50	1.78789e-50	-5.87284e-51	7.77814e-51	7.00897e-51	-2.52631e-51	1.57062e-50	-7.86524e-50	1.01051e-49	3.16952e-50	1.48117e-50	-5.45853e-50	1.6599e-50	-7.26537e-51	8.7027e-52	-3.86062e-51	3.76542e-50	-4.3233e-51	-5.61638e-51	1.5361e-50	3.39625e-50	2.90886e-98
1.17778e-51	3.49898e-51	2.81668e-53	-9.20536e-52	-8.04263e-52	8.82591e-53	2.84911e-52	7.79306e-51	1.44946e-51	2.83e-52	1.13764e-51	1.52798e-51	9.30284e-52	5.57472e-52	-7.50905e-52	-4.07633e-51	-3.81061e-51	-2.47729e-51	-1.42851e-51	-3.47978e-51	-8.94438e-52	3.68851e-52	1.57014e-51	4.05161e-51	1.32545e-51	-3.39737e-52	5.33761e-52	-1.10555e-52	4.06379e-51	-8.3186e-52	1.74112e-100
4.10614e-52	-1.79388e-52	1.38719e-52	-9.01688e-54	-6.84501e-53	-2.49876e-52	6.98953e-52	2.13629e-53	1.16719e-52	6.59081e-52	5.32974e-52	2.09619e-52	9.76945e-52	1.79886e-52	1.56045e-52	2.44824e-52	-2.15098e-52	1.86031e-52	-1.2719e-52	3.61265e-52	2.75289e-53	-3.93376e-53	-2.11737e-52	1.76599e-52	-4.61086e-53	-3.91752e-52	-5.47472e-53	1.00637e-51	7.08578e-53	-2.83208e-53	4.10639e-102
2.09772e-53	-1.4661e-53	-2.73844e-53	-3.20256e-53	-2.0449e-54	-1.63841e-54	5.26504e-53	-1.01618e-53	-2.03877e-53	-3.13789e-53	-1.53245e-53	2.53541e-53	9.75799e-54	2.55171e-53	-1.00043e-52	-5.02664e-54	-1.24295e-53	3.07126e-53	-2.63258e-53	-1.58437e-53	3.8075e-53	-1.49973e-54	3.8899e-54	-1.51875e-52	5.75785e-53	8.67517e-53	2.31561e-53	-1.08281e-53	-1.05007e-53	-2.26823e-53	5.70651e-104
4.58046e-54	-1.25652e-53	-4.30207e-54	1.29189e-54	2.42027e-54	-8.10127e-54	1.20994e-53	-8.63898e-55	-9.1168e-54	7.50463e-54	8.84812e-54	-1.15556e-54	-1.26775e-54	6.95535e-54	-4.7989e-55	5.27005e-55	9.64525e-54	8.96162e-54	-1.73394e-54	2.15603e-54	-3.77721e-54	4.71574e-55	-9.42971e-54	3.86363e-56	-3.31956e-55	8.54708e-54	2.94614e-54	-8.77025e-54	-1.47466e-54	-1.91388e-54	1.13623e-105
5.79945e-55	-7.62677e-56	2.23122e-55	2.49478e-56	5.70713e-55	1.44295e-55	-9.81914e-56	2.02802e-55	-5.78137e-55	3.57487e-56	1.0093e-54	-5.72484e-55	2.57797e-56	-1.62025e-55	-1.94324e-55	1.00692e-54	6.35819e-55	-1.52277e-55	2.09195e-55	-2.00924e-55	2.70054e-55	9.01161e-56	-1.38117e-55	-3.83005e-55	-1.97055e-55	2.40418e-55	3.34844e-55	-2.94052e-55	-1.4341e-55	1.21182e-55	4.63926e-108
1.47312e-55	1.09136e-56	6.76502e-56	9.71639e-56	-4.72176e-57	4.27871e-56	6.32522e-56	2.47644e-56	4.51152e-56	1.21017e-55	1.29614e-55	-1.09786e-55	5.14627e-56	-2.02217e-56	-3.25434e-56	7.65819e-56	5.90787e-56	3.6127e-56	6.65503e-56	9.70448e-56	1.32387e-55	3.99039e-56	-1.34131e-56	-8.26895e-58	1.33851e-55	-1.89331e-55	3.54397e-56	-8.07905e-56	-3.28818e-56	-1.84444e-56	1.98727e-109
-9.22654e-57	-3.59207e-57	2.82257e-57	-9.60059e-57	8.21405e-58	-1.91514e-57	-5.22252e-58	-1.03275e-56	-3.60401e-57	1.54763e-56	7.93881e-57	1.18832e-56	-1.52523e-56	-3.25553e-57	3.98235e-56	-3.33805e-57	1.0128e-56	-4.63412e-57	-4.48415e-57	8.71774e-57	2.1866e-56	4.20029e-58	-5.76916e-57	-3.19161e-58	4.90617e-60	5.64011e-57	-3.86098e-58	-1.56472e-57	5.81072e-57	2.31079e-57	3.41182e-111
6.91644e-58	-5.46427e-58	-1.3012e-58	-1.75634e-58	3.85356e-57	-1.13415e-57	1.1455e-57	3.8278e-57	-3.01175e-57	-8.57174e-58	1.97184e-57	2.90618e-57	1.07282e-57	4.84677e-58	1.49607e-57	3.02432e-58	-8.09314e-58	-4.10997e-58	-5.70027e-58	-2.42108e-57	-7.88271e-58	1.58457e-58	3.8214e-57	-2.46659e-57	-1.17956e-57	-6.21036e-59	-2.15403e-57	-1.30646e-57	5.76408e-58	4.00845e-59	9.52001e-113
-2.06949e-59	-1.31432e-58	1.88365e-59	-1.0373e-58	4.19266e-59	-8.54492e-60	-1.41393e-58	-5.18231e-59	1.25297e-58	2.94936e-58	1.20468e-58	-5.11684e-59	-1.23486e-58	8.73818e-60	-6.24115e-60	3.03035e-59	-2.8768e-60	-2.49337e-58	6.97096e-59	-1.43082e-58	1.45194e-58	2.1826e-58	-7.91623e-59	-1.81188e-59	1.53968e-58	-1.2883e-58	9.48842e-59	8.83342e-60	-1.86758e-58	9.92512e-60	4.3661e-115
-2.40015e-60	1.8257e-59	5.11025e-60	-6.13429e-60	2.78027e-60	-4.94241e-60	-9.18391e-60	-5.34547e-60	1.607e-59	3.69498e-59	4.55654e-59	-4.17917e-59	-5.41739e-59	-2.26121e-59	-8.41633e-60	-2.4896e-59	-1.52989e-59	3.55186e-60	5.59316e-61	-8.58829e-60	4.05016e-59	2.01478e-59	1.37084e-59	-1.5218e-59	-6.23152e-60	-1.5732e-59	-1.16732e-59	-3.8643e-61	-1.4002e-59	-2.23894e-59	1.40376e-116
-2.50647e-61	8.0363e-62	7.99007e-61	-5.03068e-61	2.3016e-60	-2.51307e-60	-1.92383e-60	1.47947e-60	-2.84932e-60	7.21821e-60	9.91855e-61	-3.29691e-60	-1.22827e-59	2.44176e-60	5.54809e-62	4.09051e-60	3.54977e-61	-5.39259e-61	-1.51365e-61	6.0362e-61	-1.91594e-61	-8.45848e-61	-3.49859e-60	3.00172e-61	-6.28025e-60	1.04034e-60	-4.41778e-61	-2.68501e-61	-2.33514e-60	-7.20934e-61	3.2475e-118
7.07305e-62	5.67793e-62	9.34014e-62	-2.87667e-61	-1.18585e-61	3.59226e-61	-5.86669e-61	-9.21624e-62	-2.61257e-62	-1.76496e-62	-8.6252e-62	1.26021e-61	3.0325e-62	-4.19277e-62	3.19209e-61	-5.08916e-62	1.15565e-61	-1.42505e-61	-9.94767e-63	4.3679e-61	9.15442e-62	4.78373e-61	-2.98208e-61	1.68598e-62	1.29442e-61	-1.08576e-61	-7.53539e-61	-6.02723e-61	-1.11149e-61	2.91146e-61	2.3347e-120
2.90921e-62	1.29324e-61	-2.45198e-62	6.83153e-64	-3.54917e-62	-7.90331e-62	3.77708e-62	-5.80501e-62	2.68597e-62	-3.69154e-62	3.75018e-62	-3.48803e-62	3.26316e-62	1.67261e-62	4.40004e-62	1.63055e-62	1.00289e-62	7.73155e-63	-2.14157e-62	5.4058e-63	-4.37737e-62	-1.53719e-62	6.57026e-63	7.5074e-62	-3.06623e-62	-2.84316e-62	1.07625e-62	-1.83671e-62	2.02003e-62	2.59315e-62	5.04908e-122
-6.1955e-63	4.5951e-63	7.26093e-64	1.5886e-63	-7.9241e-63	1.16684e-62	2.86705e-63	5.95967e-63	4.09324e-63	7.12963e-63	3.38641e-63	-5.77796e-63	-7.28186e-64	1.34425e-64	-3.3045e-63	-5.75591e-64	-3.88269e-63	4.42666e-63	2.1395e-63	-1.45567e-63	-3.81832e-64	-3.64517e-63	-7.95079e-63	-2.70678e-63	-3.49087e-63	1.60281e-64	3.91081e-63	1.02963e-63	-1.45202e-63	-7.01727e-63	6.34728e-124
-6.86764e-64	4.91751e-64	-1.49211e-64	-2.20426e-64	-7.72833e-64	4.07101e-64	1.55726e-63	-4.49861e-64	-2.19266e-64	-7.63814e-64	-3.70509e-65	-3.70912e-64	-4.70378e-65	3.00608e-64	-4.12693e-65	-1.11342e-64	-4.88821e-64	7.55775e-64	2.6938e-64	-1.46401e-64	-1.9222e-64	-7.06276e-64	-1.13261e-63	-8.54895e-65	-3.64924e-63	3.94849e-64	-1.22248e-64	5.20631e-64	-4.07697e-64	3.62504e-64	2.18384e-125
-1.2919e-65	4.23448e-65	-9.84769e-65	-1.83471e-65	-2.69107e-65	6.47107e-65	-2.4585e-65	6.46915e-66	-7.11429e-65	-2.92939e-65	-1.13072e-65	-2.18588e-65	2.4796e-65	2.19084e-64	-2.22932e-64	-1.20146e-64	-1.41103e-64	-6.21887e-66	-4.39251e-65	-1.2013e-64	-3.60146e-65	1.11819e-64	-1.71856e-64	-2.92169e-65	-7.45914e-65	3.952e-65	9.51966e-65	6.74471e-65	9.97965e-66	-1.77471e-64	2.69655e-127
-8.21613e-66	-4.97755e-66	1.0689e-65	4.16003e-66	-5.53394e-66	-6.40864e-66	-4.11016e-66	-7.15423e-67	-4.79585e-66	8.55894e-66	-5.39565e-66	3.77438e-66	2.12714e-66	1.06081e-65	3.34013e-66	-3.26926e-67	1.58033e-65	-1.05457e-67	1.81508e-65	8.18489e-66	2.1858e-65	9.44477e-66	-4.3686e-66	6.29285e-66	3.76041e-66	1.10623e-66	2.0344e-66	-1.08154e-66	1.55863e-65	4.67253e-66	2.13818e-129
1.59407e-66	-2.93453e-67	6.41823e-67	3.98423e-67	1.52423e-67	3.28657e-67	-6.02783e-67	1.63992e-66	6.24295e-67	1.10457e-66	2.3456e-66	2.00944e-66	-5.81974e-67	-1.67099e-66	3.27622e-67	-4.7951e-68	2.05545e-66	6.62486e-68	1.43269e-67	1.13338e-67	-6.03705e-67	9.00399e-67	4.85367e-67	-1.42783e-66	7.70072e-68	7.97133e-67	1.15007e-66	-2.84548e-66	5.86968e-67	-8.11549e-67	3.95478e-131
7.1955e-68	-2.38175e-68	-5.92544e-68	1.71522e-68	5.94072e-68	2.79406e-67	-6.90806e-69	2.89871e-68	1.54115e-68	2.95348e-67	1.01021e-67	2.62617e-68	1.66554e-67	-5.27371e-68	-2.82054e-68	-3.95853e-68	5.68624e-68	1.31612e-67	4.57014e-68	2.37152e-68	8.70021e-69	1.70867e-67	1.1418e-67	-1.98352e-68	-8.50233e-68	-1.15373e-68	-2.84688e-67	-1.15821e-67	1.44417e-68	2.01644e-67	4.31883e-133
2.25487e-68	-2.15195e-68	6.21243e-69	2.68118e-68	-3.8273e-68	-5.22673e-69	-2.23462e-68	3.58642e-68	1.89473e-68	-5.49334e-68	2.52181e-68	9.37769e-69	7.85517e-69	-1.81016e-68	1.47571e-68	-1.81751e-68	-1.97697e-68	-3.68616e-68	-3.09448e-68	-7.58095e-69	1.35661e-68	-4.69409e-68	4.12477e-68	-1.42231e-68	-2.81715e-69	-7.12606e-69	-9.99192e-69	-1.6388e-68	3.7969e-68	-3.0124e-69	1.89785e-134
1.05804e-69	-2.79808e-69	7.83353e-70	1.32327e-69	4.50037e-69	-2.73375e-69	-2.00944e-69	-6.22827e-70	-2.33308e-70	8.92497e-70	-3.5979e-70	5.24897e-70	3.0599e-69	-1.32156e-70	-8.32085e-70	3.66538e-69	2.54472e-69	4.12753e-69	-8.33631e-70	5.46405e-70	-2.59518e-69	-4.72045e-70	2.47149e-69	3.35655e-70	-4.02575e-70	-8.55142e-70	1.87948e-69	2.76648e-70	1.32696e-69	3.28442e-70	1.12285e-136
-4.15774e-70	6.11795e-70	-1.14058e-70	-8.46e-71	2.35272e-70	3.62788e-71	8.24798e-72	4.87788e-71	-2.39083e-70	3.72654e-70	-2.03459e-70	-1.03371e-70	-2.37987e-70	-7.22608e-71	-1.68291e-70	-7.44579e-70	5.19953e-71	5.81043e-70	4.01973e-70	2.59643e-70	-8.01878e-71	1.23771e-70	-1.29807e-71	-1.89351e-71	-9.82292e-71	4.69207e-71	4.4099e-72	1.64681e-71	-4.58305e-70	6.66632e-71	2.33735e-138
-2.7492e-72	3.04883e-71	-3.90096e-72	7.70973e-72	4.28309e-72	8.53805e-72	1.84026e-72	1.45721e-71	-1.40197e-71	5.4305e-71	1.24442e-71	1.97516e-72	-2.59399e-71	-1.18269e-72	-3.86694e-71	-2.12728e-71	4.72878e-73	-3.26408e-71	3.12859e-71	2.52888e-73	2.43766e-71	-1.76448e-71	5.26278e-73	1.00329e-71	-1.03055e-71	2.95196e-71	7.01719e-72	-4.75587e-71	-8.2592e-72	4.98785e-72	1.3678e-140
9.4255e-73	2.29456e-73	-3.47411e-72	5.00437e-73	3.11535e-72	-3.91339e-72	-2.14295e-73	4.06972e-72	1.62474e-73	1.77459e-72	-4.14572e-73	-1.49007e-72	-6.28303e-72	-1.7022e-72	1.26973e-72	4.05122e-72	-3.9626e-72	-4.5225e-72	-5.35837e-72	-5.80727e-73	-4.38834e-72	-2.6698e-72	3.65063e-72	1.60074e-73	3.51425e-73	1.5161e-72	1.16888e-72	1.04307e-71	-9.76678e-72	3.25049e-72	4.44342e-142
-3.45351e-73	4.11664e-73	4.1946e-73	2.90989e-73	5.55649e-73	-1.55515e-73	2.47837e-73	3.93354e-75	4.52369e-73	-4.4074e-73	-3.37757e-74	-2.25633e-73	4.38997e-74	1.80786e-72	3.5764e-75	4.71854e-73	1.51701e-73	-2.22172e-73	5.89309e-73	8.67578e-73	-1.53374e-73	4.94011e-73	-1.02175e-73	1.1613e-73	8.03736e-73	-4.62671e-73	-5.81267e-75	-3.38918e-74	1.01375e-73	-4.37544e-74	7.22488e-144
3.88884e-74	-6.08363e-74	2.99447e-74	-9.8593e-75	3.18621e-74	-2.18828e-74	7.29145e-74	1.57422e-74	2.36361e-75	1.2592e-74	2.71605e-75	-6.98409e-75	8.99113e-75	2.59905e-74	8.85787e-75	1.2643e-74	-2.36646e-74	-2.96309e-74	-1.15235e-73	-6.06994e-75	-3.65563e-74	2.49356e-75	1.02812e-73	-1.43322e-74	-1.53675e-74	4.60235e-74	-1.219e-74	-4.56102e-74	2.20273e-74	1.6067e-74	4.66794e-146
-3.56805e-76	-1.17664e-74	7.20772e-75	2.61662e-75	-9.916e-76	8.82652e-75	2.05768e-75	1.58037e-75	-5.9909e-75	1.92468e-75	2.17508e-75	-1.9786e-75	-1.05523e-75	1.21087e-75	-2.74841e-75	-1.83676e-76	-5.98118e-75	7.35559e-75	-1.71898e-75	2.0561e-75	3.2625e-76	-1.57039e-75	-3.2347e-75	-2.45191e-76	-3.34612e-76	-3.13832e-75	-6.26231e-75	-3.5081e-75	4.78009e-75	1.21099e-74	6.82545e-148
-3.74973e-76	-7.74025e-76	2.74907e-75	1.08984e-76	8.96626e-76	1.2926e-75	9.76297e-76	-1.11939e-76	1.9788e-75	5.80107e-76	-2.83118e-75	2.48314e-75	1.5583e-76	5.00153e-76	4.92979e-76	8.36705e-76	3.75587e-76	7.5289e-76	-1.17827e-75	-6.93423e-76	1.43967e-75	8.33454e-76	-9.73724e-76	9.57547e-77	4.88126e-76	-1.54885e-75	-3.68183e-76	-1.55226e-76	8.57504e-76	-2.58908e-75	4.79379e-149
5.30918e-77	9.70475e-77	1.3555e-77	2.2412e-77	1.11556e-78	1.0553e-76	1.04378e-76	-2.4159e-77	-1.15984e-77	3.12799e-77	-1.95619e-76	-6.78894e-78	1.85316e-76	4.20295e-77	2.11964e-76	1.29991e-77	-2.21432e-77	1.28252e-76	-7.74408e-77	1.61785e-77	-5.91698e-76	6.84437e-77	-1.24859e-77	2.78947e-77	-2.4279e-76	1.93044e-78	5.16297e-77	1.01697e-77	1.42898e-77	-2.38557e-76	6.53927e-151
2.69455e-77	6.3007e-78	-6.99406e-78	1.49139e-78	-7.27449e-78	-4.95095e-77	8.89259e-78	-2.57369e-79	1.52698e-78	-1.47372e-77	-7.55176e-78	-8.62139e-78	7.9491e-78	-8.16105e-78	2.24233e-77	-8.4346e-78	-2.29469e-78	2.19118e-78	-2.31077e-77	2.0365e-77	2.74387e-77	-3.82067e-78	1.37203e-77	-1.49211e-77	-1.00134e-78	-1.68533e-77	-2.52838e-79	2.81605e-78	-1.1711e-77	7.16843e-78	7.07346e-153
9.96548e-79	-8.4983e-79	-1.54761e-78	5.969e-78	-6.52452e-79	2.48974e-79	-2.43256e-78	5.0606e-79	-1.08395e-79	4.69624e-79	3.89202e-79	-2.10846e-79	1.61903e-79	1.3622e-78	1.32168e-78	1.62798e-78	-5.87473e-79	5.09272e-79	2.13608e-78	1.86159e-78	3.75574e-78	1.33143e-78	7.76392e-79	9.78332e-79	-9.90692e-79	-3.65784e-78	-2.58589e-78	-1.11215e-78	1.17044e-78	7.1663e-79	1.03347e-154
1.75721e-79	1.4699e-79	-2.12679e-79	1.32402e-79	-2.44713e-80	2.17215e-80	-1.00885e-79	1.56856e-79	-3.84729e-79	-2.11033e-80	3.6438e-79	1.06334e-79	1.49192e-80	-1.53732e-79	-2.22818e-79	3.20755e-79	-5.58927e-80	-3.3676e-80	-4.76376e-79	1.22663e-79	-2.57822e-79	2.71343e-79	-1.10915e-79	2.75081e-80	4.22633e-79	1.74692e-79	7.41967e-81	2.599e-80	-3.7842e-80	-7.03837e-80	1.23568e-156
-3.71962e-80	9.25389e-81	-4.53121e-80	-3.26703e-80	-9.53155e-81	1.10988e-81	-1.0298e-80	1.58601e-80	8.03766e-81	8.52096e-81	5.40693e-81	2.23982e-80	1.96343e-80	-2.24219e-80	2.91881e-80	-1.65397e-81	-6.00779e-82	9.93745e-81	7.09776e-82	-1.20578e-80	7.55463e-80	5.57962e-81	-2.31068e-80	-6.13284e-80	1.39596e-80	1.89713e-80	-4.045e-80	5.99287e-81	-2.69816e-81	-3.15397e-80	2.09579e-158
-6.34868e-84	1.97786e-81	5.56189e-81	3.20515e-81	-3.66544e-81	-2.69207e-81	4.40632e-82	9.3685e-81	-2.99025e-81	1.60828e-81	-2.77503e-82	4.89868e-82	3.04551e-81	-1.01898e-81	-4.22485e-81	-7.48422e-81	1.15829e-81	-3.72114e-81	2.46301e-81	-1.52163e-81	-2.38823e-81	-3.32701e-81	-2.82984e-81	5.32196e-82	-1.38789e-81	6.36974e-82	-1.81036e-81	8.53333e-82	-8.45874e-82	3.79867e-81	3.19904e-160
-3.88471e-82	-2.85037e-83	-3.2474e-82	1.73562e-82	7.39157e-82	4.24226e-82	-3.69633e-82	-2.39175e-82	-7.65212e-82	4.28059e-82	5.26861e-82	-1.87062e-82	-1.66088e-82	-5.18774e-83	-2.58433e-82	-1.56098e-82	6.34154e-82	2.41362e-82	-5.8372e-83	3.08177e-82	-2.14656e-82	1.28574e-82	-5.52757e-82	4.73515e-82	-1.3305e-82	-6.52208e-83	-3.97284e-83	-6.07293e-83	4.25858e-84	-7.26566e-83	3.59392e-162
-2.55585e-83	1.15739e-83	-2.37286e-83	7.03457e-84	2.39267e-84	5.28767e-83	4.83646e-84	1.93192e-83	-7.38143e-84	-4.79944e-85	-3.26881e-83	-1.7976e-83	-1.61216e-83	3.9874e-83	-9.29819e-83	4.57492e-83	-5.18668e-83	-2.43529e-83	2.09231e-83	1.00433e-83	9.09733e-83	4.11736e-83	-4.34815e-84	-1.33334e-83	-6.05927e-84	-4.62688e-83	-2.75324e-83	1.39225e-83	5.48772e-83	1.24137e-82	5.41736e-164
-5.48602e-84	7.77257e-84	6.34235e-84	5.937e-84	4.5726e-85	-7.52535e-84	-2.60854e-84	5.20723e-84	1.36518e-84	-6.05225e-84	1.43196e-83	-3.89845e-84	-3.58946e-84	2.23233e-84	1.35501e-84	-2.35665e-84	-3.04413e-84	2.10223e-84	1.15153e-83	-4.56799e-85	-3.3524e-84	4.20575e-84	2.66656e-85	-9.19742e-84	6.1717e-84	1.86618e-84	-2.41079e-85	-1.54005e-85	6.71058e-84	4.38718e-85	8.87709e-166
-2.94558e-86	2.7587e-85	-2.5142e-85	6.29216e-85	1.30614e-84	-1.59222e-84	-6.98703e-85	-7.62549e-86	-2.41181e-85	8.16204e-86	-1.55819e-84	-9.2294e-85	2.18294e-85	-5.33298e-87	-2.72982e-86	-5.59434e-85	-3.64482e-85	1.49292e-86	-6.7926e-85	-2.90329e-85	1.84254e-86	-8.67817e-86	1.47512e-85	4.22241e-85	5.04877e-86	4.7133e-85	4.80485e-85	1.10279e-84	-1.52715e-85	8.8191e-85	1.23367e-167
3.53243e-86	1.65741e-85	-1.72176e-86	3.02668e-86	2.9977e-85	-7.0755e-86	2.90848e-86	3.09378e-85	5.93693e-86	-3.79808e-87	-3.33588e-86	-3.91175e-86	1.6718e-85	2.45167e-86	3.70556e-86	-8.28709e-86	-6.49451e-86	1.60433e-87	5.74949e-86	-7.25334e-86	2.57408e-85	-2.03516e-86	1.8014e-85	-9.16797e-87	-2.43969e-86	-9.01857e-86	2.23577e-85	-2.04382e-86	1.45328e-86	2.36789e-86	4.36232e-169
1.05727e-86	5.23048e-87	2.60506e-87	1.22931e-86	-6.83566e-88	6.04717e-87	-5.93635e-87	-1.38678e-86	6.76921e-87	-3.9624e-87	7.30891e-87	7.0342e-87	-1.87435e-86	3.0895e-87	3.75877e-87	1.44729e-86	5.18209e-87	-5.02346e-87	1.88718e-86	-2.95564e-86	2.60184e-86	-2.19201e-86	1.77453e-87	1.35927e-86	-5.51664e-88	2.21548e-86	2.25509e-88	3.00497e-87	1.57977e-86	1.90231e-87	4.6911e-171
8.54893e-88	7.11137e-88	2.57925e-87	-1.00733e-87	-4.60622e-88	-6.53858e-88	1.96088e-88	-2.07265e-88	3.81621e-88	-1.31668e-88	-1.21945e-87	-2.42735e-88	4.67148e-89	7.61977e-88	-1.38931e-87	6.10922e-88	-5.15217e-88	-7.19144e-89	-3.23613e-88	2.54829e-88	5.58095e-89	-1.74372e-87	1.046e-87	-4.72924e-89	-3.08523e-88	-3.7952e-87	-2.12218e-88	-6.37909e-88	2.60625e-88	2.63122e-88	3.38882e-173
7.0068e-89	1.04555e-88	6.80316e-90	2.6627e-88	3.08535e-88	3.07127e-89	2.91204e-88	1.15496e-88	-4.36118e-89	3.20728e-88	-1.2255e-88	-1.48419e-88	-1.70032e-89	7.12393e-89	2.84611e-89	4.29102e-89	-4.05432e-89	-1.8311e-88	-2.3158e-88	1.05505e-88	-4.13951e-89	7.52173e-90	1.657e-88	-3.39495e-88	-9.52674e-89	-9.83918e-90	9.7701e-90	-8.55949e-89	-1.15813e-88	-1.19065e-88	7.19494e-175
2.2098e-90	-2.0044e-91	-1.9929e-89	-3.34246e-89	3.95417e-89	1.06601e-92	-1.17396e-89	-9.9556e-91	1.04213e-89	-6.94912e-89	-1.32116e-89	-3.69873e-89	-1.14955e-90	3.19226e-89	-1.31224e-89	1.13384e-89	3.03251e-89	-7.45236e-90	2.82393e-89	-2.32692e-90	1.38906e-89	-1.71998e-89	1.44988e-89	8.15955e-90	-1.19848e-89	-3.36042e-90	-1.72788e-89	1.02128e-91	7.17534e-89	-1.24931e-90	1.91702e-176
-2.65645e-90	-7.77633e-91	1.85296e-90	-3.74269e-90	4.05157e-90	-1.28275e-90	6.18941e-91	5.55547e-90	-6.27805e-91	1.0872e-90	-2.1946e-91	2.69627e-90	8.9998e-91	-2.25126e-90	-3.19939e-90	3.22877e-90	-1.75776e-90	4.8932e-91	5.70551e-91	-3.91515e-90	-1.04705e-90	4.506e-91	-6.93262e-91	5.51656e-91	5.67917e-91	-8.22909e-91	1.20393e-90	-5.77143e-91	-3.29414e-91	2.70654e-90	1.41126e-178
2.44909e-92	-4.8654e-92	-6.98894e-92	-1.50745e-91	-1.56319e-91	1.89494e-91	4.36604e-92	-1.15422e-91	-2.85195e-93	1.24442e-91	-4.3512e-92	-4.27107e-91	-2.88951e-92	2.23327e-91	-6.48822e-92	4.91807e-92	5.37213e-92	-6.47909e-92	8.18527e-91	1.69662e-91	9.97038e-92	7.46669e-92	-4.54478e-91	-2.02171e-91	-2.34712e-91	-1.30385e-91	3.12713e-91	2.97774e-91	3.67926e-92	1.11703e-91	1.60447e-180
6.487e-92	-1.78569e-92	1.02046e-92	-2.49877e-92	-9.23378e-93	-1.72564e-92	-2.5183e-93	-8.34041e-92	-3.72267e-92	2.20962e-92	9.24861e-92	4.10847e-92	7.62266e-93	1.1236e-92	1.20138e-92	4.76624e-92	1.41805e-92	-6.97472e-93	3.2907e-92	-5.33236e-92	3.14043e-92	5.07514e-92	3.8851e-93	3.42854e-92	6.94631e-92	2.73832e-92	1.09553e-91	1.91853e-92	-3.07659e-92	-2.56707e-92	5.57962e-182
-2.35799e-93	-1.86803e-93	6.25519e-93	-1.80006e-93	2.69221e-93	8.71574e-94	-3.27622e-93	-1.38602e-94	-3.87151e-93	7.97393e-93	2.16871e-93	1.17495e-93	-7.60836e-93	1.58197e-93	-2.79176e-93	-5.99669e-94	-3.51148e-93	8.44062e-94	-1.51022e-93	5.92299e-93	-5.86062e-93	-2.36796e-93	6.59748e-93	4.49521e-94	-8.41665e-93	-4.52596e-93	-5.54164e-94	2.92473e-94	-8.26912e-94	1.05184e-93	4.50972e-184
-1.09448e-93	1.50725e-94	4.83204e-94	-7.13517e-94	-2.88259e-94	2.8587e-94	1.02535e-94	7.67284e-94	3.80312e-94	-5.29712e-95	-5.31943e-94	1.65603e-95	-1.44781e-94	1.1212e-94	-1.21816e-94	7.15727e-95	1.26702e-94	-3.25351e-94	2.56813e-94	-1.20317e-94	-1.6641e-94	2.90503e-94	-2.04462e-95	2.38564e-94	-1.16511e-93	2.02868e-94	-2.8227e-94	-3.62547e-95	1.49625e-94	-8.23242e-94	5.76293e-186
6.74646e-96	3.72561e-96	2.00517e-94	1.07477e-94	-3.41546e-95	8.67887e-96	5.51371e-95	1.31507e-95	4.03287e-97	-3.32188e-95	-1.59149e-95	-5.46006e-95	-7.85557e-95	1.65763e-95	2.54018e-95	1.2749e-95	-6.19048e-95	-7.76206e-95	-8.00777e-95	1.58904e-95	8.75702e-95	2.16405e-95	-5.59822e-95	1.276e-94	-1.12641e-95	-6.41909e-95	5.57809e-95	-1.51207e-95	-2.05017e-95	9.84627e-95	1.29642e-187
-3.78041e-96	-7.36866e-96	-2.40674e-95	-3.94923e-96	-2.35596e-95	-4.79775e-97	3.68561e-96	1.75671e-96	1.39474e-95	-6.78827e-96	2.27161e-95	1.25755e-95	-3.16463e-96	-6.11632e-96	-2.40851e-96	1.18057e-95	2.10923e-96	-3.50362e-96	-2.04129e-96	-5.31127e-96	-8.8791e-96	1.75236e-95	3.60754e-96	3.55385e-97	-2.34309e-96	7.91612e-96	-5.48674e-96	-6.06597e-96	-9.47711e-96	3.70948e-96	3.02954e-189
1.0354e-96	-7.64033e-97	-7.83058e-99	-5.00253e-97	-2.92596e-97	-1.26272e-96	4.0703e-99	5.49279e-97	1.35496e-96	6.53572e-97	5.71568e-97	1.39719e-97	-2.22155e-97	2.47657e-97	-3.30017e-98	-3.27178e-96	1.53364e-96	-8.68642e-97	2.9068e-97	3.16156e-96	-7.8107e-97	-9.522e-97	3.4564e-97	1.54365e-96	-1.83495e-97	5.94844e-97	2.3904e-97	1.28475e-96	-1.13567e-96	5.81584e-97	3.82424e-191
8.27718e-98	-2.63936e-98	1.48797e-98	2.0944e-97	-7.82829e-98	-3.25825e-99	1.08011e-98	1.91457e-97	3.57313e-98	3.62267e-98	1.55566e-97	-1.43955e-97	2.64855e-97	1.17057e-97	9.97726e-98	-1.77721e-97	1.94654e-98	5.41013e-98	-4.79493e-98	1.44607e-97	-1.55835e-98	8.72064e-100	1.13549e-97	-1.32729e-97	4.92585e-98	6.8114e-98	-9.43433e-98	4.95959e-98	-4.29637e-97	1.21353e-97	5.42459e-193
-1.12732e-98	-8.61424e-99	1.14673e-98	-1.20013e-99	2.89253e-99	-3.33344e-98	-2.97303e-98	-1.99522e-99	-1.91682e-98	8.13414e-102	-5.15942e-99	6.68639e-100	-8.91295e-99	6.00753e-99	-6.36934e-102	-1.30785e-98	-2.65399e-99	1.3917e-98	1.15255e-98	-2.90465e-98	-5.20787e-99	2.02158e-98	1.45046e-98	-6.62836e-98	-2.79074e-98	-1.3549e-99	-4.18656e-100	-2.37531e-99	-2.29196e-98	-1.66998e-99	1.05542e-194
3.14429e-99	2.03751e-99	6.33164e-100	1.9573e-100	-3.13783e-99	1.01919e-99	-2.25654e-99	-1.47984e-100	-8.32845e-100	-2.22692e-99	-1.61645e-99	5.46386e-100	-5.18088e-100	-1.44716e-99	-3.26608e-99	9.61973e-100	3.69955e-99	-6.95121e-99	4.39929e-99	2.81564e-100	3.75878e-99	2.38238e-99	6.56123e-100	-2.69275e-99	-8.25473e-100	-1.33024e-99	5.76424e-101	-1.79736e-99	3.21509e-100	-3.96386e-100	1.67865e-196
-1.68457e-100	-4.24917e-100	-4.73919e-102	-1.68164e-101	2.20488e-100	-7.8849e-101	-9.32643e-101	-4.24219e-100	-4.33551e-100	-5.19469e-100	-4.4584e-101	5.5297e-101	-2.73935e-100	-6.67837e-101	4.83977e-101	1.48864e-100	8.04197e-100	-1.74581e-100	-6.66722e-101	3.53082e-100	-2.32225e-101	-2.76272e-100	1.62377e-100	1.08082e-100	5.10087e-100	-1.41894e-100	2.94984e-100	3.79748e-100	3.83149e-100	6.88645e-101	2.60392e-198
-2.97458e-101	-1.90966e-101	1.27945e-101	1.00867e-102	-3.72949e-101	1.21236e-101	-4.35484e-102	-2.81237e-101	-5.13856e-102	4.03366e-102	1.21157e-101	2.48082e-101	-1.89377e-101	-6.95433e-102	-1.50834e-101	-5.44384e-102	4.20111e-101	2.69041e-101	-3.5605e-101	-4.99207e-101	-3.56863e-101	2.10371e-101	9.02383e-102	-9.9373e-102	-3.50482e-101	-2.76432e-103	3.22697e-101	-1.65373e-101	-7.18046e-102	-7.37701e-103	1.59712e-200
2.53185e-102	5.16577e-102	8.49891e-103	-7.1498e-102	-2.67706e-102	4.36251e-103	4.21411e-102	-1.54156e-102	-2.50206e-102	2.32853e-102	1.46989e-102	7.77463e-102	-2.71258e-102	-1.87737e-102	5.7002e-102	-4.55184e-102	-3.58554e-102	-7.96318e-102	2.45797e-102	1.8571e-102	-2.67237e-102	3.83772e-103	1.4246e-103	-3.22225e-102	2.26241e-102	-1.03632e-102	1.71697e-102	5.84073e-102	2.28202e-102	-4.09219e-102	4.19471e-202
-1.00946e-102	-8.16721e-104	-7.68465e-103	2.18435e-103	-1.38901e-103	6.62673e-103	-1.17686e-102	2.89627e-105	-1.84287e-103	3.99333e-103	3.05384e-103	1.38925e-103	-4.00185e-103	8.68697e-104	2.11253e-105	4.65715e-103	-8.56813e-103	4.70223e-104	8.40565e-104	4.08715e-103	2.19219e-103	-1.34445e-103	-2.26143e-103	-6.18441e-103	-8.00633e-103	5.6542e-103	-3.7634e-103	-3.75453e-103	1.80463e-103	-2.08902e-103	6.92767e-204
-1.23566e-103	1.54745e-104	2.34357e-104	6.16737e-104	3.41657e-104	-9.44315e-105	-7.04483e-104	-5.0605e-104	-4.61093e-104	1.64793e-104	-1.82668e-104	-2.71853e-104	-2.05364e-105	-4.60554e-105	-1.75871e-104	2.25165e-104	4.0862e-104	2.4896e-105	-6.65637e-104	1.44738e-103	1.25364e-103	4.19969e-104	1.62237e-104	5.51667e-104	3.29977e-104	-3.00397e-104	-1.0089e-103	-1.00899e-103	7.36398e-104	-1.83664e-104	1.08906e-205
-6.97023e-106	-5.19192e-106	6.91115e-105	7.79288e-105	-1.95283e-105	1.42594e-105	1.47977e-105	6.33636e-105	-8.65389e-105	4.88929e-105	-4.69849e-106	-1.46112e-105	1.66342e-105	-8.0747e-105	-7.9852e-105	5.58964e-105	-1.49624e-105	1.3543e-105	-3.66866e-106	2.00671e-105	1.00753e-105	-6.01621e-105	-1.26464e-104	6.82341e-106	-7.43266e-105	-8.84545e-106	-3.69492e-105	-4.22038e-105	-6.12986e-105	-5.54515e-105	7.83216e-208
-7.15819e-106	-3.64509e-106	-9.9739e-106	-5.13844e-107	1.3148e-105	8.05694e-106	-5.18936e-106	2.30367e-105	-7.61431e-106	1.84364e-106	-2.84099e-108	-8.33881e-106	5.35172e-106	2.67871e-106	-2.4851e-108	1.83685e-105	-2.0343e-106	3.86465e-106	1.68571e-105	-1.52912e-105	1.20485e-106	1.3143e-106	1.95691e-106	7.64565e-106	-5.01293e-106	-1.16501e-105	1.00421e-106	3.09953e-106	4.86988e-106	-4.48935e-106	2.28167e-209
-5.03009e-108	9.30032e-107	-8.12652e-107	1.02647e-106	-1.08982e-107	6.63407e-108	2.5054e-107	1.93599e-107	-1.17746e-106	-8.48184e-107	-1.83532e-106	-4.95332e-108	5.68379e-107	-1.21204e-107	1.09033e-106	-2.25721e-107	6.71327e-107	-6.9727e-108	-1.10718e-107	3.63229e-106	-2.03972e-106	-1.18358e-106	-2.02517e-107	1.4e-107	-9.05268e-107	2.01129e-106	3.62568e-107	5.92862e-107	-1.37941e-107	3.03716e-108	3.44032e-211
-1.09276e-107	2.50342e-107	3.01294e-107	-2.4216e-108	-4.05095e-108	-6.74815e-108	4.619e-108	-1.46855e-108	-4.13223e-108	5.76038e-109	7.14538e-108	-9.96247e-109	9.18211e-108	8.58698e-108	-4.71027e-109	-1.20189e-108	2.21969e-107	-1.43006e-107	1.87402e-107	1.18327e-108	1.21253e-108	-1.99451e-107	9.98569e-109	-4.81129e-108	-1.82268e-108	-1.04471e-107	-1.27788e-107	-5.69784e-109	-2.88119e-107	3.55267e-108	4.56644e-213
-2.23613e-108	-8.66959e-109	4.51665e-109	-3.80345e-109	9.10803e-109	-9.09802e-109	-2.12414e-108	-1.34456e-108	3.10582e-110	4.13137e-109	-4.71557e-109	-9.54283e-109	-1.77713e-108	4.31979e-110	1.43973e-108	-1.80371e-109	3.26953e-108	1.98249e-108	3.55905e-109	1.58374e-108	-3.70918e-109	1.44821e-108	-5.03308e-109	-3.37219e-109	2.19466e-108	4.27621e-110	1.1393e-108	-5.96521e-109	2.51425e-108	4.8298e-108	7.66252e-215
3.47752e-109	-3.12383e-109	-1.02271e-109	2.93843e-109	6.77876e-110	-1.92363e-109	-2.01631e-109	4.20588e-109	-6.66543e-110	-9.45457e-110	-7.26138e-109	-1.80336e-109	5.55857e-110	-5.64555e-109	-9.54409e-110	1.73284e-109	-2.20516e-109	-9.40742e-111	-2.3221e-109	-8.06168e-111	-9.69516e-110	-4.49933e-109	-1.6969e-109	-1.69089e-109	9.62108e-110	1.19182e-109	4.30082e-109	-1.44179e-110	-2.13871e-109	-1.15507e-109	2.14824e-216
1.39395e-110	1.29405e-110	4.59363e-111	-4.63284e-111	-5.28166e-111	2.69683e-110	-1.25113e-110	1.27441e-110	1.93353e-111	5.7476e-110	-1.08229e-110	-7.57991e-111	6.58939e-111	-2.15815e-111	-3.70294e-110	2.92843e-110	-9.37788e-111	-7.08447e-112	-2.4086e-110	-3.89361e-111	6.19916e-111	-6.09895e-111	1.59317e-111	2.92606e-111	6.11645e-111	1.0858e-110	8.97745e-113	-5.25427e-111	1.08685e-110	1.06884e-110	8.42285e-219
4.8069e-112	-1.20365e-111	1.64334e-112	-1.5496e-111	3.26558e-111	3.78976e-111	-6.59697e-112	-6.81999e-112	8.42662e-112	-3.73401e-112	5.43352e-111	-1.05078e-111	1.12431e-111	-1.85854e-112	-4.64153e-112	-2.23022e-111	2.03746e-111	2.96748e-112	4.73443e-111	1.02703e-111	1.80837e-111	-1.46959e-111	-9.53595e-112	-1.21019e-112	-5.12755e-111	3.34345e-112	2.17742e-111	6.08315e-111	1.96807e-111	3.84674e-111	1.88882e-220
-3.37162e-112	2.55137e-112	1.68229e-112	8.01262e-112	8.40637e-112	-2.09092e-112	7.41079e-113	6.63828e-113	6.50929e-113	2.37448e-112	-6.64735e-113	3.54418e-112	2.88151e-112	-3.34136e-112	-1.02718e-112	2.05069e-112	-2.26923e-112	-2.46308e-112	6.58884e-113	6.36258e-113	-1.43597e-112	2.15543e-112	4.10035e-113	-3.90877e-112	9.31945e-112	2.54342e-114	2.8162e-112	-2.7998e-112	-2.85271e-113	-2.25781e-112	3.46743e-222
7.03088e-113	9.7955e-114	3.66685e-113	4.22868e-113	2.10447e-113	-4.25154e-113	1.00992e-113	-1.21572e-113	-4.64405e-113	1.67371e-113	2.13694e-113	2.96349e-114	6.20722e-114	-2.91605e-113	1.05977e-112	-4.75996e-113	6.64997e-115	4.28451e-113	9.76459e-115	6.28809e-114	1.12293e-113	-2.00881e-113	3.67915e-114	-8.13636e-114	-1.8995e-113	3.95675e-113	-2.74856e-113	-8.26338e-113	9.37204e-114	1.40481e-112	5.97792e-224
3.61794e-114	-3.99691e-115	-6.45671e-114	4.44182e-114	-3.5053e-115	2.79412e-114	1.14407e-115	3.98305e-114	6.65724e-115	5.16179e-114	-9.47067e-117	1.5289e-113	-4.8375e-114	2.30744e-114	-1.08105e-113	-9.14653e-114	-8.10726e-115	-9.40051e-114	-2.78293e-114	7.39255e-114	-1.10347e-113	-9.68737e-114	-2.27394e-114	-1.06569e-114	-6.16319e-114	-6.88093e-115	-2.14607e-114	-1.44273e-114	1.13119e-113	-8.40783e-114	1.2057e-225
4.26421e-115	-4.06892e-117	-4.62615e-115	-6.25516e-115	-8.04539e-115	5.91973e-116	3.70923e-115	4.48479e-117	3.72698e-115	-3.17483e-116	-5.88192e-115	-1.67064e-115	4.15169e-115	-1.41074e-114	-1.02147e-115	-8.17101e-115	-4.5033e-115	3.61018e-115	5.2621e-115	-1.07349e-115	7.69078e-115	1.49337e-115	1.43172e-114	-6.30755e-115	9.13715e-115	-5.18209e-115	6.18357e-115	1.09517e-115	-6.69691e-115	-5.98128e-115	1.0917e-227
1.90561e-116	-1.199e-117	8.00162e-117	3.91392e-116	-1.08751e-115	1.01882e-116	-1.71565e-117	-2.35879e-116	-9.61313e-118	2.59284e-116	-2.50054e-116	-6.23124e-117	-1.74228e-115	5.90562e-116	1.42216e-117	-5.35607e-116	-4.47079e-116	1.3409e-116	-3.46568e-116	1.64579e-116	8.16393e-116	-9.09371e-117	-3.97038e-116	-2.236e-116	2.37624e-116	-5.57036e-116	-9.11081e-116	3.76081e-116	-1.0832e-115	1.69251e-116	9.03784e-230
1.6775e-117	-1.36275e-117	8.8853e-117	9.59262e-117	-4.01843e-117	1.74588e-117	-7.07059e-117	-2.3796e-117	3.45203e-117	9.10887e-118	-8.38292e-117	-1.34887e-118	1.70769e-116	-7.99061e-118	1.47155e-116	-9.13783e-118	4.05619e-118	-8.21002e-117	5.05215e-118	-3.26087e-117	-8.83292e-117	1.62701e-116	-5.55809e-117	-9.67955e-118	2.51891e-117	-2.78953e-117	-1.68595e-118	2.11391e-117	-7.47995e-117	1.5417e-117	1.37314e-231
3.24146e-118	3.91e-118	-2.28561e-118	5.67419e-118	1.57767e-117	-1.36363e-117	2.97332e-118	-4.64015e-118	1.54831e-117	2.09046e-118	-2.50861e-117	1.06754e-117	5.34114e-118	-4.65747e-118	7.17964e-118	9.07992e-118	1.39769e-117	3.38398e-118	5.93914e-118	-6.94777e-118	-7.17536e-118	7.08632e-118	-5.37405e-118	-1.33912e-118	1.84411e-117	-1.675e-117	-8.91737e-118	-1.63205e-117	9.60399e-119	-1.14723e-117	3.2218e-233
-1.3595e-118	1.92599e-118	-7.95333e-119	-8.25027e-119	2.42612e-119	-2.29334e-119	1.88475e-120	-4.95347e-119	2.51818e-118	-1.26747e-118	-1.01385e-118	-2.24772e-120	-7.01788e-119	-4.65782e-119	9.36662e-119	1.2932e-118	-8.00269e-119	1.48826e-118	1.26917e-118	9.70896e-119	1.12096e-118	9.1706e-119	-2.32769e-118	1.40912e-118	3.3806e-118	1.47838e-118	9.55899e-119	-4.6814e-119	8.57247e-119	3.34009e-119	4.99668e-235
-8.12475e-120	6.71084e-119	-1.26943e-119	-2.34757e-120	-2.30016e-120	7.51607e-121	-6.96207e-120	1.70276e-119	-1.59779e-119	-2.41002e-120	-2.96296e-119	-4.87161e-120	1.2546e-119	-3.33094e-120	2.25088e-119	-9.17297e-120	-2.58507e-119	-1.15474e-120	9.43236e-120	4.87269e-119	-5.2253e-120	2.30958e-119	8.42494e-120	-2.16154e-119	1.89767e-119	-1.41824e-119	3.39183e-119	2.06196e-119	-1.20774e-119	-3.84441e-120	1.35318e-236
-6.3187e-121	-1.76782e-120	1.62842e-120	-4.79897e-120	1.89569e-120	-5.36486e-121	4.35374e-120	4.9587e-121	-1.9066e-120	-2.77319e-121	-1.95022e-120	2.07369e-120	-6.60891e-121	2.58328e-120	-6.79102e-121	-2.72748e-121	5.68003e-121	1.58649e-120	3.4989e-122	-6.22185e-120	-1.05285e-120	1.28754e-120	3.14145e-120	1.55088e-120	-9.33788e-121	5.16062e-120	2.63914e-120	3.50051e-120	-8.48725e-121	1.31856e-120	1.77524e-238
4.6255e-121	-3.85799e-121	-7.35423e-122	5.44686e-121	-1.05917e-121	-2.06566e-121	-2.32405e-121	7.2554e-121	-5.20813e-123	-2.52573e-121	1.62002e-121	5.17014e-122	-3.50353e-121	3.34949e-121	2.1899e-121	1.31749e-122	3.55422e-121	2.41778e-121	3.53479e-121	-7.70308e-121	2.07422e-121	-2.23051e-122	1.73291e-121	1.89657e-121	3.58154e-121	2.18967e-121	8.23427e-122	1.55238e-121	6.15042e-123	8.52241e-121	3.62108e-240
-1.92932e-122	-3.12511e-124	-1.22636e-122	-4.99127e-122	4.2434e-123	-1.30438e-122	2.74479e-122	-3.44663e-122	4.18778e-123	-1.61321e-122	-1.01316e-121	-6.87323e-123	-9.74772e-123	-1.95844e-122	3.35303e-122	-7.02341e-122	3.31297e-123	-2.82351e-122	-9.39678e-123	-1.68519e-122	1.27582e-122	4.39336e-123	1.44503e-123	9.17936e-122	-1.59377e-122	6.25393e-124	-6.10568e-122	3.71912e-122	-3.96039e-122	-4.93215e-122	4.14265e-242
1.83762e-123	-1.59248e-123	-9.23992e-123	-7.77249e-124	3.36894e-124	-1.69106e-124	-9.57807e-125	-1.41498e-123	-1.24583e-123	-4.41136e-124	5.311e-124	-4.1266e-124	-1.61122e-123	6.56382e-124	-3.03705e-123	-5.6625e-123	2.32116e-125	1.19604e-122	3.38431e-123	1.39507e-123	2.42331e-123	1.9726e-123	1.87361e-123	7.00792e-123	-9.51713e-124	-2.38597e-123	1.1848e-123	3.13459e-123	4.88807e-123	-1.16731e-123	4.0248e-244
2.74203e-124	1.6387e-125	-3.9244e-124	-6.72683e-124	-1.76152e-124	-1.27229e-124	-7.20648e-124	5.07966e-125	-1.14338e-124	2.8167e-125	9.72968e-125	6.64844e-124	-1.80642e-124	-4.02395e-124	-6.26658e-124	-6.82937e-125	2.7779e-124	2.61147e-125	-1.16492e-124	-3.14569e-124	-5.47905e-124	3.41614e-124	4.60354e-124	4.52839e-124	2.7569e-124	-4.48535e-124	4.27141e-124	3.00134e-124	2.94088e-124	4.08505e-125	3.9705e-246
5.27756e-125	3.6442e-125	2.34929e-125	-9.20144e-126	7.88948e-125	6.41365e-125	-3.1943e-125	-4.29418e-125	7.51265e-126	5.50456e-125	1.09839e-124	1.26135e-125	-5.48599e-126	7.75907e-125	8.08233e-126	-5.49206e-125	-5.25004e-125	6.96189e-125	-9.13996e-126	4.56663e-125	7.80113e-125	2.26547e-124	6.00373e-125	1.96728e-124	7.69774e-125	-5.75426e-125	-4.53021e-125	3.63553e-125	3.77927e-125	2.69291e-125	1.66646e-247
-5.40285e-127	-3.89036e-126	-2.58934e-126	7.18809e-126	-2.69557e-126	2.27995e-126	4.59252e-126	1.16183e-125	6.09038e-126	-1.05418e-125	-1.0373e-126	5.40301e-126	-7.97055e-126	1.65718e-125	9.35959e-126	-5.58222e-126	-4.64351e-126	5.56031e-126	1.05001e-126	-6.15887e-126	2.76722e-126	8.27864e-126	-2.73723e-126	-5.69018e-126	-1.69112e-126	-4.42844e-126	-6.54722e-126	-9.96453e-126	-2.46841e-126	-4.73012e-126	1.27842e-249
4.48069e-128	1.32859e-126	-1.23709e-127	-3.95499e-126	1.63923e-126	-2.35484e-126	7.07094e-127	-7.68279e-127	9.47624e-127	-6.72254e-127	-1.43665e-126	2.81402e-127	-7.35178e-127	2.50743e-127	-6.22886e-127	-1.96791e-126	-2.69821e-127	-1.0151e-126	1.34024e-126	-2.75608e-127	2.26041e-126	-1.29969e-126	7.00808e-127	2.45913e-127	-7.69776e-128	1.40085e-128	-1.5033e-126	-1.76769e-127	-1.20604e-126	3.52298e-127	4.93057e-251
8.98191e-128	-1.14575e-127	-3.32745e-129	2.31216e-128	6.75995e-129	-1.47904e-128	3.04459e-127	2.38223e-128	-9.40649e-128	6.18191e-128	1.22711e-127	-9.28914e-128	-1.2046e-127	-2.49158e-129	1.26466e-128	-1.00057e-128	9.13856e-129	-1.21462e-127	7.56453e-128	1.23813e-127	-6.13295e-128	3.47843e-127	4.6896e-128	-1.79153e-129	-3.29006e-129	-9.45135e-128	-6.16894e-129	-1.12342e-127	-6.16852e-128	-1.41695e-127	3.74733e-253
-5.81484e-129	-9.15527e-129	-1.60122e-130	1.86075e-129	3.55478e-130	-1.34718e-129	3.28129e-129	2.58356e-129	-1.19114e-128	-6.7584e-129	-4.7258e-128	-1.51505e-129	4.63524e-129	-1.90067e-130	8.67603e-129	2.91005e-129	-1.59939e-128	-2.08588e-129	2.15501e-129	-4.95867e-131	1.2192e-128	7.93923e-129	-3.20474e-128	1.10065e-128	5.20925e-128	5.37053e-129	-6.46601e-129	1.4213e-128	-1.279e-129	-1.56759e-128	7.52725e-255
-1.40776e-129	6.73608e-130	5.36322e-130	1.185e-130	1.70221e-129	3.77162e-129	2.42958e-129	3.75038e-130	3.45591e-130	-3.27843e-129	1.31428e-130	7.70377e-130	-1.39714e-129	-5.64882e-129	-2.55284e-130	2.82613e-129	-3.1174e-129	-2.22445e-130	7.16359e-131	-6.46334e-130	3.42107e-130	-8.64051e-130	-2.99657e-130	3.74322e-129	-2.02766e-129	5.00382e-129	1.05765e-130	-1.13358e-130	-1.61528e-129	5.18203e-130	1.36502e-256
2.77607e-131	1.25555e-130	-2.71632e-130	4.68984e-131	2.75794e-130	2.23763e-130	-1.35873e-130	1.01381e-130	7.74889e-131	-3.97155e-130	-1.69684e-130	5.2511e-131	-3.41134e-130	4.07995e-130	-1.34293e-130	2.1435e-131	-1.44847e-130	5.01878e-130	-9.12192e-131	-3.14597e-130	3.89194e-131	-4.8207e-131	3.1505e-130	-5.4058e-130	3.60519e-130	-7.05004e-131	2.89733e-130	-1.43174e-130	2.30762e-130	-1.99978e-130	1.85211e-258
1.81585e-131	1.52093e-131	-5.49404e-131	2.04872e-131	-5.19859e-131	3.12994e-132	2.14434e-131	-9.627e-131	-1.89689e-131	-3.29672e-132	5.22774e-131	-5.03134e-131	-1.38153e-131	2.70674e-131	-4.86037e-132	7.60657e-132	4.49402e-131	1.04273e-132	4.3617e-131	1.21756e-131	3.15606e-132	6.74173e-132	1.89626e-131	-3.52986e-131	1.72965e-131	-3.03909e-131	6.0471e-131	-2.4742e-131	1.75014e-131	2.12174e-131	3.50599e-260
6.94848e-133	-1.42955e-132	1.87561e-132	-1.04144e-133	5.7933e-133	2.89462e-132	8.50461e-132	7.18156e-132	3.39939e-132	8.28847e-132	3.53123e-132	1.58903e-132	-5.59388e-132	-2.02508e-132	-2.82396e-132	-2.40827e-132	8.60901e-133	6.2824e-133	-7.6514e-134	4.01366e-133	5.42262e-133	-1.56514e-133	-2.2008e-132	4.52585e-132	-1.89171e-132	-1.87617e-132	-1.51826e-132	-2.89496e-132	-6.78936e-133	3.14929e-132	3.38201e-262
7.17232e-133	7.94748e-134	3.18359e-133	8.17033e-133	-3.37383e-133	-8.39588e-134	2.99671e-133	-6.43524e-133	-5.47579e-134	-1.35566e-133	-2.30901e-133	1.36778e-133	-6.28681e-133	1.45957e-133	-3.05328e-134	3.28447e-133	-1.25869e-133	3.80381e-133	-2.41262e-133	1.16751e-132	-5.75642e-133	-9.03339e-134	-4.48709e-134	2.86184e-133	2.34131e-133	-3.0462e-133	-8.69831e-133	-1.81068e-134	-3.74924e-133	5.1475e-133	5.84854e-264
-3.47463e-134	4.06175e-135	7.26517e-135	-6.65229e-134	6.06913e-134	2.73625e-134	-1.15562e-135	-9.12292e-135	4.85073e-134	2.56734e-135	1.45886e-134	-8.22691e-134	2.10462e-134	-2.24311e-134	3.72148e-134	1.10944e-133	-1.47235e-135	-5.60233e-134	6.33555e-134	9.20277e-134	3.53528e-134	-5.48132e-134	2.22399e-134	1.53443e-134	-8.82521e-135	1.19792e-134	-3.8922e-134	5.17931e-134	-8.35078e-134	6.8574e-135	6.62464e-266
-7.64378e-135	-2.40947e-135	-5.87158e-136	-5.53586e-135	-6.57019e-135	-7.96321e-135	1.53353e-135	2.18224e-134	-5.98311e-135	2.92477e-135	9.99365e-135	6.94747e-135	-2.70335e-135	-1.7211e-135	1.57041e-135	-3.21234e-135	-1.61876e-135	1.17524e-134	4.48155e-135	3.98759e-135	-8.18944e-135	-1.02204e-134	1.53519e-135	2.2589e-135	2.11574e-134	-1.24762e-135	9.29242e-135	6.42643e-135	-4.73351e-137	-1.17297e-134	1.96606e-267
-4.0992e-136	1.21416e-136	-2.10196e-136	-5.75626e-136	-1.05687e-135	-2.34703e-136	-1.53524e-135	-6.96459e-136	1.88645e-136	-3.22281e-136	2.75046e-136	-6.04457e-136	-2.60952e-136	-7.1151e-136	-2.53298e-136	3.25688e-136	-2.05532e-135	4.33607e-136	4.12124e-136	-4.98995e-136	-7.57419e-136	-1.36995e-136	2.06696e-136	1.00357e-135	1.02024e-135	2.60686e-136	-1.10781e-135	5.1772e-136	-3.74725e-136	1.68764e-135	1.79636e-269
-7.56482e-137	1.94438e-136	5.38774e-139	-7.3842e-137	2.25724e-136	-1.13191e-136	-3.02604e-138	1.46222e-136	8.30257e-137	1.47746e-137	7.63082e-137	8.70548e-137	6.99191e-137	-1.80461e-137	-2.43965e-137	2.17732e-137	-1.1423e-136	6.19632e-137	-3.13748e-137	-2.33326e-136	-3.40581e-139	-2.06078e-136	-7.98955e-137	2.82453e-136	-4.36034e-138	-1.16364e-136	-5.88887e-137	-5.75034e-137	9.38002e-137	-1.03041e-136	4.01627e-271
-1.56996e-137	-6.88402e-139	2.35182e-137	-1.48526e-137	1.36571e-138	-4.3827e-138	-3.26464e-139	9.11319e-138	-2.3424e-138	-2.36507e-138	-2.22776e-138	-5.49641e-139	-3.58697e-138	2.28402e-139	-1.37452e-138	2.10898e-138	2.94494e-137	8.58168e-138	-1.00545e-137	2.54992e-139	8.42511e-138	1.70687e-139	-1.81595e-138	3.82134e-139	-8.50023e-138	-7.03458e-138	-5.47278e-138	6.18449e-138	-1.54704e-137	1.63387e-138	2.70895e-273
1.65552e-138	1.55205e-139	-1.30127e-138	-5.76082e-139	-6.73068e-139	-4.37136e-139	1.29018e-141	-2.69097e-139	3.81245e-139	-1.20834e-138	-3.11241e-139	4.61285e-139	-1.08298e-139	-4.40154e-138	9.25047e-139	-1.09148e-138	-1.59464e-139	-7.53667e-139	6.93498e-140	-1.74439e-138	-2.90536e-139	-3.23624e-138	-9.17152e-139	-4.97033e-139	-1.55384e-139	-1.88938e-139	-8.09586e-139	7.29733e-139	-3.87576e-139	4.71448e-139	4.57612e-275
5.59068e-140	-6.75915e-141	1.15847e-139	1.77015e-139	6.78018e-140	9.02682e-140	-2.75591e-140	3.49618e-139	-5.26404e-140	5.44529e-140	3.08873e-139	2.7661e-140	-6.39686e-140	-7.40457e-140	-2.6374e-139	3.89397e-140	5.62129e-140	3.76112e-140	6.16309e-140	4.5835e-140	1.52682e-139	-1.12742e-139	7.60495e-141	-6.43207e-140	-7.72845e-140	1.91754e-139	3.03107e-140	1.29298e-140	1.42113e-139	-1.70705e-139	5.10074e-277
-1.5048e-140	9.91641e-141	-1.38901e-140	-8.69352e-141	4.23422e-140	9.82848e-142	-2.21699e-140	1.12548e-140	-3.5459e-140	-1.3658e-140	-7.736e-141	3.43234e-140	5.95455e-141	4.25444e-140	-5.42023e-141	-1.80622e-140	4.77362e-141	5.64488e-141	1.63092e-140	8.99496e-141	1.39801e-140	-5.64935e-141	-2.78824e-140	-5.69304e-141	4.60509e-141	-1.36614e-140	-2.22473e-140	3.08224e-141	1.52923e-140	3.01442e-140	1.11818e-278
-6.29991e-142	-7.11834e-144	2.66352e-141	-7.64591e-142	-6.27954e-142	-3.00537e-141	3.34097e-141	-9.98395e-142	5.53155e-141	-3.51621e-141	4.0848e-142	4.17364e-142	2.02898e-141	-1.24134e-141	-1.58168e-141	6.05319e-144	-1.69527e-142	1.68754e-141	-1.11661e-141	4.59757e-141	-3.45303e-141	2.49341e-141	1.27848e-141	-5.54877e-142	4.72383e-141	2.91831e-141	-1.71222e-141	1.6107e-141	2.75741e-142	-7.0671e-141	2.12845e-280
2.4203e-142	8.64335e-143	-2.48261e-142	-2.51222e-142	-2.17139e-143	2.84941e-143	-2.88566e-142	2.83626e-143	3.56478e-143	-1.44731e-142	5.10769e-143	-9.76683e-143	-4.74057e-143	-5.48615e-143	-4.48146e-142	-2.57714e-142	1.24758e-142	2.08056e-142	1.96878e-143	4.86952e-143	7.65678e-142	-2.33401e-142	6.48351e-142	-6.01651e-143	-5.90564e-143	-4.837e-142	-1.10835e-142	-1.91051e-142	9.1499e-142	1.75504e-142	2.8636e-282
5.02034e-144	2.86329e-143	1.13114e-143	-1.46709e-143	-1.71942e-143	-2.42134e-143	1.57943e-142	-4.14934e-143	-9.64418e-143	-4.95293e-143	5.12378e-143	5.62634e-144	1.04987e-143	1.07298e-143	-4.62467e-143	-1.03783e-143	1.27802e-143	2.30973e-143	3.85451e-143	2.80966e-143	9.33209e-145	2.02245e-144	2.12567e-143	3.52866e-143	-7.45568e-144	1.50307e-143	-6.84406e-143	3.74839e-144	3.73188e-143	-5.20014e-144	5.66942e-284
2.54474e-144	-3.90882e-144	-2.50439e-144	2.53949e-145	4.81605e-144	-8.54463e-145	4.39161e-144	6.97105e-145	4.41699e-144	-6.99741e-144	1.49663e-144	-1.87079e-145	5.80399e-144	3.17322e-144	3.42363e-144	-4.37506e-145	-1.82009e-144	1.86939e-145	-4.33598e-144	-2.13598e-144	-9.86418e-144	-2.28009e-144	2.44151e-144	-5.89305e-144	-2.52419e-144	1.12482e-144	-5.62969e-145	3.2846e-145	3.21326e-144	1.06519e-144	3.87626e-286
-4.98506e-146	-4.64841e-146	-1.08961e-144	-7.06222e-145	4.97955e-145	-1.86298e-145	1.56184e-145	-1.05088e-145	1.48027e-145	2.14233e-145	2.09069e-145	-6.37871e-145	-2.85997e-145	3.75703e-145	6.19186e-145	2.26179e-145	2.40562e-145	-1.74222e-145	-1.00301e-144	3.39427e-145	-6.55097e-145	4.02715e-145	6.10255e-145	-1.86584e-145	-2.95762e-145	-1.89119e-145	9.5108e-145	-1.77495e-145	2.2395e-145	3.06339e-145	6.59595e-288
-2.951e-146	-4.80579e-146	4.08238e-146	4.14906e-146	-1.06021e-145	-5.76118e-147	-3.70751e-146	-3.614e-147	2.15098e-146	3.06037e-146	-3.57319e-146	8.6564e-146	2.00579e-146	-7.42311e-146	-2.9694e-146	1.13759e-146	4.94784e-146	5.06455e-146	1.21416e-146	9.68956e-147	2.80531e-146	3.79795e-146	-3.13091e-146	7.69356e-146	-3.07517e-146	7.84792e-146	1.33958e-145	5.67287e-146	5.17666e-146	-7.03982e-146	8.66091e-290
4.01862e-147	-1.0195e-146	4.97161e-147	5.12868e-149	7.4588e-147	-2.8833e-148	1.97955e-147	9.00211e-147	2.45232e-147	-1.20808e-149	-5.53782e-148	-2.52989e-147	1.68524e-150	-2.52722e-147	-1.12027e-146	-1.38504e-147	-5.76539e-148	-4.20284e-147	3.61853e-147	-6.7262e-148	-1.92861e-147	-1.21626e-146	-8.38709e-147	1.00433e-146	9.68217e-147	1.34931e-146	9.13499e-148	-2.49799e-147	-1.17692e-146	8.76978e-147	1.28472e-291
1.00244e-147	3.09427e-148	1.05277e-147	-6.47876e-148	-3.32956e-148	1.16486e-147	-1.13443e-147	4.60347e-148	-1.05619e-147	4.53843e-148	-2.08358e-150	2.40319e-147	1.36574e-147	8.14639e-148	1.12724e-147	4.85249e-148	-1.76747e-147	-5.79457e-148	4.82483e-148	-1.04714e-147	2.45644e-147	-3.35298e-148	-1.20558e-148	-1.37091e-148	4.25042e-148	7.80333e-149	1.36859e-148	-8.81023e-148	-3.22915e-148	3.41297e-149	2.87831e-293
-2.49206e-148	4.13068e-149	1.8836e-150	-9.79218e-149	-4.88682e-149	4.26447e-149	3.50334e-149	3.53334e-149	1.08859e-148	9.42384e-149	3.74347e-149	1.05799e-148	1.39205e-148	-1.28671e-148	-2.36034e-148	-4.86525e-149	2.13393e-148	2.42519e-148	6.25325e-149	1.391e-148	1.31605e-148	-8.62717e-149	-3.00083e-148	-1.3194e-148	-1.28299e-148	9.24361e-149	2.07293e-149	-1.04641e-148	2.01125e-148	1.06052e-148	5.55338e-295
-5.6568e-150	2.58655e-149	1.16672e-149	2.51343e-150	-2.29907e-150	2.40789e-149	8.65187e-151	2.96663e-149	-8.95991e-151	-4.16128e-150	-2.59254e-149	2.52148e-150	1.59794e-149	-1.21328e-149	7.64244e-150	-1.23754e-149	1.99622e-149	1.19151e-149	-1.51453e-149	-1.67507e-150	3.30581e-150	1.36799e-149	9.88102e-150	-6.84264e-150	1.55633e-150	1.32898e-149	1.40577e-149	-1.68007e-150	3.69078e-149	2.82839e-149	7.2769e-297
4.43201e-151	-5.81426e-151	-7.16916e-150	-2.55754e-150	-3.80551e-150	-6.56622e-150	1.04816e-151	-4.51919e-150	3.02154e-151	4.9875e-151	2.51743e-150	3.68917e-151	-1.88357e-150	5.95568e-150	3.95653e-150	-2.03962e-150	5.80165e-150	1.42707e-150	-1.77373e-150	-4.14494e-150	-7.84177e-150	-1.46083e-150	-2.87742e-150	1.40049e-150	-2.64581e-150	-1.15786e-150	8.27478e-151	-3.28234e-150	7.37057e-151	-2.17054e-150	3.57094e-298
-8.80981e-152	3.8564e-151	-1.08046e-151	7.33606e-151	-1.48245e-151	-9.47793e-152	-8.21042e-152	5.25251e-151	1.91084e-151	-1.83128e-151	1.1248e-151	-5.18273e-153	2.18699e-151	4.97217e-152	8.90224e-152	7.04344e-151	-3.56887e-151	-3.27086e-151	-6.34641e-151	-2.26344e-151	-5.02427e-152	-5.60105e-152	-4.85417e-151	1.69909e-151	-1.85531e-151	-5.506e-152	7.41791e-151	-6.6854e-152	1.31027e-151	-3.46413e-152	3.22604e-300
4.99542e-153	2.98475e-152	-1.48981e-152	4.98347e-154	4.61552e-153	9.50196e-153	1.98015e-152	-3.65488e-152	-3.91497e-152	-1.5553e-152	1.72507e-152	-1.12705e-152	1.1367e-153	1.35023e-152	-3.21835e-152	3.83472e-153	1.42177e-152	-1.23075e-152	3.45458e-153	-1.88561e-154	-1.35191e-152	-8.94151e-153	3.31687e-152	1.81194e-152	5.36712e-154	-7.27052e-153	3.22316e-153	-5.00667e-152	-8.27439e-153	-1.98258e-152	1.14993e-302
-2.245e-153	1.30404e-153	-1.642e-153	9.34169e-154	6.02662e-154	-3.86339e-153	1.76746e-153	3.48553e-154	-5.85989e-153	5.76142e-153	-1.95324e-153	5.92442e-154	2.47932e-154	1.74125e-153	-5.51603e-154	-1.71202e-155	5.06185e-153	-3.56954e-153	1.15392e-153	2.10143e-153	9.52719e-153	-1.16338e-153	1.91269e-153	-1.4789e-154	-5.42342e-154	2.20659e-153	3.56325e-153	-4.1526e-153	-1.98748e-153	1.9455e-153	2.86692e-304
-6.51868e-154	1.03487e-154	-1.28804e-153	1.06153e-154	7.16704e-154	-2.11447e-154	8.56359e-155	-5.8827e-154	3.52114e-154	3.08277e-154	1.3999e-153	4.39833e-154	3.02576e-154	-8.03006e-154	-6.14787e-154	-1.89307e-155	3.43635e-154	-6.84206e-155	-2.55542e-156	2.66334e-154	-3.10603e-154	4.34064e-154	-4.81194e-154	2.2685e-154	-4.02016e-154	1.08997e-153	-1.75712e-154	-1.50024e-153	-3.46598e-154	5.06424e-154	1.1274e-305
2.92244e-155	-2.49968e-155	-5.04158e-156	6.32964e-156	9.42685e-155	-2.39389e-155	2.1698e-156	-1.26847e-155	7.01242e-156	-1.68951e-155	8.35675e-156	2.89929e-155	2.68955e-155	2.29592e-155	-4.86413e-155	-3.43816e-156	-3.04457e-155	3.97765e-155	3.62123e-155	-2.33156e-155	-1.90914e-155	-2.23705e-155	1.56087e-155	6.04971e-155	-3.30521e-155	-2.13838e-155	-2.10887e-155	6.94078e-155	3.69365e-156	-1.47229e-154	5.36775e-308
2.85591e-156	1.55301e-155	-2.29638e-156	1.52004e-156	1.19987e-156	2.06223e-156	2.46082e-155	4.94165e-156	1.20147e-155	-4.415e-156	5.63555e-156	-1.30857e-156	1.36026e-155	5.72336e-156	1.20986e-156	5.45059e-156	1.70979e-156	1.57976e-156	6.92554e-156	-2.86521e-156	-4.13857e-157	-1.0749e-155	-8.9037e-156	1.52296e-156	6.29757e-156	2.28335e-156	1.67136e-156	7.04859e-156	2.1614e-157	9.0894e-156	0
1.06888e-156	6.80809e-157	1.3833e-156	-1.66277e-158	-1.18321e-157	-9.09701e-160	-5.26282e-157	-3.55214e-158	2.85629e-157	4.93014e-157	1.22888e-156	-2.45646e-157	-1.84448e-156	4.51636e-157	-3.99981e-157	-4.09968e-157	-2.84811e-157	6.29095e-157	-8.01749e-157	-1.47005e-156	-6.52117e-157	8.46619e-157	-1.85222e-156	-1.05504e-157	4.46059e-157	-2.22932e-156	-7.50753e-157	1.22232e-157	6.41529e-158	-8.73328e-157	0
1.29117e-158	3.14425e-158	6.36594e-158	6.43836e-158	-3.35669e-158	-5.83654e-158	3.91477e-157	-9.03528e-158	-3.91801e-157	-1.74545e-157	-1.10599e-157	-3.12804e-157	-4.16026e-159	2.22309e-158	6.877e-158	-2.41352e-158	-2.04393e-157	-2.26358e-157	-2.17911e-157	1.29983e-157	-3.36758e-158	4.11207e-159	3.18095e-158	4.77117e-158	-9.63138e-158	1.65742e-159	3.52746e-158	6.66866e-158	-2.47753e-157	2.71316e-158	0
1.40166e-159	-4.81191e-159	1.17358e-158	4.51865e-159	-3.35799e-159	-1.63962e-159	-4.41074e-161	1.97436e-158	-2.3854e-158	-2.62955e-158	-4.17479e-159	1.05174e-158	-4.34432e-158	-2.27501e-159	-1.2795e-159	-2.86951e-158	-2.21906e-158	3.19267e-159	-1.9147e-158	-1.03541e-158	3.3413e-158	9.51157e-159	-4.21643e-160	1.65179e-158	7.89119e-159	-2.52155e-158	-8.04541e-159	-1.62846e-159	-7.77372e-160	1.00654e-158	0
-6.9443e-160	-1.02937e-160	-2.6656e-160	3.76498e-159	-2.70319e-159	2.53703e-159	6.75491e-160	-5.78016e-160	-1.15289e-159	-2.24318e-159	-1.25586e-159	4.36801e-160	-9.12725e-160	-1.16405e-159	-9.62515e-160	-3.8961e-160	5.95092e-160	2.54622e-159	-4.71498e-159	2.77778e-159	9.65453e-160	2.44067e-159	-7.21699e-160	1.61539e-159	-5.2685e-160	1.62948e-159	1.15857e-159	-1.37773e-160	3.89542e-159	2.43575e-159	0
-8.72485e-162	-6.66476e-161	2.25018e-160	-2.44129e-160	1.33733e-161	2.79245e-160	1.52046e-160	-9.95416e-161	-3.41782e-161	3.44819e-160	-7.66217e-161	5.20487e-160	-6.9368e-160	1.89045e-160	3.51414e-160	1.92925e-160	1.72375e-160	-3.66115e-160	1.23198e-160	-2.0424e-160	-8.06123e-161	-4.52324e-161	-2.16112e-160	-2.06628e-160	-1.0215e-160	-1.59131e-160	7.33833e-161	3.978e-161	4.91092e-161	2.60445e-160	0
-4.73235e-162	4.40451e-162	-3.73738e-161	1.27635e-161	-1.3025e-162	-9.70825e-162	-1.258e-161	5.33569e-161	1.12693e-161	-3.67329e-162	-1.89318e-161	-1.35289e-161	3.02982e-161	-7.01391e-161	-1.09363e-161	-6.58232e-161	-1.47272e-161	-1.51477e-161	-1.43165e-161	-1.78893e-161	-2.66129e-162	1.00836e-161	1.71276e-162	1.291e-161	1.14477e-162	2.06265e-161	1.08683e-161	2.58292e-161	-3.73938e-162	-4.55819e-162	0
1.71016e-162	7.15485e-162	7.47271e-162	-2.59258e-162	1.08743e-162	1.16675e-162	-3.80408e-162	-2.46793e-162	-3.11085e-162	-5.2051e-163	-1.80094e-162	-4.48978e-162	3.81266e-162	-2.92853e-162	7.85689e-162	-7.58928e-162	7.12459e-162	-6.94813e-162	5.69963e-162	-2.52502e-162	-1.11691e-163	-1.91324e-162	6.38557e-162	6.84841e-162	3.96635e-162	-2.95452e-162	9.78251e-163	4.26627e-162	-2.09048e-162	-3.55109e-162	0
-1.34144e-162	-9.30199e-163	-1.77212e-163	2.71817e-163	3.51344e-163	4.04261e-163	4.13764e-163	3.62594e-163	-6.52956e-163	-9.63749e-163	-7.47635e-164	2.08269e-163	-1.24242e-162	1.46665e-163	1.76279e-164	-1.01867e-162	7.88814e-163	8.91974e-163	8.49098e-164	9.85271e-163	5.43373e-164	-6.27846e-163	-1.06987e-162	5.07908e-163	-6.77766e-164	-2.59891e-163	1.23277e-163	-2.43498e-164	-5.37726e-163	-1.24145e-162	0
-1.34144e-162	-9.30199e-163	-1.77212e-163	2.71817e-163	3.51344e-163	4.04261e-163	4.13764e-163	3.62594e-163	-6.52956e-163	-9.63749e-163	-7.47635e-164	2.08269e-163	-1.24242e-162	1.46665e-163	1.76279e-164	-1.01867e-162	7.88814e-163	8.91974e-163	8.49098e-164	9.85271e-163	5.43373e-164	-6.27846e-163	-1.06987e-162	5.07908e-163	-6.77766e-164	-2.59891e-163	1.23277e-163	-2.43498e-164	-5.37726e-163	-1.24145e-162	0
-1.34144e-162	-9.30199e-163	-1.77212e-163	2.71817e-163	3.51344e-163	4.04261e-163	4.13764e-163	3.62594e-163	-6.52956e-163	-9.63749e-163	-7.47635e-164	2.08269e-163	-1.24242e-162	1.46665e-163	1.76279e-164	-1.01867e-162	7.88814e-163	8.91974e-163	8.49098e-164	9.85271e-163	5.43373e-164	-6.27846e-163	-1.06987e-162	5.07908e-163	-6.77766e-164	-2.59891e-163	1.23277e-163	-2.43498e-164	-5.37726e-163	-1.24145e-162	0
-1.34144e-162	-9.30199e-163	-1.77212e-163	2.71817e-163	3.51344e-163	4.04261e-163	4.13764e-163	3.62594e-163	-6.52956e-163	-9.63749e-163	-7.47635e-164	2.08269e-163	-1.24242e-162	1.46665e-163	1.76279e-164	-1.01867e-162	7.88814e-163	8.91974e-163	8.49098e-164	9.85271e-163	5.43373e-164	-6.27846e-163	-1.06987e-162	5.07908e-163	-6.77766e-164	-2.59891e-163	1.23277e-163	-2.43498e-164	-5.37726e-163	-1.24145e-162	0
-1.34144e-162	-9.30199e-163	-1.77212e-163	2.71817e-163	3.51344e-163	4.04261e-163	4.13764e-163	3.62594e-163	-6.52956e-163	-9.63749e-163	-7.47635e-164	2.08269e-163	-1.24242e-162	1.46665e-163	1.76279e-164	-1.01867e-162	7.88814e-163	8.91974e-163	8.49098e-164	9.85271e-163	5.43373e-164	-6.27846e-163	-1.06987e-162	5.07908e-163	-6.77766e-164	-2.59891e-163	1.23277e-163	-2.43498e-164	-5.37726e-163	-1.24145e-162	0
-1.34144e-162	-9.30199e-163	-1.77212e-163	2.71817e-163	3.51344e-163	4.04261e-163	4.13764e-163	3.62594e-163	-6.52956e-163	-9.63749e-163	-7.47635e-164	2.08269e-163	-1.24242e-162	1.46665e-163	1.76279e-164	-1.01867e-162	7.88814e-163	8.91974e-163	8.49098e-164	9.85271e-163	5.43373e-164	-6.27846e-163	-1.06987e-162	5.07908e-163	-6.77766e-164	-2.59891e-163	1.23277e-163	-2.43498e-164	-5.37726e-163	-1.24145e-162	0
-1.34144e-162	-9.30199e-163	-1.77212e-163	2.71817e-163	3.51344e-163	4.04261e-163	4.13764e-163	3.62594e-163	-6.52956e-163	-9.63749e-163	-7.47635e-164	2.08269e-163	-1.24242e-162	1.46665e-163	1.76279e-164	-1.01867e-162	7.88814e-163	8.91974e-163	8.49098e-164	9.85271e-163	5.43373e-164	-6.27846e-163	-1.06987e-162	5.07908e-163	-6.77766e-164	-2.59891e-163	1.23277e-163	-2.43498e-164	-5.37726e-163	-1.24145e-162	0
-1.34144e-162	-9.30199e-163	-1.77212e-163	2.71817e-163	3.51344e-163	4.04261e-163	4.13764e-163	3.62594e-163	-6.52956e-163	-9.63749e-163	-7.47635e-164	2.08269e-163	-1.24242e-162	1.46665e-163	1.76279e-164	-1.01867e-162	7.88814e-163	8.91974e-163	8.49098e-164	9.85271e-163	5.43373e-164	-6.27846e-163	-1.06987e-162	5.07908e-163	-6.77766e-164	-2.59891e-163	1.23277e-163	-2.43498e-164	-5.37726e-163	-1.24145e-162	0
-1.34144e-162	-9.30199e-163	-1.77212e-163	2.71817e-163	3.51344e-163	4.04261e-163	4.13764e-163	3.62594e-163	-6.52956e-163	-9.63749e-163	-7.47635e-164	2.08269e-163	-1.24242e-162	1.46665e-163	1.76279e-164	-1.01867e-162	7.88814e-163	8.91974e-163	8.49098e-164	9.85271e-163	5.43373e-164	-6.27846e-163	-1.06987e-162	5.07908e-163	-6.77766e-164	-2.59891e-163	1.23277e-163	-2.43498e-164	-5.37726e-163	-1.24145e-162	0
-1.34144e-162	-9.30199e-163	-1.77212e-163	2.71817e-163	3.51344e-163	4.04261e-163	4.13764e-163	3.62594e-163	-6.52956e-163	-9.63749e-163	-7.47635e-164	2.08269e-163	-1.24242e-162	1.46665e-163	1.76279e-164	-1.01867e-162	7.88814e-163	8.91974e-163	8.49098e-164	9.85271e-163	5.43373e-164	-6.27846e-163	-1.06987e-162	5.07908e-163	-6.77766e-164	-2.59891e-163	1.23277e-163	-2.43498e-164	-5.37726e-163	-1.24145e-162	0
-1.34144e-162	-9.30199e-163	-1.77212e-163	2.71817e-163	3.51344e-163	4.04261e-163	4.13764e-163	3.62594e-163	-6.52956e-163	-9.63749e-163	-7.47635e-164	2.08269e-163	-1.24242e-162	1.46665e-163	1.76279e-164	-1.01867e-162	7.88814e-163	8.91974e-163	8.49098e-164	9.85271e-163	5.43373e-164	-6.27846e-163	-1.06987e-162	5.07908e-163	-6.77766e-164	-2.59891e-163	1.23277e-163	-2.43498e-164	-5.37726e-163	-1.24145e-162	0
-1.34144e-162	-9.30199e-163	-1.77212e-163	2.71817e-163	3.51344e-163	4.04261e-163	4.13764e-163	3.62594e-163	-6.52956e-163	-9.63749e-163	-7.47635e-164	2.08269e-163	-1.24242e-162	1.46665e-163	1.76279e-164	-1.01867e-162	7.88814e-163	8.91974e-163	8.49098e-164	9.85271e-163	5.43373e-164	-6.27846e-163	-1.06987e-162	5.07908e-163	-6.77766e-164	-2.59891e-163	1.23277e-163	-2.43498e-164	-5.37726e-163	-1.24145e-162	0
-1.34144e-162	-9.30199e-163	-1.77212e-163	2.71817e-163	3.51344e-163	4.04261e-163	4.13764e-163	3.62594e-163	-6.52956e-163	-9.63749e-163	-7.47635e-164	2.08269e-163	-1.24242e-162	1.46665e-163	1.76279e-164	-1.01867e-162	7.88814e-163	8.91974e-163	8.49098e-164	9.85271e-163	5.43373e-164	-6.27846e-163	-1.06987e-162	5.07908e-163	-6.77766e-164	-2.59891e-163	1.23277e-163	-2.43498e-164	-5.37726e-163	-1.24145e-162	0
-1.34144e-162	-9.30199e-163	-1.77212e-163	2.71817e-163	3.51344e-163	4.04261e-163	4.13764e-163	3.62594e-163	-6.52956e-163	-9.63749e-163	-7.47635e-164	2.08269e-163	-1.24242e-162	1.46665e-163	1.76279e-164	-1.01867e-162	7.88814e-163	8.91974e-163	8.49098e-164	9.85271e-163	5.43373e-164	-6.27846e-163	-1.06987e-162	5.07908e-163	-6.77766e-164	-2.59891e-163	1.23277e-163	-2.43498e-164	-5.37726e-163	-1.24145e-162	0
-1.34144e-162	-9.30199e-163	-1.77212e-163	2.71817e-163	3.51344e-163	4.04261e-163	4.13764e-163	3.62594e-163	-6.52956e-163	-9.63749e-163	-7.47635e-164	2.08269e-163	-1.24242e-162	1.46665e-163	1.76279e-164	-1.01867e-162	7.88814e-163	8.91974e-163	8.49098e-164	9.85271e-163	5.43373e-164	-6.27846e-163	-1.06987e-162	5.07908e-163	-6.77766e-164	-2.59891e-163	1.23277e-163	-2.43498e-164	-5.37726e-163	-1.24145e-162	0
-1.34144e-162	-9.30199e-163	-1.77212e-163	2.71817e-163	3.51344e-163	4.04261e-163	4.13764e-163	3.62594e-163	-6.52956e-163	-9.63749e-163	-7.47635e-164	2.08269e-163	-1.24242e-162	1.46665e-163	1.76279e-164	-1.01867e-162	7.88814e-163	8.91974e-163	8.49098e-164	9.85271e-163	5.43373e-164	-6.27846e-163	-1.06987e-162	5.07908e-163	-6.77766e-164	-2.59891e-163	1.23277e-163	-2.43498e-164	-5.37726e-163	-1.24145e-162	0
-1.34144e-162	-9.30199e-163	-1.77212e-163	2.71817e-163	3.51344e-163	4.04261e-163	4.13764e-163	3.62594e-163	-6.52956e-163	-9.63749e-163	-7.47635e-164	2.08269e-163	-1.24242e-162	1.46665e-163	1.76279e-164	-1.01867e-162	7.88814e-163	8.91974e-163	8.49098e-164	9.85271e-163	5.43373e-164	-6.27846e-163	-1.06987e-162	5.07908e-163	-6.77766e-164	-2.59891e-163	1.23277e-163	-2.43498e-164	-5.37726e-163	-1.24145e-162	0
-1.34144e-162	-9.30199e-163	-1.77212e-163	2.71817e-163	3.51344e-163	4.04261e-163	4.13764e-163	3.62594e-163	-6.52956e-163	-9.63749e-163	-7.47635e-164	2.08269e-163	-1.24242e-162	1.46665e-163	1.76279e-164	-1.01867e-162	7.88814e-163	8.91974e-163	8.49098e-164	9.85271e-163	5.43373e-164	-6.27846e-163	-1.06987e-162	5.07908e-163	-6.77766e-164	-2.59891e-163	1.23277e-163	-2.43498e-164	-5.37726e-163	-1.24145e-162	0
-1.34144e-162	-9.30199e-163	-1.77212e-163	2.71817e-163	3.51344e-163	4.04261e-163	4.13764e-163	3.62594e-163	-6.52956e-163	-9.63749e-163	-7.47635e-164	2.08269e-163	-1.24242e-162	1.46665e-163	1.76279e-164	-1.01867e-162	7.88814e-163	8.91974e-163	8.49098e-164	9.85271e-163	5.43373e-164	-6.27846e-163	-1.06987e-162	5.07908e-163	-6.77766e-164	-2.59891e-163	1.23277e-163	-2.43498e-164	-5.37726e-163	-1.24145e-162	0
-1.34144e-162	-9.30199e-163	-1.77212e-163	2.71817e-163	3.51344e-163	4.04261e-163	4.13764e-163	3.62594e-163	-6.52956e-163	-9.63749e-163	-7.47635e-164	2.08269e-163	-1.24242e-162	1.46665e-163	1.76279e-164	-1.01867e-162	7.88814e-163	8.91974e-163	8.49098e-164	9.85271e-163	5.43373e-164	-6.27846e-163	-1.06987e-162	5.07908e-163	-6.77766e-164	-2.59891e-163	1.23277e-163	-2.43498e-164	-5.37726e-163	-1.24145e-162	0
-1.34144e-162	-9.30199e-163	-1.77212e-163	2.71817e-163	3.51344e-163	4.04261e-163	4.13764e-163	3.62594e-163	-6.52956e-163	-9.63749e-163	-7.47635e-164	2.08269e-163	-1.24242e-162	1.46665e-163	1.76279e-164	-1.01867e-162	7.88814e-163	8.91974e-163	8.49098e-164	9.85271e-163	5.43373e-164	-6.27846e-163	-1.06987e-162	5.07908e-163	-6.77766e-164	-2.59891e-163	1.23277e-163	-2.43498e-164	-5.37726e-163	-1.24145e-162	0
-1.34144e-162	-9.30199e-163	-1.77212e-163	2.71817e-163	3.51344e-163	4.04261e-163	4.13764e-163	3.62594e-163	-6.52956e-163	-9.63749e-163	-7.47635e-164	2.08269e-163	-1.24242e-162	1.46665e-163	1.76279e-164	-1.01867e-162	7.88814e-163	8.91974e-163	8.49098e-164	9.85271e-163	5.43373e-164	-6.27846e-163	-1.06987e-162	5.07908e-163	-6.77766e-164	-2.59891e-163	1.23277e-163	-2.43498e-164	-5.37726e-163	-1.24145e-162	0
-1.34144e-162	-9.30199e-163	-1.77212e-163	2.71817e-163	3.51344e-163	4.04261e-163	4.13764e-163	3.62594e-163	-6.52956e-163	-9.63749e-163	-7.47635e-164	2.08269e-163	-1.24242e-162	1.46665e-163	1.76279e-164	-1.01867e-162	7.88814e-163	8.91974e-163	8.49098e-164	9.85271e-163	5.43373e-164	-6.27846e-163	-1.06987e-162	5.07908e-163	-6.77766e-164	-2.59891e-163	1.23277e-163	-2.43498e-164	-5.37726e-163	-1.24145e-162	0
-1.34144e-162	-9.30199e-163	-1.77212e-163	2.71817e-163	3.51344e-163	4.04261e-163	4.13764e-163	3.62594e-163	-6.52956e-163	-9.63749e-163	-7.47635e-164	2.08269e-163	-1.24242e-162	1.46665e-163	1.76279e-164	-1.01867e-162	7.88814e-163	8.91974e-163	8.49098e-164	9.85271e-163	5.43373e-164	-6.27846e-163	-1.06987e-162	5.07908e-163	-6.77766e-164	-2.59891e-163	1.23277e-163	-2.43498e-164	-5.37726e-163	-1.24145e-162	0
-1.34144e-162	-9.30199e-163	-1.77212e-163	2.71817e-163	3.51344e-163	4.04261e-163	4.13764e-163	3.62594e-163	-6.52956e-163	-9.63749e-163	-7.47635e-164	2.08269e-163	-1.24242e-162	1.46665e-163	1.76279e-164	-1.01867e-162	7.88814e-163	8.91974e-163	8.49098e-164	9.85271e-163	5.43373e-164	-6.27846e-163	-1.06987e-162	5.07908e-163	-6.77766e-164	-2.59891e-163	1.23277e-163	-2.43498e-164	-5.37726e-163	-1.24145e-162	0
-1.34144e-162	-9.30199e-163	-1.77212e-163	2.71817e-163	3.51344e-163	4.04261e-163	4.13764e-163	3.62594e-163	-6.52956e-163	-9.63749e-163	-7.47635e-164	2.08269e-163	-1.24242e-162	1.46665e-163	1.76279e-164	-1.01867e-162	7.88814e-163	8.91974e-163	8.49098e-164	9.85271e-163	5.43373e-164	-6.27846e-163	-1.06987e-162	5.07908e-163	-6.77766e-164	-2.59891e-163	1.23277e-163	-2.43498e-164	-5.37726e-163	-1.24145e-162	0
-1.34144e-162	-9.30199e-163	-1.77212e-163	2.71817e-163	3.51344e-163	4.04261e-163	4.13764e-163	3.62594e-163	-6.52956e-163	-9.63749e-163	-7.47635e-164	2.08269e-163	-1.24242e-162	1.46665e-163	1.76279e-164	-1.01867e-162	7.88814e-163	8.91974e-163	8.49098e-164	9.85271e-163	5.43373e-164	-6.27846e-163	-1.06987e-162	5.07908e-163	-6.77766e-164	-2.59891e-163	1.23277e-163	-2.43498e-164	-5.37726e-163	-1.24145e-162	0
-1.34144e-162	-9.30199e-163	-1.77212e-163	2.71817e-163	3.51344e-163	4.04261e-163	4.13764e-163	3.62594e-163	-6.52956e-163	-9.63749e-163	-7.47635e-164	2.08269e-163	-1.24242e-162	1.46665e-163	1.76279e-164	-1.01867e-162	7.88814e-163	8.91974e-163	8.49098e-164	9.85271e-163	5.43373e-164	-6.27846e-163	-1.06987e-162	5.07908e-163	-6.77766e-164	-2.59891e-163	1.23277e-163	-2.43498e-164	-5.37726e-163	-1.24145e-162	0
-1.34144e-162	-9.30199e-163	-1.77212e-163	2.71817e-163	3.51344e-163	4.04261e-163	4.13764e-163	3.62594e-163	-6.52956e-163	-9.63749e-163	-7.47635e-164	2.08269e-163	-1.24242e-162	1.46665e-163	1.76279e-164	-1.01867e-162	7.88814e-163	8.91974e-163	8.49098e-164	9.85271e-163	5.43373e-164	-6.27846e-163	-1.06987e-162	5.07908e-163	-6.77766e-164	-2.59891e-163	1.23277e-163	-2.43498e-164	-5.37726e-163	-1.24145e-162	0
-1.34144e-162	-9.30199e-163	-1.77212e-163	2.71817e-163	3.51344e-163	4.04261e-163	4.13764e-163	3.62594e-163	-6.52956e-163	-9.63749e-163	-7.47635e-164	2.08269e-163	-1.24242e-162	1.46665e-163	1.76279e-164	-1.01867e-162	7.88814e-163	8.91974e-163	8.49098e-164	9.85271e-163	5.43373e-164	-6.27846e-163	-1.06987e-162	5.07908e-163	-6.77766e-164	-2.59891e-163	1.23277e-163	-2.43498e-164	-5.37726e-163	-1.24145e-162	0
-1.34144e-162	-9.30199e-163	-1.77212e-163	2.71817e-163	3.51344e-163	4.04261e-163	4.13764e-163	3.62594e-163	-6.52956e-163	-9.63749e-163	-7.47635e-164	2.08269e-163	-1.24242e-162	1.46665e-163	1.76279e-164	-1.01867e-162	7.88814e-163	8.91974e-163	8.49098e-164	9.85271e-163	5.43373e-164	-6.27846e-163	-1.06987e-162	5.07908e-163	-6.77766e-164	-2.59891e-163	1.23277e-163	-2.43498e-164	-5.37726e-163	-1.24145e-162	0
-1.34144e-162	-9.30199e-163	-1.77212e-163	2.71817e-163	3.51344e-163	4.04261e-163	4.13764e-163	3.62594e-163	-6.52956e-163	-9.63749e-163	-7.47635e-164	2.08269e-163	-1.24242e-162	1.46665e-163	1.76279e-164	-1.01867e-162	7.88814e-163	8.91974e-163	8.49098e-164	9.85271e-163	5.43373e-164	-6.27846e-163	-1.06987e-162	5.07908e-163	-6.77766e-164	-2.59891e-163	1.23277e-163	-2.43498e-164	-5.37726e-163	-1.24145e-162	0
-1.34144e-162	-9.30199e-163	-1.77212e-163	2.71817e-163	3.51344e-163	4.04261e-163	4.13764e-163	3.62594e-163	-6.52956e-163	-9.63749e-163	-7.47635e-164	2.08269e-163	-1.24242e-162	1.46665e-163	1.76279e-164	-1.01867e-162	7.88814e-163	8.91974e-163	8.49098e-164	9.85271e-163	5.43373e-164	-6.27846e-163	-1.06987e-162	5.07908e-163	-6.77766e-164	-2.59891e-163	1.23277e-163	-2.43498e-164	-5.37726e-163	-1.24145e-162	0
-1.34144e-162	-9.30199e-163	-1.77212e-163	2.71817e-163	3.51344e-163	4.04261e-163	4.13764e-163	3.62594e-163	-6.52956e-163	-9.63749e-163	-7.47635e-164	2.08269e-163	-1.24242e-162	1.46665e-163	1.76279e-164	-1.01867e-162	7.88814e-163	8.91974e-163	8.49098e-164	9.85271e-163	5.43373e-164	-6.27846e-163	-1.06987e-162	5.07908e-163	-6.77766e-164	-2.59891e-163	1.23277e-163	-2.43498e-164	-5.37726e-163	-1.24145e-162	0
-1.34144e-162	-9.30199e-163	-1.77212e-163	2.71817e-163	3.51344e-163	4.04261e-163	4.13764e-163	3.62594e-163	-6.52956e-163	-9.63749e-163	-7.47635e-164	2.08269e-163	-1.24242e-162	1.46665e-163	1.76279e-164	-1.01867e-162	7.88814e-163	8.91974e-163	8.49098e-164	9.85271e-163	5.43373e-164	-6.27846e-163	-1.06987e-162	5.07908e-163	-6.77766e-164	-2.59891e-163	1.23277e-163	-2.43498e-164	-5.37726e-163	-1.24145e-162	0
-1.34144e-162	-9.30199e-163	-1.77212e-163	2.71817e-163	3.51344e-163	4.04261e-163	4.13764e-163	3.62594e-163	-6.52956e-163	-9.63749e-163	-7.47635e-164	2.08269e-163	-1.24242e-162	1.46665e-163	1.76279e-164	-1.01867e-162	7.88814e-163	8.91974e-163	8.49098e-164	9.85271e-163	5.43373e-164	-6.27846e-163	-1.06987e-162	5.07908e-163	-6.77766e-164	-2.59891e-163	1.23277e-163	-2.43498e-164	-5.37726e-163	-1.24145e-162	0
-1.34144e-162	-9.30199e-163	-1.77212e-163	2.71817e-163	3.51344e-163	4.04261e-163	4.13764e-163	3.62594e-163	-6.52956e-163	-9.63749e-163	-7.47635e-164	2.08269e-163	-1.24242e-162	1.46665e-163	1.76279e-164	-1.01867e-162	7.88814e-163	8.91974e-163	8.49098e-164	9.85271e-163	5.43373e-164	-6.27846e-163	-1.06987e-162	5.07908e-163	-6.77766e-164	-2.59891e-163	1.23277e-163	-2.43498e-164	-5.37726e-163	-1.24145e-162	0
-1.34144e-162	-9.30199e-163	-1.77212e-163	2.71817e-163	3.51344e-163	4.04261e-163	4.13764e-163	3.62594e-163	-6.52956e-163	-9.63749e-163	-7.47635e-164	2.08269e-163	-1.24242e-162	1.46665e-163	1.76279e-164	-1.01867e-162	7.88814e-163	8.91974e-163	8.49098e-164	9.85271e-163	5.43373e-164	-6.27846e-163	-1.06987e-162	5.07908e-163	-6.77766e-164	-2.59891e-163	1.23277e-163	-2.43498e-164	-5.37726e-163	-1.24145e-162	0
-1.34144e-162	-9.30199e-163	-1.77212e-163	2.71817e-163	3.51344e-163	4.04261e-163	4.13764e-163	3.62594e-163	-6.52956e-163	-9.63749e-163	-7.47635e-164	2.08269e-163	-1.24242e-162	1.46665e-163	1.76279e-164	-1.01867e-162	7.88814e-163	8.91974e-163	8.49098e-164	9.85271e-163	5.43373e-164	-6.27846e-163	-1.06987e-162	5.07908e-163	-6.77766e-164	-2.59891e-163	1.23277e-163	-2.43498e-164	-5.37726e-163	-1.24145e-162	0
-1.34144e-162	-9.30199e-163	-1.77212e-163	2.71817e-163	3.51344e-163	4.04261e-163	4.13764e-163	3.62594e-163	-6.52956e-163	-9.63749e-163	-7.47635e-164	2.08269e-163	-1.24242e-162	1.46665e-163	1.76279e-164	-1.01867e-162	7.88814e-163	8.91974e-163	8.49098e-164	9.85271e-163	5.43373e-164	-6.27846e-163	-1.06987e-162	5.07908e-163	-6.77766e-164	-2.59891e-163	1.23277e-163	-2.43498e-164	-5.37726e-163	-1.24145e-162	0
-1.34144e-162	-9.30199e-163	-1.77212e-163	2.71817e-163	3.51344e-163	4.04261e-163	4.13764e-163	3.62594e-163	-6.52956e-163	-9.63749e-163	-7.47635e-164	2.08269e-163	-1.24242e-162	1.46665e-163	1.76279e-164	-1.01867e-162	7.88814e-163	8.91974e-163	8.49098e-164	9.85271e-163	5.43373e-164	-6.27846e-163	-1.06987e-162	5.07908e-163	-6.77766e-164	-2.59891e-163	1.23277e-163	-2.43498e-164	-5.37726e-163	-1.24145e-162	0
-1.34144e-162	-9.30199e-163	-1.77212e-163	2.71817e-163	3.51344e-163	4.04261e-163	4.13764e-163	3.62594e-163	-6.52956e-163	-9.63749e-163	-7.47635e-164	2.08269e-163	-1.24242e-162	1.46665e-163	1.76279e-164	-1.01867e-162	7.88814e-163	8.91974e-163	8.49098e-164	9.85271e-163	5.43373e-164	-6.27846e-163	-1.06987e-162	5.07908e-163	-6.77766e-164	-2.59891e-163	1.23277e-163	-2.43498e-164	-5.37726e-163	-1.24145e-162	0
-1.34144e-162	-9.30199e-163	-1.77212e-163	2.71817e-163	3.51344e-163	4.04261e-163	4.13764e-163	3.62594e-163	-6.52956e-163	-9.63749e-163	-7.47635e-164	2.08269e-163	-1.24242e-162	1.46665e-163	1.76279e-164	-1.01867e-162	7.88814e-163	8.91974e-163	8.49098e-164	9.85271e-163	5.43373e-164	-6.27846e-163	-1.06987e-162	5.07908e-163	-6.77766e-164	-2.59891e-163	1.23277e-163	-2.43498e-164	-5.37726e-163	-1.24145e-162	0
-1.34144e-162	-9.30199e-163	-1.77212e-163	2.71817e-163	3.51344e-163	4.04261e-163	4.13764e-163	3.62594e-163	-6.52956e-163	-9.63749e-163	-7.47635e-164	2.08269e-163	-1.24242e-162	1.46665e-163	1.76279e-164	-1.01867e-162	7.88814e-163	8.91974e-163	8.49098e-164	9.85271e-163	5.43373e-164	-6.27846e-163	-1.06987e-162	5.07908e-163	-6.77766e-164	-2.59891e-163	1.23277e-163	-2.43498e-164	-5.37726e-163	-1.24145e-162	0
-1.34144e-162	-9.30199e-163	-1.77212e-163	2.71817e-163	3.51344e-163	4.04261e-163	4.13764e-163	3.62594e-163	-6.52956e-163	-9.63749e-163	-7.47635e-164	2.08269e-163	-1.24242e-162	1.46665e-163	1.76279e-164	-1.01867e-162	7.88814e-163	8.91974e-163	8.49098e-164	9.85271e-163	5.43373e-164	-6.27846e-163	-1.06987e-162	5.07908e-163	-6.77766e-164	-2.59891e-163	1.23277e-163	-2.43498e-164	-5.37726e-163	-1.24145e-162	0
-1.34144e-162	-9.30199e-163	-1.77212e-163	2.71817e-163	3.51344e-163	4.04261e-163	4.13764e-163	3.62594e-163	-6.52956e-163	-9.63749e-163	-7.47635e-164	2.08269e-163	-1.24242e-162	1.46665e-163	1.76279e-164	-1.01867e-162	7.88814e-163	8.91974e-163	8.49098e-164	9.85271e-163	5.43373e-164	-6.27846e-163	-1.06987e-162	5.07908e-163	-6.77766e-164	-2.59891e-163	1.23277e-163	-2.43498e-164	-5.37726e-163	-1.24145e-162	0
-1.34144e-162	-9.30199e-163	-1.77212e-163	2.71817e-163	3.51344e-163	4.04261e-163	4.13764e-163	3.62594e-163	-6.52956e-163	-9.63749e-163	-7.47635e-164	2.08269e-163	-1.24242e-162	1.46665e-163	1.76279e-164	-1.01867e-162	7.88814e-163	8.91974e-163	8.49098e-164	9.85271e-163	5.43373e-164	-6.27846e-163	-1.06987e-162	5.07908e-163	-6.77766e-164	-2.59891e-163	1.23277e-163	-2.43498e-164	-5.37726e-163	-1.24145e-162	0
-1.34144e-162	-9.30199e-163	-1.77212e-163	2.71817e-163	3.51344e-163	4.04261e-163	4.13764e-163	3.62594e-163	-6.52956e-163	-9.63749e-163	-7.47635e-164	2.08269e-163	-1.24242e-162	1.46665e-163	1.76279e-164	-1.01867e-162	7.88814e-163	8.91974e-163	8.49098e-164	9.85271e-163	5.43373e-164	-6.27846e-163	-1.06987e-162	5.07908e-163	-6.77766e-164	-2.59891e-163	1.23277e-163	-2.43498e-164	-5.37726e-163	-1.24145e-162	0
-1.34144e-162	-9.30199e-163	-1.77212e-163	2.71817e-163	3.51344e-163	4.04261e-163	4.13764e-163	3.62594e-163	-6.52956e-163	-9.63749e-163	-7.47635e-164	2.08269e-163	-1.24242e-162	1.46665e-163	1.76279e-164	-1.01867e-162	7.88814e-163	8.91974e-163	8.49098e-164	9.85271e-163	5.43373e-164	-6.27846e-163	-1.06987e-162	5.07908e-163	-6.77766e-164	-2.59891e-163	1.23277e-163	-2.43498e-164	-5.37726e-163	-1.24145e-162	0
-1.34144e-162	-9.30199e-163	-1.77212e-163	2.71817e-163	3.51344e-163	4.04261e-163	4.13764e-163	3.62594e-163	-6.52956e-163	-9.63749e-163	-7.47635e-164	2.08269e-163	-1.24242e-162	1.46665e-163	1.76279e-164	-1.01867e-162	7.88814e-163	8.91974e-163	8.49098e-164	9.85271e-163	5.43373e-164	-6.27846e-163	-1.06987e-162	5.07908e-163	-6.77766e-164	-2.59891e-163	1.23277e-163	-2.43498e-164	-5.37726e-163	-1.24145e-162	0
-1.34144e-162	-9.30199e-163	-1.77212e-163	2.71817e-163	3.51344e-163	4.04261e-163	4.13764e-163	3.62594e-163	-6.52956e-163	-9.63749e-163	-7.47635e-164	2.08269e-163	-1.24242e-162	1.46665e-163	1.76279e-164	-1.01867e-162	7.88814e-163	8.91974e-163	8.49098e-164	9.85271e-163	5.43373e-164	-6.27846e-163	-1.06987e-162	5.07908e-163	-6.77766e-164	-2.59891e-163	1.23277e-163	-2.43498e-164	-5.37726e-163	-1.24145e-162	0
-1.34144e-162	-9.30199e-163	-1.77212e-163	2.71817e-163	3.51344e-163	4.04261e-163	4.13764e-163	3.62594e-163	-6.52956e-163	-9.63749e-163	-7.47635e-164	2.08269e-163	-1.24242e-162	1.46665e-163	1.76279e-164	-1.01867e-162	7.88814e-163	8.91974e-163	8.49098e-164	9.85271e-163	5.43373e-164	-6.27846e-163	-1.06987e-162	5.07908e-163	-6.77766e-164	-2.59891e-163	1.23277e-163	-2.43498e-164	-5.37726e-163	-1.24145e-162	0
-1.34144e-162	-9.30199e-163	-1.77212e-163	2.71817e-163	3.51344e-163	4.04261e-163	4.13764e-163	3.62594e-163	-6.52956e-163	-9.63749e-163	-7.47635e-164	2.08269e-163	-1.24242e-162	1.46665e-163	1.76279e-164	-1.01867e-162	7.88814e-163	8.91974e-163	8.49098e-164	9.85271e-163	5.43373e-164	-6.27846e-163	-1.06987e-162	5.07908e-163	-6.77766e-164	-2.59891e-163	1.23277e-163	-2.43498e-164	-5.37726e-163	-1.24145e-162	0
-1.34144e-162	-9.30199e-163	-1.77212e-163	2.71817e-163	3.51344e-163	4.04261e-163	4.13764e-163	3.62594e-163	-6.52956e-163	-9.63749e-163	-7.47635e-164	2.08269e-163	-1.24242e-162	1.46665e-163	1.76279e-164	-1.01867e-162	7.88814e-163	8.91974e-163	8.49098e-164	9.85271e-163	5.43373e-164	-6.27846e-163	-1.06987e-162	5.07908e-163	-6.77766e-164	-2.59891e-163	1.23277e-163	-2.43498e-164	-5.37726e-163	-1.24145e-162	0
-1.34144e-162	-9.30199e-163	-1.77212e-163	2.71817e-163	3.51344e-163	4.04261e-163	4.13764e-163	3.62594e-163	-6.52956e-163	-9.63749e-163	-7.47635e-164	2.08269e-163	-1.24242e-162	1.46665e-163	1.76279e-164	-1.01867e-162	7.88814e-163	8.91974e-163	8.49098e-164	9.85271e-163	5.43373e-164	-6.27846e-163	-1.06987e-162	5.07908e-163	-6.77766e-164	-2.59891e-163	1.23277e-163	-2.43498e-164	-5.37726e-163	-1.24145e-162	0
-1.34144e-162	-9.30199e-163	-1.77212e-163	2.71817e-163	3.51344e-163	4.04261e-163	4.13764e-163	3.62594e-163	-6.52956e-163	-9.63749e-163	-7.47635e-164	2.08269e-163	-1.24242e-162	1.46665e-163	1.76279e-164	-1.01867e-162	7.88814e-163	8.91974e-163	8.49098e-164	9.85271e-163	5.43373e-164	-6.27846e-163	-1.06987e-162	5.07908e-163	-6.77766e-164	-2.59891e-163	1.23277e-163	-2.43498e-164	-5.37726e-163	-1.24145e-162	0
-1.34144e-162	-9.30199e-163	-1.77212e-163	2.71817e-163	3.51344e-163	4.04261e-163	4.13764e-163	3.62594e-163	-6.52956e-163	-9.63749e-163	-7.47635e-164	2.08269e-163	-1.24242e-162	1.46665e-163	1.76279e-164	-1.01867e-162	7.88814e-163	8.91974e-163	8.49098e-164	9.85271e-163	5.43373e-164	-6.27846e-163	-1.06987e-162	5.07908e-163	-6.77766e-164	-2.59891e-163	1.23277e-163	-2.43498e-164	-5.37726e-163	-1.24145e-162	0
-1.34144e-162	-9.30199e-163	-1.77212e-163	2.71817e-163	3.51344e-163	4.04261e-163	4.13764e-163	3.62594e-163	-6.52956e-163	-9.63749e-163	-7.47635e-164	2.08269e-163	-1.24242e-162	1.46665e-163	1.76279e-164	-1.01867e-162	7.88814e-163	8.91974e-163	8.49098e-164	9.85271e-163	5.43373e-164	-6.27846e-163	-1.06987e-162	5.07908e-163	-6.77766e-164	-2.59891e-163	1.23277e-163	-2.43498e-164	-5.37726e-163	-1.24145e-162	0
-1.34144e-162	-9.30199e-163	-1.77212e-163	2.71817e-163	3.51344e-163	4.04261e-163	4.13764e-163	3.62594e-163	-6.52956e-163	-9.63749e-163	-7.47635e-164	2.08269e-163	-1.24242e-162	1.46665e-163	1.76279e-164	-1.01867e-162	7.88814e-163	8.91974e-163	8.49098e-164	9.85271e-163	5.43373e-164	-6.27846e-163	-1.06987e-162	5.07908e-163	-6.77766e-164	-2.59891e-163	1.23277e-163	-2.43498e-164	-5.37726e-163	-1.24145e-162	0
-1.34144e-162	-9.30199e-163	-1.77212e-163	2.71817e-163	3.51344e-163	4.04261e-163	4.13764e-163	3.62594e-163	-6.52956e-163	-9.63749e-163	-7.47635e-164	2.08269e-163	-1.24242e-162	1.46665e-163	1.76279e-164	-1.01867e-162	7.88814e-163	8.91974e-163	8.49098e-164	9.85271e-163	5.43373e-164	-6.27846e-163	-1.06987e-162	5.07908e-163	-6.77766e-164	-2.59891e-163	1.23277e-163	-2.43498e-164	-5.37726e-163	-1.24145e-162	0
-1.34144e-162	-9.30199e-163	-1.77212e-163	2.71817e-163	3.51344e-163	4.04261e-163	4.13764e-163	3.62594e-163	-6.52956e-163	-9.63749e-163	-7.47635e-164	2.08269e-163	-1.24242e-162	1.46665e-163	1.76279e-164	-1.01867e-162	7.88814e-163	8.91974e-163	8.49098e-164	9.85271e-163	5.43373e-164	-6.27846e-163	-1.06987e-162	5.07908e-163	-6.77766e-164	-2.59891e-163	1.23277e-163	-2.43498e-164	-5.37726e-163	-1.24145e-162	0
-1.34144e-162	-9.30199e-163	-1.77212e-163	2.71817e-163	3.51344e-163	4.04261e-163	4.13764e-163	3.62594e-163	-6.52956e-163	-9.63749e-163	-7.47635e-164	2.08269e-163	-1.24242e-162	1.46665e-163	1.76279e-164	-1.01867e-162	7.88814e-163	8.91974e-163	8.49098e-164	9.85271e-163	5.43373e-164	-6.27846e-163	-1.06987e-162	5.07908e-163	-6.77766e-164	-2.59891e-163	1.23277e-163	-2.43498e-164	-5.37726e-163	-1.24145e-162	0
-1.34144e-162	-9.30199e-163	-1.77212e-163	2.71817e-163	3.51344e-163	4.04261e-163	4.13764e-163	3.62594e-163	-6.52956e-163	-9.63749e-163	-7.47635e-164	2.08269e-163	-1.24242e-162	1.46665e-163	1.76279e-164	-1.01867e-162	7.88814e-163	8.91974e-163	8.49098e-164	9.85271e-163	5.43373e-164	-6.27846e-163	-1.06987e-162	5.07908e-163	-6.77766e-164	-2.59891e-163	1.23277e-163	-2.43498e-164	-5.37726e-163	-1.24145e-162	0
-1.34144e-162	-9.30199e-163	-1.77212e-163	2.71817e-163	3.51344e-163	4.04261e-163	4.13764e-163	3.62594e-163	-6.52956e-163	-9.63749e-163	-7.47635e-164	2.08269e-163	-1.24242e-162	1.46665e-163	1.76279e-164	-1.01867e-162	7.88814e-163	8.91974e-163	8.49098e-164	9.85271e-163	5.43373e-164	-6.27846e-163	-1.06987e-162	5.07908e-163	-6.77766e-164	-2.59891e-163	1.23277e-163	-2.43498e-164	-5.37726e-163	-1.24145e-162	0
-1.34144e-162	-9.30199e-163	-1.77212e-163	2.71817e-163	3.51344e-163	4.04261e-163	4.13764e-163	3.62594e-163	-6.52956e-163	-9.63749e-163	-7.47635e-164	2.08269e-163	-1.24242e-162	1.46665e-163	1.76279e-164	-1.01867e-162	7.88814e-163	8.91974e-163	8.49098e-164	9.85271e-163	5.43373e-164	-6.27846e-163	-1.06987e-162	5.07908e-163	-6.77766e-164	-2.59891e-163	1.23277e-163	-2.43498e-164	-5.37726e-163	-1.24145e-162	0
-1.34144e-162	-9.30199e-163	-1.77212e-163	2.71817e-163	3.51344e-163	4.04261e-163	4.13764e-163	3.62594e-163	-6.52956e-163	-9.63749e-163	-7.47635e-164	2.08269e-163	-1.24242e-162	1.46665e-163	1.76279e-164	-1.01867e-162	7.88814e-163	8.91974e-163	8.49098e-164	9.85271e-163	5.43373e-164	-6.27846e-163	-1.06987e-162	5.07908e-163	-6.77766e-164	-2.59891e-163	1.23277e-163	-2.43498e-164	-5.37726e-163	-1.24145e-162	0
-1.34144e-162	-9.30199e-163	-1.77212e-163	2.71817e-163	3.51344e-163	4.04261e-163	4.13764e-163	3.62594e-163	-6.52956e-163	-9.63749e-163	-7.47635e-164	2.08269e-163	-1.24242e-162	1.46665e-163	1.76279e-164	-1.01867e-162	7.88814e-163	8.91974e-163	8.49098e-164	9.85271e-163	5.43373e-164	-6.27846e-163	-1.06987e-162	5.07908e-163	-6.77766e-164	-2.59891e-163	1.23277e-163	-2.43498e-164	-5.37726e-163	-1.24145e-162	0
-1.34144e-162	-9.30199e-163	-1.77212e-163	2.71817e-163	3.51344e-163	4.04261e-163	4.13764e-163	3.62594e-163	-6.52956e-163	-9.63749e-163	-7.47635e-164	2.08269e-163	-1.24242e-162	1.46665e-163	1.76279e-164	-1.01867e-162	7.88814e-163	8.91974e-163	8.49098e-164	9.85271e-163	5.43373e-164	-6.27846e-163	-1.06987e-162	5.07908e-163	-6.77766e-164	-2.59891e-163	1.23277e-163	-2.43498e-164	-5.37726e-163	-1.24145e-162	0
-1.34144e-162	-9.30199e-163	-1.77212e-163	2.71817e-163	3.51344e-163	4.04261e-163	4.13764e-163	3.62594e-163	-6.52956e-163	-9.63749e-163	-7.47635e-164	2.08269e-163	-1.24242e-162	1.46665e-163	1.76279e-164	-1.01867e-162	7.88814e-163	8.91974e-163	8.49098e-164	9.85271e-163	5.43373e-164	-6.27846e-163	-1.06987e-162	5.07908e-163	-6.77766e-164	-2.59891e-163	1.23277e-163	-2.43498e-164	-5.37726e-163	-1.24145e-162	0
-1.34144e-162	-9.30199e-163	-1.77212e-163	2.71817e-163	3.51344e-163	4.04261e-163	4.13764e-163	3.62594e-163	-6.52956e-163	-9.63749e-163	-7.47635e-164	2.08269e-163	-1.24242e-162	1.46665e-163	1.76279e-164	-1.01867e-162	7.88814e-163	8.91974e-163	8.49098e-164	9.85271e-163	5.43373e-164	-6.27846e-163	-1.06987e-162	5.07908e-163	-6.77766e-164	-2.59891e-163	1.23277e-163	-2.43498e-164	-5.37726e-163	-1.24145e-162	0
-1.34144e-162	-9.30199e-163	-1.77212e-163	2.71817e-163	3.51344e-163	4.04261e-163	4.13764e-163	3.62594e-163	-6.52956e-163	-9.63749e-163	-7.47635e-164	2.08269e-163	-1.24242e-162	1.46665e-163	1.76279e-164	-1.01867e-162	7.88814e-163	8.91974e-163	8.49098e-164	9.85271e-163	5.43373e-164	-6.27846e-163	-1.06987e-162	5.07908e-163	-6.77766e-164	-2.59891e-163	1.23277e-163	-2.43498e-164	-5.37726e-163	-1.24145e-162	0
-1.34144e-162	-9.30199e-163	-1.77212e-163	2.71817e-163	3.51344e-163	4.04261e-163	4.13764e-163	3.62594e-163	-6.52956e-163	-9.63749e-163	-7.47635e-164	2.08269e-163	-1.24242e-162	1.46665e-163	1.76279e-164	-1.01867e-162	7.88814e-163	8.91974e-163	8.49098e-164	9.85271e-163	5.43373e-164	-6.27846e-163	-1.06987e-162	5.07908e-163	-6.77766e-164	-2.59891e-163	1.23277e-163	-2.43498e-164	-5.37726e-163	-1.24145e-162	0
-1.34144e-162	-9.30199e-163	-1.77212e-163	2.71817e-163	3.51344e-163	4.04261e-163	4.13764e-163	3.62594e-163	-6.52956e-163	-9.63749e-163	-7.47635e-164	2.08269e-163	-1.24242e-162	1.46665e-163	1.76279e-164	-1.01867e-162	7.88814e-163	8.91974e-163	8.49098e-164	9.85271e-163	5.43373e-164	-6.27846e-163	-1.06987e-162	5.07908e-163	-6.77766e-164	-2.59891e-163	1.23277e-163	-2.43498e-164	-5.37726e-163	-1.24145e-162	0
-1.34144e-162	-9.30199e-163	-1.77212e-163	2.71817e-163	3.51344e-163	4.04261e-163	4.13764e-163	3.62594e-163	-6.52956e-163	-9.63749e-163	-7.47635e-164	2.08269e-163	-1.24242e-162	1.46665e-163	1.76279e-164	-1.01867e-162	7.88814e-163	8.91974e-163	8.49098e-164	9.85271e-163	5.43373e-164	-6.27846e-163	-1.06987e-162	5.07908e-163	-6.77766e-164	-2.59891e-163	1.23277e-163	-2.43498e-164	-5.37726e-163	-1.24145e-162	0
-1.34144e-162	-9.30199e-163	-1.77212e-163	2.71817e-163	3.51344e-163	4.04261e-163	4.13764e-163	3.62594e-163	-6.52956e-163	-9.63749e-163	-7.47635e-164	2.08269e-163	-1.24242e-162	1.46665e-163	1.76279e-164	-1.01867e-162	7.88814e-163	8.91974e-163	8.49098e-164	9.85271e-163	5.43373e-164	-6.27846e-163	-1.06987e-162	5.07908e-163	-6.77766e-164	-2.59891e-163	1.23277e-163	-2.43498e-164	-5.37726e-163	-1.24145e-162	0
-1.34144e-162	-9.30199e-163	-1.77212e-163	2.71817e-163	3.51344e-163	4.04261e-163	4.13764e-163	3.62594e-163	-6.52956e-163	-9.63749e-163	-7.47635e-164	2.08269e-163	-1.24242e-162	1.46665e-163	1.76279e-164	-1.01867e-162	7.88814e-163	8.91974e-163	8.49098e-164	9.85271e-163	5.43373e-164	-6.27846e-163	-1.06987e-162	5.07908e-163	-6.77766e-164	-2.59891e-163	1.23277e-163	-2.43498e-164	-5.37726e-163	-1.24145e-162	0
-1.34144e-162	-9.30199e-163	-1.77212e-163	2.71817e-163	3.51344e-163	4.04261e-163	4.13764e-163	3.62594e-163	-6.52956e-163	-9.63749e-163	-7.47635e-164	2.08269e-163	-1.24242e-162	1.46665e-163	1.76279e-164	-1.01867e-162	7.88814e-163	8.91974e-163	8.49098e-164	9.85271e-163	5.43373e-164	-6.27846e-163	-1.06987e-162	5.07908e-163	-6.77766e-164	-2.59891e-163	1.23277e-163	-2.43498e-164	-5.37726e-163	-1.24145e-162	0
-1.34144e-162	-9.30199e-163	-1.77212e-163	2.71817e-163	3.51344e-163	4.04261e-163	4.13764e-163	3.62594e-163	-6.52956e-163	-9.63749e-163	-7.47635e-164	2.08269e-163	-1.24242e-162	1.46665e-163	1.76279e-164	-1.01867e-162	7.88814e-163	8.91974e-163	8.49098e-164	9.85271e-163	5.43373e-164	-6.27846e-163	-1.06987e-162	5.07908e-163	-6.77766e-164	-2.59891e-163	1.23277e-163	-2.43498e-164	-5.37726e-163	-1.24145e-162	0
-1.34144e-162	-9.30199e-163	-1.77212e-163	2.71817e-163	3.51344e-163	4.04261e-163	4.13764e-163	3.62594e-163	-6.52956e-163	-9.63749e-163	-7.47635e-164	2.08269e-163	-1.24242e-162	1.46665e-163	1.76279e-164	-1.01867e-162	7.88814e-163	8.91974e-163	8.49098e-164	9.85271e-163	5.43373e-164	-6.27846e-163	-1.06987e-162	5.07908e-163	-6.77766e-164	-2.59891e-163	1.23277e-163	-2.43498e-164	-5.37726e-163	-1.24145e-162	0
-1.34144e-162	-9.30199e-163	-1.77212e-163	2.71817e-163	3.51344e-163	4.04261e-163	4.13764e-163	3.62594e-163	-6.52956e-163	-9.63749e-163	-7.47635e-164	2.08269e-163	-1.24242e-162	1.46665e-163	1.76279e-164	-1.01867e-162	7.88814e-163	8.91974e-163	8.49098e-164	9.85271e-163	5.43373e-164	-6.27846e-163	-1.06987e-162	5.07908e-163	-6.77766e-164	-2.59891e-163	1.23277e-163	-2.43498e-164	-5.37726e-163	-1.24145e-162	0
-1.34144e-162	-9.30199e-163	-1.77212e-163	2.71817e-163	3.51344e-163	4.04261e-163	4.13764e-163	3.62594e-163	-6.52956e-163	-9.63749e-163	-7.47635e-164	2.08269e-163	-1.24242e-162	1.46665e-163	1.76279e-164	-1.01867e-162	7.88814e-163	8.91974e-163	8.49098e-164	9.85271e-163	5.43373e-164	-6.27846e-163	-1.06987e-162	5.07908e-163	-6.77766e-164	-2.59891e-163	1.23277e-163	-2.43498e-164	-5.37726e-163	-1.24145e-162	0
-1.34144e-162	-9.30199e-163	-1.77212e-163	2.71817e-163	3.51344e-163	4.04261e-163	4.13764e-163	3.62594e-163	-6.52956e-163	-9.63749e-163	-7.47635e-164	2.08269e-163	-1.24242e-162	1.46665e-163	1.76279e-164	-1.01867e-162	7.88814e-163	8.91974e-163	8.49098e-164	9.85271e-163	5.43373e-164	-6.27846e-163	-1.06987e-162	5.07908e-163	-6.77766e-164	-2.59891e-163	1.23277e-163	-2.43498e-164	-5.37726e-163	-1.24145e-162	0
-1.34144e-162	-9.30199e-163	-1.77212e-163	2.71817e-163	3.51344e-163	4.04261e-163	4.13764e-163	3.62594e-163	-6.52956e-163	-9.63749e-163	-7.47635e-164	2.08269e-163	-1.24242e-162	1.46665e-163	1.76279e-164	-1.01867e-162	7.88814e-163	8.91974e-163	8.49098e-164	9.85271e-163	5.43373e-164	-6.27846e-163	-1.06987e-162	5.07908e-163	-6.77766e-164	-2.59891e-163	1.23277e-163	-2.43498e-164	-5.37726e-163	-1.24145e-162	0
-1.34144e-162	-9.30199e-163	-1.77212e-163	2.71817e-163	3.51344e-163	4.04261e-163	4.13764e-163	3.62594e-163	-6.52956e-163	-9.63749e-163	-7.47635e-164	2.08269e-163	-1.24242e-162	1.46665e-163	1.76279e-164	-1.01867e-162	7.88814e-163	8.91974e-163	8.49098e-164	9.85271e-163	5.43373e-164	-6.27846e-163	-1.06987e-162	5.07908e-163	-6.77766e-164	-2.59891e-163	1.23277e-163	-2.43498e-164	-5.37726e-163	-1.24145e-162	0
-1.34144e-162	-9.30199e-163	-1.77212e-163	2.71817e-163	3.51344e-163	4.04261e-163	4.13764e-163	3.62594e-163	-6.52956e-163	-9.63749e-163	-7.47635e-164	2.08269e-163	-1.24242e-162	1.46665e-163	1.76279e-164	-1.01867e-162	7.88814e-163	8.91974e-163	8.49098e-164	9.85271e-163	5.43373e-164	-6.27846e-163	-1.06987e-162	5.07908e-163	-6.77766e-164	-2.59891e-163	1.23277e-163	-2.43498e-164	-5.37726e-163	-1.24145e-162	0
-1.34144e-162	-9.30199e-163	-1.77212e-163	2.71817e-163	3.51344e-163	4.04261e-163	4.13764e-163	3.62594e-163	-6.52956e-163	-9.63749e-163	-7.47635e-164	2.08269e-163	-1.24242e-162	1.46665e-163	1.76279e-164	-1.01867e-162	7.88814e-163	8.91974e-163	8.49098e-164	9.85271e-163	5.43373e-164	-6.27846e-163	-1.06987e-162	5.07908e-163	-6.77766e-164	-2.59891e-163	1.23277e-163	-2.43498e-164	-5.37726e-163	-1.24145e-162	0
-1.34144e-162	-9.30199e-163	-1.77212e-163	2.71817e-163	3.51344e-163	4.04261e-163	4.13764e-163	3.62594e-163	-6.52956e-163	-9.63749e-163	-7.47635e-164	2.08269e-163	-1.24242e-162	1.46665e-163	1.76279e-164	-1.01867e-162	7.88814e-163	8.91974e-163	8.49098e-164	9.85271e-163	5.43373e-164	-6.27846e-163	-1.06987e-162	5.07908e-163	-6.77766e-164	-2.59891e-163	1.23277e-163	-2.43498e-164	-5.37726e-163	-1.24145e-162	0
-1.34144e-162	-9.30199e-163	-1.77212e-163	2.71817e-163	3.51344e-163	4.04261e-163	4.13764e-163	3.62594e-163	-6.52956e-163	-9.63749e-163	-7.47635e-164	2.08269e-163	-1.24242e-162	1.46665e-163	1.76279e-164	-1.01867e-162	7.88814e-163	8.91974e-163	8.49098e-164	9.85271e-163	5.43373e-164	-6.27846e-163	-1.06987e-162	5.07908e-163	-6.77766e-164	-2.59891e-163	1.23277e-163	-2.43498e-164	-5.37726e-163	-1.24145e-162	0
-1.34144e-162	-9.30199e-163	-1.77212e-163	2.71817e-163	3.51344e-163	4.04261e-163	4.13764e-163	3.62594e-163	-6.52956e-163	-9.63749e-163	-7.47635e-164	2.08269e-163	-1.24242e-162	1.46665e-163	1.76279e-164	-1.01867e-162	7.88814e-163	8.91974e-163	8.49098e-164	9.85271e-163	5.43373e-164	-6.27846e-163	-1.06987e-162	5.07908e-163	-6.77766e-164	-2.59891e-163	1.23277e-163	-2.43498e-164	-5.37726e-163	-1.24145e-162	0
-1.34144e-162	-9.30199e-163	-1.77212e-163	2.71817e-163	3.51344e-163	4.04261e-163	4.13764e-163	3.62594e-163	-6.52956e-163	-9.63749e-163	-7.47635e-164	2.08269e-163	-1.24242e-162	1.46665e-163	1.76279e-164	-1.01867e-162	7.88814e-163	8.91974e-163	8.49098e-164	9.85271e-163	5.43373e-164	-6.27846e-163	-1.06987e-162	5.07908e-163	-6.77766e-164	-2.59891e-163	1.23277e-163	-2.43498e-164	-5.37726e-163	-1.24145e-162	0
-1.34144e-162	-9.30199e-163	-1.77212e-163	2.71817e-163	3.51344e-163	4.04261e-163	4.13764e-163	3.62594e-163	-6.52956e-163	-9.63749e-163	-7.47635e-164	2.08269e-163	-1.24242e-162	1.46665e-163	1.76279e-164	-1.01867e-162	7.88814e-163	8.91974e-163	8.49098e-164	9.85271e-163	5.43373e-164	-6.27846e-163	-1.06987e-162	5.07908e-163	-6.77766e-164	-2.59891e-163	1.23277e-163	-2.43498e-164	-5.37726e-163	-1.24145e-162	0
-1.34144e-162	-9.30199e-163	-1.77212e-163	2.71817e-163	3.51344e-163	4.04261e-163	4.13764e-163	3.62594e-163	-6.52956e-163	-9.63749e-163	-7.47635e-164	2.08269e-163	-1.24242e-162	1.46665e-163	1.76279e-164	-1.01867e-162	7.88814e-163	8.91974e-163	8.49098e-164	9.85271e-163	5.43373e-164	-6.27846e-163	-1.06987e-162	5.07908e-163	-6.77766e-164	-2.59891e-163	1.23277e-163	-2.43498e-164	-5.37726e-163	-1.24145e-162	0
-1.34144e-162	-9.30199e-163	-1.77212e-163	2.71817e-163	3.51344e-163	4.04261e-163	4.13764e-163	3.62594e-163	-6.52956e-163	-9.63749e-163	-7.47635e-164	2.08269e-163	-1.24242e-162	1.46665e-163	1.76279e-164	-1.01867e-162	7.88814e-163	8.91974e-163	8.49098e-164	9.85271e-163	5.43373e-164	-6.27846e-163	-1.06987e-162	5.07908e-163	-6.77766e-164	-2.59891e-163	1.23277e-163	-2.43498e-164	-5.37726e-163	-1.24145e-162	0
-1.34144e-162	-9.30199e-163	-1.77212e-163	2.71817e-163	3.51344e-163	4.04261e-163	4.13764e-163	3.62594e-163	-6.52956e-163	-9.63749e-163	-7.47635e-164	2.08269e-163	-1.24242e-162	1.46665e-163	1.76279e-164	-1.01867e-162	7.88814e-163	8.91974e-163	8.49098e-164	9.85271e-163	5.43373e-164	-6.27846e-163	-1.06987e-162	5.07908e-163	-6.77766e-164	-2.59891e-163	1.23277e-163	-2.43498e-164	-5.37726e-163	-1.24145e-162	0
-1.34144e-162	-9.30199e-163	-1.77212e-163	2.71817e-163	3.51344e-163	4.04261e-163	4.13764e-163	3.62594e-163	-6.52956e-163	-9.63749e-163	-7.47635e-164	2.08269e-163	-1.24242e-162	1.46665e-163	1.76279e-164	-1.01867e-162	7.88814e-163	8.91974e-163	8.49098e-164	9.85271e-163	5.43373e-164	-6.27846e-163	-1.06987e-162	5.07908e-163	-6.77766e-164	-2.59891e-163	1.23277e-163	-2.43498e-164	-5.37726e-163	-1.24145e-162	0
-1.34144e-162	-9.30199e-163	-1.77212e-163	2.71817e-163	3.51344e-163	4.04261e-163	4.13764e-163	3.62594e-163	-6.52956e-163	-9.63749e-163	-7.47635e-164	2.08269e-163	-1.24242e-162	1.46665e-163	1.76279e-164	-1.01867e-162	7.88814e-163	8.91974e-163	8.49098e-164	9.85271e-163	5.43373e-164	-6.27846e-163	-1.06987e-162	5.07908e-163	-6.77766e-164	-2.59891e-163	1.23277e-163	-2.43498e-164	-5.37726e-163	-1.24145e-162	0
-1.34144e-162	-9.30199e-163	-1.77212e-163	2.71817e-163	3.51344e-163	4.04261e-163	4.13764e-163	3.62594e-163	-6.52956e-163	-9.63749e-163	-7.47635e-164	2.08269e-163	-1.24242e-162	1.46665e-163	1.76279e-164	-1.01867e-162	7.88814e-163	8.91974e-163	8.49098e-164	9.85271e-163	5.43373e-164	-6.27846e-163	-1.06987e-162	5.07908e-163	-6.77766e-164	-2.59891e-163	1.23277e-163	-2.43498e-164	-5.37726e-163	-1.24145e-162	0
-1.34144e-162	-9.30199e-163	-1.77212e-163	2.71817e-163	3.51344e-163	4.04261e-163	4.13764e-163	3.62594e-163	-6.52956e-163	-9.63749e-163	-7.47635e-164	2.08269e-163	-1.24242e-162	1.46665e-163	1.76279e-164	-1.01867e-162	7.88814e-163	8.91974e-163	8.49098e-164	9.85271e-163	5.43373e-164	-6.27846e-163	-1.06987e-162	5.07908e-163	-6.77766e-164	-2.59891e-163	1.23277e-163	-2.43498e-164	-5.37726e-163	-1.24145e-162	0
-1.34144e-162	-9.30199e-163	-1.77212e-163	2.71817e-163	3.51344e-163	4.04261e-163	4.13764e-163	3.62594e-163	-6.52956e-163	-9.63749e-163	-7.47635e-164	2.08269e-163	-1.24242e-162	1.46665e-163	1.76279e-164	-1.01867e-162	7.88814e-163	8.91974e-163	8.49098e-164	9.85271e-163	5.43373e-164	-6.27846e-163	-1.06987e-162	5.07908e-163	-6.77766e-164	-2.59891e-163	1.23277e-163	-2.43498e-164	-5.37726e-163	-1.24145e-162	0
-1.34144e-162	-9.30199e-163	-1.77212e-163	2.71817e-163	3.51344e-163	4.04261e-163	4.13764e-163	3.62594e-163	-6.52956e-163	-9.63749e-163	-7.47635e-164	2.08269e-163	-1.24242e-162	1.46665e-163	1.76279e-164	-1.01867e-162	7.88814e-163	8.91974e-163	8.49098e-164	9.85271e-163	5.43373e-164	-6.27846e-163	-1.06987e-162	5.07908e-163	-6.77766e-164	-2.59891e-163	1.23277e-163	-2.43498e-164	-5.37726e-163	-1.24145e-162	0
-1.34144e-162	-9.30199e-163	-1.77212e-163	2.71817e-163	3.51344e-163	4.04261e-163	4.13764e-163	3.62594e-163	-6.52956e-163	-9.63749e-163	-7.47635e-164	2.08269e-163	-1.24242e-162	1.46665e-163	1.76279e-164	-1.01867e-162	7.88814e-163	8.91974e-163	8.49098e-164	9.85271e-163	5.43373e-164	-6.27846e-163	-1.06987e-162	5.07908e-163	-6.77766e-164	-2.59891e-163	1.23277e-163	-2.43498e-164	-5.37726e-163	-1.24145e-162	0
-1.34144e-162	-9.30199e-163	-1.77212e-163	2.71817e-163	3.51344e-163	4.04261e-163	4.13764e-163	3.62594e-163	-6.52956e-163	-9.63749e-163	-7.47635e-164	2.08269e-163	-1.24242e-162	1.46665e-163	1.76279e-164	-1.01867e-162	7.88814e-163	8.91974e-163	8.49098e-164	9.85271e-163	5.43373e-164	-6.27846e-163	-1.06987e-162	5.07908e-163	-6.77766e-164	-2.59891e-163	1.23277e-163	-2.43498e-164	-5.37726e-163	-1.24145e-162	0
-1.34144e-162	-9.30199e-163	-1.77212e-163	2.71817e-163	3.51344e-163	4.04261e-163	4.13764e-163	3.62594e-163	-6.52956e-163	-9.63749e-163	-7.47635e-164	2.08269e-163	-1.24242e-162	1.46665e-163	1.76279e-164	-1.01867e-162	7.88814e-163	8.91974e-163	8.49098e-164	9.85271e-163	5.43373e-164	-6.27846e-163	-1.06987e-162	5.07908e-163	-6.77766e-164	-2.59891e-163	1.23277e-163	-2.43498e-164	-5.37726e-163	-1.24145e-162	0
-1.34144e-162	-9.30199e-163	-1.77212e-163	2.71817e-163	3.51344e-163	4.04261e-163	4.13764e-163	3.62594e-163	-6.52956e-163	-9.63749e-163	-7.47635e-164	2.08269e-163	-1.24242e-162	1.46665e-163	1.76279e-164	-1.01867e-162	7.88814e-163	8.91974e-163	8.49098e-164	9.85271e-163	5.43373e-164	-6.27846e-163	-1.06987e-162	5.07908e-163	-6.77766e-164	-2.59891e-163	1.23277e-163	-2.43498e-164	-5.37726e-163	-1.24145e-162	0
-1.34144e-162	-9.30199e-163	-1.77212e-163	2.71817e-163	3.51344e-163	4.04261e-163	4.13764e-163	3.62594e-163	-6.52956e-163	-9.63749e-163	-7.47635e-164	2.08269e-163	-1.24242e-162	1.46665e-163	1.76279e-164	-1.01867e-162	7.88814e-163	8.91974e-163	8.49098e-164	9.85271e-163	5.43373e-164	-6.27846e-163	-1.06987e-162	5.07908e-163	-6.77766e-164	-2.59891e-163	1.23277e-163	-2.43498e-164	-5.37726e-163	-1.24145e-162	0
-1.34144e-162	-9.30199e-163	-1.77212e-163	2.71817e-163	3.51344e-163	4.04261e-163	4.13764e-163	3.62594e-163	-6.52956e-163	-9.63749e-163	-7.47635e-164	2.08269e-163	-1.24242e-162	1.46665e-163	1.76279e-164	-1.01867e-162	7.88814e-163	8.91974e-163	8.49098e-164	9.85271e-163	5.43373e-164	-6.27846e-163	-1.06987e-162	5.07908e-163	-6.77766e-164	-2.59891e-163	1.23277e-163	-2.43498e-164	-5.37726e-163	-1.24145e-162	0
-1.34144e-162	-9.30199e-163	-1.77212e-163	2.71817e-163	3.51344e-163	4.04261e-163	4.13764e-163	3.62594e-163	-6.52956e-163	-9.63749e-163	-7.47635e-164	2.08269e-163	-1.24242e-162	1.46665e-163	1.76279e-164	-1.01867e-162	7.88814e-163	8.91974e-163	8.49098e-164	9.85271e-163	5.43373e-164	-6.27846e-163	-1.06987e-162	5.07908e-163	-6.77766e-164	-2.59891e-163	1.23277e-163	-2.43498e-164	-5.37726e-163	-1.24145e-162	0
-1.34144e-162	-9.30199e-163	-1.77212e-163	2.71817e-163	3.51344e-163	4.04261e-163	4.13764e-163	3.62594e-163	-6.52956e-163	-9.63749e-163	-7.47635e-164	2.08269e-163	-1.24242e-162	1.46665e-163	1.76279e-164	-1.01867e-162	7.88814e-163	8.91974e-163	8.49098e-164	9.85271e-163	5.43373e-164	-6.27846e-163	-1.06987e-162	5.07908e-163	-6.77766e-164	-2.59891e-163	1.23277e-163	-2.43498e-164	-5.37726e-163	-1.24145e-162	0
-1.34144e-162	-9.30199e-163	-1.77212e-163	2.71817e-163	3.51344e-163	4.04261e-163	4.13764e-163	3.62594e-163	-6.52956e-163	-9.63749e-163	-7.47635e-164	2.08269e-163	-1.24242e-162	1.46665e-163	1.76279e-164	-1.01867e-162	7.88814e-163	8.91974e-163	8.49098e-164	9.85271e-163	5.43373e-164	-6.27846e-163	-1.06987e-162	5.07908e-163	-6.77766e-164	-2.59891e-163	1.23277e-163	-2.43498e-164	-5.37726e-163	-1.24145e-162	0
-1.34144e-162	-9.30199e-163	-1.77212e-163	2.71817e-163	3.51344e-163	4.04261e-163	4.13764e-163	3.62594e-163	-6.52956e-163	-9.63749e-163	-7.47635e-164	2.08269e-163	-1.24242e-162	1.46665e-163	1.76279e-164	-1.01867e-162	7.88814e-163	8.91974e-163	8.49098e-164	9.85271e-163	5.43373e-164	-6.27846e-163	-1.06987e-162	5.07908e-163	-6.77766e-164	-2.59891e-163	1.23277e-163	-2.43498e-164	-5.37726e-163	-1.24145e-162	0
-1.34144e-162	-9.30199e-163	-1.77212e-163	2.71817e-163	3.51344e-163	4.04261e-163	4.13764e-163	3.62594e-163	-6.52956e-163	-9.63749e-163	-7.47635e-164	2.08269e-163	-1.24242e-162	1.46665e-163	1.76279e-164	-1.01867e-162	7.88814e-163	8.91974e-163	8.49098e-164	9.85271e-163	5.43373e-164	-6.27846e-163	-1.06987e-162	5.07908e-163	-6.77766e-164	-2.59891e-163	1.23277e-163	-2.43498e-164	-5.37726e-163	-1.24145e-162	0
-1.34144e-162	-9.30199e-163	-1.77212e-163	2.71817e-163	3.51344e-163	4.04261e-163	4.13764e-163	3.62594e-163	-6.52956e-163	-9.63749e-163	-7.47635e-164	2.08269e-163	-1.24242e-162	1.46665e-163	1.76279e-164	-1.01867e-162	7.88814e-163	8.91974e-163	8.49098e-164	9.85271e-163	5.43373e-164	-6.27846e-163	-1.06987e-162	5.07908e-163	-6.77766e-164	-2.59891e-163	1.23277e-163	-2.43498e-164	-5.37726e-163	-1.24145e-162	0
-1.34144e-162	-9.30199e-163	-1.77212e-163	2.71817e-163	3.51344e-163	4.04261e-163	4.13764e-163	3.62594e-163	-6.52956e-163	-9.63749e-163	-7.47635e-164	2.08269e-163	-1.24242e-162	1.46665e-163	1.76279e-164	-1.01867e-162	7.88814e-163	8.91974e-163	8.49098e-164	9.85271e-163	5.43373e-164	-6.27846e-163	-1.06987e-162	5.07908e-163	-6.77766e-164	-2.59891e-163	1.23277e-163	-2.43498e-164	-5.37726e-163	-1.24145e-162	0
-1.34144e-162	-9.30199e-163	-1.77212e-163	2.71817e-163	3.51344e-163	4.04261e-163	4.13764e-163	3.62594e-163	-6.52956e-163	-9.63749e-163	-7.47635e-164	2.08269e-163	-1.24242e-162	1.46665e-163	1.76279e-164	-1.01867e-162	7.88814e-163	8.91974e-163	8.49098e-164	9.85271e-163	5.43373e-164	-6.27846e-163	-1.06987e-162	5.07908e-163	-6.77766e-164	-2.59891e-163	1.23277e-163	-2.43498e-164	-5.37726e-163	-1.24145e-162	0
-1.34144e-162	-9.30199e-163	-1.77212e-163	2.71817e-163	3.51344e-163	4.04261e-163	4.13764e-163	3.62594e-163	-6.52956e-163	-9.63749e-163	-7.47635e-164	2.08269e-163	-1.24242e-162	1.46665e-163	1.76279e-164	-1.01867e-162	7.88814e-163	8.91974e-163	8.49098e-164	9.85271e-163	5.43373e-164	-6.27846e-163	-1.06987e-162	5.07908e-163	-6.77766e-164	-2.59891e-163	1.23277e-163	-2.43498e-164	-5.37726e-163	-1.24145e-162	0
-1.34144e-162	-9.30199e-163	-1.77212e-163	2.71817e-163	3.51344e-163	4.04261e-163	4.13764e-163	3.62594e-163	-6.52956e-163	-9.63749e-163	-7.47635e-164	2.08269e-163	-1.24242e-162	1.46665e-163	1.76279e-164	-1.01867e-162	7.88814e-163	8.91974e-163	8.49098e-164	9.85271e-163	5.43373e-164	-6.27846e-163	-1.06987e-162	5.07908e-163	-6.77766e-164	-2.59891e-163	1.23277e-163	-2.43498e-164	-5.37726e-163	-1.24145e-162	0
-1.34144e-162	-9.30199e-163	-1.77212e-163	2.71817e-163	3.51344e-163	4.04261e-163	4.13764e-163	3.62594e-163	-6.52956e-163	-9.63749e-163	-7.47635e-164	2.08269e-163	-1.24242e-162	1.46665e-163	1.76279e-164	-1.01867e-162	7.88814e-163	8.91974e-163	8.49098e-164	9.85271e-163	5.43373e-164	-6.27846e-163	-1.06987e-162	5.07908e-163	-6.77766e-164	-2.59891e-163	1.23277e-163	-2.43498e-164	-5.37726e-163	-1.24145e-162	0
-1.34144e-162	-9.30199e-163	-1.77212e-163	2.71817e-163	3.51344e-163	4.04261e-163	4.13764e-163	3.62594e-163	-6.52956e-163	-9.63749e-163	-7.47635e-164	2.08269e-163	-1.24242e-162	1.46665e-163	1.76279e-164	-1.01867e-162	7.88814e-163	8.91974e-163	8.49098e-164	9.85271e-163	5.43373e-164	-6.27846e-163	-1.06987e-162	5.07908e-163	-6.77766e-164	-2.59891e-163	1.23277e-163	-2.43498e-164	-5.37726e-163	-1.24145e-162	0
-1.34144e-162	-9.30199e-163	-1.77212e-163	2.71817e-163	3.51344e-163	4.04261e-163	4.13764e-163	3.62594e-163	-6.52956e-163	-9.63749e-163	-7.47635e-164	2.08269e-163	-1.24242e-162	1.46665e-163	1.76279e-164	-1.01867e-162	7.88814e-163	8.91974e-163	8.49098e-164	9.85271e-163	5.43373e-164	-6.27846e-163	-1.06987e-162	5.07908e-163	-6.77766e-164	-2.59891e-163	1.23277e-163	-2.43498e-164	-5.37726e-163	-1.24145e-162	0
-1.34144e-162	-9.30199e-163	-1.77212e-163	2.71817e-163	3.51344e-163	4.04261e-163	4.13764e-163	3.62594e-163	-6.52956e-163	-9.63749e-163	-7.47635e-164	2.08269e-163	-1.24242e-162	1.46665e-163	1.76279e-164	-1.01867e-162	7.88814e-163	8.91974e-163	8.49098e-164	9.85271e-163	5.43373e-164	-6.27846e-163	-1.06987e-162	5.07908e-163	-6.77766e-164	-2.59891e-163	1.23277e-163	-2.43498e-164	-5.37726e-163	-1.24145e-162	0
-1.34144e-162	-9.30199e-163	-1.77212e-163	2.71817e-163	3.51344e-163	4.04261e-163	4.13764e-163	3.62594e-163	-6.52956e-163	-9.63749e-163	-7.47635e-164	2.08269e-163	-1.24242e-162	1.46665e-163	1.76279e-164	-1.01867e-162	7.88814e-163	8.91974e-163	8.49098e-164	9.85271e-163	5.43373e-164	-6.27846e-163	-1.06987e-162	5.07908e-163	-6.77766e-164	-2.59891e-163	1.23277e-163	-2.43498e-164	-5.37726e-163	-1.24145e-162	0
-1.34144e-162	-9.30199e-163	-1.77212e-163	2.71817e-163	3.51344e-163	4.04261e-163	4.13764e-163	3.62594e-163	-6.52956e-163	-9.63749e-163	-7.47635e-164	2.08269e-163	-1.24242e-162	1.46665e-163	1.76279e-164	-1.01867e-162	7.88814e-163	8.91974e-163	8.49098e-164	9.85271e-163	5.43373e-164	-6.27846e-163	-1.06987e-162	5.07908e-163	-6.77766e-164	-2.59891e-163	1.23277e-163	-2.43498e-164	-5.37726e-163	-1.24145e-162	0
-1.34144e-162	-9.30199e-163	-1.77212e-163	2.71817e-163	3.51344e-163	4.04261e-163	4.13764e-163	3.62594e-163	-6.52956e-163	-9.63749e-163	-7.47635e-164	2.08269e-163	-1.24242e-162	1.46665e-163	1.76279e-164	-1.01867e-162	7.88814e-163	8.91974e-163	8.49098e-164	9.85271e-163	5.43373e-164	-6.27846e-163	-1.06987e-162	5.07908e-163	-6.77766e-164	-2.59891e-163	1.23277e-163	-2.43498e-164	-5.37726e-163	-1.24145e-162	0
-1.34144e-162	-9.30199e-163	-1.77212e-163	2.71817e-163	3.51344e-163	4.04261e-163	4.13764e-163	3.62594e-163	-6.52956e-163	-9.63749e-163	-7.47635e-164	2.08269e-163	-1.24242e-162	1.46665e-163	1.76279e-164	-1.01867e-162	7.88814e-163	8.91974e-163	8.49098e-164	9.85271e-163	5.43373e-164	-6.27846e-163	-1.06987e-162	5.07908e-163	-6.77766e-164	-2.59891e-163	1.23277e-163	-2.43498e-164	-5.37726e-163	-1.24145e-162	0
-1.34144e-162	-9.30199e-163	-1.77212e-163	2.71817e-163	3.51344e-163	4.04261e-163	4.13764e-163	3.62594e-163	-6.52956e-163	-9.63749e-163	-7.47635e-164	2.08269e-163	-1.24242e-162	1.46665e-163	1.76279e-164	-1.01867e-162	7.88814e-163	8.91974e-163	8.49098e-164	9.85271e-163	5.43373e-164	-6.27846e-163	-1.06987e-162	5.07908e-163	-6.77766e-164	-2.59891e-163	1.23277e-163	-2.43498e-164	-5.37726e-163	-1.24145e-162	0
-1.34144e-162	-9.30199e-163	-1.77212e-163	2.71817e-163	3.51344e-163	4.04261e-163	4.13764e-163	3.62594e-163	-6.52956e-163	-9.63749e-163	-7.47635e-164	2.08269e-163	-1.24242e-162	1.46665e-163	1.76279e-164	-1.01867e-162	7.88814e-163	8.91974e-163	8.49098e-164	9.85271e-163	5.43373e-164	-6.27846e-163	-1.06987e-162	5.07908e-163	-6.77766e-164	-2.59891e-163	1.23277e-163	-2.43498e-164	-5.37726e-163	-1.24145e-162	0
-1.34144e-162	-9.30199e-163	-1.77212e-163	2.71817e-163	3.51344e-163	4.04261e-163	4.13764e-163	3.62594e-163	-6.52956e-163	-9.63749e-163	-7.47635e-164	2.08269e-163	-1.24242e-162	1.46665e-163	1.76279e-164	-1.01867e-162	7.88814e-163	8.91974e-163	8.49098e-164	9.85271e-163	5.43373e-164	-6.27846e-163	-1.06987e-162	5.07908e-163	-6.77766e-164	-2.59891e-163	1.23277e-163	-2.43498e-164	-5.37726e-163	-1.24145e-162	0
-1.34144e-162	-9.30199e-163	-1.77212e-163	2.71817e-163	3.51344e-163	4.04261e-163	4.13764e-163	3.62594e-163	-6.52956e-163	-9.63749e-163	-7.47635e-164	2.08269e-163	-1.24242e-162	1.46665e-163	1.76279e-164	-1.01867e-162	7.88814e-163	8.91974e-163	8.49098e-164	9.85271e-163	5.43373e-164	-6.27846e-163	-1.06987e-162	5.07908e-163	-6.77766e-164	-2.59891e-163	1.23277e-163	-2.43498e-164	-5.37726e-163	-1.24145e-162	0
-1.34144e-162	-9.30199e-163	-1.77212e-163	2.71817e-163	3.51344e-163	4.04261e-163	4.13764e-163	3.62594e-163	-6.52956e-163	-9.63749e-163	-7.47635e-164	2.08269e-163	-1.24242e-162	1.46665e-163	1.76279e-164	-1.01867e-162	7.88814e-163	8.91974e-163	8.49098e-164	9.85271e-163	5.43373e-164	-6.27846e-163	-1.06987e-162	5.07908e-163	-6.77766e-164	-2.59891e-163	1.23277e-163	-2.43498e-164	-5.37726e-163	-1.24145e-162	0
-1.34144e-162	-9.30199e-163	-1.77212e-163	2.71817e-163	3.51344e-163	4.04261e-163	4.13764e-163	3.62594e-163	-6.52956e-163	-9.63749e-163	-7.47635e-164	2.08269e-163	-1.24242e-162	1.46665e-163	1.76279e-164	-1.01867e-162	7.88814e-163	8.91974e-163	8.49098e-164	9.85271e-163	5.43373e-164	-6.27846e-163	-1.06987e-162	5.07908e-163	-6.77766e-164	-2.59891e-163	1.23277e-163	-2.43498e-164	-5.37726e-163	-1.24145e-162	0
-1.34144e-162	-9.30199e-163	-1.77212e-163	2.71817e-163	3.51344e-163	4.04261e-163	4.13764e-163	3.62594e-163	-6.52956e-163	-9.63749e-163	-7.47635e-164	2.08269e-163	-1.24242e-162	1.46665e-163	1.76279e-164	-1.01867e-162	7.88814e-163	8.91974e-163	8.49098e-164	9.85271e-163	5.43373e-164	-6.27846e-163	-1.06987e-162	5.07908e-163	-6.77766e-164	-2.59891e-163	1.23277e-163	-2.43498e-164	-5.37726e-163	-1.24145e-162	0
-1.34144e-162	-9.30199e-163	-1.77212e-163	2.71817e-163	3.51344e-163	4.04261e-163	4.13764e-163	3.62594e-163	-6.52956e-163	-9.63749e-163	-7.47635e-164	2.08269e-163	-1.24242e-162	1.46665e-163	1.76279e-164	-1.01867e-162	7.88814e-163	8.91974e-163	8.49098e-164	9.85271e-163	5.43373e-164	-6.27846e-163	-1.06987e-162	5.07908e-163	-6.77766e-164	-2.59891e-163	1.23277e-163	-2.43498e-164	-5.37726e-163	-1.24145e-162	0
-1.34144e-162	-9.30199e-163	-1.77212e-163	2.71817e-163	3.51344e-163	4.04261e-163	4.13764e-163	3.62594e-163	-6.52956e-163	-9.63749e-163	-7.47635e-164	2.08269e-163	-1.24242e-162	1.46665e-163	1.76279e-164	-1.01867e-162	7.88814e-163	8.91974e-163	8.49098e-164	9.85271e-163	5.43373e-164	-6.27846e-163	-1.06987e-162	5.07908e-163	-6.77766e-164	-2.59891e-163	1.23277e-163	-2.43498e-164	-5.37726e-163	-1.24145e-162	0
-1.34144e-162	-9.30199e-163	-1.77212e-163	2.71817e-163	3.51344e-163	4.04261e-163	4.13764e-163	3.62594e-163	-6.52956e-163	-9.63749e-163	-7.47635e-164	2.08269e-163	-1.24242e-162	1.46665e-163	1.76279e-164	-1.01867e-162	7.88814e-163	8.91974e-163	8.49098e-164	9.85271e-163	5.43373e-164	-6.27846e-163	-1.06987e-162	5.07908e-163	-6.77766e-164	-2.59891e-163	1.23277e-163	-2.43498e-164	-5.37726e-163	-1.24145e-162	0
-1.34144e-162	-9.30199e-163	-1.77212e-163	2.71817e-163	3.51344e-163	4.04261e-163	4.13764e-163	3.62594e-163	-6.52956e-163	-9.63749e-163	-7.47635e-164	2.08269e-163	-1.24242e-162	1.46665e-163	1.76279e-164	-1.01867e-162	7.88814e-163	8.91974e-163	8.49098e-164	9.85271e-163	5.43373e-164	-6.27846e-163	-1.06987e-162	5.07908e-163	-6.77766e-164	-2.59891e-163	1.23277e-163	-2.43498e-164	-5.37726e-163	-1.24145e-162	0
-1.34144e-162	-9.30199e-163	-1.77212e-163	2.71817e-163	3.51344e-163	4.04261e-163	4.13764e-163	3.62594e-163	-6.52956e-163	-9.63749e-163	-7.47635e-164	2.08269e-163	-1.24242e-162	1.46665e-163	1.76279e-164	-1.01867e-162	7.88814e-163	8.91974e-163	8.49098e-164	9.85271e-163	5.43373e-164	-6.27846e-163	-1.06987e-162	5.07908e-163	-6.77766e-164	-2.59891e-163	1.23277e-163	-2.43498e-164	-5.37726e-163	-1.24145e-162	0
-1.34144e-162	-9.30199e-163	-1.77212e-163	2.71817e-163	3.51344e-163	4.04261e-163	4.13764e-163	3.62594e-163	-6.52956e-163	-9.63749e-163	-7.47635e-164	2.08269e-163	-1.24242e-162	1.46665e-163	1.76279e-164	-1.01867e-162	7.88814e-163	8.91974e-163	8.49098e-164	9.85271e-163	5.43373e-164	-6.27846e-163	-1.06987e-162	5.07908e-163	-6.77766e-164	-2.59891e-163	1.23277e-163	-2.43498e-164	-5.37726e-163	-1.24145e-162	0
-1.34144e-162	-9.30199e-163	-1.77212e-163	2.71817e-163	3.51344e-163	4.04261e-163	4.13764e-163	3.62594e-163	-6.52956e-163	-9.63749e-163	-7.47635e-164	2.08269e-163	-1.24242e-162	1.46665e-163	1.76279e-164	-1.01867e-162	7.88814e-163	8.91974e-163	8.49098e-164	9.85271e-163	5.43373e-164	-6.27846e-163	-1.06987e-162	5.07908e-163	-6.77766e-164	-2.59891e-163	1.23277e-163	-2.43498e-164	-5.37726e-163	-1.24145e-162	0
-1.34144e-162	-9.30199e-163	-1.77212e-163	2.71817e-163	3.51344e-163	4.04261e-163	4.13764e-163	3.62594e-163	-6.52956e-163	-9.63749e-163	-7.47635e-164	2.08269e-163	-1.24242e-162	1.46665e-163	1.76279e-164	-1.01867e-162	7.88814e-163	8.91974e-163	8.49098e-164	9.85271e-163	5.43373e-164	-6.27846e-163	-1.06987e-162	5.07908e-163	-6.77766e-164	-2.59891e-163	1.23277e-163	-2.43498e-164	-5.37726e-163	-1.24145e-162	0
-1.34144e-162	-9.30199e-163	-1.77212e-163	2.71817e-163	3.51344e-163	4.04261e-163	4.13764e-163	3.62594e-163	-6.52956e-163	-9.63749e-163	-7.47635e-164	2.08269e-163	-1.24242e-162	1.46665e-163	1.76279e-164	-1.01867e-162	7.88814e-163	8.91974e-163	8.49098e-164	9.85271e-163	5.43373e-164	-6.27846e-163	-1.06987e-162	5.07908e-163	-6.77766e-164	-2.59891e-163	1.23277e-163	-2.43498e-164	-5.37726e-163	-1.24145e-162	0
-1.34144e-162	-9.30199e-163	-1.77212e-163	2.71817e-163	3.51344e-163	4.04261e-163	4.13764e-163	3.62594e-163	-6.52956e-163	-9.63749e-163	-7.47635e-164	2.08269e-163	-1.24242e-162	1.46665e-163	1.76279e-164	-1.01867e-162	7.88814e-163	8.91974e-163	8.49098e-164	9.85271e-163	5.43373e-164	-6.27846e-163	-1.06987e-162	5.07908e-163	-6.77766e-164	-2.59891e-163	1.23277e-163	-2.43498e-164	-5.37726e-163	-1.24145e-162	0
-1.34144e-162	-9.30199e-163	-1.77212e-163	2.71817e-163	3.51344e-163	4.04261e-163	4.13764e-163	3.62594e-163	-6.52956e-163	-9.63749e-163	-7.47635e-164	2.08269e-163	-1.24242e-162	1.46665e-163	1.76279e-164	-1.01867e-162	7.88814e-163	8.91974e-163	8.49098e-164	9.85271e-163	5.43373e-164	-6.27846e-163	-1.06987e-162	5.07908e-163	-6.77766e-164	-2.59891e-163	1.23277e-163	-2.43498e-164	-5.37726e-163	-1.24145e-162	0
-1.34144e-162	-9.30199e-163	-1.77212e-163	2.71817e-163	3.51344e-163	4.04261e-163	4.13764e-163	3.62594e-163	-6.52956e-163	-9.63749e-163	-7.47635e-164	2.08269e-163	-1.24242e-162	1.46665e-163	1.76279e-164	-1.01867e-162	7.88814e-163	8.91974e-163	8.49098e-164	9.85271e-163	5.43373e-164	-6.27846e-163	-1.06987e-162	5.07908e-163	-6.77766e-164	-2.59891e-163	1.23277e-163	-2.43498e-164	-5.37726e-163	-1.24145e-162	0
-1.34144e-162	-9.30199e-163	-1.77212e-163	2.71817e-163	3.51344e-163	4.04261e-163	4.13764e-163	3.62594e-163	-6.52956e-163	-9.63749e-163	-7.47635e-164	2.08269e-163	-1.24242e-162	1.46665e-163	1.76279e-164	-1.01867e-162	7.88814e-163	8.91974e-163	8.49098e-164	9.85271e-163	5.43373e-164	-6.27846e-163	-1.06987e-162	5.07908e-163	-6.77766e-164	-2.59891e-163	1.23277e-163	-2.43498e-164	-5.37726e-163	-1.24145e-162	0
-1.34144e-162	-9.30199e-163	-1.77212e-163	2.71817e-163	3.51344e-163	4.04261e-163	4.13764e-163	3.62594e-163	-6.52956e-163	-9.63749e-163	-7.47635e-164	2.08269e-163	-1.24242e-162	1.46665e-163	1.76279e-164	-1.01867e-162	7.88814e-163	8.91974e-163	8.49098e-164	9.85271e-163	5.43373e-164	-6.27846e-163	-1.06987e-162	5.07908e-163	-6.77766e-164	-2.59891e-163	1.23277e-163	-2.43498e-164	-5.37726e-163	-1.24145e-162	0
-1.34144e-162	-9.30199e-163	-1.77212e-163	2.71817e-163	3.51344e-163	4.04261e-163	4.13764e-163	3.62594e-163	-6.52956e-163	-9.63749e-163	-7.47635e-164	2.08269e-163	-1.24242e-162	1.46665e-163	1.76279e-164	-1.01867e-162	7.88814e-163	8.91974e-163	8.49098e-164	9.85271e-163	5.43373e-164	-6.27846e-163	-1.06987e-162	5.07908e-163	-6.77766e-164	-2.59891e-163	1.23277e-163	-2.43498e-164	-5.37726e-163	-1.24145e-162	0
-1.34144e-162	-9.30199e-163	-1.77212e-163	2.71817e-163	3.51344e-163	4.04261e-163	4.13764e-163	3.62594e-163	-6.52956e-163	-9.63749e-163	-7.47635e-164	2.08269e-163	-1.24242e-162	1.46665e-163	1.76279e-164	-1.01867e-162	7.88814e-163	8.91974e-163	8.49098e-164	9.85271e-163	5.43373e-164	-6.27846e-163	-1.06987e-162	5.07908e-163	-6.77766e-164	-2.59891e-163	1.23277e-163	-2.43498e-164	-5.37726e-163	-1.24145e-162	0
-1.34144e-162	-9.30199e-163	-1.77212e-163	2.71817e-163	3.51344e-163	4.04261e-163	4.13764e-163	3.62594e-163	-6.52956e-163	-9.63749e-163	-7.47635e-164	2.08269e-163	-1.24242e-162	1.46665e-163	1.76279e-164	-1.01867e-162	7.88814e-163	8.91974e-163	8.49098e-164	9.85271e-163	5.43373e-164	-6.27846e-163	-1.06987e-162	5.07908e-163	-6.77766e-164	-2.59891e-163	1.23277e-163	-2.43498e-164	-5.37726e-163	-1.24145e-162	0
-1.34144e-162	-9.30199e-163	-1.77212e-163	2.71817e-163	3.51344e-163	4.04261e-163	4.13764e-163	3.62594e-163	-6.52956e-163	-9.63749e-163	-7.47635e-164	2.08269e-163	-1.24242e-162	1.46665e-163	1.76279e-164	-1.01867e-162	7.88814e-163	8.91974e-163	8.49098e-164	9.85271e-163	5.43373e-164	-6.27846e-163	-1.06987e-162	5.07908e-163	-6.77766e-164	-2.59891e-163	1.23277e-163	-2.43498e-164	-5.37726e-163	-1.24145e-162	0
-1.34144e-162	-9.30199e-163	-1.77212e-163	2.71817e-163	3.51344e-163	4.04261e-163	4.13764e-163	3.62594e-163	-6.52956e-163	-9.63749e-163	-7.47635e-164	2.08269e-163	-1.24242e-162	1.46665e-163	1.76279e-164	-1.01867e-162	7.88814e-163	8.91974e-163	8.49098e-164	9.85271e-163	5.43373e-164	-6.27846e-163	-1.06987e-162	5.07908e-163	-6.77766e-164	-2.59891e-163	1.23277e-163	-2.43498e-164	-5.37726e-163	-1.24145e-162	0
-1.34144e-162	-9.30199e-163	-1.77212e-163	2.71817e-163	3.51344e-163	4.04261e-163	4.13764e-163	3.62594e-163	-6.52956e-163	-9.63749e-163	-7.47635e-164	2.08269e-163	-1.24242e-162	1.46665e-163	1.76279e-164	-1.01867e-162	7.88814e-163	8.91974e-163	8.49098e-164	9.85271e-163	5.43373e-164	-6.27846e-163	-1.06987e-162	5.07908e-163	-6.77766e-164	-2.59891e-163	1.23277e-163	-2.43498e-164	-5.37726e-163	-1.24145e-162	0
-1.34144e-162	-9.30199e-163	-1.77212e-163	2.71817e-163	3.51344e-163	4.04261e-163	4.13764e-163	3.62594e-163	-6.52956e-163	-9.63749e-163	-7.47635e-164	2.08269e-163	-1.24242e-162	1.46665e-163	1.76279e-164	-1.01867e-162	7.88814e-163	8.91974e-163	8.49098e-164	9.85271e-163	5.43373e-164	-6.27846e-163	-1.06987e-162	5.07908e-163	-6.77766e-164	-2.59891e-163	1.23277e-163	-2.43498e-164	-5.37726e-163	-1.24145e-162	0
-1.34144e-162	-9.30199e-163	-1.77212e-163	2.71817e-163	3.51344e-163	4.04261e-163	4.13764e-163	3.62594e-163	-6.52956e-163	-9.63749e-163	-7.47635e-164	2.08269e-163	-1.24242e-162	1.46665e-163	1.76279e-164	-1.01867e-162	7.88814e-163	8.91974e-163	8.49098e-164	9.85271e-163	5.43373e-164	-6.27846e-163	-1.06987e-162	5.07908e-163	-6.77766e-164	-2.59891e-163	1.23277e-163	-2.43498e-164	-5.37726e-163	-1.24145e-162	0
-1.34144e-162	-9.30199e-163	-1.77212e-163	2.71817e-163	3.51344e-163	4.04261e-163	4.13764e-163	3.62594e-163	-6.52956e-163	-9.63749e-163	-7.47635e-164	2.08269e-163	-1.24242e-162	1.46665e-163	1.76279e-164	-1.01867e-162	7.88814e-163	8.91974e-163	8.49098e-164	9.85271e-163	5.43373e-164	-6.27846e-163	-1.06987e-162	5.07908e-163	-6.77766e-164	-2.59891e-163	1.23277e-163	-2.43498e-164	-5.37726e-163	-1.24145e-162	0
-1.34144e-162	-9.30199e-163	-1.77212e-163	2.71817e-163	3.51344e-163	4.04261e-163	4.13764e-163	3.62594e-163	-6.52956e-163	-9.63749e-163	-7.47635e-164	2.08269e-163	-1.24242e-162	1.46665e-163	1.76279e-164	-1.01867e-162	7.88814e-163	8.91974e-163	8.49098e-164	9.85271e-163	5.43373e-164	-6.27846e-163	-1.06987e-162	5.07908e-163	-6.77766e-164	-2.59891e-163	1.23277e-163	-2.43498e-164	-5.37726e-163	-1.24145e-162	0
-1.34144e-162	-9.30199e-163	-1.77212e-163	2.71817e-163	3.51344e-163	4.04261e-163	4.13764e-163	3.62594e-163	-6.52956e-163	-9.63749e-163	-7.47635e-164	2.08269e-163	-1.24242e-162	1.46665e-163	1.76279e-164	-1.01867e-162	7.88814e-163	8.91974e-163	8.49098e-164	9.85271e-163	5.43373e-164	-6.27846e-163	-1.06987e-162	5.07908e-163	-6.77766e-164	-2.59891e-163	1.23277e-163	-2.43498e-164	-5.37726e-163	-1.24145e-162	0
-1.34144e-162	-9.30199e-163	-1.77212e-163	2.71817e-163	3.51344e-163	4.04261e-163	4.13764e-163	3.62594e-163	-6.52956e-163	-9.63749e-163	-7.47635e-164	2.08269e-163	-1.24242e-162	1.46665e-163	1.76279e-164	-1.01867e-162	7.88814e-163	8.91974e-163	8.49098e-164	9.85271e-163	5.43373e-164	-6.27846e-163	-1.06987e-162	5.07908e-163	-6.77766e-164	-2.59891e-163	1.23277e-163	-2.43498e-164	-5.37726e-163	-1.24145e-162	0
-1.34144e-162	-9.30199e-163	-1.77212e-163	2.71817e-163	3.51344e-163	4.04261e-163	4.13764e-163	3.62594e-163	-6.52956e-163	-9.63749e-163	-7.47635e-164	2.08269e-163	-1.24242e-162	1.46665e-163	1.76279e-164	-1.01867e-162	7.88814e-163	8.91974e-163	8.49098e-164	9.85271e-163	5.43373e-164	-6.27846e-163	-1.06987e-162	5.07908e-163	-6.77766e-164	-2.59891e-163	1.23277e-163	-2.43498e-164	-5.37726e-163	-1.24145e-162	0
-1.34144e-162	-9.30199e-163	-1.77212e-163	2.71817e-163	3.51344e-163	4.04261e-163	4.13764e-163	3.62594e-163	-6.52956e-163	-9.63749e-163	-7.47635e-164	2.08269e-163	-1.24242e-162	1.46665e-163	1.76279e-164	-1.01867e-162	7.88814e-163	8.91974e-163	8.49098e-164	9.85271e-163	5.43373e-164	-6.27846e-163	-1.06987e-162	5.07908e-163	-6.77766e-164	-2.59891e-163	1.23277e-163	-2.43498e-164	-5.37726e-163	-1.24145e-162	0
-1.34144e-162	-9.30199e-163	-1.77212e-163	2.71817e-163	3.51344e-163	4.04261e-163	4.13764e-163	3.62594e-163	-6.52956e-163	-9.63749e-163	-7.47635e-164	2.08269e-163	-1.24242e-162	1.46665e-163	1.76279e-164	-1.01867e-162	7.88814e-163	8.91974e-163	8.49098e-164	9.85271e-163	5.43373e-164	-6.27846e-163	-1.06987e-162	5.07908e-163	-6.77766e-164	-2.59891e-163	1.23277e-163	-2.43498e-164	-5.37726e-163	-1.24145e-162	0
-1.34144e-162	-9.30199e-163	-1.77212e-163	2.71817e-163	3.51344e-163	4.04261e-163	4.13764e-163	3.62594e-163	-6.52956e-163	-9.63749e-163	-7.47635e-164	2.08269e-163	-1.24242e-162	1.46665e-163	1.76279e-164	-1.01867e-162	7.88814e-163	8.91974e-163	8.49098e-164	9.85271e-163	5.43373e-164	-6.27846e-163	-1.06987e-162	5.07908e-163	-6.77766e-164	-2.59891e-163	1.23277e-163	-2.43498e-164	-5.37726e-163	-1.24145e-162	0
-1.34144e-162	-9.30199e-163	-1.77212e-163	2.71817e-163	3.51344e-163	4.04261e-163	4.13764e-163	3.62594e-163	-6.52956e-163	-9.63749e-163	-7.47635e-164	2.08269e-163	-1.24242e-162	1.46665e-163	1.76279e-164	-1.01867e-162	7.88814e-163	8.91974e-163	8.49098e-164	9.85271e-163	5.43373e-164	-6.27846e-163	-1.06987e-162	5.07908e-163	-6.77766e-164	-2.59891e-163	1.23277e-163	-2.43498e-164	-5.37726e-163	-1.24145e-162	0
-1.34144e-162	-9.30199e-163	-1.77212e-163	2.71817e-163	3.51344e-163	4.04261e-163	4.13764e-163	3.62594e-163	-6.52956e-163	-9.63749e-163	-7.47635e-164	2.08269e-163	-1.24242e-162	1.46665e-163	1.76279e-164	-1.01867e-162	7.88814e-163	8.91974e-163	8.49098e-164	9.85271e-163	5.43373e-164	-6.27846e-163	-1.06987e-162	5.07908e-163	-6.77766e-164	-2.59891e-163	1.23277e-163	-2.43498e-164	-5.37726e-163	-1.24145e-162	0
-1.34144e-162	-9.30199e-163	-1.77212e-163	2.71817e-163	3.51344e-163	4.04261e-163	4.13764e-163	3.62594e-163	-6.52956e-163	-9.63749e-163	-7.47635e-164	2.08269e-163	-1.24242e-162	1.46665e-163	1.76279e-164	-1.01867e-162	7.88814e-163	8.91974e-163	8.49098e-164	9.85271e-163	5.43373e-164	-6.27846e-163	-1.06987e-162	5.07908e-163	-6.77766e-164	-2.59891e-163	1.23277e-163	-2.43498e-164	-5.37726e-163	-1.24145e-162	0
-1.34144e-162	-9.30199e-163	-1.77212e-163	2.71817e-163	3.51344e-163	4.04261e-163	4.13764e-163	3.62594e-163	-6.52956e-163	-9.63749e-163	-7.47635e-164	2.08269e-163	-1.24242e-162	1.46665e-163	1.76279e-164	-1.01867e-162	7.88814e-163	8.91974e-163	8.49098e-164	9.85271e-163	5.43373e-164	-6.27846e-163	-1.06987e-162	5.07908e-163	-6.77766e-164	-2.59891e-163	1.23277e-163	-2.43498e-164	-5.37726e-163	-1.24145e-162	0
-1.34144e-162	-9.30199e-163	-1.77212e-163	2.71817e-163	3.51344e-163	4.04261e-163	4.13764e-163	3.62594e-163	-6.52956e-163	-9.63749e-163	-7.47635e-164	2.08269e-163	-1.24242e-162	1.46665e-163	1.76279e-164	-1.01867e-162	7.88814e-163	8.91974e-163	8.49098e-164	9.85271e-163	5.43373e-164	-6.27846e-163	-1.06987e-162	5.07908e-163	-6.77766e-164	-2.59891e-163	1.23277e-163	-2.43498e-164	-5.37726e-163	-1.24145e-162	0
-1.34144e-162	-9.30199e-163	-1.77212e-163	2.71817e-163	3.51344e-163	4.04261e-163	4.13764e-163	3.62594e-163	-6.52956e-163	-9.63749e-163	-7.47635e-164	2.08269e-163	-1.24242e-162	1.46665e-163	1.76279e-164	-1.01867e-162	7.88814e-163	8.91974e-163	8.49098e-164	9.85271e-163	5.43373e-164	-6.27846e-163	-1.06987e-162	5.07908e-163	-6.77766e-164	-2.59891e-163	1.23277e-163	-2.43498e-164	-5.37726e-163	-1.24145e-162	0
-1.34144e-162	-9.30199e-163	-1.77212e-163	2.71817e-163	3.51344e-163	4.04261e-163	4.13764e-163	3.62594e-163	-6.52956e-163	-9.63749e-163	-7.47635e-164	2.08269e-163	-1.24242e-162	1.46665e-163	1.76279e-164	-1.01867e-162	7.88814e-163	8.91974e-163	8.49098e-164	9.85271e-163	5.43373e-164	-6.27846e-163	-1.06987e-162	5.07908e-163	-6.77766e-164	-2.59891e-163	1.23277e-163	-2.43498e-164	-5.37726e-163	-1.24145e-162	0
-1.34144e-162	-9.30199e-163	-1.77212e-163	2.71817e-163	3.51344e-163	4.04261e-163	4.13764e-163	3.62594e-163	-6.52956e-163	-9.63749e-163	-7.47635e-164	2.08269e-163	-1.24242e-162	1.46665e-163	1.76279e-164	-1.01867e-162	7.88814e-163	8.91974e-163	8.49098e-164	9.85271e-163	5.43373e-164	-6.27846e-163	-1.06987e-162	5.07908e-163	-6.77766e-164	-2.59891e-163	1.23277e-163	-2.43498e-164	-5.37726e-163	-1.24145e-162	0
-1.34144e-162	-9.30199e-163	-1.77212e-163	2.71817e-163	3.51344e-163	4.04261e-163	4.13764e-163	3.62594e-163	-6.52956e-163	-9.63749e-163	-7.47635e-164	2.08269e-163	-1.24242e-162	1.46665e-163	1.76279e-164	-1.01867e-162	7.88814e-163	8.91974e-163	8.49098e-164	9.85271e-163	5.43373e-164	-6.27846e-163	-1.06987e-162	5.07908e-163	-6.77766e-164	-2.59891e-163	1.23277e-163	-2.43498e-164	-5.37726e-163	-1.24145e-162	0
-1.34144e-162	-9.30199e-163	-1.77212e-163	2.71817e-163	3.51344e-163	4.04261e-163	4.13764e-163	3.62594e-163	-6.52956e-163	-9.63749e-163	-7.47635e-164	2.08269e-163	-1.24242e-162	1.46665e-163	1.76279e-164	-1.01867e-162	7.88814e-163	8.91974e-163	8.49098e-164	9.85271e-163	5.43373e-164	-6.27846e-163	-1.06987e-162	5.07908e-163	-6.77766e-164	-2.59891e-163	1.23277e-163	-2.43498e-164	-5.37726e-163	-1.24145e-162	0
-1.34144e-162	-9.30199e-163	-1.77212e-163	2.71817e-163	3.51344e-163	4.04261e-163	4.13764e-163	3.62594e-163	-6.52956e-163	-9.63749e-163	-7.47635e-164	2.08269e-163	-1.24242e-162	1.46665e-163	1.76279e-164	-1.01867e-162	7.88814e-163	8.91974e-163	8.49098e-164	9.85271e-163	5.43373e-164	-6.27846e-163	-1.06987e-162	5.07908e-163	-6.77766e-164	-2.59891e-163	1.23277e-163	-2.43498e-164	-5.37726e-163	-1.24145e-162	0
-1.34144e-162	-9.30199e-163	-1.77212e-163	2.71817e-163	3.51344e-163	4.04261e-163	4.13764e-163	3.62594e-163	-6.52956e-163	-9.63749e-163	-7.47635e-164	2.08269e-163	-1.24242e-162	1.46665e-163	1.76279e-164	-1.01867e-162	7.88814e-163	8.91974e-163	8.49098e-164	9.85271e-163	5.43373e-164	-6.27846e-163	-1.06987e-162	5.07908e-163	-6.77766e-164	-2.59891e-163	1.23277e-163	-2.43498e-164	-5.37726e-163	-1.24145e-162	0
-1.34144e-162	-9.30199e-163	-1.77212e-163	2.71817e-163	3.51344e-163	4.04261e-163	4.13764e-163	3.62594e-163	-6.52956e-163	-9.63749e-163	-7.47635e-164	2.08269e-163	-1.24242e-162	1.46665e-163	1.76279e-164	-1.01867e-162	7.88814e-163	8.91974e-163	8.49098e-164	9.85271e-163	5.43373e-164	-6.27846e-163	-1.06987e-162	5.07908e-163	-6.77766e-164	-2.59891e-163	1.23277e-163	-2.43498e-164	-5.37726e-163	-1.24145e-162	0
-1.34144e-162	-9.30199e-163	-1.77212e-163	2.71817e-163	3.51344e-163	4.04261e-163	4.13764e-163	3.62594e-163	-6.52956e-163	-9.63749e-163	-7.47635e-164	2.08269e-163	-1.24242e-162	1.46665e-163	1.76279e-164	-1.01867e-162	7.88814e-163	8.91974e-163	8.49098e-164	9.85271e-163	5.43373e-164	-6.27846e-163	-1.06987e-162	5.07908e-163	-6.77766e-164	-2.59891e-163	1.23277e-163	-2.43498e-164	-5.37726e-163	-1.24145e-162	0
-1.34144e-162	-9.30199e-163	-1.77212e-163	2.71817e-163	3.51344e-163	4.04261e-163	4.13764e-163	3.62594e-163	-6.52956e-163	-9.63749e-163	-7.47635e-164	2.08269e-163	-1.24242e-162	1.46665e-163	1.76279e-164	-1.01867e-162	7.88814e-163	8.91974e-163	8.49098e-164	9.85271e-163	5.43373e-164	-6.27846e-163	-1.06987e-162	5.07908e-163	-6.77766e-164	-2.59891e-163	1.23277e-163	-2.43498e-164	-5.37726e-163	-1.24145e-162	0
-1.34144e-162	-9.30199e-163	-1.77212e-163	2.71817e-163	3.51344e-163	4.04261e-163	4.13764e-163	3.62594e-163	-6.52956e-163	-9.63749e-163	-7.47635e-164	2.08269e-163	-1.24242e-162	1.46665e-163	1.76279e-164	-1.01867e-162	7.88814e-163	8.91974e-163	8.49098e-164	9.85271e-163	5.43373e-164	-6.27846e-163	-1.06987e-162	5.07908e-163	-6.77766e-164	-2.59891e-163	1.23277e-163	-2.43498e-164	-5.37726e-163	-1.24145e-162	0
-1.34144e-162	-9.30199e-163	-1.77212e-163	2.71817e-163	3.51344e-163	4.04261e-163	4.13764e-163	3.62594e-163	-6.52956e-163	-9.63749e-163	-7.47635e-164	2.08269e-163	-1.24242e-162	1.46665e-163	1.76279e-164	-1.01867e-162	7.88814e-163	8.91974e-163	8.49098e-164	9.85271e-163	5.43373e-164	-6.27846e-163	-1.06987e-162	5.07908e-163	-6.77766e-164	-2.59891e-163	1.23277e-163	-2.43498e-164	-5.37726e-163	-1.24145e-162	0
-1.34144e-162	-9.30199e-163	-1.77212e-163	2.71817e-163	3.51344e-163	4.04261e-163	4.13764e-163	3.62594e-163	-6.52956e-163	-9.63749e-163	-7.47635e-164	2.08269e-163	-1.24242e-162	1.46665e-163	1.76279e-164	-1.01867e-162	7.88814e-163	8.91974e-163	8.49098e-164	9.85271e-163	5.43373e-164	-6.27846e-163	-1.06987e-162	5.07908e-163	-6.77766e-164	-2.59891e-163	1.23277e-163	-2.43498e-164	-5.37726e-163	-1.24145e-162	0
-1.34144e-162	-9.30199e-163	-1.77212e-163	2.71817e-163	3.51344e-163	4.04261e-163	4.13764e-163	3.62594e-163	-6.52956e-163	-9.63749e-163	-7.47635e-164	2.08269e-163	-1.24242e-162	1.46665e-163	1.76279e-164	-1.01867e-162	7.88814e-163	8.91974e-163	8.49098e-164	9.85271e-163	5.43373e-164	-6.27846e-163	-1.06987e-162	5.07908e-163	-6.77766e-164	-2.59891e-163	1.23277e-163	-2.43498e-164	-5.37726e-163	-1.24145e-162	0
-1.34144e-162	-9.30199e-163	-1.77212e-163	2.71817e-163	3.51344e-163	4.04261e-163	4.13764e-163	3.62594e-163	-6.52956e-163	-9.63749e-163	-7.47635e-164	2.08269e-163	-1.24242e-162	1.46665e-163	1.76279e-164	-1.01867e-162	7.88814e-163	8.91974e-163	8.49098e-164	9.85271e-163	5.43373e-164	-6.27846e-163	-1.06987e-162	5.07908e-163	-6.77766e-164	-2.59891e-163	1.23277e-163	-2.43498e-164	-5.37726e-163	-1.24145e-162	0
-1.34144e-162	-9.30199e-163	-1.77212e-163	2.71817e-163	3.51344e-163	4.04261e-163	4.13764e-163	3.62594e-163	-6.52956e-163	-9.63749e-163	-7.47635e-164	2.08269e-163	-1.24242e-162	1.46665e-163	1.76279e-164	-1.01867e-162	7.88814e-163	8.91974e-163	8.49098e-164	9.85271e-163	5.43373e-164	-6.27846e-163	-1.06987e-162	5.07908e-163	-6.77766e-164	-2.59891e-163	1.23277e-163	-2.43498e-164	-5.37726e-163	-1.24145e-162	0
-1.34144e-162	-9.30199e-163	-1.77212e-163	2.71817e-163	3.51344e-163	4.04261e-163	4.13764e-163	3.62594e-163	-6.52956e-163	-9.63749e-163	-7.47635e-164	2.08269e-163	-1.24242e-162	1.46665e-163	1.76279e-164	-1.01867e-162	7.88814e-163	8.91974e-163	8.49098e-164	9.85271e-163	5.43373e-164	-6.27846e-163	-1.06987e-162	5.07908e-163	-6.77766e-164	-2.59891e-163	1.23277e-163	-2.43498e-164	-5.37726e-163	-1.24145e-162	0
-1.34144e-162	-9.30199e-163	-1.77212e-163	2.71817e-163	3.51344e-163	4.04261e-163	4.13764e-163	3.62594e-163	-6.52956e-163	-9.63749e-163	-7.47635e-164	2.08269e-163	-1.24242e-162	1.46665e-163	1.76279e-164	-1.01867e-162	7.88814e-163	8.91974e-163	8.49098e-164	9.85271e-163	5.43373e-164	-6.27846e-163	-1.06987e-162	5.07908e-163	-6.77766e-164	-2.59891e-163	1.23277e-163	-2.43498e-164	-5.37726e-163	-1.24145e-162	0
-1.34144e-162	-9.30199e-163	-1.77212e-163	2.71817e-163	3.51344e-163	4.04261e-163	4.13764e-163	3.62594e-163	-6.52956e-163	-9.63749e-163	-7.47635e-164	2.08269e-163	-1.24242e-162	1.46665e-163	1.76279e-164	-1.01867e-162	7.88814e-163	8.91974e-163	8.49098e-164	9.85271e-163	5.43373e-164	-6.27846e-163	-1.06987e-162	5.07908e-163	-6.77766e-164	-2.59891e-163	1.23277e-163	-2.43498e-164	-5.37726e-163	-1.24145e-162	0
-1.34144e-162	-9.30199e-163	-1.77212e-163	2.71817e-163	3.51344e-163	4.04261e-163	4.13764e-163	3.62594e-163	-6.52956e-163	-9.63749e-163	-7.47635e-164	2.08269e-163	-1.24242e-162	1.46665e-163	1.76279e-164	-1.01867e-162	7.88814e-163	8.91974e-163	8.49098e-164	9.85271e-163	5.43373e-164	-6.27846e-163	-1.06987e-162	5.07908e-163	-6.77766e-164	-2.59891e-163	1.23277e-163	-2.43498e-164	-5.37726e-163	-1.24145e-162	0
-1.34144e-162	-9.30199e-163	-1.77212e-163	2.71817e-163	3.51344e-163	4.04261e-163	4.13764e-163	3.62594e-163	-6.52956e-163	-9.63749e-163	-7.47635e-164	2.08269e-163	-1.24242e-162	1.46665e-163	1.76279e-164	-1.01867e-162	7.88814e-163	8.91974e-163	8.49098e-164	9.85271e-163	5.43373e-164	-6.27846e-163	-1.06987e-162	5.07908e-163	-6.77766e-164	-2.59891e-163	1.23277e-163	-2.43498e-164	-5.37726e-163	-1.24145e-162	0
-1.34144e-162	-9.30199e-163	-1.77212e-163	2.71817e-163	3.51344e-163	4.04261e-163	4.13764e-163	3.62594e-163	-6.52956e-163	-9.63749e-163	-7.47635e-164	2.08269e-163	-1.24242e-162	1.46665e-163	1.76279e-164	-1.01867e-162	7.88814e-163	8.91974e-163	8.49098e-164	9.85271e-163	5.43373e-164	-6.27846e-163	-1.06987e-162	5.07908e-163	-6.77766e-164	-2.59891e-163	1.23277e-163	-2.43498e-164	-5.37726e-163	-1.24145e-162	0
-1.34144e-162	-9.30199e-163	-1.77212e-163	2.71817e-163	3.51344e-163	4.04261e-163	4.13764e-163	3.62594e-163	-6.52956e-163	-9.63749e-163	-7.47635e-164	2.08269e-163	-1.24242e-162	1.46665e-163	1.76279e-164	-1.01867e-162	7.88814e-163	8.91974e-163	8.49098e-164	9.85271e-163	5.43373e-164	-6.27846e-163	-1.06987e-162	5.07908e-163	-6.77766e-164	-2.59891e-163	1.23277e-163	-2.43498e-164	-5.37726e-163	-1.24145e-162	0
-1.34144e-162	-9.30199e-163	-1.77212e-163	2.71817e-163	3.51344e-163	4.04261e-163	4.13764e-163	3.62594e-163	-6.52956e-163	-9.63749e-163	-7.47635e-164	2.08269e-163	-1.24242e-162	1.46665e-163	1.76279e-164	-1.01867e-162	7.88814e-163	8.91974e-163	8.49098e-164	9.85271e-163	5.43373e-164	-6.27846e-163	-1.06987e-162	5.07908e-163	-6.77766e-164	-2.59891e-163	1.23277e-163	-2.43498e-164	-5.37726e-163	-1.24145e-162	0
-1.34144e-162	-9.30199e-163	-1.77212e-163	2.71817e-163	3.51344e-163	4.04261e-163	4.13764e-163	3.62594e-163	-6.52956e-163	-9.63749e-163	-7.47635e-164	2.08269e-163	-1.24242e-162	1.46665e-163	1.76279e-164	-1.01867e-162	7.88814e-163	8.91974e-163	8.49098e-164	9.85271e-163	5.43373e-164	-6.27846e-163	-1.06987e-162	5.07908e-163	-6.77766e-164	-2.59891e-163	1.23277e-163	-2.43498e-164	-5.37726e-163	-1.24145e-162	0
-1.34144e-162	-9.30199e-163	-1.77212e-163	2.71817e-163	3.51344e-163	4.04261e-163	4.13764e-163	3.62594e-163	-6.52956e-163	-9.63749e-163	-7.47635e-164	2.08269e-163	-1.24242e-162	1.46665e-163	1.76279e-164	-1.01867e-162	7.88814e-163	8.91974e-163	8.49098e-164	9.85271e-163	5.43373e-164	-6.27846e-163	-1.06987e-162	5.07908e-163	-6.77766e-164	-2.59891e-163	1.23277e-163	-2.43498e-164	-5.37726e-163	-1.24145e-162	0
-1.34144e-162	-9.30199e-163	-1.77212e-163	2.71817e-163	3.51344e-163	4.04261e-163	4.13764e-163	3.62594e-163	-6.52956e-163	-9.63749e-163	-7.47635e-164	2.08269e-163	-1.24242e-162	1.46665e-163	1.76279e-164	-1.01867e-162	7.88814e-163	8.91974e-163	8.49098e-164	9.85271e-163	5.43373e-164	-6.27846e-163	-1.06987e-162	5.07908e-163	-6.77766e-164	-2.59891e-163	1.23277e-163	-2.43498e-164	-5.37726e-163	-1.24145e-162	0
-1.34144e-162	-9.30199e-163	-1.77212e-163	2.71817e-163	3.51344e-163	4.04261e-163	4.13764e-163	3.62594e-163	-6.52956e-163	-9.63749e-163	-7.47635e-164	2.08269e-163	-1.24242e-162	1.46665e-163	1.76279e-164	-1.01867e-162	7.88814e-163	8.91974e-163	8.49098e-164	9.85271e-163	5.43373e-164	-6.27846e-163	-1.06987e-162	5.07908e-163	-6.77766e-164	-2.59891e-163	1.23277e-163	-2.43498e-164	-5.37726e-163	-1.24145e-162	0
-1.34144e-162	-9.30199e-163	-1.77212e-163	2.71817e-163	3.51344e-163	4.04261e-163	4.13764e-163	3.62594e-163	-6.52956e-163	-9.63749e-163	-7.47635e-164	2.08269e-163	-1.24242e-162	1.46665e-163	1.76279e-164	-1.01867e-162	7.88814e-163	8.91974e-163	8.49098e-164	9.85271e-163	5.43373e-164	-6.27846e-163	-1.06987e-162	5.07908e-163	-6.77766e-164	-2.59891e-163	1.23277e-163	-2.43498e-164	-5.37726e-163	-1.24145e-162	0
-1.34144e-162	-9.30199e-163	-1.77212e-163	2.71817e-163	3.51344e-163	4.04261e-163	4.13764e-163	3.62594e-163	-6.52956e-163	-9.63749e-163	-7.47635e-164	2.08269e-163	-1.24242e-162	1.46665e-163	1.76279e-164	-1.01867e-162	7.88814e-163	8.91974e-163	8.49098e-164	9.85271e-163	5.43373e-164	-6.27846e-163	-1.06987e-162	5.07908e-163	-6.77766e-164	-2.59891e-163	1.23277e-163	-2.43498e-164	-5.37726e-163	-1.24145e-162	0
-1.34144e-162	-9.30199e-163	-1.77212e-163	2.71817e-163	3.51344e-163	4.04261e-163	4.13764e-163	3.62594e-163	-6.52956e-163	-9.63749e-163	-7.47635e-164	2.08269e-163	-1.24242e-162	1.46665e-163	1.76279e-164	-1.01867e-162	7.88814e-163	8.91974e-163	8.49098e-164	9.85271e-163	5.43373e-164	-6.27846e-163	-1.06987e-162	5.07908e-163	-6.77766e-164	-2.59891e-163	1.23277e-163	-2.43498e-164	-5.37726e-163	-1.24145e-162	0
-1.34144e-162	-9.30199e-163	-1.77212e-163	2.71817e-163	3.51344e-163	4.04261e-163	4.13764e-163	3.62594e-163	-6.52956e-163	-9.63749e-163	-7.47635e-164	2.08269e-163	-1.24242e-162	1.46665e-163	1.76279e-164	-1.01867e-162	7.88814e-163	8.91974e-163	8.49098e-164	9.85271e-163	5.43373e-164	-6.27846e-163	-1.06987e-162	5.07908e-163	-6.77766e-164	-2.59891e-163	1.23277e-163	-2.43498e-164	-5.37726e-163	-1.24145e-162	0
-1.34144e-162	-9.30199e-163	-1.77212e-163	2.71817e-163	3.51344e-163	4.04261e-163	4.13764e-163	3.62594e-163	-6.52956e-163	-9.63749e-163	-7.47635e-164	2.08269e-163	-1.24242e-162	1.46665e-163	1.76279e-164	-1.01867e-162	7.88814e-163	8.91974e-163	8.49098e-164	9.85271e-163	5.43373e-164	-6.27846e-163	-1.06987e-162	5.07908e-163	-6.77766e-164	-2.59891e-163	1.23277e-163	-2.43498e-164	-5.37726e-163	-1.24145e-162	0
-1.34144e-162	-9.30199e-163	-1.77212e-163	2.71817e-163	3.51344e-163	4.04261e-163	4.13764e-163	3.62594e-163	-6.52956e-163	-9.63749e-163	-7.47635e-164	2.08269e-163	-1.24242e-162	1.46665e-163	1.76279e-164	-1.01867e-162	7.88814e-163	8.91974e-163	8.49098e-164	9.85271e-163	5.43373e-164	-6.27846e-163	-1.06987e-162	5.07908e-163	-6.77766e-164	-2.59891e-163	1.23277e-163	-2.43498e-164	-5.37726e-163	-1.24145e-162	0
-1.34144e-162	-9.30199e-163	-1.77212e-163	2.71817e-163	3.51344e-163	4.04261e-163	4.13764e-163	3.62594e-163	-6.52956e-163	-9.63749e-163	-7.47635e-164	2.08269e-163	-1.24242e-162	1.46665e-163	1.76279e-164	-1.01867e-162	7.88814e-163	8.91974e-163	8.49098e-164	9.85271e-163	5.43373e-164	-6.27846e-163	-1.06987e-162	5.07908e-163	-6.77766e-164	-2.59891e-163	1.23277e-163	-2.43498e-164	-5.37726e-163	-1.24145e-162	0
-1.34144e-162	-9.30199e-163	-1.77212e-163	2.71817e-163	3.51344e-163	4.04261e-163	4.13764e-163	3.62594e-163	-6.52956e-163	-9.63749e-163	-7.47635e-164	2.08269e-163	-1.24242e-162	1.46665e-163	1.76279e-164	-1.01867e-162	7.88814e-163	8.91974e-163	8.49098e-164	9.85271e-163	5.43373e-164	-6.27846e-163	-1.06987e-162	5.07908e-163	-6.77766e-164	-2.59891e-163	1.23277e-163	-2.43498e-164	-5.37726e-163	-1.24145e-162	0
-1.34144e-162	-9.30199e-163	-1.77212e-163	2.71817e-163	3.51344e-163	4.04261e-163	4.13764e-163	3.62594e-163	-6.52956e-163	-9.63749e-163	-7.47635e-164	2.08269e-163	-1.24242e-162	1.46665e-163	1.76279e-164	-1.01867e-162	7.88814e-163	8.91974e-163	8.49098e-164	9.85271e-163	5.43373e-164	-6.27846e-163	-1.06987e-162	5.07908e-163	-6.77766e-164	-2.59891e-163	1.23277e-163	-2.43498e-164	-5.37726e-163	-1.24145e-162	0
-1.34144e-162	-9.30199e-163	-1.77212e-163	2.71817e-163	3.51344e-163	4.04261e-163	4.13764e-163	3.62594e-163	-6.52956e-163	-9.63749e-163	-7.47635e-164	2.08269e-163	-1.24242e-162	1.46665e-163	1.76279e-164	-1.01867e-162	7.88814e-163	8.91974e-163	8.49098e-164	9.85271e-163	5.43373e-164	-6.27846e-163	-1.06987e-162	5.07908e-163	-6.77766e-164	-2.59891e-163	1.23277e-163	-2.43498e-164	-5.37726e-163	-1.24145e-162	0
-1.34144e-162	-9.30199e-163	-1.77212e-163	2.71817e-163	3.51344e-163	4.04261e-163	4.13764e-163	3.62594e-163	-6.52956e-163	-9.63749e-163	-7.47635e-164	2.08269e-163	-1.24242e-162	1.46665e-163	1.76279e-164	-1.01867e-162	7.88814e-163	8.91974e-163	8.49098e-164	9.85271e-163	5.43373e-164	-6.27846e-163	-1.06987e-162	5.07908e-163	-6.77766e-164	-2.59891e-163	1.23277e-163	-2.43498e-164	-5.37726e-163	-1.24145e-162	0
-1.34144e-162	-9.30199e-163	-1.77212e-163	2.71817e-163	3.51344e-163	4.04261e-163	4.13764e-163	3.62594e-163	-6.52956e-163	-9.63749e-163	-7.47635e-164	2.08269e-163	-1.24242e-162	1.46665e-163	1.76279e-164	-1.01867e-162	7.88814e-163	8.91974e-163	8.49098e-164	9.85271e-163	5.43373e-164	-6.27846e-163	-1.06987e-162	5.07908e-163	-6.77766e-164	-2.59891e-163	1.23277e-163	-2.43498e-164	-5.37726e-163	-1.24145e-162	0
-1.34144e-162	-9.30199e-163	-1.77212e-163	2.71817e-163	3.51344e-163	4.04261e-163	4.13764e-163	3.62594e-163	-6.52956e-163	-9.63749e-163	-7.47635e-164	2.08269e-163	-1.24242e-162	1.46665e-163	1.76279e-164	-1.01867e-162	7.88814e-163	8.91974e-163	8.49098e-164	9.85271e-163	5.43373e-164	-6.27846e-163	-1.06987e-162	5.07908e-163	-6.77766e-164	-2.59891e-163	1.23277e-163	-2.43498e-164	-5.37726e-163	-1.24145e-162	0
-1.34144e-162	-9.30199e-163	-1.77212e-163	2.71817e-163	3.51344e-163	4.04261e-163	4.13764e-163	3.62594e-163	-6.52956e-163	-9.63749e-163	-7.47635e-164	2.08269e-163	-1.24242e-162	1.46665e-163	1.76279e-164	-1.01867e-162	7.88814e-163	8.91974e-163	8.49098e-164	9.85271e-163	5.43373e-164	-6.27846e-163	-1.06987e-162	5.07908e-163	-6.77766e-164	-2.59891e-163	1.23277e-163	-2.43498e-164	-5.37726e-163	-1.24145e-162	0
-1.34144e-162	-9.30199e-163	-1.77212e-163	2.71817e-163	3.51344e-163	4.04261e-163	4.13764e-163	3.62594e-163	-6.52956e-163	-9.63749e-163	-7.47635e-164	2.08269e-163	-1.24242e-162	1.46665e-163	1.76279e-164	-1.01867e-162	7.88814e-163	8.91974e-163	8.49098e-164	9.85271e-163	5.43373e-164	-6.27846e-163	-1.06987e-162	5.07908e-163	-6.77766e-164	-2.59891e-163	1.23277e-163	-2.43498e-164	-5.37726e-163	-1.24145e-162	0
-1.34144e-162	-9.30199e-163	-1.77212e-163	2.71817e-163	3.51344e-163	4.04261e-163	4.13764e-163	3.62594e-163	-6.52956e-163	-9.63749e-163	-7.47635e-164	2.08269e-163	-1.24242e-162	1.46665e-163	1.76279e-164	-1.01867e-162	7.88814e-163	8.91974e-163	8.49098e-164	9.85271e-163	5.43373e-164	-6.27846e-163	-1.06987e-162	5.07908e-163	-6.77766e-164	-2.59891e-163	1.23277e-163	-2.43498e-164	-5.37726e-163	-1.24145e-162	0
-1.34144e-162	-9.30199e-163	-1.77212e-163	2.71817e-163	3.51344e-163	4.04261e-163	4.13764e-163	3.62594e-163	-6.52956e-163	-9.63749e-163	-7.47635e-164	2.08269e-163	-1.24242e-162	1.46665e-163	1.76279e-164	-1.01867e-162	7.88814e-163	8.91974e-163	8.49098e-164	9.85271e-163	5.43373e-164	-6.27846e-163	-1.06987e-162	5.07908e-163	-6.77766e-164	-2.59891e-163	1.23277e-163	-2.43498e-164	-5.37726e-163	-1.24145e-162	0
-1.34144e-162	-9.30199e-163	-1.77212e-163	2.71817e-163	3.51344e-163	4.04261e-163	4.13764e-163	3.62594e-163	-6.52956e-163	-9.63749e-163	-7.47635e-164	2.08269e-163	-1.24242e-162	1.46665e-163	1.76279e-164	-1.01867e-162	7.88814e-163	8.91974e-163	8.49098e-164	9.85271e-163	5.43373e-164	-6.27846e-163	-1.06987e-162	5.07908e-163	-6.77766e-164	-2.59891e-163	1.23277e-163	-2.43498e-164	-5.37726e-163	-1.24145e-162	0
-1.34144e-162	-9.30199e-163	-1.77212e-163	2.71817e-163	3.51344e-163	4.04261e-163	4.13764e-163	3.62594e-163	-6.52956e-163	-9.63749e-163	-7.47635e-164	2.08269e-163	-1.24242e-162	1.46665e-163	1.76279e-164	-1.01867e-162	7.88814e-163	8.91974e-163	8.49098e-164	9.85271e-163	5.43373e-164	-6.27846e-163	-1.06987e-162	5.07908e-163	-6.77766e-164	-2.59891e-163	1.23277e-163	-2.43498e-164	-5.37726e-163	-1.24145e-162	0
-1.34144e-162	-9.30199e-163	-1.77212e-163	2.71817e-163	3.51344e-163	4.04261e-163	4.13764e-163	3.62594e-163	-6.52956e-163	-9.63749e-163	-7.47635e-164	2.08269e-163	-1.24242e-162	1.46665e-163	1.76279e-164	-1.01867e-162	7.88814e-163	8.91974e-163	8.49098e-164	9.85271e-163	5.43373e-164	-6.27846e-163	-1.06987e-162	5.07908e-163	-6.77766e-164	-2.59891e-163	1.23277e-163	-2.43498e-164	-5.37726e-163	-1.24145e-162	0
-1.34144e-162	-9.30199e-163	-1.77212e-163	2.71817e-163	3.51344e-163	4.04261e-163	4.13764e-163	3.62594e-163	-6.52956e-163	-9.63749e-163	-7.47635e-164	2.08269e-163	-1.24242e-162	1.46665e-163	1.76279e-164	-1.01867e-162	7.88814e-163	8.91974e-163	8.49098e-164	9.85271e-163	5.43373e-164	-6.27846e-163	-1.06987e-162	5.07908e-163	-6.77766e-164	-2.59891e-163	1.23277e-163	-2.43498e-164	-5.37726e-163	-1.24145e-162	0
-1.34144e-162	-9.30199e-163	-1.77212e-163	2.71817e-163	3.51344e-163	4.04261e-163	4.13764e-163	3.62594e-163	-6.52956e-163	-9.63749e-163	-7.47635e-164	2.08269e-163	-1.24242e-162	1.46665e-163	1.76279e-164	-1.01867e-162	7.88814e-163	8.91974e-163	8.49098e-164	9.85271e-163	5.43373e-164	-6.27846e-163	-1.06987e-162	5.07908e-163	-6.77766e-164	-2.59891e-163	1.23277e-163	-2.43498e-164	-5.37726e-163	-1.24145e-162	0
-1.34144e-162	-9.30199e-163	-1.77212e-163	2.71817e-163	3.51344e-163	4.04261e-163	4.13764e-163	3.62594e-163	-6.52956e-163	-9.63749e-163	-7.47635e-164	2.08269e-163	-1.24242e-162	1.46665e-163	1.76279e-164	-1.01867e-162	7.88814e-163	8.91974e-163	8.49098e-164	9.85271e-163	5.43373e-164	-6.27846e-163	-1.06987e-162	5.07908e-163	-6.77766e-164	-2.59891e-163	1.23277e-163	-2.43498e-164	-5.37726e-163	-1.24145e-162	0
-1.34144e-162	-9.30199e-163	-1.77212e-163	2.71817e-163	3.51344e-163	4.04261e-163	4.13764e-163	3.62594e-163	-6.52956e-163	-9.63749e-163	-7.47635e-164	2.08269e-163	-1.24242e-162	1.46665e-163	1.76279e-164	-1.01867e-162	7.88814e-163	8.91974e-163	8.49098e-164	9.85271e-163	5.43373e-164	-6.27846e-163	-1.06987e-162	5.07908e-163	-6.77766e-164	-2.59891e-163	1.23277e-163	-2.43498e-164	-5.37726e-163	-1.24145e-162	0
-1.34144e-162	-9.30199e-163	-1.77212e-163	2.71817e-163	3.51344e-163	4.04261e-163	4.13764e-163	3.62594e-163	-6.52956e-163	-9.63749e-163	-7.47635e-164	2.08269e-163	-1.24242e-162	1.46665e-163	1.76279e-164	-1.01867e-162	7.88814e-163	8.91974e-163	8.49098e-164	9.85271e-163	5.43373e-164	-6.27846e-163	-1.06987e-162	5.07908e-163	-6.77766e-164	-2.59891e-163	1.23277e-163	-2.43498e-164	-5.37726e-163	-1.24145e-162	0
-1.34144e-162	-9.30199e-163	-1.77212e-163	2.71817e-163	3.51344e-163	4.04261e-163	4.13764e-163	3.62594e-163	-6.52956e-163	-9.63749e-163	-7.47635e-164	2.08269e-163	-1.24242e-162	1.46665e-163	1.76279e-164	-1.01867e-162	7.88814e-163	8.91974e-163	8.49098e-164	9.85271e-163	5.43373e-164	-6.27846e-163	-1.06987e-162	5.07908e-163	-6.77766e-164	-2.59891e-163	1.23277e-163	-2.43498e-164	-5.37726e-163	-1.24145e-162	0
-1.34144e-162	-9.30199e-163	-1.77212e-163	2.71817e-163	3.51344e-163	4.04261e-163	4.13764e-163	3.62594e-163	-6.52956e-163	-9.63749e-163	-7.47635e-164	2.08269e-163	-1.24242e-162	1.46665e-163	1.76279e-164	-1.01867e-162	7.88814e-163	8.91974e-163	8.49098e-164	9.85271e-163	5.43373e-164	-6.27846e-163	-1.06987e-162	5.07908e-163	-6.77766e-164	-2.59891e-163	1.23277e-163	-2.43498e-164	-5.37726e-163	-1.24145e-162	0
-1.34144e-162	-9.30199e-163	-1.77212e-163	2.71817e-163	3.51344e-163	4.04261e-163	4.13764e-163	3.62594e-163	-6.52956e-163	-9.63749e-163	-7.47635e-164	2.08269e-163	-1.24242e-162	1.46665e-163	1.76279e-164	-1.01867e-162	7.88814e-163	8.91974e-163	8.49098e-164	9.85271e-163	5.43373e-164	-6.27846e-163	-1.06987e-162	5.07908e-163	-6.77766e-164	-2.59891e-163	1.23277e-163	-2.43498e-164	-5.37726e-163	-1.24145e-162	0
-1.34144e-162	-9.30199e-163	-1.77212e-163	2.71817e-163	3.51344e-163	4.04261e-163	4.13764e-163	3.62594e-163	-6.52956e-163	-9.63749e-163	-7.47635e-164	2.08269e-163	-1.24242e-162	1.46665e-163	1.76279e-164	-1.01867e-162	7.88814e-163	8.91974e-163	8.49098e-164	9.85271e-163	5.43373e-164	-6.27846e-163	-1.06987e-162	5.07908e-163	-6.77766e-164	-2.59891e-163	1.23277e-163	-2.43498e-164	-5.37726e-163	-1.24145e-162	0
-1.34144e-162	-9.30199e-163	-1.77212e-163	2.71817e-163	3.51344e-163	4.04261e-163	4.13764e-163	3.62594e-163	-6.52956e-163	-9.63749e-163	-7.47635e-164	2.08269e-163	-1.24242e-162	1.46665e-163	1.76279e-164	-1.01867e-162	7.88814e-163	8.91974e-163	8.49098e-164	9.85271e-163	5.43373e-164	-6.27846e-163	-1.06987e-162	5.07908e-163	-6.77766e-164	-2.59891e-163	1.23277e-163	-2.43498e-164	-5.37726e-163	-1.24145e-162	0
-1.34144e-162	-9.30199e-163	-1.77212e-163	2.71817e-163	3.51344e-163	4.04261e-163	4.13764e-163	3.62594e-163	-6.52956e-163	-9.63749e-163	-7.47635e-164	2.08269e-163	-1.24242e-162	1.46665e-163	1.76279e-164	-1.01867e-162	7.88814e-163	8.91974e-163	8.49098e-164	9.85271e-163	5.43373e-164	-6.27846e-163	-1.06987e-162	5.07908e-163	-6.77766e-164	-2.59891e-163	1.23277e-163	-2.43498e-164	-5.37726e-163	-1.24145e-162	0
-1.34144e-162	-9.30199e-163	-1.77212e-163	2.71817e-163	3.51344e-163	4.04261e-163	4.13764e-163	3.62594e-163	-6.52956e-163	-9.63749e-163	-7.47635e-164	2.08269e-163	-1.24242e-162	1.46665e-163	1.76279e-164	-1.01867e-162	7.88814e-163	8.91974e-163	8.49098e-164	9.85271e-163	5.43373e-164	-6.27846e-163	-1.06987e-162	5.07908e-163	-6.77766e-164	-2.59891e-163	1.23277e-163	-2.43498e-164	-5.37726e-163	-1.24145e-162	0
-1.34144e-162	-9.30199e-163	-1.77212e-163	2.71817e-163	3.51344e-163	4.04261e-163	4.13764e-163	3.62594e-163	-6.52956e-163	-9.63749e-163	-7.47635e-164	2.08269e-163	-1.24242e-162	1.46665e-163	1.76279e-164	-1.01867e-162	7.88814e-163	8.91974e-163	8.49098e-164	9.85271e-163	5.43373e-164	-6.27846e-163	-1.06987e-162	5.07908e-163	-6.77766e-164	-2.59891e-163	1.23277e-163	-2.43498e-164	-5.37726e-163	-1.24145e-162	0
-1.34144e-162	-9.30199e-163	-1.77212e-163	2.71817e-163	3.51344e-163	4.04261e-163	4.13764e-163	3.62594e-163	-6.52956e-163	-9.63749e-163	-7.47635e-164	2.08269e-163	-1.24242e-162	1.46665e-163	1.76279e-164	-1.01867e-162	7.88814e-163	8.91974e-163	8.49098e-164	9.85271e-163	5.43373e-164	-6.27846e-163	-1.06987e-162	5.07908e-163	-6.77766e-164	-2.59891e-163	1.23277e-163	-2.43498e-164	-5.37726e-163	-1.24145e-162	0
-1.34144e-162	-9.30199e-163	-1.77212e-163	2.71817e-163	3.51344e-163	4.04261e-163	4.13764e-163	3.62594e-163	-6.52956e-163	-9.63749e-163	-7.47635e-164	2.08269e-163	-1.24242e-162	1.46665e-163	1.76279e-164	-1.01867e-162	7.88814e-163	8.91974e-163	8.49098e-164	9.85271e-163	5.43373e-164	-6.27846e-163	-1.06987e-162	5.07908e-163	-6.77766e-164	-2.59891e-163	1.23277e-163	-2.43498e-164	-5.37726e-163	-1.24145e-162	0
-1.34144e-162	-9.30199e-163	-1.77212e-163	2.71817e-163	3.51344e-163	4.04261e-163	4.13764e-163	3.62594e-163	-6.52956e-163	-9.63749e-163	-7.47635e-164	2.08269e-163	-1.24242e-162	1.46665e-163	1.76279e-164	-1.01867e-162	7.88814e-163	8.91974e-163	8.49098e-164	9.85271e-163	5.43373e-164	-6.27846e-163	-1.06987e-162	5.07908e-163	-6.77766e-164	-2.59891e-163	1.23277e-163	-2.43498e-164	-5.37726e-163	-1.24145e-162	0
-1.34144e-162	-9.30199e-163	-1.77212e-163	2.71817e-163	3.51344e-163	4.04261e-163	4.13764e-163	3.62594e-163	-6.52956e-163	-9.63749e-163	-7.47635e-164	2.08269e-163	-1.24242e-162	1.46665e-163	1.76279e-164	-1.01867e-162	7.88814e-163	8.91974e-163	8.49098e-164	9.85271e-163	5.43373e-164	-6.27846e-163	-1.06987e-162	5.07908e-163	-6.77766e-164	-2.59891e-163	1.23277e-163	-2.43498e-164	-5.37726e-163	-1.24145e-162	0
-1.34144e-162	-9.30199e-163	-1.77212e-163	2.71817e-163	3.51344e-163	4.04261e-163	4.13764e-163	3.62594e-163	-6.52956e-163	-9.63749e-163	-7.47635e-164	2.08269e-163	-1.24242e-162	1.46665e-163	1.76279e-164	-1.01867e-162	7.88814e-163	8.91974e-163	8.49098e-164	9.85271e-163	5.43373e-164	-6.27846e-163	-1.06987e-162	5.07908e-163	-6.77766e-164	-2.59891e-163	1.23277e-163	-2.43498e-164	-5.37726e-163	-1.24145e-162	0
-1.34144e-162	-9.30199e-163	-1.77212e-163	2.71817e-163	3.51344e-163	4.04261e-163	4.13764e-163	3.62594e-163	-6.52956e-163	-9.63749e-163	-7.47635e-164	2.08269e-163	-1.24242e-162	1.46665e-163	1.76279e-164	-1.01867e-162	7.88814e-163	8.91974e-163	8.49098e-164	9.85271e-163	5.43373e-164	-6.27846e-163	-1.06987e-162	5.07908e-163	-6.77766e-164	-2.59891e-163	1.23277e-163	-2.43498e-164	-5.37726e-163	-1.24145e-162	0
-1.34144e-162	-9.30199e-163	-1.77212e-163	2.71817e-163	3.51344e-163	4.04261e-163	4.13764e-163	3.62594e-163	-6.52956e-163	-9.63749e-163	-7.47635e-164	2.08269e-163	-1.24242e-162	1.46665e-163	1.76279e-164	-1.01867e-162	7.88814e-163	8.91974e-163	8.49098e-164	9.85271e-163	5.43373e-164	-6.27846e-163	-1.06987e-162	5.07908e-163	-6.77766e-164	-2.59891e-163	1.23277e-163	-2.43498e-164	-5.37726e-163	-1.24145e-162	0
-1.34144e-162	-9.30199e-163	-1.77212e-163	2.71817e-163	3.51344e-163	4.04261e-163	4.13764e-163	3.62594e-163	-6.52956e-163	-9.63749e-163	-7.47635e-164	2.08269e-163	-1.24242e-162	1.46665e-163	1.76279e-164	-1.01867e-162	7.88814e-163	8.91974e-163	8.49098e-164	9.85271e-163	5.43373e-164	-6.27846e-163	-1.06987e-162	5.07908e-163	-6.77766e-164	-2.59891e-163	1.23277e-163	-2.43498e-164	-5.37726e-163	-1.24145e-162	0
-1.34144e-162	-9.30199e-163	-1.77212e-163	2.71817e-163	3.51344e-163	4.04261e-163	4.13764e-163	3.62594e-163	-6.52956e-163	-9.63749e-163	-7.47635e-164	2.08269e-163	-1.24242e-162	1.46665e-163	1.76279e-164	-1.01867e-162	7.88814e-163	8.91974e-163	8.49098e-164	9.85271e-163	5.43373e-164	-6.27846e-163	-1.06987e-162	5.07908e-163	-6.77766e-164	-2.59891e-163	1.23277e-163	-2.43498e-164	-5.37726e-163	-1.24145e-162	0
-1.34144e-162	-9.30199e-163	-1.77212e-163	2.71817e-163	3.51344e-163	4.04261e-163	4.13764e-163	3.62594e-163	-6.52956e-163	-9.63749e-163	-7.47635e-164	2.08269e-163	-1.24242e-162	1.46665e-163	1.76279e-164	-1.01867e-162	7.88814e-163	8.91974e-163	8.49098e-164	9.85271e-163	5.43373e-164	-6.27846e-163	-1.06987e-162	5.07908e-163	-6.77766e-164	-2.59891e-163	1.23277e-163	-2.43498e-164	-5.37726e-163	-1.24145e-162	0
-1.34144e-162	-9.30199e-163	-1.77212e-163	2.71817e-163	3.51344e-163	4.04261e-163	4.13764e-163	3.62594e-163	-6.52956e-163	-9.63749e-163	-7.47635e-164	2.08269e-163	-1.24242e-162	1.46665e-163	1.76279e-164	-1.01867e-162	7.88814e-163	8.91974e-163	8.49098e-164	9.85271e-163	5.43373e-164	-6.27846e-163	-1.06987e-162	5.07908e-163	-6.77766e-164	-2.59891e-163	1.23277e-163	-2.43498e-164	-5.37726e-163	-1.24145e-162	0
-1.34144e-162	-9.30199e-163	-1.77212e-163	2.71817e-163	3.51344e-163	4.04261e-163	4.13764e-163	3.62594e-163	-6.52956e-163	-9.63749e-163	-7.47635e-164	2.08269e-163	-1.24242e-162	1.46665e-163	1.76279e-164	-1.01867e-162	7.88814e-163	8.91974e-163	8.49098e-164	9.85271e-163	5.43373e-164	-6.27846e-163	-1.06987e-162	5.07908e-163	-6.77766e-164	-2.59891e-163	1.23277e-163	-2.43498e-164	-5.37726e-163	-1.24145e-162	0
-1.34144e-162	-9.30199e-163	-1.77212e-163	2.71817e-163	3.51344e-163	4.04261e-163	4.13764e-163	3.62594e-163	-6.52956e-163	-9.63749e-163	-7.47635e-164	2.08269e-163	-1.24242e-162	1.46665e-163	1.76279e-164	-1.01867e-162	7.88814e-163	8.91974e-163	8.49098e-164	9.85271e-163	5.43373e-164	-6.27846e-163	-1.06987e-162	5.07908e-163	-6.77766e-164	-2.59891e-163	1.23277e-163	-2.43498e-164	-5.37726e-163	-1.24145e-162	0
-1.34144e-162	-9.30199e-163	-1.77212e-163	2.71817e-163	3.51344e-163	4.04261e-163	4.13764e-163	3.62594e-163	-6.52956e-163	-9.63749e-163	-7.47635e-164	2.08269e-163	-1.24242e-162	1.46665e-163	1.76279e-164	-1.01867e-162	7.88814e-163	8.91974e-163	8.49098e-164	9.85271e-163	5.43373e-164	-6.27846e-163	-1.06987e-162	5.07908e-163	-6.77766e-164	-2.59891e-163	1.23277e-163	-2.43498e-164	-5.37726e-163	-1.24145e-162	0
-1.34144e-162	-9.30199e-163	-1.77212e-163	2.71817e-163	3.51344e-163	4.04261e-163	4.13764e-163	3.62594e-163	-6.52956e-163	-9.63749e-163	-7.47635e-164	2.08269e-163	-1.24242e-162	1.46665e-163	1.76279e-164	-1.01867e-162	7.88814e-163	8.91974e-163	8.49098e-164	9.85271e-163	5.43373e-164	-6.27846e-163	-1.06987e-162	5.07908e-163	-6.77766e-164	-2.59891e-163	1.23277e-163	-2.43498e-164	-5.37726e-163	-1.24145e-162	0
-1.34144e-162	-9.30199e-163	-1.77212e-163	2.71817e-163	3.51344e-163	4.04261e-163	4.13764e-163	3.62594e-163	-6.52956e-163	-9.63749e-163	-7.47635e-164	2.08269e-163	-1.24242e-162	1.46665e-163	1.76279e-164	-1.01867e-162	7.88814e-163	8.91974e-163	8.49098e-164	9.85271e-163	5.43373e-164	-6.27846e-163	-1.06987e-162	5.07908e-163	-6.77766e-164	-2.59891e-163	1.23277e-163	-2.43498e-164	-5.37726e-163	-1.24145e-162	0
-1.34144e-162	-9.30199e-163	-1.77212e-163	2.71817e-163	3.51344e-163	4.04261e-163	4.13764e-163	3.62594e-163	-6.52956e-163	-9.63749e-163	-7.47635e-164	2.08269e-163	-1.24242e-162	1.46665e-163	1.76279e-164	-1.01867e-162	7.88814e-163	8.91974e-163	8.49098e-164	9.85271e-163	5.43373e-164	-6.27846e-163	-1.06987e-162	5.07908e-163	-6.77766e-164	-2.59891e-163	1.23277e-163	-2.43498e-164	-5.37726e-163	-1.24145e-162	0
-1.34144e-162	-9.30199e-163	-1.77212e-163	2.71817e-163	3.51344e-163	4.04261e-163	4.13764e-163	3.62594e-163	-6.52956e-163	-9.63749e-163	-7.47635e-164	2.08269e-163	-1.24242e-162	1.46665e-163	1.76279e-164	-1.01867e-162	7.88814e-163	8.91974e-163	8.49098e-164	9.85271e-163	5.43373e-164	-6.27846e-163	-1.06987e-162	5.07908e-163	-6.77766e-164	-2.59891e-163	1.23277e-163	-2.43498e-164	-5.37726e-163	-1.24145e-162	0
-1.34144e-162	-9.30199e-163	-1.77212e-163	2.71817e-163	3.51344e-163	4.04261e-163	4.13764e-163	3.62594e-163	-6.52956e-163	-9.63749e-163	-7.47635e-164	2.08269e-163	-1.24242e-162	1.46665e-163	1.76279e-164	-1.01867e-162	7.88814e-163	8.91974e-163	8.49098e-164	9.85271e-163	5.43373e-164	-6.27846e-163	-1.06987e-162	5.07908e-163	-6.77766e-164	-2.59891e-163	1.23277e-163	-2.43498e-164	-5.37726e-163	-1.24145e-162	0
-1.34144e-162	-9.30199e-163	-1.77212e-163	2.71817e-163	3.51344e-163	4.04261e-163	4.13764e-163	3.62594e-163	-6.52956e-163	-9.63749e-163	-7.47635e-164	2.08269e-163	-1.24242e-162	1.46665e-163	1.76279e-164	-1.01867e-162	7.88814e-163	8.91974e-163	8.49098e-164	9.85271e-163	5.43373e-164	-6.27846e-163	-1.06987e-162	5.07908e-163	-6.77766e-164	-2.59891e-163	1.23277e-163	-2.43498e-164	-5.37726e-163	-1.24145e-162	0
-1.34144e-162	-9.30199e-163	-1.77212e-163	2.71817e-163	3.51344e-163	4.04261e-163	4.13764e-163	3.62594e-163	-6.52956e-163	-9.63749e-163	-7.47635e-164	2.08269e-163	-1.24242e-162	1.46665e-163	1.76279e-164	-1.01867e-162	7.88814e-163	8.91974e-163	8.49098e-164	9.85271e-163	5.43373e-164	-6.27846e-163	-1.06987e-162	5.07908e-163	-6.77766e-164	-2.59891e-163	1.23277e-163	-2.43498e-164	-5.37726e-163	-1.24145e-162	0
-1.34144e-162	-9.30199e-163	-1.77212e-163	2.71817e-163	3.51344e-163	4.04261e-163	4.13764e-163	3.62594e-163	-6.52956e-163	-9.63749e-163	-7.47635e-164	2.08269e-163	-1.24242e-162	1.46665e-163	1.76279e-164	-1.01867e-162	7.88814e-163	8.91974e-163	8.49098e-164	9.85271e-163	5.43373e-164	-6.27846e-163	-1.06987e-162	5.07908e-163	-6.77766e-164	-2.59891e-163	1.23277e-163	-2.43498e-164	-5.37726e-163	-1.24145e-162	0
-1.34144e-162	-9.30199e-163	-1.77212e-163	2.71817e-163	3.51344e-163	4.04261e-163	4.13764e-163	3.62594e-163	-6.52956e-163	-9.63749e-163	-7.47635e-164	2.08269e-163	-1.24242e-162	1.46665e-163	1.76279e-164	-1.01867e-162	7.88814e-163	8.91974e-163	8.49098e-164	9.85271e-163	5.43373e-164	-6.27846e-163	-1.06987e-162	5.07908e-163	-6.77766e-164	-2.59891e-163	1.23277e-163	-2.43498e-164	-5.37726e-163	-1.24145e-162	0
-1.34144e-162	-9.30199e-163	-1.77212e-163	2.71817e-163	3.51344e-163	4.04261e-163	4.13764e-163	3.62594e-163	-6.52956e-163	-9.63749e-163	-7.47635e-164	2.08269e-163	-1.24242e-162	1.46665e-163	1.76279e-164	-1.01867e-162	7.88814e-163	8.91974e-163	8.49098e-164	9.85271e-163	5.43373e-164	-6.27846e-163	-1.06987e-162	5.07908e-163	-6.77766e-164	-2.59891e-163	1.23277e-163	-2.43498e-164	-5.37726e-163	-1.24145e-162	0
-1.34144e-162	-9.30199e-163	-1.77212e-163	2.71817e-163	3.51344e-163	4.04261e-163	4.13764e-163	3.62594e-163	-6.52956e-163	-9.63749e-163	-7.47635e-164	2.08269e-163	-1.24242e-162	1.46665e-163	1.76279e-164	-1.01867e-162	7.88814e-163	8.91974e-163	8.49098e-164	9.85271e-163	5.43373e-164	-6.27846e-163	-1.06987e-162	5.07908e-163	-6.77766e-164	-2.59891e-163	1.23277e-163	-2.43498e-164	-5.37726e-163	-1.24145e-162	0
-1.34144e-162	-9.30199e-163	-1.77212e-163	2.71817e-163	3.51344e-163	4.04261e-163	4.13764e-163	3.62594e-163	-6.52956e-163	-9.63749e-163	-7.47635e-164	2.08269e-163	-1.24242e-162	1.46665e-163	1.76279e-164	-1.01867e-162	7.88814e-163	8.91974e-163	8.49098e-164	9.85271e-163	5.43373e-164	-6.27846e-163	-1.06987e-162	5.07908e-163	-6.77766e-164	-2.59891e-163	1.23277e-163	-2.43498e-164	-5.37726e-163	-1.24145e-162	0
-1.34144e-162	-9.30199e-163	-1.77212e-163	2.71817e-163	3.51344e-163	4.04261e-163	4.13764e-163	3.62594e-163	-6.52956e-163	-9.63749e-163	-7.47635e-164	2.08269e-163	-1.24242e-162	1.46665e-163	1.76279e-164	-1.01867e-162	7.88814e-163	8.91974e-163	8.49098e-164	9.85271e-163	5.43373e-164	-6.27846e-163	-1.06987e-162	5.07908e-163	-6.77766e-164	-2.59891e-163	1.23277e-163	-2.43498e-164	-5.37726e-163	-1.24145e-162	0
-1.34144e-162	-9.30199e-163	-1.77212e-163	2.71817e-163	3.51344e-163	4.04261e-163	4.13764e-163	3.62594e-163	-6.52956e-163	-9.63749e-163	-7.47635e-164	2.08269e-163	-1.24242e-162	1.46665e-163	1.76279e-164	-1.01867e-162	7.88814e-163	8.91974e-163	8.49098e-164	9.85271e-163	5.43373e-164	-6.27846e-163	-1.06987e-162	5.07908e-163	-6.77766e-164	-2.59891e-163	1.23277e-163	-2.43498e-164	-5.37726e-163	-1.24145e-162	0
-1.34144e-162	-9.30199e-163	-1.77212e-163	2.71817e-163	3.51344e-163	4.04261e-163	4.13764e-163	3.62594e-163	-6.52956e-163	-9.63749e-163	-7.47635e-164	2.08269e-163	-1.24242e-162	1.46665e-163	1.76279e-164	-1.01867e-162	7.88814e-163	8.91974e-163	8.49098e-164	9.85271e-163	5.43373e-164	-6.27846e-163	-1.06987e-162	5.07908e-163	-6.77766e-164	-2.59891e-163	1.23277e-163	-2.43498e-164	-5.37726e-163	-1.24145e-162	0
-1.34144e-162	-9.30199e-163	-1.77212e-163	2.71817e-163	3.51344e-163	4.04261e-163	4.13764e-163	3.62594e-163	-6.52956e-163	-9.63749e-163	-7.47635e-164	2.08269e-163	-1.24242e-162	1.46665e-163	1.76279e-164	-1.01867e-162	7.88814e-163	8.91974e-163	8.49098e-164	9.85271e-163	5.43373e-164	-6.27846e-163	-1.06987e-162	5.07908e-163	-6.77766e-164	-2.59891e-163	1.23277e-163	-2.43498e-164	-5.37726e-163	-1.24145e-162	0
-1.34144e-162	-9.30199e-163	-1.77212e-163	2.71817e-163	3.51344e-163	4.04261e-163	4.13764e-163	3.62594e-163	-6.52956e-163	-9.63749e-163	-7.47635e-164	2.08269e-163	-1.24242e-162	1.46665e-163	1.76279e-164	-1.01867e-162	7.88814e-163	8.91974e-163	8.49098e-164	9.85271e-163	5.43373e-164	-6.27846e-163	-1.06987e-162	5.07908e-163	-6.77766e-164	-2.59891e-163	1.23277e-163	-2.43498e-164	-5.37726e-163	-1.24145e-162	0
-1.34144e-162	-9.30199e-163	-1.77212e-163	2.71817e-163	3.51344e-163	4.04261e-163	4.13764e-163	3.62594e-163	-6.52956e-163	-9.63749e-163	-7.47635e-164	2.08269e-163	-1.24242e-162	1.46665e-163	1.76279e-164	-1.01867e-162	7.88814e-163	8.91974e-163	8.49098e-164	9.85271e-163	5.43373e-164	-6.27846e-163	-1.06987e-162	5.07908e-163	-6.77766e-164	-2.59891e-163	1.23277e-163	-2.43498e-164	-5.37726e-163	-1.24145e-162	0
-1.34144e-162	-9.30199e-163	-1.77212e-163	2.71817e-163	3.51344e-163	4.04261e-163	4.13764e-163	3.62594e-163	-6.52956e-163	-9.63749e-163	-7.47635e-164	2.08269e-163	-1.24242e-162	1.46665e-163	1.76279e-164	-1.01867e-162	7.88814e-163	8.91974e-163	8.49098e-164	9.85271e-163	5.43373e-164	-6.27846e-163	-1.06987e-162	5.07908e-163	-6.77766e-164	-2.59891e-163	1.23277e-163	-2.43498e-164	-5.37726e-163	-1.24145e-162	0
-1.34144e-162	-9.30199e-163	-1.77212e-163	2.71817e-163	3.51344e-163	4.04261e-163	4.13764e-163	3.62594e-163	-6.52956e-163	-9.63749e-163	-7.47635e-164	2.08269e-163	-1.24242e-162	1.46665e-163	1.76279e-164	-1.01867e-162	7.88814e-163	8.91974e-163	8.49098e-164	9.85271e-163	5.43373e-164	-6.27846e-163	-1.06987e-162	5.07908e-163	-6.77766e-164	-2.59891e-163	1.23277e-163	-2.43498e-164	-5.37726e-163	-1.24145e-162	0
-1.34144e-162	-9.30199e-163	-1.77212e-163	2.71817e-163	3.51344e-163	4.04261e-163	4.13764e-163	3.62594e-163	-6.52956e-163	-9.63749e-163	-7.47635e-164	2.08269e-163	-1.24242e-162	1.46665e-163	1.76279e-164	-1.01867e-162	7.88814e-163	8.91974e-163	8.49098e-164	9.85271e-163	5.43373e-164	-6.27846e-163	-1.06987e-162	5.07908e-163	-6.77766e-164	-2.59891e-163	1.23277e-163	-2.43498e-164	-5.37726e-163	-1.24145e-162	0
-1.34144e-162	-9.30199e-163	-1.77212e-163	2.71817e-163	3.51344e-163	4.04261e-163	4.13764e-163	3.62594e-163	-6.52956e-163	-9.63749e-163	-7.47635e-164	2.08269e-163	-1.24242e-162	1.46665e-163	1.76279e-164	-1.01867e-162	7.88814e-163	8.91974e-163	8.49098e-164	9.85271e-163	5.43373e-164	-6.27846e-163	-1.06987e-162	5.07908e-163	-6.77766e-164	-2.59891e-163	1.23277e-163	-2.43498e-164	-5.37726e-163	-1.24145e-162	0
-1.34144e-162	-9.30199e-163	-1.77212e-163	2.71817e-163	3.51344e-163	4.04261e-163	4.13764e-163	3.62594e-163	-6.52956e-163	-9.63749e-163	-7.47635e-164	2.08269e-163	-1.24242e-162	1.46665e-163	1.76279e-164	-1.01867e-162	7.88814e-163	8.91974e-163	8.49098e-164	9.85271e-163	5.43373e-164	-6.27846e-163	-1.06987e-162	5.07908e-163	-6.77766e-164	-2.59891e-163	1.23277e-163	-2.43498e-164	-5.37726e-163	-1.24145e-162	0
-1.34144e-162	-9.30199e-163	-1.77212e-163	2.71817e-163	3.51344e-163	4.04261e-163	4.13764e-163	3.62594e-163	-6.52956e-163	-9.63749e-163	-7.47635e-164	2.08269e-163	-1.24242e-162	1.46665e-163	1.76279e-164	-1.01867e-162	7.88814e-163	8.91974e-163	8.49098e-164	9.85271e-163	5.43373e-164	-6.27846e-163	-1.06987e-162	5.07908e-163	-6.77766e-164	-2.59891e-163	1.23277e-163	-2.43498e-164	-5.37726e-163	-1.24145e-162	0
-1.34144e-162	-9.30199e-163	-1.77212e-163	2.71817e-163	3.51344e-163	4.04261e-163	4.13764e-163	3.62594e-163	-6.52956e-163	-9.63749e-163	-7.47635e-164	2.08269e-163	-1.24242e-162	1.46665e-163	1.76279e-164	-1.01867e-162	7.88814e-163	8.91974e-163	8.49098e-164	9.85271e-163	5.43373e-164	-6.27846e-163	-1.06987e-162	5.07908e-163	-6.77766e-164	-2.59891e-163	1.23277e-163	-2.43498e-164	-5.37726e-163	-1.24145e-162	0
-1.34144e-162	-9.30199e-163	-1.77212e-163	2.71817e-163	3.51344e-163	4.04261e-163	4.13764e-163	3.62594e-163	-6.52956e-163	-9.63749e-163	-7.47635e-164	2.08269e-163	-1.24242e-162	1.46665e-163	1.76279e-164	-1.01867e-162	7.88814e-163	8.91974e-163	8.49098e-164	9.85271e-163	5.43373e-164	-6.27846e-163	-1.06987e-162	5.07908e-163	-6.77766e-164	-2.59891e-163	1.23277e-163	-2.43498e-164	-5.37726e-163	-1.24145e-162	0
-1.34144e-162	-9.30199e-163	-1.77212e-163	2.71817e-163	3.51344e-163	4.04261e-163	4.13764e-163	3.62594e-163	-6.52956e-163	-9.63749e-163	-7.47635e-164	2.08269e-163	-1.24242e-162	1.46665e-163	1.76279e-164	-1.01867e-162	7.88814e-163	8.91974e-163	8.49098e-164	9.85271e-163	5.43373e-164	-6.27846e-163	-1.06987e-162	5.07908e-163	-6.77766e-164	-2.59891e-163	1.23277e-163	-2.43498e-164	-5.37726e-163	-1.24145e-162	0
-1.34144e-162	-9.30199e-163	-1.77212e-163	2.71817e-163	3.51344e-163	4.04261e-163	4.13764e-163	3.62594e-163	-6.52956e-163	-9.63749e-163	-7.47635e-164	2.08269e-163	-1.24242e-162	1.46665e-163	1.76279e-164	-1.01867e-162	7.88814e-163	8.91974e-163	8.49098e-164	9.85271e-163	5.43373e-164	-6.27846e-163	-1.06987e-162	5.07908e-163	-6.77766e-164	-2.59891e-163	1.23277e-163	-2.43498e-164	-5.37726e-163	-1.24145e-162	0
-1.34144e-162	-9.30199e-163	-1.77212e-163	2.71817e-163	3.51344e-163	4.04261e-163	4.13764e-163	3.62594e-163	-6.52956e-163	-9.63749e-163	-7.47635e-164	2.08269e-163	-1.24242e-162	1.46665e-163	1.76279e-164	-1.01867e-162	7.88814e-163	8.91974e-163	8.49098e-164	9.85271e-163	5.43373e-164	-6.27846e-163	-1.06987e-162	5.07908e-163	-6.77766e-164	-2.59891e-163	1.23277e-163	-2.43498e-164	-5.37726e-163	-1.24145e-162	0
-1.34144e-162	-9.30199e-163	-1.77212e-163	2.71817e-163	3.51344e-163	4.04261e-163	4.13764e-163	3.62594e-163	-6.52956e-163	-9.63749e-163	-7.47635e-164	2.08269e-163	-1.24242e-162	1.46665e-163	1.76279e-164	-1.01867e-162	7.88814e-163	8.91974e-163	8.49098e-164	9.85271e-163	5.43373e-164	-6.27846e-163	-1.06987e-162	5.07908e-163	-6.77766e-164	-2.59891e-163	1.23277e-163	-2.43498e-164	-5.37726e-163	-1.24145e-162	0
-1.34144e-162	-9.30199e-163	-1.77212e-163	2.71817e-163	3.51344e-163	4.04261e-163	4.13764e-163	3.62594e-163	-6.52956e-163	-9.63749e-163	-7.47635e-164	2.08269e-163	-1.24242e-162	1.46665e-163	1.76279e-164	-1.01867e-162	7.88814e-163	8.91974e-163	8.49098e-164	9.85271e-163	5.43373e-164	-6.27846e-163	-1.06987e-162	5.07908e-163	-6.77766e-164	-2.59891e-163	1.23277e-163	-2.43498e-164	-5.37726e-163	-1.24145e-162	0
-1.34144e-162	-9.30199e-163	-1.77212e-163	2.71817e-163	3.51344e-163	4.04261e-163	4.13764e-163	3.62594e-163	-6.52956e-163	-9.63749e-163	-7.47635e-164	2.08269e-163	-1.24242e-162	1.46665e-163	1.76279e-164	-1.01867e-162	7.88814e-163	8.91974e-163	8.49098e-164	9.85271e-163	5.43373e-164	-6.27846e-163	-1.06987e-162	5.07908e-163	-6.77766e-164	-2.59891e-163	1.23277e-163	-2.43498e-164	-5.37726e-163	-1.24145e-162	0
-1.34144e-162	-9.30199e-163	-1.77212e-163	2.71817e-163	3.51344e-163	4.04261e-163	4.13764e-163	3.62594e-163	-6.52956e-163	-9.63749e-163	-7.47635e-164	2.08269e-163	-1.24242e-162	1.46665e-163	1.76279e-164	-1.01867e-162	7.88814e-163	8.91974e-163	8.49098e-164	9.85271e-163	5.43373e-164	-6.27846e-163	-1.06987e-162	5.07908e-163	-6.77766e-164	-2.59891e-163	1.23277e-163	-2.43498e-164	-5.37726e-163	-1.24145e-162	0
-1.34144e-162	-9.30199e-163	-1.77212e-163	2.71817e-163	3.51344e-163	4.04261e-163	4.13764e-163	3.62594e-163	-6.52956e-163	-9.63749e-163	-7.47635e-164	2.08269e-163	-1.24242e-162	1.46665e-163	1.76279e-164	-1.01867e-162	7.88814e-163	8.91974e-163	8.49098e-164	9.85271e-163	5.43373e-164	-6.27846e-163	-1.06987e-162	5.07908e-163	-6.77766e-164	-2.59891e-163	1.23277e-163	-2.43498e-164	-5.37726e-163	-1.24145e-162	0
-1.34144e-162	-9.30199e-163	-1.77212e-163	2.71817e-163	3.51344e-163	4.04261e-163	4.13764e-163	3.62594e-163	-6.52956e-163	-9.63749e-163	-7.47635e-164	2.08269e-163	-1.24242e-162	1.46665e-163	1.76279e-164	-1.01867e-162	7.88814e-163	8.91974e-163	8.49098e-164	9.85271e-163	5.43373e-164	-6.27846e-163	-1.06987e-162	5.07908e-163	-6.77766e-164	-2.59891e-163	1.23277e-163	-2.43498e-164	-5.37726e-163	-1.24145e-162	0
-1.34144e-162	-9.30199e-163	-1.77212e-163	2.71817e-163	3.51344e-163	4.04261e-163	4.13764e-163	3.62594e-163	-6.52956e-163	-9.63749e-163	-7.47635e-164	2.08269e-163	-1.24242e-162	1.46665e-163	1.76279e-164	-1.01867e-162	7.88814e-163	8.91974e-163	8.49098e-164	9.85271e-163	5.43373e-164	-6.27846e-163	-1.06987e-162	5.07908e-163	-6.77766e-164	-2.59891e-163	1.23277e-163	-2.43498e-164	-5.37726e-163	-1.24145e-162	0
-1.34144e-162	-9.30199e-163	-1.77212e-163	2.71817e-163	3.51344e-163	4.04261e-163	4.13764e-163	3.62594e-163	-6.52956e-163	-9.63749e-163	-7.47635e-164	2.08269e-163	-1.24242e-162	1.46665e-163	1.76279e-164	-1.01867e-162	7.88814e-163	8.91974e-163	8.49098e-164	9.85271e-163	5.43373e-164	-6.27846e-163	-1.06987e-162	5.07908e-163	-6.77766e-164	-2.59891e-163	1.23277e-163	-2.43498e-164	-5.37726e-163	-1.24145e-162	0
-1.34144e-162	-9.30199e-163	-1.77212e-163	2.71817e-163	3.51344e-163	4.04261e-163	4.13764e-163	3.62594e-163	-6.52956e-163	-9.63749e-163	-7.47635e-164	2.08269e-163	-1.24242e-162	1.46665e-163	1.76279e-164	-1.01867e-162	7.88814e-163	8.91974e-163	8.49098e-164	9.85271e-163	5.43373e-164	-6.27846e-163	-1.06987e-162	5.07908e-163	-6.77766e-164	-2.59891e-163	1.23277e-163	-2.43498e-164	-5.37726e-163	-1.24145e-162	0
-1.34144e-162	-9.30199e-163	-1.77212e-163	2.71817e-163	3.51344e-163	4.04261e-163	4.13764e-163	3.62594e-163	-6.52956e-163	-9.63749e-163	-7.47635e-164	2.08269e-163	-1.24242e-162	1.46665e-163	1.76279e-164	-1.01867e-162	7.88814e-163	8.91974e-163	8.49098e-164	9.85271e-163	5.43373e-164	-6.27846e-163	-1.06987e-162	5.07908e-163	-6.77766e-164	-2.59891e-163	1.23277e-163	-2.43498e-164	-5.37726e-163	-1.24145e-162	0
-1.34144e-162	-9.30199e-163	-1.77212e-163	2.71817e-163	3.51344e-163	4.04261e-163	4.13764e-163	3.62594e-163	-6.52956e-163	-9.63749e-163	-7.47635e-164	2.08269e-163	-1.24242e-162	1.46665e-163	1.76279e-164	-1.01867e-162	7.88814e-163	8.91974e-163	8.49098e-164	9.85271e-163	5.43373e-164	-6.27846e-163	-1.06987e-162	5.07908e-163	-6.77766e-164	-2.59891e-163	1.23277e-163	-2.43498e-164	-5.37726e-163	-1.24145e-162	0
-1.34144e-162	-9.30199e-163	-1.77212e-163	2.71817e-163	3.51344e-163	4.04261e-163	4.13764e-163	3.62594e-163	-6.52956e-163	-9.63749e-163	-7.47635e-164	2.08269e-163	-1.24242e-162	1.46665e-163	1.76279e-164	-1.01867e-162	7.88814e-163	8.91974e-163	8.49098e-164	9.85271e-163	5.43373e-164	-6.27846e-163	-1.06987e-162	5.07908e-163	-6.77766e-164	-2.59891e-163	1.23277e-163	-2.43498e-164	-5.37726e-163	-1.24145e-162	0
-1.34144e-162	-9.30199e-163	-1.77212e-163	2.71817e-163	3.51344e-163	4.04261e-163	4.13764e-163	3.62594e-163	-6.52956e-163	-9.63749e-163	-7.47635e-164	2.08269e-163	-1.24242e-162	1.46665e-163	1.76279e-164	-1.01867e-162	7.88814e-163	8.91974e-163	8.49098e-164	9.85271e-163	5.43373e-164	-6.27846e-163	-1.06987e-162	5.07908e-163	-6.77766e-164	-2.59891e-163	1.23277e-163	-2.43498e-164	-5.37726e-163	-1.24145e-162	0
-1.34144e-162	-9.30199e-163	-1.77212e-163	2.71817e-163	3.51344e-163	4.04261e-163	4.13764e-163	3.62594e-163	-6.52956e-163	-9.63749e-163	-7.47635e-164	2.08269e-163	-1.24242e-162	1.46665e-163	1.76279e-164	-1.01867e-162	7.88814e-163	8.91974e-163	8.49098e-164	9.85271e-163	5.43373e-164	-6.27846e-163	-1.06987e-162	5.07908e-163	-6.77766e-164	-2.59891e-163	1.23277e-163	-2.43498e-164	-5.37726e-163	-1.24145e-162	0
-1.34144e-162	-9.30199e-163	-1.77212e-163	2.71817e-163	3.51344e-163	4.04261e-163	4.13764e-163	3.62594e-163	-6.52956e-163	-9.63749e-163	-7.47635e-164	2.08269e-163	-1.24242e-162	1.46665e-163	1.76279e-164	-1.01867e-162	7.88814e-163	8.91974e-163	8.49098e-164	9.85271e-163	5.43373e-164	-6.27846e-163	-1.06987e-162	5.07908e-163	-6.77766e-164	-2.59891e-163	1.23277e-163	-2.43498e-164	-5.37726e-163	-1.24145e-162	0
-1.34144e-162	-9.30199e-163	-1.77212e-163	2.71817e-163	3.51344e-163	4.04261e-163	4.13764e-163	3.62594e-163	-6.52956e-163	-9.63749e-163	-7.47635e-164	2.08269e-163	-1.24242e-162	1.46665e-163	1.76279e-164	-1.01867e-162	7.88814e-163	8.91974e-163	8.49098e-164	9.85271e-163	5.43373e-164	-6.27846e-163	-1.06987e-162	5.07908e-163	-6.77766e-164	-2.59891e-163	1.23277e-163	-2.43498e-164	-5.37726e-163	-1.24145e-162	0
-1.34144e-162	-9.30199e-163	-1.77212e-163	2.71817e-163	3.51344e-163	4.04261e-163	4.13764e-163	3.62594e-163	-6.52956e-163	-9.63749e-163	-7.47635e-164	2.08269e-163	-1.24242e-162	1.46665e-163	1.76279e-164	-1.01867e-162	7.88814e-163	8.91974e-163	8.49098e-164	9.85271e-163	5.43373e-164	-6.27846e-163	-1.06987e-162	5.07908e-163	-6.77766e-164	-2.59891e-163	1.23277e-163	-2.43498e-164	-5.37726e-163	-1.24145e-162	0
-1.34144e-162	-9.30199e-163	-1.77212e-163	2.71817e-163	3.51344e-163	4.04261e-163	4.13764e-163	3.62594e-163	-6.52956e-163	-9.63749e-163	-7.47635e-164	2.08269e-163	-1.24242e-162	1.46665e-163	1.76279e-164	-1.01867e-162	7.88814e-163	8.91974e-163	8.49098e-164	9.85271e-163	5.43373e-164	-6.27846e-163	-1.06987e-162	5.07908e-163	-6.77766e-164	-2.59891e-163	1.23277e-163	-2.43498e-164	-5.37726e-163	-1.24145e-162	0
-1.34144e-162	-9.30199e-163	-1.77212e-163	2.71817e-163	3.51344e-163	4.04261e-163	4.13764e-163	3.62594e-163	-6.52956e-163	-9.63749e-163	-7.47635e-164	2.08269e-163	-1.24242e-162	1.46665e-163	1.76279e-164	-1.01867e-162	7.88814e-163	8.91974e-163	8.49098e-164	9.85271e-163	5.43373e-164	-6.27846e-163	-1.06987e-162	5.07908e-163	-6.77766e-164	-2.59891e-163	1.23277e-163	-2.43498e-164	-5.37726e-163	-1.24145e-162	0
-1.34144e-162	-9.30199e-163	-1.77212e-163	2.71817e-163	3.51344e-163	4.04261e-163	4.13764e-163	3.62594e-163	-6.52956e-163	-9.63749e-163	-7.47635e-164	2.08269e-163	-1.24242e-162	1.46665e-163	1.76279e-164	-1.01867e-162	7.88814e-163	8.91974e-163	8.49098e-164	9.85271e-163	5.43373e-164	-6.27846e-163	-1.06987e-162	5.07908e-163	-6.77766e-164	-2.59891e-163	1.23277e-163	-2.43498e-164	-5.37726e-163	-1.24145e-162	0
-1.34144e-162	-9.30199e-163	-1.77212e-163	2.71817e-163	3.51344e-163	4.04261e-163	4.13764e-163	3.62594e-163	-6.52956e-163	-9.63749e-163	-7.47635e-164	2.08269e-163	-1.24242e-162	1.46665e-163	1.76279e-164	-1.01867e-162	7.88814e-163	8.91974e-163	8.49098e-164	9.85271e-163	5.43373e-164	-6.27846e-163	-1.06987e-162	5.07908e-163	-6.77766e-164	-2.59891e-163	1.23277e-163	-2.43498e-164	-5.37726e-163	-1.24145e-162	0
-1.34144e-162	-9.30199e-163	-1.77212e-163	2.71817e-163	3.51344e-163	4.04261e-163	4.13764e-163	3.62594e-163	-6.52956e-163	-9.63749e-163	-7.47635e-164	2.08269e-163	-1.24242e-162	1.46665e-163	1.76279e-164	-1.01867e-162	7.88814e-163	8.91974e-163	8.49098e-164	9.85271e-163	5.43373e-164	-6.27846e-163	-1.06987e-162	5.07908e-163	-6.77766e-164	-2.59891e-163	1.23277e-163	-2.43498e-164	-5.37726e-163	-1.24145e-162	0
-1.34144e-162	-9.30199e-163	-1.77212e-163	2.71817e-163	3.51344e-163	4.04261e-163	4.13764e-163	3.62594e-163	-6.52956e-163	-9.63749e-163	-7.47635e-164	2.08269e-163	-1.24242e-162	1.46665e-163	1.76279e-164	-1.01867e-162	7.88814e-163	8.91974e-163	8.49098e-164	9.85271e-163	5.43373e-164	-6.27846e-163	-1.06987e-162	5.07908e-163	-6.77766e-164	-2.59891e-163	1.23277e-163	-2.43498e-164	-5.37726e-163	-1.24145e-162	0
-1.34144e-162	-9.30199e-163	-1.77212e-163	2.71817e-163	3.51344e-163	4.04261e-163	4.13764e-163	3.62594e-163	-6.52956e-163	-9.63749e-163	-7.47635e-164	2.08269e-163	-1.24242e-162	1.46665e-163	1.76279e-164	-1.01867e-162	7.88814e-163	8.91974e-163	8.49098e-164	9.85271e-163	5.43373e-164	-6.27846e-163	-1.06987e-162	5.07908e-163	-6.77766e-164	-2.59891e-163	1.23277e-163	-2.43498e-164	-5.37726e-163	-1.24145e-162	0
-1.34144e-162	-9.30199e-163	-1.77212e-163	2.71817e-163	3.51344e-163	4.04261e-163	4.13764e-163	3.62594e-163	-6.52956e-163	-9.63749e-163	-7.47635e-164	2.08269e-163	-1.24242e-162	1.46665e-163	1.76279e-164	-1.01867e-162	7.88814e-163	8.91974e-163	8.49098e-164	9.85271e-163	5.43373e-164	-6.27846e-163	-1.06987e-162	5.07908e-163	-6.77766e-164	-2.59891e-163	1.23277e-163	-2.43498e-164	-5.37726e-163	-1.24145e-162	0
-1.34144e-162	-9.30199e-163	-1.77212e-163	2.71817e-163	3.51344e-163	4.04261e-163	4.13764e-163	3.62594e-163	-6.52956e-163	-9.63749e-163	-7.47635e-164	2.08269e-163	-1.24242e-162	1.46665e-163	1.76279e-164	-1.01867e-162	7.88814e-163	8.91974e-163	8.49098e-164	9.85271e-163	5.43373e-164	-6.27846e-163	-1.06987e-162	5.07908e-163	-6.77766e-164	-2.59891e-163	1.23277e-163	-2.43498e-164	-5.37726e-163	-1.24145e-162	0
-1.34144e-162	-9.30199e-163	-1.77212e-163	2.71817e-163	3.51344e-163	4.04261e-163	4.13764e-163	3.62594e-163	-6.52956e-163	-9.63749e-163	-7.47635e-164	2.08269e-163	-1.24242e-162	1.46665e-163	1.76279e-164	-1.01867e-162	7.88814e-163	8.91974e-163	8.49098e-164	9.85271e-163	5.43373e-164	-6.27846e-163	-1.06987e-162	5.07908e-163	-6.77766e-164	-2.59891e-163	1.23277e-163	-2.43498e-164	-5.37726e-163	-1.24145e-162	0
-1.34144e-162	-9.30199e-163	-1.77212e-163	2.71817e-163	3.51344e-163	4.04261e-163	4.13764e-163	3.62594e-163	-6.52956e-163	-9.63749e-163	-7.47635e-164	2.08269e-163	-1.24242e-162	1.46665e-163	1.76279e-164	-1.01867e-162	7.88814e-163	8.91974e-163	8.49098e-164	9.85271e-163	5.43373e-164	-6.27846e-163	-1.06987e-162	5.07908e-163	-6.77766e-164	-2.59891e-163	1.23277e-163	-2.43498e-164	-5.37726e-163	-1.24145e-162	0
-1.34144e-162	-9.30199e-163	-1.77212e-163	2.71817e-163	3.51344e-163	4.04261e-163	4.13764e-163	3.62594e-163	-6.52956e-163	-9.63749e-163	-7.47635e-164	2.08269e-163	-1.24242e-162	1.46665e-163	1.76279e-164	-1.01867e-162	7.88814e-163	8.91974e-163	8.49098e-164	9.85271e-163	5.43373e-164	-6.27846e-163	-1.06987e-162	5.07908e-163	-6.77766e-164	-2.59891e-163	1.23277e-163	-2.43498e-164	-5.37726e-163	-1.24145e-162	0
-1.34144e-162	-9.30199e-163	-1.77212e-163	2.71817e-163	3.51344e-163	4.04261e-163	4.13764e-163	3.62594e-163	-6.52956e-163	-9.63749e-163	-7.47635e-164	2.08269e-163	-1.24242e-162	1.46665e-163	1.76279e-164	-1.01867e-162	7.88814e-163	8.91974e-163	8.49098e-164	9.85271e-163	5.43373e-164	-6.27846e-163	-1.06987e-162	5.07908e-163	-6.77766e-164	-2.59891e-163	1.23277e-163	-2.43498e-164	-5.37726e-163	-1.24145e-162	0
-1.34144e-162	-9.30199e-163	-1.77212e-163	2.71817e-163	3.51344e-163	4.04261e-163	4.13764e-163	3.62594e-163	-6.52956e-163	-9.63749e-163	-7.47635e-164	2.08269e-163	-1.24242e-162	1.46665e-163	1.76279e-164	-1.01867e-162	7.88814e-163	8.91974e-163	8.49098e-164	9.85271e-163	5.43373e-164	-6.27846e-163	-1.06987e-162	5.07908e-163	-6.77766e-164	-2.59891e-163	1.23277e-163	-2.43498e-164	-5.37726e-163	-1.24145e-162	0
-1.34144e-162	-9.30199e-163	-1.77212e-163	2.71817e-163	3.51344e-163	4.04261e-163	4.13764e-163	3.62594e-163	-6.52956e-163	-9.63749e-163	-7.47635e-164	2.08269e-163	-1.24242e-162	1.46665e-163	1.76279e-164	-1.01867e-162	7.88814e-163	8.91974e-163	8.49098e-164	9.85271e-163	5.43373e-164	-6.27846e-163	-1.06987e-162	5.07908e-163	-6.77766e-164	-2.59891e-163	1.23277e-163	-2.43498e-164	-5.37726e-163	-1.24145e-162	0
-1.34144e-162	-9.30199e-163	-1.77212e-163	2.71817e-163	3.51344e-163	4.04261e-163	4.13764e-163	3.62594e-163	-6.52956e-163	-9.63749e-163	-7.47635e-164	2.08269e-163	-1.24242e-162	1.46665e-163	1.76279e-164	-1.01867e-162	7.88814e-163	8.91974e-163	8.49098e-164	9.85271e-163	5.43373e-164	-6.27846e-163	-1.06987e-162	5.07908e-163	-6.77766e-164	-2.59891e-163	1.23277e-163	-2.43498e-164	-5.37726e-163	-1.24145e-162	0
-1.34144e-162	-9.30199e-163	-1.77212e-163	2.71817e-163	3.51344e-163	4.04261e-163	4.13764e-163	3.62594e-163	-6.52956e-163	-9.63749e-163	-7.47635e-164	2.08269e-163	-1.24242e-162	1.46665e-163	1.76279e-164	-1.01867e-162	7.88814e-163	8.91974e-163	8.49098e-164	9.85271e-163	5.43373e-164	-6.27846e-163	-1.06987e-162	5.07908e-163	-6.77766e-164	-2.59891e-163	1.23277e-163	-2.43498e-164	-5.37726e-163	-1.24145e-162	0
-1.34144e-162	-9.30199e-163	-1.77212e-163	2.71817e-163	3.51344e-163	4.04261e-163	4.13764e-163	3.62594e-163	-6.52956e-163	-9.63749e-163	-7.47635e-164	2.08269e-163	-1.24242e-162	1.46665e-163	1.76279e-164	-1.01867e-162	7.88814e-163	8.91974e-163	8.49098e-164	9.85271e-163	5.43373e-164	-6.27846e-163	-1.06987e-162	5.07908e-163	-6.77766e-164	-2.59891e-163	1.23277e-163	-2.43498e-164	-5.37726e-163	-1.24145e-162	0
-1.34144e-162	-9.30199e-163	-1.77212e-163	2.71817e-163	3.51344e-163	4.04261e-163	4.13764e-163	3.62594e-163	-6.52956e-163	-9.63749e-163	-7.47635e-164	2.08269e-163	-1.24242e-162	1.46665e-163	1.76279e-164	-1.01867e-162	7.88814e-163	8.91974e-163	8.49098e-164	9.85271e-163	5.43373e-164	-6.27846e-163	-1.06987e-162	5.07908e-163	-6.77766e-164	-2.59891e-163	1.23277e-163	-2.43498e-164	-5.37726e-163	-1.24145e-162	0
-1.34144e-162	-9.30199e-163	-1.77212e-163	2.71817e-163	3.51344e-163	4.04261e-163	4.13764e-163	3.62594e-163	-6.52956e-163	-9.63749e-163	-7.47635e-164	2.08269e-163	-1.24242e-162	1.46665e-163	1.76279e-164	-1.01867e-162	7.88814e-163	8.91974e-163	8.49098e-164	9.85271e-163	5.43373e-164	-6.27846e-163	-1.06987e-162	5.07908e-163	-6.77766e-164	-2.59891e-163	1.23277e-163	-2.43498e-164	-5.37726e-163	-1.24145e-162	0
-1.34144e-162	-9.30199e-163	-1.77212e-163	2.71817e-163	3.51344e-163	4.04261e-163	4.13764e-163	3.62594e-163	-6.52956e-163	-9.63749e-163	-7.47635e-164	2.08269e-163	-1.24242e-162	1.46665e-163	1.76279e-164	-1.01867e-162	7.88814e-163	8.91974e-163	8.49098e-164	9.85271e-163	5.43373e-164	-6.27846e-163	-1.06987e-162	5.07908e-163	-6.77766e-164	-2.59891e-163	1.23277e-163	-2.43498e-164	-5.37726e-163	-1.24145e-162	0
-1.34144e-162	-9.30199e-163	-1.77212e-163	2.71817e-163	3.51344e-163	4.04261e-163	4.13764e-163	3.62594e-163	-6.52956e-163	-9.63749e-163	-7.47635e-164	2.08269e-163	-1.24242e-162	1.46665e-163	1.76279e-164	-1.01867e-162	7.88814e-163	8.91974e-163	8.49098e-164	9.85271e-163	5.43373e-164	-6.27846e-163	-1.06987e-162	5.07908e-163	-6.77766e-164	-2.59891e-163	1.23277e-163	-2.43498e-164	-5.37726e-163	-1.24145e-162	0
-1.34144e-162	-9.30199e-163	-1.77212e-163	2.71817e-163	3.51344e-163	4.04261e-163	4.13764e-163	3.62594e-163	-6.52956e-163	-9.63749e-163	-7.47635e-164	2.08269e-163	-1.24242e-162	1.46665e-163	1.76279e-164	-1.01867e-162	7.88814e-163	8.91974e-163	8.49098e-164	9.85271e-163	5.43373e-164	-6.27846e-163	-1.06987e-162	5.07908e-163	-6.77766e-164	-2.59891e-163	1.23277e-163	-2.43498e-164	-5.37726e-163	-1.24145e-162	0
-1.34144e-162	-9.30199e-163	-1.77212e-163	2.71817e-163	3.51344e-163	4.04261e-163	4.13764e-163	3.62594e-163	-6.52956e-163	-9.63749e-163	-7.47635e-164	2.08269e-163	-1.24242e-162	1.46665e-163	1.76279e-164	-1.01867e-162	7.88814e-163	8.91974e-163	8.49098e-164	9.85271e-163	5.43373e-164	-6.27846e-163	-1.06987e-162	5.07908e-163	-6.77766e-164	-2.59891e-163	1.23277e-163	-2.43498e-164	-5.37726e-163	-1.24145e-162	0
-1.34144e-162	-9.30199e-163	-1.77212e-163	2.71817e-163	3.51344e-163	4.04261e-163	4.13764e-163	3.62594e-163	-6.52956e-163	-9.63749e-163	-7.47635e-164	2.08269e-163	-1.24242e-162	1.46665e-163	1.76279e-164	-1.01867e-162	7.88814e-163	8.91974e-163	8.49098e-164	9.85271e-163	5.43373e-164	-6.27846e-163	-1.06987e-162	5.07908e-163	-6.77766e-164	-2.59891e-163	1.23277e-163	-2.43498e-164	-5.37726e-163	-1.24145e-162	0
-1.34144e-162	-9.30199e-163	-1.77212e-163	2.71817e-163	3.51344e-163	4.04261e-163	4.13764e-163	3.62594e-163	-6.52956e-163	-9.63749e-163	-7.47635e-164	2.08269e-163	-1.24242e-162	1.46665e-163	1.76279e-164	-1.01867e-162	7.88814e-163	8.91974e-163	8.49098e-164	9.85271e-163	5.43373e-164	-6.27846e-163	-1.06987e-162	5.07908e-163	-6.77766e-164	-2.59891e-163	1.23277e-163	-2.43498e-164	-5.37726e-163	-1.24145e-162	0
-1.34144e-162	-9.30199e-163	-1.77212e-163	2.71817e-163	3.51344e-163	4.04261e-163	4.13764e-163	3.62594e-163	-6.52956e-163	-9.63749e-163	-7.47635e-164	2.08269e-163	-1.24242e-162	1.46665e-163	1.76279e-164	-1.01867e-162	7.88814e-163	8.91974e-163	8.49098e-164	9.85271e-163	5.43373e-164	-6.27846e-163	-1.06987e-162	5.07908e-163	-6.77766e-164	-2.59891e-163	1.23277e-163	-2.43498e-164	-5.37726e-163	-1.24145e-162	0
-1.34144e-162	-9.30199e-163	-1.77212e-163	2.71817e-163	3.51344e-163	4.04261e-163	4.13764e-163	3.62594e-163	-6.52956e-163	-9.63749e-163	-7.47635e-164	2.08269e-163	-1.24242e-162	1.46665e-163	1.76279e-164	-1.01867e-162	7.88814e-163	8.91974e-163	8.49098e-164	9.85271e-163	5.43373e-164	-6.27846e-163	-1.06987e-162	5.07908e-163	-6.77766e-164	-2.59891e-163	1.23277e-163	-2.43498e-164	-5.37726e-163	-1.24145e-162	0
-1.34144e-162	-9.30199e-163	-1.77212e-163	2.71817e-163	3.51344e-163	4.04261e-163	4.13764e-163	3.62594e-163	-6.52956e-163	-9.63749e-163	-7.47635e-164	2.08269e-163	-1.24242e-162	1.46665e-163	1.76279e-164	-1.01867e-162	7.88814e-163	8.91974e-163	8.49098e-164	9.85271e-163	5.43373e-164	-6.27846e-163	-1.06987e-162	5.07908e-163	-6.77766e-164	-2.59891e-163	1.23277e-163	-2.43498e-164	-5.37726e-163	-1.24145e-162	0
-1.34144e-162	-9.30199e-163	-1.77212e-163	2.71817e-163	3.51344e-163	4.04261e-163	4.13764e-163	3.62594e-163	-6.52956e-163	-9.63749e-163	-7.47635e-164	2.08269e-163	-1.24242e-162	1.46665e-163	1.76279e-164	-1.01867e-162	7.88814e-163	8.91974e-163	8.49098e-164	9.85271e-163	5.43373e-164	-6.27846e-163	-1.06987e-162	5.07908e-163	-6.77766e-164	-2.59891e-163	1.23277e-163	-2.43498e-164	-5.37726e-163	-1.24145e-162	0
-1.34144e-162	-9.30199e-163	-1.77212e-163	2.71817e-163	3.51344e-163	4.04261e-163	4.13764e-163	3.62594e-163	-6.52956e-163	-9.63749e-163	-7.47635e-164	2.08269e-163	-1.24242e-162	1.46665e-163	1.76279e-164	-1.01867e-162	7.88814e-163	8.91974e-163	8.49098e-164	9.85271e-163	5.43373e-164	-6.27846e-163	-1.06987e-162	5.07908e-163	-6.77766e-164	-2.59891e-163	1.23277e-163	-2.43498e-164	-5.37726e-163	-1.24145e-162	0
-1.34144e-162	-9.30199e-163	-1.77212e-163	2.71817e-163	3.51344e-163	4.04261e-163	4.13764e-163	3.62594e-163	-6.52956e-163	-9.63749e-163	-7.47635e-164	2.08269e-163	-1.24242e-162	1.46665e-163	1.76279e-164	-1.01867e-162	7.88814e-163	8.91974e-163	8.49098e-164	9.85271e-163	5.43373e-164	-6.27846e-163	-1.06987e-162	5.07908e-163	-6.77766e-164	-2.59891e-163	1.23277e-163	-2.43498e-164	-5.37726e-163	-1.24145e-162	0
-1.34144e-162	-9.30199e-163	-1.77212e-163	2.71817e-163	3.51344e-163	4.04261e-163	4.13764e-163	3.62594e-163	-6.52956e-163	-9.63749e-163	-7.47635e-164	2.08269e-163	-1.24242e-162	1.46665e-163	1.76279e-164	-1.01867e-162	7.88814e-163	8.91974e-163	8.49098e-164	9.85271e-163	5.43373e-164	-6.27846e-163	-1.06987e-162	5.07908e-163	-6.77766e-164	-2.59891e-163	1.23277e-163	-2.43498e-164	-5.37726e-163	-1.24145e-162	0
-1.34144e-162	-9.30199e-163	-1.77212e-163	2.71817e-163	3.51344e-163	4.04261e-163	4.13764e-163	3.62594e-163	-6.52956e-163	-9.63749e-163	-7.47635e-164	2.08269e-163	-1.24242e-162	1.46665e-163	1.76279e-164	-1.01867e-162	7.88814e-163	8.91974e-163	8.49098e-164	9.85271e-163	5.43373e-164	-6.27846e-163	-1.06987e-162	5.07908e-163	-6.77766e-164	-2.59891e-163	1.23277e-163	-2.43498e-164	-5.37726e-163	-1.24145e-162	0
-1.34144e-162	-9.30199e-163	-1.77212e-163	2.71817e-163	3.51344e-163	4.04261e-163	4.13764e-163	3.62594e-163	-6.52956e-163	-9.63749e-163	-7.47635e-164	2.08269e-163	-1.24242e-162	1.46665e-163	1.76279e-164	-1.01867e-162	7.88814e-163	8.91974e-163	8.49098e-164	9.85271e-163	5.43373e-164	-6.27846e-163	-1.06987e-162	5.07908e-163	-6.77766e-164	-2.59891e-163	1.23277e-163	-2.43498e-164	-5.37726e-163	-1.24145e-162	0
-1.34144e-162	-9.30199e-163	-1.77212e-163	2.71817e-163	3.51344e-163	4.04261e-163	4.13764e-163	3.62594e-163	-6.52956e-163	-9.63749e-163	-7.47635e-164	2.08269e-163	-1.24242e-162	1.46665e-163	1.76279e-164	-1.01867e-162	7.88814e-163	8.91974e-163	8.49098e-164	9.85271e-163	5.43373e-164	-6.27846e-163	-1.06987e-162	5.07908e-163	-6.77766e-164	-2.59891e-163	1.23277e-163	-2.43498e-164	-5.37726e-163	-1.24145e-162	0
-1.34144e-162	-9.30199e-163	-1.77212e-163	2.71817e-163	3.51344e-163	4.04261e-163	4.13764e-163	3.62594e-163	-6.52956e-163	-9.63749e-163	-7.47635e-164	2.08269e-163	-1.24242e-162	1.46665e-163	1.76279e-164	-1.01867e-162	7.88814e-163	8.91974e-163	8.49098e-164	9.85271e-163	5.43373e-164	-6.27846e-163	-1.06987e-162	5.07908e-163	-6.77766e-164	-2.59891e-163	1.23277e-163	-2.43498e-164	-5.37726e-163	-1.24145e-162	0
-1.34144e-162	-9.30199e-163	-1.77212e-163	2.71817e-163	3.51344e-163	4.04261e-163	4.13764e-163	3.62594e-163	-6.52956e-163	-9.63749e-163	-7.47635e-164	2.08269e-163	-1.24242e-162	1.46665e-163	1.76279e-164	-1.01867e-162	7.88814e-163	8.91974e-163	8.49098e-164	9.85271e-163	5.43373e-164	-6.27846e-163	-1.06987e-162	5.07908e-163	-6.77766e-164	-2.59891e-163	1.23277e-163	-2.43498e-164	-5.37726e-163	-1.24145e-162	0
-1.34144e-162	-9.30199e-163	-1.77212e-163	2.71817e-163	3.51344e-163	4.04261e-163	4.13764e-163	3.62594e-163	-6.52956e-163	-9.63749e-163	-7.47635e-164	2.08269e-163	-1.24242e-162	1.46665e-163	1.76279e-164	-1.01867e-162	7.88814e-163	8.91974e-163	8.49098e-164	9.85271e-163	5.43373e-164	-6.27846e-163	-1.06987e-162	5.07908e-163	-6.77766e-164	-2.59891e-163	1.23277e-163	-2.43498e-164	-5.37726e-163	-1.24145e-162	0
-1.34144e-162	-9.30199e-163	-1.77212e-163	2.71817e-163	3.51344e-163	4.04261e-163	4.13764e-163	3.62594e-163	-6.52956e-163	-9.63749e-163	-7.47635e-164	2.08269e-163	-1.24242e-162	1.46665e-163	1.76279e-164	-1.01867e-162	7.88814e-163	8.91974e-163	8.49098e-164	9.85271e-163	5.43373e-164	-6.27846e-163	-1.06987e-162	5.07908e-163	-6.77766e-164	-2.59891e-163	1.23277e-163	-2.43498e-164	-5.37726e-163	-1.24145e-162	0
-1.34144e-162	-9.30199e-163	-1.77212e-163	2.71817e-163	3.51344e-163	4.04261e-163	4.13764e-163	3.62594e-163	-6.52956e-163	-9.63749e-163	-7.47635e-164	2.08269e-163	-1.24242e-162	1.46665e-163	1.76279e-164	-1.01867e-162	7.88814e-163	8.91974e-163	8.49098e-164	9.85271e-163	5.43373e-164	-6.27846e-163	-1.06987e-162	5.07908e-163	-6.77766e-164	-2.59891e-163	1.23277e-163	-2.43498e-164	-5.37726e-163	-1.24145e-162	0
-1.34144e-162	-9.30199e-163	-1.77212e-163	2.71817e-163	3.51344e-163	4.04261e-163	4.13764e-163	3.62594e-163	-6.52956e-163	-9.63749e-163	-7.47635e-164	2.08269e-163	-1.24242e-162	1.46665e-163	1.76279e-164	-1.01867e-162	7.88814e-163	8.91974e-163	8.49098e-164	9.85271e-163	5.43373e-164	-6.27846e-163	-1.06987e-162	5.07908e-163	-6.77766e-164	-2.59891e-163	1.23277e-163	-2.43498e-164	-5.37726e-163	-1.24145e-162	0
-1.34144e-162	-9.30199e-163	-1.77212e-163	2.71817e-163	3.51344e-163	4.04261e-163	4.13764e-163	3.62594e-163	-6.52956e-163	-9.63749e-163	-7.47635e-164	2.08269e-163	-1.24242e-162	1.46665e-163	1.76279e-164	-1.01867e-162	7.88814e-163	8.91974e-163	8.49098e-164	9.85271e-163	5.43373e-164	-6.27846e-163	-1.06987e-162	5.07908e-163	-6.77766e-164	-2.59891e-163	1.23277e-163	-2.43498e-164	-5.37726e-163	-1.24145e-162	0
-1.34144e-162	-9.30199e-163	-1.77212e-163	2.71817e-163	3.51344e-163	4.04261e-163	4.13764e-163	3.62594e-163	-6.52956e-163	-9.63749e-163	-7.47635e-164	2.08269e-163	-1.24242e-162	1.46665e-163	1.76279e-164	-1.01867e-162	7.88814e-163	8.91974e-163	8.49098e-164	9.85271e-163	5.43373e-164	-6.27846e-163	-1.06987e-162	5.07908e-163	-6.77766e-164	-2.59891e-163	1.23277e-163	-2.43498e-164	-5.37726e-163	-1.24145e-162	0
-1.34144e-162	-9.30199e-163	-1.77212e-163	2.71817e-163	3.51344e-163	4.04261e-163	4.13764e-163	3.62594e-163	-6.52956e-163	-9.63749e-163	-7.47635e-164	2.08269e-163	-1.24242e-162	1.46665e-163	1.76279e-164	-1.01867e-162	7.88814e-163	8.91974e-163	8.49098e-164	9.85271e-163	5.43373e-164	-6.27846e-163	-1.06987e-162	5.07908e-163	-6.77766e-164	-2.59891e-163	1.23277e-163	-2.43498e-164	-5.37726e-163	-1.24145e-162	0
-1.34144e-162	-9.30199e-163	-1.77212e-163	2.71817e-163	3.51344e-163	4.04261e-163	4.13764e-163	3.62594e-163	-6.52956e-163	-9.63749e-163	-7.47635e-164	2.08269e-163	-1.24242e-162	1.46665e-163	1.76279e-164	-1.01867e-162	7.88814e-163	8.91974e-163	8.49098e-164	9.85271e-163	5.43373e-164	-6.27846e-163	-1.06987e-162	5.07908e-163	-6.77766e-164	-2.59891e-163	1.23277e-163	-2.43498e-164	-5.37726e-163	-1.24145e-162	0
-1.34144e-162	-9.30199e-163	-1.77212e-163	2.71817e-163	3.51344e-163	4.04261e-163	4.13764e-163	3.62594e-163	-6.52956e-163	-9.63749e-163	-7.47635e-164	2.08269e-163	-1.24242e-162	1.46665e-163	1.76279e-164	-1.01867e-162	7.88814e-163	8.91974e-163	8.49098e-164	9.85271e-163	5.43373e-164	-6.27846e-163	-1.06987e-162	5.07908e-163	-6.77766e-164	-2.59891e-163	1.23277e-163	-2.43498e-164	-5.37726e-163	-1.24145e-162	0
-1.34144e-162	-9.30199e-163	-1.77212e-163	2.71817e-163	3.51344e-163	4.04261e-163	4.13764e-163	3.62594e-163	-6.52956e-163	-9.63749e-163	-7.47635e-164	2.08269e-163	-1.24242e-162	1.46665e-163	1.76279e-164	-1.01867e-162	7.88814e-163	8.91974e-163	8.49098e-164	9.85271e-163	5.43373e-164	-6.27846e-163	-1.06987e-162	5.07908e-163	-6.77766e-164	-2.59891e-163	1.23277e-163	-2.43498e-164	-5.37726e-163	-1.24145e-162	0
-1.34144e-162	-9.30199e-163	-1.77212e-163	2.71817e-163	3.51344e-163	4.04261e-163	4.13764e-163	3.62594e-163	-6.52956e-163	-9.63749e-163	-7.47635e-164	2.08269e-163	-1.24242e-162	1.46665e-163	1.76279e-164	-1.01867e-162	7.88814e-163	8.91974e-163	8.49098e-164	9.85271e-163	5.43373e-164	-6.27846e-163	-1.06987e-162	5.07908e-163	-6.77766e-164	-2.59891e-163	1.23277e-163	-2.43498e-164	-5.37726e-163	-1.24145e-162	0
-1.34144e-162	-9.30199e-163	-1.77212e-163	2.71817e-163	3.51344e-163	4.04261e-163	4.13764e-163	3.62594e-163	-6.52956e-163	-9.63749e-163	-7.47635e-164	2.08269e-163	-1.24242e-162	1.46665e-163	1.76279e-164	-1.01867e-162	7.88814e-163	8.91974e-163	8.49098e-164	9.85271e-163	5.43373e-164	-6.27846e-163	-1.06987e-162	5.07908e-163	-6.77766e-164	-2.59891e-163	1.23277e-163	-2.43498e-164	-5.37726e-163	-1.24145e-162	0
-1.34144e-162	-9.30199e-163	-1.77212e-163	2.71817e-163	3.51344e-163	4.04261e-163	4.13764e-163	3.62594e-163	-6.52956e-163	-9.63749e-163	-7.47635e-164	2.08269e-163	-1.24242e-162	1.46665e-163	1.76279e-164	-1.01867e-162	7.88814e-163	8.91974e-163	8.49098e-164	9.85271e-163	5.43373e-164	-6.27846e-163	-1.06987e-162	5.07908e-163	-6.77766e-164	-2.59891e-163	1.23277e-163	-2.43498e-164	-5.37726e-163	-1.24145e-162	0
-1.34144e-162	-9.30199e-163	-1.77212e-163	2.71817e-163	3.51344e-163	4.04261e-163	4.13764e-163	3.62594e-163	-6.52956e-163	-9.63749e-163	-7.47635e-164	2.08269e-163	-1.24242e-162	1.46665e-163	1.76279e-164	-1.01867e-162	7.88814e-163	8.91974e-163	8.49098e-164	9.85271e-163	5.43373e-164	-6.27846e-163	-1.06987e-162	5.07908e-163	-6.77766e-164	-2.59891e-163	1.23277e-163	-2.43498e-164	-5.37726e-163	-1.24145e-162	0
-1.34144e-162	-9.30199e-163	-1.77212e-163	2.71817e-163	3.51344e-163	4.04261e-163	4.13764e-163	3.62594e-163	-6.52956e-163	-9.63749e-163	-7.47635e-164	2.08269e-163	-1.24242e-162	1.46665e-163	1.76279e-164	-1.01867e-162	7.88814e-163	8.91974e-163	8.49098e-164	9.85271e-163	5.43373e-164	-6.27846e-163	-1.06987e-162	5.07908e-163	-6.77766e-164	-2.59891e-163	1.23277e-163	-2.43498e-164	-5.37726e-163	-1.24145e-162	0
-1.34144e-162	-9.30199e-163	-1.77212e-163	2.71817e-163	3.51344e-163	4.04261e-163	4.13764e-163	3.62594e-163	-6.52956e-163	-9.63749e-163	-7.47635e-164	2.08269e-163	-1.24242e-162	1.46665e-163	1.76279e-164	-1.01867e-162	7.88814e-163	8.91974e-163	8.49098e-164	9.85271e-163	5.43373e-164	-6.27846e-163	-1.06987e-162	5.07908e-163	-6.77766e-164	-2.59891e-163	1.23277e-163	-2.43498e-164	-5.37726e-163	-1.24145e-162	0
-1.34144e-162	-9.30199e-163	-1.77212e-163	2.71817e-163	3.51344e-163	4.04261e-163	4.13764e-163	3.62594e-163	-6.52956e-163	-9.63749e-163	-7.47635e-164	2.08269e-163	-1.24242e-162	1.46665e-163	1.76279e-164	-1.01867e-162	7.88814e-163	8.91974e-163	8.49098e-164	9.85271e-163	5.43373e-164	-6.27846e-163	-1.06987e-162	5.07908e-163	-6.77766e-164	-2.59891e-163	1.23277e-163	-2.43498e-164	-5.37726e-163	-1.24145e-162	0
-1.34144e-162	-9.30199e-163	-1.77212e-163	2.71817e-163	3.51344e-163	4.04261e-163	4.13764e-163	3.62594e-163	-6.52956e-163	-9.63749e-163	-7.47635e-164	2.08269e-163	-1.24242e-162	1.46665e-163	1.76279e-164	-1.01867e-162	7.88814e-163	8.91974e-163	8.49098e-164	9.85271e-163	5.43373e-164	-6.27846e-163	-1.06987e-162	5.07908e-163	-6.77766e-164	-2.59891e-163	1.23277e-163	-2.43498e-164	-5.37726e-163	-1.24145e-162	0
-1.34144e-162	-9.30199e-163	-1.77212e-163	2.71817e-163	3.51344e-163	4.04261e-163	4.13764e-163	3.62594e-163	-6.52956e-163	-9.63749e-163	-7.47635e-164	2.08269e-163	-1.24242e-162	1.46665e-163	1.76279e-164	-1.01867e-162	7.88814e-163	8.91974e-163	8.49098e-164	9.85271e-163	5.43373e-164	-6.27846e-163	-1.06987e-162	5.07908e-163	-6.77766e-164	-2.59891e-163	1.23277e-163	-2.43498e-164	-5.37726e-163	-1.24145e-162	0
-1.34144e-162	-9.30199e-163	-1.77212e-163	2.71817e-163	3.51344e-163	4.04261e-163	4.13764e-163	3.62594e-163	-6.52956e-163	-9.63749e-163	-7.47635e-164	2.08269e-163	-1.24242e-162	1.46665e-163	1.76279e-164	-1.01867e-162	7.88814e-163	8.91974e-163	8.49098e-164	9.85271e-163	5.43373e-164	-6.27846e-163	-1.06987e-162	5.07908e-163	-6.77766e-164	-2.59891e-163	1.23277e-163	-2.43498e-164	-5.37726e-163	-1.24145e-162	0
-1.34144e-162	-9.30199e-163	-1.77212e-163	2.71817e-163	3.51344e-163	4.04261e-163	4.13764e-163	3.62594e-163	-6.52956e-163	-9.63749e-163	-7.47635e-164	2.08269e-163	-1.24242e-162	1.46665e-163	1.76279e-164	-1.01867e-162	7.88814e-163	8.91974e-163	8.49098e-164	9.85271e-163	5.43373e-164	-6.27846e-163	-1.06987e-162	5.07908e-163	-6.77766e-164	-2.59891e-163	1.23277e-163	-2.43498e-164	-5.37726e-163	-1.24145e-162	0
-1.34144e-162	-9.30199e-163	-1.77212e-163	2.71817e-163	3.51344e-163	4.04261e-163	4.13764e-163	3.62594e-163	-6.52956e-163	-9.63749e-163	-7.47635e-164	2.08269e-163	-1.24242e-162	1.46665e-163	1.76279e-164	-1.01867e-162	7.88814e-163	8.91974e-163	8.49098e-164	9.85271e-163	5.43373e-164	-6.27846e-163	-1.06987e-162	5.07908e-163	-6.77766e-164	-2.59891e-163	1.23277e-163	-2.43498e-164	-5.37726e-163	-1.24145e-162	0
-1.34144e-162	-9.30199e-163	-1.77212e-163	2.71817e-163	3.51344e-163	4.04261e-163	4.13764e-163	3.62594e-163	-6.52956e-163	-9.63749e-163	-7.47635e-164	2.08269e-163	-1.24242e-162	1.46665e-163	1.76279e-164	-1.01867e-162	7.88814e-163	8.91974e-163	8.49098e-164	9.85271e-163	5.43373e-164	-6.27846e-163	-1.06987e-162	5.07908e-163	-6.77766e-164	-2.59891e-163	1.23277e-163	-2.43498e-164	-5.37726e-163	-1.24145e-162	0
-1.34144e-162	-9.30199e-163	-1.77212e-163	2.71817e-163	3.51344e-163	4.04261e-163	4.13764e-163	3.62594e-163	-6.52956e-163	-9.63749e-163	-7.47635e-164	2.08269e-163	-1.24242e-162	1.46665e-163	1.76279e-164	-1.01867e-162	7.88814e-163	8.91974e-163	8.49098e-164	9.85271e-163	5.43373e-164	-6.27846e-163	-1.06987e-162	5.07908e-163	-6.77766e-164	-2.59891e-163	1.23277e-163	-2.43498e-164	-5.37726e-163	-1.24145e-162	0
-1.34144e-162	-9.30199e-163	-1.77212e-163	2.71817e-163	3.51344e-163	4.04261e-163	4.13764e-163	3.62594e-163	-6.52956e-163	-9.63749e-163	-7.47635e-164	2.08269e-163	-1.24242e-162	1.46665e-163	1.76279e-164	-1.01867e-162	7.88814e-163	8.91974e-163	8.49098e-164	9.85271e-163	5.43373e-164	-6.27846e-163	-1.06987e-162	5.07908e-163	-6.77766e-164	-2.59891e-163	1.23277e-163	-2.43498e-164	-5.37726e-163	-1.24145e-162	0
-1.34144e-162	-9.30199e-163	-1.77212e-163	2.71817e-163	3.51344e-163	4.04261e-163	4.13764e-163	3.62594e-163	-6.52956e-163	-9.63749e-163	-7.47635e-164	2.08269e-163	-1.24242e-162	1.46665e-163	1.76279e-164	-1.01867e-162	7.88814e-163	8.91974e-163	8.49098e-164	9.85271e-163	5.43373e-164	-6.27846e-163	-1.06987e-162	5.07908e-163	-6.77766e-164	-2.59891e-163	1.23277e-163	-2.43498e-164	-5.37726e-163	-1.24145e-162	0
-1.34144e-162	-9.30199e-163	-1.77212e-163	2.71817e-163	3.51344e-163	4.04261e-163	4.13764e-163	3.62594e-163	-6.52956e-163	-9.63749e-163	-7.47635e-164	2.08269e-163	-1.24242e-162	1.46665e-163	1.76279e-164	-1.01867e-162	7.88814e-163	8.91974e-163	8.49098e-164	9.85271e-163	5.43373e-164	-6.27846e-163	-1.06987e-162	5.07908e-163	-6.77766e-164	-2.59891e-163	1.23277e-163	-2.43498e-164	-5.37726e-163	-1.24145e-162	0
-1.34144e-162	-9.30199e-163	-1.77212e-163	2.71817e-163	3.51344e-163	4.04261e-163	4.13764e-163	3.62594e-163	-6.52956e-163	-9.63749e-163	-7.47635e-164	2.08269e-163	-1.24242e-162	1.46665e-163	1.76279e-164	-1.01867e-162	7.88814e-163	8.91974e-163	8.49098e-164	9.85271e-163	5.43373e-164	-6.27846e-163	-1.06987e-162	5.07908e-163	-6.77766e-164	-2.59891e-163	1.23277e-163	-2.43498e-164	-5.37726e-163	-1.24145e-162	0
-1.34144e-162	-9.30199e-163	-1.77212e-163	2.71817e-163	3.51344e-163	4.04261e-163	4.13764e-163	3.62594e-163	-6.52956e-163	-9.63749e-163	-7.47635e-164	2.08269e-163	-1.24242e-162	1.46665e-163	1.76279e-164	-1.01867e-162	7.88814e-163	8.91974e-163	8.49098e-164	9.85271e-163	5.43373e-164	-6.27846e-163	-1.06987e-162	5.07908e-163	-6.77766e-164	-2.59891e-163	1.23277e-163	-2.43498e-164	-5.37726e-163	-1.24145e-162	0
-1.34144e-162	-9.30199e-163	-1.77212e-163	2.71817e-163	3.51344e-163	4.04261e-163	4.13764e-163	3.62594e-163	-6.52956e-163	-9.63749e-163	-7.47635e-164	2.08269e-163	-1.24242e-162	1.46665e-163	1.76279e-164	-1.01867e-162	7.88814e-163	8.91974e-163	8.49098e-164	9.85271e-163	5.43373e-164	-6.27846e-163	-1.06987e-162	5.07908e-163	-6.77766e-164	-2.59891e-163	1.23277e-163	-2.43498e-164	-5.37726e-163	-1.24145e-162	0
-1.34144e-162	-9.30199e-163	-1.77212e-163	2.71817e-163	3.51344e-163	4.04261e-163	4.13764e-163	3.62594e-163	-6.52956e-163	-9.63749e-163	-7.47635e-164	2.08269e-163	-1.24242e-162	1.46665e-163	1.76279e-164	-1.01867e-162	7.88814e-163	8.91974e-163	8.49098e-164	9.85271e-163	5.43373e-164	-6.27846e-163	-1.06987e-162	5.07908e-163	-6.77766e-164	-2.59891e-163	1.23277e-163	-2.43498e-164	-5.37726e-163	-1.24145e-162	0
-1.34144e-162	-9.30199e-163	-1.77212e-163	2.71817e-163	3.51344e-163	4.04261e-163	4.13764e-163	3.62594e-163	-6.52956e-163	-9.63749e-163	-7.47635e-164	2.08269e-163	-1.24242e-162	1.46665e-163	1.76279e-164	-1.01867e-162	7.88814e-163	8.91974e-163	8.49098e-164	9.85271e-163	5.43373e-164	-6.27846e-163	-1.06987e-162	5.07908e-163	-6.77766e-164	-2.59891e-163	1.23277e-163	-2.43498e-164	-5.37726e-163	-1.24145e-162	0
-1.34144e-162	-9.30199e-163	-1.77212e-163	2.71817e-163	3.51344e-163	4.04261e-163	4.13764e-163	3.62594e-163	-6.52956e-163	-9.63749e-163	-7.47635e-164	2.08269e-163	-1.24242e-162	1.46665e-163	1.76279e-164	-1.01867e-162	7.88814e-163	8.91974e-163	8.49098e-164	9.85271e-163	5.43373e-164	-6.27846e-163	-1.06987e-162	5.07908e-163	-6.77766e-164	-2.59891e-163	1.23277e-163	-2.43498e-164	-5.37726e-163	-1.24145e-162	0
-1.34144e-162	-9.30199e-163	-1.77212e-163	2.71817e-163	3.51344e-163	4.04261e-163	4.13764e-163	3.62594e-163	-6.52956e-163	-9.63749e-163	-7.47635e-164	2.08269e-163	-1.24242e-162	1.46665e-163	1.76279e-164	-1.01867e-162	7.88814e-163	8.91974e-163	8.49098e-164	9.85271e-163	5.43373e-164	-6.27846e-163	-1.06987e-162	5.07908e-163	-6.77766e-164	-2.59891e-163	1.23277e-163	-2.43498e-164	-5.37726e-163	-1.24145e-162	0
-1.34144e-162	-9.30199e-163	-1.77212e-163	2.71817e-163	3.51344e-163	4.04261e-163	4.13764e-163	3.62594e-163	-6.52956e-163	-9.63749e-163	-7.47635e-164	2.08269e-163	-1.24242e-162	1.46665e-163	1.76279e-164	-1.01867e-162	7.88814e-163	8.91974e-163	8.49098e-164	9.85271e-163	5.43373e-164	-6.27846e-163	-1.06987e-162	5.07908e-163	-6.77766e-164	-2.59891e-163	1.23277e-163	-2.43498e-164	-5.37726e-163	-1.24145e-162	0
-1.34144e-162	-9.30199e-163	-1.77212e-163	2.71817e-163	3.51344e-163	4.04261e-163	4.13764e-163	3.62594e-163	-6.52956e-163	-9.63749e-163	-7.47635e-164	2.08269e-163	-1.24242e-162	1.46665e-163	1.76279e-164	-1.01867e-162	7.88814e-163	8.91974e-163	8.49098e-164	9.85271e-163	5.43373e-164	-6.27846e-163	-1.06987e-162	5.07908e-163	-6.77766e-164	-2.59891e-163	1.23277e-163	-2.43498e-164	-5.37726e-163	-1.24145e-162	0
-1.34144e-162	-9.30199e-163	-1.77212e-163	2.71817e-163	3.51344e-163	4.04261e-163	4.13764e-163	3.62594e-163	-6.52956e-163	-9.63749e-163	-7.47635e-164	2.08269e-163	-1.24242e-162	1.46665e-163	1.76279e-164	-1.01867e-162	7.88814e-163	8.91974e-163	8.49098e-164	9.85271e-163	5.43373e-164	-6.27846e-163	-1.06987e-162	5.07908e-163	-6.77766e-164	-2.59891e-163	1.23277e-163	-2.43498e-164	-5.37726e-163	-1.24145e-162	0
-1.34144e-162	-9.30199e-163	-1.77212e-163	2.71817e-163	3.51344e-163	4.04261e-163	4.13764e-163	3.62594e-163	-6.52956e-163	-9.63749e-163	-7.47635e-164	2.08269e-163	-1.24242e-162	1.46665e-163	1.76279e-164	-1.01867e-162	7.88814e-163	8.91974e-163	8.49098e-164	9.85271e-163	5.43373e-164	-6.27846e-163	-1.06987e-162	5.07908e-163	-6.77766e-164	-2.59891e-163	1.23277e-163	-2.43498e-164	-5.37726e-163	-1.24145e-162	0
-1.34144e-162	-9.30199e-163	-1.77212e-163	2.71817e-163	3.51344e-163	4.04261e-163	4.13764e-163	3.62594e-163	-6.52956e-163	-9.63749e-163	-7.47635e-164	2.08269e-163	-1.24242e-162	1.46665e-163	1.76279e-164	-1.01867e-162	7.88814e-163	8.91974e-163	8.49098e-164	9.85271e-163	5.43373e-164	-6.27846e-163	-1.06987e-162	5.07908e-163	-6.77766e-164	-2.59891e-163	1.23277e-163	-2.43498e-164	-5.37726e-163	-1.24145e-162	0
-1.34144e-162	-9.30199e-163	-1.77212e-163	2.71817e-163	3.51344e-163	4.04261e-163	4.13764e-163	3.62594e-163	-6.52956e-163	-9.63749e-163	-7.47635e-164	2.08269e-163	-1.24242e-162	1.46665e-163	1.76279e-164	-1.01867e-162	7.88814e-163	8.91974e-163	8.49098e-164	9.85271e-163	5.43373e-164	-6.27846e-163	-1.06987e-162	5.07908e-163	-6.77766e-164	-2.59891e-163	1.23277e-163	-2.43498e-164	-5.37726e-163	-1.24145e-162	0
-1.34144e-162	-9.30199e-163	-1.77212e-163	2.71817e-163	3.51344e-163	4.04261e-163	4.13764e-163	3.62594e-163	-6.52956e-163	-9.63749e-163	-7.47635e-164	2.08269e-163	-1.24242e-162	1.46665e-163	1.76279e-164	-1.01867e-162	7.88814e-163	8.91974e-163	8.49098e-164	9.85271e-163	5.43373e-164	-6.27846e-163	-1.06987e-162	5.07908e-163	-6.77766e-164	-2.59891e-163	1.23277e-163	-2.43498e-164	-5.37726e-163	-1.24145e-162	0
-1.34144e-162	-9.30199e-163	-1.77212e-163	2.71817e-163	3.51344e-163	4.04261e-163	4.13764e-163	3.62594e-163	-6.52956e-163	-9.63749e-163	-7.47635e-164	2.08269e-163	-1.24242e-162	1.46665e-163	1.76279e-164	-1.01867e-162	7.88814e-163	8.91974e-163	8.49098e-164	9.85271e-163	5.43373e-164	-6.27846e-163	-1.06987e-162	5.07908e-163	-6.77766e-164	-2.59891e-163	1.23277e-163	-2.43498e-164	-5.37726e-163	-1.24145e-162	0
-1.34144e-162	-9.30199e-163	-1.77212e-163	2.71817e-163	3.51344e-163	4.04261e-163	4.13764e-163	3.62594e-163	-6.52956e-163	-9.63749e-163	-7.47635e-164	2.08269e-163	-1.24242e-162	1.46665e-163	1.76279e-164	-1.01867e-162	7.88814e-163	8.91974e-163	8.49098e-164	9.85271e-163	5.43373e-164	-6.27846e-163	-1.06987e-162	5.07908e-163	-6.77766e-164	-2.59891e-163	1.23277e-163	-2.43498e-164	-5.37726e-163	-1.24145e-162	0
-1.34144e-162	-9.30199e-163	-1.77212e-163	2.71817e-163	3.51344e-163	4.04261e-163	4.13764e-163	3.62594e-163	-6.52956e-163	-9.63749e-163	-7.47635e-164	2.08269e-163	-1.24242e-162	1.46665e-163	1.76279e-164	-1.01867e-162	7.88814e-163	8.91974e-163	8.49098e-164	9.85271e-163	5.43373e-164	-6.27846e-163	-1.06987e-162	5.07908e-163	-6.77766e-164	-2.59891e-163	1.23277e-163	-2.43498e-164	-5.37726e-163	-1.24145e-162	0
-1.34144e-162	-9.30199e-163	-1.77212e-163	2.71817e-163	3.51344e-163	4.04261e-163	4.13764e-163	3.62594e-163	-6.52956e-163	-9.63749e-163	-7.47635e-164	2.08269e-163	-1.24242e-162	1.46665e-163	1.76279e-164	-1.01867e-162	7.88814e-163	8.91974e-163	8.49098e-164	9.85271e-163	5.43373e-164	-6.27846e-163	-1.06987e-162	5.07908e-163	-6.77766e-164	-2.59891e-163	1.23277e-163	-2.43498e-164	-5.37726e-163	-1.24145e-162	0
-1.34144e-162	-9.30199e-163	-1.77212e-163	2.71817e-163	3.51344e-163	4.04261e-163	4.13764e-163	3.62594e-163	-6.52956e-163	-9.63749e-163	-7.47635e-164	2.08269e-163	-1.24242e-162	1.46665e-163	1.76279e-164	-1.01867e-162	7.88814e-163	8.91974e-163	8.49098e-164	9.85271e-163	5.43373e-164	-6.27846e-163	-1.06987e-162	5.07908e-163	-6.77766e-164	-2.59891e-163	1.23277e-163	-2.43498e-164	-5.37726e-163	-1.24145e-162	0
-1.34144e-162	-9.30199e-163	-1.77212e-163	2.71817e-163	3.51344e-163	4.04261e-163	4.13764e-163	3.62594e-163	-6.52956e-163	-9.63749e-163	-7.47635e-164	2.08269e-163	-1.24242e-162	1.46665e-163	1.76279e-164	-1.01867e-162	7.88814e-163	8.91974e-163	8.49098e-164	9.85271e-163	5.43373e-164	-6.27846e-163	-1.06987e-162	5.07908e-163	-6.77766e-164	-2.59891e-163	1.23277e-163	-2.43498e-164	-5.37726e-163	-1.24145e-162	0
-1.34144e-162	-9.30199e-163	-1.77212e-163	2.71817e-163	3.51344e-163	4.04261e-163	4.13764e-163	3.62594e-163	-6.52956e-163	-9.63749e-163	-7.47635e-164	2.08269e-163	-1.24242e-162	1.46665e-163	1.76279e-164	-1.01867e-162	7.88814e-163	8.91974e-163	8.49098e-164	9.85271e-163	5.43373e-164	-6.27846e-163	-1.06987e-162	5.07908e-163	-6.77766e-164	-2.59891e-163	1.23277e-163	-2.43498e-164	-5.37726e-163	-1.24145e-162	0
-1.34144e-162	-9.30199e-163	-1.77212e-163	2.71817e-163	3.51344e-163	4.04261e-163	4.13764e-163	3.62594e-163	-6.52956e-163	-9.63749e-163	-7.47635e-164	2.08269e-163	-1.24242e-162	1.46665e-163	1.76279e-164	-1.01867e-162	7.88814e-163	8.91974e-163	8.49098e-164	9.85271e-163	5.43373e-164	-6.27846e-163	-1.06987e-162	5.07908e-163	-6.77766e-164	-2.59891e-163	1.23277e-163	-2.43498e-164	-5.37726e-163	-1.24145e-162	0
-1.34144e-162	-9.30199e-163	-1.77212e-163	2.71817e-163	3.51344e-163	4.04261e-163	4.13764e-163	3.62594e-163	-6.52956e-163	-9.63749e-163	-7.47635e-164	2.08269e-163	-1.24242e-162	1.46665e-163	1.76279e-164	-1.01867e-162	7.88814e-163	8.91974e-163	8.49098e-164	9.85271e-163	5.43373e-164	-6.27846e-163	-1.06987e-162	5.07908e-163	-6.77766e-164	-2.59891e-163	1.23277e-163	-2.43498e-164	-5.37726e-163	-1.24145e-162	0
-1.34144e-162	-9.30199e-163	-1.77212e-163	2.71817e-163	3.51344e-163	4.04261e-163	4.13764e-163	3.62594e-163	-6.52956e-163	-9.63749e-163	-7.47635e-164	2.08269e-163	-1.24242e-162	1.46665e-163	1.76279e-164	-1.01867e-162	7.88814e-163	8.91974e-163	8.49098e-164	9.85271e-163	5.43373e-164	-6.27846e-163	-1.06987e-162	5.07908e-163	-6.77766e-164	-2.59891e-163	1.23277e-163	-2.43498e-164	-5.37726e-163	-1.24145e-162	0
-1.34144e-162	-9.30199e-163	-1.77212e-163	2.71817e-163	3.51344e-163	4.04261e-163	4.13764e-163	3.62594e-163	-6.52956e-163	-9.63749e-163	-7.47635e-164	2.08269e-163	-1.24242e-162	1.46665e-163	1.76279e-164	-1.01867e-162	7.88814e-163	8.91974e-163	8.49098e-164	9.85271e-163	5.43373e-164	-6.27846e-163	-1.06987e-162	5.07908e-163	-6.77766e-164	-2.59891e-163	1.23277e-163	-2.43498e-164	-5.37726e-163	-1.24145e-162	0
-1.34144e-162	-9.30199e-163	-1.77212e-163	2.71817e-163	3.51344e-163	4.04261e-163	4.13764e-163	3.62594e-163	-6.52956e-163	-9.63749e-163	-7.47635e-164	2.08269e-163	-1.24242e-162	1.46665e-163	1.76279e-164	-1.01867e-162	7.88814e-163	8.91974e-163	8.49098e-164	9.85271e-163	5.43373e-164	-6.27846e-163	-1.06987e-162	5.07908e-163	-6.77766e-164	-2.59891e-163	1.23277e-163	-2.43498e-164	-5.37726e-163	-1.24145e-162	0
-1.34144e-162	-9.30199e-163	-1.77212e-163	2.71817e-163	3.51344e-163	4.04261e-163	4.13764e-163	3.62594e-163	-6.52956e-163	-9.63749e-163	-7.47635e-164	2.08269e-163	-1.24242e-162	1.46665e-163	1.76279e-164	-1.01867e-162	7.88814e-163	8.91974e-163	8.49098e-164	9.85271e-163	5.43373e-164	-6.27846e-163	-1.06987e-162	5.07908e-163	-6.77766e-164	-2.59891e-163	1.23277e-163	-2.43498e-164	-5.37726e-163	-1.24145e-162	0
-1.34144e-162	-9.30199e-163	-1.77212e-163	2.71817e-163	3.51344e-163	4.04261e-163	4.13764e-163	3.62594e-163	-6.52956e-163	-9.63749e-163	-7.47635e-164	2.08269e-163	-1.24242e-162	1.46665e-163	1.76279e-164	-1.01867e-162	7.88814e-163	8.91974e-163	8.49098e-164	9.85271e-163	5.43373e-164	-6.27846e-163	-1.06987e-162	5.07908e-163	-6.77766e-164	-2.59891e-163	1.23277e-163	-2.43498e-164	-5.37726e-163	-1.24145e-162	0
-1.34144e-162	-9.30199e-163	-1.77212e-163	2.71817e-163	3.51344e-163	4.04261e-163	4.13764e-163	3.62594e-163	-6.52956e-163	-9.63749e-163	-7.47635e-164	2.08269e-163	-1.24242e-162	1.46665e-163	1.76279e-164	-1.01867e-162	7.88814e-163	8.91974e-163	8.49098e-164	9.85271e-163	5.43373e-164	-6.27846e-163	-1.06987e-162	5.07908e-163	-6.77766e-164	-2.59891e-163	1.23277e-163	-2.43498e-164	-5.37726e-163	-1.24145e-162	0
-1.34144e-162	-9.30199e-163	-1.77212e-163	2.71817e-163	3.51344e-163	4.04261e-163	4.13764e-163	3.62594e-163	-6.52956e-163	-9.63749e-163	-7.47635e-164	2.08269e-163	-1.24242e-162	1.46665e-163	1.76279e-164	-1.01867e-162	7.88814e-163	8.91974e-163	8.49098e-164	9.85271e-163	5.43373e-164	-6.27846e-163	-1.06987e-162	5.07908e-163	-6.77766e-164	-2.59891e-163	1.23277e-163	-2.43498e-164	-5.37726e-163	-1.24145e-162	0
-1.34144e-162	-9.30199e-163	-1.77212e-163	2.71817e-163	3.51344e-163	4.04261e-163	4.13764e-163	3.62594e-163	-6.52956e-163	-9.63749e-163	-7.47635e-164	2.08269e-163	-1.24242e-162	1.46665e-163	1.76279e-164	-1.01867e-162	7.88814e-163	8.91974e-163	8.49098e-164	9.85271e-163	5.43373e-164	-6.27846e-163	-1.06987e-162	5.07908e-163	-6.77766e-164	-2.59891e-163	1.23277e-163	-2.43498e-164	-5.37726e-163	-1.24145e-162	0
-1.34144e-162	-9.30199e-163	-1.77212e-163	2.71817e-163	3.51344e-163	4.04261e-163	4.13764e-163	3.62594e-163	-6.52956e-163	-9.63749e-163	-7.47635e-164	2.08269e-163	-1.24242e-162	1.46665e-163	1.76279e-164	-1.01867e-162	7.88814e-163	8.91974e-163	8.49098e-164	9.85271e-163	5.43373e-164	-6.27846e-163	-1.06987e-162	5.07908e-163	-6.77766e-164	-2.59891e-163	1.23277e-163	-2.43498e-164	-5.37726e-163	-1.24145e-162	0
-1.34144e-162	-9.30199e-163	-1.77212e-163	2.71817e-163	3.51344e-163	4.04261e-163	4.13764e-163	3.62594e-163	-6.52956e-163	-9.63749e-163	-7.47635e-164	2.08269e-163	-1.24242e-162	1.46665e-163	1.76279e-164	-1.01867e-162	7.88814e-163	8.91974e-163	8.49098e-164	9.85271e-163	5.43373e-164	-6.27846e-163	-1.06987e-162	5.07908e-163	-6.77766e-164	-2.59891e-163	1.23277e-163	-2.43498e-164	-5.37726e-163	-1.24145e-162	0
-1.34144e-162	-9.30199e-163	-1.77212e-163	2.71817e-163	3.51344e-163	4.04261e-163	4.13764e-163	3.62594e-163	-6.52956e-163	-9.63749e-163	-7.47635e-164	2.08269e-163	-1.24242e-162	1.46665e-163	1.76279e-164	-1.01867e-162	7.88814e-163	8.91974e-163	8.49098e-164	9.85271e-163	5.43373e-164	-6.27846e-163	-1.06987e-162	5.07908e-163	-6.77766e-164	-2.59891e-163	1.23277e-163	-2.43498e-164	-5.37726e-163	-1.24145e-162	0
-1.34144e-162	-9.30199e-163	-1.77212e-163	2.71817e-163	3.51344e-163	4.04261e-163	4.13764e-163	3.62594e-163	-6.52956e-163	-9.63749e-163	-7.47635e-164	2.08269e-163	-1.24242e-162	1.46665e-163	1.76279e-164	-1.01867e-162	7.88814e-163	8.91974e-163	8.49098e-164	9.85271e-163	5.43373e-164	-6.27846e-163	-1.06987e-162	5.07908e-163	-6.77766e-164	-2.59891e-163	1.23277e-163	-2.43498e-164	-5.37726e-163	-1.24145e-162	0
-1.34144e-162	-9.30199e-163	-1.77212e-163	2.71817e-163	3.51344e-163	4.04261e-163	4.13764e-163	3.62594e-163	-6.52956e-163	-9.63749e-163	-7.47635e-164	2.08269e-163	-1.24242e-162	1.46665e-163	1.76279e-164	-1.01867e-162	7.88814e-163	8.91974e-163	8.49098e-164	9.85271e-163	5.43373e-164	-6.27846e-163	-1.06987e-162	5.07908e-163	-6.77766e-164	-2.59891e-163	1.23277e-163	-2.43498e-164	-5.37726e-163	-1.24145e-162	0
-1.34144e-162	-9.30199e-163	-1.77212e-163	2.71817e-163	3.51344e-163	4.04261e-163	4.13764e-163	3.62594e-163	-6.52956e-163	-9.63749e-163	-7.47635e-164	2.08269e-163	-1.24242e-162	1.46665e-163	1.76279e-164	-1.01867e-162	7.88814e-163	8.91974e-163	8.49098e-164	9.85271e-163	5.43373e-164	-6.27846e-163	-1.06987e-162	5.07908e-163	-6.77766e-164	-2.59891e-163	1.23277e-163	-2.43498e-164	-5.37726e-163	-1.24145e-162	0
-1.34144e-162	-9.30199e-163	-1.77212e-163	2.71817e-163	3.51344e-163	4.04261e-163	4.13764e-163	3.62594e-163	-6.52956e-163	-9.63749e-163	-7.47635e-164	2.08269e-163	-1.24242e-162	1.46665e-163	1.76279e-164	-1.01867e-162	7.88814e-163	8.91974e-163	8.49098e-164	9.85271e-163	5.43373e-164	-6.27846e-163	-1.06987e-162	5.07908e-163	-6.77766e-164	-2.59891e-163	1.23277e-163	-2.43498e-164	-5.37726e-163	-1.24145e-162	0
-1.34144e-162	-9.30199e-163	-1.77212e-163	2.71817e-163	3.51344e-163	4.04261e-163	4.13764e-163	3.62594e-163	-6.52956e-163	-9.63749e-163	-7.47635e-164	2.08269e-163	-1.24242e-162	1.46665e-163	1.76279e-164	-1.01867e-162	7.88814e-163	8.91974e-163	8.49098e-164	9.85271e-163	5.43373e-164	-6.27846e-163	-1.06987e-162	5.07908e-163	-6.77766e-164	-2.59891e-163	1.23277e-163	-2.43498e-164	-5.37726e-163	-1.24145e-162	0
-1.34144e-162	-9.30199e-163	-1.77212e-163	2.71817e-163	3.51344e-163	4.04261e-163	4.13764e-163	3.62594e-163	-6.52956e-163	-9.63749e-163	-7.47635e-164	2.08269e-163	-1.24242e-162	1.46665e-163	1.76279e-164	-1.01867e-162	7.88814e-163	8.91974e-163	8.49098e-164	9.85271e-163	5.43373e-164	-6.27846e-163	-1.06987e-162	5.07908e-163	-6.77766e-164	-2.59891e-163	1.23277e-163	-2.43498e-164	-5.37726e-163	-1.24145e-162	0
-1.34144e-162	-9.30199e-163	-1.77212e-163	2.71817e-163	3.51344e-163	4.04261e-163	4.13764e-163	3.62594e-163	-6.52956e-163	-9.63749e-163	-7.47635e-164	2.08269e-163	-1.24242e-162	1.46665e-163	1.76279e-164	-1.01867e-162	7.88814e-163	8.91974e-163	8.49098e-164	9.85271e-163	5.43373e-164	-6.27846e-163	-1.06987e-162	5.07908e-163	-6.77766e-164	-2.59891e-163	1.23277e-163	-2.43498e-164	-5.37726e-163	-1.24145e-162	0
-1.34144e-162	-9.30199e-163	-1.77212e-163	2.71817e-163	3.51344e-163	4.04261e-163	4.13764e-163	3.62594e-163	-6.52956e-163	-9.63749e-163	-7.47635e-164	2.08269e-163	-1.24242e-162	1.46665e-163	1.76279e-164	-1.01867e-162	7.88814e-163	8.91974e-163	8.49098e-164	9.85271e-163	5.43373e-164	-6.27846e-163	-1.06987e-162	5.07908e-163	-6.77766e-164	-2.59891e-163	1.23277e-163	-2.43498e-164	-5.37726e-163	-1.24145e-162	0
-1.34144e-162	-9.30199e-163	-1.77212e-163	2.71817e-163	3.51344e-163	4.04261e-163	4.13764e-163	3.62594e-163	-6.52956e-163	-9.63749e-163	-7.47635e-164	2.08269e-163	-1.24242e-162	1.46665e-163	1.76279e-164	-1.01867e-162	7.88814e-163	8.91974e-163	8.49098e-164	9.85271e-163	5.43373e-164	-6.27846e-163	-1.06987e-162	5.07908e-163	-6.77766e-164	-2.59891e-163	1.23277e-163	-2.43498e-164	-5.37726e-163	-1.24145e-162	0
-1.34144e-162	-9.30199e-163	-1.77212e-163	2.71817e-163	3.51344e-163	4.04261e-163	4.13764e-163	3.62594e-163	-6.52956e-163	-9.63749e-163	-7.47635e-164	2.08269e-163	-1.24242e-162	1.46665e-163	1.76279e-164	-1.01867e-162	7.88814e-163	8.91974e-163	8.49098e-164	9.85271e-163	5.43373e-164	-6.27846e-163	-1.06987e-162	5.07908e-163	-6.77766e-164	-2.59891e-163	1.23277e-163	-2.43498e-164	-5.37726e-163	-1.24145e-162	0
-1.34144e-162	-9.30199e-163	-1.77212e-163	2.71817e-163	3.51344e-163	4.04261e-163	4.13764e-163	3.62594e-163	-6.52956e-163	-9.63749e-163	-7.47635e-164	2.08269e-163	-1.24242e-162	1.46665e-163	1.76279e-164	-1.01867e-162	7.88814e-163	8.91974e-163	8.49098e-164	9.85271e-163	5.43373e-164	-6.27846e-163	-1.06987e-162	5.07908e-163	-6.77766e-164	-2.59891e-163	1.23277e-163	-2.43498e-164	-5.37726e-163	-1.24145e-162	0
-1.34144e-162	-9.30199e-163	-1.77212e-163	2.71817e-163	3.51344e-163	4.04261e-163	4.13764e-163	3.62594e-163	-6.52956e-163	-9.63749e-163	-7.47635e-164	2.08269e-163	-1.24242e-162	1.46665e-163	1.76279e-164	-1.01867e-162	7.88814e-163	8.91974e-163	8.49098e-164	9.85271e-163	5.43373e-164	-6.27846e-163	-1.06987e-162	5.07908e-163	-6.77766e-164	-2.59891e-163	1.23277e-163	-2.43498e-164	-5.37726e-163	-1.24145e-162	0
-1.34144e-162	-9.30199e-163	-1.77212e-163	2.71817e-163	3.51344e-163	4.04261e-163	4.13764e-163	3.62594e-163	-6.52956e-163	-9.63749e-163	-7.47635e-164	2.08269e-163	-1.24242e-162	1.46665e-163	1.76279e-164	-1.01867e-162	7.88814e-163	8.91974e-163	8.49098e-164	9.85271e-163	5.43373e-164	-6.27846e-163	-1.06987e-162	5.07908e-163	-6.77766e-164	-2.59891e-163	1.23277e-163	-2.43498e-164	-5.37726e-163	-1.24145e-162	0
-1.34144e-162	-9.30199e-163	-1.77212e-163	2.71817e-163	3.51344e-163	4.04261e-163	4.13764e-163	3.62594e-163	-6.52956e-163	-9.63749e-163	-7.47635e-164	2.08269e-163	-1.24242e-162	1.46665e-163	1.76279e-164	-1.01867e-162	7.88814e-163	8.91974e-163	8.49098e-164	9.85271e-163	5.43373e-164	-6.27846e-163	-1.06987e-162	5.07908e-163	-6.77766e-164	-2.59891e-163	1.23277e-163	-2.43498e-164	-5.37726e-163	-1.24145e-162	0
-1.34144e-162	-9.30199e-163	-1.77212e-163	2.71817e-163	3.51344e-163	4.04261e-163	4.13764e-163	3.62594e-163	-6.52956e-163	-9.63749e-163	-7.47635e-164	2.08269e-163	-1.24242e-162	1.46665e-163	1.76279e-164	-1.01867e-162	7.88814e-163	8.91974e-163	8.49098e-164	9.85271e-163	5.43373e-164	-6.27846e-163	-1.06987e-162	5.07908e-163	-6.77766e-164	-2.59891e-163	1.23277e-163	-2.43498e-164	-5.37726e-163	-1.24145e-162	0
-1.34144e-162	-9.30199e-163	-1.77212e-163	2.71817e-163	3.51344e-163	4.04261e-163	4.13764e-163	3.62594e-163	-6.52956e-163	-9.63749e-163	-7.47635e-164	2.08269e-163	-1.24242e-162	1.46665e-163	1.76279e-164	-1.01867e-162	7.88814e-163	8.91974e-163	8.49098e-164	9.85271e-163	5.43373e-164	-6.27846e-163	-1.06987e-162	5.07908e-163	-6.77766e-164	-2.59891e-163	1.23277e-163	-2.43498e-164	-5.37726e-163	-1.24145e-162	0
-1.34144e-162	-9.30199e-163	-1.77212e-163	2.71817e-163	3.51344e-163	4.04261e-163	4.13764e-163	3.62594e-163	-6.52956e-163	-9.63749e-163	-7.47635e-164	2.08269e-163	-1.24242e-162	1.46665e-163	1.76279e-164	-1.01867e-162	7.88814e-163	8.91974e-163	8.49098e-164	9.85271e-163	5.43373e-164	-6.27846e-163	-1.06987e-162	5.07908e-163	-6.77766e-164	-2.59891e-163	1.23277e-163	-2.43498e-164	-5.37726e-163	-1.24145e-162	0
-1.34144e-162	-9.30199e-163	-1.77212e-163	2.71817e-163	3.51344e-163	4.04261e-163	4.13764e-163	3.62594e-163	-6.52956e-163	-9.63749e-163	-7.47635e-164	2.08269e-163	-1.24242e-162	1.46665e-163	1.76279e-164	-1.01867e-162	7.88814e-163	8.91974e-163	8.49098e-164	9.85271e-163	5.43373e-164	-6.27846e-163	-1.06987e-162	5.07908e-163	-6.77766e-164	-2.59891e-163	1.23277e-163	-2.43498e-164	-5.37726e-163	-1.24145e-162	0
-1.34144e-162	-9.30199e-163	-1.77212e-163	2.71817e-163	3.51344e-163	4.04261e-163	4.13764e-163	3.62594e-163	-6.52956e-163	-9.63749e-163	-7.47635e-164	2.08269e-163	-1.24242e-162	1.46665e-163	1.76279e-164	-1.01867e-162	7.88814e-163	8.91974e-163	8.49098e-164	9.85271e-163	5.43373e-164	-6.27846e-163	-1.06987e-162	5.07908e-163	-6.77766e-164	-2.59891e-163	1.23277e-163	-2.43498e-164	-5.37726e-163	-1.24145e-162	0
-1.34144e-162	-9.30199e-163	-1.77212e-163	2.71817e-163	3.51344e-163	4.04261e-163	4.13764e-163	3.62594e-163	-6.52956e-163	-9.63749e-163	-7.47635e-164	2.08269e-163	-1.24242e-162	1.46665e-163	1.76279e-164	-1.01867e-162	7.88814e-163	8.91974e-163	8.49098e-164	9.85271e-163	5.43373e-164	-6.27846e-163	-1.06987e-162	5.07908e-163	-6.77766e-164	-2.59891e-163	1.23277e-163	-2.43498e-164	-5.37726e-163	-1.24145e-162	0
-1.34144e-162	-9.30199e-163	-1.77212e-163	2.71817e-163	3.51344e-163	4.04261e-163	4.13764e-163	3.62594e-163	-6.52956e-163	-9.63749e-163	-7.47635e-164	2.08269e-163	-1.24242e-162	1.46665e-163	1.76279e-164	-1.01867e-162	7.88814e-163	8.91974e-163	8.49098e-164	9.85271e-163	5.43373e-164	-6.27846e-163	-1.06987e-162	5.07908e-163	-6.77766e-164	-2.59891e-163	1.23277e-163	-2.43498e-164	-5.37726e-163	-1.24145e-162	0
-1.34144e-162	-9.30199e-163	-1.77212e-163	2.71817e-163	3.51344e-163	4.04261e-163	4.13764e-163	3.62594e-163	-6.52956e-163	-9.63749e-163	-7.47635e-164	2.08269e-163	-1.24242e-162	1.46665e-163	1.76279e-164	-1.01867e-162	7.88814e-163	8.91974e-163	8.49098e-164	9.85271e-163	5.43373e-164	-6.27846e-163	-1.06987e-162	5.07908e-163	-6.77766e-164	-2.59891e-163	1.23277e-163	-2.43498e-164	-5.37726e-163	-1.24145e-162	0
-1.34144e-162	-9.30199e-163	-1.77212e-163	2.71817e-163	3.51344e-163	4.04261e-163	4.13764e-163	3.62594e-163	-6.52956e-163	-9.63749e-163	-7.47635e-164	2.08269e-163	-1.24242e-162	1.46665e-163	1.76279e-164	-1.01867e-162	7.88814e-163	8.91974e-163	8.49098e-164	9.85271e-163	5.43373e-164	-6.27846e-163	-1.06987e-162	5.07908e-163	-6.77766e-164	-2.59891e-163	1.23277e-163	-2.43498e-164	-5.37726e-163	-1.24145e-162	0
-1.34144e-162	-9.30199e-163	-1.77212e-163	2.71817e-163	3.51344e-163	4.04261e-163	4.13764e-163	3.62594e-163	-6.52956e-163	-9.63749e-163	-7.47635e-164	2.08269e-163	-1.24242e-162	1.46665e-163	1.76279e-164	-1.01867e-162	7.88814e-163	8.91974e-163	8.49098e-164	9.85271e-163	5.43373e-164	-6.27846e-163	-1.06987e-162	5.07908e-163	-6.77766e-164	-2.59891e-163	1.23277e-163	-2.43498e-164	-5.37726e-163	-1.24145e-162	0
-1.34144e-162	-9.30199e-163	-1.77212e-163	2.71817e-163	3.51344e-163	4.04261e-163	4.13764e-163	3.62594e-163	-6.52956e-163	-9.63749e-163	-7.47635e-164	2.08269e-163	-1.24242e-162	1.46665e-163	1.76279e-164	-1.01867e-162	7.88814e-163	8.91974e-163	8.49098e-164	9.85271e-163	5.43373e-164	-6.27846e-163	-1.06987e-162	5.07908e-163	-6.77766e-164	-2.59891e-163	1.23277e-163	-2.43498e-164	-5.37726e-163	-1.24145e-162	0
-1.34144e-162	-9.30199e-163	-1.77212e-163	2.71817e-163	3.51344e-163	4.04261e-163	4.13764e-163	3.62594e-163	-6.52956e-163	-9.63749e-163	-7.47635e-164	2.08269e-163	-1.24242e-162	1.46665e-163	1.76279e-164	-1.01867e-162	7.88814e-163	8.91974e-163	8.49098e-164	9.85271e-163	5.43373e-164	-6.27846e-163	-1.06987e-162	5.07908e-163	-6.77766e-164	-2.59891e-163	1.23277e-163	-2.43498e-164	-5.37726e-163	-1.24145e-162	0
-1.34144e-162	-9.30199e-163	-1.77212e-163	2.71817e-163	3.51344e-163	4.04261e-163	4.13764e-163	3.62594e-163	-6.52956e-163	-9.63749e-163	-7.47635e-164	2.08269e-163	-1.24242e-162	1.46665e-163	1.76279e-164	-1.01867e-162	7.88814e-163	8.91974e-163	8.49098e-164	9.85271e-163	5.43373e-164	-6.27846e-163	-1.06987e-162	5.07908e-163	-6.77766e-164	-2.59891e-163	1.23277e-163	-2.43498e-164	-5.37726e-163	-1.24145e-162	0
-1.34144e-162	-9.30199e-163	-1.77212e-163	2.71817e-163	3.51344e-163	4.04261e-163	4.13764e-163	3.62594e-163	-6.52956e-163	-9.63749e-163	-7.47635e-164	2.08269e-163	-1.24242e-162	1.46665e-163	1.76279e-164	-1.01867e-162	7.88814e-163	8.91974e-163	8.49098e-164	9.85271e-163	5.43373e-164	-6.27846e-163	-1.06987e-162	5.07908e-163	-6.77766e-164	-2.59891e-163	1.23277e-163	-2.43498e-164	-5.37726e-163	-1.24145e-162	0
-1.34144e-162	-9.30199e-163	-1.77212e-163	2.71817e-163	3.51344e-163	4.04261e-163	4.13764e-163	3.62594e-163	-6.52956e-163	-9.63749e-163	-7.47635e-164	2.08269e-163	-1.24242e-162	1.46665e-163	1.76279e-164	-1.01867e-162	7.88814e-163	8.91974e-163	8.49098e-164	9.85271e-163	5.43373e-164	-6.27846e-163	-1.06987e-162	5.07908e-163	-6.77766e-164	-2.59891e-163	1.23277e-163	-2.43498e-164	-5.37726e-163	-1.24145e-162	0
-1.34144e-162	-9.30199e-163	-1.77212e-163	2.71817e-163	3.51344e-163	4.04261e-163	4.13764e-163	3.62594e-163	-6.52956e-163	-9.63749e-163	-7.47635e-164	2.08269e-163	-1.24242e-162	1.46665e-163	1.76279e-164	-1.01867e-162	7.88814e-163	8.91974e-163	8.49098e-164	9.85271e-163	5.43373e-164	-6.27846e-163	-1.06987e-162	5.07908e-163	-6.77766e-164	-2.59891e-163	1.23277e-163	-2.43498e-164	-5.37726e-163	-1.24145e-162	0
-1.34144e-162	-9.30199e-163	-1.77212e-163	2.71817e-163	3.51344e-163	4.04261e-163	4.13764e-163	3.62594e-163	-6.52956e-163	-9.63749e-163	-7.47635e-164	2.08269e-163	-1.24242e-162	1.46665e-163	1.76279e-164	-1.01867e-162	7.88814e-163	8.91974e-163	8.49098e-164	9.85271e-163	5.43373e-164	-6.27846e-163	-1.06987e-162	5.07908e-163	-6.77766e-164	-2.59891e-163	1.23277e-163	-2.43498e-164	-5.37726e-163	-1.24145e-162	0
-1.34144e-162	-9.30199e-163	-1.77212e-163	2.71817e-163	3.51344e-163	4.04261e-163	4.13764e-163	3.62594e-163	-6.52956e-163	-9.63749e-163	-7.47635e-164	2.08269e-163	-1.24242e-162	1.46665e-163	1.76279e-164	-1.01867e-162	7.88814e-163	8.91974e-163	8.49098e-164	9.85271e-163	5.43373e-164	-6.27846e-163	-1.06987e-162	5.07908e-163	-6.77766e-164	-2.59891e-163	1.23277e-163	-2.43498e-164	-5.37726e-163	-1.24145e-162	0
-1.34144e-162	-9.30199e-163	-1.77212e-163	2.71817e-163	3.51344e-163	4.04261e-163	4.13764e-163	3.62594e-163	-6.52956e-163	-9.63749e-163	-7.47635e-164	2.08269e-163	-1.24242e-162	1.46665e-163	1.76279e-164	-1.01867e-162	7.88814e-163	8.91974e-163	8.49098e-164	9.85271e-163	5.43373e-164	-6.27846e-163	-1.06987e-162	5.07908e-163	-6.77766e-164	-2.59891e-163	1.23277e-163	-2.43498e-164	-5.37726e-163	-1.24145e-162	0
-1.34144e-162	-9.30199e-163	-1.77212e-163	2.71817e-163	3.51344e-163	4.04261e-163	4.13764e-163	3.62594e-163	-6.52956e-163	-9.63749e-163	-7.47635e-164	2.08269e-163	-1.24242e-162	1.46665e-163	1.76279e-164	-1.01867e-162	7.88814e-163	8.91974e-163	8.49098e-164	9.85271e-163	5.43373e-164	-6.27846e-163	-1.06987e-162	5.07908e-163	-6.77766e-164	-2.59891e-163	1.23277e-163	-2.43498e-164	-5.37726e-163	-1.24145e-162	0
-1.34144e-162	-9.30199e-163	-1.77212e-163	2.71817e-163	3.51344e-163	4.04261e-163	4.13764e-163	3.62594e-163	-6.52956e-163	-9.63749e-163	-7.47635e-164	2.08269e-163	-1.24242e-162	1.46665e-163	1.76279e-164	-1.01867e-162	7.88814e-163	8.91974e-163	8.49098e-164	9.85271e-163	5.43373e-164	-6.27846e-163	-1.06987e-162	5.07908e-163	-6.77766e-164	-2.59891e-163	1.23277e-163	-2.43498e-164	-5.37726e-163	-1.24145e-162	0
-1.34144e-162	-9.30199e-163	-1.77212e-163	2.71817e-163	3.51344e-163	4.04261e-163	4.13764e-163	3.62594e-163	-6.52956e-163	-9.63749e-163	-7.47635e-164	2.08269e-163	-1.24242e-162	1.46665e-163	1.76279e-164	-1.01867e-162	7.88814e-163	8.91974e-163	8.49098e-164	9.85271e-163	5.43373e-164	-6.27846e-163	-1.06987e-162	5.07908e-163	-6.77766e-164	-2.59891e-163	1.23277e-163	-2.43498e-164	-5.37726e-163	-1.24145e-162	0
-1.34144e-162	-9.30199e-163	-1.77212e-163	2.71817e-163	3.51344e-163	4.04261e-163	4.13764e-163	3.62594e-163	-6.52956e-163	-9.63749e-163	-7.47635e-164	2.08269e-163	-1.24242e-162	1.46665e-163	1.76279e-164	-1.01867e-162	7.88814e-163	8.91974e-163	8.49098e-164	9.85271e-163	5.43373e-164	-6.27846e-163	-1.06987e-162	5.07908e-163	-6.77766e-164	-2.59891e-163	1.23277e-163	-2.43498e-164	-5.37726e-163	-1.24145e-162	0
-1.34144e-162	-9.30199e-163	-1.77212e-163	2.71817e-163	3.51344e-163	4.04261e-163	4.13764e-163	3.62594e-163	-6.52956e-163	-9.63749e-163	-7.47635e-164	2.08269e-163	-1.24242e-162	1.46665e-163	1.76279e-164	-1.01867e-162	7.88814e-163	8.91974e-163	8.49098e-164	9.85271e-163	5.43373e-164	-6.27846e-163	-1.06987e-162	5.07908e-163	-6.77766e-164	-2.59891e-163	1.23277e-163	-2.43498e-164	-5.37726e-163	-1.24145e-162	0
-1.34144e-162	-9.30199e-163	-1.77212e-163	2.71817e-163	3.51344e-163	4.04261e-163	4.13764e-163	3.62594e-163	-6.52956e-163	-9.63749e-163	-7.47635e-164	2.08269e-163	-1.24242e-162	1.46665e-163	1.76279e-164	-1.01867e-162	7.88814e-163	8.91974e-163	8.49098e-164	9.85271e-163	5.43373e-164	-6.27846e-163	-1.06987e-162	5.07908e-163	-6.77766e-164	-2.59891e-163	1.23277e-163	-2.43498e-164	-5.37726e-163	-1.24145e-162	0
-1.34144e-162	-9.30199e-163	-1.77212e-163	2.71817e-163	3.51344e-163	4.04261e-163	4.13764e-163	3.62594e-163	-6.52956e-163	-9.63749e-163	-7.47635e-164	2.08269e-163	-1.24242e-162	1.46665e-163	1.76279e-164	-1.01867e-162	7.88814e-163	8.91974e-163	8.49098e-164	9.85271e-163	5.43373e-164	-6.27846e-163	-1.06987e-162	5.07908e-163	-6.77766e-164	-2.59891e-163	1.23277e-163	-2.43498e-164	-5.37726e-163	-1.24145e-162	0
-1.34144e-162	-9.30199e-163	-1.77212e-163	2.71817e-163	3.51344e-163	4.04261e-163	4.13764e-163	3.62594e-163	-6.52956e-163	-9.63749e-163	-7.47635e-164	2.08269e-163	-1.24242e-162	1.46665e-163	1.76279e-164	-1.01867e-162	7.88814e-163	8.91974e-163	8.49098e-164	9.85271e-163	5.43373e-164	-6.27846e-163	-1.06987e-162	5.07908e-163	-6.77766e-164	-2.59891e-163	1.23277e-163	-2.43498e-164	-5.37726e-163	-1.24145e-162	0
-1.34144e-162	-9.30199e-163	-1.77212e-163	2.71817e-163	3.51344e-163	4.04261e-163	4.13764e-163	3.62594e-163	-6.52956e-163	-9.63749e-163	-7.47635e-164	2.08269e-163	-1.24242e-162	1.46665e-163	1.76279e-164	-1.01867e-162	7.88814e-163	8.91974e-163	8.49098e-164	9.85271e-163	5.43373e-164	-6.27846e-163	-1.06987e-162	5.07908e-163	-6.77766e-164	-2.59891e-163	1.23277e-163	-2.43498e-164	-5.37726e-163	-1.24145e-162	0
-1.34144e-162	-9.30199e-163	-1.77212e-163	2.71817e-163	3.51344e-163	4.04261e-163	4.13764e-163	3.62594e-163	-6.52956e-163	-9.63749e-163	-7.47635e-164	2.08269e-163	-1.24242e-162	1.46665e-163	1.76279e-164	-1.01867e-162	7.88814e-163	8.91974e-163	8.49098e-164	9.85271e-163	5.43373e-164	-6.27846e-163	-1.06987e-162	5.07908e-163	-6.77766e-164	-2.59891e-163	1.23277e-163	-2.43498e-164	-5.37726e-163	-1.24145e-162	0
-1.34144e-162	-9.30199e-163	-1.77212e-163	2.71817e-163	3.51344e-163	4.04261e-163	4.13764e-163	3.62594e-163	-6.52956e-163	-9.63749e-163	-7.47635e-164	2.08269e-163	-1.24242e-162	1.46665e-163	1.76279e-164	-1.01867e-162	7.88814e-163	8.91974e-163	8.49098e-164	9.85271e-163	5.43373e-164	-6.27846e-163	-1.06987e-162	5.07908e-163	-6.77766e-164	-2.59891e-163	1.23277e-163	-2.43498e-164	-5.37726e-163	-1.24145e-162	0
-1.34144e-162	-9.30199e-163	-1.77212e-163	2.71817e-163	3.51344e-163	4.04261e-163	4.13764e-163	3.62594e-163	-6.52956e-163	-9.63749e-163	-7.47635e-164	2.08269e-163	-1.24242e-162	1.46665e-163	1.76279e-164	-1.01867e-162	7.88814e-163	8.91974e-163	8.49098e-164	9.85271e-163	5.43373e-164	-6.27846e-163	-1.06987e-162	5.07908e-163	-6.77766e-164	-2.59891e-163	1.23277e-163	-2.43498e-164	-5.37726e-163	-1.24145e-162	0
-1.34144e-162	-9.30199e-163	-1.77212e-163	2.71817e-163	3.51344e-163	4.04261e-163	4.13764e-163	3.62594e-163	-6.52956e-163	-9.63749e-163	-7.47635e-164	2.08269e-163	-1.24242e-162	1.46665e-163	1.76279e-164	-1.01867e-162	7.88814e-163	8.91974e-163	8.49098e-164	9.85271e-163	5.43373e-164	-6.27846e-163	-1.06987e-162	5.07908e-163	-6.77766e-164	-2.59891e-163	1.23277e-163	-2.43498e-164	-5.37726e-163	-1.24145e-162	0
-1.34144e-162	-9.30199e-163	-1.77212e-163	2.71817e-163	3.51344e-163	4.04261e-163	4.13764e-163	3.62594e-163	-6.52956e-163	-9.63749e-163	-7.47635e-164	2.08269e-163	-1.24242e-162	1.46665e-163	1.76279e-164	-1.01867e-162	7.88814e-163	8.91974e-163	8.49098e-164	9.85271e-163	5.43373e-164	-6.27846e-163	-1.06987e-162	5.07908e-163	-6.77766e-164	-2.59891e-163	1.23277e-163	-2.43498e-164	-5.37726e-163	-1.24145e-162	0
-1.34144e-162	-9.30199e-163	-1.77212e-163	2.71817e-163	3.51344e-163	4.04261e-163	4.13764e-163	3.62594e-163	-6.52956e-163	-9.63749e-163	-7.47635e-164	2.08269e-163	-1.24242e-162	1.46665e-163	1.76279e-164	-1.01867e-162	7.88814e-163	8.91974e-163	8.49098e-164	9.85271e-163	5.43373e-164	-6.27846e-163	-1.06987e-162	5.07908e-163	-6.77766e-164	-2.59891e-163	1.23277e-163	-2.43498e-164	-5.37726e-163	-1.24145e-162	0
-1.34144e-162	-9.30199e-163	-1.77212e-163	2.71817e-163	3.51344e-163	4.04261e-163	4.13764e-163	3.62594e-163	-6.52956e-163	-9.63749e-163	-7.47635e-164	2.08269e-163	-1.24242e-162	1.46665e-163	1.76279e-164	-1.01867e-162	7.88814e-163	8.91974e-163	8.49098e-164	9.85271e-163	5.43373e-164	-6.27846e-163	-1.06987e-162	5.07908e-163	-6.77766e-164	-2.59891e-163	1.23277e-163	-2.43498e-164	-5.37726e-163	-1.24145e-162	0
-1.34144e-162	-9.30199e-163	-1.77212e-163	2.71817e-163	3.51344e-163	4.04261e-163	4.13764e-163	3.62594e-163	-6.52956e-163	-9.63749e-163	-7.47635e-164	2.08269e-163	-1.24242e-162	1.46665e-163	1.76279e-164	-1.01867e-162	7.88814e-163	8.91974e-163	8.49098e-164	9.85271e-163	5.43373e-164	-6.27846e-163	-1.06987e-162	5.07908e-163	-6.77766e-164	-2.59891e-163	1.23277e-163	-2.43498e-164	-5.37726e-163	-1.24145e-162	0
-1.34144e-162	-9.30199e-163	-1.77212e-163	2.71817e-163	3.51344e-163	4.04261e-163	4.13764e-163	3.62594e-163	-6.52956e-163	-9.63749e-163	-7.47635e-164	2.08269e-163	-1.24242e-162	1.46665e-163	1.76279e-164	-1.01867e-162	7.88814e-163	8.91974e-163	8.49098e-164	9.85271e-163	5.43373e-164	-6.27846e-163	-1.06987e-162	5.07908e-163	-6.77766e-164	-2.59891e-163	1.23277e-163	-2.43498e-164	-5.37726e-163	-1.24145e-162	0
-1.34144e-162	-9.30199e-163	-1.77212e-163	2.71817e-163	3.51344e-163	4.04261e-163	4.13764e-163	3.62594e-163	-6.52956e-163	-9.63749e-163	-7.47635e-164	2.08269e-163	-1.24242e-162	1.46665e-163	1.76279e-164	-1.01867e-162	7.88814e-163	8.91974e-163	8.49098e-164	9.85271e-163	5.43373e-164	-6.27846e-163	-1.06987e-162	5.07908e-163	-6.77766e-164	-2.59891e-163	1.23277e-163	-2.43498e-164	-5.37726e-163	-1.24145e-162	0
-1.34144e-162	-9.30199e-163	-1.77212e-163	2.71817e-163	3.51344e-163	4.04261e-163	4.13764e-163	3.62594e-163	-6.52956e-163	-9.63749e-163	-7.47635e-164	2.08269e-163	-1.24242e-162	1.46665e-163	1.76279e-164	-1.01867e-162	7.88814e-163	8.91974e-163	8.49098e-164	9.85271e-163	5.43373e-164	-6.27846e-163	-1.06987e-162	5.07908e-163	-6.77766e-164	-2.59891e-163	1.23277e-163	-2.43498e-164	-5.37726e-163	-1.24145e-162	0
-1.34144e-162	-9.30199e-163	-1.77212e-163	2.71817e-163	3.51344e-163	4.04261e-163	4.13764e-163	3.62594e-163	-6.52956e-163	-9.63749e-163	-7.47635e-164	2.08269e-163	-1.24242e-162	1.46665e-163	1.76279e-164	-1.01867e-162	7.88814e-163	8.91974e-163	8.49098e-164	9.85271e-163	5.43373e-164	-6.27846e-163	-1.06987e-162	5.07908e-163	-6.77766e-164	-2.59891e-163	1.23277e-163	-2.43498e-164	-5.37726e-163	-1.24145e-162	0
-1.34144e-162	-9.30199e-163	-1.77212e-163	2.71817e-163	3.51344e-163	4.04261e-163	4.13764e-163	3.62594e-163	-6.52956e-163	-9.63749e-163	-7.47635e-164	2.08269e-163	-1.24242e-162	1.46665e-163	1.76279e-164	-1.01867e-162	7.88814e-163	8.91974e-163	8.49098e-164	9.85271e-163	5.43373e-164	-6.27846e-163	-1.06987e-162	5.07908e-163	-6.77766e-164	-2.59891e-163	1.23277e-163	-2.43498e-164	-5.37726e-163	-1.24145e-162	0
-1.34144e-162	-9.30199e-163	-1.77212e-163	2.71817e-163	3.51344e-163	4.04261e-163	4.13764e-163	3.62594e-163	-6.52956e-163	-9.63749e-163	-7.47635e-164	2.08269e-163	-1.24242e-162	1.46665e-163	1.76279e-164	-1.01867e-162	7.88814e-163	8.91974e-163	8.49098e-164	9.85271e-163	5.43373e-164	-6.27846e-163	-1.06987e-162	5.07908e-163	-6.77766e-164	-2.59891e-163	1.23277e-163	-2.43498e-164	-5.37726e-163	-1.24145e-162	0
-1.34144e-162	-9.30199e-163	-1.77212e-163	2.71817e-163	3.51344e-163	4.04261e-163	4.13764e-163	3.62594e-163	-6.52956e-163	-9.63749e-163	-7.47635e-164	2.08269e-163	-1.24242e-162	1.46665e-163	1.76279e-164	-1.01867e-162	7.88814e-163	8.91974e-163	8.49098e-164	9.85271e-163	5.43373e-164	-6.27846e-163	-1.06987e-162	5.07908e-163	-6.77766e-164	-2.59891e-163	1.23277e-163	-2.43498e-164	-5.37726e-163	-1.24145e-162	0
-1.34144e-162	-9.30199e-163	-1.77212e-163	2.71817e-163	3.51344e-163	4.04261e-163	4.13764e-163	3.62594e-163	-6.52956e-163	-9.63749e-163	-7.47635e-164	2.08269e-163	-1.24242e-162	1.46665e-163	1.76279e-164	-1.01867e-162	7.88814e-163	8.91974e-163	8.49098e-164	9.85271e-163	5.43373e-164	-6.27846e-163	-1.06987e-162	5.07908e-163	-6.77766e-164	-2.59891e-163	1.23277e-163	-2.43498e-164	-5.37726e-163	-1.24145e-162	0
-1.34144e-162	-9.30199e-163	-1.77212e-163	2.71817e-163	3.51344e-163	4.04261e-163	4.13764e-163	3.62594e-163	-6.52956e-163	-9.63749e-163	-7.47635e-164	2.08269e-163	-1.24242e-162	1.46665e-163	1.76279e-164	-1.01867e-162	7.88814e-163	8.91974e-163	8.49098e-164	9.85271e-163	5.43373e-164	-6.27846e-163	-1.06987e-162	5.07908e-163	-6.77766e-164	-2.59891e-163	1.23277e-163	-2.43498e-164	-5.37726e-163	-1.24145e-162	0
-1.34144e-162	-9.30199e-163	-1.77212e-163	2.71817e-163	3.51344e-163	4.04261e-163	4.13764e-163	3.62594e-163	-6.52956e-163	-9.63749e-163	-7.47635e-164	2.08269e-163	-1.24242e-162	1.46665e-163	1.76279e-164	-1.01867e-162	7.88814e-163	8.91974e-163	8.49098e-164	9.85271e-163	5.43373e-164	-6.27846e-163	-1.06987e-162	5.07908e-163	-6.77766e-164	-2.59891e-163	1.23277e-163	-2.43498e-164	-5.37726e-163	-1.24145e-162	0
-1.34144e-162	-9.30199e-163	-1.77212e-163	2.71817e-163	3.51344e-163	4.04261e-163	4.13764e-163	3.62594e-163	-6.52956e-163	-9.63749e-163	-7.47635e-164	2.08269e-163	-1.24242e-162	1.46665e-163	1.76279e-164	-1.01867e-162	7.88814e-163	8.91974e-163	8.49098e-164	9.85271e-163	5.43373e-164	-6.27846e-163	-1.06987e-162	5.07908e-163	-6.77766e-164	-2.59891e-163	1.23277e-163	-2.43498e-164	-5.37726e-163	-1.24145e-162	0
-1.34144e-162	-9.30199e-163	-1.77212e-163	2.71817e-163	3.51344e-163	4.04261e-163	4.13764e-163	3.62594e-163	-6.52956e-163	-9.63749e-163	-7.47635e-164	2.08269e-163	-1.24242e-162	1.46665e-163	1.76279e-164	-1.01867e-162	7.88814e-163	8.91974e-163	8.49098e-164	9.85271e-163	5.43373e-164	-6.27846e-163	-1.06987e-162	5.07908e-163	-6.77766e-164	-2.59891e-163	1.23277e-163	-2.43498e-164	-5.37726e-163	-1.24145e-162	0
-1.34144e-162	-9.30199e-163	-1.77212e-163	2.71817e-163	3.51344e-163	4.04261e-163	4.13764e-163	3.62594e-163	-6.52956e-163	-9.63749e-163	-7.47635e-164	2.08269e-163	-1.24242e-162	1.46665e-163	1.76279e-164	-1.01867e-162	7.88814e-163	8.91974e-163	8.49098e-164	9.85271e-163	5.43373e-164	-6.27846e-163	-1.06987e-162	5.07908e-163	-6.77766e-164	-2.59891e-163	1.23277e-163	-2.43498e-164	-5.37726e-163	-1.24145e-162	0
-1.34144e-162	-9.30199e-163	-1.77212e-163	2.71817e-163	3.51344e-163	4.04261e-163	4.13764e-163	3.62594e-163	-6.52956e-163	-9.63749e-163	-7.47635e-164	2.08269e-163	-1.24242e-162	1.46665e-163	1.76279e-164	-1.01867e-162	7.88814e-163	8.91974e-163	8.49098e-164	9.85271e-163	5.43373e-164	-6.27846e-163	-1.06987e-162	5.07908e-163	-6.77766e-164	-2.59891e-163	1.23277e-163	-2.43498e-164	-5.37726e-163	-1.24145e-162	0
-1.34144e-162	-9.30199e-163	-1.77212e-163	2.71817e-163	3.51344e-163	4.04261e-163	4.13764e-163	3.62594e-163	-6.52956e-163	-9.63749e-163	-7.47635e-164	2.08269e-163	-1.24242e-162	1.46665e-163	1.76279e-164	-1.01867e-162	7.88814e-163	8.91974e-163	8.49098e-164	9.85271e-163	5.43373e-164	-6.27846e-163	-1.06987e-162	5.07908e-163	-6.77766e-164	-2.59891e-163	1.23277e-163	-2.43498e-164	-5.37726e-163	-1.24145e-162	0
-1.34144e-162	-9.30199e-163	-1.77212e-163	2.71817e-163	3.51344e-163	4.04261e-163	4.13764e-163	3.62594e-163	-6.52956e-163	-9.63749e-163	-7.47635e-164	2.08269e-163	-1.24242e-162	1.46665e-163	1.76279e-164	-1.01867e-162	7.88814e-163	8.91974e-163	8.49098e-164	9.85271e-163	5.43373e-164	-6.27846e-163	-1.06987e-162	5.07908e-163	-6.77766e-164	-2.59891e-163	1.23277e-163	-2.43498e-164	-5.37726e-163	-1.24145e-162	0
-1.34144e-162	-9.30199e-163	-1.77212e-163	2.71817e-163	3.51344e-163	4.04261e-163	4.13764e-163	3.62594e-163	-6.52956e-163	-9.63749e-163	-7.47635e-164	2.08269e-163	-1.24242e-162	1.46665e-163	1.76279e-164	-1.01867e-162	7.88814e-163	8.91974e-163	8.49098e-164	9.85271e-163	5.43373e-164	-6.27846e-163	-1.06987e-162	5.07908e-163	-6.77766e-164	-2.59891e-163	1.23277e-163	-2.43498e-164	-5.37726e-163	-1.24145e-162	0
-1.34144e-162	-9.30199e-163	-1.77212e-163	2.71817e-163	3.51344e-163	4.04261e-163	4.13764e-163	3.62594e-163	-6.52956e-163	-9.63749e-163	-7.47635e-164	2.08269e-163	-1.24242e-162	1.46665e-163	1.76279e-164	-1.01867e-162	7.88814e-163	8.91974e-163	8.49098e-164	9.85271e-163	5.43373e-164	-6.27846e-163	-1.06987e-162	5.07908e-163	-6.77766e-164	-2.59891e-163	1.23277e-163	-2.43498e-164	-5.37726e-163	-1.24145e-162	0
-1.34144e-162	-9.30199e-163	-1.77212e-163	2.71817e-163	3.51344e-163	4.04261e-163	4.13764e-163	3.62594e-163	-6.52956e-163	-9.63749e-163	-7.47635e-164	2.08269e-163	-1.24242e-162	1.46665e-163	1.76279e-164	-1.01867e-162	7.88814e-163	8.91974e-163	8.49098e-164	9.85271e-163	5.43373e-164	-6.27846e-163	-1.06987e-162	5.07908e-163	-6.77766e-164	-2.59891e-163	1.23277e-163	-2.43498e-164	-5.37726e-163	-1.24145e-162	0
-1.34144e-162	-9.30199e-163	-1.77212e-163	2.71817e-163	3.51344e-163	4.04261e-163	4.13764e-163	3.62594e-163	-6.52956e-163	-9.63749e-163	-7.47635e-164	2.08269e-163	-1.24242e-162	1.46665e-163	1.76279e-164	-1.01867e-162	7.88814e-163	8.91974e-163	8.49098e-164	9.85271e-163	5.43373e-164	-6.27846e-163	-1.06987e-162	5.07908e-163	-6.77766e-164	-2.59891e-163	1.23277e-163	-2.43498e-164	-5.37726e-163	-1.24145e-162	0
-1.34144e-162	-9.30199e-163	-1.77212e-163	2.71817e-163	3.51344e-163	4.04261e-163	4.13764e-163	3.62594e-163	-6.52956e-163	-9.63749e-163	-7.47635e-164	2.08269e-163	-1.24242e-162	1.46665e-163	1.76279e-164	-1.01867e-162	7.88814e-163	8.91974e-163	8.49098e-164	9.85271e-163	5.43373e-164	-6.27846e-163	-1.06987e-162	5.07908e-163	-6.77766e-164	-2.59891e-163	1.23277e-163	-2.43498e-164	-5.37726e-163	-1.24145e-162	0
-1.34144e-162	-9.30199e-163	-1.77212e-163	2.71817e-163	3.51344e-163	4.04261e-163	4.13764e-163	3.62594e-163	-6.52956e-163	-9.63749e-163	-7.47635e-164	2.08269e-163	-1.24242e-162	1.46665e-163	1.76279e-164	-1.01867e-162	7.88814e-163	8.91974e-163	8.49098e-164	9.85271e-163	5.43373e-164	-6.27846e-163	-1.06987e-162	5.07908e-163	-6.77766e-164	-2.59891e-163	1.23277e-163	-2.43498e-164	-5.37726e-163	-1.24145e-162	0
-1.34144e-162	-9.30199e-163	-1.77212e-163	2.71817e-163	3.51344e-163	4.04261e-163	4.13764e-163	3.62594e-163	-6.52956e-163	-9.63749e-163	-7.47635e-164	2.08269e-163	-1.24242e-162	1.46665e-163	1.76279e-164	-1.01867e-162	7.88814e-163	8.91974e-163	8.49098e-164	9.85271e-163	5.43373e-164	-6.27846e-163	-1.06987e-162	5.07908e-163	-6.77766e-164	-2.59891e-163	1.23277e-163	-2.43498e-164	-5.37726e-163	-1.24145e-162	0
-1.34144e-162	-9.30199e-163	-1.77212e-163	2.71817e-163	3.51344e-163	4.04261e-163	4.13764e-163	3.62594e-163	-6.52956e-163	-9.63749e-163	-7.47635e-164	2.08269e-163	-1.24242e-162	1.46665e-163	1.76279e-164	-1.01867e-162	7.88814e-163	8.91974e-163	8.49098e-164	9.85271e-163	5.43373e-164	-6.27846e-163	-1.06987e-162	5.07908e-163	-6.77766e-164	-2.59891e-163	1.23277e-163	-2.43498e-164	-5.37726e-163	-1.24145e-162	0
-1.34144e-162	-9.30199e-163	-1.77212e-163	2.71817e-163	3.51344e-163	4.04261e-163	4.13764e-163	3.62594e-163	-6.52956e-163	-9.63749e-163	-7.47635e-164	2.08269e-163	-1.24242e-162	1.46665e-163	1.76279e-164	-1.01867e-162	7.88814e-163	8.91974e-163	8.49098e-164	9.85271e-163	5.43373e-164	-6.27846e-163	-1.06987e-162	5.07908e-163	-6.77766e-164	-2.59891e-163	1.23277e-163	-2.43498e-164	-5.37726e-163	-1.24145e-162	0
-1.34144e-162	-9.30199e-163	-1.77212e-163	2.71817e-163	3.51344e-163	4.04261e-163	4.13764e-163	3.62594e-163	-6.52956e-163	-9.63749e-163	-7.47635e-164	2.08269e-163	-1.24242e-162	1.46665e-163	1.76279e-164	-1.01867e-162	7.88814e-163	8.91974e-163	8.49098e-164	9.85271e-163	5.43373e-164	-6.27846e-163	-1.06987e-162	5.07908e-163	-6.77766e-164	-2.59891e-163	1.23277e-163	-2.43498e-164	-5.37726e-163	-1.24145e-162	0
-1.34144e-162	-9.30199e-163	-1.77212e-163	2.71817e-163	3.51344e-163	4.04261e-163	4.13764e-163	3.62594e-163	-6.52956e-163	-9.63749e-163	-7.47635e-164	2.08269e-163	-1.24242e-162	1.46665e-163	1.76279e-164	-1.01867e-162	7.88814e-163	8.91974e-163	8.49098e-164	9.85271e-163	5.43373e-164	-6.27846e-163	-1.06987e-162	5.07908e-163	-6.77766e-164	-2.59891e-163	1.23277e-163	-2.43498e-164	-5.37726e-163	-1.24145e-162	0
-1.34144e-162	-9.30199e-163	-1.77212e-163	2.71817e-163	3.51344e-163	4.04261e-163	4.13764e-163	3.62594e-163	-6.52956e-163	-9.63749e-163	-7.47635e-164	2.08269e-163	-1.24242e-162	1.46665e-163	1.76279e-164	-1.01867e-162	7.88814e-163	8.91974e-163	8.49098e-164	9.85271e-163	5.43373e-164	-6.27846e-163	-1.06987e-162	5.07908e-163	-6.77766e-164	-2.59891e-163	1.23277e-163	-2.43498e-164	-5.37726e-163	-1.24145e-162	0
-1.34144e-162	-9.30199e-163	-1.77212e-163	2.71817e-163	3.51344e-163	4.04261e-163	4.13764e-163	3.62594e-163	-6.52956e-163	-9.63749e-163	-7.47635e-164	2.08269e-163	-1.24242e-162	1.46665e-163	1.76279e-164	-1.01867e-162	7.88814e-163	8.91974e-163	8.49098e-164	9.85271e-163	5.43373e-164	-6.27846e-163	-1.06987e-162	5.07908e-163	-6.77766e-164	-2.59891e-163	1.23277e-163	-2.43498e-164	-5.37726e-163	-1.24145e-162	0
-1.34144e-162	-9.30199e-163	-1.77212e-163	2.71817e-163	3.51344e-163	4.04261e-163	4.13764e-163	3.62594e-163	-6.52956e-163	-9.63749e-163	-7.47635e-164	2.08269e-163	-1.24242e-162	1.46665e-163	1.76279e-164	-1.01867e-162	7.88814e-163	8.91974e-163	8.49098e-164	9.85271e-163	5.43373e-164	-6.27846e-163	-1.06987e-162	5.07908e-163	-6.77766e-164	-2.59891e-163	1.23277e-163	-2.43498e-164	-5.37726e-163	-1.24145e-162	0
-1.34144e-162	-9.30199e-163	-1.77212e-163	2.71817e-163	3.51344e-163	4.04261e-163	4.13764e-163	3.62594e-163	-6.52956e-163	-9.63749e-163	-7.47635e-164	2.08269e-163	-1.24242e-162	1.46665e-163	1.76279e-164	-1.01867e-162	7.88814e-163	8.91974e-163	8.49098e-164	9.85271e-163	5.43373e-164	-6.27846e-163	-1.06987e-162	5.07908e-163	-6.77766e-164	-2.59891e-163	1.23277e-163	-2.43498e-164	-5.37726e-163	-1.24145e-162	0
-1.34144e-162	-9.30199e-163	-1.77212e-163	2.71817e-163	3.51344e-163	4.04261e-163	4.13764e-163	3.62594e-163	-6.52956e-163	-9.63749e-163	-7.47635e-164	2.08269e-163	-1.24242e-162	1.46665e-163	1.76279e-164	-1.01867e-162	7.88814e-163	8.91974e-163	8.49098e-164	9.85271e-163	5.43373e-164	-6.27846e-163	-1.06987e-162	5.07908e-163	-6.77766e-164	-2.59891e-163	1.23277e-163	-2.43498e-164	-5.37726e-163	-1.24145e-162	0
-1.34144e-162	-9.30199e-163	-1.77212e-163	2.71817e-163	3.51344e-163	4.04261e-163	4.13764e-163	3.62594e-163	-6.52956e-163	-9.63749e-163	-7.47635e-164	2.08269e-163	-1.24242e-162	1.46665e-163	1.76279e-164	-1.01867e-162	7.88814e-163	8.91974e-163	8.49098e-164	9.85271e-163	5.43373e-164	-6.27846e-163	-1.06987e-162	5.07908e-163	-6.77766e-164	-2.59891e-163	1.23277e-163	-2.43498e-164	-5.37726e-163	-1.24145e-162	0
-1.34144e-162	-9.30199e-163	-1.77212e-163	2.71817e-163	3.51344e-163	4.04261e-163	4.13764e-163	3.62594e-163	-6.52956e-163	-9.63749e-163	-7.47635e-164	2.08269e-163	-1.24242e-162	1.46665e-163	1.76279e-164	-1.01867e-162	7.88814e-163	8.91974e-163	8.49098e-164	9.85271e-163	5.43373e-164	-6.27846e-163	-1.06987e-162	5.07908e-163	-6.77766e-164	-2.59891e-163	1.23277e-163	-2.43498e-164	-5.37726e-163	-1.24145e-162	0
-1.34144e-162	-9.30199e-163	-1.77212e-163	2.71817e-163	3.51344e-163	4.04261e-163	4.13764e-163	3.62594e-163	-6.52956e-163	-9.63749e-163	-7.47635e-164	2.08269e-163	-1.24242e-162	1.46665e-163	1.76279e-164	-1.01867e-162	7.88814e-163	8.91974e-163	8.49098e-164	9.85271e-163	5.43373e-164	-6.27846e-163	-1.06987e-162	5.07908e-163	-6.77766e-164	-2.59891e-163	1.23277e-163	-2.43498e-164	-5.37726e-163	-1.24145e-162	0
-1.34144e-162	-9.30199e-163	-1.77212e-163	2.71817e-163	3.51344e-163	4.04261e-163	4.13764e-163	3.62594e-163	-6.52956e-163	-9.63749e-163	-7.47635e-164	2.08269e-163	-1.24242e-162	1.46665e-163	1.76279e-164	-1.01867e-162	7.88814e-163	8.91974e-163	8.49098e-164	9.85271e-163	5.43373e-164	-6.27846e-163	-1.06987e-162	5.07908e-163	-6.77766e-164	-2.59891e-163	1.23277e-163	-2.43498e-164	-5.37726e-163	-1.24145e-162	0
-1.34144e-162	-9.30199e-163	-1.77212e-163	2.71817e-163	3.51344e-163	4.04261e-163	4.13764e-163	3.62594e-163	-6.52956e-163	-9.63749e-163	-7.47635e-164	2.08269e-163	-1.24242e-162	1.46665e-163	1.76279e-164	-1.01867e-162	7.88814e-163	8.91974e-163	8.49098e-164	9.85271e-163	5.43373e-164	-6.27846e-163	-1.06987e-162	5.07908e-163	-6.77766e-164	-2.59891e-163	1.23277e-163	-2.43498e-164	-5.37726e-163	-1.24145e-162	0
-1.34144e-162	-9.30199e-163	-1.77212e-163	2.71817e-163	3.51344e-163	4.04261e-163	4.13764e-163	3.62594e-163	-6.52956e-163	-9.63749e-163	-7.47635e-164	2.08269e-163	-1.24242e-162	1.46665e-163	1.76279e-164	-1.01867e-162	7.88814e-163	8.91974e-163	8.49098e-164	9.85271e-163	5.43373e-164	-6.27846e-163	-1.06987e-162	5.07908e-163	-6.77766e-164	-2.59891e-163	1.23277e-163	-2.43498e-164	-5.37726e-163	-1.24145e-162	0
-1.34144e-162	-9.30199e-163	-1.77212e-163	2.71817e-163	3.51344e-163	4.04261e-163	4.13764e-163	3.62594e-163	-6.52956e-163	-9.63749e-163	-7.47635e-164	2.08269e-163	-1.24242e-162	1.46665e-163	1.76279e-164	-1.01867e-162	7.88814e-163	8.91974e-163	8.49098e-164	9.85271e-163	5.43373e-164	-6.27846e-163	-1.06987e-162	5.07908e-163	-6.77766e-164	-2.59891e-163	1.23277e-163	-2.43498e-164	-5.37726e-163	-1.24145e-162	0
-1.34144e-162	-9.30199e-163	-1.77212e-163	2.71817e-163	3.51344e-163	4.04261e-163	4.13764e-163	3.62594e-163	-6.52956e-163	-9.63749e-163	-7.47635e-164	2.08269e-163	-1.24242e-162	1.46665e-163	1.76279e-164	-1.01867e-162	7.88814e-163	8.91974e-163	8.49098e-164	9.85271e-163	5.43373e-164	-6.27846e-163	-1.06987e-162	5.07908e-163	-6.77766e-164	-2.59891e-163	1.23277e-163	-2.43498e-164	-5.37726e-163	-1.24145e-162	0
-1.34144e-162	-9.30199e-163	-1.77212e-163	2.71817e-163	3.51344e-163	4.04261e-163	4.13764e-163	3.62594e-163	-6.52956e-163	-9.63749e-163	-7.47635e-164	2.08269e-163	-1.24242e-162	1.46665e-163	1.76279e-164	-1.01867e-162	7.88814e-163	8.91974e-163	8.49098e-164	9.85271e-163	5.43373e-164	-6.27846e-163	-1.06987e-162	5.07908e-163	-6.77766e-164	-2.59891e-163	1.23277e-163	-2.43498e-164	-5.37726e-163	-1.24145e-162	0
-1.34144e-162	-9.30199e-163	-1.77212e-163	2.71817e-163	3.51344e-163	4.04261e-163	4.13764e-163	3.62594e-163	-6.52956e-163	-9.63749e-163	-7.47635e-164	2.08269e-163	-1.24242e-162	1.46665e-163	1.76279e-164	-1.01867e-162	7.88814e-163	8.91974e-163	8.49098e-164	9.85271e-163	5.43373e-164	-6.27846e-163	-1.06987e-162	5.07908e-163	-6.77766e-164	-2.59891e-163	1.23277e-163	-2.43498e-164	-5.37726e-163	-1.24145e-162	0
-1.34144e-162	-9.30199e-163	-1.77212e-163	2.71817e-163	3.51344e-163	4.04261e-163	4.13764e-163	3.62594e-163	-6.52956e-163	-9.63749e-163	-7.47635e-164	2.08269e-163	-1.24242e-162	1.46665e-163	1.76279e-164	-1.01867e-162	7.88814e-163	8.91974e-163	8.49098e-164	9.85271e-163	5.43373e-164	-6.27846e-163	-1.06987e-162	5.07908e-163	-6.77766e-164	-2.59891e-163	1.23277e-163	-2.43498e-164	-5.37726e-163	-1.24145e-162	0
-1.34144e-162	-9.30199e-163	-1.77212e-163	2.71817e-163	3.51344e-163	4.04261e-163	4.13764e-163	3.62594e-163	-6.52956e-163	-9.63749e-163	-7.47635e-164	2.08269e-163	-1.24242e-162	1.46665e-163	1.76279e-164	-1.01867e-162	7.88814e-163	8.91974e-163	8.49098e-164	9.85271e-163	5.43373e-164	-6.27846e-163	-1.06987e-162	5.07908e-163	-6.77766e-164	-2.59891e-163	1.23277e-163	-2.43498e-164	-5.37726e-163	-1.24145e-162	0
-1.34144e-162	-9.30199e-163	-1.77212e-163	2.71817e-163	3.51344e-163	4.04261e-163	4.13764e-163	3.62594e-163	-6.52956e-163	-9.63749e-163	-7.47635e-164	2.08269e-163	-1.24242e-162	1.46665e-163	1.76279e-164	-1.01867e-162	7.88814e-163	8.91974e-163	8.49098e-164	9.85271e-163	5.43373e-164	-6.27846e-163	-1.06987e-162	5.07908e-163	-6.77766e-164	-2.59891e-163	1.23277e-163	-2.43498e-164	-5.37726e-163	-1.24145e-162	0
-1.34144e-162	-9.30199e-163	-1.77212e-163	2.71817e-163	3.51344e-163	4.04261e-163	4.13764e-163	3.62594e-163	-6.52956e-163	-9.63749e-163	-7.47635e-164	2.08269e-163	-1.24242e-162	1.46665e-163	1.76279e-164	-1.01867e-162	7.88814e-163	8.91974e-163	8.49098e-164	9.85271e-163	5.43373e-164	-6.27846e-163	-1.06987e-162	5.07908e-163	-6.77766e-164	-2.59891e-163	1.23277e-163	-2.43498e-164	-5.37726e-163	-1.24145e-162	0
-1.34144e-162	-9.30199e-163	-1.77212e-163	2.71817e-163	3.51344e-163	4.04261e-163	4.13764e-163	3.62594e-163	-6.52956e-163	-9.63749e-163	-7.47635e-164	2.08269e-163	-1.24242e-162	1.46665e-163	1.76279e-164	-1.01867e-162	7.88814e-163	8.91974e-163	8.49098e-164	9.85271e-163	5.43373e-164	-6.27846e-163	-1.06987e-162	5.07908e-163	-6.77766e-164	-2.59891e-163	1.23277e-163	-2.43498e-164	-5.37726e-163	-1.24145e-162	0
-1.34144e-162	-9.30199e-163	-1.77212e-163	2.71817e-163	3.51344e-163	4.04261e-163	4.13764e-163	3.62594e-163	-6.52956e-163	-9.63749e-163	-7.47635e-164	2.08269e-163	-1.24242e-162	1.46665e-163	1.76279e-164	-1.01867e-162	7.88814e-163	8.91974e-163	8.49098e-164	9.85271e-163	5.43373e-164	-6.27846e-163	-1.06987e-162	5.07908e-163	-6.77766e-164	-2.59891e-163	1.23277e-163	-2.43498e-164	-5.37726e-163	-1.24145e-162	0
-1.34144e-162	-9.30199e-163	-1.77212e-163	2.71817e-163	3.51344e-163	4.04261e-163	4.13764e-163	3.62594e-163	-6.52956e-163	-9.63749e-163	-7.47635e-164	2.08269e-163	-1.24242e-162	1.46665e-163	1.76279e-164	-1.01867e-162	7.88814e-163	8.91974e-163	8.49098e-164	9.85271e-163	5.43373e-164	-6.27846e-163	-1.06987e-162	5.07908e-163	-6.77766e-164	-2.59891e-163	1.23277e-163	-2.43498e-164	-5.37726e-163	-1.24145e-162	0
-1.34144e-162	-9.30199e-163	-1.77212e-163	2.71817e-163	3.51344e-163	4.04261e-163	4.13764e-163	3.62594e-163	-6.52956e-163	-9.63749e-163	-7.47635e-164	2.08269e-163	-1.24242e-162	1.46665e-163	1.76279e-164	-1.01867e-162	7.88814e-163	8.91974e-163	8.49098e-164	9.85271e-163	5.43373e-164	-6.27846e-163	-1.06987e-162	5.07908e-163	-6.77766e-164	-2.59891e-163	1.23277e-163	-2.43498e-164	-5.37726e-163	-1.24145e-162	0
-1.34144e-162	-9.30199e-163	-1.77212e-163	2.71817e-163	3.51344e-163	4.04261e-163	4.13764e-163	3.62594e-163	-6.52956e-163	-9.63749e-163	-7.47635e-164	2.08269e-163	-1.24242e-162	1.46665e-163	1.76279e-164	-1.01867e-162	7.88814e-163	8.91974e-163	8.49098e-164	9.85271e-163	5.43373e-164	-6.27846e-163	-1.06987e-162	5.07908e-163	-6.77766e-164	-2.59891e-163	1.23277e-163	-2.43498e-164	-5.37726e-163	-1.24145e-162	0
-1.34144e-162	-9.30199e-163	-1.77212e-163	2.71817e-163	3.51344e-163	4.04261e-163	4.13764e-163	3.62594e-163	-6.52956e-163	-9.63749e-163	-7.47635e-164	2.08269e-163	-1.24242e-162	1.46665e-163	1.76279e-164	-1.01867e-162	7.88814e-163	8.91974e-163	8.49098e-164	9.85271e-163	5.43373e-164	-6.27846e-163	-1.06987e-162	5.07908e-163	-6.77766e-164	-2.59891e-163	1.23277e-163	-2.43498e-164	-5.37726e-163	-1.24145e-162	0
-1.34144e-162	-9.30199e-163	-1.77212e-163	2.71817e-163	3.51344e-163	4.04261e-163	4.13764e-163	3.62594e-163	-6.52956e-163	-9.63749e-163	-7.47635e-164	2.08269e-163	-1.24242e-162	1.46665e-163	1.76279e-164	-1.01867e-162	7.88814e-163	8.91974e-163	8.49098e-164	9.85271e-163	5.43373e-164	-6.27846e-163	-1.06987e-162	5.07908e-163	-6.77766e-164	-2.59891e-163	1.23277e-163	-2.43498e-164	-5.37726e-163	-1.24145e-162	0
-1.34144e-162	-9.30199e-163	-1.77212e-163	2.71817e-163	3.51344e-163	4.04261e-163	4.13764e-163	3.62594e-163	-6.52956e-163	-9.63749e-163	-7.47635e-164	2.08269e-163	-1.24242e-162	1.46665e-163	1.76279e-164	-1.01867e-162	7.88814e-163	8.91974e-163	8.49098e-164	9.85271e-163	5.43373e-164	-6.27846e-163	-1.06987e-162	5.07908e-163	-6.77766e-164	-2.59891e-163	1.23277e-163	-2.43498e-164	-5.37726e-163	-1.24145e-162	0
-1.34144e-162	-9.30199e-163	-1.77212e-163	2.71817e-163	3.51344e-163	4.04261e-163	4.13764e-163	3.62594e-163	-6.52956e-163	-9.63749e-163	-7.47635e-164	2.08269e-163	-1.24242e-162	1.46665e-163	1.76279e-164	-1.01867e-162	7.88814e-163	8.91974e-163	8.49098e-164	9.85271e-163	5.43373e-164	-6.27846e-163	-1.06987e-162	5.07908e-163	-6.77766e-164	-2.59891e-163	1.23277e-163	-2.43498e-164	-5.37726e-163	-1.24145e-162	0
-1.34144e-162	-9.30199e-163	-1.77212e-163	2.71817e-163	3.51344e-163	4.04261e-163	4.13764e-163	3.62594e-163	-6.52956e-163	-9.63749e-163	-7.47635e-164	2.08269e-163	-1.24242e-162	1.46665e-163	1.76279e-164	-1.01867e-162	7.88814e-163	8.91974e-163	8.49098e-164	9.85271e-163	5.43373e-164	-6.27846e-163	-1.06987e-162	5.07908e-163	-6.77766e-164	-2.59891e-163	1.23277e-163	-2.43498e-164	-5.37726e-163	-1.24145e-162	0
-1.34144e-162	-9.30199e-163	-1.77212e-163	2.71817e-163	3.51344e-163	4.04261e-163	4.13764e-163	3.62594e-163	-6.52956e-163	-9.63749e-163	-7.47635e-164	2.08269e-163	-1.24242e-162	1.46665e-163	1.76279e-164	-1.01867e-162	7.88814e-163	8.91974e-163	8.49098e-164	9.85271e-163	5.43373e-164	-6.27846e-163	-1.06987e-162	5.07908e-163	-6.77766e-164	-2.59891e-163	1.23277e-163	-2.43498e-164	-5.37726e-163	-1.24145e-162	0
-1.34144e-162	-9.30199e-163	-1.77212e-163	2.71817e-163	3.51344e-163	4.04261e-163	4.13764e-163	3.62594e-163	-6.52956e-163	-9.63749e-163	-7.47635e-164	2.08269e-163	-1.24242e-162	1.46665e-163	1.76279e-164	-1.01867e-162	7.88814e-163	8.91974e-163	8.49098e-164	9.85271e-163	5.43373e-164	-6.27846e-163	-1.06987e-162	5.07908e-163	-6.77766e-164	-2.59891e-163	1.23277e-163	-2.43498e-164	-5.37726e-163	-1.24145e-162	0
-1.34144e-162	-9.30199e-163	-1.77212e-163	2.71817e-163	3.51344e-163	4.04261e-163	4.13764e-163	3.62594e-163	-6.52956e-163	-9.63749e-163	-7.47635e-164	2.08269e-163	-1.24242e-162	1.46665e-163	1.76279e-164	-1.01867e-162	7.88814e-163	8.91974e-163	8.49098e-164	9.85271e-163	5.43373e-164	-6.27846e-163	-1.06987e-162	5.07908e-163	-6.77766e-164	-2.59891e-163	1.23277e-163	-2.43498e-164	-5.37726e-163	-1.24145e-162	0
-1.34144e-162	-9.30199e-163	-1.77212e-163	2.71817e-163	3.51344e-163	4.04261e-163	4.13764e-163	3.62594e-163	-6.52956e-163	-9.63749e-163	-7.47635e-164	2.08269e-163	-1.24242e-162	1.46665e-163	1.76279e-164	-1.01867e-162	7.88814e-163	8.91974e-163	8.49098e-164	9.85271e-163	5.43373e-164	-6.27846e-163	-1.06987e-162	5.07908e-163	-6.77766e-164	-2.59891e-163	1.23277e-163	-2.43498e-164	-5.37726e-163	-1.24145e-162	0
-1.34144e-162	-9.30199e-163	-1.77212e-163	2.71817e-163	3.51344e-163	4.04261e-163	4.13764e-163	3.62594e-163	-6.52956e-163	-9.63749e-163	-7.47635e-164	2.08269e-163	-1.24242e-162	1.46665e-163	1.76279e-164	-1.01867e-162	7.88814e-163	8.91974e-163	8.49098e-164	9.85271e-163	5.43373e-164	-6.27846e-163	-1.06987e-162	5.07908e-163	-6.77766e-164	-2.59891e-163	1.23277e-163	-2.43498e-164	-5.37726e-163	-1.24145e-162	0
-1.34144e-162	-9.30199e-163	-1.77212e-163	2.71817e-163	3.51344e-163	4.04261e-163	4.13764e-163	3.62594e-163	-6.52956e-163	-9.63749e-163	-7.47635e-164	2.08269e-163	-1.24242e-162	1.46665e-163	1.76279e-164	-1.01867e-162	7.88814e-163	8.91974e-163	8.49098e-164	9.85271e-163	5.43373e-164	-6.27846e-163	-1.06987e-162	5.07908e-163	-6.77766e-164	-2.59891e-163	1.23277e-163	-2.43498e-164	-5.37726e-163	-1.24145e-162	0
-1.34144e-162	-9.30199e-163	-1.77212e-163	2.71817e-163	3.51344e-163	4.04261e-163	4.13764e-163	3.62594e-163	-6.52956e-163	-9.63749e-163	-7.47635e-164	2.08269e-163	-1.24242e-162	1.46665e-163	1.76279e-164	-1.01867e-162	7.88814e-163	8.91974e-163	8.49098e-164	9.85271e-163	5.43373e-164	-6.27846e-163	-1.06987e-162	5.07908e-163	-6.77766e-164	-2.59891e-163	1.23277e-163	-2.43498e-164	-5.37726e-163	-1.24145e-162	0
-1.34144e-162	-9.30199e-163	-1.77212e-163	2.71817e-163	3.51344e-163	4.04261e-163	4.13764e-163	3.62594e-163	-6.52956e-163	-9.63749e-163	-7.47635e-164	2.08269e-163	-1.24242e-162	1.46665e-163	1.76279e-164	-1.01867e-162	7.88814e-163	8.91974e-163	8.49098e-164	9.85271e-163	5.43373e-164	-6.27846e-163	-1.06987e-162	5.07908e-163	-6.77766e-164	-2.59891e-163	1.23277e-163	-2.43498e-164	-5.37726e-163	-1.24145e-162	0
-1.34144e-162	-9.30199e-163	-1.77212e-163	2.71817e-163	3.51344e-163	4.04261e-163	4.13764e-163	3.62594e-163	-6.52956e-163	-9.63749e-163	-7.47635e-164	2.08269e-163	-1.24242e-162	1.46665e-163	1.76279e-164	-1.01867e-162	7.88814e-163	8.91974e-163	8.49098e-164	9.85271e-163	5.43373e-164	-6.27846e-163	-1.06987e-162	5.07908e-163	-6.77766e-164	-2.59891e-163	1.23277e-163	-2.43498e-164	-5.37726e-163	-1.24145e-162	0
-1.34144e-162	-9.30199e-163	-1.77212e-163	2.71817e-163	3.51344e-163	4.04261e-163	4.13764e-163	3.62594e-163	-6.52956e-163	-9.63749e-163	-7.47635e-164	2.08269e-163	-1.24242e-162	1.46665e-163	1.76279e-164	-1.01867e-162	7.88814e-163	8.91974e-163	8.49098e-164	9.85271e-163	5.43373e-164	-6.27846e-163	-1.06987e-162	5.07908e-163	-6.77766e-164	-2.59891e-163	1.23277e-163	-2.43498e-164	-5.37726e-163	-1.24145e-162	0
-1.34144e-162	-9.30199e-163	-1.77212e-163	2.71817e-163	3.51344e-163	4.04261e-163	4.13764e-163	3.62594e-163	-6.52956e-163	-9.63749e-163	-7.47635e-164	2.08269e-163	-1.24242e-162	1.46665e-163	1.76279e-164	-1.01867e-162	7.88814e-163	8.91974e-163	8.49098e-164	9.85271e-163	5.43373e-164	-6.27846e-163	-1.06987e-162	5.07908e-163	-6.77766e-164	-2.59891e-163	1.23277e-163	-2.43498e-164	-5.37726e-163	-1.24145e-162	0
-1.34144e-162	-9.30199e-163	-1.77212e-163	2.71817e-163	3.51344e-163	4.04261e-163	4.13764e-163	3.62594e-163	-6.52956e-163	-9.63749e-163	-7.47635e-164	2.08269e-163	-1.24242e-162	1.46665e-163	1.76279e-164	-1.01867e-162	7.88814e-163	8.91974e-163	8.49098e-164	9.85271e-163	5.43373e-164	-6.27846e-163	-1.06987e-162	5.07908e-163	-6.77766e-164	-2.59891e-163	1.23277e-163	-2.43498e-164	-5.37726e-163	-1.24145e-162	0
-1.34144e-162	-9.30199e-163	-1.77212e-163	2.71817e-163	3.51344e-163	4.04261e-163	4.13764e-163	3.62594e-163	-6.52956e-163	-9.63749e-163	-7.47635e-164	2.08269e-163	-1.24242e-162	1.46665e-163	1.76279e-164	-1.01867e-162	7.88814e-163	8.91974e-163	8.49098e-164	9.85271e-163	5.43373e-164	-6.27846e-163	-1.06987e-162	5.07908e-163	-6.77766e-164	-2.59891e-163	1.23277e-163	-2.43498e-164	-5.37726e-163	-1.24145e-162	0
-1.34144e-162	-9.30199e-163	-1.77212e-163	2.71817e-163	3.51344e-163	4.04261e-163	4.13764e-163	3.62594e-163	-6.52956e-163	-9.63749e-163	-7.47635e-164	2.08269e-163	-1.24242e-162	1.46665e-163	1.76279e-164	-1.01867e-162	7.88814e-163	8.91974e-163	8.49098e-164	9.85271e-163	5.43373e-164	-6.27846e-163	-1.06987e-162	5.07908e-163	-6.77766e-164	-2.59891e-163	1.23277e-163	-2.43498e-164	-5.37726e-163	-1.24145e-162	0
-1.34144e-162	-9.30199e-163	-1.77212e-163	2.71817e-163	3.51344e-163	4.04261e-163	4.13764e-163	3.62594e-163	-6.52956e-163	-9.63749e-163	-7.47635e-164	2.08269e-163	-1.24242e-162	1.46665e-163	1.76279e-164	-1.01867e-162	7.88814e-163	8.91974e-163	8.49098e-164	9.85271e-163	5.43373e-164	-6.27846e-163	-1.06987e-162	5.07908e-163	-6.77766e-164	-2.59891e-163	1.23277e-163	-2.43498e-164	-5.37726e-163	-1.24145e-162	0
-1.34144e-162	-9.30199e-163	-1.77212e-163	2.71817e-163	3.51344e-163	4.04261e-163	4.13764e-163	3.62594e-163	-6.52956e-163	-9.63749e-163	-7.47635e-164	2.08269e-163	-1.24242e-162	1.46665e-163	1.76279e-164	-1.01867e-162	7.88814e-163	8.91974e-163	8.49098e-164	9.85271e-163	5.43373e-164	-6.27846e-163	-1.06987e-162	5.07908e-163	-6.77766e-164	-2.59891e-163	1.23277e-163	-2.43498e-164	-5.37726e-163	-1.24145e-162	0
-1.34144e-162	-9.30199e-163	-1.77212e-163	2.71817e-163	3.51344e-163	4.04261e-163	4.13764e-163	3.62594e-163	-6.52956e-163	-9.63749e-163	-7.47635e-164	2.08269e-163	-1.24242e-162	1.46665e-163	1.76279e-164	-1.01867e-162	7.88814e-163	8.91974e-163	8.49098e-164	9.85271e-163	5.43373e-164	-6.27846e-163	-1.06987e-162	5.07908e-163	-6.77766e-164	-2.59891e-163	1.23277e-163	-2.43498e-164	-5.37726e-163	-1.24145e-162	0
-1.34144e-162	-9.30199e-163	-1.77212e-163	2.71817e-163	3.51344e-163	4.04261e-163	4.13764e-163	3.62594e-163	-6.52956e-163	-9.63749e-163	-7.47635e-164	2.08269e-163	-1.24242e-162	1.46665e-163	1.76279e-164	-1.01867e-162	7.88814e-163	8.91974e-163	8.49098e-164	9.85271e-163	5.43373e-164	-6.27846e-163	-1.06987e-162	5.07908e-163	-6.77766e-164	-2.59891e-163	1.23277e-163	-2.43498e-164	-5.37726e-163	-1.24145e-162	0
-1.34144e-162	-9.30199e-163	-1.77212e-163	2.71817e-163	3.51344e-163	4.04261e-163	4.13764e-163	3.62594e-163	-6.52956e-163	-9.63749e-163	-7.47635e-164	2.08269e-163	-1.24242e-162	1.46665e-163	1.76279e-164	-1.01867e-162	7.88814e-163	8.91974e-163	8.49098e-164	9.85271e-163	5.43373e-164	-6.27846e-163	-1.06987e-162	5.07908e-163	-6.77766e-164	-2.59891e-163	1.23277e-163	-2.43498e-164	-5.37726e-163	-1.24145e-162	0
-1.34144e-162	-9.30199e-163	-1.77212e-163	2.71817e-163	3.51344e-163	4.04261e-163	4.13764e-163	3.62594e-163	-6.52956e-163	-9.63749e-163	-7.47635e-164	2.08269e-163	-1.24242e-162	1.46665e-163	1.76279e-164	-1.01867e-162	7.88814e-163	8.91974e-163	8.49098e-164	9.85271e-163	5.43373e-164	-6.27846e-163	-1.06987e-162	5.07908e-163	-6.77766e-164	-2.59891e-163	1.23277e-163	-2.43498e-164	-5.37726e-163	-1.24145e-162	0
-1.34144e-162	-9.30199e-163	-1.77212e-163	2.71817e-163	3.51344e-163	4.04261e-163	4.13764e-163	3.62594e-163	-6.52956e-163	-9.63749e-163	-7.47635e-164	2.08269e-163	-1.24242e-162	1.46665e-163	1.76279e-164	-1.01867e-162	7.88814e-163	8.91974e-163	8.49098e-164	9.85271e-163	5.43373e-164	-6.27846e-163	-1.06987e-162	5.07908e-163	-6.77766e-164	-2.59891e-163	1.23277e-163	-2.43498e-164	-5.37726e-163	-1.24145e-162	0
-1.34144e-162	-9.30199e-163	-1.77212e-163	2.71817e-163	3.51344e-163	4.04261e-163	4.13764e-163	3.62594e-163	-6.52956e-163	-9.63749e-163	-7.47635e-164	2.08269e-163	-1.24242e-162	1.46665e-163	1.76279e-164	-1.01867e-162	7.88814e-163	8.91974e-163	8.49098e-164	9.85271e-163	5.43373e-164	-6.27846e-163	-1.06987e-162	5.07908e-163	-6.77766e-164	-2.59891e-163	1.23277e-163	-2.43498e-164	-5.37726e-163	-1.24145e-162	0
-1.34144e-162	-9.30199e-163	-1.77212e-163	2.71817e-163	3.51344e-163	4.04261e-163	4.13764e-163	3.62594e-163	-6.52956e-163	-9.63749e-163	-7.47635e-164	2.08269e-163	-1.24242e-162	1.46665e-163	1.76279e-164	-1.01867e-162	7.88814e-163	8.91974e-163	8.49098e-164	9.85271e-163	5.43373e-164	-6.27846e-163	-1.06987e-162	5.07908e-163	-6.77766e-164	-2.59891e-163	1.23277e-163	-2.43498e-164	-5.37726e-163	-1.24145e-162	0
-1.34144e-162	-9.30199e-163	-1.77212e-163	2.71817e-163	3.51344e-163	4.04261e-163	4.13764e-163	3.62594e-163	-6.52956e-163	-9.63749e-163	-7.47635e-164	2.08269e-163	-1.24242e-162	1.46665e-163	1.76279e-164	-1.01867e-162	7.88814e-163	8.91974e-163	8.49098e-164	9.85271e-163	5.43373e-164	-6.27846e-163	-1.06987e-162	5.07908e-163	-6.77766e-164	-2.59891e-163	1.23277e-163	-2.43498e-164	-5.37726e-163	-1.24145e-162	0
-1.34144e-162	-9.30199e-163	-1.77212e-163	2.71817e-163	3.51344e-163	4.04261e-163	4.13764e-163	3.62594e-163	-6.52956e-163	-9.63749e-163	-7.47635e-164	2.08269e-163	-1.24242e-162	1.46665e-163	1.76279e-164	-1.01867e-162	7.88814e-163	8.91974e-163	8.49098e-164	9.85271e-163	5.43373e-164	-6.27846e-163	-1.06987e-162	5.07908e-163	-6.77766e-164	-2.59891e-163	1.23277e-163	-2.43498e-164	-5.37726e-163	-1.24145e-162	0
-1.34144e-162	-9.30199e-163	-1.77212e-163	2.71817e-163	3.51344e-163	4.04261e-163	4.13764e-163	3.62594e-163	-6.52956e-163	-9.63749e-163	-7.47635e-164	2.08269e-163	-1.24242e-162	1.46665e-163	1.76279e-164	-1.01867e-162	7.88814e-163	8.91974e-163	8.49098e-164	9.85271e-163	5.43373e-164	-6.27846e-163	-1.06987e-162	5.07908e-163	-6.77766e-164	-2.59891e-163	1.23277e-163	-2.43498e-164	-5.37726e-163	-1.24145e-162	0
-1.34144e-162	-9.30199e-163	-1.77212e-163	2.71817e-163	3.51344e-163	4.04261e-163	4.13764e-163	3.62594e-163	-6.52956e-163	-9.63749e-163	-7.47635e-164	2.08269e-163	-1.24242e-162	1.46665e-163	1.76279e-164	-1.01867e-162	7.88814e-163	8.91974e-163	8.49098e-164	9.85271e-163	5.43373e-164	-6.27846e-163	-1.06987e-162	5.07908e-163	-6.77766e-164	-2.59891e-163	1.23277e-163	-2.43498e-164	-5.37726e-163	-1.24145e-162	0
-1.34144e-162	-9.30199e-163	-1.77212e-163	2.71817e-163	3.51344e-163	4.04261e-163	4.13764e-163	3.62594e-163	-6.52956e-163	-9.63749e-163	-7.47635e-164	2.08269e-163	-1.24242e-162	1.46665e-163	1.76279e-164	-1.01867e-162	7.88814e-163	8.91974e-163	8.49098e-164	9.85271e-163	5.43373e-164	-6.27846e-163	-1.06987e-162	5.07908e-163	-6.77766e-164	-2.59891e-163	1.23277e-163	-2.43498e-164	-5.37726e-163	-1.24145e-162	0
-1.34144e-162	-9.30199e-163	-1.77212e-163	2.71817e-163	3.51344e-163	4.04261e-163	4.13764e-163	3.62594e-163	-6.52956e-163	-9.63749e-163	-7.47635e-164	2.08269e-163	-1.24242e-162	1.46665e-163	1.76279e-164	-1.01867e-162	7.88814e-163	8.91974e-163	8.49098e-164	9.85271e-163	5.43373e-164	-6.27846e-163	-1.06987e-162	5.07908e-163	-6.77766e-164	-2.59891e-163	1.23277e-163	-2.43498e-164	-5.37726e-163	-1.24145e-162	0
-1.34144e-162	-9.30199e-163	-1.77212e-163	2.71817e-163	3.51344e-163	4.04261e-163	4.13764e-163	3.62594e-163	-6.52956e-163	-9.63749e-163	-7.47635e-164	2.08269e-163	-1.24242e-162	1.46665e-163	1.76279e-164	-1.01867e-162	7.88814e-163	8.91974e-163	8.49098e-164	9.85271e-163	5.43373e-164	-6.27846e-163	-1.06987e-162	5.07908e-163	-6.77766e-164	-2.59891e-163	1.23277e-163	-2.43498e-164	-5.37726e-163	-1.24145e-162	0
-1.34144e-162	-9.30199e-163	-1.77212e-163	2.71817e-163	3.51344e-163	4.04261e-163	4.13764e-163	3.62594e-163	-6.52956e-163	-9.63749e-163	-7.47635e-164	2.08269e-163	-1.24242e-162	1.46665e-163	1.76279e-164	-1.01867e-162	7.88814e-163	8.91974e-163	8.49098e-164	9.85271e-163	5.43373e-164	-6.27846e-163	-1.06987e-162	5.07908e-163	-6.77766e-164	-2.59891e-163	1.23277e-163	-2.43498e-164	-5.37726e-163	-1.24145e-162	0
-1.34144e-162	-9.30199e-163	-1.77212e-163	2.71817e-163	3.51344e-163	4.04261e-163	4.13764e-163	3.62594e-163	-6.52956e-163	-9.63749e-163	-7.47635e-164	2.08269e-163	-1.24242e-162	1.46665e-163	1.76279e-164	-1.01867e-162	7.88814e-163	8.91974e-163	8.49098e-164	9.85271e-163	5.43373e-164	-6.27846e-163	-1.06987e-162	5.07908e-163	-6.77766e-164	-2.59891e-163	1.23277e-163	-2.43498e-164	-5.37726e-163	-1.24145e-162	0
-1.34144e-162	-9.30199e-163	-1.77212e-163	2.71817e-163	3.51344e-163	4.04261e-163	4.13764e-163	3.62594e-163	-6.52956e-163	-9.63749e-163	-7.47635e-164	2.08269e-163	-1.24242e-162	1.46665e-163	1.76279e-164	-1.01867e-162	7.88814e-163	8.91974e-163	8.49098e-164	9.85271e-163	5.43373e-164	-6.27846e-163	-1.06987e-162	5.07908e-163	-6.77766e-164	-2.59891e-163	1.23277e-163	-2.43498e-164	-5.37726e-163	-1.24145e-162	0
-1.34144e-162	-9.30199e-163	-1.77212e-163	2.71817e-163	3.51344e-163	4.04261e-163	4.13764e-163	3.62594e-163	-6.52956e-163	-9.63749e-163	-7.47635e-164	2.08269e-163	-1.24242e-162	1.46665e-163	1.76279e-164	-1.01867e-162	7.88814e-163	8.91974e-163	8.49098e-164	9.85271e-163	5.43373e-164	-6.27846e-163	-1.06987e-162	5.07908e-163	-6.77766e-164	-2.59891e-163	1.23277e-163	-2.43498e-164	-5.37726e-163	-1.24145e-162	0
-1.34144e-162	-9.30199e-163	-1.77212e-163	2.71817e-163	3.51344e-163	4.04261e-163	4.13764e-163	3.62594e-163	-6.52956e-163	-9.63749e-163	-7.47635e-164	2.08269e-163	-1.24242e-162	1.46665e-163	1.76279e-164	-1.01867e-162	7.88814e-163	8.91974e-163	8.49098e-164	9.85271e-163	5.43373e-164	-6.27846e-163	-1.06987e-162	5.07908e-163	-6.77766e-164	-2.59891e-163	1.23277e-163	-2.43498e-164	-5.37726e-163	-1.24145e-162	0
-1.34144e-162	-9.30199e-163	-1.77212e-163	2.71817e-163	3.51344e-163	4.04261e-163	4.13764e-163	3.62594e-163	-6.52956e-163	-9.63749e-163	-7.47635e-164	2.08269e-163	-1.24242e-162	1.46665e-163	1.76279e-164	-1.01867e-162	7.88814e-163	8.91974e-163	8.49098e-164	9.85271e-163	5.43373e-164	-6.27846e-163	-1.06987e-162	5.07908e-163	-6.77766e-164	-2.59891e-163	1.23277e-163	-2.43498e-164	-5.37726e-163	-1.24145e-162	0
-1.34144e-162	-9.30199e-163	-1.77212e-163	2.71817e-163	3.51344e-163	4.04261e-163	4.13764e-163	3.62594e-163	-6.52956e-163	-9.63749e-163	-7.47635e-164	2.08269e-163	-1.24242e-162	1.46665e-163	1.76279e-164	-1.01867e-162	7.88814e-163	8.91974e-163	8.49098e-164	9.85271e-163	5.43373e-164	-6.27846e-163	-1.06987e-162	5.07908e-163	-6.77766e-164	-2.59891e-163	1.23277e-163	-2.43498e-164	-5.37726e-163	-1.24145e-162	0
-1.34144e-162	-9.30199e-163	-1.77212e-163	2.71817e-163	3.51344e-163	4.04261e-163	4.13764e-163	3.62594e-163	-6.52956e-163	-9.63749e-163	-7.47635e-164	2.08269e-163	-1.24242e-162	1.46665e-163	1.76279e-164	-1.01867e-162	7.88814e-163	8.91974e-163	8.49098e-164	9.85271e-163	5.43373e-164	-6.27846e-163	-1.06987e-162	5.07908e-163	-6.77766e-164	-2.59891e-163	1.23277e-163	-2.43498e-164	-5.37726e-163	-1.24145e-162	0
-1.34144e-162	-9.30199e-163	-1.77212e-163	2.71817e-163	3.51344e-163	4.04261e-163	4.13764e-163	3.62594e-163	-6.52956e-163	-9.63749e-163	-7.47635e-164	2.08269e-163	-1.24242e-162	1.46665e-163	1.76279e-164	-1.01867e-162	7.88814e-163	8.91974e-163	8.49098e-164	9.85271e-163	5.43373e-164	-6.27846e-163	-1.06987e-162	5.07908e-163	-6.77766e-164	-2.59891e-163	1.23277e-163	-2.43498e-164	-5.37726e-163	-1.24145e-162	0
-1.34144e-162	-9.30199e-163	-1.77212e-163	2.71817e-163	3.51344e-163	4.04261e-163	4.13764e-163	3.62594e-163	-6.52956e-163	-9.63749e-163	-7.47635e-164	2.08269e-163	-1.24242e-162	1.46665e-163	1.76279e-164	-1.01867e-162	7.88814e-163	8.91974e-163	8.49098e-164	9.85271e-163	5.43373e-164	-6.27846e-163	-1.06987e-162	5.07908e-163	-6.77766e-164	-2.59891e-163	1.23277e-163	-2.43498e-164	-5.37726e-163	-1.24145e-162	0
-1.34144e-162	-9.30199e-163	-1.77212e-163	2.71817e-163	3.51344e-163	4.04261e-163	4.13764e-163	3.62594e-163	-6.52956e-163	-9.63749e-163	-7.47635e-164	2.08269e-163	-1.24242e-162	1.46665e-163	1.76279e-164	-1.01867e-162	7.88814e-163	8.91974e-163	8.49098e-164	9.85271e-163	5.43373e-164	-6.27846e-163	-1.06987e-162	5.07908e-163	-6.77766e-164	-2.59891e-163	1.23277e-163	-2.43498e-164	-5.37726e-163	-1.24145e-162	0
-1.34144e-162	-9.30199e-163	-1.77212e-163	2.71817e-163	3.51344e-163	4.04261e-163	4.13764e-163	3.62594e-163	-6.52956e-163	-9.63749e-163	-7.47635e-164	2.08269e-163	-1.24242e-162	1.46665e-163	1.76279e-164	-1.01867e-162	7.88814e-163	8.91974e-163	8.49098e-164	9.85271e-163	5.43373e-164	-6.27846e-163	-1.06987e-162	5.07908e-163	-6.77766e-164	-2.59891e-163	1.23277e-163	-2.43498e-164	-5.37726e-163	-1.24145e-162	0
-1.34144e-162	-9.30199e-163	-1.77212e-163	2.71817e-163	3.51344e-163	4.04261e-163	4.13764e-163	3.62594e-163	-6.52956e-163	-9.63749e-163	-7.47635e-164	2.08269e-163	-1.24242e-162	1.46665e-163	1.76279e-164	-1.01867e-162	7.88814e-163	8.91974e-163	8.49098e-164	9.85271e-163	5.43373e-164	-6.27846e-163	-1.06987e-162	5.07908e-163	-6.77766e-164	-2.59891e-163	1.23277e-163	-2.43498e-164	-5.37726e-163	-1.24145e-162	0
-1.34144e-162	-9.30199e-163	-1.77212e-163	2.71817e-163	3.51344e-163	4.04261e-163	4.13764e-163	3.62594e-163	-6.52956e-163	-9.63749e-163	-7.47635e-164	2.08269e-163	-1.24242e-162	1.46665e-163	1.76279e-164	-1.01867e-162	7.88814e-163	8.91974e-163	8.49098e-164	9.85271e-163	5.43373e-164	-6.27846e-163	-1.06987e-162	5.07908e-163	-6.77766e-164	-2.59891e-163	1.23277e-163	-2.43498e-164	-5.37726e-163	-1.24145e-162	0
-1.34144e-162	-9.30199e-163	-1.77212e-163	2.71817e-163	3.51344e-163	4.04261e-163	4.13764e-163	3.62594e-163	-6.52956e-163	-9.63749e-163	-7.47635e-164	2.08269e-163	-1.24242e-162	1.46665e-163	1.76279e-164	-1.01867e-162	7.88814e-163	8.91974e-163	8.49098e-164	9.85271e-163	5.43373e-164	-6.27846e-163	-1.06987e-162	5.07908e-163	-6.77766e-164	-2.59891e-163	1.23277e-163	-2.43498e-164	-5.37726e-163	-1.24145e-162	0
-1.34144e-162	-9.30199e-163	-1.77212e-163	2.71817e-163	3.51344e-163	4.04261e-163	4.13764e-163	3.62594e-163	-6.52956e-163	-9.63749e-163	-7.47635e-164	2.08269e-163	-1.24242e-162	1.46665e-163	1.76279e-164	-1.01867e-162	7.88814e-163	8.91974e-163	8.49098e-164	9.85271e-163	5.43373e-164	-6.27846e-163	-1.06987e-162	5.07908e-163	-6.77766e-164	-2.59891e-163	1.23277e-163	-2.43498e-164	-5.37726e-163	-1.24145e-162	0
-1.34144e-162	-9.30199e-163	-1.77212e-163	2.71817e-163	3.51344e-163	4.04261e-163	4.13764e-163	3.62594e-163	-6.52956e-163	-9.63749e-163	-7.47635e-164	2.08269e-163	-1.24242e-162	1.46665e-163	1.76279e-164	-1.01867e-162	7.88814e-163	8.91974e-163	8.49098e-164	9.85271e-163	5.43373e-164	-6.27846e-163	-1.06987e-162	5.07908e-163	-6.77766e-164	-2.59891e-163	1.23277e-163	-2.43498e-164	-5.37726e-163	-1.24145e-162	0
-1.34144e-162	-9.30199e-163	-1.77212e-163	2.71817e-163	3.51344e-163	4.04261e-163	4.13764e-163	3.62594e-163	-6.52956e-163	-9.63749e-163	-7.47635e-164	2.08269e-163	-1.24242e-162	1.46665e-163	1.76279e-164	-1.01867e-162	7.88814e-163	8.91974e-163	8.49098e-164	9.85271e-163	5.43373e-164	-6.27846e-163	-1.06987e-162	5.07908e-163	-6.77766e-164	-2.59891e-163	1.23277e-163	-2.43498e-164	-5.37726e-163	-1.24145e-162	0
-1.34144e-162	-9.30199e-163	-1.77212e-163	2.71817e-163	3.51344e-163	4.04261e-163	4.13764e-163	3.62594e-163	-6.52956e-163	-9.63749e-163	-7.47635e-164	2.08269e-163	-1.24242e-162	1.46665e-163	1.76279e-164	-1.01867e-162	7.88814e-163	8.91974e-163	8.49098e-164	9.85271e-163	5.43373e-164	-6.27846e-163	-1.06987e-162	5.07908e-163	-6.77766e-164	-2.59891e-163	1.23277e-163	-2.43498e-164	-5.37726e-163	-1.24145e-162	0
-1.34144e-162	-9.30199e-163	-1.77212e-163	2.71817e-163	3.51344e-163	4.04261e-163	4.13764e-163	3.62594e-163	-6.52956e-163	-9.63749e-163	-7.47635e-164	2.08269e-163	-1.24242e-162	1.46665e-163	1.76279e-164	-1.01867e-162	7.88814e-163	8.91974e-163	8.49098e-164	9.85271e-163	5.43373e-164	-6.27846e-163	-1.06987e-162	5.07908e-163	-6.77766e-164	-2.59891e-163	1.23277e-163	-2.43498e-164	-5.37726e-163	-1.24145e-162	0
-1.34144e-162	-9.30199e-163	-1.77212e-163	2.71817e-163	3.51344e-163	4.04261e-163	4.13764e-163	3.62594e-163	-6.52956e-163	-9.63749e-163	-7.47635e-164	2.08269e-163	-1.24242e-162	1.46665e-163	1.76279e-164	-1.01867e-162	7.88814e-163	8.91974e-163	8.49098e-164	9.85271e-163	5.43373e-164	-6.27846e-163	-1.06987e-162	5.07908e-163	-6.77766e-164	-2.59891e-163	1.23277e-163	-2.43498e-164	-5.37726e-163	-1.24145e-162	0
-1.34144e-162	-9.30199e-163	-1.77212e-163	2.71817e-163	3.51344e-163	4.04261e-163	4.13764e-163	3.62594e-163	-6.52956e-163	-9.63749e-163	-7.47635e-164	2.08269e-163	-1.24242e-162	1.46665e-163	1.76279e-164	-1.01867e-162	7.88814e-163	8.91974e-163	8.49098e-164	9.85271e-163	5.43373e-164	-6.27846e-163	-1.06987e-162	5.07908e-163	-6.77766e-164	-2.59891e-163	1.23277e-163	-2.43498e-164	-5.37726e-163	-1.24145e-162	0
-1.34144e-162	-9.30199e-163	-1.77212e-163	2.71817e-163	3.51344e-163	4.04261e-163	4.13764e-163	3.62594e-163	-6.52956e-163	-9.63749e-163	-7.47635e-164	2.08269e-163	-1.24242e-162	1.46665e-163	1.76279e-164	-1.01867e-162	7.88814e-163	8.91974e-163	8.49098e-164	9.85271e-163	5.43373e-164	-6.27846e-163	-1.06987e-162	5.07908e-163	-6.77766e-164	-2.59891e-163	1.23277e-163	-2.43498e-164	-5.37726e-163	-1.24145e-162	0
-1.34144e-162	-9.30199e-163	-1.77212e-163	2.71817e-163	3.51344e-163	4.04261e-163	4.13764e-163	3.62594e-163	-6.52956e-163	-9.63749e-163	-7.47635e-164	2.08269e-163	-1.24242e-162	1.46665e-163	1.76279e-164	-1.01867e-162	7.88814e-163	8.91974e-163	8.49098e-164	9.85271e-163	5.43373e-164	-6.27846e-163	-1.06987e-162	5.07908e-163	-6.77766e-164	-2.59891e-163	1.23277e-163	-2.43498e-164	-5.37726e-163	-1.24145e-162	0
-1.34144e-162	-9.30199e-163	-1.77212e-163	2.71817e-163	3.51344e-163	4.04261e-163	4.13764e-163	3.62594e-163	-6.52956e-163	-9.63749e-163	-7.47635e-164	2.08269e-163	-1.24242e-162	1.46665e-163	1.76279e-164	-1.01867e-162	7.88814e-163	8.91974e-163	8.49098e-164	9.85271e-163	5.43373e-164	-6.27846e-163	-1.06987e-162	5.07908e-163	-6.77766e-164	-2.59891e-163	1.23277e-163	-2.43498e-164	-5.37726e-163	-1.24145e-162	0
-1.34144e-162	-9.30199e-163	-1.77212e-163	2.71817e-163	3.51344e-163	4.04261e-163	4.13764e-163	3.62594e-163	-6.52956e-163	-9.63749e-163	-7.47635e-164	2.08269e-163	-1.24242e-162	1.46665e-163	1.76279e-164	-1.01867e-162	7.88814e-163	8.91974e-163	8.49098e-164	9.85271e-163	5.43373e-164	-6.27846e-163	-1.06987e-162	5.07908e-163	-6.77766e-164	-2.59891e-163	1.23277e-163	-2.43498e-164	-5.37726e-163	-1.24145e-162	0
-1.34144e-162	-9.30199e-163	-1.77212e-163	2.71817e-163	3.51344e-163	4.04261e-163	4.13764e-163	3.62594e-163	-6.52956e-163	-9.63749e-163	-7.47635e-164	2.08269e-163	-1.24242e-162	1.46665e-163	1.76279e-164	-1.01867e-162	7.88814e-163	8.91974e-163	8.49098e-164	9.85271e-163	5.43373e-164	-6.27846e-163	-1.06987e-162	5.07908e-163	-6.77766e-164	-2.59891e-163	1.23277e-163	-2.43498e-164	-5.37726e-163	-1.24145e-162	0
-1.34144e-162	-9.30199e-163	-1.77212e-163	2.71817e-163	3.51344e-163	4.04261e-163	4.13764e-163	3.62594e-163	-6.52956e-163	-9.63749e-163	-7.47635e-164	2.08269e-163	-1.24242e-162	1.46665e-163	1.76279e-164	-1.01867e-162	7.88814e-163	8.91974e-163	8.49098e-164	9.85271e-163	5.43373e-164	-6.27846e-163	-1.06987e-162	5.07908e-163	-6.77766e-164	-2.59891e-163	1.23277e-163	-2.43498e-164	-5.37726e-163	-1.24145e-162	0
-1.34144e-162	-9.30199e-163	-1.77212e-163	2.71817e-163	3.51344e-163	4.04261e-163	4.13764e-163	3.62594e-163	-6.52956e-163	-9.63749e-163	-7.47635e-164	2.08269e-163	-1.24242e-162	1.46665e-163	1.76279e-164	-1.01867e-162	7.88814e-163	8.91974e-163	8.49098e-164	9.85271e-163	5.43373e-164	-6.27846e-163	-1.06987e-162	5.07908e-163	-6.77766e-164	-2.59891e-163	1.23277e-163	-2.43498e-164	-5.37726e-163	-1.24145e-162	0
-1.34144e-162	-9.30199e-163	-1.77212e-163	2.71817e-163	3.51344e-163	4.04261e-163	4.13764e-163	3.62594e-163	-6.52956e-163	-9.63749e-163	-7.47635e-164	2.08269e-163	-1.24242e-162	1.46665e-163	1.76279e-164	-1.01867e-162	7.88814e-163	8.91974e-163	8.49098e-164	9.85271e-163	5.43373e-164	-6.27846e-163	-1.06987e-162	5.07908e-163	-6.77766e-164	-2.59891e-163	1.23277e-163	-2.43498e-164	-5.37726e-163	-1.24145e-162	0
-1.34144e-162	-9.30199e-163	-1.77212e-163	2.71817e-163	3.51344e-163	4.04261e-163	4.13764e-163	3.62594e-163	-6.52956e-163	-9.63749e-163	-7.47635e-164	2.08269e-163	-1.24242e-162	1.46665e-163	1.76279e-164	-1.01867e-162	7.88814e-163	8.91974e-163	8.49098e-164	9.85271e-163	5.43373e-164	-6.27846e-163	-1.06987e-162	5.07908e-163	-6.77766e-164	-2.59891e-163	1.23277e-163	-2.43498e-164	-5.37726e-163	-1.24145e-162	0
-1.34144e-162	-9.30199e-163	-1.77212e-163	2.71817e-163	3.51344e-163	4.04261e-163	4.13764e-163	3.62594e-163	-6.52956e-163	-9.63749e-163	-7.47635e-164	2.08269e-163	-1.24242e-162	1.46665e-163	1.76279e-164	-1.01867e-162	7.88814e-163	8.91974e-163	8.49098e-164	9.85271e-163	5.43373e-164	-6.27846e-163	-1.06987e-162	5.07908e-163	-6.77766e-164	-2.59891e-163	1.23277e-163	-2.43498e-164	-5.37726e-163	-1.24145e-162	0
-1.34144e-162	-9.30199e-163	-1.77212e-163	2.71817e-163	3.51344e-163	4.04261e-163	4.13764e-163	3.62594e-163	-6.52956e-163	-9.63749e-163	-7.47635e-164	2.08269e-163	-1.24242e-162	1.46665e-163	1.76279e-164	-1.01867e-162	7.88814e-163	8.91974e-163	8.49098e-164	9.85271e-163	5.43373e-164	-6.27846e-163	-1.06987e-162	5.07908e-163	-6.77766e-164	-2.59891e-163	1.23277e-163	-2.43498e-164	-5.37726e-163	-1.24145e-162	0
-1.34144e-162	-9.30199e-163	-1.77212e-163	2.71817e-163	3.51344e-163	4.04261e-163	4.13764e-163	3.62594e-163	-6.52956e-163	-9.63749e-163	-7.47635e-164	2.08269e-163	-1.24242e-162	1.46665e-163	1.76279e-164	-1.01867e-162	7.88814e-163	8.91974e-163	8.49098e-164	9.85271e-163	5.43373e-164	-6.27846e-163	-1.06987e-162	5.07908e-163	-6.77766e-164	-2.59891e-163	1.23277e-163	-2.43498e-164	-5.37726e-163	-1.24145e-162	0
-1.34144e-162	-9.30199e-163	-1.77212e-163	2.71817e-163	3.51344e-163	4.04261e-163	4.13764e-163	3.62594e-163	-6.52956e-163	-9.63749e-163	-7.47635e-164	2.08269e-163	-1.24242e-162	1.46665e-163	1.76279e-164	-1.01867e-162	7.88814e-163	8.91974e-163	8.49098e-164	9.85271e-163	5.43373e-164	-6.27846e-163	-1.06987e-162	5.07908e-163	-6.77766e-164	-2.59891e-163	1.23277e-163	-2.43498e-164	-5.37726e-163	-1.24145e-162	0
-1.34144e-162	-9.30199e-163	-1.77212e-163	2.71817e-163	3.51344e-163	4.04261e-163	4.13764e-163	3.62594e-163	-6.52956e-163	-9.63749e-163	-7.47635e-164	2.08269e-163	-1.24242e-162	1.46665e-163	1.76279e-164	-1.01867e-162	7.88814e-163	8.91974e-163	8.49098e-164	9.85271e-163	5.43373e-164	-6.27846e-163	-1.06987e-162	5.07908e-163	-6.77766e-164	-2.59891e-163	1.23277e-163	-2.43498e-164	-5.37726e-163	-1.24145e-162	0
-1.34144e-162	-9.30199e-163	-1.77212e-163	2.71817e-163	3.51344e-163	4.04261e-163	4.13764e-163	3.62594e-163	-6.52956e-163	-9.63749e-163	-7.47635e-164	2.08269e-163	-1.24242e-162	1.46665e-163	1.76279e-164	-1.01867e-162	7.88814e-163	8.91974e-163	8.49098e-164	9.85271e-163	5.43373e-164	-6.27846e-163	-1.06987e-162	5.07908e-163	-6.77766e-164	-2.59891e-163	1.23277e-163	-2.43498e-164	-5.37726e-163	-1.24145e-162	0
-1.34144e-162	-9.30199e-163	-1.77212e-163	2.71817e-163	3.51344e-163	4.04261e-163	4.13764e-163	3.62594e-163	-6.52956e-163	-9.63749e-163	-7.47635e-164	2.08269e-163	-1.24242e-162	1.46665e-163	1.76279e-164	-1.01867e-162	7.88814e-163	8.91974e-163	8.49098e-164	9.85271e-163	5.43373e-164	-6.27846e-163	-1.06987e-162	5.07908e-163	-6.77766e-164	-2.59891e-163	1.23277e-163	-2.43498e-164	-5.37726e-163	-1.24145e-162	0
-1.34144e-162	-9.30199e-163	-1.77212e-163	2.71817e-163	3.51344e-163	4.04261e-163	4.13764e-163	3.62594e-163	-6.52956e-163	-9.63749e-163	-7.47635e-164	2.08269e-163	-1.24242e-162	1.46665e-163	1.76279e-164	-1.01867e-162	7.88814e-163	8.91974e-163	8.49098e-164	9.85271e-163	5.43373e-164	-6.27846e-163	-1.06987e-162	5.07908e-163	-6.77766e-164	-2.59891e-163	1.23277e-163	-2.43498e-164	-5.37726e-163	-1.24145e-162	0
-1.34144e-162	-9.30199e-163	-1.77212e-163	2.71817e-163	3.51344e-163	4.04261e-163	4.13764e-163	3.62594e-163	-6.52956e-163	-9.63749e-163	-7.47635e-164	2.08269e-163	-1.24242e-162	1.46665e-163	1.76279e-164	-1.01867e-162	7.88814e-163	8.91974e-163	8.49098e-164	9.85271e-163	5.43373e-164	-6.27846e-163	-1.06987e-162	5.07908e-163	-6.77766e-164	-2.59891e-163	1.23277e-163	-2.43498e-164	-5.37726e-163	-1.24145e-162	0
-1.34144e-162	-9.30199e-163	-1.77212e-163	2.71817e-163	3.51344e-163	4.04261e-163	4.13764e-163	3.62594e-163	-6.52956e-163	-9.63749e-163	-7.47635e-164	2.08269e-163	-1.24242e-162	1.46665e-163	1.76279e-164	-1.01867e-162	7.88814e-163	8.91974e-163	8.49098e-164	9.85271e-163	5.43373e-164	-6.27846e-163	-1.06987e-162	5.07908e-163	-6.77766e-164	-2.59891e-163	1.23277e-163	-2.43498e-164	-5.37726e-163	-1.24145e-162	0
-1.34144e-162	-9.30199e-163	-1.77212e-163	2.71817e-163	3.51344e-163	4.04261e-163	4.13764e-163	3.62594e-163	-6.52956e-163	-9.63749e-163	-7.47635e-164	2.08269e-163	-1.24242e-162	1.46665e-163	1.76279e-164	-1.01867e-162	7.88814e-163	8.91974e-163	8.49098e-164	9.85271e-163	5.43373e-164	-6.27846e-163	-1.06987e-162	5.07908e-163	-6.77766e-164	-2.59891e-163	1.23277e-163	-2.43498e-164	-5.37726e-163	-1.24145e-162	0
-1.34144e-162	-9.30199e-163	-1.77212e-163	2.71817e-163	3.51344e-163	4.04261e-163	4.13764e-163	3.62594e-163	-6.52956e-163	-9.63749e-163	-7.47635e-164	2.08269e-163	-1.24242e-162	1.46665e-163	1.76279e-164	-1.01867e-162	7.88814e-163	8.91974e-163	8.49098e-164	9.85271e-163	5.43373e-164	-6.27846e-163	-1.06987e-162	5.07908e-163	-6.77766e-164	-2.59891e-163	1.23277e-163	-2.43498e-164	-5.37726e-163	-1.24145e-162	0
-1.34144e-162	-9.30199e-163	-1.77212e-163	2.71817e-163	3.51344e-163	4.04261e-163	4.13764e-163	3.62594e-163	-6.52956e-163	-9.63749e-163	-7.47635e-164	2.08269e-163	-1.24242e-162	1.46665e-163	1.76279e-164	-1.01867e-162	7.88814e-163	8.91974e-163	8.49098e-164	9.85271e-163	5.43373e-164	-6.27846e-163	-1.06987e-162	5.07908e-163	-6.77766e-164	-2.59891e-163	1.23277e-163	-2.43498e-164	-5.37726e-163	-1.24145e-162	0
-1.34144e-162	-9.30199e-163	-1.77212e-163	2.71817e-163	3.51344e-163	4.04261e-163	4.13764e-163	3.62594e-163	-6.52956e-163	-9.63749e-163	-7.47635e-164	2.08269e-163	-1.24242e-162	1.46665e-163	1.76279e-164	-1.01867e-162	7.88814e-163	8.91974e-163	8.49098e-164	9.85271e-163	5.43373e-164	-6.27846e-163	-1.06987e-162	5.07908e-163	-6.77766e-164	-2.59891e-163	1.23277e-163	-2.43498e-164	-5.37726e-163	-1.24145e-162	0
-1.34144e-162	-9.30199e-163	-1.77212e-163	2.71817e-163	3.51344e-163	4.04261e-163	4.13764e-163	3.62594e-163	-6.52956e-163	-9.63749e-163	-7.47635e-164	2.08269e-163	-1.24242e-162	1.46665e-163	1.76279e-164	-1.01867e-162	7.88814e-163	8.91974e-163	8.49098e-164	9.85271e-163	5.43373e-164	-6.27846e-163	-1.06987e-162	5.07908e-163	-6.77766e-164	-2.59891e-163	1.23277e-163	-2.43498e-164	-5.37726e-163	-1.24145e-162	0
-1.34144e-162	-9.30199e-163	-1.77212e-163	2.71817e-163	3.51344e-163	4.04261e-163	4.13764e-163	3.62594e-163	-6.52956e-163	-9.63749e-163	-7.47635e-164	2.08269e-163	-1.24242e-162	1.46665e-163	1.76279e-164	-1.01867e-162	7.88814e-163	8.91974e-163	8.49098e-164	9.85271e-163	5.43373e-164	-6.27846e-163	-1.06987e-162	5.07908e-163	-6.77766e-164	-2.59891e-163	1.23277e-163	-2.43498e-164	-5.37726e-163	-1.24145e-162	0
-1.34144e-162	-9.30199e-163	-1.77212e-163	2.71817e-163	3.51344e-163	4.04261e-163	4.13764e-163	3.62594e-163	-6.52956e-163	-9.63749e-163	-7.47635e-164	2.08269e-163	-1.24242e-162	1.46665e-163	1.76279e-164	-1.01867e-162	7.88814e-163	8.91974e-163	8.49098e-164	9.85271e-163	5.43373e-164	-6.27846e-163	-1.06987e-162	5.07908e-163	-6.77766e-164	-2.59891e-163	1.23277e-163	-2.43498e-164	-5.37726e-163	-1.24145e-162	0
-1.34144e-162	-9.30199e-163	-1.77212e-163	2.71817e-163	3.51344e-163	4.04261e-163	4.13764e-163	3.62594e-163	-6.52956e-163	-9.63749e-163	-7.47635e-164	2.08269e-163	-1.24242e-162	1.46665e-163	1.76279e-164	-1.01867e-162	7.88814e-163	8.91974e-163	8.49098e-164	9.85271e-163	5.43373e-164	-6.27846e-163	-1.06987e-162	5.07908e-163	-6.77766e-164	-2.59891e-163	1.23277e-163	-2.43498e-164	-5.37726e-163	-1.24145e-162	0
-1.34144e-162	-9.30199e-163	-1.77212e-163	2.71817e-163	3.51344e-163	4.04261e-163	4.13764e-163	3.62594e-163	-6.52956e-163	-9.63749e-163	-7.47635e-164	2.08269e-163	-1.24242e-162	1.46665e-163	1.76279e-164	-1.01867e-162	7.88814e-163	8.91974e-163	8.49098e-164	9.85271e-163	5.43373e-164	-6.27846e-163	-1.06987e-162	5.07908e-163	-6.77766e-164	-2.59891e-163	1.23277e-163	-2.43498e-164	-5.37726e-163	-1.24145e-162	0
-1.34144e-162	-9.30199e-163	-1.77212e-163	2.71817e-163	3.51344e-163	4.04261e-163	4.13764e-163	3.62594e-163	-6.52956e-163	-9.63749e-163	-7.47635e-164	2.08269e-163	-1.24242e-162	1.46665e-163	1.76279e-164	-1.01867e-162	7.88814e-163	8.91974e-163	8.49098e-164	9.85271e-163	5.43373e-164	-6.27846e-163	-1.06987e-162	5.07908e-163	-6.77766e-164	-2.59891e-163	1.23277e-163	-2.43498e-164	-5.37726e-163	-1.24145e-162	0
-1.34144e-162	-9.30199e-163	-1.77212e-163	2.71817e-163	3.51344e-163	4.04261e-163	4.13764e-163	3.62594e-163	-6.52956e-163	-9.63749e-163	-7.47635e-164	2.08269e-163	-1.24242e-162	1.46665e-163	1.76279e-164	-1.01867e-162	7.88814e-163	8.91974e-163	8.49098e-164	9.85271e-163	5.43373e-164	-6.27846e-163	-1.06987e-162	5.07908e-163	-6.77766e-164	-2.59891e-163	1.23277e-163	-2.43498e-164	-5.37726e-163	-1.24145e-162	0
-1.34144e-162	-9.30199e-163	-1.77212e-163	2.71817e-163	3.51344e-163	4.04261e-163	4.13764e-163	3.62594e-163	-6.52956e-163	-9.63749e-163	-7.47635e-164	2.08269e-163	-1.24242e-162	1.46665e-163	1.76279e-164	-1.01867e-162	7.88814e-163	8.91974e-163	8.49098e-164	9.85271e-163	5.43373e-164	-6.27846e-163	-1.06987e-162	5.07908e-163	-6.77766e-164	-2.59891e-163	1.23277e-163	-2.43498e-164	-5.37726e-163	-1.24145e-162	0
-1.34144e-162	-9.30199e-163	-1.77212e-163	2.71817e-163	3.51344e-163	4.04261e-163	4.13764e-163	3.62594e-163	-6.52956e-163	-9.63749e-163	-7.47635e-164	2.08269e-163	-1.24242e-162	1.46665e-163	1.76279e-164	-1.01867e-162	7.88814e-163	8.91974e-163	8.49098e-164	9.85271e-163	5.43373e-164	-6.27846e-163	-1.06987e-162	5.07908e-163	-6.77766e-164	-2.59891e-163	1.23277e-163	-2.43498e-164	-5.37726e-163	-1.24145e-162	0
-1.34144e-162	-9.30199e-163	-1.77212e-163	2.71817e-163	3.51344e-163	4.04261e-163	4.13764e-163	3.62594e-163	-6.52956e-163	-9.63749e-163	-7.47635e-164	2.08269e-163	-1.24242e-162	1.46665e-163	1.76279e-164	-1.01867e-162	7.88814e-163	8.91974e-163	8.49098e-164	9.85271e-163	5.43373e-164	-6.27846e-163	-1.06987e-162	5.07908e-163	-6.77766e-164	-2.59891e-163	1.23277e-163	-2.43498e-164	-5.37726e-163	-1.24145e-162	0
-1.34144e-162	-9.30199e-163	-1.77212e-163	2.71817e-163	3.51344e-163	4.04261e-163	4.13764e-163	3.62594e-163	-6.52956e-163	-9.63749e-163	-7.47635e-164	2.08269e-163	-1.24242e-162	1.46665e-163	1.76279e-164	-1.01867e-162	7.88814e-163	8.91974e-163	8.49098e-164	9.85271e-163	5.43373e-164	-6.27846e-163	-1.06987e-162	5.07908e-163	-6.77766e-164	-2.59891e-163	1.23277e-163	-2.43498e-164	-5.37726e-163	-1.24145e-162	0
-1.34144e-162	-9.30199e-163	-1.77212e-163	2.71817e-163	3.51344e-163	4.04261e-163	4.13764e-163	3.62594e-163	-6.52956e-163	-9.63749e-163	-7.47635e-164	2.08269e-163	-1.24242e-162	1.46665e-163	1.76279e-164	-1.01867e-162	7.88814e-163	8.91974e-163	8.49098e-164	9.85271e-163	5.43373e-164	-6.27846e-163	-1.06987e-162	5.07908e-163	-6.77766e-164	-2.59891e-163	1.23277e-163	-2.43498e-164	-5.37726e-163	-1.24145e-162	0
-1.34144e-162	-9.30199e-163	-1.77212e-163	2.71817e-163	3.51344e-163	4.04261e-163	4.13764e-163	3.62594e-163	-6.52956e-163	-9.63749e-163	-7.47635e-164	2.08269e-163	-1.24242e-162	1.46665e-163	1.76279e-164	-1.01867e-162	7.88814e-163	8.91974e-163	8.49098e-164	9.85271e-163	5.43373e-164	-6.27846e-163	-1.06987e-162	5.07908e-163	-6.77766e-164	-2.59891e-163	1.23277e-163	-2.43498e-164	-5.37726e-163	-1.24145e-162	0
-1.34144e-162	-9.30199e-163	-1.77212e-163	2.71817e-163	3.51344e-163	4.04261e-163	4.13764e-163	3.62594e-163	-6.52956e-163	-9.63749e-163	-7.47635e-164	2.08269e-163	-1.24242e-162	1.46665e-163	1.76279e-164	-1.01867e-162	7.88814e-163	8.91974e-163	8.49098e-164	9.85271e-163	5.43373e-164	-6.27846e-163	-1.06987e-162	5.07908e-163	-6.77766e-164	-2.59891e-163	1.23277e-163	-2.43498e-164	-5.37726e-163	-1.24145e-162	0
-1.34144e-162	-9.30199e-163	-1.77212e-163	2.71817e-163	3.51344e-163	4.04261e-163	4.13764e-163	3.62594e-163	-6.52956e-163	-9.63749e-163	-7.47635e-164	2.08269e-163	-1.24242e-162	1.46665e-163	1.76279e-164	-1.01867e-162	7.88814e-163	8.91974e-163	8.49098e-164	9.85271e-163	5.43373e-164	-6.27846e-163	-1.06987e-162	5.07908e-163	-6.77766e-164	-2.59891e-163	1.23277e-163	-2.43498e-164	-5.37726e-163	-1.24145e-162	0
-1.34144e-162	-9.30199e-163	-1.77212e-163	2.71817e-163	3.51344e-163	4.04261e-163	4.13764e-163	3.62594e-163	-6.52956e-163	-9.63749e-163	-7.47635e-164	2.08269e-163	-1.24242e-162	1.46665e-163	1.76279e-164	-1.01867e-162	7.88814e-163	8.91974e-163	8.49098e-164	9.85271e-163	5.43373e-164	-6.27846e-163	-1.06987e-162	5.07908e-163	-6.77766e-164	-2.59891e-163	1.23277e-163	-2.43498e-164	-5.37726e-163	-1.24145e-162	0
-1.34144e-162	-9.30199e-163	-1.77212e-163	2.71817e-163	3.51344e-163	4.04261e-163	4.13764e-163	3.62594e-163	-6.52956e-163	-9.63749e-163	-7.47635e-164	2.08269e-163	-1.24242e-162	1.46665e-163	1.76279e-164	-1.01867e-162	7.88814e-163	8.91974e-163	8.49098e-164	9.85271e-163	5.43373e-164	-6.27846e-163	-1.06987e-162	5.07908e-163	-6.77766e-164	-2.59891e-163	1.23277e-163	-2.43498e-164	-5.37726e-163	-1.24145e-162	0
-1.34144e-162	-9.30199e-163	-1.77212e-163	2.71817e-163	3.51344e-163	4.04261e-163	4.13764e-163	3.62594e-163	-6.52956e-163	-9.63749e-163	-7.47635e-164	2.08269e-163	-1.24242e-162	1.46665e-163	1.76279e-164	-1.01867e-162	7.88814e-163	8.91974e-163	8.49098e-164	9.85271e-163	5.43373e-164	-6.27846e-163	-1.06987e-162	5.07908e-163	-6.77766e-164	-2.59891e-163	1.23277e-163	-2.43498e-164	-5.37726e-163	-1.24145e-162	0
-1.34144e-162	-9.30199e-163	-1.77212e-163	2.71817e-163	3.51344e-163	4.04261e-163	4.13764e-163	3.62594e-163	-6.52956e-163	-9.63749e-163	-7.47635e-164	2.08269e-163	-1.24242e-162	1.46665e-163	1.76279e-164	-1.01867e-162	7.88814e-163	8.91974e-163	8.49098e-164	9.85271e-163	5.43373e-164	-6.27846e-163	-1.06987e-162	5.07908e-163	-6.77766e-164	-2.59891e-163	1.23277e-163	-2.43498e-164	-5.37726e-163	-1.24145e-162	0
-1.34144e-162	-9.30199e-163	-1.77212e-163	2.71817e-163	3.51344e-163	4.04261e-163	4.13764e-163	3.62594e-163	-6.52956e-163	-9.63749e-163	-7.47635e-164	2.08269e-163	-1.24242e-162	1.46665e-163	1.76279e-164	-1.01867e-162	7.88814e-163	8.91974e-163	8.49098e-164	9.85271e-163	5.43373e-164	-6.27846e-163	-1.06987e-162	5.07908e-163	-6.77766e-164	-2.59891e-163	1.23277e-163	-2.43498e-164	-5.37726e-163	-1.24145e-162	0
-1.34144e-162	-9.30199e-163	-1.77212e-163	2.71817e-163	3.51344e-163	4.04261e-163	4.13764e-163	3.62594e-163	-6.52956e-163	-9.63749e-163	-7.47635e-164	2.08269e-163	-1.24242e-162	1.46665e-163	1.76279e-164	-1.01867e-162	7.88814e-163	8.91974e-163	8.49098e-164	9.85271e-163	5.43373e-164	-6.27846e-163	-1.06987e-162	5.07908e-163	-6.77766e-164	-2.59891e-163	1.23277e-163	-2.43498e-164	-5.37726e-163	-1.24145e-162	0
-1.34144e-162	-9.30199e-163	-1.77212e-163	2.71817e-163	3.51344e-163	4.04261e-163	4.13764e-163	3.62594e-163	-6.52956e-163	-9.63749e-163	-7.47635e-164	2.08269e-163	-1.24242e-162	1.46665e-163	1.76279e-164	-1.01867e-162	7.88814e-163	8.91974e-163	8.49098e-164	9.85271e-163	5.43373e-164	-6.27846e-163	-1.06987e-162	5.07908e-163	-6.77766e-164	-2.59891e-163	1.23277e-163	-2.43498e-164	-5.37726e-163	-1.24145e-162	0
-1.34144e-162	-9.30199e-163	-1.77212e-163	2.71817e-163	3.51344e-163	4.04261e-163	4.13764e-163	3.62594e-163	-6.52956e-163	-9.63749e-163	-7.47635e-164	2.08269e-163	-1.24242e-162	1.46665e-163	1.76279e-164	-1.01867e-162	7.88814e-163	8.91974e-163	8.49098e-164	9.85271e-163	5.43373e-164	-6.27846e-163	-1.06987e-162	5.07908e-163	-6.77766e-164	-2.59891e-163	1.23277e-163	-2.43498e-164	-5.37726e-163	-1.24145e-162	0
-1.34144e-162	-9.30199e-163	-1.77212e-163	2.71817e-163	3.51344e-163	4.04261e-163	4.13764e-163	3.62594e-163	-6.52956e-163	-9.63749e-163	-7.47635e-164	2.08269e-163	-1.24242e-162	1.46665e-163	1.76279e-164	-1.01867e-162	7.88814e-163	8.91974e-163	8.49098e-164	9.85271e-163	5.43373e-164	-6.27846e-163	-1.06987e-162	5.07908e-163	-6.77766e-164	-2.59891e-163	1.23277e-163	-2.43498e-164	-5.37726e-163	-1.24145e-162	0
-1.34144e-162	-9.30199e-163	-1.77212e-163	2.71817e-163	3.51344e-163	4.04261e-163	4.13764e-163	3.62594e-163	-6.52956e-163	-9.63749e-163	-7.47635e-164	2.08269e-163	-1.24242e-162	1.46665e-163	1.76279e-164	-1.01867e-162	7.88814e-163	8.91974e-163	8.49098e-164	9.85271e-163	5.43373e-164	-6.27846e-163	-1.06987e-162	5.07908e-163	-6.77766e-164	-2.59891e-163	1.23277e-163	-2.43498e-164	-5.37726e-163	-1.24145e-162	0
-1.34144e-162	-9.30199e-163	-1.77212e-163	2.71817e-163	3.51344e-163	4.04261e-163	4.13764e-163	3.62594e-163	-6.52956e-163	-9.63749e-163	-7.47635e-164	2.08269e-163	-1.24242e-162	1.46665e-163	1.76279e-164	-1.01867e-162	7.88814e-163	8.91974e-163	8.49098e-164	9.85271e-163	5.43373e-164	-6.27846e-163	-1.06987e-162	5.07908e-163	-6.77766e-164	-2.59891e-163	1.23277e-163	-2.43498e-164	-5.37726e-163	-1.24145e-162	0
-1.34144e-162	-9.30199e-163	-1.77212e-163	2.71817e-163	3.51344e-163	4.04261e-163	4.13764e-163	3.62594e-163	-6.52956e-163	-9.63749e-163	-7.47635e-164	2.08269e-163	-1.24242e-162	1.46665e-163	1.76279e-164	-1.01867e-162	7.88814e-163	8.91974e-163	8.49098e-164	9.85271e-163	5.43373e-164	-6.27846e-163	-1.06987e-162	5.07908e-163	-6.77766e-164	-2.59891e-163	1.23277e-163	-2.43498e-164	-5.37726e-163	-1.24145e-162	0
-1.34144e-162	-9.30199e-163	-1.77212e-163	2.71817e-163	3.51344e-163	4.04261e-163	4.13764e-163	3.62594e-163	-6.52956e-163	-9.63749e-163	-7.47635e-164	2.08269e-163	-1.24242e-162	1.46665e-163	1.76279e-164	-1.01867e-162	7.88814e-163	8.91974e-163	8.49098e-164	9.85271e-163	5.43373e-164	-6.27846e-163	-1.06987e-162	5.07908e-163	-6.77766e-164	-2.59891e-163	1.23277e-163	-2.43498e-164	-5.37726e-163	-1.24145e-162	0
-1.34144e-162	-9.30199e-163	-1.77212e-163	2.71817e-163	3.51344e-163	4.04261e-163	4.13764e-163	3.62594e-163	-6.52956e-163	-9.63749e-163	-7.47635e-164	2.08269e-163	-1.24242e-162	1.46665e-163	1.76279e-164	-1.01867e-162	7.88814e-163	8.91974e-163	8.49098e-164	9.85271e-163	5.43373e-164	-6.27846e-163	-1.06987e-162	5.07908e-163	-6.77766e-164	-2.59891e-163	1.23277e-163	-2.43498e-164	-5.37726e-163	-1.24145e-162	0
-1.34144e-162	-9.30199e-163	-1.77212e-163	2.71817e-163	3.51344e-163	4.04261e-163	4.13764e-163	3.62594e-163	-6.52956e-163	-9.63749e-163	-7.47635e-164	2.08269e-163	-1.24242e-162	1.46665e-163	1.76279e-164	-1.01867e-162	7.88814e-163	8.91974e-163	8.49098e-164	9.85271e-163	5.43373e-164	-6.27846e-163	-1.06987e-162	5.07908e-163	-6.77766e-164	-2.59891e-163	1.23277e-163	-2.43498e-164	-5.37726e-163	-1.24145e-162	0
-1.34144e-162	-9.30199e-163	-1.77212e-163	2.71817e-163	3.51344e-163	4.04261e-163	4.13764e-163	3.62594e-163	-6.52956e-163	-9.63749e-163	-7.47635e-164	2.08269e-163	-1.24242e-162	1.46665e-163	1.76279e-164	-1.01867e-162	7.88814e-163	8.91974e-163	8.49098e-164	9.85271e-163	5.43373e-164	-6.27846e-163	-1.06987e-162	5.07908e-163	-6.77766e-164	-2.59891e-163	1.23277e-163	-2.43498e-164	-5.37726e-163	-1.24145e-162	0
-1.34144e-162	-9.30199e-163	-1.77212e-163	2.71817e-163	3.51344e-163	4.04261e-163	4.13764e-163	3.62594e-163	-6.52956e-163	-9.63749e-163	-7.47635e-164	2.08269e-163	-1.24242e-162	1.46665e-163	1.76279e-164	-1.01867e-162	7.88814e-163	8.91974e-163	8.49098e-164	9.85271e-163	5.43373e-164	-6.27846e-163	-1.06987e-162	5.07908e-163	-6.77766e-164	-2.59891e-163	1.23277e-163	-2.43498e-164	-5.37726e-163	-1.24145e-162	0
-1.34144e-162	-9.30199e-163	-1.77212e-163	2.71817e-163	3.51344e-163	4.04261e-163	4.13764e-163	3.62594e-163	-6.52956e-163	-9.63749e-163	-7.47635e-164	2.08269e-163	-1.24242e-162	1.46665e-163	1.76279e-164	-1.01867e-162	7.88814e-163	8.91974e-163	8.49098e-164	9.85271e-163	5.43373e-164	-6.27846e-163	-1.06987e-162	5.07908e-163	-6.77766e-164	-2.59891e-163	1.23277e-163	-2.43498e-164	-5.37726e-163	-1.24145e-162	0
-1.34144e-162	-9.30199e-163	-1.77212e-163	2.71817e-163	3.51344e-163	4.04261e-163	4.13764e-163	3.62594e-163	-6.52956e-163	-9.63749e-163	-7.47635e-164	2.08269e-163	-1.24242e-162	1.46665e-163	1.76279e-164	-1.01867e-162	7.88814e-163	8.91974e-163	8.49098e-164	9.85271e-163	5.43373e-164	-6.27846e-163	-1.06987e-162	5.07908e-163	-6.77766e-164	-2.59891e-163	1.23277e-163	-2.43498e-164	-5.37726e-163	-1.24145e-162	0
-1.34144e-162	-9.30199e-163	-1.77212e-163	2.71817e-163	3.51344e-163	4.04261e-163	4.13764e-163	3.62594e-163	-6.52956e-163	-9.63749e-163	-7.47635e-164	2.08269e-163	-1.24242e-162	1.46665e-163	1.76279e-164	-1.01867e-162	7.88814e-163	8.91974e-163	8.49098e-164	9.85271e-163	5.43373e-164	-6.27846e-163	-1.06987e-162	5.07908e-163	-6.77766e-164	-2.59891e-163	1.23277e-163	-2.43498e-164	-5.37726e-163	-1.24145e-162	0
-1.34144e-162	-9.30199e-163	-1.77212e-163	2.71817e-163	3.51344e-163	4.04261e-163	4.13764e-163	3.62594e-163	-6.52956e-163	-9.63749e-163	-7.47635e-164	2.08269e-163	-1.24242e-162	1.46665e-163	1.76279e-164	-1.01867e-162	7.88814e-163	8.91974e-163	8.49098e-164	9.85271e-163	5.43373e-164	-6.27846e-163	-1.06987e-162	5.07908e-163	-6.77766e-164	-2.59891e-163	1.23277e-163	-2.43498e-164	-5.37726e-163	-1.24145e-162	0
-1.34144e-162	-9.30199e-163	-1.77212e-163	2.71817e-163	3.51344e-163	4.04261e-163	4.13764e-163	3.62594e-163	-6.52956e-163	-9.63749e-163	-7.47635e-164	2.08269e-163	-1.24242e-162	1.46665e-163	1.76279e-164	-1.01867e-162	7.88814e-163	8.91974e-163	8.49098e-164	9.85271e-163	5.43373e-164	-6.27846e-163	-1.06987e-162	5.07908e-163	-6.77766e-164	-2.59891e-163	1.23277e-163	-2.43498e-164	-5.37726e-163	-1.24145e-162	0
-1.34144e-162	-9.30199e-163	-1.77212e-163	2.71817e-163	3.51344e-163	4.04261e-163	4.13764e-163	3.62594e-163	-6.52956e-163	-9.63749e-163	-7.47635e-164	2.08269e-163	-1.24242e-162	1.46665e-163	1.76279e-164	-1.01867e-162	7.88814e-163	8.91974e-163	8.49098e-164	9.85271e-163	5.43373e-164	-6.27846e-163	-1.06987e-162	5.07908e-163	-6.77766e-164	-2.59891e-163	1.23277e-163	-2.43498e-164	-5.37726e-163	-1.24145e-162	0
-1.34144e-162	-9.30199e-163	-1.77212e-163	2.71817e-163	3.51344e-163	4.04261e-163	4.13764e-163	3.62594e-163	-6.52956e-163	-9.63749e-163	-7.47635e-164	2.08269e-163	-1.24242e-162	1.46665e-163	1.76279e-164	-1.01867e-162	7.88814e-163	8.91974e-163	8.49098e-164	9.85271e-163	5.43373e-164	-6.27846e-163	-1.06987e-162	5.07908e-163	-6.77766e-164	-2.59891e-163	1.23277e-163	-2.43498e-164	-5.37726e-163	-1.24145e-162	0
-1.34144e-162	-9.30199e-163	-1.77212e-163	2.71817e-163	3.51344e-163	4.04261e-163	4.13764e-163	3.62594e-163	-6.52956e-163	-9.63749e-163	-7.47635e-164	2.08269e-163	-1.24242e-162	1.46665e-163	1.76279e-164	-1.01867e-162	7.88814e-163	8.91974e-163	8.49098e-164	9.85271e-163	5.43373e-164	-6.27846e-163	-1.06987e-162	5.07908e-163	-6.77766e-164	-2.59891e-163	1.23277e-163	-2.43498e-164	-5.37726e-163	-1.24145e-162	0
-1.34144e-162	-9.30199e-163	-1.77212e-163	2.71817e-163	3.51344e-163	4.04261e-163	4.13764e-163	3.62594e-163	-6.52956e-163	-9.63749e-163	-7.47635e-164	2.08269e-163	-1.24242e-162	1.46665e-163	1.76279e-164	-1.01867e-162	7.88814e-163	8.91974e-163	8.49098e-164	9.85271e-163	5.43373e-164	-6.27846e-163	-1.06987e-162	5.07908e-163	-6.77766e-164	-2.59891e-163	1.23277e-163	-2.43498e-164	-5.37726e-163	-1.24145e-162	0
-1.34144e-162	-9.30199e-163	-1.77212e-163	2.71817e-163	3.51344e-163	4.04261e-163	4.13764e-163	3.62594e-163	-6.52956e-163	-9.63749e-163	-7.47635e-164	2.08269e-163	-1.24242e-162	1.46665e-163	1.76279e-164	-1.01867e-162	7.88814e-163	8.91974e-163	8.49098e-164	9.85271e-163	5.43373e-164	-6.27846e-163	-1.06987e-162	5.07908e-163	-6.77766e-164	-2.59891e-163	1.23277e-163	-2.43498e-164	-5.37726e-163	-1.24145e-162	0
-1.34144e-162	-9.30199e-163	-1.77212e-163	2.71817e-163	3.51344e-163	4.04261e-163	4.13764e-163	3.62594e-163	-6.52956e-163	-9.63749e-163	-7.47635e-164	2.08269e-163	-1.24242e-162	1.46665e-163	1.76279e-164	-1.01867e-162	7.88814e-163	8.91974e-163	8.49098e-164	9.85271e-163	5.43373e-164	-6.27846e-163	-1.06987e-162	5.07908e-163	-6.77766e-164	-2.59891e-163	1.23277e-163	-2.43498e-164	-5.37726e-163	-1.24145e-162	0
-1.34144e-162	-9.30199e-163	-1.77212e-163	2.71817e-163	3.51344e-163	4.04261e-163	4.13764e-163	3.62594e-163	-6.52956e-163	-9.63749e-163	-7.47635e-164	2.08269e-163	-1.24242e-162	1.46665e-163	1.76279e-164	-1.01867e-162	7.88814e-163	8.91974e-163	8.49098e-164	9.85271e-163	5.43373e-164	-6.27846e-163	-1.06987e-162	5.07908e-163	-6.77766e-164	-2.59891e-163	1.23277e-163	-2.43498e-164	-5.37726e-163	-1.24145e-162	0
-1.34144e-162	-9.30199e-163	-1.77212e-163	2.71817e-163	3.51344e-163	4.04261e-163	4.13764e-163	3.62594e-163	-6.52956e-163	-9.63749e-163	-7.47635e-164	2.08269e-163	-1.24242e-162	1.46665e-163	1.76279e-164	-1.01867e-162	7.88814e-163	8.91974e-163	8.49098e-164	9.85271e-163	5.43373e-164	-6.27846e-163	-1.06987e-162	5.07908e-163	-6.77766e-164	-2.59891e-163	1.23277e-163	-2.43498e-164	-5.37726e-163	-1.24145e-162	0
-1.34144e-162	-9.30199e-163	-1.77212e-163	2.71817e-163	3.51344e-163	4.04261e-163	4.13764e-163	3.62594e-163	-6.52956e-163	-9.63749e-163	-7.47635e-164	2.08269e-163	-1.24242e-162	1.46665e-163	1.76279e-164	-1.01867e-162	7.88814e-163	8.91974e-163	8.49098e-164	9.85271e-163	5.43373e-164	-6.27846e-163	-1.06987e-162	5.07908e-163	-6.77766e-164	-2.59891e-163	1.23277e-163	-2.43498e-164	-5.37726e-163	-1.24145e-162	0
-1.34144e-162	-9.30199e-163	-1.77212e-163	2.71817e-163	3.51344e-163	4.04261e-163	4.13764e-163	3.62594e-163	-6.52956e-163	-9.63749e-163	-7.47635e-164	2.08269e-163	-1.24242e-162	1.46665e-163	1.76279e-164	-1.01867e-162	7.88814e-163	8.91974e-163	8.49098e-164	9.85271e-163	5.43373e-164	-6.27846e-163	-1.06987e-162	5.07908e-163	-6.77766e-164	-2.59891e-163	1.23277e-163	-2.43498e-164	-5.37726e-163	-1.24145e-162	0
-1.34144e-162	-9.30199e-163	-1.77212e-163	2.71817e-163	3.51344e-163	4.04261e-163	4.13764e-163	3.62594e-163	-6.52956e-163	-9.63749e-163	-7.47635e-164	2.08269e-163	-1.24242e-162	1.46665e-163	1.76279e-164	-1.01867e-162	7.88814e-163	8.91974e-163	8.49098e-164	9.85271e-163	5.43373e-164	-6.27846e-163	-1.06987e-162	5.07908e-163	-6.77766e-164	-2.59891e-163	1.23277e-163	-2.43498e-164	-5.37726e-163	-1.24145e-162	0
-1.34144e-162	-9.30199e-163	-1.77212e-163	2.71817e-163	3.51344e-163	4.04261e-163	4.13764e-163	3.62594e-163	-6.52956e-163	-9.63749e-163	-7.47635e-164	2.08269e-163	-1.24242e-162	1.46665e-163	1.76279e-164	-1.01867e-162	7.88814e-163	8.91974e-163	8.49098e-164	9.85271e-163	5.43373e-164	-6.27846e-163	-1.06987e-162	5.07908e-163	-6.77766e-164	-2.59891e-163	1.23277e-163	-2.43498e-164	-5.37726e-163	-1.24145e-162	0
-1.34144e-162	-9.30199e-163	-1.77212e-163	2.71817e-163	3.51344e-163	4.04261e-163	4.13764e-163	3.62594e-163	-6.52956e-163	-9.63749e-163	-7.47635e-164	2.08269e-163	-1.24242e-162	1.46665e-163	1.76279e-164	-1.01867e-162	7.88814e-163	8.91974e-163	8.49098e-164	9.85271e-163	5.43373e-164	-6.27846e-163	-1.06987e-162	5.07908e-163	-6.77766e-164	-2.59891e-163	1.23277e-163	-2.43498e-164	-5.37726e-163	-1.24145e-162	0
-1.34144e-162	-9.30199e-163	-1.77212e-163	2.71817e-163	3.51344e-163	4.04261e-163	4.13764e-163	3.62594e-163	-6.52956e-163	-9.63749e-163	-7.47635e-164	2.08269e-163	-1.24242e-162	1.46665e-163	1.76279e-164	-1.01867e-162	7.88814e-163	8.91974e-163	8.49098e-164	9.85271e-163	5.43373e-164	-6.27846e-163	-1.06987e-162	5.07908e-163	-6.77766e-164	-2.59891e-163	1.23277e-163	-2.43498e-164	-5.37726e-163	-1.24145e-162	0
-1.34144e-162	-9.30199e-163	-1.77212e-163	2.71817e-163	3.51344e-163	4.04261e-163	4.13764e-163	3.62594e-163	-6.52956e-163	-9.63749e-163	-7.47635e-164	2.08269e-163	-1.24242e-162	1.46665e-163	1.76279e-164	-1.01867e-162	7.88814e-163	8.91974e-163	8.49098e-164	9.85271e-163	5.43373e-164	-6.27846e-163	-1.06987e-162	5.07908e-163	-6.77766e-164	-2.59891e-163	1.23277e-163	-2.43498e-164	-5.37726e-163	-1.24145e-162	0
-1.34144e-162	-9.30199e-163	-1.77212e-163	2.71817e-163	3.51344e-163	4.04261e-163	4.13764e-163	3.62594e-163	-6.52956e-163	-9.63749e-163	-7.47635e-164	2.08269e-163	-1.24242e-162	1.46665e-163	1.76279e-164	-1.01867e-162	7.88814e-163	8.91974e-163	8.49098e-164	9.85271e-163	5.43373e-164	-6.27846e-163	-1.06987e-162	5.07908e-163	-6.77766e-164	-2.59891e-163	1.23277e-163	-2.43498e-164	-5.37726e-163	-1.24145e-162	0
-1.34144e-162	-9.30199e-163	-1.77212e-163	2.71817e-163	3.51344e-163	4.04261e-163	4.13764e-163	3.62594e-163	-6.52956e-163	-9.63749e-163	-7.47635e-164	2.08269e-163	-1.24242e-162	1.46665e-163	1.76279e-164	-1.01867e-162	7.88814e-163	8.91974e-163	8.49098e-164	9.85271e-163	5.43373e-164	-6.27846e-163	-1.06987e-162	5.07908e-163	-6.77766e-164	-2.59891e-163	1.23277e-163	-2.43498e-164	-5.37726e-163	-1.24145e-162	0
-1.34144e-162	-9.30199e-163	-1.77212e-163	2.71817e-163	3.51344e-163	4.04261e-163	4.13764e-163	3.62594e-163	-6.52956e-163	-9.63749e-163	-7.47635e-164	2.08269e-163	-1.24242e-162	1.46665e-163	1.76279e-164	-1.01867e-162	7.88814e-163	8.91974e-163	8.49098e-164	9.85271e-163	5.43373e-164	-6.27846e-163	-1.06987e-162	5.07908e-163	-6.77766e-164	-2.59891e-163	1.23277e-163	-2.43498e-164	-5.37726e-163	-1.24145e-162	0
-1.34144e-162	-9.30199e-163	-1.77212e-163	2.71817e-163	3.51344e-163	4.04261e-163	4.13764e-163	3.62594e-163	-6.52956e-163	-9.63749e-163	-7.47635e-164	2.08269e-163	-1.24242e-162	1.46665e-163	1.76279e-164	-1.01867e-162	7.88814e-163	8.91974e-163	8.49098e-164	9.85271e-163	5.43373e-164	-6.27846e-163	-1.06987e-162	5.07908e-163	-6.77766e-164	-2.59891e-163	1.23277e-163	-2.43498e-164	-5.37726e-163	-1.24145e-162	0
-1.34144e-162	-9.30199e-163	-1.77212e-163	2.71817e-163	3.51344e-163	4.04261e-163	4.13764e-163	3.62594e-163	-6.52956e-163	-9.63749e-163	-7.47635e-164	2.08269e-163	-1.24242e-162	1.46665e-163	1.76279e-164	-1.01867e-162	7.88814e-163	8.91974e-163	8.49098e-164	9.85271e-163	5.43373e-164	-6.27846e-163	-1.06987e-162	5.07908e-163	-6.77766e-164	-2.59891e-163	1.23277e-163	-2.43498e-164	-5.37726e-163	-1.24145e-162	0
-1.34144e-162	-9.30199e-163	-1.77212e-163	2.71817e-163	3.51344e-163	4.04261e-163	4.13764e-163	3.62594e-163	-6.52956e-163	-9.63749e-163	-7.47635e-164	2.08269e-163	-1.24242e-162	1.46665e-163	1.76279e-164	-1.01867e-162	7.88814e-163	8.91974e-163	8.49098e-164	9.85271e-163	5.43373e-164	-6.27846e-163	-1.06987e-162	5.07908e-163	-6.77766e-164	-2.59891e-163	1.23277e-163	-2.43498e-164	-5.37726e-163	-1.24145e-162	0
-1.34144e-162	-9.30199e-163	-1.77212e-163	2.71817e-163	3.51344e-163	4.04261e-163	4.13764e-163	3.62594e-163	-6.52956e-163	-9.63749e-163	-7.47635e-164	2.08269e-163	-1.24242e-162	1.46665e-163	1.76279e-164	-1.01867e-162	7.88814e-163	8.91974e-163	8.49098e-164	9.85271e-163	5.43373e-164	-6.27846e-163	-1.06987e-162	5.07908e-163	-6.77766e-164	-2.59891e-163	1.23277e-163	-2.43498e-164	-5.37726e-163	-1.24145e-162	0
-1.34144e-162	-9.30199e-163	-1.77212e-163	2.71817e-163	3.51344e-163	4.04261e-163	4.13764e-163	3.62594e-163	-6.52956e-163	-9.63749e-163	-7.47635e-164	2.08269e-163	-1.24242e-162	1.46665e-163	1.76279e-164	-1.01867e-162	7.88814e-163	8.91974e-163	8.49098e-164	9.85271e-163	5.43373e-164	-6.27846e-163	-1.06987e-162	5.07908e-163	-6.77766e-164	-2.59891e-163	1.23277e-163	-2.43498e-164	-5.37726e-163	-1.24145e-162	0
-1.34144e-162	-9.30199e-163	-1.77212e-163	2.71817e-163	3.51344e-163	4.04261e-163	4.13764e-163	3.62594e-163	-6.52956e-163	-9.63749e-163	-7.47635e-164	2.08269e-163	-1.24242e-162	1.46665e-163	1.76279e-164	-1.01867e-162	7.88814e-163	8.91974e-163	8.49098e-164	9.85271e-163	5.43373e-164	-6.27846e-163	-1.06987e-162	5.07908e-163	-6.77766e-164	-2.59891e-163	1.23277e-163	-2.43498e-164	-5.37726e-163	-1.24145e-162	0
-1.34144e-162	-9.30199e-163	-1.77212e-163	2.71817e-163	3.51344e-163	4.04261e-163	4.13764e-163	3.62594e-163	-6.52956e-163	-9.63749e-163	-7.47635e-164	2.08269e-163	-1.24242e-162	1.46665e-163	1.76279e-164	-1.01867e-162	7.88814e-163	8.91974e-163	8.49098e-164	9.85271e-163	5.43373e-164	-6.27846e-163	-1.06987e-162	5.07908e-163	-6.77766e-164	-2.59891e-163	1.23277e-163	-2.43498e-164	-5.37726e-163	-1.24145e-162	0
-1.34144e-162	-9.30199e-163	-1.77212e-163	2.71817e-163	3.51344e-163	4.04261e-163	4.13764e-163	3.62594e-163	-6.52956e-163	-9.63749e-163	-7.47635e-164	2.08269e-163	-1.24242e-162	1.46665e-163	1.76279e-164	-1.01867e-162	7.88814e-163	8.91974e-163	8.49098e-164	9.85271e-163	5.43373e-164	-6.27846e-163	-1.06987e-162	5.07908e-163	-6.77766e-164	-2.59891e-163	1.23277e-163	-2.43498e-164	-5.37726e-163	-1.24145e-162	0
-1.34144e-162	-9.30199e-163	-1.77212e-163	2.71817e-163	3.51344e-163	4.04261e-163	4.13764e-163	3.62594e-163	-6.52956e-163	-9.63749e-163	-7.47635e-164	2.08269e-163	-1.24242e-162	1.46665e-163	1.76279e-164	-1.01867e-162	7.88814e-163	8.91974e-163	8.49098e-164	9.85271e-163	5.43373e-164	-6.27846e-163	-1.06987e-162	5.07908e-163	-6.77766e-164	-2.59891e-163	1.23277e-163	-2.43498e-164	-5.37726e-163	-1.24145e-162	0
-1.34144e-162	-9.30199e-163	-1.77212e-163	2.71817e-163	3.51344e-163	4.04261e-163	4.13764e-163	3.62594e-163	-6.52956e-163	-9.63749e-163	-7.47635e-164	2.08269e-163	-1.24242e-162	1.46665e-163	1.76279e-164	-1.01867e-162	7.88814e-163	8.91974e-163	8.49098e-164	9.85271e-163	5.43373e-164	-6.27846e-163	-1.06987e-162	5.07908e-163	-6.77766e-164	-2.59891e-163	1.23277e-163	-2.43498e-164	-5.37726e-163	-1.24145e-162	0
-1.34144e-162	-9.30199e-163	-1.77212e-163	2.71817e-163	3.51344e-163	4.04261e-163	4.13764e-163	3.62594e-163	-6.52956e-163	-9.63749e-163	-7.47635e-164	2.08269e-163	-1.24242e-162	1.46665e-163	1.76279e-164	-1.01867e-162	7.88814e-163	8.91974e-163	8.49098e-164	9.85271e-163	5.43373e-164	-6.27846e-163	-1.06987e-162	5.07908e-163	-6.77766e-164	-2.59891e-163	1.23277e-163	-2.43498e-164	-5.37726e-163	-1.24145e-162	0
-1.34144e-162	-9.30199e-163	-1.77212e-163	2.71817e-163	3.51344e-163	4.04261e-163	4.13764e-163	3.62594e-163	-6.52956e-163	-9.63749e-163	-7.47635e-164	2.08269e-163	-1.24242e-162	1.46665e-163	1.76279e-164	-1.01867e-162	7.88814e-163	8.91974e-163	8.49098e-164	9.85271e-163	5.43373e-164	-6.27846e-163	-1.06987e-162	5.07908e-163	-6.77766e-164	-2.59891e-163	1.23277e-163	-2.43498e-164	-5.37726e-163	-1.24145e-162	0
-1.34144e-162	-9.30199e-163	-1.77212e-163	2.71817e-163	3.51344e-163	4.04261e-163	4.13764e-163	3.62594e-163	-6.52956e-163	-9.63749e-163	-7.47635e-164	2.08269e-163	-1.24242e-162	1.46665e-163	1.76279e-164	-1.01867e-162	7.88814e-163	8.91974e-163	8.49098e-164	9.85271e-163	5.43373e-164	-6.27846e-163	-1.06987e-162	5.07908e-163	-6.77766e-164	-2.59891e-163	1.23277e-163	-2.43498e-164	-5.37726e-163	-1.24145e-162	0
-1.34144e-162	-9.30199e-163	-1.77212e-163	2.71817e-163	3.51344e-163	4.04261e-163	4.13764e-163	3.62594e-163	-6.52956e-163	-9.63749e-163	-7.47635e-164	2.08269e-163	-1.24242e-162	1.46665e-163	1.76279e-164	-1.01867e-162	7.88814e-163	8.91974e-163	8.49098e-164	9.85271e-163	5.43373e-164	-6.27846e-163	-1.06987e-162	5.07908e-163	-6.77766e-164	-2.59891e-163	1.23277e-163	-2.43498e-164	-5.37726e-163	-1.24145e-162	0
-1.34144e-162	-9.30199e-163	-1.77212e-163	2.71817e-163	3.51344e-163	4.04261e-163	4.13764e-163	3.62594e-163	-6.52956e-163	-9.63749e-163	-7.47635e-164	2.08269e-163	-1.24242e-162	1.46665e-163	1.76279e-164	-1.01867e-162	7.88814e-163	8.91974e-163	8.49098e-164	9.85271e-163	5.43373e-164	-6.27846e-163	-1.06987e-162	5.07908e-163	-6.77766e-164	-2.59891e-163	1.23277e-163	-2.43498e-164	-5.37726e-163	-1.24145e-162	0
-1.34144e-162	-9.30199e-163	-1.77212e-163	2.71817e-163	3.51344e-163	4.04261e-163	4.13764e-163	3.62594e-163	-6.52956e-163	-9.63749e-163	-7.47635e-164	2.08269e-163	-1.24242e-162	1.46665e-163	1.76279e-164	-1.01867e-162	7.88814e-163	8.91974e-163	8.49098e-164	9.85271e-163	5.43373e-164	-6.27846e-163	-1.06987e-162	5.07908e-163	-6.77766e-164	-2.59891e-163	1.23277e-163	-2.43498e-164	-5.37726e-163	-1.24145e-162	0
-1.34144e-162	-9.30199e-163	-1.77212e-163	2.71817e-163	3.51344e-163	4.04261e-163	4.13764e-163	3.62594e-163	-6.52956e-163	-9.63749e-163	-7.47635e-164	2.08269e-163	-1.24242e-162	1.46665e-163	1.76279e-164	-1.01867e-162	7.88814e-163	8.91974e-163	8.49098e-164	9.85271e-163	5.43373e-164	-6.27846e-163	-1.06987e-162	5.07908e-163	-6.77766e-164	-2.59891e-163	1.23277e-163	-2.43498e-164	-5.37726e-163	-1.24145e-162	0
-1.34144e-162	-9.30199e-163	-1.77212e-163	2.71817e-163	3.51344e-163	4.04261e-163	4.13764e-163	3.62594e-163	-6.52956e-163	-9.63749e-163	-7.47635e-164	2.08269e-163	-1.24242e-162	1.46665e-163	1.76279e-164	-1.01867e-162	7.88814e-163	8.91974e-163	8.49098e-164	9.85271e-163	5.43373e-164	-6.27846e-163	-1.06987e-162	5.07908e-163	-6.77766e-164	-2.59891e-163	1.23277e-163	-2.43498e-164	-5.37726e-163	-1.24145e-162	0
-1.34144e-162	-9.30199e-163	-1.77212e-163	2.71817e-163	3.51344e-163	4.04261e-163	4.13764e-163	3.62594e-163	-6.52956e-163	-9.63749e-163	-7.47635e-164	2.08269e-163	-1.24242e-162	1.46665e-163	1.76279e-164	-1.01867e-162	7.88814e-163	8.91974e-163	8.49098e-164	9.85271e-163	5.43373e-164	-6.27846e-163	-1.06987e-162	5.07908e-163	-6.77766e-164	-2.59891e-163	1.23277e-163	-2.43498e-164	-5.37726e-163	-1.24145e-162	0
-1.34144e-162	-9.30199e-163	-1.77212e-163	2.71817e-163	3.51344e-163	4.04261e-163	4.13764e-163	3.62594e-163	-6.52956e-163	-9.63749e-163	-7.47635e-164	2.08269e-163	-1.24242e-162	1.46665e-163	1.76279e-164	-1.01867e-162	7.88814e-163	8.91974e-163	8.49098e-164	9.85271e-163	5.43373e-164	-6.27846e-163	-1.06987e-162	5.07908e-163	-6.77766e-164	-2.59891e-163	1.23277e-163	-2.43498e-164	-5.37726e-163	-1.24145e-162	0
-1.34144e-162	-9.30199e-163	-1.77212e-163	2.71817e-163	3.51344e-163	4.04261e-163	4.13764e-163	3.62594e-163	-6.52956e-163	-9.63749e-163	-7.47635e-164	2.08269e-163	-1.24242e-162	1.46665e-163	1.76279e-164	-1.01867e-162	7.88814e-163	8.91974e-163	8.49098e-164	9.85271e-163	5.43373e-164	-6.27846e-163	-1.06987e-162	5.07908e-163	-6.77766e-164	-2.59891e-163	1.23277e-163	-2.43498e-164	-5.37726e-163	-1.24145e-162	0
-1.34144e-162	-9.30199e-163	-1.77212e-163	2.71817e-163	3.51344e-163	4.04261e-163	4.13764e-163	3.62594e-163	-6.52956e-163	-9.63749e-163	-7.47635e-164	2.08269e-163	-1.24242e-162	1.46665e-163	1.76279e-164	-1.01867e-162	7.88814e-163	8.91974e-163	8.49098e-164	9.85271e-163	5.43373e-164	-6.27846e-163	-1.06987e-162	5.07908e-163	-6.77766e-164	-2.59891e-163	1.23277e-163	-2.43498e-164	-5.37726e-163	-1.24145e-162	0
-1.34144e-162	-9.30199e-163	-1.77212e-163	2.71817e-163	3.51344e-163	4.04261e-163	4.13764e-163	3.62594e-163	-6.52956e-163	-9.63749e-163	-7.47635e-164	2.08269e-163	-1.24242e-162	1.46665e-163	1.76279e-164	-1.01867e-162	7.88814e-163	8.91974e-163	8.49098e-164	9.85271e-163	5.43373e-164	-6.27846e-163	-1.06987e-162	5.07908e-163	-6.77766e-164	-2.59891e-163	1.23277e-163	-2.43498e-164	-5.37726e-163	-1.24145e-162	0
-1.34144e-162	-9.30199e-163	-1.77212e-163	2.71817e-163	3.51344e-163	4.04261e-163	4.13764e-163	3.62594e-163	-6.52956e-163	-9.63749e-163	-7.47635e-164	2.08269e-163	-1.24242e-162	1.46665e-163	1.76279e-164	-1.01867e-162	7.88814e-163	8.91974e-163	8.49098e-164	9.85271e-163	5.43373e-164	-6.27846e-163	-1.06987e-162	5.07908e-163	-6.77766e-164	-2.59891e-163	1.23277e-163	-2.43498e-164	-5.37726e-163	-1.24145e-162	0
-1.34144e-162	-9.30199e-163	-1.77212e-163	2.71817e-163	3.51344e-163	4.04261e-163	4.13764e-163	3.62594e-163	-6.52956e-163	-9.63749e-163	-7.47635e-164	2.08269e-163	-1.24242e-162	1.46665e-163	1.76279e-164	-1.01867e-162	7.88814e-163	8.91974e-163	8.49098e-164	9.85271e-163	5.43373e-164	-6.27846e-163	-1.06987e-162	5.07908e-163	-6.77766e-164	-2.59891e-163	1.23277e-163	-2.43498e-164	-5.37726e-163	-1.24145e-162	0
-1.34144e-162	-9.30199e-163	-1.77212e-163	2.71817e-163	3.51344e-163	4.04261e-163	4.13764e-163	3.62594e-163	-6.52956e-163	-9.63749e-163	-7.47635e-164	2.08269e-163	-1.24242e-162	1.46665e-163	1.76279e-164	-1.01867e-162	7.88814e-163	8.91974e-163	8.49098e-164	9.85271e-163	5.43373e-164	-6.27846e-163	-1.06987e-162	5.07908e-163	-6.77766e-164	-2.59891e-163	1.23277e-163	-2.43498e-164	-5.37726e-163	-1.24145e-162	0
-1.34144e-162	-9.30199e-163	-1.77212e-163	2.71817e-163	3.51344e-163	4.04261e-163	4.13764e-163	3.62594e-163	-6.52956e-163	-9.63749e-163	-7.47635e-164	2.08269e-163	-1.24242e-162	1.46665e-163	1.76279e-164	-1.01867e-162	7.88814e-163	8.91974e-163	8.49098e-164	9.85271e-163	5.43373e-164	-6.27846e-163	-1.06987e-162	5.07908e-163	-6.77766e-164	-2.59891e-163	1.23277e-163	-2.43498e-164	-5.37726e-163	-1.24145e-162	0
-1.34144e-162	-9.30199e-163	-1.77212e-163	2.71817e-163	3.51344e-163	4.04261e-163	4.13764e-163	3.62594e-163	-6.52956e-163	-9.63749e-163	-7.47635e-164	2.08269e-163	-1.24242e-162	1.46665e-163	1.76279e-164	-1.01867e-162	7.88814e-163	8.91974e-163	8.49098e-164	9.85271e-163	5.43373e-164	-6.27846e-163	-1.06987e-162	5.07908e-163	-6.77766e-164	-2.59891e-163	1.23277e-163	-2.43498e-164	-5.37726e-163	-1.24145e-162	0
-1.34144e-162	-9.30199e-163	-1.77212e-163	2.71817e-163	3.51344e-163	4.04261e-163	4.13764e-163	3.62594e-163	-6.52956e-163	-9.63749e-163	-7.47635e-164	2.08269e-163	-1.24242e-162	1.46665e-163	1.76279e-164	-1.01867e-162	7.88814e-163	8.91974e-163	8.49098e-164	9.85271e-163	5.43373e-164	-6.27846e-163	-1.06987e-162	5.07908e-163	-6.77766e-164	-2.59891e-163	1.23277e-163	-2.43498e-164	-5.37726e-163	-1.24145e-162	0
-1.34144e-162	-9.30199e-163	-1.77212e-163	2.71817e-163	3.51344e-163	4.04261e-163	4.13764e-163	3.62594e-163	-6.52956e-163	-9.63749e-163	-7.47635e-164	2.08269e-163	-1.24242e-162	1.46665e-163	1.76279e-164	-1.01867e-162	7.88814e-163	8.91974e-163	8.49098e-164	9.85271e-163	5.43373e-164	-6.27846e-163	-1.06987e-162	5.07908e-163	-6.77766e-164	-2.59891e-163	1.23277e-163	-2.43498e-164	-5.37726e-163	-1.24145e-162	0
-1.34144e-162	-9.30199e-163	-1.77212e-163	2.71817e-163	3.51344e-163	4.04261e-163	4.13764e-163	3.62594e-163	-6.52956e-163	-9.63749e-163	-7.47635e-164	2.08269e-163	-1.24242e-162	1.46665e-163	1.76279e-164	-1.01867e-162	7.88814e-163	8.91974e-163	8.49098e-164	9.85271e-163	5.43373e-164	-6.27846e-163	-1.06987e-162	5.07908e-163	-6.77766e-164	-2.59891e-163	1.23277e-163	-2.43498e-164	-5.37726e-163	-1.24145e-162	0
-1.34144e-162	-9.30199e-163	-1.77212e-163	2.71817e-163	3.51344e-163	4.04261e-163	4.13764e-163	3.62594e-163	-6.52956e-163	-9.63749e-163	-7.47635e-164	2.08269e-163	-1.24242e-162	1.46665e-163	1.76279e-164	-1.01867e-162	7.88814e-163	8.91974e-163	8.49098e-164	9.85271e-163	5.43373e-164	-6.27846e-163	-1.06987e-162	5.07908e-163	-6.77766e-164	-2.59891e-163	1.23277e-163	-2.43498e-164	-5.37726e-163	-1.24145e-162	0
-1.34144e-162	-9.30199e-163	-1.77212e-163	2.71817e-163	3.51344e-163	4.04261e-163	4.13764e-163	3.62594e-163	-6.52956e-163	-9.63749e-163	-7.47635e-164	2.08269e-163	-1.24242e-162	1.46665e-163	1.76279e-164	-1.01867e-162	7.88814e-163	8.91974e-163	8.49098e-164	9.85271e-163	5.43373e-164	-6.27846e-163	-1.06987e-162	5.07908e-163	-6.77766e-164	-2.59891e-163	1.23277e-163	-2.43498e-164	-5.37726e-163	-1.24145e-162	0
-1.34144e-162	-9.30199e-163	-1.77212e-163	2.71817e-163	3.51344e-163	4.04261e-163	4.13764e-163	3.62594e-163	-6.52956e-163	-9.63749e-163	-7.47635e-164	2.08269e-163	-1.24242e-162	1.46665e-163	1.76279e-164	-1.01867e-162	7.88814e-163	8.91974e-163	8.49098e-164	9.85271e-163	5.43373e-164	-6.27846e-163	-1.06987e-162	5.07908e-163	-6.77766e-164	-2.59891e-163	1.23277e-163	-2.43498e-164	-5.37726e-163	-1.24145e-162	0
-1.34144e-162	-9.30199e-163	-1.77212e-163	2.71817e-163	3.51344e-163	4.04261e-163	4.13764e-163	3.62594e-163	-6.52956e-163	-9.63749e-163	-7.47635e-164	2.08269e-163	-1.24242e-162	1.46665e-163	1.76279e-164	-1.01867e-162	7.88814e-163	8.91974e-163	8.49098e-164	9.85271e-163	5.43373e-164	-6.27846e-163	-1.06987e-162	5.07908e-163	-6.77766e-164	-2.59891e-163	1.23277e-163	-2.43498e-164	-5.37726e-163	-1.24145e-162	0
-1.34144e-162	-9.30199e-163	-1.77212e-163	2.71817e-163	3.51344e-163	4.04261e-163	4.13764e-163	3.62594e-163	-6.52956e-163	-9.63749e-163	-7.47635e-164	2.08269e-163	-1.24242e-162	1.46665e-163	1.76279e-164	-1.01867e-162	7.88814e-163	8.91974e-163	8.49098e-164	9.85271e-163	5.43373e-164	-6.27846e-163	-1.06987e-162	5.07908e-163	-6.77766e-164	-2.59891e-163	1.23277e-163	-2.43498e-164	-5.37726e-163	-1.24145e-162	0
-1.34144e-162	-9.30199e-163	-1.77212e-163	2.71817e-163	3.51344e-163	4.04261e-163	4.13764e-163	3.62594e-163	-6.52956e-163	-9.63749e-163	-7.47635e-164	2.08269e-163	-1.24242e-162	1.46665e-163	1.76279e-164	-1.01867e-162	7.88814e-163	8.91974e-163	8.49098e-164	9.85271e-163	5.43373e-164	-6.27846e-163	-1.06987e-162	5.07908e-163	-6.77766e-164	-2.59891e-163	1.23277e-163	-2.43498e-164	-5.37726e-163	-1.24145e-162	0
-1.34144e-162	-9.30199e-163	-1.77212e-163	2.71817e-163	3.51344e-163	4.04261e-163	4.13764e-163	3.62594e-163	-6.52956e-163	-9.63749e-163	-7.47635e-164	2.08269e-163	-1.24242e-162	1.46665e-163	1.76279e-164	-1.01867e-162	7.88814e-163	8.91974e-163	8.49098e-164	9.85271e-163	5.43373e-164	-6.27846e-163	-1.06987e-162	5.07908e-163	-6.77766e-164	-2.59891e-163	1.23277e-163	-2.43498e-164	-5.37726e-163	-1.24145e-162	0
-1.34144e-162	-9.30199e-163	-1.77212e-163	2.71817e-163	3.51344e-163	4.04261e-163	4.13764e-163	3.62594e-163	-6.52956e-163	-9.63749e-163	-7.47635e-164	2.08269e-163	-1.24242e-162	1.46665e-163	1.76279e-164	-1.01867e-162	7.88814e-163	8.91974e-163	8.49098e-164	9.85271e-163	5.43373e-164	-6.27846e-163	-1.06987e-162	5.07908e-163	-6.77766e-164	-2.59891e-163	1.23277e-163	-2.43498e-164	-5.37726e-163	-1.24145e-162	0
-1.34144e-162	-9.30199e-163	-1.77212e-163	2.71817e-163	3.51344e-163	4.04261e-163	4.13764e-163	3.62594e-163	-6.52956e-163	-9.63749e-163	-7.47635e-164	2.08269e-163	-1.24242e-162	1.46665e-163	1.76279e-164	-1.01867e-162	7.88814e-163	8.91974e-163	8.49098e-164	9.85271e-163	5.43373e-164	-6.27846e-163	-1.06987e-162	5.07908e-163	-6.77766e-164	-2.59891e-163	1.23277e-163	-2.43498e-164	-5.37726e-163	-1.24145e-162	0
-1.34144e-162	-9.30199e-163	-1.77212e-163	2.71817e-163	3.51344e-163	4.04261e-163	4.13764e-163	3.62594e-163	-6.52956e-163	-9.63749e-163	-7.47635e-164	2.08269e-163	-1.24242e-162	1.46665e-163	1.76279e-164	-1.01867e-162	7.88814e-163	8.91974e-163	8.49098e-164	9.85271e-163	5.43373e-164	-6.27846e-163	-1.06987e-162	5.07908e-163	-6.77766e-164	-2.59891e-163	1.23277e-163	-2.43498e-164	-5.37726e-163	-1.24145e-162	0
-1.34144e-162	-9.30199e-163	-1.77212e-163	2.71817e-163	3.51344e-163	4.04261e-163	4.13764e-163	3.62594e-163	-6.52956e-163	-9.63749e-163	-7.47635e-164	2.08269e-163	-1.24242e-162	1.46665e-163	1.76279e-164	-1.01867e-162	7.88814e-163	8.91974e-163	8.49098e-164	9.85271e-163	5.43373e-164	-6.27846e-163	-1.06987e-162	5.07908e-163	-6.77766e-164	-2.59891e-163	1.23277e-163	-2.43498e-164	-5.37726e-163	-1.24145e-162	0
-1.34144e-162	-9.30199e-163	-1.77212e-163	2.71817e-163	3.51344e-163	4.04261e-163	4.13764e-163	3.62594e-163	-6.52956e-163	-9.63749e-163	-7.47635e-164	2.08269e-163	-1.24242e-162	1.46665e-163	1.76279e-164	-1.01867e-162	7.88814e-163	8.91974e-163	8.49098e-164	9.85271e-163	5.43373e-164	-6.27846e-163	-1.06987e-162	5.07908e-163	-6.77766e-164	-2.59891e-163	1.23277e-163	-2.43498e-164	-5.37726e-163	-1.24145e-162	0
-1.34144e-162	-9.30199e-163	-1.77212e-163	2.71817e-163	3.51344e-163	4.04261e-163	4.13764e-163	3.62594e-163	-6.52956e-163	-9.63749e-163	-7.47635e-164	2.08269e-163	-1.24242e-162	1.46665e-163	1.76279e-164	-1.01867e-162	7.88814e-163	8.91974e-163	8.49098e-164	9.85271e-163	5.43373e-164	-6.27846e-163	-1.06987e-162	5.07908e-163	-6.77766e-164	-2.59891e-163	1.23277e-163	-2.43498e-164	-5.37726e-163	-1.24145e-162	0
-1.34144e-162	-9.30199e-163	-1.77212e-163	2.71817e-163	3.51344e-163	4.04261e-163	4.13764e-163	3.62594e-163	-6.52956e-163	-9.63749e-163	-7.47635e-164	2.08269e-163	-1.24242e-162	1.46665e-163	1.76279e-164	-1.01867e-162	7.88814e-163	8.91974e-163	8.49098e-164	9.85271e-163	5.43373e-164	-6.27846e-163	-1.06987e-162	5.07908e-163	-6.77766e-164	-2.59891e-163	1.23277e-163	-2.43498e-164	-5.37726e-163	-1.24145e-162	0
-1.34144e-162	-9.30199e-163	-1.77212e-163	2.71817e-163	3.51344e-163	4.04261e-163	4.13764e-163	3.62594e-163	-6.52956e-163	-9.63749e-163	-7.47635e-164	2.08269e-163	-1.24242e-162	1.46665e-163	1.76279e-164	-1.01867e-162	7.88814e-163	8.91974e-163	8.49098e-164	9.85271e-163	5.43373e-164	-6.27846e-163	-1.06987e-162	5.07908e-163	-6.77766e-164	-2.59891e-163	1.23277e-163	-2.43498e-164	-5.37726e-163	-1.24145e-162	0
-1.34144e-162	-9.30199e-163	-1.77212e-163	2.71817e-163	3.51344e-163	4.04261e-163	4.13764e-163	3.62594e-163	-6.52956e-163	-9.63749e-163	-7.47635e-164	2.08269e-163	-1.24242e-162	1.46665e-163	1.76279e-164	-1.01867e-162	7.88814e-163	8.91974e-163	8.49098e-164	9.85271e-163	5.43373e-164	-6.27846e-163	-1.06987e-162	5.07908e-163	-6.77766e-164	-2.59891e-163	1.23277e-163	-2.43498e-164	-5.37726e-163	-1.24145e-162	0
-1.34144e-162	-9.30199e-163	-1.77212e-163	2.71817e-163	3.51344e-163	4.04261e-163	4.13764e-163	3.62594e-163	-6.52956e-163	-9.63749e-163	-7.47635e-164	2.08269e-163	-1.24242e-162	1.46665e-163	1.76279e-164	-1.01867e-162	7.88814e-163	8.91974e-163	8.49098e-164	9.85271e-163	5.43373e-164	-6.27846e-163	-1.06987e-162	5.07908e-163	-6.77766e-164	-2.59891e-163	1.23277e-163	-2.43498e-164	-5.37726e-163	-1.24145e-162	0
-1.34144e-162	-9.30199e-163	-1.77212e-163	2.71817e-163	3.51344e-163	4.04261e-163	4.13764e-163	3.62594e-163	-6.52956e-163	-9.63749e-163	-7.47635e-164	2.08269e-163	-1.24242e-162	1.46665e-163	1.76279e-164	-1.01867e-162	7.88814e-163	8.91974e-163	8.49098e-164	9.85271e-163	5.43373e-164	-6.27846e-163	-1.06987e-162	5.07908e-163	-6.77766e-164	-2.59891e-163	1.23277e-163	-2.43498e-164	-5.37726e-163	-1.24145e-162	0
-1.34144e-162	-9.30199e-163	-1.77212e-163	2.71817e-163	3.51344e-163	4.04261e-163	4.13764e-163	3.62594e-163	-6.52956e-163	-9.63749e-163	-7.47635e-164	2.08269e-163	-1.24242e-162	1.46665e-163	1.76279e-164	-1.01867e-162	7.88814e-163	8.91974e-163	8.49098e-164	9.85271e-163	5.43373e-164	-6.27846e-163	-1.06987e-162	5.07908e-163	-6.77766e-164	-2.59891e-163	1.23277e-163	-2.43498e-164	-5.37726e-163	-1.24145e-162	0
-1.34144e-162	-9.30199e-163	-1.77212e-163	2.71817e-163	3.51344e-163	4.04261e-163	4.13764e-163	3.62594e-163	-6.52956e-163	-9.63749e-163	-7.47635e-164	2.08269e-163	-1.24242e-162	1.46665e-163	1.76279e-164	-1.01867e-162	7.88814e-163	8.91974e-163	8.49098e-164	9.85271e-163	5.43373e-164	-6.27846e-163	-1.06987e-162	5.07908e-163	-6.77766e-164	-2.59891e-163	1.23277e-163	-2.43498e-164	-5.37726e-163	-1.24145e-162	0
-1.34144e-162	-9.30199e-163	-1.77212e-163	2.71817e-163	3.51344e-163	4.04261e-163	4.13764e-163	3.62594e-163	-6.52956e-163	-9.63749e-163	-7.47635e-164	2.08269e-163	-1.24242e-162	1.46665e-163	1.76279e-164	-1.01867e-162	7.88814e-163	8.91974e-163	8.49098e-164	9.85271e-163	5.43373e-164	-6.27846e-163	-1.06987e-162	5.07908e-163	-6.77766e-164	-2.59891e-163	1.23277e-163	-2.43498e-164	-5.37726e-163	-1.24145e-162	0
-1.34144e-162	-9.30199e-163	-1.77212e-163	2.71817e-163	3.51344e-163	4.04261e-163	4.13764e-163	3.62594e-163	-6.52956e-163	-9.63749e-163	-7.47635e-164	2.08269e-163	-1.24242e-162	1.46665e-163	1.76279e-164	-1.01867e-162	7.88814e-163	8.91974e-163	8.49098e-164	9.85271e-163	5.43373e-164	-6.27846e-163	-1.06987e-162	5.07908e-163	-6.77766e-164	-2.59891e-163	1.23277e-163	-2.43498e-164	-5.37726e-163	-1.24145e-162	0
-1.34144e-162	-9.30199e-163	-1.77212e-163	2.71817e-163	3.51344e-163	4.04261e-163	4.13764e-163	3.62594e-163	-6.52956e-163	-9.63749e-163	-7.47635e-164	2.08269e-163	-1.24242e-162	1.46665e-163	1.76279e-164	-1.01867e-162	7.88814e-163	8.91974e-163	8.49098e-164	9.85271e-163	5.43373e-164	-6.27846e-163	-1.06987e-162	5.07908e-163	-6.77766e-164	-2.59891e-163	1.23277e-163	-2.43498e-164	-5.37726e-163	-1.24145e-162	0
-1.34144e-162	-9.30199e-163	-1.77212e-163	2.71817e-163	3.51344e-163	4.04261e-163	4.13764e-163	3.62594e-163	-6.52956e-163	-9.63749e-163	-7.47635e-164	2.08269e-163	-1.24242e-162	1.46665e-163	1.76279e-164	-1.01867e-162	7.88814e-163	8.91974e-163	8.49098e-164	9.85271e-163	5.43373e-164	-6.27846e-163	-1.06987e-162	5.07908e-163	-6.77766e-164	-2.59891e-163	1.23277e-163	-2.43498e-164	-5.37726e-163	-1.24145e-162	0
-1.34144e-162	-9.30199e-163	-1.77212e-163	2.71817e-163	3.51344e-163	4.04261e-163	4.13764e-163	3.62594e-163	-6.52956e-163	-9.63749e-163	-7.47635e-164	2.08269e-163	-1.24242e-162	1.46665e-163	1.76279e-164	-1.01867e-162	7.88814e-163	8.91974e-163	8.49098e-164	9.85271e-163	5.43373e-164	-6.27846e-163	-1.06987e-162	5.07908e-163	-6.77766e-164	-2.59891e-163	1.23277e-163	-2.43498e-164	-5.37726e-163	-1.24145e-162	0
-1.34144e-162	-9.30199e-163	-1.77212e-163	2.71817e-163	3.51344e-163	4.04261e-163	4.13764e-163	3.62594e-163	-6.52956e-163	-9.63749e-163	-7.47635e-164	2.08269e-163	-1.24242e-162	1.46665e-163	1.76279e-164	-1.01867e-162	7.88814e-163	8.91974e-163	8.49098e-164	9.85271e-163	5.43373e-164	-6.27846e-163	-1.06987e-162	5.07908e-163	-6.77766e-164	-2.59891e-163	1.23277e-163	-2.43498e-164	-5.37726e-163	-1.24145e-162	0
-1.34144e-162	-9.30199e-163	-1.77212e-163	2.71817e-163	3.51344e-163	4.04261e-163	4.13764e-163	3.62594e-163	-6.52956e-163	-9.63749e-163	-7.47635e-164	2.08269e-163	-1.24242e-162	1.46665e-163	1.76279e-164	-1.01867e-162	7.88814e-163	8.91974e-163	8.49098e-164	9.85271e-163	5.43373e-164	-6.27846e-163	-1.06987e-162	5.07908e-163	-6.77766e-164	-2.59891e-163	1.23277e-163	-2.43498e-164	-5.37726e-163	-1.24145e-162	0
-1.34144e-162	-9.30199e-163	-1.77212e-163	2.71817e-163	3.51344e-163	4.04261e-163	4.13764e-163	3.62594e-163	-6.52956e-163	-9.63749e-163	-7.47635e-164	2.08269e-163	-1.24242e-162	1.46665e-163	1.76279e-164	-1.01867e-162	7.88814e-163	8.91974e-163	8.49098e-164	9.85271e-163	5.43373e-164	-6.27846e-163	-1.06987e-162	5.07908e-163	-6.77766e-164	-2.59891e-163	1.23277e-163	-2.43498e-164	-5.37726e-163	-1.24145e-162	0
-1.34144e-162	-9.30199e-163	-1.77212e-163	2.71817e-163	3.51344e-163	4.04261e-163	4.13764e-163	3.62594e-163	-6.52956e-163	-9.63749e-163	-7.47635e-164	2.08269e-163	-1.24242e-162	1.46665e-163	1.76279e-164	-1.01867e-162	7.88814e-163	8.91974e-163	8.49098e-164	9.85271e-163	5.43373e-164	-6.27846e-163	-1.06987e-162	5.07908e-163	-6.77766e-164	-2.59891e-163	1.23277e-163	-2.43498e-164	-5.37726e-163	-1.24145e-162	0
-1.34144e-162	-9.30199e-163	-1.77212e-163	2.71817e-163	3.51344e-163	4.04261e-163	4.13764e-163	3.62594e-163	-6.52956e-163	-9.63749e-163	-7.47635e-164	2.08269e-163	-1.24242e-162	1.46665e-163	1.76279e-164	-1.01867e-162	7.88814e-163	8.91974e-163	8.49098e-164	9.85271e-163	5.43373e-164	-6.27846e-163	-1.06987e-162	5.07908e-163	-6.77766e-164	-2.59891e-163	1.23277e-163	-2.43498e-164	-5.37726e-163	-1.24145e-162	0
-1.34144e-162	-9.30199e-163	-1.77212e-163	2.71817e-163	3.51344e-163	4.04261e-163	4.13764e-163	3.62594e-163	-6.52956e-163	-9.63749e-163	-7.47635e-164	2.08269e-163	-1.24242e-162	1.46665e-163	1.76279e-164	-1.01867e-162	7.88814e-163	8.91974e-163	8.49098e-164	9.85271e-163	5.43373e-164	-6.27846e-163	-1.06987e-162	5.07908e-163	-6.77766e-164	-2.59891e-163	1.23277e-163	-2.43498e-164	-5.37726e-163	-1.24145e-162	0
-1.34144e-162	-9.30199e-163	-1.77212e-163	2.71817e-163	3.51344e-163	4.04261e-163	4.13764e-163	3.62594e-163	-6.52956e-163	-9.63749e-163	-7.47635e-164	2.08269e-163	-1.24242e-162	1.46665e-163	1.76279e-164	-1.01867e-162	7.88814e-163	8.91974e-163	8.49098e-164	9.85271e-163	5.43373e-164	-6.27846e-163	-1.06987e-162	5.07908e-163	-6.77766e-164	-2.59891e-163	1.23277e-163	-2.43498e-164	-5.37726e-163	-1.24145e-162	0
-1.34144e-162	-9.30199e-163	-1.77212e-163	2.71817e-163	3.51344e-163	4.04261e-163	4.13764e-163	3.62594e-163	-6.52956e-163	-9.63749e-163	-7.47635e-164	2.08269e-163	-1.24242e-162	1.46665e-163	1.76279e-164	-1.01867e-162	7.88814e-163	8.91974e-163	8.49098e-164	9.85271e-163	5.43373e-164	-6.27846e-163	-1.06987e-162	5.07908e-163	-6.77766e-164	-2.59891e-163	1.23277e-163	-2.43498e-164	-5.37726e-163	-1.24145e-162	0
-1.34144e-162	-9.30199e-163	-1.77212e-163	2.71817e-163	3.51344e-163	4.04261e-163	4.13764e-163	3.62594e-163	-6.52956e-163	-9.63749e-163	-7.47635e-164	2.08269e-163	-1.24242e-162	1.46665e-163	1.76279e-164	-1.01867e-162	7.88814e-163	8.91974e-163	8.49098e-164	9.85271e-163	5.43373e-164	-6.27846e-163	-1.06987e-162	5.07908e-163	-6.77766e-164	-2.59891e-163	1.23277e-163	-2.43498e-164	-5.37726e-163	-1.24145e-162	0
-1.34144e-162	-9.30199e-163	-1.77212e-163	2.71817e-163	3.51344e-163	4.04261e-163	4.13764e-163	3.62594e-163	-6.52956e-163	-9.63749e-163	-7.47635e-164	2.08269e-163	-1.24242e-162	1.46665e-163	1.76279e-164	-1.01867e-162	7.88814e-163	8.91974e-163	8.49098e-164	9.85271e-163	5.43373e-164	-6.27846e-163	-1.06987e-162	5.07908e-163	-6.77766e-164	-2.59891e-163	1.23277e-163	-2.43498e-164	-5.37726e-163	-1.24145e-162	0
-1.34144e-162	-9.30199e-163	-1.77212e-163	2.71817e-163	3.51344e-163	4.04261e-163	4.13764e-163	3.62594e-163	-6.52956e-163	-9.63749e-163	-7.47635e-164	2.08269e-163	-1.24242e-162	1.46665e-163	1.76279e-164	-1.01867e-162	7.88814e-163	8.91974e-163	8.49098e-164	9.85271e-163	5.43373e-164	-6.27846e-163	-1.06987e-162	5.07908e-163	-6.77766e-164	-2.59891e-163	1.23277e-163	-2.43498e-164	-5.37726e-163	-1.24145e-162	0
-1.34144e-162	-9.30199e-163	-1.77212e-163	2.71817e-163	3.51344e-163	4.04261e-163	4.13764e-163	3.62594e-163	-6.52956e-163	-9.63749e-163	-7.47635e-164	2.08269e-163	-1.24242e-162	1.46665e-163	1.76279e-164	-1.01867e-162	7.88814e-163	8.91974e-163	8.49098e-164	9.85271e-163	5.43373e-164	-6.27846e-163	-1.06987e-162	5.07908e-163	-6.77766e-164	-2.59891e-163	1.23277e-163	-2.43498e-164	-5.37726e-163	-1.24145e-162	0
-1.34144e-162	-9.30199e-163	-1.77212e-163	2.71817e-163	3.51344e-163	4.04261e-163	4.13764e-163	3.62594e-163	-6.52956e-163	-9.63749e-163	-7.47635e-164	2.08269e-163	-1.24242e-162	1.46665e-163	1.76279e-164	-1.01867e-162	7.88814e-163	8.91974e-163	8.49098e-164	9.85271e-163	5.43373e-164	-6.27846e-163	-1.06987e-162	5.07908e-163	-6.77766e-164	-2.59891e-163	1.23277e-163	-2.43498e-164	-5.37726e-163	-1.24145e-162	0
-1.34144e-162	-9.30199e-163	-1.77212e-163	2.71817e-163	3.51344e-163	4.04261e-163	4.13764e-163	3.62594e-163	-6.52956e-163	-9.63749e-163	-7.47635e-164	2.08269e-163	-1.24242e-162	1.46665e-163	1.76279e-164	-1.01867e-162	7.88814e-163	8.91974e-163	8.49098e-164	9.85271e-163	5.43373e-164	-6.27846e-163	-1.06987e-162	5.07908e-163	-6.77766e-164	-2.59891e-163	1.23277e-163	-2.43498e-164	-5.37726e-163	-1.24145e-162	0
-1.34144e-162	-9.30199e-163	-1.77212e-163	2.71817e-163	3.51344e-163	4.04261e-163	4.13764e-163	3.62594e-163	-6.52956e-163	-9.63749e-163	-7.47635e-164	2.08269e-163	-1.24242e-162	1.46665e-163	1.76279e-164	-1.01867e-162	7.88814e-163	8.91974e-163	8.49098e-164	9.85271e-163	5.43373e-164	-6.27846e-163	-1.06987e-162	5.07908e-163	-6.77766e-164	-2.59891e-163	1.23277e-163	-2.43498e-164	-5.37726e-163	-1.24145e-162	0
-1.34144e-162	-9.30199e-163	-1.77212e-163	2.71817e-163	3.51344e-163	4.04261e-163	4.13764e-163	3.62594e-163	-6.52956e-163	-9.63749e-163	-7.47635e-164	2.08269e-163	-1.24242e-162	1.46665e-163	1.76279e-164	-1.01867e-162	7.88814e-163	8.91974e-163	8.49098e-164	9.85271e-163	5.43373e-164	-6.27846e-163	-1.06987e-162	5.07908e-163	-6.77766e-164	-2.59891e-163	1.23277e-163	-2.43498e-164	-5.37726e-163	-1.24145e-162	0
-1.34144e-162	-9.30199e-163	-1.77212e-163	2.71817e-163	3.51344e-163	4.04261e-163	4.13764e-163	3.62594e-163	-6.52956e-163	-9.63749e-163	-7.47635e-164	2.08269e-163	-1.24242e-162	1.46665e-163	1.76279e-164	-1.01867e-162	7.88814e-163	8.91974e-163	8.49098e-164	9.85271e-163	5.43373e-164	-6.27846e-163	-1.06987e-162	5.07908e-163	-6.77766e-164	-2.59891e-163	1.23277e-163	-2.43498e-164	-5.37726e-163	-1.24145e-162	0
-1.34144e-162	-9.30199e-163	-1.77212e-163	2.71817e-163	3.51344e-163	4.04261e-163	4.13764e-163	3.62594e-163	-6.52956e-163	-9.63749e-163	-7.47635e-164	2.08269e-163	-1.24242e-162	1.46665e-163	1.76279e-164	-1.01867e-162	7.88814e-163	8.91974e-163	8.49098e-164	9.85271e-163	5.43373e-164	-6.27846e-163	-1.06987e-162	5.07908e-163	-6.77766e-164	-2.59891e-163	1.23277e-163	-2.43498e-164	-5.37726e-163	-1.24145e-162	0
-1.34144e-162	-9.30199e-163	-1.77212e-163	2.71817e-163	3.51344e-163	4.04261e-163	4.13764e-163	3.62594e-163	-6.52956e-163	-9.63749e-163	-7.47635e-164	2.08269e-163	-1.24242e-162	1.46665e-163	1.76279e-164	-1.01867e-162	7.88814e-163	8.91974e-163	8.49098e-164	9.85271e-163	5.43373e-164	-6.27846e-163	-1.06987e-162	5.07908e-163	-6.77766e-164	-2.59891e-163	1.23277e-163	-2.43498e-164	-5.37726e-163	-1.24145e-162	0
-1.34144e-162	-9.30199e-163	-1.77212e-163	2.71817e-163	3.51344e-163	4.04261e-163	4.13764e-163	3.62594e-163	-6.52956e-163	-9.63749e-163	-7.47635e-164	2.08269e-163	-1.24242e-162	1.46665e-163	1.76279e-164	-1.01867e-162	7.88814e-163	8.91974e-163	8.49098e-164	9.85271e-163	5.43373e-164	-6.27846e-163	-1.06987e-162	5.07908e-163	-6.77766e-164	-2.59891e-163	1.23277e-163	-2.43498e-164	-5.37726e-163	-1.24145e-162	0
-1.34144e-162	-9.30199e-163	-1.77212e-163	2.71817e-163	3.51344e-163	4.04261e-163	4.13764e-163	3.62594e-163	-6.52956e-163	-9.63749e-163	-7.47635e-164	2.08269e-163	-1.24242e-162	1.46665e-163	1.76279e-164	-1.01867e-162	7.88814e-163	8.91974e-163	8.49098e-164	9.85271e-163	5.43373e-164	-6.27846e-163	-1.06987e-162	5.07908e-163	-6.77766e-164	-2.59891e-163	1.23277e-163	-2.43498e-164	-5.37726e-163	-1.24145e-162	0
-1.34144e-162	-9.30199e-163	-1.77212e-163	2.71817e-163	3.51344e-163	4.04261e-163	4.13764e-163	3.62594e-163	-6.52956e-163	-9.63749e-163	-7.47635e-164	2.08269e-163	-1.24242e-162	1.46665e-163	1.76279e-164	-1.01867e-162	7.88814e-163	8.91974e-163	8.49098e-164	9.85271e-163	5.43373e-164	-6.27846e-163	-1.06987e-162	5.07908e-163	-6.77766e-164	-2.59891e-163	1.23277e-163	-2.43498e-164	-5.37726e-163	-1.24145e-162	0
-1.34144e-162	-9.30199e-163	-1.77212e-163	2.71817e-163	3.51344e-163	4.04261e-163	4.13764e-163	3.62594e-163	-6.52956e-163	-9.63749e-163	-7.47635e-164	2.08269e-163	-1.24242e-162	1.46665e-163	1.76279e-164	-1.01867e-162	7.88814e-163	8.91974e-163	8.49098e-164	9.85271e-163	5.43373e-164	-6.27846e-163	-1.06987e-162	5.07908e-163	-6.77766e-164	-2.59891e-163	1.23277e-163	-2.43498e-164	-5.37726e-163	-1.24145e-162	0
-1.34144e-162	-9.30199e-163	-1.77212e-163	2.71817e-163	3.51344e-163	4.04261e-163	4.13764e-163	3.62594e-163	-6.52956e-163	-9.63749e-163	-7.47635e-164	2.08269e-163	-1.24242e-162	1.46665e-163	1.76279e-164	-1.01867e-162	7.88814e-163	8.91974e-163	8.49098e-164	9.85271e-163	5.43373e-164	-6.27846e-163	-1.06987e-162	5.07908e-163	-6.77766e-164	-2.59891e-163	1.23277e-163	-2.43498e-164	-5.37726e-163	-1.24145e-162	0
-1.34144e-162	-9.30199e-163	-1.77212e-163	2.71817e-163	3.51344e-163	4.04261e-163	4.13764e-163	3.62594e-163	-6.52956e-163	-9.63749e-163	-7.47635e-164	2.08269e-163	-1.24242e-162	1.46665e-163	1.76279e-164	-1.01867e-162	7.88814e-163	8.91974e-163	8.49098e-164	9.85271e-163	5.43373e-164	-6.27846e-163	-1.06987e-162	5.07908e-163	-6.77766e-164	-2.59891e-163	1.23277e-163	-2.43498e-164	-5.37726e-163	-1.24145e-162	0
-1.34144e-162	-9.30199e-163	-1.77212e-163	2.71817e-163	3.51344e-163	4.04261e-163	4.13764e-163	3.62594e-163	-6.52956e-163	-9.63749e-163	-7.47635e-164	2.08269e-163	-1.24242e-162	1.46665e-163	1.76279e-164	-1.01867e-162	7.88814e-163	8.91974e-163	8.49098e-164	9.85271e-163	5.43373e-164	-6.27846e-163	-1.06987e-162	5.07908e-163	-6.77766e-164	-2.59891e-163	1.23277e-163	-2.43498e-164	-5.37726e-163	-1.24145e-162	0
-1.34144e-162	-9.30199e-163	-1.77212e-163	2.71817e-163	3.51344e-163	4.04261e-163	4.13764e-163	3.62594e-163	-6.52956e-163	-9.63749e-163	-7.47635e-164	2.08269e-163	-1.24242e-162	1.46665e-163	1.76279e-164	-1.01867e-162	7.88814e-163	8.91974e-163	8.49098e-164	9.85271e-163	5.43373e-164	-6.27846e-163	-1.06987e-162	5.07908e-163	-6.77766e-164	-2.59891e-163	1.23277e-163	-2.43498e-164	-5.37726e-163	-1.24145e-162	0
-1.34144e-162	-9.30199e-163	-1.77212e-163	2.71817e-163	3.51344e-163	4.04261e-163	4.13764e-163	3.62594e-163	-6.52956e-163	-9.63749e-163	-7.47635e-164	2.08269e-163	-1.24242e-162	1.46665e-163	1.76279e-164	-1.01867e-162	7.88814e-163	8.91974e-163	8.49098e-164	9.85271e-163	5.43373e-164	-6.27846e-163	-1.06987e-162	5.07908e-163	-6.77766e-164	-2.59891e-163	1.23277e-163	-2.43498e-164	-5.37726e-163	-1.24145e-162	0
-1.34144e-162	-9.30199e-163	-1.77212e-163	2.71817e-163	3.51344e-163	4.04261e-163	4.13764e-163	3.62594e-163	-6.52956e-163	-9.63749e-163	-7.47635e-164	2.08269e-163	-1.24242e-162	1.46665e-163	1.76279e-164	-1.01867e-162	7.88814e-163	8.91974e-163	8.49098e-164	9.85271e-163	5.43373e-164	-6.27846e-163	-1.06987e-162	5.07908e-163	-6.77766e-164	-2.59891e-163	1.23277e-163	-2.43498e-164	-5.37726e-163	-1.24145e-162	0
-1.34144e-162	-9.30199e-163	-1.77212e-163	2.71817e-163	3.51344e-163	4.04261e-163	4.13764e-163	3.62594e-163	-6.52956e-163	-9.63749e-163	-7.47635e-164	2.08269e-163	-1.24242e-162	1.46665e-163	1.76279e-164	-1.01867e-162	7.88814e-163	8.91974e-163	8.49098e-164	9.85271e-163	5.43373e-164	-6.27846e-163	-1.06987e-162	5.07908e-163	-6.77766e-164	-2.59891e-163	1.23277e-163	-2.43498e-164	-5.37726e-163	-1.24145e-162	0
-1.34144e-162	-9.30199e-163	-1.77212e-163	2.71817e-163	3.51344e-163	4.04261e-163	4.13764e-163	3.62594e-163	-6.52956e-163	-9.63749e-163	-7.47635e-164	2.08269e-163	-1.24242e-162	1.46665e-163	1.76279e-164	-1.01867e-162	7.88814e-163	8.91974e-163	8.49098e-164	9.85271e-163	5.43373e-164	-6.27846e-163	-1.06987e-162	5.07908e-163	-6.77766e-164	-2.59891e-163	1.23277e-163	-2.43498e-164	-5.37726e-163	-1.24145e-162	0
-1.34144e-162	-9.30199e-163	-1.77212e-163	2.71817e-163	3.51344e-163	4.04261e-163	4.13764e-163	3.62594e-163	-6.52956e-163	-9.63749e-163	-7.47635e-164	2.08269e-163	-1.24242e-162	1.46665e-163	1.76279e-164	-1.01867e-162	7.88814e-163	8.91974e-163	8.49098e-164	9.85271e-163	5.43373e-164	-6.27846e-163	-1.06987e-162	5.07908e-163	-6.77766e-164	-2.59891e-163	1.23277e-163	-2.43498e-164	-5.37726e-163	-1.24145e-162	0
-1.34144e-162	-9.30199e-163	-1.77212e-163	2.71817e-163	3.51344e-163	4.04261e-163	4.13764e-163	3.62594e-163	-6.52956e-163	-9.63749e-163	-7.47635e-164	2.08269e-163	-1.24242e-162	1.46665e-163	1.76279e-164	-1.01867e-162	7.88814e-163	8.91974e-163	8.49098e-164	9.85271e-163	5.43373e-164	-6.27846e-163	-1.06987e-162	5.07908e-163	-6.77766e-164	-2.59891e-163	1.23277e-163	-2.43498e-164	-5.37726e-163	-1.24145e-162	0
-1.34144e-162	-9.30199e-163	-1.77212e-163	2.71817e-163	3.51344e-163	4.04261e-163	4.13764e-163	3.62594e-163	-6.52956e-163	-9.63749e-163	-7.47635e-164	2.08269e-163	-1.24242e-162	1.46665e-163	1.76279e-164	-1.01867e-162	7.88814e-163	8.91974e-163	8.49098e-164	9.85271e-163	5.43373e-164	-6.27846e-163	-1.06987e-162	5.07908e-163	-6.77766e-164	-2.59891e-163	1.23277e-163	-2.43498e-164	-5.37726e-163	-1.24145e-162	0
-1.34144e-162	-9.30199e-163	-1.77212e-163	2.71817e-163	3.51344e-163	4.04261e-163	4.13764e-163	3.62594e-163	-6.52956e-163	-9.63749e-163	-7.47635e-164	2.08269e-163	-1.24242e-162	1.46665e-163	1.76279e-164	-1.01867e-162	7.88814e-163	8.91974e-163	8.49098e-164	9.85271e-163	5.43373e-164	-6.27846e-163	-1.06987e-162	5.07908e-163	-6.77766e-164	-2.59891e-163	1.23277e-163	-2.43498e-164	-5.37726e-163	-1.24145e-162	0
-1.34144e-162	-9.30199e-163	-1.77212e-163	2.71817e-163	3.51344e-163	4.04261e-163	4.13764e-163	3.62594e-163	-6.52956e-163	-9.63749e-163	-7.47635e-164	2.08269e-163	-1.24242e-162	1.46665e-163	1.76279e-164	-1.01867e-162	7.88814e-163	8.91974e-163	8.49098e-164	9.85271e-163	5.43373e-164	-6.27846e-163	-1.06987e-162	5.07908e-163	-6.77766e-164	-2.59891e-163	1.23277e-163	-2.43498e-164	-5.37726e-163	-1.24145e-162	0
-1.34144e-162	-9.30199e-163	-1.77212e-163	2.71817e-163	3.51344e-163	4.04261e-163	4.13764e-163	3.62594e-163	-6.52956e-163	-9.63749e-163	-7.47635e-164	2.08269e-163	-1.24242e-162	1.46665e-163	1.76279e-164	-1.01867e-162	7.88814e-163	8.91974e-163	8.49098e-164	9.85271e-163	5.43373e-164	-6.27846e-163	-1.06987e-162	5.07908e-163	-6.77766e-164	-2.59891e-163	1.23277e-163	-2.43498e-164	-5.37726e-163	-1.24145e-162	0
-1.34144e-162	-9.30199e-163	-1.77212e-163	2.71817e-163	3.51344e-163	4.04261e-163	4.13764e-163	3.62594e-163	-6.52956e-163	-9.63749e-163	-7.47635e-164	2.08269e-163	-1.24242e-162	1.46665e-163	1.76279e-164	-1.01867e-162	7.88814e-163	8.91974e-163	8.49098e-164	9.85271e-163	5.43373e-164	-6.27846e-163	-1.06987e-162	5.07908e-163	-6.77766e-164	-2.59891e-163	1.23277e-163	-2.43498e-164	-5.37726e-163	-1.24145e-162	0
-1.34144e-162	-9.30199e-163	-1.77212e-163	2.71817e-163	3.51344e-163	4.04261e-163	4.13764e-163	3.62594e-163	-6.52956e-163	-9.63749e-163	-7.47635e-164	2.08269e-163	-1.24242e-162	1.46665e-163	1.76279e-164	-1.01867e-162	7.88814e-163	8.91974e-163	8.49098e-164	9.85271e-163	5.43373e-164	-6.27846e-163	-1.06987e-162	5.07908e-163	-6.77766e-164	-2.59891e-163	1.23277e-163	-2.43498e-164	-5.37726e-163	-1.24145e-162	0
-1.34144e-162	-9.30199e-163	-1.77212e-163	2.71817e-163	3.51344e-163	4.04261e-163	4.13764e-163	3.62594e-163	-6.52956e-163	-9.63749e-163	-7.47635e-164	2.08269e-163	-1.24242e-162	1.46665e-163	1.76279e-164	-1.01867e-162	7.88814e-163	8.91974e-163	8.49098e-164	9.85271e-163	5.43373e-164	-6.27846e-163	-1.06987e-162	5.07908e-163	-6.77766e-164	-2.59891e-163	1.23277e-163	-2.43498e-164	-5.37726e-163	-1.24145e-162	0
-1.34144e-162	-9.30199e-163	-1.77212e-163	2.71817e-163	3.51344e-163	4.04261e-163	4.13764e-163	3.62594e-163	-6.52956e-163	-9.63749e-163	-7.47635e-164	2.08269e-163	-1.24242e-162	1.46665e-163	1.76279e-164	-1.01867e-162	7.88814e-163	8.91974e-163	8.49098e-164	9.85271e-163	5.43373e-164	-6.27846e-163	-1.06987e-162	5.07908e-163	-6.77766e-164	-2.59891e-163	1.23277e-163	-2.43498e-164	-5.37726e-163	-1.24145e-162	0
-1.34144e-162	-9.30199e-163	-1.77212e-163	2.71817e-163	3.51344e-163	4.04261e-163	4.13764e-163	3.62594e-163	-6.52956e-163	-9.63749e-163	-7.47635e-164	2.08269e-163	-1.24242e-162	1.46665e-163	1.76279e-164	-1.01867e-162	7.88814e-163	8.91974e-163	8.49098e-164	9.85271e-163	5.43373e-164	-6.27846e-163	-1.06987e-162	5.07908e-163	-6.77766e-164	-2.59891e-163	1.23277e-163	-2.43498e-164	-5.37726e-163	-1.24145e-162	0
-1.34144e-162	-9.30199e-163	-1.77212e-163	2.71817e-163	3.51344e-163	4.04261e-163	4.13764e-163	3.62594e-163	-6.52956e-163	-9.63749e-163	-7.47635e-164	2.08269e-163	-1.24242e-162	1.46665e-163	1.76279e-164	-1.01867e-162	7.88814e-163	8.91974e-163	8.49098e-164	9.85271e-163	5.43373e-164	-6.27846e-163	-1.06987e-162	5.07908e-163	-6.77766e-164	-2.59891e-163	1.23277e-163	-2.43498e-164	-5.37726e-163	-1.24145e-162	0
-1.34144e-162	-9.30199e-163	-1.77212e-163	2.71817e-163	3.51344e-163	4.04261e-163	4.13764e-163	3.62594e-163	-6.52956e-163	-9.63749e-163	-7.47635e-164	2.08269e-163	-1.24242e-162	1.46665e-163	1.76279e-164	-1.01867e-162	7.88814e-163	8.91974e-163	8.49098e-164	9.85271e-163	5.43373e-164	-6.27846e-163	-1.06987e-162	5.07908e-163	-6.77766e-164	-2.59891e-163	1.23277e-163	-2.43498e-164	-5.37726e-163	-1.24145e-162	0
-1.34144e-162	-9.30199e-163	-1.77212e-163	2.71817e-163	3.51344e-163	4.04261e-163	4.13764e-163	3.62594e-163	-6.52956e-163	-9.63749e-163	-7.47635e-164	2.08269e-163	-1.24242e-162	1.46665e-163	1.76279e-164	-1.01867e-162	7.88814e-163	8.91974e-163	8.49098e-164	9.85271e-163	5.43373e-164	-6.27846e-163	-1.06987e-162	5.07908e-163	-6.77766e-164	-2.59891e-163	1.23277e-163	-2.43498e-164	-5.37726e-163	-1.24145e-162	0
-1.34144e-162	-9.30199e-163	-1.77212e-163	2.71817e-163	3.51344e-163	4.04261e-163	4.13764e-163	3.62594e-163	-6.52956e-163	-9.63749e-163	-7.47635e-164	2.08269e-163	-1.24242e-162	1.46665e-163	1.76279e-164	-1.01867e-162	7.88814e-163	8.91974e-163	8.49098e-164	9.85271e-163	5.43373e-164	-6.27846e-163	-1.06987e-162	5.07908e-163	-6.77766e-164	-2.59891e-163	1.23277e-163	-2.43498e-164	-5.37726e-163	-1.24145e-162	0
-1.34144e-162	-9.30199e-163	-1.77212e-163	2.71817e-163	3.51344e-163	4.04261e-163	4.13764e-163	3.62594e-163	-6.52956e-163	-9.63749e-163	-7.47635e-164	2.08269e-163	-1.24242e-162	1.46665e-163	1.76279e-164	-1.01867e-162	7.88814e-163	8.91974e-163	8.49098e-164	9.85271e-163	5.43373e-164	-6.27846e-163	-1.06987e-162	5.07908e-163	-6.77766e-164	-2.59891e-163	1.23277e-163	-2.43498e-164	-5.37726e-163	-1.24145e-162	0
-1.34144e-162	-9.30199e-163	-1.77212e-163	2.71817e-163	3.51344e-163	4.04261e-163	4.13764e-163	3.62594e-163	-6.52956e-163	-9.63749e-163	-7.47635e-164	2.08269e-163	-1.24242e-162	1.46665e-163	1.76279e-164	-1.01867e-162	7.88814e-163	8.91974e-163	8.49098e-164	9.85271e-163	5.43373e-164	-6.27846e-163	-1.06987e-162	5.07908e-163	-6.77766e-164	-2.59891e-163	1.23277e-163	-2.43498e-164	-5.37726e-163	-1.24145e-162	0
-1.34144e-162	-9.30199e-163	-1.77212e-163	2.71817e-163	3.51344e-163	4.04261e-163	4.13764e-163	3.62594e-163	-6.52956e-163	-9.63749e-163	-7.47635e-164	2.08269e-163	-1.24242e-162	1.46665e-163	1.76279e-164	-1.01867e-162	7.88814e-163	8.91974e-163	8.49098e-164	9.85271e-163	5.43373e-164	-6.27846e-163	-1.06987e-162	5.07908e-163	-6.77766e-164	-2.59891e-163	1.23277e-163	-2.43498e-164	-5.37726e-163	-1.24145e-162	0
-1.34144e-162	-9.30199e-163	-1.77212e-163	2.71817e-163	3.51344e-163	4.04261e-163	4.13764e-163	3.62594e-163	-6.52956e-163	-9.63749e-163	-7.47635e-164	2.08269e-163	-1.24242e-162	1.46665e-163	1.76279e-164	-1.01867e-162	7.88814e-163	8.91974e-163	8.49098e-164	9.85271e-163	5.43373e-164	-6.27846e-163	-1.06987e-162	5.07908e-163	-6.77766e-164	-2.59891e-163	1.23277e-163	-2.43498e-164	-5.37726e-163	-1.24145e-162	0
-1.34144e-162	-9.30199e-163	-1.77212e-163	2.71817e-163	3.51344e-163	4.04261e-163	4.13764e-163	3.62594e-163	-6.52956e-163	-9.63749e-163	-7.47635e-164	2.08269e-163	-1.24242e-162	1.46665e-163	1.76279e-164	-1.01867e-162	7.88814e-163	8.91974e-163	8.49098e-164	9.85271e-163	5.43373e-164	-6.27846e-163	-1.06987e-162	5.07908e-163	-6.77766e-164	-2.59891e-163	1.23277e-163	-2.43498e-164	-5.37726e-163	-1.24145e-162	0
-1.34144e-162	-9.30199e-163	-1.77212e-163	2.71817e-163	3.51344e-163	4.04261e-163	4.13764e-163	3.62594e-163	-6.52956e-163	-9.63749e-163	-7.47635e-164	2.08269e-163	-1.24242e-162	1.46665e-163	1.76279e-164	-1.01867e-162	7.88814e-163	8.91974e-163	8.49098e-164	9.85271e-163	5.43373e-164	-6.27846e-163	-1.06987e-162	5.07908e-163	-6.77766e-164	-2.59891e-163	1.23277e-163	-2.43498e-164	-5.37726e-163	-1.24145e-162	0
-1.34144e-162	-9.30199e-163	-1.77212e-163	2.71817e-163	3.51344e-163	4.04261e-163	4.13764e-163	3.62594e-163	-6.52956e-163	-9.63749e-163	-7.47635e-164	2.08269e-163	-1.24242e-162	1.46665e-163	1.76279e-164	-1.01867e-162	7.88814e-163	8.91974e-163	8.49098e-164	9.85271e-163	5.43373e-164	-6.27846e-163	-1.06987e-162	5.07908e-163	-6.77766e-164	-2.59891e-163	1.23277e-163	-2.43498e-164	-5.37726e-163	-1.24145e-162	0
-1.34144e-162	-9.30199e-163	-1.77212e-163	2.71817e-163	3.51344e-163	4.04261e-163	4.13764e-163	3.62594e-163	-6.52956e-163	-9.63749e-163	-7.47635e-164	2.08269e-163	-1.24242e-162	1.46665e-163	1.76279e-164	-1.01867e-162	7.88814e-163	8.91974e-163	8.49098e-164	9.85271e-163	5.43373e-164	-6.27846e-163	-1.06987e-162	5.07908e-163	-6.77766e-164	-2.59891e-163	1.23277e-163	-2.43498e-164	-5.37726e-163	-1.24145e-162	0
-1.34144e-162	-9.30199e-163	-1.77212e-163	2.71817e-163	3.51344e-163	4.04261e-163	4.13764e-163	3.62594e-163	-6.52956e-163	-9.63749e-163	-7.47635e-164	2.08269e-163	-1.24242e-162	1.46665e-163	1.76279e-164	-1.01867e-162	7.88814e-163	8.91974e-163	8.49098e-164	9.85271e-163	5.43373e-164	-6.27846e-163	-1.06987e-162	5.07908e-163	-6.77766e-164	-2.59891e-163	1.23277e-163	-2.43498e-164	-5.37726e-163	-1.24145e-162	0
-1.34144e-162	-9.30199e-163	-1.77212e-163	2.71817e-163	3.51344e-163	4.04261e-163	4.13764e-163	3.62594e-163	-6.52956e-163	-9.63749e-163	-7.47635e-164	2.08269e-163	-1.24242e-162	1.46665e-163	1.76279e-164	-1.01867e-162	7.88814e-163	8.91974e-163	8.49098e-164	9.85271e-163	5.43373e-164	-6.27846e-163	-1.06987e-162	5.07908e-163	-6.77766e-164	-2.59891e-163	1.23277e-163	-2.43498e-164	-5.37726e-163	-1.24145e-162	0
-1.34144e-162	-9.30199e-163	-1.77212e-163	2.71817e-163	3.51344e-163	4.04261e-163	4.13764e-163	3.62594e-163	-6.52956e-163	-9.63749e-163	-7.47635e-164	2.08269e-163	-1.24242e-162	1.46665e-163	1.76279e-164	-1.01867e-162	7.88814e-163	8.91974e-163	8.49098e-164	9.85271e-163	5.43373e-164	-6.27846e-163	-1.06987e-162	5.07908e-163	-6.77766e-164	-2.59891e-163	1.23277e-163	-2.43498e-164	-5.37726e-163	-1.24145e-162	0
-1.34144e-162	-9.30199e-163	-1.77212e-163	2.71817e-163	3.51344e-163	4.04261e-163	4.13764e-163	3.62594e-163	-6.52956e-163	-9.63749e-163	-7.47635e-164	2.08269e-163	-1.24242e-162	1.46665e-163	1.76279e-164	-1.01867e-162	7.88814e-163	8.91974e-163	8.49098e-164	9.85271e-163	5.43373e-164	-6.27846e-163	-1.06987e-162	5.07908e-163	-6.77766e-164	-2.59891e-163	1.23277e-163	-2.43498e-164	-5.37726e-163	-1.24145e-162	0
-1.34144e-162	-9.30199e-163	-1.77212e-163	2.71817e-163	3.51344e-163	4.04261e-163	4.13764e-163	3.62594e-163	-6.52956e-163	-9.63749e-163	-7.47635e-164	2.08269e-163	-1.24242e-162	1.46665e-163	1.76279e-164	-1.01867e-162	7.88814e-163	8.91974e-163	8.49098e-164	9.85271e-163	5.43373e-164	-6.27846e-163	-1.06987e-162	5.07908e-163	-6.77766e-164	-2.59891e-163	1.23277e-163	-2.43498e-164	-5.37726e-163	-1.24145e-162	0
-1.34144e-162	-9.30199e-163	-1.77212e-163	2.71817e-163	3.51344e-163	4.04261e-163	4.13764e-163	3.62594e-163	-6.52956e-163	-9.63749e-163	-7.47635e-164	2.08269e-163	-1.24242e-162	1.46665e-163	1.76279e-164	-1.01867e-162	7.88814e-163	8.91974e-163	8.49098e-164	9.85271e-163	5.43373e-164	-6.27846e-163	-1.06987e-162	5.07908e-163	-6.77766e-164	-2.59891e-163	1.23277e-163	-2.43498e-164	-5.37726e-163	-1.24145e-162	0
-1.34144e-162	-9.30199e-163	-1.77212e-163	2.71817e-163	3.51344e-163	4.04261e-163	4.13764e-163	3.62594e-163	-6.52956e-163	-9.63749e-163	-7.47635e-164	2.08269e-163	-1.24242e-162	1.46665e-163	1.76279e-164	-1.01867e-162	7.88814e-163	8.91974e-163	8.49098e-164	9.85271e-163	5.43373e-164	-6.27846e-163	-1.06987e-162	5.07908e-163	-6.77766e-164	-2.59891e-163	1.23277e-163	-2.43498e-164	-5.37726e-163	-1.24145e-162	0
-1.34144e-162	-9.30199e-163	-1.77212e-163	2.71817e-163	3.51344e-163	4.04261e-163	4.13764e-163	3.62594e-163	-6.52956e-163	-9.63749e-163	-7.47635e-164	2.08269e-163	-1.24242e-162	1.46665e-163	1.76279e-164	-1.01867e-162	7.88814e-163	8.91974e-163	8.49098e-164	9.85271e-163	5.43373e-164	-6.27846e-163	-1.06987e-162	5.07908e-163	-6.77766e-164	-2.59891e-163	1.23277e-163	-2.43498e-164	-5.37726e-163	-1.24145e-162	0
-1.34144e-162	-9.30199e-163	-1.77212e-163	2.71817e-163	3.51344e-163	4.04261e-163	4.13764e-163	3.62594e-163	-6.52956e-163	-9.63749e-163	-7.47635e-164	2.08269e-163	-1.24242e-162	1.46665e-163	1.76279e-164	-1.01867e-162	7.88814e-163	8.91974e-163	8.49098e-164	9.85271e-163	5.43373e-164	-6.27846e-163	-1.06987e-162	5.07908e-163	-6.77766e-164	-2.59891e-163	1.23277e-163	-2.43498e-164	-5.37726e-163	-1.24145e-162	0
-1.34144e-162	-9.30199e-163	-1.77212e-163	2.71817e-163	3.51344e-163	4.04261e-163	4.13764e-163	3.62594e-163	-6.52956e-163	-9.63749e-163	-7.47635e-164	2.08269e-163	-1.24242e-162	1.46665e-163	1.76279e-164	-1.01867e-162	7.88814e-163	8.91974e-163	8.49098e-164	9.85271e-163	5.43373e-164	-6.27846e-163	-1.06987e-162	5.07908e-163	-6.77766e-164	-2.59891e-163	1.23277e-163	-2.43498e-164	-5.37726e-163	-1.24145e-162	0
-1.34144e-162	-9.30199e-163	-1.77212e-163	2.71817e-163	3.51344e-163	4.04261e-163	4.13764e-163	3.62594e-163	-6.52956e-163	-9.63749e-163	-7.47635e-164	2.08269e-163	-1.24242e-162	1.46665e-163	1.76279e-164	-1.01867e-162	7.88814e-163	8.91974e-163	8.49098e-164	9.85271e-163	5.43373e-164	-6.27846e-163	-1.06987e-162	5.07908e-163	-6.77766e-164	-2.59891e-163	1.23277e-163	-2.43498e-164	-5.37726e-163	-1.24145e-162	0
-1.34144e-162	-9.30199e-163	-1.77212e-163	2.71817e-163	3.51344e-163	4.04261e-163	4.13764e-163	3.62594e-163	-6.52956e-163	-9.63749e-163	-7.47635e-164	2.08269e-163	-1.24242e-162	1.46665e-163	1.76279e-164	-1.01867e-162	7.88814e-163	8.91974e-163	8.49098e-164	9.85271e-163	5.43373e-164	-6.27846e-163	-1.06987e-162	5.07908e-163	-6.77766e-164	-2.59891e-163	1.23277e-163	-2.43498e-164	-5.37726e-163	-1.24145e-162	0
-1.34144e-162	-9.30199e-163	-1.77212e-163	2.71817e-163	3.51344e-163	4.04261e-163	4.13764e-163	3.62594e-163	-6.52956e-163	-9.63749e-163	-7.47635e-164	2.08269e-163	-1.24242e-162	1.46665e-163	1.76279e-164	-1.01867e-162	7.88814e-163	8.91974e-163	8.49098e-164	9.85271e-163	5.43373e-164	-6.27846e-163	-1.06987e-162	5.07908e-163	-6.77766e-164	-2.59891e-163	1.23277e-163	-2.43498e-164	-5.37726e-163	-1.24145e-162	0
-1.34144e-162	-9.30199e-163	-1.77212e-163	2.71817e-163	3.51344e-163	4.04261e-163	4.13764e-163	3.62594e-163	-6.52956e-163	-9.63749e-163	-7.47635e-164	2.08269e-163	-1.24242e-162	1.46665e-163	1.76279e-164	-1.01867e-162	7.88814e-163	8.91974e-163	8.49098e-164	9.85271e-163	5.43373e-164	-6.27846e-163	-1.06987e-162	5.07908e-163	-6.77766e-164	-2.59891e-163	1.23277e-163	-2.43498e-164	-5.37726e-163	-1.24145e-162	0
-1.34144e-162	-9.30199e-163	-1.77212e-163	2.71817e-163	3.51344e-163	4.04261e-163	4.13764e-163	3.62594e-163	-6.52956e-163	-9.63749e-163	-7.47635e-164	2.08269e-163	-1.24242e-162	1.46665e-163	1.76279e-164	-1.01867e-162	7.88814e-163	8.91974e-163	8.49098e-164	9.85271e-163	5.43373e-164	-6.27846e-163	-1.06987e-162	5.07908e-163	-6.77766e-164	-2.59891e-163	1.23277e-163	-2.43498e-164	-5.37726e-163	-1.24145e-162	0
-1.34144e-162	-9.30199e-163	-1.77212e-163	2.71817e-163	3.51344e-163	4.04261e-163	4.13764e-163	3.62594e-163	-6.52956e-163	-9.63749e-163	-7.47635e-164	2.08269e-163	-1.24242e-162	1.46665e-163	1.76279e-164	-1.01867e-162	7.88814e-163	8.91974e-163	8.49098e-164	9.85271e-163	5.43373e-164	-6.27846e-163	-1.06987e-162	5.07908e-163	-6.77766e-164	-2.59891e-163	1.23277e-163	-2.43498e-164	-5.37726e-163	-1.24145e-162	0
-1.34144e-162	-9.30199e-163	-1.77212e-163	2.71817e-163	3.51344e-163	4.04261e-163	4.13764e-163	3.62594e-163	-6.52956e-163	-9.63749e-163	-7.47635e-164	2.08269e-163	-1.24242e-162	1.46665e-163	1.76279e-164	-1.01867e-162	7.88814e-163	8.91974e-163	8.49098e-164	9.85271e-163	5.43373e-164	-6.27846e-163	-1.06987e-162	5.07908e-163	-6.77766e-164	-2.59891e-163	1.23277e-163	-2.43498e-164	-5.37726e-163	-1.24145e-162	0
-1.34144e-162	-9.30199e-163	-1.77212e-163	2.71817e-163	3.51344e-163	4.04261e-163	4.13764e-163	3.62594e-163	-6.52956e-163	-9.63749e-163	-7.47635e-164	2.08269e-163	-1.24242e-162	1.46665e-163	1.76279e-164	-1.01867e-162	7.88814e-163	8.91974e-163	8.49098e-164	9.85271e-163	5.43373e-164	-6.27846e-163	-1.06987e-162	5.07908e-163	-6.77766e-164	-2.59891e-163	1.23277e-163	-2.43498e-164	-5.37726e-163	-1.24145e-162	0
-1.34144e-162	-9.30199e-163	-1.77212e-163	2.71817e-163	3.51344e-163	4.04261e-163	4.13764e-163	3.62594e-163	-6.52956e-163	-9.63749e-163	-7.47635e-164	2.08269e-163	-1.24242e-162	1.46665e-163	1.76279e-164	-1.01867e-162	7.88814e-163	8.91974e-163	8.49098e-164	9.85271e-163	5.43373e-164	-6.27846e-163	-1.06987e-162	5.07908e-163	-6.77766e-164	-2.59891e-163	1.23277e-163	-2.43498e-164	-5.37726e-163	-1.24145e-162	0
-1.34144e-162	-9.30199e-163	-1.77212e-163	2.71817e-163	3.51344e-163	4.04261e-163	4.13764e-163	3.62594e-163	-6.52956e-163	-9.63749e-163	-7.47635e-164	2.08269e-163	-1.24242e-162	1.46665e-163	1.76279e-164	-1.01867e-162	7.88814e-163	8.91974e-163	8.49098e-164	9.85271e-163	5.43373e-164	-6.27846e-163	-1.06987e-162	5.07908e-163	-6.77766e-164	-2.59891e-163	1.23277e-163	-2.43498e-164	-5.37726e-163	-1.24145e-162	0
-1.34144e-162	-9.30199e-163	-1.77212e-163	2.71817e-163	3.51344e-163	4.04261e-163	4.13764e-163	3.62594e-163	-6.52956e-163	-9.63749e-163	-7.47635e-164	2.08269e-163	-1.24242e-162	1.46665e-163	1.76279e-164	-1.01867e-162	7.88814e-163	8.91974e-163	8.49098e-164	9.85271e-163	5.43373e-164	-6.27846e-163	-1.06987e-162	5.07908e-163	-6.77766e-164	-2.59891e-163	1.23277e-163	-2.43498e-164	-5.37726e-163	-1.24145e-162	0
-1.34144e-162	-9.30199e-163	-1.77212e-163	2.71817e-163	3.51344e-163	4.04261e-163	4.13764e-163	3.62594e-163	-6.52956e-163	-9.63749e-163	-7.47635e-164	2.08269e-163	-1.24242e-162	1.46665e-163	1.76279e-164	-1.01867e-162	7.88814e-163	8.91974e-163	8.49098e-164	9.85271e-163	5.43373e-164	-6.27846e-163	-1.06987e-162	5.07908e-163	-6.77766e-164	-2.59891e-163	1.23277e-163	-2.43498e-164	-5.37726e-163	-1.24145e-162	0
-1.34144e-162	-9.30199e-163	-1.77212e-163	2.71817e-163	3.51344e-163	4.04261e-163	4.13764e-163	3.62594e-163	-6.52956e-163	-9.63749e-163	-7.47635e-164	2.08269e-163	-1.24242e-162	1.46665e-163	1.76279e-164	-1.01867e-162	7.88814e-163	8.91974e-163	8.49098e-164	9.85271e-163	5.43373e-164	-6.27846e-163	-1.06987e-162	5.07908e-163	-6.77766e-164	-2.59891e-163	1.23277e-163	-2.43498e-164	-5.37726e-163	-1.24145e-162	0
-1.34144e-162	-9.30199e-163	-1.77212e-163	2.71817e-163	3.51344e-163	4.04261e-163	4.13764e-163	3.62594e-163	-6.52956e-163	-9.63749e-163	-7.47635e-164	2.08269e-163	-1.24242e-162	1.46665e-163	1.76279e-164	-1.01867e-162	7.88814e-163	8.91974e-163	8.49098e-164	9.85271e-163	5.43373e-164	-6.27846e-163	-1.06987e-162	5.07908e-163	-6.77766e-164	-2.59891e-163	1.23277e-163	-2.43498e-164	-5.37726e-163	-1.24145e-162	0
-1.34144e-162	-9.30199e-163	-1.77212e-163	2.71817e-163	3.51344e-163	4.04261e-163	4.13764e-163	3.62594e-163	-6.52956e-163	-9.63749e-163	-7.47635e-164	2.08269e-163	-1.24242e-162	1.46665e-163	1.76279e-164	-1.01867e-162	7.88814e-163	8.91974e-163	8.49098e-164	9.85271e-163	5.43373e-164	-6.27846e-163	-1.06987e-162	5.07908e-163	-6.77766e-164	-2.59891e-163	1.23277e-163	-2.43498e-164	-5.37726e-163	-1.24145e-162	0
-1.34144e-162	-9.30199e-163	-1.77212e-163	2.71817e-163	3.51344e-163	4.04261e-163	4.13764e-163	3.62594e-163	-6.52956e-163	-9.63749e-163	-7.47635e-164	2.08269e-163	-1.24242e-162	1.46665e-163	1.76279e-164	-1.01867e-162	7.88814e-163	8.91974e-163	8.49098e-164	9.85271e-163	5.43373e-164	-6.27846e-163	-1.06987e-162	5.07908e-163	-6.77766e-164	-2.59891e-163	1.23277e-163	-2.43498e-164	-5.37726e-163	-1.24145e-162	0
-1.34144e-162	-9.30199e-163	-1.77212e-163	2.71817e-163	3.51344e-163	4.04261e-163	4.13764e-163	3.62594e-163	-6.52956e-163	-9.63749e-163	-7.47635e-164	2.08269e-163	-1.24242e-162	1.46665e-163	1.76279e-164	-1.01867e-162	7.88814e-163	8.91974e-163	8.49098e-164	9.85271e-163	5.43373e-164	-6.27846e-163	-1.06987e-162	5.07908e-163	-6.77766e-164	-2.59891e-163	1.23277e-163	-2.43498e-164	-5.37726e-163	-1.24145e-162	0
-1.34144e-162	-9.30199e-163	-1.77212e-163	2.71817e-163	3.51344e-163	4.04261e-163	4.13764e-163	3.62594e-163	-6.52956e-163	-9.63749e-163	-7.47635e-164	2.08269e-163	-1.24242e-162	1.46665e-163	1.76279e-164	-1.01867e-162	7.88814e-163	8.91974e-163	8.49098e-164	9.85271e-163	5.43373e-164	-6.27846e-163	-1.06987e-162	5.07908e-163	-6.77766e-164	-2.59891e-163	1.23277e-163	-2.43498e-164	-5.37726e-163	-1.24145e-162	0
-1.34144e-162	-9.30199e-163	-1.77212e-163	2.71817e-163	3.51344e-163	4.04261e-163	4.13764e-163	3.62594e-163	-6.52956e-163	-9.63749e-163	-7.47635e-164	2.08269e-163	-1.24242e-162	1.46665e-163	1.76279e-164	-1.01867e-162	7.88814e-163	8.91974e-163	8.49098e-164	9.85271e-163	5.43373e-164	-6.27846e-163	-1.06987e-162	5.07908e-163	-6.77766e-164	-2.59891e-163	1.23277e-163	-2.43498e-164	-5.37726e-163	-1.24145e-162	0
-1.34144e-162	-9.30199e-163	-1.77212e-163	2.71817e-163	3.51344e-163	4.04261e-163	4.13764e-163	3.62594e-163	-6.52956e-163	-9.63749e-163	-7.47635e-164	2.08269e-163	-1.24242e-162	1.46665e-163	1.76279e-164	-1.01867e-162	7.88814e-163	8.91974e-163	8.49098e-164	9.85271e-163	5.43373e-164	-6.27846e-163	-1.06987e-162	5.07908e-163	-6.77766e-164	-2.59891e-163	1.23277e-163	-2.43498e-164	-5.37726e-163	-1.24145e-162	0
-1.34144e-162	-9.30199e-163	-1.77212e-163	2.71817e-163	3.51344e-163	4.04261e-163	4.13764e-163	3.62594e-163	-6.52956e-163	-9.63749e-163	-7.47635e-164	2.08269e-163	-1.24242e-162	1.46665e-163	1.76279e-164	-1.01867e-162	7.88814e-163	8.91974e-163	8.49098e-164	9.85271e-163	5.43373e-164	-6.27846e-163	-1.06987e-162	5.07908e-163	-6.77766e-164	-2.59891e-163	1.23277e-163	-2.43498e-164	-5.37726e-163	-1.24145e-162	0
-1.34144e-162	-9.30199e-163	-1.77212e-163	2.71817e-163	3.51344e-163	4.04261e-163	4.13764e-163	3.62594e-163	-6.52956e-163	-9.63749e-163	-7.47635e-164	2.08269e-163	-1.24242e-162	1.46665e-163	1.76279e-164	-1.01867e-162	7.88814e-163	8.91974e-163	8.49098e-164	9.85271e-163	5.43373e-164	-6.27846e-163	-1.06987e-162	5.07908e-163	-6.77766e-164	-2.59891e-163	1.23277e-163	-2.43498e-164	-5.37726e-163	-1.24145e-162	0
-1.34144e-162	-9.30199e-163	-1.77212e-163	2.71817e-163	3.51344e-163	4.04261e-163	4.13764e-163	3.62594e-163	-6.52956e-163	-9.63749e-163	-7.47635e-164	2.08269e-163	-1.24242e-162	1.46665e-163	1.76279e-164	-1.01867e-162	7.88814e-163	8.91974e-163	8.49098e-164	9.85271e-163	5.43373e-164	-6.27846e-163	-1.06987e-162	5.07908e-163	-6.77766e-164	-2.59891e-163	1.23277e-163	-2.43498e-164	-5.37726e-163	-1.24145e-162	0
-1.34144e-162	-9.30199e-163	-1.77212e-163	2.71817e-163	3.51344e-163	4.04261e-163	4.13764e-163	3.62594e-163	-6.52956e-163	-9.63749e-163	-7.47635e-164	2.08269e-163	-1.24242e-162	1.46665e-163	1.76279e-164	-1.01867e-162	7.88814e-163	8.91974e-163	8.49098e-164	9.85271e-163	5.43373e-164	-6.27846e-163	-1.06987e-162	5.07908e-163	-6.77766e-164	-2.59891e-163	1.23277e-163	-2.43498e-164	-5.37726e-163	-1.24145e-162	0
-1.34144e-162	-9.30199e-163	-1.77212e-163	2.71817e-163	3.51344e-163	4.04261e-163	4.13764e-163	3.62594e-163	-6.52956e-163	-9.63749e-163	-7.47635e-164	2.08269e-163	-1.24242e-162	1.46665e-163	1.76279e-164	-1.01867e-162	7.88814e-163	8.91974e-163	8.49098e-164	9.85271e-163	5.43373e-164	-6.27846e-163	-1.06987e-162	5.07908e-163	-6.77766e-164	-2.59891e-163	1.23277e-163	-2.43498e-164	-5.37726e-163	-1.24145e-162	0
-1.34144e-162	-9.30199e-163	-1.77212e-163	2.71817e-163	3.51344e-163	4.04261e-163	4.13764e-163	3.62594e-163	-6.52956e-163	-9.63749e-163	-7.47635e-164	2.08269e-163	-1.24242e-162	1.46665e-163	1.76279e-164	-1.01867e-162	7.88814e-163	8.91974e-163	8.49098e-164	9.85271e-163	5.43373e-164	-6.27846e-163	-1.06987e-162	5.07908e-163	-6.77766e-164	-2.59891e-163	1.23277e-163	-2.43498e-164	-5.37726e-163	-1.24145e-162	0
-1.34144e-162	-9.30199e-163	-1.77212e-163	2.71817e-163	3.51344e-163	4.04261e-163	4.13764e-163	3.62594e-163	-6.52956e-163	-9.63749e-163	-7.47635e-164	2.08269e-163	-1.24242e-162	1.46665e-163	1.76279e-164	-1.01867e-162	7.88814e-163	8.91974e-163	8.49098e-164	9.85271e-163	5.43373e-164	-6.27846e-163	-1.06987e-162	5.07908e-163	-6.77766e-164	-2.59891e-163	1.23277e-163	-2.43498e-164	-5.37726e-163	-1.24145e-162	0
-1.34144e-162	-9.30199e-163	-1.77212e-163	2.71817e-163	3.51344e-163	4.04261e-163	4.13764e-163	3.62594e-163	-6.52956e-163	-9.63749e-163	-7.47635e-164	2.08269e-163	-1.24242e-162	1.46665e-163	1.76279e-164	-1.01867e-162	7.88814e-163	8.91974e-163	8.49098e-164	9.85271e-163	5.43373e-164	-6.27846e-163	-1.06987e-162	5.07908e-163	-6.77766e-164	-2.59891e-163	1.23277e-163	-2.43498e-164	-5.37726e-163	-1.24145e-162	0
-1.34144e-162	-9.30199e-163	-1.77212e-163	2.71817e-163	3.51344e-163	4.04261e-163	4.13764e-163	3.62594e-163	-6.52956e-163	-9.63749e-163	-7.47635e-164	2.08269e-163	-1.24242e-162	1.46665e-163	1.76279e-164	-1.01867e-162	7.88814e-163	8.91974e-163	8.49098e-164	9.85271e-163	5.43373e-164	-6.27846e-163	-1.06987e-162	5.07908e-163	-6.77766e-164	-2.59891e-163	1.23277e-163	-2.43498e-164	-5.37726e-163	-1.24145e-162	0
-1.34144e-162	-9.30199e-163	-1.77212e-163	2.71817e-163	3.51344e-163	4.04261e-163	4.13764e-163	3.62594e-163	-6.52956e-163	-9.63749e-163	-7.47635e-164	2.08269e-163	-1.24242e-162	1.46665e-163	1.76279e-164	-1.01867e-162	7.88814e-163	8.91974e-163	8.49098e-164	9.85271e-163	5.43373e-164	-6.27846e-163	-1.06987e-162	5.07908e-163	-6.77766e-164	-2.59891e-163	1.23277e-163	-2.43498e-164	-5.37726e-163	-1.24145e-162	0
-1.34144e-162	-9.30199e-163	-1.77212e-163	2.71817e-163	3.51344e-163	4.04261e-163	4.13764e-163	3.62594e-163	-6.52956e-163	-9.63749e-163	-7.47635e-164	2.08269e-163	-1.24242e-162	1.46665e-163	1.76279e-164	-1.01867e-162	7.88814e-163	8.91974e-163	8.49098e-164	9.85271e-163	5.43373e-164	-6.27846e-163	-1.06987e-162	5.07908e-163	-6.77766e-164	-2.59891e-163	1.23277e-163	-2.43498e-164	-5.37726e-163	-1.24145e-162	0
-1.34144e-162	-9.30199e-163	-1.77212e-163	2.71817e-163	3.51344e-163	4.04261e-163	4.13764e-163	3.62594e-163	-6.52956e-163	-9.63749e-163	-7.47635e-164	2.08269e-163	-1.24242e-162	1.46665e-163	1.76279e-164	-1.01867e-162	7.88814e-163	8.91974e-163	8.49098e-164	9.85271e-163	5.43373e-164	-6.27846e-163	-1.06987e-162	5.07908e-163	-6.77766e-164	-2.59891e-163	1.23277e-163	-2.43498e-164	-5.37726e-163	-1.24145e-162	0
-1.34144e-162	-9.30199e-163	-1.77212e-163	2.71817e-163	3.51344e-163	4.04261e-163	4.13764e-163	3.62594e-163	-6.52956e-163	-9.63749e-163	-7.47635e-164	2.08269e-163	-1.24242e-162	1.46665e-163	1.76279e-164	-1.01867e-162	7.88814e-163	8.91974e-163	8.49098e-164	9.85271e-163	5.43373e-164	-6.27846e-163	-1.06987e-162	5.07908e-163	-6.77766e-164	-2.59891e-163	1.23277e-163	-2.43498e-164	-5.37726e-163	-1.24145e-162	0
-1.34144e-162	-9.30199e-163	-1.77212e-163	2.71817e-163	3.51344e-163	4.04261e-163	4.13764e-163	3.62594e-163	-6.52956e-163	-9.63749e-163	-7.47635e-164	2.08269e-163	-1.24242e-162	1.46665e-163	1.76279e-164	-1.01867e-162	7.88814e-163	8.91974e-163	8.49098e-164	9.85271e-163	5.43373e-164	-6.27846e-163	-1.06987e-162	5.07908e-163	-6.77766e-164	-2.59891e-163	1.23277e-163	-2.43498e-164	-5.37726e-163	-1.24145e-162	0
-1.34144e-162	-9.30199e-163	-1.77212e-163	2.71817e-163	3.51344e-163	4.04261e-163	4.13764e-163	3.62594e-163	-6.52956e-163	-9.63749e-163	-7.47635e-164	2.08269e-163	-1.24242e-162	1.46665e-163	1.76279e-164	-1.01867e-162	7.88814e-163	8.91974e-163	8.49098e-164	9.85271e-163	5.43373e-164	-6.27846e-163	-1.06987e-162	5.07908e-163	-6.77766e-164	-2.59891e-163	1.23277e-163	-2.43498e-164	-5.37726e-163	-1.24145e-162	0
-1.34144e-162	-9.30199e-163	-1.77212e-163	2.71817e-163	3.51344e-163	4.04261e-163	4.13764e-163	3.62594e-163	-6.52956e-163	-9.63749e-163	-7.47635e-164	2.08269e-163	-1.24242e-162	1.46665e-163	1.76279e-164	-1.01867e-162	7.88814e-163	8.91974e-163	8.49098e-164	9.85271e-163	5.43373e-164	-6.27846e-163	-1.06987e-162	5.07908e-163	-6.77766e-164	-2.59891e-163	1.23277e-163	-2.43498e-164	-5.37726e-163	-1.24145e-162	0
-1.34144e-162	-9.30199e-163	-1.77212e-163	2.71817e-163	3.51344e-163	4.04261e-163	4.13764e-163	3.62594e-163	-6.52956e-163	-9.63749e-163	-7.47635e-164	2.08269e-163	-1.24242e-162	1.46665e-163	1.76279e-164	-1.01867e-162	7.88814e-163	8.91974e-163	8.49098e-164	9.85271e-163	5.43373e-164	-6.27846e-163	-1.06987e-162	5.07908e-163	-6.77766e-164	-2.59891e-163	1.23277e-163	-2.43498e-164	-5.37726e-163	-1.24145e-162	0
-1.34144e-162	-9.30199e-163	-1.77212e-163	2.71817e-163	3.51344e-163	4.04261e-163	4.13764e-163	3.62594e-163	-6.52956e-163	-9.63749e-163	-7.47635e-164	2.08269e-163	-1.24242e-162	1.46665e-163	1.76279e-164	-1.01867e-162	7.88814e-163	8.91974e-163	8.49098e-164	9.85271e-163	5.43373e-164	-6.27846e-163	-1.06987e-162	5.07908e-163	-6.77766e-164	-2.59891e-163	1.23277e-163	-2.43498e-164	-5.37726e-163	-1.24145e-162	0
-1.34144e-162	-9.30199e-163	-1.77212e-163	2.71817e-163	3.51344e-163	4.04261e-163	4.13764e-163	3.62594e-163	-6.52956e-163	-9.63749e-163	-7.47635e-164	2.08269e-163	-1.24242e-162	1.46665e-163	1.76279e-164	-1.01867e-162	7.88814e-163	8.91974e-163	8.49098e-164	9.85271e-163	5.43373e-164	-6.27846e-163	-1.06987e-162	5.07908e-163	-6.77766e-164	-2.59891e-163	1.23277e-163	-2.43498e-164	-5.37726e-163	-1.24145e-162	0
-1.34144e-162	-9.30199e-163	-1.77212e-163	2.71817e-163	3.51344e-163	4.04261e-163	4.13764e-163	3.62594e-163	-6.52956e-163	-9.63749e-163	-7.47635e-164	2.08269e-163	-1.24242e-162	1.46665e-163	1.76279e-164	-1.01867e-162	7.88814e-163	8.91974e-163	8.49098e-164	9.85271e-163	5.43373e-164	-6.27846e-163	-1.06987e-162	5.07908e-163	-6.77766e-164	-2.59891e-163	1.23277e-163	-2.43498e-164	-5.37726e-163	-1.24145e-162	0
-1.34144e-162	-9.30199e-163	-1.77212e-163	2.71817e-163	3.51344e-163	4.04261e-163	4.13764e-163	3.62594e-163	-6.52956e-163	-9.63749e-163	-7.47635e-164	2.08269e-163	-1.24242e-162	1.46665e-163	1.76279e-164	-1.01867e-162	7.88814e-163	8.91974e-163	8.49098e-164	9.85271e-163	5.43373e-164	-6.27846e-163	-1.06987e-162	5.07908e-163	-6.77766e-164	-2.59891e-163	1.23277e-163	-2.43498e-164	-5.37726e-163	-1.24145e-162	0
-1.34144e-162	-9.30199e-163	-1.77212e-163	2.71817e-163	3.51344e-163	4.04261e-163	4.13764e-163	3.62594e-163	-6.52956e-163	-9.63749e-163	-7.47635e-164	2.08269e-163	-1.24242e-162	1.46665e-163	1.76279e-164	-1.01867e-162	7.88814e-163	8.91974e-163	8.49098e-164	9.85271e-163	5.43373e-164	-6.27846e-163	-1.06987e-162	5.07908e-163	-6.77766e-164	-2.59891e-163	1.23277e-163	-2.43498e-164	-5.37726e-163	-1.24145e-162	0
-1.34144e-162	-9.30199e-163	-1.77212e-163	2.71817e-163	3.51344e-163	4.04261e-163	4.13764e-163	3.62594e-163	-6.52956e-163	-9.63749e-163	-7.47635e-164	2.08269e-163	-1.24242e-162	1.46665e-163	1.76279e-164	-1.01867e-162	7.88814e-163	8.91974e-163	8.49098e-164	9.85271e-163	5.43373e-164	-6.27846e-163	-1.06987e-162	5.07908e-163	-6.77766e-164	-2.59891e-163	1.23277e-163	-2.43498e-164	-5.37726e-163	-1.24145e-162	0
-1.34144e-162	-9.30199e-163	-1.77212e-163	2.71817e-163	3.51344e-163	4.04261e-163	4.13764e-163	3.62594e-163	-6.52956e-163	-9.63749e-163	-7.47635e-164	2.08269e-163	-1.24242e-162	1.46665e-163	1.76279e-164	-1.01867e-162	7.88814e-163	8.91974e-163	8.49098e-164	9.85271e-163	5.43373e-164	-6.27846e-163	-1.06987e-162	5.07908e-163	-6.77766e-164	-2.59891e-163	1.23277e-163	-2.43498e-164	-5.37726e-163	-1.24145e-162	0
-1.34144e-162	-9.30199e-163	-1.77212e-163	2.71817e-163	3.51344e-163	4.04261e-163	4.13764e-163	3.62594e-163	-6.52956e-163	-9.63749e-163	-7.47635e-164	2.08269e-163	-1.24242e-162	1.46665e-163	1.76279e-164	-1.01867e-162	7.88814e-163	8.91974e-163	8.49098e-164	9.85271e-163	5.43373e-164	-6.27846e-163	-1.06987e-162	5.07908e-163	-6.77766e-164	-2.59891e-163	1.23277e-163	-2.43498e-164	-5.37726e-163	-1.24145e-162	0
-1.34144e-162	-9.30199e-163	-1.77212e-163	2.71817e-163	3.51344e-163	4.04261e-163	4.13764e-163	3.62594e-163	-6.52956e-163	-9.63749e-163	-7.47635e-164	2.08269e-163	-1.24242e-162	1.46665e-163	1.76279e-164	-1.01867e-162	7.88814e-163	8.91974e-163	8.49098e-164	9.85271e-163	5.43373e-164	-6.27846e-163	-1.06987e-162	5.07908e-163	-6.77766e-164	-2.59891e-163	1.23277e-163	-2.43498e-164	-5.37726e-163	-1.24145e-162	0
-1.34144e-162	-9.30199e-163	-1.77212e-163	2.71817e-163	3.51344e-163	4.04261e-163	4.13764e-163	3.62594e-163	-6.52956e-163	-9.63749e-163	-7.47635e-164	2.08269e-163	-1.24242e-162	1.46665e-163	1.76279e-164	-1.01867e-162	7.88814e-163	8.91974e-163	8.49098e-164	9.85271e-163	5.43373e-164	-6.27846e-163	-1.06987e-162	5.07908e-163	-6.77766e-164	-2.59891e-163	1.23277e-163	-2.43498e-164	-5.37726e-163	-1.24145e-162	0
-1.34144e-162	-9.30199e-163	-1.77212e-163	2.71817e-163	3.51344e-163	4.04261e-163	4.13764e-163	3.62594e-163	-6.52956e-163	-9.63749e-163	-7.47635e-164	2.08269e-163	-1.24242e-162	1.46665e-163	1.76279e-164	-1.01867e-162	7.88814e-163	8.91974e-163	8.49098e-164	9.85271e-163	5.43373e-164	-6.27846e-163	-1.06987e-162	5.07908e-163	-6.77766e-164	-2.59891e-163	1.23277e-163	-2.43498e-164	-5.37726e-163	-1.24145e-162	0
-1.34144e-162	-9.30199e-163	-1.77212e-163	2.71817e-163	3.51344e-163	4.04261e-163	4.13764e-163	3.62594e-163	-6.52956e-163	-9.63749e-163	-7.47635e-164	2.08269e-163	-1.24242e-162	1.46665e-163	1.76279e-164	-1.01867e-162	7.88814e-163	8.91974e-163	8.49098e-164	9.85271e-163	5.43373e-164	-6.27846e-163	-1.06987e-162	5.07908e-163	-6.77766e-164	-2.59891e-163	1.23277e-163	-2.43498e-164	-5.37726e-163	-1.24145e-162	0
-1.34144e-162	-9.30199e-163	-1.77212e-163	2.71817e-163	3.51344e-163	4.04261e-163	4.13764e-163	3.62594e-163	-6.52956e-163	-9.63749e-163	-7.47635e-164	2.08269e-163	-1.24242e-162	1.46665e-163	1.76279e-164	-1.01867e-162	7.88814e-163	8.91974e-163	8.49098e-164	9.85271e-163	5.43373e-164	-6.27846e-163	-1.06987e-162	5.07908e-163	-6.77766e-164	-2.59891e-163	1.23277e-163	-2.43498e-164	-5.37726e-163	-1.24145e-162	0
-1.34144e-162	-9.30199e-163	-1.77212e-163	2.71817e-163	3.51344e-163	4.04261e-163	4.13764e-163	3.62594e-163	-6.52956e-163	-9.63749e-163	-7.47635e-164	2.08269e-163	-1.24242e-162	1.46665e-163	1.76279e-164	-1.01867e-162	7.88814e-163	8.91974e-163	8.49098e-164	9.85271e-163	5.43373e-164	-6.27846e-163	-1.06987e-162	5.07908e-163	-6.77766e-164	-2.59891e-163	1.23277e-163	-2.43498e-164	-5.37726e-163	-1.24145e-162	0
-1.34144e-162	-9.30199e-163	-1.77212e-163	2.71817e-163	3.51344e-163	4.04261e-163	4.13764e-163	3.62594e-163	-6.52956e-163	-9.63749e-163	-7.47635e-164	2.08269e-163	-1.24242e-162	1.46665e-163	1.76279e-164	-1.01867e-162	7.88814e-163	8.91974e-163	8.49098e-164	9.85271e-163	5.43373e-164	-6.27846e-163	-1.06987e-162	5.07908e-163	-6.77766e-164	-2.59891e-163	1.23277e-163	-2.43498e-164	-5.37726e-163	-1.24145e-162	0
-1.34144e-162	-9.30199e-163	-1.77212e-163	2.71817e-163	3.51344e-163	4.04261e-163	4.13764e-163	3.62594e-163	-6.52956e-163	-9.63749e-163	-7.47635e-164	2.08269e-163	-1.24242e-162	1.46665e-163	1.76279e-164	-1.01867e-162	7.88814e-163	8.91974e-163	8.49098e-164	9.85271e-163	5.43373e-164	-6.27846e-163	-1.06987e-162	5.07908e-163	-6.77766e-164	-2.59891e-163	1.23277e-163	-2.43498e-164	-5.37726e-163	-1.24145e-162	0
-1.34144e-162	-9.30199e-163	-1.77212e-163	2.71817e-163	3.51344e-163	4.04261e-163	4.13764e-163	3.62594e-163	-6.52956e-163	-9.63749e-163	-7.47635e-164	2.08269e-163	-1.24242e-162	1.46665e-163	1.76279e-164	-1.01867e-162	7.88814e-163	8.91974e-163	8.49098e-164	9.85271e-163	5.43373e-164	-6.27846e-163	-1.06987e-162	5.07908e-163	-6.77766e-164	-2.59891e-163	1.23277e-163	-2.43498e-164	-5.37726e-163	-1.24145e-162	0
-1.34144e-162	-9.30199e-163	-1.77212e-163	2.71817e-163	3.51344e-163	4.04261e-163	4.13764e-163	3.62594e-163	-6.52956e-163	-9.63749e-163	-7.47635e-164	2.08269e-163	-1.24242e-162	1.46665e-163	1.76279e-164	-1.01867e-162	7.88814e-163	8.91974e-163	8.49098e-164	9.85271e-163	5.43373e-164	-6.27846e-163	-1.06987e-162	5.07908e-163	-6.77766e-164	-2.59891e-163	1.23277e-163	-2.43498e-164	-5.37726e-163	-1.24145e-162	0
-1.34144e-162	-9.30199e-163	-1.77212e-163	2.71817e-163	3.51344e-163	4.04261e-163	4.13764e-163	3.62594e-163	-6.52956e-163	-9.63749e-163	-7.47635e-164	2.08269e-163	-1.24242e-162	1.46665e-163	1.76279e-164	-1.01867e-162	7.88814e-163	8.91974e-163	8.49098e-164	9.85271e-163	5.43373e-164	-6.27846e-163	-1.06987e-162	5.07908e-163	-6.77766e-164	-2.59891e-163	1.23277e-163	-2.43498e-164	-5.37726e-163	-1.24145e-162	0
-1.34144e-162	-9.30199e-163	-1.77212e-163	2.71817e-163	3.51344e-163	4.04261e-163	4.13764e-163	3.62594e-163	-6.52956e-163	-9.63749e-163	-7.47635e-164	2.08269e-163	-1.24242e-162	1.46665e-163	1.76279e-164	-1.01867e-162	7.88814e-163	8.91974e-163	8.49098e-164	9.85271e-163	5.43373e-164	-6.27846e-163	-1.06987e-162	5.07908e-163	-6.77766e-164	-2.59891e-163	1.23277e-163	-2.43498e-164	-5.37726e-163	-1.24145e-162	0
[truncated: 2,022 more rows]
