# Supplementary material for: A modified shuffled frog leaping algorithm with inertia weight
Source: Sci Rep. 2024 Feb 20;14:4146. doi: 10.1038/s41598-024-51306-1 (PMC11224354; doi:10.1038/s41598-024-51306-1)
Supplement: Supplementary file 1 — Supplementary Information. [file 41598_2024_51306_MOESM1_ESM.zip › data/F1/MSFLA_R_16.xls]

## Sheet: Sheet1
12.7	-1.60541	1.44568	1.94455	2.196	5.61901	5.7578	4.91189	1.14759	-9.56007	-3.92192	1.63421	-2.28648	0.0853886	3.3281	1.03349	-1.14913	-2.69254	-0.877526	2.22693	1.78625	-9.31162	4.65868	8.85154	2.40131	-3.42022	2.60739	-3.30183	-3.87382	-12.5183	802.685
-0.954438	-0.173211	0.328425	0.454307	0.826995	-0.451366	-0.334629	0.0610145	-0.16037	-0.427495	0.0548728	0.20446	-0.0941182	-0.27221	-0.397468	-0.169877	1.29359	0.2503	0.245153	-0.225284	0.0696092	-0.452006	0.343299	0.162024	-0.479407	0.676947	-0.453668	0.173214	0.542415	-0.163211	6.22655
0.0555873	-0.0142263	-0.0174371	0.0683379	-0.0187262	-0.0601588	0.0760725	0.031586	-0.201038	-0.012108	0.00551049	-0.0730024	0.00181875	-0.0185714	-0.0197151	0.00648715	0.0389086	-0.0446625	-0.101452	0.0824178	-0.0214235	0.00409304	-0.000237517	-0.102065	0.0128379	0.0674729	0.023481	0.101546	0.0489579	-0.0248505	0.115804
0.00045576	-0.00424083	-0.00644697	0.00767167	0.00727969	0.00405914	0.00456416	0.000107983	-0.00862523	-0.00084559	-0.000583929	-0.00387615	-0.0203726	0.00373097	-0.0081391	0.00361964	-0.000874444	-0.00737108	-0.0112506	0.000775206	0.00441982	0.00339234	0.00169086	-0.00645061	-0.000472609	-0.00583761	0.00474133	0.00862981	-0.00164576	-0.000904202	0.00120027
0.00092454	-3.24592e-05	-0.000125224	-0.000211169	-0.000351646	-5.59417e-05	-0.00311094	-0.00281783	0.00130431	-0.00078398	0.000542815	-0.00130004	-0.000886522	-0.000156707	-0.00100952	-0.000784307	0.000495709	-0.000381254	-0.00145139	-9.8584e-05	-0.000662745	-0.00025619	-0.000540434	0.000625879	0.000487884	0.000462193	0.000887548	0.000913454	-0.000139298	0.000537832	3.14848e-05
5.14852e-06	0.000161085	4.20624e-06	-0.000190503	-0.000193817	3.47672e-05	6.17394e-05	5.2875e-05	-0.000135139	5.02211e-05	-0.000210986	-5.60871e-05	-0.000301786	-1.54989e-05	0.000320902	-0.000218613	5.27022e-05	-4.74536e-05	6.08275e-05	-0.000174549	-0.000169132	-0.000324378	0.000136239	5.25429e-05	-2.23689e-05	-5.18712e-05	7.63341e-05	9.16137e-05	0.00018287	4.69885e-05	6.65601e-07
-5.36746e-06	-1.93915e-05	-5.54092e-06	-6.40686e-06	-1.9094e-05	2.72468e-05	-8.73396e-06	-8.9899e-06	2.97386e-06	-3.17736e-08	2.34007e-06	8.91221e-06	-4.47025e-06	-1.23787e-06	8.40446e-06	1.20832e-05	3.1777e-05	1.06223e-06	-1.03525e-05	-1.90131e-05	-5.39491e-06	-2.77507e-06	-3.33618e-06	-6.07166e-06	4.22883e-06	-4.71805e-06	-9.64736e-06	-1.23343e-05	1.04729e-05	3.25937e-07	4.03207e-09
2.17939e-06	6.89475e-07	4.91201e-07	-5.72801e-07	-3.10267e-06	6.65682e-07	-5.36726e-07	-6.65386e-07	3.45124e-06	1.71734e-06	-4.59575e-07	-2.27754e-06	-3.3517e-07	-6.87807e-07	1.82697e-06	1.38007e-06	-1.60933e-07	-2.47678e-07	-1.52096e-06	-2.61312e-07	-1.08491e-06	1.03167e-06	-1.40128e-06	1.4088e-06	1.46363e-06	-3.24728e-07	-2.33989e-06	-1.39869e-06	9.38853e-08	-1.40567e-07	6.10478e-11
1.45871e-08	3.6144e-07	-5.48835e-08	-1.42336e-08	-1.36652e-07	-2.3608e-07	6.53584e-08	1.60638e-07	-8.39625e-08	-3.53879e-07	-1.72509e-07	3.31806e-07	-4.23523e-07	2.26391e-07	8.08841e-08	1.47923e-07	5.37166e-07	2.02172e-07	9.18403e-08	1.0117e-07	-4.43699e-07	1.20175e-07	6.74412e-08	1.30177e-07	1.13663e-07	1.60644e-07	9.81215e-08	-1.12376e-07	-6.53244e-08	2.35789e-07	1.47147e-12
-2.57715e-08	4.52122e-09	3.00426e-08	4.67962e-08	-4.29981e-10	5.16101e-08	1.01188e-08	-8.16538e-08	2.23587e-08	4.14738e-08	-1.39857e-10	5.02557e-08	-3.68586e-08	-3.63083e-08	3.77154e-09	1.88825e-08	-4.53804e-09	-2.48338e-08	-1.59779e-08	-4.88814e-09	8.18699e-09	-1.25486e-08	3.63137e-08	-8.93421e-10	-8.24586e-09	-1.30309e-08	2.01057e-08	2.9517e-08	-7.29101e-08	7.03202e-09	3.03429e-14
9.23096e-10	-4.61285e-09	4.81986e-10	4.71941e-09	2.18113e-09	3.67267e-09	2.79452e-09	-7.69153e-10	3.41184e-09	-1.88853e-09	-2.68553e-09	-3.90857e-10	1.27613e-09	5.98501e-10	-2.84667e-09	-7.46274e-09	-1.16425e-09	1.12573e-09	-2.07497e-09	1.38501e-09	1.26484e-09	1.07294e-09	-5.83295e-09	-5.25988e-09	1.61252e-09	3.10878e-10	-2.9883e-09	3.97492e-10	-9.41137e-10	1.62871e-10	2.45621e-16
-6.05135e-11	1.80767e-10	-1.7535e-11	1.13869e-10	1.35984e-10	-4.98423e-10	-5.37659e-10	-8.2759e-11	-1.32559e-10	2.46778e-10	-3.35174e-10	-6.34371e-10	5.99924e-10	-4.91174e-10	6.5266e-11	9.0487e-11	2.42515e-10	-4.01304e-10	-1.07785e-10	-1.13729e-09	-3.99558e-10	3.73625e-10	9.0315e-11	-5.03088e-10	-1.16402e-10	2.80756e-10	-1.21992e-10	-6.19963e-10	-6.58368e-11	-2.18827e-10	4.44853e-18
-9.67895e-11	2.98857e-11	6.05648e-11	-6.66616e-14	-9.37426e-13	-5.39143e-11	-8.51209e-12	-6.19771e-13	1.13382e-11	9.33763e-11	6.61997e-12	-6.64439e-11	-4.34235e-11	-2.73638e-12	-1.05969e-10	-9.95032e-12	5.31519e-12	-8.77462e-11	-2.79807e-11	2.36518e-11	-3.78118e-11	-2.28494e-11	-1.2803e-11	9.70256e-11	-8.55562e-11	-6.08187e-11	-4.93374e-12	-2.19452e-12	-7.61726e-11	3.57246e-12	8.09005e-20
1.50787e-11	-3.85986e-12	-2.39568e-12	-9.27796e-13	-3.51235e-13	-9.83911e-12	-8.12592e-12	-4.35042e-12	5.10342e-12	-2.35568e-12	1.80257e-12	3.81451e-12	-1.74606e-12	4.15608e-12	-5.6762e-13	9.28117e-12	1.00859e-11	2.30819e-12	4.79647e-12	-3.68879e-12	6.21605e-12	4.91601e-12	2.92125e-12	1.1717e-12	6.88634e-12	8.2148e-12	4.40975e-12	-8.34999e-13	3.81098e-12	-8.30903e-12	1.02192e-21
5.74044e-13	-5.70313e-13	1.0474e-13	-6.40044e-14	1.11988e-12	7.26037e-13	-1.43851e-13	-2.17984e-13	2.67068e-13	1.18354e-12	-5.2713e-13	-4.34324e-13	-5.23164e-13	2.39915e-14	-1.86868e-13	-2.67223e-13	-1.0828e-12	3.62687e-13	1.53698e-13	-7.12487e-14	1.23899e-13	-1.19202e-12	-1.20587e-12	-4.08756e-13	6.50059e-13	5.04131e-13	1.96917e-13	-4.31107e-13	-1.82525e-13	2.38507e-13	1.02202e-23
2.01514e-14	4.29794e-14	-1.53316e-13	2.39849e-14	9.09531e-14	4.41063e-14	-8.46484e-14	6.69709e-14	-2.16689e-14	-6.26444e-14	-3.17811e-14	4.12062e-14	2.55976e-15	-1.13407e-13	2.19418e-14	-2.3419e-14	8.38772e-15	5.35555e-14	2.95717e-14	-1.4779e-13	-6.36814e-14	-2.4778e-14	1.15242e-14	-6.72272e-14	1.16127e-14	1.43714e-14	1.49723e-13	-1.99521e-13	4.12786e-15	-6.06315e-14	1.70439e-25
-4.73346e-15	1.38286e-14	1.68356e-14	-2.2125e-14	-2.61494e-14	7.78023e-16	6.16933e-16	-2.94447e-15	-1.45334e-14	3.74185e-15	-1.94346e-17	6.53887e-15	1.46054e-14	1.14008e-14	-1.16819e-15	3.26653e-16	8.57818e-15	4.41652e-15	-6.9648e-15	-8.55808e-15	-1.45947e-14	-1.17121e-14	9.87541e-16	2.2001e-15	9.68789e-15	9.18196e-15	1.81571e-15	-5.45074e-15	6.76126e-15	1.08705e-14	3.23867e-27
-2.42828e-16	8.35554e-17	2.2786e-15	-2.74582e-16	-1.23502e-15	-9.09587e-17	2.53234e-15	6.85946e-16	1.69849e-15	-6.19329e-16	-5.97077e-17	3.48775e-17	1.63613e-15	4.40513e-16	-1.14244e-15	-3.98629e-16	9.20363e-16	1.15821e-16	1.18818e-16	6.88866e-17	2.4106e-15	1.14563e-15	3.4837e-16	-1.79668e-15	-5.30812e-16	-1.42888e-15	7.41672e-16	-1.41998e-16	-1.78206e-15	8.02014e-16	3.94233e-29
5.09217e-17	-2.16539e-16	-1.01687e-16	-5.60406e-17	1.0116e-16	-7.11539e-17	-6.78604e-18	1.32905e-16	1.01406e-16	-7.79398e-17	-2.18047e-16	-3.47148e-17	-2.98832e-16	-1.80221e-16	-2.12534e-17	4.3304e-16	-2.72754e-16	-1.57968e-16	9.39526e-17	3.14177e-16	-1.47292e-16	-1.00875e-16	-3.52089e-17	-6.60782e-17	-1.15638e-17	-3.13527e-16	8.44886e-17	-5.41254e-16	2.91573e-16	7.98866e-19	1.19873e-30
2.46729e-18	2.83667e-17	4.84942e-18	1.49264e-17	-2.28501e-17	2.19713e-17	1.12213e-17	-2.31859e-18	2.93837e-17	-2.32267e-17	-9.87978e-18	-1.30451e-17	-5.2104e-18	-3.14782e-18	-8.10916e-17	2.08453e-17	-2.10257e-17	-3.17146e-18	6.07484e-18	-1.26045e-17	3.71481e-18	-1.18811e-17	6.12466e-18	1.35878e-17	3.96137e-17	-2.69121e-17	2.8477e-17	1.71591e-17	-2.71282e-17	2.77831e-17	1.68431e-32
-7.77234e-19	4.52615e-18	-1.32656e-19	-2.86921e-18	-3.95626e-18	1.48927e-19	1.89404e-18	-4.8526e-18	-3.77878e-18	-3.83956e-18	8.41625e-19	-1.33508e-18	1.39848e-19	2.93946e-18	-2.82674e-18	-7.96781e-18	3.63959e-18	-4.07806e-18	-1.06458e-18	7.99689e-18	1.67926e-19	3.26981e-19	8.71458e-19	-6.32188e-19	1.11092e-18	2.0261e-18	-5.30405e-19	2.6652e-18	-1.06079e-18	1.48636e-19	2.93924e-34
-2.5255e-19	3.38755e-19	-7.32973e-20	5.06124e-20	-6.56369e-19	2.27504e-19	7.13279e-20	-6.78171e-19	3.76039e-19	5.7887e-19	3.89736e-19	5.21261e-19	7.90945e-19	4.69364e-19	-1.96918e-20	-4.22231e-19	3.15914e-19	-9.14999e-20	6.30018e-20	-4.55861e-19	-2.48399e-19	-5.04523e-20	5.83039e-21	-7.11761e-20	3.38713e-19	-2.84058e-20	3.04628e-19	3.47174e-19	3.42447e-19	-1.76035e-19	3.92514e-36
9.65915e-21	-1.3185e-20	7.58367e-20	-2.59363e-20	-2.502e-21	2.52813e-20	-5.65749e-21	-2.26639e-20	-3.79733e-21	1.28613e-20	1.35343e-20	5.49496e-21	-2.41466e-20	-2.83241e-21	6.94172e-20	6.38224e-20	6.88445e-21	-1.55585e-20	-3.38529e-20	-5.89874e-20	1.3995e-20	1.56605e-21	-1.24108e-20	-9.476e-21	5.2403e-20	-8.39155e-20	2.68281e-20	-5.19308e-20	6.96785e-20	2.41214e-20	4.17569e-38
8.37745e-21	-3.30703e-22	-1.74769e-21	4.2567e-21	-5.26336e-21	2.83882e-21	-1.69337e-21	-4.06227e-21	-1.71769e-22	1.12341e-21	-8.907e-21	3.14664e-21	7.4212e-21	-2.73283e-21	8.38765e-21	-6.62217e-22	-2.29877e-21	5.00607e-21	-3.4458e-21	-1.23706e-21	2.81509e-21	-1.00394e-22	-5.92139e-21	-3.69686e-21	2.89438e-21	8.24926e-21	-1.41134e-21	-1.69967e-21	-8.10796e-22	3.28183e-21	5.63607e-40
5.32215e-24	-1.74481e-21	-6.9093e-22	2.28763e-22	8.68284e-22	-2.10759e-22	-5.27799e-22	-1.15277e-21	8.63919e-22	5.32407e-22	-5.28912e-22	-2.03315e-22	-1.38318e-22	2.32516e-21	-2.49253e-22	1.94054e-22	-8.89963e-23	-7.90519e-22	-1.58254e-22	4.44122e-22	-9.93035e-22	6.46347e-22	-1.36135e-21	1.17826e-23	1.60073e-21	1.06652e-21	3.11245e-22	1.69503e-22	2.04183e-22	3.97042e-23	2.08372e-41
9.6797e-24	3.77023e-23	9.56119e-23	3.55118e-23	-4.5474e-23	-2.96111e-23	1.78061e-23	2.62387e-23	-3.90651e-23	6.21545e-23	-7.1262e-23	3.66463e-23	1.04541e-22	-1.37237e-22	8.79334e-23	-1.43119e-24	-1.21385e-23	-1.45827e-22	7.40504e-23	1.4591e-22	-8.06483e-24	7.04812e-23	-7.12844e-24	-2.50064e-23	2.83239e-23	1.08555e-22	3.65559e-23	-2.72974e-23	6.75471e-23	6.92803e-23	1.43101e-43
-2.31923e-24	-1.44261e-24	3.25798e-24	1.69424e-24	-9.75876e-25	1.84095e-24	1.5127e-24	-1.24059e-23	2.62729e-24	-2.42572e-24	-4.98843e-25	-2.06038e-23	-3.93096e-25	8.31875e-24	2.0686e-23	3.38239e-24	3.04319e-24	-1.10921e-24	7.71719e-24	-3.87046e-24	3.17498e-24	1.41063e-24	-2.34639e-24	7.56297e-25	-5.42158e-24	-2.58025e-24	-1.2891e-23	-4.47934e-24	-1.16908e-23	-8.39275e-24	1.66032e-45
1.61368e-24	9.05605e-25	-2.52912e-25	-1.145e-24	-7.73935e-25	-2.4767e-25	-2.0773e-25	3.41443e-27	8.25886e-25	-1.08955e-24	-7.47199e-25	1.96801e-25	5.28026e-25	1.12285e-24	-8.74915e-25	1.77076e-24	-7.14204e-25	-5.50684e-26	1.22989e-24	-2.45361e-24	-3.18425e-25	-1.49023e-24	3.52939e-25	-7.0709e-25	-1.0969e-24	-1.33409e-24	-3.25718e-26	8.04202e-25	-5.95697e-26	-1.64694e-25	2.80636e-47
9.3843e-26	7.47192e-27	-3.46305e-25	4.98564e-26	1.41068e-26	-4.00806e-26	-4.03261e-26	-8.05318e-26	6.09455e-26	1.97939e-26	-6.4302e-26	-8.27604e-27	-4.13415e-26	4.92427e-26	-1.80438e-25	1.29873e-25	-2.9058e-25	-4.19641e-26	-4.48828e-26	-8.09424e-26	-1.82075e-25	8.99425e-26	1.55077e-25	-7.57969e-28	2.23644e-26	2.0472e-26	-1.83697e-26	3.322e-25	1.82217e-26	3.0984e-25	5.7106e-49
-6.17109e-26	2.3822e-27	5.30084e-27	-1.73243e-26	1.96797e-26	7.89964e-28	4.24366e-27	7.38791e-27	-1.6697e-27	-1.9012e-26	-1.45045e-26	-1.16558e-26	2.90706e-27	-8.18195e-27	9.88721e-27	-7.77938e-27	-1.24318e-26	6.34711e-28	4.82083e-27	-3.99296e-27	8.20012e-27	-1.30668e-26	5.38609e-27	-9.98062e-27	-2.23149e-26	5.24647e-27	-6.37317e-27	2.49031e-26	2.12749e-26	-7.26338e-27	7.79917e-51
-2.74607e-28	-1.82068e-28	-6.14106e-28	-1.94433e-27	-1.43324e-27	2.04915e-27	-4.73852e-27	1.7838e-27	-1.2147e-27	-2.25248e-27	-1.59151e-27	-5.5356e-27	-1.71169e-27	3.50907e-27	-6.97762e-28	1.42428e-28	6.50124e-29	2.04821e-27	-1.78884e-27	5.03718e-28	-8.15442e-29	-4.5929e-28	5.57309e-29	-5.57718e-28	1.98332e-27	3.94404e-28	3.57455e-28	-3.23512e-29	4.80456e-29	-1.98938e-27	1.07993e-52
3.08284e-28	8.19485e-30	-1.08461e-28	-3.1249e-28	2.38243e-28	1.43483e-28	-1.26185e-28	3.46863e-28	1.24802e-28	1.41038e-28	-1.32744e-28	-8.99185e-30	2.37925e-29	1.10213e-28	-1.53704e-28	-8.71276e-29	3.2154e-28	3.84436e-28	-2.28899e-30	1.90876e-28	1.33389e-28	3.339e-28	-1.90669e-28	-3.95334e-29	-1.00401e-28	1.86035e-28	-1.33422e-28	1.76167e-29	9.82769e-29	9.86639e-29	1.05221e-54
-2.55847e-30	-2.22855e-29	-5.62725e-30	-1.8383e-29	3.03707e-29	-1.68957e-29	-2.60044e-29	-4.9994e-30	-2.49713e-29	4.46831e-29	-8.03151e-29	3.06163e-29	1.39648e-29	1.45434e-29	-3.36028e-29	4.20159e-30	-3.16341e-29	4.03503e-30	4.4264e-30	3.51819e-29	-2.02079e-30	2.22827e-29	-5.0476e-30	-5.26646e-30	1.08871e-29	3.85815e-30	-6.97529e-30	-8.45466e-29	-2.42207e-29	1.11463e-29	2.52124e-56
6.7431e-31	8.39975e-30	-4.68805e-30	-6.10508e-30	-3.08082e-30	-6.6089e-30	-1.25261e-29	2.14947e-30	4.89069e-30	-5.94681e-30	-4.70759e-31	3.77301e-30	1.10468e-30	2.03734e-30	-6.12743e-31	1.74592e-30	-3.61141e-30	-6.72894e-31	-6.58259e-31	6.94202e-31	-3.3492e-30	6.06973e-30	5.06126e-30	-3.3395e-30	-3.13503e-31	3.24417e-30	9.31389e-31	4.79284e-30	-2.27724e-30	2.93968e-30	5.75016e-58
2.34904e-31	-3.98615e-31	2.08254e-31	-6.31435e-31	-1.58929e-30	2.63688e-31	-1.76886e-31	1.06966e-30	4.7555e-31	-2.87789e-31	-3.44658e-31	-3.795e-32	-4.78586e-31	9.0194e-31	2.06879e-31	5.09628e-31	-3.48834e-31	4.02392e-31	2.9725e-31	1.28791e-30	-4.60641e-31	1.41202e-31	-4.72595e-32	-1.81564e-31	5.18873e-31	-3.02676e-31	7.98055e-31	-4.22675e-31	-5.67387e-31	2.86948e-31	1.00799e-59
4.53323e-33	1.27809e-32	-2.07792e-32	1.20734e-32	5.19461e-32	-4.78876e-32	5.51096e-32	4.86404e-32	3.59095e-32	9.62556e-33	-2.21018e-32	-1.2781e-32	-3.7066e-32	2.06209e-32	1.14213e-33	4.69575e-32	4.39667e-32	4.0123e-33	3.03849e-32	-2.45719e-32	-1.66576e-31	1.03152e-32	-2.7714e-32	-8.58763e-32	4.24359e-32	-8.08012e-32	-3.38013e-32	1.23401e-31	2.23241e-33	-7.53022e-32	8.70439e-62
5.93822e-34	5.22089e-33	1.71613e-33	-9.18872e-33	5.48154e-33	-1.21964e-33	6.88048e-33	-6.30147e-33	5.83537e-33	-7.15178e-33	1.27434e-33	1.19417e-33	2.13876e-33	-3.09548e-33	2.8948e-33	3.70311e-33	-8.25645e-33	-1.95345e-32	1.08305e-32	1.50888e-33	1.44886e-32	3.87718e-33	5.49359e-33	-2.27235e-33	1.18608e-32	1.75797e-32	-1.84577e-33	-9.81472e-34	3.39457e-33	3.90822e-33	1.6686e-63
1.62807e-34	-3.20998e-34	1.18151e-33	1.05431e-34	7.10744e-34	7.0281e-34	-7.16e-35	1.33994e-33	-2.89574e-34	5.03474e-35	-1.59e-33	1.01537e-33	-5.95437e-34	-5.83169e-35	-4.15461e-34	6.90086e-34	-1.77989e-34	5.98165e-34	1.94529e-34	-6.98761e-34	-5.90297e-34	-1.71155e-33	2.9767e-34	9.78258e-34	5.01607e-34	2.76236e-34	-1.2442e-33	-1.46491e-33	-1.84053e-34	-2.86512e-34	1.83654e-65
-1.22895e-34	-3.55784e-35	-1.14259e-34	-2.52211e-34	-1.27927e-35	-5.02988e-35	1.24715e-34	-2.2148e-35	-5.91187e-35	-1.09847e-34	-2.62998e-35	5.51666e-35	-5.20981e-35	1.2826e-34	-3.74875e-35	-2.60266e-34	-1.02774e-34	1.27235e-34	-4.05151e-35	8.93884e-36	1.19337e-35	-7.35085e-35	2.75441e-35	4.21638e-35	-1.05423e-34	-9.19433e-35	-4.29174e-35	-4.63034e-36	1.77424e-35	-8.57265e-35	2.85027e-67
-2.09249e-35	-1.92742e-35	4.45708e-36	-7.09706e-36	7.2158e-36	3.43707e-36	3.4124e-36	1.31282e-35	-3.60529e-35	-1.66763e-35	2.76183e-35	3.11824e-35	6.00978e-36	5.37226e-36	-7.75952e-36	-3.10396e-36	2.77332e-36	-6.85042e-36	-3.73021e-37	-7.35915e-36	2.9522e-35	8.88645e-36	-1.05458e-35	1.41007e-35	-4.99433e-37	-3.79824e-36	-6.47493e-37	-1.24385e-37	-1.48994e-35	-1.62741e-35	6.44673e-69
8.1504e-38	9.43292e-37	6.58612e-37	5.32266e-37	1.085e-36	-5.49489e-37	-6.3462e-37	-1.22321e-37	7.842e-37	-5.559e-37	1.12515e-36	2.56632e-37	3.19573e-36	-8.55764e-37	3.30115e-37	5.81043e-37	1.7559e-38	4.21784e-37	1.4786e-36	1.40794e-37	-1.47535e-37	4.18348e-36	1.73295e-36	-1.73064e-38	-1.07462e-36	-8.12906e-37	-8.23853e-37	9.85037e-37	-2.81358e-37	2.28466e-36	4.88323e-71
2.62788e-38	1.45171e-37	1.76983e-37	-7.24718e-38	-1.66693e-37	-1.44531e-37	-3.43686e-37	1.26354e-37	2.98729e-37	2.18734e-37	-9.47998e-38	2.28005e-38	-1.09839e-39	6.95655e-38	-4.21643e-38	7.04705e-38	-1.51711e-37	-9.26964e-38	-1.09112e-37	-1.17548e-37	-1.11758e-37	-2.43344e-37	-4.04307e-37	-4.94591e-39	4.20619e-37	-5.25426e-38	-3.98145e-38	-3.30036e-37	2.47606e-37	-2.11795e-39	1.04331e-72
1.87678e-38	1.2888e-38	-4.74773e-39	-3.05644e-38	-1.63458e-38	3.22374e-38	-1.50234e-38	-6.65023e-39	1.10586e-38	-3.95478e-38	3.51037e-38	-6.72029e-38	-1.44095e-38	6.50564e-38	-1.72591e-38	-3.36621e-38	3.72564e-38	1.64508e-38	-4.24004e-39	-1.44817e-38	-6.28112e-40	-7.70898e-39	-1.58402e-39	2.44229e-38	-4.00092e-40	2.51708e-38	-1.00029e-38	7.81295e-38	-2.05257e-38	1.15143e-38	2.62943e-74
1.84898e-39	5.269e-40	-1.33184e-40	-5.39002e-39	-6.41136e-39	-1.43481e-39	1.4355e-39	-5.09872e-39	4.05946e-40	6.56427e-40	1.86793e-39	1.8513e-39	-3.25982e-39	4.61287e-39	3.34434e-39	1.17583e-40	-2.30065e-40	-2.02492e-39	3.62017e-39	2.40322e-39	2.10037e-40	-2.22912e-39	8.05845e-40	1.38119e-39	-3.13886e-39	-1.15985e-39	-3.37483e-40	-1.0501e-39	9.38682e-40	-1.6977e-39	2.01386e-76
2.01287e-40	9.78612e-41	4.62136e-40	8.04799e-40	-4.45369e-41	2.29057e-40	2.02176e-40	-1.61322e-40	2.05166e-40	-3.92672e-40	3.39942e-42	4.14688e-40	1.51676e-41	-8.6709e-42	-5.88452e-40	1.00807e-40	7.8271e-41	-2.40995e-41	-1.32613e-40	3.38128e-41	-2.5317e-40	-3.2184e-40	-4.13074e-40	-1.86165e-40	-2.01779e-40	-1.38124e-40	1.53078e-41	6.82928e-40	3.95187e-40	-2.89303e-40	2.92241e-78
-2.97024e-41	-2.91966e-42	-4.59931e-41	2.6181e-41	5.1961e-41	-1.02496e-40	2.87952e-42	-1.98822e-41	-9.97797e-43	-5.48503e-41	-1.05942e-41	-3.59533e-43	-1.13204e-40	-1.56543e-41	5.43448e-42	-2.73905e-41	7.25967e-42	-3.38411e-41	9.45383e-42	-5.64788e-42	9.09594e-42	3.5659e-41	8.57949e-42	2.32074e-42	5.4963e-41	1.63991e-41	6.06702e-41	4.21506e-41	-9.33742e-42	-3.44437e-41	4.7036e-80
-1.99965e-42	1.79051e-42	-8.63198e-43	-1.48028e-42	-9.43615e-42	1.04467e-42	1.14639e-42	1.8754e-42	4.53788e-42	1.11449e-41	3.96517e-42	-7.68182e-42	-2.34077e-42	2.06637e-42	8.31378e-42	-6.65579e-42	-3.48402e-42	1.86545e-42	-2.3719e-42	-2.93641e-42	-2.25946e-42	7.04951e-43	4.39432e-42	-1.55547e-42	5.28763e-42	1.29545e-42	1.16395e-42	2.79293e-42	-1.21024e-42	5.22215e-42	5.72533e-82
1.10881e-42	-3.76492e-43	-2.92726e-44	8.98433e-43	7.18057e-44	-6.64822e-43	-9.62934e-43	-9.46787e-43	1.02574e-42	1.3137e-42	2.7757e-43	1.64614e-43	7.03573e-44	-5.21502e-43	2.7293e-43	2.79501e-43	2.31345e-43	2.39715e-44	3.90458e-43	4.30993e-43	-1.96497e-43	1.64456e-43	-2.80022e-44	-2.49255e-43	-6.626e-43	-9.70741e-44	-2.60077e-43	2.08605e-42	1.54322e-43	-9.61041e-43	1.40977e-83
-2.71721e-44	-1.77634e-44	8.95018e-44	9.50883e-44	-7.31169e-44	-4.69595e-44	-2.41633e-43	-2.37898e-44	-1.61443e-43	9.73432e-44	5.63762e-45	5.70173e-44	5.09272e-44	1.60666e-43	9.72885e-45	6.98772e-44	7.50666e-44	7.03664e-44	2.76197e-44	-7.51854e-44	-1.56171e-43	1.02134e-44	9.99466e-44	1.35473e-44	2.87941e-44	-6.31959e-44	3.93887e-44	2.37934e-44	8.89808e-44	-1.60181e-43	2.49001e-85
-4.63958e-45	4.29923e-45	-1.3546e-45	-1.13098e-46	3.44396e-45	-3.5513e-45	4.16741e-45	7.25856e-45	5.52101e-45	-6.64105e-45	-9.60896e-45	-2.43061e-44	6.40392e-45	-1.57417e-46	1.35145e-44	-8.57693e-45	9.41144e-45	2.98891e-45	-3.96244e-45	-2.13714e-44	-2.97557e-45	-8.37847e-46	-1.44363e-46	1.25453e-44	1.78075e-44	-1.63771e-44	-1.13167e-44	-5.03278e-45	-1.34918e-44	2.37057e-45	2.8546e-87
1.34437e-45	-1.88766e-45	8.68436e-46	-6.17537e-46	5.99977e-46	1.41024e-45	-3.04277e-46	-3.36153e-46	-4.67529e-45	-1.02146e-45	5.702e-46	-1.06603e-45	-3.11033e-45	2.05814e-45	7.33135e-46	-5.16335e-46	2.90777e-45	1.31673e-45	-1.21931e-45	-1.5917e-45	-5.5489e-46	6.81348e-46	-1.33402e-45	3.20366e-45	1.69554e-46	7.38289e-46	-1.76687e-45	1.57118e-46	-1.11162e-45	2.81924e-46	8.01977e-89
6.49737e-47	2.12118e-47	-7.1468e-47	-2.83857e-47	-7.09646e-47	1.38988e-46	-4.48798e-49	-2.41177e-47	1.59544e-46	-6.88776e-47	-4.36738e-46	-1.75933e-46	1.68536e-46	-2.09203e-47	-6.07773e-48	8.63423e-47	1.17871e-47	1.16707e-48	-2.75031e-46	-6.84461e-47	7.41743e-47	6.96199e-47	4.21779e-47	5.03207e-46	2.41674e-46	-1.51938e-46	-4.45881e-47	5.3637e-47	9.0466e-47	8.87075e-47	7.71966e-91
8.22352e-48	2.50822e-47	-1.49458e-47	-5.0933e-48	8.20201e-48	-7.83214e-48	8.38259e-48	8.34114e-48	-2.48323e-49	3.44631e-47	-2.79266e-47	3.30014e-48	1.02329e-47	3.16261e-49	7.8343e-48	-6.02451e-48	7.19681e-48	-3.49859e-48	7.71863e-48	-1.82716e-47	-4.48845e-48	2.25644e-48	2.74002e-47	2.03609e-47	6.12911e-48	-1.89036e-47	5.58141e-48	6.59361e-48	-4.82858e-48	-3.83996e-49	5.53659e-93
-6.10294e-48	5.50122e-48	-1.42339e-48	6.35092e-48	5.25091e-48	-9.65285e-49	5.41119e-49	4.62255e-48	-8.38824e-49	7.53706e-49	-5.24347e-48	6.15508e-49	6.90703e-48	1.15393e-48	-9.29598e-49	1.81586e-48	-8.18108e-49	-6.81683e-49	-1.2164e-48	8.30115e-49	1.15532e-48	-5.24639e-48	-9.6233e-49	1.21457e-48	-4.09444e-48	7.33842e-49	4.38149e-48	-1.32863e-48	-7.92453e-51	-5.65218e-48	3.47155e-94
-9.93267e-51	1.9479e-50	7.21383e-50	1.10611e-49	-8.06824e-49	9.8124e-50	1.16579e-49	-5.94199e-49	8.15558e-50	8.80195e-50	-7.40704e-50	4.64846e-49	-1.58854e-50	9.98822e-51	-2.08438e-49	-3.31718e-50	9.40112e-50	-4.26544e-51	-2.36196e-49	-1.83231e-49	-5.18218e-50	1.96406e-49	-4.04686e-50	-6.42389e-51	-1.33048e-49	-3.02697e-50	-3.93735e-49	-7.43745e-52	3.13387e-49	1.57478e-49	1.76385e-96
-8.59174e-50	-1.82108e-52	1.11748e-50	-2.09218e-50	1.78292e-50	4.91008e-51	-1.8555e-50	5.77269e-51	-9.61556e-50	5.01151e-50	4.04744e-52	4.45666e-50	3.89943e-51	3.00144e-50	2.91383e-51	2.10544e-50	-3.45985e-51	1.61597e-50	4.03588e-50	-1.7333e-50	-2.36249e-50	-8.87125e-51	-4.32246e-50	1.30995e-50	-2.41983e-50	2.87907e-51	5.78531e-50	-2.40085e-50	7.04245e-51	2.64222e-51	3.32286e-98
-3.16115e-52	-2.8762e-54	5.23952e-51	1.69484e-51	-2.55342e-51	-6.85013e-51	2.30728e-51	-1.65961e-51	-1.77816e-51	-3.19955e-51	1.44356e-51	1.5749e-51	-5.10579e-52	2.39416e-51	1.07388e-51	-2.48831e-51	-2.99141e-51	-1.01715e-52	2.79556e-51	3.64931e-51	1.51035e-51	2.51545e-51	-2.44929e-51	-9.45529e-53	3.3901e-52	-7.52738e-52	1.98943e-51	-1.59461e-52	-1.84952e-51	-1.80083e-51	1.79284e-100
1.604e-52	6.88399e-53	9.29416e-52	2.30311e-52	-4.71862e-53	5.05712e-52	-1.84061e-53	1.09527e-54	-5.0307e-52	-1.1203e-51	5.7869e-52	-1.44177e-52	2.3687e-52	2.53555e-52	2.76704e-52	-3.2866e-52	1.6754e-52	-2.3525e-52	-5.43307e-53	-3.90185e-52	9.28059e-52	2.9815e-52	1.01457e-51	-3.80704e-53	-1.76425e-53	-4.6196e-53	-8.08597e-52	7.5133e-53	-2.50607e-52	8.01578e-53	6.32517e-102
1.04291e-52	1.91646e-53	2.85223e-53	-1.66482e-53	8.3916e-54	2.67552e-53	-4.05909e-53	-1.31842e-53	7.41053e-53	-9.40856e-53	6.68498e-54	2.57594e-53	7.93657e-54	-3.0736e-53	-9.34429e-54	-4.46957e-53	-1.90227e-53	-3.43958e-53	1.11156e-53	-1.06123e-52	1.15128e-53	-1.09292e-54	-2.64028e-53	-1.20356e-53	-1.17674e-53	-2.81114e-53	3.5318e-53	-1.78578e-52	-4.69424e-53	3.56843e-53	8.45364e-104
3.45445e-54	9.48372e-55	-5.65815e-54	1.15886e-55	2.88341e-54	-4.17021e-54	2.68303e-54	1.06628e-53	-1.37556e-54	7.13706e-54	4.11868e-54	1.34746e-53	-7.51273e-54	7.3368e-54	9.00564e-55	-1.51942e-53	1.41234e-54	-5.10415e-54	-6.25416e-54	-2.43947e-54	-1.51286e-54	6.70046e-54	2.44185e-54	2.49998e-54	6.01993e-54	1.51451e-54	-1.66519e-54	2.21373e-54	-2.71625e-54	2.87875e-54	9.79146e-106
-5.04531e-55	-1.13474e-54	-1.08337e-54	-1.28537e-54	1.71763e-55	7.80251e-55	-2.0666e-54	-2.85953e-55	-6.50227e-55	-2.85548e-56	-2.74615e-55	-4.71989e-55	3.81146e-55	-8.10734e-55	-2.90394e-55	-7.50228e-55	-1.6875e-54	2.4054e-55	-4.70545e-55	-1.1962e-54	-2.077e-54	7.07083e-55	5.18497e-57	9.06892e-55	3.84009e-56	2.00821e-54	7.75568e-55	7.14554e-55	4.24155e-55	8.71713e-55	2.78109e-107
3.60413e-56	-1.82249e-55	1.78363e-55	1.35064e-55	-1.62851e-56	2.79101e-56	-1.51632e-55	1.81452e-55	-9.33419e-56	-1.65844e-55	1.29633e-55	-2.18816e-55	8.97911e-56	-1.3391e-55	-1.87901e-55	-1.81654e-55	-5.22309e-56	2.58691e-56	1.60838e-56	-7.10128e-56	-4.96827e-56	-3.5526e-56	-8.52853e-56	2.12351e-56	-4.85983e-56	1.00282e-55	7.46024e-56	1.89648e-55	1.2479e-55	8.50404e-56	4.3364e-109
5.32544e-58	-2.10585e-56	-1.08711e-56	4.02028e-57	-7.97981e-57	-1.91567e-56	-1.15104e-57	-7.18297e-58	-2.262e-57	3.35435e-57	-4.48309e-57	9.32517e-57	8.15143e-58	9.27124e-57	-1.22295e-56	-8.14812e-57	1.19791e-56	1.93261e-57	2.50398e-57	1.88349e-56	-6.40175e-57	-4.34064e-57	4.65226e-57	9.02298e-57	-1.89268e-57	1.92813e-56	3.15082e-57	2.25441e-56	-3.18582e-57	9.41909e-57	3.1001e-111
1.05286e-57	4.0032e-58	-1.06354e-57	-1.21843e-57	2.73168e-57	5.0405e-58	7.59578e-58	-8.66663e-58	3.9047e-57	-6.23377e-58	-1.04534e-57	-2.77825e-58	3.55109e-57	1.60745e-57	3.99845e-58	9.28438e-58	4.18459e-58	-5.41343e-58	1.03259e-57	-2.37382e-57	-1.99801e-57	-8.04428e-59	-1.20916e-57	8.19615e-58	7.50851e-59	3.65009e-57	-7.56721e-58	-5.29323e-58	-2.18063e-57	2.93786e-58	7.82748e-113
1.65936e-58	2.13751e-58	9.73287e-59	-2.42129e-58	4.41886e-60	1.75417e-58	-2.12718e-58	-3.74907e-58	2.82397e-58	-6.32263e-59	-4.49215e-58	-1.07536e-58	3.47074e-58	6.36346e-59	-2.18148e-59	3.42846e-58	7.71688e-59	1.83446e-58	4.40945e-60	-6.20116e-59	-1.74951e-58	3.15433e-58	-9.85215e-59	-1.48683e-58	-1.73174e-58	5.76126e-60	4.2372e-59	1.55576e-58	-2.53187e-58	-5.18167e-58	1.49156e-114
-5.30464e-59	-1.05165e-59	-1.07516e-59	7.26073e-59	3.28961e-60	1.32968e-59	3.95805e-60	1.41333e-60	-2.44593e-59	3.89041e-59	2.45874e-59	2.53305e-60	5.26694e-59	7.61894e-60	-1.34482e-59	-8.39684e-60	2.9048e-59	-8.69146e-60	3.92674e-60	8.20496e-60	4.54185e-60	-2.97385e-60	-1.7171e-59	1.30603e-59	1.41662e-60	-2.81195e-59	-1.58079e-59	4.9886e-60	-1.08268e-59	-1.56239e-59	1.72492e-116
-3.36478e-60	-2.08166e-60	-3.19179e-60	-1.27701e-60	-5.50053e-60	-3.77347e-60	1.82243e-60	-2.79199e-61	-4.44106e-60	-1.64106e-60	-3.91468e-61	-1.15193e-60	-1.55384e-60	1.9779e-60	-1.86629e-61	-2.16421e-60	-2.4006e-60	-2.76604e-60	5.49786e-60	1.10084e-60	1.62717e-60	3.36609e-60	-4.13057e-60	-2.37986e-60	1.99366e-61	-3.28792e-61	3.39319e-61	4.33542e-60	-1.72461e-60	-4.95953e-61	2.14144e-118
7.85282e-61	-7.48076e-61	1.46019e-61	1.50309e-61	-1.66071e-61	8.67728e-62	-1.01061e-61	9.72166e-61	-5.82869e-61	-2.49975e-62	-7.05441e-61	-1.70318e-61	-1.38566e-61	-1.7436e-61	1.85516e-61	3.5915e-62	7.72166e-61	-5.62778e-62	3.70359e-61	4.86377e-62	-2.31608e-61	2.32276e-61	-1.73569e-61	1.08583e-61	-4.38877e-61	-1.23155e-61	-7.11082e-61	1.20102e-60	3.60218e-61	4.27886e-62	6.33886e-120
2.60951e-62	3.01692e-62	1.88838e-62	5.35805e-62	1.04034e-61	-2.87249e-62	1.25395e-62	3.65727e-62	-6.85869e-62	1.5218e-62	-1.2844e-62	-2.19133e-62	-5.8704e-62	-6.11181e-63	-1.94651e-62	7.7949e-63	2.4941e-63	7.03973e-63	-1.61172e-63	3.81088e-62	-6.62433e-63	-6.20483e-62	-5.3315e-63	4.50711e-62	-4.9271e-62	2.19867e-62	2.15108e-62	2.43374e-62	-2.25956e-62	5.10467e-62	4.20124e-122
1.0033e-63	-1.11958e-62	1.42318e-64	5.34256e-63	7.68666e-63	6.88836e-63	-3.6243e-63	2.08248e-64	5.08485e-63	-9.17394e-64	-3.88969e-64	9.41556e-64	-5.61133e-63	-8.20358e-63	4.46352e-63	-1.86954e-63	-2.3218e-64	3.76417e-64	-5.77869e-64	2.74202e-63	5.64885e-63	-1.68922e-63	5.79096e-63	9.88264e-64	1.0123e-62	1.4469e-63	4.38893e-63	-3.79985e-63	-5.90126e-63	6.05553e-64	6.75353e-124
-1.43575e-63	-1.95187e-64	-4.1326e-64	8.40623e-64	1.7223e-64	-3.27383e-64	1.89495e-64	6.33828e-64	4.21334e-64	-4.01027e-64	-1.39499e-64	3.52696e-64	-2.42218e-64	5.2993e-64	3.44105e-64	2.41112e-64	-5.41559e-64	-5.3112e-64	-1.1718e-63	2.30138e-64	-3.32938e-65	-1.06289e-63	2.18707e-64	-1.13139e-63	3.46071e-64	-8.99423e-65	-4.60211e-64	-1.41626e-64	-4.10806e-64	1.09989e-64	9.5504e-126
-2.06321e-65	-4.53073e-65	-1.02204e-64	2.80341e-65	9.07715e-65	3.76859e-65	-1.09153e-64	-2.16147e-65	8.70906e-65	1.20975e-64	1.98072e-65	5.7604e-65	-9.03034e-65	-4.28836e-65	6.03762e-65	-1.38179e-64	-1.6867e-68	9.12367e-66	-8.66838e-65	1.51803e-67	1.2581e-64	5.44431e-65	9.55499e-65	-8.40938e-65	-1.09305e-65	4.4912e-65	-4.44009e-66	-1.12319e-64	-2.53857e-65	-1.52572e-65	1.52654e-127
-6.3537e-67	4.71596e-66	-9.3352e-66	-1.44753e-66	-1.32495e-65	-3.73031e-66	1.66801e-66	2.11385e-65	-1.38448e-65	-3.61418e-67	-1.67826e-66	-8.63033e-67	-4.92545e-66	-4.30876e-66	5.93368e-66	-8.6698e-67	3.95526e-66	2.30187e-66	-8.85621e-66	-1.0364e-65	1.44379e-65	-9.38762e-66	1.06507e-65	2.36369e-66	-8.89043e-66	-1.76879e-65	3.46772e-66	-5.01324e-66	2.78902e-65	4.79961e-66	2.87747e-129
5.5344e-67	-6.45605e-67	4.54426e-67	-4.3571e-67	-4.07543e-67	-5.97228e-67	9.70112e-67	-1.08349e-67	1.32797e-67	5.83775e-67	7.56277e-67	8.90618e-67	4.91685e-67	3.97209e-67	4.84268e-67	-7.09602e-68	7.83335e-67	4.79333e-67	5.40779e-67	-1.47293e-66	-4.84507e-67	1.1342e-66	2.9842e-68	-1.02217e-66	7.82141e-67	-5.06115e-67	-1.25926e-67	5.75332e-67	2.24454e-66	-2.48915e-66	2.32785e-131
1.49795e-67	-1.46958e-69	1.1854e-67	-3.26324e-68	7.40002e-68	-2.03606e-67	-3.48137e-68	-1.18348e-67	4.69981e-69	-1.87405e-67	2.21056e-68	1.25062e-67	-3.63094e-68	-1.47916e-67	6.75287e-68	-1.13206e-67	2.67169e-69	9.60568e-68	2.82561e-68	1.63445e-67	1.51388e-68	8.68915e-68	-3.78788e-68	8.82889e-68	1.28987e-67	5.6466e-68	5.33381e-68	2.6888e-68	-7.14577e-68	-6.90672e-68	2.78579e-133
-2.37573e-68	3.78356e-69	-2.10168e-68	1.68723e-68	1.93266e-68	2.52575e-71	-2.77018e-68	-3.41877e-70	-8.26891e-69	2.41198e-69	-1.59128e-69	-4.29263e-68	1.47807e-68	-1.10777e-68	-1.5947e-68	-1.11436e-68	3.44785e-69	2.60761e-68	1.85667e-68	4.94604e-69	-2.16941e-69	-2.61752e-68	-1.63397e-68	-2.80138e-68	7.61505e-70	-5.63819e-68	1.16641e-68	3.00912e-69	-2.51251e-69	1.08472e-68	1.13364e-134
-1.35841e-69	-6.59261e-70	-6.29191e-70	7.70828e-70	6.13851e-70	1.98306e-69	3.05099e-69	-4.99901e-70	-6.46641e-70	-3.29188e-69	1.2897e-70	2.72658e-70	-2.57596e-69	2.63267e-70	-1.0025e-70	5.94551e-70	-3.93236e-69	-8.14925e-70	-8.55039e-70	-2.61363e-70	-1.19386e-69	1.56634e-69	-6.7739e-71	2.64118e-70	-3.61935e-69	-2.1272e-69	1.83304e-70	2.57874e-69	-2.00327e-69	1.83202e-69	8.81094e-137
-7.02879e-71	-2.37979e-70	-1.27014e-72	3.12955e-70	1.7106e-70	-1.04299e-70	-4.30687e-70	-1.48247e-70	5.20994e-70	4.24883e-72	-1.28615e-70	-1.47712e-70	2.1312e-70	1.28447e-70	-3.61018e-71	9.66406e-70	1.59556e-70	1.00103e-70	6.01314e-71	3.69912e-71	-3.48473e-70	1.51685e-70	1.88991e-70	2.1608e-70	-1.30277e-70	2.22362e-70	-1.804e-70	-1.10303e-70	1.88825e-70	1.54333e-70	2.15202e-138
-1.60227e-71	-7.68666e-71	2.60588e-72	-3.27669e-71	1.84811e-71	1.82121e-71	3.8758e-72	-2.92307e-72	-2.13379e-71	1.66649e-71	-2.17131e-71	-4.50788e-71	1.82363e-71	-8.48091e-71	-1.05481e-71	-1.31096e-71	2.66249e-71	1.64103e-71	1.51598e-72	1.85238e-71	1.65136e-71	1.77987e-71	-1.86978e-71	4.30892e-71	7.2424e-72	-3.26542e-71	-1.21687e-72	2.28405e-71	1.53891e-71	1.623e-71	2.52488e-140
-5.29732e-72	-4.56511e-72	-5.36537e-72	2.17392e-72	-1.11361e-71	1.29899e-73	2.44022e-73	7.32977e-72	-8.48626e-73	-1.51387e-72	-2.65295e-72	-5.29185e-72	-4.88728e-72	1.27759e-72	7.33857e-74	6.86372e-73	5.26218e-72	-2.22812e-72	2.67075e-72	-2.78565e-72	1.90417e-72	-3.78852e-72	4.78174e-72	9.4409e-72	-4.45976e-72	-9.32492e-72	-1.85593e-72	-4.48784e-72	3.24002e-72	-5.48545e-72	6.72817e-142
-9.783e-73	1.10904e-73	9.69569e-74	1.1334e-73	-6.25822e-74	4.94163e-73	3.64203e-73	4.09773e-73	1.19287e-73	5.57304e-74	-2.21143e-73	-2.09476e-73	-9.8982e-74	-4.16291e-74	-7.73573e-74	-4.23652e-73	-5.73094e-74	-2.94647e-74	8.12306e-74	-5.17921e-73	-1.70775e-73	3.99261e-73	1.23907e-73	-5.85764e-73	3.67405e-73	2.06549e-73	-4.97531e-73	-1.38886e-72	7.85525e-73	-1.47548e-73	5.66638e-144
4.87209e-75	3.0178e-74	1.86458e-74	8.34641e-75	4.38233e-74	6.52129e-75	-2.52502e-74	5.28322e-74	1.50273e-75	4.50333e-74	-9.06422e-74	-3.80802e-74	-4.3055e-74	-3.12006e-74	-3.41108e-74	9.11156e-75	3.90909e-74	4.20225e-74	-3.50976e-74	1.38072e-75	-7.15934e-75	-3.27826e-76	4.85008e-74	-1.0241e-73	-1.92495e-74	-1.46273e-73	-6.58877e-74	-1.12697e-74	-2.48518e-74	7.94616e-74	7.30993e-146
-5.21155e-75	4.38693e-75	-8.61387e-75	-7.22453e-75	-4.14211e-75	-5.58781e-76	-4.51184e-75	6.59795e-76	-2.02385e-75	-1.92373e-75	-9.46758e-75	-2.80615e-75	-1.00449e-74	6.96206e-76	5.09172e-75	-2.05444e-75	2.62148e-76	-9.67629e-75	6.6701e-76	1.94765e-75	7.0811e-75	8.21344e-76	1.29608e-74	-7.27779e-78	-3.54797e-75	2.89609e-75	-4.15451e-75	5.30034e-75	8.38185e-76	-1.81714e-75	8.34966e-148
1.56026e-75	1.35407e-76	9.57508e-76	-2.62169e-76	-2.88239e-75	4.74784e-76	-1.6055e-75	1.58622e-75	-7.90723e-76	4.44039e-76	2.68191e-76	-1.90298e-77	4.42663e-77	-3.95592e-76	-6.34932e-76	-6.02777e-77	1.59677e-75	-1.32141e-75	-6.92787e-76	3.30376e-76	-2.08585e-75	-2.43017e-76	2.7347e-76	4.76601e-76	-4.24775e-76	2.21522e-77	-5.22861e-76	-1.44823e-75	-1.12953e-75	-1.00866e-75	3.29671e-149
-1.7483e-77	4.00132e-77	-9.2457e-78	8.85176e-77	8.02084e-77	-1.62408e-76	1.80077e-76	8.22078e-77	-4.90928e-77	-5.85541e-77	1.29364e-76	1.45574e-78	1.11889e-76	2.00816e-76	6.9874e-77	1.51796e-76	-2.76902e-77	8.46059e-77	-1.27267e-76	6.71566e-79	3.03918e-77	1.78267e-77	-3.24316e-76	6.60241e-77	3.35141e-77	-9.25545e-77	1.04915e-76	2.3155e-76	1.42704e-76	4.5757e-77	4.16843e-151
-1.89775e-77	-3.23677e-77	2.75475e-78	-1.48721e-77	3.33626e-78	-1.43822e-77	-4.79365e-78	-1.34212e-77	6.80044e-78	-3.33074e-78	4.6431e-78	3.07943e-79	-2.09014e-77	1.17381e-77	-2.73218e-77	1.3213e-78	-1.08487e-77	9.01677e-78	9.89704e-79	-1.49393e-77	-4.88549e-79	-3.1705e-78	-5.21762e-78	-9.9334e-79	3.41416e-78	-7.47978e-78	-2.08613e-77	3.18126e-78	-7.41954e-78	1.18007e-77	4.62842e-153
1.63578e-79	-1.92922e-78	2.9856e-79	1.03374e-78	1.52245e-78	-3.6922e-78	-6.14694e-80	1.12144e-78	-1.61327e-79	6.63678e-79	3.6579e-78	-3.16177e-78	-2.24816e-78	-1.5713e-78	2.48634e-78	1.06526e-78	1.51767e-78	2.01385e-78	6.89221e-79	-1.01506e-79	1.60304e-78	-1.58748e-78	2.78149e-79	-1.29665e-78	2.39412e-79	-3.79148e-79	1.00622e-78	-1.08146e-79	-5.41229e-79	-2.8426e-79	7.60931e-155
-1.04531e-79	-1.12663e-79	1.50037e-79	2.18163e-79	2.75739e-79	7.64708e-80	2.69859e-79	3.17084e-80	3.65945e-79	5.34929e-80	-1.90615e-80	1.67362e-79	6.18297e-80	-1.26065e-79	-8.20498e-80	-1.56985e-79	-2.33798e-79	-2.10026e-80	1.30515e-79	2.3966e-79	1.46511e-79	1.68893e-79	2.77807e-80	6.31325e-80	-2.41342e-81	-9.14099e-79	-6.6052e-80	2.35937e-79	-6.14482e-80	2.05958e-79	1.5918e-156
-2.16769e-81	1.71472e-80	-3.42419e-80	5.31312e-80	-2.96437e-81	-3.10822e-80	-6.18923e-81	6.06281e-81	1.46735e-80	5.98576e-80	-1.22615e-80	1.89042e-80	2.28114e-80	-1.8554e-81	1.14655e-80	2.39613e-80	-2.08327e-80	-8.23593e-81	-1.70842e-80	1.15555e-80	7.04083e-80	8.80287e-81	1.69268e-80	1.77296e-81	8.28333e-81	-1.44631e-80	-2.22105e-81	2.62369e-80	-1.92779e-81	-2.3817e-80	1.86732e-158
-5.78933e-81	-3.75404e-81	2.08791e-83	-1.40649e-81	1.85805e-81	-1.1801e-81	8.36469e-82	-1.91673e-81	-3.42384e-82	5.8219e-82	-8.38019e-82	-1.82806e-81	-1.79389e-81	-3.27804e-82	1.50469e-81	1.47215e-82	-2.69034e-82	1.09599e-81	1.57335e-82	4.64623e-81	-3.09699e-81	-1.26977e-81	7.27698e-81	-6.82568e-81	2.01461e-81	-2.33008e-81	4.87967e-82	1.31352e-81	1.03142e-81	3.92461e-81	2.30469e-160
7.17731e-83	8.60855e-83	3.86991e-82	-9.23358e-84	2.42495e-82	-5.52616e-82	-3.4573e-83	-5.50501e-82	-3.37168e-82	8.71934e-82	-8.37179e-83	-2.67897e-82	-3.1396e-82	4.88488e-83	1.26197e-83	-1.47583e-82	3.53565e-82	1.11807e-83	-3.58183e-82	2.6097e-82	2.90138e-82	-2.89101e-83	1.395e-82	-6.39803e-83	-9.54579e-82	-8.14656e-83	5.75463e-82	-1.39593e-82	-1.98175e-82	-2.37845e-82	3.70092e-162
1.31553e-82	-5.47047e-83	7.87725e-84	2.82296e-83	-1.00211e-83	7.38821e-83	-2.97843e-83	-1.21801e-83	4.30983e-83	-7.75189e-83	-1.05741e-83	1.39133e-83	4.44752e-83	-1.30034e-83	3.12461e-83	-4.09641e-83	-1.23036e-83	-1.37454e-83	7.21556e-83	1.30661e-83	-4.47662e-83	-1.06395e-82	1.58781e-83	2.13087e-84	-6.26561e-84	3.99287e-83	-3.19752e-83	4.04616e-83	-2.74483e-83	1.37967e-83	6.52608e-164
4.24288e-84	1.21238e-85	5.28529e-85	5.03897e-84	-6.74505e-84	5.39499e-84	-1.92794e-84	-4.58191e-84	4.85182e-85	-5.19256e-84	4.99695e-85	-2.3303e-84	-6.99861e-84	2.70765e-84	-2.60395e-84	-1.19679e-84	-5.24057e-84	-8.5009e-85	5.18477e-85	7.18694e-85	-5.34335e-84	-6.69994e-84	2.15407e-84	-1.47936e-84	2.40485e-85	4.45282e-84	-1.18956e-83	-5.39394e-84	-6.46763e-85	1.55688e-83	7.82935e-166
-1.37607e-84	4.49032e-86	6.88502e-85	5.89106e-85	1.18047e-84	-3.32759e-85	3.4768e-86	1.10183e-85	1.65828e-85	1.49589e-85	-1.06095e-85	6.54909e-85	-1.8287e-85	6.51592e-85	-5.67571e-85	-2.19518e-85	-1.27426e-86	5.21455e-85	1.05518e-84	1.09436e-84	8.22934e-85	-4.46507e-85	4.09393e-86	-8.82903e-85	-4.27283e-85	1.42283e-85	-6.37522e-85	5.49211e-85	-4.16157e-85	1.66772e-85	1.09054e-167
-1.03309e-86	-1.69517e-86	-5.45434e-86	-1.77952e-86	-6.58303e-86	7.99905e-87	1.26185e-86	-9.12181e-87	-3.11045e-87	-7.05611e-86	5.99971e-86	-3.10343e-86	-7.562e-86	-2.26978e-86	9.01069e-86	3.19954e-86	-5.26471e-86	9.94078e-86	-8.20784e-86	1.44786e-86	5.56434e-86	4.60285e-86	-4.36397e-86	-4.78175e-86	-2.30319e-86	-3.90484e-86	1.18191e-85	-9.89902e-87	-1.44871e-85	-3.52078e-87	9.93818e-170
-3.36266e-87	3.09508e-87	-4.84751e-87	2.19286e-86	1.30214e-86	1.43737e-86	9.9429e-87	2.8784e-87	1.93632e-87	5.907e-87	-9.34613e-88	-3.48689e-87	-6.15939e-87	-1.58536e-87	2.94079e-87	-4.32616e-88	1.62982e-86	6.76371e-87	-1.29292e-87	-4.72425e-87	-1.45417e-86	7.73855e-87	1.5537e-87	-9.88961e-87	2.65461e-87	-7.91108e-87	1.05773e-86	1.7747e-86	-3.62491e-87	5.08606e-87	2.35193e-171
-5.16465e-88	1.3285e-88	1.03442e-88	-8.10227e-88	-2.03067e-87	1.28619e-88	9.67141e-89	9.266e-88	-2.32234e-88	7.10073e-88	-1.04881e-87	2.10222e-88	-2.67813e-88	5.11396e-88	-1.68957e-87	6.30547e-88	1.02925e-87	-5.29103e-88	6.34692e-88	1.82166e-88	1.68624e-88	8.10033e-89	6.34626e-88	4.83404e-88	9.85094e-88	-2.18167e-87	1.4859e-87	-1.47552e-87	-4.49378e-88	5.5483e-88	2.43192e-173
1.29684e-88	-1.70224e-88	1.41611e-88	-1.12343e-88	-7.54604e-89	-7.0185e-89	-6.47519e-89	3.59588e-89	-1.25117e-88	3.15514e-88	6.21822e-89	2.10741e-89	1.44028e-88	-1.23166e-88	-7.85543e-89	1.39665e-88	2.23581e-89	-5.71046e-90	-4.79164e-89	1.19688e-88	7.93326e-90	1.46293e-88	-1.56048e-89	2.8859e-89	4.41515e-89	-9.33557e-89	1.8403e-89	3.16733e-88	3.4568e-88	-1.81929e-89	5.46523e-175
3.06486e-89	3.07978e-89	-1.63532e-89	4.25268e-90	8.05496e-90	2.20214e-89	5.83755e-90	-1.21375e-89	1.81657e-89	-9.2933e-90	-1.49123e-90	-2.06956e-90	3.22421e-89	-7.0819e-89	4.60841e-90	7.78865e-90	-7.02341e-90	2.19275e-89	2.44707e-90	2.31626e-89	-2.1584e-89	2.84298e-89	5.81262e-89	-1.96832e-89	-1.26078e-89	1.20138e-90	-4.10985e-90	2.34704e-89	4.51455e-90	1.72275e-89	1.66224e-176
9.85891e-91	3.88043e-90	-8.88624e-91	-1.56509e-90	3.72406e-91	-1.17964e-91	-2.63471e-90	4.77855e-90	-2.93023e-90	-1.91574e-90	-1.29497e-90	1.73095e-90	-1.38959e-90	3.13078e-90	2.67372e-90	-7.7903e-91	7.27438e-91	6.98932e-91	-3.71906e-90	-4.56308e-90	2.3687e-90	7.57957e-91	1.93396e-90	2.13147e-90	3.60309e-90	1.15604e-91	1.49945e-91	1.43259e-90	1.41687e-90	-1.80744e-91	1.52866e-178
3.57348e-92	2.59207e-91	1.10276e-91	3.50191e-91	-2.4068e-92	1.16319e-92	-5.21742e-91	8.87484e-92	-1.37792e-92	2.15193e-91	-2.34318e-91	2.7511e-93	7.96398e-92	-1.10855e-91	-9.06509e-92	-8.73389e-92	-1.35138e-91	-5.66404e-92	-3.58496e-91	-9.95534e-92	-2.45018e-91	-4.57786e-92	-1.4605e-91	-2.43992e-91	-5.78516e-92	6.53857e-92	-4.90421e-92	-5.06942e-91	1.2596e-93	-6.50716e-92	1.1941e-180
3.85042e-92	1.41104e-91	5.39465e-92	-1.66642e-92	-7.32231e-92	1.34772e-93	6.27898e-93	6.22658e-93	-8.4453e-93	-2.32949e-92	-1.88126e-92	3.52056e-92	-2.54689e-92	6.7253e-92	-1.21345e-92	-3.07067e-92	-4.29957e-92	-1.61528e-92	-9.16909e-93	-4.99657e-93	-2.29572e-93	6.9843e-93	8.09299e-93	-3.48203e-93	1.41054e-92	-2.08539e-92	-4.78771e-93	1.52644e-92	-6.33101e-93	5.66803e-92	4.49843e-182
2.06903e-93	-1.83721e-93	-5.44671e-94	-1.19083e-93	7.05282e-93	5.00373e-93	2.17368e-93	-2.61915e-93	-4.24817e-93	1.23531e-93	2.09482e-94	2.43654e-93	6.40886e-93	-3.05702e-95	-4.82564e-93	2.10558e-93	-4.24714e-93	1.02234e-93	-2.16128e-93	8.78015e-93	-4.65484e-93	1.54905e-93	-2.85778e-93	4.36518e-93	1.98761e-93	-4.31726e-94	2.74891e-93	-4.57745e-93	-2.27321e-93	-9.64308e-93	4.73021e-184
-9.90659e-94	-8.97288e-95	2.7871e-94	-3.17654e-94	5.39316e-94	-6.53269e-94	-1.75782e-94	1.79061e-95	-9.84172e-94	1.17212e-93	-2.20905e-94	3.38659e-94	-4.25009e-94	6.47655e-94	9.73732e-94	2.35075e-94	1.11176e-93	8.54485e-96	-4.64255e-94	1.18546e-93	7.34638e-94	-2.63005e-94	-3.18521e-94	-9.7423e-95	-4.78134e-94	-2.39513e-94	-1.94233e-94	-9.37461e-94	1.85178e-94	-2.18236e-94	1.08875e-185
-5.80472e-95	-3.94647e-95	-2.96539e-95	-2.60766e-95	2.05127e-95	1.80538e-95	-2.38656e-94	-1.91847e-95	8.01979e-95	-8.19285e-95	5.83778e-95	2.48558e-95	-2.00679e-96	-1.05337e-94	1.52408e-95	-1.66434e-95	4.56193e-95	1.49914e-96	2.5153e-95	-3.97239e-95	-2.92716e-95	7.01924e-95	-3.00041e-95	2.61075e-95	8.90108e-96	3.76883e-95	-8.8755e-95	-1.77128e-94	1.0513e-96	-3.97394e-95	1.47328e-187
3.2546e-96	-6.93361e-96	-1.01879e-95	-2.36911e-96	1.93256e-96	1.1344e-95	-3.10938e-96	-3.07334e-97	7.93631e-97	1.33923e-96	1.02431e-97	-4.79783e-96	-1.36988e-96	6.64158e-96	-9.0056e-96	-2.71012e-96	-5.91767e-97	1.00726e-95	-7.36942e-96	-2.55514e-96	-3.281e-96	-3.17142e-96	1.21272e-96	-1.21904e-95	4.70986e-96	-6.19028e-96	-6.9927e-96	-3.11836e-96	-4.8113e-96	2.24484e-96	9.51e-190
3.9098e-97	-1.33365e-97	-1.64508e-96	-5.28793e-97	-1.35803e-98	-7.19392e-97	4.34468e-97	-8.02707e-97	3.64022e-97	-5.14881e-97	-6.70535e-97	-1.74841e-97	3.40511e-97	-4.42484e-97	2.09856e-96	8.49277e-98	-9.03606e-97	1.44547e-96	-4.52318e-97	7.185e-98	-3.63603e-97	4.54396e-97	-5.39627e-97	-1.55993e-97	3.55565e-97	-4.50899e-97	9.99379e-97	-1.48179e-97	1.27574e-96	-4.57152e-97	1.70649e-191
1.38049e-97	1.12699e-97	9.61625e-99	1.75456e-97	1.88855e-97	4.09611e-98	-5.27986e-98	6.40703e-98	6.26495e-98	-9.66782e-98	8.70985e-98	4.09238e-97	3.30406e-97	1.06051e-98	-6.52367e-98	-4.82277e-98	1.69243e-97	-1.00391e-98	-2.73166e-97	-9.49509e-98	2.29426e-98	-1.07047e-97	8.61648e-98	1.4422e-99	-6.2793e-99	1.83232e-98	-2.5482e-98	1.12255e-98	-6.66182e-98	9.41847e-98	5.57319e-193
3.91037e-99	-5.79736e-100	5.58881e-99	-2.56729e-98	4.81827e-100	-9.80828e-99	-9.41508e-99	9.03801e-99	8.01902e-99	-1.14361e-98	-2.76808e-99	9.61947e-99	-5.90616e-99	3.02607e-99	-8.72363e-99	1.2684e-98	1.37014e-98	3.05315e-98	-3.65665e-101	-1.01812e-98	-3.15947e-99	2.72552e-98	-7.4468e-99	-1.47075e-98	1.10525e-98	-1.88317e-99	-2.26872e-100	-3.42364e-99	-7.77881e-99	-1.63178e-98	4.26144e-195
-7.38729e-100	-9.74873e-100	-2.99867e-99	-8.95022e-100	-2.0102e-99	-5.7917e-99	-2.01989e-100	7.45243e-100	1.17063e-99	2.31413e-99	-4.70814e-100	2.6719e-100	1.4045e-100	4.98383e-100	7.6955e-100	-1.98373e-99	-1.52715e-99	-1.94523e-99	4.04455e-100	1.56712e-99	1.08937e-99	1.41432e-99	-3.55393e-100	7.80698e-100	-9.90309e-100	-5.55565e-100	-6.24264e-100	-4.61234e-100	-2.84597e-100	4.83385e-100	7.6149e-197
-4.18671e-101	3.27452e-100	-2.02617e-100	6.80759e-101	1.15407e-100	8.3513e-101	-4.19383e-101	3.50659e-100	-3.40813e-100	2.13948e-101	-8.4566e-101	-7.26479e-101	-3.37468e-100	-9.39679e-101	-4.83695e-100	-2.11737e-100	3.41114e-101	-2.21762e-101	-6.42957e-101	-1.61938e-100	-1.21194e-100	2.06272e-101	-2.75648e-100	2.0385e-100	3.75291e-100	4.54039e-101	-4.29015e-101	-1.90958e-100	-7.18668e-101	-1.24438e-100	1.19675e-198
9.32594e-103	-2.51274e-101	-1.48257e-101	-6.45049e-102	-1.65973e-101	1.19885e-102	-1.44718e-101	1.39575e-101	-4.47365e-101	8.96591e-102	2.54719e-101	-3.40645e-102	1.60027e-101	-4.94713e-101	-2.60884e-101	3.68178e-101	1.29477e-100	-3.67605e-101	-1.31627e-101	8.3928e-102	1.79132e-101	2.58003e-101	-2.18164e-101	-5.47296e-102	-5.43781e-101	1.99336e-101	-1.24918e-101	-2.391e-101	1.02193e-101	-9.04334e-103	3.30957e-200
-2.01189e-102	9.06858e-103	-4.19132e-102	2.81701e-102	-5.25839e-103	7.51773e-103	-7.8574e-103	-1.28083e-102	-3.81835e-102	8.60313e-102	-3.40598e-103	2.92338e-102	2.81743e-103	-1.95927e-104	-2.12027e-103	2.72246e-102	-3.52243e-102	1.55395e-102	4.14652e-102	1.26673e-103	3.13632e-102	-3.43545e-102	2.03555e-102	-2.59944e-102	-3.98459e-102	-6.93468e-103	-1.31755e-102	-1.36821e-104	-1.92535e-102	6.35145e-102	2.64978e-202
-1.41126e-104	-6.85739e-104	-5.89242e-103	1.01575e-103	-1.9922e-103	-1.71166e-103	-1.22588e-104	-3.0978e-104	-9.72082e-103	1.54893e-103	-9.22077e-104	1.91991e-103	-3.50115e-104	5.01567e-104	-6.32889e-104	1.48958e-103	3.31524e-104	-1.19192e-103	1.40832e-103	-2.67027e-103	5.1214e-104	3.30982e-103	8.96776e-104	-1.05319e-103	-4.29504e-103	-1.85613e-103	-9.37634e-104	-3.95187e-103	3.25537e-103	4.06775e-103	2.36984e-204
-1.84173e-103	-2.99043e-104	-3.94089e-104	-5.72805e-106	9.6616e-105	7.79328e-105	-1.89633e-104	-1.52943e-104	-4.81293e-104	-1.75872e-104	3.11523e-104	2.23238e-104	6.8535e-104	3.26163e-104	2.31701e-105	-1.64286e-104	-3.34353e-104	6.56837e-105	-1.95481e-104	8.48268e-105	4.46613e-105	2.05968e-104	8.86847e-104	6.12241e-104	-1.18291e-104	-1.98871e-104	-3.1329e-104	1.59853e-104	6.10962e-105	-9.73967e-105	6.28229e-206
-3.3295e-105	9.83959e-106	-9.21701e-106	-7.14812e-105	-1.11098e-105	8.76582e-105	-4.67183e-105	-3.41808e-104	-3.07211e-105	-4.18127e-107	-9.74302e-105	5.83374e-105	-2.64227e-105	-3.95899e-105	-1.86615e-105	-3.55611e-107	-2.52226e-105	5.77083e-106	4.65022e-106	-5.66421e-105	2.3308e-104	8.6435e-105	1.70189e-105	3.28764e-108	1.01525e-104	-8.10812e-105	1.01902e-105	2.6875e-105	2.01132e-105	6.33263e-105	2.37785e-207
-9.06711e-107	1.17207e-105	-9.38978e-106	2.17099e-106	-7.59354e-107	-2.0222e-105	-1.33718e-105	9.94337e-106	8.45639e-106	-7.23948e-107	2.47563e-106	-4.01005e-106	-7.95432e-106	3.19131e-106	-1.1644e-105	-5.16677e-106	-4.26747e-106	-2.10297e-105	6.15826e-108	-6.46754e-106	1.09439e-105	-6.0889e-106	1.27094e-105	2.09997e-106	5.85396e-106	7.29033e-106	1.1597e-105	3.10643e-106	-1.8696e-106	5.73061e-106	2.3412e-209
2.57442e-107	-1.07608e-107	-8.5617e-108	3.73262e-107	2.45562e-107	2.79697e-107	2.19946e-107	-4.90055e-107	-4.3243e-107	1.28561e-106	1.71666e-108	5.65037e-107	1.50084e-106	-3.09101e-107	5.9839e-107	-8.26284e-107	-6.61571e-107	-1.91973e-106	-2.05247e-107	7.17686e-107	1.29473e-107	-1.5956e-106	5.66194e-107	3.82711e-107	5.30735e-107	-1.69168e-107	-1.49556e-106	2.66755e-106	6.38214e-107	1.95122e-107	2.4018e-211
1.95708e-107	2.42967e-108	-7.68221e-108	1.30766e-108	-9.96104e-108	1.10421e-107	-8.87012e-108	-9.70358e-109	1.10959e-107	6.2122e-108	-9.51181e-108	-1.01745e-107	3.04474e-107	4.19488e-108	-5.81274e-108	-9.55652e-109	-2.27685e-109	9.55833e-108	-8.83771e-108	-7.03598e-108	-3.25025e-110	4.52755e-108	1.66346e-108	-9.88216e-109	1.01573e-108	1.00095e-108	6.59802e-108	1.44294e-107	-3.85951e-108	-1.46776e-107	2.81283e-213
2.99348e-109	6.13355e-110	-5.75476e-109	-1.11917e-108	-6.78332e-109	2.76567e-108	2.62989e-109	-1.05437e-108	-2.62832e-109	5.6335e-109	4.87409e-109	4.65498e-110	-1.0854e-109	7.9193e-109	7.69261e-111	6.34091e-109	3.95624e-110	5.09308e-109	-4.9805e-109	-5.04466e-109	6.78094e-109	-4.77995e-109	-9.909e-109	-1.05144e-108	-2.32914e-109	-1.0642e-108	-6.91788e-109	2.60747e-108	-2.31597e-108	5.67971e-109	3.0324e-215
7.85065e-110	2.42009e-110	1.07192e-109	-1.57848e-109	-2.33499e-111	-3.38052e-109	5.09813e-110	1.55592e-109	5.0987e-111	-7.41577e-110	3.55892e-110	-1.65378e-109	2.06579e-109	-1.86684e-109	-1.68519e-110	6.05576e-110	-7.11174e-109	-8.80299e-110	-2.34126e-109	5.48461e-110	-1.01745e-110	-1.80508e-110	-3.03234e-110	-1.00717e-109	-7.64977e-110	4.90675e-109	4.08093e-110	-4.1947e-110	1.22858e-109	5.75882e-110	1.15115e-216
-1.94577e-110	-1.66353e-111	6.2278e-111	-2.68532e-111	-2.32631e-111	3.54252e-110	1.0621e-110	-2.20093e-110	5.39014e-111	-5.67973e-111	1.93126e-110	-1.28784e-110	2.42774e-110	-2.70893e-111	-2.75897e-110	-1.44538e-110	1.63006e-110	7.47546e-111	1.62491e-110	2.20337e-110	7.78109e-111	1.25666e-110	1.11625e-110	8.79291e-112	2.25643e-110	-5.6006e-111	5.44642e-110	2.69463e-111	-2.70572e-111	-1.65697e-110	9.66287e-219
-2.65095e-113	6.19972e-113	8.13856e-112	3.85901e-112	-2.79192e-111	9.51568e-112	1.34169e-111	-1.16929e-112	2.36673e-111	5.88704e-112	-1.26702e-111	-7.6788e-112	7.11886e-113	-3.36712e-111	4.59013e-111	-1.58328e-111	-2.03125e-113	-3.06254e-111	-7.54413e-112	-6.67858e-112	4.39967e-111	1.16479e-111	-1.60823e-111	-2.61095e-113	5.20041e-112	1.13369e-111	1.66463e-111	2.07309e-111	-2.45284e-111	-3.03323e-113	1.02729e-220
3.77269e-113	-4.8319e-113	3.20668e-113	-2.17698e-112	-9.68553e-112	-8.15573e-113	-4.79469e-113	-2.07886e-112	1.55012e-112	-2.56385e-112	-4.99623e-112	1.67772e-112	5.82933e-113	-2.32595e-113	-1.8651e-112	-1.4291e-112	6.78451e-113	-3.98304e-112	3.79896e-112	-4.96579e-112	-8.41864e-113	-3.14685e-112	1.46498e-112	-2.37105e-113	2.5203e-112	3.47276e-112	1.3363e-112	1.21045e-112	-3.2214e-112	-1.11247e-112	2.4842e-222
6.29836e-114	-4.56407e-113	2.95474e-113	-9.64343e-114	-7.37769e-113	-1.62897e-113	3.27591e-113	-4.71385e-113	-7.72715e-114	-1.88901e-113	-2.18529e-114	-6.39447e-113	6.27556e-113	-7.23956e-113	-2.69248e-113	1.19821e-113	-2.73235e-114	-2.33565e-113	1.66352e-113	2.72219e-113	-6.01653e-114	-7.85454e-113	-6.67207e-113	-1.96782e-113	8.40339e-113	-1.88586e-114	-2.26166e-114	-5.00104e-113	-1.09117e-113	-3.00595e-113	4.98598e-224
1.26392e-114	3.39149e-114	4.46138e-114	1.61527e-114	5.26442e-114	5.35757e-115	-1.31531e-114	-1.25993e-114	1.11322e-113	2.7164e-114	-5.96183e-114	-1.89283e-114	-4.11026e-114	6.27869e-115	-1.70005e-114	-5.48512e-115	-7.23577e-114	8.59536e-115	-4.28152e-114	-2.6444e-114	1.21924e-114	3.28611e-115	-2.22662e-115	2.94852e-114	2.93128e-114	-5.96924e-114	-5.2933e-114	-1.92828e-114	1.44564e-114	8.75979e-115	4.25417e-226
-9.06343e-115	6.72486e-115	-7.52092e-115	-3.54065e-116	-1.90524e-115	1.98116e-114	-9.26624e-116	1.22917e-114	3.74346e-116	5.4905e-115	1.97864e-115	-3.64579e-115	2.92276e-115	-3.91286e-115	8.94344e-117	-2.97864e-115	-4.35396e-115	-2.59769e-115	-1.86204e-115	5.90827e-115	-1.11557e-115	-7.19899e-115	6.66214e-115	8.97925e-116	6.14939e-115	-4.72437e-115	1.0092e-115	6.45029e-115	-4.1267e-117	-5.31269e-115	1.10568e-227
1.97142e-115	3.89286e-116	1.43829e-115	-2.06543e-115	2.40434e-116	2.41539e-116	-8.66503e-117	4.47627e-116	-4.56381e-116	-3.10829e-116	1.47291e-117	-4.43596e-116	-6.52221e-116	8.95423e-117	-1.91884e-117	-2.60731e-116	5.83964e-116	-2.7492e-116	5.82296e-116	5.40934e-116	5.47053e-116	-1.89675e-116	-2.58048e-116	-8.98355e-116	5.04702e-116	-8.75038e-117	-1.6457e-115	7.17948e-116	-1.15887e-115	1.81587e-116	1.88196e-229
1.04226e-116	4.0348e-118	-8.06855e-117	4.33222e-118	-8.27953e-118	-2.10151e-117	6.61871e-117	-3.89517e-117	-3.47432e-117	-4.46824e-117	8.23032e-118	1.31815e-116	3.95744e-117	-1.72937e-116	6.32494e-117	4.83136e-117	-5.40432e-117	-3.95262e-117	2.01221e-116	-9.46981e-117	-4.44255e-117	5.8618e-117	7.77393e-117	-4.05434e-117	3.56411e-117	-2.83202e-117	-7.78869e-117	1.92632e-117	-1.61837e-117	4.80802e-117	1.60392e-231
-7.93444e-118	-1.31574e-118	-8.43693e-118	5.67568e-118	-3.47686e-118	-5.49476e-118	-1.35197e-117	3.22192e-118	-1.28719e-117	1.761e-118	-4.53601e-118	4.26976e-118	6.21668e-118	-5.04511e-119	-6.91157e-118	-1.29321e-117	3.90759e-118	1.78488e-118	-2.83065e-118	7.4875e-118	1.48868e-117	-2.97456e-118	4.20872e-118	4.45344e-118	-2.58273e-117	-4.87307e-118	-8.89375e-118	-4.19295e-118	-1.8115e-118	-6.10071e-118	2.04355e-233
6.54241e-119	1.38324e-118	-6.25125e-120	-5.78977e-119	-6.45039e-119	4.34305e-119	-1.21284e-118	-3.10907e-119	9.61224e-119	-3.07857e-119	1.16197e-118	5.47722e-121	-1.40525e-118	-2.0439e-119	1.58705e-119	2.68562e-118	-5.77176e-120	-1.56601e-119	-1.24524e-118	-1.27765e-119	3.26849e-119	5.03712e-119	1.53358e-118	-1.80069e-119	-1.55098e-118	-1.37534e-118	3.98219e-119	-1.74844e-118	-3.32866e-119	6.55112e-119	2.88684e-235
9.54096e-120	9.80203e-120	-3.28494e-121	3.65671e-121	-1.07466e-119	2.07646e-119	-5.96923e-120	-7.50011e-120	1.23928e-119	3.42952e-120	-7.7468e-120	2.08687e-119	6.27329e-120	-1.49986e-120	2.04016e-120	-1.04707e-119	6.98147e-120	-1.59545e-120	9.48112e-120	-3.76511e-120	-3.61356e-120	9.29038e-120	5.95546e-120	1.09917e-119	-4.15709e-120	-9.61562e-120	-1.81034e-119	-4.08478e-121	-1.81879e-119	1.24316e-119	2.97615e-237
6.54881e-120	-1.5911e-120	-9.29844e-121	6.86085e-121	5.02836e-121	-9.92863e-121	2.21358e-120	3.52114e-121	2.92194e-120	1.44343e-120	-1.10189e-122	1.93132e-120	-1.82391e-121	-2.97398e-120	8.45677e-121	1.11361e-120	7.65694e-121	4.37058e-120	4.33011e-120	4.67126e-121	7.67875e-121	9.96017e-121	-7.09198e-121	1.43324e-120	-1.47662e-120	-1.64239e-120	1.93197e-120	1.93741e-121	-1.13087e-120	9.05772e-121	1.31743e-238
3.8932e-121	-5.38574e-122	-1.20183e-121	4.36931e-121	1.96729e-121	-2.4735e-121	-7.99049e-122	4.06166e-122	8.41696e-122	-6.72697e-121	8.13057e-122	1.745e-121	1.30285e-121	2.75658e-121	-9.31305e-122	-1.30574e-121	-1.40398e-121	1.58454e-121	-1.27029e-121	-8.23808e-122	-7.08847e-123	-1.09607e-121	-6.43848e-122	2.87472e-121	1.25366e-121	-2.09367e-121	4.5212e-121	-1.05199e-121	-1.22501e-121	-7.59053e-122	1.54548e-240
-7.73169e-123	6.91378e-122	-2.63981e-122	-6.26171e-122	9.8234e-123	-3.00653e-124	-6.21132e-123	3.22233e-122	-3.57139e-123	-1.04621e-122	-6.12942e-122	-3.99049e-123	-3.05685e-123	1.80165e-123	4.2456e-122	-2.65306e-123	2.97453e-122	4.61576e-122	-5.58845e-122	-4.90844e-122	1.40593e-122	-4.48852e-122	-3.088e-123	-2.0468e-122	-4.38208e-122	7.42737e-123	7.66723e-124	-1.05803e-122	-1.51274e-123	1.26655e-122	2.97875e-242
-3.25071e-123	-3.77359e-123	-4.13074e-123	-2.56466e-123	2.96054e-123	1.33953e-124	2.29802e-123	-4.68131e-124	5.03243e-123	-2.29019e-123	-7.15383e-123	-8.01732e-124	3.58524e-124	-9.68634e-124	2.44467e-123	3.75795e-124	4.86129e-123	-8.25968e-123	-7.39592e-123	-3.14615e-124	3.3433e-123	-4.07336e-123	-3.23829e-123	3.55402e-123	-3.62579e-123	-4.52529e-124	4.41715e-123	-2.75735e-123	-7.22171e-123	6.98251e-124	4.42952e-244
1.52233e-124	6.86955e-125	6.2313e-125	2.27706e-124	-9.98977e-125	-3.50427e-125	6.36843e-125	2.04754e-124	1.88183e-124	-2.39279e-125	1.45844e-123	1.04332e-124	3.43031e-124	3.98746e-124	5.88841e-124	-4.78256e-124	-5.21425e-124	2.73989e-124	-7.10998e-124	-2.73549e-124	-1.42559e-124	4.71058e-125	5.64899e-124	-3.22591e-124	-3.63469e-124	1.71945e-124	1.19201e-124	5.80269e-124	-3.73184e-124	-9.4119e-124	6.07758e-246
-2.59284e-125	-1.41447e-126	-6.50607e-125	-1.51175e-125	-3.02172e-125	-5.92398e-125	3.13838e-126	-1.84828e-125	7.94348e-125	4.43082e-126	-7.90492e-126	-8.46038e-125	5.14528e-125	-2.4425e-125	1.57047e-125	1.10189e-124	1.99219e-125	-9.04189e-126	-2.79657e-125	7.55586e-126	-7.13004e-126	1.02588e-124	2.07696e-124	2.61187e-125	-1.27677e-125	-2.97373e-125	2.23228e-125	5.93187e-125	1.55579e-125	-7.13066e-125	1.05195e-247
5.84841e-126	6.81334e-126	7.91254e-126	9.00574e-126	5.3615e-126	-2.84629e-126	-1.00149e-126	-5.80383e-126	-2.03148e-126	-9.28192e-127	2.8888e-126	5.25473e-126	9.40144e-126	-1.96592e-127	3.72041e-126	-4.31909e-126	2.79268e-126	-1.68725e-125	1.19324e-126	9.93792e-127	-5.02003e-126	-9.85864e-127	-5.51316e-126	9.94144e-127	1.02545e-125	-1.03531e-125	6.82029e-127	-1.16172e-126	1.70844e-126	8.02877e-126	1.09172e-249
9.49595e-128	2.01086e-127	1.96148e-126	3.49453e-127	3.99808e-127	-1.03139e-126	2.3627e-127	-1.64613e-126	3.65371e-127	2.59129e-127	-6.591e-127	-3.05146e-127	-8.98707e-127	-1.91885e-126	1.42967e-126	1.36886e-126	1.14268e-127	1.33221e-126	-3.43053e-127	1.78879e-126	-1.01638e-126	-4.26449e-127	-1.48963e-127	1.00834e-127	3.13833e-127	5.01366e-128	2.34166e-126	5.24367e-127	-1.5814e-127	9.61585e-128	2.93898e-251
1.35205e-127	-6.57251e-128	9.13051e-128	5.08378e-128	-2.48549e-127	1.97569e-128	-2.50272e-128	-1.24112e-127	-9.82123e-128	-1.36036e-128	-7.73429e-128	9.43456e-128	-1.60246e-127	-7.57944e-128	-4.78481e-128	5.03412e-128	1.5536e-129	3.80291e-129	-1.00237e-127	2.64106e-127	-3.01572e-128	7.54433e-128	-7.27941e-128	9.71893e-128	4.91347e-128	-7.43285e-128	-2.9253e-128	9.9194e-128	-1.82493e-127	3.6738e-127	4.60747e-253
-4.33525e-129	9.60649e-129	-3.84471e-129	-2.75687e-128	1.58852e-130	-3.06756e-128	-3.17132e-130	-1.58046e-128	2.56426e-128	7.54467e-129	-1.05077e-128	-1.29389e-128	1.12381e-128	1.9335e-128	-2.01382e-128	-7.90643e-129	7.55527e-129	2.18013e-128	2.38334e-129	-1.61204e-128	3.34309e-128	-2.15738e-128	2.16967e-128	-6.83933e-129	5.78611e-129	3.16664e-129	1.11335e-128	1.81497e-128	3.2292e-130	-3.00231e-128	8.33415e-255
6.60867e-130	-2.61765e-129	2.55886e-130	-2.67316e-129	2.51808e-131	1.13081e-130	9.36485e-130	9.64275e-131	-1.91536e-130	-3.08835e-129	8.24808e-130	-7.24744e-130	2.82241e-129	4.43578e-130	1.96786e-129	-2.99197e-131	4.19143e-131	-1.26792e-130	1.89151e-130	2.26527e-130	7.02582e-130	6.86177e-130	-2.18397e-129	-3.15904e-130	-2.40444e-130	-8.716e-130	-1.73105e-129	3.41921e-130	-1.96325e-129	9.35863e-130	5.28161e-257
2.51092e-130	-5.45305e-131	9.96517e-131	4.14602e-131	1.04602e-131	-2.68912e-131	2.12911e-131	1.02135e-130	-1.0616e-131	-7.72262e-131	-7.26754e-131	1.93739e-130	-2.03248e-130	-1.42679e-130	1.07543e-131	-5.04527e-130	4.4083e-130	-2.47224e-130	-2.04814e-130	-7.41546e-130	1.7975e-130	2.18662e-130	2.17061e-130	-8.82417e-132	-3.71306e-130	1.03091e-130	1.82494e-130	-1.98727e-130	-1.48221e-130	-3.12079e-130	1.76987e-258
4.52093e-131	4.91641e-132	-1.5665e-131	3.9948e-131	-2.48711e-131	3.31052e-133	-6.7127e-132	-2.16989e-131	-3.16895e-132	-1.34393e-132	-4.65681e-131	-6.02683e-132	1.17698e-131	5.04517e-132	9.73487e-132	2.03472e-131	2.70164e-131	-1.31549e-131	-6.86486e-132	-2.2171e-131	3.50276e-131	-1.33595e-132	-4.59221e-131	-1.05875e-131	2.51688e-131	-4.11865e-131	3.60157e-132	6.36647e-131	-1.40861e-131	6.32565e-132	1.94591e-260
8.54042e-133	8.58466e-133	-7.41725e-133	-3.15361e-132	-4.22208e-132	-3.78883e-133	4.46762e-132	1.30772e-133	-1.4039e-132	-5.619e-133	-1.62364e-132	-1.7168e-132	1.00892e-132	-1.17091e-132	2.71815e-132	4.3168e-132	3.83921e-133	-5.6149e-132	1.67363e-133	7.90218e-133	2.68902e-132	4.99467e-133	-3.8309e-132	-8.23053e-133	-3.87999e-133	1.00535e-132	-2.31972e-133	1.3079e-132	-5.75937e-132	-2.6554e-133	1.77517e-262
-1.54064e-134	-1.70291e-134	-1.07583e-133	1.69828e-133	5.96268e-133	-1.69066e-133	5.85509e-134	-2.02855e-133	2.52547e-133	4.13566e-133	-1.78245e-133	-7.48892e-135	-6.49389e-134	3.14676e-133	1.1379e-133	7.61967e-133	5.85845e-133	4.06517e-133	2.34381e-133	6.48526e-134	3.02605e-135	-2.66334e-133	4.1878e-133	3.20714e-135	-1.87378e-133	-4.87363e-133	6.27521e-134	-1.33729e-133	-8.16442e-133	2.60652e-133	3.27598e-264
4.48338e-134	-3.57565e-134	7.39769e-135	-8.58489e-134	3.05176e-134	4.40994e-134	5.45393e-134	-3.31521e-134	7.07189e-135	7.99643e-134	4.20083e-134	4.47508e-135	-9.99313e-135	6.76757e-135	5.72826e-135	2.12294e-134	2.13655e-134	4.01246e-134	-5.80426e-134	-7.18616e-135	-2.36916e-135	-7.5906e-134	1.07993e-134	5.49036e-134	6.22935e-134	-2.65452e-135	3.60018e-134	3.09287e-134	-2.04691e-134	-2.30105e-134	4.79953e-266
-6.12036e-136	1.19697e-135	5.27793e-135	1.2243e-136	3.29217e-135	-2.60628e-135	1.38659e-135	-7.56847e-135	-5.72821e-135	1.84244e-135	-1.1119e-136	3.26794e-135	-1.75882e-135	-3.78895e-135	4.2005e-136	1.39619e-134	-2.03521e-135	-2.34741e-135	3.91593e-136	1.77934e-135	-1.19166e-134	4.28275e-135	4.51244e-135	9.96743e-136	2.00319e-135	1.70044e-135	-5.30719e-135	8.23993e-135	-3.39807e-136	-2.69678e-135	6.71005e-268
1.2351e-135	6.01806e-136	1.08374e-135	-2.15977e-136	1.44688e-137	-3.56501e-136	4.60624e-136	4.46691e-137	-8.49472e-136	-3.68973e-137	6.18947e-138	8.01022e-137	9.49961e-136	1.95203e-136	-1.77011e-135	-1.32038e-136	7.30537e-136	-1.76979e-135	3.15161e-136	-1.54276e-135	8.03435e-137	-3.91378e-137	4.96269e-136	-1.16852e-136	-6.79054e-136	-2.48534e-136	6.98744e-136	-3.86906e-136	-2.65889e-136	-1.45711e-136	1.59369e-269
8.17015e-138	-2.59607e-138	9.89491e-137	-1.05417e-136	6.57083e-137	-7.21421e-138	-6.45539e-138	-6.39605e-137	1.35599e-138	-5.23538e-137	1.07554e-136	9.17172e-137	-5.5634e-137	-1.98089e-138	-2.95602e-137	-9.52372e-138	-9.93166e-139	1.5345e-137	2.19034e-136	1.46996e-136	5.23938e-137	5.65123e-137	-5.42743e-138	2.62808e-137	-8.24347e-138	-4.36037e-137	1.4899e-137	6.69304e-137	-1.73903e-137	1.67507e-136	1.67777e-271
-1.06119e-137	3.96485e-138	-4.52422e-138	4.08238e-137	4.61583e-138	1.16076e-138	5.90778e-139	9.02552e-138	1.04259e-137	2.27884e-137	-1.79053e-137	3.63369e-138	-6.54293e-138	-4.7096e-139	-7.59701e-138	6.64934e-138	1.86276e-137	9.88567e-139	1.1897e-137	5.37139e-138	2.35023e-138	2.36056e-137	-1.32328e-137	-2.69823e-137	-1.3254e-137	3.86199e-138	-9.0918e-138	-4.95402e-138	-6.66386e-138	1.76406e-137	5.66426e-273
-2.06319e-139	5.88093e-139	1.18301e-138	-7.21476e-139	1.27478e-139	4.31827e-139	-1.21449e-138	4.79962e-139	-1.6192e-139	-1.86555e-138	5.06033e-139	6.40708e-139	1.83301e-138	5.82921e-139	-2.40803e-138	1.78253e-138	9.89705e-140	-5.66212e-139	-2.00715e-138	3.1354e-138	-2.42094e-138	-5.39249e-139	1.29906e-139	-2.27697e-139	-6.65534e-139	-1.23442e-139	-2.878e-140	-3.54214e-139	3.40807e-139	-1.32956e-138	4.3944e-275
-9.90614e-140	-4.65805e-140	-1.58934e-139	8.48479e-140	4.85162e-140	-1.19876e-139	1.95772e-139	8.33284e-140	-1.61511e-139	-7.01591e-140	5.30912e-140	-2.22513e-139	4.7205e-139	-1.56552e-139	6.81482e-139	-3.591e-140	-1.07905e-139	3.08497e-140	-1.09331e-140	6.17383e-140	-1.33868e-139	-9.1831e-140	-2.96443e-139	1.91006e-139	4.07294e-139	5.67926e-140	-1.87372e-140	-1.07553e-139	-1.93983e-139	-1.25917e-140	1.28888e-276
-8.65259e-141	-1.01473e-140	2.28572e-140	4.9112e-140	-1.39247e-140	1.01005e-140	7.64629e-140	-7.02573e-141	-2.24167e-140	2.03379e-141	-1.7426e-140	2.86275e-140	-3.0429e-141	1.63807e-140	-3.98308e-140	1.71147e-140	-3.99881e-142	-1.07767e-140	1.13258e-140	-1.8449e-140	1.81387e-141	4.44859e-141	-1.54742e-140	-1.29341e-140	3.25502e-140	-9.93129e-141	-1.38671e-141	-1.98232e-140	5.22971e-141	-1.33507e-140	1.58643e-278
-5.14582e-141	2.25046e-141	-4.09065e-141	2.5796e-142	1.13052e-141	1.1983e-141	-5.86688e-142	5.16821e-142	1.66189e-141	-4.40659e-141	-4.87496e-141	-1.57918e-141	-3.00374e-141	3.87157e-141	-9.66261e-142	-1.44715e-141	-2.66812e-141	1.06444e-141	-4.00631e-142	4.23102e-141	1.51328e-141	1.03229e-141	2.93581e-142	2.1539e-141	1.14683e-142	-1.57909e-141	9.09932e-144	2.27351e-141	3.37613e-141	3.11461e-142	1.80714e-280
-2.87071e-142	-4.3806e-143	-3.51423e-143	1.00182e-142	-1.22714e-142	-2.63832e-142	5.83335e-142	3.02582e-142	3.30072e-142	-3.74204e-142	6.20031e-142	4.44246e-143	-2.8095e-142	4.58314e-142	2.14069e-142	-7.20802e-143	3.9553e-142	-2.0043e-142	-1.09454e-142	-1.85161e-142	2.78934e-142	-2.02909e-142	-2.11129e-142	9.44895e-143	-2.88605e-142	-6.09739e-143	-1.11379e-142	1.65268e-142	-7.71327e-143	-4.15119e-142	2.30786e-282
-2.86023e-144	3.24828e-144	-5.2407e-143	1.26121e-142	3.68075e-143	2.25249e-144	-3.45387e-144	9.71863e-144	-2.93435e-143	-1.94032e-143	1.84535e-143	-4.9635e-143	7.33078e-143	1.07572e-143	-3.80073e-143	-1.39075e-143	4.82425e-146	3.70109e-143	4.85366e-143	-3.04099e-143	-3.03829e-143	-5.08452e-143	-3.76762e-143	-8.67377e-144	1.71197e-143	2.24404e-143	2.17388e-144	-9.6488e-144	4.71173e-144	-7.33401e-144	4.19312e-284
-3.4462e-146	1.11925e-144	6.70515e-145	6.24363e-145	-4.6203e-144	-7.92944e-144	-1.95423e-144	-2.79925e-144	-1.17439e-145	-3.38304e-144	-7.10672e-144	-3.55132e-144	8.76019e-144	6.5676e-144	3.07796e-145	3.67109e-144	-8.93825e-145	-4.65457e-144	1.85582e-144	-8.75271e-145	1.91558e-145	-4.27353e-144	-3.90378e-144	2.66778e-144	9.37144e-145	-5.23624e-144	2.19692e-144	4.46618e-144	-4.31749e-144	1.2596e-145	4.4505e-286
5.89972e-145	-2.86509e-145	1.40071e-145	3.13038e-145	7.40165e-145	-7.07955e-146	-3.05596e-145	2.11119e-145	5.87922e-145	2.34654e-146	4.17047e-145	-4.40221e-146	-1.08691e-144	-1.99248e-145	9.54043e-145	7.73125e-145	-1.25115e-145	5.36883e-146	-1.6329e-145	-8.42063e-145	-9.30501e-145	-9.21336e-145	6.35027e-145	-1.9075e-145	1.69453e-145	-2.81026e-145	2.06595e-145	4.20924e-145	5.94797e-146	1.01696e-145	7.73969e-288
-7.12463e-146	7.31696e-146	2.60548e-146	8.11853e-146	1.01139e-145	-6.97723e-146	2.5865e-146	-6.64841e-147	-2.07836e-146	-1.35469e-146	6.17628e-147	1.53061e-146	-8.28011e-147	6.39487e-146	8.88906e-147	7.23441e-146	1.3803e-145	1.29109e-146	-1.09049e-146	-2.67075e-146	-9.20716e-146	-6.35101e-146	2.45253e-146	-4.21191e-146	-1.40935e-145	6.4138e-146	3.18566e-146	-1.22107e-145	-2.89672e-146	-1.12311e-145	1.3216e-289
8.03967e-147	-5.02943e-147	3.93382e-147	4.64694e-147	2.72808e-147	9.55486e-147	-8.1288e-147	-3.95437e-147	-1.84673e-147	6.21829e-147	2.14965e-146	-1.02468e-148	-1.38059e-146	-9.74014e-147	-1.9942e-147	4.65113e-147	-1.14405e-147	-8.67372e-147	1.62567e-146	9.86431e-147	-3.99066e-147	4.39619e-147	1.29069e-146	6.91762e-147	3.18032e-147	-5.76482e-148	-5.27865e-147	-8.50071e-148	-9.04037e-147	-5.24745e-147	1.95884e-291
9.84711e-149	1.18315e-147	3.54676e-148	-1.37214e-147	-4.44607e-148	-9.07077e-148	-9.33488e-148	-1.07379e-147	-3.46915e-148	3.4711e-148	6.55144e-149	-8.82359e-148	-1.39336e-148	6.24447e-148	9.26388e-148	-2.33738e-147	-5.22328e-149	6.42705e-148	-1.33419e-147	-3.58444e-148	1.75371e-147	-4.26376e-148	2.33025e-148	-8.1399e-148	-2.00196e-147	-8.09749e-148	-6.8415e-149	5.90169e-148	-1.95603e-148	1.16687e-147	2.69325e-293
3.96359e-149	-3.50605e-149	4.80195e-149	2.73499e-148	-1.01501e-148	-9.06721e-149	-1.71644e-148	6.83902e-149	-1.14743e-149	1.03431e-148	7.93845e-149	2.07792e-148	-2.40715e-148	3.51451e-149	3.36915e-148	-1.37868e-148	-1.75845e-148	1.163e-148	2.30743e-148	-1.98446e-149	4.16352e-149	5.63931e-149	4.46652e-149	-7.26018e-149	-1.87107e-148	2.25237e-148	5.34121e-149	1.63953e-148	2.2287e-148	-2.38508e-148	7.16871e-295
1.80593e-150	2.59088e-150	2.46868e-150	-1.78461e-149	7.97221e-150	-8.67155e-150	3.09541e-149	-1.23953e-149	4.41738e-150	-1.74938e-150	-3.24318e-149	3.44248e-150	2.75711e-149	7.65487e-150	-2.99603e-151	7.24807e-150	2.97634e-149	-4.97321e-150	1.59676e-149	4.46968e-150	-1.31972e-149	-2.15122e-149	5.95742e-150	-9.845e-151	3.3282e-149	-7.96801e-150	-5.40003e-150	8.01432e-150	2.79184e-149	-1.1029e-149	7.56732e-297
9.74536e-152	-4.05152e-150	-1.42315e-150	-8.87036e-151	-3.6543e-151	-3.04511e-150	1.02736e-150	-1.77465e-150	1.09804e-150	5.18013e-151	2.59478e-150	2.14327e-150	4.98178e-151	-1.45365e-151	1.00639e-151	-3.30706e-151	1.63618e-150	-4.86283e-151	5.98472e-151	-7.8121e-151	-2.16709e-151	9.5461e-151	1.65456e-150	-1.30455e-150	-2.57167e-151	3.91029e-150	-1.09944e-150	1.93659e-150	-7.07265e-151	3.95712e-151	7.6289e-299
3.24037e-151	-2.60377e-151	-2.01959e-151	-1.52414e-151	1.91381e-152	4.63899e-151	9.67382e-151	6.33057e-152	-2.95856e-152	2.86265e-151	3.45306e-151	-2.58187e-152	-3.42578e-151	-1.93478e-151	-1.1786e-151	1.47885e-152	-8.43992e-152	1.44302e-151	5.30463e-152	-8.49446e-153	4.20277e-151	1.63044e-151	1.86271e-151	5.05158e-151	-1.88909e-151	2.9006e-151	-2.23433e-151	-4.22936e-152	-1.25448e-151	-1.42017e-151	2.49522e-300
-9.70318e-153	-1.36778e-152	4.20301e-153	3.81445e-152	-7.85418e-153	-2.33356e-152	2.26869e-152	1.42802e-152	-9.2321e-153	1.16766e-152	-3.1365e-152	1.04324e-152	2.2706e-152	-1.79932e-152	4.03927e-152	1.64234e-152	-1.48402e-152	-3.13892e-152	3.45849e-153	-3.40731e-154	1.09098e-152	8.65515e-153	-9.43403e-153	-2.65198e-152	-9.64814e-153	-4.82276e-153	-1.18732e-151	-2.23907e-153	1.09698e-152	2.83407e-154	2.36764e-302
2.37643e-153	-7.136e-154	-4.4897e-153	9.84368e-153	1.78085e-153	5.92723e-153	-7.79734e-153	-9.66407e-154	-6.7274e-153	-5.509e-154	2.67878e-153	-1.75421e-153	-6.82867e-154	2.58341e-153	6.3807e-154	-3.39488e-153	-2.65382e-153	4.10551e-153	1.20249e-153	-1.25943e-153	5.19387e-154	-4.72022e-153	-1.69646e-154	3.60331e-153	1.32977e-153	1.70385e-153	2.46793e-153	6.35575e-154	5.97413e-154	-2.52654e-153	3.78535e-304
2.31316e-154	-9.96941e-155	-4.80091e-155	-2.39128e-154	5.00389e-154	2.63852e-154	5.96934e-154	-7.95742e-155	-1.31011e-154	-1.22737e-154	-3.65644e-155	1.42349e-154	-2.07309e-154	4.15267e-154	2.94259e-155	3.94245e-154	-2.38123e-154	-1.81207e-154	3.5423e-155	-3.14297e-154	-2.03601e-154	5.66503e-154	-2.33124e-155	-2.41123e-155	-6.60035e-154	5.14708e-154	-7.02253e-154	1.76989e-155	-3.98588e-154	7.05395e-154	3.63473e-306
5.74684e-155	-6.94786e-155	-3.94399e-155	-3.86883e-156	1.49054e-155	8.1774e-155	-7.50779e-155	5.7793e-155	-3.05295e-155	-1.34819e-155	-1.56546e-155	9.17405e-155	-9.37395e-155	-1.7269e-155	1.90632e-155	-1.65601e-155	1.61269e-155	-8.27662e-155	-1.27473e-155	-5.51632e-155	-1.5805e-155	-9.48024e-155	-1.95533e-155	3.09057e-155	-2.01583e-155	-1.7714e-156	-9.9418e-155	-2.58196e-155	1.73858e-154	1.02886e-154	1.17747e-307
4.7674e-156	-2.91562e-157	2.10362e-156	-4.54978e-156	4.06169e-156	-5.66981e-156	1.18803e-156	3.18202e-156	7.59587e-156	-3.27826e-157	6.34187e-156	-3.97406e-156	1.36404e-155	-1.50172e-156	4.31768e-156	7.01531e-157	-8.36721e-157	2.40987e-156	4.17312e-156	5.40718e-157	4.18012e-156	5.92007e-156	-8.77851e-157	4.1611e-157	2.86256e-156	1.65256e-155	-2.06695e-156	-3.36192e-156	2.22929e-155	-7.81923e-156	0
-1.43428e-157	-2.01833e-157	-1.53563e-157	-1.37693e-158	4.3299e-157	-1.63863e-156	-3.51696e-157	-5.58184e-157	2.92461e-157	5.02309e-157	3.80617e-157	8.84432e-158	-3.62592e-157	1.12146e-156	5.79929e-157	5.96348e-158	1.01614e-156	9.08229e-157	1.12259e-158	-1.71261e-157	-8.14251e-158	-1.42667e-156	-6.2002e-157	7.26381e-157	9.1046e-157	8.05161e-157	1.7971e-156	1.0778e-156	4.5002e-157	1.0831e-156	0
2.67256e-158	-1.90788e-157	-1.4918e-157	8.36156e-158	-9.78422e-159	-1.15782e-157	-4.70703e-159	-7.87761e-159	1.78358e-158	-2.83828e-158	-4.65476e-158	-2.18857e-158	-9.336e-158	-1.9595e-157	9.02117e-158	-1.6971e-157	4.21884e-158	4.02408e-158	-8.27154e-158	1.19601e-157	3.96567e-158	-1.51948e-158	-9.07724e-158	-1.48091e-157	9.75526e-158	-1.676e-159	-1.18634e-157	-1.58599e-157	-8.77059e-158	3.15035e-158	0
-1.63746e-159	1.54907e-158	8.2035e-159	-8.04816e-159	-2.24055e-158	-7.33481e-159	8.43555e-160	-4.20304e-159	1.13308e-158	1.40486e-158	4.06407e-159	2.021e-159	-4.36443e-159	-5.07939e-159	-6.11142e-159	1.96326e-159	2.30238e-158	-2.84164e-158	-9.54068e-159	3.35529e-159	-4.88475e-159	5.6984e-159	-1.57022e-159	-5.72761e-159	9.86761e-159	2.03241e-158	-7.60394e-160	-2.59001e-158	5.43901e-159	5.783e-162	0
-1.18474e-159	-5.84773e-160	9.46538e-160	-1.58316e-160	-1.37894e-160	-5.28515e-160	5.1203e-160	-6.42134e-161	1.20447e-159	-3.67428e-160	9.75784e-160	-1.26146e-159	2.6663e-160	-1.7868e-159	-9.89257e-160	2.16184e-159	2.81607e-160	1.15055e-159	1.24299e-159	5.64711e-160	-2.00574e-159	-2.83428e-159	-4.74841e-160	5.70885e-160	-1.41122e-159	-8.01027e-160	-2.19425e-159	-7.32798e-160	1.62035e-159	-6.77902e-160	0
6.08441e-161	5.44364e-160	-4.07442e-160	-1.0617e-160	2.63028e-160	-1.57971e-161	-3.12587e-160	4.1111e-160	1.54157e-160	3.24392e-160	3.1322e-160	2.32817e-160	2.07892e-160	-1.93357e-160	-2.42547e-162	3.44191e-160	1.98528e-160	-4.73797e-161	2.84722e-160	7.94688e-161	-5.40453e-160	3.13922e-160	2.08287e-160	-1.58848e-160	2.99882e-161	-1.94056e-160	5.65886e-160	-1.79847e-160	-5.25563e-161	2.99221e-160	0
-1.72253e-161	-6.81734e-162	1.91474e-161	5.491e-162	1.16415e-161	-2.58743e-161	-4.43714e-162	-8.45865e-161	9.15389e-162	-1.45578e-161	5.15479e-162	-1.43833e-162	-2.08199e-162	-1.5528e-161	-1.4277e-161	-4.49075e-162	-1.16771e-161	7.27448e-163	4.92095e-162	-1.89694e-161	-2.05745e-162	9.61832e-162	6.25229e-162	-3.24532e-161	-6.40381e-163	1.34068e-161	-2.08576e-161	1.94502e-161	-4.33582e-161	-1.05711e-161	0
1.61651e-162	1.25603e-162	2.34614e-162	2.14999e-162	2.83963e-162	2.74892e-162	2.71652e-163	-9.41129e-163	-4.80121e-163	-1.58493e-162	7.74529e-163	-1.31115e-162	1.52939e-162	-5.51694e-163	1.21089e-162	7.57626e-163	4.28766e-163	-7.09803e-163	1.19199e-163	-2.83545e-162	-2.97758e-162	-4.94567e-163	4.54105e-163	-5.12924e-163	-1.09432e-161	-1.78694e-162	5.58864e-164	-8.06512e-163	-1.24862e-162	3.16408e-162	0
5.39491e-163	-1.96787e-163	-7.46359e-164	-3.33832e-163	5.2079e-163	-1.02348e-162	3.71676e-163	5.33953e-163	-8.76351e-163	3.85471e-163	-1.04967e-162	-3.80772e-163	-1.05908e-163	3.51749e-163	-1.63843e-163	7.032e-163	-7.20172e-163	3.43824e-163	1.45706e-163	1.37774e-162	1.82749e-163	1.0702e-162	1.15621e-162	-1.60822e-164	1.04307e-162	5.99651e-163	3.98041e-163	1.39892e-162	4.10799e-163	2.17565e-164	0
5.39491e-163	-1.96787e-163	-7.46359e-164	-3.33832e-163	5.2079e-163	-1.02348e-162	3.71676e-163	5.33953e-163	-8.76351e-163	3.85471e-163	-1.04967e-162	-3.80772e-163	-1.05908e-163	3.51749e-163	-1.63843e-163	7.032e-163	-7.20172e-163	3.43824e-163	1.45706e-163	1.37774e-162	1.82749e-163	1.0702e-162	1.15621e-162	-1.60822e-164	1.04307e-162	5.99651e-163	3.98041e-163	1.39892e-162	4.10799e-163	2.17565e-164	0
5.39491e-163	-1.96787e-163	-7.46359e-164	-3.33832e-163	5.2079e-163	-1.02348e-162	3.71676e-163	5.33953e-163	-8.76351e-163	3.85471e-163	-1.04967e-162	-3.80772e-163	-1.05908e-163	3.51749e-163	-1.63843e-163	7.032e-163	-7.20172e-163	3.43824e-163	1.45706e-163	1.37774e-162	1.82749e-163	1.0702e-162	1.15621e-162	-1.60822e-164	1.04307e-162	5.99651e-163	3.98041e-163	1.39892e-162	4.10799e-163	2.17565e-164	0
5.39491e-163	-1.96787e-163	-7.46359e-164	-3.33832e-163	5.2079e-163	-1.02348e-162	3.71676e-163	5.33953e-163	-8.76351e-163	3.85471e-163	-1.04967e-162	-3.80772e-163	-1.05908e-163	3.51749e-163	-1.63843e-163	7.032e-163	-7.20172e-163	3.43824e-163	1.45706e-163	1.37774e-162	1.82749e-163	1.0702e-162	1.15621e-162	-1.60822e-164	1.04307e-162	5.99651e-163	3.98041e-163	1.39892e-162	4.10799e-163	2.17565e-164	0
5.39491e-163	-1.96787e-163	-7.46359e-164	-3.33832e-163	5.2079e-163	-1.02348e-162	3.71676e-163	5.33953e-163	-8.76351e-163	3.85471e-163	-1.04967e-162	-3.80772e-163	-1.05908e-163	3.51749e-163	-1.63843e-163	7.032e-163	-7.20172e-163	3.43824e-163	1.45706e-163	1.37774e-162	1.82749e-163	1.0702e-162	1.15621e-162	-1.60822e-164	1.04307e-162	5.99651e-163	3.98041e-163	1.39892e-162	4.10799e-163	2.17565e-164	0
5.39491e-163	-1.96787e-163	-7.46359e-164	-3.33832e-163	5.2079e-163	-1.02348e-162	3.71676e-163	5.33953e-163	-8.76351e-163	3.85471e-163	-1.04967e-162	-3.80772e-163	-1.05908e-163	3.51749e-163	-1.63843e-163	7.032e-163	-7.20172e-163	3.43824e-163	1.45706e-163	1.37774e-162	1.82749e-163	1.0702e-162	1.15621e-162	-1.60822e-164	1.04307e-162	5.99651e-163	3.98041e-163	1.39892e-162	4.10799e-163	2.17565e-164	0
5.39491e-163	-1.96787e-163	-7.46359e-164	-3.33832e-163	5.2079e-163	-1.02348e-162	3.71676e-163	5.33953e-163	-8.76351e-163	3.85471e-163	-1.04967e-162	-3.80772e-163	-1.05908e-163	3.51749e-163	-1.63843e-163	7.032e-163	-7.20172e-163	3.43824e-163	1.45706e-163	1.37774e-162	1.82749e-163	1.0702e-162	1.15621e-162	-1.60822e-164	1.04307e-162	5.99651e-163	3.98041e-163	1.39892e-162	4.10799e-163	2.17565e-164	0
5.39491e-163	-1.96787e-163	-7.46359e-164	-3.33832e-163	5.2079e-163	-1.02348e-162	3.71676e-163	5.33953e-163	-8.76351e-163	3.85471e-163	-1.04967e-162	-3.80772e-163	-1.05908e-163	3.51749e-163	-1.63843e-163	7.032e-163	-7.20172e-163	3.43824e-163	1.45706e-163	1.37774e-162	1.82749e-163	1.0702e-162	1.15621e-162	-1.60822e-164	1.04307e-162	5.99651e-163	3.98041e-163	1.39892e-162	4.10799e-163	2.17565e-164	0
5.39491e-163	-1.96787e-163	-7.46359e-164	-3.33832e-163	5.2079e-163	-1.02348e-162	3.71676e-163	5.33953e-163	-8.76351e-163	3.85471e-163	-1.04967e-162	-3.80772e-163	-1.05908e-163	3.51749e-163	-1.63843e-163	7.032e-163	-7.20172e-163	3.43824e-163	1.45706e-163	1.37774e-162	1.82749e-163	1.0702e-162	1.15621e-162	-1.60822e-164	1.04307e-162	5.99651e-163	3.98041e-163	1.39892e-162	4.10799e-163	2.17565e-164	0
5.39491e-163	-1.96787e-163	-7.46359e-164	-3.33832e-163	5.2079e-163	-1.02348e-162	3.71676e-163	5.33953e-163	-8.76351e-163	3.85471e-163	-1.04967e-162	-3.80772e-163	-1.05908e-163	3.51749e-163	-1.63843e-163	7.032e-163	-7.20172e-163	3.43824e-163	1.45706e-163	1.37774e-162	1.82749e-163	1.0702e-162	1.15621e-162	-1.60822e-164	1.04307e-162	5.99651e-163	3.98041e-163	1.39892e-162	4.10799e-163	2.17565e-164	0
5.39491e-163	-1.96787e-163	-7.46359e-164	-3.33832e-163	5.2079e-163	-1.02348e-162	3.71676e-163	5.33953e-163	-8.76351e-163	3.85471e-163	-1.04967e-162	-3.80772e-163	-1.05908e-163	3.51749e-163	-1.63843e-163	7.032e-163	-7.20172e-163	3.43824e-163	1.45706e-163	1.37774e-162	1.82749e-163	1.0702e-162	1.15621e-162	-1.60822e-164	1.04307e-162	5.99651e-163	3.98041e-163	1.39892e-162	4.10799e-163	2.17565e-164	0
5.39491e-163	-1.96787e-163	-7.46359e-164	-3.33832e-163	5.2079e-163	-1.02348e-162	3.71676e-163	5.33953e-163	-8.76351e-163	3.85471e-163	-1.04967e-162	-3.80772e-163	-1.05908e-163	3.51749e-163	-1.63843e-163	7.032e-163	-7.20172e-163	3.43824e-163	1.45706e-163	1.37774e-162	1.82749e-163	1.0702e-162	1.15621e-162	-1.60822e-164	1.04307e-162	5.99651e-163	3.98041e-163	1.39892e-162	4.10799e-163	2.17565e-164	0
5.39491e-163	-1.96787e-163	-7.46359e-164	-3.33832e-163	5.2079e-163	-1.02348e-162	3.71676e-163	5.33953e-163	-8.76351e-163	3.85471e-163	-1.04967e-162	-3.80772e-163	-1.05908e-163	3.51749e-163	-1.63843e-163	7.032e-163	-7.20172e-163	3.43824e-163	1.45706e-163	1.37774e-162	1.82749e-163	1.0702e-162	1.15621e-162	-1.60822e-164	1.04307e-162	5.99651e-163	3.98041e-163	1.39892e-162	4.10799e-163	2.17565e-164	0
5.39491e-163	-1.96787e-163	-7.46359e-164	-3.33832e-163	5.2079e-163	-1.02348e-162	3.71676e-163	5.33953e-163	-8.76351e-163	3.85471e-163	-1.04967e-162	-3.80772e-163	-1.05908e-163	3.51749e-163	-1.63843e-163	7.032e-163	-7.20172e-163	3.43824e-163	1.45706e-163	1.37774e-162	1.82749e-163	1.0702e-162	1.15621e-162	-1.60822e-164	1.04307e-162	5.99651e-163	3.98041e-163	1.39892e-162	4.10799e-163	2.17565e-164	0
5.39491e-163	-1.96787e-163	-7.46359e-164	-3.33832e-163	5.2079e-163	-1.02348e-162	3.71676e-163	5.33953e-163	-8.76351e-163	3.85471e-163	-1.04967e-162	-3.80772e-163	-1.05908e-163	3.51749e-163	-1.63843e-163	7.032e-163	-7.20172e-163	3.43824e-163	1.45706e-163	1.37774e-162	1.82749e-163	1.0702e-162	1.15621e-162	-1.60822e-164	1.04307e-162	5.99651e-163	3.98041e-163	1.39892e-162	4.10799e-163	2.17565e-164	0
5.39491e-163	-1.96787e-163	-7.46359e-164	-3.33832e-163	5.2079e-163	-1.02348e-162	3.71676e-163	5.33953e-163	-8.76351e-163	3.85471e-163	-1.04967e-162	-3.80772e-163	-1.05908e-163	3.51749e-163	-1.63843e-163	7.032e-163	-7.20172e-163	3.43824e-163	1.45706e-163	1.37774e-162	1.82749e-163	1.0702e-162	1.15621e-162	-1.60822e-164	1.04307e-162	5.99651e-163	3.98041e-163	1.39892e-162	4.10799e-163	2.17565e-164	0
5.39491e-163	-1.96787e-163	-7.46359e-164	-3.33832e-163	5.2079e-163	-1.02348e-162	3.71676e-163	5.33953e-163	-8.76351e-163	3.85471e-163	-1.04967e-162	-3.80772e-163	-1.05908e-163	3.51749e-163	-1.63843e-163	7.032e-163	-7.20172e-163	3.43824e-163	1.45706e-163	1.37774e-162	1.82749e-163	1.0702e-162	1.15621e-162	-1.60822e-164	1.04307e-162	5.99651e-163	3.98041e-163	1.39892e-162	4.10799e-163	2.17565e-164	0
5.39491e-163	-1.96787e-163	-7.46359e-164	-3.33832e-163	5.2079e-163	-1.02348e-162	3.71676e-163	5.33953e-163	-8.76351e-163	3.85471e-163	-1.04967e-162	-3.80772e-163	-1.05908e-163	3.51749e-163	-1.63843e-163	7.032e-163	-7.20172e-163	3.43824e-163	1.45706e-163	1.37774e-162	1.82749e-163	1.0702e-162	1.15621e-162	-1.60822e-164	1.04307e-162	5.99651e-163	3.98041e-163	1.39892e-162	4.10799e-163	2.17565e-164	0
5.39491e-163	-1.96787e-163	-7.46359e-164	-3.33832e-163	5.2079e-163	-1.02348e-162	3.71676e-163	5.33953e-163	-8.76351e-163	3.85471e-163	-1.04967e-162	-3.80772e-163	-1.05908e-163	3.51749e-163	-1.63843e-163	7.032e-163	-7.20172e-163	3.43824e-163	1.45706e-163	1.37774e-162	1.82749e-163	1.0702e-162	1.15621e-162	-1.60822e-164	1.04307e-162	5.99651e-163	3.98041e-163	1.39892e-162	4.10799e-163	2.17565e-164	0
5.39491e-163	-1.96787e-163	-7.46359e-164	-3.33832e-163	5.2079e-163	-1.02348e-162	3.71676e-163	5.33953e-163	-8.76351e-163	3.85471e-163	-1.04967e-162	-3.80772e-163	-1.05908e-163	3.51749e-163	-1.63843e-163	7.032e-163	-7.20172e-163	3.43824e-163	1.45706e-163	1.37774e-162	1.82749e-163	1.0702e-162	1.15621e-162	-1.60822e-164	1.04307e-162	5.99651e-163	3.98041e-163	1.39892e-162	4.10799e-163	2.17565e-164	0
5.39491e-163	-1.96787e-163	-7.46359e-164	-3.33832e-163	5.2079e-163	-1.02348e-162	3.71676e-163	5.33953e-163	-8.76351e-163	3.85471e-163	-1.04967e-162	-3.80772e-163	-1.05908e-163	3.51749e-163	-1.63843e-163	7.032e-163	-7.20172e-163	3.43824e-163	1.45706e-163	1.37774e-162	1.82749e-163	1.0702e-162	1.15621e-162	-1.60822e-164	1.04307e-162	5.99651e-163	3.98041e-163	1.39892e-162	4.10799e-163	2.17565e-164	0
5.39491e-163	-1.96787e-163	-7.46359e-164	-3.33832e-163	5.2079e-163	-1.02348e-162	3.71676e-163	5.33953e-163	-8.76351e-163	3.85471e-163	-1.04967e-162	-3.80772e-163	-1.05908e-163	3.51749e-163	-1.63843e-163	7.032e-163	-7.20172e-163	3.43824e-163	1.45706e-163	1.37774e-162	1.82749e-163	1.0702e-162	1.15621e-162	-1.60822e-164	1.04307e-162	5.99651e-163	3.98041e-163	1.39892e-162	4.10799e-163	2.17565e-164	0
5.39491e-163	-1.96787e-163	-7.46359e-164	-3.33832e-163	5.2079e-163	-1.02348e-162	3.71676e-163	5.33953e-163	-8.76351e-163	3.85471e-163	-1.04967e-162	-3.80772e-163	-1.05908e-163	3.51749e-163	-1.63843e-163	7.032e-163	-7.20172e-163	3.43824e-163	1.45706e-163	1.37774e-162	1.82749e-163	1.0702e-162	1.15621e-162	-1.60822e-164	1.04307e-162	5.99651e-163	3.98041e-163	1.39892e-162	4.10799e-163	2.17565e-164	0
5.39491e-163	-1.96787e-163	-7.46359e-164	-3.33832e-163	5.2079e-163	-1.02348e-162	3.71676e-163	5.33953e-163	-8.76351e-163	3.85471e-163	-1.04967e-162	-3.80772e-163	-1.05908e-163	3.51749e-163	-1.63843e-163	7.032e-163	-7.20172e-163	3.43824e-163	1.45706e-163	1.37774e-162	1.82749e-163	1.0702e-162	1.15621e-162	-1.60822e-164	1.04307e-162	5.99651e-163	3.98041e-163	1.39892e-162	4.10799e-163	2.17565e-164	0
5.39491e-163	-1.96787e-163	-7.46359e-164	-3.33832e-163	5.2079e-163	-1.02348e-162	3.71676e-163	5.33953e-163	-8.76351e-163	3.85471e-163	-1.04967e-162	-3.80772e-163	-1.05908e-163	3.51749e-163	-1.63843e-163	7.032e-163	-7.20172e-163	3.43824e-163	1.45706e-163	1.37774e-162	1.82749e-163	1.0702e-162	1.15621e-162	-1.60822e-164	1.04307e-162	5.99651e-163	3.98041e-163	1.39892e-162	4.10799e-163	2.17565e-164	0
5.39491e-163	-1.96787e-163	-7.46359e-164	-3.33832e-163	5.2079e-163	-1.02348e-162	3.71676e-163	5.33953e-163	-8.76351e-163	3.85471e-163	-1.04967e-162	-3.80772e-163	-1.05908e-163	3.51749e-163	-1.63843e-163	7.032e-163	-7.20172e-163	3.43824e-163	1.45706e-163	1.37774e-162	1.82749e-163	1.0702e-162	1.15621e-162	-1.60822e-164	1.04307e-162	5.99651e-163	3.98041e-163	1.39892e-162	4.10799e-163	2.17565e-164	0
5.39491e-163	-1.96787e-163	-7.46359e-164	-3.33832e-163	5.2079e-163	-1.02348e-162	3.71676e-163	5.33953e-163	-8.76351e-163	3.85471e-163	-1.04967e-162	-3.80772e-163	-1.05908e-163	3.51749e-163	-1.63843e-163	7.032e-163	-7.20172e-163	3.43824e-163	1.45706e-163	1.37774e-162	1.82749e-163	1.0702e-162	1.15621e-162	-1.60822e-164	1.04307e-162	5.99651e-163	3.98041e-163	1.39892e-162	4.10799e-163	2.17565e-164	0
5.39491e-163	-1.96787e-163	-7.46359e-164	-3.33832e-163	5.2079e-163	-1.02348e-162	3.71676e-163	5.33953e-163	-8.76351e-163	3.85471e-163	-1.04967e-162	-3.80772e-163	-1.05908e-163	3.51749e-163	-1.63843e-163	7.032e-163	-7.20172e-163	3.43824e-163	1.45706e-163	1.37774e-162	1.82749e-163	1.0702e-162	1.15621e-162	-1.60822e-164	1.04307e-162	5.99651e-163	3.98041e-163	1.39892e-162	4.10799e-163	2.17565e-164	0
5.39491e-163	-1.96787e-163	-7.46359e-164	-3.33832e-163	5.2079e-163	-1.02348e-162	3.71676e-163	5.33953e-163	-8.76351e-163	3.85471e-163	-1.04967e-162	-3.80772e-163	-1.05908e-163	3.51749e-163	-1.63843e-163	7.032e-163	-7.20172e-163	3.43824e-163	1.45706e-163	1.37774e-162	1.82749e-163	1.0702e-162	1.15621e-162	-1.60822e-164	1.04307e-162	5.99651e-163	3.98041e-163	1.39892e-162	4.10799e-163	2.17565e-164	0
5.39491e-163	-1.96787e-163	-7.46359e-164	-3.33832e-163	5.2079e-163	-1.02348e-162	3.71676e-163	5.33953e-163	-8.76351e-163	3.85471e-163	-1.04967e-162	-3.80772e-163	-1.05908e-163	3.51749e-163	-1.63843e-163	7.032e-163	-7.20172e-163	3.43824e-163	1.45706e-163	1.37774e-162	1.82749e-163	1.0702e-162	1.15621e-162	-1.60822e-164	1.04307e-162	5.99651e-163	3.98041e-163	1.39892e-162	4.10799e-163	2.17565e-164	0
5.39491e-163	-1.96787e-163	-7.46359e-164	-3.33832e-163	5.2079e-163	-1.02348e-162	3.71676e-163	5.33953e-163	-8.76351e-163	3.85471e-163	-1.04967e-162	-3.80772e-163	-1.05908e-163	3.51749e-163	-1.63843e-163	7.032e-163	-7.20172e-163	3.43824e-163	1.45706e-163	1.37774e-162	1.82749e-163	1.0702e-162	1.15621e-162	-1.60822e-164	1.04307e-162	5.99651e-163	3.98041e-163	1.39892e-162	4.10799e-163	2.17565e-164	0
5.39491e-163	-1.96787e-163	-7.46359e-164	-3.33832e-163	5.2079e-163	-1.02348e-162	3.71676e-163	5.33953e-163	-8.76351e-163	3.85471e-163	-1.04967e-162	-3.80772e-163	-1.05908e-163	3.51749e-163	-1.63843e-163	7.032e-163	-7.20172e-163	3.43824e-163	1.45706e-163	1.37774e-162	1.82749e-163	1.0702e-162	1.15621e-162	-1.60822e-164	1.04307e-162	5.99651e-163	3.98041e-163	1.39892e-162	4.10799e-163	2.17565e-164	0
5.39491e-163	-1.96787e-163	-7.46359e-164	-3.33832e-163	5.2079e-163	-1.02348e-162	3.71676e-163	5.33953e-163	-8.76351e-163	3.85471e-163	-1.04967e-162	-3.80772e-163	-1.05908e-163	3.51749e-163	-1.63843e-163	7.032e-163	-7.20172e-163	3.43824e-163	1.45706e-163	1.37774e-162	1.82749e-163	1.0702e-162	1.15621e-162	-1.60822e-164	1.04307e-162	5.99651e-163	3.98041e-163	1.39892e-162	4.10799e-163	2.17565e-164	0
5.39491e-163	-1.96787e-163	-7.46359e-164	-3.33832e-163	5.2079e-163	-1.02348e-162	3.71676e-163	5.33953e-163	-8.76351e-163	3.85471e-163	-1.04967e-162	-3.80772e-163	-1.05908e-163	3.51749e-163	-1.63843e-163	7.032e-163	-7.20172e-163	3.43824e-163	1.45706e-163	1.37774e-162	1.82749e-163	1.0702e-162	1.15621e-162	-1.60822e-164	1.04307e-162	5.99651e-163	3.98041e-163	1.39892e-162	4.10799e-163	2.17565e-164	0
5.39491e-163	-1.96787e-163	-7.46359e-164	-3.33832e-163	5.2079e-163	-1.02348e-162	3.71676e-163	5.33953e-163	-8.76351e-163	3.85471e-163	-1.04967e-162	-3.80772e-163	-1.05908e-163	3.51749e-163	-1.63843e-163	7.032e-163	-7.20172e-163	3.43824e-163	1.45706e-163	1.37774e-162	1.82749e-163	1.0702e-162	1.15621e-162	-1.60822e-164	1.04307e-162	5.99651e-163	3.98041e-163	1.39892e-162	4.10799e-163	2.17565e-164	0
5.39491e-163	-1.96787e-163	-7.46359e-164	-3.33832e-163	5.2079e-163	-1.02348e-162	3.71676e-163	5.33953e-163	-8.76351e-163	3.85471e-163	-1.04967e-162	-3.80772e-163	-1.05908e-163	3.51749e-163	-1.63843e-163	7.032e-163	-7.20172e-163	3.43824e-163	1.45706e-163	1.37774e-162	1.82749e-163	1.0702e-162	1.15621e-162	-1.60822e-164	1.04307e-162	5.99651e-163	3.98041e-163	1.39892e-162	4.10799e-163	2.17565e-164	0
5.39491e-163	-1.96787e-163	-7.46359e-164	-3.33832e-163	5.2079e-163	-1.02348e-162	3.71676e-163	5.33953e-163	-8.76351e-163	3.85471e-163	-1.04967e-162	-3.80772e-163	-1.05908e-163	3.51749e-163	-1.63843e-163	7.032e-163	-7.20172e-163	3.43824e-163	1.45706e-163	1.37774e-162	1.82749e-163	1.0702e-162	1.15621e-162	-1.60822e-164	1.04307e-162	5.99651e-163	3.98041e-163	1.39892e-162	4.10799e-163	2.17565e-164	0
5.39491e-163	-1.96787e-163	-7.46359e-164	-3.33832e-163	5.2079e-163	-1.02348e-162	3.71676e-163	5.33953e-163	-8.76351e-163	3.85471e-163	-1.04967e-162	-3.80772e-163	-1.05908e-163	3.51749e-163	-1.63843e-163	7.032e-163	-7.20172e-163	3.43824e-163	1.45706e-163	1.37774e-162	1.82749e-163	1.0702e-162	1.15621e-162	-1.60822e-164	1.04307e-162	5.99651e-163	3.98041e-163	1.39892e-162	4.10799e-163	2.17565e-164	0
5.39491e-163	-1.96787e-163	-7.46359e-164	-3.33832e-163	5.2079e-163	-1.02348e-162	3.71676e-163	5.33953e-163	-8.76351e-163	3.85471e-163	-1.04967e-162	-3.80772e-163	-1.05908e-163	3.51749e-163	-1.63843e-163	7.032e-163	-7.20172e-163	3.43824e-163	1.45706e-163	1.37774e-162	1.82749e-163	1.0702e-162	1.15621e-162	-1.60822e-164	1.04307e-162	5.99651e-163	3.98041e-163	1.39892e-162	4.10799e-163	2.17565e-164	0
5.39491e-163	-1.96787e-163	-7.46359e-164	-3.33832e-163	5.2079e-163	-1.02348e-162	3.71676e-163	5.33953e-163	-8.76351e-163	3.85471e-163	-1.04967e-162	-3.80772e-163	-1.05908e-163	3.51749e-163	-1.63843e-163	7.032e-163	-7.20172e-163	3.43824e-163	1.45706e-163	1.37774e-162	1.82749e-163	1.0702e-162	1.15621e-162	-1.60822e-164	1.04307e-162	5.99651e-163	3.98041e-163	1.39892e-162	4.10799e-163	2.17565e-164	0
5.39491e-163	-1.96787e-163	-7.46359e-164	-3.33832e-163	5.2079e-163	-1.02348e-162	3.71676e-163	5.33953e-163	-8.76351e-163	3.85471e-163	-1.04967e-162	-3.80772e-163	-1.05908e-163	3.51749e-163	-1.63843e-163	7.032e-163	-7.20172e-163	3.43824e-163	1.45706e-163	1.37774e-162	1.82749e-163	1.0702e-162	1.15621e-162	-1.60822e-164	1.04307e-162	5.99651e-163	3.98041e-163	1.39892e-162	4.10799e-163	2.17565e-164	0
5.39491e-163	-1.96787e-163	-7.46359e-164	-3.33832e-163	5.2079e-163	-1.02348e-162	3.71676e-163	5.33953e-163	-8.76351e-163	3.85471e-163	-1.04967e-162	-3.80772e-163	-1.05908e-163	3.51749e-163	-1.63843e-163	7.032e-163	-7.20172e-163	3.43824e-163	1.45706e-163	1.37774e-162	1.82749e-163	1.0702e-162	1.15621e-162	-1.60822e-164	1.04307e-162	5.99651e-163	3.98041e-163	1.39892e-162	4.10799e-163	2.17565e-164	0
5.39491e-163	-1.96787e-163	-7.46359e-164	-3.33832e-163	5.2079e-163	-1.02348e-162	3.71676e-163	5.33953e-163	-8.76351e-163	3.85471e-163	-1.04967e-162	-3.80772e-163	-1.05908e-163	3.51749e-163	-1.63843e-163	7.032e-163	-7.20172e-163	3.43824e-163	1.45706e-163	1.37774e-162	1.82749e-163	1.0702e-162	1.15621e-162	-1.60822e-164	1.04307e-162	5.99651e-163	3.98041e-163	1.39892e-162	4.10799e-163	2.17565e-164	0
5.39491e-163	-1.96787e-163	-7.46359e-164	-3.33832e-163	5.2079e-163	-1.02348e-162	3.71676e-163	5.33953e-163	-8.76351e-163	3.85471e-163	-1.04967e-162	-3.80772e-163	-1.05908e-163	3.51749e-163	-1.63843e-163	7.032e-163	-7.20172e-163	3.43824e-163	1.45706e-163	1.37774e-162	1.82749e-163	1.0702e-162	1.15621e-162	-1.60822e-164	1.04307e-162	5.99651e-163	3.98041e-163	1.39892e-162	4.10799e-163	2.17565e-164	0
5.39491e-163	-1.96787e-163	-7.46359e-164	-3.33832e-163	5.2079e-163	-1.02348e-162	3.71676e-163	5.33953e-163	-8.76351e-163	3.85471e-163	-1.04967e-162	-3.80772e-163	-1.05908e-163	3.51749e-163	-1.63843e-163	7.032e-163	-7.20172e-163	3.43824e-163	1.45706e-163	1.37774e-162	1.82749e-163	1.0702e-162	1.15621e-162	-1.60822e-164	1.04307e-162	5.99651e-163	3.98041e-163	1.39892e-162	4.10799e-163	2.17565e-164	0
5.39491e-163	-1.96787e-163	-7.46359e-164	-3.33832e-163	5.2079e-163	-1.02348e-162	3.71676e-163	5.33953e-163	-8.76351e-163	3.85471e-163	-1.04967e-162	-3.80772e-163	-1.05908e-163	3.51749e-163	-1.63843e-163	7.032e-163	-7.20172e-163	3.43824e-163	1.45706e-163	1.37774e-162	1.82749e-163	1.0702e-162	1.15621e-162	-1.60822e-164	1.04307e-162	5.99651e-163	3.98041e-163	1.39892e-162	4.10799e-163	2.17565e-164	0
5.39491e-163	-1.96787e-163	-7.46359e-164	-3.33832e-163	5.2079e-163	-1.02348e-162	3.71676e-163	5.33953e-163	-8.76351e-163	3.85471e-163	-1.04967e-162	-3.80772e-163	-1.05908e-163	3.51749e-163	-1.63843e-163	7.032e-163	-7.20172e-163	3.43824e-163	1.45706e-163	1.37774e-162	1.82749e-163	1.0702e-162	1.15621e-162	-1.60822e-164	1.04307e-162	5.99651e-163	3.98041e-163	1.39892e-162	4.10799e-163	2.17565e-164	0
5.39491e-163	-1.96787e-163	-7.46359e-164	-3.33832e-163	5.2079e-163	-1.02348e-162	3.71676e-163	5.33953e-163	-8.76351e-163	3.85471e-163	-1.04967e-162	-3.80772e-163	-1.05908e-163	3.51749e-163	-1.63843e-163	7.032e-163	-7.20172e-163	3.43824e-163	1.45706e-163	1.37774e-162	1.82749e-163	1.0702e-162	1.15621e-162	-1.60822e-164	1.04307e-162	5.99651e-163	3.98041e-163	1.39892e-162	4.10799e-163	2.17565e-164	0
5.39491e-163	-1.96787e-163	-7.46359e-164	-3.33832e-163	5.2079e-163	-1.02348e-162	3.71676e-163	5.33953e-163	-8.76351e-163	3.85471e-163	-1.04967e-162	-3.80772e-163	-1.05908e-163	3.51749e-163	-1.63843e-163	7.032e-163	-7.20172e-163	3.43824e-163	1.45706e-163	1.37774e-162	1.82749e-163	1.0702e-162	1.15621e-162	-1.60822e-164	1.04307e-162	5.99651e-163	3.98041e-163	1.39892e-162	4.10799e-163	2.17565e-164	0
5.39491e-163	-1.96787e-163	-7.46359e-164	-3.33832e-163	5.2079e-163	-1.02348e-162	3.71676e-163	5.33953e-163	-8.76351e-163	3.85471e-163	-1.04967e-162	-3.80772e-163	-1.05908e-163	3.51749e-163	-1.63843e-163	7.032e-163	-7.20172e-163	3.43824e-163	1.45706e-163	1.37774e-162	1.82749e-163	1.0702e-162	1.15621e-162	-1.60822e-164	1.04307e-162	5.99651e-163	3.98041e-163	1.39892e-162	4.10799e-163	2.17565e-164	0
5.39491e-163	-1.96787e-163	-7.46359e-164	-3.33832e-163	5.2079e-163	-1.02348e-162	3.71676e-163	5.33953e-163	-8.76351e-163	3.85471e-163	-1.04967e-162	-3.80772e-163	-1.05908e-163	3.51749e-163	-1.63843e-163	7.032e-163	-7.20172e-163	3.43824e-163	1.45706e-163	1.37774e-162	1.82749e-163	1.0702e-162	1.15621e-162	-1.60822e-164	1.04307e-162	5.99651e-163	3.98041e-163	1.39892e-162	4.10799e-163	2.17565e-164	0
5.39491e-163	-1.96787e-163	-7.46359e-164	-3.33832e-163	5.2079e-163	-1.02348e-162	3.71676e-163	5.33953e-163	-8.76351e-163	3.85471e-163	-1.04967e-162	-3.80772e-163	-1.05908e-163	3.51749e-163	-1.63843e-163	7.032e-163	-7.20172e-163	3.43824e-163	1.45706e-163	1.37774e-162	1.82749e-163	1.0702e-162	1.15621e-162	-1.60822e-164	1.04307e-162	5.99651e-163	3.98041e-163	1.39892e-162	4.10799e-163	2.17565e-164	0
5.39491e-163	-1.96787e-163	-7.46359e-164	-3.33832e-163	5.2079e-163	-1.02348e-162	3.71676e-163	5.33953e-163	-8.76351e-163	3.85471e-163	-1.04967e-162	-3.80772e-163	-1.05908e-163	3.51749e-163	-1.63843e-163	7.032e-163	-7.20172e-163	3.43824e-163	1.45706e-163	1.37774e-162	1.82749e-163	1.0702e-162	1.15621e-162	-1.60822e-164	1.04307e-162	5.99651e-163	3.98041e-163	1.39892e-162	4.10799e-163	2.17565e-164	0
5.39491e-163	-1.96787e-163	-7.46359e-164	-3.33832e-163	5.2079e-163	-1.02348e-162	3.71676e-163	5.33953e-163	-8.76351e-163	3.85471e-163	-1.04967e-162	-3.80772e-163	-1.05908e-163	3.51749e-163	-1.63843e-163	7.032e-163	-7.20172e-163	3.43824e-163	1.45706e-163	1.37774e-162	1.82749e-163	1.0702e-162	1.15621e-162	-1.60822e-164	1.04307e-162	5.99651e-163	3.98041e-163	1.39892e-162	4.10799e-163	2.17565e-164	0
5.39491e-163	-1.96787e-163	-7.46359e-164	-3.33832e-163	5.2079e-163	-1.02348e-162	3.71676e-163	5.33953e-163	-8.76351e-163	3.85471e-163	-1.04967e-162	-3.80772e-163	-1.05908e-163	3.51749e-163	-1.63843e-163	7.032e-163	-7.20172e-163	3.43824e-163	1.45706e-163	1.37774e-162	1.82749e-163	1.0702e-162	1.15621e-162	-1.60822e-164	1.04307e-162	5.99651e-163	3.98041e-163	1.39892e-162	4.10799e-163	2.17565e-164	0
5.39491e-163	-1.96787e-163	-7.46359e-164	-3.33832e-163	5.2079e-163	-1.02348e-162	3.71676e-163	5.33953e-163	-8.76351e-163	3.85471e-163	-1.04967e-162	-3.80772e-163	-1.05908e-163	3.51749e-163	-1.63843e-163	7.032e-163	-7.20172e-163	3.43824e-163	1.45706e-163	1.37774e-162	1.82749e-163	1.0702e-162	1.15621e-162	-1.60822e-164	1.04307e-162	5.99651e-163	3.98041e-163	1.39892e-162	4.10799e-163	2.17565e-164	0
5.39491e-163	-1.96787e-163	-7.46359e-164	-3.33832e-163	5.2079e-163	-1.02348e-162	3.71676e-163	5.33953e-163	-8.76351e-163	3.85471e-163	-1.04967e-162	-3.80772e-163	-1.05908e-163	3.51749e-163	-1.63843e-163	7.032e-163	-7.20172e-163	3.43824e-163	1.45706e-163	1.37774e-162	1.82749e-163	1.0702e-162	1.15621e-162	-1.60822e-164	1.04307e-162	5.99651e-163	3.98041e-163	1.39892e-162	4.10799e-163	2.17565e-164	0
5.39491e-163	-1.96787e-163	-7.46359e-164	-3.33832e-163	5.2079e-163	-1.02348e-162	3.71676e-163	5.33953e-163	-8.76351e-163	3.85471e-163	-1.04967e-162	-3.80772e-163	-1.05908e-163	3.51749e-163	-1.63843e-163	7.032e-163	-7.20172e-163	3.43824e-163	1.45706e-163	1.37774e-162	1.82749e-163	1.0702e-162	1.15621e-162	-1.60822e-164	1.04307e-162	5.99651e-163	3.98041e-163	1.39892e-162	4.10799e-163	2.17565e-164	0
5.39491e-163	-1.96787e-163	-7.46359e-164	-3.33832e-163	5.2079e-163	-1.02348e-162	3.71676e-163	5.33953e-163	-8.76351e-163	3.85471e-163	-1.04967e-162	-3.80772e-163	-1.05908e-163	3.51749e-163	-1.63843e-163	7.032e-163	-7.20172e-163	3.43824e-163	1.45706e-163	1.37774e-162	1.82749e-163	1.0702e-162	1.15621e-162	-1.60822e-164	1.04307e-162	5.99651e-163	3.98041e-163	1.39892e-162	4.10799e-163	2.17565e-164	0
5.39491e-163	-1.96787e-163	-7.46359e-164	-3.33832e-163	5.2079e-163	-1.02348e-162	3.71676e-163	5.33953e-163	-8.76351e-163	3.85471e-163	-1.04967e-162	-3.80772e-163	-1.05908e-163	3.51749e-163	-1.63843e-163	7.032e-163	-7.20172e-163	3.43824e-163	1.45706e-163	1.37774e-162	1.82749e-163	1.0702e-162	1.15621e-162	-1.60822e-164	1.04307e-162	5.99651e-163	3.98041e-163	1.39892e-162	4.10799e-163	2.17565e-164	0
5.39491e-163	-1.96787e-163	-7.46359e-164	-3.33832e-163	5.2079e-163	-1.02348e-162	3.71676e-163	5.33953e-163	-8.76351e-163	3.85471e-163	-1.04967e-162	-3.80772e-163	-1.05908e-163	3.51749e-163	-1.63843e-163	7.032e-163	-7.20172e-163	3.43824e-163	1.45706e-163	1.37774e-162	1.82749e-163	1.0702e-162	1.15621e-162	-1.60822e-164	1.04307e-162	5.99651e-163	3.98041e-163	1.39892e-162	4.10799e-163	2.17565e-164	0
5.39491e-163	-1.96787e-163	-7.46359e-164	-3.33832e-163	5.2079e-163	-1.02348e-162	3.71676e-163	5.33953e-163	-8.76351e-163	3.85471e-163	-1.04967e-162	-3.80772e-163	-1.05908e-163	3.51749e-163	-1.63843e-163	7.032e-163	-7.20172e-163	3.43824e-163	1.45706e-163	1.37774e-162	1.82749e-163	1.0702e-162	1.15621e-162	-1.60822e-164	1.04307e-162	5.99651e-163	3.98041e-163	1.39892e-162	4.10799e-163	2.17565e-164	0
5.39491e-163	-1.96787e-163	-7.46359e-164	-3.33832e-163	5.2079e-163	-1.02348e-162	3.71676e-163	5.33953e-163	-8.76351e-163	3.85471e-163	-1.04967e-162	-3.80772e-163	-1.05908e-163	3.51749e-163	-1.63843e-163	7.032e-163	-7.20172e-163	3.43824e-163	1.45706e-163	1.37774e-162	1.82749e-163	1.0702e-162	1.15621e-162	-1.60822e-164	1.04307e-162	5.99651e-163	3.98041e-163	1.39892e-162	4.10799e-163	2.17565e-164	0
5.39491e-163	-1.96787e-163	-7.46359e-164	-3.33832e-163	5.2079e-163	-1.02348e-162	3.71676e-163	5.33953e-163	-8.76351e-163	3.85471e-163	-1.04967e-162	-3.80772e-163	-1.05908e-163	3.51749e-163	-1.63843e-163	7.032e-163	-7.20172e-163	3.43824e-163	1.45706e-163	1.37774e-162	1.82749e-163	1.0702e-162	1.15621e-162	-1.60822e-164	1.04307e-162	5.99651e-163	3.98041e-163	1.39892e-162	4.10799e-163	2.17565e-164	0
5.39491e-163	-1.96787e-163	-7.46359e-164	-3.33832e-163	5.2079e-163	-1.02348e-162	3.71676e-163	5.33953e-163	-8.76351e-163	3.85471e-163	-1.04967e-162	-3.80772e-163	-1.05908e-163	3.51749e-163	-1.63843e-163	7.032e-163	-7.20172e-163	3.43824e-163	1.45706e-163	1.37774e-162	1.82749e-163	1.0702e-162	1.15621e-162	-1.60822e-164	1.04307e-162	5.99651e-163	3.98041e-163	1.39892e-162	4.10799e-163	2.17565e-164	0
5.39491e-163	-1.96787e-163	-7.46359e-164	-3.33832e-163	5.2079e-163	-1.02348e-162	3.71676e-163	5.33953e-163	-8.76351e-163	3.85471e-163	-1.04967e-162	-3.80772e-163	-1.05908e-163	3.51749e-163	-1.63843e-163	7.032e-163	-7.20172e-163	3.43824e-163	1.45706e-163	1.37774e-162	1.82749e-163	1.0702e-162	1.15621e-162	-1.60822e-164	1.04307e-162	5.99651e-163	3.98041e-163	1.39892e-162	4.10799e-163	2.17565e-164	0
5.39491e-163	-1.96787e-163	-7.46359e-164	-3.33832e-163	5.2079e-163	-1.02348e-162	3.71676e-163	5.33953e-163	-8.76351e-163	3.85471e-163	-1.04967e-162	-3.80772e-163	-1.05908e-163	3.51749e-163	-1.63843e-163	7.032e-163	-7.20172e-163	3.43824e-163	1.45706e-163	1.37774e-162	1.82749e-163	1.0702e-162	1.15621e-162	-1.60822e-164	1.04307e-162	5.99651e-163	3.98041e-163	1.39892e-162	4.10799e-163	2.17565e-164	0
5.39491e-163	-1.96787e-163	-7.46359e-164	-3.33832e-163	5.2079e-163	-1.02348e-162	3.71676e-163	5.33953e-163	-8.76351e-163	3.85471e-163	-1.04967e-162	-3.80772e-163	-1.05908e-163	3.51749e-163	-1.63843e-163	7.032e-163	-7.20172e-163	3.43824e-163	1.45706e-163	1.37774e-162	1.82749e-163	1.0702e-162	1.15621e-162	-1.60822e-164	1.04307e-162	5.99651e-163	3.98041e-163	1.39892e-162	4.10799e-163	2.17565e-164	0
5.39491e-163	-1.96787e-163	-7.46359e-164	-3.33832e-163	5.2079e-163	-1.02348e-162	3.71676e-163	5.33953e-163	-8.76351e-163	3.85471e-163	-1.04967e-162	-3.80772e-163	-1.05908e-163	3.51749e-163	-1.63843e-163	7.032e-163	-7.20172e-163	3.43824e-163	1.45706e-163	1.37774e-162	1.82749e-163	1.0702e-162	1.15621e-162	-1.60822e-164	1.04307e-162	5.99651e-163	3.98041e-163	1.39892e-162	4.10799e-163	2.17565e-164	0
5.39491e-163	-1.96787e-163	-7.46359e-164	-3.33832e-163	5.2079e-163	-1.02348e-162	3.71676e-163	5.33953e-163	-8.76351e-163	3.85471e-163	-1.04967e-162	-3.80772e-163	-1.05908e-163	3.51749e-163	-1.63843e-163	7.032e-163	-7.20172e-163	3.43824e-163	1.45706e-163	1.37774e-162	1.82749e-163	1.0702e-162	1.15621e-162	-1.60822e-164	1.04307e-162	5.99651e-163	3.98041e-163	1.39892e-162	4.10799e-163	2.17565e-164	0
5.39491e-163	-1.96787e-163	-7.46359e-164	-3.33832e-163	5.2079e-163	-1.02348e-162	3.71676e-163	5.33953e-163	-8.76351e-163	3.85471e-163	-1.04967e-162	-3.80772e-163	-1.05908e-163	3.51749e-163	-1.63843e-163	7.032e-163	-7.20172e-163	3.43824e-163	1.45706e-163	1.37774e-162	1.82749e-163	1.0702e-162	1.15621e-162	-1.60822e-164	1.04307e-162	5.99651e-163	3.98041e-163	1.39892e-162	4.10799e-163	2.17565e-164	0
5.39491e-163	-1.96787e-163	-7.46359e-164	-3.33832e-163	5.2079e-163	-1.02348e-162	3.71676e-163	5.33953e-163	-8.76351e-163	3.85471e-163	-1.04967e-162	-3.80772e-163	-1.05908e-163	3.51749e-163	-1.63843e-163	7.032e-163	-7.20172e-163	3.43824e-163	1.45706e-163	1.37774e-162	1.82749e-163	1.0702e-162	1.15621e-162	-1.60822e-164	1.04307e-162	5.99651e-163	3.98041e-163	1.39892e-162	4.10799e-163	2.17565e-164	0
5.39491e-163	-1.96787e-163	-7.46359e-164	-3.33832e-163	5.2079e-163	-1.02348e-162	3.71676e-163	5.33953e-163	-8.76351e-163	3.85471e-163	-1.04967e-162	-3.80772e-163	-1.05908e-163	3.51749e-163	-1.63843e-163	7.032e-163	-7.20172e-163	3.43824e-163	1.45706e-163	1.37774e-162	1.82749e-163	1.0702e-162	1.15621e-162	-1.60822e-164	1.04307e-162	5.99651e-163	3.98041e-163	1.39892e-162	4.10799e-163	2.17565e-164	0
5.39491e-163	-1.96787e-163	-7.46359e-164	-3.33832e-163	5.2079e-163	-1.02348e-162	3.71676e-163	5.33953e-163	-8.76351e-163	3.85471e-163	-1.04967e-162	-3.80772e-163	-1.05908e-163	3.51749e-163	-1.63843e-163	7.032e-163	-7.20172e-163	3.43824e-163	1.45706e-163	1.37774e-162	1.82749e-163	1.0702e-162	1.15621e-162	-1.60822e-164	1.04307e-162	5.99651e-163	3.98041e-163	1.39892e-162	4.10799e-163	2.17565e-164	0
5.39491e-163	-1.96787e-163	-7.46359e-164	-3.33832e-163	5.2079e-163	-1.02348e-162	3.71676e-163	5.33953e-163	-8.76351e-163	3.85471e-163	-1.04967e-162	-3.80772e-163	-1.05908e-163	3.51749e-163	-1.63843e-163	7.032e-163	-7.20172e-163	3.43824e-163	1.45706e-163	1.37774e-162	1.82749e-163	1.0702e-162	1.15621e-162	-1.60822e-164	1.04307e-162	5.99651e-163	3.98041e-163	1.39892e-162	4.10799e-163	2.17565e-164	0
5.39491e-163	-1.96787e-163	-7.46359e-164	-3.33832e-163	5.2079e-163	-1.02348e-162	3.71676e-163	5.33953e-163	-8.76351e-163	3.85471e-163	-1.04967e-162	-3.80772e-163	-1.05908e-163	3.51749e-163	-1.63843e-163	7.032e-163	-7.20172e-163	3.43824e-163	1.45706e-163	1.37774e-162	1.82749e-163	1.0702e-162	1.15621e-162	-1.60822e-164	1.04307e-162	5.99651e-163	3.98041e-163	1.39892e-162	4.10799e-163	2.17565e-164	0
5.39491e-163	-1.96787e-163	-7.46359e-164	-3.33832e-163	5.2079e-163	-1.02348e-162	3.71676e-163	5.33953e-163	-8.76351e-163	3.85471e-163	-1.04967e-162	-3.80772e-163	-1.05908e-163	3.51749e-163	-1.63843e-163	7.032e-163	-7.20172e-163	3.43824e-163	1.45706e-163	1.37774e-162	1.82749e-163	1.0702e-162	1.15621e-162	-1.60822e-164	1.04307e-162	5.99651e-163	3.98041e-163	1.39892e-162	4.10799e-163	2.17565e-164	0
5.39491e-163	-1.96787e-163	-7.46359e-164	-3.33832e-163	5.2079e-163	-1.02348e-162	3.71676e-163	5.33953e-163	-8.76351e-163	3.85471e-163	-1.04967e-162	-3.80772e-163	-1.05908e-163	3.51749e-163	-1.63843e-163	7.032e-163	-7.20172e-163	3.43824e-163	1.45706e-163	1.37774e-162	1.82749e-163	1.0702e-162	1.15621e-162	-1.60822e-164	1.04307e-162	5.99651e-163	3.98041e-163	1.39892e-162	4.10799e-163	2.17565e-164	0
5.39491e-163	-1.96787e-163	-7.46359e-164	-3.33832e-163	5.2079e-163	-1.02348e-162	3.71676e-163	5.33953e-163	-8.76351e-163	3.85471e-163	-1.04967e-162	-3.80772e-163	-1.05908e-163	3.51749e-163	-1.63843e-163	7.032e-163	-7.20172e-163	3.43824e-163	1.45706e-163	1.37774e-162	1.82749e-163	1.0702e-162	1.15621e-162	-1.60822e-164	1.04307e-162	5.99651e-163	3.98041e-163	1.39892e-162	4.10799e-163	2.17565e-164	0
5.39491e-163	-1.96787e-163	-7.46359e-164	-3.33832e-163	5.2079e-163	-1.02348e-162	3.71676e-163	5.33953e-163	-8.76351e-163	3.85471e-163	-1.04967e-162	-3.80772e-163	-1.05908e-163	3.51749e-163	-1.63843e-163	7.032e-163	-7.20172e-163	3.43824e-163	1.45706e-163	1.37774e-162	1.82749e-163	1.0702e-162	1.15621e-162	-1.60822e-164	1.04307e-162	5.99651e-163	3.98041e-163	1.39892e-162	4.10799e-163	2.17565e-164	0
5.39491e-163	-1.96787e-163	-7.46359e-164	-3.33832e-163	5.2079e-163	-1.02348e-162	3.71676e-163	5.33953e-163	-8.76351e-163	3.85471e-163	-1.04967e-162	-3.80772e-163	-1.05908e-163	3.51749e-163	-1.63843e-163	7.032e-163	-7.20172e-163	3.43824e-163	1.45706e-163	1.37774e-162	1.82749e-163	1.0702e-162	1.15621e-162	-1.60822e-164	1.04307e-162	5.99651e-163	3.98041e-163	1.39892e-162	4.10799e-163	2.17565e-164	0
5.39491e-163	-1.96787e-163	-7.46359e-164	-3.33832e-163	5.2079e-163	-1.02348e-162	3.71676e-163	5.33953e-163	-8.76351e-163	3.85471e-163	-1.04967e-162	-3.80772e-163	-1.05908e-163	3.51749e-163	-1.63843e-163	7.032e-163	-7.20172e-163	3.43824e-163	1.45706e-163	1.37774e-162	1.82749e-163	1.0702e-162	1.15621e-162	-1.60822e-164	1.04307e-162	5.99651e-163	3.98041e-163	1.39892e-162	4.10799e-163	2.17565e-164	0
5.39491e-163	-1.96787e-163	-7.46359e-164	-3.33832e-163	5.2079e-163	-1.02348e-162	3.71676e-163	5.33953e-163	-8.76351e-163	3.85471e-163	-1.04967e-162	-3.80772e-163	-1.05908e-163	3.51749e-163	-1.63843e-163	7.032e-163	-7.20172e-163	3.43824e-163	1.45706e-163	1.37774e-162	1.82749e-163	1.0702e-162	1.15621e-162	-1.60822e-164	1.04307e-162	5.99651e-163	3.98041e-163	1.39892e-162	4.10799e-163	2.17565e-164	0
5.39491e-163	-1.96787e-163	-7.46359e-164	-3.33832e-163	5.2079e-163	-1.02348e-162	3.71676e-163	5.33953e-163	-8.76351e-163	3.85471e-163	-1.04967e-162	-3.80772e-163	-1.05908e-163	3.51749e-163	-1.63843e-163	7.032e-163	-7.20172e-163	3.43824e-163	1.45706e-163	1.37774e-162	1.82749e-163	1.0702e-162	1.15621e-162	-1.60822e-164	1.04307e-162	5.99651e-163	3.98041e-163	1.39892e-162	4.10799e-163	2.17565e-164	0
5.39491e-163	-1.96787e-163	-7.46359e-164	-3.33832e-163	5.2079e-163	-1.02348e-162	3.71676e-163	5.33953e-163	-8.76351e-163	3.85471e-163	-1.04967e-162	-3.80772e-163	-1.05908e-163	3.51749e-163	-1.63843e-163	7.032e-163	-7.20172e-163	3.43824e-163	1.45706e-163	1.37774e-162	1.82749e-163	1.0702e-162	1.15621e-162	-1.60822e-164	1.04307e-162	5.99651e-163	3.98041e-163	1.39892e-162	4.10799e-163	2.17565e-164	0
5.39491e-163	-1.96787e-163	-7.46359e-164	-3.33832e-163	5.2079e-163	-1.02348e-162	3.71676e-163	5.33953e-163	-8.76351e-163	3.85471e-163	-1.04967e-162	-3.80772e-163	-1.05908e-163	3.51749e-163	-1.63843e-163	7.032e-163	-7.20172e-163	3.43824e-163	1.45706e-163	1.37774e-162	1.82749e-163	1.0702e-162	1.15621e-162	-1.60822e-164	1.04307e-162	5.99651e-163	3.98041e-163	1.39892e-162	4.10799e-163	2.17565e-164	0
5.39491e-163	-1.96787e-163	-7.46359e-164	-3.33832e-163	5.2079e-163	-1.02348e-162	3.71676e-163	5.33953e-163	-8.76351e-163	3.85471e-163	-1.04967e-162	-3.80772e-163	-1.05908e-163	3.51749e-163	-1.63843e-163	7.032e-163	-7.20172e-163	3.43824e-163	1.45706e-163	1.37774e-162	1.82749e-163	1.0702e-162	1.15621e-162	-1.60822e-164	1.04307e-162	5.99651e-163	3.98041e-163	1.39892e-162	4.10799e-163	2.17565e-164	0
5.39491e-163	-1.96787e-163	-7.46359e-164	-3.33832e-163	5.2079e-163	-1.02348e-162	3.71676e-163	5.33953e-163	-8.76351e-163	3.85471e-163	-1.04967e-162	-3.80772e-163	-1.05908e-163	3.51749e-163	-1.63843e-163	7.032e-163	-7.20172e-163	3.43824e-163	1.45706e-163	1.37774e-162	1.82749e-163	1.0702e-162	1.15621e-162	-1.60822e-164	1.04307e-162	5.99651e-163	3.98041e-163	1.39892e-162	4.10799e-163	2.17565e-164	0
5.39491e-163	-1.96787e-163	-7.46359e-164	-3.33832e-163	5.2079e-163	-1.02348e-162	3.71676e-163	5.33953e-163	-8.76351e-163	3.85471e-163	-1.04967e-162	-3.80772e-163	-1.05908e-163	3.51749e-163	-1.63843e-163	7.032e-163	-7.20172e-163	3.43824e-163	1.45706e-163	1.37774e-162	1.82749e-163	1.0702e-162	1.15621e-162	-1.60822e-164	1.04307e-162	5.99651e-163	3.98041e-163	1.39892e-162	4.10799e-163	2.17565e-164	0
5.39491e-163	-1.96787e-163	-7.46359e-164	-3.33832e-163	5.2079e-163	-1.02348e-162	3.71676e-163	5.33953e-163	-8.76351e-163	3.85471e-163	-1.04967e-162	-3.80772e-163	-1.05908e-163	3.51749e-163	-1.63843e-163	7.032e-163	-7.20172e-163	3.43824e-163	1.45706e-163	1.37774e-162	1.82749e-163	1.0702e-162	1.15621e-162	-1.60822e-164	1.04307e-162	5.99651e-163	3.98041e-163	1.39892e-162	4.10799e-163	2.17565e-164	0
5.39491e-163	-1.96787e-163	-7.46359e-164	-3.33832e-163	5.2079e-163	-1.02348e-162	3.71676e-163	5.33953e-163	-8.76351e-163	3.85471e-163	-1.04967e-162	-3.80772e-163	-1.05908e-163	3.51749e-163	-1.63843e-163	7.032e-163	-7.20172e-163	3.43824e-163	1.45706e-163	1.37774e-162	1.82749e-163	1.0702e-162	1.15621e-162	-1.60822e-164	1.04307e-162	5.99651e-163	3.98041e-163	1.39892e-162	4.10799e-163	2.17565e-164	0
5.39491e-163	-1.96787e-163	-7.46359e-164	-3.33832e-163	5.2079e-163	-1.02348e-162	3.71676e-163	5.33953e-163	-8.76351e-163	3.85471e-163	-1.04967e-162	-3.80772e-163	-1.05908e-163	3.51749e-163	-1.63843e-163	7.032e-163	-7.20172e-163	3.43824e-163	1.45706e-163	1.37774e-162	1.82749e-163	1.0702e-162	1.15621e-162	-1.60822e-164	1.04307e-162	5.99651e-163	3.98041e-163	1.39892e-162	4.10799e-163	2.17565e-164	0
5.39491e-163	-1.96787e-163	-7.46359e-164	-3.33832e-163	5.2079e-163	-1.02348e-162	3.71676e-163	5.33953e-163	-8.76351e-163	3.85471e-163	-1.04967e-162	-3.80772e-163	-1.05908e-163	3.51749e-163	-1.63843e-163	7.032e-163	-7.20172e-163	3.43824e-163	1.45706e-163	1.37774e-162	1.82749e-163	1.0702e-162	1.15621e-162	-1.60822e-164	1.04307e-162	5.99651e-163	3.98041e-163	1.39892e-162	4.10799e-163	2.17565e-164	0
5.39491e-163	-1.96787e-163	-7.46359e-164	-3.33832e-163	5.2079e-163	-1.02348e-162	3.71676e-163	5.33953e-163	-8.76351e-163	3.85471e-163	-1.04967e-162	-3.80772e-163	-1.05908e-163	3.51749e-163	-1.63843e-163	7.032e-163	-7.20172e-163	3.43824e-163	1.45706e-163	1.37774e-162	1.82749e-163	1.0702e-162	1.15621e-162	-1.60822e-164	1.04307e-162	5.99651e-163	3.98041e-163	1.39892e-162	4.10799e-163	2.17565e-164	0
5.39491e-163	-1.96787e-163	-7.46359e-164	-3.33832e-163	5.2079e-163	-1.02348e-162	3.71676e-163	5.33953e-163	-8.76351e-163	3.85471e-163	-1.04967e-162	-3.80772e-163	-1.05908e-163	3.51749e-163	-1.63843e-163	7.032e-163	-7.20172e-163	3.43824e-163	1.45706e-163	1.37774e-162	1.82749e-163	1.0702e-162	1.15621e-162	-1.60822e-164	1.04307e-162	5.99651e-163	3.98041e-163	1.39892e-162	4.10799e-163	2.17565e-164	0
5.39491e-163	-1.96787e-163	-7.46359e-164	-3.33832e-163	5.2079e-163	-1.02348e-162	3.71676e-163	5.33953e-163	-8.76351e-163	3.85471e-163	-1.04967e-162	-3.80772e-163	-1.05908e-163	3.51749e-163	-1.63843e-163	7.032e-163	-7.20172e-163	3.43824e-163	1.45706e-163	1.37774e-162	1.82749e-163	1.0702e-162	1.15621e-162	-1.60822e-164	1.04307e-162	5.99651e-163	3.98041e-163	1.39892e-162	4.10799e-163	2.17565e-164	0
5.39491e-163	-1.96787e-163	-7.46359e-164	-3.33832e-163	5.2079e-163	-1.02348e-162	3.71676e-163	5.33953e-163	-8.76351e-163	3.85471e-163	-1.04967e-162	-3.80772e-163	-1.05908e-163	3.51749e-163	-1.63843e-163	7.032e-163	-7.20172e-163	3.43824e-163	1.45706e-163	1.37774e-162	1.82749e-163	1.0702e-162	1.15621e-162	-1.60822e-164	1.04307e-162	5.99651e-163	3.98041e-163	1.39892e-162	4.10799e-163	2.17565e-164	0
5.39491e-163	-1.96787e-163	-7.46359e-164	-3.33832e-163	5.2079e-163	-1.02348e-162	3.71676e-163	5.33953e-163	-8.76351e-163	3.85471e-163	-1.04967e-162	-3.80772e-163	-1.05908e-163	3.51749e-163	-1.63843e-163	7.032e-163	-7.20172e-163	3.43824e-163	1.45706e-163	1.37774e-162	1.82749e-163	1.0702e-162	1.15621e-162	-1.60822e-164	1.04307e-162	5.99651e-163	3.98041e-163	1.39892e-162	4.10799e-163	2.17565e-164	0
5.39491e-163	-1.96787e-163	-7.46359e-164	-3.33832e-163	5.2079e-163	-1.02348e-162	3.71676e-163	5.33953e-163	-8.76351e-163	3.85471e-163	-1.04967e-162	-3.80772e-163	-1.05908e-163	3.51749e-163	-1.63843e-163	7.032e-163	-7.20172e-163	3.43824e-163	1.45706e-163	1.37774e-162	1.82749e-163	1.0702e-162	1.15621e-162	-1.60822e-164	1.04307e-162	5.99651e-163	3.98041e-163	1.39892e-162	4.10799e-163	2.17565e-164	0
5.39491e-163	-1.96787e-163	-7.46359e-164	-3.33832e-163	5.2079e-163	-1.02348e-162	3.71676e-163	5.33953e-163	-8.76351e-163	3.85471e-163	-1.04967e-162	-3.80772e-163	-1.05908e-163	3.51749e-163	-1.63843e-163	7.032e-163	-7.20172e-163	3.43824e-163	1.45706e-163	1.37774e-162	1.82749e-163	1.0702e-162	1.15621e-162	-1.60822e-164	1.04307e-162	5.99651e-163	3.98041e-163	1.39892e-162	4.10799e-163	2.17565e-164	0
5.39491e-163	-1.96787e-163	-7.46359e-164	-3.33832e-163	5.2079e-163	-1.02348e-162	3.71676e-163	5.33953e-163	-8.76351e-163	3.85471e-163	-1.04967e-162	-3.80772e-163	-1.05908e-163	3.51749e-163	-1.63843e-163	7.032e-163	-7.20172e-163	3.43824e-163	1.45706e-163	1.37774e-162	1.82749e-163	1.0702e-162	1.15621e-162	-1.60822e-164	1.04307e-162	5.99651e-163	3.98041e-163	1.39892e-162	4.10799e-163	2.17565e-164	0
5.39491e-163	-1.96787e-163	-7.46359e-164	-3.33832e-163	5.2079e-163	-1.02348e-162	3.71676e-163	5.33953e-163	-8.76351e-163	3.85471e-163	-1.04967e-162	-3.80772e-163	-1.05908e-163	3.51749e-163	-1.63843e-163	7.032e-163	-7.20172e-163	3.43824e-163	1.45706e-163	1.37774e-162	1.82749e-163	1.0702e-162	1.15621e-162	-1.60822e-164	1.04307e-162	5.99651e-163	3.98041e-163	1.39892e-162	4.10799e-163	2.17565e-164	0
5.39491e-163	-1.96787e-163	-7.46359e-164	-3.33832e-163	5.2079e-163	-1.02348e-162	3.71676e-163	5.33953e-163	-8.76351e-163	3.85471e-163	-1.04967e-162	-3.80772e-163	-1.05908e-163	3.51749e-163	-1.63843e-163	7.032e-163	-7.20172e-163	3.43824e-163	1.45706e-163	1.37774e-162	1.82749e-163	1.0702e-162	1.15621e-162	-1.60822e-164	1.04307e-162	5.99651e-163	3.98041e-163	1.39892e-162	4.10799e-163	2.17565e-164	0
5.39491e-163	-1.96787e-163	-7.46359e-164	-3.33832e-163	5.2079e-163	-1.02348e-162	3.71676e-163	5.33953e-163	-8.76351e-163	3.85471e-163	-1.04967e-162	-3.80772e-163	-1.05908e-163	3.51749e-163	-1.63843e-163	7.032e-163	-7.20172e-163	3.43824e-163	1.45706e-163	1.37774e-162	1.82749e-163	1.0702e-162	1.15621e-162	-1.60822e-164	1.04307e-162	5.99651e-163	3.98041e-163	1.39892e-162	4.10799e-163	2.17565e-164	0
5.39491e-163	-1.96787e-163	-7.46359e-164	-3.33832e-163	5.2079e-163	-1.02348e-162	3.71676e-163	5.33953e-163	-8.76351e-163	3.85471e-163	-1.04967e-162	-3.80772e-163	-1.05908e-163	3.51749e-163	-1.63843e-163	7.032e-163	-7.20172e-163	3.43824e-163	1.45706e-163	1.37774e-162	1.82749e-163	1.0702e-162	1.15621e-162	-1.60822e-164	1.04307e-162	5.99651e-163	3.98041e-163	1.39892e-162	4.10799e-163	2.17565e-164	0
5.39491e-163	-1.96787e-163	-7.46359e-164	-3.33832e-163	5.2079e-163	-1.02348e-162	3.71676e-163	5.33953e-163	-8.76351e-163	3.85471e-163	-1.04967e-162	-3.80772e-163	-1.05908e-163	3.51749e-163	-1.63843e-163	7.032e-163	-7.20172e-163	3.43824e-163	1.45706e-163	1.37774e-162	1.82749e-163	1.0702e-162	1.15621e-162	-1.60822e-164	1.04307e-162	5.99651e-163	3.98041e-163	1.39892e-162	4.10799e-163	2.17565e-164	0
5.39491e-163	-1.96787e-163	-7.46359e-164	-3.33832e-163	5.2079e-163	-1.02348e-162	3.71676e-163	5.33953e-163	-8.76351e-163	3.85471e-163	-1.04967e-162	-3.80772e-163	-1.05908e-163	3.51749e-163	-1.63843e-163	7.032e-163	-7.20172e-163	3.43824e-163	1.45706e-163	1.37774e-162	1.82749e-163	1.0702e-162	1.15621e-162	-1.60822e-164	1.04307e-162	5.99651e-163	3.98041e-163	1.39892e-162	4.10799e-163	2.17565e-164	0
5.39491e-163	-1.96787e-163	-7.46359e-164	-3.33832e-163	5.2079e-163	-1.02348e-162	3.71676e-163	5.33953e-163	-8.76351e-163	3.85471e-163	-1.04967e-162	-3.80772e-163	-1.05908e-163	3.51749e-163	-1.63843e-163	7.032e-163	-7.20172e-163	3.43824e-163	1.45706e-163	1.37774e-162	1.82749e-163	1.0702e-162	1.15621e-162	-1.60822e-164	1.04307e-162	5.99651e-163	3.98041e-163	1.39892e-162	4.10799e-163	2.17565e-164	0
5.39491e-163	-1.96787e-163	-7.46359e-164	-3.33832e-163	5.2079e-163	-1.02348e-162	3.71676e-163	5.33953e-163	-8.76351e-163	3.85471e-163	-1.04967e-162	-3.80772e-163	-1.05908e-163	3.51749e-163	-1.63843e-163	7.032e-163	-7.20172e-163	3.43824e-163	1.45706e-163	1.37774e-162	1.82749e-163	1.0702e-162	1.15621e-162	-1.60822e-164	1.04307e-162	5.99651e-163	3.98041e-163	1.39892e-162	4.10799e-163	2.17565e-164	0
5.39491e-163	-1.96787e-163	-7.46359e-164	-3.33832e-163	5.2079e-163	-1.02348e-162	3.71676e-163	5.33953e-163	-8.76351e-163	3.85471e-163	-1.04967e-162	-3.80772e-163	-1.05908e-163	3.51749e-163	-1.63843e-163	7.032e-163	-7.20172e-163	3.43824e-163	1.45706e-163	1.37774e-162	1.82749e-163	1.0702e-162	1.15621e-162	-1.60822e-164	1.04307e-162	5.99651e-163	3.98041e-163	1.39892e-162	4.10799e-163	2.17565e-164	0
5.39491e-163	-1.96787e-163	-7.46359e-164	-3.33832e-163	5.2079e-163	-1.02348e-162	3.71676e-163	5.33953e-163	-8.76351e-163	3.85471e-163	-1.04967e-162	-3.80772e-163	-1.05908e-163	3.51749e-163	-1.63843e-163	7.032e-163	-7.20172e-163	3.43824e-163	1.45706e-163	1.37774e-162	1.82749e-163	1.0702e-162	1.15621e-162	-1.60822e-164	1.04307e-162	5.99651e-163	3.98041e-163	1.39892e-162	4.10799e-163	2.17565e-164	0
5.39491e-163	-1.96787e-163	-7.46359e-164	-3.33832e-163	5.2079e-163	-1.02348e-162	3.71676e-163	5.33953e-163	-8.76351e-163	3.85471e-163	-1.04967e-162	-3.80772e-163	-1.05908e-163	3.51749e-163	-1.63843e-163	7.032e-163	-7.20172e-163	3.43824e-163	1.45706e-163	1.37774e-162	1.82749e-163	1.0702e-162	1.15621e-162	-1.60822e-164	1.04307e-162	5.99651e-163	3.98041e-163	1.39892e-162	4.10799e-163	2.17565e-164	0
5.39491e-163	-1.96787e-163	-7.46359e-164	-3.33832e-163	5.2079e-163	-1.02348e-162	3.71676e-163	5.33953e-163	-8.76351e-163	3.85471e-163	-1.04967e-162	-3.80772e-163	-1.05908e-163	3.51749e-163	-1.63843e-163	7.032e-163	-7.20172e-163	3.43824e-163	1.45706e-163	1.37774e-162	1.82749e-163	1.0702e-162	1.15621e-162	-1.60822e-164	1.04307e-162	5.99651e-163	3.98041e-163	1.39892e-162	4.10799e-163	2.17565e-164	0
5.39491e-163	-1.96787e-163	-7.46359e-164	-3.33832e-163	5.2079e-163	-1.02348e-162	3.71676e-163	5.33953e-163	-8.76351e-163	3.85471e-163	-1.04967e-162	-3.80772e-163	-1.05908e-163	3.51749e-163	-1.63843e-163	7.032e-163	-7.20172e-163	3.43824e-163	1.45706e-163	1.37774e-162	1.82749e-163	1.0702e-162	1.15621e-162	-1.60822e-164	1.04307e-162	5.99651e-163	3.98041e-163	1.39892e-162	4.10799e-163	2.17565e-164	0
5.39491e-163	-1.96787e-163	-7.46359e-164	-3.33832e-163	5.2079e-163	-1.02348e-162	3.71676e-163	5.33953e-163	-8.76351e-163	3.85471e-163	-1.04967e-162	-3.80772e-163	-1.05908e-163	3.51749e-163	-1.63843e-163	7.032e-163	-7.20172e-163	3.43824e-163	1.45706e-163	1.37774e-162	1.82749e-163	1.0702e-162	1.15621e-162	-1.60822e-164	1.04307e-162	5.99651e-163	3.98041e-163	1.39892e-162	4.10799e-163	2.17565e-164	0
5.39491e-163	-1.96787e-163	-7.46359e-164	-3.33832e-163	5.2079e-163	-1.02348e-162	3.71676e-163	5.33953e-163	-8.76351e-163	3.85471e-163	-1.04967e-162	-3.80772e-163	-1.05908e-163	3.51749e-163	-1.63843e-163	7.032e-163	-7.20172e-163	3.43824e-163	1.45706e-163	1.37774e-162	1.82749e-163	1.0702e-162	1.15621e-162	-1.60822e-164	1.04307e-162	5.99651e-163	3.98041e-163	1.39892e-162	4.10799e-163	2.17565e-164	0
5.39491e-163	-1.96787e-163	-7.46359e-164	-3.33832e-163	5.2079e-163	-1.02348e-162	3.71676e-163	5.33953e-163	-8.76351e-163	3.85471e-163	-1.04967e-162	-3.80772e-163	-1.05908e-163	3.51749e-163	-1.63843e-163	7.032e-163	-7.20172e-163	3.43824e-163	1.45706e-163	1.37774e-162	1.82749e-163	1.0702e-162	1.15621e-162	-1.60822e-164	1.04307e-162	5.99651e-163	3.98041e-163	1.39892e-162	4.10799e-163	2.17565e-164	0
5.39491e-163	-1.96787e-163	-7.46359e-164	-3.33832e-163	5.2079e-163	-1.02348e-162	3.71676e-163	5.33953e-163	-8.76351e-163	3.85471e-163	-1.04967e-162	-3.80772e-163	-1.05908e-163	3.51749e-163	-1.63843e-163	7.032e-163	-7.20172e-163	3.43824e-163	1.45706e-163	1.37774e-162	1.82749e-163	1.0702e-162	1.15621e-162	-1.60822e-164	1.04307e-162	5.99651e-163	3.98041e-163	1.39892e-162	4.10799e-163	2.17565e-164	0
5.39491e-163	-1.96787e-163	-7.46359e-164	-3.33832e-163	5.2079e-163	-1.02348e-162	3.71676e-163	5.33953e-163	-8.76351e-163	3.85471e-163	-1.04967e-162	-3.80772e-163	-1.05908e-163	3.51749e-163	-1.63843e-163	7.032e-163	-7.20172e-163	3.43824e-163	1.45706e-163	1.37774e-162	1.82749e-163	1.0702e-162	1.15621e-162	-1.60822e-164	1.04307e-162	5.99651e-163	3.98041e-163	1.39892e-162	4.10799e-163	2.17565e-164	0
5.39491e-163	-1.96787e-163	-7.46359e-164	-3.33832e-163	5.2079e-163	-1.02348e-162	3.71676e-163	5.33953e-163	-8.76351e-163	3.85471e-163	-1.04967e-162	-3.80772e-163	-1.05908e-163	3.51749e-163	-1.63843e-163	7.032e-163	-7.20172e-163	3.43824e-163	1.45706e-163	1.37774e-162	1.82749e-163	1.0702e-162	1.15621e-162	-1.60822e-164	1.04307e-162	5.99651e-163	3.98041e-163	1.39892e-162	4.10799e-163	2.17565e-164	0
5.39491e-163	-1.96787e-163	-7.46359e-164	-3.33832e-163	5.2079e-163	-1.02348e-162	3.71676e-163	5.33953e-163	-8.76351e-163	3.85471e-163	-1.04967e-162	-3.80772e-163	-1.05908e-163	3.51749e-163	-1.63843e-163	7.032e-163	-7.20172e-163	3.43824e-163	1.45706e-163	1.37774e-162	1.82749e-163	1.0702e-162	1.15621e-162	-1.60822e-164	1.04307e-162	5.99651e-163	3.98041e-163	1.39892e-162	4.10799e-163	2.17565e-164	0
5.39491e-163	-1.96787e-163	-7.46359e-164	-3.33832e-163	5.2079e-163	-1.02348e-162	3.71676e-163	5.33953e-163	-8.76351e-163	3.85471e-163	-1.04967e-162	-3.80772e-163	-1.05908e-163	3.51749e-163	-1.63843e-163	7.032e-163	-7.20172e-163	3.43824e-163	1.45706e-163	1.37774e-162	1.82749e-163	1.0702e-162	1.15621e-162	-1.60822e-164	1.04307e-162	5.99651e-163	3.98041e-163	1.39892e-162	4.10799e-163	2.17565e-164	0
5.39491e-163	-1.96787e-163	-7.46359e-164	-3.33832e-163	5.2079e-163	-1.02348e-162	3.71676e-163	5.33953e-163	-8.76351e-163	3.85471e-163	-1.04967e-162	-3.80772e-163	-1.05908e-163	3.51749e-163	-1.63843e-163	7.032e-163	-7.20172e-163	3.43824e-163	1.45706e-163	1.37774e-162	1.82749e-163	1.0702e-162	1.15621e-162	-1.60822e-164	1.04307e-162	5.99651e-163	3.98041e-163	1.39892e-162	4.10799e-163	2.17565e-164	0
5.39491e-163	-1.96787e-163	-7.46359e-164	-3.33832e-163	5.2079e-163	-1.02348e-162	3.71676e-163	5.33953e-163	-8.76351e-163	3.85471e-163	-1.04967e-162	-3.80772e-163	-1.05908e-163	3.51749e-163	-1.63843e-163	7.032e-163	-7.20172e-163	3.43824e-163	1.45706e-163	1.37774e-162	1.82749e-163	1.0702e-162	1.15621e-162	-1.60822e-164	1.04307e-162	5.99651e-163	3.98041e-163	1.39892e-162	4.10799e-163	2.17565e-164	0
5.39491e-163	-1.96787e-163	-7.46359e-164	-3.33832e-163	5.2079e-163	-1.02348e-162	3.71676e-163	5.33953e-163	-8.76351e-163	3.85471e-163	-1.04967e-162	-3.80772e-163	-1.05908e-163	3.51749e-163	-1.63843e-163	7.032e-163	-7.20172e-163	3.43824e-163	1.45706e-163	1.37774e-162	1.82749e-163	1.0702e-162	1.15621e-162	-1.60822e-164	1.04307e-162	5.99651e-163	3.98041e-163	1.39892e-162	4.10799e-163	2.17565e-164	0
5.39491e-163	-1.96787e-163	-7.46359e-164	-3.33832e-163	5.2079e-163	-1.02348e-162	3.71676e-163	5.33953e-163	-8.76351e-163	3.85471e-163	-1.04967e-162	-3.80772e-163	-1.05908e-163	3.51749e-163	-1.63843e-163	7.032e-163	-7.20172e-163	3.43824e-163	1.45706e-163	1.37774e-162	1.82749e-163	1.0702e-162	1.15621e-162	-1.60822e-164	1.04307e-162	5.99651e-163	3.98041e-163	1.39892e-162	4.10799e-163	2.17565e-164	0
5.39491e-163	-1.96787e-163	-7.46359e-164	-3.33832e-163	5.2079e-163	-1.02348e-162	3.71676e-163	5.33953e-163	-8.76351e-163	3.85471e-163	-1.04967e-162	-3.80772e-163	-1.05908e-163	3.51749e-163	-1.63843e-163	7.032e-163	-7.20172e-163	3.43824e-163	1.45706e-163	1.37774e-162	1.82749e-163	1.0702e-162	1.15621e-162	-1.60822e-164	1.04307e-162	5.99651e-163	3.98041e-163	1.39892e-162	4.10799e-163	2.17565e-164	0
5.39491e-163	-1.96787e-163	-7.46359e-164	-3.33832e-163	5.2079e-163	-1.02348e-162	3.71676e-163	5.33953e-163	-8.76351e-163	3.85471e-163	-1.04967e-162	-3.80772e-163	-1.05908e-163	3.51749e-163	-1.63843e-163	7.032e-163	-7.20172e-163	3.43824e-163	1.45706e-163	1.37774e-162	1.82749e-163	1.0702e-162	1.15621e-162	-1.60822e-164	1.04307e-162	5.99651e-163	3.98041e-163	1.39892e-162	4.10799e-163	2.17565e-164	0
5.39491e-163	-1.96787e-163	-7.46359e-164	-3.33832e-163	5.2079e-163	-1.02348e-162	3.71676e-163	5.33953e-163	-8.76351e-163	3.85471e-163	-1.04967e-162	-3.80772e-163	-1.05908e-163	3.51749e-163	-1.63843e-163	7.032e-163	-7.20172e-163	3.43824e-163	1.45706e-163	1.37774e-162	1.82749e-163	1.0702e-162	1.15621e-162	-1.60822e-164	1.04307e-162	5.99651e-163	3.98041e-163	1.39892e-162	4.10799e-163	2.17565e-164	0
5.39491e-163	-1.96787e-163	-7.46359e-164	-3.33832e-163	5.2079e-163	-1.02348e-162	3.71676e-163	5.33953e-163	-8.76351e-163	3.85471e-163	-1.04967e-162	-3.80772e-163	-1.05908e-163	3.51749e-163	-1.63843e-163	7.032e-163	-7.20172e-163	3.43824e-163	1.45706e-163	1.37774e-162	1.82749e-163	1.0702e-162	1.15621e-162	-1.60822e-164	1.04307e-162	5.99651e-163	3.98041e-163	1.39892e-162	4.10799e-163	2.17565e-164	0
5.39491e-163	-1.96787e-163	-7.46359e-164	-3.33832e-163	5.2079e-163	-1.02348e-162	3.71676e-163	5.33953e-163	-8.76351e-163	3.85471e-163	-1.04967e-162	-3.80772e-163	-1.05908e-163	3.51749e-163	-1.63843e-163	7.032e-163	-7.20172e-163	3.43824e-163	1.45706e-163	1.37774e-162	1.82749e-163	1.0702e-162	1.15621e-162	-1.60822e-164	1.04307e-162	5.99651e-163	3.98041e-163	1.39892e-162	4.10799e-163	2.17565e-164	0
5.39491e-163	-1.96787e-163	-7.46359e-164	-3.33832e-163	5.2079e-163	-1.02348e-162	3.71676e-163	5.33953e-163	-8.76351e-163	3.85471e-163	-1.04967e-162	-3.80772e-163	-1.05908e-163	3.51749e-163	-1.63843e-163	7.032e-163	-7.20172e-163	3.43824e-163	1.45706e-163	1.37774e-162	1.82749e-163	1.0702e-162	1.15621e-162	-1.60822e-164	1.04307e-162	5.99651e-163	3.98041e-163	1.39892e-162	4.10799e-163	2.17565e-164	0
5.39491e-163	-1.96787e-163	-7.46359e-164	-3.33832e-163	5.2079e-163	-1.02348e-162	3.71676e-163	5.33953e-163	-8.76351e-163	3.85471e-163	-1.04967e-162	-3.80772e-163	-1.05908e-163	3.51749e-163	-1.63843e-163	7.032e-163	-7.20172e-163	3.43824e-163	1.45706e-163	1.37774e-162	1.82749e-163	1.0702e-162	1.15621e-162	-1.60822e-164	1.04307e-162	5.99651e-163	3.98041e-163	1.39892e-162	4.10799e-163	2.17565e-164	0
5.39491e-163	-1.96787e-163	-7.46359e-164	-3.33832e-163	5.2079e-163	-1.02348e-162	3.71676e-163	5.33953e-163	-8.76351e-163	3.85471e-163	-1.04967e-162	-3.80772e-163	-1.05908e-163	3.51749e-163	-1.63843e-163	7.032e-163	-7.20172e-163	3.43824e-163	1.45706e-163	1.37774e-162	1.82749e-163	1.0702e-162	1.15621e-162	-1.60822e-164	1.04307e-162	5.99651e-163	3.98041e-163	1.39892e-162	4.10799e-163	2.17565e-164	0
5.39491e-163	-1.96787e-163	-7.46359e-164	-3.33832e-163	5.2079e-163	-1.02348e-162	3.71676e-163	5.33953e-163	-8.76351e-163	3.85471e-163	-1.04967e-162	-3.80772e-163	-1.05908e-163	3.51749e-163	-1.63843e-163	7.032e-163	-7.20172e-163	3.43824e-163	1.45706e-163	1.37774e-162	1.82749e-163	1.0702e-162	1.15621e-162	-1.60822e-164	1.04307e-162	5.99651e-163	3.98041e-163	1.39892e-162	4.10799e-163	2.17565e-164	0
5.39491e-163	-1.96787e-163	-7.46359e-164	-3.33832e-163	5.2079e-163	-1.02348e-162	3.71676e-163	5.33953e-163	-8.76351e-163	3.85471e-163	-1.04967e-162	-3.80772e-163	-1.05908e-163	3.51749e-163	-1.63843e-163	7.032e-163	-7.20172e-163	3.43824e-163	1.45706e-163	1.37774e-162	1.82749e-163	1.0702e-162	1.15621e-162	-1.60822e-164	1.04307e-162	5.99651e-163	3.98041e-163	1.39892e-162	4.10799e-163	2.17565e-164	0
5.39491e-163	-1.96787e-163	-7.46359e-164	-3.33832e-163	5.2079e-163	-1.02348e-162	3.71676e-163	5.33953e-163	-8.76351e-163	3.85471e-163	-1.04967e-162	-3.80772e-163	-1.05908e-163	3.51749e-163	-1.63843e-163	7.032e-163	-7.20172e-163	3.43824e-163	1.45706e-163	1.37774e-162	1.82749e-163	1.0702e-162	1.15621e-162	-1.60822e-164	1.04307e-162	5.99651e-163	3.98041e-163	1.39892e-162	4.10799e-163	2.17565e-164	0
5.39491e-163	-1.96787e-163	-7.46359e-164	-3.33832e-163	5.2079e-163	-1.02348e-162	3.71676e-163	5.33953e-163	-8.76351e-163	3.85471e-163	-1.04967e-162	-3.80772e-163	-1.05908e-163	3.51749e-163	-1.63843e-163	7.032e-163	-7.20172e-163	3.43824e-163	1.45706e-163	1.37774e-162	1.82749e-163	1.0702e-162	1.15621e-162	-1.60822e-164	1.04307e-162	5.99651e-163	3.98041e-163	1.39892e-162	4.10799e-163	2.17565e-164	0
5.39491e-163	-1.96787e-163	-7.46359e-164	-3.33832e-163	5.2079e-163	-1.02348e-162	3.71676e-163	5.33953e-163	-8.76351e-163	3.85471e-163	-1.04967e-162	-3.80772e-163	-1.05908e-163	3.51749e-163	-1.63843e-163	7.032e-163	-7.20172e-163	3.43824e-163	1.45706e-163	1.37774e-162	1.82749e-163	1.0702e-162	1.15621e-162	-1.60822e-164	1.04307e-162	5.99651e-163	3.98041e-163	1.39892e-162	4.10799e-163	2.17565e-164	0
5.39491e-163	-1.96787e-163	-7.46359e-164	-3.33832e-163	5.2079e-163	-1.02348e-162	3.71676e-163	5.33953e-163	-8.76351e-163	3.85471e-163	-1.04967e-162	-3.80772e-163	-1.05908e-163	3.51749e-163	-1.63843e-163	7.032e-163	-7.20172e-163	3.43824e-163	1.45706e-163	1.37774e-162	1.82749e-163	1.0702e-162	1.15621e-162	-1.60822e-164	1.04307e-162	5.99651e-163	3.98041e-163	1.39892e-162	4.10799e-163	2.17565e-164	0
5.39491e-163	-1.96787e-163	-7.46359e-164	-3.33832e-163	5.2079e-163	-1.02348e-162	3.71676e-163	5.33953e-163	-8.76351e-163	3.85471e-163	-1.04967e-162	-3.80772e-163	-1.05908e-163	3.51749e-163	-1.63843e-163	7.032e-163	-7.20172e-163	3.43824e-163	1.45706e-163	1.37774e-162	1.82749e-163	1.0702e-162	1.15621e-162	-1.60822e-164	1.04307e-162	5.99651e-163	3.98041e-163	1.39892e-162	4.10799e-163	2.17565e-164	0
5.39491e-163	-1.96787e-163	-7.46359e-164	-3.33832e-163	5.2079e-163	-1.02348e-162	3.71676e-163	5.33953e-163	-8.76351e-163	3.85471e-163	-1.04967e-162	-3.80772e-163	-1.05908e-163	3.51749e-163	-1.63843e-163	7.032e-163	-7.20172e-163	3.43824e-163	1.45706e-163	1.37774e-162	1.82749e-163	1.0702e-162	1.15621e-162	-1.60822e-164	1.04307e-162	5.99651e-163	3.98041e-163	1.39892e-162	4.10799e-163	2.17565e-164	0
5.39491e-163	-1.96787e-163	-7.46359e-164	-3.33832e-163	5.2079e-163	-1.02348e-162	3.71676e-163	5.33953e-163	-8.76351e-163	3.85471e-163	-1.04967e-162	-3.80772e-163	-1.05908e-163	3.51749e-163	-1.63843e-163	7.032e-163	-7.20172e-163	3.43824e-163	1.45706e-163	1.37774e-162	1.82749e-163	1.0702e-162	1.15621e-162	-1.60822e-164	1.04307e-162	5.99651e-163	3.98041e-163	1.39892e-162	4.10799e-163	2.17565e-164	0
5.39491e-163	-1.96787e-163	-7.46359e-164	-3.33832e-163	5.2079e-163	-1.02348e-162	3.71676e-163	5.33953e-163	-8.76351e-163	3.85471e-163	-1.04967e-162	-3.80772e-163	-1.05908e-163	3.51749e-163	-1.63843e-163	7.032e-163	-7.20172e-163	3.43824e-163	1.45706e-163	1.37774e-162	1.82749e-163	1.0702e-162	1.15621e-162	-1.60822e-164	1.04307e-162	5.99651e-163	3.98041e-163	1.39892e-162	4.10799e-163	2.17565e-164	0
5.39491e-163	-1.96787e-163	-7.46359e-164	-3.33832e-163	5.2079e-163	-1.02348e-162	3.71676e-163	5.33953e-163	-8.76351e-163	3.85471e-163	-1.04967e-162	-3.80772e-163	-1.05908e-163	3.51749e-163	-1.63843e-163	7.032e-163	-7.20172e-163	3.43824e-163	1.45706e-163	1.37774e-162	1.82749e-163	1.0702e-162	1.15621e-162	-1.60822e-164	1.04307e-162	5.99651e-163	3.98041e-163	1.39892e-162	4.10799e-163	2.17565e-164	0
5.39491e-163	-1.96787e-163	-7.46359e-164	-3.33832e-163	5.2079e-163	-1.02348e-162	3.71676e-163	5.33953e-163	-8.76351e-163	3.85471e-163	-1.04967e-162	-3.80772e-163	-1.05908e-163	3.51749e-163	-1.63843e-163	7.032e-163	-7.20172e-163	3.43824e-163	1.45706e-163	1.37774e-162	1.82749e-163	1.0702e-162	1.15621e-162	-1.60822e-164	1.04307e-162	5.99651e-163	3.98041e-163	1.39892e-162	4.10799e-163	2.17565e-164	0
5.39491e-163	-1.96787e-163	-7.46359e-164	-3.33832e-163	5.2079e-163	-1.02348e-162	3.71676e-163	5.33953e-163	-8.76351e-163	3.85471e-163	-1.04967e-162	-3.80772e-163	-1.05908e-163	3.51749e-163	-1.63843e-163	7.032e-163	-7.20172e-163	3.43824e-163	1.45706e-163	1.37774e-162	1.82749e-163	1.0702e-162	1.15621e-162	-1.60822e-164	1.04307e-162	5.99651e-163	3.98041e-163	1.39892e-162	4.10799e-163	2.17565e-164	0
5.39491e-163	-1.96787e-163	-7.46359e-164	-3.33832e-163	5.2079e-163	-1.02348e-162	3.71676e-163	5.33953e-163	-8.76351e-163	3.85471e-163	-1.04967e-162	-3.80772e-163	-1.05908e-163	3.51749e-163	-1.63843e-163	7.032e-163	-7.20172e-163	3.43824e-163	1.45706e-163	1.37774e-162	1.82749e-163	1.0702e-162	1.15621e-162	-1.60822e-164	1.04307e-162	5.99651e-163	3.98041e-163	1.39892e-162	4.10799e-163	2.17565e-164	0
5.39491e-163	-1.96787e-163	-7.46359e-164	-3.33832e-163	5.2079e-163	-1.02348e-162	3.71676e-163	5.33953e-163	-8.76351e-163	3.85471e-163	-1.04967e-162	-3.80772e-163	-1.05908e-163	3.51749e-163	-1.63843e-163	7.032e-163	-7.20172e-163	3.43824e-163	1.45706e-163	1.37774e-162	1.82749e-163	1.0702e-162	1.15621e-162	-1.60822e-164	1.04307e-162	5.99651e-163	3.98041e-163	1.39892e-162	4.10799e-163	2.17565e-164	0
5.39491e-163	-1.96787e-163	-7.46359e-164	-3.33832e-163	5.2079e-163	-1.02348e-162	3.71676e-163	5.33953e-163	-8.76351e-163	3.85471e-163	-1.04967e-162	-3.80772e-163	-1.05908e-163	3.51749e-163	-1.63843e-163	7.032e-163	-7.20172e-163	3.43824e-163	1.45706e-163	1.37774e-162	1.82749e-163	1.0702e-162	1.15621e-162	-1.60822e-164	1.04307e-162	5.99651e-163	3.98041e-163	1.39892e-162	4.10799e-163	2.17565e-164	0
5.39491e-163	-1.96787e-163	-7.46359e-164	-3.33832e-163	5.2079e-163	-1.02348e-162	3.71676e-163	5.33953e-163	-8.76351e-163	3.85471e-163	-1.04967e-162	-3.80772e-163	-1.05908e-163	3.51749e-163	-1.63843e-163	7.032e-163	-7.20172e-163	3.43824e-163	1.45706e-163	1.37774e-162	1.82749e-163	1.0702e-162	1.15621e-162	-1.60822e-164	1.04307e-162	5.99651e-163	3.98041e-163	1.39892e-162	4.10799e-163	2.17565e-164	0
5.39491e-163	-1.96787e-163	-7.46359e-164	-3.33832e-163	5.2079e-163	-1.02348e-162	3.71676e-163	5.33953e-163	-8.76351e-163	3.85471e-163	-1.04967e-162	-3.80772e-163	-1.05908e-163	3.51749e-163	-1.63843e-163	7.032e-163	-7.20172e-163	3.43824e-163	1.45706e-163	1.37774e-162	1.82749e-163	1.0702e-162	1.15621e-162	-1.60822e-164	1.04307e-162	5.99651e-163	3.98041e-163	1.39892e-162	4.10799e-163	2.17565e-164	0
5.39491e-163	-1.96787e-163	-7.46359e-164	-3.33832e-163	5.2079e-163	-1.02348e-162	3.71676e-163	5.33953e-163	-8.76351e-163	3.85471e-163	-1.04967e-162	-3.80772e-163	-1.05908e-163	3.51749e-163	-1.63843e-163	7.032e-163	-7.20172e-163	3.43824e-163	1.45706e-163	1.37774e-162	1.82749e-163	1.0702e-162	1.15621e-162	-1.60822e-164	1.04307e-162	5.99651e-163	3.98041e-163	1.39892e-162	4.10799e-163	2.17565e-164	0
5.39491e-163	-1.96787e-163	-7.46359e-164	-3.33832e-163	5.2079e-163	-1.02348e-162	3.71676e-163	5.33953e-163	-8.76351e-163	3.85471e-163	-1.04967e-162	-3.80772e-163	-1.05908e-163	3.51749e-163	-1.63843e-163	7.032e-163	-7.20172e-163	3.43824e-163	1.45706e-163	1.37774e-162	1.82749e-163	1.0702e-162	1.15621e-162	-1.60822e-164	1.04307e-162	5.99651e-163	3.98041e-163	1.39892e-162	4.10799e-163	2.17565e-164	0
5.39491e-163	-1.96787e-163	-7.46359e-164	-3.33832e-163	5.2079e-163	-1.02348e-162	3.71676e-163	5.33953e-163	-8.76351e-163	3.85471e-163	-1.04967e-162	-3.80772e-163	-1.05908e-163	3.51749e-163	-1.63843e-163	7.032e-163	-7.20172e-163	3.43824e-163	1.45706e-163	1.37774e-162	1.82749e-163	1.0702e-162	1.15621e-162	-1.60822e-164	1.04307e-162	5.99651e-163	3.98041e-163	1.39892e-162	4.10799e-163	2.17565e-164	0
5.39491e-163	-1.96787e-163	-7.46359e-164	-3.33832e-163	5.2079e-163	-1.02348e-162	3.71676e-163	5.33953e-163	-8.76351e-163	3.85471e-163	-1.04967e-162	-3.80772e-163	-1.05908e-163	3.51749e-163	-1.63843e-163	7.032e-163	-7.20172e-163	3.43824e-163	1.45706e-163	1.37774e-162	1.82749e-163	1.0702e-162	1.15621e-162	-1.60822e-164	1.04307e-162	5.99651e-163	3.98041e-163	1.39892e-162	4.10799e-163	2.17565e-164	0
5.39491e-163	-1.96787e-163	-7.46359e-164	-3.33832e-163	5.2079e-163	-1.02348e-162	3.71676e-163	5.33953e-163	-8.76351e-163	3.85471e-163	-1.04967e-162	-3.80772e-163	-1.05908e-163	3.51749e-163	-1.63843e-163	7.032e-163	-7.20172e-163	3.43824e-163	1.45706e-163	1.37774e-162	1.82749e-163	1.0702e-162	1.15621e-162	-1.60822e-164	1.04307e-162	5.99651e-163	3.98041e-163	1.39892e-162	4.10799e-163	2.17565e-164	0
5.39491e-163	-1.96787e-163	-7.46359e-164	-3.33832e-163	5.2079e-163	-1.02348e-162	3.71676e-163	5.33953e-163	-8.76351e-163	3.85471e-163	-1.04967e-162	-3.80772e-163	-1.05908e-163	3.51749e-163	-1.63843e-163	7.032e-163	-7.20172e-163	3.43824e-163	1.45706e-163	1.37774e-162	1.82749e-163	1.0702e-162	1.15621e-162	-1.60822e-164	1.04307e-162	5.99651e-163	3.98041e-163	1.39892e-162	4.10799e-163	2.17565e-164	0
5.39491e-163	-1.96787e-163	-7.46359e-164	-3.33832e-163	5.2079e-163	-1.02348e-162	3.71676e-163	5.33953e-163	-8.76351e-163	3.85471e-163	-1.04967e-162	-3.80772e-163	-1.05908e-163	3.51749e-163	-1.63843e-163	7.032e-163	-7.20172e-163	3.43824e-163	1.45706e-163	1.37774e-162	1.82749e-163	1.0702e-162	1.15621e-162	-1.60822e-164	1.04307e-162	5.99651e-163	3.98041e-163	1.39892e-162	4.10799e-163	2.17565e-164	0
5.39491e-163	-1.96787e-163	-7.46359e-164	-3.33832e-163	5.2079e-163	-1.02348e-162	3.71676e-163	5.33953e-163	-8.76351e-163	3.85471e-163	-1.04967e-162	-3.80772e-163	-1.05908e-163	3.51749e-163	-1.63843e-163	7.032e-163	-7.20172e-163	3.43824e-163	1.45706e-163	1.37774e-162	1.82749e-163	1.0702e-162	1.15621e-162	-1.60822e-164	1.04307e-162	5.99651e-163	3.98041e-163	1.39892e-162	4.10799e-163	2.17565e-164	0
5.39491e-163	-1.96787e-163	-7.46359e-164	-3.33832e-163	5.2079e-163	-1.02348e-162	3.71676e-163	5.33953e-163	-8.76351e-163	3.85471e-163	-1.04967e-162	-3.80772e-163	-1.05908e-163	3.51749e-163	-1.63843e-163	7.032e-163	-7.20172e-163	3.43824e-163	1.45706e-163	1.37774e-162	1.82749e-163	1.0702e-162	1.15621e-162	-1.60822e-164	1.04307e-162	5.99651e-163	3.98041e-163	1.39892e-162	4.10799e-163	2.17565e-164	0
5.39491e-163	-1.96787e-163	-7.46359e-164	-3.33832e-163	5.2079e-163	-1.02348e-162	3.71676e-163	5.33953e-163	-8.76351e-163	3.85471e-163	-1.04967e-162	-3.80772e-163	-1.05908e-163	3.51749e-163	-1.63843e-163	7.032e-163	-7.20172e-163	3.43824e-163	1.45706e-163	1.37774e-162	1.82749e-163	1.0702e-162	1.15621e-162	-1.60822e-164	1.04307e-162	5.99651e-163	3.98041e-163	1.39892e-162	4.10799e-163	2.17565e-164	0
5.39491e-163	-1.96787e-163	-7.46359e-164	-3.33832e-163	5.2079e-163	-1.02348e-162	3.71676e-163	5.33953e-163	-8.76351e-163	3.85471e-163	-1.04967e-162	-3.80772e-163	-1.05908e-163	3.51749e-163	-1.63843e-163	7.032e-163	-7.20172e-163	3.43824e-163	1.45706e-163	1.37774e-162	1.82749e-163	1.0702e-162	1.15621e-162	-1.60822e-164	1.04307e-162	5.99651e-163	3.98041e-163	1.39892e-162	4.10799e-163	2.17565e-164	0
5.39491e-163	-1.96787e-163	-7.46359e-164	-3.33832e-163	5.2079e-163	-1.02348e-162	3.71676e-163	5.33953e-163	-8.76351e-163	3.85471e-163	-1.04967e-162	-3.80772e-163	-1.05908e-163	3.51749e-163	-1.63843e-163	7.032e-163	-7.20172e-163	3.43824e-163	1.45706e-163	1.37774e-162	1.82749e-163	1.0702e-162	1.15621e-162	-1.60822e-164	1.04307e-162	5.99651e-163	3.98041e-163	1.39892e-162	4.10799e-163	2.17565e-164	0
5.39491e-163	-1.96787e-163	-7.46359e-164	-3.33832e-163	5.2079e-163	-1.02348e-162	3.71676e-163	5.33953e-163	-8.76351e-163	3.85471e-163	-1.04967e-162	-3.80772e-163	-1.05908e-163	3.51749e-163	-1.63843e-163	7.032e-163	-7.20172e-163	3.43824e-163	1.45706e-163	1.37774e-162	1.82749e-163	1.0702e-162	1.15621e-162	-1.60822e-164	1.04307e-162	5.99651e-163	3.98041e-163	1.39892e-162	4.10799e-163	2.17565e-164	0
5.39491e-163	-1.96787e-163	-7.46359e-164	-3.33832e-163	5.2079e-163	-1.02348e-162	3.71676e-163	5.33953e-163	-8.76351e-163	3.85471e-163	-1.04967e-162	-3.80772e-163	-1.05908e-163	3.51749e-163	-1.63843e-163	7.032e-163	-7.20172e-163	3.43824e-163	1.45706e-163	1.37774e-162	1.82749e-163	1.0702e-162	1.15621e-162	-1.60822e-164	1.04307e-162	5.99651e-163	3.98041e-163	1.39892e-162	4.10799e-163	2.17565e-164	0
5.39491e-163	-1.96787e-163	-7.46359e-164	-3.33832e-163	5.2079e-163	-1.02348e-162	3.71676e-163	5.33953e-163	-8.76351e-163	3.85471e-163	-1.04967e-162	-3.80772e-163	-1.05908e-163	3.51749e-163	-1.63843e-163	7.032e-163	-7.20172e-163	3.43824e-163	1.45706e-163	1.37774e-162	1.82749e-163	1.0702e-162	1.15621e-162	-1.60822e-164	1.04307e-162	5.99651e-163	3.98041e-163	1.39892e-162	4.10799e-163	2.17565e-164	0
5.39491e-163	-1.96787e-163	-7.46359e-164	-3.33832e-163	5.2079e-163	-1.02348e-162	3.71676e-163	5.33953e-163	-8.76351e-163	3.85471e-163	-1.04967e-162	-3.80772e-163	-1.05908e-163	3.51749e-163	-1.63843e-163	7.032e-163	-7.20172e-163	3.43824e-163	1.45706e-163	1.37774e-162	1.82749e-163	1.0702e-162	1.15621e-162	-1.60822e-164	1.04307e-162	5.99651e-163	3.98041e-163	1.39892e-162	4.10799e-163	2.17565e-164	0
5.39491e-163	-1.96787e-163	-7.46359e-164	-3.33832e-163	5.2079e-163	-1.02348e-162	3.71676e-163	5.33953e-163	-8.76351e-163	3.85471e-163	-1.04967e-162	-3.80772e-163	-1.05908e-163	3.51749e-163	-1.63843e-163	7.032e-163	-7.20172e-163	3.43824e-163	1.45706e-163	1.37774e-162	1.82749e-163	1.0702e-162	1.15621e-162	-1.60822e-164	1.04307e-162	5.99651e-163	3.98041e-163	1.39892e-162	4.10799e-163	2.17565e-164	0
5.39491e-163	-1.96787e-163	-7.46359e-164	-3.33832e-163	5.2079e-163	-1.02348e-162	3.71676e-163	5.33953e-163	-8.76351e-163	3.85471e-163	-1.04967e-162	-3.80772e-163	-1.05908e-163	3.51749e-163	-1.63843e-163	7.032e-163	-7.20172e-163	3.43824e-163	1.45706e-163	1.37774e-162	1.82749e-163	1.0702e-162	1.15621e-162	-1.60822e-164	1.04307e-162	5.99651e-163	3.98041e-163	1.39892e-162	4.10799e-163	2.17565e-164	0
5.39491e-163	-1.96787e-163	-7.46359e-164	-3.33832e-163	5.2079e-163	-1.02348e-162	3.71676e-163	5.33953e-163	-8.76351e-163	3.85471e-163	-1.04967e-162	-3.80772e-163	-1.05908e-163	3.51749e-163	-1.63843e-163	7.032e-163	-7.20172e-163	3.43824e-163	1.45706e-163	1.37774e-162	1.82749e-163	1.0702e-162	1.15621e-162	-1.60822e-164	1.04307e-162	5.99651e-163	3.98041e-163	1.39892e-162	4.10799e-163	2.17565e-164	0
5.39491e-163	-1.96787e-163	-7.46359e-164	-3.33832e-163	5.2079e-163	-1.02348e-162	3.71676e-163	5.33953e-163	-8.76351e-163	3.85471e-163	-1.04967e-162	-3.80772e-163	-1.05908e-163	3.51749e-163	-1.63843e-163	7.032e-163	-7.20172e-163	3.43824e-163	1.45706e-163	1.37774e-162	1.82749e-163	1.0702e-162	1.15621e-162	-1.60822e-164	1.04307e-162	5.99651e-163	3.98041e-163	1.39892e-162	4.10799e-163	2.17565e-164	0
5.39491e-163	-1.96787e-163	-7.46359e-164	-3.33832e-163	5.2079e-163	-1.02348e-162	3.71676e-163	5.33953e-163	-8.76351e-163	3.85471e-163	-1.04967e-162	-3.80772e-163	-1.05908e-163	3.51749e-163	-1.63843e-163	7.032e-163	-7.20172e-163	3.43824e-163	1.45706e-163	1.37774e-162	1.82749e-163	1.0702e-162	1.15621e-162	-1.60822e-164	1.04307e-162	5.99651e-163	3.98041e-163	1.39892e-162	4.10799e-163	2.17565e-164	0
5.39491e-163	-1.96787e-163	-7.46359e-164	-3.33832e-163	5.2079e-163	-1.02348e-162	3.71676e-163	5.33953e-163	-8.76351e-163	3.85471e-163	-1.04967e-162	-3.80772e-163	-1.05908e-163	3.51749e-163	-1.63843e-163	7.032e-163	-7.20172e-163	3.43824e-163	1.45706e-163	1.37774e-162	1.82749e-163	1.0702e-162	1.15621e-162	-1.60822e-164	1.04307e-162	5.99651e-163	3.98041e-163	1.39892e-162	4.10799e-163	2.17565e-164	0
5.39491e-163	-1.96787e-163	-7.46359e-164	-3.33832e-163	5.2079e-163	-1.02348e-162	3.71676e-163	5.33953e-163	-8.76351e-163	3.85471e-163	-1.04967e-162	-3.80772e-163	-1.05908e-163	3.51749e-163	-1.63843e-163	7.032e-163	-7.20172e-163	3.43824e-163	1.45706e-163	1.37774e-162	1.82749e-163	1.0702e-162	1.15621e-162	-1.60822e-164	1.04307e-162	5.99651e-163	3.98041e-163	1.39892e-162	4.10799e-163	2.17565e-164	0
5.39491e-163	-1.96787e-163	-7.46359e-164	-3.33832e-163	5.2079e-163	-1.02348e-162	3.71676e-163	5.33953e-163	-8.76351e-163	3.85471e-163	-1.04967e-162	-3.80772e-163	-1.05908e-163	3.51749e-163	-1.63843e-163	7.032e-163	-7.20172e-163	3.43824e-163	1.45706e-163	1.37774e-162	1.82749e-163	1.0702e-162	1.15621e-162	-1.60822e-164	1.04307e-162	5.99651e-163	3.98041e-163	1.39892e-162	4.10799e-163	2.17565e-164	0
5.39491e-163	-1.96787e-163	-7.46359e-164	-3.33832e-163	5.2079e-163	-1.02348e-162	3.71676e-163	5.33953e-163	-8.76351e-163	3.85471e-163	-1.04967e-162	-3.80772e-163	-1.05908e-163	3.51749e-163	-1.63843e-163	7.032e-163	-7.20172e-163	3.43824e-163	1.45706e-163	1.37774e-162	1.82749e-163	1.0702e-162	1.15621e-162	-1.60822e-164	1.04307e-162	5.99651e-163	3.98041e-163	1.39892e-162	4.10799e-163	2.17565e-164	0
5.39491e-163	-1.96787e-163	-7.46359e-164	-3.33832e-163	5.2079e-163	-1.02348e-162	3.71676e-163	5.33953e-163	-8.76351e-163	3.85471e-163	-1.04967e-162	-3.80772e-163	-1.05908e-163	3.51749e-163	-1.63843e-163	7.032e-163	-7.20172e-163	3.43824e-163	1.45706e-163	1.37774e-162	1.82749e-163	1.0702e-162	1.15621e-162	-1.60822e-164	1.04307e-162	5.99651e-163	3.98041e-163	1.39892e-162	4.10799e-163	2.17565e-164	0
5.39491e-163	-1.96787e-163	-7.46359e-164	-3.33832e-163	5.2079e-163	-1.02348e-162	3.71676e-163	5.33953e-163	-8.76351e-163	3.85471e-163	-1.04967e-162	-3.80772e-163	-1.05908e-163	3.51749e-163	-1.63843e-163	7.032e-163	-7.20172e-163	3.43824e-163	1.45706e-163	1.37774e-162	1.82749e-163	1.0702e-162	1.15621e-162	-1.60822e-164	1.04307e-162	5.99651e-163	3.98041e-163	1.39892e-162	4.10799e-163	2.17565e-164	0
5.39491e-163	-1.96787e-163	-7.46359e-164	-3.33832e-163	5.2079e-163	-1.02348e-162	3.71676e-163	5.33953e-163	-8.76351e-163	3.85471e-163	-1.04967e-162	-3.80772e-163	-1.05908e-163	3.51749e-163	-1.63843e-163	7.032e-163	-7.20172e-163	3.43824e-163	1.45706e-163	1.37774e-162	1.82749e-163	1.0702e-162	1.15621e-162	-1.60822e-164	1.04307e-162	5.99651e-163	3.98041e-163	1.39892e-162	4.10799e-163	2.17565e-164	0
5.39491e-163	-1.96787e-163	-7.46359e-164	-3.33832e-163	5.2079e-163	-1.02348e-162	3.71676e-163	5.33953e-163	-8.76351e-163	3.85471e-163	-1.04967e-162	-3.80772e-163	-1.05908e-163	3.51749e-163	-1.63843e-163	7.032e-163	-7.20172e-163	3.43824e-163	1.45706e-163	1.37774e-162	1.82749e-163	1.0702e-162	1.15621e-162	-1.60822e-164	1.04307e-162	5.99651e-163	3.98041e-163	1.39892e-162	4.10799e-163	2.17565e-164	0
5.39491e-163	-1.96787e-163	-7.46359e-164	-3.33832e-163	5.2079e-163	-1.02348e-162	3.71676e-163	5.33953e-163	-8.76351e-163	3.85471e-163	-1.04967e-162	-3.80772e-163	-1.05908e-163	3.51749e-163	-1.63843e-163	7.032e-163	-7.20172e-163	3.43824e-163	1.45706e-163	1.37774e-162	1.82749e-163	1.0702e-162	1.15621e-162	-1.60822e-164	1.04307e-162	5.99651e-163	3.98041e-163	1.39892e-162	4.10799e-163	2.17565e-164	0
5.39491e-163	-1.96787e-163	-7.46359e-164	-3.33832e-163	5.2079e-163	-1.02348e-162	3.71676e-163	5.33953e-163	-8.76351e-163	3.85471e-163	-1.04967e-162	-3.80772e-163	-1.05908e-163	3.51749e-163	-1.63843e-163	7.032e-163	-7.20172e-163	3.43824e-163	1.45706e-163	1.37774e-162	1.82749e-163	1.0702e-162	1.15621e-162	-1.60822e-164	1.04307e-162	5.99651e-163	3.98041e-163	1.39892e-162	4.10799e-163	2.17565e-164	0
5.39491e-163	-1.96787e-163	-7.46359e-164	-3.33832e-163	5.2079e-163	-1.02348e-162	3.71676e-163	5.33953e-163	-8.76351e-163	3.85471e-163	-1.04967e-162	-3.80772e-163	-1.05908e-163	3.51749e-163	-1.63843e-163	7.032e-163	-7.20172e-163	3.43824e-163	1.45706e-163	1.37774e-162	1.82749e-163	1.0702e-162	1.15621e-162	-1.60822e-164	1.04307e-162	5.99651e-163	3.98041e-163	1.39892e-162	4.10799e-163	2.17565e-164	0
5.39491e-163	-1.96787e-163	-7.46359e-164	-3.33832e-163	5.2079e-163	-1.02348e-162	3.71676e-163	5.33953e-163	-8.76351e-163	3.85471e-163	-1.04967e-162	-3.80772e-163	-1.05908e-163	3.51749e-163	-1.63843e-163	7.032e-163	-7.20172e-163	3.43824e-163	1.45706e-163	1.37774e-162	1.82749e-163	1.0702e-162	1.15621e-162	-1.60822e-164	1.04307e-162	5.99651e-163	3.98041e-163	1.39892e-162	4.10799e-163	2.17565e-164	0
5.39491e-163	-1.96787e-163	-7.46359e-164	-3.33832e-163	5.2079e-163	-1.02348e-162	3.71676e-163	5.33953e-163	-8.76351e-163	3.85471e-163	-1.04967e-162	-3.80772e-163	-1.05908e-163	3.51749e-163	-1.63843e-163	7.032e-163	-7.20172e-163	3.43824e-163	1.45706e-163	1.37774e-162	1.82749e-163	1.0702e-162	1.15621e-162	-1.60822e-164	1.04307e-162	5.99651e-163	3.98041e-163	1.39892e-162	4.10799e-163	2.17565e-164	0
5.39491e-163	-1.96787e-163	-7.46359e-164	-3.33832e-163	5.2079e-163	-1.02348e-162	3.71676e-163	5.33953e-163	-8.76351e-163	3.85471e-163	-1.04967e-162	-3.80772e-163	-1.05908e-163	3.51749e-163	-1.63843e-163	7.032e-163	-7.20172e-163	3.43824e-163	1.45706e-163	1.37774e-162	1.82749e-163	1.0702e-162	1.15621e-162	-1.60822e-164	1.04307e-162	5.99651e-163	3.98041e-163	1.39892e-162	4.10799e-163	2.17565e-164	0
5.39491e-163	-1.96787e-163	-7.46359e-164	-3.33832e-163	5.2079e-163	-1.02348e-162	3.71676e-163	5.33953e-163	-8.76351e-163	3.85471e-163	-1.04967e-162	-3.80772e-163	-1.05908e-163	3.51749e-163	-1.63843e-163	7.032e-163	-7.20172e-163	3.43824e-163	1.45706e-163	1.37774e-162	1.82749e-163	1.0702e-162	1.15621e-162	-1.60822e-164	1.04307e-162	5.99651e-163	3.98041e-163	1.39892e-162	4.10799e-163	2.17565e-164	0
5.39491e-163	-1.96787e-163	-7.46359e-164	-3.33832e-163	5.2079e-163	-1.02348e-162	3.71676e-163	5.33953e-163	-8.76351e-163	3.85471e-163	-1.04967e-162	-3.80772e-163	-1.05908e-163	3.51749e-163	-1.63843e-163	7.032e-163	-7.20172e-163	3.43824e-163	1.45706e-163	1.37774e-162	1.82749e-163	1.0702e-162	1.15621e-162	-1.60822e-164	1.04307e-162	5.99651e-163	3.98041e-163	1.39892e-162	4.10799e-163	2.17565e-164	0
5.39491e-163	-1.96787e-163	-7.46359e-164	-3.33832e-163	5.2079e-163	-1.02348e-162	3.71676e-163	5.33953e-163	-8.76351e-163	3.85471e-163	-1.04967e-162	-3.80772e-163	-1.05908e-163	3.51749e-163	-1.63843e-163	7.032e-163	-7.20172e-163	3.43824e-163	1.45706e-163	1.37774e-162	1.82749e-163	1.0702e-162	1.15621e-162	-1.60822e-164	1.04307e-162	5.99651e-163	3.98041e-163	1.39892e-162	4.10799e-163	2.17565e-164	0
5.39491e-163	-1.96787e-163	-7.46359e-164	-3.33832e-163	5.2079e-163	-1.02348e-162	3.71676e-163	5.33953e-163	-8.76351e-163	3.85471e-163	-1.04967e-162	-3.80772e-163	-1.05908e-163	3.51749e-163	-1.63843e-163	7.032e-163	-7.20172e-163	3.43824e-163	1.45706e-163	1.37774e-162	1.82749e-163	1.0702e-162	1.15621e-162	-1.60822e-164	1.04307e-162	5.99651e-163	3.98041e-163	1.39892e-162	4.10799e-163	2.17565e-164	0
5.39491e-163	-1.96787e-163	-7.46359e-164	-3.33832e-163	5.2079e-163	-1.02348e-162	3.71676e-163	5.33953e-163	-8.76351e-163	3.85471e-163	-1.04967e-162	-3.80772e-163	-1.05908e-163	3.51749e-163	-1.63843e-163	7.032e-163	-7.20172e-163	3.43824e-163	1.45706e-163	1.37774e-162	1.82749e-163	1.0702e-162	1.15621e-162	-1.60822e-164	1.04307e-162	5.99651e-163	3.98041e-163	1.39892e-162	4.10799e-163	2.17565e-164	0
5.39491e-163	-1.96787e-163	-7.46359e-164	-3.33832e-163	5.2079e-163	-1.02348e-162	3.71676e-163	5.33953e-163	-8.76351e-163	3.85471e-163	-1.04967e-162	-3.80772e-163	-1.05908e-163	3.51749e-163	-1.63843e-163	7.032e-163	-7.20172e-163	3.43824e-163	1.45706e-163	1.37774e-162	1.82749e-163	1.0702e-162	1.15621e-162	-1.60822e-164	1.04307e-162	5.99651e-163	3.98041e-163	1.39892e-162	4.10799e-163	2.17565e-164	0
5.39491e-163	-1.96787e-163	-7.46359e-164	-3.33832e-163	5.2079e-163	-1.02348e-162	3.71676e-163	5.33953e-163	-8.76351e-163	3.85471e-163	-1.04967e-162	-3.80772e-163	-1.05908e-163	3.51749e-163	-1.63843e-163	7.032e-163	-7.20172e-163	3.43824e-163	1.45706e-163	1.37774e-162	1.82749e-163	1.0702e-162	1.15621e-162	-1.60822e-164	1.04307e-162	5.99651e-163	3.98041e-163	1.39892e-162	4.10799e-163	2.17565e-164	0
5.39491e-163	-1.96787e-163	-7.46359e-164	-3.33832e-163	5.2079e-163	-1.02348e-162	3.71676e-163	5.33953e-163	-8.76351e-163	3.85471e-163	-1.04967e-162	-3.80772e-163	-1.05908e-163	3.51749e-163	-1.63843e-163	7.032e-163	-7.20172e-163	3.43824e-163	1.45706e-163	1.37774e-162	1.82749e-163	1.0702e-162	1.15621e-162	-1.60822e-164	1.04307e-162	5.99651e-163	3.98041e-163	1.39892e-162	4.10799e-163	2.17565e-164	0
5.39491e-163	-1.96787e-163	-7.46359e-164	-3.33832e-163	5.2079e-163	-1.02348e-162	3.71676e-163	5.33953e-163	-8.76351e-163	3.85471e-163	-1.04967e-162	-3.80772e-163	-1.05908e-163	3.51749e-163	-1.63843e-163	7.032e-163	-7.20172e-163	3.43824e-163	1.45706e-163	1.37774e-162	1.82749e-163	1.0702e-162	1.15621e-162	-1.60822e-164	1.04307e-162	5.99651e-163	3.98041e-163	1.39892e-162	4.10799e-163	2.17565e-164	0
5.39491e-163	-1.96787e-163	-7.46359e-164	-3.33832e-163	5.2079e-163	-1.02348e-162	3.71676e-163	5.33953e-163	-8.76351e-163	3.85471e-163	-1.04967e-162	-3.80772e-163	-1.05908e-163	3.51749e-163	-1.63843e-163	7.032e-163	-7.20172e-163	3.43824e-163	1.45706e-163	1.37774e-162	1.82749e-163	1.0702e-162	1.15621e-162	-1.60822e-164	1.04307e-162	5.99651e-163	3.98041e-163	1.39892e-162	4.10799e-163	2.17565e-164	0
5.39491e-163	-1.96787e-163	-7.46359e-164	-3.33832e-163	5.2079e-163	-1.02348e-162	3.71676e-163	5.33953e-163	-8.76351e-163	3.85471e-163	-1.04967e-162	-3.80772e-163	-1.05908e-163	3.51749e-163	-1.63843e-163	7.032e-163	-7.20172e-163	3.43824e-163	1.45706e-163	1.37774e-162	1.82749e-163	1.0702e-162	1.15621e-162	-1.60822e-164	1.04307e-162	5.99651e-163	3.98041e-163	1.39892e-162	4.10799e-163	2.17565e-164	0
5.39491e-163	-1.96787e-163	-7.46359e-164	-3.33832e-163	5.2079e-163	-1.02348e-162	3.71676e-163	5.33953e-163	-8.76351e-163	3.85471e-163	-1.04967e-162	-3.80772e-163	-1.05908e-163	3.51749e-163	-1.63843e-163	7.032e-163	-7.20172e-163	3.43824e-163	1.45706e-163	1.37774e-162	1.82749e-163	1.0702e-162	1.15621e-162	-1.60822e-164	1.04307e-162	5.99651e-163	3.98041e-163	1.39892e-162	4.10799e-163	2.17565e-164	0
5.39491e-163	-1.96787e-163	-7.46359e-164	-3.33832e-163	5.2079e-163	-1.02348e-162	3.71676e-163	5.33953e-163	-8.76351e-163	3.85471e-163	-1.04967e-162	-3.80772e-163	-1.05908e-163	3.51749e-163	-1.63843e-163	7.032e-163	-7.20172e-163	3.43824e-163	1.45706e-163	1.37774e-162	1.82749e-163	1.0702e-162	1.15621e-162	-1.60822e-164	1.04307e-162	5.99651e-163	3.98041e-163	1.39892e-162	4.10799e-163	2.17565e-164	0
5.39491e-163	-1.96787e-163	-7.46359e-164	-3.33832e-163	5.2079e-163	-1.02348e-162	3.71676e-163	5.33953e-163	-8.76351e-163	3.85471e-163	-1.04967e-162	-3.80772e-163	-1.05908e-163	3.51749e-163	-1.63843e-163	7.032e-163	-7.20172e-163	3.43824e-163	1.45706e-163	1.37774e-162	1.82749e-163	1.0702e-162	1.15621e-162	-1.60822e-164	1.04307e-162	5.99651e-163	3.98041e-163	1.39892e-162	4.10799e-163	2.17565e-164	0
5.39491e-163	-1.96787e-163	-7.46359e-164	-3.33832e-163	5.2079e-163	-1.02348e-162	3.71676e-163	5.33953e-163	-8.76351e-163	3.85471e-163	-1.04967e-162	-3.80772e-163	-1.05908e-163	3.51749e-163	-1.63843e-163	7.032e-163	-7.20172e-163	3.43824e-163	1.45706e-163	1.37774e-162	1.82749e-163	1.0702e-162	1.15621e-162	-1.60822e-164	1.04307e-162	5.99651e-163	3.98041e-163	1.39892e-162	4.10799e-163	2.17565e-164	0
5.39491e-163	-1.96787e-163	-7.46359e-164	-3.33832e-163	5.2079e-163	-1.02348e-162	3.71676e-163	5.33953e-163	-8.76351e-163	3.85471e-163	-1.04967e-162	-3.80772e-163	-1.05908e-163	3.51749e-163	-1.63843e-163	7.032e-163	-7.20172e-163	3.43824e-163	1.45706e-163	1.37774e-162	1.82749e-163	1.0702e-162	1.15621e-162	-1.60822e-164	1.04307e-162	5.99651e-163	3.98041e-163	1.39892e-162	4.10799e-163	2.17565e-164	0
5.39491e-163	-1.96787e-163	-7.46359e-164	-3.33832e-163	5.2079e-163	-1.02348e-162	3.71676e-163	5.33953e-163	-8.76351e-163	3.85471e-163	-1.04967e-162	-3.80772e-163	-1.05908e-163	3.51749e-163	-1.63843e-163	7.032e-163	-7.20172e-163	3.43824e-163	1.45706e-163	1.37774e-162	1.82749e-163	1.0702e-162	1.15621e-162	-1.60822e-164	1.04307e-162	5.99651e-163	3.98041e-163	1.39892e-162	4.10799e-163	2.17565e-164	0
5.39491e-163	-1.96787e-163	-7.46359e-164	-3.33832e-163	5.2079e-163	-1.02348e-162	3.71676e-163	5.33953e-163	-8.76351e-163	3.85471e-163	-1.04967e-162	-3.80772e-163	-1.05908e-163	3.51749e-163	-1.63843e-163	7.032e-163	-7.20172e-163	3.43824e-163	1.45706e-163	1.37774e-162	1.82749e-163	1.0702e-162	1.15621e-162	-1.60822e-164	1.04307e-162	5.99651e-163	3.98041e-163	1.39892e-162	4.10799e-163	2.17565e-164	0
5.39491e-163	-1.96787e-163	-7.46359e-164	-3.33832e-163	5.2079e-163	-1.02348e-162	3.71676e-163	5.33953e-163	-8.76351e-163	3.85471e-163	-1.04967e-162	-3.80772e-163	-1.05908e-163	3.51749e-163	-1.63843e-163	7.032e-163	-7.20172e-163	3.43824e-163	1.45706e-163	1.37774e-162	1.82749e-163	1.0702e-162	1.15621e-162	-1.60822e-164	1.04307e-162	5.99651e-163	3.98041e-163	1.39892e-162	4.10799e-163	2.17565e-164	0
5.39491e-163	-1.96787e-163	-7.46359e-164	-3.33832e-163	5.2079e-163	-1.02348e-162	3.71676e-163	5.33953e-163	-8.76351e-163	3.85471e-163	-1.04967e-162	-3.80772e-163	-1.05908e-163	3.51749e-163	-1.63843e-163	7.032e-163	-7.20172e-163	3.43824e-163	1.45706e-163	1.37774e-162	1.82749e-163	1.0702e-162	1.15621e-162	-1.60822e-164	1.04307e-162	5.99651e-163	3.98041e-163	1.39892e-162	4.10799e-163	2.17565e-164	0
5.39491e-163	-1.96787e-163	-7.46359e-164	-3.33832e-163	5.2079e-163	-1.02348e-162	3.71676e-163	5.33953e-163	-8.76351e-163	3.85471e-163	-1.04967e-162	-3.80772e-163	-1.05908e-163	3.51749e-163	-1.63843e-163	7.032e-163	-7.20172e-163	3.43824e-163	1.45706e-163	1.37774e-162	1.82749e-163	1.0702e-162	1.15621e-162	-1.60822e-164	1.04307e-162	5.99651e-163	3.98041e-163	1.39892e-162	4.10799e-163	2.17565e-164	0
5.39491e-163	-1.96787e-163	-7.46359e-164	-3.33832e-163	5.2079e-163	-1.02348e-162	3.71676e-163	5.33953e-163	-8.76351e-163	3.85471e-163	-1.04967e-162	-3.80772e-163	-1.05908e-163	3.51749e-163	-1.63843e-163	7.032e-163	-7.20172e-163	3.43824e-163	1.45706e-163	1.37774e-162	1.82749e-163	1.0702e-162	1.15621e-162	-1.60822e-164	1.04307e-162	5.99651e-163	3.98041e-163	1.39892e-162	4.10799e-163	2.17565e-164	0
5.39491e-163	-1.96787e-163	-7.46359e-164	-3.33832e-163	5.2079e-163	-1.02348e-162	3.71676e-163	5.33953e-163	-8.76351e-163	3.85471e-163	-1.04967e-162	-3.80772e-163	-1.05908e-163	3.51749e-163	-1.63843e-163	7.032e-163	-7.20172e-163	3.43824e-163	1.45706e-163	1.37774e-162	1.82749e-163	1.0702e-162	1.15621e-162	-1.60822e-164	1.04307e-162	5.99651e-163	3.98041e-163	1.39892e-162	4.10799e-163	2.17565e-164	0
5.39491e-163	-1.96787e-163	-7.46359e-164	-3.33832e-163	5.2079e-163	-1.02348e-162	3.71676e-163	5.33953e-163	-8.76351e-163	3.85471e-163	-1.04967e-162	-3.80772e-163	-1.05908e-163	3.51749e-163	-1.63843e-163	7.032e-163	-7.20172e-163	3.43824e-163	1.45706e-163	1.37774e-162	1.82749e-163	1.0702e-162	1.15621e-162	-1.60822e-164	1.04307e-162	5.99651e-163	3.98041e-163	1.39892e-162	4.10799e-163	2.17565e-164	0
5.39491e-163	-1.96787e-163	-7.46359e-164	-3.33832e-163	5.2079e-163	-1.02348e-162	3.71676e-163	5.33953e-163	-8.76351e-163	3.85471e-163	-1.04967e-162	-3.80772e-163	-1.05908e-163	3.51749e-163	-1.63843e-163	7.032e-163	-7.20172e-163	3.43824e-163	1.45706e-163	1.37774e-162	1.82749e-163	1.0702e-162	1.15621e-162	-1.60822e-164	1.04307e-162	5.99651e-163	3.98041e-163	1.39892e-162	4.10799e-163	2.17565e-164	0
5.39491e-163	-1.96787e-163	-7.46359e-164	-3.33832e-163	5.2079e-163	-1.02348e-162	3.71676e-163	5.33953e-163	-8.76351e-163	3.85471e-163	-1.04967e-162	-3.80772e-163	-1.05908e-163	3.51749e-163	-1.63843e-163	7.032e-163	-7.20172e-163	3.43824e-163	1.45706e-163	1.37774e-162	1.82749e-163	1.0702e-162	1.15621e-162	-1.60822e-164	1.04307e-162	5.99651e-163	3.98041e-163	1.39892e-162	4.10799e-163	2.17565e-164	0
5.39491e-163	-1.96787e-163	-7.46359e-164	-3.33832e-163	5.2079e-163	-1.02348e-162	3.71676e-163	5.33953e-163	-8.76351e-163	3.85471e-163	-1.04967e-162	-3.80772e-163	-1.05908e-163	3.51749e-163	-1.63843e-163	7.032e-163	-7.20172e-163	3.43824e-163	1.45706e-163	1.37774e-162	1.82749e-163	1.0702e-162	1.15621e-162	-1.60822e-164	1.04307e-162	5.99651e-163	3.98041e-163	1.39892e-162	4.10799e-163	2.17565e-164	0
5.39491e-163	-1.96787e-163	-7.46359e-164	-3.33832e-163	5.2079e-163	-1.02348e-162	3.71676e-163	5.33953e-163	-8.76351e-163	3.85471e-163	-1.04967e-162	-3.80772e-163	-1.05908e-163	3.51749e-163	-1.63843e-163	7.032e-163	-7.20172e-163	3.43824e-163	1.45706e-163	1.37774e-162	1.82749e-163	1.0702e-162	1.15621e-162	-1.60822e-164	1.04307e-162	5.99651e-163	3.98041e-163	1.39892e-162	4.10799e-163	2.17565e-164	0
5.39491e-163	-1.96787e-163	-7.46359e-164	-3.33832e-163	5.2079e-163	-1.02348e-162	3.71676e-163	5.33953e-163	-8.76351e-163	3.85471e-163	-1.04967e-162	-3.80772e-163	-1.05908e-163	3.51749e-163	-1.63843e-163	7.032e-163	-7.20172e-163	3.43824e-163	1.45706e-163	1.37774e-162	1.82749e-163	1.0702e-162	1.15621e-162	-1.60822e-164	1.04307e-162	5.99651e-163	3.98041e-163	1.39892e-162	4.10799e-163	2.17565e-164	0
5.39491e-163	-1.96787e-163	-7.46359e-164	-3.33832e-163	5.2079e-163	-1.02348e-162	3.71676e-163	5.33953e-163	-8.76351e-163	3.85471e-163	-1.04967e-162	-3.80772e-163	-1.05908e-163	3.51749e-163	-1.63843e-163	7.032e-163	-7.20172e-163	3.43824e-163	1.45706e-163	1.37774e-162	1.82749e-163	1.0702e-162	1.15621e-162	-1.60822e-164	1.04307e-162	5.99651e-163	3.98041e-163	1.39892e-162	4.10799e-163	2.17565e-164	0
5.39491e-163	-1.96787e-163	-7.46359e-164	-3.33832e-163	5.2079e-163	-1.02348e-162	3.71676e-163	5.33953e-163	-8.76351e-163	3.85471e-163	-1.04967e-162	-3.80772e-163	-1.05908e-163	3.51749e-163	-1.63843e-163	7.032e-163	-7.20172e-163	3.43824e-163	1.45706e-163	1.37774e-162	1.82749e-163	1.0702e-162	1.15621e-162	-1.60822e-164	1.04307e-162	5.99651e-163	3.98041e-163	1.39892e-162	4.10799e-163	2.17565e-164	0
5.39491e-163	-1.96787e-163	-7.46359e-164	-3.33832e-163	5.2079e-163	-1.02348e-162	3.71676e-163	5.33953e-163	-8.76351e-163	3.85471e-163	-1.04967e-162	-3.80772e-163	-1.05908e-163	3.51749e-163	-1.63843e-163	7.032e-163	-7.20172e-163	3.43824e-163	1.45706e-163	1.37774e-162	1.82749e-163	1.0702e-162	1.15621e-162	-1.60822e-164	1.04307e-162	5.99651e-163	3.98041e-163	1.39892e-162	4.10799e-163	2.17565e-164	0
5.39491e-163	-1.96787e-163	-7.46359e-164	-3.33832e-163	5.2079e-163	-1.02348e-162	3.71676e-163	5.33953e-163	-8.76351e-163	3.85471e-163	-1.04967e-162	-3.80772e-163	-1.05908e-163	3.51749e-163	-1.63843e-163	7.032e-163	-7.20172e-163	3.43824e-163	1.45706e-163	1.37774e-162	1.82749e-163	1.0702e-162	1.15621e-162	-1.60822e-164	1.04307e-162	5.99651e-163	3.98041e-163	1.39892e-162	4.10799e-163	2.17565e-164	0
5.39491e-163	-1.96787e-163	-7.46359e-164	-3.33832e-163	5.2079e-163	-1.02348e-162	3.71676e-163	5.33953e-163	-8.76351e-163	3.85471e-163	-1.04967e-162	-3.80772e-163	-1.05908e-163	3.51749e-163	-1.63843e-163	7.032e-163	-7.20172e-163	3.43824e-163	1.45706e-163	1.37774e-162	1.82749e-163	1.0702e-162	1.15621e-162	-1.60822e-164	1.04307e-162	5.99651e-163	3.98041e-163	1.39892e-162	4.10799e-163	2.17565e-164	0
5.39491e-163	-1.96787e-163	-7.46359e-164	-3.33832e-163	5.2079e-163	-1.02348e-162	3.71676e-163	5.33953e-163	-8.76351e-163	3.85471e-163	-1.04967e-162	-3.80772e-163	-1.05908e-163	3.51749e-163	-1.63843e-163	7.032e-163	-7.20172e-163	3.43824e-163	1.45706e-163	1.37774e-162	1.82749e-163	1.0702e-162	1.15621e-162	-1.60822e-164	1.04307e-162	5.99651e-163	3.98041e-163	1.39892e-162	4.10799e-163	2.17565e-164	0
5.39491e-163	-1.96787e-163	-7.46359e-164	-3.33832e-163	5.2079e-163	-1.02348e-162	3.71676e-163	5.33953e-163	-8.76351e-163	3.85471e-163	-1.04967e-162	-3.80772e-163	-1.05908e-163	3.51749e-163	-1.63843e-163	7.032e-163	-7.20172e-163	3.43824e-163	1.45706e-163	1.37774e-162	1.82749e-163	1.0702e-162	1.15621e-162	-1.60822e-164	1.04307e-162	5.99651e-163	3.98041e-163	1.39892e-162	4.10799e-163	2.17565e-164	0
5.39491e-163	-1.96787e-163	-7.46359e-164	-3.33832e-163	5.2079e-163	-1.02348e-162	3.71676e-163	5.33953e-163	-8.76351e-163	3.85471e-163	-1.04967e-162	-3.80772e-163	-1.05908e-163	3.51749e-163	-1.63843e-163	7.032e-163	-7.20172e-163	3.43824e-163	1.45706e-163	1.37774e-162	1.82749e-163	1.0702e-162	1.15621e-162	-1.60822e-164	1.04307e-162	5.99651e-163	3.98041e-163	1.39892e-162	4.10799e-163	2.17565e-164	0
5.39491e-163	-1.96787e-163	-7.46359e-164	-3.33832e-163	5.2079e-163	-1.02348e-162	3.71676e-163	5.33953e-163	-8.76351e-163	3.85471e-163	-1.04967e-162	-3.80772e-163	-1.05908e-163	3.51749e-163	-1.63843e-163	7.032e-163	-7.20172e-163	3.43824e-163	1.45706e-163	1.37774e-162	1.82749e-163	1.0702e-162	1.15621e-162	-1.60822e-164	1.04307e-162	5.99651e-163	3.98041e-163	1.39892e-162	4.10799e-163	2.17565e-164	0
5.39491e-163	-1.96787e-163	-7.46359e-164	-3.33832e-163	5.2079e-163	-1.02348e-162	3.71676e-163	5.33953e-163	-8.76351e-163	3.85471e-163	-1.04967e-162	-3.80772e-163	-1.05908e-163	3.51749e-163	-1.63843e-163	7.032e-163	-7.20172e-163	3.43824e-163	1.45706e-163	1.37774e-162	1.82749e-163	1.0702e-162	1.15621e-162	-1.60822e-164	1.04307e-162	5.99651e-163	3.98041e-163	1.39892e-162	4.10799e-163	2.17565e-164	0
5.39491e-163	-1.96787e-163	-7.46359e-164	-3.33832e-163	5.2079e-163	-1.02348e-162	3.71676e-163	5.33953e-163	-8.76351e-163	3.85471e-163	-1.04967e-162	-3.80772e-163	-1.05908e-163	3.51749e-163	-1.63843e-163	7.032e-163	-7.20172e-163	3.43824e-163	1.45706e-163	1.37774e-162	1.82749e-163	1.0702e-162	1.15621e-162	-1.60822e-164	1.04307e-162	5.99651e-163	3.98041e-163	1.39892e-162	4.10799e-163	2.17565e-164	0
5.39491e-163	-1.96787e-163	-7.46359e-164	-3.33832e-163	5.2079e-163	-1.02348e-162	3.71676e-163	5.33953e-163	-8.76351e-163	3.85471e-163	-1.04967e-162	-3.80772e-163	-1.05908e-163	3.51749e-163	-1.63843e-163	7.032e-163	-7.20172e-163	3.43824e-163	1.45706e-163	1.37774e-162	1.82749e-163	1.0702e-162	1.15621e-162	-1.60822e-164	1.04307e-162	5.99651e-163	3.98041e-163	1.39892e-162	4.10799e-163	2.17565e-164	0
5.39491e-163	-1.96787e-163	-7.46359e-164	-3.33832e-163	5.2079e-163	-1.02348e-162	3.71676e-163	5.33953e-163	-8.76351e-163	3.85471e-163	-1.04967e-162	-3.80772e-163	-1.05908e-163	3.51749e-163	-1.63843e-163	7.032e-163	-7.20172e-163	3.43824e-163	1.45706e-163	1.37774e-162	1.82749e-163	1.0702e-162	1.15621e-162	-1.60822e-164	1.04307e-162	5.99651e-163	3.98041e-163	1.39892e-162	4.10799e-163	2.17565e-164	0
5.39491e-163	-1.96787e-163	-7.46359e-164	-3.33832e-163	5.2079e-163	-1.02348e-162	3.71676e-163	5.33953e-163	-8.76351e-163	3.85471e-163	-1.04967e-162	-3.80772e-163	-1.05908e-163	3.51749e-163	-1.63843e-163	7.032e-163	-7.20172e-163	3.43824e-163	1.45706e-163	1.37774e-162	1.82749e-163	1.0702e-162	1.15621e-162	-1.60822e-164	1.04307e-162	5.99651e-163	3.98041e-163	1.39892e-162	4.10799e-163	2.17565e-164	0
5.39491e-163	-1.96787e-163	-7.46359e-164	-3.33832e-163	5.2079e-163	-1.02348e-162	3.71676e-163	5.33953e-163	-8.76351e-163	3.85471e-163	-1.04967e-162	-3.80772e-163	-1.05908e-163	3.51749e-163	-1.63843e-163	7.032e-163	-7.20172e-163	3.43824e-163	1.45706e-163	1.37774e-162	1.82749e-163	1.0702e-162	1.15621e-162	-1.60822e-164	1.04307e-162	5.99651e-163	3.98041e-163	1.39892e-162	4.10799e-163	2.17565e-164	0
5.39491e-163	-1.96787e-163	-7.46359e-164	-3.33832e-163	5.2079e-163	-1.02348e-162	3.71676e-163	5.33953e-163	-8.76351e-163	3.85471e-163	-1.04967e-162	-3.80772e-163	-1.05908e-163	3.51749e-163	-1.63843e-163	7.032e-163	-7.20172e-163	3.43824e-163	1.45706e-163	1.37774e-162	1.82749e-163	1.0702e-162	1.15621e-162	-1.60822e-164	1.04307e-162	5.99651e-163	3.98041e-163	1.39892e-162	4.10799e-163	2.17565e-164	0
5.39491e-163	-1.96787e-163	-7.46359e-164	-3.33832e-163	5.2079e-163	-1.02348e-162	3.71676e-163	5.33953e-163	-8.76351e-163	3.85471e-163	-1.04967e-162	-3.80772e-163	-1.05908e-163	3.51749e-163	-1.63843e-163	7.032e-163	-7.20172e-163	3.43824e-163	1.45706e-163	1.37774e-162	1.82749e-163	1.0702e-162	1.15621e-162	-1.60822e-164	1.04307e-162	5.99651e-163	3.98041e-163	1.39892e-162	4.10799e-163	2.17565e-164	0
5.39491e-163	-1.96787e-163	-7.46359e-164	-3.33832e-163	5.2079e-163	-1.02348e-162	3.71676e-163	5.33953e-163	-8.76351e-163	3.85471e-163	-1.04967e-162	-3.80772e-163	-1.05908e-163	3.51749e-163	-1.63843e-163	7.032e-163	-7.20172e-163	3.43824e-163	1.45706e-163	1.37774e-162	1.82749e-163	1.0702e-162	1.15621e-162	-1.60822e-164	1.04307e-162	5.99651e-163	3.98041e-163	1.39892e-162	4.10799e-163	2.17565e-164	0
5.39491e-163	-1.96787e-163	-7.46359e-164	-3.33832e-163	5.2079e-163	-1.02348e-162	3.71676e-163	5.33953e-163	-8.76351e-163	3.85471e-163	-1.04967e-162	-3.80772e-163	-1.05908e-163	3.51749e-163	-1.63843e-163	7.032e-163	-7.20172e-163	3.43824e-163	1.45706e-163	1.37774e-162	1.82749e-163	1.0702e-162	1.15621e-162	-1.60822e-164	1.04307e-162	5.99651e-163	3.98041e-163	1.39892e-162	4.10799e-163	2.17565e-164	0
5.39491e-163	-1.96787e-163	-7.46359e-164	-3.33832e-163	5.2079e-163	-1.02348e-162	3.71676e-163	5.33953e-163	-8.76351e-163	3.85471e-163	-1.04967e-162	-3.80772e-163	-1.05908e-163	3.51749e-163	-1.63843e-163	7.032e-163	-7.20172e-163	3.43824e-163	1.45706e-163	1.37774e-162	1.82749e-163	1.0702e-162	1.15621e-162	-1.60822e-164	1.04307e-162	5.99651e-163	3.98041e-163	1.39892e-162	4.10799e-163	2.17565e-164	0
5.39491e-163	-1.96787e-163	-7.46359e-164	-3.33832e-163	5.2079e-163	-1.02348e-162	3.71676e-163	5.33953e-163	-8.76351e-163	3.85471e-163	-1.04967e-162	-3.80772e-163	-1.05908e-163	3.51749e-163	-1.63843e-163	7.032e-163	-7.20172e-163	3.43824e-163	1.45706e-163	1.37774e-162	1.82749e-163	1.0702e-162	1.15621e-162	-1.60822e-164	1.04307e-162	5.99651e-163	3.98041e-163	1.39892e-162	4.10799e-163	2.17565e-164	0
5.39491e-163	-1.96787e-163	-7.46359e-164	-3.33832e-163	5.2079e-163	-1.02348e-162	3.71676e-163	5.33953e-163	-8.76351e-163	3.85471e-163	-1.04967e-162	-3.80772e-163	-1.05908e-163	3.51749e-163	-1.63843e-163	7.032e-163	-7.20172e-163	3.43824e-163	1.45706e-163	1.37774e-162	1.82749e-163	1.0702e-162	1.15621e-162	-1.60822e-164	1.04307e-162	5.99651e-163	3.98041e-163	1.39892e-162	4.10799e-163	2.17565e-164	0
5.39491e-163	-1.96787e-163	-7.46359e-164	-3.33832e-163	5.2079e-163	-1.02348e-162	3.71676e-163	5.33953e-163	-8.76351e-163	3.85471e-163	-1.04967e-162	-3.80772e-163	-1.05908e-163	3.51749e-163	-1.63843e-163	7.032e-163	-7.20172e-163	3.43824e-163	1.45706e-163	1.37774e-162	1.82749e-163	1.0702e-162	1.15621e-162	-1.60822e-164	1.04307e-162	5.99651e-163	3.98041e-163	1.39892e-162	4.10799e-163	2.17565e-164	0
5.39491e-163	-1.96787e-163	-7.46359e-164	-3.33832e-163	5.2079e-163	-1.02348e-162	3.71676e-163	5.33953e-163	-8.76351e-163	3.85471e-163	-1.04967e-162	-3.80772e-163	-1.05908e-163	3.51749e-163	-1.63843e-163	7.032e-163	-7.20172e-163	3.43824e-163	1.45706e-163	1.37774e-162	1.82749e-163	1.0702e-162	1.15621e-162	-1.60822e-164	1.04307e-162	5.99651e-163	3.98041e-163	1.39892e-162	4.10799e-163	2.17565e-164	0
5.39491e-163	-1.96787e-163	-7.46359e-164	-3.33832e-163	5.2079e-163	-1.02348e-162	3.71676e-163	5.33953e-163	-8.76351e-163	3.85471e-163	-1.04967e-162	-3.80772e-163	-1.05908e-163	3.51749e-163	-1.63843e-163	7.032e-163	-7.20172e-163	3.43824e-163	1.45706e-163	1.37774e-162	1.82749e-163	1.0702e-162	1.15621e-162	-1.60822e-164	1.04307e-162	5.99651e-163	3.98041e-163	1.39892e-162	4.10799e-163	2.17565e-164	0
5.39491e-163	-1.96787e-163	-7.46359e-164	-3.33832e-163	5.2079e-163	-1.02348e-162	3.71676e-163	5.33953e-163	-8.76351e-163	3.85471e-163	-1.04967e-162	-3.80772e-163	-1.05908e-163	3.51749e-163	-1.63843e-163	7.032e-163	-7.20172e-163	3.43824e-163	1.45706e-163	1.37774e-162	1.82749e-163	1.0702e-162	1.15621e-162	-1.60822e-164	1.04307e-162	5.99651e-163	3.98041e-163	1.39892e-162	4.10799e-163	2.17565e-164	0
5.39491e-163	-1.96787e-163	-7.46359e-164	-3.33832e-163	5.2079e-163	-1.02348e-162	3.71676e-163	5.33953e-163	-8.76351e-163	3.85471e-163	-1.04967e-162	-3.80772e-163	-1.05908e-163	3.51749e-163	-1.63843e-163	7.032e-163	-7.20172e-163	3.43824e-163	1.45706e-163	1.37774e-162	1.82749e-163	1.0702e-162	1.15621e-162	-1.60822e-164	1.04307e-162	5.99651e-163	3.98041e-163	1.39892e-162	4.10799e-163	2.17565e-164	0
5.39491e-163	-1.96787e-163	-7.46359e-164	-3.33832e-163	5.2079e-163	-1.02348e-162	3.71676e-163	5.33953e-163	-8.76351e-163	3.85471e-163	-1.04967e-162	-3.80772e-163	-1.05908e-163	3.51749e-163	-1.63843e-163	7.032e-163	-7.20172e-163	3.43824e-163	1.45706e-163	1.37774e-162	1.82749e-163	1.0702e-162	1.15621e-162	-1.60822e-164	1.04307e-162	5.99651e-163	3.98041e-163	1.39892e-162	4.10799e-163	2.17565e-164	0
5.39491e-163	-1.96787e-163	-7.46359e-164	-3.33832e-163	5.2079e-163	-1.02348e-162	3.71676e-163	5.33953e-163	-8.76351e-163	3.85471e-163	-1.04967e-162	-3.80772e-163	-1.05908e-163	3.51749e-163	-1.63843e-163	7.032e-163	-7.20172e-163	3.43824e-163	1.45706e-163	1.37774e-162	1.82749e-163	1.0702e-162	1.15621e-162	-1.60822e-164	1.04307e-162	5.99651e-163	3.98041e-163	1.39892e-162	4.10799e-163	2.17565e-164	0
5.39491e-163	-1.96787e-163	-7.46359e-164	-3.33832e-163	5.2079e-163	-1.02348e-162	3.71676e-163	5.33953e-163	-8.76351e-163	3.85471e-163	-1.04967e-162	-3.80772e-163	-1.05908e-163	3.51749e-163	-1.63843e-163	7.032e-163	-7.20172e-163	3.43824e-163	1.45706e-163	1.37774e-162	1.82749e-163	1.0702e-162	1.15621e-162	-1.60822e-164	1.04307e-162	5.99651e-163	3.98041e-163	1.39892e-162	4.10799e-163	2.17565e-164	0
5.39491e-163	-1.96787e-163	-7.46359e-164	-3.33832e-163	5.2079e-163	-1.02348e-162	3.71676e-163	5.33953e-163	-8.76351e-163	3.85471e-163	-1.04967e-162	-3.80772e-163	-1.05908e-163	3.51749e-163	-1.63843e-163	7.032e-163	-7.20172e-163	3.43824e-163	1.45706e-163	1.37774e-162	1.82749e-163	1.0702e-162	1.15621e-162	-1.60822e-164	1.04307e-162	5.99651e-163	3.98041e-163	1.39892e-162	4.10799e-163	2.17565e-164	0
5.39491e-163	-1.96787e-163	-7.46359e-164	-3.33832e-163	5.2079e-163	-1.02348e-162	3.71676e-163	5.33953e-163	-8.76351e-163	3.85471e-163	-1.04967e-162	-3.80772e-163	-1.05908e-163	3.51749e-163	-1.63843e-163	7.032e-163	-7.20172e-163	3.43824e-163	1.45706e-163	1.37774e-162	1.82749e-163	1.0702e-162	1.15621e-162	-1.60822e-164	1.04307e-162	5.99651e-163	3.98041e-163	1.39892e-162	4.10799e-163	2.17565e-164	0
5.39491e-163	-1.96787e-163	-7.46359e-164	-3.33832e-163	5.2079e-163	-1.02348e-162	3.71676e-163	5.33953e-163	-8.76351e-163	3.85471e-163	-1.04967e-162	-3.80772e-163	-1.05908e-163	3.51749e-163	-1.63843e-163	7.032e-163	-7.20172e-163	3.43824e-163	1.45706e-163	1.37774e-162	1.82749e-163	1.0702e-162	1.15621e-162	-1.60822e-164	1.04307e-162	5.99651e-163	3.98041e-163	1.39892e-162	4.10799e-163	2.17565e-164	0
5.39491e-163	-1.96787e-163	-7.46359e-164	-3.33832e-163	5.2079e-163	-1.02348e-162	3.71676e-163	5.33953e-163	-8.76351e-163	3.85471e-163	-1.04967e-162	-3.80772e-163	-1.05908e-163	3.51749e-163	-1.63843e-163	7.032e-163	-7.20172e-163	3.43824e-163	1.45706e-163	1.37774e-162	1.82749e-163	1.0702e-162	1.15621e-162	-1.60822e-164	1.04307e-162	5.99651e-163	3.98041e-163	1.39892e-162	4.10799e-163	2.17565e-164	0
5.39491e-163	-1.96787e-163	-7.46359e-164	-3.33832e-163	5.2079e-163	-1.02348e-162	3.71676e-163	5.33953e-163	-8.76351e-163	3.85471e-163	-1.04967e-162	-3.80772e-163	-1.05908e-163	3.51749e-163	-1.63843e-163	7.032e-163	-7.20172e-163	3.43824e-163	1.45706e-163	1.37774e-162	1.82749e-163	1.0702e-162	1.15621e-162	-1.60822e-164	1.04307e-162	5.99651e-163	3.98041e-163	1.39892e-162	4.10799e-163	2.17565e-164	0
5.39491e-163	-1.96787e-163	-7.46359e-164	-3.33832e-163	5.2079e-163	-1.02348e-162	3.71676e-163	5.33953e-163	-8.76351e-163	3.85471e-163	-1.04967e-162	-3.80772e-163	-1.05908e-163	3.51749e-163	-1.63843e-163	7.032e-163	-7.20172e-163	3.43824e-163	1.45706e-163	1.37774e-162	1.82749e-163	1.0702e-162	1.15621e-162	-1.60822e-164	1.04307e-162	5.99651e-163	3.98041e-163	1.39892e-162	4.10799e-163	2.17565e-164	0
5.39491e-163	-1.96787e-163	-7.46359e-164	-3.33832e-163	5.2079e-163	-1.02348e-162	3.71676e-163	5.33953e-163	-8.76351e-163	3.85471e-163	-1.04967e-162	-3.80772e-163	-1.05908e-163	3.51749e-163	-1.63843e-163	7.032e-163	-7.20172e-163	3.43824e-163	1.45706e-163	1.37774e-162	1.82749e-163	1.0702e-162	1.15621e-162	-1.60822e-164	1.04307e-162	5.99651e-163	3.98041e-163	1.39892e-162	4.10799e-163	2.17565e-164	0
5.39491e-163	-1.96787e-163	-7.46359e-164	-3.33832e-163	5.2079e-163	-1.02348e-162	3.71676e-163	5.33953e-163	-8.76351e-163	3.85471e-163	-1.04967e-162	-3.80772e-163	-1.05908e-163	3.51749e-163	-1.63843e-163	7.032e-163	-7.20172e-163	3.43824e-163	1.45706e-163	1.37774e-162	1.82749e-163	1.0702e-162	1.15621e-162	-1.60822e-164	1.04307e-162	5.99651e-163	3.98041e-163	1.39892e-162	4.10799e-163	2.17565e-164	0
5.39491e-163	-1.96787e-163	-7.46359e-164	-3.33832e-163	5.2079e-163	-1.02348e-162	3.71676e-163	5.33953e-163	-8.76351e-163	3.85471e-163	-1.04967e-162	-3.80772e-163	-1.05908e-163	3.51749e-163	-1.63843e-163	7.032e-163	-7.20172e-163	3.43824e-163	1.45706e-163	1.37774e-162	1.82749e-163	1.0702e-162	1.15621e-162	-1.60822e-164	1.04307e-162	5.99651e-163	3.98041e-163	1.39892e-162	4.10799e-163	2.17565e-164	0
5.39491e-163	-1.96787e-163	-7.46359e-164	-3.33832e-163	5.2079e-163	-1.02348e-162	3.71676e-163	5.33953e-163	-8.76351e-163	3.85471e-163	-1.04967e-162	-3.80772e-163	-1.05908e-163	3.51749e-163	-1.63843e-163	7.032e-163	-7.20172e-163	3.43824e-163	1.45706e-163	1.37774e-162	1.82749e-163	1.0702e-162	1.15621e-162	-1.60822e-164	1.04307e-162	5.99651e-163	3.98041e-163	1.39892e-162	4.10799e-163	2.17565e-164	0
5.39491e-163	-1.96787e-163	-7.46359e-164	-3.33832e-163	5.2079e-163	-1.02348e-162	3.71676e-163	5.33953e-163	-8.76351e-163	3.85471e-163	-1.04967e-162	-3.80772e-163	-1.05908e-163	3.51749e-163	-1.63843e-163	7.032e-163	-7.20172e-163	3.43824e-163	1.45706e-163	1.37774e-162	1.82749e-163	1.0702e-162	1.15621e-162	-1.60822e-164	1.04307e-162	5.99651e-163	3.98041e-163	1.39892e-162	4.10799e-163	2.17565e-164	0
5.39491e-163	-1.96787e-163	-7.46359e-164	-3.33832e-163	5.2079e-163	-1.02348e-162	3.71676e-163	5.33953e-163	-8.76351e-163	3.85471e-163	-1.04967e-162	-3.80772e-163	-1.05908e-163	3.51749e-163	-1.63843e-163	7.032e-163	-7.20172e-163	3.43824e-163	1.45706e-163	1.37774e-162	1.82749e-163	1.0702e-162	1.15621e-162	-1.60822e-164	1.04307e-162	5.99651e-163	3.98041e-163	1.39892e-162	4.10799e-163	2.17565e-164	0
5.39491e-163	-1.96787e-163	-7.46359e-164	-3.33832e-163	5.2079e-163	-1.02348e-162	3.71676e-163	5.33953e-163	-8.76351e-163	3.85471e-163	-1.04967e-162	-3.80772e-163	-1.05908e-163	3.51749e-163	-1.63843e-163	7.032e-163	-7.20172e-163	3.43824e-163	1.45706e-163	1.37774e-162	1.82749e-163	1.0702e-162	1.15621e-162	-1.60822e-164	1.04307e-162	5.99651e-163	3.98041e-163	1.39892e-162	4.10799e-163	2.17565e-164	0
5.39491e-163	-1.96787e-163	-7.46359e-164	-3.33832e-163	5.2079e-163	-1.02348e-162	3.71676e-163	5.33953e-163	-8.76351e-163	3.85471e-163	-1.04967e-162	-3.80772e-163	-1.05908e-163	3.51749e-163	-1.63843e-163	7.032e-163	-7.20172e-163	3.43824e-163	1.45706e-163	1.37774e-162	1.82749e-163	1.0702e-162	1.15621e-162	-1.60822e-164	1.04307e-162	5.99651e-163	3.98041e-163	1.39892e-162	4.10799e-163	2.17565e-164	0
5.39491e-163	-1.96787e-163	-7.46359e-164	-3.33832e-163	5.2079e-163	-1.02348e-162	3.71676e-163	5.33953e-163	-8.76351e-163	3.85471e-163	-1.04967e-162	-3.80772e-163	-1.05908e-163	3.51749e-163	-1.63843e-163	7.032e-163	-7.20172e-163	3.43824e-163	1.45706e-163	1.37774e-162	1.82749e-163	1.0702e-162	1.15621e-162	-1.60822e-164	1.04307e-162	5.99651e-163	3.98041e-163	1.39892e-162	4.10799e-163	2.17565e-164	0
5.39491e-163	-1.96787e-163	-7.46359e-164	-3.33832e-163	5.2079e-163	-1.02348e-162	3.71676e-163	5.33953e-163	-8.76351e-163	3.85471e-163	-1.04967e-162	-3.80772e-163	-1.05908e-163	3.51749e-163	-1.63843e-163	7.032e-163	-7.20172e-163	3.43824e-163	1.45706e-163	1.37774e-162	1.82749e-163	1.0702e-162	1.15621e-162	-1.60822e-164	1.04307e-162	5.99651e-163	3.98041e-163	1.39892e-162	4.10799e-163	2.17565e-164	0
5.39491e-163	-1.96787e-163	-7.46359e-164	-3.33832e-163	5.2079e-163	-1.02348e-162	3.71676e-163	5.33953e-163	-8.76351e-163	3.85471e-163	-1.04967e-162	-3.80772e-163	-1.05908e-163	3.51749e-163	-1.63843e-163	7.032e-163	-7.20172e-163	3.43824e-163	1.45706e-163	1.37774e-162	1.82749e-163	1.0702e-162	1.15621e-162	-1.60822e-164	1.04307e-162	5.99651e-163	3.98041e-163	1.39892e-162	4.10799e-163	2.17565e-164	0
5.39491e-163	-1.96787e-163	-7.46359e-164	-3.33832e-163	5.2079e-163	-1.02348e-162	3.71676e-163	5.33953e-163	-8.76351e-163	3.85471e-163	-1.04967e-162	-3.80772e-163	-1.05908e-163	3.51749e-163	-1.63843e-163	7.032e-163	-7.20172e-163	3.43824e-163	1.45706e-163	1.37774e-162	1.82749e-163	1.0702e-162	1.15621e-162	-1.60822e-164	1.04307e-162	5.99651e-163	3.98041e-163	1.39892e-162	4.10799e-163	2.17565e-164	0
5.39491e-163	-1.96787e-163	-7.46359e-164	-3.33832e-163	5.2079e-163	-1.02348e-162	3.71676e-163	5.33953e-163	-8.76351e-163	3.85471e-163	-1.04967e-162	-3.80772e-163	-1.05908e-163	3.51749e-163	-1.63843e-163	7.032e-163	-7.20172e-163	3.43824e-163	1.45706e-163	1.37774e-162	1.82749e-163	1.0702e-162	1.15621e-162	-1.60822e-164	1.04307e-162	5.99651e-163	3.98041e-163	1.39892e-162	4.10799e-163	2.17565e-164	0
5.39491e-163	-1.96787e-163	-7.46359e-164	-3.33832e-163	5.2079e-163	-1.02348e-162	3.71676e-163	5.33953e-163	-8.76351e-163	3.85471e-163	-1.04967e-162	-3.80772e-163	-1.05908e-163	3.51749e-163	-1.63843e-163	7.032e-163	-7.20172e-163	3.43824e-163	1.45706e-163	1.37774e-162	1.82749e-163	1.0702e-162	1.15621e-162	-1.60822e-164	1.04307e-162	5.99651e-163	3.98041e-163	1.39892e-162	4.10799e-163	2.17565e-164	0
5.39491e-163	-1.96787e-163	-7.46359e-164	-3.33832e-163	5.2079e-163	-1.02348e-162	3.71676e-163	5.33953e-163	-8.76351e-163	3.85471e-163	-1.04967e-162	-3.80772e-163	-1.05908e-163	3.51749e-163	-1.63843e-163	7.032e-163	-7.20172e-163	3.43824e-163	1.45706e-163	1.37774e-162	1.82749e-163	1.0702e-162	1.15621e-162	-1.60822e-164	1.04307e-162	5.99651e-163	3.98041e-163	1.39892e-162	4.10799e-163	2.17565e-164	0
5.39491e-163	-1.96787e-163	-7.46359e-164	-3.33832e-163	5.2079e-163	-1.02348e-162	3.71676e-163	5.33953e-163	-8.76351e-163	3.85471e-163	-1.04967e-162	-3.80772e-163	-1.05908e-163	3.51749e-163	-1.63843e-163	7.032e-163	-7.20172e-163	3.43824e-163	1.45706e-163	1.37774e-162	1.82749e-163	1.0702e-162	1.15621e-162	-1.60822e-164	1.04307e-162	5.99651e-163	3.98041e-163	1.39892e-162	4.10799e-163	2.17565e-164	0
5.39491e-163	-1.96787e-163	-7.46359e-164	-3.33832e-163	5.2079e-163	-1.02348e-162	3.71676e-163	5.33953e-163	-8.76351e-163	3.85471e-163	-1.04967e-162	-3.80772e-163	-1.05908e-163	3.51749e-163	-1.63843e-163	7.032e-163	-7.20172e-163	3.43824e-163	1.45706e-163	1.37774e-162	1.82749e-163	1.0702e-162	1.15621e-162	-1.60822e-164	1.04307e-162	5.99651e-163	3.98041e-163	1.39892e-162	4.10799e-163	2.17565e-164	0
5.39491e-163	-1.96787e-163	-7.46359e-164	-3.33832e-163	5.2079e-163	-1.02348e-162	3.71676e-163	5.33953e-163	-8.76351e-163	3.85471e-163	-1.04967e-162	-3.80772e-163	-1.05908e-163	3.51749e-163	-1.63843e-163	7.032e-163	-7.20172e-163	3.43824e-163	1.45706e-163	1.37774e-162	1.82749e-163	1.0702e-162	1.15621e-162	-1.60822e-164	1.04307e-162	5.99651e-163	3.98041e-163	1.39892e-162	4.10799e-163	2.17565e-164	0
5.39491e-163	-1.96787e-163	-7.46359e-164	-3.33832e-163	5.2079e-163	-1.02348e-162	3.71676e-163	5.33953e-163	-8.76351e-163	3.85471e-163	-1.04967e-162	-3.80772e-163	-1.05908e-163	3.51749e-163	-1.63843e-163	7.032e-163	-7.20172e-163	3.43824e-163	1.45706e-163	1.37774e-162	1.82749e-163	1.0702e-162	1.15621e-162	-1.60822e-164	1.04307e-162	5.99651e-163	3.98041e-163	1.39892e-162	4.10799e-163	2.17565e-164	0
5.39491e-163	-1.96787e-163	-7.46359e-164	-3.33832e-163	5.2079e-163	-1.02348e-162	3.71676e-163	5.33953e-163	-8.76351e-163	3.85471e-163	-1.04967e-162	-3.80772e-163	-1.05908e-163	3.51749e-163	-1.63843e-163	7.032e-163	-7.20172e-163	3.43824e-163	1.45706e-163	1.37774e-162	1.82749e-163	1.0702e-162	1.15621e-162	-1.60822e-164	1.04307e-162	5.99651e-163	3.98041e-163	1.39892e-162	4.10799e-163	2.17565e-164	0
5.39491e-163	-1.96787e-163	-7.46359e-164	-3.33832e-163	5.2079e-163	-1.02348e-162	3.71676e-163	5.33953e-163	-8.76351e-163	3.85471e-163	-1.04967e-162	-3.80772e-163	-1.05908e-163	3.51749e-163	-1.63843e-163	7.032e-163	-7.20172e-163	3.43824e-163	1.45706e-163	1.37774e-162	1.82749e-163	1.0702e-162	1.15621e-162	-1.60822e-164	1.04307e-162	5.99651e-163	3.98041e-163	1.39892e-162	4.10799e-163	2.17565e-164	0
5.39491e-163	-1.96787e-163	-7.46359e-164	-3.33832e-163	5.2079e-163	-1.02348e-162	3.71676e-163	5.33953e-163	-8.76351e-163	3.85471e-163	-1.04967e-162	-3.80772e-163	-1.05908e-163	3.51749e-163	-1.63843e-163	7.032e-163	-7.20172e-163	3.43824e-163	1.45706e-163	1.37774e-162	1.82749e-163	1.0702e-162	1.15621e-162	-1.60822e-164	1.04307e-162	5.99651e-163	3.98041e-163	1.39892e-162	4.10799e-163	2.17565e-164	0
5.39491e-163	-1.96787e-163	-7.46359e-164	-3.33832e-163	5.2079e-163	-1.02348e-162	3.71676e-163	5.33953e-163	-8.76351e-163	3.85471e-163	-1.04967e-162	-3.80772e-163	-1.05908e-163	3.51749e-163	-1.63843e-163	7.032e-163	-7.20172e-163	3.43824e-163	1.45706e-163	1.37774e-162	1.82749e-163	1.0702e-162	1.15621e-162	-1.60822e-164	1.04307e-162	5.99651e-163	3.98041e-163	1.39892e-162	4.10799e-163	2.17565e-164	0
5.39491e-163	-1.96787e-163	-7.46359e-164	-3.33832e-163	5.2079e-163	-1.02348e-162	3.71676e-163	5.33953e-163	-8.76351e-163	3.85471e-163	-1.04967e-162	-3.80772e-163	-1.05908e-163	3.51749e-163	-1.63843e-163	7.032e-163	-7.20172e-163	3.43824e-163	1.45706e-163	1.37774e-162	1.82749e-163	1.0702e-162	1.15621e-162	-1.60822e-164	1.04307e-162	5.99651e-163	3.98041e-163	1.39892e-162	4.10799e-163	2.17565e-164	0
5.39491e-163	-1.96787e-163	-7.46359e-164	-3.33832e-163	5.2079e-163	-1.02348e-162	3.71676e-163	5.33953e-163	-8.76351e-163	3.85471e-163	-1.04967e-162	-3.80772e-163	-1.05908e-163	3.51749e-163	-1.63843e-163	7.032e-163	-7.20172e-163	3.43824e-163	1.45706e-163	1.37774e-162	1.82749e-163	1.0702e-162	1.15621e-162	-1.60822e-164	1.04307e-162	5.99651e-163	3.98041e-163	1.39892e-162	4.10799e-163	2.17565e-164	0
5.39491e-163	-1.96787e-163	-7.46359e-164	-3.33832e-163	5.2079e-163	-1.02348e-162	3.71676e-163	5.33953e-163	-8.76351e-163	3.85471e-163	-1.04967e-162	-3.80772e-163	-1.05908e-163	3.51749e-163	-1.63843e-163	7.032e-163	-7.20172e-163	3.43824e-163	1.45706e-163	1.37774e-162	1.82749e-163	1.0702e-162	1.15621e-162	-1.60822e-164	1.04307e-162	5.99651e-163	3.98041e-163	1.39892e-162	4.10799e-163	2.17565e-164	0
5.39491e-163	-1.96787e-163	-7.46359e-164	-3.33832e-163	5.2079e-163	-1.02348e-162	3.71676e-163	5.33953e-163	-8.76351e-163	3.85471e-163	-1.04967e-162	-3.80772e-163	-1.05908e-163	3.51749e-163	-1.63843e-163	7.032e-163	-7.20172e-163	3.43824e-163	1.45706e-163	1.37774e-162	1.82749e-163	1.0702e-162	1.15621e-162	-1.60822e-164	1.04307e-162	5.99651e-163	3.98041e-163	1.39892e-162	4.10799e-163	2.17565e-164	0
5.39491e-163	-1.96787e-163	-7.46359e-164	-3.33832e-163	5.2079e-163	-1.02348e-162	3.71676e-163	5.33953e-163	-8.76351e-163	3.85471e-163	-1.04967e-162	-3.80772e-163	-1.05908e-163	3.51749e-163	-1.63843e-163	7.032e-163	-7.20172e-163	3.43824e-163	1.45706e-163	1.37774e-162	1.82749e-163	1.0702e-162	1.15621e-162	-1.60822e-164	1.04307e-162	5.99651e-163	3.98041e-163	1.39892e-162	4.10799e-163	2.17565e-164	0
5.39491e-163	-1.96787e-163	-7.46359e-164	-3.33832e-163	5.2079e-163	-1.02348e-162	3.71676e-163	5.33953e-163	-8.76351e-163	3.85471e-163	-1.04967e-162	-3.80772e-163	-1.05908e-163	3.51749e-163	-1.63843e-163	7.032e-163	-7.20172e-163	3.43824e-163	1.45706e-163	1.37774e-162	1.82749e-163	1.0702e-162	1.15621e-162	-1.60822e-164	1.04307e-162	5.99651e-163	3.98041e-163	1.39892e-162	4.10799e-163	2.17565e-164	0
5.39491e-163	-1.96787e-163	-7.46359e-164	-3.33832e-163	5.2079e-163	-1.02348e-162	3.71676e-163	5.33953e-163	-8.76351e-163	3.85471e-163	-1.04967e-162	-3.80772e-163	-1.05908e-163	3.51749e-163	-1.63843e-163	7.032e-163	-7.20172e-163	3.43824e-163	1.45706e-163	1.37774e-162	1.82749e-163	1.0702e-162	1.15621e-162	-1.60822e-164	1.04307e-162	5.99651e-163	3.98041e-163	1.39892e-162	4.10799e-163	2.17565e-164	0
5.39491e-163	-1.96787e-163	-7.46359e-164	-3.33832e-163	5.2079e-163	-1.02348e-162	3.71676e-163	5.33953e-163	-8.76351e-163	3.85471e-163	-1.04967e-162	-3.80772e-163	-1.05908e-163	3.51749e-163	-1.63843e-163	7.032e-163	-7.20172e-163	3.43824e-163	1.45706e-163	1.37774e-162	1.82749e-163	1.0702e-162	1.15621e-162	-1.60822e-164	1.04307e-162	5.99651e-163	3.98041e-163	1.39892e-162	4.10799e-163	2.17565e-164	0
5.39491e-163	-1.96787e-163	-7.46359e-164	-3.33832e-163	5.2079e-163	-1.02348e-162	3.71676e-163	5.33953e-163	-8.76351e-163	3.85471e-163	-1.04967e-162	-3.80772e-163	-1.05908e-163	3.51749e-163	-1.63843e-163	7.032e-163	-7.20172e-163	3.43824e-163	1.45706e-163	1.37774e-162	1.82749e-163	1.0702e-162	1.15621e-162	-1.60822e-164	1.04307e-162	5.99651e-163	3.98041e-163	1.39892e-162	4.10799e-163	2.17565e-164	0
5.39491e-163	-1.96787e-163	-7.46359e-164	-3.33832e-163	5.2079e-163	-1.02348e-162	3.71676e-163	5.33953e-163	-8.76351e-163	3.85471e-163	-1.04967e-162	-3.80772e-163	-1.05908e-163	3.51749e-163	-1.63843e-163	7.032e-163	-7.20172e-163	3.43824e-163	1.45706e-163	1.37774e-162	1.82749e-163	1.0702e-162	1.15621e-162	-1.60822e-164	1.04307e-162	5.99651e-163	3.98041e-163	1.39892e-162	4.10799e-163	2.17565e-164	0
5.39491e-163	-1.96787e-163	-7.46359e-164	-3.33832e-163	5.2079e-163	-1.02348e-162	3.71676e-163	5.33953e-163	-8.76351e-163	3.85471e-163	-1.04967e-162	-3.80772e-163	-1.05908e-163	3.51749e-163	-1.63843e-163	7.032e-163	-7.20172e-163	3.43824e-163	1.45706e-163	1.37774e-162	1.82749e-163	1.0702e-162	1.15621e-162	-1.60822e-164	1.04307e-162	5.99651e-163	3.98041e-163	1.39892e-162	4.10799e-163	2.17565e-164	0
5.39491e-163	-1.96787e-163	-7.46359e-164	-3.33832e-163	5.2079e-163	-1.02348e-162	3.71676e-163	5.33953e-163	-8.76351e-163	3.85471e-163	-1.04967e-162	-3.80772e-163	-1.05908e-163	3.51749e-163	-1.63843e-163	7.032e-163	-7.20172e-163	3.43824e-163	1.45706e-163	1.37774e-162	1.82749e-163	1.0702e-162	1.15621e-162	-1.60822e-164	1.04307e-162	5.99651e-163	3.98041e-163	1.39892e-162	4.10799e-163	2.17565e-164	0
5.39491e-163	-1.96787e-163	-7.46359e-164	-3.33832e-163	5.2079e-163	-1.02348e-162	3.71676e-163	5.33953e-163	-8.76351e-163	3.85471e-163	-1.04967e-162	-3.80772e-163	-1.05908e-163	3.51749e-163	-1.63843e-163	7.032e-163	-7.20172e-163	3.43824e-163	1.45706e-163	1.37774e-162	1.82749e-163	1.0702e-162	1.15621e-162	-1.60822e-164	1.04307e-162	5.99651e-163	3.98041e-163	1.39892e-162	4.10799e-163	2.17565e-164	0
5.39491e-163	-1.96787e-163	-7.46359e-164	-3.33832e-163	5.2079e-163	-1.02348e-162	3.71676e-163	5.33953e-163	-8.76351e-163	3.85471e-163	-1.04967e-162	-3.80772e-163	-1.05908e-163	3.51749e-163	-1.63843e-163	7.032e-163	-7.20172e-163	3.43824e-163	1.45706e-163	1.37774e-162	1.82749e-163	1.0702e-162	1.15621e-162	-1.60822e-164	1.04307e-162	5.99651e-163	3.98041e-163	1.39892e-162	4.10799e-163	2.17565e-164	0
5.39491e-163	-1.96787e-163	-7.46359e-164	-3.33832e-163	5.2079e-163	-1.02348e-162	3.71676e-163	5.33953e-163	-8.76351e-163	3.85471e-163	-1.04967e-162	-3.80772e-163	-1.05908e-163	3.51749e-163	-1.63843e-163	7.032e-163	-7.20172e-163	3.43824e-163	1.45706e-163	1.37774e-162	1.82749e-163	1.0702e-162	1.15621e-162	-1.60822e-164	1.04307e-162	5.99651e-163	3.98041e-163	1.39892e-162	4.10799e-163	2.17565e-164	0
5.39491e-163	-1.96787e-163	-7.46359e-164	-3.33832e-163	5.2079e-163	-1.02348e-162	3.71676e-163	5.33953e-163	-8.76351e-163	3.85471e-163	-1.04967e-162	-3.80772e-163	-1.05908e-163	3.51749e-163	-1.63843e-163	7.032e-163	-7.20172e-163	3.43824e-163	1.45706e-163	1.37774e-162	1.82749e-163	1.0702e-162	1.15621e-162	-1.60822e-164	1.04307e-162	5.99651e-163	3.98041e-163	1.39892e-162	4.10799e-163	2.17565e-164	0
5.39491e-163	-1.96787e-163	-7.46359e-164	-3.33832e-163	5.2079e-163	-1.02348e-162	3.71676e-163	5.33953e-163	-8.76351e-163	3.85471e-163	-1.04967e-162	-3.80772e-163	-1.05908e-163	3.51749e-163	-1.63843e-163	7.032e-163	-7.20172e-163	3.43824e-163	1.45706e-163	1.37774e-162	1.82749e-163	1.0702e-162	1.15621e-162	-1.60822e-164	1.04307e-162	5.99651e-163	3.98041e-163	1.39892e-162	4.10799e-163	2.17565e-164	0
5.39491e-163	-1.96787e-163	-7.46359e-164	-3.33832e-163	5.2079e-163	-1.02348e-162	3.71676e-163	5.33953e-163	-8.76351e-163	3.85471e-163	-1.04967e-162	-3.80772e-163	-1.05908e-163	3.51749e-163	-1.63843e-163	7.032e-163	-7.20172e-163	3.43824e-163	1.45706e-163	1.37774e-162	1.82749e-163	1.0702e-162	1.15621e-162	-1.60822e-164	1.04307e-162	5.99651e-163	3.98041e-163	1.39892e-162	4.10799e-163	2.17565e-164	0
5.39491e-163	-1.96787e-163	-7.46359e-164	-3.33832e-163	5.2079e-163	-1.02348e-162	3.71676e-163	5.33953e-163	-8.76351e-163	3.85471e-163	-1.04967e-162	-3.80772e-163	-1.05908e-163	3.51749e-163	-1.63843e-163	7.032e-163	-7.20172e-163	3.43824e-163	1.45706e-163	1.37774e-162	1.82749e-163	1.0702e-162	1.15621e-162	-1.60822e-164	1.04307e-162	5.99651e-163	3.98041e-163	1.39892e-162	4.10799e-163	2.17565e-164	0
5.39491e-163	-1.96787e-163	-7.46359e-164	-3.33832e-163	5.2079e-163	-1.02348e-162	3.71676e-163	5.33953e-163	-8.76351e-163	3.85471e-163	-1.04967e-162	-3.80772e-163	-1.05908e-163	3.51749e-163	-1.63843e-163	7.032e-163	-7.20172e-163	3.43824e-163	1.45706e-163	1.37774e-162	1.82749e-163	1.0702e-162	1.15621e-162	-1.60822e-164	1.04307e-162	5.99651e-163	3.98041e-163	1.39892e-162	4.10799e-163	2.17565e-164	0
5.39491e-163	-1.96787e-163	-7.46359e-164	-3.33832e-163	5.2079e-163	-1.02348e-162	3.71676e-163	5.33953e-163	-8.76351e-163	3.85471e-163	-1.04967e-162	-3.80772e-163	-1.05908e-163	3.51749e-163	-1.63843e-163	7.032e-163	-7.20172e-163	3.43824e-163	1.45706e-163	1.37774e-162	1.82749e-163	1.0702e-162	1.15621e-162	-1.60822e-164	1.04307e-162	5.99651e-163	3.98041e-163	1.39892e-162	4.10799e-163	2.17565e-164	0
5.39491e-163	-1.96787e-163	-7.46359e-164	-3.33832e-163	5.2079e-163	-1.02348e-162	3.71676e-163	5.33953e-163	-8.76351e-163	3.85471e-163	-1.04967e-162	-3.80772e-163	-1.05908e-163	3.51749e-163	-1.63843e-163	7.032e-163	-7.20172e-163	3.43824e-163	1.45706e-163	1.37774e-162	1.82749e-163	1.0702e-162	1.15621e-162	-1.60822e-164	1.04307e-162	5.99651e-163	3.98041e-163	1.39892e-162	4.10799e-163	2.17565e-164	0
5.39491e-163	-1.96787e-163	-7.46359e-164	-3.33832e-163	5.2079e-163	-1.02348e-162	3.71676e-163	5.33953e-163	-8.76351e-163	3.85471e-163	-1.04967e-162	-3.80772e-163	-1.05908e-163	3.51749e-163	-1.63843e-163	7.032e-163	-7.20172e-163	3.43824e-163	1.45706e-163	1.37774e-162	1.82749e-163	1.0702e-162	1.15621e-162	-1.60822e-164	1.04307e-162	5.99651e-163	3.98041e-163	1.39892e-162	4.10799e-163	2.17565e-164	0
5.39491e-163	-1.96787e-163	-7.46359e-164	-3.33832e-163	5.2079e-163	-1.02348e-162	3.71676e-163	5.33953e-163	-8.76351e-163	3.85471e-163	-1.04967e-162	-3.80772e-163	-1.05908e-163	3.51749e-163	-1.63843e-163	7.032e-163	-7.20172e-163	3.43824e-163	1.45706e-163	1.37774e-162	1.82749e-163	1.0702e-162	1.15621e-162	-1.60822e-164	1.04307e-162	5.99651e-163	3.98041e-163	1.39892e-162	4.10799e-163	2.17565e-164	0
5.39491e-163	-1.96787e-163	-7.46359e-164	-3.33832e-163	5.2079e-163	-1.02348e-162	3.71676e-163	5.33953e-163	-8.76351e-163	3.85471e-163	-1.04967e-162	-3.80772e-163	-1.05908e-163	3.51749e-163	-1.63843e-163	7.032e-163	-7.20172e-163	3.43824e-163	1.45706e-163	1.37774e-162	1.82749e-163	1.0702e-162	1.15621e-162	-1.60822e-164	1.04307e-162	5.99651e-163	3.98041e-163	1.39892e-162	4.10799e-163	2.17565e-164	0
5.39491e-163	-1.96787e-163	-7.46359e-164	-3.33832e-163	5.2079e-163	-1.02348e-162	3.71676e-163	5.33953e-163	-8.76351e-163	3.85471e-163	-1.04967e-162	-3.80772e-163	-1.05908e-163	3.51749e-163	-1.63843e-163	7.032e-163	-7.20172e-163	3.43824e-163	1.45706e-163	1.37774e-162	1.82749e-163	1.0702e-162	1.15621e-162	-1.60822e-164	1.04307e-162	5.99651e-163	3.98041e-163	1.39892e-162	4.10799e-163	2.17565e-164	0
5.39491e-163	-1.96787e-163	-7.46359e-164	-3.33832e-163	5.2079e-163	-1.02348e-162	3.71676e-163	5.33953e-163	-8.76351e-163	3.85471e-163	-1.04967e-162	-3.80772e-163	-1.05908e-163	3.51749e-163	-1.63843e-163	7.032e-163	-7.20172e-163	3.43824e-163	1.45706e-163	1.37774e-162	1.82749e-163	1.0702e-162	1.15621e-162	-1.60822e-164	1.04307e-162	5.99651e-163	3.98041e-163	1.39892e-162	4.10799e-163	2.17565e-164	0
5.39491e-163	-1.96787e-163	-7.46359e-164	-3.33832e-163	5.2079e-163	-1.02348e-162	3.71676e-163	5.33953e-163	-8.76351e-163	3.85471e-163	-1.04967e-162	-3.80772e-163	-1.05908e-163	3.51749e-163	-1.63843e-163	7.032e-163	-7.20172e-163	3.43824e-163	1.45706e-163	1.37774e-162	1.82749e-163	1.0702e-162	1.15621e-162	-1.60822e-164	1.04307e-162	5.99651e-163	3.98041e-163	1.39892e-162	4.10799e-163	2.17565e-164	0
5.39491e-163	-1.96787e-163	-7.46359e-164	-3.33832e-163	5.2079e-163	-1.02348e-162	3.71676e-163	5.33953e-163	-8.76351e-163	3.85471e-163	-1.04967e-162	-3.80772e-163	-1.05908e-163	3.51749e-163	-1.63843e-163	7.032e-163	-7.20172e-163	3.43824e-163	1.45706e-163	1.37774e-162	1.82749e-163	1.0702e-162	1.15621e-162	-1.60822e-164	1.04307e-162	5.99651e-163	3.98041e-163	1.39892e-162	4.10799e-163	2.17565e-164	0
5.39491e-163	-1.96787e-163	-7.46359e-164	-3.33832e-163	5.2079e-163	-1.02348e-162	3.71676e-163	5.33953e-163	-8.76351e-163	3.85471e-163	-1.04967e-162	-3.80772e-163	-1.05908e-163	3.51749e-163	-1.63843e-163	7.032e-163	-7.20172e-163	3.43824e-163	1.45706e-163	1.37774e-162	1.82749e-163	1.0702e-162	1.15621e-162	-1.60822e-164	1.04307e-162	5.99651e-163	3.98041e-163	1.39892e-162	4.10799e-163	2.17565e-164	0
5.39491e-163	-1.96787e-163	-7.46359e-164	-3.33832e-163	5.2079e-163	-1.02348e-162	3.71676e-163	5.33953e-163	-8.76351e-163	3.85471e-163	-1.04967e-162	-3.80772e-163	-1.05908e-163	3.51749e-163	-1.63843e-163	7.032e-163	-7.20172e-163	3.43824e-163	1.45706e-163	1.37774e-162	1.82749e-163	1.0702e-162	1.15621e-162	-1.60822e-164	1.04307e-162	5.99651e-163	3.98041e-163	1.39892e-162	4.10799e-163	2.17565e-164	0
5.39491e-163	-1.96787e-163	-7.46359e-164	-3.33832e-163	5.2079e-163	-1.02348e-162	3.71676e-163	5.33953e-163	-8.76351e-163	3.85471e-163	-1.04967e-162	-3.80772e-163	-1.05908e-163	3.51749e-163	-1.63843e-163	7.032e-163	-7.20172e-163	3.43824e-163	1.45706e-163	1.37774e-162	1.82749e-163	1.0702e-162	1.15621e-162	-1.60822e-164	1.04307e-162	5.99651e-163	3.98041e-163	1.39892e-162	4.10799e-163	2.17565e-164	0
5.39491e-163	-1.96787e-163	-7.46359e-164	-3.33832e-163	5.2079e-163	-1.02348e-162	3.71676e-163	5.33953e-163	-8.76351e-163	3.85471e-163	-1.04967e-162	-3.80772e-163	-1.05908e-163	3.51749e-163	-1.63843e-163	7.032e-163	-7.20172e-163	3.43824e-163	1.45706e-163	1.37774e-162	1.82749e-163	1.0702e-162	1.15621e-162	-1.60822e-164	1.04307e-162	5.99651e-163	3.98041e-163	1.39892e-162	4.10799e-163	2.17565e-164	0
5.39491e-163	-1.96787e-163	-7.46359e-164	-3.33832e-163	5.2079e-163	-1.02348e-162	3.71676e-163	5.33953e-163	-8.76351e-163	3.85471e-163	-1.04967e-162	-3.80772e-163	-1.05908e-163	3.51749e-163	-1.63843e-163	7.032e-163	-7.20172e-163	3.43824e-163	1.45706e-163	1.37774e-162	1.82749e-163	1.0702e-162	1.15621e-162	-1.60822e-164	1.04307e-162	5.99651e-163	3.98041e-163	1.39892e-162	4.10799e-163	2.17565e-164	0
5.39491e-163	-1.96787e-163	-7.46359e-164	-3.33832e-163	5.2079e-163	-1.02348e-162	3.71676e-163	5.33953e-163	-8.76351e-163	3.85471e-163	-1.04967e-162	-3.80772e-163	-1.05908e-163	3.51749e-163	-1.63843e-163	7.032e-163	-7.20172e-163	3.43824e-163	1.45706e-163	1.37774e-162	1.82749e-163	1.0702e-162	1.15621e-162	-1.60822e-164	1.04307e-162	5.99651e-163	3.98041e-163	1.39892e-162	4.10799e-163	2.17565e-164	0
5.39491e-163	-1.96787e-163	-7.46359e-164	-3.33832e-163	5.2079e-163	-1.02348e-162	3.71676e-163	5.33953e-163	-8.76351e-163	3.85471e-163	-1.04967e-162	-3.80772e-163	-1.05908e-163	3.51749e-163	-1.63843e-163	7.032e-163	-7.20172e-163	3.43824e-163	1.45706e-163	1.37774e-162	1.82749e-163	1.0702e-162	1.15621e-162	-1.60822e-164	1.04307e-162	5.99651e-163	3.98041e-163	1.39892e-162	4.10799e-163	2.17565e-164	0
5.39491e-163	-1.96787e-163	-7.46359e-164	-3.33832e-163	5.2079e-163	-1.02348e-162	3.71676e-163	5.33953e-163	-8.76351e-163	3.85471e-163	-1.04967e-162	-3.80772e-163	-1.05908e-163	3.51749e-163	-1.63843e-163	7.032e-163	-7.20172e-163	3.43824e-163	1.45706e-163	1.37774e-162	1.82749e-163	1.0702e-162	1.15621e-162	-1.60822e-164	1.04307e-162	5.99651e-163	3.98041e-163	1.39892e-162	4.10799e-163	2.17565e-164	0
5.39491e-163	-1.96787e-163	-7.46359e-164	-3.33832e-163	5.2079e-163	-1.02348e-162	3.71676e-163	5.33953e-163	-8.76351e-163	3.85471e-163	-1.04967e-162	-3.80772e-163	-1.05908e-163	3.51749e-163	-1.63843e-163	7.032e-163	-7.20172e-163	3.43824e-163	1.45706e-163	1.37774e-162	1.82749e-163	1.0702e-162	1.15621e-162	-1.60822e-164	1.04307e-162	5.99651e-163	3.98041e-163	1.39892e-162	4.10799e-163	2.17565e-164	0
5.39491e-163	-1.96787e-163	-7.46359e-164	-3.33832e-163	5.2079e-163	-1.02348e-162	3.71676e-163	5.33953e-163	-8.76351e-163	3.85471e-163	-1.04967e-162	-3.80772e-163	-1.05908e-163	3.51749e-163	-1.63843e-163	7.032e-163	-7.20172e-163	3.43824e-163	1.45706e-163	1.37774e-162	1.82749e-163	1.0702e-162	1.15621e-162	-1.60822e-164	1.04307e-162	5.99651e-163	3.98041e-163	1.39892e-162	4.10799e-163	2.17565e-164	0
5.39491e-163	-1.96787e-163	-7.46359e-164	-3.33832e-163	5.2079e-163	-1.02348e-162	3.71676e-163	5.33953e-163	-8.76351e-163	3.85471e-163	-1.04967e-162	-3.80772e-163	-1.05908e-163	3.51749e-163	-1.63843e-163	7.032e-163	-7.20172e-163	3.43824e-163	1.45706e-163	1.37774e-162	1.82749e-163	1.0702e-162	1.15621e-162	-1.60822e-164	1.04307e-162	5.99651e-163	3.98041e-163	1.39892e-162	4.10799e-163	2.17565e-164	0
5.39491e-163	-1.96787e-163	-7.46359e-164	-3.33832e-163	5.2079e-163	-1.02348e-162	3.71676e-163	5.33953e-163	-8.76351e-163	3.85471e-163	-1.04967e-162	-3.80772e-163	-1.05908e-163	3.51749e-163	-1.63843e-163	7.032e-163	-7.20172e-163	3.43824e-163	1.45706e-163	1.37774e-162	1.82749e-163	1.0702e-162	1.15621e-162	-1.60822e-164	1.04307e-162	5.99651e-163	3.98041e-163	1.39892e-162	4.10799e-163	2.17565e-164	0
5.39491e-163	-1.96787e-163	-7.46359e-164	-3.33832e-163	5.2079e-163	-1.02348e-162	3.71676e-163	5.33953e-163	-8.76351e-163	3.85471e-163	-1.04967e-162	-3.80772e-163	-1.05908e-163	3.51749e-163	-1.63843e-163	7.032e-163	-7.20172e-163	3.43824e-163	1.45706e-163	1.37774e-162	1.82749e-163	1.0702e-162	1.15621e-162	-1.60822e-164	1.04307e-162	5.99651e-163	3.98041e-163	1.39892e-162	4.10799e-163	2.17565e-164	0
5.39491e-163	-1.96787e-163	-7.46359e-164	-3.33832e-163	5.2079e-163	-1.02348e-162	3.71676e-163	5.33953e-163	-8.76351e-163	3.85471e-163	-1.04967e-162	-3.80772e-163	-1.05908e-163	3.51749e-163	-1.63843e-163	7.032e-163	-7.20172e-163	3.43824e-163	1.45706e-163	1.37774e-162	1.82749e-163	1.0702e-162	1.15621e-162	-1.60822e-164	1.04307e-162	5.99651e-163	3.98041e-163	1.39892e-162	4.10799e-163	2.17565e-164	0
5.39491e-163	-1.96787e-163	-7.46359e-164	-3.33832e-163	5.2079e-163	-1.02348e-162	3.71676e-163	5.33953e-163	-8.76351e-163	3.85471e-163	-1.04967e-162	-3.80772e-163	-1.05908e-163	3.51749e-163	-1.63843e-163	7.032e-163	-7.20172e-163	3.43824e-163	1.45706e-163	1.37774e-162	1.82749e-163	1.0702e-162	1.15621e-162	-1.60822e-164	1.04307e-162	5.99651e-163	3.98041e-163	1.39892e-162	4.10799e-163	2.17565e-164	0
5.39491e-163	-1.96787e-163	-7.46359e-164	-3.33832e-163	5.2079e-163	-1.02348e-162	3.71676e-163	5.33953e-163	-8.76351e-163	3.85471e-163	-1.04967e-162	-3.80772e-163	-1.05908e-163	3.51749e-163	-1.63843e-163	7.032e-163	-7.20172e-163	3.43824e-163	1.45706e-163	1.37774e-162	1.82749e-163	1.0702e-162	1.15621e-162	-1.60822e-164	1.04307e-162	5.99651e-163	3.98041e-163	1.39892e-162	4.10799e-163	2.17565e-164	0
5.39491e-163	-1.96787e-163	-7.46359e-164	-3.33832e-163	5.2079e-163	-1.02348e-162	3.71676e-163	5.33953e-163	-8.76351e-163	3.85471e-163	-1.04967e-162	-3.80772e-163	-1.05908e-163	3.51749e-163	-1.63843e-163	7.032e-163	-7.20172e-163	3.43824e-163	1.45706e-163	1.37774e-162	1.82749e-163	1.0702e-162	1.15621e-162	-1.60822e-164	1.04307e-162	5.99651e-163	3.98041e-163	1.39892e-162	4.10799e-163	2.17565e-164	0
5.39491e-163	-1.96787e-163	-7.46359e-164	-3.33832e-163	5.2079e-163	-1.02348e-162	3.71676e-163	5.33953e-163	-8.76351e-163	3.85471e-163	-1.04967e-162	-3.80772e-163	-1.05908e-163	3.51749e-163	-1.63843e-163	7.032e-163	-7.20172e-163	3.43824e-163	1.45706e-163	1.37774e-162	1.82749e-163	1.0702e-162	1.15621e-162	-1.60822e-164	1.04307e-162	5.99651e-163	3.98041e-163	1.39892e-162	4.10799e-163	2.17565e-164	0
5.39491e-163	-1.96787e-163	-7.46359e-164	-3.33832e-163	5.2079e-163	-1.02348e-162	3.71676e-163	5.33953e-163	-8.76351e-163	3.85471e-163	-1.04967e-162	-3.80772e-163	-1.05908e-163	3.51749e-163	-1.63843e-163	7.032e-163	-7.20172e-163	3.43824e-163	1.45706e-163	1.37774e-162	1.82749e-163	1.0702e-162	1.15621e-162	-1.60822e-164	1.04307e-162	5.99651e-163	3.98041e-163	1.39892e-162	4.10799e-163	2.17565e-164	0
5.39491e-163	-1.96787e-163	-7.46359e-164	-3.33832e-163	5.2079e-163	-1.02348e-162	3.71676e-163	5.33953e-163	-8.76351e-163	3.85471e-163	-1.04967e-162	-3.80772e-163	-1.05908e-163	3.51749e-163	-1.63843e-163	7.032e-163	-7.20172e-163	3.43824e-163	1.45706e-163	1.37774e-162	1.82749e-163	1.0702e-162	1.15621e-162	-1.60822e-164	1.04307e-162	5.99651e-163	3.98041e-163	1.39892e-162	4.10799e-163	2.17565e-164	0
5.39491e-163	-1.96787e-163	-7.46359e-164	-3.33832e-163	5.2079e-163	-1.02348e-162	3.71676e-163	5.33953e-163	-8.76351e-163	3.85471e-163	-1.04967e-162	-3.80772e-163	-1.05908e-163	3.51749e-163	-1.63843e-163	7.032e-163	-7.20172e-163	3.43824e-163	1.45706e-163	1.37774e-162	1.82749e-163	1.0702e-162	1.15621e-162	-1.60822e-164	1.04307e-162	5.99651e-163	3.98041e-163	1.39892e-162	4.10799e-163	2.17565e-164	0
5.39491e-163	-1.96787e-163	-7.46359e-164	-3.33832e-163	5.2079e-163	-1.02348e-162	3.71676e-163	5.33953e-163	-8.76351e-163	3.85471e-163	-1.04967e-162	-3.80772e-163	-1.05908e-163	3.51749e-163	-1.63843e-163	7.032e-163	-7.20172e-163	3.43824e-163	1.45706e-163	1.37774e-162	1.82749e-163	1.0702e-162	1.15621e-162	-1.60822e-164	1.04307e-162	5.99651e-163	3.98041e-163	1.39892e-162	4.10799e-163	2.17565e-164	0
5.39491e-163	-1.96787e-163	-7.46359e-164	-3.33832e-163	5.2079e-163	-1.02348e-162	3.71676e-163	5.33953e-163	-8.76351e-163	3.85471e-163	-1.04967e-162	-3.80772e-163	-1.05908e-163	3.51749e-163	-1.63843e-163	7.032e-163	-7.20172e-163	3.43824e-163	1.45706e-163	1.37774e-162	1.82749e-163	1.0702e-162	1.15621e-162	-1.60822e-164	1.04307e-162	5.99651e-163	3.98041e-163	1.39892e-162	4.10799e-163	2.17565e-164	0
5.39491e-163	-1.96787e-163	-7.46359e-164	-3.33832e-163	5.2079e-163	-1.02348e-162	3.71676e-163	5.33953e-163	-8.76351e-163	3.85471e-163	-1.04967e-162	-3.80772e-163	-1.05908e-163	3.51749e-163	-1.63843e-163	7.032e-163	-7.20172e-163	3.43824e-163	1.45706e-163	1.37774e-162	1.82749e-163	1.0702e-162	1.15621e-162	-1.60822e-164	1.04307e-162	5.99651e-163	3.98041e-163	1.39892e-162	4.10799e-163	2.17565e-164	0
5.39491e-163	-1.96787e-163	-7.46359e-164	-3.33832e-163	5.2079e-163	-1.02348e-162	3.71676e-163	5.33953e-163	-8.76351e-163	3.85471e-163	-1.04967e-162	-3.80772e-163	-1.05908e-163	3.51749e-163	-1.63843e-163	7.032e-163	-7.20172e-163	3.43824e-163	1.45706e-163	1.37774e-162	1.82749e-163	1.0702e-162	1.15621e-162	-1.60822e-164	1.04307e-162	5.99651e-163	3.98041e-163	1.39892e-162	4.10799e-163	2.17565e-164	0
5.39491e-163	-1.96787e-163	-7.46359e-164	-3.33832e-163	5.2079e-163	-1.02348e-162	3.71676e-163	5.33953e-163	-8.76351e-163	3.85471e-163	-1.04967e-162	-3.80772e-163	-1.05908e-163	3.51749e-163	-1.63843e-163	7.032e-163	-7.20172e-163	3.43824e-163	1.45706e-163	1.37774e-162	1.82749e-163	1.0702e-162	1.15621e-162	-1.60822e-164	1.04307e-162	5.99651e-163	3.98041e-163	1.39892e-162	4.10799e-163	2.17565e-164	0
5.39491e-163	-1.96787e-163	-7.46359e-164	-3.33832e-163	5.2079e-163	-1.02348e-162	3.71676e-163	5.33953e-163	-8.76351e-163	3.85471e-163	-1.04967e-162	-3.80772e-163	-1.05908e-163	3.51749e-163	-1.63843e-163	7.032e-163	-7.20172e-163	3.43824e-163	1.45706e-163	1.37774e-162	1.82749e-163	1.0702e-162	1.15621e-162	-1.60822e-164	1.04307e-162	5.99651e-163	3.98041e-163	1.39892e-162	4.10799e-163	2.17565e-164	0
5.39491e-163	-1.96787e-163	-7.46359e-164	-3.33832e-163	5.2079e-163	-1.02348e-162	3.71676e-163	5.33953e-163	-8.76351e-163	3.85471e-163	-1.04967e-162	-3.80772e-163	-1.05908e-163	3.51749e-163	-1.63843e-163	7.032e-163	-7.20172e-163	3.43824e-163	1.45706e-163	1.37774e-162	1.82749e-163	1.0702e-162	1.15621e-162	-1.60822e-164	1.04307e-162	5.99651e-163	3.98041e-163	1.39892e-162	4.10799e-163	2.17565e-164	0
5.39491e-163	-1.96787e-163	-7.46359e-164	-3.33832e-163	5.2079e-163	-1.02348e-162	3.71676e-163	5.33953e-163	-8.76351e-163	3.85471e-163	-1.04967e-162	-3.80772e-163	-1.05908e-163	3.51749e-163	-1.63843e-163	7.032e-163	-7.20172e-163	3.43824e-163	1.45706e-163	1.37774e-162	1.82749e-163	1.0702e-162	1.15621e-162	-1.60822e-164	1.04307e-162	5.99651e-163	3.98041e-163	1.39892e-162	4.10799e-163	2.17565e-164	0
5.39491e-163	-1.96787e-163	-7.46359e-164	-3.33832e-163	5.2079e-163	-1.02348e-162	3.71676e-163	5.33953e-163	-8.76351e-163	3.85471e-163	-1.04967e-162	-3.80772e-163	-1.05908e-163	3.51749e-163	-1.63843e-163	7.032e-163	-7.20172e-163	3.43824e-163	1.45706e-163	1.37774e-162	1.82749e-163	1.0702e-162	1.15621e-162	-1.60822e-164	1.04307e-162	5.99651e-163	3.98041e-163	1.39892e-162	4.10799e-163	2.17565e-164	0
5.39491e-163	-1.96787e-163	-7.46359e-164	-3.33832e-163	5.2079e-163	-1.02348e-162	3.71676e-163	5.33953e-163	-8.76351e-163	3.85471e-163	-1.04967e-162	-3.80772e-163	-1.05908e-163	3.51749e-163	-1.63843e-163	7.032e-163	-7.20172e-163	3.43824e-163	1.45706e-163	1.37774e-162	1.82749e-163	1.0702e-162	1.15621e-162	-1.60822e-164	1.04307e-162	5.99651e-163	3.98041e-163	1.39892e-162	4.10799e-163	2.17565e-164	0
5.39491e-163	-1.96787e-163	-7.46359e-164	-3.33832e-163	5.2079e-163	-1.02348e-162	3.71676e-163	5.33953e-163	-8.76351e-163	3.85471e-163	-1.04967e-162	-3.80772e-163	-1.05908e-163	3.51749e-163	-1.63843e-163	7.032e-163	-7.20172e-163	3.43824e-163	1.45706e-163	1.37774e-162	1.82749e-163	1.0702e-162	1.15621e-162	-1.60822e-164	1.04307e-162	5.99651e-163	3.98041e-163	1.39892e-162	4.10799e-163	2.17565e-164	0
5.39491e-163	-1.96787e-163	-7.46359e-164	-3.33832e-163	5.2079e-163	-1.02348e-162	3.71676e-163	5.33953e-163	-8.76351e-163	3.85471e-163	-1.04967e-162	-3.80772e-163	-1.05908e-163	3.51749e-163	-1.63843e-163	7.032e-163	-7.20172e-163	3.43824e-163	1.45706e-163	1.37774e-162	1.82749e-163	1.0702e-162	1.15621e-162	-1.60822e-164	1.04307e-162	5.99651e-163	3.98041e-163	1.39892e-162	4.10799e-163	2.17565e-164	0
5.39491e-163	-1.96787e-163	-7.46359e-164	-3.33832e-163	5.2079e-163	-1.02348e-162	3.71676e-163	5.33953e-163	-8.76351e-163	3.85471e-163	-1.04967e-162	-3.80772e-163	-1.05908e-163	3.51749e-163	-1.63843e-163	7.032e-163	-7.20172e-163	3.43824e-163	1.45706e-163	1.37774e-162	1.82749e-163	1.0702e-162	1.15621e-162	-1.60822e-164	1.04307e-162	5.99651e-163	3.98041e-163	1.39892e-162	4.10799e-163	2.17565e-164	0
5.39491e-163	-1.96787e-163	-7.46359e-164	-3.33832e-163	5.2079e-163	-1.02348e-162	3.71676e-163	5.33953e-163	-8.76351e-163	3.85471e-163	-1.04967e-162	-3.80772e-163	-1.05908e-163	3.51749e-163	-1.63843e-163	7.032e-163	-7.20172e-163	3.43824e-163	1.45706e-163	1.37774e-162	1.82749e-163	1.0702e-162	1.15621e-162	-1.60822e-164	1.04307e-162	5.99651e-163	3.98041e-163	1.39892e-162	4.10799e-163	2.17565e-164	0
5.39491e-163	-1.96787e-163	-7.46359e-164	-3.33832e-163	5.2079e-163	-1.02348e-162	3.71676e-163	5.33953e-163	-8.76351e-163	3.85471e-163	-1.04967e-162	-3.80772e-163	-1.05908e-163	3.51749e-163	-1.63843e-163	7.032e-163	-7.20172e-163	3.43824e-163	1.45706e-163	1.37774e-162	1.82749e-163	1.0702e-162	1.15621e-162	-1.60822e-164	1.04307e-162	5.99651e-163	3.98041e-163	1.39892e-162	4.10799e-163	2.17565e-164	0
5.39491e-163	-1.96787e-163	-7.46359e-164	-3.33832e-163	5.2079e-163	-1.02348e-162	3.71676e-163	5.33953e-163	-8.76351e-163	3.85471e-163	-1.04967e-162	-3.80772e-163	-1.05908e-163	3.51749e-163	-1.63843e-163	7.032e-163	-7.20172e-163	3.43824e-163	1.45706e-163	1.37774e-162	1.82749e-163	1.0702e-162	1.15621e-162	-1.60822e-164	1.04307e-162	5.99651e-163	3.98041e-163	1.39892e-162	4.10799e-163	2.17565e-164	0
5.39491e-163	-1.96787e-163	-7.46359e-164	-3.33832e-163	5.2079e-163	-1.02348e-162	3.71676e-163	5.33953e-163	-8.76351e-163	3.85471e-163	-1.04967e-162	-3.80772e-163	-1.05908e-163	3.51749e-163	-1.63843e-163	7.032e-163	-7.20172e-163	3.43824e-163	1.45706e-163	1.37774e-162	1.82749e-163	1.0702e-162	1.15621e-162	-1.60822e-164	1.04307e-162	5.99651e-163	3.98041e-163	1.39892e-162	4.10799e-163	2.17565e-164	0
5.39491e-163	-1.96787e-163	-7.46359e-164	-3.33832e-163	5.2079e-163	-1.02348e-162	3.71676e-163	5.33953e-163	-8.76351e-163	3.85471e-163	-1.04967e-162	-3.80772e-163	-1.05908e-163	3.51749e-163	-1.63843e-163	7.032e-163	-7.20172e-163	3.43824e-163	1.45706e-163	1.37774e-162	1.82749e-163	1.0702e-162	1.15621e-162	-1.60822e-164	1.04307e-162	5.99651e-163	3.98041e-163	1.39892e-162	4.10799e-163	2.17565e-164	0
5.39491e-163	-1.96787e-163	-7.46359e-164	-3.33832e-163	5.2079e-163	-1.02348e-162	3.71676e-163	5.33953e-163	-8.76351e-163	3.85471e-163	-1.04967e-162	-3.80772e-163	-1.05908e-163	3.51749e-163	-1.63843e-163	7.032e-163	-7.20172e-163	3.43824e-163	1.45706e-163	1.37774e-162	1.82749e-163	1.0702e-162	1.15621e-162	-1.60822e-164	1.04307e-162	5.99651e-163	3.98041e-163	1.39892e-162	4.10799e-163	2.17565e-164	0
5.39491e-163	-1.96787e-163	-7.46359e-164	-3.33832e-163	5.2079e-163	-1.02348e-162	3.71676e-163	5.33953e-163	-8.76351e-163	3.85471e-163	-1.04967e-162	-3.80772e-163	-1.05908e-163	3.51749e-163	-1.63843e-163	7.032e-163	-7.20172e-163	3.43824e-163	1.45706e-163	1.37774e-162	1.82749e-163	1.0702e-162	1.15621e-162	-1.60822e-164	1.04307e-162	5.99651e-163	3.98041e-163	1.39892e-162	4.10799e-163	2.17565e-164	0
5.39491e-163	-1.96787e-163	-7.46359e-164	-3.33832e-163	5.2079e-163	-1.02348e-162	3.71676e-163	5.33953e-163	-8.76351e-163	3.85471e-163	-1.04967e-162	-3.80772e-163	-1.05908e-163	3.51749e-163	-1.63843e-163	7.032e-163	-7.20172e-163	3.43824e-163	1.45706e-163	1.37774e-162	1.82749e-163	1.0702e-162	1.15621e-162	-1.60822e-164	1.04307e-162	5.99651e-163	3.98041e-163	1.39892e-162	4.10799e-163	2.17565e-164	0
5.39491e-163	-1.96787e-163	-7.46359e-164	-3.33832e-163	5.2079e-163	-1.02348e-162	3.71676e-163	5.33953e-163	-8.76351e-163	3.85471e-163	-1.04967e-162	-3.80772e-163	-1.05908e-163	3.51749e-163	-1.63843e-163	7.032e-163	-7.20172e-163	3.43824e-163	1.45706e-163	1.37774e-162	1.82749e-163	1.0702e-162	1.15621e-162	-1.60822e-164	1.04307e-162	5.99651e-163	3.98041e-163	1.39892e-162	4.10799e-163	2.17565e-164	0
5.39491e-163	-1.96787e-163	-7.46359e-164	-3.33832e-163	5.2079e-163	-1.02348e-162	3.71676e-163	5.33953e-163	-8.76351e-163	3.85471e-163	-1.04967e-162	-3.80772e-163	-1.05908e-163	3.51749e-163	-1.63843e-163	7.032e-163	-7.20172e-163	3.43824e-163	1.45706e-163	1.37774e-162	1.82749e-163	1.0702e-162	1.15621e-162	-1.60822e-164	1.04307e-162	5.99651e-163	3.98041e-163	1.39892e-162	4.10799e-163	2.17565e-164	0
5.39491e-163	-1.96787e-163	-7.46359e-164	-3.33832e-163	5.2079e-163	-1.02348e-162	3.71676e-163	5.33953e-163	-8.76351e-163	3.85471e-163	-1.04967e-162	-3.80772e-163	-1.05908e-163	3.51749e-163	-1.63843e-163	7.032e-163	-7.20172e-163	3.43824e-163	1.45706e-163	1.37774e-162	1.82749e-163	1.0702e-162	1.15621e-162	-1.60822e-164	1.04307e-162	5.99651e-163	3.98041e-163	1.39892e-162	4.10799e-163	2.17565e-164	0
5.39491e-163	-1.96787e-163	-7.46359e-164	-3.33832e-163	5.2079e-163	-1.02348e-162	3.71676e-163	5.33953e-163	-8.76351e-163	3.85471e-163	-1.04967e-162	-3.80772e-163	-1.05908e-163	3.51749e-163	-1.63843e-163	7.032e-163	-7.20172e-163	3.43824e-163	1.45706e-163	1.37774e-162	1.82749e-163	1.0702e-162	1.15621e-162	-1.60822e-164	1.04307e-162	5.99651e-163	3.98041e-163	1.39892e-162	4.10799e-163	2.17565e-164	0
5.39491e-163	-1.96787e-163	-7.46359e-164	-3.33832e-163	5.2079e-163	-1.02348e-162	3.71676e-163	5.33953e-163	-8.76351e-163	3.85471e-163	-1.04967e-162	-3.80772e-163	-1.05908e-163	3.51749e-163	-1.63843e-163	7.032e-163	-7.20172e-163	3.43824e-163	1.45706e-163	1.37774e-162	1.82749e-163	1.0702e-162	1.15621e-162	-1.60822e-164	1.04307e-162	5.99651e-163	3.98041e-163	1.39892e-162	4.10799e-163	2.17565e-164	0
5.39491e-163	-1.96787e-163	-7.46359e-164	-3.33832e-163	5.2079e-163	-1.02348e-162	3.71676e-163	5.33953e-163	-8.76351e-163	3.85471e-163	-1.04967e-162	-3.80772e-163	-1.05908e-163	3.51749e-163	-1.63843e-163	7.032e-163	-7.20172e-163	3.43824e-163	1.45706e-163	1.37774e-162	1.82749e-163	1.0702e-162	1.15621e-162	-1.60822e-164	1.04307e-162	5.99651e-163	3.98041e-163	1.39892e-162	4.10799e-163	2.17565e-164	0
5.39491e-163	-1.96787e-163	-7.46359e-164	-3.33832e-163	5.2079e-163	-1.02348e-162	3.71676e-163	5.33953e-163	-8.76351e-163	3.85471e-163	-1.04967e-162	-3.80772e-163	-1.05908e-163	3.51749e-163	-1.63843e-163	7.032e-163	-7.20172e-163	3.43824e-163	1.45706e-163	1.37774e-162	1.82749e-163	1.0702e-162	1.15621e-162	-1.60822e-164	1.04307e-162	5.99651e-163	3.98041e-163	1.39892e-162	4.10799e-163	2.17565e-164	0
5.39491e-163	-1.96787e-163	-7.46359e-164	-3.33832e-163	5.2079e-163	-1.02348e-162	3.71676e-163	5.33953e-163	-8.76351e-163	3.85471e-163	-1.04967e-162	-3.80772e-163	-1.05908e-163	3.51749e-163	-1.63843e-163	7.032e-163	-7.20172e-163	3.43824e-163	1.45706e-163	1.37774e-162	1.82749e-163	1.0702e-162	1.15621e-162	-1.60822e-164	1.04307e-162	5.99651e-163	3.98041e-163	1.39892e-162	4.10799e-163	2.17565e-164	0
5.39491e-163	-1.96787e-163	-7.46359e-164	-3.33832e-163	5.2079e-163	-1.02348e-162	3.71676e-163	5.33953e-163	-8.76351e-163	3.85471e-163	-1.04967e-162	-3.80772e-163	-1.05908e-163	3.51749e-163	-1.63843e-163	7.032e-163	-7.20172e-163	3.43824e-163	1.45706e-163	1.37774e-162	1.82749e-163	1.0702e-162	1.15621e-162	-1.60822e-164	1.04307e-162	5.99651e-163	3.98041e-163	1.39892e-162	4.10799e-163	2.17565e-164	0
5.39491e-163	-1.96787e-163	-7.46359e-164	-3.33832e-163	5.2079e-163	-1.02348e-162	3.71676e-163	5.33953e-163	-8.76351e-163	3.85471e-163	-1.04967e-162	-3.80772e-163	-1.05908e-163	3.51749e-163	-1.63843e-163	7.032e-163	-7.20172e-163	3.43824e-163	1.45706e-163	1.37774e-162	1.82749e-163	1.0702e-162	1.15621e-162	-1.60822e-164	1.04307e-162	5.99651e-163	3.98041e-163	1.39892e-162	4.10799e-163	2.17565e-164	0
5.39491e-163	-1.96787e-163	-7.46359e-164	-3.33832e-163	5.2079e-163	-1.02348e-162	3.71676e-163	5.33953e-163	-8.76351e-163	3.85471e-163	-1.04967e-162	-3.80772e-163	-1.05908e-163	3.51749e-163	-1.63843e-163	7.032e-163	-7.20172e-163	3.43824e-163	1.45706e-163	1.37774e-162	1.82749e-163	1.0702e-162	1.15621e-162	-1.60822e-164	1.04307e-162	5.99651e-163	3.98041e-163	1.39892e-162	4.10799e-163	2.17565e-164	0
5.39491e-163	-1.96787e-163	-7.46359e-164	-3.33832e-163	5.2079e-163	-1.02348e-162	3.71676e-163	5.33953e-163	-8.76351e-163	3.85471e-163	-1.04967e-162	-3.80772e-163	-1.05908e-163	3.51749e-163	-1.63843e-163	7.032e-163	-7.20172e-163	3.43824e-163	1.45706e-163	1.37774e-162	1.82749e-163	1.0702e-162	1.15621e-162	-1.60822e-164	1.04307e-162	5.99651e-163	3.98041e-163	1.39892e-162	4.10799e-163	2.17565e-164	0
5.39491e-163	-1.96787e-163	-7.46359e-164	-3.33832e-163	5.2079e-163	-1.02348e-162	3.71676e-163	5.33953e-163	-8.76351e-163	3.85471e-163	-1.04967e-162	-3.80772e-163	-1.05908e-163	3.51749e-163	-1.63843e-163	7.032e-163	-7.20172e-163	3.43824e-163	1.45706e-163	1.37774e-162	1.82749e-163	1.0702e-162	1.15621e-162	-1.60822e-164	1.04307e-162	5.99651e-163	3.98041e-163	1.39892e-162	4.10799e-163	2.17565e-164	0
5.39491e-163	-1.96787e-163	-7.46359e-164	-3.33832e-163	5.2079e-163	-1.02348e-162	3.71676e-163	5.33953e-163	-8.76351e-163	3.85471e-163	-1.04967e-162	-3.80772e-163	-1.05908e-163	3.51749e-163	-1.63843e-163	7.032e-163	-7.20172e-163	3.43824e-163	1.45706e-163	1.37774e-162	1.82749e-163	1.0702e-162	1.15621e-162	-1.60822e-164	1.04307e-162	5.99651e-163	3.98041e-163	1.39892e-162	4.10799e-163	2.17565e-164	0
5.39491e-163	-1.96787e-163	-7.46359e-164	-3.33832e-163	5.2079e-163	-1.02348e-162	3.71676e-163	5.33953e-163	-8.76351e-163	3.85471e-163	-1.04967e-162	-3.80772e-163	-1.05908e-163	3.51749e-163	-1.63843e-163	7.032e-163	-7.20172e-163	3.43824e-163	1.45706e-163	1.37774e-162	1.82749e-163	1.0702e-162	1.15621e-162	-1.60822e-164	1.04307e-162	5.99651e-163	3.98041e-163	1.39892e-162	4.10799e-163	2.17565e-164	0
5.39491e-163	-1.96787e-163	-7.46359e-164	-3.33832e-163	5.2079e-163	-1.02348e-162	3.71676e-163	5.33953e-163	-8.76351e-163	3.85471e-163	-1.04967e-162	-3.80772e-163	-1.05908e-163	3.51749e-163	-1.63843e-163	7.032e-163	-7.20172e-163	3.43824e-163	1.45706e-163	1.37774e-162	1.82749e-163	1.0702e-162	1.15621e-162	-1.60822e-164	1.04307e-162	5.99651e-163	3.98041e-163	1.39892e-162	4.10799e-163	2.17565e-164	0
5.39491e-163	-1.96787e-163	-7.46359e-164	-3.33832e-163	5.2079e-163	-1.02348e-162	3.71676e-163	5.33953e-163	-8.76351e-163	3.85471e-163	-1.04967e-162	-3.80772e-163	-1.05908e-163	3.51749e-163	-1.63843e-163	7.032e-163	-7.20172e-163	3.43824e-163	1.45706e-163	1.37774e-162	1.82749e-163	1.0702e-162	1.15621e-162	-1.60822e-164	1.04307e-162	5.99651e-163	3.98041e-163	1.39892e-162	4.10799e-163	2.17565e-164	0
5.39491e-163	-1.96787e-163	-7.46359e-164	-3.33832e-163	5.2079e-163	-1.02348e-162	3.71676e-163	5.33953e-163	-8.76351e-163	3.85471e-163	-1.04967e-162	-3.80772e-163	-1.05908e-163	3.51749e-163	-1.63843e-163	7.032e-163	-7.20172e-163	3.43824e-163	1.45706e-163	1.37774e-162	1.82749e-163	1.0702e-162	1.15621e-162	-1.60822e-164	1.04307e-162	5.99651e-163	3.98041e-163	1.39892e-162	4.10799e-163	2.17565e-164	0
5.39491e-163	-1.96787e-163	-7.46359e-164	-3.33832e-163	5.2079e-163	-1.02348e-162	3.71676e-163	5.33953e-163	-8.76351e-163	3.85471e-163	-1.04967e-162	-3.80772e-163	-1.05908e-163	3.51749e-163	-1.63843e-163	7.032e-163	-7.20172e-163	3.43824e-163	1.45706e-163	1.37774e-162	1.82749e-163	1.0702e-162	1.15621e-162	-1.60822e-164	1.04307e-162	5.99651e-163	3.98041e-163	1.39892e-162	4.10799e-163	2.17565e-164	0
5.39491e-163	-1.96787e-163	-7.46359e-164	-3.33832e-163	5.2079e-163	-1.02348e-162	3.71676e-163	5.33953e-163	-8.76351e-163	3.85471e-163	-1.04967e-162	-3.80772e-163	-1.05908e-163	3.51749e-163	-1.63843e-163	7.032e-163	-7.20172e-163	3.43824e-163	1.45706e-163	1.37774e-162	1.82749e-163	1.0702e-162	1.15621e-162	-1.60822e-164	1.04307e-162	5.99651e-163	3.98041e-163	1.39892e-162	4.10799e-163	2.17565e-164	0
5.39491e-163	-1.96787e-163	-7.46359e-164	-3.33832e-163	5.2079e-163	-1.02348e-162	3.71676e-163	5.33953e-163	-8.76351e-163	3.85471e-163	-1.04967e-162	-3.80772e-163	-1.05908e-163	3.51749e-163	-1.63843e-163	7.032e-163	-7.20172e-163	3.43824e-163	1.45706e-163	1.37774e-162	1.82749e-163	1.0702e-162	1.15621e-162	-1.60822e-164	1.04307e-162	5.99651e-163	3.98041e-163	1.39892e-162	4.10799e-163	2.17565e-164	0
5.39491e-163	-1.96787e-163	-7.46359e-164	-3.33832e-163	5.2079e-163	-1.02348e-162	3.71676e-163	5.33953e-163	-8.76351e-163	3.85471e-163	-1.04967e-162	-3.80772e-163	-1.05908e-163	3.51749e-163	-1.63843e-163	7.032e-163	-7.20172e-163	3.43824e-163	1.45706e-163	1.37774e-162	1.82749e-163	1.0702e-162	1.15621e-162	-1.60822e-164	1.04307e-162	5.99651e-163	3.98041e-163	1.39892e-162	4.10799e-163	2.17565e-164	0
5.39491e-163	-1.96787e-163	-7.46359e-164	-3.33832e-163	5.2079e-163	-1.02348e-162	3.71676e-163	5.33953e-163	-8.76351e-163	3.85471e-163	-1.04967e-162	-3.80772e-163	-1.05908e-163	3.51749e-163	-1.63843e-163	7.032e-163	-7.20172e-163	3.43824e-163	1.45706e-163	1.37774e-162	1.82749e-163	1.0702e-162	1.15621e-162	-1.60822e-164	1.04307e-162	5.99651e-163	3.98041e-163	1.39892e-162	4.10799e-163	2.17565e-164	0
5.39491e-163	-1.96787e-163	-7.46359e-164	-3.33832e-163	5.2079e-163	-1.02348e-162	3.71676e-163	5.33953e-163	-8.76351e-163	3.85471e-163	-1.04967e-162	-3.80772e-163	-1.05908e-163	3.51749e-163	-1.63843e-163	7.032e-163	-7.20172e-163	3.43824e-163	1.45706e-163	1.37774e-162	1.82749e-163	1.0702e-162	1.15621e-162	-1.60822e-164	1.04307e-162	5.99651e-163	3.98041e-163	1.39892e-162	4.10799e-163	2.17565e-164	0
5.39491e-163	-1.96787e-163	-7.46359e-164	-3.33832e-163	5.2079e-163	-1.02348e-162	3.71676e-163	5.33953e-163	-8.76351e-163	3.85471e-163	-1.04967e-162	-3.80772e-163	-1.05908e-163	3.51749e-163	-1.63843e-163	7.032e-163	-7.20172e-163	3.43824e-163	1.45706e-163	1.37774e-162	1.82749e-163	1.0702e-162	1.15621e-162	-1.60822e-164	1.04307e-162	5.99651e-163	3.98041e-163	1.39892e-162	4.10799e-163	2.17565e-164	0
5.39491e-163	-1.96787e-163	-7.46359e-164	-3.33832e-163	5.2079e-163	-1.02348e-162	3.71676e-163	5.33953e-163	-8.76351e-163	3.85471e-163	-1.04967e-162	-3.80772e-163	-1.05908e-163	3.51749e-163	-1.63843e-163	7.032e-163	-7.20172e-163	3.43824e-163	1.45706e-163	1.37774e-162	1.82749e-163	1.0702e-162	1.15621e-162	-1.60822e-164	1.04307e-162	5.99651e-163	3.98041e-163	1.39892e-162	4.10799e-163	2.17565e-164	0
5.39491e-163	-1.96787e-163	-7.46359e-164	-3.33832e-163	5.2079e-163	-1.02348e-162	3.71676e-163	5.33953e-163	-8.76351e-163	3.85471e-163	-1.04967e-162	-3.80772e-163	-1.05908e-163	3.51749e-163	-1.63843e-163	7.032e-163	-7.20172e-163	3.43824e-163	1.45706e-163	1.37774e-162	1.82749e-163	1.0702e-162	1.15621e-162	-1.60822e-164	1.04307e-162	5.99651e-163	3.98041e-163	1.39892e-162	4.10799e-163	2.17565e-164	0
5.39491e-163	-1.96787e-163	-7.46359e-164	-3.33832e-163	5.2079e-163	-1.02348e-162	3.71676e-163	5.33953e-163	-8.76351e-163	3.85471e-163	-1.04967e-162	-3.80772e-163	-1.05908e-163	3.51749e-163	-1.63843e-163	7.032e-163	-7.20172e-163	3.43824e-163	1.45706e-163	1.37774e-162	1.82749e-163	1.0702e-162	1.15621e-162	-1.60822e-164	1.04307e-162	5.99651e-163	3.98041e-163	1.39892e-162	4.10799e-163	2.17565e-164	0
5.39491e-163	-1.96787e-163	-7.46359e-164	-3.33832e-163	5.2079e-163	-1.02348e-162	3.71676e-163	5.33953e-163	-8.76351e-163	3.85471e-163	-1.04967e-162	-3.80772e-163	-1.05908e-163	3.51749e-163	-1.63843e-163	7.032e-163	-7.20172e-163	3.43824e-163	1.45706e-163	1.37774e-162	1.82749e-163	1.0702e-162	1.15621e-162	-1.60822e-164	1.04307e-162	5.99651e-163	3.98041e-163	1.39892e-162	4.10799e-163	2.17565e-164	0
5.39491e-163	-1.96787e-163	-7.46359e-164	-3.33832e-163	5.2079e-163	-1.02348e-162	3.71676e-163	5.33953e-163	-8.76351e-163	3.85471e-163	-1.04967e-162	-3.80772e-163	-1.05908e-163	3.51749e-163	-1.63843e-163	7.032e-163	-7.20172e-163	3.43824e-163	1.45706e-163	1.37774e-162	1.82749e-163	1.0702e-162	1.15621e-162	-1.60822e-164	1.04307e-162	5.99651e-163	3.98041e-163	1.39892e-162	4.10799e-163	2.17565e-164	0
5.39491e-163	-1.96787e-163	-7.46359e-164	-3.33832e-163	5.2079e-163	-1.02348e-162	3.71676e-163	5.33953e-163	-8.76351e-163	3.85471e-163	-1.04967e-162	-3.80772e-163	-1.05908e-163	3.51749e-163	-1.63843e-163	7.032e-163	-7.20172e-163	3.43824e-163	1.45706e-163	1.37774e-162	1.82749e-163	1.0702e-162	1.15621e-162	-1.60822e-164	1.04307e-162	5.99651e-163	3.98041e-163	1.39892e-162	4.10799e-163	2.17565e-164	0
5.39491e-163	-1.96787e-163	-7.46359e-164	-3.33832e-163	5.2079e-163	-1.02348e-162	3.71676e-163	5.33953e-163	-8.76351e-163	3.85471e-163	-1.04967e-162	-3.80772e-163	-1.05908e-163	3.51749e-163	-1.63843e-163	7.032e-163	-7.20172e-163	3.43824e-163	1.45706e-163	1.37774e-162	1.82749e-163	1.0702e-162	1.15621e-162	-1.60822e-164	1.04307e-162	5.99651e-163	3.98041e-163	1.39892e-162	4.10799e-163	2.17565e-164	0
5.39491e-163	-1.96787e-163	-7.46359e-164	-3.33832e-163	5.2079e-163	-1.02348e-162	3.71676e-163	5.33953e-163	-8.76351e-163	3.85471e-163	-1.04967e-162	-3.80772e-163	-1.05908e-163	3.51749e-163	-1.63843e-163	7.032e-163	-7.20172e-163	3.43824e-163	1.45706e-163	1.37774e-162	1.82749e-163	1.0702e-162	1.15621e-162	-1.60822e-164	1.04307e-162	5.99651e-163	3.98041e-163	1.39892e-162	4.10799e-163	2.17565e-164	0
5.39491e-163	-1.96787e-163	-7.46359e-164	-3.33832e-163	5.2079e-163	-1.02348e-162	3.71676e-163	5.33953e-163	-8.76351e-163	3.85471e-163	-1.04967e-162	-3.80772e-163	-1.05908e-163	3.51749e-163	-1.63843e-163	7.032e-163	-7.20172e-163	3.43824e-163	1.45706e-163	1.37774e-162	1.82749e-163	1.0702e-162	1.15621e-162	-1.60822e-164	1.04307e-162	5.99651e-163	3.98041e-163	1.39892e-162	4.10799e-163	2.17565e-164	0
5.39491e-163	-1.96787e-163	-7.46359e-164	-3.33832e-163	5.2079e-163	-1.02348e-162	3.71676e-163	5.33953e-163	-8.76351e-163	3.85471e-163	-1.04967e-162	-3.80772e-163	-1.05908e-163	3.51749e-163	-1.63843e-163	7.032e-163	-7.20172e-163	3.43824e-163	1.45706e-163	1.37774e-162	1.82749e-163	1.0702e-162	1.15621e-162	-1.60822e-164	1.04307e-162	5.99651e-163	3.98041e-163	1.39892e-162	4.10799e-163	2.17565e-164	0
5.39491e-163	-1.96787e-163	-7.46359e-164	-3.33832e-163	5.2079e-163	-1.02348e-162	3.71676e-163	5.33953e-163	-8.76351e-163	3.85471e-163	-1.04967e-162	-3.80772e-163	-1.05908e-163	3.51749e-163	-1.63843e-163	7.032e-163	-7.20172e-163	3.43824e-163	1.45706e-163	1.37774e-162	1.82749e-163	1.0702e-162	1.15621e-162	-1.60822e-164	1.04307e-162	5.99651e-163	3.98041e-163	1.39892e-162	4.10799e-163	2.17565e-164	0
5.39491e-163	-1.96787e-163	-7.46359e-164	-3.33832e-163	5.2079e-163	-1.02348e-162	3.71676e-163	5.33953e-163	-8.76351e-163	3.85471e-163	-1.04967e-162	-3.80772e-163	-1.05908e-163	3.51749e-163	-1.63843e-163	7.032e-163	-7.20172e-163	3.43824e-163	1.45706e-163	1.37774e-162	1.82749e-163	1.0702e-162	1.15621e-162	-1.60822e-164	1.04307e-162	5.99651e-163	3.98041e-163	1.39892e-162	4.10799e-163	2.17565e-164	0
5.39491e-163	-1.96787e-163	-7.46359e-164	-3.33832e-163	5.2079e-163	-1.02348e-162	3.71676e-163	5.33953e-163	-8.76351e-163	3.85471e-163	-1.04967e-162	-3.80772e-163	-1.05908e-163	3.51749e-163	-1.63843e-163	7.032e-163	-7.20172e-163	3.43824e-163	1.45706e-163	1.37774e-162	1.82749e-163	1.0702e-162	1.15621e-162	-1.60822e-164	1.04307e-162	5.99651e-163	3.98041e-163	1.39892e-162	4.10799e-163	2.17565e-164	0
5.39491e-163	-1.96787e-163	-7.46359e-164	-3.33832e-163	5.2079e-163	-1.02348e-162	3.71676e-163	5.33953e-163	-8.76351e-163	3.85471e-163	-1.04967e-162	-3.80772e-163	-1.05908e-163	3.51749e-163	-1.63843e-163	7.032e-163	-7.20172e-163	3.43824e-163	1.45706e-163	1.37774e-162	1.82749e-163	1.0702e-162	1.15621e-162	-1.60822e-164	1.04307e-162	5.99651e-163	3.98041e-163	1.39892e-162	4.10799e-163	2.17565e-164	0
5.39491e-163	-1.96787e-163	-7.46359e-164	-3.33832e-163	5.2079e-163	-1.02348e-162	3.71676e-163	5.33953e-163	-8.76351e-163	3.85471e-163	-1.04967e-162	-3.80772e-163	-1.05908e-163	3.51749e-163	-1.63843e-163	7.032e-163	-7.20172e-163	3.43824e-163	1.45706e-163	1.37774e-162	1.82749e-163	1.0702e-162	1.15621e-162	-1.60822e-164	1.04307e-162	5.99651e-163	3.98041e-163	1.39892e-162	4.10799e-163	2.17565e-164	0
5.39491e-163	-1.96787e-163	-7.46359e-164	-3.33832e-163	5.2079e-163	-1.02348e-162	3.71676e-163	5.33953e-163	-8.76351e-163	3.85471e-163	-1.04967e-162	-3.80772e-163	-1.05908e-163	3.51749e-163	-1.63843e-163	7.032e-163	-7.20172e-163	3.43824e-163	1.45706e-163	1.37774e-162	1.82749e-163	1.0702e-162	1.15621e-162	-1.60822e-164	1.04307e-162	5.99651e-163	3.98041e-163	1.39892e-162	4.10799e-163	2.17565e-164	0
5.39491e-163	-1.96787e-163	-7.46359e-164	-3.33832e-163	5.2079e-163	-1.02348e-162	3.71676e-163	5.33953e-163	-8.76351e-163	3.85471e-163	-1.04967e-162	-3.80772e-163	-1.05908e-163	3.51749e-163	-1.63843e-163	7.032e-163	-7.20172e-163	3.43824e-163	1.45706e-163	1.37774e-162	1.82749e-163	1.0702e-162	1.15621e-162	-1.60822e-164	1.04307e-162	5.99651e-163	3.98041e-163	1.39892e-162	4.10799e-163	2.17565e-164	0
5.39491e-163	-1.96787e-163	-7.46359e-164	-3.33832e-163	5.2079e-163	-1.02348e-162	3.71676e-163	5.33953e-163	-8.76351e-163	3.85471e-163	-1.04967e-162	-3.80772e-163	-1.05908e-163	3.51749e-163	-1.63843e-163	7.032e-163	-7.20172e-163	3.43824e-163	1.45706e-163	1.37774e-162	1.82749e-163	1.0702e-162	1.15621e-162	-1.60822e-164	1.04307e-162	5.99651e-163	3.98041e-163	1.39892e-162	4.10799e-163	2.17565e-164	0
5.39491e-163	-1.96787e-163	-7.46359e-164	-3.33832e-163	5.2079e-163	-1.02348e-162	3.71676e-163	5.33953e-163	-8.76351e-163	3.85471e-163	-1.04967e-162	-3.80772e-163	-1.05908e-163	3.51749e-163	-1.63843e-163	7.032e-163	-7.20172e-163	3.43824e-163	1.45706e-163	1.37774e-162	1.82749e-163	1.0702e-162	1.15621e-162	-1.60822e-164	1.04307e-162	5.99651e-163	3.98041e-163	1.39892e-162	4.10799e-163	2.17565e-164	0
5.39491e-163	-1.96787e-163	-7.46359e-164	-3.33832e-163	5.2079e-163	-1.02348e-162	3.71676e-163	5.33953e-163	-8.76351e-163	3.85471e-163	-1.04967e-162	-3.80772e-163	-1.05908e-163	3.51749e-163	-1.63843e-163	7.032e-163	-7.20172e-163	3.43824e-163	1.45706e-163	1.37774e-162	1.82749e-163	1.0702e-162	1.15621e-162	-1.60822e-164	1.04307e-162	5.99651e-163	3.98041e-163	1.39892e-162	4.10799e-163	2.17565e-164	0
5.39491e-163	-1.96787e-163	-7.46359e-164	-3.33832e-163	5.2079e-163	-1.02348e-162	3.71676e-163	5.33953e-163	-8.76351e-163	3.85471e-163	-1.04967e-162	-3.80772e-163	-1.05908e-163	3.51749e-163	-1.63843e-163	7.032e-163	-7.20172e-163	3.43824e-163	1.45706e-163	1.37774e-162	1.82749e-163	1.0702e-162	1.15621e-162	-1.60822e-164	1.04307e-162	5.99651e-163	3.98041e-163	1.39892e-162	4.10799e-163	2.17565e-164	0
5.39491e-163	-1.96787e-163	-7.46359e-164	-3.33832e-163	5.2079e-163	-1.02348e-162	3.71676e-163	5.33953e-163	-8.76351e-163	3.85471e-163	-1.04967e-162	-3.80772e-163	-1.05908e-163	3.51749e-163	-1.63843e-163	7.032e-163	-7.20172e-163	3.43824e-163	1.45706e-163	1.37774e-162	1.82749e-163	1.0702e-162	1.15621e-162	-1.60822e-164	1.04307e-162	5.99651e-163	3.98041e-163	1.39892e-162	4.10799e-163	2.17565e-164	0
5.39491e-163	-1.96787e-163	-7.46359e-164	-3.33832e-163	5.2079e-163	-1.02348e-162	3.71676e-163	5.33953e-163	-8.76351e-163	3.85471e-163	-1.04967e-162	-3.80772e-163	-1.05908e-163	3.51749e-163	-1.63843e-163	7.032e-163	-7.20172e-163	3.43824e-163	1.45706e-163	1.37774e-162	1.82749e-163	1.0702e-162	1.15621e-162	-1.60822e-164	1.04307e-162	5.99651e-163	3.98041e-163	1.39892e-162	4.10799e-163	2.17565e-164	0
5.39491e-163	-1.96787e-163	-7.46359e-164	-3.33832e-163	5.2079e-163	-1.02348e-162	3.71676e-163	5.33953e-163	-8.76351e-163	3.85471e-163	-1.04967e-162	-3.80772e-163	-1.05908e-163	3.51749e-163	-1.63843e-163	7.032e-163	-7.20172e-163	3.43824e-163	1.45706e-163	1.37774e-162	1.82749e-163	1.0702e-162	1.15621e-162	-1.60822e-164	1.04307e-162	5.99651e-163	3.98041e-163	1.39892e-162	4.10799e-163	2.17565e-164	0
5.39491e-163	-1.96787e-163	-7.46359e-164	-3.33832e-163	5.2079e-163	-1.02348e-162	3.71676e-163	5.33953e-163	-8.76351e-163	3.85471e-163	-1.04967e-162	-3.80772e-163	-1.05908e-163	3.51749e-163	-1.63843e-163	7.032e-163	-7.20172e-163	3.43824e-163	1.45706e-163	1.37774e-162	1.82749e-163	1.0702e-162	1.15621e-162	-1.60822e-164	1.04307e-162	5.99651e-163	3.98041e-163	1.39892e-162	4.10799e-163	2.17565e-164	0
5.39491e-163	-1.96787e-163	-7.46359e-164	-3.33832e-163	5.2079e-163	-1.02348e-162	3.71676e-163	5.33953e-163	-8.76351e-163	3.85471e-163	-1.04967e-162	-3.80772e-163	-1.05908e-163	3.51749e-163	-1.63843e-163	7.032e-163	-7.20172e-163	3.43824e-163	1.45706e-163	1.37774e-162	1.82749e-163	1.0702e-162	1.15621e-162	-1.60822e-164	1.04307e-162	5.99651e-163	3.98041e-163	1.39892e-162	4.10799e-163	2.17565e-164	0
5.39491e-163	-1.96787e-163	-7.46359e-164	-3.33832e-163	5.2079e-163	-1.02348e-162	3.71676e-163	5.33953e-163	-8.76351e-163	3.85471e-163	-1.04967e-162	-3.80772e-163	-1.05908e-163	3.51749e-163	-1.63843e-163	7.032e-163	-7.20172e-163	3.43824e-163	1.45706e-163	1.37774e-162	1.82749e-163	1.0702e-162	1.15621e-162	-1.60822e-164	1.04307e-162	5.99651e-163	3.98041e-163	1.39892e-162	4.10799e-163	2.17565e-164	0
5.39491e-163	-1.96787e-163	-7.46359e-164	-3.33832e-163	5.2079e-163	-1.02348e-162	3.71676e-163	5.33953e-163	-8.76351e-163	3.85471e-163	-1.04967e-162	-3.80772e-163	-1.05908e-163	3.51749e-163	-1.63843e-163	7.032e-163	-7.20172e-163	3.43824e-163	1.45706e-163	1.37774e-162	1.82749e-163	1.0702e-162	1.15621e-162	-1.60822e-164	1.04307e-162	5.99651e-163	3.98041e-163	1.39892e-162	4.10799e-163	2.17565e-164	0
5.39491e-163	-1.96787e-163	-7.46359e-164	-3.33832e-163	5.2079e-163	-1.02348e-162	3.71676e-163	5.33953e-163	-8.76351e-163	3.85471e-163	-1.04967e-162	-3.80772e-163	-1.05908e-163	3.51749e-163	-1.63843e-163	7.032e-163	-7.20172e-163	3.43824e-163	1.45706e-163	1.37774e-162	1.82749e-163	1.0702e-162	1.15621e-162	-1.60822e-164	1.04307e-162	5.99651e-163	3.98041e-163	1.39892e-162	4.10799e-163	2.17565e-164	0
5.39491e-163	-1.96787e-163	-7.46359e-164	-3.33832e-163	5.2079e-163	-1.02348e-162	3.71676e-163	5.33953e-163	-8.76351e-163	3.85471e-163	-1.04967e-162	-3.80772e-163	-1.05908e-163	3.51749e-163	-1.63843e-163	7.032e-163	-7.20172e-163	3.43824e-163	1.45706e-163	1.37774e-162	1.82749e-163	1.0702e-162	1.15621e-162	-1.60822e-164	1.04307e-162	5.99651e-163	3.98041e-163	1.39892e-162	4.10799e-163	2.17565e-164	0
5.39491e-163	-1.96787e-163	-7.46359e-164	-3.33832e-163	5.2079e-163	-1.02348e-162	3.71676e-163	5.33953e-163	-8.76351e-163	3.85471e-163	-1.04967e-162	-3.80772e-163	-1.05908e-163	3.51749e-163	-1.63843e-163	7.032e-163	-7.20172e-163	3.43824e-163	1.45706e-163	1.37774e-162	1.82749e-163	1.0702e-162	1.15621e-162	-1.60822e-164	1.04307e-162	5.99651e-163	3.98041e-163	1.39892e-162	4.10799e-163	2.17565e-164	0
5.39491e-163	-1.96787e-163	-7.46359e-164	-3.33832e-163	5.2079e-163	-1.02348e-162	3.71676e-163	5.33953e-163	-8.76351e-163	3.85471e-163	-1.04967e-162	-3.80772e-163	-1.05908e-163	3.51749e-163	-1.63843e-163	7.032e-163	-7.20172e-163	3.43824e-163	1.45706e-163	1.37774e-162	1.82749e-163	1.0702e-162	1.15621e-162	-1.60822e-164	1.04307e-162	5.99651e-163	3.98041e-163	1.39892e-162	4.10799e-163	2.17565e-164	0
5.39491e-163	-1.96787e-163	-7.46359e-164	-3.33832e-163	5.2079e-163	-1.02348e-162	3.71676e-163	5.33953e-163	-8.76351e-163	3.85471e-163	-1.04967e-162	-3.80772e-163	-1.05908e-163	3.51749e-163	-1.63843e-163	7.032e-163	-7.20172e-163	3.43824e-163	1.45706e-163	1.37774e-162	1.82749e-163	1.0702e-162	1.15621e-162	-1.60822e-164	1.04307e-162	5.99651e-163	3.98041e-163	1.39892e-162	4.10799e-163	2.17565e-164	0
5.39491e-163	-1.96787e-163	-7.46359e-164	-3.33832e-163	5.2079e-163	-1.02348e-162	3.71676e-163	5.33953e-163	-8.76351e-163	3.85471e-163	-1.04967e-162	-3.80772e-163	-1.05908e-163	3.51749e-163	-1.63843e-163	7.032e-163	-7.20172e-163	3.43824e-163	1.45706e-163	1.37774e-162	1.82749e-163	1.0702e-162	1.15621e-162	-1.60822e-164	1.04307e-162	5.99651e-163	3.98041e-163	1.39892e-162	4.10799e-163	2.17565e-164	0
5.39491e-163	-1.96787e-163	-7.46359e-164	-3.33832e-163	5.2079e-163	-1.02348e-162	3.71676e-163	5.33953e-163	-8.76351e-163	3.85471e-163	-1.04967e-162	-3.80772e-163	-1.05908e-163	3.51749e-163	-1.63843e-163	7.032e-163	-7.20172e-163	3.43824e-163	1.45706e-163	1.37774e-162	1.82749e-163	1.0702e-162	1.15621e-162	-1.60822e-164	1.04307e-162	5.99651e-163	3.98041e-163	1.39892e-162	4.10799e-163	2.17565e-164	0
5.39491e-163	-1.96787e-163	-7.46359e-164	-3.33832e-163	5.2079e-163	-1.02348e-162	3.71676e-163	5.33953e-163	-8.76351e-163	3.85471e-163	-1.04967e-162	-3.80772e-163	-1.05908e-163	3.51749e-163	-1.63843e-163	7.032e-163	-7.20172e-163	3.43824e-163	1.45706e-163	1.37774e-162	1.82749e-163	1.0702e-162	1.15621e-162	-1.60822e-164	1.04307e-162	5.99651e-163	3.98041e-163	1.39892e-162	4.10799e-163	2.17565e-164	0
5.39491e-163	-1.96787e-163	-7.46359e-164	-3.33832e-163	5.2079e-163	-1.02348e-162	3.71676e-163	5.33953e-163	-8.76351e-163	3.85471e-163	-1.04967e-162	-3.80772e-163	-1.05908e-163	3.51749e-163	-1.63843e-163	7.032e-163	-7.20172e-163	3.43824e-163	1.45706e-163	1.37774e-162	1.82749e-163	1.0702e-162	1.15621e-162	-1.60822e-164	1.04307e-162	5.99651e-163	3.98041e-163	1.39892e-162	4.10799e-163	2.17565e-164	0
5.39491e-163	-1.96787e-163	-7.46359e-164	-3.33832e-163	5.2079e-163	-1.02348e-162	3.71676e-163	5.33953e-163	-8.76351e-163	3.85471e-163	-1.04967e-162	-3.80772e-163	-1.05908e-163	3.51749e-163	-1.63843e-163	7.032e-163	-7.20172e-163	3.43824e-163	1.45706e-163	1.37774e-162	1.82749e-163	1.0702e-162	1.15621e-162	-1.60822e-164	1.04307e-162	5.99651e-163	3.98041e-163	1.39892e-162	4.10799e-163	2.17565e-164	0
5.39491e-163	-1.96787e-163	-7.46359e-164	-3.33832e-163	5.2079e-163	-1.02348e-162	3.71676e-163	5.33953e-163	-8.76351e-163	3.85471e-163	-1.04967e-162	-3.80772e-163	-1.05908e-163	3.51749e-163	-1.63843e-163	7.032e-163	-7.20172e-163	3.43824e-163	1.45706e-163	1.37774e-162	1.82749e-163	1.0702e-162	1.15621e-162	-1.60822e-164	1.04307e-162	5.99651e-163	3.98041e-163	1.39892e-162	4.10799e-163	2.17565e-164	0
5.39491e-163	-1.96787e-163	-7.46359e-164	-3.33832e-163	5.2079e-163	-1.02348e-162	3.71676e-163	5.33953e-163	-8.76351e-163	3.85471e-163	-1.04967e-162	-3.80772e-163	-1.05908e-163	3.51749e-163	-1.63843e-163	7.032e-163	-7.20172e-163	3.43824e-163	1.45706e-163	1.37774e-162	1.82749e-163	1.0702e-162	1.15621e-162	-1.60822e-164	1.04307e-162	5.99651e-163	3.98041e-163	1.39892e-162	4.10799e-163	2.17565e-164	0
5.39491e-163	-1.96787e-163	-7.46359e-164	-3.33832e-163	5.2079e-163	-1.02348e-162	3.71676e-163	5.33953e-163	-8.76351e-163	3.85471e-163	-1.04967e-162	-3.80772e-163	-1.05908e-163	3.51749e-163	-1.63843e-163	7.032e-163	-7.20172e-163	3.43824e-163	1.45706e-163	1.37774e-162	1.82749e-163	1.0702e-162	1.15621e-162	-1.60822e-164	1.04307e-162	5.99651e-163	3.98041e-163	1.39892e-162	4.10799e-163	2.17565e-164	0
5.39491e-163	-1.96787e-163	-7.46359e-164	-3.33832e-163	5.2079e-163	-1.02348e-162	3.71676e-163	5.33953e-163	-8.76351e-163	3.85471e-163	-1.04967e-162	-3.80772e-163	-1.05908e-163	3.51749e-163	-1.63843e-163	7.032e-163	-7.20172e-163	3.43824e-163	1.45706e-163	1.37774e-162	1.82749e-163	1.0702e-162	1.15621e-162	-1.60822e-164	1.04307e-162	5.99651e-163	3.98041e-163	1.39892e-162	4.10799e-163	2.17565e-164	0
5.39491e-163	-1.96787e-163	-7.46359e-164	-3.33832e-163	5.2079e-163	-1.02348e-162	3.71676e-163	5.33953e-163	-8.76351e-163	3.85471e-163	-1.04967e-162	-3.80772e-163	-1.05908e-163	3.51749e-163	-1.63843e-163	7.032e-163	-7.20172e-163	3.43824e-163	1.45706e-163	1.37774e-162	1.82749e-163	1.0702e-162	1.15621e-162	-1.60822e-164	1.04307e-162	5.99651e-163	3.98041e-163	1.39892e-162	4.10799e-163	2.17565e-164	0
5.39491e-163	-1.96787e-163	-7.46359e-164	-3.33832e-163	5.2079e-163	-1.02348e-162	3.71676e-163	5.33953e-163	-8.76351e-163	3.85471e-163	-1.04967e-162	-3.80772e-163	-1.05908e-163	3.51749e-163	-1.63843e-163	7.032e-163	-7.20172e-163	3.43824e-163	1.45706e-163	1.37774e-162	1.82749e-163	1.0702e-162	1.15621e-162	-1.60822e-164	1.04307e-162	5.99651e-163	3.98041e-163	1.39892e-162	4.10799e-163	2.17565e-164	0
5.39491e-163	-1.96787e-163	-7.46359e-164	-3.33832e-163	5.2079e-163	-1.02348e-162	3.71676e-163	5.33953e-163	-8.76351e-163	3.85471e-163	-1.04967e-162	-3.80772e-163	-1.05908e-163	3.51749e-163	-1.63843e-163	7.032e-163	-7.20172e-163	3.43824e-163	1.45706e-163	1.37774e-162	1.82749e-163	1.0702e-162	1.15621e-162	-1.60822e-164	1.04307e-162	5.99651e-163	3.98041e-163	1.39892e-162	4.10799e-163	2.17565e-164	0
5.39491e-163	-1.96787e-163	-7.46359e-164	-3.33832e-163	5.2079e-163	-1.02348e-162	3.71676e-163	5.33953e-163	-8.76351e-163	3.85471e-163	-1.04967e-162	-3.80772e-163	-1.05908e-163	3.51749e-163	-1.63843e-163	7.032e-163	-7.20172e-163	3.43824e-163	1.45706e-163	1.37774e-162	1.82749e-163	1.0702e-162	1.15621e-162	-1.60822e-164	1.04307e-162	5.99651e-163	3.98041e-163	1.39892e-162	4.10799e-163	2.17565e-164	0
5.39491e-163	-1.96787e-163	-7.46359e-164	-3.33832e-163	5.2079e-163	-1.02348e-162	3.71676e-163	5.33953e-163	-8.76351e-163	3.85471e-163	-1.04967e-162	-3.80772e-163	-1.05908e-163	3.51749e-163	-1.63843e-163	7.032e-163	-7.20172e-163	3.43824e-163	1.45706e-163	1.37774e-162	1.82749e-163	1.0702e-162	1.15621e-162	-1.60822e-164	1.04307e-162	5.99651e-163	3.98041e-163	1.39892e-162	4.10799e-163	2.17565e-164	0
5.39491e-163	-1.96787e-163	-7.46359e-164	-3.33832e-163	5.2079e-163	-1.02348e-162	3.71676e-163	5.33953e-163	-8.76351e-163	3.85471e-163	-1.04967e-162	-3.80772e-163	-1.05908e-163	3.51749e-163	-1.63843e-163	7.032e-163	-7.20172e-163	3.43824e-163	1.45706e-163	1.37774e-162	1.82749e-163	1.0702e-162	1.15621e-162	-1.60822e-164	1.04307e-162	5.99651e-163	3.98041e-163	1.39892e-162	4.10799e-163	2.17565e-164	0
5.39491e-163	-1.96787e-163	-7.46359e-164	-3.33832e-163	5.2079e-163	-1.02348e-162	3.71676e-163	5.33953e-163	-8.76351e-163	3.85471e-163	-1.04967e-162	-3.80772e-163	-1.05908e-163	3.51749e-163	-1.63843e-163	7.032e-163	-7.20172e-163	3.43824e-163	1.45706e-163	1.37774e-162	1.82749e-163	1.0702e-162	1.15621e-162	-1.60822e-164	1.04307e-162	5.99651e-163	3.98041e-163	1.39892e-162	4.10799e-163	2.17565e-164	0
5.39491e-163	-1.96787e-163	-7.46359e-164	-3.33832e-163	5.2079e-163	-1.02348e-162	3.71676e-163	5.33953e-163	-8.76351e-163	3.85471e-163	-1.04967e-162	-3.80772e-163	-1.05908e-163	3.51749e-163	-1.63843e-163	7.032e-163	-7.20172e-163	3.43824e-163	1.45706e-163	1.37774e-162	1.82749e-163	1.0702e-162	1.15621e-162	-1.60822e-164	1.04307e-162	5.99651e-163	3.98041e-163	1.39892e-162	4.10799e-163	2.17565e-164	0
5.39491e-163	-1.96787e-163	-7.46359e-164	-3.33832e-163	5.2079e-163	-1.02348e-162	3.71676e-163	5.33953e-163	-8.76351e-163	3.85471e-163	-1.04967e-162	-3.80772e-163	-1.05908e-163	3.51749e-163	-1.63843e-163	7.032e-163	-7.20172e-163	3.43824e-163	1.45706e-163	1.37774e-162	1.82749e-163	1.0702e-162	1.15621e-162	-1.60822e-164	1.04307e-162	5.99651e-163	3.98041e-163	1.39892e-162	4.10799e-163	2.17565e-164	0
5.39491e-163	-1.96787e-163	-7.46359e-164	-3.33832e-163	5.2079e-163	-1.02348e-162	3.71676e-163	5.33953e-163	-8.76351e-163	3.85471e-163	-1.04967e-162	-3.80772e-163	-1.05908e-163	3.51749e-163	-1.63843e-163	7.032e-163	-7.20172e-163	3.43824e-163	1.45706e-163	1.37774e-162	1.82749e-163	1.0702e-162	1.15621e-162	-1.60822e-164	1.04307e-162	5.99651e-163	3.98041e-163	1.39892e-162	4.10799e-163	2.17565e-164	0
5.39491e-163	-1.96787e-163	-7.46359e-164	-3.33832e-163	5.2079e-163	-1.02348e-162	3.71676e-163	5.33953e-163	-8.76351e-163	3.85471e-163	-1.04967e-162	-3.80772e-163	-1.05908e-163	3.51749e-163	-1.63843e-163	7.032e-163	-7.20172e-163	3.43824e-163	1.45706e-163	1.37774e-162	1.82749e-163	1.0702e-162	1.15621e-162	-1.60822e-164	1.04307e-162	5.99651e-163	3.98041e-163	1.39892e-162	4.10799e-163	2.17565e-164	0
5.39491e-163	-1.96787e-163	-7.46359e-164	-3.33832e-163	5.2079e-163	-1.02348e-162	3.71676e-163	5.33953e-163	-8.76351e-163	3.85471e-163	-1.04967e-162	-3.80772e-163	-1.05908e-163	3.51749e-163	-1.63843e-163	7.032e-163	-7.20172e-163	3.43824e-163	1.45706e-163	1.37774e-162	1.82749e-163	1.0702e-162	1.15621e-162	-1.60822e-164	1.04307e-162	5.99651e-163	3.98041e-163	1.39892e-162	4.10799e-163	2.17565e-164	0
5.39491e-163	-1.96787e-163	-7.46359e-164	-3.33832e-163	5.2079e-163	-1.02348e-162	3.71676e-163	5.33953e-163	-8.76351e-163	3.85471e-163	-1.04967e-162	-3.80772e-163	-1.05908e-163	3.51749e-163	-1.63843e-163	7.032e-163	-7.20172e-163	3.43824e-163	1.45706e-163	1.37774e-162	1.82749e-163	1.0702e-162	1.15621e-162	-1.60822e-164	1.04307e-162	5.99651e-163	3.98041e-163	1.39892e-162	4.10799e-163	2.17565e-164	0
5.39491e-163	-1.96787e-163	-7.46359e-164	-3.33832e-163	5.2079e-163	-1.02348e-162	3.71676e-163	5.33953e-163	-8.76351e-163	3.85471e-163	-1.04967e-162	-3.80772e-163	-1.05908e-163	3.51749e-163	-1.63843e-163	7.032e-163	-7.20172e-163	3.43824e-163	1.45706e-163	1.37774e-162	1.82749e-163	1.0702e-162	1.15621e-162	-1.60822e-164	1.04307e-162	5.99651e-163	3.98041e-163	1.39892e-162	4.10799e-163	2.17565e-164	0
5.39491e-163	-1.96787e-163	-7.46359e-164	-3.33832e-163	5.2079e-163	-1.02348e-162	3.71676e-163	5.33953e-163	-8.76351e-163	3.85471e-163	-1.04967e-162	-3.80772e-163	-1.05908e-163	3.51749e-163	-1.63843e-163	7.032e-163	-7.20172e-163	3.43824e-163	1.45706e-163	1.37774e-162	1.82749e-163	1.0702e-162	1.15621e-162	-1.60822e-164	1.04307e-162	5.99651e-163	3.98041e-163	1.39892e-162	4.10799e-163	2.17565e-164	0
5.39491e-163	-1.96787e-163	-7.46359e-164	-3.33832e-163	5.2079e-163	-1.02348e-162	3.71676e-163	5.33953e-163	-8.76351e-163	3.85471e-163	-1.04967e-162	-3.80772e-163	-1.05908e-163	3.51749e-163	-1.63843e-163	7.032e-163	-7.20172e-163	3.43824e-163	1.45706e-163	1.37774e-162	1.82749e-163	1.0702e-162	1.15621e-162	-1.60822e-164	1.04307e-162	5.99651e-163	3.98041e-163	1.39892e-162	4.10799e-163	2.17565e-164	0
5.39491e-163	-1.96787e-163	-7.46359e-164	-3.33832e-163	5.2079e-163	-1.02348e-162	3.71676e-163	5.33953e-163	-8.76351e-163	3.85471e-163	-1.04967e-162	-3.80772e-163	-1.05908e-163	3.51749e-163	-1.63843e-163	7.032e-163	-7.20172e-163	3.43824e-163	1.45706e-163	1.37774e-162	1.82749e-163	1.0702e-162	1.15621e-162	-1.60822e-164	1.04307e-162	5.99651e-163	3.98041e-163	1.39892e-162	4.10799e-163	2.17565e-164	0
5.39491e-163	-1.96787e-163	-7.46359e-164	-3.33832e-163	5.2079e-163	-1.02348e-162	3.71676e-163	5.33953e-163	-8.76351e-163	3.85471e-163	-1.04967e-162	-3.80772e-163	-1.05908e-163	3.51749e-163	-1.63843e-163	7.032e-163	-7.20172e-163	3.43824e-163	1.45706e-163	1.37774e-162	1.82749e-163	1.0702e-162	1.15621e-162	-1.60822e-164	1.04307e-162	5.99651e-163	3.98041e-163	1.39892e-162	4.10799e-163	2.17565e-164	0
5.39491e-163	-1.96787e-163	-7.46359e-164	-3.33832e-163	5.2079e-163	-1.02348e-162	3.71676e-163	5.33953e-163	-8.76351e-163	3.85471e-163	-1.04967e-162	-3.80772e-163	-1.05908e-163	3.51749e-163	-1.63843e-163	7.032e-163	-7.20172e-163	3.43824e-163	1.45706e-163	1.37774e-162	1.82749e-163	1.0702e-162	1.15621e-162	-1.60822e-164	1.04307e-162	5.99651e-163	3.98041e-163	1.39892e-162	4.10799e-163	2.17565e-164	0
5.39491e-163	-1.96787e-163	-7.46359e-164	-3.33832e-163	5.2079e-163	-1.02348e-162	3.71676e-163	5.33953e-163	-8.76351e-163	3.85471e-163	-1.04967e-162	-3.80772e-163	-1.05908e-163	3.51749e-163	-1.63843e-163	7.032e-163	-7.20172e-163	3.43824e-163	1.45706e-163	1.37774e-162	1.82749e-163	1.0702e-162	1.15621e-162	-1.60822e-164	1.04307e-162	5.99651e-163	3.98041e-163	1.39892e-162	4.10799e-163	2.17565e-164	0
5.39491e-163	-1.96787e-163	-7.46359e-164	-3.33832e-163	5.2079e-163	-1.02348e-162	3.71676e-163	5.33953e-163	-8.76351e-163	3.85471e-163	-1.04967e-162	-3.80772e-163	-1.05908e-163	3.51749e-163	-1.63843e-163	7.032e-163	-7.20172e-163	3.43824e-163	1.45706e-163	1.37774e-162	1.82749e-163	1.0702e-162	1.15621e-162	-1.60822e-164	1.04307e-162	5.99651e-163	3.98041e-163	1.39892e-162	4.10799e-163	2.17565e-164	0
5.39491e-163	-1.96787e-163	-7.46359e-164	-3.33832e-163	5.2079e-163	-1.02348e-162	3.71676e-163	5.33953e-163	-8.76351e-163	3.85471e-163	-1.04967e-162	-3.80772e-163	-1.05908e-163	3.51749e-163	-1.63843e-163	7.032e-163	-7.20172e-163	3.43824e-163	1.45706e-163	1.37774e-162	1.82749e-163	1.0702e-162	1.15621e-162	-1.60822e-164	1.04307e-162	5.99651e-163	3.98041e-163	1.39892e-162	4.10799e-163	2.17565e-164	0
5.39491e-163	-1.96787e-163	-7.46359e-164	-3.33832e-163	5.2079e-163	-1.02348e-162	3.71676e-163	5.33953e-163	-8.76351e-163	3.85471e-163	-1.04967e-162	-3.80772e-163	-1.05908e-163	3.51749e-163	-1.63843e-163	7.032e-163	-7.20172e-163	3.43824e-163	1.45706e-163	1.37774e-162	1.82749e-163	1.0702e-162	1.15621e-162	-1.60822e-164	1.04307e-162	5.99651e-163	3.98041e-163	1.39892e-162	4.10799e-163	2.17565e-164	0
5.39491e-163	-1.96787e-163	-7.46359e-164	-3.33832e-163	5.2079e-163	-1.02348e-162	3.71676e-163	5.33953e-163	-8.76351e-163	3.85471e-163	-1.04967e-162	-3.80772e-163	-1.05908e-163	3.51749e-163	-1.63843e-163	7.032e-163	-7.20172e-163	3.43824e-163	1.45706e-163	1.37774e-162	1.82749e-163	1.0702e-162	1.15621e-162	-1.60822e-164	1.04307e-162	5.99651e-163	3.98041e-163	1.39892e-162	4.10799e-163	2.17565e-164	0
5.39491e-163	-1.96787e-163	-7.46359e-164	-3.33832e-163	5.2079e-163	-1.02348e-162	3.71676e-163	5.33953e-163	-8.76351e-163	3.85471e-163	-1.04967e-162	-3.80772e-163	-1.05908e-163	3.51749e-163	-1.63843e-163	7.032e-163	-7.20172e-163	3.43824e-163	1.45706e-163	1.37774e-162	1.82749e-163	1.0702e-162	1.15621e-162	-1.60822e-164	1.04307e-162	5.99651e-163	3.98041e-163	1.39892e-162	4.10799e-163	2.17565e-164	0
5.39491e-163	-1.96787e-163	-7.46359e-164	-3.33832e-163	5.2079e-163	-1.02348e-162	3.71676e-163	5.33953e-163	-8.76351e-163	3.85471e-163	-1.04967e-162	-3.80772e-163	-1.05908e-163	3.51749e-163	-1.63843e-163	7.032e-163	-7.20172e-163	3.43824e-163	1.45706e-163	1.37774e-162	1.82749e-163	1.0702e-162	1.15621e-162	-1.60822e-164	1.04307e-162	5.99651e-163	3.98041e-163	1.39892e-162	4.10799e-163	2.17565e-164	0
5.39491e-163	-1.96787e-163	-7.46359e-164	-3.33832e-163	5.2079e-163	-1.02348e-162	3.71676e-163	5.33953e-163	-8.76351e-163	3.85471e-163	-1.04967e-162	-3.80772e-163	-1.05908e-163	3.51749e-163	-1.63843e-163	7.032e-163	-7.20172e-163	3.43824e-163	1.45706e-163	1.37774e-162	1.82749e-163	1.0702e-162	1.15621e-162	-1.60822e-164	1.04307e-162	5.99651e-163	3.98041e-163	1.39892e-162	4.10799e-163	2.17565e-164	0
5.39491e-163	-1.96787e-163	-7.46359e-164	-3.33832e-163	5.2079e-163	-1.02348e-162	3.71676e-163	5.33953e-163	-8.76351e-163	3.85471e-163	-1.04967e-162	-3.80772e-163	-1.05908e-163	3.51749e-163	-1.63843e-163	7.032e-163	-7.20172e-163	3.43824e-163	1.45706e-163	1.37774e-162	1.82749e-163	1.0702e-162	1.15621e-162	-1.60822e-164	1.04307e-162	5.99651e-163	3.98041e-163	1.39892e-162	4.10799e-163	2.17565e-164	0
5.39491e-163	-1.96787e-163	-7.46359e-164	-3.33832e-163	5.2079e-163	-1.02348e-162	3.71676e-163	5.33953e-163	-8.76351e-163	3.85471e-163	-1.04967e-162	-3.80772e-163	-1.05908e-163	3.51749e-163	-1.63843e-163	7.032e-163	-7.20172e-163	3.43824e-163	1.45706e-163	1.37774e-162	1.82749e-163	1.0702e-162	1.15621e-162	-1.60822e-164	1.04307e-162	5.99651e-163	3.98041e-163	1.39892e-162	4.10799e-163	2.17565e-164	0
5.39491e-163	-1.96787e-163	-7.46359e-164	-3.33832e-163	5.2079e-163	-1.02348e-162	3.71676e-163	5.33953e-163	-8.76351e-163	3.85471e-163	-1.04967e-162	-3.80772e-163	-1.05908e-163	3.51749e-163	-1.63843e-163	7.032e-163	-7.20172e-163	3.43824e-163	1.45706e-163	1.37774e-162	1.82749e-163	1.0702e-162	1.15621e-162	-1.60822e-164	1.04307e-162	5.99651e-163	3.98041e-163	1.39892e-162	4.10799e-163	2.17565e-164	0
5.39491e-163	-1.96787e-163	-7.46359e-164	-3.33832e-163	5.2079e-163	-1.02348e-162	3.71676e-163	5.33953e-163	-8.76351e-163	3.85471e-163	-1.04967e-162	-3.80772e-163	-1.05908e-163	3.51749e-163	-1.63843e-163	7.032e-163	-7.20172e-163	3.43824e-163	1.45706e-163	1.37774e-162	1.82749e-163	1.0702e-162	1.15621e-162	-1.60822e-164	1.04307e-162	5.99651e-163	3.98041e-163	1.39892e-162	4.10799e-163	2.17565e-164	0
5.39491e-163	-1.96787e-163	-7.46359e-164	-3.33832e-163	5.2079e-163	-1.02348e-162	3.71676e-163	5.33953e-163	-8.76351e-163	3.85471e-163	-1.04967e-162	-3.80772e-163	-1.05908e-163	3.51749e-163	-1.63843e-163	7.032e-163	-7.20172e-163	3.43824e-163	1.45706e-163	1.37774e-162	1.82749e-163	1.0702e-162	1.15621e-162	-1.60822e-164	1.04307e-162	5.99651e-163	3.98041e-163	1.39892e-162	4.10799e-163	2.17565e-164	0
5.39491e-163	-1.96787e-163	-7.46359e-164	-3.33832e-163	5.2079e-163	-1.02348e-162	3.71676e-163	5.33953e-163	-8.76351e-163	3.85471e-163	-1.04967e-162	-3.80772e-163	-1.05908e-163	3.51749e-163	-1.63843e-163	7.032e-163	-7.20172e-163	3.43824e-163	1.45706e-163	1.37774e-162	1.82749e-163	1.0702e-162	1.15621e-162	-1.60822e-164	1.04307e-162	5.99651e-163	3.98041e-163	1.39892e-162	4.10799e-163	2.17565e-164	0
5.39491e-163	-1.96787e-163	-7.46359e-164	-3.33832e-163	5.2079e-163	-1.02348e-162	3.71676e-163	5.33953e-163	-8.76351e-163	3.85471e-163	-1.04967e-162	-3.80772e-163	-1.05908e-163	3.51749e-163	-1.63843e-163	7.032e-163	-7.20172e-163	3.43824e-163	1.45706e-163	1.37774e-162	1.82749e-163	1.0702e-162	1.15621e-162	-1.60822e-164	1.04307e-162	5.99651e-163	3.98041e-163	1.39892e-162	4.10799e-163	2.17565e-164	0
5.39491e-163	-1.96787e-163	-7.46359e-164	-3.33832e-163	5.2079e-163	-1.02348e-162	3.71676e-163	5.33953e-163	-8.76351e-163	3.85471e-163	-1.04967e-162	-3.80772e-163	-1.05908e-163	3.51749e-163	-1.63843e-163	7.032e-163	-7.20172e-163	3.43824e-163	1.45706e-163	1.37774e-162	1.82749e-163	1.0702e-162	1.15621e-162	-1.60822e-164	1.04307e-162	5.99651e-163	3.98041e-163	1.39892e-162	4.10799e-163	2.17565e-164	0
5.39491e-163	-1.96787e-163	-7.46359e-164	-3.33832e-163	5.2079e-163	-1.02348e-162	3.71676e-163	5.33953e-163	-8.76351e-163	3.85471e-163	-1.04967e-162	-3.80772e-163	-1.05908e-163	3.51749e-163	-1.63843e-163	7.032e-163	-7.20172e-163	3.43824e-163	1.45706e-163	1.37774e-162	1.82749e-163	1.0702e-162	1.15621e-162	-1.60822e-164	1.04307e-162	5.99651e-163	3.98041e-163	1.39892e-162	4.10799e-163	2.17565e-164	0
5.39491e-163	-1.96787e-163	-7.46359e-164	-3.33832e-163	5.2079e-163	-1.02348e-162	3.71676e-163	5.33953e-163	-8.76351e-163	3.85471e-163	-1.04967e-162	-3.80772e-163	-1.05908e-163	3.51749e-163	-1.63843e-163	7.032e-163	-7.20172e-163	3.43824e-163	1.45706e-163	1.37774e-162	1.82749e-163	1.0702e-162	1.15621e-162	-1.60822e-164	1.04307e-162	5.99651e-163	3.98041e-163	1.39892e-162	4.10799e-163	2.17565e-164	0
5.39491e-163	-1.96787e-163	-7.46359e-164	-3.33832e-163	5.2079e-163	-1.02348e-162	3.71676e-163	5.33953e-163	-8.76351e-163	3.85471e-163	-1.04967e-162	-3.80772e-163	-1.05908e-163	3.51749e-163	-1.63843e-163	7.032e-163	-7.20172e-163	3.43824e-163	1.45706e-163	1.37774e-162	1.82749e-163	1.0702e-162	1.15621e-162	-1.60822e-164	1.04307e-162	5.99651e-163	3.98041e-163	1.39892e-162	4.10799e-163	2.17565e-164	0
5.39491e-163	-1.96787e-163	-7.46359e-164	-3.33832e-163	5.2079e-163	-1.02348e-162	3.71676e-163	5.33953e-163	-8.76351e-163	3.85471e-163	-1.04967e-162	-3.80772e-163	-1.05908e-163	3.51749e-163	-1.63843e-163	7.032e-163	-7.20172e-163	3.43824e-163	1.45706e-163	1.37774e-162	1.82749e-163	1.0702e-162	1.15621e-162	-1.60822e-164	1.04307e-162	5.99651e-163	3.98041e-163	1.39892e-162	4.10799e-163	2.17565e-164	0
5.39491e-163	-1.96787e-163	-7.46359e-164	-3.33832e-163	5.2079e-163	-1.02348e-162	3.71676e-163	5.33953e-163	-8.76351e-163	3.85471e-163	-1.04967e-162	-3.80772e-163	-1.05908e-163	3.51749e-163	-1.63843e-163	7.032e-163	-7.20172e-163	3.43824e-163	1.45706e-163	1.37774e-162	1.82749e-163	1.0702e-162	1.15621e-162	-1.60822e-164	1.04307e-162	5.99651e-163	3.98041e-163	1.39892e-162	4.10799e-163	2.17565e-164	0
5.39491e-163	-1.96787e-163	-7.46359e-164	-3.33832e-163	5.2079e-163	-1.02348e-162	3.71676e-163	5.33953e-163	-8.76351e-163	3.85471e-163	-1.04967e-162	-3.80772e-163	-1.05908e-163	3.51749e-163	-1.63843e-163	7.032e-163	-7.20172e-163	3.43824e-163	1.45706e-163	1.37774e-162	1.82749e-163	1.0702e-162	1.15621e-162	-1.60822e-164	1.04307e-162	5.99651e-163	3.98041e-163	1.39892e-162	4.10799e-163	2.17565e-164	0
5.39491e-163	-1.96787e-163	-7.46359e-164	-3.33832e-163	5.2079e-163	-1.02348e-162	3.71676e-163	5.33953e-163	-8.76351e-163	3.85471e-163	-1.04967e-162	-3.80772e-163	-1.05908e-163	3.51749e-163	-1.63843e-163	7.032e-163	-7.20172e-163	3.43824e-163	1.45706e-163	1.37774e-162	1.82749e-163	1.0702e-162	1.15621e-162	-1.60822e-164	1.04307e-162	5.99651e-163	3.98041e-163	1.39892e-162	4.10799e-163	2.17565e-164	0
5.39491e-163	-1.96787e-163	-7.46359e-164	-3.33832e-163	5.2079e-163	-1.02348e-162	3.71676e-163	5.33953e-163	-8.76351e-163	3.85471e-163	-1.04967e-162	-3.80772e-163	-1.05908e-163	3.51749e-163	-1.63843e-163	7.032e-163	-7.20172e-163	3.43824e-163	1.45706e-163	1.37774e-162	1.82749e-163	1.0702e-162	1.15621e-162	-1.60822e-164	1.04307e-162	5.99651e-163	3.98041e-163	1.39892e-162	4.10799e-163	2.17565e-164	0
5.39491e-163	-1.96787e-163	-7.46359e-164	-3.33832e-163	5.2079e-163	-1.02348e-162	3.71676e-163	5.33953e-163	-8.76351e-163	3.85471e-163	-1.04967e-162	-3.80772e-163	-1.05908e-163	3.51749e-163	-1.63843e-163	7.032e-163	-7.20172e-163	3.43824e-163	1.45706e-163	1.37774e-162	1.82749e-163	1.0702e-162	1.15621e-162	-1.60822e-164	1.04307e-162	5.99651e-163	3.98041e-163	1.39892e-162	4.10799e-163	2.17565e-164	0
5.39491e-163	-1.96787e-163	-7.46359e-164	-3.33832e-163	5.2079e-163	-1.02348e-162	3.71676e-163	5.33953e-163	-8.76351e-163	3.85471e-163	-1.04967e-162	-3.80772e-163	-1.05908e-163	3.51749e-163	-1.63843e-163	7.032e-163	-7.20172e-163	3.43824e-163	1.45706e-163	1.37774e-162	1.82749e-163	1.0702e-162	1.15621e-162	-1.60822e-164	1.04307e-162	5.99651e-163	3.98041e-163	1.39892e-162	4.10799e-163	2.17565e-164	0
5.39491e-163	-1.96787e-163	-7.46359e-164	-3.33832e-163	5.2079e-163	-1.02348e-162	3.71676e-163	5.33953e-163	-8.76351e-163	3.85471e-163	-1.04967e-162	-3.80772e-163	-1.05908e-163	3.51749e-163	-1.63843e-163	7.032e-163	-7.20172e-163	3.43824e-163	1.45706e-163	1.37774e-162	1.82749e-163	1.0702e-162	1.15621e-162	-1.60822e-164	1.04307e-162	5.99651e-163	3.98041e-163	1.39892e-162	4.10799e-163	2.17565e-164	0
5.39491e-163	-1.96787e-163	-7.46359e-164	-3.33832e-163	5.2079e-163	-1.02348e-162	3.71676e-163	5.33953e-163	-8.76351e-163	3.85471e-163	-1.04967e-162	-3.80772e-163	-1.05908e-163	3.51749e-163	-1.63843e-163	7.032e-163	-7.20172e-163	3.43824e-163	1.45706e-163	1.37774e-162	1.82749e-163	1.0702e-162	1.15621e-162	-1.60822e-164	1.04307e-162	5.99651e-163	3.98041e-163	1.39892e-162	4.10799e-163	2.17565e-164	0
5.39491e-163	-1.96787e-163	-7.46359e-164	-3.33832e-163	5.2079e-163	-1.02348e-162	3.71676e-163	5.33953e-163	-8.76351e-163	3.85471e-163	-1.04967e-162	-3.80772e-163	-1.05908e-163	3.51749e-163	-1.63843e-163	7.032e-163	-7.20172e-163	3.43824e-163	1.45706e-163	1.37774e-162	1.82749e-163	1.0702e-162	1.15621e-162	-1.60822e-164	1.04307e-162	5.99651e-163	3.98041e-163	1.39892e-162	4.10799e-163	2.17565e-164	0
5.39491e-163	-1.96787e-163	-7.46359e-164	-3.33832e-163	5.2079e-163	-1.02348e-162	3.71676e-163	5.33953e-163	-8.76351e-163	3.85471e-163	-1.04967e-162	-3.80772e-163	-1.05908e-163	3.51749e-163	-1.63843e-163	7.032e-163	-7.20172e-163	3.43824e-163	1.45706e-163	1.37774e-162	1.82749e-163	1.0702e-162	1.15621e-162	-1.60822e-164	1.04307e-162	5.99651e-163	3.98041e-163	1.39892e-162	4.10799e-163	2.17565e-164	0
5.39491e-163	-1.96787e-163	-7.46359e-164	-3.33832e-163	5.2079e-163	-1.02348e-162	3.71676e-163	5.33953e-163	-8.76351e-163	3.85471e-163	-1.04967e-162	-3.80772e-163	-1.05908e-163	3.51749e-163	-1.63843e-163	7.032e-163	-7.20172e-163	3.43824e-163	1.45706e-163	1.37774e-162	1.82749e-163	1.0702e-162	1.15621e-162	-1.60822e-164	1.04307e-162	5.99651e-163	3.98041e-163	1.39892e-162	4.10799e-163	2.17565e-164	0
5.39491e-163	-1.96787e-163	-7.46359e-164	-3.33832e-163	5.2079e-163	-1.02348e-162	3.71676e-163	5.33953e-163	-8.76351e-163	3.85471e-163	-1.04967e-162	-3.80772e-163	-1.05908e-163	3.51749e-163	-1.63843e-163	7.032e-163	-7.20172e-163	3.43824e-163	1.45706e-163	1.37774e-162	1.82749e-163	1.0702e-162	1.15621e-162	-1.60822e-164	1.04307e-162	5.99651e-163	3.98041e-163	1.39892e-162	4.10799e-163	2.17565e-164	0
5.39491e-163	-1.96787e-163	-7.46359e-164	-3.33832e-163	5.2079e-163	-1.02348e-162	3.71676e-163	5.33953e-163	-8.76351e-163	3.85471e-163	-1.04967e-162	-3.80772e-163	-1.05908e-163	3.51749e-163	-1.63843e-163	7.032e-163	-7.20172e-163	3.43824e-163	1.45706e-163	1.37774e-162	1.82749e-163	1.0702e-162	1.15621e-162	-1.60822e-164	1.04307e-162	5.99651e-163	3.98041e-163	1.39892e-162	4.10799e-163	2.17565e-164	0
5.39491e-163	-1.96787e-163	-7.46359e-164	-3.33832e-163	5.2079e-163	-1.02348e-162	3.71676e-163	5.33953e-163	-8.76351e-163	3.85471e-163	-1.04967e-162	-3.80772e-163	-1.05908e-163	3.51749e-163	-1.63843e-163	7.032e-163	-7.20172e-163	3.43824e-163	1.45706e-163	1.37774e-162	1.82749e-163	1.0702e-162	1.15621e-162	-1.60822e-164	1.04307e-162	5.99651e-163	3.98041e-163	1.39892e-162	4.10799e-163	2.17565e-164	0
5.39491e-163	-1.96787e-163	-7.46359e-164	-3.33832e-163	5.2079e-163	-1.02348e-162	3.71676e-163	5.33953e-163	-8.76351e-163	3.85471e-163	-1.04967e-162	-3.80772e-163	-1.05908e-163	3.51749e-163	-1.63843e-163	7.032e-163	-7.20172e-163	3.43824e-163	1.45706e-163	1.37774e-162	1.82749e-163	1.0702e-162	1.15621e-162	-1.60822e-164	1.04307e-162	5.99651e-163	3.98041e-163	1.39892e-162	4.10799e-163	2.17565e-164	0
5.39491e-163	-1.96787e-163	-7.46359e-164	-3.33832e-163	5.2079e-163	-1.02348e-162	3.71676e-163	5.33953e-163	-8.76351e-163	3.85471e-163	-1.04967e-162	-3.80772e-163	-1.05908e-163	3.51749e-163	-1.63843e-163	7.032e-163	-7.20172e-163	3.43824e-163	1.45706e-163	1.37774e-162	1.82749e-163	1.0702e-162	1.15621e-162	-1.60822e-164	1.04307e-162	5.99651e-163	3.98041e-163	1.39892e-162	4.10799e-163	2.17565e-164	0
5.39491e-163	-1.96787e-163	-7.46359e-164	-3.33832e-163	5.2079e-163	-1.02348e-162	3.71676e-163	5.33953e-163	-8.76351e-163	3.85471e-163	-1.04967e-162	-3.80772e-163	-1.05908e-163	3.51749e-163	-1.63843e-163	7.032e-163	-7.20172e-163	3.43824e-163	1.45706e-163	1.37774e-162	1.82749e-163	1.0702e-162	1.15621e-162	-1.60822e-164	1.04307e-162	5.99651e-163	3.98041e-163	1.39892e-162	4.10799e-163	2.17565e-164	0
5.39491e-163	-1.96787e-163	-7.46359e-164	-3.33832e-163	5.2079e-163	-1.02348e-162	3.71676e-163	5.33953e-163	-8.76351e-163	3.85471e-163	-1.04967e-162	-3.80772e-163	-1.05908e-163	3.51749e-163	-1.63843e-163	7.032e-163	-7.20172e-163	3.43824e-163	1.45706e-163	1.37774e-162	1.82749e-163	1.0702e-162	1.15621e-162	-1.60822e-164	1.04307e-162	5.99651e-163	3.98041e-163	1.39892e-162	4.10799e-163	2.17565e-164	0
5.39491e-163	-1.96787e-163	-7.46359e-164	-3.33832e-163	5.2079e-163	-1.02348e-162	3.71676e-163	5.33953e-163	-8.76351e-163	3.85471e-163	-1.04967e-162	-3.80772e-163	-1.05908e-163	3.51749e-163	-1.63843e-163	7.032e-163	-7.20172e-163	3.43824e-163	1.45706e-163	1.37774e-162	1.82749e-163	1.0702e-162	1.15621e-162	-1.60822e-164	1.04307e-162	5.99651e-163	3.98041e-163	1.39892e-162	4.10799e-163	2.17565e-164	0
5.39491e-163	-1.96787e-163	-7.46359e-164	-3.33832e-163	5.2079e-163	-1.02348e-162	3.71676e-163	5.33953e-163	-8.76351e-163	3.85471e-163	-1.04967e-162	-3.80772e-163	-1.05908e-163	3.51749e-163	-1.63843e-163	7.032e-163	-7.20172e-163	3.43824e-163	1.45706e-163	1.37774e-162	1.82749e-163	1.0702e-162	1.15621e-162	-1.60822e-164	1.04307e-162	5.99651e-163	3.98041e-163	1.39892e-162	4.10799e-163	2.17565e-164	0
5.39491e-163	-1.96787e-163	-7.46359e-164	-3.33832e-163	5.2079e-163	-1.02348e-162	3.71676e-163	5.33953e-163	-8.76351e-163	3.85471e-163	-1.04967e-162	-3.80772e-163	-1.05908e-163	3.51749e-163	-1.63843e-163	7.032e-163	-7.20172e-163	3.43824e-163	1.45706e-163	1.37774e-162	1.82749e-163	1.0702e-162	1.15621e-162	-1.60822e-164	1.04307e-162	5.99651e-163	3.98041e-163	1.39892e-162	4.10799e-163	2.17565e-164	0
5.39491e-163	-1.96787e-163	-7.46359e-164	-3.33832e-163	5.2079e-163	-1.02348e-162	3.71676e-163	5.33953e-163	-8.76351e-163	3.85471e-163	-1.04967e-162	-3.80772e-163	-1.05908e-163	3.51749e-163	-1.63843e-163	7.032e-163	-7.20172e-163	3.43824e-163	1.45706e-163	1.37774e-162	1.82749e-163	1.0702e-162	1.15621e-162	-1.60822e-164	1.04307e-162	5.99651e-163	3.98041e-163	1.39892e-162	4.10799e-163	2.17565e-164	0
5.39491e-163	-1.96787e-163	-7.46359e-164	-3.33832e-163	5.2079e-163	-1.02348e-162	3.71676e-163	5.33953e-163	-8.76351e-163	3.85471e-163	-1.04967e-162	-3.80772e-163	-1.05908e-163	3.51749e-163	-1.63843e-163	7.032e-163	-7.20172e-163	3.43824e-163	1.45706e-163	1.37774e-162	1.82749e-163	1.0702e-162	1.15621e-162	-1.60822e-164	1.04307e-162	5.99651e-163	3.98041e-163	1.39892e-162	4.10799e-163	2.17565e-164	0
5.39491e-163	-1.96787e-163	-7.46359e-164	-3.33832e-163	5.2079e-163	-1.02348e-162	3.71676e-163	5.33953e-163	-8.76351e-163	3.85471e-163	-1.04967e-162	-3.80772e-163	-1.05908e-163	3.51749e-163	-1.63843e-163	7.032e-163	-7.20172e-163	3.43824e-163	1.45706e-163	1.37774e-162	1.82749e-163	1.0702e-162	1.15621e-162	-1.60822e-164	1.04307e-162	5.99651e-163	3.98041e-163	1.39892e-162	4.10799e-163	2.17565e-164	0
5.39491e-163	-1.96787e-163	-7.46359e-164	-3.33832e-163	5.2079e-163	-1.02348e-162	3.71676e-163	5.33953e-163	-8.76351e-163	3.85471e-163	-1.04967e-162	-3.80772e-163	-1.05908e-163	3.51749e-163	-1.63843e-163	7.032e-163	-7.20172e-163	3.43824e-163	1.45706e-163	1.37774e-162	1.82749e-163	1.0702e-162	1.15621e-162	-1.60822e-164	1.04307e-162	5.99651e-163	3.98041e-163	1.39892e-162	4.10799e-163	2.17565e-164	0
5.39491e-163	-1.96787e-163	-7.46359e-164	-3.33832e-163	5.2079e-163	-1.02348e-162	3.71676e-163	5.33953e-163	-8.76351e-163	3.85471e-163	-1.04967e-162	-3.80772e-163	-1.05908e-163	3.51749e-163	-1.63843e-163	7.032e-163	-7.20172e-163	3.43824e-163	1.45706e-163	1.37774e-162	1.82749e-163	1.0702e-162	1.15621e-162	-1.60822e-164	1.04307e-162	5.99651e-163	3.98041e-163	1.39892e-162	4.10799e-163	2.17565e-164	0
5.39491e-163	-1.96787e-163	-7.46359e-164	-3.33832e-163	5.2079e-163	-1.02348e-162	3.71676e-163	5.33953e-163	-8.76351e-163	3.85471e-163	-1.04967e-162	-3.80772e-163	-1.05908e-163	3.51749e-163	-1.63843e-163	7.032e-163	-7.20172e-163	3.43824e-163	1.45706e-163	1.37774e-162	1.82749e-163	1.0702e-162	1.15621e-162	-1.60822e-164	1.04307e-162	5.99651e-163	3.98041e-163	1.39892e-162	4.10799e-163	2.17565e-164	0
5.39491e-163	-1.96787e-163	-7.46359e-164	-3.33832e-163	5.2079e-163	-1.02348e-162	3.71676e-163	5.33953e-163	-8.76351e-163	3.85471e-163	-1.04967e-162	-3.80772e-163	-1.05908e-163	3.51749e-163	-1.63843e-163	7.032e-163	-7.20172e-163	3.43824e-163	1.45706e-163	1.37774e-162	1.82749e-163	1.0702e-162	1.15621e-162	-1.60822e-164	1.04307e-162	5.99651e-163	3.98041e-163	1.39892e-162	4.10799e-163	2.17565e-164	0
5.39491e-163	-1.96787e-163	-7.46359e-164	-3.33832e-163	5.2079e-163	-1.02348e-162	3.71676e-163	5.33953e-163	-8.76351e-163	3.85471e-163	-1.04967e-162	-3.80772e-163	-1.05908e-163	3.51749e-163	-1.63843e-163	7.032e-163	-7.20172e-163	3.43824e-163	1.45706e-163	1.37774e-162	1.82749e-163	1.0702e-162	1.15621e-162	-1.60822e-164	1.04307e-162	5.99651e-163	3.98041e-163	1.39892e-162	4.10799e-163	2.17565e-164	0
5.39491e-163	-1.96787e-163	-7.46359e-164	-3.33832e-163	5.2079e-163	-1.02348e-162	3.71676e-163	5.33953e-163	-8.76351e-163	3.85471e-163	-1.04967e-162	-3.80772e-163	-1.05908e-163	3.51749e-163	-1.63843e-163	7.032e-163	-7.20172e-163	3.43824e-163	1.45706e-163	1.37774e-162	1.82749e-163	1.0702e-162	1.15621e-162	-1.60822e-164	1.04307e-162	5.99651e-163	3.98041e-163	1.39892e-162	4.10799e-163	2.17565e-164	0
5.39491e-163	-1.96787e-163	-7.46359e-164	-3.33832e-163	5.2079e-163	-1.02348e-162	3.71676e-163	5.33953e-163	-8.76351e-163	3.85471e-163	-1.04967e-162	-3.80772e-163	-1.05908e-163	3.51749e-163	-1.63843e-163	7.032e-163	-7.20172e-163	3.43824e-163	1.45706e-163	1.37774e-162	1.82749e-163	1.0702e-162	1.15621e-162	-1.60822e-164	1.04307e-162	5.99651e-163	3.98041e-163	1.39892e-162	4.10799e-163	2.17565e-164	0
5.39491e-163	-1.96787e-163	-7.46359e-164	-3.33832e-163	5.2079e-163	-1.02348e-162	3.71676e-163	5.33953e-163	-8.76351e-163	3.85471e-163	-1.04967e-162	-3.80772e-163	-1.05908e-163	3.51749e-163	-1.63843e-163	7.032e-163	-7.20172e-163	3.43824e-163	1.45706e-163	1.37774e-162	1.82749e-163	1.0702e-162	1.15621e-162	-1.60822e-164	1.04307e-162	5.99651e-163	3.98041e-163	1.39892e-162	4.10799e-163	2.17565e-164	0
5.39491e-163	-1.96787e-163	-7.46359e-164	-3.33832e-163	5.2079e-163	-1.02348e-162	3.71676e-163	5.33953e-163	-8.76351e-163	3.85471e-163	-1.04967e-162	-3.80772e-163	-1.05908e-163	3.51749e-163	-1.63843e-163	7.032e-163	-7.20172e-163	3.43824e-163	1.45706e-163	1.37774e-162	1.82749e-163	1.0702e-162	1.15621e-162	-1.60822e-164	1.04307e-162	5.99651e-163	3.98041e-163	1.39892e-162	4.10799e-163	2.17565e-164	0
5.39491e-163	-1.96787e-163	-7.46359e-164	-3.33832e-163	5.2079e-163	-1.02348e-162	3.71676e-163	5.33953e-163	-8.76351e-163	3.85471e-163	-1.04967e-162	-3.80772e-163	-1.05908e-163	3.51749e-163	-1.63843e-163	7.032e-163	-7.20172e-163	3.43824e-163	1.45706e-163	1.37774e-162	1.82749e-163	1.0702e-162	1.15621e-162	-1.60822e-164	1.04307e-162	5.99651e-163	3.98041e-163	1.39892e-162	4.10799e-163	2.17565e-164	0
5.39491e-163	-1.96787e-163	-7.46359e-164	-3.33832e-163	5.2079e-163	-1.02348e-162	3.71676e-163	5.33953e-163	-8.76351e-163	3.85471e-163	-1.04967e-162	-3.80772e-163	-1.05908e-163	3.51749e-163	-1.63843e-163	7.032e-163	-7.20172e-163	3.43824e-163	1.45706e-163	1.37774e-162	1.82749e-163	1.0702e-162	1.15621e-162	-1.60822e-164	1.04307e-162	5.99651e-163	3.98041e-163	1.39892e-162	4.10799e-163	2.17565e-164	0
5.39491e-163	-1.96787e-163	-7.46359e-164	-3.33832e-163	5.2079e-163	-1.02348e-162	3.71676e-163	5.33953e-163	-8.76351e-163	3.85471e-163	-1.04967e-162	-3.80772e-163	-1.05908e-163	3.51749e-163	-1.63843e-163	7.032e-163	-7.20172e-163	3.43824e-163	1.45706e-163	1.37774e-162	1.82749e-163	1.0702e-162	1.15621e-162	-1.60822e-164	1.04307e-162	5.99651e-163	3.98041e-163	1.39892e-162	4.10799e-163	2.17565e-164	0
5.39491e-163	-1.96787e-163	-7.46359e-164	-3.33832e-163	5.2079e-163	-1.02348e-162	3.71676e-163	5.33953e-163	-8.76351e-163	3.85471e-163	-1.04967e-162	-3.80772e-163	-1.05908e-163	3.51749e-163	-1.63843e-163	7.032e-163	-7.20172e-163	3.43824e-163	1.45706e-163	1.37774e-162	1.82749e-163	1.0702e-162	1.15621e-162	-1.60822e-164	1.04307e-162	5.99651e-163	3.98041e-163	1.39892e-162	4.10799e-163	2.17565e-164	0
5.39491e-163	-1.96787e-163	-7.46359e-164	-3.33832e-163	5.2079e-163	-1.02348e-162	3.71676e-163	5.33953e-163	-8.76351e-163	3.85471e-163	-1.04967e-162	-3.80772e-163	-1.05908e-163	3.51749e-163	-1.63843e-163	7.032e-163	-7.20172e-163	3.43824e-163	1.45706e-163	1.37774e-162	1.82749e-163	1.0702e-162	1.15621e-162	-1.60822e-164	1.04307e-162	5.99651e-163	3.98041e-163	1.39892e-162	4.10799e-163	2.17565e-164	0
5.39491e-163	-1.96787e-163	-7.46359e-164	-3.33832e-163	5.2079e-163	-1.02348e-162	3.71676e-163	5.33953e-163	-8.76351e-163	3.85471e-163	-1.04967e-162	-3.80772e-163	-1.05908e-163	3.51749e-163	-1.63843e-163	7.032e-163	-7.20172e-163	3.43824e-163	1.45706e-163	1.37774e-162	1.82749e-163	1.0702e-162	1.15621e-162	-1.60822e-164	1.04307e-162	5.99651e-163	3.98041e-163	1.39892e-162	4.10799e-163	2.17565e-164	0
5.39491e-163	-1.96787e-163	-7.46359e-164	-3.33832e-163	5.2079e-163	-1.02348e-162	3.71676e-163	5.33953e-163	-8.76351e-163	3.85471e-163	-1.04967e-162	-3.80772e-163	-1.05908e-163	3.51749e-163	-1.63843e-163	7.032e-163	-7.20172e-163	3.43824e-163	1.45706e-163	1.37774e-162	1.82749e-163	1.0702e-162	1.15621e-162	-1.60822e-164	1.04307e-162	5.99651e-163	3.98041e-163	1.39892e-162	4.10799e-163	2.17565e-164	0
5.39491e-163	-1.96787e-163	-7.46359e-164	-3.33832e-163	5.2079e-163	-1.02348e-162	3.71676e-163	5.33953e-163	-8.76351e-163	3.85471e-163	-1.04967e-162	-3.80772e-163	-1.05908e-163	3.51749e-163	-1.63843e-163	7.032e-163	-7.20172e-163	3.43824e-163	1.45706e-163	1.37774e-162	1.82749e-163	1.0702e-162	1.15621e-162	-1.60822e-164	1.04307e-162	5.99651e-163	3.98041e-163	1.39892e-162	4.10799e-163	2.17565e-164	0
5.39491e-163	-1.96787e-163	-7.46359e-164	-3.33832e-163	5.2079e-163	-1.02348e-162	3.71676e-163	5.33953e-163	-8.76351e-163	3.85471e-163	-1.04967e-162	-3.80772e-163	-1.05908e-163	3.51749e-163	-1.63843e-163	7.032e-163	-7.20172e-163	3.43824e-163	1.45706e-163	1.37774e-162	1.82749e-163	1.0702e-162	1.15621e-162	-1.60822e-164	1.04307e-162	5.99651e-163	3.98041e-163	1.39892e-162	4.10799e-163	2.17565e-164	0
5.39491e-163	-1.96787e-163	-7.46359e-164	-3.33832e-163	5.2079e-163	-1.02348e-162	3.71676e-163	5.33953e-163	-8.76351e-163	3.85471e-163	-1.04967e-162	-3.80772e-163	-1.05908e-163	3.51749e-163	-1.63843e-163	7.032e-163	-7.20172e-163	3.43824e-163	1.45706e-163	1.37774e-162	1.82749e-163	1.0702e-162	1.15621e-162	-1.60822e-164	1.04307e-162	5.99651e-163	3.98041e-163	1.39892e-162	4.10799e-163	2.17565e-164	0
5.39491e-163	-1.96787e-163	-7.46359e-164	-3.33832e-163	5.2079e-163	-1.02348e-162	3.71676e-163	5.33953e-163	-8.76351e-163	3.85471e-163	-1.04967e-162	-3.80772e-163	-1.05908e-163	3.51749e-163	-1.63843e-163	7.032e-163	-7.20172e-163	3.43824e-163	1.45706e-163	1.37774e-162	1.82749e-163	1.0702e-162	1.15621e-162	-1.60822e-164	1.04307e-162	5.99651e-163	3.98041e-163	1.39892e-162	4.10799e-163	2.17565e-164	0
5.39491e-163	-1.96787e-163	-7.46359e-164	-3.33832e-163	5.2079e-163	-1.02348e-162	3.71676e-163	5.33953e-163	-8.76351e-163	3.85471e-163	-1.04967e-162	-3.80772e-163	-1.05908e-163	3.51749e-163	-1.63843e-163	7.032e-163	-7.20172e-163	3.43824e-163	1.45706e-163	1.37774e-162	1.82749e-163	1.0702e-162	1.15621e-162	-1.60822e-164	1.04307e-162	5.99651e-163	3.98041e-163	1.39892e-162	4.10799e-163	2.17565e-164	0
5.39491e-163	-1.96787e-163	-7.46359e-164	-3.33832e-163	5.2079e-163	-1.02348e-162	3.71676e-163	5.33953e-163	-8.76351e-163	3.85471e-163	-1.04967e-162	-3.80772e-163	-1.05908e-163	3.51749e-163	-1.63843e-163	7.032e-163	-7.20172e-163	3.43824e-163	1.45706e-163	1.37774e-162	1.82749e-163	1.0702e-162	1.15621e-162	-1.60822e-164	1.04307e-162	5.99651e-163	3.98041e-163	1.39892e-162	4.10799e-163	2.17565e-164	0
5.39491e-163	-1.96787e-163	-7.46359e-164	-3.33832e-163	5.2079e-163	-1.02348e-162	3.71676e-163	5.33953e-163	-8.76351e-163	3.85471e-163	-1.04967e-162	-3.80772e-163	-1.05908e-163	3.51749e-163	-1.63843e-163	7.032e-163	-7.20172e-163	3.43824e-163	1.45706e-163	1.37774e-162	1.82749e-163	1.0702e-162	1.15621e-162	-1.60822e-164	1.04307e-162	5.99651e-163	3.98041e-163	1.39892e-162	4.10799e-163	2.17565e-164	0
5.39491e-163	-1.96787e-163	-7.46359e-164	-3.33832e-163	5.2079e-163	-1.02348e-162	3.71676e-163	5.33953e-163	-8.76351e-163	3.85471e-163	-1.04967e-162	-3.80772e-163	-1.05908e-163	3.51749e-163	-1.63843e-163	7.032e-163	-7.20172e-163	3.43824e-163	1.45706e-163	1.37774e-162	1.82749e-163	1.0702e-162	1.15621e-162	-1.60822e-164	1.04307e-162	5.99651e-163	3.98041e-163	1.39892e-162	4.10799e-163	2.17565e-164	0
5.39491e-163	-1.96787e-163	-7.46359e-164	-3.33832e-163	5.2079e-163	-1.02348e-162	3.71676e-163	5.33953e-163	-8.76351e-163	3.85471e-163	-1.04967e-162	-3.80772e-163	-1.05908e-163	3.51749e-163	-1.63843e-163	7.032e-163	-7.20172e-163	3.43824e-163	1.45706e-163	1.37774e-162	1.82749e-163	1.0702e-162	1.15621e-162	-1.60822e-164	1.04307e-162	5.99651e-163	3.98041e-163	1.39892e-162	4.10799e-163	2.17565e-164	0
5.39491e-163	-1.96787e-163	-7.46359e-164	-3.33832e-163	5.2079e-163	-1.02348e-162	3.71676e-163	5.33953e-163	-8.76351e-163	3.85471e-163	-1.04967e-162	-3.80772e-163	-1.05908e-163	3.51749e-163	-1.63843e-163	7.032e-163	-7.20172e-163	3.43824e-163	1.45706e-163	1.37774e-162	1.82749e-163	1.0702e-162	1.15621e-162	-1.60822e-164	1.04307e-162	5.99651e-163	3.98041e-163	1.39892e-162	4.10799e-163	2.17565e-164	0
5.39491e-163	-1.96787e-163	-7.46359e-164	-3.33832e-163	5.2079e-163	-1.02348e-162	3.71676e-163	5.33953e-163	-8.76351e-163	3.85471e-163	-1.04967e-162	-3.80772e-163	-1.05908e-163	3.51749e-163	-1.63843e-163	7.032e-163	-7.20172e-163	3.43824e-163	1.45706e-163	1.37774e-162	1.82749e-163	1.0702e-162	1.15621e-162	-1.60822e-164	1.04307e-162	5.99651e-163	3.98041e-163	1.39892e-162	4.10799e-163	2.17565e-164	0
5.39491e-163	-1.96787e-163	-7.46359e-164	-3.33832e-163	5.2079e-163	-1.02348e-162	3.71676e-163	5.33953e-163	-8.76351e-163	3.85471e-163	-1.04967e-162	-3.80772e-163	-1.05908e-163	3.51749e-163	-1.63843e-163	7.032e-163	-7.20172e-163	3.43824e-163	1.45706e-163	1.37774e-162	1.82749e-163	1.0702e-162	1.15621e-162	-1.60822e-164	1.04307e-162	5.99651e-163	3.98041e-163	1.39892e-162	4.10799e-163	2.17565e-164	0
5.39491e-163	-1.96787e-163	-7.46359e-164	-3.33832e-163	5.2079e-163	-1.02348e-162	3.71676e-163	5.33953e-163	-8.76351e-163	3.85471e-163	-1.04967e-162	-3.80772e-163	-1.05908e-163	3.51749e-163	-1.63843e-163	7.032e-163	-7.20172e-163	3.43824e-163	1.45706e-163	1.37774e-162	1.82749e-163	1.0702e-162	1.15621e-162	-1.60822e-164	1.04307e-162	5.99651e-163	3.98041e-163	1.39892e-162	4.10799e-163	2.17565e-164	0
5.39491e-163	-1.96787e-163	-7.46359e-164	-3.33832e-163	5.2079e-163	-1.02348e-162	3.71676e-163	5.33953e-163	-8.76351e-163	3.85471e-163	-1.04967e-162	-3.80772e-163	-1.05908e-163	3.51749e-163	-1.63843e-163	7.032e-163	-7.20172e-163	3.43824e-163	1.45706e-163	1.37774e-162	1.82749e-163	1.0702e-162	1.15621e-162	-1.60822e-164	1.04307e-162	5.99651e-163	3.98041e-163	1.39892e-162	4.10799e-163	2.17565e-164	0
5.39491e-163	-1.96787e-163	-7.46359e-164	-3.33832e-163	5.2079e-163	-1.02348e-162	3.71676e-163	5.33953e-163	-8.76351e-163	3.85471e-163	-1.04967e-162	-3.80772e-163	-1.05908e-163	3.51749e-163	-1.63843e-163	7.032e-163	-7.20172e-163	3.43824e-163	1.45706e-163	1.37774e-162	1.82749e-163	1.0702e-162	1.15621e-162	-1.60822e-164	1.04307e-162	5.99651e-163	3.98041e-163	1.39892e-162	4.10799e-163	2.17565e-164	0
5.39491e-163	-1.96787e-163	-7.46359e-164	-3.33832e-163	5.2079e-163	-1.02348e-162	3.71676e-163	5.33953e-163	-8.76351e-163	3.85471e-163	-1.04967e-162	-3.80772e-163	-1.05908e-163	3.51749e-163	-1.63843e-163	7.032e-163	-7.20172e-163	3.43824e-163	1.45706e-163	1.37774e-162	1.82749e-163	1.0702e-162	1.15621e-162	-1.60822e-164	1.04307e-162	5.99651e-163	3.98041e-163	1.39892e-162	4.10799e-163	2.17565e-164	0
5.39491e-163	-1.96787e-163	-7.46359e-164	-3.33832e-163	5.2079e-163	-1.02348e-162	3.71676e-163	5.33953e-163	-8.76351e-163	3.85471e-163	-1.04967e-162	-3.80772e-163	-1.05908e-163	3.51749e-163	-1.63843e-163	7.032e-163	-7.20172e-163	3.43824e-163	1.45706e-163	1.37774e-162	1.82749e-163	1.0702e-162	1.15621e-162	-1.60822e-164	1.04307e-162	5.99651e-163	3.98041e-163	1.39892e-162	4.10799e-163	2.17565e-164	0
5.39491e-163	-1.96787e-163	-7.46359e-164	-3.33832e-163	5.2079e-163	-1.02348e-162	3.71676e-163	5.33953e-163	-8.76351e-163	3.85471e-163	-1.04967e-162	-3.80772e-163	-1.05908e-163	3.51749e-163	-1.63843e-163	7.032e-163	-7.20172e-163	3.43824e-163	1.45706e-163	1.37774e-162	1.82749e-163	1.0702e-162	1.15621e-162	-1.60822e-164	1.04307e-162	5.99651e-163	3.98041e-163	1.39892e-162	4.10799e-163	2.17565e-164	0
5.39491e-163	-1.96787e-163	-7.46359e-164	-3.33832e-163	5.2079e-163	-1.02348e-162	3.71676e-163	5.33953e-163	-8.76351e-163	3.85471e-163	-1.04967e-162	-3.80772e-163	-1.05908e-163	3.51749e-163	-1.63843e-163	7.032e-163	-7.20172e-163	3.43824e-163	1.45706e-163	1.37774e-162	1.82749e-163	1.0702e-162	1.15621e-162	-1.60822e-164	1.04307e-162	5.99651e-163	3.98041e-163	1.39892e-162	4.10799e-163	2.17565e-164	0
5.39491e-163	-1.96787e-163	-7.46359e-164	-3.33832e-163	5.2079e-163	-1.02348e-162	3.71676e-163	5.33953e-163	-8.76351e-163	3.85471e-163	-1.04967e-162	-3.80772e-163	-1.05908e-163	3.51749e-163	-1.63843e-163	7.032e-163	-7.20172e-163	3.43824e-163	1.45706e-163	1.37774e-162	1.82749e-163	1.0702e-162	1.15621e-162	-1.60822e-164	1.04307e-162	5.99651e-163	3.98041e-163	1.39892e-162	4.10799e-163	2.17565e-164	0
5.39491e-163	-1.96787e-163	-7.46359e-164	-3.33832e-163	5.2079e-163	-1.02348e-162	3.71676e-163	5.33953e-163	-8.76351e-163	3.85471e-163	-1.04967e-162	-3.80772e-163	-1.05908e-163	3.51749e-163	-1.63843e-163	7.032e-163	-7.20172e-163	3.43824e-163	1.45706e-163	1.37774e-162	1.82749e-163	1.0702e-162	1.15621e-162	-1.60822e-164	1.04307e-162	5.99651e-163	3.98041e-163	1.39892e-162	4.10799e-163	2.17565e-164	0
5.39491e-163	-1.96787e-163	-7.46359e-164	-3.33832e-163	5.2079e-163	-1.02348e-162	3.71676e-163	5.33953e-163	-8.76351e-163	3.85471e-163	-1.04967e-162	-3.80772e-163	-1.05908e-163	3.51749e-163	-1.63843e-163	7.032e-163	-7.20172e-163	3.43824e-163	1.45706e-163	1.37774e-162	1.82749e-163	1.0702e-162	1.15621e-162	-1.60822e-164	1.04307e-162	5.99651e-163	3.98041e-163	1.39892e-162	4.10799e-163	2.17565e-164	0
5.39491e-163	-1.96787e-163	-7.46359e-164	-3.33832e-163	5.2079e-163	-1.02348e-162	3.71676e-163	5.33953e-163	-8.76351e-163	3.85471e-163	-1.04967e-162	-3.80772e-163	-1.05908e-163	3.51749e-163	-1.63843e-163	7.032e-163	-7.20172e-163	3.43824e-163	1.45706e-163	1.37774e-162	1.82749e-163	1.0702e-162	1.15621e-162	-1.60822e-164	1.04307e-162	5.99651e-163	3.98041e-163	1.39892e-162	4.10799e-163	2.17565e-164	0
5.39491e-163	-1.96787e-163	-7.46359e-164	-3.33832e-163	5.2079e-163	-1.02348e-162	3.71676e-163	5.33953e-163	-8.76351e-163	3.85471e-163	-1.04967e-162	-3.80772e-163	-1.05908e-163	3.51749e-163	-1.63843e-163	7.032e-163	-7.20172e-163	3.43824e-163	1.45706e-163	1.37774e-162	1.82749e-163	1.0702e-162	1.15621e-162	-1.60822e-164	1.04307e-162	5.99651e-163	3.98041e-163	1.39892e-162	4.10799e-163	2.17565e-164	0
5.39491e-163	-1.96787e-163	-7.46359e-164	-3.33832e-163	5.2079e-163	-1.02348e-162	3.71676e-163	5.33953e-163	-8.76351e-163	3.85471e-163	-1.04967e-162	-3.80772e-163	-1.05908e-163	3.51749e-163	-1.63843e-163	7.032e-163	-7.20172e-163	3.43824e-163	1.45706e-163	1.37774e-162	1.82749e-163	1.0702e-162	1.15621e-162	-1.60822e-164	1.04307e-162	5.99651e-163	3.98041e-163	1.39892e-162	4.10799e-163	2.17565e-164	0
5.39491e-163	-1.96787e-163	-7.46359e-164	-3.33832e-163	5.2079e-163	-1.02348e-162	3.71676e-163	5.33953e-163	-8.76351e-163	3.85471e-163	-1.04967e-162	-3.80772e-163	-1.05908e-163	3.51749e-163	-1.63843e-163	7.032e-163	-7.20172e-163	3.43824e-163	1.45706e-163	1.37774e-162	1.82749e-163	1.0702e-162	1.15621e-162	-1.60822e-164	1.04307e-162	5.99651e-163	3.98041e-163	1.39892e-162	4.10799e-163	2.17565e-164	0
5.39491e-163	-1.96787e-163	-7.46359e-164	-3.33832e-163	5.2079e-163	-1.02348e-162	3.71676e-163	5.33953e-163	-8.76351e-163	3.85471e-163	-1.04967e-162	-3.80772e-163	-1.05908e-163	3.51749e-163	-1.63843e-163	7.032e-163	-7.20172e-163	3.43824e-163	1.45706e-163	1.37774e-162	1.82749e-163	1.0702e-162	1.15621e-162	-1.60822e-164	1.04307e-162	5.99651e-163	3.98041e-163	1.39892e-162	4.10799e-163	2.17565e-164	0
5.39491e-163	-1.96787e-163	-7.46359e-164	-3.33832e-163	5.2079e-163	-1.02348e-162	3.71676e-163	5.33953e-163	-8.76351e-163	3.85471e-163	-1.04967e-162	-3.80772e-163	-1.05908e-163	3.51749e-163	-1.63843e-163	7.032e-163	-7.20172e-163	3.43824e-163	1.45706e-163	1.37774e-162	1.82749e-163	1.0702e-162	1.15621e-162	-1.60822e-164	1.04307e-162	5.99651e-163	3.98041e-163	1.39892e-162	4.10799e-163	2.17565e-164	0
5.39491e-163	-1.96787e-163	-7.46359e-164	-3.33832e-163	5.2079e-163	-1.02348e-162	3.71676e-163	5.33953e-163	-8.76351e-163	3.85471e-163	-1.04967e-162	-3.80772e-163	-1.05908e-163	3.51749e-163	-1.63843e-163	7.032e-163	-7.20172e-163	3.43824e-163	1.45706e-163	1.37774e-162	1.82749e-163	1.0702e-162	1.15621e-162	-1.60822e-164	1.04307e-162	5.99651e-163	3.98041e-163	1.39892e-162	4.10799e-163	2.17565e-164	0
5.39491e-163	-1.96787e-163	-7.46359e-164	-3.33832e-163	5.2079e-163	-1.02348e-162	3.71676e-163	5.33953e-163	-8.76351e-163	3.85471e-163	-1.04967e-162	-3.80772e-163	-1.05908e-163	3.51749e-163	-1.63843e-163	7.032e-163	-7.20172e-163	3.43824e-163	1.45706e-163	1.37774e-162	1.82749e-163	1.0702e-162	1.15621e-162	-1.60822e-164	1.04307e-162	5.99651e-163	3.98041e-163	1.39892e-162	4.10799e-163	2.17565e-164	0
5.39491e-163	-1.96787e-163	-7.46359e-164	-3.33832e-163	5.2079e-163	-1.02348e-162	3.71676e-163	5.33953e-163	-8.76351e-163	3.85471e-163	-1.04967e-162	-3.80772e-163	-1.05908e-163	3.51749e-163	-1.63843e-163	7.032e-163	-7.20172e-163	3.43824e-163	1.45706e-163	1.37774e-162	1.82749e-163	1.0702e-162	1.15621e-162	-1.60822e-164	1.04307e-162	5.99651e-163	3.98041e-163	1.39892e-162	4.10799e-163	2.17565e-164	0
5.39491e-163	-1.96787e-163	-7.46359e-164	-3.33832e-163	5.2079e-163	-1.02348e-162	3.71676e-163	5.33953e-163	-8.76351e-163	3.85471e-163	-1.04967e-162	-3.80772e-163	-1.05908e-163	3.51749e-163	-1.63843e-163	7.032e-163	-7.20172e-163	3.43824e-163	1.45706e-163	1.37774e-162	1.82749e-163	1.0702e-162	1.15621e-162	-1.60822e-164	1.04307e-162	5.99651e-163	3.98041e-163	1.39892e-162	4.10799e-163	2.17565e-164	0
5.39491e-163	-1.96787e-163	-7.46359e-164	-3.33832e-163	5.2079e-163	-1.02348e-162	3.71676e-163	5.33953e-163	-8.76351e-163	3.85471e-163	-1.04967e-162	-3.80772e-163	-1.05908e-163	3.51749e-163	-1.63843e-163	7.032e-163	-7.20172e-163	3.43824e-163	1.45706e-163	1.37774e-162	1.82749e-163	1.0702e-162	1.15621e-162	-1.60822e-164	1.04307e-162	5.99651e-163	3.98041e-163	1.39892e-162	4.10799e-163	2.17565e-164	0
5.39491e-163	-1.96787e-163	-7.46359e-164	-3.33832e-163	5.2079e-163	-1.02348e-162	3.71676e-163	5.33953e-163	-8.76351e-163	3.85471e-163	-1.04967e-162	-3.80772e-163	-1.05908e-163	3.51749e-163	-1.63843e-163	7.032e-163	-7.20172e-163	3.43824e-163	1.45706e-163	1.37774e-162	1.82749e-163	1.0702e-162	1.15621e-162	-1.60822e-164	1.04307e-162	5.99651e-163	3.98041e-163	1.39892e-162	4.10799e-163	2.17565e-164	0
5.39491e-163	-1.96787e-163	-7.46359e-164	-3.33832e-163	5.2079e-163	-1.02348e-162	3.71676e-163	5.33953e-163	-8.76351e-163	3.85471e-163	-1.04967e-162	-3.80772e-163	-1.05908e-163	3.51749e-163	-1.63843e-163	7.032e-163	-7.20172e-163	3.43824e-163	1.45706e-163	1.37774e-162	1.82749e-163	1.0702e-162	1.15621e-162	-1.60822e-164	1.04307e-162	5.99651e-163	3.98041e-163	1.39892e-162	4.10799e-163	2.17565e-164	0
5.39491e-163	-1.96787e-163	-7.46359e-164	-3.33832e-163	5.2079e-163	-1.02348e-162	3.71676e-163	5.33953e-163	-8.76351e-163	3.85471e-163	-1.04967e-162	-3.80772e-163	-1.05908e-163	3.51749e-163	-1.63843e-163	7.032e-163	-7.20172e-163	3.43824e-163	1.45706e-163	1.37774e-162	1.82749e-163	1.0702e-162	1.15621e-162	-1.60822e-164	1.04307e-162	5.99651e-163	3.98041e-163	1.39892e-162	4.10799e-163	2.17565e-164	0
5.39491e-163	-1.96787e-163	-7.46359e-164	-3.33832e-163	5.2079e-163	-1.02348e-162	3.71676e-163	5.33953e-163	-8.76351e-163	3.85471e-163	-1.04967e-162	-3.80772e-163	-1.05908e-163	3.51749e-163	-1.63843e-163	7.032e-163	-7.20172e-163	3.43824e-163	1.45706e-163	1.37774e-162	1.82749e-163	1.0702e-162	1.15621e-162	-1.60822e-164	1.04307e-162	5.99651e-163	3.98041e-163	1.39892e-162	4.10799e-163	2.17565e-164	0
5.39491e-163	-1.96787e-163	-7.46359e-164	-3.33832e-163	5.2079e-163	-1.02348e-162	3.71676e-163	5.33953e-163	-8.76351e-163	3.85471e-163	-1.04967e-162	-3.80772e-163	-1.05908e-163	3.51749e-163	-1.63843e-163	7.032e-163	-7.20172e-163	3.43824e-163	1.45706e-163	1.37774e-162	1.82749e-163	1.0702e-162	1.15621e-162	-1.60822e-164	1.04307e-162	5.99651e-163	3.98041e-163	1.39892e-162	4.10799e-163	2.17565e-164	0
5.39491e-163	-1.96787e-163	-7.46359e-164	-3.33832e-163	5.2079e-163	-1.02348e-162	3.71676e-163	5.33953e-163	-8.76351e-163	3.85471e-163	-1.04967e-162	-3.80772e-163	-1.05908e-163	3.51749e-163	-1.63843e-163	7.032e-163	-7.20172e-163	3.43824e-163	1.45706e-163	1.37774e-162	1.82749e-163	1.0702e-162	1.15621e-162	-1.60822e-164	1.04307e-162	5.99651e-163	3.98041e-163	1.39892e-162	4.10799e-163	2.17565e-164	0
5.39491e-163	-1.96787e-163	-7.46359e-164	-3.33832e-163	5.2079e-163	-1.02348e-162	3.71676e-163	5.33953e-163	-8.76351e-163	3.85471e-163	-1.04967e-162	-3.80772e-163	-1.05908e-163	3.51749e-163	-1.63843e-163	7.032e-163	-7.20172e-163	3.43824e-163	1.45706e-163	1.37774e-162	1.82749e-163	1.0702e-162	1.15621e-162	-1.60822e-164	1.04307e-162	5.99651e-163	3.98041e-163	1.39892e-162	4.10799e-163	2.17565e-164	0
5.39491e-163	-1.96787e-163	-7.46359e-164	-3.33832e-163	5.2079e-163	-1.02348e-162	3.71676e-163	5.33953e-163	-8.76351e-163	3.85471e-163	-1.04967e-162	-3.80772e-163	-1.05908e-163	3.51749e-163	-1.63843e-163	7.032e-163	-7.20172e-163	3.43824e-163	1.45706e-163	1.37774e-162	1.82749e-163	1.0702e-162	1.15621e-162	-1.60822e-164	1.04307e-162	5.99651e-163	3.98041e-163	1.39892e-162	4.10799e-163	2.17565e-164	0
5.39491e-163	-1.96787e-163	-7.46359e-164	-3.33832e-163	5.2079e-163	-1.02348e-162	3.71676e-163	5.33953e-163	-8.76351e-163	3.85471e-163	-1.04967e-162	-3.80772e-163	-1.05908e-163	3.51749e-163	-1.63843e-163	7.032e-163	-7.20172e-163	3.43824e-163	1.45706e-163	1.37774e-162	1.82749e-163	1.0702e-162	1.15621e-162	-1.60822e-164	1.04307e-162	5.99651e-163	3.98041e-163	1.39892e-162	4.10799e-163	2.17565e-164	0
5.39491e-163	-1.96787e-163	-7.46359e-164	-3.33832e-163	5.2079e-163	-1.02348e-162	3.71676e-163	5.33953e-163	-8.76351e-163	3.85471e-163	-1.04967e-162	-3.80772e-163	-1.05908e-163	3.51749e-163	-1.63843e-163	7.032e-163	-7.20172e-163	3.43824e-163	1.45706e-163	1.37774e-162	1.82749e-163	1.0702e-162	1.15621e-162	-1.60822e-164	1.04307e-162	5.99651e-163	3.98041e-163	1.39892e-162	4.10799e-163	2.17565e-164	0
5.39491e-163	-1.96787e-163	-7.46359e-164	-3.33832e-163	5.2079e-163	-1.02348e-162	3.71676e-163	5.33953e-163	-8.76351e-163	3.85471e-163	-1.04967e-162	-3.80772e-163	-1.05908e-163	3.51749e-163	-1.63843e-163	7.032e-163	-7.20172e-163	3.43824e-163	1.45706e-163	1.37774e-162	1.82749e-163	1.0702e-162	1.15621e-162	-1.60822e-164	1.04307e-162	5.99651e-163	3.98041e-163	1.39892e-162	4.10799e-163	2.17565e-164	0
5.39491e-163	-1.96787e-163	-7.46359e-164	-3.33832e-163	5.2079e-163	-1.02348e-162	3.71676e-163	5.33953e-163	-8.76351e-163	3.85471e-163	-1.04967e-162	-3.80772e-163	-1.05908e-163	3.51749e-163	-1.63843e-163	7.032e-163	-7.20172e-163	3.43824e-163	1.45706e-163	1.37774e-162	1.82749e-163	1.0702e-162	1.15621e-162	-1.60822e-164	1.04307e-162	5.99651e-163	3.98041e-163	1.39892e-162	4.10799e-163	2.17565e-164	0
5.39491e-163	-1.96787e-163	-7.46359e-164	-3.33832e-163	5.2079e-163	-1.02348e-162	3.71676e-163	5.33953e-163	-8.76351e-163	3.85471e-163	-1.04967e-162	-3.80772e-163	-1.05908e-163	3.51749e-163	-1.63843e-163	7.032e-163	-7.20172e-163	3.43824e-163	1.45706e-163	1.37774e-162	1.82749e-163	1.0702e-162	1.15621e-162	-1.60822e-164	1.04307e-162	5.99651e-163	3.98041e-163	1.39892e-162	4.10799e-163	2.17565e-164	0
5.39491e-163	-1.96787e-163	-7.46359e-164	-3.33832e-163	5.2079e-163	-1.02348e-162	3.71676e-163	5.33953e-163	-8.76351e-163	3.85471e-163	-1.04967e-162	-3.80772e-163	-1.05908e-163	3.51749e-163	-1.63843e-163	7.032e-163	-7.20172e-163	3.43824e-163	1.45706e-163	1.37774e-162	1.82749e-163	1.0702e-162	1.15621e-162	-1.60822e-164	1.04307e-162	5.99651e-163	3.98041e-163	1.39892e-162	4.10799e-163	2.17565e-164	0
5.39491e-163	-1.96787e-163	-7.46359e-164	-3.33832e-163	5.2079e-163	-1.02348e-162	3.71676e-163	5.33953e-163	-8.76351e-163	3.85471e-163	-1.04967e-162	-3.80772e-163	-1.05908e-163	3.51749e-163	-1.63843e-163	7.032e-163	-7.20172e-163	3.43824e-163	1.45706e-163	1.37774e-162	1.82749e-163	1.0702e-162	1.15621e-162	-1.60822e-164	1.04307e-162	5.99651e-163	3.98041e-163	1.39892e-162	4.10799e-163	2.17565e-164	0
5.39491e-163	-1.96787e-163	-7.46359e-164	-3.33832e-163	5.2079e-163	-1.02348e-162	3.71676e-163	5.33953e-163	-8.76351e-163	3.85471e-163	-1.04967e-162	-3.80772e-163	-1.05908e-163	3.51749e-163	-1.63843e-163	7.032e-163	-7.20172e-163	3.43824e-163	1.45706e-163	1.37774e-162	1.82749e-163	1.0702e-162	1.15621e-162	-1.60822e-164	1.04307e-162	5.99651e-163	3.98041e-163	1.39892e-162	4.10799e-163	2.17565e-164	0
5.39491e-163	-1.96787e-163	-7.46359e-164	-3.33832e-163	5.2079e-163	-1.02348e-162	3.71676e-163	5.33953e-163	-8.76351e-163	3.85471e-163	-1.04967e-162	-3.80772e-163	-1.05908e-163	3.51749e-163	-1.63843e-163	7.032e-163	-7.20172e-163	3.43824e-163	1.45706e-163	1.37774e-162	1.82749e-163	1.0702e-162	1.15621e-162	-1.60822e-164	1.04307e-162	5.99651e-163	3.98041e-163	1.39892e-162	4.10799e-163	2.17565e-164	0
5.39491e-163	-1.96787e-163	-7.46359e-164	-3.33832e-163	5.2079e-163	-1.02348e-162	3.71676e-163	5.33953e-163	-8.76351e-163	3.85471e-163	-1.04967e-162	-3.80772e-163	-1.05908e-163	3.51749e-163	-1.63843e-163	7.032e-163	-7.20172e-163	3.43824e-163	1.45706e-163	1.37774e-162	1.82749e-163	1.0702e-162	1.15621e-162	-1.60822e-164	1.04307e-162	5.99651e-163	3.98041e-163	1.39892e-162	4.10799e-163	2.17565e-164	0
5.39491e-163	-1.96787e-163	-7.46359e-164	-3.33832e-163	5.2079e-163	-1.02348e-162	3.71676e-163	5.33953e-163	-8.76351e-163	3.85471e-163	-1.04967e-162	-3.80772e-163	-1.05908e-163	3.51749e-163	-1.63843e-163	7.032e-163	-7.20172e-163	3.43824e-163	1.45706e-163	1.37774e-162	1.82749e-163	1.0702e-162	1.15621e-162	-1.60822e-164	1.04307e-162	5.99651e-163	3.98041e-163	1.39892e-162	4.10799e-163	2.17565e-164	0
5.39491e-163	-1.96787e-163	-7.46359e-164	-3.33832e-163	5.2079e-163	-1.02348e-162	3.71676e-163	5.33953e-163	-8.76351e-163	3.85471e-163	-1.04967e-162	-3.80772e-163	-1.05908e-163	3.51749e-163	-1.63843e-163	7.032e-163	-7.20172e-163	3.43824e-163	1.45706e-163	1.37774e-162	1.82749e-163	1.0702e-162	1.15621e-162	-1.60822e-164	1.04307e-162	5.99651e-163	3.98041e-163	1.39892e-162	4.10799e-163	2.17565e-164	0
5.39491e-163	-1.96787e-163	-7.46359e-164	-3.33832e-163	5.2079e-163	-1.02348e-162	3.71676e-163	5.33953e-163	-8.76351e-163	3.85471e-163	-1.04967e-162	-3.80772e-163	-1.05908e-163	3.51749e-163	-1.63843e-163	7.032e-163	-7.20172e-163	3.43824e-163	1.45706e-163	1.37774e-162	1.82749e-163	1.0702e-162	1.15621e-162	-1.60822e-164	1.04307e-162	5.99651e-163	3.98041e-163	1.39892e-162	4.10799e-163	2.17565e-164	0
5.39491e-163	-1.96787e-163	-7.46359e-164	-3.33832e-163	5.2079e-163	-1.02348e-162	3.71676e-163	5.33953e-163	-8.76351e-163	3.85471e-163	-1.04967e-162	-3.80772e-163	-1.05908e-163	3.51749e-163	-1.63843e-163	7.032e-163	-7.20172e-163	3.43824e-163	1.45706e-163	1.37774e-162	1.82749e-163	1.0702e-162	1.15621e-162	-1.60822e-164	1.04307e-162	5.99651e-163	3.98041e-163	1.39892e-162	4.10799e-163	2.17565e-164	0
5.39491e-163	-1.96787e-163	-7.46359e-164	-3.33832e-163	5.2079e-163	-1.02348e-162	3.71676e-163	5.33953e-163	-8.76351e-163	3.85471e-163	-1.04967e-162	-3.80772e-163	-1.05908e-163	3.51749e-163	-1.63843e-163	7.032e-163	-7.20172e-163	3.43824e-163	1.45706e-163	1.37774e-162	1.82749e-163	1.0702e-162	1.15621e-162	-1.60822e-164	1.04307e-162	5.99651e-163	3.98041e-163	1.39892e-162	4.10799e-163	2.17565e-164	0
5.39491e-163	-1.96787e-163	-7.46359e-164	-3.33832e-163	5.2079e-163	-1.02348e-162	3.71676e-163	5.33953e-163	-8.76351e-163	3.85471e-163	-1.04967e-162	-3.80772e-163	-1.05908e-163	3.51749e-163	-1.63843e-163	7.032e-163	-7.20172e-163	3.43824e-163	1.45706e-163	1.37774e-162	1.82749e-163	1.0702e-162	1.15621e-162	-1.60822e-164	1.04307e-162	5.99651e-163	3.98041e-163	1.39892e-162	4.10799e-163	2.17565e-164	0
5.39491e-163	-1.96787e-163	-7.46359e-164	-3.33832e-163	5.2079e-163	-1.02348e-162	3.71676e-163	5.33953e-163	-8.76351e-163	3.85471e-163	-1.04967e-162	-3.80772e-163	-1.05908e-163	3.51749e-163	-1.63843e-163	7.032e-163	-7.20172e-163	3.43824e-163	1.45706e-163	1.37774e-162	1.82749e-163	1.0702e-162	1.15621e-162	-1.60822e-164	1.04307e-162	5.99651e-163	3.98041e-163	1.39892e-162	4.10799e-163	2.17565e-164	0
5.39491e-163	-1.96787e-163	-7.46359e-164	-3.33832e-163	5.2079e-163	-1.02348e-162	3.71676e-163	5.33953e-163	-8.76351e-163	3.85471e-163	-1.04967e-162	-3.80772e-163	-1.05908e-163	3.51749e-163	-1.63843e-163	7.032e-163	-7.20172e-163	3.43824e-163	1.45706e-163	1.37774e-162	1.82749e-163	1.0702e-162	1.15621e-162	-1.60822e-164	1.04307e-162	5.99651e-163	3.98041e-163	1.39892e-162	4.10799e-163	2.17565e-164	0
5.39491e-163	-1.96787e-163	-7.46359e-164	-3.33832e-163	5.2079e-163	-1.02348e-162	3.71676e-163	5.33953e-163	-8.76351e-163	3.85471e-163	-1.04967e-162	-3.80772e-163	-1.05908e-163	3.51749e-163	-1.63843e-163	7.032e-163	-7.20172e-163	3.43824e-163	1.45706e-163	1.37774e-162	1.82749e-163	1.0702e-162	1.15621e-162	-1.60822e-164	1.04307e-162	5.99651e-163	3.98041e-163	1.39892e-162	4.10799e-163	2.17565e-164	0
5.39491e-163	-1.96787e-163	-7.46359e-164	-3.33832e-163	5.2079e-163	-1.02348e-162	3.71676e-163	5.33953e-163	-8.76351e-163	3.85471e-163	-1.04967e-162	-3.80772e-163	-1.05908e-163	3.51749e-163	-1.63843e-163	7.032e-163	-7.20172e-163	3.43824e-163	1.45706e-163	1.37774e-162	1.82749e-163	1.0702e-162	1.15621e-162	-1.60822e-164	1.04307e-162	5.99651e-163	3.98041e-163	1.39892e-162	4.10799e-163	2.17565e-164	0
5.39491e-163	-1.96787e-163	-7.46359e-164	-3.33832e-163	5.2079e-163	-1.02348e-162	3.71676e-163	5.33953e-163	-8.76351e-163	3.85471e-163	-1.04967e-162	-3.80772e-163	-1.05908e-163	3.51749e-163	-1.63843e-163	7.032e-163	-7.20172e-163	3.43824e-163	1.45706e-163	1.37774e-162	1.82749e-163	1.0702e-162	1.15621e-162	-1.60822e-164	1.04307e-162	5.99651e-163	3.98041e-163	1.39892e-162	4.10799e-163	2.17565e-164	0
5.39491e-163	-1.96787e-163	-7.46359e-164	-3.33832e-163	5.2079e-163	-1.02348e-162	3.71676e-163	5.33953e-163	-8.76351e-163	3.85471e-163	-1.04967e-162	-3.80772e-163	-1.05908e-163	3.51749e-163	-1.63843e-163	7.032e-163	-7.20172e-163	3.43824e-163	1.45706e-163	1.37774e-162	1.82749e-163	1.0702e-162	1.15621e-162	-1.60822e-164	1.04307e-162	5.99651e-163	3.98041e-163	1.39892e-162	4.10799e-163	2.17565e-164	0
5.39491e-163	-1.96787e-163	-7.46359e-164	-3.33832e-163	5.2079e-163	-1.02348e-162	3.71676e-163	5.33953e-163	-8.76351e-163	3.85471e-163	-1.04967e-162	-3.80772e-163	-1.05908e-163	3.51749e-163	-1.63843e-163	7.032e-163	-7.20172e-163	3.43824e-163	1.45706e-163	1.37774e-162	1.82749e-163	1.0702e-162	1.15621e-162	-1.60822e-164	1.04307e-162	5.99651e-163	3.98041e-163	1.39892e-162	4.10799e-163	2.17565e-164	0
5.39491e-163	-1.96787e-163	-7.46359e-164	-3.33832e-163	5.2079e-163	-1.02348e-162	3.71676e-163	5.33953e-163	-8.76351e-163	3.85471e-163	-1.04967e-162	-3.80772e-163	-1.05908e-163	3.51749e-163	-1.63843e-163	7.032e-163	-7.20172e-163	3.43824e-163	1.45706e-163	1.37774e-162	1.82749e-163	1.0702e-162	1.15621e-162	-1.60822e-164	1.04307e-162	5.99651e-163	3.98041e-163	1.39892e-162	4.10799e-163	2.17565e-164	0
5.39491e-163	-1.96787e-163	-7.46359e-164	-3.33832e-163	5.2079e-163	-1.02348e-162	3.71676e-163	5.33953e-163	-8.76351e-163	3.85471e-163	-1.04967e-162	-3.80772e-163	-1.05908e-163	3.51749e-163	-1.63843e-163	7.032e-163	-7.20172e-163	3.43824e-163	1.45706e-163	1.37774e-162	1.82749e-163	1.0702e-162	1.15621e-162	-1.60822e-164	1.04307e-162	5.99651e-163	3.98041e-163	1.39892e-162	4.10799e-163	2.17565e-164	0
5.39491e-163	-1.96787e-163	-7.46359e-164	-3.33832e-163	5.2079e-163	-1.02348e-162	3.71676e-163	5.33953e-163	-8.76351e-163	3.85471e-163	-1.04967e-162	-3.80772e-163	-1.05908e-163	3.51749e-163	-1.63843e-163	7.032e-163	-7.20172e-163	3.43824e-163	1.45706e-163	1.37774e-162	1.82749e-163	1.0702e-162	1.15621e-162	-1.60822e-164	1.04307e-162	5.99651e-163	3.98041e-163	1.39892e-162	4.10799e-163	2.17565e-164	0
5.39491e-163	-1.96787e-163	-7.46359e-164	-3.33832e-163	5.2079e-163	-1.02348e-162	3.71676e-163	5.33953e-163	-8.76351e-163	3.85471e-163	-1.04967e-162	-3.80772e-163	-1.05908e-163	3.51749e-163	-1.63843e-163	7.032e-163	-7.20172e-163	3.43824e-163	1.45706e-163	1.37774e-162	1.82749e-163	1.0702e-162	1.15621e-162	-1.60822e-164	1.04307e-162	5.99651e-163	3.98041e-163	1.39892e-162	4.10799e-163	2.17565e-164	0
5.39491e-163	-1.96787e-163	-7.46359e-164	-3.33832e-163	5.2079e-163	-1.02348e-162	3.71676e-163	5.33953e-163	-8.76351e-163	3.85471e-163	-1.04967e-162	-3.80772e-163	-1.05908e-163	3.51749e-163	-1.63843e-163	7.032e-163	-7.20172e-163	3.43824e-163	1.45706e-163	1.37774e-162	1.82749e-163	1.0702e-162	1.15621e-162	-1.60822e-164	1.04307e-162	5.99651e-163	3.98041e-163	1.39892e-162	4.10799e-163	2.17565e-164	0
5.39491e-163	-1.96787e-163	-7.46359e-164	-3.33832e-163	5.2079e-163	-1.02348e-162	3.71676e-163	5.33953e-163	-8.76351e-163	3.85471e-163	-1.04967e-162	-3.80772e-163	-1.05908e-163	3.51749e-163	-1.63843e-163	7.032e-163	-7.20172e-163	3.43824e-163	1.45706e-163	1.37774e-162	1.82749e-163	1.0702e-162	1.15621e-162	-1.60822e-164	1.04307e-162	5.99651e-163	3.98041e-163	1.39892e-162	4.10799e-163	2.17565e-164	0
5.39491e-163	-1.96787e-163	-7.46359e-164	-3.33832e-163	5.2079e-163	-1.02348e-162	3.71676e-163	5.33953e-163	-8.76351e-163	3.85471e-163	-1.04967e-162	-3.80772e-163	-1.05908e-163	3.51749e-163	-1.63843e-163	7.032e-163	-7.20172e-163	3.43824e-163	1.45706e-163	1.37774e-162	1.82749e-163	1.0702e-162	1.15621e-162	-1.60822e-164	1.04307e-162	5.99651e-163	3.98041e-163	1.39892e-162	4.10799e-163	2.17565e-164	0
5.39491e-163	-1.96787e-163	-7.46359e-164	-3.33832e-163	5.2079e-163	-1.02348e-162	3.71676e-163	5.33953e-163	-8.76351e-163	3.85471e-163	-1.04967e-162	-3.80772e-163	-1.05908e-163	3.51749e-163	-1.63843e-163	7.032e-163	-7.20172e-163	3.43824e-163	1.45706e-163	1.37774e-162	1.82749e-163	1.0702e-162	1.15621e-162	-1.60822e-164	1.04307e-162	5.99651e-163	3.98041e-163	1.39892e-162	4.10799e-163	2.17565e-164	0
5.39491e-163	-1.96787e-163	-7.46359e-164	-3.33832e-163	5.2079e-163	-1.02348e-162	3.71676e-163	5.33953e-163	-8.76351e-163	3.85471e-163	-1.04967e-162	-3.80772e-163	-1.05908e-163	3.51749e-163	-1.63843e-163	7.032e-163	-7.20172e-163	3.43824e-163	1.45706e-163	1.37774e-162	1.82749e-163	1.0702e-162	1.15621e-162	-1.60822e-164	1.04307e-162	5.99651e-163	3.98041e-163	1.39892e-162	4.10799e-163	2.17565e-164	0
5.39491e-163	-1.96787e-163	-7.46359e-164	-3.33832e-163	5.2079e-163	-1.02348e-162	3.71676e-163	5.33953e-163	-8.76351e-163	3.85471e-163	-1.04967e-162	-3.80772e-163	-1.05908e-163	3.51749e-163	-1.63843e-163	7.032e-163	-7.20172e-163	3.43824e-163	1.45706e-163	1.37774e-162	1.82749e-163	1.0702e-162	1.15621e-162	-1.60822e-164	1.04307e-162	5.99651e-163	3.98041e-163	1.39892e-162	4.10799e-163	2.17565e-164	0
5.39491e-163	-1.96787e-163	-7.46359e-164	-3.33832e-163	5.2079e-163	-1.02348e-162	3.71676e-163	5.33953e-163	-8.76351e-163	3.85471e-163	-1.04967e-162	-3.80772e-163	-1.05908e-163	3.51749e-163	-1.63843e-163	7.032e-163	-7.20172e-163	3.43824e-163	1.45706e-163	1.37774e-162	1.82749e-163	1.0702e-162	1.15621e-162	-1.60822e-164	1.04307e-162	5.99651e-163	3.98041e-163	1.39892e-162	4.10799e-163	2.17565e-164	0
5.39491e-163	-1.96787e-163	-7.46359e-164	-3.33832e-163	5.2079e-163	-1.02348e-162	3.71676e-163	5.33953e-163	-8.76351e-163	3.85471e-163	-1.04967e-162	-3.80772e-163	-1.05908e-163	3.51749e-163	-1.63843e-163	7.032e-163	-7.20172e-163	3.43824e-163	1.45706e-163	1.37774e-162	1.82749e-163	1.0702e-162	1.15621e-162	-1.60822e-164	1.04307e-162	5.99651e-163	3.98041e-163	1.39892e-162	4.10799e-163	2.17565e-164	0
5.39491e-163	-1.96787e-163	-7.46359e-164	-3.33832e-163	5.2079e-163	-1.02348e-162	3.71676e-163	5.33953e-163	-8.76351e-163	3.85471e-163	-1.04967e-162	-3.80772e-163	-1.05908e-163	3.51749e-163	-1.63843e-163	7.032e-163	-7.20172e-163	3.43824e-163	1.45706e-163	1.37774e-162	1.82749e-163	1.0702e-162	1.15621e-162	-1.60822e-164	1.04307e-162	5.99651e-163	3.98041e-163	1.39892e-162	4.10799e-163	2.17565e-164	0
5.39491e-163	-1.96787e-163	-7.46359e-164	-3.33832e-163	5.2079e-163	-1.02348e-162	3.71676e-163	5.33953e-163	-8.76351e-163	3.85471e-163	-1.04967e-162	-3.80772e-163	-1.05908e-163	3.51749e-163	-1.63843e-163	7.032e-163	-7.20172e-163	3.43824e-163	1.45706e-163	1.37774e-162	1.82749e-163	1.0702e-162	1.15621e-162	-1.60822e-164	1.04307e-162	5.99651e-163	3.98041e-163	1.39892e-162	4.10799e-163	2.17565e-164	0
5.39491e-163	-1.96787e-163	-7.46359e-164	-3.33832e-163	5.2079e-163	-1.02348e-162	3.71676e-163	5.33953e-163	-8.76351e-163	3.85471e-163	-1.04967e-162	-3.80772e-163	-1.05908e-163	3.51749e-163	-1.63843e-163	7.032e-163	-7.20172e-163	3.43824e-163	1.45706e-163	1.37774e-162	1.82749e-163	1.0702e-162	1.15621e-162	-1.60822e-164	1.04307e-162	5.99651e-163	3.98041e-163	1.39892e-162	4.10799e-163	2.17565e-164	0
5.39491e-163	-1.96787e-163	-7.46359e-164	-3.33832e-163	5.2079e-163	-1.02348e-162	3.71676e-163	5.33953e-163	-8.76351e-163	3.85471e-163	-1.04967e-162	-3.80772e-163	-1.05908e-163	3.51749e-163	-1.63843e-163	7.032e-163	-7.20172e-163	3.43824e-163	1.45706e-163	1.37774e-162	1.82749e-163	1.0702e-162	1.15621e-162	-1.60822e-164	1.04307e-162	5.99651e-163	3.98041e-163	1.39892e-162	4.10799e-163	2.17565e-164	0
5.39491e-163	-1.96787e-163	-7.46359e-164	-3.33832e-163	5.2079e-163	-1.02348e-162	3.71676e-163	5.33953e-163	-8.76351e-163	3.85471e-163	-1.04967e-162	-3.80772e-163	-1.05908e-163	3.51749e-163	-1.63843e-163	7.032e-163	-7.20172e-163	3.43824e-163	1.45706e-163	1.37774e-162	1.82749e-163	1.0702e-162	1.15621e-162	-1.60822e-164	1.04307e-162	5.99651e-163	3.98041e-163	1.39892e-162	4.10799e-163	2.17565e-164	0
5.39491e-163	-1.96787e-163	-7.46359e-164	-3.33832e-163	5.2079e-163	-1.02348e-162	3.71676e-163	5.33953e-163	-8.76351e-163	3.85471e-163	-1.04967e-162	-3.80772e-163	-1.05908e-163	3.51749e-163	-1.63843e-163	7.032e-163	-7.20172e-163	3.43824e-163	1.45706e-163	1.37774e-162	1.82749e-163	1.0702e-162	1.15621e-162	-1.60822e-164	1.04307e-162	5.99651e-163	3.98041e-163	1.39892e-162	4.10799e-163	2.17565e-164	0
5.39491e-163	-1.96787e-163	-7.46359e-164	-3.33832e-163	5.2079e-163	-1.02348e-162	3.71676e-163	5.33953e-163	-8.76351e-163	3.85471e-163	-1.04967e-162	-3.80772e-163	-1.05908e-163	3.51749e-163	-1.63843e-163	7.032e-163	-7.20172e-163	3.43824e-163	1.45706e-163	1.37774e-162	1.82749e-163	1.0702e-162	1.15621e-162	-1.60822e-164	1.04307e-162	5.99651e-163	3.98041e-163	1.39892e-162	4.10799e-163	2.17565e-164	0
5.39491e-163	-1.96787e-163	-7.46359e-164	-3.33832e-163	5.2079e-163	-1.02348e-162	3.71676e-163	5.33953e-163	-8.76351e-163	3.85471e-163	-1.04967e-162	-3.80772e-163	-1.05908e-163	3.51749e-163	-1.63843e-163	7.032e-163	-7.20172e-163	3.43824e-163	1.45706e-163	1.37774e-162	1.82749e-163	1.0702e-162	1.15621e-162	-1.60822e-164	1.04307e-162	5.99651e-163	3.98041e-163	1.39892e-162	4.10799e-163	2.17565e-164	0
5.39491e-163	-1.96787e-163	-7.46359e-164	-3.33832e-163	5.2079e-163	-1.02348e-162	3.71676e-163	5.33953e-163	-8.76351e-163	3.85471e-163	-1.04967e-162	-3.80772e-163	-1.05908e-163	3.51749e-163	-1.63843e-163	7.032e-163	-7.20172e-163	3.43824e-163	1.45706e-163	1.37774e-162	1.82749e-163	1.0702e-162	1.15621e-162	-1.60822e-164	1.04307e-162	5.99651e-163	3.98041e-163	1.39892e-162	4.10799e-163	2.17565e-164	0
5.39491e-163	-1.96787e-163	-7.46359e-164	-3.33832e-163	5.2079e-163	-1.02348e-162	3.71676e-163	5.33953e-163	-8.76351e-163	3.85471e-163	-1.04967e-162	-3.80772e-163	-1.05908e-163	3.51749e-163	-1.63843e-163	7.032e-163	-7.20172e-163	3.43824e-163	1.45706e-163	1.37774e-162	1.82749e-163	1.0702e-162	1.15621e-162	-1.60822e-164	1.04307e-162	5.99651e-163	3.98041e-163	1.39892e-162	4.10799e-163	2.17565e-164	0
5.39491e-163	-1.96787e-163	-7.46359e-164	-3.33832e-163	5.2079e-163	-1.02348e-162	3.71676e-163	5.33953e-163	-8.76351e-163	3.85471e-163	-1.04967e-162	-3.80772e-163	-1.05908e-163	3.51749e-163	-1.63843e-163	7.032e-163	-7.20172e-163	3.43824e-163	1.45706e-163	1.37774e-162	1.82749e-163	1.0702e-162	1.15621e-162	-1.60822e-164	1.04307e-162	5.99651e-163	3.98041e-163	1.39892e-162	4.10799e-163	2.17565e-164	0
5.39491e-163	-1.96787e-163	-7.46359e-164	-3.33832e-163	5.2079e-163	-1.02348e-162	3.71676e-163	5.33953e-163	-8.76351e-163	3.85471e-163	-1.04967e-162	-3.80772e-163	-1.05908e-163	3.51749e-163	-1.63843e-163	7.032e-163	-7.20172e-163	3.43824e-163	1.45706e-163	1.37774e-162	1.82749e-163	1.0702e-162	1.15621e-162	-1.60822e-164	1.04307e-162	5.99651e-163	3.98041e-163	1.39892e-162	4.10799e-163	2.17565e-164	0
5.39491e-163	-1.96787e-163	-7.46359e-164	-3.33832e-163	5.2079e-163	-1.02348e-162	3.71676e-163	5.33953e-163	-8.76351e-163	3.85471e-163	-1.04967e-162	-3.80772e-163	-1.05908e-163	3.51749e-163	-1.63843e-163	7.032e-163	-7.20172e-163	3.43824e-163	1.45706e-163	1.37774e-162	1.82749e-163	1.0702e-162	1.15621e-162	-1.60822e-164	1.04307e-162	5.99651e-163	3.98041e-163	1.39892e-162	4.10799e-163	2.17565e-164	0
5.39491e-163	-1.96787e-163	-7.46359e-164	-3.33832e-163	5.2079e-163	-1.02348e-162	3.71676e-163	5.33953e-163	-8.76351e-163	3.85471e-163	-1.04967e-162	-3.80772e-163	-1.05908e-163	3.51749e-163	-1.63843e-163	7.032e-163	-7.20172e-163	3.43824e-163	1.45706e-163	1.37774e-162	1.82749e-163	1.0702e-162	1.15621e-162	-1.60822e-164	1.04307e-162	5.99651e-163	3.98041e-163	1.39892e-162	4.10799e-163	2.17565e-164	0
5.39491e-163	-1.96787e-163	-7.46359e-164	-3.33832e-163	5.2079e-163	-1.02348e-162	3.71676e-163	5.33953e-163	-8.76351e-163	3.85471e-163	-1.04967e-162	-3.80772e-163	-1.05908e-163	3.51749e-163	-1.63843e-163	7.032e-163	-7.20172e-163	3.43824e-163	1.45706e-163	1.37774e-162	1.82749e-163	1.0702e-162	1.15621e-162	-1.60822e-164	1.04307e-162	5.99651e-163	3.98041e-163	1.39892e-162	4.10799e-163	2.17565e-164	0
5.39491e-163	-1.96787e-163	-7.46359e-164	-3.33832e-163	5.2079e-163	-1.02348e-162	3.71676e-163	5.33953e-163	-8.76351e-163	3.85471e-163	-1.04967e-162	-3.80772e-163	-1.05908e-163	3.51749e-163	-1.63843e-163	7.032e-163	-7.20172e-163	3.43824e-163	1.45706e-163	1.37774e-162	1.82749e-163	1.0702e-162	1.15621e-162	-1.60822e-164	1.04307e-162	5.99651e-163	3.98041e-163	1.39892e-162	4.10799e-163	2.17565e-164	0
5.39491e-163	-1.96787e-163	-7.46359e-164	-3.33832e-163	5.2079e-163	-1.02348e-162	3.71676e-163	5.33953e-163	-8.76351e-163	3.85471e-163	-1.04967e-162	-3.80772e-163	-1.05908e-163	3.51749e-163	-1.63843e-163	7.032e-163	-7.20172e-163	3.43824e-163	1.45706e-163	1.37774e-162	1.82749e-163	1.0702e-162	1.15621e-162	-1.60822e-164	1.04307e-162	5.99651e-163	3.98041e-163	1.39892e-162	4.10799e-163	2.17565e-164	0
5.39491e-163	-1.96787e-163	-7.46359e-164	-3.33832e-163	5.2079e-163	-1.02348e-162	3.71676e-163	5.33953e-163	-8.76351e-163	3.85471e-163	-1.04967e-162	-3.80772e-163	-1.05908e-163	3.51749e-163	-1.63843e-163	7.032e-163	-7.20172e-163	3.43824e-163	1.45706e-163	1.37774e-162	1.82749e-163	1.0702e-162	1.15621e-162	-1.60822e-164	1.04307e-162	5.99651e-163	3.98041e-163	1.39892e-162	4.10799e-163	2.17565e-164	0
5.39491e-163	-1.96787e-163	-7.46359e-164	-3.33832e-163	5.2079e-163	-1.02348e-162	3.71676e-163	5.33953e-163	-8.76351e-163	3.85471e-163	-1.04967e-162	-3.80772e-163	-1.05908e-163	3.51749e-163	-1.63843e-163	7.032e-163	-7.20172e-163	3.43824e-163	1.45706e-163	1.37774e-162	1.82749e-163	1.0702e-162	1.15621e-162	-1.60822e-164	1.04307e-162	5.99651e-163	3.98041e-163	1.39892e-162	4.10799e-163	2.17565e-164	0
5.39491e-163	-1.96787e-163	-7.46359e-164	-3.33832e-163	5.2079e-163	-1.02348e-162	3.71676e-163	5.33953e-163	-8.76351e-163	3.85471e-163	-1.04967e-162	-3.80772e-163	-1.05908e-163	3.51749e-163	-1.63843e-163	7.032e-163	-7.20172e-163	3.43824e-163	1.45706e-163	1.37774e-162	1.82749e-163	1.0702e-162	1.15621e-162	-1.60822e-164	1.04307e-162	5.99651e-163	3.98041e-163	1.39892e-162	4.10799e-163	2.17565e-164	0
5.39491e-163	-1.96787e-163	-7.46359e-164	-3.33832e-163	5.2079e-163	-1.02348e-162	3.71676e-163	5.33953e-163	-8.76351e-163	3.85471e-163	-1.04967e-162	-3.80772e-163	-1.05908e-163	3.51749e-163	-1.63843e-163	7.032e-163	-7.20172e-163	3.43824e-163	1.45706e-163	1.37774e-162	1.82749e-163	1.0702e-162	1.15621e-162	-1.60822e-164	1.04307e-162	5.99651e-163	3.98041e-163	1.39892e-162	4.10799e-163	2.17565e-164	0
5.39491e-163	-1.96787e-163	-7.46359e-164	-3.33832e-163	5.2079e-163	-1.02348e-162	3.71676e-163	5.33953e-163	-8.76351e-163	3.85471e-163	-1.04967e-162	-3.80772e-163	-1.05908e-163	3.51749e-163	-1.63843e-163	7.032e-163	-7.20172e-163	3.43824e-163	1.45706e-163	1.37774e-162	1.82749e-163	1.0702e-162	1.15621e-162	-1.60822e-164	1.04307e-162	5.99651e-163	3.98041e-163	1.39892e-162	4.10799e-163	2.17565e-164	0
5.39491e-163	-1.96787e-163	-7.46359e-164	-3.33832e-163	5.2079e-163	-1.02348e-162	3.71676e-163	5.33953e-163	-8.76351e-163	3.85471e-163	-1.04967e-162	-3.80772e-163	-1.05908e-163	3.51749e-163	-1.63843e-163	7.032e-163	-7.20172e-163	3.43824e-163	1.45706e-163	1.37774e-162	1.82749e-163	1.0702e-162	1.15621e-162	-1.60822e-164	1.04307e-162	5.99651e-163	3.98041e-163	1.39892e-162	4.10799e-163	2.17565e-164	0
5.39491e-163	-1.96787e-163	-7.46359e-164	-3.33832e-163	5.2079e-163	-1.02348e-162	3.71676e-163	5.33953e-163	-8.76351e-163	3.85471e-163	-1.04967e-162	-3.80772e-163	-1.05908e-163	3.51749e-163	-1.63843e-163	7.032e-163	-7.20172e-163	3.43824e-163	1.45706e-163	1.37774e-162	1.82749e-163	1.0702e-162	1.15621e-162	-1.60822e-164	1.04307e-162	5.99651e-163	3.98041e-163	1.39892e-162	4.10799e-163	2.17565e-164	0
5.39491e-163	-1.96787e-163	-7.46359e-164	-3.33832e-163	5.2079e-163	-1.02348e-162	3.71676e-163	5.33953e-163	-8.76351e-163	3.85471e-163	-1.04967e-162	-3.80772e-163	-1.05908e-163	3.51749e-163	-1.63843e-163	7.032e-163	-7.20172e-163	3.43824e-163	1.45706e-163	1.37774e-162	1.82749e-163	1.0702e-162	1.15621e-162	-1.60822e-164	1.04307e-162	5.99651e-163	3.98041e-163	1.39892e-162	4.10799e-163	2.17565e-164	0
5.39491e-163	-1.96787e-163	-7.46359e-164	-3.33832e-163	5.2079e-163	-1.02348e-162	3.71676e-163	5.33953e-163	-8.76351e-163	3.85471e-163	-1.04967e-162	-3.80772e-163	-1.05908e-163	3.51749e-163	-1.63843e-163	7.032e-163	-7.20172e-163	3.43824e-163	1.45706e-163	1.37774e-162	1.82749e-163	1.0702e-162	1.15621e-162	-1.60822e-164	1.04307e-162	5.99651e-163	3.98041e-163	1.39892e-162	4.10799e-163	2.17565e-164	0
5.39491e-163	-1.96787e-163	-7.46359e-164	-3.33832e-163	5.2079e-163	-1.02348e-162	3.71676e-163	5.33953e-163	-8.76351e-163	3.85471e-163	-1.04967e-162	-3.80772e-163	-1.05908e-163	3.51749e-163	-1.63843e-163	7.032e-163	-7.20172e-163	3.43824e-163	1.45706e-163	1.37774e-162	1.82749e-163	1.0702e-162	1.15621e-162	-1.60822e-164	1.04307e-162	5.99651e-163	3.98041e-163	1.39892e-162	4.10799e-163	2.17565e-164	0
5.39491e-163	-1.96787e-163	-7.46359e-164	-3.33832e-163	5.2079e-163	-1.02348e-162	3.71676e-163	5.33953e-163	-8.76351e-163	3.85471e-163	-1.04967e-162	-3.80772e-163	-1.05908e-163	3.51749e-163	-1.63843e-163	7.032e-163	-7.20172e-163	3.43824e-163	1.45706e-163	1.37774e-162	1.82749e-163	1.0702e-162	1.15621e-162	-1.60822e-164	1.04307e-162	5.99651e-163	3.98041e-163	1.39892e-162	4.10799e-163	2.17565e-164	0
5.39491e-163	-1.96787e-163	-7.46359e-164	-3.33832e-163	5.2079e-163	-1.02348e-162	3.71676e-163	5.33953e-163	-8.76351e-163	3.85471e-163	-1.04967e-162	-3.80772e-163	-1.05908e-163	3.51749e-163	-1.63843e-163	7.032e-163	-7.20172e-163	3.43824e-163	1.45706e-163	1.37774e-162	1.82749e-163	1.0702e-162	1.15621e-162	-1.60822e-164	1.04307e-162	5.99651e-163	3.98041e-163	1.39892e-162	4.10799e-163	2.17565e-164	0
5.39491e-163	-1.96787e-163	-7.46359e-164	-3.33832e-163	5.2079e-163	-1.02348e-162	3.71676e-163	5.33953e-163	-8.76351e-163	3.85471e-163	-1.04967e-162	-3.80772e-163	-1.05908e-163	3.51749e-163	-1.63843e-163	7.032e-163	-7.20172e-163	3.43824e-163	1.45706e-163	1.37774e-162	1.82749e-163	1.0702e-162	1.15621e-162	-1.60822e-164	1.04307e-162	5.99651e-163	3.98041e-163	1.39892e-162	4.10799e-163	2.17565e-164	0
5.39491e-163	-1.96787e-163	-7.46359e-164	-3.33832e-163	5.2079e-163	-1.02348e-162	3.71676e-163	5.33953e-163	-8.76351e-163	3.85471e-163	-1.04967e-162	-3.80772e-163	-1.05908e-163	3.51749e-163	-1.63843e-163	7.032e-163	-7.20172e-163	3.43824e-163	1.45706e-163	1.37774e-162	1.82749e-163	1.0702e-162	1.15621e-162	-1.60822e-164	1.04307e-162	5.99651e-163	3.98041e-163	1.39892e-162	4.10799e-163	2.17565e-164	0
5.39491e-163	-1.96787e-163	-7.46359e-164	-3.33832e-163	5.2079e-163	-1.02348e-162	3.71676e-163	5.33953e-163	-8.76351e-163	3.85471e-163	-1.04967e-162	-3.80772e-163	-1.05908e-163	3.51749e-163	-1.63843e-163	7.032e-163	-7.20172e-163	3.43824e-163	1.45706e-163	1.37774e-162	1.82749e-163	1.0702e-162	1.15621e-162	-1.60822e-164	1.04307e-162	5.99651e-163	3.98041e-163	1.39892e-162	4.10799e-163	2.17565e-164	0
5.39491e-163	-1.96787e-163	-7.46359e-164	-3.33832e-163	5.2079e-163	-1.02348e-162	3.71676e-163	5.33953e-163	-8.76351e-163	3.85471e-163	-1.04967e-162	-3.80772e-163	-1.05908e-163	3.51749e-163	-1.63843e-163	7.032e-163	-7.20172e-163	3.43824e-163	1.45706e-163	1.37774e-162	1.82749e-163	1.0702e-162	1.15621e-162	-1.60822e-164	1.04307e-162	5.99651e-163	3.98041e-163	1.39892e-162	4.10799e-163	2.17565e-164	0
5.39491e-163	-1.96787e-163	-7.46359e-164	-3.33832e-163	5.2079e-163	-1.02348e-162	3.71676e-163	5.33953e-163	-8.76351e-163	3.85471e-163	-1.04967e-162	-3.80772e-163	-1.05908e-163	3.51749e-163	-1.63843e-163	7.032e-163	-7.20172e-163	3.43824e-163	1.45706e-163	1.37774e-162	1.82749e-163	1.0702e-162	1.15621e-162	-1.60822e-164	1.04307e-162	5.99651e-163	3.98041e-163	1.39892e-162	4.10799e-163	2.17565e-164	0
5.39491e-163	-1.96787e-163	-7.46359e-164	-3.33832e-163	5.2079e-163	-1.02348e-162	3.71676e-163	5.33953e-163	-8.76351e-163	3.85471e-163	-1.04967e-162	-3.80772e-163	-1.05908e-163	3.51749e-163	-1.63843e-163	7.032e-163	-7.20172e-163	3.43824e-163	1.45706e-163	1.37774e-162	1.82749e-163	1.0702e-162	1.15621e-162	-1.60822e-164	1.04307e-162	5.99651e-163	3.98041e-163	1.39892e-162	4.10799e-163	2.17565e-164	0
5.39491e-163	-1.96787e-163	-7.46359e-164	-3.33832e-163	5.2079e-163	-1.02348e-162	3.71676e-163	5.33953e-163	-8.76351e-163	3.85471e-163	-1.04967e-162	-3.80772e-163	-1.05908e-163	3.51749e-163	-1.63843e-163	7.032e-163	-7.20172e-163	3.43824e-163	1.45706e-163	1.37774e-162	1.82749e-163	1.0702e-162	1.15621e-162	-1.60822e-164	1.04307e-162	5.99651e-163	3.98041e-163	1.39892e-162	4.10799e-163	2.17565e-164	0
5.39491e-163	-1.96787e-163	-7.46359e-164	-3.33832e-163	5.2079e-163	-1.02348e-162	3.71676e-163	5.33953e-163	-8.76351e-163	3.85471e-163	-1.04967e-162	-3.80772e-163	-1.05908e-163	3.51749e-163	-1.63843e-163	7.032e-163	-7.20172e-163	3.43824e-163	1.45706e-163	1.37774e-162	1.82749e-163	1.0702e-162	1.15621e-162	-1.60822e-164	1.04307e-162	5.99651e-163	3.98041e-163	1.39892e-162	4.10799e-163	2.17565e-164	0
5.39491e-163	-1.96787e-163	-7.46359e-164	-3.33832e-163	5.2079e-163	-1.02348e-162	3.71676e-163	5.33953e-163	-8.76351e-163	3.85471e-163	-1.04967e-162	-3.80772e-163	-1.05908e-163	3.51749e-163	-1.63843e-163	7.032e-163	-7.20172e-163	3.43824e-163	1.45706e-163	1.37774e-162	1.82749e-163	1.0702e-162	1.15621e-162	-1.60822e-164	1.04307e-162	5.99651e-163	3.98041e-163	1.39892e-162	4.10799e-163	2.17565e-164	0
5.39491e-163	-1.96787e-163	-7.46359e-164	-3.33832e-163	5.2079e-163	-1.02348e-162	3.71676e-163	5.33953e-163	-8.76351e-163	3.85471e-163	-1.04967e-162	-3.80772e-163	-1.05908e-163	3.51749e-163	-1.63843e-163	7.032e-163	-7.20172e-163	3.43824e-163	1.45706e-163	1.37774e-162	1.82749e-163	1.0702e-162	1.15621e-162	-1.60822e-164	1.04307e-162	5.99651e-163	3.98041e-163	1.39892e-162	4.10799e-163	2.17565e-164	0
5.39491e-163	-1.96787e-163	-7.46359e-164	-3.33832e-163	5.2079e-163	-1.02348e-162	3.71676e-163	5.33953e-163	-8.76351e-163	3.85471e-163	-1.04967e-162	-3.80772e-163	-1.05908e-163	3.51749e-163	-1.63843e-163	7.032e-163	-7.20172e-163	3.43824e-163	1.45706e-163	1.37774e-162	1.82749e-163	1.0702e-162	1.15621e-162	-1.60822e-164	1.04307e-162	5.99651e-163	3.98041e-163	1.39892e-162	4.10799e-163	2.17565e-164	0
5.39491e-163	-1.96787e-163	-7.46359e-164	-3.33832e-163	5.2079e-163	-1.02348e-162	3.71676e-163	5.33953e-163	-8.76351e-163	3.85471e-163	-1.04967e-162	-3.80772e-163	-1.05908e-163	3.51749e-163	-1.63843e-163	7.032e-163	-7.20172e-163	3.43824e-163	1.45706e-163	1.37774e-162	1.82749e-163	1.0702e-162	1.15621e-162	-1.60822e-164	1.04307e-162	5.99651e-163	3.98041e-163	1.39892e-162	4.10799e-163	2.17565e-164	0
5.39491e-163	-1.96787e-163	-7.46359e-164	-3.33832e-163	5.2079e-163	-1.02348e-162	3.71676e-163	5.33953e-163	-8.76351e-163	3.85471e-163	-1.04967e-162	-3.80772e-163	-1.05908e-163	3.51749e-163	-1.63843e-163	7.032e-163	-7.20172e-163	3.43824e-163	1.45706e-163	1.37774e-162	1.82749e-163	1.0702e-162	1.15621e-162	-1.60822e-164	1.04307e-162	5.99651e-163	3.98041e-163	1.39892e-162	4.10799e-163	2.17565e-164	0
5.39491e-163	-1.96787e-163	-7.46359e-164	-3.33832e-163	5.2079e-163	-1.02348e-162	3.71676e-163	5.33953e-163	-8.76351e-163	3.85471e-163	-1.04967e-162	-3.80772e-163	-1.05908e-163	3.51749e-163	-1.63843e-163	7.032e-163	-7.20172e-163	3.43824e-163	1.45706e-163	1.37774e-162	1.82749e-163	1.0702e-162	1.15621e-162	-1.60822e-164	1.04307e-162	5.99651e-163	3.98041e-163	1.39892e-162	4.10799e-163	2.17565e-164	0
5.39491e-163	-1.96787e-163	-7.46359e-164	-3.33832e-163	5.2079e-163	-1.02348e-162	3.71676e-163	5.33953e-163	-8.76351e-163	3.85471e-163	-1.04967e-162	-3.80772e-163	-1.05908e-163	3.51749e-163	-1.63843e-163	7.032e-163	-7.20172e-163	3.43824e-163	1.45706e-163	1.37774e-162	1.82749e-163	1.0702e-162	1.15621e-162	-1.60822e-164	1.04307e-162	5.99651e-163	3.98041e-163	1.39892e-162	4.10799e-163	2.17565e-164	0
5.39491e-163	-1.96787e-163	-7.46359e-164	-3.33832e-163	5.2079e-163	-1.02348e-162	3.71676e-163	5.33953e-163	-8.76351e-163	3.85471e-163	-1.04967e-162	-3.80772e-163	-1.05908e-163	3.51749e-163	-1.63843e-163	7.032e-163	-7.20172e-163	3.43824e-163	1.45706e-163	1.37774e-162	1.82749e-163	1.0702e-162	1.15621e-162	-1.60822e-164	1.04307e-162	5.99651e-163	3.98041e-163	1.39892e-162	4.10799e-163	2.17565e-164	0
5.39491e-163	-1.96787e-163	-7.46359e-164	-3.33832e-163	5.2079e-163	-1.02348e-162	3.71676e-163	5.33953e-163	-8.76351e-163	3.85471e-163	-1.04967e-162	-3.80772e-163	-1.05908e-163	3.51749e-163	-1.63843e-163	7.032e-163	-7.20172e-163	3.43824e-163	1.45706e-163	1.37774e-162	1.82749e-163	1.0702e-162	1.15621e-162	-1.60822e-164	1.04307e-162	5.99651e-163	3.98041e-163	1.39892e-162	4.10799e-163	2.17565e-164	0
5.39491e-163	-1.96787e-163	-7.46359e-164	-3.33832e-163	5.2079e-163	-1.02348e-162	3.71676e-163	5.33953e-163	-8.76351e-163	3.85471e-163	-1.04967e-162	-3.80772e-163	-1.05908e-163	3.51749e-163	-1.63843e-163	7.032e-163	-7.20172e-163	3.43824e-163	1.45706e-163	1.37774e-162	1.82749e-163	1.0702e-162	1.15621e-162	-1.60822e-164	1.04307e-162	5.99651e-163	3.98041e-163	1.39892e-162	4.10799e-163	2.17565e-164	0
5.39491e-163	-1.96787e-163	-7.46359e-164	-3.33832e-163	5.2079e-163	-1.02348e-162	3.71676e-163	5.33953e-163	-8.76351e-163	3.85471e-163	-1.04967e-162	-3.80772e-163	-1.05908e-163	3.51749e-163	-1.63843e-163	7.032e-163	-7.20172e-163	3.43824e-163	1.45706e-163	1.37774e-162	1.82749e-163	1.0702e-162	1.15621e-162	-1.60822e-164	1.04307e-162	5.99651e-163	3.98041e-163	1.39892e-162	4.10799e-163	2.17565e-164	0
5.39491e-163	-1.96787e-163	-7.46359e-164	-3.33832e-163	5.2079e-163	-1.02348e-162	3.71676e-163	5.33953e-163	-8.76351e-163	3.85471e-163	-1.04967e-162	-3.80772e-163	-1.05908e-163	3.51749e-163	-1.63843e-163	7.032e-163	-7.20172e-163	3.43824e-163	1.45706e-163	1.37774e-162	1.82749e-163	1.0702e-162	1.15621e-162	-1.60822e-164	1.04307e-162	5.99651e-163	3.98041e-163	1.39892e-162	4.10799e-163	2.17565e-164	0
5.39491e-163	-1.96787e-163	-7.46359e-164	-3.33832e-163	5.2079e-163	-1.02348e-162	3.71676e-163	5.33953e-163	-8.76351e-163	3.85471e-163	-1.04967e-162	-3.80772e-163	-1.05908e-163	3.51749e-163	-1.63843e-163	7.032e-163	-7.20172e-163	3.43824e-163	1.45706e-163	1.37774e-162	1.82749e-163	1.0702e-162	1.15621e-162	-1.60822e-164	1.04307e-162	5.99651e-163	3.98041e-163	1.39892e-162	4.10799e-163	2.17565e-164	0
5.39491e-163	-1.96787e-163	-7.46359e-164	-3.33832e-163	5.2079e-163	-1.02348e-162	3.71676e-163	5.33953e-163	-8.76351e-163	3.85471e-163	-1.04967e-162	-3.80772e-163	-1.05908e-163	3.51749e-163	-1.63843e-163	7.032e-163	-7.20172e-163	3.43824e-163	1.45706e-163	1.37774e-162	1.82749e-163	1.0702e-162	1.15621e-162	-1.60822e-164	1.04307e-162	5.99651e-163	3.98041e-163	1.39892e-162	4.10799e-163	2.17565e-164	0
5.39491e-163	-1.96787e-163	-7.46359e-164	-3.33832e-163	5.2079e-163	-1.02348e-162	3.71676e-163	5.33953e-163	-8.76351e-163	3.85471e-163	-1.04967e-162	-3.80772e-163	-1.05908e-163	3.51749e-163	-1.63843e-163	7.032e-163	-7.20172e-163	3.43824e-163	1.45706e-163	1.37774e-162	1.82749e-163	1.0702e-162	1.15621e-162	-1.60822e-164	1.04307e-162	5.99651e-163	3.98041e-163	1.39892e-162	4.10799e-163	2.17565e-164	0
5.39491e-163	-1.96787e-163	-7.46359e-164	-3.33832e-163	5.2079e-163	-1.02348e-162	3.71676e-163	5.33953e-163	-8.76351e-163	3.85471e-163	-1.04967e-162	-3.80772e-163	-1.05908e-163	3.51749e-163	-1.63843e-163	7.032e-163	-7.20172e-163	3.43824e-163	1.45706e-163	1.37774e-162	1.82749e-163	1.0702e-162	1.15621e-162	-1.60822e-164	1.04307e-162	5.99651e-163	3.98041e-163	1.39892e-162	4.10799e-163	2.17565e-164	0
5.39491e-163	-1.96787e-163	-7.46359e-164	-3.33832e-163	5.2079e-163	-1.02348e-162	3.71676e-163	5.33953e-163	-8.76351e-163	3.85471e-163	-1.04967e-162	-3.80772e-163	-1.05908e-163	3.51749e-163	-1.63843e-163	7.032e-163	-7.20172e-163	3.43824e-163	1.45706e-163	1.37774e-162	1.82749e-163	1.0702e-162	1.15621e-162	-1.60822e-164	1.04307e-162	5.99651e-163	3.98041e-163	1.39892e-162	4.10799e-163	2.17565e-164	0
5.39491e-163	-1.96787e-163	-7.46359e-164	-3.33832e-163	5.2079e-163	-1.02348e-162	3.71676e-163	5.33953e-163	-8.76351e-163	3.85471e-163	-1.04967e-162	-3.80772e-163	-1.05908e-163	3.51749e-163	-1.63843e-163	7.032e-163	-7.20172e-163	3.43824e-163	1.45706e-163	1.37774e-162	1.82749e-163	1.0702e-162	1.15621e-162	-1.60822e-164	1.04307e-162	5.99651e-163	3.98041e-163	1.39892e-162	4.10799e-163	2.17565e-164	0
5.39491e-163	-1.96787e-163	-7.46359e-164	-3.33832e-163	5.2079e-163	-1.02348e-162	3.71676e-163	5.33953e-163	-8.76351e-163	3.85471e-163	-1.04967e-162	-3.80772e-163	-1.05908e-163	3.51749e-163	-1.63843e-163	7.032e-163	-7.20172e-163	3.43824e-163	1.45706e-163	1.37774e-162	1.82749e-163	1.0702e-162	1.15621e-162	-1.60822e-164	1.04307e-162	5.99651e-163	3.98041e-163	1.39892e-162	4.10799e-163	2.17565e-164	0
5.39491e-163	-1.96787e-163	-7.46359e-164	-3.33832e-163	5.2079e-163	-1.02348e-162	3.71676e-163	5.33953e-163	-8.76351e-163	3.85471e-163	-1.04967e-162	-3.80772e-163	-1.05908e-163	3.51749e-163	-1.63843e-163	7.032e-163	-7.20172e-163	3.43824e-163	1.45706e-163	1.37774e-162	1.82749e-163	1.0702e-162	1.15621e-162	-1.60822e-164	1.04307e-162	5.99651e-163	3.98041e-163	1.39892e-162	4.10799e-163	2.17565e-164	0
5.39491e-163	-1.96787e-163	-7.46359e-164	-3.33832e-163	5.2079e-163	-1.02348e-162	3.71676e-163	5.33953e-163	-8.76351e-163	3.85471e-163	-1.04967e-162	-3.80772e-163	-1.05908e-163	3.51749e-163	-1.63843e-163	7.032e-163	-7.20172e-163	3.43824e-163	1.45706e-163	1.37774e-162	1.82749e-163	1.0702e-162	1.15621e-162	-1.60822e-164	1.04307e-162	5.99651e-163	3.98041e-163	1.39892e-162	4.10799e-163	2.17565e-164	0
5.39491e-163	-1.96787e-163	-7.46359e-164	-3.33832e-163	5.2079e-163	-1.02348e-162	3.71676e-163	5.33953e-163	-8.76351e-163	3.85471e-163	-1.04967e-162	-3.80772e-163	-1.05908e-163	3.51749e-163	-1.63843e-163	7.032e-163	-7.20172e-163	3.43824e-163	1.45706e-163	1.37774e-162	1.82749e-163	1.0702e-162	1.15621e-162	-1.60822e-164	1.04307e-162	5.99651e-163	3.98041e-163	1.39892e-162	4.10799e-163	2.17565e-164	0
5.39491e-163	-1.96787e-163	-7.46359e-164	-3.33832e-163	5.2079e-163	-1.02348e-162	3.71676e-163	5.33953e-163	-8.76351e-163	3.85471e-163	-1.04967e-162	-3.80772e-163	-1.05908e-163	3.51749e-163	-1.63843e-163	7.032e-163	-7.20172e-163	3.43824e-163	1.45706e-163	1.37774e-162	1.82749e-163	1.0702e-162	1.15621e-162	-1.60822e-164	1.04307e-162	5.99651e-163	3.98041e-163	1.39892e-162	4.10799e-163	2.17565e-164	0
5.39491e-163	-1.96787e-163	-7.46359e-164	-3.33832e-163	5.2079e-163	-1.02348e-162	3.71676e-163	5.33953e-163	-8.76351e-163	3.85471e-163	-1.04967e-162	-3.80772e-163	-1.05908e-163	3.51749e-163	-1.63843e-163	7.032e-163	-7.20172e-163	3.43824e-163	1.45706e-163	1.37774e-162	1.82749e-163	1.0702e-162	1.15621e-162	-1.60822e-164	1.04307e-162	5.99651e-163	3.98041e-163	1.39892e-162	4.10799e-163	2.17565e-164	0
5.39491e-163	-1.96787e-163	-7.46359e-164	-3.33832e-163	5.2079e-163	-1.02348e-162	3.71676e-163	5.33953e-163	-8.76351e-163	3.85471e-163	-1.04967e-162	-3.80772e-163	-1.05908e-163	3.51749e-163	-1.63843e-163	7.032e-163	-7.20172e-163	3.43824e-163	1.45706e-163	1.37774e-162	1.82749e-163	1.0702e-162	1.15621e-162	-1.60822e-164	1.04307e-162	5.99651e-163	3.98041e-163	1.39892e-162	4.10799e-163	2.17565e-164	0
5.39491e-163	-1.96787e-163	-7.46359e-164	-3.33832e-163	5.2079e-163	-1.02348e-162	3.71676e-163	5.33953e-163	-8.76351e-163	3.85471e-163	-1.04967e-162	-3.80772e-163	-1.05908e-163	3.51749e-163	-1.63843e-163	7.032e-163	-7.20172e-163	3.43824e-163	1.45706e-163	1.37774e-162	1.82749e-163	1.0702e-162	1.15621e-162	-1.60822e-164	1.04307e-162	5.99651e-163	3.98041e-163	1.39892e-162	4.10799e-163	2.17565e-164	0
5.39491e-163	-1.96787e-163	-7.46359e-164	-3.33832e-163	5.2079e-163	-1.02348e-162	3.71676e-163	5.33953e-163	-8.76351e-163	3.85471e-163	-1.04967e-162	-3.80772e-163	-1.05908e-163	3.51749e-163	-1.63843e-163	7.032e-163	-7.20172e-163	3.43824e-163	1.45706e-163	1.37774e-162	1.82749e-163	1.0702e-162	1.15621e-162	-1.60822e-164	1.04307e-162	5.99651e-163	3.98041e-163	1.39892e-162	4.10799e-163	2.17565e-164	0
5.39491e-163	-1.96787e-163	-7.46359e-164	-3.33832e-163	5.2079e-163	-1.02348e-162	3.71676e-163	5.33953e-163	-8.76351e-163	3.85471e-163	-1.04967e-162	-3.80772e-163	-1.05908e-163	3.51749e-163	-1.63843e-163	7.032e-163	-7.20172e-163	3.43824e-163	1.45706e-163	1.37774e-162	1.82749e-163	1.0702e-162	1.15621e-162	-1.60822e-164	1.04307e-162	5.99651e-163	3.98041e-163	1.39892e-162	4.10799e-163	2.17565e-164	0
5.39491e-163	-1.96787e-163	-7.46359e-164	-3.33832e-163	5.2079e-163	-1.02348e-162	3.71676e-163	5.33953e-163	-8.76351e-163	3.85471e-163	-1.04967e-162	-3.80772e-163	-1.05908e-163	3.51749e-163	-1.63843e-163	7.032e-163	-7.20172e-163	3.43824e-163	1.45706e-163	1.37774e-162	1.82749e-163	1.0702e-162	1.15621e-162	-1.60822e-164	1.04307e-162	5.99651e-163	3.98041e-163	1.39892e-162	4.10799e-163	2.17565e-164	0
5.39491e-163	-1.96787e-163	-7.46359e-164	-3.33832e-163	5.2079e-163	-1.02348e-162	3.71676e-163	5.33953e-163	-8.76351e-163	3.85471e-163	-1.04967e-162	-3.80772e-163	-1.05908e-163	3.51749e-163	-1.63843e-163	7.032e-163	-7.20172e-163	3.43824e-163	1.45706e-163	1.37774e-162	1.82749e-163	1.0702e-162	1.15621e-162	-1.60822e-164	1.04307e-162	5.99651e-163	3.98041e-163	1.39892e-162	4.10799e-163	2.17565e-164	0
5.39491e-163	-1.96787e-163	-7.46359e-164	-3.33832e-163	5.2079e-163	-1.02348e-162	3.71676e-163	5.33953e-163	-8.76351e-163	3.85471e-163	-1.04967e-162	-3.80772e-163	-1.05908e-163	3.51749e-163	-1.63843e-163	7.032e-163	-7.20172e-163	3.43824e-163	1.45706e-163	1.37774e-162	1.82749e-163	1.0702e-162	1.15621e-162	-1.60822e-164	1.04307e-162	5.99651e-163	3.98041e-163	1.39892e-162	4.10799e-163	2.17565e-164	0
5.39491e-163	-1.96787e-163	-7.46359e-164	-3.33832e-163	5.2079e-163	-1.02348e-162	3.71676e-163	5.33953e-163	-8.76351e-163	3.85471e-163	-1.04967e-162	-3.80772e-163	-1.05908e-163	3.51749e-163	-1.63843e-163	7.032e-163	-7.20172e-163	3.43824e-163	1.45706e-163	1.37774e-162	1.82749e-163	1.0702e-162	1.15621e-162	-1.60822e-164	1.04307e-162	5.99651e-163	3.98041e-163	1.39892e-162	4.10799e-163	2.17565e-164	0
5.39491e-163	-1.96787e-163	-7.46359e-164	-3.33832e-163	5.2079e-163	-1.02348e-162	3.71676e-163	5.33953e-163	-8.76351e-163	3.85471e-163	-1.04967e-162	-3.80772e-163	-1.05908e-163	3.51749e-163	-1.63843e-163	7.032e-163	-7.20172e-163	3.43824e-163	1.45706e-163	1.37774e-162	1.82749e-163	1.0702e-162	1.15621e-162	-1.60822e-164	1.04307e-162	5.99651e-163	3.98041e-163	1.39892e-162	4.10799e-163	2.17565e-164	0
5.39491e-163	-1.96787e-163	-7.46359e-164	-3.33832e-163	5.2079e-163	-1.02348e-162	3.71676e-163	5.33953e-163	-8.76351e-163	3.85471e-163	-1.04967e-162	-3.80772e-163	-1.05908e-163	3.51749e-163	-1.63843e-163	7.032e-163	-7.20172e-163	3.43824e-163	1.45706e-163	1.37774e-162	1.82749e-163	1.0702e-162	1.15621e-162	-1.60822e-164	1.04307e-162	5.99651e-163	3.98041e-163	1.39892e-162	4.10799e-163	2.17565e-164	0
5.39491e-163	-1.96787e-163	-7.46359e-164	-3.33832e-163	5.2079e-163	-1.02348e-162	3.71676e-163	5.33953e-163	-8.76351e-163	3.85471e-163	-1.04967e-162	-3.80772e-163	-1.05908e-163	3.51749e-163	-1.63843e-163	7.032e-163	-7.20172e-163	3.43824e-163	1.45706e-163	1.37774e-162	1.82749e-163	1.0702e-162	1.15621e-162	-1.60822e-164	1.04307e-162	5.99651e-163	3.98041e-163	1.39892e-162	4.10799e-163	2.17565e-164	0
5.39491e-163	-1.96787e-163	-7.46359e-164	-3.33832e-163	5.2079e-163	-1.02348e-162	3.71676e-163	5.33953e-163	-8.76351e-163	3.85471e-163	-1.04967e-162	-3.80772e-163	-1.05908e-163	3.51749e-163	-1.63843e-163	7.032e-163	-7.20172e-163	3.43824e-163	1.45706e-163	1.37774e-162	1.82749e-163	1.0702e-162	1.15621e-162	-1.60822e-164	1.04307e-162	5.99651e-163	3.98041e-163	1.39892e-162	4.10799e-163	2.17565e-164	0
5.39491e-163	-1.96787e-163	-7.46359e-164	-3.33832e-163	5.2079e-163	-1.02348e-162	3.71676e-163	5.33953e-163	-8.76351e-163	3.85471e-163	-1.04967e-162	-3.80772e-163	-1.05908e-163	3.51749e-163	-1.63843e-163	7.032e-163	-7.20172e-163	3.43824e-163	1.45706e-163	1.37774e-162	1.82749e-163	1.0702e-162	1.15621e-162	-1.60822e-164	1.04307e-162	5.99651e-163	3.98041e-163	1.39892e-162	4.10799e-163	2.17565e-164	0
5.39491e-163	-1.96787e-163	-7.46359e-164	-3.33832e-163	5.2079e-163	-1.02348e-162	3.71676e-163	5.33953e-163	-8.76351e-163	3.85471e-163	-1.04967e-162	-3.80772e-163	-1.05908e-163	3.51749e-163	-1.63843e-163	7.032e-163	-7.20172e-163	3.43824e-163	1.45706e-163	1.37774e-162	1.82749e-163	1.0702e-162	1.15621e-162	-1.60822e-164	1.04307e-162	5.99651e-163	3.98041e-163	1.39892e-162	4.10799e-163	2.17565e-164	0
5.39491e-163	-1.96787e-163	-7.46359e-164	-3.33832e-163	5.2079e-163	-1.02348e-162	3.71676e-163	5.33953e-163	-8.76351e-163	3.85471e-163	-1.04967e-162	-3.80772e-163	-1.05908e-163	3.51749e-163	-1.63843e-163	7.032e-163	-7.20172e-163	3.43824e-163	1.45706e-163	1.37774e-162	1.82749e-163	1.0702e-162	1.15621e-162	-1.60822e-164	1.04307e-162	5.99651e-163	3.98041e-163	1.39892e-162	4.10799e-163	2.17565e-164	0
5.39491e-163	-1.96787e-163	-7.46359e-164	-3.33832e-163	5.2079e-163	-1.02348e-162	3.71676e-163	5.33953e-163	-8.76351e-163	3.85471e-163	-1.04967e-162	-3.80772e-163	-1.05908e-163	3.51749e-163	-1.63843e-163	7.032e-163	-7.20172e-163	3.43824e-163	1.45706e-163	1.37774e-162	1.82749e-163	1.0702e-162	1.15621e-162	-1.60822e-164	1.04307e-162	5.99651e-163	3.98041e-163	1.39892e-162	4.10799e-163	2.17565e-164	0
5.39491e-163	-1.96787e-163	-7.46359e-164	-3.33832e-163	5.2079e-163	-1.02348e-162	3.71676e-163	5.33953e-163	-8.76351e-163	3.85471e-163	-1.04967e-162	-3.80772e-163	-1.05908e-163	3.51749e-163	-1.63843e-163	7.032e-163	-7.20172e-163	3.43824e-163	1.45706e-163	1.37774e-162	1.82749e-163	1.0702e-162	1.15621e-162	-1.60822e-164	1.04307e-162	5.99651e-163	3.98041e-163	1.39892e-162	4.10799e-163	2.17565e-164	0
5.39491e-163	-1.96787e-163	-7.46359e-164	-3.33832e-163	5.2079e-163	-1.02348e-162	3.71676e-163	5.33953e-163	-8.76351e-163	3.85471e-163	-1.04967e-162	-3.80772e-163	-1.05908e-163	3.51749e-163	-1.63843e-163	7.032e-163	-7.20172e-163	3.43824e-163	1.45706e-163	1.37774e-162	1.82749e-163	1.0702e-162	1.15621e-162	-1.60822e-164	1.04307e-162	5.99651e-163	3.98041e-163	1.39892e-162	4.10799e-163	2.17565e-164	0
5.39491e-163	-1.96787e-163	-7.46359e-164	-3.33832e-163	5.2079e-163	-1.02348e-162	3.71676e-163	5.33953e-163	-8.76351e-163	3.85471e-163	-1.04967e-162	-3.80772e-163	-1.05908e-163	3.51749e-163	-1.63843e-163	7.032e-163	-7.20172e-163	3.43824e-163	1.45706e-163	1.37774e-162	1.82749e-163	1.0702e-162	1.15621e-162	-1.60822e-164	1.04307e-162	5.99651e-163	3.98041e-163	1.39892e-162	4.10799e-163	2.17565e-164	0
5.39491e-163	-1.96787e-163	-7.46359e-164	-3.33832e-163	5.2079e-163	-1.02348e-162	3.71676e-163	5.33953e-163	-8.76351e-163	3.85471e-163	-1.04967e-162	-3.80772e-163	-1.05908e-163	3.51749e-163	-1.63843e-163	7.032e-163	-7.20172e-163	3.43824e-163	1.45706e-163	1.37774e-162	1.82749e-163	1.0702e-162	1.15621e-162	-1.60822e-164	1.04307e-162	5.99651e-163	3.98041e-163	1.39892e-162	4.10799e-163	2.17565e-164	0
5.39491e-163	-1.96787e-163	-7.46359e-164	-3.33832e-163	5.2079e-163	-1.02348e-162	3.71676e-163	5.33953e-163	-8.76351e-163	3.85471e-163	-1.04967e-162	-3.80772e-163	-1.05908e-163	3.51749e-163	-1.63843e-163	7.032e-163	-7.20172e-163	3.43824e-163	1.45706e-163	1.37774e-162	1.82749e-163	1.0702e-162	1.15621e-162	-1.60822e-164	1.04307e-162	5.99651e-163	3.98041e-163	1.39892e-162	4.10799e-163	2.17565e-164	0
5.39491e-163	-1.96787e-163	-7.46359e-164	-3.33832e-163	5.2079e-163	-1.02348e-162	3.71676e-163	5.33953e-163	-8.76351e-163	3.85471e-163	-1.04967e-162	-3.80772e-163	-1.05908e-163	3.51749e-163	-1.63843e-163	7.032e-163	-7.20172e-163	3.43824e-163	1.45706e-163	1.37774e-162	1.82749e-163	1.0702e-162	1.15621e-162	-1.60822e-164	1.04307e-162	5.99651e-163	3.98041e-163	1.39892e-162	4.10799e-163	2.17565e-164	0
5.39491e-163	-1.96787e-163	-7.46359e-164	-3.33832e-163	5.2079e-163	-1.02348e-162	3.71676e-163	5.33953e-163	-8.76351e-163	3.85471e-163	-1.04967e-162	-3.80772e-163	-1.05908e-163	3.51749e-163	-1.63843e-163	7.032e-163	-7.20172e-163	3.43824e-163	1.45706e-163	1.37774e-162	1.82749e-163	1.0702e-162	1.15621e-162	-1.60822e-164	1.04307e-162	5.99651e-163	3.98041e-163	1.39892e-162	4.10799e-163	2.17565e-164	0
5.39491e-163	-1.96787e-163	-7.46359e-164	-3.33832e-163	5.2079e-163	-1.02348e-162	3.71676e-163	5.33953e-163	-8.76351e-163	3.85471e-163	-1.04967e-162	-3.80772e-163	-1.05908e-163	3.51749e-163	-1.63843e-163	7.032e-163	-7.20172e-163	3.43824e-163	1.45706e-163	1.37774e-162	1.82749e-163	1.0702e-162	1.15621e-162	-1.60822e-164	1.04307e-162	5.99651e-163	3.98041e-163	1.39892e-162	4.10799e-163	2.17565e-164	0
5.39491e-163	-1.96787e-163	-7.46359e-164	-3.33832e-163	5.2079e-163	-1.02348e-162	3.71676e-163	5.33953e-163	-8.76351e-163	3.85471e-163	-1.04967e-162	-3.80772e-163	-1.05908e-163	3.51749e-163	-1.63843e-163	7.032e-163	-7.20172e-163	3.43824e-163	1.45706e-163	1.37774e-162	1.82749e-163	1.0702e-162	1.15621e-162	-1.60822e-164	1.04307e-162	5.99651e-163	3.98041e-163	1.39892e-162	4.10799e-163	2.17565e-164	0
5.39491e-163	-1.96787e-163	-7.46359e-164	-3.33832e-163	5.2079e-163	-1.02348e-162	3.71676e-163	5.33953e-163	-8.76351e-163	3.85471e-163	-1.04967e-162	-3.80772e-163	-1.05908e-163	3.51749e-163	-1.63843e-163	7.032e-163	-7.20172e-163	3.43824e-163	1.45706e-163	1.37774e-162	1.82749e-163	1.0702e-162	1.15621e-162	-1.60822e-164	1.04307e-162	5.99651e-163	3.98041e-163	1.39892e-162	4.10799e-163	2.17565e-164	0
5.39491e-163	-1.96787e-163	-7.46359e-164	-3.33832e-163	5.2079e-163	-1.02348e-162	3.71676e-163	5.33953e-163	-8.76351e-163	3.85471e-163	-1.04967e-162	-3.80772e-163	-1.05908e-163	3.51749e-163	-1.63843e-163	7.032e-163	-7.20172e-163	3.43824e-163	1.45706e-163	1.37774e-162	1.82749e-163	1.0702e-162	1.15621e-162	-1.60822e-164	1.04307e-162	5.99651e-163	3.98041e-163	1.39892e-162	4.10799e-163	2.17565e-164	0
5.39491e-163	-1.96787e-163	-7.46359e-164	-3.33832e-163	5.2079e-163	-1.02348e-162	3.71676e-163	5.33953e-163	-8.76351e-163	3.85471e-163	-1.04967e-162	-3.80772e-163	-1.05908e-163	3.51749e-163	-1.63843e-163	7.032e-163	-7.20172e-163	3.43824e-163	1.45706e-163	1.37774e-162	1.82749e-163	1.0702e-162	1.15621e-162	-1.60822e-164	1.04307e-162	5.99651e-163	3.98041e-163	1.39892e-162	4.10799e-163	2.17565e-164	0
5.39491e-163	-1.96787e-163	-7.46359e-164	-3.33832e-163	5.2079e-163	-1.02348e-162	3.71676e-163	5.33953e-163	-8.76351e-163	3.85471e-163	-1.04967e-162	-3.80772e-163	-1.05908e-163	3.51749e-163	-1.63843e-163	7.032e-163	-7.20172e-163	3.43824e-163	1.45706e-163	1.37774e-162	1.82749e-163	1.0702e-162	1.15621e-162	-1.60822e-164	1.04307e-162	5.99651e-163	3.98041e-163	1.39892e-162	4.10799e-163	2.17565e-164	0
5.39491e-163	-1.96787e-163	-7.46359e-164	-3.33832e-163	5.2079e-163	-1.02348e-162	3.71676e-163	5.33953e-163	-8.76351e-163	3.85471e-163	-1.04967e-162	-3.80772e-163	-1.05908e-163	3.51749e-163	-1.63843e-163	7.032e-163	-7.20172e-163	3.43824e-163	1.45706e-163	1.37774e-162	1.82749e-163	1.0702e-162	1.15621e-162	-1.60822e-164	1.04307e-162	5.99651e-163	3.98041e-163	1.39892e-162	4.10799e-163	2.17565e-164	0
5.39491e-163	-1.96787e-163	-7.46359e-164	-3.33832e-163	5.2079e-163	-1.02348e-162	3.71676e-163	5.33953e-163	-8.76351e-163	3.85471e-163	-1.04967e-162	-3.80772e-163	-1.05908e-163	3.51749e-163	-1.63843e-163	7.032e-163	-7.20172e-163	3.43824e-163	1.45706e-163	1.37774e-162	1.82749e-163	1.0702e-162	1.15621e-162	-1.60822e-164	1.04307e-162	5.99651e-163	3.98041e-163	1.39892e-162	4.10799e-163	2.17565e-164	0
5.39491e-163	-1.96787e-163	-7.46359e-164	-3.33832e-163	5.2079e-163	-1.02348e-162	3.71676e-163	5.33953e-163	-8.76351e-163	3.85471e-163	-1.04967e-162	-3.80772e-163	-1.05908e-163	3.51749e-163	-1.63843e-163	7.032e-163	-7.20172e-163	3.43824e-163	1.45706e-163	1.37774e-162	1.82749e-163	1.0702e-162	1.15621e-162	-1.60822e-164	1.04307e-162	5.99651e-163	3.98041e-163	1.39892e-162	4.10799e-163	2.17565e-164	0
5.39491e-163	-1.96787e-163	-7.46359e-164	-3.33832e-163	5.2079e-163	-1.02348e-162	3.71676e-163	5.33953e-163	-8.76351e-163	3.85471e-163	-1.04967e-162	-3.80772e-163	-1.05908e-163	3.51749e-163	-1.63843e-163	7.032e-163	-7.20172e-163	3.43824e-163	1.45706e-163	1.37774e-162	1.82749e-163	1.0702e-162	1.15621e-162	-1.60822e-164	1.04307e-162	5.99651e-163	3.98041e-163	1.39892e-162	4.10799e-163	2.17565e-164	0
5.39491e-163	-1.96787e-163	-7.46359e-164	-3.33832e-163	5.2079e-163	-1.02348e-162	3.71676e-163	5.33953e-163	-8.76351e-163	3.85471e-163	-1.04967e-162	-3.80772e-163	-1.05908e-163	3.51749e-163	-1.63843e-163	7.032e-163	-7.20172e-163	3.43824e-163	1.45706e-163	1.37774e-162	1.82749e-163	1.0702e-162	1.15621e-162	-1.60822e-164	1.04307e-162	5.99651e-163	3.98041e-163	1.39892e-162	4.10799e-163	2.17565e-164	0
5.39491e-163	-1.96787e-163	-7.46359e-164	-3.33832e-163	5.2079e-163	-1.02348e-162	3.71676e-163	5.33953e-163	-8.76351e-163	3.85471e-163	-1.04967e-162	-3.80772e-163	-1.05908e-163	3.51749e-163	-1.63843e-163	7.032e-163	-7.20172e-163	3.43824e-163	1.45706e-163	1.37774e-162	1.82749e-163	1.0702e-162	1.15621e-162	-1.60822e-164	1.04307e-162	5.99651e-163	3.98041e-163	1.39892e-162	4.10799e-163	2.17565e-164	0
5.39491e-163	-1.96787e-163	-7.46359e-164	-3.33832e-163	5.2079e-163	-1.02348e-162	3.71676e-163	5.33953e-163	-8.76351e-163	3.85471e-163	-1.04967e-162	-3.80772e-163	-1.05908e-163	3.51749e-163	-1.63843e-163	7.032e-163	-7.20172e-163	3.43824e-163	1.45706e-163	1.37774e-162	1.82749e-163	1.0702e-162	1.15621e-162	-1.60822e-164	1.04307e-162	5.99651e-163	3.98041e-163	1.39892e-162	4.10799e-163	2.17565e-164	0
5.39491e-163	-1.96787e-163	-7.46359e-164	-3.33832e-163	5.2079e-163	-1.02348e-162	3.71676e-163	5.33953e-163	-8.76351e-163	3.85471e-163	-1.04967e-162	-3.80772e-163	-1.05908e-163	3.51749e-163	-1.63843e-163	7.032e-163	-7.20172e-163	3.43824e-163	1.45706e-163	1.37774e-162	1.82749e-163	1.0702e-162	1.15621e-162	-1.60822e-164	1.04307e-162	5.99651e-163	3.98041e-163	1.39892e-162	4.10799e-163	2.17565e-164	0
5.39491e-163	-1.96787e-163	-7.46359e-164	-3.33832e-163	5.2079e-163	-1.02348e-162	3.71676e-163	5.33953e-163	-8.76351e-163	3.85471e-163	-1.04967e-162	-3.80772e-163	-1.05908e-163	3.51749e-163	-1.63843e-163	7.032e-163	-7.20172e-163	3.43824e-163	1.45706e-163	1.37774e-162	1.82749e-163	1.0702e-162	1.15621e-162	-1.60822e-164	1.04307e-162	5.99651e-163	3.98041e-163	1.39892e-162	4.10799e-163	2.17565e-164	0
5.39491e-163	-1.96787e-163	-7.46359e-164	-3.33832e-163	5.2079e-163	-1.02348e-162	3.71676e-163	5.33953e-163	-8.76351e-163	3.85471e-163	-1.04967e-162	-3.80772e-163	-1.05908e-163	3.51749e-163	-1.63843e-163	7.032e-163	-7.20172e-163	3.43824e-163	1.45706e-163	1.37774e-162	1.82749e-163	1.0702e-162	1.15621e-162	-1.60822e-164	1.04307e-162	5.99651e-163	3.98041e-163	1.39892e-162	4.10799e-163	2.17565e-164	0
5.39491e-163	-1.96787e-163	-7.46359e-164	-3.33832e-163	5.2079e-163	-1.02348e-162	3.71676e-163	5.33953e-163	-8.76351e-163	3.85471e-163	-1.04967e-162	-3.80772e-163	-1.05908e-163	3.51749e-163	-1.63843e-163	7.032e-163	-7.20172e-163	3.43824e-163	1.45706e-163	1.37774e-162	1.82749e-163	1.0702e-162	1.15621e-162	-1.60822e-164	1.04307e-162	5.99651e-163	3.98041e-163	1.39892e-162	4.10799e-163	2.17565e-164	0
5.39491e-163	-1.96787e-163	-7.46359e-164	-3.33832e-163	5.2079e-163	-1.02348e-162	3.71676e-163	5.33953e-163	-8.76351e-163	3.85471e-163	-1.04967e-162	-3.80772e-163	-1.05908e-163	3.51749e-163	-1.63843e-163	7.032e-163	-7.20172e-163	3.43824e-163	1.45706e-163	1.37774e-162	1.82749e-163	1.0702e-162	1.15621e-162	-1.60822e-164	1.04307e-162	5.99651e-163	3.98041e-163	1.39892e-162	4.10799e-163	2.17565e-164	0
5.39491e-163	-1.96787e-163	-7.46359e-164	-3.33832e-163	5.2079e-163	-1.02348e-162	3.71676e-163	5.33953e-163	-8.76351e-163	3.85471e-163	-1.04967e-162	-3.80772e-163	-1.05908e-163	3.51749e-163	-1.63843e-163	7.032e-163	-7.20172e-163	3.43824e-163	1.45706e-163	1.37774e-162	1.82749e-163	1.0702e-162	1.15621e-162	-1.60822e-164	1.04307e-162	5.99651e-163	3.98041e-163	1.39892e-162	4.10799e-163	2.17565e-164	0
5.39491e-163	-1.96787e-163	-7.46359e-164	-3.33832e-163	5.2079e-163	-1.02348e-162	3.71676e-163	5.33953e-163	-8.76351e-163	3.85471e-163	-1.04967e-162	-3.80772e-163	-1.05908e-163	3.51749e-163	-1.63843e-163	7.032e-163	-7.20172e-163	3.43824e-163	1.45706e-163	1.37774e-162	1.82749e-163	1.0702e-162	1.15621e-162	-1.60822e-164	1.04307e-162	5.99651e-163	3.98041e-163	1.39892e-162	4.10799e-163	2.17565e-164	0
5.39491e-163	-1.96787e-163	-7.46359e-164	-3.33832e-163	5.2079e-163	-1.02348e-162	3.71676e-163	5.33953e-163	-8.76351e-163	3.85471e-163	-1.04967e-162	-3.80772e-163	-1.05908e-163	3.51749e-163	-1.63843e-163	7.032e-163	-7.20172e-163	3.43824e-163	1.45706e-163	1.37774e-162	1.82749e-163	1.0702e-162	1.15621e-162	-1.60822e-164	1.04307e-162	5.99651e-163	3.98041e-163	1.39892e-162	4.10799e-163	2.17565e-164	0
5.39491e-163	-1.96787e-163	-7.46359e-164	-3.33832e-163	5.2079e-163	-1.02348e-162	3.71676e-163	5.33953e-163	-8.76351e-163	3.85471e-163	-1.04967e-162	-3.80772e-163	-1.05908e-163	3.51749e-163	-1.63843e-163	7.032e-163	-7.20172e-163	3.43824e-163	1.45706e-163	1.37774e-162	1.82749e-163	1.0702e-162	1.15621e-162	-1.60822e-164	1.04307e-162	5.99651e-163	3.98041e-163	1.39892e-162	4.10799e-163	2.17565e-164	0
5.39491e-163	-1.96787e-163	-7.46359e-164	-3.33832e-163	5.2079e-163	-1.02348e-162	3.71676e-163	5.33953e-163	-8.76351e-163	3.85471e-163	-1.04967e-162	-3.80772e-163	-1.05908e-163	3.51749e-163	-1.63843e-163	7.032e-163	-7.20172e-163	3.43824e-163	1.45706e-163	1.37774e-162	1.82749e-163	1.0702e-162	1.15621e-162	-1.60822e-164	1.04307e-162	5.99651e-163	3.98041e-163	1.39892e-162	4.10799e-163	2.17565e-164	0
5.39491e-163	-1.96787e-163	-7.46359e-164	-3.33832e-163	5.2079e-163	-1.02348e-162	3.71676e-163	5.33953e-163	-8.76351e-163	3.85471e-163	-1.04967e-162	-3.80772e-163	-1.05908e-163	3.51749e-163	-1.63843e-163	7.032e-163	-7.20172e-163	3.43824e-163	1.45706e-163	1.37774e-162	1.82749e-163	1.0702e-162	1.15621e-162	-1.60822e-164	1.04307e-162	5.99651e-163	3.98041e-163	1.39892e-162	4.10799e-163	2.17565e-164	0
5.39491e-163	-1.96787e-163	-7.46359e-164	-3.33832e-163	5.2079e-163	-1.02348e-162	3.71676e-163	5.33953e-163	-8.76351e-163	3.85471e-163	-1.04967e-162	-3.80772e-163	-1.05908e-163	3.51749e-163	-1.63843e-163	7.032e-163	-7.20172e-163	3.43824e-163	1.45706e-163	1.37774e-162	1.82749e-163	1.0702e-162	1.15621e-162	-1.60822e-164	1.04307e-162	5.99651e-163	3.98041e-163	1.39892e-162	4.10799e-163	2.17565e-164	0
5.39491e-163	-1.96787e-163	-7.46359e-164	-3.33832e-163	5.2079e-163	-1.02348e-162	3.71676e-163	5.33953e-163	-8.76351e-163	3.85471e-163	-1.04967e-162	-3.80772e-163	-1.05908e-163	3.51749e-163	-1.63843e-163	7.032e-163	-7.20172e-163	3.43824e-163	1.45706e-163	1.37774e-162	1.82749e-163	1.0702e-162	1.15621e-162	-1.60822e-164	1.04307e-162	5.99651e-163	3.98041e-163	1.39892e-162	4.10799e-163	2.17565e-164	0
5.39491e-163	-1.96787e-163	-7.46359e-164	-3.33832e-163	5.2079e-163	-1.02348e-162	3.71676e-163	5.33953e-163	-8.76351e-163	3.85471e-163	-1.04967e-162	-3.80772e-163	-1.05908e-163	3.51749e-163	-1.63843e-163	7.032e-163	-7.20172e-163	3.43824e-163	1.45706e-163	1.37774e-162	1.82749e-163	1.0702e-162	1.15621e-162	-1.60822e-164	1.04307e-162	5.99651e-163	3.98041e-163	1.39892e-162	4.10799e-163	2.17565e-164	0
5.39491e-163	-1.96787e-163	-7.46359e-164	-3.33832e-163	5.2079e-163	-1.02348e-162	3.71676e-163	5.33953e-163	-8.76351e-163	3.85471e-163	-1.04967e-162	-3.80772e-163	-1.05908e-163	3.51749e-163	-1.63843e-163	7.032e-163	-7.20172e-163	3.43824e-163	1.45706e-163	1.37774e-162	1.82749e-163	1.0702e-162	1.15621e-162	-1.60822e-164	1.04307e-162	5.99651e-163	3.98041e-163	1.39892e-162	4.10799e-163	2.17565e-164	0
5.39491e-163	-1.96787e-163	-7.46359e-164	-3.33832e-163	5.2079e-163	-1.02348e-162	3.71676e-163	5.33953e-163	-8.76351e-163	3.85471e-163	-1.04967e-162	-3.80772e-163	-1.05908e-163	3.51749e-163	-1.63843e-163	7.032e-163	-7.20172e-163	3.43824e-163	1.45706e-163	1.37774e-162	1.82749e-163	1.0702e-162	1.15621e-162	-1.60822e-164	1.04307e-162	5.99651e-163	3.98041e-163	1.39892e-162	4.10799e-163	2.17565e-164	0
5.39491e-163	-1.96787e-163	-7.46359e-164	-3.33832e-163	5.2079e-163	-1.02348e-162	3.71676e-163	5.33953e-163	-8.76351e-163	3.85471e-163	-1.04967e-162	-3.80772e-163	-1.05908e-163	3.51749e-163	-1.63843e-163	7.032e-163	-7.20172e-163	3.43824e-163	1.45706e-163	1.37774e-162	1.82749e-163	1.0702e-162	1.15621e-162	-1.60822e-164	1.04307e-162	5.99651e-163	3.98041e-163	1.39892e-162	4.10799e-163	2.17565e-164	0
5.39491e-163	-1.96787e-163	-7.46359e-164	-3.33832e-163	5.2079e-163	-1.02348e-162	3.71676e-163	5.33953e-163	-8.76351e-163	3.85471e-163	-1.04967e-162	-3.80772e-163	-1.05908e-163	3.51749e-163	-1.63843e-163	7.032e-163	-7.20172e-163	3.43824e-163	1.45706e-163	1.37774e-162	1.82749e-163	1.0702e-162	1.15621e-162	-1.60822e-164	1.04307e-162	5.99651e-163	3.98041e-163	1.39892e-162	4.10799e-163	2.17565e-164	0
5.39491e-163	-1.96787e-163	-7.46359e-164	-3.33832e-163	5.2079e-163	-1.02348e-162	3.71676e-163	5.33953e-163	-8.76351e-163	3.85471e-163	-1.04967e-162	-3.80772e-163	-1.05908e-163	3.51749e-163	-1.63843e-163	7.032e-163	-7.20172e-163	3.43824e-163	1.45706e-163	1.37774e-162	1.82749e-163	1.0702e-162	1.15621e-162	-1.60822e-164	1.04307e-162	5.99651e-163	3.98041e-163	1.39892e-162	4.10799e-163	2.17565e-164	0
5.39491e-163	-1.96787e-163	-7.46359e-164	-3.33832e-163	5.2079e-163	-1.02348e-162	3.71676e-163	5.33953e-163	-8.76351e-163	3.85471e-163	-1.04967e-162	-3.80772e-163	-1.05908e-163	3.51749e-163	-1.63843e-163	7.032e-163	-7.20172e-163	3.43824e-163	1.45706e-163	1.37774e-162	1.82749e-163	1.0702e-162	1.15621e-162	-1.60822e-164	1.04307e-162	5.99651e-163	3.98041e-163	1.39892e-162	4.10799e-163	2.17565e-164	0
5.39491e-163	-1.96787e-163	-7.46359e-164	-3.33832e-163	5.2079e-163	-1.02348e-162	3.71676e-163	5.33953e-163	-8.76351e-163	3.85471e-163	-1.04967e-162	-3.80772e-163	-1.05908e-163	3.51749e-163	-1.63843e-163	7.032e-163	-7.20172e-163	3.43824e-163	1.45706e-163	1.37774e-162	1.82749e-163	1.0702e-162	1.15621e-162	-1.60822e-164	1.04307e-162	5.99651e-163	3.98041e-163	1.39892e-162	4.10799e-163	2.17565e-164	0
5.39491e-163	-1.96787e-163	-7.46359e-164	-3.33832e-163	5.2079e-163	-1.02348e-162	3.71676e-163	5.33953e-163	-8.76351e-163	3.85471e-163	-1.04967e-162	-3.80772e-163	-1.05908e-163	3.51749e-163	-1.63843e-163	7.032e-163	-7.20172e-163	3.43824e-163	1.45706e-163	1.37774e-162	1.82749e-163	1.0702e-162	1.15621e-162	-1.60822e-164	1.04307e-162	5.99651e-163	3.98041e-163	1.39892e-162	4.10799e-163	2.17565e-164	0
5.39491e-163	-1.96787e-163	-7.46359e-164	-3.33832e-163	5.2079e-163	-1.02348e-162	3.71676e-163	5.33953e-163	-8.76351e-163	3.85471e-163	-1.04967e-162	-3.80772e-163	-1.05908e-163	3.51749e-163	-1.63843e-163	7.032e-163	-7.20172e-163	3.43824e-163	1.45706e-163	1.37774e-162	1.82749e-163	1.0702e-162	1.15621e-162	-1.60822e-164	1.04307e-162	5.99651e-163	3.98041e-163	1.39892e-162	4.10799e-163	2.17565e-164	0
5.39491e-163	-1.96787e-163	-7.46359e-164	-3.33832e-163	5.2079e-163	-1.02348e-162	3.71676e-163	5.33953e-163	-8.76351e-163	3.85471e-163	-1.04967e-162	-3.80772e-163	-1.05908e-163	3.51749e-163	-1.63843e-163	7.032e-163	-7.20172e-163	3.43824e-163	1.45706e-163	1.37774e-162	1.82749e-163	1.0702e-162	1.15621e-162	-1.60822e-164	1.04307e-162	5.99651e-163	3.98041e-163	1.39892e-162	4.10799e-163	2.17565e-164	0
5.39491e-163	-1.96787e-163	-7.46359e-164	-3.33832e-163	5.2079e-163	-1.02348e-162	3.71676e-163	5.33953e-163	-8.76351e-163	3.85471e-163	-1.04967e-162	-3.80772e-163	-1.05908e-163	3.51749e-163	-1.63843e-163	7.032e-163	-7.20172e-163	3.43824e-163	1.45706e-163	1.37774e-162	1.82749e-163	1.0702e-162	1.15621e-162	-1.60822e-164	1.04307e-162	5.99651e-163	3.98041e-163	1.39892e-162	4.10799e-163	2.17565e-164	0
5.39491e-163	-1.96787e-163	-7.46359e-164	-3.33832e-163	5.2079e-163	-1.02348e-162	3.71676e-163	5.33953e-163	-8.76351e-163	3.85471e-163	-1.04967e-162	-3.80772e-163	-1.05908e-163	3.51749e-163	-1.63843e-163	7.032e-163	-7.20172e-163	3.43824e-163	1.45706e-163	1.37774e-162	1.82749e-163	1.0702e-162	1.15621e-162	-1.60822e-164	1.04307e-162	5.99651e-163	3.98041e-163	1.39892e-162	4.10799e-163	2.17565e-164	0
5.39491e-163	-1.96787e-163	-7.46359e-164	-3.33832e-163	5.2079e-163	-1.02348e-162	3.71676e-163	5.33953e-163	-8.76351e-163	3.85471e-163	-1.04967e-162	-3.80772e-163	-1.05908e-163	3.51749e-163	-1.63843e-163	7.032e-163	-7.20172e-163	3.43824e-163	1.45706e-163	1.37774e-162	1.82749e-163	1.0702e-162	1.15621e-162	-1.60822e-164	1.04307e-162	5.99651e-163	3.98041e-163	1.39892e-162	4.10799e-163	2.17565e-164	0
5.39491e-163	-1.96787e-163	-7.46359e-164	-3.33832e-163	5.2079e-163	-1.02348e-162	3.71676e-163	5.33953e-163	-8.76351e-163	3.85471e-163	-1.04967e-162	-3.80772e-163	-1.05908e-163	3.51749e-163	-1.63843e-163	7.032e-163	-7.20172e-163	3.43824e-163	1.45706e-163	1.37774e-162	1.82749e-163	1.0702e-162	1.15621e-162	-1.60822e-164	1.04307e-162	5.99651e-163	3.98041e-163	1.39892e-162	4.10799e-163	2.17565e-164	0
5.39491e-163	-1.96787e-163	-7.46359e-164	-3.33832e-163	5.2079e-163	-1.02348e-162	3.71676e-163	5.33953e-163	-8.76351e-163	3.85471e-163	-1.04967e-162	-3.80772e-163	-1.05908e-163	3.51749e-163	-1.63843e-163	7.032e-163	-7.20172e-163	3.43824e-163	1.45706e-163	1.37774e-162	1.82749e-163	1.0702e-162	1.15621e-162	-1.60822e-164	1.04307e-162	5.99651e-163	3.98041e-163	1.39892e-162	4.10799e-163	2.17565e-164	0
5.39491e-163	-1.96787e-163	-7.46359e-164	-3.33832e-163	5.2079e-163	-1.02348e-162	3.71676e-163	5.33953e-163	-8.76351e-163	3.85471e-163	-1.04967e-162	-3.80772e-163	-1.05908e-163	3.51749e-163	-1.63843e-163	7.032e-163	-7.20172e-163	3.43824e-163	1.45706e-163	1.37774e-162	1.82749e-163	1.0702e-162	1.15621e-162	-1.60822e-164	1.04307e-162	5.99651e-163	3.98041e-163	1.39892e-162	4.10799e-163	2.17565e-164	0
5.39491e-163	-1.96787e-163	-7.46359e-164	-3.33832e-163	5.2079e-163	-1.02348e-162	3.71676e-163	5.33953e-163	-8.76351e-163	3.85471e-163	-1.04967e-162	-3.80772e-163	-1.05908e-163	3.51749e-163	-1.63843e-163	7.032e-163	-7.20172e-163	3.43824e-163	1.45706e-163	1.37774e-162	1.82749e-163	1.0702e-162	1.15621e-162	-1.60822e-164	1.04307e-162	5.99651e-163	3.98041e-163	1.39892e-162	4.10799e-163	2.17565e-164	0
5.39491e-163	-1.96787e-163	-7.46359e-164	-3.33832e-163	5.2079e-163	-1.02348e-162	3.71676e-163	5.33953e-163	-8.76351e-163	3.85471e-163	-1.04967e-162	-3.80772e-163	-1.05908e-163	3.51749e-163	-1.63843e-163	7.032e-163	-7.20172e-163	3.43824e-163	1.45706e-163	1.37774e-162	1.82749e-163	1.0702e-162	1.15621e-162	-1.60822e-164	1.04307e-162	5.99651e-163	3.98041e-163	1.39892e-162	4.10799e-163	2.17565e-164	0
5.39491e-163	-1.96787e-163	-7.46359e-164	-3.33832e-163	5.2079e-163	-1.02348e-162	3.71676e-163	5.33953e-163	-8.76351e-163	3.85471e-163	-1.04967e-162	-3.80772e-163	-1.05908e-163	3.51749e-163	-1.63843e-163	7.032e-163	-7.20172e-163	3.43824e-163	1.45706e-163	1.37774e-162	1.82749e-163	1.0702e-162	1.15621e-162	-1.60822e-164	1.04307e-162	5.99651e-163	3.98041e-163	1.39892e-162	4.10799e-163	2.17565e-164	0
5.39491e-163	-1.96787e-163	-7.46359e-164	-3.33832e-163	5.2079e-163	-1.02348e-162	3.71676e-163	5.33953e-163	-8.76351e-163	3.85471e-163	-1.04967e-162	-3.80772e-163	-1.05908e-163	3.51749e-163	-1.63843e-163	7.032e-163	-7.20172e-163	3.43824e-163	1.45706e-163	1.37774e-162	1.82749e-163	1.0702e-162	1.15621e-162	-1.60822e-164	1.04307e-162	5.99651e-163	3.98041e-163	1.39892e-162	4.10799e-163	2.17565e-164	0
5.39491e-163	-1.96787e-163	-7.46359e-164	-3.33832e-163	5.2079e-163	-1.02348e-162	3.71676e-163	5.33953e-163	-8.76351e-163	3.85471e-163	-1.04967e-162	-3.80772e-163	-1.05908e-163	3.51749e-163	-1.63843e-163	7.032e-163	-7.20172e-163	3.43824e-163	1.45706e-163	1.37774e-162	1.82749e-163	1.0702e-162	1.15621e-162	-1.60822e-164	1.04307e-162	5.99651e-163	3.98041e-163	1.39892e-162	4.10799e-163	2.17565e-164	0
5.39491e-163	-1.96787e-163	-7.46359e-164	-3.33832e-163	5.2079e-163	-1.02348e-162	3.71676e-163	5.33953e-163	-8.76351e-163	3.85471e-163	-1.04967e-162	-3.80772e-163	-1.05908e-163	3.51749e-163	-1.63843e-163	7.032e-163	-7.20172e-163	3.43824e-163	1.45706e-163	1.37774e-162	1.82749e-163	1.0702e-162	1.15621e-162	-1.60822e-164	1.04307e-162	5.99651e-163	3.98041e-163	1.39892e-162	4.10799e-163	2.17565e-164	0
5.39491e-163	-1.96787e-163	-7.46359e-164	-3.33832e-163	5.2079e-163	-1.02348e-162	3.71676e-163	5.33953e-163	-8.76351e-163	3.85471e-163	-1.04967e-162	-3.80772e-163	-1.05908e-163	3.51749e-163	-1.63843e-163	7.032e-163	-7.20172e-163	3.43824e-163	1.45706e-163	1.37774e-162	1.82749e-163	1.0702e-162	1.15621e-162	-1.60822e-164	1.04307e-162	5.99651e-163	3.98041e-163	1.39892e-162	4.10799e-163	2.17565e-164	0
5.39491e-163	-1.96787e-163	-7.46359e-164	-3.33832e-163	5.2079e-163	-1.02348e-162	3.71676e-163	5.33953e-163	-8.76351e-163	3.85471e-163	-1.04967e-162	-3.80772e-163	-1.05908e-163	3.51749e-163	-1.63843e-163	7.032e-163	-7.20172e-163	3.43824e-163	1.45706e-163	1.37774e-162	1.82749e-163	1.0702e-162	1.15621e-162	-1.60822e-164	1.04307e-162	5.99651e-163	3.98041e-163	1.39892e-162	4.10799e-163	2.17565e-164	0
5.39491e-163	-1.96787e-163	-7.46359e-164	-3.33832e-163	5.2079e-163	-1.02348e-162	3.71676e-163	5.33953e-163	-8.76351e-163	3.85471e-163	-1.04967e-162	-3.80772e-163	-1.05908e-163	3.51749e-163	-1.63843e-163	7.032e-163	-7.20172e-163	3.43824e-163	1.45706e-163	1.37774e-162	1.82749e-163	1.0702e-162	1.15621e-162	-1.60822e-164	1.04307e-162	5.99651e-163	3.98041e-163	1.39892e-162	4.10799e-163	2.17565e-164	0
5.39491e-163	-1.96787e-163	-7.46359e-164	-3.33832e-163	5.2079e-163	-1.02348e-162	3.71676e-163	5.33953e-163	-8.76351e-163	3.85471e-163	-1.04967e-162	-3.80772e-163	-1.05908e-163	3.51749e-163	-1.63843e-163	7.032e-163	-7.20172e-163	3.43824e-163	1.45706e-163	1.37774e-162	1.82749e-163	1.0702e-162	1.15621e-162	-1.60822e-164	1.04307e-162	5.99651e-163	3.98041e-163	1.39892e-162	4.10799e-163	2.17565e-164	0
5.39491e-163	-1.96787e-163	-7.46359e-164	-3.33832e-163	5.2079e-163	-1.02348e-162	3.71676e-163	5.33953e-163	-8.76351e-163	3.85471e-163	-1.04967e-162	-3.80772e-163	-1.05908e-163	3.51749e-163	-1.63843e-163	7.032e-163	-7.20172e-163	3.43824e-163	1.45706e-163	1.37774e-162	1.82749e-163	1.0702e-162	1.15621e-162	-1.60822e-164	1.04307e-162	5.99651e-163	3.98041e-163	1.39892e-162	4.10799e-163	2.17565e-164	0
5.39491e-163	-1.96787e-163	-7.46359e-164	-3.33832e-163	5.2079e-163	-1.02348e-162	3.71676e-163	5.33953e-163	-8.76351e-163	3.85471e-163	-1.04967e-162	-3.80772e-163	-1.05908e-163	3.51749e-163	-1.63843e-163	7.032e-163	-7.20172e-163	3.43824e-163	1.45706e-163	1.37774e-162	1.82749e-163	1.0702e-162	1.15621e-162	-1.60822e-164	1.04307e-162	5.99651e-163	3.98041e-163	1.39892e-162	4.10799e-163	2.17565e-164	0
5.39491e-163	-1.96787e-163	-7.46359e-164	-3.33832e-163	5.2079e-163	-1.02348e-162	3.71676e-163	5.33953e-163	-8.76351e-163	3.85471e-163	-1.04967e-162	-3.80772e-163	-1.05908e-163	3.51749e-163	-1.63843e-163	7.032e-163	-7.20172e-163	3.43824e-163	1.45706e-163	1.37774e-162	1.82749e-163	1.0702e-162	1.15621e-162	-1.60822e-164	1.04307e-162	5.99651e-163	3.98041e-163	1.39892e-162	4.10799e-163	2.17565e-164	0
5.39491e-163	-1.96787e-163	-7.46359e-164	-3.33832e-163	5.2079e-163	-1.02348e-162	3.71676e-163	5.33953e-163	-8.76351e-163	3.85471e-163	-1.04967e-162	-3.80772e-163	-1.05908e-163	3.51749e-163	-1.63843e-163	7.032e-163	-7.20172e-163	3.43824e-163	1.45706e-163	1.37774e-162	1.82749e-163	1.0702e-162	1.15621e-162	-1.60822e-164	1.04307e-162	5.99651e-163	3.98041e-163	1.39892e-162	4.10799e-163	2.17565e-164	0
5.39491e-163	-1.96787e-163	-7.46359e-164	-3.33832e-163	5.2079e-163	-1.02348e-162	3.71676e-163	5.33953e-163	-8.76351e-163	3.85471e-163	-1.04967e-162	-3.80772e-163	-1.05908e-163	3.51749e-163	-1.63843e-163	7.032e-163	-7.20172e-163	3.43824e-163	1.45706e-163	1.37774e-162	1.82749e-163	1.0702e-162	1.15621e-162	-1.60822e-164	1.04307e-162	5.99651e-163	3.98041e-163	1.39892e-162	4.10799e-163	2.17565e-164	0
5.39491e-163	-1.96787e-163	-7.46359e-164	-3.33832e-163	5.2079e-163	-1.02348e-162	3.71676e-163	5.33953e-163	-8.76351e-163	3.85471e-163	-1.04967e-162	-3.80772e-163	-1.05908e-163	3.51749e-163	-1.63843e-163	7.032e-163	-7.20172e-163	3.43824e-163	1.45706e-163	1.37774e-162	1.82749e-163	1.0702e-162	1.15621e-162	-1.60822e-164	1.04307e-162	5.99651e-163	3.98041e-163	1.39892e-162	4.10799e-163	2.17565e-164	0
5.39491e-163	-1.96787e-163	-7.46359e-164	-3.33832e-163	5.2079e-163	-1.02348e-162	3.71676e-163	5.33953e-163	-8.76351e-163	3.85471e-163	-1.04967e-162	-3.80772e-163	-1.05908e-163	3.51749e-163	-1.63843e-163	7.032e-163	-7.20172e-163	3.43824e-163	1.45706e-163	1.37774e-162	1.82749e-163	1.0702e-162	1.15621e-162	-1.60822e-164	1.04307e-162	5.99651e-163	3.98041e-163	1.39892e-162	4.10799e-163	2.17565e-164	0
5.39491e-163	-1.96787e-163	-7.46359e-164	-3.33832e-163	5.2079e-163	-1.02348e-162	3.71676e-163	5.33953e-163	-8.76351e-163	3.85471e-163	-1.04967e-162	-3.80772e-163	-1.05908e-163	3.51749e-163	-1.63843e-163	7.032e-163	-7.20172e-163	3.43824e-163	1.45706e-163	1.37774e-162	1.82749e-163	1.0702e-162	1.15621e-162	-1.60822e-164	1.04307e-162	5.99651e-163	3.98041e-163	1.39892e-162	4.10799e-163	2.17565e-164	0
5.39491e-163	-1.96787e-163	-7.46359e-164	-3.33832e-163	5.2079e-163	-1.02348e-162	3.71676e-163	5.33953e-163	-8.76351e-163	3.85471e-163	-1.04967e-162	-3.80772e-163	-1.05908e-163	3.51749e-163	-1.63843e-163	7.032e-163	-7.20172e-163	3.43824e-163	1.45706e-163	1.37774e-162	1.82749e-163	1.0702e-162	1.15621e-162	-1.60822e-164	1.04307e-162	5.99651e-163	3.98041e-163	1.39892e-162	4.10799e-163	2.17565e-164	0
5.39491e-163	-1.96787e-163	-7.46359e-164	-3.33832e-163	5.2079e-163	-1.02348e-162	3.71676e-163	5.33953e-163	-8.76351e-163	3.85471e-163	-1.04967e-162	-3.80772e-163	-1.05908e-163	3.51749e-163	-1.63843e-163	7.032e-163	-7.20172e-163	3.43824e-163	1.45706e-163	1.37774e-162	1.82749e-163	1.0702e-162	1.15621e-162	-1.60822e-164	1.04307e-162	5.99651e-163	3.98041e-163	1.39892e-162	4.10799e-163	2.17565e-164	0
5.39491e-163	-1.96787e-163	-7.46359e-164	-3.33832e-163	5.2079e-163	-1.02348e-162	3.71676e-163	5.33953e-163	-8.76351e-163	3.85471e-163	-1.04967e-162	-3.80772e-163	-1.05908e-163	3.51749e-163	-1.63843e-163	7.032e-163	-7.20172e-163	3.43824e-163	1.45706e-163	1.37774e-162	1.82749e-163	1.0702e-162	1.15621e-162	-1.60822e-164	1.04307e-162	5.99651e-163	3.98041e-163	1.39892e-162	4.10799e-163	2.17565e-164	0
5.39491e-163	-1.96787e-163	-7.46359e-164	-3.33832e-163	5.2079e-163	-1.02348e-162	3.71676e-163	5.33953e-163	-8.76351e-163	3.85471e-163	-1.04967e-162	-3.80772e-163	-1.05908e-163	3.51749e-163	-1.63843e-163	7.032e-163	-7.20172e-163	3.43824e-163	1.45706e-163	1.37774e-162	1.82749e-163	1.0702e-162	1.15621e-162	-1.60822e-164	1.04307e-162	5.99651e-163	3.98041e-163	1.39892e-162	4.10799e-163	2.17565e-164	0
5.39491e-163	-1.96787e-163	-7.46359e-164	-3.33832e-163	5.2079e-163	-1.02348e-162	3.71676e-163	5.33953e-163	-8.76351e-163	3.85471e-163	-1.04967e-162	-3.80772e-163	-1.05908e-163	3.51749e-163	-1.63843e-163	7.032e-163	-7.20172e-163	3.43824e-163	1.45706e-163	1.37774e-162	1.82749e-163	1.0702e-162	1.15621e-162	-1.60822e-164	1.04307e-162	5.99651e-163	3.98041e-163	1.39892e-162	4.10799e-163	2.17565e-164	0
5.39491e-163	-1.96787e-163	-7.46359e-164	-3.33832e-163	5.2079e-163	-1.02348e-162	3.71676e-163	5.33953e-163	-8.76351e-163	3.85471e-163	-1.04967e-162	-3.80772e-163	-1.05908e-163	3.51749e-163	-1.63843e-163	7.032e-163	-7.20172e-163	3.43824e-163	1.45706e-163	1.37774e-162	1.82749e-163	1.0702e-162	1.15621e-162	-1.60822e-164	1.04307e-162	5.99651e-163	3.98041e-163	1.39892e-162	4.10799e-163	2.17565e-164	0
5.39491e-163	-1.96787e-163	-7.46359e-164	-3.33832e-163	5.2079e-163	-1.02348e-162	3.71676e-163	5.33953e-163	-8.76351e-163	3.85471e-163	-1.04967e-162	-3.80772e-163	-1.05908e-163	3.51749e-163	-1.63843e-163	7.032e-163	-7.20172e-163	3.43824e-163	1.45706e-163	1.37774e-162	1.82749e-163	1.0702e-162	1.15621e-162	-1.60822e-164	1.04307e-162	5.99651e-163	3.98041e-163	1.39892e-162	4.10799e-163	2.17565e-164	0
5.39491e-163	-1.96787e-163	-7.46359e-164	-3.33832e-163	5.2079e-163	-1.02348e-162	3.71676e-163	5.33953e-163	-8.76351e-163	3.85471e-163	-1.04967e-162	-3.80772e-163	-1.05908e-163	3.51749e-163	-1.63843e-163	7.032e-163	-7.20172e-163	3.43824e-163	1.45706e-163	1.37774e-162	1.82749e-163	1.0702e-162	1.15621e-162	-1.60822e-164	1.04307e-162	5.99651e-163	3.98041e-163	1.39892e-162	4.10799e-163	2.17565e-164	0
5.39491e-163	-1.96787e-163	-7.46359e-164	-3.33832e-163	5.2079e-163	-1.02348e-162	3.71676e-163	5.33953e-163	-8.76351e-163	3.85471e-163	-1.04967e-162	-3.80772e-163	-1.05908e-163	3.51749e-163	-1.63843e-163	7.032e-163	-7.20172e-163	3.43824e-163	1.45706e-163	1.37774e-162	1.82749e-163	1.0702e-162	1.15621e-162	-1.60822e-164	1.04307e-162	5.99651e-163	3.98041e-163	1.39892e-162	4.10799e-163	2.17565e-164	0
5.39491e-163	-1.96787e-163	-7.46359e-164	-3.33832e-163	5.2079e-163	-1.02348e-162	3.71676e-163	5.33953e-163	-8.76351e-163	3.85471e-163	-1.04967e-162	-3.80772e-163	-1.05908e-163	3.51749e-163	-1.63843e-163	7.032e-163	-7.20172e-163	3.43824e-163	1.45706e-163	1.37774e-162	1.82749e-163	1.0702e-162	1.15621e-162	-1.60822e-164	1.04307e-162	5.99651e-163	3.98041e-163	1.39892e-162	4.10799e-163	2.17565e-164	0
5.39491e-163	-1.96787e-163	-7.46359e-164	-3.33832e-163	5.2079e-163	-1.02348e-162	3.71676e-163	5.33953e-163	-8.76351e-163	3.85471e-163	-1.04967e-162	-3.80772e-163	-1.05908e-163	3.51749e-163	-1.63843e-163	7.032e-163	-7.20172e-163	3.43824e-163	1.45706e-163	1.37774e-162	1.82749e-163	1.0702e-162	1.15621e-162	-1.60822e-164	1.04307e-162	5.99651e-163	3.98041e-163	1.39892e-162	4.10799e-163	2.17565e-164	0
5.39491e-163	-1.96787e-163	-7.46359e-164	-3.33832e-163	5.2079e-163	-1.02348e-162	3.71676e-163	5.33953e-163	-8.76351e-163	3.85471e-163	-1.04967e-162	-3.80772e-163	-1.05908e-163	3.51749e-163	-1.63843e-163	7.032e-163	-7.20172e-163	3.43824e-163	1.45706e-163	1.37774e-162	1.82749e-163	1.0702e-162	1.15621e-162	-1.60822e-164	1.04307e-162	5.99651e-163	3.98041e-163	1.39892e-162	4.10799e-163	2.17565e-164	0
5.39491e-163	-1.96787e-163	-7.46359e-164	-3.33832e-163	5.2079e-163	-1.02348e-162	3.71676e-163	5.33953e-163	-8.76351e-163	3.85471e-163	-1.04967e-162	-3.80772e-163	-1.05908e-163	3.51749e-163	-1.63843e-163	7.032e-163	-7.20172e-163	3.43824e-163	1.45706e-163	1.37774e-162	1.82749e-163	1.0702e-162	1.15621e-162	-1.60822e-164	1.04307e-162	5.99651e-163	3.98041e-163	1.39892e-162	4.10799e-163	2.17565e-164	0
5.39491e-163	-1.96787e-163	-7.46359e-164	-3.33832e-163	5.2079e-163	-1.02348e-162	3.71676e-163	5.33953e-163	-8.76351e-163	3.85471e-163	-1.04967e-162	-3.80772e-163	-1.05908e-163	3.51749e-163	-1.63843e-163	7.032e-163	-7.20172e-163	3.43824e-163	1.45706e-163	1.37774e-162	1.82749e-163	1.0702e-162	1.15621e-162	-1.60822e-164	1.04307e-162	5.99651e-163	3.98041e-163	1.39892e-162	4.10799e-163	2.17565e-164	0
5.39491e-163	-1.96787e-163	-7.46359e-164	-3.33832e-163	5.2079e-163	-1.02348e-162	3.71676e-163	5.33953e-163	-8.76351e-163	3.85471e-163	-1.04967e-162	-3.80772e-163	-1.05908e-163	3.51749e-163	-1.63843e-163	7.032e-163	-7.20172e-163	3.43824e-163	1.45706e-163	1.37774e-162	1.82749e-163	1.0702e-162	1.15621e-162	-1.60822e-164	1.04307e-162	5.99651e-163	3.98041e-163	1.39892e-162	4.10799e-163	2.17565e-164	0
5.39491e-163	-1.96787e-163	-7.46359e-164	-3.33832e-163	5.2079e-163	-1.02348e-162	3.71676e-163	5.33953e-163	-8.76351e-163	3.85471e-163	-1.04967e-162	-3.80772e-163	-1.05908e-163	3.51749e-163	-1.63843e-163	7.032e-163	-7.20172e-163	3.43824e-163	1.45706e-163	1.37774e-162	1.82749e-163	1.0702e-162	1.15621e-162	-1.60822e-164	1.04307e-162	5.99651e-163	3.98041e-163	1.39892e-162	4.10799e-163	2.17565e-164	0
5.39491e-163	-1.96787e-163	-7.46359e-164	-3.33832e-163	5.2079e-163	-1.02348e-162	3.71676e-163	5.33953e-163	-8.76351e-163	3.85471e-163	-1.04967e-162	-3.80772e-163	-1.05908e-163	3.51749e-163	-1.63843e-163	7.032e-163	-7.20172e-163	3.43824e-163	1.45706e-163	1.37774e-162	1.82749e-163	1.0702e-162	1.15621e-162	-1.60822e-164	1.04307e-162	5.99651e-163	3.98041e-163	1.39892e-162	4.10799e-163	2.17565e-164	0
5.39491e-163	-1.96787e-163	-7.46359e-164	-3.33832e-163	5.2079e-163	-1.02348e-162	3.71676e-163	5.33953e-163	-8.76351e-163	3.85471e-163	-1.04967e-162	-3.80772e-163	-1.05908e-163	3.51749e-163	-1.63843e-163	7.032e-163	-7.20172e-163	3.43824e-163	1.45706e-163	1.37774e-162	1.82749e-163	1.0702e-162	1.15621e-162	-1.60822e-164	1.04307e-162	5.99651e-163	3.98041e-163	1.39892e-162	4.10799e-163	2.17565e-164	0
5.39491e-163	-1.96787e-163	-7.46359e-164	-3.33832e-163	5.2079e-163	-1.02348e-162	3.71676e-163	5.33953e-163	-8.76351e-163	3.85471e-163	-1.04967e-162	-3.80772e-163	-1.05908e-163	3.51749e-163	-1.63843e-163	7.032e-163	-7.20172e-163	3.43824e-163	1.45706e-163	1.37774e-162	1.82749e-163	1.0702e-162	1.15621e-162	-1.60822e-164	1.04307e-162	5.99651e-163	3.98041e-163	1.39892e-162	4.10799e-163	2.17565e-164	0
5.39491e-163	-1.96787e-163	-7.46359e-164	-3.33832e-163	5.2079e-163	-1.02348e-162	3.71676e-163	5.33953e-163	-8.76351e-163	3.85471e-163	-1.04967e-162	-3.80772e-163	-1.05908e-163	3.51749e-163	-1.63843e-163	7.032e-163	-7.20172e-163	3.43824e-163	1.45706e-163	1.37774e-162	1.82749e-163	1.0702e-162	1.15621e-162	-1.60822e-164	1.04307e-162	5.99651e-163	3.98041e-163	1.39892e-162	4.10799e-163	2.17565e-164	0
5.39491e-163	-1.96787e-163	-7.46359e-164	-3.33832e-163	5.2079e-163	-1.02348e-162	3.71676e-163	5.33953e-163	-8.76351e-163	3.85471e-163	-1.04967e-162	-3.80772e-163	-1.05908e-163	3.51749e-163	-1.63843e-163	7.032e-163	-7.20172e-163	3.43824e-163	1.45706e-163	1.37774e-162	1.82749e-163	1.0702e-162	1.15621e-162	-1.60822e-164	1.04307e-162	5.99651e-163	3.98041e-163	1.39892e-162	4.10799e-163	2.17565e-164	0
5.39491e-163	-1.96787e-163	-7.46359e-164	-3.33832e-163	5.2079e-163	-1.02348e-162	3.71676e-163	5.33953e-163	-8.76351e-163	3.85471e-163	-1.04967e-162	-3.80772e-163	-1.05908e-163	3.51749e-163	-1.63843e-163	7.032e-163	-7.20172e-163	3.43824e-163	1.45706e-163	1.37774e-162	1.82749e-163	1.0702e-162	1.15621e-162	-1.60822e-164	1.04307e-162	5.99651e-163	3.98041e-163	1.39892e-162	4.10799e-163	2.17565e-164	0
5.39491e-163	-1.96787e-163	-7.46359e-164	-3.33832e-163	5.2079e-163	-1.02348e-162	3.71676e-163	5.33953e-163	-8.76351e-163	3.85471e-163	-1.04967e-162	-3.80772e-163	-1.05908e-163	3.51749e-163	-1.63843e-163	7.032e-163	-7.20172e-163	3.43824e-163	1.45706e-163	1.37774e-162	1.82749e-163	1.0702e-162	1.15621e-162	-1.60822e-164	1.04307e-162	5.99651e-163	3.98041e-163	1.39892e-162	4.10799e-163	2.17565e-164	0
5.39491e-163	-1.96787e-163	-7.46359e-164	-3.33832e-163	5.2079e-163	-1.02348e-162	3.71676e-163	5.33953e-163	-8.76351e-163	3.85471e-163	-1.04967e-162	-3.80772e-163	-1.05908e-163	3.51749e-163	-1.63843e-163	7.032e-163	-7.20172e-163	3.43824e-163	1.45706e-163	1.37774e-162	1.82749e-163	1.0702e-162	1.15621e-162	-1.60822e-164	1.04307e-162	5.99651e-163	3.98041e-163	1.39892e-162	4.10799e-163	2.17565e-164	0
5.39491e-163	-1.96787e-163	-7.46359e-164	-3.33832e-163	5.2079e-163	-1.02348e-162	3.71676e-163	5.33953e-163	-8.76351e-163	3.85471e-163	-1.04967e-162	-3.80772e-163	-1.05908e-163	3.51749e-163	-1.63843e-163	7.032e-163	-7.20172e-163	3.43824e-163	1.45706e-163	1.37774e-162	1.82749e-163	1.0702e-162	1.15621e-162	-1.60822e-164	1.04307e-162	5.99651e-163	3.98041e-163	1.39892e-162	4.10799e-163	2.17565e-164	0
5.39491e-163	-1.96787e-163	-7.46359e-164	-3.33832e-163	5.2079e-163	-1.02348e-162	3.71676e-163	5.33953e-163	-8.76351e-163	3.85471e-163	-1.04967e-162	-3.80772e-163	-1.05908e-163	3.51749e-163	-1.63843e-163	7.032e-163	-7.20172e-163	3.43824e-163	1.45706e-163	1.37774e-162	1.82749e-163	1.0702e-162	1.15621e-162	-1.60822e-164	1.04307e-162	5.99651e-163	3.98041e-163	1.39892e-162	4.10799e-163	2.17565e-164	0
5.39491e-163	-1.96787e-163	-7.46359e-164	-3.33832e-163	5.2079e-163	-1.02348e-162	3.71676e-163	5.33953e-163	-8.76351e-163	3.85471e-163	-1.04967e-162	-3.80772e-163	-1.05908e-163	3.51749e-163	-1.63843e-163	7.032e-163	-7.20172e-163	3.43824e-163	1.45706e-163	1.37774e-162	1.82749e-163	1.0702e-162	1.15621e-162	-1.60822e-164	1.04307e-162	5.99651e-163	3.98041e-163	1.39892e-162	4.10799e-163	2.17565e-164	0
5.39491e-163	-1.96787e-163	-7.46359e-164	-3.33832e-163	5.2079e-163	-1.02348e-162	3.71676e-163	5.33953e-163	-8.76351e-163	3.85471e-163	-1.04967e-162	-3.80772e-163	-1.05908e-163	3.51749e-163	-1.63843e-163	7.032e-163	-7.20172e-163	3.43824e-163	1.45706e-163	1.37774e-162	1.82749e-163	1.0702e-162	1.15621e-162	-1.60822e-164	1.04307e-162	5.99651e-163	3.98041e-163	1.39892e-162	4.10799e-163	2.17565e-164	0
5.39491e-163	-1.96787e-163	-7.46359e-164	-3.33832e-163	5.2079e-163	-1.02348e-162	3.71676e-163	5.33953e-163	-8.76351e-163	3.85471e-163	-1.04967e-162	-3.80772e-163	-1.05908e-163	3.51749e-163	-1.63843e-163	7.032e-163	-7.20172e-163	3.43824e-163	1.45706e-163	1.37774e-162	1.82749e-163	1.0702e-162	1.15621e-162	-1.60822e-164	1.04307e-162	5.99651e-163	3.98041e-163	1.39892e-162	4.10799e-163	2.17565e-164	0
5.39491e-163	-1.96787e-163	-7.46359e-164	-3.33832e-163	5.2079e-163	-1.02348e-162	3.71676e-163	5.33953e-163	-8.76351e-163	3.85471e-163	-1.04967e-162	-3.80772e-163	-1.05908e-163	3.51749e-163	-1.63843e-163	7.032e-163	-7.20172e-163	3.43824e-163	1.45706e-163	1.37774e-162	1.82749e-163	1.0702e-162	1.15621e-162	-1.60822e-164	1.04307e-162	5.99651e-163	3.98041e-163	1.39892e-162	4.10799e-163	2.17565e-164	0
5.39491e-163	-1.96787e-163	-7.46359e-164	-3.33832e-163	5.2079e-163	-1.02348e-162	3.71676e-163	5.33953e-163	-8.76351e-163	3.85471e-163	-1.04967e-162	-3.80772e-163	-1.05908e-163	3.51749e-163	-1.63843e-163	7.032e-163	-7.20172e-163	3.43824e-163	1.45706e-163	1.37774e-162	1.82749e-163	1.0702e-162	1.15621e-162	-1.60822e-164	1.04307e-162	5.99651e-163	3.98041e-163	1.39892e-162	4.10799e-163	2.17565e-164	0
5.39491e-163	-1.96787e-163	-7.46359e-164	-3.33832e-163	5.2079e-163	-1.02348e-162	3.71676e-163	5.33953e-163	-8.76351e-163	3.85471e-163	-1.04967e-162	-3.80772e-163	-1.05908e-163	3.51749e-163	-1.63843e-163	7.032e-163	-7.20172e-163	3.43824e-163	1.45706e-163	1.37774e-162	1.82749e-163	1.0702e-162	1.15621e-162	-1.60822e-164	1.04307e-162	5.99651e-163	3.98041e-163	1.39892e-162	4.10799e-163	2.17565e-164	0
5.39491e-163	-1.96787e-163	-7.46359e-164	-3.33832e-163	5.2079e-163	-1.02348e-162	3.71676e-163	5.33953e-163	-8.76351e-163	3.85471e-163	-1.04967e-162	-3.80772e-163	-1.05908e-163	3.51749e-163	-1.63843e-163	7.032e-163	-7.20172e-163	3.43824e-163	1.45706e-163	1.37774e-162	1.82749e-163	1.0702e-162	1.15621e-162	-1.60822e-164	1.04307e-162	5.99651e-163	3.98041e-163	1.39892e-162	4.10799e-163	2.17565e-164	0
5.39491e-163	-1.96787e-163	-7.46359e-164	-3.33832e-163	5.2079e-163	-1.02348e-162	3.71676e-163	5.33953e-163	-8.76351e-163	3.85471e-163	-1.04967e-162	-3.80772e-163	-1.05908e-163	3.51749e-163	-1.63843e-163	7.032e-163	-7.20172e-163	3.43824e-163	1.45706e-163	1.37774e-162	1.82749e-163	1.0702e-162	1.15621e-162	-1.60822e-164	1.04307e-162	5.99651e-163	3.98041e-163	1.39892e-162	4.10799e-163	2.17565e-164	0
5.39491e-163	-1.96787e-163	-7.46359e-164	-3.33832e-163	5.2079e-163	-1.02348e-162	3.71676e-163	5.33953e-163	-8.76351e-163	3.85471e-163	-1.04967e-162	-3.80772e-163	-1.05908e-163	3.51749e-163	-1.63843e-163	7.032e-163	-7.20172e-163	3.43824e-163	1.45706e-163	1.37774e-162	1.82749e-163	1.0702e-162	1.15621e-162	-1.60822e-164	1.04307e-162	5.99651e-163	3.98041e-163	1.39892e-162	4.10799e-163	2.17565e-164	0
5.39491e-163	-1.96787e-163	-7.46359e-164	-3.33832e-163	5.2079e-163	-1.02348e-162	3.71676e-163	5.33953e-163	-8.76351e-163	3.85471e-163	-1.04967e-162	-3.80772e-163	-1.05908e-163	3.51749e-163	-1.63843e-163	7.032e-163	-7.20172e-163	3.43824e-163	1.45706e-163	1.37774e-162	1.82749e-163	1.0702e-162	1.15621e-162	-1.60822e-164	1.04307e-162	5.99651e-163	3.98041e-163	1.39892e-162	4.10799e-163	2.17565e-164	0
5.39491e-163	-1.96787e-163	-7.46359e-164	-3.33832e-163	5.2079e-163	-1.02348e-162	3.71676e-163	5.33953e-163	-8.76351e-163	3.85471e-163	-1.04967e-162	-3.80772e-163	-1.05908e-163	3.51749e-163	-1.63843e-163	7.032e-163	-7.20172e-163	3.43824e-163	1.45706e-163	1.37774e-162	1.82749e-163	1.0702e-162	1.15621e-162	-1.60822e-164	1.04307e-162	5.99651e-163	3.98041e-163	1.39892e-162	4.10799e-163	2.17565e-164	0
5.39491e-163	-1.96787e-163	-7.46359e-164	-3.33832e-163	5.2079e-163	-1.02348e-162	3.71676e-163	5.33953e-163	-8.76351e-163	3.85471e-163	-1.04967e-162	-3.80772e-163	-1.05908e-163	3.51749e-163	-1.63843e-163	7.032e-163	-7.20172e-163	3.43824e-163	1.45706e-163	1.37774e-162	1.82749e-163	1.0702e-162	1.15621e-162	-1.60822e-164	1.04307e-162	5.99651e-163	3.98041e-163	1.39892e-162	4.10799e-163	2.17565e-164	0
5.39491e-163	-1.96787e-163	-7.46359e-164	-3.33832e-163	5.2079e-163	-1.02348e-162	3.71676e-163	5.33953e-163	-8.76351e-163	3.85471e-163	-1.04967e-162	-3.80772e-163	-1.05908e-163	3.51749e-163	-1.63843e-163	7.032e-163	-7.20172e-163	3.43824e-163	1.45706e-163	1.37774e-162	1.82749e-163	1.0702e-162	1.15621e-162	-1.60822e-164	1.04307e-162	5.99651e-163	3.98041e-163	1.39892e-162	4.10799e-163	2.17565e-164	0
5.39491e-163	-1.96787e-163	-7.46359e-164	-3.33832e-163	5.2079e-163	-1.02348e-162	3.71676e-163	5.33953e-163	-8.76351e-163	3.85471e-163	-1.04967e-162	-3.80772e-163	-1.05908e-163	3.51749e-163	-1.63843e-163	7.032e-163	-7.20172e-163	3.43824e-163	1.45706e-163	1.37774e-162	1.82749e-163	1.0702e-162	1.15621e-162	-1.60822e-164	1.04307e-162	5.99651e-163	3.98041e-163	1.39892e-162	4.10799e-163	2.17565e-164	0
5.39491e-163	-1.96787e-163	-7.46359e-164	-3.33832e-163	5.2079e-163	-1.02348e-162	3.71676e-163	5.33953e-163	-8.76351e-163	3.85471e-163	-1.04967e-162	-3.80772e-163	-1.05908e-163	3.51749e-163	-1.63843e-163	7.032e-163	-7.20172e-163	3.43824e-163	1.45706e-163	1.37774e-162	1.82749e-163	1.0702e-162	1.15621e-162	-1.60822e-164	1.04307e-162	5.99651e-163	3.98041e-163	1.39892e-162	4.10799e-163	2.17565e-164	0
5.39491e-163	-1.96787e-163	-7.46359e-164	-3.33832e-163	5.2079e-163	-1.02348e-162	3.71676e-163	5.33953e-163	-8.76351e-163	3.85471e-163	-1.04967e-162	-3.80772e-163	-1.05908e-163	3.51749e-163	-1.63843e-163	7.032e-163	-7.20172e-163	3.43824e-163	1.45706e-163	1.37774e-162	1.82749e-163	1.0702e-162	1.15621e-162	-1.60822e-164	1.04307e-162	5.99651e-163	3.98041e-163	1.39892e-162	4.10799e-163	2.17565e-164	0
5.39491e-163	-1.96787e-163	-7.46359e-164	-3.33832e-163	5.2079e-163	-1.02348e-162	3.71676e-163	5.33953e-163	-8.76351e-163	3.85471e-163	-1.04967e-162	-3.80772e-163	-1.05908e-163	3.51749e-163	-1.63843e-163	7.032e-163	-7.20172e-163	3.43824e-163	1.45706e-163	1.37774e-162	1.82749e-163	1.0702e-162	1.15621e-162	-1.60822e-164	1.04307e-162	5.99651e-163	3.98041e-163	1.39892e-162	4.10799e-163	2.17565e-164	0
5.39491e-163	-1.96787e-163	-7.46359e-164	-3.33832e-163	5.2079e-163	-1.02348e-162	3.71676e-163	5.33953e-163	-8.76351e-163	3.85471e-163	-1.04967e-162	-3.80772e-163	-1.05908e-163	3.51749e-163	-1.63843e-163	7.032e-163	-7.20172e-163	3.43824e-163	1.45706e-163	1.37774e-162	1.82749e-163	1.0702e-162	1.15621e-162	-1.60822e-164	1.04307e-162	5.99651e-163	3.98041e-163	1.39892e-162	4.10799e-163	2.17565e-164	0
5.39491e-163	-1.96787e-163	-7.46359e-164	-3.33832e-163	5.2079e-163	-1.02348e-162	3.71676e-163	5.33953e-163	-8.76351e-163	3.85471e-163	-1.04967e-162	-3.80772e-163	-1.05908e-163	3.51749e-163	-1.63843e-163	7.032e-163	-7.20172e-163	3.43824e-163	1.45706e-163	1.37774e-162	1.82749e-163	1.0702e-162	1.15621e-162	-1.60822e-164	1.04307e-162	5.99651e-163	3.98041e-163	1.39892e-162	4.10799e-163	2.17565e-164	0
5.39491e-163	-1.96787e-163	-7.46359e-164	-3.33832e-163	5.2079e-163	-1.02348e-162	3.71676e-163	5.33953e-163	-8.76351e-163	3.85471e-163	-1.04967e-162	-3.80772e-163	-1.05908e-163	3.51749e-163	-1.63843e-163	7.032e-163	-7.20172e-163	3.43824e-163	1.45706e-163	1.37774e-162	1.82749e-163	1.0702e-162	1.15621e-162	-1.60822e-164	1.04307e-162	5.99651e-163	3.98041e-163	1.39892e-162	4.10799e-163	2.17565e-164	0
5.39491e-163	-1.96787e-163	-7.46359e-164	-3.33832e-163	5.2079e-163	-1.02348e-162	3.71676e-163	5.33953e-163	-8.76351e-163	3.85471e-163	-1.04967e-162	-3.80772e-163	-1.05908e-163	3.51749e-163	-1.63843e-163	7.032e-163	-7.20172e-163	3.43824e-163	1.45706e-163	1.37774e-162	1.82749e-163	1.0702e-162	1.15621e-162	-1.60822e-164	1.04307e-162	5.99651e-163	3.98041e-163	1.39892e-162	4.10799e-163	2.17565e-164	0
5.39491e-163	-1.96787e-163	-7.46359e-164	-3.33832e-163	5.2079e-163	-1.02348e-162	3.71676e-163	5.33953e-163	-8.76351e-163	3.85471e-163	-1.04967e-162	-3.80772e-163	-1.05908e-163	3.51749e-163	-1.63843e-163	7.032e-163	-7.20172e-163	3.43824e-163	1.45706e-163	1.37774e-162	1.82749e-163	1.0702e-162	1.15621e-162	-1.60822e-164	1.04307e-162	5.99651e-163	3.98041e-163	1.39892e-162	4.10799e-163	2.17565e-164	0
5.39491e-163	-1.96787e-163	-7.46359e-164	-3.33832e-163	5.2079e-163	-1.02348e-162	3.71676e-163	5.33953e-163	-8.76351e-163	3.85471e-163	-1.04967e-162	-3.80772e-163	-1.05908e-163	3.51749e-163	-1.63843e-163	7.032e-163	-7.20172e-163	3.43824e-163	1.45706e-163	1.37774e-162	1.82749e-163	1.0702e-162	1.15621e-162	-1.60822e-164	1.04307e-162	5.99651e-163	3.98041e-163	1.39892e-162	4.10799e-163	2.17565e-164	0
5.39491e-163	-1.96787e-163	-7.46359e-164	-3.33832e-163	5.2079e-163	-1.02348e-162	3.71676e-163	5.33953e-163	-8.76351e-163	3.85471e-163	-1.04967e-162	-3.80772e-163	-1.05908e-163	3.51749e-163	-1.63843e-163	7.032e-163	-7.20172e-163	3.43824e-163	1.45706e-163	1.37774e-162	1.82749e-163	1.0702e-162	1.15621e-162	-1.60822e-164	1.04307e-162	5.99651e-163	3.98041e-163	1.39892e-162	4.10799e-163	2.17565e-164	0
5.39491e-163	-1.96787e-163	-7.46359e-164	-3.33832e-163	5.2079e-163	-1.02348e-162	3.71676e-163	5.33953e-163	-8.76351e-163	3.85471e-163	-1.04967e-162	-3.80772e-163	-1.05908e-163	3.51749e-163	-1.63843e-163	7.032e-163	-7.20172e-163	3.43824e-163	1.45706e-163	1.37774e-162	1.82749e-163	1.0702e-162	1.15621e-162	-1.60822e-164	1.04307e-162	5.99651e-163	3.98041e-163	1.39892e-162	4.10799e-163	2.17565e-164	0
5.39491e-163	-1.96787e-163	-7.46359e-164	-3.33832e-163	5.2079e-163	-1.02348e-162	3.71676e-163	5.33953e-163	-8.76351e-163	3.85471e-163	-1.04967e-162	-3.80772e-163	-1.05908e-163	3.51749e-163	-1.63843e-163	7.032e-163	-7.20172e-163	3.43824e-163	1.45706e-163	1.37774e-162	1.82749e-163	1.0702e-162	1.15621e-162	-1.60822e-164	1.04307e-162	5.99651e-163	3.98041e-163	1.39892e-162	4.10799e-163	2.17565e-164	0
5.39491e-163	-1.96787e-163	-7.46359e-164	-3.33832e-163	5.2079e-163	-1.02348e-162	3.71676e-163	5.33953e-163	-8.76351e-163	3.85471e-163	-1.04967e-162	-3.80772e-163	-1.05908e-163	3.51749e-163	-1.63843e-163	7.032e-163	-7.20172e-163	3.43824e-163	1.45706e-163	1.37774e-162	1.82749e-163	1.0702e-162	1.15621e-162	-1.60822e-164	1.04307e-162	5.99651e-163	3.98041e-163	1.39892e-162	4.10799e-163	2.17565e-164	0
5.39491e-163	-1.96787e-163	-7.46359e-164	-3.33832e-163	5.2079e-163	-1.02348e-162	3.71676e-163	5.33953e-163	-8.76351e-163	3.85471e-163	-1.04967e-162	-3.80772e-163	-1.05908e-163	3.51749e-163	-1.63843e-163	7.032e-163	-7.20172e-163	3.43824e-163	1.45706e-163	1.37774e-162	1.82749e-163	1.0702e-162	1.15621e-162	-1.60822e-164	1.04307e-162	5.99651e-163	3.98041e-163	1.39892e-162	4.10799e-163	2.17565e-164	0
5.39491e-163	-1.96787e-163	-7.46359e-164	-3.33832e-163	5.2079e-163	-1.02348e-162	3.71676e-163	5.33953e-163	-8.76351e-163	3.85471e-163	-1.04967e-162	-3.80772e-163	-1.05908e-163	3.51749e-163	-1.63843e-163	7.032e-163	-7.20172e-163	3.43824e-163	1.45706e-163	1.37774e-162	1.82749e-163	1.0702e-162	1.15621e-162	-1.60822e-164	1.04307e-162	5.99651e-163	3.98041e-163	1.39892e-162	4.10799e-163	2.17565e-164	0
5.39491e-163	-1.96787e-163	-7.46359e-164	-3.33832e-163	5.2079e-163	-1.02348e-162	3.71676e-163	5.33953e-163	-8.76351e-163	3.85471e-163	-1.04967e-162	-3.80772e-163	-1.05908e-163	3.51749e-163	-1.63843e-163	7.032e-163	-7.20172e-163	3.43824e-163	1.45706e-163	1.37774e-162	1.82749e-163	1.0702e-162	1.15621e-162	-1.60822e-164	1.04307e-162	5.99651e-163	3.98041e-163	1.39892e-162	4.10799e-163	2.17565e-164	0
5.39491e-163	-1.96787e-163	-7.46359e-164	-3.33832e-163	5.2079e-163	-1.02348e-162	3.71676e-163	5.33953e-163	-8.76351e-163	3.85471e-163	-1.04967e-162	-3.80772e-163	-1.05908e-163	3.51749e-163	-1.63843e-163	7.032e-163	-7.20172e-163	3.43824e-163	1.45706e-163	1.37774e-162	1.82749e-163	1.0702e-162	1.15621e-162	-1.60822e-164	1.04307e-162	5.99651e-163	3.98041e-163	1.39892e-162	4.10799e-163	2.17565e-164	0
5.39491e-163	-1.96787e-163	-7.46359e-164	-3.33832e-163	5.2079e-163	-1.02348e-162	3.71676e-163	5.33953e-163	-8.76351e-163	3.85471e-163	-1.04967e-162	-3.80772e-163	-1.05908e-163	3.51749e-163	-1.63843e-163	7.032e-163	-7.20172e-163	3.43824e-163	1.45706e-163	1.37774e-162	1.82749e-163	1.0702e-162	1.15621e-162	-1.60822e-164	1.04307e-162	5.99651e-163	3.98041e-163	1.39892e-162	4.10799e-163	2.17565e-164	0
5.39491e-163	-1.96787e-163	-7.46359e-164	-3.33832e-163	5.2079e-163	-1.02348e-162	3.71676e-163	5.33953e-163	-8.76351e-163	3.85471e-163	-1.04967e-162	-3.80772e-163	-1.05908e-163	3.51749e-163	-1.63843e-163	7.032e-163	-7.20172e-163	3.43824e-163	1.45706e-163	1.37774e-162	1.82749e-163	1.0702e-162	1.15621e-162	-1.60822e-164	1.04307e-162	5.99651e-163	3.98041e-163	1.39892e-162	4.10799e-163	2.17565e-164	0
5.39491e-163	-1.96787e-163	-7.46359e-164	-3.33832e-163	5.2079e-163	-1.02348e-162	3.71676e-163	5.33953e-163	-8.76351e-163	3.85471e-163	-1.04967e-162	-3.80772e-163	-1.05908e-163	3.51749e-163	-1.63843e-163	7.032e-163	-7.20172e-163	3.43824e-163	1.45706e-163	1.37774e-162	1.82749e-163	1.0702e-162	1.15621e-162	-1.60822e-164	1.04307e-162	5.99651e-163	3.98041e-163	1.39892e-162	4.10799e-163	2.17565e-164	0
5.39491e-163	-1.96787e-163	-7.46359e-164	-3.33832e-163	5.2079e-163	-1.02348e-162	3.71676e-163	5.33953e-163	-8.76351e-163	3.85471e-163	-1.04967e-162	-3.80772e-163	-1.05908e-163	3.51749e-163	-1.63843e-163	7.032e-163	-7.20172e-163	3.43824e-163	1.45706e-163	1.37774e-162	1.82749e-163	1.0702e-162	1.15621e-162	-1.60822e-164	1.04307e-162	5.99651e-163	3.98041e-163	1.39892e-162	4.10799e-163	2.17565e-164	0
5.39491e-163	-1.96787e-163	-7.46359e-164	-3.33832e-163	5.2079e-163	-1.02348e-162	3.71676e-163	5.33953e-163	-8.76351e-163	3.85471e-163	-1.04967e-162	-3.80772e-163	-1.05908e-163	3.51749e-163	-1.63843e-163	7.032e-163	-7.20172e-163	3.43824e-163	1.45706e-163	1.37774e-162	1.82749e-163	1.0702e-162	1.15621e-162	-1.60822e-164	1.04307e-162	5.99651e-163	3.98041e-163	1.39892e-162	4.10799e-163	2.17565e-164	0
5.39491e-163	-1.96787e-163	-7.46359e-164	-3.33832e-163	5.2079e-163	-1.02348e-162	3.71676e-163	5.33953e-163	-8.76351e-163	3.85471e-163	-1.04967e-162	-3.80772e-163	-1.05908e-163	3.51749e-163	-1.63843e-163	7.032e-163	-7.20172e-163	3.43824e-163	1.45706e-163	1.37774e-162	1.82749e-163	1.0702e-162	1.15621e-162	-1.60822e-164	1.04307e-162	5.99651e-163	3.98041e-163	1.39892e-162	4.10799e-163	2.17565e-164	0
5.39491e-163	-1.96787e-163	-7.46359e-164	-3.33832e-163	5.2079e-163	-1.02348e-162	3.71676e-163	5.33953e-163	-8.76351e-163	3.85471e-163	-1.04967e-162	-3.80772e-163	-1.05908e-163	3.51749e-163	-1.63843e-163	7.032e-163	-7.20172e-163	3.43824e-163	1.45706e-163	1.37774e-162	1.82749e-163	1.0702e-162	1.15621e-162	-1.60822e-164	1.04307e-162	5.99651e-163	3.98041e-163	1.39892e-162	4.10799e-163	2.17565e-164	0
5.39491e-163	-1.96787e-163	-7.46359e-164	-3.33832e-163	5.2079e-163	-1.02348e-162	3.71676e-163	5.33953e-163	-8.76351e-163	3.85471e-163	-1.04967e-162	-3.80772e-163	-1.05908e-163	3.51749e-163	-1.63843e-163	7.032e-163	-7.20172e-163	3.43824e-163	1.45706e-163	1.37774e-162	1.82749e-163	1.0702e-162	1.15621e-162	-1.60822e-164	1.04307e-162	5.99651e-163	3.98041e-163	1.39892e-162	4.10799e-163	2.17565e-164	0
5.39491e-163	-1.96787e-163	-7.46359e-164	-3.33832e-163	5.2079e-163	-1.02348e-162	3.71676e-163	5.33953e-163	-8.76351e-163	3.85471e-163	-1.04967e-162	-3.80772e-163	-1.05908e-163	3.51749e-163	-1.63843e-163	7.032e-163	-7.20172e-163	3.43824e-163	1.45706e-163	1.37774e-162	1.82749e-163	1.0702e-162	1.15621e-162	-1.60822e-164	1.04307e-162	5.99651e-163	3.98041e-163	1.39892e-162	4.10799e-163	2.17565e-164	0
5.39491e-163	-1.96787e-163	-7.46359e-164	-3.33832e-163	5.2079e-163	-1.02348e-162	3.71676e-163	5.33953e-163	-8.76351e-163	3.85471e-163	-1.04967e-162	-3.80772e-163	-1.05908e-163	3.51749e-163	-1.63843e-163	7.032e-163	-7.20172e-163	3.43824e-163	1.45706e-163	1.37774e-162	1.82749e-163	1.0702e-162	1.15621e-162	-1.60822e-164	1.04307e-162	5.99651e-163	3.98041e-163	1.39892e-162	4.10799e-163	2.17565e-164	0
5.39491e-163	-1.96787e-163	-7.46359e-164	-3.33832e-163	5.2079e-163	-1.02348e-162	3.71676e-163	5.33953e-163	-8.76351e-163	3.85471e-163	-1.04967e-162	-3.80772e-163	-1.05908e-163	3.51749e-163	-1.63843e-163	7.032e-163	-7.20172e-163	3.43824e-163	1.45706e-163	1.37774e-162	1.82749e-163	1.0702e-162	1.15621e-162	-1.60822e-164	1.04307e-162	5.99651e-163	3.98041e-163	1.39892e-162	4.10799e-163	2.17565e-164	0
5.39491e-163	-1.96787e-163	-7.46359e-164	-3.33832e-163	5.2079e-163	-1.02348e-162	3.71676e-163	5.33953e-163	-8.76351e-163	3.85471e-163	-1.04967e-162	-3.80772e-163	-1.05908e-163	3.51749e-163	-1.63843e-163	7.032e-163	-7.20172e-163	3.43824e-163	1.45706e-163	1.37774e-162	1.82749e-163	1.0702e-162	1.15621e-162	-1.60822e-164	1.04307e-162	5.99651e-163	3.98041e-163	1.39892e-162	4.10799e-163	2.17565e-164	0
5.39491e-163	-1.96787e-163	-7.46359e-164	-3.33832e-163	5.2079e-163	-1.02348e-162	3.71676e-163	5.33953e-163	-8.76351e-163	3.85471e-163	-1.04967e-162	-3.80772e-163	-1.05908e-163	3.51749e-163	-1.63843e-163	7.032e-163	-7.20172e-163	3.43824e-163	1.45706e-163	1.37774e-162	1.82749e-163	1.0702e-162	1.15621e-162	-1.60822e-164	1.04307e-162	5.99651e-163	3.98041e-163	1.39892e-162	4.10799e-163	2.17565e-164	0
5.39491e-163	-1.96787e-163	-7.46359e-164	-3.33832e-163	5.2079e-163	-1.02348e-162	3.71676e-163	5.33953e-163	-8.76351e-163	3.85471e-163	-1.04967e-162	-3.80772e-163	-1.05908e-163	3.51749e-163	-1.63843e-163	7.032e-163	-7.20172e-163	3.43824e-163	1.45706e-163	1.37774e-162	1.82749e-163	1.0702e-162	1.15621e-162	-1.60822e-164	1.04307e-162	5.99651e-163	3.98041e-163	1.39892e-162	4.10799e-163	2.17565e-164	0
5.39491e-163	-1.96787e-163	-7.46359e-164	-3.33832e-163	5.2079e-163	-1.02348e-162	3.71676e-163	5.33953e-163	-8.76351e-163	3.85471e-163	-1.04967e-162	-3.80772e-163	-1.05908e-163	3.51749e-163	-1.63843e-163	7.032e-163	-7.20172e-163	3.43824e-163	1.45706e-163	1.37774e-162	1.82749e-163	1.0702e-162	1.15621e-162	-1.60822e-164	1.04307e-162	5.99651e-163	3.98041e-163	1.39892e-162	4.10799e-163	2.17565e-164	0
5.39491e-163	-1.96787e-163	-7.46359e-164	-3.33832e-163	5.2079e-163	-1.02348e-162	3.71676e-163	5.33953e-163	-8.76351e-163	3.85471e-163	-1.04967e-162	-3.80772e-163	-1.05908e-163	3.51749e-163	-1.63843e-163	7.032e-163	-7.20172e-163	3.43824e-163	1.45706e-163	1.37774e-162	1.82749e-163	1.0702e-162	1.15621e-162	-1.60822e-164	1.04307e-162	5.99651e-163	3.98041e-163	1.39892e-162	4.10799e-163	2.17565e-164	0
5.39491e-163	-1.96787e-163	-7.46359e-164	-3.33832e-163	5.2079e-163	-1.02348e-162	3.71676e-163	5.33953e-163	-8.76351e-163	3.85471e-163	-1.04967e-162	-3.80772e-163	-1.05908e-163	3.51749e-163	-1.63843e-163	7.032e-163	-7.20172e-163	3.43824e-163	1.45706e-163	1.37774e-162	1.82749e-163	1.0702e-162	1.15621e-162	-1.60822e-164	1.04307e-162	5.99651e-163	3.98041e-163	1.39892e-162	4.10799e-163	2.17565e-164	0
5.39491e-163	-1.96787e-163	-7.46359e-164	-3.33832e-163	5.2079e-163	-1.02348e-162	3.71676e-163	5.33953e-163	-8.76351e-163	3.85471e-163	-1.04967e-162	-3.80772e-163	-1.05908e-163	3.51749e-163	-1.63843e-163	7.032e-163	-7.20172e-163	3.43824e-163	1.45706e-163	1.37774e-162	1.82749e-163	1.0702e-162	1.15621e-162	-1.60822e-164	1.04307e-162	5.99651e-163	3.98041e-163	1.39892e-162	4.10799e-163	2.17565e-164	0
5.39491e-163	-1.96787e-163	-7.46359e-164	-3.33832e-163	5.2079e-163	-1.02348e-162	3.71676e-163	5.33953e-163	-8.76351e-163	3.85471e-163	-1.04967e-162	-3.80772e-163	-1.05908e-163	3.51749e-163	-1.63843e-163	7.032e-163	-7.20172e-163	3.43824e-163	1.45706e-163	1.37774e-162	1.82749e-163	1.0702e-162	1.15621e-162	-1.60822e-164	1.04307e-162	5.99651e-163	3.98041e-163	1.39892e-162	4.10799e-163	2.17565e-164	0
5.39491e-163	-1.96787e-163	-7.46359e-164	-3.33832e-163	5.2079e-163	-1.02348e-162	3.71676e-163	5.33953e-163	-8.76351e-163	3.85471e-163	-1.04967e-162	-3.80772e-163	-1.05908e-163	3.51749e-163	-1.63843e-163	7.032e-163	-7.20172e-163	3.43824e-163	1.45706e-163	1.37774e-162	1.82749e-163	1.0702e-162	1.15621e-162	-1.60822e-164	1.04307e-162	5.99651e-163	3.98041e-163	1.39892e-162	4.10799e-163	2.17565e-164	0
5.39491e-163	-1.96787e-163	-7.46359e-164	-3.33832e-163	5.2079e-163	-1.02348e-162	3.71676e-163	5.33953e-163	-8.76351e-163	3.85471e-163	-1.04967e-162	-3.80772e-163	-1.05908e-163	3.51749e-163	-1.63843e-163	7.032e-163	-7.20172e-163	3.43824e-163	1.45706e-163	1.37774e-162	1.82749e-163	1.0702e-162	1.15621e-162	-1.60822e-164	1.04307e-162	5.99651e-163	3.98041e-163	1.39892e-162	4.10799e-163	2.17565e-164	0
5.39491e-163	-1.96787e-163	-7.46359e-164	-3.33832e-163	5.2079e-163	-1.02348e-162	3.71676e-163	5.33953e-163	-8.76351e-163	3.85471e-163	-1.04967e-162	-3.80772e-163	-1.05908e-163	3.51749e-163	-1.63843e-163	7.032e-163	-7.20172e-163	3.43824e-163	1.45706e-163	1.37774e-162	1.82749e-163	1.0702e-162	1.15621e-162	-1.60822e-164	1.04307e-162	5.99651e-163	3.98041e-163	1.39892e-162	4.10799e-163	2.17565e-164	0
5.39491e-163	-1.96787e-163	-7.46359e-164	-3.33832e-163	5.2079e-163	-1.02348e-162	3.71676e-163	5.33953e-163	-8.76351e-163	3.85471e-163	-1.04967e-162	-3.80772e-163	-1.05908e-163	3.51749e-163	-1.63843e-163	7.032e-163	-7.20172e-163	3.43824e-163	1.45706e-163	1.37774e-162	1.82749e-163	1.0702e-162	1.15621e-162	-1.60822e-164	1.04307e-162	5.99651e-163	3.98041e-163	1.39892e-162	4.10799e-163	2.17565e-164	0
5.39491e-163	-1.96787e-163	-7.46359e-164	-3.33832e-163	5.2079e-163	-1.02348e-162	3.71676e-163	5.33953e-163	-8.76351e-163	3.85471e-163	-1.04967e-162	-3.80772e-163	-1.05908e-163	3.51749e-163	-1.63843e-163	7.032e-163	-7.20172e-163	3.43824e-163	1.45706e-163	1.37774e-162	1.82749e-163	1.0702e-162	1.15621e-162	-1.60822e-164	1.04307e-162	5.99651e-163	3.98041e-163	1.39892e-162	4.10799e-163	2.17565e-164	0
5.39491e-163	-1.96787e-163	-7.46359e-164	-3.33832e-163	5.2079e-163	-1.02348e-162	3.71676e-163	5.33953e-163	-8.76351e-163	3.85471e-163	-1.04967e-162	-3.80772e-163	-1.05908e-163	3.51749e-163	-1.63843e-163	7.032e-163	-7.20172e-163	3.43824e-163	1.45706e-163	1.37774e-162	1.82749e-163	1.0702e-162	1.15621e-162	-1.60822e-164	1.04307e-162	5.99651e-163	3.98041e-163	1.39892e-162	4.10799e-163	2.17565e-164	0
5.39491e-163	-1.96787e-163	-7.46359e-164	-3.33832e-163	5.2079e-163	-1.02348e-162	3.71676e-163	5.33953e-163	-8.76351e-163	3.85471e-163	-1.04967e-162	-3.80772e-163	-1.05908e-163	3.51749e-163	-1.63843e-163	7.032e-163	-7.20172e-163	3.43824e-163	1.45706e-163	1.37774e-162	1.82749e-163	1.0702e-162	1.15621e-162	-1.60822e-164	1.04307e-162	5.99651e-163	3.98041e-163	1.39892e-162	4.10799e-163	2.17565e-164	0
5.39491e-163	-1.96787e-163	-7.46359e-164	-3.33832e-163	5.2079e-163	-1.02348e-162	3.71676e-163	5.33953e-163	-8.76351e-163	3.85471e-163	-1.04967e-162	-3.80772e-163	-1.05908e-163	3.51749e-163	-1.63843e-163	7.032e-163	-7.20172e-163	3.43824e-163	1.45706e-163	1.37774e-162	1.82749e-163	1.0702e-162	1.15621e-162	-1.60822e-164	1.04307e-162	5.99651e-163	3.98041e-163	1.39892e-162	4.10799e-163	2.17565e-164	0
5.39491e-163	-1.96787e-163	-7.46359e-164	-3.33832e-163	5.2079e-163	-1.02348e-162	3.71676e-163	5.33953e-163	-8.76351e-163	3.85471e-163	-1.04967e-162	-3.80772e-163	-1.05908e-163	3.51749e-163	-1.63843e-163	7.032e-163	-7.20172e-163	3.43824e-163	1.45706e-163	1.37774e-162	1.82749e-163	1.0702e-162	1.15621e-162	-1.60822e-164	1.04307e-162	5.99651e-163	3.98041e-163	1.39892e-162	4.10799e-163	2.17565e-164	0
5.39491e-163	-1.96787e-163	-7.46359e-164	-3.33832e-163	5.2079e-163	-1.02348e-162	3.71676e-163	5.33953e-163	-8.76351e-163	3.85471e-163	-1.04967e-162	-3.80772e-163	-1.05908e-163	3.51749e-163	-1.63843e-163	7.032e-163	-7.20172e-163	3.43824e-163	1.45706e-163	1.37774e-162	1.82749e-163	1.0702e-162	1.15621e-162	-1.60822e-164	1.04307e-162	5.99651e-163	3.98041e-163	1.39892e-162	4.10799e-163	2.17565e-164	0
5.39491e-163	-1.96787e-163	-7.46359e-164	-3.33832e-163	5.2079e-163	-1.02348e-162	3.71676e-163	5.33953e-163	-8.76351e-163	3.85471e-163	-1.04967e-162	-3.80772e-163	-1.05908e-163	3.51749e-163	-1.63843e-163	7.032e-163	-7.20172e-163	3.43824e-163	1.45706e-163	1.37774e-162	1.82749e-163	1.0702e-162	1.15621e-162	-1.60822e-164	1.04307e-162	5.99651e-163	3.98041e-163	1.39892e-162	4.10799e-163	2.17565e-164	0
5.39491e-163	-1.96787e-163	-7.46359e-164	-3.33832e-163	5.2079e-163	-1.02348e-162	3.71676e-163	5.33953e-163	-8.76351e-163	3.85471e-163	-1.04967e-162	-3.80772e-163	-1.05908e-163	3.51749e-163	-1.63843e-163	7.032e-163	-7.20172e-163	3.43824e-163	1.45706e-163	1.37774e-162	1.82749e-163	1.0702e-162	1.15621e-162	-1.60822e-164	1.04307e-162	5.99651e-163	3.98041e-163	1.39892e-162	4.10799e-163	2.17565e-164	0
5.39491e-163	-1.96787e-163	-7.46359e-164	-3.33832e-163	5.2079e-163	-1.02348e-162	3.71676e-163	5.33953e-163	-8.76351e-163	3.85471e-163	-1.04967e-162	-3.80772e-163	-1.05908e-163	3.51749e-163	-1.63843e-163	7.032e-163	-7.20172e-163	3.43824e-163	1.45706e-163	1.37774e-162	1.82749e-163	1.0702e-162	1.15621e-162	-1.60822e-164	1.04307e-162	5.99651e-163	3.98041e-163	1.39892e-162	4.10799e-163	2.17565e-164	0
5.39491e-163	-1.96787e-163	-7.46359e-164	-3.33832e-163	5.2079e-163	-1.02348e-162	3.71676e-163	5.33953e-163	-8.76351e-163	3.85471e-163	-1.04967e-162	-3.80772e-163	-1.05908e-163	3.51749e-163	-1.63843e-163	7.032e-163	-7.20172e-163	3.43824e-163	1.45706e-163	1.37774e-162	1.82749e-163	1.0702e-162	1.15621e-162	-1.60822e-164	1.04307e-162	5.99651e-163	3.98041e-163	1.39892e-162	4.10799e-163	2.17565e-164	0
5.39491e-163	-1.96787e-163	-7.46359e-164	-3.33832e-163	5.2079e-163	-1.02348e-162	3.71676e-163	5.33953e-163	-8.76351e-163	3.85471e-163	-1.04967e-162	-3.80772e-163	-1.05908e-163	3.51749e-163	-1.63843e-163	7.032e-163	-7.20172e-163	3.43824e-163	1.45706e-163	1.37774e-162	1.82749e-163	1.0702e-162	1.15621e-162	-1.60822e-164	1.04307e-162	5.99651e-163	3.98041e-163	1.39892e-162	4.10799e-163	2.17565e-164	0
5.39491e-163	-1.96787e-163	-7.46359e-164	-3.33832e-163	5.2079e-163	-1.02348e-162	3.71676e-163	5.33953e-163	-8.76351e-163	3.85471e-163	-1.04967e-162	-3.80772e-163	-1.05908e-163	3.51749e-163	-1.63843e-163	7.032e-163	-7.20172e-163	3.43824e-163	1.45706e-163	1.37774e-162	1.82749e-163	1.0702e-162	1.15621e-162	-1.60822e-164	1.04307e-162	5.99651e-163	3.98041e-163	1.39892e-162	4.10799e-163	2.17565e-164	0
5.39491e-163	-1.96787e-163	-7.46359e-164	-3.33832e-163	5.2079e-163	-1.02348e-162	3.71676e-163	5.33953e-163	-8.76351e-163	3.85471e-163	-1.04967e-162	-3.80772e-163	-1.05908e-163	3.51749e-163	-1.63843e-163	7.032e-163	-7.20172e-163	3.43824e-163	1.45706e-163	1.37774e-162	1.82749e-163	1.0702e-162	1.15621e-162	-1.60822e-164	1.04307e-162	5.99651e-163	3.98041e-163	1.39892e-162	4.10799e-163	2.17565e-164	0
5.39491e-163	-1.96787e-163	-7.46359e-164	-3.33832e-163	5.2079e-163	-1.02348e-162	3.71676e-163	5.33953e-163	-8.76351e-163	3.85471e-163	-1.04967e-162	-3.80772e-163	-1.05908e-163	3.51749e-163	-1.63843e-163	7.032e-163	-7.20172e-163	3.43824e-163	1.45706e-163	1.37774e-162	1.82749e-163	1.0702e-162	1.15621e-162	-1.60822e-164	1.04307e-162	5.99651e-163	3.98041e-163	1.39892e-162	4.10799e-163	2.17565e-164	0
5.39491e-163	-1.96787e-163	-7.46359e-164	-3.33832e-163	5.2079e-163	-1.02348e-162	3.71676e-163	5.33953e-163	-8.76351e-163	3.85471e-163	-1.04967e-162	-3.80772e-163	-1.05908e-163	3.51749e-163	-1.63843e-163	7.032e-163	-7.20172e-163	3.43824e-163	1.45706e-163	1.37774e-162	1.82749e-163	1.0702e-162	1.15621e-162	-1.60822e-164	1.04307e-162	5.99651e-163	3.98041e-163	1.39892e-162	4.10799e-163	2.17565e-164	0
5.39491e-163	-1.96787e-163	-7.46359e-164	-3.33832e-163	5.2079e-163	-1.02348e-162	3.71676e-163	5.33953e-163	-8.76351e-163	3.85471e-163	-1.04967e-162	-3.80772e-163	-1.05908e-163	3.51749e-163	-1.63843e-163	7.032e-163	-7.20172e-163	3.43824e-163	1.45706e-163	1.37774e-162	1.82749e-163	1.0702e-162	1.15621e-162	-1.60822e-164	1.04307e-162	5.99651e-163	3.98041e-163	1.39892e-162	4.10799e-163	2.17565e-164	0
5.39491e-163	-1.96787e-163	-7.46359e-164	-3.33832e-163	5.2079e-163	-1.02348e-162	3.71676e-163	5.33953e-163	-8.76351e-163	3.85471e-163	-1.04967e-162	-3.80772e-163	-1.05908e-163	3.51749e-163	-1.63843e-163	7.032e-163	-7.20172e-163	3.43824e-163	1.45706e-163	1.37774e-162	1.82749e-163	1.0702e-162	1.15621e-162	-1.60822e-164	1.04307e-162	5.99651e-163	3.98041e-163	1.39892e-162	4.10799e-163	2.17565e-164	0
5.39491e-163	-1.96787e-163	-7.46359e-164	-3.33832e-163	5.2079e-163	-1.02348e-162	3.71676e-163	5.33953e-163	-8.76351e-163	3.85471e-163	-1.04967e-162	-3.80772e-163	-1.05908e-163	3.51749e-163	-1.63843e-163	7.032e-163	-7.20172e-163	3.43824e-163	1.45706e-163	1.37774e-162	1.82749e-163	1.0702e-162	1.15621e-162	-1.60822e-164	1.04307e-162	5.99651e-163	3.98041e-163	1.39892e-162	4.10799e-163	2.17565e-164	0
5.39491e-163	-1.96787e-163	-7.46359e-164	-3.33832e-163	5.2079e-163	-1.02348e-162	3.71676e-163	5.33953e-163	-8.76351e-163	3.85471e-163	-1.04967e-162	-3.80772e-163	-1.05908e-163	3.51749e-163	-1.63843e-163	7.032e-163	-7.20172e-163	3.43824e-163	1.45706e-163	1.37774e-162	1.82749e-163	1.0702e-162	1.15621e-162	-1.60822e-164	1.04307e-162	5.99651e-163	3.98041e-163	1.39892e-162	4.10799e-163	2.17565e-164	0
5.39491e-163	-1.96787e-163	-7.46359e-164	-3.33832e-163	5.2079e-163	-1.02348e-162	3.71676e-163	5.33953e-163	-8.76351e-163	3.85471e-163	-1.04967e-162	-3.80772e-163	-1.05908e-163	3.51749e-163	-1.63843e-163	7.032e-163	-7.20172e-163	3.43824e-163	1.45706e-163	1.37774e-162	1.82749e-163	1.0702e-162	1.15621e-162	-1.60822e-164	1.04307e-162	5.99651e-163	3.98041e-163	1.39892e-162	4.10799e-163	2.17565e-164	0
5.39491e-163	-1.96787e-163	-7.46359e-164	-3.33832e-163	5.2079e-163	-1.02348e-162	3.71676e-163	5.33953e-163	-8.76351e-163	3.85471e-163	-1.04967e-162	-3.80772e-163	-1.05908e-163	3.51749e-163	-1.63843e-163	7.032e-163	-7.20172e-163	3.43824e-163	1.45706e-163	1.37774e-162	1.82749e-163	1.0702e-162	1.15621e-162	-1.60822e-164	1.04307e-162	5.99651e-163	3.98041e-163	1.39892e-162	4.10799e-163	2.17565e-164	0
5.39491e-163	-1.96787e-163	-7.46359e-164	-3.33832e-163	5.2079e-163	-1.02348e-162	3.71676e-163	5.33953e-163	-8.76351e-163	3.85471e-163	-1.04967e-162	-3.80772e-163	-1.05908e-163	3.51749e-163	-1.63843e-163	7.032e-163	-7.20172e-163	3.43824e-163	1.45706e-163	1.37774e-162	1.82749e-163	1.0702e-162	1.15621e-162	-1.60822e-164	1.04307e-162	5.99651e-163	3.98041e-163	1.39892e-162	4.10799e-163	2.17565e-164	0
[truncated: 2,006 more rows]
