# Supplementary material for: A modified shuffled frog leaping algorithm with inertia weight
Source: Sci Rep. 2024 Feb 20;14:4146. doi: 10.1038/s41598-024-51306-1 (PMC11224354; doi:10.1038/s41598-024-51306-1)
Supplement: Supplementary file 1 — Supplementary Information. [file 41598_2024_51306_MOESM1_ESM.zip › data/F1/MSFLA_R_17.xls]

## Sheet: Sheet1
-5.73376	-0.917621	4.87429	2.14678	-0.0252837	2.31262	-0.934191	-6.16579	-0.0522899	4.34734	0.0388084	-1.99131	4.61857	2.44376	1.71062	4.12029	2.4766	3.12545	-3.68281	-2.70866	-1.85456	9.15711	0.338829	-0.588037	0.530118	-0.401339	1.23175	2.21142	-1.12867	3.18169	319.201
-0.253368	-0.327296	0.320536	-0.0774837	0.77159	-0.23923	0.0384112	0.438076	0.115103	-0.296592	0.976777	-0.0821149	0.205843	0.00675707	-1.1304	-0.957806	0.364193	0.331478	-0.736728	-0.256183	0.0505135	-0.135514	-0.421544	1.40338	-0.132003	-0.760179	-0.0249672	-0.422508	0.543959	0.209769	8.55903
-0.0476429	0.00731115	0.00666605	-0.0298724	0.00818953	-0.0284719	-0.00987524	-0.052954	-0.00867965	0.0319686	-0.0598054	-0.0154568	-0.0842772	-0.00300961	0.00666867	-0.00954349	-0.0233393	-0.0284458	0.137116	0.0134998	0.0775713	-0.0138895	-0.0480069	0.153548	0.0217336	-0.107882	0.00419517	-0.0116774	0.0238459	-0.00444728	0.0844818
-0.00734447	-0.000406953	0.00449933	0.000300588	0.0141067	0.00459183	0.00581998	-0.00114732	0.00197231	-0.00162687	-0.000417889	-0.00773999	-0.00511894	-0.00290266	-0.00567929	-0.00743288	0.0120095	-0.00754701	0.00429433	-0.00203454	-0.000485145	0.00600449	0.0036275	-0.000174839	-0.0126537	-0.00103411	0.00549884	0.000692482	-0.00688077	-0.00601731	0.00106716
0.000668423	-0.000949853	-6.82965e-05	-0.00138082	-0.000250325	0.00046428	0.000643012	0.000158419	-0.000831957	0.000100537	-5.04478e-05	-0.00040669	0.000485351	0.000174674	0.00175125	-0.000311601	0.000144558	0.000409522	0.000220226	-3.31191e-05	0.00104123	1.37615e-05	-0.000442992	0.00115069	0.000654719	-0.000124323	0.000471652	-0.000336046	0.000532402	-0.00106657	1.33207e-05
2.54064e-05	7.63629e-05	0.000240451	7.25815e-06	5.00472e-05	-2.82016e-05	-8.31084e-05	1.20137e-05	-1.11787e-05	-3.95324e-05	-3.03701e-05	1.29564e-05	-0.000178655	-3.56832e-05	-5.43232e-06	-2.92038e-05	3.39766e-05	-6.85735e-06	1.50333e-05	1.31516e-05	8.94865e-05	1.96457e-05	1.09279e-05	-1.08586e-05	0.000113381	7.78307e-06	-0.000117034	-2.78649e-05	-0.000304357	-7.36549e-05	2.47228e-07
1.2813e-05	-1.8771e-05	-3.1471e-06	-9.92735e-06	-1.59128e-05	1.84467e-06	1.15441e-07	-4.20697e-06	2.87955e-05	2.81909e-06	2.18869e-06	1.50507e-06	-1.39694e-05	1.70326e-05	-7.18213e-06	7.63658e-06	1.09314e-06	1.07616e-05	-1.18061e-05	2.59245e-05	-5.89438e-06	-2.66724e-05	-1.51437e-05	2.11896e-07	5.62478e-06	-2.28184e-06	2.45936e-06	-5.4217e-06	1.1274e-05	1.06305e-05	4.55506e-09
-5.11876e-07	1.07966e-06	2.30038e-07	2.47931e-07	3.85132e-07	1.87213e-07	2.44353e-08	-3.04707e-07	1.06056e-06	-1.35888e-06	-5.45094e-07	2.93947e-06	-8.59899e-07	1.60528e-06	-1.10793e-07	-8.61016e-07	-5.13341e-07	-8.03921e-07	3.03556e-06	4.43153e-07	-8.66565e-07	3.2361e-06	1.6712e-07	5.10581e-07	1.20948e-06	6.34383e-07	2.93526e-06	1.43615e-06	-3.30516e-07	-1.23702e-06	5.38135e-11
-8.32169e-08	6.62734e-07	-4.50764e-08	1.19171e-07	-7.75058e-09	-4.63925e-08	5.00171e-08	-9.16068e-08	1.27744e-07	-2.43048e-07	-1.4112e-07	-1.24626e-07	1.66613e-07	-9.98955e-08	2.20726e-07	2.30254e-08	-4.75842e-08	7.32227e-08	3.07769e-08	-1.26122e-07	-9.89065e-08	-1.67521e-07	-1.78117e-07	-2.21146e-07	3.32097e-08	-1.80821e-07	1.20378e-07	2.65018e-08	-1.17973e-08	-2.22561e-09	8.65401e-13
1.78458e-08	2.99292e-08	-2.29539e-08	-1.2586e-08	-1.73961e-08	-8.23417e-09	-7.28741e-09	2.85197e-08	4.65563e-09	-1.7802e-08	2.13699e-09	-1.67739e-08	-3.70149e-09	9.33765e-09	1.72103e-08	1.48639e-08	5.08938e-08	-1.23891e-09	3.33617e-08	5.64109e-09	-1.79022e-08	-2.08859e-08	-1.35427e-08	-8.35087e-09	-5.18066e-08	3.0626e-08	-2.70958e-08	3.74012e-08	6.81407e-09	3.46585e-09	1.49387e-14
-3.10826e-09	1.88888e-09	2.745e-09	-2.016e-10	3.43984e-09	9.21483e-11	8.08695e-10	-8.77953e-09	-3.20591e-09	4.12126e-10	1.66292e-09	-2.87675e-09	1.40143e-09	1.29098e-09	-7.28031e-10	-1.34131e-09	-1.77996e-10	3.88264e-09	5.92414e-10	-2.94376e-09	-3.51331e-10	-3.17659e-09	-6.15858e-10	3.79832e-09	6.5206e-11	-2.24471e-10	-1.97734e-09	2.62776e-09	2.71744e-09	-1.38639e-09	2.07149e-16
-3.17246e-10	-2.84542e-10	-3.13025e-10	-1.70677e-10	-4.13798e-11	-5.26105e-11	7.73888e-11	-7.6074e-11	-9.32581e-12	-3.32147e-10	4.45361e-10	3.32343e-11	1.65336e-10	-6.85371e-10	-7.71085e-11	1.64295e-11	5.61793e-12	-1.12431e-10	7.85565e-11	7.19294e-10	-5.36044e-10	1.92925e-10	-7.06151e-11	6.57096e-10	8.93638e-11	2.43679e-10	5.71608e-10	-1.22529e-09	-4.3343e-10	6.14689e-11	4.52274e-18
1.0359e-11	-3.62047e-12	1.5333e-11	2.55528e-11	-1.97788e-11	1.54429e-11	1.70489e-11	1.24319e-12	-9.74005e-13	8.67722e-11	-1.0909e-11	-2.91603e-12	1.53435e-11	1.20647e-13	-1.4915e-12	-1.35238e-12	-2.92918e-11	1.10282e-11	-6.50528e-11	5.66834e-11	1.16779e-11	-6.98042e-11	-1.14945e-11	-1.47641e-11	-3.54793e-11	-1.38596e-11	3.2059e-12	-4.82523e-11	5.17203e-11	-1.98334e-11	3.04691e-20
-6.1634e-12	3.2977e-12	-2.1291e-12	2.59457e-12	-2.8531e-14	4.8315e-12	-1.20842e-11	1.25751e-11	3.65188e-12	7.71557e-12	3.23158e-12	-3.84277e-12	-4.61278e-12	9.24599e-13	-2.86506e-12	1.36354e-12	1.22338e-11	2.49405e-12	-6.60701e-13	8.25679e-12	-6.01012e-12	-8.55276e-13	1.40787e-11	-1.3373e-12	6.5415e-12	8.52559e-13	-6.63603e-13	-1.75263e-11	-7.75123e-12	-5.22824e-12	1.4178e-21
-2.41375e-14	3.53175e-13	-1.15305e-13	9.68897e-13	3.03653e-14	-9.56544e-14	2.34106e-14	-1.27545e-13	-5.39689e-13	-7.69479e-13	2.76583e-13	-3.40419e-13	-3.09295e-13	-4.07176e-13	2.56422e-13	-1.5997e-13	-3.79594e-13	6.6063e-13	-1.41063e-13	3.93117e-13	9.65626e-14	-6.16317e-13	-1.29709e-12	-6.94154e-13	-1.03436e-12	5.13822e-13	-5.73721e-13	-7.68645e-13	-5.97227e-13	2.90675e-13	8.5363e-24
5.57289e-14	-5.29305e-15	-8.55261e-14	-2.04136e-14	-3.43529e-14	-1.10814e-14	-4.23533e-14	-1.66288e-14	3.56437e-14	-3.938e-14	1.64505e-13	1.63542e-14	-6.66379e-14	1.20007e-13	-8.74382e-14	4.35089e-15	8.19375e-15	9.34156e-15	3.83493e-14	-1.62937e-14	5.20498e-15	9.95411e-14	1.01683e-13	2.34926e-14	-5.3511e-14	-9.96316e-14	-1.02199e-13	6.44743e-14	-6.03065e-14	-2.39301e-14	1.25214e-25
-2.14122e-15	-1.20687e-14	-2.32486e-15	-8.718e-15	-3.49579e-16	-1.51039e-15	-2.60211e-15	-1.65609e-14	-1.91102e-14	1.02753e-15	-1.99803e-15	-1.76633e-15	7.4015e-15	3.68175e-15	4.66786e-15	-6.57927e-15	9.17339e-15	-6.39222e-15	-5.27447e-15	2.59358e-15	1.15516e-15	-4.77551e-15	-2.02065e-14	-6.37158e-15	-3.61139e-15	8.16139e-15	7.93207e-15	-4.49751e-15	-1.66673e-14	4.86386e-15	2.11871e-27
7.76932e-17	-2.77446e-15	1.81332e-15	-8.9872e-16	5.19725e-16	4.57281e-16	8.13625e-16	-9.68288e-16	1.88955e-15	-4.63722e-16	1.84172e-15	-4.01226e-17	-1.31401e-15	-2.46571e-16	-4.90434e-16	3.70652e-16	-4.69041e-16	-2.11893e-16	-9.31935e-16	1.22499e-15	5.13472e-16	-4.38202e-16	1.41019e-15	1.08062e-15	-1.87435e-15	-1.06858e-15	-4.37824e-16	1.00348e-15	-1.12608e-16	3.15203e-16	3.54344e-29
-2.9714e-17	6.44605e-17	-3.8598e-18	-6.43417e-17	-4.49518e-17	3.16289e-17	1.69536e-16	8.2314e-17	-1.04588e-17	-6.35638e-17	1.89517e-16	1.97328e-16	2.66643e-16	-1.35474e-16	3.96438e-16	5.97079e-17	5.153e-17	3.42232e-17	-3.10736e-17	6.059e-17	3.38926e-16	5.86081e-17	3.44816e-16	4.11702e-17	-7.75355e-17	5.86649e-17	1.65085e-16	-1.30337e-16	-3.53062e-17	-7.70109e-17	6.8515e-31
1.95896e-17	3.69341e-17	7.08165e-19	-5.3613e-18	-1.28331e-18	-2.01653e-17	-7.24845e-18	-4.75063e-18	-3.85084e-18	-1.1994e-17	-6.52739e-18	1.10571e-17	-6.49499e-18	-4.84951e-19	-3.01727e-17	-1.28336e-17	1.58687e-17	-4.28663e-17	9.55044e-18	-2.42422e-17	-3.27716e-18	1.22185e-17	3.24431e-18	7.23095e-18	-8.1635e-18	-5.69221e-18	1.44763e-18	9.74048e-18	2.43079e-18	-2.10473e-17	7.33757e-33
-8.34821e-21	1.92011e-18	3.88917e-19	-8.45298e-19	-1.78646e-18	5.41734e-19	9.97399e-19	6.03553e-19	2.89612e-19	-1.92848e-18	2.61059e-18	-8.11828e-19	7.05047e-18	2.54743e-18	1.74678e-19	3.83785e-18	8.7177e-19	1.07608e-18	-1.55541e-19	1.32559e-18	-5.77383e-19	-3.14661e-18	-2.88724e-18	7.01659e-19	3.50606e-18	-1.47231e-18	-1.62636e-18	-7.87918e-19	-4.48642e-19	2.4338e-18	1.38245e-34
1.33459e-19	-1.61915e-19	-8.28854e-20	-4.91298e-20	5.63013e-19	1.13163e-18	-4.22553e-19	3.61142e-20	-1.14509e-19	1.85038e-19	5.06478e-19	8.33507e-20	-8.46989e-20	-5.35293e-20	-1.82061e-19	4.17658e-19	1.4919e-20	4.40797e-20	-3.45723e-19	-8.29076e-19	-4.13651e-20	9.78844e-20	-5.11478e-20	-1.21633e-19	2.45458e-19	-5.61584e-19	7.67947e-20	-6.5158e-20	-4.96796e-19	-2.32905e-20	3.83006e-36
1.16279e-20	2.00274e-20	-7.78432e-20	2.08953e-21	5.80518e-21	6.34733e-20	3.40921e-20	-8.32388e-21	-5.11642e-20	1.7764e-21	-2.17056e-21	-7.23739e-21	1.11008e-20	9.25017e-20	-1.13926e-20	2.78236e-21	-5.95887e-20	-3.25467e-20	1.67746e-20	-3.89263e-20	-1.84123e-20	-1.4098e-20	2.47206e-20	4.83836e-21	5.55564e-21	1.69014e-20	-1.48035e-20	1.43663e-20	-6.81657e-20	-6.2917e-21	3.63969e-38
3.21407e-21	-2.89309e-22	4.76117e-21	1.88574e-21	6.82678e-22	-2.1373e-21	6.22455e-21	-1.26386e-20	-8.83973e-22	-3.64471e-21	2.63569e-21	1.91488e-22	-4.34996e-21	-5.9655e-21	1.10408e-21	-1.83226e-20	4.69003e-21	8.66044e-22	8.13825e-22	3.46532e-21	-3.01528e-21	1.2255e-21	-4.06454e-22	-2.74606e-21	2.84772e-21	2.33799e-21	1.74674e-21	8.47926e-22	8.60241e-22	2.25813e-21	7.29548e-40
-5.92308e-23	-6.91948e-22	2.72502e-22	3.26655e-22	7.51948e-23	-5.22351e-22	3.65876e-22	1.23616e-22	-3.24216e-22	4.30761e-22	1.19246e-22	7.71285e-22	-4.08471e-22	2.991e-22	3.35639e-22	5.34341e-22	-7.9278e-22	7.0395e-23	-1.35687e-23	3.63801e-22	5.43001e-22	1.4404e-21	-4.92111e-22	1.58933e-23	2.19857e-22	-1.21457e-22	-4.77359e-23	9.39175e-23	4.24124e-22	3.28388e-22	6.38508e-42
1.36039e-22	-1.24047e-22	-1.29079e-22	9.07559e-25	-7.41671e-23	-1.01566e-22	2.31075e-23	1.45557e-23	5.31908e-24	4.50737e-23	9.11799e-23	-1.07487e-22	8.47926e-24	9.20868e-23	-6.58715e-23	2.97138e-23	8.7565e-23	3.43058e-24	1.17869e-22	5.81045e-24	-1.99901e-23	-2.18009e-23	3.99716e-23	4.57054e-24	2.74055e-23	1.72632e-22	-3.34031e-23	-7.57108e-23	2.38245e-24	2.72897e-23	1.65071e-43
2.67303e-24	-1.47051e-23	3.68599e-24	3.24781e-25	-4.17218e-24	2.3271e-24	-9.20005e-24	2.91756e-24	-2.06048e-24	-1.44546e-24	-2.64508e-24	-7.75039e-24	-5.10333e-24	-3.24212e-24	2.90467e-24	-2.02293e-24	-4.23123e-24	5.77604e-25	7.57066e-24	-1.04298e-24	-5.96226e-24	1.80896e-24	-1.20439e-23	-6.19277e-24	-9.6194e-25	-1.44469e-23	-3.74672e-24	-2.43348e-24	1.06138e-24	-8.70764e-25	1.00589e-45
-7.78436e-25	1.01871e-24	-1.97507e-25	-1.18612e-24	8.3337e-25	-7.24931e-25	-1.07808e-24	-2.38113e-24	-8.74731e-25	9.13088e-25	7.32635e-25	-3.56329e-25	1.78999e-25	1.67582e-24	-1.52457e-25	7.78348e-25	-2.64639e-25	4.30454e-25	-1.73291e-24	-8.00335e-25	-4.88422e-25	4.7243e-25	-4.1623e-25	1.02775e-24	-4.14482e-25	1.26883e-25	7.63318e-25	-5.51022e-26	1.4955e-25	3.45866e-25	2.33794e-47
6.23212e-27	-1.91676e-26	-8.31862e-27	-1.11825e-25	-1.60812e-25	2.21914e-25	-1.94509e-25	-5.89091e-26	-5.45152e-26	-1.21704e-25	3.58496e-26	1.73034e-26	-1.27626e-25	-9.09191e-26	1.41238e-25	-8.86933e-26	1.26204e-25	2.31581e-25	7.21153e-26	1.5699e-25	-2.02242e-25	2.47402e-25	1.16446e-25	-1.25837e-27	9.8948e-26	-2.44889e-26	8.81487e-27	-1.22247e-26	1.03244e-25	9.146e-26	4.45845e-49
3.09417e-27	9.33206e-27	-9.86638e-27	3.68234e-27	1.43025e-26	9.73401e-27	1.14987e-28	-1.11275e-26	1.95629e-27	-1.62358e-26	-5.50314e-27	-7.36771e-27	1.7487e-28	-1.01909e-27	-1.73081e-26	-1.39833e-27	-7.28057e-27	1.15202e-26	3.31512e-27	-1.34286e-26	1.70399e-26	9.99008e-27	-2.15086e-26	-1.53833e-26	5.8996e-28	-2.12903e-26	-4.61732e-27	-2.42994e-26	3.49981e-27	1.98478e-27	3.83336e-51
-4.28368e-30	1.28157e-27	-6.5657e-28	2.94969e-27	1.67488e-27	6.82897e-28	-3.95034e-28	2.61722e-27	1.26494e-28	-1.2238e-27	1.22215e-27	-1.16035e-27	-6.45073e-28	-9.61798e-28	-8.85592e-28	-7.61706e-28	7.97316e-28	-6.24298e-28	7.74076e-28	-1.82091e-28	-1.15059e-27	-1.76281e-27	-5.11619e-28	-3.27079e-27	-5.57581e-28	9.64744e-28	1.46832e-28	9.66772e-28	6.27432e-28	-8.14169e-28	4.84144e-53
1.0449e-28	2.34916e-28	1.47015e-29	-1.26666e-28	-4.4636e-28	-7.06016e-29	1.39585e-28	-1.16508e-28	7.81052e-29	1.63143e-29	-2.00646e-29	-2.44055e-28	1.30758e-29	1.0796e-29	2.59997e-29	3.17637e-29	-3.23264e-28	-3.1413e-28	-6.56479e-29	5.47507e-28	2.70388e-29	5.84883e-29	6.82191e-30	-3.23271e-28	-1.80543e-28	-6.97775e-29	4.29256e-28	8.15059e-29	2.76414e-29	-6.80213e-29	1.23766e-54
-1.61163e-30	3.52596e-29	1.19463e-30	-1.79144e-29	9.28378e-30	-8.9176e-30	-1.30088e-29	4.83702e-30	-7.75263e-31	1.17213e-29	2.04572e-29	2.49605e-30	3.08051e-30	3.68153e-29	-8.82668e-30	-4.5115e-29	1.39315e-29	-6.4742e-31	-1.4122e-30	-1.37257e-30	-1.01945e-29	-1.96058e-29	3.60949e-31	1.48549e-29	9.82613e-30	8.4063e-30	1.53385e-29	-3.03813e-29	-4.21424e-29	-1.5521e-30	9.97877e-57
-1.12598e-30	7.16202e-30	3.474e-31	-1.71857e-31	-1.19582e-30	1.16937e-31	-1.41373e-30	-2.80329e-30	-9.03525e-30	4.45605e-31	-1.46839e-30	1.68707e-30	1.073e-30	-5.28944e-30	9.99148e-31	-1.29077e-31	1.12431e-30	-3.69383e-30	-3.03837e-30	-8.23588e-31	3.31075e-31	1.4641e-30	-6.4138e-31	3.73812e-30	2.46552e-30	5.19203e-30	-4.08556e-31	-3.09608e-30	1.07973e-30	-3.75891e-31	2.66547e-58
2.51138e-31	-4.12438e-31	-1.41294e-31	3.84586e-31	1.72767e-31	-2.98383e-31	2.01902e-31	-2.81121e-31	4.43409e-33	-2.96575e-31	-7.09723e-31	-3.59615e-31	-5.83253e-31	2.92656e-31	5.73157e-32	-6.74363e-32	-1.42178e-31	1.14641e-31	8.02731e-31	-1.09528e-30	-2.33025e-31	1.34513e-31	3.10717e-31	-8.98229e-32	2.88546e-31	-7.79229e-32	1.49895e-31	3.86094e-31	1.09839e-30	3.33687e-31	5.42745e-60
-1.14832e-32	-2.14901e-32	7.57929e-33	-9.39696e-33	4.64052e-32	-2.5197e-32	1.21412e-32	-2.46099e-32	8.58365e-33	-5.15645e-32	5.92345e-32	3.61035e-33	-1.76365e-32	7.04432e-33	-1.21768e-32	-1.11806e-32	2.03194e-32	3.4063e-32	-1.43059e-32	-1.90776e-32	6.40532e-33	-2.49682e-32	2.29124e-32	6.90344e-33	8.37851e-34	-1.12881e-32	-7.26105e-32	-7.29701e-33	1.04656e-31	8.92258e-33	3.10341e-62
-8.23632e-34	-6.95422e-33	-9.93127e-34	2.98632e-33	-4.59287e-33	-2.27319e-33	1.62163e-32	-1.77867e-32	3.79287e-33	-6.17291e-33	5.88942e-33	1.81682e-33	-6.63084e-33	6.41746e-33	3.75584e-34	-6.89513e-33	3.74696e-33	4.01972e-33	4.09962e-34	-2.2752e-33	-5.37154e-33	-3.81563e-34	-5.75046e-33	-3.30966e-33	-3.09206e-33	8.40596e-33	-8.19161e-34	-3.99794e-33	6.84743e-33	1.36584e-33	1.14205e-63
3.2684e-34	1.35678e-35	-1.72237e-34	1.80899e-34	5.24599e-34	-8.23485e-34	1.02739e-33	-3.30267e-34	-1.2476e-36	-6.50463e-34	4.13052e-34	9.00613e-35	-4.10185e-34	5.13024e-34	1.15027e-33	3.33318e-33	-4.53505e-34	-5.89315e-34	3.30322e-36	3.73643e-34	-5.82634e-34	-9.29419e-34	-1.67612e-34	-1.61824e-34	-3.00341e-35	8.92088e-35	2.05027e-35	-2.46078e-36	-2.52212e-34	-8.05642e-35	1.77834e-65
-3.29045e-35	-2.23646e-35	-7.51434e-36	1.11667e-35	1.31678e-34	3.72319e-35	2.18586e-35	-1.34408e-34	-6.22842e-35	1.66174e-34	-7.46795e-35	1.13834e-34	-3.95841e-35	-7.58762e-35	4.48397e-35	1.71014e-34	-6.95071e-36	1.33687e-34	-1.38968e-34	-4.27548e-35	9.76695e-35	4.48201e-37	2.52429e-34	-5.31138e-35	-1.06719e-34	1.16582e-34	1.57411e-34	6.52559e-35	-3.22606e-35	-1.06784e-34	3.09243e-67
7.37705e-36	-4.12113e-35	1.80418e-35	-3.12487e-36	-1.1275e-36	-2.54469e-36	1.44171e-36	1.35521e-36	7.47069e-36	1.37234e-35	5.10135e-36	1.02417e-35	3.26804e-36	-1.15565e-36	-1.25891e-37	-1.3572e-36	-2.54131e-36	-1.26121e-38	2.44254e-37	-2.77181e-36	2.68475e-36	-1.3337e-36	-2.16092e-36	2.09378e-35	3.79272e-36	-4.04585e-36	2.12545e-35	-5.72463e-36	-2.85378e-36	-2.17242e-35	3.95027e-69
4.17279e-37	-1.13626e-36	-5.02453e-37	5.44476e-37	1.21102e-36	-5.49167e-37	8.77992e-37	2.16535e-36	-3.14674e-36	2.24551e-36	-4.09227e-36	-1.01314e-36	3.36999e-37	4.93857e-37	-1.51777e-37	-4.48982e-37	-3.89697e-37	1.59149e-36	3.485e-37	1.70603e-36	-5.34589e-37	-2.7604e-38	-2.4568e-37	-6.23496e-37	3.17218e-36	-2.5274e-36	3.56276e-37	-1.53541e-36	-2.36367e-36	-4.10507e-39	7.35156e-71
5.95658e-38	3.19296e-38	2.29662e-37	1.3928e-37	2.15775e-37	-4.04052e-37	-2.16342e-37	1.12511e-37	2.28876e-39	1.47573e-37	-3.07153e-37	4.53885e-38	-1.88948e-37	1.73633e-37	7.22267e-38	-1.8121e-37	2.90889e-37	-2.38348e-37	-1.74059e-37	1.94817e-37	-3.98699e-38	-2.07806e-37	2.99827e-38	2.87197e-37	9.91793e-38	5.10315e-38	-1.92318e-38	8.75003e-39	-8.40911e-38	7.18676e-38	9.31034e-73
3.57677e-38	3.70325e-38	-1.27246e-38	-7.67584e-39	-7.37611e-39	1.29303e-39	2.0973e-38	-1.10206e-38	-1.55397e-38	9.8915e-39	6.54535e-39	-5.51147e-39	3.3427e-38	-2.48638e-38	-1.05777e-39	-1.1103e-38	-8.33166e-40	3.94749e-38	-6.75403e-39	-2.56753e-38	-8.64941e-38	-1.26305e-38	3.86161e-39	1.46653e-39	1.05126e-38	-6.98343e-39	-3.26151e-38	1.37376e-38	-2.97133e-38	2.56054e-38	1.86334e-74
3.92879e-39	-8.63969e-40	-2.97695e-39	1.20786e-40	7.59395e-40	-2.80302e-40	1.29572e-39	3.06049e-40	-2.42729e-39	8.28178e-41	-4.40861e-40	1.65261e-39	-6.39679e-40	3.34601e-39	5.84247e-40	6.8576e-39	2.26668e-39	-3.89382e-39	-4.19493e-40	-1.86386e-39	2.12278e-39	1.24749e-39	-7.31103e-39	9.04388e-40	-8.60787e-40	2.00525e-39	5.04456e-41	-2.41645e-39	6.69721e-39	-3.25658e-39	2.45626e-76
-2.65966e-40	7.10606e-41	5.12009e-40	-5.89552e-40	2.15111e-40	-1.47049e-40	-3.9614e-40	-3.83771e-40	1.00337e-39	1.9724e-40	9.05803e-41	-3.76225e-40	-1.17847e-40	8.4234e-41	-1.04788e-41	-1.76628e-40	-1.47677e-40	6.03145e-41	4.50597e-40	-2.37807e-40	4.20393e-41	1.23153e-40	-1.81499e-40	-8.12754e-41	8.91321e-41	-6.7807e-41	-2.70928e-41	-1.36974e-40	3.20955e-40	2.50028e-41	2.78251e-78
2.40755e-41	-4.23679e-41	8.87292e-42	-6.10398e-41	-3.37457e-41	-1.63409e-41	2.06064e-42	-8.06357e-42	-5.0339e-41	-1.05667e-40	2.17069e-41	-7.67438e-43	7.50661e-43	1.14607e-41	2.91634e-41	1.14827e-41	-8.28855e-42	5.80722e-41	7.07004e-42	-6.04133e-42	8.72128e-42	-1.58971e-41	-7.1571e-42	-7.88011e-42	-7.04785e-41	-2.00042e-42	8.18674e-43	8.98283e-41	-9.5551e-42	4.81517e-42	4.00651e-80
-1.48955e-42	1.25323e-41	-9.96916e-43	5.66722e-42	1.10468e-41	-1.51368e-43	1.6175e-43	2.35937e-42	1.65843e-42	-5.30827e-42	7.826e-42	-5.96007e-43	-1.00739e-41	1.86919e-42	-2.05411e-42	-1.44968e-41	-5.11969e-44	3.29265e-43	-5.40614e-42	1.44853e-42	-1.49713e-43	-2.04226e-42	8.79364e-42	-4.79878e-43	-2.75274e-42	2.376e-42	-1.89722e-42	-4.8742e-42	8.14469e-43	5.6558e-43	8.86671e-82
8.89354e-44	2.27318e-43	1.40789e-42	4.76809e-43	-1.35664e-42	-3.58875e-43	9.40292e-43	1.13981e-43	-2.17745e-43	-2.23115e-43	9.87045e-44	5.45442e-43	2.23059e-44	2.83516e-45	-2.64954e-43	-1.44431e-43	9.40613e-43	-4.0561e-43	-1.10631e-42	-4.33007e-43	-1.22063e-42	-1.58678e-42	4.94352e-43	-1.19271e-42	-8.81936e-44	6.41547e-43	-2.32795e-43	2.08661e-44	-1.96565e-43	-1.59179e-43	1.4305e-83
-1.23788e-44	-7.84367e-44	2.86082e-44	-4.81186e-44	1.24941e-43	-5.46833e-44	5.87628e-44	-2.78247e-44	-1.64444e-44	-9.90245e-45	1.2487e-43	1.14722e-43	-2.41844e-44	-3.25178e-44	-2.53764e-44	-3.66398e-44	-3.40393e-44	-4.35631e-45	-5.82429e-44	-9.65448e-44	2.17694e-44	2.98894e-44	9.01721e-44	7.55392e-44	3.91936e-44	6.18704e-44	-1.26368e-43	2.60398e-44	-1.89851e-43	1.13402e-43	1.65028e-85
-1.06969e-44	5.03463e-45	-7.12119e-45	-1.73562e-45	-7.68849e-45	2.4725e-46	-4.48409e-45	9.49913e-45	-2.59986e-47	-1.48243e-45	3.99049e-45	-4.71303e-45	9.51015e-45	-1.47999e-44	-1.23771e-45	-2.22477e-45	-7.52469e-45	7.87241e-45	-1.57491e-44	1.44025e-44	-1.20793e-45	8.69983e-45	5.9963e-45	-6.59422e-45	3.7091e-45	-4.1316e-47	-9.78535e-45	-1.24726e-45	7.41495e-45	7.12292e-45	1.66674e-87
-7.52952e-46	-6.10638e-46	4.71421e-46	3.12481e-46	1.18303e-45	-1.27666e-46	1.89066e-47	-8.76102e-46	4.36868e-47	-1.33927e-45	1.846e-46	2.47289e-46	1.96944e-45	4.31032e-46	-3.25819e-48	-1.61318e-45	1.52862e-46	-1.28561e-45	-3.26347e-45	1.46093e-47	4.08241e-46	-2.45238e-46	6.90818e-46	-4.12658e-46	-2.44346e-46	2.593e-46	-1.00911e-45	-1.95294e-46	2.08328e-46	-4.68824e-46	2.66486e-89
1.79824e-46	-5.47302e-47	-6.629e-47	1.34751e-46	-1.35228e-46	1.5049e-46	-2.72838e-46	1.27161e-46	-2.68417e-46	-8.60826e-47	-5.01893e-47	-1.79893e-48	1.47721e-46	2.02525e-46	1.91619e-47	-5.01719e-47	4.31558e-46	-1.96317e-46	-1.27609e-46	9.66836e-47	-9.19279e-47	1.94483e-47	-1.32473e-46	-2.83018e-47	-8.06527e-47	-1.72458e-46	-1.42925e-46	1.43775e-46	-3.39958e-46	7.74577e-47	8.13642e-91
3.19216e-47	-2.47808e-48	7.84097e-48	-1.4088e-47	1.90014e-47	-1.16795e-47	-3.90359e-48	1.72729e-47	1.04642e-47	-7.45436e-48	1.91341e-48	-3.21326e-47	3.666e-48	2.77234e-47	2.17805e-47	-2.22764e-48	3.62977e-48	4.495e-48	-1.80278e-47	1.14804e-47	5.25063e-48	-1.64407e-47	2.59712e-50	-1.55226e-47	3.21457e-48	-4.0939e-49	-2.615e-48	-5.51767e-48	-1.85035e-47	-2.82275e-47	6.7747e-93
2.50741e-48	-1.02984e-48	-3.16475e-48	5.19445e-49	-1.69478e-48	3.53736e-50	-6.95594e-49	3.93484e-49	-1.72186e-49	-1.663e-48	6.18435e-48	-6.52676e-48	1.15236e-48	5.86639e-49	-2.54669e-49	-6.60578e-49	-1.18714e-48	-1.04555e-48	4.49564e-48	3.14948e-49	3.06094e-49	3.62319e-48	3.80189e-49	-2.40833e-48	2.25614e-48	2.30526e-48	1.27381e-48	2.45225e-49	-7.3395e-49	-9.0851e-49	1.62388e-94
5.22452e-50	-3.80529e-49	-5.33437e-49	-8.59036e-50	3.63241e-49	1.90183e-49	-4.73407e-50	8.74879e-50	3.9857e-50	-1.18127e-49	-8.07822e-51	-8.72546e-50	1.06587e-49	4.87081e-50	-8.80641e-50	-2.39613e-49	-9.07689e-50	1.86299e-49	-4.67575e-50	2.06746e-49	2.75545e-49	5.27479e-49	-2.45434e-50	-4.27911e-49	-3.66965e-50	2.72364e-49	-2.55739e-49	3.27101e-51	-2.5585e-49	6.93901e-50	1.55656e-96
3.24544e-51	-1.726e-50	-8.49991e-51	6.41808e-50	-1.77007e-50	-1.1095e-50	5.98599e-51	-3.45401e-51	7.93495e-51	-8.8625e-51	-6.96128e-50	-2.11668e-50	-4.03914e-50	-4.05156e-51	2.68729e-50	1.26815e-50	4.60503e-50	-9.73476e-51	-7.64202e-51	-5.60282e-51	1.50561e-51	1.77448e-50	-2.58753e-50	1.66057e-50	-2.86877e-50	-1.5532e-50	3.05012e-50	-1.10994e-51	-1.43504e-51	-1.72846e-50	1.88146e-98
-5.03939e-51	-2.93877e-51	-2.53797e-51	-3.46509e-51	1.99255e-51	2.26953e-51	7.19343e-52	4.85406e-51	7.5895e-52	-1.1431e-51	2.52136e-51	-3.57281e-51	2.03985e-51	-1.34414e-51	-1.06635e-50	2.59557e-51	4.9008e-51	1.34113e-51	-2.40825e-51	-1.1861e-51	-3.06532e-51	-4.52384e-51	-6.85286e-51	-2.31288e-51	-3.94029e-51	2.44544e-53	3.0087e-51	1.45916e-51	3.01127e-51	1.04335e-51	3.85161e-100
-2.23432e-52	-5.01193e-53	2.1696e-52	-2.19917e-53	-4.58043e-52	-2.20826e-53	-2.46803e-53	9.88741e-52	-2.12386e-53	4.14965e-52	2.30957e-52	-4.46271e-53	2.0603e-52	-3.55703e-52	1.10435e-52	-1.688e-52	2.15808e-52	-2.38749e-52	-1.9325e-52	-6.96968e-52	1.17475e-51	1.57156e-52	-4.26083e-52	4.0204e-52	-4.24182e-52	1.09489e-52	2.42722e-52	-1.17194e-52	-1.76159e-52	3.10595e-52	4.4928e-102
-1.0667e-52	6.74197e-54	-3.0325e-53	1.43986e-53	-3.54588e-53	7.7002e-53	5.75346e-53	-1.11514e-53	-2.23511e-53	6.76759e-53	-6.93642e-53	-7.86637e-53	3.13797e-53	-3.99545e-53	2.07386e-54	-3.65128e-54	-1.52959e-53	7.4182e-53	-6.48659e-53	9.15553e-53	1.14261e-52	-7.49622e-54	1.945e-52	-5.5976e-53	-4.01698e-53	1.78972e-53	-2.06125e-53	1.35663e-53	2.23227e-52	2.38268e-53	1.67193e-103
1.47196e-53	2.73167e-53	8.68703e-54	-8.93174e-54	8.13154e-54	-3.38994e-54	5.12466e-54	9.96772e-54	-3.74697e-54	-1.90287e-54	1.9757e-54	-9.30157e-54	5.12505e-54	1.01937e-53	-2.67104e-55	-3.29494e-55	-1.77121e-54	-9.31826e-54	7.65369e-55	3.2777e-54	1.7949e-54	5.13769e-54	-2.65902e-54	9.84169e-54	-1.12545e-55	-3.22857e-55	9.93814e-55	5.77422e-54	-8.80328e-55	-1.99303e-54	1.83382e-105
-4.55818e-55	-1.93645e-55	-1.42726e-54	3.42699e-55	1.50346e-54	6.47629e-55	3.97358e-55	-1.63844e-54	4.92629e-55	1.64938e-54	1.74828e-55	1.23838e-55	8.85831e-55	-1.2905e-55	-4.13984e-55	2.57126e-55	1.25348e-54	3.78258e-56	-1.10024e-54	1.08468e-54	-2.50019e-55	7.1705e-56	4.26537e-55	5.21259e-55	-7.6886e-55	-1.65246e-54	-1.97436e-54	-1.1291e-54	8.94739e-55	5.03194e-57	2.57461e-107
-8.72544e-57	-4.19812e-56	1.55636e-55	-2.67096e-57	-1.42467e-55	-9.46011e-56	1.24293e-55	-8.02354e-56	6.77438e-56	-1.56616e-56	1.66807e-56	-8.79345e-56	2.71162e-56	1.15757e-56	-2.49016e-56	5.19615e-56	-2.09e-56	3.39386e-56	-2.76981e-56	-2.1474e-55	-3.55699e-56	-1.2928e-56	-3.65192e-56	-1.34524e-55	7.78191e-56	1.69336e-55	-1.33566e-56	-7.73937e-56	3.04068e-55	-1.01758e-55	3.07278e-109
9.03817e-57	-6.65973e-57	-6.74942e-57	1.73681e-56	1.23823e-56	-4.80829e-57	-5.40274e-57	1.16263e-56	-9.29556e-57	1.1334e-56	1.12321e-58	2.47917e-56	4.46808e-56	-3.3927e-57	-1.61711e-56	1.0119e-56	-9.92295e-57	-8.74538e-57	-5.51611e-57	-1.24526e-56	-8.61034e-57	-1.9001e-56	-1.35786e-56	-5.62365e-57	1.03379e-56	5.16287e-57	-4.26511e-57	-3.06155e-56	-9.37458e-57	-3.71437e-56	7.58353e-111
-2.21491e-58	-9.22482e-58	-1.76752e-57	8.3207e-58	-6.73557e-59	3.35684e-57	-9.8516e-58	2.85933e-57	4.99014e-58	-9.25104e-58	7.23381e-58	7.97864e-59	7.74719e-58	2.08266e-59	2.01416e-57	1.99389e-58	-8.05319e-58	-3.11517e-57	8.2312e-58	2.52471e-58	-1.69937e-57	-2.2466e-57	-1.78802e-57	4.30322e-58	-2.10473e-57	3.64211e-58	2.66852e-57	-4.05617e-58	1.16398e-57	-1.84314e-58	6.71156e-113
-2.41953e-58	1.20252e-58	-1.61456e-58	-2.53308e-58	9.07447e-59	-1.73579e-58	2.53811e-58	6.24805e-58	-4.87968e-59	-4.45634e-58	2.03265e-58	-1.95596e-58	-7.38932e-59	-3.31394e-58	1.02264e-58	3.97754e-58	1.017e-58	-9.41235e-59	3.01016e-58	4.25212e-59	3.15873e-58	5.9438e-58	7.19278e-59	2.85903e-58	3.33405e-59	1.42729e-58	-1.34994e-58	-1.2048e-58	2.81984e-58	-1.59156e-58	2.03156e-114
3.12507e-59	1.80036e-59	5.08344e-59	-1.09338e-59	-1.7208e-59	-6.09878e-60	-2.81984e-60	-1.7434e-59	-7.45738e-60	2.92852e-59	-2.8707e-59	3.22882e-59	7.77424e-60	2.6048e-59	-2.89105e-59	-2.11862e-59	-4.05495e-60	-1.22791e-59	1.97955e-59	-1.12863e-59	-1.54791e-59	-3.08819e-59	7.34822e-60	-1.33197e-59	1.79815e-59	-1.95052e-59	5.45374e-60	7.88657e-60	1.017e-60	4.57257e-60	1.23819e-116
-1.69151e-60	-2.59657e-61	-9.67583e-61	-4.83485e-60	2.00251e-60	-3.86596e-60	5.87258e-61	3.09618e-60	-1.15235e-60	7.15232e-61	2.07825e-60	-4.99576e-61	-7.39196e-61	1.25832e-60	-6.17191e-61	-4.15633e-60	-1.08793e-61	7.92756e-61	3.30297e-60	3.99671e-60	-6.61817e-61	-4.28634e-61	8.12061e-61	-2.73949e-60	5.70148e-60	-2.0821e-61	1.84326e-60	4.64705e-60	-8.22619e-61	2.13496e-60	1.81409e-118
3.27408e-61	-3.51389e-62	1.87228e-61	-2.10664e-61	2.80149e-61	-1.89821e-61	2.6361e-61	1.91122e-61	8.17298e-62	6.3439e-61	3.51204e-62	-4.64822e-61	-9.34734e-62	-1.20486e-61	4.55205e-62	-4.51694e-62	2.77359e-62	-2.12204e-61	3.98952e-62	2.58266e-62	-1.72539e-62	-2.71997e-61	-7.57134e-61	4.49232e-61	2.27198e-61	1.69883e-61	2.17496e-63	-2.64557e-61	-2.79011e-61	2.67623e-61	2.25953e-120
-6.92474e-62	2.18012e-62	-1.66965e-62	-5.02456e-62	2.22323e-62	-2.75412e-63	4.61804e-62	7.69399e-63	3.23919e-62	1.23696e-62	-3.59616e-63	3.85352e-62	-1.19888e-61	-5.06367e-62	1.61038e-62	-7.10876e-63	7.45204e-64	8.94366e-63	-4.7149e-63	6.78627e-63	6.45043e-63	-4.70575e-63	-5.39823e-63	3.30163e-62	-2.79554e-62	-3.05212e-62	-5.17765e-63	2.63842e-62	-1.21318e-62	-2.73195e-62	3.53762e-122
7.44656e-65	4.01731e-63	-1.69925e-63	-1.45842e-62	2.10962e-63	-1.3483e-62	-1.01753e-63	1.15624e-63	-4.82254e-63	-2.4615e-63	2.77315e-64	3.40767e-63	-4.83234e-63	1.97665e-63	6.11382e-63	6.55644e-63	3.9568e-63	-9.05731e-63	4.65954e-63	-2.01277e-63	-2.80301e-63	-8.99181e-63	-4.86933e-63	1.11309e-62	-1.30665e-64	-7.7036e-63	2.98741e-63	-2.89356e-63	5.25863e-63	-2.15892e-63	1.03772e-123
5.28463e-64	-3.27017e-65	-1.55388e-63	7.72466e-64	1.20022e-63	3.95698e-64	3.69099e-64	-3.30583e-64	1.31593e-64	-3.25434e-64	-1.27952e-66	1.09767e-64	5.28652e-65	2.32513e-64	1.8041e-64	-4.15255e-64	-2.04619e-65	-4.50172e-64	-8.24699e-64	-3.71477e-65	4.66663e-64	6.34795e-64	-2.33375e-64	-2.97077e-64	-3.10924e-64	-2.89188e-64	7.923e-65	-2.62887e-64	-4.99999e-65	2.5779e-65	7.43821e-126
4.64051e-65	-3.58033e-65	4.64683e-65	1.02175e-64	2.26135e-65	8.66669e-65	-3.17813e-65	2.28407e-65	-6.58986e-65	1.72735e-66	2.5782e-65	-5.00664e-66	2.58162e-65	-1.15186e-65	-2.82336e-65	1.77881e-64	-1.30889e-65	-3.32542e-68	7.69664e-66	-2.65725e-65	-1.27444e-65	9.56429e-66	2.45002e-65	-1.0371e-64	1.27926e-64	1.72629e-65	-1.91503e-65	-8.50404e-65	3.0106e-65	-8.34163e-66	1.01646e-127
2.21459e-66	-2.0286e-66	-5.0303e-66	8.72981e-66	3.25947e-66	4.69157e-66	7.69359e-66	3.18846e-66	-3.2729e-67	-1.56457e-66	2.82251e-66	4.03763e-66	-1.90029e-66	4.41578e-66	2.60218e-66	2.02045e-66	-2.41039e-66	-6.95619e-66	-1.99339e-66	1.32351e-65	8.79472e-66	-8.98822e-67	-2.81664e-66	-2.05814e-66	6.43618e-67	3.64106e-66	1.14242e-65	5.82479e-66	-3.92495e-66	-2.24001e-65	1.29226e-129
4.31792e-67	1.13481e-67	-7.84639e-67	-2.41976e-67	-2.42864e-67	7.82427e-68	1.21002e-67	1.02202e-67	9.01763e-68	4.98865e-67	4.60205e-67	-1.15873e-67	1.04886e-66	-1.31172e-66	5.15347e-68	1.06625e-67	-1.54867e-67	8.92418e-67	2.47504e-67	2.15226e-67	8.75434e-67	2.2634e-67	-6.04845e-67	-2.6278e-66	-5.01866e-67	-1.36528e-66	-1.37641e-66	-7.54018e-68	-7.87086e-67	7.2168e-67	1.84538e-131
-6.15423e-68	6.83867e-68	3.10708e-68	2.01797e-67	-1.82281e-67	-1.06265e-67	-3.32105e-68	-1.00198e-67	8.93971e-68	-1.85982e-67	-2.29659e-67	-3.36451e-68	-7.06411e-69	1.02131e-67	1.39352e-67	-1.99771e-67	2.04913e-68	1.64333e-69	1.258e-68	-4.69418e-68	3.73356e-69	7.042e-68	1.46382e-67	6.79782e-68	-9.08695e-68	-1.16627e-67	1.25543e-67	5.40453e-68	1.26512e-68	-1.24549e-68	3.4674e-133
7.85804e-68	3.60102e-68	-1.64098e-68	-2.18152e-68	-1.80756e-69	9.93012e-69	-2.23475e-68	1.42763e-68	7.50884e-69	-6.28554e-69	1.19225e-68	1.5021e-68	-1.44291e-68	-1.03967e-68	2.40573e-68	3.65502e-68	-4.22749e-71	-1.56538e-68	-1.02147e-68	1.29661e-68	-2.68497e-68	8.25726e-69	-9.73615e-69	1.22555e-68	1.28247e-68	-6.76084e-69	1.36963e-68	-3.55948e-69	1.67633e-68	-1.5338e-68	1.41948e-134
5.0312e-70	1.3933e-70	-2.74561e-69	9.38551e-70	9.39084e-70	1.78313e-69	6.10786e-70	-2.41943e-69	-2.07514e-69	4.79002e-71	-2.44686e-69	-5.54523e-71	4.19437e-70	2.66486e-69	-6.55014e-70	-9.32762e-70	-1.54991e-69	1.6673e-70	9.67202e-70	-8.73152e-70	-2.01277e-69	-3.10911e-70	2.2271e-69	6.59447e-70	-8.16032e-70	6.47709e-70	5.38549e-70	-4.72782e-70	6.82283e-70	3.30985e-69	6.45454e-137
1.51172e-70	5.19592e-71	3.18866e-70	6.33128e-70	2.5537e-70	-4.37126e-71	-1.41475e-70	-3.92043e-70	4.47097e-70	6.43762e-71	-2.3531e-70	-1.29543e-72	1.13515e-70	-7.78298e-71	-1.86915e-70	-3.18885e-70	1.89271e-70	5.34853e-70	8.19941e-71	4.16008e-70	3.85315e-70	6.81869e-71	-4.53133e-70	1.47764e-70	-6.2153e-70	3.12035e-71	4.90307e-71	8.07217e-71	-1.18262e-70	-8.69957e-70	3.23286e-138
-2.68939e-71	7.60969e-72	6.60325e-72	3.73359e-71	-1.41241e-71	3.67603e-71	-1.72554e-71	1.04723e-71	2.05353e-71	2.55382e-71	2.33074e-72	1.68319e-71	1.11572e-71	1.57059e-72	-2.44932e-72	-1.17582e-72	9.56512e-72	-5.15714e-71	-2.72731e-71	1.37386e-71	4.57948e-71	5.14649e-72	-1.70739e-71	-4.04646e-71	5.65296e-71	6.30735e-72	5.62543e-71	-7.6773e-71	-2.79121e-72	-4.89642e-71	2.81095e-140
1.07427e-71	1.02931e-71	-1.3055e-72	-1.78597e-72	6.93357e-72	-9.72883e-73	-1.27847e-72	3.93302e-73	3.15408e-72	4.51842e-72	1.75712e-72	-3.87308e-72	-8.39416e-72	1.76195e-72	2.22809e-72	2.46215e-72	-2.72877e-72	-1.99013e-72	3.82616e-72	-1.89949e-72	7.87865e-72	2.72876e-73	2.29768e-72	-2.35697e-73	6.82457e-73	-1.30291e-74	3.91762e-72	-4.53364e-72	1.67888e-73	2.32771e-72	5.49054e-142
1.49024e-73	2.84949e-74	2.89112e-73	1.69111e-74	2.93487e-73	1.76314e-73	-2.31664e-73	-2.53558e-73	4.60912e-73	-1.05534e-73	3.30829e-73	-5.87648e-73	2.59627e-74	2.32562e-73	2.89477e-73	-2.01649e-73	-1.53804e-73	5.63947e-73	1.21266e-72	2.98918e-73	-2.03067e-73	-2.30517e-73	-7.7204e-74	-1.40981e-73	9.85498e-74	-2.82108e-73	-1.94443e-73	-1.7327e-73	3.39481e-73	-3.26725e-73	3.60058e-144
3.48315e-75	-6.65099e-74	4.56295e-75	-1.72e-75	1.42987e-73	-1.0265e-73	2.45589e-75	4.95783e-74	4.56553e-74	-5.0978e-74	3.73246e-74	-6.36133e-74	-4.61106e-75	5.38477e-74	2.37565e-74	6.67488e-75	-7.9719e-75	-1.51353e-73	-5.07005e-74	4.02454e-74	-4.43466e-74	1.67933e-74	-1.48556e-74	4.56208e-74	-2.07594e-75	8.37932e-74	6.70348e-74	3.01162e-74	1.59796e-73	-5.6809e-75	1.21264e-145
-1.09009e-74	1.98339e-75	1.44423e-75	1.01969e-74	2.45523e-75	4.80786e-75	-3.5583e-77	-7.59934e-76	1.05523e-74	-5.67215e-75	1.97909e-75	1.15469e-74	1.55527e-74	-3.29957e-75	-9.10201e-76	-3.27036e-75	4.56959e-76	2.5556e-75	4.91024e-75	3.18485e-76	4.11903e-75	1.32853e-75	-7.41127e-75	7.34887e-75	2.21722e-75	-9.02233e-75	4.40495e-76	9.65094e-75	6.43687e-75	6.58574e-75	1.22669e-147
-5.13523e-76	-1.10277e-76	-1.15343e-75	-1.17963e-75	7.19804e-76	2.71879e-76	2.49838e-75	-5.30618e-76	-6.7469e-76	-4.94189e-76	2.31799e-77	-8.87974e-77	2.21286e-76	5.7528e-76	-1.15664e-75	3.60457e-76	-3.41616e-76	-4.9136e-76	-2.3803e-76	2.35948e-76	1.66554e-75	-3.4533e-76	1.4367e-75	3.71044e-76	1.4816e-75	6.82288e-76	-6.62718e-77	6.46859e-76	7.96005e-78	1.18234e-75	2.27157e-149
3.11913e-78	3.72003e-77	1.11884e-77	3.73959e-78	1.62089e-77	9.67554e-78	-1.72336e-77	2.30838e-77	1.69777e-76	1.7787e-76	9.70963e-78	-3.13975e-77	1.6305e-76	7.74676e-77	-3.08276e-77	-1.31535e-77	-1.71556e-76	3.22932e-77	2.83132e-77	7.84235e-77	-3.84578e-77	1.41478e-76	7.89546e-77	-1.15081e-76	4.72847e-77	-1.67744e-76	1.68487e-77	2.47788e-77	-5.16308e-77	2.16188e-79	2.10307e-151
1.24111e-77	1.49152e-77	-1.01287e-77	-5.28957e-78	5.18743e-78	-1.49063e-78	1.2196e-77	-8.5565e-79	1.629e-77	2.67316e-78	1.15832e-78	2.08092e-77	-1.25207e-77	-1.60863e-77	-4.67136e-78	-8.85309e-79	-1.15616e-77	7.34608e-78	3.91206e-78	7.35634e-78	-4.15416e-78	-3.18308e-77	6.26911e-77	-1.43518e-78	8.41423e-78	7.68145e-78	2.50971e-78	1.58507e-77	8.96896e-79	-7.4435e-78	7.49399e-153
5.86766e-79	-8.70626e-79	7.32667e-79	2.20875e-80	5.21419e-79	-5.74562e-79	1.90809e-78	6.62765e-79	2.84272e-79	-1.21676e-79	-5.8482e-79	1.1363e-78	1.60185e-79	7.34896e-79	4.14536e-80	2.13337e-78	-3.09057e-79	-9.80608e-79	4.20551e-79	1.11018e-78	1.28767e-78	7.41674e-79	-1.62842e-79	2.1543e-79	-6.52191e-79	9.34974e-79	9.53322e-79	-3.87703e-79	-9.49996e-79	2.17286e-78	2.58992e-155
7.49303e-80	-1.51047e-79	8.85029e-80	-2.3355e-79	1.96357e-79	-8.03776e-80	-9.23327e-81	1.85679e-79	1.55054e-79	-8.73523e-80	-1.17866e-80	1.32167e-79	-1.07288e-79	4.98245e-80	2.18825e-80	-2.49302e-79	2.1743e-79	-1.95608e-79	-3.20268e-81	4.00735e-80	7.17983e-80	-8.19623e-81	4.55177e-80	1.10881e-79	-1.12566e-79	-3.91221e-80	2.80789e-79	3.276e-80	-8.16151e-80	2.45265e-79	5.63966e-157
-4.5838e-81	-2.32963e-80	3.3397e-81	-9.773e-81	1.09238e-81	2.15971e-80	1.73768e-80	1.53817e-80	1.8234e-80	-2.74239e-80	-6.35936e-80	1.38521e-80	-2.96193e-81	2.73814e-80	-7.10951e-81	-3.78387e-81	3.21763e-80	-2.95149e-81	1.48525e-80	2.05054e-80	6.06546e-80	-3.71764e-81	-2.9634e-80	4.59271e-80	-3.11488e-81	-1.06416e-80	3.49902e-80	-1.11589e-80	-9.65656e-81	-2.63607e-80	1.84458e-158
-3.74594e-81	8.99731e-82	-1.06223e-81	-2.79669e-81	2.26975e-82	-9.09574e-82	4.60582e-81	-2.63953e-81	9.01036e-82	2.32073e-81	-6.17941e-82	-4.20678e-81	3.79966e-81	4.35871e-81	-4.22644e-82	7.2445e-82	2.86979e-81	-1.0529e-81	-7.24069e-82	1.87384e-81	7.44585e-82	3.39889e-81	-5.70643e-82	-1.41898e-81	-4.77564e-82	5.59217e-82	2.57991e-81	2.18933e-82	-3.56743e-81	-6.0148e-82	1.59425e-160
1.43184e-82	-5.21285e-82	2.2189e-82	-1.86664e-82	-1.98192e-83	2.01981e-82	8.6823e-83	-7.86452e-83	7.0924e-82	-5.55122e-82	-5.96414e-82	-4.23179e-82	-2.31403e-82	-5.22041e-82	-3.48803e-82	1.82308e-82	1.02083e-81	2.20183e-82	2.69514e-82	-9.58948e-83	2.1311e-82	4.54524e-82	-2.62006e-83	-4.41629e-82	-1.73652e-83	2.7978e-83	-1.93083e-82	-1.33113e-82	1.84624e-82	-2.88974e-83	3.96933e-162
5.31323e-83	-9.62153e-84	9.95067e-83	-1.00558e-83	-2.58712e-83	5.61588e-83	1.3376e-83	8.01971e-84	3.69268e-83	1.24074e-82	-1.42843e-83	-5.18635e-83	-1.02094e-82	-1.23687e-83	4.53493e-84	2.08981e-82	4.01057e-83	-9.29468e-83	2.75814e-83	-4.59117e-83	3.71993e-83	6.65139e-83	-4.14044e-85	-9.01488e-84	-1.06334e-82	1.47332e-83	-5.2115e-84	-1.32506e-83	7.03959e-83	3.32147e-84	1.26605e-163
-4.07648e-85	2.52879e-84	-8.34994e-84	6.45037e-85	1.82723e-84	5.63239e-84	9.78979e-84	3.75129e-84	3.72331e-84	1.05893e-84	-1.2838e-83	-1.34564e-84	3.49489e-84	3.51007e-84	-7.96212e-86	5.57691e-85	3.94881e-85	1.00045e-84	-7.66388e-84	-8.62349e-84	1.93031e-84	-5.10652e-84	-3.08267e-84	2.63904e-84	-7.99817e-84	-9.93523e-84	-2.62303e-84	6.98029e-84	6.47995e-84	1.6002e-85	8.6896e-166
-6.52398e-86	-3.17633e-85	-1.24941e-85	2.4068e-85	-2.08941e-85	2.63726e-87	-1.29409e-84	-8.4517e-86	2.32024e-85	-4.77517e-85	5.94113e-85	-1.37671e-85	8.08323e-85	2.45426e-85	2.50874e-85	-2.31789e-85	-3.10424e-85	4.41536e-85	-5.77791e-85	2.32967e-85	1.85577e-85	-9.61113e-86	-4.61237e-86	1.29536e-84	-5.1106e-85	1.99192e-85	5.25803e-85	-2.32904e-84	4.02449e-86	-6.39146e-85	1.22033e-167
2.16726e-85	1.71802e-86	-1.33477e-85	-1.29436e-85	3.93602e-85	-1.41138e-85	-3.25798e-86	-7.14717e-86	-1.17198e-85	3.51917e-86	-1.45554e-85	3.515e-86	6.31492e-86	-3.03774e-86	1.58612e-86	4.5681e-86	-3.97705e-86	8.93082e-86	-9.81704e-87	3.76332e-86	4.32314e-86	-6.38312e-86	1.13155e-85	7.56748e-86	4.17469e-86	1.14825e-85	-6.63191e-86	4.01498e-86	1.21658e-85	4.4214e-86	3.8073e-169
-2.42979e-87	-3.31584e-86	3.46266e-87	-8.07934e-87	-1.52725e-86	2.966e-87	1.33061e-86	-2.20389e-86	-3.84669e-87	9.61339e-88	1.60515e-87	-5.27536e-87	-1.1229e-86	-1.37338e-86	-6.3649e-88	1.61657e-88	4.07669e-88	-1.38681e-86	-1.49584e-87	-3.90402e-88	-5.0119e-87	-6.14889e-87	1.85818e-86	6.98829e-87	-1.11123e-87	8.05591e-87	1.47206e-86	3.83864e-87	-8.51649e-88	4.0607e-87	3.41543e-171
1.03679e-87	2.14383e-87	-1.32772e-87	3.52748e-87	-3.46944e-88	-7.70371e-88	-4.98071e-88	-1.00637e-88	8.73517e-88	2.45468e-88	-1.16712e-87	2.42077e-88	8.5194e-89	-1.49582e-87	-1.26291e-88	-6.39602e-89	-3.65181e-88	2.687e-87	-6.5442e-89	-5.05455e-89	1.12495e-87	-5.30334e-88	2.59877e-87	4.68856e-88	7.93447e-88	-6.39778e-88	1.82313e-87	5.68456e-88	-4.95707e-88	-3.83957e-88	4.63172e-173
-1.76074e-88	-1.14573e-88	1.02303e-88	-7.68285e-89	2.23106e-89	1.64001e-89	-1.46368e-88	-2.37064e-88	1.74247e-88	2.82668e-88	-1.17247e-89	1.18546e-88	-3.90782e-89	-1.36607e-88	2.02508e-88	1.99162e-89	-1.96303e-89	-1.01737e-89	-1.6175e-88	-3.0797e-88	-2.6276e-89	1.84366e-88	-2.10227e-88	7.43947e-89	-7.40673e-89	-9.7363e-89	-8.12283e-89	1.87687e-88	2.22963e-88	9.81251e-89	6.46975e-175
3.56907e-89	-2.38725e-89	2.66392e-89	-9.12288e-90	1.20117e-89	1.68766e-89	-2.76621e-89	-1.48192e-89	-1.87087e-89	-2.33335e-90	-4.81332e-90	2.60333e-90	3.28155e-89	1.78358e-89	-2.21692e-91	2.46958e-89	2.4956e-89	6.41726e-90	-1.56049e-89	1.70155e-89	-7.72602e-90	1.03756e-89	-1.08628e-89	-1.58058e-90	6.62115e-90	2.12747e-89	-3.07204e-90	1.78038e-89	-1.64954e-89	3.77716e-90	9.03491e-177
1.0726e-90	-1.64462e-91	-1.25027e-90	2.33292e-90	-2.50668e-91	-8.74795e-91	2.7491e-91	4.52686e-91	-2.44473e-91	-5.43459e-91	7.52898e-91	-2.16945e-91	-2.38552e-91	-1.22701e-90	-3.50935e-90	-1.69073e-90	-2.90057e-91	6.98795e-91	-1.63734e-91	9.21335e-92	-5.61628e-91	-1.52052e-91	-2.5412e-90	-2.68843e-90	-1.17454e-90	2.91471e-91	9.21818e-91	-6.94852e-91	3.90537e-91	-2.56721e-90	5.11692e-179
-1.10874e-91	9.27301e-92	2.54331e-91	-2.63366e-91	-2.63737e-92	-1.00317e-91	1.25139e-91	-2.57292e-92	8.55173e-92	2.49899e-92	4.30498e-92	3.33581e-91	9.21939e-91	-1.64659e-91	1.71605e-91	-7.07471e-91	-1.25374e-91	2.47449e-91	-3.65425e-91	-8.66815e-93	-1.67831e-91	-1.23951e-92	-5.54842e-91	1.40421e-91	1.6088e-91	-1.52601e-91	-5.21086e-92	-1.10232e-91	-1.79824e-91	-6.69278e-91	2.82089e-180
3.70127e-92	-2.98726e-93	-1.9218e-92	-2.03774e-93	-1.85514e-92	-4.23633e-92	1.4118e-92	1.35352e-92	6.94393e-93	-4.00278e-92	6.18431e-93	6.42721e-92	-3.62163e-92	2.25086e-92	1.14255e-92	1.65673e-92	2.09918e-92	5.76219e-93	2.48056e-92	-4.97516e-92	-1.05053e-92	-6.16199e-92	-4.29943e-93	-1.02406e-92	2.43459e-92	-3.42231e-92	-4.69988e-92	-1.24543e-92	2.60584e-92	7.34308e-92	3.01107e-182
-6.52315e-93	1.00988e-92	-7.68431e-93	4.11105e-93	3.16506e-93	-2.32191e-93	5.20485e-93	2.40103e-93	-6.6771e-94	3.75316e-93	8.58811e-94	3.92285e-93	4.54549e-93	-5.62551e-93	1.27244e-93	1.37244e-93	-9.30828e-95	2.32565e-93	-3.22546e-93	-5.38712e-94	8.9257e-93	6.69273e-94	4.98654e-93	-5.09415e-93	1.52287e-93	3.45064e-93	2.57503e-94	-1.04204e-92	1.09154e-93	6.80981e-94	6.26795e-184
-1.87342e-94	-1.74481e-94	-5.32808e-95	-3.78909e-94	-9.1635e-94	3.28886e-94	-5.22714e-94	5.2141e-95	-9.00267e-94	1.21727e-94	5.54553e-94	-2.26755e-94	1.74205e-93	-8.6725e-94	-1.63564e-94	1.13417e-94	1.86852e-94	1.95523e-95	4.58912e-94	3.96017e-94	-8.79243e-95	-3.73406e-94	3.61083e-94	-1.82067e-94	1.28479e-94	-1.8138e-94	1.41343e-94	1.73578e-94	-6.74383e-94	5.6496e-94	8.03339e-186
-5.78179e-95	-1.29495e-94	-4.57803e-96	-1.98158e-94	-4.86875e-95	-7.99669e-95	1.36729e-94	-4.08514e-95	2.9881e-95	1.17054e-94	-1.05663e-94	4.75726e-95	3.78109e-95	-6.55521e-95	-1.61369e-95	1.95683e-95	3.95519e-95	1.03678e-94	-1.71397e-95	-8.93949e-95	8.83914e-95	-7.11812e-95	3.82216e-95	1.45008e-94	-1.6421e-95	5.31182e-95	2.55656e-95	-1.17536e-94	2.70749e-95	2.25453e-95	1.97689e-187
-1.89211e-96	1.34234e-96	2.53486e-96	2.5157e-96	1.7968e-96	3.05505e-97	5.86395e-96	1.29648e-96	-1.58672e-96	5.58966e-96	-5.90924e-97	3.01693e-97	-1.00438e-95	3.37463e-97	-4.52497e-96	1.73709e-96	-2.54647e-96	-1.41113e-96	3.599e-96	3.9321e-96	-2.5731e-96	7.72043e-96	4.60137e-96	2.69665e-95	1.94602e-95	-9.6279e-97	-2.61644e-96	8.58873e-96	-2.30742e-96	-3.02604e-96	1.54241e-189
-2.07894e-96	-2.23796e-96	6.53187e-98	7.90466e-97	-1.00905e-97	1.11253e-96	-6.07211e-97	1.11599e-96	-1.90938e-97	-6.99945e-97	2.52014e-98	7.90474e-97	7.47301e-97	-2.72039e-97	-2.11384e-96	-6.44544e-97	-1.8136e-96	4.6561e-97	9.59125e-97	5.72199e-97	9.40379e-97	-1.74934e-96	-1.45152e-96	-1.00468e-96	8.25101e-97	-1.91279e-96	-3.37522e-97	4.38488e-97	-2.65397e-96	-1.63088e-96	4.56529e-191
2.17942e-97	-9.61968e-98	-3.66208e-98	8.79144e-98	-6.73319e-98	7.48845e-98	-2.16931e-98	4.53111e-99	1.45583e-97	3.19254e-98	3.97449e-98	-3.30381e-98	4.23511e-98	2.32e-97	3.06337e-97	-3.52726e-98	1.8934e-97	4.71322e-98	8.70397e-98	-8.2617e-98	2.51913e-97	1.22926e-97	-7.87124e-98	-1.6265e-98	8.19076e-98	-4.74188e-99	3.36329e-98	2.58009e-98	2.44655e-97	-3.86158e-97	6.0705e-193
9.56715e-99	3.14202e-98	-1.57316e-98	3.92668e-98	-2.96364e-100	2.49985e-99	6.76398e-99	-1.27802e-98	2.33621e-98	8.42158e-99	1.86495e-98	-1.30905e-98	2.46251e-98	2.80178e-99	1.69652e-99	2.70254e-98	7.52392e-99	-6.2067e-99	2.69034e-100	-3.68771e-99	-2.34243e-98	-2.30744e-98	-9.27513e-99	-1.80192e-98	7.89569e-99	4.50501e-99	-2.64611e-98	1.56732e-98	-4.27059e-99	-8.13598e-100	8.21495e-195
3.51596e-100	-1.60234e-99	1.57907e-99	-3.03044e-100	-1.57256e-100	-7.73636e-100	5.52914e-100	3.57781e-100	-5.30053e-100	-1.31442e-99	1.73287e-100	-5.93858e-100	-2.88899e-99	5.20624e-100	3.60115e-100	-1.8703e-100	-4.08265e-100	6.09124e-100	-8.28907e-100	-4.47405e-99	3.05736e-99	-1.68746e-99	1.21796e-99	-1.7205e-100	1.60588e-99	-2.29274e-99	-5.96682e-100	6.04028e-100	2.32284e-99	7.59779e-100	6.69859e-197
1.59999e-100	-8.86089e-101	1.05314e-100	-5.48615e-100	-2.28858e-100	2.87717e-101	-3.56824e-101	4.76349e-102	3.09689e-100	-1.61089e-100	-3.34082e-100	2.47837e-100	1.79256e-100	-1.62869e-100	-7.87678e-101	6.47236e-100	-3.60471e-102	-3.13354e-101	4.93047e-101	-4.44251e-100	-1.14497e-100	2.7865e-100	8.50999e-102	-6.77904e-100	-1.3911e-100	-1.75882e-100	-2.22476e-100	-4.31192e-101	-7.89517e-101	2.32703e-100	2.09188e-198
-1.18851e-101	8.71834e-101	7.721e-102	-2.34813e-101	-3.50581e-101	-4.46708e-101	-1.17971e-101	-1.47511e-101	-3.67297e-101	-2.55185e-102	3.50298e-102	2.0292e-101	-2.56316e-101	-5.73784e-101	-4.63782e-102	-5.03431e-102	4.04819e-101	1.10093e-101	3.73531e-101	6.06994e-102	3.14501e-102	1.7596e-102	4.71451e-101	-3.11064e-101	-7.92822e-103	-1.06329e-102	-9.2942e-101	9.21129e-101	1.30837e-101	-2.49046e-101	4.20218e-200
5.0885e-105	2.08759e-103	5.85594e-102	-3.28113e-102	9.86284e-103	2.31399e-102	-2.98778e-102	-5.76466e-102	-1.47704e-102	7.24077e-103	2.17735e-102	-3.82887e-102	1.98839e-103	-2.98662e-102	3.04489e-102	-1.69522e-102	-1.81693e-102	-9.98768e-103	-6.12646e-102	-2.44889e-102	-2.32541e-102	4.3802e-102	-3.25081e-102	4.76142e-103	-1.13123e-102	2.22194e-102	8.73465e-103	2.64749e-102	-3.72018e-102	-6.54821e-103	2.48273e-202
4.97702e-103	-6.57992e-104	9.17253e-103	-2.57297e-103	1.31942e-103	-1.0077e-102	-1.51265e-103	-3.21042e-103	-2.61938e-103	1.62731e-103	-3.55084e-104	7.51451e-103	1.7115e-103	-1.73743e-103	6.09107e-103	-1.96863e-103	-2.90283e-103	-5.06577e-103	-9.4555e-104	1.16418e-102	2.23447e-103	4.89578e-103	-2.92449e-103	2.19598e-103	-6.24478e-104	-2.55079e-103	3.07029e-104	8.56804e-104	-7.76244e-103	-4.36407e-103	6.44746e-204
1.42991e-104	-2.37804e-104	-8.95969e-104	5.7916e-106	-2.60701e-104	1.81483e-104	-1.23314e-104	2.31174e-104	6.24456e-104	1.46934e-104	-1.16927e-103	-1.13706e-105	1.88776e-104	3.34753e-104	-5.16429e-104	-2.3035e-104	5.76173e-105	1.47875e-104	-1.44721e-104	4.47711e-104	-1.73583e-105	1.25172e-104	1.68963e-104	-2.38945e-104	-1.40161e-103	1.96861e-104	-2.95444e-104	2.95672e-104	6.53083e-104	-3.13955e-105	6.24932e-206
-3.6356e-106	-7.88078e-105	4.27092e-105	-6.84585e-105	-2.43824e-105	-1.51951e-105	-4.02334e-106	-7.14787e-105	4.44699e-105	-1.14951e-104	-4.86759e-105	3.33061e-105	-1.49255e-105	-2.179e-104	-1.03734e-104	-1.32292e-105	-5.03228e-105	3.645e-105	-4.65695e-105	3.50847e-105	-8.4743e-105	-6.02615e-105	4.13851e-105	4.77689e-105	-1.52453e-104	-1.02179e-104	-1.39081e-104	5.91048e-105	-4.44628e-105	-3.02159e-105	1.77472e-207
5.08074e-106	6.72172e-106	8.7716e-106	1.14506e-105	-1.76434e-106	-1.10404e-106	3.23574e-106	1.31468e-105	-1.08438e-106	-1.31532e-106	-2.00494e-106	7.23633e-106	1.41757e-105	-7.69982e-107	3.24089e-106	1.25373e-105	5.1668e-106	-3.47928e-106	5.23883e-106	5.06259e-106	-2.78359e-106	-2.7905e-106	-2.06104e-105	-2.53315e-106	-1.48626e-105	9.54547e-106	-3.00684e-105	3.74756e-106	1.27337e-105	-1.89252e-105	3.18431e-209
-8.44367e-107	9.71438e-107	-5.23415e-107	1.92945e-106	-3.1054e-107	-7.14996e-108	1.32388e-106	8.5719e-107	-3.17076e-107	4.76943e-107	5.89551e-107	1.75163e-107	-2.80998e-107	-1.49032e-106	-3.68069e-106	6.74359e-107	1.18623e-106	-1.78549e-106	-2.12842e-106	-1.33059e-107	-7.32239e-107	-3.00928e-106	1.23485e-106	-2.62967e-107	8.34692e-107	-2.33395e-106	1.03709e-106	-4.65467e-106	-4.36902e-107	3.56396e-108	7.46575e-211
2.37779e-107	1.91929e-107	-1.34678e-107	-1.64992e-107	1.56665e-107	1.30176e-108	-7.14002e-108	1.00161e-107	2.42578e-109	-1.6555e-108	8.22615e-108	2.05413e-108	-1.16368e-107	-1.35046e-107	-2.92444e-107	2.26625e-108	-8.70263e-108	2.47122e-107	3.61007e-109	3.76476e-108	6.40785e-108	1.419e-107	-1.60772e-108	3.35671e-108	2.66424e-107	-1.03925e-107	-1.89762e-107	-1.66929e-108	9.21244e-108	1.05991e-107	5.37357e-213
-1.94458e-108	2.46547e-109	-5.57456e-109	-7.82065e-109	-1.3649e-108	-3.0398e-108	1.45544e-108	4.44185e-108	-3.65583e-109	2.74104e-109	-2.73956e-108	-4.12404e-109	6.23557e-109	-2.37757e-109	-5.69468e-109	-1.9181e-108	-3.59643e-109	-4.01809e-109	-1.53346e-108	-2.71467e-109	-2.78629e-108	3.39715e-109	-2.98055e-108	-2.84636e-108	3.28105e-108	-8.43842e-109	1.62016e-108	-2.04764e-109	-1.82196e-108	8.80375e-110	9.51008e-215
-1.04597e-109	4.04583e-109	1.67076e-109	3.00773e-109	-1.86315e-110	-2.10059e-109	-2.09674e-109	1.39065e-109	-4.30919e-110	-1.4066e-110	1.20765e-109	2.64738e-110	1.82074e-109	4.71804e-110	-1.85289e-109	9.82632e-110	-5.17183e-110	-2.28148e-110	-6.89723e-110	1.93081e-109	3.35772e-109	-4.14623e-110	1.22019e-109	-1.75674e-109	3.65227e-110	-5.56551e-110	2.77351e-109	-1.11251e-109	-2.55834e-109	1.72858e-109	8.91993e-217
-2.67425e-110	6.15474e-111	-2.01968e-111	-4.38738e-111	-2.8793e-111	9.02018e-111	1.16377e-110	4.04061e-111	-4.39346e-111	-2.05299e-110	-3.76332e-111	6.72665e-111	-7.01565e-111	2.28001e-111	-7.29298e-111	-1.55099e-110	-1.12415e-110	2.1822e-110	-5.13774e-111	-1.56891e-110	1.91204e-111	-2.09679e-111	-1.52743e-110	1.30154e-110	-6.76842e-111	9.36147e-112	-2.20999e-112	-9.25316e-111	8.79268e-111	-3.6987e-110	4.72972e-219
-1.3438e-111	1.03371e-112	2.9394e-112	-2.26902e-111	-3.39332e-111	-4.99225e-111	-4.24738e-111	-4.00738e-111	1.20593e-111	-8.82768e-112	-1.08764e-111	1.6289e-112	-6.01602e-112	1.32192e-111	9.03033e-112	-2.65295e-111	6.83625e-112	1.72627e-111	-1.96162e-111	1.91242e-111	8.00793e-112	-1.85396e-111	-4.95036e-111	9.42861e-113	-8.32299e-112	-1.49806e-111	1.42851e-111	-7.39453e-112	2.68399e-111	1.29441e-111	1.44944e-220
-1.76793e-113	-3.8478e-113	-3.7651e-112	4.04432e-112	-1.94346e-112	-2.30717e-112	6.91982e-113	1.46316e-112	2.58312e-112	-7.29143e-112	4.23197e-113	9.51704e-113	-9.73311e-113	-5.79161e-113	-3.64498e-112	-1.30409e-112	-2.72596e-112	-2.58407e-112	2.82085e-112	2.56495e-113	7.92427e-113	6.25487e-113	-4.41869e-113	-6.21006e-113	-1.1576e-112	5.65099e-113	-3.59945e-112	6.37372e-112	-2.87485e-112	5.54518e-113	2.07166e-222
1.62733e-113	3.20349e-113	3.5774e-114	2.92289e-113	-3.23529e-113	1.58357e-113	4.45703e-113	-2.36188e-114	2.17422e-114	-1.89198e-113	-2.00324e-113	4.12982e-115	-2.04007e-113	-1.12647e-113	-1.57299e-113	7.183e-114	-8.29818e-114	8.80695e-114	2.08083e-113	5.05791e-113	-9.64969e-114	-2.08176e-114	9.0324e-114	2.78105e-113	9.99867e-114	3.60605e-113	8.39888e-114	1.68408e-112	-1.26818e-113	7.62616e-114	4.11954e-224
-4.08411e-114	-1.72444e-113	3.22096e-114	-8.42033e-114	7.71399e-114	-1.28059e-114	-3.98498e-114	-2.10413e-114	3.14374e-114	-9.18123e-114	-1.28506e-114	-6.90184e-114	1.06216e-114	-4.86356e-115	-5.36071e-114	3.98838e-114	9.8049e-114	1.2777e-114	-2.94448e-114	3.95114e-114	-2.56078e-114	6.96766e-114	4.63243e-114	-1.17418e-114	7.74668e-114	1.88745e-114	-9.78363e-114	1.3996e-113	3.49826e-114	7.98089e-115	1.2343e-225
8.65654e-115	-1.23889e-115	3.55317e-115	1.84719e-115	1.92745e-115	5.03487e-115	4.85309e-115	2.60811e-115	-5.93973e-115	-1.7427e-115	-4.82823e-115	6.82232e-115	-3.12823e-115	7.03247e-115	-1.30623e-116	1.95996e-115	1.19871e-115	-1.45734e-115	-1.51176e-115	2.62662e-115	-4.28247e-115	-1.10754e-115	1.76081e-115	3.27112e-115	2.90551e-115	-5.25317e-115	-3.23048e-115	1.39004e-114	1.86079e-114	-1.13825e-115	9.56557e-228
9.2379e-116	-3.44097e-116	-5.96257e-116	6.11775e-116	1.85444e-118	2.50642e-115	3.44522e-116	-5.69209e-116	7.84991e-116	-8.18942e-116	5.75669e-116	-3.10999e-117	7.00967e-116	1.59595e-116	1.40601e-115	5.48462e-116	-5.92585e-116	-2.30544e-117	2.1225e-116	-1.43046e-115	1.80964e-116	-3.40906e-116	-5.02274e-116	6.86134e-117	-3.13011e-117	-6.25747e-116	-1.08306e-115	1.66239e-115	-9.38351e-116	-1.59791e-116	2.09242e-229
-1.11558e-116	-1.20091e-117	2.28191e-116	-8.15666e-117	-6.74841e-118	3.9167e-117	-3.90461e-117	-4.98084e-117	5.34842e-117	2.26749e-117	-1.14174e-117	3.37219e-117	1.31801e-116	-6.93504e-118	-7.17539e-118	5.78121e-117	1.5269e-116	4.75611e-117	-8.01147e-118	-1.38707e-117	-1.22778e-117	-6.98697e-117	1.00444e-117	-7.60291e-117	2.42045e-117	1.59802e-116	-8.93154e-117	-4.39952e-117	2.00824e-117	-2.30697e-117	1.76072e-231
-1.20527e-119	-2.01555e-117	9.01395e-118	6.54399e-118	-1.11547e-117	1.55404e-117	3.04831e-118	-1.73445e-117	-1.06192e-117	-8.50427e-118	1.86892e-117	-3.67167e-119	4.78341e-118	6.35173e-118	-4.80273e-117	1.10556e-117	-2.00573e-118	-1.73544e-117	7.78037e-118	-1.16439e-117	5.28936e-119	1.57897e-117	-2.43769e-117	-2.3947e-118	1.09226e-117	-5.68528e-118	1.19985e-117	-9.47206e-118	2.09664e-118	-1.36846e-118	5.97542e-233
-4.34683e-119	3.33793e-120	4.44639e-119	3.97233e-119	2.35352e-118	-1.70806e-118	-6.08933e-119	1.94795e-119	1.48873e-118	-1.34254e-118	6.06514e-119	1.39397e-118	8.74236e-119	2.04685e-118	8.06999e-119	1.92884e-118	2.81644e-118	-2.02575e-118	1.23695e-118	-7.73637e-119	2.10162e-119	3.50458e-118	-5.12475e-118	4.67116e-119	-3.47478e-118	4.12714e-119	2.53728e-119	-9.38674e-119	4.00223e-119	3.03911e-118	1.00625e-234
5.103e-120	2.90209e-120	5.8735e-121	-7.4859e-120	1.6888e-119	-6.6831e-120	6.0107e-120	-9.01309e-120	-3.18843e-120	8.15107e-120	9.48111e-120	2.01958e-120	1.94916e-119	1.09856e-119	1.31359e-120	-2.71485e-120	-9.54594e-122	8.5324e-120	2.87978e-120	-9.24113e-120	-1.16347e-119	-1.87965e-119	-8.56088e-121	2.82839e-120	1.43193e-119	3.36982e-119	-2.27014e-120	6.97235e-120	-6.17942e-120	-1.58219e-119	3.56517e-237
1.38389e-120	-6.27095e-122	-4.88791e-121	-9.88287e-121	2.15016e-120	-1.5322e-121	8.88233e-121	-4.51284e-120	-4.75995e-123	5.75918e-121	7.36147e-121	-1.39198e-120	-2.29929e-120	1.45736e-120	8.73201e-121	-3.88189e-121	-2.9778e-120	1.15343e-122	-4.70991e-121	-1.36308e-120	-1.58221e-120	-6.15329e-122	-2.11339e-121	1.26027e-120	-1.33227e-120	-2.83353e-120	4.28957e-121	-1.51438e-121	-1.20737e-120	6.18447e-121	6.70094e-239
5.8719e-121	-2.10541e-121	-8.87889e-122	7.88763e-122	8.80274e-122	-6.51405e-122	1.47827e-121	-3.75301e-121	3.18169e-122	2.50451e-121	8.16274e-121	2.01153e-121	-1.62833e-121	1.86998e-121	-1.7127e-121	-2.59901e-121	-2.27158e-121	-4.56846e-121	-5.90016e-121	3.96226e-121	-3.8029e-122	7.4931e-122	-3.99994e-121	4.61668e-121	5.16244e-122	-4.49891e-122	-1.28578e-121	-3.66965e-121	6.45635e-122	1.47155e-121	2.83411e-240
5.20984e-123	8.10374e-123	2.6844e-122	5.13122e-122	-2.93702e-123	-1.37681e-123	-4.83011e-122	-1.12884e-122	2.0203e-122	1.53525e-122	-1.84048e-122	2.57707e-122	-5.28277e-123	7.4056e-122	7.38576e-123	-8.7318e-124	1.87197e-122	2.87369e-122	1.48505e-123	-1.70324e-122	-6.55123e-122	1.61115e-122	2.43264e-122	-9.32527e-123	2.75766e-123	6.52898e-123	-2.48253e-123	1.25002e-122	4.17149e-122	7.25354e-122	2.70444e-242
-3.47115e-123	3.94337e-124	5.05839e-123	-3.00028e-123	-1.23072e-123	9.84971e-123	-3.92075e-123	1.71497e-123	-1.39791e-123	-2.16118e-123	4.89244e-124	-2.72544e-124	-5.42283e-123	3.06768e-123	9.56859e-125	7.22765e-123	-5.73141e-124	-1.83589e-123	-2.49948e-123	-4.21944e-124	4.78246e-123	2.07772e-123	1.68493e-124	2.59187e-123	7.12848e-123	-7.89272e-123	-2.36833e-123	5.82525e-123	-7.97251e-123	8.6835e-124	5.22669e-244
-6.5595e-124	-1.33962e-123	-3.84667e-124	3.97254e-124	1.59951e-125	-3.6964e-124	-4.47944e-124	-4.03356e-124	1.59266e-124	3.08021e-124	8.87957e-124	-7.86349e-124	9.65215e-124	-9.25649e-125	-5.60715e-124	-1.27697e-124	-9.26625e-124	6.3301e-124	1.36082e-123	-8.84237e-124	-3.05991e-124	3.84116e-124	-5.93963e-124	2.93948e-124	6.24144e-124	6.34514e-124	4.44291e-124	4.68525e-124	-9.86944e-124	8.72746e-124	1.33471e-245
2.34257e-125	8.61054e-126	-4.31823e-125	4.041e-125	-3.6212e-125	1.14132e-124	2.12709e-125	8.32694e-125	-1.57031e-124	3.74359e-125	3.08877e-125	1.07857e-124	3.94897e-125	1.79614e-125	1.14064e-124	2.71353e-125	-3.00031e-125	-1.05202e-124	7.40823e-125	9.70554e-126	1.11262e-125	3.38374e-125	4.74921e-125	-7.58521e-125	-1.36946e-124	6.35933e-125	7.88737e-125	-3.16886e-125	-1.67586e-125	-9.09422e-125	1.45524e-247
5.82216e-126	1.12585e-125	3.85459e-126	-4.11288e-126	2.26448e-127	8.80193e-127	1.33627e-125	-6.12926e-126	-1.09532e-125	1.13464e-125	3.29521e-126	4.01044e-126	-4.62122e-126	-1.22555e-126	-5.55296e-126	3.27954e-125	9.26449e-126	4.26089e-126	3.61915e-127	-5.77273e-126	-1.8206e-125	2.19639e-127	-8.08871e-126	1.1474e-126	3.02962e-126	6.16606e-127	1.961e-126	1.04431e-125	4.29202e-126	4.21766e-127	2.49102e-249
-7.65007e-127	-1.85459e-126	3.27844e-127	-4.21815e-126	-3.1851e-127	2.40993e-128	8.81249e-127	-1.09836e-126	-1.02109e-126	1.57374e-127	-1.28937e-126	7.69884e-127	1.8134e-126	9.18544e-127	-2.38574e-127	8.94389e-128	5.63864e-127	5.36301e-127	8.91886e-127	-2.85377e-127	3.66206e-126	2.43164e-127	1.91635e-127	-8.67156e-127	-7.35935e-127	-6.10449e-127	-1.70005e-126	-3.6128e-127	-7.14644e-127	1.09827e-126	5.29225e-251
8.24596e-128	1.75083e-128	1.02484e-127	-1.40649e-128	-2.73087e-128	-3.23468e-128	2.4359e-127	-2.43237e-129	2.18516e-128	-6.3072e-128	-2.02115e-128	-3.65726e-127	3.32143e-129	1.19441e-127	-1.63238e-127	-8.02443e-128	-3.00662e-128	-4.59227e-128	-1.26308e-127	-9.56388e-128	-8.14937e-128	-1.68354e-127	-2.42209e-127	-1.76384e-127	-1.83325e-128	2.37177e-127	2.17388e-127	1.97363e-127	7.11965e-128	-1.05072e-127	5.76705e-253
-1.17511e-128	-1.19955e-128	-1.65197e-128	4.9701e-130	2.40884e-128	-4.04613e-130	-3.95564e-130	4.48504e-129	-1.36639e-128	9.00534e-129	5.56536e-129	-1.52665e-128	-5.23564e-129	-2.00038e-128	6.05467e-129	1.80804e-128	-1.27162e-129	3.34912e-129	-2.63887e-129	1.79169e-128	-3.63526e-129	-5.58153e-130	-2.95099e-128	-3.95027e-129	2.99605e-129	-9.06735e-129	-2.21337e-129	3.45828e-129	-3.14808e-129	-1.32009e-128	4.01178e-255
-1.20299e-129	-1.33098e-129	-1.56762e-129	3.41614e-129	-2.69217e-129	3.92047e-129	1.3821e-129	-3.04517e-129	-1.13147e-129	6.81364e-129	4.36992e-130	-1.2008e-129	4.25512e-129	4.73108e-130	5.54117e-129	-4.98314e-129	2.07505e-129	4.59246e-130	1.89439e-129	2.03469e-129	-2.35299e-129	-2.06638e-129	4.08852e-129	4.09028e-130	-2.6039e-130	-1.2035e-129	6.12971e-130	-7.92699e-130	-6.43272e-129	4.32265e-130	2.57374e-256
-1.66497e-130	-2.2134e-130	5.00067e-131	-1.91234e-130	-2.56619e-130	-2.22487e-130	-4.0277e-131	-1.63744e-130	-2.52711e-130	-2.64234e-130	-1.15947e-130	1.51347e-130	-1.85404e-130	2.76303e-131	-9.22024e-131	-2.11804e-130	-5.32445e-130	1.83465e-132	-5.30392e-130	2.49354e-132	-1.18998e-130	-3.43207e-130	-3.99971e-130	-1.697e-130	1.8429e-130	-3.53531e-130	-5.09596e-131	2.48756e-130	1.11028e-130	-1.20139e-130	1.65384e-258
2.26155e-131	-6.37829e-131	1.37727e-132	-1.17322e-131	3.09178e-131	2.3433e-131	1.66564e-131	1.7892e-131	1.59717e-131	1.10906e-131	6.68244e-132	-1.56591e-131	8.83569e-131	7.66468e-131	-4.32916e-133	-6.87768e-132	-1.01979e-131	5.98911e-131	1.95051e-131	-1.69139e-131	1.61878e-131	-7.27336e-131	2.49559e-131	1.13951e-131	5.90458e-132	-3.23394e-131	-2.24923e-131	-4.78437e-133	-5.12637e-131	1.82794e-131	3.64302e-260
-5.28347e-133	-1.19161e-132	-4.69463e-132	-3.01526e-132	-5.54901e-132	-3.85916e-132	-4.91845e-132	3.85312e-133	-7.36997e-132	1.80777e-132	4.79765e-132	2.78867e-132	-1.37282e-132	-2.86282e-132	1.75336e-133	-1.09669e-132	-3.18041e-132	-2.66931e-132	-7.47609e-133	6.55553e-132	4.39682e-132	-3.60585e-133	-1.64773e-132	5.49112e-132	4.4608e-132	6.28335e-132	-1.60822e-132	-1.64473e-132	5.00135e-133	-2.9714e-133	3.8066e-262
-2.82672e-133	-8.50772e-134	-3.75424e-134	9.12333e-136	2.94662e-133	-6.88014e-133	-2.45762e-133	1.54016e-133	-1.04488e-133	-2.35363e-133	6.89271e-133	9.27349e-134	7.54956e-133	-3.36377e-134	-1.14043e-133	2.86328e-134	-6.91759e-133	2.59418e-133	-6.37979e-133	9.19619e-133	2.53671e-133	1.24008e-133	3.71259e-133	4.59795e-133	-8.42297e-133	2.81335e-133	1.6842e-133	-9.2245e-133	-6.32301e-133	1.08394e-132	7.33792e-264
1.46646e-133	1.27256e-134	-2.60255e-134	2.19882e-134	-3.39441e-134	1.45182e-134	1.25759e-134	3.74833e-134	6.84861e-135	-7.89281e-134	8.41606e-135	7.47377e-134	-1.29105e-134	-1.01078e-133	-1.99862e-134	1.69444e-134	-4.30143e-134	-2.49244e-134	1.32698e-134	1.77727e-134	1.46742e-133	1.95835e-134	5.55205e-135	-4.83366e-134	3.14715e-134	-2.6362e-134	3.27563e-134	7.82694e-135	5.62158e-134	4.33274e-134	8.38616e-266
6.06176e-135	1.71616e-135	1.3221e-135	2.1725e-136	3.82245e-135	5.56933e-135	1.91665e-134	5.54811e-135	2.04112e-134	7.0557e-135	-5.41863e-136	-9.1327e-136	-4.41385e-135	-3.65171e-136	-1.311e-136	6.36415e-136	-3.99487e-135	9.12126e-135	2.80974e-136	1.85037e-135	1.25396e-134	1.87804e-135	1.12692e-135	-4.75228e-135	8.65432e-136	-8.8433e-136	1.92304e-135	-2.30741e-135	-4.55058e-135	-2.54808e-135	1.29785e-267
9.59339e-136	2.13136e-135	-1.64542e-135	-4.58191e-136	7.95903e-136	8.27628e-137	1.13702e-136	2.75081e-136	-3.53746e-136	-1.58302e-136	-5.94323e-136	-9.22662e-137	-1.04594e-136	1.87183e-135	-3.29683e-136	-7.3463e-136	-2.34977e-136	9.6378e-136	-8.39245e-136	2.37535e-136	-4.00492e-136	-6.40815e-136	-7.16596e-136	4.02498e-136	-7.80408e-136	3.52549e-136	2.2072e-136	1.0618e-135	-6.9917e-136	6.66988e-136	1.96189e-269
-1.62741e-136	2.92492e-136	-1.05718e-136	-2.17718e-137	1.03729e-136	-3.61927e-137	-7.88468e-137	4.74171e-137	-1.29294e-137	-1.18163e-136	-1.07631e-136	-2.32291e-136	-6.51219e-137	-8.92849e-137	5.5453e-137	-3.52025e-137	-3.85183e-136	-1.31906e-136	-6.35265e-138	1.31679e-137	1.23662e-136	-1.46044e-136	2.20857e-136	1.20042e-136	-5.7345e-137	-2.25278e-137	-6.15957e-137	-4.40031e-137	-9.8135e-137	-1.33155e-137	5.25543e-271
-2.26981e-138	1.14408e-137	-5.20661e-138	1.49346e-137	-3.16376e-138	3.4108e-137	8.5578e-138	1.28536e-137	-1.85497e-137	9.31472e-140	-4.25119e-138	-2.52993e-137	-5.33035e-138	-8.59314e-138	-2.5233e-137	-1.36208e-137	-1.55897e-137	-1.17736e-137	-7.6932e-138	1.43956e-138	3.83161e-137	5.10624e-138	-2.4263e-137	-1.12293e-138	4.8066e-138	-2.20598e-138	9.4555e-138	2.80259e-137	-1.74728e-137	1.37041e-137	7.64772e-273
6.81947e-139	-7.98385e-139	7.94773e-139	-1.22367e-138	-3.80819e-139	1.79315e-138	-1.81157e-138	2.04312e-140	1.19445e-138	4.46791e-139	5.77674e-139	1.47963e-139	-1.32353e-139	1.43491e-139	9.04361e-139	4.18869e-138	6.79376e-139	-5.22626e-139	-3.44103e-138	3.00465e-139	8.50718e-139	-4.62348e-139	2.56578e-139	-2.76636e-139	-2.53769e-138	3.24493e-139	6.27682e-140	-1.6546e-138	2.78856e-138	1.85165e-138	6.44941e-275
-1.60061e-139	1.74583e-139	-1.67391e-139	8.51896e-140	-2.49079e-139	1.34926e-139	-5.61773e-140	2.27399e-139	1.15247e-139	3.6828e-139	3.03202e-139	-1.10686e-142	4.95552e-140	1.32063e-139	-5.85937e-140	2.00387e-139	3.94723e-140	1.58548e-139	-5.34674e-139	-2.63208e-139	-3.9901e-141	-1.04224e-139	2.44627e-139	-2.74331e-140	1.21666e-139	-2.66795e-139	-1.71106e-139	-6.92902e-140	3.23884e-140	1.91378e-139	1.14188e-276
3.95718e-140	7.22024e-141	2.11223e-140	9.25112e-142	5.49937e-140	1.01533e-140	9.24108e-142	5.7866e-141	-1.74068e-140	-6.43656e-141	1.07338e-141	3.61546e-140	-3.61529e-140	2.22494e-141	-1.39509e-140	-1.6718e-140	-2.62391e-140	-6.09411e-141	-9.88478e-141	-4.51527e-140	-7.55306e-142	5.93669e-140	5.49342e-141	8.12797e-141	-1.84287e-140	1.0717e-141	3.68546e-140	-9.52902e-141	-4.80281e-141	-1.71225e-140	1.72551e-278
-1.01979e-141	5.8527e-141	-4.99725e-141	-7.63054e-142	-6.66205e-141	3.73872e-141	-3.36512e-142	-4.30651e-141	5.65968e-142	-3.6181e-142	-1.57493e-141	2.01504e-142	1.21645e-141	1.80935e-141	-1.51268e-142	6.00351e-142	1.15862e-141	5.13682e-141	-2.7104e-141	-2.67043e-142	-3.55852e-141	-4.25899e-141	-2.83421e-141	3.69949e-142	2.54764e-142	-8.13475e-142	-1.11108e-142	1.98288e-141	-1.74326e-141	4.19105e-141	2.45371e-280
1.19306e-141	-2.6555e-142	-2.23242e-142	2.21396e-142	7.31554e-143	2.57266e-142	3.67342e-142	-1.71861e-142	-2.13497e-142	-1.35488e-142	-4.6549e-142	-7.38282e-142	6.50195e-144	-4.14694e-142	4.03556e-142	7.93495e-143	5.09816e-142	5.79795e-142	5.86855e-142	-4.57724e-143	-2.83406e-142	-2.53007e-142	2.43424e-142	-5.59271e-143	4.99733e-142	-1.91317e-142	7.25186e-142	3.88382e-142	3.90623e-143	4.85729e-142	5.34543e-282
3.2648e-144	2.30654e-143	5.0893e-144	2.13949e-143	-2.0598e-143	-1.13347e-142	-8.47854e-143	4.34861e-143	1.34327e-143	-1.6111e-143	-4.32921e-143	3.84172e-144	-2.5795e-143	-2.17725e-143	-4.6445e-143	-2.30991e-143	-4.08716e-143	-3.43727e-144	-1.35513e-144	-2.60272e-143	-4.77656e-144	6.76399e-143	9.77962e-143	3.268e-143	9.83517e-144	-3.03098e-143	-7.81618e-143	-2.17225e-143	-1.17392e-143	-7.21756e-143	6.00721e-284
1.66087e-144	-6.3033e-144	-3.9302e-144	-6.85568e-145	-3.66458e-144	1.02688e-143	6.58246e-144	7.33202e-144	-1.5974e-145	2.82037e-144	-4.46781e-144	-5.74074e-144	1.47346e-144	1.23356e-143	9.12782e-144	3.74849e-145	-1.99954e-144	-1.74387e-144	3.39526e-144	3.73725e-144	1.28122e-144	-6.16434e-145	-3.16024e-144	-9.68088e-145	6.9355e-144	1.25064e-143	-1.16665e-144	5.80093e-144	3.69412e-145	2.42769e-144	8.64098e-286
2.04243e-145	-6.14215e-145	2.37724e-145	4.39571e-145	-8.3048e-146	3.67121e-145	7.8797e-145	-2.47813e-145	-3.04125e-145	-6.49843e-145	3.84469e-145	-2.37137e-145	-1.64376e-144	-5.16504e-146	3.30061e-145	7.37537e-145	1.10495e-145	3.37494e-145	-3.57113e-146	2.76953e-145	4.54803e-145	-3.95673e-145	6.85111e-145	4.29333e-145	-8.78113e-146	-1.73166e-145	3.3649e-145	-7.17916e-145	4.16666e-145	2.9193e-145	7.71541e-288
2.36146e-146	2.48982e-146	-4.12757e-146	-5.59022e-146	-6.5364e-147	-4.7759e-146	2.68344e-146	-4.74487e-146	-6.89767e-147	1.59231e-146	-3.10567e-146	-4.68932e-146	-2.56434e-146	-9.929e-147	8.60786e-146	8.66532e-146	1.18069e-145	4.30152e-146	1.92639e-146	-6.91398e-147	7.65434e-146	4.58464e-146	2.65017e-147	5.05573e-146	-1.1382e-145	5.81674e-146	-1.8e-146	-3.3984e-146	5.8627e-147	3.58567e-146	7.63113e-290
-3.12135e-146	6.03311e-147	4.60307e-147	1.00334e-148	-3.72299e-147	1.60238e-146	-3.054e-146	-4.60837e-147	-8.00925e-147	3.20257e-147	-5.70974e-147	6.43641e-147	3.55006e-147	4.81622e-147	9.795e-147	2.65922e-146	8.47293e-147	3.33871e-147	8.94625e-147	9.59959e-148	1.39695e-146	-1.72888e-147	8.1773e-147	6.57291e-147	-1.73444e-146	1.41396e-146	6.85645e-147	-2.95959e-147	2.60769e-148	6.72996e-147	4.31774e-291
-2.43117e-148	5.1344e-148	-4.70925e-148	1.42886e-148	1.47243e-147	-1.17786e-147	-1.38947e-148	1.14279e-147	-8.04489e-148	-2.24026e-147	1.25138e-147	-2.22734e-147	1.32856e-148	-1.34236e-147	-3.02102e-148	1.18371e-147	-7.89485e-148	6.28694e-148	-3.28489e-148	-1.1983e-147	-8.04356e-149	1.36357e-147	1.79728e-148	-7.38949e-149	-4.32433e-148	3.07549e-148	-5.15626e-148	-1.59359e-147	-2.95668e-148	1.3118e-147	3.03118e-293
1.06829e-149	-3.53558e-149	1.27722e-148	-6.84582e-149	6.22411e-149	1.23576e-148	-1.05965e-149	-1.37157e-148	1.40272e-149	-4.45383e-148	-2.36122e-148	-2.75387e-148	2.62086e-148	-4.03549e-149	3.12633e-148	-2.84619e-149	-5.93992e-150	-4.01902e-149	-2.23003e-148	-1.49036e-148	-1.56696e-148	3.44837e-148	1.34861e-148	4.66694e-149	-1.83552e-149	-2.32218e-149	4.7283e-149	-4.57199e-149	-3.86688e-149	-1.49611e-148	8.25959e-295
9.05202e-150	-4.50141e-150	6.80792e-150	-2.60131e-149	2.27506e-149	-4.33184e-150	-1.44373e-149	-1.80097e-150	-1.01899e-149	-1.10126e-152	-1.41468e-149	5.17152e-151	-4.32863e-150	1.07931e-149	1.81074e-149	-9.40875e-151	2.1643e-149	-8.48818e-151	3.09687e-150	3.52465e-150	-9.96411e-150	-4.77988e-149	3.38895e-150	-1.43041e-150	4.23397e-150	1.78414e-149	-1.67069e-149	-8.5083e-150	-2.18713e-149	4.60355e-149	8.51555e-297
-2.06946e-151	3.08342e-150	4.44919e-151	4.5726e-150	-1.46769e-150	7.76311e-151	1.03618e-150	-6.2013e-150	-2.82352e-151	6.48553e-151	-2.68264e-151	1.67736e-150	-5.44981e-152	1.11538e-150	1.38018e-151	3.47777e-150	3.39688e-151	3.06284e-151	1.00474e-150	-3.82682e-151	-2.33113e-151	3.06925e-150	-2.13624e-151	2.05333e-150	5.39638e-151	-3.0926e-150	-2.34963e-150	-7.54219e-151	2.92031e-150	5.51234e-150	1.59651e-298
1.89321e-151	-2.16354e-152	-5.15608e-151	6.82189e-152	-1.59853e-151	2.22439e-151	3.01248e-151	7.60616e-152	3.17838e-151	-1.09314e-151	4.69572e-151	6.30187e-152	2.8242e-151	7.41334e-152	1.04494e-151	2.9588e-151	-2.3193e-151	-1.88505e-151	7.16718e-152	-7.65554e-152	-2.28406e-152	1.418e-151	2.28556e-151	-5.03812e-152	-3.91321e-151	5.61723e-152	3.79641e-152	6.89225e-152	-2.20823e-151	4.79162e-152	1.38881e-300
-1.50066e-152	-1.72562e-152	9.48821e-152	6.8386e-153	-1.80129e-152	5.91176e-153	-3.3091e-152	-3.00625e-152	-3.69466e-152	1.27809e-152	2.47492e-152	6.70947e-153	1.35851e-152	4.77236e-153	7.32293e-153	-8.96298e-153	-1.89065e-152	6.46702e-153	1.26346e-152	-1.98574e-152	-4.38562e-153	-5.53275e-154	-5.60354e-154	7.77817e-153	-2.04049e-152	-1.99859e-153	3.46648e-153	1.29444e-152	1.05751e-152	9.75047e-153	1.62982e-302
-8.18799e-154	-8.75174e-154	5.17496e-153	3.10489e-154	-1.40274e-153	1.50795e-153	-4.95611e-153	-5.43438e-153	-6.14654e-153	-1.53258e-153	-5.16638e-154	-1.13719e-153	4.30654e-153	5.01921e-153	-6.61614e-155	3.1598e-155	-1.50348e-153	6.01186e-153	3.08405e-153	4.39001e-155	1.53152e-153	3.60776e-153	7.06138e-154	-2.33578e-153	8.82826e-153	5.59642e-154	-3.06383e-153	4.95035e-154	-1.016e-154	-7.59561e-153	3.86902e-304
-1.62169e-154	1.69713e-154	5.77676e-156	2.87439e-154	-8.63949e-155	7.06477e-155	-2.29124e-154	-4.87084e-155	1.18094e-154	2.6954e-154	7.20193e-154	4.63903e-154	1.14194e-154	-2.57246e-154	-7.19194e-154	-1.98625e-154	7.57345e-155	1.40766e-154	1.23723e-153	-2.97161e-154	-6.09042e-156	2.52049e-155	3.24156e-155	-6.32776e-154	3.78818e-154	-2.42275e-154	7.18702e-155	2.96977e-154	-6.10738e-154	-6.64933e-154	4.81888e-306
-1.44557e-154	7.28764e-156	-4.62174e-155	3.7557e-155	6.03516e-155	-2.78496e-155	-6.34316e-155	2.52637e-155	1.26025e-154	-2.60789e-155	8.25839e-156	-1.95337e-155	6.32319e-155	9.85172e-155	-7.02278e-155	7.75761e-155	2.53176e-155	6.15907e-155	3.40109e-155	1.21373e-155	1.84261e-155	-4.42326e-155	2.33498e-155	-1.77136e-155	5.03869e-156	2.63495e-155	-5.35347e-155	-8.13704e-157	-5.06653e-155	5.17606e-155	9.29682e-308
2.20093e-156	5.31816e-156	6.45899e-156	-6.77307e-156	6.393e-156	-4.4876e-156	-1.15904e-155	3.53098e-156	3.36166e-156	-8.3028e-156	-2.35318e-156	3.35774e-156	5.63907e-157	5.03251e-156	-5.33192e-156	9.14415e-156	-4.22887e-156	-3.84453e-156	7.48677e-156	4.67102e-156	-2.3632e-156	4.28764e-156	1.26046e-156	-4.68516e-156	-1.27375e-155	1.55167e-156	1.69529e-155	-6.73811e-156	-5.14791e-156	1.5444e-157	0
-2.99977e-157	1.09122e-157	7.59819e-157	-1.81371e-157	4.14858e-157	-1.40619e-157	9.71989e-157	-9.98203e-157	-6.29948e-157	1.87252e-156	3.40773e-157	4.62661e-157	-6.46667e-157	2.62548e-157	-5.97978e-157	-6.76834e-157	2.25095e-157	9.96249e-159	1.44082e-157	-4.22256e-157	-2.57049e-157	-5.78236e-157	1.77718e-157	2.76154e-157	7.15916e-157	-7.52229e-157	-6.67994e-159	5.53134e-157	-5.85585e-157	3.01081e-157	0
-3.18866e-157	-8.98844e-158	9.84271e-158	1.62231e-157	2.20545e-158	1.02531e-157	-4.65209e-159	2.44099e-158	1.90852e-158	9.85553e-158	-9.71133e-159	6.098e-158	-1.08652e-157	-2.53385e-157	-1.29593e-157	1.02446e-157	7.93789e-158	-9.86795e-158	1.20046e-157	-5.6251e-158	3.9747e-158	-7.58581e-158	-1.88469e-157	-1.95451e-158	-1.89718e-157	-1.36627e-157	3.9677e-158	1.42531e-157	-7.95509e-158	-1.27291e-158	0
-2.07914e-158	-2.29125e-159	1.30326e-159	-9.45371e-159	3.55008e-158	1.64699e-159	3.42961e-159	-3.98096e-159	-1.54907e-158	9.13081e-159	-2.63743e-159	-4.55341e-159	4.67331e-159	2.2065e-158	-5.9116e-159	6.67957e-159	-3.30224e-158	5.75698e-159	8.00559e-159	1.21711e-158	3.55835e-159	-2.80396e-159	-5.13431e-159	-7.37878e-159	1.76478e-158	1.04542e-158	-4.64759e-159	6.06195e-159	4.68479e-159	-5.8794e-159	0
3.84228e-159	-9.73451e-160	3.64659e-162	1.07519e-160	-6.09715e-160	1.01013e-160	1.93192e-159	-9.70277e-160	-2.35783e-159	1.78258e-159	2.61344e-159	5.90625e-160	-3.21081e-159	-5.25553e-159	-2.0187e-160	2.23402e-159	-3.04499e-159	-5.77218e-160	-1.03221e-159	7.8025e-160	-9.35545e-160	-1.97831e-159	3.36506e-159	1.02665e-159	-2.11187e-160	-9.49039e-160	8.70889e-160	2.20709e-159	-1.03154e-160	-1.08627e-159	0
2.1748e-161	-1.57162e-160	-2.11019e-161	7.45676e-161	-5.43309e-160	1.09998e-160	-7.20018e-162	-1.20083e-162	-2.24928e-160	-7.08546e-160	8.36819e-161	-3.49075e-160	-1.24735e-160	-2.79277e-160	-5.03887e-161	-5.20157e-160	-2.43688e-160	-3.76499e-160	4.35098e-161	-1.09658e-160	2.70218e-160	-3.78892e-160	7.40608e-161	-2.30745e-160	-1.5202e-161	8.38577e-161	5.21561e-160	2.7456e-160	-9.43549e-161	2.93435e-160	0
-2.26497e-162	9.65176e-162	2.62489e-161	4.6599e-161	-5.14828e-162	2.01951e-161	-1.87837e-161	7.15698e-162	-3.01079e-161	-1.2595e-161	-2.71302e-161	1.82813e-161	1.473e-161	9.83208e-162	2.22508e-161	4.65065e-161	-1.08374e-162	-6.35541e-162	7.74064e-163	-6.39805e-162	-1.98908e-161	-1.34963e-160	2.69771e-161	-1.40833e-161	-8.51897e-163	7.95882e-162	9.68344e-162	-2.70834e-162	3.98072e-162	1.16367e-161	0
2.38544e-162	-2.49169e-162	-1.00904e-162	-7.12987e-163	3.18437e-162	-6.37873e-163	-1.1319e-161	-1.61015e-163	-1.31818e-162	2.02534e-162	2.62499e-162	1.3901e-162	6.97758e-162	-5.25116e-162	-2.94664e-162	-6.90731e-163	3.03868e-163	-3.73934e-164	5.40523e-163	-1.56796e-162	3.94904e-162	3.304e-162	2.35101e-162	-2.89117e-162	2.48134e-164	1.63971e-162	-1.00498e-162	1.4152e-162	7.88056e-164	1.18335e-162	0
-1.35977e-163	4.1736e-163	-5.47864e-163	1.26998e-162	-1.94386e-163	-6.51306e-163	-1.0918e-162	-1.05224e-162	3.19174e-163	-1.77082e-163	-1.75719e-163	-9.57787e-163	9.28713e-165	3.51248e-163	1.56624e-162	-9.44433e-164	4.94119e-163	-1.55063e-162	7.52971e-163	4.63829e-163	-2.13159e-163	-4.16644e-164	3.4669e-163	1.99137e-163	-1.88271e-163	2.43894e-163	-1.12651e-163	3.30604e-164	2.61158e-163	-4.24274e-163	0
-1.35977e-163	4.1736e-163	-5.47864e-163	1.26998e-162	-1.94386e-163	-6.51306e-163	-1.0918e-162	-1.05224e-162	3.19174e-163	-1.77082e-163	-1.75719e-163	-9.57787e-163	9.28713e-165	3.51248e-163	1.56624e-162	-9.44433e-164	4.94119e-163	-1.55063e-162	7.52971e-163	4.63829e-163	-2.13159e-163	-4.16644e-164	3.4669e-163	1.99137e-163	-1.88271e-163	2.43894e-163	-1.12651e-163	3.30604e-164	2.61158e-163	-4.24274e-163	0
-1.35977e-163	4.1736e-163	-5.47864e-163	1.26998e-162	-1.94386e-163	-6.51306e-163	-1.0918e-162	-1.05224e-162	3.19174e-163	-1.77082e-163	-1.75719e-163	-9.57787e-163	9.28713e-165	3.51248e-163	1.56624e-162	-9.44433e-164	4.94119e-163	-1.55063e-162	7.52971e-163	4.63829e-163	-2.13159e-163	-4.16644e-164	3.4669e-163	1.99137e-163	-1.88271e-163	2.43894e-163	-1.12651e-163	3.30604e-164	2.61158e-163	-4.24274e-163	0
-1.35977e-163	4.1736e-163	-5.47864e-163	1.26998e-162	-1.94386e-163	-6.51306e-163	-1.0918e-162	-1.05224e-162	3.19174e-163	-1.77082e-163	-1.75719e-163	-9.57787e-163	9.28713e-165	3.51248e-163	1.56624e-162	-9.44433e-164	4.94119e-163	-1.55063e-162	7.52971e-163	4.63829e-163	-2.13159e-163	-4.16644e-164	3.4669e-163	1.99137e-163	-1.88271e-163	2.43894e-163	-1.12651e-163	3.30604e-164	2.61158e-163	-4.24274e-163	0
-1.35977e-163	4.1736e-163	-5.47864e-163	1.26998e-162	-1.94386e-163	-6.51306e-163	-1.0918e-162	-1.05224e-162	3.19174e-163	-1.77082e-163	-1.75719e-163	-9.57787e-163	9.28713e-165	3.51248e-163	1.56624e-162	-9.44433e-164	4.94119e-163	-1.55063e-162	7.52971e-163	4.63829e-163	-2.13159e-163	-4.16644e-164	3.4669e-163	1.99137e-163	-1.88271e-163	2.43894e-163	-1.12651e-163	3.30604e-164	2.61158e-163	-4.24274e-163	0
-1.35977e-163	4.1736e-163	-5.47864e-163	1.26998e-162	-1.94386e-163	-6.51306e-163	-1.0918e-162	-1.05224e-162	3.19174e-163	-1.77082e-163	-1.75719e-163	-9.57787e-163	9.28713e-165	3.51248e-163	1.56624e-162	-9.44433e-164	4.94119e-163	-1.55063e-162	7.52971e-163	4.63829e-163	-2.13159e-163	-4.16644e-164	3.4669e-163	1.99137e-163	-1.88271e-163	2.43894e-163	-1.12651e-163	3.30604e-164	2.61158e-163	-4.24274e-163	0
-1.35977e-163	4.1736e-163	-5.47864e-163	1.26998e-162	-1.94386e-163	-6.51306e-163	-1.0918e-162	-1.05224e-162	3.19174e-163	-1.77082e-163	-1.75719e-163	-9.57787e-163	9.28713e-165	3.51248e-163	1.56624e-162	-9.44433e-164	4.94119e-163	-1.55063e-162	7.52971e-163	4.63829e-163	-2.13159e-163	-4.16644e-164	3.4669e-163	1.99137e-163	-1.88271e-163	2.43894e-163	-1.12651e-163	3.30604e-164	2.61158e-163	-4.24274e-163	0
-1.35977e-163	4.1736e-163	-5.47864e-163	1.26998e-162	-1.94386e-163	-6.51306e-163	-1.0918e-162	-1.05224e-162	3.19174e-163	-1.77082e-163	-1.75719e-163	-9.57787e-163	9.28713e-165	3.51248e-163	1.56624e-162	-9.44433e-164	4.94119e-163	-1.55063e-162	7.52971e-163	4.63829e-163	-2.13159e-163	-4.16644e-164	3.4669e-163	1.99137e-163	-1.88271e-163	2.43894e-163	-1.12651e-163	3.30604e-164	2.61158e-163	-4.24274e-163	0
-1.35977e-163	4.1736e-163	-5.47864e-163	1.26998e-162	-1.94386e-163	-6.51306e-163	-1.0918e-162	-1.05224e-162	3.19174e-163	-1.77082e-163	-1.75719e-163	-9.57787e-163	9.28713e-165	3.51248e-163	1.56624e-162	-9.44433e-164	4.94119e-163	-1.55063e-162	7.52971e-163	4.63829e-163	-2.13159e-163	-4.16644e-164	3.4669e-163	1.99137e-163	-1.88271e-163	2.43894e-163	-1.12651e-163	3.30604e-164	2.61158e-163	-4.24274e-163	0
-1.35977e-163	4.1736e-163	-5.47864e-163	1.26998e-162	-1.94386e-163	-6.51306e-163	-1.0918e-162	-1.05224e-162	3.19174e-163	-1.77082e-163	-1.75719e-163	-9.57787e-163	9.28713e-165	3.51248e-163	1.56624e-162	-9.44433e-164	4.94119e-163	-1.55063e-162	7.52971e-163	4.63829e-163	-2.13159e-163	-4.16644e-164	3.4669e-163	1.99137e-163	-1.88271e-163	2.43894e-163	-1.12651e-163	3.30604e-164	2.61158e-163	-4.24274e-163	0
-1.35977e-163	4.1736e-163	-5.47864e-163	1.26998e-162	-1.94386e-163	-6.51306e-163	-1.0918e-162	-1.05224e-162	3.19174e-163	-1.77082e-163	-1.75719e-163	-9.57787e-163	9.28713e-165	3.51248e-163	1.56624e-162	-9.44433e-164	4.94119e-163	-1.55063e-162	7.52971e-163	4.63829e-163	-2.13159e-163	-4.16644e-164	3.4669e-163	1.99137e-163	-1.88271e-163	2.43894e-163	-1.12651e-163	3.30604e-164	2.61158e-163	-4.24274e-163	0
-1.35977e-163	4.1736e-163	-5.47864e-163	1.26998e-162	-1.94386e-163	-6.51306e-163	-1.0918e-162	-1.05224e-162	3.19174e-163	-1.77082e-163	-1.75719e-163	-9.57787e-163	9.28713e-165	3.51248e-163	1.56624e-162	-9.44433e-164	4.94119e-163	-1.55063e-162	7.52971e-163	4.63829e-163	-2.13159e-163	-4.16644e-164	3.4669e-163	1.99137e-163	-1.88271e-163	2.43894e-163	-1.12651e-163	3.30604e-164	2.61158e-163	-4.24274e-163	0
-1.35977e-163	4.1736e-163	-5.47864e-163	1.26998e-162	-1.94386e-163	-6.51306e-163	-1.0918e-162	-1.05224e-162	3.19174e-163	-1.77082e-163	-1.75719e-163	-9.57787e-163	9.28713e-165	3.51248e-163	1.56624e-162	-9.44433e-164	4.94119e-163	-1.55063e-162	7.52971e-163	4.63829e-163	-2.13159e-163	-4.16644e-164	3.4669e-163	1.99137e-163	-1.88271e-163	2.43894e-163	-1.12651e-163	3.30604e-164	2.61158e-163	-4.24274e-163	0
-1.35977e-163	4.1736e-163	-5.47864e-163	1.26998e-162	-1.94386e-163	-6.51306e-163	-1.0918e-162	-1.05224e-162	3.19174e-163	-1.77082e-163	-1.75719e-163	-9.57787e-163	9.28713e-165	3.51248e-163	1.56624e-162	-9.44433e-164	4.94119e-163	-1.55063e-162	7.52971e-163	4.63829e-163	-2.13159e-163	-4.16644e-164	3.4669e-163	1.99137e-163	-1.88271e-163	2.43894e-163	-1.12651e-163	3.30604e-164	2.61158e-163	-4.24274e-163	0
-1.35977e-163	4.1736e-163	-5.47864e-163	1.26998e-162	-1.94386e-163	-6.51306e-163	-1.0918e-162	-1.05224e-162	3.19174e-163	-1.77082e-163	-1.75719e-163	-9.57787e-163	9.28713e-165	3.51248e-163	1.56624e-162	-9.44433e-164	4.94119e-163	-1.55063e-162	7.52971e-163	4.63829e-163	-2.13159e-163	-4.16644e-164	3.4669e-163	1.99137e-163	-1.88271e-163	2.43894e-163	-1.12651e-163	3.30604e-164	2.61158e-163	-4.24274e-163	0
-1.35977e-163	4.1736e-163	-5.47864e-163	1.26998e-162	-1.94386e-163	-6.51306e-163	-1.0918e-162	-1.05224e-162	3.19174e-163	-1.77082e-163	-1.75719e-163	-9.57787e-163	9.28713e-165	3.51248e-163	1.56624e-162	-9.44433e-164	4.94119e-163	-1.55063e-162	7.52971e-163	4.63829e-163	-2.13159e-163	-4.16644e-164	3.4669e-163	1.99137e-163	-1.88271e-163	2.43894e-163	-1.12651e-163	3.30604e-164	2.61158e-163	-4.24274e-163	0
-1.35977e-163	4.1736e-163	-5.47864e-163	1.26998e-162	-1.94386e-163	-6.51306e-163	-1.0918e-162	-1.05224e-162	3.19174e-163	-1.77082e-163	-1.75719e-163	-9.57787e-163	9.28713e-165	3.51248e-163	1.56624e-162	-9.44433e-164	4.94119e-163	-1.55063e-162	7.52971e-163	4.63829e-163	-2.13159e-163	-4.16644e-164	3.4669e-163	1.99137e-163	-1.88271e-163	2.43894e-163	-1.12651e-163	3.30604e-164	2.61158e-163	-4.24274e-163	0
-1.35977e-163	4.1736e-163	-5.47864e-163	1.26998e-162	-1.94386e-163	-6.51306e-163	-1.0918e-162	-1.05224e-162	3.19174e-163	-1.77082e-163	-1.75719e-163	-9.57787e-163	9.28713e-165	3.51248e-163	1.56624e-162	-9.44433e-164	4.94119e-163	-1.55063e-162	7.52971e-163	4.63829e-163	-2.13159e-163	-4.16644e-164	3.4669e-163	1.99137e-163	-1.88271e-163	2.43894e-163	-1.12651e-163	3.30604e-164	2.61158e-163	-4.24274e-163	0
-1.35977e-163	4.1736e-163	-5.47864e-163	1.26998e-162	-1.94386e-163	-6.51306e-163	-1.0918e-162	-1.05224e-162	3.19174e-163	-1.77082e-163	-1.75719e-163	-9.57787e-163	9.28713e-165	3.51248e-163	1.56624e-162	-9.44433e-164	4.94119e-163	-1.55063e-162	7.52971e-163	4.63829e-163	-2.13159e-163	-4.16644e-164	3.4669e-163	1.99137e-163	-1.88271e-163	2.43894e-163	-1.12651e-163	3.30604e-164	2.61158e-163	-4.24274e-163	0
-1.35977e-163	4.1736e-163	-5.47864e-163	1.26998e-162	-1.94386e-163	-6.51306e-163	-1.0918e-162	-1.05224e-162	3.19174e-163	-1.77082e-163	-1.75719e-163	-9.57787e-163	9.28713e-165	3.51248e-163	1.56624e-162	-9.44433e-164	4.94119e-163	-1.55063e-162	7.52971e-163	4.63829e-163	-2.13159e-163	-4.16644e-164	3.4669e-163	1.99137e-163	-1.88271e-163	2.43894e-163	-1.12651e-163	3.30604e-164	2.61158e-163	-4.24274e-163	0
-1.35977e-163	4.1736e-163	-5.47864e-163	1.26998e-162	-1.94386e-163	-6.51306e-163	-1.0918e-162	-1.05224e-162	3.19174e-163	-1.77082e-163	-1.75719e-163	-9.57787e-163	9.28713e-165	3.51248e-163	1.56624e-162	-9.44433e-164	4.94119e-163	-1.55063e-162	7.52971e-163	4.63829e-163	-2.13159e-163	-4.16644e-164	3.4669e-163	1.99137e-163	-1.88271e-163	2.43894e-163	-1.12651e-163	3.30604e-164	2.61158e-163	-4.24274e-163	0
-1.35977e-163	4.1736e-163	-5.47864e-163	1.26998e-162	-1.94386e-163	-6.51306e-163	-1.0918e-162	-1.05224e-162	3.19174e-163	-1.77082e-163	-1.75719e-163	-9.57787e-163	9.28713e-165	3.51248e-163	1.56624e-162	-9.44433e-164	4.94119e-163	-1.55063e-162	7.52971e-163	4.63829e-163	-2.13159e-163	-4.16644e-164	3.4669e-163	1.99137e-163	-1.88271e-163	2.43894e-163	-1.12651e-163	3.30604e-164	2.61158e-163	-4.24274e-163	0
-1.35977e-163	4.1736e-163	-5.47864e-163	1.26998e-162	-1.94386e-163	-6.51306e-163	-1.0918e-162	-1.05224e-162	3.19174e-163	-1.77082e-163	-1.75719e-163	-9.57787e-163	9.28713e-165	3.51248e-163	1.56624e-162	-9.44433e-164	4.94119e-163	-1.55063e-162	7.52971e-163	4.63829e-163	-2.13159e-163	-4.16644e-164	3.4669e-163	1.99137e-163	-1.88271e-163	2.43894e-163	-1.12651e-163	3.30604e-164	2.61158e-163	-4.24274e-163	0
-1.35977e-163	4.1736e-163	-5.47864e-163	1.26998e-162	-1.94386e-163	-6.51306e-163	-1.0918e-162	-1.05224e-162	3.19174e-163	-1.77082e-163	-1.75719e-163	-9.57787e-163	9.28713e-165	3.51248e-163	1.56624e-162	-9.44433e-164	4.94119e-163	-1.55063e-162	7.52971e-163	4.63829e-163	-2.13159e-163	-4.16644e-164	3.4669e-163	1.99137e-163	-1.88271e-163	2.43894e-163	-1.12651e-163	3.30604e-164	2.61158e-163	-4.24274e-163	0
-1.35977e-163	4.1736e-163	-5.47864e-163	1.26998e-162	-1.94386e-163	-6.51306e-163	-1.0918e-162	-1.05224e-162	3.19174e-163	-1.77082e-163	-1.75719e-163	-9.57787e-163	9.28713e-165	3.51248e-163	1.56624e-162	-9.44433e-164	4.94119e-163	-1.55063e-162	7.52971e-163	4.63829e-163	-2.13159e-163	-4.16644e-164	3.4669e-163	1.99137e-163	-1.88271e-163	2.43894e-163	-1.12651e-163	3.30604e-164	2.61158e-163	-4.24274e-163	0
-1.35977e-163	4.1736e-163	-5.47864e-163	1.26998e-162	-1.94386e-163	-6.51306e-163	-1.0918e-162	-1.05224e-162	3.19174e-163	-1.77082e-163	-1.75719e-163	-9.57787e-163	9.28713e-165	3.51248e-163	1.56624e-162	-9.44433e-164	4.94119e-163	-1.55063e-162	7.52971e-163	4.63829e-163	-2.13159e-163	-4.16644e-164	3.4669e-163	1.99137e-163	-1.88271e-163	2.43894e-163	-1.12651e-163	3.30604e-164	2.61158e-163	-4.24274e-163	0
-1.35977e-163	4.1736e-163	-5.47864e-163	1.26998e-162	-1.94386e-163	-6.51306e-163	-1.0918e-162	-1.05224e-162	3.19174e-163	-1.77082e-163	-1.75719e-163	-9.57787e-163	9.28713e-165	3.51248e-163	1.56624e-162	-9.44433e-164	4.94119e-163	-1.55063e-162	7.52971e-163	4.63829e-163	-2.13159e-163	-4.16644e-164	3.4669e-163	1.99137e-163	-1.88271e-163	2.43894e-163	-1.12651e-163	3.30604e-164	2.61158e-163	-4.24274e-163	0
-1.35977e-163	4.1736e-163	-5.47864e-163	1.26998e-162	-1.94386e-163	-6.51306e-163	-1.0918e-162	-1.05224e-162	3.19174e-163	-1.77082e-163	-1.75719e-163	-9.57787e-163	9.28713e-165	3.51248e-163	1.56624e-162	-9.44433e-164	4.94119e-163	-1.55063e-162	7.52971e-163	4.63829e-163	-2.13159e-163	-4.16644e-164	3.4669e-163	1.99137e-163	-1.88271e-163	2.43894e-163	-1.12651e-163	3.30604e-164	2.61158e-163	-4.24274e-163	0
-1.35977e-163	4.1736e-163	-5.47864e-163	1.26998e-162	-1.94386e-163	-6.51306e-163	-1.0918e-162	-1.05224e-162	3.19174e-163	-1.77082e-163	-1.75719e-163	-9.57787e-163	9.28713e-165	3.51248e-163	1.56624e-162	-9.44433e-164	4.94119e-163	-1.55063e-162	7.52971e-163	4.63829e-163	-2.13159e-163	-4.16644e-164	3.4669e-163	1.99137e-163	-1.88271e-163	2.43894e-163	-1.12651e-163	3.30604e-164	2.61158e-163	-4.24274e-163	0
-1.35977e-163	4.1736e-163	-5.47864e-163	1.26998e-162	-1.94386e-163	-6.51306e-163	-1.0918e-162	-1.05224e-162	3.19174e-163	-1.77082e-163	-1.75719e-163	-9.57787e-163	9.28713e-165	3.51248e-163	1.56624e-162	-9.44433e-164	4.94119e-163	-1.55063e-162	7.52971e-163	4.63829e-163	-2.13159e-163	-4.16644e-164	3.4669e-163	1.99137e-163	-1.88271e-163	2.43894e-163	-1.12651e-163	3.30604e-164	2.61158e-163	-4.24274e-163	0
-1.35977e-163	4.1736e-163	-5.47864e-163	1.26998e-162	-1.94386e-163	-6.51306e-163	-1.0918e-162	-1.05224e-162	3.19174e-163	-1.77082e-163	-1.75719e-163	-9.57787e-163	9.28713e-165	3.51248e-163	1.56624e-162	-9.44433e-164	4.94119e-163	-1.55063e-162	7.52971e-163	4.63829e-163	-2.13159e-163	-4.16644e-164	3.4669e-163	1.99137e-163	-1.88271e-163	2.43894e-163	-1.12651e-163	3.30604e-164	2.61158e-163	-4.24274e-163	0
-1.35977e-163	4.1736e-163	-5.47864e-163	1.26998e-162	-1.94386e-163	-6.51306e-163	-1.0918e-162	-1.05224e-162	3.19174e-163	-1.77082e-163	-1.75719e-163	-9.57787e-163	9.28713e-165	3.51248e-163	1.56624e-162	-9.44433e-164	4.94119e-163	-1.55063e-162	7.52971e-163	4.63829e-163	-2.13159e-163	-4.16644e-164	3.4669e-163	1.99137e-163	-1.88271e-163	2.43894e-163	-1.12651e-163	3.30604e-164	2.61158e-163	-4.24274e-163	0
-1.35977e-163	4.1736e-163	-5.47864e-163	1.26998e-162	-1.94386e-163	-6.51306e-163	-1.0918e-162	-1.05224e-162	3.19174e-163	-1.77082e-163	-1.75719e-163	-9.57787e-163	9.28713e-165	3.51248e-163	1.56624e-162	-9.44433e-164	4.94119e-163	-1.55063e-162	7.52971e-163	4.63829e-163	-2.13159e-163	-4.16644e-164	3.4669e-163	1.99137e-163	-1.88271e-163	2.43894e-163	-1.12651e-163	3.30604e-164	2.61158e-163	-4.24274e-163	0
-1.35977e-163	4.1736e-163	-5.47864e-163	1.26998e-162	-1.94386e-163	-6.51306e-163	-1.0918e-162	-1.05224e-162	3.19174e-163	-1.77082e-163	-1.75719e-163	-9.57787e-163	9.28713e-165	3.51248e-163	1.56624e-162	-9.44433e-164	4.94119e-163	-1.55063e-162	7.52971e-163	4.63829e-163	-2.13159e-163	-4.16644e-164	3.4669e-163	1.99137e-163	-1.88271e-163	2.43894e-163	-1.12651e-163	3.30604e-164	2.61158e-163	-4.24274e-163	0
-1.35977e-163	4.1736e-163	-5.47864e-163	1.26998e-162	-1.94386e-163	-6.51306e-163	-1.0918e-162	-1.05224e-162	3.19174e-163	-1.77082e-163	-1.75719e-163	-9.57787e-163	9.28713e-165	3.51248e-163	1.56624e-162	-9.44433e-164	4.94119e-163	-1.55063e-162	7.52971e-163	4.63829e-163	-2.13159e-163	-4.16644e-164	3.4669e-163	1.99137e-163	-1.88271e-163	2.43894e-163	-1.12651e-163	3.30604e-164	2.61158e-163	-4.24274e-163	0
-1.35977e-163	4.1736e-163	-5.47864e-163	1.26998e-162	-1.94386e-163	-6.51306e-163	-1.0918e-162	-1.05224e-162	3.19174e-163	-1.77082e-163	-1.75719e-163	-9.57787e-163	9.28713e-165	3.51248e-163	1.56624e-162	-9.44433e-164	4.94119e-163	-1.55063e-162	7.52971e-163	4.63829e-163	-2.13159e-163	-4.16644e-164	3.4669e-163	1.99137e-163	-1.88271e-163	2.43894e-163	-1.12651e-163	3.30604e-164	2.61158e-163	-4.24274e-163	0
-1.35977e-163	4.1736e-163	-5.47864e-163	1.26998e-162	-1.94386e-163	-6.51306e-163	-1.0918e-162	-1.05224e-162	3.19174e-163	-1.77082e-163	-1.75719e-163	-9.57787e-163	9.28713e-165	3.51248e-163	1.56624e-162	-9.44433e-164	4.94119e-163	-1.55063e-162	7.52971e-163	4.63829e-163	-2.13159e-163	-4.16644e-164	3.4669e-163	1.99137e-163	-1.88271e-163	2.43894e-163	-1.12651e-163	3.30604e-164	2.61158e-163	-4.24274e-163	0
-1.35977e-163	4.1736e-163	-5.47864e-163	1.26998e-162	-1.94386e-163	-6.51306e-163	-1.0918e-162	-1.05224e-162	3.19174e-163	-1.77082e-163	-1.75719e-163	-9.57787e-163	9.28713e-165	3.51248e-163	1.56624e-162	-9.44433e-164	4.94119e-163	-1.55063e-162	7.52971e-163	4.63829e-163	-2.13159e-163	-4.16644e-164	3.4669e-163	1.99137e-163	-1.88271e-163	2.43894e-163	-1.12651e-163	3.30604e-164	2.61158e-163	-4.24274e-163	0
-1.35977e-163	4.1736e-163	-5.47864e-163	1.26998e-162	-1.94386e-163	-6.51306e-163	-1.0918e-162	-1.05224e-162	3.19174e-163	-1.77082e-163	-1.75719e-163	-9.57787e-163	9.28713e-165	3.51248e-163	1.56624e-162	-9.44433e-164	4.94119e-163	-1.55063e-162	7.52971e-163	4.63829e-163	-2.13159e-163	-4.16644e-164	3.4669e-163	1.99137e-163	-1.88271e-163	2.43894e-163	-1.12651e-163	3.30604e-164	2.61158e-163	-4.24274e-163	0
-1.35977e-163	4.1736e-163	-5.47864e-163	1.26998e-162	-1.94386e-163	-6.51306e-163	-1.0918e-162	-1.05224e-162	3.19174e-163	-1.77082e-163	-1.75719e-163	-9.57787e-163	9.28713e-165	3.51248e-163	1.56624e-162	-9.44433e-164	4.94119e-163	-1.55063e-162	7.52971e-163	4.63829e-163	-2.13159e-163	-4.16644e-164	3.4669e-163	1.99137e-163	-1.88271e-163	2.43894e-163	-1.12651e-163	3.30604e-164	2.61158e-163	-4.24274e-163	0
-1.35977e-163	4.1736e-163	-5.47864e-163	1.26998e-162	-1.94386e-163	-6.51306e-163	-1.0918e-162	-1.05224e-162	3.19174e-163	-1.77082e-163	-1.75719e-163	-9.57787e-163	9.28713e-165	3.51248e-163	1.56624e-162	-9.44433e-164	4.94119e-163	-1.55063e-162	7.52971e-163	4.63829e-163	-2.13159e-163	-4.16644e-164	3.4669e-163	1.99137e-163	-1.88271e-163	2.43894e-163	-1.12651e-163	3.30604e-164	2.61158e-163	-4.24274e-163	0
-1.35977e-163	4.1736e-163	-5.47864e-163	1.26998e-162	-1.94386e-163	-6.51306e-163	-1.0918e-162	-1.05224e-162	3.19174e-163	-1.77082e-163	-1.75719e-163	-9.57787e-163	9.28713e-165	3.51248e-163	1.56624e-162	-9.44433e-164	4.94119e-163	-1.55063e-162	7.52971e-163	4.63829e-163	-2.13159e-163	-4.16644e-164	3.4669e-163	1.99137e-163	-1.88271e-163	2.43894e-163	-1.12651e-163	3.30604e-164	2.61158e-163	-4.24274e-163	0
-1.35977e-163	4.1736e-163	-5.47864e-163	1.26998e-162	-1.94386e-163	-6.51306e-163	-1.0918e-162	-1.05224e-162	3.19174e-163	-1.77082e-163	-1.75719e-163	-9.57787e-163	9.28713e-165	3.51248e-163	1.56624e-162	-9.44433e-164	4.94119e-163	-1.55063e-162	7.52971e-163	4.63829e-163	-2.13159e-163	-4.16644e-164	3.4669e-163	1.99137e-163	-1.88271e-163	2.43894e-163	-1.12651e-163	3.30604e-164	2.61158e-163	-4.24274e-163	0
-1.35977e-163	4.1736e-163	-5.47864e-163	1.26998e-162	-1.94386e-163	-6.51306e-163	-1.0918e-162	-1.05224e-162	3.19174e-163	-1.77082e-163	-1.75719e-163	-9.57787e-163	9.28713e-165	3.51248e-163	1.56624e-162	-9.44433e-164	4.94119e-163	-1.55063e-162	7.52971e-163	4.63829e-163	-2.13159e-163	-4.16644e-164	3.4669e-163	1.99137e-163	-1.88271e-163	2.43894e-163	-1.12651e-163	3.30604e-164	2.61158e-163	-4.24274e-163	0
-1.35977e-163	4.1736e-163	-5.47864e-163	1.26998e-162	-1.94386e-163	-6.51306e-163	-1.0918e-162	-1.05224e-162	3.19174e-163	-1.77082e-163	-1.75719e-163	-9.57787e-163	9.28713e-165	3.51248e-163	1.56624e-162	-9.44433e-164	4.94119e-163	-1.55063e-162	7.52971e-163	4.63829e-163	-2.13159e-163	-4.16644e-164	3.4669e-163	1.99137e-163	-1.88271e-163	2.43894e-163	-1.12651e-163	3.30604e-164	2.61158e-163	-4.24274e-163	0
-1.35977e-163	4.1736e-163	-5.47864e-163	1.26998e-162	-1.94386e-163	-6.51306e-163	-1.0918e-162	-1.05224e-162	3.19174e-163	-1.77082e-163	-1.75719e-163	-9.57787e-163	9.28713e-165	3.51248e-163	1.56624e-162	-9.44433e-164	4.94119e-163	-1.55063e-162	7.52971e-163	4.63829e-163	-2.13159e-163	-4.16644e-164	3.4669e-163	1.99137e-163	-1.88271e-163	2.43894e-163	-1.12651e-163	3.30604e-164	2.61158e-163	-4.24274e-163	0
-1.35977e-163	4.1736e-163	-5.47864e-163	1.26998e-162	-1.94386e-163	-6.51306e-163	-1.0918e-162	-1.05224e-162	3.19174e-163	-1.77082e-163	-1.75719e-163	-9.57787e-163	9.28713e-165	3.51248e-163	1.56624e-162	-9.44433e-164	4.94119e-163	-1.55063e-162	7.52971e-163	4.63829e-163	-2.13159e-163	-4.16644e-164	3.4669e-163	1.99137e-163	-1.88271e-163	2.43894e-163	-1.12651e-163	3.30604e-164	2.61158e-163	-4.24274e-163	0
-1.35977e-163	4.1736e-163	-5.47864e-163	1.26998e-162	-1.94386e-163	-6.51306e-163	-1.0918e-162	-1.05224e-162	3.19174e-163	-1.77082e-163	-1.75719e-163	-9.57787e-163	9.28713e-165	3.51248e-163	1.56624e-162	-9.44433e-164	4.94119e-163	-1.55063e-162	7.52971e-163	4.63829e-163	-2.13159e-163	-4.16644e-164	3.4669e-163	1.99137e-163	-1.88271e-163	2.43894e-163	-1.12651e-163	3.30604e-164	2.61158e-163	-4.24274e-163	0
-1.35977e-163	4.1736e-163	-5.47864e-163	1.26998e-162	-1.94386e-163	-6.51306e-163	-1.0918e-162	-1.05224e-162	3.19174e-163	-1.77082e-163	-1.75719e-163	-9.57787e-163	9.28713e-165	3.51248e-163	1.56624e-162	-9.44433e-164	4.94119e-163	-1.55063e-162	7.52971e-163	4.63829e-163	-2.13159e-163	-4.16644e-164	3.4669e-163	1.99137e-163	-1.88271e-163	2.43894e-163	-1.12651e-163	3.30604e-164	2.61158e-163	-4.24274e-163	0
-1.35977e-163	4.1736e-163	-5.47864e-163	1.26998e-162	-1.94386e-163	-6.51306e-163	-1.0918e-162	-1.05224e-162	3.19174e-163	-1.77082e-163	-1.75719e-163	-9.57787e-163	9.28713e-165	3.51248e-163	1.56624e-162	-9.44433e-164	4.94119e-163	-1.55063e-162	7.52971e-163	4.63829e-163	-2.13159e-163	-4.16644e-164	3.4669e-163	1.99137e-163	-1.88271e-163	2.43894e-163	-1.12651e-163	3.30604e-164	2.61158e-163	-4.24274e-163	0
-1.35977e-163	4.1736e-163	-5.47864e-163	1.26998e-162	-1.94386e-163	-6.51306e-163	-1.0918e-162	-1.05224e-162	3.19174e-163	-1.77082e-163	-1.75719e-163	-9.57787e-163	9.28713e-165	3.51248e-163	1.56624e-162	-9.44433e-164	4.94119e-163	-1.55063e-162	7.52971e-163	4.63829e-163	-2.13159e-163	-4.16644e-164	3.4669e-163	1.99137e-163	-1.88271e-163	2.43894e-163	-1.12651e-163	3.30604e-164	2.61158e-163	-4.24274e-163	0
-1.35977e-163	4.1736e-163	-5.47864e-163	1.26998e-162	-1.94386e-163	-6.51306e-163	-1.0918e-162	-1.05224e-162	3.19174e-163	-1.77082e-163	-1.75719e-163	-9.57787e-163	9.28713e-165	3.51248e-163	1.56624e-162	-9.44433e-164	4.94119e-163	-1.55063e-162	7.52971e-163	4.63829e-163	-2.13159e-163	-4.16644e-164	3.4669e-163	1.99137e-163	-1.88271e-163	2.43894e-163	-1.12651e-163	3.30604e-164	2.61158e-163	-4.24274e-163	0
-1.35977e-163	4.1736e-163	-5.47864e-163	1.26998e-162	-1.94386e-163	-6.51306e-163	-1.0918e-162	-1.05224e-162	3.19174e-163	-1.77082e-163	-1.75719e-163	-9.57787e-163	9.28713e-165	3.51248e-163	1.56624e-162	-9.44433e-164	4.94119e-163	-1.55063e-162	7.52971e-163	4.63829e-163	-2.13159e-163	-4.16644e-164	3.4669e-163	1.99137e-163	-1.88271e-163	2.43894e-163	-1.12651e-163	3.30604e-164	2.61158e-163	-4.24274e-163	0
-1.35977e-163	4.1736e-163	-5.47864e-163	1.26998e-162	-1.94386e-163	-6.51306e-163	-1.0918e-162	-1.05224e-162	3.19174e-163	-1.77082e-163	-1.75719e-163	-9.57787e-163	9.28713e-165	3.51248e-163	1.56624e-162	-9.44433e-164	4.94119e-163	-1.55063e-162	7.52971e-163	4.63829e-163	-2.13159e-163	-4.16644e-164	3.4669e-163	1.99137e-163	-1.88271e-163	2.43894e-163	-1.12651e-163	3.30604e-164	2.61158e-163	-4.24274e-163	0
-1.35977e-163	4.1736e-163	-5.47864e-163	1.26998e-162	-1.94386e-163	-6.51306e-163	-1.0918e-162	-1.05224e-162	3.19174e-163	-1.77082e-163	-1.75719e-163	-9.57787e-163	9.28713e-165	3.51248e-163	1.56624e-162	-9.44433e-164	4.94119e-163	-1.55063e-162	7.52971e-163	4.63829e-163	-2.13159e-163	-4.16644e-164	3.4669e-163	1.99137e-163	-1.88271e-163	2.43894e-163	-1.12651e-163	3.30604e-164	2.61158e-163	-4.24274e-163	0
-1.35977e-163	4.1736e-163	-5.47864e-163	1.26998e-162	-1.94386e-163	-6.51306e-163	-1.0918e-162	-1.05224e-162	3.19174e-163	-1.77082e-163	-1.75719e-163	-9.57787e-163	9.28713e-165	3.51248e-163	1.56624e-162	-9.44433e-164	4.94119e-163	-1.55063e-162	7.52971e-163	4.63829e-163	-2.13159e-163	-4.16644e-164	3.4669e-163	1.99137e-163	-1.88271e-163	2.43894e-163	-1.12651e-163	3.30604e-164	2.61158e-163	-4.24274e-163	0
-1.35977e-163	4.1736e-163	-5.47864e-163	1.26998e-162	-1.94386e-163	-6.51306e-163	-1.0918e-162	-1.05224e-162	3.19174e-163	-1.77082e-163	-1.75719e-163	-9.57787e-163	9.28713e-165	3.51248e-163	1.56624e-162	-9.44433e-164	4.94119e-163	-1.55063e-162	7.52971e-163	4.63829e-163	-2.13159e-163	-4.16644e-164	3.4669e-163	1.99137e-163	-1.88271e-163	2.43894e-163	-1.12651e-163	3.30604e-164	2.61158e-163	-4.24274e-163	0
-1.35977e-163	4.1736e-163	-5.47864e-163	1.26998e-162	-1.94386e-163	-6.51306e-163	-1.0918e-162	-1.05224e-162	3.19174e-163	-1.77082e-163	-1.75719e-163	-9.57787e-163	9.28713e-165	3.51248e-163	1.56624e-162	-9.44433e-164	4.94119e-163	-1.55063e-162	7.52971e-163	4.63829e-163	-2.13159e-163	-4.16644e-164	3.4669e-163	1.99137e-163	-1.88271e-163	2.43894e-163	-1.12651e-163	3.30604e-164	2.61158e-163	-4.24274e-163	0
-1.35977e-163	4.1736e-163	-5.47864e-163	1.26998e-162	-1.94386e-163	-6.51306e-163	-1.0918e-162	-1.05224e-162	3.19174e-163	-1.77082e-163	-1.75719e-163	-9.57787e-163	9.28713e-165	3.51248e-163	1.56624e-162	-9.44433e-164	4.94119e-163	-1.55063e-162	7.52971e-163	4.63829e-163	-2.13159e-163	-4.16644e-164	3.4669e-163	1.99137e-163	-1.88271e-163	2.43894e-163	-1.12651e-163	3.30604e-164	2.61158e-163	-4.24274e-163	0
-1.35977e-163	4.1736e-163	-5.47864e-163	1.26998e-162	-1.94386e-163	-6.51306e-163	-1.0918e-162	-1.05224e-162	3.19174e-163	-1.77082e-163	-1.75719e-163	-9.57787e-163	9.28713e-165	3.51248e-163	1.56624e-162	-9.44433e-164	4.94119e-163	-1.55063e-162	7.52971e-163	4.63829e-163	-2.13159e-163	-4.16644e-164	3.4669e-163	1.99137e-163	-1.88271e-163	2.43894e-163	-1.12651e-163	3.30604e-164	2.61158e-163	-4.24274e-163	0
-1.35977e-163	4.1736e-163	-5.47864e-163	1.26998e-162	-1.94386e-163	-6.51306e-163	-1.0918e-162	-1.05224e-162	3.19174e-163	-1.77082e-163	-1.75719e-163	-9.57787e-163	9.28713e-165	3.51248e-163	1.56624e-162	-9.44433e-164	4.94119e-163	-1.55063e-162	7.52971e-163	4.63829e-163	-2.13159e-163	-4.16644e-164	3.4669e-163	1.99137e-163	-1.88271e-163	2.43894e-163	-1.12651e-163	3.30604e-164	2.61158e-163	-4.24274e-163	0
-1.35977e-163	4.1736e-163	-5.47864e-163	1.26998e-162	-1.94386e-163	-6.51306e-163	-1.0918e-162	-1.05224e-162	3.19174e-163	-1.77082e-163	-1.75719e-163	-9.57787e-163	9.28713e-165	3.51248e-163	1.56624e-162	-9.44433e-164	4.94119e-163	-1.55063e-162	7.52971e-163	4.63829e-163	-2.13159e-163	-4.16644e-164	3.4669e-163	1.99137e-163	-1.88271e-163	2.43894e-163	-1.12651e-163	3.30604e-164	2.61158e-163	-4.24274e-163	0
-1.35977e-163	4.1736e-163	-5.47864e-163	1.26998e-162	-1.94386e-163	-6.51306e-163	-1.0918e-162	-1.05224e-162	3.19174e-163	-1.77082e-163	-1.75719e-163	-9.57787e-163	9.28713e-165	3.51248e-163	1.56624e-162	-9.44433e-164	4.94119e-163	-1.55063e-162	7.52971e-163	4.63829e-163	-2.13159e-163	-4.16644e-164	3.4669e-163	1.99137e-163	-1.88271e-163	2.43894e-163	-1.12651e-163	3.30604e-164	2.61158e-163	-4.24274e-163	0
-1.35977e-163	4.1736e-163	-5.47864e-163	1.26998e-162	-1.94386e-163	-6.51306e-163	-1.0918e-162	-1.05224e-162	3.19174e-163	-1.77082e-163	-1.75719e-163	-9.57787e-163	9.28713e-165	3.51248e-163	1.56624e-162	-9.44433e-164	4.94119e-163	-1.55063e-162	7.52971e-163	4.63829e-163	-2.13159e-163	-4.16644e-164	3.4669e-163	1.99137e-163	-1.88271e-163	2.43894e-163	-1.12651e-163	3.30604e-164	2.61158e-163	-4.24274e-163	0
-1.35977e-163	4.1736e-163	-5.47864e-163	1.26998e-162	-1.94386e-163	-6.51306e-163	-1.0918e-162	-1.05224e-162	3.19174e-163	-1.77082e-163	-1.75719e-163	-9.57787e-163	9.28713e-165	3.51248e-163	1.56624e-162	-9.44433e-164	4.94119e-163	-1.55063e-162	7.52971e-163	4.63829e-163	-2.13159e-163	-4.16644e-164	3.4669e-163	1.99137e-163	-1.88271e-163	2.43894e-163	-1.12651e-163	3.30604e-164	2.61158e-163	-4.24274e-163	0
-1.35977e-163	4.1736e-163	-5.47864e-163	1.26998e-162	-1.94386e-163	-6.51306e-163	-1.0918e-162	-1.05224e-162	3.19174e-163	-1.77082e-163	-1.75719e-163	-9.57787e-163	9.28713e-165	3.51248e-163	1.56624e-162	-9.44433e-164	4.94119e-163	-1.55063e-162	7.52971e-163	4.63829e-163	-2.13159e-163	-4.16644e-164	3.4669e-163	1.99137e-163	-1.88271e-163	2.43894e-163	-1.12651e-163	3.30604e-164	2.61158e-163	-4.24274e-163	0
-1.35977e-163	4.1736e-163	-5.47864e-163	1.26998e-162	-1.94386e-163	-6.51306e-163	-1.0918e-162	-1.05224e-162	3.19174e-163	-1.77082e-163	-1.75719e-163	-9.57787e-163	9.28713e-165	3.51248e-163	1.56624e-162	-9.44433e-164	4.94119e-163	-1.55063e-162	7.52971e-163	4.63829e-163	-2.13159e-163	-4.16644e-164	3.4669e-163	1.99137e-163	-1.88271e-163	2.43894e-163	-1.12651e-163	3.30604e-164	2.61158e-163	-4.24274e-163	0
-1.35977e-163	4.1736e-163	-5.47864e-163	1.26998e-162	-1.94386e-163	-6.51306e-163	-1.0918e-162	-1.05224e-162	3.19174e-163	-1.77082e-163	-1.75719e-163	-9.57787e-163	9.28713e-165	3.51248e-163	1.56624e-162	-9.44433e-164	4.94119e-163	-1.55063e-162	7.52971e-163	4.63829e-163	-2.13159e-163	-4.16644e-164	3.4669e-163	1.99137e-163	-1.88271e-163	2.43894e-163	-1.12651e-163	3.30604e-164	2.61158e-163	-4.24274e-163	0
-1.35977e-163	4.1736e-163	-5.47864e-163	1.26998e-162	-1.94386e-163	-6.51306e-163	-1.0918e-162	-1.05224e-162	3.19174e-163	-1.77082e-163	-1.75719e-163	-9.57787e-163	9.28713e-165	3.51248e-163	1.56624e-162	-9.44433e-164	4.94119e-163	-1.55063e-162	7.52971e-163	4.63829e-163	-2.13159e-163	-4.16644e-164	3.4669e-163	1.99137e-163	-1.88271e-163	2.43894e-163	-1.12651e-163	3.30604e-164	2.61158e-163	-4.24274e-163	0
-1.35977e-163	4.1736e-163	-5.47864e-163	1.26998e-162	-1.94386e-163	-6.51306e-163	-1.0918e-162	-1.05224e-162	3.19174e-163	-1.77082e-163	-1.75719e-163	-9.57787e-163	9.28713e-165	3.51248e-163	1.56624e-162	-9.44433e-164	4.94119e-163	-1.55063e-162	7.52971e-163	4.63829e-163	-2.13159e-163	-4.16644e-164	3.4669e-163	1.99137e-163	-1.88271e-163	2.43894e-163	-1.12651e-163	3.30604e-164	2.61158e-163	-4.24274e-163	0
-1.35977e-163	4.1736e-163	-5.47864e-163	1.26998e-162	-1.94386e-163	-6.51306e-163	-1.0918e-162	-1.05224e-162	3.19174e-163	-1.77082e-163	-1.75719e-163	-9.57787e-163	9.28713e-165	3.51248e-163	1.56624e-162	-9.44433e-164	4.94119e-163	-1.55063e-162	7.52971e-163	4.63829e-163	-2.13159e-163	-4.16644e-164	3.4669e-163	1.99137e-163	-1.88271e-163	2.43894e-163	-1.12651e-163	3.30604e-164	2.61158e-163	-4.24274e-163	0
-1.35977e-163	4.1736e-163	-5.47864e-163	1.26998e-162	-1.94386e-163	-6.51306e-163	-1.0918e-162	-1.05224e-162	3.19174e-163	-1.77082e-163	-1.75719e-163	-9.57787e-163	9.28713e-165	3.51248e-163	1.56624e-162	-9.44433e-164	4.94119e-163	-1.55063e-162	7.52971e-163	4.63829e-163	-2.13159e-163	-4.16644e-164	3.4669e-163	1.99137e-163	-1.88271e-163	2.43894e-163	-1.12651e-163	3.30604e-164	2.61158e-163	-4.24274e-163	0
-1.35977e-163	4.1736e-163	-5.47864e-163	1.26998e-162	-1.94386e-163	-6.51306e-163	-1.0918e-162	-1.05224e-162	3.19174e-163	-1.77082e-163	-1.75719e-163	-9.57787e-163	9.28713e-165	3.51248e-163	1.56624e-162	-9.44433e-164	4.94119e-163	-1.55063e-162	7.52971e-163	4.63829e-163	-2.13159e-163	-4.16644e-164	3.4669e-163	1.99137e-163	-1.88271e-163	2.43894e-163	-1.12651e-163	3.30604e-164	2.61158e-163	-4.24274e-163	0
-1.35977e-163	4.1736e-163	-5.47864e-163	1.26998e-162	-1.94386e-163	-6.51306e-163	-1.0918e-162	-1.05224e-162	3.19174e-163	-1.77082e-163	-1.75719e-163	-9.57787e-163	9.28713e-165	3.51248e-163	1.56624e-162	-9.44433e-164	4.94119e-163	-1.55063e-162	7.52971e-163	4.63829e-163	-2.13159e-163	-4.16644e-164	3.4669e-163	1.99137e-163	-1.88271e-163	2.43894e-163	-1.12651e-163	3.30604e-164	2.61158e-163	-4.24274e-163	0
-1.35977e-163	4.1736e-163	-5.47864e-163	1.26998e-162	-1.94386e-163	-6.51306e-163	-1.0918e-162	-1.05224e-162	3.19174e-163	-1.77082e-163	-1.75719e-163	-9.57787e-163	9.28713e-165	3.51248e-163	1.56624e-162	-9.44433e-164	4.94119e-163	-1.55063e-162	7.52971e-163	4.63829e-163	-2.13159e-163	-4.16644e-164	3.4669e-163	1.99137e-163	-1.88271e-163	2.43894e-163	-1.12651e-163	3.30604e-164	2.61158e-163	-4.24274e-163	0
-1.35977e-163	4.1736e-163	-5.47864e-163	1.26998e-162	-1.94386e-163	-6.51306e-163	-1.0918e-162	-1.05224e-162	3.19174e-163	-1.77082e-163	-1.75719e-163	-9.57787e-163	9.28713e-165	3.51248e-163	1.56624e-162	-9.44433e-164	4.94119e-163	-1.55063e-162	7.52971e-163	4.63829e-163	-2.13159e-163	-4.16644e-164	3.4669e-163	1.99137e-163	-1.88271e-163	2.43894e-163	-1.12651e-163	3.30604e-164	2.61158e-163	-4.24274e-163	0
-1.35977e-163	4.1736e-163	-5.47864e-163	1.26998e-162	-1.94386e-163	-6.51306e-163	-1.0918e-162	-1.05224e-162	3.19174e-163	-1.77082e-163	-1.75719e-163	-9.57787e-163	9.28713e-165	3.51248e-163	1.56624e-162	-9.44433e-164	4.94119e-163	-1.55063e-162	7.52971e-163	4.63829e-163	-2.13159e-163	-4.16644e-164	3.4669e-163	1.99137e-163	-1.88271e-163	2.43894e-163	-1.12651e-163	3.30604e-164	2.61158e-163	-4.24274e-163	0
-1.35977e-163	4.1736e-163	-5.47864e-163	1.26998e-162	-1.94386e-163	-6.51306e-163	-1.0918e-162	-1.05224e-162	3.19174e-163	-1.77082e-163	-1.75719e-163	-9.57787e-163	9.28713e-165	3.51248e-163	1.56624e-162	-9.44433e-164	4.94119e-163	-1.55063e-162	7.52971e-163	4.63829e-163	-2.13159e-163	-4.16644e-164	3.4669e-163	1.99137e-163	-1.88271e-163	2.43894e-163	-1.12651e-163	3.30604e-164	2.61158e-163	-4.24274e-163	0
-1.35977e-163	4.1736e-163	-5.47864e-163	1.26998e-162	-1.94386e-163	-6.51306e-163	-1.0918e-162	-1.05224e-162	3.19174e-163	-1.77082e-163	-1.75719e-163	-9.57787e-163	9.28713e-165	3.51248e-163	1.56624e-162	-9.44433e-164	4.94119e-163	-1.55063e-162	7.52971e-163	4.63829e-163	-2.13159e-163	-4.16644e-164	3.4669e-163	1.99137e-163	-1.88271e-163	2.43894e-163	-1.12651e-163	3.30604e-164	2.61158e-163	-4.24274e-163	0
-1.35977e-163	4.1736e-163	-5.47864e-163	1.26998e-162	-1.94386e-163	-6.51306e-163	-1.0918e-162	-1.05224e-162	3.19174e-163	-1.77082e-163	-1.75719e-163	-9.57787e-163	9.28713e-165	3.51248e-163	1.56624e-162	-9.44433e-164	4.94119e-163	-1.55063e-162	7.52971e-163	4.63829e-163	-2.13159e-163	-4.16644e-164	3.4669e-163	1.99137e-163	-1.88271e-163	2.43894e-163	-1.12651e-163	3.30604e-164	2.61158e-163	-4.24274e-163	0
-1.35977e-163	4.1736e-163	-5.47864e-163	1.26998e-162	-1.94386e-163	-6.51306e-163	-1.0918e-162	-1.05224e-162	3.19174e-163	-1.77082e-163	-1.75719e-163	-9.57787e-163	9.28713e-165	3.51248e-163	1.56624e-162	-9.44433e-164	4.94119e-163	-1.55063e-162	7.52971e-163	4.63829e-163	-2.13159e-163	-4.16644e-164	3.4669e-163	1.99137e-163	-1.88271e-163	2.43894e-163	-1.12651e-163	3.30604e-164	2.61158e-163	-4.24274e-163	0
-1.35977e-163	4.1736e-163	-5.47864e-163	1.26998e-162	-1.94386e-163	-6.51306e-163	-1.0918e-162	-1.05224e-162	3.19174e-163	-1.77082e-163	-1.75719e-163	-9.57787e-163	9.28713e-165	3.51248e-163	1.56624e-162	-9.44433e-164	4.94119e-163	-1.55063e-162	7.52971e-163	4.63829e-163	-2.13159e-163	-4.16644e-164	3.4669e-163	1.99137e-163	-1.88271e-163	2.43894e-163	-1.12651e-163	3.30604e-164	2.61158e-163	-4.24274e-163	0
-1.35977e-163	4.1736e-163	-5.47864e-163	1.26998e-162	-1.94386e-163	-6.51306e-163	-1.0918e-162	-1.05224e-162	3.19174e-163	-1.77082e-163	-1.75719e-163	-9.57787e-163	9.28713e-165	3.51248e-163	1.56624e-162	-9.44433e-164	4.94119e-163	-1.55063e-162	7.52971e-163	4.63829e-163	-2.13159e-163	-4.16644e-164	3.4669e-163	1.99137e-163	-1.88271e-163	2.43894e-163	-1.12651e-163	3.30604e-164	2.61158e-163	-4.24274e-163	0
-1.35977e-163	4.1736e-163	-5.47864e-163	1.26998e-162	-1.94386e-163	-6.51306e-163	-1.0918e-162	-1.05224e-162	3.19174e-163	-1.77082e-163	-1.75719e-163	-9.57787e-163	9.28713e-165	3.51248e-163	1.56624e-162	-9.44433e-164	4.94119e-163	-1.55063e-162	7.52971e-163	4.63829e-163	-2.13159e-163	-4.16644e-164	3.4669e-163	1.99137e-163	-1.88271e-163	2.43894e-163	-1.12651e-163	3.30604e-164	2.61158e-163	-4.24274e-163	0
-1.35977e-163	4.1736e-163	-5.47864e-163	1.26998e-162	-1.94386e-163	-6.51306e-163	-1.0918e-162	-1.05224e-162	3.19174e-163	-1.77082e-163	-1.75719e-163	-9.57787e-163	9.28713e-165	3.51248e-163	1.56624e-162	-9.44433e-164	4.94119e-163	-1.55063e-162	7.52971e-163	4.63829e-163	-2.13159e-163	-4.16644e-164	3.4669e-163	1.99137e-163	-1.88271e-163	2.43894e-163	-1.12651e-163	3.30604e-164	2.61158e-163	-4.24274e-163	0
-1.35977e-163	4.1736e-163	-5.47864e-163	1.26998e-162	-1.94386e-163	-6.51306e-163	-1.0918e-162	-1.05224e-162	3.19174e-163	-1.77082e-163	-1.75719e-163	-9.57787e-163	9.28713e-165	3.51248e-163	1.56624e-162	-9.44433e-164	4.94119e-163	-1.55063e-162	7.52971e-163	4.63829e-163	-2.13159e-163	-4.16644e-164	3.4669e-163	1.99137e-163	-1.88271e-163	2.43894e-163	-1.12651e-163	3.30604e-164	2.61158e-163	-4.24274e-163	0
-1.35977e-163	4.1736e-163	-5.47864e-163	1.26998e-162	-1.94386e-163	-6.51306e-163	-1.0918e-162	-1.05224e-162	3.19174e-163	-1.77082e-163	-1.75719e-163	-9.57787e-163	9.28713e-165	3.51248e-163	1.56624e-162	-9.44433e-164	4.94119e-163	-1.55063e-162	7.52971e-163	4.63829e-163	-2.13159e-163	-4.16644e-164	3.4669e-163	1.99137e-163	-1.88271e-163	2.43894e-163	-1.12651e-163	3.30604e-164	2.61158e-163	-4.24274e-163	0
-1.35977e-163	4.1736e-163	-5.47864e-163	1.26998e-162	-1.94386e-163	-6.51306e-163	-1.0918e-162	-1.05224e-162	3.19174e-163	-1.77082e-163	-1.75719e-163	-9.57787e-163	9.28713e-165	3.51248e-163	1.56624e-162	-9.44433e-164	4.94119e-163	-1.55063e-162	7.52971e-163	4.63829e-163	-2.13159e-163	-4.16644e-164	3.4669e-163	1.99137e-163	-1.88271e-163	2.43894e-163	-1.12651e-163	3.30604e-164	2.61158e-163	-4.24274e-163	0
-1.35977e-163	4.1736e-163	-5.47864e-163	1.26998e-162	-1.94386e-163	-6.51306e-163	-1.0918e-162	-1.05224e-162	3.19174e-163	-1.77082e-163	-1.75719e-163	-9.57787e-163	9.28713e-165	3.51248e-163	1.56624e-162	-9.44433e-164	4.94119e-163	-1.55063e-162	7.52971e-163	4.63829e-163	-2.13159e-163	-4.16644e-164	3.4669e-163	1.99137e-163	-1.88271e-163	2.43894e-163	-1.12651e-163	3.30604e-164	2.61158e-163	-4.24274e-163	0
-1.35977e-163	4.1736e-163	-5.47864e-163	1.26998e-162	-1.94386e-163	-6.51306e-163	-1.0918e-162	-1.05224e-162	3.19174e-163	-1.77082e-163	-1.75719e-163	-9.57787e-163	9.28713e-165	3.51248e-163	1.56624e-162	-9.44433e-164	4.94119e-163	-1.55063e-162	7.52971e-163	4.63829e-163	-2.13159e-163	-4.16644e-164	3.4669e-163	1.99137e-163	-1.88271e-163	2.43894e-163	-1.12651e-163	3.30604e-164	2.61158e-163	-4.24274e-163	0
-1.35977e-163	4.1736e-163	-5.47864e-163	1.26998e-162	-1.94386e-163	-6.51306e-163	-1.0918e-162	-1.05224e-162	3.19174e-163	-1.77082e-163	-1.75719e-163	-9.57787e-163	9.28713e-165	3.51248e-163	1.56624e-162	-9.44433e-164	4.94119e-163	-1.55063e-162	7.52971e-163	4.63829e-163	-2.13159e-163	-4.16644e-164	3.4669e-163	1.99137e-163	-1.88271e-163	2.43894e-163	-1.12651e-163	3.30604e-164	2.61158e-163	-4.24274e-163	0
-1.35977e-163	4.1736e-163	-5.47864e-163	1.26998e-162	-1.94386e-163	-6.51306e-163	-1.0918e-162	-1.05224e-162	3.19174e-163	-1.77082e-163	-1.75719e-163	-9.57787e-163	9.28713e-165	3.51248e-163	1.56624e-162	-9.44433e-164	4.94119e-163	-1.55063e-162	7.52971e-163	4.63829e-163	-2.13159e-163	-4.16644e-164	3.4669e-163	1.99137e-163	-1.88271e-163	2.43894e-163	-1.12651e-163	3.30604e-164	2.61158e-163	-4.24274e-163	0
-1.35977e-163	4.1736e-163	-5.47864e-163	1.26998e-162	-1.94386e-163	-6.51306e-163	-1.0918e-162	-1.05224e-162	3.19174e-163	-1.77082e-163	-1.75719e-163	-9.57787e-163	9.28713e-165	3.51248e-163	1.56624e-162	-9.44433e-164	4.94119e-163	-1.55063e-162	7.52971e-163	4.63829e-163	-2.13159e-163	-4.16644e-164	3.4669e-163	1.99137e-163	-1.88271e-163	2.43894e-163	-1.12651e-163	3.30604e-164	2.61158e-163	-4.24274e-163	0
-1.35977e-163	4.1736e-163	-5.47864e-163	1.26998e-162	-1.94386e-163	-6.51306e-163	-1.0918e-162	-1.05224e-162	3.19174e-163	-1.77082e-163	-1.75719e-163	-9.57787e-163	9.28713e-165	3.51248e-163	1.56624e-162	-9.44433e-164	4.94119e-163	-1.55063e-162	7.52971e-163	4.63829e-163	-2.13159e-163	-4.16644e-164	3.4669e-163	1.99137e-163	-1.88271e-163	2.43894e-163	-1.12651e-163	3.30604e-164	2.61158e-163	-4.24274e-163	0
-1.35977e-163	4.1736e-163	-5.47864e-163	1.26998e-162	-1.94386e-163	-6.51306e-163	-1.0918e-162	-1.05224e-162	3.19174e-163	-1.77082e-163	-1.75719e-163	-9.57787e-163	9.28713e-165	3.51248e-163	1.56624e-162	-9.44433e-164	4.94119e-163	-1.55063e-162	7.52971e-163	4.63829e-163	-2.13159e-163	-4.16644e-164	3.4669e-163	1.99137e-163	-1.88271e-163	2.43894e-163	-1.12651e-163	3.30604e-164	2.61158e-163	-4.24274e-163	0
-1.35977e-163	4.1736e-163	-5.47864e-163	1.26998e-162	-1.94386e-163	-6.51306e-163	-1.0918e-162	-1.05224e-162	3.19174e-163	-1.77082e-163	-1.75719e-163	-9.57787e-163	9.28713e-165	3.51248e-163	1.56624e-162	-9.44433e-164	4.94119e-163	-1.55063e-162	7.52971e-163	4.63829e-163	-2.13159e-163	-4.16644e-164	3.4669e-163	1.99137e-163	-1.88271e-163	2.43894e-163	-1.12651e-163	3.30604e-164	2.61158e-163	-4.24274e-163	0
-1.35977e-163	4.1736e-163	-5.47864e-163	1.26998e-162	-1.94386e-163	-6.51306e-163	-1.0918e-162	-1.05224e-162	3.19174e-163	-1.77082e-163	-1.75719e-163	-9.57787e-163	9.28713e-165	3.51248e-163	1.56624e-162	-9.44433e-164	4.94119e-163	-1.55063e-162	7.52971e-163	4.63829e-163	-2.13159e-163	-4.16644e-164	3.4669e-163	1.99137e-163	-1.88271e-163	2.43894e-163	-1.12651e-163	3.30604e-164	2.61158e-163	-4.24274e-163	0
-1.35977e-163	4.1736e-163	-5.47864e-163	1.26998e-162	-1.94386e-163	-6.51306e-163	-1.0918e-162	-1.05224e-162	3.19174e-163	-1.77082e-163	-1.75719e-163	-9.57787e-163	9.28713e-165	3.51248e-163	1.56624e-162	-9.44433e-164	4.94119e-163	-1.55063e-162	7.52971e-163	4.63829e-163	-2.13159e-163	-4.16644e-164	3.4669e-163	1.99137e-163	-1.88271e-163	2.43894e-163	-1.12651e-163	3.30604e-164	2.61158e-163	-4.24274e-163	0
-1.35977e-163	4.1736e-163	-5.47864e-163	1.26998e-162	-1.94386e-163	-6.51306e-163	-1.0918e-162	-1.05224e-162	3.19174e-163	-1.77082e-163	-1.75719e-163	-9.57787e-163	9.28713e-165	3.51248e-163	1.56624e-162	-9.44433e-164	4.94119e-163	-1.55063e-162	7.52971e-163	4.63829e-163	-2.13159e-163	-4.16644e-164	3.4669e-163	1.99137e-163	-1.88271e-163	2.43894e-163	-1.12651e-163	3.30604e-164	2.61158e-163	-4.24274e-163	0
-1.35977e-163	4.1736e-163	-5.47864e-163	1.26998e-162	-1.94386e-163	-6.51306e-163	-1.0918e-162	-1.05224e-162	3.19174e-163	-1.77082e-163	-1.75719e-163	-9.57787e-163	9.28713e-165	3.51248e-163	1.56624e-162	-9.44433e-164	4.94119e-163	-1.55063e-162	7.52971e-163	4.63829e-163	-2.13159e-163	-4.16644e-164	3.4669e-163	1.99137e-163	-1.88271e-163	2.43894e-163	-1.12651e-163	3.30604e-164	2.61158e-163	-4.24274e-163	0
-1.35977e-163	4.1736e-163	-5.47864e-163	1.26998e-162	-1.94386e-163	-6.51306e-163	-1.0918e-162	-1.05224e-162	3.19174e-163	-1.77082e-163	-1.75719e-163	-9.57787e-163	9.28713e-165	3.51248e-163	1.56624e-162	-9.44433e-164	4.94119e-163	-1.55063e-162	7.52971e-163	4.63829e-163	-2.13159e-163	-4.16644e-164	3.4669e-163	1.99137e-163	-1.88271e-163	2.43894e-163	-1.12651e-163	3.30604e-164	2.61158e-163	-4.24274e-163	0
-1.35977e-163	4.1736e-163	-5.47864e-163	1.26998e-162	-1.94386e-163	-6.51306e-163	-1.0918e-162	-1.05224e-162	3.19174e-163	-1.77082e-163	-1.75719e-163	-9.57787e-163	9.28713e-165	3.51248e-163	1.56624e-162	-9.44433e-164	4.94119e-163	-1.55063e-162	7.52971e-163	4.63829e-163	-2.13159e-163	-4.16644e-164	3.4669e-163	1.99137e-163	-1.88271e-163	2.43894e-163	-1.12651e-163	3.30604e-164	2.61158e-163	-4.24274e-163	0
-1.35977e-163	4.1736e-163	-5.47864e-163	1.26998e-162	-1.94386e-163	-6.51306e-163	-1.0918e-162	-1.05224e-162	3.19174e-163	-1.77082e-163	-1.75719e-163	-9.57787e-163	9.28713e-165	3.51248e-163	1.56624e-162	-9.44433e-164	4.94119e-163	-1.55063e-162	7.52971e-163	4.63829e-163	-2.13159e-163	-4.16644e-164	3.4669e-163	1.99137e-163	-1.88271e-163	2.43894e-163	-1.12651e-163	3.30604e-164	2.61158e-163	-4.24274e-163	0
-1.35977e-163	4.1736e-163	-5.47864e-163	1.26998e-162	-1.94386e-163	-6.51306e-163	-1.0918e-162	-1.05224e-162	3.19174e-163	-1.77082e-163	-1.75719e-163	-9.57787e-163	9.28713e-165	3.51248e-163	1.56624e-162	-9.44433e-164	4.94119e-163	-1.55063e-162	7.52971e-163	4.63829e-163	-2.13159e-163	-4.16644e-164	3.4669e-163	1.99137e-163	-1.88271e-163	2.43894e-163	-1.12651e-163	3.30604e-164	2.61158e-163	-4.24274e-163	0
-1.35977e-163	4.1736e-163	-5.47864e-163	1.26998e-162	-1.94386e-163	-6.51306e-163	-1.0918e-162	-1.05224e-162	3.19174e-163	-1.77082e-163	-1.75719e-163	-9.57787e-163	9.28713e-165	3.51248e-163	1.56624e-162	-9.44433e-164	4.94119e-163	-1.55063e-162	7.52971e-163	4.63829e-163	-2.13159e-163	-4.16644e-164	3.4669e-163	1.99137e-163	-1.88271e-163	2.43894e-163	-1.12651e-163	3.30604e-164	2.61158e-163	-4.24274e-163	0
-1.35977e-163	4.1736e-163	-5.47864e-163	1.26998e-162	-1.94386e-163	-6.51306e-163	-1.0918e-162	-1.05224e-162	3.19174e-163	-1.77082e-163	-1.75719e-163	-9.57787e-163	9.28713e-165	3.51248e-163	1.56624e-162	-9.44433e-164	4.94119e-163	-1.55063e-162	7.52971e-163	4.63829e-163	-2.13159e-163	-4.16644e-164	3.4669e-163	1.99137e-163	-1.88271e-163	2.43894e-163	-1.12651e-163	3.30604e-164	2.61158e-163	-4.24274e-163	0
-1.35977e-163	4.1736e-163	-5.47864e-163	1.26998e-162	-1.94386e-163	-6.51306e-163	-1.0918e-162	-1.05224e-162	3.19174e-163	-1.77082e-163	-1.75719e-163	-9.57787e-163	9.28713e-165	3.51248e-163	1.56624e-162	-9.44433e-164	4.94119e-163	-1.55063e-162	7.52971e-163	4.63829e-163	-2.13159e-163	-4.16644e-164	3.4669e-163	1.99137e-163	-1.88271e-163	2.43894e-163	-1.12651e-163	3.30604e-164	2.61158e-163	-4.24274e-163	0
-1.35977e-163	4.1736e-163	-5.47864e-163	1.26998e-162	-1.94386e-163	-6.51306e-163	-1.0918e-162	-1.05224e-162	3.19174e-163	-1.77082e-163	-1.75719e-163	-9.57787e-163	9.28713e-165	3.51248e-163	1.56624e-162	-9.44433e-164	4.94119e-163	-1.55063e-162	7.52971e-163	4.63829e-163	-2.13159e-163	-4.16644e-164	3.4669e-163	1.99137e-163	-1.88271e-163	2.43894e-163	-1.12651e-163	3.30604e-164	2.61158e-163	-4.24274e-163	0
-1.35977e-163	4.1736e-163	-5.47864e-163	1.26998e-162	-1.94386e-163	-6.51306e-163	-1.0918e-162	-1.05224e-162	3.19174e-163	-1.77082e-163	-1.75719e-163	-9.57787e-163	9.28713e-165	3.51248e-163	1.56624e-162	-9.44433e-164	4.94119e-163	-1.55063e-162	7.52971e-163	4.63829e-163	-2.13159e-163	-4.16644e-164	3.4669e-163	1.99137e-163	-1.88271e-163	2.43894e-163	-1.12651e-163	3.30604e-164	2.61158e-163	-4.24274e-163	0
-1.35977e-163	4.1736e-163	-5.47864e-163	1.26998e-162	-1.94386e-163	-6.51306e-163	-1.0918e-162	-1.05224e-162	3.19174e-163	-1.77082e-163	-1.75719e-163	-9.57787e-163	9.28713e-165	3.51248e-163	1.56624e-162	-9.44433e-164	4.94119e-163	-1.55063e-162	7.52971e-163	4.63829e-163	-2.13159e-163	-4.16644e-164	3.4669e-163	1.99137e-163	-1.88271e-163	2.43894e-163	-1.12651e-163	3.30604e-164	2.61158e-163	-4.24274e-163	0
-1.35977e-163	4.1736e-163	-5.47864e-163	1.26998e-162	-1.94386e-163	-6.51306e-163	-1.0918e-162	-1.05224e-162	3.19174e-163	-1.77082e-163	-1.75719e-163	-9.57787e-163	9.28713e-165	3.51248e-163	1.56624e-162	-9.44433e-164	4.94119e-163	-1.55063e-162	7.52971e-163	4.63829e-163	-2.13159e-163	-4.16644e-164	3.4669e-163	1.99137e-163	-1.88271e-163	2.43894e-163	-1.12651e-163	3.30604e-164	2.61158e-163	-4.24274e-163	0
-1.35977e-163	4.1736e-163	-5.47864e-163	1.26998e-162	-1.94386e-163	-6.51306e-163	-1.0918e-162	-1.05224e-162	3.19174e-163	-1.77082e-163	-1.75719e-163	-9.57787e-163	9.28713e-165	3.51248e-163	1.56624e-162	-9.44433e-164	4.94119e-163	-1.55063e-162	7.52971e-163	4.63829e-163	-2.13159e-163	-4.16644e-164	3.4669e-163	1.99137e-163	-1.88271e-163	2.43894e-163	-1.12651e-163	3.30604e-164	2.61158e-163	-4.24274e-163	0
-1.35977e-163	4.1736e-163	-5.47864e-163	1.26998e-162	-1.94386e-163	-6.51306e-163	-1.0918e-162	-1.05224e-162	3.19174e-163	-1.77082e-163	-1.75719e-163	-9.57787e-163	9.28713e-165	3.51248e-163	1.56624e-162	-9.44433e-164	4.94119e-163	-1.55063e-162	7.52971e-163	4.63829e-163	-2.13159e-163	-4.16644e-164	3.4669e-163	1.99137e-163	-1.88271e-163	2.43894e-163	-1.12651e-163	3.30604e-164	2.61158e-163	-4.24274e-163	0
-1.35977e-163	4.1736e-163	-5.47864e-163	1.26998e-162	-1.94386e-163	-6.51306e-163	-1.0918e-162	-1.05224e-162	3.19174e-163	-1.77082e-163	-1.75719e-163	-9.57787e-163	9.28713e-165	3.51248e-163	1.56624e-162	-9.44433e-164	4.94119e-163	-1.55063e-162	7.52971e-163	4.63829e-163	-2.13159e-163	-4.16644e-164	3.4669e-163	1.99137e-163	-1.88271e-163	2.43894e-163	-1.12651e-163	3.30604e-164	2.61158e-163	-4.24274e-163	0
-1.35977e-163	4.1736e-163	-5.47864e-163	1.26998e-162	-1.94386e-163	-6.51306e-163	-1.0918e-162	-1.05224e-162	3.19174e-163	-1.77082e-163	-1.75719e-163	-9.57787e-163	9.28713e-165	3.51248e-163	1.56624e-162	-9.44433e-164	4.94119e-163	-1.55063e-162	7.52971e-163	4.63829e-163	-2.13159e-163	-4.16644e-164	3.4669e-163	1.99137e-163	-1.88271e-163	2.43894e-163	-1.12651e-163	3.30604e-164	2.61158e-163	-4.24274e-163	0
-1.35977e-163	4.1736e-163	-5.47864e-163	1.26998e-162	-1.94386e-163	-6.51306e-163	-1.0918e-162	-1.05224e-162	3.19174e-163	-1.77082e-163	-1.75719e-163	-9.57787e-163	9.28713e-165	3.51248e-163	1.56624e-162	-9.44433e-164	4.94119e-163	-1.55063e-162	7.52971e-163	4.63829e-163	-2.13159e-163	-4.16644e-164	3.4669e-163	1.99137e-163	-1.88271e-163	2.43894e-163	-1.12651e-163	3.30604e-164	2.61158e-163	-4.24274e-163	0
-1.35977e-163	4.1736e-163	-5.47864e-163	1.26998e-162	-1.94386e-163	-6.51306e-163	-1.0918e-162	-1.05224e-162	3.19174e-163	-1.77082e-163	-1.75719e-163	-9.57787e-163	9.28713e-165	3.51248e-163	1.56624e-162	-9.44433e-164	4.94119e-163	-1.55063e-162	7.52971e-163	4.63829e-163	-2.13159e-163	-4.16644e-164	3.4669e-163	1.99137e-163	-1.88271e-163	2.43894e-163	-1.12651e-163	3.30604e-164	2.61158e-163	-4.24274e-163	0
-1.35977e-163	4.1736e-163	-5.47864e-163	1.26998e-162	-1.94386e-163	-6.51306e-163	-1.0918e-162	-1.05224e-162	3.19174e-163	-1.77082e-163	-1.75719e-163	-9.57787e-163	9.28713e-165	3.51248e-163	1.56624e-162	-9.44433e-164	4.94119e-163	-1.55063e-162	7.52971e-163	4.63829e-163	-2.13159e-163	-4.16644e-164	3.4669e-163	1.99137e-163	-1.88271e-163	2.43894e-163	-1.12651e-163	3.30604e-164	2.61158e-163	-4.24274e-163	0
-1.35977e-163	4.1736e-163	-5.47864e-163	1.26998e-162	-1.94386e-163	-6.51306e-163	-1.0918e-162	-1.05224e-162	3.19174e-163	-1.77082e-163	-1.75719e-163	-9.57787e-163	9.28713e-165	3.51248e-163	1.56624e-162	-9.44433e-164	4.94119e-163	-1.55063e-162	7.52971e-163	4.63829e-163	-2.13159e-163	-4.16644e-164	3.4669e-163	1.99137e-163	-1.88271e-163	2.43894e-163	-1.12651e-163	3.30604e-164	2.61158e-163	-4.24274e-163	0
-1.35977e-163	4.1736e-163	-5.47864e-163	1.26998e-162	-1.94386e-163	-6.51306e-163	-1.0918e-162	-1.05224e-162	3.19174e-163	-1.77082e-163	-1.75719e-163	-9.57787e-163	9.28713e-165	3.51248e-163	1.56624e-162	-9.44433e-164	4.94119e-163	-1.55063e-162	7.52971e-163	4.63829e-163	-2.13159e-163	-4.16644e-164	3.4669e-163	1.99137e-163	-1.88271e-163	2.43894e-163	-1.12651e-163	3.30604e-164	2.61158e-163	-4.24274e-163	0
-1.35977e-163	4.1736e-163	-5.47864e-163	1.26998e-162	-1.94386e-163	-6.51306e-163	-1.0918e-162	-1.05224e-162	3.19174e-163	-1.77082e-163	-1.75719e-163	-9.57787e-163	9.28713e-165	3.51248e-163	1.56624e-162	-9.44433e-164	4.94119e-163	-1.55063e-162	7.52971e-163	4.63829e-163	-2.13159e-163	-4.16644e-164	3.4669e-163	1.99137e-163	-1.88271e-163	2.43894e-163	-1.12651e-163	3.30604e-164	2.61158e-163	-4.24274e-163	0
-1.35977e-163	4.1736e-163	-5.47864e-163	1.26998e-162	-1.94386e-163	-6.51306e-163	-1.0918e-162	-1.05224e-162	3.19174e-163	-1.77082e-163	-1.75719e-163	-9.57787e-163	9.28713e-165	3.51248e-163	1.56624e-162	-9.44433e-164	4.94119e-163	-1.55063e-162	7.52971e-163	4.63829e-163	-2.13159e-163	-4.16644e-164	3.4669e-163	1.99137e-163	-1.88271e-163	2.43894e-163	-1.12651e-163	3.30604e-164	2.61158e-163	-4.24274e-163	0
-1.35977e-163	4.1736e-163	-5.47864e-163	1.26998e-162	-1.94386e-163	-6.51306e-163	-1.0918e-162	-1.05224e-162	3.19174e-163	-1.77082e-163	-1.75719e-163	-9.57787e-163	9.28713e-165	3.51248e-163	1.56624e-162	-9.44433e-164	4.94119e-163	-1.55063e-162	7.52971e-163	4.63829e-163	-2.13159e-163	-4.16644e-164	3.4669e-163	1.99137e-163	-1.88271e-163	2.43894e-163	-1.12651e-163	3.30604e-164	2.61158e-163	-4.24274e-163	0
-1.35977e-163	4.1736e-163	-5.47864e-163	1.26998e-162	-1.94386e-163	-6.51306e-163	-1.0918e-162	-1.05224e-162	3.19174e-163	-1.77082e-163	-1.75719e-163	-9.57787e-163	9.28713e-165	3.51248e-163	1.56624e-162	-9.44433e-164	4.94119e-163	-1.55063e-162	7.52971e-163	4.63829e-163	-2.13159e-163	-4.16644e-164	3.4669e-163	1.99137e-163	-1.88271e-163	2.43894e-163	-1.12651e-163	3.30604e-164	2.61158e-163	-4.24274e-163	0
-1.35977e-163	4.1736e-163	-5.47864e-163	1.26998e-162	-1.94386e-163	-6.51306e-163	-1.0918e-162	-1.05224e-162	3.19174e-163	-1.77082e-163	-1.75719e-163	-9.57787e-163	9.28713e-165	3.51248e-163	1.56624e-162	-9.44433e-164	4.94119e-163	-1.55063e-162	7.52971e-163	4.63829e-163	-2.13159e-163	-4.16644e-164	3.4669e-163	1.99137e-163	-1.88271e-163	2.43894e-163	-1.12651e-163	3.30604e-164	2.61158e-163	-4.24274e-163	0
-1.35977e-163	4.1736e-163	-5.47864e-163	1.26998e-162	-1.94386e-163	-6.51306e-163	-1.0918e-162	-1.05224e-162	3.19174e-163	-1.77082e-163	-1.75719e-163	-9.57787e-163	9.28713e-165	3.51248e-163	1.56624e-162	-9.44433e-164	4.94119e-163	-1.55063e-162	7.52971e-163	4.63829e-163	-2.13159e-163	-4.16644e-164	3.4669e-163	1.99137e-163	-1.88271e-163	2.43894e-163	-1.12651e-163	3.30604e-164	2.61158e-163	-4.24274e-163	0
-1.35977e-163	4.1736e-163	-5.47864e-163	1.26998e-162	-1.94386e-163	-6.51306e-163	-1.0918e-162	-1.05224e-162	3.19174e-163	-1.77082e-163	-1.75719e-163	-9.57787e-163	9.28713e-165	3.51248e-163	1.56624e-162	-9.44433e-164	4.94119e-163	-1.55063e-162	7.52971e-163	4.63829e-163	-2.13159e-163	-4.16644e-164	3.4669e-163	1.99137e-163	-1.88271e-163	2.43894e-163	-1.12651e-163	3.30604e-164	2.61158e-163	-4.24274e-163	0
-1.35977e-163	4.1736e-163	-5.47864e-163	1.26998e-162	-1.94386e-163	-6.51306e-163	-1.0918e-162	-1.05224e-162	3.19174e-163	-1.77082e-163	-1.75719e-163	-9.57787e-163	9.28713e-165	3.51248e-163	1.56624e-162	-9.44433e-164	4.94119e-163	-1.55063e-162	7.52971e-163	4.63829e-163	-2.13159e-163	-4.16644e-164	3.4669e-163	1.99137e-163	-1.88271e-163	2.43894e-163	-1.12651e-163	3.30604e-164	2.61158e-163	-4.24274e-163	0
-1.35977e-163	4.1736e-163	-5.47864e-163	1.26998e-162	-1.94386e-163	-6.51306e-163	-1.0918e-162	-1.05224e-162	3.19174e-163	-1.77082e-163	-1.75719e-163	-9.57787e-163	9.28713e-165	3.51248e-163	1.56624e-162	-9.44433e-164	4.94119e-163	-1.55063e-162	7.52971e-163	4.63829e-163	-2.13159e-163	-4.16644e-164	3.4669e-163	1.99137e-163	-1.88271e-163	2.43894e-163	-1.12651e-163	3.30604e-164	2.61158e-163	-4.24274e-163	0
-1.35977e-163	4.1736e-163	-5.47864e-163	1.26998e-162	-1.94386e-163	-6.51306e-163	-1.0918e-162	-1.05224e-162	3.19174e-163	-1.77082e-163	-1.75719e-163	-9.57787e-163	9.28713e-165	3.51248e-163	1.56624e-162	-9.44433e-164	4.94119e-163	-1.55063e-162	7.52971e-163	4.63829e-163	-2.13159e-163	-4.16644e-164	3.4669e-163	1.99137e-163	-1.88271e-163	2.43894e-163	-1.12651e-163	3.30604e-164	2.61158e-163	-4.24274e-163	0
-1.35977e-163	4.1736e-163	-5.47864e-163	1.26998e-162	-1.94386e-163	-6.51306e-163	-1.0918e-162	-1.05224e-162	3.19174e-163	-1.77082e-163	-1.75719e-163	-9.57787e-163	9.28713e-165	3.51248e-163	1.56624e-162	-9.44433e-164	4.94119e-163	-1.55063e-162	7.52971e-163	4.63829e-163	-2.13159e-163	-4.16644e-164	3.4669e-163	1.99137e-163	-1.88271e-163	2.43894e-163	-1.12651e-163	3.30604e-164	2.61158e-163	-4.24274e-163	0
-1.35977e-163	4.1736e-163	-5.47864e-163	1.26998e-162	-1.94386e-163	-6.51306e-163	-1.0918e-162	-1.05224e-162	3.19174e-163	-1.77082e-163	-1.75719e-163	-9.57787e-163	9.28713e-165	3.51248e-163	1.56624e-162	-9.44433e-164	4.94119e-163	-1.55063e-162	7.52971e-163	4.63829e-163	-2.13159e-163	-4.16644e-164	3.4669e-163	1.99137e-163	-1.88271e-163	2.43894e-163	-1.12651e-163	3.30604e-164	2.61158e-163	-4.24274e-163	0
-1.35977e-163	4.1736e-163	-5.47864e-163	1.26998e-162	-1.94386e-163	-6.51306e-163	-1.0918e-162	-1.05224e-162	3.19174e-163	-1.77082e-163	-1.75719e-163	-9.57787e-163	9.28713e-165	3.51248e-163	1.56624e-162	-9.44433e-164	4.94119e-163	-1.55063e-162	7.52971e-163	4.63829e-163	-2.13159e-163	-4.16644e-164	3.4669e-163	1.99137e-163	-1.88271e-163	2.43894e-163	-1.12651e-163	3.30604e-164	2.61158e-163	-4.24274e-163	0
-1.35977e-163	4.1736e-163	-5.47864e-163	1.26998e-162	-1.94386e-163	-6.51306e-163	-1.0918e-162	-1.05224e-162	3.19174e-163	-1.77082e-163	-1.75719e-163	-9.57787e-163	9.28713e-165	3.51248e-163	1.56624e-162	-9.44433e-164	4.94119e-163	-1.55063e-162	7.52971e-163	4.63829e-163	-2.13159e-163	-4.16644e-164	3.4669e-163	1.99137e-163	-1.88271e-163	2.43894e-163	-1.12651e-163	3.30604e-164	2.61158e-163	-4.24274e-163	0
-1.35977e-163	4.1736e-163	-5.47864e-163	1.26998e-162	-1.94386e-163	-6.51306e-163	-1.0918e-162	-1.05224e-162	3.19174e-163	-1.77082e-163	-1.75719e-163	-9.57787e-163	9.28713e-165	3.51248e-163	1.56624e-162	-9.44433e-164	4.94119e-163	-1.55063e-162	7.52971e-163	4.63829e-163	-2.13159e-163	-4.16644e-164	3.4669e-163	1.99137e-163	-1.88271e-163	2.43894e-163	-1.12651e-163	3.30604e-164	2.61158e-163	-4.24274e-163	0
-1.35977e-163	4.1736e-163	-5.47864e-163	1.26998e-162	-1.94386e-163	-6.51306e-163	-1.0918e-162	-1.05224e-162	3.19174e-163	-1.77082e-163	-1.75719e-163	-9.57787e-163	9.28713e-165	3.51248e-163	1.56624e-162	-9.44433e-164	4.94119e-163	-1.55063e-162	7.52971e-163	4.63829e-163	-2.13159e-163	-4.16644e-164	3.4669e-163	1.99137e-163	-1.88271e-163	2.43894e-163	-1.12651e-163	3.30604e-164	2.61158e-163	-4.24274e-163	0
-1.35977e-163	4.1736e-163	-5.47864e-163	1.26998e-162	-1.94386e-163	-6.51306e-163	-1.0918e-162	-1.05224e-162	3.19174e-163	-1.77082e-163	-1.75719e-163	-9.57787e-163	9.28713e-165	3.51248e-163	1.56624e-162	-9.44433e-164	4.94119e-163	-1.55063e-162	7.52971e-163	4.63829e-163	-2.13159e-163	-4.16644e-164	3.4669e-163	1.99137e-163	-1.88271e-163	2.43894e-163	-1.12651e-163	3.30604e-164	2.61158e-163	-4.24274e-163	0
-1.35977e-163	4.1736e-163	-5.47864e-163	1.26998e-162	-1.94386e-163	-6.51306e-163	-1.0918e-162	-1.05224e-162	3.19174e-163	-1.77082e-163	-1.75719e-163	-9.57787e-163	9.28713e-165	3.51248e-163	1.56624e-162	-9.44433e-164	4.94119e-163	-1.55063e-162	7.52971e-163	4.63829e-163	-2.13159e-163	-4.16644e-164	3.4669e-163	1.99137e-163	-1.88271e-163	2.43894e-163	-1.12651e-163	3.30604e-164	2.61158e-163	-4.24274e-163	0
-1.35977e-163	4.1736e-163	-5.47864e-163	1.26998e-162	-1.94386e-163	-6.51306e-163	-1.0918e-162	-1.05224e-162	3.19174e-163	-1.77082e-163	-1.75719e-163	-9.57787e-163	9.28713e-165	3.51248e-163	1.56624e-162	-9.44433e-164	4.94119e-163	-1.55063e-162	7.52971e-163	4.63829e-163	-2.13159e-163	-4.16644e-164	3.4669e-163	1.99137e-163	-1.88271e-163	2.43894e-163	-1.12651e-163	3.30604e-164	2.61158e-163	-4.24274e-163	0
-1.35977e-163	4.1736e-163	-5.47864e-163	1.26998e-162	-1.94386e-163	-6.51306e-163	-1.0918e-162	-1.05224e-162	3.19174e-163	-1.77082e-163	-1.75719e-163	-9.57787e-163	9.28713e-165	3.51248e-163	1.56624e-162	-9.44433e-164	4.94119e-163	-1.55063e-162	7.52971e-163	4.63829e-163	-2.13159e-163	-4.16644e-164	3.4669e-163	1.99137e-163	-1.88271e-163	2.43894e-163	-1.12651e-163	3.30604e-164	2.61158e-163	-4.24274e-163	0
-1.35977e-163	4.1736e-163	-5.47864e-163	1.26998e-162	-1.94386e-163	-6.51306e-163	-1.0918e-162	-1.05224e-162	3.19174e-163	-1.77082e-163	-1.75719e-163	-9.57787e-163	9.28713e-165	3.51248e-163	1.56624e-162	-9.44433e-164	4.94119e-163	-1.55063e-162	7.52971e-163	4.63829e-163	-2.13159e-163	-4.16644e-164	3.4669e-163	1.99137e-163	-1.88271e-163	2.43894e-163	-1.12651e-163	3.30604e-164	2.61158e-163	-4.24274e-163	0
-1.35977e-163	4.1736e-163	-5.47864e-163	1.26998e-162	-1.94386e-163	-6.51306e-163	-1.0918e-162	-1.05224e-162	3.19174e-163	-1.77082e-163	-1.75719e-163	-9.57787e-163	9.28713e-165	3.51248e-163	1.56624e-162	-9.44433e-164	4.94119e-163	-1.55063e-162	7.52971e-163	4.63829e-163	-2.13159e-163	-4.16644e-164	3.4669e-163	1.99137e-163	-1.88271e-163	2.43894e-163	-1.12651e-163	3.30604e-164	2.61158e-163	-4.24274e-163	0
-1.35977e-163	4.1736e-163	-5.47864e-163	1.26998e-162	-1.94386e-163	-6.51306e-163	-1.0918e-162	-1.05224e-162	3.19174e-163	-1.77082e-163	-1.75719e-163	-9.57787e-163	9.28713e-165	3.51248e-163	1.56624e-162	-9.44433e-164	4.94119e-163	-1.55063e-162	7.52971e-163	4.63829e-163	-2.13159e-163	-4.16644e-164	3.4669e-163	1.99137e-163	-1.88271e-163	2.43894e-163	-1.12651e-163	3.30604e-164	2.61158e-163	-4.24274e-163	0
-1.35977e-163	4.1736e-163	-5.47864e-163	1.26998e-162	-1.94386e-163	-6.51306e-163	-1.0918e-162	-1.05224e-162	3.19174e-163	-1.77082e-163	-1.75719e-163	-9.57787e-163	9.28713e-165	3.51248e-163	1.56624e-162	-9.44433e-164	4.94119e-163	-1.55063e-162	7.52971e-163	4.63829e-163	-2.13159e-163	-4.16644e-164	3.4669e-163	1.99137e-163	-1.88271e-163	2.43894e-163	-1.12651e-163	3.30604e-164	2.61158e-163	-4.24274e-163	0
-1.35977e-163	4.1736e-163	-5.47864e-163	1.26998e-162	-1.94386e-163	-6.51306e-163	-1.0918e-162	-1.05224e-162	3.19174e-163	-1.77082e-163	-1.75719e-163	-9.57787e-163	9.28713e-165	3.51248e-163	1.56624e-162	-9.44433e-164	4.94119e-163	-1.55063e-162	7.52971e-163	4.63829e-163	-2.13159e-163	-4.16644e-164	3.4669e-163	1.99137e-163	-1.88271e-163	2.43894e-163	-1.12651e-163	3.30604e-164	2.61158e-163	-4.24274e-163	0
-1.35977e-163	4.1736e-163	-5.47864e-163	1.26998e-162	-1.94386e-163	-6.51306e-163	-1.0918e-162	-1.05224e-162	3.19174e-163	-1.77082e-163	-1.75719e-163	-9.57787e-163	9.28713e-165	3.51248e-163	1.56624e-162	-9.44433e-164	4.94119e-163	-1.55063e-162	7.52971e-163	4.63829e-163	-2.13159e-163	-4.16644e-164	3.4669e-163	1.99137e-163	-1.88271e-163	2.43894e-163	-1.12651e-163	3.30604e-164	2.61158e-163	-4.24274e-163	0
-1.35977e-163	4.1736e-163	-5.47864e-163	1.26998e-162	-1.94386e-163	-6.51306e-163	-1.0918e-162	-1.05224e-162	3.19174e-163	-1.77082e-163	-1.75719e-163	-9.57787e-163	9.28713e-165	3.51248e-163	1.56624e-162	-9.44433e-164	4.94119e-163	-1.55063e-162	7.52971e-163	4.63829e-163	-2.13159e-163	-4.16644e-164	3.4669e-163	1.99137e-163	-1.88271e-163	2.43894e-163	-1.12651e-163	3.30604e-164	2.61158e-163	-4.24274e-163	0
-1.35977e-163	4.1736e-163	-5.47864e-163	1.26998e-162	-1.94386e-163	-6.51306e-163	-1.0918e-162	-1.05224e-162	3.19174e-163	-1.77082e-163	-1.75719e-163	-9.57787e-163	9.28713e-165	3.51248e-163	1.56624e-162	-9.44433e-164	4.94119e-163	-1.55063e-162	7.52971e-163	4.63829e-163	-2.13159e-163	-4.16644e-164	3.4669e-163	1.99137e-163	-1.88271e-163	2.43894e-163	-1.12651e-163	3.30604e-164	2.61158e-163	-4.24274e-163	0
-1.35977e-163	4.1736e-163	-5.47864e-163	1.26998e-162	-1.94386e-163	-6.51306e-163	-1.0918e-162	-1.05224e-162	3.19174e-163	-1.77082e-163	-1.75719e-163	-9.57787e-163	9.28713e-165	3.51248e-163	1.56624e-162	-9.44433e-164	4.94119e-163	-1.55063e-162	7.52971e-163	4.63829e-163	-2.13159e-163	-4.16644e-164	3.4669e-163	1.99137e-163	-1.88271e-163	2.43894e-163	-1.12651e-163	3.30604e-164	2.61158e-163	-4.24274e-163	0
-1.35977e-163	4.1736e-163	-5.47864e-163	1.26998e-162	-1.94386e-163	-6.51306e-163	-1.0918e-162	-1.05224e-162	3.19174e-163	-1.77082e-163	-1.75719e-163	-9.57787e-163	9.28713e-165	3.51248e-163	1.56624e-162	-9.44433e-164	4.94119e-163	-1.55063e-162	7.52971e-163	4.63829e-163	-2.13159e-163	-4.16644e-164	3.4669e-163	1.99137e-163	-1.88271e-163	2.43894e-163	-1.12651e-163	3.30604e-164	2.61158e-163	-4.24274e-163	0
-1.35977e-163	4.1736e-163	-5.47864e-163	1.26998e-162	-1.94386e-163	-6.51306e-163	-1.0918e-162	-1.05224e-162	3.19174e-163	-1.77082e-163	-1.75719e-163	-9.57787e-163	9.28713e-165	3.51248e-163	1.56624e-162	-9.44433e-164	4.94119e-163	-1.55063e-162	7.52971e-163	4.63829e-163	-2.13159e-163	-4.16644e-164	3.4669e-163	1.99137e-163	-1.88271e-163	2.43894e-163	-1.12651e-163	3.30604e-164	2.61158e-163	-4.24274e-163	0
-1.35977e-163	4.1736e-163	-5.47864e-163	1.26998e-162	-1.94386e-163	-6.51306e-163	-1.0918e-162	-1.05224e-162	3.19174e-163	-1.77082e-163	-1.75719e-163	-9.57787e-163	9.28713e-165	3.51248e-163	1.56624e-162	-9.44433e-164	4.94119e-163	-1.55063e-162	7.52971e-163	4.63829e-163	-2.13159e-163	-4.16644e-164	3.4669e-163	1.99137e-163	-1.88271e-163	2.43894e-163	-1.12651e-163	3.30604e-164	2.61158e-163	-4.24274e-163	0
-1.35977e-163	4.1736e-163	-5.47864e-163	1.26998e-162	-1.94386e-163	-6.51306e-163	-1.0918e-162	-1.05224e-162	3.19174e-163	-1.77082e-163	-1.75719e-163	-9.57787e-163	9.28713e-165	3.51248e-163	1.56624e-162	-9.44433e-164	4.94119e-163	-1.55063e-162	7.52971e-163	4.63829e-163	-2.13159e-163	-4.16644e-164	3.4669e-163	1.99137e-163	-1.88271e-163	2.43894e-163	-1.12651e-163	3.30604e-164	2.61158e-163	-4.24274e-163	0
-1.35977e-163	4.1736e-163	-5.47864e-163	1.26998e-162	-1.94386e-163	-6.51306e-163	-1.0918e-162	-1.05224e-162	3.19174e-163	-1.77082e-163	-1.75719e-163	-9.57787e-163	9.28713e-165	3.51248e-163	1.56624e-162	-9.44433e-164	4.94119e-163	-1.55063e-162	7.52971e-163	4.63829e-163	-2.13159e-163	-4.16644e-164	3.4669e-163	1.99137e-163	-1.88271e-163	2.43894e-163	-1.12651e-163	3.30604e-164	2.61158e-163	-4.24274e-163	0
-1.35977e-163	4.1736e-163	-5.47864e-163	1.26998e-162	-1.94386e-163	-6.51306e-163	-1.0918e-162	-1.05224e-162	3.19174e-163	-1.77082e-163	-1.75719e-163	-9.57787e-163	9.28713e-165	3.51248e-163	1.56624e-162	-9.44433e-164	4.94119e-163	-1.55063e-162	7.52971e-163	4.63829e-163	-2.13159e-163	-4.16644e-164	3.4669e-163	1.99137e-163	-1.88271e-163	2.43894e-163	-1.12651e-163	3.30604e-164	2.61158e-163	-4.24274e-163	0
-1.35977e-163	4.1736e-163	-5.47864e-163	1.26998e-162	-1.94386e-163	-6.51306e-163	-1.0918e-162	-1.05224e-162	3.19174e-163	-1.77082e-163	-1.75719e-163	-9.57787e-163	9.28713e-165	3.51248e-163	1.56624e-162	-9.44433e-164	4.94119e-163	-1.55063e-162	7.52971e-163	4.63829e-163	-2.13159e-163	-4.16644e-164	3.4669e-163	1.99137e-163	-1.88271e-163	2.43894e-163	-1.12651e-163	3.30604e-164	2.61158e-163	-4.24274e-163	0
-1.35977e-163	4.1736e-163	-5.47864e-163	1.26998e-162	-1.94386e-163	-6.51306e-163	-1.0918e-162	-1.05224e-162	3.19174e-163	-1.77082e-163	-1.75719e-163	-9.57787e-163	9.28713e-165	3.51248e-163	1.56624e-162	-9.44433e-164	4.94119e-163	-1.55063e-162	7.52971e-163	4.63829e-163	-2.13159e-163	-4.16644e-164	3.4669e-163	1.99137e-163	-1.88271e-163	2.43894e-163	-1.12651e-163	3.30604e-164	2.61158e-163	-4.24274e-163	0
-1.35977e-163	4.1736e-163	-5.47864e-163	1.26998e-162	-1.94386e-163	-6.51306e-163	-1.0918e-162	-1.05224e-162	3.19174e-163	-1.77082e-163	-1.75719e-163	-9.57787e-163	9.28713e-165	3.51248e-163	1.56624e-162	-9.44433e-164	4.94119e-163	-1.55063e-162	7.52971e-163	4.63829e-163	-2.13159e-163	-4.16644e-164	3.4669e-163	1.99137e-163	-1.88271e-163	2.43894e-163	-1.12651e-163	3.30604e-164	2.61158e-163	-4.24274e-163	0
-1.35977e-163	4.1736e-163	-5.47864e-163	1.26998e-162	-1.94386e-163	-6.51306e-163	-1.0918e-162	-1.05224e-162	3.19174e-163	-1.77082e-163	-1.75719e-163	-9.57787e-163	9.28713e-165	3.51248e-163	1.56624e-162	-9.44433e-164	4.94119e-163	-1.55063e-162	7.52971e-163	4.63829e-163	-2.13159e-163	-4.16644e-164	3.4669e-163	1.99137e-163	-1.88271e-163	2.43894e-163	-1.12651e-163	3.30604e-164	2.61158e-163	-4.24274e-163	0
-1.35977e-163	4.1736e-163	-5.47864e-163	1.26998e-162	-1.94386e-163	-6.51306e-163	-1.0918e-162	-1.05224e-162	3.19174e-163	-1.77082e-163	-1.75719e-163	-9.57787e-163	9.28713e-165	3.51248e-163	1.56624e-162	-9.44433e-164	4.94119e-163	-1.55063e-162	7.52971e-163	4.63829e-163	-2.13159e-163	-4.16644e-164	3.4669e-163	1.99137e-163	-1.88271e-163	2.43894e-163	-1.12651e-163	3.30604e-164	2.61158e-163	-4.24274e-163	0
-1.35977e-163	4.1736e-163	-5.47864e-163	1.26998e-162	-1.94386e-163	-6.51306e-163	-1.0918e-162	-1.05224e-162	3.19174e-163	-1.77082e-163	-1.75719e-163	-9.57787e-163	9.28713e-165	3.51248e-163	1.56624e-162	-9.44433e-164	4.94119e-163	-1.55063e-162	7.52971e-163	4.63829e-163	-2.13159e-163	-4.16644e-164	3.4669e-163	1.99137e-163	-1.88271e-163	2.43894e-163	-1.12651e-163	3.30604e-164	2.61158e-163	-4.24274e-163	0
-1.35977e-163	4.1736e-163	-5.47864e-163	1.26998e-162	-1.94386e-163	-6.51306e-163	-1.0918e-162	-1.05224e-162	3.19174e-163	-1.77082e-163	-1.75719e-163	-9.57787e-163	9.28713e-165	3.51248e-163	1.56624e-162	-9.44433e-164	4.94119e-163	-1.55063e-162	7.52971e-163	4.63829e-163	-2.13159e-163	-4.16644e-164	3.4669e-163	1.99137e-163	-1.88271e-163	2.43894e-163	-1.12651e-163	3.30604e-164	2.61158e-163	-4.24274e-163	0
-1.35977e-163	4.1736e-163	-5.47864e-163	1.26998e-162	-1.94386e-163	-6.51306e-163	-1.0918e-162	-1.05224e-162	3.19174e-163	-1.77082e-163	-1.75719e-163	-9.57787e-163	9.28713e-165	3.51248e-163	1.56624e-162	-9.44433e-164	4.94119e-163	-1.55063e-162	7.52971e-163	4.63829e-163	-2.13159e-163	-4.16644e-164	3.4669e-163	1.99137e-163	-1.88271e-163	2.43894e-163	-1.12651e-163	3.30604e-164	2.61158e-163	-4.24274e-163	0
-1.35977e-163	4.1736e-163	-5.47864e-163	1.26998e-162	-1.94386e-163	-6.51306e-163	-1.0918e-162	-1.05224e-162	3.19174e-163	-1.77082e-163	-1.75719e-163	-9.57787e-163	9.28713e-165	3.51248e-163	1.56624e-162	-9.44433e-164	4.94119e-163	-1.55063e-162	7.52971e-163	4.63829e-163	-2.13159e-163	-4.16644e-164	3.4669e-163	1.99137e-163	-1.88271e-163	2.43894e-163	-1.12651e-163	3.30604e-164	2.61158e-163	-4.24274e-163	0
-1.35977e-163	4.1736e-163	-5.47864e-163	1.26998e-162	-1.94386e-163	-6.51306e-163	-1.0918e-162	-1.05224e-162	3.19174e-163	-1.77082e-163	-1.75719e-163	-9.57787e-163	9.28713e-165	3.51248e-163	1.56624e-162	-9.44433e-164	4.94119e-163	-1.55063e-162	7.52971e-163	4.63829e-163	-2.13159e-163	-4.16644e-164	3.4669e-163	1.99137e-163	-1.88271e-163	2.43894e-163	-1.12651e-163	3.30604e-164	2.61158e-163	-4.24274e-163	0
-1.35977e-163	4.1736e-163	-5.47864e-163	1.26998e-162	-1.94386e-163	-6.51306e-163	-1.0918e-162	-1.05224e-162	3.19174e-163	-1.77082e-163	-1.75719e-163	-9.57787e-163	9.28713e-165	3.51248e-163	1.56624e-162	-9.44433e-164	4.94119e-163	-1.55063e-162	7.52971e-163	4.63829e-163	-2.13159e-163	-4.16644e-164	3.4669e-163	1.99137e-163	-1.88271e-163	2.43894e-163	-1.12651e-163	3.30604e-164	2.61158e-163	-4.24274e-163	0
-1.35977e-163	4.1736e-163	-5.47864e-163	1.26998e-162	-1.94386e-163	-6.51306e-163	-1.0918e-162	-1.05224e-162	3.19174e-163	-1.77082e-163	-1.75719e-163	-9.57787e-163	9.28713e-165	3.51248e-163	1.56624e-162	-9.44433e-164	4.94119e-163	-1.55063e-162	7.52971e-163	4.63829e-163	-2.13159e-163	-4.16644e-164	3.4669e-163	1.99137e-163	-1.88271e-163	2.43894e-163	-1.12651e-163	3.30604e-164	2.61158e-163	-4.24274e-163	0
-1.35977e-163	4.1736e-163	-5.47864e-163	1.26998e-162	-1.94386e-163	-6.51306e-163	-1.0918e-162	-1.05224e-162	3.19174e-163	-1.77082e-163	-1.75719e-163	-9.57787e-163	9.28713e-165	3.51248e-163	1.56624e-162	-9.44433e-164	4.94119e-163	-1.55063e-162	7.52971e-163	4.63829e-163	-2.13159e-163	-4.16644e-164	3.4669e-163	1.99137e-163	-1.88271e-163	2.43894e-163	-1.12651e-163	3.30604e-164	2.61158e-163	-4.24274e-163	0
-1.35977e-163	4.1736e-163	-5.47864e-163	1.26998e-162	-1.94386e-163	-6.51306e-163	-1.0918e-162	-1.05224e-162	3.19174e-163	-1.77082e-163	-1.75719e-163	-9.57787e-163	9.28713e-165	3.51248e-163	1.56624e-162	-9.44433e-164	4.94119e-163	-1.55063e-162	7.52971e-163	4.63829e-163	-2.13159e-163	-4.16644e-164	3.4669e-163	1.99137e-163	-1.88271e-163	2.43894e-163	-1.12651e-163	3.30604e-164	2.61158e-163	-4.24274e-163	0
-1.35977e-163	4.1736e-163	-5.47864e-163	1.26998e-162	-1.94386e-163	-6.51306e-163	-1.0918e-162	-1.05224e-162	3.19174e-163	-1.77082e-163	-1.75719e-163	-9.57787e-163	9.28713e-165	3.51248e-163	1.56624e-162	-9.44433e-164	4.94119e-163	-1.55063e-162	7.52971e-163	4.63829e-163	-2.13159e-163	-4.16644e-164	3.4669e-163	1.99137e-163	-1.88271e-163	2.43894e-163	-1.12651e-163	3.30604e-164	2.61158e-163	-4.24274e-163	0
-1.35977e-163	4.1736e-163	-5.47864e-163	1.26998e-162	-1.94386e-163	-6.51306e-163	-1.0918e-162	-1.05224e-162	3.19174e-163	-1.77082e-163	-1.75719e-163	-9.57787e-163	9.28713e-165	3.51248e-163	1.56624e-162	-9.44433e-164	4.94119e-163	-1.55063e-162	7.52971e-163	4.63829e-163	-2.13159e-163	-4.16644e-164	3.4669e-163	1.99137e-163	-1.88271e-163	2.43894e-163	-1.12651e-163	3.30604e-164	2.61158e-163	-4.24274e-163	0
-1.35977e-163	4.1736e-163	-5.47864e-163	1.26998e-162	-1.94386e-163	-6.51306e-163	-1.0918e-162	-1.05224e-162	3.19174e-163	-1.77082e-163	-1.75719e-163	-9.57787e-163	9.28713e-165	3.51248e-163	1.56624e-162	-9.44433e-164	4.94119e-163	-1.55063e-162	7.52971e-163	4.63829e-163	-2.13159e-163	-4.16644e-164	3.4669e-163	1.99137e-163	-1.88271e-163	2.43894e-163	-1.12651e-163	3.30604e-164	2.61158e-163	-4.24274e-163	0
-1.35977e-163	4.1736e-163	-5.47864e-163	1.26998e-162	-1.94386e-163	-6.51306e-163	-1.0918e-162	-1.05224e-162	3.19174e-163	-1.77082e-163	-1.75719e-163	-9.57787e-163	9.28713e-165	3.51248e-163	1.56624e-162	-9.44433e-164	4.94119e-163	-1.55063e-162	7.52971e-163	4.63829e-163	-2.13159e-163	-4.16644e-164	3.4669e-163	1.99137e-163	-1.88271e-163	2.43894e-163	-1.12651e-163	3.30604e-164	2.61158e-163	-4.24274e-163	0
-1.35977e-163	4.1736e-163	-5.47864e-163	1.26998e-162	-1.94386e-163	-6.51306e-163	-1.0918e-162	-1.05224e-162	3.19174e-163	-1.77082e-163	-1.75719e-163	-9.57787e-163	9.28713e-165	3.51248e-163	1.56624e-162	-9.44433e-164	4.94119e-163	-1.55063e-162	7.52971e-163	4.63829e-163	-2.13159e-163	-4.16644e-164	3.4669e-163	1.99137e-163	-1.88271e-163	2.43894e-163	-1.12651e-163	3.30604e-164	2.61158e-163	-4.24274e-163	0
-1.35977e-163	4.1736e-163	-5.47864e-163	1.26998e-162	-1.94386e-163	-6.51306e-163	-1.0918e-162	-1.05224e-162	3.19174e-163	-1.77082e-163	-1.75719e-163	-9.57787e-163	9.28713e-165	3.51248e-163	1.56624e-162	-9.44433e-164	4.94119e-163	-1.55063e-162	7.52971e-163	4.63829e-163	-2.13159e-163	-4.16644e-164	3.4669e-163	1.99137e-163	-1.88271e-163	2.43894e-163	-1.12651e-163	3.30604e-164	2.61158e-163	-4.24274e-163	0
-1.35977e-163	4.1736e-163	-5.47864e-163	1.26998e-162	-1.94386e-163	-6.51306e-163	-1.0918e-162	-1.05224e-162	3.19174e-163	-1.77082e-163	-1.75719e-163	-9.57787e-163	9.28713e-165	3.51248e-163	1.56624e-162	-9.44433e-164	4.94119e-163	-1.55063e-162	7.52971e-163	4.63829e-163	-2.13159e-163	-4.16644e-164	3.4669e-163	1.99137e-163	-1.88271e-163	2.43894e-163	-1.12651e-163	3.30604e-164	2.61158e-163	-4.24274e-163	0
-1.35977e-163	4.1736e-163	-5.47864e-163	1.26998e-162	-1.94386e-163	-6.51306e-163	-1.0918e-162	-1.05224e-162	3.19174e-163	-1.77082e-163	-1.75719e-163	-9.57787e-163	9.28713e-165	3.51248e-163	1.56624e-162	-9.44433e-164	4.94119e-163	-1.55063e-162	7.52971e-163	4.63829e-163	-2.13159e-163	-4.16644e-164	3.4669e-163	1.99137e-163	-1.88271e-163	2.43894e-163	-1.12651e-163	3.30604e-164	2.61158e-163	-4.24274e-163	0
-1.35977e-163	4.1736e-163	-5.47864e-163	1.26998e-162	-1.94386e-163	-6.51306e-163	-1.0918e-162	-1.05224e-162	3.19174e-163	-1.77082e-163	-1.75719e-163	-9.57787e-163	9.28713e-165	3.51248e-163	1.56624e-162	-9.44433e-164	4.94119e-163	-1.55063e-162	7.52971e-163	4.63829e-163	-2.13159e-163	-4.16644e-164	3.4669e-163	1.99137e-163	-1.88271e-163	2.43894e-163	-1.12651e-163	3.30604e-164	2.61158e-163	-4.24274e-163	0
-1.35977e-163	4.1736e-163	-5.47864e-163	1.26998e-162	-1.94386e-163	-6.51306e-163	-1.0918e-162	-1.05224e-162	3.19174e-163	-1.77082e-163	-1.75719e-163	-9.57787e-163	9.28713e-165	3.51248e-163	1.56624e-162	-9.44433e-164	4.94119e-163	-1.55063e-162	7.52971e-163	4.63829e-163	-2.13159e-163	-4.16644e-164	3.4669e-163	1.99137e-163	-1.88271e-163	2.43894e-163	-1.12651e-163	3.30604e-164	2.61158e-163	-4.24274e-163	0
-1.35977e-163	4.1736e-163	-5.47864e-163	1.26998e-162	-1.94386e-163	-6.51306e-163	-1.0918e-162	-1.05224e-162	3.19174e-163	-1.77082e-163	-1.75719e-163	-9.57787e-163	9.28713e-165	3.51248e-163	1.56624e-162	-9.44433e-164	4.94119e-163	-1.55063e-162	7.52971e-163	4.63829e-163	-2.13159e-163	-4.16644e-164	3.4669e-163	1.99137e-163	-1.88271e-163	2.43894e-163	-1.12651e-163	3.30604e-164	2.61158e-163	-4.24274e-163	0
-1.35977e-163	4.1736e-163	-5.47864e-163	1.26998e-162	-1.94386e-163	-6.51306e-163	-1.0918e-162	-1.05224e-162	3.19174e-163	-1.77082e-163	-1.75719e-163	-9.57787e-163	9.28713e-165	3.51248e-163	1.56624e-162	-9.44433e-164	4.94119e-163	-1.55063e-162	7.52971e-163	4.63829e-163	-2.13159e-163	-4.16644e-164	3.4669e-163	1.99137e-163	-1.88271e-163	2.43894e-163	-1.12651e-163	3.30604e-164	2.61158e-163	-4.24274e-163	0
-1.35977e-163	4.1736e-163	-5.47864e-163	1.26998e-162	-1.94386e-163	-6.51306e-163	-1.0918e-162	-1.05224e-162	3.19174e-163	-1.77082e-163	-1.75719e-163	-9.57787e-163	9.28713e-165	3.51248e-163	1.56624e-162	-9.44433e-164	4.94119e-163	-1.55063e-162	7.52971e-163	4.63829e-163	-2.13159e-163	-4.16644e-164	3.4669e-163	1.99137e-163	-1.88271e-163	2.43894e-163	-1.12651e-163	3.30604e-164	2.61158e-163	-4.24274e-163	0
-1.35977e-163	4.1736e-163	-5.47864e-163	1.26998e-162	-1.94386e-163	-6.51306e-163	-1.0918e-162	-1.05224e-162	3.19174e-163	-1.77082e-163	-1.75719e-163	-9.57787e-163	9.28713e-165	3.51248e-163	1.56624e-162	-9.44433e-164	4.94119e-163	-1.55063e-162	7.52971e-163	4.63829e-163	-2.13159e-163	-4.16644e-164	3.4669e-163	1.99137e-163	-1.88271e-163	2.43894e-163	-1.12651e-163	3.30604e-164	2.61158e-163	-4.24274e-163	0
-1.35977e-163	4.1736e-163	-5.47864e-163	1.26998e-162	-1.94386e-163	-6.51306e-163	-1.0918e-162	-1.05224e-162	3.19174e-163	-1.77082e-163	-1.75719e-163	-9.57787e-163	9.28713e-165	3.51248e-163	1.56624e-162	-9.44433e-164	4.94119e-163	-1.55063e-162	7.52971e-163	4.63829e-163	-2.13159e-163	-4.16644e-164	3.4669e-163	1.99137e-163	-1.88271e-163	2.43894e-163	-1.12651e-163	3.30604e-164	2.61158e-163	-4.24274e-163	0
-1.35977e-163	4.1736e-163	-5.47864e-163	1.26998e-162	-1.94386e-163	-6.51306e-163	-1.0918e-162	-1.05224e-162	3.19174e-163	-1.77082e-163	-1.75719e-163	-9.57787e-163	9.28713e-165	3.51248e-163	1.56624e-162	-9.44433e-164	4.94119e-163	-1.55063e-162	7.52971e-163	4.63829e-163	-2.13159e-163	-4.16644e-164	3.4669e-163	1.99137e-163	-1.88271e-163	2.43894e-163	-1.12651e-163	3.30604e-164	2.61158e-163	-4.24274e-163	0
-1.35977e-163	4.1736e-163	-5.47864e-163	1.26998e-162	-1.94386e-163	-6.51306e-163	-1.0918e-162	-1.05224e-162	3.19174e-163	-1.77082e-163	-1.75719e-163	-9.57787e-163	9.28713e-165	3.51248e-163	1.56624e-162	-9.44433e-164	4.94119e-163	-1.55063e-162	7.52971e-163	4.63829e-163	-2.13159e-163	-4.16644e-164	3.4669e-163	1.99137e-163	-1.88271e-163	2.43894e-163	-1.12651e-163	3.30604e-164	2.61158e-163	-4.24274e-163	0
-1.35977e-163	4.1736e-163	-5.47864e-163	1.26998e-162	-1.94386e-163	-6.51306e-163	-1.0918e-162	-1.05224e-162	3.19174e-163	-1.77082e-163	-1.75719e-163	-9.57787e-163	9.28713e-165	3.51248e-163	1.56624e-162	-9.44433e-164	4.94119e-163	-1.55063e-162	7.52971e-163	4.63829e-163	-2.13159e-163	-4.16644e-164	3.4669e-163	1.99137e-163	-1.88271e-163	2.43894e-163	-1.12651e-163	3.30604e-164	2.61158e-163	-4.24274e-163	0
-1.35977e-163	4.1736e-163	-5.47864e-163	1.26998e-162	-1.94386e-163	-6.51306e-163	-1.0918e-162	-1.05224e-162	3.19174e-163	-1.77082e-163	-1.75719e-163	-9.57787e-163	9.28713e-165	3.51248e-163	1.56624e-162	-9.44433e-164	4.94119e-163	-1.55063e-162	7.52971e-163	4.63829e-163	-2.13159e-163	-4.16644e-164	3.4669e-163	1.99137e-163	-1.88271e-163	2.43894e-163	-1.12651e-163	3.30604e-164	2.61158e-163	-4.24274e-163	0
-1.35977e-163	4.1736e-163	-5.47864e-163	1.26998e-162	-1.94386e-163	-6.51306e-163	-1.0918e-162	-1.05224e-162	3.19174e-163	-1.77082e-163	-1.75719e-163	-9.57787e-163	9.28713e-165	3.51248e-163	1.56624e-162	-9.44433e-164	4.94119e-163	-1.55063e-162	7.52971e-163	4.63829e-163	-2.13159e-163	-4.16644e-164	3.4669e-163	1.99137e-163	-1.88271e-163	2.43894e-163	-1.12651e-163	3.30604e-164	2.61158e-163	-4.24274e-163	0
-1.35977e-163	4.1736e-163	-5.47864e-163	1.26998e-162	-1.94386e-163	-6.51306e-163	-1.0918e-162	-1.05224e-162	3.19174e-163	-1.77082e-163	-1.75719e-163	-9.57787e-163	9.28713e-165	3.51248e-163	1.56624e-162	-9.44433e-164	4.94119e-163	-1.55063e-162	7.52971e-163	4.63829e-163	-2.13159e-163	-4.16644e-164	3.4669e-163	1.99137e-163	-1.88271e-163	2.43894e-163	-1.12651e-163	3.30604e-164	2.61158e-163	-4.24274e-163	0
-1.35977e-163	4.1736e-163	-5.47864e-163	1.26998e-162	-1.94386e-163	-6.51306e-163	-1.0918e-162	-1.05224e-162	3.19174e-163	-1.77082e-163	-1.75719e-163	-9.57787e-163	9.28713e-165	3.51248e-163	1.56624e-162	-9.44433e-164	4.94119e-163	-1.55063e-162	7.52971e-163	4.63829e-163	-2.13159e-163	-4.16644e-164	3.4669e-163	1.99137e-163	-1.88271e-163	2.43894e-163	-1.12651e-163	3.30604e-164	2.61158e-163	-4.24274e-163	0
-1.35977e-163	4.1736e-163	-5.47864e-163	1.26998e-162	-1.94386e-163	-6.51306e-163	-1.0918e-162	-1.05224e-162	3.19174e-163	-1.77082e-163	-1.75719e-163	-9.57787e-163	9.28713e-165	3.51248e-163	1.56624e-162	-9.44433e-164	4.94119e-163	-1.55063e-162	7.52971e-163	4.63829e-163	-2.13159e-163	-4.16644e-164	3.4669e-163	1.99137e-163	-1.88271e-163	2.43894e-163	-1.12651e-163	3.30604e-164	2.61158e-163	-4.24274e-163	0
-1.35977e-163	4.1736e-163	-5.47864e-163	1.26998e-162	-1.94386e-163	-6.51306e-163	-1.0918e-162	-1.05224e-162	3.19174e-163	-1.77082e-163	-1.75719e-163	-9.57787e-163	9.28713e-165	3.51248e-163	1.56624e-162	-9.44433e-164	4.94119e-163	-1.55063e-162	7.52971e-163	4.63829e-163	-2.13159e-163	-4.16644e-164	3.4669e-163	1.99137e-163	-1.88271e-163	2.43894e-163	-1.12651e-163	3.30604e-164	2.61158e-163	-4.24274e-163	0
-1.35977e-163	4.1736e-163	-5.47864e-163	1.26998e-162	-1.94386e-163	-6.51306e-163	-1.0918e-162	-1.05224e-162	3.19174e-163	-1.77082e-163	-1.75719e-163	-9.57787e-163	9.28713e-165	3.51248e-163	1.56624e-162	-9.44433e-164	4.94119e-163	-1.55063e-162	7.52971e-163	4.63829e-163	-2.13159e-163	-4.16644e-164	3.4669e-163	1.99137e-163	-1.88271e-163	2.43894e-163	-1.12651e-163	3.30604e-164	2.61158e-163	-4.24274e-163	0
-1.35977e-163	4.1736e-163	-5.47864e-163	1.26998e-162	-1.94386e-163	-6.51306e-163	-1.0918e-162	-1.05224e-162	3.19174e-163	-1.77082e-163	-1.75719e-163	-9.57787e-163	9.28713e-165	3.51248e-163	1.56624e-162	-9.44433e-164	4.94119e-163	-1.55063e-162	7.52971e-163	4.63829e-163	-2.13159e-163	-4.16644e-164	3.4669e-163	1.99137e-163	-1.88271e-163	2.43894e-163	-1.12651e-163	3.30604e-164	2.61158e-163	-4.24274e-163	0
-1.35977e-163	4.1736e-163	-5.47864e-163	1.26998e-162	-1.94386e-163	-6.51306e-163	-1.0918e-162	-1.05224e-162	3.19174e-163	-1.77082e-163	-1.75719e-163	-9.57787e-163	9.28713e-165	3.51248e-163	1.56624e-162	-9.44433e-164	4.94119e-163	-1.55063e-162	7.52971e-163	4.63829e-163	-2.13159e-163	-4.16644e-164	3.4669e-163	1.99137e-163	-1.88271e-163	2.43894e-163	-1.12651e-163	3.30604e-164	2.61158e-163	-4.24274e-163	0
-1.35977e-163	4.1736e-163	-5.47864e-163	1.26998e-162	-1.94386e-163	-6.51306e-163	-1.0918e-162	-1.05224e-162	3.19174e-163	-1.77082e-163	-1.75719e-163	-9.57787e-163	9.28713e-165	3.51248e-163	1.56624e-162	-9.44433e-164	4.94119e-163	-1.55063e-162	7.52971e-163	4.63829e-163	-2.13159e-163	-4.16644e-164	3.4669e-163	1.99137e-163	-1.88271e-163	2.43894e-163	-1.12651e-163	3.30604e-164	2.61158e-163	-4.24274e-163	0
-1.35977e-163	4.1736e-163	-5.47864e-163	1.26998e-162	-1.94386e-163	-6.51306e-163	-1.0918e-162	-1.05224e-162	3.19174e-163	-1.77082e-163	-1.75719e-163	-9.57787e-163	9.28713e-165	3.51248e-163	1.56624e-162	-9.44433e-164	4.94119e-163	-1.55063e-162	7.52971e-163	4.63829e-163	-2.13159e-163	-4.16644e-164	3.4669e-163	1.99137e-163	-1.88271e-163	2.43894e-163	-1.12651e-163	3.30604e-164	2.61158e-163	-4.24274e-163	0
-1.35977e-163	4.1736e-163	-5.47864e-163	1.26998e-162	-1.94386e-163	-6.51306e-163	-1.0918e-162	-1.05224e-162	3.19174e-163	-1.77082e-163	-1.75719e-163	-9.57787e-163	9.28713e-165	3.51248e-163	1.56624e-162	-9.44433e-164	4.94119e-163	-1.55063e-162	7.52971e-163	4.63829e-163	-2.13159e-163	-4.16644e-164	3.4669e-163	1.99137e-163	-1.88271e-163	2.43894e-163	-1.12651e-163	3.30604e-164	2.61158e-163	-4.24274e-163	0
-1.35977e-163	4.1736e-163	-5.47864e-163	1.26998e-162	-1.94386e-163	-6.51306e-163	-1.0918e-162	-1.05224e-162	3.19174e-163	-1.77082e-163	-1.75719e-163	-9.57787e-163	9.28713e-165	3.51248e-163	1.56624e-162	-9.44433e-164	4.94119e-163	-1.55063e-162	7.52971e-163	4.63829e-163	-2.13159e-163	-4.16644e-164	3.4669e-163	1.99137e-163	-1.88271e-163	2.43894e-163	-1.12651e-163	3.30604e-164	2.61158e-163	-4.24274e-163	0
-1.35977e-163	4.1736e-163	-5.47864e-163	1.26998e-162	-1.94386e-163	-6.51306e-163	-1.0918e-162	-1.05224e-162	3.19174e-163	-1.77082e-163	-1.75719e-163	-9.57787e-163	9.28713e-165	3.51248e-163	1.56624e-162	-9.44433e-164	4.94119e-163	-1.55063e-162	7.52971e-163	4.63829e-163	-2.13159e-163	-4.16644e-164	3.4669e-163	1.99137e-163	-1.88271e-163	2.43894e-163	-1.12651e-163	3.30604e-164	2.61158e-163	-4.24274e-163	0
-1.35977e-163	4.1736e-163	-5.47864e-163	1.26998e-162	-1.94386e-163	-6.51306e-163	-1.0918e-162	-1.05224e-162	3.19174e-163	-1.77082e-163	-1.75719e-163	-9.57787e-163	9.28713e-165	3.51248e-163	1.56624e-162	-9.44433e-164	4.94119e-163	-1.55063e-162	7.52971e-163	4.63829e-163	-2.13159e-163	-4.16644e-164	3.4669e-163	1.99137e-163	-1.88271e-163	2.43894e-163	-1.12651e-163	3.30604e-164	2.61158e-163	-4.24274e-163	0
-1.35977e-163	4.1736e-163	-5.47864e-163	1.26998e-162	-1.94386e-163	-6.51306e-163	-1.0918e-162	-1.05224e-162	3.19174e-163	-1.77082e-163	-1.75719e-163	-9.57787e-163	9.28713e-165	3.51248e-163	1.56624e-162	-9.44433e-164	4.94119e-163	-1.55063e-162	7.52971e-163	4.63829e-163	-2.13159e-163	-4.16644e-164	3.4669e-163	1.99137e-163	-1.88271e-163	2.43894e-163	-1.12651e-163	3.30604e-164	2.61158e-163	-4.24274e-163	0
-1.35977e-163	4.1736e-163	-5.47864e-163	1.26998e-162	-1.94386e-163	-6.51306e-163	-1.0918e-162	-1.05224e-162	3.19174e-163	-1.77082e-163	-1.75719e-163	-9.57787e-163	9.28713e-165	3.51248e-163	1.56624e-162	-9.44433e-164	4.94119e-163	-1.55063e-162	7.52971e-163	4.63829e-163	-2.13159e-163	-4.16644e-164	3.4669e-163	1.99137e-163	-1.88271e-163	2.43894e-163	-1.12651e-163	3.30604e-164	2.61158e-163	-4.24274e-163	0
-1.35977e-163	4.1736e-163	-5.47864e-163	1.26998e-162	-1.94386e-163	-6.51306e-163	-1.0918e-162	-1.05224e-162	3.19174e-163	-1.77082e-163	-1.75719e-163	-9.57787e-163	9.28713e-165	3.51248e-163	1.56624e-162	-9.44433e-164	4.94119e-163	-1.55063e-162	7.52971e-163	4.63829e-163	-2.13159e-163	-4.16644e-164	3.4669e-163	1.99137e-163	-1.88271e-163	2.43894e-163	-1.12651e-163	3.30604e-164	2.61158e-163	-4.24274e-163	0
-1.35977e-163	4.1736e-163	-5.47864e-163	1.26998e-162	-1.94386e-163	-6.51306e-163	-1.0918e-162	-1.05224e-162	3.19174e-163	-1.77082e-163	-1.75719e-163	-9.57787e-163	9.28713e-165	3.51248e-163	1.56624e-162	-9.44433e-164	4.94119e-163	-1.55063e-162	7.52971e-163	4.63829e-163	-2.13159e-163	-4.16644e-164	3.4669e-163	1.99137e-163	-1.88271e-163	2.43894e-163	-1.12651e-163	3.30604e-164	2.61158e-163	-4.24274e-163	0
-1.35977e-163	4.1736e-163	-5.47864e-163	1.26998e-162	-1.94386e-163	-6.51306e-163	-1.0918e-162	-1.05224e-162	3.19174e-163	-1.77082e-163	-1.75719e-163	-9.57787e-163	9.28713e-165	3.51248e-163	1.56624e-162	-9.44433e-164	4.94119e-163	-1.55063e-162	7.52971e-163	4.63829e-163	-2.13159e-163	-4.16644e-164	3.4669e-163	1.99137e-163	-1.88271e-163	2.43894e-163	-1.12651e-163	3.30604e-164	2.61158e-163	-4.24274e-163	0
-1.35977e-163	4.1736e-163	-5.47864e-163	1.26998e-162	-1.94386e-163	-6.51306e-163	-1.0918e-162	-1.05224e-162	3.19174e-163	-1.77082e-163	-1.75719e-163	-9.57787e-163	9.28713e-165	3.51248e-163	1.56624e-162	-9.44433e-164	4.94119e-163	-1.55063e-162	7.52971e-163	4.63829e-163	-2.13159e-163	-4.16644e-164	3.4669e-163	1.99137e-163	-1.88271e-163	2.43894e-163	-1.12651e-163	3.30604e-164	2.61158e-163	-4.24274e-163	0
-1.35977e-163	4.1736e-163	-5.47864e-163	1.26998e-162	-1.94386e-163	-6.51306e-163	-1.0918e-162	-1.05224e-162	3.19174e-163	-1.77082e-163	-1.75719e-163	-9.57787e-163	9.28713e-165	3.51248e-163	1.56624e-162	-9.44433e-164	4.94119e-163	-1.55063e-162	7.52971e-163	4.63829e-163	-2.13159e-163	-4.16644e-164	3.4669e-163	1.99137e-163	-1.88271e-163	2.43894e-163	-1.12651e-163	3.30604e-164	2.61158e-163	-4.24274e-163	0
-1.35977e-163	4.1736e-163	-5.47864e-163	1.26998e-162	-1.94386e-163	-6.51306e-163	-1.0918e-162	-1.05224e-162	3.19174e-163	-1.77082e-163	-1.75719e-163	-9.57787e-163	9.28713e-165	3.51248e-163	1.56624e-162	-9.44433e-164	4.94119e-163	-1.55063e-162	7.52971e-163	4.63829e-163	-2.13159e-163	-4.16644e-164	3.4669e-163	1.99137e-163	-1.88271e-163	2.43894e-163	-1.12651e-163	3.30604e-164	2.61158e-163	-4.24274e-163	0
-1.35977e-163	4.1736e-163	-5.47864e-163	1.26998e-162	-1.94386e-163	-6.51306e-163	-1.0918e-162	-1.05224e-162	3.19174e-163	-1.77082e-163	-1.75719e-163	-9.57787e-163	9.28713e-165	3.51248e-163	1.56624e-162	-9.44433e-164	4.94119e-163	-1.55063e-162	7.52971e-163	4.63829e-163	-2.13159e-163	-4.16644e-164	3.4669e-163	1.99137e-163	-1.88271e-163	2.43894e-163	-1.12651e-163	3.30604e-164	2.61158e-163	-4.24274e-163	0
-1.35977e-163	4.1736e-163	-5.47864e-163	1.26998e-162	-1.94386e-163	-6.51306e-163	-1.0918e-162	-1.05224e-162	3.19174e-163	-1.77082e-163	-1.75719e-163	-9.57787e-163	9.28713e-165	3.51248e-163	1.56624e-162	-9.44433e-164	4.94119e-163	-1.55063e-162	7.52971e-163	4.63829e-163	-2.13159e-163	-4.16644e-164	3.4669e-163	1.99137e-163	-1.88271e-163	2.43894e-163	-1.12651e-163	3.30604e-164	2.61158e-163	-4.24274e-163	0
-1.35977e-163	4.1736e-163	-5.47864e-163	1.26998e-162	-1.94386e-163	-6.51306e-163	-1.0918e-162	-1.05224e-162	3.19174e-163	-1.77082e-163	-1.75719e-163	-9.57787e-163	9.28713e-165	3.51248e-163	1.56624e-162	-9.44433e-164	4.94119e-163	-1.55063e-162	7.52971e-163	4.63829e-163	-2.13159e-163	-4.16644e-164	3.4669e-163	1.99137e-163	-1.88271e-163	2.43894e-163	-1.12651e-163	3.30604e-164	2.61158e-163	-4.24274e-163	0
-1.35977e-163	4.1736e-163	-5.47864e-163	1.26998e-162	-1.94386e-163	-6.51306e-163	-1.0918e-162	-1.05224e-162	3.19174e-163	-1.77082e-163	-1.75719e-163	-9.57787e-163	9.28713e-165	3.51248e-163	1.56624e-162	-9.44433e-164	4.94119e-163	-1.55063e-162	7.52971e-163	4.63829e-163	-2.13159e-163	-4.16644e-164	3.4669e-163	1.99137e-163	-1.88271e-163	2.43894e-163	-1.12651e-163	3.30604e-164	2.61158e-163	-4.24274e-163	0
-1.35977e-163	4.1736e-163	-5.47864e-163	1.26998e-162	-1.94386e-163	-6.51306e-163	-1.0918e-162	-1.05224e-162	3.19174e-163	-1.77082e-163	-1.75719e-163	-9.57787e-163	9.28713e-165	3.51248e-163	1.56624e-162	-9.44433e-164	4.94119e-163	-1.55063e-162	7.52971e-163	4.63829e-163	-2.13159e-163	-4.16644e-164	3.4669e-163	1.99137e-163	-1.88271e-163	2.43894e-163	-1.12651e-163	3.30604e-164	2.61158e-163	-4.24274e-163	0
-1.35977e-163	4.1736e-163	-5.47864e-163	1.26998e-162	-1.94386e-163	-6.51306e-163	-1.0918e-162	-1.05224e-162	3.19174e-163	-1.77082e-163	-1.75719e-163	-9.57787e-163	9.28713e-165	3.51248e-163	1.56624e-162	-9.44433e-164	4.94119e-163	-1.55063e-162	7.52971e-163	4.63829e-163	-2.13159e-163	-4.16644e-164	3.4669e-163	1.99137e-163	-1.88271e-163	2.43894e-163	-1.12651e-163	3.30604e-164	2.61158e-163	-4.24274e-163	0
-1.35977e-163	4.1736e-163	-5.47864e-163	1.26998e-162	-1.94386e-163	-6.51306e-163	-1.0918e-162	-1.05224e-162	3.19174e-163	-1.77082e-163	-1.75719e-163	-9.57787e-163	9.28713e-165	3.51248e-163	1.56624e-162	-9.44433e-164	4.94119e-163	-1.55063e-162	7.52971e-163	4.63829e-163	-2.13159e-163	-4.16644e-164	3.4669e-163	1.99137e-163	-1.88271e-163	2.43894e-163	-1.12651e-163	3.30604e-164	2.61158e-163	-4.24274e-163	0
-1.35977e-163	4.1736e-163	-5.47864e-163	1.26998e-162	-1.94386e-163	-6.51306e-163	-1.0918e-162	-1.05224e-162	3.19174e-163	-1.77082e-163	-1.75719e-163	-9.57787e-163	9.28713e-165	3.51248e-163	1.56624e-162	-9.44433e-164	4.94119e-163	-1.55063e-162	7.52971e-163	4.63829e-163	-2.13159e-163	-4.16644e-164	3.4669e-163	1.99137e-163	-1.88271e-163	2.43894e-163	-1.12651e-163	3.30604e-164	2.61158e-163	-4.24274e-163	0
-1.35977e-163	4.1736e-163	-5.47864e-163	1.26998e-162	-1.94386e-163	-6.51306e-163	-1.0918e-162	-1.05224e-162	3.19174e-163	-1.77082e-163	-1.75719e-163	-9.57787e-163	9.28713e-165	3.51248e-163	1.56624e-162	-9.44433e-164	4.94119e-163	-1.55063e-162	7.52971e-163	4.63829e-163	-2.13159e-163	-4.16644e-164	3.4669e-163	1.99137e-163	-1.88271e-163	2.43894e-163	-1.12651e-163	3.30604e-164	2.61158e-163	-4.24274e-163	0
-1.35977e-163	4.1736e-163	-5.47864e-163	1.26998e-162	-1.94386e-163	-6.51306e-163	-1.0918e-162	-1.05224e-162	3.19174e-163	-1.77082e-163	-1.75719e-163	-9.57787e-163	9.28713e-165	3.51248e-163	1.56624e-162	-9.44433e-164	4.94119e-163	-1.55063e-162	7.52971e-163	4.63829e-163	-2.13159e-163	-4.16644e-164	3.4669e-163	1.99137e-163	-1.88271e-163	2.43894e-163	-1.12651e-163	3.30604e-164	2.61158e-163	-4.24274e-163	0
-1.35977e-163	4.1736e-163	-5.47864e-163	1.26998e-162	-1.94386e-163	-6.51306e-163	-1.0918e-162	-1.05224e-162	3.19174e-163	-1.77082e-163	-1.75719e-163	-9.57787e-163	9.28713e-165	3.51248e-163	1.56624e-162	-9.44433e-164	4.94119e-163	-1.55063e-162	7.52971e-163	4.63829e-163	-2.13159e-163	-4.16644e-164	3.4669e-163	1.99137e-163	-1.88271e-163	2.43894e-163	-1.12651e-163	3.30604e-164	2.61158e-163	-4.24274e-163	0
-1.35977e-163	4.1736e-163	-5.47864e-163	1.26998e-162	-1.94386e-163	-6.51306e-163	-1.0918e-162	-1.05224e-162	3.19174e-163	-1.77082e-163	-1.75719e-163	-9.57787e-163	9.28713e-165	3.51248e-163	1.56624e-162	-9.44433e-164	4.94119e-163	-1.55063e-162	7.52971e-163	4.63829e-163	-2.13159e-163	-4.16644e-164	3.4669e-163	1.99137e-163	-1.88271e-163	2.43894e-163	-1.12651e-163	3.30604e-164	2.61158e-163	-4.24274e-163	0
-1.35977e-163	4.1736e-163	-5.47864e-163	1.26998e-162	-1.94386e-163	-6.51306e-163	-1.0918e-162	-1.05224e-162	3.19174e-163	-1.77082e-163	-1.75719e-163	-9.57787e-163	9.28713e-165	3.51248e-163	1.56624e-162	-9.44433e-164	4.94119e-163	-1.55063e-162	7.52971e-163	4.63829e-163	-2.13159e-163	-4.16644e-164	3.4669e-163	1.99137e-163	-1.88271e-163	2.43894e-163	-1.12651e-163	3.30604e-164	2.61158e-163	-4.24274e-163	0
-1.35977e-163	4.1736e-163	-5.47864e-163	1.26998e-162	-1.94386e-163	-6.51306e-163	-1.0918e-162	-1.05224e-162	3.19174e-163	-1.77082e-163	-1.75719e-163	-9.57787e-163	9.28713e-165	3.51248e-163	1.56624e-162	-9.44433e-164	4.94119e-163	-1.55063e-162	7.52971e-163	4.63829e-163	-2.13159e-163	-4.16644e-164	3.4669e-163	1.99137e-163	-1.88271e-163	2.43894e-163	-1.12651e-163	3.30604e-164	2.61158e-163	-4.24274e-163	0
-1.35977e-163	4.1736e-163	-5.47864e-163	1.26998e-162	-1.94386e-163	-6.51306e-163	-1.0918e-162	-1.05224e-162	3.19174e-163	-1.77082e-163	-1.75719e-163	-9.57787e-163	9.28713e-165	3.51248e-163	1.56624e-162	-9.44433e-164	4.94119e-163	-1.55063e-162	7.52971e-163	4.63829e-163	-2.13159e-163	-4.16644e-164	3.4669e-163	1.99137e-163	-1.88271e-163	2.43894e-163	-1.12651e-163	3.30604e-164	2.61158e-163	-4.24274e-163	0
-1.35977e-163	4.1736e-163	-5.47864e-163	1.26998e-162	-1.94386e-163	-6.51306e-163	-1.0918e-162	-1.05224e-162	3.19174e-163	-1.77082e-163	-1.75719e-163	-9.57787e-163	9.28713e-165	3.51248e-163	1.56624e-162	-9.44433e-164	4.94119e-163	-1.55063e-162	7.52971e-163	4.63829e-163	-2.13159e-163	-4.16644e-164	3.4669e-163	1.99137e-163	-1.88271e-163	2.43894e-163	-1.12651e-163	3.30604e-164	2.61158e-163	-4.24274e-163	0
-1.35977e-163	4.1736e-163	-5.47864e-163	1.26998e-162	-1.94386e-163	-6.51306e-163	-1.0918e-162	-1.05224e-162	3.19174e-163	-1.77082e-163	-1.75719e-163	-9.57787e-163	9.28713e-165	3.51248e-163	1.56624e-162	-9.44433e-164	4.94119e-163	-1.55063e-162	7.52971e-163	4.63829e-163	-2.13159e-163	-4.16644e-164	3.4669e-163	1.99137e-163	-1.88271e-163	2.43894e-163	-1.12651e-163	3.30604e-164	2.61158e-163	-4.24274e-163	0
-1.35977e-163	4.1736e-163	-5.47864e-163	1.26998e-162	-1.94386e-163	-6.51306e-163	-1.0918e-162	-1.05224e-162	3.19174e-163	-1.77082e-163	-1.75719e-163	-9.57787e-163	9.28713e-165	3.51248e-163	1.56624e-162	-9.44433e-164	4.94119e-163	-1.55063e-162	7.52971e-163	4.63829e-163	-2.13159e-163	-4.16644e-164	3.4669e-163	1.99137e-163	-1.88271e-163	2.43894e-163	-1.12651e-163	3.30604e-164	2.61158e-163	-4.24274e-163	0
-1.35977e-163	4.1736e-163	-5.47864e-163	1.26998e-162	-1.94386e-163	-6.51306e-163	-1.0918e-162	-1.05224e-162	3.19174e-163	-1.77082e-163	-1.75719e-163	-9.57787e-163	9.28713e-165	3.51248e-163	1.56624e-162	-9.44433e-164	4.94119e-163	-1.55063e-162	7.52971e-163	4.63829e-163	-2.13159e-163	-4.16644e-164	3.4669e-163	1.99137e-163	-1.88271e-163	2.43894e-163	-1.12651e-163	3.30604e-164	2.61158e-163	-4.24274e-163	0
-1.35977e-163	4.1736e-163	-5.47864e-163	1.26998e-162	-1.94386e-163	-6.51306e-163	-1.0918e-162	-1.05224e-162	3.19174e-163	-1.77082e-163	-1.75719e-163	-9.57787e-163	9.28713e-165	3.51248e-163	1.56624e-162	-9.44433e-164	4.94119e-163	-1.55063e-162	7.52971e-163	4.63829e-163	-2.13159e-163	-4.16644e-164	3.4669e-163	1.99137e-163	-1.88271e-163	2.43894e-163	-1.12651e-163	3.30604e-164	2.61158e-163	-4.24274e-163	0
-1.35977e-163	4.1736e-163	-5.47864e-163	1.26998e-162	-1.94386e-163	-6.51306e-163	-1.0918e-162	-1.05224e-162	3.19174e-163	-1.77082e-163	-1.75719e-163	-9.57787e-163	9.28713e-165	3.51248e-163	1.56624e-162	-9.44433e-164	4.94119e-163	-1.55063e-162	7.52971e-163	4.63829e-163	-2.13159e-163	-4.16644e-164	3.4669e-163	1.99137e-163	-1.88271e-163	2.43894e-163	-1.12651e-163	3.30604e-164	2.61158e-163	-4.24274e-163	0
-1.35977e-163	4.1736e-163	-5.47864e-163	1.26998e-162	-1.94386e-163	-6.51306e-163	-1.0918e-162	-1.05224e-162	3.19174e-163	-1.77082e-163	-1.75719e-163	-9.57787e-163	9.28713e-165	3.51248e-163	1.56624e-162	-9.44433e-164	4.94119e-163	-1.55063e-162	7.52971e-163	4.63829e-163	-2.13159e-163	-4.16644e-164	3.4669e-163	1.99137e-163	-1.88271e-163	2.43894e-163	-1.12651e-163	3.30604e-164	2.61158e-163	-4.24274e-163	0
-1.35977e-163	4.1736e-163	-5.47864e-163	1.26998e-162	-1.94386e-163	-6.51306e-163	-1.0918e-162	-1.05224e-162	3.19174e-163	-1.77082e-163	-1.75719e-163	-9.57787e-163	9.28713e-165	3.51248e-163	1.56624e-162	-9.44433e-164	4.94119e-163	-1.55063e-162	7.52971e-163	4.63829e-163	-2.13159e-163	-4.16644e-164	3.4669e-163	1.99137e-163	-1.88271e-163	2.43894e-163	-1.12651e-163	3.30604e-164	2.61158e-163	-4.24274e-163	0
-1.35977e-163	4.1736e-163	-5.47864e-163	1.26998e-162	-1.94386e-163	-6.51306e-163	-1.0918e-162	-1.05224e-162	3.19174e-163	-1.77082e-163	-1.75719e-163	-9.57787e-163	9.28713e-165	3.51248e-163	1.56624e-162	-9.44433e-164	4.94119e-163	-1.55063e-162	7.52971e-163	4.63829e-163	-2.13159e-163	-4.16644e-164	3.4669e-163	1.99137e-163	-1.88271e-163	2.43894e-163	-1.12651e-163	3.30604e-164	2.61158e-163	-4.24274e-163	0
-1.35977e-163	4.1736e-163	-5.47864e-163	1.26998e-162	-1.94386e-163	-6.51306e-163	-1.0918e-162	-1.05224e-162	3.19174e-163	-1.77082e-163	-1.75719e-163	-9.57787e-163	9.28713e-165	3.51248e-163	1.56624e-162	-9.44433e-164	4.94119e-163	-1.55063e-162	7.52971e-163	4.63829e-163	-2.13159e-163	-4.16644e-164	3.4669e-163	1.99137e-163	-1.88271e-163	2.43894e-163	-1.12651e-163	3.30604e-164	2.61158e-163	-4.24274e-163	0
-1.35977e-163	4.1736e-163	-5.47864e-163	1.26998e-162	-1.94386e-163	-6.51306e-163	-1.0918e-162	-1.05224e-162	3.19174e-163	-1.77082e-163	-1.75719e-163	-9.57787e-163	9.28713e-165	3.51248e-163	1.56624e-162	-9.44433e-164	4.94119e-163	-1.55063e-162	7.52971e-163	4.63829e-163	-2.13159e-163	-4.16644e-164	3.4669e-163	1.99137e-163	-1.88271e-163	2.43894e-163	-1.12651e-163	3.30604e-164	2.61158e-163	-4.24274e-163	0
-1.35977e-163	4.1736e-163	-5.47864e-163	1.26998e-162	-1.94386e-163	-6.51306e-163	-1.0918e-162	-1.05224e-162	3.19174e-163	-1.77082e-163	-1.75719e-163	-9.57787e-163	9.28713e-165	3.51248e-163	1.56624e-162	-9.44433e-164	4.94119e-163	-1.55063e-162	7.52971e-163	4.63829e-163	-2.13159e-163	-4.16644e-164	3.4669e-163	1.99137e-163	-1.88271e-163	2.43894e-163	-1.12651e-163	3.30604e-164	2.61158e-163	-4.24274e-163	0
-1.35977e-163	4.1736e-163	-5.47864e-163	1.26998e-162	-1.94386e-163	-6.51306e-163	-1.0918e-162	-1.05224e-162	3.19174e-163	-1.77082e-163	-1.75719e-163	-9.57787e-163	9.28713e-165	3.51248e-163	1.56624e-162	-9.44433e-164	4.94119e-163	-1.55063e-162	7.52971e-163	4.63829e-163	-2.13159e-163	-4.16644e-164	3.4669e-163	1.99137e-163	-1.88271e-163	2.43894e-163	-1.12651e-163	3.30604e-164	2.61158e-163	-4.24274e-163	0
-1.35977e-163	4.1736e-163	-5.47864e-163	1.26998e-162	-1.94386e-163	-6.51306e-163	-1.0918e-162	-1.05224e-162	3.19174e-163	-1.77082e-163	-1.75719e-163	-9.57787e-163	9.28713e-165	3.51248e-163	1.56624e-162	-9.44433e-164	4.94119e-163	-1.55063e-162	7.52971e-163	4.63829e-163	-2.13159e-163	-4.16644e-164	3.4669e-163	1.99137e-163	-1.88271e-163	2.43894e-163	-1.12651e-163	3.30604e-164	2.61158e-163	-4.24274e-163	0
-1.35977e-163	4.1736e-163	-5.47864e-163	1.26998e-162	-1.94386e-163	-6.51306e-163	-1.0918e-162	-1.05224e-162	3.19174e-163	-1.77082e-163	-1.75719e-163	-9.57787e-163	9.28713e-165	3.51248e-163	1.56624e-162	-9.44433e-164	4.94119e-163	-1.55063e-162	7.52971e-163	4.63829e-163	-2.13159e-163	-4.16644e-164	3.4669e-163	1.99137e-163	-1.88271e-163	2.43894e-163	-1.12651e-163	3.30604e-164	2.61158e-163	-4.24274e-163	0
-1.35977e-163	4.1736e-163	-5.47864e-163	1.26998e-162	-1.94386e-163	-6.51306e-163	-1.0918e-162	-1.05224e-162	3.19174e-163	-1.77082e-163	-1.75719e-163	-9.57787e-163	9.28713e-165	3.51248e-163	1.56624e-162	-9.44433e-164	4.94119e-163	-1.55063e-162	7.52971e-163	4.63829e-163	-2.13159e-163	-4.16644e-164	3.4669e-163	1.99137e-163	-1.88271e-163	2.43894e-163	-1.12651e-163	3.30604e-164	2.61158e-163	-4.24274e-163	0
-1.35977e-163	4.1736e-163	-5.47864e-163	1.26998e-162	-1.94386e-163	-6.51306e-163	-1.0918e-162	-1.05224e-162	3.19174e-163	-1.77082e-163	-1.75719e-163	-9.57787e-163	9.28713e-165	3.51248e-163	1.56624e-162	-9.44433e-164	4.94119e-163	-1.55063e-162	7.52971e-163	4.63829e-163	-2.13159e-163	-4.16644e-164	3.4669e-163	1.99137e-163	-1.88271e-163	2.43894e-163	-1.12651e-163	3.30604e-164	2.61158e-163	-4.24274e-163	0
-1.35977e-163	4.1736e-163	-5.47864e-163	1.26998e-162	-1.94386e-163	-6.51306e-163	-1.0918e-162	-1.05224e-162	3.19174e-163	-1.77082e-163	-1.75719e-163	-9.57787e-163	9.28713e-165	3.51248e-163	1.56624e-162	-9.44433e-164	4.94119e-163	-1.55063e-162	7.52971e-163	4.63829e-163	-2.13159e-163	-4.16644e-164	3.4669e-163	1.99137e-163	-1.88271e-163	2.43894e-163	-1.12651e-163	3.30604e-164	2.61158e-163	-4.24274e-163	0
-1.35977e-163	4.1736e-163	-5.47864e-163	1.26998e-162	-1.94386e-163	-6.51306e-163	-1.0918e-162	-1.05224e-162	3.19174e-163	-1.77082e-163	-1.75719e-163	-9.57787e-163	9.28713e-165	3.51248e-163	1.56624e-162	-9.44433e-164	4.94119e-163	-1.55063e-162	7.52971e-163	4.63829e-163	-2.13159e-163	-4.16644e-164	3.4669e-163	1.99137e-163	-1.88271e-163	2.43894e-163	-1.12651e-163	3.30604e-164	2.61158e-163	-4.24274e-163	0
-1.35977e-163	4.1736e-163	-5.47864e-163	1.26998e-162	-1.94386e-163	-6.51306e-163	-1.0918e-162	-1.05224e-162	3.19174e-163	-1.77082e-163	-1.75719e-163	-9.57787e-163	9.28713e-165	3.51248e-163	1.56624e-162	-9.44433e-164	4.94119e-163	-1.55063e-162	7.52971e-163	4.63829e-163	-2.13159e-163	-4.16644e-164	3.4669e-163	1.99137e-163	-1.88271e-163	2.43894e-163	-1.12651e-163	3.30604e-164	2.61158e-163	-4.24274e-163	0
-1.35977e-163	4.1736e-163	-5.47864e-163	1.26998e-162	-1.94386e-163	-6.51306e-163	-1.0918e-162	-1.05224e-162	3.19174e-163	-1.77082e-163	-1.75719e-163	-9.57787e-163	9.28713e-165	3.51248e-163	1.56624e-162	-9.44433e-164	4.94119e-163	-1.55063e-162	7.52971e-163	4.63829e-163	-2.13159e-163	-4.16644e-164	3.4669e-163	1.99137e-163	-1.88271e-163	2.43894e-163	-1.12651e-163	3.30604e-164	2.61158e-163	-4.24274e-163	0
-1.35977e-163	4.1736e-163	-5.47864e-163	1.26998e-162	-1.94386e-163	-6.51306e-163	-1.0918e-162	-1.05224e-162	3.19174e-163	-1.77082e-163	-1.75719e-163	-9.57787e-163	9.28713e-165	3.51248e-163	1.56624e-162	-9.44433e-164	4.94119e-163	-1.55063e-162	7.52971e-163	4.63829e-163	-2.13159e-163	-4.16644e-164	3.4669e-163	1.99137e-163	-1.88271e-163	2.43894e-163	-1.12651e-163	3.30604e-164	2.61158e-163	-4.24274e-163	0
-1.35977e-163	4.1736e-163	-5.47864e-163	1.26998e-162	-1.94386e-163	-6.51306e-163	-1.0918e-162	-1.05224e-162	3.19174e-163	-1.77082e-163	-1.75719e-163	-9.57787e-163	9.28713e-165	3.51248e-163	1.56624e-162	-9.44433e-164	4.94119e-163	-1.55063e-162	7.52971e-163	4.63829e-163	-2.13159e-163	-4.16644e-164	3.4669e-163	1.99137e-163	-1.88271e-163	2.43894e-163	-1.12651e-163	3.30604e-164	2.61158e-163	-4.24274e-163	0
-1.35977e-163	4.1736e-163	-5.47864e-163	1.26998e-162	-1.94386e-163	-6.51306e-163	-1.0918e-162	-1.05224e-162	3.19174e-163	-1.77082e-163	-1.75719e-163	-9.57787e-163	9.28713e-165	3.51248e-163	1.56624e-162	-9.44433e-164	4.94119e-163	-1.55063e-162	7.52971e-163	4.63829e-163	-2.13159e-163	-4.16644e-164	3.4669e-163	1.99137e-163	-1.88271e-163	2.43894e-163	-1.12651e-163	3.30604e-164	2.61158e-163	-4.24274e-163	0
-1.35977e-163	4.1736e-163	-5.47864e-163	1.26998e-162	-1.94386e-163	-6.51306e-163	-1.0918e-162	-1.05224e-162	3.19174e-163	-1.77082e-163	-1.75719e-163	-9.57787e-163	9.28713e-165	3.51248e-163	1.56624e-162	-9.44433e-164	4.94119e-163	-1.55063e-162	7.52971e-163	4.63829e-163	-2.13159e-163	-4.16644e-164	3.4669e-163	1.99137e-163	-1.88271e-163	2.43894e-163	-1.12651e-163	3.30604e-164	2.61158e-163	-4.24274e-163	0
-1.35977e-163	4.1736e-163	-5.47864e-163	1.26998e-162	-1.94386e-163	-6.51306e-163	-1.0918e-162	-1.05224e-162	3.19174e-163	-1.77082e-163	-1.75719e-163	-9.57787e-163	9.28713e-165	3.51248e-163	1.56624e-162	-9.44433e-164	4.94119e-163	-1.55063e-162	7.52971e-163	4.63829e-163	-2.13159e-163	-4.16644e-164	3.4669e-163	1.99137e-163	-1.88271e-163	2.43894e-163	-1.12651e-163	3.30604e-164	2.61158e-163	-4.24274e-163	0
-1.35977e-163	4.1736e-163	-5.47864e-163	1.26998e-162	-1.94386e-163	-6.51306e-163	-1.0918e-162	-1.05224e-162	3.19174e-163	-1.77082e-163	-1.75719e-163	-9.57787e-163	9.28713e-165	3.51248e-163	1.56624e-162	-9.44433e-164	4.94119e-163	-1.55063e-162	7.52971e-163	4.63829e-163	-2.13159e-163	-4.16644e-164	3.4669e-163	1.99137e-163	-1.88271e-163	2.43894e-163	-1.12651e-163	3.30604e-164	2.61158e-163	-4.24274e-163	0
-1.35977e-163	4.1736e-163	-5.47864e-163	1.26998e-162	-1.94386e-163	-6.51306e-163	-1.0918e-162	-1.05224e-162	3.19174e-163	-1.77082e-163	-1.75719e-163	-9.57787e-163	9.28713e-165	3.51248e-163	1.56624e-162	-9.44433e-164	4.94119e-163	-1.55063e-162	7.52971e-163	4.63829e-163	-2.13159e-163	-4.16644e-164	3.4669e-163	1.99137e-163	-1.88271e-163	2.43894e-163	-1.12651e-163	3.30604e-164	2.61158e-163	-4.24274e-163	0
-1.35977e-163	4.1736e-163	-5.47864e-163	1.26998e-162	-1.94386e-163	-6.51306e-163	-1.0918e-162	-1.05224e-162	3.19174e-163	-1.77082e-163	-1.75719e-163	-9.57787e-163	9.28713e-165	3.51248e-163	1.56624e-162	-9.44433e-164	4.94119e-163	-1.55063e-162	7.52971e-163	4.63829e-163	-2.13159e-163	-4.16644e-164	3.4669e-163	1.99137e-163	-1.88271e-163	2.43894e-163	-1.12651e-163	3.30604e-164	2.61158e-163	-4.24274e-163	0
-1.35977e-163	4.1736e-163	-5.47864e-163	1.26998e-162	-1.94386e-163	-6.51306e-163	-1.0918e-162	-1.05224e-162	3.19174e-163	-1.77082e-163	-1.75719e-163	-9.57787e-163	9.28713e-165	3.51248e-163	1.56624e-162	-9.44433e-164	4.94119e-163	-1.55063e-162	7.52971e-163	4.63829e-163	-2.13159e-163	-4.16644e-164	3.4669e-163	1.99137e-163	-1.88271e-163	2.43894e-163	-1.12651e-163	3.30604e-164	2.61158e-163	-4.24274e-163	0
-1.35977e-163	4.1736e-163	-5.47864e-163	1.26998e-162	-1.94386e-163	-6.51306e-163	-1.0918e-162	-1.05224e-162	3.19174e-163	-1.77082e-163	-1.75719e-163	-9.57787e-163	9.28713e-165	3.51248e-163	1.56624e-162	-9.44433e-164	4.94119e-163	-1.55063e-162	7.52971e-163	4.63829e-163	-2.13159e-163	-4.16644e-164	3.4669e-163	1.99137e-163	-1.88271e-163	2.43894e-163	-1.12651e-163	3.30604e-164	2.61158e-163	-4.24274e-163	0
-1.35977e-163	4.1736e-163	-5.47864e-163	1.26998e-162	-1.94386e-163	-6.51306e-163	-1.0918e-162	-1.05224e-162	3.19174e-163	-1.77082e-163	-1.75719e-163	-9.57787e-163	9.28713e-165	3.51248e-163	1.56624e-162	-9.44433e-164	4.94119e-163	-1.55063e-162	7.52971e-163	4.63829e-163	-2.13159e-163	-4.16644e-164	3.4669e-163	1.99137e-163	-1.88271e-163	2.43894e-163	-1.12651e-163	3.30604e-164	2.61158e-163	-4.24274e-163	0
-1.35977e-163	4.1736e-163	-5.47864e-163	1.26998e-162	-1.94386e-163	-6.51306e-163	-1.0918e-162	-1.05224e-162	3.19174e-163	-1.77082e-163	-1.75719e-163	-9.57787e-163	9.28713e-165	3.51248e-163	1.56624e-162	-9.44433e-164	4.94119e-163	-1.55063e-162	7.52971e-163	4.63829e-163	-2.13159e-163	-4.16644e-164	3.4669e-163	1.99137e-163	-1.88271e-163	2.43894e-163	-1.12651e-163	3.30604e-164	2.61158e-163	-4.24274e-163	0
-1.35977e-163	4.1736e-163	-5.47864e-163	1.26998e-162	-1.94386e-163	-6.51306e-163	-1.0918e-162	-1.05224e-162	3.19174e-163	-1.77082e-163	-1.75719e-163	-9.57787e-163	9.28713e-165	3.51248e-163	1.56624e-162	-9.44433e-164	4.94119e-163	-1.55063e-162	7.52971e-163	4.63829e-163	-2.13159e-163	-4.16644e-164	3.4669e-163	1.99137e-163	-1.88271e-163	2.43894e-163	-1.12651e-163	3.30604e-164	2.61158e-163	-4.24274e-163	0
-1.35977e-163	4.1736e-163	-5.47864e-163	1.26998e-162	-1.94386e-163	-6.51306e-163	-1.0918e-162	-1.05224e-162	3.19174e-163	-1.77082e-163	-1.75719e-163	-9.57787e-163	9.28713e-165	3.51248e-163	1.56624e-162	-9.44433e-164	4.94119e-163	-1.55063e-162	7.52971e-163	4.63829e-163	-2.13159e-163	-4.16644e-164	3.4669e-163	1.99137e-163	-1.88271e-163	2.43894e-163	-1.12651e-163	3.30604e-164	2.61158e-163	-4.24274e-163	0
-1.35977e-163	4.1736e-163	-5.47864e-163	1.26998e-162	-1.94386e-163	-6.51306e-163	-1.0918e-162	-1.05224e-162	3.19174e-163	-1.77082e-163	-1.75719e-163	-9.57787e-163	9.28713e-165	3.51248e-163	1.56624e-162	-9.44433e-164	4.94119e-163	-1.55063e-162	7.52971e-163	4.63829e-163	-2.13159e-163	-4.16644e-164	3.4669e-163	1.99137e-163	-1.88271e-163	2.43894e-163	-1.12651e-163	3.30604e-164	2.61158e-163	-4.24274e-163	0
-1.35977e-163	4.1736e-163	-5.47864e-163	1.26998e-162	-1.94386e-163	-6.51306e-163	-1.0918e-162	-1.05224e-162	3.19174e-163	-1.77082e-163	-1.75719e-163	-9.57787e-163	9.28713e-165	3.51248e-163	1.56624e-162	-9.44433e-164	4.94119e-163	-1.55063e-162	7.52971e-163	4.63829e-163	-2.13159e-163	-4.16644e-164	3.4669e-163	1.99137e-163	-1.88271e-163	2.43894e-163	-1.12651e-163	3.30604e-164	2.61158e-163	-4.24274e-163	0
-1.35977e-163	4.1736e-163	-5.47864e-163	1.26998e-162	-1.94386e-163	-6.51306e-163	-1.0918e-162	-1.05224e-162	3.19174e-163	-1.77082e-163	-1.75719e-163	-9.57787e-163	9.28713e-165	3.51248e-163	1.56624e-162	-9.44433e-164	4.94119e-163	-1.55063e-162	7.52971e-163	4.63829e-163	-2.13159e-163	-4.16644e-164	3.4669e-163	1.99137e-163	-1.88271e-163	2.43894e-163	-1.12651e-163	3.30604e-164	2.61158e-163	-4.24274e-163	0
-1.35977e-163	4.1736e-163	-5.47864e-163	1.26998e-162	-1.94386e-163	-6.51306e-163	-1.0918e-162	-1.05224e-162	3.19174e-163	-1.77082e-163	-1.75719e-163	-9.57787e-163	9.28713e-165	3.51248e-163	1.56624e-162	-9.44433e-164	4.94119e-163	-1.55063e-162	7.52971e-163	4.63829e-163	-2.13159e-163	-4.16644e-164	3.4669e-163	1.99137e-163	-1.88271e-163	2.43894e-163	-1.12651e-163	3.30604e-164	2.61158e-163	-4.24274e-163	0
-1.35977e-163	4.1736e-163	-5.47864e-163	1.26998e-162	-1.94386e-163	-6.51306e-163	-1.0918e-162	-1.05224e-162	3.19174e-163	-1.77082e-163	-1.75719e-163	-9.57787e-163	9.28713e-165	3.51248e-163	1.56624e-162	-9.44433e-164	4.94119e-163	-1.55063e-162	7.52971e-163	4.63829e-163	-2.13159e-163	-4.16644e-164	3.4669e-163	1.99137e-163	-1.88271e-163	2.43894e-163	-1.12651e-163	3.30604e-164	2.61158e-163	-4.24274e-163	0
-1.35977e-163	4.1736e-163	-5.47864e-163	1.26998e-162	-1.94386e-163	-6.51306e-163	-1.0918e-162	-1.05224e-162	3.19174e-163	-1.77082e-163	-1.75719e-163	-9.57787e-163	9.28713e-165	3.51248e-163	1.56624e-162	-9.44433e-164	4.94119e-163	-1.55063e-162	7.52971e-163	4.63829e-163	-2.13159e-163	-4.16644e-164	3.4669e-163	1.99137e-163	-1.88271e-163	2.43894e-163	-1.12651e-163	3.30604e-164	2.61158e-163	-4.24274e-163	0
-1.35977e-163	4.1736e-163	-5.47864e-163	1.26998e-162	-1.94386e-163	-6.51306e-163	-1.0918e-162	-1.05224e-162	3.19174e-163	-1.77082e-163	-1.75719e-163	-9.57787e-163	9.28713e-165	3.51248e-163	1.56624e-162	-9.44433e-164	4.94119e-163	-1.55063e-162	7.52971e-163	4.63829e-163	-2.13159e-163	-4.16644e-164	3.4669e-163	1.99137e-163	-1.88271e-163	2.43894e-163	-1.12651e-163	3.30604e-164	2.61158e-163	-4.24274e-163	0
-1.35977e-163	4.1736e-163	-5.47864e-163	1.26998e-162	-1.94386e-163	-6.51306e-163	-1.0918e-162	-1.05224e-162	3.19174e-163	-1.77082e-163	-1.75719e-163	-9.57787e-163	9.28713e-165	3.51248e-163	1.56624e-162	-9.44433e-164	4.94119e-163	-1.55063e-162	7.52971e-163	4.63829e-163	-2.13159e-163	-4.16644e-164	3.4669e-163	1.99137e-163	-1.88271e-163	2.43894e-163	-1.12651e-163	3.30604e-164	2.61158e-163	-4.24274e-163	0
-1.35977e-163	4.1736e-163	-5.47864e-163	1.26998e-162	-1.94386e-163	-6.51306e-163	-1.0918e-162	-1.05224e-162	3.19174e-163	-1.77082e-163	-1.75719e-163	-9.57787e-163	9.28713e-165	3.51248e-163	1.56624e-162	-9.44433e-164	4.94119e-163	-1.55063e-162	7.52971e-163	4.63829e-163	-2.13159e-163	-4.16644e-164	3.4669e-163	1.99137e-163	-1.88271e-163	2.43894e-163	-1.12651e-163	3.30604e-164	2.61158e-163	-4.24274e-163	0
-1.35977e-163	4.1736e-163	-5.47864e-163	1.26998e-162	-1.94386e-163	-6.51306e-163	-1.0918e-162	-1.05224e-162	3.19174e-163	-1.77082e-163	-1.75719e-163	-9.57787e-163	9.28713e-165	3.51248e-163	1.56624e-162	-9.44433e-164	4.94119e-163	-1.55063e-162	7.52971e-163	4.63829e-163	-2.13159e-163	-4.16644e-164	3.4669e-163	1.99137e-163	-1.88271e-163	2.43894e-163	-1.12651e-163	3.30604e-164	2.61158e-163	-4.24274e-163	0
-1.35977e-163	4.1736e-163	-5.47864e-163	1.26998e-162	-1.94386e-163	-6.51306e-163	-1.0918e-162	-1.05224e-162	3.19174e-163	-1.77082e-163	-1.75719e-163	-9.57787e-163	9.28713e-165	3.51248e-163	1.56624e-162	-9.44433e-164	4.94119e-163	-1.55063e-162	7.52971e-163	4.63829e-163	-2.13159e-163	-4.16644e-164	3.4669e-163	1.99137e-163	-1.88271e-163	2.43894e-163	-1.12651e-163	3.30604e-164	2.61158e-163	-4.24274e-163	0
-1.35977e-163	4.1736e-163	-5.47864e-163	1.26998e-162	-1.94386e-163	-6.51306e-163	-1.0918e-162	-1.05224e-162	3.19174e-163	-1.77082e-163	-1.75719e-163	-9.57787e-163	9.28713e-165	3.51248e-163	1.56624e-162	-9.44433e-164	4.94119e-163	-1.55063e-162	7.52971e-163	4.63829e-163	-2.13159e-163	-4.16644e-164	3.4669e-163	1.99137e-163	-1.88271e-163	2.43894e-163	-1.12651e-163	3.30604e-164	2.61158e-163	-4.24274e-163	0
-1.35977e-163	4.1736e-163	-5.47864e-163	1.26998e-162	-1.94386e-163	-6.51306e-163	-1.0918e-162	-1.05224e-162	3.19174e-163	-1.77082e-163	-1.75719e-163	-9.57787e-163	9.28713e-165	3.51248e-163	1.56624e-162	-9.44433e-164	4.94119e-163	-1.55063e-162	7.52971e-163	4.63829e-163	-2.13159e-163	-4.16644e-164	3.4669e-163	1.99137e-163	-1.88271e-163	2.43894e-163	-1.12651e-163	3.30604e-164	2.61158e-163	-4.24274e-163	0
-1.35977e-163	4.1736e-163	-5.47864e-163	1.26998e-162	-1.94386e-163	-6.51306e-163	-1.0918e-162	-1.05224e-162	3.19174e-163	-1.77082e-163	-1.75719e-163	-9.57787e-163	9.28713e-165	3.51248e-163	1.56624e-162	-9.44433e-164	4.94119e-163	-1.55063e-162	7.52971e-163	4.63829e-163	-2.13159e-163	-4.16644e-164	3.4669e-163	1.99137e-163	-1.88271e-163	2.43894e-163	-1.12651e-163	3.30604e-164	2.61158e-163	-4.24274e-163	0
-1.35977e-163	4.1736e-163	-5.47864e-163	1.26998e-162	-1.94386e-163	-6.51306e-163	-1.0918e-162	-1.05224e-162	3.19174e-163	-1.77082e-163	-1.75719e-163	-9.57787e-163	9.28713e-165	3.51248e-163	1.56624e-162	-9.44433e-164	4.94119e-163	-1.55063e-162	7.52971e-163	4.63829e-163	-2.13159e-163	-4.16644e-164	3.4669e-163	1.99137e-163	-1.88271e-163	2.43894e-163	-1.12651e-163	3.30604e-164	2.61158e-163	-4.24274e-163	0
-1.35977e-163	4.1736e-163	-5.47864e-163	1.26998e-162	-1.94386e-163	-6.51306e-163	-1.0918e-162	-1.05224e-162	3.19174e-163	-1.77082e-163	-1.75719e-163	-9.57787e-163	9.28713e-165	3.51248e-163	1.56624e-162	-9.44433e-164	4.94119e-163	-1.55063e-162	7.52971e-163	4.63829e-163	-2.13159e-163	-4.16644e-164	3.4669e-163	1.99137e-163	-1.88271e-163	2.43894e-163	-1.12651e-163	3.30604e-164	2.61158e-163	-4.24274e-163	0
-1.35977e-163	4.1736e-163	-5.47864e-163	1.26998e-162	-1.94386e-163	-6.51306e-163	-1.0918e-162	-1.05224e-162	3.19174e-163	-1.77082e-163	-1.75719e-163	-9.57787e-163	9.28713e-165	3.51248e-163	1.56624e-162	-9.44433e-164	4.94119e-163	-1.55063e-162	7.52971e-163	4.63829e-163	-2.13159e-163	-4.16644e-164	3.4669e-163	1.99137e-163	-1.88271e-163	2.43894e-163	-1.12651e-163	3.30604e-164	2.61158e-163	-4.24274e-163	0
-1.35977e-163	4.1736e-163	-5.47864e-163	1.26998e-162	-1.94386e-163	-6.51306e-163	-1.0918e-162	-1.05224e-162	3.19174e-163	-1.77082e-163	-1.75719e-163	-9.57787e-163	9.28713e-165	3.51248e-163	1.56624e-162	-9.44433e-164	4.94119e-163	-1.55063e-162	7.52971e-163	4.63829e-163	-2.13159e-163	-4.16644e-164	3.4669e-163	1.99137e-163	-1.88271e-163	2.43894e-163	-1.12651e-163	3.30604e-164	2.61158e-163	-4.24274e-163	0
-1.35977e-163	4.1736e-163	-5.47864e-163	1.26998e-162	-1.94386e-163	-6.51306e-163	-1.0918e-162	-1.05224e-162	3.19174e-163	-1.77082e-163	-1.75719e-163	-9.57787e-163	9.28713e-165	3.51248e-163	1.56624e-162	-9.44433e-164	4.94119e-163	-1.55063e-162	7.52971e-163	4.63829e-163	-2.13159e-163	-4.16644e-164	3.4669e-163	1.99137e-163	-1.88271e-163	2.43894e-163	-1.12651e-163	3.30604e-164	2.61158e-163	-4.24274e-163	0
-1.35977e-163	4.1736e-163	-5.47864e-163	1.26998e-162	-1.94386e-163	-6.51306e-163	-1.0918e-162	-1.05224e-162	3.19174e-163	-1.77082e-163	-1.75719e-163	-9.57787e-163	9.28713e-165	3.51248e-163	1.56624e-162	-9.44433e-164	4.94119e-163	-1.55063e-162	7.52971e-163	4.63829e-163	-2.13159e-163	-4.16644e-164	3.4669e-163	1.99137e-163	-1.88271e-163	2.43894e-163	-1.12651e-163	3.30604e-164	2.61158e-163	-4.24274e-163	0
-1.35977e-163	4.1736e-163	-5.47864e-163	1.26998e-162	-1.94386e-163	-6.51306e-163	-1.0918e-162	-1.05224e-162	3.19174e-163	-1.77082e-163	-1.75719e-163	-9.57787e-163	9.28713e-165	3.51248e-163	1.56624e-162	-9.44433e-164	4.94119e-163	-1.55063e-162	7.52971e-163	4.63829e-163	-2.13159e-163	-4.16644e-164	3.4669e-163	1.99137e-163	-1.88271e-163	2.43894e-163	-1.12651e-163	3.30604e-164	2.61158e-163	-4.24274e-163	0
-1.35977e-163	4.1736e-163	-5.47864e-163	1.26998e-162	-1.94386e-163	-6.51306e-163	-1.0918e-162	-1.05224e-162	3.19174e-163	-1.77082e-163	-1.75719e-163	-9.57787e-163	9.28713e-165	3.51248e-163	1.56624e-162	-9.44433e-164	4.94119e-163	-1.55063e-162	7.52971e-163	4.63829e-163	-2.13159e-163	-4.16644e-164	3.4669e-163	1.99137e-163	-1.88271e-163	2.43894e-163	-1.12651e-163	3.30604e-164	2.61158e-163	-4.24274e-163	0
-1.35977e-163	4.1736e-163	-5.47864e-163	1.26998e-162	-1.94386e-163	-6.51306e-163	-1.0918e-162	-1.05224e-162	3.19174e-163	-1.77082e-163	-1.75719e-163	-9.57787e-163	9.28713e-165	3.51248e-163	1.56624e-162	-9.44433e-164	4.94119e-163	-1.55063e-162	7.52971e-163	4.63829e-163	-2.13159e-163	-4.16644e-164	3.4669e-163	1.99137e-163	-1.88271e-163	2.43894e-163	-1.12651e-163	3.30604e-164	2.61158e-163	-4.24274e-163	0
-1.35977e-163	4.1736e-163	-5.47864e-163	1.26998e-162	-1.94386e-163	-6.51306e-163	-1.0918e-162	-1.05224e-162	3.19174e-163	-1.77082e-163	-1.75719e-163	-9.57787e-163	9.28713e-165	3.51248e-163	1.56624e-162	-9.44433e-164	4.94119e-163	-1.55063e-162	7.52971e-163	4.63829e-163	-2.13159e-163	-4.16644e-164	3.4669e-163	1.99137e-163	-1.88271e-163	2.43894e-163	-1.12651e-163	3.30604e-164	2.61158e-163	-4.24274e-163	0
-1.35977e-163	4.1736e-163	-5.47864e-163	1.26998e-162	-1.94386e-163	-6.51306e-163	-1.0918e-162	-1.05224e-162	3.19174e-163	-1.77082e-163	-1.75719e-163	-9.57787e-163	9.28713e-165	3.51248e-163	1.56624e-162	-9.44433e-164	4.94119e-163	-1.55063e-162	7.52971e-163	4.63829e-163	-2.13159e-163	-4.16644e-164	3.4669e-163	1.99137e-163	-1.88271e-163	2.43894e-163	-1.12651e-163	3.30604e-164	2.61158e-163	-4.24274e-163	0
-1.35977e-163	4.1736e-163	-5.47864e-163	1.26998e-162	-1.94386e-163	-6.51306e-163	-1.0918e-162	-1.05224e-162	3.19174e-163	-1.77082e-163	-1.75719e-163	-9.57787e-163	9.28713e-165	3.51248e-163	1.56624e-162	-9.44433e-164	4.94119e-163	-1.55063e-162	7.52971e-163	4.63829e-163	-2.13159e-163	-4.16644e-164	3.4669e-163	1.99137e-163	-1.88271e-163	2.43894e-163	-1.12651e-163	3.30604e-164	2.61158e-163	-4.24274e-163	0
-1.35977e-163	4.1736e-163	-5.47864e-163	1.26998e-162	-1.94386e-163	-6.51306e-163	-1.0918e-162	-1.05224e-162	3.19174e-163	-1.77082e-163	-1.75719e-163	-9.57787e-163	9.28713e-165	3.51248e-163	1.56624e-162	-9.44433e-164	4.94119e-163	-1.55063e-162	7.52971e-163	4.63829e-163	-2.13159e-163	-4.16644e-164	3.4669e-163	1.99137e-163	-1.88271e-163	2.43894e-163	-1.12651e-163	3.30604e-164	2.61158e-163	-4.24274e-163	0
-1.35977e-163	4.1736e-163	-5.47864e-163	1.26998e-162	-1.94386e-163	-6.51306e-163	-1.0918e-162	-1.05224e-162	3.19174e-163	-1.77082e-163	-1.75719e-163	-9.57787e-163	9.28713e-165	3.51248e-163	1.56624e-162	-9.44433e-164	4.94119e-163	-1.55063e-162	7.52971e-163	4.63829e-163	-2.13159e-163	-4.16644e-164	3.4669e-163	1.99137e-163	-1.88271e-163	2.43894e-163	-1.12651e-163	3.30604e-164	2.61158e-163	-4.24274e-163	0
-1.35977e-163	4.1736e-163	-5.47864e-163	1.26998e-162	-1.94386e-163	-6.51306e-163	-1.0918e-162	-1.05224e-162	3.19174e-163	-1.77082e-163	-1.75719e-163	-9.57787e-163	9.28713e-165	3.51248e-163	1.56624e-162	-9.44433e-164	4.94119e-163	-1.55063e-162	7.52971e-163	4.63829e-163	-2.13159e-163	-4.16644e-164	3.4669e-163	1.99137e-163	-1.88271e-163	2.43894e-163	-1.12651e-163	3.30604e-164	2.61158e-163	-4.24274e-163	0
-1.35977e-163	4.1736e-163	-5.47864e-163	1.26998e-162	-1.94386e-163	-6.51306e-163	-1.0918e-162	-1.05224e-162	3.19174e-163	-1.77082e-163	-1.75719e-163	-9.57787e-163	9.28713e-165	3.51248e-163	1.56624e-162	-9.44433e-164	4.94119e-163	-1.55063e-162	7.52971e-163	4.63829e-163	-2.13159e-163	-4.16644e-164	3.4669e-163	1.99137e-163	-1.88271e-163	2.43894e-163	-1.12651e-163	3.30604e-164	2.61158e-163	-4.24274e-163	0
-1.35977e-163	4.1736e-163	-5.47864e-163	1.26998e-162	-1.94386e-163	-6.51306e-163	-1.0918e-162	-1.05224e-162	3.19174e-163	-1.77082e-163	-1.75719e-163	-9.57787e-163	9.28713e-165	3.51248e-163	1.56624e-162	-9.44433e-164	4.94119e-163	-1.55063e-162	7.52971e-163	4.63829e-163	-2.13159e-163	-4.16644e-164	3.4669e-163	1.99137e-163	-1.88271e-163	2.43894e-163	-1.12651e-163	3.30604e-164	2.61158e-163	-4.24274e-163	0
-1.35977e-163	4.1736e-163	-5.47864e-163	1.26998e-162	-1.94386e-163	-6.51306e-163	-1.0918e-162	-1.05224e-162	3.19174e-163	-1.77082e-163	-1.75719e-163	-9.57787e-163	9.28713e-165	3.51248e-163	1.56624e-162	-9.44433e-164	4.94119e-163	-1.55063e-162	7.52971e-163	4.63829e-163	-2.13159e-163	-4.16644e-164	3.4669e-163	1.99137e-163	-1.88271e-163	2.43894e-163	-1.12651e-163	3.30604e-164	2.61158e-163	-4.24274e-163	0
-1.35977e-163	4.1736e-163	-5.47864e-163	1.26998e-162	-1.94386e-163	-6.51306e-163	-1.0918e-162	-1.05224e-162	3.19174e-163	-1.77082e-163	-1.75719e-163	-9.57787e-163	9.28713e-165	3.51248e-163	1.56624e-162	-9.44433e-164	4.94119e-163	-1.55063e-162	7.52971e-163	4.63829e-163	-2.13159e-163	-4.16644e-164	3.4669e-163	1.99137e-163	-1.88271e-163	2.43894e-163	-1.12651e-163	3.30604e-164	2.61158e-163	-4.24274e-163	0
-1.35977e-163	4.1736e-163	-5.47864e-163	1.26998e-162	-1.94386e-163	-6.51306e-163	-1.0918e-162	-1.05224e-162	3.19174e-163	-1.77082e-163	-1.75719e-163	-9.57787e-163	9.28713e-165	3.51248e-163	1.56624e-162	-9.44433e-164	4.94119e-163	-1.55063e-162	7.52971e-163	4.63829e-163	-2.13159e-163	-4.16644e-164	3.4669e-163	1.99137e-163	-1.88271e-163	2.43894e-163	-1.12651e-163	3.30604e-164	2.61158e-163	-4.24274e-163	0
-1.35977e-163	4.1736e-163	-5.47864e-163	1.26998e-162	-1.94386e-163	-6.51306e-163	-1.0918e-162	-1.05224e-162	3.19174e-163	-1.77082e-163	-1.75719e-163	-9.57787e-163	9.28713e-165	3.51248e-163	1.56624e-162	-9.44433e-164	4.94119e-163	-1.55063e-162	7.52971e-163	4.63829e-163	-2.13159e-163	-4.16644e-164	3.4669e-163	1.99137e-163	-1.88271e-163	2.43894e-163	-1.12651e-163	3.30604e-164	2.61158e-163	-4.24274e-163	0
-1.35977e-163	4.1736e-163	-5.47864e-163	1.26998e-162	-1.94386e-163	-6.51306e-163	-1.0918e-162	-1.05224e-162	3.19174e-163	-1.77082e-163	-1.75719e-163	-9.57787e-163	9.28713e-165	3.51248e-163	1.56624e-162	-9.44433e-164	4.94119e-163	-1.55063e-162	7.52971e-163	4.63829e-163	-2.13159e-163	-4.16644e-164	3.4669e-163	1.99137e-163	-1.88271e-163	2.43894e-163	-1.12651e-163	3.30604e-164	2.61158e-163	-4.24274e-163	0
-1.35977e-163	4.1736e-163	-5.47864e-163	1.26998e-162	-1.94386e-163	-6.51306e-163	-1.0918e-162	-1.05224e-162	3.19174e-163	-1.77082e-163	-1.75719e-163	-9.57787e-163	9.28713e-165	3.51248e-163	1.56624e-162	-9.44433e-164	4.94119e-163	-1.55063e-162	7.52971e-163	4.63829e-163	-2.13159e-163	-4.16644e-164	3.4669e-163	1.99137e-163	-1.88271e-163	2.43894e-163	-1.12651e-163	3.30604e-164	2.61158e-163	-4.24274e-163	0
-1.35977e-163	4.1736e-163	-5.47864e-163	1.26998e-162	-1.94386e-163	-6.51306e-163	-1.0918e-162	-1.05224e-162	3.19174e-163	-1.77082e-163	-1.75719e-163	-9.57787e-163	9.28713e-165	3.51248e-163	1.56624e-162	-9.44433e-164	4.94119e-163	-1.55063e-162	7.52971e-163	4.63829e-163	-2.13159e-163	-4.16644e-164	3.4669e-163	1.99137e-163	-1.88271e-163	2.43894e-163	-1.12651e-163	3.30604e-164	2.61158e-163	-4.24274e-163	0
-1.35977e-163	4.1736e-163	-5.47864e-163	1.26998e-162	-1.94386e-163	-6.51306e-163	-1.0918e-162	-1.05224e-162	3.19174e-163	-1.77082e-163	-1.75719e-163	-9.57787e-163	9.28713e-165	3.51248e-163	1.56624e-162	-9.44433e-164	4.94119e-163	-1.55063e-162	7.52971e-163	4.63829e-163	-2.13159e-163	-4.16644e-164	3.4669e-163	1.99137e-163	-1.88271e-163	2.43894e-163	-1.12651e-163	3.30604e-164	2.61158e-163	-4.24274e-163	0
-1.35977e-163	4.1736e-163	-5.47864e-163	1.26998e-162	-1.94386e-163	-6.51306e-163	-1.0918e-162	-1.05224e-162	3.19174e-163	-1.77082e-163	-1.75719e-163	-9.57787e-163	9.28713e-165	3.51248e-163	1.56624e-162	-9.44433e-164	4.94119e-163	-1.55063e-162	7.52971e-163	4.63829e-163	-2.13159e-163	-4.16644e-164	3.4669e-163	1.99137e-163	-1.88271e-163	2.43894e-163	-1.12651e-163	3.30604e-164	2.61158e-163	-4.24274e-163	0
-1.35977e-163	4.1736e-163	-5.47864e-163	1.26998e-162	-1.94386e-163	-6.51306e-163	-1.0918e-162	-1.05224e-162	3.19174e-163	-1.77082e-163	-1.75719e-163	-9.57787e-163	9.28713e-165	3.51248e-163	1.56624e-162	-9.44433e-164	4.94119e-163	-1.55063e-162	7.52971e-163	4.63829e-163	-2.13159e-163	-4.16644e-164	3.4669e-163	1.99137e-163	-1.88271e-163	2.43894e-163	-1.12651e-163	3.30604e-164	2.61158e-163	-4.24274e-163	0
-1.35977e-163	4.1736e-163	-5.47864e-163	1.26998e-162	-1.94386e-163	-6.51306e-163	-1.0918e-162	-1.05224e-162	3.19174e-163	-1.77082e-163	-1.75719e-163	-9.57787e-163	9.28713e-165	3.51248e-163	1.56624e-162	-9.44433e-164	4.94119e-163	-1.55063e-162	7.52971e-163	4.63829e-163	-2.13159e-163	-4.16644e-164	3.4669e-163	1.99137e-163	-1.88271e-163	2.43894e-163	-1.12651e-163	3.30604e-164	2.61158e-163	-4.24274e-163	0
-1.35977e-163	4.1736e-163	-5.47864e-163	1.26998e-162	-1.94386e-163	-6.51306e-163	-1.0918e-162	-1.05224e-162	3.19174e-163	-1.77082e-163	-1.75719e-163	-9.57787e-163	9.28713e-165	3.51248e-163	1.56624e-162	-9.44433e-164	4.94119e-163	-1.55063e-162	7.52971e-163	4.63829e-163	-2.13159e-163	-4.16644e-164	3.4669e-163	1.99137e-163	-1.88271e-163	2.43894e-163	-1.12651e-163	3.30604e-164	2.61158e-163	-4.24274e-163	0
-1.35977e-163	4.1736e-163	-5.47864e-163	1.26998e-162	-1.94386e-163	-6.51306e-163	-1.0918e-162	-1.05224e-162	3.19174e-163	-1.77082e-163	-1.75719e-163	-9.57787e-163	9.28713e-165	3.51248e-163	1.56624e-162	-9.44433e-164	4.94119e-163	-1.55063e-162	7.52971e-163	4.63829e-163	-2.13159e-163	-4.16644e-164	3.4669e-163	1.99137e-163	-1.88271e-163	2.43894e-163	-1.12651e-163	3.30604e-164	2.61158e-163	-4.24274e-163	0
-1.35977e-163	4.1736e-163	-5.47864e-163	1.26998e-162	-1.94386e-163	-6.51306e-163	-1.0918e-162	-1.05224e-162	3.19174e-163	-1.77082e-163	-1.75719e-163	-9.57787e-163	9.28713e-165	3.51248e-163	1.56624e-162	-9.44433e-164	4.94119e-163	-1.55063e-162	7.52971e-163	4.63829e-163	-2.13159e-163	-4.16644e-164	3.4669e-163	1.99137e-163	-1.88271e-163	2.43894e-163	-1.12651e-163	3.30604e-164	2.61158e-163	-4.24274e-163	0
-1.35977e-163	4.1736e-163	-5.47864e-163	1.26998e-162	-1.94386e-163	-6.51306e-163	-1.0918e-162	-1.05224e-162	3.19174e-163	-1.77082e-163	-1.75719e-163	-9.57787e-163	9.28713e-165	3.51248e-163	1.56624e-162	-9.44433e-164	4.94119e-163	-1.55063e-162	7.52971e-163	4.63829e-163	-2.13159e-163	-4.16644e-164	3.4669e-163	1.99137e-163	-1.88271e-163	2.43894e-163	-1.12651e-163	3.30604e-164	2.61158e-163	-4.24274e-163	0
-1.35977e-163	4.1736e-163	-5.47864e-163	1.26998e-162	-1.94386e-163	-6.51306e-163	-1.0918e-162	-1.05224e-162	3.19174e-163	-1.77082e-163	-1.75719e-163	-9.57787e-163	9.28713e-165	3.51248e-163	1.56624e-162	-9.44433e-164	4.94119e-163	-1.55063e-162	7.52971e-163	4.63829e-163	-2.13159e-163	-4.16644e-164	3.4669e-163	1.99137e-163	-1.88271e-163	2.43894e-163	-1.12651e-163	3.30604e-164	2.61158e-163	-4.24274e-163	0
-1.35977e-163	4.1736e-163	-5.47864e-163	1.26998e-162	-1.94386e-163	-6.51306e-163	-1.0918e-162	-1.05224e-162	3.19174e-163	-1.77082e-163	-1.75719e-163	-9.57787e-163	9.28713e-165	3.51248e-163	1.56624e-162	-9.44433e-164	4.94119e-163	-1.55063e-162	7.52971e-163	4.63829e-163	-2.13159e-163	-4.16644e-164	3.4669e-163	1.99137e-163	-1.88271e-163	2.43894e-163	-1.12651e-163	3.30604e-164	2.61158e-163	-4.24274e-163	0
-1.35977e-163	4.1736e-163	-5.47864e-163	1.26998e-162	-1.94386e-163	-6.51306e-163	-1.0918e-162	-1.05224e-162	3.19174e-163	-1.77082e-163	-1.75719e-163	-9.57787e-163	9.28713e-165	3.51248e-163	1.56624e-162	-9.44433e-164	4.94119e-163	-1.55063e-162	7.52971e-163	4.63829e-163	-2.13159e-163	-4.16644e-164	3.4669e-163	1.99137e-163	-1.88271e-163	2.43894e-163	-1.12651e-163	3.30604e-164	2.61158e-163	-4.24274e-163	0
-1.35977e-163	4.1736e-163	-5.47864e-163	1.26998e-162	-1.94386e-163	-6.51306e-163	-1.0918e-162	-1.05224e-162	3.19174e-163	-1.77082e-163	-1.75719e-163	-9.57787e-163	9.28713e-165	3.51248e-163	1.56624e-162	-9.44433e-164	4.94119e-163	-1.55063e-162	7.52971e-163	4.63829e-163	-2.13159e-163	-4.16644e-164	3.4669e-163	1.99137e-163	-1.88271e-163	2.43894e-163	-1.12651e-163	3.30604e-164	2.61158e-163	-4.24274e-163	0
-1.35977e-163	4.1736e-163	-5.47864e-163	1.26998e-162	-1.94386e-163	-6.51306e-163	-1.0918e-162	-1.05224e-162	3.19174e-163	-1.77082e-163	-1.75719e-163	-9.57787e-163	9.28713e-165	3.51248e-163	1.56624e-162	-9.44433e-164	4.94119e-163	-1.55063e-162	7.52971e-163	4.63829e-163	-2.13159e-163	-4.16644e-164	3.4669e-163	1.99137e-163	-1.88271e-163	2.43894e-163	-1.12651e-163	3.30604e-164	2.61158e-163	-4.24274e-163	0
-1.35977e-163	4.1736e-163	-5.47864e-163	1.26998e-162	-1.94386e-163	-6.51306e-163	-1.0918e-162	-1.05224e-162	3.19174e-163	-1.77082e-163	-1.75719e-163	-9.57787e-163	9.28713e-165	3.51248e-163	1.56624e-162	-9.44433e-164	4.94119e-163	-1.55063e-162	7.52971e-163	4.63829e-163	-2.13159e-163	-4.16644e-164	3.4669e-163	1.99137e-163	-1.88271e-163	2.43894e-163	-1.12651e-163	3.30604e-164	2.61158e-163	-4.24274e-163	0
-1.35977e-163	4.1736e-163	-5.47864e-163	1.26998e-162	-1.94386e-163	-6.51306e-163	-1.0918e-162	-1.05224e-162	3.19174e-163	-1.77082e-163	-1.75719e-163	-9.57787e-163	9.28713e-165	3.51248e-163	1.56624e-162	-9.44433e-164	4.94119e-163	-1.55063e-162	7.52971e-163	4.63829e-163	-2.13159e-163	-4.16644e-164	3.4669e-163	1.99137e-163	-1.88271e-163	2.43894e-163	-1.12651e-163	3.30604e-164	2.61158e-163	-4.24274e-163	0
-1.35977e-163	4.1736e-163	-5.47864e-163	1.26998e-162	-1.94386e-163	-6.51306e-163	-1.0918e-162	-1.05224e-162	3.19174e-163	-1.77082e-163	-1.75719e-163	-9.57787e-163	9.28713e-165	3.51248e-163	1.56624e-162	-9.44433e-164	4.94119e-163	-1.55063e-162	7.52971e-163	4.63829e-163	-2.13159e-163	-4.16644e-164	3.4669e-163	1.99137e-163	-1.88271e-163	2.43894e-163	-1.12651e-163	3.30604e-164	2.61158e-163	-4.24274e-163	0
-1.35977e-163	4.1736e-163	-5.47864e-163	1.26998e-162	-1.94386e-163	-6.51306e-163	-1.0918e-162	-1.05224e-162	3.19174e-163	-1.77082e-163	-1.75719e-163	-9.57787e-163	9.28713e-165	3.51248e-163	1.56624e-162	-9.44433e-164	4.94119e-163	-1.55063e-162	7.52971e-163	4.63829e-163	-2.13159e-163	-4.16644e-164	3.4669e-163	1.99137e-163	-1.88271e-163	2.43894e-163	-1.12651e-163	3.30604e-164	2.61158e-163	-4.24274e-163	0
-1.35977e-163	4.1736e-163	-5.47864e-163	1.26998e-162	-1.94386e-163	-6.51306e-163	-1.0918e-162	-1.05224e-162	3.19174e-163	-1.77082e-163	-1.75719e-163	-9.57787e-163	9.28713e-165	3.51248e-163	1.56624e-162	-9.44433e-164	4.94119e-163	-1.55063e-162	7.52971e-163	4.63829e-163	-2.13159e-163	-4.16644e-164	3.4669e-163	1.99137e-163	-1.88271e-163	2.43894e-163	-1.12651e-163	3.30604e-164	2.61158e-163	-4.24274e-163	0
-1.35977e-163	4.1736e-163	-5.47864e-163	1.26998e-162	-1.94386e-163	-6.51306e-163	-1.0918e-162	-1.05224e-162	3.19174e-163	-1.77082e-163	-1.75719e-163	-9.57787e-163	9.28713e-165	3.51248e-163	1.56624e-162	-9.44433e-164	4.94119e-163	-1.55063e-162	7.52971e-163	4.63829e-163	-2.13159e-163	-4.16644e-164	3.4669e-163	1.99137e-163	-1.88271e-163	2.43894e-163	-1.12651e-163	3.30604e-164	2.61158e-163	-4.24274e-163	0
-1.35977e-163	4.1736e-163	-5.47864e-163	1.26998e-162	-1.94386e-163	-6.51306e-163	-1.0918e-162	-1.05224e-162	3.19174e-163	-1.77082e-163	-1.75719e-163	-9.57787e-163	9.28713e-165	3.51248e-163	1.56624e-162	-9.44433e-164	4.94119e-163	-1.55063e-162	7.52971e-163	4.63829e-163	-2.13159e-163	-4.16644e-164	3.4669e-163	1.99137e-163	-1.88271e-163	2.43894e-163	-1.12651e-163	3.30604e-164	2.61158e-163	-4.24274e-163	0
-1.35977e-163	4.1736e-163	-5.47864e-163	1.26998e-162	-1.94386e-163	-6.51306e-163	-1.0918e-162	-1.05224e-162	3.19174e-163	-1.77082e-163	-1.75719e-163	-9.57787e-163	9.28713e-165	3.51248e-163	1.56624e-162	-9.44433e-164	4.94119e-163	-1.55063e-162	7.52971e-163	4.63829e-163	-2.13159e-163	-4.16644e-164	3.4669e-163	1.99137e-163	-1.88271e-163	2.43894e-163	-1.12651e-163	3.30604e-164	2.61158e-163	-4.24274e-163	0
-1.35977e-163	4.1736e-163	-5.47864e-163	1.26998e-162	-1.94386e-163	-6.51306e-163	-1.0918e-162	-1.05224e-162	3.19174e-163	-1.77082e-163	-1.75719e-163	-9.57787e-163	9.28713e-165	3.51248e-163	1.56624e-162	-9.44433e-164	4.94119e-163	-1.55063e-162	7.52971e-163	4.63829e-163	-2.13159e-163	-4.16644e-164	3.4669e-163	1.99137e-163	-1.88271e-163	2.43894e-163	-1.12651e-163	3.30604e-164	2.61158e-163	-4.24274e-163	0
-1.35977e-163	4.1736e-163	-5.47864e-163	1.26998e-162	-1.94386e-163	-6.51306e-163	-1.0918e-162	-1.05224e-162	3.19174e-163	-1.77082e-163	-1.75719e-163	-9.57787e-163	9.28713e-165	3.51248e-163	1.56624e-162	-9.44433e-164	4.94119e-163	-1.55063e-162	7.52971e-163	4.63829e-163	-2.13159e-163	-4.16644e-164	3.4669e-163	1.99137e-163	-1.88271e-163	2.43894e-163	-1.12651e-163	3.30604e-164	2.61158e-163	-4.24274e-163	0
-1.35977e-163	4.1736e-163	-5.47864e-163	1.26998e-162	-1.94386e-163	-6.51306e-163	-1.0918e-162	-1.05224e-162	3.19174e-163	-1.77082e-163	-1.75719e-163	-9.57787e-163	9.28713e-165	3.51248e-163	1.56624e-162	-9.44433e-164	4.94119e-163	-1.55063e-162	7.52971e-163	4.63829e-163	-2.13159e-163	-4.16644e-164	3.4669e-163	1.99137e-163	-1.88271e-163	2.43894e-163	-1.12651e-163	3.30604e-164	2.61158e-163	-4.24274e-163	0
-1.35977e-163	4.1736e-163	-5.47864e-163	1.26998e-162	-1.94386e-163	-6.51306e-163	-1.0918e-162	-1.05224e-162	3.19174e-163	-1.77082e-163	-1.75719e-163	-9.57787e-163	9.28713e-165	3.51248e-163	1.56624e-162	-9.44433e-164	4.94119e-163	-1.55063e-162	7.52971e-163	4.63829e-163	-2.13159e-163	-4.16644e-164	3.4669e-163	1.99137e-163	-1.88271e-163	2.43894e-163	-1.12651e-163	3.30604e-164	2.61158e-163	-4.24274e-163	0
-1.35977e-163	4.1736e-163	-5.47864e-163	1.26998e-162	-1.94386e-163	-6.51306e-163	-1.0918e-162	-1.05224e-162	3.19174e-163	-1.77082e-163	-1.75719e-163	-9.57787e-163	9.28713e-165	3.51248e-163	1.56624e-162	-9.44433e-164	4.94119e-163	-1.55063e-162	7.52971e-163	4.63829e-163	-2.13159e-163	-4.16644e-164	3.4669e-163	1.99137e-163	-1.88271e-163	2.43894e-163	-1.12651e-163	3.30604e-164	2.61158e-163	-4.24274e-163	0
-1.35977e-163	4.1736e-163	-5.47864e-163	1.26998e-162	-1.94386e-163	-6.51306e-163	-1.0918e-162	-1.05224e-162	3.19174e-163	-1.77082e-163	-1.75719e-163	-9.57787e-163	9.28713e-165	3.51248e-163	1.56624e-162	-9.44433e-164	4.94119e-163	-1.55063e-162	7.52971e-163	4.63829e-163	-2.13159e-163	-4.16644e-164	3.4669e-163	1.99137e-163	-1.88271e-163	2.43894e-163	-1.12651e-163	3.30604e-164	2.61158e-163	-4.24274e-163	0
-1.35977e-163	4.1736e-163	-5.47864e-163	1.26998e-162	-1.94386e-163	-6.51306e-163	-1.0918e-162	-1.05224e-162	3.19174e-163	-1.77082e-163	-1.75719e-163	-9.57787e-163	9.28713e-165	3.51248e-163	1.56624e-162	-9.44433e-164	4.94119e-163	-1.55063e-162	7.52971e-163	4.63829e-163	-2.13159e-163	-4.16644e-164	3.4669e-163	1.99137e-163	-1.88271e-163	2.43894e-163	-1.12651e-163	3.30604e-164	2.61158e-163	-4.24274e-163	0
-1.35977e-163	4.1736e-163	-5.47864e-163	1.26998e-162	-1.94386e-163	-6.51306e-163	-1.0918e-162	-1.05224e-162	3.19174e-163	-1.77082e-163	-1.75719e-163	-9.57787e-163	9.28713e-165	3.51248e-163	1.56624e-162	-9.44433e-164	4.94119e-163	-1.55063e-162	7.52971e-163	4.63829e-163	-2.13159e-163	-4.16644e-164	3.4669e-163	1.99137e-163	-1.88271e-163	2.43894e-163	-1.12651e-163	3.30604e-164	2.61158e-163	-4.24274e-163	0
-1.35977e-163	4.1736e-163	-5.47864e-163	1.26998e-162	-1.94386e-163	-6.51306e-163	-1.0918e-162	-1.05224e-162	3.19174e-163	-1.77082e-163	-1.75719e-163	-9.57787e-163	9.28713e-165	3.51248e-163	1.56624e-162	-9.44433e-164	4.94119e-163	-1.55063e-162	7.52971e-163	4.63829e-163	-2.13159e-163	-4.16644e-164	3.4669e-163	1.99137e-163	-1.88271e-163	2.43894e-163	-1.12651e-163	3.30604e-164	2.61158e-163	-4.24274e-163	0
-1.35977e-163	4.1736e-163	-5.47864e-163	1.26998e-162	-1.94386e-163	-6.51306e-163	-1.0918e-162	-1.05224e-162	3.19174e-163	-1.77082e-163	-1.75719e-163	-9.57787e-163	9.28713e-165	3.51248e-163	1.56624e-162	-9.44433e-164	4.94119e-163	-1.55063e-162	7.52971e-163	4.63829e-163	-2.13159e-163	-4.16644e-164	3.4669e-163	1.99137e-163	-1.88271e-163	2.43894e-163	-1.12651e-163	3.30604e-164	2.61158e-163	-4.24274e-163	0
-1.35977e-163	4.1736e-163	-5.47864e-163	1.26998e-162	-1.94386e-163	-6.51306e-163	-1.0918e-162	-1.05224e-162	3.19174e-163	-1.77082e-163	-1.75719e-163	-9.57787e-163	9.28713e-165	3.51248e-163	1.56624e-162	-9.44433e-164	4.94119e-163	-1.55063e-162	7.52971e-163	4.63829e-163	-2.13159e-163	-4.16644e-164	3.4669e-163	1.99137e-163	-1.88271e-163	2.43894e-163	-1.12651e-163	3.30604e-164	2.61158e-163	-4.24274e-163	0
-1.35977e-163	4.1736e-163	-5.47864e-163	1.26998e-162	-1.94386e-163	-6.51306e-163	-1.0918e-162	-1.05224e-162	3.19174e-163	-1.77082e-163	-1.75719e-163	-9.57787e-163	9.28713e-165	3.51248e-163	1.56624e-162	-9.44433e-164	4.94119e-163	-1.55063e-162	7.52971e-163	4.63829e-163	-2.13159e-163	-4.16644e-164	3.4669e-163	1.99137e-163	-1.88271e-163	2.43894e-163	-1.12651e-163	3.30604e-164	2.61158e-163	-4.24274e-163	0
-1.35977e-163	4.1736e-163	-5.47864e-163	1.26998e-162	-1.94386e-163	-6.51306e-163	-1.0918e-162	-1.05224e-162	3.19174e-163	-1.77082e-163	-1.75719e-163	-9.57787e-163	9.28713e-165	3.51248e-163	1.56624e-162	-9.44433e-164	4.94119e-163	-1.55063e-162	7.52971e-163	4.63829e-163	-2.13159e-163	-4.16644e-164	3.4669e-163	1.99137e-163	-1.88271e-163	2.43894e-163	-1.12651e-163	3.30604e-164	2.61158e-163	-4.24274e-163	0
-1.35977e-163	4.1736e-163	-5.47864e-163	1.26998e-162	-1.94386e-163	-6.51306e-163	-1.0918e-162	-1.05224e-162	3.19174e-163	-1.77082e-163	-1.75719e-163	-9.57787e-163	9.28713e-165	3.51248e-163	1.56624e-162	-9.44433e-164	4.94119e-163	-1.55063e-162	7.52971e-163	4.63829e-163	-2.13159e-163	-4.16644e-164	3.4669e-163	1.99137e-163	-1.88271e-163	2.43894e-163	-1.12651e-163	3.30604e-164	2.61158e-163	-4.24274e-163	0
-1.35977e-163	4.1736e-163	-5.47864e-163	1.26998e-162	-1.94386e-163	-6.51306e-163	-1.0918e-162	-1.05224e-162	3.19174e-163	-1.77082e-163	-1.75719e-163	-9.57787e-163	9.28713e-165	3.51248e-163	1.56624e-162	-9.44433e-164	4.94119e-163	-1.55063e-162	7.52971e-163	4.63829e-163	-2.13159e-163	-4.16644e-164	3.4669e-163	1.99137e-163	-1.88271e-163	2.43894e-163	-1.12651e-163	3.30604e-164	2.61158e-163	-4.24274e-163	0
-1.35977e-163	4.1736e-163	-5.47864e-163	1.26998e-162	-1.94386e-163	-6.51306e-163	-1.0918e-162	-1.05224e-162	3.19174e-163	-1.77082e-163	-1.75719e-163	-9.57787e-163	9.28713e-165	3.51248e-163	1.56624e-162	-9.44433e-164	4.94119e-163	-1.55063e-162	7.52971e-163	4.63829e-163	-2.13159e-163	-4.16644e-164	3.4669e-163	1.99137e-163	-1.88271e-163	2.43894e-163	-1.12651e-163	3.30604e-164	2.61158e-163	-4.24274e-163	0
-1.35977e-163	4.1736e-163	-5.47864e-163	1.26998e-162	-1.94386e-163	-6.51306e-163	-1.0918e-162	-1.05224e-162	3.19174e-163	-1.77082e-163	-1.75719e-163	-9.57787e-163	9.28713e-165	3.51248e-163	1.56624e-162	-9.44433e-164	4.94119e-163	-1.55063e-162	7.52971e-163	4.63829e-163	-2.13159e-163	-4.16644e-164	3.4669e-163	1.99137e-163	-1.88271e-163	2.43894e-163	-1.12651e-163	3.30604e-164	2.61158e-163	-4.24274e-163	0
-1.35977e-163	4.1736e-163	-5.47864e-163	1.26998e-162	-1.94386e-163	-6.51306e-163	-1.0918e-162	-1.05224e-162	3.19174e-163	-1.77082e-163	-1.75719e-163	-9.57787e-163	9.28713e-165	3.51248e-163	1.56624e-162	-9.44433e-164	4.94119e-163	-1.55063e-162	7.52971e-163	4.63829e-163	-2.13159e-163	-4.16644e-164	3.4669e-163	1.99137e-163	-1.88271e-163	2.43894e-163	-1.12651e-163	3.30604e-164	2.61158e-163	-4.24274e-163	0
-1.35977e-163	4.1736e-163	-5.47864e-163	1.26998e-162	-1.94386e-163	-6.51306e-163	-1.0918e-162	-1.05224e-162	3.19174e-163	-1.77082e-163	-1.75719e-163	-9.57787e-163	9.28713e-165	3.51248e-163	1.56624e-162	-9.44433e-164	4.94119e-163	-1.55063e-162	7.52971e-163	4.63829e-163	-2.13159e-163	-4.16644e-164	3.4669e-163	1.99137e-163	-1.88271e-163	2.43894e-163	-1.12651e-163	3.30604e-164	2.61158e-163	-4.24274e-163	0
-1.35977e-163	4.1736e-163	-5.47864e-163	1.26998e-162	-1.94386e-163	-6.51306e-163	-1.0918e-162	-1.05224e-162	3.19174e-163	-1.77082e-163	-1.75719e-163	-9.57787e-163	9.28713e-165	3.51248e-163	1.56624e-162	-9.44433e-164	4.94119e-163	-1.55063e-162	7.52971e-163	4.63829e-163	-2.13159e-163	-4.16644e-164	3.4669e-163	1.99137e-163	-1.88271e-163	2.43894e-163	-1.12651e-163	3.30604e-164	2.61158e-163	-4.24274e-163	0
-1.35977e-163	4.1736e-163	-5.47864e-163	1.26998e-162	-1.94386e-163	-6.51306e-163	-1.0918e-162	-1.05224e-162	3.19174e-163	-1.77082e-163	-1.75719e-163	-9.57787e-163	9.28713e-165	3.51248e-163	1.56624e-162	-9.44433e-164	4.94119e-163	-1.55063e-162	7.52971e-163	4.63829e-163	-2.13159e-163	-4.16644e-164	3.4669e-163	1.99137e-163	-1.88271e-163	2.43894e-163	-1.12651e-163	3.30604e-164	2.61158e-163	-4.24274e-163	0
-1.35977e-163	4.1736e-163	-5.47864e-163	1.26998e-162	-1.94386e-163	-6.51306e-163	-1.0918e-162	-1.05224e-162	3.19174e-163	-1.77082e-163	-1.75719e-163	-9.57787e-163	9.28713e-165	3.51248e-163	1.56624e-162	-9.44433e-164	4.94119e-163	-1.55063e-162	7.52971e-163	4.63829e-163	-2.13159e-163	-4.16644e-164	3.4669e-163	1.99137e-163	-1.88271e-163	2.43894e-163	-1.12651e-163	3.30604e-164	2.61158e-163	-4.24274e-163	0
-1.35977e-163	4.1736e-163	-5.47864e-163	1.26998e-162	-1.94386e-163	-6.51306e-163	-1.0918e-162	-1.05224e-162	3.19174e-163	-1.77082e-163	-1.75719e-163	-9.57787e-163	9.28713e-165	3.51248e-163	1.56624e-162	-9.44433e-164	4.94119e-163	-1.55063e-162	7.52971e-163	4.63829e-163	-2.13159e-163	-4.16644e-164	3.4669e-163	1.99137e-163	-1.88271e-163	2.43894e-163	-1.12651e-163	3.30604e-164	2.61158e-163	-4.24274e-163	0
-1.35977e-163	4.1736e-163	-5.47864e-163	1.26998e-162	-1.94386e-163	-6.51306e-163	-1.0918e-162	-1.05224e-162	3.19174e-163	-1.77082e-163	-1.75719e-163	-9.57787e-163	9.28713e-165	3.51248e-163	1.56624e-162	-9.44433e-164	4.94119e-163	-1.55063e-162	7.52971e-163	4.63829e-163	-2.13159e-163	-4.16644e-164	3.4669e-163	1.99137e-163	-1.88271e-163	2.43894e-163	-1.12651e-163	3.30604e-164	2.61158e-163	-4.24274e-163	0
-1.35977e-163	4.1736e-163	-5.47864e-163	1.26998e-162	-1.94386e-163	-6.51306e-163	-1.0918e-162	-1.05224e-162	3.19174e-163	-1.77082e-163	-1.75719e-163	-9.57787e-163	9.28713e-165	3.51248e-163	1.56624e-162	-9.44433e-164	4.94119e-163	-1.55063e-162	7.52971e-163	4.63829e-163	-2.13159e-163	-4.16644e-164	3.4669e-163	1.99137e-163	-1.88271e-163	2.43894e-163	-1.12651e-163	3.30604e-164	2.61158e-163	-4.24274e-163	0
-1.35977e-163	4.1736e-163	-5.47864e-163	1.26998e-162	-1.94386e-163	-6.51306e-163	-1.0918e-162	-1.05224e-162	3.19174e-163	-1.77082e-163	-1.75719e-163	-9.57787e-163	9.28713e-165	3.51248e-163	1.56624e-162	-9.44433e-164	4.94119e-163	-1.55063e-162	7.52971e-163	4.63829e-163	-2.13159e-163	-4.16644e-164	3.4669e-163	1.99137e-163	-1.88271e-163	2.43894e-163	-1.12651e-163	3.30604e-164	2.61158e-163	-4.24274e-163	0
-1.35977e-163	4.1736e-163	-5.47864e-163	1.26998e-162	-1.94386e-163	-6.51306e-163	-1.0918e-162	-1.05224e-162	3.19174e-163	-1.77082e-163	-1.75719e-163	-9.57787e-163	9.28713e-165	3.51248e-163	1.56624e-162	-9.44433e-164	4.94119e-163	-1.55063e-162	7.52971e-163	4.63829e-163	-2.13159e-163	-4.16644e-164	3.4669e-163	1.99137e-163	-1.88271e-163	2.43894e-163	-1.12651e-163	3.30604e-164	2.61158e-163	-4.24274e-163	0
-1.35977e-163	4.1736e-163	-5.47864e-163	1.26998e-162	-1.94386e-163	-6.51306e-163	-1.0918e-162	-1.05224e-162	3.19174e-163	-1.77082e-163	-1.75719e-163	-9.57787e-163	9.28713e-165	3.51248e-163	1.56624e-162	-9.44433e-164	4.94119e-163	-1.55063e-162	7.52971e-163	4.63829e-163	-2.13159e-163	-4.16644e-164	3.4669e-163	1.99137e-163	-1.88271e-163	2.43894e-163	-1.12651e-163	3.30604e-164	2.61158e-163	-4.24274e-163	0
-1.35977e-163	4.1736e-163	-5.47864e-163	1.26998e-162	-1.94386e-163	-6.51306e-163	-1.0918e-162	-1.05224e-162	3.19174e-163	-1.77082e-163	-1.75719e-163	-9.57787e-163	9.28713e-165	3.51248e-163	1.56624e-162	-9.44433e-164	4.94119e-163	-1.55063e-162	7.52971e-163	4.63829e-163	-2.13159e-163	-4.16644e-164	3.4669e-163	1.99137e-163	-1.88271e-163	2.43894e-163	-1.12651e-163	3.30604e-164	2.61158e-163	-4.24274e-163	0
-1.35977e-163	4.1736e-163	-5.47864e-163	1.26998e-162	-1.94386e-163	-6.51306e-163	-1.0918e-162	-1.05224e-162	3.19174e-163	-1.77082e-163	-1.75719e-163	-9.57787e-163	9.28713e-165	3.51248e-163	1.56624e-162	-9.44433e-164	4.94119e-163	-1.55063e-162	7.52971e-163	4.63829e-163	-2.13159e-163	-4.16644e-164	3.4669e-163	1.99137e-163	-1.88271e-163	2.43894e-163	-1.12651e-163	3.30604e-164	2.61158e-163	-4.24274e-163	0
-1.35977e-163	4.1736e-163	-5.47864e-163	1.26998e-162	-1.94386e-163	-6.51306e-163	-1.0918e-162	-1.05224e-162	3.19174e-163	-1.77082e-163	-1.75719e-163	-9.57787e-163	9.28713e-165	3.51248e-163	1.56624e-162	-9.44433e-164	4.94119e-163	-1.55063e-162	7.52971e-163	4.63829e-163	-2.13159e-163	-4.16644e-164	3.4669e-163	1.99137e-163	-1.88271e-163	2.43894e-163	-1.12651e-163	3.30604e-164	2.61158e-163	-4.24274e-163	0
-1.35977e-163	4.1736e-163	-5.47864e-163	1.26998e-162	-1.94386e-163	-6.51306e-163	-1.0918e-162	-1.05224e-162	3.19174e-163	-1.77082e-163	-1.75719e-163	-9.57787e-163	9.28713e-165	3.51248e-163	1.56624e-162	-9.44433e-164	4.94119e-163	-1.55063e-162	7.52971e-163	4.63829e-163	-2.13159e-163	-4.16644e-164	3.4669e-163	1.99137e-163	-1.88271e-163	2.43894e-163	-1.12651e-163	3.30604e-164	2.61158e-163	-4.24274e-163	0
-1.35977e-163	4.1736e-163	-5.47864e-163	1.26998e-162	-1.94386e-163	-6.51306e-163	-1.0918e-162	-1.05224e-162	3.19174e-163	-1.77082e-163	-1.75719e-163	-9.57787e-163	9.28713e-165	3.51248e-163	1.56624e-162	-9.44433e-164	4.94119e-163	-1.55063e-162	7.52971e-163	4.63829e-163	-2.13159e-163	-4.16644e-164	3.4669e-163	1.99137e-163	-1.88271e-163	2.43894e-163	-1.12651e-163	3.30604e-164	2.61158e-163	-4.24274e-163	0
-1.35977e-163	4.1736e-163	-5.47864e-163	1.26998e-162	-1.94386e-163	-6.51306e-163	-1.0918e-162	-1.05224e-162	3.19174e-163	-1.77082e-163	-1.75719e-163	-9.57787e-163	9.28713e-165	3.51248e-163	1.56624e-162	-9.44433e-164	4.94119e-163	-1.55063e-162	7.52971e-163	4.63829e-163	-2.13159e-163	-4.16644e-164	3.4669e-163	1.99137e-163	-1.88271e-163	2.43894e-163	-1.12651e-163	3.30604e-164	2.61158e-163	-4.24274e-163	0
-1.35977e-163	4.1736e-163	-5.47864e-163	1.26998e-162	-1.94386e-163	-6.51306e-163	-1.0918e-162	-1.05224e-162	3.19174e-163	-1.77082e-163	-1.75719e-163	-9.57787e-163	9.28713e-165	3.51248e-163	1.56624e-162	-9.44433e-164	4.94119e-163	-1.55063e-162	7.52971e-163	4.63829e-163	-2.13159e-163	-4.16644e-164	3.4669e-163	1.99137e-163	-1.88271e-163	2.43894e-163	-1.12651e-163	3.30604e-164	2.61158e-163	-4.24274e-163	0
-1.35977e-163	4.1736e-163	-5.47864e-163	1.26998e-162	-1.94386e-163	-6.51306e-163	-1.0918e-162	-1.05224e-162	3.19174e-163	-1.77082e-163	-1.75719e-163	-9.57787e-163	9.28713e-165	3.51248e-163	1.56624e-162	-9.44433e-164	4.94119e-163	-1.55063e-162	7.52971e-163	4.63829e-163	-2.13159e-163	-4.16644e-164	3.4669e-163	1.99137e-163	-1.88271e-163	2.43894e-163	-1.12651e-163	3.30604e-164	2.61158e-163	-4.24274e-163	0
-1.35977e-163	4.1736e-163	-5.47864e-163	1.26998e-162	-1.94386e-163	-6.51306e-163	-1.0918e-162	-1.05224e-162	3.19174e-163	-1.77082e-163	-1.75719e-163	-9.57787e-163	9.28713e-165	3.51248e-163	1.56624e-162	-9.44433e-164	4.94119e-163	-1.55063e-162	7.52971e-163	4.63829e-163	-2.13159e-163	-4.16644e-164	3.4669e-163	1.99137e-163	-1.88271e-163	2.43894e-163	-1.12651e-163	3.30604e-164	2.61158e-163	-4.24274e-163	0
-1.35977e-163	4.1736e-163	-5.47864e-163	1.26998e-162	-1.94386e-163	-6.51306e-163	-1.0918e-162	-1.05224e-162	3.19174e-163	-1.77082e-163	-1.75719e-163	-9.57787e-163	9.28713e-165	3.51248e-163	1.56624e-162	-9.44433e-164	4.94119e-163	-1.55063e-162	7.52971e-163	4.63829e-163	-2.13159e-163	-4.16644e-164	3.4669e-163	1.99137e-163	-1.88271e-163	2.43894e-163	-1.12651e-163	3.30604e-164	2.61158e-163	-4.24274e-163	0
-1.35977e-163	4.1736e-163	-5.47864e-163	1.26998e-162	-1.94386e-163	-6.51306e-163	-1.0918e-162	-1.05224e-162	3.19174e-163	-1.77082e-163	-1.75719e-163	-9.57787e-163	9.28713e-165	3.51248e-163	1.56624e-162	-9.44433e-164	4.94119e-163	-1.55063e-162	7.52971e-163	4.63829e-163	-2.13159e-163	-4.16644e-164	3.4669e-163	1.99137e-163	-1.88271e-163	2.43894e-163	-1.12651e-163	3.30604e-164	2.61158e-163	-4.24274e-163	0
-1.35977e-163	4.1736e-163	-5.47864e-163	1.26998e-162	-1.94386e-163	-6.51306e-163	-1.0918e-162	-1.05224e-162	3.19174e-163	-1.77082e-163	-1.75719e-163	-9.57787e-163	9.28713e-165	3.51248e-163	1.56624e-162	-9.44433e-164	4.94119e-163	-1.55063e-162	7.52971e-163	4.63829e-163	-2.13159e-163	-4.16644e-164	3.4669e-163	1.99137e-163	-1.88271e-163	2.43894e-163	-1.12651e-163	3.30604e-164	2.61158e-163	-4.24274e-163	0
-1.35977e-163	4.1736e-163	-5.47864e-163	1.26998e-162	-1.94386e-163	-6.51306e-163	-1.0918e-162	-1.05224e-162	3.19174e-163	-1.77082e-163	-1.75719e-163	-9.57787e-163	9.28713e-165	3.51248e-163	1.56624e-162	-9.44433e-164	4.94119e-163	-1.55063e-162	7.52971e-163	4.63829e-163	-2.13159e-163	-4.16644e-164	3.4669e-163	1.99137e-163	-1.88271e-163	2.43894e-163	-1.12651e-163	3.30604e-164	2.61158e-163	-4.24274e-163	0
-1.35977e-163	4.1736e-163	-5.47864e-163	1.26998e-162	-1.94386e-163	-6.51306e-163	-1.0918e-162	-1.05224e-162	3.19174e-163	-1.77082e-163	-1.75719e-163	-9.57787e-163	9.28713e-165	3.51248e-163	1.56624e-162	-9.44433e-164	4.94119e-163	-1.55063e-162	7.52971e-163	4.63829e-163	-2.13159e-163	-4.16644e-164	3.4669e-163	1.99137e-163	-1.88271e-163	2.43894e-163	-1.12651e-163	3.30604e-164	2.61158e-163	-4.24274e-163	0
-1.35977e-163	4.1736e-163	-5.47864e-163	1.26998e-162	-1.94386e-163	-6.51306e-163	-1.0918e-162	-1.05224e-162	3.19174e-163	-1.77082e-163	-1.75719e-163	-9.57787e-163	9.28713e-165	3.51248e-163	1.56624e-162	-9.44433e-164	4.94119e-163	-1.55063e-162	7.52971e-163	4.63829e-163	-2.13159e-163	-4.16644e-164	3.4669e-163	1.99137e-163	-1.88271e-163	2.43894e-163	-1.12651e-163	3.30604e-164	2.61158e-163	-4.24274e-163	0
-1.35977e-163	4.1736e-163	-5.47864e-163	1.26998e-162	-1.94386e-163	-6.51306e-163	-1.0918e-162	-1.05224e-162	3.19174e-163	-1.77082e-163	-1.75719e-163	-9.57787e-163	9.28713e-165	3.51248e-163	1.56624e-162	-9.44433e-164	4.94119e-163	-1.55063e-162	7.52971e-163	4.63829e-163	-2.13159e-163	-4.16644e-164	3.4669e-163	1.99137e-163	-1.88271e-163	2.43894e-163	-1.12651e-163	3.30604e-164	2.61158e-163	-4.24274e-163	0
-1.35977e-163	4.1736e-163	-5.47864e-163	1.26998e-162	-1.94386e-163	-6.51306e-163	-1.0918e-162	-1.05224e-162	3.19174e-163	-1.77082e-163	-1.75719e-163	-9.57787e-163	9.28713e-165	3.51248e-163	1.56624e-162	-9.44433e-164	4.94119e-163	-1.55063e-162	7.52971e-163	4.63829e-163	-2.13159e-163	-4.16644e-164	3.4669e-163	1.99137e-163	-1.88271e-163	2.43894e-163	-1.12651e-163	3.30604e-164	2.61158e-163	-4.24274e-163	0
-1.35977e-163	4.1736e-163	-5.47864e-163	1.26998e-162	-1.94386e-163	-6.51306e-163	-1.0918e-162	-1.05224e-162	3.19174e-163	-1.77082e-163	-1.75719e-163	-9.57787e-163	9.28713e-165	3.51248e-163	1.56624e-162	-9.44433e-164	4.94119e-163	-1.55063e-162	7.52971e-163	4.63829e-163	-2.13159e-163	-4.16644e-164	3.4669e-163	1.99137e-163	-1.88271e-163	2.43894e-163	-1.12651e-163	3.30604e-164	2.61158e-163	-4.24274e-163	0
-1.35977e-163	4.1736e-163	-5.47864e-163	1.26998e-162	-1.94386e-163	-6.51306e-163	-1.0918e-162	-1.05224e-162	3.19174e-163	-1.77082e-163	-1.75719e-163	-9.57787e-163	9.28713e-165	3.51248e-163	1.56624e-162	-9.44433e-164	4.94119e-163	-1.55063e-162	7.52971e-163	4.63829e-163	-2.13159e-163	-4.16644e-164	3.4669e-163	1.99137e-163	-1.88271e-163	2.43894e-163	-1.12651e-163	3.30604e-164	2.61158e-163	-4.24274e-163	0
-1.35977e-163	4.1736e-163	-5.47864e-163	1.26998e-162	-1.94386e-163	-6.51306e-163	-1.0918e-162	-1.05224e-162	3.19174e-163	-1.77082e-163	-1.75719e-163	-9.57787e-163	9.28713e-165	3.51248e-163	1.56624e-162	-9.44433e-164	4.94119e-163	-1.55063e-162	7.52971e-163	4.63829e-163	-2.13159e-163	-4.16644e-164	3.4669e-163	1.99137e-163	-1.88271e-163	2.43894e-163	-1.12651e-163	3.30604e-164	2.61158e-163	-4.24274e-163	0
-1.35977e-163	4.1736e-163	-5.47864e-163	1.26998e-162	-1.94386e-163	-6.51306e-163	-1.0918e-162	-1.05224e-162	3.19174e-163	-1.77082e-163	-1.75719e-163	-9.57787e-163	9.28713e-165	3.51248e-163	1.56624e-162	-9.44433e-164	4.94119e-163	-1.55063e-162	7.52971e-163	4.63829e-163	-2.13159e-163	-4.16644e-164	3.4669e-163	1.99137e-163	-1.88271e-163	2.43894e-163	-1.12651e-163	3.30604e-164	2.61158e-163	-4.24274e-163	0
-1.35977e-163	4.1736e-163	-5.47864e-163	1.26998e-162	-1.94386e-163	-6.51306e-163	-1.0918e-162	-1.05224e-162	3.19174e-163	-1.77082e-163	-1.75719e-163	-9.57787e-163	9.28713e-165	3.51248e-163	1.56624e-162	-9.44433e-164	4.94119e-163	-1.55063e-162	7.52971e-163	4.63829e-163	-2.13159e-163	-4.16644e-164	3.4669e-163	1.99137e-163	-1.88271e-163	2.43894e-163	-1.12651e-163	3.30604e-164	2.61158e-163	-4.24274e-163	0
-1.35977e-163	4.1736e-163	-5.47864e-163	1.26998e-162	-1.94386e-163	-6.51306e-163	-1.0918e-162	-1.05224e-162	3.19174e-163	-1.77082e-163	-1.75719e-163	-9.57787e-163	9.28713e-165	3.51248e-163	1.56624e-162	-9.44433e-164	4.94119e-163	-1.55063e-162	7.52971e-163	4.63829e-163	-2.13159e-163	-4.16644e-164	3.4669e-163	1.99137e-163	-1.88271e-163	2.43894e-163	-1.12651e-163	3.30604e-164	2.61158e-163	-4.24274e-163	0
-1.35977e-163	4.1736e-163	-5.47864e-163	1.26998e-162	-1.94386e-163	-6.51306e-163	-1.0918e-162	-1.05224e-162	3.19174e-163	-1.77082e-163	-1.75719e-163	-9.57787e-163	9.28713e-165	3.51248e-163	1.56624e-162	-9.44433e-164	4.94119e-163	-1.55063e-162	7.52971e-163	4.63829e-163	-2.13159e-163	-4.16644e-164	3.4669e-163	1.99137e-163	-1.88271e-163	2.43894e-163	-1.12651e-163	3.30604e-164	2.61158e-163	-4.24274e-163	0
-1.35977e-163	4.1736e-163	-5.47864e-163	1.26998e-162	-1.94386e-163	-6.51306e-163	-1.0918e-162	-1.05224e-162	3.19174e-163	-1.77082e-163	-1.75719e-163	-9.57787e-163	9.28713e-165	3.51248e-163	1.56624e-162	-9.44433e-164	4.94119e-163	-1.55063e-162	7.52971e-163	4.63829e-163	-2.13159e-163	-4.16644e-164	3.4669e-163	1.99137e-163	-1.88271e-163	2.43894e-163	-1.12651e-163	3.30604e-164	2.61158e-163	-4.24274e-163	0
-1.35977e-163	4.1736e-163	-5.47864e-163	1.26998e-162	-1.94386e-163	-6.51306e-163	-1.0918e-162	-1.05224e-162	3.19174e-163	-1.77082e-163	-1.75719e-163	-9.57787e-163	9.28713e-165	3.51248e-163	1.56624e-162	-9.44433e-164	4.94119e-163	-1.55063e-162	7.52971e-163	4.63829e-163	-2.13159e-163	-4.16644e-164	3.4669e-163	1.99137e-163	-1.88271e-163	2.43894e-163	-1.12651e-163	3.30604e-164	2.61158e-163	-4.24274e-163	0
-1.35977e-163	4.1736e-163	-5.47864e-163	1.26998e-162	-1.94386e-163	-6.51306e-163	-1.0918e-162	-1.05224e-162	3.19174e-163	-1.77082e-163	-1.75719e-163	-9.57787e-163	9.28713e-165	3.51248e-163	1.56624e-162	-9.44433e-164	4.94119e-163	-1.55063e-162	7.52971e-163	4.63829e-163	-2.13159e-163	-4.16644e-164	3.4669e-163	1.99137e-163	-1.88271e-163	2.43894e-163	-1.12651e-163	3.30604e-164	2.61158e-163	-4.24274e-163	0
-1.35977e-163	4.1736e-163	-5.47864e-163	1.26998e-162	-1.94386e-163	-6.51306e-163	-1.0918e-162	-1.05224e-162	3.19174e-163	-1.77082e-163	-1.75719e-163	-9.57787e-163	9.28713e-165	3.51248e-163	1.56624e-162	-9.44433e-164	4.94119e-163	-1.55063e-162	7.52971e-163	4.63829e-163	-2.13159e-163	-4.16644e-164	3.4669e-163	1.99137e-163	-1.88271e-163	2.43894e-163	-1.12651e-163	3.30604e-164	2.61158e-163	-4.24274e-163	0
-1.35977e-163	4.1736e-163	-5.47864e-163	1.26998e-162	-1.94386e-163	-6.51306e-163	-1.0918e-162	-1.05224e-162	3.19174e-163	-1.77082e-163	-1.75719e-163	-9.57787e-163	9.28713e-165	3.51248e-163	1.56624e-162	-9.44433e-164	4.94119e-163	-1.55063e-162	7.52971e-163	4.63829e-163	-2.13159e-163	-4.16644e-164	3.4669e-163	1.99137e-163	-1.88271e-163	2.43894e-163	-1.12651e-163	3.30604e-164	2.61158e-163	-4.24274e-163	0
-1.35977e-163	4.1736e-163	-5.47864e-163	1.26998e-162	-1.94386e-163	-6.51306e-163	-1.0918e-162	-1.05224e-162	3.19174e-163	-1.77082e-163	-1.75719e-163	-9.57787e-163	9.28713e-165	3.51248e-163	1.56624e-162	-9.44433e-164	4.94119e-163	-1.55063e-162	7.52971e-163	4.63829e-163	-2.13159e-163	-4.16644e-164	3.4669e-163	1.99137e-163	-1.88271e-163	2.43894e-163	-1.12651e-163	3.30604e-164	2.61158e-163	-4.24274e-163	0
-1.35977e-163	4.1736e-163	-5.47864e-163	1.26998e-162	-1.94386e-163	-6.51306e-163	-1.0918e-162	-1.05224e-162	3.19174e-163	-1.77082e-163	-1.75719e-163	-9.57787e-163	9.28713e-165	3.51248e-163	1.56624e-162	-9.44433e-164	4.94119e-163	-1.55063e-162	7.52971e-163	4.63829e-163	-2.13159e-163	-4.16644e-164	3.4669e-163	1.99137e-163	-1.88271e-163	2.43894e-163	-1.12651e-163	3.30604e-164	2.61158e-163	-4.24274e-163	0
-1.35977e-163	4.1736e-163	-5.47864e-163	1.26998e-162	-1.94386e-163	-6.51306e-163	-1.0918e-162	-1.05224e-162	3.19174e-163	-1.77082e-163	-1.75719e-163	-9.57787e-163	9.28713e-165	3.51248e-163	1.56624e-162	-9.44433e-164	4.94119e-163	-1.55063e-162	7.52971e-163	4.63829e-163	-2.13159e-163	-4.16644e-164	3.4669e-163	1.99137e-163	-1.88271e-163	2.43894e-163	-1.12651e-163	3.30604e-164	2.61158e-163	-4.24274e-163	0
-1.35977e-163	4.1736e-163	-5.47864e-163	1.26998e-162	-1.94386e-163	-6.51306e-163	-1.0918e-162	-1.05224e-162	3.19174e-163	-1.77082e-163	-1.75719e-163	-9.57787e-163	9.28713e-165	3.51248e-163	1.56624e-162	-9.44433e-164	4.94119e-163	-1.55063e-162	7.52971e-163	4.63829e-163	-2.13159e-163	-4.16644e-164	3.4669e-163	1.99137e-163	-1.88271e-163	2.43894e-163	-1.12651e-163	3.30604e-164	2.61158e-163	-4.24274e-163	0
-1.35977e-163	4.1736e-163	-5.47864e-163	1.26998e-162	-1.94386e-163	-6.51306e-163	-1.0918e-162	-1.05224e-162	3.19174e-163	-1.77082e-163	-1.75719e-163	-9.57787e-163	9.28713e-165	3.51248e-163	1.56624e-162	-9.44433e-164	4.94119e-163	-1.55063e-162	7.52971e-163	4.63829e-163	-2.13159e-163	-4.16644e-164	3.4669e-163	1.99137e-163	-1.88271e-163	2.43894e-163	-1.12651e-163	3.30604e-164	2.61158e-163	-4.24274e-163	0
-1.35977e-163	4.1736e-163	-5.47864e-163	1.26998e-162	-1.94386e-163	-6.51306e-163	-1.0918e-162	-1.05224e-162	3.19174e-163	-1.77082e-163	-1.75719e-163	-9.57787e-163	9.28713e-165	3.51248e-163	1.56624e-162	-9.44433e-164	4.94119e-163	-1.55063e-162	7.52971e-163	4.63829e-163	-2.13159e-163	-4.16644e-164	3.4669e-163	1.99137e-163	-1.88271e-163	2.43894e-163	-1.12651e-163	3.30604e-164	2.61158e-163	-4.24274e-163	0
-1.35977e-163	4.1736e-163	-5.47864e-163	1.26998e-162	-1.94386e-163	-6.51306e-163	-1.0918e-162	-1.05224e-162	3.19174e-163	-1.77082e-163	-1.75719e-163	-9.57787e-163	9.28713e-165	3.51248e-163	1.56624e-162	-9.44433e-164	4.94119e-163	-1.55063e-162	7.52971e-163	4.63829e-163	-2.13159e-163	-4.16644e-164	3.4669e-163	1.99137e-163	-1.88271e-163	2.43894e-163	-1.12651e-163	3.30604e-164	2.61158e-163	-4.24274e-163	0
-1.35977e-163	4.1736e-163	-5.47864e-163	1.26998e-162	-1.94386e-163	-6.51306e-163	-1.0918e-162	-1.05224e-162	3.19174e-163	-1.77082e-163	-1.75719e-163	-9.57787e-163	9.28713e-165	3.51248e-163	1.56624e-162	-9.44433e-164	4.94119e-163	-1.55063e-162	7.52971e-163	4.63829e-163	-2.13159e-163	-4.16644e-164	3.4669e-163	1.99137e-163	-1.88271e-163	2.43894e-163	-1.12651e-163	3.30604e-164	2.61158e-163	-4.24274e-163	0
-1.35977e-163	4.1736e-163	-5.47864e-163	1.26998e-162	-1.94386e-163	-6.51306e-163	-1.0918e-162	-1.05224e-162	3.19174e-163	-1.77082e-163	-1.75719e-163	-9.57787e-163	9.28713e-165	3.51248e-163	1.56624e-162	-9.44433e-164	4.94119e-163	-1.55063e-162	7.52971e-163	4.63829e-163	-2.13159e-163	-4.16644e-164	3.4669e-163	1.99137e-163	-1.88271e-163	2.43894e-163	-1.12651e-163	3.30604e-164	2.61158e-163	-4.24274e-163	0
-1.35977e-163	4.1736e-163	-5.47864e-163	1.26998e-162	-1.94386e-163	-6.51306e-163	-1.0918e-162	-1.05224e-162	3.19174e-163	-1.77082e-163	-1.75719e-163	-9.57787e-163	9.28713e-165	3.51248e-163	1.56624e-162	-9.44433e-164	4.94119e-163	-1.55063e-162	7.52971e-163	4.63829e-163	-2.13159e-163	-4.16644e-164	3.4669e-163	1.99137e-163	-1.88271e-163	2.43894e-163	-1.12651e-163	3.30604e-164	2.61158e-163	-4.24274e-163	0
-1.35977e-163	4.1736e-163	-5.47864e-163	1.26998e-162	-1.94386e-163	-6.51306e-163	-1.0918e-162	-1.05224e-162	3.19174e-163	-1.77082e-163	-1.75719e-163	-9.57787e-163	9.28713e-165	3.51248e-163	1.56624e-162	-9.44433e-164	4.94119e-163	-1.55063e-162	7.52971e-163	4.63829e-163	-2.13159e-163	-4.16644e-164	3.4669e-163	1.99137e-163	-1.88271e-163	2.43894e-163	-1.12651e-163	3.30604e-164	2.61158e-163	-4.24274e-163	0
-1.35977e-163	4.1736e-163	-5.47864e-163	1.26998e-162	-1.94386e-163	-6.51306e-163	-1.0918e-162	-1.05224e-162	3.19174e-163	-1.77082e-163	-1.75719e-163	-9.57787e-163	9.28713e-165	3.51248e-163	1.56624e-162	-9.44433e-164	4.94119e-163	-1.55063e-162	7.52971e-163	4.63829e-163	-2.13159e-163	-4.16644e-164	3.4669e-163	1.99137e-163	-1.88271e-163	2.43894e-163	-1.12651e-163	3.30604e-164	2.61158e-163	-4.24274e-163	0
-1.35977e-163	4.1736e-163	-5.47864e-163	1.26998e-162	-1.94386e-163	-6.51306e-163	-1.0918e-162	-1.05224e-162	3.19174e-163	-1.77082e-163	-1.75719e-163	-9.57787e-163	9.28713e-165	3.51248e-163	1.56624e-162	-9.44433e-164	4.94119e-163	-1.55063e-162	7.52971e-163	4.63829e-163	-2.13159e-163	-4.16644e-164	3.4669e-163	1.99137e-163	-1.88271e-163	2.43894e-163	-1.12651e-163	3.30604e-164	2.61158e-163	-4.24274e-163	0
-1.35977e-163	4.1736e-163	-5.47864e-163	1.26998e-162	-1.94386e-163	-6.51306e-163	-1.0918e-162	-1.05224e-162	3.19174e-163	-1.77082e-163	-1.75719e-163	-9.57787e-163	9.28713e-165	3.51248e-163	1.56624e-162	-9.44433e-164	4.94119e-163	-1.55063e-162	7.52971e-163	4.63829e-163	-2.13159e-163	-4.16644e-164	3.4669e-163	1.99137e-163	-1.88271e-163	2.43894e-163	-1.12651e-163	3.30604e-164	2.61158e-163	-4.24274e-163	0
-1.35977e-163	4.1736e-163	-5.47864e-163	1.26998e-162	-1.94386e-163	-6.51306e-163	-1.0918e-162	-1.05224e-162	3.19174e-163	-1.77082e-163	-1.75719e-163	-9.57787e-163	9.28713e-165	3.51248e-163	1.56624e-162	-9.44433e-164	4.94119e-163	-1.55063e-162	7.52971e-163	4.63829e-163	-2.13159e-163	-4.16644e-164	3.4669e-163	1.99137e-163	-1.88271e-163	2.43894e-163	-1.12651e-163	3.30604e-164	2.61158e-163	-4.24274e-163	0
-1.35977e-163	4.1736e-163	-5.47864e-163	1.26998e-162	-1.94386e-163	-6.51306e-163	-1.0918e-162	-1.05224e-162	3.19174e-163	-1.77082e-163	-1.75719e-163	-9.57787e-163	9.28713e-165	3.51248e-163	1.56624e-162	-9.44433e-164	4.94119e-163	-1.55063e-162	7.52971e-163	4.63829e-163	-2.13159e-163	-4.16644e-164	3.4669e-163	1.99137e-163	-1.88271e-163	2.43894e-163	-1.12651e-163	3.30604e-164	2.61158e-163	-4.24274e-163	0
-1.35977e-163	4.1736e-163	-5.47864e-163	1.26998e-162	-1.94386e-163	-6.51306e-163	-1.0918e-162	-1.05224e-162	3.19174e-163	-1.77082e-163	-1.75719e-163	-9.57787e-163	9.28713e-165	3.51248e-163	1.56624e-162	-9.44433e-164	4.94119e-163	-1.55063e-162	7.52971e-163	4.63829e-163	-2.13159e-163	-4.16644e-164	3.4669e-163	1.99137e-163	-1.88271e-163	2.43894e-163	-1.12651e-163	3.30604e-164	2.61158e-163	-4.24274e-163	0
-1.35977e-163	4.1736e-163	-5.47864e-163	1.26998e-162	-1.94386e-163	-6.51306e-163	-1.0918e-162	-1.05224e-162	3.19174e-163	-1.77082e-163	-1.75719e-163	-9.57787e-163	9.28713e-165	3.51248e-163	1.56624e-162	-9.44433e-164	4.94119e-163	-1.55063e-162	7.52971e-163	4.63829e-163	-2.13159e-163	-4.16644e-164	3.4669e-163	1.99137e-163	-1.88271e-163	2.43894e-163	-1.12651e-163	3.30604e-164	2.61158e-163	-4.24274e-163	0
-1.35977e-163	4.1736e-163	-5.47864e-163	1.26998e-162	-1.94386e-163	-6.51306e-163	-1.0918e-162	-1.05224e-162	3.19174e-163	-1.77082e-163	-1.75719e-163	-9.57787e-163	9.28713e-165	3.51248e-163	1.56624e-162	-9.44433e-164	4.94119e-163	-1.55063e-162	7.52971e-163	4.63829e-163	-2.13159e-163	-4.16644e-164	3.4669e-163	1.99137e-163	-1.88271e-163	2.43894e-163	-1.12651e-163	3.30604e-164	2.61158e-163	-4.24274e-163	0
-1.35977e-163	4.1736e-163	-5.47864e-163	1.26998e-162	-1.94386e-163	-6.51306e-163	-1.0918e-162	-1.05224e-162	3.19174e-163	-1.77082e-163	-1.75719e-163	-9.57787e-163	9.28713e-165	3.51248e-163	1.56624e-162	-9.44433e-164	4.94119e-163	-1.55063e-162	7.52971e-163	4.63829e-163	-2.13159e-163	-4.16644e-164	3.4669e-163	1.99137e-163	-1.88271e-163	2.43894e-163	-1.12651e-163	3.30604e-164	2.61158e-163	-4.24274e-163	0
-1.35977e-163	4.1736e-163	-5.47864e-163	1.26998e-162	-1.94386e-163	-6.51306e-163	-1.0918e-162	-1.05224e-162	3.19174e-163	-1.77082e-163	-1.75719e-163	-9.57787e-163	9.28713e-165	3.51248e-163	1.56624e-162	-9.44433e-164	4.94119e-163	-1.55063e-162	7.52971e-163	4.63829e-163	-2.13159e-163	-4.16644e-164	3.4669e-163	1.99137e-163	-1.88271e-163	2.43894e-163	-1.12651e-163	3.30604e-164	2.61158e-163	-4.24274e-163	0
-1.35977e-163	4.1736e-163	-5.47864e-163	1.26998e-162	-1.94386e-163	-6.51306e-163	-1.0918e-162	-1.05224e-162	3.19174e-163	-1.77082e-163	-1.75719e-163	-9.57787e-163	9.28713e-165	3.51248e-163	1.56624e-162	-9.44433e-164	4.94119e-163	-1.55063e-162	7.52971e-163	4.63829e-163	-2.13159e-163	-4.16644e-164	3.4669e-163	1.99137e-163	-1.88271e-163	2.43894e-163	-1.12651e-163	3.30604e-164	2.61158e-163	-4.24274e-163	0
-1.35977e-163	4.1736e-163	-5.47864e-163	1.26998e-162	-1.94386e-163	-6.51306e-163	-1.0918e-162	-1.05224e-162	3.19174e-163	-1.77082e-163	-1.75719e-163	-9.57787e-163	9.28713e-165	3.51248e-163	1.56624e-162	-9.44433e-164	4.94119e-163	-1.55063e-162	7.52971e-163	4.63829e-163	-2.13159e-163	-4.16644e-164	3.4669e-163	1.99137e-163	-1.88271e-163	2.43894e-163	-1.12651e-163	3.30604e-164	2.61158e-163	-4.24274e-163	0
-1.35977e-163	4.1736e-163	-5.47864e-163	1.26998e-162	-1.94386e-163	-6.51306e-163	-1.0918e-162	-1.05224e-162	3.19174e-163	-1.77082e-163	-1.75719e-163	-9.57787e-163	9.28713e-165	3.51248e-163	1.56624e-162	-9.44433e-164	4.94119e-163	-1.55063e-162	7.52971e-163	4.63829e-163	-2.13159e-163	-4.16644e-164	3.4669e-163	1.99137e-163	-1.88271e-163	2.43894e-163	-1.12651e-163	3.30604e-164	2.61158e-163	-4.24274e-163	0
-1.35977e-163	4.1736e-163	-5.47864e-163	1.26998e-162	-1.94386e-163	-6.51306e-163	-1.0918e-162	-1.05224e-162	3.19174e-163	-1.77082e-163	-1.75719e-163	-9.57787e-163	9.28713e-165	3.51248e-163	1.56624e-162	-9.44433e-164	4.94119e-163	-1.55063e-162	7.52971e-163	4.63829e-163	-2.13159e-163	-4.16644e-164	3.4669e-163	1.99137e-163	-1.88271e-163	2.43894e-163	-1.12651e-163	3.30604e-164	2.61158e-163	-4.24274e-163	0
-1.35977e-163	4.1736e-163	-5.47864e-163	1.26998e-162	-1.94386e-163	-6.51306e-163	-1.0918e-162	-1.05224e-162	3.19174e-163	-1.77082e-163	-1.75719e-163	-9.57787e-163	9.28713e-165	3.51248e-163	1.56624e-162	-9.44433e-164	4.94119e-163	-1.55063e-162	7.52971e-163	4.63829e-163	-2.13159e-163	-4.16644e-164	3.4669e-163	1.99137e-163	-1.88271e-163	2.43894e-163	-1.12651e-163	3.30604e-164	2.61158e-163	-4.24274e-163	0
-1.35977e-163	4.1736e-163	-5.47864e-163	1.26998e-162	-1.94386e-163	-6.51306e-163	-1.0918e-162	-1.05224e-162	3.19174e-163	-1.77082e-163	-1.75719e-163	-9.57787e-163	9.28713e-165	3.51248e-163	1.56624e-162	-9.44433e-164	4.94119e-163	-1.55063e-162	7.52971e-163	4.63829e-163	-2.13159e-163	-4.16644e-164	3.4669e-163	1.99137e-163	-1.88271e-163	2.43894e-163	-1.12651e-163	3.30604e-164	2.61158e-163	-4.24274e-163	0
-1.35977e-163	4.1736e-163	-5.47864e-163	1.26998e-162	-1.94386e-163	-6.51306e-163	-1.0918e-162	-1.05224e-162	3.19174e-163	-1.77082e-163	-1.75719e-163	-9.57787e-163	9.28713e-165	3.51248e-163	1.56624e-162	-9.44433e-164	4.94119e-163	-1.55063e-162	7.52971e-163	4.63829e-163	-2.13159e-163	-4.16644e-164	3.4669e-163	1.99137e-163	-1.88271e-163	2.43894e-163	-1.12651e-163	3.30604e-164	2.61158e-163	-4.24274e-163	0
-1.35977e-163	4.1736e-163	-5.47864e-163	1.26998e-162	-1.94386e-163	-6.51306e-163	-1.0918e-162	-1.05224e-162	3.19174e-163	-1.77082e-163	-1.75719e-163	-9.57787e-163	9.28713e-165	3.51248e-163	1.56624e-162	-9.44433e-164	4.94119e-163	-1.55063e-162	7.52971e-163	4.63829e-163	-2.13159e-163	-4.16644e-164	3.4669e-163	1.99137e-163	-1.88271e-163	2.43894e-163	-1.12651e-163	3.30604e-164	2.61158e-163	-4.24274e-163	0
-1.35977e-163	4.1736e-163	-5.47864e-163	1.26998e-162	-1.94386e-163	-6.51306e-163	-1.0918e-162	-1.05224e-162	3.19174e-163	-1.77082e-163	-1.75719e-163	-9.57787e-163	9.28713e-165	3.51248e-163	1.56624e-162	-9.44433e-164	4.94119e-163	-1.55063e-162	7.52971e-163	4.63829e-163	-2.13159e-163	-4.16644e-164	3.4669e-163	1.99137e-163	-1.88271e-163	2.43894e-163	-1.12651e-163	3.30604e-164	2.61158e-163	-4.24274e-163	0
-1.35977e-163	4.1736e-163	-5.47864e-163	1.26998e-162	-1.94386e-163	-6.51306e-163	-1.0918e-162	-1.05224e-162	3.19174e-163	-1.77082e-163	-1.75719e-163	-9.57787e-163	9.28713e-165	3.51248e-163	1.56624e-162	-9.44433e-164	4.94119e-163	-1.55063e-162	7.52971e-163	4.63829e-163	-2.13159e-163	-4.16644e-164	3.4669e-163	1.99137e-163	-1.88271e-163	2.43894e-163	-1.12651e-163	3.30604e-164	2.61158e-163	-4.24274e-163	0
-1.35977e-163	4.1736e-163	-5.47864e-163	1.26998e-162	-1.94386e-163	-6.51306e-163	-1.0918e-162	-1.05224e-162	3.19174e-163	-1.77082e-163	-1.75719e-163	-9.57787e-163	9.28713e-165	3.51248e-163	1.56624e-162	-9.44433e-164	4.94119e-163	-1.55063e-162	7.52971e-163	4.63829e-163	-2.13159e-163	-4.16644e-164	3.4669e-163	1.99137e-163	-1.88271e-163	2.43894e-163	-1.12651e-163	3.30604e-164	2.61158e-163	-4.24274e-163	0
-1.35977e-163	4.1736e-163	-5.47864e-163	1.26998e-162	-1.94386e-163	-6.51306e-163	-1.0918e-162	-1.05224e-162	3.19174e-163	-1.77082e-163	-1.75719e-163	-9.57787e-163	9.28713e-165	3.51248e-163	1.56624e-162	-9.44433e-164	4.94119e-163	-1.55063e-162	7.52971e-163	4.63829e-163	-2.13159e-163	-4.16644e-164	3.4669e-163	1.99137e-163	-1.88271e-163	2.43894e-163	-1.12651e-163	3.30604e-164	2.61158e-163	-4.24274e-163	0
-1.35977e-163	4.1736e-163	-5.47864e-163	1.26998e-162	-1.94386e-163	-6.51306e-163	-1.0918e-162	-1.05224e-162	3.19174e-163	-1.77082e-163	-1.75719e-163	-9.57787e-163	9.28713e-165	3.51248e-163	1.56624e-162	-9.44433e-164	4.94119e-163	-1.55063e-162	7.52971e-163	4.63829e-163	-2.13159e-163	-4.16644e-164	3.4669e-163	1.99137e-163	-1.88271e-163	2.43894e-163	-1.12651e-163	3.30604e-164	2.61158e-163	-4.24274e-163	0
-1.35977e-163	4.1736e-163	-5.47864e-163	1.26998e-162	-1.94386e-163	-6.51306e-163	-1.0918e-162	-1.05224e-162	3.19174e-163	-1.77082e-163	-1.75719e-163	-9.57787e-163	9.28713e-165	3.51248e-163	1.56624e-162	-9.44433e-164	4.94119e-163	-1.55063e-162	7.52971e-163	4.63829e-163	-2.13159e-163	-4.16644e-164	3.4669e-163	1.99137e-163	-1.88271e-163	2.43894e-163	-1.12651e-163	3.30604e-164	2.61158e-163	-4.24274e-163	0
-1.35977e-163	4.1736e-163	-5.47864e-163	1.26998e-162	-1.94386e-163	-6.51306e-163	-1.0918e-162	-1.05224e-162	3.19174e-163	-1.77082e-163	-1.75719e-163	-9.57787e-163	9.28713e-165	3.51248e-163	1.56624e-162	-9.44433e-164	4.94119e-163	-1.55063e-162	7.52971e-163	4.63829e-163	-2.13159e-163	-4.16644e-164	3.4669e-163	1.99137e-163	-1.88271e-163	2.43894e-163	-1.12651e-163	3.30604e-164	2.61158e-163	-4.24274e-163	0
-1.35977e-163	4.1736e-163	-5.47864e-163	1.26998e-162	-1.94386e-163	-6.51306e-163	-1.0918e-162	-1.05224e-162	3.19174e-163	-1.77082e-163	-1.75719e-163	-9.57787e-163	9.28713e-165	3.51248e-163	1.56624e-162	-9.44433e-164	4.94119e-163	-1.55063e-162	7.52971e-163	4.63829e-163	-2.13159e-163	-4.16644e-164	3.4669e-163	1.99137e-163	-1.88271e-163	2.43894e-163	-1.12651e-163	3.30604e-164	2.61158e-163	-4.24274e-163	0
-1.35977e-163	4.1736e-163	-5.47864e-163	1.26998e-162	-1.94386e-163	-6.51306e-163	-1.0918e-162	-1.05224e-162	3.19174e-163	-1.77082e-163	-1.75719e-163	-9.57787e-163	9.28713e-165	3.51248e-163	1.56624e-162	-9.44433e-164	4.94119e-163	-1.55063e-162	7.52971e-163	4.63829e-163	-2.13159e-163	-4.16644e-164	3.4669e-163	1.99137e-163	-1.88271e-163	2.43894e-163	-1.12651e-163	3.30604e-164	2.61158e-163	-4.24274e-163	0
-1.35977e-163	4.1736e-163	-5.47864e-163	1.26998e-162	-1.94386e-163	-6.51306e-163	-1.0918e-162	-1.05224e-162	3.19174e-163	-1.77082e-163	-1.75719e-163	-9.57787e-163	9.28713e-165	3.51248e-163	1.56624e-162	-9.44433e-164	4.94119e-163	-1.55063e-162	7.52971e-163	4.63829e-163	-2.13159e-163	-4.16644e-164	3.4669e-163	1.99137e-163	-1.88271e-163	2.43894e-163	-1.12651e-163	3.30604e-164	2.61158e-163	-4.24274e-163	0
-1.35977e-163	4.1736e-163	-5.47864e-163	1.26998e-162	-1.94386e-163	-6.51306e-163	-1.0918e-162	-1.05224e-162	3.19174e-163	-1.77082e-163	-1.75719e-163	-9.57787e-163	9.28713e-165	3.51248e-163	1.56624e-162	-9.44433e-164	4.94119e-163	-1.55063e-162	7.52971e-163	4.63829e-163	-2.13159e-163	-4.16644e-164	3.4669e-163	1.99137e-163	-1.88271e-163	2.43894e-163	-1.12651e-163	3.30604e-164	2.61158e-163	-4.24274e-163	0
-1.35977e-163	4.1736e-163	-5.47864e-163	1.26998e-162	-1.94386e-163	-6.51306e-163	-1.0918e-162	-1.05224e-162	3.19174e-163	-1.77082e-163	-1.75719e-163	-9.57787e-163	9.28713e-165	3.51248e-163	1.56624e-162	-9.44433e-164	4.94119e-163	-1.55063e-162	7.52971e-163	4.63829e-163	-2.13159e-163	-4.16644e-164	3.4669e-163	1.99137e-163	-1.88271e-163	2.43894e-163	-1.12651e-163	3.30604e-164	2.61158e-163	-4.24274e-163	0
-1.35977e-163	4.1736e-163	-5.47864e-163	1.26998e-162	-1.94386e-163	-6.51306e-163	-1.0918e-162	-1.05224e-162	3.19174e-163	-1.77082e-163	-1.75719e-163	-9.57787e-163	9.28713e-165	3.51248e-163	1.56624e-162	-9.44433e-164	4.94119e-163	-1.55063e-162	7.52971e-163	4.63829e-163	-2.13159e-163	-4.16644e-164	3.4669e-163	1.99137e-163	-1.88271e-163	2.43894e-163	-1.12651e-163	3.30604e-164	2.61158e-163	-4.24274e-163	0
-1.35977e-163	4.1736e-163	-5.47864e-163	1.26998e-162	-1.94386e-163	-6.51306e-163	-1.0918e-162	-1.05224e-162	3.19174e-163	-1.77082e-163	-1.75719e-163	-9.57787e-163	9.28713e-165	3.51248e-163	1.56624e-162	-9.44433e-164	4.94119e-163	-1.55063e-162	7.52971e-163	4.63829e-163	-2.13159e-163	-4.16644e-164	3.4669e-163	1.99137e-163	-1.88271e-163	2.43894e-163	-1.12651e-163	3.30604e-164	2.61158e-163	-4.24274e-163	0
-1.35977e-163	4.1736e-163	-5.47864e-163	1.26998e-162	-1.94386e-163	-6.51306e-163	-1.0918e-162	-1.05224e-162	3.19174e-163	-1.77082e-163	-1.75719e-163	-9.57787e-163	9.28713e-165	3.51248e-163	1.56624e-162	-9.44433e-164	4.94119e-163	-1.55063e-162	7.52971e-163	4.63829e-163	-2.13159e-163	-4.16644e-164	3.4669e-163	1.99137e-163	-1.88271e-163	2.43894e-163	-1.12651e-163	3.30604e-164	2.61158e-163	-4.24274e-163	0
-1.35977e-163	4.1736e-163	-5.47864e-163	1.26998e-162	-1.94386e-163	-6.51306e-163	-1.0918e-162	-1.05224e-162	3.19174e-163	-1.77082e-163	-1.75719e-163	-9.57787e-163	9.28713e-165	3.51248e-163	1.56624e-162	-9.44433e-164	4.94119e-163	-1.55063e-162	7.52971e-163	4.63829e-163	-2.13159e-163	-4.16644e-164	3.4669e-163	1.99137e-163	-1.88271e-163	2.43894e-163	-1.12651e-163	3.30604e-164	2.61158e-163	-4.24274e-163	0
-1.35977e-163	4.1736e-163	-5.47864e-163	1.26998e-162	-1.94386e-163	-6.51306e-163	-1.0918e-162	-1.05224e-162	3.19174e-163	-1.77082e-163	-1.75719e-163	-9.57787e-163	9.28713e-165	3.51248e-163	1.56624e-162	-9.44433e-164	4.94119e-163	-1.55063e-162	7.52971e-163	4.63829e-163	-2.13159e-163	-4.16644e-164	3.4669e-163	1.99137e-163	-1.88271e-163	2.43894e-163	-1.12651e-163	3.30604e-164	2.61158e-163	-4.24274e-163	0
-1.35977e-163	4.1736e-163	-5.47864e-163	1.26998e-162	-1.94386e-163	-6.51306e-163	-1.0918e-162	-1.05224e-162	3.19174e-163	-1.77082e-163	-1.75719e-163	-9.57787e-163	9.28713e-165	3.51248e-163	1.56624e-162	-9.44433e-164	4.94119e-163	-1.55063e-162	7.52971e-163	4.63829e-163	-2.13159e-163	-4.16644e-164	3.4669e-163	1.99137e-163	-1.88271e-163	2.43894e-163	-1.12651e-163	3.30604e-164	2.61158e-163	-4.24274e-163	0
-1.35977e-163	4.1736e-163	-5.47864e-163	1.26998e-162	-1.94386e-163	-6.51306e-163	-1.0918e-162	-1.05224e-162	3.19174e-163	-1.77082e-163	-1.75719e-163	-9.57787e-163	9.28713e-165	3.51248e-163	1.56624e-162	-9.44433e-164	4.94119e-163	-1.55063e-162	7.52971e-163	4.63829e-163	-2.13159e-163	-4.16644e-164	3.4669e-163	1.99137e-163	-1.88271e-163	2.43894e-163	-1.12651e-163	3.30604e-164	2.61158e-163	-4.24274e-163	0
-1.35977e-163	4.1736e-163	-5.47864e-163	1.26998e-162	-1.94386e-163	-6.51306e-163	-1.0918e-162	-1.05224e-162	3.19174e-163	-1.77082e-163	-1.75719e-163	-9.57787e-163	9.28713e-165	3.51248e-163	1.56624e-162	-9.44433e-164	4.94119e-163	-1.55063e-162	7.52971e-163	4.63829e-163	-2.13159e-163	-4.16644e-164	3.4669e-163	1.99137e-163	-1.88271e-163	2.43894e-163	-1.12651e-163	3.30604e-164	2.61158e-163	-4.24274e-163	0
-1.35977e-163	4.1736e-163	-5.47864e-163	1.26998e-162	-1.94386e-163	-6.51306e-163	-1.0918e-162	-1.05224e-162	3.19174e-163	-1.77082e-163	-1.75719e-163	-9.57787e-163	9.28713e-165	3.51248e-163	1.56624e-162	-9.44433e-164	4.94119e-163	-1.55063e-162	7.52971e-163	4.63829e-163	-2.13159e-163	-4.16644e-164	3.4669e-163	1.99137e-163	-1.88271e-163	2.43894e-163	-1.12651e-163	3.30604e-164	2.61158e-163	-4.24274e-163	0
-1.35977e-163	4.1736e-163	-5.47864e-163	1.26998e-162	-1.94386e-163	-6.51306e-163	-1.0918e-162	-1.05224e-162	3.19174e-163	-1.77082e-163	-1.75719e-163	-9.57787e-163	9.28713e-165	3.51248e-163	1.56624e-162	-9.44433e-164	4.94119e-163	-1.55063e-162	7.52971e-163	4.63829e-163	-2.13159e-163	-4.16644e-164	3.4669e-163	1.99137e-163	-1.88271e-163	2.43894e-163	-1.12651e-163	3.30604e-164	2.61158e-163	-4.24274e-163	0
-1.35977e-163	4.1736e-163	-5.47864e-163	1.26998e-162	-1.94386e-163	-6.51306e-163	-1.0918e-162	-1.05224e-162	3.19174e-163	-1.77082e-163	-1.75719e-163	-9.57787e-163	9.28713e-165	3.51248e-163	1.56624e-162	-9.44433e-164	4.94119e-163	-1.55063e-162	7.52971e-163	4.63829e-163	-2.13159e-163	-4.16644e-164	3.4669e-163	1.99137e-163	-1.88271e-163	2.43894e-163	-1.12651e-163	3.30604e-164	2.61158e-163	-4.24274e-163	0
-1.35977e-163	4.1736e-163	-5.47864e-163	1.26998e-162	-1.94386e-163	-6.51306e-163	-1.0918e-162	-1.05224e-162	3.19174e-163	-1.77082e-163	-1.75719e-163	-9.57787e-163	9.28713e-165	3.51248e-163	1.56624e-162	-9.44433e-164	4.94119e-163	-1.55063e-162	7.52971e-163	4.63829e-163	-2.13159e-163	-4.16644e-164	3.4669e-163	1.99137e-163	-1.88271e-163	2.43894e-163	-1.12651e-163	3.30604e-164	2.61158e-163	-4.24274e-163	0
-1.35977e-163	4.1736e-163	-5.47864e-163	1.26998e-162	-1.94386e-163	-6.51306e-163	-1.0918e-162	-1.05224e-162	3.19174e-163	-1.77082e-163	-1.75719e-163	-9.57787e-163	9.28713e-165	3.51248e-163	1.56624e-162	-9.44433e-164	4.94119e-163	-1.55063e-162	7.52971e-163	4.63829e-163	-2.13159e-163	-4.16644e-164	3.4669e-163	1.99137e-163	-1.88271e-163	2.43894e-163	-1.12651e-163	3.30604e-164	2.61158e-163	-4.24274e-163	0
-1.35977e-163	4.1736e-163	-5.47864e-163	1.26998e-162	-1.94386e-163	-6.51306e-163	-1.0918e-162	-1.05224e-162	3.19174e-163	-1.77082e-163	-1.75719e-163	-9.57787e-163	9.28713e-165	3.51248e-163	1.56624e-162	-9.44433e-164	4.94119e-163	-1.55063e-162	7.52971e-163	4.63829e-163	-2.13159e-163	-4.16644e-164	3.4669e-163	1.99137e-163	-1.88271e-163	2.43894e-163	-1.12651e-163	3.30604e-164	2.61158e-163	-4.24274e-163	0
-1.35977e-163	4.1736e-163	-5.47864e-163	1.26998e-162	-1.94386e-163	-6.51306e-163	-1.0918e-162	-1.05224e-162	3.19174e-163	-1.77082e-163	-1.75719e-163	-9.57787e-163	9.28713e-165	3.51248e-163	1.56624e-162	-9.44433e-164	4.94119e-163	-1.55063e-162	7.52971e-163	4.63829e-163	-2.13159e-163	-4.16644e-164	3.4669e-163	1.99137e-163	-1.88271e-163	2.43894e-163	-1.12651e-163	3.30604e-164	2.61158e-163	-4.24274e-163	0
-1.35977e-163	4.1736e-163	-5.47864e-163	1.26998e-162	-1.94386e-163	-6.51306e-163	-1.0918e-162	-1.05224e-162	3.19174e-163	-1.77082e-163	-1.75719e-163	-9.57787e-163	9.28713e-165	3.51248e-163	1.56624e-162	-9.44433e-164	4.94119e-163	-1.55063e-162	7.52971e-163	4.63829e-163	-2.13159e-163	-4.16644e-164	3.4669e-163	1.99137e-163	-1.88271e-163	2.43894e-163	-1.12651e-163	3.30604e-164	2.61158e-163	-4.24274e-163	0
-1.35977e-163	4.1736e-163	-5.47864e-163	1.26998e-162	-1.94386e-163	-6.51306e-163	-1.0918e-162	-1.05224e-162	3.19174e-163	-1.77082e-163	-1.75719e-163	-9.57787e-163	9.28713e-165	3.51248e-163	1.56624e-162	-9.44433e-164	4.94119e-163	-1.55063e-162	7.52971e-163	4.63829e-163	-2.13159e-163	-4.16644e-164	3.4669e-163	1.99137e-163	-1.88271e-163	2.43894e-163	-1.12651e-163	3.30604e-164	2.61158e-163	-4.24274e-163	0
-1.35977e-163	4.1736e-163	-5.47864e-163	1.26998e-162	-1.94386e-163	-6.51306e-163	-1.0918e-162	-1.05224e-162	3.19174e-163	-1.77082e-163	-1.75719e-163	-9.57787e-163	9.28713e-165	3.51248e-163	1.56624e-162	-9.44433e-164	4.94119e-163	-1.55063e-162	7.52971e-163	4.63829e-163	-2.13159e-163	-4.16644e-164	3.4669e-163	1.99137e-163	-1.88271e-163	2.43894e-163	-1.12651e-163	3.30604e-164	2.61158e-163	-4.24274e-163	0
-1.35977e-163	4.1736e-163	-5.47864e-163	1.26998e-162	-1.94386e-163	-6.51306e-163	-1.0918e-162	-1.05224e-162	3.19174e-163	-1.77082e-163	-1.75719e-163	-9.57787e-163	9.28713e-165	3.51248e-163	1.56624e-162	-9.44433e-164	4.94119e-163	-1.55063e-162	7.52971e-163	4.63829e-163	-2.13159e-163	-4.16644e-164	3.4669e-163	1.99137e-163	-1.88271e-163	2.43894e-163	-1.12651e-163	3.30604e-164	2.61158e-163	-4.24274e-163	0
-1.35977e-163	4.1736e-163	-5.47864e-163	1.26998e-162	-1.94386e-163	-6.51306e-163	-1.0918e-162	-1.05224e-162	3.19174e-163	-1.77082e-163	-1.75719e-163	-9.57787e-163	9.28713e-165	3.51248e-163	1.56624e-162	-9.44433e-164	4.94119e-163	-1.55063e-162	7.52971e-163	4.63829e-163	-2.13159e-163	-4.16644e-164	3.4669e-163	1.99137e-163	-1.88271e-163	2.43894e-163	-1.12651e-163	3.30604e-164	2.61158e-163	-4.24274e-163	0
-1.35977e-163	4.1736e-163	-5.47864e-163	1.26998e-162	-1.94386e-163	-6.51306e-163	-1.0918e-162	-1.05224e-162	3.19174e-163	-1.77082e-163	-1.75719e-163	-9.57787e-163	9.28713e-165	3.51248e-163	1.56624e-162	-9.44433e-164	4.94119e-163	-1.55063e-162	7.52971e-163	4.63829e-163	-2.13159e-163	-4.16644e-164	3.4669e-163	1.99137e-163	-1.88271e-163	2.43894e-163	-1.12651e-163	3.30604e-164	2.61158e-163	-4.24274e-163	0
-1.35977e-163	4.1736e-163	-5.47864e-163	1.26998e-162	-1.94386e-163	-6.51306e-163	-1.0918e-162	-1.05224e-162	3.19174e-163	-1.77082e-163	-1.75719e-163	-9.57787e-163	9.28713e-165	3.51248e-163	1.56624e-162	-9.44433e-164	4.94119e-163	-1.55063e-162	7.52971e-163	4.63829e-163	-2.13159e-163	-4.16644e-164	3.4669e-163	1.99137e-163	-1.88271e-163	2.43894e-163	-1.12651e-163	3.30604e-164	2.61158e-163	-4.24274e-163	0
-1.35977e-163	4.1736e-163	-5.47864e-163	1.26998e-162	-1.94386e-163	-6.51306e-163	-1.0918e-162	-1.05224e-162	3.19174e-163	-1.77082e-163	-1.75719e-163	-9.57787e-163	9.28713e-165	3.51248e-163	1.56624e-162	-9.44433e-164	4.94119e-163	-1.55063e-162	7.52971e-163	4.63829e-163	-2.13159e-163	-4.16644e-164	3.4669e-163	1.99137e-163	-1.88271e-163	2.43894e-163	-1.12651e-163	3.30604e-164	2.61158e-163	-4.24274e-163	0
-1.35977e-163	4.1736e-163	-5.47864e-163	1.26998e-162	-1.94386e-163	-6.51306e-163	-1.0918e-162	-1.05224e-162	3.19174e-163	-1.77082e-163	-1.75719e-163	-9.57787e-163	9.28713e-165	3.51248e-163	1.56624e-162	-9.44433e-164	4.94119e-163	-1.55063e-162	7.52971e-163	4.63829e-163	-2.13159e-163	-4.16644e-164	3.4669e-163	1.99137e-163	-1.88271e-163	2.43894e-163	-1.12651e-163	3.30604e-164	2.61158e-163	-4.24274e-163	0
-1.35977e-163	4.1736e-163	-5.47864e-163	1.26998e-162	-1.94386e-163	-6.51306e-163	-1.0918e-162	-1.05224e-162	3.19174e-163	-1.77082e-163	-1.75719e-163	-9.57787e-163	9.28713e-165	3.51248e-163	1.56624e-162	-9.44433e-164	4.94119e-163	-1.55063e-162	7.52971e-163	4.63829e-163	-2.13159e-163	-4.16644e-164	3.4669e-163	1.99137e-163	-1.88271e-163	2.43894e-163	-1.12651e-163	3.30604e-164	2.61158e-163	-4.24274e-163	0
-1.35977e-163	4.1736e-163	-5.47864e-163	1.26998e-162	-1.94386e-163	-6.51306e-163	-1.0918e-162	-1.05224e-162	3.19174e-163	-1.77082e-163	-1.75719e-163	-9.57787e-163	9.28713e-165	3.51248e-163	1.56624e-162	-9.44433e-164	4.94119e-163	-1.55063e-162	7.52971e-163	4.63829e-163	-2.13159e-163	-4.16644e-164	3.4669e-163	1.99137e-163	-1.88271e-163	2.43894e-163	-1.12651e-163	3.30604e-164	2.61158e-163	-4.24274e-163	0
-1.35977e-163	4.1736e-163	-5.47864e-163	1.26998e-162	-1.94386e-163	-6.51306e-163	-1.0918e-162	-1.05224e-162	3.19174e-163	-1.77082e-163	-1.75719e-163	-9.57787e-163	9.28713e-165	3.51248e-163	1.56624e-162	-9.44433e-164	4.94119e-163	-1.55063e-162	7.52971e-163	4.63829e-163	-2.13159e-163	-4.16644e-164	3.4669e-163	1.99137e-163	-1.88271e-163	2.43894e-163	-1.12651e-163	3.30604e-164	2.61158e-163	-4.24274e-163	0
-1.35977e-163	4.1736e-163	-5.47864e-163	1.26998e-162	-1.94386e-163	-6.51306e-163	-1.0918e-162	-1.05224e-162	3.19174e-163	-1.77082e-163	-1.75719e-163	-9.57787e-163	9.28713e-165	3.51248e-163	1.56624e-162	-9.44433e-164	4.94119e-163	-1.55063e-162	7.52971e-163	4.63829e-163	-2.13159e-163	-4.16644e-164	3.4669e-163	1.99137e-163	-1.88271e-163	2.43894e-163	-1.12651e-163	3.30604e-164	2.61158e-163	-4.24274e-163	0
-1.35977e-163	4.1736e-163	-5.47864e-163	1.26998e-162	-1.94386e-163	-6.51306e-163	-1.0918e-162	-1.05224e-162	3.19174e-163	-1.77082e-163	-1.75719e-163	-9.57787e-163	9.28713e-165	3.51248e-163	1.56624e-162	-9.44433e-164	4.94119e-163	-1.55063e-162	7.52971e-163	4.63829e-163	-2.13159e-163	-4.16644e-164	3.4669e-163	1.99137e-163	-1.88271e-163	2.43894e-163	-1.12651e-163	3.30604e-164	2.61158e-163	-4.24274e-163	0
-1.35977e-163	4.1736e-163	-5.47864e-163	1.26998e-162	-1.94386e-163	-6.51306e-163	-1.0918e-162	-1.05224e-162	3.19174e-163	-1.77082e-163	-1.75719e-163	-9.57787e-163	9.28713e-165	3.51248e-163	1.56624e-162	-9.44433e-164	4.94119e-163	-1.55063e-162	7.52971e-163	4.63829e-163	-2.13159e-163	-4.16644e-164	3.4669e-163	1.99137e-163	-1.88271e-163	2.43894e-163	-1.12651e-163	3.30604e-164	2.61158e-163	-4.24274e-163	0
-1.35977e-163	4.1736e-163	-5.47864e-163	1.26998e-162	-1.94386e-163	-6.51306e-163	-1.0918e-162	-1.05224e-162	3.19174e-163	-1.77082e-163	-1.75719e-163	-9.57787e-163	9.28713e-165	3.51248e-163	1.56624e-162	-9.44433e-164	4.94119e-163	-1.55063e-162	7.52971e-163	4.63829e-163	-2.13159e-163	-4.16644e-164	3.4669e-163	1.99137e-163	-1.88271e-163	2.43894e-163	-1.12651e-163	3.30604e-164	2.61158e-163	-4.24274e-163	0
-1.35977e-163	4.1736e-163	-5.47864e-163	1.26998e-162	-1.94386e-163	-6.51306e-163	-1.0918e-162	-1.05224e-162	3.19174e-163	-1.77082e-163	-1.75719e-163	-9.57787e-163	9.28713e-165	3.51248e-163	1.56624e-162	-9.44433e-164	4.94119e-163	-1.55063e-162	7.52971e-163	4.63829e-163	-2.13159e-163	-4.16644e-164	3.4669e-163	1.99137e-163	-1.88271e-163	2.43894e-163	-1.12651e-163	3.30604e-164	2.61158e-163	-4.24274e-163	0
-1.35977e-163	4.1736e-163	-5.47864e-163	1.26998e-162	-1.94386e-163	-6.51306e-163	-1.0918e-162	-1.05224e-162	3.19174e-163	-1.77082e-163	-1.75719e-163	-9.57787e-163	9.28713e-165	3.51248e-163	1.56624e-162	-9.44433e-164	4.94119e-163	-1.55063e-162	7.52971e-163	4.63829e-163	-2.13159e-163	-4.16644e-164	3.4669e-163	1.99137e-163	-1.88271e-163	2.43894e-163	-1.12651e-163	3.30604e-164	2.61158e-163	-4.24274e-163	0
-1.35977e-163	4.1736e-163	-5.47864e-163	1.26998e-162	-1.94386e-163	-6.51306e-163	-1.0918e-162	-1.05224e-162	3.19174e-163	-1.77082e-163	-1.75719e-163	-9.57787e-163	9.28713e-165	3.51248e-163	1.56624e-162	-9.44433e-164	4.94119e-163	-1.55063e-162	7.52971e-163	4.63829e-163	-2.13159e-163	-4.16644e-164	3.4669e-163	1.99137e-163	-1.88271e-163	2.43894e-163	-1.12651e-163	3.30604e-164	2.61158e-163	-4.24274e-163	0
-1.35977e-163	4.1736e-163	-5.47864e-163	1.26998e-162	-1.94386e-163	-6.51306e-163	-1.0918e-162	-1.05224e-162	3.19174e-163	-1.77082e-163	-1.75719e-163	-9.57787e-163	9.28713e-165	3.51248e-163	1.56624e-162	-9.44433e-164	4.94119e-163	-1.55063e-162	7.52971e-163	4.63829e-163	-2.13159e-163	-4.16644e-164	3.4669e-163	1.99137e-163	-1.88271e-163	2.43894e-163	-1.12651e-163	3.30604e-164	2.61158e-163	-4.24274e-163	0
-1.35977e-163	4.1736e-163	-5.47864e-163	1.26998e-162	-1.94386e-163	-6.51306e-163	-1.0918e-162	-1.05224e-162	3.19174e-163	-1.77082e-163	-1.75719e-163	-9.57787e-163	9.28713e-165	3.51248e-163	1.56624e-162	-9.44433e-164	4.94119e-163	-1.55063e-162	7.52971e-163	4.63829e-163	-2.13159e-163	-4.16644e-164	3.4669e-163	1.99137e-163	-1.88271e-163	2.43894e-163	-1.12651e-163	3.30604e-164	2.61158e-163	-4.24274e-163	0
-1.35977e-163	4.1736e-163	-5.47864e-163	1.26998e-162	-1.94386e-163	-6.51306e-163	-1.0918e-162	-1.05224e-162	3.19174e-163	-1.77082e-163	-1.75719e-163	-9.57787e-163	9.28713e-165	3.51248e-163	1.56624e-162	-9.44433e-164	4.94119e-163	-1.55063e-162	7.52971e-163	4.63829e-163	-2.13159e-163	-4.16644e-164	3.4669e-163	1.99137e-163	-1.88271e-163	2.43894e-163	-1.12651e-163	3.30604e-164	2.61158e-163	-4.24274e-163	0
-1.35977e-163	4.1736e-163	-5.47864e-163	1.26998e-162	-1.94386e-163	-6.51306e-163	-1.0918e-162	-1.05224e-162	3.19174e-163	-1.77082e-163	-1.75719e-163	-9.57787e-163	9.28713e-165	3.51248e-163	1.56624e-162	-9.44433e-164	4.94119e-163	-1.55063e-162	7.52971e-163	4.63829e-163	-2.13159e-163	-4.16644e-164	3.4669e-163	1.99137e-163	-1.88271e-163	2.43894e-163	-1.12651e-163	3.30604e-164	2.61158e-163	-4.24274e-163	0
-1.35977e-163	4.1736e-163	-5.47864e-163	1.26998e-162	-1.94386e-163	-6.51306e-163	-1.0918e-162	-1.05224e-162	3.19174e-163	-1.77082e-163	-1.75719e-163	-9.57787e-163	9.28713e-165	3.51248e-163	1.56624e-162	-9.44433e-164	4.94119e-163	-1.55063e-162	7.52971e-163	4.63829e-163	-2.13159e-163	-4.16644e-164	3.4669e-163	1.99137e-163	-1.88271e-163	2.43894e-163	-1.12651e-163	3.30604e-164	2.61158e-163	-4.24274e-163	0
-1.35977e-163	4.1736e-163	-5.47864e-163	1.26998e-162	-1.94386e-163	-6.51306e-163	-1.0918e-162	-1.05224e-162	3.19174e-163	-1.77082e-163	-1.75719e-163	-9.57787e-163	9.28713e-165	3.51248e-163	1.56624e-162	-9.44433e-164	4.94119e-163	-1.55063e-162	7.52971e-163	4.63829e-163	-2.13159e-163	-4.16644e-164	3.4669e-163	1.99137e-163	-1.88271e-163	2.43894e-163	-1.12651e-163	3.30604e-164	2.61158e-163	-4.24274e-163	0
-1.35977e-163	4.1736e-163	-5.47864e-163	1.26998e-162	-1.94386e-163	-6.51306e-163	-1.0918e-162	-1.05224e-162	3.19174e-163	-1.77082e-163	-1.75719e-163	-9.57787e-163	9.28713e-165	3.51248e-163	1.56624e-162	-9.44433e-164	4.94119e-163	-1.55063e-162	7.52971e-163	4.63829e-163	-2.13159e-163	-4.16644e-164	3.4669e-163	1.99137e-163	-1.88271e-163	2.43894e-163	-1.12651e-163	3.30604e-164	2.61158e-163	-4.24274e-163	0
-1.35977e-163	4.1736e-163	-5.47864e-163	1.26998e-162	-1.94386e-163	-6.51306e-163	-1.0918e-162	-1.05224e-162	3.19174e-163	-1.77082e-163	-1.75719e-163	-9.57787e-163	9.28713e-165	3.51248e-163	1.56624e-162	-9.44433e-164	4.94119e-163	-1.55063e-162	7.52971e-163	4.63829e-163	-2.13159e-163	-4.16644e-164	3.4669e-163	1.99137e-163	-1.88271e-163	2.43894e-163	-1.12651e-163	3.30604e-164	2.61158e-163	-4.24274e-163	0
-1.35977e-163	4.1736e-163	-5.47864e-163	1.26998e-162	-1.94386e-163	-6.51306e-163	-1.0918e-162	-1.05224e-162	3.19174e-163	-1.77082e-163	-1.75719e-163	-9.57787e-163	9.28713e-165	3.51248e-163	1.56624e-162	-9.44433e-164	4.94119e-163	-1.55063e-162	7.52971e-163	4.63829e-163	-2.13159e-163	-4.16644e-164	3.4669e-163	1.99137e-163	-1.88271e-163	2.43894e-163	-1.12651e-163	3.30604e-164	2.61158e-163	-4.24274e-163	0
-1.35977e-163	4.1736e-163	-5.47864e-163	1.26998e-162	-1.94386e-163	-6.51306e-163	-1.0918e-162	-1.05224e-162	3.19174e-163	-1.77082e-163	-1.75719e-163	-9.57787e-163	9.28713e-165	3.51248e-163	1.56624e-162	-9.44433e-164	4.94119e-163	-1.55063e-162	7.52971e-163	4.63829e-163	-2.13159e-163	-4.16644e-164	3.4669e-163	1.99137e-163	-1.88271e-163	2.43894e-163	-1.12651e-163	3.30604e-164	2.61158e-163	-4.24274e-163	0
-1.35977e-163	4.1736e-163	-5.47864e-163	1.26998e-162	-1.94386e-163	-6.51306e-163	-1.0918e-162	-1.05224e-162	3.19174e-163	-1.77082e-163	-1.75719e-163	-9.57787e-163	9.28713e-165	3.51248e-163	1.56624e-162	-9.44433e-164	4.94119e-163	-1.55063e-162	7.52971e-163	4.63829e-163	-2.13159e-163	-4.16644e-164	3.4669e-163	1.99137e-163	-1.88271e-163	2.43894e-163	-1.12651e-163	3.30604e-164	2.61158e-163	-4.24274e-163	0
-1.35977e-163	4.1736e-163	-5.47864e-163	1.26998e-162	-1.94386e-163	-6.51306e-163	-1.0918e-162	-1.05224e-162	3.19174e-163	-1.77082e-163	-1.75719e-163	-9.57787e-163	9.28713e-165	3.51248e-163	1.56624e-162	-9.44433e-164	4.94119e-163	-1.55063e-162	7.52971e-163	4.63829e-163	-2.13159e-163	-4.16644e-164	3.4669e-163	1.99137e-163	-1.88271e-163	2.43894e-163	-1.12651e-163	3.30604e-164	2.61158e-163	-4.24274e-163	0
-1.35977e-163	4.1736e-163	-5.47864e-163	1.26998e-162	-1.94386e-163	-6.51306e-163	-1.0918e-162	-1.05224e-162	3.19174e-163	-1.77082e-163	-1.75719e-163	-9.57787e-163	9.28713e-165	3.51248e-163	1.56624e-162	-9.44433e-164	4.94119e-163	-1.55063e-162	7.52971e-163	4.63829e-163	-2.13159e-163	-4.16644e-164	3.4669e-163	1.99137e-163	-1.88271e-163	2.43894e-163	-1.12651e-163	3.30604e-164	2.61158e-163	-4.24274e-163	0
-1.35977e-163	4.1736e-163	-5.47864e-163	1.26998e-162	-1.94386e-163	-6.51306e-163	-1.0918e-162	-1.05224e-162	3.19174e-163	-1.77082e-163	-1.75719e-163	-9.57787e-163	9.28713e-165	3.51248e-163	1.56624e-162	-9.44433e-164	4.94119e-163	-1.55063e-162	7.52971e-163	4.63829e-163	-2.13159e-163	-4.16644e-164	3.4669e-163	1.99137e-163	-1.88271e-163	2.43894e-163	-1.12651e-163	3.30604e-164	2.61158e-163	-4.24274e-163	0
-1.35977e-163	4.1736e-163	-5.47864e-163	1.26998e-162	-1.94386e-163	-6.51306e-163	-1.0918e-162	-1.05224e-162	3.19174e-163	-1.77082e-163	-1.75719e-163	-9.57787e-163	9.28713e-165	3.51248e-163	1.56624e-162	-9.44433e-164	4.94119e-163	-1.55063e-162	7.52971e-163	4.63829e-163	-2.13159e-163	-4.16644e-164	3.4669e-163	1.99137e-163	-1.88271e-163	2.43894e-163	-1.12651e-163	3.30604e-164	2.61158e-163	-4.24274e-163	0
-1.35977e-163	4.1736e-163	-5.47864e-163	1.26998e-162	-1.94386e-163	-6.51306e-163	-1.0918e-162	-1.05224e-162	3.19174e-163	-1.77082e-163	-1.75719e-163	-9.57787e-163	9.28713e-165	3.51248e-163	1.56624e-162	-9.44433e-164	4.94119e-163	-1.55063e-162	7.52971e-163	4.63829e-163	-2.13159e-163	-4.16644e-164	3.4669e-163	1.99137e-163	-1.88271e-163	2.43894e-163	-1.12651e-163	3.30604e-164	2.61158e-163	-4.24274e-163	0
-1.35977e-163	4.1736e-163	-5.47864e-163	1.26998e-162	-1.94386e-163	-6.51306e-163	-1.0918e-162	-1.05224e-162	3.19174e-163	-1.77082e-163	-1.75719e-163	-9.57787e-163	9.28713e-165	3.51248e-163	1.56624e-162	-9.44433e-164	4.94119e-163	-1.55063e-162	7.52971e-163	4.63829e-163	-2.13159e-163	-4.16644e-164	3.4669e-163	1.99137e-163	-1.88271e-163	2.43894e-163	-1.12651e-163	3.30604e-164	2.61158e-163	-4.24274e-163	0
-1.35977e-163	4.1736e-163	-5.47864e-163	1.26998e-162	-1.94386e-163	-6.51306e-163	-1.0918e-162	-1.05224e-162	3.19174e-163	-1.77082e-163	-1.75719e-163	-9.57787e-163	9.28713e-165	3.51248e-163	1.56624e-162	-9.44433e-164	4.94119e-163	-1.55063e-162	7.52971e-163	4.63829e-163	-2.13159e-163	-4.16644e-164	3.4669e-163	1.99137e-163	-1.88271e-163	2.43894e-163	-1.12651e-163	3.30604e-164	2.61158e-163	-4.24274e-163	0
-1.35977e-163	4.1736e-163	-5.47864e-163	1.26998e-162	-1.94386e-163	-6.51306e-163	-1.0918e-162	-1.05224e-162	3.19174e-163	-1.77082e-163	-1.75719e-163	-9.57787e-163	9.28713e-165	3.51248e-163	1.56624e-162	-9.44433e-164	4.94119e-163	-1.55063e-162	7.52971e-163	4.63829e-163	-2.13159e-163	-4.16644e-164	3.4669e-163	1.99137e-163	-1.88271e-163	2.43894e-163	-1.12651e-163	3.30604e-164	2.61158e-163	-4.24274e-163	0
-1.35977e-163	4.1736e-163	-5.47864e-163	1.26998e-162	-1.94386e-163	-6.51306e-163	-1.0918e-162	-1.05224e-162	3.19174e-163	-1.77082e-163	-1.75719e-163	-9.57787e-163	9.28713e-165	3.51248e-163	1.56624e-162	-9.44433e-164	4.94119e-163	-1.55063e-162	7.52971e-163	4.63829e-163	-2.13159e-163	-4.16644e-164	3.4669e-163	1.99137e-163	-1.88271e-163	2.43894e-163	-1.12651e-163	3.30604e-164	2.61158e-163	-4.24274e-163	0
-1.35977e-163	4.1736e-163	-5.47864e-163	1.26998e-162	-1.94386e-163	-6.51306e-163	-1.0918e-162	-1.05224e-162	3.19174e-163	-1.77082e-163	-1.75719e-163	-9.57787e-163	9.28713e-165	3.51248e-163	1.56624e-162	-9.44433e-164	4.94119e-163	-1.55063e-162	7.52971e-163	4.63829e-163	-2.13159e-163	-4.16644e-164	3.4669e-163	1.99137e-163	-1.88271e-163	2.43894e-163	-1.12651e-163	3.30604e-164	2.61158e-163	-4.24274e-163	0
-1.35977e-163	4.1736e-163	-5.47864e-163	1.26998e-162	-1.94386e-163	-6.51306e-163	-1.0918e-162	-1.05224e-162	3.19174e-163	-1.77082e-163	-1.75719e-163	-9.57787e-163	9.28713e-165	3.51248e-163	1.56624e-162	-9.44433e-164	4.94119e-163	-1.55063e-162	7.52971e-163	4.63829e-163	-2.13159e-163	-4.16644e-164	3.4669e-163	1.99137e-163	-1.88271e-163	2.43894e-163	-1.12651e-163	3.30604e-164	2.61158e-163	-4.24274e-163	0
-1.35977e-163	4.1736e-163	-5.47864e-163	1.26998e-162	-1.94386e-163	-6.51306e-163	-1.0918e-162	-1.05224e-162	3.19174e-163	-1.77082e-163	-1.75719e-163	-9.57787e-163	9.28713e-165	3.51248e-163	1.56624e-162	-9.44433e-164	4.94119e-163	-1.55063e-162	7.52971e-163	4.63829e-163	-2.13159e-163	-4.16644e-164	3.4669e-163	1.99137e-163	-1.88271e-163	2.43894e-163	-1.12651e-163	3.30604e-164	2.61158e-163	-4.24274e-163	0
-1.35977e-163	4.1736e-163	-5.47864e-163	1.26998e-162	-1.94386e-163	-6.51306e-163	-1.0918e-162	-1.05224e-162	3.19174e-163	-1.77082e-163	-1.75719e-163	-9.57787e-163	9.28713e-165	3.51248e-163	1.56624e-162	-9.44433e-164	4.94119e-163	-1.55063e-162	7.52971e-163	4.63829e-163	-2.13159e-163	-4.16644e-164	3.4669e-163	1.99137e-163	-1.88271e-163	2.43894e-163	-1.12651e-163	3.30604e-164	2.61158e-163	-4.24274e-163	0
-1.35977e-163	4.1736e-163	-5.47864e-163	1.26998e-162	-1.94386e-163	-6.51306e-163	-1.0918e-162	-1.05224e-162	3.19174e-163	-1.77082e-163	-1.75719e-163	-9.57787e-163	9.28713e-165	3.51248e-163	1.56624e-162	-9.44433e-164	4.94119e-163	-1.55063e-162	7.52971e-163	4.63829e-163	-2.13159e-163	-4.16644e-164	3.4669e-163	1.99137e-163	-1.88271e-163	2.43894e-163	-1.12651e-163	3.30604e-164	2.61158e-163	-4.24274e-163	0
-1.35977e-163	4.1736e-163	-5.47864e-163	1.26998e-162	-1.94386e-163	-6.51306e-163	-1.0918e-162	-1.05224e-162	3.19174e-163	-1.77082e-163	-1.75719e-163	-9.57787e-163	9.28713e-165	3.51248e-163	1.56624e-162	-9.44433e-164	4.94119e-163	-1.55063e-162	7.52971e-163	4.63829e-163	-2.13159e-163	-4.16644e-164	3.4669e-163	1.99137e-163	-1.88271e-163	2.43894e-163	-1.12651e-163	3.30604e-164	2.61158e-163	-4.24274e-163	0
-1.35977e-163	4.1736e-163	-5.47864e-163	1.26998e-162	-1.94386e-163	-6.51306e-163	-1.0918e-162	-1.05224e-162	3.19174e-163	-1.77082e-163	-1.75719e-163	-9.57787e-163	9.28713e-165	3.51248e-163	1.56624e-162	-9.44433e-164	4.94119e-163	-1.55063e-162	7.52971e-163	4.63829e-163	-2.13159e-163	-4.16644e-164	3.4669e-163	1.99137e-163	-1.88271e-163	2.43894e-163	-1.12651e-163	3.30604e-164	2.61158e-163	-4.24274e-163	0
-1.35977e-163	4.1736e-163	-5.47864e-163	1.26998e-162	-1.94386e-163	-6.51306e-163	-1.0918e-162	-1.05224e-162	3.19174e-163	-1.77082e-163	-1.75719e-163	-9.57787e-163	9.28713e-165	3.51248e-163	1.56624e-162	-9.44433e-164	4.94119e-163	-1.55063e-162	7.52971e-163	4.63829e-163	-2.13159e-163	-4.16644e-164	3.4669e-163	1.99137e-163	-1.88271e-163	2.43894e-163	-1.12651e-163	3.30604e-164	2.61158e-163	-4.24274e-163	0
-1.35977e-163	4.1736e-163	-5.47864e-163	1.26998e-162	-1.94386e-163	-6.51306e-163	-1.0918e-162	-1.05224e-162	3.19174e-163	-1.77082e-163	-1.75719e-163	-9.57787e-163	9.28713e-165	3.51248e-163	1.56624e-162	-9.44433e-164	4.94119e-163	-1.55063e-162	7.52971e-163	4.63829e-163	-2.13159e-163	-4.16644e-164	3.4669e-163	1.99137e-163	-1.88271e-163	2.43894e-163	-1.12651e-163	3.30604e-164	2.61158e-163	-4.24274e-163	0
-1.35977e-163	4.1736e-163	-5.47864e-163	1.26998e-162	-1.94386e-163	-6.51306e-163	-1.0918e-162	-1.05224e-162	3.19174e-163	-1.77082e-163	-1.75719e-163	-9.57787e-163	9.28713e-165	3.51248e-163	1.56624e-162	-9.44433e-164	4.94119e-163	-1.55063e-162	7.52971e-163	4.63829e-163	-2.13159e-163	-4.16644e-164	3.4669e-163	1.99137e-163	-1.88271e-163	2.43894e-163	-1.12651e-163	3.30604e-164	2.61158e-163	-4.24274e-163	0
-1.35977e-163	4.1736e-163	-5.47864e-163	1.26998e-162	-1.94386e-163	-6.51306e-163	-1.0918e-162	-1.05224e-162	3.19174e-163	-1.77082e-163	-1.75719e-163	-9.57787e-163	9.28713e-165	3.51248e-163	1.56624e-162	-9.44433e-164	4.94119e-163	-1.55063e-162	7.52971e-163	4.63829e-163	-2.13159e-163	-4.16644e-164	3.4669e-163	1.99137e-163	-1.88271e-163	2.43894e-163	-1.12651e-163	3.30604e-164	2.61158e-163	-4.24274e-163	0
-1.35977e-163	4.1736e-163	-5.47864e-163	1.26998e-162	-1.94386e-163	-6.51306e-163	-1.0918e-162	-1.05224e-162	3.19174e-163	-1.77082e-163	-1.75719e-163	-9.57787e-163	9.28713e-165	3.51248e-163	1.56624e-162	-9.44433e-164	4.94119e-163	-1.55063e-162	7.52971e-163	4.63829e-163	-2.13159e-163	-4.16644e-164	3.4669e-163	1.99137e-163	-1.88271e-163	2.43894e-163	-1.12651e-163	3.30604e-164	2.61158e-163	-4.24274e-163	0
-1.35977e-163	4.1736e-163	-5.47864e-163	1.26998e-162	-1.94386e-163	-6.51306e-163	-1.0918e-162	-1.05224e-162	3.19174e-163	-1.77082e-163	-1.75719e-163	-9.57787e-163	9.28713e-165	3.51248e-163	1.56624e-162	-9.44433e-164	4.94119e-163	-1.55063e-162	7.52971e-163	4.63829e-163	-2.13159e-163	-4.16644e-164	3.4669e-163	1.99137e-163	-1.88271e-163	2.43894e-163	-1.12651e-163	3.30604e-164	2.61158e-163	-4.24274e-163	0
-1.35977e-163	4.1736e-163	-5.47864e-163	1.26998e-162	-1.94386e-163	-6.51306e-163	-1.0918e-162	-1.05224e-162	3.19174e-163	-1.77082e-163	-1.75719e-163	-9.57787e-163	9.28713e-165	3.51248e-163	1.56624e-162	-9.44433e-164	4.94119e-163	-1.55063e-162	7.52971e-163	4.63829e-163	-2.13159e-163	-4.16644e-164	3.4669e-163	1.99137e-163	-1.88271e-163	2.43894e-163	-1.12651e-163	3.30604e-164	2.61158e-163	-4.24274e-163	0
-1.35977e-163	4.1736e-163	-5.47864e-163	1.26998e-162	-1.94386e-163	-6.51306e-163	-1.0918e-162	-1.05224e-162	3.19174e-163	-1.77082e-163	-1.75719e-163	-9.57787e-163	9.28713e-165	3.51248e-163	1.56624e-162	-9.44433e-164	4.94119e-163	-1.55063e-162	7.52971e-163	4.63829e-163	-2.13159e-163	-4.16644e-164	3.4669e-163	1.99137e-163	-1.88271e-163	2.43894e-163	-1.12651e-163	3.30604e-164	2.61158e-163	-4.24274e-163	0
-1.35977e-163	4.1736e-163	-5.47864e-163	1.26998e-162	-1.94386e-163	-6.51306e-163	-1.0918e-162	-1.05224e-162	3.19174e-163	-1.77082e-163	-1.75719e-163	-9.57787e-163	9.28713e-165	3.51248e-163	1.56624e-162	-9.44433e-164	4.94119e-163	-1.55063e-162	7.52971e-163	4.63829e-163	-2.13159e-163	-4.16644e-164	3.4669e-163	1.99137e-163	-1.88271e-163	2.43894e-163	-1.12651e-163	3.30604e-164	2.61158e-163	-4.24274e-163	0
-1.35977e-163	4.1736e-163	-5.47864e-163	1.26998e-162	-1.94386e-163	-6.51306e-163	-1.0918e-162	-1.05224e-162	3.19174e-163	-1.77082e-163	-1.75719e-163	-9.57787e-163	9.28713e-165	3.51248e-163	1.56624e-162	-9.44433e-164	4.94119e-163	-1.55063e-162	7.52971e-163	4.63829e-163	-2.13159e-163	-4.16644e-164	3.4669e-163	1.99137e-163	-1.88271e-163	2.43894e-163	-1.12651e-163	3.30604e-164	2.61158e-163	-4.24274e-163	0
-1.35977e-163	4.1736e-163	-5.47864e-163	1.26998e-162	-1.94386e-163	-6.51306e-163	-1.0918e-162	-1.05224e-162	3.19174e-163	-1.77082e-163	-1.75719e-163	-9.57787e-163	9.28713e-165	3.51248e-163	1.56624e-162	-9.44433e-164	4.94119e-163	-1.55063e-162	7.52971e-163	4.63829e-163	-2.13159e-163	-4.16644e-164	3.4669e-163	1.99137e-163	-1.88271e-163	2.43894e-163	-1.12651e-163	3.30604e-164	2.61158e-163	-4.24274e-163	0
-1.35977e-163	4.1736e-163	-5.47864e-163	1.26998e-162	-1.94386e-163	-6.51306e-163	-1.0918e-162	-1.05224e-162	3.19174e-163	-1.77082e-163	-1.75719e-163	-9.57787e-163	9.28713e-165	3.51248e-163	1.56624e-162	-9.44433e-164	4.94119e-163	-1.55063e-162	7.52971e-163	4.63829e-163	-2.13159e-163	-4.16644e-164	3.4669e-163	1.99137e-163	-1.88271e-163	2.43894e-163	-1.12651e-163	3.30604e-164	2.61158e-163	-4.24274e-163	0
-1.35977e-163	4.1736e-163	-5.47864e-163	1.26998e-162	-1.94386e-163	-6.51306e-163	-1.0918e-162	-1.05224e-162	3.19174e-163	-1.77082e-163	-1.75719e-163	-9.57787e-163	9.28713e-165	3.51248e-163	1.56624e-162	-9.44433e-164	4.94119e-163	-1.55063e-162	7.52971e-163	4.63829e-163	-2.13159e-163	-4.16644e-164	3.4669e-163	1.99137e-163	-1.88271e-163	2.43894e-163	-1.12651e-163	3.30604e-164	2.61158e-163	-4.24274e-163	0
-1.35977e-163	4.1736e-163	-5.47864e-163	1.26998e-162	-1.94386e-163	-6.51306e-163	-1.0918e-162	-1.05224e-162	3.19174e-163	-1.77082e-163	-1.75719e-163	-9.57787e-163	9.28713e-165	3.51248e-163	1.56624e-162	-9.44433e-164	4.94119e-163	-1.55063e-162	7.52971e-163	4.63829e-163	-2.13159e-163	-4.16644e-164	3.4669e-163	1.99137e-163	-1.88271e-163	2.43894e-163	-1.12651e-163	3.30604e-164	2.61158e-163	-4.24274e-163	0
-1.35977e-163	4.1736e-163	-5.47864e-163	1.26998e-162	-1.94386e-163	-6.51306e-163	-1.0918e-162	-1.05224e-162	3.19174e-163	-1.77082e-163	-1.75719e-163	-9.57787e-163	9.28713e-165	3.51248e-163	1.56624e-162	-9.44433e-164	4.94119e-163	-1.55063e-162	7.52971e-163	4.63829e-163	-2.13159e-163	-4.16644e-164	3.4669e-163	1.99137e-163	-1.88271e-163	2.43894e-163	-1.12651e-163	3.30604e-164	2.61158e-163	-4.24274e-163	0
-1.35977e-163	4.1736e-163	-5.47864e-163	1.26998e-162	-1.94386e-163	-6.51306e-163	-1.0918e-162	-1.05224e-162	3.19174e-163	-1.77082e-163	-1.75719e-163	-9.57787e-163	9.28713e-165	3.51248e-163	1.56624e-162	-9.44433e-164	4.94119e-163	-1.55063e-162	7.52971e-163	4.63829e-163	-2.13159e-163	-4.16644e-164	3.4669e-163	1.99137e-163	-1.88271e-163	2.43894e-163	-1.12651e-163	3.30604e-164	2.61158e-163	-4.24274e-163	0
-1.35977e-163	4.1736e-163	-5.47864e-163	1.26998e-162	-1.94386e-163	-6.51306e-163	-1.0918e-162	-1.05224e-162	3.19174e-163	-1.77082e-163	-1.75719e-163	-9.57787e-163	9.28713e-165	3.51248e-163	1.56624e-162	-9.44433e-164	4.94119e-163	-1.55063e-162	7.52971e-163	4.63829e-163	-2.13159e-163	-4.16644e-164	3.4669e-163	1.99137e-163	-1.88271e-163	2.43894e-163	-1.12651e-163	3.30604e-164	2.61158e-163	-4.24274e-163	0
-1.35977e-163	4.1736e-163	-5.47864e-163	1.26998e-162	-1.94386e-163	-6.51306e-163	-1.0918e-162	-1.05224e-162	3.19174e-163	-1.77082e-163	-1.75719e-163	-9.57787e-163	9.28713e-165	3.51248e-163	1.56624e-162	-9.44433e-164	4.94119e-163	-1.55063e-162	7.52971e-163	4.63829e-163	-2.13159e-163	-4.16644e-164	3.4669e-163	1.99137e-163	-1.88271e-163	2.43894e-163	-1.12651e-163	3.30604e-164	2.61158e-163	-4.24274e-163	0
-1.35977e-163	4.1736e-163	-5.47864e-163	1.26998e-162	-1.94386e-163	-6.51306e-163	-1.0918e-162	-1.05224e-162	3.19174e-163	-1.77082e-163	-1.75719e-163	-9.57787e-163	9.28713e-165	3.51248e-163	1.56624e-162	-9.44433e-164	4.94119e-163	-1.55063e-162	7.52971e-163	4.63829e-163	-2.13159e-163	-4.16644e-164	3.4669e-163	1.99137e-163	-1.88271e-163	2.43894e-163	-1.12651e-163	3.30604e-164	2.61158e-163	-4.24274e-163	0
-1.35977e-163	4.1736e-163	-5.47864e-163	1.26998e-162	-1.94386e-163	-6.51306e-163	-1.0918e-162	-1.05224e-162	3.19174e-163	-1.77082e-163	-1.75719e-163	-9.57787e-163	9.28713e-165	3.51248e-163	1.56624e-162	-9.44433e-164	4.94119e-163	-1.55063e-162	7.52971e-163	4.63829e-163	-2.13159e-163	-4.16644e-164	3.4669e-163	1.99137e-163	-1.88271e-163	2.43894e-163	-1.12651e-163	3.30604e-164	2.61158e-163	-4.24274e-163	0
-1.35977e-163	4.1736e-163	-5.47864e-163	1.26998e-162	-1.94386e-163	-6.51306e-163	-1.0918e-162	-1.05224e-162	3.19174e-163	-1.77082e-163	-1.75719e-163	-9.57787e-163	9.28713e-165	3.51248e-163	1.56624e-162	-9.44433e-164	4.94119e-163	-1.55063e-162	7.52971e-163	4.63829e-163	-2.13159e-163	-4.16644e-164	3.4669e-163	1.99137e-163	-1.88271e-163	2.43894e-163	-1.12651e-163	3.30604e-164	2.61158e-163	-4.24274e-163	0
-1.35977e-163	4.1736e-163	-5.47864e-163	1.26998e-162	-1.94386e-163	-6.51306e-163	-1.0918e-162	-1.05224e-162	3.19174e-163	-1.77082e-163	-1.75719e-163	-9.57787e-163	9.28713e-165	3.51248e-163	1.56624e-162	-9.44433e-164	4.94119e-163	-1.55063e-162	7.52971e-163	4.63829e-163	-2.13159e-163	-4.16644e-164	3.4669e-163	1.99137e-163	-1.88271e-163	2.43894e-163	-1.12651e-163	3.30604e-164	2.61158e-163	-4.24274e-163	0
-1.35977e-163	4.1736e-163	-5.47864e-163	1.26998e-162	-1.94386e-163	-6.51306e-163	-1.0918e-162	-1.05224e-162	3.19174e-163	-1.77082e-163	-1.75719e-163	-9.57787e-163	9.28713e-165	3.51248e-163	1.56624e-162	-9.44433e-164	4.94119e-163	-1.55063e-162	7.52971e-163	4.63829e-163	-2.13159e-163	-4.16644e-164	3.4669e-163	1.99137e-163	-1.88271e-163	2.43894e-163	-1.12651e-163	3.30604e-164	2.61158e-163	-4.24274e-163	0
-1.35977e-163	4.1736e-163	-5.47864e-163	1.26998e-162	-1.94386e-163	-6.51306e-163	-1.0918e-162	-1.05224e-162	3.19174e-163	-1.77082e-163	-1.75719e-163	-9.57787e-163	9.28713e-165	3.51248e-163	1.56624e-162	-9.44433e-164	4.94119e-163	-1.55063e-162	7.52971e-163	4.63829e-163	-2.13159e-163	-4.16644e-164	3.4669e-163	1.99137e-163	-1.88271e-163	2.43894e-163	-1.12651e-163	3.30604e-164	2.61158e-163	-4.24274e-163	0
-1.35977e-163	4.1736e-163	-5.47864e-163	1.26998e-162	-1.94386e-163	-6.51306e-163	-1.0918e-162	-1.05224e-162	3.19174e-163	-1.77082e-163	-1.75719e-163	-9.57787e-163	9.28713e-165	3.51248e-163	1.56624e-162	-9.44433e-164	4.94119e-163	-1.55063e-162	7.52971e-163	4.63829e-163	-2.13159e-163	-4.16644e-164	3.4669e-163	1.99137e-163	-1.88271e-163	2.43894e-163	-1.12651e-163	3.30604e-164	2.61158e-163	-4.24274e-163	0
-1.35977e-163	4.1736e-163	-5.47864e-163	1.26998e-162	-1.94386e-163	-6.51306e-163	-1.0918e-162	-1.05224e-162	3.19174e-163	-1.77082e-163	-1.75719e-163	-9.57787e-163	9.28713e-165	3.51248e-163	1.56624e-162	-9.44433e-164	4.94119e-163	-1.55063e-162	7.52971e-163	4.63829e-163	-2.13159e-163	-4.16644e-164	3.4669e-163	1.99137e-163	-1.88271e-163	2.43894e-163	-1.12651e-163	3.30604e-164	2.61158e-163	-4.24274e-163	0
-1.35977e-163	4.1736e-163	-5.47864e-163	1.26998e-162	-1.94386e-163	-6.51306e-163	-1.0918e-162	-1.05224e-162	3.19174e-163	-1.77082e-163	-1.75719e-163	-9.57787e-163	9.28713e-165	3.51248e-163	1.56624e-162	-9.44433e-164	4.94119e-163	-1.55063e-162	7.52971e-163	4.63829e-163	-2.13159e-163	-4.16644e-164	3.4669e-163	1.99137e-163	-1.88271e-163	2.43894e-163	-1.12651e-163	3.30604e-164	2.61158e-163	-4.24274e-163	0
-1.35977e-163	4.1736e-163	-5.47864e-163	1.26998e-162	-1.94386e-163	-6.51306e-163	-1.0918e-162	-1.05224e-162	3.19174e-163	-1.77082e-163	-1.75719e-163	-9.57787e-163	9.28713e-165	3.51248e-163	1.56624e-162	-9.44433e-164	4.94119e-163	-1.55063e-162	7.52971e-163	4.63829e-163	-2.13159e-163	-4.16644e-164	3.4669e-163	1.99137e-163	-1.88271e-163	2.43894e-163	-1.12651e-163	3.30604e-164	2.61158e-163	-4.24274e-163	0
-1.35977e-163	4.1736e-163	-5.47864e-163	1.26998e-162	-1.94386e-163	-6.51306e-163	-1.0918e-162	-1.05224e-162	3.19174e-163	-1.77082e-163	-1.75719e-163	-9.57787e-163	9.28713e-165	3.51248e-163	1.56624e-162	-9.44433e-164	4.94119e-163	-1.55063e-162	7.52971e-163	4.63829e-163	-2.13159e-163	-4.16644e-164	3.4669e-163	1.99137e-163	-1.88271e-163	2.43894e-163	-1.12651e-163	3.30604e-164	2.61158e-163	-4.24274e-163	0
-1.35977e-163	4.1736e-163	-5.47864e-163	1.26998e-162	-1.94386e-163	-6.51306e-163	-1.0918e-162	-1.05224e-162	3.19174e-163	-1.77082e-163	-1.75719e-163	-9.57787e-163	9.28713e-165	3.51248e-163	1.56624e-162	-9.44433e-164	4.94119e-163	-1.55063e-162	7.52971e-163	4.63829e-163	-2.13159e-163	-4.16644e-164	3.4669e-163	1.99137e-163	-1.88271e-163	2.43894e-163	-1.12651e-163	3.30604e-164	2.61158e-163	-4.24274e-163	0
-1.35977e-163	4.1736e-163	-5.47864e-163	1.26998e-162	-1.94386e-163	-6.51306e-163	-1.0918e-162	-1.05224e-162	3.19174e-163	-1.77082e-163	-1.75719e-163	-9.57787e-163	9.28713e-165	3.51248e-163	1.56624e-162	-9.44433e-164	4.94119e-163	-1.55063e-162	7.52971e-163	4.63829e-163	-2.13159e-163	-4.16644e-164	3.4669e-163	1.99137e-163	-1.88271e-163	2.43894e-163	-1.12651e-163	3.30604e-164	2.61158e-163	-4.24274e-163	0
-1.35977e-163	4.1736e-163	-5.47864e-163	1.26998e-162	-1.94386e-163	-6.51306e-163	-1.0918e-162	-1.05224e-162	3.19174e-163	-1.77082e-163	-1.75719e-163	-9.57787e-163	9.28713e-165	3.51248e-163	1.56624e-162	-9.44433e-164	4.94119e-163	-1.55063e-162	7.52971e-163	4.63829e-163	-2.13159e-163	-4.16644e-164	3.4669e-163	1.99137e-163	-1.88271e-163	2.43894e-163	-1.12651e-163	3.30604e-164	2.61158e-163	-4.24274e-163	0
-1.35977e-163	4.1736e-163	-5.47864e-163	1.26998e-162	-1.94386e-163	-6.51306e-163	-1.0918e-162	-1.05224e-162	3.19174e-163	-1.77082e-163	-1.75719e-163	-9.57787e-163	9.28713e-165	3.51248e-163	1.56624e-162	-9.44433e-164	4.94119e-163	-1.55063e-162	7.52971e-163	4.63829e-163	-2.13159e-163	-4.16644e-164	3.4669e-163	1.99137e-163	-1.88271e-163	2.43894e-163	-1.12651e-163	3.30604e-164	2.61158e-163	-4.24274e-163	0
-1.35977e-163	4.1736e-163	-5.47864e-163	1.26998e-162	-1.94386e-163	-6.51306e-163	-1.0918e-162	-1.05224e-162	3.19174e-163	-1.77082e-163	-1.75719e-163	-9.57787e-163	9.28713e-165	3.51248e-163	1.56624e-162	-9.44433e-164	4.94119e-163	-1.55063e-162	7.52971e-163	4.63829e-163	-2.13159e-163	-4.16644e-164	3.4669e-163	1.99137e-163	-1.88271e-163	2.43894e-163	-1.12651e-163	3.30604e-164	2.61158e-163	-4.24274e-163	0
-1.35977e-163	4.1736e-163	-5.47864e-163	1.26998e-162	-1.94386e-163	-6.51306e-163	-1.0918e-162	-1.05224e-162	3.19174e-163	-1.77082e-163	-1.75719e-163	-9.57787e-163	9.28713e-165	3.51248e-163	1.56624e-162	-9.44433e-164	4.94119e-163	-1.55063e-162	7.52971e-163	4.63829e-163	-2.13159e-163	-4.16644e-164	3.4669e-163	1.99137e-163	-1.88271e-163	2.43894e-163	-1.12651e-163	3.30604e-164	2.61158e-163	-4.24274e-163	0
-1.35977e-163	4.1736e-163	-5.47864e-163	1.26998e-162	-1.94386e-163	-6.51306e-163	-1.0918e-162	-1.05224e-162	3.19174e-163	-1.77082e-163	-1.75719e-163	-9.57787e-163	9.28713e-165	3.51248e-163	1.56624e-162	-9.44433e-164	4.94119e-163	-1.55063e-162	7.52971e-163	4.63829e-163	-2.13159e-163	-4.16644e-164	3.4669e-163	1.99137e-163	-1.88271e-163	2.43894e-163	-1.12651e-163	3.30604e-164	2.61158e-163	-4.24274e-163	0
-1.35977e-163	4.1736e-163	-5.47864e-163	1.26998e-162	-1.94386e-163	-6.51306e-163	-1.0918e-162	-1.05224e-162	3.19174e-163	-1.77082e-163	-1.75719e-163	-9.57787e-163	9.28713e-165	3.51248e-163	1.56624e-162	-9.44433e-164	4.94119e-163	-1.55063e-162	7.52971e-163	4.63829e-163	-2.13159e-163	-4.16644e-164	3.4669e-163	1.99137e-163	-1.88271e-163	2.43894e-163	-1.12651e-163	3.30604e-164	2.61158e-163	-4.24274e-163	0
-1.35977e-163	4.1736e-163	-5.47864e-163	1.26998e-162	-1.94386e-163	-6.51306e-163	-1.0918e-162	-1.05224e-162	3.19174e-163	-1.77082e-163	-1.75719e-163	-9.57787e-163	9.28713e-165	3.51248e-163	1.56624e-162	-9.44433e-164	4.94119e-163	-1.55063e-162	7.52971e-163	4.63829e-163	-2.13159e-163	-4.16644e-164	3.4669e-163	1.99137e-163	-1.88271e-163	2.43894e-163	-1.12651e-163	3.30604e-164	2.61158e-163	-4.24274e-163	0
-1.35977e-163	4.1736e-163	-5.47864e-163	1.26998e-162	-1.94386e-163	-6.51306e-163	-1.0918e-162	-1.05224e-162	3.19174e-163	-1.77082e-163	-1.75719e-163	-9.57787e-163	9.28713e-165	3.51248e-163	1.56624e-162	-9.44433e-164	4.94119e-163	-1.55063e-162	7.52971e-163	4.63829e-163	-2.13159e-163	-4.16644e-164	3.4669e-163	1.99137e-163	-1.88271e-163	2.43894e-163	-1.12651e-163	3.30604e-164	2.61158e-163	-4.24274e-163	0
-1.35977e-163	4.1736e-163	-5.47864e-163	1.26998e-162	-1.94386e-163	-6.51306e-163	-1.0918e-162	-1.05224e-162	3.19174e-163	-1.77082e-163	-1.75719e-163	-9.57787e-163	9.28713e-165	3.51248e-163	1.56624e-162	-9.44433e-164	4.94119e-163	-1.55063e-162	7.52971e-163	4.63829e-163	-2.13159e-163	-4.16644e-164	3.4669e-163	1.99137e-163	-1.88271e-163	2.43894e-163	-1.12651e-163	3.30604e-164	2.61158e-163	-4.24274e-163	0
-1.35977e-163	4.1736e-163	-5.47864e-163	1.26998e-162	-1.94386e-163	-6.51306e-163	-1.0918e-162	-1.05224e-162	3.19174e-163	-1.77082e-163	-1.75719e-163	-9.57787e-163	9.28713e-165	3.51248e-163	1.56624e-162	-9.44433e-164	4.94119e-163	-1.55063e-162	7.52971e-163	4.63829e-163	-2.13159e-163	-4.16644e-164	3.4669e-163	1.99137e-163	-1.88271e-163	2.43894e-163	-1.12651e-163	3.30604e-164	2.61158e-163	-4.24274e-163	0
-1.35977e-163	4.1736e-163	-5.47864e-163	1.26998e-162	-1.94386e-163	-6.51306e-163	-1.0918e-162	-1.05224e-162	3.19174e-163	-1.77082e-163	-1.75719e-163	-9.57787e-163	9.28713e-165	3.51248e-163	1.56624e-162	-9.44433e-164	4.94119e-163	-1.55063e-162	7.52971e-163	4.63829e-163	-2.13159e-163	-4.16644e-164	3.4669e-163	1.99137e-163	-1.88271e-163	2.43894e-163	-1.12651e-163	3.30604e-164	2.61158e-163	-4.24274e-163	0
-1.35977e-163	4.1736e-163	-5.47864e-163	1.26998e-162	-1.94386e-163	-6.51306e-163	-1.0918e-162	-1.05224e-162	3.19174e-163	-1.77082e-163	-1.75719e-163	-9.57787e-163	9.28713e-165	3.51248e-163	1.56624e-162	-9.44433e-164	4.94119e-163	-1.55063e-162	7.52971e-163	4.63829e-163	-2.13159e-163	-4.16644e-164	3.4669e-163	1.99137e-163	-1.88271e-163	2.43894e-163	-1.12651e-163	3.30604e-164	2.61158e-163	-4.24274e-163	0
-1.35977e-163	4.1736e-163	-5.47864e-163	1.26998e-162	-1.94386e-163	-6.51306e-163	-1.0918e-162	-1.05224e-162	3.19174e-163	-1.77082e-163	-1.75719e-163	-9.57787e-163	9.28713e-165	3.51248e-163	1.56624e-162	-9.44433e-164	4.94119e-163	-1.55063e-162	7.52971e-163	4.63829e-163	-2.13159e-163	-4.16644e-164	3.4669e-163	1.99137e-163	-1.88271e-163	2.43894e-163	-1.12651e-163	3.30604e-164	2.61158e-163	-4.24274e-163	0
-1.35977e-163	4.1736e-163	-5.47864e-163	1.26998e-162	-1.94386e-163	-6.51306e-163	-1.0918e-162	-1.05224e-162	3.19174e-163	-1.77082e-163	-1.75719e-163	-9.57787e-163	9.28713e-165	3.51248e-163	1.56624e-162	-9.44433e-164	4.94119e-163	-1.55063e-162	7.52971e-163	4.63829e-163	-2.13159e-163	-4.16644e-164	3.4669e-163	1.99137e-163	-1.88271e-163	2.43894e-163	-1.12651e-163	3.30604e-164	2.61158e-163	-4.24274e-163	0
-1.35977e-163	4.1736e-163	-5.47864e-163	1.26998e-162	-1.94386e-163	-6.51306e-163	-1.0918e-162	-1.05224e-162	3.19174e-163	-1.77082e-163	-1.75719e-163	-9.57787e-163	9.28713e-165	3.51248e-163	1.56624e-162	-9.44433e-164	4.94119e-163	-1.55063e-162	7.52971e-163	4.63829e-163	-2.13159e-163	-4.16644e-164	3.4669e-163	1.99137e-163	-1.88271e-163	2.43894e-163	-1.12651e-163	3.30604e-164	2.61158e-163	-4.24274e-163	0
-1.35977e-163	4.1736e-163	-5.47864e-163	1.26998e-162	-1.94386e-163	-6.51306e-163	-1.0918e-162	-1.05224e-162	3.19174e-163	-1.77082e-163	-1.75719e-163	-9.57787e-163	9.28713e-165	3.51248e-163	1.56624e-162	-9.44433e-164	4.94119e-163	-1.55063e-162	7.52971e-163	4.63829e-163	-2.13159e-163	-4.16644e-164	3.4669e-163	1.99137e-163	-1.88271e-163	2.43894e-163	-1.12651e-163	3.30604e-164	2.61158e-163	-4.24274e-163	0
-1.35977e-163	4.1736e-163	-5.47864e-163	1.26998e-162	-1.94386e-163	-6.51306e-163	-1.0918e-162	-1.05224e-162	3.19174e-163	-1.77082e-163	-1.75719e-163	-9.57787e-163	9.28713e-165	3.51248e-163	1.56624e-162	-9.44433e-164	4.94119e-163	-1.55063e-162	7.52971e-163	4.63829e-163	-2.13159e-163	-4.16644e-164	3.4669e-163	1.99137e-163	-1.88271e-163	2.43894e-163	-1.12651e-163	3.30604e-164	2.61158e-163	-4.24274e-163	0
-1.35977e-163	4.1736e-163	-5.47864e-163	1.26998e-162	-1.94386e-163	-6.51306e-163	-1.0918e-162	-1.05224e-162	3.19174e-163	-1.77082e-163	-1.75719e-163	-9.57787e-163	9.28713e-165	3.51248e-163	1.56624e-162	-9.44433e-164	4.94119e-163	-1.55063e-162	7.52971e-163	4.63829e-163	-2.13159e-163	-4.16644e-164	3.4669e-163	1.99137e-163	-1.88271e-163	2.43894e-163	-1.12651e-163	3.30604e-164	2.61158e-163	-4.24274e-163	0
-1.35977e-163	4.1736e-163	-5.47864e-163	1.26998e-162	-1.94386e-163	-6.51306e-163	-1.0918e-162	-1.05224e-162	3.19174e-163	-1.77082e-163	-1.75719e-163	-9.57787e-163	9.28713e-165	3.51248e-163	1.56624e-162	-9.44433e-164	4.94119e-163	-1.55063e-162	7.52971e-163	4.63829e-163	-2.13159e-163	-4.16644e-164	3.4669e-163	1.99137e-163	-1.88271e-163	2.43894e-163	-1.12651e-163	3.30604e-164	2.61158e-163	-4.24274e-163	0
-1.35977e-163	4.1736e-163	-5.47864e-163	1.26998e-162	-1.94386e-163	-6.51306e-163	-1.0918e-162	-1.05224e-162	3.19174e-163	-1.77082e-163	-1.75719e-163	-9.57787e-163	9.28713e-165	3.51248e-163	1.56624e-162	-9.44433e-164	4.94119e-163	-1.55063e-162	7.52971e-163	4.63829e-163	-2.13159e-163	-4.16644e-164	3.4669e-163	1.99137e-163	-1.88271e-163	2.43894e-163	-1.12651e-163	3.30604e-164	2.61158e-163	-4.24274e-163	0
-1.35977e-163	4.1736e-163	-5.47864e-163	1.26998e-162	-1.94386e-163	-6.51306e-163	-1.0918e-162	-1.05224e-162	3.19174e-163	-1.77082e-163	-1.75719e-163	-9.57787e-163	9.28713e-165	3.51248e-163	1.56624e-162	-9.44433e-164	4.94119e-163	-1.55063e-162	7.52971e-163	4.63829e-163	-2.13159e-163	-4.16644e-164	3.4669e-163	1.99137e-163	-1.88271e-163	2.43894e-163	-1.12651e-163	3.30604e-164	2.61158e-163	-4.24274e-163	0
-1.35977e-163	4.1736e-163	-5.47864e-163	1.26998e-162	-1.94386e-163	-6.51306e-163	-1.0918e-162	-1.05224e-162	3.19174e-163	-1.77082e-163	-1.75719e-163	-9.57787e-163	9.28713e-165	3.51248e-163	1.56624e-162	-9.44433e-164	4.94119e-163	-1.55063e-162	7.52971e-163	4.63829e-163	-2.13159e-163	-4.16644e-164	3.4669e-163	1.99137e-163	-1.88271e-163	2.43894e-163	-1.12651e-163	3.30604e-164	2.61158e-163	-4.24274e-163	0
-1.35977e-163	4.1736e-163	-5.47864e-163	1.26998e-162	-1.94386e-163	-6.51306e-163	-1.0918e-162	-1.05224e-162	3.19174e-163	-1.77082e-163	-1.75719e-163	-9.57787e-163	9.28713e-165	3.51248e-163	1.56624e-162	-9.44433e-164	4.94119e-163	-1.55063e-162	7.52971e-163	4.63829e-163	-2.13159e-163	-4.16644e-164	3.4669e-163	1.99137e-163	-1.88271e-163	2.43894e-163	-1.12651e-163	3.30604e-164	2.61158e-163	-4.24274e-163	0
-1.35977e-163	4.1736e-163	-5.47864e-163	1.26998e-162	-1.94386e-163	-6.51306e-163	-1.0918e-162	-1.05224e-162	3.19174e-163	-1.77082e-163	-1.75719e-163	-9.57787e-163	9.28713e-165	3.51248e-163	1.56624e-162	-9.44433e-164	4.94119e-163	-1.55063e-162	7.52971e-163	4.63829e-163	-2.13159e-163	-4.16644e-164	3.4669e-163	1.99137e-163	-1.88271e-163	2.43894e-163	-1.12651e-163	3.30604e-164	2.61158e-163	-4.24274e-163	0
-1.35977e-163	4.1736e-163	-5.47864e-163	1.26998e-162	-1.94386e-163	-6.51306e-163	-1.0918e-162	-1.05224e-162	3.19174e-163	-1.77082e-163	-1.75719e-163	-9.57787e-163	9.28713e-165	3.51248e-163	1.56624e-162	-9.44433e-164	4.94119e-163	-1.55063e-162	7.52971e-163	4.63829e-163	-2.13159e-163	-4.16644e-164	3.4669e-163	1.99137e-163	-1.88271e-163	2.43894e-163	-1.12651e-163	3.30604e-164	2.61158e-163	-4.24274e-163	0
-1.35977e-163	4.1736e-163	-5.47864e-163	1.26998e-162	-1.94386e-163	-6.51306e-163	-1.0918e-162	-1.05224e-162	3.19174e-163	-1.77082e-163	-1.75719e-163	-9.57787e-163	9.28713e-165	3.51248e-163	1.56624e-162	-9.44433e-164	4.94119e-163	-1.55063e-162	7.52971e-163	4.63829e-163	-2.13159e-163	-4.16644e-164	3.4669e-163	1.99137e-163	-1.88271e-163	2.43894e-163	-1.12651e-163	3.30604e-164	2.61158e-163	-4.24274e-163	0
-1.35977e-163	4.1736e-163	-5.47864e-163	1.26998e-162	-1.94386e-163	-6.51306e-163	-1.0918e-162	-1.05224e-162	3.19174e-163	-1.77082e-163	-1.75719e-163	-9.57787e-163	9.28713e-165	3.51248e-163	1.56624e-162	-9.44433e-164	4.94119e-163	-1.55063e-162	7.52971e-163	4.63829e-163	-2.13159e-163	-4.16644e-164	3.4669e-163	1.99137e-163	-1.88271e-163	2.43894e-163	-1.12651e-163	3.30604e-164	2.61158e-163	-4.24274e-163	0
-1.35977e-163	4.1736e-163	-5.47864e-163	1.26998e-162	-1.94386e-163	-6.51306e-163	-1.0918e-162	-1.05224e-162	3.19174e-163	-1.77082e-163	-1.75719e-163	-9.57787e-163	9.28713e-165	3.51248e-163	1.56624e-162	-9.44433e-164	4.94119e-163	-1.55063e-162	7.52971e-163	4.63829e-163	-2.13159e-163	-4.16644e-164	3.4669e-163	1.99137e-163	-1.88271e-163	2.43894e-163	-1.12651e-163	3.30604e-164	2.61158e-163	-4.24274e-163	0
-1.35977e-163	4.1736e-163	-5.47864e-163	1.26998e-162	-1.94386e-163	-6.51306e-163	-1.0918e-162	-1.05224e-162	3.19174e-163	-1.77082e-163	-1.75719e-163	-9.57787e-163	9.28713e-165	3.51248e-163	1.56624e-162	-9.44433e-164	4.94119e-163	-1.55063e-162	7.52971e-163	4.63829e-163	-2.13159e-163	-4.16644e-164	3.4669e-163	1.99137e-163	-1.88271e-163	2.43894e-163	-1.12651e-163	3.30604e-164	2.61158e-163	-4.24274e-163	0
-1.35977e-163	4.1736e-163	-5.47864e-163	1.26998e-162	-1.94386e-163	-6.51306e-163	-1.0918e-162	-1.05224e-162	3.19174e-163	-1.77082e-163	-1.75719e-163	-9.57787e-163	9.28713e-165	3.51248e-163	1.56624e-162	-9.44433e-164	4.94119e-163	-1.55063e-162	7.52971e-163	4.63829e-163	-2.13159e-163	-4.16644e-164	3.4669e-163	1.99137e-163	-1.88271e-163	2.43894e-163	-1.12651e-163	3.30604e-164	2.61158e-163	-4.24274e-163	0
-1.35977e-163	4.1736e-163	-5.47864e-163	1.26998e-162	-1.94386e-163	-6.51306e-163	-1.0918e-162	-1.05224e-162	3.19174e-163	-1.77082e-163	-1.75719e-163	-9.57787e-163	9.28713e-165	3.51248e-163	1.56624e-162	-9.44433e-164	4.94119e-163	-1.55063e-162	7.52971e-163	4.63829e-163	-2.13159e-163	-4.16644e-164	3.4669e-163	1.99137e-163	-1.88271e-163	2.43894e-163	-1.12651e-163	3.30604e-164	2.61158e-163	-4.24274e-163	0
-1.35977e-163	4.1736e-163	-5.47864e-163	1.26998e-162	-1.94386e-163	-6.51306e-163	-1.0918e-162	-1.05224e-162	3.19174e-163	-1.77082e-163	-1.75719e-163	-9.57787e-163	9.28713e-165	3.51248e-163	1.56624e-162	-9.44433e-164	4.94119e-163	-1.55063e-162	7.52971e-163	4.63829e-163	-2.13159e-163	-4.16644e-164	3.4669e-163	1.99137e-163	-1.88271e-163	2.43894e-163	-1.12651e-163	3.30604e-164	2.61158e-163	-4.24274e-163	0
-1.35977e-163	4.1736e-163	-5.47864e-163	1.26998e-162	-1.94386e-163	-6.51306e-163	-1.0918e-162	-1.05224e-162	3.19174e-163	-1.77082e-163	-1.75719e-163	-9.57787e-163	9.28713e-165	3.51248e-163	1.56624e-162	-9.44433e-164	4.94119e-163	-1.55063e-162	7.52971e-163	4.63829e-163	-2.13159e-163	-4.16644e-164	3.4669e-163	1.99137e-163	-1.88271e-163	2.43894e-163	-1.12651e-163	3.30604e-164	2.61158e-163	-4.24274e-163	0
-1.35977e-163	4.1736e-163	-5.47864e-163	1.26998e-162	-1.94386e-163	-6.51306e-163	-1.0918e-162	-1.05224e-162	3.19174e-163	-1.77082e-163	-1.75719e-163	-9.57787e-163	9.28713e-165	3.51248e-163	1.56624e-162	-9.44433e-164	4.94119e-163	-1.55063e-162	7.52971e-163	4.63829e-163	-2.13159e-163	-4.16644e-164	3.4669e-163	1.99137e-163	-1.88271e-163	2.43894e-163	-1.12651e-163	3.30604e-164	2.61158e-163	-4.24274e-163	0
-1.35977e-163	4.1736e-163	-5.47864e-163	1.26998e-162	-1.94386e-163	-6.51306e-163	-1.0918e-162	-1.05224e-162	3.19174e-163	-1.77082e-163	-1.75719e-163	-9.57787e-163	9.28713e-165	3.51248e-163	1.56624e-162	-9.44433e-164	4.94119e-163	-1.55063e-162	7.52971e-163	4.63829e-163	-2.13159e-163	-4.16644e-164	3.4669e-163	1.99137e-163	-1.88271e-163	2.43894e-163	-1.12651e-163	3.30604e-164	2.61158e-163	-4.24274e-163	0
-1.35977e-163	4.1736e-163	-5.47864e-163	1.26998e-162	-1.94386e-163	-6.51306e-163	-1.0918e-162	-1.05224e-162	3.19174e-163	-1.77082e-163	-1.75719e-163	-9.57787e-163	9.28713e-165	3.51248e-163	1.56624e-162	-9.44433e-164	4.94119e-163	-1.55063e-162	7.52971e-163	4.63829e-163	-2.13159e-163	-4.16644e-164	3.4669e-163	1.99137e-163	-1.88271e-163	2.43894e-163	-1.12651e-163	3.30604e-164	2.61158e-163	-4.24274e-163	0
-1.35977e-163	4.1736e-163	-5.47864e-163	1.26998e-162	-1.94386e-163	-6.51306e-163	-1.0918e-162	-1.05224e-162	3.19174e-163	-1.77082e-163	-1.75719e-163	-9.57787e-163	9.28713e-165	3.51248e-163	1.56624e-162	-9.44433e-164	4.94119e-163	-1.55063e-162	7.52971e-163	4.63829e-163	-2.13159e-163	-4.16644e-164	3.4669e-163	1.99137e-163	-1.88271e-163	2.43894e-163	-1.12651e-163	3.30604e-164	2.61158e-163	-4.24274e-163	0
-1.35977e-163	4.1736e-163	-5.47864e-163	1.26998e-162	-1.94386e-163	-6.51306e-163	-1.0918e-162	-1.05224e-162	3.19174e-163	-1.77082e-163	-1.75719e-163	-9.57787e-163	9.28713e-165	3.51248e-163	1.56624e-162	-9.44433e-164	4.94119e-163	-1.55063e-162	7.52971e-163	4.63829e-163	-2.13159e-163	-4.16644e-164	3.4669e-163	1.99137e-163	-1.88271e-163	2.43894e-163	-1.12651e-163	3.30604e-164	2.61158e-163	-4.24274e-163	0
-1.35977e-163	4.1736e-163	-5.47864e-163	1.26998e-162	-1.94386e-163	-6.51306e-163	-1.0918e-162	-1.05224e-162	3.19174e-163	-1.77082e-163	-1.75719e-163	-9.57787e-163	9.28713e-165	3.51248e-163	1.56624e-162	-9.44433e-164	4.94119e-163	-1.55063e-162	7.52971e-163	4.63829e-163	-2.13159e-163	-4.16644e-164	3.4669e-163	1.99137e-163	-1.88271e-163	2.43894e-163	-1.12651e-163	3.30604e-164	2.61158e-163	-4.24274e-163	0
-1.35977e-163	4.1736e-163	-5.47864e-163	1.26998e-162	-1.94386e-163	-6.51306e-163	-1.0918e-162	-1.05224e-162	3.19174e-163	-1.77082e-163	-1.75719e-163	-9.57787e-163	9.28713e-165	3.51248e-163	1.56624e-162	-9.44433e-164	4.94119e-163	-1.55063e-162	7.52971e-163	4.63829e-163	-2.13159e-163	-4.16644e-164	3.4669e-163	1.99137e-163	-1.88271e-163	2.43894e-163	-1.12651e-163	3.30604e-164	2.61158e-163	-4.24274e-163	0
-1.35977e-163	4.1736e-163	-5.47864e-163	1.26998e-162	-1.94386e-163	-6.51306e-163	-1.0918e-162	-1.05224e-162	3.19174e-163	-1.77082e-163	-1.75719e-163	-9.57787e-163	9.28713e-165	3.51248e-163	1.56624e-162	-9.44433e-164	4.94119e-163	-1.55063e-162	7.52971e-163	4.63829e-163	-2.13159e-163	-4.16644e-164	3.4669e-163	1.99137e-163	-1.88271e-163	2.43894e-163	-1.12651e-163	3.30604e-164	2.61158e-163	-4.24274e-163	0
-1.35977e-163	4.1736e-163	-5.47864e-163	1.26998e-162	-1.94386e-163	-6.51306e-163	-1.0918e-162	-1.05224e-162	3.19174e-163	-1.77082e-163	-1.75719e-163	-9.57787e-163	9.28713e-165	3.51248e-163	1.56624e-162	-9.44433e-164	4.94119e-163	-1.55063e-162	7.52971e-163	4.63829e-163	-2.13159e-163	-4.16644e-164	3.4669e-163	1.99137e-163	-1.88271e-163	2.43894e-163	-1.12651e-163	3.30604e-164	2.61158e-163	-4.24274e-163	0
-1.35977e-163	4.1736e-163	-5.47864e-163	1.26998e-162	-1.94386e-163	-6.51306e-163	-1.0918e-162	-1.05224e-162	3.19174e-163	-1.77082e-163	-1.75719e-163	-9.57787e-163	9.28713e-165	3.51248e-163	1.56624e-162	-9.44433e-164	4.94119e-163	-1.55063e-162	7.52971e-163	4.63829e-163	-2.13159e-163	-4.16644e-164	3.4669e-163	1.99137e-163	-1.88271e-163	2.43894e-163	-1.12651e-163	3.30604e-164	2.61158e-163	-4.24274e-163	0
-1.35977e-163	4.1736e-163	-5.47864e-163	1.26998e-162	-1.94386e-163	-6.51306e-163	-1.0918e-162	-1.05224e-162	3.19174e-163	-1.77082e-163	-1.75719e-163	-9.57787e-163	9.28713e-165	3.51248e-163	1.56624e-162	-9.44433e-164	4.94119e-163	-1.55063e-162	7.52971e-163	4.63829e-163	-2.13159e-163	-4.16644e-164	3.4669e-163	1.99137e-163	-1.88271e-163	2.43894e-163	-1.12651e-163	3.30604e-164	2.61158e-163	-4.24274e-163	0
-1.35977e-163	4.1736e-163	-5.47864e-163	1.26998e-162	-1.94386e-163	-6.51306e-163	-1.0918e-162	-1.05224e-162	3.19174e-163	-1.77082e-163	-1.75719e-163	-9.57787e-163	9.28713e-165	3.51248e-163	1.56624e-162	-9.44433e-164	4.94119e-163	-1.55063e-162	7.52971e-163	4.63829e-163	-2.13159e-163	-4.16644e-164	3.4669e-163	1.99137e-163	-1.88271e-163	2.43894e-163	-1.12651e-163	3.30604e-164	2.61158e-163	-4.24274e-163	0
-1.35977e-163	4.1736e-163	-5.47864e-163	1.26998e-162	-1.94386e-163	-6.51306e-163	-1.0918e-162	-1.05224e-162	3.19174e-163	-1.77082e-163	-1.75719e-163	-9.57787e-163	9.28713e-165	3.51248e-163	1.56624e-162	-9.44433e-164	4.94119e-163	-1.55063e-162	7.52971e-163	4.63829e-163	-2.13159e-163	-4.16644e-164	3.4669e-163	1.99137e-163	-1.88271e-163	2.43894e-163	-1.12651e-163	3.30604e-164	2.61158e-163	-4.24274e-163	0
-1.35977e-163	4.1736e-163	-5.47864e-163	1.26998e-162	-1.94386e-163	-6.51306e-163	-1.0918e-162	-1.05224e-162	3.19174e-163	-1.77082e-163	-1.75719e-163	-9.57787e-163	9.28713e-165	3.51248e-163	1.56624e-162	-9.44433e-164	4.94119e-163	-1.55063e-162	7.52971e-163	4.63829e-163	-2.13159e-163	-4.16644e-164	3.4669e-163	1.99137e-163	-1.88271e-163	2.43894e-163	-1.12651e-163	3.30604e-164	2.61158e-163	-4.24274e-163	0
-1.35977e-163	4.1736e-163	-5.47864e-163	1.26998e-162	-1.94386e-163	-6.51306e-163	-1.0918e-162	-1.05224e-162	3.19174e-163	-1.77082e-163	-1.75719e-163	-9.57787e-163	9.28713e-165	3.51248e-163	1.56624e-162	-9.44433e-164	4.94119e-163	-1.55063e-162	7.52971e-163	4.63829e-163	-2.13159e-163	-4.16644e-164	3.4669e-163	1.99137e-163	-1.88271e-163	2.43894e-163	-1.12651e-163	3.30604e-164	2.61158e-163	-4.24274e-163	0
-1.35977e-163	4.1736e-163	-5.47864e-163	1.26998e-162	-1.94386e-163	-6.51306e-163	-1.0918e-162	-1.05224e-162	3.19174e-163	-1.77082e-163	-1.75719e-163	-9.57787e-163	9.28713e-165	3.51248e-163	1.56624e-162	-9.44433e-164	4.94119e-163	-1.55063e-162	7.52971e-163	4.63829e-163	-2.13159e-163	-4.16644e-164	3.4669e-163	1.99137e-163	-1.88271e-163	2.43894e-163	-1.12651e-163	3.30604e-164	2.61158e-163	-4.24274e-163	0
-1.35977e-163	4.1736e-163	-5.47864e-163	1.26998e-162	-1.94386e-163	-6.51306e-163	-1.0918e-162	-1.05224e-162	3.19174e-163	-1.77082e-163	-1.75719e-163	-9.57787e-163	9.28713e-165	3.51248e-163	1.56624e-162	-9.44433e-164	4.94119e-163	-1.55063e-162	7.52971e-163	4.63829e-163	-2.13159e-163	-4.16644e-164	3.4669e-163	1.99137e-163	-1.88271e-163	2.43894e-163	-1.12651e-163	3.30604e-164	2.61158e-163	-4.24274e-163	0
-1.35977e-163	4.1736e-163	-5.47864e-163	1.26998e-162	-1.94386e-163	-6.51306e-163	-1.0918e-162	-1.05224e-162	3.19174e-163	-1.77082e-163	-1.75719e-163	-9.57787e-163	9.28713e-165	3.51248e-163	1.56624e-162	-9.44433e-164	4.94119e-163	-1.55063e-162	7.52971e-163	4.63829e-163	-2.13159e-163	-4.16644e-164	3.4669e-163	1.99137e-163	-1.88271e-163	2.43894e-163	-1.12651e-163	3.30604e-164	2.61158e-163	-4.24274e-163	0
-1.35977e-163	4.1736e-163	-5.47864e-163	1.26998e-162	-1.94386e-163	-6.51306e-163	-1.0918e-162	-1.05224e-162	3.19174e-163	-1.77082e-163	-1.75719e-163	-9.57787e-163	9.28713e-165	3.51248e-163	1.56624e-162	-9.44433e-164	4.94119e-163	-1.55063e-162	7.52971e-163	4.63829e-163	-2.13159e-163	-4.16644e-164	3.4669e-163	1.99137e-163	-1.88271e-163	2.43894e-163	-1.12651e-163	3.30604e-164	2.61158e-163	-4.24274e-163	0
-1.35977e-163	4.1736e-163	-5.47864e-163	1.26998e-162	-1.94386e-163	-6.51306e-163	-1.0918e-162	-1.05224e-162	3.19174e-163	-1.77082e-163	-1.75719e-163	-9.57787e-163	9.28713e-165	3.51248e-163	1.56624e-162	-9.44433e-164	4.94119e-163	-1.55063e-162	7.52971e-163	4.63829e-163	-2.13159e-163	-4.16644e-164	3.4669e-163	1.99137e-163	-1.88271e-163	2.43894e-163	-1.12651e-163	3.30604e-164	2.61158e-163	-4.24274e-163	0
-1.35977e-163	4.1736e-163	-5.47864e-163	1.26998e-162	-1.94386e-163	-6.51306e-163	-1.0918e-162	-1.05224e-162	3.19174e-163	-1.77082e-163	-1.75719e-163	-9.57787e-163	9.28713e-165	3.51248e-163	1.56624e-162	-9.44433e-164	4.94119e-163	-1.55063e-162	7.52971e-163	4.63829e-163	-2.13159e-163	-4.16644e-164	3.4669e-163	1.99137e-163	-1.88271e-163	2.43894e-163	-1.12651e-163	3.30604e-164	2.61158e-163	-4.24274e-163	0
-1.35977e-163	4.1736e-163	-5.47864e-163	1.26998e-162	-1.94386e-163	-6.51306e-163	-1.0918e-162	-1.05224e-162	3.19174e-163	-1.77082e-163	-1.75719e-163	-9.57787e-163	9.28713e-165	3.51248e-163	1.56624e-162	-9.44433e-164	4.94119e-163	-1.55063e-162	7.52971e-163	4.63829e-163	-2.13159e-163	-4.16644e-164	3.4669e-163	1.99137e-163	-1.88271e-163	2.43894e-163	-1.12651e-163	3.30604e-164	2.61158e-163	-4.24274e-163	0
-1.35977e-163	4.1736e-163	-5.47864e-163	1.26998e-162	-1.94386e-163	-6.51306e-163	-1.0918e-162	-1.05224e-162	3.19174e-163	-1.77082e-163	-1.75719e-163	-9.57787e-163	9.28713e-165	3.51248e-163	1.56624e-162	-9.44433e-164	4.94119e-163	-1.55063e-162	7.52971e-163	4.63829e-163	-2.13159e-163	-4.16644e-164	3.4669e-163	1.99137e-163	-1.88271e-163	2.43894e-163	-1.12651e-163	3.30604e-164	2.61158e-163	-4.24274e-163	0
-1.35977e-163	4.1736e-163	-5.47864e-163	1.26998e-162	-1.94386e-163	-6.51306e-163	-1.0918e-162	-1.05224e-162	3.19174e-163	-1.77082e-163	-1.75719e-163	-9.57787e-163	9.28713e-165	3.51248e-163	1.56624e-162	-9.44433e-164	4.94119e-163	-1.55063e-162	7.52971e-163	4.63829e-163	-2.13159e-163	-4.16644e-164	3.4669e-163	1.99137e-163	-1.88271e-163	2.43894e-163	-1.12651e-163	3.30604e-164	2.61158e-163	-4.24274e-163	0
-1.35977e-163	4.1736e-163	-5.47864e-163	1.26998e-162	-1.94386e-163	-6.51306e-163	-1.0918e-162	-1.05224e-162	3.19174e-163	-1.77082e-163	-1.75719e-163	-9.57787e-163	9.28713e-165	3.51248e-163	1.56624e-162	-9.44433e-164	4.94119e-163	-1.55063e-162	7.52971e-163	4.63829e-163	-2.13159e-163	-4.16644e-164	3.4669e-163	1.99137e-163	-1.88271e-163	2.43894e-163	-1.12651e-163	3.30604e-164	2.61158e-163	-4.24274e-163	0
-1.35977e-163	4.1736e-163	-5.47864e-163	1.26998e-162	-1.94386e-163	-6.51306e-163	-1.0918e-162	-1.05224e-162	3.19174e-163	-1.77082e-163	-1.75719e-163	-9.57787e-163	9.28713e-165	3.51248e-163	1.56624e-162	-9.44433e-164	4.94119e-163	-1.55063e-162	7.52971e-163	4.63829e-163	-2.13159e-163	-4.16644e-164	3.4669e-163	1.99137e-163	-1.88271e-163	2.43894e-163	-1.12651e-163	3.30604e-164	2.61158e-163	-4.24274e-163	0
-1.35977e-163	4.1736e-163	-5.47864e-163	1.26998e-162	-1.94386e-163	-6.51306e-163	-1.0918e-162	-1.05224e-162	3.19174e-163	-1.77082e-163	-1.75719e-163	-9.57787e-163	9.28713e-165	3.51248e-163	1.56624e-162	-9.44433e-164	4.94119e-163	-1.55063e-162	7.52971e-163	4.63829e-163	-2.13159e-163	-4.16644e-164	3.4669e-163	1.99137e-163	-1.88271e-163	2.43894e-163	-1.12651e-163	3.30604e-164	2.61158e-163	-4.24274e-163	0
-1.35977e-163	4.1736e-163	-5.47864e-163	1.26998e-162	-1.94386e-163	-6.51306e-163	-1.0918e-162	-1.05224e-162	3.19174e-163	-1.77082e-163	-1.75719e-163	-9.57787e-163	9.28713e-165	3.51248e-163	1.56624e-162	-9.44433e-164	4.94119e-163	-1.55063e-162	7.52971e-163	4.63829e-163	-2.13159e-163	-4.16644e-164	3.4669e-163	1.99137e-163	-1.88271e-163	2.43894e-163	-1.12651e-163	3.30604e-164	2.61158e-163	-4.24274e-163	0
-1.35977e-163	4.1736e-163	-5.47864e-163	1.26998e-162	-1.94386e-163	-6.51306e-163	-1.0918e-162	-1.05224e-162	3.19174e-163	-1.77082e-163	-1.75719e-163	-9.57787e-163	9.28713e-165	3.51248e-163	1.56624e-162	-9.44433e-164	4.94119e-163	-1.55063e-162	7.52971e-163	4.63829e-163	-2.13159e-163	-4.16644e-164	3.4669e-163	1.99137e-163	-1.88271e-163	2.43894e-163	-1.12651e-163	3.30604e-164	2.61158e-163	-4.24274e-163	0
-1.35977e-163	4.1736e-163	-5.47864e-163	1.26998e-162	-1.94386e-163	-6.51306e-163	-1.0918e-162	-1.05224e-162	3.19174e-163	-1.77082e-163	-1.75719e-163	-9.57787e-163	9.28713e-165	3.51248e-163	1.56624e-162	-9.44433e-164	4.94119e-163	-1.55063e-162	7.52971e-163	4.63829e-163	-2.13159e-163	-4.16644e-164	3.4669e-163	1.99137e-163	-1.88271e-163	2.43894e-163	-1.12651e-163	3.30604e-164	2.61158e-163	-4.24274e-163	0
-1.35977e-163	4.1736e-163	-5.47864e-163	1.26998e-162	-1.94386e-163	-6.51306e-163	-1.0918e-162	-1.05224e-162	3.19174e-163	-1.77082e-163	-1.75719e-163	-9.57787e-163	9.28713e-165	3.51248e-163	1.56624e-162	-9.44433e-164	4.94119e-163	-1.55063e-162	7.52971e-163	4.63829e-163	-2.13159e-163	-4.16644e-164	3.4669e-163	1.99137e-163	-1.88271e-163	2.43894e-163	-1.12651e-163	3.30604e-164	2.61158e-163	-4.24274e-163	0
-1.35977e-163	4.1736e-163	-5.47864e-163	1.26998e-162	-1.94386e-163	-6.51306e-163	-1.0918e-162	-1.05224e-162	3.19174e-163	-1.77082e-163	-1.75719e-163	-9.57787e-163	9.28713e-165	3.51248e-163	1.56624e-162	-9.44433e-164	4.94119e-163	-1.55063e-162	7.52971e-163	4.63829e-163	-2.13159e-163	-4.16644e-164	3.4669e-163	1.99137e-163	-1.88271e-163	2.43894e-163	-1.12651e-163	3.30604e-164	2.61158e-163	-4.24274e-163	0
-1.35977e-163	4.1736e-163	-5.47864e-163	1.26998e-162	-1.94386e-163	-6.51306e-163	-1.0918e-162	-1.05224e-162	3.19174e-163	-1.77082e-163	-1.75719e-163	-9.57787e-163	9.28713e-165	3.51248e-163	1.56624e-162	-9.44433e-164	4.94119e-163	-1.55063e-162	7.52971e-163	4.63829e-163	-2.13159e-163	-4.16644e-164	3.4669e-163	1.99137e-163	-1.88271e-163	2.43894e-163	-1.12651e-163	3.30604e-164	2.61158e-163	-4.24274e-163	0
-1.35977e-163	4.1736e-163	-5.47864e-163	1.26998e-162	-1.94386e-163	-6.51306e-163	-1.0918e-162	-1.05224e-162	3.19174e-163	-1.77082e-163	-1.75719e-163	-9.57787e-163	9.28713e-165	3.51248e-163	1.56624e-162	-9.44433e-164	4.94119e-163	-1.55063e-162	7.52971e-163	4.63829e-163	-2.13159e-163	-4.16644e-164	3.4669e-163	1.99137e-163	-1.88271e-163	2.43894e-163	-1.12651e-163	3.30604e-164	2.61158e-163	-4.24274e-163	0
-1.35977e-163	4.1736e-163	-5.47864e-163	1.26998e-162	-1.94386e-163	-6.51306e-163	-1.0918e-162	-1.05224e-162	3.19174e-163	-1.77082e-163	-1.75719e-163	-9.57787e-163	9.28713e-165	3.51248e-163	1.56624e-162	-9.44433e-164	4.94119e-163	-1.55063e-162	7.52971e-163	4.63829e-163	-2.13159e-163	-4.16644e-164	3.4669e-163	1.99137e-163	-1.88271e-163	2.43894e-163	-1.12651e-163	3.30604e-164	2.61158e-163	-4.24274e-163	0
-1.35977e-163	4.1736e-163	-5.47864e-163	1.26998e-162	-1.94386e-163	-6.51306e-163	-1.0918e-162	-1.05224e-162	3.19174e-163	-1.77082e-163	-1.75719e-163	-9.57787e-163	9.28713e-165	3.51248e-163	1.56624e-162	-9.44433e-164	4.94119e-163	-1.55063e-162	7.52971e-163	4.63829e-163	-2.13159e-163	-4.16644e-164	3.4669e-163	1.99137e-163	-1.88271e-163	2.43894e-163	-1.12651e-163	3.30604e-164	2.61158e-163	-4.24274e-163	0
-1.35977e-163	4.1736e-163	-5.47864e-163	1.26998e-162	-1.94386e-163	-6.51306e-163	-1.0918e-162	-1.05224e-162	3.19174e-163	-1.77082e-163	-1.75719e-163	-9.57787e-163	9.28713e-165	3.51248e-163	1.56624e-162	-9.44433e-164	4.94119e-163	-1.55063e-162	7.52971e-163	4.63829e-163	-2.13159e-163	-4.16644e-164	3.4669e-163	1.99137e-163	-1.88271e-163	2.43894e-163	-1.12651e-163	3.30604e-164	2.61158e-163	-4.24274e-163	0
-1.35977e-163	4.1736e-163	-5.47864e-163	1.26998e-162	-1.94386e-163	-6.51306e-163	-1.0918e-162	-1.05224e-162	3.19174e-163	-1.77082e-163	-1.75719e-163	-9.57787e-163	9.28713e-165	3.51248e-163	1.56624e-162	-9.44433e-164	4.94119e-163	-1.55063e-162	7.52971e-163	4.63829e-163	-2.13159e-163	-4.16644e-164	3.4669e-163	1.99137e-163	-1.88271e-163	2.43894e-163	-1.12651e-163	3.30604e-164	2.61158e-163	-4.24274e-163	0
-1.35977e-163	4.1736e-163	-5.47864e-163	1.26998e-162	-1.94386e-163	-6.51306e-163	-1.0918e-162	-1.05224e-162	3.19174e-163	-1.77082e-163	-1.75719e-163	-9.57787e-163	9.28713e-165	3.51248e-163	1.56624e-162	-9.44433e-164	4.94119e-163	-1.55063e-162	7.52971e-163	4.63829e-163	-2.13159e-163	-4.16644e-164	3.4669e-163	1.99137e-163	-1.88271e-163	2.43894e-163	-1.12651e-163	3.30604e-164	2.61158e-163	-4.24274e-163	0
-1.35977e-163	4.1736e-163	-5.47864e-163	1.26998e-162	-1.94386e-163	-6.51306e-163	-1.0918e-162	-1.05224e-162	3.19174e-163	-1.77082e-163	-1.75719e-163	-9.57787e-163	9.28713e-165	3.51248e-163	1.56624e-162	-9.44433e-164	4.94119e-163	-1.55063e-162	7.52971e-163	4.63829e-163	-2.13159e-163	-4.16644e-164	3.4669e-163	1.99137e-163	-1.88271e-163	2.43894e-163	-1.12651e-163	3.30604e-164	2.61158e-163	-4.24274e-163	0
-1.35977e-163	4.1736e-163	-5.47864e-163	1.26998e-162	-1.94386e-163	-6.51306e-163	-1.0918e-162	-1.05224e-162	3.19174e-163	-1.77082e-163	-1.75719e-163	-9.57787e-163	9.28713e-165	3.51248e-163	1.56624e-162	-9.44433e-164	4.94119e-163	-1.55063e-162	7.52971e-163	4.63829e-163	-2.13159e-163	-4.16644e-164	3.4669e-163	1.99137e-163	-1.88271e-163	2.43894e-163	-1.12651e-163	3.30604e-164	2.61158e-163	-4.24274e-163	0
-1.35977e-163	4.1736e-163	-5.47864e-163	1.26998e-162	-1.94386e-163	-6.51306e-163	-1.0918e-162	-1.05224e-162	3.19174e-163	-1.77082e-163	-1.75719e-163	-9.57787e-163	9.28713e-165	3.51248e-163	1.56624e-162	-9.44433e-164	4.94119e-163	-1.55063e-162	7.52971e-163	4.63829e-163	-2.13159e-163	-4.16644e-164	3.4669e-163	1.99137e-163	-1.88271e-163	2.43894e-163	-1.12651e-163	3.30604e-164	2.61158e-163	-4.24274e-163	0
-1.35977e-163	4.1736e-163	-5.47864e-163	1.26998e-162	-1.94386e-163	-6.51306e-163	-1.0918e-162	-1.05224e-162	3.19174e-163	-1.77082e-163	-1.75719e-163	-9.57787e-163	9.28713e-165	3.51248e-163	1.56624e-162	-9.44433e-164	4.94119e-163	-1.55063e-162	7.52971e-163	4.63829e-163	-2.13159e-163	-4.16644e-164	3.4669e-163	1.99137e-163	-1.88271e-163	2.43894e-163	-1.12651e-163	3.30604e-164	2.61158e-163	-4.24274e-163	0
-1.35977e-163	4.1736e-163	-5.47864e-163	1.26998e-162	-1.94386e-163	-6.51306e-163	-1.0918e-162	-1.05224e-162	3.19174e-163	-1.77082e-163	-1.75719e-163	-9.57787e-163	9.28713e-165	3.51248e-163	1.56624e-162	-9.44433e-164	4.94119e-163	-1.55063e-162	7.52971e-163	4.63829e-163	-2.13159e-163	-4.16644e-164	3.4669e-163	1.99137e-163	-1.88271e-163	2.43894e-163	-1.12651e-163	3.30604e-164	2.61158e-163	-4.24274e-163	0
-1.35977e-163	4.1736e-163	-5.47864e-163	1.26998e-162	-1.94386e-163	-6.51306e-163	-1.0918e-162	-1.05224e-162	3.19174e-163	-1.77082e-163	-1.75719e-163	-9.57787e-163	9.28713e-165	3.51248e-163	1.56624e-162	-9.44433e-164	4.94119e-163	-1.55063e-162	7.52971e-163	4.63829e-163	-2.13159e-163	-4.16644e-164	3.4669e-163	1.99137e-163	-1.88271e-163	2.43894e-163	-1.12651e-163	3.30604e-164	2.61158e-163	-4.24274e-163	0
-1.35977e-163	4.1736e-163	-5.47864e-163	1.26998e-162	-1.94386e-163	-6.51306e-163	-1.0918e-162	-1.05224e-162	3.19174e-163	-1.77082e-163	-1.75719e-163	-9.57787e-163	9.28713e-165	3.51248e-163	1.56624e-162	-9.44433e-164	4.94119e-163	-1.55063e-162	7.52971e-163	4.63829e-163	-2.13159e-163	-4.16644e-164	3.4669e-163	1.99137e-163	-1.88271e-163	2.43894e-163	-1.12651e-163	3.30604e-164	2.61158e-163	-4.24274e-163	0
-1.35977e-163	4.1736e-163	-5.47864e-163	1.26998e-162	-1.94386e-163	-6.51306e-163	-1.0918e-162	-1.05224e-162	3.19174e-163	-1.77082e-163	-1.75719e-163	-9.57787e-163	9.28713e-165	3.51248e-163	1.56624e-162	-9.44433e-164	4.94119e-163	-1.55063e-162	7.52971e-163	4.63829e-163	-2.13159e-163	-4.16644e-164	3.4669e-163	1.99137e-163	-1.88271e-163	2.43894e-163	-1.12651e-163	3.30604e-164	2.61158e-163	-4.24274e-163	0
-1.35977e-163	4.1736e-163	-5.47864e-163	1.26998e-162	-1.94386e-163	-6.51306e-163	-1.0918e-162	-1.05224e-162	3.19174e-163	-1.77082e-163	-1.75719e-163	-9.57787e-163	9.28713e-165	3.51248e-163	1.56624e-162	-9.44433e-164	4.94119e-163	-1.55063e-162	7.52971e-163	4.63829e-163	-2.13159e-163	-4.16644e-164	3.4669e-163	1.99137e-163	-1.88271e-163	2.43894e-163	-1.12651e-163	3.30604e-164	2.61158e-163	-4.24274e-163	0
-1.35977e-163	4.1736e-163	-5.47864e-163	1.26998e-162	-1.94386e-163	-6.51306e-163	-1.0918e-162	-1.05224e-162	3.19174e-163	-1.77082e-163	-1.75719e-163	-9.57787e-163	9.28713e-165	3.51248e-163	1.56624e-162	-9.44433e-164	4.94119e-163	-1.55063e-162	7.52971e-163	4.63829e-163	-2.13159e-163	-4.16644e-164	3.4669e-163	1.99137e-163	-1.88271e-163	2.43894e-163	-1.12651e-163	3.30604e-164	2.61158e-163	-4.24274e-163	0
-1.35977e-163	4.1736e-163	-5.47864e-163	1.26998e-162	-1.94386e-163	-6.51306e-163	-1.0918e-162	-1.05224e-162	3.19174e-163	-1.77082e-163	-1.75719e-163	-9.57787e-163	9.28713e-165	3.51248e-163	1.56624e-162	-9.44433e-164	4.94119e-163	-1.55063e-162	7.52971e-163	4.63829e-163	-2.13159e-163	-4.16644e-164	3.4669e-163	1.99137e-163	-1.88271e-163	2.43894e-163	-1.12651e-163	3.30604e-164	2.61158e-163	-4.24274e-163	0
-1.35977e-163	4.1736e-163	-5.47864e-163	1.26998e-162	-1.94386e-163	-6.51306e-163	-1.0918e-162	-1.05224e-162	3.19174e-163	-1.77082e-163	-1.75719e-163	-9.57787e-163	9.28713e-165	3.51248e-163	1.56624e-162	-9.44433e-164	4.94119e-163	-1.55063e-162	7.52971e-163	4.63829e-163	-2.13159e-163	-4.16644e-164	3.4669e-163	1.99137e-163	-1.88271e-163	2.43894e-163	-1.12651e-163	3.30604e-164	2.61158e-163	-4.24274e-163	0
-1.35977e-163	4.1736e-163	-5.47864e-163	1.26998e-162	-1.94386e-163	-6.51306e-163	-1.0918e-162	-1.05224e-162	3.19174e-163	-1.77082e-163	-1.75719e-163	-9.57787e-163	9.28713e-165	3.51248e-163	1.56624e-162	-9.44433e-164	4.94119e-163	-1.55063e-162	7.52971e-163	4.63829e-163	-2.13159e-163	-4.16644e-164	3.4669e-163	1.99137e-163	-1.88271e-163	2.43894e-163	-1.12651e-163	3.30604e-164	2.61158e-163	-4.24274e-163	0
-1.35977e-163	4.1736e-163	-5.47864e-163	1.26998e-162	-1.94386e-163	-6.51306e-163	-1.0918e-162	-1.05224e-162	3.19174e-163	-1.77082e-163	-1.75719e-163	-9.57787e-163	9.28713e-165	3.51248e-163	1.56624e-162	-9.44433e-164	4.94119e-163	-1.55063e-162	7.52971e-163	4.63829e-163	-2.13159e-163	-4.16644e-164	3.4669e-163	1.99137e-163	-1.88271e-163	2.43894e-163	-1.12651e-163	3.30604e-164	2.61158e-163	-4.24274e-163	0
-1.35977e-163	4.1736e-163	-5.47864e-163	1.26998e-162	-1.94386e-163	-6.51306e-163	-1.0918e-162	-1.05224e-162	3.19174e-163	-1.77082e-163	-1.75719e-163	-9.57787e-163	9.28713e-165	3.51248e-163	1.56624e-162	-9.44433e-164	4.94119e-163	-1.55063e-162	7.52971e-163	4.63829e-163	-2.13159e-163	-4.16644e-164	3.4669e-163	1.99137e-163	-1.88271e-163	2.43894e-163	-1.12651e-163	3.30604e-164	2.61158e-163	-4.24274e-163	0
-1.35977e-163	4.1736e-163	-5.47864e-163	1.26998e-162	-1.94386e-163	-6.51306e-163	-1.0918e-162	-1.05224e-162	3.19174e-163	-1.77082e-163	-1.75719e-163	-9.57787e-163	9.28713e-165	3.51248e-163	1.56624e-162	-9.44433e-164	4.94119e-163	-1.55063e-162	7.52971e-163	4.63829e-163	-2.13159e-163	-4.16644e-164	3.4669e-163	1.99137e-163	-1.88271e-163	2.43894e-163	-1.12651e-163	3.30604e-164	2.61158e-163	-4.24274e-163	0
-1.35977e-163	4.1736e-163	-5.47864e-163	1.26998e-162	-1.94386e-163	-6.51306e-163	-1.0918e-162	-1.05224e-162	3.19174e-163	-1.77082e-163	-1.75719e-163	-9.57787e-163	9.28713e-165	3.51248e-163	1.56624e-162	-9.44433e-164	4.94119e-163	-1.55063e-162	7.52971e-163	4.63829e-163	-2.13159e-163	-4.16644e-164	3.4669e-163	1.99137e-163	-1.88271e-163	2.43894e-163	-1.12651e-163	3.30604e-164	2.61158e-163	-4.24274e-163	0
-1.35977e-163	4.1736e-163	-5.47864e-163	1.26998e-162	-1.94386e-163	-6.51306e-163	-1.0918e-162	-1.05224e-162	3.19174e-163	-1.77082e-163	-1.75719e-163	-9.57787e-163	9.28713e-165	3.51248e-163	1.56624e-162	-9.44433e-164	4.94119e-163	-1.55063e-162	7.52971e-163	4.63829e-163	-2.13159e-163	-4.16644e-164	3.4669e-163	1.99137e-163	-1.88271e-163	2.43894e-163	-1.12651e-163	3.30604e-164	2.61158e-163	-4.24274e-163	0
-1.35977e-163	4.1736e-163	-5.47864e-163	1.26998e-162	-1.94386e-163	-6.51306e-163	-1.0918e-162	-1.05224e-162	3.19174e-163	-1.77082e-163	-1.75719e-163	-9.57787e-163	9.28713e-165	3.51248e-163	1.56624e-162	-9.44433e-164	4.94119e-163	-1.55063e-162	7.52971e-163	4.63829e-163	-2.13159e-163	-4.16644e-164	3.4669e-163	1.99137e-163	-1.88271e-163	2.43894e-163	-1.12651e-163	3.30604e-164	2.61158e-163	-4.24274e-163	0
-1.35977e-163	4.1736e-163	-5.47864e-163	1.26998e-162	-1.94386e-163	-6.51306e-163	-1.0918e-162	-1.05224e-162	3.19174e-163	-1.77082e-163	-1.75719e-163	-9.57787e-163	9.28713e-165	3.51248e-163	1.56624e-162	-9.44433e-164	4.94119e-163	-1.55063e-162	7.52971e-163	4.63829e-163	-2.13159e-163	-4.16644e-164	3.4669e-163	1.99137e-163	-1.88271e-163	2.43894e-163	-1.12651e-163	3.30604e-164	2.61158e-163	-4.24274e-163	0
-1.35977e-163	4.1736e-163	-5.47864e-163	1.26998e-162	-1.94386e-163	-6.51306e-163	-1.0918e-162	-1.05224e-162	3.19174e-163	-1.77082e-163	-1.75719e-163	-9.57787e-163	9.28713e-165	3.51248e-163	1.56624e-162	-9.44433e-164	4.94119e-163	-1.55063e-162	7.52971e-163	4.63829e-163	-2.13159e-163	-4.16644e-164	3.4669e-163	1.99137e-163	-1.88271e-163	2.43894e-163	-1.12651e-163	3.30604e-164	2.61158e-163	-4.24274e-163	0
-1.35977e-163	4.1736e-163	-5.47864e-163	1.26998e-162	-1.94386e-163	-6.51306e-163	-1.0918e-162	-1.05224e-162	3.19174e-163	-1.77082e-163	-1.75719e-163	-9.57787e-163	9.28713e-165	3.51248e-163	1.56624e-162	-9.44433e-164	4.94119e-163	-1.55063e-162	7.52971e-163	4.63829e-163	-2.13159e-163	-4.16644e-164	3.4669e-163	1.99137e-163	-1.88271e-163	2.43894e-163	-1.12651e-163	3.30604e-164	2.61158e-163	-4.24274e-163	0
-1.35977e-163	4.1736e-163	-5.47864e-163	1.26998e-162	-1.94386e-163	-6.51306e-163	-1.0918e-162	-1.05224e-162	3.19174e-163	-1.77082e-163	-1.75719e-163	-9.57787e-163	9.28713e-165	3.51248e-163	1.56624e-162	-9.44433e-164	4.94119e-163	-1.55063e-162	7.52971e-163	4.63829e-163	-2.13159e-163	-4.16644e-164	3.4669e-163	1.99137e-163	-1.88271e-163	2.43894e-163	-1.12651e-163	3.30604e-164	2.61158e-163	-4.24274e-163	0
-1.35977e-163	4.1736e-163	-5.47864e-163	1.26998e-162	-1.94386e-163	-6.51306e-163	-1.0918e-162	-1.05224e-162	3.19174e-163	-1.77082e-163	-1.75719e-163	-9.57787e-163	9.28713e-165	3.51248e-163	1.56624e-162	-9.44433e-164	4.94119e-163	-1.55063e-162	7.52971e-163	4.63829e-163	-2.13159e-163	-4.16644e-164	3.4669e-163	1.99137e-163	-1.88271e-163	2.43894e-163	-1.12651e-163	3.30604e-164	2.61158e-163	-4.24274e-163	0
-1.35977e-163	4.1736e-163	-5.47864e-163	1.26998e-162	-1.94386e-163	-6.51306e-163	-1.0918e-162	-1.05224e-162	3.19174e-163	-1.77082e-163	-1.75719e-163	-9.57787e-163	9.28713e-165	3.51248e-163	1.56624e-162	-9.44433e-164	4.94119e-163	-1.55063e-162	7.52971e-163	4.63829e-163	-2.13159e-163	-4.16644e-164	3.4669e-163	1.99137e-163	-1.88271e-163	2.43894e-163	-1.12651e-163	3.30604e-164	2.61158e-163	-4.24274e-163	0
-1.35977e-163	4.1736e-163	-5.47864e-163	1.26998e-162	-1.94386e-163	-6.51306e-163	-1.0918e-162	-1.05224e-162	3.19174e-163	-1.77082e-163	-1.75719e-163	-9.57787e-163	9.28713e-165	3.51248e-163	1.56624e-162	-9.44433e-164	4.94119e-163	-1.55063e-162	7.52971e-163	4.63829e-163	-2.13159e-163	-4.16644e-164	3.4669e-163	1.99137e-163	-1.88271e-163	2.43894e-163	-1.12651e-163	3.30604e-164	2.61158e-163	-4.24274e-163	0
-1.35977e-163	4.1736e-163	-5.47864e-163	1.26998e-162	-1.94386e-163	-6.51306e-163	-1.0918e-162	-1.05224e-162	3.19174e-163	-1.77082e-163	-1.75719e-163	-9.57787e-163	9.28713e-165	3.51248e-163	1.56624e-162	-9.44433e-164	4.94119e-163	-1.55063e-162	7.52971e-163	4.63829e-163	-2.13159e-163	-4.16644e-164	3.4669e-163	1.99137e-163	-1.88271e-163	2.43894e-163	-1.12651e-163	3.30604e-164	2.61158e-163	-4.24274e-163	0
-1.35977e-163	4.1736e-163	-5.47864e-163	1.26998e-162	-1.94386e-163	-6.51306e-163	-1.0918e-162	-1.05224e-162	3.19174e-163	-1.77082e-163	-1.75719e-163	-9.57787e-163	9.28713e-165	3.51248e-163	1.56624e-162	-9.44433e-164	4.94119e-163	-1.55063e-162	7.52971e-163	4.63829e-163	-2.13159e-163	-4.16644e-164	3.4669e-163	1.99137e-163	-1.88271e-163	2.43894e-163	-1.12651e-163	3.30604e-164	2.61158e-163	-4.24274e-163	0
-1.35977e-163	4.1736e-163	-5.47864e-163	1.26998e-162	-1.94386e-163	-6.51306e-163	-1.0918e-162	-1.05224e-162	3.19174e-163	-1.77082e-163	-1.75719e-163	-9.57787e-163	9.28713e-165	3.51248e-163	1.56624e-162	-9.44433e-164	4.94119e-163	-1.55063e-162	7.52971e-163	4.63829e-163	-2.13159e-163	-4.16644e-164	3.4669e-163	1.99137e-163	-1.88271e-163	2.43894e-163	-1.12651e-163	3.30604e-164	2.61158e-163	-4.24274e-163	0
-1.35977e-163	4.1736e-163	-5.47864e-163	1.26998e-162	-1.94386e-163	-6.51306e-163	-1.0918e-162	-1.05224e-162	3.19174e-163	-1.77082e-163	-1.75719e-163	-9.57787e-163	9.28713e-165	3.51248e-163	1.56624e-162	-9.44433e-164	4.94119e-163	-1.55063e-162	7.52971e-163	4.63829e-163	-2.13159e-163	-4.16644e-164	3.4669e-163	1.99137e-163	-1.88271e-163	2.43894e-163	-1.12651e-163	3.30604e-164	2.61158e-163	-4.24274e-163	0
-1.35977e-163	4.1736e-163	-5.47864e-163	1.26998e-162	-1.94386e-163	-6.51306e-163	-1.0918e-162	-1.05224e-162	3.19174e-163	-1.77082e-163	-1.75719e-163	-9.57787e-163	9.28713e-165	3.51248e-163	1.56624e-162	-9.44433e-164	4.94119e-163	-1.55063e-162	7.52971e-163	4.63829e-163	-2.13159e-163	-4.16644e-164	3.4669e-163	1.99137e-163	-1.88271e-163	2.43894e-163	-1.12651e-163	3.30604e-164	2.61158e-163	-4.24274e-163	0
-1.35977e-163	4.1736e-163	-5.47864e-163	1.26998e-162	-1.94386e-163	-6.51306e-163	-1.0918e-162	-1.05224e-162	3.19174e-163	-1.77082e-163	-1.75719e-163	-9.57787e-163	9.28713e-165	3.51248e-163	1.56624e-162	-9.44433e-164	4.94119e-163	-1.55063e-162	7.52971e-163	4.63829e-163	-2.13159e-163	-4.16644e-164	3.4669e-163	1.99137e-163	-1.88271e-163	2.43894e-163	-1.12651e-163	3.30604e-164	2.61158e-163	-4.24274e-163	0
-1.35977e-163	4.1736e-163	-5.47864e-163	1.26998e-162	-1.94386e-163	-6.51306e-163	-1.0918e-162	-1.05224e-162	3.19174e-163	-1.77082e-163	-1.75719e-163	-9.57787e-163	9.28713e-165	3.51248e-163	1.56624e-162	-9.44433e-164	4.94119e-163	-1.55063e-162	7.52971e-163	4.63829e-163	-2.13159e-163	-4.16644e-164	3.4669e-163	1.99137e-163	-1.88271e-163	2.43894e-163	-1.12651e-163	3.30604e-164	2.61158e-163	-4.24274e-163	0
-1.35977e-163	4.1736e-163	-5.47864e-163	1.26998e-162	-1.94386e-163	-6.51306e-163	-1.0918e-162	-1.05224e-162	3.19174e-163	-1.77082e-163	-1.75719e-163	-9.57787e-163	9.28713e-165	3.51248e-163	1.56624e-162	-9.44433e-164	4.94119e-163	-1.55063e-162	7.52971e-163	4.63829e-163	-2.13159e-163	-4.16644e-164	3.4669e-163	1.99137e-163	-1.88271e-163	2.43894e-163	-1.12651e-163	3.30604e-164	2.61158e-163	-4.24274e-163	0
-1.35977e-163	4.1736e-163	-5.47864e-163	1.26998e-162	-1.94386e-163	-6.51306e-163	-1.0918e-162	-1.05224e-162	3.19174e-163	-1.77082e-163	-1.75719e-163	-9.57787e-163	9.28713e-165	3.51248e-163	1.56624e-162	-9.44433e-164	4.94119e-163	-1.55063e-162	7.52971e-163	4.63829e-163	-2.13159e-163	-4.16644e-164	3.4669e-163	1.99137e-163	-1.88271e-163	2.43894e-163	-1.12651e-163	3.30604e-164	2.61158e-163	-4.24274e-163	0
-1.35977e-163	4.1736e-163	-5.47864e-163	1.26998e-162	-1.94386e-163	-6.51306e-163	-1.0918e-162	-1.05224e-162	3.19174e-163	-1.77082e-163	-1.75719e-163	-9.57787e-163	9.28713e-165	3.51248e-163	1.56624e-162	-9.44433e-164	4.94119e-163	-1.55063e-162	7.52971e-163	4.63829e-163	-2.13159e-163	-4.16644e-164	3.4669e-163	1.99137e-163	-1.88271e-163	2.43894e-163	-1.12651e-163	3.30604e-164	2.61158e-163	-4.24274e-163	0
-1.35977e-163	4.1736e-163	-5.47864e-163	1.26998e-162	-1.94386e-163	-6.51306e-163	-1.0918e-162	-1.05224e-162	3.19174e-163	-1.77082e-163	-1.75719e-163	-9.57787e-163	9.28713e-165	3.51248e-163	1.56624e-162	-9.44433e-164	4.94119e-163	-1.55063e-162	7.52971e-163	4.63829e-163	-2.13159e-163	-4.16644e-164	3.4669e-163	1.99137e-163	-1.88271e-163	2.43894e-163	-1.12651e-163	3.30604e-164	2.61158e-163	-4.24274e-163	0
-1.35977e-163	4.1736e-163	-5.47864e-163	1.26998e-162	-1.94386e-163	-6.51306e-163	-1.0918e-162	-1.05224e-162	3.19174e-163	-1.77082e-163	-1.75719e-163	-9.57787e-163	9.28713e-165	3.51248e-163	1.56624e-162	-9.44433e-164	4.94119e-163	-1.55063e-162	7.52971e-163	4.63829e-163	-2.13159e-163	-4.16644e-164	3.4669e-163	1.99137e-163	-1.88271e-163	2.43894e-163	-1.12651e-163	3.30604e-164	2.61158e-163	-4.24274e-163	0
-1.35977e-163	4.1736e-163	-5.47864e-163	1.26998e-162	-1.94386e-163	-6.51306e-163	-1.0918e-162	-1.05224e-162	3.19174e-163	-1.77082e-163	-1.75719e-163	-9.57787e-163	9.28713e-165	3.51248e-163	1.56624e-162	-9.44433e-164	4.94119e-163	-1.55063e-162	7.52971e-163	4.63829e-163	-2.13159e-163	-4.16644e-164	3.4669e-163	1.99137e-163	-1.88271e-163	2.43894e-163	-1.12651e-163	3.30604e-164	2.61158e-163	-4.24274e-163	0
-1.35977e-163	4.1736e-163	-5.47864e-163	1.26998e-162	-1.94386e-163	-6.51306e-163	-1.0918e-162	-1.05224e-162	3.19174e-163	-1.77082e-163	-1.75719e-163	-9.57787e-163	9.28713e-165	3.51248e-163	1.56624e-162	-9.44433e-164	4.94119e-163	-1.55063e-162	7.52971e-163	4.63829e-163	-2.13159e-163	-4.16644e-164	3.4669e-163	1.99137e-163	-1.88271e-163	2.43894e-163	-1.12651e-163	3.30604e-164	2.61158e-163	-4.24274e-163	0
-1.35977e-163	4.1736e-163	-5.47864e-163	1.26998e-162	-1.94386e-163	-6.51306e-163	-1.0918e-162	-1.05224e-162	3.19174e-163	-1.77082e-163	-1.75719e-163	-9.57787e-163	9.28713e-165	3.51248e-163	1.56624e-162	-9.44433e-164	4.94119e-163	-1.55063e-162	7.52971e-163	4.63829e-163	-2.13159e-163	-4.16644e-164	3.4669e-163	1.99137e-163	-1.88271e-163	2.43894e-163	-1.12651e-163	3.30604e-164	2.61158e-163	-4.24274e-163	0
-1.35977e-163	4.1736e-163	-5.47864e-163	1.26998e-162	-1.94386e-163	-6.51306e-163	-1.0918e-162	-1.05224e-162	3.19174e-163	-1.77082e-163	-1.75719e-163	-9.57787e-163	9.28713e-165	3.51248e-163	1.56624e-162	-9.44433e-164	4.94119e-163	-1.55063e-162	7.52971e-163	4.63829e-163	-2.13159e-163	-4.16644e-164	3.4669e-163	1.99137e-163	-1.88271e-163	2.43894e-163	-1.12651e-163	3.30604e-164	2.61158e-163	-4.24274e-163	0
-1.35977e-163	4.1736e-163	-5.47864e-163	1.26998e-162	-1.94386e-163	-6.51306e-163	-1.0918e-162	-1.05224e-162	3.19174e-163	-1.77082e-163	-1.75719e-163	-9.57787e-163	9.28713e-165	3.51248e-163	1.56624e-162	-9.44433e-164	4.94119e-163	-1.55063e-162	7.52971e-163	4.63829e-163	-2.13159e-163	-4.16644e-164	3.4669e-163	1.99137e-163	-1.88271e-163	2.43894e-163	-1.12651e-163	3.30604e-164	2.61158e-163	-4.24274e-163	0
-1.35977e-163	4.1736e-163	-5.47864e-163	1.26998e-162	-1.94386e-163	-6.51306e-163	-1.0918e-162	-1.05224e-162	3.19174e-163	-1.77082e-163	-1.75719e-163	-9.57787e-163	9.28713e-165	3.51248e-163	1.56624e-162	-9.44433e-164	4.94119e-163	-1.55063e-162	7.52971e-163	4.63829e-163	-2.13159e-163	-4.16644e-164	3.4669e-163	1.99137e-163	-1.88271e-163	2.43894e-163	-1.12651e-163	3.30604e-164	2.61158e-163	-4.24274e-163	0
-1.35977e-163	4.1736e-163	-5.47864e-163	1.26998e-162	-1.94386e-163	-6.51306e-163	-1.0918e-162	-1.05224e-162	3.19174e-163	-1.77082e-163	-1.75719e-163	-9.57787e-163	9.28713e-165	3.51248e-163	1.56624e-162	-9.44433e-164	4.94119e-163	-1.55063e-162	7.52971e-163	4.63829e-163	-2.13159e-163	-4.16644e-164	3.4669e-163	1.99137e-163	-1.88271e-163	2.43894e-163	-1.12651e-163	3.30604e-164	2.61158e-163	-4.24274e-163	0
-1.35977e-163	4.1736e-163	-5.47864e-163	1.26998e-162	-1.94386e-163	-6.51306e-163	-1.0918e-162	-1.05224e-162	3.19174e-163	-1.77082e-163	-1.75719e-163	-9.57787e-163	9.28713e-165	3.51248e-163	1.56624e-162	-9.44433e-164	4.94119e-163	-1.55063e-162	7.52971e-163	4.63829e-163	-2.13159e-163	-4.16644e-164	3.4669e-163	1.99137e-163	-1.88271e-163	2.43894e-163	-1.12651e-163	3.30604e-164	2.61158e-163	-4.24274e-163	0
-1.35977e-163	4.1736e-163	-5.47864e-163	1.26998e-162	-1.94386e-163	-6.51306e-163	-1.0918e-162	-1.05224e-162	3.19174e-163	-1.77082e-163	-1.75719e-163	-9.57787e-163	9.28713e-165	3.51248e-163	1.56624e-162	-9.44433e-164	4.94119e-163	-1.55063e-162	7.52971e-163	4.63829e-163	-2.13159e-163	-4.16644e-164	3.4669e-163	1.99137e-163	-1.88271e-163	2.43894e-163	-1.12651e-163	3.30604e-164	2.61158e-163	-4.24274e-163	0
-1.35977e-163	4.1736e-163	-5.47864e-163	1.26998e-162	-1.94386e-163	-6.51306e-163	-1.0918e-162	-1.05224e-162	3.19174e-163	-1.77082e-163	-1.75719e-163	-9.57787e-163	9.28713e-165	3.51248e-163	1.56624e-162	-9.44433e-164	4.94119e-163	-1.55063e-162	7.52971e-163	4.63829e-163	-2.13159e-163	-4.16644e-164	3.4669e-163	1.99137e-163	-1.88271e-163	2.43894e-163	-1.12651e-163	3.30604e-164	2.61158e-163	-4.24274e-163	0
-1.35977e-163	4.1736e-163	-5.47864e-163	1.26998e-162	-1.94386e-163	-6.51306e-163	-1.0918e-162	-1.05224e-162	3.19174e-163	-1.77082e-163	-1.75719e-163	-9.57787e-163	9.28713e-165	3.51248e-163	1.56624e-162	-9.44433e-164	4.94119e-163	-1.55063e-162	7.52971e-163	4.63829e-163	-2.13159e-163	-4.16644e-164	3.4669e-163	1.99137e-163	-1.88271e-163	2.43894e-163	-1.12651e-163	3.30604e-164	2.61158e-163	-4.24274e-163	0
-1.35977e-163	4.1736e-163	-5.47864e-163	1.26998e-162	-1.94386e-163	-6.51306e-163	-1.0918e-162	-1.05224e-162	3.19174e-163	-1.77082e-163	-1.75719e-163	-9.57787e-163	9.28713e-165	3.51248e-163	1.56624e-162	-9.44433e-164	4.94119e-163	-1.55063e-162	7.52971e-163	4.63829e-163	-2.13159e-163	-4.16644e-164	3.4669e-163	1.99137e-163	-1.88271e-163	2.43894e-163	-1.12651e-163	3.30604e-164	2.61158e-163	-4.24274e-163	0
-1.35977e-163	4.1736e-163	-5.47864e-163	1.26998e-162	-1.94386e-163	-6.51306e-163	-1.0918e-162	-1.05224e-162	3.19174e-163	-1.77082e-163	-1.75719e-163	-9.57787e-163	9.28713e-165	3.51248e-163	1.56624e-162	-9.44433e-164	4.94119e-163	-1.55063e-162	7.52971e-163	4.63829e-163	-2.13159e-163	-4.16644e-164	3.4669e-163	1.99137e-163	-1.88271e-163	2.43894e-163	-1.12651e-163	3.30604e-164	2.61158e-163	-4.24274e-163	0
-1.35977e-163	4.1736e-163	-5.47864e-163	1.26998e-162	-1.94386e-163	-6.51306e-163	-1.0918e-162	-1.05224e-162	3.19174e-163	-1.77082e-163	-1.75719e-163	-9.57787e-163	9.28713e-165	3.51248e-163	1.56624e-162	-9.44433e-164	4.94119e-163	-1.55063e-162	7.52971e-163	4.63829e-163	-2.13159e-163	-4.16644e-164	3.4669e-163	1.99137e-163	-1.88271e-163	2.43894e-163	-1.12651e-163	3.30604e-164	2.61158e-163	-4.24274e-163	0
-1.35977e-163	4.1736e-163	-5.47864e-163	1.26998e-162	-1.94386e-163	-6.51306e-163	-1.0918e-162	-1.05224e-162	3.19174e-163	-1.77082e-163	-1.75719e-163	-9.57787e-163	9.28713e-165	3.51248e-163	1.56624e-162	-9.44433e-164	4.94119e-163	-1.55063e-162	7.52971e-163	4.63829e-163	-2.13159e-163	-4.16644e-164	3.4669e-163	1.99137e-163	-1.88271e-163	2.43894e-163	-1.12651e-163	3.30604e-164	2.61158e-163	-4.24274e-163	0
-1.35977e-163	4.1736e-163	-5.47864e-163	1.26998e-162	-1.94386e-163	-6.51306e-163	-1.0918e-162	-1.05224e-162	3.19174e-163	-1.77082e-163	-1.75719e-163	-9.57787e-163	9.28713e-165	3.51248e-163	1.56624e-162	-9.44433e-164	4.94119e-163	-1.55063e-162	7.52971e-163	4.63829e-163	-2.13159e-163	-4.16644e-164	3.4669e-163	1.99137e-163	-1.88271e-163	2.43894e-163	-1.12651e-163	3.30604e-164	2.61158e-163	-4.24274e-163	0
-1.35977e-163	4.1736e-163	-5.47864e-163	1.26998e-162	-1.94386e-163	-6.51306e-163	-1.0918e-162	-1.05224e-162	3.19174e-163	-1.77082e-163	-1.75719e-163	-9.57787e-163	9.28713e-165	3.51248e-163	1.56624e-162	-9.44433e-164	4.94119e-163	-1.55063e-162	7.52971e-163	4.63829e-163	-2.13159e-163	-4.16644e-164	3.4669e-163	1.99137e-163	-1.88271e-163	2.43894e-163	-1.12651e-163	3.30604e-164	2.61158e-163	-4.24274e-163	0
-1.35977e-163	4.1736e-163	-5.47864e-163	1.26998e-162	-1.94386e-163	-6.51306e-163	-1.0918e-162	-1.05224e-162	3.19174e-163	-1.77082e-163	-1.75719e-163	-9.57787e-163	9.28713e-165	3.51248e-163	1.56624e-162	-9.44433e-164	4.94119e-163	-1.55063e-162	7.52971e-163	4.63829e-163	-2.13159e-163	-4.16644e-164	3.4669e-163	1.99137e-163	-1.88271e-163	2.43894e-163	-1.12651e-163	3.30604e-164	2.61158e-163	-4.24274e-163	0
-1.35977e-163	4.1736e-163	-5.47864e-163	1.26998e-162	-1.94386e-163	-6.51306e-163	-1.0918e-162	-1.05224e-162	3.19174e-163	-1.77082e-163	-1.75719e-163	-9.57787e-163	9.28713e-165	3.51248e-163	1.56624e-162	-9.44433e-164	4.94119e-163	-1.55063e-162	7.52971e-163	4.63829e-163	-2.13159e-163	-4.16644e-164	3.4669e-163	1.99137e-163	-1.88271e-163	2.43894e-163	-1.12651e-163	3.30604e-164	2.61158e-163	-4.24274e-163	0
-1.35977e-163	4.1736e-163	-5.47864e-163	1.26998e-162	-1.94386e-163	-6.51306e-163	-1.0918e-162	-1.05224e-162	3.19174e-163	-1.77082e-163	-1.75719e-163	-9.57787e-163	9.28713e-165	3.51248e-163	1.56624e-162	-9.44433e-164	4.94119e-163	-1.55063e-162	7.52971e-163	4.63829e-163	-2.13159e-163	-4.16644e-164	3.4669e-163	1.99137e-163	-1.88271e-163	2.43894e-163	-1.12651e-163	3.30604e-164	2.61158e-163	-4.24274e-163	0
-1.35977e-163	4.1736e-163	-5.47864e-163	1.26998e-162	-1.94386e-163	-6.51306e-163	-1.0918e-162	-1.05224e-162	3.19174e-163	-1.77082e-163	-1.75719e-163	-9.57787e-163	9.28713e-165	3.51248e-163	1.56624e-162	-9.44433e-164	4.94119e-163	-1.55063e-162	7.52971e-163	4.63829e-163	-2.13159e-163	-4.16644e-164	3.4669e-163	1.99137e-163	-1.88271e-163	2.43894e-163	-1.12651e-163	3.30604e-164	2.61158e-163	-4.24274e-163	0
-1.35977e-163	4.1736e-163	-5.47864e-163	1.26998e-162	-1.94386e-163	-6.51306e-163	-1.0918e-162	-1.05224e-162	3.19174e-163	-1.77082e-163	-1.75719e-163	-9.57787e-163	9.28713e-165	3.51248e-163	1.56624e-162	-9.44433e-164	4.94119e-163	-1.55063e-162	7.52971e-163	4.63829e-163	-2.13159e-163	-4.16644e-164	3.4669e-163	1.99137e-163	-1.88271e-163	2.43894e-163	-1.12651e-163	3.30604e-164	2.61158e-163	-4.24274e-163	0
-1.35977e-163	4.1736e-163	-5.47864e-163	1.26998e-162	-1.94386e-163	-6.51306e-163	-1.0918e-162	-1.05224e-162	3.19174e-163	-1.77082e-163	-1.75719e-163	-9.57787e-163	9.28713e-165	3.51248e-163	1.56624e-162	-9.44433e-164	4.94119e-163	-1.55063e-162	7.52971e-163	4.63829e-163	-2.13159e-163	-4.16644e-164	3.4669e-163	1.99137e-163	-1.88271e-163	2.43894e-163	-1.12651e-163	3.30604e-164	2.61158e-163	-4.24274e-163	0
-1.35977e-163	4.1736e-163	-5.47864e-163	1.26998e-162	-1.94386e-163	-6.51306e-163	-1.0918e-162	-1.05224e-162	3.19174e-163	-1.77082e-163	-1.75719e-163	-9.57787e-163	9.28713e-165	3.51248e-163	1.56624e-162	-9.44433e-164	4.94119e-163	-1.55063e-162	7.52971e-163	4.63829e-163	-2.13159e-163	-4.16644e-164	3.4669e-163	1.99137e-163	-1.88271e-163	2.43894e-163	-1.12651e-163	3.30604e-164	2.61158e-163	-4.24274e-163	0
-1.35977e-163	4.1736e-163	-5.47864e-163	1.26998e-162	-1.94386e-163	-6.51306e-163	-1.0918e-162	-1.05224e-162	3.19174e-163	-1.77082e-163	-1.75719e-163	-9.57787e-163	9.28713e-165	3.51248e-163	1.56624e-162	-9.44433e-164	4.94119e-163	-1.55063e-162	7.52971e-163	4.63829e-163	-2.13159e-163	-4.16644e-164	3.4669e-163	1.99137e-163	-1.88271e-163	2.43894e-163	-1.12651e-163	3.30604e-164	2.61158e-163	-4.24274e-163	0
-1.35977e-163	4.1736e-163	-5.47864e-163	1.26998e-162	-1.94386e-163	-6.51306e-163	-1.0918e-162	-1.05224e-162	3.19174e-163	-1.77082e-163	-1.75719e-163	-9.57787e-163	9.28713e-165	3.51248e-163	1.56624e-162	-9.44433e-164	4.94119e-163	-1.55063e-162	7.52971e-163	4.63829e-163	-2.13159e-163	-4.16644e-164	3.4669e-163	1.99137e-163	-1.88271e-163	2.43894e-163	-1.12651e-163	3.30604e-164	2.61158e-163	-4.24274e-163	0
-1.35977e-163	4.1736e-163	-5.47864e-163	1.26998e-162	-1.94386e-163	-6.51306e-163	-1.0918e-162	-1.05224e-162	3.19174e-163	-1.77082e-163	-1.75719e-163	-9.57787e-163	9.28713e-165	3.51248e-163	1.56624e-162	-9.44433e-164	4.94119e-163	-1.55063e-162	7.52971e-163	4.63829e-163	-2.13159e-163	-4.16644e-164	3.4669e-163	1.99137e-163	-1.88271e-163	2.43894e-163	-1.12651e-163	3.30604e-164	2.61158e-163	-4.24274e-163	0
-1.35977e-163	4.1736e-163	-5.47864e-163	1.26998e-162	-1.94386e-163	-6.51306e-163	-1.0918e-162	-1.05224e-162	3.19174e-163	-1.77082e-163	-1.75719e-163	-9.57787e-163	9.28713e-165	3.51248e-163	1.56624e-162	-9.44433e-164	4.94119e-163	-1.55063e-162	7.52971e-163	4.63829e-163	-2.13159e-163	-4.16644e-164	3.4669e-163	1.99137e-163	-1.88271e-163	2.43894e-163	-1.12651e-163	3.30604e-164	2.61158e-163	-4.24274e-163	0
-1.35977e-163	4.1736e-163	-5.47864e-163	1.26998e-162	-1.94386e-163	-6.51306e-163	-1.0918e-162	-1.05224e-162	3.19174e-163	-1.77082e-163	-1.75719e-163	-9.57787e-163	9.28713e-165	3.51248e-163	1.56624e-162	-9.44433e-164	4.94119e-163	-1.55063e-162	7.52971e-163	4.63829e-163	-2.13159e-163	-4.16644e-164	3.4669e-163	1.99137e-163	-1.88271e-163	2.43894e-163	-1.12651e-163	3.30604e-164	2.61158e-163	-4.24274e-163	0
-1.35977e-163	4.1736e-163	-5.47864e-163	1.26998e-162	-1.94386e-163	-6.51306e-163	-1.0918e-162	-1.05224e-162	3.19174e-163	-1.77082e-163	-1.75719e-163	-9.57787e-163	9.28713e-165	3.51248e-163	1.56624e-162	-9.44433e-164	4.94119e-163	-1.55063e-162	7.52971e-163	4.63829e-163	-2.13159e-163	-4.16644e-164	3.4669e-163	1.99137e-163	-1.88271e-163	2.43894e-163	-1.12651e-163	3.30604e-164	2.61158e-163	-4.24274e-163	0
-1.35977e-163	4.1736e-163	-5.47864e-163	1.26998e-162	-1.94386e-163	-6.51306e-163	-1.0918e-162	-1.05224e-162	3.19174e-163	-1.77082e-163	-1.75719e-163	-9.57787e-163	9.28713e-165	3.51248e-163	1.56624e-162	-9.44433e-164	4.94119e-163	-1.55063e-162	7.52971e-163	4.63829e-163	-2.13159e-163	-4.16644e-164	3.4669e-163	1.99137e-163	-1.88271e-163	2.43894e-163	-1.12651e-163	3.30604e-164	2.61158e-163	-4.24274e-163	0
-1.35977e-163	4.1736e-163	-5.47864e-163	1.26998e-162	-1.94386e-163	-6.51306e-163	-1.0918e-162	-1.05224e-162	3.19174e-163	-1.77082e-163	-1.75719e-163	-9.57787e-163	9.28713e-165	3.51248e-163	1.56624e-162	-9.44433e-164	4.94119e-163	-1.55063e-162	7.52971e-163	4.63829e-163	-2.13159e-163	-4.16644e-164	3.4669e-163	1.99137e-163	-1.88271e-163	2.43894e-163	-1.12651e-163	3.30604e-164	2.61158e-163	-4.24274e-163	0
-1.35977e-163	4.1736e-163	-5.47864e-163	1.26998e-162	-1.94386e-163	-6.51306e-163	-1.0918e-162	-1.05224e-162	3.19174e-163	-1.77082e-163	-1.75719e-163	-9.57787e-163	9.28713e-165	3.51248e-163	1.56624e-162	-9.44433e-164	4.94119e-163	-1.55063e-162	7.52971e-163	4.63829e-163	-2.13159e-163	-4.16644e-164	3.4669e-163	1.99137e-163	-1.88271e-163	2.43894e-163	-1.12651e-163	3.30604e-164	2.61158e-163	-4.24274e-163	0
-1.35977e-163	4.1736e-163	-5.47864e-163	1.26998e-162	-1.94386e-163	-6.51306e-163	-1.0918e-162	-1.05224e-162	3.19174e-163	-1.77082e-163	-1.75719e-163	-9.57787e-163	9.28713e-165	3.51248e-163	1.56624e-162	-9.44433e-164	4.94119e-163	-1.55063e-162	7.52971e-163	4.63829e-163	-2.13159e-163	-4.16644e-164	3.4669e-163	1.99137e-163	-1.88271e-163	2.43894e-163	-1.12651e-163	3.30604e-164	2.61158e-163	-4.24274e-163	0
-1.35977e-163	4.1736e-163	-5.47864e-163	1.26998e-162	-1.94386e-163	-6.51306e-163	-1.0918e-162	-1.05224e-162	3.19174e-163	-1.77082e-163	-1.75719e-163	-9.57787e-163	9.28713e-165	3.51248e-163	1.56624e-162	-9.44433e-164	4.94119e-163	-1.55063e-162	7.52971e-163	4.63829e-163	-2.13159e-163	-4.16644e-164	3.4669e-163	1.99137e-163	-1.88271e-163	2.43894e-163	-1.12651e-163	3.30604e-164	2.61158e-163	-4.24274e-163	0
-1.35977e-163	4.1736e-163	-5.47864e-163	1.26998e-162	-1.94386e-163	-6.51306e-163	-1.0918e-162	-1.05224e-162	3.19174e-163	-1.77082e-163	-1.75719e-163	-9.57787e-163	9.28713e-165	3.51248e-163	1.56624e-162	-9.44433e-164	4.94119e-163	-1.55063e-162	7.52971e-163	4.63829e-163	-2.13159e-163	-4.16644e-164	3.4669e-163	1.99137e-163	-1.88271e-163	2.43894e-163	-1.12651e-163	3.30604e-164	2.61158e-163	-4.24274e-163	0
-1.35977e-163	4.1736e-163	-5.47864e-163	1.26998e-162	-1.94386e-163	-6.51306e-163	-1.0918e-162	-1.05224e-162	3.19174e-163	-1.77082e-163	-1.75719e-163	-9.57787e-163	9.28713e-165	3.51248e-163	1.56624e-162	-9.44433e-164	4.94119e-163	-1.55063e-162	7.52971e-163	4.63829e-163	-2.13159e-163	-4.16644e-164	3.4669e-163	1.99137e-163	-1.88271e-163	2.43894e-163	-1.12651e-163	3.30604e-164	2.61158e-163	-4.24274e-163	0
-1.35977e-163	4.1736e-163	-5.47864e-163	1.26998e-162	-1.94386e-163	-6.51306e-163	-1.0918e-162	-1.05224e-162	3.19174e-163	-1.77082e-163	-1.75719e-163	-9.57787e-163	9.28713e-165	3.51248e-163	1.56624e-162	-9.44433e-164	4.94119e-163	-1.55063e-162	7.52971e-163	4.63829e-163	-2.13159e-163	-4.16644e-164	3.4669e-163	1.99137e-163	-1.88271e-163	2.43894e-163	-1.12651e-163	3.30604e-164	2.61158e-163	-4.24274e-163	0
-1.35977e-163	4.1736e-163	-5.47864e-163	1.26998e-162	-1.94386e-163	-6.51306e-163	-1.0918e-162	-1.05224e-162	3.19174e-163	-1.77082e-163	-1.75719e-163	-9.57787e-163	9.28713e-165	3.51248e-163	1.56624e-162	-9.44433e-164	4.94119e-163	-1.55063e-162	7.52971e-163	4.63829e-163	-2.13159e-163	-4.16644e-164	3.4669e-163	1.99137e-163	-1.88271e-163	2.43894e-163	-1.12651e-163	3.30604e-164	2.61158e-163	-4.24274e-163	0
-1.35977e-163	4.1736e-163	-5.47864e-163	1.26998e-162	-1.94386e-163	-6.51306e-163	-1.0918e-162	-1.05224e-162	3.19174e-163	-1.77082e-163	-1.75719e-163	-9.57787e-163	9.28713e-165	3.51248e-163	1.56624e-162	-9.44433e-164	4.94119e-163	-1.55063e-162	7.52971e-163	4.63829e-163	-2.13159e-163	-4.16644e-164	3.4669e-163	1.99137e-163	-1.88271e-163	2.43894e-163	-1.12651e-163	3.30604e-164	2.61158e-163	-4.24274e-163	0
-1.35977e-163	4.1736e-163	-5.47864e-163	1.26998e-162	-1.94386e-163	-6.51306e-163	-1.0918e-162	-1.05224e-162	3.19174e-163	-1.77082e-163	-1.75719e-163	-9.57787e-163	9.28713e-165	3.51248e-163	1.56624e-162	-9.44433e-164	4.94119e-163	-1.55063e-162	7.52971e-163	4.63829e-163	-2.13159e-163	-4.16644e-164	3.4669e-163	1.99137e-163	-1.88271e-163	2.43894e-163	-1.12651e-163	3.30604e-164	2.61158e-163	-4.24274e-163	0
-1.35977e-163	4.1736e-163	-5.47864e-163	1.26998e-162	-1.94386e-163	-6.51306e-163	-1.0918e-162	-1.05224e-162	3.19174e-163	-1.77082e-163	-1.75719e-163	-9.57787e-163	9.28713e-165	3.51248e-163	1.56624e-162	-9.44433e-164	4.94119e-163	-1.55063e-162	7.52971e-163	4.63829e-163	-2.13159e-163	-4.16644e-164	3.4669e-163	1.99137e-163	-1.88271e-163	2.43894e-163	-1.12651e-163	3.30604e-164	2.61158e-163	-4.24274e-163	0
-1.35977e-163	4.1736e-163	-5.47864e-163	1.26998e-162	-1.94386e-163	-6.51306e-163	-1.0918e-162	-1.05224e-162	3.19174e-163	-1.77082e-163	-1.75719e-163	-9.57787e-163	9.28713e-165	3.51248e-163	1.56624e-162	-9.44433e-164	4.94119e-163	-1.55063e-162	7.52971e-163	4.63829e-163	-2.13159e-163	-4.16644e-164	3.4669e-163	1.99137e-163	-1.88271e-163	2.43894e-163	-1.12651e-163	3.30604e-164	2.61158e-163	-4.24274e-163	0
-1.35977e-163	4.1736e-163	-5.47864e-163	1.26998e-162	-1.94386e-163	-6.51306e-163	-1.0918e-162	-1.05224e-162	3.19174e-163	-1.77082e-163	-1.75719e-163	-9.57787e-163	9.28713e-165	3.51248e-163	1.56624e-162	-9.44433e-164	4.94119e-163	-1.55063e-162	7.52971e-163	4.63829e-163	-2.13159e-163	-4.16644e-164	3.4669e-163	1.99137e-163	-1.88271e-163	2.43894e-163	-1.12651e-163	3.30604e-164	2.61158e-163	-4.24274e-163	0
-1.35977e-163	4.1736e-163	-5.47864e-163	1.26998e-162	-1.94386e-163	-6.51306e-163	-1.0918e-162	-1.05224e-162	3.19174e-163	-1.77082e-163	-1.75719e-163	-9.57787e-163	9.28713e-165	3.51248e-163	1.56624e-162	-9.44433e-164	4.94119e-163	-1.55063e-162	7.52971e-163	4.63829e-163	-2.13159e-163	-4.16644e-164	3.4669e-163	1.99137e-163	-1.88271e-163	2.43894e-163	-1.12651e-163	3.30604e-164	2.61158e-163	-4.24274e-163	0
-1.35977e-163	4.1736e-163	-5.47864e-163	1.26998e-162	-1.94386e-163	-6.51306e-163	-1.0918e-162	-1.05224e-162	3.19174e-163	-1.77082e-163	-1.75719e-163	-9.57787e-163	9.28713e-165	3.51248e-163	1.56624e-162	-9.44433e-164	4.94119e-163	-1.55063e-162	7.52971e-163	4.63829e-163	-2.13159e-163	-4.16644e-164	3.4669e-163	1.99137e-163	-1.88271e-163	2.43894e-163	-1.12651e-163	3.30604e-164	2.61158e-163	-4.24274e-163	0
-1.35977e-163	4.1736e-163	-5.47864e-163	1.26998e-162	-1.94386e-163	-6.51306e-163	-1.0918e-162	-1.05224e-162	3.19174e-163	-1.77082e-163	-1.75719e-163	-9.57787e-163	9.28713e-165	3.51248e-163	1.56624e-162	-9.44433e-164	4.94119e-163	-1.55063e-162	7.52971e-163	4.63829e-163	-2.13159e-163	-4.16644e-164	3.4669e-163	1.99137e-163	-1.88271e-163	2.43894e-163	-1.12651e-163	3.30604e-164	2.61158e-163	-4.24274e-163	0
-1.35977e-163	4.1736e-163	-5.47864e-163	1.26998e-162	-1.94386e-163	-6.51306e-163	-1.0918e-162	-1.05224e-162	3.19174e-163	-1.77082e-163	-1.75719e-163	-9.57787e-163	9.28713e-165	3.51248e-163	1.56624e-162	-9.44433e-164	4.94119e-163	-1.55063e-162	7.52971e-163	4.63829e-163	-2.13159e-163	-4.16644e-164	3.4669e-163	1.99137e-163	-1.88271e-163	2.43894e-163	-1.12651e-163	3.30604e-164	2.61158e-163	-4.24274e-163	0
-1.35977e-163	4.1736e-163	-5.47864e-163	1.26998e-162	-1.94386e-163	-6.51306e-163	-1.0918e-162	-1.05224e-162	3.19174e-163	-1.77082e-163	-1.75719e-163	-9.57787e-163	9.28713e-165	3.51248e-163	1.56624e-162	-9.44433e-164	4.94119e-163	-1.55063e-162	7.52971e-163	4.63829e-163	-2.13159e-163	-4.16644e-164	3.4669e-163	1.99137e-163	-1.88271e-163	2.43894e-163	-1.12651e-163	3.30604e-164	2.61158e-163	-4.24274e-163	0
-1.35977e-163	4.1736e-163	-5.47864e-163	1.26998e-162	-1.94386e-163	-6.51306e-163	-1.0918e-162	-1.05224e-162	3.19174e-163	-1.77082e-163	-1.75719e-163	-9.57787e-163	9.28713e-165	3.51248e-163	1.56624e-162	-9.44433e-164	4.94119e-163	-1.55063e-162	7.52971e-163	4.63829e-163	-2.13159e-163	-4.16644e-164	3.4669e-163	1.99137e-163	-1.88271e-163	2.43894e-163	-1.12651e-163	3.30604e-164	2.61158e-163	-4.24274e-163	0
-1.35977e-163	4.1736e-163	-5.47864e-163	1.26998e-162	-1.94386e-163	-6.51306e-163	-1.0918e-162	-1.05224e-162	3.19174e-163	-1.77082e-163	-1.75719e-163	-9.57787e-163	9.28713e-165	3.51248e-163	1.56624e-162	-9.44433e-164	4.94119e-163	-1.55063e-162	7.52971e-163	4.63829e-163	-2.13159e-163	-4.16644e-164	3.4669e-163	1.99137e-163	-1.88271e-163	2.43894e-163	-1.12651e-163	3.30604e-164	2.61158e-163	-4.24274e-163	0
-1.35977e-163	4.1736e-163	-5.47864e-163	1.26998e-162	-1.94386e-163	-6.51306e-163	-1.0918e-162	-1.05224e-162	3.19174e-163	-1.77082e-163	-1.75719e-163	-9.57787e-163	9.28713e-165	3.51248e-163	1.56624e-162	-9.44433e-164	4.94119e-163	-1.55063e-162	7.52971e-163	4.63829e-163	-2.13159e-163	-4.16644e-164	3.4669e-163	1.99137e-163	-1.88271e-163	2.43894e-163	-1.12651e-163	3.30604e-164	2.61158e-163	-4.24274e-163	0
-1.35977e-163	4.1736e-163	-5.47864e-163	1.26998e-162	-1.94386e-163	-6.51306e-163	-1.0918e-162	-1.05224e-162	3.19174e-163	-1.77082e-163	-1.75719e-163	-9.57787e-163	9.28713e-165	3.51248e-163	1.56624e-162	-9.44433e-164	4.94119e-163	-1.55063e-162	7.52971e-163	4.63829e-163	-2.13159e-163	-4.16644e-164	3.4669e-163	1.99137e-163	-1.88271e-163	2.43894e-163	-1.12651e-163	3.30604e-164	2.61158e-163	-4.24274e-163	0
-1.35977e-163	4.1736e-163	-5.47864e-163	1.26998e-162	-1.94386e-163	-6.51306e-163	-1.0918e-162	-1.05224e-162	3.19174e-163	-1.77082e-163	-1.75719e-163	-9.57787e-163	9.28713e-165	3.51248e-163	1.56624e-162	-9.44433e-164	4.94119e-163	-1.55063e-162	7.52971e-163	4.63829e-163	-2.13159e-163	-4.16644e-164	3.4669e-163	1.99137e-163	-1.88271e-163	2.43894e-163	-1.12651e-163	3.30604e-164	2.61158e-163	-4.24274e-163	0
-1.35977e-163	4.1736e-163	-5.47864e-163	1.26998e-162	-1.94386e-163	-6.51306e-163	-1.0918e-162	-1.05224e-162	3.19174e-163	-1.77082e-163	-1.75719e-163	-9.57787e-163	9.28713e-165	3.51248e-163	1.56624e-162	-9.44433e-164	4.94119e-163	-1.55063e-162	7.52971e-163	4.63829e-163	-2.13159e-163	-4.16644e-164	3.4669e-163	1.99137e-163	-1.88271e-163	2.43894e-163	-1.12651e-163	3.30604e-164	2.61158e-163	-4.24274e-163	0
-1.35977e-163	4.1736e-163	-5.47864e-163	1.26998e-162	-1.94386e-163	-6.51306e-163	-1.0918e-162	-1.05224e-162	3.19174e-163	-1.77082e-163	-1.75719e-163	-9.57787e-163	9.28713e-165	3.51248e-163	1.56624e-162	-9.44433e-164	4.94119e-163	-1.55063e-162	7.52971e-163	4.63829e-163	-2.13159e-163	-4.16644e-164	3.4669e-163	1.99137e-163	-1.88271e-163	2.43894e-163	-1.12651e-163	3.30604e-164	2.61158e-163	-4.24274e-163	0
-1.35977e-163	4.1736e-163	-5.47864e-163	1.26998e-162	-1.94386e-163	-6.51306e-163	-1.0918e-162	-1.05224e-162	3.19174e-163	-1.77082e-163	-1.75719e-163	-9.57787e-163	9.28713e-165	3.51248e-163	1.56624e-162	-9.44433e-164	4.94119e-163	-1.55063e-162	7.52971e-163	4.63829e-163	-2.13159e-163	-4.16644e-164	3.4669e-163	1.99137e-163	-1.88271e-163	2.43894e-163	-1.12651e-163	3.30604e-164	2.61158e-163	-4.24274e-163	0
-1.35977e-163	4.1736e-163	-5.47864e-163	1.26998e-162	-1.94386e-163	-6.51306e-163	-1.0918e-162	-1.05224e-162	3.19174e-163	-1.77082e-163	-1.75719e-163	-9.57787e-163	9.28713e-165	3.51248e-163	1.56624e-162	-9.44433e-164	4.94119e-163	-1.55063e-162	7.52971e-163	4.63829e-163	-2.13159e-163	-4.16644e-164	3.4669e-163	1.99137e-163	-1.88271e-163	2.43894e-163	-1.12651e-163	3.30604e-164	2.61158e-163	-4.24274e-163	0
-1.35977e-163	4.1736e-163	-5.47864e-163	1.26998e-162	-1.94386e-163	-6.51306e-163	-1.0918e-162	-1.05224e-162	3.19174e-163	-1.77082e-163	-1.75719e-163	-9.57787e-163	9.28713e-165	3.51248e-163	1.56624e-162	-9.44433e-164	4.94119e-163	-1.55063e-162	7.52971e-163	4.63829e-163	-2.13159e-163	-4.16644e-164	3.4669e-163	1.99137e-163	-1.88271e-163	2.43894e-163	-1.12651e-163	3.30604e-164	2.61158e-163	-4.24274e-163	0
-1.35977e-163	4.1736e-163	-5.47864e-163	1.26998e-162	-1.94386e-163	-6.51306e-163	-1.0918e-162	-1.05224e-162	3.19174e-163	-1.77082e-163	-1.75719e-163	-9.57787e-163	9.28713e-165	3.51248e-163	1.56624e-162	-9.44433e-164	4.94119e-163	-1.55063e-162	7.52971e-163	4.63829e-163	-2.13159e-163	-4.16644e-164	3.4669e-163	1.99137e-163	-1.88271e-163	2.43894e-163	-1.12651e-163	3.30604e-164	2.61158e-163	-4.24274e-163	0
-1.35977e-163	4.1736e-163	-5.47864e-163	1.26998e-162	-1.94386e-163	-6.51306e-163	-1.0918e-162	-1.05224e-162	3.19174e-163	-1.77082e-163	-1.75719e-163	-9.57787e-163	9.28713e-165	3.51248e-163	1.56624e-162	-9.44433e-164	4.94119e-163	-1.55063e-162	7.52971e-163	4.63829e-163	-2.13159e-163	-4.16644e-164	3.4669e-163	1.99137e-163	-1.88271e-163	2.43894e-163	-1.12651e-163	3.30604e-164	2.61158e-163	-4.24274e-163	0
-1.35977e-163	4.1736e-163	-5.47864e-163	1.26998e-162	-1.94386e-163	-6.51306e-163	-1.0918e-162	-1.05224e-162	3.19174e-163	-1.77082e-163	-1.75719e-163	-9.57787e-163	9.28713e-165	3.51248e-163	1.56624e-162	-9.44433e-164	4.94119e-163	-1.55063e-162	7.52971e-163	4.63829e-163	-2.13159e-163	-4.16644e-164	3.4669e-163	1.99137e-163	-1.88271e-163	2.43894e-163	-1.12651e-163	3.30604e-164	2.61158e-163	-4.24274e-163	0
-1.35977e-163	4.1736e-163	-5.47864e-163	1.26998e-162	-1.94386e-163	-6.51306e-163	-1.0918e-162	-1.05224e-162	3.19174e-163	-1.77082e-163	-1.75719e-163	-9.57787e-163	9.28713e-165	3.51248e-163	1.56624e-162	-9.44433e-164	4.94119e-163	-1.55063e-162	7.52971e-163	4.63829e-163	-2.13159e-163	-4.16644e-164	3.4669e-163	1.99137e-163	-1.88271e-163	2.43894e-163	-1.12651e-163	3.30604e-164	2.61158e-163	-4.24274e-163	0
-1.35977e-163	4.1736e-163	-5.47864e-163	1.26998e-162	-1.94386e-163	-6.51306e-163	-1.0918e-162	-1.05224e-162	3.19174e-163	-1.77082e-163	-1.75719e-163	-9.57787e-163	9.28713e-165	3.51248e-163	1.56624e-162	-9.44433e-164	4.94119e-163	-1.55063e-162	7.52971e-163	4.63829e-163	-2.13159e-163	-4.16644e-164	3.4669e-163	1.99137e-163	-1.88271e-163	2.43894e-163	-1.12651e-163	3.30604e-164	2.61158e-163	-4.24274e-163	0
-1.35977e-163	4.1736e-163	-5.47864e-163	1.26998e-162	-1.94386e-163	-6.51306e-163	-1.0918e-162	-1.05224e-162	3.19174e-163	-1.77082e-163	-1.75719e-163	-9.57787e-163	9.28713e-165	3.51248e-163	1.56624e-162	-9.44433e-164	4.94119e-163	-1.55063e-162	7.52971e-163	4.63829e-163	-2.13159e-163	-4.16644e-164	3.4669e-163	1.99137e-163	-1.88271e-163	2.43894e-163	-1.12651e-163	3.30604e-164	2.61158e-163	-4.24274e-163	0
-1.35977e-163	4.1736e-163	-5.47864e-163	1.26998e-162	-1.94386e-163	-6.51306e-163	-1.0918e-162	-1.05224e-162	3.19174e-163	-1.77082e-163	-1.75719e-163	-9.57787e-163	9.28713e-165	3.51248e-163	1.56624e-162	-9.44433e-164	4.94119e-163	-1.55063e-162	7.52971e-163	4.63829e-163	-2.13159e-163	-4.16644e-164	3.4669e-163	1.99137e-163	-1.88271e-163	2.43894e-163	-1.12651e-163	3.30604e-164	2.61158e-163	-4.24274e-163	0
-1.35977e-163	4.1736e-163	-5.47864e-163	1.26998e-162	-1.94386e-163	-6.51306e-163	-1.0918e-162	-1.05224e-162	3.19174e-163	-1.77082e-163	-1.75719e-163	-9.57787e-163	9.28713e-165	3.51248e-163	1.56624e-162	-9.44433e-164	4.94119e-163	-1.55063e-162	7.52971e-163	4.63829e-163	-2.13159e-163	-4.16644e-164	3.4669e-163	1.99137e-163	-1.88271e-163	2.43894e-163	-1.12651e-163	3.30604e-164	2.61158e-163	-4.24274e-163	0
-1.35977e-163	4.1736e-163	-5.47864e-163	1.26998e-162	-1.94386e-163	-6.51306e-163	-1.0918e-162	-1.05224e-162	3.19174e-163	-1.77082e-163	-1.75719e-163	-9.57787e-163	9.28713e-165	3.51248e-163	1.56624e-162	-9.44433e-164	4.94119e-163	-1.55063e-162	7.52971e-163	4.63829e-163	-2.13159e-163	-4.16644e-164	3.4669e-163	1.99137e-163	-1.88271e-163	2.43894e-163	-1.12651e-163	3.30604e-164	2.61158e-163	-4.24274e-163	0
-1.35977e-163	4.1736e-163	-5.47864e-163	1.26998e-162	-1.94386e-163	-6.51306e-163	-1.0918e-162	-1.05224e-162	3.19174e-163	-1.77082e-163	-1.75719e-163	-9.57787e-163	9.28713e-165	3.51248e-163	1.56624e-162	-9.44433e-164	4.94119e-163	-1.55063e-162	7.52971e-163	4.63829e-163	-2.13159e-163	-4.16644e-164	3.4669e-163	1.99137e-163	-1.88271e-163	2.43894e-163	-1.12651e-163	3.30604e-164	2.61158e-163	-4.24274e-163	0
-1.35977e-163	4.1736e-163	-5.47864e-163	1.26998e-162	-1.94386e-163	-6.51306e-163	-1.0918e-162	-1.05224e-162	3.19174e-163	-1.77082e-163	-1.75719e-163	-9.57787e-163	9.28713e-165	3.51248e-163	1.56624e-162	-9.44433e-164	4.94119e-163	-1.55063e-162	7.52971e-163	4.63829e-163	-2.13159e-163	-4.16644e-164	3.4669e-163	1.99137e-163	-1.88271e-163	2.43894e-163	-1.12651e-163	3.30604e-164	2.61158e-163	-4.24274e-163	0
-1.35977e-163	4.1736e-163	-5.47864e-163	1.26998e-162	-1.94386e-163	-6.51306e-163	-1.0918e-162	-1.05224e-162	3.19174e-163	-1.77082e-163	-1.75719e-163	-9.57787e-163	9.28713e-165	3.51248e-163	1.56624e-162	-9.44433e-164	4.94119e-163	-1.55063e-162	7.52971e-163	4.63829e-163	-2.13159e-163	-4.16644e-164	3.4669e-163	1.99137e-163	-1.88271e-163	2.43894e-163	-1.12651e-163	3.30604e-164	2.61158e-163	-4.24274e-163	0
-1.35977e-163	4.1736e-163	-5.47864e-163	1.26998e-162	-1.94386e-163	-6.51306e-163	-1.0918e-162	-1.05224e-162	3.19174e-163	-1.77082e-163	-1.75719e-163	-9.57787e-163	9.28713e-165	3.51248e-163	1.56624e-162	-9.44433e-164	4.94119e-163	-1.55063e-162	7.52971e-163	4.63829e-163	-2.13159e-163	-4.16644e-164	3.4669e-163	1.99137e-163	-1.88271e-163	2.43894e-163	-1.12651e-163	3.30604e-164	2.61158e-163	-4.24274e-163	0
-1.35977e-163	4.1736e-163	-5.47864e-163	1.26998e-162	-1.94386e-163	-6.51306e-163	-1.0918e-162	-1.05224e-162	3.19174e-163	-1.77082e-163	-1.75719e-163	-9.57787e-163	9.28713e-165	3.51248e-163	1.56624e-162	-9.44433e-164	4.94119e-163	-1.55063e-162	7.52971e-163	4.63829e-163	-2.13159e-163	-4.16644e-164	3.4669e-163	1.99137e-163	-1.88271e-163	2.43894e-163	-1.12651e-163	3.30604e-164	2.61158e-163	-4.24274e-163	0
-1.35977e-163	4.1736e-163	-5.47864e-163	1.26998e-162	-1.94386e-163	-6.51306e-163	-1.0918e-162	-1.05224e-162	3.19174e-163	-1.77082e-163	-1.75719e-163	-9.57787e-163	9.28713e-165	3.51248e-163	1.56624e-162	-9.44433e-164	4.94119e-163	-1.55063e-162	7.52971e-163	4.63829e-163	-2.13159e-163	-4.16644e-164	3.4669e-163	1.99137e-163	-1.88271e-163	2.43894e-163	-1.12651e-163	3.30604e-164	2.61158e-163	-4.24274e-163	0
-1.35977e-163	4.1736e-163	-5.47864e-163	1.26998e-162	-1.94386e-163	-6.51306e-163	-1.0918e-162	-1.05224e-162	3.19174e-163	-1.77082e-163	-1.75719e-163	-9.57787e-163	9.28713e-165	3.51248e-163	1.56624e-162	-9.44433e-164	4.94119e-163	-1.55063e-162	7.52971e-163	4.63829e-163	-2.13159e-163	-4.16644e-164	3.4669e-163	1.99137e-163	-1.88271e-163	2.43894e-163	-1.12651e-163	3.30604e-164	2.61158e-163	-4.24274e-163	0
-1.35977e-163	4.1736e-163	-5.47864e-163	1.26998e-162	-1.94386e-163	-6.51306e-163	-1.0918e-162	-1.05224e-162	3.19174e-163	-1.77082e-163	-1.75719e-163	-9.57787e-163	9.28713e-165	3.51248e-163	1.56624e-162	-9.44433e-164	4.94119e-163	-1.55063e-162	7.52971e-163	4.63829e-163	-2.13159e-163	-4.16644e-164	3.4669e-163	1.99137e-163	-1.88271e-163	2.43894e-163	-1.12651e-163	3.30604e-164	2.61158e-163	-4.24274e-163	0
-1.35977e-163	4.1736e-163	-5.47864e-163	1.26998e-162	-1.94386e-163	-6.51306e-163	-1.0918e-162	-1.05224e-162	3.19174e-163	-1.77082e-163	-1.75719e-163	-9.57787e-163	9.28713e-165	3.51248e-163	1.56624e-162	-9.44433e-164	4.94119e-163	-1.55063e-162	7.52971e-163	4.63829e-163	-2.13159e-163	-4.16644e-164	3.4669e-163	1.99137e-163	-1.88271e-163	2.43894e-163	-1.12651e-163	3.30604e-164	2.61158e-163	-4.24274e-163	0
-1.35977e-163	4.1736e-163	-5.47864e-163	1.26998e-162	-1.94386e-163	-6.51306e-163	-1.0918e-162	-1.05224e-162	3.19174e-163	-1.77082e-163	-1.75719e-163	-9.57787e-163	9.28713e-165	3.51248e-163	1.56624e-162	-9.44433e-164	4.94119e-163	-1.55063e-162	7.52971e-163	4.63829e-163	-2.13159e-163	-4.16644e-164	3.4669e-163	1.99137e-163	-1.88271e-163	2.43894e-163	-1.12651e-163	3.30604e-164	2.61158e-163	-4.24274e-163	0
-1.35977e-163	4.1736e-163	-5.47864e-163	1.26998e-162	-1.94386e-163	-6.51306e-163	-1.0918e-162	-1.05224e-162	3.19174e-163	-1.77082e-163	-1.75719e-163	-9.57787e-163	9.28713e-165	3.51248e-163	1.56624e-162	-9.44433e-164	4.94119e-163	-1.55063e-162	7.52971e-163	4.63829e-163	-2.13159e-163	-4.16644e-164	3.4669e-163	1.99137e-163	-1.88271e-163	2.43894e-163	-1.12651e-163	3.30604e-164	2.61158e-163	-4.24274e-163	0
-1.35977e-163	4.1736e-163	-5.47864e-163	1.26998e-162	-1.94386e-163	-6.51306e-163	-1.0918e-162	-1.05224e-162	3.19174e-163	-1.77082e-163	-1.75719e-163	-9.57787e-163	9.28713e-165	3.51248e-163	1.56624e-162	-9.44433e-164	4.94119e-163	-1.55063e-162	7.52971e-163	4.63829e-163	-2.13159e-163	-4.16644e-164	3.4669e-163	1.99137e-163	-1.88271e-163	2.43894e-163	-1.12651e-163	3.30604e-164	2.61158e-163	-4.24274e-163	0
-1.35977e-163	4.1736e-163	-5.47864e-163	1.26998e-162	-1.94386e-163	-6.51306e-163	-1.0918e-162	-1.05224e-162	3.19174e-163	-1.77082e-163	-1.75719e-163	-9.57787e-163	9.28713e-165	3.51248e-163	1.56624e-162	-9.44433e-164	4.94119e-163	-1.55063e-162	7.52971e-163	4.63829e-163	-2.13159e-163	-4.16644e-164	3.4669e-163	1.99137e-163	-1.88271e-163	2.43894e-163	-1.12651e-163	3.30604e-164	2.61158e-163	-4.24274e-163	0
-1.35977e-163	4.1736e-163	-5.47864e-163	1.26998e-162	-1.94386e-163	-6.51306e-163	-1.0918e-162	-1.05224e-162	3.19174e-163	-1.77082e-163	-1.75719e-163	-9.57787e-163	9.28713e-165	3.51248e-163	1.56624e-162	-9.44433e-164	4.94119e-163	-1.55063e-162	7.52971e-163	4.63829e-163	-2.13159e-163	-4.16644e-164	3.4669e-163	1.99137e-163	-1.88271e-163	2.43894e-163	-1.12651e-163	3.30604e-164	2.61158e-163	-4.24274e-163	0
-1.35977e-163	4.1736e-163	-5.47864e-163	1.26998e-162	-1.94386e-163	-6.51306e-163	-1.0918e-162	-1.05224e-162	3.19174e-163	-1.77082e-163	-1.75719e-163	-9.57787e-163	9.28713e-165	3.51248e-163	1.56624e-162	-9.44433e-164	4.94119e-163	-1.55063e-162	7.52971e-163	4.63829e-163	-2.13159e-163	-4.16644e-164	3.4669e-163	1.99137e-163	-1.88271e-163	2.43894e-163	-1.12651e-163	3.30604e-164	2.61158e-163	-4.24274e-163	0
-1.35977e-163	4.1736e-163	-5.47864e-163	1.26998e-162	-1.94386e-163	-6.51306e-163	-1.0918e-162	-1.05224e-162	3.19174e-163	-1.77082e-163	-1.75719e-163	-9.57787e-163	9.28713e-165	3.51248e-163	1.56624e-162	-9.44433e-164	4.94119e-163	-1.55063e-162	7.52971e-163	4.63829e-163	-2.13159e-163	-4.16644e-164	3.4669e-163	1.99137e-163	-1.88271e-163	2.43894e-163	-1.12651e-163	3.30604e-164	2.61158e-163	-4.24274e-163	0
-1.35977e-163	4.1736e-163	-5.47864e-163	1.26998e-162	-1.94386e-163	-6.51306e-163	-1.0918e-162	-1.05224e-162	3.19174e-163	-1.77082e-163	-1.75719e-163	-9.57787e-163	9.28713e-165	3.51248e-163	1.56624e-162	-9.44433e-164	4.94119e-163	-1.55063e-162	7.52971e-163	4.63829e-163	-2.13159e-163	-4.16644e-164	3.4669e-163	1.99137e-163	-1.88271e-163	2.43894e-163	-1.12651e-163	3.30604e-164	2.61158e-163	-4.24274e-163	0
-1.35977e-163	4.1736e-163	-5.47864e-163	1.26998e-162	-1.94386e-163	-6.51306e-163	-1.0918e-162	-1.05224e-162	3.19174e-163	-1.77082e-163	-1.75719e-163	-9.57787e-163	9.28713e-165	3.51248e-163	1.56624e-162	-9.44433e-164	4.94119e-163	-1.55063e-162	7.52971e-163	4.63829e-163	-2.13159e-163	-4.16644e-164	3.4669e-163	1.99137e-163	-1.88271e-163	2.43894e-163	-1.12651e-163	3.30604e-164	2.61158e-163	-4.24274e-163	0
-1.35977e-163	4.1736e-163	-5.47864e-163	1.26998e-162	-1.94386e-163	-6.51306e-163	-1.0918e-162	-1.05224e-162	3.19174e-163	-1.77082e-163	-1.75719e-163	-9.57787e-163	9.28713e-165	3.51248e-163	1.56624e-162	-9.44433e-164	4.94119e-163	-1.55063e-162	7.52971e-163	4.63829e-163	-2.13159e-163	-4.16644e-164	3.4669e-163	1.99137e-163	-1.88271e-163	2.43894e-163	-1.12651e-163	3.30604e-164	2.61158e-163	-4.24274e-163	0
-1.35977e-163	4.1736e-163	-5.47864e-163	1.26998e-162	-1.94386e-163	-6.51306e-163	-1.0918e-162	-1.05224e-162	3.19174e-163	-1.77082e-163	-1.75719e-163	-9.57787e-163	9.28713e-165	3.51248e-163	1.56624e-162	-9.44433e-164	4.94119e-163	-1.55063e-162	7.52971e-163	4.63829e-163	-2.13159e-163	-4.16644e-164	3.4669e-163	1.99137e-163	-1.88271e-163	2.43894e-163	-1.12651e-163	3.30604e-164	2.61158e-163	-4.24274e-163	0
-1.35977e-163	4.1736e-163	-5.47864e-163	1.26998e-162	-1.94386e-163	-6.51306e-163	-1.0918e-162	-1.05224e-162	3.19174e-163	-1.77082e-163	-1.75719e-163	-9.57787e-163	9.28713e-165	3.51248e-163	1.56624e-162	-9.44433e-164	4.94119e-163	-1.55063e-162	7.52971e-163	4.63829e-163	-2.13159e-163	-4.16644e-164	3.4669e-163	1.99137e-163	-1.88271e-163	2.43894e-163	-1.12651e-163	3.30604e-164	2.61158e-163	-4.24274e-163	0
-1.35977e-163	4.1736e-163	-5.47864e-163	1.26998e-162	-1.94386e-163	-6.51306e-163	-1.0918e-162	-1.05224e-162	3.19174e-163	-1.77082e-163	-1.75719e-163	-9.57787e-163	9.28713e-165	3.51248e-163	1.56624e-162	-9.44433e-164	4.94119e-163	-1.55063e-162	7.52971e-163	4.63829e-163	-2.13159e-163	-4.16644e-164	3.4669e-163	1.99137e-163	-1.88271e-163	2.43894e-163	-1.12651e-163	3.30604e-164	2.61158e-163	-4.24274e-163	0
-1.35977e-163	4.1736e-163	-5.47864e-163	1.26998e-162	-1.94386e-163	-6.51306e-163	-1.0918e-162	-1.05224e-162	3.19174e-163	-1.77082e-163	-1.75719e-163	-9.57787e-163	9.28713e-165	3.51248e-163	1.56624e-162	-9.44433e-164	4.94119e-163	-1.55063e-162	7.52971e-163	4.63829e-163	-2.13159e-163	-4.16644e-164	3.4669e-163	1.99137e-163	-1.88271e-163	2.43894e-163	-1.12651e-163	3.30604e-164	2.61158e-163	-4.24274e-163	0
-1.35977e-163	4.1736e-163	-5.47864e-163	1.26998e-162	-1.94386e-163	-6.51306e-163	-1.0918e-162	-1.05224e-162	3.19174e-163	-1.77082e-163	-1.75719e-163	-9.57787e-163	9.28713e-165	3.51248e-163	1.56624e-162	-9.44433e-164	4.94119e-163	-1.55063e-162	7.52971e-163	4.63829e-163	-2.13159e-163	-4.16644e-164	3.4669e-163	1.99137e-163	-1.88271e-163	2.43894e-163	-1.12651e-163	3.30604e-164	2.61158e-163	-4.24274e-163	0
-1.35977e-163	4.1736e-163	-5.47864e-163	1.26998e-162	-1.94386e-163	-6.51306e-163	-1.0918e-162	-1.05224e-162	3.19174e-163	-1.77082e-163	-1.75719e-163	-9.57787e-163	9.28713e-165	3.51248e-163	1.56624e-162	-9.44433e-164	4.94119e-163	-1.55063e-162	7.52971e-163	4.63829e-163	-2.13159e-163	-4.16644e-164	3.4669e-163	1.99137e-163	-1.88271e-163	2.43894e-163	-1.12651e-163	3.30604e-164	2.61158e-163	-4.24274e-163	0
-1.35977e-163	4.1736e-163	-5.47864e-163	1.26998e-162	-1.94386e-163	-6.51306e-163	-1.0918e-162	-1.05224e-162	3.19174e-163	-1.77082e-163	-1.75719e-163	-9.57787e-163	9.28713e-165	3.51248e-163	1.56624e-162	-9.44433e-164	4.94119e-163	-1.55063e-162	7.52971e-163	4.63829e-163	-2.13159e-163	-4.16644e-164	3.4669e-163	1.99137e-163	-1.88271e-163	2.43894e-163	-1.12651e-163	3.30604e-164	2.61158e-163	-4.24274e-163	0
-1.35977e-163	4.1736e-163	-5.47864e-163	1.26998e-162	-1.94386e-163	-6.51306e-163	-1.0918e-162	-1.05224e-162	3.19174e-163	-1.77082e-163	-1.75719e-163	-9.57787e-163	9.28713e-165	3.51248e-163	1.56624e-162	-9.44433e-164	4.94119e-163	-1.55063e-162	7.52971e-163	4.63829e-163	-2.13159e-163	-4.16644e-164	3.4669e-163	1.99137e-163	-1.88271e-163	2.43894e-163	-1.12651e-163	3.30604e-164	2.61158e-163	-4.24274e-163	0
-1.35977e-163	4.1736e-163	-5.47864e-163	1.26998e-162	-1.94386e-163	-6.51306e-163	-1.0918e-162	-1.05224e-162	3.19174e-163	-1.77082e-163	-1.75719e-163	-9.57787e-163	9.28713e-165	3.51248e-163	1.56624e-162	-9.44433e-164	4.94119e-163	-1.55063e-162	7.52971e-163	4.63829e-163	-2.13159e-163	-4.16644e-164	3.4669e-163	1.99137e-163	-1.88271e-163	2.43894e-163	-1.12651e-163	3.30604e-164	2.61158e-163	-4.24274e-163	0
-1.35977e-163	4.1736e-163	-5.47864e-163	1.26998e-162	-1.94386e-163	-6.51306e-163	-1.0918e-162	-1.05224e-162	3.19174e-163	-1.77082e-163	-1.75719e-163	-9.57787e-163	9.28713e-165	3.51248e-163	1.56624e-162	-9.44433e-164	4.94119e-163	-1.55063e-162	7.52971e-163	4.63829e-163	-2.13159e-163	-4.16644e-164	3.4669e-163	1.99137e-163	-1.88271e-163	2.43894e-163	-1.12651e-163	3.30604e-164	2.61158e-163	-4.24274e-163	0
-1.35977e-163	4.1736e-163	-5.47864e-163	1.26998e-162	-1.94386e-163	-6.51306e-163	-1.0918e-162	-1.05224e-162	3.19174e-163	-1.77082e-163	-1.75719e-163	-9.57787e-163	9.28713e-165	3.51248e-163	1.56624e-162	-9.44433e-164	4.94119e-163	-1.55063e-162	7.52971e-163	4.63829e-163	-2.13159e-163	-4.16644e-164	3.4669e-163	1.99137e-163	-1.88271e-163	2.43894e-163	-1.12651e-163	3.30604e-164	2.61158e-163	-4.24274e-163	0
-1.35977e-163	4.1736e-163	-5.47864e-163	1.26998e-162	-1.94386e-163	-6.51306e-163	-1.0918e-162	-1.05224e-162	3.19174e-163	-1.77082e-163	-1.75719e-163	-9.57787e-163	9.28713e-165	3.51248e-163	1.56624e-162	-9.44433e-164	4.94119e-163	-1.55063e-162	7.52971e-163	4.63829e-163	-2.13159e-163	-4.16644e-164	3.4669e-163	1.99137e-163	-1.88271e-163	2.43894e-163	-1.12651e-163	3.30604e-164	2.61158e-163	-4.24274e-163	0
-1.35977e-163	4.1736e-163	-5.47864e-163	1.26998e-162	-1.94386e-163	-6.51306e-163	-1.0918e-162	-1.05224e-162	3.19174e-163	-1.77082e-163	-1.75719e-163	-9.57787e-163	9.28713e-165	3.51248e-163	1.56624e-162	-9.44433e-164	4.94119e-163	-1.55063e-162	7.52971e-163	4.63829e-163	-2.13159e-163	-4.16644e-164	3.4669e-163	1.99137e-163	-1.88271e-163	2.43894e-163	-1.12651e-163	3.30604e-164	2.61158e-163	-4.24274e-163	0
-1.35977e-163	4.1736e-163	-5.47864e-163	1.26998e-162	-1.94386e-163	-6.51306e-163	-1.0918e-162	-1.05224e-162	3.19174e-163	-1.77082e-163	-1.75719e-163	-9.57787e-163	9.28713e-165	3.51248e-163	1.56624e-162	-9.44433e-164	4.94119e-163	-1.55063e-162	7.52971e-163	4.63829e-163	-2.13159e-163	-4.16644e-164	3.4669e-163	1.99137e-163	-1.88271e-163	2.43894e-163	-1.12651e-163	3.30604e-164	2.61158e-163	-4.24274e-163	0
-1.35977e-163	4.1736e-163	-5.47864e-163	1.26998e-162	-1.94386e-163	-6.51306e-163	-1.0918e-162	-1.05224e-162	3.19174e-163	-1.77082e-163	-1.75719e-163	-9.57787e-163	9.28713e-165	3.51248e-163	1.56624e-162	-9.44433e-164	4.94119e-163	-1.55063e-162	7.52971e-163	4.63829e-163	-2.13159e-163	-4.16644e-164	3.4669e-163	1.99137e-163	-1.88271e-163	2.43894e-163	-1.12651e-163	3.30604e-164	2.61158e-163	-4.24274e-163	0
-1.35977e-163	4.1736e-163	-5.47864e-163	1.26998e-162	-1.94386e-163	-6.51306e-163	-1.0918e-162	-1.05224e-162	3.19174e-163	-1.77082e-163	-1.75719e-163	-9.57787e-163	9.28713e-165	3.51248e-163	1.56624e-162	-9.44433e-164	4.94119e-163	-1.55063e-162	7.52971e-163	4.63829e-163	-2.13159e-163	-4.16644e-164	3.4669e-163	1.99137e-163	-1.88271e-163	2.43894e-163	-1.12651e-163	3.30604e-164	2.61158e-163	-4.24274e-163	0
-1.35977e-163	4.1736e-163	-5.47864e-163	1.26998e-162	-1.94386e-163	-6.51306e-163	-1.0918e-162	-1.05224e-162	3.19174e-163	-1.77082e-163	-1.75719e-163	-9.57787e-163	9.28713e-165	3.51248e-163	1.56624e-162	-9.44433e-164	4.94119e-163	-1.55063e-162	7.52971e-163	4.63829e-163	-2.13159e-163	-4.16644e-164	3.4669e-163	1.99137e-163	-1.88271e-163	2.43894e-163	-1.12651e-163	3.30604e-164	2.61158e-163	-4.24274e-163	0
-1.35977e-163	4.1736e-163	-5.47864e-163	1.26998e-162	-1.94386e-163	-6.51306e-163	-1.0918e-162	-1.05224e-162	3.19174e-163	-1.77082e-163	-1.75719e-163	-9.57787e-163	9.28713e-165	3.51248e-163	1.56624e-162	-9.44433e-164	4.94119e-163	-1.55063e-162	7.52971e-163	4.63829e-163	-2.13159e-163	-4.16644e-164	3.4669e-163	1.99137e-163	-1.88271e-163	2.43894e-163	-1.12651e-163	3.30604e-164	2.61158e-163	-4.24274e-163	0
-1.35977e-163	4.1736e-163	-5.47864e-163	1.26998e-162	-1.94386e-163	-6.51306e-163	-1.0918e-162	-1.05224e-162	3.19174e-163	-1.77082e-163	-1.75719e-163	-9.57787e-163	9.28713e-165	3.51248e-163	1.56624e-162	-9.44433e-164	4.94119e-163	-1.55063e-162	7.52971e-163	4.63829e-163	-2.13159e-163	-4.16644e-164	3.4669e-163	1.99137e-163	-1.88271e-163	2.43894e-163	-1.12651e-163	3.30604e-164	2.61158e-163	-4.24274e-163	0
-1.35977e-163	4.1736e-163	-5.47864e-163	1.26998e-162	-1.94386e-163	-6.51306e-163	-1.0918e-162	-1.05224e-162	3.19174e-163	-1.77082e-163	-1.75719e-163	-9.57787e-163	9.28713e-165	3.51248e-163	1.56624e-162	-9.44433e-164	4.94119e-163	-1.55063e-162	7.52971e-163	4.63829e-163	-2.13159e-163	-4.16644e-164	3.4669e-163	1.99137e-163	-1.88271e-163	2.43894e-163	-1.12651e-163	3.30604e-164	2.61158e-163	-4.24274e-163	0
-1.35977e-163	4.1736e-163	-5.47864e-163	1.26998e-162	-1.94386e-163	-6.51306e-163	-1.0918e-162	-1.05224e-162	3.19174e-163	-1.77082e-163	-1.75719e-163	-9.57787e-163	9.28713e-165	3.51248e-163	1.56624e-162	-9.44433e-164	4.94119e-163	-1.55063e-162	7.52971e-163	4.63829e-163	-2.13159e-163	-4.16644e-164	3.4669e-163	1.99137e-163	-1.88271e-163	2.43894e-163	-1.12651e-163	3.30604e-164	2.61158e-163	-4.24274e-163	0
-1.35977e-163	4.1736e-163	-5.47864e-163	1.26998e-162	-1.94386e-163	-6.51306e-163	-1.0918e-162	-1.05224e-162	3.19174e-163	-1.77082e-163	-1.75719e-163	-9.57787e-163	9.28713e-165	3.51248e-163	1.56624e-162	-9.44433e-164	4.94119e-163	-1.55063e-162	7.52971e-163	4.63829e-163	-2.13159e-163	-4.16644e-164	3.4669e-163	1.99137e-163	-1.88271e-163	2.43894e-163	-1.12651e-163	3.30604e-164	2.61158e-163	-4.24274e-163	0
-1.35977e-163	4.1736e-163	-5.47864e-163	1.26998e-162	-1.94386e-163	-6.51306e-163	-1.0918e-162	-1.05224e-162	3.19174e-163	-1.77082e-163	-1.75719e-163	-9.57787e-163	9.28713e-165	3.51248e-163	1.56624e-162	-9.44433e-164	4.94119e-163	-1.55063e-162	7.52971e-163	4.63829e-163	-2.13159e-163	-4.16644e-164	3.4669e-163	1.99137e-163	-1.88271e-163	2.43894e-163	-1.12651e-163	3.30604e-164	2.61158e-163	-4.24274e-163	0
-1.35977e-163	4.1736e-163	-5.47864e-163	1.26998e-162	-1.94386e-163	-6.51306e-163	-1.0918e-162	-1.05224e-162	3.19174e-163	-1.77082e-163	-1.75719e-163	-9.57787e-163	9.28713e-165	3.51248e-163	1.56624e-162	-9.44433e-164	4.94119e-163	-1.55063e-162	7.52971e-163	4.63829e-163	-2.13159e-163	-4.16644e-164	3.4669e-163	1.99137e-163	-1.88271e-163	2.43894e-163	-1.12651e-163	3.30604e-164	2.61158e-163	-4.24274e-163	0
-1.35977e-163	4.1736e-163	-5.47864e-163	1.26998e-162	-1.94386e-163	-6.51306e-163	-1.0918e-162	-1.05224e-162	3.19174e-163	-1.77082e-163	-1.75719e-163	-9.57787e-163	9.28713e-165	3.51248e-163	1.56624e-162	-9.44433e-164	4.94119e-163	-1.55063e-162	7.52971e-163	4.63829e-163	-2.13159e-163	-4.16644e-164	3.4669e-163	1.99137e-163	-1.88271e-163	2.43894e-163	-1.12651e-163	3.30604e-164	2.61158e-163	-4.24274e-163	0
-1.35977e-163	4.1736e-163	-5.47864e-163	1.26998e-162	-1.94386e-163	-6.51306e-163	-1.0918e-162	-1.05224e-162	3.19174e-163	-1.77082e-163	-1.75719e-163	-9.57787e-163	9.28713e-165	3.51248e-163	1.56624e-162	-9.44433e-164	4.94119e-163	-1.55063e-162	7.52971e-163	4.63829e-163	-2.13159e-163	-4.16644e-164	3.4669e-163	1.99137e-163	-1.88271e-163	2.43894e-163	-1.12651e-163	3.30604e-164	2.61158e-163	-4.24274e-163	0
-1.35977e-163	4.1736e-163	-5.47864e-163	1.26998e-162	-1.94386e-163	-6.51306e-163	-1.0918e-162	-1.05224e-162	3.19174e-163	-1.77082e-163	-1.75719e-163	-9.57787e-163	9.28713e-165	3.51248e-163	1.56624e-162	-9.44433e-164	4.94119e-163	-1.55063e-162	7.52971e-163	4.63829e-163	-2.13159e-163	-4.16644e-164	3.4669e-163	1.99137e-163	-1.88271e-163	2.43894e-163	-1.12651e-163	3.30604e-164	2.61158e-163	-4.24274e-163	0
-1.35977e-163	4.1736e-163	-5.47864e-163	1.26998e-162	-1.94386e-163	-6.51306e-163	-1.0918e-162	-1.05224e-162	3.19174e-163	-1.77082e-163	-1.75719e-163	-9.57787e-163	9.28713e-165	3.51248e-163	1.56624e-162	-9.44433e-164	4.94119e-163	-1.55063e-162	7.52971e-163	4.63829e-163	-2.13159e-163	-4.16644e-164	3.4669e-163	1.99137e-163	-1.88271e-163	2.43894e-163	-1.12651e-163	3.30604e-164	2.61158e-163	-4.24274e-163	0
-1.35977e-163	4.1736e-163	-5.47864e-163	1.26998e-162	-1.94386e-163	-6.51306e-163	-1.0918e-162	-1.05224e-162	3.19174e-163	-1.77082e-163	-1.75719e-163	-9.57787e-163	9.28713e-165	3.51248e-163	1.56624e-162	-9.44433e-164	4.94119e-163	-1.55063e-162	7.52971e-163	4.63829e-163	-2.13159e-163	-4.16644e-164	3.4669e-163	1.99137e-163	-1.88271e-163	2.43894e-163	-1.12651e-163	3.30604e-164	2.61158e-163	-4.24274e-163	0
-1.35977e-163	4.1736e-163	-5.47864e-163	1.26998e-162	-1.94386e-163	-6.51306e-163	-1.0918e-162	-1.05224e-162	3.19174e-163	-1.77082e-163	-1.75719e-163	-9.57787e-163	9.28713e-165	3.51248e-163	1.56624e-162	-9.44433e-164	4.94119e-163	-1.55063e-162	7.52971e-163	4.63829e-163	-2.13159e-163	-4.16644e-164	3.4669e-163	1.99137e-163	-1.88271e-163	2.43894e-163	-1.12651e-163	3.30604e-164	2.61158e-163	-4.24274e-163	0
-1.35977e-163	4.1736e-163	-5.47864e-163	1.26998e-162	-1.94386e-163	-6.51306e-163	-1.0918e-162	-1.05224e-162	3.19174e-163	-1.77082e-163	-1.75719e-163	-9.57787e-163	9.28713e-165	3.51248e-163	1.56624e-162	-9.44433e-164	4.94119e-163	-1.55063e-162	7.52971e-163	4.63829e-163	-2.13159e-163	-4.16644e-164	3.4669e-163	1.99137e-163	-1.88271e-163	2.43894e-163	-1.12651e-163	3.30604e-164	2.61158e-163	-4.24274e-163	0
-1.35977e-163	4.1736e-163	-5.47864e-163	1.26998e-162	-1.94386e-163	-6.51306e-163	-1.0918e-162	-1.05224e-162	3.19174e-163	-1.77082e-163	-1.75719e-163	-9.57787e-163	9.28713e-165	3.51248e-163	1.56624e-162	-9.44433e-164	4.94119e-163	-1.55063e-162	7.52971e-163	4.63829e-163	-2.13159e-163	-4.16644e-164	3.4669e-163	1.99137e-163	-1.88271e-163	2.43894e-163	-1.12651e-163	3.30604e-164	2.61158e-163	-4.24274e-163	0
-1.35977e-163	4.1736e-163	-5.47864e-163	1.26998e-162	-1.94386e-163	-6.51306e-163	-1.0918e-162	-1.05224e-162	3.19174e-163	-1.77082e-163	-1.75719e-163	-9.57787e-163	9.28713e-165	3.51248e-163	1.56624e-162	-9.44433e-164	4.94119e-163	-1.55063e-162	7.52971e-163	4.63829e-163	-2.13159e-163	-4.16644e-164	3.4669e-163	1.99137e-163	-1.88271e-163	2.43894e-163	-1.12651e-163	3.30604e-164	2.61158e-163	-4.24274e-163	0
-1.35977e-163	4.1736e-163	-5.47864e-163	1.26998e-162	-1.94386e-163	-6.51306e-163	-1.0918e-162	-1.05224e-162	3.19174e-163	-1.77082e-163	-1.75719e-163	-9.57787e-163	9.28713e-165	3.51248e-163	1.56624e-162	-9.44433e-164	4.94119e-163	-1.55063e-162	7.52971e-163	4.63829e-163	-2.13159e-163	-4.16644e-164	3.4669e-163	1.99137e-163	-1.88271e-163	2.43894e-163	-1.12651e-163	3.30604e-164	2.61158e-163	-4.24274e-163	0
-1.35977e-163	4.1736e-163	-5.47864e-163	1.26998e-162	-1.94386e-163	-6.51306e-163	-1.0918e-162	-1.05224e-162	3.19174e-163	-1.77082e-163	-1.75719e-163	-9.57787e-163	9.28713e-165	3.51248e-163	1.56624e-162	-9.44433e-164	4.94119e-163	-1.55063e-162	7.52971e-163	4.63829e-163	-2.13159e-163	-4.16644e-164	3.4669e-163	1.99137e-163	-1.88271e-163	2.43894e-163	-1.12651e-163	3.30604e-164	2.61158e-163	-4.24274e-163	0
-1.35977e-163	4.1736e-163	-5.47864e-163	1.26998e-162	-1.94386e-163	-6.51306e-163	-1.0918e-162	-1.05224e-162	3.19174e-163	-1.77082e-163	-1.75719e-163	-9.57787e-163	9.28713e-165	3.51248e-163	1.56624e-162	-9.44433e-164	4.94119e-163	-1.55063e-162	7.52971e-163	4.63829e-163	-2.13159e-163	-4.16644e-164	3.4669e-163	1.99137e-163	-1.88271e-163	2.43894e-163	-1.12651e-163	3.30604e-164	2.61158e-163	-4.24274e-163	0
-1.35977e-163	4.1736e-163	-5.47864e-163	1.26998e-162	-1.94386e-163	-6.51306e-163	-1.0918e-162	-1.05224e-162	3.19174e-163	-1.77082e-163	-1.75719e-163	-9.57787e-163	9.28713e-165	3.51248e-163	1.56624e-162	-9.44433e-164	4.94119e-163	-1.55063e-162	7.52971e-163	4.63829e-163	-2.13159e-163	-4.16644e-164	3.4669e-163	1.99137e-163	-1.88271e-163	2.43894e-163	-1.12651e-163	3.30604e-164	2.61158e-163	-4.24274e-163	0
-1.35977e-163	4.1736e-163	-5.47864e-163	1.26998e-162	-1.94386e-163	-6.51306e-163	-1.0918e-162	-1.05224e-162	3.19174e-163	-1.77082e-163	-1.75719e-163	-9.57787e-163	9.28713e-165	3.51248e-163	1.56624e-162	-9.44433e-164	4.94119e-163	-1.55063e-162	7.52971e-163	4.63829e-163	-2.13159e-163	-4.16644e-164	3.4669e-163	1.99137e-163	-1.88271e-163	2.43894e-163	-1.12651e-163	3.30604e-164	2.61158e-163	-4.24274e-163	0
-1.35977e-163	4.1736e-163	-5.47864e-163	1.26998e-162	-1.94386e-163	-6.51306e-163	-1.0918e-162	-1.05224e-162	3.19174e-163	-1.77082e-163	-1.75719e-163	-9.57787e-163	9.28713e-165	3.51248e-163	1.56624e-162	-9.44433e-164	4.94119e-163	-1.55063e-162	7.52971e-163	4.63829e-163	-2.13159e-163	-4.16644e-164	3.4669e-163	1.99137e-163	-1.88271e-163	2.43894e-163	-1.12651e-163	3.30604e-164	2.61158e-163	-4.24274e-163	0
-1.35977e-163	4.1736e-163	-5.47864e-163	1.26998e-162	-1.94386e-163	-6.51306e-163	-1.0918e-162	-1.05224e-162	3.19174e-163	-1.77082e-163	-1.75719e-163	-9.57787e-163	9.28713e-165	3.51248e-163	1.56624e-162	-9.44433e-164	4.94119e-163	-1.55063e-162	7.52971e-163	4.63829e-163	-2.13159e-163	-4.16644e-164	3.4669e-163	1.99137e-163	-1.88271e-163	2.43894e-163	-1.12651e-163	3.30604e-164	2.61158e-163	-4.24274e-163	0
-1.35977e-163	4.1736e-163	-5.47864e-163	1.26998e-162	-1.94386e-163	-6.51306e-163	-1.0918e-162	-1.05224e-162	3.19174e-163	-1.77082e-163	-1.75719e-163	-9.57787e-163	9.28713e-165	3.51248e-163	1.56624e-162	-9.44433e-164	4.94119e-163	-1.55063e-162	7.52971e-163	4.63829e-163	-2.13159e-163	-4.16644e-164	3.4669e-163	1.99137e-163	-1.88271e-163	2.43894e-163	-1.12651e-163	3.30604e-164	2.61158e-163	-4.24274e-163	0
-1.35977e-163	4.1736e-163	-5.47864e-163	1.26998e-162	-1.94386e-163	-6.51306e-163	-1.0918e-162	-1.05224e-162	3.19174e-163	-1.77082e-163	-1.75719e-163	-9.57787e-163	9.28713e-165	3.51248e-163	1.56624e-162	-9.44433e-164	4.94119e-163	-1.55063e-162	7.52971e-163	4.63829e-163	-2.13159e-163	-4.16644e-164	3.4669e-163	1.99137e-163	-1.88271e-163	2.43894e-163	-1.12651e-163	3.30604e-164	2.61158e-163	-4.24274e-163	0
-1.35977e-163	4.1736e-163	-5.47864e-163	1.26998e-162	-1.94386e-163	-6.51306e-163	-1.0918e-162	-1.05224e-162	3.19174e-163	-1.77082e-163	-1.75719e-163	-9.57787e-163	9.28713e-165	3.51248e-163	1.56624e-162	-9.44433e-164	4.94119e-163	-1.55063e-162	7.52971e-163	4.63829e-163	-2.13159e-163	-4.16644e-164	3.4669e-163	1.99137e-163	-1.88271e-163	2.43894e-163	-1.12651e-163	3.30604e-164	2.61158e-163	-4.24274e-163	0
-1.35977e-163	4.1736e-163	-5.47864e-163	1.26998e-162	-1.94386e-163	-6.51306e-163	-1.0918e-162	-1.05224e-162	3.19174e-163	-1.77082e-163	-1.75719e-163	-9.57787e-163	9.28713e-165	3.51248e-163	1.56624e-162	-9.44433e-164	4.94119e-163	-1.55063e-162	7.52971e-163	4.63829e-163	-2.13159e-163	-4.16644e-164	3.4669e-163	1.99137e-163	-1.88271e-163	2.43894e-163	-1.12651e-163	3.30604e-164	2.61158e-163	-4.24274e-163	0
-1.35977e-163	4.1736e-163	-5.47864e-163	1.26998e-162	-1.94386e-163	-6.51306e-163	-1.0918e-162	-1.05224e-162	3.19174e-163	-1.77082e-163	-1.75719e-163	-9.57787e-163	9.28713e-165	3.51248e-163	1.56624e-162	-9.44433e-164	4.94119e-163	-1.55063e-162	7.52971e-163	4.63829e-163	-2.13159e-163	-4.16644e-164	3.4669e-163	1.99137e-163	-1.88271e-163	2.43894e-163	-1.12651e-163	3.30604e-164	2.61158e-163	-4.24274e-163	0
-1.35977e-163	4.1736e-163	-5.47864e-163	1.26998e-162	-1.94386e-163	-6.51306e-163	-1.0918e-162	-1.05224e-162	3.19174e-163	-1.77082e-163	-1.75719e-163	-9.57787e-163	9.28713e-165	3.51248e-163	1.56624e-162	-9.44433e-164	4.94119e-163	-1.55063e-162	7.52971e-163	4.63829e-163	-2.13159e-163	-4.16644e-164	3.4669e-163	1.99137e-163	-1.88271e-163	2.43894e-163	-1.12651e-163	3.30604e-164	2.61158e-163	-4.24274e-163	0
-1.35977e-163	4.1736e-163	-5.47864e-163	1.26998e-162	-1.94386e-163	-6.51306e-163	-1.0918e-162	-1.05224e-162	3.19174e-163	-1.77082e-163	-1.75719e-163	-9.57787e-163	9.28713e-165	3.51248e-163	1.56624e-162	-9.44433e-164	4.94119e-163	-1.55063e-162	7.52971e-163	4.63829e-163	-2.13159e-163	-4.16644e-164	3.4669e-163	1.99137e-163	-1.88271e-163	2.43894e-163	-1.12651e-163	3.30604e-164	2.61158e-163	-4.24274e-163	0
-1.35977e-163	4.1736e-163	-5.47864e-163	1.26998e-162	-1.94386e-163	-6.51306e-163	-1.0918e-162	-1.05224e-162	3.19174e-163	-1.77082e-163	-1.75719e-163	-9.57787e-163	9.28713e-165	3.51248e-163	1.56624e-162	-9.44433e-164	4.94119e-163	-1.55063e-162	7.52971e-163	4.63829e-163	-2.13159e-163	-4.16644e-164	3.4669e-163	1.99137e-163	-1.88271e-163	2.43894e-163	-1.12651e-163	3.30604e-164	2.61158e-163	-4.24274e-163	0
-1.35977e-163	4.1736e-163	-5.47864e-163	1.26998e-162	-1.94386e-163	-6.51306e-163	-1.0918e-162	-1.05224e-162	3.19174e-163	-1.77082e-163	-1.75719e-163	-9.57787e-163	9.28713e-165	3.51248e-163	1.56624e-162	-9.44433e-164	4.94119e-163	-1.55063e-162	7.52971e-163	4.63829e-163	-2.13159e-163	-4.16644e-164	3.4669e-163	1.99137e-163	-1.88271e-163	2.43894e-163	-1.12651e-163	3.30604e-164	2.61158e-163	-4.24274e-163	0
-1.35977e-163	4.1736e-163	-5.47864e-163	1.26998e-162	-1.94386e-163	-6.51306e-163	-1.0918e-162	-1.05224e-162	3.19174e-163	-1.77082e-163	-1.75719e-163	-9.57787e-163	9.28713e-165	3.51248e-163	1.56624e-162	-9.44433e-164	4.94119e-163	-1.55063e-162	7.52971e-163	4.63829e-163	-2.13159e-163	-4.16644e-164	3.4669e-163	1.99137e-163	-1.88271e-163	2.43894e-163	-1.12651e-163	3.30604e-164	2.61158e-163	-4.24274e-163	0
-1.35977e-163	4.1736e-163	-5.47864e-163	1.26998e-162	-1.94386e-163	-6.51306e-163	-1.0918e-162	-1.05224e-162	3.19174e-163	-1.77082e-163	-1.75719e-163	-9.57787e-163	9.28713e-165	3.51248e-163	1.56624e-162	-9.44433e-164	4.94119e-163	-1.55063e-162	7.52971e-163	4.63829e-163	-2.13159e-163	-4.16644e-164	3.4669e-163	1.99137e-163	-1.88271e-163	2.43894e-163	-1.12651e-163	3.30604e-164	2.61158e-163	-4.24274e-163	0
-1.35977e-163	4.1736e-163	-5.47864e-163	1.26998e-162	-1.94386e-163	-6.51306e-163	-1.0918e-162	-1.05224e-162	3.19174e-163	-1.77082e-163	-1.75719e-163	-9.57787e-163	9.28713e-165	3.51248e-163	1.56624e-162	-9.44433e-164	4.94119e-163	-1.55063e-162	7.52971e-163	4.63829e-163	-2.13159e-163	-4.16644e-164	3.4669e-163	1.99137e-163	-1.88271e-163	2.43894e-163	-1.12651e-163	3.30604e-164	2.61158e-163	-4.24274e-163	0
-1.35977e-163	4.1736e-163	-5.47864e-163	1.26998e-162	-1.94386e-163	-6.51306e-163	-1.0918e-162	-1.05224e-162	3.19174e-163	-1.77082e-163	-1.75719e-163	-9.57787e-163	9.28713e-165	3.51248e-163	1.56624e-162	-9.44433e-164	4.94119e-163	-1.55063e-162	7.52971e-163	4.63829e-163	-2.13159e-163	-4.16644e-164	3.4669e-163	1.99137e-163	-1.88271e-163	2.43894e-163	-1.12651e-163	3.30604e-164	2.61158e-163	-4.24274e-163	0
-1.35977e-163	4.1736e-163	-5.47864e-163	1.26998e-162	-1.94386e-163	-6.51306e-163	-1.0918e-162	-1.05224e-162	3.19174e-163	-1.77082e-163	-1.75719e-163	-9.57787e-163	9.28713e-165	3.51248e-163	1.56624e-162	-9.44433e-164	4.94119e-163	-1.55063e-162	7.52971e-163	4.63829e-163	-2.13159e-163	-4.16644e-164	3.4669e-163	1.99137e-163	-1.88271e-163	2.43894e-163	-1.12651e-163	3.30604e-164	2.61158e-163	-4.24274e-163	0
-1.35977e-163	4.1736e-163	-5.47864e-163	1.26998e-162	-1.94386e-163	-6.51306e-163	-1.0918e-162	-1.05224e-162	3.19174e-163	-1.77082e-163	-1.75719e-163	-9.57787e-163	9.28713e-165	3.51248e-163	1.56624e-162	-9.44433e-164	4.94119e-163	-1.55063e-162	7.52971e-163	4.63829e-163	-2.13159e-163	-4.16644e-164	3.4669e-163	1.99137e-163	-1.88271e-163	2.43894e-163	-1.12651e-163	3.30604e-164	2.61158e-163	-4.24274e-163	0
-1.35977e-163	4.1736e-163	-5.47864e-163	1.26998e-162	-1.94386e-163	-6.51306e-163	-1.0918e-162	-1.05224e-162	3.19174e-163	-1.77082e-163	-1.75719e-163	-9.57787e-163	9.28713e-165	3.51248e-163	1.56624e-162	-9.44433e-164	4.94119e-163	-1.55063e-162	7.52971e-163	4.63829e-163	-2.13159e-163	-4.16644e-164	3.4669e-163	1.99137e-163	-1.88271e-163	2.43894e-163	-1.12651e-163	3.30604e-164	2.61158e-163	-4.24274e-163	0
-1.35977e-163	4.1736e-163	-5.47864e-163	1.26998e-162	-1.94386e-163	-6.51306e-163	-1.0918e-162	-1.05224e-162	3.19174e-163	-1.77082e-163	-1.75719e-163	-9.57787e-163	9.28713e-165	3.51248e-163	1.56624e-162	-9.44433e-164	4.94119e-163	-1.55063e-162	7.52971e-163	4.63829e-163	-2.13159e-163	-4.16644e-164	3.4669e-163	1.99137e-163	-1.88271e-163	2.43894e-163	-1.12651e-163	3.30604e-164	2.61158e-163	-4.24274e-163	0
-1.35977e-163	4.1736e-163	-5.47864e-163	1.26998e-162	-1.94386e-163	-6.51306e-163	-1.0918e-162	-1.05224e-162	3.19174e-163	-1.77082e-163	-1.75719e-163	-9.57787e-163	9.28713e-165	3.51248e-163	1.56624e-162	-9.44433e-164	4.94119e-163	-1.55063e-162	7.52971e-163	4.63829e-163	-2.13159e-163	-4.16644e-164	3.4669e-163	1.99137e-163	-1.88271e-163	2.43894e-163	-1.12651e-163	3.30604e-164	2.61158e-163	-4.24274e-163	0
-1.35977e-163	4.1736e-163	-5.47864e-163	1.26998e-162	-1.94386e-163	-6.51306e-163	-1.0918e-162	-1.05224e-162	3.19174e-163	-1.77082e-163	-1.75719e-163	-9.57787e-163	9.28713e-165	3.51248e-163	1.56624e-162	-9.44433e-164	4.94119e-163	-1.55063e-162	7.52971e-163	4.63829e-163	-2.13159e-163	-4.16644e-164	3.4669e-163	1.99137e-163	-1.88271e-163	2.43894e-163	-1.12651e-163	3.30604e-164	2.61158e-163	-4.24274e-163	0
-1.35977e-163	4.1736e-163	-5.47864e-163	1.26998e-162	-1.94386e-163	-6.51306e-163	-1.0918e-162	-1.05224e-162	3.19174e-163	-1.77082e-163	-1.75719e-163	-9.57787e-163	9.28713e-165	3.51248e-163	1.56624e-162	-9.44433e-164	4.94119e-163	-1.55063e-162	7.52971e-163	4.63829e-163	-2.13159e-163	-4.16644e-164	3.4669e-163	1.99137e-163	-1.88271e-163	2.43894e-163	-1.12651e-163	3.30604e-164	2.61158e-163	-4.24274e-163	0
-1.35977e-163	4.1736e-163	-5.47864e-163	1.26998e-162	-1.94386e-163	-6.51306e-163	-1.0918e-162	-1.05224e-162	3.19174e-163	-1.77082e-163	-1.75719e-163	-9.57787e-163	9.28713e-165	3.51248e-163	1.56624e-162	-9.44433e-164	4.94119e-163	-1.55063e-162	7.52971e-163	4.63829e-163	-2.13159e-163	-4.16644e-164	3.4669e-163	1.99137e-163	-1.88271e-163	2.43894e-163	-1.12651e-163	3.30604e-164	2.61158e-163	-4.24274e-163	0
-1.35977e-163	4.1736e-163	-5.47864e-163	1.26998e-162	-1.94386e-163	-6.51306e-163	-1.0918e-162	-1.05224e-162	3.19174e-163	-1.77082e-163	-1.75719e-163	-9.57787e-163	9.28713e-165	3.51248e-163	1.56624e-162	-9.44433e-164	4.94119e-163	-1.55063e-162	7.52971e-163	4.63829e-163	-2.13159e-163	-4.16644e-164	3.4669e-163	1.99137e-163	-1.88271e-163	2.43894e-163	-1.12651e-163	3.30604e-164	2.61158e-163	-4.24274e-163	0
-1.35977e-163	4.1736e-163	-5.47864e-163	1.26998e-162	-1.94386e-163	-6.51306e-163	-1.0918e-162	-1.05224e-162	3.19174e-163	-1.77082e-163	-1.75719e-163	-9.57787e-163	9.28713e-165	3.51248e-163	1.56624e-162	-9.44433e-164	4.94119e-163	-1.55063e-162	7.52971e-163	4.63829e-163	-2.13159e-163	-4.16644e-164	3.4669e-163	1.99137e-163	-1.88271e-163	2.43894e-163	-1.12651e-163	3.30604e-164	2.61158e-163	-4.24274e-163	0
-1.35977e-163	4.1736e-163	-5.47864e-163	1.26998e-162	-1.94386e-163	-6.51306e-163	-1.0918e-162	-1.05224e-162	3.19174e-163	-1.77082e-163	-1.75719e-163	-9.57787e-163	9.28713e-165	3.51248e-163	1.56624e-162	-9.44433e-164	4.94119e-163	-1.55063e-162	7.52971e-163	4.63829e-163	-2.13159e-163	-4.16644e-164	3.4669e-163	1.99137e-163	-1.88271e-163	2.43894e-163	-1.12651e-163	3.30604e-164	2.61158e-163	-4.24274e-163	0
-1.35977e-163	4.1736e-163	-5.47864e-163	1.26998e-162	-1.94386e-163	-6.51306e-163	-1.0918e-162	-1.05224e-162	3.19174e-163	-1.77082e-163	-1.75719e-163	-9.57787e-163	9.28713e-165	3.51248e-163	1.56624e-162	-9.44433e-164	4.94119e-163	-1.55063e-162	7.52971e-163	4.63829e-163	-2.13159e-163	-4.16644e-164	3.4669e-163	1.99137e-163	-1.88271e-163	2.43894e-163	-1.12651e-163	3.30604e-164	2.61158e-163	-4.24274e-163	0
-1.35977e-163	4.1736e-163	-5.47864e-163	1.26998e-162	-1.94386e-163	-6.51306e-163	-1.0918e-162	-1.05224e-162	3.19174e-163	-1.77082e-163	-1.75719e-163	-9.57787e-163	9.28713e-165	3.51248e-163	1.56624e-162	-9.44433e-164	4.94119e-163	-1.55063e-162	7.52971e-163	4.63829e-163	-2.13159e-163	-4.16644e-164	3.4669e-163	1.99137e-163	-1.88271e-163	2.43894e-163	-1.12651e-163	3.30604e-164	2.61158e-163	-4.24274e-163	0
-1.35977e-163	4.1736e-163	-5.47864e-163	1.26998e-162	-1.94386e-163	-6.51306e-163	-1.0918e-162	-1.05224e-162	3.19174e-163	-1.77082e-163	-1.75719e-163	-9.57787e-163	9.28713e-165	3.51248e-163	1.56624e-162	-9.44433e-164	4.94119e-163	-1.55063e-162	7.52971e-163	4.63829e-163	-2.13159e-163	-4.16644e-164	3.4669e-163	1.99137e-163	-1.88271e-163	2.43894e-163	-1.12651e-163	3.30604e-164	2.61158e-163	-4.24274e-163	0
-1.35977e-163	4.1736e-163	-5.47864e-163	1.26998e-162	-1.94386e-163	-6.51306e-163	-1.0918e-162	-1.05224e-162	3.19174e-163	-1.77082e-163	-1.75719e-163	-9.57787e-163	9.28713e-165	3.51248e-163	1.56624e-162	-9.44433e-164	4.94119e-163	-1.55063e-162	7.52971e-163	4.63829e-163	-2.13159e-163	-4.16644e-164	3.4669e-163	1.99137e-163	-1.88271e-163	2.43894e-163	-1.12651e-163	3.30604e-164	2.61158e-163	-4.24274e-163	0
-1.35977e-163	4.1736e-163	-5.47864e-163	1.26998e-162	-1.94386e-163	-6.51306e-163	-1.0918e-162	-1.05224e-162	3.19174e-163	-1.77082e-163	-1.75719e-163	-9.57787e-163	9.28713e-165	3.51248e-163	1.56624e-162	-9.44433e-164	4.94119e-163	-1.55063e-162	7.52971e-163	4.63829e-163	-2.13159e-163	-4.16644e-164	3.4669e-163	1.99137e-163	-1.88271e-163	2.43894e-163	-1.12651e-163	3.30604e-164	2.61158e-163	-4.24274e-163	0
-1.35977e-163	4.1736e-163	-5.47864e-163	1.26998e-162	-1.94386e-163	-6.51306e-163	-1.0918e-162	-1.05224e-162	3.19174e-163	-1.77082e-163	-1.75719e-163	-9.57787e-163	9.28713e-165	3.51248e-163	1.56624e-162	-9.44433e-164	4.94119e-163	-1.55063e-162	7.52971e-163	4.63829e-163	-2.13159e-163	-4.16644e-164	3.4669e-163	1.99137e-163	-1.88271e-163	2.43894e-163	-1.12651e-163	3.30604e-164	2.61158e-163	-4.24274e-163	0
-1.35977e-163	4.1736e-163	-5.47864e-163	1.26998e-162	-1.94386e-163	-6.51306e-163	-1.0918e-162	-1.05224e-162	3.19174e-163	-1.77082e-163	-1.75719e-163	-9.57787e-163	9.28713e-165	3.51248e-163	1.56624e-162	-9.44433e-164	4.94119e-163	-1.55063e-162	7.52971e-163	4.63829e-163	-2.13159e-163	-4.16644e-164	3.4669e-163	1.99137e-163	-1.88271e-163	2.43894e-163	-1.12651e-163	3.30604e-164	2.61158e-163	-4.24274e-163	0
-1.35977e-163	4.1736e-163	-5.47864e-163	1.26998e-162	-1.94386e-163	-6.51306e-163	-1.0918e-162	-1.05224e-162	3.19174e-163	-1.77082e-163	-1.75719e-163	-9.57787e-163	9.28713e-165	3.51248e-163	1.56624e-162	-9.44433e-164	4.94119e-163	-1.55063e-162	7.52971e-163	4.63829e-163	-2.13159e-163	-4.16644e-164	3.4669e-163	1.99137e-163	-1.88271e-163	2.43894e-163	-1.12651e-163	3.30604e-164	2.61158e-163	-4.24274e-163	0
-1.35977e-163	4.1736e-163	-5.47864e-163	1.26998e-162	-1.94386e-163	-6.51306e-163	-1.0918e-162	-1.05224e-162	3.19174e-163	-1.77082e-163	-1.75719e-163	-9.57787e-163	9.28713e-165	3.51248e-163	1.56624e-162	-9.44433e-164	4.94119e-163	-1.55063e-162	7.52971e-163	4.63829e-163	-2.13159e-163	-4.16644e-164	3.4669e-163	1.99137e-163	-1.88271e-163	2.43894e-163	-1.12651e-163	3.30604e-164	2.61158e-163	-4.24274e-163	0
-1.35977e-163	4.1736e-163	-5.47864e-163	1.26998e-162	-1.94386e-163	-6.51306e-163	-1.0918e-162	-1.05224e-162	3.19174e-163	-1.77082e-163	-1.75719e-163	-9.57787e-163	9.28713e-165	3.51248e-163	1.56624e-162	-9.44433e-164	4.94119e-163	-1.55063e-162	7.52971e-163	4.63829e-163	-2.13159e-163	-4.16644e-164	3.4669e-163	1.99137e-163	-1.88271e-163	2.43894e-163	-1.12651e-163	3.30604e-164	2.61158e-163	-4.24274e-163	0
-1.35977e-163	4.1736e-163	-5.47864e-163	1.26998e-162	-1.94386e-163	-6.51306e-163	-1.0918e-162	-1.05224e-162	3.19174e-163	-1.77082e-163	-1.75719e-163	-9.57787e-163	9.28713e-165	3.51248e-163	1.56624e-162	-9.44433e-164	4.94119e-163	-1.55063e-162	7.52971e-163	4.63829e-163	-2.13159e-163	-4.16644e-164	3.4669e-163	1.99137e-163	-1.88271e-163	2.43894e-163	-1.12651e-163	3.30604e-164	2.61158e-163	-4.24274e-163	0
-1.35977e-163	4.1736e-163	-5.47864e-163	1.26998e-162	-1.94386e-163	-6.51306e-163	-1.0918e-162	-1.05224e-162	3.19174e-163	-1.77082e-163	-1.75719e-163	-9.57787e-163	9.28713e-165	3.51248e-163	1.56624e-162	-9.44433e-164	4.94119e-163	-1.55063e-162	7.52971e-163	4.63829e-163	-2.13159e-163	-4.16644e-164	3.4669e-163	1.99137e-163	-1.88271e-163	2.43894e-163	-1.12651e-163	3.30604e-164	2.61158e-163	-4.24274e-163	0
-1.35977e-163	4.1736e-163	-5.47864e-163	1.26998e-162	-1.94386e-163	-6.51306e-163	-1.0918e-162	-1.05224e-162	3.19174e-163	-1.77082e-163	-1.75719e-163	-9.57787e-163	9.28713e-165	3.51248e-163	1.56624e-162	-9.44433e-164	4.94119e-163	-1.55063e-162	7.52971e-163	4.63829e-163	-2.13159e-163	-4.16644e-164	3.4669e-163	1.99137e-163	-1.88271e-163	2.43894e-163	-1.12651e-163	3.30604e-164	2.61158e-163	-4.24274e-163	0
-1.35977e-163	4.1736e-163	-5.47864e-163	1.26998e-162	-1.94386e-163	-6.51306e-163	-1.0918e-162	-1.05224e-162	3.19174e-163	-1.77082e-163	-1.75719e-163	-9.57787e-163	9.28713e-165	3.51248e-163	1.56624e-162	-9.44433e-164	4.94119e-163	-1.55063e-162	7.52971e-163	4.63829e-163	-2.13159e-163	-4.16644e-164	3.4669e-163	1.99137e-163	-1.88271e-163	2.43894e-163	-1.12651e-163	3.30604e-164	2.61158e-163	-4.24274e-163	0
-1.35977e-163	4.1736e-163	-5.47864e-163	1.26998e-162	-1.94386e-163	-6.51306e-163	-1.0918e-162	-1.05224e-162	3.19174e-163	-1.77082e-163	-1.75719e-163	-9.57787e-163	9.28713e-165	3.51248e-163	1.56624e-162	-9.44433e-164	4.94119e-163	-1.55063e-162	7.52971e-163	4.63829e-163	-2.13159e-163	-4.16644e-164	3.4669e-163	1.99137e-163	-1.88271e-163	2.43894e-163	-1.12651e-163	3.30604e-164	2.61158e-163	-4.24274e-163	0
-1.35977e-163	4.1736e-163	-5.47864e-163	1.26998e-162	-1.94386e-163	-6.51306e-163	-1.0918e-162	-1.05224e-162	3.19174e-163	-1.77082e-163	-1.75719e-163	-9.57787e-163	9.28713e-165	3.51248e-163	1.56624e-162	-9.44433e-164	4.94119e-163	-1.55063e-162	7.52971e-163	4.63829e-163	-2.13159e-163	-4.16644e-164	3.4669e-163	1.99137e-163	-1.88271e-163	2.43894e-163	-1.12651e-163	3.30604e-164	2.61158e-163	-4.24274e-163	0
-1.35977e-163	4.1736e-163	-5.47864e-163	1.26998e-162	-1.94386e-163	-6.51306e-163	-1.0918e-162	-1.05224e-162	3.19174e-163	-1.77082e-163	-1.75719e-163	-9.57787e-163	9.28713e-165	3.51248e-163	1.56624e-162	-9.44433e-164	4.94119e-163	-1.55063e-162	7.52971e-163	4.63829e-163	-2.13159e-163	-4.16644e-164	3.4669e-163	1.99137e-163	-1.88271e-163	2.43894e-163	-1.12651e-163	3.30604e-164	2.61158e-163	-4.24274e-163	0
-1.35977e-163	4.1736e-163	-5.47864e-163	1.26998e-162	-1.94386e-163	-6.51306e-163	-1.0918e-162	-1.05224e-162	3.19174e-163	-1.77082e-163	-1.75719e-163	-9.57787e-163	9.28713e-165	3.51248e-163	1.56624e-162	-9.44433e-164	4.94119e-163	-1.55063e-162	7.52971e-163	4.63829e-163	-2.13159e-163	-4.16644e-164	3.4669e-163	1.99137e-163	-1.88271e-163	2.43894e-163	-1.12651e-163	3.30604e-164	2.61158e-163	-4.24274e-163	0
-1.35977e-163	4.1736e-163	-5.47864e-163	1.26998e-162	-1.94386e-163	-6.51306e-163	-1.0918e-162	-1.05224e-162	3.19174e-163	-1.77082e-163	-1.75719e-163	-9.57787e-163	9.28713e-165	3.51248e-163	1.56624e-162	-9.44433e-164	4.94119e-163	-1.55063e-162	7.52971e-163	4.63829e-163	-2.13159e-163	-4.16644e-164	3.4669e-163	1.99137e-163	-1.88271e-163	2.43894e-163	-1.12651e-163	3.30604e-164	2.61158e-163	-4.24274e-163	0
-1.35977e-163	4.1736e-163	-5.47864e-163	1.26998e-162	-1.94386e-163	-6.51306e-163	-1.0918e-162	-1.05224e-162	3.19174e-163	-1.77082e-163	-1.75719e-163	-9.57787e-163	9.28713e-165	3.51248e-163	1.56624e-162	-9.44433e-164	4.94119e-163	-1.55063e-162	7.52971e-163	4.63829e-163	-2.13159e-163	-4.16644e-164	3.4669e-163	1.99137e-163	-1.88271e-163	2.43894e-163	-1.12651e-163	3.30604e-164	2.61158e-163	-4.24274e-163	0
-1.35977e-163	4.1736e-163	-5.47864e-163	1.26998e-162	-1.94386e-163	-6.51306e-163	-1.0918e-162	-1.05224e-162	3.19174e-163	-1.77082e-163	-1.75719e-163	-9.57787e-163	9.28713e-165	3.51248e-163	1.56624e-162	-9.44433e-164	4.94119e-163	-1.55063e-162	7.52971e-163	4.63829e-163	-2.13159e-163	-4.16644e-164	3.4669e-163	1.99137e-163	-1.88271e-163	2.43894e-163	-1.12651e-163	3.30604e-164	2.61158e-163	-4.24274e-163	0
-1.35977e-163	4.1736e-163	-5.47864e-163	1.26998e-162	-1.94386e-163	-6.51306e-163	-1.0918e-162	-1.05224e-162	3.19174e-163	-1.77082e-163	-1.75719e-163	-9.57787e-163	9.28713e-165	3.51248e-163	1.56624e-162	-9.44433e-164	4.94119e-163	-1.55063e-162	7.52971e-163	4.63829e-163	-2.13159e-163	-4.16644e-164	3.4669e-163	1.99137e-163	-1.88271e-163	2.43894e-163	-1.12651e-163	3.30604e-164	2.61158e-163	-4.24274e-163	0
-1.35977e-163	4.1736e-163	-5.47864e-163	1.26998e-162	-1.94386e-163	-6.51306e-163	-1.0918e-162	-1.05224e-162	3.19174e-163	-1.77082e-163	-1.75719e-163	-9.57787e-163	9.28713e-165	3.51248e-163	1.56624e-162	-9.44433e-164	4.94119e-163	-1.55063e-162	7.52971e-163	4.63829e-163	-2.13159e-163	-4.16644e-164	3.4669e-163	1.99137e-163	-1.88271e-163	2.43894e-163	-1.12651e-163	3.30604e-164	2.61158e-163	-4.24274e-163	0
-1.35977e-163	4.1736e-163	-5.47864e-163	1.26998e-162	-1.94386e-163	-6.51306e-163	-1.0918e-162	-1.05224e-162	3.19174e-163	-1.77082e-163	-1.75719e-163	-9.57787e-163	9.28713e-165	3.51248e-163	1.56624e-162	-9.44433e-164	4.94119e-163	-1.55063e-162	7.52971e-163	4.63829e-163	-2.13159e-163	-4.16644e-164	3.4669e-163	1.99137e-163	-1.88271e-163	2.43894e-163	-1.12651e-163	3.30604e-164	2.61158e-163	-4.24274e-163	0
-1.35977e-163	4.1736e-163	-5.47864e-163	1.26998e-162	-1.94386e-163	-6.51306e-163	-1.0918e-162	-1.05224e-162	3.19174e-163	-1.77082e-163	-1.75719e-163	-9.57787e-163	9.28713e-165	3.51248e-163	1.56624e-162	-9.44433e-164	4.94119e-163	-1.55063e-162	7.52971e-163	4.63829e-163	-2.13159e-163	-4.16644e-164	3.4669e-163	1.99137e-163	-1.88271e-163	2.43894e-163	-1.12651e-163	3.30604e-164	2.61158e-163	-4.24274e-163	0
-1.35977e-163	4.1736e-163	-5.47864e-163	1.26998e-162	-1.94386e-163	-6.51306e-163	-1.0918e-162	-1.05224e-162	3.19174e-163	-1.77082e-163	-1.75719e-163	-9.57787e-163	9.28713e-165	3.51248e-163	1.56624e-162	-9.44433e-164	4.94119e-163	-1.55063e-162	7.52971e-163	4.63829e-163	-2.13159e-163	-4.16644e-164	3.4669e-163	1.99137e-163	-1.88271e-163	2.43894e-163	-1.12651e-163	3.30604e-164	2.61158e-163	-4.24274e-163	0
-1.35977e-163	4.1736e-163	-5.47864e-163	1.26998e-162	-1.94386e-163	-6.51306e-163	-1.0918e-162	-1.05224e-162	3.19174e-163	-1.77082e-163	-1.75719e-163	-9.57787e-163	9.28713e-165	3.51248e-163	1.56624e-162	-9.44433e-164	4.94119e-163	-1.55063e-162	7.52971e-163	4.63829e-163	-2.13159e-163	-4.16644e-164	3.4669e-163	1.99137e-163	-1.88271e-163	2.43894e-163	-1.12651e-163	3.30604e-164	2.61158e-163	-4.24274e-163	0
-1.35977e-163	4.1736e-163	-5.47864e-163	1.26998e-162	-1.94386e-163	-6.51306e-163	-1.0918e-162	-1.05224e-162	3.19174e-163	-1.77082e-163	-1.75719e-163	-9.57787e-163	9.28713e-165	3.51248e-163	1.56624e-162	-9.44433e-164	4.94119e-163	-1.55063e-162	7.52971e-163	4.63829e-163	-2.13159e-163	-4.16644e-164	3.4669e-163	1.99137e-163	-1.88271e-163	2.43894e-163	-1.12651e-163	3.30604e-164	2.61158e-163	-4.24274e-163	0
-1.35977e-163	4.1736e-163	-5.47864e-163	1.26998e-162	-1.94386e-163	-6.51306e-163	-1.0918e-162	-1.05224e-162	3.19174e-163	-1.77082e-163	-1.75719e-163	-9.57787e-163	9.28713e-165	3.51248e-163	1.56624e-162	-9.44433e-164	4.94119e-163	-1.55063e-162	7.52971e-163	4.63829e-163	-2.13159e-163	-4.16644e-164	3.4669e-163	1.99137e-163	-1.88271e-163	2.43894e-163	-1.12651e-163	3.30604e-164	2.61158e-163	-4.24274e-163	0
-1.35977e-163	4.1736e-163	-5.47864e-163	1.26998e-162	-1.94386e-163	-6.51306e-163	-1.0918e-162	-1.05224e-162	3.19174e-163	-1.77082e-163	-1.75719e-163	-9.57787e-163	9.28713e-165	3.51248e-163	1.56624e-162	-9.44433e-164	4.94119e-163	-1.55063e-162	7.52971e-163	4.63829e-163	-2.13159e-163	-4.16644e-164	3.4669e-163	1.99137e-163	-1.88271e-163	2.43894e-163	-1.12651e-163	3.30604e-164	2.61158e-163	-4.24274e-163	0
-1.35977e-163	4.1736e-163	-5.47864e-163	1.26998e-162	-1.94386e-163	-6.51306e-163	-1.0918e-162	-1.05224e-162	3.19174e-163	-1.77082e-163	-1.75719e-163	-9.57787e-163	9.28713e-165	3.51248e-163	1.56624e-162	-9.44433e-164	4.94119e-163	-1.55063e-162	7.52971e-163	4.63829e-163	-2.13159e-163	-4.16644e-164	3.4669e-163	1.99137e-163	-1.88271e-163	2.43894e-163	-1.12651e-163	3.30604e-164	2.61158e-163	-4.24274e-163	0
-1.35977e-163	4.1736e-163	-5.47864e-163	1.26998e-162	-1.94386e-163	-6.51306e-163	-1.0918e-162	-1.05224e-162	3.19174e-163	-1.77082e-163	-1.75719e-163	-9.57787e-163	9.28713e-165	3.51248e-163	1.56624e-162	-9.44433e-164	4.94119e-163	-1.55063e-162	7.52971e-163	4.63829e-163	-2.13159e-163	-4.16644e-164	3.4669e-163	1.99137e-163	-1.88271e-163	2.43894e-163	-1.12651e-163	3.30604e-164	2.61158e-163	-4.24274e-163	0
-1.35977e-163	4.1736e-163	-5.47864e-163	1.26998e-162	-1.94386e-163	-6.51306e-163	-1.0918e-162	-1.05224e-162	3.19174e-163	-1.77082e-163	-1.75719e-163	-9.57787e-163	9.28713e-165	3.51248e-163	1.56624e-162	-9.44433e-164	4.94119e-163	-1.55063e-162	7.52971e-163	4.63829e-163	-2.13159e-163	-4.16644e-164	3.4669e-163	1.99137e-163	-1.88271e-163	2.43894e-163	-1.12651e-163	3.30604e-164	2.61158e-163	-4.24274e-163	0
[truncated: 2,018 more rows]
