# Supplementary material for: A modified shuffled frog leaping algorithm with inertia weight
Source: Sci Rep. 2024 Feb 20;14:4146. doi: 10.1038/s41598-024-51306-1 (PMC11224354; doi:10.1038/s41598-024-51306-1)
Supplement: Supplementary file 1 — Supplementary Information. [file 41598_2024_51306_MOESM1_ESM.zip › data/F1/MSFLA_R_18.xls]

## Sheet: Sheet1
-4.22131	-6.72465	0.419749	-7.6782	-1.25199	1.67119	3.74941	-5.14434	0.134464	-0.478064	-5.33422	-1.21292	-3.39895	2.13257	3.07664	1.25756	-3.35763	2.35143	1.23287	5.23242	13.6377	-2.0799	-6.88543	-1.56028	-0.687481	1.66327	1.77083	2.43191	0.130434	-6.09697	559.712
-0.0951202	0.738795	-0.0428	0.395494	-0.0627605	-0.0893182	-0.265667	0.133871	0.832003	0.216075	0.189204	-0.617556	-0.611044	0.171215	-0.116891	0.0102891	1.4981	0.0950623	0.0186714	-0.794939	0.334035	0.416222	0.734401	-0.12057	-1.10413	-0.0689574	-0.258675	-0.308067	0.329597	-0.00656611	7.60475
0.0339538	0.0125271	-0.0191421	-0.0121801	-0.0535093	0.0791465	-0.0286557	-0.0458479	-0.143474	-0.0392288	-0.0374549	-0.00806294	0.109351	0.138144	-0.0263805	-0.0191756	-0.0474666	-0.0608303	-2.95855e-05	-0.00573358	-0.0776984	-0.00897895	0.0999125	0.0202488	-0.0266168	-0.145621	-0.0548439	0.0313599	0.0253536	0.0387764	0.12012
-0.00146523	-0.00585823	0.00955433	-0.00585721	-0.0048077	-0.0085068	-0.0012469	0.00879679	-0.0133634	0.00390874	0.00807305	-0.00156148	-0.0146466	-0.00289584	-0.00895529	0.00917319	0.00944636	0.000978846	-0.00451866	-0.000636391	-0.00419486	-0.0013655	0.00180032	-0.00205444	0.00662294	-0.00183143	0.00561384	0.000117696	-0.000203906	0.000702109	0.00120242
0.000228506	0.000823673	-0.000608118	-0.00218638	-0.00122798	0.00042853	-0.000357718	-0.000273476	-0.00077828	-0.000213661	-0.000523352	0.000617536	-6.1635e-05	6.96754e-05	0.000919783	0.000661119	-0.00184317	0.000285478	-3.44599e-05	-0.00062536	0.00102381	0.00076171	-2.10478e-05	0.00063265	-0.000134954	0.00261954	-0.000606559	-0.00197444	0.00110573	5.35963e-05	2.86455e-05
-0.000117548	0.000100315	8.84543e-05	-0.000113171	-0.000201071	-2.33639e-05	7.27907e-05	4.91244e-05	-6.97715e-05	-6.64615e-05	-5.9968e-05	-0.000179156	6.21566e-05	-0.000243541	-6.29135e-05	4.70011e-05	-0.000502249	6.62261e-05	-4.71526e-05	-4.35875e-05	0.000136599	-0.000103511	-2.2861e-05	-0.00016621	-0.000117863	0.000223429	-1.92383e-05	0.00016555	-0.000103464	-7.62115e-05	6.33908e-07
2.58923e-06	-1.1491e-05	1.27778e-05	-8.01042e-06	-8.44702e-07	-1.26158e-05	3.11813e-06	4.56105e-06	1.00831e-05	1.82295e-07	-5.30719e-06	4.19066e-06	7.25449e-06	7.66401e-06	1.04964e-06	-1.30489e-05	-5.805e-06	2.82091e-06	4.98374e-06	-9.57548e-06	-3.13624e-07	9.22693e-06	3.29155e-05	5.35232e-06	6.49576e-06	1.29874e-05	-4.56385e-06	2.716e-06	-1.84191e-05	-2.39636e-05	3.49483e-09
-1.66468e-06	-7.00265e-07	2.70284e-07	-7.92103e-07	3.95285e-07	1.10369e-06	2.03488e-07	1.85083e-06	1.18953e-07	1.46687e-06	1.80373e-06	-1.02984e-06	-2.45391e-07	2.5443e-06	-1.59454e-07	9.14257e-07	-8.64397e-07	-2.10212e-06	1.59724e-07	-3.10169e-07	-2.56887e-07	-4.0912e-07	-1.26131e-06	-1.73248e-06	-1.91148e-06	1.34648e-06	1.76361e-06	-1.26748e-06	-1.97315e-06	1.4717e-08	4.68689e-11
1.28885e-07	-5.52102e-08	-1.77522e-07	5.05632e-08	4.31536e-07	-2.9834e-07	-9.01823e-08	-3.08701e-07	-1.70878e-07	-2.88566e-07	-2.03443e-07	6.35988e-09	1.32503e-07	6.59297e-08	-2.5143e-07	-6.29593e-07	-1.11562e-07	2.2938e-07	-9.0523e-08	9.88783e-08	6.99803e-08	-5.6869e-08	-3.41589e-07	8.56062e-09	-3.18264e-07	2.37361e-07	1.02072e-08	-4.36011e-08	-3.94039e-07	8.57155e-08	1.59797e-12
1.08168e-08	-2.46276e-08	-2.61941e-08	6.82281e-09	9.01986e-09	-8.52889e-10	-8.3411e-09	-3.24556e-08	2.05409e-08	3.89055e-08	-7.12724e-09	5.68794e-08	1.62626e-08	1.83626e-08	1.46626e-09	2.5243e-08	1.09489e-11	-7.99262e-08	1.81694e-08	1.57595e-09	8.25392e-09	4.69394e-09	-2.13523e-08	3.72879e-08	1.76936e-08	-7.47329e-09	-1.68854e-08	-6.70145e-08	2.40193e-10	-1.33231e-08	2.31037e-14
5.86269e-10	-6.12855e-10	1.68623e-09	6.5861e-11	-1.49197e-09	2.11505e-09	-2.58723e-09	-1.01826e-09	5.34154e-10	-1.74314e-09	7.27038e-09	-3.24012e-10	-7.11968e-10	3.82426e-09	3.24894e-09	-4.45358e-09	-1.31716e-09	-1.55291e-09	-2.76275e-09	1.91726e-09	2.83416e-09	-4.01355e-09	-3.49284e-09	8.39082e-10	1.97662e-10	4.5542e-10	-3.58851e-09	-2.6109e-09	-9.35962e-10	-7.03013e-09	2.42546e-16
9.01133e-11	-4.97852e-11	-3.56094e-10	-3.12101e-10	3.50988e-12	1.08777e-10	-2.32093e-10	-5.20484e-10	4.97302e-11	-2.76515e-11	1.147e-10	6.1694e-10	3.25422e-10	-5.75821e-10	-2.789e-10	-7.86339e-11	-2.85044e-10	-7.71179e-11	-1.43782e-11	-1.0084e-10	-8.19489e-11	-1.00965e-09	-1.47489e-10	-1.2165e-10	8.5477e-10	2.92639e-10	5.48637e-11	1.93494e-10	-4.38584e-10	-6.10471e-11	3.7029e-18
-3.29022e-11	4.83965e-11	4.10043e-11	-8.43029e-12	6.74634e-12	-8.77944e-11	2.50238e-11	6.57756e-11	-6.61272e-12	1.89683e-11	1.12261e-11	-2.12663e-11	-2.27048e-12	-6.81617e-11	6.44072e-11	3.09405e-11	-1.22358e-10	5.07881e-11	6.66756e-11	-1.15625e-10	3.65814e-11	4.10794e-12	1.6008e-11	6.73449e-12	6.69074e-12	8.03288e-11	-1.05511e-10	3.01332e-11	-1.98825e-11	-2.5343e-11	8.52196e-20
-1.49673e-12	2.43869e-12	4.16567e-13	5.50781e-12	-2.68785e-12	-5.01586e-12	-3.18874e-12	-4.8271e-12	-1.22181e-12	5.19925e-12	1.72243e-12	4.95285e-12	-1.11753e-11	7.85514e-14	2.91881e-12	-9.95994e-12	2.76573e-12	-1.6107e-12	1.15845e-12	1.07295e-12	2.75368e-12	-1.63264e-12	6.6211e-12	7.75204e-12	-3.46029e-12	-4.96877e-12	1.40436e-12	3.45099e-12	-3.19986e-12	-1.45206e-13	5.80907e-22
-5.83409e-13	3.28613e-13	-8.12532e-13	1.25711e-13	1.65984e-13	5.713e-13	8.01946e-13	-4.74439e-13	-4.98461e-14	2.35965e-12	4.61482e-13	-1.33202e-13	-4.32068e-14	-4.76815e-13	-5.6028e-13	6.79703e-13	5.79899e-13	2.37184e-13	-2.38287e-13	-3.49501e-13	-1.19389e-13	2.10456e-13	-2.53676e-13	9.96075e-13	3.94545e-14	2.18945e-13	-1.5331e-13	1.78143e-13	1.06031e-13	2.70546e-14	1.0956e-23
-3.7857e-14	-3.71182e-14	2.08078e-14	6.04209e-14	-2.60091e-14	4.38381e-14	1.24495e-14	-2.77769e-15	-1.07649e-14	-2.17007e-14	-3.75171e-15	-4.28739e-15	9.21413e-16	-1.3147e-14	3.98705e-15	1.77843e-14	-7.1306e-15	-9.58682e-14	-3.76923e-14	9.16987e-14	-2.23287e-14	-3.98815e-14	1.03821e-13	-4.47087e-15	-2.04982e-15	1.47438e-14	-3.99468e-14	-5.74005e-15	-1.81785e-14	5.30781e-14	4.77375e-26
-1.27179e-14	-5.51822e-15	5.73681e-15	-4.97018e-15	6.67148e-15	-1.17114e-15	-1.74489e-14	5.7099e-15	9.4585e-15	-9.70281e-17	-4.46058e-15	-1.06846e-14	-2.90428e-15	-2.81596e-14	8.7546e-17	2.99024e-15	-7.66291e-15	-7.4502e-15	-4.41297e-15	-1.19488e-14	-7.78834e-15	-1.00668e-15	-8.63591e-15	6.00031e-15	-1.14734e-14	4.1298e-15	-1.35168e-15	-7.58816e-15	-1.24247e-15	3.72997e-15	2.33892e-27
-1.35699e-15	5.92511e-16	9.55856e-17	7.77063e-16	8.16702e-16	4.29398e-15	-1.14854e-15	-1.49349e-17	-9.87054e-16	-1.50725e-15	-1.11349e-15	4.73273e-16	1.63854e-17	2.21976e-17	3.48236e-16	-1.09355e-15	1.48776e-15	-3.36491e-16	-5.0446e-16	-2.32823e-16	1.06281e-15	-7.13359e-16	1.07243e-16	-2.59193e-15	-7.90017e-16	-2.66542e-16	1.03629e-15	-2.77765e-16	-1.65958e-16	1.54806e-15	4.45315e-29
1.46405e-16	-1.80915e-16	1.11862e-16	9.73041e-17	9.33831e-17	-3.21223e-17	1.77031e-16	-2.71563e-16	4.53674e-17	-3.8962e-17	2.58306e-16	1.46322e-17	-2.64307e-16	-7.78184e-17	-7.95839e-17	5.51467e-17	-1.78292e-16	1.03619e-17	7.31671e-17	6.58772e-17	-1.48831e-17	-1.42833e-17	-4.43065e-17	-2.53951e-16	1.15818e-16	-6.08606e-17	-9.15651e-17	2.10718e-17	-2.06386e-17	-1.05747e-17	4.81737e-31
3.93181e-18	-2.30363e-17	8.3033e-18	5.37722e-19	-8.81338e-18	-2.27172e-18	-2.85868e-17	4.60142e-19	-1.45943e-17	6.39967e-18	4.98653e-17	-2.95791e-17	1.63116e-17	1.07043e-17	1.17546e-17	-2.07713e-17	-2.7379e-17	1.04151e-17	8.64465e-18	2.84189e-18	3.2476e-17	5.91691e-19	1.69825e-19	3.47666e-17	-2.00734e-17	-3.31741e-20	-1.10021e-18	2.2433e-17	3.431e-18	3.11488e-17	1.11754e-32
-7.10505e-19	4.642e-18	-7.28334e-19	-1.48302e-18	-9.46746e-19	1.4393e-18	-1.9705e-18	8.21112e-19	-6.0726e-18	5.4058e-18	-1.75717e-19	4.52531e-18	-5.40683e-18	5.66885e-19	-2.37649e-19	-1.97208e-18	2.44875e-18	2.29657e-18	5.78223e-19	8.15187e-19	9.44016e-19	-2.13614e-18	2.13782e-18	8.03881e-19	1.61448e-18	6.36488e-19	1.43544e-18	2.04645e-18	1.30221e-18	-3.57409e-19	1.86441e-34
8.3228e-20	-2.15676e-19	-2.98588e-20	-7.14958e-20	1.27784e-19	-9.017e-20	1.02211e-19	-1.08756e-19	2.20753e-19	-4.83953e-20	-1.07196e-19	-5.63905e-19	-5.08595e-19	2.59696e-20	-7.21218e-20	-1.49515e-20	-3.00798e-19	-4.0042e-19	3.38149e-19	-2.36976e-20	-1.74669e-19	-2.18156e-19	-3.23015e-20	-5.35852e-20	1.4102e-19	-7.86447e-20	-2.94035e-19	-2.64916e-19	-2.71637e-19	-1.95139e-19	1.49382e-36
-1.70931e-20	1.55251e-20	4.30599e-20	5.87538e-21	-5.84819e-21	-1.289e-20	-8.37766e-21	1.38423e-20	-1.83089e-20	-4.83219e-20	2.81918e-21	-1.63607e-21	3.13822e-20	-9.27063e-21	2.65008e-20	2.25594e-20	3.65281e-20	8.18666e-21	-1.63947e-20	7.09509e-21	1.168e-20	5.58027e-20	-3.70736e-20	-2.1099e-20	3.6376e-20	-6.67091e-21	-7.51346e-21	-2.53863e-20	-1.77068e-20	2.61175e-20	1.77016e-38
1.67367e-21	7.37542e-22	3.79811e-21	-3.43602e-21	1.18699e-21	1.29876e-20	2.66856e-21	6.85198e-22	-2.61208e-21	4.50897e-21	1.94483e-21	-4.66159e-21	5.84301e-21	3.62277e-21	-3.49519e-21	2.13665e-21	2.89856e-21	-1.73756e-21	-2.08512e-21	6.82115e-21	6.6457e-22	-2.4817e-21	-1.51275e-21	1.0768e-21	-8.31439e-22	4.24108e-21	-3.79019e-21	-6.11138e-21	-6.28649e-21	-3.64606e-21	5.19518e-40
-4.21635e-22	-1.03328e-23	-4.09779e-23	-4.26902e-22	3.7529e-23	-6.20314e-23	5.05112e-23	6.90359e-23	4.66839e-22	-2.84309e-22	-9.4447e-22	-4.99709e-22	-6.72718e-22	-5.13799e-23	4.63992e-22	1.25279e-23	-2.04216e-22	4.13853e-22	-3.58645e-23	-1.31075e-22	-8.84891e-22	-7.39344e-22	7.52451e-22	-8.66254e-22	9.40225e-23	7.2967e-22	7.8832e-23	-2.73265e-22	3.00367e-22	2.6249e-22	6.14447e-42
3.16235e-23	-1.55953e-23	3.47862e-23	-4.78831e-23	5.36598e-23	7.77509e-24	-9.64349e-23	8.22739e-23	4.49607e-23	9.56455e-24	-2.70132e-23	6.23953e-23	4.9236e-24	4.55393e-23	-1.26852e-24	-1.83984e-22	1.12406e-23	-9.60454e-23	-4.70902e-24	-3.58625e-24	7.11508e-23	-2.5118e-24	7.71092e-23	-1.02707e-23	3.37662e-23	-5.52053e-23	-2.48974e-23	-5.22393e-23	-7.3224e-24	7.94829e-23	1.00854e-43
1.00733e-23	-3.42519e-24	4.18982e-24	5.58735e-24	-1.49856e-24	6.84896e-24	-9.71586e-27	-3.41229e-24	8.52698e-24	-2.36667e-24	-1.42127e-24	6.9855e-24	6.131e-24	-5.63234e-25	4.0843e-24	2.7833e-24	-6.27872e-24	-1.71814e-23	-7.16457e-24	3.88456e-25	-3.0182e-24	1.41054e-24	1.19587e-23	6.61642e-24	2.47189e-24	1.15508e-23	-9.00077e-25	-4.82054e-24	2.35965e-24	1.3134e-24	1.1691e-45
-1.26189e-24	-5.80839e-25	-1.04244e-25	4.17811e-25	2.42593e-25	9.9926e-25	1.02274e-25	-1.99222e-25	-6.8224e-25	-2.29474e-25	-2.75502e-25	-1.33679e-24	6.50919e-25	7.22005e-25	-1.0162e-24	-3.90936e-26	-7.2002e-25	1.84123e-25	7.69034e-25	-6.9501e-25	4.09994e-25	-1.05698e-24	-1.73193e-25	1.42237e-25	-1.30287e-24	6.96218e-25	2.54842e-24	-2.00571e-26	-1.71373e-25	-2.27715e-25	1.93035e-47
1.7086e-25	1.13678e-25	-2.51564e-26	-2.37549e-26	-3.72539e-26	-5.77306e-26	-1.9848e-25	-1.68416e-26	7.23805e-26	-1.28896e-25	4.8284e-27	-5.11224e-26	-4.77947e-26	3.72374e-26	9.31756e-26	-1.79047e-26	8.42196e-26	6.68689e-26	-4.921e-26	-6.49302e-26	-6.65261e-27	9.0542e-26	2.32654e-28	6.97824e-26	5.98503e-26	-8.22731e-26	4.42798e-26	8.42699e-26	-8.83806e-26	7.47119e-26	1.88994e-49
-9.0339e-27	9.02012e-27	4.41193e-27	-2.28707e-26	-1.3395e-26	-2.98248e-27	-9.77625e-27	4.93766e-27	-5.14013e-27	9.01162e-28	3.7495e-26	-1.12752e-27	-7.18509e-27	-1.87477e-26	5.2178e-27	-1.1746e-27	6.0727e-27	5.91616e-27	1.4528e-27	-1.14459e-27	3.64334e-27	1.76073e-27	-5.03655e-27	-2.28498e-27	6.95453e-27	-2.84327e-26	6.0565e-27	1.05542e-26	6.64236e-27	4.34195e-27	4.06996e-51
3.01669e-27	-6.77136e-28	-1.06538e-27	6.56939e-28	3.58154e-27	4.38048e-28	-3.01051e-27	3.40489e-27	-1.97996e-27	-2.03817e-27	-3.82696e-27	1.49654e-27	-1.32744e-28	-2.13836e-27	-1.38435e-27	2.83664e-28	4.05291e-28	1.3125e-27	-9.10313e-28	-4.96021e-28	-4.86378e-27	6.81123e-28	-2.52524e-28	-3.67365e-27	-1.11155e-28	-7.32407e-29	1.46969e-27	-5.06094e-28	2.06924e-29	1.10655e-27	1.20648e-52
2.9115e-28	1.42313e-29	-1.03779e-28	-5.37986e-29	-3.70299e-28	-6.01497e-29	-6.7318e-28	6.1871e-29	-9.48262e-29	-1.94841e-29	9.99265e-29	-1.09656e-28	-2.3835e-28	-4.59412e-28	4.24729e-29	-2.9267e-28	9.05037e-29	6.7544e-29	3.86909e-29	1.59537e-29	1.30508e-28	4.16636e-29	-3.53718e-28	-1.22172e-29	-4.07466e-29	4.17679e-29	2.32332e-28	-8.81968e-30	3.7959e-28	2.85915e-29	1.44399e-54
-1.27264e-29	5.57718e-29	3.25215e-30	1.93557e-29	-3.67284e-29	-9.24044e-30	-3.02553e-29	1.86198e-29	-1.68144e-29	1.60028e-29	2.24041e-29	-1.42755e-29	-2.44374e-29	-1.90026e-29	-1.20154e-29	4.46376e-30	3.95063e-30	-1.58039e-29	1.28485e-29	3.38596e-29	-3.91479e-29	-1.59471e-29	1.30017e-29	-3.88944e-30	4.65818e-30	-1.62952e-29	5.01948e-29	4.46972e-30	1.83572e-29	-7.27595e-29	2.07269e-56
-5.54823e-31	2.77148e-30	-1.84465e-30	-1.58934e-30	1.4303e-30	1.25752e-30	2.3757e-30	4.17015e-30	-2.97089e-30	-6.66863e-31	3.81782e-30	-6.18733e-31	2.87317e-30	-6.16262e-31	-1.91206e-30	-1.52717e-30	1.08596e-31	-8.69686e-30	-1.4996e-30	3.6875e-30	-2.83106e-30	-1.40141e-30	1.69073e-30	2.53017e-30	-4.18101e-30	-2.86265e-30	4.37691e-30	-2.84135e-30	2.8626e-32	1.22968e-30	2.44583e-58
1.66692e-31	-1.58325e-31	-7.10023e-31	5.23955e-32	5.95184e-32	1.268e-31	1.92882e-31	-3.66041e-31	-7.29011e-32	1.23666e-31	3.34574e-31	1.54771e-31	-4.45576e-31	3.26953e-32	-1.84951e-31	2.34635e-31	5.95713e-32	-1.53997e-31	3.81719e-32	8.44804e-32	6.41112e-32	-1.22074e-31	1.19776e-31	-1.26235e-30	1.57837e-31	4.34026e-32	1.56932e-31	2.8224e-31	-7.99707e-32	4.93254e-31	3.23944e-60
3.0025e-32	2.8121e-32	5.19046e-32	-9.82851e-32	1.73543e-33	-6.94184e-33	3.80391e-32	-8.70928e-33	9.36046e-32	1.77689e-32	-2.36358e-33	-4.05027e-32	-2.04407e-32	4.30196e-33	7.74386e-32	-3.30167e-32	9.00263e-32	-2.48255e-32	-1.31993e-32	5.06324e-32	3.26481e-32	-1.85174e-32	1.00907e-32	-2.22717e-32	-7.23941e-32	2.68354e-32	-5.84442e-32	1.61891e-32	-3.03475e-32	4.68206e-33	5.79144e-62
1.04269e-32	2.56176e-33	3.05163e-33	-2.52814e-33	-4.74552e-33	7.13711e-33	3.40821e-33	3.06923e-33	1.38633e-32	-4.70261e-33	2.38869e-33	-1.66265e-33	-2.58528e-33	1.22633e-32	4.17001e-33	9.64184e-34	-1.20768e-33	-5.63001e-33	-4.15108e-34	-3.02899e-33	3.06602e-33	-1.1171e-33	8.41632e-33	-1.47274e-33	2.83317e-33	-6.33649e-33	6.94755e-33	2.75586e-33	-1.18949e-33	-2.51366e-33	8.61578e-64
-8.63312e-35	-1.04093e-34	6.12258e-34	2.09563e-34	-5.13592e-34	-1.83784e-34	-2.50843e-35	3.02152e-33	-3.14431e-34	-7.25691e-34	3.02486e-34	3.48748e-34	-3.42006e-34	-3.36276e-34	1.43685e-34	-4.23993e-34	-2.11287e-34	4.67726e-34	5.04112e-35	-6.8919e-35	1.88741e-34	3.97698e-35	-3.40212e-34	1.55432e-34	-4.4203e-34	8.5591e-35	-8.90021e-34	-9.74114e-34	-4.29187e-34	-3.35795e-34	1.38224e-65
-1.16214e-35	-5.99446e-35	8.52838e-35	-5.97158e-35	-1.94153e-35	-9.41997e-35	1.25246e-35	7.51409e-35	7.6257e-35	3.2102e-35	-1.90998e-35	-1.23553e-34	-8.79678e-35	-5.73432e-35	3.53513e-35	-9.47867e-35	5.34265e-35	1.22425e-34	-3.47126e-35	-2.7881e-34	3.37992e-35	-3.50517e-35	3.15287e-35	5.80619e-35	-8.20491e-35	1.04253e-34	3.12577e-35	-2.95086e-35	8.76916e-35	2.53848e-35	2.04659e-67
-5.72891e-36	-1.39357e-35	-1.24842e-35	5.01507e-36	-2.5617e-36	1.0587e-35	1.88006e-35	1.61209e-35	5.70879e-36	-2.31687e-36	-1.71392e-35	1.18406e-36	-3.73042e-37	-1.19097e-36	2.57278e-36	-3.23037e-36	3.96264e-36	2.26166e-36	-7.98509e-36	-1.49782e-35	3.58716e-36	-1.8719e-36	-2.29204e-36	-1.65125e-36	-6.02305e-36	-1.65783e-35	-1.20834e-36	1.63256e-36	-4.40786e-36	-3.83672e-36	2.17442e-69
4.86076e-37	2.72214e-36	-3.38201e-36	-3.10333e-36	-7.80096e-37	1.17628e-36	5.82643e-37	-2.52907e-37	-1.45139e-36	-7.88105e-37	2.11935e-37	-3.43613e-37	-6.55162e-37	-7.86598e-37	-2.02634e-36	3.61725e-38	6.32383e-37	1.17793e-36	-6.81485e-37	1.83571e-37	-1.28946e-36	-2.94963e-37	-1.32021e-36	2.5787e-37	2.20896e-37	-6.36097e-37	-5.81633e-37	9.53107e-37	-8.17503e-37	-1.56957e-36	4.98333e-71
-2.72544e-38	-3.00609e-37	-1.27395e-37	-5.03982e-38	-6.9672e-38	8.02069e-38	1.46132e-37	1.657e-38	-6.57663e-38	-3.73231e-38	3.23103e-38	-2.44365e-40	1.32864e-37	5.23294e-38	3.16729e-37	5.457e-38	3.01363e-37	1.17173e-37	-6.40256e-38	-2.05035e-37	-2.48333e-39	-3.48199e-38	8.06421e-38	4.03364e-37	-9.05931e-38	-1.03466e-37	-1.30355e-37	-5.00679e-38	1.43478e-37	9.09938e-38	6.61633e-73
-4.03099e-39	-1.04653e-38	2.50491e-38	1.05403e-38	-4.63659e-38	-2.15195e-38	-3.76606e-39	2.82702e-38	-1.76486e-38	2.41605e-40	2.82015e-39	-5.03743e-39	-1.06129e-38	-4.79106e-39	-1.18597e-38	-4.95171e-39	-3.24764e-41	1.56355e-38	1.15207e-38	-3.49344e-39	-2.1885e-38	-9.78928e-39	2.15304e-39	-1.48312e-39	1.24017e-39	1.28169e-38	3.48961e-39	2.834e-40	7.83312e-39	-1.00022e-39	6.14767e-75
-1.2153e-39	-1.02983e-39	4.8357e-40	1.92984e-39	-2.81467e-39	-6.83268e-40	-1.79431e-40	-1.0474e-39	-3.62927e-42	1.11965e-39	-1.22807e-39	1.0821e-39	-8.74379e-40	5.43436e-40	-3.86544e-39	-5.94808e-40	2.1751e-39	6.7187e-40	3.43034e-40	-3.17987e-40	-3.17281e-40	3.76311e-39	1.25973e-39	2.38617e-39	-8.12028e-40	2.34303e-39	-5.63449e-40	4.18953e-40	-1.5163e-39	3.07913e-40	7.22819e-77
1.03252e-40	-6.34607e-40	4.55985e-40	-1.28924e-40	-1.73682e-40	-2.36561e-40	1.9224e-40	1.56032e-40	-1.14636e-40	1.21712e-40	2.19347e-40	1.26205e-40	2.66555e-41	-1.53739e-40	-5.42673e-40	-8.52901e-40	3.58814e-40	9.0692e-41	5.21863e-41	-6.34486e-40	-1.05271e-40	2.11641e-40	4.87765e-40	-2.89828e-40	2.29831e-41	1.23796e-40	1.44549e-40	-2.70282e-41	-1.54469e-40	-9.28529e-41	2.91365e-78
3.7146e-41	1.57825e-42	2.8261e-42	-2.68708e-41	-4.87951e-41	-6.661e-42	4.90626e-41	-2.69685e-41	2.56262e-41	5.63177e-41	-1.79223e-41	-1.05824e-41	-5.08282e-42	-7.0509e-43	2.35203e-41	-3.5789e-41	9.13218e-41	-1.31291e-41	-8.88105e-42	5.93594e-41	2.5631e-41	-7.40624e-41	1.26694e-41	4.68732e-41	-2.4344e-41	4.72525e-41	-3.07548e-41	-2.84261e-41	-1.27996e-41	-9.60976e-41	4.83862e-80
-6.84669e-42	-1.89517e-42	2.41042e-42	-4.20388e-42	-1.35811e-43	5.95946e-42	6.3902e-42	4.10759e-42	4.29118e-44	-1.59193e-42	1.40682e-42	1.56331e-41	5.17807e-42	2.38059e-42	-7.3789e-43	4.32757e-42	-3.07066e-42	7.27576e-42	-8.71938e-43	5.03334e-42	-1.34585e-41	9.57197e-42	-8.22882e-42	-3.61472e-42	1.21087e-41	-4.66134e-43	9.17722e-42	-7.72171e-42	-1.15161e-42	-4.26397e-42	1.22004e-81
2.20861e-44	-3.92241e-44	4.5965e-44	-2.90654e-43	-1.10401e-43	5.13782e-43	1.53645e-43	3.77602e-43	5.82156e-43	-6.58302e-43	-3.58763e-43	1.83919e-43	-2.65763e-43	-2.15003e-42	3.33947e-43	2.13171e-43	-3.49697e-43	-3.588e-43	-1.01343e-43	-4.74662e-44	2.25849e-43	1.92074e-43	-6.32491e-44	-1.39771e-43	-1.96662e-43	3.53768e-43	-1.64238e-44	-2.93532e-44	-5.11612e-43	-1.68845e-42	9.96855e-84
-1.33135e-44	4.51579e-44	1.1442e-44	2.41051e-44	-1.05619e-44	4.91183e-44	9.24859e-44	-8.582e-44	-6.16265e-45	7.15383e-44	2.33709e-44	-9.95839e-44	1.47125e-44	-5.82933e-46	1.57773e-44	8.06475e-45	-2.00859e-44	-2.98286e-44	1.78934e-44	-1.89012e-43	1.06737e-44	8.96455e-44	-1.32753e-44	8.46228e-44	1.25944e-46	-1.96391e-44	-2.92092e-44	-6.73909e-44	-1.76305e-43	8.39494e-45	1.27282e-85
8.40972e-45	6.56981e-45	-6.12375e-45	4.36252e-45	-1.17066e-44	-5.39928e-46	7.82834e-45	2.36968e-45	1.75551e-44	-1.03757e-45	-7.68439e-45	-5.71604e-45	-7.95447e-45	-9.94674e-46	1.97847e-45	6.77336e-46	-1.02347e-44	-1.67822e-44	-3.69201e-45	1.58807e-44	1.05918e-44	1.6184e-45	-1.17744e-44	-2.20863e-45	-6.96569e-45	5.95607e-45	-4.71833e-45	-3.46059e-45	1.23605e-45	1.00387e-44	1.97535e-87
-6.97489e-46	8.06979e-47	1.39048e-46	-3.30395e-47	7.17205e-46	-3.82745e-46	1.05282e-45	1.40716e-45	6.59045e-46	-1.86749e-45	1.2086e-46	9.75166e-46	-1.49139e-47	5.51544e-45	2.96485e-46	-1.07851e-46	-2.15204e-46	1.37198e-45	-1.14894e-45	5.55263e-46	6.97419e-46	-1.36449e-45	2.32403e-46	-1.31668e-46	-1.93941e-46	-4.0479e-46	-4.50134e-45	3.47431e-47	1.52557e-45	-1.40489e-45	7.04125e-89
4.68486e-47	-4.05012e-47	4.10572e-47	8.17507e-47	-1.51769e-46	-9.01597e-49	4.25958e-47	5.43138e-47	1.0123e-47	-5.57904e-48	1.37983e-46	2.25283e-47	-1.92478e-47	-5.96443e-47	1.38187e-47	4.25147e-47	-1.75656e-46	2.69171e-47	-8.36596e-47	8.9728e-48	2.2596e-46	1.30756e-48	1.49619e-46	2.64752e-47	7.03753e-47	-8.46867e-47	-7.59253e-47	9.0685e-48	-1.39904e-46	-1.3373e-46	2.33843e-91
2.64233e-48	4.2511e-48	-6.02587e-48	9.71952e-48	3.49519e-48	-2.13764e-48	-2.29451e-47	-3.42241e-47	2.78664e-48	3.18297e-48	2.02334e-47	3.07207e-47	2.81802e-47	5.41608e-48	-3.24094e-48	2.37035e-47	-1.54351e-47	-5.02003e-49	-7.38568e-48	-4.11303e-48	-1.83306e-47	5.72025e-48	3.2794e-47	9.47096e-48	2.85039e-47	-4.42809e-48	2.81742e-48	1.40775e-47	1.07639e-47	6.84811e-48	7.68204e-93
7.30003e-49	-3.9821e-49	3.0307e-49	4.5182e-49	3.72377e-51	3.6049e-49	-1.65761e-48	5.10031e-49	-5.71227e-49	-1.09009e-48	2.61144e-48	-4.52491e-49	-1.31666e-48	-7.0461e-49	-1.10119e-48	2.1678e-49	-1.73906e-48	2.86748e-48	-2.21766e-48	2.98749e-48	-1.90523e-48	1.82593e-48	-1.64893e-48	1.48251e-48	-1.46692e-48	-3.25199e-49	8.66519e-49	1.95721e-48	-1.22978e-49	2.71549e-48	6.73527e-95
3.28123e-49	-8.12719e-50	-2.36789e-49	-7.1035e-50	1.16785e-49	-1.01869e-49	-1.59614e-49	-1.83804e-49	4.32905e-51	2.32676e-49	-1.14514e-49	6.26455e-49	-2.35494e-49	5.93221e-50	-2.58089e-49	1.15336e-50	-8.20076e-52	2.07753e-50	-3.93633e-49	4.37028e-49	-1.82839e-49	8.72123e-50	-8.98969e-50	-9.3957e-50	-3.96026e-49	4.39388e-49	-2.62174e-49	2.39404e-49	-2.84388e-50	-3.15106e-49	1.82446e-96
-6.44682e-51	3.13589e-50	-2.53407e-50	-1.69826e-50	-1.06036e-50	-2.70692e-50	1.32746e-50	9.80595e-51	-1.35661e-50	3.57239e-50	1.42576e-50	-2.93698e-51	-8.81118e-50	1.14772e-51	1.7043e-50	1.09501e-50	3.31639e-50	-1.20616e-50	7.10353e-51	3.30802e-50	-2.29619e-50	-4.15353e-50	-3.68169e-50	2.06824e-51	2.83831e-50	3.07955e-50	3.55733e-50	-4.29888e-50	2.18879e-50	1.84352e-50	2.46092e-98
3.40532e-51	9.73909e-53	7.33813e-51	-3.25946e-51	2.48604e-51	6.18328e-52	9.5534e-52	-4.82801e-51	-1.63212e-51	2.21303e-51	-5.35661e-52	1.19085e-50	2.42887e-51	7.72419e-53	-8.88522e-51	-2.28166e-52	4.69962e-51	8.00642e-51	-2.54767e-52	-9.82144e-52	8.49545e-53	-3.14804e-51	-4.40702e-51	-5.41001e-51	-1.69375e-51	-7.23804e-52	-6.70217e-52	-9.94371e-51	-7.74806e-53	-2.76468e-51	5.97624e-100
7.69203e-53	-5.991e-52	-6.83519e-52	1.07886e-51	1.96618e-52	-2.7555e-52	1.94549e-52	-1.04775e-51	2.45137e-52	4.36268e-52	-1.20115e-51	1.66839e-52	-2.48098e-52	-5.78095e-52	-2.15028e-52	-4.51066e-52	-8.962e-52	1.01922e-51	2.92409e-52	-3.07434e-52	4.71564e-52	1.80449e-52	5.39075e-52	-1.25194e-51	-1.34356e-51	1.34584e-51	8.16959e-52	-2.46197e-52	1.43677e-52	-4.08556e-52	1.42796e-101
-2.09245e-53	-1.33177e-53	1.34453e-53	3.01709e-53	-7.1212e-53	2.77253e-53	-4.72098e-53	3.04852e-53	-5.22861e-53	-3.43837e-53	8.33393e-55	8.04395e-53	1.35526e-53	-1.76646e-53	5.46598e-53	-4.68869e-53	1.14851e-53	5.43952e-53	-7.69124e-54	1.16604e-52	-2.71495e-53	-9.68242e-55	-3.5957e-53	-5.62038e-53	-1.17707e-52	-3.00883e-53	9.18166e-53	3.34858e-53	-7.5175e-53	2.48389e-53	7.92895e-104
-4.02986e-54	-1.18371e-53	-1.74435e-54	1.32055e-54	3.25953e-54	-3.10649e-54	-1.55668e-53	7.92004e-54	5.34654e-55	-1.77715e-53	-6.54654e-54	-1.93038e-54	-3.42177e-55	5.20185e-54	1.20373e-54	-2.23262e-53	1.74189e-54	5.00988e-54	-1.74072e-53	5.16468e-54	-3.0866e-54	-1.28166e-54	3.11626e-54	1.05605e-54	-1.45963e-53	1.42705e-54	-2.17026e-54	-9.98189e-54	-3.89363e-54	-4.14696e-54	2.10786e-105
-1.23164e-54	2.36297e-55	3.10798e-55	5.05734e-56	6.6122e-55	1.86925e-55	-9.06483e-56	3.28159e-55	1.68301e-55	-4.23854e-56	9.76805e-55	9.52415e-55	-6.88473e-55	-4.17138e-55	-9.15672e-56	-4.34499e-55	-1.87423e-55	-2.09263e-55	3.43714e-55	-9.73204e-56	1.76136e-55	4.38868e-55	8.16978e-55	1.28021e-54	8.3289e-55	1.17304e-54	1.80259e-54	-1.33247e-54	1.8878e-55	6.88304e-55	1.5337e-107
-3.60893e-55	3.08153e-55	3.83686e-55	3.32821e-56	3.00734e-55	-1.57326e-55	9.92705e-56	1.22599e-56	1.20757e-56	-6.41879e-56	2.01469e-55	2.74371e-56	1.42835e-55	-5.82869e-57	6.72663e-56	6.58846e-56	-6.26056e-57	-3.37536e-56	-1.20078e-56	-1.3506e-56	-5.85976e-57	-5.66045e-56	-4.93796e-56	-4.55833e-56	-1.0227e-55	-1.67785e-56	-2.30037e-55	-1.19361e-55	3.466e-56	-5.56139e-56	6.65091e-109
2.23064e-56	2.6789e-56	-1.25087e-56	-3.13098e-57	-3.59901e-57	1.11568e-56	-1.10068e-56	2.07741e-57	-1.22087e-56	-4.1633e-56	5.19121e-57	2.05608e-56	-2.42124e-57	-9.41013e-57	-1.0803e-56	-4.48568e-57	-8.14497e-57	3.2224e-57	2.1362e-57	-1.05143e-56	5.43163e-57	5.74697e-57	-4.86904e-57	2.42336e-56	-8.62669e-59	-8.11752e-57	-8.57703e-57	-2.87366e-57	4.88526e-58	-7.14078e-58	5.22151e-111
-3.59663e-58	1.49336e-57	1.39932e-57	-1.51983e-57	6.04884e-58	6.17271e-58	2.48064e-57	-1.61392e-58	-1.63117e-58	-4.4425e-57	1.70851e-57	2.96655e-58	-2.30611e-57	9.36063e-58	-4.09827e-58	7.74347e-58	2.49173e-57	3.27308e-57	-9.94384e-59	-2.21603e-57	4.16284e-58	2.77757e-57	1.09089e-57	-1.34716e-57	2.75143e-58	-1.87915e-57	-6.23613e-58	-1.29579e-57	-2.57545e-58	-1.0195e-57	8.28014e-113
-7.27061e-59	1.26598e-58	7.90433e-59	-5.33416e-59	-6.35381e-59	-1.00322e-58	7.28877e-59	7.38725e-60	1.03776e-58	-2.24054e-58	-2.2352e-58	8.00272e-59	-1.35081e-58	9.55756e-59	6.6968e-59	5.1149e-59	1.47432e-60	5.95119e-59	-4.13365e-59	3.6148e-60	-2.23699e-58	8.31692e-59	4.931e-58	-1.36843e-58	1.93324e-58	-1.11867e-59	8.23164e-59	5.62367e-59	-1.04419e-58	-6.48929e-59	5.88343e-115
-2.00601e-59	-2.20067e-59	-3.18905e-60	-1.13635e-59	-3.89836e-59	-1.47113e-60	-1.69554e-60	3.36534e-60	6.0235e-60	-2.04262e-59	9.87813e-60	-1.02533e-59	-1.05685e-59	-1.9812e-61	7.54438e-60	-2.52083e-59	3.95209e-59	-2.08031e-60	1.71875e-59	-9.41029e-60	-7.51364e-60	7.04241e-60	-1.62916e-60	-1.82345e-59	5.36826e-59	-9.81729e-60	2.81514e-59	-6.45423e-60	-1.94586e-59	9.7732e-60	1.07003e-116
4.63084e-60	-4.86521e-60	-1.1021e-59	2.87378e-60	-3.96379e-60	-5.4708e-60	-9.73183e-61	7.12592e-60	-2.76871e-61	-1.2835e-60	-3.11034e-60	-3.75741e-61	1.1516e-60	5.14272e-60	-2.32187e-60	-4.13734e-62	2.0884e-61	6.14679e-60	1.6849e-60	-1.85089e-60	3.35036e-61	-3.42675e-60	5.64839e-60	5.91185e-61	4.75791e-60	-1.62719e-60	-3.8638e-61	-1.55608e-60	-1.50161e-60	-1.24487e-60	4.36769e-118
6.58885e-61	-2.00972e-61	9.35989e-63	1.38918e-61	5.3102e-61	-1.05839e-60	4.91045e-61	2.80355e-61	-5.68481e-62	7.32398e-62	-1.54009e-61	-6.83403e-61	-3.14242e-61	3.77199e-61	3.93962e-61	1.10585e-61	-1.65989e-61	-4.92378e-62	-2.89674e-61	-1.04331e-61	1.34757e-61	-2.55048e-61	-3.97683e-63	8.85772e-63	-3.44154e-61	-1.31156e-61	2.42511e-61	2.94642e-61	3.10554e-61	-1.66804e-61	3.73724e-120
1.18993e-61	2.05924e-61	-1.57229e-61	2.59786e-62	-9.04364e-62	-1.56102e-62	1.76745e-62	-1.26594e-62	1.35701e-62	-6.15976e-62	-4.52835e-62	-3.19482e-62	1.34087e-62	-3.36277e-62	-3.07236e-63	-1.86645e-61	6.73812e-62	4.90417e-62	-2.23382e-62	-6.19245e-62	3.42833e-63	6.84054e-62	7.08579e-62	-1.66733e-62	4.09381e-62	1.73909e-62	-6.38083e-62	1.14117e-61	-1.67107e-62	-2.25259e-62	1.75189e-121
-1.46155e-62	3.11895e-63	-2.10664e-63	4.7598e-63	-5.36205e-63	-5.8226e-63	1.08322e-63	1.05182e-62	-1.15881e-62	-4.03018e-63	-4.70208e-63	5.62448e-63	-3.80289e-64	4.27589e-63	-4.74339e-63	-3.89515e-64	1.6362e-63	3.63944e-63	-9.61659e-63	1.22983e-63	-4.36849e-63	-1.57914e-62	4.18271e-63	1.40158e-63	-1.70676e-64	-1.063e-64	9.0064e-63	4.80441e-64	2.24263e-63	2.66327e-63	1.16158e-123
3.04591e-64	7.25528e-65	1.94607e-64	6.84414e-64	-1.4887e-64	-2.20382e-64	-1.20453e-64	-5.10971e-64	-4.60522e-64	-5.98889e-64	-9.47611e-65	3.05328e-63	1.01881e-64	-2.75163e-64	5.32337e-64	-1.01172e-63	-1.26071e-63	7.69485e-65	2.34738e-64	-2.6652e-66	-5.11187e-64	9.67921e-65	-4.07815e-64	-7.04888e-64	4.54309e-64	5.51208e-64	8.07931e-64	2.76376e-64	-2.1143e-63	-2.74297e-64	2.06151e-125
1.14468e-65	1.28432e-65	5.80965e-65	2.13824e-65	3.04862e-66	1.35601e-64	3.94707e-65	-2.14376e-65	-2.87207e-64	-7.79936e-65	-4.04553e-65	1.07681e-64	-1.57926e-64	-8.67324e-65	1.43779e-64	4.53877e-65	4.8781e-65	-5.25162e-65	7.01816e-66	-1.08445e-64	1.94672e-65	-1.56712e-64	1.02189e-65	4.09819e-65	-8.8638e-65	-1.55825e-66	1.63511e-65	-1.2729e-65	-6.81799e-66	5.13091e-65	2.36177e-127
-1.53026e-66	-1.60392e-65	2.35582e-65	-1.19377e-65	1.19422e-66	3.22917e-66	1.77821e-65	-6.28908e-66	-1.0183e-65	1.19458e-67	-9.20027e-66	1.00085e-65	1.90118e-66	4.18405e-66	-2.53177e-66	3.27756e-66	2.38838e-66	-5.05897e-67	-5.98224e-66	9.46517e-66	1.45508e-65	-1.27079e-66	-1.23782e-65	1.74723e-65	-1.00738e-65	-5.29121e-67	6.19982e-68	-2.39839e-65	-2.02147e-65	3.68745e-66	3.55391e-129
-8.04023e-67	-3.39221e-67	-1.04175e-66	8.00438e-67	-1.0245e-66	1.3473e-67	9.58516e-67	2.04069e-67	-5.39107e-67	-1.39769e-68	-1.49032e-66	-4.27315e-67	1.6744e-67	-1.21409e-66	3.14127e-66	-8.81316e-67	-2.69219e-68	1.74608e-66	-1.68876e-66	-2.57324e-67	-1.87787e-67	1.14402e-66	-2.0325e-66	2.09152e-66	5.28227e-66	9.23895e-67	-2.35734e-66	1.46676e-66	6.84397e-67	1.99796e-66	7.60983e-131
-9.81687e-69	9.80689e-68	7.82902e-68	-5.27117e-67	1.94876e-68	4.74729e-68	1.02347e-67	-9.54471e-68	3.1959e-67	6.39383e-68	-4.03723e-68	-2.51015e-67	-9.38372e-69	-2.14067e-67	4.1377e-67	-7.51129e-68	4.32934e-68	6.88718e-69	-1.40113e-67	7.07218e-68	-8.93143e-68	-8.60368e-68	3.82548e-67	9.71302e-68	1.28365e-67	-2.08094e-68	3.72052e-69	7.00275e-68	1.79305e-68	1.48121e-67	9.5134e-133
-1.04988e-68	-1.22325e-68	2.88862e-68	-1.80979e-70	-1.36135e-68	1.46599e-68	-2.10881e-68	5.45534e-69	-2.03036e-68	1.99427e-68	-2.40866e-69	3.35571e-69	-1.17133e-68	-2.15992e-69	2.74647e-68	4.19825e-69	-3.0726e-69	1.53843e-69	-3.88476e-69	-1.16395e-68	-3.92845e-68	3.49071e-69	-6.68762e-69	5.85345e-68	-4.90401e-69	-1.16325e-68	-3.82864e-69	1.24631e-68	-1.02818e-68	-1.2867e-68	9.49929e-135
5.55019e-70	-1.20393e-71	1.43374e-69	4.1763e-69	7.19453e-70	4.69046e-69	7.64671e-71	2.58688e-69	1.84368e-69	4.03655e-69	-1.18511e-69	2.62256e-69	-1.48137e-70	-1.10072e-69	-2.26546e-70	2.99607e-69	-5.89569e-70	-2.20255e-69	1.61677e-71	-2.64128e-70	7.26082e-70	-7.71496e-70	1.82785e-69	-6.75544e-70	-1.38229e-69	-9.33377e-70	1.30271e-69	-3.36222e-69	-1.24023e-69	-1.90575e-69	1.184e-136
3.83386e-71	7.01346e-70	-2.07472e-70	-3.65142e-71	9.53372e-71	-7.7419e-70	-1.49259e-71	-5.52207e-70	3.54389e-70	-5.00509e-71	1.12304e-70	-1.046e-71	-3.31692e-70	-2.11105e-70	5.22826e-70	2.64391e-70	7.78395e-71	-1.81961e-70	-7.40931e-70	9.29963e-70	-2.30748e-70	-4.80468e-70	5.02562e-71	7.49716e-70	-5.65989e-70	-4.115e-71	-3.13845e-70	5.41158e-70	3.53119e-70	-6.58259e-71	5.23409e-138
4.22536e-73	-4.69056e-71	-3.00868e-71	-5.66251e-71	1.61183e-71	-2.16246e-71	-4.60258e-71	8.30034e-72	5.39896e-72	4.03223e-72	-1.1758e-72	-1.81751e-73	6.97972e-71	-7.44933e-72	-6.4343e-71	7.96801e-73	-1.63905e-71	4.02495e-71	2.18665e-71	5.07136e-72	-3.06212e-71	-3.44093e-71	-9.71163e-71	-1.73524e-71	9.67887e-72	1.29329e-70	5.51676e-71	1.205e-71	-1.65313e-70	5.4338e-72	7.99544e-140
-1.07062e-72	7.96356e-72	2.49663e-72	1.66927e-72	6.69792e-73	-6.63019e-73	2.53961e-72	-1.09249e-72	1.24805e-72	3.92838e-72	-2.79257e-75	-3.86898e-72	-1.60902e-72	-2.56006e-72	1.2899e-72	-3.86289e-72	-8.1734e-73	-1.14795e-71	-1.25017e-72	-4.69337e-72	8.93783e-73	2.2558e-72	-5.93039e-72	3.09877e-72	-1.184e-72	1.55271e-72	-3.1083e-72	-5.44437e-72	3.60518e-72	1.41537e-72	4.04616e-142
4.78922e-73	-4.57321e-73	-5.80651e-74	6.5991e-73	-6.85341e-73	-1.52747e-73	-3.5564e-73	-1.82271e-73	1.62811e-73	3.09569e-73	-1.95416e-73	-5.35613e-73	4.9759e-73	1.68743e-73	1.15655e-73	-4.47985e-73	-2.44611e-73	-6.83544e-74	-4.3927e-73	-9.42307e-74	1.93752e-74	7.83462e-74	6.35289e-74	3.43789e-74	1.27708e-72	-1.24778e-74	7.45653e-73	-5.79395e-73	-8.05112e-74	-6.59732e-73	5.71023e-144
6.14425e-74	6.78281e-75	4.68668e-75	-2.06861e-74	-3.3477e-74	-1.57362e-74	2.45356e-74	9.15994e-74	2.17943e-75	-7.57891e-74	8.92888e-74	-2.69278e-74	-6.56001e-74	-2.60204e-73	-1.1105e-74	-5.05235e-74	-2.10978e-74	-2.6428e-74	-6.86335e-74	6.89646e-74	-6.27971e-74	3.19909e-74	-1.4763e-73	7.04665e-74	5.3419e-74	1.31635e-74	9.7005e-74	1.47962e-73	-3.16269e-75	-3.46983e-74	1.81645e-145
-6.33172e-75	-2.99004e-75	4.67413e-75	-3.54209e-75	2.5926e-75	-2.96228e-75	1.54474e-75	-8.25909e-75	1.76777e-74	5.63087e-75	1.28601e-74	-4.68051e-75	-3.30049e-75	-2.81568e-75	-1.00326e-75	-1.34071e-75	2.34637e-75	-3.71578e-75	-8.68215e-75	1.07812e-74	-2.02996e-75	1.57193e-75	1.42998e-77	-4.73055e-75	-6.44469e-75	2.72141e-75	-3.71487e-77	-2.40467e-76	-1.5319e-74	-2.88409e-75	1.25452e-147
-8.10428e-76	-1.06394e-76	-2.02589e-75	-8.34246e-77	-5.7516e-76	-4.70923e-77	3.8893e-77	-1.58333e-75	1.41418e-75	-1.18936e-75	4.18046e-76	2.20995e-75	3.11526e-77	1.43663e-76	-9.85825e-77	-1.43993e-75	9.6474e-76	6.98931e-76	-7.4788e-76	6.51522e-76	6.30766e-77	-1.73259e-76	-4.27558e-76	3.56125e-76	-2.0456e-75	7.63732e-76	2.88886e-77	4.50203e-76	-2.89604e-76	1.52632e-76	2.60237e-149
3.2697e-76	2.51436e-76	-1.05915e-77	6.63637e-77	-2.61322e-76	4.07075e-77	2.7372e-78	2.37503e-78	2.95275e-76	-1.78862e-77	1.51563e-77	4.34737e-76	-2.31043e-76	-3.88216e-78	1.53428e-76	-1.14882e-76	4.06373e-76	-8.13479e-77	-5.41492e-77	-1.4718e-77	3.11107e-76	1.26158e-76	-8.92198e-77	-4.82941e-77	-2.28406e-77	2.69722e-76	-1.06844e-77	2.1428e-77	1.13843e-77	1.17951e-77	9.83488e-151
2.49372e-78	7.87056e-78	-1.67056e-77	3.52552e-78	-1.59181e-77	1.825e-78	1.49587e-77	1.47793e-78	8.50666e-79	-3.50292e-78	1.23493e-78	-3.32486e-78	1.53233e-77	-1.00734e-77	-2.09939e-77	-1.07991e-77	-1.08948e-77	1.70604e-77	1.09257e-77	1.18135e-77	-1.06046e-77	7.43839e-79	-2.38087e-77	2.46381e-78	-3.7635e-77	4.30178e-77	1.82629e-77	2.91693e-78	-4.70812e-79	-7.00472e-78	6.77442e-153
1.41984e-78	6.93273e-79	1.06739e-78	-2.13269e-78	-6.49223e-80	2.18211e-79	-1.18285e-78	2.04897e-78	-2.03217e-78	4.43061e-79	-1.34893e-78	1.07043e-78	-3.3793e-78	-1.36251e-79	2.53076e-80	1.71627e-79	6.31813e-78	1.66177e-78	5.45217e-80	-2.71708e-78	4.84117e-78	-3.20004e-79	-1.86022e-78	2.67044e-78	7.24417e-79	-4.96591e-79	-1.14068e-78	-6.60308e-81	8.7887e-80	1.32291e-78	1.2062e-154
-8.58466e-80	-6.89674e-79	-9.84107e-80	1.25265e-79	2.62392e-79	-4.96101e-80	7.29734e-80	-3.65433e-79	5.81401e-79	1.49863e-79	1.02293e-79	3.22977e-80	6.38142e-79	-4.28092e-79	2.66825e-80	2.48887e-79	2.20394e-79	1.5119e-79	-6.47018e-79	8.35413e-80	-2.00913e-79	1.08975e-79	2.16599e-79	1.72256e-79	2.14143e-80	-9.50014e-81	-1.20874e-79	6.54484e-80	1.21527e-79	2.98152e-79	2.49269e-156
2.99953e-80	-2.57162e-80	-7.22885e-80	-5.94846e-81	-3.08106e-80	-4.11227e-81	1.2566e-80	6.15035e-80	1.42581e-81	1.36965e-80	-3.9664e-80	1.8788e-80	-6.7065e-81	2.29851e-80	2.27824e-80	4.71758e-80	-6.47107e-80	8.09651e-81	-2.89743e-80	5.92419e-81	-2.08332e-80	9.62808e-81	-3.46249e-80	-3.81351e-83	4.7158e-81	-2.85706e-80	-1.53682e-80	1.1064e-80	4.47554e-81	-4.84846e-81	2.52565e-158
-6.46149e-81	5.54316e-82	7.57476e-81	-1.83466e-81	-9.54863e-82	1.12239e-82	-2.3068e-81	-2.43643e-83	3.68981e-81	-1.15054e-81	1.72642e-81	1.68033e-81	-1.37378e-81	4.11503e-81	2.94826e-81	-6.24103e-82	-5.48249e-81	4.93525e-81	1.16296e-81	4.10112e-81	2.30556e-81	3.92305e-81	-3.8513e-81	-1.81462e-81	-1.36887e-81	2.69038e-81	1.27478e-81	2.07385e-81	7.43893e-82	-3.32159e-81	2.95734e-160
-3.909e-82	-1.02188e-81	-2.64048e-82	2.4225e-82	-6.35328e-82	-3.18829e-82	-1.95791e-82	2.68108e-82	4.43374e-82	9.61753e-83	-8.78184e-83	-1.39124e-81	1.56454e-82	-4.67512e-82	-2.49086e-82	5.4845e-82	2.10718e-82	1.69601e-82	1.61643e-82	-5.71211e-83	7.59573e-82	-1.9553e-82	6.97764e-84	2.94493e-82	1.03256e-81	-1.38214e-81	4.6622e-82	1.47109e-82	8.04737e-83	3.54358e-82	8.84799e-162
-3.84001e-84	6.06057e-85	2.53475e-83	-1.86387e-83	-2.63039e-83	2.36241e-83	-1.2445e-82	-1.56434e-82	-8.63566e-84	1.93768e-83	-3.76999e-83	3.46793e-83	-1.9092e-82	8.3639e-83	1.38432e-82	-2.00395e-82	-1.57114e-82	-3.62904e-83	3.76282e-83	2.77907e-83	8.8152e-83	-3.23396e-83	1.86216e-83	5.96661e-83	-1.00503e-82	-4.24439e-84	4.20652e-83	4.85701e-83	1.80038e-83	2.40178e-83	2.04118e-163
6.07101e-85	-9.15828e-85	-1.12738e-83	-1.16261e-83	7.86893e-84	6.78837e-84	-8.56353e-84	-7.82258e-85	1.11126e-84	-2.25234e-84	5.17416e-84	7.27355e-84	-4.87496e-84	-2.13236e-84	1.25924e-83	-2.08802e-86	-7.2067e-85	8.09348e-84	9.58569e-85	-3.87464e-84	-4.72527e-84	-3.18535e-84	-1.62771e-84	4.57726e-84	-1.45927e-85	-2.00633e-83	-1.10197e-84	-1.03243e-84	4.91848e-84	-1.05752e-84	1.28647e-165
-7.04114e-85	-4.99443e-85	-8.30726e-85	1.2266e-84	2.05729e-87	8.22862e-85	6.25876e-86	2.50029e-84	-7.03068e-85	9.85767e-86	1.08441e-84	-3.26475e-85	3.95938e-85	-4.3866e-86	-5.84999e-85	-1.12838e-85	-7.77184e-85	1.76277e-85	-2.39706e-85	3.14836e-86	1.31621e-84	2.89426e-85	8.8106e-85	5.85344e-85	-1.22712e-84	-1.34553e-84	3.42479e-85	-4.19705e-85	3.57983e-85	-4.45061e-85	1.97371e-167
-1.4184e-85	-5.61982e-86	3.46573e-86	-1.90674e-85	3.20955e-85	1.35723e-85	-1.56052e-85	-7.33178e-86	9.65377e-86	-9.9003e-89	-3.37538e-86	-2.67748e-85	5.83871e-86	1.0338e-85	8.84032e-86	-4.21518e-86	2.27005e-86	-1.74444e-86	-4.42601e-86	1.3127e-86	-1.30046e-86	-1.01537e-85	-1.13822e-86	-5.15153e-86	-9.00845e-86	-1.51548e-85	-4.70749e-86	-3.31446e-85	1.58805e-85	-9.31314e-86	5.11092e-169
4.65285e-87	-1.08285e-86	-1.17748e-86	9.61636e-87	-1.86385e-87	-1.06593e-87	1.61361e-87	7.13115e-87	4.41963e-87	8.96792e-87	9.57176e-87	3.69561e-87	-5.81578e-87	1.56336e-86	7.44288e-88	1.50767e-86	7.47832e-88	2.88676e-86	-1.59463e-86	-6.30938e-87	4.50357e-87	-7.17692e-87	-4.26493e-86	-8.31806e-87	7.21792e-87	-1.26718e-86	-2.08727e-86	1.96596e-86	1.17345e-86	-4.4969e-87	5.42012e-171
1.70935e-88	1.88867e-87	1.32201e-87	4.16985e-88	6.92293e-88	6.15117e-88	1.09773e-87	2.91551e-89	-2.5512e-87	-7.64814e-88	-1.86591e-87	-6.07205e-88	-3.10644e-87	-4.57211e-88	1.53042e-88	3.38094e-87	-1.51704e-87	2.00237e-87	1.13677e-88	1.18161e-87	-3.89671e-88	-2.35751e-88	-1.93447e-87	-6.11217e-88	3.76998e-87	-1.19779e-87	-8.9069e-88	4.31136e-88	9.05961e-88	1.47519e-90	6.93291e-173
3.84046e-89	7.57287e-89	-3.92134e-88	2.44715e-88	-7.73584e-89	-1.07034e-88	1.67282e-88	-3.03775e-89	1.52229e-88	-9.15001e-90	3.08432e-88	-3.00307e-89	-1.54331e-88	-1.2166e-89	-3.02687e-89	3.46844e-88	-3.25487e-89	1.82062e-88	-2.72929e-89	1.83088e-89	4.10985e-89	-7.42391e-89	1.02111e-88	2.06739e-88	-1.95507e-88	-5.97843e-88	-1.59089e-88	-1.57862e-88	-2.02913e-89	6.85762e-89	1.07832e-174
2.04166e-89	5.68049e-90	-1.54939e-89	-1.20878e-89	-5.35467e-90	-4.52947e-89	3.58012e-89	1.11579e-89	-2.03836e-89	2.17929e-89	2.90436e-89	-8.54748e-90	6.45585e-90	-1.39807e-89	3.44025e-93	-2.18294e-89	1.80434e-89	2.69539e-89	-5.96588e-90	-2.45372e-89	2.40619e-90	-2.78228e-92	3.37623e-90	4.1999e-90	1.10533e-89	-9.98059e-90	-3.13252e-89	3.5246e-90	3.47349e-89	-1.7716e-89	1.13029e-176
1.00181e-90	-1.87963e-90	1.58145e-90	8.322e-91	-2.06772e-91	3.5339e-90	-7.9262e-92	3.58096e-91	1.49378e-91	4.70039e-90	2.44541e-90	4.94587e-91	-7.81417e-91	1.3421e-90	-3.6909e-90	2.66058e-90	1.65678e-91	2.84378e-90	1.23888e-90	1.48303e-90	-4.26704e-90	2.62401e-90	1.61959e-90	9.52237e-91	-4.1404e-90	2.09715e-90	-2.1227e-90	-1.20296e-90	4.89475e-91	9.41597e-91	1.40942e-178
4.64377e-92	-3.4882e-92	-1.24535e-91	-6.5037e-92	5.79093e-91	7.20835e-92	-3.72399e-91	-3.84104e-91	3.97806e-93	-1.31373e-91	4.98253e-91	4.17534e-92	-4.81078e-92	2.42254e-91	-4.47582e-92	-1.36886e-91	4.16778e-91	-3.09524e-91	-3.30294e-91	-1.3122e-91	-1.61183e-91	1.02257e-91	-5.89023e-91	8.97542e-92	2.63901e-91	-3.12381e-91	2.95575e-91	1.34376e-90	9.23397e-92	2.82636e-91	3.93485e-180
-6.16747e-92	-4.13277e-93	9.33018e-92	-3.48496e-92	-2.76857e-92	-1.31544e-92	-4.75248e-92	-6.77007e-92	-5.90023e-92	-5.95095e-92	-4.213e-92	-1.12922e-91	3.9763e-92	-2.04714e-92	-1.71501e-92	-1.1501e-91	-6.94838e-92	-1.76188e-92	2.18368e-92	-5.837e-92	-1.65574e-92	2.35113e-92	-5.34304e-92	1.26206e-92	-1.15829e-91	1.20582e-91	-1.67577e-92	-5.56023e-92	8.8691e-93	-1.03905e-92	1.02971e-181
1.08633e-93	6.58872e-93	2.32756e-93	-6.94841e-93	-1.12374e-93	-3.04287e-93	2.26321e-93	1.12591e-92	-1.67577e-93	9.35219e-94	-8.72214e-93	8.4131e-93	1.993e-93	-5.45855e-93	5.07605e-93	-4.08788e-93	-1.04651e-92	7.33109e-93	3.90214e-95	-1.5008e-93	2.46885e-93	-1.60892e-93	9.76433e-94	-1.07902e-93	-5.69526e-93	-9.61191e-93	4.64867e-94	-2.69217e-93	1.60841e-93	1.06827e-93	7.79819e-184
-4.62147e-95	-3.37154e-94	6.01333e-94	-3.73589e-94	1.75546e-94	-2.85548e-95	2.57838e-94	-7.03481e-95	-5.94249e-95	1.31236e-93	1.38721e-94	-9.5049e-94	-2.1241e-94	5.48157e-94	-4.10826e-94	3.25646e-94	8.23456e-94	5.50395e-94	4.97448e-94	-1.39813e-93	1.58762e-94	9.51666e-96	-2.0277e-93	3.97956e-94	-1.50679e-94	-2.26758e-94	-3.59135e-94	1.69312e-93	5.47593e-94	-2.10314e-94	1.48813e-185
5.23878e-95	-1.7209e-95	-4.74427e-95	1.17351e-95	3.17055e-95	-1.01823e-95	-3.91495e-95	8.51548e-96	-2.89334e-95	-2.52371e-96	1.45801e-95	5.98287e-95	7.74019e-95	2.84397e-94	-6.43354e-96	-4.53525e-95	-3.86517e-96	-4.7525e-95	1.006e-94	7.5889e-95	6.11676e-95	3.63383e-96	-8.70402e-96	7.02107e-95	-2.28902e-95	5.26274e-95	1.56e-95	-1.0478e-95	-2.02141e-95	8.15177e-95	1.39363e-187
-1.68427e-96	-3.02336e-97	-8.02413e-96	7.06074e-96	1.42635e-95	2.61255e-95	2.08083e-95	3.543e-95	6.96902e-97	1.42789e-95	1.73075e-95	-8.02509e-96	-1.68357e-96	2.6801e-98	-3.50616e-95	1.08181e-95	1.47125e-97	-1.20212e-95	1.36372e-95	-3.64251e-96	9.39459e-96	1.98302e-95	3.92697e-96	6.031e-96	-8.83341e-96	4.08972e-96	-5.0019e-96	-1.08222e-95	-9.44573e-96	-8.99737e-96	5.89306e-189
2.37365e-97	1.55128e-96	-6.18015e-97	-1.56871e-96	-4.00656e-97	4.5403e-98	1.35712e-96	2.93072e-97	-9.32898e-97	-7.27825e-98	4.24777e-97	-4.24696e-97	5.62179e-97	-3.12652e-97	3.57402e-97	1.52065e-96	-5.71467e-97	-1.32452e-97	-2.1887e-96	4.99173e-98	9.95689e-98	-6.26128e-96	2.02292e-96	1.85567e-96	7.40326e-97	1.71848e-96	1.06984e-96	1.88141e-96	-1.92785e-97	-6.17271e-97	7.19762e-191
9.17514e-98	3.82562e-98	2.78618e-98	2.60255e-97	-1.04874e-99	3.51981e-98	-1.31342e-97	2.38021e-98	9.22651e-98	7.147e-98	-3.93696e-98	-5.31771e-98	4.41157e-98	3.15556e-97	-4.91633e-98	-2.55077e-97	6.23493e-98	5.21654e-98	5.73735e-98	1.1532e-97	-3.7926e-98	9.43122e-99	1.01231e-97	-1.38589e-97	-1.11492e-98	-9.96969e-98	2.72415e-97	5.09009e-98	-1.3658e-97	-6.52757e-98	4.4841e-193
-2.71723e-99	1.52681e-98	-1.02418e-98	2.71519e-98	-5.05978e-99	6.91195e-98	1.79043e-98	-2.01588e-99	-1.25251e-98	8.42747e-99	-4.74264e-99	3.24705e-98	-2.97361e-99	-7.11064e-99	2.14254e-98	-2.1766e-100	-3.73216e-99	1.56279e-98	-4.16562e-99	-5.80602e-98	2.00294e-99	-1.77832e-98	4.90239e-99	1.41534e-98	8.20069e-99	1.86288e-98	-6.58947e-99	-5.98038e-98	5.88288e-99	-1.50356e-98	1.65196e-194
-1.43412e-99	2.06195e-99	-2.12365e-99	-4.01541e-99	-6.29987e-100	7.79459e-100	-2.54631e-99	6.70158e-100	-4.34959e-99	-1.94869e-99	-3.19873e-99	2.19716e-99	8.81037e-100	6.64977e-100	6.47944e-100	1.75219e-100	-8.65675e-100	1.48905e-99	-1.33183e-99	-3.41185e-99	-2.33766e-99	-2.72813e-100	-7.60894e-100	2.5175e-99	6.84912e-100	1.23684e-99	-2.35838e-100	9.82609e-100	3.18403e-99	-2.81443e-99	1.2424e-196
4.49901e-100	-9.39311e-100	4.70078e-101	-1.56043e-100	1.21419e-100	-3.0765e-100	4.6546e-100	-4.33119e-100	-2.22325e-100	-4.31844e-100	8.15128e-101	1.14166e-100	-2.40173e-100	2.03171e-100	-6.83194e-101	3.31532e-100	-2.35689e-101	5.89421e-100	8.85128e-100	-2.16584e-100	-2.43674e-100	1.38085e-100	1.03145e-100	-3.07907e-100	-6.38223e-100	7.4998e-100	7.44429e-100	-2.24292e-101	-3.17764e-100	4.83653e-100	5.31564e-198
-3.88018e-102	8.77835e-101	-1.76094e-102	-3.18078e-102	1.31481e-101	-1.53211e-101	-1.32952e-102	-1.29223e-101	-2.94206e-101	4.96014e-101	-1.56682e-101	-6.93303e-102	6.35588e-102	2.33892e-101	-1.08548e-100	3.22496e-101	-2.45603e-101	-6.35151e-102	-1.65612e-101	7.58116e-102	4.13805e-101	1.01905e-102	-5.83174e-102	4.91674e-102	1.93621e-101	-5.37121e-102	-3.23024e-101	-8.12448e-101	4.48931e-101	8.29457e-102	3.82192e-200
-7.52852e-102	1.55231e-101	3.68452e-102	2.32594e-103	-4.11584e-102	4.33607e-102	-1.28583e-101	1.59673e-101	-7.81505e-102	-5.62781e-102	6.1967e-102	-4.36822e-102	-5.99867e-102	1.369e-103	7.238e-102	-8.63475e-102	1.1659e-101	-3.03469e-102	1.78506e-102	4.97881e-102	-2.29511e-102	3.93486e-102	2.51819e-102	2.10734e-102	7.25159e-102	4.18389e-102	2.87449e-102	-8.85529e-102	3.06471e-102	-2.10652e-103	1.45134e-201
-2.10258e-103	3.02709e-104	-5.02781e-103	1.19659e-102	3.50451e-103	-4.70025e-103	-2.14456e-103	-2.11681e-103	-3.07714e-103	-6.59166e-103	5.73217e-104	7.20068e-104	-3.9317e-103	-3.79054e-103	8.02988e-103	2.288e-103	5.00762e-103	-1.41904e-103	-5.72824e-103	2.83602e-103	1.12134e-102	-3.01606e-103	3.04573e-103	1.60404e-103	-2.56736e-104	3.21983e-104	-3.96405e-103	8.2116e-104	2.5762e-104	-2.8508e-103	6.09117e-204
8.73915e-104	-1.27391e-104	-1.78079e-104	6.77867e-105	3.3707e-104	-1.02267e-103	-4.16652e-104	5.21974e-104	-9.20515e-105	-8.87919e-104	1.66666e-103	-4.17068e-104	-6.58626e-104	1.4878e-104	2.88198e-104	2.41088e-104	1.28073e-103	-2.48643e-104	5.29535e-104	4.23553e-105	1.42285e-103	5.93276e-104	1.27636e-103	-1.7529e-104	2.5424e-104	-8.47057e-104	-2.39764e-103	-2.23408e-103	2.47389e-104	-5.49783e-104	2.46735e-205
4.3725e-105	2.00392e-106	2.97086e-105	-3.01734e-106	-6.92542e-105	-6.14268e-105	4.04823e-105	4.43909e-105	1.48051e-104	-1.41634e-104	-2.5619e-104	1.24713e-104	1.63299e-104	-4.64576e-105	2.50004e-105	1.85991e-105	-1.29809e-104	2.77056e-105	1.07727e-104	-3.93271e-105	-3.26675e-104	-1.41403e-104	-6.71064e-105	1.40603e-104	3.44973e-105	-2.09304e-105	-3.99808e-105	6.58733e-105	2.19794e-104	7.02072e-106	4.05626e-207
5.71123e-106	-5.8938e-106	-5.37714e-105	-1.83364e-105	6.73122e-106	-1.28943e-105	-6.68875e-106	2.06661e-105	-5.64695e-106	3.53085e-106	-2.32899e-106	-1.81969e-105	6.86021e-106	1.26963e-105	6.56018e-106	-7.43543e-106	3.83068e-106	8.8158e-106	-1.18665e-105	-1.74252e-105	-1.19515e-105	1.16171e-105	6.53588e-106	4.11763e-106	6.94011e-106	9.00225e-106	-1.25943e-105	1.14056e-105	-6.10719e-106	9.67454e-106	6.08894e-209
-6.82421e-107	-1.88354e-107	-9.22171e-107	-6.77787e-107	-1.22578e-106	-4.72959e-107	-3.89085e-106	2.24527e-106	1.1034e-106	-6.28416e-107	-1.37689e-106	-8.82486e-107	1.78303e-106	-3.45601e-106	4.07955e-107	-7.56824e-107	2.95581e-106	5.93069e-107	-1.24725e-106	-8.95132e-107	1.88841e-106	8.63534e-107	1.36352e-106	4.34327e-108	5.98726e-107	-2.03628e-106	-1.08439e-106	-1.31274e-106	2.25099e-107	1.53045e-106	7.12819e-211
1.31379e-107	-2.34196e-108	-3.40342e-107	2.74838e-108	-7.21533e-108	3.39845e-108	1.48801e-107	-1.52275e-107	2.39438e-109	-6.33131e-108	-1.81321e-107	-3.60927e-107	-1.82104e-108	8.46097e-108	-1.94019e-107	-1.65325e-108	-1.19769e-107	-1.91132e-108	1.78637e-107	8.9401e-108	-3.52453e-107	3.00968e-108	1.08294e-108	2.60105e-107	3.5503e-108	-1.30215e-107	5.64704e-108	9.41894e-108	7.61635e-108	-1.09499e-107	6.94236e-213
-7.80275e-109	-1.35431e-108	-3.84514e-108	-4.68292e-110	1.39064e-109	-4.7128e-109	-1.88428e-108	-1.02894e-108	-5.7575e-109	3.39052e-108	-1.29291e-108	7.14281e-108	-7.18136e-109	-4.4837e-109	1.9728e-109	-1.88751e-108	-1.40382e-108	1.40187e-108	1.72719e-109	-5.57715e-109	7.53817e-109	-4.7165e-109	6.38709e-109	3.30787e-109	3.27238e-108	9.22423e-109	-7.76786e-109	-1.16542e-108	1.27876e-111	2.83977e-108	1.18088e-214
-1.0372e-109	6.58019e-110	-1.66051e-109	2.00999e-109	-1.23783e-109	-1.53392e-109	-8.29309e-111	-2.91232e-109	-7.73422e-111	4.94969e-109	8.58902e-110	3.80613e-109	3.99549e-109	-1.31022e-108	3.16332e-110	9.77722e-110	2.10102e-110	2.28951e-110	3.33068e-109	1.0595e-109	2.2091e-109	3.61065e-110	-9.25888e-109	-3.8424e-109	1.26918e-110	-9.85761e-109	2.38053e-109	3.79563e-110	5.20937e-110	3.93191e-110	4.70336e-216
-8.69965e-111	1.62025e-110	-8.4245e-111	2.93885e-110	-2.07039e-110	2.421e-110	3.57926e-110	1.10701e-110	5.69936e-110	2.26805e-110	-4.98886e-111	4.66316e-110	7.41133e-110	8.97827e-111	-9.30183e-111	4.02325e-110	1.87649e-110	-3.57592e-110	-5.05623e-111	-3.85117e-110	-1.17268e-111	2.39638e-110	-2.7511e-110	-2.50882e-111	-1.18489e-110	-3.50185e-111	1.66671e-110	1.79547e-110	-4.06948e-111	-7.39254e-111	2.22343e-218
2.00453e-111	1.68157e-111	-3.0109e-111	4.24426e-111	-6.47378e-111	-1.36469e-111	-4.93326e-111	1.41334e-111	-3.21038e-111	1.94543e-111	2.30829e-111	2.51634e-111	-2.21019e-112	-7.20155e-113	8.64986e-111	-1.47692e-111	2.92946e-111	1.77507e-111	-3.38226e-111	-2.62922e-111	1.11506e-112	2.27293e-111	4.05346e-111	-4.46301e-111	-2.24182e-111	4.56595e-112	7.67232e-112	-3.06855e-111	5.15002e-111	-4.0276e-111	3.36435e-220
1.18944e-112	-5.69563e-112	-1.22195e-112	-4.79212e-112	1.57515e-112	-5.40848e-112	-9.74312e-112	1.25377e-112	-1.01381e-112	-4.3447e-112	-1.4724e-112	3.91155e-112	2.13271e-113	-4.83274e-114	-2.87929e-112	3.46662e-113	-8.07681e-112	1.03387e-113	4.41343e-112	-4.07076e-114	7.60785e-113	-6.52511e-112	-1.24647e-113	1.89118e-112	-4.51471e-112	9.89768e-112	-6.37022e-113	6.67144e-112	-1.29704e-112	-3.31012e-112	5.39749e-222
1.37048e-114	3.73182e-113	5.72983e-113	1.6458e-112	-8.09445e-113	7.31983e-113	4.17261e-113	2.39563e-113	-3.65744e-113	3.7547e-113	-5.14929e-113	5.15971e-113	-5.73524e-113	2.83351e-113	1.27762e-113	-2.58574e-112	5.62499e-113	-2.29786e-113	-3.52097e-113	-2.95393e-113	2.13157e-113	-1.42962e-113	5.88292e-114	6.6808e-113	3.24505e-113	5.43563e-113	3.47553e-114	-1.8924e-113	-1.88347e-113	-9.43955e-113	1.4977e-223
6.32363e-114	3.29833e-114	1.64002e-113	1.4633e-114	4.70533e-114	-3.1634e-114	-1.51233e-114	6.06348e-114	1.13324e-115	-4.04766e-114	-1.9228e-113	8.27283e-114	-1.97473e-114	5.73042e-114	8.36621e-114	-9.89539e-115	-5.90618e-114	-2.7439e-114	-4.8401e-114	3.3763e-114	-4.37337e-114	-2.65282e-114	-1.12975e-113	-1.08159e-114	-8.27105e-114	3.65725e-114	1.19876e-115	-9.74834e-114	-3.51019e-114	-7.69336e-114	1.43598e-225
7.09439e-115	-4.89587e-115	5.09609e-115	9.51734e-115	-7.52985e-115	7.16828e-116	1.71189e-115	7.72948e-115	1.18784e-114	-1.08043e-114	5.51035e-115	-1.67657e-114	-4.19982e-115	-1.49656e-114	-6.66924e-115	1.20635e-114	-3.10946e-115	3.27551e-114	-2.09865e-115	-1.48397e-116	1.34541e-115	1.21927e-115	-5.48386e-115	-5.89481e-115	-6.84336e-116	-4.0491e-115	4.04835e-115	4.83443e-116	-3.8085e-116	-2.85951e-115	2.50855e-227
2.00708e-116	-8.08607e-116	1.96392e-116	-3.45887e-116	8.45912e-117	-2.35069e-115	6.76025e-116	-1.26592e-115	-7.47999e-116	1.02015e-115	1.97793e-115	1.99877e-117	4.3567e-116	-1.24296e-115	1.15158e-115	5.89287e-116	6.11494e-116	-9.6017e-116	-3.80658e-116	5.9847e-116	-7.8189e-116	2.77241e-116	4.42635e-116	-8.36965e-116	4.0118e-116	-2.07378e-115	-2.08017e-117	2.68054e-115	2.23095e-115	-2.5646e-116	3.74395e-229
1.74939e-118	4.89082e-117	1.57416e-116	-2.56713e-117	-7.46259e-117	-5.31209e-117	-1.64391e-117	-2.24613e-117	-7.72635e-117	-7.64824e-117	4.32906e-117	-5.08694e-118	1.10175e-116	2.52278e-117	-2.95741e-116	-2.11644e-117	-6.33067e-117	1.06569e-116	-2.39802e-117	1.26479e-116	-1.41488e-116	3.38438e-118	-3.80197e-117	-5.93903e-118	7.98767e-118	-7.42402e-117	-2.46209e-117	2.75482e-116	-5.11525e-117	4.33423e-117	2.91419e-231
5.49381e-118	-2.53756e-118	9.69159e-118	3.62288e-118	2.24873e-117	-4.27597e-118	2.36054e-117	-1.05761e-117	-2.17215e-118	5.87098e-118	1.64013e-117	9.83449e-119	8.5141e-120	1.11954e-117	1.5833e-117	5.11252e-118	-2.90824e-118	-3.97266e-119	-1.48157e-117	3.69293e-119	1.24011e-117	1.9915e-118	-7.68802e-118	9.79884e-118	-5.15664e-118	-1.11178e-117	2.63839e-117	-2.24571e-117	-5.84321e-118	-1.20926e-117	4.12017e-233
3.78017e-119	3.44693e-118	3.17482e-118	2.3573e-118	6.04524e-118	-1.62722e-119	3.11566e-118	-2.32552e-118	-2.00468e-118	-1.4984e-118	5.15675e-120	1.78285e-119	-1.09357e-118	5.93258e-118	1.39125e-118	-1.81688e-118	-1.30768e-118	-3.78436e-119	-3.71382e-118	-8.4606e-119	-1.22852e-118	-1.8936e-118	2.28151e-118	-3.64448e-119	1.91782e-118	1.77498e-118	8.32944e-119	3.17574e-121	-2.32335e-118	4.77301e-118	1.8977e-234
-7.36356e-120	-3.2767e-120	-1.12006e-119	1.71751e-119	-3.91129e-119	3.50364e-119	6.57012e-120	8.52911e-120	-3.56365e-120	2.74732e-119	1.06083e-121	-3.21486e-119	2.17052e-119	4.62318e-119	-5.8855e-120	8.11076e-120	7.1433e-120	-2.88341e-119	-3.33368e-120	-1.85376e-120	1.1642e-119	1.06559e-119	1.40612e-119	2.38965e-120	-3.38752e-119	3.46965e-119	-1.52795e-119	1.74115e-119	6.30307e-120	1.04553e-120	1.21469e-236
6.2306e-121	-4.75595e-120	-4.01051e-121	-2.75942e-120	-1.91154e-120	2.26995e-120	-3.02607e-120	5.23931e-121	-9.3581e-121	-2.67033e-120	-8.53111e-121	1.11113e-120	-1.40645e-120	-9.70674e-121	-1.19757e-120	-4.8954e-121	3.05029e-121	-1.26101e-120	5.12269e-121	7.66069e-121	6.05551e-121	-3.15358e-120	-7.7202e-121	2.57917e-120	-2.30863e-120	2.37707e-120	1.58367e-120	-3.03471e-120	-7.01367e-121	4.02155e-121	1.07027e-238
-3.80398e-121	-2.27024e-121	-1.72002e-121	-1.75218e-121	3.90816e-121	-3.51191e-121	-5.29226e-121	6.40221e-121	-9.82928e-122	-2.43814e-121	9.4338e-122	-9.6803e-121	-1.49569e-121	3.9867e-121	8.37607e-122	-6.43719e-122	2.90189e-121	-4.24557e-121	4.5124e-121	-2.60857e-121	-4.85565e-121	-4.82188e-123	-7.57599e-121	3.79259e-121	2.91046e-121	-5.18262e-121	4.0533e-121	9.20921e-122	-4.54867e-122	-6.74481e-121	4.9029e-240
8.43883e-123	-4.25098e-123	8.05124e-123	1.94323e-122	-1.4817e-122	9.55064e-122	-2.86941e-122	-8.88955e-124	-7.39359e-123	-5.96647e-123	-3.86517e-122	-2.52827e-124	1.42354e-122	-1.54026e-123	-1.79111e-121	-1.35891e-122	-6.90844e-123	3.90013e-122	2.19955e-122	-2.65061e-122	-1.81802e-122	1.18286e-122	-1.1916e-122	5.64602e-123	-1.93159e-122	-3.23932e-122	-1.07548e-122	6.0147e-123	-3.00553e-122	1.94019e-122	5.10052e-242
2.57617e-123	3.18431e-124	-1.37938e-124	2.05255e-123	-6.29304e-123	5.11868e-123	-2.024e-123	1.14909e-123	-7.83323e-123	-1.18818e-123	3.22578e-123	1.55737e-123	-2.1257e-123	4.34626e-123	-7.35671e-123	7.01176e-125	1.99666e-123	5.16541e-123	8.13356e-123	-6.59813e-123	1.61676e-123	1.22739e-123	-7.56406e-124	-3.00204e-124	-1.4101e-124	1.69584e-123	3.35608e-124	1.61951e-123	-1.11226e-123	-4.56261e-126	3.87337e-244
1.52754e-124	1.33739e-124	3.02934e-124	8.74128e-125	-2.71293e-125	1.18308e-124	-1.40608e-125	-5.08673e-125	-4.05673e-124	1.38519e-124	8.79901e-124	7.92748e-124	1.31179e-123	1.50524e-123	5.70509e-125	-5.00526e-124	-6.8117e-124	-1.50924e-123	3.84141e-124	-1.17635e-123	4.35451e-124	1.33237e-124	-1.69818e-124	-1.58554e-124	9.32684e-124	3.06096e-124	-1.00671e-125	-1.83446e-124	2.98924e-124	-1.97587e-124	1.16452e-245
-1.52171e-126	1.36574e-124	-1.50387e-124	4.7697e-125	1.11323e-124	2.04936e-124	-1.63297e-124	5.44577e-125	-1.11501e-125	-6.82104e-125	-2.2989e-125	1.04129e-124	-2.79962e-126	2.94891e-124	-1.42975e-124	-4.53956e-126	2.25146e-125	2.42505e-125	6.98098e-125	4.44431e-125	2.47252e-125	-4.54428e-125	-9.86274e-125	-7.34672e-125	-7.94623e-125	-2.31939e-126	2.61053e-124	-1.17947e-125	-1.0332e-124	-3.88582e-125	3.63686e-247
1.51477e-126	9.08505e-126	-5.47221e-126	2.19663e-125	1.17965e-125	1.64662e-125	5.77988e-126	9.76113e-126	4.50844e-126	5.79306e-126	1.63445e-125	-8.11253e-126	-6.89768e-126	3.33108e-126	1.66932e-125	6.10212e-126	1.09578e-125	-1.76647e-126	-4.72578e-126	-5.7224e-126	3.69405e-126	-8.88168e-126	-2.58602e-126	-9.76177e-126	-1.30243e-125	5.7601e-126	1.36688e-125	-1.74147e-126	-2.67767e-126	3.57828e-127	2.67046e-249
-4.78901e-128	-1.10604e-126	-2.54833e-127	-9.31871e-127	3.33879e-127	-9.904e-127	-1.9124e-126	1.54897e-126	2.14337e-127	-1.91676e-127	7.50272e-127	2.69302e-127	3.76456e-127	5.73759e-127	1.47711e-126	-1.00454e-126	4.37026e-127	2.35512e-126	-1.06866e-126	-1.29789e-126	-2.47325e-127	3.16479e-127	-2.56386e-127	-4.17853e-127	1.82817e-128	-9.70978e-127	-2.14263e-126	1.86797e-126	-1.66585e-127	1.66479e-127	3.17324e-251
3.09863e-127	2.1018e-128	7.52755e-128	1.27355e-127	-9.44448e-128	4.94598e-129	1.0676e-128	1.7309e-127	3.74986e-128	1.39061e-127	-3.4838e-128	-1.83163e-128	-1.54434e-128	-3.08496e-127	4.00277e-127	6.10666e-127	-1.16476e-128	2.51182e-128	-1.25076e-127	4.35083e-128	8.38337e-128	2.03458e-127	-4.55376e-128	6.56371e-128	2.55849e-128	1.57607e-127	-1.10046e-127	1.63482e-128	-5.94813e-128	1.80995e-127	9.55475e-253
2.38177e-128	-1.11901e-128	9.50375e-129	-1.29387e-130	9.37314e-129	1.66831e-128	1.68065e-128	-2.36927e-128	-8.28531e-129	-1.22529e-129	-1.88179e-128	3.11744e-129	-1.83913e-128	2.40363e-129	-5.62025e-128	2.04254e-128	-1.6064e-128	2.37529e-128	2.12508e-128	-2.76496e-129	3.91285e-129	-9.9911e-129	-7.63828e-129	-2.66188e-129	-3.87297e-128	-5.85934e-130	1.57528e-130	9.01196e-129	-2.06575e-128	-3.75128e-128	1.12243e-254
-2.18238e-130	-4.22258e-129	1.06727e-129	4.87581e-130	1.74358e-129	2.89517e-129	-3.43876e-130	1.21915e-129	3.00891e-130	-4.55144e-130	-1.40602e-129	7.94701e-131	6.14586e-130	-4.46729e-130	4.46861e-129	1.6692e-129	-1.71694e-129	2.95218e-130	-3.02021e-131	8.12913e-130	-6.2037e-130	5.22934e-130	2.25617e-129	3.28615e-129	-3.29135e-129	-3.38499e-129	-3.69353e-129	-3.70401e-130	-1.18109e-129	5.93508e-130	1.15956e-256
3.21589e-131	-2.57847e-130	-1.73905e-130	8.2604e-131	2.15711e-130	3.35337e-130	-3.35756e-130	9.50898e-131	-6.80979e-131	-1.48182e-130	-1.64258e-130	1.09992e-130	-4.06141e-131	2.50138e-130	3.06636e-131	2.34329e-130	3.96978e-130	2.65976e-130	2.39635e-130	-7.22162e-131	-2.14441e-130	9.13324e-131	-6.78972e-130	-1.28785e-130	8.96364e-131	5.01727e-130	9.2552e-131	-4.23255e-132	1.72672e-130	1.78684e-130	1.72407e-258
6.11769e-133	5.35243e-132	-5.57125e-132	-1.32637e-131	1.31036e-131	-1.35678e-131	4.48701e-132	-3.11726e-131	1.29581e-131	2.2514e-131	1.13501e-131	3.59738e-131	2.08152e-132	4.75299e-134	3.57848e-131	-2.0012e-131	-4.25136e-133	-1.55552e-131	-3.99878e-131	-4.0857e-131	-2.30617e-131	2.44508e-132	4.19423e-133	2.47779e-131	1.22473e-131	7.76197e-131	1.9651e-131	-1.42807e-131	-5.10374e-131	6.49221e-131	2.36138e-260
7.89931e-133	6.00795e-133	6.48251e-133	-1.08132e-132	6.0413e-132	5.37385e-132	6.73757e-133	-1.46692e-131	7.69523e-133	-4.20988e-132	6.73023e-132	-2.84338e-132	-3.23266e-132	1.60282e-132	-9.65473e-133	-7.60727e-132	2.92278e-132	4.44547e-132	-8.67061e-132	-4.8597e-132	1.75297e-132	-1.02047e-131	2.36003e-132	-1.75808e-132	-4.65914e-132	8.81986e-133	-9.61027e-133	7.83504e-132	-3.62164e-132	-1.06925e-133	7.68003e-262
-7.35757e-133	-4.18552e-133	-1.44837e-132	-5.95621e-133	6.86943e-133	-5.08105e-133	-5.36234e-133	-2.97053e-133	-6.1582e-134	3.49285e-133	-1.16354e-132	-8.50182e-134	-5.13745e-133	-2.7199e-133	5.07455e-133	1.58054e-133	3.68338e-134	3.20857e-133	2.87291e-133	2.14452e-133	2.34719e-133	-4.60595e-133	-5.8414e-133	3.30089e-133	-5.8178e-133	-2.97924e-134	1.69798e-133	-3.18636e-134	-4.30782e-133	-4.09743e-133	8.05507e-264
-5.15938e-134	-2.65922e-135	-4.14357e-134	-6.26518e-134	2.15983e-133	2.00421e-134	4.19856e-134	-4.17644e-134	8.89534e-134	1.90077e-134	2.88022e-134	-1.52181e-134	1.12368e-134	4.53227e-135	8.69453e-135	2.64821e-134	6.48218e-135	-1.23454e-134	1.68704e-133	-1.2461e-134	-3.5169e-134	1.34684e-134	-8.17585e-134	-7.53166e-134	4.58117e-134	1.37566e-134	9.83322e-134	-1.0226e-135	6.50677e-134	-4.55982e-135	1.27926e-265
-1.70313e-135	7.18807e-135	1.64643e-134	4.20207e-135	4.52966e-135	-4.33431e-135	-5.944e-135	8.2775e-135	5.90183e-135	6.29927e-136	-6.94495e-136	1.14553e-134	1.0542e-134	1.51633e-135	-1.67752e-135	-2.29203e-135	-3.1953e-136	-3.88622e-135	-1.21382e-134	-1.58452e-134	3.3828e-135	-4.51001e-135	-2.51269e-135	-7.69819e-135	9.6175e-137	2.37408e-135	4.34023e-135	-1.09216e-134	2.17195e-134	9.49672e-135	1.99155e-267
-6.5886e-137	-1.52986e-135	7.09263e-136	5.58315e-136	-2.43959e-136	-8.93587e-136	3.55678e-136	3.31949e-136	-1.03984e-136	9.1294e-136	8.02232e-136	9.3131e-136	-8.00854e-136	1.45759e-136	3.02319e-136	8.58591e-136	-1.83137e-135	-3.19636e-137	8.36316e-136	-1.54156e-135	-9.83336e-136	4.8724e-136	4.66329e-136	-1.9031e-135	-1.54576e-135	1.24575e-136	-1.91242e-135	3.30326e-137	9.29008e-136	1.45355e-136	2.65225e-269
3.60635e-137	-7.42844e-137	-4.84429e-137	1.43019e-136	3.80518e-137	-1.763e-137	-2.91688e-137	2.96041e-137	8.52787e-137	-3.25562e-136	-8.32789e-138	-1.83097e-136	-6.73886e-137	5.14943e-137	-2.14161e-137	1.72525e-137	1.28048e-136	9.92509e-137	-2.9637e-136	1.33099e-136	1.53163e-137	-7.53281e-137	-2.60589e-137	-1.89234e-136	1.81827e-136	3.23623e-137	7.48062e-137	7.23792e-137	-7.44998e-137	-1.93961e-136	4.50221e-271
-1.3539e-137	-1.45595e-138	7.22788e-138	7.82301e-138	-1.15396e-137	1.72057e-137	5.1989e-138	1.05439e-137	5.88541e-138	1.07225e-137	-6.48907e-137	-9.88637e-138	-3.38629e-138	8.06837e-138	7.37746e-138	4.20832e-138	4.21656e-138	1.26547e-137	8.87267e-138	-3.82677e-138	6.70163e-138	-1.3253e-137	6.20714e-138	8.39841e-138	5.84071e-138	-1.07959e-137	1.23908e-138	-2.07601e-137	-4.51388e-138	8.08252e-138	6.74291e-273
-2.76278e-138	-1.76497e-138	-1.76252e-140	-5.24755e-139	3.01089e-138	8.04233e-139	1.27306e-138	2.32314e-139	1.02386e-138	-1.08772e-138	3.37222e-139	7.45369e-139	3.48978e-138	-7.57241e-140	3.14841e-139	8.59028e-140	-1.39821e-138	-4.59248e-139	9.49251e-139	3.63741e-139	7.63329e-139	3.14035e-140	6.51892e-139	3.88106e-139	4.71233e-139	1.99895e-138	-1.07963e-138	5.2929e-139	1.00526e-138	4.13682e-138	6.57481e-275
1.83484e-139	-1.68575e-140	-1.28541e-139	1.38431e-139	-2.81252e-139	-4.71409e-140	-5.36676e-139	-6.26368e-140	-3.66818e-139	-1.23548e-139	-2.48946e-139	-7.67016e-140	-3.89304e-140	-2.01663e-139	-7.85652e-140	2.21413e-140	-2.02716e-139	-7.34533e-140	2.97288e-140	1.95354e-139	-1.87496e-139	-1.05523e-139	5.27651e-140	4.36217e-141	-9.13216e-140	9.3102e-140	-1.41532e-139	-3.55834e-139	-2.97634e-139	-5.94363e-139	1.44957e-276
4.77675e-141	2.49096e-140	-2.81679e-141	-2.92231e-140	9.28313e-141	-1.15487e-140	-1.95187e-141	7.84419e-141	-4.53108e-140	1.76335e-141	-1.80176e-140	1.33389e-140	1.19687e-140	-2.09224e-140	-6.82217e-140	-1.9372e-140	-2.72427e-140	1.21095e-140	-1.69303e-141	-1.11347e-141	3.50803e-140	1.73019e-140	-1.22836e-140	4.56066e-140	-3.61466e-140	-6.12712e-140	5.93707e-141	-4.62025e-142	-1.05471e-140	-2.51671e-140	2.04539e-278
6.94431e-142	1.20687e-141	-1.01548e-140	1.95778e-141	-1.11931e-141	3.24004e-141	8.2705e-142	-2.10432e-141	-1.20957e-141	3.71004e-141	-1.31185e-141	-2.17816e-142	4.37806e-141	1.57431e-141	-2.17399e-141	-4.87372e-142	-4.48777e-141	-1.79503e-142	-4.11689e-141	1.11198e-141	2.79844e-141	-2.62346e-141	1.06308e-141	6.02899e-141	-1.36895e-143	-3.11748e-141	3.60916e-141	-3.82832e-143	1.03331e-141	1.45296e-141	2.85835e-280
-1.36537e-142	4.3606e-142	-7.09364e-144	2.42987e-142	6.27756e-142	-1.57749e-142	4.86365e-142	-2.80594e-142	-6.49035e-142	-7.19528e-143	5.66598e-142	5.66351e-142	8.82281e-143	4.4691e-143	6.26219e-142	1.43109e-142	-2.78462e-142	2.09481e-142	-1.77853e-142	7.19683e-142	-1.97243e-142	-2.30585e-142	1.18126e-142	2.13447e-142	-7.08709e-143	8.67165e-142	1.71975e-142	1.39236e-142	3.18887e-142	8.11065e-144	4.22305e-282
-1.72476e-142	4.34483e-143	9.67176e-144	-3.26211e-143	-6.89867e-143	5.07783e-143	2.19264e-143	-3.93706e-143	2.60117e-143	2.2176e-142	-7.88831e-144	-8.22051e-143	-1.72066e-143	7.95506e-143	-5.62137e-143	2.86254e-143	-2.78508e-143	-7.72902e-143	-4.07844e-143	-7.78757e-144	-2.3984e-143	-6.89155e-144	-5.98204e-143	-6.55389e-143	7.66429e-143	5.25595e-144	3.37285e-143	-2.26173e-143	6.74527e-144	7.35211e-144	1.3406e-283
-4.52413e-144	6.5915e-144	-7.81205e-144	3.7254e-144	-4.44942e-144	-9.73091e-144	4.34824e-144	-2.26365e-144	3.77591e-144	1.09127e-143	-1.63248e-143	6.42662e-144	4.16844e-144	1.44238e-144	-1.79865e-144	7.35961e-145	-3.46027e-144	-1.02443e-144	-4.35193e-144	2.94326e-144	7.39269e-145	-1.12806e-143	3.98868e-144	-7.17548e-144	-2.37922e-144	5.93997e-145	-1.72529e-144	-1.06042e-145	-4.24156e-144	-4.27061e-144	1.02277e-285
4.5691e-145	-1.24825e-145	8.75668e-145	6.40339e-145	-4.30133e-145	7.41024e-145	3.77453e-145	-1.91101e-144	4.17352e-145	-1.0627e-144	8.90154e-145	7.21263e-146	4.38914e-146	3.55337e-146	-7.50214e-145	6.16292e-146	6.82695e-145	9.30751e-146	2.09025e-145	-2.74888e-145	3.71415e-145	6.06035e-146	2.33699e-145	2.36286e-145	-4.22438e-145	-6.47912e-145	-8.78207e-148	-1.16534e-146	3.62956e-145	3.60635e-145	1.03069e-287
-2.24655e-146	3.43834e-146	-1.76136e-145	-6.69872e-146	4.06895e-146	4.94867e-146	-2.82777e-146	-4.69135e-146	2.86176e-146	2.23864e-146	1.19679e-146	-1.44112e-146	-3.35291e-147	-7.93787e-146	-7.83305e-146	-3.38036e-146	-3.0435e-146	6.5536e-146	4.8861e-146	4.87741e-146	1.27802e-145	-3.86754e-146	6.35167e-146	1.07521e-145	2.55129e-146	-3.57121e-146	5.31846e-146	2.71813e-146	1.83328e-145	1.0868e-145	1.53891e-289
-5.09315e-148	1.98701e-148	9.65696e-148	-1.83481e-147	9.23688e-147	2.01424e-147	8.70231e-147	3.31021e-147	3.59562e-147	1.25772e-146	-4.73657e-147	6.27668e-147	-1.354e-146	6.79262e-147	-2.01584e-148	-2.39448e-146	-8.4698e-147	-1.34637e-146	2.0271e-147	1.05405e-146	-1.48032e-146	3.04733e-147	-1.76012e-146	1.5365e-146	3.301e-147	6.45469e-147	-5.76585e-147	-2.37793e-146	9.6085e-147	8.40155e-147	3.17317e-291
1.09051e-147	-1.19586e-147	2.1541e-147	4.56918e-148	-3.12746e-148	1.81588e-148	4.78053e-148	3.7961e-148	-3.69456e-148	6.0373e-149	1.15712e-148	-1.59203e-148	3.40178e-148	2.49126e-149	-2.18718e-148	7.28881e-149	4.77783e-148	-2.27628e-147	-1.93372e-148	2.97713e-148	-4.17625e-148	4.30871e-148	5.25538e-149	7.99312e-148	3.70004e-148	3.56932e-148	5.22189e-148	8.1305e-148	5.88828e-148	1.07274e-148	1.64137e-293
1.713e-148	-1.31457e-148	-3.45462e-149	1.42254e-150	-1.87083e-148	-5.21157e-149	-4.31844e-149	-5.26447e-149	4.15874e-149	2.88917e-148	2.15149e-148	3.81662e-149	3.71929e-149	-3.41113e-149	-1.0711e-148	9.65157e-149	3.4316e-149	5.65532e-149	-8.68164e-149	-3.33215e-148	5.11985e-149	3.54341e-149	8.46593e-149	4.70412e-149	2.43086e-148	-2.02312e-149	2.45112e-149	-9.78991e-149	4.33444e-149	-2.14714e-149	4.54683e-295
-6.50543e-150	-3.31823e-150	1.87357e-149	-2.51491e-149	-5.59827e-150	1.03943e-149	9.5508e-150	9.12599e-150	-1.97111e-149	-3.95292e-149	4.95467e-151	2.43338e-149	-3.60352e-151	5.87953e-150	-1.40139e-149	5.3286e-150	-1.08209e-149	2.63965e-149	1.52443e-149	-3.65412e-149	2.42115e-149	-4.80278e-150	-8.79505e-150	-3.49938e-150	1.50187e-149	3.1562e-150	6.77697e-150	1.69275e-149	3.88741e-150	-5.89433e-150	7.85189e-297
6.14241e-150	5.62019e-151	5.13654e-151	3.46577e-150	-4.50108e-151	-9.50225e-151	-1.4117e-150	-8.98518e-151	-1.59362e-150	3.01029e-150	-4.01908e-150	6.94247e-151	1.76832e-150	1.10762e-150	1.05354e-150	1.14086e-150	1.00199e-150	1.56128e-150	-3.4889e-151	-5.20311e-151	-1.49923e-150	1.4591e-150	1.40618e-150	3.4929e-150	-3.19583e-150	4.09775e-151	-6.89307e-151	1.27355e-150	-5.71507e-151	2.65378e-150	1.31464e-298
6.48215e-151	-3.42473e-152	1.14832e-152	-1.83165e-151	-7.26843e-152	-4.21581e-152	3.70968e-151	5.46686e-152	-2.14175e-152	1.2859e-151	5.78042e-152	-2.45987e-151	2.43775e-151	8.85684e-151	-3.46385e-152	-5.94563e-152	-1.02997e-151	-2.17271e-151	-1.73523e-151	-1.64456e-151	-1.89582e-151	3.6865e-151	1.9331e-152	-1.52344e-151	2.38193e-151	2.24773e-151	3.14707e-153	-7.04266e-152	-1.84637e-151	1.02617e-151	1.99939e-300
6.7045e-152	3.00622e-152	5.02543e-153	4.32269e-153	-6.39331e-153	-4.54144e-152	1.78224e-152	-1.07073e-152	5.44671e-152	2.22037e-152	-2.29542e-152	-2.24696e-152	-6.41194e-153	-3.97897e-153	5.82878e-152	6.82885e-153	1.83098e-152	4.21409e-153	2.74359e-152	-2.82532e-152	-5.16974e-152	1.97154e-152	-5.96319e-153	2.32982e-153	-5.49315e-152	-3.10099e-152	2.75603e-152	-2.04301e-152	1.49058e-154	3.9892e-153	2.61491e-302
4.71028e-153	9.60689e-154	3.82358e-153	-6.68934e-154	2.20279e-153	7.2783e-154	1.71449e-153	-4.85052e-153	-1.47047e-153	1.36326e-153	5.85454e-153	9.80711e-154	2.45569e-153	9.47671e-154	-2.03515e-153	3.01392e-154	-6.59748e-154	-3.04361e-153	1.25472e-153	-1.33045e-154	-2.55097e-153	4.72279e-153	-2.41991e-154	1.2228e-152	4.4544e-153	6.37954e-154	1.60356e-153	2.65556e-153	-4.01906e-154	1.0599e-153	3.41287e-304
-2.75973e-154	4.26337e-154	5.53246e-154	-3.14378e-154	-4.08023e-154	-4.3079e-154	7.94813e-154	5.66998e-154	4.08755e-154	-2.50666e-154	-8.05088e-155	1.65871e-153	8.05722e-155	-4.92399e-154	-3.90673e-154	3.19297e-154	5.50852e-154	6.15286e-154	7.33086e-154	6.38473e-154	4.42297e-155	1.44499e-154	-3.83903e-154	2.14848e-154	-6.94524e-154	-3.90073e-154	3.91569e-154	-1.1874e-154	-4.63774e-154	8.42062e-155	8.32692e-306
2.3212e-155	-7.41608e-155	-1.25875e-154	-2.30019e-155	1.19525e-155	-3.88606e-155	3.24687e-156	-1.57793e-155	1.14848e-154	6.55034e-155	-1.52091e-156	2.01767e-156	-2.25875e-155	5.69742e-156	-4.74876e-156	6.74599e-155	5.4652e-155	2.24697e-157	1.16767e-155	-2.37149e-155	9.30743e-156	-5.02154e-155	2.49024e-155	-2.04127e-155	-1.01616e-155	1.757e-155	-5.7904e-155	-6.51758e-156	1.55212e-155	-7.03002e-156	5.83563e-308
-2.44003e-156	8.67647e-156	-1.08843e-155	2.03985e-157	1.42372e-155	2.66962e-156	-1.71679e-156	-5.53846e-157	2.11922e-156	4.072e-156	-9.91153e-156	5.16197e-156	-2.51267e-156	4.71053e-156	5.47913e-157	5.46133e-156	4.78767e-156	1.0142e-155	-7.12335e-156	-1.31107e-156	1.46332e-156	-3.1912e-156	-3.9309e-156	4.11038e-156	9.45278e-156	1.40889e-155	-7.07001e-156	-6.23379e-157	1.12144e-155	5.71434e-156	0
-8.01139e-157	-6.58916e-157	-3.05686e-157	6.15377e-157	8.68184e-157	5.28673e-157	-1.65169e-157	2.02352e-157	-6.63712e-157	7.88868e-158	1.99463e-156	-1.86231e-156	2.24001e-157	6.00652e-157	-4.03281e-157	-8.40954e-157	3.129e-157	-4.38248e-157	-1.32844e-157	-1.08499e-157	-3.37085e-157	9.87037e-158	-4.30572e-159	3.65827e-157	-3.54832e-157	9.36874e-157	-6.823e-157	1.63628e-157	-1.07166e-156	1.58149e-156	0
-8.47384e-158	1.15623e-157	1.33988e-157	2.17425e-157	1.57291e-157	-1.83434e-158	-1.98826e-157	1.1213e-157	3.02705e-157	-7.24042e-158	-9.84564e-158	1.57786e-158	-2.53231e-158	4.37726e-158	-1.60055e-157	-1.65842e-157	-6.58529e-158	-5.21685e-158	2.39306e-158	-1.76865e-158	4.09501e-158	-7.17933e-158	-1.14512e-157	5.95649e-159	-1.34424e-157	-3.3591e-157	-1.07493e-157	3.80408e-158	3.49218e-158	4.19442e-158	0
1.45238e-158	2.51382e-158	7.23952e-159	-6.7504e-158	1.11327e-158	2.80923e-159	6.36165e-159	-1.65326e-158	-2.68668e-159	2.40311e-160	-6.37569e-159	-1.87104e-158	3.31107e-159	1.01555e-160	-1.38315e-158	-2.55246e-159	-1.4838e-158	1.15257e-158	2.47886e-159	2.13872e-158	7.86767e-160	-3.1352e-159	1.50853e-158	-2.48158e-158	-2.04465e-158	-1.92665e-158	-3.20153e-158	-1.61481e-159	6.7887e-159	6.08859e-159	0
-4.99498e-160	-5.47325e-161	9.54272e-160	-2.86762e-159	-4.14819e-159	-9.7864e-160	-4.74625e-159	4.42767e-160	-1.35108e-159	-1.19044e-159	1.7722e-159	-7.85263e-160	3.02709e-159	2.85149e-159	-2.60244e-159	-1.87724e-160	2.8749e-159	-2.92988e-159	1.41857e-159	1.0396e-159	-3.54199e-160	-2.64935e-159	9.24253e-160	1.47548e-159	-1.75331e-160	7.55586e-160	1.7984e-159	1.43611e-159	-1.78463e-159	-1.99332e-159	0
9.30449e-160	1.08625e-160	1.14468e-160	-1.63135e-161	-1.84378e-160	2.48901e-160	-4.51407e-160	1.10772e-160	-4.52779e-160	1.41049e-160	5.03844e-161	-1.37418e-160	-6.64141e-160	2.1175e-160	2.00591e-161	-3.00065e-160	-3.69363e-160	-2.60156e-160	2.8653e-160	-1.2716e-161	-2.7709e-160	-1.38205e-160	1.38752e-160	-2.10776e-160	-3.48148e-161	1.96824e-160	-1.82233e-160	2.87652e-160	-1.04347e-160	-8.42304e-161	0
-3.51445e-163	2.79187e-162	1.52122e-161	-1.94846e-161	5.1069e-162	7.34091e-162	2.09762e-161	1.77585e-161	1.91632e-162	8.56513e-161	-1.09722e-161	-6.59212e-161	-2.43325e-161	-1.2784e-161	6.29554e-161	1.19372e-161	1.32486e-161	5.44406e-161	-1.93733e-161	6.7756e-161	1.202e-161	-6.53917e-161	-2.8483e-161	1.20457e-161	3.04032e-163	2.85245e-161	1.60538e-161	4.25737e-161	3.00414e-162	-1.12788e-161	0
1.41743e-162	6.83776e-163	-4.48528e-162	3.50603e-163	3.96753e-162	-2.06568e-162	-4.07557e-162	4.94078e-163	-1.81668e-162	1.7327e-162	1.51525e-163	-3.67936e-162	-2.6073e-162	9.39579e-163	-7.46162e-162	4.06459e-163	-1.50168e-163	5.26553e-162	-1.63589e-162	-2.37808e-163	-2.5296e-162	2.80531e-162	-5.78955e-162	1.01076e-162	6.93649e-162	-4.68675e-162	1.35374e-162	-3.02221e-162	-2.56318e-162	-1.55127e-162	0
5.26715e-163	-3.32485e-163	-3.75465e-163	-1.32806e-162	5.96589e-163	-2.42284e-163	-6.23324e-163	-2.62396e-163	3.0722e-163	1.21135e-163	4.06629e-163	-6.1683e-163	-3.92803e-163	-4.42768e-163	9.75331e-163	7.83195e-163	-1.54249e-163	1.36264e-162	-6.84174e-163	-7.36378e-164	-6.15527e-163	-1.12146e-163	1.61237e-163	-1.11919e-162	-8.23629e-163	-1.17204e-163	2.44331e-163	7.97501e-163	1.62689e-163	1.03421e-162	0
5.26715e-163	-3.32485e-163	-3.75465e-163	-1.32806e-162	5.96589e-163	-2.42284e-163	-6.23324e-163	-2.62396e-163	3.0722e-163	1.21135e-163	4.06629e-163	-6.1683e-163	-3.92803e-163	-4.42768e-163	9.75331e-163	7.83195e-163	-1.54249e-163	1.36264e-162	-6.84174e-163	-7.36378e-164	-6.15527e-163	-1.12146e-163	1.61237e-163	-1.11919e-162	-8.23629e-163	-1.17204e-163	2.44331e-163	7.97501e-163	1.62689e-163	1.03421e-162	0
5.26715e-163	-3.32485e-163	-3.75465e-163	-1.32806e-162	5.96589e-163	-2.42284e-163	-6.23324e-163	-2.62396e-163	3.0722e-163	1.21135e-163	4.06629e-163	-6.1683e-163	-3.92803e-163	-4.42768e-163	9.75331e-163	7.83195e-163	-1.54249e-163	1.36264e-162	-6.84174e-163	-7.36378e-164	-6.15527e-163	-1.12146e-163	1.61237e-163	-1.11919e-162	-8.23629e-163	-1.17204e-163	2.44331e-163	7.97501e-163	1.62689e-163	1.03421e-162	0
5.26715e-163	-3.32485e-163	-3.75465e-163	-1.32806e-162	5.96589e-163	-2.42284e-163	-6.23324e-163	-2.62396e-163	3.0722e-163	1.21135e-163	4.06629e-163	-6.1683e-163	-3.92803e-163	-4.42768e-163	9.75331e-163	7.83195e-163	-1.54249e-163	1.36264e-162	-6.84174e-163	-7.36378e-164	-6.15527e-163	-1.12146e-163	1.61237e-163	-1.11919e-162	-8.23629e-163	-1.17204e-163	2.44331e-163	7.97501e-163	1.62689e-163	1.03421e-162	0
5.26715e-163	-3.32485e-163	-3.75465e-163	-1.32806e-162	5.96589e-163	-2.42284e-163	-6.23324e-163	-2.62396e-163	3.0722e-163	1.21135e-163	4.06629e-163	-6.1683e-163	-3.92803e-163	-4.42768e-163	9.75331e-163	7.83195e-163	-1.54249e-163	1.36264e-162	-6.84174e-163	-7.36378e-164	-6.15527e-163	-1.12146e-163	1.61237e-163	-1.11919e-162	-8.23629e-163	-1.17204e-163	2.44331e-163	7.97501e-163	1.62689e-163	1.03421e-162	0
5.26715e-163	-3.32485e-163	-3.75465e-163	-1.32806e-162	5.96589e-163	-2.42284e-163	-6.23324e-163	-2.62396e-163	3.0722e-163	1.21135e-163	4.06629e-163	-6.1683e-163	-3.92803e-163	-4.42768e-163	9.75331e-163	7.83195e-163	-1.54249e-163	1.36264e-162	-6.84174e-163	-7.36378e-164	-6.15527e-163	-1.12146e-163	1.61237e-163	-1.11919e-162	-8.23629e-163	-1.17204e-163	2.44331e-163	7.97501e-163	1.62689e-163	1.03421e-162	0
5.26715e-163	-3.32485e-163	-3.75465e-163	-1.32806e-162	5.96589e-163	-2.42284e-163	-6.23324e-163	-2.62396e-163	3.0722e-163	1.21135e-163	4.06629e-163	-6.1683e-163	-3.92803e-163	-4.42768e-163	9.75331e-163	7.83195e-163	-1.54249e-163	1.36264e-162	-6.84174e-163	-7.36378e-164	-6.15527e-163	-1.12146e-163	1.61237e-163	-1.11919e-162	-8.23629e-163	-1.17204e-163	2.44331e-163	7.97501e-163	1.62689e-163	1.03421e-162	0
5.26715e-163	-3.32485e-163	-3.75465e-163	-1.32806e-162	5.96589e-163	-2.42284e-163	-6.23324e-163	-2.62396e-163	3.0722e-163	1.21135e-163	4.06629e-163	-6.1683e-163	-3.92803e-163	-4.42768e-163	9.75331e-163	7.83195e-163	-1.54249e-163	1.36264e-162	-6.84174e-163	-7.36378e-164	-6.15527e-163	-1.12146e-163	1.61237e-163	-1.11919e-162	-8.23629e-163	-1.17204e-163	2.44331e-163	7.97501e-163	1.62689e-163	1.03421e-162	0
5.26715e-163	-3.32485e-163	-3.75465e-163	-1.32806e-162	5.96589e-163	-2.42284e-163	-6.23324e-163	-2.62396e-163	3.0722e-163	1.21135e-163	4.06629e-163	-6.1683e-163	-3.92803e-163	-4.42768e-163	9.75331e-163	7.83195e-163	-1.54249e-163	1.36264e-162	-6.84174e-163	-7.36378e-164	-6.15527e-163	-1.12146e-163	1.61237e-163	-1.11919e-162	-8.23629e-163	-1.17204e-163	2.44331e-163	7.97501e-163	1.62689e-163	1.03421e-162	0
5.26715e-163	-3.32485e-163	-3.75465e-163	-1.32806e-162	5.96589e-163	-2.42284e-163	-6.23324e-163	-2.62396e-163	3.0722e-163	1.21135e-163	4.06629e-163	-6.1683e-163	-3.92803e-163	-4.42768e-163	9.75331e-163	7.83195e-163	-1.54249e-163	1.36264e-162	-6.84174e-163	-7.36378e-164	-6.15527e-163	-1.12146e-163	1.61237e-163	-1.11919e-162	-8.23629e-163	-1.17204e-163	2.44331e-163	7.97501e-163	1.62689e-163	1.03421e-162	0
5.26715e-163	-3.32485e-163	-3.75465e-163	-1.32806e-162	5.96589e-163	-2.42284e-163	-6.23324e-163	-2.62396e-163	3.0722e-163	1.21135e-163	4.06629e-163	-6.1683e-163	-3.92803e-163	-4.42768e-163	9.75331e-163	7.83195e-163	-1.54249e-163	1.36264e-162	-6.84174e-163	-7.36378e-164	-6.15527e-163	-1.12146e-163	1.61237e-163	-1.11919e-162	-8.23629e-163	-1.17204e-163	2.44331e-163	7.97501e-163	1.62689e-163	1.03421e-162	0
5.26715e-163	-3.32485e-163	-3.75465e-163	-1.32806e-162	5.96589e-163	-2.42284e-163	-6.23324e-163	-2.62396e-163	3.0722e-163	1.21135e-163	4.06629e-163	-6.1683e-163	-3.92803e-163	-4.42768e-163	9.75331e-163	7.83195e-163	-1.54249e-163	1.36264e-162	-6.84174e-163	-7.36378e-164	-6.15527e-163	-1.12146e-163	1.61237e-163	-1.11919e-162	-8.23629e-163	-1.17204e-163	2.44331e-163	7.97501e-163	1.62689e-163	1.03421e-162	0
5.26715e-163	-3.32485e-163	-3.75465e-163	-1.32806e-162	5.96589e-163	-2.42284e-163	-6.23324e-163	-2.62396e-163	3.0722e-163	1.21135e-163	4.06629e-163	-6.1683e-163	-3.92803e-163	-4.42768e-163	9.75331e-163	7.83195e-163	-1.54249e-163	1.36264e-162	-6.84174e-163	-7.36378e-164	-6.15527e-163	-1.12146e-163	1.61237e-163	-1.11919e-162	-8.23629e-163	-1.17204e-163	2.44331e-163	7.97501e-163	1.62689e-163	1.03421e-162	0
5.26715e-163	-3.32485e-163	-3.75465e-163	-1.32806e-162	5.96589e-163	-2.42284e-163	-6.23324e-163	-2.62396e-163	3.0722e-163	1.21135e-163	4.06629e-163	-6.1683e-163	-3.92803e-163	-4.42768e-163	9.75331e-163	7.83195e-163	-1.54249e-163	1.36264e-162	-6.84174e-163	-7.36378e-164	-6.15527e-163	-1.12146e-163	1.61237e-163	-1.11919e-162	-8.23629e-163	-1.17204e-163	2.44331e-163	7.97501e-163	1.62689e-163	1.03421e-162	0
5.26715e-163	-3.32485e-163	-3.75465e-163	-1.32806e-162	5.96589e-163	-2.42284e-163	-6.23324e-163	-2.62396e-163	3.0722e-163	1.21135e-163	4.06629e-163	-6.1683e-163	-3.92803e-163	-4.42768e-163	9.75331e-163	7.83195e-163	-1.54249e-163	1.36264e-162	-6.84174e-163	-7.36378e-164	-6.15527e-163	-1.12146e-163	1.61237e-163	-1.11919e-162	-8.23629e-163	-1.17204e-163	2.44331e-163	7.97501e-163	1.62689e-163	1.03421e-162	0
5.26715e-163	-3.32485e-163	-3.75465e-163	-1.32806e-162	5.96589e-163	-2.42284e-163	-6.23324e-163	-2.62396e-163	3.0722e-163	1.21135e-163	4.06629e-163	-6.1683e-163	-3.92803e-163	-4.42768e-163	9.75331e-163	7.83195e-163	-1.54249e-163	1.36264e-162	-6.84174e-163	-7.36378e-164	-6.15527e-163	-1.12146e-163	1.61237e-163	-1.11919e-162	-8.23629e-163	-1.17204e-163	2.44331e-163	7.97501e-163	1.62689e-163	1.03421e-162	0
5.26715e-163	-3.32485e-163	-3.75465e-163	-1.32806e-162	5.96589e-163	-2.42284e-163	-6.23324e-163	-2.62396e-163	3.0722e-163	1.21135e-163	4.06629e-163	-6.1683e-163	-3.92803e-163	-4.42768e-163	9.75331e-163	7.83195e-163	-1.54249e-163	1.36264e-162	-6.84174e-163	-7.36378e-164	-6.15527e-163	-1.12146e-163	1.61237e-163	-1.11919e-162	-8.23629e-163	-1.17204e-163	2.44331e-163	7.97501e-163	1.62689e-163	1.03421e-162	0
5.26715e-163	-3.32485e-163	-3.75465e-163	-1.32806e-162	5.96589e-163	-2.42284e-163	-6.23324e-163	-2.62396e-163	3.0722e-163	1.21135e-163	4.06629e-163	-6.1683e-163	-3.92803e-163	-4.42768e-163	9.75331e-163	7.83195e-163	-1.54249e-163	1.36264e-162	-6.84174e-163	-7.36378e-164	-6.15527e-163	-1.12146e-163	1.61237e-163	-1.11919e-162	-8.23629e-163	-1.17204e-163	2.44331e-163	7.97501e-163	1.62689e-163	1.03421e-162	0
5.26715e-163	-3.32485e-163	-3.75465e-163	-1.32806e-162	5.96589e-163	-2.42284e-163	-6.23324e-163	-2.62396e-163	3.0722e-163	1.21135e-163	4.06629e-163	-6.1683e-163	-3.92803e-163	-4.42768e-163	9.75331e-163	7.83195e-163	-1.54249e-163	1.36264e-162	-6.84174e-163	-7.36378e-164	-6.15527e-163	-1.12146e-163	1.61237e-163	-1.11919e-162	-8.23629e-163	-1.17204e-163	2.44331e-163	7.97501e-163	1.62689e-163	1.03421e-162	0
5.26715e-163	-3.32485e-163	-3.75465e-163	-1.32806e-162	5.96589e-163	-2.42284e-163	-6.23324e-163	-2.62396e-163	3.0722e-163	1.21135e-163	4.06629e-163	-6.1683e-163	-3.92803e-163	-4.42768e-163	9.75331e-163	7.83195e-163	-1.54249e-163	1.36264e-162	-6.84174e-163	-7.36378e-164	-6.15527e-163	-1.12146e-163	1.61237e-163	-1.11919e-162	-8.23629e-163	-1.17204e-163	2.44331e-163	7.97501e-163	1.62689e-163	1.03421e-162	0
5.26715e-163	-3.32485e-163	-3.75465e-163	-1.32806e-162	5.96589e-163	-2.42284e-163	-6.23324e-163	-2.62396e-163	3.0722e-163	1.21135e-163	4.06629e-163	-6.1683e-163	-3.92803e-163	-4.42768e-163	9.75331e-163	7.83195e-163	-1.54249e-163	1.36264e-162	-6.84174e-163	-7.36378e-164	-6.15527e-163	-1.12146e-163	1.61237e-163	-1.11919e-162	-8.23629e-163	-1.17204e-163	2.44331e-163	7.97501e-163	1.62689e-163	1.03421e-162	0
5.26715e-163	-3.32485e-163	-3.75465e-163	-1.32806e-162	5.96589e-163	-2.42284e-163	-6.23324e-163	-2.62396e-163	3.0722e-163	1.21135e-163	4.06629e-163	-6.1683e-163	-3.92803e-163	-4.42768e-163	9.75331e-163	7.83195e-163	-1.54249e-163	1.36264e-162	-6.84174e-163	-7.36378e-164	-6.15527e-163	-1.12146e-163	1.61237e-163	-1.11919e-162	-8.23629e-163	-1.17204e-163	2.44331e-163	7.97501e-163	1.62689e-163	1.03421e-162	0
5.26715e-163	-3.32485e-163	-3.75465e-163	-1.32806e-162	5.96589e-163	-2.42284e-163	-6.23324e-163	-2.62396e-163	3.0722e-163	1.21135e-163	4.06629e-163	-6.1683e-163	-3.92803e-163	-4.42768e-163	9.75331e-163	7.83195e-163	-1.54249e-163	1.36264e-162	-6.84174e-163	-7.36378e-164	-6.15527e-163	-1.12146e-163	1.61237e-163	-1.11919e-162	-8.23629e-163	-1.17204e-163	2.44331e-163	7.97501e-163	1.62689e-163	1.03421e-162	0
5.26715e-163	-3.32485e-163	-3.75465e-163	-1.32806e-162	5.96589e-163	-2.42284e-163	-6.23324e-163	-2.62396e-163	3.0722e-163	1.21135e-163	4.06629e-163	-6.1683e-163	-3.92803e-163	-4.42768e-163	9.75331e-163	7.83195e-163	-1.54249e-163	1.36264e-162	-6.84174e-163	-7.36378e-164	-6.15527e-163	-1.12146e-163	1.61237e-163	-1.11919e-162	-8.23629e-163	-1.17204e-163	2.44331e-163	7.97501e-163	1.62689e-163	1.03421e-162	0
5.26715e-163	-3.32485e-163	-3.75465e-163	-1.32806e-162	5.96589e-163	-2.42284e-163	-6.23324e-163	-2.62396e-163	3.0722e-163	1.21135e-163	4.06629e-163	-6.1683e-163	-3.92803e-163	-4.42768e-163	9.75331e-163	7.83195e-163	-1.54249e-163	1.36264e-162	-6.84174e-163	-7.36378e-164	-6.15527e-163	-1.12146e-163	1.61237e-163	-1.11919e-162	-8.23629e-163	-1.17204e-163	2.44331e-163	7.97501e-163	1.62689e-163	1.03421e-162	0
5.26715e-163	-3.32485e-163	-3.75465e-163	-1.32806e-162	5.96589e-163	-2.42284e-163	-6.23324e-163	-2.62396e-163	3.0722e-163	1.21135e-163	4.06629e-163	-6.1683e-163	-3.92803e-163	-4.42768e-163	9.75331e-163	7.83195e-163	-1.54249e-163	1.36264e-162	-6.84174e-163	-7.36378e-164	-6.15527e-163	-1.12146e-163	1.61237e-163	-1.11919e-162	-8.23629e-163	-1.17204e-163	2.44331e-163	7.97501e-163	1.62689e-163	1.03421e-162	0
5.26715e-163	-3.32485e-163	-3.75465e-163	-1.32806e-162	5.96589e-163	-2.42284e-163	-6.23324e-163	-2.62396e-163	3.0722e-163	1.21135e-163	4.06629e-163	-6.1683e-163	-3.92803e-163	-4.42768e-163	9.75331e-163	7.83195e-163	-1.54249e-163	1.36264e-162	-6.84174e-163	-7.36378e-164	-6.15527e-163	-1.12146e-163	1.61237e-163	-1.11919e-162	-8.23629e-163	-1.17204e-163	2.44331e-163	7.97501e-163	1.62689e-163	1.03421e-162	0
5.26715e-163	-3.32485e-163	-3.75465e-163	-1.32806e-162	5.96589e-163	-2.42284e-163	-6.23324e-163	-2.62396e-163	3.0722e-163	1.21135e-163	4.06629e-163	-6.1683e-163	-3.92803e-163	-4.42768e-163	9.75331e-163	7.83195e-163	-1.54249e-163	1.36264e-162	-6.84174e-163	-7.36378e-164	-6.15527e-163	-1.12146e-163	1.61237e-163	-1.11919e-162	-8.23629e-163	-1.17204e-163	2.44331e-163	7.97501e-163	1.62689e-163	1.03421e-162	0
5.26715e-163	-3.32485e-163	-3.75465e-163	-1.32806e-162	5.96589e-163	-2.42284e-163	-6.23324e-163	-2.62396e-163	3.0722e-163	1.21135e-163	4.06629e-163	-6.1683e-163	-3.92803e-163	-4.42768e-163	9.75331e-163	7.83195e-163	-1.54249e-163	1.36264e-162	-6.84174e-163	-7.36378e-164	-6.15527e-163	-1.12146e-163	1.61237e-163	-1.11919e-162	-8.23629e-163	-1.17204e-163	2.44331e-163	7.97501e-163	1.62689e-163	1.03421e-162	0
5.26715e-163	-3.32485e-163	-3.75465e-163	-1.32806e-162	5.96589e-163	-2.42284e-163	-6.23324e-163	-2.62396e-163	3.0722e-163	1.21135e-163	4.06629e-163	-6.1683e-163	-3.92803e-163	-4.42768e-163	9.75331e-163	7.83195e-163	-1.54249e-163	1.36264e-162	-6.84174e-163	-7.36378e-164	-6.15527e-163	-1.12146e-163	1.61237e-163	-1.11919e-162	-8.23629e-163	-1.17204e-163	2.44331e-163	7.97501e-163	1.62689e-163	1.03421e-162	0
5.26715e-163	-3.32485e-163	-3.75465e-163	-1.32806e-162	5.96589e-163	-2.42284e-163	-6.23324e-163	-2.62396e-163	3.0722e-163	1.21135e-163	4.06629e-163	-6.1683e-163	-3.92803e-163	-4.42768e-163	9.75331e-163	7.83195e-163	-1.54249e-163	1.36264e-162	-6.84174e-163	-7.36378e-164	-6.15527e-163	-1.12146e-163	1.61237e-163	-1.11919e-162	-8.23629e-163	-1.17204e-163	2.44331e-163	7.97501e-163	1.62689e-163	1.03421e-162	0
5.26715e-163	-3.32485e-163	-3.75465e-163	-1.32806e-162	5.96589e-163	-2.42284e-163	-6.23324e-163	-2.62396e-163	3.0722e-163	1.21135e-163	4.06629e-163	-6.1683e-163	-3.92803e-163	-4.42768e-163	9.75331e-163	7.83195e-163	-1.54249e-163	1.36264e-162	-6.84174e-163	-7.36378e-164	-6.15527e-163	-1.12146e-163	1.61237e-163	-1.11919e-162	-8.23629e-163	-1.17204e-163	2.44331e-163	7.97501e-163	1.62689e-163	1.03421e-162	0
5.26715e-163	-3.32485e-163	-3.75465e-163	-1.32806e-162	5.96589e-163	-2.42284e-163	-6.23324e-163	-2.62396e-163	3.0722e-163	1.21135e-163	4.06629e-163	-6.1683e-163	-3.92803e-163	-4.42768e-163	9.75331e-163	7.83195e-163	-1.54249e-163	1.36264e-162	-6.84174e-163	-7.36378e-164	-6.15527e-163	-1.12146e-163	1.61237e-163	-1.11919e-162	-8.23629e-163	-1.17204e-163	2.44331e-163	7.97501e-163	1.62689e-163	1.03421e-162	0
5.26715e-163	-3.32485e-163	-3.75465e-163	-1.32806e-162	5.96589e-163	-2.42284e-163	-6.23324e-163	-2.62396e-163	3.0722e-163	1.21135e-163	4.06629e-163	-6.1683e-163	-3.92803e-163	-4.42768e-163	9.75331e-163	7.83195e-163	-1.54249e-163	1.36264e-162	-6.84174e-163	-7.36378e-164	-6.15527e-163	-1.12146e-163	1.61237e-163	-1.11919e-162	-8.23629e-163	-1.17204e-163	2.44331e-163	7.97501e-163	1.62689e-163	1.03421e-162	0
5.26715e-163	-3.32485e-163	-3.75465e-163	-1.32806e-162	5.96589e-163	-2.42284e-163	-6.23324e-163	-2.62396e-163	3.0722e-163	1.21135e-163	4.06629e-163	-6.1683e-163	-3.92803e-163	-4.42768e-163	9.75331e-163	7.83195e-163	-1.54249e-163	1.36264e-162	-6.84174e-163	-7.36378e-164	-6.15527e-163	-1.12146e-163	1.61237e-163	-1.11919e-162	-8.23629e-163	-1.17204e-163	2.44331e-163	7.97501e-163	1.62689e-163	1.03421e-162	0
5.26715e-163	-3.32485e-163	-3.75465e-163	-1.32806e-162	5.96589e-163	-2.42284e-163	-6.23324e-163	-2.62396e-163	3.0722e-163	1.21135e-163	4.06629e-163	-6.1683e-163	-3.92803e-163	-4.42768e-163	9.75331e-163	7.83195e-163	-1.54249e-163	1.36264e-162	-6.84174e-163	-7.36378e-164	-6.15527e-163	-1.12146e-163	1.61237e-163	-1.11919e-162	-8.23629e-163	-1.17204e-163	2.44331e-163	7.97501e-163	1.62689e-163	1.03421e-162	0
5.26715e-163	-3.32485e-163	-3.75465e-163	-1.32806e-162	5.96589e-163	-2.42284e-163	-6.23324e-163	-2.62396e-163	3.0722e-163	1.21135e-163	4.06629e-163	-6.1683e-163	-3.92803e-163	-4.42768e-163	9.75331e-163	7.83195e-163	-1.54249e-163	1.36264e-162	-6.84174e-163	-7.36378e-164	-6.15527e-163	-1.12146e-163	1.61237e-163	-1.11919e-162	-8.23629e-163	-1.17204e-163	2.44331e-163	7.97501e-163	1.62689e-163	1.03421e-162	0
5.26715e-163	-3.32485e-163	-3.75465e-163	-1.32806e-162	5.96589e-163	-2.42284e-163	-6.23324e-163	-2.62396e-163	3.0722e-163	1.21135e-163	4.06629e-163	-6.1683e-163	-3.92803e-163	-4.42768e-163	9.75331e-163	7.83195e-163	-1.54249e-163	1.36264e-162	-6.84174e-163	-7.36378e-164	-6.15527e-163	-1.12146e-163	1.61237e-163	-1.11919e-162	-8.23629e-163	-1.17204e-163	2.44331e-163	7.97501e-163	1.62689e-163	1.03421e-162	0
5.26715e-163	-3.32485e-163	-3.75465e-163	-1.32806e-162	5.96589e-163	-2.42284e-163	-6.23324e-163	-2.62396e-163	3.0722e-163	1.21135e-163	4.06629e-163	-6.1683e-163	-3.92803e-163	-4.42768e-163	9.75331e-163	7.83195e-163	-1.54249e-163	1.36264e-162	-6.84174e-163	-7.36378e-164	-6.15527e-163	-1.12146e-163	1.61237e-163	-1.11919e-162	-8.23629e-163	-1.17204e-163	2.44331e-163	7.97501e-163	1.62689e-163	1.03421e-162	0
5.26715e-163	-3.32485e-163	-3.75465e-163	-1.32806e-162	5.96589e-163	-2.42284e-163	-6.23324e-163	-2.62396e-163	3.0722e-163	1.21135e-163	4.06629e-163	-6.1683e-163	-3.92803e-163	-4.42768e-163	9.75331e-163	7.83195e-163	-1.54249e-163	1.36264e-162	-6.84174e-163	-7.36378e-164	-6.15527e-163	-1.12146e-163	1.61237e-163	-1.11919e-162	-8.23629e-163	-1.17204e-163	2.44331e-163	7.97501e-163	1.62689e-163	1.03421e-162	0
5.26715e-163	-3.32485e-163	-3.75465e-163	-1.32806e-162	5.96589e-163	-2.42284e-163	-6.23324e-163	-2.62396e-163	3.0722e-163	1.21135e-163	4.06629e-163	-6.1683e-163	-3.92803e-163	-4.42768e-163	9.75331e-163	7.83195e-163	-1.54249e-163	1.36264e-162	-6.84174e-163	-7.36378e-164	-6.15527e-163	-1.12146e-163	1.61237e-163	-1.11919e-162	-8.23629e-163	-1.17204e-163	2.44331e-163	7.97501e-163	1.62689e-163	1.03421e-162	0
5.26715e-163	-3.32485e-163	-3.75465e-163	-1.32806e-162	5.96589e-163	-2.42284e-163	-6.23324e-163	-2.62396e-163	3.0722e-163	1.21135e-163	4.06629e-163	-6.1683e-163	-3.92803e-163	-4.42768e-163	9.75331e-163	7.83195e-163	-1.54249e-163	1.36264e-162	-6.84174e-163	-7.36378e-164	-6.15527e-163	-1.12146e-163	1.61237e-163	-1.11919e-162	-8.23629e-163	-1.17204e-163	2.44331e-163	7.97501e-163	1.62689e-163	1.03421e-162	0
5.26715e-163	-3.32485e-163	-3.75465e-163	-1.32806e-162	5.96589e-163	-2.42284e-163	-6.23324e-163	-2.62396e-163	3.0722e-163	1.21135e-163	4.06629e-163	-6.1683e-163	-3.92803e-163	-4.42768e-163	9.75331e-163	7.83195e-163	-1.54249e-163	1.36264e-162	-6.84174e-163	-7.36378e-164	-6.15527e-163	-1.12146e-163	1.61237e-163	-1.11919e-162	-8.23629e-163	-1.17204e-163	2.44331e-163	7.97501e-163	1.62689e-163	1.03421e-162	0
5.26715e-163	-3.32485e-163	-3.75465e-163	-1.32806e-162	5.96589e-163	-2.42284e-163	-6.23324e-163	-2.62396e-163	3.0722e-163	1.21135e-163	4.06629e-163	-6.1683e-163	-3.92803e-163	-4.42768e-163	9.75331e-163	7.83195e-163	-1.54249e-163	1.36264e-162	-6.84174e-163	-7.36378e-164	-6.15527e-163	-1.12146e-163	1.61237e-163	-1.11919e-162	-8.23629e-163	-1.17204e-163	2.44331e-163	7.97501e-163	1.62689e-163	1.03421e-162	0
5.26715e-163	-3.32485e-163	-3.75465e-163	-1.32806e-162	5.96589e-163	-2.42284e-163	-6.23324e-163	-2.62396e-163	3.0722e-163	1.21135e-163	4.06629e-163	-6.1683e-163	-3.92803e-163	-4.42768e-163	9.75331e-163	7.83195e-163	-1.54249e-163	1.36264e-162	-6.84174e-163	-7.36378e-164	-6.15527e-163	-1.12146e-163	1.61237e-163	-1.11919e-162	-8.23629e-163	-1.17204e-163	2.44331e-163	7.97501e-163	1.62689e-163	1.03421e-162	0
5.26715e-163	-3.32485e-163	-3.75465e-163	-1.32806e-162	5.96589e-163	-2.42284e-163	-6.23324e-163	-2.62396e-163	3.0722e-163	1.21135e-163	4.06629e-163	-6.1683e-163	-3.92803e-163	-4.42768e-163	9.75331e-163	7.83195e-163	-1.54249e-163	1.36264e-162	-6.84174e-163	-7.36378e-164	-6.15527e-163	-1.12146e-163	1.61237e-163	-1.11919e-162	-8.23629e-163	-1.17204e-163	2.44331e-163	7.97501e-163	1.62689e-163	1.03421e-162	0
5.26715e-163	-3.32485e-163	-3.75465e-163	-1.32806e-162	5.96589e-163	-2.42284e-163	-6.23324e-163	-2.62396e-163	3.0722e-163	1.21135e-163	4.06629e-163	-6.1683e-163	-3.92803e-163	-4.42768e-163	9.75331e-163	7.83195e-163	-1.54249e-163	1.36264e-162	-6.84174e-163	-7.36378e-164	-6.15527e-163	-1.12146e-163	1.61237e-163	-1.11919e-162	-8.23629e-163	-1.17204e-163	2.44331e-163	7.97501e-163	1.62689e-163	1.03421e-162	0
5.26715e-163	-3.32485e-163	-3.75465e-163	-1.32806e-162	5.96589e-163	-2.42284e-163	-6.23324e-163	-2.62396e-163	3.0722e-163	1.21135e-163	4.06629e-163	-6.1683e-163	-3.92803e-163	-4.42768e-163	9.75331e-163	7.83195e-163	-1.54249e-163	1.36264e-162	-6.84174e-163	-7.36378e-164	-6.15527e-163	-1.12146e-163	1.61237e-163	-1.11919e-162	-8.23629e-163	-1.17204e-163	2.44331e-163	7.97501e-163	1.62689e-163	1.03421e-162	0
5.26715e-163	-3.32485e-163	-3.75465e-163	-1.32806e-162	5.96589e-163	-2.42284e-163	-6.23324e-163	-2.62396e-163	3.0722e-163	1.21135e-163	4.06629e-163	-6.1683e-163	-3.92803e-163	-4.42768e-163	9.75331e-163	7.83195e-163	-1.54249e-163	1.36264e-162	-6.84174e-163	-7.36378e-164	-6.15527e-163	-1.12146e-163	1.61237e-163	-1.11919e-162	-8.23629e-163	-1.17204e-163	2.44331e-163	7.97501e-163	1.62689e-163	1.03421e-162	0
5.26715e-163	-3.32485e-163	-3.75465e-163	-1.32806e-162	5.96589e-163	-2.42284e-163	-6.23324e-163	-2.62396e-163	3.0722e-163	1.21135e-163	4.06629e-163	-6.1683e-163	-3.92803e-163	-4.42768e-163	9.75331e-163	7.83195e-163	-1.54249e-163	1.36264e-162	-6.84174e-163	-7.36378e-164	-6.15527e-163	-1.12146e-163	1.61237e-163	-1.11919e-162	-8.23629e-163	-1.17204e-163	2.44331e-163	7.97501e-163	1.62689e-163	1.03421e-162	0
5.26715e-163	-3.32485e-163	-3.75465e-163	-1.32806e-162	5.96589e-163	-2.42284e-163	-6.23324e-163	-2.62396e-163	3.0722e-163	1.21135e-163	4.06629e-163	-6.1683e-163	-3.92803e-163	-4.42768e-163	9.75331e-163	7.83195e-163	-1.54249e-163	1.36264e-162	-6.84174e-163	-7.36378e-164	-6.15527e-163	-1.12146e-163	1.61237e-163	-1.11919e-162	-8.23629e-163	-1.17204e-163	2.44331e-163	7.97501e-163	1.62689e-163	1.03421e-162	0
5.26715e-163	-3.32485e-163	-3.75465e-163	-1.32806e-162	5.96589e-163	-2.42284e-163	-6.23324e-163	-2.62396e-163	3.0722e-163	1.21135e-163	4.06629e-163	-6.1683e-163	-3.92803e-163	-4.42768e-163	9.75331e-163	7.83195e-163	-1.54249e-163	1.36264e-162	-6.84174e-163	-7.36378e-164	-6.15527e-163	-1.12146e-163	1.61237e-163	-1.11919e-162	-8.23629e-163	-1.17204e-163	2.44331e-163	7.97501e-163	1.62689e-163	1.03421e-162	0
5.26715e-163	-3.32485e-163	-3.75465e-163	-1.32806e-162	5.96589e-163	-2.42284e-163	-6.23324e-163	-2.62396e-163	3.0722e-163	1.21135e-163	4.06629e-163	-6.1683e-163	-3.92803e-163	-4.42768e-163	9.75331e-163	7.83195e-163	-1.54249e-163	1.36264e-162	-6.84174e-163	-7.36378e-164	-6.15527e-163	-1.12146e-163	1.61237e-163	-1.11919e-162	-8.23629e-163	-1.17204e-163	2.44331e-163	7.97501e-163	1.62689e-163	1.03421e-162	0
5.26715e-163	-3.32485e-163	-3.75465e-163	-1.32806e-162	5.96589e-163	-2.42284e-163	-6.23324e-163	-2.62396e-163	3.0722e-163	1.21135e-163	4.06629e-163	-6.1683e-163	-3.92803e-163	-4.42768e-163	9.75331e-163	7.83195e-163	-1.54249e-163	1.36264e-162	-6.84174e-163	-7.36378e-164	-6.15527e-163	-1.12146e-163	1.61237e-163	-1.11919e-162	-8.23629e-163	-1.17204e-163	2.44331e-163	7.97501e-163	1.62689e-163	1.03421e-162	0
5.26715e-163	-3.32485e-163	-3.75465e-163	-1.32806e-162	5.96589e-163	-2.42284e-163	-6.23324e-163	-2.62396e-163	3.0722e-163	1.21135e-163	4.06629e-163	-6.1683e-163	-3.92803e-163	-4.42768e-163	9.75331e-163	7.83195e-163	-1.54249e-163	1.36264e-162	-6.84174e-163	-7.36378e-164	-6.15527e-163	-1.12146e-163	1.61237e-163	-1.11919e-162	-8.23629e-163	-1.17204e-163	2.44331e-163	7.97501e-163	1.62689e-163	1.03421e-162	0
5.26715e-163	-3.32485e-163	-3.75465e-163	-1.32806e-162	5.96589e-163	-2.42284e-163	-6.23324e-163	-2.62396e-163	3.0722e-163	1.21135e-163	4.06629e-163	-6.1683e-163	-3.92803e-163	-4.42768e-163	9.75331e-163	7.83195e-163	-1.54249e-163	1.36264e-162	-6.84174e-163	-7.36378e-164	-6.15527e-163	-1.12146e-163	1.61237e-163	-1.11919e-162	-8.23629e-163	-1.17204e-163	2.44331e-163	7.97501e-163	1.62689e-163	1.03421e-162	0
5.26715e-163	-3.32485e-163	-3.75465e-163	-1.32806e-162	5.96589e-163	-2.42284e-163	-6.23324e-163	-2.62396e-163	3.0722e-163	1.21135e-163	4.06629e-163	-6.1683e-163	-3.92803e-163	-4.42768e-163	9.75331e-163	7.83195e-163	-1.54249e-163	1.36264e-162	-6.84174e-163	-7.36378e-164	-6.15527e-163	-1.12146e-163	1.61237e-163	-1.11919e-162	-8.23629e-163	-1.17204e-163	2.44331e-163	7.97501e-163	1.62689e-163	1.03421e-162	0
5.26715e-163	-3.32485e-163	-3.75465e-163	-1.32806e-162	5.96589e-163	-2.42284e-163	-6.23324e-163	-2.62396e-163	3.0722e-163	1.21135e-163	4.06629e-163	-6.1683e-163	-3.92803e-163	-4.42768e-163	9.75331e-163	7.83195e-163	-1.54249e-163	1.36264e-162	-6.84174e-163	-7.36378e-164	-6.15527e-163	-1.12146e-163	1.61237e-163	-1.11919e-162	-8.23629e-163	-1.17204e-163	2.44331e-163	7.97501e-163	1.62689e-163	1.03421e-162	0
5.26715e-163	-3.32485e-163	-3.75465e-163	-1.32806e-162	5.96589e-163	-2.42284e-163	-6.23324e-163	-2.62396e-163	3.0722e-163	1.21135e-163	4.06629e-163	-6.1683e-163	-3.92803e-163	-4.42768e-163	9.75331e-163	7.83195e-163	-1.54249e-163	1.36264e-162	-6.84174e-163	-7.36378e-164	-6.15527e-163	-1.12146e-163	1.61237e-163	-1.11919e-162	-8.23629e-163	-1.17204e-163	2.44331e-163	7.97501e-163	1.62689e-163	1.03421e-162	0
5.26715e-163	-3.32485e-163	-3.75465e-163	-1.32806e-162	5.96589e-163	-2.42284e-163	-6.23324e-163	-2.62396e-163	3.0722e-163	1.21135e-163	4.06629e-163	-6.1683e-163	-3.92803e-163	-4.42768e-163	9.75331e-163	7.83195e-163	-1.54249e-163	1.36264e-162	-6.84174e-163	-7.36378e-164	-6.15527e-163	-1.12146e-163	1.61237e-163	-1.11919e-162	-8.23629e-163	-1.17204e-163	2.44331e-163	7.97501e-163	1.62689e-163	1.03421e-162	0
5.26715e-163	-3.32485e-163	-3.75465e-163	-1.32806e-162	5.96589e-163	-2.42284e-163	-6.23324e-163	-2.62396e-163	3.0722e-163	1.21135e-163	4.06629e-163	-6.1683e-163	-3.92803e-163	-4.42768e-163	9.75331e-163	7.83195e-163	-1.54249e-163	1.36264e-162	-6.84174e-163	-7.36378e-164	-6.15527e-163	-1.12146e-163	1.61237e-163	-1.11919e-162	-8.23629e-163	-1.17204e-163	2.44331e-163	7.97501e-163	1.62689e-163	1.03421e-162	0
5.26715e-163	-3.32485e-163	-3.75465e-163	-1.32806e-162	5.96589e-163	-2.42284e-163	-6.23324e-163	-2.62396e-163	3.0722e-163	1.21135e-163	4.06629e-163	-6.1683e-163	-3.92803e-163	-4.42768e-163	9.75331e-163	7.83195e-163	-1.54249e-163	1.36264e-162	-6.84174e-163	-7.36378e-164	-6.15527e-163	-1.12146e-163	1.61237e-163	-1.11919e-162	-8.23629e-163	-1.17204e-163	2.44331e-163	7.97501e-163	1.62689e-163	1.03421e-162	0
5.26715e-163	-3.32485e-163	-3.75465e-163	-1.32806e-162	5.96589e-163	-2.42284e-163	-6.23324e-163	-2.62396e-163	3.0722e-163	1.21135e-163	4.06629e-163	-6.1683e-163	-3.92803e-163	-4.42768e-163	9.75331e-163	7.83195e-163	-1.54249e-163	1.36264e-162	-6.84174e-163	-7.36378e-164	-6.15527e-163	-1.12146e-163	1.61237e-163	-1.11919e-162	-8.23629e-163	-1.17204e-163	2.44331e-163	7.97501e-163	1.62689e-163	1.03421e-162	0
5.26715e-163	-3.32485e-163	-3.75465e-163	-1.32806e-162	5.96589e-163	-2.42284e-163	-6.23324e-163	-2.62396e-163	3.0722e-163	1.21135e-163	4.06629e-163	-6.1683e-163	-3.92803e-163	-4.42768e-163	9.75331e-163	7.83195e-163	-1.54249e-163	1.36264e-162	-6.84174e-163	-7.36378e-164	-6.15527e-163	-1.12146e-163	1.61237e-163	-1.11919e-162	-8.23629e-163	-1.17204e-163	2.44331e-163	7.97501e-163	1.62689e-163	1.03421e-162	0
5.26715e-163	-3.32485e-163	-3.75465e-163	-1.32806e-162	5.96589e-163	-2.42284e-163	-6.23324e-163	-2.62396e-163	3.0722e-163	1.21135e-163	4.06629e-163	-6.1683e-163	-3.92803e-163	-4.42768e-163	9.75331e-163	7.83195e-163	-1.54249e-163	1.36264e-162	-6.84174e-163	-7.36378e-164	-6.15527e-163	-1.12146e-163	1.61237e-163	-1.11919e-162	-8.23629e-163	-1.17204e-163	2.44331e-163	7.97501e-163	1.62689e-163	1.03421e-162	0
5.26715e-163	-3.32485e-163	-3.75465e-163	-1.32806e-162	5.96589e-163	-2.42284e-163	-6.23324e-163	-2.62396e-163	3.0722e-163	1.21135e-163	4.06629e-163	-6.1683e-163	-3.92803e-163	-4.42768e-163	9.75331e-163	7.83195e-163	-1.54249e-163	1.36264e-162	-6.84174e-163	-7.36378e-164	-6.15527e-163	-1.12146e-163	1.61237e-163	-1.11919e-162	-8.23629e-163	-1.17204e-163	2.44331e-163	7.97501e-163	1.62689e-163	1.03421e-162	0
5.26715e-163	-3.32485e-163	-3.75465e-163	-1.32806e-162	5.96589e-163	-2.42284e-163	-6.23324e-163	-2.62396e-163	3.0722e-163	1.21135e-163	4.06629e-163	-6.1683e-163	-3.92803e-163	-4.42768e-163	9.75331e-163	7.83195e-163	-1.54249e-163	1.36264e-162	-6.84174e-163	-7.36378e-164	-6.15527e-163	-1.12146e-163	1.61237e-163	-1.11919e-162	-8.23629e-163	-1.17204e-163	2.44331e-163	7.97501e-163	1.62689e-163	1.03421e-162	0
5.26715e-163	-3.32485e-163	-3.75465e-163	-1.32806e-162	5.96589e-163	-2.42284e-163	-6.23324e-163	-2.62396e-163	3.0722e-163	1.21135e-163	4.06629e-163	-6.1683e-163	-3.92803e-163	-4.42768e-163	9.75331e-163	7.83195e-163	-1.54249e-163	1.36264e-162	-6.84174e-163	-7.36378e-164	-6.15527e-163	-1.12146e-163	1.61237e-163	-1.11919e-162	-8.23629e-163	-1.17204e-163	2.44331e-163	7.97501e-163	1.62689e-163	1.03421e-162	0
5.26715e-163	-3.32485e-163	-3.75465e-163	-1.32806e-162	5.96589e-163	-2.42284e-163	-6.23324e-163	-2.62396e-163	3.0722e-163	1.21135e-163	4.06629e-163	-6.1683e-163	-3.92803e-163	-4.42768e-163	9.75331e-163	7.83195e-163	-1.54249e-163	1.36264e-162	-6.84174e-163	-7.36378e-164	-6.15527e-163	-1.12146e-163	1.61237e-163	-1.11919e-162	-8.23629e-163	-1.17204e-163	2.44331e-163	7.97501e-163	1.62689e-163	1.03421e-162	0
5.26715e-163	-3.32485e-163	-3.75465e-163	-1.32806e-162	5.96589e-163	-2.42284e-163	-6.23324e-163	-2.62396e-163	3.0722e-163	1.21135e-163	4.06629e-163	-6.1683e-163	-3.92803e-163	-4.42768e-163	9.75331e-163	7.83195e-163	-1.54249e-163	1.36264e-162	-6.84174e-163	-7.36378e-164	-6.15527e-163	-1.12146e-163	1.61237e-163	-1.11919e-162	-8.23629e-163	-1.17204e-163	2.44331e-163	7.97501e-163	1.62689e-163	1.03421e-162	0
5.26715e-163	-3.32485e-163	-3.75465e-163	-1.32806e-162	5.96589e-163	-2.42284e-163	-6.23324e-163	-2.62396e-163	3.0722e-163	1.21135e-163	4.06629e-163	-6.1683e-163	-3.92803e-163	-4.42768e-163	9.75331e-163	7.83195e-163	-1.54249e-163	1.36264e-162	-6.84174e-163	-7.36378e-164	-6.15527e-163	-1.12146e-163	1.61237e-163	-1.11919e-162	-8.23629e-163	-1.17204e-163	2.44331e-163	7.97501e-163	1.62689e-163	1.03421e-162	0
5.26715e-163	-3.32485e-163	-3.75465e-163	-1.32806e-162	5.96589e-163	-2.42284e-163	-6.23324e-163	-2.62396e-163	3.0722e-163	1.21135e-163	4.06629e-163	-6.1683e-163	-3.92803e-163	-4.42768e-163	9.75331e-163	7.83195e-163	-1.54249e-163	1.36264e-162	-6.84174e-163	-7.36378e-164	-6.15527e-163	-1.12146e-163	1.61237e-163	-1.11919e-162	-8.23629e-163	-1.17204e-163	2.44331e-163	7.97501e-163	1.62689e-163	1.03421e-162	0
5.26715e-163	-3.32485e-163	-3.75465e-163	-1.32806e-162	5.96589e-163	-2.42284e-163	-6.23324e-163	-2.62396e-163	3.0722e-163	1.21135e-163	4.06629e-163	-6.1683e-163	-3.92803e-163	-4.42768e-163	9.75331e-163	7.83195e-163	-1.54249e-163	1.36264e-162	-6.84174e-163	-7.36378e-164	-6.15527e-163	-1.12146e-163	1.61237e-163	-1.11919e-162	-8.23629e-163	-1.17204e-163	2.44331e-163	7.97501e-163	1.62689e-163	1.03421e-162	0
5.26715e-163	-3.32485e-163	-3.75465e-163	-1.32806e-162	5.96589e-163	-2.42284e-163	-6.23324e-163	-2.62396e-163	3.0722e-163	1.21135e-163	4.06629e-163	-6.1683e-163	-3.92803e-163	-4.42768e-163	9.75331e-163	7.83195e-163	-1.54249e-163	1.36264e-162	-6.84174e-163	-7.36378e-164	-6.15527e-163	-1.12146e-163	1.61237e-163	-1.11919e-162	-8.23629e-163	-1.17204e-163	2.44331e-163	7.97501e-163	1.62689e-163	1.03421e-162	0
5.26715e-163	-3.32485e-163	-3.75465e-163	-1.32806e-162	5.96589e-163	-2.42284e-163	-6.23324e-163	-2.62396e-163	3.0722e-163	1.21135e-163	4.06629e-163	-6.1683e-163	-3.92803e-163	-4.42768e-163	9.75331e-163	7.83195e-163	-1.54249e-163	1.36264e-162	-6.84174e-163	-7.36378e-164	-6.15527e-163	-1.12146e-163	1.61237e-163	-1.11919e-162	-8.23629e-163	-1.17204e-163	2.44331e-163	7.97501e-163	1.62689e-163	1.03421e-162	0
5.26715e-163	-3.32485e-163	-3.75465e-163	-1.32806e-162	5.96589e-163	-2.42284e-163	-6.23324e-163	-2.62396e-163	3.0722e-163	1.21135e-163	4.06629e-163	-6.1683e-163	-3.92803e-163	-4.42768e-163	9.75331e-163	7.83195e-163	-1.54249e-163	1.36264e-162	-6.84174e-163	-7.36378e-164	-6.15527e-163	-1.12146e-163	1.61237e-163	-1.11919e-162	-8.23629e-163	-1.17204e-163	2.44331e-163	7.97501e-163	1.62689e-163	1.03421e-162	0
5.26715e-163	-3.32485e-163	-3.75465e-163	-1.32806e-162	5.96589e-163	-2.42284e-163	-6.23324e-163	-2.62396e-163	3.0722e-163	1.21135e-163	4.06629e-163	-6.1683e-163	-3.92803e-163	-4.42768e-163	9.75331e-163	7.83195e-163	-1.54249e-163	1.36264e-162	-6.84174e-163	-7.36378e-164	-6.15527e-163	-1.12146e-163	1.61237e-163	-1.11919e-162	-8.23629e-163	-1.17204e-163	2.44331e-163	7.97501e-163	1.62689e-163	1.03421e-162	0
5.26715e-163	-3.32485e-163	-3.75465e-163	-1.32806e-162	5.96589e-163	-2.42284e-163	-6.23324e-163	-2.62396e-163	3.0722e-163	1.21135e-163	4.06629e-163	-6.1683e-163	-3.92803e-163	-4.42768e-163	9.75331e-163	7.83195e-163	-1.54249e-163	1.36264e-162	-6.84174e-163	-7.36378e-164	-6.15527e-163	-1.12146e-163	1.61237e-163	-1.11919e-162	-8.23629e-163	-1.17204e-163	2.44331e-163	7.97501e-163	1.62689e-163	1.03421e-162	0
5.26715e-163	-3.32485e-163	-3.75465e-163	-1.32806e-162	5.96589e-163	-2.42284e-163	-6.23324e-163	-2.62396e-163	3.0722e-163	1.21135e-163	4.06629e-163	-6.1683e-163	-3.92803e-163	-4.42768e-163	9.75331e-163	7.83195e-163	-1.54249e-163	1.36264e-162	-6.84174e-163	-7.36378e-164	-6.15527e-163	-1.12146e-163	1.61237e-163	-1.11919e-162	-8.23629e-163	-1.17204e-163	2.44331e-163	7.97501e-163	1.62689e-163	1.03421e-162	0
5.26715e-163	-3.32485e-163	-3.75465e-163	-1.32806e-162	5.96589e-163	-2.42284e-163	-6.23324e-163	-2.62396e-163	3.0722e-163	1.21135e-163	4.06629e-163	-6.1683e-163	-3.92803e-163	-4.42768e-163	9.75331e-163	7.83195e-163	-1.54249e-163	1.36264e-162	-6.84174e-163	-7.36378e-164	-6.15527e-163	-1.12146e-163	1.61237e-163	-1.11919e-162	-8.23629e-163	-1.17204e-163	2.44331e-163	7.97501e-163	1.62689e-163	1.03421e-162	0
5.26715e-163	-3.32485e-163	-3.75465e-163	-1.32806e-162	5.96589e-163	-2.42284e-163	-6.23324e-163	-2.62396e-163	3.0722e-163	1.21135e-163	4.06629e-163	-6.1683e-163	-3.92803e-163	-4.42768e-163	9.75331e-163	7.83195e-163	-1.54249e-163	1.36264e-162	-6.84174e-163	-7.36378e-164	-6.15527e-163	-1.12146e-163	1.61237e-163	-1.11919e-162	-8.23629e-163	-1.17204e-163	2.44331e-163	7.97501e-163	1.62689e-163	1.03421e-162	0
5.26715e-163	-3.32485e-163	-3.75465e-163	-1.32806e-162	5.96589e-163	-2.42284e-163	-6.23324e-163	-2.62396e-163	3.0722e-163	1.21135e-163	4.06629e-163	-6.1683e-163	-3.92803e-163	-4.42768e-163	9.75331e-163	7.83195e-163	-1.54249e-163	1.36264e-162	-6.84174e-163	-7.36378e-164	-6.15527e-163	-1.12146e-163	1.61237e-163	-1.11919e-162	-8.23629e-163	-1.17204e-163	2.44331e-163	7.97501e-163	1.62689e-163	1.03421e-162	0
5.26715e-163	-3.32485e-163	-3.75465e-163	-1.32806e-162	5.96589e-163	-2.42284e-163	-6.23324e-163	-2.62396e-163	3.0722e-163	1.21135e-163	4.06629e-163	-6.1683e-163	-3.92803e-163	-4.42768e-163	9.75331e-163	7.83195e-163	-1.54249e-163	1.36264e-162	-6.84174e-163	-7.36378e-164	-6.15527e-163	-1.12146e-163	1.61237e-163	-1.11919e-162	-8.23629e-163	-1.17204e-163	2.44331e-163	7.97501e-163	1.62689e-163	1.03421e-162	0
5.26715e-163	-3.32485e-163	-3.75465e-163	-1.32806e-162	5.96589e-163	-2.42284e-163	-6.23324e-163	-2.62396e-163	3.0722e-163	1.21135e-163	4.06629e-163	-6.1683e-163	-3.92803e-163	-4.42768e-163	9.75331e-163	7.83195e-163	-1.54249e-163	1.36264e-162	-6.84174e-163	-7.36378e-164	-6.15527e-163	-1.12146e-163	1.61237e-163	-1.11919e-162	-8.23629e-163	-1.17204e-163	2.44331e-163	7.97501e-163	1.62689e-163	1.03421e-162	0
5.26715e-163	-3.32485e-163	-3.75465e-163	-1.32806e-162	5.96589e-163	-2.42284e-163	-6.23324e-163	-2.62396e-163	3.0722e-163	1.21135e-163	4.06629e-163	-6.1683e-163	-3.92803e-163	-4.42768e-163	9.75331e-163	7.83195e-163	-1.54249e-163	1.36264e-162	-6.84174e-163	-7.36378e-164	-6.15527e-163	-1.12146e-163	1.61237e-163	-1.11919e-162	-8.23629e-163	-1.17204e-163	2.44331e-163	7.97501e-163	1.62689e-163	1.03421e-162	0
5.26715e-163	-3.32485e-163	-3.75465e-163	-1.32806e-162	5.96589e-163	-2.42284e-163	-6.23324e-163	-2.62396e-163	3.0722e-163	1.21135e-163	4.06629e-163	-6.1683e-163	-3.92803e-163	-4.42768e-163	9.75331e-163	7.83195e-163	-1.54249e-163	1.36264e-162	-6.84174e-163	-7.36378e-164	-6.15527e-163	-1.12146e-163	1.61237e-163	-1.11919e-162	-8.23629e-163	-1.17204e-163	2.44331e-163	7.97501e-163	1.62689e-163	1.03421e-162	0
5.26715e-163	-3.32485e-163	-3.75465e-163	-1.32806e-162	5.96589e-163	-2.42284e-163	-6.23324e-163	-2.62396e-163	3.0722e-163	1.21135e-163	4.06629e-163	-6.1683e-163	-3.92803e-163	-4.42768e-163	9.75331e-163	7.83195e-163	-1.54249e-163	1.36264e-162	-6.84174e-163	-7.36378e-164	-6.15527e-163	-1.12146e-163	1.61237e-163	-1.11919e-162	-8.23629e-163	-1.17204e-163	2.44331e-163	7.97501e-163	1.62689e-163	1.03421e-162	0
5.26715e-163	-3.32485e-163	-3.75465e-163	-1.32806e-162	5.96589e-163	-2.42284e-163	-6.23324e-163	-2.62396e-163	3.0722e-163	1.21135e-163	4.06629e-163	-6.1683e-163	-3.92803e-163	-4.42768e-163	9.75331e-163	7.83195e-163	-1.54249e-163	1.36264e-162	-6.84174e-163	-7.36378e-164	-6.15527e-163	-1.12146e-163	1.61237e-163	-1.11919e-162	-8.23629e-163	-1.17204e-163	2.44331e-163	7.97501e-163	1.62689e-163	1.03421e-162	0
5.26715e-163	-3.32485e-163	-3.75465e-163	-1.32806e-162	5.96589e-163	-2.42284e-163	-6.23324e-163	-2.62396e-163	3.0722e-163	1.21135e-163	4.06629e-163	-6.1683e-163	-3.92803e-163	-4.42768e-163	9.75331e-163	7.83195e-163	-1.54249e-163	1.36264e-162	-6.84174e-163	-7.36378e-164	-6.15527e-163	-1.12146e-163	1.61237e-163	-1.11919e-162	-8.23629e-163	-1.17204e-163	2.44331e-163	7.97501e-163	1.62689e-163	1.03421e-162	0
5.26715e-163	-3.32485e-163	-3.75465e-163	-1.32806e-162	5.96589e-163	-2.42284e-163	-6.23324e-163	-2.62396e-163	3.0722e-163	1.21135e-163	4.06629e-163	-6.1683e-163	-3.92803e-163	-4.42768e-163	9.75331e-163	7.83195e-163	-1.54249e-163	1.36264e-162	-6.84174e-163	-7.36378e-164	-6.15527e-163	-1.12146e-163	1.61237e-163	-1.11919e-162	-8.23629e-163	-1.17204e-163	2.44331e-163	7.97501e-163	1.62689e-163	1.03421e-162	0
5.26715e-163	-3.32485e-163	-3.75465e-163	-1.32806e-162	5.96589e-163	-2.42284e-163	-6.23324e-163	-2.62396e-163	3.0722e-163	1.21135e-163	4.06629e-163	-6.1683e-163	-3.92803e-163	-4.42768e-163	9.75331e-163	7.83195e-163	-1.54249e-163	1.36264e-162	-6.84174e-163	-7.36378e-164	-6.15527e-163	-1.12146e-163	1.61237e-163	-1.11919e-162	-8.23629e-163	-1.17204e-163	2.44331e-163	7.97501e-163	1.62689e-163	1.03421e-162	0
5.26715e-163	-3.32485e-163	-3.75465e-163	-1.32806e-162	5.96589e-163	-2.42284e-163	-6.23324e-163	-2.62396e-163	3.0722e-163	1.21135e-163	4.06629e-163	-6.1683e-163	-3.92803e-163	-4.42768e-163	9.75331e-163	7.83195e-163	-1.54249e-163	1.36264e-162	-6.84174e-163	-7.36378e-164	-6.15527e-163	-1.12146e-163	1.61237e-163	-1.11919e-162	-8.23629e-163	-1.17204e-163	2.44331e-163	7.97501e-163	1.62689e-163	1.03421e-162	0
5.26715e-163	-3.32485e-163	-3.75465e-163	-1.32806e-162	5.96589e-163	-2.42284e-163	-6.23324e-163	-2.62396e-163	3.0722e-163	1.21135e-163	4.06629e-163	-6.1683e-163	-3.92803e-163	-4.42768e-163	9.75331e-163	7.83195e-163	-1.54249e-163	1.36264e-162	-6.84174e-163	-7.36378e-164	-6.15527e-163	-1.12146e-163	1.61237e-163	-1.11919e-162	-8.23629e-163	-1.17204e-163	2.44331e-163	7.97501e-163	1.62689e-163	1.03421e-162	0
5.26715e-163	-3.32485e-163	-3.75465e-163	-1.32806e-162	5.96589e-163	-2.42284e-163	-6.23324e-163	-2.62396e-163	3.0722e-163	1.21135e-163	4.06629e-163	-6.1683e-163	-3.92803e-163	-4.42768e-163	9.75331e-163	7.83195e-163	-1.54249e-163	1.36264e-162	-6.84174e-163	-7.36378e-164	-6.15527e-163	-1.12146e-163	1.61237e-163	-1.11919e-162	-8.23629e-163	-1.17204e-163	2.44331e-163	7.97501e-163	1.62689e-163	1.03421e-162	0
5.26715e-163	-3.32485e-163	-3.75465e-163	-1.32806e-162	5.96589e-163	-2.42284e-163	-6.23324e-163	-2.62396e-163	3.0722e-163	1.21135e-163	4.06629e-163	-6.1683e-163	-3.92803e-163	-4.42768e-163	9.75331e-163	7.83195e-163	-1.54249e-163	1.36264e-162	-6.84174e-163	-7.36378e-164	-6.15527e-163	-1.12146e-163	1.61237e-163	-1.11919e-162	-8.23629e-163	-1.17204e-163	2.44331e-163	7.97501e-163	1.62689e-163	1.03421e-162	0
5.26715e-163	-3.32485e-163	-3.75465e-163	-1.32806e-162	5.96589e-163	-2.42284e-163	-6.23324e-163	-2.62396e-163	3.0722e-163	1.21135e-163	4.06629e-163	-6.1683e-163	-3.92803e-163	-4.42768e-163	9.75331e-163	7.83195e-163	-1.54249e-163	1.36264e-162	-6.84174e-163	-7.36378e-164	-6.15527e-163	-1.12146e-163	1.61237e-163	-1.11919e-162	-8.23629e-163	-1.17204e-163	2.44331e-163	7.97501e-163	1.62689e-163	1.03421e-162	0
5.26715e-163	-3.32485e-163	-3.75465e-163	-1.32806e-162	5.96589e-163	-2.42284e-163	-6.23324e-163	-2.62396e-163	3.0722e-163	1.21135e-163	4.06629e-163	-6.1683e-163	-3.92803e-163	-4.42768e-163	9.75331e-163	7.83195e-163	-1.54249e-163	1.36264e-162	-6.84174e-163	-7.36378e-164	-6.15527e-163	-1.12146e-163	1.61237e-163	-1.11919e-162	-8.23629e-163	-1.17204e-163	2.44331e-163	7.97501e-163	1.62689e-163	1.03421e-162	0
5.26715e-163	-3.32485e-163	-3.75465e-163	-1.32806e-162	5.96589e-163	-2.42284e-163	-6.23324e-163	-2.62396e-163	3.0722e-163	1.21135e-163	4.06629e-163	-6.1683e-163	-3.92803e-163	-4.42768e-163	9.75331e-163	7.83195e-163	-1.54249e-163	1.36264e-162	-6.84174e-163	-7.36378e-164	-6.15527e-163	-1.12146e-163	1.61237e-163	-1.11919e-162	-8.23629e-163	-1.17204e-163	2.44331e-163	7.97501e-163	1.62689e-163	1.03421e-162	0
5.26715e-163	-3.32485e-163	-3.75465e-163	-1.32806e-162	5.96589e-163	-2.42284e-163	-6.23324e-163	-2.62396e-163	3.0722e-163	1.21135e-163	4.06629e-163	-6.1683e-163	-3.92803e-163	-4.42768e-163	9.75331e-163	7.83195e-163	-1.54249e-163	1.36264e-162	-6.84174e-163	-7.36378e-164	-6.15527e-163	-1.12146e-163	1.61237e-163	-1.11919e-162	-8.23629e-163	-1.17204e-163	2.44331e-163	7.97501e-163	1.62689e-163	1.03421e-162	0
5.26715e-163	-3.32485e-163	-3.75465e-163	-1.32806e-162	5.96589e-163	-2.42284e-163	-6.23324e-163	-2.62396e-163	3.0722e-163	1.21135e-163	4.06629e-163	-6.1683e-163	-3.92803e-163	-4.42768e-163	9.75331e-163	7.83195e-163	-1.54249e-163	1.36264e-162	-6.84174e-163	-7.36378e-164	-6.15527e-163	-1.12146e-163	1.61237e-163	-1.11919e-162	-8.23629e-163	-1.17204e-163	2.44331e-163	7.97501e-163	1.62689e-163	1.03421e-162	0
5.26715e-163	-3.32485e-163	-3.75465e-163	-1.32806e-162	5.96589e-163	-2.42284e-163	-6.23324e-163	-2.62396e-163	3.0722e-163	1.21135e-163	4.06629e-163	-6.1683e-163	-3.92803e-163	-4.42768e-163	9.75331e-163	7.83195e-163	-1.54249e-163	1.36264e-162	-6.84174e-163	-7.36378e-164	-6.15527e-163	-1.12146e-163	1.61237e-163	-1.11919e-162	-8.23629e-163	-1.17204e-163	2.44331e-163	7.97501e-163	1.62689e-163	1.03421e-162	0
5.26715e-163	-3.32485e-163	-3.75465e-163	-1.32806e-162	5.96589e-163	-2.42284e-163	-6.23324e-163	-2.62396e-163	3.0722e-163	1.21135e-163	4.06629e-163	-6.1683e-163	-3.92803e-163	-4.42768e-163	9.75331e-163	7.83195e-163	-1.54249e-163	1.36264e-162	-6.84174e-163	-7.36378e-164	-6.15527e-163	-1.12146e-163	1.61237e-163	-1.11919e-162	-8.23629e-163	-1.17204e-163	2.44331e-163	7.97501e-163	1.62689e-163	1.03421e-162	0
5.26715e-163	-3.32485e-163	-3.75465e-163	-1.32806e-162	5.96589e-163	-2.42284e-163	-6.23324e-163	-2.62396e-163	3.0722e-163	1.21135e-163	4.06629e-163	-6.1683e-163	-3.92803e-163	-4.42768e-163	9.75331e-163	7.83195e-163	-1.54249e-163	1.36264e-162	-6.84174e-163	-7.36378e-164	-6.15527e-163	-1.12146e-163	1.61237e-163	-1.11919e-162	-8.23629e-163	-1.17204e-163	2.44331e-163	7.97501e-163	1.62689e-163	1.03421e-162	0
5.26715e-163	-3.32485e-163	-3.75465e-163	-1.32806e-162	5.96589e-163	-2.42284e-163	-6.23324e-163	-2.62396e-163	3.0722e-163	1.21135e-163	4.06629e-163	-6.1683e-163	-3.92803e-163	-4.42768e-163	9.75331e-163	7.83195e-163	-1.54249e-163	1.36264e-162	-6.84174e-163	-7.36378e-164	-6.15527e-163	-1.12146e-163	1.61237e-163	-1.11919e-162	-8.23629e-163	-1.17204e-163	2.44331e-163	7.97501e-163	1.62689e-163	1.03421e-162	0
5.26715e-163	-3.32485e-163	-3.75465e-163	-1.32806e-162	5.96589e-163	-2.42284e-163	-6.23324e-163	-2.62396e-163	3.0722e-163	1.21135e-163	4.06629e-163	-6.1683e-163	-3.92803e-163	-4.42768e-163	9.75331e-163	7.83195e-163	-1.54249e-163	1.36264e-162	-6.84174e-163	-7.36378e-164	-6.15527e-163	-1.12146e-163	1.61237e-163	-1.11919e-162	-8.23629e-163	-1.17204e-163	2.44331e-163	7.97501e-163	1.62689e-163	1.03421e-162	0
5.26715e-163	-3.32485e-163	-3.75465e-163	-1.32806e-162	5.96589e-163	-2.42284e-163	-6.23324e-163	-2.62396e-163	3.0722e-163	1.21135e-163	4.06629e-163	-6.1683e-163	-3.92803e-163	-4.42768e-163	9.75331e-163	7.83195e-163	-1.54249e-163	1.36264e-162	-6.84174e-163	-7.36378e-164	-6.15527e-163	-1.12146e-163	1.61237e-163	-1.11919e-162	-8.23629e-163	-1.17204e-163	2.44331e-163	7.97501e-163	1.62689e-163	1.03421e-162	0
5.26715e-163	-3.32485e-163	-3.75465e-163	-1.32806e-162	5.96589e-163	-2.42284e-163	-6.23324e-163	-2.62396e-163	3.0722e-163	1.21135e-163	4.06629e-163	-6.1683e-163	-3.92803e-163	-4.42768e-163	9.75331e-163	7.83195e-163	-1.54249e-163	1.36264e-162	-6.84174e-163	-7.36378e-164	-6.15527e-163	-1.12146e-163	1.61237e-163	-1.11919e-162	-8.23629e-163	-1.17204e-163	2.44331e-163	7.97501e-163	1.62689e-163	1.03421e-162	0
5.26715e-163	-3.32485e-163	-3.75465e-163	-1.32806e-162	5.96589e-163	-2.42284e-163	-6.23324e-163	-2.62396e-163	3.0722e-163	1.21135e-163	4.06629e-163	-6.1683e-163	-3.92803e-163	-4.42768e-163	9.75331e-163	7.83195e-163	-1.54249e-163	1.36264e-162	-6.84174e-163	-7.36378e-164	-6.15527e-163	-1.12146e-163	1.61237e-163	-1.11919e-162	-8.23629e-163	-1.17204e-163	2.44331e-163	7.97501e-163	1.62689e-163	1.03421e-162	0
5.26715e-163	-3.32485e-163	-3.75465e-163	-1.32806e-162	5.96589e-163	-2.42284e-163	-6.23324e-163	-2.62396e-163	3.0722e-163	1.21135e-163	4.06629e-163	-6.1683e-163	-3.92803e-163	-4.42768e-163	9.75331e-163	7.83195e-163	-1.54249e-163	1.36264e-162	-6.84174e-163	-7.36378e-164	-6.15527e-163	-1.12146e-163	1.61237e-163	-1.11919e-162	-8.23629e-163	-1.17204e-163	2.44331e-163	7.97501e-163	1.62689e-163	1.03421e-162	0
5.26715e-163	-3.32485e-163	-3.75465e-163	-1.32806e-162	5.96589e-163	-2.42284e-163	-6.23324e-163	-2.62396e-163	3.0722e-163	1.21135e-163	4.06629e-163	-6.1683e-163	-3.92803e-163	-4.42768e-163	9.75331e-163	7.83195e-163	-1.54249e-163	1.36264e-162	-6.84174e-163	-7.36378e-164	-6.15527e-163	-1.12146e-163	1.61237e-163	-1.11919e-162	-8.23629e-163	-1.17204e-163	2.44331e-163	7.97501e-163	1.62689e-163	1.03421e-162	0
5.26715e-163	-3.32485e-163	-3.75465e-163	-1.32806e-162	5.96589e-163	-2.42284e-163	-6.23324e-163	-2.62396e-163	3.0722e-163	1.21135e-163	4.06629e-163	-6.1683e-163	-3.92803e-163	-4.42768e-163	9.75331e-163	7.83195e-163	-1.54249e-163	1.36264e-162	-6.84174e-163	-7.36378e-164	-6.15527e-163	-1.12146e-163	1.61237e-163	-1.11919e-162	-8.23629e-163	-1.17204e-163	2.44331e-163	7.97501e-163	1.62689e-163	1.03421e-162	0
5.26715e-163	-3.32485e-163	-3.75465e-163	-1.32806e-162	5.96589e-163	-2.42284e-163	-6.23324e-163	-2.62396e-163	3.0722e-163	1.21135e-163	4.06629e-163	-6.1683e-163	-3.92803e-163	-4.42768e-163	9.75331e-163	7.83195e-163	-1.54249e-163	1.36264e-162	-6.84174e-163	-7.36378e-164	-6.15527e-163	-1.12146e-163	1.61237e-163	-1.11919e-162	-8.23629e-163	-1.17204e-163	2.44331e-163	7.97501e-163	1.62689e-163	1.03421e-162	0
5.26715e-163	-3.32485e-163	-3.75465e-163	-1.32806e-162	5.96589e-163	-2.42284e-163	-6.23324e-163	-2.62396e-163	3.0722e-163	1.21135e-163	4.06629e-163	-6.1683e-163	-3.92803e-163	-4.42768e-163	9.75331e-163	7.83195e-163	-1.54249e-163	1.36264e-162	-6.84174e-163	-7.36378e-164	-6.15527e-163	-1.12146e-163	1.61237e-163	-1.11919e-162	-8.23629e-163	-1.17204e-163	2.44331e-163	7.97501e-163	1.62689e-163	1.03421e-162	0
5.26715e-163	-3.32485e-163	-3.75465e-163	-1.32806e-162	5.96589e-163	-2.42284e-163	-6.23324e-163	-2.62396e-163	3.0722e-163	1.21135e-163	4.06629e-163	-6.1683e-163	-3.92803e-163	-4.42768e-163	9.75331e-163	7.83195e-163	-1.54249e-163	1.36264e-162	-6.84174e-163	-7.36378e-164	-6.15527e-163	-1.12146e-163	1.61237e-163	-1.11919e-162	-8.23629e-163	-1.17204e-163	2.44331e-163	7.97501e-163	1.62689e-163	1.03421e-162	0
5.26715e-163	-3.32485e-163	-3.75465e-163	-1.32806e-162	5.96589e-163	-2.42284e-163	-6.23324e-163	-2.62396e-163	3.0722e-163	1.21135e-163	4.06629e-163	-6.1683e-163	-3.92803e-163	-4.42768e-163	9.75331e-163	7.83195e-163	-1.54249e-163	1.36264e-162	-6.84174e-163	-7.36378e-164	-6.15527e-163	-1.12146e-163	1.61237e-163	-1.11919e-162	-8.23629e-163	-1.17204e-163	2.44331e-163	7.97501e-163	1.62689e-163	1.03421e-162	0
5.26715e-163	-3.32485e-163	-3.75465e-163	-1.32806e-162	5.96589e-163	-2.42284e-163	-6.23324e-163	-2.62396e-163	3.0722e-163	1.21135e-163	4.06629e-163	-6.1683e-163	-3.92803e-163	-4.42768e-163	9.75331e-163	7.83195e-163	-1.54249e-163	1.36264e-162	-6.84174e-163	-7.36378e-164	-6.15527e-163	-1.12146e-163	1.61237e-163	-1.11919e-162	-8.23629e-163	-1.17204e-163	2.44331e-163	7.97501e-163	1.62689e-163	1.03421e-162	0
5.26715e-163	-3.32485e-163	-3.75465e-163	-1.32806e-162	5.96589e-163	-2.42284e-163	-6.23324e-163	-2.62396e-163	3.0722e-163	1.21135e-163	4.06629e-163	-6.1683e-163	-3.92803e-163	-4.42768e-163	9.75331e-163	7.83195e-163	-1.54249e-163	1.36264e-162	-6.84174e-163	-7.36378e-164	-6.15527e-163	-1.12146e-163	1.61237e-163	-1.11919e-162	-8.23629e-163	-1.17204e-163	2.44331e-163	7.97501e-163	1.62689e-163	1.03421e-162	0
5.26715e-163	-3.32485e-163	-3.75465e-163	-1.32806e-162	5.96589e-163	-2.42284e-163	-6.23324e-163	-2.62396e-163	3.0722e-163	1.21135e-163	4.06629e-163	-6.1683e-163	-3.92803e-163	-4.42768e-163	9.75331e-163	7.83195e-163	-1.54249e-163	1.36264e-162	-6.84174e-163	-7.36378e-164	-6.15527e-163	-1.12146e-163	1.61237e-163	-1.11919e-162	-8.23629e-163	-1.17204e-163	2.44331e-163	7.97501e-163	1.62689e-163	1.03421e-162	0
5.26715e-163	-3.32485e-163	-3.75465e-163	-1.32806e-162	5.96589e-163	-2.42284e-163	-6.23324e-163	-2.62396e-163	3.0722e-163	1.21135e-163	4.06629e-163	-6.1683e-163	-3.92803e-163	-4.42768e-163	9.75331e-163	7.83195e-163	-1.54249e-163	1.36264e-162	-6.84174e-163	-7.36378e-164	-6.15527e-163	-1.12146e-163	1.61237e-163	-1.11919e-162	-8.23629e-163	-1.17204e-163	2.44331e-163	7.97501e-163	1.62689e-163	1.03421e-162	0
5.26715e-163	-3.32485e-163	-3.75465e-163	-1.32806e-162	5.96589e-163	-2.42284e-163	-6.23324e-163	-2.62396e-163	3.0722e-163	1.21135e-163	4.06629e-163	-6.1683e-163	-3.92803e-163	-4.42768e-163	9.75331e-163	7.83195e-163	-1.54249e-163	1.36264e-162	-6.84174e-163	-7.36378e-164	-6.15527e-163	-1.12146e-163	1.61237e-163	-1.11919e-162	-8.23629e-163	-1.17204e-163	2.44331e-163	7.97501e-163	1.62689e-163	1.03421e-162	0
5.26715e-163	-3.32485e-163	-3.75465e-163	-1.32806e-162	5.96589e-163	-2.42284e-163	-6.23324e-163	-2.62396e-163	3.0722e-163	1.21135e-163	4.06629e-163	-6.1683e-163	-3.92803e-163	-4.42768e-163	9.75331e-163	7.83195e-163	-1.54249e-163	1.36264e-162	-6.84174e-163	-7.36378e-164	-6.15527e-163	-1.12146e-163	1.61237e-163	-1.11919e-162	-8.23629e-163	-1.17204e-163	2.44331e-163	7.97501e-163	1.62689e-163	1.03421e-162	0
5.26715e-163	-3.32485e-163	-3.75465e-163	-1.32806e-162	5.96589e-163	-2.42284e-163	-6.23324e-163	-2.62396e-163	3.0722e-163	1.21135e-163	4.06629e-163	-6.1683e-163	-3.92803e-163	-4.42768e-163	9.75331e-163	7.83195e-163	-1.54249e-163	1.36264e-162	-6.84174e-163	-7.36378e-164	-6.15527e-163	-1.12146e-163	1.61237e-163	-1.11919e-162	-8.23629e-163	-1.17204e-163	2.44331e-163	7.97501e-163	1.62689e-163	1.03421e-162	0
5.26715e-163	-3.32485e-163	-3.75465e-163	-1.32806e-162	5.96589e-163	-2.42284e-163	-6.23324e-163	-2.62396e-163	3.0722e-163	1.21135e-163	4.06629e-163	-6.1683e-163	-3.92803e-163	-4.42768e-163	9.75331e-163	7.83195e-163	-1.54249e-163	1.36264e-162	-6.84174e-163	-7.36378e-164	-6.15527e-163	-1.12146e-163	1.61237e-163	-1.11919e-162	-8.23629e-163	-1.17204e-163	2.44331e-163	7.97501e-163	1.62689e-163	1.03421e-162	0
5.26715e-163	-3.32485e-163	-3.75465e-163	-1.32806e-162	5.96589e-163	-2.42284e-163	-6.23324e-163	-2.62396e-163	3.0722e-163	1.21135e-163	4.06629e-163	-6.1683e-163	-3.92803e-163	-4.42768e-163	9.75331e-163	7.83195e-163	-1.54249e-163	1.36264e-162	-6.84174e-163	-7.36378e-164	-6.15527e-163	-1.12146e-163	1.61237e-163	-1.11919e-162	-8.23629e-163	-1.17204e-163	2.44331e-163	7.97501e-163	1.62689e-163	1.03421e-162	0
5.26715e-163	-3.32485e-163	-3.75465e-163	-1.32806e-162	5.96589e-163	-2.42284e-163	-6.23324e-163	-2.62396e-163	3.0722e-163	1.21135e-163	4.06629e-163	-6.1683e-163	-3.92803e-163	-4.42768e-163	9.75331e-163	7.83195e-163	-1.54249e-163	1.36264e-162	-6.84174e-163	-7.36378e-164	-6.15527e-163	-1.12146e-163	1.61237e-163	-1.11919e-162	-8.23629e-163	-1.17204e-163	2.44331e-163	7.97501e-163	1.62689e-163	1.03421e-162	0
5.26715e-163	-3.32485e-163	-3.75465e-163	-1.32806e-162	5.96589e-163	-2.42284e-163	-6.23324e-163	-2.62396e-163	3.0722e-163	1.21135e-163	4.06629e-163	-6.1683e-163	-3.92803e-163	-4.42768e-163	9.75331e-163	7.83195e-163	-1.54249e-163	1.36264e-162	-6.84174e-163	-7.36378e-164	-6.15527e-163	-1.12146e-163	1.61237e-163	-1.11919e-162	-8.23629e-163	-1.17204e-163	2.44331e-163	7.97501e-163	1.62689e-163	1.03421e-162	0
5.26715e-163	-3.32485e-163	-3.75465e-163	-1.32806e-162	5.96589e-163	-2.42284e-163	-6.23324e-163	-2.62396e-163	3.0722e-163	1.21135e-163	4.06629e-163	-6.1683e-163	-3.92803e-163	-4.42768e-163	9.75331e-163	7.83195e-163	-1.54249e-163	1.36264e-162	-6.84174e-163	-7.36378e-164	-6.15527e-163	-1.12146e-163	1.61237e-163	-1.11919e-162	-8.23629e-163	-1.17204e-163	2.44331e-163	7.97501e-163	1.62689e-163	1.03421e-162	0
5.26715e-163	-3.32485e-163	-3.75465e-163	-1.32806e-162	5.96589e-163	-2.42284e-163	-6.23324e-163	-2.62396e-163	3.0722e-163	1.21135e-163	4.06629e-163	-6.1683e-163	-3.92803e-163	-4.42768e-163	9.75331e-163	7.83195e-163	-1.54249e-163	1.36264e-162	-6.84174e-163	-7.36378e-164	-6.15527e-163	-1.12146e-163	1.61237e-163	-1.11919e-162	-8.23629e-163	-1.17204e-163	2.44331e-163	7.97501e-163	1.62689e-163	1.03421e-162	0
5.26715e-163	-3.32485e-163	-3.75465e-163	-1.32806e-162	5.96589e-163	-2.42284e-163	-6.23324e-163	-2.62396e-163	3.0722e-163	1.21135e-163	4.06629e-163	-6.1683e-163	-3.92803e-163	-4.42768e-163	9.75331e-163	7.83195e-163	-1.54249e-163	1.36264e-162	-6.84174e-163	-7.36378e-164	-6.15527e-163	-1.12146e-163	1.61237e-163	-1.11919e-162	-8.23629e-163	-1.17204e-163	2.44331e-163	7.97501e-163	1.62689e-163	1.03421e-162	0
5.26715e-163	-3.32485e-163	-3.75465e-163	-1.32806e-162	5.96589e-163	-2.42284e-163	-6.23324e-163	-2.62396e-163	3.0722e-163	1.21135e-163	4.06629e-163	-6.1683e-163	-3.92803e-163	-4.42768e-163	9.75331e-163	7.83195e-163	-1.54249e-163	1.36264e-162	-6.84174e-163	-7.36378e-164	-6.15527e-163	-1.12146e-163	1.61237e-163	-1.11919e-162	-8.23629e-163	-1.17204e-163	2.44331e-163	7.97501e-163	1.62689e-163	1.03421e-162	0
5.26715e-163	-3.32485e-163	-3.75465e-163	-1.32806e-162	5.96589e-163	-2.42284e-163	-6.23324e-163	-2.62396e-163	3.0722e-163	1.21135e-163	4.06629e-163	-6.1683e-163	-3.92803e-163	-4.42768e-163	9.75331e-163	7.83195e-163	-1.54249e-163	1.36264e-162	-6.84174e-163	-7.36378e-164	-6.15527e-163	-1.12146e-163	1.61237e-163	-1.11919e-162	-8.23629e-163	-1.17204e-163	2.44331e-163	7.97501e-163	1.62689e-163	1.03421e-162	0
5.26715e-163	-3.32485e-163	-3.75465e-163	-1.32806e-162	5.96589e-163	-2.42284e-163	-6.23324e-163	-2.62396e-163	3.0722e-163	1.21135e-163	4.06629e-163	-6.1683e-163	-3.92803e-163	-4.42768e-163	9.75331e-163	7.83195e-163	-1.54249e-163	1.36264e-162	-6.84174e-163	-7.36378e-164	-6.15527e-163	-1.12146e-163	1.61237e-163	-1.11919e-162	-8.23629e-163	-1.17204e-163	2.44331e-163	7.97501e-163	1.62689e-163	1.03421e-162	0
5.26715e-163	-3.32485e-163	-3.75465e-163	-1.32806e-162	5.96589e-163	-2.42284e-163	-6.23324e-163	-2.62396e-163	3.0722e-163	1.21135e-163	4.06629e-163	-6.1683e-163	-3.92803e-163	-4.42768e-163	9.75331e-163	7.83195e-163	-1.54249e-163	1.36264e-162	-6.84174e-163	-7.36378e-164	-6.15527e-163	-1.12146e-163	1.61237e-163	-1.11919e-162	-8.23629e-163	-1.17204e-163	2.44331e-163	7.97501e-163	1.62689e-163	1.03421e-162	0
5.26715e-163	-3.32485e-163	-3.75465e-163	-1.32806e-162	5.96589e-163	-2.42284e-163	-6.23324e-163	-2.62396e-163	3.0722e-163	1.21135e-163	4.06629e-163	-6.1683e-163	-3.92803e-163	-4.42768e-163	9.75331e-163	7.83195e-163	-1.54249e-163	1.36264e-162	-6.84174e-163	-7.36378e-164	-6.15527e-163	-1.12146e-163	1.61237e-163	-1.11919e-162	-8.23629e-163	-1.17204e-163	2.44331e-163	7.97501e-163	1.62689e-163	1.03421e-162	0
5.26715e-163	-3.32485e-163	-3.75465e-163	-1.32806e-162	5.96589e-163	-2.42284e-163	-6.23324e-163	-2.62396e-163	3.0722e-163	1.21135e-163	4.06629e-163	-6.1683e-163	-3.92803e-163	-4.42768e-163	9.75331e-163	7.83195e-163	-1.54249e-163	1.36264e-162	-6.84174e-163	-7.36378e-164	-6.15527e-163	-1.12146e-163	1.61237e-163	-1.11919e-162	-8.23629e-163	-1.17204e-163	2.44331e-163	7.97501e-163	1.62689e-163	1.03421e-162	0
5.26715e-163	-3.32485e-163	-3.75465e-163	-1.32806e-162	5.96589e-163	-2.42284e-163	-6.23324e-163	-2.62396e-163	3.0722e-163	1.21135e-163	4.06629e-163	-6.1683e-163	-3.92803e-163	-4.42768e-163	9.75331e-163	7.83195e-163	-1.54249e-163	1.36264e-162	-6.84174e-163	-7.36378e-164	-6.15527e-163	-1.12146e-163	1.61237e-163	-1.11919e-162	-8.23629e-163	-1.17204e-163	2.44331e-163	7.97501e-163	1.62689e-163	1.03421e-162	0
5.26715e-163	-3.32485e-163	-3.75465e-163	-1.32806e-162	5.96589e-163	-2.42284e-163	-6.23324e-163	-2.62396e-163	3.0722e-163	1.21135e-163	4.06629e-163	-6.1683e-163	-3.92803e-163	-4.42768e-163	9.75331e-163	7.83195e-163	-1.54249e-163	1.36264e-162	-6.84174e-163	-7.36378e-164	-6.15527e-163	-1.12146e-163	1.61237e-163	-1.11919e-162	-8.23629e-163	-1.17204e-163	2.44331e-163	7.97501e-163	1.62689e-163	1.03421e-162	0
5.26715e-163	-3.32485e-163	-3.75465e-163	-1.32806e-162	5.96589e-163	-2.42284e-163	-6.23324e-163	-2.62396e-163	3.0722e-163	1.21135e-163	4.06629e-163	-6.1683e-163	-3.92803e-163	-4.42768e-163	9.75331e-163	7.83195e-163	-1.54249e-163	1.36264e-162	-6.84174e-163	-7.36378e-164	-6.15527e-163	-1.12146e-163	1.61237e-163	-1.11919e-162	-8.23629e-163	-1.17204e-163	2.44331e-163	7.97501e-163	1.62689e-163	1.03421e-162	0
5.26715e-163	-3.32485e-163	-3.75465e-163	-1.32806e-162	5.96589e-163	-2.42284e-163	-6.23324e-163	-2.62396e-163	3.0722e-163	1.21135e-163	4.06629e-163	-6.1683e-163	-3.92803e-163	-4.42768e-163	9.75331e-163	7.83195e-163	-1.54249e-163	1.36264e-162	-6.84174e-163	-7.36378e-164	-6.15527e-163	-1.12146e-163	1.61237e-163	-1.11919e-162	-8.23629e-163	-1.17204e-163	2.44331e-163	7.97501e-163	1.62689e-163	1.03421e-162	0
5.26715e-163	-3.32485e-163	-3.75465e-163	-1.32806e-162	5.96589e-163	-2.42284e-163	-6.23324e-163	-2.62396e-163	3.0722e-163	1.21135e-163	4.06629e-163	-6.1683e-163	-3.92803e-163	-4.42768e-163	9.75331e-163	7.83195e-163	-1.54249e-163	1.36264e-162	-6.84174e-163	-7.36378e-164	-6.15527e-163	-1.12146e-163	1.61237e-163	-1.11919e-162	-8.23629e-163	-1.17204e-163	2.44331e-163	7.97501e-163	1.62689e-163	1.03421e-162	0
5.26715e-163	-3.32485e-163	-3.75465e-163	-1.32806e-162	5.96589e-163	-2.42284e-163	-6.23324e-163	-2.62396e-163	3.0722e-163	1.21135e-163	4.06629e-163	-6.1683e-163	-3.92803e-163	-4.42768e-163	9.75331e-163	7.83195e-163	-1.54249e-163	1.36264e-162	-6.84174e-163	-7.36378e-164	-6.15527e-163	-1.12146e-163	1.61237e-163	-1.11919e-162	-8.23629e-163	-1.17204e-163	2.44331e-163	7.97501e-163	1.62689e-163	1.03421e-162	0
5.26715e-163	-3.32485e-163	-3.75465e-163	-1.32806e-162	5.96589e-163	-2.42284e-163	-6.23324e-163	-2.62396e-163	3.0722e-163	1.21135e-163	4.06629e-163	-6.1683e-163	-3.92803e-163	-4.42768e-163	9.75331e-163	7.83195e-163	-1.54249e-163	1.36264e-162	-6.84174e-163	-7.36378e-164	-6.15527e-163	-1.12146e-163	1.61237e-163	-1.11919e-162	-8.23629e-163	-1.17204e-163	2.44331e-163	7.97501e-163	1.62689e-163	1.03421e-162	0
5.26715e-163	-3.32485e-163	-3.75465e-163	-1.32806e-162	5.96589e-163	-2.42284e-163	-6.23324e-163	-2.62396e-163	3.0722e-163	1.21135e-163	4.06629e-163	-6.1683e-163	-3.92803e-163	-4.42768e-163	9.75331e-163	7.83195e-163	-1.54249e-163	1.36264e-162	-6.84174e-163	-7.36378e-164	-6.15527e-163	-1.12146e-163	1.61237e-163	-1.11919e-162	-8.23629e-163	-1.17204e-163	2.44331e-163	7.97501e-163	1.62689e-163	1.03421e-162	0
5.26715e-163	-3.32485e-163	-3.75465e-163	-1.32806e-162	5.96589e-163	-2.42284e-163	-6.23324e-163	-2.62396e-163	3.0722e-163	1.21135e-163	4.06629e-163	-6.1683e-163	-3.92803e-163	-4.42768e-163	9.75331e-163	7.83195e-163	-1.54249e-163	1.36264e-162	-6.84174e-163	-7.36378e-164	-6.15527e-163	-1.12146e-163	1.61237e-163	-1.11919e-162	-8.23629e-163	-1.17204e-163	2.44331e-163	7.97501e-163	1.62689e-163	1.03421e-162	0
5.26715e-163	-3.32485e-163	-3.75465e-163	-1.32806e-162	5.96589e-163	-2.42284e-163	-6.23324e-163	-2.62396e-163	3.0722e-163	1.21135e-163	4.06629e-163	-6.1683e-163	-3.92803e-163	-4.42768e-163	9.75331e-163	7.83195e-163	-1.54249e-163	1.36264e-162	-6.84174e-163	-7.36378e-164	-6.15527e-163	-1.12146e-163	1.61237e-163	-1.11919e-162	-8.23629e-163	-1.17204e-163	2.44331e-163	7.97501e-163	1.62689e-163	1.03421e-162	0
5.26715e-163	-3.32485e-163	-3.75465e-163	-1.32806e-162	5.96589e-163	-2.42284e-163	-6.23324e-163	-2.62396e-163	3.0722e-163	1.21135e-163	4.06629e-163	-6.1683e-163	-3.92803e-163	-4.42768e-163	9.75331e-163	7.83195e-163	-1.54249e-163	1.36264e-162	-6.84174e-163	-7.36378e-164	-6.15527e-163	-1.12146e-163	1.61237e-163	-1.11919e-162	-8.23629e-163	-1.17204e-163	2.44331e-163	7.97501e-163	1.62689e-163	1.03421e-162	0
5.26715e-163	-3.32485e-163	-3.75465e-163	-1.32806e-162	5.96589e-163	-2.42284e-163	-6.23324e-163	-2.62396e-163	3.0722e-163	1.21135e-163	4.06629e-163	-6.1683e-163	-3.92803e-163	-4.42768e-163	9.75331e-163	7.83195e-163	-1.54249e-163	1.36264e-162	-6.84174e-163	-7.36378e-164	-6.15527e-163	-1.12146e-163	1.61237e-163	-1.11919e-162	-8.23629e-163	-1.17204e-163	2.44331e-163	7.97501e-163	1.62689e-163	1.03421e-162	0
5.26715e-163	-3.32485e-163	-3.75465e-163	-1.32806e-162	5.96589e-163	-2.42284e-163	-6.23324e-163	-2.62396e-163	3.0722e-163	1.21135e-163	4.06629e-163	-6.1683e-163	-3.92803e-163	-4.42768e-163	9.75331e-163	7.83195e-163	-1.54249e-163	1.36264e-162	-6.84174e-163	-7.36378e-164	-6.15527e-163	-1.12146e-163	1.61237e-163	-1.11919e-162	-8.23629e-163	-1.17204e-163	2.44331e-163	7.97501e-163	1.62689e-163	1.03421e-162	0
5.26715e-163	-3.32485e-163	-3.75465e-163	-1.32806e-162	5.96589e-163	-2.42284e-163	-6.23324e-163	-2.62396e-163	3.0722e-163	1.21135e-163	4.06629e-163	-6.1683e-163	-3.92803e-163	-4.42768e-163	9.75331e-163	7.83195e-163	-1.54249e-163	1.36264e-162	-6.84174e-163	-7.36378e-164	-6.15527e-163	-1.12146e-163	1.61237e-163	-1.11919e-162	-8.23629e-163	-1.17204e-163	2.44331e-163	7.97501e-163	1.62689e-163	1.03421e-162	0
5.26715e-163	-3.32485e-163	-3.75465e-163	-1.32806e-162	5.96589e-163	-2.42284e-163	-6.23324e-163	-2.62396e-163	3.0722e-163	1.21135e-163	4.06629e-163	-6.1683e-163	-3.92803e-163	-4.42768e-163	9.75331e-163	7.83195e-163	-1.54249e-163	1.36264e-162	-6.84174e-163	-7.36378e-164	-6.15527e-163	-1.12146e-163	1.61237e-163	-1.11919e-162	-8.23629e-163	-1.17204e-163	2.44331e-163	7.97501e-163	1.62689e-163	1.03421e-162	0
5.26715e-163	-3.32485e-163	-3.75465e-163	-1.32806e-162	5.96589e-163	-2.42284e-163	-6.23324e-163	-2.62396e-163	3.0722e-163	1.21135e-163	4.06629e-163	-6.1683e-163	-3.92803e-163	-4.42768e-163	9.75331e-163	7.83195e-163	-1.54249e-163	1.36264e-162	-6.84174e-163	-7.36378e-164	-6.15527e-163	-1.12146e-163	1.61237e-163	-1.11919e-162	-8.23629e-163	-1.17204e-163	2.44331e-163	7.97501e-163	1.62689e-163	1.03421e-162	0
5.26715e-163	-3.32485e-163	-3.75465e-163	-1.32806e-162	5.96589e-163	-2.42284e-163	-6.23324e-163	-2.62396e-163	3.0722e-163	1.21135e-163	4.06629e-163	-6.1683e-163	-3.92803e-163	-4.42768e-163	9.75331e-163	7.83195e-163	-1.54249e-163	1.36264e-162	-6.84174e-163	-7.36378e-164	-6.15527e-163	-1.12146e-163	1.61237e-163	-1.11919e-162	-8.23629e-163	-1.17204e-163	2.44331e-163	7.97501e-163	1.62689e-163	1.03421e-162	0
5.26715e-163	-3.32485e-163	-3.75465e-163	-1.32806e-162	5.96589e-163	-2.42284e-163	-6.23324e-163	-2.62396e-163	3.0722e-163	1.21135e-163	4.06629e-163	-6.1683e-163	-3.92803e-163	-4.42768e-163	9.75331e-163	7.83195e-163	-1.54249e-163	1.36264e-162	-6.84174e-163	-7.36378e-164	-6.15527e-163	-1.12146e-163	1.61237e-163	-1.11919e-162	-8.23629e-163	-1.17204e-163	2.44331e-163	7.97501e-163	1.62689e-163	1.03421e-162	0
5.26715e-163	-3.32485e-163	-3.75465e-163	-1.32806e-162	5.96589e-163	-2.42284e-163	-6.23324e-163	-2.62396e-163	3.0722e-163	1.21135e-163	4.06629e-163	-6.1683e-163	-3.92803e-163	-4.42768e-163	9.75331e-163	7.83195e-163	-1.54249e-163	1.36264e-162	-6.84174e-163	-7.36378e-164	-6.15527e-163	-1.12146e-163	1.61237e-163	-1.11919e-162	-8.23629e-163	-1.17204e-163	2.44331e-163	7.97501e-163	1.62689e-163	1.03421e-162	0
5.26715e-163	-3.32485e-163	-3.75465e-163	-1.32806e-162	5.96589e-163	-2.42284e-163	-6.23324e-163	-2.62396e-163	3.0722e-163	1.21135e-163	4.06629e-163	-6.1683e-163	-3.92803e-163	-4.42768e-163	9.75331e-163	7.83195e-163	-1.54249e-163	1.36264e-162	-6.84174e-163	-7.36378e-164	-6.15527e-163	-1.12146e-163	1.61237e-163	-1.11919e-162	-8.23629e-163	-1.17204e-163	2.44331e-163	7.97501e-163	1.62689e-163	1.03421e-162	0
5.26715e-163	-3.32485e-163	-3.75465e-163	-1.32806e-162	5.96589e-163	-2.42284e-163	-6.23324e-163	-2.62396e-163	3.0722e-163	1.21135e-163	4.06629e-163	-6.1683e-163	-3.92803e-163	-4.42768e-163	9.75331e-163	7.83195e-163	-1.54249e-163	1.36264e-162	-6.84174e-163	-7.36378e-164	-6.15527e-163	-1.12146e-163	1.61237e-163	-1.11919e-162	-8.23629e-163	-1.17204e-163	2.44331e-163	7.97501e-163	1.62689e-163	1.03421e-162	0
5.26715e-163	-3.32485e-163	-3.75465e-163	-1.32806e-162	5.96589e-163	-2.42284e-163	-6.23324e-163	-2.62396e-163	3.0722e-163	1.21135e-163	4.06629e-163	-6.1683e-163	-3.92803e-163	-4.42768e-163	9.75331e-163	7.83195e-163	-1.54249e-163	1.36264e-162	-6.84174e-163	-7.36378e-164	-6.15527e-163	-1.12146e-163	1.61237e-163	-1.11919e-162	-8.23629e-163	-1.17204e-163	2.44331e-163	7.97501e-163	1.62689e-163	1.03421e-162	0
5.26715e-163	-3.32485e-163	-3.75465e-163	-1.32806e-162	5.96589e-163	-2.42284e-163	-6.23324e-163	-2.62396e-163	3.0722e-163	1.21135e-163	4.06629e-163	-6.1683e-163	-3.92803e-163	-4.42768e-163	9.75331e-163	7.83195e-163	-1.54249e-163	1.36264e-162	-6.84174e-163	-7.36378e-164	-6.15527e-163	-1.12146e-163	1.61237e-163	-1.11919e-162	-8.23629e-163	-1.17204e-163	2.44331e-163	7.97501e-163	1.62689e-163	1.03421e-162	0
5.26715e-163	-3.32485e-163	-3.75465e-163	-1.32806e-162	5.96589e-163	-2.42284e-163	-6.23324e-163	-2.62396e-163	3.0722e-163	1.21135e-163	4.06629e-163	-6.1683e-163	-3.92803e-163	-4.42768e-163	9.75331e-163	7.83195e-163	-1.54249e-163	1.36264e-162	-6.84174e-163	-7.36378e-164	-6.15527e-163	-1.12146e-163	1.61237e-163	-1.11919e-162	-8.23629e-163	-1.17204e-163	2.44331e-163	7.97501e-163	1.62689e-163	1.03421e-162	0
5.26715e-163	-3.32485e-163	-3.75465e-163	-1.32806e-162	5.96589e-163	-2.42284e-163	-6.23324e-163	-2.62396e-163	3.0722e-163	1.21135e-163	4.06629e-163	-6.1683e-163	-3.92803e-163	-4.42768e-163	9.75331e-163	7.83195e-163	-1.54249e-163	1.36264e-162	-6.84174e-163	-7.36378e-164	-6.15527e-163	-1.12146e-163	1.61237e-163	-1.11919e-162	-8.23629e-163	-1.17204e-163	2.44331e-163	7.97501e-163	1.62689e-163	1.03421e-162	0
5.26715e-163	-3.32485e-163	-3.75465e-163	-1.32806e-162	5.96589e-163	-2.42284e-163	-6.23324e-163	-2.62396e-163	3.0722e-163	1.21135e-163	4.06629e-163	-6.1683e-163	-3.92803e-163	-4.42768e-163	9.75331e-163	7.83195e-163	-1.54249e-163	1.36264e-162	-6.84174e-163	-7.36378e-164	-6.15527e-163	-1.12146e-163	1.61237e-163	-1.11919e-162	-8.23629e-163	-1.17204e-163	2.44331e-163	7.97501e-163	1.62689e-163	1.03421e-162	0
5.26715e-163	-3.32485e-163	-3.75465e-163	-1.32806e-162	5.96589e-163	-2.42284e-163	-6.23324e-163	-2.62396e-163	3.0722e-163	1.21135e-163	4.06629e-163	-6.1683e-163	-3.92803e-163	-4.42768e-163	9.75331e-163	7.83195e-163	-1.54249e-163	1.36264e-162	-6.84174e-163	-7.36378e-164	-6.15527e-163	-1.12146e-163	1.61237e-163	-1.11919e-162	-8.23629e-163	-1.17204e-163	2.44331e-163	7.97501e-163	1.62689e-163	1.03421e-162	0
5.26715e-163	-3.32485e-163	-3.75465e-163	-1.32806e-162	5.96589e-163	-2.42284e-163	-6.23324e-163	-2.62396e-163	3.0722e-163	1.21135e-163	4.06629e-163	-6.1683e-163	-3.92803e-163	-4.42768e-163	9.75331e-163	7.83195e-163	-1.54249e-163	1.36264e-162	-6.84174e-163	-7.36378e-164	-6.15527e-163	-1.12146e-163	1.61237e-163	-1.11919e-162	-8.23629e-163	-1.17204e-163	2.44331e-163	7.97501e-163	1.62689e-163	1.03421e-162	0
5.26715e-163	-3.32485e-163	-3.75465e-163	-1.32806e-162	5.96589e-163	-2.42284e-163	-6.23324e-163	-2.62396e-163	3.0722e-163	1.21135e-163	4.06629e-163	-6.1683e-163	-3.92803e-163	-4.42768e-163	9.75331e-163	7.83195e-163	-1.54249e-163	1.36264e-162	-6.84174e-163	-7.36378e-164	-6.15527e-163	-1.12146e-163	1.61237e-163	-1.11919e-162	-8.23629e-163	-1.17204e-163	2.44331e-163	7.97501e-163	1.62689e-163	1.03421e-162	0
5.26715e-163	-3.32485e-163	-3.75465e-163	-1.32806e-162	5.96589e-163	-2.42284e-163	-6.23324e-163	-2.62396e-163	3.0722e-163	1.21135e-163	4.06629e-163	-6.1683e-163	-3.92803e-163	-4.42768e-163	9.75331e-163	7.83195e-163	-1.54249e-163	1.36264e-162	-6.84174e-163	-7.36378e-164	-6.15527e-163	-1.12146e-163	1.61237e-163	-1.11919e-162	-8.23629e-163	-1.17204e-163	2.44331e-163	7.97501e-163	1.62689e-163	1.03421e-162	0
5.26715e-163	-3.32485e-163	-3.75465e-163	-1.32806e-162	5.96589e-163	-2.42284e-163	-6.23324e-163	-2.62396e-163	3.0722e-163	1.21135e-163	4.06629e-163	-6.1683e-163	-3.92803e-163	-4.42768e-163	9.75331e-163	7.83195e-163	-1.54249e-163	1.36264e-162	-6.84174e-163	-7.36378e-164	-6.15527e-163	-1.12146e-163	1.61237e-163	-1.11919e-162	-8.23629e-163	-1.17204e-163	2.44331e-163	7.97501e-163	1.62689e-163	1.03421e-162	0
5.26715e-163	-3.32485e-163	-3.75465e-163	-1.32806e-162	5.96589e-163	-2.42284e-163	-6.23324e-163	-2.62396e-163	3.0722e-163	1.21135e-163	4.06629e-163	-6.1683e-163	-3.92803e-163	-4.42768e-163	9.75331e-163	7.83195e-163	-1.54249e-163	1.36264e-162	-6.84174e-163	-7.36378e-164	-6.15527e-163	-1.12146e-163	1.61237e-163	-1.11919e-162	-8.23629e-163	-1.17204e-163	2.44331e-163	7.97501e-163	1.62689e-163	1.03421e-162	0
5.26715e-163	-3.32485e-163	-3.75465e-163	-1.32806e-162	5.96589e-163	-2.42284e-163	-6.23324e-163	-2.62396e-163	3.0722e-163	1.21135e-163	4.06629e-163	-6.1683e-163	-3.92803e-163	-4.42768e-163	9.75331e-163	7.83195e-163	-1.54249e-163	1.36264e-162	-6.84174e-163	-7.36378e-164	-6.15527e-163	-1.12146e-163	1.61237e-163	-1.11919e-162	-8.23629e-163	-1.17204e-163	2.44331e-163	7.97501e-163	1.62689e-163	1.03421e-162	0
5.26715e-163	-3.32485e-163	-3.75465e-163	-1.32806e-162	5.96589e-163	-2.42284e-163	-6.23324e-163	-2.62396e-163	3.0722e-163	1.21135e-163	4.06629e-163	-6.1683e-163	-3.92803e-163	-4.42768e-163	9.75331e-163	7.83195e-163	-1.54249e-163	1.36264e-162	-6.84174e-163	-7.36378e-164	-6.15527e-163	-1.12146e-163	1.61237e-163	-1.11919e-162	-8.23629e-163	-1.17204e-163	2.44331e-163	7.97501e-163	1.62689e-163	1.03421e-162	0
5.26715e-163	-3.32485e-163	-3.75465e-163	-1.32806e-162	5.96589e-163	-2.42284e-163	-6.23324e-163	-2.62396e-163	3.0722e-163	1.21135e-163	4.06629e-163	-6.1683e-163	-3.92803e-163	-4.42768e-163	9.75331e-163	7.83195e-163	-1.54249e-163	1.36264e-162	-6.84174e-163	-7.36378e-164	-6.15527e-163	-1.12146e-163	1.61237e-163	-1.11919e-162	-8.23629e-163	-1.17204e-163	2.44331e-163	7.97501e-163	1.62689e-163	1.03421e-162	0
5.26715e-163	-3.32485e-163	-3.75465e-163	-1.32806e-162	5.96589e-163	-2.42284e-163	-6.23324e-163	-2.62396e-163	3.0722e-163	1.21135e-163	4.06629e-163	-6.1683e-163	-3.92803e-163	-4.42768e-163	9.75331e-163	7.83195e-163	-1.54249e-163	1.36264e-162	-6.84174e-163	-7.36378e-164	-6.15527e-163	-1.12146e-163	1.61237e-163	-1.11919e-162	-8.23629e-163	-1.17204e-163	2.44331e-163	7.97501e-163	1.62689e-163	1.03421e-162	0
5.26715e-163	-3.32485e-163	-3.75465e-163	-1.32806e-162	5.96589e-163	-2.42284e-163	-6.23324e-163	-2.62396e-163	3.0722e-163	1.21135e-163	4.06629e-163	-6.1683e-163	-3.92803e-163	-4.42768e-163	9.75331e-163	7.83195e-163	-1.54249e-163	1.36264e-162	-6.84174e-163	-7.36378e-164	-6.15527e-163	-1.12146e-163	1.61237e-163	-1.11919e-162	-8.23629e-163	-1.17204e-163	2.44331e-163	7.97501e-163	1.62689e-163	1.03421e-162	0
5.26715e-163	-3.32485e-163	-3.75465e-163	-1.32806e-162	5.96589e-163	-2.42284e-163	-6.23324e-163	-2.62396e-163	3.0722e-163	1.21135e-163	4.06629e-163	-6.1683e-163	-3.92803e-163	-4.42768e-163	9.75331e-163	7.83195e-163	-1.54249e-163	1.36264e-162	-6.84174e-163	-7.36378e-164	-6.15527e-163	-1.12146e-163	1.61237e-163	-1.11919e-162	-8.23629e-163	-1.17204e-163	2.44331e-163	7.97501e-163	1.62689e-163	1.03421e-162	0
5.26715e-163	-3.32485e-163	-3.75465e-163	-1.32806e-162	5.96589e-163	-2.42284e-163	-6.23324e-163	-2.62396e-163	3.0722e-163	1.21135e-163	4.06629e-163	-6.1683e-163	-3.92803e-163	-4.42768e-163	9.75331e-163	7.83195e-163	-1.54249e-163	1.36264e-162	-6.84174e-163	-7.36378e-164	-6.15527e-163	-1.12146e-163	1.61237e-163	-1.11919e-162	-8.23629e-163	-1.17204e-163	2.44331e-163	7.97501e-163	1.62689e-163	1.03421e-162	0
5.26715e-163	-3.32485e-163	-3.75465e-163	-1.32806e-162	5.96589e-163	-2.42284e-163	-6.23324e-163	-2.62396e-163	3.0722e-163	1.21135e-163	4.06629e-163	-6.1683e-163	-3.92803e-163	-4.42768e-163	9.75331e-163	7.83195e-163	-1.54249e-163	1.36264e-162	-6.84174e-163	-7.36378e-164	-6.15527e-163	-1.12146e-163	1.61237e-163	-1.11919e-162	-8.23629e-163	-1.17204e-163	2.44331e-163	7.97501e-163	1.62689e-163	1.03421e-162	0
5.26715e-163	-3.32485e-163	-3.75465e-163	-1.32806e-162	5.96589e-163	-2.42284e-163	-6.23324e-163	-2.62396e-163	3.0722e-163	1.21135e-163	4.06629e-163	-6.1683e-163	-3.92803e-163	-4.42768e-163	9.75331e-163	7.83195e-163	-1.54249e-163	1.36264e-162	-6.84174e-163	-7.36378e-164	-6.15527e-163	-1.12146e-163	1.61237e-163	-1.11919e-162	-8.23629e-163	-1.17204e-163	2.44331e-163	7.97501e-163	1.62689e-163	1.03421e-162	0
5.26715e-163	-3.32485e-163	-3.75465e-163	-1.32806e-162	5.96589e-163	-2.42284e-163	-6.23324e-163	-2.62396e-163	3.0722e-163	1.21135e-163	4.06629e-163	-6.1683e-163	-3.92803e-163	-4.42768e-163	9.75331e-163	7.83195e-163	-1.54249e-163	1.36264e-162	-6.84174e-163	-7.36378e-164	-6.15527e-163	-1.12146e-163	1.61237e-163	-1.11919e-162	-8.23629e-163	-1.17204e-163	2.44331e-163	7.97501e-163	1.62689e-163	1.03421e-162	0
5.26715e-163	-3.32485e-163	-3.75465e-163	-1.32806e-162	5.96589e-163	-2.42284e-163	-6.23324e-163	-2.62396e-163	3.0722e-163	1.21135e-163	4.06629e-163	-6.1683e-163	-3.92803e-163	-4.42768e-163	9.75331e-163	7.83195e-163	-1.54249e-163	1.36264e-162	-6.84174e-163	-7.36378e-164	-6.15527e-163	-1.12146e-163	1.61237e-163	-1.11919e-162	-8.23629e-163	-1.17204e-163	2.44331e-163	7.97501e-163	1.62689e-163	1.03421e-162	0
5.26715e-163	-3.32485e-163	-3.75465e-163	-1.32806e-162	5.96589e-163	-2.42284e-163	-6.23324e-163	-2.62396e-163	3.0722e-163	1.21135e-163	4.06629e-163	-6.1683e-163	-3.92803e-163	-4.42768e-163	9.75331e-163	7.83195e-163	-1.54249e-163	1.36264e-162	-6.84174e-163	-7.36378e-164	-6.15527e-163	-1.12146e-163	1.61237e-163	-1.11919e-162	-8.23629e-163	-1.17204e-163	2.44331e-163	7.97501e-163	1.62689e-163	1.03421e-162	0
5.26715e-163	-3.32485e-163	-3.75465e-163	-1.32806e-162	5.96589e-163	-2.42284e-163	-6.23324e-163	-2.62396e-163	3.0722e-163	1.21135e-163	4.06629e-163	-6.1683e-163	-3.92803e-163	-4.42768e-163	9.75331e-163	7.83195e-163	-1.54249e-163	1.36264e-162	-6.84174e-163	-7.36378e-164	-6.15527e-163	-1.12146e-163	1.61237e-163	-1.11919e-162	-8.23629e-163	-1.17204e-163	2.44331e-163	7.97501e-163	1.62689e-163	1.03421e-162	0
5.26715e-163	-3.32485e-163	-3.75465e-163	-1.32806e-162	5.96589e-163	-2.42284e-163	-6.23324e-163	-2.62396e-163	3.0722e-163	1.21135e-163	4.06629e-163	-6.1683e-163	-3.92803e-163	-4.42768e-163	9.75331e-163	7.83195e-163	-1.54249e-163	1.36264e-162	-6.84174e-163	-7.36378e-164	-6.15527e-163	-1.12146e-163	1.61237e-163	-1.11919e-162	-8.23629e-163	-1.17204e-163	2.44331e-163	7.97501e-163	1.62689e-163	1.03421e-162	0
5.26715e-163	-3.32485e-163	-3.75465e-163	-1.32806e-162	5.96589e-163	-2.42284e-163	-6.23324e-163	-2.62396e-163	3.0722e-163	1.21135e-163	4.06629e-163	-6.1683e-163	-3.92803e-163	-4.42768e-163	9.75331e-163	7.83195e-163	-1.54249e-163	1.36264e-162	-6.84174e-163	-7.36378e-164	-6.15527e-163	-1.12146e-163	1.61237e-163	-1.11919e-162	-8.23629e-163	-1.17204e-163	2.44331e-163	7.97501e-163	1.62689e-163	1.03421e-162	0
5.26715e-163	-3.32485e-163	-3.75465e-163	-1.32806e-162	5.96589e-163	-2.42284e-163	-6.23324e-163	-2.62396e-163	3.0722e-163	1.21135e-163	4.06629e-163	-6.1683e-163	-3.92803e-163	-4.42768e-163	9.75331e-163	7.83195e-163	-1.54249e-163	1.36264e-162	-6.84174e-163	-7.36378e-164	-6.15527e-163	-1.12146e-163	1.61237e-163	-1.11919e-162	-8.23629e-163	-1.17204e-163	2.44331e-163	7.97501e-163	1.62689e-163	1.03421e-162	0
5.26715e-163	-3.32485e-163	-3.75465e-163	-1.32806e-162	5.96589e-163	-2.42284e-163	-6.23324e-163	-2.62396e-163	3.0722e-163	1.21135e-163	4.06629e-163	-6.1683e-163	-3.92803e-163	-4.42768e-163	9.75331e-163	7.83195e-163	-1.54249e-163	1.36264e-162	-6.84174e-163	-7.36378e-164	-6.15527e-163	-1.12146e-163	1.61237e-163	-1.11919e-162	-8.23629e-163	-1.17204e-163	2.44331e-163	7.97501e-163	1.62689e-163	1.03421e-162	0
5.26715e-163	-3.32485e-163	-3.75465e-163	-1.32806e-162	5.96589e-163	-2.42284e-163	-6.23324e-163	-2.62396e-163	3.0722e-163	1.21135e-163	4.06629e-163	-6.1683e-163	-3.92803e-163	-4.42768e-163	9.75331e-163	7.83195e-163	-1.54249e-163	1.36264e-162	-6.84174e-163	-7.36378e-164	-6.15527e-163	-1.12146e-163	1.61237e-163	-1.11919e-162	-8.23629e-163	-1.17204e-163	2.44331e-163	7.97501e-163	1.62689e-163	1.03421e-162	0
5.26715e-163	-3.32485e-163	-3.75465e-163	-1.32806e-162	5.96589e-163	-2.42284e-163	-6.23324e-163	-2.62396e-163	3.0722e-163	1.21135e-163	4.06629e-163	-6.1683e-163	-3.92803e-163	-4.42768e-163	9.75331e-163	7.83195e-163	-1.54249e-163	1.36264e-162	-6.84174e-163	-7.36378e-164	-6.15527e-163	-1.12146e-163	1.61237e-163	-1.11919e-162	-8.23629e-163	-1.17204e-163	2.44331e-163	7.97501e-163	1.62689e-163	1.03421e-162	0
5.26715e-163	-3.32485e-163	-3.75465e-163	-1.32806e-162	5.96589e-163	-2.42284e-163	-6.23324e-163	-2.62396e-163	3.0722e-163	1.21135e-163	4.06629e-163	-6.1683e-163	-3.92803e-163	-4.42768e-163	9.75331e-163	7.83195e-163	-1.54249e-163	1.36264e-162	-6.84174e-163	-7.36378e-164	-6.15527e-163	-1.12146e-163	1.61237e-163	-1.11919e-162	-8.23629e-163	-1.17204e-163	2.44331e-163	7.97501e-163	1.62689e-163	1.03421e-162	0
5.26715e-163	-3.32485e-163	-3.75465e-163	-1.32806e-162	5.96589e-163	-2.42284e-163	-6.23324e-163	-2.62396e-163	3.0722e-163	1.21135e-163	4.06629e-163	-6.1683e-163	-3.92803e-163	-4.42768e-163	9.75331e-163	7.83195e-163	-1.54249e-163	1.36264e-162	-6.84174e-163	-7.36378e-164	-6.15527e-163	-1.12146e-163	1.61237e-163	-1.11919e-162	-8.23629e-163	-1.17204e-163	2.44331e-163	7.97501e-163	1.62689e-163	1.03421e-162	0
5.26715e-163	-3.32485e-163	-3.75465e-163	-1.32806e-162	5.96589e-163	-2.42284e-163	-6.23324e-163	-2.62396e-163	3.0722e-163	1.21135e-163	4.06629e-163	-6.1683e-163	-3.92803e-163	-4.42768e-163	9.75331e-163	7.83195e-163	-1.54249e-163	1.36264e-162	-6.84174e-163	-7.36378e-164	-6.15527e-163	-1.12146e-163	1.61237e-163	-1.11919e-162	-8.23629e-163	-1.17204e-163	2.44331e-163	7.97501e-163	1.62689e-163	1.03421e-162	0
5.26715e-163	-3.32485e-163	-3.75465e-163	-1.32806e-162	5.96589e-163	-2.42284e-163	-6.23324e-163	-2.62396e-163	3.0722e-163	1.21135e-163	4.06629e-163	-6.1683e-163	-3.92803e-163	-4.42768e-163	9.75331e-163	7.83195e-163	-1.54249e-163	1.36264e-162	-6.84174e-163	-7.36378e-164	-6.15527e-163	-1.12146e-163	1.61237e-163	-1.11919e-162	-8.23629e-163	-1.17204e-163	2.44331e-163	7.97501e-163	1.62689e-163	1.03421e-162	0
5.26715e-163	-3.32485e-163	-3.75465e-163	-1.32806e-162	5.96589e-163	-2.42284e-163	-6.23324e-163	-2.62396e-163	3.0722e-163	1.21135e-163	4.06629e-163	-6.1683e-163	-3.92803e-163	-4.42768e-163	9.75331e-163	7.83195e-163	-1.54249e-163	1.36264e-162	-6.84174e-163	-7.36378e-164	-6.15527e-163	-1.12146e-163	1.61237e-163	-1.11919e-162	-8.23629e-163	-1.17204e-163	2.44331e-163	7.97501e-163	1.62689e-163	1.03421e-162	0
5.26715e-163	-3.32485e-163	-3.75465e-163	-1.32806e-162	5.96589e-163	-2.42284e-163	-6.23324e-163	-2.62396e-163	3.0722e-163	1.21135e-163	4.06629e-163	-6.1683e-163	-3.92803e-163	-4.42768e-163	9.75331e-163	7.83195e-163	-1.54249e-163	1.36264e-162	-6.84174e-163	-7.36378e-164	-6.15527e-163	-1.12146e-163	1.61237e-163	-1.11919e-162	-8.23629e-163	-1.17204e-163	2.44331e-163	7.97501e-163	1.62689e-163	1.03421e-162	0
5.26715e-163	-3.32485e-163	-3.75465e-163	-1.32806e-162	5.96589e-163	-2.42284e-163	-6.23324e-163	-2.62396e-163	3.0722e-163	1.21135e-163	4.06629e-163	-6.1683e-163	-3.92803e-163	-4.42768e-163	9.75331e-163	7.83195e-163	-1.54249e-163	1.36264e-162	-6.84174e-163	-7.36378e-164	-6.15527e-163	-1.12146e-163	1.61237e-163	-1.11919e-162	-8.23629e-163	-1.17204e-163	2.44331e-163	7.97501e-163	1.62689e-163	1.03421e-162	0
5.26715e-163	-3.32485e-163	-3.75465e-163	-1.32806e-162	5.96589e-163	-2.42284e-163	-6.23324e-163	-2.62396e-163	3.0722e-163	1.21135e-163	4.06629e-163	-6.1683e-163	-3.92803e-163	-4.42768e-163	9.75331e-163	7.83195e-163	-1.54249e-163	1.36264e-162	-6.84174e-163	-7.36378e-164	-6.15527e-163	-1.12146e-163	1.61237e-163	-1.11919e-162	-8.23629e-163	-1.17204e-163	2.44331e-163	7.97501e-163	1.62689e-163	1.03421e-162	0
5.26715e-163	-3.32485e-163	-3.75465e-163	-1.32806e-162	5.96589e-163	-2.42284e-163	-6.23324e-163	-2.62396e-163	3.0722e-163	1.21135e-163	4.06629e-163	-6.1683e-163	-3.92803e-163	-4.42768e-163	9.75331e-163	7.83195e-163	-1.54249e-163	1.36264e-162	-6.84174e-163	-7.36378e-164	-6.15527e-163	-1.12146e-163	1.61237e-163	-1.11919e-162	-8.23629e-163	-1.17204e-163	2.44331e-163	7.97501e-163	1.62689e-163	1.03421e-162	0
5.26715e-163	-3.32485e-163	-3.75465e-163	-1.32806e-162	5.96589e-163	-2.42284e-163	-6.23324e-163	-2.62396e-163	3.0722e-163	1.21135e-163	4.06629e-163	-6.1683e-163	-3.92803e-163	-4.42768e-163	9.75331e-163	7.83195e-163	-1.54249e-163	1.36264e-162	-6.84174e-163	-7.36378e-164	-6.15527e-163	-1.12146e-163	1.61237e-163	-1.11919e-162	-8.23629e-163	-1.17204e-163	2.44331e-163	7.97501e-163	1.62689e-163	1.03421e-162	0
5.26715e-163	-3.32485e-163	-3.75465e-163	-1.32806e-162	5.96589e-163	-2.42284e-163	-6.23324e-163	-2.62396e-163	3.0722e-163	1.21135e-163	4.06629e-163	-6.1683e-163	-3.92803e-163	-4.42768e-163	9.75331e-163	7.83195e-163	-1.54249e-163	1.36264e-162	-6.84174e-163	-7.36378e-164	-6.15527e-163	-1.12146e-163	1.61237e-163	-1.11919e-162	-8.23629e-163	-1.17204e-163	2.44331e-163	7.97501e-163	1.62689e-163	1.03421e-162	0
5.26715e-163	-3.32485e-163	-3.75465e-163	-1.32806e-162	5.96589e-163	-2.42284e-163	-6.23324e-163	-2.62396e-163	3.0722e-163	1.21135e-163	4.06629e-163	-6.1683e-163	-3.92803e-163	-4.42768e-163	9.75331e-163	7.83195e-163	-1.54249e-163	1.36264e-162	-6.84174e-163	-7.36378e-164	-6.15527e-163	-1.12146e-163	1.61237e-163	-1.11919e-162	-8.23629e-163	-1.17204e-163	2.44331e-163	7.97501e-163	1.62689e-163	1.03421e-162	0
5.26715e-163	-3.32485e-163	-3.75465e-163	-1.32806e-162	5.96589e-163	-2.42284e-163	-6.23324e-163	-2.62396e-163	3.0722e-163	1.21135e-163	4.06629e-163	-6.1683e-163	-3.92803e-163	-4.42768e-163	9.75331e-163	7.83195e-163	-1.54249e-163	1.36264e-162	-6.84174e-163	-7.36378e-164	-6.15527e-163	-1.12146e-163	1.61237e-163	-1.11919e-162	-8.23629e-163	-1.17204e-163	2.44331e-163	7.97501e-163	1.62689e-163	1.03421e-162	0
5.26715e-163	-3.32485e-163	-3.75465e-163	-1.32806e-162	5.96589e-163	-2.42284e-163	-6.23324e-163	-2.62396e-163	3.0722e-163	1.21135e-163	4.06629e-163	-6.1683e-163	-3.92803e-163	-4.42768e-163	9.75331e-163	7.83195e-163	-1.54249e-163	1.36264e-162	-6.84174e-163	-7.36378e-164	-6.15527e-163	-1.12146e-163	1.61237e-163	-1.11919e-162	-8.23629e-163	-1.17204e-163	2.44331e-163	7.97501e-163	1.62689e-163	1.03421e-162	0
5.26715e-163	-3.32485e-163	-3.75465e-163	-1.32806e-162	5.96589e-163	-2.42284e-163	-6.23324e-163	-2.62396e-163	3.0722e-163	1.21135e-163	4.06629e-163	-6.1683e-163	-3.92803e-163	-4.42768e-163	9.75331e-163	7.83195e-163	-1.54249e-163	1.36264e-162	-6.84174e-163	-7.36378e-164	-6.15527e-163	-1.12146e-163	1.61237e-163	-1.11919e-162	-8.23629e-163	-1.17204e-163	2.44331e-163	7.97501e-163	1.62689e-163	1.03421e-162	0
5.26715e-163	-3.32485e-163	-3.75465e-163	-1.32806e-162	5.96589e-163	-2.42284e-163	-6.23324e-163	-2.62396e-163	3.0722e-163	1.21135e-163	4.06629e-163	-6.1683e-163	-3.92803e-163	-4.42768e-163	9.75331e-163	7.83195e-163	-1.54249e-163	1.36264e-162	-6.84174e-163	-7.36378e-164	-6.15527e-163	-1.12146e-163	1.61237e-163	-1.11919e-162	-8.23629e-163	-1.17204e-163	2.44331e-163	7.97501e-163	1.62689e-163	1.03421e-162	0
5.26715e-163	-3.32485e-163	-3.75465e-163	-1.32806e-162	5.96589e-163	-2.42284e-163	-6.23324e-163	-2.62396e-163	3.0722e-163	1.21135e-163	4.06629e-163	-6.1683e-163	-3.92803e-163	-4.42768e-163	9.75331e-163	7.83195e-163	-1.54249e-163	1.36264e-162	-6.84174e-163	-7.36378e-164	-6.15527e-163	-1.12146e-163	1.61237e-163	-1.11919e-162	-8.23629e-163	-1.17204e-163	2.44331e-163	7.97501e-163	1.62689e-163	1.03421e-162	0
5.26715e-163	-3.32485e-163	-3.75465e-163	-1.32806e-162	5.96589e-163	-2.42284e-163	-6.23324e-163	-2.62396e-163	3.0722e-163	1.21135e-163	4.06629e-163	-6.1683e-163	-3.92803e-163	-4.42768e-163	9.75331e-163	7.83195e-163	-1.54249e-163	1.36264e-162	-6.84174e-163	-7.36378e-164	-6.15527e-163	-1.12146e-163	1.61237e-163	-1.11919e-162	-8.23629e-163	-1.17204e-163	2.44331e-163	7.97501e-163	1.62689e-163	1.03421e-162	0
5.26715e-163	-3.32485e-163	-3.75465e-163	-1.32806e-162	5.96589e-163	-2.42284e-163	-6.23324e-163	-2.62396e-163	3.0722e-163	1.21135e-163	4.06629e-163	-6.1683e-163	-3.92803e-163	-4.42768e-163	9.75331e-163	7.83195e-163	-1.54249e-163	1.36264e-162	-6.84174e-163	-7.36378e-164	-6.15527e-163	-1.12146e-163	1.61237e-163	-1.11919e-162	-8.23629e-163	-1.17204e-163	2.44331e-163	7.97501e-163	1.62689e-163	1.03421e-162	0
5.26715e-163	-3.32485e-163	-3.75465e-163	-1.32806e-162	5.96589e-163	-2.42284e-163	-6.23324e-163	-2.62396e-163	3.0722e-163	1.21135e-163	4.06629e-163	-6.1683e-163	-3.92803e-163	-4.42768e-163	9.75331e-163	7.83195e-163	-1.54249e-163	1.36264e-162	-6.84174e-163	-7.36378e-164	-6.15527e-163	-1.12146e-163	1.61237e-163	-1.11919e-162	-8.23629e-163	-1.17204e-163	2.44331e-163	7.97501e-163	1.62689e-163	1.03421e-162	0
5.26715e-163	-3.32485e-163	-3.75465e-163	-1.32806e-162	5.96589e-163	-2.42284e-163	-6.23324e-163	-2.62396e-163	3.0722e-163	1.21135e-163	4.06629e-163	-6.1683e-163	-3.92803e-163	-4.42768e-163	9.75331e-163	7.83195e-163	-1.54249e-163	1.36264e-162	-6.84174e-163	-7.36378e-164	-6.15527e-163	-1.12146e-163	1.61237e-163	-1.11919e-162	-8.23629e-163	-1.17204e-163	2.44331e-163	7.97501e-163	1.62689e-163	1.03421e-162	0
5.26715e-163	-3.32485e-163	-3.75465e-163	-1.32806e-162	5.96589e-163	-2.42284e-163	-6.23324e-163	-2.62396e-163	3.0722e-163	1.21135e-163	4.06629e-163	-6.1683e-163	-3.92803e-163	-4.42768e-163	9.75331e-163	7.83195e-163	-1.54249e-163	1.36264e-162	-6.84174e-163	-7.36378e-164	-6.15527e-163	-1.12146e-163	1.61237e-163	-1.11919e-162	-8.23629e-163	-1.17204e-163	2.44331e-163	7.97501e-163	1.62689e-163	1.03421e-162	0
5.26715e-163	-3.32485e-163	-3.75465e-163	-1.32806e-162	5.96589e-163	-2.42284e-163	-6.23324e-163	-2.62396e-163	3.0722e-163	1.21135e-163	4.06629e-163	-6.1683e-163	-3.92803e-163	-4.42768e-163	9.75331e-163	7.83195e-163	-1.54249e-163	1.36264e-162	-6.84174e-163	-7.36378e-164	-6.15527e-163	-1.12146e-163	1.61237e-163	-1.11919e-162	-8.23629e-163	-1.17204e-163	2.44331e-163	7.97501e-163	1.62689e-163	1.03421e-162	0
5.26715e-163	-3.32485e-163	-3.75465e-163	-1.32806e-162	5.96589e-163	-2.42284e-163	-6.23324e-163	-2.62396e-163	3.0722e-163	1.21135e-163	4.06629e-163	-6.1683e-163	-3.92803e-163	-4.42768e-163	9.75331e-163	7.83195e-163	-1.54249e-163	1.36264e-162	-6.84174e-163	-7.36378e-164	-6.15527e-163	-1.12146e-163	1.61237e-163	-1.11919e-162	-8.23629e-163	-1.17204e-163	2.44331e-163	7.97501e-163	1.62689e-163	1.03421e-162	0
5.26715e-163	-3.32485e-163	-3.75465e-163	-1.32806e-162	5.96589e-163	-2.42284e-163	-6.23324e-163	-2.62396e-163	3.0722e-163	1.21135e-163	4.06629e-163	-6.1683e-163	-3.92803e-163	-4.42768e-163	9.75331e-163	7.83195e-163	-1.54249e-163	1.36264e-162	-6.84174e-163	-7.36378e-164	-6.15527e-163	-1.12146e-163	1.61237e-163	-1.11919e-162	-8.23629e-163	-1.17204e-163	2.44331e-163	7.97501e-163	1.62689e-163	1.03421e-162	0
5.26715e-163	-3.32485e-163	-3.75465e-163	-1.32806e-162	5.96589e-163	-2.42284e-163	-6.23324e-163	-2.62396e-163	3.0722e-163	1.21135e-163	4.06629e-163	-6.1683e-163	-3.92803e-163	-4.42768e-163	9.75331e-163	7.83195e-163	-1.54249e-163	1.36264e-162	-6.84174e-163	-7.36378e-164	-6.15527e-163	-1.12146e-163	1.61237e-163	-1.11919e-162	-8.23629e-163	-1.17204e-163	2.44331e-163	7.97501e-163	1.62689e-163	1.03421e-162	0
5.26715e-163	-3.32485e-163	-3.75465e-163	-1.32806e-162	5.96589e-163	-2.42284e-163	-6.23324e-163	-2.62396e-163	3.0722e-163	1.21135e-163	4.06629e-163	-6.1683e-163	-3.92803e-163	-4.42768e-163	9.75331e-163	7.83195e-163	-1.54249e-163	1.36264e-162	-6.84174e-163	-7.36378e-164	-6.15527e-163	-1.12146e-163	1.61237e-163	-1.11919e-162	-8.23629e-163	-1.17204e-163	2.44331e-163	7.97501e-163	1.62689e-163	1.03421e-162	0
5.26715e-163	-3.32485e-163	-3.75465e-163	-1.32806e-162	5.96589e-163	-2.42284e-163	-6.23324e-163	-2.62396e-163	3.0722e-163	1.21135e-163	4.06629e-163	-6.1683e-163	-3.92803e-163	-4.42768e-163	9.75331e-163	7.83195e-163	-1.54249e-163	1.36264e-162	-6.84174e-163	-7.36378e-164	-6.15527e-163	-1.12146e-163	1.61237e-163	-1.11919e-162	-8.23629e-163	-1.17204e-163	2.44331e-163	7.97501e-163	1.62689e-163	1.03421e-162	0
5.26715e-163	-3.32485e-163	-3.75465e-163	-1.32806e-162	5.96589e-163	-2.42284e-163	-6.23324e-163	-2.62396e-163	3.0722e-163	1.21135e-163	4.06629e-163	-6.1683e-163	-3.92803e-163	-4.42768e-163	9.75331e-163	7.83195e-163	-1.54249e-163	1.36264e-162	-6.84174e-163	-7.36378e-164	-6.15527e-163	-1.12146e-163	1.61237e-163	-1.11919e-162	-8.23629e-163	-1.17204e-163	2.44331e-163	7.97501e-163	1.62689e-163	1.03421e-162	0
5.26715e-163	-3.32485e-163	-3.75465e-163	-1.32806e-162	5.96589e-163	-2.42284e-163	-6.23324e-163	-2.62396e-163	3.0722e-163	1.21135e-163	4.06629e-163	-6.1683e-163	-3.92803e-163	-4.42768e-163	9.75331e-163	7.83195e-163	-1.54249e-163	1.36264e-162	-6.84174e-163	-7.36378e-164	-6.15527e-163	-1.12146e-163	1.61237e-163	-1.11919e-162	-8.23629e-163	-1.17204e-163	2.44331e-163	7.97501e-163	1.62689e-163	1.03421e-162	0
5.26715e-163	-3.32485e-163	-3.75465e-163	-1.32806e-162	5.96589e-163	-2.42284e-163	-6.23324e-163	-2.62396e-163	3.0722e-163	1.21135e-163	4.06629e-163	-6.1683e-163	-3.92803e-163	-4.42768e-163	9.75331e-163	7.83195e-163	-1.54249e-163	1.36264e-162	-6.84174e-163	-7.36378e-164	-6.15527e-163	-1.12146e-163	1.61237e-163	-1.11919e-162	-8.23629e-163	-1.17204e-163	2.44331e-163	7.97501e-163	1.62689e-163	1.03421e-162	0
5.26715e-163	-3.32485e-163	-3.75465e-163	-1.32806e-162	5.96589e-163	-2.42284e-163	-6.23324e-163	-2.62396e-163	3.0722e-163	1.21135e-163	4.06629e-163	-6.1683e-163	-3.92803e-163	-4.42768e-163	9.75331e-163	7.83195e-163	-1.54249e-163	1.36264e-162	-6.84174e-163	-7.36378e-164	-6.15527e-163	-1.12146e-163	1.61237e-163	-1.11919e-162	-8.23629e-163	-1.17204e-163	2.44331e-163	7.97501e-163	1.62689e-163	1.03421e-162	0
5.26715e-163	-3.32485e-163	-3.75465e-163	-1.32806e-162	5.96589e-163	-2.42284e-163	-6.23324e-163	-2.62396e-163	3.0722e-163	1.21135e-163	4.06629e-163	-6.1683e-163	-3.92803e-163	-4.42768e-163	9.75331e-163	7.83195e-163	-1.54249e-163	1.36264e-162	-6.84174e-163	-7.36378e-164	-6.15527e-163	-1.12146e-163	1.61237e-163	-1.11919e-162	-8.23629e-163	-1.17204e-163	2.44331e-163	7.97501e-163	1.62689e-163	1.03421e-162	0
5.26715e-163	-3.32485e-163	-3.75465e-163	-1.32806e-162	5.96589e-163	-2.42284e-163	-6.23324e-163	-2.62396e-163	3.0722e-163	1.21135e-163	4.06629e-163	-6.1683e-163	-3.92803e-163	-4.42768e-163	9.75331e-163	7.83195e-163	-1.54249e-163	1.36264e-162	-6.84174e-163	-7.36378e-164	-6.15527e-163	-1.12146e-163	1.61237e-163	-1.11919e-162	-8.23629e-163	-1.17204e-163	2.44331e-163	7.97501e-163	1.62689e-163	1.03421e-162	0
5.26715e-163	-3.32485e-163	-3.75465e-163	-1.32806e-162	5.96589e-163	-2.42284e-163	-6.23324e-163	-2.62396e-163	3.0722e-163	1.21135e-163	4.06629e-163	-6.1683e-163	-3.92803e-163	-4.42768e-163	9.75331e-163	7.83195e-163	-1.54249e-163	1.36264e-162	-6.84174e-163	-7.36378e-164	-6.15527e-163	-1.12146e-163	1.61237e-163	-1.11919e-162	-8.23629e-163	-1.17204e-163	2.44331e-163	7.97501e-163	1.62689e-163	1.03421e-162	0
5.26715e-163	-3.32485e-163	-3.75465e-163	-1.32806e-162	5.96589e-163	-2.42284e-163	-6.23324e-163	-2.62396e-163	3.0722e-163	1.21135e-163	4.06629e-163	-6.1683e-163	-3.92803e-163	-4.42768e-163	9.75331e-163	7.83195e-163	-1.54249e-163	1.36264e-162	-6.84174e-163	-7.36378e-164	-6.15527e-163	-1.12146e-163	1.61237e-163	-1.11919e-162	-8.23629e-163	-1.17204e-163	2.44331e-163	7.97501e-163	1.62689e-163	1.03421e-162	0
5.26715e-163	-3.32485e-163	-3.75465e-163	-1.32806e-162	5.96589e-163	-2.42284e-163	-6.23324e-163	-2.62396e-163	3.0722e-163	1.21135e-163	4.06629e-163	-6.1683e-163	-3.92803e-163	-4.42768e-163	9.75331e-163	7.83195e-163	-1.54249e-163	1.36264e-162	-6.84174e-163	-7.36378e-164	-6.15527e-163	-1.12146e-163	1.61237e-163	-1.11919e-162	-8.23629e-163	-1.17204e-163	2.44331e-163	7.97501e-163	1.62689e-163	1.03421e-162	0
5.26715e-163	-3.32485e-163	-3.75465e-163	-1.32806e-162	5.96589e-163	-2.42284e-163	-6.23324e-163	-2.62396e-163	3.0722e-163	1.21135e-163	4.06629e-163	-6.1683e-163	-3.92803e-163	-4.42768e-163	9.75331e-163	7.83195e-163	-1.54249e-163	1.36264e-162	-6.84174e-163	-7.36378e-164	-6.15527e-163	-1.12146e-163	1.61237e-163	-1.11919e-162	-8.23629e-163	-1.17204e-163	2.44331e-163	7.97501e-163	1.62689e-163	1.03421e-162	0
5.26715e-163	-3.32485e-163	-3.75465e-163	-1.32806e-162	5.96589e-163	-2.42284e-163	-6.23324e-163	-2.62396e-163	3.0722e-163	1.21135e-163	4.06629e-163	-6.1683e-163	-3.92803e-163	-4.42768e-163	9.75331e-163	7.83195e-163	-1.54249e-163	1.36264e-162	-6.84174e-163	-7.36378e-164	-6.15527e-163	-1.12146e-163	1.61237e-163	-1.11919e-162	-8.23629e-163	-1.17204e-163	2.44331e-163	7.97501e-163	1.62689e-163	1.03421e-162	0
5.26715e-163	-3.32485e-163	-3.75465e-163	-1.32806e-162	5.96589e-163	-2.42284e-163	-6.23324e-163	-2.62396e-163	3.0722e-163	1.21135e-163	4.06629e-163	-6.1683e-163	-3.92803e-163	-4.42768e-163	9.75331e-163	7.83195e-163	-1.54249e-163	1.36264e-162	-6.84174e-163	-7.36378e-164	-6.15527e-163	-1.12146e-163	1.61237e-163	-1.11919e-162	-8.23629e-163	-1.17204e-163	2.44331e-163	7.97501e-163	1.62689e-163	1.03421e-162	0
5.26715e-163	-3.32485e-163	-3.75465e-163	-1.32806e-162	5.96589e-163	-2.42284e-163	-6.23324e-163	-2.62396e-163	3.0722e-163	1.21135e-163	4.06629e-163	-6.1683e-163	-3.92803e-163	-4.42768e-163	9.75331e-163	7.83195e-163	-1.54249e-163	1.36264e-162	-6.84174e-163	-7.36378e-164	-6.15527e-163	-1.12146e-163	1.61237e-163	-1.11919e-162	-8.23629e-163	-1.17204e-163	2.44331e-163	7.97501e-163	1.62689e-163	1.03421e-162	0
5.26715e-163	-3.32485e-163	-3.75465e-163	-1.32806e-162	5.96589e-163	-2.42284e-163	-6.23324e-163	-2.62396e-163	3.0722e-163	1.21135e-163	4.06629e-163	-6.1683e-163	-3.92803e-163	-4.42768e-163	9.75331e-163	7.83195e-163	-1.54249e-163	1.36264e-162	-6.84174e-163	-7.36378e-164	-6.15527e-163	-1.12146e-163	1.61237e-163	-1.11919e-162	-8.23629e-163	-1.17204e-163	2.44331e-163	7.97501e-163	1.62689e-163	1.03421e-162	0
5.26715e-163	-3.32485e-163	-3.75465e-163	-1.32806e-162	5.96589e-163	-2.42284e-163	-6.23324e-163	-2.62396e-163	3.0722e-163	1.21135e-163	4.06629e-163	-6.1683e-163	-3.92803e-163	-4.42768e-163	9.75331e-163	7.83195e-163	-1.54249e-163	1.36264e-162	-6.84174e-163	-7.36378e-164	-6.15527e-163	-1.12146e-163	1.61237e-163	-1.11919e-162	-8.23629e-163	-1.17204e-163	2.44331e-163	7.97501e-163	1.62689e-163	1.03421e-162	0
5.26715e-163	-3.32485e-163	-3.75465e-163	-1.32806e-162	5.96589e-163	-2.42284e-163	-6.23324e-163	-2.62396e-163	3.0722e-163	1.21135e-163	4.06629e-163	-6.1683e-163	-3.92803e-163	-4.42768e-163	9.75331e-163	7.83195e-163	-1.54249e-163	1.36264e-162	-6.84174e-163	-7.36378e-164	-6.15527e-163	-1.12146e-163	1.61237e-163	-1.11919e-162	-8.23629e-163	-1.17204e-163	2.44331e-163	7.97501e-163	1.62689e-163	1.03421e-162	0
5.26715e-163	-3.32485e-163	-3.75465e-163	-1.32806e-162	5.96589e-163	-2.42284e-163	-6.23324e-163	-2.62396e-163	3.0722e-163	1.21135e-163	4.06629e-163	-6.1683e-163	-3.92803e-163	-4.42768e-163	9.75331e-163	7.83195e-163	-1.54249e-163	1.36264e-162	-6.84174e-163	-7.36378e-164	-6.15527e-163	-1.12146e-163	1.61237e-163	-1.11919e-162	-8.23629e-163	-1.17204e-163	2.44331e-163	7.97501e-163	1.62689e-163	1.03421e-162	0
5.26715e-163	-3.32485e-163	-3.75465e-163	-1.32806e-162	5.96589e-163	-2.42284e-163	-6.23324e-163	-2.62396e-163	3.0722e-163	1.21135e-163	4.06629e-163	-6.1683e-163	-3.92803e-163	-4.42768e-163	9.75331e-163	7.83195e-163	-1.54249e-163	1.36264e-162	-6.84174e-163	-7.36378e-164	-6.15527e-163	-1.12146e-163	1.61237e-163	-1.11919e-162	-8.23629e-163	-1.17204e-163	2.44331e-163	7.97501e-163	1.62689e-163	1.03421e-162	0
5.26715e-163	-3.32485e-163	-3.75465e-163	-1.32806e-162	5.96589e-163	-2.42284e-163	-6.23324e-163	-2.62396e-163	3.0722e-163	1.21135e-163	4.06629e-163	-6.1683e-163	-3.92803e-163	-4.42768e-163	9.75331e-163	7.83195e-163	-1.54249e-163	1.36264e-162	-6.84174e-163	-7.36378e-164	-6.15527e-163	-1.12146e-163	1.61237e-163	-1.11919e-162	-8.23629e-163	-1.17204e-163	2.44331e-163	7.97501e-163	1.62689e-163	1.03421e-162	0
5.26715e-163	-3.32485e-163	-3.75465e-163	-1.32806e-162	5.96589e-163	-2.42284e-163	-6.23324e-163	-2.62396e-163	3.0722e-163	1.21135e-163	4.06629e-163	-6.1683e-163	-3.92803e-163	-4.42768e-163	9.75331e-163	7.83195e-163	-1.54249e-163	1.36264e-162	-6.84174e-163	-7.36378e-164	-6.15527e-163	-1.12146e-163	1.61237e-163	-1.11919e-162	-8.23629e-163	-1.17204e-163	2.44331e-163	7.97501e-163	1.62689e-163	1.03421e-162	0
5.26715e-163	-3.32485e-163	-3.75465e-163	-1.32806e-162	5.96589e-163	-2.42284e-163	-6.23324e-163	-2.62396e-163	3.0722e-163	1.21135e-163	4.06629e-163	-6.1683e-163	-3.92803e-163	-4.42768e-163	9.75331e-163	7.83195e-163	-1.54249e-163	1.36264e-162	-6.84174e-163	-7.36378e-164	-6.15527e-163	-1.12146e-163	1.61237e-163	-1.11919e-162	-8.23629e-163	-1.17204e-163	2.44331e-163	7.97501e-163	1.62689e-163	1.03421e-162	0
5.26715e-163	-3.32485e-163	-3.75465e-163	-1.32806e-162	5.96589e-163	-2.42284e-163	-6.23324e-163	-2.62396e-163	3.0722e-163	1.21135e-163	4.06629e-163	-6.1683e-163	-3.92803e-163	-4.42768e-163	9.75331e-163	7.83195e-163	-1.54249e-163	1.36264e-162	-6.84174e-163	-7.36378e-164	-6.15527e-163	-1.12146e-163	1.61237e-163	-1.11919e-162	-8.23629e-163	-1.17204e-163	2.44331e-163	7.97501e-163	1.62689e-163	1.03421e-162	0
5.26715e-163	-3.32485e-163	-3.75465e-163	-1.32806e-162	5.96589e-163	-2.42284e-163	-6.23324e-163	-2.62396e-163	3.0722e-163	1.21135e-163	4.06629e-163	-6.1683e-163	-3.92803e-163	-4.42768e-163	9.75331e-163	7.83195e-163	-1.54249e-163	1.36264e-162	-6.84174e-163	-7.36378e-164	-6.15527e-163	-1.12146e-163	1.61237e-163	-1.11919e-162	-8.23629e-163	-1.17204e-163	2.44331e-163	7.97501e-163	1.62689e-163	1.03421e-162	0
5.26715e-163	-3.32485e-163	-3.75465e-163	-1.32806e-162	5.96589e-163	-2.42284e-163	-6.23324e-163	-2.62396e-163	3.0722e-163	1.21135e-163	4.06629e-163	-6.1683e-163	-3.92803e-163	-4.42768e-163	9.75331e-163	7.83195e-163	-1.54249e-163	1.36264e-162	-6.84174e-163	-7.36378e-164	-6.15527e-163	-1.12146e-163	1.61237e-163	-1.11919e-162	-8.23629e-163	-1.17204e-163	2.44331e-163	7.97501e-163	1.62689e-163	1.03421e-162	0
5.26715e-163	-3.32485e-163	-3.75465e-163	-1.32806e-162	5.96589e-163	-2.42284e-163	-6.23324e-163	-2.62396e-163	3.0722e-163	1.21135e-163	4.06629e-163	-6.1683e-163	-3.92803e-163	-4.42768e-163	9.75331e-163	7.83195e-163	-1.54249e-163	1.36264e-162	-6.84174e-163	-7.36378e-164	-6.15527e-163	-1.12146e-163	1.61237e-163	-1.11919e-162	-8.23629e-163	-1.17204e-163	2.44331e-163	7.97501e-163	1.62689e-163	1.03421e-162	0
5.26715e-163	-3.32485e-163	-3.75465e-163	-1.32806e-162	5.96589e-163	-2.42284e-163	-6.23324e-163	-2.62396e-163	3.0722e-163	1.21135e-163	4.06629e-163	-6.1683e-163	-3.92803e-163	-4.42768e-163	9.75331e-163	7.83195e-163	-1.54249e-163	1.36264e-162	-6.84174e-163	-7.36378e-164	-6.15527e-163	-1.12146e-163	1.61237e-163	-1.11919e-162	-8.23629e-163	-1.17204e-163	2.44331e-163	7.97501e-163	1.62689e-163	1.03421e-162	0
5.26715e-163	-3.32485e-163	-3.75465e-163	-1.32806e-162	5.96589e-163	-2.42284e-163	-6.23324e-163	-2.62396e-163	3.0722e-163	1.21135e-163	4.06629e-163	-6.1683e-163	-3.92803e-163	-4.42768e-163	9.75331e-163	7.83195e-163	-1.54249e-163	1.36264e-162	-6.84174e-163	-7.36378e-164	-6.15527e-163	-1.12146e-163	1.61237e-163	-1.11919e-162	-8.23629e-163	-1.17204e-163	2.44331e-163	7.97501e-163	1.62689e-163	1.03421e-162	0
5.26715e-163	-3.32485e-163	-3.75465e-163	-1.32806e-162	5.96589e-163	-2.42284e-163	-6.23324e-163	-2.62396e-163	3.0722e-163	1.21135e-163	4.06629e-163	-6.1683e-163	-3.92803e-163	-4.42768e-163	9.75331e-163	7.83195e-163	-1.54249e-163	1.36264e-162	-6.84174e-163	-7.36378e-164	-6.15527e-163	-1.12146e-163	1.61237e-163	-1.11919e-162	-8.23629e-163	-1.17204e-163	2.44331e-163	7.97501e-163	1.62689e-163	1.03421e-162	0
5.26715e-163	-3.32485e-163	-3.75465e-163	-1.32806e-162	5.96589e-163	-2.42284e-163	-6.23324e-163	-2.62396e-163	3.0722e-163	1.21135e-163	4.06629e-163	-6.1683e-163	-3.92803e-163	-4.42768e-163	9.75331e-163	7.83195e-163	-1.54249e-163	1.36264e-162	-6.84174e-163	-7.36378e-164	-6.15527e-163	-1.12146e-163	1.61237e-163	-1.11919e-162	-8.23629e-163	-1.17204e-163	2.44331e-163	7.97501e-163	1.62689e-163	1.03421e-162	0
5.26715e-163	-3.32485e-163	-3.75465e-163	-1.32806e-162	5.96589e-163	-2.42284e-163	-6.23324e-163	-2.62396e-163	3.0722e-163	1.21135e-163	4.06629e-163	-6.1683e-163	-3.92803e-163	-4.42768e-163	9.75331e-163	7.83195e-163	-1.54249e-163	1.36264e-162	-6.84174e-163	-7.36378e-164	-6.15527e-163	-1.12146e-163	1.61237e-163	-1.11919e-162	-8.23629e-163	-1.17204e-163	2.44331e-163	7.97501e-163	1.62689e-163	1.03421e-162	0
5.26715e-163	-3.32485e-163	-3.75465e-163	-1.32806e-162	5.96589e-163	-2.42284e-163	-6.23324e-163	-2.62396e-163	3.0722e-163	1.21135e-163	4.06629e-163	-6.1683e-163	-3.92803e-163	-4.42768e-163	9.75331e-163	7.83195e-163	-1.54249e-163	1.36264e-162	-6.84174e-163	-7.36378e-164	-6.15527e-163	-1.12146e-163	1.61237e-163	-1.11919e-162	-8.23629e-163	-1.17204e-163	2.44331e-163	7.97501e-163	1.62689e-163	1.03421e-162	0
5.26715e-163	-3.32485e-163	-3.75465e-163	-1.32806e-162	5.96589e-163	-2.42284e-163	-6.23324e-163	-2.62396e-163	3.0722e-163	1.21135e-163	4.06629e-163	-6.1683e-163	-3.92803e-163	-4.42768e-163	9.75331e-163	7.83195e-163	-1.54249e-163	1.36264e-162	-6.84174e-163	-7.36378e-164	-6.15527e-163	-1.12146e-163	1.61237e-163	-1.11919e-162	-8.23629e-163	-1.17204e-163	2.44331e-163	7.97501e-163	1.62689e-163	1.03421e-162	0
5.26715e-163	-3.32485e-163	-3.75465e-163	-1.32806e-162	5.96589e-163	-2.42284e-163	-6.23324e-163	-2.62396e-163	3.0722e-163	1.21135e-163	4.06629e-163	-6.1683e-163	-3.92803e-163	-4.42768e-163	9.75331e-163	7.83195e-163	-1.54249e-163	1.36264e-162	-6.84174e-163	-7.36378e-164	-6.15527e-163	-1.12146e-163	1.61237e-163	-1.11919e-162	-8.23629e-163	-1.17204e-163	2.44331e-163	7.97501e-163	1.62689e-163	1.03421e-162	0
5.26715e-163	-3.32485e-163	-3.75465e-163	-1.32806e-162	5.96589e-163	-2.42284e-163	-6.23324e-163	-2.62396e-163	3.0722e-163	1.21135e-163	4.06629e-163	-6.1683e-163	-3.92803e-163	-4.42768e-163	9.75331e-163	7.83195e-163	-1.54249e-163	1.36264e-162	-6.84174e-163	-7.36378e-164	-6.15527e-163	-1.12146e-163	1.61237e-163	-1.11919e-162	-8.23629e-163	-1.17204e-163	2.44331e-163	7.97501e-163	1.62689e-163	1.03421e-162	0
5.26715e-163	-3.32485e-163	-3.75465e-163	-1.32806e-162	5.96589e-163	-2.42284e-163	-6.23324e-163	-2.62396e-163	3.0722e-163	1.21135e-163	4.06629e-163	-6.1683e-163	-3.92803e-163	-4.42768e-163	9.75331e-163	7.83195e-163	-1.54249e-163	1.36264e-162	-6.84174e-163	-7.36378e-164	-6.15527e-163	-1.12146e-163	1.61237e-163	-1.11919e-162	-8.23629e-163	-1.17204e-163	2.44331e-163	7.97501e-163	1.62689e-163	1.03421e-162	0
5.26715e-163	-3.32485e-163	-3.75465e-163	-1.32806e-162	5.96589e-163	-2.42284e-163	-6.23324e-163	-2.62396e-163	3.0722e-163	1.21135e-163	4.06629e-163	-6.1683e-163	-3.92803e-163	-4.42768e-163	9.75331e-163	7.83195e-163	-1.54249e-163	1.36264e-162	-6.84174e-163	-7.36378e-164	-6.15527e-163	-1.12146e-163	1.61237e-163	-1.11919e-162	-8.23629e-163	-1.17204e-163	2.44331e-163	7.97501e-163	1.62689e-163	1.03421e-162	0
5.26715e-163	-3.32485e-163	-3.75465e-163	-1.32806e-162	5.96589e-163	-2.42284e-163	-6.23324e-163	-2.62396e-163	3.0722e-163	1.21135e-163	4.06629e-163	-6.1683e-163	-3.92803e-163	-4.42768e-163	9.75331e-163	7.83195e-163	-1.54249e-163	1.36264e-162	-6.84174e-163	-7.36378e-164	-6.15527e-163	-1.12146e-163	1.61237e-163	-1.11919e-162	-8.23629e-163	-1.17204e-163	2.44331e-163	7.97501e-163	1.62689e-163	1.03421e-162	0
5.26715e-163	-3.32485e-163	-3.75465e-163	-1.32806e-162	5.96589e-163	-2.42284e-163	-6.23324e-163	-2.62396e-163	3.0722e-163	1.21135e-163	4.06629e-163	-6.1683e-163	-3.92803e-163	-4.42768e-163	9.75331e-163	7.83195e-163	-1.54249e-163	1.36264e-162	-6.84174e-163	-7.36378e-164	-6.15527e-163	-1.12146e-163	1.61237e-163	-1.11919e-162	-8.23629e-163	-1.17204e-163	2.44331e-163	7.97501e-163	1.62689e-163	1.03421e-162	0
5.26715e-163	-3.32485e-163	-3.75465e-163	-1.32806e-162	5.96589e-163	-2.42284e-163	-6.23324e-163	-2.62396e-163	3.0722e-163	1.21135e-163	4.06629e-163	-6.1683e-163	-3.92803e-163	-4.42768e-163	9.75331e-163	7.83195e-163	-1.54249e-163	1.36264e-162	-6.84174e-163	-7.36378e-164	-6.15527e-163	-1.12146e-163	1.61237e-163	-1.11919e-162	-8.23629e-163	-1.17204e-163	2.44331e-163	7.97501e-163	1.62689e-163	1.03421e-162	0
5.26715e-163	-3.32485e-163	-3.75465e-163	-1.32806e-162	5.96589e-163	-2.42284e-163	-6.23324e-163	-2.62396e-163	3.0722e-163	1.21135e-163	4.06629e-163	-6.1683e-163	-3.92803e-163	-4.42768e-163	9.75331e-163	7.83195e-163	-1.54249e-163	1.36264e-162	-6.84174e-163	-7.36378e-164	-6.15527e-163	-1.12146e-163	1.61237e-163	-1.11919e-162	-8.23629e-163	-1.17204e-163	2.44331e-163	7.97501e-163	1.62689e-163	1.03421e-162	0
5.26715e-163	-3.32485e-163	-3.75465e-163	-1.32806e-162	5.96589e-163	-2.42284e-163	-6.23324e-163	-2.62396e-163	3.0722e-163	1.21135e-163	4.06629e-163	-6.1683e-163	-3.92803e-163	-4.42768e-163	9.75331e-163	7.83195e-163	-1.54249e-163	1.36264e-162	-6.84174e-163	-7.36378e-164	-6.15527e-163	-1.12146e-163	1.61237e-163	-1.11919e-162	-8.23629e-163	-1.17204e-163	2.44331e-163	7.97501e-163	1.62689e-163	1.03421e-162	0
5.26715e-163	-3.32485e-163	-3.75465e-163	-1.32806e-162	5.96589e-163	-2.42284e-163	-6.23324e-163	-2.62396e-163	3.0722e-163	1.21135e-163	4.06629e-163	-6.1683e-163	-3.92803e-163	-4.42768e-163	9.75331e-163	7.83195e-163	-1.54249e-163	1.36264e-162	-6.84174e-163	-7.36378e-164	-6.15527e-163	-1.12146e-163	1.61237e-163	-1.11919e-162	-8.23629e-163	-1.17204e-163	2.44331e-163	7.97501e-163	1.62689e-163	1.03421e-162	0
5.26715e-163	-3.32485e-163	-3.75465e-163	-1.32806e-162	5.96589e-163	-2.42284e-163	-6.23324e-163	-2.62396e-163	3.0722e-163	1.21135e-163	4.06629e-163	-6.1683e-163	-3.92803e-163	-4.42768e-163	9.75331e-163	7.83195e-163	-1.54249e-163	1.36264e-162	-6.84174e-163	-7.36378e-164	-6.15527e-163	-1.12146e-163	1.61237e-163	-1.11919e-162	-8.23629e-163	-1.17204e-163	2.44331e-163	7.97501e-163	1.62689e-163	1.03421e-162	0
5.26715e-163	-3.32485e-163	-3.75465e-163	-1.32806e-162	5.96589e-163	-2.42284e-163	-6.23324e-163	-2.62396e-163	3.0722e-163	1.21135e-163	4.06629e-163	-6.1683e-163	-3.92803e-163	-4.42768e-163	9.75331e-163	7.83195e-163	-1.54249e-163	1.36264e-162	-6.84174e-163	-7.36378e-164	-6.15527e-163	-1.12146e-163	1.61237e-163	-1.11919e-162	-8.23629e-163	-1.17204e-163	2.44331e-163	7.97501e-163	1.62689e-163	1.03421e-162	0
5.26715e-163	-3.32485e-163	-3.75465e-163	-1.32806e-162	5.96589e-163	-2.42284e-163	-6.23324e-163	-2.62396e-163	3.0722e-163	1.21135e-163	4.06629e-163	-6.1683e-163	-3.92803e-163	-4.42768e-163	9.75331e-163	7.83195e-163	-1.54249e-163	1.36264e-162	-6.84174e-163	-7.36378e-164	-6.15527e-163	-1.12146e-163	1.61237e-163	-1.11919e-162	-8.23629e-163	-1.17204e-163	2.44331e-163	7.97501e-163	1.62689e-163	1.03421e-162	0
5.26715e-163	-3.32485e-163	-3.75465e-163	-1.32806e-162	5.96589e-163	-2.42284e-163	-6.23324e-163	-2.62396e-163	3.0722e-163	1.21135e-163	4.06629e-163	-6.1683e-163	-3.92803e-163	-4.42768e-163	9.75331e-163	7.83195e-163	-1.54249e-163	1.36264e-162	-6.84174e-163	-7.36378e-164	-6.15527e-163	-1.12146e-163	1.61237e-163	-1.11919e-162	-8.23629e-163	-1.17204e-163	2.44331e-163	7.97501e-163	1.62689e-163	1.03421e-162	0
5.26715e-163	-3.32485e-163	-3.75465e-163	-1.32806e-162	5.96589e-163	-2.42284e-163	-6.23324e-163	-2.62396e-163	3.0722e-163	1.21135e-163	4.06629e-163	-6.1683e-163	-3.92803e-163	-4.42768e-163	9.75331e-163	7.83195e-163	-1.54249e-163	1.36264e-162	-6.84174e-163	-7.36378e-164	-6.15527e-163	-1.12146e-163	1.61237e-163	-1.11919e-162	-8.23629e-163	-1.17204e-163	2.44331e-163	7.97501e-163	1.62689e-163	1.03421e-162	0
5.26715e-163	-3.32485e-163	-3.75465e-163	-1.32806e-162	5.96589e-163	-2.42284e-163	-6.23324e-163	-2.62396e-163	3.0722e-163	1.21135e-163	4.06629e-163	-6.1683e-163	-3.92803e-163	-4.42768e-163	9.75331e-163	7.83195e-163	-1.54249e-163	1.36264e-162	-6.84174e-163	-7.36378e-164	-6.15527e-163	-1.12146e-163	1.61237e-163	-1.11919e-162	-8.23629e-163	-1.17204e-163	2.44331e-163	7.97501e-163	1.62689e-163	1.03421e-162	0
5.26715e-163	-3.32485e-163	-3.75465e-163	-1.32806e-162	5.96589e-163	-2.42284e-163	-6.23324e-163	-2.62396e-163	3.0722e-163	1.21135e-163	4.06629e-163	-6.1683e-163	-3.92803e-163	-4.42768e-163	9.75331e-163	7.83195e-163	-1.54249e-163	1.36264e-162	-6.84174e-163	-7.36378e-164	-6.15527e-163	-1.12146e-163	1.61237e-163	-1.11919e-162	-8.23629e-163	-1.17204e-163	2.44331e-163	7.97501e-163	1.62689e-163	1.03421e-162	0
5.26715e-163	-3.32485e-163	-3.75465e-163	-1.32806e-162	5.96589e-163	-2.42284e-163	-6.23324e-163	-2.62396e-163	3.0722e-163	1.21135e-163	4.06629e-163	-6.1683e-163	-3.92803e-163	-4.42768e-163	9.75331e-163	7.83195e-163	-1.54249e-163	1.36264e-162	-6.84174e-163	-7.36378e-164	-6.15527e-163	-1.12146e-163	1.61237e-163	-1.11919e-162	-8.23629e-163	-1.17204e-163	2.44331e-163	7.97501e-163	1.62689e-163	1.03421e-162	0
5.26715e-163	-3.32485e-163	-3.75465e-163	-1.32806e-162	5.96589e-163	-2.42284e-163	-6.23324e-163	-2.62396e-163	3.0722e-163	1.21135e-163	4.06629e-163	-6.1683e-163	-3.92803e-163	-4.42768e-163	9.75331e-163	7.83195e-163	-1.54249e-163	1.36264e-162	-6.84174e-163	-7.36378e-164	-6.15527e-163	-1.12146e-163	1.61237e-163	-1.11919e-162	-8.23629e-163	-1.17204e-163	2.44331e-163	7.97501e-163	1.62689e-163	1.03421e-162	0
5.26715e-163	-3.32485e-163	-3.75465e-163	-1.32806e-162	5.96589e-163	-2.42284e-163	-6.23324e-163	-2.62396e-163	3.0722e-163	1.21135e-163	4.06629e-163	-6.1683e-163	-3.92803e-163	-4.42768e-163	9.75331e-163	7.83195e-163	-1.54249e-163	1.36264e-162	-6.84174e-163	-7.36378e-164	-6.15527e-163	-1.12146e-163	1.61237e-163	-1.11919e-162	-8.23629e-163	-1.17204e-163	2.44331e-163	7.97501e-163	1.62689e-163	1.03421e-162	0
5.26715e-163	-3.32485e-163	-3.75465e-163	-1.32806e-162	5.96589e-163	-2.42284e-163	-6.23324e-163	-2.62396e-163	3.0722e-163	1.21135e-163	4.06629e-163	-6.1683e-163	-3.92803e-163	-4.42768e-163	9.75331e-163	7.83195e-163	-1.54249e-163	1.36264e-162	-6.84174e-163	-7.36378e-164	-6.15527e-163	-1.12146e-163	1.61237e-163	-1.11919e-162	-8.23629e-163	-1.17204e-163	2.44331e-163	7.97501e-163	1.62689e-163	1.03421e-162	0
5.26715e-163	-3.32485e-163	-3.75465e-163	-1.32806e-162	5.96589e-163	-2.42284e-163	-6.23324e-163	-2.62396e-163	3.0722e-163	1.21135e-163	4.06629e-163	-6.1683e-163	-3.92803e-163	-4.42768e-163	9.75331e-163	7.83195e-163	-1.54249e-163	1.36264e-162	-6.84174e-163	-7.36378e-164	-6.15527e-163	-1.12146e-163	1.61237e-163	-1.11919e-162	-8.23629e-163	-1.17204e-163	2.44331e-163	7.97501e-163	1.62689e-163	1.03421e-162	0
5.26715e-163	-3.32485e-163	-3.75465e-163	-1.32806e-162	5.96589e-163	-2.42284e-163	-6.23324e-163	-2.62396e-163	3.0722e-163	1.21135e-163	4.06629e-163	-6.1683e-163	-3.92803e-163	-4.42768e-163	9.75331e-163	7.83195e-163	-1.54249e-163	1.36264e-162	-6.84174e-163	-7.36378e-164	-6.15527e-163	-1.12146e-163	1.61237e-163	-1.11919e-162	-8.23629e-163	-1.17204e-163	2.44331e-163	7.97501e-163	1.62689e-163	1.03421e-162	0
5.26715e-163	-3.32485e-163	-3.75465e-163	-1.32806e-162	5.96589e-163	-2.42284e-163	-6.23324e-163	-2.62396e-163	3.0722e-163	1.21135e-163	4.06629e-163	-6.1683e-163	-3.92803e-163	-4.42768e-163	9.75331e-163	7.83195e-163	-1.54249e-163	1.36264e-162	-6.84174e-163	-7.36378e-164	-6.15527e-163	-1.12146e-163	1.61237e-163	-1.11919e-162	-8.23629e-163	-1.17204e-163	2.44331e-163	7.97501e-163	1.62689e-163	1.03421e-162	0
5.26715e-163	-3.32485e-163	-3.75465e-163	-1.32806e-162	5.96589e-163	-2.42284e-163	-6.23324e-163	-2.62396e-163	3.0722e-163	1.21135e-163	4.06629e-163	-6.1683e-163	-3.92803e-163	-4.42768e-163	9.75331e-163	7.83195e-163	-1.54249e-163	1.36264e-162	-6.84174e-163	-7.36378e-164	-6.15527e-163	-1.12146e-163	1.61237e-163	-1.11919e-162	-8.23629e-163	-1.17204e-163	2.44331e-163	7.97501e-163	1.62689e-163	1.03421e-162	0
5.26715e-163	-3.32485e-163	-3.75465e-163	-1.32806e-162	5.96589e-163	-2.42284e-163	-6.23324e-163	-2.62396e-163	3.0722e-163	1.21135e-163	4.06629e-163	-6.1683e-163	-3.92803e-163	-4.42768e-163	9.75331e-163	7.83195e-163	-1.54249e-163	1.36264e-162	-6.84174e-163	-7.36378e-164	-6.15527e-163	-1.12146e-163	1.61237e-163	-1.11919e-162	-8.23629e-163	-1.17204e-163	2.44331e-163	7.97501e-163	1.62689e-163	1.03421e-162	0
5.26715e-163	-3.32485e-163	-3.75465e-163	-1.32806e-162	5.96589e-163	-2.42284e-163	-6.23324e-163	-2.62396e-163	3.0722e-163	1.21135e-163	4.06629e-163	-6.1683e-163	-3.92803e-163	-4.42768e-163	9.75331e-163	7.83195e-163	-1.54249e-163	1.36264e-162	-6.84174e-163	-7.36378e-164	-6.15527e-163	-1.12146e-163	1.61237e-163	-1.11919e-162	-8.23629e-163	-1.17204e-163	2.44331e-163	7.97501e-163	1.62689e-163	1.03421e-162	0
5.26715e-163	-3.32485e-163	-3.75465e-163	-1.32806e-162	5.96589e-163	-2.42284e-163	-6.23324e-163	-2.62396e-163	3.0722e-163	1.21135e-163	4.06629e-163	-6.1683e-163	-3.92803e-163	-4.42768e-163	9.75331e-163	7.83195e-163	-1.54249e-163	1.36264e-162	-6.84174e-163	-7.36378e-164	-6.15527e-163	-1.12146e-163	1.61237e-163	-1.11919e-162	-8.23629e-163	-1.17204e-163	2.44331e-163	7.97501e-163	1.62689e-163	1.03421e-162	0
5.26715e-163	-3.32485e-163	-3.75465e-163	-1.32806e-162	5.96589e-163	-2.42284e-163	-6.23324e-163	-2.62396e-163	3.0722e-163	1.21135e-163	4.06629e-163	-6.1683e-163	-3.92803e-163	-4.42768e-163	9.75331e-163	7.83195e-163	-1.54249e-163	1.36264e-162	-6.84174e-163	-7.36378e-164	-6.15527e-163	-1.12146e-163	1.61237e-163	-1.11919e-162	-8.23629e-163	-1.17204e-163	2.44331e-163	7.97501e-163	1.62689e-163	1.03421e-162	0
5.26715e-163	-3.32485e-163	-3.75465e-163	-1.32806e-162	5.96589e-163	-2.42284e-163	-6.23324e-163	-2.62396e-163	3.0722e-163	1.21135e-163	4.06629e-163	-6.1683e-163	-3.92803e-163	-4.42768e-163	9.75331e-163	7.83195e-163	-1.54249e-163	1.36264e-162	-6.84174e-163	-7.36378e-164	-6.15527e-163	-1.12146e-163	1.61237e-163	-1.11919e-162	-8.23629e-163	-1.17204e-163	2.44331e-163	7.97501e-163	1.62689e-163	1.03421e-162	0
5.26715e-163	-3.32485e-163	-3.75465e-163	-1.32806e-162	5.96589e-163	-2.42284e-163	-6.23324e-163	-2.62396e-163	3.0722e-163	1.21135e-163	4.06629e-163	-6.1683e-163	-3.92803e-163	-4.42768e-163	9.75331e-163	7.83195e-163	-1.54249e-163	1.36264e-162	-6.84174e-163	-7.36378e-164	-6.15527e-163	-1.12146e-163	1.61237e-163	-1.11919e-162	-8.23629e-163	-1.17204e-163	2.44331e-163	7.97501e-163	1.62689e-163	1.03421e-162	0
5.26715e-163	-3.32485e-163	-3.75465e-163	-1.32806e-162	5.96589e-163	-2.42284e-163	-6.23324e-163	-2.62396e-163	3.0722e-163	1.21135e-163	4.06629e-163	-6.1683e-163	-3.92803e-163	-4.42768e-163	9.75331e-163	7.83195e-163	-1.54249e-163	1.36264e-162	-6.84174e-163	-7.36378e-164	-6.15527e-163	-1.12146e-163	1.61237e-163	-1.11919e-162	-8.23629e-163	-1.17204e-163	2.44331e-163	7.97501e-163	1.62689e-163	1.03421e-162	0
5.26715e-163	-3.32485e-163	-3.75465e-163	-1.32806e-162	5.96589e-163	-2.42284e-163	-6.23324e-163	-2.62396e-163	3.0722e-163	1.21135e-163	4.06629e-163	-6.1683e-163	-3.92803e-163	-4.42768e-163	9.75331e-163	7.83195e-163	-1.54249e-163	1.36264e-162	-6.84174e-163	-7.36378e-164	-6.15527e-163	-1.12146e-163	1.61237e-163	-1.11919e-162	-8.23629e-163	-1.17204e-163	2.44331e-163	7.97501e-163	1.62689e-163	1.03421e-162	0
5.26715e-163	-3.32485e-163	-3.75465e-163	-1.32806e-162	5.96589e-163	-2.42284e-163	-6.23324e-163	-2.62396e-163	3.0722e-163	1.21135e-163	4.06629e-163	-6.1683e-163	-3.92803e-163	-4.42768e-163	9.75331e-163	7.83195e-163	-1.54249e-163	1.36264e-162	-6.84174e-163	-7.36378e-164	-6.15527e-163	-1.12146e-163	1.61237e-163	-1.11919e-162	-8.23629e-163	-1.17204e-163	2.44331e-163	7.97501e-163	1.62689e-163	1.03421e-162	0
5.26715e-163	-3.32485e-163	-3.75465e-163	-1.32806e-162	5.96589e-163	-2.42284e-163	-6.23324e-163	-2.62396e-163	3.0722e-163	1.21135e-163	4.06629e-163	-6.1683e-163	-3.92803e-163	-4.42768e-163	9.75331e-163	7.83195e-163	-1.54249e-163	1.36264e-162	-6.84174e-163	-7.36378e-164	-6.15527e-163	-1.12146e-163	1.61237e-163	-1.11919e-162	-8.23629e-163	-1.17204e-163	2.44331e-163	7.97501e-163	1.62689e-163	1.03421e-162	0
5.26715e-163	-3.32485e-163	-3.75465e-163	-1.32806e-162	5.96589e-163	-2.42284e-163	-6.23324e-163	-2.62396e-163	3.0722e-163	1.21135e-163	4.06629e-163	-6.1683e-163	-3.92803e-163	-4.42768e-163	9.75331e-163	7.83195e-163	-1.54249e-163	1.36264e-162	-6.84174e-163	-7.36378e-164	-6.15527e-163	-1.12146e-163	1.61237e-163	-1.11919e-162	-8.23629e-163	-1.17204e-163	2.44331e-163	7.97501e-163	1.62689e-163	1.03421e-162	0
5.26715e-163	-3.32485e-163	-3.75465e-163	-1.32806e-162	5.96589e-163	-2.42284e-163	-6.23324e-163	-2.62396e-163	3.0722e-163	1.21135e-163	4.06629e-163	-6.1683e-163	-3.92803e-163	-4.42768e-163	9.75331e-163	7.83195e-163	-1.54249e-163	1.36264e-162	-6.84174e-163	-7.36378e-164	-6.15527e-163	-1.12146e-163	1.61237e-163	-1.11919e-162	-8.23629e-163	-1.17204e-163	2.44331e-163	7.97501e-163	1.62689e-163	1.03421e-162	0
5.26715e-163	-3.32485e-163	-3.75465e-163	-1.32806e-162	5.96589e-163	-2.42284e-163	-6.23324e-163	-2.62396e-163	3.0722e-163	1.21135e-163	4.06629e-163	-6.1683e-163	-3.92803e-163	-4.42768e-163	9.75331e-163	7.83195e-163	-1.54249e-163	1.36264e-162	-6.84174e-163	-7.36378e-164	-6.15527e-163	-1.12146e-163	1.61237e-163	-1.11919e-162	-8.23629e-163	-1.17204e-163	2.44331e-163	7.97501e-163	1.62689e-163	1.03421e-162	0
5.26715e-163	-3.32485e-163	-3.75465e-163	-1.32806e-162	5.96589e-163	-2.42284e-163	-6.23324e-163	-2.62396e-163	3.0722e-163	1.21135e-163	4.06629e-163	-6.1683e-163	-3.92803e-163	-4.42768e-163	9.75331e-163	7.83195e-163	-1.54249e-163	1.36264e-162	-6.84174e-163	-7.36378e-164	-6.15527e-163	-1.12146e-163	1.61237e-163	-1.11919e-162	-8.23629e-163	-1.17204e-163	2.44331e-163	7.97501e-163	1.62689e-163	1.03421e-162	0
5.26715e-163	-3.32485e-163	-3.75465e-163	-1.32806e-162	5.96589e-163	-2.42284e-163	-6.23324e-163	-2.62396e-163	3.0722e-163	1.21135e-163	4.06629e-163	-6.1683e-163	-3.92803e-163	-4.42768e-163	9.75331e-163	7.83195e-163	-1.54249e-163	1.36264e-162	-6.84174e-163	-7.36378e-164	-6.15527e-163	-1.12146e-163	1.61237e-163	-1.11919e-162	-8.23629e-163	-1.17204e-163	2.44331e-163	7.97501e-163	1.62689e-163	1.03421e-162	0
5.26715e-163	-3.32485e-163	-3.75465e-163	-1.32806e-162	5.96589e-163	-2.42284e-163	-6.23324e-163	-2.62396e-163	3.0722e-163	1.21135e-163	4.06629e-163	-6.1683e-163	-3.92803e-163	-4.42768e-163	9.75331e-163	7.83195e-163	-1.54249e-163	1.36264e-162	-6.84174e-163	-7.36378e-164	-6.15527e-163	-1.12146e-163	1.61237e-163	-1.11919e-162	-8.23629e-163	-1.17204e-163	2.44331e-163	7.97501e-163	1.62689e-163	1.03421e-162	0
5.26715e-163	-3.32485e-163	-3.75465e-163	-1.32806e-162	5.96589e-163	-2.42284e-163	-6.23324e-163	-2.62396e-163	3.0722e-163	1.21135e-163	4.06629e-163	-6.1683e-163	-3.92803e-163	-4.42768e-163	9.75331e-163	7.83195e-163	-1.54249e-163	1.36264e-162	-6.84174e-163	-7.36378e-164	-6.15527e-163	-1.12146e-163	1.61237e-163	-1.11919e-162	-8.23629e-163	-1.17204e-163	2.44331e-163	7.97501e-163	1.62689e-163	1.03421e-162	0
5.26715e-163	-3.32485e-163	-3.75465e-163	-1.32806e-162	5.96589e-163	-2.42284e-163	-6.23324e-163	-2.62396e-163	3.0722e-163	1.21135e-163	4.06629e-163	-6.1683e-163	-3.92803e-163	-4.42768e-163	9.75331e-163	7.83195e-163	-1.54249e-163	1.36264e-162	-6.84174e-163	-7.36378e-164	-6.15527e-163	-1.12146e-163	1.61237e-163	-1.11919e-162	-8.23629e-163	-1.17204e-163	2.44331e-163	7.97501e-163	1.62689e-163	1.03421e-162	0
5.26715e-163	-3.32485e-163	-3.75465e-163	-1.32806e-162	5.96589e-163	-2.42284e-163	-6.23324e-163	-2.62396e-163	3.0722e-163	1.21135e-163	4.06629e-163	-6.1683e-163	-3.92803e-163	-4.42768e-163	9.75331e-163	7.83195e-163	-1.54249e-163	1.36264e-162	-6.84174e-163	-7.36378e-164	-6.15527e-163	-1.12146e-163	1.61237e-163	-1.11919e-162	-8.23629e-163	-1.17204e-163	2.44331e-163	7.97501e-163	1.62689e-163	1.03421e-162	0
5.26715e-163	-3.32485e-163	-3.75465e-163	-1.32806e-162	5.96589e-163	-2.42284e-163	-6.23324e-163	-2.62396e-163	3.0722e-163	1.21135e-163	4.06629e-163	-6.1683e-163	-3.92803e-163	-4.42768e-163	9.75331e-163	7.83195e-163	-1.54249e-163	1.36264e-162	-6.84174e-163	-7.36378e-164	-6.15527e-163	-1.12146e-163	1.61237e-163	-1.11919e-162	-8.23629e-163	-1.17204e-163	2.44331e-163	7.97501e-163	1.62689e-163	1.03421e-162	0
5.26715e-163	-3.32485e-163	-3.75465e-163	-1.32806e-162	5.96589e-163	-2.42284e-163	-6.23324e-163	-2.62396e-163	3.0722e-163	1.21135e-163	4.06629e-163	-6.1683e-163	-3.92803e-163	-4.42768e-163	9.75331e-163	7.83195e-163	-1.54249e-163	1.36264e-162	-6.84174e-163	-7.36378e-164	-6.15527e-163	-1.12146e-163	1.61237e-163	-1.11919e-162	-8.23629e-163	-1.17204e-163	2.44331e-163	7.97501e-163	1.62689e-163	1.03421e-162	0
5.26715e-163	-3.32485e-163	-3.75465e-163	-1.32806e-162	5.96589e-163	-2.42284e-163	-6.23324e-163	-2.62396e-163	3.0722e-163	1.21135e-163	4.06629e-163	-6.1683e-163	-3.92803e-163	-4.42768e-163	9.75331e-163	7.83195e-163	-1.54249e-163	1.36264e-162	-6.84174e-163	-7.36378e-164	-6.15527e-163	-1.12146e-163	1.61237e-163	-1.11919e-162	-8.23629e-163	-1.17204e-163	2.44331e-163	7.97501e-163	1.62689e-163	1.03421e-162	0
5.26715e-163	-3.32485e-163	-3.75465e-163	-1.32806e-162	5.96589e-163	-2.42284e-163	-6.23324e-163	-2.62396e-163	3.0722e-163	1.21135e-163	4.06629e-163	-6.1683e-163	-3.92803e-163	-4.42768e-163	9.75331e-163	7.83195e-163	-1.54249e-163	1.36264e-162	-6.84174e-163	-7.36378e-164	-6.15527e-163	-1.12146e-163	1.61237e-163	-1.11919e-162	-8.23629e-163	-1.17204e-163	2.44331e-163	7.97501e-163	1.62689e-163	1.03421e-162	0
5.26715e-163	-3.32485e-163	-3.75465e-163	-1.32806e-162	5.96589e-163	-2.42284e-163	-6.23324e-163	-2.62396e-163	3.0722e-163	1.21135e-163	4.06629e-163	-6.1683e-163	-3.92803e-163	-4.42768e-163	9.75331e-163	7.83195e-163	-1.54249e-163	1.36264e-162	-6.84174e-163	-7.36378e-164	-6.15527e-163	-1.12146e-163	1.61237e-163	-1.11919e-162	-8.23629e-163	-1.17204e-163	2.44331e-163	7.97501e-163	1.62689e-163	1.03421e-162	0
5.26715e-163	-3.32485e-163	-3.75465e-163	-1.32806e-162	5.96589e-163	-2.42284e-163	-6.23324e-163	-2.62396e-163	3.0722e-163	1.21135e-163	4.06629e-163	-6.1683e-163	-3.92803e-163	-4.42768e-163	9.75331e-163	7.83195e-163	-1.54249e-163	1.36264e-162	-6.84174e-163	-7.36378e-164	-6.15527e-163	-1.12146e-163	1.61237e-163	-1.11919e-162	-8.23629e-163	-1.17204e-163	2.44331e-163	7.97501e-163	1.62689e-163	1.03421e-162	0
5.26715e-163	-3.32485e-163	-3.75465e-163	-1.32806e-162	5.96589e-163	-2.42284e-163	-6.23324e-163	-2.62396e-163	3.0722e-163	1.21135e-163	4.06629e-163	-6.1683e-163	-3.92803e-163	-4.42768e-163	9.75331e-163	7.83195e-163	-1.54249e-163	1.36264e-162	-6.84174e-163	-7.36378e-164	-6.15527e-163	-1.12146e-163	1.61237e-163	-1.11919e-162	-8.23629e-163	-1.17204e-163	2.44331e-163	7.97501e-163	1.62689e-163	1.03421e-162	0
5.26715e-163	-3.32485e-163	-3.75465e-163	-1.32806e-162	5.96589e-163	-2.42284e-163	-6.23324e-163	-2.62396e-163	3.0722e-163	1.21135e-163	4.06629e-163	-6.1683e-163	-3.92803e-163	-4.42768e-163	9.75331e-163	7.83195e-163	-1.54249e-163	1.36264e-162	-6.84174e-163	-7.36378e-164	-6.15527e-163	-1.12146e-163	1.61237e-163	-1.11919e-162	-8.23629e-163	-1.17204e-163	2.44331e-163	7.97501e-163	1.62689e-163	1.03421e-162	0
5.26715e-163	-3.32485e-163	-3.75465e-163	-1.32806e-162	5.96589e-163	-2.42284e-163	-6.23324e-163	-2.62396e-163	3.0722e-163	1.21135e-163	4.06629e-163	-6.1683e-163	-3.92803e-163	-4.42768e-163	9.75331e-163	7.83195e-163	-1.54249e-163	1.36264e-162	-6.84174e-163	-7.36378e-164	-6.15527e-163	-1.12146e-163	1.61237e-163	-1.11919e-162	-8.23629e-163	-1.17204e-163	2.44331e-163	7.97501e-163	1.62689e-163	1.03421e-162	0
5.26715e-163	-3.32485e-163	-3.75465e-163	-1.32806e-162	5.96589e-163	-2.42284e-163	-6.23324e-163	-2.62396e-163	3.0722e-163	1.21135e-163	4.06629e-163	-6.1683e-163	-3.92803e-163	-4.42768e-163	9.75331e-163	7.83195e-163	-1.54249e-163	1.36264e-162	-6.84174e-163	-7.36378e-164	-6.15527e-163	-1.12146e-163	1.61237e-163	-1.11919e-162	-8.23629e-163	-1.17204e-163	2.44331e-163	7.97501e-163	1.62689e-163	1.03421e-162	0
5.26715e-163	-3.32485e-163	-3.75465e-163	-1.32806e-162	5.96589e-163	-2.42284e-163	-6.23324e-163	-2.62396e-163	3.0722e-163	1.21135e-163	4.06629e-163	-6.1683e-163	-3.92803e-163	-4.42768e-163	9.75331e-163	7.83195e-163	-1.54249e-163	1.36264e-162	-6.84174e-163	-7.36378e-164	-6.15527e-163	-1.12146e-163	1.61237e-163	-1.11919e-162	-8.23629e-163	-1.17204e-163	2.44331e-163	7.97501e-163	1.62689e-163	1.03421e-162	0
5.26715e-163	-3.32485e-163	-3.75465e-163	-1.32806e-162	5.96589e-163	-2.42284e-163	-6.23324e-163	-2.62396e-163	3.0722e-163	1.21135e-163	4.06629e-163	-6.1683e-163	-3.92803e-163	-4.42768e-163	9.75331e-163	7.83195e-163	-1.54249e-163	1.36264e-162	-6.84174e-163	-7.36378e-164	-6.15527e-163	-1.12146e-163	1.61237e-163	-1.11919e-162	-8.23629e-163	-1.17204e-163	2.44331e-163	7.97501e-163	1.62689e-163	1.03421e-162	0
5.26715e-163	-3.32485e-163	-3.75465e-163	-1.32806e-162	5.96589e-163	-2.42284e-163	-6.23324e-163	-2.62396e-163	3.0722e-163	1.21135e-163	4.06629e-163	-6.1683e-163	-3.92803e-163	-4.42768e-163	9.75331e-163	7.83195e-163	-1.54249e-163	1.36264e-162	-6.84174e-163	-7.36378e-164	-6.15527e-163	-1.12146e-163	1.61237e-163	-1.11919e-162	-8.23629e-163	-1.17204e-163	2.44331e-163	7.97501e-163	1.62689e-163	1.03421e-162	0
5.26715e-163	-3.32485e-163	-3.75465e-163	-1.32806e-162	5.96589e-163	-2.42284e-163	-6.23324e-163	-2.62396e-163	3.0722e-163	1.21135e-163	4.06629e-163	-6.1683e-163	-3.92803e-163	-4.42768e-163	9.75331e-163	7.83195e-163	-1.54249e-163	1.36264e-162	-6.84174e-163	-7.36378e-164	-6.15527e-163	-1.12146e-163	1.61237e-163	-1.11919e-162	-8.23629e-163	-1.17204e-163	2.44331e-163	7.97501e-163	1.62689e-163	1.03421e-162	0
5.26715e-163	-3.32485e-163	-3.75465e-163	-1.32806e-162	5.96589e-163	-2.42284e-163	-6.23324e-163	-2.62396e-163	3.0722e-163	1.21135e-163	4.06629e-163	-6.1683e-163	-3.92803e-163	-4.42768e-163	9.75331e-163	7.83195e-163	-1.54249e-163	1.36264e-162	-6.84174e-163	-7.36378e-164	-6.15527e-163	-1.12146e-163	1.61237e-163	-1.11919e-162	-8.23629e-163	-1.17204e-163	2.44331e-163	7.97501e-163	1.62689e-163	1.03421e-162	0
5.26715e-163	-3.32485e-163	-3.75465e-163	-1.32806e-162	5.96589e-163	-2.42284e-163	-6.23324e-163	-2.62396e-163	3.0722e-163	1.21135e-163	4.06629e-163	-6.1683e-163	-3.92803e-163	-4.42768e-163	9.75331e-163	7.83195e-163	-1.54249e-163	1.36264e-162	-6.84174e-163	-7.36378e-164	-6.15527e-163	-1.12146e-163	1.61237e-163	-1.11919e-162	-8.23629e-163	-1.17204e-163	2.44331e-163	7.97501e-163	1.62689e-163	1.03421e-162	0
5.26715e-163	-3.32485e-163	-3.75465e-163	-1.32806e-162	5.96589e-163	-2.42284e-163	-6.23324e-163	-2.62396e-163	3.0722e-163	1.21135e-163	4.06629e-163	-6.1683e-163	-3.92803e-163	-4.42768e-163	9.75331e-163	7.83195e-163	-1.54249e-163	1.36264e-162	-6.84174e-163	-7.36378e-164	-6.15527e-163	-1.12146e-163	1.61237e-163	-1.11919e-162	-8.23629e-163	-1.17204e-163	2.44331e-163	7.97501e-163	1.62689e-163	1.03421e-162	0
5.26715e-163	-3.32485e-163	-3.75465e-163	-1.32806e-162	5.96589e-163	-2.42284e-163	-6.23324e-163	-2.62396e-163	3.0722e-163	1.21135e-163	4.06629e-163	-6.1683e-163	-3.92803e-163	-4.42768e-163	9.75331e-163	7.83195e-163	-1.54249e-163	1.36264e-162	-6.84174e-163	-7.36378e-164	-6.15527e-163	-1.12146e-163	1.61237e-163	-1.11919e-162	-8.23629e-163	-1.17204e-163	2.44331e-163	7.97501e-163	1.62689e-163	1.03421e-162	0
5.26715e-163	-3.32485e-163	-3.75465e-163	-1.32806e-162	5.96589e-163	-2.42284e-163	-6.23324e-163	-2.62396e-163	3.0722e-163	1.21135e-163	4.06629e-163	-6.1683e-163	-3.92803e-163	-4.42768e-163	9.75331e-163	7.83195e-163	-1.54249e-163	1.36264e-162	-6.84174e-163	-7.36378e-164	-6.15527e-163	-1.12146e-163	1.61237e-163	-1.11919e-162	-8.23629e-163	-1.17204e-163	2.44331e-163	7.97501e-163	1.62689e-163	1.03421e-162	0
5.26715e-163	-3.32485e-163	-3.75465e-163	-1.32806e-162	5.96589e-163	-2.42284e-163	-6.23324e-163	-2.62396e-163	3.0722e-163	1.21135e-163	4.06629e-163	-6.1683e-163	-3.92803e-163	-4.42768e-163	9.75331e-163	7.83195e-163	-1.54249e-163	1.36264e-162	-6.84174e-163	-7.36378e-164	-6.15527e-163	-1.12146e-163	1.61237e-163	-1.11919e-162	-8.23629e-163	-1.17204e-163	2.44331e-163	7.97501e-163	1.62689e-163	1.03421e-162	0
5.26715e-163	-3.32485e-163	-3.75465e-163	-1.32806e-162	5.96589e-163	-2.42284e-163	-6.23324e-163	-2.62396e-163	3.0722e-163	1.21135e-163	4.06629e-163	-6.1683e-163	-3.92803e-163	-4.42768e-163	9.75331e-163	7.83195e-163	-1.54249e-163	1.36264e-162	-6.84174e-163	-7.36378e-164	-6.15527e-163	-1.12146e-163	1.61237e-163	-1.11919e-162	-8.23629e-163	-1.17204e-163	2.44331e-163	7.97501e-163	1.62689e-163	1.03421e-162	0
5.26715e-163	-3.32485e-163	-3.75465e-163	-1.32806e-162	5.96589e-163	-2.42284e-163	-6.23324e-163	-2.62396e-163	3.0722e-163	1.21135e-163	4.06629e-163	-6.1683e-163	-3.92803e-163	-4.42768e-163	9.75331e-163	7.83195e-163	-1.54249e-163	1.36264e-162	-6.84174e-163	-7.36378e-164	-6.15527e-163	-1.12146e-163	1.61237e-163	-1.11919e-162	-8.23629e-163	-1.17204e-163	2.44331e-163	7.97501e-163	1.62689e-163	1.03421e-162	0
5.26715e-163	-3.32485e-163	-3.75465e-163	-1.32806e-162	5.96589e-163	-2.42284e-163	-6.23324e-163	-2.62396e-163	3.0722e-163	1.21135e-163	4.06629e-163	-6.1683e-163	-3.92803e-163	-4.42768e-163	9.75331e-163	7.83195e-163	-1.54249e-163	1.36264e-162	-6.84174e-163	-7.36378e-164	-6.15527e-163	-1.12146e-163	1.61237e-163	-1.11919e-162	-8.23629e-163	-1.17204e-163	2.44331e-163	7.97501e-163	1.62689e-163	1.03421e-162	0
5.26715e-163	-3.32485e-163	-3.75465e-163	-1.32806e-162	5.96589e-163	-2.42284e-163	-6.23324e-163	-2.62396e-163	3.0722e-163	1.21135e-163	4.06629e-163	-6.1683e-163	-3.92803e-163	-4.42768e-163	9.75331e-163	7.83195e-163	-1.54249e-163	1.36264e-162	-6.84174e-163	-7.36378e-164	-6.15527e-163	-1.12146e-163	1.61237e-163	-1.11919e-162	-8.23629e-163	-1.17204e-163	2.44331e-163	7.97501e-163	1.62689e-163	1.03421e-162	0
5.26715e-163	-3.32485e-163	-3.75465e-163	-1.32806e-162	5.96589e-163	-2.42284e-163	-6.23324e-163	-2.62396e-163	3.0722e-163	1.21135e-163	4.06629e-163	-6.1683e-163	-3.92803e-163	-4.42768e-163	9.75331e-163	7.83195e-163	-1.54249e-163	1.36264e-162	-6.84174e-163	-7.36378e-164	-6.15527e-163	-1.12146e-163	1.61237e-163	-1.11919e-162	-8.23629e-163	-1.17204e-163	2.44331e-163	7.97501e-163	1.62689e-163	1.03421e-162	0
5.26715e-163	-3.32485e-163	-3.75465e-163	-1.32806e-162	5.96589e-163	-2.42284e-163	-6.23324e-163	-2.62396e-163	3.0722e-163	1.21135e-163	4.06629e-163	-6.1683e-163	-3.92803e-163	-4.42768e-163	9.75331e-163	7.83195e-163	-1.54249e-163	1.36264e-162	-6.84174e-163	-7.36378e-164	-6.15527e-163	-1.12146e-163	1.61237e-163	-1.11919e-162	-8.23629e-163	-1.17204e-163	2.44331e-163	7.97501e-163	1.62689e-163	1.03421e-162	0
5.26715e-163	-3.32485e-163	-3.75465e-163	-1.32806e-162	5.96589e-163	-2.42284e-163	-6.23324e-163	-2.62396e-163	3.0722e-163	1.21135e-163	4.06629e-163	-6.1683e-163	-3.92803e-163	-4.42768e-163	9.75331e-163	7.83195e-163	-1.54249e-163	1.36264e-162	-6.84174e-163	-7.36378e-164	-6.15527e-163	-1.12146e-163	1.61237e-163	-1.11919e-162	-8.23629e-163	-1.17204e-163	2.44331e-163	7.97501e-163	1.62689e-163	1.03421e-162	0
5.26715e-163	-3.32485e-163	-3.75465e-163	-1.32806e-162	5.96589e-163	-2.42284e-163	-6.23324e-163	-2.62396e-163	3.0722e-163	1.21135e-163	4.06629e-163	-6.1683e-163	-3.92803e-163	-4.42768e-163	9.75331e-163	7.83195e-163	-1.54249e-163	1.36264e-162	-6.84174e-163	-7.36378e-164	-6.15527e-163	-1.12146e-163	1.61237e-163	-1.11919e-162	-8.23629e-163	-1.17204e-163	2.44331e-163	7.97501e-163	1.62689e-163	1.03421e-162	0
5.26715e-163	-3.32485e-163	-3.75465e-163	-1.32806e-162	5.96589e-163	-2.42284e-163	-6.23324e-163	-2.62396e-163	3.0722e-163	1.21135e-163	4.06629e-163	-6.1683e-163	-3.92803e-163	-4.42768e-163	9.75331e-163	7.83195e-163	-1.54249e-163	1.36264e-162	-6.84174e-163	-7.36378e-164	-6.15527e-163	-1.12146e-163	1.61237e-163	-1.11919e-162	-8.23629e-163	-1.17204e-163	2.44331e-163	7.97501e-163	1.62689e-163	1.03421e-162	0
5.26715e-163	-3.32485e-163	-3.75465e-163	-1.32806e-162	5.96589e-163	-2.42284e-163	-6.23324e-163	-2.62396e-163	3.0722e-163	1.21135e-163	4.06629e-163	-6.1683e-163	-3.92803e-163	-4.42768e-163	9.75331e-163	7.83195e-163	-1.54249e-163	1.36264e-162	-6.84174e-163	-7.36378e-164	-6.15527e-163	-1.12146e-163	1.61237e-163	-1.11919e-162	-8.23629e-163	-1.17204e-163	2.44331e-163	7.97501e-163	1.62689e-163	1.03421e-162	0
5.26715e-163	-3.32485e-163	-3.75465e-163	-1.32806e-162	5.96589e-163	-2.42284e-163	-6.23324e-163	-2.62396e-163	3.0722e-163	1.21135e-163	4.06629e-163	-6.1683e-163	-3.92803e-163	-4.42768e-163	9.75331e-163	7.83195e-163	-1.54249e-163	1.36264e-162	-6.84174e-163	-7.36378e-164	-6.15527e-163	-1.12146e-163	1.61237e-163	-1.11919e-162	-8.23629e-163	-1.17204e-163	2.44331e-163	7.97501e-163	1.62689e-163	1.03421e-162	0
5.26715e-163	-3.32485e-163	-3.75465e-163	-1.32806e-162	5.96589e-163	-2.42284e-163	-6.23324e-163	-2.62396e-163	3.0722e-163	1.21135e-163	4.06629e-163	-6.1683e-163	-3.92803e-163	-4.42768e-163	9.75331e-163	7.83195e-163	-1.54249e-163	1.36264e-162	-6.84174e-163	-7.36378e-164	-6.15527e-163	-1.12146e-163	1.61237e-163	-1.11919e-162	-8.23629e-163	-1.17204e-163	2.44331e-163	7.97501e-163	1.62689e-163	1.03421e-162	0
5.26715e-163	-3.32485e-163	-3.75465e-163	-1.32806e-162	5.96589e-163	-2.42284e-163	-6.23324e-163	-2.62396e-163	3.0722e-163	1.21135e-163	4.06629e-163	-6.1683e-163	-3.92803e-163	-4.42768e-163	9.75331e-163	7.83195e-163	-1.54249e-163	1.36264e-162	-6.84174e-163	-7.36378e-164	-6.15527e-163	-1.12146e-163	1.61237e-163	-1.11919e-162	-8.23629e-163	-1.17204e-163	2.44331e-163	7.97501e-163	1.62689e-163	1.03421e-162	0
5.26715e-163	-3.32485e-163	-3.75465e-163	-1.32806e-162	5.96589e-163	-2.42284e-163	-6.23324e-163	-2.62396e-163	3.0722e-163	1.21135e-163	4.06629e-163	-6.1683e-163	-3.92803e-163	-4.42768e-163	9.75331e-163	7.83195e-163	-1.54249e-163	1.36264e-162	-6.84174e-163	-7.36378e-164	-6.15527e-163	-1.12146e-163	1.61237e-163	-1.11919e-162	-8.23629e-163	-1.17204e-163	2.44331e-163	7.97501e-163	1.62689e-163	1.03421e-162	0
5.26715e-163	-3.32485e-163	-3.75465e-163	-1.32806e-162	5.96589e-163	-2.42284e-163	-6.23324e-163	-2.62396e-163	3.0722e-163	1.21135e-163	4.06629e-163	-6.1683e-163	-3.92803e-163	-4.42768e-163	9.75331e-163	7.83195e-163	-1.54249e-163	1.36264e-162	-6.84174e-163	-7.36378e-164	-6.15527e-163	-1.12146e-163	1.61237e-163	-1.11919e-162	-8.23629e-163	-1.17204e-163	2.44331e-163	7.97501e-163	1.62689e-163	1.03421e-162	0
5.26715e-163	-3.32485e-163	-3.75465e-163	-1.32806e-162	5.96589e-163	-2.42284e-163	-6.23324e-163	-2.62396e-163	3.0722e-163	1.21135e-163	4.06629e-163	-6.1683e-163	-3.92803e-163	-4.42768e-163	9.75331e-163	7.83195e-163	-1.54249e-163	1.36264e-162	-6.84174e-163	-7.36378e-164	-6.15527e-163	-1.12146e-163	1.61237e-163	-1.11919e-162	-8.23629e-163	-1.17204e-163	2.44331e-163	7.97501e-163	1.62689e-163	1.03421e-162	0
5.26715e-163	-3.32485e-163	-3.75465e-163	-1.32806e-162	5.96589e-163	-2.42284e-163	-6.23324e-163	-2.62396e-163	3.0722e-163	1.21135e-163	4.06629e-163	-6.1683e-163	-3.92803e-163	-4.42768e-163	9.75331e-163	7.83195e-163	-1.54249e-163	1.36264e-162	-6.84174e-163	-7.36378e-164	-6.15527e-163	-1.12146e-163	1.61237e-163	-1.11919e-162	-8.23629e-163	-1.17204e-163	2.44331e-163	7.97501e-163	1.62689e-163	1.03421e-162	0
5.26715e-163	-3.32485e-163	-3.75465e-163	-1.32806e-162	5.96589e-163	-2.42284e-163	-6.23324e-163	-2.62396e-163	3.0722e-163	1.21135e-163	4.06629e-163	-6.1683e-163	-3.92803e-163	-4.42768e-163	9.75331e-163	7.83195e-163	-1.54249e-163	1.36264e-162	-6.84174e-163	-7.36378e-164	-6.15527e-163	-1.12146e-163	1.61237e-163	-1.11919e-162	-8.23629e-163	-1.17204e-163	2.44331e-163	7.97501e-163	1.62689e-163	1.03421e-162	0
5.26715e-163	-3.32485e-163	-3.75465e-163	-1.32806e-162	5.96589e-163	-2.42284e-163	-6.23324e-163	-2.62396e-163	3.0722e-163	1.21135e-163	4.06629e-163	-6.1683e-163	-3.92803e-163	-4.42768e-163	9.75331e-163	7.83195e-163	-1.54249e-163	1.36264e-162	-6.84174e-163	-7.36378e-164	-6.15527e-163	-1.12146e-163	1.61237e-163	-1.11919e-162	-8.23629e-163	-1.17204e-163	2.44331e-163	7.97501e-163	1.62689e-163	1.03421e-162	0
5.26715e-163	-3.32485e-163	-3.75465e-163	-1.32806e-162	5.96589e-163	-2.42284e-163	-6.23324e-163	-2.62396e-163	3.0722e-163	1.21135e-163	4.06629e-163	-6.1683e-163	-3.92803e-163	-4.42768e-163	9.75331e-163	7.83195e-163	-1.54249e-163	1.36264e-162	-6.84174e-163	-7.36378e-164	-6.15527e-163	-1.12146e-163	1.61237e-163	-1.11919e-162	-8.23629e-163	-1.17204e-163	2.44331e-163	7.97501e-163	1.62689e-163	1.03421e-162	0
5.26715e-163	-3.32485e-163	-3.75465e-163	-1.32806e-162	5.96589e-163	-2.42284e-163	-6.23324e-163	-2.62396e-163	3.0722e-163	1.21135e-163	4.06629e-163	-6.1683e-163	-3.92803e-163	-4.42768e-163	9.75331e-163	7.83195e-163	-1.54249e-163	1.36264e-162	-6.84174e-163	-7.36378e-164	-6.15527e-163	-1.12146e-163	1.61237e-163	-1.11919e-162	-8.23629e-163	-1.17204e-163	2.44331e-163	7.97501e-163	1.62689e-163	1.03421e-162	0
5.26715e-163	-3.32485e-163	-3.75465e-163	-1.32806e-162	5.96589e-163	-2.42284e-163	-6.23324e-163	-2.62396e-163	3.0722e-163	1.21135e-163	4.06629e-163	-6.1683e-163	-3.92803e-163	-4.42768e-163	9.75331e-163	7.83195e-163	-1.54249e-163	1.36264e-162	-6.84174e-163	-7.36378e-164	-6.15527e-163	-1.12146e-163	1.61237e-163	-1.11919e-162	-8.23629e-163	-1.17204e-163	2.44331e-163	7.97501e-163	1.62689e-163	1.03421e-162	0
5.26715e-163	-3.32485e-163	-3.75465e-163	-1.32806e-162	5.96589e-163	-2.42284e-163	-6.23324e-163	-2.62396e-163	3.0722e-163	1.21135e-163	4.06629e-163	-6.1683e-163	-3.92803e-163	-4.42768e-163	9.75331e-163	7.83195e-163	-1.54249e-163	1.36264e-162	-6.84174e-163	-7.36378e-164	-6.15527e-163	-1.12146e-163	1.61237e-163	-1.11919e-162	-8.23629e-163	-1.17204e-163	2.44331e-163	7.97501e-163	1.62689e-163	1.03421e-162	0
5.26715e-163	-3.32485e-163	-3.75465e-163	-1.32806e-162	5.96589e-163	-2.42284e-163	-6.23324e-163	-2.62396e-163	3.0722e-163	1.21135e-163	4.06629e-163	-6.1683e-163	-3.92803e-163	-4.42768e-163	9.75331e-163	7.83195e-163	-1.54249e-163	1.36264e-162	-6.84174e-163	-7.36378e-164	-6.15527e-163	-1.12146e-163	1.61237e-163	-1.11919e-162	-8.23629e-163	-1.17204e-163	2.44331e-163	7.97501e-163	1.62689e-163	1.03421e-162	0
5.26715e-163	-3.32485e-163	-3.75465e-163	-1.32806e-162	5.96589e-163	-2.42284e-163	-6.23324e-163	-2.62396e-163	3.0722e-163	1.21135e-163	4.06629e-163	-6.1683e-163	-3.92803e-163	-4.42768e-163	9.75331e-163	7.83195e-163	-1.54249e-163	1.36264e-162	-6.84174e-163	-7.36378e-164	-6.15527e-163	-1.12146e-163	1.61237e-163	-1.11919e-162	-8.23629e-163	-1.17204e-163	2.44331e-163	7.97501e-163	1.62689e-163	1.03421e-162	0
5.26715e-163	-3.32485e-163	-3.75465e-163	-1.32806e-162	5.96589e-163	-2.42284e-163	-6.23324e-163	-2.62396e-163	3.0722e-163	1.21135e-163	4.06629e-163	-6.1683e-163	-3.92803e-163	-4.42768e-163	9.75331e-163	7.83195e-163	-1.54249e-163	1.36264e-162	-6.84174e-163	-7.36378e-164	-6.15527e-163	-1.12146e-163	1.61237e-163	-1.11919e-162	-8.23629e-163	-1.17204e-163	2.44331e-163	7.97501e-163	1.62689e-163	1.03421e-162	0
5.26715e-163	-3.32485e-163	-3.75465e-163	-1.32806e-162	5.96589e-163	-2.42284e-163	-6.23324e-163	-2.62396e-163	3.0722e-163	1.21135e-163	4.06629e-163	-6.1683e-163	-3.92803e-163	-4.42768e-163	9.75331e-163	7.83195e-163	-1.54249e-163	1.36264e-162	-6.84174e-163	-7.36378e-164	-6.15527e-163	-1.12146e-163	1.61237e-163	-1.11919e-162	-8.23629e-163	-1.17204e-163	2.44331e-163	7.97501e-163	1.62689e-163	1.03421e-162	0
5.26715e-163	-3.32485e-163	-3.75465e-163	-1.32806e-162	5.96589e-163	-2.42284e-163	-6.23324e-163	-2.62396e-163	3.0722e-163	1.21135e-163	4.06629e-163	-6.1683e-163	-3.92803e-163	-4.42768e-163	9.75331e-163	7.83195e-163	-1.54249e-163	1.36264e-162	-6.84174e-163	-7.36378e-164	-6.15527e-163	-1.12146e-163	1.61237e-163	-1.11919e-162	-8.23629e-163	-1.17204e-163	2.44331e-163	7.97501e-163	1.62689e-163	1.03421e-162	0
5.26715e-163	-3.32485e-163	-3.75465e-163	-1.32806e-162	5.96589e-163	-2.42284e-163	-6.23324e-163	-2.62396e-163	3.0722e-163	1.21135e-163	4.06629e-163	-6.1683e-163	-3.92803e-163	-4.42768e-163	9.75331e-163	7.83195e-163	-1.54249e-163	1.36264e-162	-6.84174e-163	-7.36378e-164	-6.15527e-163	-1.12146e-163	1.61237e-163	-1.11919e-162	-8.23629e-163	-1.17204e-163	2.44331e-163	7.97501e-163	1.62689e-163	1.03421e-162	0
5.26715e-163	-3.32485e-163	-3.75465e-163	-1.32806e-162	5.96589e-163	-2.42284e-163	-6.23324e-163	-2.62396e-163	3.0722e-163	1.21135e-163	4.06629e-163	-6.1683e-163	-3.92803e-163	-4.42768e-163	9.75331e-163	7.83195e-163	-1.54249e-163	1.36264e-162	-6.84174e-163	-7.36378e-164	-6.15527e-163	-1.12146e-163	1.61237e-163	-1.11919e-162	-8.23629e-163	-1.17204e-163	2.44331e-163	7.97501e-163	1.62689e-163	1.03421e-162	0
5.26715e-163	-3.32485e-163	-3.75465e-163	-1.32806e-162	5.96589e-163	-2.42284e-163	-6.23324e-163	-2.62396e-163	3.0722e-163	1.21135e-163	4.06629e-163	-6.1683e-163	-3.92803e-163	-4.42768e-163	9.75331e-163	7.83195e-163	-1.54249e-163	1.36264e-162	-6.84174e-163	-7.36378e-164	-6.15527e-163	-1.12146e-163	1.61237e-163	-1.11919e-162	-8.23629e-163	-1.17204e-163	2.44331e-163	7.97501e-163	1.62689e-163	1.03421e-162	0
5.26715e-163	-3.32485e-163	-3.75465e-163	-1.32806e-162	5.96589e-163	-2.42284e-163	-6.23324e-163	-2.62396e-163	3.0722e-163	1.21135e-163	4.06629e-163	-6.1683e-163	-3.92803e-163	-4.42768e-163	9.75331e-163	7.83195e-163	-1.54249e-163	1.36264e-162	-6.84174e-163	-7.36378e-164	-6.15527e-163	-1.12146e-163	1.61237e-163	-1.11919e-162	-8.23629e-163	-1.17204e-163	2.44331e-163	7.97501e-163	1.62689e-163	1.03421e-162	0
5.26715e-163	-3.32485e-163	-3.75465e-163	-1.32806e-162	5.96589e-163	-2.42284e-163	-6.23324e-163	-2.62396e-163	3.0722e-163	1.21135e-163	4.06629e-163	-6.1683e-163	-3.92803e-163	-4.42768e-163	9.75331e-163	7.83195e-163	-1.54249e-163	1.36264e-162	-6.84174e-163	-7.36378e-164	-6.15527e-163	-1.12146e-163	1.61237e-163	-1.11919e-162	-8.23629e-163	-1.17204e-163	2.44331e-163	7.97501e-163	1.62689e-163	1.03421e-162	0
5.26715e-163	-3.32485e-163	-3.75465e-163	-1.32806e-162	5.96589e-163	-2.42284e-163	-6.23324e-163	-2.62396e-163	3.0722e-163	1.21135e-163	4.06629e-163	-6.1683e-163	-3.92803e-163	-4.42768e-163	9.75331e-163	7.83195e-163	-1.54249e-163	1.36264e-162	-6.84174e-163	-7.36378e-164	-6.15527e-163	-1.12146e-163	1.61237e-163	-1.11919e-162	-8.23629e-163	-1.17204e-163	2.44331e-163	7.97501e-163	1.62689e-163	1.03421e-162	0
5.26715e-163	-3.32485e-163	-3.75465e-163	-1.32806e-162	5.96589e-163	-2.42284e-163	-6.23324e-163	-2.62396e-163	3.0722e-163	1.21135e-163	4.06629e-163	-6.1683e-163	-3.92803e-163	-4.42768e-163	9.75331e-163	7.83195e-163	-1.54249e-163	1.36264e-162	-6.84174e-163	-7.36378e-164	-6.15527e-163	-1.12146e-163	1.61237e-163	-1.11919e-162	-8.23629e-163	-1.17204e-163	2.44331e-163	7.97501e-163	1.62689e-163	1.03421e-162	0
5.26715e-163	-3.32485e-163	-3.75465e-163	-1.32806e-162	5.96589e-163	-2.42284e-163	-6.23324e-163	-2.62396e-163	3.0722e-163	1.21135e-163	4.06629e-163	-6.1683e-163	-3.92803e-163	-4.42768e-163	9.75331e-163	7.83195e-163	-1.54249e-163	1.36264e-162	-6.84174e-163	-7.36378e-164	-6.15527e-163	-1.12146e-163	1.61237e-163	-1.11919e-162	-8.23629e-163	-1.17204e-163	2.44331e-163	7.97501e-163	1.62689e-163	1.03421e-162	0
5.26715e-163	-3.32485e-163	-3.75465e-163	-1.32806e-162	5.96589e-163	-2.42284e-163	-6.23324e-163	-2.62396e-163	3.0722e-163	1.21135e-163	4.06629e-163	-6.1683e-163	-3.92803e-163	-4.42768e-163	9.75331e-163	7.83195e-163	-1.54249e-163	1.36264e-162	-6.84174e-163	-7.36378e-164	-6.15527e-163	-1.12146e-163	1.61237e-163	-1.11919e-162	-8.23629e-163	-1.17204e-163	2.44331e-163	7.97501e-163	1.62689e-163	1.03421e-162	0
5.26715e-163	-3.32485e-163	-3.75465e-163	-1.32806e-162	5.96589e-163	-2.42284e-163	-6.23324e-163	-2.62396e-163	3.0722e-163	1.21135e-163	4.06629e-163	-6.1683e-163	-3.92803e-163	-4.42768e-163	9.75331e-163	7.83195e-163	-1.54249e-163	1.36264e-162	-6.84174e-163	-7.36378e-164	-6.15527e-163	-1.12146e-163	1.61237e-163	-1.11919e-162	-8.23629e-163	-1.17204e-163	2.44331e-163	7.97501e-163	1.62689e-163	1.03421e-162	0
5.26715e-163	-3.32485e-163	-3.75465e-163	-1.32806e-162	5.96589e-163	-2.42284e-163	-6.23324e-163	-2.62396e-163	3.0722e-163	1.21135e-163	4.06629e-163	-6.1683e-163	-3.92803e-163	-4.42768e-163	9.75331e-163	7.83195e-163	-1.54249e-163	1.36264e-162	-6.84174e-163	-7.36378e-164	-6.15527e-163	-1.12146e-163	1.61237e-163	-1.11919e-162	-8.23629e-163	-1.17204e-163	2.44331e-163	7.97501e-163	1.62689e-163	1.03421e-162	0
5.26715e-163	-3.32485e-163	-3.75465e-163	-1.32806e-162	5.96589e-163	-2.42284e-163	-6.23324e-163	-2.62396e-163	3.0722e-163	1.21135e-163	4.06629e-163	-6.1683e-163	-3.92803e-163	-4.42768e-163	9.75331e-163	7.83195e-163	-1.54249e-163	1.36264e-162	-6.84174e-163	-7.36378e-164	-6.15527e-163	-1.12146e-163	1.61237e-163	-1.11919e-162	-8.23629e-163	-1.17204e-163	2.44331e-163	7.97501e-163	1.62689e-163	1.03421e-162	0
5.26715e-163	-3.32485e-163	-3.75465e-163	-1.32806e-162	5.96589e-163	-2.42284e-163	-6.23324e-163	-2.62396e-163	3.0722e-163	1.21135e-163	4.06629e-163	-6.1683e-163	-3.92803e-163	-4.42768e-163	9.75331e-163	7.83195e-163	-1.54249e-163	1.36264e-162	-6.84174e-163	-7.36378e-164	-6.15527e-163	-1.12146e-163	1.61237e-163	-1.11919e-162	-8.23629e-163	-1.17204e-163	2.44331e-163	7.97501e-163	1.62689e-163	1.03421e-162	0
5.26715e-163	-3.32485e-163	-3.75465e-163	-1.32806e-162	5.96589e-163	-2.42284e-163	-6.23324e-163	-2.62396e-163	3.0722e-163	1.21135e-163	4.06629e-163	-6.1683e-163	-3.92803e-163	-4.42768e-163	9.75331e-163	7.83195e-163	-1.54249e-163	1.36264e-162	-6.84174e-163	-7.36378e-164	-6.15527e-163	-1.12146e-163	1.61237e-163	-1.11919e-162	-8.23629e-163	-1.17204e-163	2.44331e-163	7.97501e-163	1.62689e-163	1.03421e-162	0
5.26715e-163	-3.32485e-163	-3.75465e-163	-1.32806e-162	5.96589e-163	-2.42284e-163	-6.23324e-163	-2.62396e-163	3.0722e-163	1.21135e-163	4.06629e-163	-6.1683e-163	-3.92803e-163	-4.42768e-163	9.75331e-163	7.83195e-163	-1.54249e-163	1.36264e-162	-6.84174e-163	-7.36378e-164	-6.15527e-163	-1.12146e-163	1.61237e-163	-1.11919e-162	-8.23629e-163	-1.17204e-163	2.44331e-163	7.97501e-163	1.62689e-163	1.03421e-162	0
5.26715e-163	-3.32485e-163	-3.75465e-163	-1.32806e-162	5.96589e-163	-2.42284e-163	-6.23324e-163	-2.62396e-163	3.0722e-163	1.21135e-163	4.06629e-163	-6.1683e-163	-3.92803e-163	-4.42768e-163	9.75331e-163	7.83195e-163	-1.54249e-163	1.36264e-162	-6.84174e-163	-7.36378e-164	-6.15527e-163	-1.12146e-163	1.61237e-163	-1.11919e-162	-8.23629e-163	-1.17204e-163	2.44331e-163	7.97501e-163	1.62689e-163	1.03421e-162	0
5.26715e-163	-3.32485e-163	-3.75465e-163	-1.32806e-162	5.96589e-163	-2.42284e-163	-6.23324e-163	-2.62396e-163	3.0722e-163	1.21135e-163	4.06629e-163	-6.1683e-163	-3.92803e-163	-4.42768e-163	9.75331e-163	7.83195e-163	-1.54249e-163	1.36264e-162	-6.84174e-163	-7.36378e-164	-6.15527e-163	-1.12146e-163	1.61237e-163	-1.11919e-162	-8.23629e-163	-1.17204e-163	2.44331e-163	7.97501e-163	1.62689e-163	1.03421e-162	0
5.26715e-163	-3.32485e-163	-3.75465e-163	-1.32806e-162	5.96589e-163	-2.42284e-163	-6.23324e-163	-2.62396e-163	3.0722e-163	1.21135e-163	4.06629e-163	-6.1683e-163	-3.92803e-163	-4.42768e-163	9.75331e-163	7.83195e-163	-1.54249e-163	1.36264e-162	-6.84174e-163	-7.36378e-164	-6.15527e-163	-1.12146e-163	1.61237e-163	-1.11919e-162	-8.23629e-163	-1.17204e-163	2.44331e-163	7.97501e-163	1.62689e-163	1.03421e-162	0
5.26715e-163	-3.32485e-163	-3.75465e-163	-1.32806e-162	5.96589e-163	-2.42284e-163	-6.23324e-163	-2.62396e-163	3.0722e-163	1.21135e-163	4.06629e-163	-6.1683e-163	-3.92803e-163	-4.42768e-163	9.75331e-163	7.83195e-163	-1.54249e-163	1.36264e-162	-6.84174e-163	-7.36378e-164	-6.15527e-163	-1.12146e-163	1.61237e-163	-1.11919e-162	-8.23629e-163	-1.17204e-163	2.44331e-163	7.97501e-163	1.62689e-163	1.03421e-162	0
5.26715e-163	-3.32485e-163	-3.75465e-163	-1.32806e-162	5.96589e-163	-2.42284e-163	-6.23324e-163	-2.62396e-163	3.0722e-163	1.21135e-163	4.06629e-163	-6.1683e-163	-3.92803e-163	-4.42768e-163	9.75331e-163	7.83195e-163	-1.54249e-163	1.36264e-162	-6.84174e-163	-7.36378e-164	-6.15527e-163	-1.12146e-163	1.61237e-163	-1.11919e-162	-8.23629e-163	-1.17204e-163	2.44331e-163	7.97501e-163	1.62689e-163	1.03421e-162	0
5.26715e-163	-3.32485e-163	-3.75465e-163	-1.32806e-162	5.96589e-163	-2.42284e-163	-6.23324e-163	-2.62396e-163	3.0722e-163	1.21135e-163	4.06629e-163	-6.1683e-163	-3.92803e-163	-4.42768e-163	9.75331e-163	7.83195e-163	-1.54249e-163	1.36264e-162	-6.84174e-163	-7.36378e-164	-6.15527e-163	-1.12146e-163	1.61237e-163	-1.11919e-162	-8.23629e-163	-1.17204e-163	2.44331e-163	7.97501e-163	1.62689e-163	1.03421e-162	0
5.26715e-163	-3.32485e-163	-3.75465e-163	-1.32806e-162	5.96589e-163	-2.42284e-163	-6.23324e-163	-2.62396e-163	3.0722e-163	1.21135e-163	4.06629e-163	-6.1683e-163	-3.92803e-163	-4.42768e-163	9.75331e-163	7.83195e-163	-1.54249e-163	1.36264e-162	-6.84174e-163	-7.36378e-164	-6.15527e-163	-1.12146e-163	1.61237e-163	-1.11919e-162	-8.23629e-163	-1.17204e-163	2.44331e-163	7.97501e-163	1.62689e-163	1.03421e-162	0
5.26715e-163	-3.32485e-163	-3.75465e-163	-1.32806e-162	5.96589e-163	-2.42284e-163	-6.23324e-163	-2.62396e-163	3.0722e-163	1.21135e-163	4.06629e-163	-6.1683e-163	-3.92803e-163	-4.42768e-163	9.75331e-163	7.83195e-163	-1.54249e-163	1.36264e-162	-6.84174e-163	-7.36378e-164	-6.15527e-163	-1.12146e-163	1.61237e-163	-1.11919e-162	-8.23629e-163	-1.17204e-163	2.44331e-163	7.97501e-163	1.62689e-163	1.03421e-162	0
5.26715e-163	-3.32485e-163	-3.75465e-163	-1.32806e-162	5.96589e-163	-2.42284e-163	-6.23324e-163	-2.62396e-163	3.0722e-163	1.21135e-163	4.06629e-163	-6.1683e-163	-3.92803e-163	-4.42768e-163	9.75331e-163	7.83195e-163	-1.54249e-163	1.36264e-162	-6.84174e-163	-7.36378e-164	-6.15527e-163	-1.12146e-163	1.61237e-163	-1.11919e-162	-8.23629e-163	-1.17204e-163	2.44331e-163	7.97501e-163	1.62689e-163	1.03421e-162	0
5.26715e-163	-3.32485e-163	-3.75465e-163	-1.32806e-162	5.96589e-163	-2.42284e-163	-6.23324e-163	-2.62396e-163	3.0722e-163	1.21135e-163	4.06629e-163	-6.1683e-163	-3.92803e-163	-4.42768e-163	9.75331e-163	7.83195e-163	-1.54249e-163	1.36264e-162	-6.84174e-163	-7.36378e-164	-6.15527e-163	-1.12146e-163	1.61237e-163	-1.11919e-162	-8.23629e-163	-1.17204e-163	2.44331e-163	7.97501e-163	1.62689e-163	1.03421e-162	0
5.26715e-163	-3.32485e-163	-3.75465e-163	-1.32806e-162	5.96589e-163	-2.42284e-163	-6.23324e-163	-2.62396e-163	3.0722e-163	1.21135e-163	4.06629e-163	-6.1683e-163	-3.92803e-163	-4.42768e-163	9.75331e-163	7.83195e-163	-1.54249e-163	1.36264e-162	-6.84174e-163	-7.36378e-164	-6.15527e-163	-1.12146e-163	1.61237e-163	-1.11919e-162	-8.23629e-163	-1.17204e-163	2.44331e-163	7.97501e-163	1.62689e-163	1.03421e-162	0
5.26715e-163	-3.32485e-163	-3.75465e-163	-1.32806e-162	5.96589e-163	-2.42284e-163	-6.23324e-163	-2.62396e-163	3.0722e-163	1.21135e-163	4.06629e-163	-6.1683e-163	-3.92803e-163	-4.42768e-163	9.75331e-163	7.83195e-163	-1.54249e-163	1.36264e-162	-6.84174e-163	-7.36378e-164	-6.15527e-163	-1.12146e-163	1.61237e-163	-1.11919e-162	-8.23629e-163	-1.17204e-163	2.44331e-163	7.97501e-163	1.62689e-163	1.03421e-162	0
5.26715e-163	-3.32485e-163	-3.75465e-163	-1.32806e-162	5.96589e-163	-2.42284e-163	-6.23324e-163	-2.62396e-163	3.0722e-163	1.21135e-163	4.06629e-163	-6.1683e-163	-3.92803e-163	-4.42768e-163	9.75331e-163	7.83195e-163	-1.54249e-163	1.36264e-162	-6.84174e-163	-7.36378e-164	-6.15527e-163	-1.12146e-163	1.61237e-163	-1.11919e-162	-8.23629e-163	-1.17204e-163	2.44331e-163	7.97501e-163	1.62689e-163	1.03421e-162	0
5.26715e-163	-3.32485e-163	-3.75465e-163	-1.32806e-162	5.96589e-163	-2.42284e-163	-6.23324e-163	-2.62396e-163	3.0722e-163	1.21135e-163	4.06629e-163	-6.1683e-163	-3.92803e-163	-4.42768e-163	9.75331e-163	7.83195e-163	-1.54249e-163	1.36264e-162	-6.84174e-163	-7.36378e-164	-6.15527e-163	-1.12146e-163	1.61237e-163	-1.11919e-162	-8.23629e-163	-1.17204e-163	2.44331e-163	7.97501e-163	1.62689e-163	1.03421e-162	0
5.26715e-163	-3.32485e-163	-3.75465e-163	-1.32806e-162	5.96589e-163	-2.42284e-163	-6.23324e-163	-2.62396e-163	3.0722e-163	1.21135e-163	4.06629e-163	-6.1683e-163	-3.92803e-163	-4.42768e-163	9.75331e-163	7.83195e-163	-1.54249e-163	1.36264e-162	-6.84174e-163	-7.36378e-164	-6.15527e-163	-1.12146e-163	1.61237e-163	-1.11919e-162	-8.23629e-163	-1.17204e-163	2.44331e-163	7.97501e-163	1.62689e-163	1.03421e-162	0
5.26715e-163	-3.32485e-163	-3.75465e-163	-1.32806e-162	5.96589e-163	-2.42284e-163	-6.23324e-163	-2.62396e-163	3.0722e-163	1.21135e-163	4.06629e-163	-6.1683e-163	-3.92803e-163	-4.42768e-163	9.75331e-163	7.83195e-163	-1.54249e-163	1.36264e-162	-6.84174e-163	-7.36378e-164	-6.15527e-163	-1.12146e-163	1.61237e-163	-1.11919e-162	-8.23629e-163	-1.17204e-163	2.44331e-163	7.97501e-163	1.62689e-163	1.03421e-162	0
5.26715e-163	-3.32485e-163	-3.75465e-163	-1.32806e-162	5.96589e-163	-2.42284e-163	-6.23324e-163	-2.62396e-163	3.0722e-163	1.21135e-163	4.06629e-163	-6.1683e-163	-3.92803e-163	-4.42768e-163	9.75331e-163	7.83195e-163	-1.54249e-163	1.36264e-162	-6.84174e-163	-7.36378e-164	-6.15527e-163	-1.12146e-163	1.61237e-163	-1.11919e-162	-8.23629e-163	-1.17204e-163	2.44331e-163	7.97501e-163	1.62689e-163	1.03421e-162	0
5.26715e-163	-3.32485e-163	-3.75465e-163	-1.32806e-162	5.96589e-163	-2.42284e-163	-6.23324e-163	-2.62396e-163	3.0722e-163	1.21135e-163	4.06629e-163	-6.1683e-163	-3.92803e-163	-4.42768e-163	9.75331e-163	7.83195e-163	-1.54249e-163	1.36264e-162	-6.84174e-163	-7.36378e-164	-6.15527e-163	-1.12146e-163	1.61237e-163	-1.11919e-162	-8.23629e-163	-1.17204e-163	2.44331e-163	7.97501e-163	1.62689e-163	1.03421e-162	0
5.26715e-163	-3.32485e-163	-3.75465e-163	-1.32806e-162	5.96589e-163	-2.42284e-163	-6.23324e-163	-2.62396e-163	3.0722e-163	1.21135e-163	4.06629e-163	-6.1683e-163	-3.92803e-163	-4.42768e-163	9.75331e-163	7.83195e-163	-1.54249e-163	1.36264e-162	-6.84174e-163	-7.36378e-164	-6.15527e-163	-1.12146e-163	1.61237e-163	-1.11919e-162	-8.23629e-163	-1.17204e-163	2.44331e-163	7.97501e-163	1.62689e-163	1.03421e-162	0
5.26715e-163	-3.32485e-163	-3.75465e-163	-1.32806e-162	5.96589e-163	-2.42284e-163	-6.23324e-163	-2.62396e-163	3.0722e-163	1.21135e-163	4.06629e-163	-6.1683e-163	-3.92803e-163	-4.42768e-163	9.75331e-163	7.83195e-163	-1.54249e-163	1.36264e-162	-6.84174e-163	-7.36378e-164	-6.15527e-163	-1.12146e-163	1.61237e-163	-1.11919e-162	-8.23629e-163	-1.17204e-163	2.44331e-163	7.97501e-163	1.62689e-163	1.03421e-162	0
5.26715e-163	-3.32485e-163	-3.75465e-163	-1.32806e-162	5.96589e-163	-2.42284e-163	-6.23324e-163	-2.62396e-163	3.0722e-163	1.21135e-163	4.06629e-163	-6.1683e-163	-3.92803e-163	-4.42768e-163	9.75331e-163	7.83195e-163	-1.54249e-163	1.36264e-162	-6.84174e-163	-7.36378e-164	-6.15527e-163	-1.12146e-163	1.61237e-163	-1.11919e-162	-8.23629e-163	-1.17204e-163	2.44331e-163	7.97501e-163	1.62689e-163	1.03421e-162	0
5.26715e-163	-3.32485e-163	-3.75465e-163	-1.32806e-162	5.96589e-163	-2.42284e-163	-6.23324e-163	-2.62396e-163	3.0722e-163	1.21135e-163	4.06629e-163	-6.1683e-163	-3.92803e-163	-4.42768e-163	9.75331e-163	7.83195e-163	-1.54249e-163	1.36264e-162	-6.84174e-163	-7.36378e-164	-6.15527e-163	-1.12146e-163	1.61237e-163	-1.11919e-162	-8.23629e-163	-1.17204e-163	2.44331e-163	7.97501e-163	1.62689e-163	1.03421e-162	0
5.26715e-163	-3.32485e-163	-3.75465e-163	-1.32806e-162	5.96589e-163	-2.42284e-163	-6.23324e-163	-2.62396e-163	3.0722e-163	1.21135e-163	4.06629e-163	-6.1683e-163	-3.92803e-163	-4.42768e-163	9.75331e-163	7.83195e-163	-1.54249e-163	1.36264e-162	-6.84174e-163	-7.36378e-164	-6.15527e-163	-1.12146e-163	1.61237e-163	-1.11919e-162	-8.23629e-163	-1.17204e-163	2.44331e-163	7.97501e-163	1.62689e-163	1.03421e-162	0
5.26715e-163	-3.32485e-163	-3.75465e-163	-1.32806e-162	5.96589e-163	-2.42284e-163	-6.23324e-163	-2.62396e-163	3.0722e-163	1.21135e-163	4.06629e-163	-6.1683e-163	-3.92803e-163	-4.42768e-163	9.75331e-163	7.83195e-163	-1.54249e-163	1.36264e-162	-6.84174e-163	-7.36378e-164	-6.15527e-163	-1.12146e-163	1.61237e-163	-1.11919e-162	-8.23629e-163	-1.17204e-163	2.44331e-163	7.97501e-163	1.62689e-163	1.03421e-162	0
5.26715e-163	-3.32485e-163	-3.75465e-163	-1.32806e-162	5.96589e-163	-2.42284e-163	-6.23324e-163	-2.62396e-163	3.0722e-163	1.21135e-163	4.06629e-163	-6.1683e-163	-3.92803e-163	-4.42768e-163	9.75331e-163	7.83195e-163	-1.54249e-163	1.36264e-162	-6.84174e-163	-7.36378e-164	-6.15527e-163	-1.12146e-163	1.61237e-163	-1.11919e-162	-8.23629e-163	-1.17204e-163	2.44331e-163	7.97501e-163	1.62689e-163	1.03421e-162	0
5.26715e-163	-3.32485e-163	-3.75465e-163	-1.32806e-162	5.96589e-163	-2.42284e-163	-6.23324e-163	-2.62396e-163	3.0722e-163	1.21135e-163	4.06629e-163	-6.1683e-163	-3.92803e-163	-4.42768e-163	9.75331e-163	7.83195e-163	-1.54249e-163	1.36264e-162	-6.84174e-163	-7.36378e-164	-6.15527e-163	-1.12146e-163	1.61237e-163	-1.11919e-162	-8.23629e-163	-1.17204e-163	2.44331e-163	7.97501e-163	1.62689e-163	1.03421e-162	0
5.26715e-163	-3.32485e-163	-3.75465e-163	-1.32806e-162	5.96589e-163	-2.42284e-163	-6.23324e-163	-2.62396e-163	3.0722e-163	1.21135e-163	4.06629e-163	-6.1683e-163	-3.92803e-163	-4.42768e-163	9.75331e-163	7.83195e-163	-1.54249e-163	1.36264e-162	-6.84174e-163	-7.36378e-164	-6.15527e-163	-1.12146e-163	1.61237e-163	-1.11919e-162	-8.23629e-163	-1.17204e-163	2.44331e-163	7.97501e-163	1.62689e-163	1.03421e-162	0
5.26715e-163	-3.32485e-163	-3.75465e-163	-1.32806e-162	5.96589e-163	-2.42284e-163	-6.23324e-163	-2.62396e-163	3.0722e-163	1.21135e-163	4.06629e-163	-6.1683e-163	-3.92803e-163	-4.42768e-163	9.75331e-163	7.83195e-163	-1.54249e-163	1.36264e-162	-6.84174e-163	-7.36378e-164	-6.15527e-163	-1.12146e-163	1.61237e-163	-1.11919e-162	-8.23629e-163	-1.17204e-163	2.44331e-163	7.97501e-163	1.62689e-163	1.03421e-162	0
5.26715e-163	-3.32485e-163	-3.75465e-163	-1.32806e-162	5.96589e-163	-2.42284e-163	-6.23324e-163	-2.62396e-163	3.0722e-163	1.21135e-163	4.06629e-163	-6.1683e-163	-3.92803e-163	-4.42768e-163	9.75331e-163	7.83195e-163	-1.54249e-163	1.36264e-162	-6.84174e-163	-7.36378e-164	-6.15527e-163	-1.12146e-163	1.61237e-163	-1.11919e-162	-8.23629e-163	-1.17204e-163	2.44331e-163	7.97501e-163	1.62689e-163	1.03421e-162	0
5.26715e-163	-3.32485e-163	-3.75465e-163	-1.32806e-162	5.96589e-163	-2.42284e-163	-6.23324e-163	-2.62396e-163	3.0722e-163	1.21135e-163	4.06629e-163	-6.1683e-163	-3.92803e-163	-4.42768e-163	9.75331e-163	7.83195e-163	-1.54249e-163	1.36264e-162	-6.84174e-163	-7.36378e-164	-6.15527e-163	-1.12146e-163	1.61237e-163	-1.11919e-162	-8.23629e-163	-1.17204e-163	2.44331e-163	7.97501e-163	1.62689e-163	1.03421e-162	0
5.26715e-163	-3.32485e-163	-3.75465e-163	-1.32806e-162	5.96589e-163	-2.42284e-163	-6.23324e-163	-2.62396e-163	3.0722e-163	1.21135e-163	4.06629e-163	-6.1683e-163	-3.92803e-163	-4.42768e-163	9.75331e-163	7.83195e-163	-1.54249e-163	1.36264e-162	-6.84174e-163	-7.36378e-164	-6.15527e-163	-1.12146e-163	1.61237e-163	-1.11919e-162	-8.23629e-163	-1.17204e-163	2.44331e-163	7.97501e-163	1.62689e-163	1.03421e-162	0
5.26715e-163	-3.32485e-163	-3.75465e-163	-1.32806e-162	5.96589e-163	-2.42284e-163	-6.23324e-163	-2.62396e-163	3.0722e-163	1.21135e-163	4.06629e-163	-6.1683e-163	-3.92803e-163	-4.42768e-163	9.75331e-163	7.83195e-163	-1.54249e-163	1.36264e-162	-6.84174e-163	-7.36378e-164	-6.15527e-163	-1.12146e-163	1.61237e-163	-1.11919e-162	-8.23629e-163	-1.17204e-163	2.44331e-163	7.97501e-163	1.62689e-163	1.03421e-162	0
5.26715e-163	-3.32485e-163	-3.75465e-163	-1.32806e-162	5.96589e-163	-2.42284e-163	-6.23324e-163	-2.62396e-163	3.0722e-163	1.21135e-163	4.06629e-163	-6.1683e-163	-3.92803e-163	-4.42768e-163	9.75331e-163	7.83195e-163	-1.54249e-163	1.36264e-162	-6.84174e-163	-7.36378e-164	-6.15527e-163	-1.12146e-163	1.61237e-163	-1.11919e-162	-8.23629e-163	-1.17204e-163	2.44331e-163	7.97501e-163	1.62689e-163	1.03421e-162	0
5.26715e-163	-3.32485e-163	-3.75465e-163	-1.32806e-162	5.96589e-163	-2.42284e-163	-6.23324e-163	-2.62396e-163	3.0722e-163	1.21135e-163	4.06629e-163	-6.1683e-163	-3.92803e-163	-4.42768e-163	9.75331e-163	7.83195e-163	-1.54249e-163	1.36264e-162	-6.84174e-163	-7.36378e-164	-6.15527e-163	-1.12146e-163	1.61237e-163	-1.11919e-162	-8.23629e-163	-1.17204e-163	2.44331e-163	7.97501e-163	1.62689e-163	1.03421e-162	0
5.26715e-163	-3.32485e-163	-3.75465e-163	-1.32806e-162	5.96589e-163	-2.42284e-163	-6.23324e-163	-2.62396e-163	3.0722e-163	1.21135e-163	4.06629e-163	-6.1683e-163	-3.92803e-163	-4.42768e-163	9.75331e-163	7.83195e-163	-1.54249e-163	1.36264e-162	-6.84174e-163	-7.36378e-164	-6.15527e-163	-1.12146e-163	1.61237e-163	-1.11919e-162	-8.23629e-163	-1.17204e-163	2.44331e-163	7.97501e-163	1.62689e-163	1.03421e-162	0
5.26715e-163	-3.32485e-163	-3.75465e-163	-1.32806e-162	5.96589e-163	-2.42284e-163	-6.23324e-163	-2.62396e-163	3.0722e-163	1.21135e-163	4.06629e-163	-6.1683e-163	-3.92803e-163	-4.42768e-163	9.75331e-163	7.83195e-163	-1.54249e-163	1.36264e-162	-6.84174e-163	-7.36378e-164	-6.15527e-163	-1.12146e-163	1.61237e-163	-1.11919e-162	-8.23629e-163	-1.17204e-163	2.44331e-163	7.97501e-163	1.62689e-163	1.03421e-162	0
5.26715e-163	-3.32485e-163	-3.75465e-163	-1.32806e-162	5.96589e-163	-2.42284e-163	-6.23324e-163	-2.62396e-163	3.0722e-163	1.21135e-163	4.06629e-163	-6.1683e-163	-3.92803e-163	-4.42768e-163	9.75331e-163	7.83195e-163	-1.54249e-163	1.36264e-162	-6.84174e-163	-7.36378e-164	-6.15527e-163	-1.12146e-163	1.61237e-163	-1.11919e-162	-8.23629e-163	-1.17204e-163	2.44331e-163	7.97501e-163	1.62689e-163	1.03421e-162	0
5.26715e-163	-3.32485e-163	-3.75465e-163	-1.32806e-162	5.96589e-163	-2.42284e-163	-6.23324e-163	-2.62396e-163	3.0722e-163	1.21135e-163	4.06629e-163	-6.1683e-163	-3.92803e-163	-4.42768e-163	9.75331e-163	7.83195e-163	-1.54249e-163	1.36264e-162	-6.84174e-163	-7.36378e-164	-6.15527e-163	-1.12146e-163	1.61237e-163	-1.11919e-162	-8.23629e-163	-1.17204e-163	2.44331e-163	7.97501e-163	1.62689e-163	1.03421e-162	0
5.26715e-163	-3.32485e-163	-3.75465e-163	-1.32806e-162	5.96589e-163	-2.42284e-163	-6.23324e-163	-2.62396e-163	3.0722e-163	1.21135e-163	4.06629e-163	-6.1683e-163	-3.92803e-163	-4.42768e-163	9.75331e-163	7.83195e-163	-1.54249e-163	1.36264e-162	-6.84174e-163	-7.36378e-164	-6.15527e-163	-1.12146e-163	1.61237e-163	-1.11919e-162	-8.23629e-163	-1.17204e-163	2.44331e-163	7.97501e-163	1.62689e-163	1.03421e-162	0
5.26715e-163	-3.32485e-163	-3.75465e-163	-1.32806e-162	5.96589e-163	-2.42284e-163	-6.23324e-163	-2.62396e-163	3.0722e-163	1.21135e-163	4.06629e-163	-6.1683e-163	-3.92803e-163	-4.42768e-163	9.75331e-163	7.83195e-163	-1.54249e-163	1.36264e-162	-6.84174e-163	-7.36378e-164	-6.15527e-163	-1.12146e-163	1.61237e-163	-1.11919e-162	-8.23629e-163	-1.17204e-163	2.44331e-163	7.97501e-163	1.62689e-163	1.03421e-162	0
5.26715e-163	-3.32485e-163	-3.75465e-163	-1.32806e-162	5.96589e-163	-2.42284e-163	-6.23324e-163	-2.62396e-163	3.0722e-163	1.21135e-163	4.06629e-163	-6.1683e-163	-3.92803e-163	-4.42768e-163	9.75331e-163	7.83195e-163	-1.54249e-163	1.36264e-162	-6.84174e-163	-7.36378e-164	-6.15527e-163	-1.12146e-163	1.61237e-163	-1.11919e-162	-8.23629e-163	-1.17204e-163	2.44331e-163	7.97501e-163	1.62689e-163	1.03421e-162	0
5.26715e-163	-3.32485e-163	-3.75465e-163	-1.32806e-162	5.96589e-163	-2.42284e-163	-6.23324e-163	-2.62396e-163	3.0722e-163	1.21135e-163	4.06629e-163	-6.1683e-163	-3.92803e-163	-4.42768e-163	9.75331e-163	7.83195e-163	-1.54249e-163	1.36264e-162	-6.84174e-163	-7.36378e-164	-6.15527e-163	-1.12146e-163	1.61237e-163	-1.11919e-162	-8.23629e-163	-1.17204e-163	2.44331e-163	7.97501e-163	1.62689e-163	1.03421e-162	0
5.26715e-163	-3.32485e-163	-3.75465e-163	-1.32806e-162	5.96589e-163	-2.42284e-163	-6.23324e-163	-2.62396e-163	3.0722e-163	1.21135e-163	4.06629e-163	-6.1683e-163	-3.92803e-163	-4.42768e-163	9.75331e-163	7.83195e-163	-1.54249e-163	1.36264e-162	-6.84174e-163	-7.36378e-164	-6.15527e-163	-1.12146e-163	1.61237e-163	-1.11919e-162	-8.23629e-163	-1.17204e-163	2.44331e-163	7.97501e-163	1.62689e-163	1.03421e-162	0
5.26715e-163	-3.32485e-163	-3.75465e-163	-1.32806e-162	5.96589e-163	-2.42284e-163	-6.23324e-163	-2.62396e-163	3.0722e-163	1.21135e-163	4.06629e-163	-6.1683e-163	-3.92803e-163	-4.42768e-163	9.75331e-163	7.83195e-163	-1.54249e-163	1.36264e-162	-6.84174e-163	-7.36378e-164	-6.15527e-163	-1.12146e-163	1.61237e-163	-1.11919e-162	-8.23629e-163	-1.17204e-163	2.44331e-163	7.97501e-163	1.62689e-163	1.03421e-162	0
5.26715e-163	-3.32485e-163	-3.75465e-163	-1.32806e-162	5.96589e-163	-2.42284e-163	-6.23324e-163	-2.62396e-163	3.0722e-163	1.21135e-163	4.06629e-163	-6.1683e-163	-3.92803e-163	-4.42768e-163	9.75331e-163	7.83195e-163	-1.54249e-163	1.36264e-162	-6.84174e-163	-7.36378e-164	-6.15527e-163	-1.12146e-163	1.61237e-163	-1.11919e-162	-8.23629e-163	-1.17204e-163	2.44331e-163	7.97501e-163	1.62689e-163	1.03421e-162	0
5.26715e-163	-3.32485e-163	-3.75465e-163	-1.32806e-162	5.96589e-163	-2.42284e-163	-6.23324e-163	-2.62396e-163	3.0722e-163	1.21135e-163	4.06629e-163	-6.1683e-163	-3.92803e-163	-4.42768e-163	9.75331e-163	7.83195e-163	-1.54249e-163	1.36264e-162	-6.84174e-163	-7.36378e-164	-6.15527e-163	-1.12146e-163	1.61237e-163	-1.11919e-162	-8.23629e-163	-1.17204e-163	2.44331e-163	7.97501e-163	1.62689e-163	1.03421e-162	0
5.26715e-163	-3.32485e-163	-3.75465e-163	-1.32806e-162	5.96589e-163	-2.42284e-163	-6.23324e-163	-2.62396e-163	3.0722e-163	1.21135e-163	4.06629e-163	-6.1683e-163	-3.92803e-163	-4.42768e-163	9.75331e-163	7.83195e-163	-1.54249e-163	1.36264e-162	-6.84174e-163	-7.36378e-164	-6.15527e-163	-1.12146e-163	1.61237e-163	-1.11919e-162	-8.23629e-163	-1.17204e-163	2.44331e-163	7.97501e-163	1.62689e-163	1.03421e-162	0
5.26715e-163	-3.32485e-163	-3.75465e-163	-1.32806e-162	5.96589e-163	-2.42284e-163	-6.23324e-163	-2.62396e-163	3.0722e-163	1.21135e-163	4.06629e-163	-6.1683e-163	-3.92803e-163	-4.42768e-163	9.75331e-163	7.83195e-163	-1.54249e-163	1.36264e-162	-6.84174e-163	-7.36378e-164	-6.15527e-163	-1.12146e-163	1.61237e-163	-1.11919e-162	-8.23629e-163	-1.17204e-163	2.44331e-163	7.97501e-163	1.62689e-163	1.03421e-162	0
5.26715e-163	-3.32485e-163	-3.75465e-163	-1.32806e-162	5.96589e-163	-2.42284e-163	-6.23324e-163	-2.62396e-163	3.0722e-163	1.21135e-163	4.06629e-163	-6.1683e-163	-3.92803e-163	-4.42768e-163	9.75331e-163	7.83195e-163	-1.54249e-163	1.36264e-162	-6.84174e-163	-7.36378e-164	-6.15527e-163	-1.12146e-163	1.61237e-163	-1.11919e-162	-8.23629e-163	-1.17204e-163	2.44331e-163	7.97501e-163	1.62689e-163	1.03421e-162	0
5.26715e-163	-3.32485e-163	-3.75465e-163	-1.32806e-162	5.96589e-163	-2.42284e-163	-6.23324e-163	-2.62396e-163	3.0722e-163	1.21135e-163	4.06629e-163	-6.1683e-163	-3.92803e-163	-4.42768e-163	9.75331e-163	7.83195e-163	-1.54249e-163	1.36264e-162	-6.84174e-163	-7.36378e-164	-6.15527e-163	-1.12146e-163	1.61237e-163	-1.11919e-162	-8.23629e-163	-1.17204e-163	2.44331e-163	7.97501e-163	1.62689e-163	1.03421e-162	0
5.26715e-163	-3.32485e-163	-3.75465e-163	-1.32806e-162	5.96589e-163	-2.42284e-163	-6.23324e-163	-2.62396e-163	3.0722e-163	1.21135e-163	4.06629e-163	-6.1683e-163	-3.92803e-163	-4.42768e-163	9.75331e-163	7.83195e-163	-1.54249e-163	1.36264e-162	-6.84174e-163	-7.36378e-164	-6.15527e-163	-1.12146e-163	1.61237e-163	-1.11919e-162	-8.23629e-163	-1.17204e-163	2.44331e-163	7.97501e-163	1.62689e-163	1.03421e-162	0
5.26715e-163	-3.32485e-163	-3.75465e-163	-1.32806e-162	5.96589e-163	-2.42284e-163	-6.23324e-163	-2.62396e-163	3.0722e-163	1.21135e-163	4.06629e-163	-6.1683e-163	-3.92803e-163	-4.42768e-163	9.75331e-163	7.83195e-163	-1.54249e-163	1.36264e-162	-6.84174e-163	-7.36378e-164	-6.15527e-163	-1.12146e-163	1.61237e-163	-1.11919e-162	-8.23629e-163	-1.17204e-163	2.44331e-163	7.97501e-163	1.62689e-163	1.03421e-162	0
5.26715e-163	-3.32485e-163	-3.75465e-163	-1.32806e-162	5.96589e-163	-2.42284e-163	-6.23324e-163	-2.62396e-163	3.0722e-163	1.21135e-163	4.06629e-163	-6.1683e-163	-3.92803e-163	-4.42768e-163	9.75331e-163	7.83195e-163	-1.54249e-163	1.36264e-162	-6.84174e-163	-7.36378e-164	-6.15527e-163	-1.12146e-163	1.61237e-163	-1.11919e-162	-8.23629e-163	-1.17204e-163	2.44331e-163	7.97501e-163	1.62689e-163	1.03421e-162	0
5.26715e-163	-3.32485e-163	-3.75465e-163	-1.32806e-162	5.96589e-163	-2.42284e-163	-6.23324e-163	-2.62396e-163	3.0722e-163	1.21135e-163	4.06629e-163	-6.1683e-163	-3.92803e-163	-4.42768e-163	9.75331e-163	7.83195e-163	-1.54249e-163	1.36264e-162	-6.84174e-163	-7.36378e-164	-6.15527e-163	-1.12146e-163	1.61237e-163	-1.11919e-162	-8.23629e-163	-1.17204e-163	2.44331e-163	7.97501e-163	1.62689e-163	1.03421e-162	0
5.26715e-163	-3.32485e-163	-3.75465e-163	-1.32806e-162	5.96589e-163	-2.42284e-163	-6.23324e-163	-2.62396e-163	3.0722e-163	1.21135e-163	4.06629e-163	-6.1683e-163	-3.92803e-163	-4.42768e-163	9.75331e-163	7.83195e-163	-1.54249e-163	1.36264e-162	-6.84174e-163	-7.36378e-164	-6.15527e-163	-1.12146e-163	1.61237e-163	-1.11919e-162	-8.23629e-163	-1.17204e-163	2.44331e-163	7.97501e-163	1.62689e-163	1.03421e-162	0
5.26715e-163	-3.32485e-163	-3.75465e-163	-1.32806e-162	5.96589e-163	-2.42284e-163	-6.23324e-163	-2.62396e-163	3.0722e-163	1.21135e-163	4.06629e-163	-6.1683e-163	-3.92803e-163	-4.42768e-163	9.75331e-163	7.83195e-163	-1.54249e-163	1.36264e-162	-6.84174e-163	-7.36378e-164	-6.15527e-163	-1.12146e-163	1.61237e-163	-1.11919e-162	-8.23629e-163	-1.17204e-163	2.44331e-163	7.97501e-163	1.62689e-163	1.03421e-162	0
5.26715e-163	-3.32485e-163	-3.75465e-163	-1.32806e-162	5.96589e-163	-2.42284e-163	-6.23324e-163	-2.62396e-163	3.0722e-163	1.21135e-163	4.06629e-163	-6.1683e-163	-3.92803e-163	-4.42768e-163	9.75331e-163	7.83195e-163	-1.54249e-163	1.36264e-162	-6.84174e-163	-7.36378e-164	-6.15527e-163	-1.12146e-163	1.61237e-163	-1.11919e-162	-8.23629e-163	-1.17204e-163	2.44331e-163	7.97501e-163	1.62689e-163	1.03421e-162	0
5.26715e-163	-3.32485e-163	-3.75465e-163	-1.32806e-162	5.96589e-163	-2.42284e-163	-6.23324e-163	-2.62396e-163	3.0722e-163	1.21135e-163	4.06629e-163	-6.1683e-163	-3.92803e-163	-4.42768e-163	9.75331e-163	7.83195e-163	-1.54249e-163	1.36264e-162	-6.84174e-163	-7.36378e-164	-6.15527e-163	-1.12146e-163	1.61237e-163	-1.11919e-162	-8.23629e-163	-1.17204e-163	2.44331e-163	7.97501e-163	1.62689e-163	1.03421e-162	0
5.26715e-163	-3.32485e-163	-3.75465e-163	-1.32806e-162	5.96589e-163	-2.42284e-163	-6.23324e-163	-2.62396e-163	3.0722e-163	1.21135e-163	4.06629e-163	-6.1683e-163	-3.92803e-163	-4.42768e-163	9.75331e-163	7.83195e-163	-1.54249e-163	1.36264e-162	-6.84174e-163	-7.36378e-164	-6.15527e-163	-1.12146e-163	1.61237e-163	-1.11919e-162	-8.23629e-163	-1.17204e-163	2.44331e-163	7.97501e-163	1.62689e-163	1.03421e-162	0
5.26715e-163	-3.32485e-163	-3.75465e-163	-1.32806e-162	5.96589e-163	-2.42284e-163	-6.23324e-163	-2.62396e-163	3.0722e-163	1.21135e-163	4.06629e-163	-6.1683e-163	-3.92803e-163	-4.42768e-163	9.75331e-163	7.83195e-163	-1.54249e-163	1.36264e-162	-6.84174e-163	-7.36378e-164	-6.15527e-163	-1.12146e-163	1.61237e-163	-1.11919e-162	-8.23629e-163	-1.17204e-163	2.44331e-163	7.97501e-163	1.62689e-163	1.03421e-162	0
5.26715e-163	-3.32485e-163	-3.75465e-163	-1.32806e-162	5.96589e-163	-2.42284e-163	-6.23324e-163	-2.62396e-163	3.0722e-163	1.21135e-163	4.06629e-163	-6.1683e-163	-3.92803e-163	-4.42768e-163	9.75331e-163	7.83195e-163	-1.54249e-163	1.36264e-162	-6.84174e-163	-7.36378e-164	-6.15527e-163	-1.12146e-163	1.61237e-163	-1.11919e-162	-8.23629e-163	-1.17204e-163	2.44331e-163	7.97501e-163	1.62689e-163	1.03421e-162	0
5.26715e-163	-3.32485e-163	-3.75465e-163	-1.32806e-162	5.96589e-163	-2.42284e-163	-6.23324e-163	-2.62396e-163	3.0722e-163	1.21135e-163	4.06629e-163	-6.1683e-163	-3.92803e-163	-4.42768e-163	9.75331e-163	7.83195e-163	-1.54249e-163	1.36264e-162	-6.84174e-163	-7.36378e-164	-6.15527e-163	-1.12146e-163	1.61237e-163	-1.11919e-162	-8.23629e-163	-1.17204e-163	2.44331e-163	7.97501e-163	1.62689e-163	1.03421e-162	0
5.26715e-163	-3.32485e-163	-3.75465e-163	-1.32806e-162	5.96589e-163	-2.42284e-163	-6.23324e-163	-2.62396e-163	3.0722e-163	1.21135e-163	4.06629e-163	-6.1683e-163	-3.92803e-163	-4.42768e-163	9.75331e-163	7.83195e-163	-1.54249e-163	1.36264e-162	-6.84174e-163	-7.36378e-164	-6.15527e-163	-1.12146e-163	1.61237e-163	-1.11919e-162	-8.23629e-163	-1.17204e-163	2.44331e-163	7.97501e-163	1.62689e-163	1.03421e-162	0
5.26715e-163	-3.32485e-163	-3.75465e-163	-1.32806e-162	5.96589e-163	-2.42284e-163	-6.23324e-163	-2.62396e-163	3.0722e-163	1.21135e-163	4.06629e-163	-6.1683e-163	-3.92803e-163	-4.42768e-163	9.75331e-163	7.83195e-163	-1.54249e-163	1.36264e-162	-6.84174e-163	-7.36378e-164	-6.15527e-163	-1.12146e-163	1.61237e-163	-1.11919e-162	-8.23629e-163	-1.17204e-163	2.44331e-163	7.97501e-163	1.62689e-163	1.03421e-162	0
5.26715e-163	-3.32485e-163	-3.75465e-163	-1.32806e-162	5.96589e-163	-2.42284e-163	-6.23324e-163	-2.62396e-163	3.0722e-163	1.21135e-163	4.06629e-163	-6.1683e-163	-3.92803e-163	-4.42768e-163	9.75331e-163	7.83195e-163	-1.54249e-163	1.36264e-162	-6.84174e-163	-7.36378e-164	-6.15527e-163	-1.12146e-163	1.61237e-163	-1.11919e-162	-8.23629e-163	-1.17204e-163	2.44331e-163	7.97501e-163	1.62689e-163	1.03421e-162	0
5.26715e-163	-3.32485e-163	-3.75465e-163	-1.32806e-162	5.96589e-163	-2.42284e-163	-6.23324e-163	-2.62396e-163	3.0722e-163	1.21135e-163	4.06629e-163	-6.1683e-163	-3.92803e-163	-4.42768e-163	9.75331e-163	7.83195e-163	-1.54249e-163	1.36264e-162	-6.84174e-163	-7.36378e-164	-6.15527e-163	-1.12146e-163	1.61237e-163	-1.11919e-162	-8.23629e-163	-1.17204e-163	2.44331e-163	7.97501e-163	1.62689e-163	1.03421e-162	0
5.26715e-163	-3.32485e-163	-3.75465e-163	-1.32806e-162	5.96589e-163	-2.42284e-163	-6.23324e-163	-2.62396e-163	3.0722e-163	1.21135e-163	4.06629e-163	-6.1683e-163	-3.92803e-163	-4.42768e-163	9.75331e-163	7.83195e-163	-1.54249e-163	1.36264e-162	-6.84174e-163	-7.36378e-164	-6.15527e-163	-1.12146e-163	1.61237e-163	-1.11919e-162	-8.23629e-163	-1.17204e-163	2.44331e-163	7.97501e-163	1.62689e-163	1.03421e-162	0
5.26715e-163	-3.32485e-163	-3.75465e-163	-1.32806e-162	5.96589e-163	-2.42284e-163	-6.23324e-163	-2.62396e-163	3.0722e-163	1.21135e-163	4.06629e-163	-6.1683e-163	-3.92803e-163	-4.42768e-163	9.75331e-163	7.83195e-163	-1.54249e-163	1.36264e-162	-6.84174e-163	-7.36378e-164	-6.15527e-163	-1.12146e-163	1.61237e-163	-1.11919e-162	-8.23629e-163	-1.17204e-163	2.44331e-163	7.97501e-163	1.62689e-163	1.03421e-162	0
5.26715e-163	-3.32485e-163	-3.75465e-163	-1.32806e-162	5.96589e-163	-2.42284e-163	-6.23324e-163	-2.62396e-163	3.0722e-163	1.21135e-163	4.06629e-163	-6.1683e-163	-3.92803e-163	-4.42768e-163	9.75331e-163	7.83195e-163	-1.54249e-163	1.36264e-162	-6.84174e-163	-7.36378e-164	-6.15527e-163	-1.12146e-163	1.61237e-163	-1.11919e-162	-8.23629e-163	-1.17204e-163	2.44331e-163	7.97501e-163	1.62689e-163	1.03421e-162	0
5.26715e-163	-3.32485e-163	-3.75465e-163	-1.32806e-162	5.96589e-163	-2.42284e-163	-6.23324e-163	-2.62396e-163	3.0722e-163	1.21135e-163	4.06629e-163	-6.1683e-163	-3.92803e-163	-4.42768e-163	9.75331e-163	7.83195e-163	-1.54249e-163	1.36264e-162	-6.84174e-163	-7.36378e-164	-6.15527e-163	-1.12146e-163	1.61237e-163	-1.11919e-162	-8.23629e-163	-1.17204e-163	2.44331e-163	7.97501e-163	1.62689e-163	1.03421e-162	0
5.26715e-163	-3.32485e-163	-3.75465e-163	-1.32806e-162	5.96589e-163	-2.42284e-163	-6.23324e-163	-2.62396e-163	3.0722e-163	1.21135e-163	4.06629e-163	-6.1683e-163	-3.92803e-163	-4.42768e-163	9.75331e-163	7.83195e-163	-1.54249e-163	1.36264e-162	-6.84174e-163	-7.36378e-164	-6.15527e-163	-1.12146e-163	1.61237e-163	-1.11919e-162	-8.23629e-163	-1.17204e-163	2.44331e-163	7.97501e-163	1.62689e-163	1.03421e-162	0
5.26715e-163	-3.32485e-163	-3.75465e-163	-1.32806e-162	5.96589e-163	-2.42284e-163	-6.23324e-163	-2.62396e-163	3.0722e-163	1.21135e-163	4.06629e-163	-6.1683e-163	-3.92803e-163	-4.42768e-163	9.75331e-163	7.83195e-163	-1.54249e-163	1.36264e-162	-6.84174e-163	-7.36378e-164	-6.15527e-163	-1.12146e-163	1.61237e-163	-1.11919e-162	-8.23629e-163	-1.17204e-163	2.44331e-163	7.97501e-163	1.62689e-163	1.03421e-162	0
5.26715e-163	-3.32485e-163	-3.75465e-163	-1.32806e-162	5.96589e-163	-2.42284e-163	-6.23324e-163	-2.62396e-163	3.0722e-163	1.21135e-163	4.06629e-163	-6.1683e-163	-3.92803e-163	-4.42768e-163	9.75331e-163	7.83195e-163	-1.54249e-163	1.36264e-162	-6.84174e-163	-7.36378e-164	-6.15527e-163	-1.12146e-163	1.61237e-163	-1.11919e-162	-8.23629e-163	-1.17204e-163	2.44331e-163	7.97501e-163	1.62689e-163	1.03421e-162	0
5.26715e-163	-3.32485e-163	-3.75465e-163	-1.32806e-162	5.96589e-163	-2.42284e-163	-6.23324e-163	-2.62396e-163	3.0722e-163	1.21135e-163	4.06629e-163	-6.1683e-163	-3.92803e-163	-4.42768e-163	9.75331e-163	7.83195e-163	-1.54249e-163	1.36264e-162	-6.84174e-163	-7.36378e-164	-6.15527e-163	-1.12146e-163	1.61237e-163	-1.11919e-162	-8.23629e-163	-1.17204e-163	2.44331e-163	7.97501e-163	1.62689e-163	1.03421e-162	0
5.26715e-163	-3.32485e-163	-3.75465e-163	-1.32806e-162	5.96589e-163	-2.42284e-163	-6.23324e-163	-2.62396e-163	3.0722e-163	1.21135e-163	4.06629e-163	-6.1683e-163	-3.92803e-163	-4.42768e-163	9.75331e-163	7.83195e-163	-1.54249e-163	1.36264e-162	-6.84174e-163	-7.36378e-164	-6.15527e-163	-1.12146e-163	1.61237e-163	-1.11919e-162	-8.23629e-163	-1.17204e-163	2.44331e-163	7.97501e-163	1.62689e-163	1.03421e-162	0
5.26715e-163	-3.32485e-163	-3.75465e-163	-1.32806e-162	5.96589e-163	-2.42284e-163	-6.23324e-163	-2.62396e-163	3.0722e-163	1.21135e-163	4.06629e-163	-6.1683e-163	-3.92803e-163	-4.42768e-163	9.75331e-163	7.83195e-163	-1.54249e-163	1.36264e-162	-6.84174e-163	-7.36378e-164	-6.15527e-163	-1.12146e-163	1.61237e-163	-1.11919e-162	-8.23629e-163	-1.17204e-163	2.44331e-163	7.97501e-163	1.62689e-163	1.03421e-162	0
5.26715e-163	-3.32485e-163	-3.75465e-163	-1.32806e-162	5.96589e-163	-2.42284e-163	-6.23324e-163	-2.62396e-163	3.0722e-163	1.21135e-163	4.06629e-163	-6.1683e-163	-3.92803e-163	-4.42768e-163	9.75331e-163	7.83195e-163	-1.54249e-163	1.36264e-162	-6.84174e-163	-7.36378e-164	-6.15527e-163	-1.12146e-163	1.61237e-163	-1.11919e-162	-8.23629e-163	-1.17204e-163	2.44331e-163	7.97501e-163	1.62689e-163	1.03421e-162	0
5.26715e-163	-3.32485e-163	-3.75465e-163	-1.32806e-162	5.96589e-163	-2.42284e-163	-6.23324e-163	-2.62396e-163	3.0722e-163	1.21135e-163	4.06629e-163	-6.1683e-163	-3.92803e-163	-4.42768e-163	9.75331e-163	7.83195e-163	-1.54249e-163	1.36264e-162	-6.84174e-163	-7.36378e-164	-6.15527e-163	-1.12146e-163	1.61237e-163	-1.11919e-162	-8.23629e-163	-1.17204e-163	2.44331e-163	7.97501e-163	1.62689e-163	1.03421e-162	0
5.26715e-163	-3.32485e-163	-3.75465e-163	-1.32806e-162	5.96589e-163	-2.42284e-163	-6.23324e-163	-2.62396e-163	3.0722e-163	1.21135e-163	4.06629e-163	-6.1683e-163	-3.92803e-163	-4.42768e-163	9.75331e-163	7.83195e-163	-1.54249e-163	1.36264e-162	-6.84174e-163	-7.36378e-164	-6.15527e-163	-1.12146e-163	1.61237e-163	-1.11919e-162	-8.23629e-163	-1.17204e-163	2.44331e-163	7.97501e-163	1.62689e-163	1.03421e-162	0
5.26715e-163	-3.32485e-163	-3.75465e-163	-1.32806e-162	5.96589e-163	-2.42284e-163	-6.23324e-163	-2.62396e-163	3.0722e-163	1.21135e-163	4.06629e-163	-6.1683e-163	-3.92803e-163	-4.42768e-163	9.75331e-163	7.83195e-163	-1.54249e-163	1.36264e-162	-6.84174e-163	-7.36378e-164	-6.15527e-163	-1.12146e-163	1.61237e-163	-1.11919e-162	-8.23629e-163	-1.17204e-163	2.44331e-163	7.97501e-163	1.62689e-163	1.03421e-162	0
5.26715e-163	-3.32485e-163	-3.75465e-163	-1.32806e-162	5.96589e-163	-2.42284e-163	-6.23324e-163	-2.62396e-163	3.0722e-163	1.21135e-163	4.06629e-163	-6.1683e-163	-3.92803e-163	-4.42768e-163	9.75331e-163	7.83195e-163	-1.54249e-163	1.36264e-162	-6.84174e-163	-7.36378e-164	-6.15527e-163	-1.12146e-163	1.61237e-163	-1.11919e-162	-8.23629e-163	-1.17204e-163	2.44331e-163	7.97501e-163	1.62689e-163	1.03421e-162	0
5.26715e-163	-3.32485e-163	-3.75465e-163	-1.32806e-162	5.96589e-163	-2.42284e-163	-6.23324e-163	-2.62396e-163	3.0722e-163	1.21135e-163	4.06629e-163	-6.1683e-163	-3.92803e-163	-4.42768e-163	9.75331e-163	7.83195e-163	-1.54249e-163	1.36264e-162	-6.84174e-163	-7.36378e-164	-6.15527e-163	-1.12146e-163	1.61237e-163	-1.11919e-162	-8.23629e-163	-1.17204e-163	2.44331e-163	7.97501e-163	1.62689e-163	1.03421e-162	0
5.26715e-163	-3.32485e-163	-3.75465e-163	-1.32806e-162	5.96589e-163	-2.42284e-163	-6.23324e-163	-2.62396e-163	3.0722e-163	1.21135e-163	4.06629e-163	-6.1683e-163	-3.92803e-163	-4.42768e-163	9.75331e-163	7.83195e-163	-1.54249e-163	1.36264e-162	-6.84174e-163	-7.36378e-164	-6.15527e-163	-1.12146e-163	1.61237e-163	-1.11919e-162	-8.23629e-163	-1.17204e-163	2.44331e-163	7.97501e-163	1.62689e-163	1.03421e-162	0
5.26715e-163	-3.32485e-163	-3.75465e-163	-1.32806e-162	5.96589e-163	-2.42284e-163	-6.23324e-163	-2.62396e-163	3.0722e-163	1.21135e-163	4.06629e-163	-6.1683e-163	-3.92803e-163	-4.42768e-163	9.75331e-163	7.83195e-163	-1.54249e-163	1.36264e-162	-6.84174e-163	-7.36378e-164	-6.15527e-163	-1.12146e-163	1.61237e-163	-1.11919e-162	-8.23629e-163	-1.17204e-163	2.44331e-163	7.97501e-163	1.62689e-163	1.03421e-162	0
5.26715e-163	-3.32485e-163	-3.75465e-163	-1.32806e-162	5.96589e-163	-2.42284e-163	-6.23324e-163	-2.62396e-163	3.0722e-163	1.21135e-163	4.06629e-163	-6.1683e-163	-3.92803e-163	-4.42768e-163	9.75331e-163	7.83195e-163	-1.54249e-163	1.36264e-162	-6.84174e-163	-7.36378e-164	-6.15527e-163	-1.12146e-163	1.61237e-163	-1.11919e-162	-8.23629e-163	-1.17204e-163	2.44331e-163	7.97501e-163	1.62689e-163	1.03421e-162	0
5.26715e-163	-3.32485e-163	-3.75465e-163	-1.32806e-162	5.96589e-163	-2.42284e-163	-6.23324e-163	-2.62396e-163	3.0722e-163	1.21135e-163	4.06629e-163	-6.1683e-163	-3.92803e-163	-4.42768e-163	9.75331e-163	7.83195e-163	-1.54249e-163	1.36264e-162	-6.84174e-163	-7.36378e-164	-6.15527e-163	-1.12146e-163	1.61237e-163	-1.11919e-162	-8.23629e-163	-1.17204e-163	2.44331e-163	7.97501e-163	1.62689e-163	1.03421e-162	0
5.26715e-163	-3.32485e-163	-3.75465e-163	-1.32806e-162	5.96589e-163	-2.42284e-163	-6.23324e-163	-2.62396e-163	3.0722e-163	1.21135e-163	4.06629e-163	-6.1683e-163	-3.92803e-163	-4.42768e-163	9.75331e-163	7.83195e-163	-1.54249e-163	1.36264e-162	-6.84174e-163	-7.36378e-164	-6.15527e-163	-1.12146e-163	1.61237e-163	-1.11919e-162	-8.23629e-163	-1.17204e-163	2.44331e-163	7.97501e-163	1.62689e-163	1.03421e-162	0
5.26715e-163	-3.32485e-163	-3.75465e-163	-1.32806e-162	5.96589e-163	-2.42284e-163	-6.23324e-163	-2.62396e-163	3.0722e-163	1.21135e-163	4.06629e-163	-6.1683e-163	-3.92803e-163	-4.42768e-163	9.75331e-163	7.83195e-163	-1.54249e-163	1.36264e-162	-6.84174e-163	-7.36378e-164	-6.15527e-163	-1.12146e-163	1.61237e-163	-1.11919e-162	-8.23629e-163	-1.17204e-163	2.44331e-163	7.97501e-163	1.62689e-163	1.03421e-162	0
5.26715e-163	-3.32485e-163	-3.75465e-163	-1.32806e-162	5.96589e-163	-2.42284e-163	-6.23324e-163	-2.62396e-163	3.0722e-163	1.21135e-163	4.06629e-163	-6.1683e-163	-3.92803e-163	-4.42768e-163	9.75331e-163	7.83195e-163	-1.54249e-163	1.36264e-162	-6.84174e-163	-7.36378e-164	-6.15527e-163	-1.12146e-163	1.61237e-163	-1.11919e-162	-8.23629e-163	-1.17204e-163	2.44331e-163	7.97501e-163	1.62689e-163	1.03421e-162	0
5.26715e-163	-3.32485e-163	-3.75465e-163	-1.32806e-162	5.96589e-163	-2.42284e-163	-6.23324e-163	-2.62396e-163	3.0722e-163	1.21135e-163	4.06629e-163	-6.1683e-163	-3.92803e-163	-4.42768e-163	9.75331e-163	7.83195e-163	-1.54249e-163	1.36264e-162	-6.84174e-163	-7.36378e-164	-6.15527e-163	-1.12146e-163	1.61237e-163	-1.11919e-162	-8.23629e-163	-1.17204e-163	2.44331e-163	7.97501e-163	1.62689e-163	1.03421e-162	0
5.26715e-163	-3.32485e-163	-3.75465e-163	-1.32806e-162	5.96589e-163	-2.42284e-163	-6.23324e-163	-2.62396e-163	3.0722e-163	1.21135e-163	4.06629e-163	-6.1683e-163	-3.92803e-163	-4.42768e-163	9.75331e-163	7.83195e-163	-1.54249e-163	1.36264e-162	-6.84174e-163	-7.36378e-164	-6.15527e-163	-1.12146e-163	1.61237e-163	-1.11919e-162	-8.23629e-163	-1.17204e-163	2.44331e-163	7.97501e-163	1.62689e-163	1.03421e-162	0
5.26715e-163	-3.32485e-163	-3.75465e-163	-1.32806e-162	5.96589e-163	-2.42284e-163	-6.23324e-163	-2.62396e-163	3.0722e-163	1.21135e-163	4.06629e-163	-6.1683e-163	-3.92803e-163	-4.42768e-163	9.75331e-163	7.83195e-163	-1.54249e-163	1.36264e-162	-6.84174e-163	-7.36378e-164	-6.15527e-163	-1.12146e-163	1.61237e-163	-1.11919e-162	-8.23629e-163	-1.17204e-163	2.44331e-163	7.97501e-163	1.62689e-163	1.03421e-162	0
5.26715e-163	-3.32485e-163	-3.75465e-163	-1.32806e-162	5.96589e-163	-2.42284e-163	-6.23324e-163	-2.62396e-163	3.0722e-163	1.21135e-163	4.06629e-163	-6.1683e-163	-3.92803e-163	-4.42768e-163	9.75331e-163	7.83195e-163	-1.54249e-163	1.36264e-162	-6.84174e-163	-7.36378e-164	-6.15527e-163	-1.12146e-163	1.61237e-163	-1.11919e-162	-8.23629e-163	-1.17204e-163	2.44331e-163	7.97501e-163	1.62689e-163	1.03421e-162	0
5.26715e-163	-3.32485e-163	-3.75465e-163	-1.32806e-162	5.96589e-163	-2.42284e-163	-6.23324e-163	-2.62396e-163	3.0722e-163	1.21135e-163	4.06629e-163	-6.1683e-163	-3.92803e-163	-4.42768e-163	9.75331e-163	7.83195e-163	-1.54249e-163	1.36264e-162	-6.84174e-163	-7.36378e-164	-6.15527e-163	-1.12146e-163	1.61237e-163	-1.11919e-162	-8.23629e-163	-1.17204e-163	2.44331e-163	7.97501e-163	1.62689e-163	1.03421e-162	0
5.26715e-163	-3.32485e-163	-3.75465e-163	-1.32806e-162	5.96589e-163	-2.42284e-163	-6.23324e-163	-2.62396e-163	3.0722e-163	1.21135e-163	4.06629e-163	-6.1683e-163	-3.92803e-163	-4.42768e-163	9.75331e-163	7.83195e-163	-1.54249e-163	1.36264e-162	-6.84174e-163	-7.36378e-164	-6.15527e-163	-1.12146e-163	1.61237e-163	-1.11919e-162	-8.23629e-163	-1.17204e-163	2.44331e-163	7.97501e-163	1.62689e-163	1.03421e-162	0
5.26715e-163	-3.32485e-163	-3.75465e-163	-1.32806e-162	5.96589e-163	-2.42284e-163	-6.23324e-163	-2.62396e-163	3.0722e-163	1.21135e-163	4.06629e-163	-6.1683e-163	-3.92803e-163	-4.42768e-163	9.75331e-163	7.83195e-163	-1.54249e-163	1.36264e-162	-6.84174e-163	-7.36378e-164	-6.15527e-163	-1.12146e-163	1.61237e-163	-1.11919e-162	-8.23629e-163	-1.17204e-163	2.44331e-163	7.97501e-163	1.62689e-163	1.03421e-162	0
5.26715e-163	-3.32485e-163	-3.75465e-163	-1.32806e-162	5.96589e-163	-2.42284e-163	-6.23324e-163	-2.62396e-163	3.0722e-163	1.21135e-163	4.06629e-163	-6.1683e-163	-3.92803e-163	-4.42768e-163	9.75331e-163	7.83195e-163	-1.54249e-163	1.36264e-162	-6.84174e-163	-7.36378e-164	-6.15527e-163	-1.12146e-163	1.61237e-163	-1.11919e-162	-8.23629e-163	-1.17204e-163	2.44331e-163	7.97501e-163	1.62689e-163	1.03421e-162	0
5.26715e-163	-3.32485e-163	-3.75465e-163	-1.32806e-162	5.96589e-163	-2.42284e-163	-6.23324e-163	-2.62396e-163	3.0722e-163	1.21135e-163	4.06629e-163	-6.1683e-163	-3.92803e-163	-4.42768e-163	9.75331e-163	7.83195e-163	-1.54249e-163	1.36264e-162	-6.84174e-163	-7.36378e-164	-6.15527e-163	-1.12146e-163	1.61237e-163	-1.11919e-162	-8.23629e-163	-1.17204e-163	2.44331e-163	7.97501e-163	1.62689e-163	1.03421e-162	0
5.26715e-163	-3.32485e-163	-3.75465e-163	-1.32806e-162	5.96589e-163	-2.42284e-163	-6.23324e-163	-2.62396e-163	3.0722e-163	1.21135e-163	4.06629e-163	-6.1683e-163	-3.92803e-163	-4.42768e-163	9.75331e-163	7.83195e-163	-1.54249e-163	1.36264e-162	-6.84174e-163	-7.36378e-164	-6.15527e-163	-1.12146e-163	1.61237e-163	-1.11919e-162	-8.23629e-163	-1.17204e-163	2.44331e-163	7.97501e-163	1.62689e-163	1.03421e-162	0
5.26715e-163	-3.32485e-163	-3.75465e-163	-1.32806e-162	5.96589e-163	-2.42284e-163	-6.23324e-163	-2.62396e-163	3.0722e-163	1.21135e-163	4.06629e-163	-6.1683e-163	-3.92803e-163	-4.42768e-163	9.75331e-163	7.83195e-163	-1.54249e-163	1.36264e-162	-6.84174e-163	-7.36378e-164	-6.15527e-163	-1.12146e-163	1.61237e-163	-1.11919e-162	-8.23629e-163	-1.17204e-163	2.44331e-163	7.97501e-163	1.62689e-163	1.03421e-162	0
5.26715e-163	-3.32485e-163	-3.75465e-163	-1.32806e-162	5.96589e-163	-2.42284e-163	-6.23324e-163	-2.62396e-163	3.0722e-163	1.21135e-163	4.06629e-163	-6.1683e-163	-3.92803e-163	-4.42768e-163	9.75331e-163	7.83195e-163	-1.54249e-163	1.36264e-162	-6.84174e-163	-7.36378e-164	-6.15527e-163	-1.12146e-163	1.61237e-163	-1.11919e-162	-8.23629e-163	-1.17204e-163	2.44331e-163	7.97501e-163	1.62689e-163	1.03421e-162	0
5.26715e-163	-3.32485e-163	-3.75465e-163	-1.32806e-162	5.96589e-163	-2.42284e-163	-6.23324e-163	-2.62396e-163	3.0722e-163	1.21135e-163	4.06629e-163	-6.1683e-163	-3.92803e-163	-4.42768e-163	9.75331e-163	7.83195e-163	-1.54249e-163	1.36264e-162	-6.84174e-163	-7.36378e-164	-6.15527e-163	-1.12146e-163	1.61237e-163	-1.11919e-162	-8.23629e-163	-1.17204e-163	2.44331e-163	7.97501e-163	1.62689e-163	1.03421e-162	0
5.26715e-163	-3.32485e-163	-3.75465e-163	-1.32806e-162	5.96589e-163	-2.42284e-163	-6.23324e-163	-2.62396e-163	3.0722e-163	1.21135e-163	4.06629e-163	-6.1683e-163	-3.92803e-163	-4.42768e-163	9.75331e-163	7.83195e-163	-1.54249e-163	1.36264e-162	-6.84174e-163	-7.36378e-164	-6.15527e-163	-1.12146e-163	1.61237e-163	-1.11919e-162	-8.23629e-163	-1.17204e-163	2.44331e-163	7.97501e-163	1.62689e-163	1.03421e-162	0
5.26715e-163	-3.32485e-163	-3.75465e-163	-1.32806e-162	5.96589e-163	-2.42284e-163	-6.23324e-163	-2.62396e-163	3.0722e-163	1.21135e-163	4.06629e-163	-6.1683e-163	-3.92803e-163	-4.42768e-163	9.75331e-163	7.83195e-163	-1.54249e-163	1.36264e-162	-6.84174e-163	-7.36378e-164	-6.15527e-163	-1.12146e-163	1.61237e-163	-1.11919e-162	-8.23629e-163	-1.17204e-163	2.44331e-163	7.97501e-163	1.62689e-163	1.03421e-162	0
5.26715e-163	-3.32485e-163	-3.75465e-163	-1.32806e-162	5.96589e-163	-2.42284e-163	-6.23324e-163	-2.62396e-163	3.0722e-163	1.21135e-163	4.06629e-163	-6.1683e-163	-3.92803e-163	-4.42768e-163	9.75331e-163	7.83195e-163	-1.54249e-163	1.36264e-162	-6.84174e-163	-7.36378e-164	-6.15527e-163	-1.12146e-163	1.61237e-163	-1.11919e-162	-8.23629e-163	-1.17204e-163	2.44331e-163	7.97501e-163	1.62689e-163	1.03421e-162	0
5.26715e-163	-3.32485e-163	-3.75465e-163	-1.32806e-162	5.96589e-163	-2.42284e-163	-6.23324e-163	-2.62396e-163	3.0722e-163	1.21135e-163	4.06629e-163	-6.1683e-163	-3.92803e-163	-4.42768e-163	9.75331e-163	7.83195e-163	-1.54249e-163	1.36264e-162	-6.84174e-163	-7.36378e-164	-6.15527e-163	-1.12146e-163	1.61237e-163	-1.11919e-162	-8.23629e-163	-1.17204e-163	2.44331e-163	7.97501e-163	1.62689e-163	1.03421e-162	0
5.26715e-163	-3.32485e-163	-3.75465e-163	-1.32806e-162	5.96589e-163	-2.42284e-163	-6.23324e-163	-2.62396e-163	3.0722e-163	1.21135e-163	4.06629e-163	-6.1683e-163	-3.92803e-163	-4.42768e-163	9.75331e-163	7.83195e-163	-1.54249e-163	1.36264e-162	-6.84174e-163	-7.36378e-164	-6.15527e-163	-1.12146e-163	1.61237e-163	-1.11919e-162	-8.23629e-163	-1.17204e-163	2.44331e-163	7.97501e-163	1.62689e-163	1.03421e-162	0
5.26715e-163	-3.32485e-163	-3.75465e-163	-1.32806e-162	5.96589e-163	-2.42284e-163	-6.23324e-163	-2.62396e-163	3.0722e-163	1.21135e-163	4.06629e-163	-6.1683e-163	-3.92803e-163	-4.42768e-163	9.75331e-163	7.83195e-163	-1.54249e-163	1.36264e-162	-6.84174e-163	-7.36378e-164	-6.15527e-163	-1.12146e-163	1.61237e-163	-1.11919e-162	-8.23629e-163	-1.17204e-163	2.44331e-163	7.97501e-163	1.62689e-163	1.03421e-162	0
5.26715e-163	-3.32485e-163	-3.75465e-163	-1.32806e-162	5.96589e-163	-2.42284e-163	-6.23324e-163	-2.62396e-163	3.0722e-163	1.21135e-163	4.06629e-163	-6.1683e-163	-3.92803e-163	-4.42768e-163	9.75331e-163	7.83195e-163	-1.54249e-163	1.36264e-162	-6.84174e-163	-7.36378e-164	-6.15527e-163	-1.12146e-163	1.61237e-163	-1.11919e-162	-8.23629e-163	-1.17204e-163	2.44331e-163	7.97501e-163	1.62689e-163	1.03421e-162	0
5.26715e-163	-3.32485e-163	-3.75465e-163	-1.32806e-162	5.96589e-163	-2.42284e-163	-6.23324e-163	-2.62396e-163	3.0722e-163	1.21135e-163	4.06629e-163	-6.1683e-163	-3.92803e-163	-4.42768e-163	9.75331e-163	7.83195e-163	-1.54249e-163	1.36264e-162	-6.84174e-163	-7.36378e-164	-6.15527e-163	-1.12146e-163	1.61237e-163	-1.11919e-162	-8.23629e-163	-1.17204e-163	2.44331e-163	7.97501e-163	1.62689e-163	1.03421e-162	0
5.26715e-163	-3.32485e-163	-3.75465e-163	-1.32806e-162	5.96589e-163	-2.42284e-163	-6.23324e-163	-2.62396e-163	3.0722e-163	1.21135e-163	4.06629e-163	-6.1683e-163	-3.92803e-163	-4.42768e-163	9.75331e-163	7.83195e-163	-1.54249e-163	1.36264e-162	-6.84174e-163	-7.36378e-164	-6.15527e-163	-1.12146e-163	1.61237e-163	-1.11919e-162	-8.23629e-163	-1.17204e-163	2.44331e-163	7.97501e-163	1.62689e-163	1.03421e-162	0
5.26715e-163	-3.32485e-163	-3.75465e-163	-1.32806e-162	5.96589e-163	-2.42284e-163	-6.23324e-163	-2.62396e-163	3.0722e-163	1.21135e-163	4.06629e-163	-6.1683e-163	-3.92803e-163	-4.42768e-163	9.75331e-163	7.83195e-163	-1.54249e-163	1.36264e-162	-6.84174e-163	-7.36378e-164	-6.15527e-163	-1.12146e-163	1.61237e-163	-1.11919e-162	-8.23629e-163	-1.17204e-163	2.44331e-163	7.97501e-163	1.62689e-163	1.03421e-162	0
5.26715e-163	-3.32485e-163	-3.75465e-163	-1.32806e-162	5.96589e-163	-2.42284e-163	-6.23324e-163	-2.62396e-163	3.0722e-163	1.21135e-163	4.06629e-163	-6.1683e-163	-3.92803e-163	-4.42768e-163	9.75331e-163	7.83195e-163	-1.54249e-163	1.36264e-162	-6.84174e-163	-7.36378e-164	-6.15527e-163	-1.12146e-163	1.61237e-163	-1.11919e-162	-8.23629e-163	-1.17204e-163	2.44331e-163	7.97501e-163	1.62689e-163	1.03421e-162	0
5.26715e-163	-3.32485e-163	-3.75465e-163	-1.32806e-162	5.96589e-163	-2.42284e-163	-6.23324e-163	-2.62396e-163	3.0722e-163	1.21135e-163	4.06629e-163	-6.1683e-163	-3.92803e-163	-4.42768e-163	9.75331e-163	7.83195e-163	-1.54249e-163	1.36264e-162	-6.84174e-163	-7.36378e-164	-6.15527e-163	-1.12146e-163	1.61237e-163	-1.11919e-162	-8.23629e-163	-1.17204e-163	2.44331e-163	7.97501e-163	1.62689e-163	1.03421e-162	0
5.26715e-163	-3.32485e-163	-3.75465e-163	-1.32806e-162	5.96589e-163	-2.42284e-163	-6.23324e-163	-2.62396e-163	3.0722e-163	1.21135e-163	4.06629e-163	-6.1683e-163	-3.92803e-163	-4.42768e-163	9.75331e-163	7.83195e-163	-1.54249e-163	1.36264e-162	-6.84174e-163	-7.36378e-164	-6.15527e-163	-1.12146e-163	1.61237e-163	-1.11919e-162	-8.23629e-163	-1.17204e-163	2.44331e-163	7.97501e-163	1.62689e-163	1.03421e-162	0
5.26715e-163	-3.32485e-163	-3.75465e-163	-1.32806e-162	5.96589e-163	-2.42284e-163	-6.23324e-163	-2.62396e-163	3.0722e-163	1.21135e-163	4.06629e-163	-6.1683e-163	-3.92803e-163	-4.42768e-163	9.75331e-163	7.83195e-163	-1.54249e-163	1.36264e-162	-6.84174e-163	-7.36378e-164	-6.15527e-163	-1.12146e-163	1.61237e-163	-1.11919e-162	-8.23629e-163	-1.17204e-163	2.44331e-163	7.97501e-163	1.62689e-163	1.03421e-162	0
5.26715e-163	-3.32485e-163	-3.75465e-163	-1.32806e-162	5.96589e-163	-2.42284e-163	-6.23324e-163	-2.62396e-163	3.0722e-163	1.21135e-163	4.06629e-163	-6.1683e-163	-3.92803e-163	-4.42768e-163	9.75331e-163	7.83195e-163	-1.54249e-163	1.36264e-162	-6.84174e-163	-7.36378e-164	-6.15527e-163	-1.12146e-163	1.61237e-163	-1.11919e-162	-8.23629e-163	-1.17204e-163	2.44331e-163	7.97501e-163	1.62689e-163	1.03421e-162	0
5.26715e-163	-3.32485e-163	-3.75465e-163	-1.32806e-162	5.96589e-163	-2.42284e-163	-6.23324e-163	-2.62396e-163	3.0722e-163	1.21135e-163	4.06629e-163	-6.1683e-163	-3.92803e-163	-4.42768e-163	9.75331e-163	7.83195e-163	-1.54249e-163	1.36264e-162	-6.84174e-163	-7.36378e-164	-6.15527e-163	-1.12146e-163	1.61237e-163	-1.11919e-162	-8.23629e-163	-1.17204e-163	2.44331e-163	7.97501e-163	1.62689e-163	1.03421e-162	0
5.26715e-163	-3.32485e-163	-3.75465e-163	-1.32806e-162	5.96589e-163	-2.42284e-163	-6.23324e-163	-2.62396e-163	3.0722e-163	1.21135e-163	4.06629e-163	-6.1683e-163	-3.92803e-163	-4.42768e-163	9.75331e-163	7.83195e-163	-1.54249e-163	1.36264e-162	-6.84174e-163	-7.36378e-164	-6.15527e-163	-1.12146e-163	1.61237e-163	-1.11919e-162	-8.23629e-163	-1.17204e-163	2.44331e-163	7.97501e-163	1.62689e-163	1.03421e-162	0
5.26715e-163	-3.32485e-163	-3.75465e-163	-1.32806e-162	5.96589e-163	-2.42284e-163	-6.23324e-163	-2.62396e-163	3.0722e-163	1.21135e-163	4.06629e-163	-6.1683e-163	-3.92803e-163	-4.42768e-163	9.75331e-163	7.83195e-163	-1.54249e-163	1.36264e-162	-6.84174e-163	-7.36378e-164	-6.15527e-163	-1.12146e-163	1.61237e-163	-1.11919e-162	-8.23629e-163	-1.17204e-163	2.44331e-163	7.97501e-163	1.62689e-163	1.03421e-162	0
5.26715e-163	-3.32485e-163	-3.75465e-163	-1.32806e-162	5.96589e-163	-2.42284e-163	-6.23324e-163	-2.62396e-163	3.0722e-163	1.21135e-163	4.06629e-163	-6.1683e-163	-3.92803e-163	-4.42768e-163	9.75331e-163	7.83195e-163	-1.54249e-163	1.36264e-162	-6.84174e-163	-7.36378e-164	-6.15527e-163	-1.12146e-163	1.61237e-163	-1.11919e-162	-8.23629e-163	-1.17204e-163	2.44331e-163	7.97501e-163	1.62689e-163	1.03421e-162	0
5.26715e-163	-3.32485e-163	-3.75465e-163	-1.32806e-162	5.96589e-163	-2.42284e-163	-6.23324e-163	-2.62396e-163	3.0722e-163	1.21135e-163	4.06629e-163	-6.1683e-163	-3.92803e-163	-4.42768e-163	9.75331e-163	7.83195e-163	-1.54249e-163	1.36264e-162	-6.84174e-163	-7.36378e-164	-6.15527e-163	-1.12146e-163	1.61237e-163	-1.11919e-162	-8.23629e-163	-1.17204e-163	2.44331e-163	7.97501e-163	1.62689e-163	1.03421e-162	0
5.26715e-163	-3.32485e-163	-3.75465e-163	-1.32806e-162	5.96589e-163	-2.42284e-163	-6.23324e-163	-2.62396e-163	3.0722e-163	1.21135e-163	4.06629e-163	-6.1683e-163	-3.92803e-163	-4.42768e-163	9.75331e-163	7.83195e-163	-1.54249e-163	1.36264e-162	-6.84174e-163	-7.36378e-164	-6.15527e-163	-1.12146e-163	1.61237e-163	-1.11919e-162	-8.23629e-163	-1.17204e-163	2.44331e-163	7.97501e-163	1.62689e-163	1.03421e-162	0
5.26715e-163	-3.32485e-163	-3.75465e-163	-1.32806e-162	5.96589e-163	-2.42284e-163	-6.23324e-163	-2.62396e-163	3.0722e-163	1.21135e-163	4.06629e-163	-6.1683e-163	-3.92803e-163	-4.42768e-163	9.75331e-163	7.83195e-163	-1.54249e-163	1.36264e-162	-6.84174e-163	-7.36378e-164	-6.15527e-163	-1.12146e-163	1.61237e-163	-1.11919e-162	-8.23629e-163	-1.17204e-163	2.44331e-163	7.97501e-163	1.62689e-163	1.03421e-162	0
5.26715e-163	-3.32485e-163	-3.75465e-163	-1.32806e-162	5.96589e-163	-2.42284e-163	-6.23324e-163	-2.62396e-163	3.0722e-163	1.21135e-163	4.06629e-163	-6.1683e-163	-3.92803e-163	-4.42768e-163	9.75331e-163	7.83195e-163	-1.54249e-163	1.36264e-162	-6.84174e-163	-7.36378e-164	-6.15527e-163	-1.12146e-163	1.61237e-163	-1.11919e-162	-8.23629e-163	-1.17204e-163	2.44331e-163	7.97501e-163	1.62689e-163	1.03421e-162	0
5.26715e-163	-3.32485e-163	-3.75465e-163	-1.32806e-162	5.96589e-163	-2.42284e-163	-6.23324e-163	-2.62396e-163	3.0722e-163	1.21135e-163	4.06629e-163	-6.1683e-163	-3.92803e-163	-4.42768e-163	9.75331e-163	7.83195e-163	-1.54249e-163	1.36264e-162	-6.84174e-163	-7.36378e-164	-6.15527e-163	-1.12146e-163	1.61237e-163	-1.11919e-162	-8.23629e-163	-1.17204e-163	2.44331e-163	7.97501e-163	1.62689e-163	1.03421e-162	0
5.26715e-163	-3.32485e-163	-3.75465e-163	-1.32806e-162	5.96589e-163	-2.42284e-163	-6.23324e-163	-2.62396e-163	3.0722e-163	1.21135e-163	4.06629e-163	-6.1683e-163	-3.92803e-163	-4.42768e-163	9.75331e-163	7.83195e-163	-1.54249e-163	1.36264e-162	-6.84174e-163	-7.36378e-164	-6.15527e-163	-1.12146e-163	1.61237e-163	-1.11919e-162	-8.23629e-163	-1.17204e-163	2.44331e-163	7.97501e-163	1.62689e-163	1.03421e-162	0
5.26715e-163	-3.32485e-163	-3.75465e-163	-1.32806e-162	5.96589e-163	-2.42284e-163	-6.23324e-163	-2.62396e-163	3.0722e-163	1.21135e-163	4.06629e-163	-6.1683e-163	-3.92803e-163	-4.42768e-163	9.75331e-163	7.83195e-163	-1.54249e-163	1.36264e-162	-6.84174e-163	-7.36378e-164	-6.15527e-163	-1.12146e-163	1.61237e-163	-1.11919e-162	-8.23629e-163	-1.17204e-163	2.44331e-163	7.97501e-163	1.62689e-163	1.03421e-162	0
5.26715e-163	-3.32485e-163	-3.75465e-163	-1.32806e-162	5.96589e-163	-2.42284e-163	-6.23324e-163	-2.62396e-163	3.0722e-163	1.21135e-163	4.06629e-163	-6.1683e-163	-3.92803e-163	-4.42768e-163	9.75331e-163	7.83195e-163	-1.54249e-163	1.36264e-162	-6.84174e-163	-7.36378e-164	-6.15527e-163	-1.12146e-163	1.61237e-163	-1.11919e-162	-8.23629e-163	-1.17204e-163	2.44331e-163	7.97501e-163	1.62689e-163	1.03421e-162	0
5.26715e-163	-3.32485e-163	-3.75465e-163	-1.32806e-162	5.96589e-163	-2.42284e-163	-6.23324e-163	-2.62396e-163	3.0722e-163	1.21135e-163	4.06629e-163	-6.1683e-163	-3.92803e-163	-4.42768e-163	9.75331e-163	7.83195e-163	-1.54249e-163	1.36264e-162	-6.84174e-163	-7.36378e-164	-6.15527e-163	-1.12146e-163	1.61237e-163	-1.11919e-162	-8.23629e-163	-1.17204e-163	2.44331e-163	7.97501e-163	1.62689e-163	1.03421e-162	0
5.26715e-163	-3.32485e-163	-3.75465e-163	-1.32806e-162	5.96589e-163	-2.42284e-163	-6.23324e-163	-2.62396e-163	3.0722e-163	1.21135e-163	4.06629e-163	-6.1683e-163	-3.92803e-163	-4.42768e-163	9.75331e-163	7.83195e-163	-1.54249e-163	1.36264e-162	-6.84174e-163	-7.36378e-164	-6.15527e-163	-1.12146e-163	1.61237e-163	-1.11919e-162	-8.23629e-163	-1.17204e-163	2.44331e-163	7.97501e-163	1.62689e-163	1.03421e-162	0
5.26715e-163	-3.32485e-163	-3.75465e-163	-1.32806e-162	5.96589e-163	-2.42284e-163	-6.23324e-163	-2.62396e-163	3.0722e-163	1.21135e-163	4.06629e-163	-6.1683e-163	-3.92803e-163	-4.42768e-163	9.75331e-163	7.83195e-163	-1.54249e-163	1.36264e-162	-6.84174e-163	-7.36378e-164	-6.15527e-163	-1.12146e-163	1.61237e-163	-1.11919e-162	-8.23629e-163	-1.17204e-163	2.44331e-163	7.97501e-163	1.62689e-163	1.03421e-162	0
5.26715e-163	-3.32485e-163	-3.75465e-163	-1.32806e-162	5.96589e-163	-2.42284e-163	-6.23324e-163	-2.62396e-163	3.0722e-163	1.21135e-163	4.06629e-163	-6.1683e-163	-3.92803e-163	-4.42768e-163	9.75331e-163	7.83195e-163	-1.54249e-163	1.36264e-162	-6.84174e-163	-7.36378e-164	-6.15527e-163	-1.12146e-163	1.61237e-163	-1.11919e-162	-8.23629e-163	-1.17204e-163	2.44331e-163	7.97501e-163	1.62689e-163	1.03421e-162	0
5.26715e-163	-3.32485e-163	-3.75465e-163	-1.32806e-162	5.96589e-163	-2.42284e-163	-6.23324e-163	-2.62396e-163	3.0722e-163	1.21135e-163	4.06629e-163	-6.1683e-163	-3.92803e-163	-4.42768e-163	9.75331e-163	7.83195e-163	-1.54249e-163	1.36264e-162	-6.84174e-163	-7.36378e-164	-6.15527e-163	-1.12146e-163	1.61237e-163	-1.11919e-162	-8.23629e-163	-1.17204e-163	2.44331e-163	7.97501e-163	1.62689e-163	1.03421e-162	0
5.26715e-163	-3.32485e-163	-3.75465e-163	-1.32806e-162	5.96589e-163	-2.42284e-163	-6.23324e-163	-2.62396e-163	3.0722e-163	1.21135e-163	4.06629e-163	-6.1683e-163	-3.92803e-163	-4.42768e-163	9.75331e-163	7.83195e-163	-1.54249e-163	1.36264e-162	-6.84174e-163	-7.36378e-164	-6.15527e-163	-1.12146e-163	1.61237e-163	-1.11919e-162	-8.23629e-163	-1.17204e-163	2.44331e-163	7.97501e-163	1.62689e-163	1.03421e-162	0
5.26715e-163	-3.32485e-163	-3.75465e-163	-1.32806e-162	5.96589e-163	-2.42284e-163	-6.23324e-163	-2.62396e-163	3.0722e-163	1.21135e-163	4.06629e-163	-6.1683e-163	-3.92803e-163	-4.42768e-163	9.75331e-163	7.83195e-163	-1.54249e-163	1.36264e-162	-6.84174e-163	-7.36378e-164	-6.15527e-163	-1.12146e-163	1.61237e-163	-1.11919e-162	-8.23629e-163	-1.17204e-163	2.44331e-163	7.97501e-163	1.62689e-163	1.03421e-162	0
5.26715e-163	-3.32485e-163	-3.75465e-163	-1.32806e-162	5.96589e-163	-2.42284e-163	-6.23324e-163	-2.62396e-163	3.0722e-163	1.21135e-163	4.06629e-163	-6.1683e-163	-3.92803e-163	-4.42768e-163	9.75331e-163	7.83195e-163	-1.54249e-163	1.36264e-162	-6.84174e-163	-7.36378e-164	-6.15527e-163	-1.12146e-163	1.61237e-163	-1.11919e-162	-8.23629e-163	-1.17204e-163	2.44331e-163	7.97501e-163	1.62689e-163	1.03421e-162	0
5.26715e-163	-3.32485e-163	-3.75465e-163	-1.32806e-162	5.96589e-163	-2.42284e-163	-6.23324e-163	-2.62396e-163	3.0722e-163	1.21135e-163	4.06629e-163	-6.1683e-163	-3.92803e-163	-4.42768e-163	9.75331e-163	7.83195e-163	-1.54249e-163	1.36264e-162	-6.84174e-163	-7.36378e-164	-6.15527e-163	-1.12146e-163	1.61237e-163	-1.11919e-162	-8.23629e-163	-1.17204e-163	2.44331e-163	7.97501e-163	1.62689e-163	1.03421e-162	0
5.26715e-163	-3.32485e-163	-3.75465e-163	-1.32806e-162	5.96589e-163	-2.42284e-163	-6.23324e-163	-2.62396e-163	3.0722e-163	1.21135e-163	4.06629e-163	-6.1683e-163	-3.92803e-163	-4.42768e-163	9.75331e-163	7.83195e-163	-1.54249e-163	1.36264e-162	-6.84174e-163	-7.36378e-164	-6.15527e-163	-1.12146e-163	1.61237e-163	-1.11919e-162	-8.23629e-163	-1.17204e-163	2.44331e-163	7.97501e-163	1.62689e-163	1.03421e-162	0
5.26715e-163	-3.32485e-163	-3.75465e-163	-1.32806e-162	5.96589e-163	-2.42284e-163	-6.23324e-163	-2.62396e-163	3.0722e-163	1.21135e-163	4.06629e-163	-6.1683e-163	-3.92803e-163	-4.42768e-163	9.75331e-163	7.83195e-163	-1.54249e-163	1.36264e-162	-6.84174e-163	-7.36378e-164	-6.15527e-163	-1.12146e-163	1.61237e-163	-1.11919e-162	-8.23629e-163	-1.17204e-163	2.44331e-163	7.97501e-163	1.62689e-163	1.03421e-162	0
5.26715e-163	-3.32485e-163	-3.75465e-163	-1.32806e-162	5.96589e-163	-2.42284e-163	-6.23324e-163	-2.62396e-163	3.0722e-163	1.21135e-163	4.06629e-163	-6.1683e-163	-3.92803e-163	-4.42768e-163	9.75331e-163	7.83195e-163	-1.54249e-163	1.36264e-162	-6.84174e-163	-7.36378e-164	-6.15527e-163	-1.12146e-163	1.61237e-163	-1.11919e-162	-8.23629e-163	-1.17204e-163	2.44331e-163	7.97501e-163	1.62689e-163	1.03421e-162	0
5.26715e-163	-3.32485e-163	-3.75465e-163	-1.32806e-162	5.96589e-163	-2.42284e-163	-6.23324e-163	-2.62396e-163	3.0722e-163	1.21135e-163	4.06629e-163	-6.1683e-163	-3.92803e-163	-4.42768e-163	9.75331e-163	7.83195e-163	-1.54249e-163	1.36264e-162	-6.84174e-163	-7.36378e-164	-6.15527e-163	-1.12146e-163	1.61237e-163	-1.11919e-162	-8.23629e-163	-1.17204e-163	2.44331e-163	7.97501e-163	1.62689e-163	1.03421e-162	0
5.26715e-163	-3.32485e-163	-3.75465e-163	-1.32806e-162	5.96589e-163	-2.42284e-163	-6.23324e-163	-2.62396e-163	3.0722e-163	1.21135e-163	4.06629e-163	-6.1683e-163	-3.92803e-163	-4.42768e-163	9.75331e-163	7.83195e-163	-1.54249e-163	1.36264e-162	-6.84174e-163	-7.36378e-164	-6.15527e-163	-1.12146e-163	1.61237e-163	-1.11919e-162	-8.23629e-163	-1.17204e-163	2.44331e-163	7.97501e-163	1.62689e-163	1.03421e-162	0
5.26715e-163	-3.32485e-163	-3.75465e-163	-1.32806e-162	5.96589e-163	-2.42284e-163	-6.23324e-163	-2.62396e-163	3.0722e-163	1.21135e-163	4.06629e-163	-6.1683e-163	-3.92803e-163	-4.42768e-163	9.75331e-163	7.83195e-163	-1.54249e-163	1.36264e-162	-6.84174e-163	-7.36378e-164	-6.15527e-163	-1.12146e-163	1.61237e-163	-1.11919e-162	-8.23629e-163	-1.17204e-163	2.44331e-163	7.97501e-163	1.62689e-163	1.03421e-162	0
5.26715e-163	-3.32485e-163	-3.75465e-163	-1.32806e-162	5.96589e-163	-2.42284e-163	-6.23324e-163	-2.62396e-163	3.0722e-163	1.21135e-163	4.06629e-163	-6.1683e-163	-3.92803e-163	-4.42768e-163	9.75331e-163	7.83195e-163	-1.54249e-163	1.36264e-162	-6.84174e-163	-7.36378e-164	-6.15527e-163	-1.12146e-163	1.61237e-163	-1.11919e-162	-8.23629e-163	-1.17204e-163	2.44331e-163	7.97501e-163	1.62689e-163	1.03421e-162	0
5.26715e-163	-3.32485e-163	-3.75465e-163	-1.32806e-162	5.96589e-163	-2.42284e-163	-6.23324e-163	-2.62396e-163	3.0722e-163	1.21135e-163	4.06629e-163	-6.1683e-163	-3.92803e-163	-4.42768e-163	9.75331e-163	7.83195e-163	-1.54249e-163	1.36264e-162	-6.84174e-163	-7.36378e-164	-6.15527e-163	-1.12146e-163	1.61237e-163	-1.11919e-162	-8.23629e-163	-1.17204e-163	2.44331e-163	7.97501e-163	1.62689e-163	1.03421e-162	0
5.26715e-163	-3.32485e-163	-3.75465e-163	-1.32806e-162	5.96589e-163	-2.42284e-163	-6.23324e-163	-2.62396e-163	3.0722e-163	1.21135e-163	4.06629e-163	-6.1683e-163	-3.92803e-163	-4.42768e-163	9.75331e-163	7.83195e-163	-1.54249e-163	1.36264e-162	-6.84174e-163	-7.36378e-164	-6.15527e-163	-1.12146e-163	1.61237e-163	-1.11919e-162	-8.23629e-163	-1.17204e-163	2.44331e-163	7.97501e-163	1.62689e-163	1.03421e-162	0
5.26715e-163	-3.32485e-163	-3.75465e-163	-1.32806e-162	5.96589e-163	-2.42284e-163	-6.23324e-163	-2.62396e-163	3.0722e-163	1.21135e-163	4.06629e-163	-6.1683e-163	-3.92803e-163	-4.42768e-163	9.75331e-163	7.83195e-163	-1.54249e-163	1.36264e-162	-6.84174e-163	-7.36378e-164	-6.15527e-163	-1.12146e-163	1.61237e-163	-1.11919e-162	-8.23629e-163	-1.17204e-163	2.44331e-163	7.97501e-163	1.62689e-163	1.03421e-162	0
5.26715e-163	-3.32485e-163	-3.75465e-163	-1.32806e-162	5.96589e-163	-2.42284e-163	-6.23324e-163	-2.62396e-163	3.0722e-163	1.21135e-163	4.06629e-163	-6.1683e-163	-3.92803e-163	-4.42768e-163	9.75331e-163	7.83195e-163	-1.54249e-163	1.36264e-162	-6.84174e-163	-7.36378e-164	-6.15527e-163	-1.12146e-163	1.61237e-163	-1.11919e-162	-8.23629e-163	-1.17204e-163	2.44331e-163	7.97501e-163	1.62689e-163	1.03421e-162	0
5.26715e-163	-3.32485e-163	-3.75465e-163	-1.32806e-162	5.96589e-163	-2.42284e-163	-6.23324e-163	-2.62396e-163	3.0722e-163	1.21135e-163	4.06629e-163	-6.1683e-163	-3.92803e-163	-4.42768e-163	9.75331e-163	7.83195e-163	-1.54249e-163	1.36264e-162	-6.84174e-163	-7.36378e-164	-6.15527e-163	-1.12146e-163	1.61237e-163	-1.11919e-162	-8.23629e-163	-1.17204e-163	2.44331e-163	7.97501e-163	1.62689e-163	1.03421e-162	0
5.26715e-163	-3.32485e-163	-3.75465e-163	-1.32806e-162	5.96589e-163	-2.42284e-163	-6.23324e-163	-2.62396e-163	3.0722e-163	1.21135e-163	4.06629e-163	-6.1683e-163	-3.92803e-163	-4.42768e-163	9.75331e-163	7.83195e-163	-1.54249e-163	1.36264e-162	-6.84174e-163	-7.36378e-164	-6.15527e-163	-1.12146e-163	1.61237e-163	-1.11919e-162	-8.23629e-163	-1.17204e-163	2.44331e-163	7.97501e-163	1.62689e-163	1.03421e-162	0
5.26715e-163	-3.32485e-163	-3.75465e-163	-1.32806e-162	5.96589e-163	-2.42284e-163	-6.23324e-163	-2.62396e-163	3.0722e-163	1.21135e-163	4.06629e-163	-6.1683e-163	-3.92803e-163	-4.42768e-163	9.75331e-163	7.83195e-163	-1.54249e-163	1.36264e-162	-6.84174e-163	-7.36378e-164	-6.15527e-163	-1.12146e-163	1.61237e-163	-1.11919e-162	-8.23629e-163	-1.17204e-163	2.44331e-163	7.97501e-163	1.62689e-163	1.03421e-162	0
5.26715e-163	-3.32485e-163	-3.75465e-163	-1.32806e-162	5.96589e-163	-2.42284e-163	-6.23324e-163	-2.62396e-163	3.0722e-163	1.21135e-163	4.06629e-163	-6.1683e-163	-3.92803e-163	-4.42768e-163	9.75331e-163	7.83195e-163	-1.54249e-163	1.36264e-162	-6.84174e-163	-7.36378e-164	-6.15527e-163	-1.12146e-163	1.61237e-163	-1.11919e-162	-8.23629e-163	-1.17204e-163	2.44331e-163	7.97501e-163	1.62689e-163	1.03421e-162	0
5.26715e-163	-3.32485e-163	-3.75465e-163	-1.32806e-162	5.96589e-163	-2.42284e-163	-6.23324e-163	-2.62396e-163	3.0722e-163	1.21135e-163	4.06629e-163	-6.1683e-163	-3.92803e-163	-4.42768e-163	9.75331e-163	7.83195e-163	-1.54249e-163	1.36264e-162	-6.84174e-163	-7.36378e-164	-6.15527e-163	-1.12146e-163	1.61237e-163	-1.11919e-162	-8.23629e-163	-1.17204e-163	2.44331e-163	7.97501e-163	1.62689e-163	1.03421e-162	0
5.26715e-163	-3.32485e-163	-3.75465e-163	-1.32806e-162	5.96589e-163	-2.42284e-163	-6.23324e-163	-2.62396e-163	3.0722e-163	1.21135e-163	4.06629e-163	-6.1683e-163	-3.92803e-163	-4.42768e-163	9.75331e-163	7.83195e-163	-1.54249e-163	1.36264e-162	-6.84174e-163	-7.36378e-164	-6.15527e-163	-1.12146e-163	1.61237e-163	-1.11919e-162	-8.23629e-163	-1.17204e-163	2.44331e-163	7.97501e-163	1.62689e-163	1.03421e-162	0
5.26715e-163	-3.32485e-163	-3.75465e-163	-1.32806e-162	5.96589e-163	-2.42284e-163	-6.23324e-163	-2.62396e-163	3.0722e-163	1.21135e-163	4.06629e-163	-6.1683e-163	-3.92803e-163	-4.42768e-163	9.75331e-163	7.83195e-163	-1.54249e-163	1.36264e-162	-6.84174e-163	-7.36378e-164	-6.15527e-163	-1.12146e-163	1.61237e-163	-1.11919e-162	-8.23629e-163	-1.17204e-163	2.44331e-163	7.97501e-163	1.62689e-163	1.03421e-162	0
5.26715e-163	-3.32485e-163	-3.75465e-163	-1.32806e-162	5.96589e-163	-2.42284e-163	-6.23324e-163	-2.62396e-163	3.0722e-163	1.21135e-163	4.06629e-163	-6.1683e-163	-3.92803e-163	-4.42768e-163	9.75331e-163	7.83195e-163	-1.54249e-163	1.36264e-162	-6.84174e-163	-7.36378e-164	-6.15527e-163	-1.12146e-163	1.61237e-163	-1.11919e-162	-8.23629e-163	-1.17204e-163	2.44331e-163	7.97501e-163	1.62689e-163	1.03421e-162	0
5.26715e-163	-3.32485e-163	-3.75465e-163	-1.32806e-162	5.96589e-163	-2.42284e-163	-6.23324e-163	-2.62396e-163	3.0722e-163	1.21135e-163	4.06629e-163	-6.1683e-163	-3.92803e-163	-4.42768e-163	9.75331e-163	7.83195e-163	-1.54249e-163	1.36264e-162	-6.84174e-163	-7.36378e-164	-6.15527e-163	-1.12146e-163	1.61237e-163	-1.11919e-162	-8.23629e-163	-1.17204e-163	2.44331e-163	7.97501e-163	1.62689e-163	1.03421e-162	0
5.26715e-163	-3.32485e-163	-3.75465e-163	-1.32806e-162	5.96589e-163	-2.42284e-163	-6.23324e-163	-2.62396e-163	3.0722e-163	1.21135e-163	4.06629e-163	-6.1683e-163	-3.92803e-163	-4.42768e-163	9.75331e-163	7.83195e-163	-1.54249e-163	1.36264e-162	-6.84174e-163	-7.36378e-164	-6.15527e-163	-1.12146e-163	1.61237e-163	-1.11919e-162	-8.23629e-163	-1.17204e-163	2.44331e-163	7.97501e-163	1.62689e-163	1.03421e-162	0
5.26715e-163	-3.32485e-163	-3.75465e-163	-1.32806e-162	5.96589e-163	-2.42284e-163	-6.23324e-163	-2.62396e-163	3.0722e-163	1.21135e-163	4.06629e-163	-6.1683e-163	-3.92803e-163	-4.42768e-163	9.75331e-163	7.83195e-163	-1.54249e-163	1.36264e-162	-6.84174e-163	-7.36378e-164	-6.15527e-163	-1.12146e-163	1.61237e-163	-1.11919e-162	-8.23629e-163	-1.17204e-163	2.44331e-163	7.97501e-163	1.62689e-163	1.03421e-162	0
5.26715e-163	-3.32485e-163	-3.75465e-163	-1.32806e-162	5.96589e-163	-2.42284e-163	-6.23324e-163	-2.62396e-163	3.0722e-163	1.21135e-163	4.06629e-163	-6.1683e-163	-3.92803e-163	-4.42768e-163	9.75331e-163	7.83195e-163	-1.54249e-163	1.36264e-162	-6.84174e-163	-7.36378e-164	-6.15527e-163	-1.12146e-163	1.61237e-163	-1.11919e-162	-8.23629e-163	-1.17204e-163	2.44331e-163	7.97501e-163	1.62689e-163	1.03421e-162	0
5.26715e-163	-3.32485e-163	-3.75465e-163	-1.32806e-162	5.96589e-163	-2.42284e-163	-6.23324e-163	-2.62396e-163	3.0722e-163	1.21135e-163	4.06629e-163	-6.1683e-163	-3.92803e-163	-4.42768e-163	9.75331e-163	7.83195e-163	-1.54249e-163	1.36264e-162	-6.84174e-163	-7.36378e-164	-6.15527e-163	-1.12146e-163	1.61237e-163	-1.11919e-162	-8.23629e-163	-1.17204e-163	2.44331e-163	7.97501e-163	1.62689e-163	1.03421e-162	0
5.26715e-163	-3.32485e-163	-3.75465e-163	-1.32806e-162	5.96589e-163	-2.42284e-163	-6.23324e-163	-2.62396e-163	3.0722e-163	1.21135e-163	4.06629e-163	-6.1683e-163	-3.92803e-163	-4.42768e-163	9.75331e-163	7.83195e-163	-1.54249e-163	1.36264e-162	-6.84174e-163	-7.36378e-164	-6.15527e-163	-1.12146e-163	1.61237e-163	-1.11919e-162	-8.23629e-163	-1.17204e-163	2.44331e-163	7.97501e-163	1.62689e-163	1.03421e-162	0
5.26715e-163	-3.32485e-163	-3.75465e-163	-1.32806e-162	5.96589e-163	-2.42284e-163	-6.23324e-163	-2.62396e-163	3.0722e-163	1.21135e-163	4.06629e-163	-6.1683e-163	-3.92803e-163	-4.42768e-163	9.75331e-163	7.83195e-163	-1.54249e-163	1.36264e-162	-6.84174e-163	-7.36378e-164	-6.15527e-163	-1.12146e-163	1.61237e-163	-1.11919e-162	-8.23629e-163	-1.17204e-163	2.44331e-163	7.97501e-163	1.62689e-163	1.03421e-162	0
5.26715e-163	-3.32485e-163	-3.75465e-163	-1.32806e-162	5.96589e-163	-2.42284e-163	-6.23324e-163	-2.62396e-163	3.0722e-163	1.21135e-163	4.06629e-163	-6.1683e-163	-3.92803e-163	-4.42768e-163	9.75331e-163	7.83195e-163	-1.54249e-163	1.36264e-162	-6.84174e-163	-7.36378e-164	-6.15527e-163	-1.12146e-163	1.61237e-163	-1.11919e-162	-8.23629e-163	-1.17204e-163	2.44331e-163	7.97501e-163	1.62689e-163	1.03421e-162	0
5.26715e-163	-3.32485e-163	-3.75465e-163	-1.32806e-162	5.96589e-163	-2.42284e-163	-6.23324e-163	-2.62396e-163	3.0722e-163	1.21135e-163	4.06629e-163	-6.1683e-163	-3.92803e-163	-4.42768e-163	9.75331e-163	7.83195e-163	-1.54249e-163	1.36264e-162	-6.84174e-163	-7.36378e-164	-6.15527e-163	-1.12146e-163	1.61237e-163	-1.11919e-162	-8.23629e-163	-1.17204e-163	2.44331e-163	7.97501e-163	1.62689e-163	1.03421e-162	0
5.26715e-163	-3.32485e-163	-3.75465e-163	-1.32806e-162	5.96589e-163	-2.42284e-163	-6.23324e-163	-2.62396e-163	3.0722e-163	1.21135e-163	4.06629e-163	-6.1683e-163	-3.92803e-163	-4.42768e-163	9.75331e-163	7.83195e-163	-1.54249e-163	1.36264e-162	-6.84174e-163	-7.36378e-164	-6.15527e-163	-1.12146e-163	1.61237e-163	-1.11919e-162	-8.23629e-163	-1.17204e-163	2.44331e-163	7.97501e-163	1.62689e-163	1.03421e-162	0
5.26715e-163	-3.32485e-163	-3.75465e-163	-1.32806e-162	5.96589e-163	-2.42284e-163	-6.23324e-163	-2.62396e-163	3.0722e-163	1.21135e-163	4.06629e-163	-6.1683e-163	-3.92803e-163	-4.42768e-163	9.75331e-163	7.83195e-163	-1.54249e-163	1.36264e-162	-6.84174e-163	-7.36378e-164	-6.15527e-163	-1.12146e-163	1.61237e-163	-1.11919e-162	-8.23629e-163	-1.17204e-163	2.44331e-163	7.97501e-163	1.62689e-163	1.03421e-162	0
5.26715e-163	-3.32485e-163	-3.75465e-163	-1.32806e-162	5.96589e-163	-2.42284e-163	-6.23324e-163	-2.62396e-163	3.0722e-163	1.21135e-163	4.06629e-163	-6.1683e-163	-3.92803e-163	-4.42768e-163	9.75331e-163	7.83195e-163	-1.54249e-163	1.36264e-162	-6.84174e-163	-7.36378e-164	-6.15527e-163	-1.12146e-163	1.61237e-163	-1.11919e-162	-8.23629e-163	-1.17204e-163	2.44331e-163	7.97501e-163	1.62689e-163	1.03421e-162	0
5.26715e-163	-3.32485e-163	-3.75465e-163	-1.32806e-162	5.96589e-163	-2.42284e-163	-6.23324e-163	-2.62396e-163	3.0722e-163	1.21135e-163	4.06629e-163	-6.1683e-163	-3.92803e-163	-4.42768e-163	9.75331e-163	7.83195e-163	-1.54249e-163	1.36264e-162	-6.84174e-163	-7.36378e-164	-6.15527e-163	-1.12146e-163	1.61237e-163	-1.11919e-162	-8.23629e-163	-1.17204e-163	2.44331e-163	7.97501e-163	1.62689e-163	1.03421e-162	0
5.26715e-163	-3.32485e-163	-3.75465e-163	-1.32806e-162	5.96589e-163	-2.42284e-163	-6.23324e-163	-2.62396e-163	3.0722e-163	1.21135e-163	4.06629e-163	-6.1683e-163	-3.92803e-163	-4.42768e-163	9.75331e-163	7.83195e-163	-1.54249e-163	1.36264e-162	-6.84174e-163	-7.36378e-164	-6.15527e-163	-1.12146e-163	1.61237e-163	-1.11919e-162	-8.23629e-163	-1.17204e-163	2.44331e-163	7.97501e-163	1.62689e-163	1.03421e-162	0
5.26715e-163	-3.32485e-163	-3.75465e-163	-1.32806e-162	5.96589e-163	-2.42284e-163	-6.23324e-163	-2.62396e-163	3.0722e-163	1.21135e-163	4.06629e-163	-6.1683e-163	-3.92803e-163	-4.42768e-163	9.75331e-163	7.83195e-163	-1.54249e-163	1.36264e-162	-6.84174e-163	-7.36378e-164	-6.15527e-163	-1.12146e-163	1.61237e-163	-1.11919e-162	-8.23629e-163	-1.17204e-163	2.44331e-163	7.97501e-163	1.62689e-163	1.03421e-162	0
5.26715e-163	-3.32485e-163	-3.75465e-163	-1.32806e-162	5.96589e-163	-2.42284e-163	-6.23324e-163	-2.62396e-163	3.0722e-163	1.21135e-163	4.06629e-163	-6.1683e-163	-3.92803e-163	-4.42768e-163	9.75331e-163	7.83195e-163	-1.54249e-163	1.36264e-162	-6.84174e-163	-7.36378e-164	-6.15527e-163	-1.12146e-163	1.61237e-163	-1.11919e-162	-8.23629e-163	-1.17204e-163	2.44331e-163	7.97501e-163	1.62689e-163	1.03421e-162	0
5.26715e-163	-3.32485e-163	-3.75465e-163	-1.32806e-162	5.96589e-163	-2.42284e-163	-6.23324e-163	-2.62396e-163	3.0722e-163	1.21135e-163	4.06629e-163	-6.1683e-163	-3.92803e-163	-4.42768e-163	9.75331e-163	7.83195e-163	-1.54249e-163	1.36264e-162	-6.84174e-163	-7.36378e-164	-6.15527e-163	-1.12146e-163	1.61237e-163	-1.11919e-162	-8.23629e-163	-1.17204e-163	2.44331e-163	7.97501e-163	1.62689e-163	1.03421e-162	0
5.26715e-163	-3.32485e-163	-3.75465e-163	-1.32806e-162	5.96589e-163	-2.42284e-163	-6.23324e-163	-2.62396e-163	3.0722e-163	1.21135e-163	4.06629e-163	-6.1683e-163	-3.92803e-163	-4.42768e-163	9.75331e-163	7.83195e-163	-1.54249e-163	1.36264e-162	-6.84174e-163	-7.36378e-164	-6.15527e-163	-1.12146e-163	1.61237e-163	-1.11919e-162	-8.23629e-163	-1.17204e-163	2.44331e-163	7.97501e-163	1.62689e-163	1.03421e-162	0
5.26715e-163	-3.32485e-163	-3.75465e-163	-1.32806e-162	5.96589e-163	-2.42284e-163	-6.23324e-163	-2.62396e-163	3.0722e-163	1.21135e-163	4.06629e-163	-6.1683e-163	-3.92803e-163	-4.42768e-163	9.75331e-163	7.83195e-163	-1.54249e-163	1.36264e-162	-6.84174e-163	-7.36378e-164	-6.15527e-163	-1.12146e-163	1.61237e-163	-1.11919e-162	-8.23629e-163	-1.17204e-163	2.44331e-163	7.97501e-163	1.62689e-163	1.03421e-162	0
5.26715e-163	-3.32485e-163	-3.75465e-163	-1.32806e-162	5.96589e-163	-2.42284e-163	-6.23324e-163	-2.62396e-163	3.0722e-163	1.21135e-163	4.06629e-163	-6.1683e-163	-3.92803e-163	-4.42768e-163	9.75331e-163	7.83195e-163	-1.54249e-163	1.36264e-162	-6.84174e-163	-7.36378e-164	-6.15527e-163	-1.12146e-163	1.61237e-163	-1.11919e-162	-8.23629e-163	-1.17204e-163	2.44331e-163	7.97501e-163	1.62689e-163	1.03421e-162	0
5.26715e-163	-3.32485e-163	-3.75465e-163	-1.32806e-162	5.96589e-163	-2.42284e-163	-6.23324e-163	-2.62396e-163	3.0722e-163	1.21135e-163	4.06629e-163	-6.1683e-163	-3.92803e-163	-4.42768e-163	9.75331e-163	7.83195e-163	-1.54249e-163	1.36264e-162	-6.84174e-163	-7.36378e-164	-6.15527e-163	-1.12146e-163	1.61237e-163	-1.11919e-162	-8.23629e-163	-1.17204e-163	2.44331e-163	7.97501e-163	1.62689e-163	1.03421e-162	0
5.26715e-163	-3.32485e-163	-3.75465e-163	-1.32806e-162	5.96589e-163	-2.42284e-163	-6.23324e-163	-2.62396e-163	3.0722e-163	1.21135e-163	4.06629e-163	-6.1683e-163	-3.92803e-163	-4.42768e-163	9.75331e-163	7.83195e-163	-1.54249e-163	1.36264e-162	-6.84174e-163	-7.36378e-164	-6.15527e-163	-1.12146e-163	1.61237e-163	-1.11919e-162	-8.23629e-163	-1.17204e-163	2.44331e-163	7.97501e-163	1.62689e-163	1.03421e-162	0
5.26715e-163	-3.32485e-163	-3.75465e-163	-1.32806e-162	5.96589e-163	-2.42284e-163	-6.23324e-163	-2.62396e-163	3.0722e-163	1.21135e-163	4.06629e-163	-6.1683e-163	-3.92803e-163	-4.42768e-163	9.75331e-163	7.83195e-163	-1.54249e-163	1.36264e-162	-6.84174e-163	-7.36378e-164	-6.15527e-163	-1.12146e-163	1.61237e-163	-1.11919e-162	-8.23629e-163	-1.17204e-163	2.44331e-163	7.97501e-163	1.62689e-163	1.03421e-162	0
5.26715e-163	-3.32485e-163	-3.75465e-163	-1.32806e-162	5.96589e-163	-2.42284e-163	-6.23324e-163	-2.62396e-163	3.0722e-163	1.21135e-163	4.06629e-163	-6.1683e-163	-3.92803e-163	-4.42768e-163	9.75331e-163	7.83195e-163	-1.54249e-163	1.36264e-162	-6.84174e-163	-7.36378e-164	-6.15527e-163	-1.12146e-163	1.61237e-163	-1.11919e-162	-8.23629e-163	-1.17204e-163	2.44331e-163	7.97501e-163	1.62689e-163	1.03421e-162	0
5.26715e-163	-3.32485e-163	-3.75465e-163	-1.32806e-162	5.96589e-163	-2.42284e-163	-6.23324e-163	-2.62396e-163	3.0722e-163	1.21135e-163	4.06629e-163	-6.1683e-163	-3.92803e-163	-4.42768e-163	9.75331e-163	7.83195e-163	-1.54249e-163	1.36264e-162	-6.84174e-163	-7.36378e-164	-6.15527e-163	-1.12146e-163	1.61237e-163	-1.11919e-162	-8.23629e-163	-1.17204e-163	2.44331e-163	7.97501e-163	1.62689e-163	1.03421e-162	0
5.26715e-163	-3.32485e-163	-3.75465e-163	-1.32806e-162	5.96589e-163	-2.42284e-163	-6.23324e-163	-2.62396e-163	3.0722e-163	1.21135e-163	4.06629e-163	-6.1683e-163	-3.92803e-163	-4.42768e-163	9.75331e-163	7.83195e-163	-1.54249e-163	1.36264e-162	-6.84174e-163	-7.36378e-164	-6.15527e-163	-1.12146e-163	1.61237e-163	-1.11919e-162	-8.23629e-163	-1.17204e-163	2.44331e-163	7.97501e-163	1.62689e-163	1.03421e-162	0
5.26715e-163	-3.32485e-163	-3.75465e-163	-1.32806e-162	5.96589e-163	-2.42284e-163	-6.23324e-163	-2.62396e-163	3.0722e-163	1.21135e-163	4.06629e-163	-6.1683e-163	-3.92803e-163	-4.42768e-163	9.75331e-163	7.83195e-163	-1.54249e-163	1.36264e-162	-6.84174e-163	-7.36378e-164	-6.15527e-163	-1.12146e-163	1.61237e-163	-1.11919e-162	-8.23629e-163	-1.17204e-163	2.44331e-163	7.97501e-163	1.62689e-163	1.03421e-162	0
5.26715e-163	-3.32485e-163	-3.75465e-163	-1.32806e-162	5.96589e-163	-2.42284e-163	-6.23324e-163	-2.62396e-163	3.0722e-163	1.21135e-163	4.06629e-163	-6.1683e-163	-3.92803e-163	-4.42768e-163	9.75331e-163	7.83195e-163	-1.54249e-163	1.36264e-162	-6.84174e-163	-7.36378e-164	-6.15527e-163	-1.12146e-163	1.61237e-163	-1.11919e-162	-8.23629e-163	-1.17204e-163	2.44331e-163	7.97501e-163	1.62689e-163	1.03421e-162	0
5.26715e-163	-3.32485e-163	-3.75465e-163	-1.32806e-162	5.96589e-163	-2.42284e-163	-6.23324e-163	-2.62396e-163	3.0722e-163	1.21135e-163	4.06629e-163	-6.1683e-163	-3.92803e-163	-4.42768e-163	9.75331e-163	7.83195e-163	-1.54249e-163	1.36264e-162	-6.84174e-163	-7.36378e-164	-6.15527e-163	-1.12146e-163	1.61237e-163	-1.11919e-162	-8.23629e-163	-1.17204e-163	2.44331e-163	7.97501e-163	1.62689e-163	1.03421e-162	0
5.26715e-163	-3.32485e-163	-3.75465e-163	-1.32806e-162	5.96589e-163	-2.42284e-163	-6.23324e-163	-2.62396e-163	3.0722e-163	1.21135e-163	4.06629e-163	-6.1683e-163	-3.92803e-163	-4.42768e-163	9.75331e-163	7.83195e-163	-1.54249e-163	1.36264e-162	-6.84174e-163	-7.36378e-164	-6.15527e-163	-1.12146e-163	1.61237e-163	-1.11919e-162	-8.23629e-163	-1.17204e-163	2.44331e-163	7.97501e-163	1.62689e-163	1.03421e-162	0
5.26715e-163	-3.32485e-163	-3.75465e-163	-1.32806e-162	5.96589e-163	-2.42284e-163	-6.23324e-163	-2.62396e-163	3.0722e-163	1.21135e-163	4.06629e-163	-6.1683e-163	-3.92803e-163	-4.42768e-163	9.75331e-163	7.83195e-163	-1.54249e-163	1.36264e-162	-6.84174e-163	-7.36378e-164	-6.15527e-163	-1.12146e-163	1.61237e-163	-1.11919e-162	-8.23629e-163	-1.17204e-163	2.44331e-163	7.97501e-163	1.62689e-163	1.03421e-162	0
5.26715e-163	-3.32485e-163	-3.75465e-163	-1.32806e-162	5.96589e-163	-2.42284e-163	-6.23324e-163	-2.62396e-163	3.0722e-163	1.21135e-163	4.06629e-163	-6.1683e-163	-3.92803e-163	-4.42768e-163	9.75331e-163	7.83195e-163	-1.54249e-163	1.36264e-162	-6.84174e-163	-7.36378e-164	-6.15527e-163	-1.12146e-163	1.61237e-163	-1.11919e-162	-8.23629e-163	-1.17204e-163	2.44331e-163	7.97501e-163	1.62689e-163	1.03421e-162	0
5.26715e-163	-3.32485e-163	-3.75465e-163	-1.32806e-162	5.96589e-163	-2.42284e-163	-6.23324e-163	-2.62396e-163	3.0722e-163	1.21135e-163	4.06629e-163	-6.1683e-163	-3.92803e-163	-4.42768e-163	9.75331e-163	7.83195e-163	-1.54249e-163	1.36264e-162	-6.84174e-163	-7.36378e-164	-6.15527e-163	-1.12146e-163	1.61237e-163	-1.11919e-162	-8.23629e-163	-1.17204e-163	2.44331e-163	7.97501e-163	1.62689e-163	1.03421e-162	0
5.26715e-163	-3.32485e-163	-3.75465e-163	-1.32806e-162	5.96589e-163	-2.42284e-163	-6.23324e-163	-2.62396e-163	3.0722e-163	1.21135e-163	4.06629e-163	-6.1683e-163	-3.92803e-163	-4.42768e-163	9.75331e-163	7.83195e-163	-1.54249e-163	1.36264e-162	-6.84174e-163	-7.36378e-164	-6.15527e-163	-1.12146e-163	1.61237e-163	-1.11919e-162	-8.23629e-163	-1.17204e-163	2.44331e-163	7.97501e-163	1.62689e-163	1.03421e-162	0
5.26715e-163	-3.32485e-163	-3.75465e-163	-1.32806e-162	5.96589e-163	-2.42284e-163	-6.23324e-163	-2.62396e-163	3.0722e-163	1.21135e-163	4.06629e-163	-6.1683e-163	-3.92803e-163	-4.42768e-163	9.75331e-163	7.83195e-163	-1.54249e-163	1.36264e-162	-6.84174e-163	-7.36378e-164	-6.15527e-163	-1.12146e-163	1.61237e-163	-1.11919e-162	-8.23629e-163	-1.17204e-163	2.44331e-163	7.97501e-163	1.62689e-163	1.03421e-162	0
5.26715e-163	-3.32485e-163	-3.75465e-163	-1.32806e-162	5.96589e-163	-2.42284e-163	-6.23324e-163	-2.62396e-163	3.0722e-163	1.21135e-163	4.06629e-163	-6.1683e-163	-3.92803e-163	-4.42768e-163	9.75331e-163	7.83195e-163	-1.54249e-163	1.36264e-162	-6.84174e-163	-7.36378e-164	-6.15527e-163	-1.12146e-163	1.61237e-163	-1.11919e-162	-8.23629e-163	-1.17204e-163	2.44331e-163	7.97501e-163	1.62689e-163	1.03421e-162	0
5.26715e-163	-3.32485e-163	-3.75465e-163	-1.32806e-162	5.96589e-163	-2.42284e-163	-6.23324e-163	-2.62396e-163	3.0722e-163	1.21135e-163	4.06629e-163	-6.1683e-163	-3.92803e-163	-4.42768e-163	9.75331e-163	7.83195e-163	-1.54249e-163	1.36264e-162	-6.84174e-163	-7.36378e-164	-6.15527e-163	-1.12146e-163	1.61237e-163	-1.11919e-162	-8.23629e-163	-1.17204e-163	2.44331e-163	7.97501e-163	1.62689e-163	1.03421e-162	0
5.26715e-163	-3.32485e-163	-3.75465e-163	-1.32806e-162	5.96589e-163	-2.42284e-163	-6.23324e-163	-2.62396e-163	3.0722e-163	1.21135e-163	4.06629e-163	-6.1683e-163	-3.92803e-163	-4.42768e-163	9.75331e-163	7.83195e-163	-1.54249e-163	1.36264e-162	-6.84174e-163	-7.36378e-164	-6.15527e-163	-1.12146e-163	1.61237e-163	-1.11919e-162	-8.23629e-163	-1.17204e-163	2.44331e-163	7.97501e-163	1.62689e-163	1.03421e-162	0
5.26715e-163	-3.32485e-163	-3.75465e-163	-1.32806e-162	5.96589e-163	-2.42284e-163	-6.23324e-163	-2.62396e-163	3.0722e-163	1.21135e-163	4.06629e-163	-6.1683e-163	-3.92803e-163	-4.42768e-163	9.75331e-163	7.83195e-163	-1.54249e-163	1.36264e-162	-6.84174e-163	-7.36378e-164	-6.15527e-163	-1.12146e-163	1.61237e-163	-1.11919e-162	-8.23629e-163	-1.17204e-163	2.44331e-163	7.97501e-163	1.62689e-163	1.03421e-162	0
5.26715e-163	-3.32485e-163	-3.75465e-163	-1.32806e-162	5.96589e-163	-2.42284e-163	-6.23324e-163	-2.62396e-163	3.0722e-163	1.21135e-163	4.06629e-163	-6.1683e-163	-3.92803e-163	-4.42768e-163	9.75331e-163	7.83195e-163	-1.54249e-163	1.36264e-162	-6.84174e-163	-7.36378e-164	-6.15527e-163	-1.12146e-163	1.61237e-163	-1.11919e-162	-8.23629e-163	-1.17204e-163	2.44331e-163	7.97501e-163	1.62689e-163	1.03421e-162	0
5.26715e-163	-3.32485e-163	-3.75465e-163	-1.32806e-162	5.96589e-163	-2.42284e-163	-6.23324e-163	-2.62396e-163	3.0722e-163	1.21135e-163	4.06629e-163	-6.1683e-163	-3.92803e-163	-4.42768e-163	9.75331e-163	7.83195e-163	-1.54249e-163	1.36264e-162	-6.84174e-163	-7.36378e-164	-6.15527e-163	-1.12146e-163	1.61237e-163	-1.11919e-162	-8.23629e-163	-1.17204e-163	2.44331e-163	7.97501e-163	1.62689e-163	1.03421e-162	0
5.26715e-163	-3.32485e-163	-3.75465e-163	-1.32806e-162	5.96589e-163	-2.42284e-163	-6.23324e-163	-2.62396e-163	3.0722e-163	1.21135e-163	4.06629e-163	-6.1683e-163	-3.92803e-163	-4.42768e-163	9.75331e-163	7.83195e-163	-1.54249e-163	1.36264e-162	-6.84174e-163	-7.36378e-164	-6.15527e-163	-1.12146e-163	1.61237e-163	-1.11919e-162	-8.23629e-163	-1.17204e-163	2.44331e-163	7.97501e-163	1.62689e-163	1.03421e-162	0
5.26715e-163	-3.32485e-163	-3.75465e-163	-1.32806e-162	5.96589e-163	-2.42284e-163	-6.23324e-163	-2.62396e-163	3.0722e-163	1.21135e-163	4.06629e-163	-6.1683e-163	-3.92803e-163	-4.42768e-163	9.75331e-163	7.83195e-163	-1.54249e-163	1.36264e-162	-6.84174e-163	-7.36378e-164	-6.15527e-163	-1.12146e-163	1.61237e-163	-1.11919e-162	-8.23629e-163	-1.17204e-163	2.44331e-163	7.97501e-163	1.62689e-163	1.03421e-162	0
5.26715e-163	-3.32485e-163	-3.75465e-163	-1.32806e-162	5.96589e-163	-2.42284e-163	-6.23324e-163	-2.62396e-163	3.0722e-163	1.21135e-163	4.06629e-163	-6.1683e-163	-3.92803e-163	-4.42768e-163	9.75331e-163	7.83195e-163	-1.54249e-163	1.36264e-162	-6.84174e-163	-7.36378e-164	-6.15527e-163	-1.12146e-163	1.61237e-163	-1.11919e-162	-8.23629e-163	-1.17204e-163	2.44331e-163	7.97501e-163	1.62689e-163	1.03421e-162	0
5.26715e-163	-3.32485e-163	-3.75465e-163	-1.32806e-162	5.96589e-163	-2.42284e-163	-6.23324e-163	-2.62396e-163	3.0722e-163	1.21135e-163	4.06629e-163	-6.1683e-163	-3.92803e-163	-4.42768e-163	9.75331e-163	7.83195e-163	-1.54249e-163	1.36264e-162	-6.84174e-163	-7.36378e-164	-6.15527e-163	-1.12146e-163	1.61237e-163	-1.11919e-162	-8.23629e-163	-1.17204e-163	2.44331e-163	7.97501e-163	1.62689e-163	1.03421e-162	0
5.26715e-163	-3.32485e-163	-3.75465e-163	-1.32806e-162	5.96589e-163	-2.42284e-163	-6.23324e-163	-2.62396e-163	3.0722e-163	1.21135e-163	4.06629e-163	-6.1683e-163	-3.92803e-163	-4.42768e-163	9.75331e-163	7.83195e-163	-1.54249e-163	1.36264e-162	-6.84174e-163	-7.36378e-164	-6.15527e-163	-1.12146e-163	1.61237e-163	-1.11919e-162	-8.23629e-163	-1.17204e-163	2.44331e-163	7.97501e-163	1.62689e-163	1.03421e-162	0
5.26715e-163	-3.32485e-163	-3.75465e-163	-1.32806e-162	5.96589e-163	-2.42284e-163	-6.23324e-163	-2.62396e-163	3.0722e-163	1.21135e-163	4.06629e-163	-6.1683e-163	-3.92803e-163	-4.42768e-163	9.75331e-163	7.83195e-163	-1.54249e-163	1.36264e-162	-6.84174e-163	-7.36378e-164	-6.15527e-163	-1.12146e-163	1.61237e-163	-1.11919e-162	-8.23629e-163	-1.17204e-163	2.44331e-163	7.97501e-163	1.62689e-163	1.03421e-162	0
5.26715e-163	-3.32485e-163	-3.75465e-163	-1.32806e-162	5.96589e-163	-2.42284e-163	-6.23324e-163	-2.62396e-163	3.0722e-163	1.21135e-163	4.06629e-163	-6.1683e-163	-3.92803e-163	-4.42768e-163	9.75331e-163	7.83195e-163	-1.54249e-163	1.36264e-162	-6.84174e-163	-7.36378e-164	-6.15527e-163	-1.12146e-163	1.61237e-163	-1.11919e-162	-8.23629e-163	-1.17204e-163	2.44331e-163	7.97501e-163	1.62689e-163	1.03421e-162	0
5.26715e-163	-3.32485e-163	-3.75465e-163	-1.32806e-162	5.96589e-163	-2.42284e-163	-6.23324e-163	-2.62396e-163	3.0722e-163	1.21135e-163	4.06629e-163	-6.1683e-163	-3.92803e-163	-4.42768e-163	9.75331e-163	7.83195e-163	-1.54249e-163	1.36264e-162	-6.84174e-163	-7.36378e-164	-6.15527e-163	-1.12146e-163	1.61237e-163	-1.11919e-162	-8.23629e-163	-1.17204e-163	2.44331e-163	7.97501e-163	1.62689e-163	1.03421e-162	0
5.26715e-163	-3.32485e-163	-3.75465e-163	-1.32806e-162	5.96589e-163	-2.42284e-163	-6.23324e-163	-2.62396e-163	3.0722e-163	1.21135e-163	4.06629e-163	-6.1683e-163	-3.92803e-163	-4.42768e-163	9.75331e-163	7.83195e-163	-1.54249e-163	1.36264e-162	-6.84174e-163	-7.36378e-164	-6.15527e-163	-1.12146e-163	1.61237e-163	-1.11919e-162	-8.23629e-163	-1.17204e-163	2.44331e-163	7.97501e-163	1.62689e-163	1.03421e-162	0
5.26715e-163	-3.32485e-163	-3.75465e-163	-1.32806e-162	5.96589e-163	-2.42284e-163	-6.23324e-163	-2.62396e-163	3.0722e-163	1.21135e-163	4.06629e-163	-6.1683e-163	-3.92803e-163	-4.42768e-163	9.75331e-163	7.83195e-163	-1.54249e-163	1.36264e-162	-6.84174e-163	-7.36378e-164	-6.15527e-163	-1.12146e-163	1.61237e-163	-1.11919e-162	-8.23629e-163	-1.17204e-163	2.44331e-163	7.97501e-163	1.62689e-163	1.03421e-162	0
5.26715e-163	-3.32485e-163	-3.75465e-163	-1.32806e-162	5.96589e-163	-2.42284e-163	-6.23324e-163	-2.62396e-163	3.0722e-163	1.21135e-163	4.06629e-163	-6.1683e-163	-3.92803e-163	-4.42768e-163	9.75331e-163	7.83195e-163	-1.54249e-163	1.36264e-162	-6.84174e-163	-7.36378e-164	-6.15527e-163	-1.12146e-163	1.61237e-163	-1.11919e-162	-8.23629e-163	-1.17204e-163	2.44331e-163	7.97501e-163	1.62689e-163	1.03421e-162	0
5.26715e-163	-3.32485e-163	-3.75465e-163	-1.32806e-162	5.96589e-163	-2.42284e-163	-6.23324e-163	-2.62396e-163	3.0722e-163	1.21135e-163	4.06629e-163	-6.1683e-163	-3.92803e-163	-4.42768e-163	9.75331e-163	7.83195e-163	-1.54249e-163	1.36264e-162	-6.84174e-163	-7.36378e-164	-6.15527e-163	-1.12146e-163	1.61237e-163	-1.11919e-162	-8.23629e-163	-1.17204e-163	2.44331e-163	7.97501e-163	1.62689e-163	1.03421e-162	0
5.26715e-163	-3.32485e-163	-3.75465e-163	-1.32806e-162	5.96589e-163	-2.42284e-163	-6.23324e-163	-2.62396e-163	3.0722e-163	1.21135e-163	4.06629e-163	-6.1683e-163	-3.92803e-163	-4.42768e-163	9.75331e-163	7.83195e-163	-1.54249e-163	1.36264e-162	-6.84174e-163	-7.36378e-164	-6.15527e-163	-1.12146e-163	1.61237e-163	-1.11919e-162	-8.23629e-163	-1.17204e-163	2.44331e-163	7.97501e-163	1.62689e-163	1.03421e-162	0
5.26715e-163	-3.32485e-163	-3.75465e-163	-1.32806e-162	5.96589e-163	-2.42284e-163	-6.23324e-163	-2.62396e-163	3.0722e-163	1.21135e-163	4.06629e-163	-6.1683e-163	-3.92803e-163	-4.42768e-163	9.75331e-163	7.83195e-163	-1.54249e-163	1.36264e-162	-6.84174e-163	-7.36378e-164	-6.15527e-163	-1.12146e-163	1.61237e-163	-1.11919e-162	-8.23629e-163	-1.17204e-163	2.44331e-163	7.97501e-163	1.62689e-163	1.03421e-162	0
5.26715e-163	-3.32485e-163	-3.75465e-163	-1.32806e-162	5.96589e-163	-2.42284e-163	-6.23324e-163	-2.62396e-163	3.0722e-163	1.21135e-163	4.06629e-163	-6.1683e-163	-3.92803e-163	-4.42768e-163	9.75331e-163	7.83195e-163	-1.54249e-163	1.36264e-162	-6.84174e-163	-7.36378e-164	-6.15527e-163	-1.12146e-163	1.61237e-163	-1.11919e-162	-8.23629e-163	-1.17204e-163	2.44331e-163	7.97501e-163	1.62689e-163	1.03421e-162	0
5.26715e-163	-3.32485e-163	-3.75465e-163	-1.32806e-162	5.96589e-163	-2.42284e-163	-6.23324e-163	-2.62396e-163	3.0722e-163	1.21135e-163	4.06629e-163	-6.1683e-163	-3.92803e-163	-4.42768e-163	9.75331e-163	7.83195e-163	-1.54249e-163	1.36264e-162	-6.84174e-163	-7.36378e-164	-6.15527e-163	-1.12146e-163	1.61237e-163	-1.11919e-162	-8.23629e-163	-1.17204e-163	2.44331e-163	7.97501e-163	1.62689e-163	1.03421e-162	0
5.26715e-163	-3.32485e-163	-3.75465e-163	-1.32806e-162	5.96589e-163	-2.42284e-163	-6.23324e-163	-2.62396e-163	3.0722e-163	1.21135e-163	4.06629e-163	-6.1683e-163	-3.92803e-163	-4.42768e-163	9.75331e-163	7.83195e-163	-1.54249e-163	1.36264e-162	-6.84174e-163	-7.36378e-164	-6.15527e-163	-1.12146e-163	1.61237e-163	-1.11919e-162	-8.23629e-163	-1.17204e-163	2.44331e-163	7.97501e-163	1.62689e-163	1.03421e-162	0
5.26715e-163	-3.32485e-163	-3.75465e-163	-1.32806e-162	5.96589e-163	-2.42284e-163	-6.23324e-163	-2.62396e-163	3.0722e-163	1.21135e-163	4.06629e-163	-6.1683e-163	-3.92803e-163	-4.42768e-163	9.75331e-163	7.83195e-163	-1.54249e-163	1.36264e-162	-6.84174e-163	-7.36378e-164	-6.15527e-163	-1.12146e-163	1.61237e-163	-1.11919e-162	-8.23629e-163	-1.17204e-163	2.44331e-163	7.97501e-163	1.62689e-163	1.03421e-162	0
5.26715e-163	-3.32485e-163	-3.75465e-163	-1.32806e-162	5.96589e-163	-2.42284e-163	-6.23324e-163	-2.62396e-163	3.0722e-163	1.21135e-163	4.06629e-163	-6.1683e-163	-3.92803e-163	-4.42768e-163	9.75331e-163	7.83195e-163	-1.54249e-163	1.36264e-162	-6.84174e-163	-7.36378e-164	-6.15527e-163	-1.12146e-163	1.61237e-163	-1.11919e-162	-8.23629e-163	-1.17204e-163	2.44331e-163	7.97501e-163	1.62689e-163	1.03421e-162	0
5.26715e-163	-3.32485e-163	-3.75465e-163	-1.32806e-162	5.96589e-163	-2.42284e-163	-6.23324e-163	-2.62396e-163	3.0722e-163	1.21135e-163	4.06629e-163	-6.1683e-163	-3.92803e-163	-4.42768e-163	9.75331e-163	7.83195e-163	-1.54249e-163	1.36264e-162	-6.84174e-163	-7.36378e-164	-6.15527e-163	-1.12146e-163	1.61237e-163	-1.11919e-162	-8.23629e-163	-1.17204e-163	2.44331e-163	7.97501e-163	1.62689e-163	1.03421e-162	0
5.26715e-163	-3.32485e-163	-3.75465e-163	-1.32806e-162	5.96589e-163	-2.42284e-163	-6.23324e-163	-2.62396e-163	3.0722e-163	1.21135e-163	4.06629e-163	-6.1683e-163	-3.92803e-163	-4.42768e-163	9.75331e-163	7.83195e-163	-1.54249e-163	1.36264e-162	-6.84174e-163	-7.36378e-164	-6.15527e-163	-1.12146e-163	1.61237e-163	-1.11919e-162	-8.23629e-163	-1.17204e-163	2.44331e-163	7.97501e-163	1.62689e-163	1.03421e-162	0
5.26715e-163	-3.32485e-163	-3.75465e-163	-1.32806e-162	5.96589e-163	-2.42284e-163	-6.23324e-163	-2.62396e-163	3.0722e-163	1.21135e-163	4.06629e-163	-6.1683e-163	-3.92803e-163	-4.42768e-163	9.75331e-163	7.83195e-163	-1.54249e-163	1.36264e-162	-6.84174e-163	-7.36378e-164	-6.15527e-163	-1.12146e-163	1.61237e-163	-1.11919e-162	-8.23629e-163	-1.17204e-163	2.44331e-163	7.97501e-163	1.62689e-163	1.03421e-162	0
5.26715e-163	-3.32485e-163	-3.75465e-163	-1.32806e-162	5.96589e-163	-2.42284e-163	-6.23324e-163	-2.62396e-163	3.0722e-163	1.21135e-163	4.06629e-163	-6.1683e-163	-3.92803e-163	-4.42768e-163	9.75331e-163	7.83195e-163	-1.54249e-163	1.36264e-162	-6.84174e-163	-7.36378e-164	-6.15527e-163	-1.12146e-163	1.61237e-163	-1.11919e-162	-8.23629e-163	-1.17204e-163	2.44331e-163	7.97501e-163	1.62689e-163	1.03421e-162	0
5.26715e-163	-3.32485e-163	-3.75465e-163	-1.32806e-162	5.96589e-163	-2.42284e-163	-6.23324e-163	-2.62396e-163	3.0722e-163	1.21135e-163	4.06629e-163	-6.1683e-163	-3.92803e-163	-4.42768e-163	9.75331e-163	7.83195e-163	-1.54249e-163	1.36264e-162	-6.84174e-163	-7.36378e-164	-6.15527e-163	-1.12146e-163	1.61237e-163	-1.11919e-162	-8.23629e-163	-1.17204e-163	2.44331e-163	7.97501e-163	1.62689e-163	1.03421e-162	0
5.26715e-163	-3.32485e-163	-3.75465e-163	-1.32806e-162	5.96589e-163	-2.42284e-163	-6.23324e-163	-2.62396e-163	3.0722e-163	1.21135e-163	4.06629e-163	-6.1683e-163	-3.92803e-163	-4.42768e-163	9.75331e-163	7.83195e-163	-1.54249e-163	1.36264e-162	-6.84174e-163	-7.36378e-164	-6.15527e-163	-1.12146e-163	1.61237e-163	-1.11919e-162	-8.23629e-163	-1.17204e-163	2.44331e-163	7.97501e-163	1.62689e-163	1.03421e-162	0
5.26715e-163	-3.32485e-163	-3.75465e-163	-1.32806e-162	5.96589e-163	-2.42284e-163	-6.23324e-163	-2.62396e-163	3.0722e-163	1.21135e-163	4.06629e-163	-6.1683e-163	-3.92803e-163	-4.42768e-163	9.75331e-163	7.83195e-163	-1.54249e-163	1.36264e-162	-6.84174e-163	-7.36378e-164	-6.15527e-163	-1.12146e-163	1.61237e-163	-1.11919e-162	-8.23629e-163	-1.17204e-163	2.44331e-163	7.97501e-163	1.62689e-163	1.03421e-162	0
5.26715e-163	-3.32485e-163	-3.75465e-163	-1.32806e-162	5.96589e-163	-2.42284e-163	-6.23324e-163	-2.62396e-163	3.0722e-163	1.21135e-163	4.06629e-163	-6.1683e-163	-3.92803e-163	-4.42768e-163	9.75331e-163	7.83195e-163	-1.54249e-163	1.36264e-162	-6.84174e-163	-7.36378e-164	-6.15527e-163	-1.12146e-163	1.61237e-163	-1.11919e-162	-8.23629e-163	-1.17204e-163	2.44331e-163	7.97501e-163	1.62689e-163	1.03421e-162	0
5.26715e-163	-3.32485e-163	-3.75465e-163	-1.32806e-162	5.96589e-163	-2.42284e-163	-6.23324e-163	-2.62396e-163	3.0722e-163	1.21135e-163	4.06629e-163	-6.1683e-163	-3.92803e-163	-4.42768e-163	9.75331e-163	7.83195e-163	-1.54249e-163	1.36264e-162	-6.84174e-163	-7.36378e-164	-6.15527e-163	-1.12146e-163	1.61237e-163	-1.11919e-162	-8.23629e-163	-1.17204e-163	2.44331e-163	7.97501e-163	1.62689e-163	1.03421e-162	0
5.26715e-163	-3.32485e-163	-3.75465e-163	-1.32806e-162	5.96589e-163	-2.42284e-163	-6.23324e-163	-2.62396e-163	3.0722e-163	1.21135e-163	4.06629e-163	-6.1683e-163	-3.92803e-163	-4.42768e-163	9.75331e-163	7.83195e-163	-1.54249e-163	1.36264e-162	-6.84174e-163	-7.36378e-164	-6.15527e-163	-1.12146e-163	1.61237e-163	-1.11919e-162	-8.23629e-163	-1.17204e-163	2.44331e-163	7.97501e-163	1.62689e-163	1.03421e-162	0
5.26715e-163	-3.32485e-163	-3.75465e-163	-1.32806e-162	5.96589e-163	-2.42284e-163	-6.23324e-163	-2.62396e-163	3.0722e-163	1.21135e-163	4.06629e-163	-6.1683e-163	-3.92803e-163	-4.42768e-163	9.75331e-163	7.83195e-163	-1.54249e-163	1.36264e-162	-6.84174e-163	-7.36378e-164	-6.15527e-163	-1.12146e-163	1.61237e-163	-1.11919e-162	-8.23629e-163	-1.17204e-163	2.44331e-163	7.97501e-163	1.62689e-163	1.03421e-162	0
5.26715e-163	-3.32485e-163	-3.75465e-163	-1.32806e-162	5.96589e-163	-2.42284e-163	-6.23324e-163	-2.62396e-163	3.0722e-163	1.21135e-163	4.06629e-163	-6.1683e-163	-3.92803e-163	-4.42768e-163	9.75331e-163	7.83195e-163	-1.54249e-163	1.36264e-162	-6.84174e-163	-7.36378e-164	-6.15527e-163	-1.12146e-163	1.61237e-163	-1.11919e-162	-8.23629e-163	-1.17204e-163	2.44331e-163	7.97501e-163	1.62689e-163	1.03421e-162	0
5.26715e-163	-3.32485e-163	-3.75465e-163	-1.32806e-162	5.96589e-163	-2.42284e-163	-6.23324e-163	-2.62396e-163	3.0722e-163	1.21135e-163	4.06629e-163	-6.1683e-163	-3.92803e-163	-4.42768e-163	9.75331e-163	7.83195e-163	-1.54249e-163	1.36264e-162	-6.84174e-163	-7.36378e-164	-6.15527e-163	-1.12146e-163	1.61237e-163	-1.11919e-162	-8.23629e-163	-1.17204e-163	2.44331e-163	7.97501e-163	1.62689e-163	1.03421e-162	0
5.26715e-163	-3.32485e-163	-3.75465e-163	-1.32806e-162	5.96589e-163	-2.42284e-163	-6.23324e-163	-2.62396e-163	3.0722e-163	1.21135e-163	4.06629e-163	-6.1683e-163	-3.92803e-163	-4.42768e-163	9.75331e-163	7.83195e-163	-1.54249e-163	1.36264e-162	-6.84174e-163	-7.36378e-164	-6.15527e-163	-1.12146e-163	1.61237e-163	-1.11919e-162	-8.23629e-163	-1.17204e-163	2.44331e-163	7.97501e-163	1.62689e-163	1.03421e-162	0
5.26715e-163	-3.32485e-163	-3.75465e-163	-1.32806e-162	5.96589e-163	-2.42284e-163	-6.23324e-163	-2.62396e-163	3.0722e-163	1.21135e-163	4.06629e-163	-6.1683e-163	-3.92803e-163	-4.42768e-163	9.75331e-163	7.83195e-163	-1.54249e-163	1.36264e-162	-6.84174e-163	-7.36378e-164	-6.15527e-163	-1.12146e-163	1.61237e-163	-1.11919e-162	-8.23629e-163	-1.17204e-163	2.44331e-163	7.97501e-163	1.62689e-163	1.03421e-162	0
5.26715e-163	-3.32485e-163	-3.75465e-163	-1.32806e-162	5.96589e-163	-2.42284e-163	-6.23324e-163	-2.62396e-163	3.0722e-163	1.21135e-163	4.06629e-163	-6.1683e-163	-3.92803e-163	-4.42768e-163	9.75331e-163	7.83195e-163	-1.54249e-163	1.36264e-162	-6.84174e-163	-7.36378e-164	-6.15527e-163	-1.12146e-163	1.61237e-163	-1.11919e-162	-8.23629e-163	-1.17204e-163	2.44331e-163	7.97501e-163	1.62689e-163	1.03421e-162	0
5.26715e-163	-3.32485e-163	-3.75465e-163	-1.32806e-162	5.96589e-163	-2.42284e-163	-6.23324e-163	-2.62396e-163	3.0722e-163	1.21135e-163	4.06629e-163	-6.1683e-163	-3.92803e-163	-4.42768e-163	9.75331e-163	7.83195e-163	-1.54249e-163	1.36264e-162	-6.84174e-163	-7.36378e-164	-6.15527e-163	-1.12146e-163	1.61237e-163	-1.11919e-162	-8.23629e-163	-1.17204e-163	2.44331e-163	7.97501e-163	1.62689e-163	1.03421e-162	0
5.26715e-163	-3.32485e-163	-3.75465e-163	-1.32806e-162	5.96589e-163	-2.42284e-163	-6.23324e-163	-2.62396e-163	3.0722e-163	1.21135e-163	4.06629e-163	-6.1683e-163	-3.92803e-163	-4.42768e-163	9.75331e-163	7.83195e-163	-1.54249e-163	1.36264e-162	-6.84174e-163	-7.36378e-164	-6.15527e-163	-1.12146e-163	1.61237e-163	-1.11919e-162	-8.23629e-163	-1.17204e-163	2.44331e-163	7.97501e-163	1.62689e-163	1.03421e-162	0
5.26715e-163	-3.32485e-163	-3.75465e-163	-1.32806e-162	5.96589e-163	-2.42284e-163	-6.23324e-163	-2.62396e-163	3.0722e-163	1.21135e-163	4.06629e-163	-6.1683e-163	-3.92803e-163	-4.42768e-163	9.75331e-163	7.83195e-163	-1.54249e-163	1.36264e-162	-6.84174e-163	-7.36378e-164	-6.15527e-163	-1.12146e-163	1.61237e-163	-1.11919e-162	-8.23629e-163	-1.17204e-163	2.44331e-163	7.97501e-163	1.62689e-163	1.03421e-162	0
5.26715e-163	-3.32485e-163	-3.75465e-163	-1.32806e-162	5.96589e-163	-2.42284e-163	-6.23324e-163	-2.62396e-163	3.0722e-163	1.21135e-163	4.06629e-163	-6.1683e-163	-3.92803e-163	-4.42768e-163	9.75331e-163	7.83195e-163	-1.54249e-163	1.36264e-162	-6.84174e-163	-7.36378e-164	-6.15527e-163	-1.12146e-163	1.61237e-163	-1.11919e-162	-8.23629e-163	-1.17204e-163	2.44331e-163	7.97501e-163	1.62689e-163	1.03421e-162	0
5.26715e-163	-3.32485e-163	-3.75465e-163	-1.32806e-162	5.96589e-163	-2.42284e-163	-6.23324e-163	-2.62396e-163	3.0722e-163	1.21135e-163	4.06629e-163	-6.1683e-163	-3.92803e-163	-4.42768e-163	9.75331e-163	7.83195e-163	-1.54249e-163	1.36264e-162	-6.84174e-163	-7.36378e-164	-6.15527e-163	-1.12146e-163	1.61237e-163	-1.11919e-162	-8.23629e-163	-1.17204e-163	2.44331e-163	7.97501e-163	1.62689e-163	1.03421e-162	0
5.26715e-163	-3.32485e-163	-3.75465e-163	-1.32806e-162	5.96589e-163	-2.42284e-163	-6.23324e-163	-2.62396e-163	3.0722e-163	1.21135e-163	4.06629e-163	-6.1683e-163	-3.92803e-163	-4.42768e-163	9.75331e-163	7.83195e-163	-1.54249e-163	1.36264e-162	-6.84174e-163	-7.36378e-164	-6.15527e-163	-1.12146e-163	1.61237e-163	-1.11919e-162	-8.23629e-163	-1.17204e-163	2.44331e-163	7.97501e-163	1.62689e-163	1.03421e-162	0
5.26715e-163	-3.32485e-163	-3.75465e-163	-1.32806e-162	5.96589e-163	-2.42284e-163	-6.23324e-163	-2.62396e-163	3.0722e-163	1.21135e-163	4.06629e-163	-6.1683e-163	-3.92803e-163	-4.42768e-163	9.75331e-163	7.83195e-163	-1.54249e-163	1.36264e-162	-6.84174e-163	-7.36378e-164	-6.15527e-163	-1.12146e-163	1.61237e-163	-1.11919e-162	-8.23629e-163	-1.17204e-163	2.44331e-163	7.97501e-163	1.62689e-163	1.03421e-162	0
5.26715e-163	-3.32485e-163	-3.75465e-163	-1.32806e-162	5.96589e-163	-2.42284e-163	-6.23324e-163	-2.62396e-163	3.0722e-163	1.21135e-163	4.06629e-163	-6.1683e-163	-3.92803e-163	-4.42768e-163	9.75331e-163	7.83195e-163	-1.54249e-163	1.36264e-162	-6.84174e-163	-7.36378e-164	-6.15527e-163	-1.12146e-163	1.61237e-163	-1.11919e-162	-8.23629e-163	-1.17204e-163	2.44331e-163	7.97501e-163	1.62689e-163	1.03421e-162	0
5.26715e-163	-3.32485e-163	-3.75465e-163	-1.32806e-162	5.96589e-163	-2.42284e-163	-6.23324e-163	-2.62396e-163	3.0722e-163	1.21135e-163	4.06629e-163	-6.1683e-163	-3.92803e-163	-4.42768e-163	9.75331e-163	7.83195e-163	-1.54249e-163	1.36264e-162	-6.84174e-163	-7.36378e-164	-6.15527e-163	-1.12146e-163	1.61237e-163	-1.11919e-162	-8.23629e-163	-1.17204e-163	2.44331e-163	7.97501e-163	1.62689e-163	1.03421e-162	0
5.26715e-163	-3.32485e-163	-3.75465e-163	-1.32806e-162	5.96589e-163	-2.42284e-163	-6.23324e-163	-2.62396e-163	3.0722e-163	1.21135e-163	4.06629e-163	-6.1683e-163	-3.92803e-163	-4.42768e-163	9.75331e-163	7.83195e-163	-1.54249e-163	1.36264e-162	-6.84174e-163	-7.36378e-164	-6.15527e-163	-1.12146e-163	1.61237e-163	-1.11919e-162	-8.23629e-163	-1.17204e-163	2.44331e-163	7.97501e-163	1.62689e-163	1.03421e-162	0
5.26715e-163	-3.32485e-163	-3.75465e-163	-1.32806e-162	5.96589e-163	-2.42284e-163	-6.23324e-163	-2.62396e-163	3.0722e-163	1.21135e-163	4.06629e-163	-6.1683e-163	-3.92803e-163	-4.42768e-163	9.75331e-163	7.83195e-163	-1.54249e-163	1.36264e-162	-6.84174e-163	-7.36378e-164	-6.15527e-163	-1.12146e-163	1.61237e-163	-1.11919e-162	-8.23629e-163	-1.17204e-163	2.44331e-163	7.97501e-163	1.62689e-163	1.03421e-162	0
5.26715e-163	-3.32485e-163	-3.75465e-163	-1.32806e-162	5.96589e-163	-2.42284e-163	-6.23324e-163	-2.62396e-163	3.0722e-163	1.21135e-163	4.06629e-163	-6.1683e-163	-3.92803e-163	-4.42768e-163	9.75331e-163	7.83195e-163	-1.54249e-163	1.36264e-162	-6.84174e-163	-7.36378e-164	-6.15527e-163	-1.12146e-163	1.61237e-163	-1.11919e-162	-8.23629e-163	-1.17204e-163	2.44331e-163	7.97501e-163	1.62689e-163	1.03421e-162	0
5.26715e-163	-3.32485e-163	-3.75465e-163	-1.32806e-162	5.96589e-163	-2.42284e-163	-6.23324e-163	-2.62396e-163	3.0722e-163	1.21135e-163	4.06629e-163	-6.1683e-163	-3.92803e-163	-4.42768e-163	9.75331e-163	7.83195e-163	-1.54249e-163	1.36264e-162	-6.84174e-163	-7.36378e-164	-6.15527e-163	-1.12146e-163	1.61237e-163	-1.11919e-162	-8.23629e-163	-1.17204e-163	2.44331e-163	7.97501e-163	1.62689e-163	1.03421e-162	0
5.26715e-163	-3.32485e-163	-3.75465e-163	-1.32806e-162	5.96589e-163	-2.42284e-163	-6.23324e-163	-2.62396e-163	3.0722e-163	1.21135e-163	4.06629e-163	-6.1683e-163	-3.92803e-163	-4.42768e-163	9.75331e-163	7.83195e-163	-1.54249e-163	1.36264e-162	-6.84174e-163	-7.36378e-164	-6.15527e-163	-1.12146e-163	1.61237e-163	-1.11919e-162	-8.23629e-163	-1.17204e-163	2.44331e-163	7.97501e-163	1.62689e-163	1.03421e-162	0
5.26715e-163	-3.32485e-163	-3.75465e-163	-1.32806e-162	5.96589e-163	-2.42284e-163	-6.23324e-163	-2.62396e-163	3.0722e-163	1.21135e-163	4.06629e-163	-6.1683e-163	-3.92803e-163	-4.42768e-163	9.75331e-163	7.83195e-163	-1.54249e-163	1.36264e-162	-6.84174e-163	-7.36378e-164	-6.15527e-163	-1.12146e-163	1.61237e-163	-1.11919e-162	-8.23629e-163	-1.17204e-163	2.44331e-163	7.97501e-163	1.62689e-163	1.03421e-162	0
5.26715e-163	-3.32485e-163	-3.75465e-163	-1.32806e-162	5.96589e-163	-2.42284e-163	-6.23324e-163	-2.62396e-163	3.0722e-163	1.21135e-163	4.06629e-163	-6.1683e-163	-3.92803e-163	-4.42768e-163	9.75331e-163	7.83195e-163	-1.54249e-163	1.36264e-162	-6.84174e-163	-7.36378e-164	-6.15527e-163	-1.12146e-163	1.61237e-163	-1.11919e-162	-8.23629e-163	-1.17204e-163	2.44331e-163	7.97501e-163	1.62689e-163	1.03421e-162	0
5.26715e-163	-3.32485e-163	-3.75465e-163	-1.32806e-162	5.96589e-163	-2.42284e-163	-6.23324e-163	-2.62396e-163	3.0722e-163	1.21135e-163	4.06629e-163	-6.1683e-163	-3.92803e-163	-4.42768e-163	9.75331e-163	7.83195e-163	-1.54249e-163	1.36264e-162	-6.84174e-163	-7.36378e-164	-6.15527e-163	-1.12146e-163	1.61237e-163	-1.11919e-162	-8.23629e-163	-1.17204e-163	2.44331e-163	7.97501e-163	1.62689e-163	1.03421e-162	0
5.26715e-163	-3.32485e-163	-3.75465e-163	-1.32806e-162	5.96589e-163	-2.42284e-163	-6.23324e-163	-2.62396e-163	3.0722e-163	1.21135e-163	4.06629e-163	-6.1683e-163	-3.92803e-163	-4.42768e-163	9.75331e-163	7.83195e-163	-1.54249e-163	1.36264e-162	-6.84174e-163	-7.36378e-164	-6.15527e-163	-1.12146e-163	1.61237e-163	-1.11919e-162	-8.23629e-163	-1.17204e-163	2.44331e-163	7.97501e-163	1.62689e-163	1.03421e-162	0
5.26715e-163	-3.32485e-163	-3.75465e-163	-1.32806e-162	5.96589e-163	-2.42284e-163	-6.23324e-163	-2.62396e-163	3.0722e-163	1.21135e-163	4.06629e-163	-6.1683e-163	-3.92803e-163	-4.42768e-163	9.75331e-163	7.83195e-163	-1.54249e-163	1.36264e-162	-6.84174e-163	-7.36378e-164	-6.15527e-163	-1.12146e-163	1.61237e-163	-1.11919e-162	-8.23629e-163	-1.17204e-163	2.44331e-163	7.97501e-163	1.62689e-163	1.03421e-162	0
5.26715e-163	-3.32485e-163	-3.75465e-163	-1.32806e-162	5.96589e-163	-2.42284e-163	-6.23324e-163	-2.62396e-163	3.0722e-163	1.21135e-163	4.06629e-163	-6.1683e-163	-3.92803e-163	-4.42768e-163	9.75331e-163	7.83195e-163	-1.54249e-163	1.36264e-162	-6.84174e-163	-7.36378e-164	-6.15527e-163	-1.12146e-163	1.61237e-163	-1.11919e-162	-8.23629e-163	-1.17204e-163	2.44331e-163	7.97501e-163	1.62689e-163	1.03421e-162	0
5.26715e-163	-3.32485e-163	-3.75465e-163	-1.32806e-162	5.96589e-163	-2.42284e-163	-6.23324e-163	-2.62396e-163	3.0722e-163	1.21135e-163	4.06629e-163	-6.1683e-163	-3.92803e-163	-4.42768e-163	9.75331e-163	7.83195e-163	-1.54249e-163	1.36264e-162	-6.84174e-163	-7.36378e-164	-6.15527e-163	-1.12146e-163	1.61237e-163	-1.11919e-162	-8.23629e-163	-1.17204e-163	2.44331e-163	7.97501e-163	1.62689e-163	1.03421e-162	0
5.26715e-163	-3.32485e-163	-3.75465e-163	-1.32806e-162	5.96589e-163	-2.42284e-163	-6.23324e-163	-2.62396e-163	3.0722e-163	1.21135e-163	4.06629e-163	-6.1683e-163	-3.92803e-163	-4.42768e-163	9.75331e-163	7.83195e-163	-1.54249e-163	1.36264e-162	-6.84174e-163	-7.36378e-164	-6.15527e-163	-1.12146e-163	1.61237e-163	-1.11919e-162	-8.23629e-163	-1.17204e-163	2.44331e-163	7.97501e-163	1.62689e-163	1.03421e-162	0
5.26715e-163	-3.32485e-163	-3.75465e-163	-1.32806e-162	5.96589e-163	-2.42284e-163	-6.23324e-163	-2.62396e-163	3.0722e-163	1.21135e-163	4.06629e-163	-6.1683e-163	-3.92803e-163	-4.42768e-163	9.75331e-163	7.83195e-163	-1.54249e-163	1.36264e-162	-6.84174e-163	-7.36378e-164	-6.15527e-163	-1.12146e-163	1.61237e-163	-1.11919e-162	-8.23629e-163	-1.17204e-163	2.44331e-163	7.97501e-163	1.62689e-163	1.03421e-162	0
5.26715e-163	-3.32485e-163	-3.75465e-163	-1.32806e-162	5.96589e-163	-2.42284e-163	-6.23324e-163	-2.62396e-163	3.0722e-163	1.21135e-163	4.06629e-163	-6.1683e-163	-3.92803e-163	-4.42768e-163	9.75331e-163	7.83195e-163	-1.54249e-163	1.36264e-162	-6.84174e-163	-7.36378e-164	-6.15527e-163	-1.12146e-163	1.61237e-163	-1.11919e-162	-8.23629e-163	-1.17204e-163	2.44331e-163	7.97501e-163	1.62689e-163	1.03421e-162	0
5.26715e-163	-3.32485e-163	-3.75465e-163	-1.32806e-162	5.96589e-163	-2.42284e-163	-6.23324e-163	-2.62396e-163	3.0722e-163	1.21135e-163	4.06629e-163	-6.1683e-163	-3.92803e-163	-4.42768e-163	9.75331e-163	7.83195e-163	-1.54249e-163	1.36264e-162	-6.84174e-163	-7.36378e-164	-6.15527e-163	-1.12146e-163	1.61237e-163	-1.11919e-162	-8.23629e-163	-1.17204e-163	2.44331e-163	7.97501e-163	1.62689e-163	1.03421e-162	0
5.26715e-163	-3.32485e-163	-3.75465e-163	-1.32806e-162	5.96589e-163	-2.42284e-163	-6.23324e-163	-2.62396e-163	3.0722e-163	1.21135e-163	4.06629e-163	-6.1683e-163	-3.92803e-163	-4.42768e-163	9.75331e-163	7.83195e-163	-1.54249e-163	1.36264e-162	-6.84174e-163	-7.36378e-164	-6.15527e-163	-1.12146e-163	1.61237e-163	-1.11919e-162	-8.23629e-163	-1.17204e-163	2.44331e-163	7.97501e-163	1.62689e-163	1.03421e-162	0
5.26715e-163	-3.32485e-163	-3.75465e-163	-1.32806e-162	5.96589e-163	-2.42284e-163	-6.23324e-163	-2.62396e-163	3.0722e-163	1.21135e-163	4.06629e-163	-6.1683e-163	-3.92803e-163	-4.42768e-163	9.75331e-163	7.83195e-163	-1.54249e-163	1.36264e-162	-6.84174e-163	-7.36378e-164	-6.15527e-163	-1.12146e-163	1.61237e-163	-1.11919e-162	-8.23629e-163	-1.17204e-163	2.44331e-163	7.97501e-163	1.62689e-163	1.03421e-162	0
5.26715e-163	-3.32485e-163	-3.75465e-163	-1.32806e-162	5.96589e-163	-2.42284e-163	-6.23324e-163	-2.62396e-163	3.0722e-163	1.21135e-163	4.06629e-163	-6.1683e-163	-3.92803e-163	-4.42768e-163	9.75331e-163	7.83195e-163	-1.54249e-163	1.36264e-162	-6.84174e-163	-7.36378e-164	-6.15527e-163	-1.12146e-163	1.61237e-163	-1.11919e-162	-8.23629e-163	-1.17204e-163	2.44331e-163	7.97501e-163	1.62689e-163	1.03421e-162	0
5.26715e-163	-3.32485e-163	-3.75465e-163	-1.32806e-162	5.96589e-163	-2.42284e-163	-6.23324e-163	-2.62396e-163	3.0722e-163	1.21135e-163	4.06629e-163	-6.1683e-163	-3.92803e-163	-4.42768e-163	9.75331e-163	7.83195e-163	-1.54249e-163	1.36264e-162	-6.84174e-163	-7.36378e-164	-6.15527e-163	-1.12146e-163	1.61237e-163	-1.11919e-162	-8.23629e-163	-1.17204e-163	2.44331e-163	7.97501e-163	1.62689e-163	1.03421e-162	0
5.26715e-163	-3.32485e-163	-3.75465e-163	-1.32806e-162	5.96589e-163	-2.42284e-163	-6.23324e-163	-2.62396e-163	3.0722e-163	1.21135e-163	4.06629e-163	-6.1683e-163	-3.92803e-163	-4.42768e-163	9.75331e-163	7.83195e-163	-1.54249e-163	1.36264e-162	-6.84174e-163	-7.36378e-164	-6.15527e-163	-1.12146e-163	1.61237e-163	-1.11919e-162	-8.23629e-163	-1.17204e-163	2.44331e-163	7.97501e-163	1.62689e-163	1.03421e-162	0
5.26715e-163	-3.32485e-163	-3.75465e-163	-1.32806e-162	5.96589e-163	-2.42284e-163	-6.23324e-163	-2.62396e-163	3.0722e-163	1.21135e-163	4.06629e-163	-6.1683e-163	-3.92803e-163	-4.42768e-163	9.75331e-163	7.83195e-163	-1.54249e-163	1.36264e-162	-6.84174e-163	-7.36378e-164	-6.15527e-163	-1.12146e-163	1.61237e-163	-1.11919e-162	-8.23629e-163	-1.17204e-163	2.44331e-163	7.97501e-163	1.62689e-163	1.03421e-162	0
5.26715e-163	-3.32485e-163	-3.75465e-163	-1.32806e-162	5.96589e-163	-2.42284e-163	-6.23324e-163	-2.62396e-163	3.0722e-163	1.21135e-163	4.06629e-163	-6.1683e-163	-3.92803e-163	-4.42768e-163	9.75331e-163	7.83195e-163	-1.54249e-163	1.36264e-162	-6.84174e-163	-7.36378e-164	-6.15527e-163	-1.12146e-163	1.61237e-163	-1.11919e-162	-8.23629e-163	-1.17204e-163	2.44331e-163	7.97501e-163	1.62689e-163	1.03421e-162	0
5.26715e-163	-3.32485e-163	-3.75465e-163	-1.32806e-162	5.96589e-163	-2.42284e-163	-6.23324e-163	-2.62396e-163	3.0722e-163	1.21135e-163	4.06629e-163	-6.1683e-163	-3.92803e-163	-4.42768e-163	9.75331e-163	7.83195e-163	-1.54249e-163	1.36264e-162	-6.84174e-163	-7.36378e-164	-6.15527e-163	-1.12146e-163	1.61237e-163	-1.11919e-162	-8.23629e-163	-1.17204e-163	2.44331e-163	7.97501e-163	1.62689e-163	1.03421e-162	0
5.26715e-163	-3.32485e-163	-3.75465e-163	-1.32806e-162	5.96589e-163	-2.42284e-163	-6.23324e-163	-2.62396e-163	3.0722e-163	1.21135e-163	4.06629e-163	-6.1683e-163	-3.92803e-163	-4.42768e-163	9.75331e-163	7.83195e-163	-1.54249e-163	1.36264e-162	-6.84174e-163	-7.36378e-164	-6.15527e-163	-1.12146e-163	1.61237e-163	-1.11919e-162	-8.23629e-163	-1.17204e-163	2.44331e-163	7.97501e-163	1.62689e-163	1.03421e-162	0
5.26715e-163	-3.32485e-163	-3.75465e-163	-1.32806e-162	5.96589e-163	-2.42284e-163	-6.23324e-163	-2.62396e-163	3.0722e-163	1.21135e-163	4.06629e-163	-6.1683e-163	-3.92803e-163	-4.42768e-163	9.75331e-163	7.83195e-163	-1.54249e-163	1.36264e-162	-6.84174e-163	-7.36378e-164	-6.15527e-163	-1.12146e-163	1.61237e-163	-1.11919e-162	-8.23629e-163	-1.17204e-163	2.44331e-163	7.97501e-163	1.62689e-163	1.03421e-162	0
5.26715e-163	-3.32485e-163	-3.75465e-163	-1.32806e-162	5.96589e-163	-2.42284e-163	-6.23324e-163	-2.62396e-163	3.0722e-163	1.21135e-163	4.06629e-163	-6.1683e-163	-3.92803e-163	-4.42768e-163	9.75331e-163	7.83195e-163	-1.54249e-163	1.36264e-162	-6.84174e-163	-7.36378e-164	-6.15527e-163	-1.12146e-163	1.61237e-163	-1.11919e-162	-8.23629e-163	-1.17204e-163	2.44331e-163	7.97501e-163	1.62689e-163	1.03421e-162	0
5.26715e-163	-3.32485e-163	-3.75465e-163	-1.32806e-162	5.96589e-163	-2.42284e-163	-6.23324e-163	-2.62396e-163	3.0722e-163	1.21135e-163	4.06629e-163	-6.1683e-163	-3.92803e-163	-4.42768e-163	9.75331e-163	7.83195e-163	-1.54249e-163	1.36264e-162	-6.84174e-163	-7.36378e-164	-6.15527e-163	-1.12146e-163	1.61237e-163	-1.11919e-162	-8.23629e-163	-1.17204e-163	2.44331e-163	7.97501e-163	1.62689e-163	1.03421e-162	0
5.26715e-163	-3.32485e-163	-3.75465e-163	-1.32806e-162	5.96589e-163	-2.42284e-163	-6.23324e-163	-2.62396e-163	3.0722e-163	1.21135e-163	4.06629e-163	-6.1683e-163	-3.92803e-163	-4.42768e-163	9.75331e-163	7.83195e-163	-1.54249e-163	1.36264e-162	-6.84174e-163	-7.36378e-164	-6.15527e-163	-1.12146e-163	1.61237e-163	-1.11919e-162	-8.23629e-163	-1.17204e-163	2.44331e-163	7.97501e-163	1.62689e-163	1.03421e-162	0
5.26715e-163	-3.32485e-163	-3.75465e-163	-1.32806e-162	5.96589e-163	-2.42284e-163	-6.23324e-163	-2.62396e-163	3.0722e-163	1.21135e-163	4.06629e-163	-6.1683e-163	-3.92803e-163	-4.42768e-163	9.75331e-163	7.83195e-163	-1.54249e-163	1.36264e-162	-6.84174e-163	-7.36378e-164	-6.15527e-163	-1.12146e-163	1.61237e-163	-1.11919e-162	-8.23629e-163	-1.17204e-163	2.44331e-163	7.97501e-163	1.62689e-163	1.03421e-162	0
5.26715e-163	-3.32485e-163	-3.75465e-163	-1.32806e-162	5.96589e-163	-2.42284e-163	-6.23324e-163	-2.62396e-163	3.0722e-163	1.21135e-163	4.06629e-163	-6.1683e-163	-3.92803e-163	-4.42768e-163	9.75331e-163	7.83195e-163	-1.54249e-163	1.36264e-162	-6.84174e-163	-7.36378e-164	-6.15527e-163	-1.12146e-163	1.61237e-163	-1.11919e-162	-8.23629e-163	-1.17204e-163	2.44331e-163	7.97501e-163	1.62689e-163	1.03421e-162	0
5.26715e-163	-3.32485e-163	-3.75465e-163	-1.32806e-162	5.96589e-163	-2.42284e-163	-6.23324e-163	-2.62396e-163	3.0722e-163	1.21135e-163	4.06629e-163	-6.1683e-163	-3.92803e-163	-4.42768e-163	9.75331e-163	7.83195e-163	-1.54249e-163	1.36264e-162	-6.84174e-163	-7.36378e-164	-6.15527e-163	-1.12146e-163	1.61237e-163	-1.11919e-162	-8.23629e-163	-1.17204e-163	2.44331e-163	7.97501e-163	1.62689e-163	1.03421e-162	0
5.26715e-163	-3.32485e-163	-3.75465e-163	-1.32806e-162	5.96589e-163	-2.42284e-163	-6.23324e-163	-2.62396e-163	3.0722e-163	1.21135e-163	4.06629e-163	-6.1683e-163	-3.92803e-163	-4.42768e-163	9.75331e-163	7.83195e-163	-1.54249e-163	1.36264e-162	-6.84174e-163	-7.36378e-164	-6.15527e-163	-1.12146e-163	1.61237e-163	-1.11919e-162	-8.23629e-163	-1.17204e-163	2.44331e-163	7.97501e-163	1.62689e-163	1.03421e-162	0
5.26715e-163	-3.32485e-163	-3.75465e-163	-1.32806e-162	5.96589e-163	-2.42284e-163	-6.23324e-163	-2.62396e-163	3.0722e-163	1.21135e-163	4.06629e-163	-6.1683e-163	-3.92803e-163	-4.42768e-163	9.75331e-163	7.83195e-163	-1.54249e-163	1.36264e-162	-6.84174e-163	-7.36378e-164	-6.15527e-163	-1.12146e-163	1.61237e-163	-1.11919e-162	-8.23629e-163	-1.17204e-163	2.44331e-163	7.97501e-163	1.62689e-163	1.03421e-162	0
5.26715e-163	-3.32485e-163	-3.75465e-163	-1.32806e-162	5.96589e-163	-2.42284e-163	-6.23324e-163	-2.62396e-163	3.0722e-163	1.21135e-163	4.06629e-163	-6.1683e-163	-3.92803e-163	-4.42768e-163	9.75331e-163	7.83195e-163	-1.54249e-163	1.36264e-162	-6.84174e-163	-7.36378e-164	-6.15527e-163	-1.12146e-163	1.61237e-163	-1.11919e-162	-8.23629e-163	-1.17204e-163	2.44331e-163	7.97501e-163	1.62689e-163	1.03421e-162	0
5.26715e-163	-3.32485e-163	-3.75465e-163	-1.32806e-162	5.96589e-163	-2.42284e-163	-6.23324e-163	-2.62396e-163	3.0722e-163	1.21135e-163	4.06629e-163	-6.1683e-163	-3.92803e-163	-4.42768e-163	9.75331e-163	7.83195e-163	-1.54249e-163	1.36264e-162	-6.84174e-163	-7.36378e-164	-6.15527e-163	-1.12146e-163	1.61237e-163	-1.11919e-162	-8.23629e-163	-1.17204e-163	2.44331e-163	7.97501e-163	1.62689e-163	1.03421e-162	0
5.26715e-163	-3.32485e-163	-3.75465e-163	-1.32806e-162	5.96589e-163	-2.42284e-163	-6.23324e-163	-2.62396e-163	3.0722e-163	1.21135e-163	4.06629e-163	-6.1683e-163	-3.92803e-163	-4.42768e-163	9.75331e-163	7.83195e-163	-1.54249e-163	1.36264e-162	-6.84174e-163	-7.36378e-164	-6.15527e-163	-1.12146e-163	1.61237e-163	-1.11919e-162	-8.23629e-163	-1.17204e-163	2.44331e-163	7.97501e-163	1.62689e-163	1.03421e-162	0
5.26715e-163	-3.32485e-163	-3.75465e-163	-1.32806e-162	5.96589e-163	-2.42284e-163	-6.23324e-163	-2.62396e-163	3.0722e-163	1.21135e-163	4.06629e-163	-6.1683e-163	-3.92803e-163	-4.42768e-163	9.75331e-163	7.83195e-163	-1.54249e-163	1.36264e-162	-6.84174e-163	-7.36378e-164	-6.15527e-163	-1.12146e-163	1.61237e-163	-1.11919e-162	-8.23629e-163	-1.17204e-163	2.44331e-163	7.97501e-163	1.62689e-163	1.03421e-162	0
5.26715e-163	-3.32485e-163	-3.75465e-163	-1.32806e-162	5.96589e-163	-2.42284e-163	-6.23324e-163	-2.62396e-163	3.0722e-163	1.21135e-163	4.06629e-163	-6.1683e-163	-3.92803e-163	-4.42768e-163	9.75331e-163	7.83195e-163	-1.54249e-163	1.36264e-162	-6.84174e-163	-7.36378e-164	-6.15527e-163	-1.12146e-163	1.61237e-163	-1.11919e-162	-8.23629e-163	-1.17204e-163	2.44331e-163	7.97501e-163	1.62689e-163	1.03421e-162	0
5.26715e-163	-3.32485e-163	-3.75465e-163	-1.32806e-162	5.96589e-163	-2.42284e-163	-6.23324e-163	-2.62396e-163	3.0722e-163	1.21135e-163	4.06629e-163	-6.1683e-163	-3.92803e-163	-4.42768e-163	9.75331e-163	7.83195e-163	-1.54249e-163	1.36264e-162	-6.84174e-163	-7.36378e-164	-6.15527e-163	-1.12146e-163	1.61237e-163	-1.11919e-162	-8.23629e-163	-1.17204e-163	2.44331e-163	7.97501e-163	1.62689e-163	1.03421e-162	0
5.26715e-163	-3.32485e-163	-3.75465e-163	-1.32806e-162	5.96589e-163	-2.42284e-163	-6.23324e-163	-2.62396e-163	3.0722e-163	1.21135e-163	4.06629e-163	-6.1683e-163	-3.92803e-163	-4.42768e-163	9.75331e-163	7.83195e-163	-1.54249e-163	1.36264e-162	-6.84174e-163	-7.36378e-164	-6.15527e-163	-1.12146e-163	1.61237e-163	-1.11919e-162	-8.23629e-163	-1.17204e-163	2.44331e-163	7.97501e-163	1.62689e-163	1.03421e-162	0
5.26715e-163	-3.32485e-163	-3.75465e-163	-1.32806e-162	5.96589e-163	-2.42284e-163	-6.23324e-163	-2.62396e-163	3.0722e-163	1.21135e-163	4.06629e-163	-6.1683e-163	-3.92803e-163	-4.42768e-163	9.75331e-163	7.83195e-163	-1.54249e-163	1.36264e-162	-6.84174e-163	-7.36378e-164	-6.15527e-163	-1.12146e-163	1.61237e-163	-1.11919e-162	-8.23629e-163	-1.17204e-163	2.44331e-163	7.97501e-163	1.62689e-163	1.03421e-162	0
5.26715e-163	-3.32485e-163	-3.75465e-163	-1.32806e-162	5.96589e-163	-2.42284e-163	-6.23324e-163	-2.62396e-163	3.0722e-163	1.21135e-163	4.06629e-163	-6.1683e-163	-3.92803e-163	-4.42768e-163	9.75331e-163	7.83195e-163	-1.54249e-163	1.36264e-162	-6.84174e-163	-7.36378e-164	-6.15527e-163	-1.12146e-163	1.61237e-163	-1.11919e-162	-8.23629e-163	-1.17204e-163	2.44331e-163	7.97501e-163	1.62689e-163	1.03421e-162	0
5.26715e-163	-3.32485e-163	-3.75465e-163	-1.32806e-162	5.96589e-163	-2.42284e-163	-6.23324e-163	-2.62396e-163	3.0722e-163	1.21135e-163	4.06629e-163	-6.1683e-163	-3.92803e-163	-4.42768e-163	9.75331e-163	7.83195e-163	-1.54249e-163	1.36264e-162	-6.84174e-163	-7.36378e-164	-6.15527e-163	-1.12146e-163	1.61237e-163	-1.11919e-162	-8.23629e-163	-1.17204e-163	2.44331e-163	7.97501e-163	1.62689e-163	1.03421e-162	0
5.26715e-163	-3.32485e-163	-3.75465e-163	-1.32806e-162	5.96589e-163	-2.42284e-163	-6.23324e-163	-2.62396e-163	3.0722e-163	1.21135e-163	4.06629e-163	-6.1683e-163	-3.92803e-163	-4.42768e-163	9.75331e-163	7.83195e-163	-1.54249e-163	1.36264e-162	-6.84174e-163	-7.36378e-164	-6.15527e-163	-1.12146e-163	1.61237e-163	-1.11919e-162	-8.23629e-163	-1.17204e-163	2.44331e-163	7.97501e-163	1.62689e-163	1.03421e-162	0
5.26715e-163	-3.32485e-163	-3.75465e-163	-1.32806e-162	5.96589e-163	-2.42284e-163	-6.23324e-163	-2.62396e-163	3.0722e-163	1.21135e-163	4.06629e-163	-6.1683e-163	-3.92803e-163	-4.42768e-163	9.75331e-163	7.83195e-163	-1.54249e-163	1.36264e-162	-6.84174e-163	-7.36378e-164	-6.15527e-163	-1.12146e-163	1.61237e-163	-1.11919e-162	-8.23629e-163	-1.17204e-163	2.44331e-163	7.97501e-163	1.62689e-163	1.03421e-162	0
5.26715e-163	-3.32485e-163	-3.75465e-163	-1.32806e-162	5.96589e-163	-2.42284e-163	-6.23324e-163	-2.62396e-163	3.0722e-163	1.21135e-163	4.06629e-163	-6.1683e-163	-3.92803e-163	-4.42768e-163	9.75331e-163	7.83195e-163	-1.54249e-163	1.36264e-162	-6.84174e-163	-7.36378e-164	-6.15527e-163	-1.12146e-163	1.61237e-163	-1.11919e-162	-8.23629e-163	-1.17204e-163	2.44331e-163	7.97501e-163	1.62689e-163	1.03421e-162	0
5.26715e-163	-3.32485e-163	-3.75465e-163	-1.32806e-162	5.96589e-163	-2.42284e-163	-6.23324e-163	-2.62396e-163	3.0722e-163	1.21135e-163	4.06629e-163	-6.1683e-163	-3.92803e-163	-4.42768e-163	9.75331e-163	7.83195e-163	-1.54249e-163	1.36264e-162	-6.84174e-163	-7.36378e-164	-6.15527e-163	-1.12146e-163	1.61237e-163	-1.11919e-162	-8.23629e-163	-1.17204e-163	2.44331e-163	7.97501e-163	1.62689e-163	1.03421e-162	0
5.26715e-163	-3.32485e-163	-3.75465e-163	-1.32806e-162	5.96589e-163	-2.42284e-163	-6.23324e-163	-2.62396e-163	3.0722e-163	1.21135e-163	4.06629e-163	-6.1683e-163	-3.92803e-163	-4.42768e-163	9.75331e-163	7.83195e-163	-1.54249e-163	1.36264e-162	-6.84174e-163	-7.36378e-164	-6.15527e-163	-1.12146e-163	1.61237e-163	-1.11919e-162	-8.23629e-163	-1.17204e-163	2.44331e-163	7.97501e-163	1.62689e-163	1.03421e-162	0
5.26715e-163	-3.32485e-163	-3.75465e-163	-1.32806e-162	5.96589e-163	-2.42284e-163	-6.23324e-163	-2.62396e-163	3.0722e-163	1.21135e-163	4.06629e-163	-6.1683e-163	-3.92803e-163	-4.42768e-163	9.75331e-163	7.83195e-163	-1.54249e-163	1.36264e-162	-6.84174e-163	-7.36378e-164	-6.15527e-163	-1.12146e-163	1.61237e-163	-1.11919e-162	-8.23629e-163	-1.17204e-163	2.44331e-163	7.97501e-163	1.62689e-163	1.03421e-162	0
5.26715e-163	-3.32485e-163	-3.75465e-163	-1.32806e-162	5.96589e-163	-2.42284e-163	-6.23324e-163	-2.62396e-163	3.0722e-163	1.21135e-163	4.06629e-163	-6.1683e-163	-3.92803e-163	-4.42768e-163	9.75331e-163	7.83195e-163	-1.54249e-163	1.36264e-162	-6.84174e-163	-7.36378e-164	-6.15527e-163	-1.12146e-163	1.61237e-163	-1.11919e-162	-8.23629e-163	-1.17204e-163	2.44331e-163	7.97501e-163	1.62689e-163	1.03421e-162	0
5.26715e-163	-3.32485e-163	-3.75465e-163	-1.32806e-162	5.96589e-163	-2.42284e-163	-6.23324e-163	-2.62396e-163	3.0722e-163	1.21135e-163	4.06629e-163	-6.1683e-163	-3.92803e-163	-4.42768e-163	9.75331e-163	7.83195e-163	-1.54249e-163	1.36264e-162	-6.84174e-163	-7.36378e-164	-6.15527e-163	-1.12146e-163	1.61237e-163	-1.11919e-162	-8.23629e-163	-1.17204e-163	2.44331e-163	7.97501e-163	1.62689e-163	1.03421e-162	0
5.26715e-163	-3.32485e-163	-3.75465e-163	-1.32806e-162	5.96589e-163	-2.42284e-163	-6.23324e-163	-2.62396e-163	3.0722e-163	1.21135e-163	4.06629e-163	-6.1683e-163	-3.92803e-163	-4.42768e-163	9.75331e-163	7.83195e-163	-1.54249e-163	1.36264e-162	-6.84174e-163	-7.36378e-164	-6.15527e-163	-1.12146e-163	1.61237e-163	-1.11919e-162	-8.23629e-163	-1.17204e-163	2.44331e-163	7.97501e-163	1.62689e-163	1.03421e-162	0
5.26715e-163	-3.32485e-163	-3.75465e-163	-1.32806e-162	5.96589e-163	-2.42284e-163	-6.23324e-163	-2.62396e-163	3.0722e-163	1.21135e-163	4.06629e-163	-6.1683e-163	-3.92803e-163	-4.42768e-163	9.75331e-163	7.83195e-163	-1.54249e-163	1.36264e-162	-6.84174e-163	-7.36378e-164	-6.15527e-163	-1.12146e-163	1.61237e-163	-1.11919e-162	-8.23629e-163	-1.17204e-163	2.44331e-163	7.97501e-163	1.62689e-163	1.03421e-162	0
5.26715e-163	-3.32485e-163	-3.75465e-163	-1.32806e-162	5.96589e-163	-2.42284e-163	-6.23324e-163	-2.62396e-163	3.0722e-163	1.21135e-163	4.06629e-163	-6.1683e-163	-3.92803e-163	-4.42768e-163	9.75331e-163	7.83195e-163	-1.54249e-163	1.36264e-162	-6.84174e-163	-7.36378e-164	-6.15527e-163	-1.12146e-163	1.61237e-163	-1.11919e-162	-8.23629e-163	-1.17204e-163	2.44331e-163	7.97501e-163	1.62689e-163	1.03421e-162	0
5.26715e-163	-3.32485e-163	-3.75465e-163	-1.32806e-162	5.96589e-163	-2.42284e-163	-6.23324e-163	-2.62396e-163	3.0722e-163	1.21135e-163	4.06629e-163	-6.1683e-163	-3.92803e-163	-4.42768e-163	9.75331e-163	7.83195e-163	-1.54249e-163	1.36264e-162	-6.84174e-163	-7.36378e-164	-6.15527e-163	-1.12146e-163	1.61237e-163	-1.11919e-162	-8.23629e-163	-1.17204e-163	2.44331e-163	7.97501e-163	1.62689e-163	1.03421e-162	0
5.26715e-163	-3.32485e-163	-3.75465e-163	-1.32806e-162	5.96589e-163	-2.42284e-163	-6.23324e-163	-2.62396e-163	3.0722e-163	1.21135e-163	4.06629e-163	-6.1683e-163	-3.92803e-163	-4.42768e-163	9.75331e-163	7.83195e-163	-1.54249e-163	1.36264e-162	-6.84174e-163	-7.36378e-164	-6.15527e-163	-1.12146e-163	1.61237e-163	-1.11919e-162	-8.23629e-163	-1.17204e-163	2.44331e-163	7.97501e-163	1.62689e-163	1.03421e-162	0
5.26715e-163	-3.32485e-163	-3.75465e-163	-1.32806e-162	5.96589e-163	-2.42284e-163	-6.23324e-163	-2.62396e-163	3.0722e-163	1.21135e-163	4.06629e-163	-6.1683e-163	-3.92803e-163	-4.42768e-163	9.75331e-163	7.83195e-163	-1.54249e-163	1.36264e-162	-6.84174e-163	-7.36378e-164	-6.15527e-163	-1.12146e-163	1.61237e-163	-1.11919e-162	-8.23629e-163	-1.17204e-163	2.44331e-163	7.97501e-163	1.62689e-163	1.03421e-162	0
5.26715e-163	-3.32485e-163	-3.75465e-163	-1.32806e-162	5.96589e-163	-2.42284e-163	-6.23324e-163	-2.62396e-163	3.0722e-163	1.21135e-163	4.06629e-163	-6.1683e-163	-3.92803e-163	-4.42768e-163	9.75331e-163	7.83195e-163	-1.54249e-163	1.36264e-162	-6.84174e-163	-7.36378e-164	-6.15527e-163	-1.12146e-163	1.61237e-163	-1.11919e-162	-8.23629e-163	-1.17204e-163	2.44331e-163	7.97501e-163	1.62689e-163	1.03421e-162	0
5.26715e-163	-3.32485e-163	-3.75465e-163	-1.32806e-162	5.96589e-163	-2.42284e-163	-6.23324e-163	-2.62396e-163	3.0722e-163	1.21135e-163	4.06629e-163	-6.1683e-163	-3.92803e-163	-4.42768e-163	9.75331e-163	7.83195e-163	-1.54249e-163	1.36264e-162	-6.84174e-163	-7.36378e-164	-6.15527e-163	-1.12146e-163	1.61237e-163	-1.11919e-162	-8.23629e-163	-1.17204e-163	2.44331e-163	7.97501e-163	1.62689e-163	1.03421e-162	0
5.26715e-163	-3.32485e-163	-3.75465e-163	-1.32806e-162	5.96589e-163	-2.42284e-163	-6.23324e-163	-2.62396e-163	3.0722e-163	1.21135e-163	4.06629e-163	-6.1683e-163	-3.92803e-163	-4.42768e-163	9.75331e-163	7.83195e-163	-1.54249e-163	1.36264e-162	-6.84174e-163	-7.36378e-164	-6.15527e-163	-1.12146e-163	1.61237e-163	-1.11919e-162	-8.23629e-163	-1.17204e-163	2.44331e-163	7.97501e-163	1.62689e-163	1.03421e-162	0
5.26715e-163	-3.32485e-163	-3.75465e-163	-1.32806e-162	5.96589e-163	-2.42284e-163	-6.23324e-163	-2.62396e-163	3.0722e-163	1.21135e-163	4.06629e-163	-6.1683e-163	-3.92803e-163	-4.42768e-163	9.75331e-163	7.83195e-163	-1.54249e-163	1.36264e-162	-6.84174e-163	-7.36378e-164	-6.15527e-163	-1.12146e-163	1.61237e-163	-1.11919e-162	-8.23629e-163	-1.17204e-163	2.44331e-163	7.97501e-163	1.62689e-163	1.03421e-162	0
5.26715e-163	-3.32485e-163	-3.75465e-163	-1.32806e-162	5.96589e-163	-2.42284e-163	-6.23324e-163	-2.62396e-163	3.0722e-163	1.21135e-163	4.06629e-163	-6.1683e-163	-3.92803e-163	-4.42768e-163	9.75331e-163	7.83195e-163	-1.54249e-163	1.36264e-162	-6.84174e-163	-7.36378e-164	-6.15527e-163	-1.12146e-163	1.61237e-163	-1.11919e-162	-8.23629e-163	-1.17204e-163	2.44331e-163	7.97501e-163	1.62689e-163	1.03421e-162	0
5.26715e-163	-3.32485e-163	-3.75465e-163	-1.32806e-162	5.96589e-163	-2.42284e-163	-6.23324e-163	-2.62396e-163	3.0722e-163	1.21135e-163	4.06629e-163	-6.1683e-163	-3.92803e-163	-4.42768e-163	9.75331e-163	7.83195e-163	-1.54249e-163	1.36264e-162	-6.84174e-163	-7.36378e-164	-6.15527e-163	-1.12146e-163	1.61237e-163	-1.11919e-162	-8.23629e-163	-1.17204e-163	2.44331e-163	7.97501e-163	1.62689e-163	1.03421e-162	0
5.26715e-163	-3.32485e-163	-3.75465e-163	-1.32806e-162	5.96589e-163	-2.42284e-163	-6.23324e-163	-2.62396e-163	3.0722e-163	1.21135e-163	4.06629e-163	-6.1683e-163	-3.92803e-163	-4.42768e-163	9.75331e-163	7.83195e-163	-1.54249e-163	1.36264e-162	-6.84174e-163	-7.36378e-164	-6.15527e-163	-1.12146e-163	1.61237e-163	-1.11919e-162	-8.23629e-163	-1.17204e-163	2.44331e-163	7.97501e-163	1.62689e-163	1.03421e-162	0
5.26715e-163	-3.32485e-163	-3.75465e-163	-1.32806e-162	5.96589e-163	-2.42284e-163	-6.23324e-163	-2.62396e-163	3.0722e-163	1.21135e-163	4.06629e-163	-6.1683e-163	-3.92803e-163	-4.42768e-163	9.75331e-163	7.83195e-163	-1.54249e-163	1.36264e-162	-6.84174e-163	-7.36378e-164	-6.15527e-163	-1.12146e-163	1.61237e-163	-1.11919e-162	-8.23629e-163	-1.17204e-163	2.44331e-163	7.97501e-163	1.62689e-163	1.03421e-162	0
5.26715e-163	-3.32485e-163	-3.75465e-163	-1.32806e-162	5.96589e-163	-2.42284e-163	-6.23324e-163	-2.62396e-163	3.0722e-163	1.21135e-163	4.06629e-163	-6.1683e-163	-3.92803e-163	-4.42768e-163	9.75331e-163	7.83195e-163	-1.54249e-163	1.36264e-162	-6.84174e-163	-7.36378e-164	-6.15527e-163	-1.12146e-163	1.61237e-163	-1.11919e-162	-8.23629e-163	-1.17204e-163	2.44331e-163	7.97501e-163	1.62689e-163	1.03421e-162	0
5.26715e-163	-3.32485e-163	-3.75465e-163	-1.32806e-162	5.96589e-163	-2.42284e-163	-6.23324e-163	-2.62396e-163	3.0722e-163	1.21135e-163	4.06629e-163	-6.1683e-163	-3.92803e-163	-4.42768e-163	9.75331e-163	7.83195e-163	-1.54249e-163	1.36264e-162	-6.84174e-163	-7.36378e-164	-6.15527e-163	-1.12146e-163	1.61237e-163	-1.11919e-162	-8.23629e-163	-1.17204e-163	2.44331e-163	7.97501e-163	1.62689e-163	1.03421e-162	0
5.26715e-163	-3.32485e-163	-3.75465e-163	-1.32806e-162	5.96589e-163	-2.42284e-163	-6.23324e-163	-2.62396e-163	3.0722e-163	1.21135e-163	4.06629e-163	-6.1683e-163	-3.92803e-163	-4.42768e-163	9.75331e-163	7.83195e-163	-1.54249e-163	1.36264e-162	-6.84174e-163	-7.36378e-164	-6.15527e-163	-1.12146e-163	1.61237e-163	-1.11919e-162	-8.23629e-163	-1.17204e-163	2.44331e-163	7.97501e-163	1.62689e-163	1.03421e-162	0
5.26715e-163	-3.32485e-163	-3.75465e-163	-1.32806e-162	5.96589e-163	-2.42284e-163	-6.23324e-163	-2.62396e-163	3.0722e-163	1.21135e-163	4.06629e-163	-6.1683e-163	-3.92803e-163	-4.42768e-163	9.75331e-163	7.83195e-163	-1.54249e-163	1.36264e-162	-6.84174e-163	-7.36378e-164	-6.15527e-163	-1.12146e-163	1.61237e-163	-1.11919e-162	-8.23629e-163	-1.17204e-163	2.44331e-163	7.97501e-163	1.62689e-163	1.03421e-162	0
5.26715e-163	-3.32485e-163	-3.75465e-163	-1.32806e-162	5.96589e-163	-2.42284e-163	-6.23324e-163	-2.62396e-163	3.0722e-163	1.21135e-163	4.06629e-163	-6.1683e-163	-3.92803e-163	-4.42768e-163	9.75331e-163	7.83195e-163	-1.54249e-163	1.36264e-162	-6.84174e-163	-7.36378e-164	-6.15527e-163	-1.12146e-163	1.61237e-163	-1.11919e-162	-8.23629e-163	-1.17204e-163	2.44331e-163	7.97501e-163	1.62689e-163	1.03421e-162	0
5.26715e-163	-3.32485e-163	-3.75465e-163	-1.32806e-162	5.96589e-163	-2.42284e-163	-6.23324e-163	-2.62396e-163	3.0722e-163	1.21135e-163	4.06629e-163	-6.1683e-163	-3.92803e-163	-4.42768e-163	9.75331e-163	7.83195e-163	-1.54249e-163	1.36264e-162	-6.84174e-163	-7.36378e-164	-6.15527e-163	-1.12146e-163	1.61237e-163	-1.11919e-162	-8.23629e-163	-1.17204e-163	2.44331e-163	7.97501e-163	1.62689e-163	1.03421e-162	0
5.26715e-163	-3.32485e-163	-3.75465e-163	-1.32806e-162	5.96589e-163	-2.42284e-163	-6.23324e-163	-2.62396e-163	3.0722e-163	1.21135e-163	4.06629e-163	-6.1683e-163	-3.92803e-163	-4.42768e-163	9.75331e-163	7.83195e-163	-1.54249e-163	1.36264e-162	-6.84174e-163	-7.36378e-164	-6.15527e-163	-1.12146e-163	1.61237e-163	-1.11919e-162	-8.23629e-163	-1.17204e-163	2.44331e-163	7.97501e-163	1.62689e-163	1.03421e-162	0
5.26715e-163	-3.32485e-163	-3.75465e-163	-1.32806e-162	5.96589e-163	-2.42284e-163	-6.23324e-163	-2.62396e-163	3.0722e-163	1.21135e-163	4.06629e-163	-6.1683e-163	-3.92803e-163	-4.42768e-163	9.75331e-163	7.83195e-163	-1.54249e-163	1.36264e-162	-6.84174e-163	-7.36378e-164	-6.15527e-163	-1.12146e-163	1.61237e-163	-1.11919e-162	-8.23629e-163	-1.17204e-163	2.44331e-163	7.97501e-163	1.62689e-163	1.03421e-162	0
5.26715e-163	-3.32485e-163	-3.75465e-163	-1.32806e-162	5.96589e-163	-2.42284e-163	-6.23324e-163	-2.62396e-163	3.0722e-163	1.21135e-163	4.06629e-163	-6.1683e-163	-3.92803e-163	-4.42768e-163	9.75331e-163	7.83195e-163	-1.54249e-163	1.36264e-162	-6.84174e-163	-7.36378e-164	-6.15527e-163	-1.12146e-163	1.61237e-163	-1.11919e-162	-8.23629e-163	-1.17204e-163	2.44331e-163	7.97501e-163	1.62689e-163	1.03421e-162	0
5.26715e-163	-3.32485e-163	-3.75465e-163	-1.32806e-162	5.96589e-163	-2.42284e-163	-6.23324e-163	-2.62396e-163	3.0722e-163	1.21135e-163	4.06629e-163	-6.1683e-163	-3.92803e-163	-4.42768e-163	9.75331e-163	7.83195e-163	-1.54249e-163	1.36264e-162	-6.84174e-163	-7.36378e-164	-6.15527e-163	-1.12146e-163	1.61237e-163	-1.11919e-162	-8.23629e-163	-1.17204e-163	2.44331e-163	7.97501e-163	1.62689e-163	1.03421e-162	0
5.26715e-163	-3.32485e-163	-3.75465e-163	-1.32806e-162	5.96589e-163	-2.42284e-163	-6.23324e-163	-2.62396e-163	3.0722e-163	1.21135e-163	4.06629e-163	-6.1683e-163	-3.92803e-163	-4.42768e-163	9.75331e-163	7.83195e-163	-1.54249e-163	1.36264e-162	-6.84174e-163	-7.36378e-164	-6.15527e-163	-1.12146e-163	1.61237e-163	-1.11919e-162	-8.23629e-163	-1.17204e-163	2.44331e-163	7.97501e-163	1.62689e-163	1.03421e-162	0
5.26715e-163	-3.32485e-163	-3.75465e-163	-1.32806e-162	5.96589e-163	-2.42284e-163	-6.23324e-163	-2.62396e-163	3.0722e-163	1.21135e-163	4.06629e-163	-6.1683e-163	-3.92803e-163	-4.42768e-163	9.75331e-163	7.83195e-163	-1.54249e-163	1.36264e-162	-6.84174e-163	-7.36378e-164	-6.15527e-163	-1.12146e-163	1.61237e-163	-1.11919e-162	-8.23629e-163	-1.17204e-163	2.44331e-163	7.97501e-163	1.62689e-163	1.03421e-162	0
5.26715e-163	-3.32485e-163	-3.75465e-163	-1.32806e-162	5.96589e-163	-2.42284e-163	-6.23324e-163	-2.62396e-163	3.0722e-163	1.21135e-163	4.06629e-163	-6.1683e-163	-3.92803e-163	-4.42768e-163	9.75331e-163	7.83195e-163	-1.54249e-163	1.36264e-162	-6.84174e-163	-7.36378e-164	-6.15527e-163	-1.12146e-163	1.61237e-163	-1.11919e-162	-8.23629e-163	-1.17204e-163	2.44331e-163	7.97501e-163	1.62689e-163	1.03421e-162	0
5.26715e-163	-3.32485e-163	-3.75465e-163	-1.32806e-162	5.96589e-163	-2.42284e-163	-6.23324e-163	-2.62396e-163	3.0722e-163	1.21135e-163	4.06629e-163	-6.1683e-163	-3.92803e-163	-4.42768e-163	9.75331e-163	7.83195e-163	-1.54249e-163	1.36264e-162	-6.84174e-163	-7.36378e-164	-6.15527e-163	-1.12146e-163	1.61237e-163	-1.11919e-162	-8.23629e-163	-1.17204e-163	2.44331e-163	7.97501e-163	1.62689e-163	1.03421e-162	0
5.26715e-163	-3.32485e-163	-3.75465e-163	-1.32806e-162	5.96589e-163	-2.42284e-163	-6.23324e-163	-2.62396e-163	3.0722e-163	1.21135e-163	4.06629e-163	-6.1683e-163	-3.92803e-163	-4.42768e-163	9.75331e-163	7.83195e-163	-1.54249e-163	1.36264e-162	-6.84174e-163	-7.36378e-164	-6.15527e-163	-1.12146e-163	1.61237e-163	-1.11919e-162	-8.23629e-163	-1.17204e-163	2.44331e-163	7.97501e-163	1.62689e-163	1.03421e-162	0
5.26715e-163	-3.32485e-163	-3.75465e-163	-1.32806e-162	5.96589e-163	-2.42284e-163	-6.23324e-163	-2.62396e-163	3.0722e-163	1.21135e-163	4.06629e-163	-6.1683e-163	-3.92803e-163	-4.42768e-163	9.75331e-163	7.83195e-163	-1.54249e-163	1.36264e-162	-6.84174e-163	-7.36378e-164	-6.15527e-163	-1.12146e-163	1.61237e-163	-1.11919e-162	-8.23629e-163	-1.17204e-163	2.44331e-163	7.97501e-163	1.62689e-163	1.03421e-162	0
5.26715e-163	-3.32485e-163	-3.75465e-163	-1.32806e-162	5.96589e-163	-2.42284e-163	-6.23324e-163	-2.62396e-163	3.0722e-163	1.21135e-163	4.06629e-163	-6.1683e-163	-3.92803e-163	-4.42768e-163	9.75331e-163	7.83195e-163	-1.54249e-163	1.36264e-162	-6.84174e-163	-7.36378e-164	-6.15527e-163	-1.12146e-163	1.61237e-163	-1.11919e-162	-8.23629e-163	-1.17204e-163	2.44331e-163	7.97501e-163	1.62689e-163	1.03421e-162	0
5.26715e-163	-3.32485e-163	-3.75465e-163	-1.32806e-162	5.96589e-163	-2.42284e-163	-6.23324e-163	-2.62396e-163	3.0722e-163	1.21135e-163	4.06629e-163	-6.1683e-163	-3.92803e-163	-4.42768e-163	9.75331e-163	7.83195e-163	-1.54249e-163	1.36264e-162	-6.84174e-163	-7.36378e-164	-6.15527e-163	-1.12146e-163	1.61237e-163	-1.11919e-162	-8.23629e-163	-1.17204e-163	2.44331e-163	7.97501e-163	1.62689e-163	1.03421e-162	0
5.26715e-163	-3.32485e-163	-3.75465e-163	-1.32806e-162	5.96589e-163	-2.42284e-163	-6.23324e-163	-2.62396e-163	3.0722e-163	1.21135e-163	4.06629e-163	-6.1683e-163	-3.92803e-163	-4.42768e-163	9.75331e-163	7.83195e-163	-1.54249e-163	1.36264e-162	-6.84174e-163	-7.36378e-164	-6.15527e-163	-1.12146e-163	1.61237e-163	-1.11919e-162	-8.23629e-163	-1.17204e-163	2.44331e-163	7.97501e-163	1.62689e-163	1.03421e-162	0
5.26715e-163	-3.32485e-163	-3.75465e-163	-1.32806e-162	5.96589e-163	-2.42284e-163	-6.23324e-163	-2.62396e-163	3.0722e-163	1.21135e-163	4.06629e-163	-6.1683e-163	-3.92803e-163	-4.42768e-163	9.75331e-163	7.83195e-163	-1.54249e-163	1.36264e-162	-6.84174e-163	-7.36378e-164	-6.15527e-163	-1.12146e-163	1.61237e-163	-1.11919e-162	-8.23629e-163	-1.17204e-163	2.44331e-163	7.97501e-163	1.62689e-163	1.03421e-162	0
5.26715e-163	-3.32485e-163	-3.75465e-163	-1.32806e-162	5.96589e-163	-2.42284e-163	-6.23324e-163	-2.62396e-163	3.0722e-163	1.21135e-163	4.06629e-163	-6.1683e-163	-3.92803e-163	-4.42768e-163	9.75331e-163	7.83195e-163	-1.54249e-163	1.36264e-162	-6.84174e-163	-7.36378e-164	-6.15527e-163	-1.12146e-163	1.61237e-163	-1.11919e-162	-8.23629e-163	-1.17204e-163	2.44331e-163	7.97501e-163	1.62689e-163	1.03421e-162	0
5.26715e-163	-3.32485e-163	-3.75465e-163	-1.32806e-162	5.96589e-163	-2.42284e-163	-6.23324e-163	-2.62396e-163	3.0722e-163	1.21135e-163	4.06629e-163	-6.1683e-163	-3.92803e-163	-4.42768e-163	9.75331e-163	7.83195e-163	-1.54249e-163	1.36264e-162	-6.84174e-163	-7.36378e-164	-6.15527e-163	-1.12146e-163	1.61237e-163	-1.11919e-162	-8.23629e-163	-1.17204e-163	2.44331e-163	7.97501e-163	1.62689e-163	1.03421e-162	0
5.26715e-163	-3.32485e-163	-3.75465e-163	-1.32806e-162	5.96589e-163	-2.42284e-163	-6.23324e-163	-2.62396e-163	3.0722e-163	1.21135e-163	4.06629e-163	-6.1683e-163	-3.92803e-163	-4.42768e-163	9.75331e-163	7.83195e-163	-1.54249e-163	1.36264e-162	-6.84174e-163	-7.36378e-164	-6.15527e-163	-1.12146e-163	1.61237e-163	-1.11919e-162	-8.23629e-163	-1.17204e-163	2.44331e-163	7.97501e-163	1.62689e-163	1.03421e-162	0
5.26715e-163	-3.32485e-163	-3.75465e-163	-1.32806e-162	5.96589e-163	-2.42284e-163	-6.23324e-163	-2.62396e-163	3.0722e-163	1.21135e-163	4.06629e-163	-6.1683e-163	-3.92803e-163	-4.42768e-163	9.75331e-163	7.83195e-163	-1.54249e-163	1.36264e-162	-6.84174e-163	-7.36378e-164	-6.15527e-163	-1.12146e-163	1.61237e-163	-1.11919e-162	-8.23629e-163	-1.17204e-163	2.44331e-163	7.97501e-163	1.62689e-163	1.03421e-162	0
5.26715e-163	-3.32485e-163	-3.75465e-163	-1.32806e-162	5.96589e-163	-2.42284e-163	-6.23324e-163	-2.62396e-163	3.0722e-163	1.21135e-163	4.06629e-163	-6.1683e-163	-3.92803e-163	-4.42768e-163	9.75331e-163	7.83195e-163	-1.54249e-163	1.36264e-162	-6.84174e-163	-7.36378e-164	-6.15527e-163	-1.12146e-163	1.61237e-163	-1.11919e-162	-8.23629e-163	-1.17204e-163	2.44331e-163	7.97501e-163	1.62689e-163	1.03421e-162	0
5.26715e-163	-3.32485e-163	-3.75465e-163	-1.32806e-162	5.96589e-163	-2.42284e-163	-6.23324e-163	-2.62396e-163	3.0722e-163	1.21135e-163	4.06629e-163	-6.1683e-163	-3.92803e-163	-4.42768e-163	9.75331e-163	7.83195e-163	-1.54249e-163	1.36264e-162	-6.84174e-163	-7.36378e-164	-6.15527e-163	-1.12146e-163	1.61237e-163	-1.11919e-162	-8.23629e-163	-1.17204e-163	2.44331e-163	7.97501e-163	1.62689e-163	1.03421e-162	0
5.26715e-163	-3.32485e-163	-3.75465e-163	-1.32806e-162	5.96589e-163	-2.42284e-163	-6.23324e-163	-2.62396e-163	3.0722e-163	1.21135e-163	4.06629e-163	-6.1683e-163	-3.92803e-163	-4.42768e-163	9.75331e-163	7.83195e-163	-1.54249e-163	1.36264e-162	-6.84174e-163	-7.36378e-164	-6.15527e-163	-1.12146e-163	1.61237e-163	-1.11919e-162	-8.23629e-163	-1.17204e-163	2.44331e-163	7.97501e-163	1.62689e-163	1.03421e-162	0
5.26715e-163	-3.32485e-163	-3.75465e-163	-1.32806e-162	5.96589e-163	-2.42284e-163	-6.23324e-163	-2.62396e-163	3.0722e-163	1.21135e-163	4.06629e-163	-6.1683e-163	-3.92803e-163	-4.42768e-163	9.75331e-163	7.83195e-163	-1.54249e-163	1.36264e-162	-6.84174e-163	-7.36378e-164	-6.15527e-163	-1.12146e-163	1.61237e-163	-1.11919e-162	-8.23629e-163	-1.17204e-163	2.44331e-163	7.97501e-163	1.62689e-163	1.03421e-162	0
5.26715e-163	-3.32485e-163	-3.75465e-163	-1.32806e-162	5.96589e-163	-2.42284e-163	-6.23324e-163	-2.62396e-163	3.0722e-163	1.21135e-163	4.06629e-163	-6.1683e-163	-3.92803e-163	-4.42768e-163	9.75331e-163	7.83195e-163	-1.54249e-163	1.36264e-162	-6.84174e-163	-7.36378e-164	-6.15527e-163	-1.12146e-163	1.61237e-163	-1.11919e-162	-8.23629e-163	-1.17204e-163	2.44331e-163	7.97501e-163	1.62689e-163	1.03421e-162	0
5.26715e-163	-3.32485e-163	-3.75465e-163	-1.32806e-162	5.96589e-163	-2.42284e-163	-6.23324e-163	-2.62396e-163	3.0722e-163	1.21135e-163	4.06629e-163	-6.1683e-163	-3.92803e-163	-4.42768e-163	9.75331e-163	7.83195e-163	-1.54249e-163	1.36264e-162	-6.84174e-163	-7.36378e-164	-6.15527e-163	-1.12146e-163	1.61237e-163	-1.11919e-162	-8.23629e-163	-1.17204e-163	2.44331e-163	7.97501e-163	1.62689e-163	1.03421e-162	0
5.26715e-163	-3.32485e-163	-3.75465e-163	-1.32806e-162	5.96589e-163	-2.42284e-163	-6.23324e-163	-2.62396e-163	3.0722e-163	1.21135e-163	4.06629e-163	-6.1683e-163	-3.92803e-163	-4.42768e-163	9.75331e-163	7.83195e-163	-1.54249e-163	1.36264e-162	-6.84174e-163	-7.36378e-164	-6.15527e-163	-1.12146e-163	1.61237e-163	-1.11919e-162	-8.23629e-163	-1.17204e-163	2.44331e-163	7.97501e-163	1.62689e-163	1.03421e-162	0
5.26715e-163	-3.32485e-163	-3.75465e-163	-1.32806e-162	5.96589e-163	-2.42284e-163	-6.23324e-163	-2.62396e-163	3.0722e-163	1.21135e-163	4.06629e-163	-6.1683e-163	-3.92803e-163	-4.42768e-163	9.75331e-163	7.83195e-163	-1.54249e-163	1.36264e-162	-6.84174e-163	-7.36378e-164	-6.15527e-163	-1.12146e-163	1.61237e-163	-1.11919e-162	-8.23629e-163	-1.17204e-163	2.44331e-163	7.97501e-163	1.62689e-163	1.03421e-162	0
5.26715e-163	-3.32485e-163	-3.75465e-163	-1.32806e-162	5.96589e-163	-2.42284e-163	-6.23324e-163	-2.62396e-163	3.0722e-163	1.21135e-163	4.06629e-163	-6.1683e-163	-3.92803e-163	-4.42768e-163	9.75331e-163	7.83195e-163	-1.54249e-163	1.36264e-162	-6.84174e-163	-7.36378e-164	-6.15527e-163	-1.12146e-163	1.61237e-163	-1.11919e-162	-8.23629e-163	-1.17204e-163	2.44331e-163	7.97501e-163	1.62689e-163	1.03421e-162	0
5.26715e-163	-3.32485e-163	-3.75465e-163	-1.32806e-162	5.96589e-163	-2.42284e-163	-6.23324e-163	-2.62396e-163	3.0722e-163	1.21135e-163	4.06629e-163	-6.1683e-163	-3.92803e-163	-4.42768e-163	9.75331e-163	7.83195e-163	-1.54249e-163	1.36264e-162	-6.84174e-163	-7.36378e-164	-6.15527e-163	-1.12146e-163	1.61237e-163	-1.11919e-162	-8.23629e-163	-1.17204e-163	2.44331e-163	7.97501e-163	1.62689e-163	1.03421e-162	0
5.26715e-163	-3.32485e-163	-3.75465e-163	-1.32806e-162	5.96589e-163	-2.42284e-163	-6.23324e-163	-2.62396e-163	3.0722e-163	1.21135e-163	4.06629e-163	-6.1683e-163	-3.92803e-163	-4.42768e-163	9.75331e-163	7.83195e-163	-1.54249e-163	1.36264e-162	-6.84174e-163	-7.36378e-164	-6.15527e-163	-1.12146e-163	1.61237e-163	-1.11919e-162	-8.23629e-163	-1.17204e-163	2.44331e-163	7.97501e-163	1.62689e-163	1.03421e-162	0
5.26715e-163	-3.32485e-163	-3.75465e-163	-1.32806e-162	5.96589e-163	-2.42284e-163	-6.23324e-163	-2.62396e-163	3.0722e-163	1.21135e-163	4.06629e-163	-6.1683e-163	-3.92803e-163	-4.42768e-163	9.75331e-163	7.83195e-163	-1.54249e-163	1.36264e-162	-6.84174e-163	-7.36378e-164	-6.15527e-163	-1.12146e-163	1.61237e-163	-1.11919e-162	-8.23629e-163	-1.17204e-163	2.44331e-163	7.97501e-163	1.62689e-163	1.03421e-162	0
5.26715e-163	-3.32485e-163	-3.75465e-163	-1.32806e-162	5.96589e-163	-2.42284e-163	-6.23324e-163	-2.62396e-163	3.0722e-163	1.21135e-163	4.06629e-163	-6.1683e-163	-3.92803e-163	-4.42768e-163	9.75331e-163	7.83195e-163	-1.54249e-163	1.36264e-162	-6.84174e-163	-7.36378e-164	-6.15527e-163	-1.12146e-163	1.61237e-163	-1.11919e-162	-8.23629e-163	-1.17204e-163	2.44331e-163	7.97501e-163	1.62689e-163	1.03421e-162	0
5.26715e-163	-3.32485e-163	-3.75465e-163	-1.32806e-162	5.96589e-163	-2.42284e-163	-6.23324e-163	-2.62396e-163	3.0722e-163	1.21135e-163	4.06629e-163	-6.1683e-163	-3.92803e-163	-4.42768e-163	9.75331e-163	7.83195e-163	-1.54249e-163	1.36264e-162	-6.84174e-163	-7.36378e-164	-6.15527e-163	-1.12146e-163	1.61237e-163	-1.11919e-162	-8.23629e-163	-1.17204e-163	2.44331e-163	7.97501e-163	1.62689e-163	1.03421e-162	0
5.26715e-163	-3.32485e-163	-3.75465e-163	-1.32806e-162	5.96589e-163	-2.42284e-163	-6.23324e-163	-2.62396e-163	3.0722e-163	1.21135e-163	4.06629e-163	-6.1683e-163	-3.92803e-163	-4.42768e-163	9.75331e-163	7.83195e-163	-1.54249e-163	1.36264e-162	-6.84174e-163	-7.36378e-164	-6.15527e-163	-1.12146e-163	1.61237e-163	-1.11919e-162	-8.23629e-163	-1.17204e-163	2.44331e-163	7.97501e-163	1.62689e-163	1.03421e-162	0
5.26715e-163	-3.32485e-163	-3.75465e-163	-1.32806e-162	5.96589e-163	-2.42284e-163	-6.23324e-163	-2.62396e-163	3.0722e-163	1.21135e-163	4.06629e-163	-6.1683e-163	-3.92803e-163	-4.42768e-163	9.75331e-163	7.83195e-163	-1.54249e-163	1.36264e-162	-6.84174e-163	-7.36378e-164	-6.15527e-163	-1.12146e-163	1.61237e-163	-1.11919e-162	-8.23629e-163	-1.17204e-163	2.44331e-163	7.97501e-163	1.62689e-163	1.03421e-162	0
5.26715e-163	-3.32485e-163	-3.75465e-163	-1.32806e-162	5.96589e-163	-2.42284e-163	-6.23324e-163	-2.62396e-163	3.0722e-163	1.21135e-163	4.06629e-163	-6.1683e-163	-3.92803e-163	-4.42768e-163	9.75331e-163	7.83195e-163	-1.54249e-163	1.36264e-162	-6.84174e-163	-7.36378e-164	-6.15527e-163	-1.12146e-163	1.61237e-163	-1.11919e-162	-8.23629e-163	-1.17204e-163	2.44331e-163	7.97501e-163	1.62689e-163	1.03421e-162	0
5.26715e-163	-3.32485e-163	-3.75465e-163	-1.32806e-162	5.96589e-163	-2.42284e-163	-6.23324e-163	-2.62396e-163	3.0722e-163	1.21135e-163	4.06629e-163	-6.1683e-163	-3.92803e-163	-4.42768e-163	9.75331e-163	7.83195e-163	-1.54249e-163	1.36264e-162	-6.84174e-163	-7.36378e-164	-6.15527e-163	-1.12146e-163	1.61237e-163	-1.11919e-162	-8.23629e-163	-1.17204e-163	2.44331e-163	7.97501e-163	1.62689e-163	1.03421e-162	0
5.26715e-163	-3.32485e-163	-3.75465e-163	-1.32806e-162	5.96589e-163	-2.42284e-163	-6.23324e-163	-2.62396e-163	3.0722e-163	1.21135e-163	4.06629e-163	-6.1683e-163	-3.92803e-163	-4.42768e-163	9.75331e-163	7.83195e-163	-1.54249e-163	1.36264e-162	-6.84174e-163	-7.36378e-164	-6.15527e-163	-1.12146e-163	1.61237e-163	-1.11919e-162	-8.23629e-163	-1.17204e-163	2.44331e-163	7.97501e-163	1.62689e-163	1.03421e-162	0
5.26715e-163	-3.32485e-163	-3.75465e-163	-1.32806e-162	5.96589e-163	-2.42284e-163	-6.23324e-163	-2.62396e-163	3.0722e-163	1.21135e-163	4.06629e-163	-6.1683e-163	-3.92803e-163	-4.42768e-163	9.75331e-163	7.83195e-163	-1.54249e-163	1.36264e-162	-6.84174e-163	-7.36378e-164	-6.15527e-163	-1.12146e-163	1.61237e-163	-1.11919e-162	-8.23629e-163	-1.17204e-163	2.44331e-163	7.97501e-163	1.62689e-163	1.03421e-162	0
5.26715e-163	-3.32485e-163	-3.75465e-163	-1.32806e-162	5.96589e-163	-2.42284e-163	-6.23324e-163	-2.62396e-163	3.0722e-163	1.21135e-163	4.06629e-163	-6.1683e-163	-3.92803e-163	-4.42768e-163	9.75331e-163	7.83195e-163	-1.54249e-163	1.36264e-162	-6.84174e-163	-7.36378e-164	-6.15527e-163	-1.12146e-163	1.61237e-163	-1.11919e-162	-8.23629e-163	-1.17204e-163	2.44331e-163	7.97501e-163	1.62689e-163	1.03421e-162	0
5.26715e-163	-3.32485e-163	-3.75465e-163	-1.32806e-162	5.96589e-163	-2.42284e-163	-6.23324e-163	-2.62396e-163	3.0722e-163	1.21135e-163	4.06629e-163	-6.1683e-163	-3.92803e-163	-4.42768e-163	9.75331e-163	7.83195e-163	-1.54249e-163	1.36264e-162	-6.84174e-163	-7.36378e-164	-6.15527e-163	-1.12146e-163	1.61237e-163	-1.11919e-162	-8.23629e-163	-1.17204e-163	2.44331e-163	7.97501e-163	1.62689e-163	1.03421e-162	0
5.26715e-163	-3.32485e-163	-3.75465e-163	-1.32806e-162	5.96589e-163	-2.42284e-163	-6.23324e-163	-2.62396e-163	3.0722e-163	1.21135e-163	4.06629e-163	-6.1683e-163	-3.92803e-163	-4.42768e-163	9.75331e-163	7.83195e-163	-1.54249e-163	1.36264e-162	-6.84174e-163	-7.36378e-164	-6.15527e-163	-1.12146e-163	1.61237e-163	-1.11919e-162	-8.23629e-163	-1.17204e-163	2.44331e-163	7.97501e-163	1.62689e-163	1.03421e-162	0
5.26715e-163	-3.32485e-163	-3.75465e-163	-1.32806e-162	5.96589e-163	-2.42284e-163	-6.23324e-163	-2.62396e-163	3.0722e-163	1.21135e-163	4.06629e-163	-6.1683e-163	-3.92803e-163	-4.42768e-163	9.75331e-163	7.83195e-163	-1.54249e-163	1.36264e-162	-6.84174e-163	-7.36378e-164	-6.15527e-163	-1.12146e-163	1.61237e-163	-1.11919e-162	-8.23629e-163	-1.17204e-163	2.44331e-163	7.97501e-163	1.62689e-163	1.03421e-162	0
5.26715e-163	-3.32485e-163	-3.75465e-163	-1.32806e-162	5.96589e-163	-2.42284e-163	-6.23324e-163	-2.62396e-163	3.0722e-163	1.21135e-163	4.06629e-163	-6.1683e-163	-3.92803e-163	-4.42768e-163	9.75331e-163	7.83195e-163	-1.54249e-163	1.36264e-162	-6.84174e-163	-7.36378e-164	-6.15527e-163	-1.12146e-163	1.61237e-163	-1.11919e-162	-8.23629e-163	-1.17204e-163	2.44331e-163	7.97501e-163	1.62689e-163	1.03421e-162	0
5.26715e-163	-3.32485e-163	-3.75465e-163	-1.32806e-162	5.96589e-163	-2.42284e-163	-6.23324e-163	-2.62396e-163	3.0722e-163	1.21135e-163	4.06629e-163	-6.1683e-163	-3.92803e-163	-4.42768e-163	9.75331e-163	7.83195e-163	-1.54249e-163	1.36264e-162	-6.84174e-163	-7.36378e-164	-6.15527e-163	-1.12146e-163	1.61237e-163	-1.11919e-162	-8.23629e-163	-1.17204e-163	2.44331e-163	7.97501e-163	1.62689e-163	1.03421e-162	0
5.26715e-163	-3.32485e-163	-3.75465e-163	-1.32806e-162	5.96589e-163	-2.42284e-163	-6.23324e-163	-2.62396e-163	3.0722e-163	1.21135e-163	4.06629e-163	-6.1683e-163	-3.92803e-163	-4.42768e-163	9.75331e-163	7.83195e-163	-1.54249e-163	1.36264e-162	-6.84174e-163	-7.36378e-164	-6.15527e-163	-1.12146e-163	1.61237e-163	-1.11919e-162	-8.23629e-163	-1.17204e-163	2.44331e-163	7.97501e-163	1.62689e-163	1.03421e-162	0
5.26715e-163	-3.32485e-163	-3.75465e-163	-1.32806e-162	5.96589e-163	-2.42284e-163	-6.23324e-163	-2.62396e-163	3.0722e-163	1.21135e-163	4.06629e-163	-6.1683e-163	-3.92803e-163	-4.42768e-163	9.75331e-163	7.83195e-163	-1.54249e-163	1.36264e-162	-6.84174e-163	-7.36378e-164	-6.15527e-163	-1.12146e-163	1.61237e-163	-1.11919e-162	-8.23629e-163	-1.17204e-163	2.44331e-163	7.97501e-163	1.62689e-163	1.03421e-162	0
5.26715e-163	-3.32485e-163	-3.75465e-163	-1.32806e-162	5.96589e-163	-2.42284e-163	-6.23324e-163	-2.62396e-163	3.0722e-163	1.21135e-163	4.06629e-163	-6.1683e-163	-3.92803e-163	-4.42768e-163	9.75331e-163	7.83195e-163	-1.54249e-163	1.36264e-162	-6.84174e-163	-7.36378e-164	-6.15527e-163	-1.12146e-163	1.61237e-163	-1.11919e-162	-8.23629e-163	-1.17204e-163	2.44331e-163	7.97501e-163	1.62689e-163	1.03421e-162	0
5.26715e-163	-3.32485e-163	-3.75465e-163	-1.32806e-162	5.96589e-163	-2.42284e-163	-6.23324e-163	-2.62396e-163	3.0722e-163	1.21135e-163	4.06629e-163	-6.1683e-163	-3.92803e-163	-4.42768e-163	9.75331e-163	7.83195e-163	-1.54249e-163	1.36264e-162	-6.84174e-163	-7.36378e-164	-6.15527e-163	-1.12146e-163	1.61237e-163	-1.11919e-162	-8.23629e-163	-1.17204e-163	2.44331e-163	7.97501e-163	1.62689e-163	1.03421e-162	0
5.26715e-163	-3.32485e-163	-3.75465e-163	-1.32806e-162	5.96589e-163	-2.42284e-163	-6.23324e-163	-2.62396e-163	3.0722e-163	1.21135e-163	4.06629e-163	-6.1683e-163	-3.92803e-163	-4.42768e-163	9.75331e-163	7.83195e-163	-1.54249e-163	1.36264e-162	-6.84174e-163	-7.36378e-164	-6.15527e-163	-1.12146e-163	1.61237e-163	-1.11919e-162	-8.23629e-163	-1.17204e-163	2.44331e-163	7.97501e-163	1.62689e-163	1.03421e-162	0
5.26715e-163	-3.32485e-163	-3.75465e-163	-1.32806e-162	5.96589e-163	-2.42284e-163	-6.23324e-163	-2.62396e-163	3.0722e-163	1.21135e-163	4.06629e-163	-6.1683e-163	-3.92803e-163	-4.42768e-163	9.75331e-163	7.83195e-163	-1.54249e-163	1.36264e-162	-6.84174e-163	-7.36378e-164	-6.15527e-163	-1.12146e-163	1.61237e-163	-1.11919e-162	-8.23629e-163	-1.17204e-163	2.44331e-163	7.97501e-163	1.62689e-163	1.03421e-162	0
5.26715e-163	-3.32485e-163	-3.75465e-163	-1.32806e-162	5.96589e-163	-2.42284e-163	-6.23324e-163	-2.62396e-163	3.0722e-163	1.21135e-163	4.06629e-163	-6.1683e-163	-3.92803e-163	-4.42768e-163	9.75331e-163	7.83195e-163	-1.54249e-163	1.36264e-162	-6.84174e-163	-7.36378e-164	-6.15527e-163	-1.12146e-163	1.61237e-163	-1.11919e-162	-8.23629e-163	-1.17204e-163	2.44331e-163	7.97501e-163	1.62689e-163	1.03421e-162	0
5.26715e-163	-3.32485e-163	-3.75465e-163	-1.32806e-162	5.96589e-163	-2.42284e-163	-6.23324e-163	-2.62396e-163	3.0722e-163	1.21135e-163	4.06629e-163	-6.1683e-163	-3.92803e-163	-4.42768e-163	9.75331e-163	7.83195e-163	-1.54249e-163	1.36264e-162	-6.84174e-163	-7.36378e-164	-6.15527e-163	-1.12146e-163	1.61237e-163	-1.11919e-162	-8.23629e-163	-1.17204e-163	2.44331e-163	7.97501e-163	1.62689e-163	1.03421e-162	0
5.26715e-163	-3.32485e-163	-3.75465e-163	-1.32806e-162	5.96589e-163	-2.42284e-163	-6.23324e-163	-2.62396e-163	3.0722e-163	1.21135e-163	4.06629e-163	-6.1683e-163	-3.92803e-163	-4.42768e-163	9.75331e-163	7.83195e-163	-1.54249e-163	1.36264e-162	-6.84174e-163	-7.36378e-164	-6.15527e-163	-1.12146e-163	1.61237e-163	-1.11919e-162	-8.23629e-163	-1.17204e-163	2.44331e-163	7.97501e-163	1.62689e-163	1.03421e-162	0
5.26715e-163	-3.32485e-163	-3.75465e-163	-1.32806e-162	5.96589e-163	-2.42284e-163	-6.23324e-163	-2.62396e-163	3.0722e-163	1.21135e-163	4.06629e-163	-6.1683e-163	-3.92803e-163	-4.42768e-163	9.75331e-163	7.83195e-163	-1.54249e-163	1.36264e-162	-6.84174e-163	-7.36378e-164	-6.15527e-163	-1.12146e-163	1.61237e-163	-1.11919e-162	-8.23629e-163	-1.17204e-163	2.44331e-163	7.97501e-163	1.62689e-163	1.03421e-162	0
5.26715e-163	-3.32485e-163	-3.75465e-163	-1.32806e-162	5.96589e-163	-2.42284e-163	-6.23324e-163	-2.62396e-163	3.0722e-163	1.21135e-163	4.06629e-163	-6.1683e-163	-3.92803e-163	-4.42768e-163	9.75331e-163	7.83195e-163	-1.54249e-163	1.36264e-162	-6.84174e-163	-7.36378e-164	-6.15527e-163	-1.12146e-163	1.61237e-163	-1.11919e-162	-8.23629e-163	-1.17204e-163	2.44331e-163	7.97501e-163	1.62689e-163	1.03421e-162	0
5.26715e-163	-3.32485e-163	-3.75465e-163	-1.32806e-162	5.96589e-163	-2.42284e-163	-6.23324e-163	-2.62396e-163	3.0722e-163	1.21135e-163	4.06629e-163	-6.1683e-163	-3.92803e-163	-4.42768e-163	9.75331e-163	7.83195e-163	-1.54249e-163	1.36264e-162	-6.84174e-163	-7.36378e-164	-6.15527e-163	-1.12146e-163	1.61237e-163	-1.11919e-162	-8.23629e-163	-1.17204e-163	2.44331e-163	7.97501e-163	1.62689e-163	1.03421e-162	0
5.26715e-163	-3.32485e-163	-3.75465e-163	-1.32806e-162	5.96589e-163	-2.42284e-163	-6.23324e-163	-2.62396e-163	3.0722e-163	1.21135e-163	4.06629e-163	-6.1683e-163	-3.92803e-163	-4.42768e-163	9.75331e-163	7.83195e-163	-1.54249e-163	1.36264e-162	-6.84174e-163	-7.36378e-164	-6.15527e-163	-1.12146e-163	1.61237e-163	-1.11919e-162	-8.23629e-163	-1.17204e-163	2.44331e-163	7.97501e-163	1.62689e-163	1.03421e-162	0
5.26715e-163	-3.32485e-163	-3.75465e-163	-1.32806e-162	5.96589e-163	-2.42284e-163	-6.23324e-163	-2.62396e-163	3.0722e-163	1.21135e-163	4.06629e-163	-6.1683e-163	-3.92803e-163	-4.42768e-163	9.75331e-163	7.83195e-163	-1.54249e-163	1.36264e-162	-6.84174e-163	-7.36378e-164	-6.15527e-163	-1.12146e-163	1.61237e-163	-1.11919e-162	-8.23629e-163	-1.17204e-163	2.44331e-163	7.97501e-163	1.62689e-163	1.03421e-162	0
5.26715e-163	-3.32485e-163	-3.75465e-163	-1.32806e-162	5.96589e-163	-2.42284e-163	-6.23324e-163	-2.62396e-163	3.0722e-163	1.21135e-163	4.06629e-163	-6.1683e-163	-3.92803e-163	-4.42768e-163	9.75331e-163	7.83195e-163	-1.54249e-163	1.36264e-162	-6.84174e-163	-7.36378e-164	-6.15527e-163	-1.12146e-163	1.61237e-163	-1.11919e-162	-8.23629e-163	-1.17204e-163	2.44331e-163	7.97501e-163	1.62689e-163	1.03421e-162	0
5.26715e-163	-3.32485e-163	-3.75465e-163	-1.32806e-162	5.96589e-163	-2.42284e-163	-6.23324e-163	-2.62396e-163	3.0722e-163	1.21135e-163	4.06629e-163	-6.1683e-163	-3.92803e-163	-4.42768e-163	9.75331e-163	7.83195e-163	-1.54249e-163	1.36264e-162	-6.84174e-163	-7.36378e-164	-6.15527e-163	-1.12146e-163	1.61237e-163	-1.11919e-162	-8.23629e-163	-1.17204e-163	2.44331e-163	7.97501e-163	1.62689e-163	1.03421e-162	0
5.26715e-163	-3.32485e-163	-3.75465e-163	-1.32806e-162	5.96589e-163	-2.42284e-163	-6.23324e-163	-2.62396e-163	3.0722e-163	1.21135e-163	4.06629e-163	-6.1683e-163	-3.92803e-163	-4.42768e-163	9.75331e-163	7.83195e-163	-1.54249e-163	1.36264e-162	-6.84174e-163	-7.36378e-164	-6.15527e-163	-1.12146e-163	1.61237e-163	-1.11919e-162	-8.23629e-163	-1.17204e-163	2.44331e-163	7.97501e-163	1.62689e-163	1.03421e-162	0
5.26715e-163	-3.32485e-163	-3.75465e-163	-1.32806e-162	5.96589e-163	-2.42284e-163	-6.23324e-163	-2.62396e-163	3.0722e-163	1.21135e-163	4.06629e-163	-6.1683e-163	-3.92803e-163	-4.42768e-163	9.75331e-163	7.83195e-163	-1.54249e-163	1.36264e-162	-6.84174e-163	-7.36378e-164	-6.15527e-163	-1.12146e-163	1.61237e-163	-1.11919e-162	-8.23629e-163	-1.17204e-163	2.44331e-163	7.97501e-163	1.62689e-163	1.03421e-162	0
5.26715e-163	-3.32485e-163	-3.75465e-163	-1.32806e-162	5.96589e-163	-2.42284e-163	-6.23324e-163	-2.62396e-163	3.0722e-163	1.21135e-163	4.06629e-163	-6.1683e-163	-3.92803e-163	-4.42768e-163	9.75331e-163	7.83195e-163	-1.54249e-163	1.36264e-162	-6.84174e-163	-7.36378e-164	-6.15527e-163	-1.12146e-163	1.61237e-163	-1.11919e-162	-8.23629e-163	-1.17204e-163	2.44331e-163	7.97501e-163	1.62689e-163	1.03421e-162	0
5.26715e-163	-3.32485e-163	-3.75465e-163	-1.32806e-162	5.96589e-163	-2.42284e-163	-6.23324e-163	-2.62396e-163	3.0722e-163	1.21135e-163	4.06629e-163	-6.1683e-163	-3.92803e-163	-4.42768e-163	9.75331e-163	7.83195e-163	-1.54249e-163	1.36264e-162	-6.84174e-163	-7.36378e-164	-6.15527e-163	-1.12146e-163	1.61237e-163	-1.11919e-162	-8.23629e-163	-1.17204e-163	2.44331e-163	7.97501e-163	1.62689e-163	1.03421e-162	0
5.26715e-163	-3.32485e-163	-3.75465e-163	-1.32806e-162	5.96589e-163	-2.42284e-163	-6.23324e-163	-2.62396e-163	3.0722e-163	1.21135e-163	4.06629e-163	-6.1683e-163	-3.92803e-163	-4.42768e-163	9.75331e-163	7.83195e-163	-1.54249e-163	1.36264e-162	-6.84174e-163	-7.36378e-164	-6.15527e-163	-1.12146e-163	1.61237e-163	-1.11919e-162	-8.23629e-163	-1.17204e-163	2.44331e-163	7.97501e-163	1.62689e-163	1.03421e-162	0
5.26715e-163	-3.32485e-163	-3.75465e-163	-1.32806e-162	5.96589e-163	-2.42284e-163	-6.23324e-163	-2.62396e-163	3.0722e-163	1.21135e-163	4.06629e-163	-6.1683e-163	-3.92803e-163	-4.42768e-163	9.75331e-163	7.83195e-163	-1.54249e-163	1.36264e-162	-6.84174e-163	-7.36378e-164	-6.15527e-163	-1.12146e-163	1.61237e-163	-1.11919e-162	-8.23629e-163	-1.17204e-163	2.44331e-163	7.97501e-163	1.62689e-163	1.03421e-162	0
5.26715e-163	-3.32485e-163	-3.75465e-163	-1.32806e-162	5.96589e-163	-2.42284e-163	-6.23324e-163	-2.62396e-163	3.0722e-163	1.21135e-163	4.06629e-163	-6.1683e-163	-3.92803e-163	-4.42768e-163	9.75331e-163	7.83195e-163	-1.54249e-163	1.36264e-162	-6.84174e-163	-7.36378e-164	-6.15527e-163	-1.12146e-163	1.61237e-163	-1.11919e-162	-8.23629e-163	-1.17204e-163	2.44331e-163	7.97501e-163	1.62689e-163	1.03421e-162	0
5.26715e-163	-3.32485e-163	-3.75465e-163	-1.32806e-162	5.96589e-163	-2.42284e-163	-6.23324e-163	-2.62396e-163	3.0722e-163	1.21135e-163	4.06629e-163	-6.1683e-163	-3.92803e-163	-4.42768e-163	9.75331e-163	7.83195e-163	-1.54249e-163	1.36264e-162	-6.84174e-163	-7.36378e-164	-6.15527e-163	-1.12146e-163	1.61237e-163	-1.11919e-162	-8.23629e-163	-1.17204e-163	2.44331e-163	7.97501e-163	1.62689e-163	1.03421e-162	0
5.26715e-163	-3.32485e-163	-3.75465e-163	-1.32806e-162	5.96589e-163	-2.42284e-163	-6.23324e-163	-2.62396e-163	3.0722e-163	1.21135e-163	4.06629e-163	-6.1683e-163	-3.92803e-163	-4.42768e-163	9.75331e-163	7.83195e-163	-1.54249e-163	1.36264e-162	-6.84174e-163	-7.36378e-164	-6.15527e-163	-1.12146e-163	1.61237e-163	-1.11919e-162	-8.23629e-163	-1.17204e-163	2.44331e-163	7.97501e-163	1.62689e-163	1.03421e-162	0
5.26715e-163	-3.32485e-163	-3.75465e-163	-1.32806e-162	5.96589e-163	-2.42284e-163	-6.23324e-163	-2.62396e-163	3.0722e-163	1.21135e-163	4.06629e-163	-6.1683e-163	-3.92803e-163	-4.42768e-163	9.75331e-163	7.83195e-163	-1.54249e-163	1.36264e-162	-6.84174e-163	-7.36378e-164	-6.15527e-163	-1.12146e-163	1.61237e-163	-1.11919e-162	-8.23629e-163	-1.17204e-163	2.44331e-163	7.97501e-163	1.62689e-163	1.03421e-162	0
5.26715e-163	-3.32485e-163	-3.75465e-163	-1.32806e-162	5.96589e-163	-2.42284e-163	-6.23324e-163	-2.62396e-163	3.0722e-163	1.21135e-163	4.06629e-163	-6.1683e-163	-3.92803e-163	-4.42768e-163	9.75331e-163	7.83195e-163	-1.54249e-163	1.36264e-162	-6.84174e-163	-7.36378e-164	-6.15527e-163	-1.12146e-163	1.61237e-163	-1.11919e-162	-8.23629e-163	-1.17204e-163	2.44331e-163	7.97501e-163	1.62689e-163	1.03421e-162	0
5.26715e-163	-3.32485e-163	-3.75465e-163	-1.32806e-162	5.96589e-163	-2.42284e-163	-6.23324e-163	-2.62396e-163	3.0722e-163	1.21135e-163	4.06629e-163	-6.1683e-163	-3.92803e-163	-4.42768e-163	9.75331e-163	7.83195e-163	-1.54249e-163	1.36264e-162	-6.84174e-163	-7.36378e-164	-6.15527e-163	-1.12146e-163	1.61237e-163	-1.11919e-162	-8.23629e-163	-1.17204e-163	2.44331e-163	7.97501e-163	1.62689e-163	1.03421e-162	0
5.26715e-163	-3.32485e-163	-3.75465e-163	-1.32806e-162	5.96589e-163	-2.42284e-163	-6.23324e-163	-2.62396e-163	3.0722e-163	1.21135e-163	4.06629e-163	-6.1683e-163	-3.92803e-163	-4.42768e-163	9.75331e-163	7.83195e-163	-1.54249e-163	1.36264e-162	-6.84174e-163	-7.36378e-164	-6.15527e-163	-1.12146e-163	1.61237e-163	-1.11919e-162	-8.23629e-163	-1.17204e-163	2.44331e-163	7.97501e-163	1.62689e-163	1.03421e-162	0
5.26715e-163	-3.32485e-163	-3.75465e-163	-1.32806e-162	5.96589e-163	-2.42284e-163	-6.23324e-163	-2.62396e-163	3.0722e-163	1.21135e-163	4.06629e-163	-6.1683e-163	-3.92803e-163	-4.42768e-163	9.75331e-163	7.83195e-163	-1.54249e-163	1.36264e-162	-6.84174e-163	-7.36378e-164	-6.15527e-163	-1.12146e-163	1.61237e-163	-1.11919e-162	-8.23629e-163	-1.17204e-163	2.44331e-163	7.97501e-163	1.62689e-163	1.03421e-162	0
5.26715e-163	-3.32485e-163	-3.75465e-163	-1.32806e-162	5.96589e-163	-2.42284e-163	-6.23324e-163	-2.62396e-163	3.0722e-163	1.21135e-163	4.06629e-163	-6.1683e-163	-3.92803e-163	-4.42768e-163	9.75331e-163	7.83195e-163	-1.54249e-163	1.36264e-162	-6.84174e-163	-7.36378e-164	-6.15527e-163	-1.12146e-163	1.61237e-163	-1.11919e-162	-8.23629e-163	-1.17204e-163	2.44331e-163	7.97501e-163	1.62689e-163	1.03421e-162	0
5.26715e-163	-3.32485e-163	-3.75465e-163	-1.32806e-162	5.96589e-163	-2.42284e-163	-6.23324e-163	-2.62396e-163	3.0722e-163	1.21135e-163	4.06629e-163	-6.1683e-163	-3.92803e-163	-4.42768e-163	9.75331e-163	7.83195e-163	-1.54249e-163	1.36264e-162	-6.84174e-163	-7.36378e-164	-6.15527e-163	-1.12146e-163	1.61237e-163	-1.11919e-162	-8.23629e-163	-1.17204e-163	2.44331e-163	7.97501e-163	1.62689e-163	1.03421e-162	0
5.26715e-163	-3.32485e-163	-3.75465e-163	-1.32806e-162	5.96589e-163	-2.42284e-163	-6.23324e-163	-2.62396e-163	3.0722e-163	1.21135e-163	4.06629e-163	-6.1683e-163	-3.92803e-163	-4.42768e-163	9.75331e-163	7.83195e-163	-1.54249e-163	1.36264e-162	-6.84174e-163	-7.36378e-164	-6.15527e-163	-1.12146e-163	1.61237e-163	-1.11919e-162	-8.23629e-163	-1.17204e-163	2.44331e-163	7.97501e-163	1.62689e-163	1.03421e-162	0
5.26715e-163	-3.32485e-163	-3.75465e-163	-1.32806e-162	5.96589e-163	-2.42284e-163	-6.23324e-163	-2.62396e-163	3.0722e-163	1.21135e-163	4.06629e-163	-6.1683e-163	-3.92803e-163	-4.42768e-163	9.75331e-163	7.83195e-163	-1.54249e-163	1.36264e-162	-6.84174e-163	-7.36378e-164	-6.15527e-163	-1.12146e-163	1.61237e-163	-1.11919e-162	-8.23629e-163	-1.17204e-163	2.44331e-163	7.97501e-163	1.62689e-163	1.03421e-162	0
5.26715e-163	-3.32485e-163	-3.75465e-163	-1.32806e-162	5.96589e-163	-2.42284e-163	-6.23324e-163	-2.62396e-163	3.0722e-163	1.21135e-163	4.06629e-163	-6.1683e-163	-3.92803e-163	-4.42768e-163	9.75331e-163	7.83195e-163	-1.54249e-163	1.36264e-162	-6.84174e-163	-7.36378e-164	-6.15527e-163	-1.12146e-163	1.61237e-163	-1.11919e-162	-8.23629e-163	-1.17204e-163	2.44331e-163	7.97501e-163	1.62689e-163	1.03421e-162	0
5.26715e-163	-3.32485e-163	-3.75465e-163	-1.32806e-162	5.96589e-163	-2.42284e-163	-6.23324e-163	-2.62396e-163	3.0722e-163	1.21135e-163	4.06629e-163	-6.1683e-163	-3.92803e-163	-4.42768e-163	9.75331e-163	7.83195e-163	-1.54249e-163	1.36264e-162	-6.84174e-163	-7.36378e-164	-6.15527e-163	-1.12146e-163	1.61237e-163	-1.11919e-162	-8.23629e-163	-1.17204e-163	2.44331e-163	7.97501e-163	1.62689e-163	1.03421e-162	0
5.26715e-163	-3.32485e-163	-3.75465e-163	-1.32806e-162	5.96589e-163	-2.42284e-163	-6.23324e-163	-2.62396e-163	3.0722e-163	1.21135e-163	4.06629e-163	-6.1683e-163	-3.92803e-163	-4.42768e-163	9.75331e-163	7.83195e-163	-1.54249e-163	1.36264e-162	-6.84174e-163	-7.36378e-164	-6.15527e-163	-1.12146e-163	1.61237e-163	-1.11919e-162	-8.23629e-163	-1.17204e-163	2.44331e-163	7.97501e-163	1.62689e-163	1.03421e-162	0
5.26715e-163	-3.32485e-163	-3.75465e-163	-1.32806e-162	5.96589e-163	-2.42284e-163	-6.23324e-163	-2.62396e-163	3.0722e-163	1.21135e-163	4.06629e-163	-6.1683e-163	-3.92803e-163	-4.42768e-163	9.75331e-163	7.83195e-163	-1.54249e-163	1.36264e-162	-6.84174e-163	-7.36378e-164	-6.15527e-163	-1.12146e-163	1.61237e-163	-1.11919e-162	-8.23629e-163	-1.17204e-163	2.44331e-163	7.97501e-163	1.62689e-163	1.03421e-162	0
5.26715e-163	-3.32485e-163	-3.75465e-163	-1.32806e-162	5.96589e-163	-2.42284e-163	-6.23324e-163	-2.62396e-163	3.0722e-163	1.21135e-163	4.06629e-163	-6.1683e-163	-3.92803e-163	-4.42768e-163	9.75331e-163	7.83195e-163	-1.54249e-163	1.36264e-162	-6.84174e-163	-7.36378e-164	-6.15527e-163	-1.12146e-163	1.61237e-163	-1.11919e-162	-8.23629e-163	-1.17204e-163	2.44331e-163	7.97501e-163	1.62689e-163	1.03421e-162	0
5.26715e-163	-3.32485e-163	-3.75465e-163	-1.32806e-162	5.96589e-163	-2.42284e-163	-6.23324e-163	-2.62396e-163	3.0722e-163	1.21135e-163	4.06629e-163	-6.1683e-163	-3.92803e-163	-4.42768e-163	9.75331e-163	7.83195e-163	-1.54249e-163	1.36264e-162	-6.84174e-163	-7.36378e-164	-6.15527e-163	-1.12146e-163	1.61237e-163	-1.11919e-162	-8.23629e-163	-1.17204e-163	2.44331e-163	7.97501e-163	1.62689e-163	1.03421e-162	0
5.26715e-163	-3.32485e-163	-3.75465e-163	-1.32806e-162	5.96589e-163	-2.42284e-163	-6.23324e-163	-2.62396e-163	3.0722e-163	1.21135e-163	4.06629e-163	-6.1683e-163	-3.92803e-163	-4.42768e-163	9.75331e-163	7.83195e-163	-1.54249e-163	1.36264e-162	-6.84174e-163	-7.36378e-164	-6.15527e-163	-1.12146e-163	1.61237e-163	-1.11919e-162	-8.23629e-163	-1.17204e-163	2.44331e-163	7.97501e-163	1.62689e-163	1.03421e-162	0
5.26715e-163	-3.32485e-163	-3.75465e-163	-1.32806e-162	5.96589e-163	-2.42284e-163	-6.23324e-163	-2.62396e-163	3.0722e-163	1.21135e-163	4.06629e-163	-6.1683e-163	-3.92803e-163	-4.42768e-163	9.75331e-163	7.83195e-163	-1.54249e-163	1.36264e-162	-6.84174e-163	-7.36378e-164	-6.15527e-163	-1.12146e-163	1.61237e-163	-1.11919e-162	-8.23629e-163	-1.17204e-163	2.44331e-163	7.97501e-163	1.62689e-163	1.03421e-162	0
5.26715e-163	-3.32485e-163	-3.75465e-163	-1.32806e-162	5.96589e-163	-2.42284e-163	-6.23324e-163	-2.62396e-163	3.0722e-163	1.21135e-163	4.06629e-163	-6.1683e-163	-3.92803e-163	-4.42768e-163	9.75331e-163	7.83195e-163	-1.54249e-163	1.36264e-162	-6.84174e-163	-7.36378e-164	-6.15527e-163	-1.12146e-163	1.61237e-163	-1.11919e-162	-8.23629e-163	-1.17204e-163	2.44331e-163	7.97501e-163	1.62689e-163	1.03421e-162	0
5.26715e-163	-3.32485e-163	-3.75465e-163	-1.32806e-162	5.96589e-163	-2.42284e-163	-6.23324e-163	-2.62396e-163	3.0722e-163	1.21135e-163	4.06629e-163	-6.1683e-163	-3.92803e-163	-4.42768e-163	9.75331e-163	7.83195e-163	-1.54249e-163	1.36264e-162	-6.84174e-163	-7.36378e-164	-6.15527e-163	-1.12146e-163	1.61237e-163	-1.11919e-162	-8.23629e-163	-1.17204e-163	2.44331e-163	7.97501e-163	1.62689e-163	1.03421e-162	0
5.26715e-163	-3.32485e-163	-3.75465e-163	-1.32806e-162	5.96589e-163	-2.42284e-163	-6.23324e-163	-2.62396e-163	3.0722e-163	1.21135e-163	4.06629e-163	-6.1683e-163	-3.92803e-163	-4.42768e-163	9.75331e-163	7.83195e-163	-1.54249e-163	1.36264e-162	-6.84174e-163	-7.36378e-164	-6.15527e-163	-1.12146e-163	1.61237e-163	-1.11919e-162	-8.23629e-163	-1.17204e-163	2.44331e-163	7.97501e-163	1.62689e-163	1.03421e-162	0
5.26715e-163	-3.32485e-163	-3.75465e-163	-1.32806e-162	5.96589e-163	-2.42284e-163	-6.23324e-163	-2.62396e-163	3.0722e-163	1.21135e-163	4.06629e-163	-6.1683e-163	-3.92803e-163	-4.42768e-163	9.75331e-163	7.83195e-163	-1.54249e-163	1.36264e-162	-6.84174e-163	-7.36378e-164	-6.15527e-163	-1.12146e-163	1.61237e-163	-1.11919e-162	-8.23629e-163	-1.17204e-163	2.44331e-163	7.97501e-163	1.62689e-163	1.03421e-162	0
5.26715e-163	-3.32485e-163	-3.75465e-163	-1.32806e-162	5.96589e-163	-2.42284e-163	-6.23324e-163	-2.62396e-163	3.0722e-163	1.21135e-163	4.06629e-163	-6.1683e-163	-3.92803e-163	-4.42768e-163	9.75331e-163	7.83195e-163	-1.54249e-163	1.36264e-162	-6.84174e-163	-7.36378e-164	-6.15527e-163	-1.12146e-163	1.61237e-163	-1.11919e-162	-8.23629e-163	-1.17204e-163	2.44331e-163	7.97501e-163	1.62689e-163	1.03421e-162	0
5.26715e-163	-3.32485e-163	-3.75465e-163	-1.32806e-162	5.96589e-163	-2.42284e-163	-6.23324e-163	-2.62396e-163	3.0722e-163	1.21135e-163	4.06629e-163	-6.1683e-163	-3.92803e-163	-4.42768e-163	9.75331e-163	7.83195e-163	-1.54249e-163	1.36264e-162	-6.84174e-163	-7.36378e-164	-6.15527e-163	-1.12146e-163	1.61237e-163	-1.11919e-162	-8.23629e-163	-1.17204e-163	2.44331e-163	7.97501e-163	1.62689e-163	1.03421e-162	0
5.26715e-163	-3.32485e-163	-3.75465e-163	-1.32806e-162	5.96589e-163	-2.42284e-163	-6.23324e-163	-2.62396e-163	3.0722e-163	1.21135e-163	4.06629e-163	-6.1683e-163	-3.92803e-163	-4.42768e-163	9.75331e-163	7.83195e-163	-1.54249e-163	1.36264e-162	-6.84174e-163	-7.36378e-164	-6.15527e-163	-1.12146e-163	1.61237e-163	-1.11919e-162	-8.23629e-163	-1.17204e-163	2.44331e-163	7.97501e-163	1.62689e-163	1.03421e-162	0
5.26715e-163	-3.32485e-163	-3.75465e-163	-1.32806e-162	5.96589e-163	-2.42284e-163	-6.23324e-163	-2.62396e-163	3.0722e-163	1.21135e-163	4.06629e-163	-6.1683e-163	-3.92803e-163	-4.42768e-163	9.75331e-163	7.83195e-163	-1.54249e-163	1.36264e-162	-6.84174e-163	-7.36378e-164	-6.15527e-163	-1.12146e-163	1.61237e-163	-1.11919e-162	-8.23629e-163	-1.17204e-163	2.44331e-163	7.97501e-163	1.62689e-163	1.03421e-162	0
5.26715e-163	-3.32485e-163	-3.75465e-163	-1.32806e-162	5.96589e-163	-2.42284e-163	-6.23324e-163	-2.62396e-163	3.0722e-163	1.21135e-163	4.06629e-163	-6.1683e-163	-3.92803e-163	-4.42768e-163	9.75331e-163	7.83195e-163	-1.54249e-163	1.36264e-162	-6.84174e-163	-7.36378e-164	-6.15527e-163	-1.12146e-163	1.61237e-163	-1.11919e-162	-8.23629e-163	-1.17204e-163	2.44331e-163	7.97501e-163	1.62689e-163	1.03421e-162	0
5.26715e-163	-3.32485e-163	-3.75465e-163	-1.32806e-162	5.96589e-163	-2.42284e-163	-6.23324e-163	-2.62396e-163	3.0722e-163	1.21135e-163	4.06629e-163	-6.1683e-163	-3.92803e-163	-4.42768e-163	9.75331e-163	7.83195e-163	-1.54249e-163	1.36264e-162	-6.84174e-163	-7.36378e-164	-6.15527e-163	-1.12146e-163	1.61237e-163	-1.11919e-162	-8.23629e-163	-1.17204e-163	2.44331e-163	7.97501e-163	1.62689e-163	1.03421e-162	0
5.26715e-163	-3.32485e-163	-3.75465e-163	-1.32806e-162	5.96589e-163	-2.42284e-163	-6.23324e-163	-2.62396e-163	3.0722e-163	1.21135e-163	4.06629e-163	-6.1683e-163	-3.92803e-163	-4.42768e-163	9.75331e-163	7.83195e-163	-1.54249e-163	1.36264e-162	-6.84174e-163	-7.36378e-164	-6.15527e-163	-1.12146e-163	1.61237e-163	-1.11919e-162	-8.23629e-163	-1.17204e-163	2.44331e-163	7.97501e-163	1.62689e-163	1.03421e-162	0
5.26715e-163	-3.32485e-163	-3.75465e-163	-1.32806e-162	5.96589e-163	-2.42284e-163	-6.23324e-163	-2.62396e-163	3.0722e-163	1.21135e-163	4.06629e-163	-6.1683e-163	-3.92803e-163	-4.42768e-163	9.75331e-163	7.83195e-163	-1.54249e-163	1.36264e-162	-6.84174e-163	-7.36378e-164	-6.15527e-163	-1.12146e-163	1.61237e-163	-1.11919e-162	-8.23629e-163	-1.17204e-163	2.44331e-163	7.97501e-163	1.62689e-163	1.03421e-162	0
5.26715e-163	-3.32485e-163	-3.75465e-163	-1.32806e-162	5.96589e-163	-2.42284e-163	-6.23324e-163	-2.62396e-163	3.0722e-163	1.21135e-163	4.06629e-163	-6.1683e-163	-3.92803e-163	-4.42768e-163	9.75331e-163	7.83195e-163	-1.54249e-163	1.36264e-162	-6.84174e-163	-7.36378e-164	-6.15527e-163	-1.12146e-163	1.61237e-163	-1.11919e-162	-8.23629e-163	-1.17204e-163	2.44331e-163	7.97501e-163	1.62689e-163	1.03421e-162	0
5.26715e-163	-3.32485e-163	-3.75465e-163	-1.32806e-162	5.96589e-163	-2.42284e-163	-6.23324e-163	-2.62396e-163	3.0722e-163	1.21135e-163	4.06629e-163	-6.1683e-163	-3.92803e-163	-4.42768e-163	9.75331e-163	7.83195e-163	-1.54249e-163	1.36264e-162	-6.84174e-163	-7.36378e-164	-6.15527e-163	-1.12146e-163	1.61237e-163	-1.11919e-162	-8.23629e-163	-1.17204e-163	2.44331e-163	7.97501e-163	1.62689e-163	1.03421e-162	0
5.26715e-163	-3.32485e-163	-3.75465e-163	-1.32806e-162	5.96589e-163	-2.42284e-163	-6.23324e-163	-2.62396e-163	3.0722e-163	1.21135e-163	4.06629e-163	-6.1683e-163	-3.92803e-163	-4.42768e-163	9.75331e-163	7.83195e-163	-1.54249e-163	1.36264e-162	-6.84174e-163	-7.36378e-164	-6.15527e-163	-1.12146e-163	1.61237e-163	-1.11919e-162	-8.23629e-163	-1.17204e-163	2.44331e-163	7.97501e-163	1.62689e-163	1.03421e-162	0
5.26715e-163	-3.32485e-163	-3.75465e-163	-1.32806e-162	5.96589e-163	-2.42284e-163	-6.23324e-163	-2.62396e-163	3.0722e-163	1.21135e-163	4.06629e-163	-6.1683e-163	-3.92803e-163	-4.42768e-163	9.75331e-163	7.83195e-163	-1.54249e-163	1.36264e-162	-6.84174e-163	-7.36378e-164	-6.15527e-163	-1.12146e-163	1.61237e-163	-1.11919e-162	-8.23629e-163	-1.17204e-163	2.44331e-163	7.97501e-163	1.62689e-163	1.03421e-162	0
5.26715e-163	-3.32485e-163	-3.75465e-163	-1.32806e-162	5.96589e-163	-2.42284e-163	-6.23324e-163	-2.62396e-163	3.0722e-163	1.21135e-163	4.06629e-163	-6.1683e-163	-3.92803e-163	-4.42768e-163	9.75331e-163	7.83195e-163	-1.54249e-163	1.36264e-162	-6.84174e-163	-7.36378e-164	-6.15527e-163	-1.12146e-163	1.61237e-163	-1.11919e-162	-8.23629e-163	-1.17204e-163	2.44331e-163	7.97501e-163	1.62689e-163	1.03421e-162	0
5.26715e-163	-3.32485e-163	-3.75465e-163	-1.32806e-162	5.96589e-163	-2.42284e-163	-6.23324e-163	-2.62396e-163	3.0722e-163	1.21135e-163	4.06629e-163	-6.1683e-163	-3.92803e-163	-4.42768e-163	9.75331e-163	7.83195e-163	-1.54249e-163	1.36264e-162	-6.84174e-163	-7.36378e-164	-6.15527e-163	-1.12146e-163	1.61237e-163	-1.11919e-162	-8.23629e-163	-1.17204e-163	2.44331e-163	7.97501e-163	1.62689e-163	1.03421e-162	0
5.26715e-163	-3.32485e-163	-3.75465e-163	-1.32806e-162	5.96589e-163	-2.42284e-163	-6.23324e-163	-2.62396e-163	3.0722e-163	1.21135e-163	4.06629e-163	-6.1683e-163	-3.92803e-163	-4.42768e-163	9.75331e-163	7.83195e-163	-1.54249e-163	1.36264e-162	-6.84174e-163	-7.36378e-164	-6.15527e-163	-1.12146e-163	1.61237e-163	-1.11919e-162	-8.23629e-163	-1.17204e-163	2.44331e-163	7.97501e-163	1.62689e-163	1.03421e-162	0
5.26715e-163	-3.32485e-163	-3.75465e-163	-1.32806e-162	5.96589e-163	-2.42284e-163	-6.23324e-163	-2.62396e-163	3.0722e-163	1.21135e-163	4.06629e-163	-6.1683e-163	-3.92803e-163	-4.42768e-163	9.75331e-163	7.83195e-163	-1.54249e-163	1.36264e-162	-6.84174e-163	-7.36378e-164	-6.15527e-163	-1.12146e-163	1.61237e-163	-1.11919e-162	-8.23629e-163	-1.17204e-163	2.44331e-163	7.97501e-163	1.62689e-163	1.03421e-162	0
5.26715e-163	-3.32485e-163	-3.75465e-163	-1.32806e-162	5.96589e-163	-2.42284e-163	-6.23324e-163	-2.62396e-163	3.0722e-163	1.21135e-163	4.06629e-163	-6.1683e-163	-3.92803e-163	-4.42768e-163	9.75331e-163	7.83195e-163	-1.54249e-163	1.36264e-162	-6.84174e-163	-7.36378e-164	-6.15527e-163	-1.12146e-163	1.61237e-163	-1.11919e-162	-8.23629e-163	-1.17204e-163	2.44331e-163	7.97501e-163	1.62689e-163	1.03421e-162	0
5.26715e-163	-3.32485e-163	-3.75465e-163	-1.32806e-162	5.96589e-163	-2.42284e-163	-6.23324e-163	-2.62396e-163	3.0722e-163	1.21135e-163	4.06629e-163	-6.1683e-163	-3.92803e-163	-4.42768e-163	9.75331e-163	7.83195e-163	-1.54249e-163	1.36264e-162	-6.84174e-163	-7.36378e-164	-6.15527e-163	-1.12146e-163	1.61237e-163	-1.11919e-162	-8.23629e-163	-1.17204e-163	2.44331e-163	7.97501e-163	1.62689e-163	1.03421e-162	0
5.26715e-163	-3.32485e-163	-3.75465e-163	-1.32806e-162	5.96589e-163	-2.42284e-163	-6.23324e-163	-2.62396e-163	3.0722e-163	1.21135e-163	4.06629e-163	-6.1683e-163	-3.92803e-163	-4.42768e-163	9.75331e-163	7.83195e-163	-1.54249e-163	1.36264e-162	-6.84174e-163	-7.36378e-164	-6.15527e-163	-1.12146e-163	1.61237e-163	-1.11919e-162	-8.23629e-163	-1.17204e-163	2.44331e-163	7.97501e-163	1.62689e-163	1.03421e-162	0
5.26715e-163	-3.32485e-163	-3.75465e-163	-1.32806e-162	5.96589e-163	-2.42284e-163	-6.23324e-163	-2.62396e-163	3.0722e-163	1.21135e-163	4.06629e-163	-6.1683e-163	-3.92803e-163	-4.42768e-163	9.75331e-163	7.83195e-163	-1.54249e-163	1.36264e-162	-6.84174e-163	-7.36378e-164	-6.15527e-163	-1.12146e-163	1.61237e-163	-1.11919e-162	-8.23629e-163	-1.17204e-163	2.44331e-163	7.97501e-163	1.62689e-163	1.03421e-162	0
5.26715e-163	-3.32485e-163	-3.75465e-163	-1.32806e-162	5.96589e-163	-2.42284e-163	-6.23324e-163	-2.62396e-163	3.0722e-163	1.21135e-163	4.06629e-163	-6.1683e-163	-3.92803e-163	-4.42768e-163	9.75331e-163	7.83195e-163	-1.54249e-163	1.36264e-162	-6.84174e-163	-7.36378e-164	-6.15527e-163	-1.12146e-163	1.61237e-163	-1.11919e-162	-8.23629e-163	-1.17204e-163	2.44331e-163	7.97501e-163	1.62689e-163	1.03421e-162	0
5.26715e-163	-3.32485e-163	-3.75465e-163	-1.32806e-162	5.96589e-163	-2.42284e-163	-6.23324e-163	-2.62396e-163	3.0722e-163	1.21135e-163	4.06629e-163	-6.1683e-163	-3.92803e-163	-4.42768e-163	9.75331e-163	7.83195e-163	-1.54249e-163	1.36264e-162	-6.84174e-163	-7.36378e-164	-6.15527e-163	-1.12146e-163	1.61237e-163	-1.11919e-162	-8.23629e-163	-1.17204e-163	2.44331e-163	7.97501e-163	1.62689e-163	1.03421e-162	0
5.26715e-163	-3.32485e-163	-3.75465e-163	-1.32806e-162	5.96589e-163	-2.42284e-163	-6.23324e-163	-2.62396e-163	3.0722e-163	1.21135e-163	4.06629e-163	-6.1683e-163	-3.92803e-163	-4.42768e-163	9.75331e-163	7.83195e-163	-1.54249e-163	1.36264e-162	-6.84174e-163	-7.36378e-164	-6.15527e-163	-1.12146e-163	1.61237e-163	-1.11919e-162	-8.23629e-163	-1.17204e-163	2.44331e-163	7.97501e-163	1.62689e-163	1.03421e-162	0
5.26715e-163	-3.32485e-163	-3.75465e-163	-1.32806e-162	5.96589e-163	-2.42284e-163	-6.23324e-163	-2.62396e-163	3.0722e-163	1.21135e-163	4.06629e-163	-6.1683e-163	-3.92803e-163	-4.42768e-163	9.75331e-163	7.83195e-163	-1.54249e-163	1.36264e-162	-6.84174e-163	-7.36378e-164	-6.15527e-163	-1.12146e-163	1.61237e-163	-1.11919e-162	-8.23629e-163	-1.17204e-163	2.44331e-163	7.97501e-163	1.62689e-163	1.03421e-162	0
5.26715e-163	-3.32485e-163	-3.75465e-163	-1.32806e-162	5.96589e-163	-2.42284e-163	-6.23324e-163	-2.62396e-163	3.0722e-163	1.21135e-163	4.06629e-163	-6.1683e-163	-3.92803e-163	-4.42768e-163	9.75331e-163	7.83195e-163	-1.54249e-163	1.36264e-162	-6.84174e-163	-7.36378e-164	-6.15527e-163	-1.12146e-163	1.61237e-163	-1.11919e-162	-8.23629e-163	-1.17204e-163	2.44331e-163	7.97501e-163	1.62689e-163	1.03421e-162	0
5.26715e-163	-3.32485e-163	-3.75465e-163	-1.32806e-162	5.96589e-163	-2.42284e-163	-6.23324e-163	-2.62396e-163	3.0722e-163	1.21135e-163	4.06629e-163	-6.1683e-163	-3.92803e-163	-4.42768e-163	9.75331e-163	7.83195e-163	-1.54249e-163	1.36264e-162	-6.84174e-163	-7.36378e-164	-6.15527e-163	-1.12146e-163	1.61237e-163	-1.11919e-162	-8.23629e-163	-1.17204e-163	2.44331e-163	7.97501e-163	1.62689e-163	1.03421e-162	0
5.26715e-163	-3.32485e-163	-3.75465e-163	-1.32806e-162	5.96589e-163	-2.42284e-163	-6.23324e-163	-2.62396e-163	3.0722e-163	1.21135e-163	4.06629e-163	-6.1683e-163	-3.92803e-163	-4.42768e-163	9.75331e-163	7.83195e-163	-1.54249e-163	1.36264e-162	-6.84174e-163	-7.36378e-164	-6.15527e-163	-1.12146e-163	1.61237e-163	-1.11919e-162	-8.23629e-163	-1.17204e-163	2.44331e-163	7.97501e-163	1.62689e-163	1.03421e-162	0
5.26715e-163	-3.32485e-163	-3.75465e-163	-1.32806e-162	5.96589e-163	-2.42284e-163	-6.23324e-163	-2.62396e-163	3.0722e-163	1.21135e-163	4.06629e-163	-6.1683e-163	-3.92803e-163	-4.42768e-163	9.75331e-163	7.83195e-163	-1.54249e-163	1.36264e-162	-6.84174e-163	-7.36378e-164	-6.15527e-163	-1.12146e-163	1.61237e-163	-1.11919e-162	-8.23629e-163	-1.17204e-163	2.44331e-163	7.97501e-163	1.62689e-163	1.03421e-162	0
5.26715e-163	-3.32485e-163	-3.75465e-163	-1.32806e-162	5.96589e-163	-2.42284e-163	-6.23324e-163	-2.62396e-163	3.0722e-163	1.21135e-163	4.06629e-163	-6.1683e-163	-3.92803e-163	-4.42768e-163	9.75331e-163	7.83195e-163	-1.54249e-163	1.36264e-162	-6.84174e-163	-7.36378e-164	-6.15527e-163	-1.12146e-163	1.61237e-163	-1.11919e-162	-8.23629e-163	-1.17204e-163	2.44331e-163	7.97501e-163	1.62689e-163	1.03421e-162	0
5.26715e-163	-3.32485e-163	-3.75465e-163	-1.32806e-162	5.96589e-163	-2.42284e-163	-6.23324e-163	-2.62396e-163	3.0722e-163	1.21135e-163	4.06629e-163	-6.1683e-163	-3.92803e-163	-4.42768e-163	9.75331e-163	7.83195e-163	-1.54249e-163	1.36264e-162	-6.84174e-163	-7.36378e-164	-6.15527e-163	-1.12146e-163	1.61237e-163	-1.11919e-162	-8.23629e-163	-1.17204e-163	2.44331e-163	7.97501e-163	1.62689e-163	1.03421e-162	0
5.26715e-163	-3.32485e-163	-3.75465e-163	-1.32806e-162	5.96589e-163	-2.42284e-163	-6.23324e-163	-2.62396e-163	3.0722e-163	1.21135e-163	4.06629e-163	-6.1683e-163	-3.92803e-163	-4.42768e-163	9.75331e-163	7.83195e-163	-1.54249e-163	1.36264e-162	-6.84174e-163	-7.36378e-164	-6.15527e-163	-1.12146e-163	1.61237e-163	-1.11919e-162	-8.23629e-163	-1.17204e-163	2.44331e-163	7.97501e-163	1.62689e-163	1.03421e-162	0
5.26715e-163	-3.32485e-163	-3.75465e-163	-1.32806e-162	5.96589e-163	-2.42284e-163	-6.23324e-163	-2.62396e-163	3.0722e-163	1.21135e-163	4.06629e-163	-6.1683e-163	-3.92803e-163	-4.42768e-163	9.75331e-163	7.83195e-163	-1.54249e-163	1.36264e-162	-6.84174e-163	-7.36378e-164	-6.15527e-163	-1.12146e-163	1.61237e-163	-1.11919e-162	-8.23629e-163	-1.17204e-163	2.44331e-163	7.97501e-163	1.62689e-163	1.03421e-162	0
5.26715e-163	-3.32485e-163	-3.75465e-163	-1.32806e-162	5.96589e-163	-2.42284e-163	-6.23324e-163	-2.62396e-163	3.0722e-163	1.21135e-163	4.06629e-163	-6.1683e-163	-3.92803e-163	-4.42768e-163	9.75331e-163	7.83195e-163	-1.54249e-163	1.36264e-162	-6.84174e-163	-7.36378e-164	-6.15527e-163	-1.12146e-163	1.61237e-163	-1.11919e-162	-8.23629e-163	-1.17204e-163	2.44331e-163	7.97501e-163	1.62689e-163	1.03421e-162	0
5.26715e-163	-3.32485e-163	-3.75465e-163	-1.32806e-162	5.96589e-163	-2.42284e-163	-6.23324e-163	-2.62396e-163	3.0722e-163	1.21135e-163	4.06629e-163	-6.1683e-163	-3.92803e-163	-4.42768e-163	9.75331e-163	7.83195e-163	-1.54249e-163	1.36264e-162	-6.84174e-163	-7.36378e-164	-6.15527e-163	-1.12146e-163	1.61237e-163	-1.11919e-162	-8.23629e-163	-1.17204e-163	2.44331e-163	7.97501e-163	1.62689e-163	1.03421e-162	0
5.26715e-163	-3.32485e-163	-3.75465e-163	-1.32806e-162	5.96589e-163	-2.42284e-163	-6.23324e-163	-2.62396e-163	3.0722e-163	1.21135e-163	4.06629e-163	-6.1683e-163	-3.92803e-163	-4.42768e-163	9.75331e-163	7.83195e-163	-1.54249e-163	1.36264e-162	-6.84174e-163	-7.36378e-164	-6.15527e-163	-1.12146e-163	1.61237e-163	-1.11919e-162	-8.23629e-163	-1.17204e-163	2.44331e-163	7.97501e-163	1.62689e-163	1.03421e-162	0
5.26715e-163	-3.32485e-163	-3.75465e-163	-1.32806e-162	5.96589e-163	-2.42284e-163	-6.23324e-163	-2.62396e-163	3.0722e-163	1.21135e-163	4.06629e-163	-6.1683e-163	-3.92803e-163	-4.42768e-163	9.75331e-163	7.83195e-163	-1.54249e-163	1.36264e-162	-6.84174e-163	-7.36378e-164	-6.15527e-163	-1.12146e-163	1.61237e-163	-1.11919e-162	-8.23629e-163	-1.17204e-163	2.44331e-163	7.97501e-163	1.62689e-163	1.03421e-162	0
5.26715e-163	-3.32485e-163	-3.75465e-163	-1.32806e-162	5.96589e-163	-2.42284e-163	-6.23324e-163	-2.62396e-163	3.0722e-163	1.21135e-163	4.06629e-163	-6.1683e-163	-3.92803e-163	-4.42768e-163	9.75331e-163	7.83195e-163	-1.54249e-163	1.36264e-162	-6.84174e-163	-7.36378e-164	-6.15527e-163	-1.12146e-163	1.61237e-163	-1.11919e-162	-8.23629e-163	-1.17204e-163	2.44331e-163	7.97501e-163	1.62689e-163	1.03421e-162	0
5.26715e-163	-3.32485e-163	-3.75465e-163	-1.32806e-162	5.96589e-163	-2.42284e-163	-6.23324e-163	-2.62396e-163	3.0722e-163	1.21135e-163	4.06629e-163	-6.1683e-163	-3.92803e-163	-4.42768e-163	9.75331e-163	7.83195e-163	-1.54249e-163	1.36264e-162	-6.84174e-163	-7.36378e-164	-6.15527e-163	-1.12146e-163	1.61237e-163	-1.11919e-162	-8.23629e-163	-1.17204e-163	2.44331e-163	7.97501e-163	1.62689e-163	1.03421e-162	0
5.26715e-163	-3.32485e-163	-3.75465e-163	-1.32806e-162	5.96589e-163	-2.42284e-163	-6.23324e-163	-2.62396e-163	3.0722e-163	1.21135e-163	4.06629e-163	-6.1683e-163	-3.92803e-163	-4.42768e-163	9.75331e-163	7.83195e-163	-1.54249e-163	1.36264e-162	-6.84174e-163	-7.36378e-164	-6.15527e-163	-1.12146e-163	1.61237e-163	-1.11919e-162	-8.23629e-163	-1.17204e-163	2.44331e-163	7.97501e-163	1.62689e-163	1.03421e-162	0
5.26715e-163	-3.32485e-163	-3.75465e-163	-1.32806e-162	5.96589e-163	-2.42284e-163	-6.23324e-163	-2.62396e-163	3.0722e-163	1.21135e-163	4.06629e-163	-6.1683e-163	-3.92803e-163	-4.42768e-163	9.75331e-163	7.83195e-163	-1.54249e-163	1.36264e-162	-6.84174e-163	-7.36378e-164	-6.15527e-163	-1.12146e-163	1.61237e-163	-1.11919e-162	-8.23629e-163	-1.17204e-163	2.44331e-163	7.97501e-163	1.62689e-163	1.03421e-162	0
5.26715e-163	-3.32485e-163	-3.75465e-163	-1.32806e-162	5.96589e-163	-2.42284e-163	-6.23324e-163	-2.62396e-163	3.0722e-163	1.21135e-163	4.06629e-163	-6.1683e-163	-3.92803e-163	-4.42768e-163	9.75331e-163	7.83195e-163	-1.54249e-163	1.36264e-162	-6.84174e-163	-7.36378e-164	-6.15527e-163	-1.12146e-163	1.61237e-163	-1.11919e-162	-8.23629e-163	-1.17204e-163	2.44331e-163	7.97501e-163	1.62689e-163	1.03421e-162	0
5.26715e-163	-3.32485e-163	-3.75465e-163	-1.32806e-162	5.96589e-163	-2.42284e-163	-6.23324e-163	-2.62396e-163	3.0722e-163	1.21135e-163	4.06629e-163	-6.1683e-163	-3.92803e-163	-4.42768e-163	9.75331e-163	7.83195e-163	-1.54249e-163	1.36264e-162	-6.84174e-163	-7.36378e-164	-6.15527e-163	-1.12146e-163	1.61237e-163	-1.11919e-162	-8.23629e-163	-1.17204e-163	2.44331e-163	7.97501e-163	1.62689e-163	1.03421e-162	0
[truncated: 2,022 more rows]
