# Supplementary material for: A modified shuffled frog leaping algorithm with inertia weight
Source: Sci Rep. 2024 Feb 20;14:4146. doi: 10.1038/s41598-024-51306-1 (PMC11224354; doi:10.1038/s41598-024-51306-1)
Supplement: Supplementary file 1 — Supplementary Information. [file 41598_2024_51306_MOESM1_ESM.zip › data/F1/MSFLA_R_19.xls]

## Sheet: Sheet1
6.03316	-2.58994	-1.24455	-2.34735	-0.454448	3.75956	-12.3342	-2.93063	1.59011	-0.331779	4.95811	4.36356	-4.28752	4.31714	-6.91426	-0.753428	5.10149	2.06914	6.81599	3.64022	-2.85718	5.65979	1.53619	5.87044	-2.02372	-6.28885	1.07013	4.57675	7.67761	4.6846	670.547
-0.00242619	0.10746	0.196185	0.684916	-0.0509587	0.266776	0.481732	0.0746052	0.521175	-0.172767	-0.00678677	1.02738	0.371986	0.822714	-0.0116566	-0.22204	0.754594	0.455424	-0.187268	0.106446	-0.0782681	0.293632	0.217175	-0.079053	0.293067	-0.26773	0.321975	-0.676055	0.191244	0.435166	4.96546
-0.0924285	0.0201034	-0.0343267	0.0481131	-0.0281828	-0.0388751	0.139989	-0.0493221	-0.0112115	-0.0377192	0.00063534	-0.0235576	0.0813536	-0.00202344	0.0105734	0.0103915	-0.02981	0.00507577	0.0609182	0.0232219	0.0201956	0.0152123	0.0744754	0.021717	-0.00440368	0.0781472	-0.00843023	0.0141658	0.0121382	0.00633637	0.0641295
-0.000962809	-0.00711241	-0.0050926	-0.000756206	-0.00584256	0.00304797	0.00233888	0.00423715	-0.000534689	0.00377668	-0.00122869	-0.0161943	-0.0026694	0.00170634	-0.000699038	-0.00484586	-0.00657429	0.00214716	0.00119223	-0.0054882	0.00362015	-0.00673386	-0.00436053	-0.0102986	0.00639704	0.00207215	-0.00953901	-0.00102759	-0.00343852	-0.000307611	0.000869272
0.000513639	-0.000565663	4.09598e-05	0.000829116	-9.35989e-05	-0.000589647	-0.000475999	9.03179e-05	-0.000492714	0.000283049	0.000749121	-0.000486238	-0.000152653	0.000544701	-0.00206145	-0.0013129	-0.000798329	-0.000731835	0.000194037	7.98736e-05	0.000519158	-0.00163381	0.00167228	-0.00047908	-0.000620458	-0.00175262	0.00300823	0.000479663	0.000399887	-0.000264687	2.94259e-05
0.000136317	4.34166e-05	-3.79483e-05	-5.20829e-05	2.91945e-05	2.49271e-05	6.55655e-05	7.44573e-05	-2.04106e-05	-8.62507e-05	6.99842e-05	-4.6458e-05	-0.000102361	5.57455e-05	3.72023e-05	0.000139447	-5.44672e-05	-1.37951e-05	7.19539e-06	4.43694e-05	-6.40719e-06	0.000230715	8.80913e-05	0.000141799	8.21877e-05	0.000130748	-9.07575e-05	7.6483e-05	5.35538e-05	-1.14142e-05	2.12513e-07
1.92615e-05	3.11214e-05	2.85919e-07	2.30566e-06	-3.08396e-07	4.555e-06	2.63672e-06	-4.00678e-06	-3.26942e-06	-8.18975e-06	-2.2593e-05	-1.53193e-05	1.012e-05	4.86891e-06	-9.14565e-07	6.01043e-06	-9.62512e-07	1.43947e-05	2.49626e-06	3.6701e-06	6.86659e-06	-4.49097e-06	-2.15272e-05	8.96925e-06	6.60172e-06	2.69872e-05	-2.17441e-06	6.03932e-06	7.0672e-06	-7.01627e-06	4.12605e-09
8.45888e-07	7.71956e-07	1.89514e-06	1.82849e-06	6.01784e-07	1.5932e-07	2.044e-06	-6.45688e-07	8.32695e-07	9.65664e-07	-4.165e-07	1.04065e-06	-1.80482e-06	1.26797e-06	9.02205e-07	-2.60297e-06	3.55459e-06	8.85121e-08	2.16179e-07	-2.85042e-07	5.44597e-07	-7.72376e-07	2.34361e-06	7.65009e-07	1.83423e-06	-2.96012e-06	1.61757e-06	-6.05356e-07	-4.57766e-06	1.22747e-06	8.58788e-11
-1.76982e-07	1.60458e-08	-5.64958e-08	9.71249e-08	-6.13628e-08	2.16998e-08	7.03831e-08	-2.71014e-07	-5.01091e-08	-3.58036e-07	-1.06359e-07	-3.66936e-07	-1.60186e-07	-1.31281e-08	3.94957e-08	4.37229e-07	-3.52301e-07	3.67011e-07	-1.99604e-07	2.38408e-08	-1.31262e-07	8.87223e-08	-2.34958e-07	-2.32524e-08	-4.60955e-08	-4.90358e-08	-3.97709e-07	2.32146e-08	-2.03539e-07	1.79566e-08	1.20712e-12
8.94004e-09	-2.79992e-08	3.05264e-09	2.18074e-08	-1.4866e-08	-2.08487e-09	-1.68884e-08	2.33306e-08	-1.65627e-08	3.86992e-08	1.47392e-08	-3.34728e-08	1.34824e-08	-1.9154e-08	2.80315e-09	-3.04589e-09	1.04733e-08	1.99206e-09	-3.56791e-09	-1.50961e-09	-1.43472e-09	-4.63871e-08	-4.22444e-09	8.26719e-09	-3.13458e-08	-1.69929e-08	1.05491e-08	-1.05994e-08	-1.61587e-08	1.59715e-08	1.04589e-14
-7.34075e-10	6.17192e-10	9.70743e-10	-5.07446e-09	2.54134e-10	-3.27635e-09	5.74314e-10	7.24544e-10	1.04893e-09	3.0729e-10	4.32708e-09	-1.25069e-09	1.19177e-09	-1.16511e-09	1.06012e-09	4.89214e-10	1.54405e-09	-1.36904e-09	3.75991e-09	-7.66976e-10	5.4092e-09	9.37673e-10	-1.68526e-09	-2.20003e-09	7.59393e-10	-1.93992e-10	1.91285e-10	-8.59247e-10	-1.29018e-09	9.65781e-10	1.25679e-16
-4.34017e-10	-1.09092e-10	-2.97566e-10	2.23583e-11	2.88387e-10	-6.85467e-11	-1.32487e-10	-4.34508e-10	5.01221e-10	4.75834e-11	1.40598e-10	2.67712e-11	1.24986e-10	1.68476e-10	-7.97888e-11	2.0017e-11	-1.37945e-12	-6.19894e-11	-3.86916e-10	5.50898e-11	8.17952e-11	-5.57456e-11	2.81137e-10	7.8368e-10	-3.24869e-10	5.6039e-10	3.08386e-10	-1.8135e-10	1.83451e-10	2.27505e-10	2.40083e-18
-3.50429e-11	-1.46816e-11	8.163e-11	-3.19847e-11	1.03167e-13	-1.99156e-11	1.56255e-11	3.70377e-11	-8.8767e-11	-1.49139e-10	8.57494e-11	9.09334e-12	-4.10005e-11	1.33465e-11	-2.38044e-11	2.52709e-11	-3.96003e-11	1.21706e-11	7.64564e-12	1.25904e-11	-4.50138e-11	-1.00273e-11	1.25536e-11	1.19738e-11	-5.42399e-11	6.02262e-11	8.33432e-12	-8.82052e-13	2.47911e-11	1.12682e-11	6.35067e-20
5.75968e-12	1.50312e-12	-5.81592e-12	3.77117e-12	1.40482e-12	-7.71333e-14	3.87399e-12	-4.93078e-12	-9.9254e-12	-2.74905e-12	-2.6458e-12	-9.27663e-13	3.03993e-12	-6.98566e-12	4.88627e-13	-8.1968e-13	-4.71383e-12	2.06067e-12	3.78025e-12	-5.63113e-12	-5.98445e-12	-7.01375e-12	1.68862e-13	-1.91153e-11	4.18024e-12	1.32081e-12	-6.2476e-12	-3.22335e-12	1.06992e-11	-4.37133e-12	1.02278e-21
-7.93983e-13	3.7467e-15	1.08608e-13	-2.10668e-13	-6.02582e-13	8.98341e-13	8.65841e-14	-6.29972e-13	-1.06295e-13	-1.13641e-12	4.67321e-13	-6.50747e-13	7.05423e-13	1.37862e-13	-4.20975e-13	-2.20252e-13	3.30115e-14	-4.00307e-13	-3.99506e-13	1.31509e-12	7.32696e-13	4.92133e-13	5.22938e-13	-6.4371e-13	-1.56875e-13	2.98106e-13	8.3797e-13	4.16896e-14	-4.90295e-13	7.8152e-13	1.01339e-23
2.57869e-13	-1.33801e-13	-1.68725e-14	2.75113e-13	1.20569e-14	1.5218e-13	-3.6016e-14	7.45277e-14	2.04689e-14	7.02962e-14	5.27692e-14	2.00624e-13	7.93795e-14	8.1778e-14	6.19919e-14	2.28534e-14	6.21406e-15	-2.18024e-14	2.33612e-15	-1.3663e-14	-6.73886e-14	-2.61745e-14	1.16592e-14	-6.43341e-15	3.88183e-15	-4.86474e-14	-8.39363e-15	-1.13142e-13	1.27737e-13	-2.02393e-14	2.94365e-25
7.16367e-15	-1.75846e-16	-1.05781e-15	-1.61576e-14	2.19359e-15	-1.10262e-14	1.79622e-14	2.6926e-14	-3.37792e-15	1.28164e-15	4.26569e-15	1.61496e-15	1.78611e-14	-1.85258e-15	7.27834e-15	-3.18227e-15	3.22008e-14	5.81547e-16	-1.47241e-14	-1.30818e-15	1.13225e-14	1.83551e-14	3.10606e-15	-1.57851e-14	-1.82239e-15	1.56701e-14	-2.61922e-15	8.9374e-15	1.86914e-15	-3.56455e-15	4.23846e-27
6.83267e-16	8.57547e-16	-8.14804e-16	2.57426e-15	-4.41026e-16	6.69142e-16	-1.97929e-16	-3.38798e-16	4.57245e-16	-1.48657e-16	-3.09741e-16	1.37989e-15	-3.68979e-16	-4.24193e-16	2.21666e-15	6.17875e-16	-2.87135e-16	1.21271e-15	-1.56197e-16	5.61092e-16	1.15047e-15	7.99479e-16	-2.39115e-15	3.03021e-17	-9.59155e-17	-1.94593e-15	-3.59598e-15	1.99402e-16	3.10151e-16	-3.13493e-15	5.3396e-29
9.39869e-18	-9.24002e-17	-2.10443e-16	-4.21699e-17	1.1334e-17	4.43685e-18	-4.46391e-17	1.5246e-17	1.29533e-16	-2.0735e-16	1.66753e-17	-1.31469e-16	1.0663e-17	1.03617e-16	9.21087e-17	1.60926e-17	-3.7936e-16	-7.03328e-17	4.17186e-16	-1.7885e-16	2.18801e-16	-2.10707e-17	6.43413e-17	-1.52725e-16	1.16947e-16	3.66345e-16	3.41526e-17	9.983e-17	-1.23023e-17	-1.12389e-17	7.43962e-31
1.37052e-17	8.59449e-19	-8.57544e-20	-5.36647e-19	3.027e-18	1.68643e-18	2.90109e-17	-4.50208e-18	-2.82228e-18	-2.31536e-17	-1.89693e-18	-1.1934e-17	1.47634e-19	-1.09788e-17	1.35966e-17	2.81483e-17	1.18832e-18	-1.93651e-17	2.32948e-18	9.70546e-19	2.27686e-18	1.55408e-17	-8.76086e-18	1.49361e-17	6.06762e-18	6.75666e-18	-5.54419e-18	2.63973e-18	-6.52744e-18	1.5801e-17	4.19238e-33
-1.98505e-18	-3.95276e-19	-7.01297e-19	9.79739e-20	-3.13016e-19	3.34817e-18	-4.57536e-19	1.07048e-18	4.31685e-19	-1.62603e-18	3.14197e-18	-7.26878e-19	2.6334e-19	-1.76607e-18	-1.83579e-19	-1.94234e-18	2.01317e-18	-8.54043e-19	-2.91045e-18	-3.52648e-18	-1.1099e-18	-1.85336e-19	8.5044e-20	2.03171e-18	-5.81034e-19	-6.15556e-19	2.78101e-19	-3.09341e-18	-1.08729e-19	1.76387e-19	7.89833e-35
2.84676e-20	-3.80174e-20	5.21918e-20	4.09434e-20	1.88582e-19	-5.76903e-20	-4.08335e-19	-1.45363e-19	-4.36641e-19	-7.17554e-20	-6.61663e-19	1.73594e-19	-2.6747e-19	1.01314e-18	1.58511e-19	-2.02109e-19	-1.39792e-19	3.3878e-20	-2.03624e-19	5.75413e-19	-1.00673e-19	3.366e-19	4.55159e-19	9.87762e-20	2.04297e-19	6.03114e-20	-6.98025e-20	1.47641e-19	-2.48119e-19	-4.09315e-19	3.09587e-36
-3.37668e-21	2.00745e-20	4.01024e-20	-2.62087e-20	-3.4634e-21	2.02856e-20	1.44383e-19	-4.04308e-21	1.38005e-20	-7.43508e-21	3.31033e-20	3.45714e-20	-2.07331e-20	-8.01155e-21	-2.07405e-20	-7.2905e-21	-1.44701e-20	-4.83649e-20	1.55141e-21	2.27327e-20	2.4283e-20	1.08254e-20	-2.37407e-20	2.65534e-21	-4.47785e-20	2.11594e-21	4.80694e-20	-3.13712e-21	-2.20303e-20	6.77799e-21	3.67166e-38
-6.25675e-21	-4.80192e-21	-2.36682e-21	1.12064e-20	-8.80447e-21	6.60941e-21	1.83444e-21	-2.50093e-21	-1.37886e-20	-1.35374e-21	-2.07972e-21	2.5319e-22	-5.64872e-22	-5.5435e-21	-4.95035e-22	-2.04411e-21	-4.71561e-22	8.05948e-22	-6.27714e-21	-1.97248e-21	-5.80417e-22	-2.77902e-21	5.53827e-21	-4.99621e-21	-1.06384e-21	3.08591e-21	2.28783e-21	-2.17094e-21	2.29396e-21	-6.38431e-21	7.30515e-40
1.44339e-21	-2.16626e-22	-4.00771e-23	-6.53615e-22	-1.10282e-21	9.65176e-23	6.68077e-22	-6.64457e-23	-3.16067e-23	4.53599e-22	6.03434e-22	-8.33334e-22	-1.48189e-22	5.67737e-23	2.51378e-22	-1.06074e-22	-1.99464e-22	2.40723e-22	-4.23828e-22	-7.46918e-22	4.42399e-22	-8.48014e-22	2.79785e-22	2.90194e-22	-7.34874e-22	-3.53446e-23	1.91418e-22	5.34135e-22	1.32639e-21	5.95499e-24	1.01355e-41
-5.98724e-24	2.45425e-24	1.33292e-22	4.39415e-23	2.92358e-23	-5.4846e-24	2.09734e-24	-2.45046e-23	-4.6468e-23	-2.84754e-23	1.03177e-23	9.18418e-24	2.57963e-23	5.326e-23	4.01093e-23	3.65537e-23	3.53589e-23	-7.08662e-23	-2.18114e-23	-5.62733e-23	-1.71666e-23	1.33699e-23	-1.12298e-22	2.11825e-23	8.80594e-23	-1.88015e-23	1.54564e-22	5.87857e-24	1.73145e-23	2.16325e-23	8.70851e-44
1.19309e-23	-4.81673e-24	-1.37768e-24	2.34424e-24	-5.83494e-24	-2.6334e-24	-1.29114e-23	3.46363e-24	-2.08374e-24	4.62676e-24	9.17468e-24	-1.38038e-23	-2.46943e-24	4.42447e-24	-3.79048e-24	-1.93079e-25	-4.1749e-24	3.84519e-24	-1.56908e-24	-3.94104e-24	-6.76007e-24	5.62807e-24	-1.01256e-24	-4.85185e-24	-6.31395e-24	-1.20369e-24	2.80674e-24	2.28716e-25	5.93017e-25	1.45607e-24	9.37038e-46
-5.61452e-25	-5.2294e-25	-6.93651e-25	-4.02301e-25	-2.1304e-25	-9.40387e-26	5.28542e-25	2.49258e-25	-3.86289e-25	4.19416e-25	-2.22963e-25	3.42906e-25	6.54919e-25	5.00014e-26	-5.78538e-25	-1.01991e-25	-1.34724e-24	1.9649e-25	1.01355e-24	-6.37253e-26	-2.69846e-25	-8.76728e-26	8.01039e-25	4.26114e-25	-1.00115e-24	-7.11899e-25	-5.85821e-25	4.56663e-26	1.53421e-25	-1.1034e-24	9.7805e-48
-3.38106e-25	-1.27122e-25	-4.92435e-26	-1.39518e-25	1.26555e-25	-2.39918e-25	-1.72081e-27	-6.90372e-26	-2.75705e-25	7.71014e-26	1.73029e-25	2.51421e-25	2.76894e-25	-1.24173e-27	-5.80876e-27	-8.56063e-27	-1.34415e-25	4.4123e-26	-7.57616e-26	-3.03145e-26	1.37405e-26	2.21657e-26	-1.47812e-25	-6.27442e-26	1.89922e-25	-2.03021e-25	-2.42499e-25	1.41618e-25	-7.89602e-26	-3.47361e-26	6.99328e-49
2.70536e-26	-3.20203e-26	-1.08171e-27	7.03534e-27	-2.02704e-26	1.13305e-26	3.19115e-27	9.1601e-27	1.00534e-26	1.01711e-26	-2.42253e-27	-1.46272e-26	2.00073e-27	-1.17623e-26	-1.68859e-26	-2.32916e-27	3.42585e-26	-2.72374e-28	3.08199e-26	3.85534e-27	-2.66292e-27	-3.75993e-26	-1.96851e-27	-8.03604e-27	-1.29392e-26	-1.29605e-26	-1.90578e-28	1.81098e-26	2.78448e-26	-8.70683e-28	8.36568e-51
4.03036e-27	-5.02502e-28	-1.92596e-27	-7.50053e-28	-1.35286e-27	1.03704e-28	-5.91228e-28	-3.40143e-28	6.55006e-29	-3.80444e-28	4.24804e-28	-2.32677e-28	-3.46104e-27	-6.67254e-28	2.96819e-27	-1.40789e-27	4.78964e-28	-1.00554e-27	6.72458e-28	1.68056e-27	-5.70874e-27	5.59336e-28	-1.42976e-27	-7.19173e-28	-1.8311e-27	2.88564e-27	8.57068e-29	-2.26043e-28	-3.27037e-27	1.38131e-27	1.10997e-52
2.63739e-29	-1.68104e-28	4.76292e-28	-6.08262e-30	2.56332e-28	3.14257e-28	2.78634e-29	-2.97936e-28	2.10536e-29	3.40532e-29	5.3181e-29	-3.11817e-28	-2.15943e-29	-1.25137e-28	1.35174e-28	-1.40601e-28	-1.0218e-28	2.37465e-28	1.72401e-28	-1.1241e-29	1.10647e-28	2.96028e-29	-2.5151e-28	-4.75866e-29	3.37116e-28	-1.68757e-28	1.59464e-28	-8.91661e-29	5.00132e-29	-1.96657e-28	1.05768e-54
-1.46075e-29	2.24859e-29	3.17143e-29	7.05502e-29	-2.43595e-29	-1.64846e-29	-6.74321e-29	-4.37932e-29	4.69298e-29	-1.31481e-29	4.05232e-29	6.32706e-29	-2.97621e-29	-3.21068e-29	-1.0249e-29	8.38992e-30	1.55223e-29	5.15173e-29	-1.76889e-29	2.42566e-29	5.25616e-29	-1.29634e-29	1.96056e-29	-3.52398e-29	1.06268e-29	-1.84579e-29	4.49377e-29	-1.04306e-29	-4.16376e-29	6.21905e-30	3.68523e-56
9.42784e-31	-2.87425e-30	-3.24415e-30	-6.20424e-30	-4.72516e-30	-4.49742e-30	-6.18941e-30	4.38552e-30	1.63172e-30	1.97733e-30	-3.68064e-31	6.95645e-30	3.83495e-30	-2.08761e-30	3.93355e-32	4.59452e-30	7.22651e-31	-8.81077e-30	3.88482e-30	-1.88009e-30	1.64835e-31	1.54018e-30	-4.6289e-31	2.75509e-30	5.40102e-30	2.32918e-30	-2.45176e-30	1.31186e-30	-1.99946e-30	-7.21518e-32	4.06853e-58
-4.94206e-31	9.8962e-32	1.62303e-31	3.23288e-31	-3.10805e-31	-6.77174e-32	-9.82583e-32	3.09599e-31	-1.5988e-31	2.32835e-31	-7.14989e-32	-6.57023e-31	5.8339e-32	6.04543e-32	2.36854e-31	3.85299e-32	-4.11681e-32	1.28016e-31	-9.82946e-32	1.18233e-31	3.02435e-32	-1.16524e-31	1.40849e-31	-2.99204e-32	1.73849e-31	6.6394e-32	-1.71468e-31	-7.66312e-32	2.62791e-32	-3.5706e-31	1.44783e-60
4.85369e-33	-3.34603e-32	1.81176e-33	-1.17328e-31	-3.00055e-32	1.10538e-32	5.36234e-33	1.0403e-31	-1.12799e-32	-3.43304e-32	-2.45519e-32	2.50214e-32	2.91693e-32	-8.2185e-32	-1.34555e-33	-1.78838e-32	2.63562e-33	7.0298e-32	-3.69125e-33	2.28769e-32	2.60195e-32	7.28231e-33	1.72922e-32	2.1661e-32	-6.73731e-32	-3.85079e-32	-6.49245e-32	-1.00519e-32	3.55237e-33	3.80929e-32	5.60332e-62
-5.15489e-33	-4.84496e-33	9.21646e-34	-1.23515e-33	8.54691e-33	4.04206e-34	1.69022e-33	-1.76837e-33	-9.94939e-33	4.48831e-34	-5.15462e-33	2.63916e-33	1.10738e-33	-3.20007e-33	5.35141e-33	1.94818e-33	-5.89074e-33	2.06297e-33	-2.32175e-33	-4.43618e-33	4.00457e-33	4.99797e-33	2.0268e-33	1.62464e-33	-7.4258e-33	-1.56067e-33	-1.23955e-33	4.20725e-33	-1.72966e-33	8.03979e-33	5.64482e-64
7.84555e-36	-5.01736e-34	-1.13317e-33	-7.81207e-34	6.49455e-34	-1.44751e-35	4.22208e-34	5.83772e-35	7.47869e-34	2.34803e-34	-1.06828e-34	-2.03242e-33	4.59874e-34	-9.38813e-34	-2.63418e-34	-9.74609e-35	3.23195e-34	2.86224e-34	-3.10559e-34	-1.8386e-33	-1.97937e-34	3.45088e-34	2.38164e-34	1.39516e-34	-1.41181e-33	7.28279e-34	9.14005e-34	-9.81376e-34	-5.99727e-34	-3.28536e-35	1.72588e-65
-1.45823e-34	1.16903e-34	-3.25093e-35	9.79741e-35	3.41576e-35	-5.58571e-35	-3.3668e-35	-4.24213e-35	-6.84923e-35	-7.19834e-36	4.52372e-35	-1.49543e-34	-6.26033e-35	-2.74928e-34	1.27067e-34	-1.16922e-34	-3.43784e-35	4.66053e-35	-3.62065e-35	4.18955e-35	7.14901e-35	-4.69036e-35	3.43885e-35	2.59249e-35	4.086e-35	3.7114e-35	-6.97488e-35	5.10608e-35	-1.18612e-35	-1.29782e-34	2.34369e-67
6.25641e-36	1.08509e-35	-4.72212e-36	-4.10921e-36	3.88697e-36	1.11934e-35	-2.3438e-37	-5.22274e-36	1.29833e-36	3.63156e-36	7.3782e-37	7.50944e-36	-1.5577e-35	2.14428e-36	2.01873e-35	-8.51545e-36	1.32329e-35	1.00024e-35	4.39573e-35	-3.22941e-36	-7.03459e-36	7.79775e-37	6.65607e-37	2.20251e-36	-1.12328e-35	2.15876e-36	-5.12766e-36	7.13711e-36	-9.40316e-36	1.20124e-35	3.8769e-69
1.10864e-36	-1.00027e-36	2.92802e-36	5.32884e-37	1.46454e-36	5.80947e-37	-4.47212e-36	-1.12617e-36	9.69734e-37	-2.71192e-37	1.17029e-36	1.00837e-36	-1.35253e-36	2.17364e-37	-2.55099e-36	-8.95511e-37	2.18481e-36	-3.15305e-37	2.20201e-36	2.02155e-36	-1.25058e-36	-3.93689e-37	3.62791e-37	9.64844e-37	2.24549e-37	1.05927e-36	-3.31424e-37	5.22111e-37	5.92199e-37	1.74981e-36	6.89811e-71
2.41468e-37	-3.95556e-37	-2.22252e-37	2.52508e-37	1.8967e-37	-5.43285e-38	-2.1252e-37	6.02041e-38	-1.75274e-37	-2.16259e-37	1.8751e-37	7.40499e-39	-1.51097e-37	3.55715e-38	-1.10827e-37	-1.93442e-37	4.28966e-38	2.62761e-37	4.47317e-38	-4.35533e-37	1.10866e-37	-8.21464e-38	2.12955e-37	-4.36497e-37	1.95536e-37	8.69494e-38	-6.29768e-38	-2.92165e-37	2.22266e-37	7.92886e-38	1.31045e-72
-1.03457e-37	1.35299e-38	1.06635e-38	2.50717e-38	6.58028e-40	-1.81928e-38	-1.69696e-38	1.66364e-38	-4.95307e-39	2.48304e-38	-5.2991e-38	-6.29106e-39	7.31674e-39	2.77006e-38	1.28697e-38	4.01275e-39	8.80284e-39	3.34185e-38	-3.99534e-38	-1.3386e-38	-3.4386e-39	-3.95014e-39	2.03854e-38	-1.62127e-38	-1.44471e-38	3.75202e-39	-9.82338e-39	-1.57732e-38	-1.0512e-39	-1.86544e-38	2.16089e-74
-1.43222e-40	1.2151e-39	6.47096e-40	3.36002e-40	2.59335e-41	-1.62186e-39	-1.73241e-39	-2.56721e-39	-1.01849e-39	-2.11265e-40	-9.39619e-40	2.93602e-39	3.09849e-39	2.91775e-39	3.66593e-40	-2.65496e-40	-3.11767e-39	-6.40208e-40	-2.06642e-39	-1.52118e-39	-6.29024e-40	-5.59633e-40	1.36849e-39	3.20596e-39	-9.10273e-40	-1.00011e-39	-4.16204e-41	4.4519e-40	-3.39064e-39	-1.7685e-40	8.62855e-77
-1.42043e-40	2.6537e-40	1.96219e-41	-2.2854e-40	8.53277e-41	-3.84416e-40	2.1727e-40	-2.25838e-40	-3.58607e-40	-9.91225e-40	4.80895e-41	-3.14021e-41	1.688e-40	2.0834e-40	-2.45713e-40	-2.88493e-40	-2.41665e-40	4.04842e-40	4.36626e-40	-3.99367e-40	-2.37948e-40	1.26095e-40	9.33441e-41	-1.92742e-41	1.57782e-41	-9.39611e-41	-2.23603e-41	-4.07698e-41	3.61163e-40	3.15611e-40	2.62173e-78
-2.30561e-41	4.61097e-42	-2.5996e-41	6.04781e-42	5.16812e-42	-1.48641e-41	-6.83965e-41	-2.47636e-41	4.42892e-41	-1.39782e-41	-2.97608e-41	1.80215e-40	1.53676e-41	2.31891e-41	4.17373e-41	1.50268e-41	-2.13277e-41	1.30568e-41	-3.27646e-41	5.80692e-41	-3.35337e-41	-1.60442e-42	1.57689e-41	-5.46473e-41	-1.86388e-41	-2.17996e-41	-1.16242e-41	-5.62239e-42	-4.86558e-41	-5.75747e-42	5.7889e-80
2.91699e-42	5.87136e-42	3.07275e-42	-3.50841e-42	-3.13084e-42	3.98843e-42	8.86575e-43	-7.32868e-43	-9.26863e-43	-1.09638e-41	4.76166e-43	-2.05902e-42	8.45704e-42	6.79114e-44	-8.25307e-42	1.36685e-43	-5.58509e-42	2.67145e-42	2.60297e-42	-4.11882e-42	-8.92604e-43	-4.61845e-42	-8.16332e-43	-7.50412e-42	3.8034e-42	1.1316e-41	-8.80139e-42	-1.14217e-42	-4.15261e-42	6.22907e-42	7.75461e-82
-1.12796e-42	-1.44802e-43	4.43063e-43	1.43472e-42	4.51653e-43	5.23599e-43	2.21292e-43	-1.93451e-43	-4.83436e-43	-6.91013e-45	5.18269e-43	2.22359e-43	-1.5602e-42	9.19143e-43	-6.24389e-44	-1.2268e-43	-1.31491e-42	-5.43228e-44	-4.41497e-45	-4.5573e-43	-9.31747e-43	-1.55021e-42	3.12121e-43	-1.32544e-42	1.07126e-42	-5.03213e-43	3.086e-43	-1.50088e-42	3.07145e-44	-4.63995e-44	1.87793e-83
2.1151e-43	6.62743e-44	1.51651e-44	1.71894e-43	-1.93704e-44	4.17867e-44	-1.20659e-44	-6.82437e-44	3.54364e-44	-2.65333e-43	1.14106e-44	-1.07164e-44	1.69447e-43	-3.34069e-44	6.50582e-44	6.95756e-44	-1.134e-44	-2.32477e-43	5.82927e-44	7.68715e-44	1.48384e-43	-1.81168e-43	-2.69019e-44	-9.89493e-44	3.67626e-44	4.39014e-44	7.77373e-44	-2.10263e-44	3.694e-44	3.90632e-44	3.38125e-85
-1.83161e-45	-1.9498e-44	-6.43528e-45	2.09446e-45	-1.06109e-45	-7.53041e-45	1.20369e-44	3.1882e-45	7.19116e-45	-2.06542e-44	-1.62693e-44	2.32778e-44	-5.57928e-45	2.24324e-45	-6.75279e-45	5.41696e-45	-2.86272e-45	7.6041e-46	-1.58736e-45	5.59797e-45	-1.15418e-44	-9.47525e-47	-9.24563e-45	2.8311e-45	-2.2427e-45	-4.52593e-46	-8.92874e-45	1.03392e-45	5.99297e-45	-1.96656e-45	2.43333e-87
-5.94276e-46	-1.8622e-46	-1.65672e-45	-2.1125e-46	-9.53024e-46	8.61498e-47	3.33593e-45	-1.90602e-45	2.62867e-45	6.38302e-46	4.05849e-47	-4.60475e-46	-9.33687e-46	2.50769e-45	-3.82869e-46	-7.23827e-47	-1.67284e-46	2.75481e-45	-1.20137e-45	-4.141e-46	-2.26178e-45	1.02024e-45	-3.86888e-47	-8.70518e-46	1.01402e-45	-1.07544e-45	6.45762e-46	3.29836e-45	-6.64499e-46	3.57457e-45	7.6545e-89
7.34209e-47	5.35221e-47	-4.95498e-47	-3.79136e-47	3.52094e-47	1.78508e-46	3.61094e-47	7.22013e-47	3.04196e-46	1.98377e-47	-4.97226e-47	1.35701e-47	1.66186e-46	1.47977e-46	-1.5085e-47	1.72459e-46	-1.09927e-46	-1.64018e-46	6.41994e-47	1.45072e-47	-2.94084e-46	2.00897e-47	-5.51111e-47	-3.45084e-47	5.11161e-47	-5.26982e-46	-1.62712e-47	-1.72377e-46	-2.04045e-46	6.09195e-47	7.16921e-91
2.34918e-48	-1.51395e-47	-2.41392e-47	-1.43339e-47	1.90464e-48	5.37193e-48	-5.30292e-49	-5.20573e-48	-1.70192e-47	-9.38787e-50	-1.51935e-47	-9.79363e-48	1.03459e-47	5.77241e-47	1.11227e-47	9.9788e-48	2.89806e-47	-3.37085e-47	-3.25251e-47	-1.22389e-47	3.68058e-47	1.03532e-48	-9.94364e-48	-7.52789e-48	6.5605e-48	1.93321e-47	-5.04657e-48	1.88763e-47	-1.44604e-47	3.06024e-47	1.20008e-92
-4.50406e-48	1.76716e-48	-2.49195e-49	-1.18806e-48	1.49955e-49	-2.41924e-48	4.1925e-48	3.31245e-49	8.36825e-49	-5.60971e-48	4.31774e-49	-8.38776e-48	-2.53172e-48	-2.22568e-48	9.99717e-49	1.82668e-49	5.21487e-49	1.03918e-48	1.74896e-48	-1.97107e-48	-7.23354e-49	-1.77487e-49	2.82497e-49	-9.47482e-50	2.24e-48	-2.84561e-49	-1.74231e-48	-1.20869e-48	3.44089e-49	6.15832e-50	1.82208e-94
-4.66367e-50	-3.7055e-49	3.30289e-50	-1.14602e-48	-4.46443e-50	-4.13974e-49	9.41706e-50	-4.87689e-50	-6.51668e-49	1.20858e-49	2.82775e-49	1.9841e-49	5.59874e-49	1.99316e-49	-1.47554e-48	2.42706e-49	-3.12581e-49	-2.58934e-49	-1.57096e-49	2.72968e-49	2.99591e-49	-3.97609e-49	5.99169e-50	1.84622e-49	-1.51603e-49	4.12252e-49	1.08109e-48	-3.46595e-50	-8.51344e-49	2.87328e-49	7.50619e-96
1.90028e-50	-2.92688e-50	-2.3671e-50	9.04736e-51	3.99163e-50	2.05904e-50	2.64165e-50	-8.37916e-51	-8.12167e-50	3.2425e-50	1.25857e-50	3.16578e-51	-5.74547e-50	3.16464e-50	1.30433e-50	-3.93797e-50	5.43371e-50	1.30043e-49	-6.29217e-50	-1.69526e-50	5.81724e-51	-4.31794e-50	-1.15013e-51	3.10877e-50	3.05972e-50	7.62056e-50	-2.72368e-50	9.88582e-51	-3.95368e-50	2.57252e-50	5.52691e-98
5.03432e-52	-1.30457e-51	-1.5995e-51	9.83731e-51	-3.58972e-51	-1.96834e-51	6.56691e-51	-3.18183e-51	-1.06858e-50	-8.58213e-51	2.57383e-51	6.1933e-51	-3.22953e-52	-1.00364e-51	-5.08933e-51	-4.11037e-51	-2.66411e-51	3.86908e-51	5.35514e-51	-9.88654e-51	-3.41082e-51	-2.00571e-51	-1.06459e-51	2.90248e-51	-8.70451e-52	4.14161e-51	4.50501e-52	-7.81031e-52	-1.38784e-51	-1.38887e-51	6.44305e-100
6.18773e-55	6.98138e-52	2.75574e-52	1.37975e-52	1.67793e-52	4.26639e-52	-9.27556e-52	3.56505e-53	6.45621e-53	8.83721e-52	-3.93064e-53	2.91041e-52	-1.68594e-52	7.05797e-52	3.3823e-52	8.44111e-53	6.75041e-52	1.03678e-51	-1.41389e-51	1.07809e-52	-4.17112e-52	6.75925e-53	-9.71188e-53	-2.25251e-52	6.30434e-52	-1.89012e-52	-5.18422e-52	1.07162e-52	-1.59552e-52	-8.82336e-53	7.70036e-102
-1.44831e-52	1.1313e-52	-5.56294e-54	-1.04435e-52	2.10898e-53	4.93263e-53	9.18411e-53	-2.23563e-53	3.80713e-53	1.16107e-53	-1.17286e-52	-4.83344e-53	-1.90765e-53	-4.44263e-53	2.49363e-52	1.28706e-52	2.44444e-53	8.42096e-53	-3.34541e-53	3.19912e-53	1.41165e-52	1.0879e-52	4.72663e-53	2.99603e-52	-1.99115e-53	-4.58411e-53	-1.40567e-52	1.07495e-52	-1.43427e-53	9.00384e-53	3.31e-103
-6.59418e-54	6.108e-55	3.37633e-54	2.5133e-54	-7.50842e-54	1.54042e-54	2.03605e-53	-2.47565e-54	-8.34086e-54	-1.27694e-53	-2.46298e-53	-7.04034e-54	1.81649e-55	-3.60407e-54	1.08203e-54	1.24589e-53	-1.63058e-53	-1.16384e-53	-2.32712e-54	-5.86942e-54	-4.75874e-54	7.25894e-54	-4.32975e-54	-1.99232e-55	-1.4533e-53	1.42915e-54	-3.83756e-54	1.03103e-53	2.31678e-54	2.4575e-53	3.07814e-105
-8.21178e-55	-4.69194e-55	2.22044e-54	-7.43336e-55	7.29389e-56	9.18958e-55	-1.09084e-54	8.94203e-55	1.65321e-54	9.52019e-55	6.00064e-55	1.42606e-55	-3.33765e-54	-2.41474e-54	4.01825e-55	1.22626e-55	8.58942e-55	-8.6247e-55	2.72484e-54	5.17955e-55	1.54609e-55	5.8075e-55	1.69284e-55	5.81568e-55	-4.59821e-55	2.34459e-55	2.41431e-55	-4.81756e-55	-3.85272e-55	2.18075e-55	4.10394e-107
1.67677e-55	4.98515e-57	-3.71964e-56	-2.89486e-56	2.76572e-56	-9.336e-56	5.60132e-56	-8.0699e-56	7.06098e-57	-7.55974e-56	5.58282e-56	4.63554e-56	-2.52538e-55	-2.00799e-55	4.20696e-56	-7.74052e-56	4.69353e-56	1.83071e-56	-8.55643e-56	-1.55905e-55	-1.70918e-55	4.95353e-56	1.73462e-55	-1.12941e-55	1.56675e-55	-6.41786e-57	-7.39443e-56	-1.84838e-56	-2.0947e-55	2.40115e-55	4.12988e-109
8.91152e-57	-4.21817e-57	1.50546e-56	-4.1103e-56	-6.2003e-57	2.39334e-57	9.0779e-57	-7.61537e-57	-3.15746e-57	1.07645e-56	7.10655e-57	-3.1727e-57	3.03513e-56	3.75065e-57	1.02832e-56	-7.67686e-57	-1.03385e-56	2.66777e-56	-6.56547e-57	2.54167e-57	-2.48823e-57	-1.73991e-56	2.49568e-56	2.56207e-56	-1.22334e-56	-7.09061e-57	-1.04672e-56	6.11139e-58	-1.13875e-56	-1.69488e-56	6.66737e-111
9.45001e-58	-6.9544e-60	6.55532e-58	-2.14624e-57	-1.54088e-57	-4.14851e-57	1.56523e-58	2.89832e-57	3.88696e-58	-4.33697e-57	-2.25565e-57	2.02016e-57	4.23015e-59	-1.47894e-58	-3.2951e-57	-1.67213e-58	1.17857e-57	-1.89483e-57	2.0013e-57	-8.78167e-58	4.16768e-57	2.1666e-57	-1.05593e-57	-4.36787e-58	4.53513e-57	-3.06012e-57	1.02015e-57	1.78393e-57	-8.92784e-58	-5.55161e-58	1.41362e-112
8.41362e-59	2.23379e-58	9.43067e-59	3.37268e-58	8.5222e-59	-2.42942e-58	-1.75788e-59	-1.18274e-58	-2.44019e-59	2.8989e-59	-5.72306e-59	1.13753e-58	-2.35864e-58	-6.27919e-60	-7.19113e-59	6.43499e-58	-1.41151e-58	1.56626e-58	9.56597e-59	1.15352e-58	-1.69244e-58	-3.90144e-58	-1.03148e-59	2.79027e-59	1.02823e-58	-4.73413e-59	1.88236e-59	-1.55382e-58	-3.56064e-58	-1.06726e-59	1.16565e-114
-4.91352e-59	-2.98901e-59	-1.08011e-59	-1.55927e-59	-3.90237e-59	-5.08888e-59	5.63787e-59	1.03785e-61	2.66292e-59	-1.48217e-59	-6.52588e-59	-2.00667e-59	-2.10541e-59	2.72949e-59	2.23303e-59	-1.01182e-59	1.1436e-59	-2.29658e-59	3.29256e-59	3.75861e-60	-9.31259e-60	1.58807e-59	-2.41935e-59	-1.02163e-58	6.51718e-59	-1.12191e-59	-5.3686e-59	3.14118e-59	-8.51634e-60	-5.29054e-59	4.25696e-116
4.83277e-60	-4.49326e-60	1.42163e-60	5.59877e-60	-1.06595e-60	2.95566e-60	-5.54594e-60	1.88704e-61	-2.83483e-60	-1.07058e-59	5.18045e-60	3.82032e-60	-6.74249e-60	-7.65212e-60	-8.82938e-61	2.34947e-60	8.45979e-62	2.50431e-60	4.87309e-60	-9.2145e-61	2.71877e-60	2.22109e-60	-3.95233e-61	-6.46299e-60	-2.96563e-60	9.90621e-61	2.94777e-60	-1.11643e-60	-1.97502e-60	-7.00946e-61	5.01206e-118
6.41072e-62	-3.07697e-61	3.83341e-61	-2.70749e-61	3.8808e-61	4.90117e-61	1.43086e-60	3.62623e-61	3.90253e-61	-1.76753e-61	-3.74965e-61	-7.7677e-61	-3.6326e-61	1.4005e-61	-1.72512e-62	2.10347e-60	4.42019e-63	8.24224e-61	3.20632e-61	2.25282e-62	-2.14876e-61	-5.23506e-61	5.30323e-61	-6.6725e-61	-5.14229e-62	9.78266e-61	7.28282e-61	-9.46018e-62	9.91113e-62	-2.96792e-61	1.1819e-119
7.43794e-63	3.55365e-62	-2.55605e-62	-1.16342e-61	-6.31701e-62	-4.72962e-62	7.62177e-62	-1.07749e-62	-1.18488e-62	-1.18486e-62	-8.34813e-62	1.00333e-61	-5.16511e-62	3.60786e-63	-2.53004e-62	-2.5265e-62	6.78655e-62	4.71922e-63	-4.19336e-62	5.7099e-62	3.55375e-62	-8.22654e-63	-3.2372e-62	-4.58959e-62	-6.64846e-62	-1.16355e-62	-2.02586e-62	1.09195e-63	-2.92096e-62	-6.70744e-62	7.33867e-122
-7.74654e-63	-6.86375e-63	-1.42151e-63	-2.58244e-63	-2.34888e-63	1.72114e-65	-7.23823e-63	3.03472e-63	5.36676e-63	-2.43842e-63	1.00052e-62	6.25231e-63	-2.86578e-63	1.42982e-62	4.62678e-63	4.75986e-63	-4.4362e-63	-7.82425e-63	2.33783e-63	-2.46045e-63	-6.79294e-63	-7.72944e-63	2.72077e-64	-7.50783e-63	7.34544e-63	9.121e-64	9.19159e-63	-5.08285e-63	7.68708e-63	-4.60697e-63	1.11376e-123
1.41174e-64	6.64534e-64	6.3979e-64	3.45017e-64	-3.06503e-64	-1.55301e-63	-2.32432e-63	-1.35752e-63	-2.44781e-63	-3.54382e-64	-2.40401e-63	6.69796e-64	6.18867e-64	-3.04328e-63	-6.0667e-65	-1.05072e-63	1.33959e-63	-1.97809e-63	1.27217e-64	-1.90309e-63	-1.95291e-63	1.08259e-63	7.34311e-64	-8.45296e-64	3.57393e-65	7.03697e-64	-9.09491e-64	-1.42001e-63	-6.69831e-64	-5.01385e-65	5.32146e-125
-1.93472e-65	5.02677e-65	3.71932e-64	6.45829e-65	8.53193e-65	3.09915e-65	1.17273e-64	-3.11251e-65	-6.45659e-65	-1.1291e-64	-1.13275e-64	8.61382e-66	-1.21107e-64	-5.75653e-65	-1.16891e-64	1.15055e-64	-8.29619e-66	-4.28671e-65	4.05692e-68	9.83895e-66	1.18665e-64	1.05331e-64	9.15003e-65	1.38965e-66	7.33922e-65	-1.33501e-64	-8.25809e-66	1.18304e-65	-1.81331e-64	-9.25978e-65	3.43498e-127
-6.74383e-66	6.2972e-66	-1.14753e-66	9.11045e-66	-2.90845e-67	2.08204e-65	1.38202e-66	-2.37047e-65	-2.46854e-67	1.15763e-66	-7.46528e-66	-6.5265e-66	3.99655e-66	2.21354e-65	1.20863e-66	-2.54124e-65	3.09963e-66	3.21141e-67	-4.96727e-66	6.14253e-66	9.47348e-66	2.70575e-65	-6.47034e-66	-1.75067e-66	-1.18746e-65	3.59327e-65	3.00175e-66	1.70549e-65	6.28856e-66	1.94343e-65	5.50796e-129
1.91612e-66	1.98785e-66	3.60138e-66	-1.75538e-66	9.61009e-67	3.83921e-66	1.73863e-66	1.22866e-66	3.97706e-67	-3.23895e-66	1.77524e-66	8.33831e-67	1.22856e-67	-7.32997e-67	-7.1328e-67	2.52638e-66	-1.07282e-67	-8.8844e-67	7.21259e-67	1.07883e-66	3.18466e-67	-5.86246e-67	-4.43338e-67	-1.64366e-66	-9.24479e-67	1.14923e-66	-3.66522e-67	-1.52883e-67	9.53461e-67	-1.7312e-67	7.49098e-131
4.54892e-69	1.25338e-67	-5.15607e-67	-1.96611e-67	-8.62822e-68	4.82411e-68	3.69503e-67	-1.60382e-67	1.74199e-67	-1.2762e-67	1.90021e-68	1.03512e-67	9.81852e-69	-9.85502e-68	4.00937e-67	-8.30702e-69	-2.01492e-68	-4.74842e-68	3.67336e-68	4.63492e-68	-3.0029e-67	7.0832e-69	-8.97728e-68	2.20541e-67	7.26283e-67	-2.39851e-67	-7.88077e-68	-3.28149e-67	-5.14307e-68	9.58699e-68	1.58442e-132
-2.79565e-68	4.32561e-69	2.25011e-68	-2.5635e-68	1.21367e-68	-7.67878e-69	2.0017e-68	1.73271e-68	2.99835e-68	7.21028e-69	-2.55331e-69	1.96749e-68	-1.21936e-68	3.60527e-68	-4.43291e-68	-1.12103e-68	1.0832e-68	4.72982e-69	-7.05443e-69	-2.10903e-68	2.31226e-68	-6.53936e-68	1.06468e-68	-1.18685e-68	-1.11462e-68	-1.08779e-68	1.54381e-68	3.16194e-68	-3.4857e-69	1.37312e-68	1.51356e-134
-1.13402e-69	2.49051e-70	1.892e-69	-3.14024e-70	-6.1966e-69	-1.99474e-69	-1.70866e-69	-6.58467e-70	2.17847e-69	-1.17694e-69	-5.65767e-70	1.65264e-69	1.47847e-69	4.52039e-69	4.84174e-69	9.48234e-70	6.73404e-70	2.37604e-70	-9.70562e-70	1.55383e-69	-3.7591e-69	-1.27156e-69	4.73431e-70	2.62549e-69	-1.89138e-69	3.99136e-70	-9.44241e-70	1.06636e-69	3.75527e-69	1.53488e-69	1.55854e-136
6.3862e-71	-3.35854e-70	1.4308e-70	1.43067e-70	-8.34349e-72	-4.31143e-70	4.14883e-70	-3.5609e-70	1.09781e-70	-3.01571e-70	3.36662e-70	3.46025e-70	-7.16912e-71	2.21665e-70	1.36482e-70	7.7223e-71	-1.5456e-70	2.14361e-70	8.4536e-71	-1.12879e-70	1.90437e-70	-2.00429e-70	5.75855e-70	-6.67685e-71	1.40614e-70	3.68095e-72	1.46099e-70	6.93184e-70	2.60316e-70	-1.40699e-70	2.16906e-138
-3.98923e-71	-4.75798e-72	-4.8569e-71	4.96537e-71	-9.0627e-71	3.38847e-71	-3.88106e-72	3.64757e-71	8.51206e-72	1.42894e-71	-3.90614e-71	-4.05488e-71	5.40469e-71	1.22276e-71	1.29655e-71	-3.95068e-71	2.63821e-72	2.20913e-71	-3.62899e-71	-1.2399e-71	-2.51137e-71	-4.85754e-71	-3.08441e-71	5.40751e-71	-6.32055e-72	2.97146e-71	7.19773e-71	-1.38008e-71	7.58037e-71	-1.85581e-72	4.62667e-140
-9.55198e-72	4.92898e-72	4.23325e-72	1.09488e-71	1.23765e-71	1.46894e-72	-5.40585e-72	2.09737e-72	1.82357e-72	-8.46969e-73	-4.97289e-72	-7.77139e-72	-1.13047e-72	-2.24169e-73	-1.68446e-71	3.31173e-72	-1.89776e-72	6.40161e-72	3.30554e-72	4.5452e-72	-6.40342e-73	1.32943e-72	1.81408e-72	6.13941e-74	5.0309e-72	1.62269e-72	-1.33134e-72	2.64486e-72	2.87315e-72	-1.29455e-72	9.55772e-142
-2.6744e-73	4.09105e-74	2.17895e-73	7.52163e-73	-4.01609e-73	9.39983e-73	-2.2388e-73	5.3193e-74	7.52426e-73	-2.30157e-73	-2.02094e-73	-1.88239e-73	-2.85104e-74	3.31832e-73	4.95601e-74	-7.18274e-73	4.43816e-73	1.16941e-72	1.0484e-73	-5.96119e-73	-1.09266e-74	3.88926e-73	3.11697e-73	-2.4412e-73	-1.34663e-73	1.92145e-73	1.32186e-72	-4.5518e-73	8.14944e-74	-7.79695e-73	7.97204e-144
3.72368e-74	1.14152e-73	2.03454e-74	7.84813e-74	8.88648e-74	-3.22889e-74	-5.60359e-74	7.37238e-74	-2.77182e-75	1.07845e-73	-6.82446e-75	-9.62714e-74	7.47405e-74	-3.90784e-74	-3.36597e-74	6.12823e-74	2.14782e-74	6.51093e-74	3.6141e-74	4.43088e-74	-5.31952e-74	2.2977e-74	6.44386e-74	-1.11802e-73	-2.46932e-73	5.92744e-74	1.26331e-73	-6.35255e-75	2.18075e-74	-7.64467e-74	1.86248e-145
-7.63912e-75	-9.66375e-75	-8.1104e-75	-4.05082e-75	-2.63531e-75	-4.11525e-75	8.36244e-76	1.02578e-74	1.32794e-75	1.4399e-74	1.11666e-75	1.47826e-75	1.50686e-74	1.33008e-75	-3.45808e-75	8.35338e-75	-8.0543e-75	-1.93051e-74	-2.65045e-75	7.71858e-75	-1.00971e-75	1.2729e-74	-2.12714e-75	5.12305e-75	-1.29102e-75	-2.69633e-75	-1.32588e-75	1.29144e-75	-9.82912e-76	-2.74292e-77	1.59814e-147
1.16426e-75	-1.77453e-75	3.29526e-76	-1.5674e-75	-1.30753e-75	-5.83402e-77	3.66003e-76	4.8382e-76	1.79093e-75	1.56398e-75	-1.47273e-75	-2.22687e-75	1.14871e-75	-8.79084e-76	-3.31316e-76	-2.61613e-75	1.43612e-76	-1.2235e-75	-5.7962e-77	1.32147e-76	-2.61409e-75	1.06865e-75	-7.03393e-76	2.04202e-75	1.53124e-75	-4.61043e-76	-1.53294e-75	5.75516e-75	8.65767e-77	-2.40036e-75	8.89552e-149
-4.46122e-77	-1.24059e-77	1.29921e-76	-2.86829e-76	-5.26227e-77	4.47895e-77	5.17706e-77	1.16757e-76	-1.5592e-77	-4.89943e-77	-1.47297e-76	3.62242e-77	7.401e-79	-1.76224e-76	1.54768e-77	-1.09908e-77	2.54009e-78	-2.12329e-76	7.17215e-77	2.83503e-77	-5.28982e-77	-1.58232e-77	1.13535e-76	3.54718e-77	8.55526e-77	2.53438e-77	1.00395e-76	5.13468e-77	7.82937e-77	-1.90183e-76	3.10661e-151
-4.76473e-78	6.90403e-80	-8.06914e-78	-1.8835e-77	-3.80277e-78	-9.07375e-79	1.08252e-77	1.63812e-77	1.06411e-77	-1.10483e-77	-1.49571e-77	3.2152e-77	-6.23698e-77	4.94105e-78	3.38858e-77	-1.32033e-78	-5.66935e-77	-1.87178e-77	7.90606e-78	4.18996e-77	2.18796e-77	-1.45783e-77	1.10833e-77	8.49583e-78	-6.38343e-78	2.88192e-78	5.52678e-77	6.48275e-78	3.28974e-77	-3.91715e-77	1.94317e-152
1.13612e-78	1.16232e-78	-1.37687e-79	2.49666e-78	1.30195e-78	4.38797e-78	9.04376e-79	4.20219e-79	9.44552e-79	-9.57294e-79	1.10422e-78	9.70743e-79	-2.40408e-79	2.66346e-79	-1.38276e-79	3.41296e-78	-1.90993e-78	-2.86217e-78	1.9045e-78	-4.26198e-78	1.74987e-78	-3.7808e-78	-3.71965e-78	1.05223e-79	2.2232e-78	-8.02304e-79	3.86328e-78	-1.62692e-78	1.99297e-78	-6.21563e-79	1.38955e-154
-5.42179e-79	4.34173e-80	5.49522e-79	2.46738e-79	4.41455e-79	-2.79383e-79	1.07263e-79	-5.25974e-79	7.43261e-80	2.21444e-79	2.48123e-79	1.96984e-79	-1.12105e-79	1.0784e-79	-2.75512e-79	6.2164e-79	-3.3837e-79	-1.55706e-79	-9.41335e-81	2.76546e-81	-8.54409e-79	-9.96106e-81	-6.73557e-79	4.30525e-79	8.57676e-79	5.236e-79	-2.44428e-79	2.29412e-79	2.65822e-79	3.58093e-80	4.56332e-156
5.89751e-80	-4.93533e-80	-7.91151e-80	7.65424e-81	1.0527e-80	2.46172e-80	3.56292e-80	-3.53064e-80	-3.24517e-81	-4.52072e-80	-9.23728e-80	-4.69736e-80	-3.76223e-81	-1.7998e-80	1.14524e-80	2.41281e-80	2.39319e-80	-1.73669e-80	4.45118e-80	-5.35754e-80	-1.57733e-80	2.91562e-80	7.95663e-81	6.73686e-80	4.61671e-80	-3.49841e-81	-2.16671e-80	-5.81917e-80	6.67768e-80	-1.48481e-80	5.14149e-158
-8.06436e-82	4.17172e-81	5.37328e-81	1.11223e-81	-9.73642e-82	-3.18953e-81	1.16013e-80	2.35378e-81	-4.18329e-82	-1.47155e-81	-2.20927e-81	-2.70779e-81	2.90093e-81	-1.91859e-81	8.12571e-82	-2.68261e-81	-5.09306e-81	-1.26016e-81	6.99164e-81	-5.10269e-82	7.10603e-81	-2.43662e-82	2.04787e-81	-6.6109e-81	5.91289e-81	-3.46965e-81	4.78282e-82	-1.5552e-82	2.50353e-82	-2.64242e-81	4.63344e-160
-1.04483e-82	3.62241e-82	1.10209e-81	9.42632e-82	1.46885e-82	-2.3013e-82	1.27712e-82	-5.16547e-82	-5.79989e-83	1.80283e-82	-2.50857e-82	1.09907e-82	2.92779e-82	1.39913e-81	3.32215e-82	-1.83015e-82	5.65951e-82	1.30063e-82	-3.97983e-82	1.13856e-82	9.81576e-82	3.60056e-82	-1.03158e-82	6.78445e-82	-1.94787e-81	3.08143e-82	4.8107e-82	2.28604e-84	6.374e-83	-1.99211e-82	1.11379e-161
-8.22643e-84	4.87732e-83	-3.8439e-83	6.76218e-83	-6.60736e-84	8.47641e-85	-1.69408e-83	5.00676e-84	-3.01937e-84	6.11166e-83	-1.39914e-82	-5.65683e-84	2.04776e-83	-4.70264e-83	-7.39795e-83	-1.24653e-83	-7.9523e-84	-1.82687e-83	8.58478e-85	-1.47427e-83	1.01723e-83	3.11259e-83	1.17452e-84	3.6897e-83	3.07641e-84	-2.09394e-83	5.03296e-83	3.43749e-83	3.25713e-83	-1.18755e-83	4.88793e-164
-2.19387e-84	4.11011e-84	-7.11048e-84	9.5071e-84	4.44582e-84	-8.57066e-84	-5.57131e-85	3.53156e-84	3.21646e-84	-1.40748e-84	-4.98781e-84	-1.65284e-84	1.04163e-83	-8.44146e-84	3.43318e-84	-1.41556e-84	8.40126e-84	-2.04316e-84	1.54666e-83	4.30521e-84	-5.72288e-84	7.47549e-84	-5.91911e-86	-1.49285e-85	3.40875e-84	1.0545e-84	-5.85476e-84	-1.66303e-84	-2.92656e-84	5.18239e-86	9.81648e-166
-5.28497e-85	-5.93931e-85	1.12994e-84	7.42598e-85	-7.47789e-85	-2.65504e-84	1.23291e-85	7.25089e-85	2.39078e-85	-1.36425e-85	1.07339e-84	3.50992e-85	1.69812e-84	2.22882e-85	-1.20909e-85	1.93032e-85	-5.26399e-85	-6.69408e-87	3.91921e-85	-4.35048e-85	-1.35145e-84	8.60496e-86	3.05466e-85	-8.68767e-85	2.011e-85	-1.17693e-85	6.30193e-86	-1.37452e-84	1.9236e-84	-1.36682e-84	2.57639e-167
4.671e-86	4.20821e-86	1.97066e-85	1.92596e-85	1.52352e-86	-1.12782e-85	-1.50117e-85	-1.33417e-85	-1.47836e-85	-4.21491e-85	-2.50917e-86	-2.55451e-85	1.72917e-85	-5.9514e-87	-8.5882e-86	-8.31084e-87	5.47479e-86	3.29564e-85	2.45734e-85	-4.75486e-86	8.89141e-86	5.19246e-86	-1.5767e-85	5.98743e-87	-2.04061e-86	-5.27292e-86	4.11883e-86	-2.28498e-86	-6.41187e-86	-3.0397e-86	6.56147e-169
-4.44175e-87	-3.47395e-88	-7.58945e-87	9.28627e-88	1.56777e-86	1.16117e-86	-1.22469e-86	-2.7297e-87	-1.72043e-87	-6.26299e-87	1.44049e-86	1.73751e-86	-9.22108e-87	-7.04858e-87	-7.70248e-88	-2.6959e-86	9.27409e-88	6.56428e-87	7.44989e-87	1.28622e-86	1.36864e-86	3.36596e-87	-3.47374e-87	-1.34449e-87	-1.11148e-86	-4.82991e-87	-1.26739e-86	-4.30608e-87	1.82412e-87	1.41738e-86	3.03771e-171
-4.53189e-88	-3.91831e-87	2.15787e-87	-3.90715e-88	2.20916e-87	1.26732e-87	-1.7875e-87	-1.22273e-87	-2.42621e-87	-1.09272e-87	-1.27027e-87	2.80554e-89	-7.35111e-88	-2.05475e-88	-4.06448e-88	2.76424e-87	-1.782e-87	5.47777e-88	4.36225e-88	-6.11882e-88	-1.29415e-87	7.36872e-89	-3.57371e-88	-1.95758e-87	-6.79156e-87	-1.30013e-87	-2.13032e-87	-1.18868e-87	-7.07812e-88	-3.88636e-88	1.12727e-172
1.59239e-88	2.69751e-88	-9.54286e-90	-1.14069e-88	9.82959e-89	-2.4196e-88	1.41674e-88	2.10613e-88	2.7755e-88	3.97611e-89	1.79247e-88	3.06702e-89	3.04604e-89	-3.95682e-88	2.2858e-89	1.61781e-88	1.88056e-89	-1.03323e-88	3.84141e-88	6.44017e-89	-1.96079e-88	6.54078e-89	-4.42454e-88	-2.73046e-88	-3.1833e-89	-1.24023e-88	-1.3099e-88	7.44285e-90	6.99633e-90	1.34312e-88	1.06722e-174
9.89585e-90	3.32332e-89	-9.18414e-91	-7.49796e-90	-1.02834e-89	-1.5006e-89	9.18502e-90	3.8563e-90	2.46211e-89	-9.27579e-90	4.50434e-89	5.63766e-91	-1.22339e-89	3.57403e-89	-2.10822e-89	2.02649e-89	3.84652e-90	-2.20248e-90	2.43304e-89	3.09343e-89	-5.30059e-90	1.64448e-89	4.4574e-89	-3.11448e-90	-1.45121e-89	5.63419e-89	-1.2844e-89	-6.91856e-90	-1.79471e-89	2.04451e-89	1.48948e-176
1.039e-90	1.20653e-90	-1.2553e-90	3.23592e-90	-4.09453e-91	3.21192e-90	-4.74029e-91	2.3887e-91	4.14508e-91	2.09417e-90	1.27082e-90	7.62859e-91	1.38261e-90	2.85308e-90	-4.29596e-90	4.83411e-91	-4.5743e-90	-5.5805e-91	1.01577e-90	2.53866e-90	2.04023e-90	2.39568e-90	1.31712e-91	9.2991e-91	-8.50911e-91	-7.12975e-91	4.81569e-91	3.92312e-91	-1.48559e-90	2.6425e-90	1.11147e-178
3.58411e-91	8.69517e-92	-2.03712e-91	1.18324e-91	8.67108e-92	4.42106e-91	8.30328e-92	1.21685e-91	-2.1577e-91	1.04692e-91	-2.85831e-91	-1.24807e-91	-1.81659e-92	1.06601e-90	1.93598e-91	2.81914e-91	1.20986e-91	2.06295e-92	-2.13912e-91	4.2576e-91	1.28441e-91	1.1246e-91	-2.05459e-91	-2.98314e-93	7.56129e-92	-2.41344e-91	-8.90937e-92	1.50865e-91	1.0555e-91	8.37144e-91	2.94472e-180
-9.54941e-94	6.80669e-92	-8.5464e-92	4.97459e-92	3.58662e-93	2.35747e-92	4.96247e-93	1.84356e-93	2.59098e-92	-4.32513e-93	-1.31001e-91	4.85098e-92	7.2878e-93	1.2634e-92	-6.57373e-93	-3.6916e-93	-1.27952e-91	5.15822e-93	-1.80957e-92	3.06026e-92	-5.7115e-93	3.19218e-92	-3.30563e-93	1.78258e-92	5.39097e-93	3.57536e-92	6.49595e-92	2.33906e-92	5.86456e-92	2.92305e-93	6.4048e-182
-5.68621e-93	3.07676e-93	9.44497e-94	5.60886e-93	-2.11118e-93	2.1873e-93	2.02035e-94	4.36655e-93	-4.77055e-93	6.73349e-94	1.42256e-93	-3.41261e-94	1.45394e-93	3.61339e-93	1.47981e-92	-5.73829e-94	-5.26195e-93	-2.48861e-93	2.18318e-92	6.24668e-93	2.98459e-93	-3.85785e-93	-1.65181e-93	1.35709e-93	4.86839e-93	-4.14853e-93	2.55911e-93	1.51745e-93	2.36107e-93	1.3839e-93	9.97478e-184
1.5229e-94	2.07379e-95	-5.60887e-95	-2.42251e-93	-8.71008e-95	2.73528e-94	-1.52863e-93	5.91884e-94	-3.36551e-94	1.15625e-94	1.39638e-93	1.80359e-93	-7.89062e-94	-7.31491e-94	4.74871e-94	1.40915e-94	-3.28757e-94	5.58094e-94	-3.42439e-94	8.69675e-94	-1.78389e-93	-2.91612e-93	-1.83793e-93	1.87514e-94	-1.7129e-94	3.49644e-94	-6.25805e-95	4.39486e-94	-7.10675e-94	3.49784e-94	3.27656e-185
2.71871e-95	6.88568e-95	4.84207e-95	-2.99612e-95	3.14486e-95	1.84704e-94	-2.00861e-94	-1.47974e-94	7.88036e-95	2.93103e-95	-2.34327e-94	2.05514e-94	-9.42722e-95	5.75909e-95	-1.57754e-94	1.02387e-94	2.10475e-95	4.46462e-95	-7.81531e-95	-6.19262e-96	-8.68812e-95	-2.46751e-95	-2.1393e-95	7.41124e-95	-4.41056e-95	-3.2557e-95	7.3661e-95	1.27081e-94	-1.33486e-94	2.1575e-94	3.69494e-187
-1.80989e-95	-1.06358e-95	-9.96243e-96	1.45899e-95	2.32039e-95	-1.81518e-96	-1.63751e-95	1.00863e-95	1.62225e-95	1.63801e-96	-1.2079e-95	-1.33331e-95	-1.60685e-96	-7.67693e-97	-7.61326e-96	-2.46514e-95	-3.8362e-96	-2.05391e-96	-3.60156e-95	2.57044e-96	4.56351e-96	-7.00983e-96	1.21121e-95	-9.88812e-96	7.74183e-96	1.88883e-95	-2.29967e-95	-1.22336e-95	2.94811e-96	9.9413e-96	5.76258e-189
1.44164e-96	-1.16443e-98	-1.01869e-96	5.08651e-97	3.53421e-98	-2.26042e-97	1.7062e-96	-1.82438e-96	1.44333e-97	5.24861e-97	2.07367e-96	3.79794e-97	9.9284e-97	4.31719e-97	8.66178e-97	1.30832e-96	1.13254e-96	1.07332e-96	-2.23035e-97	-1.36625e-96	1.65899e-96	1.33922e-96	3.73934e-98	2.20183e-96	-7.7664e-97	6.63888e-97	-5.47708e-97	-1.68836e-96	-9.05912e-97	-5.99358e-97	3.71621e-191
-2.56239e-98	-1.15535e-98	1.99231e-97	3.6271e-99	1.19012e-97	1.67397e-98	2.00657e-98	9.52876e-98	2.15471e-97	-8.77989e-98	4.69969e-98	-1.73374e-97	9.35287e-98	-7.05677e-98	1.0033e-97	-3.63741e-98	-3.66256e-98	2.86719e-98	-3.6602e-99	-1.35141e-97	4.40063e-97	4.8995e-98	-1.26118e-97	2.89849e-99	1.86186e-97	-1.59066e-97	-1.38336e-97	1.09298e-97	-3.08743e-98	-1.99071e-98	5.00753e-193
-2.02135e-98	2.26878e-98	-1.10263e-98	2.26516e-98	-1.72753e-98	-8.2883e-99	-1.22386e-98	-1.06676e-98	-2.96312e-98	-7.53781e-99	2.36451e-98	-2.47437e-98	2.27132e-98	-7.89017e-100	2.23265e-98	1.5531e-98	1.63249e-98	-3.54537e-98	-3.93574e-98	-1.97958e-98	-1.37091e-98	-6.34967e-99	1.09119e-98	3.32959e-98	1.01813e-98	-1.37825e-98	6.59782e-98	4.36244e-98	2.28802e-98	-1.29776e-98	1.77131e-194
9.58061e-100	6.22326e-99	-1.34679e-99	-4.46317e-99	1.67341e-100	4.7493e-99	9.28055e-100	-9.83711e-100	7.93752e-100	-1.28583e-99	-1.61222e-99	8.88977e-100	1.28194e-99	-3.67538e-99	-2.54199e-100	6.02849e-100	-3.24452e-99	1.85084e-101	2.89945e-99	-2.52192e-99	-3.49408e-99	2.27336e-99	-3.47838e-100	-4.30385e-100	-5.71176e-100	-2.29583e-99	1.31503e-99	2.31543e-99	-3.21137e-99	1.31621e-99	1.74756e-196
-1.47792e-100	-2.38669e-100	7.30663e-100	-4.10668e-100	-1.52275e-100	-2.43542e-100	-1.73749e-100	3.57633e-100	-7.73428e-101	2.18097e-100	-4.17962e-100	-1.65171e-100	-6.34414e-100	-1.73643e-100	9.85234e-101	9.14843e-101	-1.95548e-100	-5.04462e-100	-4.57414e-101	-4.32716e-100	-2.80582e-100	-9.56387e-101	-3.23056e-100	-3.65399e-100	-8.81051e-101	2.18163e-100	6.85608e-101	-1.26384e-100	2.00363e-100	-1.57302e-100	2.67688e-198
4.1041e-101	1.38549e-101	-2.76643e-101	-2.92504e-101	-1.45151e-101	-8.70327e-101	-8.64087e-102	-5.4451e-101	-2.53037e-101	-1.04266e-102	1.63847e-101	2.47338e-101	4.45823e-101	1.1954e-101	1.6241e-101	5.74621e-102	1.44044e-101	-6.20607e-101	-1.7195e-101	-1.85757e-101	4.1197e-102	5.99487e-102	-1.85833e-101	1.3274e-101	2.34231e-101	9.78109e-101	6.56403e-102	5.87728e-102	-3.70685e-102	-5.06096e-101	3.63135e-200
6.55467e-102	-9.49905e-103	8.64594e-103	-7.49928e-102	3.21296e-102	3.32208e-102	-1.56353e-102	-5.79457e-102	6.11389e-103	-8.34038e-103	8.89953e-104	3.13374e-103	1.10996e-102	-8.92366e-103	2.67394e-102	5.03733e-102	-6.36798e-102	3.30245e-102	1.86582e-102	-4.48812e-102	1.62598e-102	-2.74592e-102	-6.98519e-102	9.73502e-103	-8.94217e-102	-1.21945e-103	-1.05728e-101	1.58587e-103	2.78175e-102	9.17284e-102	6.12634e-202
-1.29107e-103	6.13556e-104	1.2555e-103	-2.794e-103	-4.86514e-103	4.3836e-103	-4.87788e-104	-6.93072e-103	3.69117e-103	-4.19959e-103	-1.0862e-103	5.21097e-103	-3.93972e-103	-7.71582e-103	4.83944e-103	-1.9565e-103	2.67256e-103	-7.99095e-104	3.57295e-103	8.02356e-103	2.22297e-103	3.83251e-103	2.24597e-103	2.29799e-103	1.30244e-102	4.86752e-103	-5.12112e-103	9.83055e-103	-2.05425e-103	-3.14552e-103	7.0967e-204
-2.5697e-104	-9.09391e-104	-2.02291e-104	-5.21223e-104	-5.19771e-104	1.44325e-103	-1.86632e-103	-6.69824e-104	-2.81621e-104	-8.58745e-104	-3.24519e-104	-2.43808e-103	4.95994e-104	-7.13741e-105	1.50588e-103	-3.59424e-104	4.14015e-104	5.66548e-104	1.10904e-103	-2.6018e-104	-6.20859e-104	1.05494e-103	1.00531e-104	-5.28686e-104	4.96003e-104	-4.71292e-104	-2.50121e-105	-5.61169e-104	-4.72839e-104	-3.92749e-104	2.17444e-205
1.17624e-105	-3.3144e-104	-6.31957e-105	1.59419e-105	4.66775e-105	-1.92487e-104	-1.19408e-104	-4.80805e-105	2.35544e-105	3.12551e-105	-4.49282e-105	-9.31259e-105	-8.91779e-105	6.15656e-106	1.19638e-104	2.46347e-104	1.9633e-104	7.90599e-105	-5.89893e-106	7.03776e-105	-1.59232e-105	-6.11717e-105	-9.11601e-105	-1.32053e-104	1.73734e-105	-1.18372e-104	4.50474e-105	4.69362e-106	-3.63725e-105	-2.57974e-105	3.63133e-207
-3.58776e-106	-6.8632e-106	2.1997e-106	-8.00527e-106	-6.79138e-106	-1.36556e-105	-9.83837e-106	6.94737e-106	-2.33088e-106	-9.1408e-106	3.85972e-107	-8.40278e-106	-2.08531e-106	-4.56647e-106	-1.70003e-105	1.13576e-106	-1.19747e-105	1.38073e-105	-7.27375e-106	-2.51579e-105	-7.74979e-106	1.86332e-106	-2.15374e-107	7.40708e-106	-1.64547e-105	1.16935e-106	4.31565e-106	6.15577e-107	-4.77264e-105	2.78254e-106	4.69678e-209
-3.29478e-106	-2.9288e-107	-1.54787e-106	-1.32015e-106	3.01684e-106	-9.35618e-107	2.05304e-106	-7.30213e-107	2.58798e-106	1.40146e-106	2.98944e-107	3.41708e-107	9.33922e-107	1.59101e-106	1.07802e-107	-3.56131e-107	2.15818e-107	1.12681e-106	1.35789e-107	-7.29518e-108	2.28407e-108	-9.70952e-107	-1.81028e-106	1.99798e-107	2.4389e-106	7.79128e-107	-9.10774e-107	-5.16118e-107	4.88889e-107	-4.29187e-106	7.41255e-211
1.56699e-107	-1.68961e-107	-1.76427e-108	1.00979e-107	-3.71595e-107	-4.73642e-108	-4.11989e-108	2.44786e-107	8.68495e-108	6.32139e-108	-9.09363e-108	3.12193e-107	-1.6521e-107	-4.73551e-108	-6.73238e-108	-5.26145e-109	1.52232e-107	-6.98469e-108	3.99977e-107	2.5776e-107	-9.20231e-108	4.92055e-108	-9.25596e-108	7.39768e-108	-1.61144e-107	1.60646e-107	4.5951e-108	-6.51644e-108	1.50071e-107	-2.50894e-107	8.39929e-213
-1.04722e-108	-5.24598e-109	2.08701e-108	5.87763e-109	-3.71573e-110	1.59064e-108	-8.52286e-109	-8.98369e-108	2.42624e-108	-1.66319e-108	-2.70257e-108	1.98945e-109	1.3305e-108	9.62139e-109	2.3409e-109	1.49814e-108	2.0614e-108	-1.30119e-108	2.41324e-108	-7.04364e-109	-1.17113e-108	1.45147e-109	-8.62062e-110	7.82836e-109	1.39224e-108	2.83581e-108	1.03372e-108	2.18806e-109	1.09464e-108	-3.81103e-109	1.37744e-214
3.39264e-109	6.6416e-110	6.92735e-110	1.60525e-110	1.3389e-109	1.4703e-109	4.4309e-110	-1.75454e-109	1.79331e-109	-1.98261e-109	-6.06313e-110	-2.24021e-109	2.84379e-109	-1.44424e-111	-2.11229e-109	-9.59508e-111	-4.94747e-109	-1.83151e-109	2.32793e-110	-1.49809e-109	-2.19771e-110	-4.46285e-110	8.06335e-110	1.05212e-110	-1.83183e-110	1.54719e-109	-2.6431e-109	-1.61481e-110	-8.78463e-110	-4.84974e-109	1.09547e-216
1.1999e-110	-2.9911e-110	-4.39353e-110	-5.56177e-110	4.92237e-110	6.49095e-110	1.07324e-110	1.27445e-110	-2.55335e-110	-4.92016e-111	-6.61019e-110	-1.3776e-110	-3.39724e-110	-2.47697e-110	1.95574e-110	-3.63009e-110	-1.24201e-111	-4.30133e-110	7.32634e-110	-6.0895e-110	-2.60769e-110	-4.36914e-111	-3.84476e-110	4.32784e-110	2.75684e-110	-2.59514e-110	-1.53752e-110	-2.77509e-110	1.57208e-110	-6.55016e-111	3.93872e-218
1.40931e-111	-1.13787e-111	3.11688e-111	-2.63415e-111	-9.2746e-111	2.85993e-111	-3.98174e-111	7.64046e-111	-1.01055e-111	1.71317e-111	2.66193e-111	-3.53271e-111	5.36024e-111	-2.49123e-111	-3.71874e-111	-3.25668e-111	3.8181e-112	-6.46836e-112	-3.83874e-111	-2.6287e-111	-1.98468e-111	-1.73082e-111	4.35331e-112	4.36137e-111	-7.9715e-112	-7.81038e-111	3.02356e-112	1.31459e-111	-6.12264e-111	-1.2981e-110	5.89064e-220
-6.20366e-112	6.2582e-112	-9.78551e-112	6.13734e-112	-7.22496e-112	2.18397e-112	-1.2117e-112	2.02883e-112	-4.33203e-112	3.18907e-112	-3.94863e-112	4.4103e-112	-8.71219e-112	-1.00717e-111	-7.73605e-113	7.93237e-113	-2.96222e-112	-5.47138e-112	2.89e-112	-7.49337e-113	-4.13532e-112	-5.47738e-112	9.60966e-112	2.72475e-112	1.28112e-111	-7.28156e-112	9.11135e-113	-5.15194e-112	3.2822e-112	4.51601e-113	9.66172e-222
3.11453e-113	1.44081e-112	5.27352e-113	-5.08203e-114	-1.04026e-112	-1.29372e-113	2.51334e-113	4.63968e-114	5.4885e-113	-1.10123e-112	7.87845e-113	-2.9939e-113	3.35558e-113	5.25349e-113	-8.2698e-113	-4.8674e-113	-2.87776e-113	-6.78734e-113	-6.01532e-114	-9.1363e-113	8.02128e-114	4.96351e-114	-4.11548e-114	-2.30627e-113	1.68059e-112	-5.86752e-113	1.64267e-112	4.54273e-114	8.92849e-113	5.15276e-113	1.55289e-223
-1.27793e-113	-3.83738e-114	-8.18605e-114	2.98345e-114	-1.0856e-113	5.7218e-114	-9.07103e-115	6.74014e-114	-2.43804e-114	-5.21359e-114	5.42557e-114	5.20574e-114	-4.25722e-114	4.43797e-114	-4.81281e-114	-1.29147e-114	8.35688e-114	-4.66064e-114	5.75125e-114	-8.65124e-114	1.20882e-115	-7.05698e-114	3.52233e-115	-1.78125e-113	2.11179e-113	6.46974e-114	8.41866e-115	-1.34286e-114	3.68496e-114	7.99754e-114	1.73769e-225
4.55904e-115	-8.01149e-115	6.26372e-115	1.53432e-115	6.39894e-115	-2.4222e-114	1.28841e-114	8.55434e-115	-5.62291e-115	-2.38406e-115	-1.02145e-114	-1.65129e-115	-3.07568e-114	-3.31765e-116	-1.6357e-114	4.02862e-116	7.54971e-115	1.0628e-114	6.01146e-115	-3.80993e-115	-2.81713e-114	-1.21689e-116	6.56422e-115	5.05948e-115	5.01691e-116	-1.58307e-116	8.81891e-115	7.95499e-115	-6.57795e-115	-3.7912e-115	3.63346e-227
6.73123e-116	-2.69465e-116	-5.10919e-116	-1.09852e-115	-1.63748e-115	-2.3324e-115	-7.27307e-116	-2.08904e-117	7.70614e-116	-1.06987e-116	5.73184e-116	6.73221e-116	-7.94803e-116	-4.08619e-116	2.22422e-116	1.0192e-116	-1.04217e-115	7.42799e-116	-1.3719e-115	-2.26182e-115	1.97585e-116	-9.15669e-116	-3.49792e-116	-6.50724e-116	-7.86986e-116	-8.1378e-117	-3.03992e-116	-2.09482e-116	4.08127e-116	-3.84987e-116	2.40261e-229
3.29456e-117	1.51456e-116	-1.01995e-116	4.29074e-117	-5.69333e-117	-1.66471e-117	-7.1561e-117	-3.07576e-117	-8.14708e-117	1.21603e-116	-2.26159e-116	-3.20596e-116	1.65997e-116	-1.3854e-116	7.70542e-117	3.07656e-116	-2.12028e-117	1.60492e-116	-1.881e-116	-1.24852e-116	-4.1503e-117	-6.81379e-117	-8.15568e-117	-6.82625e-117	-2.61824e-116	2.69082e-116	-3.26687e-117	-8.64943e-118	8.87418e-117	-4.0494e-116	7.77351e-231
2.40646e-117	-3.28497e-119	1.20356e-117	-9.68996e-118	-2.29226e-117	2.17263e-117	2.61133e-117	1.35415e-117	-5.78538e-118	5.94309e-118	2.41789e-118	6.332e-118	-1.2065e-117	-1.66252e-118	-6.37225e-118	3.00982e-118	5.8174e-118	-2.34297e-117	1.64689e-117	-2.80034e-118	8.46374e-118	9.13882e-118	-5.77358e-118	-1.4226e-117	6.19024e-117	-9.47453e-118	-5.67352e-119	2.36494e-118	-1.20378e-117	-5.82751e-118	8.35263e-233
8.92986e-119	-1.4558e-118	-1.57847e-118	2.18275e-118	2.20401e-118	-1.11936e-118	2.08109e-118	-4.93156e-120	1.06747e-118	6.28532e-119	-1.15055e-118	-3.32676e-119	-4.09438e-118	-8.54692e-119	-1.65277e-118	-4.08199e-118	1.31616e-118	-5.34979e-118	-2.27348e-118	3.89951e-120	1.62649e-118	-1.0618e-118	2.39772e-118	-7.11982e-119	1.82235e-118	-3.47064e-119	9.80709e-119	2.75734e-118	5.95821e-118	1.32288e-118	1.55282e-234
2.11944e-119	6.75604e-120	4.20217e-119	3.50254e-119	-2.6612e-119	-5.87468e-120	2.91608e-119	-1.59001e-120	-2.94656e-119	-8.11046e-121	1.24467e-119	-7.17316e-120	1.79805e-119	6.38789e-120	5.03032e-119	-5.28795e-119	-5.79525e-119	1.46316e-120	5.30607e-119	-1.63359e-119	-5.50312e-119	3.1194e-119	-2.37538e-119	-1.23549e-119	-6.43247e-120	4.41503e-119	4.06159e-119	-6.91379e-120	-3.22592e-119	-2.33346e-119	2.82836e-236
3.32196e-120	1.89085e-120	2.18631e-120	-2.63377e-120	4.07765e-120	-7.13049e-120	5.92273e-122	3.98243e-121	-4.69591e-120	-4.22053e-121	-2.31368e-120	1.05152e-120	1.57915e-121	8.39742e-120	2.94187e-120	4.38988e-121	-1.10873e-120	2.90811e-121	7.77669e-121	-1.67071e-120	1.19855e-120	-3.6221e-122	-9.7172e-121	-1.95621e-120	-4.60617e-120	-9.17601e-120	4.85451e-120	7.3984e-120	-9.64528e-121	-1.06443e-120	3.98739e-238
1.76737e-121	-3.51816e-121	-2.44284e-121	-2.72073e-121	-4.24516e-121	2.36854e-121	-3.5573e-121	-1.08091e-121	5.40712e-122	-2.42423e-121	-1.08556e-122	-2.31118e-121	-1.00455e-120	-7.93828e-121	-1.83976e-121	2.08125e-121	-2.11027e-121	1.56582e-121	3.4843e-122	6.08573e-121	4.03952e-121	-1.85844e-123	-3.46453e-121	-3.42695e-121	1.7934e-123	1.94529e-121	-1.30507e-121	-1.12218e-121	3.08697e-121	-2.77108e-121	3.57576e-240
-2.74733e-123	-2.91243e-122	1.74578e-122	1.6367e-122	-4.59182e-122	5.14344e-122	-5.09883e-123	-5.93798e-122	1.38322e-122	9.97072e-122	7.045e-123	2.86919e-122	4.78526e-123	-7.94543e-123	-3.95197e-122	-5.99209e-124	-1.44191e-122	-4.63978e-122	-4.85136e-123	-6.59769e-122	3.86385e-122	1.47851e-121	6.93055e-123	6.44468e-122	-3.34963e-122	1.19277e-121	5.91093e-122	-7.94997e-123	7.83498e-122	-3.97052e-122	8.33011e-242
-1.61372e-123	2.76737e-123	-7.73775e-123	-1.17307e-123	-2.01241e-124	4.15828e-123	-4.7309e-124	2.32346e-123	-7.4423e-123	3.44992e-123	-1.86085e-122	1.46504e-122	-1.16893e-122	-8.80152e-123	-1.22852e-123	7.91642e-123	1.67141e-123	1.30478e-122	2.77637e-123	-5.82961e-123	-1.87082e-123	3.62736e-124	4.53006e-123	-4.93829e-123	-1.66395e-123	3.7264e-123	3.64368e-123	-3.54204e-123	-1.50033e-123	-2.37611e-123	1.3146e-243
-1.86043e-124	-3.38829e-124	-1.78039e-124	9.34982e-124	1.46742e-123	-9.18323e-126	5.13896e-124	1.77206e-124	5.26394e-124	1.84709e-125	3.05714e-124	-1.63265e-124	1.79085e-126	4.60184e-125	-1.01932e-124	-8.06419e-124	1.22646e-126	-6.0112e-126	-7.04642e-124	1.63059e-123	-5.58729e-124	3.98868e-125	-8.86593e-125	-7.18904e-124	5.15477e-124	1.24923e-123	-1.78951e-124	-2.77235e-124	3.68525e-124	-3.51013e-125	1.06306e-245
3.71331e-125	-2.22896e-125	6.41941e-125	9.02457e-125	-5.41213e-125	2.20802e-124	-2.01493e-124	-5.23437e-125	1.5315e-125	-4.99314e-125	6.56644e-126	-9.03289e-126	-2.37896e-125	-7.62885e-125	-2.99955e-125	2.13902e-125	-2.0077e-124	-1.10904e-125	-1.03431e-124	1.74813e-124	1.8928e-124	-5.56466e-127	4.88377e-125	-1.16131e-124	-6.30531e-125	-1.13079e-124	6.10887e-125	3.59611e-126	-1.80352e-124	-2.49935e-124	3.68648e-247
-3.38807e-126	-9.1038e-127	-1.34766e-125	2.14447e-126	1.17093e-125	3.77278e-126	-4.39308e-126	3.41227e-126	-6.69386e-126	5.61811e-126	1.67066e-126	8.1046e-126	4.6437e-126	-1.09519e-126	3.88938e-126	-1.45624e-126	2.41343e-126	1.55125e-125	7.56566e-126	8.83106e-126	-4.98822e-126	4.75695e-126	4.97764e-126	-8.03963e-126	1.6009e-125	-1.66248e-126	-2.21403e-126	-6.85936e-126	-3.85491e-126	4.59911e-126	1.4313e-249
1.3956e-126	-1.59726e-127	6.18511e-127	-5.08823e-127	3.48705e-126	9.25661e-127	-1.3536e-126	5.75911e-127	1.64246e-126	2.01568e-126	-2.46452e-126	1.93806e-126	8.65035e-127	1.21437e-126	2.59327e-128	1.69495e-127	5.10277e-128	3.06775e-126	5.37123e-128	-1.35923e-127	-1.20567e-126	7.15387e-127	1.07292e-127	-3.12698e-126	2.71717e-126	2.52463e-126	7.88952e-127	-7.28639e-126	1.81753e-126	4.65052e-127	1.28818e-250
3.18751e-128	1.79765e-127	-3.17542e-128	5.5916e-128	1.47908e-127	-2.46905e-128	2.90567e-127	-1.74689e-127	2.67525e-128	1.17864e-127	-9.25431e-128	-1.03498e-127	-1.18736e-127	6.16294e-128	1.99438e-127	-3.62415e-127	-4.3747e-128	2.76574e-128	-4.40106e-128	3.09002e-127	-9.31605e-128	-5.17274e-128	6.14947e-128	-1.23158e-127	-2.05376e-127	1.20529e-127	-7.02511e-129	-1.0747e-127	-1.46161e-127	1.61864e-127	6.44069e-253
-6.09864e-130	1.49722e-128	3.30099e-128	1.13389e-128	5.32317e-129	1.37233e-128	2.91722e-129	-3.98295e-129	-2.59743e-128	4.99869e-129	-3.72323e-128	1.25651e-128	2.15981e-128	1.87504e-128	1.40674e-128	-4.38301e-128	1.29999e-128	-4.8689e-129	5.91732e-129	-9.44034e-129	7.95626e-130	1.02641e-128	-8.05145e-129	1.78827e-128	-1.76755e-128	-5.20644e-129	1.64965e-128	-7.7675e-130	1.10812e-128	-1.423e-128	8.6096e-255
-6.19365e-130	1.19749e-129	-4.29572e-129	1.78443e-129	-2.12662e-129	8.68469e-131	-2.41344e-129	-8.24361e-132	1.06528e-129	-3.76316e-129	-2.7605e-129	-1.78058e-130	1.34376e-129	2.72301e-129	-4.07071e-130	6.48223e-130	-3.41483e-129	2.6861e-129	-2.0691e-129	1.35325e-129	2.16419e-129	-2.11778e-129	-2.34293e-129	2.32304e-130	-1.10387e-129	1.75667e-129	-3.69688e-129	-3.59209e-129	1.56762e-129	-1.49003e-131	1.39597e-256
3.12644e-131	-1.40536e-130	-1.74363e-130	3.34423e-130	1.72609e-130	-1.28666e-130	1.32854e-130	-1.82288e-131	-7.29842e-130	-1.00892e-130	-8.77539e-130	-1.5532e-130	4.37905e-130	-2.82325e-130	-1.69714e-130	6.58925e-130	3.11423e-130	-1.86011e-130	8.19922e-130	3.61944e-130	5.1535e-131	-4.93005e-130	1.57824e-130	3.70376e-132	3.36606e-130	1.17675e-130	2.00517e-130	5.98339e-131	-2.03978e-132	-4.00258e-130	3.83544e-258
2.63403e-131	4.66316e-131	-9.13657e-133	-1.08485e-131	6.04132e-131	1.05414e-131	-4.79953e-131	4.13131e-132	-2.08246e-131	9.09872e-132	-4.75315e-131	2.3992e-131	3.41496e-131	-1.37811e-131	-4.54423e-132	2.61618e-132	-7.23671e-132	1.86579e-131	-2.8448e-131	8.66444e-132	-1.13966e-132	-9.46439e-132	-5.29739e-132	-9.03877e-132	-2.96071e-131	8.1444e-132	-2.17098e-131	-2.5706e-131	-9.62914e-132	2.51435e-133	1.74566e-260
4.21127e-132	1.21112e-131	-1.75954e-132	-4.41835e-132	3.54399e-132	2.92664e-132	-3.30585e-132	-5.72031e-132	5.39679e-132	5.34184e-132	5.19514e-132	-1.2131e-132	3.99952e-132	6.08488e-134	-5.81746e-134	8.56272e-133	-1.89106e-132	5.55322e-132	-3.12199e-132	-2.33394e-132	-4.93397e-133	-3.67353e-132	7.67897e-132	3.251e-132	3.44956e-132	-4.56587e-132	6.11735e-132	-3.16317e-132	-9.75857e-132	1.63071e-132	6.65614e-262
3.17132e-133	6.39955e-134	2.65629e-133	2.57499e-133	1.32372e-133	1.34291e-133	1.44876e-132	5.70452e-133	-1.08444e-132	1.15774e-132	-7.76773e-133	4.36101e-134	-4.25289e-133	-5.10981e-134	5.31117e-133	4.6183e-133	-2.78206e-133	1.04489e-132	2.23305e-133	-5.85974e-133	-2.02304e-134	-6.3707e-133	-2.86428e-133	3.07581e-133	4.80183e-133	-3.13205e-133	-4.59304e-133	-5.10255e-134	5.6559e-134	-8.48721e-133	9.91303e-264
-1.86703e-135	-6.11322e-135	-6.50935e-136	-1.56555e-133	5.59979e-134	1.70089e-134	2.93234e-134	-1.60814e-133	3.35971e-134	6.43419e-134	-8.78259e-134	5.88379e-134	-8.0496e-134	5.09395e-134	3.66374e-134	1.27147e-133	-1.82641e-134	-5.90073e-136	5.0858e-134	-3.56845e-134	-9.60063e-134	-1.58354e-134	4.08219e-134	-6.679e-135	4.69371e-134	-1.0798e-133	2.67888e-134	-2.90126e-134	5.67669e-134	-7.3063e-134	1.3708e-265
-3.92695e-135	1.85132e-134	5.27422e-135	3.6294e-137	-7.13643e-136	5.8841e-135	6.47875e-135	7.54364e-135	5.74853e-135	2.73816e-135	4.73984e-135	-3.71507e-135	1.93555e-135	6.83769e-135	4.14814e-135	1.47796e-134	-2.74046e-135	-1.99901e-134	-5.05923e-135	-1.36293e-135	-4.34186e-135	1.5288e-135	-7.45301e-135	2.66923e-135	3.55215e-136	9.70105e-136	-1.28041e-135	-6.84816e-135	-4.34109e-135	4.16892e-135	1.4872e-267
8.62121e-136	-3.0511e-136	-3.92366e-136	-3.03819e-136	2.91479e-137	-1.28792e-135	-7.48071e-136	-4.29285e-136	-1.45556e-136	-1.05565e-137	8.70663e-136	-9.48779e-136	3.93329e-136	-3.28856e-136	5.21307e-136	-3.13332e-136	6.54063e-136	5.89465e-136	-2.31895e-135	1.49251e-135	-1.23869e-136	1.07179e-135	1.31669e-135	9.46988e-136	-3.57949e-136	1.06408e-136	1.07666e-136	1.60777e-135	1.29005e-136	-5.47706e-137	2.07289e-269
1.58667e-136	4.78723e-137	1.99924e-136	1.43493e-136	-2.18137e-137	6.7196e-137	-9.40701e-137	3.48989e-137	1.30675e-136	8.55014e-137	2.60873e-137	-1.90985e-137	-8.09659e-137	-5.4863e-137	-2.92452e-137	1.35165e-136	-1.82126e-136	1.37006e-136	4.47318e-137	-8.45879e-138	2.44389e-136	-1.47023e-137	-1.15631e-136	1.93715e-136	-6.18618e-137	7.84474e-137	2.76425e-137	-2.7044e-137	6.38078e-138	3.77371e-137	3.34999e-271
-5.01276e-138	1.37575e-138	2.75118e-137	3.14237e-138	-1.76448e-137	-1.47011e-137	-1.76701e-137	-3.58377e-137	-1.46443e-137	1.31523e-137	1.8782e-137	7.55452e-138	-1.35848e-137	-1.00579e-137	-1.54774e-138	8.94394e-138	-1.26477e-137	-3.56551e-138	-1.16097e-137	-1.88349e-137	-2.06753e-137	-1.4813e-137	7.99854e-138	2.83331e-138	-6.39963e-138	-3.79392e-138	-8.3302e-138	-2.0736e-137	-3.84656e-138	1.38979e-137	6.22698e-273
2.74363e-138	-3.8461e-139	9.16256e-140	1.46178e-139	4.01258e-138	1.50166e-138	-2.21236e-138	-3.18658e-138	2.85201e-139	1.33773e-139	-7.0946e-140	1.67317e-139	1.26781e-138	7.71677e-139	2.74165e-139	8.86084e-139	-8.01353e-140	1.01101e-138	-7.20296e-139	1.76949e-139	-9.59877e-139	-6.68303e-138	9.34694e-139	9.3683e-139	1.606e-138	1.33793e-138	7.22745e-139	3.88374e-139	-1.75678e-138	9.26281e-139	1.02206e-274
-3.33584e-139	-1.63402e-139	-1.01905e-139	-1.53467e-139	-2.14092e-139	-9.18859e-140	6.53864e-140	3.97388e-140	2.3648e-139	4.34432e-140	2.95817e-139	-1.88186e-140	-1.3304e-139	-1.19637e-139	-1.7246e-139	2.63284e-139	4.25399e-139	-3.76082e-139	-2.02458e-139	-5.50668e-140	1.02053e-139	2.33534e-139	-2.06224e-139	-5.20729e-139	8.30497e-140	-8.13647e-140	-1.8474e-140	-2.38719e-139	-2.44929e-139	-1.22862e-139	1.39979e-276
4.89027e-141	1.16919e-140	2.1064e-140	-2.01614e-140	-5.94292e-140	-4.73042e-140	-5.8063e-140	4.7837e-140	6.94254e-140	-1.55699e-140	3.66795e-140	-5.40459e-141	5.15431e-142	8.64578e-142	4.78282e-141	2.36582e-140	7.17856e-141	5.83351e-141	-1.1854e-140	-1.13245e-139	1.83097e-140	2.40569e-140	5.60458e-142	-3.51159e-141	4.34104e-140	-1.08691e-141	-1.4909e-140	4.09853e-141	-2.22758e-140	2.12927e-141	3.60631e-278
1.74734e-141	1.86103e-141	5.53571e-141	5.15826e-141	9.96971e-142	4.68364e-141	-5.84315e-142	-2.33601e-141	-2.50588e-142	3.13469e-141	4.97057e-143	6.34431e-142	-2.73735e-141	-7.6593e-141	1.05006e-141	1.06709e-140	3.40562e-141	-6.64842e-142	-2.95306e-142	2.1967e-141	-4.17272e-141	-2.31723e-141	4.15403e-141	3.00767e-141	8.72691e-142	-2.04277e-141	4.13307e-142	-1.79886e-141	6.33053e-142	-3.49849e-141	3.70937e-280
1.64798e-142	1.09747e-142	-2.26385e-142	-3.51422e-142	1.20178e-143	3.95812e-142	1.3323e-142	-2.07841e-142	6.86777e-142	5.05006e-142	1.73153e-142	-3.35449e-142	-1.16877e-143	-1.44308e-142	-1.01291e-141	-6.95866e-142	-1.27106e-142	6.06355e-143	2.8041e-142	-3.78076e-142	4.22807e-143	-2.54053e-142	1.07518e-142	3.78817e-142	-6.74242e-142	-3.62437e-142	-4.63204e-143	-1.58177e-142	1.50612e-142	-4.42598e-142	4.12659e-282
3.01834e-143	1.56151e-143	-3.88707e-143	4.15338e-143	-6.15589e-143	3.48433e-143	1.96545e-144	5.49167e-143	3.88861e-143	3.4867e-143	-2.56946e-144	-3.70936e-143	3.52824e-143	-2.86035e-143	-2.92787e-143	3.46875e-145	-4.55245e-143	-1.87592e-143	-3.45476e-143	-6.14063e-144	7.55266e-143	1.34537e-143	-9.60006e-143	5.90253e-143	1.03642e-142	-2.51541e-144	-3.8479e-143	-2.05119e-143	6.45268e-143	1.17811e-143	5.86378e-284
-2.46307e-144	4.76576e-144	-3.96922e-144	6.36329e-144	-6.63626e-144	8.10402e-144	-4.86445e-144	5.23626e-145	-2.48029e-144	7.03443e-144	9.3566e-144	9.63239e-145	8.42056e-145	1.18657e-143	9.21108e-144	2.71811e-144	-7.97485e-145	6.86693e-144	-5.27185e-144	4.60609e-144	2.55646e-144	-2.93745e-144	1.31129e-143	3.59425e-145	-2.28919e-144	6.18088e-144	1.41579e-143	2.24571e-143	8.79739e-145	-1.02869e-143	1.73537e-285
-1.22433e-144	1.81205e-145	1.32286e-145	-1.66914e-145	-5.76435e-145	9.02945e-146	1.54605e-144	1.70345e-144	1.83734e-145	-9.25872e-145	2.40276e-144	-3.85245e-145	-4.42258e-145	-1.7086e-144	1.40624e-145	8.09656e-145	8.21563e-146	6.76666e-145	-1.13716e-145	-1.16181e-144	-2.54002e-144	-7.23672e-145	7.87404e-146	-3.3384e-144	9.20392e-147	-4.21935e-145	-2.32929e-144	-6.04111e-146	1.26592e-144	2.50045e-145	4.50388e-287
4.32847e-146	1.28544e-145	-2.02479e-146	-9.37405e-146	-3.53589e-147	-1.50754e-146	3.08103e-145	2.21375e-145	3.80606e-146	-1.88744e-146	1.15249e-145	4.87643e-146	7.53338e-146	-1.17544e-145	1.08527e-145	1.37842e-145	-6.6402e-146	9.98348e-146	-1.5604e-145	-2.2818e-146	1.57716e-146	-1.20069e-145	-1.52425e-146	5.12828e-146	1.11348e-145	2.53934e-146	-1.23125e-146	-8.04242e-146	-8.73786e-146	3.16645e-146	3.24577e-289
2.28063e-147	-1.18304e-147	1.60172e-147	-1.71733e-147	-1.82911e-146	4.7326e-147	-3.615e-147	1.09764e-146	-7.19754e-147	-7.31082e-147	-3.37934e-146	-2.92168e-146	2.79745e-146	3.89683e-147	-1.39494e-146	-2.21715e-147	1.13415e-147	-3.25795e-147	5.86547e-147	5.82854e-147	9.494e-147	2.69866e-146	1.16436e-146	6.67102e-148	-2.63823e-147	-7.24492e-148	-9.24092e-147	-6.78291e-147	-7.44541e-147	-1.77309e-147	4.83293e-291
-1.29868e-147	-9.30576e-148	-3.40204e-147	1.0143e-147	-1.66531e-148	1.19906e-148	-7.19891e-148	2.20498e-147	3.78252e-148	-1.46978e-147	-1.30329e-148	-9.02849e-148	-2.07232e-147	-1.22289e-147	1.10949e-148	-6.12263e-148	4.3266e-148	-1.66578e-147	5.52814e-148	-8.4083e-148	-8.67958e-149	-3.23861e-148	1.77165e-148	1.58273e-148	-2.74357e-148	-4.76344e-148	-5.3693e-148	1.83912e-147	7.17787e-148	-6.92663e-148	3.90014e-293
-4.00376e-148	5.40615e-149	1.08218e-148	-8.5126e-149	-5.28292e-149	-6.38398e-148	5.3122e-149	4.10011e-148	-3.02724e-148	-1.12569e-148	6.58106e-149	1.3297e-148	3.93109e-149	1.00511e-148	1.3169e-149	-3.93244e-149	-1.06926e-148	1.8059e-148	2.72809e-151	5.03648e-148	-1.20821e-148	-1.33361e-148	-1.10909e-148	2.09438e-148	-2.5017e-148	-1.22645e-148	3.36409e-148	-3.34697e-148	-8.9319e-149	6.42831e-149	1.60433e-294
2.95342e-149	-5.17339e-150	-8.10118e-150	1.58318e-149	8.62026e-150	7.2135e-150	1.54769e-149	2.37474e-149	4.6128e-149	7.28857e-149	-8.79092e-150	-1.09934e-149	3.18592e-149	2.58077e-149	-2.90521e-149	-1.38868e-149	9.7092e-150	1.11838e-149	-2.47252e-149	-1.42661e-149	4.89662e-150	4.29647e-150	5.55956e-151	-1.42569e-149	-1.03914e-149	1.65714e-149	-5.89531e-150	-2.05137e-149	1.81599e-149	-1.04335e-149	1.50583e-296
3.75323e-150	6.21295e-150	-4.34821e-150	-1.17226e-151	4.21845e-150	2.7639e-151	2.97474e-150	4.06237e-150	1.31452e-150	-7.83145e-151	-1.24558e-150	-2.70408e-150	-5.22252e-151	-4.94698e-151	-7.35146e-151	-2.44722e-150	2.12316e-150	-7.84853e-151	6.59536e-150	-5.33972e-151	-2.116e-151	6.49722e-151	-3.85173e-150	-1.06147e-150	-2.51871e-151	5.07677e-150	-1.68615e-150	-6.18781e-150	5.575e-150	4.69854e-150	3.18547e-298
2.50831e-151	-6.72984e-151	-2.26483e-151	1.25106e-151	3.32946e-152	5.24611e-152	-4.87141e-152	-1.01115e-151	-8.00393e-153	-6.16404e-151	-7.12352e-152	1.33616e-152	-1.92718e-151	-7.62293e-152	1.93e-151	-1.68816e-151	1.16472e-150	2.99614e-151	-7.13653e-151	1.22658e-151	-5.17115e-152	-3.56427e-151	-6.36422e-151	-1.6239e-151	2.72782e-151	3.56777e-151	6.00429e-151	-3.57906e-151	-7.62879e-151	-2.36542e-151	4.95324e-300
-5.36226e-152	3.3555e-152	4.32349e-152	1.56489e-153	1.38619e-153	-2.18261e-152	1.8166e-152	3.64696e-152	7.82323e-154	-3.78139e-152	2.60678e-152	-8.55369e-153	6.53177e-152	1.75105e-154	1.23007e-152	-4.46001e-153	-3.23263e-152	1.49942e-152	1.35283e-152	-3.3235e-152	7.87725e-153	-2.02911e-152	1.65119e-151	6.85054e-153	2.93662e-152	2.01212e-152	-5.40642e-152	2.4564e-152	2.00123e-152	3.5454e-152	5.14257e-302
4.83681e-153	-1.13289e-154	-5.40278e-153	-3.01895e-153	-6.9688e-153	1.39325e-153	-1.57033e-154	5.36833e-153	1.34223e-153	-1.67494e-153	-6.40144e-153	2.78715e-153	2.0747e-153	-2.35956e-153	2.5957e-153	3.34064e-153	4.32634e-153	7.93271e-154	2.05254e-154	-4.15589e-153	5.74083e-153	-5.47568e-153	-1.52302e-153	4.05859e-153	8.78986e-154	6.47982e-153	2.26298e-153	-1.3183e-152	1.85622e-155	2.09897e-153	5.66655e-304
-1.54488e-153	-2.64442e-154	-3.25281e-154	2.25296e-154	1.33589e-153	1.37183e-154	1.92262e-154	-4.22347e-154	5.58547e-154	1.36041e-155	-3.94894e-154	5.67993e-154	-2.54728e-155	7.63106e-154	-2.16945e-154	-4.43349e-154	-3.21053e-154	-1.10974e-154	1.04438e-155	-3.511e-154	-1.24254e-153	7.493e-154	-3.2584e-154	2.66649e-155	5.06434e-154	3.67541e-154	9.23384e-154	4.9179e-155	1.99356e-154	-1.18222e-153	1.13843e-305
-8.35869e-155	-1.48666e-154	4.79751e-155	-6.88644e-155	1.34295e-155	4.32945e-155	-4.48095e-156	-8.65907e-155	2.25183e-156	4.16304e-156	-1.09962e-155	1.21753e-154	-5.96929e-155	8.65117e-155	-1.07287e-154	1.82742e-154	1.17267e-154	4.91003e-155	2.09838e-156	4.63057e-155	-1.68738e-154	2.93742e-155	-4.09511e-156	-6.1281e-155	-3.04316e-156	-2.74168e-155	6.3578e-155	2.00576e-155	-2.14701e-155	-5.88215e-155	1.7717e-307
-5.13304e-156	-2.01275e-156	2.46857e-156	1.44166e-155	-1.06753e-155	1.28673e-155	-9.18086e-156	-1.75179e-155	-5.59324e-156	-2.44042e-155	-8.38417e-157	2.5543e-156	-7.86351e-156	-1.36181e-155	-6.79353e-156	7.93037e-156	4.35109e-156	2.33623e-156	4.11686e-155	-4.57581e-156	2.05623e-156	-1.15455e-155	-3.25114e-156	8.54004e-157	-8.25235e-156	-6.68586e-156	-1.68262e-156	-1.35792e-155	3.41255e-156	-1.70415e-156	0
1.42435e-157	-5.16222e-157	-5.31011e-157	-1.41191e-156	2.27923e-156	7.77793e-157	7.31511e-158	3.89014e-156	1.68573e-157	1.57696e-156	-1.1041e-156	-3.69368e-156	-2.04227e-157	4.24404e-157	-8.21043e-157	8.31136e-157	-9.45258e-158	-3.81009e-157	-9.00034e-157	1.55281e-156	-8.63724e-157	-6.81476e-157	-7.24072e-157	1.27125e-156	-5.44295e-157	1.14327e-156	1.43882e-156	3.55841e-157	1.34947e-156	3.58437e-157	0
2.09092e-157	-5.96211e-158	-1.06527e-157	1.61761e-157	-1.64644e-157	-1.09234e-157	-1.21109e-158	9.75165e-158	1.41744e-157	-3.93334e-157	1.60798e-157	-8.21274e-158	-1.9045e-157	-3.43929e-158	7.15763e-158	-1.33409e-158	-8.11803e-158	7.99025e-158	3.92282e-157	-1.68849e-157	-1.39037e-158	-3.03356e-157	-5.33697e-158	3.25082e-158	8.57831e-158	3.76838e-158	1.12882e-157	-5.60483e-157	-6.2321e-158	2.73542e-157	0
3.7826e-158	2.83066e-158	-1.28516e-158	-1.8072e-158	5.5088e-158	1.71338e-158	3.22381e-159	-3.90565e-159	5.36288e-158	9.5354e-159	-2.17911e-158	-1.65345e-158	-3.66753e-159	-6.42348e-159	-8.96264e-160	-7.40514e-159	4.81385e-159	-1.95334e-158	4.03379e-158	2.18269e-158	-2.26299e-158	2.88378e-158	1.18984e-158	2.40192e-158	-1.92514e-158	2.96043e-158	6.95022e-159	1.27148e-159	1.24104e-158	-2.57501e-158	0
-3.33098e-160	-1.85615e-159	1.01412e-159	-2.51809e-159	5.6006e-159	1.41287e-159	-1.08978e-159	2.84704e-159	-1.75649e-159	3.11901e-161	-7.42647e-160	1.34018e-159	-1.39709e-159	2.16223e-159	-1.19932e-160	-1.8441e-159	5.73968e-160	-2.73046e-159	-6.24062e-160	-1.9385e-159	5.82061e-160	7.61741e-160	-2.79606e-159	-5.61055e-160	-5.08158e-159	2.42345e-159	2.27004e-159	1.16165e-159	3.51541e-160	-6.25812e-160	0
3.87469e-161	-1.45533e-160	3.39705e-162	9.61216e-161	3.02238e-160	-4.70165e-160	3.20282e-160	3.37268e-160	3.00285e-160	-4.84986e-160	2.47317e-162	-1.05155e-161	2.37156e-160	2.30713e-160	1.43358e-160	-1.86644e-160	-7.07459e-161	3.79438e-160	-3.72521e-160	1.24669e-162	8.6319e-161	3.56073e-160	5.73685e-161	-2.48791e-160	1.0753e-160	1.97643e-160	1.7908e-160	-4.1543e-160	2.73093e-160	4.45322e-160	0
-8.14205e-162	5.10562e-162	-8.48283e-162	-4.00487e-162	7.85993e-162	1.68489e-161	-3.16562e-161	1.64563e-161	6.16037e-161	-1.36505e-161	1.29257e-161	-1.62567e-161	7.75846e-162	-6.75379e-163	-5.79993e-162	-2.13284e-161	-9.54912e-162	4.00416e-161	-3.69459e-161	-1.50255e-161	-2.93065e-162	1.70339e-161	-1.13424e-161	5.38243e-161	-6.29607e-162	-7.17419e-161	-1.58274e-161	6.48209e-163	1.87079e-162	-1.28867e-161	0
-1.02216e-164	2.48031e-162	1.31568e-162	-2.31284e-162	-2.65265e-162	1.57373e-162	-6.92711e-163	2.16574e-162	6.63147e-162	1.42617e-163	3.0115e-163	-4.23534e-162	-1.42227e-162	9.92969e-163	4.06892e-162	7.58961e-162	4.39554e-162	2.44629e-162	-2.08173e-162	-3.62309e-162	2.92027e-162	-2.8421e-162	-2.2735e-162	-6.83848e-162	8.55712e-163	3.54699e-162	-5.55268e-162	1.7485e-161	-6.0644e-163	-5.52224e-162	0
-7.6688e-163	-7.29336e-163	-1.42908e-162	-1.18884e-163	1.4729e-162	-8.09892e-164	-9.10535e-164	4.36032e-163	-2.86675e-163	-1.42738e-162	-6.82638e-163	5.73679e-163	-9.89916e-163	3.14219e-163	1.90565e-163	1.48407e-163	-6.33879e-163	2.94321e-163	2.31519e-163	-1.04948e-164	-5.50574e-163	6.09339e-163	2.97218e-163	8.89299e-163	-1.36359e-164	-1.26955e-162	2.39173e-162	-9.99606e-163	7.30078e-163	2.56815e-163	0
8.80235e-163	-1.46509e-163	-6.64566e-164	-4.73226e-164	-2.14331e-163	4.11026e-163	-1.83469e-163	2.5292e-163	-4.3874e-163	-2.24497e-163	-8.9956e-163	-3.75507e-163	6.14635e-163	-1.2418e-162	-1.65862e-163	-1.02852e-162	-5.8174e-163	-1.37771e-162	5.61087e-163	1.4314e-162	-3.86738e-163	-2.30099e-163	-3.55262e-163	-1.61487e-164	2.19865e-163	4.80206e-163	-1.64877e-163	-2.50817e-163	-5.07239e-163	3.75022e-163	0
8.80235e-163	-1.46509e-163	-6.64566e-164	-4.73226e-164	-2.14331e-163	4.11026e-163	-1.83469e-163	2.5292e-163	-4.3874e-163	-2.24497e-163	-8.9956e-163	-3.75507e-163	6.14635e-163	-1.2418e-162	-1.65862e-163	-1.02852e-162	-5.8174e-163	-1.37771e-162	5.61087e-163	1.4314e-162	-3.86738e-163	-2.30099e-163	-3.55262e-163	-1.61487e-164	2.19865e-163	4.80206e-163	-1.64877e-163	-2.50817e-163	-5.07239e-163	3.75022e-163	0
8.80235e-163	-1.46509e-163	-6.64566e-164	-4.73226e-164	-2.14331e-163	4.11026e-163	-1.83469e-163	2.5292e-163	-4.3874e-163	-2.24497e-163	-8.9956e-163	-3.75507e-163	6.14635e-163	-1.2418e-162	-1.65862e-163	-1.02852e-162	-5.8174e-163	-1.37771e-162	5.61087e-163	1.4314e-162	-3.86738e-163	-2.30099e-163	-3.55262e-163	-1.61487e-164	2.19865e-163	4.80206e-163	-1.64877e-163	-2.50817e-163	-5.07239e-163	3.75022e-163	0
8.80235e-163	-1.46509e-163	-6.64566e-164	-4.73226e-164	-2.14331e-163	4.11026e-163	-1.83469e-163	2.5292e-163	-4.3874e-163	-2.24497e-163	-8.9956e-163	-3.75507e-163	6.14635e-163	-1.2418e-162	-1.65862e-163	-1.02852e-162	-5.8174e-163	-1.37771e-162	5.61087e-163	1.4314e-162	-3.86738e-163	-2.30099e-163	-3.55262e-163	-1.61487e-164	2.19865e-163	4.80206e-163	-1.64877e-163	-2.50817e-163	-5.07239e-163	3.75022e-163	0
8.80235e-163	-1.46509e-163	-6.64566e-164	-4.73226e-164	-2.14331e-163	4.11026e-163	-1.83469e-163	2.5292e-163	-4.3874e-163	-2.24497e-163	-8.9956e-163	-3.75507e-163	6.14635e-163	-1.2418e-162	-1.65862e-163	-1.02852e-162	-5.8174e-163	-1.37771e-162	5.61087e-163	1.4314e-162	-3.86738e-163	-2.30099e-163	-3.55262e-163	-1.61487e-164	2.19865e-163	4.80206e-163	-1.64877e-163	-2.50817e-163	-5.07239e-163	3.75022e-163	0
8.80235e-163	-1.46509e-163	-6.64566e-164	-4.73226e-164	-2.14331e-163	4.11026e-163	-1.83469e-163	2.5292e-163	-4.3874e-163	-2.24497e-163	-8.9956e-163	-3.75507e-163	6.14635e-163	-1.2418e-162	-1.65862e-163	-1.02852e-162	-5.8174e-163	-1.37771e-162	5.61087e-163	1.4314e-162	-3.86738e-163	-2.30099e-163	-3.55262e-163	-1.61487e-164	2.19865e-163	4.80206e-163	-1.64877e-163	-2.50817e-163	-5.07239e-163	3.75022e-163	0
8.80235e-163	-1.46509e-163	-6.64566e-164	-4.73226e-164	-2.14331e-163	4.11026e-163	-1.83469e-163	2.5292e-163	-4.3874e-163	-2.24497e-163	-8.9956e-163	-3.75507e-163	6.14635e-163	-1.2418e-162	-1.65862e-163	-1.02852e-162	-5.8174e-163	-1.37771e-162	5.61087e-163	1.4314e-162	-3.86738e-163	-2.30099e-163	-3.55262e-163	-1.61487e-164	2.19865e-163	4.80206e-163	-1.64877e-163	-2.50817e-163	-5.07239e-163	3.75022e-163	0
8.80235e-163	-1.46509e-163	-6.64566e-164	-4.73226e-164	-2.14331e-163	4.11026e-163	-1.83469e-163	2.5292e-163	-4.3874e-163	-2.24497e-163	-8.9956e-163	-3.75507e-163	6.14635e-163	-1.2418e-162	-1.65862e-163	-1.02852e-162	-5.8174e-163	-1.37771e-162	5.61087e-163	1.4314e-162	-3.86738e-163	-2.30099e-163	-3.55262e-163	-1.61487e-164	2.19865e-163	4.80206e-163	-1.64877e-163	-2.50817e-163	-5.07239e-163	3.75022e-163	0
8.80235e-163	-1.46509e-163	-6.64566e-164	-4.73226e-164	-2.14331e-163	4.11026e-163	-1.83469e-163	2.5292e-163	-4.3874e-163	-2.24497e-163	-8.9956e-163	-3.75507e-163	6.14635e-163	-1.2418e-162	-1.65862e-163	-1.02852e-162	-5.8174e-163	-1.37771e-162	5.61087e-163	1.4314e-162	-3.86738e-163	-2.30099e-163	-3.55262e-163	-1.61487e-164	2.19865e-163	4.80206e-163	-1.64877e-163	-2.50817e-163	-5.07239e-163	3.75022e-163	0
8.80235e-163	-1.46509e-163	-6.64566e-164	-4.73226e-164	-2.14331e-163	4.11026e-163	-1.83469e-163	2.5292e-163	-4.3874e-163	-2.24497e-163	-8.9956e-163	-3.75507e-163	6.14635e-163	-1.2418e-162	-1.65862e-163	-1.02852e-162	-5.8174e-163	-1.37771e-162	5.61087e-163	1.4314e-162	-3.86738e-163	-2.30099e-163	-3.55262e-163	-1.61487e-164	2.19865e-163	4.80206e-163	-1.64877e-163	-2.50817e-163	-5.07239e-163	3.75022e-163	0
8.80235e-163	-1.46509e-163	-6.64566e-164	-4.73226e-164	-2.14331e-163	4.11026e-163	-1.83469e-163	2.5292e-163	-4.3874e-163	-2.24497e-163	-8.9956e-163	-3.75507e-163	6.14635e-163	-1.2418e-162	-1.65862e-163	-1.02852e-162	-5.8174e-163	-1.37771e-162	5.61087e-163	1.4314e-162	-3.86738e-163	-2.30099e-163	-3.55262e-163	-1.61487e-164	2.19865e-163	4.80206e-163	-1.64877e-163	-2.50817e-163	-5.07239e-163	3.75022e-163	0
8.80235e-163	-1.46509e-163	-6.64566e-164	-4.73226e-164	-2.14331e-163	4.11026e-163	-1.83469e-163	2.5292e-163	-4.3874e-163	-2.24497e-163	-8.9956e-163	-3.75507e-163	6.14635e-163	-1.2418e-162	-1.65862e-163	-1.02852e-162	-5.8174e-163	-1.37771e-162	5.61087e-163	1.4314e-162	-3.86738e-163	-2.30099e-163	-3.55262e-163	-1.61487e-164	2.19865e-163	4.80206e-163	-1.64877e-163	-2.50817e-163	-5.07239e-163	3.75022e-163	0
8.80235e-163	-1.46509e-163	-6.64566e-164	-4.73226e-164	-2.14331e-163	4.11026e-163	-1.83469e-163	2.5292e-163	-4.3874e-163	-2.24497e-163	-8.9956e-163	-3.75507e-163	6.14635e-163	-1.2418e-162	-1.65862e-163	-1.02852e-162	-5.8174e-163	-1.37771e-162	5.61087e-163	1.4314e-162	-3.86738e-163	-2.30099e-163	-3.55262e-163	-1.61487e-164	2.19865e-163	4.80206e-163	-1.64877e-163	-2.50817e-163	-5.07239e-163	3.75022e-163	0
8.80235e-163	-1.46509e-163	-6.64566e-164	-4.73226e-164	-2.14331e-163	4.11026e-163	-1.83469e-163	2.5292e-163	-4.3874e-163	-2.24497e-163	-8.9956e-163	-3.75507e-163	6.14635e-163	-1.2418e-162	-1.65862e-163	-1.02852e-162	-5.8174e-163	-1.37771e-162	5.61087e-163	1.4314e-162	-3.86738e-163	-2.30099e-163	-3.55262e-163	-1.61487e-164	2.19865e-163	4.80206e-163	-1.64877e-163	-2.50817e-163	-5.07239e-163	3.75022e-163	0
8.80235e-163	-1.46509e-163	-6.64566e-164	-4.73226e-164	-2.14331e-163	4.11026e-163	-1.83469e-163	2.5292e-163	-4.3874e-163	-2.24497e-163	-8.9956e-163	-3.75507e-163	6.14635e-163	-1.2418e-162	-1.65862e-163	-1.02852e-162	-5.8174e-163	-1.37771e-162	5.61087e-163	1.4314e-162	-3.86738e-163	-2.30099e-163	-3.55262e-163	-1.61487e-164	2.19865e-163	4.80206e-163	-1.64877e-163	-2.50817e-163	-5.07239e-163	3.75022e-163	0
8.80235e-163	-1.46509e-163	-6.64566e-164	-4.73226e-164	-2.14331e-163	4.11026e-163	-1.83469e-163	2.5292e-163	-4.3874e-163	-2.24497e-163	-8.9956e-163	-3.75507e-163	6.14635e-163	-1.2418e-162	-1.65862e-163	-1.02852e-162	-5.8174e-163	-1.37771e-162	5.61087e-163	1.4314e-162	-3.86738e-163	-2.30099e-163	-3.55262e-163	-1.61487e-164	2.19865e-163	4.80206e-163	-1.64877e-163	-2.50817e-163	-5.07239e-163	3.75022e-163	0
8.80235e-163	-1.46509e-163	-6.64566e-164	-4.73226e-164	-2.14331e-163	4.11026e-163	-1.83469e-163	2.5292e-163	-4.3874e-163	-2.24497e-163	-8.9956e-163	-3.75507e-163	6.14635e-163	-1.2418e-162	-1.65862e-163	-1.02852e-162	-5.8174e-163	-1.37771e-162	5.61087e-163	1.4314e-162	-3.86738e-163	-2.30099e-163	-3.55262e-163	-1.61487e-164	2.19865e-163	4.80206e-163	-1.64877e-163	-2.50817e-163	-5.07239e-163	3.75022e-163	0
8.80235e-163	-1.46509e-163	-6.64566e-164	-4.73226e-164	-2.14331e-163	4.11026e-163	-1.83469e-163	2.5292e-163	-4.3874e-163	-2.24497e-163	-8.9956e-163	-3.75507e-163	6.14635e-163	-1.2418e-162	-1.65862e-163	-1.02852e-162	-5.8174e-163	-1.37771e-162	5.61087e-163	1.4314e-162	-3.86738e-163	-2.30099e-163	-3.55262e-163	-1.61487e-164	2.19865e-163	4.80206e-163	-1.64877e-163	-2.50817e-163	-5.07239e-163	3.75022e-163	0
8.80235e-163	-1.46509e-163	-6.64566e-164	-4.73226e-164	-2.14331e-163	4.11026e-163	-1.83469e-163	2.5292e-163	-4.3874e-163	-2.24497e-163	-8.9956e-163	-3.75507e-163	6.14635e-163	-1.2418e-162	-1.65862e-163	-1.02852e-162	-5.8174e-163	-1.37771e-162	5.61087e-163	1.4314e-162	-3.86738e-163	-2.30099e-163	-3.55262e-163	-1.61487e-164	2.19865e-163	4.80206e-163	-1.64877e-163	-2.50817e-163	-5.07239e-163	3.75022e-163	0
8.80235e-163	-1.46509e-163	-6.64566e-164	-4.73226e-164	-2.14331e-163	4.11026e-163	-1.83469e-163	2.5292e-163	-4.3874e-163	-2.24497e-163	-8.9956e-163	-3.75507e-163	6.14635e-163	-1.2418e-162	-1.65862e-163	-1.02852e-162	-5.8174e-163	-1.37771e-162	5.61087e-163	1.4314e-162	-3.86738e-163	-2.30099e-163	-3.55262e-163	-1.61487e-164	2.19865e-163	4.80206e-163	-1.64877e-163	-2.50817e-163	-5.07239e-163	3.75022e-163	0
8.80235e-163	-1.46509e-163	-6.64566e-164	-4.73226e-164	-2.14331e-163	4.11026e-163	-1.83469e-163	2.5292e-163	-4.3874e-163	-2.24497e-163	-8.9956e-163	-3.75507e-163	6.14635e-163	-1.2418e-162	-1.65862e-163	-1.02852e-162	-5.8174e-163	-1.37771e-162	5.61087e-163	1.4314e-162	-3.86738e-163	-2.30099e-163	-3.55262e-163	-1.61487e-164	2.19865e-163	4.80206e-163	-1.64877e-163	-2.50817e-163	-5.07239e-163	3.75022e-163	0
8.80235e-163	-1.46509e-163	-6.64566e-164	-4.73226e-164	-2.14331e-163	4.11026e-163	-1.83469e-163	2.5292e-163	-4.3874e-163	-2.24497e-163	-8.9956e-163	-3.75507e-163	6.14635e-163	-1.2418e-162	-1.65862e-163	-1.02852e-162	-5.8174e-163	-1.37771e-162	5.61087e-163	1.4314e-162	-3.86738e-163	-2.30099e-163	-3.55262e-163	-1.61487e-164	2.19865e-163	4.80206e-163	-1.64877e-163	-2.50817e-163	-5.07239e-163	3.75022e-163	0
8.80235e-163	-1.46509e-163	-6.64566e-164	-4.73226e-164	-2.14331e-163	4.11026e-163	-1.83469e-163	2.5292e-163	-4.3874e-163	-2.24497e-163	-8.9956e-163	-3.75507e-163	6.14635e-163	-1.2418e-162	-1.65862e-163	-1.02852e-162	-5.8174e-163	-1.37771e-162	5.61087e-163	1.4314e-162	-3.86738e-163	-2.30099e-163	-3.55262e-163	-1.61487e-164	2.19865e-163	4.80206e-163	-1.64877e-163	-2.50817e-163	-5.07239e-163	3.75022e-163	0
8.80235e-163	-1.46509e-163	-6.64566e-164	-4.73226e-164	-2.14331e-163	4.11026e-163	-1.83469e-163	2.5292e-163	-4.3874e-163	-2.24497e-163	-8.9956e-163	-3.75507e-163	6.14635e-163	-1.2418e-162	-1.65862e-163	-1.02852e-162	-5.8174e-163	-1.37771e-162	5.61087e-163	1.4314e-162	-3.86738e-163	-2.30099e-163	-3.55262e-163	-1.61487e-164	2.19865e-163	4.80206e-163	-1.64877e-163	-2.50817e-163	-5.07239e-163	3.75022e-163	0
8.80235e-163	-1.46509e-163	-6.64566e-164	-4.73226e-164	-2.14331e-163	4.11026e-163	-1.83469e-163	2.5292e-163	-4.3874e-163	-2.24497e-163	-8.9956e-163	-3.75507e-163	6.14635e-163	-1.2418e-162	-1.65862e-163	-1.02852e-162	-5.8174e-163	-1.37771e-162	5.61087e-163	1.4314e-162	-3.86738e-163	-2.30099e-163	-3.55262e-163	-1.61487e-164	2.19865e-163	4.80206e-163	-1.64877e-163	-2.50817e-163	-5.07239e-163	3.75022e-163	0
8.80235e-163	-1.46509e-163	-6.64566e-164	-4.73226e-164	-2.14331e-163	4.11026e-163	-1.83469e-163	2.5292e-163	-4.3874e-163	-2.24497e-163	-8.9956e-163	-3.75507e-163	6.14635e-163	-1.2418e-162	-1.65862e-163	-1.02852e-162	-5.8174e-163	-1.37771e-162	5.61087e-163	1.4314e-162	-3.86738e-163	-2.30099e-163	-3.55262e-163	-1.61487e-164	2.19865e-163	4.80206e-163	-1.64877e-163	-2.50817e-163	-5.07239e-163	3.75022e-163	0
8.80235e-163	-1.46509e-163	-6.64566e-164	-4.73226e-164	-2.14331e-163	4.11026e-163	-1.83469e-163	2.5292e-163	-4.3874e-163	-2.24497e-163	-8.9956e-163	-3.75507e-163	6.14635e-163	-1.2418e-162	-1.65862e-163	-1.02852e-162	-5.8174e-163	-1.37771e-162	5.61087e-163	1.4314e-162	-3.86738e-163	-2.30099e-163	-3.55262e-163	-1.61487e-164	2.19865e-163	4.80206e-163	-1.64877e-163	-2.50817e-163	-5.07239e-163	3.75022e-163	0
8.80235e-163	-1.46509e-163	-6.64566e-164	-4.73226e-164	-2.14331e-163	4.11026e-163	-1.83469e-163	2.5292e-163	-4.3874e-163	-2.24497e-163	-8.9956e-163	-3.75507e-163	6.14635e-163	-1.2418e-162	-1.65862e-163	-1.02852e-162	-5.8174e-163	-1.37771e-162	5.61087e-163	1.4314e-162	-3.86738e-163	-2.30099e-163	-3.55262e-163	-1.61487e-164	2.19865e-163	4.80206e-163	-1.64877e-163	-2.50817e-163	-5.07239e-163	3.75022e-163	0
8.80235e-163	-1.46509e-163	-6.64566e-164	-4.73226e-164	-2.14331e-163	4.11026e-163	-1.83469e-163	2.5292e-163	-4.3874e-163	-2.24497e-163	-8.9956e-163	-3.75507e-163	6.14635e-163	-1.2418e-162	-1.65862e-163	-1.02852e-162	-5.8174e-163	-1.37771e-162	5.61087e-163	1.4314e-162	-3.86738e-163	-2.30099e-163	-3.55262e-163	-1.61487e-164	2.19865e-163	4.80206e-163	-1.64877e-163	-2.50817e-163	-5.07239e-163	3.75022e-163	0
8.80235e-163	-1.46509e-163	-6.64566e-164	-4.73226e-164	-2.14331e-163	4.11026e-163	-1.83469e-163	2.5292e-163	-4.3874e-163	-2.24497e-163	-8.9956e-163	-3.75507e-163	6.14635e-163	-1.2418e-162	-1.65862e-163	-1.02852e-162	-5.8174e-163	-1.37771e-162	5.61087e-163	1.4314e-162	-3.86738e-163	-2.30099e-163	-3.55262e-163	-1.61487e-164	2.19865e-163	4.80206e-163	-1.64877e-163	-2.50817e-163	-5.07239e-163	3.75022e-163	0
8.80235e-163	-1.46509e-163	-6.64566e-164	-4.73226e-164	-2.14331e-163	4.11026e-163	-1.83469e-163	2.5292e-163	-4.3874e-163	-2.24497e-163	-8.9956e-163	-3.75507e-163	6.14635e-163	-1.2418e-162	-1.65862e-163	-1.02852e-162	-5.8174e-163	-1.37771e-162	5.61087e-163	1.4314e-162	-3.86738e-163	-2.30099e-163	-3.55262e-163	-1.61487e-164	2.19865e-163	4.80206e-163	-1.64877e-163	-2.50817e-163	-5.07239e-163	3.75022e-163	0
8.80235e-163	-1.46509e-163	-6.64566e-164	-4.73226e-164	-2.14331e-163	4.11026e-163	-1.83469e-163	2.5292e-163	-4.3874e-163	-2.24497e-163	-8.9956e-163	-3.75507e-163	6.14635e-163	-1.2418e-162	-1.65862e-163	-1.02852e-162	-5.8174e-163	-1.37771e-162	5.61087e-163	1.4314e-162	-3.86738e-163	-2.30099e-163	-3.55262e-163	-1.61487e-164	2.19865e-163	4.80206e-163	-1.64877e-163	-2.50817e-163	-5.07239e-163	3.75022e-163	0
8.80235e-163	-1.46509e-163	-6.64566e-164	-4.73226e-164	-2.14331e-163	4.11026e-163	-1.83469e-163	2.5292e-163	-4.3874e-163	-2.24497e-163	-8.9956e-163	-3.75507e-163	6.14635e-163	-1.2418e-162	-1.65862e-163	-1.02852e-162	-5.8174e-163	-1.37771e-162	5.61087e-163	1.4314e-162	-3.86738e-163	-2.30099e-163	-3.55262e-163	-1.61487e-164	2.19865e-163	4.80206e-163	-1.64877e-163	-2.50817e-163	-5.07239e-163	3.75022e-163	0
8.80235e-163	-1.46509e-163	-6.64566e-164	-4.73226e-164	-2.14331e-163	4.11026e-163	-1.83469e-163	2.5292e-163	-4.3874e-163	-2.24497e-163	-8.9956e-163	-3.75507e-163	6.14635e-163	-1.2418e-162	-1.65862e-163	-1.02852e-162	-5.8174e-163	-1.37771e-162	5.61087e-163	1.4314e-162	-3.86738e-163	-2.30099e-163	-3.55262e-163	-1.61487e-164	2.19865e-163	4.80206e-163	-1.64877e-163	-2.50817e-163	-5.07239e-163	3.75022e-163	0
8.80235e-163	-1.46509e-163	-6.64566e-164	-4.73226e-164	-2.14331e-163	4.11026e-163	-1.83469e-163	2.5292e-163	-4.3874e-163	-2.24497e-163	-8.9956e-163	-3.75507e-163	6.14635e-163	-1.2418e-162	-1.65862e-163	-1.02852e-162	-5.8174e-163	-1.37771e-162	5.61087e-163	1.4314e-162	-3.86738e-163	-2.30099e-163	-3.55262e-163	-1.61487e-164	2.19865e-163	4.80206e-163	-1.64877e-163	-2.50817e-163	-5.07239e-163	3.75022e-163	0
8.80235e-163	-1.46509e-163	-6.64566e-164	-4.73226e-164	-2.14331e-163	4.11026e-163	-1.83469e-163	2.5292e-163	-4.3874e-163	-2.24497e-163	-8.9956e-163	-3.75507e-163	6.14635e-163	-1.2418e-162	-1.65862e-163	-1.02852e-162	-5.8174e-163	-1.37771e-162	5.61087e-163	1.4314e-162	-3.86738e-163	-2.30099e-163	-3.55262e-163	-1.61487e-164	2.19865e-163	4.80206e-163	-1.64877e-163	-2.50817e-163	-5.07239e-163	3.75022e-163	0
8.80235e-163	-1.46509e-163	-6.64566e-164	-4.73226e-164	-2.14331e-163	4.11026e-163	-1.83469e-163	2.5292e-163	-4.3874e-163	-2.24497e-163	-8.9956e-163	-3.75507e-163	6.14635e-163	-1.2418e-162	-1.65862e-163	-1.02852e-162	-5.8174e-163	-1.37771e-162	5.61087e-163	1.4314e-162	-3.86738e-163	-2.30099e-163	-3.55262e-163	-1.61487e-164	2.19865e-163	4.80206e-163	-1.64877e-163	-2.50817e-163	-5.07239e-163	3.75022e-163	0
8.80235e-163	-1.46509e-163	-6.64566e-164	-4.73226e-164	-2.14331e-163	4.11026e-163	-1.83469e-163	2.5292e-163	-4.3874e-163	-2.24497e-163	-8.9956e-163	-3.75507e-163	6.14635e-163	-1.2418e-162	-1.65862e-163	-1.02852e-162	-5.8174e-163	-1.37771e-162	5.61087e-163	1.4314e-162	-3.86738e-163	-2.30099e-163	-3.55262e-163	-1.61487e-164	2.19865e-163	4.80206e-163	-1.64877e-163	-2.50817e-163	-5.07239e-163	3.75022e-163	0
8.80235e-163	-1.46509e-163	-6.64566e-164	-4.73226e-164	-2.14331e-163	4.11026e-163	-1.83469e-163	2.5292e-163	-4.3874e-163	-2.24497e-163	-8.9956e-163	-3.75507e-163	6.14635e-163	-1.2418e-162	-1.65862e-163	-1.02852e-162	-5.8174e-163	-1.37771e-162	5.61087e-163	1.4314e-162	-3.86738e-163	-2.30099e-163	-3.55262e-163	-1.61487e-164	2.19865e-163	4.80206e-163	-1.64877e-163	-2.50817e-163	-5.07239e-163	3.75022e-163	0
8.80235e-163	-1.46509e-163	-6.64566e-164	-4.73226e-164	-2.14331e-163	4.11026e-163	-1.83469e-163	2.5292e-163	-4.3874e-163	-2.24497e-163	-8.9956e-163	-3.75507e-163	6.14635e-163	-1.2418e-162	-1.65862e-163	-1.02852e-162	-5.8174e-163	-1.37771e-162	5.61087e-163	1.4314e-162	-3.86738e-163	-2.30099e-163	-3.55262e-163	-1.61487e-164	2.19865e-163	4.80206e-163	-1.64877e-163	-2.50817e-163	-5.07239e-163	3.75022e-163	0
8.80235e-163	-1.46509e-163	-6.64566e-164	-4.73226e-164	-2.14331e-163	4.11026e-163	-1.83469e-163	2.5292e-163	-4.3874e-163	-2.24497e-163	-8.9956e-163	-3.75507e-163	6.14635e-163	-1.2418e-162	-1.65862e-163	-1.02852e-162	-5.8174e-163	-1.37771e-162	5.61087e-163	1.4314e-162	-3.86738e-163	-2.30099e-163	-3.55262e-163	-1.61487e-164	2.19865e-163	4.80206e-163	-1.64877e-163	-2.50817e-163	-5.07239e-163	3.75022e-163	0
8.80235e-163	-1.46509e-163	-6.64566e-164	-4.73226e-164	-2.14331e-163	4.11026e-163	-1.83469e-163	2.5292e-163	-4.3874e-163	-2.24497e-163	-8.9956e-163	-3.75507e-163	6.14635e-163	-1.2418e-162	-1.65862e-163	-1.02852e-162	-5.8174e-163	-1.37771e-162	5.61087e-163	1.4314e-162	-3.86738e-163	-2.30099e-163	-3.55262e-163	-1.61487e-164	2.19865e-163	4.80206e-163	-1.64877e-163	-2.50817e-163	-5.07239e-163	3.75022e-163	0
8.80235e-163	-1.46509e-163	-6.64566e-164	-4.73226e-164	-2.14331e-163	4.11026e-163	-1.83469e-163	2.5292e-163	-4.3874e-163	-2.24497e-163	-8.9956e-163	-3.75507e-163	6.14635e-163	-1.2418e-162	-1.65862e-163	-1.02852e-162	-5.8174e-163	-1.37771e-162	5.61087e-163	1.4314e-162	-3.86738e-163	-2.30099e-163	-3.55262e-163	-1.61487e-164	2.19865e-163	4.80206e-163	-1.64877e-163	-2.50817e-163	-5.07239e-163	3.75022e-163	0
8.80235e-163	-1.46509e-163	-6.64566e-164	-4.73226e-164	-2.14331e-163	4.11026e-163	-1.83469e-163	2.5292e-163	-4.3874e-163	-2.24497e-163	-8.9956e-163	-3.75507e-163	6.14635e-163	-1.2418e-162	-1.65862e-163	-1.02852e-162	-5.8174e-163	-1.37771e-162	5.61087e-163	1.4314e-162	-3.86738e-163	-2.30099e-163	-3.55262e-163	-1.61487e-164	2.19865e-163	4.80206e-163	-1.64877e-163	-2.50817e-163	-5.07239e-163	3.75022e-163	0
8.80235e-163	-1.46509e-163	-6.64566e-164	-4.73226e-164	-2.14331e-163	4.11026e-163	-1.83469e-163	2.5292e-163	-4.3874e-163	-2.24497e-163	-8.9956e-163	-3.75507e-163	6.14635e-163	-1.2418e-162	-1.65862e-163	-1.02852e-162	-5.8174e-163	-1.37771e-162	5.61087e-163	1.4314e-162	-3.86738e-163	-2.30099e-163	-3.55262e-163	-1.61487e-164	2.19865e-163	4.80206e-163	-1.64877e-163	-2.50817e-163	-5.07239e-163	3.75022e-163	0
8.80235e-163	-1.46509e-163	-6.64566e-164	-4.73226e-164	-2.14331e-163	4.11026e-163	-1.83469e-163	2.5292e-163	-4.3874e-163	-2.24497e-163	-8.9956e-163	-3.75507e-163	6.14635e-163	-1.2418e-162	-1.65862e-163	-1.02852e-162	-5.8174e-163	-1.37771e-162	5.61087e-163	1.4314e-162	-3.86738e-163	-2.30099e-163	-3.55262e-163	-1.61487e-164	2.19865e-163	4.80206e-163	-1.64877e-163	-2.50817e-163	-5.07239e-163	3.75022e-163	0
8.80235e-163	-1.46509e-163	-6.64566e-164	-4.73226e-164	-2.14331e-163	4.11026e-163	-1.83469e-163	2.5292e-163	-4.3874e-163	-2.24497e-163	-8.9956e-163	-3.75507e-163	6.14635e-163	-1.2418e-162	-1.65862e-163	-1.02852e-162	-5.8174e-163	-1.37771e-162	5.61087e-163	1.4314e-162	-3.86738e-163	-2.30099e-163	-3.55262e-163	-1.61487e-164	2.19865e-163	4.80206e-163	-1.64877e-163	-2.50817e-163	-5.07239e-163	3.75022e-163	0
8.80235e-163	-1.46509e-163	-6.64566e-164	-4.73226e-164	-2.14331e-163	4.11026e-163	-1.83469e-163	2.5292e-163	-4.3874e-163	-2.24497e-163	-8.9956e-163	-3.75507e-163	6.14635e-163	-1.2418e-162	-1.65862e-163	-1.02852e-162	-5.8174e-163	-1.37771e-162	5.61087e-163	1.4314e-162	-3.86738e-163	-2.30099e-163	-3.55262e-163	-1.61487e-164	2.19865e-163	4.80206e-163	-1.64877e-163	-2.50817e-163	-5.07239e-163	3.75022e-163	0
8.80235e-163	-1.46509e-163	-6.64566e-164	-4.73226e-164	-2.14331e-163	4.11026e-163	-1.83469e-163	2.5292e-163	-4.3874e-163	-2.24497e-163	-8.9956e-163	-3.75507e-163	6.14635e-163	-1.2418e-162	-1.65862e-163	-1.02852e-162	-5.8174e-163	-1.37771e-162	5.61087e-163	1.4314e-162	-3.86738e-163	-2.30099e-163	-3.55262e-163	-1.61487e-164	2.19865e-163	4.80206e-163	-1.64877e-163	-2.50817e-163	-5.07239e-163	3.75022e-163	0
8.80235e-163	-1.46509e-163	-6.64566e-164	-4.73226e-164	-2.14331e-163	4.11026e-163	-1.83469e-163	2.5292e-163	-4.3874e-163	-2.24497e-163	-8.9956e-163	-3.75507e-163	6.14635e-163	-1.2418e-162	-1.65862e-163	-1.02852e-162	-5.8174e-163	-1.37771e-162	5.61087e-163	1.4314e-162	-3.86738e-163	-2.30099e-163	-3.55262e-163	-1.61487e-164	2.19865e-163	4.80206e-163	-1.64877e-163	-2.50817e-163	-5.07239e-163	3.75022e-163	0
8.80235e-163	-1.46509e-163	-6.64566e-164	-4.73226e-164	-2.14331e-163	4.11026e-163	-1.83469e-163	2.5292e-163	-4.3874e-163	-2.24497e-163	-8.9956e-163	-3.75507e-163	6.14635e-163	-1.2418e-162	-1.65862e-163	-1.02852e-162	-5.8174e-163	-1.37771e-162	5.61087e-163	1.4314e-162	-3.86738e-163	-2.30099e-163	-3.55262e-163	-1.61487e-164	2.19865e-163	4.80206e-163	-1.64877e-163	-2.50817e-163	-5.07239e-163	3.75022e-163	0
8.80235e-163	-1.46509e-163	-6.64566e-164	-4.73226e-164	-2.14331e-163	4.11026e-163	-1.83469e-163	2.5292e-163	-4.3874e-163	-2.24497e-163	-8.9956e-163	-3.75507e-163	6.14635e-163	-1.2418e-162	-1.65862e-163	-1.02852e-162	-5.8174e-163	-1.37771e-162	5.61087e-163	1.4314e-162	-3.86738e-163	-2.30099e-163	-3.55262e-163	-1.61487e-164	2.19865e-163	4.80206e-163	-1.64877e-163	-2.50817e-163	-5.07239e-163	3.75022e-163	0
8.80235e-163	-1.46509e-163	-6.64566e-164	-4.73226e-164	-2.14331e-163	4.11026e-163	-1.83469e-163	2.5292e-163	-4.3874e-163	-2.24497e-163	-8.9956e-163	-3.75507e-163	6.14635e-163	-1.2418e-162	-1.65862e-163	-1.02852e-162	-5.8174e-163	-1.37771e-162	5.61087e-163	1.4314e-162	-3.86738e-163	-2.30099e-163	-3.55262e-163	-1.61487e-164	2.19865e-163	4.80206e-163	-1.64877e-163	-2.50817e-163	-5.07239e-163	3.75022e-163	0
8.80235e-163	-1.46509e-163	-6.64566e-164	-4.73226e-164	-2.14331e-163	4.11026e-163	-1.83469e-163	2.5292e-163	-4.3874e-163	-2.24497e-163	-8.9956e-163	-3.75507e-163	6.14635e-163	-1.2418e-162	-1.65862e-163	-1.02852e-162	-5.8174e-163	-1.37771e-162	5.61087e-163	1.4314e-162	-3.86738e-163	-2.30099e-163	-3.55262e-163	-1.61487e-164	2.19865e-163	4.80206e-163	-1.64877e-163	-2.50817e-163	-5.07239e-163	3.75022e-163	0
8.80235e-163	-1.46509e-163	-6.64566e-164	-4.73226e-164	-2.14331e-163	4.11026e-163	-1.83469e-163	2.5292e-163	-4.3874e-163	-2.24497e-163	-8.9956e-163	-3.75507e-163	6.14635e-163	-1.2418e-162	-1.65862e-163	-1.02852e-162	-5.8174e-163	-1.37771e-162	5.61087e-163	1.4314e-162	-3.86738e-163	-2.30099e-163	-3.55262e-163	-1.61487e-164	2.19865e-163	4.80206e-163	-1.64877e-163	-2.50817e-163	-5.07239e-163	3.75022e-163	0
8.80235e-163	-1.46509e-163	-6.64566e-164	-4.73226e-164	-2.14331e-163	4.11026e-163	-1.83469e-163	2.5292e-163	-4.3874e-163	-2.24497e-163	-8.9956e-163	-3.75507e-163	6.14635e-163	-1.2418e-162	-1.65862e-163	-1.02852e-162	-5.8174e-163	-1.37771e-162	5.61087e-163	1.4314e-162	-3.86738e-163	-2.30099e-163	-3.55262e-163	-1.61487e-164	2.19865e-163	4.80206e-163	-1.64877e-163	-2.50817e-163	-5.07239e-163	3.75022e-163	0
8.80235e-163	-1.46509e-163	-6.64566e-164	-4.73226e-164	-2.14331e-163	4.11026e-163	-1.83469e-163	2.5292e-163	-4.3874e-163	-2.24497e-163	-8.9956e-163	-3.75507e-163	6.14635e-163	-1.2418e-162	-1.65862e-163	-1.02852e-162	-5.8174e-163	-1.37771e-162	5.61087e-163	1.4314e-162	-3.86738e-163	-2.30099e-163	-3.55262e-163	-1.61487e-164	2.19865e-163	4.80206e-163	-1.64877e-163	-2.50817e-163	-5.07239e-163	3.75022e-163	0
8.80235e-163	-1.46509e-163	-6.64566e-164	-4.73226e-164	-2.14331e-163	4.11026e-163	-1.83469e-163	2.5292e-163	-4.3874e-163	-2.24497e-163	-8.9956e-163	-3.75507e-163	6.14635e-163	-1.2418e-162	-1.65862e-163	-1.02852e-162	-5.8174e-163	-1.37771e-162	5.61087e-163	1.4314e-162	-3.86738e-163	-2.30099e-163	-3.55262e-163	-1.61487e-164	2.19865e-163	4.80206e-163	-1.64877e-163	-2.50817e-163	-5.07239e-163	3.75022e-163	0
8.80235e-163	-1.46509e-163	-6.64566e-164	-4.73226e-164	-2.14331e-163	4.11026e-163	-1.83469e-163	2.5292e-163	-4.3874e-163	-2.24497e-163	-8.9956e-163	-3.75507e-163	6.14635e-163	-1.2418e-162	-1.65862e-163	-1.02852e-162	-5.8174e-163	-1.37771e-162	5.61087e-163	1.4314e-162	-3.86738e-163	-2.30099e-163	-3.55262e-163	-1.61487e-164	2.19865e-163	4.80206e-163	-1.64877e-163	-2.50817e-163	-5.07239e-163	3.75022e-163	0
8.80235e-163	-1.46509e-163	-6.64566e-164	-4.73226e-164	-2.14331e-163	4.11026e-163	-1.83469e-163	2.5292e-163	-4.3874e-163	-2.24497e-163	-8.9956e-163	-3.75507e-163	6.14635e-163	-1.2418e-162	-1.65862e-163	-1.02852e-162	-5.8174e-163	-1.37771e-162	5.61087e-163	1.4314e-162	-3.86738e-163	-2.30099e-163	-3.55262e-163	-1.61487e-164	2.19865e-163	4.80206e-163	-1.64877e-163	-2.50817e-163	-5.07239e-163	3.75022e-163	0
8.80235e-163	-1.46509e-163	-6.64566e-164	-4.73226e-164	-2.14331e-163	4.11026e-163	-1.83469e-163	2.5292e-163	-4.3874e-163	-2.24497e-163	-8.9956e-163	-3.75507e-163	6.14635e-163	-1.2418e-162	-1.65862e-163	-1.02852e-162	-5.8174e-163	-1.37771e-162	5.61087e-163	1.4314e-162	-3.86738e-163	-2.30099e-163	-3.55262e-163	-1.61487e-164	2.19865e-163	4.80206e-163	-1.64877e-163	-2.50817e-163	-5.07239e-163	3.75022e-163	0
8.80235e-163	-1.46509e-163	-6.64566e-164	-4.73226e-164	-2.14331e-163	4.11026e-163	-1.83469e-163	2.5292e-163	-4.3874e-163	-2.24497e-163	-8.9956e-163	-3.75507e-163	6.14635e-163	-1.2418e-162	-1.65862e-163	-1.02852e-162	-5.8174e-163	-1.37771e-162	5.61087e-163	1.4314e-162	-3.86738e-163	-2.30099e-163	-3.55262e-163	-1.61487e-164	2.19865e-163	4.80206e-163	-1.64877e-163	-2.50817e-163	-5.07239e-163	3.75022e-163	0
8.80235e-163	-1.46509e-163	-6.64566e-164	-4.73226e-164	-2.14331e-163	4.11026e-163	-1.83469e-163	2.5292e-163	-4.3874e-163	-2.24497e-163	-8.9956e-163	-3.75507e-163	6.14635e-163	-1.2418e-162	-1.65862e-163	-1.02852e-162	-5.8174e-163	-1.37771e-162	5.61087e-163	1.4314e-162	-3.86738e-163	-2.30099e-163	-3.55262e-163	-1.61487e-164	2.19865e-163	4.80206e-163	-1.64877e-163	-2.50817e-163	-5.07239e-163	3.75022e-163	0
8.80235e-163	-1.46509e-163	-6.64566e-164	-4.73226e-164	-2.14331e-163	4.11026e-163	-1.83469e-163	2.5292e-163	-4.3874e-163	-2.24497e-163	-8.9956e-163	-3.75507e-163	6.14635e-163	-1.2418e-162	-1.65862e-163	-1.02852e-162	-5.8174e-163	-1.37771e-162	5.61087e-163	1.4314e-162	-3.86738e-163	-2.30099e-163	-3.55262e-163	-1.61487e-164	2.19865e-163	4.80206e-163	-1.64877e-163	-2.50817e-163	-5.07239e-163	3.75022e-163	0
8.80235e-163	-1.46509e-163	-6.64566e-164	-4.73226e-164	-2.14331e-163	4.11026e-163	-1.83469e-163	2.5292e-163	-4.3874e-163	-2.24497e-163	-8.9956e-163	-3.75507e-163	6.14635e-163	-1.2418e-162	-1.65862e-163	-1.02852e-162	-5.8174e-163	-1.37771e-162	5.61087e-163	1.4314e-162	-3.86738e-163	-2.30099e-163	-3.55262e-163	-1.61487e-164	2.19865e-163	4.80206e-163	-1.64877e-163	-2.50817e-163	-5.07239e-163	3.75022e-163	0
8.80235e-163	-1.46509e-163	-6.64566e-164	-4.73226e-164	-2.14331e-163	4.11026e-163	-1.83469e-163	2.5292e-163	-4.3874e-163	-2.24497e-163	-8.9956e-163	-3.75507e-163	6.14635e-163	-1.2418e-162	-1.65862e-163	-1.02852e-162	-5.8174e-163	-1.37771e-162	5.61087e-163	1.4314e-162	-3.86738e-163	-2.30099e-163	-3.55262e-163	-1.61487e-164	2.19865e-163	4.80206e-163	-1.64877e-163	-2.50817e-163	-5.07239e-163	3.75022e-163	0
8.80235e-163	-1.46509e-163	-6.64566e-164	-4.73226e-164	-2.14331e-163	4.11026e-163	-1.83469e-163	2.5292e-163	-4.3874e-163	-2.24497e-163	-8.9956e-163	-3.75507e-163	6.14635e-163	-1.2418e-162	-1.65862e-163	-1.02852e-162	-5.8174e-163	-1.37771e-162	5.61087e-163	1.4314e-162	-3.86738e-163	-2.30099e-163	-3.55262e-163	-1.61487e-164	2.19865e-163	4.80206e-163	-1.64877e-163	-2.50817e-163	-5.07239e-163	3.75022e-163	0
8.80235e-163	-1.46509e-163	-6.64566e-164	-4.73226e-164	-2.14331e-163	4.11026e-163	-1.83469e-163	2.5292e-163	-4.3874e-163	-2.24497e-163	-8.9956e-163	-3.75507e-163	6.14635e-163	-1.2418e-162	-1.65862e-163	-1.02852e-162	-5.8174e-163	-1.37771e-162	5.61087e-163	1.4314e-162	-3.86738e-163	-2.30099e-163	-3.55262e-163	-1.61487e-164	2.19865e-163	4.80206e-163	-1.64877e-163	-2.50817e-163	-5.07239e-163	3.75022e-163	0
8.80235e-163	-1.46509e-163	-6.64566e-164	-4.73226e-164	-2.14331e-163	4.11026e-163	-1.83469e-163	2.5292e-163	-4.3874e-163	-2.24497e-163	-8.9956e-163	-3.75507e-163	6.14635e-163	-1.2418e-162	-1.65862e-163	-1.02852e-162	-5.8174e-163	-1.37771e-162	5.61087e-163	1.4314e-162	-3.86738e-163	-2.30099e-163	-3.55262e-163	-1.61487e-164	2.19865e-163	4.80206e-163	-1.64877e-163	-2.50817e-163	-5.07239e-163	3.75022e-163	0
8.80235e-163	-1.46509e-163	-6.64566e-164	-4.73226e-164	-2.14331e-163	4.11026e-163	-1.83469e-163	2.5292e-163	-4.3874e-163	-2.24497e-163	-8.9956e-163	-3.75507e-163	6.14635e-163	-1.2418e-162	-1.65862e-163	-1.02852e-162	-5.8174e-163	-1.37771e-162	5.61087e-163	1.4314e-162	-3.86738e-163	-2.30099e-163	-3.55262e-163	-1.61487e-164	2.19865e-163	4.80206e-163	-1.64877e-163	-2.50817e-163	-5.07239e-163	3.75022e-163	0
8.80235e-163	-1.46509e-163	-6.64566e-164	-4.73226e-164	-2.14331e-163	4.11026e-163	-1.83469e-163	2.5292e-163	-4.3874e-163	-2.24497e-163	-8.9956e-163	-3.75507e-163	6.14635e-163	-1.2418e-162	-1.65862e-163	-1.02852e-162	-5.8174e-163	-1.37771e-162	5.61087e-163	1.4314e-162	-3.86738e-163	-2.30099e-163	-3.55262e-163	-1.61487e-164	2.19865e-163	4.80206e-163	-1.64877e-163	-2.50817e-163	-5.07239e-163	3.75022e-163	0
8.80235e-163	-1.46509e-163	-6.64566e-164	-4.73226e-164	-2.14331e-163	4.11026e-163	-1.83469e-163	2.5292e-163	-4.3874e-163	-2.24497e-163	-8.9956e-163	-3.75507e-163	6.14635e-163	-1.2418e-162	-1.65862e-163	-1.02852e-162	-5.8174e-163	-1.37771e-162	5.61087e-163	1.4314e-162	-3.86738e-163	-2.30099e-163	-3.55262e-163	-1.61487e-164	2.19865e-163	4.80206e-163	-1.64877e-163	-2.50817e-163	-5.07239e-163	3.75022e-163	0
8.80235e-163	-1.46509e-163	-6.64566e-164	-4.73226e-164	-2.14331e-163	4.11026e-163	-1.83469e-163	2.5292e-163	-4.3874e-163	-2.24497e-163	-8.9956e-163	-3.75507e-163	6.14635e-163	-1.2418e-162	-1.65862e-163	-1.02852e-162	-5.8174e-163	-1.37771e-162	5.61087e-163	1.4314e-162	-3.86738e-163	-2.30099e-163	-3.55262e-163	-1.61487e-164	2.19865e-163	4.80206e-163	-1.64877e-163	-2.50817e-163	-5.07239e-163	3.75022e-163	0
8.80235e-163	-1.46509e-163	-6.64566e-164	-4.73226e-164	-2.14331e-163	4.11026e-163	-1.83469e-163	2.5292e-163	-4.3874e-163	-2.24497e-163	-8.9956e-163	-3.75507e-163	6.14635e-163	-1.2418e-162	-1.65862e-163	-1.02852e-162	-5.8174e-163	-1.37771e-162	5.61087e-163	1.4314e-162	-3.86738e-163	-2.30099e-163	-3.55262e-163	-1.61487e-164	2.19865e-163	4.80206e-163	-1.64877e-163	-2.50817e-163	-5.07239e-163	3.75022e-163	0
8.80235e-163	-1.46509e-163	-6.64566e-164	-4.73226e-164	-2.14331e-163	4.11026e-163	-1.83469e-163	2.5292e-163	-4.3874e-163	-2.24497e-163	-8.9956e-163	-3.75507e-163	6.14635e-163	-1.2418e-162	-1.65862e-163	-1.02852e-162	-5.8174e-163	-1.37771e-162	5.61087e-163	1.4314e-162	-3.86738e-163	-2.30099e-163	-3.55262e-163	-1.61487e-164	2.19865e-163	4.80206e-163	-1.64877e-163	-2.50817e-163	-5.07239e-163	3.75022e-163	0
8.80235e-163	-1.46509e-163	-6.64566e-164	-4.73226e-164	-2.14331e-163	4.11026e-163	-1.83469e-163	2.5292e-163	-4.3874e-163	-2.24497e-163	-8.9956e-163	-3.75507e-163	6.14635e-163	-1.2418e-162	-1.65862e-163	-1.02852e-162	-5.8174e-163	-1.37771e-162	5.61087e-163	1.4314e-162	-3.86738e-163	-2.30099e-163	-3.55262e-163	-1.61487e-164	2.19865e-163	4.80206e-163	-1.64877e-163	-2.50817e-163	-5.07239e-163	3.75022e-163	0
8.80235e-163	-1.46509e-163	-6.64566e-164	-4.73226e-164	-2.14331e-163	4.11026e-163	-1.83469e-163	2.5292e-163	-4.3874e-163	-2.24497e-163	-8.9956e-163	-3.75507e-163	6.14635e-163	-1.2418e-162	-1.65862e-163	-1.02852e-162	-5.8174e-163	-1.37771e-162	5.61087e-163	1.4314e-162	-3.86738e-163	-2.30099e-163	-3.55262e-163	-1.61487e-164	2.19865e-163	4.80206e-163	-1.64877e-163	-2.50817e-163	-5.07239e-163	3.75022e-163	0
8.80235e-163	-1.46509e-163	-6.64566e-164	-4.73226e-164	-2.14331e-163	4.11026e-163	-1.83469e-163	2.5292e-163	-4.3874e-163	-2.24497e-163	-8.9956e-163	-3.75507e-163	6.14635e-163	-1.2418e-162	-1.65862e-163	-1.02852e-162	-5.8174e-163	-1.37771e-162	5.61087e-163	1.4314e-162	-3.86738e-163	-2.30099e-163	-3.55262e-163	-1.61487e-164	2.19865e-163	4.80206e-163	-1.64877e-163	-2.50817e-163	-5.07239e-163	3.75022e-163	0
8.80235e-163	-1.46509e-163	-6.64566e-164	-4.73226e-164	-2.14331e-163	4.11026e-163	-1.83469e-163	2.5292e-163	-4.3874e-163	-2.24497e-163	-8.9956e-163	-3.75507e-163	6.14635e-163	-1.2418e-162	-1.65862e-163	-1.02852e-162	-5.8174e-163	-1.37771e-162	5.61087e-163	1.4314e-162	-3.86738e-163	-2.30099e-163	-3.55262e-163	-1.61487e-164	2.19865e-163	4.80206e-163	-1.64877e-163	-2.50817e-163	-5.07239e-163	3.75022e-163	0
8.80235e-163	-1.46509e-163	-6.64566e-164	-4.73226e-164	-2.14331e-163	4.11026e-163	-1.83469e-163	2.5292e-163	-4.3874e-163	-2.24497e-163	-8.9956e-163	-3.75507e-163	6.14635e-163	-1.2418e-162	-1.65862e-163	-1.02852e-162	-5.8174e-163	-1.37771e-162	5.61087e-163	1.4314e-162	-3.86738e-163	-2.30099e-163	-3.55262e-163	-1.61487e-164	2.19865e-163	4.80206e-163	-1.64877e-163	-2.50817e-163	-5.07239e-163	3.75022e-163	0
8.80235e-163	-1.46509e-163	-6.64566e-164	-4.73226e-164	-2.14331e-163	4.11026e-163	-1.83469e-163	2.5292e-163	-4.3874e-163	-2.24497e-163	-8.9956e-163	-3.75507e-163	6.14635e-163	-1.2418e-162	-1.65862e-163	-1.02852e-162	-5.8174e-163	-1.37771e-162	5.61087e-163	1.4314e-162	-3.86738e-163	-2.30099e-163	-3.55262e-163	-1.61487e-164	2.19865e-163	4.80206e-163	-1.64877e-163	-2.50817e-163	-5.07239e-163	3.75022e-163	0
8.80235e-163	-1.46509e-163	-6.64566e-164	-4.73226e-164	-2.14331e-163	4.11026e-163	-1.83469e-163	2.5292e-163	-4.3874e-163	-2.24497e-163	-8.9956e-163	-3.75507e-163	6.14635e-163	-1.2418e-162	-1.65862e-163	-1.02852e-162	-5.8174e-163	-1.37771e-162	5.61087e-163	1.4314e-162	-3.86738e-163	-2.30099e-163	-3.55262e-163	-1.61487e-164	2.19865e-163	4.80206e-163	-1.64877e-163	-2.50817e-163	-5.07239e-163	3.75022e-163	0
8.80235e-163	-1.46509e-163	-6.64566e-164	-4.73226e-164	-2.14331e-163	4.11026e-163	-1.83469e-163	2.5292e-163	-4.3874e-163	-2.24497e-163	-8.9956e-163	-3.75507e-163	6.14635e-163	-1.2418e-162	-1.65862e-163	-1.02852e-162	-5.8174e-163	-1.37771e-162	5.61087e-163	1.4314e-162	-3.86738e-163	-2.30099e-163	-3.55262e-163	-1.61487e-164	2.19865e-163	4.80206e-163	-1.64877e-163	-2.50817e-163	-5.07239e-163	3.75022e-163	0
8.80235e-163	-1.46509e-163	-6.64566e-164	-4.73226e-164	-2.14331e-163	4.11026e-163	-1.83469e-163	2.5292e-163	-4.3874e-163	-2.24497e-163	-8.9956e-163	-3.75507e-163	6.14635e-163	-1.2418e-162	-1.65862e-163	-1.02852e-162	-5.8174e-163	-1.37771e-162	5.61087e-163	1.4314e-162	-3.86738e-163	-2.30099e-163	-3.55262e-163	-1.61487e-164	2.19865e-163	4.80206e-163	-1.64877e-163	-2.50817e-163	-5.07239e-163	3.75022e-163	0
8.80235e-163	-1.46509e-163	-6.64566e-164	-4.73226e-164	-2.14331e-163	4.11026e-163	-1.83469e-163	2.5292e-163	-4.3874e-163	-2.24497e-163	-8.9956e-163	-3.75507e-163	6.14635e-163	-1.2418e-162	-1.65862e-163	-1.02852e-162	-5.8174e-163	-1.37771e-162	5.61087e-163	1.4314e-162	-3.86738e-163	-2.30099e-163	-3.55262e-163	-1.61487e-164	2.19865e-163	4.80206e-163	-1.64877e-163	-2.50817e-163	-5.07239e-163	3.75022e-163	0
8.80235e-163	-1.46509e-163	-6.64566e-164	-4.73226e-164	-2.14331e-163	4.11026e-163	-1.83469e-163	2.5292e-163	-4.3874e-163	-2.24497e-163	-8.9956e-163	-3.75507e-163	6.14635e-163	-1.2418e-162	-1.65862e-163	-1.02852e-162	-5.8174e-163	-1.37771e-162	5.61087e-163	1.4314e-162	-3.86738e-163	-2.30099e-163	-3.55262e-163	-1.61487e-164	2.19865e-163	4.80206e-163	-1.64877e-163	-2.50817e-163	-5.07239e-163	3.75022e-163	0
8.80235e-163	-1.46509e-163	-6.64566e-164	-4.73226e-164	-2.14331e-163	4.11026e-163	-1.83469e-163	2.5292e-163	-4.3874e-163	-2.24497e-163	-8.9956e-163	-3.75507e-163	6.14635e-163	-1.2418e-162	-1.65862e-163	-1.02852e-162	-5.8174e-163	-1.37771e-162	5.61087e-163	1.4314e-162	-3.86738e-163	-2.30099e-163	-3.55262e-163	-1.61487e-164	2.19865e-163	4.80206e-163	-1.64877e-163	-2.50817e-163	-5.07239e-163	3.75022e-163	0
8.80235e-163	-1.46509e-163	-6.64566e-164	-4.73226e-164	-2.14331e-163	4.11026e-163	-1.83469e-163	2.5292e-163	-4.3874e-163	-2.24497e-163	-8.9956e-163	-3.75507e-163	6.14635e-163	-1.2418e-162	-1.65862e-163	-1.02852e-162	-5.8174e-163	-1.37771e-162	5.61087e-163	1.4314e-162	-3.86738e-163	-2.30099e-163	-3.55262e-163	-1.61487e-164	2.19865e-163	4.80206e-163	-1.64877e-163	-2.50817e-163	-5.07239e-163	3.75022e-163	0
8.80235e-163	-1.46509e-163	-6.64566e-164	-4.73226e-164	-2.14331e-163	4.11026e-163	-1.83469e-163	2.5292e-163	-4.3874e-163	-2.24497e-163	-8.9956e-163	-3.75507e-163	6.14635e-163	-1.2418e-162	-1.65862e-163	-1.02852e-162	-5.8174e-163	-1.37771e-162	5.61087e-163	1.4314e-162	-3.86738e-163	-2.30099e-163	-3.55262e-163	-1.61487e-164	2.19865e-163	4.80206e-163	-1.64877e-163	-2.50817e-163	-5.07239e-163	3.75022e-163	0
8.80235e-163	-1.46509e-163	-6.64566e-164	-4.73226e-164	-2.14331e-163	4.11026e-163	-1.83469e-163	2.5292e-163	-4.3874e-163	-2.24497e-163	-8.9956e-163	-3.75507e-163	6.14635e-163	-1.2418e-162	-1.65862e-163	-1.02852e-162	-5.8174e-163	-1.37771e-162	5.61087e-163	1.4314e-162	-3.86738e-163	-2.30099e-163	-3.55262e-163	-1.61487e-164	2.19865e-163	4.80206e-163	-1.64877e-163	-2.50817e-163	-5.07239e-163	3.75022e-163	0
8.80235e-163	-1.46509e-163	-6.64566e-164	-4.73226e-164	-2.14331e-163	4.11026e-163	-1.83469e-163	2.5292e-163	-4.3874e-163	-2.24497e-163	-8.9956e-163	-3.75507e-163	6.14635e-163	-1.2418e-162	-1.65862e-163	-1.02852e-162	-5.8174e-163	-1.37771e-162	5.61087e-163	1.4314e-162	-3.86738e-163	-2.30099e-163	-3.55262e-163	-1.61487e-164	2.19865e-163	4.80206e-163	-1.64877e-163	-2.50817e-163	-5.07239e-163	3.75022e-163	0
8.80235e-163	-1.46509e-163	-6.64566e-164	-4.73226e-164	-2.14331e-163	4.11026e-163	-1.83469e-163	2.5292e-163	-4.3874e-163	-2.24497e-163	-8.9956e-163	-3.75507e-163	6.14635e-163	-1.2418e-162	-1.65862e-163	-1.02852e-162	-5.8174e-163	-1.37771e-162	5.61087e-163	1.4314e-162	-3.86738e-163	-2.30099e-163	-3.55262e-163	-1.61487e-164	2.19865e-163	4.80206e-163	-1.64877e-163	-2.50817e-163	-5.07239e-163	3.75022e-163	0
8.80235e-163	-1.46509e-163	-6.64566e-164	-4.73226e-164	-2.14331e-163	4.11026e-163	-1.83469e-163	2.5292e-163	-4.3874e-163	-2.24497e-163	-8.9956e-163	-3.75507e-163	6.14635e-163	-1.2418e-162	-1.65862e-163	-1.02852e-162	-5.8174e-163	-1.37771e-162	5.61087e-163	1.4314e-162	-3.86738e-163	-2.30099e-163	-3.55262e-163	-1.61487e-164	2.19865e-163	4.80206e-163	-1.64877e-163	-2.50817e-163	-5.07239e-163	3.75022e-163	0
8.80235e-163	-1.46509e-163	-6.64566e-164	-4.73226e-164	-2.14331e-163	4.11026e-163	-1.83469e-163	2.5292e-163	-4.3874e-163	-2.24497e-163	-8.9956e-163	-3.75507e-163	6.14635e-163	-1.2418e-162	-1.65862e-163	-1.02852e-162	-5.8174e-163	-1.37771e-162	5.61087e-163	1.4314e-162	-3.86738e-163	-2.30099e-163	-3.55262e-163	-1.61487e-164	2.19865e-163	4.80206e-163	-1.64877e-163	-2.50817e-163	-5.07239e-163	3.75022e-163	0
8.80235e-163	-1.46509e-163	-6.64566e-164	-4.73226e-164	-2.14331e-163	4.11026e-163	-1.83469e-163	2.5292e-163	-4.3874e-163	-2.24497e-163	-8.9956e-163	-3.75507e-163	6.14635e-163	-1.2418e-162	-1.65862e-163	-1.02852e-162	-5.8174e-163	-1.37771e-162	5.61087e-163	1.4314e-162	-3.86738e-163	-2.30099e-163	-3.55262e-163	-1.61487e-164	2.19865e-163	4.80206e-163	-1.64877e-163	-2.50817e-163	-5.07239e-163	3.75022e-163	0
8.80235e-163	-1.46509e-163	-6.64566e-164	-4.73226e-164	-2.14331e-163	4.11026e-163	-1.83469e-163	2.5292e-163	-4.3874e-163	-2.24497e-163	-8.9956e-163	-3.75507e-163	6.14635e-163	-1.2418e-162	-1.65862e-163	-1.02852e-162	-5.8174e-163	-1.37771e-162	5.61087e-163	1.4314e-162	-3.86738e-163	-2.30099e-163	-3.55262e-163	-1.61487e-164	2.19865e-163	4.80206e-163	-1.64877e-163	-2.50817e-163	-5.07239e-163	3.75022e-163	0
8.80235e-163	-1.46509e-163	-6.64566e-164	-4.73226e-164	-2.14331e-163	4.11026e-163	-1.83469e-163	2.5292e-163	-4.3874e-163	-2.24497e-163	-8.9956e-163	-3.75507e-163	6.14635e-163	-1.2418e-162	-1.65862e-163	-1.02852e-162	-5.8174e-163	-1.37771e-162	5.61087e-163	1.4314e-162	-3.86738e-163	-2.30099e-163	-3.55262e-163	-1.61487e-164	2.19865e-163	4.80206e-163	-1.64877e-163	-2.50817e-163	-5.07239e-163	3.75022e-163	0
8.80235e-163	-1.46509e-163	-6.64566e-164	-4.73226e-164	-2.14331e-163	4.11026e-163	-1.83469e-163	2.5292e-163	-4.3874e-163	-2.24497e-163	-8.9956e-163	-3.75507e-163	6.14635e-163	-1.2418e-162	-1.65862e-163	-1.02852e-162	-5.8174e-163	-1.37771e-162	5.61087e-163	1.4314e-162	-3.86738e-163	-2.30099e-163	-3.55262e-163	-1.61487e-164	2.19865e-163	4.80206e-163	-1.64877e-163	-2.50817e-163	-5.07239e-163	3.75022e-163	0
8.80235e-163	-1.46509e-163	-6.64566e-164	-4.73226e-164	-2.14331e-163	4.11026e-163	-1.83469e-163	2.5292e-163	-4.3874e-163	-2.24497e-163	-8.9956e-163	-3.75507e-163	6.14635e-163	-1.2418e-162	-1.65862e-163	-1.02852e-162	-5.8174e-163	-1.37771e-162	5.61087e-163	1.4314e-162	-3.86738e-163	-2.30099e-163	-3.55262e-163	-1.61487e-164	2.19865e-163	4.80206e-163	-1.64877e-163	-2.50817e-163	-5.07239e-163	3.75022e-163	0
8.80235e-163	-1.46509e-163	-6.64566e-164	-4.73226e-164	-2.14331e-163	4.11026e-163	-1.83469e-163	2.5292e-163	-4.3874e-163	-2.24497e-163	-8.9956e-163	-3.75507e-163	6.14635e-163	-1.2418e-162	-1.65862e-163	-1.02852e-162	-5.8174e-163	-1.37771e-162	5.61087e-163	1.4314e-162	-3.86738e-163	-2.30099e-163	-3.55262e-163	-1.61487e-164	2.19865e-163	4.80206e-163	-1.64877e-163	-2.50817e-163	-5.07239e-163	3.75022e-163	0
8.80235e-163	-1.46509e-163	-6.64566e-164	-4.73226e-164	-2.14331e-163	4.11026e-163	-1.83469e-163	2.5292e-163	-4.3874e-163	-2.24497e-163	-8.9956e-163	-3.75507e-163	6.14635e-163	-1.2418e-162	-1.65862e-163	-1.02852e-162	-5.8174e-163	-1.37771e-162	5.61087e-163	1.4314e-162	-3.86738e-163	-2.30099e-163	-3.55262e-163	-1.61487e-164	2.19865e-163	4.80206e-163	-1.64877e-163	-2.50817e-163	-5.07239e-163	3.75022e-163	0
8.80235e-163	-1.46509e-163	-6.64566e-164	-4.73226e-164	-2.14331e-163	4.11026e-163	-1.83469e-163	2.5292e-163	-4.3874e-163	-2.24497e-163	-8.9956e-163	-3.75507e-163	6.14635e-163	-1.2418e-162	-1.65862e-163	-1.02852e-162	-5.8174e-163	-1.37771e-162	5.61087e-163	1.4314e-162	-3.86738e-163	-2.30099e-163	-3.55262e-163	-1.61487e-164	2.19865e-163	4.80206e-163	-1.64877e-163	-2.50817e-163	-5.07239e-163	3.75022e-163	0
8.80235e-163	-1.46509e-163	-6.64566e-164	-4.73226e-164	-2.14331e-163	4.11026e-163	-1.83469e-163	2.5292e-163	-4.3874e-163	-2.24497e-163	-8.9956e-163	-3.75507e-163	6.14635e-163	-1.2418e-162	-1.65862e-163	-1.02852e-162	-5.8174e-163	-1.37771e-162	5.61087e-163	1.4314e-162	-3.86738e-163	-2.30099e-163	-3.55262e-163	-1.61487e-164	2.19865e-163	4.80206e-163	-1.64877e-163	-2.50817e-163	-5.07239e-163	3.75022e-163	0
8.80235e-163	-1.46509e-163	-6.64566e-164	-4.73226e-164	-2.14331e-163	4.11026e-163	-1.83469e-163	2.5292e-163	-4.3874e-163	-2.24497e-163	-8.9956e-163	-3.75507e-163	6.14635e-163	-1.2418e-162	-1.65862e-163	-1.02852e-162	-5.8174e-163	-1.37771e-162	5.61087e-163	1.4314e-162	-3.86738e-163	-2.30099e-163	-3.55262e-163	-1.61487e-164	2.19865e-163	4.80206e-163	-1.64877e-163	-2.50817e-163	-5.07239e-163	3.75022e-163	0
8.80235e-163	-1.46509e-163	-6.64566e-164	-4.73226e-164	-2.14331e-163	4.11026e-163	-1.83469e-163	2.5292e-163	-4.3874e-163	-2.24497e-163	-8.9956e-163	-3.75507e-163	6.14635e-163	-1.2418e-162	-1.65862e-163	-1.02852e-162	-5.8174e-163	-1.37771e-162	5.61087e-163	1.4314e-162	-3.86738e-163	-2.30099e-163	-3.55262e-163	-1.61487e-164	2.19865e-163	4.80206e-163	-1.64877e-163	-2.50817e-163	-5.07239e-163	3.75022e-163	0
8.80235e-163	-1.46509e-163	-6.64566e-164	-4.73226e-164	-2.14331e-163	4.11026e-163	-1.83469e-163	2.5292e-163	-4.3874e-163	-2.24497e-163	-8.9956e-163	-3.75507e-163	6.14635e-163	-1.2418e-162	-1.65862e-163	-1.02852e-162	-5.8174e-163	-1.37771e-162	5.61087e-163	1.4314e-162	-3.86738e-163	-2.30099e-163	-3.55262e-163	-1.61487e-164	2.19865e-163	4.80206e-163	-1.64877e-163	-2.50817e-163	-5.07239e-163	3.75022e-163	0
8.80235e-163	-1.46509e-163	-6.64566e-164	-4.73226e-164	-2.14331e-163	4.11026e-163	-1.83469e-163	2.5292e-163	-4.3874e-163	-2.24497e-163	-8.9956e-163	-3.75507e-163	6.14635e-163	-1.2418e-162	-1.65862e-163	-1.02852e-162	-5.8174e-163	-1.37771e-162	5.61087e-163	1.4314e-162	-3.86738e-163	-2.30099e-163	-3.55262e-163	-1.61487e-164	2.19865e-163	4.80206e-163	-1.64877e-163	-2.50817e-163	-5.07239e-163	3.75022e-163	0
8.80235e-163	-1.46509e-163	-6.64566e-164	-4.73226e-164	-2.14331e-163	4.11026e-163	-1.83469e-163	2.5292e-163	-4.3874e-163	-2.24497e-163	-8.9956e-163	-3.75507e-163	6.14635e-163	-1.2418e-162	-1.65862e-163	-1.02852e-162	-5.8174e-163	-1.37771e-162	5.61087e-163	1.4314e-162	-3.86738e-163	-2.30099e-163	-3.55262e-163	-1.61487e-164	2.19865e-163	4.80206e-163	-1.64877e-163	-2.50817e-163	-5.07239e-163	3.75022e-163	0
8.80235e-163	-1.46509e-163	-6.64566e-164	-4.73226e-164	-2.14331e-163	4.11026e-163	-1.83469e-163	2.5292e-163	-4.3874e-163	-2.24497e-163	-8.9956e-163	-3.75507e-163	6.14635e-163	-1.2418e-162	-1.65862e-163	-1.02852e-162	-5.8174e-163	-1.37771e-162	5.61087e-163	1.4314e-162	-3.86738e-163	-2.30099e-163	-3.55262e-163	-1.61487e-164	2.19865e-163	4.80206e-163	-1.64877e-163	-2.50817e-163	-5.07239e-163	3.75022e-163	0
8.80235e-163	-1.46509e-163	-6.64566e-164	-4.73226e-164	-2.14331e-163	4.11026e-163	-1.83469e-163	2.5292e-163	-4.3874e-163	-2.24497e-163	-8.9956e-163	-3.75507e-163	6.14635e-163	-1.2418e-162	-1.65862e-163	-1.02852e-162	-5.8174e-163	-1.37771e-162	5.61087e-163	1.4314e-162	-3.86738e-163	-2.30099e-163	-3.55262e-163	-1.61487e-164	2.19865e-163	4.80206e-163	-1.64877e-163	-2.50817e-163	-5.07239e-163	3.75022e-163	0
8.80235e-163	-1.46509e-163	-6.64566e-164	-4.73226e-164	-2.14331e-163	4.11026e-163	-1.83469e-163	2.5292e-163	-4.3874e-163	-2.24497e-163	-8.9956e-163	-3.75507e-163	6.14635e-163	-1.2418e-162	-1.65862e-163	-1.02852e-162	-5.8174e-163	-1.37771e-162	5.61087e-163	1.4314e-162	-3.86738e-163	-2.30099e-163	-3.55262e-163	-1.61487e-164	2.19865e-163	4.80206e-163	-1.64877e-163	-2.50817e-163	-5.07239e-163	3.75022e-163	0
8.80235e-163	-1.46509e-163	-6.64566e-164	-4.73226e-164	-2.14331e-163	4.11026e-163	-1.83469e-163	2.5292e-163	-4.3874e-163	-2.24497e-163	-8.9956e-163	-3.75507e-163	6.14635e-163	-1.2418e-162	-1.65862e-163	-1.02852e-162	-5.8174e-163	-1.37771e-162	5.61087e-163	1.4314e-162	-3.86738e-163	-2.30099e-163	-3.55262e-163	-1.61487e-164	2.19865e-163	4.80206e-163	-1.64877e-163	-2.50817e-163	-5.07239e-163	3.75022e-163	0
8.80235e-163	-1.46509e-163	-6.64566e-164	-4.73226e-164	-2.14331e-163	4.11026e-163	-1.83469e-163	2.5292e-163	-4.3874e-163	-2.24497e-163	-8.9956e-163	-3.75507e-163	6.14635e-163	-1.2418e-162	-1.65862e-163	-1.02852e-162	-5.8174e-163	-1.37771e-162	5.61087e-163	1.4314e-162	-3.86738e-163	-2.30099e-163	-3.55262e-163	-1.61487e-164	2.19865e-163	4.80206e-163	-1.64877e-163	-2.50817e-163	-5.07239e-163	3.75022e-163	0
8.80235e-163	-1.46509e-163	-6.64566e-164	-4.73226e-164	-2.14331e-163	4.11026e-163	-1.83469e-163	2.5292e-163	-4.3874e-163	-2.24497e-163	-8.9956e-163	-3.75507e-163	6.14635e-163	-1.2418e-162	-1.65862e-163	-1.02852e-162	-5.8174e-163	-1.37771e-162	5.61087e-163	1.4314e-162	-3.86738e-163	-2.30099e-163	-3.55262e-163	-1.61487e-164	2.19865e-163	4.80206e-163	-1.64877e-163	-2.50817e-163	-5.07239e-163	3.75022e-163	0
8.80235e-163	-1.46509e-163	-6.64566e-164	-4.73226e-164	-2.14331e-163	4.11026e-163	-1.83469e-163	2.5292e-163	-4.3874e-163	-2.24497e-163	-8.9956e-163	-3.75507e-163	6.14635e-163	-1.2418e-162	-1.65862e-163	-1.02852e-162	-5.8174e-163	-1.37771e-162	5.61087e-163	1.4314e-162	-3.86738e-163	-2.30099e-163	-3.55262e-163	-1.61487e-164	2.19865e-163	4.80206e-163	-1.64877e-163	-2.50817e-163	-5.07239e-163	3.75022e-163	0
8.80235e-163	-1.46509e-163	-6.64566e-164	-4.73226e-164	-2.14331e-163	4.11026e-163	-1.83469e-163	2.5292e-163	-4.3874e-163	-2.24497e-163	-8.9956e-163	-3.75507e-163	6.14635e-163	-1.2418e-162	-1.65862e-163	-1.02852e-162	-5.8174e-163	-1.37771e-162	5.61087e-163	1.4314e-162	-3.86738e-163	-2.30099e-163	-3.55262e-163	-1.61487e-164	2.19865e-163	4.80206e-163	-1.64877e-163	-2.50817e-163	-5.07239e-163	3.75022e-163	0
8.80235e-163	-1.46509e-163	-6.64566e-164	-4.73226e-164	-2.14331e-163	4.11026e-163	-1.83469e-163	2.5292e-163	-4.3874e-163	-2.24497e-163	-8.9956e-163	-3.75507e-163	6.14635e-163	-1.2418e-162	-1.65862e-163	-1.02852e-162	-5.8174e-163	-1.37771e-162	5.61087e-163	1.4314e-162	-3.86738e-163	-2.30099e-163	-3.55262e-163	-1.61487e-164	2.19865e-163	4.80206e-163	-1.64877e-163	-2.50817e-163	-5.07239e-163	3.75022e-163	0
8.80235e-163	-1.46509e-163	-6.64566e-164	-4.73226e-164	-2.14331e-163	4.11026e-163	-1.83469e-163	2.5292e-163	-4.3874e-163	-2.24497e-163	-8.9956e-163	-3.75507e-163	6.14635e-163	-1.2418e-162	-1.65862e-163	-1.02852e-162	-5.8174e-163	-1.37771e-162	5.61087e-163	1.4314e-162	-3.86738e-163	-2.30099e-163	-3.55262e-163	-1.61487e-164	2.19865e-163	4.80206e-163	-1.64877e-163	-2.50817e-163	-5.07239e-163	3.75022e-163	0
8.80235e-163	-1.46509e-163	-6.64566e-164	-4.73226e-164	-2.14331e-163	4.11026e-163	-1.83469e-163	2.5292e-163	-4.3874e-163	-2.24497e-163	-8.9956e-163	-3.75507e-163	6.14635e-163	-1.2418e-162	-1.65862e-163	-1.02852e-162	-5.8174e-163	-1.37771e-162	5.61087e-163	1.4314e-162	-3.86738e-163	-2.30099e-163	-3.55262e-163	-1.61487e-164	2.19865e-163	4.80206e-163	-1.64877e-163	-2.50817e-163	-5.07239e-163	3.75022e-163	0
8.80235e-163	-1.46509e-163	-6.64566e-164	-4.73226e-164	-2.14331e-163	4.11026e-163	-1.83469e-163	2.5292e-163	-4.3874e-163	-2.24497e-163	-8.9956e-163	-3.75507e-163	6.14635e-163	-1.2418e-162	-1.65862e-163	-1.02852e-162	-5.8174e-163	-1.37771e-162	5.61087e-163	1.4314e-162	-3.86738e-163	-2.30099e-163	-3.55262e-163	-1.61487e-164	2.19865e-163	4.80206e-163	-1.64877e-163	-2.50817e-163	-5.07239e-163	3.75022e-163	0
8.80235e-163	-1.46509e-163	-6.64566e-164	-4.73226e-164	-2.14331e-163	4.11026e-163	-1.83469e-163	2.5292e-163	-4.3874e-163	-2.24497e-163	-8.9956e-163	-3.75507e-163	6.14635e-163	-1.2418e-162	-1.65862e-163	-1.02852e-162	-5.8174e-163	-1.37771e-162	5.61087e-163	1.4314e-162	-3.86738e-163	-2.30099e-163	-3.55262e-163	-1.61487e-164	2.19865e-163	4.80206e-163	-1.64877e-163	-2.50817e-163	-5.07239e-163	3.75022e-163	0
8.80235e-163	-1.46509e-163	-6.64566e-164	-4.73226e-164	-2.14331e-163	4.11026e-163	-1.83469e-163	2.5292e-163	-4.3874e-163	-2.24497e-163	-8.9956e-163	-3.75507e-163	6.14635e-163	-1.2418e-162	-1.65862e-163	-1.02852e-162	-5.8174e-163	-1.37771e-162	5.61087e-163	1.4314e-162	-3.86738e-163	-2.30099e-163	-3.55262e-163	-1.61487e-164	2.19865e-163	4.80206e-163	-1.64877e-163	-2.50817e-163	-5.07239e-163	3.75022e-163	0
8.80235e-163	-1.46509e-163	-6.64566e-164	-4.73226e-164	-2.14331e-163	4.11026e-163	-1.83469e-163	2.5292e-163	-4.3874e-163	-2.24497e-163	-8.9956e-163	-3.75507e-163	6.14635e-163	-1.2418e-162	-1.65862e-163	-1.02852e-162	-5.8174e-163	-1.37771e-162	5.61087e-163	1.4314e-162	-3.86738e-163	-2.30099e-163	-3.55262e-163	-1.61487e-164	2.19865e-163	4.80206e-163	-1.64877e-163	-2.50817e-163	-5.07239e-163	3.75022e-163	0
8.80235e-163	-1.46509e-163	-6.64566e-164	-4.73226e-164	-2.14331e-163	4.11026e-163	-1.83469e-163	2.5292e-163	-4.3874e-163	-2.24497e-163	-8.9956e-163	-3.75507e-163	6.14635e-163	-1.2418e-162	-1.65862e-163	-1.02852e-162	-5.8174e-163	-1.37771e-162	5.61087e-163	1.4314e-162	-3.86738e-163	-2.30099e-163	-3.55262e-163	-1.61487e-164	2.19865e-163	4.80206e-163	-1.64877e-163	-2.50817e-163	-5.07239e-163	3.75022e-163	0
8.80235e-163	-1.46509e-163	-6.64566e-164	-4.73226e-164	-2.14331e-163	4.11026e-163	-1.83469e-163	2.5292e-163	-4.3874e-163	-2.24497e-163	-8.9956e-163	-3.75507e-163	6.14635e-163	-1.2418e-162	-1.65862e-163	-1.02852e-162	-5.8174e-163	-1.37771e-162	5.61087e-163	1.4314e-162	-3.86738e-163	-2.30099e-163	-3.55262e-163	-1.61487e-164	2.19865e-163	4.80206e-163	-1.64877e-163	-2.50817e-163	-5.07239e-163	3.75022e-163	0
8.80235e-163	-1.46509e-163	-6.64566e-164	-4.73226e-164	-2.14331e-163	4.11026e-163	-1.83469e-163	2.5292e-163	-4.3874e-163	-2.24497e-163	-8.9956e-163	-3.75507e-163	6.14635e-163	-1.2418e-162	-1.65862e-163	-1.02852e-162	-5.8174e-163	-1.37771e-162	5.61087e-163	1.4314e-162	-3.86738e-163	-2.30099e-163	-3.55262e-163	-1.61487e-164	2.19865e-163	4.80206e-163	-1.64877e-163	-2.50817e-163	-5.07239e-163	3.75022e-163	0
8.80235e-163	-1.46509e-163	-6.64566e-164	-4.73226e-164	-2.14331e-163	4.11026e-163	-1.83469e-163	2.5292e-163	-4.3874e-163	-2.24497e-163	-8.9956e-163	-3.75507e-163	6.14635e-163	-1.2418e-162	-1.65862e-163	-1.02852e-162	-5.8174e-163	-1.37771e-162	5.61087e-163	1.4314e-162	-3.86738e-163	-2.30099e-163	-3.55262e-163	-1.61487e-164	2.19865e-163	4.80206e-163	-1.64877e-163	-2.50817e-163	-5.07239e-163	3.75022e-163	0
8.80235e-163	-1.46509e-163	-6.64566e-164	-4.73226e-164	-2.14331e-163	4.11026e-163	-1.83469e-163	2.5292e-163	-4.3874e-163	-2.24497e-163	-8.9956e-163	-3.75507e-163	6.14635e-163	-1.2418e-162	-1.65862e-163	-1.02852e-162	-5.8174e-163	-1.37771e-162	5.61087e-163	1.4314e-162	-3.86738e-163	-2.30099e-163	-3.55262e-163	-1.61487e-164	2.19865e-163	4.80206e-163	-1.64877e-163	-2.50817e-163	-5.07239e-163	3.75022e-163	0
8.80235e-163	-1.46509e-163	-6.64566e-164	-4.73226e-164	-2.14331e-163	4.11026e-163	-1.83469e-163	2.5292e-163	-4.3874e-163	-2.24497e-163	-8.9956e-163	-3.75507e-163	6.14635e-163	-1.2418e-162	-1.65862e-163	-1.02852e-162	-5.8174e-163	-1.37771e-162	5.61087e-163	1.4314e-162	-3.86738e-163	-2.30099e-163	-3.55262e-163	-1.61487e-164	2.19865e-163	4.80206e-163	-1.64877e-163	-2.50817e-163	-5.07239e-163	3.75022e-163	0
8.80235e-163	-1.46509e-163	-6.64566e-164	-4.73226e-164	-2.14331e-163	4.11026e-163	-1.83469e-163	2.5292e-163	-4.3874e-163	-2.24497e-163	-8.9956e-163	-3.75507e-163	6.14635e-163	-1.2418e-162	-1.65862e-163	-1.02852e-162	-5.8174e-163	-1.37771e-162	5.61087e-163	1.4314e-162	-3.86738e-163	-2.30099e-163	-3.55262e-163	-1.61487e-164	2.19865e-163	4.80206e-163	-1.64877e-163	-2.50817e-163	-5.07239e-163	3.75022e-163	0
8.80235e-163	-1.46509e-163	-6.64566e-164	-4.73226e-164	-2.14331e-163	4.11026e-163	-1.83469e-163	2.5292e-163	-4.3874e-163	-2.24497e-163	-8.9956e-163	-3.75507e-163	6.14635e-163	-1.2418e-162	-1.65862e-163	-1.02852e-162	-5.8174e-163	-1.37771e-162	5.61087e-163	1.4314e-162	-3.86738e-163	-2.30099e-163	-3.55262e-163	-1.61487e-164	2.19865e-163	4.80206e-163	-1.64877e-163	-2.50817e-163	-5.07239e-163	3.75022e-163	0
8.80235e-163	-1.46509e-163	-6.64566e-164	-4.73226e-164	-2.14331e-163	4.11026e-163	-1.83469e-163	2.5292e-163	-4.3874e-163	-2.24497e-163	-8.9956e-163	-3.75507e-163	6.14635e-163	-1.2418e-162	-1.65862e-163	-1.02852e-162	-5.8174e-163	-1.37771e-162	5.61087e-163	1.4314e-162	-3.86738e-163	-2.30099e-163	-3.55262e-163	-1.61487e-164	2.19865e-163	4.80206e-163	-1.64877e-163	-2.50817e-163	-5.07239e-163	3.75022e-163	0
8.80235e-163	-1.46509e-163	-6.64566e-164	-4.73226e-164	-2.14331e-163	4.11026e-163	-1.83469e-163	2.5292e-163	-4.3874e-163	-2.24497e-163	-8.9956e-163	-3.75507e-163	6.14635e-163	-1.2418e-162	-1.65862e-163	-1.02852e-162	-5.8174e-163	-1.37771e-162	5.61087e-163	1.4314e-162	-3.86738e-163	-2.30099e-163	-3.55262e-163	-1.61487e-164	2.19865e-163	4.80206e-163	-1.64877e-163	-2.50817e-163	-5.07239e-163	3.75022e-163	0
8.80235e-163	-1.46509e-163	-6.64566e-164	-4.73226e-164	-2.14331e-163	4.11026e-163	-1.83469e-163	2.5292e-163	-4.3874e-163	-2.24497e-163	-8.9956e-163	-3.75507e-163	6.14635e-163	-1.2418e-162	-1.65862e-163	-1.02852e-162	-5.8174e-163	-1.37771e-162	5.61087e-163	1.4314e-162	-3.86738e-163	-2.30099e-163	-3.55262e-163	-1.61487e-164	2.19865e-163	4.80206e-163	-1.64877e-163	-2.50817e-163	-5.07239e-163	3.75022e-163	0
8.80235e-163	-1.46509e-163	-6.64566e-164	-4.73226e-164	-2.14331e-163	4.11026e-163	-1.83469e-163	2.5292e-163	-4.3874e-163	-2.24497e-163	-8.9956e-163	-3.75507e-163	6.14635e-163	-1.2418e-162	-1.65862e-163	-1.02852e-162	-5.8174e-163	-1.37771e-162	5.61087e-163	1.4314e-162	-3.86738e-163	-2.30099e-163	-3.55262e-163	-1.61487e-164	2.19865e-163	4.80206e-163	-1.64877e-163	-2.50817e-163	-5.07239e-163	3.75022e-163	0
8.80235e-163	-1.46509e-163	-6.64566e-164	-4.73226e-164	-2.14331e-163	4.11026e-163	-1.83469e-163	2.5292e-163	-4.3874e-163	-2.24497e-163	-8.9956e-163	-3.75507e-163	6.14635e-163	-1.2418e-162	-1.65862e-163	-1.02852e-162	-5.8174e-163	-1.37771e-162	5.61087e-163	1.4314e-162	-3.86738e-163	-2.30099e-163	-3.55262e-163	-1.61487e-164	2.19865e-163	4.80206e-163	-1.64877e-163	-2.50817e-163	-5.07239e-163	3.75022e-163	0
8.80235e-163	-1.46509e-163	-6.64566e-164	-4.73226e-164	-2.14331e-163	4.11026e-163	-1.83469e-163	2.5292e-163	-4.3874e-163	-2.24497e-163	-8.9956e-163	-3.75507e-163	6.14635e-163	-1.2418e-162	-1.65862e-163	-1.02852e-162	-5.8174e-163	-1.37771e-162	5.61087e-163	1.4314e-162	-3.86738e-163	-2.30099e-163	-3.55262e-163	-1.61487e-164	2.19865e-163	4.80206e-163	-1.64877e-163	-2.50817e-163	-5.07239e-163	3.75022e-163	0
8.80235e-163	-1.46509e-163	-6.64566e-164	-4.73226e-164	-2.14331e-163	4.11026e-163	-1.83469e-163	2.5292e-163	-4.3874e-163	-2.24497e-163	-8.9956e-163	-3.75507e-163	6.14635e-163	-1.2418e-162	-1.65862e-163	-1.02852e-162	-5.8174e-163	-1.37771e-162	5.61087e-163	1.4314e-162	-3.86738e-163	-2.30099e-163	-3.55262e-163	-1.61487e-164	2.19865e-163	4.80206e-163	-1.64877e-163	-2.50817e-163	-5.07239e-163	3.75022e-163	0
8.80235e-163	-1.46509e-163	-6.64566e-164	-4.73226e-164	-2.14331e-163	4.11026e-163	-1.83469e-163	2.5292e-163	-4.3874e-163	-2.24497e-163	-8.9956e-163	-3.75507e-163	6.14635e-163	-1.2418e-162	-1.65862e-163	-1.02852e-162	-5.8174e-163	-1.37771e-162	5.61087e-163	1.4314e-162	-3.86738e-163	-2.30099e-163	-3.55262e-163	-1.61487e-164	2.19865e-163	4.80206e-163	-1.64877e-163	-2.50817e-163	-5.07239e-163	3.75022e-163	0
8.80235e-163	-1.46509e-163	-6.64566e-164	-4.73226e-164	-2.14331e-163	4.11026e-163	-1.83469e-163	2.5292e-163	-4.3874e-163	-2.24497e-163	-8.9956e-163	-3.75507e-163	6.14635e-163	-1.2418e-162	-1.65862e-163	-1.02852e-162	-5.8174e-163	-1.37771e-162	5.61087e-163	1.4314e-162	-3.86738e-163	-2.30099e-163	-3.55262e-163	-1.61487e-164	2.19865e-163	4.80206e-163	-1.64877e-163	-2.50817e-163	-5.07239e-163	3.75022e-163	0
8.80235e-163	-1.46509e-163	-6.64566e-164	-4.73226e-164	-2.14331e-163	4.11026e-163	-1.83469e-163	2.5292e-163	-4.3874e-163	-2.24497e-163	-8.9956e-163	-3.75507e-163	6.14635e-163	-1.2418e-162	-1.65862e-163	-1.02852e-162	-5.8174e-163	-1.37771e-162	5.61087e-163	1.4314e-162	-3.86738e-163	-2.30099e-163	-3.55262e-163	-1.61487e-164	2.19865e-163	4.80206e-163	-1.64877e-163	-2.50817e-163	-5.07239e-163	3.75022e-163	0
8.80235e-163	-1.46509e-163	-6.64566e-164	-4.73226e-164	-2.14331e-163	4.11026e-163	-1.83469e-163	2.5292e-163	-4.3874e-163	-2.24497e-163	-8.9956e-163	-3.75507e-163	6.14635e-163	-1.2418e-162	-1.65862e-163	-1.02852e-162	-5.8174e-163	-1.37771e-162	5.61087e-163	1.4314e-162	-3.86738e-163	-2.30099e-163	-3.55262e-163	-1.61487e-164	2.19865e-163	4.80206e-163	-1.64877e-163	-2.50817e-163	-5.07239e-163	3.75022e-163	0
8.80235e-163	-1.46509e-163	-6.64566e-164	-4.73226e-164	-2.14331e-163	4.11026e-163	-1.83469e-163	2.5292e-163	-4.3874e-163	-2.24497e-163	-8.9956e-163	-3.75507e-163	6.14635e-163	-1.2418e-162	-1.65862e-163	-1.02852e-162	-5.8174e-163	-1.37771e-162	5.61087e-163	1.4314e-162	-3.86738e-163	-2.30099e-163	-3.55262e-163	-1.61487e-164	2.19865e-163	4.80206e-163	-1.64877e-163	-2.50817e-163	-5.07239e-163	3.75022e-163	0
8.80235e-163	-1.46509e-163	-6.64566e-164	-4.73226e-164	-2.14331e-163	4.11026e-163	-1.83469e-163	2.5292e-163	-4.3874e-163	-2.24497e-163	-8.9956e-163	-3.75507e-163	6.14635e-163	-1.2418e-162	-1.65862e-163	-1.02852e-162	-5.8174e-163	-1.37771e-162	5.61087e-163	1.4314e-162	-3.86738e-163	-2.30099e-163	-3.55262e-163	-1.61487e-164	2.19865e-163	4.80206e-163	-1.64877e-163	-2.50817e-163	-5.07239e-163	3.75022e-163	0
8.80235e-163	-1.46509e-163	-6.64566e-164	-4.73226e-164	-2.14331e-163	4.11026e-163	-1.83469e-163	2.5292e-163	-4.3874e-163	-2.24497e-163	-8.9956e-163	-3.75507e-163	6.14635e-163	-1.2418e-162	-1.65862e-163	-1.02852e-162	-5.8174e-163	-1.37771e-162	5.61087e-163	1.4314e-162	-3.86738e-163	-2.30099e-163	-3.55262e-163	-1.61487e-164	2.19865e-163	4.80206e-163	-1.64877e-163	-2.50817e-163	-5.07239e-163	3.75022e-163	0
8.80235e-163	-1.46509e-163	-6.64566e-164	-4.73226e-164	-2.14331e-163	4.11026e-163	-1.83469e-163	2.5292e-163	-4.3874e-163	-2.24497e-163	-8.9956e-163	-3.75507e-163	6.14635e-163	-1.2418e-162	-1.65862e-163	-1.02852e-162	-5.8174e-163	-1.37771e-162	5.61087e-163	1.4314e-162	-3.86738e-163	-2.30099e-163	-3.55262e-163	-1.61487e-164	2.19865e-163	4.80206e-163	-1.64877e-163	-2.50817e-163	-5.07239e-163	3.75022e-163	0
8.80235e-163	-1.46509e-163	-6.64566e-164	-4.73226e-164	-2.14331e-163	4.11026e-163	-1.83469e-163	2.5292e-163	-4.3874e-163	-2.24497e-163	-8.9956e-163	-3.75507e-163	6.14635e-163	-1.2418e-162	-1.65862e-163	-1.02852e-162	-5.8174e-163	-1.37771e-162	5.61087e-163	1.4314e-162	-3.86738e-163	-2.30099e-163	-3.55262e-163	-1.61487e-164	2.19865e-163	4.80206e-163	-1.64877e-163	-2.50817e-163	-5.07239e-163	3.75022e-163	0
8.80235e-163	-1.46509e-163	-6.64566e-164	-4.73226e-164	-2.14331e-163	4.11026e-163	-1.83469e-163	2.5292e-163	-4.3874e-163	-2.24497e-163	-8.9956e-163	-3.75507e-163	6.14635e-163	-1.2418e-162	-1.65862e-163	-1.02852e-162	-5.8174e-163	-1.37771e-162	5.61087e-163	1.4314e-162	-3.86738e-163	-2.30099e-163	-3.55262e-163	-1.61487e-164	2.19865e-163	4.80206e-163	-1.64877e-163	-2.50817e-163	-5.07239e-163	3.75022e-163	0
8.80235e-163	-1.46509e-163	-6.64566e-164	-4.73226e-164	-2.14331e-163	4.11026e-163	-1.83469e-163	2.5292e-163	-4.3874e-163	-2.24497e-163	-8.9956e-163	-3.75507e-163	6.14635e-163	-1.2418e-162	-1.65862e-163	-1.02852e-162	-5.8174e-163	-1.37771e-162	5.61087e-163	1.4314e-162	-3.86738e-163	-2.30099e-163	-3.55262e-163	-1.61487e-164	2.19865e-163	4.80206e-163	-1.64877e-163	-2.50817e-163	-5.07239e-163	3.75022e-163	0
8.80235e-163	-1.46509e-163	-6.64566e-164	-4.73226e-164	-2.14331e-163	4.11026e-163	-1.83469e-163	2.5292e-163	-4.3874e-163	-2.24497e-163	-8.9956e-163	-3.75507e-163	6.14635e-163	-1.2418e-162	-1.65862e-163	-1.02852e-162	-5.8174e-163	-1.37771e-162	5.61087e-163	1.4314e-162	-3.86738e-163	-2.30099e-163	-3.55262e-163	-1.61487e-164	2.19865e-163	4.80206e-163	-1.64877e-163	-2.50817e-163	-5.07239e-163	3.75022e-163	0
8.80235e-163	-1.46509e-163	-6.64566e-164	-4.73226e-164	-2.14331e-163	4.11026e-163	-1.83469e-163	2.5292e-163	-4.3874e-163	-2.24497e-163	-8.9956e-163	-3.75507e-163	6.14635e-163	-1.2418e-162	-1.65862e-163	-1.02852e-162	-5.8174e-163	-1.37771e-162	5.61087e-163	1.4314e-162	-3.86738e-163	-2.30099e-163	-3.55262e-163	-1.61487e-164	2.19865e-163	4.80206e-163	-1.64877e-163	-2.50817e-163	-5.07239e-163	3.75022e-163	0
8.80235e-163	-1.46509e-163	-6.64566e-164	-4.73226e-164	-2.14331e-163	4.11026e-163	-1.83469e-163	2.5292e-163	-4.3874e-163	-2.24497e-163	-8.9956e-163	-3.75507e-163	6.14635e-163	-1.2418e-162	-1.65862e-163	-1.02852e-162	-5.8174e-163	-1.37771e-162	5.61087e-163	1.4314e-162	-3.86738e-163	-2.30099e-163	-3.55262e-163	-1.61487e-164	2.19865e-163	4.80206e-163	-1.64877e-163	-2.50817e-163	-5.07239e-163	3.75022e-163	0
8.80235e-163	-1.46509e-163	-6.64566e-164	-4.73226e-164	-2.14331e-163	4.11026e-163	-1.83469e-163	2.5292e-163	-4.3874e-163	-2.24497e-163	-8.9956e-163	-3.75507e-163	6.14635e-163	-1.2418e-162	-1.65862e-163	-1.02852e-162	-5.8174e-163	-1.37771e-162	5.61087e-163	1.4314e-162	-3.86738e-163	-2.30099e-163	-3.55262e-163	-1.61487e-164	2.19865e-163	4.80206e-163	-1.64877e-163	-2.50817e-163	-5.07239e-163	3.75022e-163	0
8.80235e-163	-1.46509e-163	-6.64566e-164	-4.73226e-164	-2.14331e-163	4.11026e-163	-1.83469e-163	2.5292e-163	-4.3874e-163	-2.24497e-163	-8.9956e-163	-3.75507e-163	6.14635e-163	-1.2418e-162	-1.65862e-163	-1.02852e-162	-5.8174e-163	-1.37771e-162	5.61087e-163	1.4314e-162	-3.86738e-163	-2.30099e-163	-3.55262e-163	-1.61487e-164	2.19865e-163	4.80206e-163	-1.64877e-163	-2.50817e-163	-5.07239e-163	3.75022e-163	0
8.80235e-163	-1.46509e-163	-6.64566e-164	-4.73226e-164	-2.14331e-163	4.11026e-163	-1.83469e-163	2.5292e-163	-4.3874e-163	-2.24497e-163	-8.9956e-163	-3.75507e-163	6.14635e-163	-1.2418e-162	-1.65862e-163	-1.02852e-162	-5.8174e-163	-1.37771e-162	5.61087e-163	1.4314e-162	-3.86738e-163	-2.30099e-163	-3.55262e-163	-1.61487e-164	2.19865e-163	4.80206e-163	-1.64877e-163	-2.50817e-163	-5.07239e-163	3.75022e-163	0
8.80235e-163	-1.46509e-163	-6.64566e-164	-4.73226e-164	-2.14331e-163	4.11026e-163	-1.83469e-163	2.5292e-163	-4.3874e-163	-2.24497e-163	-8.9956e-163	-3.75507e-163	6.14635e-163	-1.2418e-162	-1.65862e-163	-1.02852e-162	-5.8174e-163	-1.37771e-162	5.61087e-163	1.4314e-162	-3.86738e-163	-2.30099e-163	-3.55262e-163	-1.61487e-164	2.19865e-163	4.80206e-163	-1.64877e-163	-2.50817e-163	-5.07239e-163	3.75022e-163	0
8.80235e-163	-1.46509e-163	-6.64566e-164	-4.73226e-164	-2.14331e-163	4.11026e-163	-1.83469e-163	2.5292e-163	-4.3874e-163	-2.24497e-163	-8.9956e-163	-3.75507e-163	6.14635e-163	-1.2418e-162	-1.65862e-163	-1.02852e-162	-5.8174e-163	-1.37771e-162	5.61087e-163	1.4314e-162	-3.86738e-163	-2.30099e-163	-3.55262e-163	-1.61487e-164	2.19865e-163	4.80206e-163	-1.64877e-163	-2.50817e-163	-5.07239e-163	3.75022e-163	0
8.80235e-163	-1.46509e-163	-6.64566e-164	-4.73226e-164	-2.14331e-163	4.11026e-163	-1.83469e-163	2.5292e-163	-4.3874e-163	-2.24497e-163	-8.9956e-163	-3.75507e-163	6.14635e-163	-1.2418e-162	-1.65862e-163	-1.02852e-162	-5.8174e-163	-1.37771e-162	5.61087e-163	1.4314e-162	-3.86738e-163	-2.30099e-163	-3.55262e-163	-1.61487e-164	2.19865e-163	4.80206e-163	-1.64877e-163	-2.50817e-163	-5.07239e-163	3.75022e-163	0
8.80235e-163	-1.46509e-163	-6.64566e-164	-4.73226e-164	-2.14331e-163	4.11026e-163	-1.83469e-163	2.5292e-163	-4.3874e-163	-2.24497e-163	-8.9956e-163	-3.75507e-163	6.14635e-163	-1.2418e-162	-1.65862e-163	-1.02852e-162	-5.8174e-163	-1.37771e-162	5.61087e-163	1.4314e-162	-3.86738e-163	-2.30099e-163	-3.55262e-163	-1.61487e-164	2.19865e-163	4.80206e-163	-1.64877e-163	-2.50817e-163	-5.07239e-163	3.75022e-163	0
8.80235e-163	-1.46509e-163	-6.64566e-164	-4.73226e-164	-2.14331e-163	4.11026e-163	-1.83469e-163	2.5292e-163	-4.3874e-163	-2.24497e-163	-8.9956e-163	-3.75507e-163	6.14635e-163	-1.2418e-162	-1.65862e-163	-1.02852e-162	-5.8174e-163	-1.37771e-162	5.61087e-163	1.4314e-162	-3.86738e-163	-2.30099e-163	-3.55262e-163	-1.61487e-164	2.19865e-163	4.80206e-163	-1.64877e-163	-2.50817e-163	-5.07239e-163	3.75022e-163	0
8.80235e-163	-1.46509e-163	-6.64566e-164	-4.73226e-164	-2.14331e-163	4.11026e-163	-1.83469e-163	2.5292e-163	-4.3874e-163	-2.24497e-163	-8.9956e-163	-3.75507e-163	6.14635e-163	-1.2418e-162	-1.65862e-163	-1.02852e-162	-5.8174e-163	-1.37771e-162	5.61087e-163	1.4314e-162	-3.86738e-163	-2.30099e-163	-3.55262e-163	-1.61487e-164	2.19865e-163	4.80206e-163	-1.64877e-163	-2.50817e-163	-5.07239e-163	3.75022e-163	0
8.80235e-163	-1.46509e-163	-6.64566e-164	-4.73226e-164	-2.14331e-163	4.11026e-163	-1.83469e-163	2.5292e-163	-4.3874e-163	-2.24497e-163	-8.9956e-163	-3.75507e-163	6.14635e-163	-1.2418e-162	-1.65862e-163	-1.02852e-162	-5.8174e-163	-1.37771e-162	5.61087e-163	1.4314e-162	-3.86738e-163	-2.30099e-163	-3.55262e-163	-1.61487e-164	2.19865e-163	4.80206e-163	-1.64877e-163	-2.50817e-163	-5.07239e-163	3.75022e-163	0
8.80235e-163	-1.46509e-163	-6.64566e-164	-4.73226e-164	-2.14331e-163	4.11026e-163	-1.83469e-163	2.5292e-163	-4.3874e-163	-2.24497e-163	-8.9956e-163	-3.75507e-163	6.14635e-163	-1.2418e-162	-1.65862e-163	-1.02852e-162	-5.8174e-163	-1.37771e-162	5.61087e-163	1.4314e-162	-3.86738e-163	-2.30099e-163	-3.55262e-163	-1.61487e-164	2.19865e-163	4.80206e-163	-1.64877e-163	-2.50817e-163	-5.07239e-163	3.75022e-163	0
8.80235e-163	-1.46509e-163	-6.64566e-164	-4.73226e-164	-2.14331e-163	4.11026e-163	-1.83469e-163	2.5292e-163	-4.3874e-163	-2.24497e-163	-8.9956e-163	-3.75507e-163	6.14635e-163	-1.2418e-162	-1.65862e-163	-1.02852e-162	-5.8174e-163	-1.37771e-162	5.61087e-163	1.4314e-162	-3.86738e-163	-2.30099e-163	-3.55262e-163	-1.61487e-164	2.19865e-163	4.80206e-163	-1.64877e-163	-2.50817e-163	-5.07239e-163	3.75022e-163	0
8.80235e-163	-1.46509e-163	-6.64566e-164	-4.73226e-164	-2.14331e-163	4.11026e-163	-1.83469e-163	2.5292e-163	-4.3874e-163	-2.24497e-163	-8.9956e-163	-3.75507e-163	6.14635e-163	-1.2418e-162	-1.65862e-163	-1.02852e-162	-5.8174e-163	-1.37771e-162	5.61087e-163	1.4314e-162	-3.86738e-163	-2.30099e-163	-3.55262e-163	-1.61487e-164	2.19865e-163	4.80206e-163	-1.64877e-163	-2.50817e-163	-5.07239e-163	3.75022e-163	0
8.80235e-163	-1.46509e-163	-6.64566e-164	-4.73226e-164	-2.14331e-163	4.11026e-163	-1.83469e-163	2.5292e-163	-4.3874e-163	-2.24497e-163	-8.9956e-163	-3.75507e-163	6.14635e-163	-1.2418e-162	-1.65862e-163	-1.02852e-162	-5.8174e-163	-1.37771e-162	5.61087e-163	1.4314e-162	-3.86738e-163	-2.30099e-163	-3.55262e-163	-1.61487e-164	2.19865e-163	4.80206e-163	-1.64877e-163	-2.50817e-163	-5.07239e-163	3.75022e-163	0
8.80235e-163	-1.46509e-163	-6.64566e-164	-4.73226e-164	-2.14331e-163	4.11026e-163	-1.83469e-163	2.5292e-163	-4.3874e-163	-2.24497e-163	-8.9956e-163	-3.75507e-163	6.14635e-163	-1.2418e-162	-1.65862e-163	-1.02852e-162	-5.8174e-163	-1.37771e-162	5.61087e-163	1.4314e-162	-3.86738e-163	-2.30099e-163	-3.55262e-163	-1.61487e-164	2.19865e-163	4.80206e-163	-1.64877e-163	-2.50817e-163	-5.07239e-163	3.75022e-163	0
8.80235e-163	-1.46509e-163	-6.64566e-164	-4.73226e-164	-2.14331e-163	4.11026e-163	-1.83469e-163	2.5292e-163	-4.3874e-163	-2.24497e-163	-8.9956e-163	-3.75507e-163	6.14635e-163	-1.2418e-162	-1.65862e-163	-1.02852e-162	-5.8174e-163	-1.37771e-162	5.61087e-163	1.4314e-162	-3.86738e-163	-2.30099e-163	-3.55262e-163	-1.61487e-164	2.19865e-163	4.80206e-163	-1.64877e-163	-2.50817e-163	-5.07239e-163	3.75022e-163	0
8.80235e-163	-1.46509e-163	-6.64566e-164	-4.73226e-164	-2.14331e-163	4.11026e-163	-1.83469e-163	2.5292e-163	-4.3874e-163	-2.24497e-163	-8.9956e-163	-3.75507e-163	6.14635e-163	-1.2418e-162	-1.65862e-163	-1.02852e-162	-5.8174e-163	-1.37771e-162	5.61087e-163	1.4314e-162	-3.86738e-163	-2.30099e-163	-3.55262e-163	-1.61487e-164	2.19865e-163	4.80206e-163	-1.64877e-163	-2.50817e-163	-5.07239e-163	3.75022e-163	0
8.80235e-163	-1.46509e-163	-6.64566e-164	-4.73226e-164	-2.14331e-163	4.11026e-163	-1.83469e-163	2.5292e-163	-4.3874e-163	-2.24497e-163	-8.9956e-163	-3.75507e-163	6.14635e-163	-1.2418e-162	-1.65862e-163	-1.02852e-162	-5.8174e-163	-1.37771e-162	5.61087e-163	1.4314e-162	-3.86738e-163	-2.30099e-163	-3.55262e-163	-1.61487e-164	2.19865e-163	4.80206e-163	-1.64877e-163	-2.50817e-163	-5.07239e-163	3.75022e-163	0
8.80235e-163	-1.46509e-163	-6.64566e-164	-4.73226e-164	-2.14331e-163	4.11026e-163	-1.83469e-163	2.5292e-163	-4.3874e-163	-2.24497e-163	-8.9956e-163	-3.75507e-163	6.14635e-163	-1.2418e-162	-1.65862e-163	-1.02852e-162	-5.8174e-163	-1.37771e-162	5.61087e-163	1.4314e-162	-3.86738e-163	-2.30099e-163	-3.55262e-163	-1.61487e-164	2.19865e-163	4.80206e-163	-1.64877e-163	-2.50817e-163	-5.07239e-163	3.75022e-163	0
8.80235e-163	-1.46509e-163	-6.64566e-164	-4.73226e-164	-2.14331e-163	4.11026e-163	-1.83469e-163	2.5292e-163	-4.3874e-163	-2.24497e-163	-8.9956e-163	-3.75507e-163	6.14635e-163	-1.2418e-162	-1.65862e-163	-1.02852e-162	-5.8174e-163	-1.37771e-162	5.61087e-163	1.4314e-162	-3.86738e-163	-2.30099e-163	-3.55262e-163	-1.61487e-164	2.19865e-163	4.80206e-163	-1.64877e-163	-2.50817e-163	-5.07239e-163	3.75022e-163	0
8.80235e-163	-1.46509e-163	-6.64566e-164	-4.73226e-164	-2.14331e-163	4.11026e-163	-1.83469e-163	2.5292e-163	-4.3874e-163	-2.24497e-163	-8.9956e-163	-3.75507e-163	6.14635e-163	-1.2418e-162	-1.65862e-163	-1.02852e-162	-5.8174e-163	-1.37771e-162	5.61087e-163	1.4314e-162	-3.86738e-163	-2.30099e-163	-3.55262e-163	-1.61487e-164	2.19865e-163	4.80206e-163	-1.64877e-163	-2.50817e-163	-5.07239e-163	3.75022e-163	0
8.80235e-163	-1.46509e-163	-6.64566e-164	-4.73226e-164	-2.14331e-163	4.11026e-163	-1.83469e-163	2.5292e-163	-4.3874e-163	-2.24497e-163	-8.9956e-163	-3.75507e-163	6.14635e-163	-1.2418e-162	-1.65862e-163	-1.02852e-162	-5.8174e-163	-1.37771e-162	5.61087e-163	1.4314e-162	-3.86738e-163	-2.30099e-163	-3.55262e-163	-1.61487e-164	2.19865e-163	4.80206e-163	-1.64877e-163	-2.50817e-163	-5.07239e-163	3.75022e-163	0
8.80235e-163	-1.46509e-163	-6.64566e-164	-4.73226e-164	-2.14331e-163	4.11026e-163	-1.83469e-163	2.5292e-163	-4.3874e-163	-2.24497e-163	-8.9956e-163	-3.75507e-163	6.14635e-163	-1.2418e-162	-1.65862e-163	-1.02852e-162	-5.8174e-163	-1.37771e-162	5.61087e-163	1.4314e-162	-3.86738e-163	-2.30099e-163	-3.55262e-163	-1.61487e-164	2.19865e-163	4.80206e-163	-1.64877e-163	-2.50817e-163	-5.07239e-163	3.75022e-163	0
8.80235e-163	-1.46509e-163	-6.64566e-164	-4.73226e-164	-2.14331e-163	4.11026e-163	-1.83469e-163	2.5292e-163	-4.3874e-163	-2.24497e-163	-8.9956e-163	-3.75507e-163	6.14635e-163	-1.2418e-162	-1.65862e-163	-1.02852e-162	-5.8174e-163	-1.37771e-162	5.61087e-163	1.4314e-162	-3.86738e-163	-2.30099e-163	-3.55262e-163	-1.61487e-164	2.19865e-163	4.80206e-163	-1.64877e-163	-2.50817e-163	-5.07239e-163	3.75022e-163	0
8.80235e-163	-1.46509e-163	-6.64566e-164	-4.73226e-164	-2.14331e-163	4.11026e-163	-1.83469e-163	2.5292e-163	-4.3874e-163	-2.24497e-163	-8.9956e-163	-3.75507e-163	6.14635e-163	-1.2418e-162	-1.65862e-163	-1.02852e-162	-5.8174e-163	-1.37771e-162	5.61087e-163	1.4314e-162	-3.86738e-163	-2.30099e-163	-3.55262e-163	-1.61487e-164	2.19865e-163	4.80206e-163	-1.64877e-163	-2.50817e-163	-5.07239e-163	3.75022e-163	0
8.80235e-163	-1.46509e-163	-6.64566e-164	-4.73226e-164	-2.14331e-163	4.11026e-163	-1.83469e-163	2.5292e-163	-4.3874e-163	-2.24497e-163	-8.9956e-163	-3.75507e-163	6.14635e-163	-1.2418e-162	-1.65862e-163	-1.02852e-162	-5.8174e-163	-1.37771e-162	5.61087e-163	1.4314e-162	-3.86738e-163	-2.30099e-163	-3.55262e-163	-1.61487e-164	2.19865e-163	4.80206e-163	-1.64877e-163	-2.50817e-163	-5.07239e-163	3.75022e-163	0
8.80235e-163	-1.46509e-163	-6.64566e-164	-4.73226e-164	-2.14331e-163	4.11026e-163	-1.83469e-163	2.5292e-163	-4.3874e-163	-2.24497e-163	-8.9956e-163	-3.75507e-163	6.14635e-163	-1.2418e-162	-1.65862e-163	-1.02852e-162	-5.8174e-163	-1.37771e-162	5.61087e-163	1.4314e-162	-3.86738e-163	-2.30099e-163	-3.55262e-163	-1.61487e-164	2.19865e-163	4.80206e-163	-1.64877e-163	-2.50817e-163	-5.07239e-163	3.75022e-163	0
8.80235e-163	-1.46509e-163	-6.64566e-164	-4.73226e-164	-2.14331e-163	4.11026e-163	-1.83469e-163	2.5292e-163	-4.3874e-163	-2.24497e-163	-8.9956e-163	-3.75507e-163	6.14635e-163	-1.2418e-162	-1.65862e-163	-1.02852e-162	-5.8174e-163	-1.37771e-162	5.61087e-163	1.4314e-162	-3.86738e-163	-2.30099e-163	-3.55262e-163	-1.61487e-164	2.19865e-163	4.80206e-163	-1.64877e-163	-2.50817e-163	-5.07239e-163	3.75022e-163	0
8.80235e-163	-1.46509e-163	-6.64566e-164	-4.73226e-164	-2.14331e-163	4.11026e-163	-1.83469e-163	2.5292e-163	-4.3874e-163	-2.24497e-163	-8.9956e-163	-3.75507e-163	6.14635e-163	-1.2418e-162	-1.65862e-163	-1.02852e-162	-5.8174e-163	-1.37771e-162	5.61087e-163	1.4314e-162	-3.86738e-163	-2.30099e-163	-3.55262e-163	-1.61487e-164	2.19865e-163	4.80206e-163	-1.64877e-163	-2.50817e-163	-5.07239e-163	3.75022e-163	0
8.80235e-163	-1.46509e-163	-6.64566e-164	-4.73226e-164	-2.14331e-163	4.11026e-163	-1.83469e-163	2.5292e-163	-4.3874e-163	-2.24497e-163	-8.9956e-163	-3.75507e-163	6.14635e-163	-1.2418e-162	-1.65862e-163	-1.02852e-162	-5.8174e-163	-1.37771e-162	5.61087e-163	1.4314e-162	-3.86738e-163	-2.30099e-163	-3.55262e-163	-1.61487e-164	2.19865e-163	4.80206e-163	-1.64877e-163	-2.50817e-163	-5.07239e-163	3.75022e-163	0
8.80235e-163	-1.46509e-163	-6.64566e-164	-4.73226e-164	-2.14331e-163	4.11026e-163	-1.83469e-163	2.5292e-163	-4.3874e-163	-2.24497e-163	-8.9956e-163	-3.75507e-163	6.14635e-163	-1.2418e-162	-1.65862e-163	-1.02852e-162	-5.8174e-163	-1.37771e-162	5.61087e-163	1.4314e-162	-3.86738e-163	-2.30099e-163	-3.55262e-163	-1.61487e-164	2.19865e-163	4.80206e-163	-1.64877e-163	-2.50817e-163	-5.07239e-163	3.75022e-163	0
8.80235e-163	-1.46509e-163	-6.64566e-164	-4.73226e-164	-2.14331e-163	4.11026e-163	-1.83469e-163	2.5292e-163	-4.3874e-163	-2.24497e-163	-8.9956e-163	-3.75507e-163	6.14635e-163	-1.2418e-162	-1.65862e-163	-1.02852e-162	-5.8174e-163	-1.37771e-162	5.61087e-163	1.4314e-162	-3.86738e-163	-2.30099e-163	-3.55262e-163	-1.61487e-164	2.19865e-163	4.80206e-163	-1.64877e-163	-2.50817e-163	-5.07239e-163	3.75022e-163	0
8.80235e-163	-1.46509e-163	-6.64566e-164	-4.73226e-164	-2.14331e-163	4.11026e-163	-1.83469e-163	2.5292e-163	-4.3874e-163	-2.24497e-163	-8.9956e-163	-3.75507e-163	6.14635e-163	-1.2418e-162	-1.65862e-163	-1.02852e-162	-5.8174e-163	-1.37771e-162	5.61087e-163	1.4314e-162	-3.86738e-163	-2.30099e-163	-3.55262e-163	-1.61487e-164	2.19865e-163	4.80206e-163	-1.64877e-163	-2.50817e-163	-5.07239e-163	3.75022e-163	0
8.80235e-163	-1.46509e-163	-6.64566e-164	-4.73226e-164	-2.14331e-163	4.11026e-163	-1.83469e-163	2.5292e-163	-4.3874e-163	-2.24497e-163	-8.9956e-163	-3.75507e-163	6.14635e-163	-1.2418e-162	-1.65862e-163	-1.02852e-162	-5.8174e-163	-1.37771e-162	5.61087e-163	1.4314e-162	-3.86738e-163	-2.30099e-163	-3.55262e-163	-1.61487e-164	2.19865e-163	4.80206e-163	-1.64877e-163	-2.50817e-163	-5.07239e-163	3.75022e-163	0
8.80235e-163	-1.46509e-163	-6.64566e-164	-4.73226e-164	-2.14331e-163	4.11026e-163	-1.83469e-163	2.5292e-163	-4.3874e-163	-2.24497e-163	-8.9956e-163	-3.75507e-163	6.14635e-163	-1.2418e-162	-1.65862e-163	-1.02852e-162	-5.8174e-163	-1.37771e-162	5.61087e-163	1.4314e-162	-3.86738e-163	-2.30099e-163	-3.55262e-163	-1.61487e-164	2.19865e-163	4.80206e-163	-1.64877e-163	-2.50817e-163	-5.07239e-163	3.75022e-163	0
8.80235e-163	-1.46509e-163	-6.64566e-164	-4.73226e-164	-2.14331e-163	4.11026e-163	-1.83469e-163	2.5292e-163	-4.3874e-163	-2.24497e-163	-8.9956e-163	-3.75507e-163	6.14635e-163	-1.2418e-162	-1.65862e-163	-1.02852e-162	-5.8174e-163	-1.37771e-162	5.61087e-163	1.4314e-162	-3.86738e-163	-2.30099e-163	-3.55262e-163	-1.61487e-164	2.19865e-163	4.80206e-163	-1.64877e-163	-2.50817e-163	-5.07239e-163	3.75022e-163	0
8.80235e-163	-1.46509e-163	-6.64566e-164	-4.73226e-164	-2.14331e-163	4.11026e-163	-1.83469e-163	2.5292e-163	-4.3874e-163	-2.24497e-163	-8.9956e-163	-3.75507e-163	6.14635e-163	-1.2418e-162	-1.65862e-163	-1.02852e-162	-5.8174e-163	-1.37771e-162	5.61087e-163	1.4314e-162	-3.86738e-163	-2.30099e-163	-3.55262e-163	-1.61487e-164	2.19865e-163	4.80206e-163	-1.64877e-163	-2.50817e-163	-5.07239e-163	3.75022e-163	0
8.80235e-163	-1.46509e-163	-6.64566e-164	-4.73226e-164	-2.14331e-163	4.11026e-163	-1.83469e-163	2.5292e-163	-4.3874e-163	-2.24497e-163	-8.9956e-163	-3.75507e-163	6.14635e-163	-1.2418e-162	-1.65862e-163	-1.02852e-162	-5.8174e-163	-1.37771e-162	5.61087e-163	1.4314e-162	-3.86738e-163	-2.30099e-163	-3.55262e-163	-1.61487e-164	2.19865e-163	4.80206e-163	-1.64877e-163	-2.50817e-163	-5.07239e-163	3.75022e-163	0
8.80235e-163	-1.46509e-163	-6.64566e-164	-4.73226e-164	-2.14331e-163	4.11026e-163	-1.83469e-163	2.5292e-163	-4.3874e-163	-2.24497e-163	-8.9956e-163	-3.75507e-163	6.14635e-163	-1.2418e-162	-1.65862e-163	-1.02852e-162	-5.8174e-163	-1.37771e-162	5.61087e-163	1.4314e-162	-3.86738e-163	-2.30099e-163	-3.55262e-163	-1.61487e-164	2.19865e-163	4.80206e-163	-1.64877e-163	-2.50817e-163	-5.07239e-163	3.75022e-163	0
8.80235e-163	-1.46509e-163	-6.64566e-164	-4.73226e-164	-2.14331e-163	4.11026e-163	-1.83469e-163	2.5292e-163	-4.3874e-163	-2.24497e-163	-8.9956e-163	-3.75507e-163	6.14635e-163	-1.2418e-162	-1.65862e-163	-1.02852e-162	-5.8174e-163	-1.37771e-162	5.61087e-163	1.4314e-162	-3.86738e-163	-2.30099e-163	-3.55262e-163	-1.61487e-164	2.19865e-163	4.80206e-163	-1.64877e-163	-2.50817e-163	-5.07239e-163	3.75022e-163	0
8.80235e-163	-1.46509e-163	-6.64566e-164	-4.73226e-164	-2.14331e-163	4.11026e-163	-1.83469e-163	2.5292e-163	-4.3874e-163	-2.24497e-163	-8.9956e-163	-3.75507e-163	6.14635e-163	-1.2418e-162	-1.65862e-163	-1.02852e-162	-5.8174e-163	-1.37771e-162	5.61087e-163	1.4314e-162	-3.86738e-163	-2.30099e-163	-3.55262e-163	-1.61487e-164	2.19865e-163	4.80206e-163	-1.64877e-163	-2.50817e-163	-5.07239e-163	3.75022e-163	0
8.80235e-163	-1.46509e-163	-6.64566e-164	-4.73226e-164	-2.14331e-163	4.11026e-163	-1.83469e-163	2.5292e-163	-4.3874e-163	-2.24497e-163	-8.9956e-163	-3.75507e-163	6.14635e-163	-1.2418e-162	-1.65862e-163	-1.02852e-162	-5.8174e-163	-1.37771e-162	5.61087e-163	1.4314e-162	-3.86738e-163	-2.30099e-163	-3.55262e-163	-1.61487e-164	2.19865e-163	4.80206e-163	-1.64877e-163	-2.50817e-163	-5.07239e-163	3.75022e-163	0
8.80235e-163	-1.46509e-163	-6.64566e-164	-4.73226e-164	-2.14331e-163	4.11026e-163	-1.83469e-163	2.5292e-163	-4.3874e-163	-2.24497e-163	-8.9956e-163	-3.75507e-163	6.14635e-163	-1.2418e-162	-1.65862e-163	-1.02852e-162	-5.8174e-163	-1.37771e-162	5.61087e-163	1.4314e-162	-3.86738e-163	-2.30099e-163	-3.55262e-163	-1.61487e-164	2.19865e-163	4.80206e-163	-1.64877e-163	-2.50817e-163	-5.07239e-163	3.75022e-163	0
8.80235e-163	-1.46509e-163	-6.64566e-164	-4.73226e-164	-2.14331e-163	4.11026e-163	-1.83469e-163	2.5292e-163	-4.3874e-163	-2.24497e-163	-8.9956e-163	-3.75507e-163	6.14635e-163	-1.2418e-162	-1.65862e-163	-1.02852e-162	-5.8174e-163	-1.37771e-162	5.61087e-163	1.4314e-162	-3.86738e-163	-2.30099e-163	-3.55262e-163	-1.61487e-164	2.19865e-163	4.80206e-163	-1.64877e-163	-2.50817e-163	-5.07239e-163	3.75022e-163	0
8.80235e-163	-1.46509e-163	-6.64566e-164	-4.73226e-164	-2.14331e-163	4.11026e-163	-1.83469e-163	2.5292e-163	-4.3874e-163	-2.24497e-163	-8.9956e-163	-3.75507e-163	6.14635e-163	-1.2418e-162	-1.65862e-163	-1.02852e-162	-5.8174e-163	-1.37771e-162	5.61087e-163	1.4314e-162	-3.86738e-163	-2.30099e-163	-3.55262e-163	-1.61487e-164	2.19865e-163	4.80206e-163	-1.64877e-163	-2.50817e-163	-5.07239e-163	3.75022e-163	0
8.80235e-163	-1.46509e-163	-6.64566e-164	-4.73226e-164	-2.14331e-163	4.11026e-163	-1.83469e-163	2.5292e-163	-4.3874e-163	-2.24497e-163	-8.9956e-163	-3.75507e-163	6.14635e-163	-1.2418e-162	-1.65862e-163	-1.02852e-162	-5.8174e-163	-1.37771e-162	5.61087e-163	1.4314e-162	-3.86738e-163	-2.30099e-163	-3.55262e-163	-1.61487e-164	2.19865e-163	4.80206e-163	-1.64877e-163	-2.50817e-163	-5.07239e-163	3.75022e-163	0
8.80235e-163	-1.46509e-163	-6.64566e-164	-4.73226e-164	-2.14331e-163	4.11026e-163	-1.83469e-163	2.5292e-163	-4.3874e-163	-2.24497e-163	-8.9956e-163	-3.75507e-163	6.14635e-163	-1.2418e-162	-1.65862e-163	-1.02852e-162	-5.8174e-163	-1.37771e-162	5.61087e-163	1.4314e-162	-3.86738e-163	-2.30099e-163	-3.55262e-163	-1.61487e-164	2.19865e-163	4.80206e-163	-1.64877e-163	-2.50817e-163	-5.07239e-163	3.75022e-163	0
8.80235e-163	-1.46509e-163	-6.64566e-164	-4.73226e-164	-2.14331e-163	4.11026e-163	-1.83469e-163	2.5292e-163	-4.3874e-163	-2.24497e-163	-8.9956e-163	-3.75507e-163	6.14635e-163	-1.2418e-162	-1.65862e-163	-1.02852e-162	-5.8174e-163	-1.37771e-162	5.61087e-163	1.4314e-162	-3.86738e-163	-2.30099e-163	-3.55262e-163	-1.61487e-164	2.19865e-163	4.80206e-163	-1.64877e-163	-2.50817e-163	-5.07239e-163	3.75022e-163	0
8.80235e-163	-1.46509e-163	-6.64566e-164	-4.73226e-164	-2.14331e-163	4.11026e-163	-1.83469e-163	2.5292e-163	-4.3874e-163	-2.24497e-163	-8.9956e-163	-3.75507e-163	6.14635e-163	-1.2418e-162	-1.65862e-163	-1.02852e-162	-5.8174e-163	-1.37771e-162	5.61087e-163	1.4314e-162	-3.86738e-163	-2.30099e-163	-3.55262e-163	-1.61487e-164	2.19865e-163	4.80206e-163	-1.64877e-163	-2.50817e-163	-5.07239e-163	3.75022e-163	0
8.80235e-163	-1.46509e-163	-6.64566e-164	-4.73226e-164	-2.14331e-163	4.11026e-163	-1.83469e-163	2.5292e-163	-4.3874e-163	-2.24497e-163	-8.9956e-163	-3.75507e-163	6.14635e-163	-1.2418e-162	-1.65862e-163	-1.02852e-162	-5.8174e-163	-1.37771e-162	5.61087e-163	1.4314e-162	-3.86738e-163	-2.30099e-163	-3.55262e-163	-1.61487e-164	2.19865e-163	4.80206e-163	-1.64877e-163	-2.50817e-163	-5.07239e-163	3.75022e-163	0
8.80235e-163	-1.46509e-163	-6.64566e-164	-4.73226e-164	-2.14331e-163	4.11026e-163	-1.83469e-163	2.5292e-163	-4.3874e-163	-2.24497e-163	-8.9956e-163	-3.75507e-163	6.14635e-163	-1.2418e-162	-1.65862e-163	-1.02852e-162	-5.8174e-163	-1.37771e-162	5.61087e-163	1.4314e-162	-3.86738e-163	-2.30099e-163	-3.55262e-163	-1.61487e-164	2.19865e-163	4.80206e-163	-1.64877e-163	-2.50817e-163	-5.07239e-163	3.75022e-163	0
8.80235e-163	-1.46509e-163	-6.64566e-164	-4.73226e-164	-2.14331e-163	4.11026e-163	-1.83469e-163	2.5292e-163	-4.3874e-163	-2.24497e-163	-8.9956e-163	-3.75507e-163	6.14635e-163	-1.2418e-162	-1.65862e-163	-1.02852e-162	-5.8174e-163	-1.37771e-162	5.61087e-163	1.4314e-162	-3.86738e-163	-2.30099e-163	-3.55262e-163	-1.61487e-164	2.19865e-163	4.80206e-163	-1.64877e-163	-2.50817e-163	-5.07239e-163	3.75022e-163	0
8.80235e-163	-1.46509e-163	-6.64566e-164	-4.73226e-164	-2.14331e-163	4.11026e-163	-1.83469e-163	2.5292e-163	-4.3874e-163	-2.24497e-163	-8.9956e-163	-3.75507e-163	6.14635e-163	-1.2418e-162	-1.65862e-163	-1.02852e-162	-5.8174e-163	-1.37771e-162	5.61087e-163	1.4314e-162	-3.86738e-163	-2.30099e-163	-3.55262e-163	-1.61487e-164	2.19865e-163	4.80206e-163	-1.64877e-163	-2.50817e-163	-5.07239e-163	3.75022e-163	0
8.80235e-163	-1.46509e-163	-6.64566e-164	-4.73226e-164	-2.14331e-163	4.11026e-163	-1.83469e-163	2.5292e-163	-4.3874e-163	-2.24497e-163	-8.9956e-163	-3.75507e-163	6.14635e-163	-1.2418e-162	-1.65862e-163	-1.02852e-162	-5.8174e-163	-1.37771e-162	5.61087e-163	1.4314e-162	-3.86738e-163	-2.30099e-163	-3.55262e-163	-1.61487e-164	2.19865e-163	4.80206e-163	-1.64877e-163	-2.50817e-163	-5.07239e-163	3.75022e-163	0
8.80235e-163	-1.46509e-163	-6.64566e-164	-4.73226e-164	-2.14331e-163	4.11026e-163	-1.83469e-163	2.5292e-163	-4.3874e-163	-2.24497e-163	-8.9956e-163	-3.75507e-163	6.14635e-163	-1.2418e-162	-1.65862e-163	-1.02852e-162	-5.8174e-163	-1.37771e-162	5.61087e-163	1.4314e-162	-3.86738e-163	-2.30099e-163	-3.55262e-163	-1.61487e-164	2.19865e-163	4.80206e-163	-1.64877e-163	-2.50817e-163	-5.07239e-163	3.75022e-163	0
8.80235e-163	-1.46509e-163	-6.64566e-164	-4.73226e-164	-2.14331e-163	4.11026e-163	-1.83469e-163	2.5292e-163	-4.3874e-163	-2.24497e-163	-8.9956e-163	-3.75507e-163	6.14635e-163	-1.2418e-162	-1.65862e-163	-1.02852e-162	-5.8174e-163	-1.37771e-162	5.61087e-163	1.4314e-162	-3.86738e-163	-2.30099e-163	-3.55262e-163	-1.61487e-164	2.19865e-163	4.80206e-163	-1.64877e-163	-2.50817e-163	-5.07239e-163	3.75022e-163	0
8.80235e-163	-1.46509e-163	-6.64566e-164	-4.73226e-164	-2.14331e-163	4.11026e-163	-1.83469e-163	2.5292e-163	-4.3874e-163	-2.24497e-163	-8.9956e-163	-3.75507e-163	6.14635e-163	-1.2418e-162	-1.65862e-163	-1.02852e-162	-5.8174e-163	-1.37771e-162	5.61087e-163	1.4314e-162	-3.86738e-163	-2.30099e-163	-3.55262e-163	-1.61487e-164	2.19865e-163	4.80206e-163	-1.64877e-163	-2.50817e-163	-5.07239e-163	3.75022e-163	0
8.80235e-163	-1.46509e-163	-6.64566e-164	-4.73226e-164	-2.14331e-163	4.11026e-163	-1.83469e-163	2.5292e-163	-4.3874e-163	-2.24497e-163	-8.9956e-163	-3.75507e-163	6.14635e-163	-1.2418e-162	-1.65862e-163	-1.02852e-162	-5.8174e-163	-1.37771e-162	5.61087e-163	1.4314e-162	-3.86738e-163	-2.30099e-163	-3.55262e-163	-1.61487e-164	2.19865e-163	4.80206e-163	-1.64877e-163	-2.50817e-163	-5.07239e-163	3.75022e-163	0
8.80235e-163	-1.46509e-163	-6.64566e-164	-4.73226e-164	-2.14331e-163	4.11026e-163	-1.83469e-163	2.5292e-163	-4.3874e-163	-2.24497e-163	-8.9956e-163	-3.75507e-163	6.14635e-163	-1.2418e-162	-1.65862e-163	-1.02852e-162	-5.8174e-163	-1.37771e-162	5.61087e-163	1.4314e-162	-3.86738e-163	-2.30099e-163	-3.55262e-163	-1.61487e-164	2.19865e-163	4.80206e-163	-1.64877e-163	-2.50817e-163	-5.07239e-163	3.75022e-163	0
8.80235e-163	-1.46509e-163	-6.64566e-164	-4.73226e-164	-2.14331e-163	4.11026e-163	-1.83469e-163	2.5292e-163	-4.3874e-163	-2.24497e-163	-8.9956e-163	-3.75507e-163	6.14635e-163	-1.2418e-162	-1.65862e-163	-1.02852e-162	-5.8174e-163	-1.37771e-162	5.61087e-163	1.4314e-162	-3.86738e-163	-2.30099e-163	-3.55262e-163	-1.61487e-164	2.19865e-163	4.80206e-163	-1.64877e-163	-2.50817e-163	-5.07239e-163	3.75022e-163	0
8.80235e-163	-1.46509e-163	-6.64566e-164	-4.73226e-164	-2.14331e-163	4.11026e-163	-1.83469e-163	2.5292e-163	-4.3874e-163	-2.24497e-163	-8.9956e-163	-3.75507e-163	6.14635e-163	-1.2418e-162	-1.65862e-163	-1.02852e-162	-5.8174e-163	-1.37771e-162	5.61087e-163	1.4314e-162	-3.86738e-163	-2.30099e-163	-3.55262e-163	-1.61487e-164	2.19865e-163	4.80206e-163	-1.64877e-163	-2.50817e-163	-5.07239e-163	3.75022e-163	0
8.80235e-163	-1.46509e-163	-6.64566e-164	-4.73226e-164	-2.14331e-163	4.11026e-163	-1.83469e-163	2.5292e-163	-4.3874e-163	-2.24497e-163	-8.9956e-163	-3.75507e-163	6.14635e-163	-1.2418e-162	-1.65862e-163	-1.02852e-162	-5.8174e-163	-1.37771e-162	5.61087e-163	1.4314e-162	-3.86738e-163	-2.30099e-163	-3.55262e-163	-1.61487e-164	2.19865e-163	4.80206e-163	-1.64877e-163	-2.50817e-163	-5.07239e-163	3.75022e-163	0
8.80235e-163	-1.46509e-163	-6.64566e-164	-4.73226e-164	-2.14331e-163	4.11026e-163	-1.83469e-163	2.5292e-163	-4.3874e-163	-2.24497e-163	-8.9956e-163	-3.75507e-163	6.14635e-163	-1.2418e-162	-1.65862e-163	-1.02852e-162	-5.8174e-163	-1.37771e-162	5.61087e-163	1.4314e-162	-3.86738e-163	-2.30099e-163	-3.55262e-163	-1.61487e-164	2.19865e-163	4.80206e-163	-1.64877e-163	-2.50817e-163	-5.07239e-163	3.75022e-163	0
8.80235e-163	-1.46509e-163	-6.64566e-164	-4.73226e-164	-2.14331e-163	4.11026e-163	-1.83469e-163	2.5292e-163	-4.3874e-163	-2.24497e-163	-8.9956e-163	-3.75507e-163	6.14635e-163	-1.2418e-162	-1.65862e-163	-1.02852e-162	-5.8174e-163	-1.37771e-162	5.61087e-163	1.4314e-162	-3.86738e-163	-2.30099e-163	-3.55262e-163	-1.61487e-164	2.19865e-163	4.80206e-163	-1.64877e-163	-2.50817e-163	-5.07239e-163	3.75022e-163	0
8.80235e-163	-1.46509e-163	-6.64566e-164	-4.73226e-164	-2.14331e-163	4.11026e-163	-1.83469e-163	2.5292e-163	-4.3874e-163	-2.24497e-163	-8.9956e-163	-3.75507e-163	6.14635e-163	-1.2418e-162	-1.65862e-163	-1.02852e-162	-5.8174e-163	-1.37771e-162	5.61087e-163	1.4314e-162	-3.86738e-163	-2.30099e-163	-3.55262e-163	-1.61487e-164	2.19865e-163	4.80206e-163	-1.64877e-163	-2.50817e-163	-5.07239e-163	3.75022e-163	0
8.80235e-163	-1.46509e-163	-6.64566e-164	-4.73226e-164	-2.14331e-163	4.11026e-163	-1.83469e-163	2.5292e-163	-4.3874e-163	-2.24497e-163	-8.9956e-163	-3.75507e-163	6.14635e-163	-1.2418e-162	-1.65862e-163	-1.02852e-162	-5.8174e-163	-1.37771e-162	5.61087e-163	1.4314e-162	-3.86738e-163	-2.30099e-163	-3.55262e-163	-1.61487e-164	2.19865e-163	4.80206e-163	-1.64877e-163	-2.50817e-163	-5.07239e-163	3.75022e-163	0
8.80235e-163	-1.46509e-163	-6.64566e-164	-4.73226e-164	-2.14331e-163	4.11026e-163	-1.83469e-163	2.5292e-163	-4.3874e-163	-2.24497e-163	-8.9956e-163	-3.75507e-163	6.14635e-163	-1.2418e-162	-1.65862e-163	-1.02852e-162	-5.8174e-163	-1.37771e-162	5.61087e-163	1.4314e-162	-3.86738e-163	-2.30099e-163	-3.55262e-163	-1.61487e-164	2.19865e-163	4.80206e-163	-1.64877e-163	-2.50817e-163	-5.07239e-163	3.75022e-163	0
8.80235e-163	-1.46509e-163	-6.64566e-164	-4.73226e-164	-2.14331e-163	4.11026e-163	-1.83469e-163	2.5292e-163	-4.3874e-163	-2.24497e-163	-8.9956e-163	-3.75507e-163	6.14635e-163	-1.2418e-162	-1.65862e-163	-1.02852e-162	-5.8174e-163	-1.37771e-162	5.61087e-163	1.4314e-162	-3.86738e-163	-2.30099e-163	-3.55262e-163	-1.61487e-164	2.19865e-163	4.80206e-163	-1.64877e-163	-2.50817e-163	-5.07239e-163	3.75022e-163	0
8.80235e-163	-1.46509e-163	-6.64566e-164	-4.73226e-164	-2.14331e-163	4.11026e-163	-1.83469e-163	2.5292e-163	-4.3874e-163	-2.24497e-163	-8.9956e-163	-3.75507e-163	6.14635e-163	-1.2418e-162	-1.65862e-163	-1.02852e-162	-5.8174e-163	-1.37771e-162	5.61087e-163	1.4314e-162	-3.86738e-163	-2.30099e-163	-3.55262e-163	-1.61487e-164	2.19865e-163	4.80206e-163	-1.64877e-163	-2.50817e-163	-5.07239e-163	3.75022e-163	0
8.80235e-163	-1.46509e-163	-6.64566e-164	-4.73226e-164	-2.14331e-163	4.11026e-163	-1.83469e-163	2.5292e-163	-4.3874e-163	-2.24497e-163	-8.9956e-163	-3.75507e-163	6.14635e-163	-1.2418e-162	-1.65862e-163	-1.02852e-162	-5.8174e-163	-1.37771e-162	5.61087e-163	1.4314e-162	-3.86738e-163	-2.30099e-163	-3.55262e-163	-1.61487e-164	2.19865e-163	4.80206e-163	-1.64877e-163	-2.50817e-163	-5.07239e-163	3.75022e-163	0
8.80235e-163	-1.46509e-163	-6.64566e-164	-4.73226e-164	-2.14331e-163	4.11026e-163	-1.83469e-163	2.5292e-163	-4.3874e-163	-2.24497e-163	-8.9956e-163	-3.75507e-163	6.14635e-163	-1.2418e-162	-1.65862e-163	-1.02852e-162	-5.8174e-163	-1.37771e-162	5.61087e-163	1.4314e-162	-3.86738e-163	-2.30099e-163	-3.55262e-163	-1.61487e-164	2.19865e-163	4.80206e-163	-1.64877e-163	-2.50817e-163	-5.07239e-163	3.75022e-163	0
8.80235e-163	-1.46509e-163	-6.64566e-164	-4.73226e-164	-2.14331e-163	4.11026e-163	-1.83469e-163	2.5292e-163	-4.3874e-163	-2.24497e-163	-8.9956e-163	-3.75507e-163	6.14635e-163	-1.2418e-162	-1.65862e-163	-1.02852e-162	-5.8174e-163	-1.37771e-162	5.61087e-163	1.4314e-162	-3.86738e-163	-2.30099e-163	-3.55262e-163	-1.61487e-164	2.19865e-163	4.80206e-163	-1.64877e-163	-2.50817e-163	-5.07239e-163	3.75022e-163	0
8.80235e-163	-1.46509e-163	-6.64566e-164	-4.73226e-164	-2.14331e-163	4.11026e-163	-1.83469e-163	2.5292e-163	-4.3874e-163	-2.24497e-163	-8.9956e-163	-3.75507e-163	6.14635e-163	-1.2418e-162	-1.65862e-163	-1.02852e-162	-5.8174e-163	-1.37771e-162	5.61087e-163	1.4314e-162	-3.86738e-163	-2.30099e-163	-3.55262e-163	-1.61487e-164	2.19865e-163	4.80206e-163	-1.64877e-163	-2.50817e-163	-5.07239e-163	3.75022e-163	0
8.80235e-163	-1.46509e-163	-6.64566e-164	-4.73226e-164	-2.14331e-163	4.11026e-163	-1.83469e-163	2.5292e-163	-4.3874e-163	-2.24497e-163	-8.9956e-163	-3.75507e-163	6.14635e-163	-1.2418e-162	-1.65862e-163	-1.02852e-162	-5.8174e-163	-1.37771e-162	5.61087e-163	1.4314e-162	-3.86738e-163	-2.30099e-163	-3.55262e-163	-1.61487e-164	2.19865e-163	4.80206e-163	-1.64877e-163	-2.50817e-163	-5.07239e-163	3.75022e-163	0
8.80235e-163	-1.46509e-163	-6.64566e-164	-4.73226e-164	-2.14331e-163	4.11026e-163	-1.83469e-163	2.5292e-163	-4.3874e-163	-2.24497e-163	-8.9956e-163	-3.75507e-163	6.14635e-163	-1.2418e-162	-1.65862e-163	-1.02852e-162	-5.8174e-163	-1.37771e-162	5.61087e-163	1.4314e-162	-3.86738e-163	-2.30099e-163	-3.55262e-163	-1.61487e-164	2.19865e-163	4.80206e-163	-1.64877e-163	-2.50817e-163	-5.07239e-163	3.75022e-163	0
8.80235e-163	-1.46509e-163	-6.64566e-164	-4.73226e-164	-2.14331e-163	4.11026e-163	-1.83469e-163	2.5292e-163	-4.3874e-163	-2.24497e-163	-8.9956e-163	-3.75507e-163	6.14635e-163	-1.2418e-162	-1.65862e-163	-1.02852e-162	-5.8174e-163	-1.37771e-162	5.61087e-163	1.4314e-162	-3.86738e-163	-2.30099e-163	-3.55262e-163	-1.61487e-164	2.19865e-163	4.80206e-163	-1.64877e-163	-2.50817e-163	-5.07239e-163	3.75022e-163	0
8.80235e-163	-1.46509e-163	-6.64566e-164	-4.73226e-164	-2.14331e-163	4.11026e-163	-1.83469e-163	2.5292e-163	-4.3874e-163	-2.24497e-163	-8.9956e-163	-3.75507e-163	6.14635e-163	-1.2418e-162	-1.65862e-163	-1.02852e-162	-5.8174e-163	-1.37771e-162	5.61087e-163	1.4314e-162	-3.86738e-163	-2.30099e-163	-3.55262e-163	-1.61487e-164	2.19865e-163	4.80206e-163	-1.64877e-163	-2.50817e-163	-5.07239e-163	3.75022e-163	0
8.80235e-163	-1.46509e-163	-6.64566e-164	-4.73226e-164	-2.14331e-163	4.11026e-163	-1.83469e-163	2.5292e-163	-4.3874e-163	-2.24497e-163	-8.9956e-163	-3.75507e-163	6.14635e-163	-1.2418e-162	-1.65862e-163	-1.02852e-162	-5.8174e-163	-1.37771e-162	5.61087e-163	1.4314e-162	-3.86738e-163	-2.30099e-163	-3.55262e-163	-1.61487e-164	2.19865e-163	4.80206e-163	-1.64877e-163	-2.50817e-163	-5.07239e-163	3.75022e-163	0
8.80235e-163	-1.46509e-163	-6.64566e-164	-4.73226e-164	-2.14331e-163	4.11026e-163	-1.83469e-163	2.5292e-163	-4.3874e-163	-2.24497e-163	-8.9956e-163	-3.75507e-163	6.14635e-163	-1.2418e-162	-1.65862e-163	-1.02852e-162	-5.8174e-163	-1.37771e-162	5.61087e-163	1.4314e-162	-3.86738e-163	-2.30099e-163	-3.55262e-163	-1.61487e-164	2.19865e-163	4.80206e-163	-1.64877e-163	-2.50817e-163	-5.07239e-163	3.75022e-163	0
8.80235e-163	-1.46509e-163	-6.64566e-164	-4.73226e-164	-2.14331e-163	4.11026e-163	-1.83469e-163	2.5292e-163	-4.3874e-163	-2.24497e-163	-8.9956e-163	-3.75507e-163	6.14635e-163	-1.2418e-162	-1.65862e-163	-1.02852e-162	-5.8174e-163	-1.37771e-162	5.61087e-163	1.4314e-162	-3.86738e-163	-2.30099e-163	-3.55262e-163	-1.61487e-164	2.19865e-163	4.80206e-163	-1.64877e-163	-2.50817e-163	-5.07239e-163	3.75022e-163	0
8.80235e-163	-1.46509e-163	-6.64566e-164	-4.73226e-164	-2.14331e-163	4.11026e-163	-1.83469e-163	2.5292e-163	-4.3874e-163	-2.24497e-163	-8.9956e-163	-3.75507e-163	6.14635e-163	-1.2418e-162	-1.65862e-163	-1.02852e-162	-5.8174e-163	-1.37771e-162	5.61087e-163	1.4314e-162	-3.86738e-163	-2.30099e-163	-3.55262e-163	-1.61487e-164	2.19865e-163	4.80206e-163	-1.64877e-163	-2.50817e-163	-5.07239e-163	3.75022e-163	0
8.80235e-163	-1.46509e-163	-6.64566e-164	-4.73226e-164	-2.14331e-163	4.11026e-163	-1.83469e-163	2.5292e-163	-4.3874e-163	-2.24497e-163	-8.9956e-163	-3.75507e-163	6.14635e-163	-1.2418e-162	-1.65862e-163	-1.02852e-162	-5.8174e-163	-1.37771e-162	5.61087e-163	1.4314e-162	-3.86738e-163	-2.30099e-163	-3.55262e-163	-1.61487e-164	2.19865e-163	4.80206e-163	-1.64877e-163	-2.50817e-163	-5.07239e-163	3.75022e-163	0
8.80235e-163	-1.46509e-163	-6.64566e-164	-4.73226e-164	-2.14331e-163	4.11026e-163	-1.83469e-163	2.5292e-163	-4.3874e-163	-2.24497e-163	-8.9956e-163	-3.75507e-163	6.14635e-163	-1.2418e-162	-1.65862e-163	-1.02852e-162	-5.8174e-163	-1.37771e-162	5.61087e-163	1.4314e-162	-3.86738e-163	-2.30099e-163	-3.55262e-163	-1.61487e-164	2.19865e-163	4.80206e-163	-1.64877e-163	-2.50817e-163	-5.07239e-163	3.75022e-163	0
8.80235e-163	-1.46509e-163	-6.64566e-164	-4.73226e-164	-2.14331e-163	4.11026e-163	-1.83469e-163	2.5292e-163	-4.3874e-163	-2.24497e-163	-8.9956e-163	-3.75507e-163	6.14635e-163	-1.2418e-162	-1.65862e-163	-1.02852e-162	-5.8174e-163	-1.37771e-162	5.61087e-163	1.4314e-162	-3.86738e-163	-2.30099e-163	-3.55262e-163	-1.61487e-164	2.19865e-163	4.80206e-163	-1.64877e-163	-2.50817e-163	-5.07239e-163	3.75022e-163	0
8.80235e-163	-1.46509e-163	-6.64566e-164	-4.73226e-164	-2.14331e-163	4.11026e-163	-1.83469e-163	2.5292e-163	-4.3874e-163	-2.24497e-163	-8.9956e-163	-3.75507e-163	6.14635e-163	-1.2418e-162	-1.65862e-163	-1.02852e-162	-5.8174e-163	-1.37771e-162	5.61087e-163	1.4314e-162	-3.86738e-163	-2.30099e-163	-3.55262e-163	-1.61487e-164	2.19865e-163	4.80206e-163	-1.64877e-163	-2.50817e-163	-5.07239e-163	3.75022e-163	0
8.80235e-163	-1.46509e-163	-6.64566e-164	-4.73226e-164	-2.14331e-163	4.11026e-163	-1.83469e-163	2.5292e-163	-4.3874e-163	-2.24497e-163	-8.9956e-163	-3.75507e-163	6.14635e-163	-1.2418e-162	-1.65862e-163	-1.02852e-162	-5.8174e-163	-1.37771e-162	5.61087e-163	1.4314e-162	-3.86738e-163	-2.30099e-163	-3.55262e-163	-1.61487e-164	2.19865e-163	4.80206e-163	-1.64877e-163	-2.50817e-163	-5.07239e-163	3.75022e-163	0
8.80235e-163	-1.46509e-163	-6.64566e-164	-4.73226e-164	-2.14331e-163	4.11026e-163	-1.83469e-163	2.5292e-163	-4.3874e-163	-2.24497e-163	-8.9956e-163	-3.75507e-163	6.14635e-163	-1.2418e-162	-1.65862e-163	-1.02852e-162	-5.8174e-163	-1.37771e-162	5.61087e-163	1.4314e-162	-3.86738e-163	-2.30099e-163	-3.55262e-163	-1.61487e-164	2.19865e-163	4.80206e-163	-1.64877e-163	-2.50817e-163	-5.07239e-163	3.75022e-163	0
8.80235e-163	-1.46509e-163	-6.64566e-164	-4.73226e-164	-2.14331e-163	4.11026e-163	-1.83469e-163	2.5292e-163	-4.3874e-163	-2.24497e-163	-8.9956e-163	-3.75507e-163	6.14635e-163	-1.2418e-162	-1.65862e-163	-1.02852e-162	-5.8174e-163	-1.37771e-162	5.61087e-163	1.4314e-162	-3.86738e-163	-2.30099e-163	-3.55262e-163	-1.61487e-164	2.19865e-163	4.80206e-163	-1.64877e-163	-2.50817e-163	-5.07239e-163	3.75022e-163	0
8.80235e-163	-1.46509e-163	-6.64566e-164	-4.73226e-164	-2.14331e-163	4.11026e-163	-1.83469e-163	2.5292e-163	-4.3874e-163	-2.24497e-163	-8.9956e-163	-3.75507e-163	6.14635e-163	-1.2418e-162	-1.65862e-163	-1.02852e-162	-5.8174e-163	-1.37771e-162	5.61087e-163	1.4314e-162	-3.86738e-163	-2.30099e-163	-3.55262e-163	-1.61487e-164	2.19865e-163	4.80206e-163	-1.64877e-163	-2.50817e-163	-5.07239e-163	3.75022e-163	0
8.80235e-163	-1.46509e-163	-6.64566e-164	-4.73226e-164	-2.14331e-163	4.11026e-163	-1.83469e-163	2.5292e-163	-4.3874e-163	-2.24497e-163	-8.9956e-163	-3.75507e-163	6.14635e-163	-1.2418e-162	-1.65862e-163	-1.02852e-162	-5.8174e-163	-1.37771e-162	5.61087e-163	1.4314e-162	-3.86738e-163	-2.30099e-163	-3.55262e-163	-1.61487e-164	2.19865e-163	4.80206e-163	-1.64877e-163	-2.50817e-163	-5.07239e-163	3.75022e-163	0
8.80235e-163	-1.46509e-163	-6.64566e-164	-4.73226e-164	-2.14331e-163	4.11026e-163	-1.83469e-163	2.5292e-163	-4.3874e-163	-2.24497e-163	-8.9956e-163	-3.75507e-163	6.14635e-163	-1.2418e-162	-1.65862e-163	-1.02852e-162	-5.8174e-163	-1.37771e-162	5.61087e-163	1.4314e-162	-3.86738e-163	-2.30099e-163	-3.55262e-163	-1.61487e-164	2.19865e-163	4.80206e-163	-1.64877e-163	-2.50817e-163	-5.07239e-163	3.75022e-163	0
8.80235e-163	-1.46509e-163	-6.64566e-164	-4.73226e-164	-2.14331e-163	4.11026e-163	-1.83469e-163	2.5292e-163	-4.3874e-163	-2.24497e-163	-8.9956e-163	-3.75507e-163	6.14635e-163	-1.2418e-162	-1.65862e-163	-1.02852e-162	-5.8174e-163	-1.37771e-162	5.61087e-163	1.4314e-162	-3.86738e-163	-2.30099e-163	-3.55262e-163	-1.61487e-164	2.19865e-163	4.80206e-163	-1.64877e-163	-2.50817e-163	-5.07239e-163	3.75022e-163	0
8.80235e-163	-1.46509e-163	-6.64566e-164	-4.73226e-164	-2.14331e-163	4.11026e-163	-1.83469e-163	2.5292e-163	-4.3874e-163	-2.24497e-163	-8.9956e-163	-3.75507e-163	6.14635e-163	-1.2418e-162	-1.65862e-163	-1.02852e-162	-5.8174e-163	-1.37771e-162	5.61087e-163	1.4314e-162	-3.86738e-163	-2.30099e-163	-3.55262e-163	-1.61487e-164	2.19865e-163	4.80206e-163	-1.64877e-163	-2.50817e-163	-5.07239e-163	3.75022e-163	0
8.80235e-163	-1.46509e-163	-6.64566e-164	-4.73226e-164	-2.14331e-163	4.11026e-163	-1.83469e-163	2.5292e-163	-4.3874e-163	-2.24497e-163	-8.9956e-163	-3.75507e-163	6.14635e-163	-1.2418e-162	-1.65862e-163	-1.02852e-162	-5.8174e-163	-1.37771e-162	5.61087e-163	1.4314e-162	-3.86738e-163	-2.30099e-163	-3.55262e-163	-1.61487e-164	2.19865e-163	4.80206e-163	-1.64877e-163	-2.50817e-163	-5.07239e-163	3.75022e-163	0
8.80235e-163	-1.46509e-163	-6.64566e-164	-4.73226e-164	-2.14331e-163	4.11026e-163	-1.83469e-163	2.5292e-163	-4.3874e-163	-2.24497e-163	-8.9956e-163	-3.75507e-163	6.14635e-163	-1.2418e-162	-1.65862e-163	-1.02852e-162	-5.8174e-163	-1.37771e-162	5.61087e-163	1.4314e-162	-3.86738e-163	-2.30099e-163	-3.55262e-163	-1.61487e-164	2.19865e-163	4.80206e-163	-1.64877e-163	-2.50817e-163	-5.07239e-163	3.75022e-163	0
8.80235e-163	-1.46509e-163	-6.64566e-164	-4.73226e-164	-2.14331e-163	4.11026e-163	-1.83469e-163	2.5292e-163	-4.3874e-163	-2.24497e-163	-8.9956e-163	-3.75507e-163	6.14635e-163	-1.2418e-162	-1.65862e-163	-1.02852e-162	-5.8174e-163	-1.37771e-162	5.61087e-163	1.4314e-162	-3.86738e-163	-2.30099e-163	-3.55262e-163	-1.61487e-164	2.19865e-163	4.80206e-163	-1.64877e-163	-2.50817e-163	-5.07239e-163	3.75022e-163	0
8.80235e-163	-1.46509e-163	-6.64566e-164	-4.73226e-164	-2.14331e-163	4.11026e-163	-1.83469e-163	2.5292e-163	-4.3874e-163	-2.24497e-163	-8.9956e-163	-3.75507e-163	6.14635e-163	-1.2418e-162	-1.65862e-163	-1.02852e-162	-5.8174e-163	-1.37771e-162	5.61087e-163	1.4314e-162	-3.86738e-163	-2.30099e-163	-3.55262e-163	-1.61487e-164	2.19865e-163	4.80206e-163	-1.64877e-163	-2.50817e-163	-5.07239e-163	3.75022e-163	0
8.80235e-163	-1.46509e-163	-6.64566e-164	-4.73226e-164	-2.14331e-163	4.11026e-163	-1.83469e-163	2.5292e-163	-4.3874e-163	-2.24497e-163	-8.9956e-163	-3.75507e-163	6.14635e-163	-1.2418e-162	-1.65862e-163	-1.02852e-162	-5.8174e-163	-1.37771e-162	5.61087e-163	1.4314e-162	-3.86738e-163	-2.30099e-163	-3.55262e-163	-1.61487e-164	2.19865e-163	4.80206e-163	-1.64877e-163	-2.50817e-163	-5.07239e-163	3.75022e-163	0
8.80235e-163	-1.46509e-163	-6.64566e-164	-4.73226e-164	-2.14331e-163	4.11026e-163	-1.83469e-163	2.5292e-163	-4.3874e-163	-2.24497e-163	-8.9956e-163	-3.75507e-163	6.14635e-163	-1.2418e-162	-1.65862e-163	-1.02852e-162	-5.8174e-163	-1.37771e-162	5.61087e-163	1.4314e-162	-3.86738e-163	-2.30099e-163	-3.55262e-163	-1.61487e-164	2.19865e-163	4.80206e-163	-1.64877e-163	-2.50817e-163	-5.07239e-163	3.75022e-163	0
8.80235e-163	-1.46509e-163	-6.64566e-164	-4.73226e-164	-2.14331e-163	4.11026e-163	-1.83469e-163	2.5292e-163	-4.3874e-163	-2.24497e-163	-8.9956e-163	-3.75507e-163	6.14635e-163	-1.2418e-162	-1.65862e-163	-1.02852e-162	-5.8174e-163	-1.37771e-162	5.61087e-163	1.4314e-162	-3.86738e-163	-2.30099e-163	-3.55262e-163	-1.61487e-164	2.19865e-163	4.80206e-163	-1.64877e-163	-2.50817e-163	-5.07239e-163	3.75022e-163	0
8.80235e-163	-1.46509e-163	-6.64566e-164	-4.73226e-164	-2.14331e-163	4.11026e-163	-1.83469e-163	2.5292e-163	-4.3874e-163	-2.24497e-163	-8.9956e-163	-3.75507e-163	6.14635e-163	-1.2418e-162	-1.65862e-163	-1.02852e-162	-5.8174e-163	-1.37771e-162	5.61087e-163	1.4314e-162	-3.86738e-163	-2.30099e-163	-3.55262e-163	-1.61487e-164	2.19865e-163	4.80206e-163	-1.64877e-163	-2.50817e-163	-5.07239e-163	3.75022e-163	0
8.80235e-163	-1.46509e-163	-6.64566e-164	-4.73226e-164	-2.14331e-163	4.11026e-163	-1.83469e-163	2.5292e-163	-4.3874e-163	-2.24497e-163	-8.9956e-163	-3.75507e-163	6.14635e-163	-1.2418e-162	-1.65862e-163	-1.02852e-162	-5.8174e-163	-1.37771e-162	5.61087e-163	1.4314e-162	-3.86738e-163	-2.30099e-163	-3.55262e-163	-1.61487e-164	2.19865e-163	4.80206e-163	-1.64877e-163	-2.50817e-163	-5.07239e-163	3.75022e-163	0
8.80235e-163	-1.46509e-163	-6.64566e-164	-4.73226e-164	-2.14331e-163	4.11026e-163	-1.83469e-163	2.5292e-163	-4.3874e-163	-2.24497e-163	-8.9956e-163	-3.75507e-163	6.14635e-163	-1.2418e-162	-1.65862e-163	-1.02852e-162	-5.8174e-163	-1.37771e-162	5.61087e-163	1.4314e-162	-3.86738e-163	-2.30099e-163	-3.55262e-163	-1.61487e-164	2.19865e-163	4.80206e-163	-1.64877e-163	-2.50817e-163	-5.07239e-163	3.75022e-163	0
8.80235e-163	-1.46509e-163	-6.64566e-164	-4.73226e-164	-2.14331e-163	4.11026e-163	-1.83469e-163	2.5292e-163	-4.3874e-163	-2.24497e-163	-8.9956e-163	-3.75507e-163	6.14635e-163	-1.2418e-162	-1.65862e-163	-1.02852e-162	-5.8174e-163	-1.37771e-162	5.61087e-163	1.4314e-162	-3.86738e-163	-2.30099e-163	-3.55262e-163	-1.61487e-164	2.19865e-163	4.80206e-163	-1.64877e-163	-2.50817e-163	-5.07239e-163	3.75022e-163	0
8.80235e-163	-1.46509e-163	-6.64566e-164	-4.73226e-164	-2.14331e-163	4.11026e-163	-1.83469e-163	2.5292e-163	-4.3874e-163	-2.24497e-163	-8.9956e-163	-3.75507e-163	6.14635e-163	-1.2418e-162	-1.65862e-163	-1.02852e-162	-5.8174e-163	-1.37771e-162	5.61087e-163	1.4314e-162	-3.86738e-163	-2.30099e-163	-3.55262e-163	-1.61487e-164	2.19865e-163	4.80206e-163	-1.64877e-163	-2.50817e-163	-5.07239e-163	3.75022e-163	0
8.80235e-163	-1.46509e-163	-6.64566e-164	-4.73226e-164	-2.14331e-163	4.11026e-163	-1.83469e-163	2.5292e-163	-4.3874e-163	-2.24497e-163	-8.9956e-163	-3.75507e-163	6.14635e-163	-1.2418e-162	-1.65862e-163	-1.02852e-162	-5.8174e-163	-1.37771e-162	5.61087e-163	1.4314e-162	-3.86738e-163	-2.30099e-163	-3.55262e-163	-1.61487e-164	2.19865e-163	4.80206e-163	-1.64877e-163	-2.50817e-163	-5.07239e-163	3.75022e-163	0
8.80235e-163	-1.46509e-163	-6.64566e-164	-4.73226e-164	-2.14331e-163	4.11026e-163	-1.83469e-163	2.5292e-163	-4.3874e-163	-2.24497e-163	-8.9956e-163	-3.75507e-163	6.14635e-163	-1.2418e-162	-1.65862e-163	-1.02852e-162	-5.8174e-163	-1.37771e-162	5.61087e-163	1.4314e-162	-3.86738e-163	-2.30099e-163	-3.55262e-163	-1.61487e-164	2.19865e-163	4.80206e-163	-1.64877e-163	-2.50817e-163	-5.07239e-163	3.75022e-163	0
8.80235e-163	-1.46509e-163	-6.64566e-164	-4.73226e-164	-2.14331e-163	4.11026e-163	-1.83469e-163	2.5292e-163	-4.3874e-163	-2.24497e-163	-8.9956e-163	-3.75507e-163	6.14635e-163	-1.2418e-162	-1.65862e-163	-1.02852e-162	-5.8174e-163	-1.37771e-162	5.61087e-163	1.4314e-162	-3.86738e-163	-2.30099e-163	-3.55262e-163	-1.61487e-164	2.19865e-163	4.80206e-163	-1.64877e-163	-2.50817e-163	-5.07239e-163	3.75022e-163	0
8.80235e-163	-1.46509e-163	-6.64566e-164	-4.73226e-164	-2.14331e-163	4.11026e-163	-1.83469e-163	2.5292e-163	-4.3874e-163	-2.24497e-163	-8.9956e-163	-3.75507e-163	6.14635e-163	-1.2418e-162	-1.65862e-163	-1.02852e-162	-5.8174e-163	-1.37771e-162	5.61087e-163	1.4314e-162	-3.86738e-163	-2.30099e-163	-3.55262e-163	-1.61487e-164	2.19865e-163	4.80206e-163	-1.64877e-163	-2.50817e-163	-5.07239e-163	3.75022e-163	0
8.80235e-163	-1.46509e-163	-6.64566e-164	-4.73226e-164	-2.14331e-163	4.11026e-163	-1.83469e-163	2.5292e-163	-4.3874e-163	-2.24497e-163	-8.9956e-163	-3.75507e-163	6.14635e-163	-1.2418e-162	-1.65862e-163	-1.02852e-162	-5.8174e-163	-1.37771e-162	5.61087e-163	1.4314e-162	-3.86738e-163	-2.30099e-163	-3.55262e-163	-1.61487e-164	2.19865e-163	4.80206e-163	-1.64877e-163	-2.50817e-163	-5.07239e-163	3.75022e-163	0
8.80235e-163	-1.46509e-163	-6.64566e-164	-4.73226e-164	-2.14331e-163	4.11026e-163	-1.83469e-163	2.5292e-163	-4.3874e-163	-2.24497e-163	-8.9956e-163	-3.75507e-163	6.14635e-163	-1.2418e-162	-1.65862e-163	-1.02852e-162	-5.8174e-163	-1.37771e-162	5.61087e-163	1.4314e-162	-3.86738e-163	-2.30099e-163	-3.55262e-163	-1.61487e-164	2.19865e-163	4.80206e-163	-1.64877e-163	-2.50817e-163	-5.07239e-163	3.75022e-163	0
8.80235e-163	-1.46509e-163	-6.64566e-164	-4.73226e-164	-2.14331e-163	4.11026e-163	-1.83469e-163	2.5292e-163	-4.3874e-163	-2.24497e-163	-8.9956e-163	-3.75507e-163	6.14635e-163	-1.2418e-162	-1.65862e-163	-1.02852e-162	-5.8174e-163	-1.37771e-162	5.61087e-163	1.4314e-162	-3.86738e-163	-2.30099e-163	-3.55262e-163	-1.61487e-164	2.19865e-163	4.80206e-163	-1.64877e-163	-2.50817e-163	-5.07239e-163	3.75022e-163	0
8.80235e-163	-1.46509e-163	-6.64566e-164	-4.73226e-164	-2.14331e-163	4.11026e-163	-1.83469e-163	2.5292e-163	-4.3874e-163	-2.24497e-163	-8.9956e-163	-3.75507e-163	6.14635e-163	-1.2418e-162	-1.65862e-163	-1.02852e-162	-5.8174e-163	-1.37771e-162	5.61087e-163	1.4314e-162	-3.86738e-163	-2.30099e-163	-3.55262e-163	-1.61487e-164	2.19865e-163	4.80206e-163	-1.64877e-163	-2.50817e-163	-5.07239e-163	3.75022e-163	0
8.80235e-163	-1.46509e-163	-6.64566e-164	-4.73226e-164	-2.14331e-163	4.11026e-163	-1.83469e-163	2.5292e-163	-4.3874e-163	-2.24497e-163	-8.9956e-163	-3.75507e-163	6.14635e-163	-1.2418e-162	-1.65862e-163	-1.02852e-162	-5.8174e-163	-1.37771e-162	5.61087e-163	1.4314e-162	-3.86738e-163	-2.30099e-163	-3.55262e-163	-1.61487e-164	2.19865e-163	4.80206e-163	-1.64877e-163	-2.50817e-163	-5.07239e-163	3.75022e-163	0
8.80235e-163	-1.46509e-163	-6.64566e-164	-4.73226e-164	-2.14331e-163	4.11026e-163	-1.83469e-163	2.5292e-163	-4.3874e-163	-2.24497e-163	-8.9956e-163	-3.75507e-163	6.14635e-163	-1.2418e-162	-1.65862e-163	-1.02852e-162	-5.8174e-163	-1.37771e-162	5.61087e-163	1.4314e-162	-3.86738e-163	-2.30099e-163	-3.55262e-163	-1.61487e-164	2.19865e-163	4.80206e-163	-1.64877e-163	-2.50817e-163	-5.07239e-163	3.75022e-163	0
8.80235e-163	-1.46509e-163	-6.64566e-164	-4.73226e-164	-2.14331e-163	4.11026e-163	-1.83469e-163	2.5292e-163	-4.3874e-163	-2.24497e-163	-8.9956e-163	-3.75507e-163	6.14635e-163	-1.2418e-162	-1.65862e-163	-1.02852e-162	-5.8174e-163	-1.37771e-162	5.61087e-163	1.4314e-162	-3.86738e-163	-2.30099e-163	-3.55262e-163	-1.61487e-164	2.19865e-163	4.80206e-163	-1.64877e-163	-2.50817e-163	-5.07239e-163	3.75022e-163	0
8.80235e-163	-1.46509e-163	-6.64566e-164	-4.73226e-164	-2.14331e-163	4.11026e-163	-1.83469e-163	2.5292e-163	-4.3874e-163	-2.24497e-163	-8.9956e-163	-3.75507e-163	6.14635e-163	-1.2418e-162	-1.65862e-163	-1.02852e-162	-5.8174e-163	-1.37771e-162	5.61087e-163	1.4314e-162	-3.86738e-163	-2.30099e-163	-3.55262e-163	-1.61487e-164	2.19865e-163	4.80206e-163	-1.64877e-163	-2.50817e-163	-5.07239e-163	3.75022e-163	0
8.80235e-163	-1.46509e-163	-6.64566e-164	-4.73226e-164	-2.14331e-163	4.11026e-163	-1.83469e-163	2.5292e-163	-4.3874e-163	-2.24497e-163	-8.9956e-163	-3.75507e-163	6.14635e-163	-1.2418e-162	-1.65862e-163	-1.02852e-162	-5.8174e-163	-1.37771e-162	5.61087e-163	1.4314e-162	-3.86738e-163	-2.30099e-163	-3.55262e-163	-1.61487e-164	2.19865e-163	4.80206e-163	-1.64877e-163	-2.50817e-163	-5.07239e-163	3.75022e-163	0
8.80235e-163	-1.46509e-163	-6.64566e-164	-4.73226e-164	-2.14331e-163	4.11026e-163	-1.83469e-163	2.5292e-163	-4.3874e-163	-2.24497e-163	-8.9956e-163	-3.75507e-163	6.14635e-163	-1.2418e-162	-1.65862e-163	-1.02852e-162	-5.8174e-163	-1.37771e-162	5.61087e-163	1.4314e-162	-3.86738e-163	-2.30099e-163	-3.55262e-163	-1.61487e-164	2.19865e-163	4.80206e-163	-1.64877e-163	-2.50817e-163	-5.07239e-163	3.75022e-163	0
8.80235e-163	-1.46509e-163	-6.64566e-164	-4.73226e-164	-2.14331e-163	4.11026e-163	-1.83469e-163	2.5292e-163	-4.3874e-163	-2.24497e-163	-8.9956e-163	-3.75507e-163	6.14635e-163	-1.2418e-162	-1.65862e-163	-1.02852e-162	-5.8174e-163	-1.37771e-162	5.61087e-163	1.4314e-162	-3.86738e-163	-2.30099e-163	-3.55262e-163	-1.61487e-164	2.19865e-163	4.80206e-163	-1.64877e-163	-2.50817e-163	-5.07239e-163	3.75022e-163	0
8.80235e-163	-1.46509e-163	-6.64566e-164	-4.73226e-164	-2.14331e-163	4.11026e-163	-1.83469e-163	2.5292e-163	-4.3874e-163	-2.24497e-163	-8.9956e-163	-3.75507e-163	6.14635e-163	-1.2418e-162	-1.65862e-163	-1.02852e-162	-5.8174e-163	-1.37771e-162	5.61087e-163	1.4314e-162	-3.86738e-163	-2.30099e-163	-3.55262e-163	-1.61487e-164	2.19865e-163	4.80206e-163	-1.64877e-163	-2.50817e-163	-5.07239e-163	3.75022e-163	0
8.80235e-163	-1.46509e-163	-6.64566e-164	-4.73226e-164	-2.14331e-163	4.11026e-163	-1.83469e-163	2.5292e-163	-4.3874e-163	-2.24497e-163	-8.9956e-163	-3.75507e-163	6.14635e-163	-1.2418e-162	-1.65862e-163	-1.02852e-162	-5.8174e-163	-1.37771e-162	5.61087e-163	1.4314e-162	-3.86738e-163	-2.30099e-163	-3.55262e-163	-1.61487e-164	2.19865e-163	4.80206e-163	-1.64877e-163	-2.50817e-163	-5.07239e-163	3.75022e-163	0
8.80235e-163	-1.46509e-163	-6.64566e-164	-4.73226e-164	-2.14331e-163	4.11026e-163	-1.83469e-163	2.5292e-163	-4.3874e-163	-2.24497e-163	-8.9956e-163	-3.75507e-163	6.14635e-163	-1.2418e-162	-1.65862e-163	-1.02852e-162	-5.8174e-163	-1.37771e-162	5.61087e-163	1.4314e-162	-3.86738e-163	-2.30099e-163	-3.55262e-163	-1.61487e-164	2.19865e-163	4.80206e-163	-1.64877e-163	-2.50817e-163	-5.07239e-163	3.75022e-163	0
8.80235e-163	-1.46509e-163	-6.64566e-164	-4.73226e-164	-2.14331e-163	4.11026e-163	-1.83469e-163	2.5292e-163	-4.3874e-163	-2.24497e-163	-8.9956e-163	-3.75507e-163	6.14635e-163	-1.2418e-162	-1.65862e-163	-1.02852e-162	-5.8174e-163	-1.37771e-162	5.61087e-163	1.4314e-162	-3.86738e-163	-2.30099e-163	-3.55262e-163	-1.61487e-164	2.19865e-163	4.80206e-163	-1.64877e-163	-2.50817e-163	-5.07239e-163	3.75022e-163	0
8.80235e-163	-1.46509e-163	-6.64566e-164	-4.73226e-164	-2.14331e-163	4.11026e-163	-1.83469e-163	2.5292e-163	-4.3874e-163	-2.24497e-163	-8.9956e-163	-3.75507e-163	6.14635e-163	-1.2418e-162	-1.65862e-163	-1.02852e-162	-5.8174e-163	-1.37771e-162	5.61087e-163	1.4314e-162	-3.86738e-163	-2.30099e-163	-3.55262e-163	-1.61487e-164	2.19865e-163	4.80206e-163	-1.64877e-163	-2.50817e-163	-5.07239e-163	3.75022e-163	0
8.80235e-163	-1.46509e-163	-6.64566e-164	-4.73226e-164	-2.14331e-163	4.11026e-163	-1.83469e-163	2.5292e-163	-4.3874e-163	-2.24497e-163	-8.9956e-163	-3.75507e-163	6.14635e-163	-1.2418e-162	-1.65862e-163	-1.02852e-162	-5.8174e-163	-1.37771e-162	5.61087e-163	1.4314e-162	-3.86738e-163	-2.30099e-163	-3.55262e-163	-1.61487e-164	2.19865e-163	4.80206e-163	-1.64877e-163	-2.50817e-163	-5.07239e-163	3.75022e-163	0
8.80235e-163	-1.46509e-163	-6.64566e-164	-4.73226e-164	-2.14331e-163	4.11026e-163	-1.83469e-163	2.5292e-163	-4.3874e-163	-2.24497e-163	-8.9956e-163	-3.75507e-163	6.14635e-163	-1.2418e-162	-1.65862e-163	-1.02852e-162	-5.8174e-163	-1.37771e-162	5.61087e-163	1.4314e-162	-3.86738e-163	-2.30099e-163	-3.55262e-163	-1.61487e-164	2.19865e-163	4.80206e-163	-1.64877e-163	-2.50817e-163	-5.07239e-163	3.75022e-163	0
8.80235e-163	-1.46509e-163	-6.64566e-164	-4.73226e-164	-2.14331e-163	4.11026e-163	-1.83469e-163	2.5292e-163	-4.3874e-163	-2.24497e-163	-8.9956e-163	-3.75507e-163	6.14635e-163	-1.2418e-162	-1.65862e-163	-1.02852e-162	-5.8174e-163	-1.37771e-162	5.61087e-163	1.4314e-162	-3.86738e-163	-2.30099e-163	-3.55262e-163	-1.61487e-164	2.19865e-163	4.80206e-163	-1.64877e-163	-2.50817e-163	-5.07239e-163	3.75022e-163	0
8.80235e-163	-1.46509e-163	-6.64566e-164	-4.73226e-164	-2.14331e-163	4.11026e-163	-1.83469e-163	2.5292e-163	-4.3874e-163	-2.24497e-163	-8.9956e-163	-3.75507e-163	6.14635e-163	-1.2418e-162	-1.65862e-163	-1.02852e-162	-5.8174e-163	-1.37771e-162	5.61087e-163	1.4314e-162	-3.86738e-163	-2.30099e-163	-3.55262e-163	-1.61487e-164	2.19865e-163	4.80206e-163	-1.64877e-163	-2.50817e-163	-5.07239e-163	3.75022e-163	0
8.80235e-163	-1.46509e-163	-6.64566e-164	-4.73226e-164	-2.14331e-163	4.11026e-163	-1.83469e-163	2.5292e-163	-4.3874e-163	-2.24497e-163	-8.9956e-163	-3.75507e-163	6.14635e-163	-1.2418e-162	-1.65862e-163	-1.02852e-162	-5.8174e-163	-1.37771e-162	5.61087e-163	1.4314e-162	-3.86738e-163	-2.30099e-163	-3.55262e-163	-1.61487e-164	2.19865e-163	4.80206e-163	-1.64877e-163	-2.50817e-163	-5.07239e-163	3.75022e-163	0
8.80235e-163	-1.46509e-163	-6.64566e-164	-4.73226e-164	-2.14331e-163	4.11026e-163	-1.83469e-163	2.5292e-163	-4.3874e-163	-2.24497e-163	-8.9956e-163	-3.75507e-163	6.14635e-163	-1.2418e-162	-1.65862e-163	-1.02852e-162	-5.8174e-163	-1.37771e-162	5.61087e-163	1.4314e-162	-3.86738e-163	-2.30099e-163	-3.55262e-163	-1.61487e-164	2.19865e-163	4.80206e-163	-1.64877e-163	-2.50817e-163	-5.07239e-163	3.75022e-163	0
8.80235e-163	-1.46509e-163	-6.64566e-164	-4.73226e-164	-2.14331e-163	4.11026e-163	-1.83469e-163	2.5292e-163	-4.3874e-163	-2.24497e-163	-8.9956e-163	-3.75507e-163	6.14635e-163	-1.2418e-162	-1.65862e-163	-1.02852e-162	-5.8174e-163	-1.37771e-162	5.61087e-163	1.4314e-162	-3.86738e-163	-2.30099e-163	-3.55262e-163	-1.61487e-164	2.19865e-163	4.80206e-163	-1.64877e-163	-2.50817e-163	-5.07239e-163	3.75022e-163	0
8.80235e-163	-1.46509e-163	-6.64566e-164	-4.73226e-164	-2.14331e-163	4.11026e-163	-1.83469e-163	2.5292e-163	-4.3874e-163	-2.24497e-163	-8.9956e-163	-3.75507e-163	6.14635e-163	-1.2418e-162	-1.65862e-163	-1.02852e-162	-5.8174e-163	-1.37771e-162	5.61087e-163	1.4314e-162	-3.86738e-163	-2.30099e-163	-3.55262e-163	-1.61487e-164	2.19865e-163	4.80206e-163	-1.64877e-163	-2.50817e-163	-5.07239e-163	3.75022e-163	0
8.80235e-163	-1.46509e-163	-6.64566e-164	-4.73226e-164	-2.14331e-163	4.11026e-163	-1.83469e-163	2.5292e-163	-4.3874e-163	-2.24497e-163	-8.9956e-163	-3.75507e-163	6.14635e-163	-1.2418e-162	-1.65862e-163	-1.02852e-162	-5.8174e-163	-1.37771e-162	5.61087e-163	1.4314e-162	-3.86738e-163	-2.30099e-163	-3.55262e-163	-1.61487e-164	2.19865e-163	4.80206e-163	-1.64877e-163	-2.50817e-163	-5.07239e-163	3.75022e-163	0
8.80235e-163	-1.46509e-163	-6.64566e-164	-4.73226e-164	-2.14331e-163	4.11026e-163	-1.83469e-163	2.5292e-163	-4.3874e-163	-2.24497e-163	-8.9956e-163	-3.75507e-163	6.14635e-163	-1.2418e-162	-1.65862e-163	-1.02852e-162	-5.8174e-163	-1.37771e-162	5.61087e-163	1.4314e-162	-3.86738e-163	-2.30099e-163	-3.55262e-163	-1.61487e-164	2.19865e-163	4.80206e-163	-1.64877e-163	-2.50817e-163	-5.07239e-163	3.75022e-163	0
8.80235e-163	-1.46509e-163	-6.64566e-164	-4.73226e-164	-2.14331e-163	4.11026e-163	-1.83469e-163	2.5292e-163	-4.3874e-163	-2.24497e-163	-8.9956e-163	-3.75507e-163	6.14635e-163	-1.2418e-162	-1.65862e-163	-1.02852e-162	-5.8174e-163	-1.37771e-162	5.61087e-163	1.4314e-162	-3.86738e-163	-2.30099e-163	-3.55262e-163	-1.61487e-164	2.19865e-163	4.80206e-163	-1.64877e-163	-2.50817e-163	-5.07239e-163	3.75022e-163	0
8.80235e-163	-1.46509e-163	-6.64566e-164	-4.73226e-164	-2.14331e-163	4.11026e-163	-1.83469e-163	2.5292e-163	-4.3874e-163	-2.24497e-163	-8.9956e-163	-3.75507e-163	6.14635e-163	-1.2418e-162	-1.65862e-163	-1.02852e-162	-5.8174e-163	-1.37771e-162	5.61087e-163	1.4314e-162	-3.86738e-163	-2.30099e-163	-3.55262e-163	-1.61487e-164	2.19865e-163	4.80206e-163	-1.64877e-163	-2.50817e-163	-5.07239e-163	3.75022e-163	0
8.80235e-163	-1.46509e-163	-6.64566e-164	-4.73226e-164	-2.14331e-163	4.11026e-163	-1.83469e-163	2.5292e-163	-4.3874e-163	-2.24497e-163	-8.9956e-163	-3.75507e-163	6.14635e-163	-1.2418e-162	-1.65862e-163	-1.02852e-162	-5.8174e-163	-1.37771e-162	5.61087e-163	1.4314e-162	-3.86738e-163	-2.30099e-163	-3.55262e-163	-1.61487e-164	2.19865e-163	4.80206e-163	-1.64877e-163	-2.50817e-163	-5.07239e-163	3.75022e-163	0
8.80235e-163	-1.46509e-163	-6.64566e-164	-4.73226e-164	-2.14331e-163	4.11026e-163	-1.83469e-163	2.5292e-163	-4.3874e-163	-2.24497e-163	-8.9956e-163	-3.75507e-163	6.14635e-163	-1.2418e-162	-1.65862e-163	-1.02852e-162	-5.8174e-163	-1.37771e-162	5.61087e-163	1.4314e-162	-3.86738e-163	-2.30099e-163	-3.55262e-163	-1.61487e-164	2.19865e-163	4.80206e-163	-1.64877e-163	-2.50817e-163	-5.07239e-163	3.75022e-163	0
8.80235e-163	-1.46509e-163	-6.64566e-164	-4.73226e-164	-2.14331e-163	4.11026e-163	-1.83469e-163	2.5292e-163	-4.3874e-163	-2.24497e-163	-8.9956e-163	-3.75507e-163	6.14635e-163	-1.2418e-162	-1.65862e-163	-1.02852e-162	-5.8174e-163	-1.37771e-162	5.61087e-163	1.4314e-162	-3.86738e-163	-2.30099e-163	-3.55262e-163	-1.61487e-164	2.19865e-163	4.80206e-163	-1.64877e-163	-2.50817e-163	-5.07239e-163	3.75022e-163	0
8.80235e-163	-1.46509e-163	-6.64566e-164	-4.73226e-164	-2.14331e-163	4.11026e-163	-1.83469e-163	2.5292e-163	-4.3874e-163	-2.24497e-163	-8.9956e-163	-3.75507e-163	6.14635e-163	-1.2418e-162	-1.65862e-163	-1.02852e-162	-5.8174e-163	-1.37771e-162	5.61087e-163	1.4314e-162	-3.86738e-163	-2.30099e-163	-3.55262e-163	-1.61487e-164	2.19865e-163	4.80206e-163	-1.64877e-163	-2.50817e-163	-5.07239e-163	3.75022e-163	0
8.80235e-163	-1.46509e-163	-6.64566e-164	-4.73226e-164	-2.14331e-163	4.11026e-163	-1.83469e-163	2.5292e-163	-4.3874e-163	-2.24497e-163	-8.9956e-163	-3.75507e-163	6.14635e-163	-1.2418e-162	-1.65862e-163	-1.02852e-162	-5.8174e-163	-1.37771e-162	5.61087e-163	1.4314e-162	-3.86738e-163	-2.30099e-163	-3.55262e-163	-1.61487e-164	2.19865e-163	4.80206e-163	-1.64877e-163	-2.50817e-163	-5.07239e-163	3.75022e-163	0
8.80235e-163	-1.46509e-163	-6.64566e-164	-4.73226e-164	-2.14331e-163	4.11026e-163	-1.83469e-163	2.5292e-163	-4.3874e-163	-2.24497e-163	-8.9956e-163	-3.75507e-163	6.14635e-163	-1.2418e-162	-1.65862e-163	-1.02852e-162	-5.8174e-163	-1.37771e-162	5.61087e-163	1.4314e-162	-3.86738e-163	-2.30099e-163	-3.55262e-163	-1.61487e-164	2.19865e-163	4.80206e-163	-1.64877e-163	-2.50817e-163	-5.07239e-163	3.75022e-163	0
8.80235e-163	-1.46509e-163	-6.64566e-164	-4.73226e-164	-2.14331e-163	4.11026e-163	-1.83469e-163	2.5292e-163	-4.3874e-163	-2.24497e-163	-8.9956e-163	-3.75507e-163	6.14635e-163	-1.2418e-162	-1.65862e-163	-1.02852e-162	-5.8174e-163	-1.37771e-162	5.61087e-163	1.4314e-162	-3.86738e-163	-2.30099e-163	-3.55262e-163	-1.61487e-164	2.19865e-163	4.80206e-163	-1.64877e-163	-2.50817e-163	-5.07239e-163	3.75022e-163	0
8.80235e-163	-1.46509e-163	-6.64566e-164	-4.73226e-164	-2.14331e-163	4.11026e-163	-1.83469e-163	2.5292e-163	-4.3874e-163	-2.24497e-163	-8.9956e-163	-3.75507e-163	6.14635e-163	-1.2418e-162	-1.65862e-163	-1.02852e-162	-5.8174e-163	-1.37771e-162	5.61087e-163	1.4314e-162	-3.86738e-163	-2.30099e-163	-3.55262e-163	-1.61487e-164	2.19865e-163	4.80206e-163	-1.64877e-163	-2.50817e-163	-5.07239e-163	3.75022e-163	0
8.80235e-163	-1.46509e-163	-6.64566e-164	-4.73226e-164	-2.14331e-163	4.11026e-163	-1.83469e-163	2.5292e-163	-4.3874e-163	-2.24497e-163	-8.9956e-163	-3.75507e-163	6.14635e-163	-1.2418e-162	-1.65862e-163	-1.02852e-162	-5.8174e-163	-1.37771e-162	5.61087e-163	1.4314e-162	-3.86738e-163	-2.30099e-163	-3.55262e-163	-1.61487e-164	2.19865e-163	4.80206e-163	-1.64877e-163	-2.50817e-163	-5.07239e-163	3.75022e-163	0
8.80235e-163	-1.46509e-163	-6.64566e-164	-4.73226e-164	-2.14331e-163	4.11026e-163	-1.83469e-163	2.5292e-163	-4.3874e-163	-2.24497e-163	-8.9956e-163	-3.75507e-163	6.14635e-163	-1.2418e-162	-1.65862e-163	-1.02852e-162	-5.8174e-163	-1.37771e-162	5.61087e-163	1.4314e-162	-3.86738e-163	-2.30099e-163	-3.55262e-163	-1.61487e-164	2.19865e-163	4.80206e-163	-1.64877e-163	-2.50817e-163	-5.07239e-163	3.75022e-163	0
8.80235e-163	-1.46509e-163	-6.64566e-164	-4.73226e-164	-2.14331e-163	4.11026e-163	-1.83469e-163	2.5292e-163	-4.3874e-163	-2.24497e-163	-8.9956e-163	-3.75507e-163	6.14635e-163	-1.2418e-162	-1.65862e-163	-1.02852e-162	-5.8174e-163	-1.37771e-162	5.61087e-163	1.4314e-162	-3.86738e-163	-2.30099e-163	-3.55262e-163	-1.61487e-164	2.19865e-163	4.80206e-163	-1.64877e-163	-2.50817e-163	-5.07239e-163	3.75022e-163	0
8.80235e-163	-1.46509e-163	-6.64566e-164	-4.73226e-164	-2.14331e-163	4.11026e-163	-1.83469e-163	2.5292e-163	-4.3874e-163	-2.24497e-163	-8.9956e-163	-3.75507e-163	6.14635e-163	-1.2418e-162	-1.65862e-163	-1.02852e-162	-5.8174e-163	-1.37771e-162	5.61087e-163	1.4314e-162	-3.86738e-163	-2.30099e-163	-3.55262e-163	-1.61487e-164	2.19865e-163	4.80206e-163	-1.64877e-163	-2.50817e-163	-5.07239e-163	3.75022e-163	0
8.80235e-163	-1.46509e-163	-6.64566e-164	-4.73226e-164	-2.14331e-163	4.11026e-163	-1.83469e-163	2.5292e-163	-4.3874e-163	-2.24497e-163	-8.9956e-163	-3.75507e-163	6.14635e-163	-1.2418e-162	-1.65862e-163	-1.02852e-162	-5.8174e-163	-1.37771e-162	5.61087e-163	1.4314e-162	-3.86738e-163	-2.30099e-163	-3.55262e-163	-1.61487e-164	2.19865e-163	4.80206e-163	-1.64877e-163	-2.50817e-163	-5.07239e-163	3.75022e-163	0
8.80235e-163	-1.46509e-163	-6.64566e-164	-4.73226e-164	-2.14331e-163	4.11026e-163	-1.83469e-163	2.5292e-163	-4.3874e-163	-2.24497e-163	-8.9956e-163	-3.75507e-163	6.14635e-163	-1.2418e-162	-1.65862e-163	-1.02852e-162	-5.8174e-163	-1.37771e-162	5.61087e-163	1.4314e-162	-3.86738e-163	-2.30099e-163	-3.55262e-163	-1.61487e-164	2.19865e-163	4.80206e-163	-1.64877e-163	-2.50817e-163	-5.07239e-163	3.75022e-163	0
8.80235e-163	-1.46509e-163	-6.64566e-164	-4.73226e-164	-2.14331e-163	4.11026e-163	-1.83469e-163	2.5292e-163	-4.3874e-163	-2.24497e-163	-8.9956e-163	-3.75507e-163	6.14635e-163	-1.2418e-162	-1.65862e-163	-1.02852e-162	-5.8174e-163	-1.37771e-162	5.61087e-163	1.4314e-162	-3.86738e-163	-2.30099e-163	-3.55262e-163	-1.61487e-164	2.19865e-163	4.80206e-163	-1.64877e-163	-2.50817e-163	-5.07239e-163	3.75022e-163	0
8.80235e-163	-1.46509e-163	-6.64566e-164	-4.73226e-164	-2.14331e-163	4.11026e-163	-1.83469e-163	2.5292e-163	-4.3874e-163	-2.24497e-163	-8.9956e-163	-3.75507e-163	6.14635e-163	-1.2418e-162	-1.65862e-163	-1.02852e-162	-5.8174e-163	-1.37771e-162	5.61087e-163	1.4314e-162	-3.86738e-163	-2.30099e-163	-3.55262e-163	-1.61487e-164	2.19865e-163	4.80206e-163	-1.64877e-163	-2.50817e-163	-5.07239e-163	3.75022e-163	0
8.80235e-163	-1.46509e-163	-6.64566e-164	-4.73226e-164	-2.14331e-163	4.11026e-163	-1.83469e-163	2.5292e-163	-4.3874e-163	-2.24497e-163	-8.9956e-163	-3.75507e-163	6.14635e-163	-1.2418e-162	-1.65862e-163	-1.02852e-162	-5.8174e-163	-1.37771e-162	5.61087e-163	1.4314e-162	-3.86738e-163	-2.30099e-163	-3.55262e-163	-1.61487e-164	2.19865e-163	4.80206e-163	-1.64877e-163	-2.50817e-163	-5.07239e-163	3.75022e-163	0
8.80235e-163	-1.46509e-163	-6.64566e-164	-4.73226e-164	-2.14331e-163	4.11026e-163	-1.83469e-163	2.5292e-163	-4.3874e-163	-2.24497e-163	-8.9956e-163	-3.75507e-163	6.14635e-163	-1.2418e-162	-1.65862e-163	-1.02852e-162	-5.8174e-163	-1.37771e-162	5.61087e-163	1.4314e-162	-3.86738e-163	-2.30099e-163	-3.55262e-163	-1.61487e-164	2.19865e-163	4.80206e-163	-1.64877e-163	-2.50817e-163	-5.07239e-163	3.75022e-163	0
8.80235e-163	-1.46509e-163	-6.64566e-164	-4.73226e-164	-2.14331e-163	4.11026e-163	-1.83469e-163	2.5292e-163	-4.3874e-163	-2.24497e-163	-8.9956e-163	-3.75507e-163	6.14635e-163	-1.2418e-162	-1.65862e-163	-1.02852e-162	-5.8174e-163	-1.37771e-162	5.61087e-163	1.4314e-162	-3.86738e-163	-2.30099e-163	-3.55262e-163	-1.61487e-164	2.19865e-163	4.80206e-163	-1.64877e-163	-2.50817e-163	-5.07239e-163	3.75022e-163	0
8.80235e-163	-1.46509e-163	-6.64566e-164	-4.73226e-164	-2.14331e-163	4.11026e-163	-1.83469e-163	2.5292e-163	-4.3874e-163	-2.24497e-163	-8.9956e-163	-3.75507e-163	6.14635e-163	-1.2418e-162	-1.65862e-163	-1.02852e-162	-5.8174e-163	-1.37771e-162	5.61087e-163	1.4314e-162	-3.86738e-163	-2.30099e-163	-3.55262e-163	-1.61487e-164	2.19865e-163	4.80206e-163	-1.64877e-163	-2.50817e-163	-5.07239e-163	3.75022e-163	0
8.80235e-163	-1.46509e-163	-6.64566e-164	-4.73226e-164	-2.14331e-163	4.11026e-163	-1.83469e-163	2.5292e-163	-4.3874e-163	-2.24497e-163	-8.9956e-163	-3.75507e-163	6.14635e-163	-1.2418e-162	-1.65862e-163	-1.02852e-162	-5.8174e-163	-1.37771e-162	5.61087e-163	1.4314e-162	-3.86738e-163	-2.30099e-163	-3.55262e-163	-1.61487e-164	2.19865e-163	4.80206e-163	-1.64877e-163	-2.50817e-163	-5.07239e-163	3.75022e-163	0
8.80235e-163	-1.46509e-163	-6.64566e-164	-4.73226e-164	-2.14331e-163	4.11026e-163	-1.83469e-163	2.5292e-163	-4.3874e-163	-2.24497e-163	-8.9956e-163	-3.75507e-163	6.14635e-163	-1.2418e-162	-1.65862e-163	-1.02852e-162	-5.8174e-163	-1.37771e-162	5.61087e-163	1.4314e-162	-3.86738e-163	-2.30099e-163	-3.55262e-163	-1.61487e-164	2.19865e-163	4.80206e-163	-1.64877e-163	-2.50817e-163	-5.07239e-163	3.75022e-163	0
8.80235e-163	-1.46509e-163	-6.64566e-164	-4.73226e-164	-2.14331e-163	4.11026e-163	-1.83469e-163	2.5292e-163	-4.3874e-163	-2.24497e-163	-8.9956e-163	-3.75507e-163	6.14635e-163	-1.2418e-162	-1.65862e-163	-1.02852e-162	-5.8174e-163	-1.37771e-162	5.61087e-163	1.4314e-162	-3.86738e-163	-2.30099e-163	-3.55262e-163	-1.61487e-164	2.19865e-163	4.80206e-163	-1.64877e-163	-2.50817e-163	-5.07239e-163	3.75022e-163	0
8.80235e-163	-1.46509e-163	-6.64566e-164	-4.73226e-164	-2.14331e-163	4.11026e-163	-1.83469e-163	2.5292e-163	-4.3874e-163	-2.24497e-163	-8.9956e-163	-3.75507e-163	6.14635e-163	-1.2418e-162	-1.65862e-163	-1.02852e-162	-5.8174e-163	-1.37771e-162	5.61087e-163	1.4314e-162	-3.86738e-163	-2.30099e-163	-3.55262e-163	-1.61487e-164	2.19865e-163	4.80206e-163	-1.64877e-163	-2.50817e-163	-5.07239e-163	3.75022e-163	0
8.80235e-163	-1.46509e-163	-6.64566e-164	-4.73226e-164	-2.14331e-163	4.11026e-163	-1.83469e-163	2.5292e-163	-4.3874e-163	-2.24497e-163	-8.9956e-163	-3.75507e-163	6.14635e-163	-1.2418e-162	-1.65862e-163	-1.02852e-162	-5.8174e-163	-1.37771e-162	5.61087e-163	1.4314e-162	-3.86738e-163	-2.30099e-163	-3.55262e-163	-1.61487e-164	2.19865e-163	4.80206e-163	-1.64877e-163	-2.50817e-163	-5.07239e-163	3.75022e-163	0
8.80235e-163	-1.46509e-163	-6.64566e-164	-4.73226e-164	-2.14331e-163	4.11026e-163	-1.83469e-163	2.5292e-163	-4.3874e-163	-2.24497e-163	-8.9956e-163	-3.75507e-163	6.14635e-163	-1.2418e-162	-1.65862e-163	-1.02852e-162	-5.8174e-163	-1.37771e-162	5.61087e-163	1.4314e-162	-3.86738e-163	-2.30099e-163	-3.55262e-163	-1.61487e-164	2.19865e-163	4.80206e-163	-1.64877e-163	-2.50817e-163	-5.07239e-163	3.75022e-163	0
8.80235e-163	-1.46509e-163	-6.64566e-164	-4.73226e-164	-2.14331e-163	4.11026e-163	-1.83469e-163	2.5292e-163	-4.3874e-163	-2.24497e-163	-8.9956e-163	-3.75507e-163	6.14635e-163	-1.2418e-162	-1.65862e-163	-1.02852e-162	-5.8174e-163	-1.37771e-162	5.61087e-163	1.4314e-162	-3.86738e-163	-2.30099e-163	-3.55262e-163	-1.61487e-164	2.19865e-163	4.80206e-163	-1.64877e-163	-2.50817e-163	-5.07239e-163	3.75022e-163	0
8.80235e-163	-1.46509e-163	-6.64566e-164	-4.73226e-164	-2.14331e-163	4.11026e-163	-1.83469e-163	2.5292e-163	-4.3874e-163	-2.24497e-163	-8.9956e-163	-3.75507e-163	6.14635e-163	-1.2418e-162	-1.65862e-163	-1.02852e-162	-5.8174e-163	-1.37771e-162	5.61087e-163	1.4314e-162	-3.86738e-163	-2.30099e-163	-3.55262e-163	-1.61487e-164	2.19865e-163	4.80206e-163	-1.64877e-163	-2.50817e-163	-5.07239e-163	3.75022e-163	0
8.80235e-163	-1.46509e-163	-6.64566e-164	-4.73226e-164	-2.14331e-163	4.11026e-163	-1.83469e-163	2.5292e-163	-4.3874e-163	-2.24497e-163	-8.9956e-163	-3.75507e-163	6.14635e-163	-1.2418e-162	-1.65862e-163	-1.02852e-162	-5.8174e-163	-1.37771e-162	5.61087e-163	1.4314e-162	-3.86738e-163	-2.30099e-163	-3.55262e-163	-1.61487e-164	2.19865e-163	4.80206e-163	-1.64877e-163	-2.50817e-163	-5.07239e-163	3.75022e-163	0
8.80235e-163	-1.46509e-163	-6.64566e-164	-4.73226e-164	-2.14331e-163	4.11026e-163	-1.83469e-163	2.5292e-163	-4.3874e-163	-2.24497e-163	-8.9956e-163	-3.75507e-163	6.14635e-163	-1.2418e-162	-1.65862e-163	-1.02852e-162	-5.8174e-163	-1.37771e-162	5.61087e-163	1.4314e-162	-3.86738e-163	-2.30099e-163	-3.55262e-163	-1.61487e-164	2.19865e-163	4.80206e-163	-1.64877e-163	-2.50817e-163	-5.07239e-163	3.75022e-163	0
8.80235e-163	-1.46509e-163	-6.64566e-164	-4.73226e-164	-2.14331e-163	4.11026e-163	-1.83469e-163	2.5292e-163	-4.3874e-163	-2.24497e-163	-8.9956e-163	-3.75507e-163	6.14635e-163	-1.2418e-162	-1.65862e-163	-1.02852e-162	-5.8174e-163	-1.37771e-162	5.61087e-163	1.4314e-162	-3.86738e-163	-2.30099e-163	-3.55262e-163	-1.61487e-164	2.19865e-163	4.80206e-163	-1.64877e-163	-2.50817e-163	-5.07239e-163	3.75022e-163	0
8.80235e-163	-1.46509e-163	-6.64566e-164	-4.73226e-164	-2.14331e-163	4.11026e-163	-1.83469e-163	2.5292e-163	-4.3874e-163	-2.24497e-163	-8.9956e-163	-3.75507e-163	6.14635e-163	-1.2418e-162	-1.65862e-163	-1.02852e-162	-5.8174e-163	-1.37771e-162	5.61087e-163	1.4314e-162	-3.86738e-163	-2.30099e-163	-3.55262e-163	-1.61487e-164	2.19865e-163	4.80206e-163	-1.64877e-163	-2.50817e-163	-5.07239e-163	3.75022e-163	0
8.80235e-163	-1.46509e-163	-6.64566e-164	-4.73226e-164	-2.14331e-163	4.11026e-163	-1.83469e-163	2.5292e-163	-4.3874e-163	-2.24497e-163	-8.9956e-163	-3.75507e-163	6.14635e-163	-1.2418e-162	-1.65862e-163	-1.02852e-162	-5.8174e-163	-1.37771e-162	5.61087e-163	1.4314e-162	-3.86738e-163	-2.30099e-163	-3.55262e-163	-1.61487e-164	2.19865e-163	4.80206e-163	-1.64877e-163	-2.50817e-163	-5.07239e-163	3.75022e-163	0
8.80235e-163	-1.46509e-163	-6.64566e-164	-4.73226e-164	-2.14331e-163	4.11026e-163	-1.83469e-163	2.5292e-163	-4.3874e-163	-2.24497e-163	-8.9956e-163	-3.75507e-163	6.14635e-163	-1.2418e-162	-1.65862e-163	-1.02852e-162	-5.8174e-163	-1.37771e-162	5.61087e-163	1.4314e-162	-3.86738e-163	-2.30099e-163	-3.55262e-163	-1.61487e-164	2.19865e-163	4.80206e-163	-1.64877e-163	-2.50817e-163	-5.07239e-163	3.75022e-163	0
8.80235e-163	-1.46509e-163	-6.64566e-164	-4.73226e-164	-2.14331e-163	4.11026e-163	-1.83469e-163	2.5292e-163	-4.3874e-163	-2.24497e-163	-8.9956e-163	-3.75507e-163	6.14635e-163	-1.2418e-162	-1.65862e-163	-1.02852e-162	-5.8174e-163	-1.37771e-162	5.61087e-163	1.4314e-162	-3.86738e-163	-2.30099e-163	-3.55262e-163	-1.61487e-164	2.19865e-163	4.80206e-163	-1.64877e-163	-2.50817e-163	-5.07239e-163	3.75022e-163	0
8.80235e-163	-1.46509e-163	-6.64566e-164	-4.73226e-164	-2.14331e-163	4.11026e-163	-1.83469e-163	2.5292e-163	-4.3874e-163	-2.24497e-163	-8.9956e-163	-3.75507e-163	6.14635e-163	-1.2418e-162	-1.65862e-163	-1.02852e-162	-5.8174e-163	-1.37771e-162	5.61087e-163	1.4314e-162	-3.86738e-163	-2.30099e-163	-3.55262e-163	-1.61487e-164	2.19865e-163	4.80206e-163	-1.64877e-163	-2.50817e-163	-5.07239e-163	3.75022e-163	0
8.80235e-163	-1.46509e-163	-6.64566e-164	-4.73226e-164	-2.14331e-163	4.11026e-163	-1.83469e-163	2.5292e-163	-4.3874e-163	-2.24497e-163	-8.9956e-163	-3.75507e-163	6.14635e-163	-1.2418e-162	-1.65862e-163	-1.02852e-162	-5.8174e-163	-1.37771e-162	5.61087e-163	1.4314e-162	-3.86738e-163	-2.30099e-163	-3.55262e-163	-1.61487e-164	2.19865e-163	4.80206e-163	-1.64877e-163	-2.50817e-163	-5.07239e-163	3.75022e-163	0
8.80235e-163	-1.46509e-163	-6.64566e-164	-4.73226e-164	-2.14331e-163	4.11026e-163	-1.83469e-163	2.5292e-163	-4.3874e-163	-2.24497e-163	-8.9956e-163	-3.75507e-163	6.14635e-163	-1.2418e-162	-1.65862e-163	-1.02852e-162	-5.8174e-163	-1.37771e-162	5.61087e-163	1.4314e-162	-3.86738e-163	-2.30099e-163	-3.55262e-163	-1.61487e-164	2.19865e-163	4.80206e-163	-1.64877e-163	-2.50817e-163	-5.07239e-163	3.75022e-163	0
8.80235e-163	-1.46509e-163	-6.64566e-164	-4.73226e-164	-2.14331e-163	4.11026e-163	-1.83469e-163	2.5292e-163	-4.3874e-163	-2.24497e-163	-8.9956e-163	-3.75507e-163	6.14635e-163	-1.2418e-162	-1.65862e-163	-1.02852e-162	-5.8174e-163	-1.37771e-162	5.61087e-163	1.4314e-162	-3.86738e-163	-2.30099e-163	-3.55262e-163	-1.61487e-164	2.19865e-163	4.80206e-163	-1.64877e-163	-2.50817e-163	-5.07239e-163	3.75022e-163	0
8.80235e-163	-1.46509e-163	-6.64566e-164	-4.73226e-164	-2.14331e-163	4.11026e-163	-1.83469e-163	2.5292e-163	-4.3874e-163	-2.24497e-163	-8.9956e-163	-3.75507e-163	6.14635e-163	-1.2418e-162	-1.65862e-163	-1.02852e-162	-5.8174e-163	-1.37771e-162	5.61087e-163	1.4314e-162	-3.86738e-163	-2.30099e-163	-3.55262e-163	-1.61487e-164	2.19865e-163	4.80206e-163	-1.64877e-163	-2.50817e-163	-5.07239e-163	3.75022e-163	0
8.80235e-163	-1.46509e-163	-6.64566e-164	-4.73226e-164	-2.14331e-163	4.11026e-163	-1.83469e-163	2.5292e-163	-4.3874e-163	-2.24497e-163	-8.9956e-163	-3.75507e-163	6.14635e-163	-1.2418e-162	-1.65862e-163	-1.02852e-162	-5.8174e-163	-1.37771e-162	5.61087e-163	1.4314e-162	-3.86738e-163	-2.30099e-163	-3.55262e-163	-1.61487e-164	2.19865e-163	4.80206e-163	-1.64877e-163	-2.50817e-163	-5.07239e-163	3.75022e-163	0
8.80235e-163	-1.46509e-163	-6.64566e-164	-4.73226e-164	-2.14331e-163	4.11026e-163	-1.83469e-163	2.5292e-163	-4.3874e-163	-2.24497e-163	-8.9956e-163	-3.75507e-163	6.14635e-163	-1.2418e-162	-1.65862e-163	-1.02852e-162	-5.8174e-163	-1.37771e-162	5.61087e-163	1.4314e-162	-3.86738e-163	-2.30099e-163	-3.55262e-163	-1.61487e-164	2.19865e-163	4.80206e-163	-1.64877e-163	-2.50817e-163	-5.07239e-163	3.75022e-163	0
8.80235e-163	-1.46509e-163	-6.64566e-164	-4.73226e-164	-2.14331e-163	4.11026e-163	-1.83469e-163	2.5292e-163	-4.3874e-163	-2.24497e-163	-8.9956e-163	-3.75507e-163	6.14635e-163	-1.2418e-162	-1.65862e-163	-1.02852e-162	-5.8174e-163	-1.37771e-162	5.61087e-163	1.4314e-162	-3.86738e-163	-2.30099e-163	-3.55262e-163	-1.61487e-164	2.19865e-163	4.80206e-163	-1.64877e-163	-2.50817e-163	-5.07239e-163	3.75022e-163	0
8.80235e-163	-1.46509e-163	-6.64566e-164	-4.73226e-164	-2.14331e-163	4.11026e-163	-1.83469e-163	2.5292e-163	-4.3874e-163	-2.24497e-163	-8.9956e-163	-3.75507e-163	6.14635e-163	-1.2418e-162	-1.65862e-163	-1.02852e-162	-5.8174e-163	-1.37771e-162	5.61087e-163	1.4314e-162	-3.86738e-163	-2.30099e-163	-3.55262e-163	-1.61487e-164	2.19865e-163	4.80206e-163	-1.64877e-163	-2.50817e-163	-5.07239e-163	3.75022e-163	0
8.80235e-163	-1.46509e-163	-6.64566e-164	-4.73226e-164	-2.14331e-163	4.11026e-163	-1.83469e-163	2.5292e-163	-4.3874e-163	-2.24497e-163	-8.9956e-163	-3.75507e-163	6.14635e-163	-1.2418e-162	-1.65862e-163	-1.02852e-162	-5.8174e-163	-1.37771e-162	5.61087e-163	1.4314e-162	-3.86738e-163	-2.30099e-163	-3.55262e-163	-1.61487e-164	2.19865e-163	4.80206e-163	-1.64877e-163	-2.50817e-163	-5.07239e-163	3.75022e-163	0
8.80235e-163	-1.46509e-163	-6.64566e-164	-4.73226e-164	-2.14331e-163	4.11026e-163	-1.83469e-163	2.5292e-163	-4.3874e-163	-2.24497e-163	-8.9956e-163	-3.75507e-163	6.14635e-163	-1.2418e-162	-1.65862e-163	-1.02852e-162	-5.8174e-163	-1.37771e-162	5.61087e-163	1.4314e-162	-3.86738e-163	-2.30099e-163	-3.55262e-163	-1.61487e-164	2.19865e-163	4.80206e-163	-1.64877e-163	-2.50817e-163	-5.07239e-163	3.75022e-163	0
8.80235e-163	-1.46509e-163	-6.64566e-164	-4.73226e-164	-2.14331e-163	4.11026e-163	-1.83469e-163	2.5292e-163	-4.3874e-163	-2.24497e-163	-8.9956e-163	-3.75507e-163	6.14635e-163	-1.2418e-162	-1.65862e-163	-1.02852e-162	-5.8174e-163	-1.37771e-162	5.61087e-163	1.4314e-162	-3.86738e-163	-2.30099e-163	-3.55262e-163	-1.61487e-164	2.19865e-163	4.80206e-163	-1.64877e-163	-2.50817e-163	-5.07239e-163	3.75022e-163	0
8.80235e-163	-1.46509e-163	-6.64566e-164	-4.73226e-164	-2.14331e-163	4.11026e-163	-1.83469e-163	2.5292e-163	-4.3874e-163	-2.24497e-163	-8.9956e-163	-3.75507e-163	6.14635e-163	-1.2418e-162	-1.65862e-163	-1.02852e-162	-5.8174e-163	-1.37771e-162	5.61087e-163	1.4314e-162	-3.86738e-163	-2.30099e-163	-3.55262e-163	-1.61487e-164	2.19865e-163	4.80206e-163	-1.64877e-163	-2.50817e-163	-5.07239e-163	3.75022e-163	0
8.80235e-163	-1.46509e-163	-6.64566e-164	-4.73226e-164	-2.14331e-163	4.11026e-163	-1.83469e-163	2.5292e-163	-4.3874e-163	-2.24497e-163	-8.9956e-163	-3.75507e-163	6.14635e-163	-1.2418e-162	-1.65862e-163	-1.02852e-162	-5.8174e-163	-1.37771e-162	5.61087e-163	1.4314e-162	-3.86738e-163	-2.30099e-163	-3.55262e-163	-1.61487e-164	2.19865e-163	4.80206e-163	-1.64877e-163	-2.50817e-163	-5.07239e-163	3.75022e-163	0
8.80235e-163	-1.46509e-163	-6.64566e-164	-4.73226e-164	-2.14331e-163	4.11026e-163	-1.83469e-163	2.5292e-163	-4.3874e-163	-2.24497e-163	-8.9956e-163	-3.75507e-163	6.14635e-163	-1.2418e-162	-1.65862e-163	-1.02852e-162	-5.8174e-163	-1.37771e-162	5.61087e-163	1.4314e-162	-3.86738e-163	-2.30099e-163	-3.55262e-163	-1.61487e-164	2.19865e-163	4.80206e-163	-1.64877e-163	-2.50817e-163	-5.07239e-163	3.75022e-163	0
8.80235e-163	-1.46509e-163	-6.64566e-164	-4.73226e-164	-2.14331e-163	4.11026e-163	-1.83469e-163	2.5292e-163	-4.3874e-163	-2.24497e-163	-8.9956e-163	-3.75507e-163	6.14635e-163	-1.2418e-162	-1.65862e-163	-1.02852e-162	-5.8174e-163	-1.37771e-162	5.61087e-163	1.4314e-162	-3.86738e-163	-2.30099e-163	-3.55262e-163	-1.61487e-164	2.19865e-163	4.80206e-163	-1.64877e-163	-2.50817e-163	-5.07239e-163	3.75022e-163	0
8.80235e-163	-1.46509e-163	-6.64566e-164	-4.73226e-164	-2.14331e-163	4.11026e-163	-1.83469e-163	2.5292e-163	-4.3874e-163	-2.24497e-163	-8.9956e-163	-3.75507e-163	6.14635e-163	-1.2418e-162	-1.65862e-163	-1.02852e-162	-5.8174e-163	-1.37771e-162	5.61087e-163	1.4314e-162	-3.86738e-163	-2.30099e-163	-3.55262e-163	-1.61487e-164	2.19865e-163	4.80206e-163	-1.64877e-163	-2.50817e-163	-5.07239e-163	3.75022e-163	0
8.80235e-163	-1.46509e-163	-6.64566e-164	-4.73226e-164	-2.14331e-163	4.11026e-163	-1.83469e-163	2.5292e-163	-4.3874e-163	-2.24497e-163	-8.9956e-163	-3.75507e-163	6.14635e-163	-1.2418e-162	-1.65862e-163	-1.02852e-162	-5.8174e-163	-1.37771e-162	5.61087e-163	1.4314e-162	-3.86738e-163	-2.30099e-163	-3.55262e-163	-1.61487e-164	2.19865e-163	4.80206e-163	-1.64877e-163	-2.50817e-163	-5.07239e-163	3.75022e-163	0
8.80235e-163	-1.46509e-163	-6.64566e-164	-4.73226e-164	-2.14331e-163	4.11026e-163	-1.83469e-163	2.5292e-163	-4.3874e-163	-2.24497e-163	-8.9956e-163	-3.75507e-163	6.14635e-163	-1.2418e-162	-1.65862e-163	-1.02852e-162	-5.8174e-163	-1.37771e-162	5.61087e-163	1.4314e-162	-3.86738e-163	-2.30099e-163	-3.55262e-163	-1.61487e-164	2.19865e-163	4.80206e-163	-1.64877e-163	-2.50817e-163	-5.07239e-163	3.75022e-163	0
8.80235e-163	-1.46509e-163	-6.64566e-164	-4.73226e-164	-2.14331e-163	4.11026e-163	-1.83469e-163	2.5292e-163	-4.3874e-163	-2.24497e-163	-8.9956e-163	-3.75507e-163	6.14635e-163	-1.2418e-162	-1.65862e-163	-1.02852e-162	-5.8174e-163	-1.37771e-162	5.61087e-163	1.4314e-162	-3.86738e-163	-2.30099e-163	-3.55262e-163	-1.61487e-164	2.19865e-163	4.80206e-163	-1.64877e-163	-2.50817e-163	-5.07239e-163	3.75022e-163	0
8.80235e-163	-1.46509e-163	-6.64566e-164	-4.73226e-164	-2.14331e-163	4.11026e-163	-1.83469e-163	2.5292e-163	-4.3874e-163	-2.24497e-163	-8.9956e-163	-3.75507e-163	6.14635e-163	-1.2418e-162	-1.65862e-163	-1.02852e-162	-5.8174e-163	-1.37771e-162	5.61087e-163	1.4314e-162	-3.86738e-163	-2.30099e-163	-3.55262e-163	-1.61487e-164	2.19865e-163	4.80206e-163	-1.64877e-163	-2.50817e-163	-5.07239e-163	3.75022e-163	0
8.80235e-163	-1.46509e-163	-6.64566e-164	-4.73226e-164	-2.14331e-163	4.11026e-163	-1.83469e-163	2.5292e-163	-4.3874e-163	-2.24497e-163	-8.9956e-163	-3.75507e-163	6.14635e-163	-1.2418e-162	-1.65862e-163	-1.02852e-162	-5.8174e-163	-1.37771e-162	5.61087e-163	1.4314e-162	-3.86738e-163	-2.30099e-163	-3.55262e-163	-1.61487e-164	2.19865e-163	4.80206e-163	-1.64877e-163	-2.50817e-163	-5.07239e-163	3.75022e-163	0
8.80235e-163	-1.46509e-163	-6.64566e-164	-4.73226e-164	-2.14331e-163	4.11026e-163	-1.83469e-163	2.5292e-163	-4.3874e-163	-2.24497e-163	-8.9956e-163	-3.75507e-163	6.14635e-163	-1.2418e-162	-1.65862e-163	-1.02852e-162	-5.8174e-163	-1.37771e-162	5.61087e-163	1.4314e-162	-3.86738e-163	-2.30099e-163	-3.55262e-163	-1.61487e-164	2.19865e-163	4.80206e-163	-1.64877e-163	-2.50817e-163	-5.07239e-163	3.75022e-163	0
8.80235e-163	-1.46509e-163	-6.64566e-164	-4.73226e-164	-2.14331e-163	4.11026e-163	-1.83469e-163	2.5292e-163	-4.3874e-163	-2.24497e-163	-8.9956e-163	-3.75507e-163	6.14635e-163	-1.2418e-162	-1.65862e-163	-1.02852e-162	-5.8174e-163	-1.37771e-162	5.61087e-163	1.4314e-162	-3.86738e-163	-2.30099e-163	-3.55262e-163	-1.61487e-164	2.19865e-163	4.80206e-163	-1.64877e-163	-2.50817e-163	-5.07239e-163	3.75022e-163	0
8.80235e-163	-1.46509e-163	-6.64566e-164	-4.73226e-164	-2.14331e-163	4.11026e-163	-1.83469e-163	2.5292e-163	-4.3874e-163	-2.24497e-163	-8.9956e-163	-3.75507e-163	6.14635e-163	-1.2418e-162	-1.65862e-163	-1.02852e-162	-5.8174e-163	-1.37771e-162	5.61087e-163	1.4314e-162	-3.86738e-163	-2.30099e-163	-3.55262e-163	-1.61487e-164	2.19865e-163	4.80206e-163	-1.64877e-163	-2.50817e-163	-5.07239e-163	3.75022e-163	0
8.80235e-163	-1.46509e-163	-6.64566e-164	-4.73226e-164	-2.14331e-163	4.11026e-163	-1.83469e-163	2.5292e-163	-4.3874e-163	-2.24497e-163	-8.9956e-163	-3.75507e-163	6.14635e-163	-1.2418e-162	-1.65862e-163	-1.02852e-162	-5.8174e-163	-1.37771e-162	5.61087e-163	1.4314e-162	-3.86738e-163	-2.30099e-163	-3.55262e-163	-1.61487e-164	2.19865e-163	4.80206e-163	-1.64877e-163	-2.50817e-163	-5.07239e-163	3.75022e-163	0
8.80235e-163	-1.46509e-163	-6.64566e-164	-4.73226e-164	-2.14331e-163	4.11026e-163	-1.83469e-163	2.5292e-163	-4.3874e-163	-2.24497e-163	-8.9956e-163	-3.75507e-163	6.14635e-163	-1.2418e-162	-1.65862e-163	-1.02852e-162	-5.8174e-163	-1.37771e-162	5.61087e-163	1.4314e-162	-3.86738e-163	-2.30099e-163	-3.55262e-163	-1.61487e-164	2.19865e-163	4.80206e-163	-1.64877e-163	-2.50817e-163	-5.07239e-163	3.75022e-163	0
8.80235e-163	-1.46509e-163	-6.64566e-164	-4.73226e-164	-2.14331e-163	4.11026e-163	-1.83469e-163	2.5292e-163	-4.3874e-163	-2.24497e-163	-8.9956e-163	-3.75507e-163	6.14635e-163	-1.2418e-162	-1.65862e-163	-1.02852e-162	-5.8174e-163	-1.37771e-162	5.61087e-163	1.4314e-162	-3.86738e-163	-2.30099e-163	-3.55262e-163	-1.61487e-164	2.19865e-163	4.80206e-163	-1.64877e-163	-2.50817e-163	-5.07239e-163	3.75022e-163	0
8.80235e-163	-1.46509e-163	-6.64566e-164	-4.73226e-164	-2.14331e-163	4.11026e-163	-1.83469e-163	2.5292e-163	-4.3874e-163	-2.24497e-163	-8.9956e-163	-3.75507e-163	6.14635e-163	-1.2418e-162	-1.65862e-163	-1.02852e-162	-5.8174e-163	-1.37771e-162	5.61087e-163	1.4314e-162	-3.86738e-163	-2.30099e-163	-3.55262e-163	-1.61487e-164	2.19865e-163	4.80206e-163	-1.64877e-163	-2.50817e-163	-5.07239e-163	3.75022e-163	0
8.80235e-163	-1.46509e-163	-6.64566e-164	-4.73226e-164	-2.14331e-163	4.11026e-163	-1.83469e-163	2.5292e-163	-4.3874e-163	-2.24497e-163	-8.9956e-163	-3.75507e-163	6.14635e-163	-1.2418e-162	-1.65862e-163	-1.02852e-162	-5.8174e-163	-1.37771e-162	5.61087e-163	1.4314e-162	-3.86738e-163	-2.30099e-163	-3.55262e-163	-1.61487e-164	2.19865e-163	4.80206e-163	-1.64877e-163	-2.50817e-163	-5.07239e-163	3.75022e-163	0
8.80235e-163	-1.46509e-163	-6.64566e-164	-4.73226e-164	-2.14331e-163	4.11026e-163	-1.83469e-163	2.5292e-163	-4.3874e-163	-2.24497e-163	-8.9956e-163	-3.75507e-163	6.14635e-163	-1.2418e-162	-1.65862e-163	-1.02852e-162	-5.8174e-163	-1.37771e-162	5.61087e-163	1.4314e-162	-3.86738e-163	-2.30099e-163	-3.55262e-163	-1.61487e-164	2.19865e-163	4.80206e-163	-1.64877e-163	-2.50817e-163	-5.07239e-163	3.75022e-163	0
8.80235e-163	-1.46509e-163	-6.64566e-164	-4.73226e-164	-2.14331e-163	4.11026e-163	-1.83469e-163	2.5292e-163	-4.3874e-163	-2.24497e-163	-8.9956e-163	-3.75507e-163	6.14635e-163	-1.2418e-162	-1.65862e-163	-1.02852e-162	-5.8174e-163	-1.37771e-162	5.61087e-163	1.4314e-162	-3.86738e-163	-2.30099e-163	-3.55262e-163	-1.61487e-164	2.19865e-163	4.80206e-163	-1.64877e-163	-2.50817e-163	-5.07239e-163	3.75022e-163	0
8.80235e-163	-1.46509e-163	-6.64566e-164	-4.73226e-164	-2.14331e-163	4.11026e-163	-1.83469e-163	2.5292e-163	-4.3874e-163	-2.24497e-163	-8.9956e-163	-3.75507e-163	6.14635e-163	-1.2418e-162	-1.65862e-163	-1.02852e-162	-5.8174e-163	-1.37771e-162	5.61087e-163	1.4314e-162	-3.86738e-163	-2.30099e-163	-3.55262e-163	-1.61487e-164	2.19865e-163	4.80206e-163	-1.64877e-163	-2.50817e-163	-5.07239e-163	3.75022e-163	0
8.80235e-163	-1.46509e-163	-6.64566e-164	-4.73226e-164	-2.14331e-163	4.11026e-163	-1.83469e-163	2.5292e-163	-4.3874e-163	-2.24497e-163	-8.9956e-163	-3.75507e-163	6.14635e-163	-1.2418e-162	-1.65862e-163	-1.02852e-162	-5.8174e-163	-1.37771e-162	5.61087e-163	1.4314e-162	-3.86738e-163	-2.30099e-163	-3.55262e-163	-1.61487e-164	2.19865e-163	4.80206e-163	-1.64877e-163	-2.50817e-163	-5.07239e-163	3.75022e-163	0
8.80235e-163	-1.46509e-163	-6.64566e-164	-4.73226e-164	-2.14331e-163	4.11026e-163	-1.83469e-163	2.5292e-163	-4.3874e-163	-2.24497e-163	-8.9956e-163	-3.75507e-163	6.14635e-163	-1.2418e-162	-1.65862e-163	-1.02852e-162	-5.8174e-163	-1.37771e-162	5.61087e-163	1.4314e-162	-3.86738e-163	-2.30099e-163	-3.55262e-163	-1.61487e-164	2.19865e-163	4.80206e-163	-1.64877e-163	-2.50817e-163	-5.07239e-163	3.75022e-163	0
8.80235e-163	-1.46509e-163	-6.64566e-164	-4.73226e-164	-2.14331e-163	4.11026e-163	-1.83469e-163	2.5292e-163	-4.3874e-163	-2.24497e-163	-8.9956e-163	-3.75507e-163	6.14635e-163	-1.2418e-162	-1.65862e-163	-1.02852e-162	-5.8174e-163	-1.37771e-162	5.61087e-163	1.4314e-162	-3.86738e-163	-2.30099e-163	-3.55262e-163	-1.61487e-164	2.19865e-163	4.80206e-163	-1.64877e-163	-2.50817e-163	-5.07239e-163	3.75022e-163	0
8.80235e-163	-1.46509e-163	-6.64566e-164	-4.73226e-164	-2.14331e-163	4.11026e-163	-1.83469e-163	2.5292e-163	-4.3874e-163	-2.24497e-163	-8.9956e-163	-3.75507e-163	6.14635e-163	-1.2418e-162	-1.65862e-163	-1.02852e-162	-5.8174e-163	-1.37771e-162	5.61087e-163	1.4314e-162	-3.86738e-163	-2.30099e-163	-3.55262e-163	-1.61487e-164	2.19865e-163	4.80206e-163	-1.64877e-163	-2.50817e-163	-5.07239e-163	3.75022e-163	0
8.80235e-163	-1.46509e-163	-6.64566e-164	-4.73226e-164	-2.14331e-163	4.11026e-163	-1.83469e-163	2.5292e-163	-4.3874e-163	-2.24497e-163	-8.9956e-163	-3.75507e-163	6.14635e-163	-1.2418e-162	-1.65862e-163	-1.02852e-162	-5.8174e-163	-1.37771e-162	5.61087e-163	1.4314e-162	-3.86738e-163	-2.30099e-163	-3.55262e-163	-1.61487e-164	2.19865e-163	4.80206e-163	-1.64877e-163	-2.50817e-163	-5.07239e-163	3.75022e-163	0
8.80235e-163	-1.46509e-163	-6.64566e-164	-4.73226e-164	-2.14331e-163	4.11026e-163	-1.83469e-163	2.5292e-163	-4.3874e-163	-2.24497e-163	-8.9956e-163	-3.75507e-163	6.14635e-163	-1.2418e-162	-1.65862e-163	-1.02852e-162	-5.8174e-163	-1.37771e-162	5.61087e-163	1.4314e-162	-3.86738e-163	-2.30099e-163	-3.55262e-163	-1.61487e-164	2.19865e-163	4.80206e-163	-1.64877e-163	-2.50817e-163	-5.07239e-163	3.75022e-163	0
8.80235e-163	-1.46509e-163	-6.64566e-164	-4.73226e-164	-2.14331e-163	4.11026e-163	-1.83469e-163	2.5292e-163	-4.3874e-163	-2.24497e-163	-8.9956e-163	-3.75507e-163	6.14635e-163	-1.2418e-162	-1.65862e-163	-1.02852e-162	-5.8174e-163	-1.37771e-162	5.61087e-163	1.4314e-162	-3.86738e-163	-2.30099e-163	-3.55262e-163	-1.61487e-164	2.19865e-163	4.80206e-163	-1.64877e-163	-2.50817e-163	-5.07239e-163	3.75022e-163	0
8.80235e-163	-1.46509e-163	-6.64566e-164	-4.73226e-164	-2.14331e-163	4.11026e-163	-1.83469e-163	2.5292e-163	-4.3874e-163	-2.24497e-163	-8.9956e-163	-3.75507e-163	6.14635e-163	-1.2418e-162	-1.65862e-163	-1.02852e-162	-5.8174e-163	-1.37771e-162	5.61087e-163	1.4314e-162	-3.86738e-163	-2.30099e-163	-3.55262e-163	-1.61487e-164	2.19865e-163	4.80206e-163	-1.64877e-163	-2.50817e-163	-5.07239e-163	3.75022e-163	0
8.80235e-163	-1.46509e-163	-6.64566e-164	-4.73226e-164	-2.14331e-163	4.11026e-163	-1.83469e-163	2.5292e-163	-4.3874e-163	-2.24497e-163	-8.9956e-163	-3.75507e-163	6.14635e-163	-1.2418e-162	-1.65862e-163	-1.02852e-162	-5.8174e-163	-1.37771e-162	5.61087e-163	1.4314e-162	-3.86738e-163	-2.30099e-163	-3.55262e-163	-1.61487e-164	2.19865e-163	4.80206e-163	-1.64877e-163	-2.50817e-163	-5.07239e-163	3.75022e-163	0
8.80235e-163	-1.46509e-163	-6.64566e-164	-4.73226e-164	-2.14331e-163	4.11026e-163	-1.83469e-163	2.5292e-163	-4.3874e-163	-2.24497e-163	-8.9956e-163	-3.75507e-163	6.14635e-163	-1.2418e-162	-1.65862e-163	-1.02852e-162	-5.8174e-163	-1.37771e-162	5.61087e-163	1.4314e-162	-3.86738e-163	-2.30099e-163	-3.55262e-163	-1.61487e-164	2.19865e-163	4.80206e-163	-1.64877e-163	-2.50817e-163	-5.07239e-163	3.75022e-163	0
8.80235e-163	-1.46509e-163	-6.64566e-164	-4.73226e-164	-2.14331e-163	4.11026e-163	-1.83469e-163	2.5292e-163	-4.3874e-163	-2.24497e-163	-8.9956e-163	-3.75507e-163	6.14635e-163	-1.2418e-162	-1.65862e-163	-1.02852e-162	-5.8174e-163	-1.37771e-162	5.61087e-163	1.4314e-162	-3.86738e-163	-2.30099e-163	-3.55262e-163	-1.61487e-164	2.19865e-163	4.80206e-163	-1.64877e-163	-2.50817e-163	-5.07239e-163	3.75022e-163	0
8.80235e-163	-1.46509e-163	-6.64566e-164	-4.73226e-164	-2.14331e-163	4.11026e-163	-1.83469e-163	2.5292e-163	-4.3874e-163	-2.24497e-163	-8.9956e-163	-3.75507e-163	6.14635e-163	-1.2418e-162	-1.65862e-163	-1.02852e-162	-5.8174e-163	-1.37771e-162	5.61087e-163	1.4314e-162	-3.86738e-163	-2.30099e-163	-3.55262e-163	-1.61487e-164	2.19865e-163	4.80206e-163	-1.64877e-163	-2.50817e-163	-5.07239e-163	3.75022e-163	0
8.80235e-163	-1.46509e-163	-6.64566e-164	-4.73226e-164	-2.14331e-163	4.11026e-163	-1.83469e-163	2.5292e-163	-4.3874e-163	-2.24497e-163	-8.9956e-163	-3.75507e-163	6.14635e-163	-1.2418e-162	-1.65862e-163	-1.02852e-162	-5.8174e-163	-1.37771e-162	5.61087e-163	1.4314e-162	-3.86738e-163	-2.30099e-163	-3.55262e-163	-1.61487e-164	2.19865e-163	4.80206e-163	-1.64877e-163	-2.50817e-163	-5.07239e-163	3.75022e-163	0
8.80235e-163	-1.46509e-163	-6.64566e-164	-4.73226e-164	-2.14331e-163	4.11026e-163	-1.83469e-163	2.5292e-163	-4.3874e-163	-2.24497e-163	-8.9956e-163	-3.75507e-163	6.14635e-163	-1.2418e-162	-1.65862e-163	-1.02852e-162	-5.8174e-163	-1.37771e-162	5.61087e-163	1.4314e-162	-3.86738e-163	-2.30099e-163	-3.55262e-163	-1.61487e-164	2.19865e-163	4.80206e-163	-1.64877e-163	-2.50817e-163	-5.07239e-163	3.75022e-163	0
8.80235e-163	-1.46509e-163	-6.64566e-164	-4.73226e-164	-2.14331e-163	4.11026e-163	-1.83469e-163	2.5292e-163	-4.3874e-163	-2.24497e-163	-8.9956e-163	-3.75507e-163	6.14635e-163	-1.2418e-162	-1.65862e-163	-1.02852e-162	-5.8174e-163	-1.37771e-162	5.61087e-163	1.4314e-162	-3.86738e-163	-2.30099e-163	-3.55262e-163	-1.61487e-164	2.19865e-163	4.80206e-163	-1.64877e-163	-2.50817e-163	-5.07239e-163	3.75022e-163	0
8.80235e-163	-1.46509e-163	-6.64566e-164	-4.73226e-164	-2.14331e-163	4.11026e-163	-1.83469e-163	2.5292e-163	-4.3874e-163	-2.24497e-163	-8.9956e-163	-3.75507e-163	6.14635e-163	-1.2418e-162	-1.65862e-163	-1.02852e-162	-5.8174e-163	-1.37771e-162	5.61087e-163	1.4314e-162	-3.86738e-163	-2.30099e-163	-3.55262e-163	-1.61487e-164	2.19865e-163	4.80206e-163	-1.64877e-163	-2.50817e-163	-5.07239e-163	3.75022e-163	0
8.80235e-163	-1.46509e-163	-6.64566e-164	-4.73226e-164	-2.14331e-163	4.11026e-163	-1.83469e-163	2.5292e-163	-4.3874e-163	-2.24497e-163	-8.9956e-163	-3.75507e-163	6.14635e-163	-1.2418e-162	-1.65862e-163	-1.02852e-162	-5.8174e-163	-1.37771e-162	5.61087e-163	1.4314e-162	-3.86738e-163	-2.30099e-163	-3.55262e-163	-1.61487e-164	2.19865e-163	4.80206e-163	-1.64877e-163	-2.50817e-163	-5.07239e-163	3.75022e-163	0
8.80235e-163	-1.46509e-163	-6.64566e-164	-4.73226e-164	-2.14331e-163	4.11026e-163	-1.83469e-163	2.5292e-163	-4.3874e-163	-2.24497e-163	-8.9956e-163	-3.75507e-163	6.14635e-163	-1.2418e-162	-1.65862e-163	-1.02852e-162	-5.8174e-163	-1.37771e-162	5.61087e-163	1.4314e-162	-3.86738e-163	-2.30099e-163	-3.55262e-163	-1.61487e-164	2.19865e-163	4.80206e-163	-1.64877e-163	-2.50817e-163	-5.07239e-163	3.75022e-163	0
8.80235e-163	-1.46509e-163	-6.64566e-164	-4.73226e-164	-2.14331e-163	4.11026e-163	-1.83469e-163	2.5292e-163	-4.3874e-163	-2.24497e-163	-8.9956e-163	-3.75507e-163	6.14635e-163	-1.2418e-162	-1.65862e-163	-1.02852e-162	-5.8174e-163	-1.37771e-162	5.61087e-163	1.4314e-162	-3.86738e-163	-2.30099e-163	-3.55262e-163	-1.61487e-164	2.19865e-163	4.80206e-163	-1.64877e-163	-2.50817e-163	-5.07239e-163	3.75022e-163	0
8.80235e-163	-1.46509e-163	-6.64566e-164	-4.73226e-164	-2.14331e-163	4.11026e-163	-1.83469e-163	2.5292e-163	-4.3874e-163	-2.24497e-163	-8.9956e-163	-3.75507e-163	6.14635e-163	-1.2418e-162	-1.65862e-163	-1.02852e-162	-5.8174e-163	-1.37771e-162	5.61087e-163	1.4314e-162	-3.86738e-163	-2.30099e-163	-3.55262e-163	-1.61487e-164	2.19865e-163	4.80206e-163	-1.64877e-163	-2.50817e-163	-5.07239e-163	3.75022e-163	0
8.80235e-163	-1.46509e-163	-6.64566e-164	-4.73226e-164	-2.14331e-163	4.11026e-163	-1.83469e-163	2.5292e-163	-4.3874e-163	-2.24497e-163	-8.9956e-163	-3.75507e-163	6.14635e-163	-1.2418e-162	-1.65862e-163	-1.02852e-162	-5.8174e-163	-1.37771e-162	5.61087e-163	1.4314e-162	-3.86738e-163	-2.30099e-163	-3.55262e-163	-1.61487e-164	2.19865e-163	4.80206e-163	-1.64877e-163	-2.50817e-163	-5.07239e-163	3.75022e-163	0
8.80235e-163	-1.46509e-163	-6.64566e-164	-4.73226e-164	-2.14331e-163	4.11026e-163	-1.83469e-163	2.5292e-163	-4.3874e-163	-2.24497e-163	-8.9956e-163	-3.75507e-163	6.14635e-163	-1.2418e-162	-1.65862e-163	-1.02852e-162	-5.8174e-163	-1.37771e-162	5.61087e-163	1.4314e-162	-3.86738e-163	-2.30099e-163	-3.55262e-163	-1.61487e-164	2.19865e-163	4.80206e-163	-1.64877e-163	-2.50817e-163	-5.07239e-163	3.75022e-163	0
8.80235e-163	-1.46509e-163	-6.64566e-164	-4.73226e-164	-2.14331e-163	4.11026e-163	-1.83469e-163	2.5292e-163	-4.3874e-163	-2.24497e-163	-8.9956e-163	-3.75507e-163	6.14635e-163	-1.2418e-162	-1.65862e-163	-1.02852e-162	-5.8174e-163	-1.37771e-162	5.61087e-163	1.4314e-162	-3.86738e-163	-2.30099e-163	-3.55262e-163	-1.61487e-164	2.19865e-163	4.80206e-163	-1.64877e-163	-2.50817e-163	-5.07239e-163	3.75022e-163	0
8.80235e-163	-1.46509e-163	-6.64566e-164	-4.73226e-164	-2.14331e-163	4.11026e-163	-1.83469e-163	2.5292e-163	-4.3874e-163	-2.24497e-163	-8.9956e-163	-3.75507e-163	6.14635e-163	-1.2418e-162	-1.65862e-163	-1.02852e-162	-5.8174e-163	-1.37771e-162	5.61087e-163	1.4314e-162	-3.86738e-163	-2.30099e-163	-3.55262e-163	-1.61487e-164	2.19865e-163	4.80206e-163	-1.64877e-163	-2.50817e-163	-5.07239e-163	3.75022e-163	0
8.80235e-163	-1.46509e-163	-6.64566e-164	-4.73226e-164	-2.14331e-163	4.11026e-163	-1.83469e-163	2.5292e-163	-4.3874e-163	-2.24497e-163	-8.9956e-163	-3.75507e-163	6.14635e-163	-1.2418e-162	-1.65862e-163	-1.02852e-162	-5.8174e-163	-1.37771e-162	5.61087e-163	1.4314e-162	-3.86738e-163	-2.30099e-163	-3.55262e-163	-1.61487e-164	2.19865e-163	4.80206e-163	-1.64877e-163	-2.50817e-163	-5.07239e-163	3.75022e-163	0
8.80235e-163	-1.46509e-163	-6.64566e-164	-4.73226e-164	-2.14331e-163	4.11026e-163	-1.83469e-163	2.5292e-163	-4.3874e-163	-2.24497e-163	-8.9956e-163	-3.75507e-163	6.14635e-163	-1.2418e-162	-1.65862e-163	-1.02852e-162	-5.8174e-163	-1.37771e-162	5.61087e-163	1.4314e-162	-3.86738e-163	-2.30099e-163	-3.55262e-163	-1.61487e-164	2.19865e-163	4.80206e-163	-1.64877e-163	-2.50817e-163	-5.07239e-163	3.75022e-163	0
8.80235e-163	-1.46509e-163	-6.64566e-164	-4.73226e-164	-2.14331e-163	4.11026e-163	-1.83469e-163	2.5292e-163	-4.3874e-163	-2.24497e-163	-8.9956e-163	-3.75507e-163	6.14635e-163	-1.2418e-162	-1.65862e-163	-1.02852e-162	-5.8174e-163	-1.37771e-162	5.61087e-163	1.4314e-162	-3.86738e-163	-2.30099e-163	-3.55262e-163	-1.61487e-164	2.19865e-163	4.80206e-163	-1.64877e-163	-2.50817e-163	-5.07239e-163	3.75022e-163	0
8.80235e-163	-1.46509e-163	-6.64566e-164	-4.73226e-164	-2.14331e-163	4.11026e-163	-1.83469e-163	2.5292e-163	-4.3874e-163	-2.24497e-163	-8.9956e-163	-3.75507e-163	6.14635e-163	-1.2418e-162	-1.65862e-163	-1.02852e-162	-5.8174e-163	-1.37771e-162	5.61087e-163	1.4314e-162	-3.86738e-163	-2.30099e-163	-3.55262e-163	-1.61487e-164	2.19865e-163	4.80206e-163	-1.64877e-163	-2.50817e-163	-5.07239e-163	3.75022e-163	0
8.80235e-163	-1.46509e-163	-6.64566e-164	-4.73226e-164	-2.14331e-163	4.11026e-163	-1.83469e-163	2.5292e-163	-4.3874e-163	-2.24497e-163	-8.9956e-163	-3.75507e-163	6.14635e-163	-1.2418e-162	-1.65862e-163	-1.02852e-162	-5.8174e-163	-1.37771e-162	5.61087e-163	1.4314e-162	-3.86738e-163	-2.30099e-163	-3.55262e-163	-1.61487e-164	2.19865e-163	4.80206e-163	-1.64877e-163	-2.50817e-163	-5.07239e-163	3.75022e-163	0
8.80235e-163	-1.46509e-163	-6.64566e-164	-4.73226e-164	-2.14331e-163	4.11026e-163	-1.83469e-163	2.5292e-163	-4.3874e-163	-2.24497e-163	-8.9956e-163	-3.75507e-163	6.14635e-163	-1.2418e-162	-1.65862e-163	-1.02852e-162	-5.8174e-163	-1.37771e-162	5.61087e-163	1.4314e-162	-3.86738e-163	-2.30099e-163	-3.55262e-163	-1.61487e-164	2.19865e-163	4.80206e-163	-1.64877e-163	-2.50817e-163	-5.07239e-163	3.75022e-163	0
8.80235e-163	-1.46509e-163	-6.64566e-164	-4.73226e-164	-2.14331e-163	4.11026e-163	-1.83469e-163	2.5292e-163	-4.3874e-163	-2.24497e-163	-8.9956e-163	-3.75507e-163	6.14635e-163	-1.2418e-162	-1.65862e-163	-1.02852e-162	-5.8174e-163	-1.37771e-162	5.61087e-163	1.4314e-162	-3.86738e-163	-2.30099e-163	-3.55262e-163	-1.61487e-164	2.19865e-163	4.80206e-163	-1.64877e-163	-2.50817e-163	-5.07239e-163	3.75022e-163	0
8.80235e-163	-1.46509e-163	-6.64566e-164	-4.73226e-164	-2.14331e-163	4.11026e-163	-1.83469e-163	2.5292e-163	-4.3874e-163	-2.24497e-163	-8.9956e-163	-3.75507e-163	6.14635e-163	-1.2418e-162	-1.65862e-163	-1.02852e-162	-5.8174e-163	-1.37771e-162	5.61087e-163	1.4314e-162	-3.86738e-163	-2.30099e-163	-3.55262e-163	-1.61487e-164	2.19865e-163	4.80206e-163	-1.64877e-163	-2.50817e-163	-5.07239e-163	3.75022e-163	0
8.80235e-163	-1.46509e-163	-6.64566e-164	-4.73226e-164	-2.14331e-163	4.11026e-163	-1.83469e-163	2.5292e-163	-4.3874e-163	-2.24497e-163	-8.9956e-163	-3.75507e-163	6.14635e-163	-1.2418e-162	-1.65862e-163	-1.02852e-162	-5.8174e-163	-1.37771e-162	5.61087e-163	1.4314e-162	-3.86738e-163	-2.30099e-163	-3.55262e-163	-1.61487e-164	2.19865e-163	4.80206e-163	-1.64877e-163	-2.50817e-163	-5.07239e-163	3.75022e-163	0
8.80235e-163	-1.46509e-163	-6.64566e-164	-4.73226e-164	-2.14331e-163	4.11026e-163	-1.83469e-163	2.5292e-163	-4.3874e-163	-2.24497e-163	-8.9956e-163	-3.75507e-163	6.14635e-163	-1.2418e-162	-1.65862e-163	-1.02852e-162	-5.8174e-163	-1.37771e-162	5.61087e-163	1.4314e-162	-3.86738e-163	-2.30099e-163	-3.55262e-163	-1.61487e-164	2.19865e-163	4.80206e-163	-1.64877e-163	-2.50817e-163	-5.07239e-163	3.75022e-163	0
8.80235e-163	-1.46509e-163	-6.64566e-164	-4.73226e-164	-2.14331e-163	4.11026e-163	-1.83469e-163	2.5292e-163	-4.3874e-163	-2.24497e-163	-8.9956e-163	-3.75507e-163	6.14635e-163	-1.2418e-162	-1.65862e-163	-1.02852e-162	-5.8174e-163	-1.37771e-162	5.61087e-163	1.4314e-162	-3.86738e-163	-2.30099e-163	-3.55262e-163	-1.61487e-164	2.19865e-163	4.80206e-163	-1.64877e-163	-2.50817e-163	-5.07239e-163	3.75022e-163	0
8.80235e-163	-1.46509e-163	-6.64566e-164	-4.73226e-164	-2.14331e-163	4.11026e-163	-1.83469e-163	2.5292e-163	-4.3874e-163	-2.24497e-163	-8.9956e-163	-3.75507e-163	6.14635e-163	-1.2418e-162	-1.65862e-163	-1.02852e-162	-5.8174e-163	-1.37771e-162	5.61087e-163	1.4314e-162	-3.86738e-163	-2.30099e-163	-3.55262e-163	-1.61487e-164	2.19865e-163	4.80206e-163	-1.64877e-163	-2.50817e-163	-5.07239e-163	3.75022e-163	0
8.80235e-163	-1.46509e-163	-6.64566e-164	-4.73226e-164	-2.14331e-163	4.11026e-163	-1.83469e-163	2.5292e-163	-4.3874e-163	-2.24497e-163	-8.9956e-163	-3.75507e-163	6.14635e-163	-1.2418e-162	-1.65862e-163	-1.02852e-162	-5.8174e-163	-1.37771e-162	5.61087e-163	1.4314e-162	-3.86738e-163	-2.30099e-163	-3.55262e-163	-1.61487e-164	2.19865e-163	4.80206e-163	-1.64877e-163	-2.50817e-163	-5.07239e-163	3.75022e-163	0
8.80235e-163	-1.46509e-163	-6.64566e-164	-4.73226e-164	-2.14331e-163	4.11026e-163	-1.83469e-163	2.5292e-163	-4.3874e-163	-2.24497e-163	-8.9956e-163	-3.75507e-163	6.14635e-163	-1.2418e-162	-1.65862e-163	-1.02852e-162	-5.8174e-163	-1.37771e-162	5.61087e-163	1.4314e-162	-3.86738e-163	-2.30099e-163	-3.55262e-163	-1.61487e-164	2.19865e-163	4.80206e-163	-1.64877e-163	-2.50817e-163	-5.07239e-163	3.75022e-163	0
8.80235e-163	-1.46509e-163	-6.64566e-164	-4.73226e-164	-2.14331e-163	4.11026e-163	-1.83469e-163	2.5292e-163	-4.3874e-163	-2.24497e-163	-8.9956e-163	-3.75507e-163	6.14635e-163	-1.2418e-162	-1.65862e-163	-1.02852e-162	-5.8174e-163	-1.37771e-162	5.61087e-163	1.4314e-162	-3.86738e-163	-2.30099e-163	-3.55262e-163	-1.61487e-164	2.19865e-163	4.80206e-163	-1.64877e-163	-2.50817e-163	-5.07239e-163	3.75022e-163	0
8.80235e-163	-1.46509e-163	-6.64566e-164	-4.73226e-164	-2.14331e-163	4.11026e-163	-1.83469e-163	2.5292e-163	-4.3874e-163	-2.24497e-163	-8.9956e-163	-3.75507e-163	6.14635e-163	-1.2418e-162	-1.65862e-163	-1.02852e-162	-5.8174e-163	-1.37771e-162	5.61087e-163	1.4314e-162	-3.86738e-163	-2.30099e-163	-3.55262e-163	-1.61487e-164	2.19865e-163	4.80206e-163	-1.64877e-163	-2.50817e-163	-5.07239e-163	3.75022e-163	0
8.80235e-163	-1.46509e-163	-6.64566e-164	-4.73226e-164	-2.14331e-163	4.11026e-163	-1.83469e-163	2.5292e-163	-4.3874e-163	-2.24497e-163	-8.9956e-163	-3.75507e-163	6.14635e-163	-1.2418e-162	-1.65862e-163	-1.02852e-162	-5.8174e-163	-1.37771e-162	5.61087e-163	1.4314e-162	-3.86738e-163	-2.30099e-163	-3.55262e-163	-1.61487e-164	2.19865e-163	4.80206e-163	-1.64877e-163	-2.50817e-163	-5.07239e-163	3.75022e-163	0
8.80235e-163	-1.46509e-163	-6.64566e-164	-4.73226e-164	-2.14331e-163	4.11026e-163	-1.83469e-163	2.5292e-163	-4.3874e-163	-2.24497e-163	-8.9956e-163	-3.75507e-163	6.14635e-163	-1.2418e-162	-1.65862e-163	-1.02852e-162	-5.8174e-163	-1.37771e-162	5.61087e-163	1.4314e-162	-3.86738e-163	-2.30099e-163	-3.55262e-163	-1.61487e-164	2.19865e-163	4.80206e-163	-1.64877e-163	-2.50817e-163	-5.07239e-163	3.75022e-163	0
8.80235e-163	-1.46509e-163	-6.64566e-164	-4.73226e-164	-2.14331e-163	4.11026e-163	-1.83469e-163	2.5292e-163	-4.3874e-163	-2.24497e-163	-8.9956e-163	-3.75507e-163	6.14635e-163	-1.2418e-162	-1.65862e-163	-1.02852e-162	-5.8174e-163	-1.37771e-162	5.61087e-163	1.4314e-162	-3.86738e-163	-2.30099e-163	-3.55262e-163	-1.61487e-164	2.19865e-163	4.80206e-163	-1.64877e-163	-2.50817e-163	-5.07239e-163	3.75022e-163	0
8.80235e-163	-1.46509e-163	-6.64566e-164	-4.73226e-164	-2.14331e-163	4.11026e-163	-1.83469e-163	2.5292e-163	-4.3874e-163	-2.24497e-163	-8.9956e-163	-3.75507e-163	6.14635e-163	-1.2418e-162	-1.65862e-163	-1.02852e-162	-5.8174e-163	-1.37771e-162	5.61087e-163	1.4314e-162	-3.86738e-163	-2.30099e-163	-3.55262e-163	-1.61487e-164	2.19865e-163	4.80206e-163	-1.64877e-163	-2.50817e-163	-5.07239e-163	3.75022e-163	0
8.80235e-163	-1.46509e-163	-6.64566e-164	-4.73226e-164	-2.14331e-163	4.11026e-163	-1.83469e-163	2.5292e-163	-4.3874e-163	-2.24497e-163	-8.9956e-163	-3.75507e-163	6.14635e-163	-1.2418e-162	-1.65862e-163	-1.02852e-162	-5.8174e-163	-1.37771e-162	5.61087e-163	1.4314e-162	-3.86738e-163	-2.30099e-163	-3.55262e-163	-1.61487e-164	2.19865e-163	4.80206e-163	-1.64877e-163	-2.50817e-163	-5.07239e-163	3.75022e-163	0
8.80235e-163	-1.46509e-163	-6.64566e-164	-4.73226e-164	-2.14331e-163	4.11026e-163	-1.83469e-163	2.5292e-163	-4.3874e-163	-2.24497e-163	-8.9956e-163	-3.75507e-163	6.14635e-163	-1.2418e-162	-1.65862e-163	-1.02852e-162	-5.8174e-163	-1.37771e-162	5.61087e-163	1.4314e-162	-3.86738e-163	-2.30099e-163	-3.55262e-163	-1.61487e-164	2.19865e-163	4.80206e-163	-1.64877e-163	-2.50817e-163	-5.07239e-163	3.75022e-163	0
8.80235e-163	-1.46509e-163	-6.64566e-164	-4.73226e-164	-2.14331e-163	4.11026e-163	-1.83469e-163	2.5292e-163	-4.3874e-163	-2.24497e-163	-8.9956e-163	-3.75507e-163	6.14635e-163	-1.2418e-162	-1.65862e-163	-1.02852e-162	-5.8174e-163	-1.37771e-162	5.61087e-163	1.4314e-162	-3.86738e-163	-2.30099e-163	-3.55262e-163	-1.61487e-164	2.19865e-163	4.80206e-163	-1.64877e-163	-2.50817e-163	-5.07239e-163	3.75022e-163	0
8.80235e-163	-1.46509e-163	-6.64566e-164	-4.73226e-164	-2.14331e-163	4.11026e-163	-1.83469e-163	2.5292e-163	-4.3874e-163	-2.24497e-163	-8.9956e-163	-3.75507e-163	6.14635e-163	-1.2418e-162	-1.65862e-163	-1.02852e-162	-5.8174e-163	-1.37771e-162	5.61087e-163	1.4314e-162	-3.86738e-163	-2.30099e-163	-3.55262e-163	-1.61487e-164	2.19865e-163	4.80206e-163	-1.64877e-163	-2.50817e-163	-5.07239e-163	3.75022e-163	0
8.80235e-163	-1.46509e-163	-6.64566e-164	-4.73226e-164	-2.14331e-163	4.11026e-163	-1.83469e-163	2.5292e-163	-4.3874e-163	-2.24497e-163	-8.9956e-163	-3.75507e-163	6.14635e-163	-1.2418e-162	-1.65862e-163	-1.02852e-162	-5.8174e-163	-1.37771e-162	5.61087e-163	1.4314e-162	-3.86738e-163	-2.30099e-163	-3.55262e-163	-1.61487e-164	2.19865e-163	4.80206e-163	-1.64877e-163	-2.50817e-163	-5.07239e-163	3.75022e-163	0
8.80235e-163	-1.46509e-163	-6.64566e-164	-4.73226e-164	-2.14331e-163	4.11026e-163	-1.83469e-163	2.5292e-163	-4.3874e-163	-2.24497e-163	-8.9956e-163	-3.75507e-163	6.14635e-163	-1.2418e-162	-1.65862e-163	-1.02852e-162	-5.8174e-163	-1.37771e-162	5.61087e-163	1.4314e-162	-3.86738e-163	-2.30099e-163	-3.55262e-163	-1.61487e-164	2.19865e-163	4.80206e-163	-1.64877e-163	-2.50817e-163	-5.07239e-163	3.75022e-163	0
8.80235e-163	-1.46509e-163	-6.64566e-164	-4.73226e-164	-2.14331e-163	4.11026e-163	-1.83469e-163	2.5292e-163	-4.3874e-163	-2.24497e-163	-8.9956e-163	-3.75507e-163	6.14635e-163	-1.2418e-162	-1.65862e-163	-1.02852e-162	-5.8174e-163	-1.37771e-162	5.61087e-163	1.4314e-162	-3.86738e-163	-2.30099e-163	-3.55262e-163	-1.61487e-164	2.19865e-163	4.80206e-163	-1.64877e-163	-2.50817e-163	-5.07239e-163	3.75022e-163	0
8.80235e-163	-1.46509e-163	-6.64566e-164	-4.73226e-164	-2.14331e-163	4.11026e-163	-1.83469e-163	2.5292e-163	-4.3874e-163	-2.24497e-163	-8.9956e-163	-3.75507e-163	6.14635e-163	-1.2418e-162	-1.65862e-163	-1.02852e-162	-5.8174e-163	-1.37771e-162	5.61087e-163	1.4314e-162	-3.86738e-163	-2.30099e-163	-3.55262e-163	-1.61487e-164	2.19865e-163	4.80206e-163	-1.64877e-163	-2.50817e-163	-5.07239e-163	3.75022e-163	0
8.80235e-163	-1.46509e-163	-6.64566e-164	-4.73226e-164	-2.14331e-163	4.11026e-163	-1.83469e-163	2.5292e-163	-4.3874e-163	-2.24497e-163	-8.9956e-163	-3.75507e-163	6.14635e-163	-1.2418e-162	-1.65862e-163	-1.02852e-162	-5.8174e-163	-1.37771e-162	5.61087e-163	1.4314e-162	-3.86738e-163	-2.30099e-163	-3.55262e-163	-1.61487e-164	2.19865e-163	4.80206e-163	-1.64877e-163	-2.50817e-163	-5.07239e-163	3.75022e-163	0
8.80235e-163	-1.46509e-163	-6.64566e-164	-4.73226e-164	-2.14331e-163	4.11026e-163	-1.83469e-163	2.5292e-163	-4.3874e-163	-2.24497e-163	-8.9956e-163	-3.75507e-163	6.14635e-163	-1.2418e-162	-1.65862e-163	-1.02852e-162	-5.8174e-163	-1.37771e-162	5.61087e-163	1.4314e-162	-3.86738e-163	-2.30099e-163	-3.55262e-163	-1.61487e-164	2.19865e-163	4.80206e-163	-1.64877e-163	-2.50817e-163	-5.07239e-163	3.75022e-163	0
8.80235e-163	-1.46509e-163	-6.64566e-164	-4.73226e-164	-2.14331e-163	4.11026e-163	-1.83469e-163	2.5292e-163	-4.3874e-163	-2.24497e-163	-8.9956e-163	-3.75507e-163	6.14635e-163	-1.2418e-162	-1.65862e-163	-1.02852e-162	-5.8174e-163	-1.37771e-162	5.61087e-163	1.4314e-162	-3.86738e-163	-2.30099e-163	-3.55262e-163	-1.61487e-164	2.19865e-163	4.80206e-163	-1.64877e-163	-2.50817e-163	-5.07239e-163	3.75022e-163	0
8.80235e-163	-1.46509e-163	-6.64566e-164	-4.73226e-164	-2.14331e-163	4.11026e-163	-1.83469e-163	2.5292e-163	-4.3874e-163	-2.24497e-163	-8.9956e-163	-3.75507e-163	6.14635e-163	-1.2418e-162	-1.65862e-163	-1.02852e-162	-5.8174e-163	-1.37771e-162	5.61087e-163	1.4314e-162	-3.86738e-163	-2.30099e-163	-3.55262e-163	-1.61487e-164	2.19865e-163	4.80206e-163	-1.64877e-163	-2.50817e-163	-5.07239e-163	3.75022e-163	0
8.80235e-163	-1.46509e-163	-6.64566e-164	-4.73226e-164	-2.14331e-163	4.11026e-163	-1.83469e-163	2.5292e-163	-4.3874e-163	-2.24497e-163	-8.9956e-163	-3.75507e-163	6.14635e-163	-1.2418e-162	-1.65862e-163	-1.02852e-162	-5.8174e-163	-1.37771e-162	5.61087e-163	1.4314e-162	-3.86738e-163	-2.30099e-163	-3.55262e-163	-1.61487e-164	2.19865e-163	4.80206e-163	-1.64877e-163	-2.50817e-163	-5.07239e-163	3.75022e-163	0
8.80235e-163	-1.46509e-163	-6.64566e-164	-4.73226e-164	-2.14331e-163	4.11026e-163	-1.83469e-163	2.5292e-163	-4.3874e-163	-2.24497e-163	-8.9956e-163	-3.75507e-163	6.14635e-163	-1.2418e-162	-1.65862e-163	-1.02852e-162	-5.8174e-163	-1.37771e-162	5.61087e-163	1.4314e-162	-3.86738e-163	-2.30099e-163	-3.55262e-163	-1.61487e-164	2.19865e-163	4.80206e-163	-1.64877e-163	-2.50817e-163	-5.07239e-163	3.75022e-163	0
8.80235e-163	-1.46509e-163	-6.64566e-164	-4.73226e-164	-2.14331e-163	4.11026e-163	-1.83469e-163	2.5292e-163	-4.3874e-163	-2.24497e-163	-8.9956e-163	-3.75507e-163	6.14635e-163	-1.2418e-162	-1.65862e-163	-1.02852e-162	-5.8174e-163	-1.37771e-162	5.61087e-163	1.4314e-162	-3.86738e-163	-2.30099e-163	-3.55262e-163	-1.61487e-164	2.19865e-163	4.80206e-163	-1.64877e-163	-2.50817e-163	-5.07239e-163	3.75022e-163	0
8.80235e-163	-1.46509e-163	-6.64566e-164	-4.73226e-164	-2.14331e-163	4.11026e-163	-1.83469e-163	2.5292e-163	-4.3874e-163	-2.24497e-163	-8.9956e-163	-3.75507e-163	6.14635e-163	-1.2418e-162	-1.65862e-163	-1.02852e-162	-5.8174e-163	-1.37771e-162	5.61087e-163	1.4314e-162	-3.86738e-163	-2.30099e-163	-3.55262e-163	-1.61487e-164	2.19865e-163	4.80206e-163	-1.64877e-163	-2.50817e-163	-5.07239e-163	3.75022e-163	0
8.80235e-163	-1.46509e-163	-6.64566e-164	-4.73226e-164	-2.14331e-163	4.11026e-163	-1.83469e-163	2.5292e-163	-4.3874e-163	-2.24497e-163	-8.9956e-163	-3.75507e-163	6.14635e-163	-1.2418e-162	-1.65862e-163	-1.02852e-162	-5.8174e-163	-1.37771e-162	5.61087e-163	1.4314e-162	-3.86738e-163	-2.30099e-163	-3.55262e-163	-1.61487e-164	2.19865e-163	4.80206e-163	-1.64877e-163	-2.50817e-163	-5.07239e-163	3.75022e-163	0
8.80235e-163	-1.46509e-163	-6.64566e-164	-4.73226e-164	-2.14331e-163	4.11026e-163	-1.83469e-163	2.5292e-163	-4.3874e-163	-2.24497e-163	-8.9956e-163	-3.75507e-163	6.14635e-163	-1.2418e-162	-1.65862e-163	-1.02852e-162	-5.8174e-163	-1.37771e-162	5.61087e-163	1.4314e-162	-3.86738e-163	-2.30099e-163	-3.55262e-163	-1.61487e-164	2.19865e-163	4.80206e-163	-1.64877e-163	-2.50817e-163	-5.07239e-163	3.75022e-163	0
8.80235e-163	-1.46509e-163	-6.64566e-164	-4.73226e-164	-2.14331e-163	4.11026e-163	-1.83469e-163	2.5292e-163	-4.3874e-163	-2.24497e-163	-8.9956e-163	-3.75507e-163	6.14635e-163	-1.2418e-162	-1.65862e-163	-1.02852e-162	-5.8174e-163	-1.37771e-162	5.61087e-163	1.4314e-162	-3.86738e-163	-2.30099e-163	-3.55262e-163	-1.61487e-164	2.19865e-163	4.80206e-163	-1.64877e-163	-2.50817e-163	-5.07239e-163	3.75022e-163	0
8.80235e-163	-1.46509e-163	-6.64566e-164	-4.73226e-164	-2.14331e-163	4.11026e-163	-1.83469e-163	2.5292e-163	-4.3874e-163	-2.24497e-163	-8.9956e-163	-3.75507e-163	6.14635e-163	-1.2418e-162	-1.65862e-163	-1.02852e-162	-5.8174e-163	-1.37771e-162	5.61087e-163	1.4314e-162	-3.86738e-163	-2.30099e-163	-3.55262e-163	-1.61487e-164	2.19865e-163	4.80206e-163	-1.64877e-163	-2.50817e-163	-5.07239e-163	3.75022e-163	0
8.80235e-163	-1.46509e-163	-6.64566e-164	-4.73226e-164	-2.14331e-163	4.11026e-163	-1.83469e-163	2.5292e-163	-4.3874e-163	-2.24497e-163	-8.9956e-163	-3.75507e-163	6.14635e-163	-1.2418e-162	-1.65862e-163	-1.02852e-162	-5.8174e-163	-1.37771e-162	5.61087e-163	1.4314e-162	-3.86738e-163	-2.30099e-163	-3.55262e-163	-1.61487e-164	2.19865e-163	4.80206e-163	-1.64877e-163	-2.50817e-163	-5.07239e-163	3.75022e-163	0
8.80235e-163	-1.46509e-163	-6.64566e-164	-4.73226e-164	-2.14331e-163	4.11026e-163	-1.83469e-163	2.5292e-163	-4.3874e-163	-2.24497e-163	-8.9956e-163	-3.75507e-163	6.14635e-163	-1.2418e-162	-1.65862e-163	-1.02852e-162	-5.8174e-163	-1.37771e-162	5.61087e-163	1.4314e-162	-3.86738e-163	-2.30099e-163	-3.55262e-163	-1.61487e-164	2.19865e-163	4.80206e-163	-1.64877e-163	-2.50817e-163	-5.07239e-163	3.75022e-163	0
8.80235e-163	-1.46509e-163	-6.64566e-164	-4.73226e-164	-2.14331e-163	4.11026e-163	-1.83469e-163	2.5292e-163	-4.3874e-163	-2.24497e-163	-8.9956e-163	-3.75507e-163	6.14635e-163	-1.2418e-162	-1.65862e-163	-1.02852e-162	-5.8174e-163	-1.37771e-162	5.61087e-163	1.4314e-162	-3.86738e-163	-2.30099e-163	-3.55262e-163	-1.61487e-164	2.19865e-163	4.80206e-163	-1.64877e-163	-2.50817e-163	-5.07239e-163	3.75022e-163	0
8.80235e-163	-1.46509e-163	-6.64566e-164	-4.73226e-164	-2.14331e-163	4.11026e-163	-1.83469e-163	2.5292e-163	-4.3874e-163	-2.24497e-163	-8.9956e-163	-3.75507e-163	6.14635e-163	-1.2418e-162	-1.65862e-163	-1.02852e-162	-5.8174e-163	-1.37771e-162	5.61087e-163	1.4314e-162	-3.86738e-163	-2.30099e-163	-3.55262e-163	-1.61487e-164	2.19865e-163	4.80206e-163	-1.64877e-163	-2.50817e-163	-5.07239e-163	3.75022e-163	0
8.80235e-163	-1.46509e-163	-6.64566e-164	-4.73226e-164	-2.14331e-163	4.11026e-163	-1.83469e-163	2.5292e-163	-4.3874e-163	-2.24497e-163	-8.9956e-163	-3.75507e-163	6.14635e-163	-1.2418e-162	-1.65862e-163	-1.02852e-162	-5.8174e-163	-1.37771e-162	5.61087e-163	1.4314e-162	-3.86738e-163	-2.30099e-163	-3.55262e-163	-1.61487e-164	2.19865e-163	4.80206e-163	-1.64877e-163	-2.50817e-163	-5.07239e-163	3.75022e-163	0
8.80235e-163	-1.46509e-163	-6.64566e-164	-4.73226e-164	-2.14331e-163	4.11026e-163	-1.83469e-163	2.5292e-163	-4.3874e-163	-2.24497e-163	-8.9956e-163	-3.75507e-163	6.14635e-163	-1.2418e-162	-1.65862e-163	-1.02852e-162	-5.8174e-163	-1.37771e-162	5.61087e-163	1.4314e-162	-3.86738e-163	-2.30099e-163	-3.55262e-163	-1.61487e-164	2.19865e-163	4.80206e-163	-1.64877e-163	-2.50817e-163	-5.07239e-163	3.75022e-163	0
8.80235e-163	-1.46509e-163	-6.64566e-164	-4.73226e-164	-2.14331e-163	4.11026e-163	-1.83469e-163	2.5292e-163	-4.3874e-163	-2.24497e-163	-8.9956e-163	-3.75507e-163	6.14635e-163	-1.2418e-162	-1.65862e-163	-1.02852e-162	-5.8174e-163	-1.37771e-162	5.61087e-163	1.4314e-162	-3.86738e-163	-2.30099e-163	-3.55262e-163	-1.61487e-164	2.19865e-163	4.80206e-163	-1.64877e-163	-2.50817e-163	-5.07239e-163	3.75022e-163	0
8.80235e-163	-1.46509e-163	-6.64566e-164	-4.73226e-164	-2.14331e-163	4.11026e-163	-1.83469e-163	2.5292e-163	-4.3874e-163	-2.24497e-163	-8.9956e-163	-3.75507e-163	6.14635e-163	-1.2418e-162	-1.65862e-163	-1.02852e-162	-5.8174e-163	-1.37771e-162	5.61087e-163	1.4314e-162	-3.86738e-163	-2.30099e-163	-3.55262e-163	-1.61487e-164	2.19865e-163	4.80206e-163	-1.64877e-163	-2.50817e-163	-5.07239e-163	3.75022e-163	0
8.80235e-163	-1.46509e-163	-6.64566e-164	-4.73226e-164	-2.14331e-163	4.11026e-163	-1.83469e-163	2.5292e-163	-4.3874e-163	-2.24497e-163	-8.9956e-163	-3.75507e-163	6.14635e-163	-1.2418e-162	-1.65862e-163	-1.02852e-162	-5.8174e-163	-1.37771e-162	5.61087e-163	1.4314e-162	-3.86738e-163	-2.30099e-163	-3.55262e-163	-1.61487e-164	2.19865e-163	4.80206e-163	-1.64877e-163	-2.50817e-163	-5.07239e-163	3.75022e-163	0
8.80235e-163	-1.46509e-163	-6.64566e-164	-4.73226e-164	-2.14331e-163	4.11026e-163	-1.83469e-163	2.5292e-163	-4.3874e-163	-2.24497e-163	-8.9956e-163	-3.75507e-163	6.14635e-163	-1.2418e-162	-1.65862e-163	-1.02852e-162	-5.8174e-163	-1.37771e-162	5.61087e-163	1.4314e-162	-3.86738e-163	-2.30099e-163	-3.55262e-163	-1.61487e-164	2.19865e-163	4.80206e-163	-1.64877e-163	-2.50817e-163	-5.07239e-163	3.75022e-163	0
8.80235e-163	-1.46509e-163	-6.64566e-164	-4.73226e-164	-2.14331e-163	4.11026e-163	-1.83469e-163	2.5292e-163	-4.3874e-163	-2.24497e-163	-8.9956e-163	-3.75507e-163	6.14635e-163	-1.2418e-162	-1.65862e-163	-1.02852e-162	-5.8174e-163	-1.37771e-162	5.61087e-163	1.4314e-162	-3.86738e-163	-2.30099e-163	-3.55262e-163	-1.61487e-164	2.19865e-163	4.80206e-163	-1.64877e-163	-2.50817e-163	-5.07239e-163	3.75022e-163	0
8.80235e-163	-1.46509e-163	-6.64566e-164	-4.73226e-164	-2.14331e-163	4.11026e-163	-1.83469e-163	2.5292e-163	-4.3874e-163	-2.24497e-163	-8.9956e-163	-3.75507e-163	6.14635e-163	-1.2418e-162	-1.65862e-163	-1.02852e-162	-5.8174e-163	-1.37771e-162	5.61087e-163	1.4314e-162	-3.86738e-163	-2.30099e-163	-3.55262e-163	-1.61487e-164	2.19865e-163	4.80206e-163	-1.64877e-163	-2.50817e-163	-5.07239e-163	3.75022e-163	0
8.80235e-163	-1.46509e-163	-6.64566e-164	-4.73226e-164	-2.14331e-163	4.11026e-163	-1.83469e-163	2.5292e-163	-4.3874e-163	-2.24497e-163	-8.9956e-163	-3.75507e-163	6.14635e-163	-1.2418e-162	-1.65862e-163	-1.02852e-162	-5.8174e-163	-1.37771e-162	5.61087e-163	1.4314e-162	-3.86738e-163	-2.30099e-163	-3.55262e-163	-1.61487e-164	2.19865e-163	4.80206e-163	-1.64877e-163	-2.50817e-163	-5.07239e-163	3.75022e-163	0
8.80235e-163	-1.46509e-163	-6.64566e-164	-4.73226e-164	-2.14331e-163	4.11026e-163	-1.83469e-163	2.5292e-163	-4.3874e-163	-2.24497e-163	-8.9956e-163	-3.75507e-163	6.14635e-163	-1.2418e-162	-1.65862e-163	-1.02852e-162	-5.8174e-163	-1.37771e-162	5.61087e-163	1.4314e-162	-3.86738e-163	-2.30099e-163	-3.55262e-163	-1.61487e-164	2.19865e-163	4.80206e-163	-1.64877e-163	-2.50817e-163	-5.07239e-163	3.75022e-163	0
8.80235e-163	-1.46509e-163	-6.64566e-164	-4.73226e-164	-2.14331e-163	4.11026e-163	-1.83469e-163	2.5292e-163	-4.3874e-163	-2.24497e-163	-8.9956e-163	-3.75507e-163	6.14635e-163	-1.2418e-162	-1.65862e-163	-1.02852e-162	-5.8174e-163	-1.37771e-162	5.61087e-163	1.4314e-162	-3.86738e-163	-2.30099e-163	-3.55262e-163	-1.61487e-164	2.19865e-163	4.80206e-163	-1.64877e-163	-2.50817e-163	-5.07239e-163	3.75022e-163	0
8.80235e-163	-1.46509e-163	-6.64566e-164	-4.73226e-164	-2.14331e-163	4.11026e-163	-1.83469e-163	2.5292e-163	-4.3874e-163	-2.24497e-163	-8.9956e-163	-3.75507e-163	6.14635e-163	-1.2418e-162	-1.65862e-163	-1.02852e-162	-5.8174e-163	-1.37771e-162	5.61087e-163	1.4314e-162	-3.86738e-163	-2.30099e-163	-3.55262e-163	-1.61487e-164	2.19865e-163	4.80206e-163	-1.64877e-163	-2.50817e-163	-5.07239e-163	3.75022e-163	0
8.80235e-163	-1.46509e-163	-6.64566e-164	-4.73226e-164	-2.14331e-163	4.11026e-163	-1.83469e-163	2.5292e-163	-4.3874e-163	-2.24497e-163	-8.9956e-163	-3.75507e-163	6.14635e-163	-1.2418e-162	-1.65862e-163	-1.02852e-162	-5.8174e-163	-1.37771e-162	5.61087e-163	1.4314e-162	-3.86738e-163	-2.30099e-163	-3.55262e-163	-1.61487e-164	2.19865e-163	4.80206e-163	-1.64877e-163	-2.50817e-163	-5.07239e-163	3.75022e-163	0
8.80235e-163	-1.46509e-163	-6.64566e-164	-4.73226e-164	-2.14331e-163	4.11026e-163	-1.83469e-163	2.5292e-163	-4.3874e-163	-2.24497e-163	-8.9956e-163	-3.75507e-163	6.14635e-163	-1.2418e-162	-1.65862e-163	-1.02852e-162	-5.8174e-163	-1.37771e-162	5.61087e-163	1.4314e-162	-3.86738e-163	-2.30099e-163	-3.55262e-163	-1.61487e-164	2.19865e-163	4.80206e-163	-1.64877e-163	-2.50817e-163	-5.07239e-163	3.75022e-163	0
8.80235e-163	-1.46509e-163	-6.64566e-164	-4.73226e-164	-2.14331e-163	4.11026e-163	-1.83469e-163	2.5292e-163	-4.3874e-163	-2.24497e-163	-8.9956e-163	-3.75507e-163	6.14635e-163	-1.2418e-162	-1.65862e-163	-1.02852e-162	-5.8174e-163	-1.37771e-162	5.61087e-163	1.4314e-162	-3.86738e-163	-2.30099e-163	-3.55262e-163	-1.61487e-164	2.19865e-163	4.80206e-163	-1.64877e-163	-2.50817e-163	-5.07239e-163	3.75022e-163	0
8.80235e-163	-1.46509e-163	-6.64566e-164	-4.73226e-164	-2.14331e-163	4.11026e-163	-1.83469e-163	2.5292e-163	-4.3874e-163	-2.24497e-163	-8.9956e-163	-3.75507e-163	6.14635e-163	-1.2418e-162	-1.65862e-163	-1.02852e-162	-5.8174e-163	-1.37771e-162	5.61087e-163	1.4314e-162	-3.86738e-163	-2.30099e-163	-3.55262e-163	-1.61487e-164	2.19865e-163	4.80206e-163	-1.64877e-163	-2.50817e-163	-5.07239e-163	3.75022e-163	0
8.80235e-163	-1.46509e-163	-6.64566e-164	-4.73226e-164	-2.14331e-163	4.11026e-163	-1.83469e-163	2.5292e-163	-4.3874e-163	-2.24497e-163	-8.9956e-163	-3.75507e-163	6.14635e-163	-1.2418e-162	-1.65862e-163	-1.02852e-162	-5.8174e-163	-1.37771e-162	5.61087e-163	1.4314e-162	-3.86738e-163	-2.30099e-163	-3.55262e-163	-1.61487e-164	2.19865e-163	4.80206e-163	-1.64877e-163	-2.50817e-163	-5.07239e-163	3.75022e-163	0
8.80235e-163	-1.46509e-163	-6.64566e-164	-4.73226e-164	-2.14331e-163	4.11026e-163	-1.83469e-163	2.5292e-163	-4.3874e-163	-2.24497e-163	-8.9956e-163	-3.75507e-163	6.14635e-163	-1.2418e-162	-1.65862e-163	-1.02852e-162	-5.8174e-163	-1.37771e-162	5.61087e-163	1.4314e-162	-3.86738e-163	-2.30099e-163	-3.55262e-163	-1.61487e-164	2.19865e-163	4.80206e-163	-1.64877e-163	-2.50817e-163	-5.07239e-163	3.75022e-163	0
8.80235e-163	-1.46509e-163	-6.64566e-164	-4.73226e-164	-2.14331e-163	4.11026e-163	-1.83469e-163	2.5292e-163	-4.3874e-163	-2.24497e-163	-8.9956e-163	-3.75507e-163	6.14635e-163	-1.2418e-162	-1.65862e-163	-1.02852e-162	-5.8174e-163	-1.37771e-162	5.61087e-163	1.4314e-162	-3.86738e-163	-2.30099e-163	-3.55262e-163	-1.61487e-164	2.19865e-163	4.80206e-163	-1.64877e-163	-2.50817e-163	-5.07239e-163	3.75022e-163	0
8.80235e-163	-1.46509e-163	-6.64566e-164	-4.73226e-164	-2.14331e-163	4.11026e-163	-1.83469e-163	2.5292e-163	-4.3874e-163	-2.24497e-163	-8.9956e-163	-3.75507e-163	6.14635e-163	-1.2418e-162	-1.65862e-163	-1.02852e-162	-5.8174e-163	-1.37771e-162	5.61087e-163	1.4314e-162	-3.86738e-163	-2.30099e-163	-3.55262e-163	-1.61487e-164	2.19865e-163	4.80206e-163	-1.64877e-163	-2.50817e-163	-5.07239e-163	3.75022e-163	0
8.80235e-163	-1.46509e-163	-6.64566e-164	-4.73226e-164	-2.14331e-163	4.11026e-163	-1.83469e-163	2.5292e-163	-4.3874e-163	-2.24497e-163	-8.9956e-163	-3.75507e-163	6.14635e-163	-1.2418e-162	-1.65862e-163	-1.02852e-162	-5.8174e-163	-1.37771e-162	5.61087e-163	1.4314e-162	-3.86738e-163	-2.30099e-163	-3.55262e-163	-1.61487e-164	2.19865e-163	4.80206e-163	-1.64877e-163	-2.50817e-163	-5.07239e-163	3.75022e-163	0
8.80235e-163	-1.46509e-163	-6.64566e-164	-4.73226e-164	-2.14331e-163	4.11026e-163	-1.83469e-163	2.5292e-163	-4.3874e-163	-2.24497e-163	-8.9956e-163	-3.75507e-163	6.14635e-163	-1.2418e-162	-1.65862e-163	-1.02852e-162	-5.8174e-163	-1.37771e-162	5.61087e-163	1.4314e-162	-3.86738e-163	-2.30099e-163	-3.55262e-163	-1.61487e-164	2.19865e-163	4.80206e-163	-1.64877e-163	-2.50817e-163	-5.07239e-163	3.75022e-163	0
8.80235e-163	-1.46509e-163	-6.64566e-164	-4.73226e-164	-2.14331e-163	4.11026e-163	-1.83469e-163	2.5292e-163	-4.3874e-163	-2.24497e-163	-8.9956e-163	-3.75507e-163	6.14635e-163	-1.2418e-162	-1.65862e-163	-1.02852e-162	-5.8174e-163	-1.37771e-162	5.61087e-163	1.4314e-162	-3.86738e-163	-2.30099e-163	-3.55262e-163	-1.61487e-164	2.19865e-163	4.80206e-163	-1.64877e-163	-2.50817e-163	-5.07239e-163	3.75022e-163	0
8.80235e-163	-1.46509e-163	-6.64566e-164	-4.73226e-164	-2.14331e-163	4.11026e-163	-1.83469e-163	2.5292e-163	-4.3874e-163	-2.24497e-163	-8.9956e-163	-3.75507e-163	6.14635e-163	-1.2418e-162	-1.65862e-163	-1.02852e-162	-5.8174e-163	-1.37771e-162	5.61087e-163	1.4314e-162	-3.86738e-163	-2.30099e-163	-3.55262e-163	-1.61487e-164	2.19865e-163	4.80206e-163	-1.64877e-163	-2.50817e-163	-5.07239e-163	3.75022e-163	0
8.80235e-163	-1.46509e-163	-6.64566e-164	-4.73226e-164	-2.14331e-163	4.11026e-163	-1.83469e-163	2.5292e-163	-4.3874e-163	-2.24497e-163	-8.9956e-163	-3.75507e-163	6.14635e-163	-1.2418e-162	-1.65862e-163	-1.02852e-162	-5.8174e-163	-1.37771e-162	5.61087e-163	1.4314e-162	-3.86738e-163	-2.30099e-163	-3.55262e-163	-1.61487e-164	2.19865e-163	4.80206e-163	-1.64877e-163	-2.50817e-163	-5.07239e-163	3.75022e-163	0
8.80235e-163	-1.46509e-163	-6.64566e-164	-4.73226e-164	-2.14331e-163	4.11026e-163	-1.83469e-163	2.5292e-163	-4.3874e-163	-2.24497e-163	-8.9956e-163	-3.75507e-163	6.14635e-163	-1.2418e-162	-1.65862e-163	-1.02852e-162	-5.8174e-163	-1.37771e-162	5.61087e-163	1.4314e-162	-3.86738e-163	-2.30099e-163	-3.55262e-163	-1.61487e-164	2.19865e-163	4.80206e-163	-1.64877e-163	-2.50817e-163	-5.07239e-163	3.75022e-163	0
8.80235e-163	-1.46509e-163	-6.64566e-164	-4.73226e-164	-2.14331e-163	4.11026e-163	-1.83469e-163	2.5292e-163	-4.3874e-163	-2.24497e-163	-8.9956e-163	-3.75507e-163	6.14635e-163	-1.2418e-162	-1.65862e-163	-1.02852e-162	-5.8174e-163	-1.37771e-162	5.61087e-163	1.4314e-162	-3.86738e-163	-2.30099e-163	-3.55262e-163	-1.61487e-164	2.19865e-163	4.80206e-163	-1.64877e-163	-2.50817e-163	-5.07239e-163	3.75022e-163	0
8.80235e-163	-1.46509e-163	-6.64566e-164	-4.73226e-164	-2.14331e-163	4.11026e-163	-1.83469e-163	2.5292e-163	-4.3874e-163	-2.24497e-163	-8.9956e-163	-3.75507e-163	6.14635e-163	-1.2418e-162	-1.65862e-163	-1.02852e-162	-5.8174e-163	-1.37771e-162	5.61087e-163	1.4314e-162	-3.86738e-163	-2.30099e-163	-3.55262e-163	-1.61487e-164	2.19865e-163	4.80206e-163	-1.64877e-163	-2.50817e-163	-5.07239e-163	3.75022e-163	0
8.80235e-163	-1.46509e-163	-6.64566e-164	-4.73226e-164	-2.14331e-163	4.11026e-163	-1.83469e-163	2.5292e-163	-4.3874e-163	-2.24497e-163	-8.9956e-163	-3.75507e-163	6.14635e-163	-1.2418e-162	-1.65862e-163	-1.02852e-162	-5.8174e-163	-1.37771e-162	5.61087e-163	1.4314e-162	-3.86738e-163	-2.30099e-163	-3.55262e-163	-1.61487e-164	2.19865e-163	4.80206e-163	-1.64877e-163	-2.50817e-163	-5.07239e-163	3.75022e-163	0
8.80235e-163	-1.46509e-163	-6.64566e-164	-4.73226e-164	-2.14331e-163	4.11026e-163	-1.83469e-163	2.5292e-163	-4.3874e-163	-2.24497e-163	-8.9956e-163	-3.75507e-163	6.14635e-163	-1.2418e-162	-1.65862e-163	-1.02852e-162	-5.8174e-163	-1.37771e-162	5.61087e-163	1.4314e-162	-3.86738e-163	-2.30099e-163	-3.55262e-163	-1.61487e-164	2.19865e-163	4.80206e-163	-1.64877e-163	-2.50817e-163	-5.07239e-163	3.75022e-163	0
8.80235e-163	-1.46509e-163	-6.64566e-164	-4.73226e-164	-2.14331e-163	4.11026e-163	-1.83469e-163	2.5292e-163	-4.3874e-163	-2.24497e-163	-8.9956e-163	-3.75507e-163	6.14635e-163	-1.2418e-162	-1.65862e-163	-1.02852e-162	-5.8174e-163	-1.37771e-162	5.61087e-163	1.4314e-162	-3.86738e-163	-2.30099e-163	-3.55262e-163	-1.61487e-164	2.19865e-163	4.80206e-163	-1.64877e-163	-2.50817e-163	-5.07239e-163	3.75022e-163	0
8.80235e-163	-1.46509e-163	-6.64566e-164	-4.73226e-164	-2.14331e-163	4.11026e-163	-1.83469e-163	2.5292e-163	-4.3874e-163	-2.24497e-163	-8.9956e-163	-3.75507e-163	6.14635e-163	-1.2418e-162	-1.65862e-163	-1.02852e-162	-5.8174e-163	-1.37771e-162	5.61087e-163	1.4314e-162	-3.86738e-163	-2.30099e-163	-3.55262e-163	-1.61487e-164	2.19865e-163	4.80206e-163	-1.64877e-163	-2.50817e-163	-5.07239e-163	3.75022e-163	0
8.80235e-163	-1.46509e-163	-6.64566e-164	-4.73226e-164	-2.14331e-163	4.11026e-163	-1.83469e-163	2.5292e-163	-4.3874e-163	-2.24497e-163	-8.9956e-163	-3.75507e-163	6.14635e-163	-1.2418e-162	-1.65862e-163	-1.02852e-162	-5.8174e-163	-1.37771e-162	5.61087e-163	1.4314e-162	-3.86738e-163	-2.30099e-163	-3.55262e-163	-1.61487e-164	2.19865e-163	4.80206e-163	-1.64877e-163	-2.50817e-163	-5.07239e-163	3.75022e-163	0
8.80235e-163	-1.46509e-163	-6.64566e-164	-4.73226e-164	-2.14331e-163	4.11026e-163	-1.83469e-163	2.5292e-163	-4.3874e-163	-2.24497e-163	-8.9956e-163	-3.75507e-163	6.14635e-163	-1.2418e-162	-1.65862e-163	-1.02852e-162	-5.8174e-163	-1.37771e-162	5.61087e-163	1.4314e-162	-3.86738e-163	-2.30099e-163	-3.55262e-163	-1.61487e-164	2.19865e-163	4.80206e-163	-1.64877e-163	-2.50817e-163	-5.07239e-163	3.75022e-163	0
8.80235e-163	-1.46509e-163	-6.64566e-164	-4.73226e-164	-2.14331e-163	4.11026e-163	-1.83469e-163	2.5292e-163	-4.3874e-163	-2.24497e-163	-8.9956e-163	-3.75507e-163	6.14635e-163	-1.2418e-162	-1.65862e-163	-1.02852e-162	-5.8174e-163	-1.37771e-162	5.61087e-163	1.4314e-162	-3.86738e-163	-2.30099e-163	-3.55262e-163	-1.61487e-164	2.19865e-163	4.80206e-163	-1.64877e-163	-2.50817e-163	-5.07239e-163	3.75022e-163	0
8.80235e-163	-1.46509e-163	-6.64566e-164	-4.73226e-164	-2.14331e-163	4.11026e-163	-1.83469e-163	2.5292e-163	-4.3874e-163	-2.24497e-163	-8.9956e-163	-3.75507e-163	6.14635e-163	-1.2418e-162	-1.65862e-163	-1.02852e-162	-5.8174e-163	-1.37771e-162	5.61087e-163	1.4314e-162	-3.86738e-163	-2.30099e-163	-3.55262e-163	-1.61487e-164	2.19865e-163	4.80206e-163	-1.64877e-163	-2.50817e-163	-5.07239e-163	3.75022e-163	0
8.80235e-163	-1.46509e-163	-6.64566e-164	-4.73226e-164	-2.14331e-163	4.11026e-163	-1.83469e-163	2.5292e-163	-4.3874e-163	-2.24497e-163	-8.9956e-163	-3.75507e-163	6.14635e-163	-1.2418e-162	-1.65862e-163	-1.02852e-162	-5.8174e-163	-1.37771e-162	5.61087e-163	1.4314e-162	-3.86738e-163	-2.30099e-163	-3.55262e-163	-1.61487e-164	2.19865e-163	4.80206e-163	-1.64877e-163	-2.50817e-163	-5.07239e-163	3.75022e-163	0
8.80235e-163	-1.46509e-163	-6.64566e-164	-4.73226e-164	-2.14331e-163	4.11026e-163	-1.83469e-163	2.5292e-163	-4.3874e-163	-2.24497e-163	-8.9956e-163	-3.75507e-163	6.14635e-163	-1.2418e-162	-1.65862e-163	-1.02852e-162	-5.8174e-163	-1.37771e-162	5.61087e-163	1.4314e-162	-3.86738e-163	-2.30099e-163	-3.55262e-163	-1.61487e-164	2.19865e-163	4.80206e-163	-1.64877e-163	-2.50817e-163	-5.07239e-163	3.75022e-163	0
8.80235e-163	-1.46509e-163	-6.64566e-164	-4.73226e-164	-2.14331e-163	4.11026e-163	-1.83469e-163	2.5292e-163	-4.3874e-163	-2.24497e-163	-8.9956e-163	-3.75507e-163	6.14635e-163	-1.2418e-162	-1.65862e-163	-1.02852e-162	-5.8174e-163	-1.37771e-162	5.61087e-163	1.4314e-162	-3.86738e-163	-2.30099e-163	-3.55262e-163	-1.61487e-164	2.19865e-163	4.80206e-163	-1.64877e-163	-2.50817e-163	-5.07239e-163	3.75022e-163	0
8.80235e-163	-1.46509e-163	-6.64566e-164	-4.73226e-164	-2.14331e-163	4.11026e-163	-1.83469e-163	2.5292e-163	-4.3874e-163	-2.24497e-163	-8.9956e-163	-3.75507e-163	6.14635e-163	-1.2418e-162	-1.65862e-163	-1.02852e-162	-5.8174e-163	-1.37771e-162	5.61087e-163	1.4314e-162	-3.86738e-163	-2.30099e-163	-3.55262e-163	-1.61487e-164	2.19865e-163	4.80206e-163	-1.64877e-163	-2.50817e-163	-5.07239e-163	3.75022e-163	0
8.80235e-163	-1.46509e-163	-6.64566e-164	-4.73226e-164	-2.14331e-163	4.11026e-163	-1.83469e-163	2.5292e-163	-4.3874e-163	-2.24497e-163	-8.9956e-163	-3.75507e-163	6.14635e-163	-1.2418e-162	-1.65862e-163	-1.02852e-162	-5.8174e-163	-1.37771e-162	5.61087e-163	1.4314e-162	-3.86738e-163	-2.30099e-163	-3.55262e-163	-1.61487e-164	2.19865e-163	4.80206e-163	-1.64877e-163	-2.50817e-163	-5.07239e-163	3.75022e-163	0
8.80235e-163	-1.46509e-163	-6.64566e-164	-4.73226e-164	-2.14331e-163	4.11026e-163	-1.83469e-163	2.5292e-163	-4.3874e-163	-2.24497e-163	-8.9956e-163	-3.75507e-163	6.14635e-163	-1.2418e-162	-1.65862e-163	-1.02852e-162	-5.8174e-163	-1.37771e-162	5.61087e-163	1.4314e-162	-3.86738e-163	-2.30099e-163	-3.55262e-163	-1.61487e-164	2.19865e-163	4.80206e-163	-1.64877e-163	-2.50817e-163	-5.07239e-163	3.75022e-163	0
8.80235e-163	-1.46509e-163	-6.64566e-164	-4.73226e-164	-2.14331e-163	4.11026e-163	-1.83469e-163	2.5292e-163	-4.3874e-163	-2.24497e-163	-8.9956e-163	-3.75507e-163	6.14635e-163	-1.2418e-162	-1.65862e-163	-1.02852e-162	-5.8174e-163	-1.37771e-162	5.61087e-163	1.4314e-162	-3.86738e-163	-2.30099e-163	-3.55262e-163	-1.61487e-164	2.19865e-163	4.80206e-163	-1.64877e-163	-2.50817e-163	-5.07239e-163	3.75022e-163	0
8.80235e-163	-1.46509e-163	-6.64566e-164	-4.73226e-164	-2.14331e-163	4.11026e-163	-1.83469e-163	2.5292e-163	-4.3874e-163	-2.24497e-163	-8.9956e-163	-3.75507e-163	6.14635e-163	-1.2418e-162	-1.65862e-163	-1.02852e-162	-5.8174e-163	-1.37771e-162	5.61087e-163	1.4314e-162	-3.86738e-163	-2.30099e-163	-3.55262e-163	-1.61487e-164	2.19865e-163	4.80206e-163	-1.64877e-163	-2.50817e-163	-5.07239e-163	3.75022e-163	0
8.80235e-163	-1.46509e-163	-6.64566e-164	-4.73226e-164	-2.14331e-163	4.11026e-163	-1.83469e-163	2.5292e-163	-4.3874e-163	-2.24497e-163	-8.9956e-163	-3.75507e-163	6.14635e-163	-1.2418e-162	-1.65862e-163	-1.02852e-162	-5.8174e-163	-1.37771e-162	5.61087e-163	1.4314e-162	-3.86738e-163	-2.30099e-163	-3.55262e-163	-1.61487e-164	2.19865e-163	4.80206e-163	-1.64877e-163	-2.50817e-163	-5.07239e-163	3.75022e-163	0
8.80235e-163	-1.46509e-163	-6.64566e-164	-4.73226e-164	-2.14331e-163	4.11026e-163	-1.83469e-163	2.5292e-163	-4.3874e-163	-2.24497e-163	-8.9956e-163	-3.75507e-163	6.14635e-163	-1.2418e-162	-1.65862e-163	-1.02852e-162	-5.8174e-163	-1.37771e-162	5.61087e-163	1.4314e-162	-3.86738e-163	-2.30099e-163	-3.55262e-163	-1.61487e-164	2.19865e-163	4.80206e-163	-1.64877e-163	-2.50817e-163	-5.07239e-163	3.75022e-163	0
8.80235e-163	-1.46509e-163	-6.64566e-164	-4.73226e-164	-2.14331e-163	4.11026e-163	-1.83469e-163	2.5292e-163	-4.3874e-163	-2.24497e-163	-8.9956e-163	-3.75507e-163	6.14635e-163	-1.2418e-162	-1.65862e-163	-1.02852e-162	-5.8174e-163	-1.37771e-162	5.61087e-163	1.4314e-162	-3.86738e-163	-2.30099e-163	-3.55262e-163	-1.61487e-164	2.19865e-163	4.80206e-163	-1.64877e-163	-2.50817e-163	-5.07239e-163	3.75022e-163	0
8.80235e-163	-1.46509e-163	-6.64566e-164	-4.73226e-164	-2.14331e-163	4.11026e-163	-1.83469e-163	2.5292e-163	-4.3874e-163	-2.24497e-163	-8.9956e-163	-3.75507e-163	6.14635e-163	-1.2418e-162	-1.65862e-163	-1.02852e-162	-5.8174e-163	-1.37771e-162	5.61087e-163	1.4314e-162	-3.86738e-163	-2.30099e-163	-3.55262e-163	-1.61487e-164	2.19865e-163	4.80206e-163	-1.64877e-163	-2.50817e-163	-5.07239e-163	3.75022e-163	0
8.80235e-163	-1.46509e-163	-6.64566e-164	-4.73226e-164	-2.14331e-163	4.11026e-163	-1.83469e-163	2.5292e-163	-4.3874e-163	-2.24497e-163	-8.9956e-163	-3.75507e-163	6.14635e-163	-1.2418e-162	-1.65862e-163	-1.02852e-162	-5.8174e-163	-1.37771e-162	5.61087e-163	1.4314e-162	-3.86738e-163	-2.30099e-163	-3.55262e-163	-1.61487e-164	2.19865e-163	4.80206e-163	-1.64877e-163	-2.50817e-163	-5.07239e-163	3.75022e-163	0
8.80235e-163	-1.46509e-163	-6.64566e-164	-4.73226e-164	-2.14331e-163	4.11026e-163	-1.83469e-163	2.5292e-163	-4.3874e-163	-2.24497e-163	-8.9956e-163	-3.75507e-163	6.14635e-163	-1.2418e-162	-1.65862e-163	-1.02852e-162	-5.8174e-163	-1.37771e-162	5.61087e-163	1.4314e-162	-3.86738e-163	-2.30099e-163	-3.55262e-163	-1.61487e-164	2.19865e-163	4.80206e-163	-1.64877e-163	-2.50817e-163	-5.07239e-163	3.75022e-163	0
8.80235e-163	-1.46509e-163	-6.64566e-164	-4.73226e-164	-2.14331e-163	4.11026e-163	-1.83469e-163	2.5292e-163	-4.3874e-163	-2.24497e-163	-8.9956e-163	-3.75507e-163	6.14635e-163	-1.2418e-162	-1.65862e-163	-1.02852e-162	-5.8174e-163	-1.37771e-162	5.61087e-163	1.4314e-162	-3.86738e-163	-2.30099e-163	-3.55262e-163	-1.61487e-164	2.19865e-163	4.80206e-163	-1.64877e-163	-2.50817e-163	-5.07239e-163	3.75022e-163	0
8.80235e-163	-1.46509e-163	-6.64566e-164	-4.73226e-164	-2.14331e-163	4.11026e-163	-1.83469e-163	2.5292e-163	-4.3874e-163	-2.24497e-163	-8.9956e-163	-3.75507e-163	6.14635e-163	-1.2418e-162	-1.65862e-163	-1.02852e-162	-5.8174e-163	-1.37771e-162	5.61087e-163	1.4314e-162	-3.86738e-163	-2.30099e-163	-3.55262e-163	-1.61487e-164	2.19865e-163	4.80206e-163	-1.64877e-163	-2.50817e-163	-5.07239e-163	3.75022e-163	0
8.80235e-163	-1.46509e-163	-6.64566e-164	-4.73226e-164	-2.14331e-163	4.11026e-163	-1.83469e-163	2.5292e-163	-4.3874e-163	-2.24497e-163	-8.9956e-163	-3.75507e-163	6.14635e-163	-1.2418e-162	-1.65862e-163	-1.02852e-162	-5.8174e-163	-1.37771e-162	5.61087e-163	1.4314e-162	-3.86738e-163	-2.30099e-163	-3.55262e-163	-1.61487e-164	2.19865e-163	4.80206e-163	-1.64877e-163	-2.50817e-163	-5.07239e-163	3.75022e-163	0
8.80235e-163	-1.46509e-163	-6.64566e-164	-4.73226e-164	-2.14331e-163	4.11026e-163	-1.83469e-163	2.5292e-163	-4.3874e-163	-2.24497e-163	-8.9956e-163	-3.75507e-163	6.14635e-163	-1.2418e-162	-1.65862e-163	-1.02852e-162	-5.8174e-163	-1.37771e-162	5.61087e-163	1.4314e-162	-3.86738e-163	-2.30099e-163	-3.55262e-163	-1.61487e-164	2.19865e-163	4.80206e-163	-1.64877e-163	-2.50817e-163	-5.07239e-163	3.75022e-163	0
8.80235e-163	-1.46509e-163	-6.64566e-164	-4.73226e-164	-2.14331e-163	4.11026e-163	-1.83469e-163	2.5292e-163	-4.3874e-163	-2.24497e-163	-8.9956e-163	-3.75507e-163	6.14635e-163	-1.2418e-162	-1.65862e-163	-1.02852e-162	-5.8174e-163	-1.37771e-162	5.61087e-163	1.4314e-162	-3.86738e-163	-2.30099e-163	-3.55262e-163	-1.61487e-164	2.19865e-163	4.80206e-163	-1.64877e-163	-2.50817e-163	-5.07239e-163	3.75022e-163	0
8.80235e-163	-1.46509e-163	-6.64566e-164	-4.73226e-164	-2.14331e-163	4.11026e-163	-1.83469e-163	2.5292e-163	-4.3874e-163	-2.24497e-163	-8.9956e-163	-3.75507e-163	6.14635e-163	-1.2418e-162	-1.65862e-163	-1.02852e-162	-5.8174e-163	-1.37771e-162	5.61087e-163	1.4314e-162	-3.86738e-163	-2.30099e-163	-3.55262e-163	-1.61487e-164	2.19865e-163	4.80206e-163	-1.64877e-163	-2.50817e-163	-5.07239e-163	3.75022e-163	0
8.80235e-163	-1.46509e-163	-6.64566e-164	-4.73226e-164	-2.14331e-163	4.11026e-163	-1.83469e-163	2.5292e-163	-4.3874e-163	-2.24497e-163	-8.9956e-163	-3.75507e-163	6.14635e-163	-1.2418e-162	-1.65862e-163	-1.02852e-162	-5.8174e-163	-1.37771e-162	5.61087e-163	1.4314e-162	-3.86738e-163	-2.30099e-163	-3.55262e-163	-1.61487e-164	2.19865e-163	4.80206e-163	-1.64877e-163	-2.50817e-163	-5.07239e-163	3.75022e-163	0
8.80235e-163	-1.46509e-163	-6.64566e-164	-4.73226e-164	-2.14331e-163	4.11026e-163	-1.83469e-163	2.5292e-163	-4.3874e-163	-2.24497e-163	-8.9956e-163	-3.75507e-163	6.14635e-163	-1.2418e-162	-1.65862e-163	-1.02852e-162	-5.8174e-163	-1.37771e-162	5.61087e-163	1.4314e-162	-3.86738e-163	-2.30099e-163	-3.55262e-163	-1.61487e-164	2.19865e-163	4.80206e-163	-1.64877e-163	-2.50817e-163	-5.07239e-163	3.75022e-163	0
8.80235e-163	-1.46509e-163	-6.64566e-164	-4.73226e-164	-2.14331e-163	4.11026e-163	-1.83469e-163	2.5292e-163	-4.3874e-163	-2.24497e-163	-8.9956e-163	-3.75507e-163	6.14635e-163	-1.2418e-162	-1.65862e-163	-1.02852e-162	-5.8174e-163	-1.37771e-162	5.61087e-163	1.4314e-162	-3.86738e-163	-2.30099e-163	-3.55262e-163	-1.61487e-164	2.19865e-163	4.80206e-163	-1.64877e-163	-2.50817e-163	-5.07239e-163	3.75022e-163	0
8.80235e-163	-1.46509e-163	-6.64566e-164	-4.73226e-164	-2.14331e-163	4.11026e-163	-1.83469e-163	2.5292e-163	-4.3874e-163	-2.24497e-163	-8.9956e-163	-3.75507e-163	6.14635e-163	-1.2418e-162	-1.65862e-163	-1.02852e-162	-5.8174e-163	-1.37771e-162	5.61087e-163	1.4314e-162	-3.86738e-163	-2.30099e-163	-3.55262e-163	-1.61487e-164	2.19865e-163	4.80206e-163	-1.64877e-163	-2.50817e-163	-5.07239e-163	3.75022e-163	0
8.80235e-163	-1.46509e-163	-6.64566e-164	-4.73226e-164	-2.14331e-163	4.11026e-163	-1.83469e-163	2.5292e-163	-4.3874e-163	-2.24497e-163	-8.9956e-163	-3.75507e-163	6.14635e-163	-1.2418e-162	-1.65862e-163	-1.02852e-162	-5.8174e-163	-1.37771e-162	5.61087e-163	1.4314e-162	-3.86738e-163	-2.30099e-163	-3.55262e-163	-1.61487e-164	2.19865e-163	4.80206e-163	-1.64877e-163	-2.50817e-163	-5.07239e-163	3.75022e-163	0
8.80235e-163	-1.46509e-163	-6.64566e-164	-4.73226e-164	-2.14331e-163	4.11026e-163	-1.83469e-163	2.5292e-163	-4.3874e-163	-2.24497e-163	-8.9956e-163	-3.75507e-163	6.14635e-163	-1.2418e-162	-1.65862e-163	-1.02852e-162	-5.8174e-163	-1.37771e-162	5.61087e-163	1.4314e-162	-3.86738e-163	-2.30099e-163	-3.55262e-163	-1.61487e-164	2.19865e-163	4.80206e-163	-1.64877e-163	-2.50817e-163	-5.07239e-163	3.75022e-163	0
8.80235e-163	-1.46509e-163	-6.64566e-164	-4.73226e-164	-2.14331e-163	4.11026e-163	-1.83469e-163	2.5292e-163	-4.3874e-163	-2.24497e-163	-8.9956e-163	-3.75507e-163	6.14635e-163	-1.2418e-162	-1.65862e-163	-1.02852e-162	-5.8174e-163	-1.37771e-162	5.61087e-163	1.4314e-162	-3.86738e-163	-2.30099e-163	-3.55262e-163	-1.61487e-164	2.19865e-163	4.80206e-163	-1.64877e-163	-2.50817e-163	-5.07239e-163	3.75022e-163	0
8.80235e-163	-1.46509e-163	-6.64566e-164	-4.73226e-164	-2.14331e-163	4.11026e-163	-1.83469e-163	2.5292e-163	-4.3874e-163	-2.24497e-163	-8.9956e-163	-3.75507e-163	6.14635e-163	-1.2418e-162	-1.65862e-163	-1.02852e-162	-5.8174e-163	-1.37771e-162	5.61087e-163	1.4314e-162	-3.86738e-163	-2.30099e-163	-3.55262e-163	-1.61487e-164	2.19865e-163	4.80206e-163	-1.64877e-163	-2.50817e-163	-5.07239e-163	3.75022e-163	0
8.80235e-163	-1.46509e-163	-6.64566e-164	-4.73226e-164	-2.14331e-163	4.11026e-163	-1.83469e-163	2.5292e-163	-4.3874e-163	-2.24497e-163	-8.9956e-163	-3.75507e-163	6.14635e-163	-1.2418e-162	-1.65862e-163	-1.02852e-162	-5.8174e-163	-1.37771e-162	5.61087e-163	1.4314e-162	-3.86738e-163	-2.30099e-163	-3.55262e-163	-1.61487e-164	2.19865e-163	4.80206e-163	-1.64877e-163	-2.50817e-163	-5.07239e-163	3.75022e-163	0
8.80235e-163	-1.46509e-163	-6.64566e-164	-4.73226e-164	-2.14331e-163	4.11026e-163	-1.83469e-163	2.5292e-163	-4.3874e-163	-2.24497e-163	-8.9956e-163	-3.75507e-163	6.14635e-163	-1.2418e-162	-1.65862e-163	-1.02852e-162	-5.8174e-163	-1.37771e-162	5.61087e-163	1.4314e-162	-3.86738e-163	-2.30099e-163	-3.55262e-163	-1.61487e-164	2.19865e-163	4.80206e-163	-1.64877e-163	-2.50817e-163	-5.07239e-163	3.75022e-163	0
8.80235e-163	-1.46509e-163	-6.64566e-164	-4.73226e-164	-2.14331e-163	4.11026e-163	-1.83469e-163	2.5292e-163	-4.3874e-163	-2.24497e-163	-8.9956e-163	-3.75507e-163	6.14635e-163	-1.2418e-162	-1.65862e-163	-1.02852e-162	-5.8174e-163	-1.37771e-162	5.61087e-163	1.4314e-162	-3.86738e-163	-2.30099e-163	-3.55262e-163	-1.61487e-164	2.19865e-163	4.80206e-163	-1.64877e-163	-2.50817e-163	-5.07239e-163	3.75022e-163	0
8.80235e-163	-1.46509e-163	-6.64566e-164	-4.73226e-164	-2.14331e-163	4.11026e-163	-1.83469e-163	2.5292e-163	-4.3874e-163	-2.24497e-163	-8.9956e-163	-3.75507e-163	6.14635e-163	-1.2418e-162	-1.65862e-163	-1.02852e-162	-5.8174e-163	-1.37771e-162	5.61087e-163	1.4314e-162	-3.86738e-163	-2.30099e-163	-3.55262e-163	-1.61487e-164	2.19865e-163	4.80206e-163	-1.64877e-163	-2.50817e-163	-5.07239e-163	3.75022e-163	0
8.80235e-163	-1.46509e-163	-6.64566e-164	-4.73226e-164	-2.14331e-163	4.11026e-163	-1.83469e-163	2.5292e-163	-4.3874e-163	-2.24497e-163	-8.9956e-163	-3.75507e-163	6.14635e-163	-1.2418e-162	-1.65862e-163	-1.02852e-162	-5.8174e-163	-1.37771e-162	5.61087e-163	1.4314e-162	-3.86738e-163	-2.30099e-163	-3.55262e-163	-1.61487e-164	2.19865e-163	4.80206e-163	-1.64877e-163	-2.50817e-163	-5.07239e-163	3.75022e-163	0
8.80235e-163	-1.46509e-163	-6.64566e-164	-4.73226e-164	-2.14331e-163	4.11026e-163	-1.83469e-163	2.5292e-163	-4.3874e-163	-2.24497e-163	-8.9956e-163	-3.75507e-163	6.14635e-163	-1.2418e-162	-1.65862e-163	-1.02852e-162	-5.8174e-163	-1.37771e-162	5.61087e-163	1.4314e-162	-3.86738e-163	-2.30099e-163	-3.55262e-163	-1.61487e-164	2.19865e-163	4.80206e-163	-1.64877e-163	-2.50817e-163	-5.07239e-163	3.75022e-163	0
8.80235e-163	-1.46509e-163	-6.64566e-164	-4.73226e-164	-2.14331e-163	4.11026e-163	-1.83469e-163	2.5292e-163	-4.3874e-163	-2.24497e-163	-8.9956e-163	-3.75507e-163	6.14635e-163	-1.2418e-162	-1.65862e-163	-1.02852e-162	-5.8174e-163	-1.37771e-162	5.61087e-163	1.4314e-162	-3.86738e-163	-2.30099e-163	-3.55262e-163	-1.61487e-164	2.19865e-163	4.80206e-163	-1.64877e-163	-2.50817e-163	-5.07239e-163	3.75022e-163	0
8.80235e-163	-1.46509e-163	-6.64566e-164	-4.73226e-164	-2.14331e-163	4.11026e-163	-1.83469e-163	2.5292e-163	-4.3874e-163	-2.24497e-163	-8.9956e-163	-3.75507e-163	6.14635e-163	-1.2418e-162	-1.65862e-163	-1.02852e-162	-5.8174e-163	-1.37771e-162	5.61087e-163	1.4314e-162	-3.86738e-163	-2.30099e-163	-3.55262e-163	-1.61487e-164	2.19865e-163	4.80206e-163	-1.64877e-163	-2.50817e-163	-5.07239e-163	3.75022e-163	0
8.80235e-163	-1.46509e-163	-6.64566e-164	-4.73226e-164	-2.14331e-163	4.11026e-163	-1.83469e-163	2.5292e-163	-4.3874e-163	-2.24497e-163	-8.9956e-163	-3.75507e-163	6.14635e-163	-1.2418e-162	-1.65862e-163	-1.02852e-162	-5.8174e-163	-1.37771e-162	5.61087e-163	1.4314e-162	-3.86738e-163	-2.30099e-163	-3.55262e-163	-1.61487e-164	2.19865e-163	4.80206e-163	-1.64877e-163	-2.50817e-163	-5.07239e-163	3.75022e-163	0
8.80235e-163	-1.46509e-163	-6.64566e-164	-4.73226e-164	-2.14331e-163	4.11026e-163	-1.83469e-163	2.5292e-163	-4.3874e-163	-2.24497e-163	-8.9956e-163	-3.75507e-163	6.14635e-163	-1.2418e-162	-1.65862e-163	-1.02852e-162	-5.8174e-163	-1.37771e-162	5.61087e-163	1.4314e-162	-3.86738e-163	-2.30099e-163	-3.55262e-163	-1.61487e-164	2.19865e-163	4.80206e-163	-1.64877e-163	-2.50817e-163	-5.07239e-163	3.75022e-163	0
8.80235e-163	-1.46509e-163	-6.64566e-164	-4.73226e-164	-2.14331e-163	4.11026e-163	-1.83469e-163	2.5292e-163	-4.3874e-163	-2.24497e-163	-8.9956e-163	-3.75507e-163	6.14635e-163	-1.2418e-162	-1.65862e-163	-1.02852e-162	-5.8174e-163	-1.37771e-162	5.61087e-163	1.4314e-162	-3.86738e-163	-2.30099e-163	-3.55262e-163	-1.61487e-164	2.19865e-163	4.80206e-163	-1.64877e-163	-2.50817e-163	-5.07239e-163	3.75022e-163	0
8.80235e-163	-1.46509e-163	-6.64566e-164	-4.73226e-164	-2.14331e-163	4.11026e-163	-1.83469e-163	2.5292e-163	-4.3874e-163	-2.24497e-163	-8.9956e-163	-3.75507e-163	6.14635e-163	-1.2418e-162	-1.65862e-163	-1.02852e-162	-5.8174e-163	-1.37771e-162	5.61087e-163	1.4314e-162	-3.86738e-163	-2.30099e-163	-3.55262e-163	-1.61487e-164	2.19865e-163	4.80206e-163	-1.64877e-163	-2.50817e-163	-5.07239e-163	3.75022e-163	0
8.80235e-163	-1.46509e-163	-6.64566e-164	-4.73226e-164	-2.14331e-163	4.11026e-163	-1.83469e-163	2.5292e-163	-4.3874e-163	-2.24497e-163	-8.9956e-163	-3.75507e-163	6.14635e-163	-1.2418e-162	-1.65862e-163	-1.02852e-162	-5.8174e-163	-1.37771e-162	5.61087e-163	1.4314e-162	-3.86738e-163	-2.30099e-163	-3.55262e-163	-1.61487e-164	2.19865e-163	4.80206e-163	-1.64877e-163	-2.50817e-163	-5.07239e-163	3.75022e-163	0
8.80235e-163	-1.46509e-163	-6.64566e-164	-4.73226e-164	-2.14331e-163	4.11026e-163	-1.83469e-163	2.5292e-163	-4.3874e-163	-2.24497e-163	-8.9956e-163	-3.75507e-163	6.14635e-163	-1.2418e-162	-1.65862e-163	-1.02852e-162	-5.8174e-163	-1.37771e-162	5.61087e-163	1.4314e-162	-3.86738e-163	-2.30099e-163	-3.55262e-163	-1.61487e-164	2.19865e-163	4.80206e-163	-1.64877e-163	-2.50817e-163	-5.07239e-163	3.75022e-163	0
8.80235e-163	-1.46509e-163	-6.64566e-164	-4.73226e-164	-2.14331e-163	4.11026e-163	-1.83469e-163	2.5292e-163	-4.3874e-163	-2.24497e-163	-8.9956e-163	-3.75507e-163	6.14635e-163	-1.2418e-162	-1.65862e-163	-1.02852e-162	-5.8174e-163	-1.37771e-162	5.61087e-163	1.4314e-162	-3.86738e-163	-2.30099e-163	-3.55262e-163	-1.61487e-164	2.19865e-163	4.80206e-163	-1.64877e-163	-2.50817e-163	-5.07239e-163	3.75022e-163	0
8.80235e-163	-1.46509e-163	-6.64566e-164	-4.73226e-164	-2.14331e-163	4.11026e-163	-1.83469e-163	2.5292e-163	-4.3874e-163	-2.24497e-163	-8.9956e-163	-3.75507e-163	6.14635e-163	-1.2418e-162	-1.65862e-163	-1.02852e-162	-5.8174e-163	-1.37771e-162	5.61087e-163	1.4314e-162	-3.86738e-163	-2.30099e-163	-3.55262e-163	-1.61487e-164	2.19865e-163	4.80206e-163	-1.64877e-163	-2.50817e-163	-5.07239e-163	3.75022e-163	0
8.80235e-163	-1.46509e-163	-6.64566e-164	-4.73226e-164	-2.14331e-163	4.11026e-163	-1.83469e-163	2.5292e-163	-4.3874e-163	-2.24497e-163	-8.9956e-163	-3.75507e-163	6.14635e-163	-1.2418e-162	-1.65862e-163	-1.02852e-162	-5.8174e-163	-1.37771e-162	5.61087e-163	1.4314e-162	-3.86738e-163	-2.30099e-163	-3.55262e-163	-1.61487e-164	2.19865e-163	4.80206e-163	-1.64877e-163	-2.50817e-163	-5.07239e-163	3.75022e-163	0
8.80235e-163	-1.46509e-163	-6.64566e-164	-4.73226e-164	-2.14331e-163	4.11026e-163	-1.83469e-163	2.5292e-163	-4.3874e-163	-2.24497e-163	-8.9956e-163	-3.75507e-163	6.14635e-163	-1.2418e-162	-1.65862e-163	-1.02852e-162	-5.8174e-163	-1.37771e-162	5.61087e-163	1.4314e-162	-3.86738e-163	-2.30099e-163	-3.55262e-163	-1.61487e-164	2.19865e-163	4.80206e-163	-1.64877e-163	-2.50817e-163	-5.07239e-163	3.75022e-163	0
8.80235e-163	-1.46509e-163	-6.64566e-164	-4.73226e-164	-2.14331e-163	4.11026e-163	-1.83469e-163	2.5292e-163	-4.3874e-163	-2.24497e-163	-8.9956e-163	-3.75507e-163	6.14635e-163	-1.2418e-162	-1.65862e-163	-1.02852e-162	-5.8174e-163	-1.37771e-162	5.61087e-163	1.4314e-162	-3.86738e-163	-2.30099e-163	-3.55262e-163	-1.61487e-164	2.19865e-163	4.80206e-163	-1.64877e-163	-2.50817e-163	-5.07239e-163	3.75022e-163	0
8.80235e-163	-1.46509e-163	-6.64566e-164	-4.73226e-164	-2.14331e-163	4.11026e-163	-1.83469e-163	2.5292e-163	-4.3874e-163	-2.24497e-163	-8.9956e-163	-3.75507e-163	6.14635e-163	-1.2418e-162	-1.65862e-163	-1.02852e-162	-5.8174e-163	-1.37771e-162	5.61087e-163	1.4314e-162	-3.86738e-163	-2.30099e-163	-3.55262e-163	-1.61487e-164	2.19865e-163	4.80206e-163	-1.64877e-163	-2.50817e-163	-5.07239e-163	3.75022e-163	0
8.80235e-163	-1.46509e-163	-6.64566e-164	-4.73226e-164	-2.14331e-163	4.11026e-163	-1.83469e-163	2.5292e-163	-4.3874e-163	-2.24497e-163	-8.9956e-163	-3.75507e-163	6.14635e-163	-1.2418e-162	-1.65862e-163	-1.02852e-162	-5.8174e-163	-1.37771e-162	5.61087e-163	1.4314e-162	-3.86738e-163	-2.30099e-163	-3.55262e-163	-1.61487e-164	2.19865e-163	4.80206e-163	-1.64877e-163	-2.50817e-163	-5.07239e-163	3.75022e-163	0
8.80235e-163	-1.46509e-163	-6.64566e-164	-4.73226e-164	-2.14331e-163	4.11026e-163	-1.83469e-163	2.5292e-163	-4.3874e-163	-2.24497e-163	-8.9956e-163	-3.75507e-163	6.14635e-163	-1.2418e-162	-1.65862e-163	-1.02852e-162	-5.8174e-163	-1.37771e-162	5.61087e-163	1.4314e-162	-3.86738e-163	-2.30099e-163	-3.55262e-163	-1.61487e-164	2.19865e-163	4.80206e-163	-1.64877e-163	-2.50817e-163	-5.07239e-163	3.75022e-163	0
8.80235e-163	-1.46509e-163	-6.64566e-164	-4.73226e-164	-2.14331e-163	4.11026e-163	-1.83469e-163	2.5292e-163	-4.3874e-163	-2.24497e-163	-8.9956e-163	-3.75507e-163	6.14635e-163	-1.2418e-162	-1.65862e-163	-1.02852e-162	-5.8174e-163	-1.37771e-162	5.61087e-163	1.4314e-162	-3.86738e-163	-2.30099e-163	-3.55262e-163	-1.61487e-164	2.19865e-163	4.80206e-163	-1.64877e-163	-2.50817e-163	-5.07239e-163	3.75022e-163	0
8.80235e-163	-1.46509e-163	-6.64566e-164	-4.73226e-164	-2.14331e-163	4.11026e-163	-1.83469e-163	2.5292e-163	-4.3874e-163	-2.24497e-163	-8.9956e-163	-3.75507e-163	6.14635e-163	-1.2418e-162	-1.65862e-163	-1.02852e-162	-5.8174e-163	-1.37771e-162	5.61087e-163	1.4314e-162	-3.86738e-163	-2.30099e-163	-3.55262e-163	-1.61487e-164	2.19865e-163	4.80206e-163	-1.64877e-163	-2.50817e-163	-5.07239e-163	3.75022e-163	0
8.80235e-163	-1.46509e-163	-6.64566e-164	-4.73226e-164	-2.14331e-163	4.11026e-163	-1.83469e-163	2.5292e-163	-4.3874e-163	-2.24497e-163	-8.9956e-163	-3.75507e-163	6.14635e-163	-1.2418e-162	-1.65862e-163	-1.02852e-162	-5.8174e-163	-1.37771e-162	5.61087e-163	1.4314e-162	-3.86738e-163	-2.30099e-163	-3.55262e-163	-1.61487e-164	2.19865e-163	4.80206e-163	-1.64877e-163	-2.50817e-163	-5.07239e-163	3.75022e-163	0
8.80235e-163	-1.46509e-163	-6.64566e-164	-4.73226e-164	-2.14331e-163	4.11026e-163	-1.83469e-163	2.5292e-163	-4.3874e-163	-2.24497e-163	-8.9956e-163	-3.75507e-163	6.14635e-163	-1.2418e-162	-1.65862e-163	-1.02852e-162	-5.8174e-163	-1.37771e-162	5.61087e-163	1.4314e-162	-3.86738e-163	-2.30099e-163	-3.55262e-163	-1.61487e-164	2.19865e-163	4.80206e-163	-1.64877e-163	-2.50817e-163	-5.07239e-163	3.75022e-163	0
8.80235e-163	-1.46509e-163	-6.64566e-164	-4.73226e-164	-2.14331e-163	4.11026e-163	-1.83469e-163	2.5292e-163	-4.3874e-163	-2.24497e-163	-8.9956e-163	-3.75507e-163	6.14635e-163	-1.2418e-162	-1.65862e-163	-1.02852e-162	-5.8174e-163	-1.37771e-162	5.61087e-163	1.4314e-162	-3.86738e-163	-2.30099e-163	-3.55262e-163	-1.61487e-164	2.19865e-163	4.80206e-163	-1.64877e-163	-2.50817e-163	-5.07239e-163	3.75022e-163	0
8.80235e-163	-1.46509e-163	-6.64566e-164	-4.73226e-164	-2.14331e-163	4.11026e-163	-1.83469e-163	2.5292e-163	-4.3874e-163	-2.24497e-163	-8.9956e-163	-3.75507e-163	6.14635e-163	-1.2418e-162	-1.65862e-163	-1.02852e-162	-5.8174e-163	-1.37771e-162	5.61087e-163	1.4314e-162	-3.86738e-163	-2.30099e-163	-3.55262e-163	-1.61487e-164	2.19865e-163	4.80206e-163	-1.64877e-163	-2.50817e-163	-5.07239e-163	3.75022e-163	0
8.80235e-163	-1.46509e-163	-6.64566e-164	-4.73226e-164	-2.14331e-163	4.11026e-163	-1.83469e-163	2.5292e-163	-4.3874e-163	-2.24497e-163	-8.9956e-163	-3.75507e-163	6.14635e-163	-1.2418e-162	-1.65862e-163	-1.02852e-162	-5.8174e-163	-1.37771e-162	5.61087e-163	1.4314e-162	-3.86738e-163	-2.30099e-163	-3.55262e-163	-1.61487e-164	2.19865e-163	4.80206e-163	-1.64877e-163	-2.50817e-163	-5.07239e-163	3.75022e-163	0
8.80235e-163	-1.46509e-163	-6.64566e-164	-4.73226e-164	-2.14331e-163	4.11026e-163	-1.83469e-163	2.5292e-163	-4.3874e-163	-2.24497e-163	-8.9956e-163	-3.75507e-163	6.14635e-163	-1.2418e-162	-1.65862e-163	-1.02852e-162	-5.8174e-163	-1.37771e-162	5.61087e-163	1.4314e-162	-3.86738e-163	-2.30099e-163	-3.55262e-163	-1.61487e-164	2.19865e-163	4.80206e-163	-1.64877e-163	-2.50817e-163	-5.07239e-163	3.75022e-163	0
8.80235e-163	-1.46509e-163	-6.64566e-164	-4.73226e-164	-2.14331e-163	4.11026e-163	-1.83469e-163	2.5292e-163	-4.3874e-163	-2.24497e-163	-8.9956e-163	-3.75507e-163	6.14635e-163	-1.2418e-162	-1.65862e-163	-1.02852e-162	-5.8174e-163	-1.37771e-162	5.61087e-163	1.4314e-162	-3.86738e-163	-2.30099e-163	-3.55262e-163	-1.61487e-164	2.19865e-163	4.80206e-163	-1.64877e-163	-2.50817e-163	-5.07239e-163	3.75022e-163	0
8.80235e-163	-1.46509e-163	-6.64566e-164	-4.73226e-164	-2.14331e-163	4.11026e-163	-1.83469e-163	2.5292e-163	-4.3874e-163	-2.24497e-163	-8.9956e-163	-3.75507e-163	6.14635e-163	-1.2418e-162	-1.65862e-163	-1.02852e-162	-5.8174e-163	-1.37771e-162	5.61087e-163	1.4314e-162	-3.86738e-163	-2.30099e-163	-3.55262e-163	-1.61487e-164	2.19865e-163	4.80206e-163	-1.64877e-163	-2.50817e-163	-5.07239e-163	3.75022e-163	0
8.80235e-163	-1.46509e-163	-6.64566e-164	-4.73226e-164	-2.14331e-163	4.11026e-163	-1.83469e-163	2.5292e-163	-4.3874e-163	-2.24497e-163	-8.9956e-163	-3.75507e-163	6.14635e-163	-1.2418e-162	-1.65862e-163	-1.02852e-162	-5.8174e-163	-1.37771e-162	5.61087e-163	1.4314e-162	-3.86738e-163	-2.30099e-163	-3.55262e-163	-1.61487e-164	2.19865e-163	4.80206e-163	-1.64877e-163	-2.50817e-163	-5.07239e-163	3.75022e-163	0
8.80235e-163	-1.46509e-163	-6.64566e-164	-4.73226e-164	-2.14331e-163	4.11026e-163	-1.83469e-163	2.5292e-163	-4.3874e-163	-2.24497e-163	-8.9956e-163	-3.75507e-163	6.14635e-163	-1.2418e-162	-1.65862e-163	-1.02852e-162	-5.8174e-163	-1.37771e-162	5.61087e-163	1.4314e-162	-3.86738e-163	-2.30099e-163	-3.55262e-163	-1.61487e-164	2.19865e-163	4.80206e-163	-1.64877e-163	-2.50817e-163	-5.07239e-163	3.75022e-163	0
8.80235e-163	-1.46509e-163	-6.64566e-164	-4.73226e-164	-2.14331e-163	4.11026e-163	-1.83469e-163	2.5292e-163	-4.3874e-163	-2.24497e-163	-8.9956e-163	-3.75507e-163	6.14635e-163	-1.2418e-162	-1.65862e-163	-1.02852e-162	-5.8174e-163	-1.37771e-162	5.61087e-163	1.4314e-162	-3.86738e-163	-2.30099e-163	-3.55262e-163	-1.61487e-164	2.19865e-163	4.80206e-163	-1.64877e-163	-2.50817e-163	-5.07239e-163	3.75022e-163	0
8.80235e-163	-1.46509e-163	-6.64566e-164	-4.73226e-164	-2.14331e-163	4.11026e-163	-1.83469e-163	2.5292e-163	-4.3874e-163	-2.24497e-163	-8.9956e-163	-3.75507e-163	6.14635e-163	-1.2418e-162	-1.65862e-163	-1.02852e-162	-5.8174e-163	-1.37771e-162	5.61087e-163	1.4314e-162	-3.86738e-163	-2.30099e-163	-3.55262e-163	-1.61487e-164	2.19865e-163	4.80206e-163	-1.64877e-163	-2.50817e-163	-5.07239e-163	3.75022e-163	0
8.80235e-163	-1.46509e-163	-6.64566e-164	-4.73226e-164	-2.14331e-163	4.11026e-163	-1.83469e-163	2.5292e-163	-4.3874e-163	-2.24497e-163	-8.9956e-163	-3.75507e-163	6.14635e-163	-1.2418e-162	-1.65862e-163	-1.02852e-162	-5.8174e-163	-1.37771e-162	5.61087e-163	1.4314e-162	-3.86738e-163	-2.30099e-163	-3.55262e-163	-1.61487e-164	2.19865e-163	4.80206e-163	-1.64877e-163	-2.50817e-163	-5.07239e-163	3.75022e-163	0
8.80235e-163	-1.46509e-163	-6.64566e-164	-4.73226e-164	-2.14331e-163	4.11026e-163	-1.83469e-163	2.5292e-163	-4.3874e-163	-2.24497e-163	-8.9956e-163	-3.75507e-163	6.14635e-163	-1.2418e-162	-1.65862e-163	-1.02852e-162	-5.8174e-163	-1.37771e-162	5.61087e-163	1.4314e-162	-3.86738e-163	-2.30099e-163	-3.55262e-163	-1.61487e-164	2.19865e-163	4.80206e-163	-1.64877e-163	-2.50817e-163	-5.07239e-163	3.75022e-163	0
8.80235e-163	-1.46509e-163	-6.64566e-164	-4.73226e-164	-2.14331e-163	4.11026e-163	-1.83469e-163	2.5292e-163	-4.3874e-163	-2.24497e-163	-8.9956e-163	-3.75507e-163	6.14635e-163	-1.2418e-162	-1.65862e-163	-1.02852e-162	-5.8174e-163	-1.37771e-162	5.61087e-163	1.4314e-162	-3.86738e-163	-2.30099e-163	-3.55262e-163	-1.61487e-164	2.19865e-163	4.80206e-163	-1.64877e-163	-2.50817e-163	-5.07239e-163	3.75022e-163	0
8.80235e-163	-1.46509e-163	-6.64566e-164	-4.73226e-164	-2.14331e-163	4.11026e-163	-1.83469e-163	2.5292e-163	-4.3874e-163	-2.24497e-163	-8.9956e-163	-3.75507e-163	6.14635e-163	-1.2418e-162	-1.65862e-163	-1.02852e-162	-5.8174e-163	-1.37771e-162	5.61087e-163	1.4314e-162	-3.86738e-163	-2.30099e-163	-3.55262e-163	-1.61487e-164	2.19865e-163	4.80206e-163	-1.64877e-163	-2.50817e-163	-5.07239e-163	3.75022e-163	0
8.80235e-163	-1.46509e-163	-6.64566e-164	-4.73226e-164	-2.14331e-163	4.11026e-163	-1.83469e-163	2.5292e-163	-4.3874e-163	-2.24497e-163	-8.9956e-163	-3.75507e-163	6.14635e-163	-1.2418e-162	-1.65862e-163	-1.02852e-162	-5.8174e-163	-1.37771e-162	5.61087e-163	1.4314e-162	-3.86738e-163	-2.30099e-163	-3.55262e-163	-1.61487e-164	2.19865e-163	4.80206e-163	-1.64877e-163	-2.50817e-163	-5.07239e-163	3.75022e-163	0
8.80235e-163	-1.46509e-163	-6.64566e-164	-4.73226e-164	-2.14331e-163	4.11026e-163	-1.83469e-163	2.5292e-163	-4.3874e-163	-2.24497e-163	-8.9956e-163	-3.75507e-163	6.14635e-163	-1.2418e-162	-1.65862e-163	-1.02852e-162	-5.8174e-163	-1.37771e-162	5.61087e-163	1.4314e-162	-3.86738e-163	-2.30099e-163	-3.55262e-163	-1.61487e-164	2.19865e-163	4.80206e-163	-1.64877e-163	-2.50817e-163	-5.07239e-163	3.75022e-163	0
8.80235e-163	-1.46509e-163	-6.64566e-164	-4.73226e-164	-2.14331e-163	4.11026e-163	-1.83469e-163	2.5292e-163	-4.3874e-163	-2.24497e-163	-8.9956e-163	-3.75507e-163	6.14635e-163	-1.2418e-162	-1.65862e-163	-1.02852e-162	-5.8174e-163	-1.37771e-162	5.61087e-163	1.4314e-162	-3.86738e-163	-2.30099e-163	-3.55262e-163	-1.61487e-164	2.19865e-163	4.80206e-163	-1.64877e-163	-2.50817e-163	-5.07239e-163	3.75022e-163	0
8.80235e-163	-1.46509e-163	-6.64566e-164	-4.73226e-164	-2.14331e-163	4.11026e-163	-1.83469e-163	2.5292e-163	-4.3874e-163	-2.24497e-163	-8.9956e-163	-3.75507e-163	6.14635e-163	-1.2418e-162	-1.65862e-163	-1.02852e-162	-5.8174e-163	-1.37771e-162	5.61087e-163	1.4314e-162	-3.86738e-163	-2.30099e-163	-3.55262e-163	-1.61487e-164	2.19865e-163	4.80206e-163	-1.64877e-163	-2.50817e-163	-5.07239e-163	3.75022e-163	0
8.80235e-163	-1.46509e-163	-6.64566e-164	-4.73226e-164	-2.14331e-163	4.11026e-163	-1.83469e-163	2.5292e-163	-4.3874e-163	-2.24497e-163	-8.9956e-163	-3.75507e-163	6.14635e-163	-1.2418e-162	-1.65862e-163	-1.02852e-162	-5.8174e-163	-1.37771e-162	5.61087e-163	1.4314e-162	-3.86738e-163	-2.30099e-163	-3.55262e-163	-1.61487e-164	2.19865e-163	4.80206e-163	-1.64877e-163	-2.50817e-163	-5.07239e-163	3.75022e-163	0
8.80235e-163	-1.46509e-163	-6.64566e-164	-4.73226e-164	-2.14331e-163	4.11026e-163	-1.83469e-163	2.5292e-163	-4.3874e-163	-2.24497e-163	-8.9956e-163	-3.75507e-163	6.14635e-163	-1.2418e-162	-1.65862e-163	-1.02852e-162	-5.8174e-163	-1.37771e-162	5.61087e-163	1.4314e-162	-3.86738e-163	-2.30099e-163	-3.55262e-163	-1.61487e-164	2.19865e-163	4.80206e-163	-1.64877e-163	-2.50817e-163	-5.07239e-163	3.75022e-163	0
8.80235e-163	-1.46509e-163	-6.64566e-164	-4.73226e-164	-2.14331e-163	4.11026e-163	-1.83469e-163	2.5292e-163	-4.3874e-163	-2.24497e-163	-8.9956e-163	-3.75507e-163	6.14635e-163	-1.2418e-162	-1.65862e-163	-1.02852e-162	-5.8174e-163	-1.37771e-162	5.61087e-163	1.4314e-162	-3.86738e-163	-2.30099e-163	-3.55262e-163	-1.61487e-164	2.19865e-163	4.80206e-163	-1.64877e-163	-2.50817e-163	-5.07239e-163	3.75022e-163	0
8.80235e-163	-1.46509e-163	-6.64566e-164	-4.73226e-164	-2.14331e-163	4.11026e-163	-1.83469e-163	2.5292e-163	-4.3874e-163	-2.24497e-163	-8.9956e-163	-3.75507e-163	6.14635e-163	-1.2418e-162	-1.65862e-163	-1.02852e-162	-5.8174e-163	-1.37771e-162	5.61087e-163	1.4314e-162	-3.86738e-163	-2.30099e-163	-3.55262e-163	-1.61487e-164	2.19865e-163	4.80206e-163	-1.64877e-163	-2.50817e-163	-5.07239e-163	3.75022e-163	0
8.80235e-163	-1.46509e-163	-6.64566e-164	-4.73226e-164	-2.14331e-163	4.11026e-163	-1.83469e-163	2.5292e-163	-4.3874e-163	-2.24497e-163	-8.9956e-163	-3.75507e-163	6.14635e-163	-1.2418e-162	-1.65862e-163	-1.02852e-162	-5.8174e-163	-1.37771e-162	5.61087e-163	1.4314e-162	-3.86738e-163	-2.30099e-163	-3.55262e-163	-1.61487e-164	2.19865e-163	4.80206e-163	-1.64877e-163	-2.50817e-163	-5.07239e-163	3.75022e-163	0
8.80235e-163	-1.46509e-163	-6.64566e-164	-4.73226e-164	-2.14331e-163	4.11026e-163	-1.83469e-163	2.5292e-163	-4.3874e-163	-2.24497e-163	-8.9956e-163	-3.75507e-163	6.14635e-163	-1.2418e-162	-1.65862e-163	-1.02852e-162	-5.8174e-163	-1.37771e-162	5.61087e-163	1.4314e-162	-3.86738e-163	-2.30099e-163	-3.55262e-163	-1.61487e-164	2.19865e-163	4.80206e-163	-1.64877e-163	-2.50817e-163	-5.07239e-163	3.75022e-163	0
8.80235e-163	-1.46509e-163	-6.64566e-164	-4.73226e-164	-2.14331e-163	4.11026e-163	-1.83469e-163	2.5292e-163	-4.3874e-163	-2.24497e-163	-8.9956e-163	-3.75507e-163	6.14635e-163	-1.2418e-162	-1.65862e-163	-1.02852e-162	-5.8174e-163	-1.37771e-162	5.61087e-163	1.4314e-162	-3.86738e-163	-2.30099e-163	-3.55262e-163	-1.61487e-164	2.19865e-163	4.80206e-163	-1.64877e-163	-2.50817e-163	-5.07239e-163	3.75022e-163	0
8.80235e-163	-1.46509e-163	-6.64566e-164	-4.73226e-164	-2.14331e-163	4.11026e-163	-1.83469e-163	2.5292e-163	-4.3874e-163	-2.24497e-163	-8.9956e-163	-3.75507e-163	6.14635e-163	-1.2418e-162	-1.65862e-163	-1.02852e-162	-5.8174e-163	-1.37771e-162	5.61087e-163	1.4314e-162	-3.86738e-163	-2.30099e-163	-3.55262e-163	-1.61487e-164	2.19865e-163	4.80206e-163	-1.64877e-163	-2.50817e-163	-5.07239e-163	3.75022e-163	0
8.80235e-163	-1.46509e-163	-6.64566e-164	-4.73226e-164	-2.14331e-163	4.11026e-163	-1.83469e-163	2.5292e-163	-4.3874e-163	-2.24497e-163	-8.9956e-163	-3.75507e-163	6.14635e-163	-1.2418e-162	-1.65862e-163	-1.02852e-162	-5.8174e-163	-1.37771e-162	5.61087e-163	1.4314e-162	-3.86738e-163	-2.30099e-163	-3.55262e-163	-1.61487e-164	2.19865e-163	4.80206e-163	-1.64877e-163	-2.50817e-163	-5.07239e-163	3.75022e-163	0
8.80235e-163	-1.46509e-163	-6.64566e-164	-4.73226e-164	-2.14331e-163	4.11026e-163	-1.83469e-163	2.5292e-163	-4.3874e-163	-2.24497e-163	-8.9956e-163	-3.75507e-163	6.14635e-163	-1.2418e-162	-1.65862e-163	-1.02852e-162	-5.8174e-163	-1.37771e-162	5.61087e-163	1.4314e-162	-3.86738e-163	-2.30099e-163	-3.55262e-163	-1.61487e-164	2.19865e-163	4.80206e-163	-1.64877e-163	-2.50817e-163	-5.07239e-163	3.75022e-163	0
8.80235e-163	-1.46509e-163	-6.64566e-164	-4.73226e-164	-2.14331e-163	4.11026e-163	-1.83469e-163	2.5292e-163	-4.3874e-163	-2.24497e-163	-8.9956e-163	-3.75507e-163	6.14635e-163	-1.2418e-162	-1.65862e-163	-1.02852e-162	-5.8174e-163	-1.37771e-162	5.61087e-163	1.4314e-162	-3.86738e-163	-2.30099e-163	-3.55262e-163	-1.61487e-164	2.19865e-163	4.80206e-163	-1.64877e-163	-2.50817e-163	-5.07239e-163	3.75022e-163	0
8.80235e-163	-1.46509e-163	-6.64566e-164	-4.73226e-164	-2.14331e-163	4.11026e-163	-1.83469e-163	2.5292e-163	-4.3874e-163	-2.24497e-163	-8.9956e-163	-3.75507e-163	6.14635e-163	-1.2418e-162	-1.65862e-163	-1.02852e-162	-5.8174e-163	-1.37771e-162	5.61087e-163	1.4314e-162	-3.86738e-163	-2.30099e-163	-3.55262e-163	-1.61487e-164	2.19865e-163	4.80206e-163	-1.64877e-163	-2.50817e-163	-5.07239e-163	3.75022e-163	0
8.80235e-163	-1.46509e-163	-6.64566e-164	-4.73226e-164	-2.14331e-163	4.11026e-163	-1.83469e-163	2.5292e-163	-4.3874e-163	-2.24497e-163	-8.9956e-163	-3.75507e-163	6.14635e-163	-1.2418e-162	-1.65862e-163	-1.02852e-162	-5.8174e-163	-1.37771e-162	5.61087e-163	1.4314e-162	-3.86738e-163	-2.30099e-163	-3.55262e-163	-1.61487e-164	2.19865e-163	4.80206e-163	-1.64877e-163	-2.50817e-163	-5.07239e-163	3.75022e-163	0
8.80235e-163	-1.46509e-163	-6.64566e-164	-4.73226e-164	-2.14331e-163	4.11026e-163	-1.83469e-163	2.5292e-163	-4.3874e-163	-2.24497e-163	-8.9956e-163	-3.75507e-163	6.14635e-163	-1.2418e-162	-1.65862e-163	-1.02852e-162	-5.8174e-163	-1.37771e-162	5.61087e-163	1.4314e-162	-3.86738e-163	-2.30099e-163	-3.55262e-163	-1.61487e-164	2.19865e-163	4.80206e-163	-1.64877e-163	-2.50817e-163	-5.07239e-163	3.75022e-163	0
8.80235e-163	-1.46509e-163	-6.64566e-164	-4.73226e-164	-2.14331e-163	4.11026e-163	-1.83469e-163	2.5292e-163	-4.3874e-163	-2.24497e-163	-8.9956e-163	-3.75507e-163	6.14635e-163	-1.2418e-162	-1.65862e-163	-1.02852e-162	-5.8174e-163	-1.37771e-162	5.61087e-163	1.4314e-162	-3.86738e-163	-2.30099e-163	-3.55262e-163	-1.61487e-164	2.19865e-163	4.80206e-163	-1.64877e-163	-2.50817e-163	-5.07239e-163	3.75022e-163	0
8.80235e-163	-1.46509e-163	-6.64566e-164	-4.73226e-164	-2.14331e-163	4.11026e-163	-1.83469e-163	2.5292e-163	-4.3874e-163	-2.24497e-163	-8.9956e-163	-3.75507e-163	6.14635e-163	-1.2418e-162	-1.65862e-163	-1.02852e-162	-5.8174e-163	-1.37771e-162	5.61087e-163	1.4314e-162	-3.86738e-163	-2.30099e-163	-3.55262e-163	-1.61487e-164	2.19865e-163	4.80206e-163	-1.64877e-163	-2.50817e-163	-5.07239e-163	3.75022e-163	0
8.80235e-163	-1.46509e-163	-6.64566e-164	-4.73226e-164	-2.14331e-163	4.11026e-163	-1.83469e-163	2.5292e-163	-4.3874e-163	-2.24497e-163	-8.9956e-163	-3.75507e-163	6.14635e-163	-1.2418e-162	-1.65862e-163	-1.02852e-162	-5.8174e-163	-1.37771e-162	5.61087e-163	1.4314e-162	-3.86738e-163	-2.30099e-163	-3.55262e-163	-1.61487e-164	2.19865e-163	4.80206e-163	-1.64877e-163	-2.50817e-163	-5.07239e-163	3.75022e-163	0
8.80235e-163	-1.46509e-163	-6.64566e-164	-4.73226e-164	-2.14331e-163	4.11026e-163	-1.83469e-163	2.5292e-163	-4.3874e-163	-2.24497e-163	-8.9956e-163	-3.75507e-163	6.14635e-163	-1.2418e-162	-1.65862e-163	-1.02852e-162	-5.8174e-163	-1.37771e-162	5.61087e-163	1.4314e-162	-3.86738e-163	-2.30099e-163	-3.55262e-163	-1.61487e-164	2.19865e-163	4.80206e-163	-1.64877e-163	-2.50817e-163	-5.07239e-163	3.75022e-163	0
8.80235e-163	-1.46509e-163	-6.64566e-164	-4.73226e-164	-2.14331e-163	4.11026e-163	-1.83469e-163	2.5292e-163	-4.3874e-163	-2.24497e-163	-8.9956e-163	-3.75507e-163	6.14635e-163	-1.2418e-162	-1.65862e-163	-1.02852e-162	-5.8174e-163	-1.37771e-162	5.61087e-163	1.4314e-162	-3.86738e-163	-2.30099e-163	-3.55262e-163	-1.61487e-164	2.19865e-163	4.80206e-163	-1.64877e-163	-2.50817e-163	-5.07239e-163	3.75022e-163	0
8.80235e-163	-1.46509e-163	-6.64566e-164	-4.73226e-164	-2.14331e-163	4.11026e-163	-1.83469e-163	2.5292e-163	-4.3874e-163	-2.24497e-163	-8.9956e-163	-3.75507e-163	6.14635e-163	-1.2418e-162	-1.65862e-163	-1.02852e-162	-5.8174e-163	-1.37771e-162	5.61087e-163	1.4314e-162	-3.86738e-163	-2.30099e-163	-3.55262e-163	-1.61487e-164	2.19865e-163	4.80206e-163	-1.64877e-163	-2.50817e-163	-5.07239e-163	3.75022e-163	0
8.80235e-163	-1.46509e-163	-6.64566e-164	-4.73226e-164	-2.14331e-163	4.11026e-163	-1.83469e-163	2.5292e-163	-4.3874e-163	-2.24497e-163	-8.9956e-163	-3.75507e-163	6.14635e-163	-1.2418e-162	-1.65862e-163	-1.02852e-162	-5.8174e-163	-1.37771e-162	5.61087e-163	1.4314e-162	-3.86738e-163	-2.30099e-163	-3.55262e-163	-1.61487e-164	2.19865e-163	4.80206e-163	-1.64877e-163	-2.50817e-163	-5.07239e-163	3.75022e-163	0
8.80235e-163	-1.46509e-163	-6.64566e-164	-4.73226e-164	-2.14331e-163	4.11026e-163	-1.83469e-163	2.5292e-163	-4.3874e-163	-2.24497e-163	-8.9956e-163	-3.75507e-163	6.14635e-163	-1.2418e-162	-1.65862e-163	-1.02852e-162	-5.8174e-163	-1.37771e-162	5.61087e-163	1.4314e-162	-3.86738e-163	-2.30099e-163	-3.55262e-163	-1.61487e-164	2.19865e-163	4.80206e-163	-1.64877e-163	-2.50817e-163	-5.07239e-163	3.75022e-163	0
8.80235e-163	-1.46509e-163	-6.64566e-164	-4.73226e-164	-2.14331e-163	4.11026e-163	-1.83469e-163	2.5292e-163	-4.3874e-163	-2.24497e-163	-8.9956e-163	-3.75507e-163	6.14635e-163	-1.2418e-162	-1.65862e-163	-1.02852e-162	-5.8174e-163	-1.37771e-162	5.61087e-163	1.4314e-162	-3.86738e-163	-2.30099e-163	-3.55262e-163	-1.61487e-164	2.19865e-163	4.80206e-163	-1.64877e-163	-2.50817e-163	-5.07239e-163	3.75022e-163	0
8.80235e-163	-1.46509e-163	-6.64566e-164	-4.73226e-164	-2.14331e-163	4.11026e-163	-1.83469e-163	2.5292e-163	-4.3874e-163	-2.24497e-163	-8.9956e-163	-3.75507e-163	6.14635e-163	-1.2418e-162	-1.65862e-163	-1.02852e-162	-5.8174e-163	-1.37771e-162	5.61087e-163	1.4314e-162	-3.86738e-163	-2.30099e-163	-3.55262e-163	-1.61487e-164	2.19865e-163	4.80206e-163	-1.64877e-163	-2.50817e-163	-5.07239e-163	3.75022e-163	0
8.80235e-163	-1.46509e-163	-6.64566e-164	-4.73226e-164	-2.14331e-163	4.11026e-163	-1.83469e-163	2.5292e-163	-4.3874e-163	-2.24497e-163	-8.9956e-163	-3.75507e-163	6.14635e-163	-1.2418e-162	-1.65862e-163	-1.02852e-162	-5.8174e-163	-1.37771e-162	5.61087e-163	1.4314e-162	-3.86738e-163	-2.30099e-163	-3.55262e-163	-1.61487e-164	2.19865e-163	4.80206e-163	-1.64877e-163	-2.50817e-163	-5.07239e-163	3.75022e-163	0
8.80235e-163	-1.46509e-163	-6.64566e-164	-4.73226e-164	-2.14331e-163	4.11026e-163	-1.83469e-163	2.5292e-163	-4.3874e-163	-2.24497e-163	-8.9956e-163	-3.75507e-163	6.14635e-163	-1.2418e-162	-1.65862e-163	-1.02852e-162	-5.8174e-163	-1.37771e-162	5.61087e-163	1.4314e-162	-3.86738e-163	-2.30099e-163	-3.55262e-163	-1.61487e-164	2.19865e-163	4.80206e-163	-1.64877e-163	-2.50817e-163	-5.07239e-163	3.75022e-163	0
8.80235e-163	-1.46509e-163	-6.64566e-164	-4.73226e-164	-2.14331e-163	4.11026e-163	-1.83469e-163	2.5292e-163	-4.3874e-163	-2.24497e-163	-8.9956e-163	-3.75507e-163	6.14635e-163	-1.2418e-162	-1.65862e-163	-1.02852e-162	-5.8174e-163	-1.37771e-162	5.61087e-163	1.4314e-162	-3.86738e-163	-2.30099e-163	-3.55262e-163	-1.61487e-164	2.19865e-163	4.80206e-163	-1.64877e-163	-2.50817e-163	-5.07239e-163	3.75022e-163	0
8.80235e-163	-1.46509e-163	-6.64566e-164	-4.73226e-164	-2.14331e-163	4.11026e-163	-1.83469e-163	2.5292e-163	-4.3874e-163	-2.24497e-163	-8.9956e-163	-3.75507e-163	6.14635e-163	-1.2418e-162	-1.65862e-163	-1.02852e-162	-5.8174e-163	-1.37771e-162	5.61087e-163	1.4314e-162	-3.86738e-163	-2.30099e-163	-3.55262e-163	-1.61487e-164	2.19865e-163	4.80206e-163	-1.64877e-163	-2.50817e-163	-5.07239e-163	3.75022e-163	0
8.80235e-163	-1.46509e-163	-6.64566e-164	-4.73226e-164	-2.14331e-163	4.11026e-163	-1.83469e-163	2.5292e-163	-4.3874e-163	-2.24497e-163	-8.9956e-163	-3.75507e-163	6.14635e-163	-1.2418e-162	-1.65862e-163	-1.02852e-162	-5.8174e-163	-1.37771e-162	5.61087e-163	1.4314e-162	-3.86738e-163	-2.30099e-163	-3.55262e-163	-1.61487e-164	2.19865e-163	4.80206e-163	-1.64877e-163	-2.50817e-163	-5.07239e-163	3.75022e-163	0
8.80235e-163	-1.46509e-163	-6.64566e-164	-4.73226e-164	-2.14331e-163	4.11026e-163	-1.83469e-163	2.5292e-163	-4.3874e-163	-2.24497e-163	-8.9956e-163	-3.75507e-163	6.14635e-163	-1.2418e-162	-1.65862e-163	-1.02852e-162	-5.8174e-163	-1.37771e-162	5.61087e-163	1.4314e-162	-3.86738e-163	-2.30099e-163	-3.55262e-163	-1.61487e-164	2.19865e-163	4.80206e-163	-1.64877e-163	-2.50817e-163	-5.07239e-163	3.75022e-163	0
8.80235e-163	-1.46509e-163	-6.64566e-164	-4.73226e-164	-2.14331e-163	4.11026e-163	-1.83469e-163	2.5292e-163	-4.3874e-163	-2.24497e-163	-8.9956e-163	-3.75507e-163	6.14635e-163	-1.2418e-162	-1.65862e-163	-1.02852e-162	-5.8174e-163	-1.37771e-162	5.61087e-163	1.4314e-162	-3.86738e-163	-2.30099e-163	-3.55262e-163	-1.61487e-164	2.19865e-163	4.80206e-163	-1.64877e-163	-2.50817e-163	-5.07239e-163	3.75022e-163	0
8.80235e-163	-1.46509e-163	-6.64566e-164	-4.73226e-164	-2.14331e-163	4.11026e-163	-1.83469e-163	2.5292e-163	-4.3874e-163	-2.24497e-163	-8.9956e-163	-3.75507e-163	6.14635e-163	-1.2418e-162	-1.65862e-163	-1.02852e-162	-5.8174e-163	-1.37771e-162	5.61087e-163	1.4314e-162	-3.86738e-163	-2.30099e-163	-3.55262e-163	-1.61487e-164	2.19865e-163	4.80206e-163	-1.64877e-163	-2.50817e-163	-5.07239e-163	3.75022e-163	0
8.80235e-163	-1.46509e-163	-6.64566e-164	-4.73226e-164	-2.14331e-163	4.11026e-163	-1.83469e-163	2.5292e-163	-4.3874e-163	-2.24497e-163	-8.9956e-163	-3.75507e-163	6.14635e-163	-1.2418e-162	-1.65862e-163	-1.02852e-162	-5.8174e-163	-1.37771e-162	5.61087e-163	1.4314e-162	-3.86738e-163	-2.30099e-163	-3.55262e-163	-1.61487e-164	2.19865e-163	4.80206e-163	-1.64877e-163	-2.50817e-163	-5.07239e-163	3.75022e-163	0
8.80235e-163	-1.46509e-163	-6.64566e-164	-4.73226e-164	-2.14331e-163	4.11026e-163	-1.83469e-163	2.5292e-163	-4.3874e-163	-2.24497e-163	-8.9956e-163	-3.75507e-163	6.14635e-163	-1.2418e-162	-1.65862e-163	-1.02852e-162	-5.8174e-163	-1.37771e-162	5.61087e-163	1.4314e-162	-3.86738e-163	-2.30099e-163	-3.55262e-163	-1.61487e-164	2.19865e-163	4.80206e-163	-1.64877e-163	-2.50817e-163	-5.07239e-163	3.75022e-163	0
8.80235e-163	-1.46509e-163	-6.64566e-164	-4.73226e-164	-2.14331e-163	4.11026e-163	-1.83469e-163	2.5292e-163	-4.3874e-163	-2.24497e-163	-8.9956e-163	-3.75507e-163	6.14635e-163	-1.2418e-162	-1.65862e-163	-1.02852e-162	-5.8174e-163	-1.37771e-162	5.61087e-163	1.4314e-162	-3.86738e-163	-2.30099e-163	-3.55262e-163	-1.61487e-164	2.19865e-163	4.80206e-163	-1.64877e-163	-2.50817e-163	-5.07239e-163	3.75022e-163	0
8.80235e-163	-1.46509e-163	-6.64566e-164	-4.73226e-164	-2.14331e-163	4.11026e-163	-1.83469e-163	2.5292e-163	-4.3874e-163	-2.24497e-163	-8.9956e-163	-3.75507e-163	6.14635e-163	-1.2418e-162	-1.65862e-163	-1.02852e-162	-5.8174e-163	-1.37771e-162	5.61087e-163	1.4314e-162	-3.86738e-163	-2.30099e-163	-3.55262e-163	-1.61487e-164	2.19865e-163	4.80206e-163	-1.64877e-163	-2.50817e-163	-5.07239e-163	3.75022e-163	0
8.80235e-163	-1.46509e-163	-6.64566e-164	-4.73226e-164	-2.14331e-163	4.11026e-163	-1.83469e-163	2.5292e-163	-4.3874e-163	-2.24497e-163	-8.9956e-163	-3.75507e-163	6.14635e-163	-1.2418e-162	-1.65862e-163	-1.02852e-162	-5.8174e-163	-1.37771e-162	5.61087e-163	1.4314e-162	-3.86738e-163	-2.30099e-163	-3.55262e-163	-1.61487e-164	2.19865e-163	4.80206e-163	-1.64877e-163	-2.50817e-163	-5.07239e-163	3.75022e-163	0
8.80235e-163	-1.46509e-163	-6.64566e-164	-4.73226e-164	-2.14331e-163	4.11026e-163	-1.83469e-163	2.5292e-163	-4.3874e-163	-2.24497e-163	-8.9956e-163	-3.75507e-163	6.14635e-163	-1.2418e-162	-1.65862e-163	-1.02852e-162	-5.8174e-163	-1.37771e-162	5.61087e-163	1.4314e-162	-3.86738e-163	-2.30099e-163	-3.55262e-163	-1.61487e-164	2.19865e-163	4.80206e-163	-1.64877e-163	-2.50817e-163	-5.07239e-163	3.75022e-163	0
8.80235e-163	-1.46509e-163	-6.64566e-164	-4.73226e-164	-2.14331e-163	4.11026e-163	-1.83469e-163	2.5292e-163	-4.3874e-163	-2.24497e-163	-8.9956e-163	-3.75507e-163	6.14635e-163	-1.2418e-162	-1.65862e-163	-1.02852e-162	-5.8174e-163	-1.37771e-162	5.61087e-163	1.4314e-162	-3.86738e-163	-2.30099e-163	-3.55262e-163	-1.61487e-164	2.19865e-163	4.80206e-163	-1.64877e-163	-2.50817e-163	-5.07239e-163	3.75022e-163	0
8.80235e-163	-1.46509e-163	-6.64566e-164	-4.73226e-164	-2.14331e-163	4.11026e-163	-1.83469e-163	2.5292e-163	-4.3874e-163	-2.24497e-163	-8.9956e-163	-3.75507e-163	6.14635e-163	-1.2418e-162	-1.65862e-163	-1.02852e-162	-5.8174e-163	-1.37771e-162	5.61087e-163	1.4314e-162	-3.86738e-163	-2.30099e-163	-3.55262e-163	-1.61487e-164	2.19865e-163	4.80206e-163	-1.64877e-163	-2.50817e-163	-5.07239e-163	3.75022e-163	0
8.80235e-163	-1.46509e-163	-6.64566e-164	-4.73226e-164	-2.14331e-163	4.11026e-163	-1.83469e-163	2.5292e-163	-4.3874e-163	-2.24497e-163	-8.9956e-163	-3.75507e-163	6.14635e-163	-1.2418e-162	-1.65862e-163	-1.02852e-162	-5.8174e-163	-1.37771e-162	5.61087e-163	1.4314e-162	-3.86738e-163	-2.30099e-163	-3.55262e-163	-1.61487e-164	2.19865e-163	4.80206e-163	-1.64877e-163	-2.50817e-163	-5.07239e-163	3.75022e-163	0
8.80235e-163	-1.46509e-163	-6.64566e-164	-4.73226e-164	-2.14331e-163	4.11026e-163	-1.83469e-163	2.5292e-163	-4.3874e-163	-2.24497e-163	-8.9956e-163	-3.75507e-163	6.14635e-163	-1.2418e-162	-1.65862e-163	-1.02852e-162	-5.8174e-163	-1.37771e-162	5.61087e-163	1.4314e-162	-3.86738e-163	-2.30099e-163	-3.55262e-163	-1.61487e-164	2.19865e-163	4.80206e-163	-1.64877e-163	-2.50817e-163	-5.07239e-163	3.75022e-163	0
8.80235e-163	-1.46509e-163	-6.64566e-164	-4.73226e-164	-2.14331e-163	4.11026e-163	-1.83469e-163	2.5292e-163	-4.3874e-163	-2.24497e-163	-8.9956e-163	-3.75507e-163	6.14635e-163	-1.2418e-162	-1.65862e-163	-1.02852e-162	-5.8174e-163	-1.37771e-162	5.61087e-163	1.4314e-162	-3.86738e-163	-2.30099e-163	-3.55262e-163	-1.61487e-164	2.19865e-163	4.80206e-163	-1.64877e-163	-2.50817e-163	-5.07239e-163	3.75022e-163	0
8.80235e-163	-1.46509e-163	-6.64566e-164	-4.73226e-164	-2.14331e-163	4.11026e-163	-1.83469e-163	2.5292e-163	-4.3874e-163	-2.24497e-163	-8.9956e-163	-3.75507e-163	6.14635e-163	-1.2418e-162	-1.65862e-163	-1.02852e-162	-5.8174e-163	-1.37771e-162	5.61087e-163	1.4314e-162	-3.86738e-163	-2.30099e-163	-3.55262e-163	-1.61487e-164	2.19865e-163	4.80206e-163	-1.64877e-163	-2.50817e-163	-5.07239e-163	3.75022e-163	0
8.80235e-163	-1.46509e-163	-6.64566e-164	-4.73226e-164	-2.14331e-163	4.11026e-163	-1.83469e-163	2.5292e-163	-4.3874e-163	-2.24497e-163	-8.9956e-163	-3.75507e-163	6.14635e-163	-1.2418e-162	-1.65862e-163	-1.02852e-162	-5.8174e-163	-1.37771e-162	5.61087e-163	1.4314e-162	-3.86738e-163	-2.30099e-163	-3.55262e-163	-1.61487e-164	2.19865e-163	4.80206e-163	-1.64877e-163	-2.50817e-163	-5.07239e-163	3.75022e-163	0
8.80235e-163	-1.46509e-163	-6.64566e-164	-4.73226e-164	-2.14331e-163	4.11026e-163	-1.83469e-163	2.5292e-163	-4.3874e-163	-2.24497e-163	-8.9956e-163	-3.75507e-163	6.14635e-163	-1.2418e-162	-1.65862e-163	-1.02852e-162	-5.8174e-163	-1.37771e-162	5.61087e-163	1.4314e-162	-3.86738e-163	-2.30099e-163	-3.55262e-163	-1.61487e-164	2.19865e-163	4.80206e-163	-1.64877e-163	-2.50817e-163	-5.07239e-163	3.75022e-163	0
8.80235e-163	-1.46509e-163	-6.64566e-164	-4.73226e-164	-2.14331e-163	4.11026e-163	-1.83469e-163	2.5292e-163	-4.3874e-163	-2.24497e-163	-8.9956e-163	-3.75507e-163	6.14635e-163	-1.2418e-162	-1.65862e-163	-1.02852e-162	-5.8174e-163	-1.37771e-162	5.61087e-163	1.4314e-162	-3.86738e-163	-2.30099e-163	-3.55262e-163	-1.61487e-164	2.19865e-163	4.80206e-163	-1.64877e-163	-2.50817e-163	-5.07239e-163	3.75022e-163	0
8.80235e-163	-1.46509e-163	-6.64566e-164	-4.73226e-164	-2.14331e-163	4.11026e-163	-1.83469e-163	2.5292e-163	-4.3874e-163	-2.24497e-163	-8.9956e-163	-3.75507e-163	6.14635e-163	-1.2418e-162	-1.65862e-163	-1.02852e-162	-5.8174e-163	-1.37771e-162	5.61087e-163	1.4314e-162	-3.86738e-163	-2.30099e-163	-3.55262e-163	-1.61487e-164	2.19865e-163	4.80206e-163	-1.64877e-163	-2.50817e-163	-5.07239e-163	3.75022e-163	0
8.80235e-163	-1.46509e-163	-6.64566e-164	-4.73226e-164	-2.14331e-163	4.11026e-163	-1.83469e-163	2.5292e-163	-4.3874e-163	-2.24497e-163	-8.9956e-163	-3.75507e-163	6.14635e-163	-1.2418e-162	-1.65862e-163	-1.02852e-162	-5.8174e-163	-1.37771e-162	5.61087e-163	1.4314e-162	-3.86738e-163	-2.30099e-163	-3.55262e-163	-1.61487e-164	2.19865e-163	4.80206e-163	-1.64877e-163	-2.50817e-163	-5.07239e-163	3.75022e-163	0
8.80235e-163	-1.46509e-163	-6.64566e-164	-4.73226e-164	-2.14331e-163	4.11026e-163	-1.83469e-163	2.5292e-163	-4.3874e-163	-2.24497e-163	-8.9956e-163	-3.75507e-163	6.14635e-163	-1.2418e-162	-1.65862e-163	-1.02852e-162	-5.8174e-163	-1.37771e-162	5.61087e-163	1.4314e-162	-3.86738e-163	-2.30099e-163	-3.55262e-163	-1.61487e-164	2.19865e-163	4.80206e-163	-1.64877e-163	-2.50817e-163	-5.07239e-163	3.75022e-163	0
8.80235e-163	-1.46509e-163	-6.64566e-164	-4.73226e-164	-2.14331e-163	4.11026e-163	-1.83469e-163	2.5292e-163	-4.3874e-163	-2.24497e-163	-8.9956e-163	-3.75507e-163	6.14635e-163	-1.2418e-162	-1.65862e-163	-1.02852e-162	-5.8174e-163	-1.37771e-162	5.61087e-163	1.4314e-162	-3.86738e-163	-2.30099e-163	-3.55262e-163	-1.61487e-164	2.19865e-163	4.80206e-163	-1.64877e-163	-2.50817e-163	-5.07239e-163	3.75022e-163	0
8.80235e-163	-1.46509e-163	-6.64566e-164	-4.73226e-164	-2.14331e-163	4.11026e-163	-1.83469e-163	2.5292e-163	-4.3874e-163	-2.24497e-163	-8.9956e-163	-3.75507e-163	6.14635e-163	-1.2418e-162	-1.65862e-163	-1.02852e-162	-5.8174e-163	-1.37771e-162	5.61087e-163	1.4314e-162	-3.86738e-163	-2.30099e-163	-3.55262e-163	-1.61487e-164	2.19865e-163	4.80206e-163	-1.64877e-163	-2.50817e-163	-5.07239e-163	3.75022e-163	0
8.80235e-163	-1.46509e-163	-6.64566e-164	-4.73226e-164	-2.14331e-163	4.11026e-163	-1.83469e-163	2.5292e-163	-4.3874e-163	-2.24497e-163	-8.9956e-163	-3.75507e-163	6.14635e-163	-1.2418e-162	-1.65862e-163	-1.02852e-162	-5.8174e-163	-1.37771e-162	5.61087e-163	1.4314e-162	-3.86738e-163	-2.30099e-163	-3.55262e-163	-1.61487e-164	2.19865e-163	4.80206e-163	-1.64877e-163	-2.50817e-163	-5.07239e-163	3.75022e-163	0
8.80235e-163	-1.46509e-163	-6.64566e-164	-4.73226e-164	-2.14331e-163	4.11026e-163	-1.83469e-163	2.5292e-163	-4.3874e-163	-2.24497e-163	-8.9956e-163	-3.75507e-163	6.14635e-163	-1.2418e-162	-1.65862e-163	-1.02852e-162	-5.8174e-163	-1.37771e-162	5.61087e-163	1.4314e-162	-3.86738e-163	-2.30099e-163	-3.55262e-163	-1.61487e-164	2.19865e-163	4.80206e-163	-1.64877e-163	-2.50817e-163	-5.07239e-163	3.75022e-163	0
8.80235e-163	-1.46509e-163	-6.64566e-164	-4.73226e-164	-2.14331e-163	4.11026e-163	-1.83469e-163	2.5292e-163	-4.3874e-163	-2.24497e-163	-8.9956e-163	-3.75507e-163	6.14635e-163	-1.2418e-162	-1.65862e-163	-1.02852e-162	-5.8174e-163	-1.37771e-162	5.61087e-163	1.4314e-162	-3.86738e-163	-2.30099e-163	-3.55262e-163	-1.61487e-164	2.19865e-163	4.80206e-163	-1.64877e-163	-2.50817e-163	-5.07239e-163	3.75022e-163	0
8.80235e-163	-1.46509e-163	-6.64566e-164	-4.73226e-164	-2.14331e-163	4.11026e-163	-1.83469e-163	2.5292e-163	-4.3874e-163	-2.24497e-163	-8.9956e-163	-3.75507e-163	6.14635e-163	-1.2418e-162	-1.65862e-163	-1.02852e-162	-5.8174e-163	-1.37771e-162	5.61087e-163	1.4314e-162	-3.86738e-163	-2.30099e-163	-3.55262e-163	-1.61487e-164	2.19865e-163	4.80206e-163	-1.64877e-163	-2.50817e-163	-5.07239e-163	3.75022e-163	0
8.80235e-163	-1.46509e-163	-6.64566e-164	-4.73226e-164	-2.14331e-163	4.11026e-163	-1.83469e-163	2.5292e-163	-4.3874e-163	-2.24497e-163	-8.9956e-163	-3.75507e-163	6.14635e-163	-1.2418e-162	-1.65862e-163	-1.02852e-162	-5.8174e-163	-1.37771e-162	5.61087e-163	1.4314e-162	-3.86738e-163	-2.30099e-163	-3.55262e-163	-1.61487e-164	2.19865e-163	4.80206e-163	-1.64877e-163	-2.50817e-163	-5.07239e-163	3.75022e-163	0
8.80235e-163	-1.46509e-163	-6.64566e-164	-4.73226e-164	-2.14331e-163	4.11026e-163	-1.83469e-163	2.5292e-163	-4.3874e-163	-2.24497e-163	-8.9956e-163	-3.75507e-163	6.14635e-163	-1.2418e-162	-1.65862e-163	-1.02852e-162	-5.8174e-163	-1.37771e-162	5.61087e-163	1.4314e-162	-3.86738e-163	-2.30099e-163	-3.55262e-163	-1.61487e-164	2.19865e-163	4.80206e-163	-1.64877e-163	-2.50817e-163	-5.07239e-163	3.75022e-163	0
8.80235e-163	-1.46509e-163	-6.64566e-164	-4.73226e-164	-2.14331e-163	4.11026e-163	-1.83469e-163	2.5292e-163	-4.3874e-163	-2.24497e-163	-8.9956e-163	-3.75507e-163	6.14635e-163	-1.2418e-162	-1.65862e-163	-1.02852e-162	-5.8174e-163	-1.37771e-162	5.61087e-163	1.4314e-162	-3.86738e-163	-2.30099e-163	-3.55262e-163	-1.61487e-164	2.19865e-163	4.80206e-163	-1.64877e-163	-2.50817e-163	-5.07239e-163	3.75022e-163	0
8.80235e-163	-1.46509e-163	-6.64566e-164	-4.73226e-164	-2.14331e-163	4.11026e-163	-1.83469e-163	2.5292e-163	-4.3874e-163	-2.24497e-163	-8.9956e-163	-3.75507e-163	6.14635e-163	-1.2418e-162	-1.65862e-163	-1.02852e-162	-5.8174e-163	-1.37771e-162	5.61087e-163	1.4314e-162	-3.86738e-163	-2.30099e-163	-3.55262e-163	-1.61487e-164	2.19865e-163	4.80206e-163	-1.64877e-163	-2.50817e-163	-5.07239e-163	3.75022e-163	0
8.80235e-163	-1.46509e-163	-6.64566e-164	-4.73226e-164	-2.14331e-163	4.11026e-163	-1.83469e-163	2.5292e-163	-4.3874e-163	-2.24497e-163	-8.9956e-163	-3.75507e-163	6.14635e-163	-1.2418e-162	-1.65862e-163	-1.02852e-162	-5.8174e-163	-1.37771e-162	5.61087e-163	1.4314e-162	-3.86738e-163	-2.30099e-163	-3.55262e-163	-1.61487e-164	2.19865e-163	4.80206e-163	-1.64877e-163	-2.50817e-163	-5.07239e-163	3.75022e-163	0
8.80235e-163	-1.46509e-163	-6.64566e-164	-4.73226e-164	-2.14331e-163	4.11026e-163	-1.83469e-163	2.5292e-163	-4.3874e-163	-2.24497e-163	-8.9956e-163	-3.75507e-163	6.14635e-163	-1.2418e-162	-1.65862e-163	-1.02852e-162	-5.8174e-163	-1.37771e-162	5.61087e-163	1.4314e-162	-3.86738e-163	-2.30099e-163	-3.55262e-163	-1.61487e-164	2.19865e-163	4.80206e-163	-1.64877e-163	-2.50817e-163	-5.07239e-163	3.75022e-163	0
8.80235e-163	-1.46509e-163	-6.64566e-164	-4.73226e-164	-2.14331e-163	4.11026e-163	-1.83469e-163	2.5292e-163	-4.3874e-163	-2.24497e-163	-8.9956e-163	-3.75507e-163	6.14635e-163	-1.2418e-162	-1.65862e-163	-1.02852e-162	-5.8174e-163	-1.37771e-162	5.61087e-163	1.4314e-162	-3.86738e-163	-2.30099e-163	-3.55262e-163	-1.61487e-164	2.19865e-163	4.80206e-163	-1.64877e-163	-2.50817e-163	-5.07239e-163	3.75022e-163	0
8.80235e-163	-1.46509e-163	-6.64566e-164	-4.73226e-164	-2.14331e-163	4.11026e-163	-1.83469e-163	2.5292e-163	-4.3874e-163	-2.24497e-163	-8.9956e-163	-3.75507e-163	6.14635e-163	-1.2418e-162	-1.65862e-163	-1.02852e-162	-5.8174e-163	-1.37771e-162	5.61087e-163	1.4314e-162	-3.86738e-163	-2.30099e-163	-3.55262e-163	-1.61487e-164	2.19865e-163	4.80206e-163	-1.64877e-163	-2.50817e-163	-5.07239e-163	3.75022e-163	0
8.80235e-163	-1.46509e-163	-6.64566e-164	-4.73226e-164	-2.14331e-163	4.11026e-163	-1.83469e-163	2.5292e-163	-4.3874e-163	-2.24497e-163	-8.9956e-163	-3.75507e-163	6.14635e-163	-1.2418e-162	-1.65862e-163	-1.02852e-162	-5.8174e-163	-1.37771e-162	5.61087e-163	1.4314e-162	-3.86738e-163	-2.30099e-163	-3.55262e-163	-1.61487e-164	2.19865e-163	4.80206e-163	-1.64877e-163	-2.50817e-163	-5.07239e-163	3.75022e-163	0
8.80235e-163	-1.46509e-163	-6.64566e-164	-4.73226e-164	-2.14331e-163	4.11026e-163	-1.83469e-163	2.5292e-163	-4.3874e-163	-2.24497e-163	-8.9956e-163	-3.75507e-163	6.14635e-163	-1.2418e-162	-1.65862e-163	-1.02852e-162	-5.8174e-163	-1.37771e-162	5.61087e-163	1.4314e-162	-3.86738e-163	-2.30099e-163	-3.55262e-163	-1.61487e-164	2.19865e-163	4.80206e-163	-1.64877e-163	-2.50817e-163	-5.07239e-163	3.75022e-163	0
8.80235e-163	-1.46509e-163	-6.64566e-164	-4.73226e-164	-2.14331e-163	4.11026e-163	-1.83469e-163	2.5292e-163	-4.3874e-163	-2.24497e-163	-8.9956e-163	-3.75507e-163	6.14635e-163	-1.2418e-162	-1.65862e-163	-1.02852e-162	-5.8174e-163	-1.37771e-162	5.61087e-163	1.4314e-162	-3.86738e-163	-2.30099e-163	-3.55262e-163	-1.61487e-164	2.19865e-163	4.80206e-163	-1.64877e-163	-2.50817e-163	-5.07239e-163	3.75022e-163	0
8.80235e-163	-1.46509e-163	-6.64566e-164	-4.73226e-164	-2.14331e-163	4.11026e-163	-1.83469e-163	2.5292e-163	-4.3874e-163	-2.24497e-163	-8.9956e-163	-3.75507e-163	6.14635e-163	-1.2418e-162	-1.65862e-163	-1.02852e-162	-5.8174e-163	-1.37771e-162	5.61087e-163	1.4314e-162	-3.86738e-163	-2.30099e-163	-3.55262e-163	-1.61487e-164	2.19865e-163	4.80206e-163	-1.64877e-163	-2.50817e-163	-5.07239e-163	3.75022e-163	0
8.80235e-163	-1.46509e-163	-6.64566e-164	-4.73226e-164	-2.14331e-163	4.11026e-163	-1.83469e-163	2.5292e-163	-4.3874e-163	-2.24497e-163	-8.9956e-163	-3.75507e-163	6.14635e-163	-1.2418e-162	-1.65862e-163	-1.02852e-162	-5.8174e-163	-1.37771e-162	5.61087e-163	1.4314e-162	-3.86738e-163	-2.30099e-163	-3.55262e-163	-1.61487e-164	2.19865e-163	4.80206e-163	-1.64877e-163	-2.50817e-163	-5.07239e-163	3.75022e-163	0
8.80235e-163	-1.46509e-163	-6.64566e-164	-4.73226e-164	-2.14331e-163	4.11026e-163	-1.83469e-163	2.5292e-163	-4.3874e-163	-2.24497e-163	-8.9956e-163	-3.75507e-163	6.14635e-163	-1.2418e-162	-1.65862e-163	-1.02852e-162	-5.8174e-163	-1.37771e-162	5.61087e-163	1.4314e-162	-3.86738e-163	-2.30099e-163	-3.55262e-163	-1.61487e-164	2.19865e-163	4.80206e-163	-1.64877e-163	-2.50817e-163	-5.07239e-163	3.75022e-163	0
8.80235e-163	-1.46509e-163	-6.64566e-164	-4.73226e-164	-2.14331e-163	4.11026e-163	-1.83469e-163	2.5292e-163	-4.3874e-163	-2.24497e-163	-8.9956e-163	-3.75507e-163	6.14635e-163	-1.2418e-162	-1.65862e-163	-1.02852e-162	-5.8174e-163	-1.37771e-162	5.61087e-163	1.4314e-162	-3.86738e-163	-2.30099e-163	-3.55262e-163	-1.61487e-164	2.19865e-163	4.80206e-163	-1.64877e-163	-2.50817e-163	-5.07239e-163	3.75022e-163	0
8.80235e-163	-1.46509e-163	-6.64566e-164	-4.73226e-164	-2.14331e-163	4.11026e-163	-1.83469e-163	2.5292e-163	-4.3874e-163	-2.24497e-163	-8.9956e-163	-3.75507e-163	6.14635e-163	-1.2418e-162	-1.65862e-163	-1.02852e-162	-5.8174e-163	-1.37771e-162	5.61087e-163	1.4314e-162	-3.86738e-163	-2.30099e-163	-3.55262e-163	-1.61487e-164	2.19865e-163	4.80206e-163	-1.64877e-163	-2.50817e-163	-5.07239e-163	3.75022e-163	0
8.80235e-163	-1.46509e-163	-6.64566e-164	-4.73226e-164	-2.14331e-163	4.11026e-163	-1.83469e-163	2.5292e-163	-4.3874e-163	-2.24497e-163	-8.9956e-163	-3.75507e-163	6.14635e-163	-1.2418e-162	-1.65862e-163	-1.02852e-162	-5.8174e-163	-1.37771e-162	5.61087e-163	1.4314e-162	-3.86738e-163	-2.30099e-163	-3.55262e-163	-1.61487e-164	2.19865e-163	4.80206e-163	-1.64877e-163	-2.50817e-163	-5.07239e-163	3.75022e-163	0
8.80235e-163	-1.46509e-163	-6.64566e-164	-4.73226e-164	-2.14331e-163	4.11026e-163	-1.83469e-163	2.5292e-163	-4.3874e-163	-2.24497e-163	-8.9956e-163	-3.75507e-163	6.14635e-163	-1.2418e-162	-1.65862e-163	-1.02852e-162	-5.8174e-163	-1.37771e-162	5.61087e-163	1.4314e-162	-3.86738e-163	-2.30099e-163	-3.55262e-163	-1.61487e-164	2.19865e-163	4.80206e-163	-1.64877e-163	-2.50817e-163	-5.07239e-163	3.75022e-163	0
8.80235e-163	-1.46509e-163	-6.64566e-164	-4.73226e-164	-2.14331e-163	4.11026e-163	-1.83469e-163	2.5292e-163	-4.3874e-163	-2.24497e-163	-8.9956e-163	-3.75507e-163	6.14635e-163	-1.2418e-162	-1.65862e-163	-1.02852e-162	-5.8174e-163	-1.37771e-162	5.61087e-163	1.4314e-162	-3.86738e-163	-2.30099e-163	-3.55262e-163	-1.61487e-164	2.19865e-163	4.80206e-163	-1.64877e-163	-2.50817e-163	-5.07239e-163	3.75022e-163	0
8.80235e-163	-1.46509e-163	-6.64566e-164	-4.73226e-164	-2.14331e-163	4.11026e-163	-1.83469e-163	2.5292e-163	-4.3874e-163	-2.24497e-163	-8.9956e-163	-3.75507e-163	6.14635e-163	-1.2418e-162	-1.65862e-163	-1.02852e-162	-5.8174e-163	-1.37771e-162	5.61087e-163	1.4314e-162	-3.86738e-163	-2.30099e-163	-3.55262e-163	-1.61487e-164	2.19865e-163	4.80206e-163	-1.64877e-163	-2.50817e-163	-5.07239e-163	3.75022e-163	0
8.80235e-163	-1.46509e-163	-6.64566e-164	-4.73226e-164	-2.14331e-163	4.11026e-163	-1.83469e-163	2.5292e-163	-4.3874e-163	-2.24497e-163	-8.9956e-163	-3.75507e-163	6.14635e-163	-1.2418e-162	-1.65862e-163	-1.02852e-162	-5.8174e-163	-1.37771e-162	5.61087e-163	1.4314e-162	-3.86738e-163	-2.30099e-163	-3.55262e-163	-1.61487e-164	2.19865e-163	4.80206e-163	-1.64877e-163	-2.50817e-163	-5.07239e-163	3.75022e-163	0
8.80235e-163	-1.46509e-163	-6.64566e-164	-4.73226e-164	-2.14331e-163	4.11026e-163	-1.83469e-163	2.5292e-163	-4.3874e-163	-2.24497e-163	-8.9956e-163	-3.75507e-163	6.14635e-163	-1.2418e-162	-1.65862e-163	-1.02852e-162	-5.8174e-163	-1.37771e-162	5.61087e-163	1.4314e-162	-3.86738e-163	-2.30099e-163	-3.55262e-163	-1.61487e-164	2.19865e-163	4.80206e-163	-1.64877e-163	-2.50817e-163	-5.07239e-163	3.75022e-163	0
8.80235e-163	-1.46509e-163	-6.64566e-164	-4.73226e-164	-2.14331e-163	4.11026e-163	-1.83469e-163	2.5292e-163	-4.3874e-163	-2.24497e-163	-8.9956e-163	-3.75507e-163	6.14635e-163	-1.2418e-162	-1.65862e-163	-1.02852e-162	-5.8174e-163	-1.37771e-162	5.61087e-163	1.4314e-162	-3.86738e-163	-2.30099e-163	-3.55262e-163	-1.61487e-164	2.19865e-163	4.80206e-163	-1.64877e-163	-2.50817e-163	-5.07239e-163	3.75022e-163	0
8.80235e-163	-1.46509e-163	-6.64566e-164	-4.73226e-164	-2.14331e-163	4.11026e-163	-1.83469e-163	2.5292e-163	-4.3874e-163	-2.24497e-163	-8.9956e-163	-3.75507e-163	6.14635e-163	-1.2418e-162	-1.65862e-163	-1.02852e-162	-5.8174e-163	-1.37771e-162	5.61087e-163	1.4314e-162	-3.86738e-163	-2.30099e-163	-3.55262e-163	-1.61487e-164	2.19865e-163	4.80206e-163	-1.64877e-163	-2.50817e-163	-5.07239e-163	3.75022e-163	0
8.80235e-163	-1.46509e-163	-6.64566e-164	-4.73226e-164	-2.14331e-163	4.11026e-163	-1.83469e-163	2.5292e-163	-4.3874e-163	-2.24497e-163	-8.9956e-163	-3.75507e-163	6.14635e-163	-1.2418e-162	-1.65862e-163	-1.02852e-162	-5.8174e-163	-1.37771e-162	5.61087e-163	1.4314e-162	-3.86738e-163	-2.30099e-163	-3.55262e-163	-1.61487e-164	2.19865e-163	4.80206e-163	-1.64877e-163	-2.50817e-163	-5.07239e-163	3.75022e-163	0
8.80235e-163	-1.46509e-163	-6.64566e-164	-4.73226e-164	-2.14331e-163	4.11026e-163	-1.83469e-163	2.5292e-163	-4.3874e-163	-2.24497e-163	-8.9956e-163	-3.75507e-163	6.14635e-163	-1.2418e-162	-1.65862e-163	-1.02852e-162	-5.8174e-163	-1.37771e-162	5.61087e-163	1.4314e-162	-3.86738e-163	-2.30099e-163	-3.55262e-163	-1.61487e-164	2.19865e-163	4.80206e-163	-1.64877e-163	-2.50817e-163	-5.07239e-163	3.75022e-163	0
8.80235e-163	-1.46509e-163	-6.64566e-164	-4.73226e-164	-2.14331e-163	4.11026e-163	-1.83469e-163	2.5292e-163	-4.3874e-163	-2.24497e-163	-8.9956e-163	-3.75507e-163	6.14635e-163	-1.2418e-162	-1.65862e-163	-1.02852e-162	-5.8174e-163	-1.37771e-162	5.61087e-163	1.4314e-162	-3.86738e-163	-2.30099e-163	-3.55262e-163	-1.61487e-164	2.19865e-163	4.80206e-163	-1.64877e-163	-2.50817e-163	-5.07239e-163	3.75022e-163	0
8.80235e-163	-1.46509e-163	-6.64566e-164	-4.73226e-164	-2.14331e-163	4.11026e-163	-1.83469e-163	2.5292e-163	-4.3874e-163	-2.24497e-163	-8.9956e-163	-3.75507e-163	6.14635e-163	-1.2418e-162	-1.65862e-163	-1.02852e-162	-5.8174e-163	-1.37771e-162	5.61087e-163	1.4314e-162	-3.86738e-163	-2.30099e-163	-3.55262e-163	-1.61487e-164	2.19865e-163	4.80206e-163	-1.64877e-163	-2.50817e-163	-5.07239e-163	3.75022e-163	0
8.80235e-163	-1.46509e-163	-6.64566e-164	-4.73226e-164	-2.14331e-163	4.11026e-163	-1.83469e-163	2.5292e-163	-4.3874e-163	-2.24497e-163	-8.9956e-163	-3.75507e-163	6.14635e-163	-1.2418e-162	-1.65862e-163	-1.02852e-162	-5.8174e-163	-1.37771e-162	5.61087e-163	1.4314e-162	-3.86738e-163	-2.30099e-163	-3.55262e-163	-1.61487e-164	2.19865e-163	4.80206e-163	-1.64877e-163	-2.50817e-163	-5.07239e-163	3.75022e-163	0
8.80235e-163	-1.46509e-163	-6.64566e-164	-4.73226e-164	-2.14331e-163	4.11026e-163	-1.83469e-163	2.5292e-163	-4.3874e-163	-2.24497e-163	-8.9956e-163	-3.75507e-163	6.14635e-163	-1.2418e-162	-1.65862e-163	-1.02852e-162	-5.8174e-163	-1.37771e-162	5.61087e-163	1.4314e-162	-3.86738e-163	-2.30099e-163	-3.55262e-163	-1.61487e-164	2.19865e-163	4.80206e-163	-1.64877e-163	-2.50817e-163	-5.07239e-163	3.75022e-163	0
8.80235e-163	-1.46509e-163	-6.64566e-164	-4.73226e-164	-2.14331e-163	4.11026e-163	-1.83469e-163	2.5292e-163	-4.3874e-163	-2.24497e-163	-8.9956e-163	-3.75507e-163	6.14635e-163	-1.2418e-162	-1.65862e-163	-1.02852e-162	-5.8174e-163	-1.37771e-162	5.61087e-163	1.4314e-162	-3.86738e-163	-2.30099e-163	-3.55262e-163	-1.61487e-164	2.19865e-163	4.80206e-163	-1.64877e-163	-2.50817e-163	-5.07239e-163	3.75022e-163	0
8.80235e-163	-1.46509e-163	-6.64566e-164	-4.73226e-164	-2.14331e-163	4.11026e-163	-1.83469e-163	2.5292e-163	-4.3874e-163	-2.24497e-163	-8.9956e-163	-3.75507e-163	6.14635e-163	-1.2418e-162	-1.65862e-163	-1.02852e-162	-5.8174e-163	-1.37771e-162	5.61087e-163	1.4314e-162	-3.86738e-163	-2.30099e-163	-3.55262e-163	-1.61487e-164	2.19865e-163	4.80206e-163	-1.64877e-163	-2.50817e-163	-5.07239e-163	3.75022e-163	0
8.80235e-163	-1.46509e-163	-6.64566e-164	-4.73226e-164	-2.14331e-163	4.11026e-163	-1.83469e-163	2.5292e-163	-4.3874e-163	-2.24497e-163	-8.9956e-163	-3.75507e-163	6.14635e-163	-1.2418e-162	-1.65862e-163	-1.02852e-162	-5.8174e-163	-1.37771e-162	5.61087e-163	1.4314e-162	-3.86738e-163	-2.30099e-163	-3.55262e-163	-1.61487e-164	2.19865e-163	4.80206e-163	-1.64877e-163	-2.50817e-163	-5.07239e-163	3.75022e-163	0
8.80235e-163	-1.46509e-163	-6.64566e-164	-4.73226e-164	-2.14331e-163	4.11026e-163	-1.83469e-163	2.5292e-163	-4.3874e-163	-2.24497e-163	-8.9956e-163	-3.75507e-163	6.14635e-163	-1.2418e-162	-1.65862e-163	-1.02852e-162	-5.8174e-163	-1.37771e-162	5.61087e-163	1.4314e-162	-3.86738e-163	-2.30099e-163	-3.55262e-163	-1.61487e-164	2.19865e-163	4.80206e-163	-1.64877e-163	-2.50817e-163	-5.07239e-163	3.75022e-163	0
8.80235e-163	-1.46509e-163	-6.64566e-164	-4.73226e-164	-2.14331e-163	4.11026e-163	-1.83469e-163	2.5292e-163	-4.3874e-163	-2.24497e-163	-8.9956e-163	-3.75507e-163	6.14635e-163	-1.2418e-162	-1.65862e-163	-1.02852e-162	-5.8174e-163	-1.37771e-162	5.61087e-163	1.4314e-162	-3.86738e-163	-2.30099e-163	-3.55262e-163	-1.61487e-164	2.19865e-163	4.80206e-163	-1.64877e-163	-2.50817e-163	-5.07239e-163	3.75022e-163	0
8.80235e-163	-1.46509e-163	-6.64566e-164	-4.73226e-164	-2.14331e-163	4.11026e-163	-1.83469e-163	2.5292e-163	-4.3874e-163	-2.24497e-163	-8.9956e-163	-3.75507e-163	6.14635e-163	-1.2418e-162	-1.65862e-163	-1.02852e-162	-5.8174e-163	-1.37771e-162	5.61087e-163	1.4314e-162	-3.86738e-163	-2.30099e-163	-3.55262e-163	-1.61487e-164	2.19865e-163	4.80206e-163	-1.64877e-163	-2.50817e-163	-5.07239e-163	3.75022e-163	0
8.80235e-163	-1.46509e-163	-6.64566e-164	-4.73226e-164	-2.14331e-163	4.11026e-163	-1.83469e-163	2.5292e-163	-4.3874e-163	-2.24497e-163	-8.9956e-163	-3.75507e-163	6.14635e-163	-1.2418e-162	-1.65862e-163	-1.02852e-162	-5.8174e-163	-1.37771e-162	5.61087e-163	1.4314e-162	-3.86738e-163	-2.30099e-163	-3.55262e-163	-1.61487e-164	2.19865e-163	4.80206e-163	-1.64877e-163	-2.50817e-163	-5.07239e-163	3.75022e-163	0
8.80235e-163	-1.46509e-163	-6.64566e-164	-4.73226e-164	-2.14331e-163	4.11026e-163	-1.83469e-163	2.5292e-163	-4.3874e-163	-2.24497e-163	-8.9956e-163	-3.75507e-163	6.14635e-163	-1.2418e-162	-1.65862e-163	-1.02852e-162	-5.8174e-163	-1.37771e-162	5.61087e-163	1.4314e-162	-3.86738e-163	-2.30099e-163	-3.55262e-163	-1.61487e-164	2.19865e-163	4.80206e-163	-1.64877e-163	-2.50817e-163	-5.07239e-163	3.75022e-163	0
8.80235e-163	-1.46509e-163	-6.64566e-164	-4.73226e-164	-2.14331e-163	4.11026e-163	-1.83469e-163	2.5292e-163	-4.3874e-163	-2.24497e-163	-8.9956e-163	-3.75507e-163	6.14635e-163	-1.2418e-162	-1.65862e-163	-1.02852e-162	-5.8174e-163	-1.37771e-162	5.61087e-163	1.4314e-162	-3.86738e-163	-2.30099e-163	-3.55262e-163	-1.61487e-164	2.19865e-163	4.80206e-163	-1.64877e-163	-2.50817e-163	-5.07239e-163	3.75022e-163	0
8.80235e-163	-1.46509e-163	-6.64566e-164	-4.73226e-164	-2.14331e-163	4.11026e-163	-1.83469e-163	2.5292e-163	-4.3874e-163	-2.24497e-163	-8.9956e-163	-3.75507e-163	6.14635e-163	-1.2418e-162	-1.65862e-163	-1.02852e-162	-5.8174e-163	-1.37771e-162	5.61087e-163	1.4314e-162	-3.86738e-163	-2.30099e-163	-3.55262e-163	-1.61487e-164	2.19865e-163	4.80206e-163	-1.64877e-163	-2.50817e-163	-5.07239e-163	3.75022e-163	0
8.80235e-163	-1.46509e-163	-6.64566e-164	-4.73226e-164	-2.14331e-163	4.11026e-163	-1.83469e-163	2.5292e-163	-4.3874e-163	-2.24497e-163	-8.9956e-163	-3.75507e-163	6.14635e-163	-1.2418e-162	-1.65862e-163	-1.02852e-162	-5.8174e-163	-1.37771e-162	5.61087e-163	1.4314e-162	-3.86738e-163	-2.30099e-163	-3.55262e-163	-1.61487e-164	2.19865e-163	4.80206e-163	-1.64877e-163	-2.50817e-163	-5.07239e-163	3.75022e-163	0
8.80235e-163	-1.46509e-163	-6.64566e-164	-4.73226e-164	-2.14331e-163	4.11026e-163	-1.83469e-163	2.5292e-163	-4.3874e-163	-2.24497e-163	-8.9956e-163	-3.75507e-163	6.14635e-163	-1.2418e-162	-1.65862e-163	-1.02852e-162	-5.8174e-163	-1.37771e-162	5.61087e-163	1.4314e-162	-3.86738e-163	-2.30099e-163	-3.55262e-163	-1.61487e-164	2.19865e-163	4.80206e-163	-1.64877e-163	-2.50817e-163	-5.07239e-163	3.75022e-163	0
8.80235e-163	-1.46509e-163	-6.64566e-164	-4.73226e-164	-2.14331e-163	4.11026e-163	-1.83469e-163	2.5292e-163	-4.3874e-163	-2.24497e-163	-8.9956e-163	-3.75507e-163	6.14635e-163	-1.2418e-162	-1.65862e-163	-1.02852e-162	-5.8174e-163	-1.37771e-162	5.61087e-163	1.4314e-162	-3.86738e-163	-2.30099e-163	-3.55262e-163	-1.61487e-164	2.19865e-163	4.80206e-163	-1.64877e-163	-2.50817e-163	-5.07239e-163	3.75022e-163	0
8.80235e-163	-1.46509e-163	-6.64566e-164	-4.73226e-164	-2.14331e-163	4.11026e-163	-1.83469e-163	2.5292e-163	-4.3874e-163	-2.24497e-163	-8.9956e-163	-3.75507e-163	6.14635e-163	-1.2418e-162	-1.65862e-163	-1.02852e-162	-5.8174e-163	-1.37771e-162	5.61087e-163	1.4314e-162	-3.86738e-163	-2.30099e-163	-3.55262e-163	-1.61487e-164	2.19865e-163	4.80206e-163	-1.64877e-163	-2.50817e-163	-5.07239e-163	3.75022e-163	0
8.80235e-163	-1.46509e-163	-6.64566e-164	-4.73226e-164	-2.14331e-163	4.11026e-163	-1.83469e-163	2.5292e-163	-4.3874e-163	-2.24497e-163	-8.9956e-163	-3.75507e-163	6.14635e-163	-1.2418e-162	-1.65862e-163	-1.02852e-162	-5.8174e-163	-1.37771e-162	5.61087e-163	1.4314e-162	-3.86738e-163	-2.30099e-163	-3.55262e-163	-1.61487e-164	2.19865e-163	4.80206e-163	-1.64877e-163	-2.50817e-163	-5.07239e-163	3.75022e-163	0
8.80235e-163	-1.46509e-163	-6.64566e-164	-4.73226e-164	-2.14331e-163	4.11026e-163	-1.83469e-163	2.5292e-163	-4.3874e-163	-2.24497e-163	-8.9956e-163	-3.75507e-163	6.14635e-163	-1.2418e-162	-1.65862e-163	-1.02852e-162	-5.8174e-163	-1.37771e-162	5.61087e-163	1.4314e-162	-3.86738e-163	-2.30099e-163	-3.55262e-163	-1.61487e-164	2.19865e-163	4.80206e-163	-1.64877e-163	-2.50817e-163	-5.07239e-163	3.75022e-163	0
8.80235e-163	-1.46509e-163	-6.64566e-164	-4.73226e-164	-2.14331e-163	4.11026e-163	-1.83469e-163	2.5292e-163	-4.3874e-163	-2.24497e-163	-8.9956e-163	-3.75507e-163	6.14635e-163	-1.2418e-162	-1.65862e-163	-1.02852e-162	-5.8174e-163	-1.37771e-162	5.61087e-163	1.4314e-162	-3.86738e-163	-2.30099e-163	-3.55262e-163	-1.61487e-164	2.19865e-163	4.80206e-163	-1.64877e-163	-2.50817e-163	-5.07239e-163	3.75022e-163	0
8.80235e-163	-1.46509e-163	-6.64566e-164	-4.73226e-164	-2.14331e-163	4.11026e-163	-1.83469e-163	2.5292e-163	-4.3874e-163	-2.24497e-163	-8.9956e-163	-3.75507e-163	6.14635e-163	-1.2418e-162	-1.65862e-163	-1.02852e-162	-5.8174e-163	-1.37771e-162	5.61087e-163	1.4314e-162	-3.86738e-163	-2.30099e-163	-3.55262e-163	-1.61487e-164	2.19865e-163	4.80206e-163	-1.64877e-163	-2.50817e-163	-5.07239e-163	3.75022e-163	0
8.80235e-163	-1.46509e-163	-6.64566e-164	-4.73226e-164	-2.14331e-163	4.11026e-163	-1.83469e-163	2.5292e-163	-4.3874e-163	-2.24497e-163	-8.9956e-163	-3.75507e-163	6.14635e-163	-1.2418e-162	-1.65862e-163	-1.02852e-162	-5.8174e-163	-1.37771e-162	5.61087e-163	1.4314e-162	-3.86738e-163	-2.30099e-163	-3.55262e-163	-1.61487e-164	2.19865e-163	4.80206e-163	-1.64877e-163	-2.50817e-163	-5.07239e-163	3.75022e-163	0
8.80235e-163	-1.46509e-163	-6.64566e-164	-4.73226e-164	-2.14331e-163	4.11026e-163	-1.83469e-163	2.5292e-163	-4.3874e-163	-2.24497e-163	-8.9956e-163	-3.75507e-163	6.14635e-163	-1.2418e-162	-1.65862e-163	-1.02852e-162	-5.8174e-163	-1.37771e-162	5.61087e-163	1.4314e-162	-3.86738e-163	-2.30099e-163	-3.55262e-163	-1.61487e-164	2.19865e-163	4.80206e-163	-1.64877e-163	-2.50817e-163	-5.07239e-163	3.75022e-163	0
8.80235e-163	-1.46509e-163	-6.64566e-164	-4.73226e-164	-2.14331e-163	4.11026e-163	-1.83469e-163	2.5292e-163	-4.3874e-163	-2.24497e-163	-8.9956e-163	-3.75507e-163	6.14635e-163	-1.2418e-162	-1.65862e-163	-1.02852e-162	-5.8174e-163	-1.37771e-162	5.61087e-163	1.4314e-162	-3.86738e-163	-2.30099e-163	-3.55262e-163	-1.61487e-164	2.19865e-163	4.80206e-163	-1.64877e-163	-2.50817e-163	-5.07239e-163	3.75022e-163	0
8.80235e-163	-1.46509e-163	-6.64566e-164	-4.73226e-164	-2.14331e-163	4.11026e-163	-1.83469e-163	2.5292e-163	-4.3874e-163	-2.24497e-163	-8.9956e-163	-3.75507e-163	6.14635e-163	-1.2418e-162	-1.65862e-163	-1.02852e-162	-5.8174e-163	-1.37771e-162	5.61087e-163	1.4314e-162	-3.86738e-163	-2.30099e-163	-3.55262e-163	-1.61487e-164	2.19865e-163	4.80206e-163	-1.64877e-163	-2.50817e-163	-5.07239e-163	3.75022e-163	0
8.80235e-163	-1.46509e-163	-6.64566e-164	-4.73226e-164	-2.14331e-163	4.11026e-163	-1.83469e-163	2.5292e-163	-4.3874e-163	-2.24497e-163	-8.9956e-163	-3.75507e-163	6.14635e-163	-1.2418e-162	-1.65862e-163	-1.02852e-162	-5.8174e-163	-1.37771e-162	5.61087e-163	1.4314e-162	-3.86738e-163	-2.30099e-163	-3.55262e-163	-1.61487e-164	2.19865e-163	4.80206e-163	-1.64877e-163	-2.50817e-163	-5.07239e-163	3.75022e-163	0
8.80235e-163	-1.46509e-163	-6.64566e-164	-4.73226e-164	-2.14331e-163	4.11026e-163	-1.83469e-163	2.5292e-163	-4.3874e-163	-2.24497e-163	-8.9956e-163	-3.75507e-163	6.14635e-163	-1.2418e-162	-1.65862e-163	-1.02852e-162	-5.8174e-163	-1.37771e-162	5.61087e-163	1.4314e-162	-3.86738e-163	-2.30099e-163	-3.55262e-163	-1.61487e-164	2.19865e-163	4.80206e-163	-1.64877e-163	-2.50817e-163	-5.07239e-163	3.75022e-163	0
8.80235e-163	-1.46509e-163	-6.64566e-164	-4.73226e-164	-2.14331e-163	4.11026e-163	-1.83469e-163	2.5292e-163	-4.3874e-163	-2.24497e-163	-8.9956e-163	-3.75507e-163	6.14635e-163	-1.2418e-162	-1.65862e-163	-1.02852e-162	-5.8174e-163	-1.37771e-162	5.61087e-163	1.4314e-162	-3.86738e-163	-2.30099e-163	-3.55262e-163	-1.61487e-164	2.19865e-163	4.80206e-163	-1.64877e-163	-2.50817e-163	-5.07239e-163	3.75022e-163	0
8.80235e-163	-1.46509e-163	-6.64566e-164	-4.73226e-164	-2.14331e-163	4.11026e-163	-1.83469e-163	2.5292e-163	-4.3874e-163	-2.24497e-163	-8.9956e-163	-3.75507e-163	6.14635e-163	-1.2418e-162	-1.65862e-163	-1.02852e-162	-5.8174e-163	-1.37771e-162	5.61087e-163	1.4314e-162	-3.86738e-163	-2.30099e-163	-3.55262e-163	-1.61487e-164	2.19865e-163	4.80206e-163	-1.64877e-163	-2.50817e-163	-5.07239e-163	3.75022e-163	0
8.80235e-163	-1.46509e-163	-6.64566e-164	-4.73226e-164	-2.14331e-163	4.11026e-163	-1.83469e-163	2.5292e-163	-4.3874e-163	-2.24497e-163	-8.9956e-163	-3.75507e-163	6.14635e-163	-1.2418e-162	-1.65862e-163	-1.02852e-162	-5.8174e-163	-1.37771e-162	5.61087e-163	1.4314e-162	-3.86738e-163	-2.30099e-163	-3.55262e-163	-1.61487e-164	2.19865e-163	4.80206e-163	-1.64877e-163	-2.50817e-163	-5.07239e-163	3.75022e-163	0
8.80235e-163	-1.46509e-163	-6.64566e-164	-4.73226e-164	-2.14331e-163	4.11026e-163	-1.83469e-163	2.5292e-163	-4.3874e-163	-2.24497e-163	-8.9956e-163	-3.75507e-163	6.14635e-163	-1.2418e-162	-1.65862e-163	-1.02852e-162	-5.8174e-163	-1.37771e-162	5.61087e-163	1.4314e-162	-3.86738e-163	-2.30099e-163	-3.55262e-163	-1.61487e-164	2.19865e-163	4.80206e-163	-1.64877e-163	-2.50817e-163	-5.07239e-163	3.75022e-163	0
8.80235e-163	-1.46509e-163	-6.64566e-164	-4.73226e-164	-2.14331e-163	4.11026e-163	-1.83469e-163	2.5292e-163	-4.3874e-163	-2.24497e-163	-8.9956e-163	-3.75507e-163	6.14635e-163	-1.2418e-162	-1.65862e-163	-1.02852e-162	-5.8174e-163	-1.37771e-162	5.61087e-163	1.4314e-162	-3.86738e-163	-2.30099e-163	-3.55262e-163	-1.61487e-164	2.19865e-163	4.80206e-163	-1.64877e-163	-2.50817e-163	-5.07239e-163	3.75022e-163	0
8.80235e-163	-1.46509e-163	-6.64566e-164	-4.73226e-164	-2.14331e-163	4.11026e-163	-1.83469e-163	2.5292e-163	-4.3874e-163	-2.24497e-163	-8.9956e-163	-3.75507e-163	6.14635e-163	-1.2418e-162	-1.65862e-163	-1.02852e-162	-5.8174e-163	-1.37771e-162	5.61087e-163	1.4314e-162	-3.86738e-163	-2.30099e-163	-3.55262e-163	-1.61487e-164	2.19865e-163	4.80206e-163	-1.64877e-163	-2.50817e-163	-5.07239e-163	3.75022e-163	0
8.80235e-163	-1.46509e-163	-6.64566e-164	-4.73226e-164	-2.14331e-163	4.11026e-163	-1.83469e-163	2.5292e-163	-4.3874e-163	-2.24497e-163	-8.9956e-163	-3.75507e-163	6.14635e-163	-1.2418e-162	-1.65862e-163	-1.02852e-162	-5.8174e-163	-1.37771e-162	5.61087e-163	1.4314e-162	-3.86738e-163	-2.30099e-163	-3.55262e-163	-1.61487e-164	2.19865e-163	4.80206e-163	-1.64877e-163	-2.50817e-163	-5.07239e-163	3.75022e-163	0
8.80235e-163	-1.46509e-163	-6.64566e-164	-4.73226e-164	-2.14331e-163	4.11026e-163	-1.83469e-163	2.5292e-163	-4.3874e-163	-2.24497e-163	-8.9956e-163	-3.75507e-163	6.14635e-163	-1.2418e-162	-1.65862e-163	-1.02852e-162	-5.8174e-163	-1.37771e-162	5.61087e-163	1.4314e-162	-3.86738e-163	-2.30099e-163	-3.55262e-163	-1.61487e-164	2.19865e-163	4.80206e-163	-1.64877e-163	-2.50817e-163	-5.07239e-163	3.75022e-163	0
8.80235e-163	-1.46509e-163	-6.64566e-164	-4.73226e-164	-2.14331e-163	4.11026e-163	-1.83469e-163	2.5292e-163	-4.3874e-163	-2.24497e-163	-8.9956e-163	-3.75507e-163	6.14635e-163	-1.2418e-162	-1.65862e-163	-1.02852e-162	-5.8174e-163	-1.37771e-162	5.61087e-163	1.4314e-162	-3.86738e-163	-2.30099e-163	-3.55262e-163	-1.61487e-164	2.19865e-163	4.80206e-163	-1.64877e-163	-2.50817e-163	-5.07239e-163	3.75022e-163	0
8.80235e-163	-1.46509e-163	-6.64566e-164	-4.73226e-164	-2.14331e-163	4.11026e-163	-1.83469e-163	2.5292e-163	-4.3874e-163	-2.24497e-163	-8.9956e-163	-3.75507e-163	6.14635e-163	-1.2418e-162	-1.65862e-163	-1.02852e-162	-5.8174e-163	-1.37771e-162	5.61087e-163	1.4314e-162	-3.86738e-163	-2.30099e-163	-3.55262e-163	-1.61487e-164	2.19865e-163	4.80206e-163	-1.64877e-163	-2.50817e-163	-5.07239e-163	3.75022e-163	0
8.80235e-163	-1.46509e-163	-6.64566e-164	-4.73226e-164	-2.14331e-163	4.11026e-163	-1.83469e-163	2.5292e-163	-4.3874e-163	-2.24497e-163	-8.9956e-163	-3.75507e-163	6.14635e-163	-1.2418e-162	-1.65862e-163	-1.02852e-162	-5.8174e-163	-1.37771e-162	5.61087e-163	1.4314e-162	-3.86738e-163	-2.30099e-163	-3.55262e-163	-1.61487e-164	2.19865e-163	4.80206e-163	-1.64877e-163	-2.50817e-163	-5.07239e-163	3.75022e-163	0
8.80235e-163	-1.46509e-163	-6.64566e-164	-4.73226e-164	-2.14331e-163	4.11026e-163	-1.83469e-163	2.5292e-163	-4.3874e-163	-2.24497e-163	-8.9956e-163	-3.75507e-163	6.14635e-163	-1.2418e-162	-1.65862e-163	-1.02852e-162	-5.8174e-163	-1.37771e-162	5.61087e-163	1.4314e-162	-3.86738e-163	-2.30099e-163	-3.55262e-163	-1.61487e-164	2.19865e-163	4.80206e-163	-1.64877e-163	-2.50817e-163	-5.07239e-163	3.75022e-163	0
8.80235e-163	-1.46509e-163	-6.64566e-164	-4.73226e-164	-2.14331e-163	4.11026e-163	-1.83469e-163	2.5292e-163	-4.3874e-163	-2.24497e-163	-8.9956e-163	-3.75507e-163	6.14635e-163	-1.2418e-162	-1.65862e-163	-1.02852e-162	-5.8174e-163	-1.37771e-162	5.61087e-163	1.4314e-162	-3.86738e-163	-2.30099e-163	-3.55262e-163	-1.61487e-164	2.19865e-163	4.80206e-163	-1.64877e-163	-2.50817e-163	-5.07239e-163	3.75022e-163	0
8.80235e-163	-1.46509e-163	-6.64566e-164	-4.73226e-164	-2.14331e-163	4.11026e-163	-1.83469e-163	2.5292e-163	-4.3874e-163	-2.24497e-163	-8.9956e-163	-3.75507e-163	6.14635e-163	-1.2418e-162	-1.65862e-163	-1.02852e-162	-5.8174e-163	-1.37771e-162	5.61087e-163	1.4314e-162	-3.86738e-163	-2.30099e-163	-3.55262e-163	-1.61487e-164	2.19865e-163	4.80206e-163	-1.64877e-163	-2.50817e-163	-5.07239e-163	3.75022e-163	0
8.80235e-163	-1.46509e-163	-6.64566e-164	-4.73226e-164	-2.14331e-163	4.11026e-163	-1.83469e-163	2.5292e-163	-4.3874e-163	-2.24497e-163	-8.9956e-163	-3.75507e-163	6.14635e-163	-1.2418e-162	-1.65862e-163	-1.02852e-162	-5.8174e-163	-1.37771e-162	5.61087e-163	1.4314e-162	-3.86738e-163	-2.30099e-163	-3.55262e-163	-1.61487e-164	2.19865e-163	4.80206e-163	-1.64877e-163	-2.50817e-163	-5.07239e-163	3.75022e-163	0
8.80235e-163	-1.46509e-163	-6.64566e-164	-4.73226e-164	-2.14331e-163	4.11026e-163	-1.83469e-163	2.5292e-163	-4.3874e-163	-2.24497e-163	-8.9956e-163	-3.75507e-163	6.14635e-163	-1.2418e-162	-1.65862e-163	-1.02852e-162	-5.8174e-163	-1.37771e-162	5.61087e-163	1.4314e-162	-3.86738e-163	-2.30099e-163	-3.55262e-163	-1.61487e-164	2.19865e-163	4.80206e-163	-1.64877e-163	-2.50817e-163	-5.07239e-163	3.75022e-163	0
8.80235e-163	-1.46509e-163	-6.64566e-164	-4.73226e-164	-2.14331e-163	4.11026e-163	-1.83469e-163	2.5292e-163	-4.3874e-163	-2.24497e-163	-8.9956e-163	-3.75507e-163	6.14635e-163	-1.2418e-162	-1.65862e-163	-1.02852e-162	-5.8174e-163	-1.37771e-162	5.61087e-163	1.4314e-162	-3.86738e-163	-2.30099e-163	-3.55262e-163	-1.61487e-164	2.19865e-163	4.80206e-163	-1.64877e-163	-2.50817e-163	-5.07239e-163	3.75022e-163	0
8.80235e-163	-1.46509e-163	-6.64566e-164	-4.73226e-164	-2.14331e-163	4.11026e-163	-1.83469e-163	2.5292e-163	-4.3874e-163	-2.24497e-163	-8.9956e-163	-3.75507e-163	6.14635e-163	-1.2418e-162	-1.65862e-163	-1.02852e-162	-5.8174e-163	-1.37771e-162	5.61087e-163	1.4314e-162	-3.86738e-163	-2.30099e-163	-3.55262e-163	-1.61487e-164	2.19865e-163	4.80206e-163	-1.64877e-163	-2.50817e-163	-5.07239e-163	3.75022e-163	0
8.80235e-163	-1.46509e-163	-6.64566e-164	-4.73226e-164	-2.14331e-163	4.11026e-163	-1.83469e-163	2.5292e-163	-4.3874e-163	-2.24497e-163	-8.9956e-163	-3.75507e-163	6.14635e-163	-1.2418e-162	-1.65862e-163	-1.02852e-162	-5.8174e-163	-1.37771e-162	5.61087e-163	1.4314e-162	-3.86738e-163	-2.30099e-163	-3.55262e-163	-1.61487e-164	2.19865e-163	4.80206e-163	-1.64877e-163	-2.50817e-163	-5.07239e-163	3.75022e-163	0
8.80235e-163	-1.46509e-163	-6.64566e-164	-4.73226e-164	-2.14331e-163	4.11026e-163	-1.83469e-163	2.5292e-163	-4.3874e-163	-2.24497e-163	-8.9956e-163	-3.75507e-163	6.14635e-163	-1.2418e-162	-1.65862e-163	-1.02852e-162	-5.8174e-163	-1.37771e-162	5.61087e-163	1.4314e-162	-3.86738e-163	-2.30099e-163	-3.55262e-163	-1.61487e-164	2.19865e-163	4.80206e-163	-1.64877e-163	-2.50817e-163	-5.07239e-163	3.75022e-163	0
8.80235e-163	-1.46509e-163	-6.64566e-164	-4.73226e-164	-2.14331e-163	4.11026e-163	-1.83469e-163	2.5292e-163	-4.3874e-163	-2.24497e-163	-8.9956e-163	-3.75507e-163	6.14635e-163	-1.2418e-162	-1.65862e-163	-1.02852e-162	-5.8174e-163	-1.37771e-162	5.61087e-163	1.4314e-162	-3.86738e-163	-2.30099e-163	-3.55262e-163	-1.61487e-164	2.19865e-163	4.80206e-163	-1.64877e-163	-2.50817e-163	-5.07239e-163	3.75022e-163	0
8.80235e-163	-1.46509e-163	-6.64566e-164	-4.73226e-164	-2.14331e-163	4.11026e-163	-1.83469e-163	2.5292e-163	-4.3874e-163	-2.24497e-163	-8.9956e-163	-3.75507e-163	6.14635e-163	-1.2418e-162	-1.65862e-163	-1.02852e-162	-5.8174e-163	-1.37771e-162	5.61087e-163	1.4314e-162	-3.86738e-163	-2.30099e-163	-3.55262e-163	-1.61487e-164	2.19865e-163	4.80206e-163	-1.64877e-163	-2.50817e-163	-5.07239e-163	3.75022e-163	0
8.80235e-163	-1.46509e-163	-6.64566e-164	-4.73226e-164	-2.14331e-163	4.11026e-163	-1.83469e-163	2.5292e-163	-4.3874e-163	-2.24497e-163	-8.9956e-163	-3.75507e-163	6.14635e-163	-1.2418e-162	-1.65862e-163	-1.02852e-162	-5.8174e-163	-1.37771e-162	5.61087e-163	1.4314e-162	-3.86738e-163	-2.30099e-163	-3.55262e-163	-1.61487e-164	2.19865e-163	4.80206e-163	-1.64877e-163	-2.50817e-163	-5.07239e-163	3.75022e-163	0
8.80235e-163	-1.46509e-163	-6.64566e-164	-4.73226e-164	-2.14331e-163	4.11026e-163	-1.83469e-163	2.5292e-163	-4.3874e-163	-2.24497e-163	-8.9956e-163	-3.75507e-163	6.14635e-163	-1.2418e-162	-1.65862e-163	-1.02852e-162	-5.8174e-163	-1.37771e-162	5.61087e-163	1.4314e-162	-3.86738e-163	-2.30099e-163	-3.55262e-163	-1.61487e-164	2.19865e-163	4.80206e-163	-1.64877e-163	-2.50817e-163	-5.07239e-163	3.75022e-163	0
8.80235e-163	-1.46509e-163	-6.64566e-164	-4.73226e-164	-2.14331e-163	4.11026e-163	-1.83469e-163	2.5292e-163	-4.3874e-163	-2.24497e-163	-8.9956e-163	-3.75507e-163	6.14635e-163	-1.2418e-162	-1.65862e-163	-1.02852e-162	-5.8174e-163	-1.37771e-162	5.61087e-163	1.4314e-162	-3.86738e-163	-2.30099e-163	-3.55262e-163	-1.61487e-164	2.19865e-163	4.80206e-163	-1.64877e-163	-2.50817e-163	-5.07239e-163	3.75022e-163	0
8.80235e-163	-1.46509e-163	-6.64566e-164	-4.73226e-164	-2.14331e-163	4.11026e-163	-1.83469e-163	2.5292e-163	-4.3874e-163	-2.24497e-163	-8.9956e-163	-3.75507e-163	6.14635e-163	-1.2418e-162	-1.65862e-163	-1.02852e-162	-5.8174e-163	-1.37771e-162	5.61087e-163	1.4314e-162	-3.86738e-163	-2.30099e-163	-3.55262e-163	-1.61487e-164	2.19865e-163	4.80206e-163	-1.64877e-163	-2.50817e-163	-5.07239e-163	3.75022e-163	0
8.80235e-163	-1.46509e-163	-6.64566e-164	-4.73226e-164	-2.14331e-163	4.11026e-163	-1.83469e-163	2.5292e-163	-4.3874e-163	-2.24497e-163	-8.9956e-163	-3.75507e-163	6.14635e-163	-1.2418e-162	-1.65862e-163	-1.02852e-162	-5.8174e-163	-1.37771e-162	5.61087e-163	1.4314e-162	-3.86738e-163	-2.30099e-163	-3.55262e-163	-1.61487e-164	2.19865e-163	4.80206e-163	-1.64877e-163	-2.50817e-163	-5.07239e-163	3.75022e-163	0
8.80235e-163	-1.46509e-163	-6.64566e-164	-4.73226e-164	-2.14331e-163	4.11026e-163	-1.83469e-163	2.5292e-163	-4.3874e-163	-2.24497e-163	-8.9956e-163	-3.75507e-163	6.14635e-163	-1.2418e-162	-1.65862e-163	-1.02852e-162	-5.8174e-163	-1.37771e-162	5.61087e-163	1.4314e-162	-3.86738e-163	-2.30099e-163	-3.55262e-163	-1.61487e-164	2.19865e-163	4.80206e-163	-1.64877e-163	-2.50817e-163	-5.07239e-163	3.75022e-163	0
8.80235e-163	-1.46509e-163	-6.64566e-164	-4.73226e-164	-2.14331e-163	4.11026e-163	-1.83469e-163	2.5292e-163	-4.3874e-163	-2.24497e-163	-8.9956e-163	-3.75507e-163	6.14635e-163	-1.2418e-162	-1.65862e-163	-1.02852e-162	-5.8174e-163	-1.37771e-162	5.61087e-163	1.4314e-162	-3.86738e-163	-2.30099e-163	-3.55262e-163	-1.61487e-164	2.19865e-163	4.80206e-163	-1.64877e-163	-2.50817e-163	-5.07239e-163	3.75022e-163	0
8.80235e-163	-1.46509e-163	-6.64566e-164	-4.73226e-164	-2.14331e-163	4.11026e-163	-1.83469e-163	2.5292e-163	-4.3874e-163	-2.24497e-163	-8.9956e-163	-3.75507e-163	6.14635e-163	-1.2418e-162	-1.65862e-163	-1.02852e-162	-5.8174e-163	-1.37771e-162	5.61087e-163	1.4314e-162	-3.86738e-163	-2.30099e-163	-3.55262e-163	-1.61487e-164	2.19865e-163	4.80206e-163	-1.64877e-163	-2.50817e-163	-5.07239e-163	3.75022e-163	0
8.80235e-163	-1.46509e-163	-6.64566e-164	-4.73226e-164	-2.14331e-163	4.11026e-163	-1.83469e-163	2.5292e-163	-4.3874e-163	-2.24497e-163	-8.9956e-163	-3.75507e-163	6.14635e-163	-1.2418e-162	-1.65862e-163	-1.02852e-162	-5.8174e-163	-1.37771e-162	5.61087e-163	1.4314e-162	-3.86738e-163	-2.30099e-163	-3.55262e-163	-1.61487e-164	2.19865e-163	4.80206e-163	-1.64877e-163	-2.50817e-163	-5.07239e-163	3.75022e-163	0
8.80235e-163	-1.46509e-163	-6.64566e-164	-4.73226e-164	-2.14331e-163	4.11026e-163	-1.83469e-163	2.5292e-163	-4.3874e-163	-2.24497e-163	-8.9956e-163	-3.75507e-163	6.14635e-163	-1.2418e-162	-1.65862e-163	-1.02852e-162	-5.8174e-163	-1.37771e-162	5.61087e-163	1.4314e-162	-3.86738e-163	-2.30099e-163	-3.55262e-163	-1.61487e-164	2.19865e-163	4.80206e-163	-1.64877e-163	-2.50817e-163	-5.07239e-163	3.75022e-163	0
8.80235e-163	-1.46509e-163	-6.64566e-164	-4.73226e-164	-2.14331e-163	4.11026e-163	-1.83469e-163	2.5292e-163	-4.3874e-163	-2.24497e-163	-8.9956e-163	-3.75507e-163	6.14635e-163	-1.2418e-162	-1.65862e-163	-1.02852e-162	-5.8174e-163	-1.37771e-162	5.61087e-163	1.4314e-162	-3.86738e-163	-2.30099e-163	-3.55262e-163	-1.61487e-164	2.19865e-163	4.80206e-163	-1.64877e-163	-2.50817e-163	-5.07239e-163	3.75022e-163	0
8.80235e-163	-1.46509e-163	-6.64566e-164	-4.73226e-164	-2.14331e-163	4.11026e-163	-1.83469e-163	2.5292e-163	-4.3874e-163	-2.24497e-163	-8.9956e-163	-3.75507e-163	6.14635e-163	-1.2418e-162	-1.65862e-163	-1.02852e-162	-5.8174e-163	-1.37771e-162	5.61087e-163	1.4314e-162	-3.86738e-163	-2.30099e-163	-3.55262e-163	-1.61487e-164	2.19865e-163	4.80206e-163	-1.64877e-163	-2.50817e-163	-5.07239e-163	3.75022e-163	0
8.80235e-163	-1.46509e-163	-6.64566e-164	-4.73226e-164	-2.14331e-163	4.11026e-163	-1.83469e-163	2.5292e-163	-4.3874e-163	-2.24497e-163	-8.9956e-163	-3.75507e-163	6.14635e-163	-1.2418e-162	-1.65862e-163	-1.02852e-162	-5.8174e-163	-1.37771e-162	5.61087e-163	1.4314e-162	-3.86738e-163	-2.30099e-163	-3.55262e-163	-1.61487e-164	2.19865e-163	4.80206e-163	-1.64877e-163	-2.50817e-163	-5.07239e-163	3.75022e-163	0
8.80235e-163	-1.46509e-163	-6.64566e-164	-4.73226e-164	-2.14331e-163	4.11026e-163	-1.83469e-163	2.5292e-163	-4.3874e-163	-2.24497e-163	-8.9956e-163	-3.75507e-163	6.14635e-163	-1.2418e-162	-1.65862e-163	-1.02852e-162	-5.8174e-163	-1.37771e-162	5.61087e-163	1.4314e-162	-3.86738e-163	-2.30099e-163	-3.55262e-163	-1.61487e-164	2.19865e-163	4.80206e-163	-1.64877e-163	-2.50817e-163	-5.07239e-163	3.75022e-163	0
8.80235e-163	-1.46509e-163	-6.64566e-164	-4.73226e-164	-2.14331e-163	4.11026e-163	-1.83469e-163	2.5292e-163	-4.3874e-163	-2.24497e-163	-8.9956e-163	-3.75507e-163	6.14635e-163	-1.2418e-162	-1.65862e-163	-1.02852e-162	-5.8174e-163	-1.37771e-162	5.61087e-163	1.4314e-162	-3.86738e-163	-2.30099e-163	-3.55262e-163	-1.61487e-164	2.19865e-163	4.80206e-163	-1.64877e-163	-2.50817e-163	-5.07239e-163	3.75022e-163	0
8.80235e-163	-1.46509e-163	-6.64566e-164	-4.73226e-164	-2.14331e-163	4.11026e-163	-1.83469e-163	2.5292e-163	-4.3874e-163	-2.24497e-163	-8.9956e-163	-3.75507e-163	6.14635e-163	-1.2418e-162	-1.65862e-163	-1.02852e-162	-5.8174e-163	-1.37771e-162	5.61087e-163	1.4314e-162	-3.86738e-163	-2.30099e-163	-3.55262e-163	-1.61487e-164	2.19865e-163	4.80206e-163	-1.64877e-163	-2.50817e-163	-5.07239e-163	3.75022e-163	0
8.80235e-163	-1.46509e-163	-6.64566e-164	-4.73226e-164	-2.14331e-163	4.11026e-163	-1.83469e-163	2.5292e-163	-4.3874e-163	-2.24497e-163	-8.9956e-163	-3.75507e-163	6.14635e-163	-1.2418e-162	-1.65862e-163	-1.02852e-162	-5.8174e-163	-1.37771e-162	5.61087e-163	1.4314e-162	-3.86738e-163	-2.30099e-163	-3.55262e-163	-1.61487e-164	2.19865e-163	4.80206e-163	-1.64877e-163	-2.50817e-163	-5.07239e-163	3.75022e-163	0
8.80235e-163	-1.46509e-163	-6.64566e-164	-4.73226e-164	-2.14331e-163	4.11026e-163	-1.83469e-163	2.5292e-163	-4.3874e-163	-2.24497e-163	-8.9956e-163	-3.75507e-163	6.14635e-163	-1.2418e-162	-1.65862e-163	-1.02852e-162	-5.8174e-163	-1.37771e-162	5.61087e-163	1.4314e-162	-3.86738e-163	-2.30099e-163	-3.55262e-163	-1.61487e-164	2.19865e-163	4.80206e-163	-1.64877e-163	-2.50817e-163	-5.07239e-163	3.75022e-163	0
8.80235e-163	-1.46509e-163	-6.64566e-164	-4.73226e-164	-2.14331e-163	4.11026e-163	-1.83469e-163	2.5292e-163	-4.3874e-163	-2.24497e-163	-8.9956e-163	-3.75507e-163	6.14635e-163	-1.2418e-162	-1.65862e-163	-1.02852e-162	-5.8174e-163	-1.37771e-162	5.61087e-163	1.4314e-162	-3.86738e-163	-2.30099e-163	-3.55262e-163	-1.61487e-164	2.19865e-163	4.80206e-163	-1.64877e-163	-2.50817e-163	-5.07239e-163	3.75022e-163	0
8.80235e-163	-1.46509e-163	-6.64566e-164	-4.73226e-164	-2.14331e-163	4.11026e-163	-1.83469e-163	2.5292e-163	-4.3874e-163	-2.24497e-163	-8.9956e-163	-3.75507e-163	6.14635e-163	-1.2418e-162	-1.65862e-163	-1.02852e-162	-5.8174e-163	-1.37771e-162	5.61087e-163	1.4314e-162	-3.86738e-163	-2.30099e-163	-3.55262e-163	-1.61487e-164	2.19865e-163	4.80206e-163	-1.64877e-163	-2.50817e-163	-5.07239e-163	3.75022e-163	0
8.80235e-163	-1.46509e-163	-6.64566e-164	-4.73226e-164	-2.14331e-163	4.11026e-163	-1.83469e-163	2.5292e-163	-4.3874e-163	-2.24497e-163	-8.9956e-163	-3.75507e-163	6.14635e-163	-1.2418e-162	-1.65862e-163	-1.02852e-162	-5.8174e-163	-1.37771e-162	5.61087e-163	1.4314e-162	-3.86738e-163	-2.30099e-163	-3.55262e-163	-1.61487e-164	2.19865e-163	4.80206e-163	-1.64877e-163	-2.50817e-163	-5.07239e-163	3.75022e-163	0
8.80235e-163	-1.46509e-163	-6.64566e-164	-4.73226e-164	-2.14331e-163	4.11026e-163	-1.83469e-163	2.5292e-163	-4.3874e-163	-2.24497e-163	-8.9956e-163	-3.75507e-163	6.14635e-163	-1.2418e-162	-1.65862e-163	-1.02852e-162	-5.8174e-163	-1.37771e-162	5.61087e-163	1.4314e-162	-3.86738e-163	-2.30099e-163	-3.55262e-163	-1.61487e-164	2.19865e-163	4.80206e-163	-1.64877e-163	-2.50817e-163	-5.07239e-163	3.75022e-163	0
8.80235e-163	-1.46509e-163	-6.64566e-164	-4.73226e-164	-2.14331e-163	4.11026e-163	-1.83469e-163	2.5292e-163	-4.3874e-163	-2.24497e-163	-8.9956e-163	-3.75507e-163	6.14635e-163	-1.2418e-162	-1.65862e-163	-1.02852e-162	-5.8174e-163	-1.37771e-162	5.61087e-163	1.4314e-162	-3.86738e-163	-2.30099e-163	-3.55262e-163	-1.61487e-164	2.19865e-163	4.80206e-163	-1.64877e-163	-2.50817e-163	-5.07239e-163	3.75022e-163	0
8.80235e-163	-1.46509e-163	-6.64566e-164	-4.73226e-164	-2.14331e-163	4.11026e-163	-1.83469e-163	2.5292e-163	-4.3874e-163	-2.24497e-163	-8.9956e-163	-3.75507e-163	6.14635e-163	-1.2418e-162	-1.65862e-163	-1.02852e-162	-5.8174e-163	-1.37771e-162	5.61087e-163	1.4314e-162	-3.86738e-163	-2.30099e-163	-3.55262e-163	-1.61487e-164	2.19865e-163	4.80206e-163	-1.64877e-163	-2.50817e-163	-5.07239e-163	3.75022e-163	0
8.80235e-163	-1.46509e-163	-6.64566e-164	-4.73226e-164	-2.14331e-163	4.11026e-163	-1.83469e-163	2.5292e-163	-4.3874e-163	-2.24497e-163	-8.9956e-163	-3.75507e-163	6.14635e-163	-1.2418e-162	-1.65862e-163	-1.02852e-162	-5.8174e-163	-1.37771e-162	5.61087e-163	1.4314e-162	-3.86738e-163	-2.30099e-163	-3.55262e-163	-1.61487e-164	2.19865e-163	4.80206e-163	-1.64877e-163	-2.50817e-163	-5.07239e-163	3.75022e-163	0
8.80235e-163	-1.46509e-163	-6.64566e-164	-4.73226e-164	-2.14331e-163	4.11026e-163	-1.83469e-163	2.5292e-163	-4.3874e-163	-2.24497e-163	-8.9956e-163	-3.75507e-163	6.14635e-163	-1.2418e-162	-1.65862e-163	-1.02852e-162	-5.8174e-163	-1.37771e-162	5.61087e-163	1.4314e-162	-3.86738e-163	-2.30099e-163	-3.55262e-163	-1.61487e-164	2.19865e-163	4.80206e-163	-1.64877e-163	-2.50817e-163	-5.07239e-163	3.75022e-163	0
8.80235e-163	-1.46509e-163	-6.64566e-164	-4.73226e-164	-2.14331e-163	4.11026e-163	-1.83469e-163	2.5292e-163	-4.3874e-163	-2.24497e-163	-8.9956e-163	-3.75507e-163	6.14635e-163	-1.2418e-162	-1.65862e-163	-1.02852e-162	-5.8174e-163	-1.37771e-162	5.61087e-163	1.4314e-162	-3.86738e-163	-2.30099e-163	-3.55262e-163	-1.61487e-164	2.19865e-163	4.80206e-163	-1.64877e-163	-2.50817e-163	-5.07239e-163	3.75022e-163	0
8.80235e-163	-1.46509e-163	-6.64566e-164	-4.73226e-164	-2.14331e-163	4.11026e-163	-1.83469e-163	2.5292e-163	-4.3874e-163	-2.24497e-163	-8.9956e-163	-3.75507e-163	6.14635e-163	-1.2418e-162	-1.65862e-163	-1.02852e-162	-5.8174e-163	-1.37771e-162	5.61087e-163	1.4314e-162	-3.86738e-163	-2.30099e-163	-3.55262e-163	-1.61487e-164	2.19865e-163	4.80206e-163	-1.64877e-163	-2.50817e-163	-5.07239e-163	3.75022e-163	0
8.80235e-163	-1.46509e-163	-6.64566e-164	-4.73226e-164	-2.14331e-163	4.11026e-163	-1.83469e-163	2.5292e-163	-4.3874e-163	-2.24497e-163	-8.9956e-163	-3.75507e-163	6.14635e-163	-1.2418e-162	-1.65862e-163	-1.02852e-162	-5.8174e-163	-1.37771e-162	5.61087e-163	1.4314e-162	-3.86738e-163	-2.30099e-163	-3.55262e-163	-1.61487e-164	2.19865e-163	4.80206e-163	-1.64877e-163	-2.50817e-163	-5.07239e-163	3.75022e-163	0
8.80235e-163	-1.46509e-163	-6.64566e-164	-4.73226e-164	-2.14331e-163	4.11026e-163	-1.83469e-163	2.5292e-163	-4.3874e-163	-2.24497e-163	-8.9956e-163	-3.75507e-163	6.14635e-163	-1.2418e-162	-1.65862e-163	-1.02852e-162	-5.8174e-163	-1.37771e-162	5.61087e-163	1.4314e-162	-3.86738e-163	-2.30099e-163	-3.55262e-163	-1.61487e-164	2.19865e-163	4.80206e-163	-1.64877e-163	-2.50817e-163	-5.07239e-163	3.75022e-163	0
8.80235e-163	-1.46509e-163	-6.64566e-164	-4.73226e-164	-2.14331e-163	4.11026e-163	-1.83469e-163	2.5292e-163	-4.3874e-163	-2.24497e-163	-8.9956e-163	-3.75507e-163	6.14635e-163	-1.2418e-162	-1.65862e-163	-1.02852e-162	-5.8174e-163	-1.37771e-162	5.61087e-163	1.4314e-162	-3.86738e-163	-2.30099e-163	-3.55262e-163	-1.61487e-164	2.19865e-163	4.80206e-163	-1.64877e-163	-2.50817e-163	-5.07239e-163	3.75022e-163	0
8.80235e-163	-1.46509e-163	-6.64566e-164	-4.73226e-164	-2.14331e-163	4.11026e-163	-1.83469e-163	2.5292e-163	-4.3874e-163	-2.24497e-163	-8.9956e-163	-3.75507e-163	6.14635e-163	-1.2418e-162	-1.65862e-163	-1.02852e-162	-5.8174e-163	-1.37771e-162	5.61087e-163	1.4314e-162	-3.86738e-163	-2.30099e-163	-3.55262e-163	-1.61487e-164	2.19865e-163	4.80206e-163	-1.64877e-163	-2.50817e-163	-5.07239e-163	3.75022e-163	0
8.80235e-163	-1.46509e-163	-6.64566e-164	-4.73226e-164	-2.14331e-163	4.11026e-163	-1.83469e-163	2.5292e-163	-4.3874e-163	-2.24497e-163	-8.9956e-163	-3.75507e-163	6.14635e-163	-1.2418e-162	-1.65862e-163	-1.02852e-162	-5.8174e-163	-1.37771e-162	5.61087e-163	1.4314e-162	-3.86738e-163	-2.30099e-163	-3.55262e-163	-1.61487e-164	2.19865e-163	4.80206e-163	-1.64877e-163	-2.50817e-163	-5.07239e-163	3.75022e-163	0
8.80235e-163	-1.46509e-163	-6.64566e-164	-4.73226e-164	-2.14331e-163	4.11026e-163	-1.83469e-163	2.5292e-163	-4.3874e-163	-2.24497e-163	-8.9956e-163	-3.75507e-163	6.14635e-163	-1.2418e-162	-1.65862e-163	-1.02852e-162	-5.8174e-163	-1.37771e-162	5.61087e-163	1.4314e-162	-3.86738e-163	-2.30099e-163	-3.55262e-163	-1.61487e-164	2.19865e-163	4.80206e-163	-1.64877e-163	-2.50817e-163	-5.07239e-163	3.75022e-163	0
8.80235e-163	-1.46509e-163	-6.64566e-164	-4.73226e-164	-2.14331e-163	4.11026e-163	-1.83469e-163	2.5292e-163	-4.3874e-163	-2.24497e-163	-8.9956e-163	-3.75507e-163	6.14635e-163	-1.2418e-162	-1.65862e-163	-1.02852e-162	-5.8174e-163	-1.37771e-162	5.61087e-163	1.4314e-162	-3.86738e-163	-2.30099e-163	-3.55262e-163	-1.61487e-164	2.19865e-163	4.80206e-163	-1.64877e-163	-2.50817e-163	-5.07239e-163	3.75022e-163	0
8.80235e-163	-1.46509e-163	-6.64566e-164	-4.73226e-164	-2.14331e-163	4.11026e-163	-1.83469e-163	2.5292e-163	-4.3874e-163	-2.24497e-163	-8.9956e-163	-3.75507e-163	6.14635e-163	-1.2418e-162	-1.65862e-163	-1.02852e-162	-5.8174e-163	-1.37771e-162	5.61087e-163	1.4314e-162	-3.86738e-163	-2.30099e-163	-3.55262e-163	-1.61487e-164	2.19865e-163	4.80206e-163	-1.64877e-163	-2.50817e-163	-5.07239e-163	3.75022e-163	0
8.80235e-163	-1.46509e-163	-6.64566e-164	-4.73226e-164	-2.14331e-163	4.11026e-163	-1.83469e-163	2.5292e-163	-4.3874e-163	-2.24497e-163	-8.9956e-163	-3.75507e-163	6.14635e-163	-1.2418e-162	-1.65862e-163	-1.02852e-162	-5.8174e-163	-1.37771e-162	5.61087e-163	1.4314e-162	-3.86738e-163	-2.30099e-163	-3.55262e-163	-1.61487e-164	2.19865e-163	4.80206e-163	-1.64877e-163	-2.50817e-163	-5.07239e-163	3.75022e-163	0
8.80235e-163	-1.46509e-163	-6.64566e-164	-4.73226e-164	-2.14331e-163	4.11026e-163	-1.83469e-163	2.5292e-163	-4.3874e-163	-2.24497e-163	-8.9956e-163	-3.75507e-163	6.14635e-163	-1.2418e-162	-1.65862e-163	-1.02852e-162	-5.8174e-163	-1.37771e-162	5.61087e-163	1.4314e-162	-3.86738e-163	-2.30099e-163	-3.55262e-163	-1.61487e-164	2.19865e-163	4.80206e-163	-1.64877e-163	-2.50817e-163	-5.07239e-163	3.75022e-163	0
8.80235e-163	-1.46509e-163	-6.64566e-164	-4.73226e-164	-2.14331e-163	4.11026e-163	-1.83469e-163	2.5292e-163	-4.3874e-163	-2.24497e-163	-8.9956e-163	-3.75507e-163	6.14635e-163	-1.2418e-162	-1.65862e-163	-1.02852e-162	-5.8174e-163	-1.37771e-162	5.61087e-163	1.4314e-162	-3.86738e-163	-2.30099e-163	-3.55262e-163	-1.61487e-164	2.19865e-163	4.80206e-163	-1.64877e-163	-2.50817e-163	-5.07239e-163	3.75022e-163	0
8.80235e-163	-1.46509e-163	-6.64566e-164	-4.73226e-164	-2.14331e-163	4.11026e-163	-1.83469e-163	2.5292e-163	-4.3874e-163	-2.24497e-163	-8.9956e-163	-3.75507e-163	6.14635e-163	-1.2418e-162	-1.65862e-163	-1.02852e-162	-5.8174e-163	-1.37771e-162	5.61087e-163	1.4314e-162	-3.86738e-163	-2.30099e-163	-3.55262e-163	-1.61487e-164	2.19865e-163	4.80206e-163	-1.64877e-163	-2.50817e-163	-5.07239e-163	3.75022e-163	0
8.80235e-163	-1.46509e-163	-6.64566e-164	-4.73226e-164	-2.14331e-163	4.11026e-163	-1.83469e-163	2.5292e-163	-4.3874e-163	-2.24497e-163	-8.9956e-163	-3.75507e-163	6.14635e-163	-1.2418e-162	-1.65862e-163	-1.02852e-162	-5.8174e-163	-1.37771e-162	5.61087e-163	1.4314e-162	-3.86738e-163	-2.30099e-163	-3.55262e-163	-1.61487e-164	2.19865e-163	4.80206e-163	-1.64877e-163	-2.50817e-163	-5.07239e-163	3.75022e-163	0
8.80235e-163	-1.46509e-163	-6.64566e-164	-4.73226e-164	-2.14331e-163	4.11026e-163	-1.83469e-163	2.5292e-163	-4.3874e-163	-2.24497e-163	-8.9956e-163	-3.75507e-163	6.14635e-163	-1.2418e-162	-1.65862e-163	-1.02852e-162	-5.8174e-163	-1.37771e-162	5.61087e-163	1.4314e-162	-3.86738e-163	-2.30099e-163	-3.55262e-163	-1.61487e-164	2.19865e-163	4.80206e-163	-1.64877e-163	-2.50817e-163	-5.07239e-163	3.75022e-163	0
8.80235e-163	-1.46509e-163	-6.64566e-164	-4.73226e-164	-2.14331e-163	4.11026e-163	-1.83469e-163	2.5292e-163	-4.3874e-163	-2.24497e-163	-8.9956e-163	-3.75507e-163	6.14635e-163	-1.2418e-162	-1.65862e-163	-1.02852e-162	-5.8174e-163	-1.37771e-162	5.61087e-163	1.4314e-162	-3.86738e-163	-2.30099e-163	-3.55262e-163	-1.61487e-164	2.19865e-163	4.80206e-163	-1.64877e-163	-2.50817e-163	-5.07239e-163	3.75022e-163	0
8.80235e-163	-1.46509e-163	-6.64566e-164	-4.73226e-164	-2.14331e-163	4.11026e-163	-1.83469e-163	2.5292e-163	-4.3874e-163	-2.24497e-163	-8.9956e-163	-3.75507e-163	6.14635e-163	-1.2418e-162	-1.65862e-163	-1.02852e-162	-5.8174e-163	-1.37771e-162	5.61087e-163	1.4314e-162	-3.86738e-163	-2.30099e-163	-3.55262e-163	-1.61487e-164	2.19865e-163	4.80206e-163	-1.64877e-163	-2.50817e-163	-5.07239e-163	3.75022e-163	0
8.80235e-163	-1.46509e-163	-6.64566e-164	-4.73226e-164	-2.14331e-163	4.11026e-163	-1.83469e-163	2.5292e-163	-4.3874e-163	-2.24497e-163	-8.9956e-163	-3.75507e-163	6.14635e-163	-1.2418e-162	-1.65862e-163	-1.02852e-162	-5.8174e-163	-1.37771e-162	5.61087e-163	1.4314e-162	-3.86738e-163	-2.30099e-163	-3.55262e-163	-1.61487e-164	2.19865e-163	4.80206e-163	-1.64877e-163	-2.50817e-163	-5.07239e-163	3.75022e-163	0
8.80235e-163	-1.46509e-163	-6.64566e-164	-4.73226e-164	-2.14331e-163	4.11026e-163	-1.83469e-163	2.5292e-163	-4.3874e-163	-2.24497e-163	-8.9956e-163	-3.75507e-163	6.14635e-163	-1.2418e-162	-1.65862e-163	-1.02852e-162	-5.8174e-163	-1.37771e-162	5.61087e-163	1.4314e-162	-3.86738e-163	-2.30099e-163	-3.55262e-163	-1.61487e-164	2.19865e-163	4.80206e-163	-1.64877e-163	-2.50817e-163	-5.07239e-163	3.75022e-163	0
8.80235e-163	-1.46509e-163	-6.64566e-164	-4.73226e-164	-2.14331e-163	4.11026e-163	-1.83469e-163	2.5292e-163	-4.3874e-163	-2.24497e-163	-8.9956e-163	-3.75507e-163	6.14635e-163	-1.2418e-162	-1.65862e-163	-1.02852e-162	-5.8174e-163	-1.37771e-162	5.61087e-163	1.4314e-162	-3.86738e-163	-2.30099e-163	-3.55262e-163	-1.61487e-164	2.19865e-163	4.80206e-163	-1.64877e-163	-2.50817e-163	-5.07239e-163	3.75022e-163	0
8.80235e-163	-1.46509e-163	-6.64566e-164	-4.73226e-164	-2.14331e-163	4.11026e-163	-1.83469e-163	2.5292e-163	-4.3874e-163	-2.24497e-163	-8.9956e-163	-3.75507e-163	6.14635e-163	-1.2418e-162	-1.65862e-163	-1.02852e-162	-5.8174e-163	-1.37771e-162	5.61087e-163	1.4314e-162	-3.86738e-163	-2.30099e-163	-3.55262e-163	-1.61487e-164	2.19865e-163	4.80206e-163	-1.64877e-163	-2.50817e-163	-5.07239e-163	3.75022e-163	0
8.80235e-163	-1.46509e-163	-6.64566e-164	-4.73226e-164	-2.14331e-163	4.11026e-163	-1.83469e-163	2.5292e-163	-4.3874e-163	-2.24497e-163	-8.9956e-163	-3.75507e-163	6.14635e-163	-1.2418e-162	-1.65862e-163	-1.02852e-162	-5.8174e-163	-1.37771e-162	5.61087e-163	1.4314e-162	-3.86738e-163	-2.30099e-163	-3.55262e-163	-1.61487e-164	2.19865e-163	4.80206e-163	-1.64877e-163	-2.50817e-163	-5.07239e-163	3.75022e-163	0
8.80235e-163	-1.46509e-163	-6.64566e-164	-4.73226e-164	-2.14331e-163	4.11026e-163	-1.83469e-163	2.5292e-163	-4.3874e-163	-2.24497e-163	-8.9956e-163	-3.75507e-163	6.14635e-163	-1.2418e-162	-1.65862e-163	-1.02852e-162	-5.8174e-163	-1.37771e-162	5.61087e-163	1.4314e-162	-3.86738e-163	-2.30099e-163	-3.55262e-163	-1.61487e-164	2.19865e-163	4.80206e-163	-1.64877e-163	-2.50817e-163	-5.07239e-163	3.75022e-163	0
8.80235e-163	-1.46509e-163	-6.64566e-164	-4.73226e-164	-2.14331e-163	4.11026e-163	-1.83469e-163	2.5292e-163	-4.3874e-163	-2.24497e-163	-8.9956e-163	-3.75507e-163	6.14635e-163	-1.2418e-162	-1.65862e-163	-1.02852e-162	-5.8174e-163	-1.37771e-162	5.61087e-163	1.4314e-162	-3.86738e-163	-2.30099e-163	-3.55262e-163	-1.61487e-164	2.19865e-163	4.80206e-163	-1.64877e-163	-2.50817e-163	-5.07239e-163	3.75022e-163	0
8.80235e-163	-1.46509e-163	-6.64566e-164	-4.73226e-164	-2.14331e-163	4.11026e-163	-1.83469e-163	2.5292e-163	-4.3874e-163	-2.24497e-163	-8.9956e-163	-3.75507e-163	6.14635e-163	-1.2418e-162	-1.65862e-163	-1.02852e-162	-5.8174e-163	-1.37771e-162	5.61087e-163	1.4314e-162	-3.86738e-163	-2.30099e-163	-3.55262e-163	-1.61487e-164	2.19865e-163	4.80206e-163	-1.64877e-163	-2.50817e-163	-5.07239e-163	3.75022e-163	0
8.80235e-163	-1.46509e-163	-6.64566e-164	-4.73226e-164	-2.14331e-163	4.11026e-163	-1.83469e-163	2.5292e-163	-4.3874e-163	-2.24497e-163	-8.9956e-163	-3.75507e-163	6.14635e-163	-1.2418e-162	-1.65862e-163	-1.02852e-162	-5.8174e-163	-1.37771e-162	5.61087e-163	1.4314e-162	-3.86738e-163	-2.30099e-163	-3.55262e-163	-1.61487e-164	2.19865e-163	4.80206e-163	-1.64877e-163	-2.50817e-163	-5.07239e-163	3.75022e-163	0
8.80235e-163	-1.46509e-163	-6.64566e-164	-4.73226e-164	-2.14331e-163	4.11026e-163	-1.83469e-163	2.5292e-163	-4.3874e-163	-2.24497e-163	-8.9956e-163	-3.75507e-163	6.14635e-163	-1.2418e-162	-1.65862e-163	-1.02852e-162	-5.8174e-163	-1.37771e-162	5.61087e-163	1.4314e-162	-3.86738e-163	-2.30099e-163	-3.55262e-163	-1.61487e-164	2.19865e-163	4.80206e-163	-1.64877e-163	-2.50817e-163	-5.07239e-163	3.75022e-163	0
8.80235e-163	-1.46509e-163	-6.64566e-164	-4.73226e-164	-2.14331e-163	4.11026e-163	-1.83469e-163	2.5292e-163	-4.3874e-163	-2.24497e-163	-8.9956e-163	-3.75507e-163	6.14635e-163	-1.2418e-162	-1.65862e-163	-1.02852e-162	-5.8174e-163	-1.37771e-162	5.61087e-163	1.4314e-162	-3.86738e-163	-2.30099e-163	-3.55262e-163	-1.61487e-164	2.19865e-163	4.80206e-163	-1.64877e-163	-2.50817e-163	-5.07239e-163	3.75022e-163	0
8.80235e-163	-1.46509e-163	-6.64566e-164	-4.73226e-164	-2.14331e-163	4.11026e-163	-1.83469e-163	2.5292e-163	-4.3874e-163	-2.24497e-163	-8.9956e-163	-3.75507e-163	6.14635e-163	-1.2418e-162	-1.65862e-163	-1.02852e-162	-5.8174e-163	-1.37771e-162	5.61087e-163	1.4314e-162	-3.86738e-163	-2.30099e-163	-3.55262e-163	-1.61487e-164	2.19865e-163	4.80206e-163	-1.64877e-163	-2.50817e-163	-5.07239e-163	3.75022e-163	0
8.80235e-163	-1.46509e-163	-6.64566e-164	-4.73226e-164	-2.14331e-163	4.11026e-163	-1.83469e-163	2.5292e-163	-4.3874e-163	-2.24497e-163	-8.9956e-163	-3.75507e-163	6.14635e-163	-1.2418e-162	-1.65862e-163	-1.02852e-162	-5.8174e-163	-1.37771e-162	5.61087e-163	1.4314e-162	-3.86738e-163	-2.30099e-163	-3.55262e-163	-1.61487e-164	2.19865e-163	4.80206e-163	-1.64877e-163	-2.50817e-163	-5.07239e-163	3.75022e-163	0
8.80235e-163	-1.46509e-163	-6.64566e-164	-4.73226e-164	-2.14331e-163	4.11026e-163	-1.83469e-163	2.5292e-163	-4.3874e-163	-2.24497e-163	-8.9956e-163	-3.75507e-163	6.14635e-163	-1.2418e-162	-1.65862e-163	-1.02852e-162	-5.8174e-163	-1.37771e-162	5.61087e-163	1.4314e-162	-3.86738e-163	-2.30099e-163	-3.55262e-163	-1.61487e-164	2.19865e-163	4.80206e-163	-1.64877e-163	-2.50817e-163	-5.07239e-163	3.75022e-163	0
8.80235e-163	-1.46509e-163	-6.64566e-164	-4.73226e-164	-2.14331e-163	4.11026e-163	-1.83469e-163	2.5292e-163	-4.3874e-163	-2.24497e-163	-8.9956e-163	-3.75507e-163	6.14635e-163	-1.2418e-162	-1.65862e-163	-1.02852e-162	-5.8174e-163	-1.37771e-162	5.61087e-163	1.4314e-162	-3.86738e-163	-2.30099e-163	-3.55262e-163	-1.61487e-164	2.19865e-163	4.80206e-163	-1.64877e-163	-2.50817e-163	-5.07239e-163	3.75022e-163	0
8.80235e-163	-1.46509e-163	-6.64566e-164	-4.73226e-164	-2.14331e-163	4.11026e-163	-1.83469e-163	2.5292e-163	-4.3874e-163	-2.24497e-163	-8.9956e-163	-3.75507e-163	6.14635e-163	-1.2418e-162	-1.65862e-163	-1.02852e-162	-5.8174e-163	-1.37771e-162	5.61087e-163	1.4314e-162	-3.86738e-163	-2.30099e-163	-3.55262e-163	-1.61487e-164	2.19865e-163	4.80206e-163	-1.64877e-163	-2.50817e-163	-5.07239e-163	3.75022e-163	0
8.80235e-163	-1.46509e-163	-6.64566e-164	-4.73226e-164	-2.14331e-163	4.11026e-163	-1.83469e-163	2.5292e-163	-4.3874e-163	-2.24497e-163	-8.9956e-163	-3.75507e-163	6.14635e-163	-1.2418e-162	-1.65862e-163	-1.02852e-162	-5.8174e-163	-1.37771e-162	5.61087e-163	1.4314e-162	-3.86738e-163	-2.30099e-163	-3.55262e-163	-1.61487e-164	2.19865e-163	4.80206e-163	-1.64877e-163	-2.50817e-163	-5.07239e-163	3.75022e-163	0
8.80235e-163	-1.46509e-163	-6.64566e-164	-4.73226e-164	-2.14331e-163	4.11026e-163	-1.83469e-163	2.5292e-163	-4.3874e-163	-2.24497e-163	-8.9956e-163	-3.75507e-163	6.14635e-163	-1.2418e-162	-1.65862e-163	-1.02852e-162	-5.8174e-163	-1.37771e-162	5.61087e-163	1.4314e-162	-3.86738e-163	-2.30099e-163	-3.55262e-163	-1.61487e-164	2.19865e-163	4.80206e-163	-1.64877e-163	-2.50817e-163	-5.07239e-163	3.75022e-163	0
8.80235e-163	-1.46509e-163	-6.64566e-164	-4.73226e-164	-2.14331e-163	4.11026e-163	-1.83469e-163	2.5292e-163	-4.3874e-163	-2.24497e-163	-8.9956e-163	-3.75507e-163	6.14635e-163	-1.2418e-162	-1.65862e-163	-1.02852e-162	-5.8174e-163	-1.37771e-162	5.61087e-163	1.4314e-162	-3.86738e-163	-2.30099e-163	-3.55262e-163	-1.61487e-164	2.19865e-163	4.80206e-163	-1.64877e-163	-2.50817e-163	-5.07239e-163	3.75022e-163	0
8.80235e-163	-1.46509e-163	-6.64566e-164	-4.73226e-164	-2.14331e-163	4.11026e-163	-1.83469e-163	2.5292e-163	-4.3874e-163	-2.24497e-163	-8.9956e-163	-3.75507e-163	6.14635e-163	-1.2418e-162	-1.65862e-163	-1.02852e-162	-5.8174e-163	-1.37771e-162	5.61087e-163	1.4314e-162	-3.86738e-163	-2.30099e-163	-3.55262e-163	-1.61487e-164	2.19865e-163	4.80206e-163	-1.64877e-163	-2.50817e-163	-5.07239e-163	3.75022e-163	0
8.80235e-163	-1.46509e-163	-6.64566e-164	-4.73226e-164	-2.14331e-163	4.11026e-163	-1.83469e-163	2.5292e-163	-4.3874e-163	-2.24497e-163	-8.9956e-163	-3.75507e-163	6.14635e-163	-1.2418e-162	-1.65862e-163	-1.02852e-162	-5.8174e-163	-1.37771e-162	5.61087e-163	1.4314e-162	-3.86738e-163	-2.30099e-163	-3.55262e-163	-1.61487e-164	2.19865e-163	4.80206e-163	-1.64877e-163	-2.50817e-163	-5.07239e-163	3.75022e-163	0
8.80235e-163	-1.46509e-163	-6.64566e-164	-4.73226e-164	-2.14331e-163	4.11026e-163	-1.83469e-163	2.5292e-163	-4.3874e-163	-2.24497e-163	-8.9956e-163	-3.75507e-163	6.14635e-163	-1.2418e-162	-1.65862e-163	-1.02852e-162	-5.8174e-163	-1.37771e-162	5.61087e-163	1.4314e-162	-3.86738e-163	-2.30099e-163	-3.55262e-163	-1.61487e-164	2.19865e-163	4.80206e-163	-1.64877e-163	-2.50817e-163	-5.07239e-163	3.75022e-163	0
8.80235e-163	-1.46509e-163	-6.64566e-164	-4.73226e-164	-2.14331e-163	4.11026e-163	-1.83469e-163	2.5292e-163	-4.3874e-163	-2.24497e-163	-8.9956e-163	-3.75507e-163	6.14635e-163	-1.2418e-162	-1.65862e-163	-1.02852e-162	-5.8174e-163	-1.37771e-162	5.61087e-163	1.4314e-162	-3.86738e-163	-2.30099e-163	-3.55262e-163	-1.61487e-164	2.19865e-163	4.80206e-163	-1.64877e-163	-2.50817e-163	-5.07239e-163	3.75022e-163	0
8.80235e-163	-1.46509e-163	-6.64566e-164	-4.73226e-164	-2.14331e-163	4.11026e-163	-1.83469e-163	2.5292e-163	-4.3874e-163	-2.24497e-163	-8.9956e-163	-3.75507e-163	6.14635e-163	-1.2418e-162	-1.65862e-163	-1.02852e-162	-5.8174e-163	-1.37771e-162	5.61087e-163	1.4314e-162	-3.86738e-163	-2.30099e-163	-3.55262e-163	-1.61487e-164	2.19865e-163	4.80206e-163	-1.64877e-163	-2.50817e-163	-5.07239e-163	3.75022e-163	0
8.80235e-163	-1.46509e-163	-6.64566e-164	-4.73226e-164	-2.14331e-163	4.11026e-163	-1.83469e-163	2.5292e-163	-4.3874e-163	-2.24497e-163	-8.9956e-163	-3.75507e-163	6.14635e-163	-1.2418e-162	-1.65862e-163	-1.02852e-162	-5.8174e-163	-1.37771e-162	5.61087e-163	1.4314e-162	-3.86738e-163	-2.30099e-163	-3.55262e-163	-1.61487e-164	2.19865e-163	4.80206e-163	-1.64877e-163	-2.50817e-163	-5.07239e-163	3.75022e-163	0
8.80235e-163	-1.46509e-163	-6.64566e-164	-4.73226e-164	-2.14331e-163	4.11026e-163	-1.83469e-163	2.5292e-163	-4.3874e-163	-2.24497e-163	-8.9956e-163	-3.75507e-163	6.14635e-163	-1.2418e-162	-1.65862e-163	-1.02852e-162	-5.8174e-163	-1.37771e-162	5.61087e-163	1.4314e-162	-3.86738e-163	-2.30099e-163	-3.55262e-163	-1.61487e-164	2.19865e-163	4.80206e-163	-1.64877e-163	-2.50817e-163	-5.07239e-163	3.75022e-163	0
8.80235e-163	-1.46509e-163	-6.64566e-164	-4.73226e-164	-2.14331e-163	4.11026e-163	-1.83469e-163	2.5292e-163	-4.3874e-163	-2.24497e-163	-8.9956e-163	-3.75507e-163	6.14635e-163	-1.2418e-162	-1.65862e-163	-1.02852e-162	-5.8174e-163	-1.37771e-162	5.61087e-163	1.4314e-162	-3.86738e-163	-2.30099e-163	-3.55262e-163	-1.61487e-164	2.19865e-163	4.80206e-163	-1.64877e-163	-2.50817e-163	-5.07239e-163	3.75022e-163	0
8.80235e-163	-1.46509e-163	-6.64566e-164	-4.73226e-164	-2.14331e-163	4.11026e-163	-1.83469e-163	2.5292e-163	-4.3874e-163	-2.24497e-163	-8.9956e-163	-3.75507e-163	6.14635e-163	-1.2418e-162	-1.65862e-163	-1.02852e-162	-5.8174e-163	-1.37771e-162	5.61087e-163	1.4314e-162	-3.86738e-163	-2.30099e-163	-3.55262e-163	-1.61487e-164	2.19865e-163	4.80206e-163	-1.64877e-163	-2.50817e-163	-5.07239e-163	3.75022e-163	0
8.80235e-163	-1.46509e-163	-6.64566e-164	-4.73226e-164	-2.14331e-163	4.11026e-163	-1.83469e-163	2.5292e-163	-4.3874e-163	-2.24497e-163	-8.9956e-163	-3.75507e-163	6.14635e-163	-1.2418e-162	-1.65862e-163	-1.02852e-162	-5.8174e-163	-1.37771e-162	5.61087e-163	1.4314e-162	-3.86738e-163	-2.30099e-163	-3.55262e-163	-1.61487e-164	2.19865e-163	4.80206e-163	-1.64877e-163	-2.50817e-163	-5.07239e-163	3.75022e-163	0
8.80235e-163	-1.46509e-163	-6.64566e-164	-4.73226e-164	-2.14331e-163	4.11026e-163	-1.83469e-163	2.5292e-163	-4.3874e-163	-2.24497e-163	-8.9956e-163	-3.75507e-163	6.14635e-163	-1.2418e-162	-1.65862e-163	-1.02852e-162	-5.8174e-163	-1.37771e-162	5.61087e-163	1.4314e-162	-3.86738e-163	-2.30099e-163	-3.55262e-163	-1.61487e-164	2.19865e-163	4.80206e-163	-1.64877e-163	-2.50817e-163	-5.07239e-163	3.75022e-163	0
8.80235e-163	-1.46509e-163	-6.64566e-164	-4.73226e-164	-2.14331e-163	4.11026e-163	-1.83469e-163	2.5292e-163	-4.3874e-163	-2.24497e-163	-8.9956e-163	-3.75507e-163	6.14635e-163	-1.2418e-162	-1.65862e-163	-1.02852e-162	-5.8174e-163	-1.37771e-162	5.61087e-163	1.4314e-162	-3.86738e-163	-2.30099e-163	-3.55262e-163	-1.61487e-164	2.19865e-163	4.80206e-163	-1.64877e-163	-2.50817e-163	-5.07239e-163	3.75022e-163	0
8.80235e-163	-1.46509e-163	-6.64566e-164	-4.73226e-164	-2.14331e-163	4.11026e-163	-1.83469e-163	2.5292e-163	-4.3874e-163	-2.24497e-163	-8.9956e-163	-3.75507e-163	6.14635e-163	-1.2418e-162	-1.65862e-163	-1.02852e-162	-5.8174e-163	-1.37771e-162	5.61087e-163	1.4314e-162	-3.86738e-163	-2.30099e-163	-3.55262e-163	-1.61487e-164	2.19865e-163	4.80206e-163	-1.64877e-163	-2.50817e-163	-5.07239e-163	3.75022e-163	0
8.80235e-163	-1.46509e-163	-6.64566e-164	-4.73226e-164	-2.14331e-163	4.11026e-163	-1.83469e-163	2.5292e-163	-4.3874e-163	-2.24497e-163	-8.9956e-163	-3.75507e-163	6.14635e-163	-1.2418e-162	-1.65862e-163	-1.02852e-162	-5.8174e-163	-1.37771e-162	5.61087e-163	1.4314e-162	-3.86738e-163	-2.30099e-163	-3.55262e-163	-1.61487e-164	2.19865e-163	4.80206e-163	-1.64877e-163	-2.50817e-163	-5.07239e-163	3.75022e-163	0
8.80235e-163	-1.46509e-163	-6.64566e-164	-4.73226e-164	-2.14331e-163	4.11026e-163	-1.83469e-163	2.5292e-163	-4.3874e-163	-2.24497e-163	-8.9956e-163	-3.75507e-163	6.14635e-163	-1.2418e-162	-1.65862e-163	-1.02852e-162	-5.8174e-163	-1.37771e-162	5.61087e-163	1.4314e-162	-3.86738e-163	-2.30099e-163	-3.55262e-163	-1.61487e-164	2.19865e-163	4.80206e-163	-1.64877e-163	-2.50817e-163	-5.07239e-163	3.75022e-163	0
8.80235e-163	-1.46509e-163	-6.64566e-164	-4.73226e-164	-2.14331e-163	4.11026e-163	-1.83469e-163	2.5292e-163	-4.3874e-163	-2.24497e-163	-8.9956e-163	-3.75507e-163	6.14635e-163	-1.2418e-162	-1.65862e-163	-1.02852e-162	-5.8174e-163	-1.37771e-162	5.61087e-163	1.4314e-162	-3.86738e-163	-2.30099e-163	-3.55262e-163	-1.61487e-164	2.19865e-163	4.80206e-163	-1.64877e-163	-2.50817e-163	-5.07239e-163	3.75022e-163	0
8.80235e-163	-1.46509e-163	-6.64566e-164	-4.73226e-164	-2.14331e-163	4.11026e-163	-1.83469e-163	2.5292e-163	-4.3874e-163	-2.24497e-163	-8.9956e-163	-3.75507e-163	6.14635e-163	-1.2418e-162	-1.65862e-163	-1.02852e-162	-5.8174e-163	-1.37771e-162	5.61087e-163	1.4314e-162	-3.86738e-163	-2.30099e-163	-3.55262e-163	-1.61487e-164	2.19865e-163	4.80206e-163	-1.64877e-163	-2.50817e-163	-5.07239e-163	3.75022e-163	0
8.80235e-163	-1.46509e-163	-6.64566e-164	-4.73226e-164	-2.14331e-163	4.11026e-163	-1.83469e-163	2.5292e-163	-4.3874e-163	-2.24497e-163	-8.9956e-163	-3.75507e-163	6.14635e-163	-1.2418e-162	-1.65862e-163	-1.02852e-162	-5.8174e-163	-1.37771e-162	5.61087e-163	1.4314e-162	-3.86738e-163	-2.30099e-163	-3.55262e-163	-1.61487e-164	2.19865e-163	4.80206e-163	-1.64877e-163	-2.50817e-163	-5.07239e-163	3.75022e-163	0
8.80235e-163	-1.46509e-163	-6.64566e-164	-4.73226e-164	-2.14331e-163	4.11026e-163	-1.83469e-163	2.5292e-163	-4.3874e-163	-2.24497e-163	-8.9956e-163	-3.75507e-163	6.14635e-163	-1.2418e-162	-1.65862e-163	-1.02852e-162	-5.8174e-163	-1.37771e-162	5.61087e-163	1.4314e-162	-3.86738e-163	-2.30099e-163	-3.55262e-163	-1.61487e-164	2.19865e-163	4.80206e-163	-1.64877e-163	-2.50817e-163	-5.07239e-163	3.75022e-163	0
8.80235e-163	-1.46509e-163	-6.64566e-164	-4.73226e-164	-2.14331e-163	4.11026e-163	-1.83469e-163	2.5292e-163	-4.3874e-163	-2.24497e-163	-8.9956e-163	-3.75507e-163	6.14635e-163	-1.2418e-162	-1.65862e-163	-1.02852e-162	-5.8174e-163	-1.37771e-162	5.61087e-163	1.4314e-162	-3.86738e-163	-2.30099e-163	-3.55262e-163	-1.61487e-164	2.19865e-163	4.80206e-163	-1.64877e-163	-2.50817e-163	-5.07239e-163	3.75022e-163	0
8.80235e-163	-1.46509e-163	-6.64566e-164	-4.73226e-164	-2.14331e-163	4.11026e-163	-1.83469e-163	2.5292e-163	-4.3874e-163	-2.24497e-163	-8.9956e-163	-3.75507e-163	6.14635e-163	-1.2418e-162	-1.65862e-163	-1.02852e-162	-5.8174e-163	-1.37771e-162	5.61087e-163	1.4314e-162	-3.86738e-163	-2.30099e-163	-3.55262e-163	-1.61487e-164	2.19865e-163	4.80206e-163	-1.64877e-163	-2.50817e-163	-5.07239e-163	3.75022e-163	0
8.80235e-163	-1.46509e-163	-6.64566e-164	-4.73226e-164	-2.14331e-163	4.11026e-163	-1.83469e-163	2.5292e-163	-4.3874e-163	-2.24497e-163	-8.9956e-163	-3.75507e-163	6.14635e-163	-1.2418e-162	-1.65862e-163	-1.02852e-162	-5.8174e-163	-1.37771e-162	5.61087e-163	1.4314e-162	-3.86738e-163	-2.30099e-163	-3.55262e-163	-1.61487e-164	2.19865e-163	4.80206e-163	-1.64877e-163	-2.50817e-163	-5.07239e-163	3.75022e-163	0
8.80235e-163	-1.46509e-163	-6.64566e-164	-4.73226e-164	-2.14331e-163	4.11026e-163	-1.83469e-163	2.5292e-163	-4.3874e-163	-2.24497e-163	-8.9956e-163	-3.75507e-163	6.14635e-163	-1.2418e-162	-1.65862e-163	-1.02852e-162	-5.8174e-163	-1.37771e-162	5.61087e-163	1.4314e-162	-3.86738e-163	-2.30099e-163	-3.55262e-163	-1.61487e-164	2.19865e-163	4.80206e-163	-1.64877e-163	-2.50817e-163	-5.07239e-163	3.75022e-163	0
8.80235e-163	-1.46509e-163	-6.64566e-164	-4.73226e-164	-2.14331e-163	4.11026e-163	-1.83469e-163	2.5292e-163	-4.3874e-163	-2.24497e-163	-8.9956e-163	-3.75507e-163	6.14635e-163	-1.2418e-162	-1.65862e-163	-1.02852e-162	-5.8174e-163	-1.37771e-162	5.61087e-163	1.4314e-162	-3.86738e-163	-2.30099e-163	-3.55262e-163	-1.61487e-164	2.19865e-163	4.80206e-163	-1.64877e-163	-2.50817e-163	-5.07239e-163	3.75022e-163	0
8.80235e-163	-1.46509e-163	-6.64566e-164	-4.73226e-164	-2.14331e-163	4.11026e-163	-1.83469e-163	2.5292e-163	-4.3874e-163	-2.24497e-163	-8.9956e-163	-3.75507e-163	6.14635e-163	-1.2418e-162	-1.65862e-163	-1.02852e-162	-5.8174e-163	-1.37771e-162	5.61087e-163	1.4314e-162	-3.86738e-163	-2.30099e-163	-3.55262e-163	-1.61487e-164	2.19865e-163	4.80206e-163	-1.64877e-163	-2.50817e-163	-5.07239e-163	3.75022e-163	0
8.80235e-163	-1.46509e-163	-6.64566e-164	-4.73226e-164	-2.14331e-163	4.11026e-163	-1.83469e-163	2.5292e-163	-4.3874e-163	-2.24497e-163	-8.9956e-163	-3.75507e-163	6.14635e-163	-1.2418e-162	-1.65862e-163	-1.02852e-162	-5.8174e-163	-1.37771e-162	5.61087e-163	1.4314e-162	-3.86738e-163	-2.30099e-163	-3.55262e-163	-1.61487e-164	2.19865e-163	4.80206e-163	-1.64877e-163	-2.50817e-163	-5.07239e-163	3.75022e-163	0
8.80235e-163	-1.46509e-163	-6.64566e-164	-4.73226e-164	-2.14331e-163	4.11026e-163	-1.83469e-163	2.5292e-163	-4.3874e-163	-2.24497e-163	-8.9956e-163	-3.75507e-163	6.14635e-163	-1.2418e-162	-1.65862e-163	-1.02852e-162	-5.8174e-163	-1.37771e-162	5.61087e-163	1.4314e-162	-3.86738e-163	-2.30099e-163	-3.55262e-163	-1.61487e-164	2.19865e-163	4.80206e-163	-1.64877e-163	-2.50817e-163	-5.07239e-163	3.75022e-163	0
8.80235e-163	-1.46509e-163	-6.64566e-164	-4.73226e-164	-2.14331e-163	4.11026e-163	-1.83469e-163	2.5292e-163	-4.3874e-163	-2.24497e-163	-8.9956e-163	-3.75507e-163	6.14635e-163	-1.2418e-162	-1.65862e-163	-1.02852e-162	-5.8174e-163	-1.37771e-162	5.61087e-163	1.4314e-162	-3.86738e-163	-2.30099e-163	-3.55262e-163	-1.61487e-164	2.19865e-163	4.80206e-163	-1.64877e-163	-2.50817e-163	-5.07239e-163	3.75022e-163	0
8.80235e-163	-1.46509e-163	-6.64566e-164	-4.73226e-164	-2.14331e-163	4.11026e-163	-1.83469e-163	2.5292e-163	-4.3874e-163	-2.24497e-163	-8.9956e-163	-3.75507e-163	6.14635e-163	-1.2418e-162	-1.65862e-163	-1.02852e-162	-5.8174e-163	-1.37771e-162	5.61087e-163	1.4314e-162	-3.86738e-163	-2.30099e-163	-3.55262e-163	-1.61487e-164	2.19865e-163	4.80206e-163	-1.64877e-163	-2.50817e-163	-5.07239e-163	3.75022e-163	0
8.80235e-163	-1.46509e-163	-6.64566e-164	-4.73226e-164	-2.14331e-163	4.11026e-163	-1.83469e-163	2.5292e-163	-4.3874e-163	-2.24497e-163	-8.9956e-163	-3.75507e-163	6.14635e-163	-1.2418e-162	-1.65862e-163	-1.02852e-162	-5.8174e-163	-1.37771e-162	5.61087e-163	1.4314e-162	-3.86738e-163	-2.30099e-163	-3.55262e-163	-1.61487e-164	2.19865e-163	4.80206e-163	-1.64877e-163	-2.50817e-163	-5.07239e-163	3.75022e-163	0
8.80235e-163	-1.46509e-163	-6.64566e-164	-4.73226e-164	-2.14331e-163	4.11026e-163	-1.83469e-163	2.5292e-163	-4.3874e-163	-2.24497e-163	-8.9956e-163	-3.75507e-163	6.14635e-163	-1.2418e-162	-1.65862e-163	-1.02852e-162	-5.8174e-163	-1.37771e-162	5.61087e-163	1.4314e-162	-3.86738e-163	-2.30099e-163	-3.55262e-163	-1.61487e-164	2.19865e-163	4.80206e-163	-1.64877e-163	-2.50817e-163	-5.07239e-163	3.75022e-163	0
8.80235e-163	-1.46509e-163	-6.64566e-164	-4.73226e-164	-2.14331e-163	4.11026e-163	-1.83469e-163	2.5292e-163	-4.3874e-163	-2.24497e-163	-8.9956e-163	-3.75507e-163	6.14635e-163	-1.2418e-162	-1.65862e-163	-1.02852e-162	-5.8174e-163	-1.37771e-162	5.61087e-163	1.4314e-162	-3.86738e-163	-2.30099e-163	-3.55262e-163	-1.61487e-164	2.19865e-163	4.80206e-163	-1.64877e-163	-2.50817e-163	-5.07239e-163	3.75022e-163	0
8.80235e-163	-1.46509e-163	-6.64566e-164	-4.73226e-164	-2.14331e-163	4.11026e-163	-1.83469e-163	2.5292e-163	-4.3874e-163	-2.24497e-163	-8.9956e-163	-3.75507e-163	6.14635e-163	-1.2418e-162	-1.65862e-163	-1.02852e-162	-5.8174e-163	-1.37771e-162	5.61087e-163	1.4314e-162	-3.86738e-163	-2.30099e-163	-3.55262e-163	-1.61487e-164	2.19865e-163	4.80206e-163	-1.64877e-163	-2.50817e-163	-5.07239e-163	3.75022e-163	0
8.80235e-163	-1.46509e-163	-6.64566e-164	-4.73226e-164	-2.14331e-163	4.11026e-163	-1.83469e-163	2.5292e-163	-4.3874e-163	-2.24497e-163	-8.9956e-163	-3.75507e-163	6.14635e-163	-1.2418e-162	-1.65862e-163	-1.02852e-162	-5.8174e-163	-1.37771e-162	5.61087e-163	1.4314e-162	-3.86738e-163	-2.30099e-163	-3.55262e-163	-1.61487e-164	2.19865e-163	4.80206e-163	-1.64877e-163	-2.50817e-163	-5.07239e-163	3.75022e-163	0
8.80235e-163	-1.46509e-163	-6.64566e-164	-4.73226e-164	-2.14331e-163	4.11026e-163	-1.83469e-163	2.5292e-163	-4.3874e-163	-2.24497e-163	-8.9956e-163	-3.75507e-163	6.14635e-163	-1.2418e-162	-1.65862e-163	-1.02852e-162	-5.8174e-163	-1.37771e-162	5.61087e-163	1.4314e-162	-3.86738e-163	-2.30099e-163	-3.55262e-163	-1.61487e-164	2.19865e-163	4.80206e-163	-1.64877e-163	-2.50817e-163	-5.07239e-163	3.75022e-163	0
8.80235e-163	-1.46509e-163	-6.64566e-164	-4.73226e-164	-2.14331e-163	4.11026e-163	-1.83469e-163	2.5292e-163	-4.3874e-163	-2.24497e-163	-8.9956e-163	-3.75507e-163	6.14635e-163	-1.2418e-162	-1.65862e-163	-1.02852e-162	-5.8174e-163	-1.37771e-162	5.61087e-163	1.4314e-162	-3.86738e-163	-2.30099e-163	-3.55262e-163	-1.61487e-164	2.19865e-163	4.80206e-163	-1.64877e-163	-2.50817e-163	-5.07239e-163	3.75022e-163	0
8.80235e-163	-1.46509e-163	-6.64566e-164	-4.73226e-164	-2.14331e-163	4.11026e-163	-1.83469e-163	2.5292e-163	-4.3874e-163	-2.24497e-163	-8.9956e-163	-3.75507e-163	6.14635e-163	-1.2418e-162	-1.65862e-163	-1.02852e-162	-5.8174e-163	-1.37771e-162	5.61087e-163	1.4314e-162	-3.86738e-163	-2.30099e-163	-3.55262e-163	-1.61487e-164	2.19865e-163	4.80206e-163	-1.64877e-163	-2.50817e-163	-5.07239e-163	3.75022e-163	0
8.80235e-163	-1.46509e-163	-6.64566e-164	-4.73226e-164	-2.14331e-163	4.11026e-163	-1.83469e-163	2.5292e-163	-4.3874e-163	-2.24497e-163	-8.9956e-163	-3.75507e-163	6.14635e-163	-1.2418e-162	-1.65862e-163	-1.02852e-162	-5.8174e-163	-1.37771e-162	5.61087e-163	1.4314e-162	-3.86738e-163	-2.30099e-163	-3.55262e-163	-1.61487e-164	2.19865e-163	4.80206e-163	-1.64877e-163	-2.50817e-163	-5.07239e-163	3.75022e-163	0
8.80235e-163	-1.46509e-163	-6.64566e-164	-4.73226e-164	-2.14331e-163	4.11026e-163	-1.83469e-163	2.5292e-163	-4.3874e-163	-2.24497e-163	-8.9956e-163	-3.75507e-163	6.14635e-163	-1.2418e-162	-1.65862e-163	-1.02852e-162	-5.8174e-163	-1.37771e-162	5.61087e-163	1.4314e-162	-3.86738e-163	-2.30099e-163	-3.55262e-163	-1.61487e-164	2.19865e-163	4.80206e-163	-1.64877e-163	-2.50817e-163	-5.07239e-163	3.75022e-163	0
8.80235e-163	-1.46509e-163	-6.64566e-164	-4.73226e-164	-2.14331e-163	4.11026e-163	-1.83469e-163	2.5292e-163	-4.3874e-163	-2.24497e-163	-8.9956e-163	-3.75507e-163	6.14635e-163	-1.2418e-162	-1.65862e-163	-1.02852e-162	-5.8174e-163	-1.37771e-162	5.61087e-163	1.4314e-162	-3.86738e-163	-2.30099e-163	-3.55262e-163	-1.61487e-164	2.19865e-163	4.80206e-163	-1.64877e-163	-2.50817e-163	-5.07239e-163	3.75022e-163	0
8.80235e-163	-1.46509e-163	-6.64566e-164	-4.73226e-164	-2.14331e-163	4.11026e-163	-1.83469e-163	2.5292e-163	-4.3874e-163	-2.24497e-163	-8.9956e-163	-3.75507e-163	6.14635e-163	-1.2418e-162	-1.65862e-163	-1.02852e-162	-5.8174e-163	-1.37771e-162	5.61087e-163	1.4314e-162	-3.86738e-163	-2.30099e-163	-3.55262e-163	-1.61487e-164	2.19865e-163	4.80206e-163	-1.64877e-163	-2.50817e-163	-5.07239e-163	3.75022e-163	0
8.80235e-163	-1.46509e-163	-6.64566e-164	-4.73226e-164	-2.14331e-163	4.11026e-163	-1.83469e-163	2.5292e-163	-4.3874e-163	-2.24497e-163	-8.9956e-163	-3.75507e-163	6.14635e-163	-1.2418e-162	-1.65862e-163	-1.02852e-162	-5.8174e-163	-1.37771e-162	5.61087e-163	1.4314e-162	-3.86738e-163	-2.30099e-163	-3.55262e-163	-1.61487e-164	2.19865e-163	4.80206e-163	-1.64877e-163	-2.50817e-163	-5.07239e-163	3.75022e-163	0
8.80235e-163	-1.46509e-163	-6.64566e-164	-4.73226e-164	-2.14331e-163	4.11026e-163	-1.83469e-163	2.5292e-163	-4.3874e-163	-2.24497e-163	-8.9956e-163	-3.75507e-163	6.14635e-163	-1.2418e-162	-1.65862e-163	-1.02852e-162	-5.8174e-163	-1.37771e-162	5.61087e-163	1.4314e-162	-3.86738e-163	-2.30099e-163	-3.55262e-163	-1.61487e-164	2.19865e-163	4.80206e-163	-1.64877e-163	-2.50817e-163	-5.07239e-163	3.75022e-163	0
8.80235e-163	-1.46509e-163	-6.64566e-164	-4.73226e-164	-2.14331e-163	4.11026e-163	-1.83469e-163	2.5292e-163	-4.3874e-163	-2.24497e-163	-8.9956e-163	-3.75507e-163	6.14635e-163	-1.2418e-162	-1.65862e-163	-1.02852e-162	-5.8174e-163	-1.37771e-162	5.61087e-163	1.4314e-162	-3.86738e-163	-2.30099e-163	-3.55262e-163	-1.61487e-164	2.19865e-163	4.80206e-163	-1.64877e-163	-2.50817e-163	-5.07239e-163	3.75022e-163	0
8.80235e-163	-1.46509e-163	-6.64566e-164	-4.73226e-164	-2.14331e-163	4.11026e-163	-1.83469e-163	2.5292e-163	-4.3874e-163	-2.24497e-163	-8.9956e-163	-3.75507e-163	6.14635e-163	-1.2418e-162	-1.65862e-163	-1.02852e-162	-5.8174e-163	-1.37771e-162	5.61087e-163	1.4314e-162	-3.86738e-163	-2.30099e-163	-3.55262e-163	-1.61487e-164	2.19865e-163	4.80206e-163	-1.64877e-163	-2.50817e-163	-5.07239e-163	3.75022e-163	0
8.80235e-163	-1.46509e-163	-6.64566e-164	-4.73226e-164	-2.14331e-163	4.11026e-163	-1.83469e-163	2.5292e-163	-4.3874e-163	-2.24497e-163	-8.9956e-163	-3.75507e-163	6.14635e-163	-1.2418e-162	-1.65862e-163	-1.02852e-162	-5.8174e-163	-1.37771e-162	5.61087e-163	1.4314e-162	-3.86738e-163	-2.30099e-163	-3.55262e-163	-1.61487e-164	2.19865e-163	4.80206e-163	-1.64877e-163	-2.50817e-163	-5.07239e-163	3.75022e-163	0
8.80235e-163	-1.46509e-163	-6.64566e-164	-4.73226e-164	-2.14331e-163	4.11026e-163	-1.83469e-163	2.5292e-163	-4.3874e-163	-2.24497e-163	-8.9956e-163	-3.75507e-163	6.14635e-163	-1.2418e-162	-1.65862e-163	-1.02852e-162	-5.8174e-163	-1.37771e-162	5.61087e-163	1.4314e-162	-3.86738e-163	-2.30099e-163	-3.55262e-163	-1.61487e-164	2.19865e-163	4.80206e-163	-1.64877e-163	-2.50817e-163	-5.07239e-163	3.75022e-163	0
8.80235e-163	-1.46509e-163	-6.64566e-164	-4.73226e-164	-2.14331e-163	4.11026e-163	-1.83469e-163	2.5292e-163	-4.3874e-163	-2.24497e-163	-8.9956e-163	-3.75507e-163	6.14635e-163	-1.2418e-162	-1.65862e-163	-1.02852e-162	-5.8174e-163	-1.37771e-162	5.61087e-163	1.4314e-162	-3.86738e-163	-2.30099e-163	-3.55262e-163	-1.61487e-164	2.19865e-163	4.80206e-163	-1.64877e-163	-2.50817e-163	-5.07239e-163	3.75022e-163	0
8.80235e-163	-1.46509e-163	-6.64566e-164	-4.73226e-164	-2.14331e-163	4.11026e-163	-1.83469e-163	2.5292e-163	-4.3874e-163	-2.24497e-163	-8.9956e-163	-3.75507e-163	6.14635e-163	-1.2418e-162	-1.65862e-163	-1.02852e-162	-5.8174e-163	-1.37771e-162	5.61087e-163	1.4314e-162	-3.86738e-163	-2.30099e-163	-3.55262e-163	-1.61487e-164	2.19865e-163	4.80206e-163	-1.64877e-163	-2.50817e-163	-5.07239e-163	3.75022e-163	0
8.80235e-163	-1.46509e-163	-6.64566e-164	-4.73226e-164	-2.14331e-163	4.11026e-163	-1.83469e-163	2.5292e-163	-4.3874e-163	-2.24497e-163	-8.9956e-163	-3.75507e-163	6.14635e-163	-1.2418e-162	-1.65862e-163	-1.02852e-162	-5.8174e-163	-1.37771e-162	5.61087e-163	1.4314e-162	-3.86738e-163	-2.30099e-163	-3.55262e-163	-1.61487e-164	2.19865e-163	4.80206e-163	-1.64877e-163	-2.50817e-163	-5.07239e-163	3.75022e-163	0
8.80235e-163	-1.46509e-163	-6.64566e-164	-4.73226e-164	-2.14331e-163	4.11026e-163	-1.83469e-163	2.5292e-163	-4.3874e-163	-2.24497e-163	-8.9956e-163	-3.75507e-163	6.14635e-163	-1.2418e-162	-1.65862e-163	-1.02852e-162	-5.8174e-163	-1.37771e-162	5.61087e-163	1.4314e-162	-3.86738e-163	-2.30099e-163	-3.55262e-163	-1.61487e-164	2.19865e-163	4.80206e-163	-1.64877e-163	-2.50817e-163	-5.07239e-163	3.75022e-163	0
8.80235e-163	-1.46509e-163	-6.64566e-164	-4.73226e-164	-2.14331e-163	4.11026e-163	-1.83469e-163	2.5292e-163	-4.3874e-163	-2.24497e-163	-8.9956e-163	-3.75507e-163	6.14635e-163	-1.2418e-162	-1.65862e-163	-1.02852e-162	-5.8174e-163	-1.37771e-162	5.61087e-163	1.4314e-162	-3.86738e-163	-2.30099e-163	-3.55262e-163	-1.61487e-164	2.19865e-163	4.80206e-163	-1.64877e-163	-2.50817e-163	-5.07239e-163	3.75022e-163	0
8.80235e-163	-1.46509e-163	-6.64566e-164	-4.73226e-164	-2.14331e-163	4.11026e-163	-1.83469e-163	2.5292e-163	-4.3874e-163	-2.24497e-163	-8.9956e-163	-3.75507e-163	6.14635e-163	-1.2418e-162	-1.65862e-163	-1.02852e-162	-5.8174e-163	-1.37771e-162	5.61087e-163	1.4314e-162	-3.86738e-163	-2.30099e-163	-3.55262e-163	-1.61487e-164	2.19865e-163	4.80206e-163	-1.64877e-163	-2.50817e-163	-5.07239e-163	3.75022e-163	0
8.80235e-163	-1.46509e-163	-6.64566e-164	-4.73226e-164	-2.14331e-163	4.11026e-163	-1.83469e-163	2.5292e-163	-4.3874e-163	-2.24497e-163	-8.9956e-163	-3.75507e-163	6.14635e-163	-1.2418e-162	-1.65862e-163	-1.02852e-162	-5.8174e-163	-1.37771e-162	5.61087e-163	1.4314e-162	-3.86738e-163	-2.30099e-163	-3.55262e-163	-1.61487e-164	2.19865e-163	4.80206e-163	-1.64877e-163	-2.50817e-163	-5.07239e-163	3.75022e-163	0
8.80235e-163	-1.46509e-163	-6.64566e-164	-4.73226e-164	-2.14331e-163	4.11026e-163	-1.83469e-163	2.5292e-163	-4.3874e-163	-2.24497e-163	-8.9956e-163	-3.75507e-163	6.14635e-163	-1.2418e-162	-1.65862e-163	-1.02852e-162	-5.8174e-163	-1.37771e-162	5.61087e-163	1.4314e-162	-3.86738e-163	-2.30099e-163	-3.55262e-163	-1.61487e-164	2.19865e-163	4.80206e-163	-1.64877e-163	-2.50817e-163	-5.07239e-163	3.75022e-163	0
8.80235e-163	-1.46509e-163	-6.64566e-164	-4.73226e-164	-2.14331e-163	4.11026e-163	-1.83469e-163	2.5292e-163	-4.3874e-163	-2.24497e-163	-8.9956e-163	-3.75507e-163	6.14635e-163	-1.2418e-162	-1.65862e-163	-1.02852e-162	-5.8174e-163	-1.37771e-162	5.61087e-163	1.4314e-162	-3.86738e-163	-2.30099e-163	-3.55262e-163	-1.61487e-164	2.19865e-163	4.80206e-163	-1.64877e-163	-2.50817e-163	-5.07239e-163	3.75022e-163	0
8.80235e-163	-1.46509e-163	-6.64566e-164	-4.73226e-164	-2.14331e-163	4.11026e-163	-1.83469e-163	2.5292e-163	-4.3874e-163	-2.24497e-163	-8.9956e-163	-3.75507e-163	6.14635e-163	-1.2418e-162	-1.65862e-163	-1.02852e-162	-5.8174e-163	-1.37771e-162	5.61087e-163	1.4314e-162	-3.86738e-163	-2.30099e-163	-3.55262e-163	-1.61487e-164	2.19865e-163	4.80206e-163	-1.64877e-163	-2.50817e-163	-5.07239e-163	3.75022e-163	0
8.80235e-163	-1.46509e-163	-6.64566e-164	-4.73226e-164	-2.14331e-163	4.11026e-163	-1.83469e-163	2.5292e-163	-4.3874e-163	-2.24497e-163	-8.9956e-163	-3.75507e-163	6.14635e-163	-1.2418e-162	-1.65862e-163	-1.02852e-162	-5.8174e-163	-1.37771e-162	5.61087e-163	1.4314e-162	-3.86738e-163	-2.30099e-163	-3.55262e-163	-1.61487e-164	2.19865e-163	4.80206e-163	-1.64877e-163	-2.50817e-163	-5.07239e-163	3.75022e-163	0
8.80235e-163	-1.46509e-163	-6.64566e-164	-4.73226e-164	-2.14331e-163	4.11026e-163	-1.83469e-163	2.5292e-163	-4.3874e-163	-2.24497e-163	-8.9956e-163	-3.75507e-163	6.14635e-163	-1.2418e-162	-1.65862e-163	-1.02852e-162	-5.8174e-163	-1.37771e-162	5.61087e-163	1.4314e-162	-3.86738e-163	-2.30099e-163	-3.55262e-163	-1.61487e-164	2.19865e-163	4.80206e-163	-1.64877e-163	-2.50817e-163	-5.07239e-163	3.75022e-163	0
8.80235e-163	-1.46509e-163	-6.64566e-164	-4.73226e-164	-2.14331e-163	4.11026e-163	-1.83469e-163	2.5292e-163	-4.3874e-163	-2.24497e-163	-8.9956e-163	-3.75507e-163	6.14635e-163	-1.2418e-162	-1.65862e-163	-1.02852e-162	-5.8174e-163	-1.37771e-162	5.61087e-163	1.4314e-162	-3.86738e-163	-2.30099e-163	-3.55262e-163	-1.61487e-164	2.19865e-163	4.80206e-163	-1.64877e-163	-2.50817e-163	-5.07239e-163	3.75022e-163	0
8.80235e-163	-1.46509e-163	-6.64566e-164	-4.73226e-164	-2.14331e-163	4.11026e-163	-1.83469e-163	2.5292e-163	-4.3874e-163	-2.24497e-163	-8.9956e-163	-3.75507e-163	6.14635e-163	-1.2418e-162	-1.65862e-163	-1.02852e-162	-5.8174e-163	-1.37771e-162	5.61087e-163	1.4314e-162	-3.86738e-163	-2.30099e-163	-3.55262e-163	-1.61487e-164	2.19865e-163	4.80206e-163	-1.64877e-163	-2.50817e-163	-5.07239e-163	3.75022e-163	0
8.80235e-163	-1.46509e-163	-6.64566e-164	-4.73226e-164	-2.14331e-163	4.11026e-163	-1.83469e-163	2.5292e-163	-4.3874e-163	-2.24497e-163	-8.9956e-163	-3.75507e-163	6.14635e-163	-1.2418e-162	-1.65862e-163	-1.02852e-162	-5.8174e-163	-1.37771e-162	5.61087e-163	1.4314e-162	-3.86738e-163	-2.30099e-163	-3.55262e-163	-1.61487e-164	2.19865e-163	4.80206e-163	-1.64877e-163	-2.50817e-163	-5.07239e-163	3.75022e-163	0
8.80235e-163	-1.46509e-163	-6.64566e-164	-4.73226e-164	-2.14331e-163	4.11026e-163	-1.83469e-163	2.5292e-163	-4.3874e-163	-2.24497e-163	-8.9956e-163	-3.75507e-163	6.14635e-163	-1.2418e-162	-1.65862e-163	-1.02852e-162	-5.8174e-163	-1.37771e-162	5.61087e-163	1.4314e-162	-3.86738e-163	-2.30099e-163	-3.55262e-163	-1.61487e-164	2.19865e-163	4.80206e-163	-1.64877e-163	-2.50817e-163	-5.07239e-163	3.75022e-163	0
8.80235e-163	-1.46509e-163	-6.64566e-164	-4.73226e-164	-2.14331e-163	4.11026e-163	-1.83469e-163	2.5292e-163	-4.3874e-163	-2.24497e-163	-8.9956e-163	-3.75507e-163	6.14635e-163	-1.2418e-162	-1.65862e-163	-1.02852e-162	-5.8174e-163	-1.37771e-162	5.61087e-163	1.4314e-162	-3.86738e-163	-2.30099e-163	-3.55262e-163	-1.61487e-164	2.19865e-163	4.80206e-163	-1.64877e-163	-2.50817e-163	-5.07239e-163	3.75022e-163	0
8.80235e-163	-1.46509e-163	-6.64566e-164	-4.73226e-164	-2.14331e-163	4.11026e-163	-1.83469e-163	2.5292e-163	-4.3874e-163	-2.24497e-163	-8.9956e-163	-3.75507e-163	6.14635e-163	-1.2418e-162	-1.65862e-163	-1.02852e-162	-5.8174e-163	-1.37771e-162	5.61087e-163	1.4314e-162	-3.86738e-163	-2.30099e-163	-3.55262e-163	-1.61487e-164	2.19865e-163	4.80206e-163	-1.64877e-163	-2.50817e-163	-5.07239e-163	3.75022e-163	0
8.80235e-163	-1.46509e-163	-6.64566e-164	-4.73226e-164	-2.14331e-163	4.11026e-163	-1.83469e-163	2.5292e-163	-4.3874e-163	-2.24497e-163	-8.9956e-163	-3.75507e-163	6.14635e-163	-1.2418e-162	-1.65862e-163	-1.02852e-162	-5.8174e-163	-1.37771e-162	5.61087e-163	1.4314e-162	-3.86738e-163	-2.30099e-163	-3.55262e-163	-1.61487e-164	2.19865e-163	4.80206e-163	-1.64877e-163	-2.50817e-163	-5.07239e-163	3.75022e-163	0
8.80235e-163	-1.46509e-163	-6.64566e-164	-4.73226e-164	-2.14331e-163	4.11026e-163	-1.83469e-163	2.5292e-163	-4.3874e-163	-2.24497e-163	-8.9956e-163	-3.75507e-163	6.14635e-163	-1.2418e-162	-1.65862e-163	-1.02852e-162	-5.8174e-163	-1.37771e-162	5.61087e-163	1.4314e-162	-3.86738e-163	-2.30099e-163	-3.55262e-163	-1.61487e-164	2.19865e-163	4.80206e-163	-1.64877e-163	-2.50817e-163	-5.07239e-163	3.75022e-163	0
8.80235e-163	-1.46509e-163	-6.64566e-164	-4.73226e-164	-2.14331e-163	4.11026e-163	-1.83469e-163	2.5292e-163	-4.3874e-163	-2.24497e-163	-8.9956e-163	-3.75507e-163	6.14635e-163	-1.2418e-162	-1.65862e-163	-1.02852e-162	-5.8174e-163	-1.37771e-162	5.61087e-163	1.4314e-162	-3.86738e-163	-2.30099e-163	-3.55262e-163	-1.61487e-164	2.19865e-163	4.80206e-163	-1.64877e-163	-2.50817e-163	-5.07239e-163	3.75022e-163	0
8.80235e-163	-1.46509e-163	-6.64566e-164	-4.73226e-164	-2.14331e-163	4.11026e-163	-1.83469e-163	2.5292e-163	-4.3874e-163	-2.24497e-163	-8.9956e-163	-3.75507e-163	6.14635e-163	-1.2418e-162	-1.65862e-163	-1.02852e-162	-5.8174e-163	-1.37771e-162	5.61087e-163	1.4314e-162	-3.86738e-163	-2.30099e-163	-3.55262e-163	-1.61487e-164	2.19865e-163	4.80206e-163	-1.64877e-163	-2.50817e-163	-5.07239e-163	3.75022e-163	0
8.80235e-163	-1.46509e-163	-6.64566e-164	-4.73226e-164	-2.14331e-163	4.11026e-163	-1.83469e-163	2.5292e-163	-4.3874e-163	-2.24497e-163	-8.9956e-163	-3.75507e-163	6.14635e-163	-1.2418e-162	-1.65862e-163	-1.02852e-162	-5.8174e-163	-1.37771e-162	5.61087e-163	1.4314e-162	-3.86738e-163	-2.30099e-163	-3.55262e-163	-1.61487e-164	2.19865e-163	4.80206e-163	-1.64877e-163	-2.50817e-163	-5.07239e-163	3.75022e-163	0
[truncated: 2,022 more rows]
