# Supplementary material for: A modified shuffled frog leaping algorithm with inertia weight
Source: Sci Rep. 2024 Feb 20;14:4146. doi: 10.1038/s41598-024-51306-1 (PMC11224354; doi:10.1038/s41598-024-51306-1)
Supplement: Supplementary file 1 — Supplementary Information. [file 41598_2024_51306_MOESM1_ESM.zip › data/F1/MSFLA_R_2.xls]

## Sheet: Sheet1
-7.1116	-3.97354	-2.73962	-5.26612	0.0903601	-2.19291	-4.08065	-2.41848	-1.81142	-8.83045	-1.76853	5.95452	-1.70195	6.05729	-0.524105	3.86403	-4.26294	-0.778986	-0.0735046	-0.322064	0.788452	-0.494212	-2.76227	2.71894	-3.22288	4.91082	2.90099	0.713749	1.41052	-6.55315	426.693
-0.277049	-1.14576	0.349973	-0.0202778	-0.201209	-0.1215	-0.324505	-0.231634	-0.550092	-0.129857	0.071173	-0.576672	0.831964	-0.287754	0.141667	0.542536	-0.0162668	0.092975	0.267801	0.83135	0.342423	0.407795	-0.127047	-1.15195	-0.195543	0.32822	0.666388	-0.995226	-0.770616	-0.294565	8.13266
-0.0404572	0.00850346	-0.00368501	0.0910697	-0.0248251	0.00526833	-0.061105	-0.0335336	-0.0779856	-0.0279174	-0.105034	-0.122412	0.0239737	0.242374	0.191093	-0.0174021	0.0103904	-0.074296	0.060871	0.0152228	0.00187772	0.046466	0.0477005	0.0341417	-0.0693347	-0.0470155	0.02394	0.0198771	-0.0130794	-0.0238529	0.168431
-0.00983288	-0.000622873	-0.00139052	0.00687537	0.00154905	-0.0251315	0.00912097	0.0239224	0.00146373	-0.000173046	0.0028347	-0.00100439	-0.00685088	-0.00824983	0.00327544	-0.00535887	-0.000211211	0.00639211	0.00710225	0.000913452	-0.00368545	0.00206392	0.0180411	0.00245929	-0.00321615	-0.00634122	0.00130731	-0.00958695	0.0104337	-0.0046035	0.00231718
-0.000329717	0.00254995	-0.000387063	0.000893219	-0.000268694	0.000210057	0.000700928	0.000609043	-0.0001714	-0.000568783	0.000755837	-0.000887	-0.000822467	-0.000526454	8.33549e-06	-0.000676256	0.00196762	-0.000206286	0.00306482	-0.000412681	0.000107165	-5.20033e-05	-0.000676218	7.16807e-06	0.000758608	-0.00107415	0.000682606	0.000305212	0.00031517	0.000227377	2.80476e-05
-0.000243407	-3.64588e-05	4.01296e-05	6.0986e-05	-3.22112e-05	-0.000153757	6.01459e-05	-0.000127516	7.85552e-05	-6.20342e-05	0.000152036	-2.60314e-05	4.09441e-05	1.08952e-06	2.57439e-05	6.6223e-06	0.000147375	-0.000203139	-4.47799e-05	-9.11708e-06	-8.75883e-05	-0.000147281	-7.59324e-05	0.000245382	-8.52573e-08	-8.21746e-06	-0.000134367	0.000337063	0.000113004	-9.541e-06	4.51667e-07
4.77401e-06	1.59491e-05	1.32493e-06	-7.94695e-06	-1.71173e-05	9.46678e-06	1.48548e-05	-2.01526e-05	1.31506e-05	7.2553e-06	-1.50869e-05	-1.31754e-05	2.52708e-07	4.89486e-06	1.94314e-05	3.26652e-05	-1.57052e-06	-2.67733e-06	8.82173e-06	-1.3545e-05	-1.64083e-05	-2.02393e-05	-1.62155e-05	3.40192e-06	5.43626e-06	2.14859e-05	5.84919e-06	-2.00525e-05	-1.97901e-05	-2.37109e-06	5.99597e-09
-3.14264e-07	-5.15453e-07	-2.76751e-06	-4.10187e-08	5.29637e-07	9.18804e-07	-1.37755e-06	1.20226e-06	1.40492e-06	1.05391e-06	9.22654e-07	6.91864e-07	-1.57001e-06	9.75893e-07	-1.79239e-06	5.41294e-06	3.84949e-07	-7.98248e-07	-6.32924e-07	-2.37807e-06	-1.90027e-06	1.59169e-07	1.26143e-06	8.06672e-07	7.61146e-07	1.38067e-06	-3.93049e-06	6.90728e-06	1.47032e-06	5.32725e-07	1.33647e-10
5.41843e-08	2.05455e-07	1.2987e-07	1.42482e-07	-4.20001e-09	-1.46226e-07	1.93005e-07	3.28385e-07	-6.34255e-08	-1.06627e-07	-1.16811e-07	3.05131e-08	1.63667e-08	-1.85452e-07	1.69836e-07	-1.08314e-07	3.60044e-07	-4.68629e-07	-4.36295e-07	2.58987e-07	-1.36425e-07	1.45456e-07	-1.63272e-07	-4.31101e-08	9.0698e-09	-6.50554e-08	2.4412e-07	3.75211e-07	-1.17912e-07	3.57571e-07	1.37542e-12
2.83717e-08	2.83691e-08	7.6272e-08	2.29289e-09	-2.93557e-08	-1.63135e-10	5.23205e-09	4.17272e-08	2.88185e-08	-3.33259e-09	3.34125e-09	3.26728e-08	1.79203e-08	-3.78651e-09	5.73314e-08	-7.27125e-08	-3.15458e-08	1.22042e-08	-2.35925e-08	-4.02729e-09	-4.01296e-08	-3.87899e-08	8.58112e-09	-6.7015e-09	-5.65612e-09	-1.58747e-08	1.43739e-08	-7.88848e-09	6.99739e-09	-1.656e-09	2.64476e-14
7.81141e-10	-3.04628e-09	1.02345e-08	-2.48395e-09	-8.72702e-10	4.9313e-09	2.91554e-09	-1.14093e-09	3.4894e-09	-2.75767e-10	1.1083e-09	-3.04577e-09	-2.29409e-09	5.79852e-10	7.3097e-10	-4.4907e-09	-1.13489e-09	3.93843e-09	6.3036e-09	-2.60405e-09	-1.64566e-09	2.49855e-10	-5.6399e-09	-8.61755e-10	1.08864e-09	-6.11845e-10	2.76286e-09	-3.22815e-10	4.5331e-10	3.88709e-10	3.13035e-16
-9.41817e-11	-1.60566e-10	4.93127e-10	1.57289e-09	-5.29232e-10	-2.91259e-10	-1.18308e-10	-6.94783e-10	-3.24828e-10	-3.25198e-11	-9.92395e-12	-1.06161e-09	-4.8092e-11	-9.76694e-11	-1.64019e-10	-4.77971e-10	2.79853e-10	9.09559e-11	2.526e-10	5.80638e-11	-7.06087e-11	-1.20508e-10	4.07215e-10	1.08109e-10	1.48987e-10	8.18703e-10	5.33014e-10	2.26799e-10	-5.24144e-10	1.38934e-10	6.78718e-18
3.33384e-11	-2.20988e-11	9.4732e-12	7.58598e-12	-2.99593e-11	1.61489e-11	1.02811e-10	-2.9876e-12	-6.95833e-11	1.01624e-11	-4.06457e-11	-5.57469e-11	-9.10428e-12	1.90074e-11	-7.52546e-13	4.13066e-11	3.10364e-11	-1.5564e-11	8.39165e-12	-4.35539e-12	2.42189e-11	-1.70717e-11	-2.57621e-11	1.01417e-11	1.37109e-11	3.70175e-12	3.10914e-11	-3.4146e-11	5.81539e-11	-2.28569e-11	3.45185e-20
5.56807e-13	5.24643e-12	-7.61082e-12	-4.02653e-12	-1.75744e-12	-4.05138e-13	3.69905e-12	-6.10849e-13	1.3592e-12	1.08168e-11	1.19926e-12	-4.18458e-12	9.07552e-12	-8.83676e-12	-6.70774e-12	-6.43398e-12	1.80864e-12	-1.04348e-12	2.26879e-12	-9.3634e-12	2.38952e-12	-1.12303e-12	-5.1388e-12	-1.97954e-12	-5.6508e-12	3.01673e-14	-2.65308e-12	5.67884e-12	-3.13934e-12	-1.40584e-12	7.21454e-22
-5.87901e-13	1.51908e-13	3.25427e-13	-1.01814e-13	8.3474e-14	-2.12425e-12	9.75713e-14	-2.03501e-13	-1.91206e-13	-4.41365e-13	8.05716e-13	-3.78022e-14	-1.04304e-13	4.57203e-13	-3.60057e-13	-1.85809e-13	1.0302e-13	-9.19653e-14	6.34537e-13	1.72812e-12	-1.67207e-12	4.90944e-14	3.2692e-13	-4.70543e-14	3.99284e-13	4.3129e-13	5.4681e-14	-1.86391e-13	-7.45522e-15	1.42779e-13	1.30404e-23
2.80275e-15	-9.25786e-15	-1.82828e-13	-1.71702e-14	-1.36087e-13	-1.55058e-14	-2.08883e-13	-2.79627e-13	4.6353e-14	-5.40869e-14	-1.42385e-13	7.96777e-15	4.02991e-15	-8.51167e-14	4.04717e-14	-1.29578e-13	3.53787e-14	-5.55275e-14	-6.88062e-15	1.02494e-13	2.50349e-14	-1.25181e-13	-6.89235e-14	1.43027e-14	-3.42261e-14	-2.92541e-13	2.34215e-14	-1.52315e-13	-8.59419e-14	4.41305e-14	3.81471e-25
2.4849e-14	4.06869e-15	2.80083e-14	4.01392e-15	-3.80842e-15	-3.95902e-15	-2.35437e-15	4.00888e-15	1.67351e-14	2.18301e-16	-6.99721e-15	6.16136e-16	4.31565e-15	-1.47067e-14	1.0007e-15	-6.06879e-15	7.37092e-15	1.43722e-14	3.95786e-16	4.0257e-15	8.48625e-15	9.79726e-15	-4.789e-15	-2.56372e-14	-6.00961e-15	2.60893e-14	3.59278e-15	2.83194e-15	1.4335e-14	1.91507e-14	4.52398e-27
-3.94734e-18	-2.955e-16	2.31345e-17	9.47161e-16	-1.97037e-16	-1.75221e-15	7.54815e-16	-6.87924e-16	-7.95535e-16	3.29997e-15	-2.91922e-16	-1.55473e-16	3.07322e-16	-2.42033e-15	-6.3928e-16	-1.04255e-15	1.09957e-15	-2.25073e-16	-8.98339e-16	2.23628e-17	-3.43875e-16	1.51354e-16	2.50913e-15	-1.21436e-16	-2.28716e-15	1.47864e-15	5.64011e-16	3.99751e-16	-4.49637e-16	-1.24193e-15	4.2376e-29
-1.52403e-16	2.89851e-17	-7.35217e-19	6.05867e-17	3.8434e-17	-1.01989e-16	7.96734e-17	7.8519e-17	2.07477e-16	7.85465e-17	-1.67885e-16	-2.64669e-17	-3.19395e-16	1.51418e-17	3.7197e-17	4.76813e-17	2.87422e-16	-3.92789e-17	-1.63187e-16	1.86412e-16	-1.37763e-16	2.03591e-17	-1.09784e-16	-9.93975e-17	1.27662e-16	-1.13138e-17	-1.18031e-16	4.5143e-17	-1.84807e-17	-2.04233e-16	4.97438e-31
-4.76373e-18	-2.13668e-18	-1.59825e-17	-2.0458e-18	4.86935e-18	-3.32039e-18	8.66645e-18	1.07065e-17	-1.03832e-17	-7.53054e-18	-7.6418e-18	-4.04084e-18	-2.66122e-18	5.91898e-18	1.31538e-17	7.5691e-19	-1.62966e-17	1.69138e-18	-2.25005e-17	-8.30232e-18	-1.62644e-17	-1.43084e-17	1.59473e-17	-2.63646e-17	-9.95404e-18	4.10049e-17	6.26388e-18	-1.29381e-19	-1.15983e-17	-4.71769e-18	5.20514e-33
9.64315e-20	-9.42919e-19	-1.64141e-18	-5.10276e-19	9.90411e-20	4.53688e-18	3.26763e-18	6.736e-18	-2.25525e-18	3.16067e-19	-7.10931e-19	3.25427e-18	-2.60932e-18	1.79095e-18	3.16517e-19	5.7188e-21	-2.97444e-18	1.78314e-18	-6.81368e-18	-2.42806e-18	-4.34055e-18	-5.19795e-20	-2.1197e-19	1.32948e-18	-3.37252e-18	1.92066e-18	-1.09677e-18	-3.24197e-18	-2.97913e-18	-2.4515e-18	2.3356e-34
-3.24611e-19	-7.15063e-20	-1.28971e-20	-2.27529e-19	1.63175e-20	-2.84466e-19	-3.07649e-19	1.11938e-19	4.10141e-19	-1.81255e-19	6.55253e-20	-2.89847e-19	1.93344e-19	-1.09215e-19	1.3777e-19	-8.03869e-19	2.14772e-19	1.52915e-19	2.36085e-19	-1.45543e-19	6.29888e-21	2.22598e-19	1.40492e-19	1.65355e-19	-2.75321e-19	-6.09821e-20	1.56111e-19	-2.19182e-20	-5.59975e-20	-4.17239e-19	1.87935e-36
-3.18328e-20	9.6562e-21	3.15604e-20	6.7257e-21	-4.03588e-20	2.81211e-20	-3.19999e-21	5.54322e-21	7.57509e-22	1.07114e-19	8.94634e-21	-7.69382e-20	-7.2442e-21	1.32255e-20	-1.33148e-20	1.16493e-21	6.92464e-20	8.97256e-21	-5.83266e-20	3.54542e-20	1.66452e-20	-4.30721e-20	-1.33324e-21	5.90816e-20	4.21565e-20	-1.99871e-20	-9.86606e-21	3.31678e-20	5.34451e-20	2.37241e-21	4.38834e-38
-1.37164e-20	1.66287e-21	-3.35202e-21	2.36919e-21	5.19277e-21	-8.58008e-21	-2.39545e-21	2.70142e-22	2.24446e-22	3.80783e-21	-1.93607e-21	-1.62617e-21	-6.77553e-22	6.63837e-21	1.18679e-21	1.00474e-21	-2.0371e-21	-1.73501e-20	1.44727e-21	1.16703e-21	2.61845e-21	-4.58882e-21	-1.03936e-21	4.57648e-21	-7.86401e-22	-1.42068e-21	1.53581e-21	1.04764e-21	-2.86815e-21	9.23007e-21	8.40118e-40
-6.3896e-23	8.16022e-23	3.89379e-22	2.95793e-22	-2.08302e-22	-1.82043e-22	5.95171e-22	-4.06491e-22	3.98764e-22	2.41351e-22	1.71993e-22	8.05914e-22	5.83984e-24	6.95048e-22	-3.81588e-22	6.80082e-22	5.18595e-22	5.0205e-22	-5.5008e-23	3.18815e-22	3.4976e-22	2.27704e-22	2.79597e-23	2.59261e-22	5.55506e-22	-3.90534e-22	-5.2552e-22	-9.57284e-22	-8.38831e-23	2.31247e-23	5.36251e-42
1.40687e-23	-1.74323e-22	8.83941e-23	-3.19448e-23	-1.04573e-23	6.2565e-23	5.0572e-23	3.52863e-23	2.07096e-23	7.86951e-23	-7.57557e-23	-3.86954e-23	7.72573e-23	-2.27832e-22	-3.21718e-23	9.22086e-23	6.46448e-23	1.33376e-24	2.42661e-23	-9.03543e-23	6.06286e-23	-1.77135e-22	-4.15227e-23	-1.08788e-22	1.28326e-22	1.0019e-23	4.2524e-23	6.48198e-23	1.77386e-24	5.27173e-23	2.15424e-43
1.30315e-24	-1.22152e-23	6.14775e-24	5.64829e-24	5.15045e-24	-1.9473e-23	7.48954e-24	1.30342e-23	5.6015e-24	1.30215e-23	-7.14929e-24	-2.36844e-23	-5.11633e-25	-1.72763e-23	6.45178e-24	1.10321e-23	2.01104e-24	-3.36325e-24	1.3052e-23	-4.93779e-24	9.34466e-24	5.92204e-24	-5.75751e-24	-1.4494e-24	-4.37913e-24	-4.52951e-24	-3.35402e-25	-1.42595e-24	-9.47774e-25	-5.01422e-24	2.56299e-45
5.50897e-25	1.79719e-25	-1.56241e-25	1.47251e-24	-2.24196e-25	-7.84653e-25	2.61077e-25	-2.18706e-25	6.49712e-25	4.08941e-25	9.14724e-25	1.24989e-24	1.44992e-24	-5.44026e-25	-3.73142e-25	-8.00514e-25	-6.41033e-25	3.50173e-25	-1.88556e-25	-1.16532e-25	-1.76233e-24	4.38145e-25	1.19381e-24	7.73243e-25	-1.4851e-25	-4.09955e-25	-1.518e-24	5.89358e-25	1.59607e-25	3.93655e-25	1.84028e-47
-3.07624e-26	-8.93745e-26	-9.11663e-26	8.37554e-27	1.66023e-25	-3.09938e-26	-3.0692e-26	-1.2899e-25	-2.30584e-26	7.71599e-26	-1.44579e-25	-5.1487e-26	1.18956e-25	4.01742e-27	-4.53889e-26	-1.60887e-25	-8.56778e-26	-5.18719e-26	-1.18875e-25	7.48066e-26	4.802e-26	-5.88083e-26	-1.69822e-26	1.42375e-27	-1.85803e-25	-8.95849e-26	5.0104e-27	1.25793e-25	-1.97193e-25	7.87831e-26	2.74874e-49
9.73994e-27	3.55147e-27	-2.51721e-28	-6.5609e-27	1.35882e-27	1.46741e-26	1.37217e-26	1.3802e-26	4.39818e-27	1.6315e-27	9.18727e-27	-6.52679e-27	-2.23981e-27	7.70272e-27	2.22767e-28	-1.07052e-26	4.9486e-27	4.98479e-29	-2.06761e-26	-2.39382e-27	3.43412e-26	-9.74117e-28	-2.19537e-27	-2.1533e-26	1.53458e-26	-1.04368e-26	-1.84676e-26	-8.76532e-27	3.36957e-27	-4.57612e-27	3.97563e-51
1.92066e-28	1.23799e-27	4.81644e-28	-1.68756e-27	5.39482e-27	1.66153e-27	-1.1153e-27	-1.09868e-27	1.86486e-27	-8.42599e-28	5.70484e-28	-5.41303e-28	-1.0166e-27	5.65438e-28	2.1834e-27	-9.43971e-28	7.23366e-29	-8.59775e-29	1.67067e-27	-1.19621e-27	2.78446e-27	-1.20638e-27	6.29523e-27	-3.89649e-27	2.88191e-28	-7.13e-28	-3.66279e-28	1.56062e-28	-3.16336e-27	9.32541e-27	2.16759e-52
-1.02954e-27	3.86341e-30	7.16251e-28	2.67462e-28	-3.90953e-29	6.67266e-29	1.61987e-28	-1.50175e-28	-5.03886e-28	3.68454e-28	1.93695e-28	-3.33813e-28	1.2223e-28	-1.91327e-28	1.75156e-28	-6.10981e-28	-3.72759e-29	-7.92989e-28	9.69889e-29	1.87964e-28	1.01888e-28	-3.47005e-28	-2.74073e-28	-5.11708e-28	1.93829e-29	-3.13492e-28	-1.0323e-28	-7.28285e-29	-2.44364e-28	9.53327e-30	4.01056e-54
-1.6673e-29	2.06503e-29	-1.22289e-30	2.0617e-29	4.01408e-29	-9.58719e-30	2.00611e-29	-1.41512e-29	1.45255e-29	-1.99238e-29	2.48725e-29	-3.56123e-30	2.0815e-29	-2.2051e-29	3.95043e-30	7.04591e-30	-3.31975e-29	-1.62324e-29	1.39599e-30	-3.13631e-30	-1.41878e-29	1.67552e-29	6.14639e-30	1.62626e-30	2.58983e-30	-3.1371e-30	-8.30433e-30	1.0851e-30	-1.17163e-29	-2.42041e-29	8.37052e-57
4.53835e-30	-6.84538e-31	3.13328e-31	1.87903e-30	-1.07102e-30	1.60041e-30	-2.206e-30	-2.18886e-31	-3.33717e-30	-3.16427e-30	1.67048e-30	3.39964e-30	-2.63044e-30	9.15936e-31	-2.03273e-31	2.79653e-30	-3.76356e-31	1.46227e-30	-4.07595e-30	1.95941e-30	2.34585e-31	-2.8102e-30	5.01343e-31	2.10984e-30	-1.61223e-30	-3.83906e-30	7.32279e-31	2.27961e-30	5.05465e-30	-2.78904e-31	1.6852e-58
-4.10578e-32	-2.30802e-31	5.55314e-31	-6.44786e-32	1.48336e-31	4.66482e-31	-2.39933e-31	2.13344e-31	4.92404e-31	7.37961e-31	1.48845e-31	7.02944e-31	-1.11216e-32	6.57938e-33	-1.17402e-30	5.14499e-32	-6.82182e-31	-5.09774e-32	1.24859e-30	-2.85591e-31	2.60369e-32	1.22144e-31	1.55871e-32	-2.59909e-31	2.31912e-31	-6.44407e-33	-1.49057e-31	-4.70839e-31	-2.86095e-31	-6.49588e-31	6.38809e-60
2.68347e-33	4.10581e-33	2.55571e-33	1.7373e-32	-5.18154e-32	1.66844e-33	2.13531e-32	-5.90733e-32	2.53258e-32	-1.01564e-31	-2.02015e-32	-2.09018e-33	1.20017e-32	1.61025e-32	-1.09427e-31	-4.82379e-32	1.43998e-32	2.82036e-32	1.98148e-32	5.31996e-33	-1.88673e-32	4.05748e-32	-5.18201e-33	-9.50206e-32	-1.77657e-32	-1.03711e-32	-8.84506e-33	2.09291e-32	3.97978e-32	-3.06188e-32	4.89818e-62
1.16739e-33	-2.8314e-33	1.54178e-33	2.93746e-33	-1.80031e-33	-3.18964e-33	-1.26866e-32	-5.81053e-34	2.405e-33	1.0686e-34	-7.01641e-33	5.09264e-33	8.0365e-34	-6.85772e-33	3.78698e-35	8.18438e-33	3.19565e-33	1.15123e-33	-1.37763e-33	-1.82033e-33	-5.23462e-33	-4.86607e-34	-6.24475e-33	-1.07057e-33	-3.10122e-33	6.10774e-33	6.08716e-33	-6.06424e-34	3.69823e-34	2.36536e-33	5.65314e-64
9.35628e-36	-4.83658e-34	-1.05585e-33	-8.67199e-34	1.76698e-33	-2.14231e-35	-3.96973e-34	3.4977e-35	-1.04249e-33	1.57839e-34	3.48995e-34	-5.75139e-34	1.17956e-33	7.70016e-34	4.87487e-34	7.84885e-34	-1.06704e-34	1.00977e-33	-1.4013e-34	5.12369e-34	-5.19346e-34	-7.41193e-35	1.46153e-34	-6.21511e-35	-1.14929e-33	5.55569e-34	-1.70627e-34	7.37419e-34	-7.07721e-34	-2.78356e-34	1.4179e-65
2.69267e-35	-5.32075e-35	-1.25916e-34	-1.07192e-35	-1.34885e-34	-1.56338e-35	-1.90607e-35	8.58935e-35	-4.4428e-35	1.40448e-35	2.51206e-35	-3.31626e-35	-1.50387e-36	-4.18476e-36	2.45727e-35	3.21347e-35	3.46998e-35	2.43564e-35	-6.51656e-35	-7.03136e-35	-1.03497e-34	3.12738e-35	-8.54841e-35	2.43932e-36	2.52919e-34	-3.79236e-37	-5.28537e-35	7.9269e-35	-4.99648e-35	1.57775e-34	1.81689e-67
1.88207e-35	-1.13153e-35	-1.24344e-35	1.0031e-35	-1.19649e-35	-5.63529e-38	-7.70063e-36	4.47042e-36	-7.2836e-37	3.16974e-36	-1.69594e-35	-5.30824e-36	9.51306e-37	9.14147e-37	3.52732e-37	-4.9249e-36	-9.23486e-36	-4.78987e-37	1.47509e-36	-9.2201e-36	-1.33023e-35	-8.14789e-36	4.02791e-36	-1.35965e-35	3.78518e-36	8.46485e-37	1.30399e-35	-1.75319e-35	2.67622e-36	-3.17345e-36	2.43925e-69
1.717e-36	6.38173e-39	5.54866e-37	1.91158e-37	7.00741e-37	-5.89855e-37	-2.04085e-36	9.40215e-38	7.1626e-37	2.29865e-37	-5.90124e-38	2.26825e-37	2.37877e-36	-1.37593e-36	-5.0014e-37	8.74828e-37	7.27695e-37	-7.04757e-37	6.1481e-37	-5.18137e-37	-4.78001e-37	-1.83346e-37	2.57223e-36	3.03596e-37	-7.78817e-37	-6.09956e-37	-4.33665e-36	-8.81558e-37	4.27396e-37	-9.75924e-37	4.78341e-71
1.11748e-37	1.01807e-37	-6.66116e-38	-3.64398e-38	1.80862e-37	-3.20229e-37	2.17841e-37	-1.87153e-37	-4.11252e-38	2.09023e-38	-1.07677e-37	-1.62624e-38	-2.56605e-38	-1.16832e-37	-5.01639e-37	-7.96581e-38	5.61539e-38	1.2056e-37	-1.26532e-38	1.9887e-37	-1.72562e-37	-1.36847e-37	1.08655e-37	-2.26153e-37	-2.11472e-37	-6.12556e-38	1.12902e-37	1.60285e-37	-3.62403e-38	-2.12787e-37	8.34994e-73
-2.30757e-38	8.92157e-39	3.59187e-39	3.82827e-38	1.74363e-38	2.27867e-38	2.83897e-39	-3.03765e-38	9.47014e-39	2.3334e-38	1.57923e-38	-7.20744e-39	6.58393e-38	-1.68958e-38	3.54951e-38	-1.45207e-38	-6.63474e-39	-5.40571e-38	8.75643e-39	3.24292e-38	7.65067e-39	-1.40332e-38	2.52722e-38	-7.58079e-38	-5.04777e-39	5.15338e-38	3.11911e-39	3.62326e-38	-3.42317e-38	1.02319e-37	3.72514e-74
-1.01042e-39	1.04204e-39	4.97224e-39	-2.97279e-41	-1.06079e-39	-2.50828e-40	-6.65743e-41	1.19036e-40	4.25937e-39	2.33878e-39	-4.0196e-40	2.99731e-39	-2.40896e-39	7.87289e-40	-7.34117e-41	-5.09344e-39	1.74404e-40	2.07866e-39	6.42385e-39	2.66664e-39	-1.38437e-40	3.10796e-39	2.09329e-39	2.48575e-39	4.39436e-39	3.75467e-39	-1.17028e-39	3.83361e-39	-2.46441e-39	-4.22656e-39	2.39545e-76
-5.63607e-40	-1.60949e-40	-1.68954e-41	-6.30356e-41	-2.50426e-40	2.45773e-41	1.54409e-40	9.43072e-41	6.3272e-40	-1.40267e-40	-7.37142e-42	1.34412e-40	8.26552e-41	3.19315e-40	3.89891e-40	2.2429e-40	6.91621e-40	6.11424e-40	-6.72558e-41	-3.19479e-40	6.10377e-40	2.13534e-40	-2.93817e-40	-2.40197e-41	1.25567e-40	-9.56413e-41	-3.29547e-41	5.58901e-41	-3.44896e-40	4.07479e-40	2.97106e-78
-1.08771e-41	-2.23704e-42	-1.2306e-40	9.67172e-41	-3.6372e-41	4.29483e-41	1.94592e-41	-5.74893e-42	8.38223e-41	4.18827e-41	5.30668e-41	-2.0973e-41	-3.41555e-41	-5.18965e-41	-6.07651e-41	9.93491e-41	5.7901e-41	6.60351e-41	-1.85306e-41	1.23403e-40	-1.34377e-41	-9.16809e-41	-7.76308e-41	-6.11753e-42	6.25705e-41	5.30161e-42	6.41467e-41	-4.04552e-41	1.67995e-41	5.9624e-42	1.05606e-79
-6.05173e-42	-1.12387e-42	-1.13819e-42	-2.75073e-42	1.08112e-42	1.38801e-42	3.86933e-42	-3.80698e-42	-1.16171e-42	2.82918e-42	9.96109e-42	-1.24757e-42	-2.11631e-43	-1.59639e-42	4.74281e-43	-1.30799e-42	-2.97369e-43	1.54933e-41	-1.13384e-42	-2.53101e-42	1.00101e-42	-8.25824e-42	2.5486e-42	5.72452e-43	1.19144e-42	4.44463e-42	-4.11031e-42	5.01718e-42	1.8943e-43	7.4972e-43	5.81655e-82
-5.94979e-43	5.30132e-43	-2.6721e-43	1.13715e-43	3.58524e-43	-7.72243e-43	-1.01418e-42	-3.38645e-43	-1.93659e-43	-1.82785e-43	-5.48667e-43	5.29352e-43	1.92298e-43	-1.4978e-43	8.06735e-43	-4.05143e-43	-5.3303e-43	-1.53854e-42	6.11482e-43	7.24879e-43	3.17028e-43	-7.47327e-44	2.13511e-43	3.7088e-44	-1.02051e-42	3.03204e-43	4.86293e-43	-1.63586e-43	-9.04601e-44	1.12384e-42	1.04855e-83
2.28941e-43	-8.54108e-44	-1.78535e-44	7.06481e-44	6.0008e-45	6.93389e-44	-2.49584e-43	6.45081e-44	1.36409e-44	-1.74697e-44	5.14392e-44	6.7084e-44	-1.48846e-44	-5.86015e-44	6.64737e-44	1.2109e-44	4.27813e-44	1.35279e-43	1.25995e-43	7.6084e-44	-6.50192e-44	-8.92237e-44	-4.16031e-44	-4.20133e-43	-6.21334e-44	-1.26203e-44	2.11036e-44	-6.63997e-44	-1.14252e-43	-4.99105e-44	4.08818e-85
1.18796e-44	9.54743e-45	-5.09791e-45	-6.7982e-45	9.55703e-45	9.11675e-45	-2.75498e-45	2.70877e-45	-7.43549e-46	-1.25017e-44	1.52212e-45	-5.4687e-45	6.36808e-45	-2.71336e-45	-3.89685e-45	3.051e-45	-4.34885e-45	1.0006e-45	1.70694e-44	1.71308e-44	-1.03587e-44	-1.66776e-44	-6.46561e-46	4.26002e-45	-7.15524e-47	-1.19447e-44	2.27133e-45	5.9759e-45	1.29456e-44	1.18701e-44	2.25613e-87
2.47497e-45	-1.54082e-46	1.48e-45	1.22972e-45	-2.5608e-48	8.33101e-46	2.00448e-45	-4.24151e-46	4.59313e-46	-6.62045e-47	-4.40557e-46	-1.43075e-46	5.86809e-48	-2.86703e-46	-1.1423e-45	3.20062e-46	2.36095e-45	4.37699e-46	5.22308e-46	-1.68676e-45	4.66886e-47	3.17565e-48	4.37216e-49	2.02474e-46	-6.14316e-46	9.09131e-46	-4.26273e-46	-1.61057e-45	-4.18943e-46	1.07202e-45	3.08942e-89
1.24344e-46	-2.7538e-47	-1.00752e-46	-9.3889e-47	1.15608e-46	1.11911e-46	-2.20943e-46	2.17517e-46	-2.4338e-47	-1.19589e-46	-1.0125e-46	2.21896e-47	2.37575e-46	2.57249e-47	1.66902e-46	5.45457e-49	-3.8536e-47	-2.61879e-46	1.26934e-46	1.56065e-46	-7.48939e-47	2.27309e-46	1.45224e-46	-1.29027e-46	-4.36332e-47	-1.96389e-46	-4.83742e-47	-2.91675e-47	5.19758e-47	-2.15623e-46	5.66211e-91
-4.83438e-48	-2.59504e-48	1.25938e-47	1.04784e-47	1.37439e-47	-3.40832e-47	-3.27527e-48	5.05525e-48	2.29498e-48	1.68976e-47	6.09213e-48	-3.11225e-47	-7.57949e-48	7.19435e-48	-1.03805e-47	-4.86382e-47	1.14703e-47	-2.41391e-47	-1.21012e-47	1.47647e-47	1.92782e-47	-1.79344e-47	3.24395e-48	7.93869e-48	-2.66866e-47	1.74237e-47	1.15311e-47	-1.64869e-47	7.58279e-49	-7.35391e-48	8.88525e-93
3.30325e-49	-1.08423e-48	-5.87985e-49	-5.38308e-49	2.53724e-50	-6.05973e-49	1.4078e-48	-1.75773e-48	-5.62394e-49	-2.49359e-48	-1.93743e-49	-2.15174e-48	7.03958e-49	1.18512e-48	-9.73758e-49	-2.67506e-48	-3.0927e-48	5.34742e-49	-5.34931e-49	-2.20303e-49	-2.01387e-48	-7.52823e-49	3.48052e-48	-4.4022e-49	6.69619e-49	-6.53699e-49	3.54178e-49	-1.30409e-48	1.12872e-48	-1.21336e-48	6.11293e-95
5.88546e-50	2.41811e-49	9.91508e-50	3.2765e-49	1.66253e-49	-2.84116e-49	2.93716e-49	1.43133e-49	-2.92362e-49	6.85875e-51	-2.26209e-50	1.54924e-49	5.95821e-50	-1.11642e-49	-2.07489e-49	1.76327e-49	-1.97785e-49	-7.91614e-50	1.33671e-49	-5.60823e-50	3.12885e-50	-4.9675e-49	-1.29858e-49	-4.02478e-49	1.45711e-49	1.03677e-49	8.41082e-50	-3.99875e-49	3.30927e-49	3.20875e-50	1.39692e-96
5.0951e-50	3.71065e-50	4.72948e-50	2.17776e-50	6.41058e-51	-4.99209e-50	5.37422e-50	-7.48921e-51	4.77695e-50	1.0114e-50	-2.45372e-50	-1.05117e-50	1.28881e-50	4.8541e-50	-3.71414e-50	-2.2067e-51	-1.50266e-50	-4.37128e-50	-2.83579e-50	3.14896e-50	6.17325e-50	-2.06093e-51	-5.90199e-50	7.56016e-51	2.05751e-50	3.19492e-50	2.30063e-50	2.31988e-50	4.33416e-50	5.58194e-50	3.79588e-98
-1.56217e-51	-6.98653e-52	-1.25954e-51	3.89267e-52	1.3581e-51	-1.18786e-51	-1.90687e-51	3.0523e-51	-2.27947e-52	1.41769e-51	1.17203e-51	1.87337e-51	2.16312e-51	-5.37866e-52	3.30894e-51	-8.77841e-52	-1.90896e-51	-1.25701e-51	-7.88676e-52	-4.04894e-51	-3.44296e-51	-4.6134e-51	7.05121e-54	4.89481e-52	3.4273e-51	2.48164e-51	4.57388e-51	1.91982e-51	1.19241e-50	-3.75472e-51	2.98919e-100
-6.87129e-52	-3.24045e-52	3.9488e-52	6.66048e-52	-1.381e-51	5.20421e-52	3.43386e-52	-5.52788e-52	-4.49248e-52	-2.3719e-52	-2.40597e-52	-2.27482e-52	1.27028e-52	-5.234e-54	-4.15624e-52	-2.90778e-52	1.47319e-52	3.66699e-52	-1.00652e-52	-5.35198e-54	5.66911e-52	4.24698e-53	-1.43619e-52	-1.89502e-52	-1.55452e-52	2.89855e-52	4.57145e-52	-2.49226e-52	-5.10086e-52	7.77653e-52	6.20964e-102
-4.99231e-53	-6.62636e-53	3.36765e-53	-3.97764e-53	-2.91032e-53	1.15321e-53	-5.66001e-53	-1.51524e-53	1.05155e-53	9.42242e-53	7.65681e-53	4.47204e-53	-2.29979e-53	5.48094e-54	-3.37553e-53	-2.43138e-55	4.97157e-53	2.18256e-53	-6.26759e-53	-8.22745e-53	1.26187e-53	-2.23516e-53	-9.08659e-54	5.88e-53	8.54094e-54	-8.68901e-54	4.72515e-53	-5.81488e-53	6.7671e-54	-3.26649e-53	5.72818e-104
-5.68919e-55	-1.89311e-55	1.44375e-54	-7.56491e-54	-1.3974e-54	4.06423e-54	-7.0511e-54	-1.72479e-54	-3.29163e-54	1.21769e-54	5.57266e-54	-1.95391e-54	8.33481e-54	-1.10082e-53	6.4059e-54	1.20814e-54	-6.62734e-54	-4.02417e-54	3.14955e-55	5.14074e-54	1.58135e-54	8.38946e-56	-1.0394e-53	-1.87126e-55	-1.01089e-54	-1.61332e-55	-1.00569e-53	1.76209e-54	4.11104e-54	-2.18404e-54	7.35356e-106
-1.34627e-54	-2.44344e-55	-2.2812e-56	6.46721e-56	4.39375e-55	7.80425e-55	-4.97303e-56	1.27596e-55	1.19028e-55	2.7456e-55	9.60222e-56	-3.21939e-55	-2.0214e-55	8.2612e-56	4.44378e-55	2.28022e-55	3.59285e-55	1.65114e-55	-8.47174e-55	6.09639e-55	-5.24735e-56	4.64952e-55	6.78741e-55	-5.7604e-55	7.2603e-55	1.34359e-55	-7.15708e-55	-5.62148e-55	3.7764e-55	-7.65537e-55	7.55652e-108
-1.05502e-55	1.94437e-56	-2.50965e-57	-5.72649e-56	1.06855e-55	6.53133e-56	-5.33386e-56	-4.84193e-56	2.15616e-55	-1.41492e-55	6.34174e-56	1.22557e-55	-3.01593e-56	-5.7073e-56	-3.42972e-56	4.73218e-56	1.3301e-55	-1.0628e-55	-7.22271e-56	2.58955e-56	-2.18715e-56	-3.30381e-56	-8.30282e-57	-6.19471e-56	-2.69149e-56	-1.01526e-55	8.9749e-56	-8.06024e-57	1.08789e-55	1.53223e-55	2.23617e-109
7.92749e-57	8.66013e-57	-6.00567e-57	-9.10008e-58	-4.01573e-56	-2.22477e-57	-5.91852e-57	1.67132e-56	1.22953e-56	3.8414e-57	3.6018e-57	1.00763e-57	-3.32226e-57	3.1652e-56	-1.36774e-57	-5.76584e-57	2.91773e-57	-6.73951e-57	1.64876e-57	-1.48849e-57	4.41871e-57	-6.93621e-57	2.12823e-56	-1.43672e-57	2.9562e-57	1.21429e-57	9.21992e-58	3.30458e-57	-1.51777e-57	-1.65803e-57	3.94312e-111
-9.20669e-58	-7.31285e-58	-1.69674e-57	2.02873e-58	4.27711e-58	-6.61465e-58	7.00668e-58	1.42144e-57	-1.2653e-58	8.392e-58	-3.02538e-58	2.89555e-58	2.32803e-58	8.01709e-58	-6.40121e-58	-1.16753e-57	-6.95395e-59	2.06578e-58	-1.68374e-57	2.82506e-58	2.50293e-58	-1.51384e-59	-8.2321e-58	-1.7302e-58	-1.39021e-57	-5.21784e-58	-3.60903e-58	1.16303e-57	3.74284e-59	8.77082e-59	1.82295e-113
1.65641e-58	-5.99404e-59	7.23417e-59	-1.2455e-58	1.93424e-59	-9.4892e-60	2.32392e-58	3.71843e-59	-1.05577e-58	-7.56943e-59	-7.90167e-59	-2.29043e-59	1.26138e-58	-6.71223e-59	-2.46398e-59	-9.06894e-59	2.35174e-58	-4.6418e-59	-1.02692e-58	2.91413e-58	-9.13024e-61	-2.84386e-59	2.29228e-58	8.5387e-59	1.24952e-58	4.6998e-59	-8.19797e-60	-8.86248e-59	-2.25266e-58	8.15992e-59	4.57243e-115
-3.85266e-60	-1.40699e-59	2.19013e-59	2.67405e-60	-1.55814e-59	-1.3995e-60	-5.97219e-60	3.32415e-59	4.82379e-59	5.15232e-59	8.813e-60	-9.22764e-60	1.40408e-59	2.8966e-59	1.58911e-59	2.30043e-59	1.93264e-60	-7.29238e-60	-5.86457e-59	1.96616e-59	7.59327e-60	-7.26994e-61	1.58081e-59	-7.0794e-60	-1.63189e-59	-3.2108e-60	-6.48507e-60	-2.55114e-60	2.82598e-59	4.88621e-60	1.4436e-116
3.85026e-61	1.91505e-60	-5.76842e-61	-2.78967e-60	-2.19388e-62	7.00275e-61	1.69236e-60	1.49064e-60	1.57888e-60	-2.14882e-61	-2.79348e-60	-9.25495e-61	-8.82812e-61	-2.66745e-61	6.21325e-61	4.75823e-60	-3.4707e-60	-3.90465e-60	-1.5198e-60	-1.4055e-60	2.07396e-61	-3.67328e-60	5.4784e-60	-2.32257e-61	-6.60386e-61	1.67594e-60	1.24268e-60	-9.90744e-61	8.94038e-61	-3.8427e-60	1.49101e-118
-5.98896e-62	-2.76396e-61	-1.25723e-61	2.94827e-61	1.07198e-61	-5.90236e-61	-1.73122e-62	2.89566e-61	3.68458e-61	-7.52623e-62	2.17074e-61	5.02333e-61	-6.87423e-62	-7.38092e-61	-8.21967e-62	4.86571e-62	4.07569e-62	3.40233e-61	1.05186e-60	5.65179e-62	-5.04139e-62	-2.71105e-61	2.00544e-61	-4.01928e-61	-3.08483e-62	-1.41112e-62	2.59618e-61	1.0717e-61	-1.41237e-61	2.51566e-61	3.29434e-120
-1.69759e-62	1.73874e-62	-1.72439e-62	-2.62475e-63	1.47096e-62	3.68769e-63	-6.14017e-63	-1.14619e-63	1.19307e-62	2.66182e-62	-2.61988e-63	2.85454e-62	-1.66481e-62	-4.03192e-62	7.12533e-62	5.296e-63	-1.82376e-63	1.00052e-62	5.35261e-62	-4.914e-62	4.98796e-62	-3.64071e-62	6.604e-62	3.40013e-62	3.97243e-62	-3.09945e-62	1.68132e-62	-4.06753e-62	-2.89483e-62	1.04581e-62	2.99814e-122
2.20725e-63	2.30441e-63	3.43722e-63	-5.3266e-63	6.52475e-64	-2.82793e-63	7.1627e-64	-3.03491e-63	7.68662e-63	9.17599e-64	2.6539e-63	5.55588e-63	-6.25256e-63	-9.54709e-63	2.81303e-63	-4.83396e-64	-5.07305e-63	4.15992e-63	5.75081e-64	1.64816e-63	-6.23649e-63	-2.47527e-63	-3.68471e-63	2.60634e-63	-7.72167e-65	4.66775e-64	-5.679e-64	2.53708e-65	-1.32437e-63	-1.13795e-63	4.19816e-124
-9.53599e-66	-2.13921e-64	5.07562e-64	4.92652e-64	1.5567e-63	-5.72166e-64	-8.54437e-64	6.537e-65	-8.72603e-64	1.08935e-63	-5.68579e-64	-3.61984e-64	-9.08835e-65	-2.12704e-64	-6.4121e-65	-3.77258e-64	1.49526e-64	4.5601e-64	-7.59912e-64	-1.70525e-64	2.93757e-64	6.30738e-64	1.41735e-64	6.20275e-64	-3.98634e-64	-3.64744e-64	3.85048e-64	-2.11539e-64	3.64276e-64	8.77864e-64	9.74769e-126
9.47365e-66	3.96018e-65	2.26137e-64	1.63939e-65	6.54782e-65	-3.32717e-66	-7.96672e-66	6.22003e-65	1.4249e-64	-3.11177e-65	3.90034e-65	-6.5574e-65	9.14281e-66	-1.80396e-64	2.12535e-64	1.93867e-65	6.4616e-65	5.45988e-65	6.49619e-66	3.79412e-65	1.24287e-65	-8.81456e-66	-5.45644e-65	-7.63575e-65	-6.29873e-65	-1.28902e-64	1.80703e-64	-6.31881e-65	1.16062e-65	-9.55266e-66	2.41695e-127
-7.09439e-67	-2.25453e-65	-1.59398e-65	1.73839e-65	-1.31961e-65	-3.50284e-66	-1.52008e-66	-5.99926e-67	5.77241e-66	1.08028e-65	1.15508e-66	-1.40286e-65	1.28075e-65	-4.78682e-68	-4.92638e-66	6.1786e-66	-1.03851e-66	-4.26497e-65	4.73466e-66	1.50537e-65	2.33512e-65	-1.36671e-65	-8.90153e-66	-5.60341e-66	8.70123e-67	3.52192e-66	-6.12939e-66	1.23055e-65	9.62478e-66	-1.04191e-65	5.14395e-129
-2.07085e-66	-4.75312e-67	2.75697e-67	4.64901e-67	2.93782e-67	7.02182e-67	1.46922e-66	4.67537e-67	-3.82082e-67	6.03638e-67	1.40575e-66	2.365e-69	6.03462e-68	2.08676e-66	-3.38363e-67	2.02337e-66	-3.29009e-68	-4.55776e-67	-1.7161e-66	3.6045e-66	1.45161e-66	-4.40077e-67	6.08357e-67	1.06971e-66	5.75691e-67	-1.56689e-67	1.22591e-66	1.07794e-66	6.53241e-67	1.93792e-66	4.59807e-131
2.9927e-68	-7.06976e-68	3.89028e-68	3.10331e-68	4.92485e-67	6.87215e-68	-5.17594e-68	-1.06568e-67	-2.03233e-67	-1.15652e-67	4.35781e-67	1.12302e-67	-3.55067e-68	-2.22655e-67	9.09203e-68	-1.56564e-67	-2.60673e-67	-1.74693e-68	1.67424e-67	-4.41702e-70	-1.11454e-67	-2.32959e-69	-1.60194e-67	-1.61951e-67	-4.26357e-67	-1.55172e-68	1.04172e-67	1.55253e-67	3.41528e-68	-1.7033e-67	1.01824e-132
9.74817e-69	-1.09756e-68	1.46603e-68	3.33618e-69	-2.58528e-69	1.13402e-68	-5.29618e-69	-4.60958e-68	-2.11446e-68	3.9271e-68	-1.15328e-68	-5.68557e-69	1.81214e-69	5.62626e-69	-3.20513e-68	1.5138e-68	1.65023e-68	4.97234e-68	-6.28518e-69	-7.93321e-69	-9.861e-70	1.76435e-68	7.19531e-69	-1.88082e-69	1.43135e-68	5.16284e-69	3.38013e-68	-1.90307e-68	-8.41941e-69	1.35357e-69	1.11994e-134
-1.64857e-69	1.25507e-69	-2.52533e-70	-5.24175e-70	-7.07682e-69	5.5608e-70	-1.19335e-69	-4.29051e-69	4.39494e-70	-2.84101e-69	7.6983e-70	2.97604e-70	2.58596e-70	2.33176e-69	-2.43952e-69	4.33116e-71	1.57851e-70	8.17337e-70	-1.54408e-69	-1.58888e-69	-4.96841e-70	7.64007e-70	-9.68014e-70	2.14907e-69	-1.22115e-70	3.29339e-69	1.1086e-69	4.60009e-70	-1.03308e-69	-1.51892e-69	1.22922e-136
-2.77156e-70	3.97416e-70	4.08297e-71	5.24533e-70	-1.13131e-70	8.04788e-71	-1.21413e-69	2.15043e-70	1.08124e-71	-1.54905e-71	-7.66904e-71	-1.86911e-70	-1.37374e-70	8.3929e-71	-4.51661e-71	1.49048e-70	-3.4872e-70	1.59715e-70	-4.81045e-70	-3.21554e-70	1.46682e-70	1.74338e-70	9.35738e-71	2.97687e-70	3.14802e-70	-1.96684e-70	-9.09418e-71	-1.0199e-70	-2.29801e-70	-9.30418e-71	2.99165e-138
1.98472e-71	9.63794e-72	-2.15973e-71	-1.60454e-71	5.45166e-71	3.17569e-72	-3.67692e-71	-2.21072e-72	3.47384e-71	3.39556e-71	-1.69174e-71	2.40172e-71	4.89255e-72	2.67461e-71	-1.02805e-71	3.15391e-71	-9.16711e-71	-2.74036e-71	-8.83178e-71	-5.82976e-71	1.50232e-72	2.60674e-71	9.19978e-72	-6.53349e-71	4.81435e-71	8.45521e-72	-7.01397e-71	-2.37508e-71	6.38595e-71	1.88123e-71	4.83053e-140
2.03018e-72	-4.48304e-72	3.62489e-72	-2.58188e-72	1.69754e-72	-4.62589e-73	-1.17324e-72	-6.65841e-73	-9.32286e-73	-3.22827e-73	-6.47047e-73	-2.17885e-72	-5.14641e-72	3.50854e-73	3.45781e-74	-2.64739e-73	3.92655e-72	-3.88301e-72	-7.67694e-73	-8.82029e-72	-7.46541e-72	-2.59036e-72	-2.19212e-72	-2.86822e-73	4.93805e-72	6.89495e-73	4.46405e-73	1.42459e-72	1.3864e-72	-5.29487e-72	3.15019e-142
-3.28436e-73	-4.32455e-73	-2.33347e-73	-7.13998e-74	-2.90789e-73	2.30624e-73	-2.42406e-73	5.52098e-73	2.8935e-73	-1.37323e-72	-1.83303e-73	-9.86339e-73	-1.94712e-74	7.12964e-73	1.54812e-73	-2.54001e-73	-5.7395e-73	6.16916e-74	3.08374e-73	-2.05858e-73	-4.81255e-73	-3.28865e-73	-3.21041e-73	-6.18257e-74	-4.32363e-74	1.06089e-72	1.13039e-73	1.10112e-74	1.38265e-73	-6.36731e-73	6.91104e-144
4.64942e-74	5.25553e-75	8.58899e-75	5.48535e-74	-2.68891e-75	-3.48406e-74	-1.34931e-74	-1.08847e-75	-4.85097e-74	-4.71334e-74	7.6878e-74	5.29167e-74	1.32906e-74	-5.09034e-75	2.47787e-75	-1.9616e-74	-2.11217e-74	2.74933e-75	-2.69371e-74	4.80487e-74	-1.10854e-73	1.1757e-73	2.54467e-75	2.27413e-73	3.92136e-74	4.22929e-74	-9.23856e-74	-3.62067e-74	-4.15195e-74	-6.25962e-74	1.20692e-145
7.13614e-75	-1.37484e-74	-2.12273e-75	-3.5391e-75	2.99383e-75	-2.98939e-75	-4.8949e-75	-1.34779e-74	3.26193e-75	-1.72257e-74	-6.83218e-75	-1.6764e-74	3.46933e-75	-5.414e-75	2.04476e-75	2.82584e-75	1.00133e-74	-1.25298e-74	-2.89891e-75	4.5587e-75	-1.54986e-75	5.71669e-75	-9.52998e-75	-2.69474e-75	-6.62248e-75	1.29061e-74	-2.36168e-75	-1.69018e-74	-3.84107e-75	-5.65933e-76	2.10543e-147
-4.42225e-76	1.2973e-75	-7.7018e-76	-2.24228e-75	-8.36192e-77	-1.21209e-75	1.38948e-76	-1.23807e-75	-2.72561e-75	5.03001e-76	-1.10361e-76	8.07041e-76	-1.83369e-75	3.69382e-76	8.91902e-77	-2.49705e-75	-6.30318e-76	-8.33108e-77	-1.08607e-76	4.74291e-76	-1.64078e-76	3.1145e-76	-1.36581e-76	4.28458e-76	2.31721e-77	4.21706e-76	1.21532e-76	7.12448e-77	4.04459e-76	5.67864e-76	3.02668e-149
-5.86789e-77	-3.72513e-77	-9.36984e-77	-1.23693e-76	3.84908e-77	2.70003e-76	-1.9007e-76	2.81848e-78	3.39554e-77	-2.00805e-77	7.6756e-79	1.21967e-76	-1.99589e-78	6.23859e-78	2.50255e-77	-5.98538e-77	-3.54674e-76	3.91632e-77	-9.3291e-77	-7.33999e-77	-5.94788e-77	4.6961e-77	3.46371e-78	1.65645e-76	-6.21335e-77	6.15934e-77	-4.05897e-77	9.56328e-77	-8.0125e-77	2.24494e-77	3.60096e-151
-1.73678e-77	2.40834e-78	1.85926e-77	5.62245e-78	-2.3579e-77	-1.81491e-77	-1.12952e-77	1.82981e-77	-4.62149e-78	1.0071e-77	1.44695e-77	-1.57058e-77	1.11664e-77	3.48275e-78	-1.36137e-77	2.06844e-78	-2.17164e-77	-1.51548e-77	2.54885e-77	1.78236e-77	-3.26636e-78	-2.6712e-78	2.4158e-78	-8.227e-78	3.52411e-78	4.68028e-78	1.68877e-77	7.6334e-78	-6.51675e-78	2.21642e-77	5.6092e-153
-3.92754e-79	-1.59792e-78	1.54138e-78	1.06142e-78	1.68042e-78	1.8026e-79	-1.78049e-78	-4.5519e-79	3.04985e-79	1.85222e-78	1.00725e-78	1.02626e-78	-6.33063e-79	-1.64551e-78	6.42748e-80	1.45961e-78	4.82745e-79	-1.01995e-78	-5.6777e-78	4.66751e-79	2.185e-78	1.52046e-79	-1.62913e-78	-7.88104e-79	-1.82315e-78	1.35511e-78	-2.50565e-78	-4.34853e-79	-4.58425e-79	-8.89705e-79	7.77075e-155
2.22818e-79	1.00493e-79	4.60897e-80	-1.14197e-79	-2.74942e-79	6.13497e-80	6.38475e-80	-3.54169e-79	-1.02329e-80	1.00669e-79	1.19126e-79	-8.22975e-80	-7.53168e-80	-3.2587e-79	6.42036e-80	-7.84069e-79	1.86149e-79	1.49027e-79	-2.87974e-80	1.33917e-79	4.02146e-80	-2.47572e-80	1.93692e-79	1.75321e-79	-4.80834e-79	-3.78525e-79	-2.67462e-80	-3.09863e-79	5.20176e-79	-9.30293e-80	1.94229e-156
-4.6471e-80	2.78844e-80	8.04889e-81	-6.19103e-80	1.72283e-81	3.55172e-81	1.45016e-80	-5.82757e-80	1.2808e-80	-1.50859e-80	-1.02869e-79	-7.44161e-81	-2.52556e-80	-2.423e-80	-2.19894e-80	-4.78096e-80	3.13879e-82	2.32925e-82	6.08233e-80	3.51414e-80	2.06531e-80	-4.78432e-81	-3.12402e-80	-4.92712e-80	2.89372e-80	5.08031e-81	1.26086e-80	2.00049e-80	2.43984e-80	3.59689e-80	3.75789e-158
9.45623e-82	1.4604e-81	2.8363e-82	-7.09397e-81	-1.6717e-81	-4.31354e-82	3.54127e-81	-6.44457e-82	-2.97245e-82	1.10604e-81	4.75167e-81	8.29921e-81	-1.09554e-80	-5.68975e-82	1.69171e-81	-1.72915e-81	-5.9645e-81	-1.58562e-82	-1.89958e-81	3.63988e-81	2.77271e-82	6.57989e-82	1.19229e-81	2.85284e-82	-1.51895e-81	1.32336e-81	1.15578e-82	-6.78776e-82	-1.32907e-81	-5.49942e-82	3.49404e-160
4.09344e-82	-7.06672e-82	-7.04997e-82	-2.58551e-82	3.02388e-82	2.43871e-82	-8.5417e-82	9.60923e-82	2.90114e-82	2.11625e-83	-5.30445e-82	1.4657e-82	7.76179e-83	-7.46383e-83	4.84672e-82	1.50976e-82	6.10123e-83	-1.11582e-81	-3.96054e-82	-1.47665e-81	-1.9847e-82	-8.80124e-82	-1.68646e-81	-1.8557e-82	-4.17831e-82	-5.55483e-83	2.05759e-82	2.87576e-83	-1.73989e-83	4.97347e-82	1.14387e-161
-3.29214e-83	-6.34672e-84	9.14877e-83	-3.78585e-83	6.67289e-83	-1.40024e-84	5.26624e-83	8.45541e-83	1.16905e-82	-2.19608e-83	-5.59292e-83	-7.08644e-83	-3.04913e-84	-3.02642e-83	5.37703e-83	3.64167e-83	-7.35826e-83	9.04768e-83	-7.12457e-83	-1.97963e-83	5.4554e-83	2.13242e-83	1.07386e-83	-2.62858e-83	-1.04248e-82	-4.22266e-83	4.93058e-83	-1.79652e-83	4.44168e-83	8.21437e-84	9.34968e-164
-4.14375e-84	9.90496e-84	7.43976e-84	1.03136e-83	9.10661e-85	1.02366e-85	-4.6459e-84	-9.70376e-84	-1.45455e-84	-4.71246e-84	-1.55097e-83	2.02609e-84	-1.63585e-83	-8.0152e-84	9.71286e-84	1.14983e-83	-7.48438e-84	1.0468e-83	2.99524e-84	-3.4838e-84	7.94131e-84	6.29753e-84	-3.54487e-84	9.52683e-84	4.84473e-84	5.03662e-84	5.40381e-84	4.29318e-84	1.10894e-84	-2.22536e-84	1.71637e-165
4.58571e-85	1.04123e-84	-3.80628e-85	1.67258e-84	-1.67761e-85	2.44133e-84	-8.03633e-85	1.32557e-84	-1.04902e-84	-1.50499e-84	-2.82448e-85	1.54905e-85	-2.1562e-85	-4.11098e-85	-7.97464e-85	-4.99743e-85	9.6027e-85	4.37874e-85	1.56709e-84	-1.17149e-84	-4.9896e-85	-8.54514e-86	5.95942e-85	1.3897e-85	1.83385e-85	-7.48357e-85	1.1716e-84	-9.10256e-85	-4.91796e-85	-1.74541e-84	2.88543e-167
3.12089e-86	3.15254e-86	2.84012e-86	3.13717e-86	2.42047e-86	-3.03262e-86	-1.75594e-86	-2.95448e-86	1.51267e-85	-1.13279e-85	-6.23687e-86	-1.55478e-85	-1.99167e-85	-1.46748e-85	-3.64272e-86	7.00202e-86	2.75219e-85	-3.99786e-87	1.67982e-85	-2.33232e-86	-9.83867e-86	9.80272e-86	1.11334e-85	-8.46751e-86	2.79214e-86	-1.55516e-85	2.79814e-85	1.71947e-86	-1.18676e-85	-1.2868e-85	4.15232e-169
2.65992e-86	-1.04769e-86	-9.47489e-87	8.81232e-87	-3.72102e-87	-7.7849e-87	5.9232e-87	-2.19579e-86	-2.81054e-86	1.19285e-86	-9.11527e-87	5.04689e-87	1.12953e-87	-5.21098e-87	3.86719e-87	3.56437e-86	9.08201e-88	-1.48807e-87	1.09869e-86	1.5877e-86	-1.74739e-86	1.60712e-86	-1.46168e-86	1.20015e-86	-2.68304e-86	-2.12693e-86	-4.95223e-87	2.76186e-87	-1.57124e-86	1.45806e-86	6.89204e-171
-1.0648e-87	-2.12302e-87	-3.7997e-88	-2.59255e-88	1.64165e-87	-2.34372e-88	-4.37883e-88	-4.51607e-88	-2.55229e-88	1.51587e-88	-7.52668e-89	-5.75855e-88	4.10665e-88	-3.72088e-88	-5.73619e-88	2.23952e-87	2.62648e-87	-8.72585e-88	1.668e-87	7.19235e-88	2.32033e-88	3.48142e-89	-2.89414e-91	-3.83611e-88	-1.01461e-87	-2.29785e-88	1.03369e-87	-1.64724e-87	1.16432e-87	-2.09356e-88	3.25004e-173
-9.46306e-89	2.54992e-88	-7.84614e-88	-1.34502e-88	-2.86958e-88	-9.59246e-89	-6.09515e-89	-8.68454e-89	-2.55588e-88	3.3565e-88	1.04743e-88	6.52278e-89	-1.98524e-89	-7.83961e-88	-1.57019e-88	-1.90817e-89	-3.94722e-89	-1.66139e-88	1.47836e-88	-3.76258e-89	-1.40858e-88	-3.46702e-88	-8.14099e-90	1.29051e-88	2.19463e-88	4.59625e-89	1.84188e-88	6.13732e-88	8.70658e-89	-2.34354e-88	2.37627e-174
-6.87093e-90	-5.41451e-90	-2.38283e-89	3.87956e-89	1.70675e-90	3.50272e-90	3.45691e-89	1.53016e-92	-1.65134e-89	-1.05479e-89	2.55059e-89	-1.98459e-89	-2.23916e-89	1.70882e-90	3.77341e-89	-1.39609e-89	5.89366e-89	-1.77265e-89	7.24962e-90	-9.21882e-90	-3.13638e-89	-2.38707e-89	4.27728e-90	1.24748e-89	5.62195e-89	-5.09019e-90	-2.86171e-89	-7.25217e-90	6.78544e-90	2.83197e-89	1.74699e-176
8.24113e-91	-1.1838e-89	1.32756e-90	-9.54511e-91	9.69336e-92	-1.72838e-91	-4.33454e-92	-4.05493e-91	1.09534e-90	-9.49794e-91	7.03292e-90	3.23359e-90	1.04409e-89	9.61966e-91	2.48711e-90	3.20938e-90	3.24968e-90	2.02447e-90	1.70295e-90	-8.46245e-91	8.68798e-90	-2.38975e-90	-3.50883e-91	-1.34677e-90	-2.56568e-91	2.88535e-91	3.68297e-90	-4.80253e-91	3.45076e-91	6.16645e-91	4.47986e-178
1.02444e-90	-2.37787e-92	3.60641e-91	4.51245e-91	-4.5053e-91	1.04582e-91	5.23396e-91	-4.73182e-91	7.43202e-91	-4.9805e-91	3.74167e-91	-3.36562e-91	2.5687e-91	1.75275e-91	-1.72364e-91	2.26318e-91	5.92072e-91	-2.9977e-92	1.36704e-91	2.29932e-91	9.71408e-92	-8.26223e-91	-2.59517e-93	2.13767e-91	1.31884e-91	-2.93864e-92	-4.35582e-91	-3.03287e-92	2.05738e-91	9.59639e-91	5.65973e-180
-4.7888e-92	-9.54409e-93	-4.0463e-92	9.11172e-93	3.6343e-92	-3.5471e-92	-1.85761e-93	4.42565e-92	3.531e-93	4.91813e-93	-2.30161e-93	1.09478e-92	1.0041e-92	-1.92085e-92	-2.25945e-93	4.00039e-92	-1.29622e-92	3.73874e-92	2.44179e-92	-2.99453e-92	-3.33902e-92	1.81228e-92	9.56719e-92	3.168e-93	-8.44593e-92	9.52739e-93	-1.07313e-91	-1.76768e-91	-4.55921e-93	4.64964e-92	7.6718e-182
1.31815e-93	-2.58317e-93	-3.68903e-93	1.09287e-93	-1.95112e-93	-1.62967e-94	-4.44972e-93	1.80287e-93	-2.93886e-93	-6.6285e-93	-3.42116e-95	-4.00037e-93	6.41769e-93	3.76508e-93	-5.92172e-93	5.13697e-93	-1.03185e-92	6.44861e-93	-4.49468e-93	-6.07508e-94	4.99977e-93	-2.36793e-93	-4.71865e-94	1.75081e-92	-1.18795e-93	-5.72993e-93	7.85103e-94	3.36152e-93	6.85574e-93	3.72357e-93	8.48507e-184
-3.21731e-94	2.57485e-94	1.96461e-94	-7.6486e-94	4.84114e-94	-2.91081e-94	6.22561e-95	-2.67196e-94	2.5768e-95	7.79357e-94	3.68423e-94	6.68099e-94	-4.20922e-94	-5.50882e-94	2.8914e-94	6.12067e-94	1.81088e-94	3.61826e-94	1.02439e-93	-2.18964e-94	3.70631e-94	-3.70764e-94	3.12627e-94	-9.46514e-94	-2.70494e-94	-2.10302e-94	-1.66728e-94	9.0835e-94	5.00427e-94	-1.97259e-94	7.10593e-186
-9.50844e-95	-2.8606e-95	4.26868e-95	2.68174e-95	-5.96571e-95	-3.21388e-95	-3.4525e-95	-4.06074e-96	-7.87755e-95	-1.01406e-94	-2.35661e-94	1.89211e-95	7.80381e-95	5.021e-95	-1.15013e-95	1.03813e-95	-5.00086e-96	5.3693e-95	1.22207e-94	4.27677e-95	3.00068e-95	6.17597e-95	9.98489e-95	-1.41504e-94	-3.50813e-95	-7.99231e-96	-1.16511e-95	-2.12362e-95	-1.82792e-94	1.75824e-95	1.89418e-187
-1.07291e-95	-1.12176e-95	-7.42077e-96	1.7048e-95	-2.11237e-96	-2.90955e-95	-1.21071e-95	2.47641e-95	-3.94772e-96	-1.10969e-95	-4.02234e-96	1.37795e-95	8.67583e-96	2.16372e-96	-6.53928e-96	-8.00963e-96	3.85092e-96	-2.91638e-95	1.48809e-95	-4.82397e-96	-2.46244e-96	-1.2143e-96	1.51308e-97	1.13922e-95	2.65139e-95	1.63251e-96	-7.30759e-97	2.02684e-95	1.36668e-95	-7.858e-96	5.34208e-189
-3.09995e-97	-2.64183e-97	-1.01142e-96	2.46348e-96	6.8613e-97	-9.86811e-98	-3.30244e-97	1.88901e-96	3.53064e-97	-6.70186e-97	-3.79595e-98	-1.27266e-96	7.44656e-97	5.11009e-97	1.42952e-96	2.22521e-99	4.54363e-97	3.93311e-97	-3.18631e-96	-4.53353e-99	-9.25432e-97	-2.57912e-96	7.61256e-97	-2.99384e-97	-6.32799e-97	-1.6633e-97	1.55884e-96	6.67208e-98	3.06461e-97	-3.3589e-97	3.82301e-191
-2.98772e-98	-1.87121e-98	1.55999e-97	-4.04329e-98	7.74785e-98	-1.47453e-97	-8.32386e-98	1.01525e-97	-2.64387e-97	-4.27878e-98	1.09762e-97	-8.09857e-98	-5.00247e-98	3.12921e-99	4.62487e-98	1.10929e-97	-8.59182e-98	-5.31532e-98	-3.43918e-97	3.54286e-98	3.29749e-97	2.59617e-97	3.5295e-99	-1.67662e-97	1.89109e-97	6.75844e-98	2.60783e-97	1.94946e-98	6.98315e-99	-2.71865e-97	6.96166e-193
2.53808e-98	-3.12924e-99	-7.21399e-99	-4.42905e-99	-1.61321e-99	-6.11891e-99	-7.33944e-99	-7.20051e-99	-1.45235e-98	8.57451e-99	-2.71785e-98	2.38382e-99	1.01202e-98	1.17338e-98	9.15277e-99	-5.8806e-99	1.03702e-98	5.3199e-99	8.82171e-99	-4.43215e-99	3.8391e-98	-1.56835e-98	2.80952e-98	-3.37633e-98	-4.79042e-98	-5.06096e-98	-3.64837e-98	2.1098e-99	4.15572e-99	-3.70149e-99	1.23637e-194
1.41118e-99	-1.54175e-99	4.29043e-99	-2.39888e-99	9.63498e-100	2.58446e-99	-8.74824e-100	1.35338e-99	4.97217e-99	2.72357e-99	-4.21009e-99	1.59834e-100	1.53697e-100	-4.40795e-102	2.07279e-99	6.3095e-100	-2.30808e-99	6.77521e-100	2.89474e-99	-3.68297e-99	3.7637e-99	-1.24684e-99	2.46784e-100	-1.63426e-99	2.36269e-99	-1.86189e-99	4.09846e-99	2.50059e-100	1.7686e-99	-3.12262e-100	1.68661e-196
-1.52408e-100	-6.63646e-100	-1.53829e-100	1.89648e-100	1.87966e-100	-4.26362e-100	-4.20499e-100	1.37574e-100	-7.76741e-101	-4.07308e-101	1.06027e-100	3.81488e-101	-2.10429e-100	-2.48537e-100	-6.5956e-100	1.92327e-101	1.73442e-100	-2.82105e-100	1.47906e-100	5.4656e-100	5.91076e-100	-4.68948e-100	-5.29529e-100	4.49161e-100	-3.3392e-100	1.42417e-100	2.75496e-100	5.50129e-101	6.84854e-100	1.62542e-100	3.68583e-198
3.08064e-101	-9.27793e-104	-6.10711e-102	1.81713e-101	7.6808e-101	2.35313e-102	-3.76072e-101	2.48821e-101	7.3473e-102	1.02316e-101	-1.32487e-100	-1.80431e-101	1.47709e-101	6.89245e-102	3.27535e-102	2.26042e-101	-2.70272e-101	5.13272e-101	2.70604e-101	-8.58314e-102	1.52975e-101	2.2295e-101	-4.01546e-101	3.29114e-101	-4.10655e-101	1.81544e-101	1.41343e-101	2.72522e-101	4.17604e-101	-1.34322e-101	4.05596e-200
1.39106e-102	1.09158e-102	6.64386e-102	-7.04148e-103	2.53671e-102	-1.28181e-101	-7.80362e-102	1.34351e-102	3.01814e-102	3.69273e-102	-1.81585e-102	2.31023e-102	5.89133e-102	-5.34801e-102	6.32773e-102	3.39404e-102	-2.84089e-102	3.46905e-102	2.85054e-102	9.05498e-102	1.31842e-102	-5.37177e-102	4.27034e-102	6.37823e-102	-1.01311e-101	8.70155e-102	1.51493e-101	-1.28477e-102	-1.33798e-101	-7.7748e-103	1.21632e-201
-9.44481e-104	-1.22022e-102	1.33876e-103	1.10702e-103	4.22097e-103	-1.19405e-103	8.23193e-103	1.15103e-102	3.59423e-103	-1.57395e-102	8.4503e-103	-7.71909e-103	1.70485e-103	1.81573e-103	2.26946e-104	2.47942e-104	1.73788e-103	1.3603e-103	-7.89275e-103	-2.33964e-103	-1.18518e-103	1.52587e-103	-1.86855e-103	-2.93223e-103	-8.98846e-103	3.78991e-103	-2.02857e-103	1.42825e-102	-5.88471e-103	7.84392e-103	1.25813e-203
-4.60853e-104	8.215e-104	7.05714e-104	2.20631e-104	2.72567e-104	3.09483e-104	-1.79601e-104	-2.50785e-105	-9.89536e-105	2.58042e-104	6.30486e-104	4.765e-104	-1.70074e-104	6.80514e-106	-2.13396e-104	2.00887e-104	-2.51817e-104	2.47348e-104	-4.01513e-104	4.4484e-104	-4.72472e-104	-5.2856e-104	-2.58293e-104	-5.10533e-104	7.35231e-105	-1.12978e-103	-6.68973e-104	-3.14993e-105	1.35628e-104	3.43147e-104	5.63285e-206
2.80321e-105	6.36927e-105	-5.26268e-105	-2.22899e-105	2.27042e-105	-1.23485e-104	2.09741e-104	-1.82203e-104	-6.84148e-105	-2.16368e-104	1.05671e-105	-1.84918e-105	-6.75432e-106	1.58382e-104	-5.98639e-105	-5.22027e-106	1.08757e-104	-3.84437e-105	-4.38961e-105	1.21815e-104	3.68158e-105	-1.44608e-105	-2.7549e-104	3.9577e-105	-4.17015e-105	-1.43485e-104	-1.78936e-105	-6.0938e-105	2.04416e-105	-9.98047e-105	3.2759e-207
-4.18556e-107	2.42061e-106	3.50122e-106	-1.54404e-105	-4.51608e-106	4.45991e-106	2.99403e-106	-4.86467e-106	-8.33887e-106	-2.12067e-105	3.29263e-108	-1.06783e-105	-6.96957e-106	-3.58665e-106	-1.2148e-105	8.3152e-106	-2.8552e-105	-5.84611e-106	-6.73969e-106	-5.67342e-106	2.96865e-105	9.7844e-106	3.28226e-107	-8.35326e-107	-2.75297e-106	1.57143e-106	6.21741e-106	8.68229e-106	4.91914e-106	9.20696e-107	3.29502e-209
-2.66135e-106	8.08843e-107	-4.23033e-108	-1.07875e-106	-2.14195e-107	-2.33213e-106	5.01097e-107	-1.65834e-106	-8.49916e-107	4.94803e-108	5.02565e-106	1.24081e-106	7.72702e-107	4.76091e-108	-9.0697e-108	1.0042e-106	3.89701e-107	-4.06326e-106	7.9988e-107	4.89295e-107	-5.44732e-108	5.30888e-107	-3.98555e-107	1.08033e-106	-1.06006e-106	-1.64916e-106	1.98798e-106	-2.54711e-107	1.52196e-106	-1.47105e-106	7.80187e-211
3.65599e-107	-7.21108e-108	9.41367e-108	2.69256e-108	1.31217e-107	3.72895e-107	-1.51221e-108	-2.5432e-107	3.66487e-107	-3.51681e-108	-2.52537e-108	-2.19347e-107	1.11586e-108	8.42715e-108	1.46061e-107	1.22218e-107	6.36371e-108	-2.07044e-107	1.30668e-107	-3.40035e-108	3.23789e-107	-3.81492e-108	2.0435e-108	-3.02243e-108	1.10244e-107	-2.33943e-107	2.20288e-108	1.26963e-107	-3.44759e-107	8.84048e-108	9.80358e-213
7.45339e-108	8.95383e-109	-4.05314e-108	-4.87352e-108	3.21443e-109	7.8304e-109	9.60436e-109	2.50991e-108	1.88039e-109	2.87618e-109	-8.36029e-109	1.35061e-108	5.78246e-109	-1.62117e-109	-1.2227e-109	2.41214e-108	-6.37647e-108	1.21847e-108	-2.71553e-109	1.5081e-108	2.80614e-109	-1.59847e-108	-1.20714e-108	1.83356e-108	6.8482e-109	-4.30129e-109	-1.63258e-108	-1.66863e-108	3.14692e-110	3.37306e-108	1.82735e-214
5.73689e-109	3.70746e-110	-1.81321e-109	5.40784e-110	-5.06349e-110	-7.32977e-110	-1.365e-110	1.81101e-109	-8.77957e-110	-4.49507e-109	1.66201e-109	1.4875e-109	-1.39885e-109	7.18563e-110	3.96291e-110	-1.14313e-109	-3.37762e-109	5.14403e-109	3.96555e-109	-5.03221e-110	-5.23763e-110	2.81469e-110	4.62383e-110	-1.82062e-109	9.62203e-110	-1.3285e-109	-1.65723e-109	1.71849e-109	4.33636e-110	2.66922e-109	1.44043e-216
-3.9878e-110	1.97519e-110	2.72578e-110	3.20588e-110	-6.19864e-111	-1.38763e-110	1.84055e-110	1.28348e-110	4.33984e-111	2.69334e-110	5.72572e-111	-6.73308e-111	-7.65789e-110	-9.5163e-111	6.66206e-110	5.2829e-110	6.19895e-110	-8.13637e-111	3.75028e-110	1.55868e-110	-1.275e-110	5.7514e-111	1.1327e-110	4.88027e-110	3.46516e-110	-3.34277e-110	-4.38121e-110	-8.94091e-111	2.47078e-110	6.55012e-110	3.59745e-218
-1.62079e-111	-3.98535e-111	1.47757e-111	-4.51192e-112	1.87819e-111	-1.86047e-112	1.88135e-111	-7.15473e-111	-3.69849e-111	3.35165e-112	5.67649e-112	1.16949e-111	6.00235e-111	-9.32984e-112	-1.31031e-111	4.23625e-112	-5.20877e-112	2.53039e-111	-1.71109e-111	5.01177e-112	-4.27843e-111	3.99614e-111	-7.54647e-112	-2.19612e-112	-6.44026e-112	6.8312e-112	3.63656e-111	-1.68438e-111	-2.19423e-111	-2.49124e-111	2.06174e-220
3.69538e-112	2.0036e-112	-2.39847e-112	5.79917e-113	1.16337e-112	4.9499e-113	3.91713e-112	-5.74659e-112	1.58358e-112	-1.17826e-111	-5.47265e-112	-7.07584e-112	2.71588e-112	5.84854e-112	7.58132e-112	-9.97757e-112	1.39099e-112	2.29436e-112	-1.47079e-112	-2.01858e-112	-8.07351e-112	-4.30857e-113	-5.12368e-112	9.05762e-112	-2.44501e-112	-1.25753e-112	-1.50152e-112	-4.35678e-112	-5.77299e-112	1.46787e-112	7.45064e-222
6.88248e-113	-2.04923e-112	-2.80598e-113	1.26808e-113	1.75783e-113	-1.54858e-113	3.32027e-113	-4.49488e-113	1.51612e-113	1.19379e-112	-2.83202e-117	8.57855e-113	1.14131e-113	1.05233e-114	-3.37834e-114	2.39095e-113	-1.1486e-113	-2.16795e-113	-3.77716e-113	1.40853e-114	9.64127e-113	4.4682e-113	-1.18104e-113	-1.50349e-113	-4.22187e-113	-3.96166e-113	7.81776e-113	2.00184e-113	2.84436e-113	4.80642e-113	1.00576e-223
1.93991e-114	3.25192e-115	7.16112e-115	-6.08926e-114	-3.47389e-114	2.32542e-114	1.21326e-114	-7.84179e-115	7.97322e-115	6.67233e-114	2.63932e-114	1.73252e-113	-1.03221e-113	7.76905e-114	8.99571e-114	3.4277e-114	-2.54374e-114	5.42679e-114	8.27021e-114	-8.3798e-114	1.95936e-113	2.15005e-114	3.51373e-114	1.04436e-114	2.5804e-114	2.45155e-114	-6.1053e-114	3.22765e-114	9.30728e-114	-2.24588e-114	1.40142e-225
3.90233e-116	-2.25106e-115	-3.18761e-115	-5.65822e-115	1.27186e-116	-5.90985e-116	5.53653e-115	-3.94843e-114	-6.0225e-115	-7.09944e-115	1.30166e-115	-1.92762e-114	-3.05171e-114	-1.07252e-116	4.48426e-116	9.11592e-115	-8.21604e-115	2.61637e-115	-1.26713e-115	-1.47062e-114	1.00725e-114	-3.07098e-116	-8.5138e-115	-9.8908e-115	9.37338e-115	-9.87006e-116	-9.98606e-115	2.26005e-116	6.73691e-115	8.1061e-115	3.97576e-227
1.13939e-116	-9.92744e-116	8.52053e-116	-1.35062e-115	7.85394e-116	6.26368e-116	-2.05411e-116	7.77909e-117	-1.89146e-116	-4.32927e-116	-8.76385e-116	-8.54287e-116	-3.81306e-116	-1.20069e-115	-5.47881e-116	-5.26149e-116	-8.22257e-118	1.23965e-116	-2.9778e-115	-3.27032e-116	-4.69554e-116	-4.65828e-116	-5.86607e-116	-1.58211e-115	1.83272e-115	5.46657e-116	-2.85672e-115	-2.11889e-116	1.84504e-115	-1.40287e-115	3.80012e-229
-4.13218e-117	6.86218e-117	-4.47478e-117	1.95989e-117	1.58575e-118	-3.3561e-118	-5.57617e-117	2.15985e-116	-6.70065e-117	-1.49243e-116	-8.37872e-118	1.6526e-117	3.6844e-117	2.45624e-117	-6.88841e-117	1.51121e-117	4.16382e-118	-1.3619e-116	-6.53689e-117	-2.49869e-116	-4.18932e-117	1.2936e-116	9.57283e-117	-1.14332e-116	1.00697e-116	-6.05496e-117	-4.67231e-117	-4.64347e-117	1.41482e-116	-6.83384e-117	2.61447e-231
2.46708e-118	-2.32915e-117	-1.02406e-117	-7.08452e-118	1.65578e-117	-2.25719e-117	-2.08131e-118	-2.81627e-117	-1.67256e-118	3.93673e-118	-1.48554e-117	-1.36063e-117	-2.54669e-117	-4.8546e-117	-9.35713e-118	-6.36265e-118	-1.39148e-118	-3.50004e-117	-5.20211e-118	-2.6754e-117	-1.64877e-117	-2.40942e-117	3.96331e-117	8.2654e-119	8.61885e-118	-8.58769e-118	2.02175e-117	-1.66827e-118	-1.64371e-117	-1.03111e-117	1.11719e-232
5.48756e-119	4.5687e-119	8.47261e-119	1.86154e-118	-3.75309e-119	1.77296e-119	-3.74775e-118	4.69398e-119	-6.03906e-121	-1.63944e-118	-9.93829e-120	-8.38025e-119	-5.88814e-119	1.8294e-118	8.55373e-120	1.78504e-118	-1.05645e-118	-2.24392e-118	-2.09478e-118	6.32676e-119	5.24281e-119	-1.96931e-118	2.19091e-118	-2.15506e-119	-5.19885e-119	5.28946e-119	2.2646e-118	-1.22521e-118	2.17467e-118	2.59295e-118	6.79898e-235
-6.54589e-120	-2.63573e-119	1.1703e-119	-6.17732e-120	-3.55937e-119	-3.79221e-119	1.5619e-119	1.58102e-119	1.56586e-119	-7.75971e-120	-6.96724e-119	-2.61529e-119	-5.77493e-120	-2.2489e-119	4.25092e-119	3.08996e-119	-3.66846e-120	-7.87752e-120	2.55192e-119	9.39128e-120	7.47008e-119	-8.37923e-120	-3.32004e-119	2.64708e-119	1.77724e-120	2.35849e-119	8.62884e-120	3.3012e-120	-9.81035e-120	-2.92977e-119	2.31238e-236
-1.22056e-120	3.94824e-121	-2.58815e-120	-1.36023e-120	2.65823e-121	-3.04246e-120	7.36052e-121	5.35745e-120	8.75763e-121	4.2065e-120	-3.73604e-120	2.24163e-120	-1.46642e-120	-3.18202e-120	-5.66086e-121	3.6303e-120	-1.11016e-120	2.30028e-120	4.15994e-121	8.00746e-121	2.22789e-120	-4.46384e-120	-5.15298e-120	-1.22587e-120	-1.37872e-120	3.40071e-120	-7.2836e-121	2.11864e-120	6.99343e-121	-2.56777e-120	1.97836e-238
3.52323e-121	-8.57978e-122	3.74616e-121	8.52099e-121	-5.11898e-121	-5.11239e-121	1.12532e-121	1.83505e-121	-1.53895e-121	-2.43635e-122	-1.82793e-121	-2.1746e-121	8.04315e-122	-1.47642e-121	-2.67249e-121	6.76578e-122	5.41138e-121	-5.05379e-122	-2.36423e-121	-4.55632e-123	1.57895e-120	-1.46292e-121	2.13837e-121	-3.31236e-121	-2.18609e-121	3.81662e-121	-8.70855e-122	-2.01472e-121	-2.62548e-121	-1.44654e-121	5.12961e-240
-6.96831e-122	3.07072e-122	4.08452e-122	-1.67996e-122	-1.93084e-123	-2.52068e-122	2.47044e-122	-1.87733e-122	1.69817e-123	-3.55406e-122	3.55792e-122	1.39216e-122	2.14444e-122	1.67633e-122	-2.06765e-122	-3.61865e-122	2.15445e-122	-2.16468e-122	-3.13004e-122	-5.76688e-123	-6.18804e-124	-2.07962e-122	-9.50647e-123	-5.37559e-122	3.60914e-122	8.31331e-123	-3.05332e-122	-1.51917e-122	-6.04972e-122	1.06063e-122	2.62205e-242
-5.73496e-124	-1.41338e-123	5.86307e-124	-2.14437e-123	-6.59528e-124	-5.94338e-124	3.02401e-123	7.59888e-124	2.67042e-123	6.3405e-123	-1.65114e-122	-5.84262e-124	4.22835e-123	-1.23919e-124	1.81188e-122	-1.31149e-122	1.71706e-123	-1.95284e-123	3.29805e-123	-8.17542e-124	5.15166e-123	-2.45529e-123	6.78519e-123	-5.53642e-124	2.67799e-123	-6.51279e-124	-7.44789e-123	1.58228e-123	-7.58271e-123	-3.06819e-124	1.07665e-243
-1.50007e-123	6.12596e-124	4.00761e-125	-1.26313e-123	-2.09764e-124	6.75545e-125	1.9153e-123	7.20821e-124	-2.42327e-124	1.71848e-124	-3.5375e-124	5.39855e-124	-5.61888e-124	1.74065e-124	-1.26671e-124	7.01699e-124	-5.21602e-126	1.49459e-123	-1.8143e-124	-4.24264e-124	8.29288e-125	-3.14744e-124	-2.00279e-124	2.57489e-124	1.14444e-123	2.04833e-125	1.89538e-124	-6.6056e-124	-3.06585e-124	-7.89246e-124	1.49768e-245
2.59708e-125	7.89403e-125	-1.82638e-124	-5.18209e-125	2.18502e-125	7.43467e-126	-7.63314e-126	-4.69907e-125	8.044e-125	-1.39789e-125	1.47464e-125	5.16218e-126	1.68947e-125	5.61101e-125	2.69352e-125	2.18945e-125	-9.40094e-125	-1.76146e-124	-8.69657e-126	9.6692e-125	7.99308e-125	-3.53597e-125	-3.88306e-125	-9.96394e-125	1.13556e-124	1.4727e-124	1.02988e-124	2.22081e-124	-3.84403e-125	-4.08876e-125	2.23321e-247
-8.37337e-126	-6.20367e-126	1.45773e-125	1.30573e-125	6.86391e-126	7.81658e-126	-2.73332e-125	-6.81533e-126	-1.66705e-126	-2.11053e-126	-2.07434e-125	-4.81853e-126	-1.94195e-126	6.11862e-126	8.6362e-126	-7.99428e-127	-1.68436e-125	1.11253e-125	1.24252e-125	5.39219e-126	4.22462e-126	2.3747e-126	2.21553e-125	9.04199e-126	-1.19133e-125	-1.57434e-125	-8.89772e-126	1.0389e-125	2.39878e-125	1.30156e-125	4.47928e-249
1.61543e-126	3.89475e-126	-1.03401e-126	7.678e-127	7.58585e-127	1.70211e-127	-1.20501e-126	1.76765e-126	3.34178e-127	1.06683e-127	1.01051e-127	-2.43417e-127	-6.06826e-127	4.9082e-128	1.07582e-126	-4.08972e-128	-9.30296e-127	-9.93922e-128	-4.54221e-127	-2.08395e-127	2.75906e-126	1.94236e-126	-1.63301e-127	-6.93109e-127	-9.16951e-127	-6.46585e-127	6.27225e-127	-4.36308e-127	1.55213e-126	-2.07636e-127	4.36528e-251
-8.54449e-128	1.45968e-127	-8.58905e-128	5.98652e-128	2.80833e-128	3.45281e-127	-2.72331e-127	3.94511e-128	1.1494e-128	-1.37491e-128	4.47736e-127	1.34539e-129	-1.83872e-128	-2.64653e-127	9.23953e-128	9.10889e-128	-7.02783e-128	1.80331e-128	5.9637e-128	-3.10767e-128	-7.26449e-128	8.63409e-129	-1.562e-128	3.97178e-128	1.25618e-127	-1.34211e-127	1.92584e-127	-2.36754e-127	-6.5691e-129	6.39638e-128	6.71328e-253
3.25165e-128	-1.2579e-128	3.00609e-128	-3.72192e-128	2.21316e-128	-1.42487e-128	1.75411e-128	-1.63957e-128	3.10444e-128	1.9411e-128	-6.12849e-129	8.40581e-129	-3.23878e-128	-1.20413e-128	-1.96101e-128	-8.79032e-129	-1.14142e-128	8.50116e-129	3.01567e-128	4.6003e-129	-2.81686e-129	2.05022e-128	2.55062e-129	7.99287e-129	2.05586e-128	3.39422e-128	3.67676e-129	-1.74709e-129	1.09512e-128	-1.49621e-128	1.14453e-254
-4.12716e-131	-2.41671e-129	-1.27343e-129	9.18751e-130	3.14337e-129	4.06786e-129	4.60657e-131	-2.62001e-129	1.6038e-129	-3.05534e-129	1.64744e-129	7.37781e-130	-1.42701e-129	6.55596e-130	-4.90921e-131	3.41569e-130	-5.13682e-130	-4.11863e-129	-5.23234e-129	8.78019e-130	4.19196e-130	-1.30084e-129	1.7553e-129	-1.2837e-128	-1.88724e-130	-9.75661e-130	-2.17537e-129	1.60118e-129	-2.78505e-129	4.25849e-130	2.90688e-256
2.63253e-130	-1.66559e-130	-2.16313e-130	1.50822e-130	5.82534e-130	-2.19264e-131	1.06919e-130	-2.52998e-130	-1.3732e-130	1.11286e-130	3.33972e-130	1.62669e-130	-6.69686e-130	6.47155e-131	-6.323e-130	4.36831e-130	-9.51385e-131	-5.49035e-130	1.69946e-130	9.50058e-132	2.44164e-131	1.21411e-130	-1.41093e-130	8.74369e-131	6.12585e-131	1.13939e-130	5.20121e-130	-6.0885e-130	-2.61362e-130	2.45e-130	2.96303e-258
-1.04678e-130	-3.72339e-131	6.77805e-132	-1.74417e-131	5.98364e-131	-8.99766e-131	3.01098e-131	1.46577e-131	-7.17249e-131	-2.63753e-131	-1.44217e-132	4.14126e-131	-2.36563e-131	5.15618e-132	-4.37917e-131	8.80919e-131	1.56595e-131	5.12751e-131	7.2388e-132	-3.73084e-131	-1.71721e-131	1.67988e-131	-1.94669e-131	-2.66284e-132	4.12172e-131	4.50567e-132	1.77845e-131	-2.96442e-131	-8.45066e-131	-3.23573e-131	5.96972e-260
-2.10025e-132	6.70721e-133	-4.88962e-134	-1.49996e-132	-7.89468e-132	-3.8074e-133	5.33408e-133	2.42678e-133	-1.90778e-132	-1.89255e-132	-1.1597e-133	9.27752e-134	-3.24087e-132	1.99111e-132	1.03311e-132	-1.31092e-132	6.86661e-133	-5.21265e-133	1.48105e-132	7.21531e-133	-2.7107e-133	-4.63368e-132	-6.60253e-132	-8.88725e-133	5.6478e-132	-1.73835e-132	-5.71229e-133	-3.16044e-132	-2.54473e-132	-3.59184e-133	2.15648e-262
9.36735e-134	-2.07515e-134	-1.50719e-133	4.91228e-133	-4.39107e-133	4.4588e-133	8.14567e-133	1.63128e-133	-1.04552e-133	3.04947e-133	-5.60514e-134	-2.43748e-133	-9.5414e-133	2.12897e-133	2.83572e-133	-1.33354e-133	3.35627e-133	3.70529e-134	2.69556e-133	1.86205e-133	1.09108e-132	1.36451e-133	-5.64273e-133	-6.63181e-133	-3.56614e-134	6.55289e-133	2.14138e-133	-2.68474e-133	3.78742e-133	-3.94508e-133	5.61169e-264
4.72068e-134	-6.37176e-135	-5.63096e-134	7.20648e-134	2.67419e-134	1.25751e-133	-1.05082e-133	3.02704e-133	3.04496e-135	-2.42671e-135	-4.7917e-135	-3.74203e-134	3.81412e-134	-5.31239e-134	-4.13888e-135	7.83743e-134	4.6773e-134	3.739e-134	-5.33793e-134	1.47048e-134	-3.09281e-134	-1.45937e-133	1.71798e-134	8.17848e-134	-6.82511e-134	1.867e-133	5.43748e-134	1.81476e-134	1.59798e-133	2.09961e-133	2.90018e-265
-8.31226e-135	4.12901e-135	-2.52097e-136	-2.15605e-136	1.59822e-134	4.27899e-135	-3.13668e-135	1.77773e-135	4.10117e-135	-7.52264e-135	-2.90997e-135	2.04359e-135	-1.05543e-135	-7.68826e-135	-5.78099e-135	4.09844e-136	1.4919e-135	2.34908e-135	1.88964e-135	-1.54304e-135	-4.07825e-135	3.28633e-135	-4.02583e-135	-7.59782e-136	-3.54567e-135	-8.10693e-135	-4.36037e-135	-1.22811e-134	3.76008e-135	-2.6375e-135	8.79997e-268
-4.3133e-136	2.57727e-135	1.10438e-135	-2.39675e-136	1.12441e-136	1.37322e-136	-1.29241e-135	-9.14047e-136	1.61179e-135	-4.95415e-136	6.27572e-136	1.51821e-136	1.07409e-136	1.28791e-136	9.01318e-137	-4.46502e-136	-4.92413e-136	3.35694e-136	6.67986e-136	-4.04826e-136	-9.87094e-136	-8.62074e-137	1.56861e-135	1.76656e-137	-2.57449e-136	-1.04849e-135	-3.36931e-136	-4.69233e-136	-7.96085e-136	-4.03082e-136	2.0842e-269
1.45217e-136	-7.85651e-137	-1.81512e-138	1.03315e-137	-1.70519e-136	-1.70041e-137	-1.99806e-136	3.71432e-137	8.07622e-137	-3.97635e-137	8.41391e-137	-8.61954e-137	-2.3139e-136	-8.12845e-137	6.50724e-138	-2.84003e-137	-3.40029e-138	1.70416e-136	-1.71692e-137	5.13923e-137	-1.08589e-136	5.26906e-137	-4.48669e-137	7.52939e-137	-3.89073e-137	-6.47482e-137	-7.60723e-137	-2.40854e-136	2.23849e-137	7.66016e-137	3.1176e-271
-7.0697e-138	-9.77629e-138	1.88563e-137	3.59539e-138	8.55963e-138	-6.41801e-138	-9.67904e-138	-1.1658e-137	3.67792e-137	7.09113e-139	-1.33497e-137	9.21378e-138	-9.29615e-138	3.01467e-137	-1.27489e-137	-1.13808e-138	-1.00721e-137	-2.35587e-137	8.86808e-138	-5.00659e-140	-4.22327e-137	-6.3053e-138	-2.71117e-138	-3.07447e-137	-3.25287e-137	-2.60293e-137	-1.65971e-137	2.31797e-137	-2.05653e-138	-2.85187e-137	1.05105e-272
-3.05026e-140	-8.79822e-140	7.06698e-139	-4.04425e-139	2.21489e-138	2.55828e-139	2.52895e-139	-3.15308e-138	-2.23139e-139	1.56121e-141	-2.48544e-138	-1.45188e-138	2.91883e-139	2.84655e-139	6.11448e-138	-1.96408e-140	-2.04043e-138	-8.03322e-139	1.4579e-138	3.87646e-139	2.79218e-139	5.24884e-138	-1.40521e-138	-1.90268e-138	-9.50739e-139	1.59297e-138	1.89472e-138	7.68946e-139	-7.26021e-140	-1.08867e-138	1.10658e-274
2.30787e-140	1.23856e-139	1.40291e-139	3.735e-141	1.97952e-139	1.02592e-139	-3.09962e-139	2.55535e-140	-6.17124e-140	4.50986e-139	-6.14861e-140	-3.69951e-140	-4.08824e-140	2.2014e-139	1.09624e-139	5.70898e-140	7.76126e-140	-6.60199e-140	-2.13879e-139	9.74527e-140	3.88792e-140	2.10263e-140	1.33265e-139	2.08484e-141	3.53568e-139	-2.40661e-139	-1.30783e-139	9.53533e-140	1.46073e-139	4.46606e-139	9.75023e-277
-3.05138e-140	-5.0043e-140	-2.14603e-140	-2.12346e-141	4.21379e-140	-7.89006e-142	-6.58781e-140	-2.54868e-140	3.78012e-140	-3.41494e-141	1.35612e-140	-9.70724e-141	2.61925e-140	4.55112e-141	8.48933e-141	3.06421e-140	1.62765e-141	-4.78302e-140	1.91899e-141	1.5579e-140	-2.12939e-140	1.46972e-140	4.14025e-140	-7.4997e-141	-5.40014e-141	-5.73066e-140	7.11393e-141	-5.55372e-141	9.72621e-142	9.45538e-141	2.25643e-278
-3.87798e-141	6.99811e-142	-1.05569e-141	1.20999e-141	5.00116e-141	-6.22178e-141	9.33491e-142	6.76357e-142	1.7002e-141	1.66009e-141	-3.40842e-141	-5.56215e-142	3.06089e-141	3.34249e-141	-5.73378e-142	-4.74417e-141	-2.61971e-141	-3.46351e-141	-1.65928e-141	1.23186e-141	-9.08147e-142	-2.74139e-142	6.29833e-142	5.64195e-143	2.60293e-141	-1.60574e-142	-1.04594e-140	-1.31444e-141	2.6977e-141	2.90433e-141	3.02177e-280
5.29318e-143	4.20699e-142	-6.09548e-142	-2.18762e-142	1.28982e-142	4.25273e-142	2.08026e-142	4.01837e-142	1.77344e-143	4.76353e-142	9.50066e-142	-2.24627e-142	-5.29701e-142	1.23195e-141	-1.01581e-141	1.07672e-141	3.00799e-142	3.91153e-142	-1.05735e-142	-8.19035e-143	-1.13369e-141	5.72411e-142	2.21657e-142	-1.18976e-142	3.46583e-142	-6.43448e-142	5.28405e-142	1.71124e-142	2.89503e-142	7.0007e-143	9.04014e-282
-3.37354e-143	-7.34193e-144	9.68688e-144	-8.44999e-143	-4.1627e-143	6.4674e-143	8.76955e-145	1.33466e-142	-1.37116e-143	2.96737e-143	8.31451e-143	2.28944e-143	1.8176e-144	3.5913e-144	6.98824e-144	5.61128e-144	-1.48975e-144	-6.78557e-143	-3.97803e-143	3.92522e-143	5.16699e-144	-6.84982e-144	2.19683e-143	1.059e-142	1.16786e-142	3.23863e-143	4.41917e-143	4.7414e-143	7.66379e-144	-3.71794e-143	8.05886e-284
-7.61266e-144	-2.68493e-144	4.18431e-144	-4.03243e-144	-1.6438e-144	6.08742e-144	4.40567e-144	2.33836e-144	-6.17076e-144	4.46972e-144	-2.73195e-144	8.69347e-145	-7.40656e-144	9.54645e-144	9.28544e-144	-9.23572e-144	1.80719e-144	-3.82298e-144	1.04763e-143	1.03624e-143	3.08e-145	9.8093e-146	-2.77316e-144	-1.05906e-143	1.32492e-145	-4.2473e-145	-1.23161e-143	1.84992e-145	-9.13925e-145	1.54679e-143	1.29433e-285
1.26866e-144	-2.00602e-144	-4.69573e-145	-6.96639e-147	-3.8843e-145	8.56673e-145	3.30577e-145	7.83666e-145	-4.94583e-146	-2.06514e-145	5.63582e-145	1.32728e-144	1.50923e-144	4.51916e-145	1.6935e-145	-2.50806e-145	5.51119e-145	2.36857e-145	-6.28857e-145	-8.0404e-145	1.45297e-144	4.02985e-145	1.00405e-145	-1.07617e-145	7.47695e-145	-1.9635e-145	-6.36172e-145	-9.35317e-145	5.64299e-145	1.36948e-144	1.99284e-287
-1.24818e-145	4.2511e-146	-1.81855e-147	-8.7148e-146	5.81207e-146	7.90634e-146	-1.45354e-146	5.02654e-146	2.35545e-146	9.17926e-146	-2.94939e-146	1.93202e-145	1.90191e-145	-1.06667e-145	-7.97585e-146	7.12082e-146	-1.08755e-145	9.88261e-146	3.65629e-146	-4.70681e-146	7.7352e-146	-4.15716e-147	3.05401e-146	4.38679e-146	-4.11767e-146	6.80777e-146	1.0639e-146	-1.20966e-145	2.40935e-146	-7.26604e-146	2.04452e-289
-2.59808e-147	-2.97389e-148	-2.16907e-147	2.10579e-146	1.06906e-146	-1.62742e-146	9.59361e-147	1.26512e-147	2.58526e-148	9.92895e-148	-2.36696e-147	-1.46883e-146	-1.00498e-146	-8.75434e-147	1.32511e-146	1.69848e-146	-5.08689e-147	1.37981e-146	-1.1603e-147	6.86468e-147	-1.3177e-146	-6.12878e-147	5.51916e-149	-1.93038e-146	-6.87533e-147	8.55804e-147	3.81062e-147	3.14866e-147	-6.56968e-147	1.59291e-147	2.83108e-291
-8.05618e-148	3.03042e-148	1.07055e-147	2.17017e-147	-4.79162e-147	1.13477e-147	-6.67998e-148	2.22754e-147	1.0548e-147	-7.73552e-148	1.42191e-147	-1.03524e-147	5.30274e-148	-4.18981e-148	-1.12912e-147	-2.32489e-147	-1.09499e-147	1.67946e-147	-1.03093e-147	-6.33858e-148	5.43215e-148	-1.59438e-147	-1.23213e-147	-4.32236e-147	-4.65062e-148	3.48458e-148	-9.59211e-148	-1.8111e-148	4.25851e-148	1.31707e-148	7.8205e-293
2.03958e-148	-2.51982e-148	2.06991e-149	2.57999e-148	-5.16312e-148	-1.16554e-148	-3.12024e-148	3.76544e-150	7.53388e-149	7.09744e-150	1.47474e-148	-9.03788e-149	3.39088e-148	-3.48946e-149	1.84489e-148	1.02507e-148	1.05677e-148	-7.17043e-150	-3.74316e-148	1.10189e-148	4.038e-149	-1.14327e-148	1.36279e-148	7.38336e-149	5.09334e-149	-6.69399e-149	-2.02752e-148	1.21024e-148	5.49173e-148	-2.97524e-149	1.31351e-294
1.69346e-149	3.85971e-150	-2.1207e-149	2.63356e-150	3.65479e-149	-6.22759e-150	2.88386e-150	6.02407e-149	1.31113e-149	-4.1918e-150	-8.5781e-150	-6.11931e-150	3.90041e-149	-1.1332e-149	-5.0399e-151	-2.35501e-149	6.22339e-150	-8.91874e-150	1.09942e-149	2.05939e-149	-5.83277e-149	-1.00375e-149	1.17037e-149	8.86775e-151	7.31792e-150	-4.6931e-149	1.19161e-149	1.31028e-149	-5.81855e-150	-2.7534e-151	1.51828e-296
-1.76982e-150	2.39091e-150	4.09567e-151	-1.00992e-150	1.67887e-151	6.88471e-151	-1.14477e-150	1.70045e-150	2.04956e-150	-3.84554e-150	-7.95363e-151	-3.68015e-150	3.03484e-150	-7.95224e-151	1.0886e-150	-5.39739e-151	6.81872e-151	-1.3993e-151	1.14298e-150	1.48186e-150	-5.76689e-151	-1.73074e-151	1.63155e-150	2.31195e-150	3.55393e-150	-4.55088e-151	-8.41537e-151	6.60362e-150	-1.06854e-151	2.52557e-150	1.35124e-298
-1.56596e-151	9.95037e-152	1.11295e-151	-6.94712e-152	2.34594e-151	-3.53374e-151	6.12015e-151	1.05355e-151	1.11001e-151	-4.74947e-152	8.90343e-152	4.93101e-151	-4.02296e-151	-1.34314e-152	2.37502e-151	-4.52832e-153	-1.57271e-151	1.31807e-151	1.34144e-151	1.24599e-151	1.34247e-151	2.36968e-151	-4.2598e-151	1.00032e-152	7.59727e-151	3.52196e-151	2.32108e-151	-2.12287e-151	4.3357e-151	-2.95195e-151	2.50796e-300
-3.87702e-153	-3.71732e-152	-2.59444e-152	-4.6436e-152	9.66177e-152	-2.35059e-152	4.32852e-153	-1.11212e-152	-1.71286e-152	5.53784e-153	3.55627e-152	6.96785e-152	-5.1714e-152	1.35944e-152	9.05175e-153	5.06777e-152	-9.62463e-155	-7.14022e-153	-3.16142e-153	-4.65314e-152	-2.20132e-152	-2.02405e-152	-2.26502e-152	-4.63904e-152	-1.72661e-152	-7.45458e-153	1.91171e-152	-1.72671e-152	-2.39809e-152	3.60558e-152	3.48873e-302
-5.63559e-153	1.72021e-152	-9.62948e-154	-3.88069e-153	2.29027e-153	1.3549e-154	-1.25475e-152	1.39029e-153	2.79711e-154	2.80454e-153	1.07261e-153	1.64604e-154	-1.01923e-153	4.80981e-154	-9.6974e-154	-4.74988e-154	2.2242e-153	-3.62367e-155	-4.82895e-153	-1.3812e-153	-7.55793e-153	-2.69097e-153	-1.24308e-154	-3.82603e-154	3.71426e-154	6.07776e-153	3.87232e-153	2.24282e-153	-1.12468e-153	-3.77712e-153	6.87187e-304
-2.4842e-154	7.5764e-155	-2.24259e-154	-2.96611e-154	-2.80745e-154	7.18369e-155	-2.54241e-154	4.80934e-154	2.34647e-154	1.31479e-155	5.09988e-154	2.0088e-154	-2.38249e-154	-1.81659e-154	1.87839e-154	6.61144e-154	4.53972e-154	-6.14956e-154	-4.54551e-154	-1.34e-155	6.2675e-154	-1.21958e-154	5.70081e-155	7.12583e-154	3.88625e-154	4.23045e-154	3.48938e-154	9.66088e-155	1.55789e-154	2.38392e-154	3.75543e-306
8.34267e-158	-1.96484e-154	-1.39139e-155	-3.68675e-155	-5.00292e-155	-2.08646e-156	7.24621e-155	7.76118e-155	1.32751e-154	-6.63463e-156	-1.34522e-154	-1.38805e-154	-6.65042e-156	9.43075e-156	1.26495e-154	-2.11517e-155	2.904e-156	-4.36e-155	-8.229e-155	-1.1169e-154	8.93774e-155	8.66619e-155	7.89488e-155	-1.41614e-155	-1.45216e-155	1.1197e-154	1.22756e-154	-3.34868e-155	2.29742e-155	-1.33938e-155	1.98285e-307
1.76564e-157	2.13487e-156	-2.18206e-156	1.33763e-156	8.75969e-156	6.37574e-156	-2.6101e-157	5.03503e-156	-9.54222e-157	-1.79371e-155	2.93093e-156	-2.37572e-156	2.9621e-156	-3.89345e-156	-2.44456e-156	3.02753e-156	-4.67778e-155	4.10437e-157	5.83393e-156	-1.07154e-155	-1.29079e-155	4.07362e-156	-2.15703e-156	-3.75534e-156	-5.02664e-156	-1.17426e-155	4.24685e-156	1.25442e-155	1.25941e-156	-1.06797e-155	0
-4.71365e-157	7.76224e-157	1.567e-157	2.44683e-156	7.69252e-157	-7.74993e-157	2.59556e-156	-1.20846e-156	-2.37049e-158	1.66147e-156	9.90185e-157	-5.39105e-157	9.51843e-158	1.46414e-157	-3.53145e-157	4.17933e-157	-1.55792e-157	6.64845e-158	3.60287e-157	-6.59014e-157	5.99658e-157	-9.21729e-157	-8.01673e-157	2.33539e-156	-7.96108e-158	-5.43172e-157	-3.19569e-157	9.86494e-157	-2.46786e-156	-1.14289e-157	0
-8.92556e-158	3.38072e-158	-1.91718e-158	1.43038e-158	-1.52079e-158	1.19154e-157	-4.67911e-158	-7.1106e-158	-1.54088e-157	1.50436e-157	6.94787e-158	-1.58916e-157	2.2442e-158	2.60017e-159	8.01378e-159	2.18135e-157	1.0206e-157	-4.45715e-158	-2.74317e-159	-2.72712e-158	-6.68479e-158	2.34981e-157	-3.21397e-158	1.57198e-157	4.02847e-158	-6.94226e-158	-8.76863e-158	-1.01474e-157	5.57146e-159	2.00436e-157	0
1.41495e-158	-1.14707e-158	-1.91754e-159	2.16715e-158	1.42554e-159	3.22635e-158	2.17864e-159	-9.83221e-159	2.44316e-158	-1.75429e-158	-2.96424e-160	2.35097e-158	2.4497e-158	-6.27534e-159	-3.42192e-158	9.28649e-159	3.56362e-158	-1.72766e-158	2.00997e-158	2.68183e-158	7.32237e-159	1.34088e-158	4.96398e-159	1.41857e-158	8.52702e-159	-6.98398e-159	4.55783e-159	2.52295e-159	6.94004e-159	-7.51167e-159	0
-5.95006e-160	-1.93892e-159	-3.90328e-161	-2.17895e-159	-3.24714e-160	-1.41099e-159	1.11853e-160	8.54267e-160	1.35023e-159	3.16793e-159	-8.8539e-161	5.11662e-160	2.17449e-160	-1.20239e-159	-2.07549e-159	-6.68884e-160	-2.68728e-160	-3.91223e-160	-5.33689e-160	1.05469e-159	1.038e-159	-1.35117e-159	-1.97388e-159	-2.7228e-159	-9.79273e-160	1.47976e-159	1.98089e-159	1.29901e-159	1.4379e-160	7.73176e-161	0
1.85972e-160	-2.72659e-160	1.5002e-160	5.00634e-161	-1.14034e-160	-6.06706e-160	-8.39095e-161	2.5257e-160	1.5707e-160	9.45965e-160	5.43545e-160	-1.31111e-160	-3.71208e-160	-3.90422e-160	-3.57907e-160	-4.43028e-161	2.01152e-160	-4.81968e-161	-4.91568e-160	-2.34857e-160	-5.35318e-160	-7.94386e-160	-2.70455e-160	2.63904e-161	-9.81691e-161	4.61241e-160	6.16301e-160	3.083e-160	-2.7556e-161	2.76578e-160	0
-4.77984e-162	-1.28136e-161	-5.21227e-161	-3.53424e-161	-7.44414e-162	1.94449e-161	-1.55195e-161	-1.77682e-161	-6.21223e-161	5.69368e-162	-8.59352e-162	-4.95625e-161	-1.28764e-161	1.0866e-161	-3.23496e-163	-2.60738e-161	2.84098e-161	2.92732e-161	1.96449e-161	-2.5214e-161	-4.03981e-162	5.5983e-162	-2.04627e-161	2.21554e-161	1.47366e-161	2.43942e-161	3.9701e-163	3.76596e-162	-8.68213e-162	6.70303e-162	0
-9.98135e-163	3.32148e-162	-1.25315e-162	-1.58344e-162	2.66024e-162	-4.31817e-162	7.95778e-163	9.73794e-163	-1.54895e-162	-1.95811e-162	9.51496e-163	1.435e-162	3.90195e-162	2.19677e-162	-4.95324e-162	7.35356e-163	-1.96056e-162	2.08184e-162	-4.40189e-162	4.98404e-162	-1.05847e-162	4.691e-162	-2.24369e-162	-4.72055e-163	2.5566e-162	3.75652e-162	5.61238e-162	3.62948e-162	1.65216e-162	3.88666e-162	0
-3.42812e-163	-2.38279e-163	1.01679e-163	-2.62432e-163	-4.75322e-163	-5.47489e-163	-2.53178e-163	-1.49412e-162	-3.55004e-163	-7.94639e-163	1.90393e-163	1.01046e-163	4.82915e-163	-5.44825e-163	9.51437e-163	-3.62772e-163	-3.50186e-163	1.5534e-163	-7.94322e-164	7.01031e-163	6.96789e-164	-1.25773e-163	3.46176e-163	1.7925e-163	1.01568e-162	1.19732e-163	4.38202e-163	4.7066e-163	5.91907e-163	1.50879e-163	0
-3.42812e-163	-2.38279e-163	1.01679e-163	-2.62432e-163	-4.75322e-163	-5.47489e-163	-2.53178e-163	-1.49412e-162	-3.55004e-163	-7.94639e-163	1.90393e-163	1.01046e-163	4.82915e-163	-5.44825e-163	9.51437e-163	-3.62772e-163	-3.50186e-163	1.5534e-163	-7.94322e-164	7.01031e-163	6.96789e-164	-1.25773e-163	3.46176e-163	1.7925e-163	1.01568e-162	1.19732e-163	4.38202e-163	4.7066e-163	5.91907e-163	1.50879e-163	0
-3.42812e-163	-2.38279e-163	1.01679e-163	-2.62432e-163	-4.75322e-163	-5.47489e-163	-2.53178e-163	-1.49412e-162	-3.55004e-163	-7.94639e-163	1.90393e-163	1.01046e-163	4.82915e-163	-5.44825e-163	9.51437e-163	-3.62772e-163	-3.50186e-163	1.5534e-163	-7.94322e-164	7.01031e-163	6.96789e-164	-1.25773e-163	3.46176e-163	1.7925e-163	1.01568e-162	1.19732e-163	4.38202e-163	4.7066e-163	5.91907e-163	1.50879e-163	0
-3.42812e-163	-2.38279e-163	1.01679e-163	-2.62432e-163	-4.75322e-163	-5.47489e-163	-2.53178e-163	-1.49412e-162	-3.55004e-163	-7.94639e-163	1.90393e-163	1.01046e-163	4.82915e-163	-5.44825e-163	9.51437e-163	-3.62772e-163	-3.50186e-163	1.5534e-163	-7.94322e-164	7.01031e-163	6.96789e-164	-1.25773e-163	3.46176e-163	1.7925e-163	1.01568e-162	1.19732e-163	4.38202e-163	4.7066e-163	5.91907e-163	1.50879e-163	0
-3.42812e-163	-2.38279e-163	1.01679e-163	-2.62432e-163	-4.75322e-163	-5.47489e-163	-2.53178e-163	-1.49412e-162	-3.55004e-163	-7.94639e-163	1.90393e-163	1.01046e-163	4.82915e-163	-5.44825e-163	9.51437e-163	-3.62772e-163	-3.50186e-163	1.5534e-163	-7.94322e-164	7.01031e-163	6.96789e-164	-1.25773e-163	3.46176e-163	1.7925e-163	1.01568e-162	1.19732e-163	4.38202e-163	4.7066e-163	5.91907e-163	1.50879e-163	0
-3.42812e-163	-2.38279e-163	1.01679e-163	-2.62432e-163	-4.75322e-163	-5.47489e-163	-2.53178e-163	-1.49412e-162	-3.55004e-163	-7.94639e-163	1.90393e-163	1.01046e-163	4.82915e-163	-5.44825e-163	9.51437e-163	-3.62772e-163	-3.50186e-163	1.5534e-163	-7.94322e-164	7.01031e-163	6.96789e-164	-1.25773e-163	3.46176e-163	1.7925e-163	1.01568e-162	1.19732e-163	4.38202e-163	4.7066e-163	5.91907e-163	1.50879e-163	0
-3.42812e-163	-2.38279e-163	1.01679e-163	-2.62432e-163	-4.75322e-163	-5.47489e-163	-2.53178e-163	-1.49412e-162	-3.55004e-163	-7.94639e-163	1.90393e-163	1.01046e-163	4.82915e-163	-5.44825e-163	9.51437e-163	-3.62772e-163	-3.50186e-163	1.5534e-163	-7.94322e-164	7.01031e-163	6.96789e-164	-1.25773e-163	3.46176e-163	1.7925e-163	1.01568e-162	1.19732e-163	4.38202e-163	4.7066e-163	5.91907e-163	1.50879e-163	0
-3.42812e-163	-2.38279e-163	1.01679e-163	-2.62432e-163	-4.75322e-163	-5.47489e-163	-2.53178e-163	-1.49412e-162	-3.55004e-163	-7.94639e-163	1.90393e-163	1.01046e-163	4.82915e-163	-5.44825e-163	9.51437e-163	-3.62772e-163	-3.50186e-163	1.5534e-163	-7.94322e-164	7.01031e-163	6.96789e-164	-1.25773e-163	3.46176e-163	1.7925e-163	1.01568e-162	1.19732e-163	4.38202e-163	4.7066e-163	5.91907e-163	1.50879e-163	0
-3.42812e-163	-2.38279e-163	1.01679e-163	-2.62432e-163	-4.75322e-163	-5.47489e-163	-2.53178e-163	-1.49412e-162	-3.55004e-163	-7.94639e-163	1.90393e-163	1.01046e-163	4.82915e-163	-5.44825e-163	9.51437e-163	-3.62772e-163	-3.50186e-163	1.5534e-163	-7.94322e-164	7.01031e-163	6.96789e-164	-1.25773e-163	3.46176e-163	1.7925e-163	1.01568e-162	1.19732e-163	4.38202e-163	4.7066e-163	5.91907e-163	1.50879e-163	0
-3.42812e-163	-2.38279e-163	1.01679e-163	-2.62432e-163	-4.75322e-163	-5.47489e-163	-2.53178e-163	-1.49412e-162	-3.55004e-163	-7.94639e-163	1.90393e-163	1.01046e-163	4.82915e-163	-5.44825e-163	9.51437e-163	-3.62772e-163	-3.50186e-163	1.5534e-163	-7.94322e-164	7.01031e-163	6.96789e-164	-1.25773e-163	3.46176e-163	1.7925e-163	1.01568e-162	1.19732e-163	4.38202e-163	4.7066e-163	5.91907e-163	1.50879e-163	0
-3.42812e-163	-2.38279e-163	1.01679e-163	-2.62432e-163	-4.75322e-163	-5.47489e-163	-2.53178e-163	-1.49412e-162	-3.55004e-163	-7.94639e-163	1.90393e-163	1.01046e-163	4.82915e-163	-5.44825e-163	9.51437e-163	-3.62772e-163	-3.50186e-163	1.5534e-163	-7.94322e-164	7.01031e-163	6.96789e-164	-1.25773e-163	3.46176e-163	1.7925e-163	1.01568e-162	1.19732e-163	4.38202e-163	4.7066e-163	5.91907e-163	1.50879e-163	0
-3.42812e-163	-2.38279e-163	1.01679e-163	-2.62432e-163	-4.75322e-163	-5.47489e-163	-2.53178e-163	-1.49412e-162	-3.55004e-163	-7.94639e-163	1.90393e-163	1.01046e-163	4.82915e-163	-5.44825e-163	9.51437e-163	-3.62772e-163	-3.50186e-163	1.5534e-163	-7.94322e-164	7.01031e-163	6.96789e-164	-1.25773e-163	3.46176e-163	1.7925e-163	1.01568e-162	1.19732e-163	4.38202e-163	4.7066e-163	5.91907e-163	1.50879e-163	0
-3.42812e-163	-2.38279e-163	1.01679e-163	-2.62432e-163	-4.75322e-163	-5.47489e-163	-2.53178e-163	-1.49412e-162	-3.55004e-163	-7.94639e-163	1.90393e-163	1.01046e-163	4.82915e-163	-5.44825e-163	9.51437e-163	-3.62772e-163	-3.50186e-163	1.5534e-163	-7.94322e-164	7.01031e-163	6.96789e-164	-1.25773e-163	3.46176e-163	1.7925e-163	1.01568e-162	1.19732e-163	4.38202e-163	4.7066e-163	5.91907e-163	1.50879e-163	0
-3.42812e-163	-2.38279e-163	1.01679e-163	-2.62432e-163	-4.75322e-163	-5.47489e-163	-2.53178e-163	-1.49412e-162	-3.55004e-163	-7.94639e-163	1.90393e-163	1.01046e-163	4.82915e-163	-5.44825e-163	9.51437e-163	-3.62772e-163	-3.50186e-163	1.5534e-163	-7.94322e-164	7.01031e-163	6.96789e-164	-1.25773e-163	3.46176e-163	1.7925e-163	1.01568e-162	1.19732e-163	4.38202e-163	4.7066e-163	5.91907e-163	1.50879e-163	0
-3.42812e-163	-2.38279e-163	1.01679e-163	-2.62432e-163	-4.75322e-163	-5.47489e-163	-2.53178e-163	-1.49412e-162	-3.55004e-163	-7.94639e-163	1.90393e-163	1.01046e-163	4.82915e-163	-5.44825e-163	9.51437e-163	-3.62772e-163	-3.50186e-163	1.5534e-163	-7.94322e-164	7.01031e-163	6.96789e-164	-1.25773e-163	3.46176e-163	1.7925e-163	1.01568e-162	1.19732e-163	4.38202e-163	4.7066e-163	5.91907e-163	1.50879e-163	0
-3.42812e-163	-2.38279e-163	1.01679e-163	-2.62432e-163	-4.75322e-163	-5.47489e-163	-2.53178e-163	-1.49412e-162	-3.55004e-163	-7.94639e-163	1.90393e-163	1.01046e-163	4.82915e-163	-5.44825e-163	9.51437e-163	-3.62772e-163	-3.50186e-163	1.5534e-163	-7.94322e-164	7.01031e-163	6.96789e-164	-1.25773e-163	3.46176e-163	1.7925e-163	1.01568e-162	1.19732e-163	4.38202e-163	4.7066e-163	5.91907e-163	1.50879e-163	0
-3.42812e-163	-2.38279e-163	1.01679e-163	-2.62432e-163	-4.75322e-163	-5.47489e-163	-2.53178e-163	-1.49412e-162	-3.55004e-163	-7.94639e-163	1.90393e-163	1.01046e-163	4.82915e-163	-5.44825e-163	9.51437e-163	-3.62772e-163	-3.50186e-163	1.5534e-163	-7.94322e-164	7.01031e-163	6.96789e-164	-1.25773e-163	3.46176e-163	1.7925e-163	1.01568e-162	1.19732e-163	4.38202e-163	4.7066e-163	5.91907e-163	1.50879e-163	0
-3.42812e-163	-2.38279e-163	1.01679e-163	-2.62432e-163	-4.75322e-163	-5.47489e-163	-2.53178e-163	-1.49412e-162	-3.55004e-163	-7.94639e-163	1.90393e-163	1.01046e-163	4.82915e-163	-5.44825e-163	9.51437e-163	-3.62772e-163	-3.50186e-163	1.5534e-163	-7.94322e-164	7.01031e-163	6.96789e-164	-1.25773e-163	3.46176e-163	1.7925e-163	1.01568e-162	1.19732e-163	4.38202e-163	4.7066e-163	5.91907e-163	1.50879e-163	0
-3.42812e-163	-2.38279e-163	1.01679e-163	-2.62432e-163	-4.75322e-163	-5.47489e-163	-2.53178e-163	-1.49412e-162	-3.55004e-163	-7.94639e-163	1.90393e-163	1.01046e-163	4.82915e-163	-5.44825e-163	9.51437e-163	-3.62772e-163	-3.50186e-163	1.5534e-163	-7.94322e-164	7.01031e-163	6.96789e-164	-1.25773e-163	3.46176e-163	1.7925e-163	1.01568e-162	1.19732e-163	4.38202e-163	4.7066e-163	5.91907e-163	1.50879e-163	0
-3.42812e-163	-2.38279e-163	1.01679e-163	-2.62432e-163	-4.75322e-163	-5.47489e-163	-2.53178e-163	-1.49412e-162	-3.55004e-163	-7.94639e-163	1.90393e-163	1.01046e-163	4.82915e-163	-5.44825e-163	9.51437e-163	-3.62772e-163	-3.50186e-163	1.5534e-163	-7.94322e-164	7.01031e-163	6.96789e-164	-1.25773e-163	3.46176e-163	1.7925e-163	1.01568e-162	1.19732e-163	4.38202e-163	4.7066e-163	5.91907e-163	1.50879e-163	0
-3.42812e-163	-2.38279e-163	1.01679e-163	-2.62432e-163	-4.75322e-163	-5.47489e-163	-2.53178e-163	-1.49412e-162	-3.55004e-163	-7.94639e-163	1.90393e-163	1.01046e-163	4.82915e-163	-5.44825e-163	9.51437e-163	-3.62772e-163	-3.50186e-163	1.5534e-163	-7.94322e-164	7.01031e-163	6.96789e-164	-1.25773e-163	3.46176e-163	1.7925e-163	1.01568e-162	1.19732e-163	4.38202e-163	4.7066e-163	5.91907e-163	1.50879e-163	0
-3.42812e-163	-2.38279e-163	1.01679e-163	-2.62432e-163	-4.75322e-163	-5.47489e-163	-2.53178e-163	-1.49412e-162	-3.55004e-163	-7.94639e-163	1.90393e-163	1.01046e-163	4.82915e-163	-5.44825e-163	9.51437e-163	-3.62772e-163	-3.50186e-163	1.5534e-163	-7.94322e-164	7.01031e-163	6.96789e-164	-1.25773e-163	3.46176e-163	1.7925e-163	1.01568e-162	1.19732e-163	4.38202e-163	4.7066e-163	5.91907e-163	1.50879e-163	0
-3.42812e-163	-2.38279e-163	1.01679e-163	-2.62432e-163	-4.75322e-163	-5.47489e-163	-2.53178e-163	-1.49412e-162	-3.55004e-163	-7.94639e-163	1.90393e-163	1.01046e-163	4.82915e-163	-5.44825e-163	9.51437e-163	-3.62772e-163	-3.50186e-163	1.5534e-163	-7.94322e-164	7.01031e-163	6.96789e-164	-1.25773e-163	3.46176e-163	1.7925e-163	1.01568e-162	1.19732e-163	4.38202e-163	4.7066e-163	5.91907e-163	1.50879e-163	0
-3.42812e-163	-2.38279e-163	1.01679e-163	-2.62432e-163	-4.75322e-163	-5.47489e-163	-2.53178e-163	-1.49412e-162	-3.55004e-163	-7.94639e-163	1.90393e-163	1.01046e-163	4.82915e-163	-5.44825e-163	9.51437e-163	-3.62772e-163	-3.50186e-163	1.5534e-163	-7.94322e-164	7.01031e-163	6.96789e-164	-1.25773e-163	3.46176e-163	1.7925e-163	1.01568e-162	1.19732e-163	4.38202e-163	4.7066e-163	5.91907e-163	1.50879e-163	0
-3.42812e-163	-2.38279e-163	1.01679e-163	-2.62432e-163	-4.75322e-163	-5.47489e-163	-2.53178e-163	-1.49412e-162	-3.55004e-163	-7.94639e-163	1.90393e-163	1.01046e-163	4.82915e-163	-5.44825e-163	9.51437e-163	-3.62772e-163	-3.50186e-163	1.5534e-163	-7.94322e-164	7.01031e-163	6.96789e-164	-1.25773e-163	3.46176e-163	1.7925e-163	1.01568e-162	1.19732e-163	4.38202e-163	4.7066e-163	5.91907e-163	1.50879e-163	0
-3.42812e-163	-2.38279e-163	1.01679e-163	-2.62432e-163	-4.75322e-163	-5.47489e-163	-2.53178e-163	-1.49412e-162	-3.55004e-163	-7.94639e-163	1.90393e-163	1.01046e-163	4.82915e-163	-5.44825e-163	9.51437e-163	-3.62772e-163	-3.50186e-163	1.5534e-163	-7.94322e-164	7.01031e-163	6.96789e-164	-1.25773e-163	3.46176e-163	1.7925e-163	1.01568e-162	1.19732e-163	4.38202e-163	4.7066e-163	5.91907e-163	1.50879e-163	0
-3.42812e-163	-2.38279e-163	1.01679e-163	-2.62432e-163	-4.75322e-163	-5.47489e-163	-2.53178e-163	-1.49412e-162	-3.55004e-163	-7.94639e-163	1.90393e-163	1.01046e-163	4.82915e-163	-5.44825e-163	9.51437e-163	-3.62772e-163	-3.50186e-163	1.5534e-163	-7.94322e-164	7.01031e-163	6.96789e-164	-1.25773e-163	3.46176e-163	1.7925e-163	1.01568e-162	1.19732e-163	4.38202e-163	4.7066e-163	5.91907e-163	1.50879e-163	0
-3.42812e-163	-2.38279e-163	1.01679e-163	-2.62432e-163	-4.75322e-163	-5.47489e-163	-2.53178e-163	-1.49412e-162	-3.55004e-163	-7.94639e-163	1.90393e-163	1.01046e-163	4.82915e-163	-5.44825e-163	9.51437e-163	-3.62772e-163	-3.50186e-163	1.5534e-163	-7.94322e-164	7.01031e-163	6.96789e-164	-1.25773e-163	3.46176e-163	1.7925e-163	1.01568e-162	1.19732e-163	4.38202e-163	4.7066e-163	5.91907e-163	1.50879e-163	0
-3.42812e-163	-2.38279e-163	1.01679e-163	-2.62432e-163	-4.75322e-163	-5.47489e-163	-2.53178e-163	-1.49412e-162	-3.55004e-163	-7.94639e-163	1.90393e-163	1.01046e-163	4.82915e-163	-5.44825e-163	9.51437e-163	-3.62772e-163	-3.50186e-163	1.5534e-163	-7.94322e-164	7.01031e-163	6.96789e-164	-1.25773e-163	3.46176e-163	1.7925e-163	1.01568e-162	1.19732e-163	4.38202e-163	4.7066e-163	5.91907e-163	1.50879e-163	0
-3.42812e-163	-2.38279e-163	1.01679e-163	-2.62432e-163	-4.75322e-163	-5.47489e-163	-2.53178e-163	-1.49412e-162	-3.55004e-163	-7.94639e-163	1.90393e-163	1.01046e-163	4.82915e-163	-5.44825e-163	9.51437e-163	-3.62772e-163	-3.50186e-163	1.5534e-163	-7.94322e-164	7.01031e-163	6.96789e-164	-1.25773e-163	3.46176e-163	1.7925e-163	1.01568e-162	1.19732e-163	4.38202e-163	4.7066e-163	5.91907e-163	1.50879e-163	0
-3.42812e-163	-2.38279e-163	1.01679e-163	-2.62432e-163	-4.75322e-163	-5.47489e-163	-2.53178e-163	-1.49412e-162	-3.55004e-163	-7.94639e-163	1.90393e-163	1.01046e-163	4.82915e-163	-5.44825e-163	9.51437e-163	-3.62772e-163	-3.50186e-163	1.5534e-163	-7.94322e-164	7.01031e-163	6.96789e-164	-1.25773e-163	3.46176e-163	1.7925e-163	1.01568e-162	1.19732e-163	4.38202e-163	4.7066e-163	5.91907e-163	1.50879e-163	0
-3.42812e-163	-2.38279e-163	1.01679e-163	-2.62432e-163	-4.75322e-163	-5.47489e-163	-2.53178e-163	-1.49412e-162	-3.55004e-163	-7.94639e-163	1.90393e-163	1.01046e-163	4.82915e-163	-5.44825e-163	9.51437e-163	-3.62772e-163	-3.50186e-163	1.5534e-163	-7.94322e-164	7.01031e-163	6.96789e-164	-1.25773e-163	3.46176e-163	1.7925e-163	1.01568e-162	1.19732e-163	4.38202e-163	4.7066e-163	5.91907e-163	1.50879e-163	0
-3.42812e-163	-2.38279e-163	1.01679e-163	-2.62432e-163	-4.75322e-163	-5.47489e-163	-2.53178e-163	-1.49412e-162	-3.55004e-163	-7.94639e-163	1.90393e-163	1.01046e-163	4.82915e-163	-5.44825e-163	9.51437e-163	-3.62772e-163	-3.50186e-163	1.5534e-163	-7.94322e-164	7.01031e-163	6.96789e-164	-1.25773e-163	3.46176e-163	1.7925e-163	1.01568e-162	1.19732e-163	4.38202e-163	4.7066e-163	5.91907e-163	1.50879e-163	0
-3.42812e-163	-2.38279e-163	1.01679e-163	-2.62432e-163	-4.75322e-163	-5.47489e-163	-2.53178e-163	-1.49412e-162	-3.55004e-163	-7.94639e-163	1.90393e-163	1.01046e-163	4.82915e-163	-5.44825e-163	9.51437e-163	-3.62772e-163	-3.50186e-163	1.5534e-163	-7.94322e-164	7.01031e-163	6.96789e-164	-1.25773e-163	3.46176e-163	1.7925e-163	1.01568e-162	1.19732e-163	4.38202e-163	4.7066e-163	5.91907e-163	1.50879e-163	0
-3.42812e-163	-2.38279e-163	1.01679e-163	-2.62432e-163	-4.75322e-163	-5.47489e-163	-2.53178e-163	-1.49412e-162	-3.55004e-163	-7.94639e-163	1.90393e-163	1.01046e-163	4.82915e-163	-5.44825e-163	9.51437e-163	-3.62772e-163	-3.50186e-163	1.5534e-163	-7.94322e-164	7.01031e-163	6.96789e-164	-1.25773e-163	3.46176e-163	1.7925e-163	1.01568e-162	1.19732e-163	4.38202e-163	4.7066e-163	5.91907e-163	1.50879e-163	0
-3.42812e-163	-2.38279e-163	1.01679e-163	-2.62432e-163	-4.75322e-163	-5.47489e-163	-2.53178e-163	-1.49412e-162	-3.55004e-163	-7.94639e-163	1.90393e-163	1.01046e-163	4.82915e-163	-5.44825e-163	9.51437e-163	-3.62772e-163	-3.50186e-163	1.5534e-163	-7.94322e-164	7.01031e-163	6.96789e-164	-1.25773e-163	3.46176e-163	1.7925e-163	1.01568e-162	1.19732e-163	4.38202e-163	4.7066e-163	5.91907e-163	1.50879e-163	0
-3.42812e-163	-2.38279e-163	1.01679e-163	-2.62432e-163	-4.75322e-163	-5.47489e-163	-2.53178e-163	-1.49412e-162	-3.55004e-163	-7.94639e-163	1.90393e-163	1.01046e-163	4.82915e-163	-5.44825e-163	9.51437e-163	-3.62772e-163	-3.50186e-163	1.5534e-163	-7.94322e-164	7.01031e-163	6.96789e-164	-1.25773e-163	3.46176e-163	1.7925e-163	1.01568e-162	1.19732e-163	4.38202e-163	4.7066e-163	5.91907e-163	1.50879e-163	0
-3.42812e-163	-2.38279e-163	1.01679e-163	-2.62432e-163	-4.75322e-163	-5.47489e-163	-2.53178e-163	-1.49412e-162	-3.55004e-163	-7.94639e-163	1.90393e-163	1.01046e-163	4.82915e-163	-5.44825e-163	9.51437e-163	-3.62772e-163	-3.50186e-163	1.5534e-163	-7.94322e-164	7.01031e-163	6.96789e-164	-1.25773e-163	3.46176e-163	1.7925e-163	1.01568e-162	1.19732e-163	4.38202e-163	4.7066e-163	5.91907e-163	1.50879e-163	0
-3.42812e-163	-2.38279e-163	1.01679e-163	-2.62432e-163	-4.75322e-163	-5.47489e-163	-2.53178e-163	-1.49412e-162	-3.55004e-163	-7.94639e-163	1.90393e-163	1.01046e-163	4.82915e-163	-5.44825e-163	9.51437e-163	-3.62772e-163	-3.50186e-163	1.5534e-163	-7.94322e-164	7.01031e-163	6.96789e-164	-1.25773e-163	3.46176e-163	1.7925e-163	1.01568e-162	1.19732e-163	4.38202e-163	4.7066e-163	5.91907e-163	1.50879e-163	0
-3.42812e-163	-2.38279e-163	1.01679e-163	-2.62432e-163	-4.75322e-163	-5.47489e-163	-2.53178e-163	-1.49412e-162	-3.55004e-163	-7.94639e-163	1.90393e-163	1.01046e-163	4.82915e-163	-5.44825e-163	9.51437e-163	-3.62772e-163	-3.50186e-163	1.5534e-163	-7.94322e-164	7.01031e-163	6.96789e-164	-1.25773e-163	3.46176e-163	1.7925e-163	1.01568e-162	1.19732e-163	4.38202e-163	4.7066e-163	5.91907e-163	1.50879e-163	0
-3.42812e-163	-2.38279e-163	1.01679e-163	-2.62432e-163	-4.75322e-163	-5.47489e-163	-2.53178e-163	-1.49412e-162	-3.55004e-163	-7.94639e-163	1.90393e-163	1.01046e-163	4.82915e-163	-5.44825e-163	9.51437e-163	-3.62772e-163	-3.50186e-163	1.5534e-163	-7.94322e-164	7.01031e-163	6.96789e-164	-1.25773e-163	3.46176e-163	1.7925e-163	1.01568e-162	1.19732e-163	4.38202e-163	4.7066e-163	5.91907e-163	1.50879e-163	0
-3.42812e-163	-2.38279e-163	1.01679e-163	-2.62432e-163	-4.75322e-163	-5.47489e-163	-2.53178e-163	-1.49412e-162	-3.55004e-163	-7.94639e-163	1.90393e-163	1.01046e-163	4.82915e-163	-5.44825e-163	9.51437e-163	-3.62772e-163	-3.50186e-163	1.5534e-163	-7.94322e-164	7.01031e-163	6.96789e-164	-1.25773e-163	3.46176e-163	1.7925e-163	1.01568e-162	1.19732e-163	4.38202e-163	4.7066e-163	5.91907e-163	1.50879e-163	0
-3.42812e-163	-2.38279e-163	1.01679e-163	-2.62432e-163	-4.75322e-163	-5.47489e-163	-2.53178e-163	-1.49412e-162	-3.55004e-163	-7.94639e-163	1.90393e-163	1.01046e-163	4.82915e-163	-5.44825e-163	9.51437e-163	-3.62772e-163	-3.50186e-163	1.5534e-163	-7.94322e-164	7.01031e-163	6.96789e-164	-1.25773e-163	3.46176e-163	1.7925e-163	1.01568e-162	1.19732e-163	4.38202e-163	4.7066e-163	5.91907e-163	1.50879e-163	0
-3.42812e-163	-2.38279e-163	1.01679e-163	-2.62432e-163	-4.75322e-163	-5.47489e-163	-2.53178e-163	-1.49412e-162	-3.55004e-163	-7.94639e-163	1.90393e-163	1.01046e-163	4.82915e-163	-5.44825e-163	9.51437e-163	-3.62772e-163	-3.50186e-163	1.5534e-163	-7.94322e-164	7.01031e-163	6.96789e-164	-1.25773e-163	3.46176e-163	1.7925e-163	1.01568e-162	1.19732e-163	4.38202e-163	4.7066e-163	5.91907e-163	1.50879e-163	0
-3.42812e-163	-2.38279e-163	1.01679e-163	-2.62432e-163	-4.75322e-163	-5.47489e-163	-2.53178e-163	-1.49412e-162	-3.55004e-163	-7.94639e-163	1.90393e-163	1.01046e-163	4.82915e-163	-5.44825e-163	9.51437e-163	-3.62772e-163	-3.50186e-163	1.5534e-163	-7.94322e-164	7.01031e-163	6.96789e-164	-1.25773e-163	3.46176e-163	1.7925e-163	1.01568e-162	1.19732e-163	4.38202e-163	4.7066e-163	5.91907e-163	1.50879e-163	0
-3.42812e-163	-2.38279e-163	1.01679e-163	-2.62432e-163	-4.75322e-163	-5.47489e-163	-2.53178e-163	-1.49412e-162	-3.55004e-163	-7.94639e-163	1.90393e-163	1.01046e-163	4.82915e-163	-5.44825e-163	9.51437e-163	-3.62772e-163	-3.50186e-163	1.5534e-163	-7.94322e-164	7.01031e-163	6.96789e-164	-1.25773e-163	3.46176e-163	1.7925e-163	1.01568e-162	1.19732e-163	4.38202e-163	4.7066e-163	5.91907e-163	1.50879e-163	0
-3.42812e-163	-2.38279e-163	1.01679e-163	-2.62432e-163	-4.75322e-163	-5.47489e-163	-2.53178e-163	-1.49412e-162	-3.55004e-163	-7.94639e-163	1.90393e-163	1.01046e-163	4.82915e-163	-5.44825e-163	9.51437e-163	-3.62772e-163	-3.50186e-163	1.5534e-163	-7.94322e-164	7.01031e-163	6.96789e-164	-1.25773e-163	3.46176e-163	1.7925e-163	1.01568e-162	1.19732e-163	4.38202e-163	4.7066e-163	5.91907e-163	1.50879e-163	0
-3.42812e-163	-2.38279e-163	1.01679e-163	-2.62432e-163	-4.75322e-163	-5.47489e-163	-2.53178e-163	-1.49412e-162	-3.55004e-163	-7.94639e-163	1.90393e-163	1.01046e-163	4.82915e-163	-5.44825e-163	9.51437e-163	-3.62772e-163	-3.50186e-163	1.5534e-163	-7.94322e-164	7.01031e-163	6.96789e-164	-1.25773e-163	3.46176e-163	1.7925e-163	1.01568e-162	1.19732e-163	4.38202e-163	4.7066e-163	5.91907e-163	1.50879e-163	0
-3.42812e-163	-2.38279e-163	1.01679e-163	-2.62432e-163	-4.75322e-163	-5.47489e-163	-2.53178e-163	-1.49412e-162	-3.55004e-163	-7.94639e-163	1.90393e-163	1.01046e-163	4.82915e-163	-5.44825e-163	9.51437e-163	-3.62772e-163	-3.50186e-163	1.5534e-163	-7.94322e-164	7.01031e-163	6.96789e-164	-1.25773e-163	3.46176e-163	1.7925e-163	1.01568e-162	1.19732e-163	4.38202e-163	4.7066e-163	5.91907e-163	1.50879e-163	0
-3.42812e-163	-2.38279e-163	1.01679e-163	-2.62432e-163	-4.75322e-163	-5.47489e-163	-2.53178e-163	-1.49412e-162	-3.55004e-163	-7.94639e-163	1.90393e-163	1.01046e-163	4.82915e-163	-5.44825e-163	9.51437e-163	-3.62772e-163	-3.50186e-163	1.5534e-163	-7.94322e-164	7.01031e-163	6.96789e-164	-1.25773e-163	3.46176e-163	1.7925e-163	1.01568e-162	1.19732e-163	4.38202e-163	4.7066e-163	5.91907e-163	1.50879e-163	0
-3.42812e-163	-2.38279e-163	1.01679e-163	-2.62432e-163	-4.75322e-163	-5.47489e-163	-2.53178e-163	-1.49412e-162	-3.55004e-163	-7.94639e-163	1.90393e-163	1.01046e-163	4.82915e-163	-5.44825e-163	9.51437e-163	-3.62772e-163	-3.50186e-163	1.5534e-163	-7.94322e-164	7.01031e-163	6.96789e-164	-1.25773e-163	3.46176e-163	1.7925e-163	1.01568e-162	1.19732e-163	4.38202e-163	4.7066e-163	5.91907e-163	1.50879e-163	0
-3.42812e-163	-2.38279e-163	1.01679e-163	-2.62432e-163	-4.75322e-163	-5.47489e-163	-2.53178e-163	-1.49412e-162	-3.55004e-163	-7.94639e-163	1.90393e-163	1.01046e-163	4.82915e-163	-5.44825e-163	9.51437e-163	-3.62772e-163	-3.50186e-163	1.5534e-163	-7.94322e-164	7.01031e-163	6.96789e-164	-1.25773e-163	3.46176e-163	1.7925e-163	1.01568e-162	1.19732e-163	4.38202e-163	4.7066e-163	5.91907e-163	1.50879e-163	0
-3.42812e-163	-2.38279e-163	1.01679e-163	-2.62432e-163	-4.75322e-163	-5.47489e-163	-2.53178e-163	-1.49412e-162	-3.55004e-163	-7.94639e-163	1.90393e-163	1.01046e-163	4.82915e-163	-5.44825e-163	9.51437e-163	-3.62772e-163	-3.50186e-163	1.5534e-163	-7.94322e-164	7.01031e-163	6.96789e-164	-1.25773e-163	3.46176e-163	1.7925e-163	1.01568e-162	1.19732e-163	4.38202e-163	4.7066e-163	5.91907e-163	1.50879e-163	0
-3.42812e-163	-2.38279e-163	1.01679e-163	-2.62432e-163	-4.75322e-163	-5.47489e-163	-2.53178e-163	-1.49412e-162	-3.55004e-163	-7.94639e-163	1.90393e-163	1.01046e-163	4.82915e-163	-5.44825e-163	9.51437e-163	-3.62772e-163	-3.50186e-163	1.5534e-163	-7.94322e-164	7.01031e-163	6.96789e-164	-1.25773e-163	3.46176e-163	1.7925e-163	1.01568e-162	1.19732e-163	4.38202e-163	4.7066e-163	5.91907e-163	1.50879e-163	0
-3.42812e-163	-2.38279e-163	1.01679e-163	-2.62432e-163	-4.75322e-163	-5.47489e-163	-2.53178e-163	-1.49412e-162	-3.55004e-163	-7.94639e-163	1.90393e-163	1.01046e-163	4.82915e-163	-5.44825e-163	9.51437e-163	-3.62772e-163	-3.50186e-163	1.5534e-163	-7.94322e-164	7.01031e-163	6.96789e-164	-1.25773e-163	3.46176e-163	1.7925e-163	1.01568e-162	1.19732e-163	4.38202e-163	4.7066e-163	5.91907e-163	1.50879e-163	0
-3.42812e-163	-2.38279e-163	1.01679e-163	-2.62432e-163	-4.75322e-163	-5.47489e-163	-2.53178e-163	-1.49412e-162	-3.55004e-163	-7.94639e-163	1.90393e-163	1.01046e-163	4.82915e-163	-5.44825e-163	9.51437e-163	-3.62772e-163	-3.50186e-163	1.5534e-163	-7.94322e-164	7.01031e-163	6.96789e-164	-1.25773e-163	3.46176e-163	1.7925e-163	1.01568e-162	1.19732e-163	4.38202e-163	4.7066e-163	5.91907e-163	1.50879e-163	0
-3.42812e-163	-2.38279e-163	1.01679e-163	-2.62432e-163	-4.75322e-163	-5.47489e-163	-2.53178e-163	-1.49412e-162	-3.55004e-163	-7.94639e-163	1.90393e-163	1.01046e-163	4.82915e-163	-5.44825e-163	9.51437e-163	-3.62772e-163	-3.50186e-163	1.5534e-163	-7.94322e-164	7.01031e-163	6.96789e-164	-1.25773e-163	3.46176e-163	1.7925e-163	1.01568e-162	1.19732e-163	4.38202e-163	4.7066e-163	5.91907e-163	1.50879e-163	0
-3.42812e-163	-2.38279e-163	1.01679e-163	-2.62432e-163	-4.75322e-163	-5.47489e-163	-2.53178e-163	-1.49412e-162	-3.55004e-163	-7.94639e-163	1.90393e-163	1.01046e-163	4.82915e-163	-5.44825e-163	9.51437e-163	-3.62772e-163	-3.50186e-163	1.5534e-163	-7.94322e-164	7.01031e-163	6.96789e-164	-1.25773e-163	3.46176e-163	1.7925e-163	1.01568e-162	1.19732e-163	4.38202e-163	4.7066e-163	5.91907e-163	1.50879e-163	0
-3.42812e-163	-2.38279e-163	1.01679e-163	-2.62432e-163	-4.75322e-163	-5.47489e-163	-2.53178e-163	-1.49412e-162	-3.55004e-163	-7.94639e-163	1.90393e-163	1.01046e-163	4.82915e-163	-5.44825e-163	9.51437e-163	-3.62772e-163	-3.50186e-163	1.5534e-163	-7.94322e-164	7.01031e-163	6.96789e-164	-1.25773e-163	3.46176e-163	1.7925e-163	1.01568e-162	1.19732e-163	4.38202e-163	4.7066e-163	5.91907e-163	1.50879e-163	0
-3.42812e-163	-2.38279e-163	1.01679e-163	-2.62432e-163	-4.75322e-163	-5.47489e-163	-2.53178e-163	-1.49412e-162	-3.55004e-163	-7.94639e-163	1.90393e-163	1.01046e-163	4.82915e-163	-5.44825e-163	9.51437e-163	-3.62772e-163	-3.50186e-163	1.5534e-163	-7.94322e-164	7.01031e-163	6.96789e-164	-1.25773e-163	3.46176e-163	1.7925e-163	1.01568e-162	1.19732e-163	4.38202e-163	4.7066e-163	5.91907e-163	1.50879e-163	0
-3.42812e-163	-2.38279e-163	1.01679e-163	-2.62432e-163	-4.75322e-163	-5.47489e-163	-2.53178e-163	-1.49412e-162	-3.55004e-163	-7.94639e-163	1.90393e-163	1.01046e-163	4.82915e-163	-5.44825e-163	9.51437e-163	-3.62772e-163	-3.50186e-163	1.5534e-163	-7.94322e-164	7.01031e-163	6.96789e-164	-1.25773e-163	3.46176e-163	1.7925e-163	1.01568e-162	1.19732e-163	4.38202e-163	4.7066e-163	5.91907e-163	1.50879e-163	0
-3.42812e-163	-2.38279e-163	1.01679e-163	-2.62432e-163	-4.75322e-163	-5.47489e-163	-2.53178e-163	-1.49412e-162	-3.55004e-163	-7.94639e-163	1.90393e-163	1.01046e-163	4.82915e-163	-5.44825e-163	9.51437e-163	-3.62772e-163	-3.50186e-163	1.5534e-163	-7.94322e-164	7.01031e-163	6.96789e-164	-1.25773e-163	3.46176e-163	1.7925e-163	1.01568e-162	1.19732e-163	4.38202e-163	4.7066e-163	5.91907e-163	1.50879e-163	0
-3.42812e-163	-2.38279e-163	1.01679e-163	-2.62432e-163	-4.75322e-163	-5.47489e-163	-2.53178e-163	-1.49412e-162	-3.55004e-163	-7.94639e-163	1.90393e-163	1.01046e-163	4.82915e-163	-5.44825e-163	9.51437e-163	-3.62772e-163	-3.50186e-163	1.5534e-163	-7.94322e-164	7.01031e-163	6.96789e-164	-1.25773e-163	3.46176e-163	1.7925e-163	1.01568e-162	1.19732e-163	4.38202e-163	4.7066e-163	5.91907e-163	1.50879e-163	0
-3.42812e-163	-2.38279e-163	1.01679e-163	-2.62432e-163	-4.75322e-163	-5.47489e-163	-2.53178e-163	-1.49412e-162	-3.55004e-163	-7.94639e-163	1.90393e-163	1.01046e-163	4.82915e-163	-5.44825e-163	9.51437e-163	-3.62772e-163	-3.50186e-163	1.5534e-163	-7.94322e-164	7.01031e-163	6.96789e-164	-1.25773e-163	3.46176e-163	1.7925e-163	1.01568e-162	1.19732e-163	4.38202e-163	4.7066e-163	5.91907e-163	1.50879e-163	0
-3.42812e-163	-2.38279e-163	1.01679e-163	-2.62432e-163	-4.75322e-163	-5.47489e-163	-2.53178e-163	-1.49412e-162	-3.55004e-163	-7.94639e-163	1.90393e-163	1.01046e-163	4.82915e-163	-5.44825e-163	9.51437e-163	-3.62772e-163	-3.50186e-163	1.5534e-163	-7.94322e-164	7.01031e-163	6.96789e-164	-1.25773e-163	3.46176e-163	1.7925e-163	1.01568e-162	1.19732e-163	4.38202e-163	4.7066e-163	5.91907e-163	1.50879e-163	0
-3.42812e-163	-2.38279e-163	1.01679e-163	-2.62432e-163	-4.75322e-163	-5.47489e-163	-2.53178e-163	-1.49412e-162	-3.55004e-163	-7.94639e-163	1.90393e-163	1.01046e-163	4.82915e-163	-5.44825e-163	9.51437e-163	-3.62772e-163	-3.50186e-163	1.5534e-163	-7.94322e-164	7.01031e-163	6.96789e-164	-1.25773e-163	3.46176e-163	1.7925e-163	1.01568e-162	1.19732e-163	4.38202e-163	4.7066e-163	5.91907e-163	1.50879e-163	0
-3.42812e-163	-2.38279e-163	1.01679e-163	-2.62432e-163	-4.75322e-163	-5.47489e-163	-2.53178e-163	-1.49412e-162	-3.55004e-163	-7.94639e-163	1.90393e-163	1.01046e-163	4.82915e-163	-5.44825e-163	9.51437e-163	-3.62772e-163	-3.50186e-163	1.5534e-163	-7.94322e-164	7.01031e-163	6.96789e-164	-1.25773e-163	3.46176e-163	1.7925e-163	1.01568e-162	1.19732e-163	4.38202e-163	4.7066e-163	5.91907e-163	1.50879e-163	0
-3.42812e-163	-2.38279e-163	1.01679e-163	-2.62432e-163	-4.75322e-163	-5.47489e-163	-2.53178e-163	-1.49412e-162	-3.55004e-163	-7.94639e-163	1.90393e-163	1.01046e-163	4.82915e-163	-5.44825e-163	9.51437e-163	-3.62772e-163	-3.50186e-163	1.5534e-163	-7.94322e-164	7.01031e-163	6.96789e-164	-1.25773e-163	3.46176e-163	1.7925e-163	1.01568e-162	1.19732e-163	4.38202e-163	4.7066e-163	5.91907e-163	1.50879e-163	0
-3.42812e-163	-2.38279e-163	1.01679e-163	-2.62432e-163	-4.75322e-163	-5.47489e-163	-2.53178e-163	-1.49412e-162	-3.55004e-163	-7.94639e-163	1.90393e-163	1.01046e-163	4.82915e-163	-5.44825e-163	9.51437e-163	-3.62772e-163	-3.50186e-163	1.5534e-163	-7.94322e-164	7.01031e-163	6.96789e-164	-1.25773e-163	3.46176e-163	1.7925e-163	1.01568e-162	1.19732e-163	4.38202e-163	4.7066e-163	5.91907e-163	1.50879e-163	0
-3.42812e-163	-2.38279e-163	1.01679e-163	-2.62432e-163	-4.75322e-163	-5.47489e-163	-2.53178e-163	-1.49412e-162	-3.55004e-163	-7.94639e-163	1.90393e-163	1.01046e-163	4.82915e-163	-5.44825e-163	9.51437e-163	-3.62772e-163	-3.50186e-163	1.5534e-163	-7.94322e-164	7.01031e-163	6.96789e-164	-1.25773e-163	3.46176e-163	1.7925e-163	1.01568e-162	1.19732e-163	4.38202e-163	4.7066e-163	5.91907e-163	1.50879e-163	0
-3.42812e-163	-2.38279e-163	1.01679e-163	-2.62432e-163	-4.75322e-163	-5.47489e-163	-2.53178e-163	-1.49412e-162	-3.55004e-163	-7.94639e-163	1.90393e-163	1.01046e-163	4.82915e-163	-5.44825e-163	9.51437e-163	-3.62772e-163	-3.50186e-163	1.5534e-163	-7.94322e-164	7.01031e-163	6.96789e-164	-1.25773e-163	3.46176e-163	1.7925e-163	1.01568e-162	1.19732e-163	4.38202e-163	4.7066e-163	5.91907e-163	1.50879e-163	0
-3.42812e-163	-2.38279e-163	1.01679e-163	-2.62432e-163	-4.75322e-163	-5.47489e-163	-2.53178e-163	-1.49412e-162	-3.55004e-163	-7.94639e-163	1.90393e-163	1.01046e-163	4.82915e-163	-5.44825e-163	9.51437e-163	-3.62772e-163	-3.50186e-163	1.5534e-163	-7.94322e-164	7.01031e-163	6.96789e-164	-1.25773e-163	3.46176e-163	1.7925e-163	1.01568e-162	1.19732e-163	4.38202e-163	4.7066e-163	5.91907e-163	1.50879e-163	0
-3.42812e-163	-2.38279e-163	1.01679e-163	-2.62432e-163	-4.75322e-163	-5.47489e-163	-2.53178e-163	-1.49412e-162	-3.55004e-163	-7.94639e-163	1.90393e-163	1.01046e-163	4.82915e-163	-5.44825e-163	9.51437e-163	-3.62772e-163	-3.50186e-163	1.5534e-163	-7.94322e-164	7.01031e-163	6.96789e-164	-1.25773e-163	3.46176e-163	1.7925e-163	1.01568e-162	1.19732e-163	4.38202e-163	4.7066e-163	5.91907e-163	1.50879e-163	0
-3.42812e-163	-2.38279e-163	1.01679e-163	-2.62432e-163	-4.75322e-163	-5.47489e-163	-2.53178e-163	-1.49412e-162	-3.55004e-163	-7.94639e-163	1.90393e-163	1.01046e-163	4.82915e-163	-5.44825e-163	9.51437e-163	-3.62772e-163	-3.50186e-163	1.5534e-163	-7.94322e-164	7.01031e-163	6.96789e-164	-1.25773e-163	3.46176e-163	1.7925e-163	1.01568e-162	1.19732e-163	4.38202e-163	4.7066e-163	5.91907e-163	1.50879e-163	0
-3.42812e-163	-2.38279e-163	1.01679e-163	-2.62432e-163	-4.75322e-163	-5.47489e-163	-2.53178e-163	-1.49412e-162	-3.55004e-163	-7.94639e-163	1.90393e-163	1.01046e-163	4.82915e-163	-5.44825e-163	9.51437e-163	-3.62772e-163	-3.50186e-163	1.5534e-163	-7.94322e-164	7.01031e-163	6.96789e-164	-1.25773e-163	3.46176e-163	1.7925e-163	1.01568e-162	1.19732e-163	4.38202e-163	4.7066e-163	5.91907e-163	1.50879e-163	0
-3.42812e-163	-2.38279e-163	1.01679e-163	-2.62432e-163	-4.75322e-163	-5.47489e-163	-2.53178e-163	-1.49412e-162	-3.55004e-163	-7.94639e-163	1.90393e-163	1.01046e-163	4.82915e-163	-5.44825e-163	9.51437e-163	-3.62772e-163	-3.50186e-163	1.5534e-163	-7.94322e-164	7.01031e-163	6.96789e-164	-1.25773e-163	3.46176e-163	1.7925e-163	1.01568e-162	1.19732e-163	4.38202e-163	4.7066e-163	5.91907e-163	1.50879e-163	0
-3.42812e-163	-2.38279e-163	1.01679e-163	-2.62432e-163	-4.75322e-163	-5.47489e-163	-2.53178e-163	-1.49412e-162	-3.55004e-163	-7.94639e-163	1.90393e-163	1.01046e-163	4.82915e-163	-5.44825e-163	9.51437e-163	-3.62772e-163	-3.50186e-163	1.5534e-163	-7.94322e-164	7.01031e-163	6.96789e-164	-1.25773e-163	3.46176e-163	1.7925e-163	1.01568e-162	1.19732e-163	4.38202e-163	4.7066e-163	5.91907e-163	1.50879e-163	0
-3.42812e-163	-2.38279e-163	1.01679e-163	-2.62432e-163	-4.75322e-163	-5.47489e-163	-2.53178e-163	-1.49412e-162	-3.55004e-163	-7.94639e-163	1.90393e-163	1.01046e-163	4.82915e-163	-5.44825e-163	9.51437e-163	-3.62772e-163	-3.50186e-163	1.5534e-163	-7.94322e-164	7.01031e-163	6.96789e-164	-1.25773e-163	3.46176e-163	1.7925e-163	1.01568e-162	1.19732e-163	4.38202e-163	4.7066e-163	5.91907e-163	1.50879e-163	0
-3.42812e-163	-2.38279e-163	1.01679e-163	-2.62432e-163	-4.75322e-163	-5.47489e-163	-2.53178e-163	-1.49412e-162	-3.55004e-163	-7.94639e-163	1.90393e-163	1.01046e-163	4.82915e-163	-5.44825e-163	9.51437e-163	-3.62772e-163	-3.50186e-163	1.5534e-163	-7.94322e-164	7.01031e-163	6.96789e-164	-1.25773e-163	3.46176e-163	1.7925e-163	1.01568e-162	1.19732e-163	4.38202e-163	4.7066e-163	5.91907e-163	1.50879e-163	0
-3.42812e-163	-2.38279e-163	1.01679e-163	-2.62432e-163	-4.75322e-163	-5.47489e-163	-2.53178e-163	-1.49412e-162	-3.55004e-163	-7.94639e-163	1.90393e-163	1.01046e-163	4.82915e-163	-5.44825e-163	9.51437e-163	-3.62772e-163	-3.50186e-163	1.5534e-163	-7.94322e-164	7.01031e-163	6.96789e-164	-1.25773e-163	3.46176e-163	1.7925e-163	1.01568e-162	1.19732e-163	4.38202e-163	4.7066e-163	5.91907e-163	1.50879e-163	0
-3.42812e-163	-2.38279e-163	1.01679e-163	-2.62432e-163	-4.75322e-163	-5.47489e-163	-2.53178e-163	-1.49412e-162	-3.55004e-163	-7.94639e-163	1.90393e-163	1.01046e-163	4.82915e-163	-5.44825e-163	9.51437e-163	-3.62772e-163	-3.50186e-163	1.5534e-163	-7.94322e-164	7.01031e-163	6.96789e-164	-1.25773e-163	3.46176e-163	1.7925e-163	1.01568e-162	1.19732e-163	4.38202e-163	4.7066e-163	5.91907e-163	1.50879e-163	0
-3.42812e-163	-2.38279e-163	1.01679e-163	-2.62432e-163	-4.75322e-163	-5.47489e-163	-2.53178e-163	-1.49412e-162	-3.55004e-163	-7.94639e-163	1.90393e-163	1.01046e-163	4.82915e-163	-5.44825e-163	9.51437e-163	-3.62772e-163	-3.50186e-163	1.5534e-163	-7.94322e-164	7.01031e-163	6.96789e-164	-1.25773e-163	3.46176e-163	1.7925e-163	1.01568e-162	1.19732e-163	4.38202e-163	4.7066e-163	5.91907e-163	1.50879e-163	0
-3.42812e-163	-2.38279e-163	1.01679e-163	-2.62432e-163	-4.75322e-163	-5.47489e-163	-2.53178e-163	-1.49412e-162	-3.55004e-163	-7.94639e-163	1.90393e-163	1.01046e-163	4.82915e-163	-5.44825e-163	9.51437e-163	-3.62772e-163	-3.50186e-163	1.5534e-163	-7.94322e-164	7.01031e-163	6.96789e-164	-1.25773e-163	3.46176e-163	1.7925e-163	1.01568e-162	1.19732e-163	4.38202e-163	4.7066e-163	5.91907e-163	1.50879e-163	0
-3.42812e-163	-2.38279e-163	1.01679e-163	-2.62432e-163	-4.75322e-163	-5.47489e-163	-2.53178e-163	-1.49412e-162	-3.55004e-163	-7.94639e-163	1.90393e-163	1.01046e-163	4.82915e-163	-5.44825e-163	9.51437e-163	-3.62772e-163	-3.50186e-163	1.5534e-163	-7.94322e-164	7.01031e-163	6.96789e-164	-1.25773e-163	3.46176e-163	1.7925e-163	1.01568e-162	1.19732e-163	4.38202e-163	4.7066e-163	5.91907e-163	1.50879e-163	0
-3.42812e-163	-2.38279e-163	1.01679e-163	-2.62432e-163	-4.75322e-163	-5.47489e-163	-2.53178e-163	-1.49412e-162	-3.55004e-163	-7.94639e-163	1.90393e-163	1.01046e-163	4.82915e-163	-5.44825e-163	9.51437e-163	-3.62772e-163	-3.50186e-163	1.5534e-163	-7.94322e-164	7.01031e-163	6.96789e-164	-1.25773e-163	3.46176e-163	1.7925e-163	1.01568e-162	1.19732e-163	4.38202e-163	4.7066e-163	5.91907e-163	1.50879e-163	0
-3.42812e-163	-2.38279e-163	1.01679e-163	-2.62432e-163	-4.75322e-163	-5.47489e-163	-2.53178e-163	-1.49412e-162	-3.55004e-163	-7.94639e-163	1.90393e-163	1.01046e-163	4.82915e-163	-5.44825e-163	9.51437e-163	-3.62772e-163	-3.50186e-163	1.5534e-163	-7.94322e-164	7.01031e-163	6.96789e-164	-1.25773e-163	3.46176e-163	1.7925e-163	1.01568e-162	1.19732e-163	4.38202e-163	4.7066e-163	5.91907e-163	1.50879e-163	0
-3.42812e-163	-2.38279e-163	1.01679e-163	-2.62432e-163	-4.75322e-163	-5.47489e-163	-2.53178e-163	-1.49412e-162	-3.55004e-163	-7.94639e-163	1.90393e-163	1.01046e-163	4.82915e-163	-5.44825e-163	9.51437e-163	-3.62772e-163	-3.50186e-163	1.5534e-163	-7.94322e-164	7.01031e-163	6.96789e-164	-1.25773e-163	3.46176e-163	1.7925e-163	1.01568e-162	1.19732e-163	4.38202e-163	4.7066e-163	5.91907e-163	1.50879e-163	0
-3.42812e-163	-2.38279e-163	1.01679e-163	-2.62432e-163	-4.75322e-163	-5.47489e-163	-2.53178e-163	-1.49412e-162	-3.55004e-163	-7.94639e-163	1.90393e-163	1.01046e-163	4.82915e-163	-5.44825e-163	9.51437e-163	-3.62772e-163	-3.50186e-163	1.5534e-163	-7.94322e-164	7.01031e-163	6.96789e-164	-1.25773e-163	3.46176e-163	1.7925e-163	1.01568e-162	1.19732e-163	4.38202e-163	4.7066e-163	5.91907e-163	1.50879e-163	0
-3.42812e-163	-2.38279e-163	1.01679e-163	-2.62432e-163	-4.75322e-163	-5.47489e-163	-2.53178e-163	-1.49412e-162	-3.55004e-163	-7.94639e-163	1.90393e-163	1.01046e-163	4.82915e-163	-5.44825e-163	9.51437e-163	-3.62772e-163	-3.50186e-163	1.5534e-163	-7.94322e-164	7.01031e-163	6.96789e-164	-1.25773e-163	3.46176e-163	1.7925e-163	1.01568e-162	1.19732e-163	4.38202e-163	4.7066e-163	5.91907e-163	1.50879e-163	0
-3.42812e-163	-2.38279e-163	1.01679e-163	-2.62432e-163	-4.75322e-163	-5.47489e-163	-2.53178e-163	-1.49412e-162	-3.55004e-163	-7.94639e-163	1.90393e-163	1.01046e-163	4.82915e-163	-5.44825e-163	9.51437e-163	-3.62772e-163	-3.50186e-163	1.5534e-163	-7.94322e-164	7.01031e-163	6.96789e-164	-1.25773e-163	3.46176e-163	1.7925e-163	1.01568e-162	1.19732e-163	4.38202e-163	4.7066e-163	5.91907e-163	1.50879e-163	0
-3.42812e-163	-2.38279e-163	1.01679e-163	-2.62432e-163	-4.75322e-163	-5.47489e-163	-2.53178e-163	-1.49412e-162	-3.55004e-163	-7.94639e-163	1.90393e-163	1.01046e-163	4.82915e-163	-5.44825e-163	9.51437e-163	-3.62772e-163	-3.50186e-163	1.5534e-163	-7.94322e-164	7.01031e-163	6.96789e-164	-1.25773e-163	3.46176e-163	1.7925e-163	1.01568e-162	1.19732e-163	4.38202e-163	4.7066e-163	5.91907e-163	1.50879e-163	0
-3.42812e-163	-2.38279e-163	1.01679e-163	-2.62432e-163	-4.75322e-163	-5.47489e-163	-2.53178e-163	-1.49412e-162	-3.55004e-163	-7.94639e-163	1.90393e-163	1.01046e-163	4.82915e-163	-5.44825e-163	9.51437e-163	-3.62772e-163	-3.50186e-163	1.5534e-163	-7.94322e-164	7.01031e-163	6.96789e-164	-1.25773e-163	3.46176e-163	1.7925e-163	1.01568e-162	1.19732e-163	4.38202e-163	4.7066e-163	5.91907e-163	1.50879e-163	0
-3.42812e-163	-2.38279e-163	1.01679e-163	-2.62432e-163	-4.75322e-163	-5.47489e-163	-2.53178e-163	-1.49412e-162	-3.55004e-163	-7.94639e-163	1.90393e-163	1.01046e-163	4.82915e-163	-5.44825e-163	9.51437e-163	-3.62772e-163	-3.50186e-163	1.5534e-163	-7.94322e-164	7.01031e-163	6.96789e-164	-1.25773e-163	3.46176e-163	1.7925e-163	1.01568e-162	1.19732e-163	4.38202e-163	4.7066e-163	5.91907e-163	1.50879e-163	0
-3.42812e-163	-2.38279e-163	1.01679e-163	-2.62432e-163	-4.75322e-163	-5.47489e-163	-2.53178e-163	-1.49412e-162	-3.55004e-163	-7.94639e-163	1.90393e-163	1.01046e-163	4.82915e-163	-5.44825e-163	9.51437e-163	-3.62772e-163	-3.50186e-163	1.5534e-163	-7.94322e-164	7.01031e-163	6.96789e-164	-1.25773e-163	3.46176e-163	1.7925e-163	1.01568e-162	1.19732e-163	4.38202e-163	4.7066e-163	5.91907e-163	1.50879e-163	0
-3.42812e-163	-2.38279e-163	1.01679e-163	-2.62432e-163	-4.75322e-163	-5.47489e-163	-2.53178e-163	-1.49412e-162	-3.55004e-163	-7.94639e-163	1.90393e-163	1.01046e-163	4.82915e-163	-5.44825e-163	9.51437e-163	-3.62772e-163	-3.50186e-163	1.5534e-163	-7.94322e-164	7.01031e-163	6.96789e-164	-1.25773e-163	3.46176e-163	1.7925e-163	1.01568e-162	1.19732e-163	4.38202e-163	4.7066e-163	5.91907e-163	1.50879e-163	0
-3.42812e-163	-2.38279e-163	1.01679e-163	-2.62432e-163	-4.75322e-163	-5.47489e-163	-2.53178e-163	-1.49412e-162	-3.55004e-163	-7.94639e-163	1.90393e-163	1.01046e-163	4.82915e-163	-5.44825e-163	9.51437e-163	-3.62772e-163	-3.50186e-163	1.5534e-163	-7.94322e-164	7.01031e-163	6.96789e-164	-1.25773e-163	3.46176e-163	1.7925e-163	1.01568e-162	1.19732e-163	4.38202e-163	4.7066e-163	5.91907e-163	1.50879e-163	0
-3.42812e-163	-2.38279e-163	1.01679e-163	-2.62432e-163	-4.75322e-163	-5.47489e-163	-2.53178e-163	-1.49412e-162	-3.55004e-163	-7.94639e-163	1.90393e-163	1.01046e-163	4.82915e-163	-5.44825e-163	9.51437e-163	-3.62772e-163	-3.50186e-163	1.5534e-163	-7.94322e-164	7.01031e-163	6.96789e-164	-1.25773e-163	3.46176e-163	1.7925e-163	1.01568e-162	1.19732e-163	4.38202e-163	4.7066e-163	5.91907e-163	1.50879e-163	0
-3.42812e-163	-2.38279e-163	1.01679e-163	-2.62432e-163	-4.75322e-163	-5.47489e-163	-2.53178e-163	-1.49412e-162	-3.55004e-163	-7.94639e-163	1.90393e-163	1.01046e-163	4.82915e-163	-5.44825e-163	9.51437e-163	-3.62772e-163	-3.50186e-163	1.5534e-163	-7.94322e-164	7.01031e-163	6.96789e-164	-1.25773e-163	3.46176e-163	1.7925e-163	1.01568e-162	1.19732e-163	4.38202e-163	4.7066e-163	5.91907e-163	1.50879e-163	0
-3.42812e-163	-2.38279e-163	1.01679e-163	-2.62432e-163	-4.75322e-163	-5.47489e-163	-2.53178e-163	-1.49412e-162	-3.55004e-163	-7.94639e-163	1.90393e-163	1.01046e-163	4.82915e-163	-5.44825e-163	9.51437e-163	-3.62772e-163	-3.50186e-163	1.5534e-163	-7.94322e-164	7.01031e-163	6.96789e-164	-1.25773e-163	3.46176e-163	1.7925e-163	1.01568e-162	1.19732e-163	4.38202e-163	4.7066e-163	5.91907e-163	1.50879e-163	0
-3.42812e-163	-2.38279e-163	1.01679e-163	-2.62432e-163	-4.75322e-163	-5.47489e-163	-2.53178e-163	-1.49412e-162	-3.55004e-163	-7.94639e-163	1.90393e-163	1.01046e-163	4.82915e-163	-5.44825e-163	9.51437e-163	-3.62772e-163	-3.50186e-163	1.5534e-163	-7.94322e-164	7.01031e-163	6.96789e-164	-1.25773e-163	3.46176e-163	1.7925e-163	1.01568e-162	1.19732e-163	4.38202e-163	4.7066e-163	5.91907e-163	1.50879e-163	0
-3.42812e-163	-2.38279e-163	1.01679e-163	-2.62432e-163	-4.75322e-163	-5.47489e-163	-2.53178e-163	-1.49412e-162	-3.55004e-163	-7.94639e-163	1.90393e-163	1.01046e-163	4.82915e-163	-5.44825e-163	9.51437e-163	-3.62772e-163	-3.50186e-163	1.5534e-163	-7.94322e-164	7.01031e-163	6.96789e-164	-1.25773e-163	3.46176e-163	1.7925e-163	1.01568e-162	1.19732e-163	4.38202e-163	4.7066e-163	5.91907e-163	1.50879e-163	0
-3.42812e-163	-2.38279e-163	1.01679e-163	-2.62432e-163	-4.75322e-163	-5.47489e-163	-2.53178e-163	-1.49412e-162	-3.55004e-163	-7.94639e-163	1.90393e-163	1.01046e-163	4.82915e-163	-5.44825e-163	9.51437e-163	-3.62772e-163	-3.50186e-163	1.5534e-163	-7.94322e-164	7.01031e-163	6.96789e-164	-1.25773e-163	3.46176e-163	1.7925e-163	1.01568e-162	1.19732e-163	4.38202e-163	4.7066e-163	5.91907e-163	1.50879e-163	0
-3.42812e-163	-2.38279e-163	1.01679e-163	-2.62432e-163	-4.75322e-163	-5.47489e-163	-2.53178e-163	-1.49412e-162	-3.55004e-163	-7.94639e-163	1.90393e-163	1.01046e-163	4.82915e-163	-5.44825e-163	9.51437e-163	-3.62772e-163	-3.50186e-163	1.5534e-163	-7.94322e-164	7.01031e-163	6.96789e-164	-1.25773e-163	3.46176e-163	1.7925e-163	1.01568e-162	1.19732e-163	4.38202e-163	4.7066e-163	5.91907e-163	1.50879e-163	0
-3.42812e-163	-2.38279e-163	1.01679e-163	-2.62432e-163	-4.75322e-163	-5.47489e-163	-2.53178e-163	-1.49412e-162	-3.55004e-163	-7.94639e-163	1.90393e-163	1.01046e-163	4.82915e-163	-5.44825e-163	9.51437e-163	-3.62772e-163	-3.50186e-163	1.5534e-163	-7.94322e-164	7.01031e-163	6.96789e-164	-1.25773e-163	3.46176e-163	1.7925e-163	1.01568e-162	1.19732e-163	4.38202e-163	4.7066e-163	5.91907e-163	1.50879e-163	0
-3.42812e-163	-2.38279e-163	1.01679e-163	-2.62432e-163	-4.75322e-163	-5.47489e-163	-2.53178e-163	-1.49412e-162	-3.55004e-163	-7.94639e-163	1.90393e-163	1.01046e-163	4.82915e-163	-5.44825e-163	9.51437e-163	-3.62772e-163	-3.50186e-163	1.5534e-163	-7.94322e-164	7.01031e-163	6.96789e-164	-1.25773e-163	3.46176e-163	1.7925e-163	1.01568e-162	1.19732e-163	4.38202e-163	4.7066e-163	5.91907e-163	1.50879e-163	0
-3.42812e-163	-2.38279e-163	1.01679e-163	-2.62432e-163	-4.75322e-163	-5.47489e-163	-2.53178e-163	-1.49412e-162	-3.55004e-163	-7.94639e-163	1.90393e-163	1.01046e-163	4.82915e-163	-5.44825e-163	9.51437e-163	-3.62772e-163	-3.50186e-163	1.5534e-163	-7.94322e-164	7.01031e-163	6.96789e-164	-1.25773e-163	3.46176e-163	1.7925e-163	1.01568e-162	1.19732e-163	4.38202e-163	4.7066e-163	5.91907e-163	1.50879e-163	0
-3.42812e-163	-2.38279e-163	1.01679e-163	-2.62432e-163	-4.75322e-163	-5.47489e-163	-2.53178e-163	-1.49412e-162	-3.55004e-163	-7.94639e-163	1.90393e-163	1.01046e-163	4.82915e-163	-5.44825e-163	9.51437e-163	-3.62772e-163	-3.50186e-163	1.5534e-163	-7.94322e-164	7.01031e-163	6.96789e-164	-1.25773e-163	3.46176e-163	1.7925e-163	1.01568e-162	1.19732e-163	4.38202e-163	4.7066e-163	5.91907e-163	1.50879e-163	0
-3.42812e-163	-2.38279e-163	1.01679e-163	-2.62432e-163	-4.75322e-163	-5.47489e-163	-2.53178e-163	-1.49412e-162	-3.55004e-163	-7.94639e-163	1.90393e-163	1.01046e-163	4.82915e-163	-5.44825e-163	9.51437e-163	-3.62772e-163	-3.50186e-163	1.5534e-163	-7.94322e-164	7.01031e-163	6.96789e-164	-1.25773e-163	3.46176e-163	1.7925e-163	1.01568e-162	1.19732e-163	4.38202e-163	4.7066e-163	5.91907e-163	1.50879e-163	0
-3.42812e-163	-2.38279e-163	1.01679e-163	-2.62432e-163	-4.75322e-163	-5.47489e-163	-2.53178e-163	-1.49412e-162	-3.55004e-163	-7.94639e-163	1.90393e-163	1.01046e-163	4.82915e-163	-5.44825e-163	9.51437e-163	-3.62772e-163	-3.50186e-163	1.5534e-163	-7.94322e-164	7.01031e-163	6.96789e-164	-1.25773e-163	3.46176e-163	1.7925e-163	1.01568e-162	1.19732e-163	4.38202e-163	4.7066e-163	5.91907e-163	1.50879e-163	0
-3.42812e-163	-2.38279e-163	1.01679e-163	-2.62432e-163	-4.75322e-163	-5.47489e-163	-2.53178e-163	-1.49412e-162	-3.55004e-163	-7.94639e-163	1.90393e-163	1.01046e-163	4.82915e-163	-5.44825e-163	9.51437e-163	-3.62772e-163	-3.50186e-163	1.5534e-163	-7.94322e-164	7.01031e-163	6.96789e-164	-1.25773e-163	3.46176e-163	1.7925e-163	1.01568e-162	1.19732e-163	4.38202e-163	4.7066e-163	5.91907e-163	1.50879e-163	0
-3.42812e-163	-2.38279e-163	1.01679e-163	-2.62432e-163	-4.75322e-163	-5.47489e-163	-2.53178e-163	-1.49412e-162	-3.55004e-163	-7.94639e-163	1.90393e-163	1.01046e-163	4.82915e-163	-5.44825e-163	9.51437e-163	-3.62772e-163	-3.50186e-163	1.5534e-163	-7.94322e-164	7.01031e-163	6.96789e-164	-1.25773e-163	3.46176e-163	1.7925e-163	1.01568e-162	1.19732e-163	4.38202e-163	4.7066e-163	5.91907e-163	1.50879e-163	0
-3.42812e-163	-2.38279e-163	1.01679e-163	-2.62432e-163	-4.75322e-163	-5.47489e-163	-2.53178e-163	-1.49412e-162	-3.55004e-163	-7.94639e-163	1.90393e-163	1.01046e-163	4.82915e-163	-5.44825e-163	9.51437e-163	-3.62772e-163	-3.50186e-163	1.5534e-163	-7.94322e-164	7.01031e-163	6.96789e-164	-1.25773e-163	3.46176e-163	1.7925e-163	1.01568e-162	1.19732e-163	4.38202e-163	4.7066e-163	5.91907e-163	1.50879e-163	0
-3.42812e-163	-2.38279e-163	1.01679e-163	-2.62432e-163	-4.75322e-163	-5.47489e-163	-2.53178e-163	-1.49412e-162	-3.55004e-163	-7.94639e-163	1.90393e-163	1.01046e-163	4.82915e-163	-5.44825e-163	9.51437e-163	-3.62772e-163	-3.50186e-163	1.5534e-163	-7.94322e-164	7.01031e-163	6.96789e-164	-1.25773e-163	3.46176e-163	1.7925e-163	1.01568e-162	1.19732e-163	4.38202e-163	4.7066e-163	5.91907e-163	1.50879e-163	0
-3.42812e-163	-2.38279e-163	1.01679e-163	-2.62432e-163	-4.75322e-163	-5.47489e-163	-2.53178e-163	-1.49412e-162	-3.55004e-163	-7.94639e-163	1.90393e-163	1.01046e-163	4.82915e-163	-5.44825e-163	9.51437e-163	-3.62772e-163	-3.50186e-163	1.5534e-163	-7.94322e-164	7.01031e-163	6.96789e-164	-1.25773e-163	3.46176e-163	1.7925e-163	1.01568e-162	1.19732e-163	4.38202e-163	4.7066e-163	5.91907e-163	1.50879e-163	0
-3.42812e-163	-2.38279e-163	1.01679e-163	-2.62432e-163	-4.75322e-163	-5.47489e-163	-2.53178e-163	-1.49412e-162	-3.55004e-163	-7.94639e-163	1.90393e-163	1.01046e-163	4.82915e-163	-5.44825e-163	9.51437e-163	-3.62772e-163	-3.50186e-163	1.5534e-163	-7.94322e-164	7.01031e-163	6.96789e-164	-1.25773e-163	3.46176e-163	1.7925e-163	1.01568e-162	1.19732e-163	4.38202e-163	4.7066e-163	5.91907e-163	1.50879e-163	0
-3.42812e-163	-2.38279e-163	1.01679e-163	-2.62432e-163	-4.75322e-163	-5.47489e-163	-2.53178e-163	-1.49412e-162	-3.55004e-163	-7.94639e-163	1.90393e-163	1.01046e-163	4.82915e-163	-5.44825e-163	9.51437e-163	-3.62772e-163	-3.50186e-163	1.5534e-163	-7.94322e-164	7.01031e-163	6.96789e-164	-1.25773e-163	3.46176e-163	1.7925e-163	1.01568e-162	1.19732e-163	4.38202e-163	4.7066e-163	5.91907e-163	1.50879e-163	0
-3.42812e-163	-2.38279e-163	1.01679e-163	-2.62432e-163	-4.75322e-163	-5.47489e-163	-2.53178e-163	-1.49412e-162	-3.55004e-163	-7.94639e-163	1.90393e-163	1.01046e-163	4.82915e-163	-5.44825e-163	9.51437e-163	-3.62772e-163	-3.50186e-163	1.5534e-163	-7.94322e-164	7.01031e-163	6.96789e-164	-1.25773e-163	3.46176e-163	1.7925e-163	1.01568e-162	1.19732e-163	4.38202e-163	4.7066e-163	5.91907e-163	1.50879e-163	0
-3.42812e-163	-2.38279e-163	1.01679e-163	-2.62432e-163	-4.75322e-163	-5.47489e-163	-2.53178e-163	-1.49412e-162	-3.55004e-163	-7.94639e-163	1.90393e-163	1.01046e-163	4.82915e-163	-5.44825e-163	9.51437e-163	-3.62772e-163	-3.50186e-163	1.5534e-163	-7.94322e-164	7.01031e-163	6.96789e-164	-1.25773e-163	3.46176e-163	1.7925e-163	1.01568e-162	1.19732e-163	4.38202e-163	4.7066e-163	5.91907e-163	1.50879e-163	0
-3.42812e-163	-2.38279e-163	1.01679e-163	-2.62432e-163	-4.75322e-163	-5.47489e-163	-2.53178e-163	-1.49412e-162	-3.55004e-163	-7.94639e-163	1.90393e-163	1.01046e-163	4.82915e-163	-5.44825e-163	9.51437e-163	-3.62772e-163	-3.50186e-163	1.5534e-163	-7.94322e-164	7.01031e-163	6.96789e-164	-1.25773e-163	3.46176e-163	1.7925e-163	1.01568e-162	1.19732e-163	4.38202e-163	4.7066e-163	5.91907e-163	1.50879e-163	0
-3.42812e-163	-2.38279e-163	1.01679e-163	-2.62432e-163	-4.75322e-163	-5.47489e-163	-2.53178e-163	-1.49412e-162	-3.55004e-163	-7.94639e-163	1.90393e-163	1.01046e-163	4.82915e-163	-5.44825e-163	9.51437e-163	-3.62772e-163	-3.50186e-163	1.5534e-163	-7.94322e-164	7.01031e-163	6.96789e-164	-1.25773e-163	3.46176e-163	1.7925e-163	1.01568e-162	1.19732e-163	4.38202e-163	4.7066e-163	5.91907e-163	1.50879e-163	0
-3.42812e-163	-2.38279e-163	1.01679e-163	-2.62432e-163	-4.75322e-163	-5.47489e-163	-2.53178e-163	-1.49412e-162	-3.55004e-163	-7.94639e-163	1.90393e-163	1.01046e-163	4.82915e-163	-5.44825e-163	9.51437e-163	-3.62772e-163	-3.50186e-163	1.5534e-163	-7.94322e-164	7.01031e-163	6.96789e-164	-1.25773e-163	3.46176e-163	1.7925e-163	1.01568e-162	1.19732e-163	4.38202e-163	4.7066e-163	5.91907e-163	1.50879e-163	0
-3.42812e-163	-2.38279e-163	1.01679e-163	-2.62432e-163	-4.75322e-163	-5.47489e-163	-2.53178e-163	-1.49412e-162	-3.55004e-163	-7.94639e-163	1.90393e-163	1.01046e-163	4.82915e-163	-5.44825e-163	9.51437e-163	-3.62772e-163	-3.50186e-163	1.5534e-163	-7.94322e-164	7.01031e-163	6.96789e-164	-1.25773e-163	3.46176e-163	1.7925e-163	1.01568e-162	1.19732e-163	4.38202e-163	4.7066e-163	5.91907e-163	1.50879e-163	0
-3.42812e-163	-2.38279e-163	1.01679e-163	-2.62432e-163	-4.75322e-163	-5.47489e-163	-2.53178e-163	-1.49412e-162	-3.55004e-163	-7.94639e-163	1.90393e-163	1.01046e-163	4.82915e-163	-5.44825e-163	9.51437e-163	-3.62772e-163	-3.50186e-163	1.5534e-163	-7.94322e-164	7.01031e-163	6.96789e-164	-1.25773e-163	3.46176e-163	1.7925e-163	1.01568e-162	1.19732e-163	4.38202e-163	4.7066e-163	5.91907e-163	1.50879e-163	0
-3.42812e-163	-2.38279e-163	1.01679e-163	-2.62432e-163	-4.75322e-163	-5.47489e-163	-2.53178e-163	-1.49412e-162	-3.55004e-163	-7.94639e-163	1.90393e-163	1.01046e-163	4.82915e-163	-5.44825e-163	9.51437e-163	-3.62772e-163	-3.50186e-163	1.5534e-163	-7.94322e-164	7.01031e-163	6.96789e-164	-1.25773e-163	3.46176e-163	1.7925e-163	1.01568e-162	1.19732e-163	4.38202e-163	4.7066e-163	5.91907e-163	1.50879e-163	0
-3.42812e-163	-2.38279e-163	1.01679e-163	-2.62432e-163	-4.75322e-163	-5.47489e-163	-2.53178e-163	-1.49412e-162	-3.55004e-163	-7.94639e-163	1.90393e-163	1.01046e-163	4.82915e-163	-5.44825e-163	9.51437e-163	-3.62772e-163	-3.50186e-163	1.5534e-163	-7.94322e-164	7.01031e-163	6.96789e-164	-1.25773e-163	3.46176e-163	1.7925e-163	1.01568e-162	1.19732e-163	4.38202e-163	4.7066e-163	5.91907e-163	1.50879e-163	0
-3.42812e-163	-2.38279e-163	1.01679e-163	-2.62432e-163	-4.75322e-163	-5.47489e-163	-2.53178e-163	-1.49412e-162	-3.55004e-163	-7.94639e-163	1.90393e-163	1.01046e-163	4.82915e-163	-5.44825e-163	9.51437e-163	-3.62772e-163	-3.50186e-163	1.5534e-163	-7.94322e-164	7.01031e-163	6.96789e-164	-1.25773e-163	3.46176e-163	1.7925e-163	1.01568e-162	1.19732e-163	4.38202e-163	4.7066e-163	5.91907e-163	1.50879e-163	0
-3.42812e-163	-2.38279e-163	1.01679e-163	-2.62432e-163	-4.75322e-163	-5.47489e-163	-2.53178e-163	-1.49412e-162	-3.55004e-163	-7.94639e-163	1.90393e-163	1.01046e-163	4.82915e-163	-5.44825e-163	9.51437e-163	-3.62772e-163	-3.50186e-163	1.5534e-163	-7.94322e-164	7.01031e-163	6.96789e-164	-1.25773e-163	3.46176e-163	1.7925e-163	1.01568e-162	1.19732e-163	4.38202e-163	4.7066e-163	5.91907e-163	1.50879e-163	0
-3.42812e-163	-2.38279e-163	1.01679e-163	-2.62432e-163	-4.75322e-163	-5.47489e-163	-2.53178e-163	-1.49412e-162	-3.55004e-163	-7.94639e-163	1.90393e-163	1.01046e-163	4.82915e-163	-5.44825e-163	9.51437e-163	-3.62772e-163	-3.50186e-163	1.5534e-163	-7.94322e-164	7.01031e-163	6.96789e-164	-1.25773e-163	3.46176e-163	1.7925e-163	1.01568e-162	1.19732e-163	4.38202e-163	4.7066e-163	5.91907e-163	1.50879e-163	0
-3.42812e-163	-2.38279e-163	1.01679e-163	-2.62432e-163	-4.75322e-163	-5.47489e-163	-2.53178e-163	-1.49412e-162	-3.55004e-163	-7.94639e-163	1.90393e-163	1.01046e-163	4.82915e-163	-5.44825e-163	9.51437e-163	-3.62772e-163	-3.50186e-163	1.5534e-163	-7.94322e-164	7.01031e-163	6.96789e-164	-1.25773e-163	3.46176e-163	1.7925e-163	1.01568e-162	1.19732e-163	4.38202e-163	4.7066e-163	5.91907e-163	1.50879e-163	0
-3.42812e-163	-2.38279e-163	1.01679e-163	-2.62432e-163	-4.75322e-163	-5.47489e-163	-2.53178e-163	-1.49412e-162	-3.55004e-163	-7.94639e-163	1.90393e-163	1.01046e-163	4.82915e-163	-5.44825e-163	9.51437e-163	-3.62772e-163	-3.50186e-163	1.5534e-163	-7.94322e-164	7.01031e-163	6.96789e-164	-1.25773e-163	3.46176e-163	1.7925e-163	1.01568e-162	1.19732e-163	4.38202e-163	4.7066e-163	5.91907e-163	1.50879e-163	0
-3.42812e-163	-2.38279e-163	1.01679e-163	-2.62432e-163	-4.75322e-163	-5.47489e-163	-2.53178e-163	-1.49412e-162	-3.55004e-163	-7.94639e-163	1.90393e-163	1.01046e-163	4.82915e-163	-5.44825e-163	9.51437e-163	-3.62772e-163	-3.50186e-163	1.5534e-163	-7.94322e-164	7.01031e-163	6.96789e-164	-1.25773e-163	3.46176e-163	1.7925e-163	1.01568e-162	1.19732e-163	4.38202e-163	4.7066e-163	5.91907e-163	1.50879e-163	0
-3.42812e-163	-2.38279e-163	1.01679e-163	-2.62432e-163	-4.75322e-163	-5.47489e-163	-2.53178e-163	-1.49412e-162	-3.55004e-163	-7.94639e-163	1.90393e-163	1.01046e-163	4.82915e-163	-5.44825e-163	9.51437e-163	-3.62772e-163	-3.50186e-163	1.5534e-163	-7.94322e-164	7.01031e-163	6.96789e-164	-1.25773e-163	3.46176e-163	1.7925e-163	1.01568e-162	1.19732e-163	4.38202e-163	4.7066e-163	5.91907e-163	1.50879e-163	0
-3.42812e-163	-2.38279e-163	1.01679e-163	-2.62432e-163	-4.75322e-163	-5.47489e-163	-2.53178e-163	-1.49412e-162	-3.55004e-163	-7.94639e-163	1.90393e-163	1.01046e-163	4.82915e-163	-5.44825e-163	9.51437e-163	-3.62772e-163	-3.50186e-163	1.5534e-163	-7.94322e-164	7.01031e-163	6.96789e-164	-1.25773e-163	3.46176e-163	1.7925e-163	1.01568e-162	1.19732e-163	4.38202e-163	4.7066e-163	5.91907e-163	1.50879e-163	0
-3.42812e-163	-2.38279e-163	1.01679e-163	-2.62432e-163	-4.75322e-163	-5.47489e-163	-2.53178e-163	-1.49412e-162	-3.55004e-163	-7.94639e-163	1.90393e-163	1.01046e-163	4.82915e-163	-5.44825e-163	9.51437e-163	-3.62772e-163	-3.50186e-163	1.5534e-163	-7.94322e-164	7.01031e-163	6.96789e-164	-1.25773e-163	3.46176e-163	1.7925e-163	1.01568e-162	1.19732e-163	4.38202e-163	4.7066e-163	5.91907e-163	1.50879e-163	0
-3.42812e-163	-2.38279e-163	1.01679e-163	-2.62432e-163	-4.75322e-163	-5.47489e-163	-2.53178e-163	-1.49412e-162	-3.55004e-163	-7.94639e-163	1.90393e-163	1.01046e-163	4.82915e-163	-5.44825e-163	9.51437e-163	-3.62772e-163	-3.50186e-163	1.5534e-163	-7.94322e-164	7.01031e-163	6.96789e-164	-1.25773e-163	3.46176e-163	1.7925e-163	1.01568e-162	1.19732e-163	4.38202e-163	4.7066e-163	5.91907e-163	1.50879e-163	0
-3.42812e-163	-2.38279e-163	1.01679e-163	-2.62432e-163	-4.75322e-163	-5.47489e-163	-2.53178e-163	-1.49412e-162	-3.55004e-163	-7.94639e-163	1.90393e-163	1.01046e-163	4.82915e-163	-5.44825e-163	9.51437e-163	-3.62772e-163	-3.50186e-163	1.5534e-163	-7.94322e-164	7.01031e-163	6.96789e-164	-1.25773e-163	3.46176e-163	1.7925e-163	1.01568e-162	1.19732e-163	4.38202e-163	4.7066e-163	5.91907e-163	1.50879e-163	0
-3.42812e-163	-2.38279e-163	1.01679e-163	-2.62432e-163	-4.75322e-163	-5.47489e-163	-2.53178e-163	-1.49412e-162	-3.55004e-163	-7.94639e-163	1.90393e-163	1.01046e-163	4.82915e-163	-5.44825e-163	9.51437e-163	-3.62772e-163	-3.50186e-163	1.5534e-163	-7.94322e-164	7.01031e-163	6.96789e-164	-1.25773e-163	3.46176e-163	1.7925e-163	1.01568e-162	1.19732e-163	4.38202e-163	4.7066e-163	5.91907e-163	1.50879e-163	0
-3.42812e-163	-2.38279e-163	1.01679e-163	-2.62432e-163	-4.75322e-163	-5.47489e-163	-2.53178e-163	-1.49412e-162	-3.55004e-163	-7.94639e-163	1.90393e-163	1.01046e-163	4.82915e-163	-5.44825e-163	9.51437e-163	-3.62772e-163	-3.50186e-163	1.5534e-163	-7.94322e-164	7.01031e-163	6.96789e-164	-1.25773e-163	3.46176e-163	1.7925e-163	1.01568e-162	1.19732e-163	4.38202e-163	4.7066e-163	5.91907e-163	1.50879e-163	0
-3.42812e-163	-2.38279e-163	1.01679e-163	-2.62432e-163	-4.75322e-163	-5.47489e-163	-2.53178e-163	-1.49412e-162	-3.55004e-163	-7.94639e-163	1.90393e-163	1.01046e-163	4.82915e-163	-5.44825e-163	9.51437e-163	-3.62772e-163	-3.50186e-163	1.5534e-163	-7.94322e-164	7.01031e-163	6.96789e-164	-1.25773e-163	3.46176e-163	1.7925e-163	1.01568e-162	1.19732e-163	4.38202e-163	4.7066e-163	5.91907e-163	1.50879e-163	0
-3.42812e-163	-2.38279e-163	1.01679e-163	-2.62432e-163	-4.75322e-163	-5.47489e-163	-2.53178e-163	-1.49412e-162	-3.55004e-163	-7.94639e-163	1.90393e-163	1.01046e-163	4.82915e-163	-5.44825e-163	9.51437e-163	-3.62772e-163	-3.50186e-163	1.5534e-163	-7.94322e-164	7.01031e-163	6.96789e-164	-1.25773e-163	3.46176e-163	1.7925e-163	1.01568e-162	1.19732e-163	4.38202e-163	4.7066e-163	5.91907e-163	1.50879e-163	0
-3.42812e-163	-2.38279e-163	1.01679e-163	-2.62432e-163	-4.75322e-163	-5.47489e-163	-2.53178e-163	-1.49412e-162	-3.55004e-163	-7.94639e-163	1.90393e-163	1.01046e-163	4.82915e-163	-5.44825e-163	9.51437e-163	-3.62772e-163	-3.50186e-163	1.5534e-163	-7.94322e-164	7.01031e-163	6.96789e-164	-1.25773e-163	3.46176e-163	1.7925e-163	1.01568e-162	1.19732e-163	4.38202e-163	4.7066e-163	5.91907e-163	1.50879e-163	0
-3.42812e-163	-2.38279e-163	1.01679e-163	-2.62432e-163	-4.75322e-163	-5.47489e-163	-2.53178e-163	-1.49412e-162	-3.55004e-163	-7.94639e-163	1.90393e-163	1.01046e-163	4.82915e-163	-5.44825e-163	9.51437e-163	-3.62772e-163	-3.50186e-163	1.5534e-163	-7.94322e-164	7.01031e-163	6.96789e-164	-1.25773e-163	3.46176e-163	1.7925e-163	1.01568e-162	1.19732e-163	4.38202e-163	4.7066e-163	5.91907e-163	1.50879e-163	0
-3.42812e-163	-2.38279e-163	1.01679e-163	-2.62432e-163	-4.75322e-163	-5.47489e-163	-2.53178e-163	-1.49412e-162	-3.55004e-163	-7.94639e-163	1.90393e-163	1.01046e-163	4.82915e-163	-5.44825e-163	9.51437e-163	-3.62772e-163	-3.50186e-163	1.5534e-163	-7.94322e-164	7.01031e-163	6.96789e-164	-1.25773e-163	3.46176e-163	1.7925e-163	1.01568e-162	1.19732e-163	4.38202e-163	4.7066e-163	5.91907e-163	1.50879e-163	0
-3.42812e-163	-2.38279e-163	1.01679e-163	-2.62432e-163	-4.75322e-163	-5.47489e-163	-2.53178e-163	-1.49412e-162	-3.55004e-163	-7.94639e-163	1.90393e-163	1.01046e-163	4.82915e-163	-5.44825e-163	9.51437e-163	-3.62772e-163	-3.50186e-163	1.5534e-163	-7.94322e-164	7.01031e-163	6.96789e-164	-1.25773e-163	3.46176e-163	1.7925e-163	1.01568e-162	1.19732e-163	4.38202e-163	4.7066e-163	5.91907e-163	1.50879e-163	0
-3.42812e-163	-2.38279e-163	1.01679e-163	-2.62432e-163	-4.75322e-163	-5.47489e-163	-2.53178e-163	-1.49412e-162	-3.55004e-163	-7.94639e-163	1.90393e-163	1.01046e-163	4.82915e-163	-5.44825e-163	9.51437e-163	-3.62772e-163	-3.50186e-163	1.5534e-163	-7.94322e-164	7.01031e-163	6.96789e-164	-1.25773e-163	3.46176e-163	1.7925e-163	1.01568e-162	1.19732e-163	4.38202e-163	4.7066e-163	5.91907e-163	1.50879e-163	0
-3.42812e-163	-2.38279e-163	1.01679e-163	-2.62432e-163	-4.75322e-163	-5.47489e-163	-2.53178e-163	-1.49412e-162	-3.55004e-163	-7.94639e-163	1.90393e-163	1.01046e-163	4.82915e-163	-5.44825e-163	9.51437e-163	-3.62772e-163	-3.50186e-163	1.5534e-163	-7.94322e-164	7.01031e-163	6.96789e-164	-1.25773e-163	3.46176e-163	1.7925e-163	1.01568e-162	1.19732e-163	4.38202e-163	4.7066e-163	5.91907e-163	1.50879e-163	0
-3.42812e-163	-2.38279e-163	1.01679e-163	-2.62432e-163	-4.75322e-163	-5.47489e-163	-2.53178e-163	-1.49412e-162	-3.55004e-163	-7.94639e-163	1.90393e-163	1.01046e-163	4.82915e-163	-5.44825e-163	9.51437e-163	-3.62772e-163	-3.50186e-163	1.5534e-163	-7.94322e-164	7.01031e-163	6.96789e-164	-1.25773e-163	3.46176e-163	1.7925e-163	1.01568e-162	1.19732e-163	4.38202e-163	4.7066e-163	5.91907e-163	1.50879e-163	0
-3.42812e-163	-2.38279e-163	1.01679e-163	-2.62432e-163	-4.75322e-163	-5.47489e-163	-2.53178e-163	-1.49412e-162	-3.55004e-163	-7.94639e-163	1.90393e-163	1.01046e-163	4.82915e-163	-5.44825e-163	9.51437e-163	-3.62772e-163	-3.50186e-163	1.5534e-163	-7.94322e-164	7.01031e-163	6.96789e-164	-1.25773e-163	3.46176e-163	1.7925e-163	1.01568e-162	1.19732e-163	4.38202e-163	4.7066e-163	5.91907e-163	1.50879e-163	0
-3.42812e-163	-2.38279e-163	1.01679e-163	-2.62432e-163	-4.75322e-163	-5.47489e-163	-2.53178e-163	-1.49412e-162	-3.55004e-163	-7.94639e-163	1.90393e-163	1.01046e-163	4.82915e-163	-5.44825e-163	9.51437e-163	-3.62772e-163	-3.50186e-163	1.5534e-163	-7.94322e-164	7.01031e-163	6.96789e-164	-1.25773e-163	3.46176e-163	1.7925e-163	1.01568e-162	1.19732e-163	4.38202e-163	4.7066e-163	5.91907e-163	1.50879e-163	0
-3.42812e-163	-2.38279e-163	1.01679e-163	-2.62432e-163	-4.75322e-163	-5.47489e-163	-2.53178e-163	-1.49412e-162	-3.55004e-163	-7.94639e-163	1.90393e-163	1.01046e-163	4.82915e-163	-5.44825e-163	9.51437e-163	-3.62772e-163	-3.50186e-163	1.5534e-163	-7.94322e-164	7.01031e-163	6.96789e-164	-1.25773e-163	3.46176e-163	1.7925e-163	1.01568e-162	1.19732e-163	4.38202e-163	4.7066e-163	5.91907e-163	1.50879e-163	0
-3.42812e-163	-2.38279e-163	1.01679e-163	-2.62432e-163	-4.75322e-163	-5.47489e-163	-2.53178e-163	-1.49412e-162	-3.55004e-163	-7.94639e-163	1.90393e-163	1.01046e-163	4.82915e-163	-5.44825e-163	9.51437e-163	-3.62772e-163	-3.50186e-163	1.5534e-163	-7.94322e-164	7.01031e-163	6.96789e-164	-1.25773e-163	3.46176e-163	1.7925e-163	1.01568e-162	1.19732e-163	4.38202e-163	4.7066e-163	5.91907e-163	1.50879e-163	0
-3.42812e-163	-2.38279e-163	1.01679e-163	-2.62432e-163	-4.75322e-163	-5.47489e-163	-2.53178e-163	-1.49412e-162	-3.55004e-163	-7.94639e-163	1.90393e-163	1.01046e-163	4.82915e-163	-5.44825e-163	9.51437e-163	-3.62772e-163	-3.50186e-163	1.5534e-163	-7.94322e-164	7.01031e-163	6.96789e-164	-1.25773e-163	3.46176e-163	1.7925e-163	1.01568e-162	1.19732e-163	4.38202e-163	4.7066e-163	5.91907e-163	1.50879e-163	0
-3.42812e-163	-2.38279e-163	1.01679e-163	-2.62432e-163	-4.75322e-163	-5.47489e-163	-2.53178e-163	-1.49412e-162	-3.55004e-163	-7.94639e-163	1.90393e-163	1.01046e-163	4.82915e-163	-5.44825e-163	9.51437e-163	-3.62772e-163	-3.50186e-163	1.5534e-163	-7.94322e-164	7.01031e-163	6.96789e-164	-1.25773e-163	3.46176e-163	1.7925e-163	1.01568e-162	1.19732e-163	4.38202e-163	4.7066e-163	5.91907e-163	1.50879e-163	0
-3.42812e-163	-2.38279e-163	1.01679e-163	-2.62432e-163	-4.75322e-163	-5.47489e-163	-2.53178e-163	-1.49412e-162	-3.55004e-163	-7.94639e-163	1.90393e-163	1.01046e-163	4.82915e-163	-5.44825e-163	9.51437e-163	-3.62772e-163	-3.50186e-163	1.5534e-163	-7.94322e-164	7.01031e-163	6.96789e-164	-1.25773e-163	3.46176e-163	1.7925e-163	1.01568e-162	1.19732e-163	4.38202e-163	4.7066e-163	5.91907e-163	1.50879e-163	0
-3.42812e-163	-2.38279e-163	1.01679e-163	-2.62432e-163	-4.75322e-163	-5.47489e-163	-2.53178e-163	-1.49412e-162	-3.55004e-163	-7.94639e-163	1.90393e-163	1.01046e-163	4.82915e-163	-5.44825e-163	9.51437e-163	-3.62772e-163	-3.50186e-163	1.5534e-163	-7.94322e-164	7.01031e-163	6.96789e-164	-1.25773e-163	3.46176e-163	1.7925e-163	1.01568e-162	1.19732e-163	4.38202e-163	4.7066e-163	5.91907e-163	1.50879e-163	0
-3.42812e-163	-2.38279e-163	1.01679e-163	-2.62432e-163	-4.75322e-163	-5.47489e-163	-2.53178e-163	-1.49412e-162	-3.55004e-163	-7.94639e-163	1.90393e-163	1.01046e-163	4.82915e-163	-5.44825e-163	9.51437e-163	-3.62772e-163	-3.50186e-163	1.5534e-163	-7.94322e-164	7.01031e-163	6.96789e-164	-1.25773e-163	3.46176e-163	1.7925e-163	1.01568e-162	1.19732e-163	4.38202e-163	4.7066e-163	5.91907e-163	1.50879e-163	0
-3.42812e-163	-2.38279e-163	1.01679e-163	-2.62432e-163	-4.75322e-163	-5.47489e-163	-2.53178e-163	-1.49412e-162	-3.55004e-163	-7.94639e-163	1.90393e-163	1.01046e-163	4.82915e-163	-5.44825e-163	9.51437e-163	-3.62772e-163	-3.50186e-163	1.5534e-163	-7.94322e-164	7.01031e-163	6.96789e-164	-1.25773e-163	3.46176e-163	1.7925e-163	1.01568e-162	1.19732e-163	4.38202e-163	4.7066e-163	5.91907e-163	1.50879e-163	0
-3.42812e-163	-2.38279e-163	1.01679e-163	-2.62432e-163	-4.75322e-163	-5.47489e-163	-2.53178e-163	-1.49412e-162	-3.55004e-163	-7.94639e-163	1.90393e-163	1.01046e-163	4.82915e-163	-5.44825e-163	9.51437e-163	-3.62772e-163	-3.50186e-163	1.5534e-163	-7.94322e-164	7.01031e-163	6.96789e-164	-1.25773e-163	3.46176e-163	1.7925e-163	1.01568e-162	1.19732e-163	4.38202e-163	4.7066e-163	5.91907e-163	1.50879e-163	0
-3.42812e-163	-2.38279e-163	1.01679e-163	-2.62432e-163	-4.75322e-163	-5.47489e-163	-2.53178e-163	-1.49412e-162	-3.55004e-163	-7.94639e-163	1.90393e-163	1.01046e-163	4.82915e-163	-5.44825e-163	9.51437e-163	-3.62772e-163	-3.50186e-163	1.5534e-163	-7.94322e-164	7.01031e-163	6.96789e-164	-1.25773e-163	3.46176e-163	1.7925e-163	1.01568e-162	1.19732e-163	4.38202e-163	4.7066e-163	5.91907e-163	1.50879e-163	0
-3.42812e-163	-2.38279e-163	1.01679e-163	-2.62432e-163	-4.75322e-163	-5.47489e-163	-2.53178e-163	-1.49412e-162	-3.55004e-163	-7.94639e-163	1.90393e-163	1.01046e-163	4.82915e-163	-5.44825e-163	9.51437e-163	-3.62772e-163	-3.50186e-163	1.5534e-163	-7.94322e-164	7.01031e-163	6.96789e-164	-1.25773e-163	3.46176e-163	1.7925e-163	1.01568e-162	1.19732e-163	4.38202e-163	4.7066e-163	5.91907e-163	1.50879e-163	0
-3.42812e-163	-2.38279e-163	1.01679e-163	-2.62432e-163	-4.75322e-163	-5.47489e-163	-2.53178e-163	-1.49412e-162	-3.55004e-163	-7.94639e-163	1.90393e-163	1.01046e-163	4.82915e-163	-5.44825e-163	9.51437e-163	-3.62772e-163	-3.50186e-163	1.5534e-163	-7.94322e-164	7.01031e-163	6.96789e-164	-1.25773e-163	3.46176e-163	1.7925e-163	1.01568e-162	1.19732e-163	4.38202e-163	4.7066e-163	5.91907e-163	1.50879e-163	0
-3.42812e-163	-2.38279e-163	1.01679e-163	-2.62432e-163	-4.75322e-163	-5.47489e-163	-2.53178e-163	-1.49412e-162	-3.55004e-163	-7.94639e-163	1.90393e-163	1.01046e-163	4.82915e-163	-5.44825e-163	9.51437e-163	-3.62772e-163	-3.50186e-163	1.5534e-163	-7.94322e-164	7.01031e-163	6.96789e-164	-1.25773e-163	3.46176e-163	1.7925e-163	1.01568e-162	1.19732e-163	4.38202e-163	4.7066e-163	5.91907e-163	1.50879e-163	0
-3.42812e-163	-2.38279e-163	1.01679e-163	-2.62432e-163	-4.75322e-163	-5.47489e-163	-2.53178e-163	-1.49412e-162	-3.55004e-163	-7.94639e-163	1.90393e-163	1.01046e-163	4.82915e-163	-5.44825e-163	9.51437e-163	-3.62772e-163	-3.50186e-163	1.5534e-163	-7.94322e-164	7.01031e-163	6.96789e-164	-1.25773e-163	3.46176e-163	1.7925e-163	1.01568e-162	1.19732e-163	4.38202e-163	4.7066e-163	5.91907e-163	1.50879e-163	0
-3.42812e-163	-2.38279e-163	1.01679e-163	-2.62432e-163	-4.75322e-163	-5.47489e-163	-2.53178e-163	-1.49412e-162	-3.55004e-163	-7.94639e-163	1.90393e-163	1.01046e-163	4.82915e-163	-5.44825e-163	9.51437e-163	-3.62772e-163	-3.50186e-163	1.5534e-163	-7.94322e-164	7.01031e-163	6.96789e-164	-1.25773e-163	3.46176e-163	1.7925e-163	1.01568e-162	1.19732e-163	4.38202e-163	4.7066e-163	5.91907e-163	1.50879e-163	0
-3.42812e-163	-2.38279e-163	1.01679e-163	-2.62432e-163	-4.75322e-163	-5.47489e-163	-2.53178e-163	-1.49412e-162	-3.55004e-163	-7.94639e-163	1.90393e-163	1.01046e-163	4.82915e-163	-5.44825e-163	9.51437e-163	-3.62772e-163	-3.50186e-163	1.5534e-163	-7.94322e-164	7.01031e-163	6.96789e-164	-1.25773e-163	3.46176e-163	1.7925e-163	1.01568e-162	1.19732e-163	4.38202e-163	4.7066e-163	5.91907e-163	1.50879e-163	0
-3.42812e-163	-2.38279e-163	1.01679e-163	-2.62432e-163	-4.75322e-163	-5.47489e-163	-2.53178e-163	-1.49412e-162	-3.55004e-163	-7.94639e-163	1.90393e-163	1.01046e-163	4.82915e-163	-5.44825e-163	9.51437e-163	-3.62772e-163	-3.50186e-163	1.5534e-163	-7.94322e-164	7.01031e-163	6.96789e-164	-1.25773e-163	3.46176e-163	1.7925e-163	1.01568e-162	1.19732e-163	4.38202e-163	4.7066e-163	5.91907e-163	1.50879e-163	0
-3.42812e-163	-2.38279e-163	1.01679e-163	-2.62432e-163	-4.75322e-163	-5.47489e-163	-2.53178e-163	-1.49412e-162	-3.55004e-163	-7.94639e-163	1.90393e-163	1.01046e-163	4.82915e-163	-5.44825e-163	9.51437e-163	-3.62772e-163	-3.50186e-163	1.5534e-163	-7.94322e-164	7.01031e-163	6.96789e-164	-1.25773e-163	3.46176e-163	1.7925e-163	1.01568e-162	1.19732e-163	4.38202e-163	4.7066e-163	5.91907e-163	1.50879e-163	0
-3.42812e-163	-2.38279e-163	1.01679e-163	-2.62432e-163	-4.75322e-163	-5.47489e-163	-2.53178e-163	-1.49412e-162	-3.55004e-163	-7.94639e-163	1.90393e-163	1.01046e-163	4.82915e-163	-5.44825e-163	9.51437e-163	-3.62772e-163	-3.50186e-163	1.5534e-163	-7.94322e-164	7.01031e-163	6.96789e-164	-1.25773e-163	3.46176e-163	1.7925e-163	1.01568e-162	1.19732e-163	4.38202e-163	4.7066e-163	5.91907e-163	1.50879e-163	0
-3.42812e-163	-2.38279e-163	1.01679e-163	-2.62432e-163	-4.75322e-163	-5.47489e-163	-2.53178e-163	-1.49412e-162	-3.55004e-163	-7.94639e-163	1.90393e-163	1.01046e-163	4.82915e-163	-5.44825e-163	9.51437e-163	-3.62772e-163	-3.50186e-163	1.5534e-163	-7.94322e-164	7.01031e-163	6.96789e-164	-1.25773e-163	3.46176e-163	1.7925e-163	1.01568e-162	1.19732e-163	4.38202e-163	4.7066e-163	5.91907e-163	1.50879e-163	0
-3.42812e-163	-2.38279e-163	1.01679e-163	-2.62432e-163	-4.75322e-163	-5.47489e-163	-2.53178e-163	-1.49412e-162	-3.55004e-163	-7.94639e-163	1.90393e-163	1.01046e-163	4.82915e-163	-5.44825e-163	9.51437e-163	-3.62772e-163	-3.50186e-163	1.5534e-163	-7.94322e-164	7.01031e-163	6.96789e-164	-1.25773e-163	3.46176e-163	1.7925e-163	1.01568e-162	1.19732e-163	4.38202e-163	4.7066e-163	5.91907e-163	1.50879e-163	0
-3.42812e-163	-2.38279e-163	1.01679e-163	-2.62432e-163	-4.75322e-163	-5.47489e-163	-2.53178e-163	-1.49412e-162	-3.55004e-163	-7.94639e-163	1.90393e-163	1.01046e-163	4.82915e-163	-5.44825e-163	9.51437e-163	-3.62772e-163	-3.50186e-163	1.5534e-163	-7.94322e-164	7.01031e-163	6.96789e-164	-1.25773e-163	3.46176e-163	1.7925e-163	1.01568e-162	1.19732e-163	4.38202e-163	4.7066e-163	5.91907e-163	1.50879e-163	0
-3.42812e-163	-2.38279e-163	1.01679e-163	-2.62432e-163	-4.75322e-163	-5.47489e-163	-2.53178e-163	-1.49412e-162	-3.55004e-163	-7.94639e-163	1.90393e-163	1.01046e-163	4.82915e-163	-5.44825e-163	9.51437e-163	-3.62772e-163	-3.50186e-163	1.5534e-163	-7.94322e-164	7.01031e-163	6.96789e-164	-1.25773e-163	3.46176e-163	1.7925e-163	1.01568e-162	1.19732e-163	4.38202e-163	4.7066e-163	5.91907e-163	1.50879e-163	0
-3.42812e-163	-2.38279e-163	1.01679e-163	-2.62432e-163	-4.75322e-163	-5.47489e-163	-2.53178e-163	-1.49412e-162	-3.55004e-163	-7.94639e-163	1.90393e-163	1.01046e-163	4.82915e-163	-5.44825e-163	9.51437e-163	-3.62772e-163	-3.50186e-163	1.5534e-163	-7.94322e-164	7.01031e-163	6.96789e-164	-1.25773e-163	3.46176e-163	1.7925e-163	1.01568e-162	1.19732e-163	4.38202e-163	4.7066e-163	5.91907e-163	1.50879e-163	0
-3.42812e-163	-2.38279e-163	1.01679e-163	-2.62432e-163	-4.75322e-163	-5.47489e-163	-2.53178e-163	-1.49412e-162	-3.55004e-163	-7.94639e-163	1.90393e-163	1.01046e-163	4.82915e-163	-5.44825e-163	9.51437e-163	-3.62772e-163	-3.50186e-163	1.5534e-163	-7.94322e-164	7.01031e-163	6.96789e-164	-1.25773e-163	3.46176e-163	1.7925e-163	1.01568e-162	1.19732e-163	4.38202e-163	4.7066e-163	5.91907e-163	1.50879e-163	0
-3.42812e-163	-2.38279e-163	1.01679e-163	-2.62432e-163	-4.75322e-163	-5.47489e-163	-2.53178e-163	-1.49412e-162	-3.55004e-163	-7.94639e-163	1.90393e-163	1.01046e-163	4.82915e-163	-5.44825e-163	9.51437e-163	-3.62772e-163	-3.50186e-163	1.5534e-163	-7.94322e-164	7.01031e-163	6.96789e-164	-1.25773e-163	3.46176e-163	1.7925e-163	1.01568e-162	1.19732e-163	4.38202e-163	4.7066e-163	5.91907e-163	1.50879e-163	0
-3.42812e-163	-2.38279e-163	1.01679e-163	-2.62432e-163	-4.75322e-163	-5.47489e-163	-2.53178e-163	-1.49412e-162	-3.55004e-163	-7.94639e-163	1.90393e-163	1.01046e-163	4.82915e-163	-5.44825e-163	9.51437e-163	-3.62772e-163	-3.50186e-163	1.5534e-163	-7.94322e-164	7.01031e-163	6.96789e-164	-1.25773e-163	3.46176e-163	1.7925e-163	1.01568e-162	1.19732e-163	4.38202e-163	4.7066e-163	5.91907e-163	1.50879e-163	0
-3.42812e-163	-2.38279e-163	1.01679e-163	-2.62432e-163	-4.75322e-163	-5.47489e-163	-2.53178e-163	-1.49412e-162	-3.55004e-163	-7.94639e-163	1.90393e-163	1.01046e-163	4.82915e-163	-5.44825e-163	9.51437e-163	-3.62772e-163	-3.50186e-163	1.5534e-163	-7.94322e-164	7.01031e-163	6.96789e-164	-1.25773e-163	3.46176e-163	1.7925e-163	1.01568e-162	1.19732e-163	4.38202e-163	4.7066e-163	5.91907e-163	1.50879e-163	0
-3.42812e-163	-2.38279e-163	1.01679e-163	-2.62432e-163	-4.75322e-163	-5.47489e-163	-2.53178e-163	-1.49412e-162	-3.55004e-163	-7.94639e-163	1.90393e-163	1.01046e-163	4.82915e-163	-5.44825e-163	9.51437e-163	-3.62772e-163	-3.50186e-163	1.5534e-163	-7.94322e-164	7.01031e-163	6.96789e-164	-1.25773e-163	3.46176e-163	1.7925e-163	1.01568e-162	1.19732e-163	4.38202e-163	4.7066e-163	5.91907e-163	1.50879e-163	0
-3.42812e-163	-2.38279e-163	1.01679e-163	-2.62432e-163	-4.75322e-163	-5.47489e-163	-2.53178e-163	-1.49412e-162	-3.55004e-163	-7.94639e-163	1.90393e-163	1.01046e-163	4.82915e-163	-5.44825e-163	9.51437e-163	-3.62772e-163	-3.50186e-163	1.5534e-163	-7.94322e-164	7.01031e-163	6.96789e-164	-1.25773e-163	3.46176e-163	1.7925e-163	1.01568e-162	1.19732e-163	4.38202e-163	4.7066e-163	5.91907e-163	1.50879e-163	0
-3.42812e-163	-2.38279e-163	1.01679e-163	-2.62432e-163	-4.75322e-163	-5.47489e-163	-2.53178e-163	-1.49412e-162	-3.55004e-163	-7.94639e-163	1.90393e-163	1.01046e-163	4.82915e-163	-5.44825e-163	9.51437e-163	-3.62772e-163	-3.50186e-163	1.5534e-163	-7.94322e-164	7.01031e-163	6.96789e-164	-1.25773e-163	3.46176e-163	1.7925e-163	1.01568e-162	1.19732e-163	4.38202e-163	4.7066e-163	5.91907e-163	1.50879e-163	0
-3.42812e-163	-2.38279e-163	1.01679e-163	-2.62432e-163	-4.75322e-163	-5.47489e-163	-2.53178e-163	-1.49412e-162	-3.55004e-163	-7.94639e-163	1.90393e-163	1.01046e-163	4.82915e-163	-5.44825e-163	9.51437e-163	-3.62772e-163	-3.50186e-163	1.5534e-163	-7.94322e-164	7.01031e-163	6.96789e-164	-1.25773e-163	3.46176e-163	1.7925e-163	1.01568e-162	1.19732e-163	4.38202e-163	4.7066e-163	5.91907e-163	1.50879e-163	0
-3.42812e-163	-2.38279e-163	1.01679e-163	-2.62432e-163	-4.75322e-163	-5.47489e-163	-2.53178e-163	-1.49412e-162	-3.55004e-163	-7.94639e-163	1.90393e-163	1.01046e-163	4.82915e-163	-5.44825e-163	9.51437e-163	-3.62772e-163	-3.50186e-163	1.5534e-163	-7.94322e-164	7.01031e-163	6.96789e-164	-1.25773e-163	3.46176e-163	1.7925e-163	1.01568e-162	1.19732e-163	4.38202e-163	4.7066e-163	5.91907e-163	1.50879e-163	0
-3.42812e-163	-2.38279e-163	1.01679e-163	-2.62432e-163	-4.75322e-163	-5.47489e-163	-2.53178e-163	-1.49412e-162	-3.55004e-163	-7.94639e-163	1.90393e-163	1.01046e-163	4.82915e-163	-5.44825e-163	9.51437e-163	-3.62772e-163	-3.50186e-163	1.5534e-163	-7.94322e-164	7.01031e-163	6.96789e-164	-1.25773e-163	3.46176e-163	1.7925e-163	1.01568e-162	1.19732e-163	4.38202e-163	4.7066e-163	5.91907e-163	1.50879e-163	0
-3.42812e-163	-2.38279e-163	1.01679e-163	-2.62432e-163	-4.75322e-163	-5.47489e-163	-2.53178e-163	-1.49412e-162	-3.55004e-163	-7.94639e-163	1.90393e-163	1.01046e-163	4.82915e-163	-5.44825e-163	9.51437e-163	-3.62772e-163	-3.50186e-163	1.5534e-163	-7.94322e-164	7.01031e-163	6.96789e-164	-1.25773e-163	3.46176e-163	1.7925e-163	1.01568e-162	1.19732e-163	4.38202e-163	4.7066e-163	5.91907e-163	1.50879e-163	0
-3.42812e-163	-2.38279e-163	1.01679e-163	-2.62432e-163	-4.75322e-163	-5.47489e-163	-2.53178e-163	-1.49412e-162	-3.55004e-163	-7.94639e-163	1.90393e-163	1.01046e-163	4.82915e-163	-5.44825e-163	9.51437e-163	-3.62772e-163	-3.50186e-163	1.5534e-163	-7.94322e-164	7.01031e-163	6.96789e-164	-1.25773e-163	3.46176e-163	1.7925e-163	1.01568e-162	1.19732e-163	4.38202e-163	4.7066e-163	5.91907e-163	1.50879e-163	0
-3.42812e-163	-2.38279e-163	1.01679e-163	-2.62432e-163	-4.75322e-163	-5.47489e-163	-2.53178e-163	-1.49412e-162	-3.55004e-163	-7.94639e-163	1.90393e-163	1.01046e-163	4.82915e-163	-5.44825e-163	9.51437e-163	-3.62772e-163	-3.50186e-163	1.5534e-163	-7.94322e-164	7.01031e-163	6.96789e-164	-1.25773e-163	3.46176e-163	1.7925e-163	1.01568e-162	1.19732e-163	4.38202e-163	4.7066e-163	5.91907e-163	1.50879e-163	0
-3.42812e-163	-2.38279e-163	1.01679e-163	-2.62432e-163	-4.75322e-163	-5.47489e-163	-2.53178e-163	-1.49412e-162	-3.55004e-163	-7.94639e-163	1.90393e-163	1.01046e-163	4.82915e-163	-5.44825e-163	9.51437e-163	-3.62772e-163	-3.50186e-163	1.5534e-163	-7.94322e-164	7.01031e-163	6.96789e-164	-1.25773e-163	3.46176e-163	1.7925e-163	1.01568e-162	1.19732e-163	4.38202e-163	4.7066e-163	5.91907e-163	1.50879e-163	0
-3.42812e-163	-2.38279e-163	1.01679e-163	-2.62432e-163	-4.75322e-163	-5.47489e-163	-2.53178e-163	-1.49412e-162	-3.55004e-163	-7.94639e-163	1.90393e-163	1.01046e-163	4.82915e-163	-5.44825e-163	9.51437e-163	-3.62772e-163	-3.50186e-163	1.5534e-163	-7.94322e-164	7.01031e-163	6.96789e-164	-1.25773e-163	3.46176e-163	1.7925e-163	1.01568e-162	1.19732e-163	4.38202e-163	4.7066e-163	5.91907e-163	1.50879e-163	0
-3.42812e-163	-2.38279e-163	1.01679e-163	-2.62432e-163	-4.75322e-163	-5.47489e-163	-2.53178e-163	-1.49412e-162	-3.55004e-163	-7.94639e-163	1.90393e-163	1.01046e-163	4.82915e-163	-5.44825e-163	9.51437e-163	-3.62772e-163	-3.50186e-163	1.5534e-163	-7.94322e-164	7.01031e-163	6.96789e-164	-1.25773e-163	3.46176e-163	1.7925e-163	1.01568e-162	1.19732e-163	4.38202e-163	4.7066e-163	5.91907e-163	1.50879e-163	0
-3.42812e-163	-2.38279e-163	1.01679e-163	-2.62432e-163	-4.75322e-163	-5.47489e-163	-2.53178e-163	-1.49412e-162	-3.55004e-163	-7.94639e-163	1.90393e-163	1.01046e-163	4.82915e-163	-5.44825e-163	9.51437e-163	-3.62772e-163	-3.50186e-163	1.5534e-163	-7.94322e-164	7.01031e-163	6.96789e-164	-1.25773e-163	3.46176e-163	1.7925e-163	1.01568e-162	1.19732e-163	4.38202e-163	4.7066e-163	5.91907e-163	1.50879e-163	0
-3.42812e-163	-2.38279e-163	1.01679e-163	-2.62432e-163	-4.75322e-163	-5.47489e-163	-2.53178e-163	-1.49412e-162	-3.55004e-163	-7.94639e-163	1.90393e-163	1.01046e-163	4.82915e-163	-5.44825e-163	9.51437e-163	-3.62772e-163	-3.50186e-163	1.5534e-163	-7.94322e-164	7.01031e-163	6.96789e-164	-1.25773e-163	3.46176e-163	1.7925e-163	1.01568e-162	1.19732e-163	4.38202e-163	4.7066e-163	5.91907e-163	1.50879e-163	0
-3.42812e-163	-2.38279e-163	1.01679e-163	-2.62432e-163	-4.75322e-163	-5.47489e-163	-2.53178e-163	-1.49412e-162	-3.55004e-163	-7.94639e-163	1.90393e-163	1.01046e-163	4.82915e-163	-5.44825e-163	9.51437e-163	-3.62772e-163	-3.50186e-163	1.5534e-163	-7.94322e-164	7.01031e-163	6.96789e-164	-1.25773e-163	3.46176e-163	1.7925e-163	1.01568e-162	1.19732e-163	4.38202e-163	4.7066e-163	5.91907e-163	1.50879e-163	0
-3.42812e-163	-2.38279e-163	1.01679e-163	-2.62432e-163	-4.75322e-163	-5.47489e-163	-2.53178e-163	-1.49412e-162	-3.55004e-163	-7.94639e-163	1.90393e-163	1.01046e-163	4.82915e-163	-5.44825e-163	9.51437e-163	-3.62772e-163	-3.50186e-163	1.5534e-163	-7.94322e-164	7.01031e-163	6.96789e-164	-1.25773e-163	3.46176e-163	1.7925e-163	1.01568e-162	1.19732e-163	4.38202e-163	4.7066e-163	5.91907e-163	1.50879e-163	0
-3.42812e-163	-2.38279e-163	1.01679e-163	-2.62432e-163	-4.75322e-163	-5.47489e-163	-2.53178e-163	-1.49412e-162	-3.55004e-163	-7.94639e-163	1.90393e-163	1.01046e-163	4.82915e-163	-5.44825e-163	9.51437e-163	-3.62772e-163	-3.50186e-163	1.5534e-163	-7.94322e-164	7.01031e-163	6.96789e-164	-1.25773e-163	3.46176e-163	1.7925e-163	1.01568e-162	1.19732e-163	4.38202e-163	4.7066e-163	5.91907e-163	1.50879e-163	0
-3.42812e-163	-2.38279e-163	1.01679e-163	-2.62432e-163	-4.75322e-163	-5.47489e-163	-2.53178e-163	-1.49412e-162	-3.55004e-163	-7.94639e-163	1.90393e-163	1.01046e-163	4.82915e-163	-5.44825e-163	9.51437e-163	-3.62772e-163	-3.50186e-163	1.5534e-163	-7.94322e-164	7.01031e-163	6.96789e-164	-1.25773e-163	3.46176e-163	1.7925e-163	1.01568e-162	1.19732e-163	4.38202e-163	4.7066e-163	5.91907e-163	1.50879e-163	0
-3.42812e-163	-2.38279e-163	1.01679e-163	-2.62432e-163	-4.75322e-163	-5.47489e-163	-2.53178e-163	-1.49412e-162	-3.55004e-163	-7.94639e-163	1.90393e-163	1.01046e-163	4.82915e-163	-5.44825e-163	9.51437e-163	-3.62772e-163	-3.50186e-163	1.5534e-163	-7.94322e-164	7.01031e-163	6.96789e-164	-1.25773e-163	3.46176e-163	1.7925e-163	1.01568e-162	1.19732e-163	4.38202e-163	4.7066e-163	5.91907e-163	1.50879e-163	0
-3.42812e-163	-2.38279e-163	1.01679e-163	-2.62432e-163	-4.75322e-163	-5.47489e-163	-2.53178e-163	-1.49412e-162	-3.55004e-163	-7.94639e-163	1.90393e-163	1.01046e-163	4.82915e-163	-5.44825e-163	9.51437e-163	-3.62772e-163	-3.50186e-163	1.5534e-163	-7.94322e-164	7.01031e-163	6.96789e-164	-1.25773e-163	3.46176e-163	1.7925e-163	1.01568e-162	1.19732e-163	4.38202e-163	4.7066e-163	5.91907e-163	1.50879e-163	0
-3.42812e-163	-2.38279e-163	1.01679e-163	-2.62432e-163	-4.75322e-163	-5.47489e-163	-2.53178e-163	-1.49412e-162	-3.55004e-163	-7.94639e-163	1.90393e-163	1.01046e-163	4.82915e-163	-5.44825e-163	9.51437e-163	-3.62772e-163	-3.50186e-163	1.5534e-163	-7.94322e-164	7.01031e-163	6.96789e-164	-1.25773e-163	3.46176e-163	1.7925e-163	1.01568e-162	1.19732e-163	4.38202e-163	4.7066e-163	5.91907e-163	1.50879e-163	0
-3.42812e-163	-2.38279e-163	1.01679e-163	-2.62432e-163	-4.75322e-163	-5.47489e-163	-2.53178e-163	-1.49412e-162	-3.55004e-163	-7.94639e-163	1.90393e-163	1.01046e-163	4.82915e-163	-5.44825e-163	9.51437e-163	-3.62772e-163	-3.50186e-163	1.5534e-163	-7.94322e-164	7.01031e-163	6.96789e-164	-1.25773e-163	3.46176e-163	1.7925e-163	1.01568e-162	1.19732e-163	4.38202e-163	4.7066e-163	5.91907e-163	1.50879e-163	0
-3.42812e-163	-2.38279e-163	1.01679e-163	-2.62432e-163	-4.75322e-163	-5.47489e-163	-2.53178e-163	-1.49412e-162	-3.55004e-163	-7.94639e-163	1.90393e-163	1.01046e-163	4.82915e-163	-5.44825e-163	9.51437e-163	-3.62772e-163	-3.50186e-163	1.5534e-163	-7.94322e-164	7.01031e-163	6.96789e-164	-1.25773e-163	3.46176e-163	1.7925e-163	1.01568e-162	1.19732e-163	4.38202e-163	4.7066e-163	5.91907e-163	1.50879e-163	0
-3.42812e-163	-2.38279e-163	1.01679e-163	-2.62432e-163	-4.75322e-163	-5.47489e-163	-2.53178e-163	-1.49412e-162	-3.55004e-163	-7.94639e-163	1.90393e-163	1.01046e-163	4.82915e-163	-5.44825e-163	9.51437e-163	-3.62772e-163	-3.50186e-163	1.5534e-163	-7.94322e-164	7.01031e-163	6.96789e-164	-1.25773e-163	3.46176e-163	1.7925e-163	1.01568e-162	1.19732e-163	4.38202e-163	4.7066e-163	5.91907e-163	1.50879e-163	0
-3.42812e-163	-2.38279e-163	1.01679e-163	-2.62432e-163	-4.75322e-163	-5.47489e-163	-2.53178e-163	-1.49412e-162	-3.55004e-163	-7.94639e-163	1.90393e-163	1.01046e-163	4.82915e-163	-5.44825e-163	9.51437e-163	-3.62772e-163	-3.50186e-163	1.5534e-163	-7.94322e-164	7.01031e-163	6.96789e-164	-1.25773e-163	3.46176e-163	1.7925e-163	1.01568e-162	1.19732e-163	4.38202e-163	4.7066e-163	5.91907e-163	1.50879e-163	0
-3.42812e-163	-2.38279e-163	1.01679e-163	-2.62432e-163	-4.75322e-163	-5.47489e-163	-2.53178e-163	-1.49412e-162	-3.55004e-163	-7.94639e-163	1.90393e-163	1.01046e-163	4.82915e-163	-5.44825e-163	9.51437e-163	-3.62772e-163	-3.50186e-163	1.5534e-163	-7.94322e-164	7.01031e-163	6.96789e-164	-1.25773e-163	3.46176e-163	1.7925e-163	1.01568e-162	1.19732e-163	4.38202e-163	4.7066e-163	5.91907e-163	1.50879e-163	0
-3.42812e-163	-2.38279e-163	1.01679e-163	-2.62432e-163	-4.75322e-163	-5.47489e-163	-2.53178e-163	-1.49412e-162	-3.55004e-163	-7.94639e-163	1.90393e-163	1.01046e-163	4.82915e-163	-5.44825e-163	9.51437e-163	-3.62772e-163	-3.50186e-163	1.5534e-163	-7.94322e-164	7.01031e-163	6.96789e-164	-1.25773e-163	3.46176e-163	1.7925e-163	1.01568e-162	1.19732e-163	4.38202e-163	4.7066e-163	5.91907e-163	1.50879e-163	0
-3.42812e-163	-2.38279e-163	1.01679e-163	-2.62432e-163	-4.75322e-163	-5.47489e-163	-2.53178e-163	-1.49412e-162	-3.55004e-163	-7.94639e-163	1.90393e-163	1.01046e-163	4.82915e-163	-5.44825e-163	9.51437e-163	-3.62772e-163	-3.50186e-163	1.5534e-163	-7.94322e-164	7.01031e-163	6.96789e-164	-1.25773e-163	3.46176e-163	1.7925e-163	1.01568e-162	1.19732e-163	4.38202e-163	4.7066e-163	5.91907e-163	1.50879e-163	0
-3.42812e-163	-2.38279e-163	1.01679e-163	-2.62432e-163	-4.75322e-163	-5.47489e-163	-2.53178e-163	-1.49412e-162	-3.55004e-163	-7.94639e-163	1.90393e-163	1.01046e-163	4.82915e-163	-5.44825e-163	9.51437e-163	-3.62772e-163	-3.50186e-163	1.5534e-163	-7.94322e-164	7.01031e-163	6.96789e-164	-1.25773e-163	3.46176e-163	1.7925e-163	1.01568e-162	1.19732e-163	4.38202e-163	4.7066e-163	5.91907e-163	1.50879e-163	0
-3.42812e-163	-2.38279e-163	1.01679e-163	-2.62432e-163	-4.75322e-163	-5.47489e-163	-2.53178e-163	-1.49412e-162	-3.55004e-163	-7.94639e-163	1.90393e-163	1.01046e-163	4.82915e-163	-5.44825e-163	9.51437e-163	-3.62772e-163	-3.50186e-163	1.5534e-163	-7.94322e-164	7.01031e-163	6.96789e-164	-1.25773e-163	3.46176e-163	1.7925e-163	1.01568e-162	1.19732e-163	4.38202e-163	4.7066e-163	5.91907e-163	1.50879e-163	0
-3.42812e-163	-2.38279e-163	1.01679e-163	-2.62432e-163	-4.75322e-163	-5.47489e-163	-2.53178e-163	-1.49412e-162	-3.55004e-163	-7.94639e-163	1.90393e-163	1.01046e-163	4.82915e-163	-5.44825e-163	9.51437e-163	-3.62772e-163	-3.50186e-163	1.5534e-163	-7.94322e-164	7.01031e-163	6.96789e-164	-1.25773e-163	3.46176e-163	1.7925e-163	1.01568e-162	1.19732e-163	4.38202e-163	4.7066e-163	5.91907e-163	1.50879e-163	0
-3.42812e-163	-2.38279e-163	1.01679e-163	-2.62432e-163	-4.75322e-163	-5.47489e-163	-2.53178e-163	-1.49412e-162	-3.55004e-163	-7.94639e-163	1.90393e-163	1.01046e-163	4.82915e-163	-5.44825e-163	9.51437e-163	-3.62772e-163	-3.50186e-163	1.5534e-163	-7.94322e-164	7.01031e-163	6.96789e-164	-1.25773e-163	3.46176e-163	1.7925e-163	1.01568e-162	1.19732e-163	4.38202e-163	4.7066e-163	5.91907e-163	1.50879e-163	0
-3.42812e-163	-2.38279e-163	1.01679e-163	-2.62432e-163	-4.75322e-163	-5.47489e-163	-2.53178e-163	-1.49412e-162	-3.55004e-163	-7.94639e-163	1.90393e-163	1.01046e-163	4.82915e-163	-5.44825e-163	9.51437e-163	-3.62772e-163	-3.50186e-163	1.5534e-163	-7.94322e-164	7.01031e-163	6.96789e-164	-1.25773e-163	3.46176e-163	1.7925e-163	1.01568e-162	1.19732e-163	4.38202e-163	4.7066e-163	5.91907e-163	1.50879e-163	0
-3.42812e-163	-2.38279e-163	1.01679e-163	-2.62432e-163	-4.75322e-163	-5.47489e-163	-2.53178e-163	-1.49412e-162	-3.55004e-163	-7.94639e-163	1.90393e-163	1.01046e-163	4.82915e-163	-5.44825e-163	9.51437e-163	-3.62772e-163	-3.50186e-163	1.5534e-163	-7.94322e-164	7.01031e-163	6.96789e-164	-1.25773e-163	3.46176e-163	1.7925e-163	1.01568e-162	1.19732e-163	4.38202e-163	4.7066e-163	5.91907e-163	1.50879e-163	0
-3.42812e-163	-2.38279e-163	1.01679e-163	-2.62432e-163	-4.75322e-163	-5.47489e-163	-2.53178e-163	-1.49412e-162	-3.55004e-163	-7.94639e-163	1.90393e-163	1.01046e-163	4.82915e-163	-5.44825e-163	9.51437e-163	-3.62772e-163	-3.50186e-163	1.5534e-163	-7.94322e-164	7.01031e-163	6.96789e-164	-1.25773e-163	3.46176e-163	1.7925e-163	1.01568e-162	1.19732e-163	4.38202e-163	4.7066e-163	5.91907e-163	1.50879e-163	0
-3.42812e-163	-2.38279e-163	1.01679e-163	-2.62432e-163	-4.75322e-163	-5.47489e-163	-2.53178e-163	-1.49412e-162	-3.55004e-163	-7.94639e-163	1.90393e-163	1.01046e-163	4.82915e-163	-5.44825e-163	9.51437e-163	-3.62772e-163	-3.50186e-163	1.5534e-163	-7.94322e-164	7.01031e-163	6.96789e-164	-1.25773e-163	3.46176e-163	1.7925e-163	1.01568e-162	1.19732e-163	4.38202e-163	4.7066e-163	5.91907e-163	1.50879e-163	0
-3.42812e-163	-2.38279e-163	1.01679e-163	-2.62432e-163	-4.75322e-163	-5.47489e-163	-2.53178e-163	-1.49412e-162	-3.55004e-163	-7.94639e-163	1.90393e-163	1.01046e-163	4.82915e-163	-5.44825e-163	9.51437e-163	-3.62772e-163	-3.50186e-163	1.5534e-163	-7.94322e-164	7.01031e-163	6.96789e-164	-1.25773e-163	3.46176e-163	1.7925e-163	1.01568e-162	1.19732e-163	4.38202e-163	4.7066e-163	5.91907e-163	1.50879e-163	0
-3.42812e-163	-2.38279e-163	1.01679e-163	-2.62432e-163	-4.75322e-163	-5.47489e-163	-2.53178e-163	-1.49412e-162	-3.55004e-163	-7.94639e-163	1.90393e-163	1.01046e-163	4.82915e-163	-5.44825e-163	9.51437e-163	-3.62772e-163	-3.50186e-163	1.5534e-163	-7.94322e-164	7.01031e-163	6.96789e-164	-1.25773e-163	3.46176e-163	1.7925e-163	1.01568e-162	1.19732e-163	4.38202e-163	4.7066e-163	5.91907e-163	1.50879e-163	0
-3.42812e-163	-2.38279e-163	1.01679e-163	-2.62432e-163	-4.75322e-163	-5.47489e-163	-2.53178e-163	-1.49412e-162	-3.55004e-163	-7.94639e-163	1.90393e-163	1.01046e-163	4.82915e-163	-5.44825e-163	9.51437e-163	-3.62772e-163	-3.50186e-163	1.5534e-163	-7.94322e-164	7.01031e-163	6.96789e-164	-1.25773e-163	3.46176e-163	1.7925e-163	1.01568e-162	1.19732e-163	4.38202e-163	4.7066e-163	5.91907e-163	1.50879e-163	0
-3.42812e-163	-2.38279e-163	1.01679e-163	-2.62432e-163	-4.75322e-163	-5.47489e-163	-2.53178e-163	-1.49412e-162	-3.55004e-163	-7.94639e-163	1.90393e-163	1.01046e-163	4.82915e-163	-5.44825e-163	9.51437e-163	-3.62772e-163	-3.50186e-163	1.5534e-163	-7.94322e-164	7.01031e-163	6.96789e-164	-1.25773e-163	3.46176e-163	1.7925e-163	1.01568e-162	1.19732e-163	4.38202e-163	4.7066e-163	5.91907e-163	1.50879e-163	0
-3.42812e-163	-2.38279e-163	1.01679e-163	-2.62432e-163	-4.75322e-163	-5.47489e-163	-2.53178e-163	-1.49412e-162	-3.55004e-163	-7.94639e-163	1.90393e-163	1.01046e-163	4.82915e-163	-5.44825e-163	9.51437e-163	-3.62772e-163	-3.50186e-163	1.5534e-163	-7.94322e-164	7.01031e-163	6.96789e-164	-1.25773e-163	3.46176e-163	1.7925e-163	1.01568e-162	1.19732e-163	4.38202e-163	4.7066e-163	5.91907e-163	1.50879e-163	0
-3.42812e-163	-2.38279e-163	1.01679e-163	-2.62432e-163	-4.75322e-163	-5.47489e-163	-2.53178e-163	-1.49412e-162	-3.55004e-163	-7.94639e-163	1.90393e-163	1.01046e-163	4.82915e-163	-5.44825e-163	9.51437e-163	-3.62772e-163	-3.50186e-163	1.5534e-163	-7.94322e-164	7.01031e-163	6.96789e-164	-1.25773e-163	3.46176e-163	1.7925e-163	1.01568e-162	1.19732e-163	4.38202e-163	4.7066e-163	5.91907e-163	1.50879e-163	0
-3.42812e-163	-2.38279e-163	1.01679e-163	-2.62432e-163	-4.75322e-163	-5.47489e-163	-2.53178e-163	-1.49412e-162	-3.55004e-163	-7.94639e-163	1.90393e-163	1.01046e-163	4.82915e-163	-5.44825e-163	9.51437e-163	-3.62772e-163	-3.50186e-163	1.5534e-163	-7.94322e-164	7.01031e-163	6.96789e-164	-1.25773e-163	3.46176e-163	1.7925e-163	1.01568e-162	1.19732e-163	4.38202e-163	4.7066e-163	5.91907e-163	1.50879e-163	0
-3.42812e-163	-2.38279e-163	1.01679e-163	-2.62432e-163	-4.75322e-163	-5.47489e-163	-2.53178e-163	-1.49412e-162	-3.55004e-163	-7.94639e-163	1.90393e-163	1.01046e-163	4.82915e-163	-5.44825e-163	9.51437e-163	-3.62772e-163	-3.50186e-163	1.5534e-163	-7.94322e-164	7.01031e-163	6.96789e-164	-1.25773e-163	3.46176e-163	1.7925e-163	1.01568e-162	1.19732e-163	4.38202e-163	4.7066e-163	5.91907e-163	1.50879e-163	0
-3.42812e-163	-2.38279e-163	1.01679e-163	-2.62432e-163	-4.75322e-163	-5.47489e-163	-2.53178e-163	-1.49412e-162	-3.55004e-163	-7.94639e-163	1.90393e-163	1.01046e-163	4.82915e-163	-5.44825e-163	9.51437e-163	-3.62772e-163	-3.50186e-163	1.5534e-163	-7.94322e-164	7.01031e-163	6.96789e-164	-1.25773e-163	3.46176e-163	1.7925e-163	1.01568e-162	1.19732e-163	4.38202e-163	4.7066e-163	5.91907e-163	1.50879e-163	0
-3.42812e-163	-2.38279e-163	1.01679e-163	-2.62432e-163	-4.75322e-163	-5.47489e-163	-2.53178e-163	-1.49412e-162	-3.55004e-163	-7.94639e-163	1.90393e-163	1.01046e-163	4.82915e-163	-5.44825e-163	9.51437e-163	-3.62772e-163	-3.50186e-163	1.5534e-163	-7.94322e-164	7.01031e-163	6.96789e-164	-1.25773e-163	3.46176e-163	1.7925e-163	1.01568e-162	1.19732e-163	4.38202e-163	4.7066e-163	5.91907e-163	1.50879e-163	0
-3.42812e-163	-2.38279e-163	1.01679e-163	-2.62432e-163	-4.75322e-163	-5.47489e-163	-2.53178e-163	-1.49412e-162	-3.55004e-163	-7.94639e-163	1.90393e-163	1.01046e-163	4.82915e-163	-5.44825e-163	9.51437e-163	-3.62772e-163	-3.50186e-163	1.5534e-163	-7.94322e-164	7.01031e-163	6.96789e-164	-1.25773e-163	3.46176e-163	1.7925e-163	1.01568e-162	1.19732e-163	4.38202e-163	4.7066e-163	5.91907e-163	1.50879e-163	0
-3.42812e-163	-2.38279e-163	1.01679e-163	-2.62432e-163	-4.75322e-163	-5.47489e-163	-2.53178e-163	-1.49412e-162	-3.55004e-163	-7.94639e-163	1.90393e-163	1.01046e-163	4.82915e-163	-5.44825e-163	9.51437e-163	-3.62772e-163	-3.50186e-163	1.5534e-163	-7.94322e-164	7.01031e-163	6.96789e-164	-1.25773e-163	3.46176e-163	1.7925e-163	1.01568e-162	1.19732e-163	4.38202e-163	4.7066e-163	5.91907e-163	1.50879e-163	0
-3.42812e-163	-2.38279e-163	1.01679e-163	-2.62432e-163	-4.75322e-163	-5.47489e-163	-2.53178e-163	-1.49412e-162	-3.55004e-163	-7.94639e-163	1.90393e-163	1.01046e-163	4.82915e-163	-5.44825e-163	9.51437e-163	-3.62772e-163	-3.50186e-163	1.5534e-163	-7.94322e-164	7.01031e-163	6.96789e-164	-1.25773e-163	3.46176e-163	1.7925e-163	1.01568e-162	1.19732e-163	4.38202e-163	4.7066e-163	5.91907e-163	1.50879e-163	0
-3.42812e-163	-2.38279e-163	1.01679e-163	-2.62432e-163	-4.75322e-163	-5.47489e-163	-2.53178e-163	-1.49412e-162	-3.55004e-163	-7.94639e-163	1.90393e-163	1.01046e-163	4.82915e-163	-5.44825e-163	9.51437e-163	-3.62772e-163	-3.50186e-163	1.5534e-163	-7.94322e-164	7.01031e-163	6.96789e-164	-1.25773e-163	3.46176e-163	1.7925e-163	1.01568e-162	1.19732e-163	4.38202e-163	4.7066e-163	5.91907e-163	1.50879e-163	0
-3.42812e-163	-2.38279e-163	1.01679e-163	-2.62432e-163	-4.75322e-163	-5.47489e-163	-2.53178e-163	-1.49412e-162	-3.55004e-163	-7.94639e-163	1.90393e-163	1.01046e-163	4.82915e-163	-5.44825e-163	9.51437e-163	-3.62772e-163	-3.50186e-163	1.5534e-163	-7.94322e-164	7.01031e-163	6.96789e-164	-1.25773e-163	3.46176e-163	1.7925e-163	1.01568e-162	1.19732e-163	4.38202e-163	4.7066e-163	5.91907e-163	1.50879e-163	0
-3.42812e-163	-2.38279e-163	1.01679e-163	-2.62432e-163	-4.75322e-163	-5.47489e-163	-2.53178e-163	-1.49412e-162	-3.55004e-163	-7.94639e-163	1.90393e-163	1.01046e-163	4.82915e-163	-5.44825e-163	9.51437e-163	-3.62772e-163	-3.50186e-163	1.5534e-163	-7.94322e-164	7.01031e-163	6.96789e-164	-1.25773e-163	3.46176e-163	1.7925e-163	1.01568e-162	1.19732e-163	4.38202e-163	4.7066e-163	5.91907e-163	1.50879e-163	0
-3.42812e-163	-2.38279e-163	1.01679e-163	-2.62432e-163	-4.75322e-163	-5.47489e-163	-2.53178e-163	-1.49412e-162	-3.55004e-163	-7.94639e-163	1.90393e-163	1.01046e-163	4.82915e-163	-5.44825e-163	9.51437e-163	-3.62772e-163	-3.50186e-163	1.5534e-163	-7.94322e-164	7.01031e-163	6.96789e-164	-1.25773e-163	3.46176e-163	1.7925e-163	1.01568e-162	1.19732e-163	4.38202e-163	4.7066e-163	5.91907e-163	1.50879e-163	0
-3.42812e-163	-2.38279e-163	1.01679e-163	-2.62432e-163	-4.75322e-163	-5.47489e-163	-2.53178e-163	-1.49412e-162	-3.55004e-163	-7.94639e-163	1.90393e-163	1.01046e-163	4.82915e-163	-5.44825e-163	9.51437e-163	-3.62772e-163	-3.50186e-163	1.5534e-163	-7.94322e-164	7.01031e-163	6.96789e-164	-1.25773e-163	3.46176e-163	1.7925e-163	1.01568e-162	1.19732e-163	4.38202e-163	4.7066e-163	5.91907e-163	1.50879e-163	0
-3.42812e-163	-2.38279e-163	1.01679e-163	-2.62432e-163	-4.75322e-163	-5.47489e-163	-2.53178e-163	-1.49412e-162	-3.55004e-163	-7.94639e-163	1.90393e-163	1.01046e-163	4.82915e-163	-5.44825e-163	9.51437e-163	-3.62772e-163	-3.50186e-163	1.5534e-163	-7.94322e-164	7.01031e-163	6.96789e-164	-1.25773e-163	3.46176e-163	1.7925e-163	1.01568e-162	1.19732e-163	4.38202e-163	4.7066e-163	5.91907e-163	1.50879e-163	0
-3.42812e-163	-2.38279e-163	1.01679e-163	-2.62432e-163	-4.75322e-163	-5.47489e-163	-2.53178e-163	-1.49412e-162	-3.55004e-163	-7.94639e-163	1.90393e-163	1.01046e-163	4.82915e-163	-5.44825e-163	9.51437e-163	-3.62772e-163	-3.50186e-163	1.5534e-163	-7.94322e-164	7.01031e-163	6.96789e-164	-1.25773e-163	3.46176e-163	1.7925e-163	1.01568e-162	1.19732e-163	4.38202e-163	4.7066e-163	5.91907e-163	1.50879e-163	0
-3.42812e-163	-2.38279e-163	1.01679e-163	-2.62432e-163	-4.75322e-163	-5.47489e-163	-2.53178e-163	-1.49412e-162	-3.55004e-163	-7.94639e-163	1.90393e-163	1.01046e-163	4.82915e-163	-5.44825e-163	9.51437e-163	-3.62772e-163	-3.50186e-163	1.5534e-163	-7.94322e-164	7.01031e-163	6.96789e-164	-1.25773e-163	3.46176e-163	1.7925e-163	1.01568e-162	1.19732e-163	4.38202e-163	4.7066e-163	5.91907e-163	1.50879e-163	0
-3.42812e-163	-2.38279e-163	1.01679e-163	-2.62432e-163	-4.75322e-163	-5.47489e-163	-2.53178e-163	-1.49412e-162	-3.55004e-163	-7.94639e-163	1.90393e-163	1.01046e-163	4.82915e-163	-5.44825e-163	9.51437e-163	-3.62772e-163	-3.50186e-163	1.5534e-163	-7.94322e-164	7.01031e-163	6.96789e-164	-1.25773e-163	3.46176e-163	1.7925e-163	1.01568e-162	1.19732e-163	4.38202e-163	4.7066e-163	5.91907e-163	1.50879e-163	0
-3.42812e-163	-2.38279e-163	1.01679e-163	-2.62432e-163	-4.75322e-163	-5.47489e-163	-2.53178e-163	-1.49412e-162	-3.55004e-163	-7.94639e-163	1.90393e-163	1.01046e-163	4.82915e-163	-5.44825e-163	9.51437e-163	-3.62772e-163	-3.50186e-163	1.5534e-163	-7.94322e-164	7.01031e-163	6.96789e-164	-1.25773e-163	3.46176e-163	1.7925e-163	1.01568e-162	1.19732e-163	4.38202e-163	4.7066e-163	5.91907e-163	1.50879e-163	0
-3.42812e-163	-2.38279e-163	1.01679e-163	-2.62432e-163	-4.75322e-163	-5.47489e-163	-2.53178e-163	-1.49412e-162	-3.55004e-163	-7.94639e-163	1.90393e-163	1.01046e-163	4.82915e-163	-5.44825e-163	9.51437e-163	-3.62772e-163	-3.50186e-163	1.5534e-163	-7.94322e-164	7.01031e-163	6.96789e-164	-1.25773e-163	3.46176e-163	1.7925e-163	1.01568e-162	1.19732e-163	4.38202e-163	4.7066e-163	5.91907e-163	1.50879e-163	0
-3.42812e-163	-2.38279e-163	1.01679e-163	-2.62432e-163	-4.75322e-163	-5.47489e-163	-2.53178e-163	-1.49412e-162	-3.55004e-163	-7.94639e-163	1.90393e-163	1.01046e-163	4.82915e-163	-5.44825e-163	9.51437e-163	-3.62772e-163	-3.50186e-163	1.5534e-163	-7.94322e-164	7.01031e-163	6.96789e-164	-1.25773e-163	3.46176e-163	1.7925e-163	1.01568e-162	1.19732e-163	4.38202e-163	4.7066e-163	5.91907e-163	1.50879e-163	0
-3.42812e-163	-2.38279e-163	1.01679e-163	-2.62432e-163	-4.75322e-163	-5.47489e-163	-2.53178e-163	-1.49412e-162	-3.55004e-163	-7.94639e-163	1.90393e-163	1.01046e-163	4.82915e-163	-5.44825e-163	9.51437e-163	-3.62772e-163	-3.50186e-163	1.5534e-163	-7.94322e-164	7.01031e-163	6.96789e-164	-1.25773e-163	3.46176e-163	1.7925e-163	1.01568e-162	1.19732e-163	4.38202e-163	4.7066e-163	5.91907e-163	1.50879e-163	0
-3.42812e-163	-2.38279e-163	1.01679e-163	-2.62432e-163	-4.75322e-163	-5.47489e-163	-2.53178e-163	-1.49412e-162	-3.55004e-163	-7.94639e-163	1.90393e-163	1.01046e-163	4.82915e-163	-5.44825e-163	9.51437e-163	-3.62772e-163	-3.50186e-163	1.5534e-163	-7.94322e-164	7.01031e-163	6.96789e-164	-1.25773e-163	3.46176e-163	1.7925e-163	1.01568e-162	1.19732e-163	4.38202e-163	4.7066e-163	5.91907e-163	1.50879e-163	0
-3.42812e-163	-2.38279e-163	1.01679e-163	-2.62432e-163	-4.75322e-163	-5.47489e-163	-2.53178e-163	-1.49412e-162	-3.55004e-163	-7.94639e-163	1.90393e-163	1.01046e-163	4.82915e-163	-5.44825e-163	9.51437e-163	-3.62772e-163	-3.50186e-163	1.5534e-163	-7.94322e-164	7.01031e-163	6.96789e-164	-1.25773e-163	3.46176e-163	1.7925e-163	1.01568e-162	1.19732e-163	4.38202e-163	4.7066e-163	5.91907e-163	1.50879e-163	0
-3.42812e-163	-2.38279e-163	1.01679e-163	-2.62432e-163	-4.75322e-163	-5.47489e-163	-2.53178e-163	-1.49412e-162	-3.55004e-163	-7.94639e-163	1.90393e-163	1.01046e-163	4.82915e-163	-5.44825e-163	9.51437e-163	-3.62772e-163	-3.50186e-163	1.5534e-163	-7.94322e-164	7.01031e-163	6.96789e-164	-1.25773e-163	3.46176e-163	1.7925e-163	1.01568e-162	1.19732e-163	4.38202e-163	4.7066e-163	5.91907e-163	1.50879e-163	0
-3.42812e-163	-2.38279e-163	1.01679e-163	-2.62432e-163	-4.75322e-163	-5.47489e-163	-2.53178e-163	-1.49412e-162	-3.55004e-163	-7.94639e-163	1.90393e-163	1.01046e-163	4.82915e-163	-5.44825e-163	9.51437e-163	-3.62772e-163	-3.50186e-163	1.5534e-163	-7.94322e-164	7.01031e-163	6.96789e-164	-1.25773e-163	3.46176e-163	1.7925e-163	1.01568e-162	1.19732e-163	4.38202e-163	4.7066e-163	5.91907e-163	1.50879e-163	0
-3.42812e-163	-2.38279e-163	1.01679e-163	-2.62432e-163	-4.75322e-163	-5.47489e-163	-2.53178e-163	-1.49412e-162	-3.55004e-163	-7.94639e-163	1.90393e-163	1.01046e-163	4.82915e-163	-5.44825e-163	9.51437e-163	-3.62772e-163	-3.50186e-163	1.5534e-163	-7.94322e-164	7.01031e-163	6.96789e-164	-1.25773e-163	3.46176e-163	1.7925e-163	1.01568e-162	1.19732e-163	4.38202e-163	4.7066e-163	5.91907e-163	1.50879e-163	0
-3.42812e-163	-2.38279e-163	1.01679e-163	-2.62432e-163	-4.75322e-163	-5.47489e-163	-2.53178e-163	-1.49412e-162	-3.55004e-163	-7.94639e-163	1.90393e-163	1.01046e-163	4.82915e-163	-5.44825e-163	9.51437e-163	-3.62772e-163	-3.50186e-163	1.5534e-163	-7.94322e-164	7.01031e-163	6.96789e-164	-1.25773e-163	3.46176e-163	1.7925e-163	1.01568e-162	1.19732e-163	4.38202e-163	4.7066e-163	5.91907e-163	1.50879e-163	0
-3.42812e-163	-2.38279e-163	1.01679e-163	-2.62432e-163	-4.75322e-163	-5.47489e-163	-2.53178e-163	-1.49412e-162	-3.55004e-163	-7.94639e-163	1.90393e-163	1.01046e-163	4.82915e-163	-5.44825e-163	9.51437e-163	-3.62772e-163	-3.50186e-163	1.5534e-163	-7.94322e-164	7.01031e-163	6.96789e-164	-1.25773e-163	3.46176e-163	1.7925e-163	1.01568e-162	1.19732e-163	4.38202e-163	4.7066e-163	5.91907e-163	1.50879e-163	0
-3.42812e-163	-2.38279e-163	1.01679e-163	-2.62432e-163	-4.75322e-163	-5.47489e-163	-2.53178e-163	-1.49412e-162	-3.55004e-163	-7.94639e-163	1.90393e-163	1.01046e-163	4.82915e-163	-5.44825e-163	9.51437e-163	-3.62772e-163	-3.50186e-163	1.5534e-163	-7.94322e-164	7.01031e-163	6.96789e-164	-1.25773e-163	3.46176e-163	1.7925e-163	1.01568e-162	1.19732e-163	4.38202e-163	4.7066e-163	5.91907e-163	1.50879e-163	0
-3.42812e-163	-2.38279e-163	1.01679e-163	-2.62432e-163	-4.75322e-163	-5.47489e-163	-2.53178e-163	-1.49412e-162	-3.55004e-163	-7.94639e-163	1.90393e-163	1.01046e-163	4.82915e-163	-5.44825e-163	9.51437e-163	-3.62772e-163	-3.50186e-163	1.5534e-163	-7.94322e-164	7.01031e-163	6.96789e-164	-1.25773e-163	3.46176e-163	1.7925e-163	1.01568e-162	1.19732e-163	4.38202e-163	4.7066e-163	5.91907e-163	1.50879e-163	0
-3.42812e-163	-2.38279e-163	1.01679e-163	-2.62432e-163	-4.75322e-163	-5.47489e-163	-2.53178e-163	-1.49412e-162	-3.55004e-163	-7.94639e-163	1.90393e-163	1.01046e-163	4.82915e-163	-5.44825e-163	9.51437e-163	-3.62772e-163	-3.50186e-163	1.5534e-163	-7.94322e-164	7.01031e-163	6.96789e-164	-1.25773e-163	3.46176e-163	1.7925e-163	1.01568e-162	1.19732e-163	4.38202e-163	4.7066e-163	5.91907e-163	1.50879e-163	0
-3.42812e-163	-2.38279e-163	1.01679e-163	-2.62432e-163	-4.75322e-163	-5.47489e-163	-2.53178e-163	-1.49412e-162	-3.55004e-163	-7.94639e-163	1.90393e-163	1.01046e-163	4.82915e-163	-5.44825e-163	9.51437e-163	-3.62772e-163	-3.50186e-163	1.5534e-163	-7.94322e-164	7.01031e-163	6.96789e-164	-1.25773e-163	3.46176e-163	1.7925e-163	1.01568e-162	1.19732e-163	4.38202e-163	4.7066e-163	5.91907e-163	1.50879e-163	0
-3.42812e-163	-2.38279e-163	1.01679e-163	-2.62432e-163	-4.75322e-163	-5.47489e-163	-2.53178e-163	-1.49412e-162	-3.55004e-163	-7.94639e-163	1.90393e-163	1.01046e-163	4.82915e-163	-5.44825e-163	9.51437e-163	-3.62772e-163	-3.50186e-163	1.5534e-163	-7.94322e-164	7.01031e-163	6.96789e-164	-1.25773e-163	3.46176e-163	1.7925e-163	1.01568e-162	1.19732e-163	4.38202e-163	4.7066e-163	5.91907e-163	1.50879e-163	0
-3.42812e-163	-2.38279e-163	1.01679e-163	-2.62432e-163	-4.75322e-163	-5.47489e-163	-2.53178e-163	-1.49412e-162	-3.55004e-163	-7.94639e-163	1.90393e-163	1.01046e-163	4.82915e-163	-5.44825e-163	9.51437e-163	-3.62772e-163	-3.50186e-163	1.5534e-163	-7.94322e-164	7.01031e-163	6.96789e-164	-1.25773e-163	3.46176e-163	1.7925e-163	1.01568e-162	1.19732e-163	4.38202e-163	4.7066e-163	5.91907e-163	1.50879e-163	0
-3.42812e-163	-2.38279e-163	1.01679e-163	-2.62432e-163	-4.75322e-163	-5.47489e-163	-2.53178e-163	-1.49412e-162	-3.55004e-163	-7.94639e-163	1.90393e-163	1.01046e-163	4.82915e-163	-5.44825e-163	9.51437e-163	-3.62772e-163	-3.50186e-163	1.5534e-163	-7.94322e-164	7.01031e-163	6.96789e-164	-1.25773e-163	3.46176e-163	1.7925e-163	1.01568e-162	1.19732e-163	4.38202e-163	4.7066e-163	5.91907e-163	1.50879e-163	0
-3.42812e-163	-2.38279e-163	1.01679e-163	-2.62432e-163	-4.75322e-163	-5.47489e-163	-2.53178e-163	-1.49412e-162	-3.55004e-163	-7.94639e-163	1.90393e-163	1.01046e-163	4.82915e-163	-5.44825e-163	9.51437e-163	-3.62772e-163	-3.50186e-163	1.5534e-163	-7.94322e-164	7.01031e-163	6.96789e-164	-1.25773e-163	3.46176e-163	1.7925e-163	1.01568e-162	1.19732e-163	4.38202e-163	4.7066e-163	5.91907e-163	1.50879e-163	0
-3.42812e-163	-2.38279e-163	1.01679e-163	-2.62432e-163	-4.75322e-163	-5.47489e-163	-2.53178e-163	-1.49412e-162	-3.55004e-163	-7.94639e-163	1.90393e-163	1.01046e-163	4.82915e-163	-5.44825e-163	9.51437e-163	-3.62772e-163	-3.50186e-163	1.5534e-163	-7.94322e-164	7.01031e-163	6.96789e-164	-1.25773e-163	3.46176e-163	1.7925e-163	1.01568e-162	1.19732e-163	4.38202e-163	4.7066e-163	5.91907e-163	1.50879e-163	0
-3.42812e-163	-2.38279e-163	1.01679e-163	-2.62432e-163	-4.75322e-163	-5.47489e-163	-2.53178e-163	-1.49412e-162	-3.55004e-163	-7.94639e-163	1.90393e-163	1.01046e-163	4.82915e-163	-5.44825e-163	9.51437e-163	-3.62772e-163	-3.50186e-163	1.5534e-163	-7.94322e-164	7.01031e-163	6.96789e-164	-1.25773e-163	3.46176e-163	1.7925e-163	1.01568e-162	1.19732e-163	4.38202e-163	4.7066e-163	5.91907e-163	1.50879e-163	0
-3.42812e-163	-2.38279e-163	1.01679e-163	-2.62432e-163	-4.75322e-163	-5.47489e-163	-2.53178e-163	-1.49412e-162	-3.55004e-163	-7.94639e-163	1.90393e-163	1.01046e-163	4.82915e-163	-5.44825e-163	9.51437e-163	-3.62772e-163	-3.50186e-163	1.5534e-163	-7.94322e-164	7.01031e-163	6.96789e-164	-1.25773e-163	3.46176e-163	1.7925e-163	1.01568e-162	1.19732e-163	4.38202e-163	4.7066e-163	5.91907e-163	1.50879e-163	0
-3.42812e-163	-2.38279e-163	1.01679e-163	-2.62432e-163	-4.75322e-163	-5.47489e-163	-2.53178e-163	-1.49412e-162	-3.55004e-163	-7.94639e-163	1.90393e-163	1.01046e-163	4.82915e-163	-5.44825e-163	9.51437e-163	-3.62772e-163	-3.50186e-163	1.5534e-163	-7.94322e-164	7.01031e-163	6.96789e-164	-1.25773e-163	3.46176e-163	1.7925e-163	1.01568e-162	1.19732e-163	4.38202e-163	4.7066e-163	5.91907e-163	1.50879e-163	0
-3.42812e-163	-2.38279e-163	1.01679e-163	-2.62432e-163	-4.75322e-163	-5.47489e-163	-2.53178e-163	-1.49412e-162	-3.55004e-163	-7.94639e-163	1.90393e-163	1.01046e-163	4.82915e-163	-5.44825e-163	9.51437e-163	-3.62772e-163	-3.50186e-163	1.5534e-163	-7.94322e-164	7.01031e-163	6.96789e-164	-1.25773e-163	3.46176e-163	1.7925e-163	1.01568e-162	1.19732e-163	4.38202e-163	4.7066e-163	5.91907e-163	1.50879e-163	0
-3.42812e-163	-2.38279e-163	1.01679e-163	-2.62432e-163	-4.75322e-163	-5.47489e-163	-2.53178e-163	-1.49412e-162	-3.55004e-163	-7.94639e-163	1.90393e-163	1.01046e-163	4.82915e-163	-5.44825e-163	9.51437e-163	-3.62772e-163	-3.50186e-163	1.5534e-163	-7.94322e-164	7.01031e-163	6.96789e-164	-1.25773e-163	3.46176e-163	1.7925e-163	1.01568e-162	1.19732e-163	4.38202e-163	4.7066e-163	5.91907e-163	1.50879e-163	0
-3.42812e-163	-2.38279e-163	1.01679e-163	-2.62432e-163	-4.75322e-163	-5.47489e-163	-2.53178e-163	-1.49412e-162	-3.55004e-163	-7.94639e-163	1.90393e-163	1.01046e-163	4.82915e-163	-5.44825e-163	9.51437e-163	-3.62772e-163	-3.50186e-163	1.5534e-163	-7.94322e-164	7.01031e-163	6.96789e-164	-1.25773e-163	3.46176e-163	1.7925e-163	1.01568e-162	1.19732e-163	4.38202e-163	4.7066e-163	5.91907e-163	1.50879e-163	0
-3.42812e-163	-2.38279e-163	1.01679e-163	-2.62432e-163	-4.75322e-163	-5.47489e-163	-2.53178e-163	-1.49412e-162	-3.55004e-163	-7.94639e-163	1.90393e-163	1.01046e-163	4.82915e-163	-5.44825e-163	9.51437e-163	-3.62772e-163	-3.50186e-163	1.5534e-163	-7.94322e-164	7.01031e-163	6.96789e-164	-1.25773e-163	3.46176e-163	1.7925e-163	1.01568e-162	1.19732e-163	4.38202e-163	4.7066e-163	5.91907e-163	1.50879e-163	0
-3.42812e-163	-2.38279e-163	1.01679e-163	-2.62432e-163	-4.75322e-163	-5.47489e-163	-2.53178e-163	-1.49412e-162	-3.55004e-163	-7.94639e-163	1.90393e-163	1.01046e-163	4.82915e-163	-5.44825e-163	9.51437e-163	-3.62772e-163	-3.50186e-163	1.5534e-163	-7.94322e-164	7.01031e-163	6.96789e-164	-1.25773e-163	3.46176e-163	1.7925e-163	1.01568e-162	1.19732e-163	4.38202e-163	4.7066e-163	5.91907e-163	1.50879e-163	0
-3.42812e-163	-2.38279e-163	1.01679e-163	-2.62432e-163	-4.75322e-163	-5.47489e-163	-2.53178e-163	-1.49412e-162	-3.55004e-163	-7.94639e-163	1.90393e-163	1.01046e-163	4.82915e-163	-5.44825e-163	9.51437e-163	-3.62772e-163	-3.50186e-163	1.5534e-163	-7.94322e-164	7.01031e-163	6.96789e-164	-1.25773e-163	3.46176e-163	1.7925e-163	1.01568e-162	1.19732e-163	4.38202e-163	4.7066e-163	5.91907e-163	1.50879e-163	0
-3.42812e-163	-2.38279e-163	1.01679e-163	-2.62432e-163	-4.75322e-163	-5.47489e-163	-2.53178e-163	-1.49412e-162	-3.55004e-163	-7.94639e-163	1.90393e-163	1.01046e-163	4.82915e-163	-5.44825e-163	9.51437e-163	-3.62772e-163	-3.50186e-163	1.5534e-163	-7.94322e-164	7.01031e-163	6.96789e-164	-1.25773e-163	3.46176e-163	1.7925e-163	1.01568e-162	1.19732e-163	4.38202e-163	4.7066e-163	5.91907e-163	1.50879e-163	0
-3.42812e-163	-2.38279e-163	1.01679e-163	-2.62432e-163	-4.75322e-163	-5.47489e-163	-2.53178e-163	-1.49412e-162	-3.55004e-163	-7.94639e-163	1.90393e-163	1.01046e-163	4.82915e-163	-5.44825e-163	9.51437e-163	-3.62772e-163	-3.50186e-163	1.5534e-163	-7.94322e-164	7.01031e-163	6.96789e-164	-1.25773e-163	3.46176e-163	1.7925e-163	1.01568e-162	1.19732e-163	4.38202e-163	4.7066e-163	5.91907e-163	1.50879e-163	0
-3.42812e-163	-2.38279e-163	1.01679e-163	-2.62432e-163	-4.75322e-163	-5.47489e-163	-2.53178e-163	-1.49412e-162	-3.55004e-163	-7.94639e-163	1.90393e-163	1.01046e-163	4.82915e-163	-5.44825e-163	9.51437e-163	-3.62772e-163	-3.50186e-163	1.5534e-163	-7.94322e-164	7.01031e-163	6.96789e-164	-1.25773e-163	3.46176e-163	1.7925e-163	1.01568e-162	1.19732e-163	4.38202e-163	4.7066e-163	5.91907e-163	1.50879e-163	0
-3.42812e-163	-2.38279e-163	1.01679e-163	-2.62432e-163	-4.75322e-163	-5.47489e-163	-2.53178e-163	-1.49412e-162	-3.55004e-163	-7.94639e-163	1.90393e-163	1.01046e-163	4.82915e-163	-5.44825e-163	9.51437e-163	-3.62772e-163	-3.50186e-163	1.5534e-163	-7.94322e-164	7.01031e-163	6.96789e-164	-1.25773e-163	3.46176e-163	1.7925e-163	1.01568e-162	1.19732e-163	4.38202e-163	4.7066e-163	5.91907e-163	1.50879e-163	0
-3.42812e-163	-2.38279e-163	1.01679e-163	-2.62432e-163	-4.75322e-163	-5.47489e-163	-2.53178e-163	-1.49412e-162	-3.55004e-163	-7.94639e-163	1.90393e-163	1.01046e-163	4.82915e-163	-5.44825e-163	9.51437e-163	-3.62772e-163	-3.50186e-163	1.5534e-163	-7.94322e-164	7.01031e-163	6.96789e-164	-1.25773e-163	3.46176e-163	1.7925e-163	1.01568e-162	1.19732e-163	4.38202e-163	4.7066e-163	5.91907e-163	1.50879e-163	0
-3.42812e-163	-2.38279e-163	1.01679e-163	-2.62432e-163	-4.75322e-163	-5.47489e-163	-2.53178e-163	-1.49412e-162	-3.55004e-163	-7.94639e-163	1.90393e-163	1.01046e-163	4.82915e-163	-5.44825e-163	9.51437e-163	-3.62772e-163	-3.50186e-163	1.5534e-163	-7.94322e-164	7.01031e-163	6.96789e-164	-1.25773e-163	3.46176e-163	1.7925e-163	1.01568e-162	1.19732e-163	4.38202e-163	4.7066e-163	5.91907e-163	1.50879e-163	0
-3.42812e-163	-2.38279e-163	1.01679e-163	-2.62432e-163	-4.75322e-163	-5.47489e-163	-2.53178e-163	-1.49412e-162	-3.55004e-163	-7.94639e-163	1.90393e-163	1.01046e-163	4.82915e-163	-5.44825e-163	9.51437e-163	-3.62772e-163	-3.50186e-163	1.5534e-163	-7.94322e-164	7.01031e-163	6.96789e-164	-1.25773e-163	3.46176e-163	1.7925e-163	1.01568e-162	1.19732e-163	4.38202e-163	4.7066e-163	5.91907e-163	1.50879e-163	0
-3.42812e-163	-2.38279e-163	1.01679e-163	-2.62432e-163	-4.75322e-163	-5.47489e-163	-2.53178e-163	-1.49412e-162	-3.55004e-163	-7.94639e-163	1.90393e-163	1.01046e-163	4.82915e-163	-5.44825e-163	9.51437e-163	-3.62772e-163	-3.50186e-163	1.5534e-163	-7.94322e-164	7.01031e-163	6.96789e-164	-1.25773e-163	3.46176e-163	1.7925e-163	1.01568e-162	1.19732e-163	4.38202e-163	4.7066e-163	5.91907e-163	1.50879e-163	0
-3.42812e-163	-2.38279e-163	1.01679e-163	-2.62432e-163	-4.75322e-163	-5.47489e-163	-2.53178e-163	-1.49412e-162	-3.55004e-163	-7.94639e-163	1.90393e-163	1.01046e-163	4.82915e-163	-5.44825e-163	9.51437e-163	-3.62772e-163	-3.50186e-163	1.5534e-163	-7.94322e-164	7.01031e-163	6.96789e-164	-1.25773e-163	3.46176e-163	1.7925e-163	1.01568e-162	1.19732e-163	4.38202e-163	4.7066e-163	5.91907e-163	1.50879e-163	0
-3.42812e-163	-2.38279e-163	1.01679e-163	-2.62432e-163	-4.75322e-163	-5.47489e-163	-2.53178e-163	-1.49412e-162	-3.55004e-163	-7.94639e-163	1.90393e-163	1.01046e-163	4.82915e-163	-5.44825e-163	9.51437e-163	-3.62772e-163	-3.50186e-163	1.5534e-163	-7.94322e-164	7.01031e-163	6.96789e-164	-1.25773e-163	3.46176e-163	1.7925e-163	1.01568e-162	1.19732e-163	4.38202e-163	4.7066e-163	5.91907e-163	1.50879e-163	0
-3.42812e-163	-2.38279e-163	1.01679e-163	-2.62432e-163	-4.75322e-163	-5.47489e-163	-2.53178e-163	-1.49412e-162	-3.55004e-163	-7.94639e-163	1.90393e-163	1.01046e-163	4.82915e-163	-5.44825e-163	9.51437e-163	-3.62772e-163	-3.50186e-163	1.5534e-163	-7.94322e-164	7.01031e-163	6.96789e-164	-1.25773e-163	3.46176e-163	1.7925e-163	1.01568e-162	1.19732e-163	4.38202e-163	4.7066e-163	5.91907e-163	1.50879e-163	0
-3.42812e-163	-2.38279e-163	1.01679e-163	-2.62432e-163	-4.75322e-163	-5.47489e-163	-2.53178e-163	-1.49412e-162	-3.55004e-163	-7.94639e-163	1.90393e-163	1.01046e-163	4.82915e-163	-5.44825e-163	9.51437e-163	-3.62772e-163	-3.50186e-163	1.5534e-163	-7.94322e-164	7.01031e-163	6.96789e-164	-1.25773e-163	3.46176e-163	1.7925e-163	1.01568e-162	1.19732e-163	4.38202e-163	4.7066e-163	5.91907e-163	1.50879e-163	0
-3.42812e-163	-2.38279e-163	1.01679e-163	-2.62432e-163	-4.75322e-163	-5.47489e-163	-2.53178e-163	-1.49412e-162	-3.55004e-163	-7.94639e-163	1.90393e-163	1.01046e-163	4.82915e-163	-5.44825e-163	9.51437e-163	-3.62772e-163	-3.50186e-163	1.5534e-163	-7.94322e-164	7.01031e-163	6.96789e-164	-1.25773e-163	3.46176e-163	1.7925e-163	1.01568e-162	1.19732e-163	4.38202e-163	4.7066e-163	5.91907e-163	1.50879e-163	0
-3.42812e-163	-2.38279e-163	1.01679e-163	-2.62432e-163	-4.75322e-163	-5.47489e-163	-2.53178e-163	-1.49412e-162	-3.55004e-163	-7.94639e-163	1.90393e-163	1.01046e-163	4.82915e-163	-5.44825e-163	9.51437e-163	-3.62772e-163	-3.50186e-163	1.5534e-163	-7.94322e-164	7.01031e-163	6.96789e-164	-1.25773e-163	3.46176e-163	1.7925e-163	1.01568e-162	1.19732e-163	4.38202e-163	4.7066e-163	5.91907e-163	1.50879e-163	0
-3.42812e-163	-2.38279e-163	1.01679e-163	-2.62432e-163	-4.75322e-163	-5.47489e-163	-2.53178e-163	-1.49412e-162	-3.55004e-163	-7.94639e-163	1.90393e-163	1.01046e-163	4.82915e-163	-5.44825e-163	9.51437e-163	-3.62772e-163	-3.50186e-163	1.5534e-163	-7.94322e-164	7.01031e-163	6.96789e-164	-1.25773e-163	3.46176e-163	1.7925e-163	1.01568e-162	1.19732e-163	4.38202e-163	4.7066e-163	5.91907e-163	1.50879e-163	0
-3.42812e-163	-2.38279e-163	1.01679e-163	-2.62432e-163	-4.75322e-163	-5.47489e-163	-2.53178e-163	-1.49412e-162	-3.55004e-163	-7.94639e-163	1.90393e-163	1.01046e-163	4.82915e-163	-5.44825e-163	9.51437e-163	-3.62772e-163	-3.50186e-163	1.5534e-163	-7.94322e-164	7.01031e-163	6.96789e-164	-1.25773e-163	3.46176e-163	1.7925e-163	1.01568e-162	1.19732e-163	4.38202e-163	4.7066e-163	5.91907e-163	1.50879e-163	0
-3.42812e-163	-2.38279e-163	1.01679e-163	-2.62432e-163	-4.75322e-163	-5.47489e-163	-2.53178e-163	-1.49412e-162	-3.55004e-163	-7.94639e-163	1.90393e-163	1.01046e-163	4.82915e-163	-5.44825e-163	9.51437e-163	-3.62772e-163	-3.50186e-163	1.5534e-163	-7.94322e-164	7.01031e-163	6.96789e-164	-1.25773e-163	3.46176e-163	1.7925e-163	1.01568e-162	1.19732e-163	4.38202e-163	4.7066e-163	5.91907e-163	1.50879e-163	0
-3.42812e-163	-2.38279e-163	1.01679e-163	-2.62432e-163	-4.75322e-163	-5.47489e-163	-2.53178e-163	-1.49412e-162	-3.55004e-163	-7.94639e-163	1.90393e-163	1.01046e-163	4.82915e-163	-5.44825e-163	9.51437e-163	-3.62772e-163	-3.50186e-163	1.5534e-163	-7.94322e-164	7.01031e-163	6.96789e-164	-1.25773e-163	3.46176e-163	1.7925e-163	1.01568e-162	1.19732e-163	4.38202e-163	4.7066e-163	5.91907e-163	1.50879e-163	0
-3.42812e-163	-2.38279e-163	1.01679e-163	-2.62432e-163	-4.75322e-163	-5.47489e-163	-2.53178e-163	-1.49412e-162	-3.55004e-163	-7.94639e-163	1.90393e-163	1.01046e-163	4.82915e-163	-5.44825e-163	9.51437e-163	-3.62772e-163	-3.50186e-163	1.5534e-163	-7.94322e-164	7.01031e-163	6.96789e-164	-1.25773e-163	3.46176e-163	1.7925e-163	1.01568e-162	1.19732e-163	4.38202e-163	4.7066e-163	5.91907e-163	1.50879e-163	0
-3.42812e-163	-2.38279e-163	1.01679e-163	-2.62432e-163	-4.75322e-163	-5.47489e-163	-2.53178e-163	-1.49412e-162	-3.55004e-163	-7.94639e-163	1.90393e-163	1.01046e-163	4.82915e-163	-5.44825e-163	9.51437e-163	-3.62772e-163	-3.50186e-163	1.5534e-163	-7.94322e-164	7.01031e-163	6.96789e-164	-1.25773e-163	3.46176e-163	1.7925e-163	1.01568e-162	1.19732e-163	4.38202e-163	4.7066e-163	5.91907e-163	1.50879e-163	0
-3.42812e-163	-2.38279e-163	1.01679e-163	-2.62432e-163	-4.75322e-163	-5.47489e-163	-2.53178e-163	-1.49412e-162	-3.55004e-163	-7.94639e-163	1.90393e-163	1.01046e-163	4.82915e-163	-5.44825e-163	9.51437e-163	-3.62772e-163	-3.50186e-163	1.5534e-163	-7.94322e-164	7.01031e-163	6.96789e-164	-1.25773e-163	3.46176e-163	1.7925e-163	1.01568e-162	1.19732e-163	4.38202e-163	4.7066e-163	5.91907e-163	1.50879e-163	0
-3.42812e-163	-2.38279e-163	1.01679e-163	-2.62432e-163	-4.75322e-163	-5.47489e-163	-2.53178e-163	-1.49412e-162	-3.55004e-163	-7.94639e-163	1.90393e-163	1.01046e-163	4.82915e-163	-5.44825e-163	9.51437e-163	-3.62772e-163	-3.50186e-163	1.5534e-163	-7.94322e-164	7.01031e-163	6.96789e-164	-1.25773e-163	3.46176e-163	1.7925e-163	1.01568e-162	1.19732e-163	4.38202e-163	4.7066e-163	5.91907e-163	1.50879e-163	0
-3.42812e-163	-2.38279e-163	1.01679e-163	-2.62432e-163	-4.75322e-163	-5.47489e-163	-2.53178e-163	-1.49412e-162	-3.55004e-163	-7.94639e-163	1.90393e-163	1.01046e-163	4.82915e-163	-5.44825e-163	9.51437e-163	-3.62772e-163	-3.50186e-163	1.5534e-163	-7.94322e-164	7.01031e-163	6.96789e-164	-1.25773e-163	3.46176e-163	1.7925e-163	1.01568e-162	1.19732e-163	4.38202e-163	4.7066e-163	5.91907e-163	1.50879e-163	0
-3.42812e-163	-2.38279e-163	1.01679e-163	-2.62432e-163	-4.75322e-163	-5.47489e-163	-2.53178e-163	-1.49412e-162	-3.55004e-163	-7.94639e-163	1.90393e-163	1.01046e-163	4.82915e-163	-5.44825e-163	9.51437e-163	-3.62772e-163	-3.50186e-163	1.5534e-163	-7.94322e-164	7.01031e-163	6.96789e-164	-1.25773e-163	3.46176e-163	1.7925e-163	1.01568e-162	1.19732e-163	4.38202e-163	4.7066e-163	5.91907e-163	1.50879e-163	0
-3.42812e-163	-2.38279e-163	1.01679e-163	-2.62432e-163	-4.75322e-163	-5.47489e-163	-2.53178e-163	-1.49412e-162	-3.55004e-163	-7.94639e-163	1.90393e-163	1.01046e-163	4.82915e-163	-5.44825e-163	9.51437e-163	-3.62772e-163	-3.50186e-163	1.5534e-163	-7.94322e-164	7.01031e-163	6.96789e-164	-1.25773e-163	3.46176e-163	1.7925e-163	1.01568e-162	1.19732e-163	4.38202e-163	4.7066e-163	5.91907e-163	1.50879e-163	0
-3.42812e-163	-2.38279e-163	1.01679e-163	-2.62432e-163	-4.75322e-163	-5.47489e-163	-2.53178e-163	-1.49412e-162	-3.55004e-163	-7.94639e-163	1.90393e-163	1.01046e-163	4.82915e-163	-5.44825e-163	9.51437e-163	-3.62772e-163	-3.50186e-163	1.5534e-163	-7.94322e-164	7.01031e-163	6.96789e-164	-1.25773e-163	3.46176e-163	1.7925e-163	1.01568e-162	1.19732e-163	4.38202e-163	4.7066e-163	5.91907e-163	1.50879e-163	0
-3.42812e-163	-2.38279e-163	1.01679e-163	-2.62432e-163	-4.75322e-163	-5.47489e-163	-2.53178e-163	-1.49412e-162	-3.55004e-163	-7.94639e-163	1.90393e-163	1.01046e-163	4.82915e-163	-5.44825e-163	9.51437e-163	-3.62772e-163	-3.50186e-163	1.5534e-163	-7.94322e-164	7.01031e-163	6.96789e-164	-1.25773e-163	3.46176e-163	1.7925e-163	1.01568e-162	1.19732e-163	4.38202e-163	4.7066e-163	5.91907e-163	1.50879e-163	0
-3.42812e-163	-2.38279e-163	1.01679e-163	-2.62432e-163	-4.75322e-163	-5.47489e-163	-2.53178e-163	-1.49412e-162	-3.55004e-163	-7.94639e-163	1.90393e-163	1.01046e-163	4.82915e-163	-5.44825e-163	9.51437e-163	-3.62772e-163	-3.50186e-163	1.5534e-163	-7.94322e-164	7.01031e-163	6.96789e-164	-1.25773e-163	3.46176e-163	1.7925e-163	1.01568e-162	1.19732e-163	4.38202e-163	4.7066e-163	5.91907e-163	1.50879e-163	0
-3.42812e-163	-2.38279e-163	1.01679e-163	-2.62432e-163	-4.75322e-163	-5.47489e-163	-2.53178e-163	-1.49412e-162	-3.55004e-163	-7.94639e-163	1.90393e-163	1.01046e-163	4.82915e-163	-5.44825e-163	9.51437e-163	-3.62772e-163	-3.50186e-163	1.5534e-163	-7.94322e-164	7.01031e-163	6.96789e-164	-1.25773e-163	3.46176e-163	1.7925e-163	1.01568e-162	1.19732e-163	4.38202e-163	4.7066e-163	5.91907e-163	1.50879e-163	0
-3.42812e-163	-2.38279e-163	1.01679e-163	-2.62432e-163	-4.75322e-163	-5.47489e-163	-2.53178e-163	-1.49412e-162	-3.55004e-163	-7.94639e-163	1.90393e-163	1.01046e-163	4.82915e-163	-5.44825e-163	9.51437e-163	-3.62772e-163	-3.50186e-163	1.5534e-163	-7.94322e-164	7.01031e-163	6.96789e-164	-1.25773e-163	3.46176e-163	1.7925e-163	1.01568e-162	1.19732e-163	4.38202e-163	4.7066e-163	5.91907e-163	1.50879e-163	0
-3.42812e-163	-2.38279e-163	1.01679e-163	-2.62432e-163	-4.75322e-163	-5.47489e-163	-2.53178e-163	-1.49412e-162	-3.55004e-163	-7.94639e-163	1.90393e-163	1.01046e-163	4.82915e-163	-5.44825e-163	9.51437e-163	-3.62772e-163	-3.50186e-163	1.5534e-163	-7.94322e-164	7.01031e-163	6.96789e-164	-1.25773e-163	3.46176e-163	1.7925e-163	1.01568e-162	1.19732e-163	4.38202e-163	4.7066e-163	5.91907e-163	1.50879e-163	0
-3.42812e-163	-2.38279e-163	1.01679e-163	-2.62432e-163	-4.75322e-163	-5.47489e-163	-2.53178e-163	-1.49412e-162	-3.55004e-163	-7.94639e-163	1.90393e-163	1.01046e-163	4.82915e-163	-5.44825e-163	9.51437e-163	-3.62772e-163	-3.50186e-163	1.5534e-163	-7.94322e-164	7.01031e-163	6.96789e-164	-1.25773e-163	3.46176e-163	1.7925e-163	1.01568e-162	1.19732e-163	4.38202e-163	4.7066e-163	5.91907e-163	1.50879e-163	0
-3.42812e-163	-2.38279e-163	1.01679e-163	-2.62432e-163	-4.75322e-163	-5.47489e-163	-2.53178e-163	-1.49412e-162	-3.55004e-163	-7.94639e-163	1.90393e-163	1.01046e-163	4.82915e-163	-5.44825e-163	9.51437e-163	-3.62772e-163	-3.50186e-163	1.5534e-163	-7.94322e-164	7.01031e-163	6.96789e-164	-1.25773e-163	3.46176e-163	1.7925e-163	1.01568e-162	1.19732e-163	4.38202e-163	4.7066e-163	5.91907e-163	1.50879e-163	0
-3.42812e-163	-2.38279e-163	1.01679e-163	-2.62432e-163	-4.75322e-163	-5.47489e-163	-2.53178e-163	-1.49412e-162	-3.55004e-163	-7.94639e-163	1.90393e-163	1.01046e-163	4.82915e-163	-5.44825e-163	9.51437e-163	-3.62772e-163	-3.50186e-163	1.5534e-163	-7.94322e-164	7.01031e-163	6.96789e-164	-1.25773e-163	3.46176e-163	1.7925e-163	1.01568e-162	1.19732e-163	4.38202e-163	4.7066e-163	5.91907e-163	1.50879e-163	0
-3.42812e-163	-2.38279e-163	1.01679e-163	-2.62432e-163	-4.75322e-163	-5.47489e-163	-2.53178e-163	-1.49412e-162	-3.55004e-163	-7.94639e-163	1.90393e-163	1.01046e-163	4.82915e-163	-5.44825e-163	9.51437e-163	-3.62772e-163	-3.50186e-163	1.5534e-163	-7.94322e-164	7.01031e-163	6.96789e-164	-1.25773e-163	3.46176e-163	1.7925e-163	1.01568e-162	1.19732e-163	4.38202e-163	4.7066e-163	5.91907e-163	1.50879e-163	0
-3.42812e-163	-2.38279e-163	1.01679e-163	-2.62432e-163	-4.75322e-163	-5.47489e-163	-2.53178e-163	-1.49412e-162	-3.55004e-163	-7.94639e-163	1.90393e-163	1.01046e-163	4.82915e-163	-5.44825e-163	9.51437e-163	-3.62772e-163	-3.50186e-163	1.5534e-163	-7.94322e-164	7.01031e-163	6.96789e-164	-1.25773e-163	3.46176e-163	1.7925e-163	1.01568e-162	1.19732e-163	4.38202e-163	4.7066e-163	5.91907e-163	1.50879e-163	0
-3.42812e-163	-2.38279e-163	1.01679e-163	-2.62432e-163	-4.75322e-163	-5.47489e-163	-2.53178e-163	-1.49412e-162	-3.55004e-163	-7.94639e-163	1.90393e-163	1.01046e-163	4.82915e-163	-5.44825e-163	9.51437e-163	-3.62772e-163	-3.50186e-163	1.5534e-163	-7.94322e-164	7.01031e-163	6.96789e-164	-1.25773e-163	3.46176e-163	1.7925e-163	1.01568e-162	1.19732e-163	4.38202e-163	4.7066e-163	5.91907e-163	1.50879e-163	0
-3.42812e-163	-2.38279e-163	1.01679e-163	-2.62432e-163	-4.75322e-163	-5.47489e-163	-2.53178e-163	-1.49412e-162	-3.55004e-163	-7.94639e-163	1.90393e-163	1.01046e-163	4.82915e-163	-5.44825e-163	9.51437e-163	-3.62772e-163	-3.50186e-163	1.5534e-163	-7.94322e-164	7.01031e-163	6.96789e-164	-1.25773e-163	3.46176e-163	1.7925e-163	1.01568e-162	1.19732e-163	4.38202e-163	4.7066e-163	5.91907e-163	1.50879e-163	0
-3.42812e-163	-2.38279e-163	1.01679e-163	-2.62432e-163	-4.75322e-163	-5.47489e-163	-2.53178e-163	-1.49412e-162	-3.55004e-163	-7.94639e-163	1.90393e-163	1.01046e-163	4.82915e-163	-5.44825e-163	9.51437e-163	-3.62772e-163	-3.50186e-163	1.5534e-163	-7.94322e-164	7.01031e-163	6.96789e-164	-1.25773e-163	3.46176e-163	1.7925e-163	1.01568e-162	1.19732e-163	4.38202e-163	4.7066e-163	5.91907e-163	1.50879e-163	0
-3.42812e-163	-2.38279e-163	1.01679e-163	-2.62432e-163	-4.75322e-163	-5.47489e-163	-2.53178e-163	-1.49412e-162	-3.55004e-163	-7.94639e-163	1.90393e-163	1.01046e-163	4.82915e-163	-5.44825e-163	9.51437e-163	-3.62772e-163	-3.50186e-163	1.5534e-163	-7.94322e-164	7.01031e-163	6.96789e-164	-1.25773e-163	3.46176e-163	1.7925e-163	1.01568e-162	1.19732e-163	4.38202e-163	4.7066e-163	5.91907e-163	1.50879e-163	0
-3.42812e-163	-2.38279e-163	1.01679e-163	-2.62432e-163	-4.75322e-163	-5.47489e-163	-2.53178e-163	-1.49412e-162	-3.55004e-163	-7.94639e-163	1.90393e-163	1.01046e-163	4.82915e-163	-5.44825e-163	9.51437e-163	-3.62772e-163	-3.50186e-163	1.5534e-163	-7.94322e-164	7.01031e-163	6.96789e-164	-1.25773e-163	3.46176e-163	1.7925e-163	1.01568e-162	1.19732e-163	4.38202e-163	4.7066e-163	5.91907e-163	1.50879e-163	0
-3.42812e-163	-2.38279e-163	1.01679e-163	-2.62432e-163	-4.75322e-163	-5.47489e-163	-2.53178e-163	-1.49412e-162	-3.55004e-163	-7.94639e-163	1.90393e-163	1.01046e-163	4.82915e-163	-5.44825e-163	9.51437e-163	-3.62772e-163	-3.50186e-163	1.5534e-163	-7.94322e-164	7.01031e-163	6.96789e-164	-1.25773e-163	3.46176e-163	1.7925e-163	1.01568e-162	1.19732e-163	4.38202e-163	4.7066e-163	5.91907e-163	1.50879e-163	0
-3.42812e-163	-2.38279e-163	1.01679e-163	-2.62432e-163	-4.75322e-163	-5.47489e-163	-2.53178e-163	-1.49412e-162	-3.55004e-163	-7.94639e-163	1.90393e-163	1.01046e-163	4.82915e-163	-5.44825e-163	9.51437e-163	-3.62772e-163	-3.50186e-163	1.5534e-163	-7.94322e-164	7.01031e-163	6.96789e-164	-1.25773e-163	3.46176e-163	1.7925e-163	1.01568e-162	1.19732e-163	4.38202e-163	4.7066e-163	5.91907e-163	1.50879e-163	0
-3.42812e-163	-2.38279e-163	1.01679e-163	-2.62432e-163	-4.75322e-163	-5.47489e-163	-2.53178e-163	-1.49412e-162	-3.55004e-163	-7.94639e-163	1.90393e-163	1.01046e-163	4.82915e-163	-5.44825e-163	9.51437e-163	-3.62772e-163	-3.50186e-163	1.5534e-163	-7.94322e-164	7.01031e-163	6.96789e-164	-1.25773e-163	3.46176e-163	1.7925e-163	1.01568e-162	1.19732e-163	4.38202e-163	4.7066e-163	5.91907e-163	1.50879e-163	0
-3.42812e-163	-2.38279e-163	1.01679e-163	-2.62432e-163	-4.75322e-163	-5.47489e-163	-2.53178e-163	-1.49412e-162	-3.55004e-163	-7.94639e-163	1.90393e-163	1.01046e-163	4.82915e-163	-5.44825e-163	9.51437e-163	-3.62772e-163	-3.50186e-163	1.5534e-163	-7.94322e-164	7.01031e-163	6.96789e-164	-1.25773e-163	3.46176e-163	1.7925e-163	1.01568e-162	1.19732e-163	4.38202e-163	4.7066e-163	5.91907e-163	1.50879e-163	0
-3.42812e-163	-2.38279e-163	1.01679e-163	-2.62432e-163	-4.75322e-163	-5.47489e-163	-2.53178e-163	-1.49412e-162	-3.55004e-163	-7.94639e-163	1.90393e-163	1.01046e-163	4.82915e-163	-5.44825e-163	9.51437e-163	-3.62772e-163	-3.50186e-163	1.5534e-163	-7.94322e-164	7.01031e-163	6.96789e-164	-1.25773e-163	3.46176e-163	1.7925e-163	1.01568e-162	1.19732e-163	4.38202e-163	4.7066e-163	5.91907e-163	1.50879e-163	0
-3.42812e-163	-2.38279e-163	1.01679e-163	-2.62432e-163	-4.75322e-163	-5.47489e-163	-2.53178e-163	-1.49412e-162	-3.55004e-163	-7.94639e-163	1.90393e-163	1.01046e-163	4.82915e-163	-5.44825e-163	9.51437e-163	-3.62772e-163	-3.50186e-163	1.5534e-163	-7.94322e-164	7.01031e-163	6.96789e-164	-1.25773e-163	3.46176e-163	1.7925e-163	1.01568e-162	1.19732e-163	4.38202e-163	4.7066e-163	5.91907e-163	1.50879e-163	0
-3.42812e-163	-2.38279e-163	1.01679e-163	-2.62432e-163	-4.75322e-163	-5.47489e-163	-2.53178e-163	-1.49412e-162	-3.55004e-163	-7.94639e-163	1.90393e-163	1.01046e-163	4.82915e-163	-5.44825e-163	9.51437e-163	-3.62772e-163	-3.50186e-163	1.5534e-163	-7.94322e-164	7.01031e-163	6.96789e-164	-1.25773e-163	3.46176e-163	1.7925e-163	1.01568e-162	1.19732e-163	4.38202e-163	4.7066e-163	5.91907e-163	1.50879e-163	0
-3.42812e-163	-2.38279e-163	1.01679e-163	-2.62432e-163	-4.75322e-163	-5.47489e-163	-2.53178e-163	-1.49412e-162	-3.55004e-163	-7.94639e-163	1.90393e-163	1.01046e-163	4.82915e-163	-5.44825e-163	9.51437e-163	-3.62772e-163	-3.50186e-163	1.5534e-163	-7.94322e-164	7.01031e-163	6.96789e-164	-1.25773e-163	3.46176e-163	1.7925e-163	1.01568e-162	1.19732e-163	4.38202e-163	4.7066e-163	5.91907e-163	1.50879e-163	0
-3.42812e-163	-2.38279e-163	1.01679e-163	-2.62432e-163	-4.75322e-163	-5.47489e-163	-2.53178e-163	-1.49412e-162	-3.55004e-163	-7.94639e-163	1.90393e-163	1.01046e-163	4.82915e-163	-5.44825e-163	9.51437e-163	-3.62772e-163	-3.50186e-163	1.5534e-163	-7.94322e-164	7.01031e-163	6.96789e-164	-1.25773e-163	3.46176e-163	1.7925e-163	1.01568e-162	1.19732e-163	4.38202e-163	4.7066e-163	5.91907e-163	1.50879e-163	0
-3.42812e-163	-2.38279e-163	1.01679e-163	-2.62432e-163	-4.75322e-163	-5.47489e-163	-2.53178e-163	-1.49412e-162	-3.55004e-163	-7.94639e-163	1.90393e-163	1.01046e-163	4.82915e-163	-5.44825e-163	9.51437e-163	-3.62772e-163	-3.50186e-163	1.5534e-163	-7.94322e-164	7.01031e-163	6.96789e-164	-1.25773e-163	3.46176e-163	1.7925e-163	1.01568e-162	1.19732e-163	4.38202e-163	4.7066e-163	5.91907e-163	1.50879e-163	0
-3.42812e-163	-2.38279e-163	1.01679e-163	-2.62432e-163	-4.75322e-163	-5.47489e-163	-2.53178e-163	-1.49412e-162	-3.55004e-163	-7.94639e-163	1.90393e-163	1.01046e-163	4.82915e-163	-5.44825e-163	9.51437e-163	-3.62772e-163	-3.50186e-163	1.5534e-163	-7.94322e-164	7.01031e-163	6.96789e-164	-1.25773e-163	3.46176e-163	1.7925e-163	1.01568e-162	1.19732e-163	4.38202e-163	4.7066e-163	5.91907e-163	1.50879e-163	0
-3.42812e-163	-2.38279e-163	1.01679e-163	-2.62432e-163	-4.75322e-163	-5.47489e-163	-2.53178e-163	-1.49412e-162	-3.55004e-163	-7.94639e-163	1.90393e-163	1.01046e-163	4.82915e-163	-5.44825e-163	9.51437e-163	-3.62772e-163	-3.50186e-163	1.5534e-163	-7.94322e-164	7.01031e-163	6.96789e-164	-1.25773e-163	3.46176e-163	1.7925e-163	1.01568e-162	1.19732e-163	4.38202e-163	4.7066e-163	5.91907e-163	1.50879e-163	0
-3.42812e-163	-2.38279e-163	1.01679e-163	-2.62432e-163	-4.75322e-163	-5.47489e-163	-2.53178e-163	-1.49412e-162	-3.55004e-163	-7.94639e-163	1.90393e-163	1.01046e-163	4.82915e-163	-5.44825e-163	9.51437e-163	-3.62772e-163	-3.50186e-163	1.5534e-163	-7.94322e-164	7.01031e-163	6.96789e-164	-1.25773e-163	3.46176e-163	1.7925e-163	1.01568e-162	1.19732e-163	4.38202e-163	4.7066e-163	5.91907e-163	1.50879e-163	0
-3.42812e-163	-2.38279e-163	1.01679e-163	-2.62432e-163	-4.75322e-163	-5.47489e-163	-2.53178e-163	-1.49412e-162	-3.55004e-163	-7.94639e-163	1.90393e-163	1.01046e-163	4.82915e-163	-5.44825e-163	9.51437e-163	-3.62772e-163	-3.50186e-163	1.5534e-163	-7.94322e-164	7.01031e-163	6.96789e-164	-1.25773e-163	3.46176e-163	1.7925e-163	1.01568e-162	1.19732e-163	4.38202e-163	4.7066e-163	5.91907e-163	1.50879e-163	0
-3.42812e-163	-2.38279e-163	1.01679e-163	-2.62432e-163	-4.75322e-163	-5.47489e-163	-2.53178e-163	-1.49412e-162	-3.55004e-163	-7.94639e-163	1.90393e-163	1.01046e-163	4.82915e-163	-5.44825e-163	9.51437e-163	-3.62772e-163	-3.50186e-163	1.5534e-163	-7.94322e-164	7.01031e-163	6.96789e-164	-1.25773e-163	3.46176e-163	1.7925e-163	1.01568e-162	1.19732e-163	4.38202e-163	4.7066e-163	5.91907e-163	1.50879e-163	0
-3.42812e-163	-2.38279e-163	1.01679e-163	-2.62432e-163	-4.75322e-163	-5.47489e-163	-2.53178e-163	-1.49412e-162	-3.55004e-163	-7.94639e-163	1.90393e-163	1.01046e-163	4.82915e-163	-5.44825e-163	9.51437e-163	-3.62772e-163	-3.50186e-163	1.5534e-163	-7.94322e-164	7.01031e-163	6.96789e-164	-1.25773e-163	3.46176e-163	1.7925e-163	1.01568e-162	1.19732e-163	4.38202e-163	4.7066e-163	5.91907e-163	1.50879e-163	0
-3.42812e-163	-2.38279e-163	1.01679e-163	-2.62432e-163	-4.75322e-163	-5.47489e-163	-2.53178e-163	-1.49412e-162	-3.55004e-163	-7.94639e-163	1.90393e-163	1.01046e-163	4.82915e-163	-5.44825e-163	9.51437e-163	-3.62772e-163	-3.50186e-163	1.5534e-163	-7.94322e-164	7.01031e-163	6.96789e-164	-1.25773e-163	3.46176e-163	1.7925e-163	1.01568e-162	1.19732e-163	4.38202e-163	4.7066e-163	5.91907e-163	1.50879e-163	0
-3.42812e-163	-2.38279e-163	1.01679e-163	-2.62432e-163	-4.75322e-163	-5.47489e-163	-2.53178e-163	-1.49412e-162	-3.55004e-163	-7.94639e-163	1.90393e-163	1.01046e-163	4.82915e-163	-5.44825e-163	9.51437e-163	-3.62772e-163	-3.50186e-163	1.5534e-163	-7.94322e-164	7.01031e-163	6.96789e-164	-1.25773e-163	3.46176e-163	1.7925e-163	1.01568e-162	1.19732e-163	4.38202e-163	4.7066e-163	5.91907e-163	1.50879e-163	0
-3.42812e-163	-2.38279e-163	1.01679e-163	-2.62432e-163	-4.75322e-163	-5.47489e-163	-2.53178e-163	-1.49412e-162	-3.55004e-163	-7.94639e-163	1.90393e-163	1.01046e-163	4.82915e-163	-5.44825e-163	9.51437e-163	-3.62772e-163	-3.50186e-163	1.5534e-163	-7.94322e-164	7.01031e-163	6.96789e-164	-1.25773e-163	3.46176e-163	1.7925e-163	1.01568e-162	1.19732e-163	4.38202e-163	4.7066e-163	5.91907e-163	1.50879e-163	0
-3.42812e-163	-2.38279e-163	1.01679e-163	-2.62432e-163	-4.75322e-163	-5.47489e-163	-2.53178e-163	-1.49412e-162	-3.55004e-163	-7.94639e-163	1.90393e-163	1.01046e-163	4.82915e-163	-5.44825e-163	9.51437e-163	-3.62772e-163	-3.50186e-163	1.5534e-163	-7.94322e-164	7.01031e-163	6.96789e-164	-1.25773e-163	3.46176e-163	1.7925e-163	1.01568e-162	1.19732e-163	4.38202e-163	4.7066e-163	5.91907e-163	1.50879e-163	0
-3.42812e-163	-2.38279e-163	1.01679e-163	-2.62432e-163	-4.75322e-163	-5.47489e-163	-2.53178e-163	-1.49412e-162	-3.55004e-163	-7.94639e-163	1.90393e-163	1.01046e-163	4.82915e-163	-5.44825e-163	9.51437e-163	-3.62772e-163	-3.50186e-163	1.5534e-163	-7.94322e-164	7.01031e-163	6.96789e-164	-1.25773e-163	3.46176e-163	1.7925e-163	1.01568e-162	1.19732e-163	4.38202e-163	4.7066e-163	5.91907e-163	1.50879e-163	0
-3.42812e-163	-2.38279e-163	1.01679e-163	-2.62432e-163	-4.75322e-163	-5.47489e-163	-2.53178e-163	-1.49412e-162	-3.55004e-163	-7.94639e-163	1.90393e-163	1.01046e-163	4.82915e-163	-5.44825e-163	9.51437e-163	-3.62772e-163	-3.50186e-163	1.5534e-163	-7.94322e-164	7.01031e-163	6.96789e-164	-1.25773e-163	3.46176e-163	1.7925e-163	1.01568e-162	1.19732e-163	4.38202e-163	4.7066e-163	5.91907e-163	1.50879e-163	0
-3.42812e-163	-2.38279e-163	1.01679e-163	-2.62432e-163	-4.75322e-163	-5.47489e-163	-2.53178e-163	-1.49412e-162	-3.55004e-163	-7.94639e-163	1.90393e-163	1.01046e-163	4.82915e-163	-5.44825e-163	9.51437e-163	-3.62772e-163	-3.50186e-163	1.5534e-163	-7.94322e-164	7.01031e-163	6.96789e-164	-1.25773e-163	3.46176e-163	1.7925e-163	1.01568e-162	1.19732e-163	4.38202e-163	4.7066e-163	5.91907e-163	1.50879e-163	0
-3.42812e-163	-2.38279e-163	1.01679e-163	-2.62432e-163	-4.75322e-163	-5.47489e-163	-2.53178e-163	-1.49412e-162	-3.55004e-163	-7.94639e-163	1.90393e-163	1.01046e-163	4.82915e-163	-5.44825e-163	9.51437e-163	-3.62772e-163	-3.50186e-163	1.5534e-163	-7.94322e-164	7.01031e-163	6.96789e-164	-1.25773e-163	3.46176e-163	1.7925e-163	1.01568e-162	1.19732e-163	4.38202e-163	4.7066e-163	5.91907e-163	1.50879e-163	0
-3.42812e-163	-2.38279e-163	1.01679e-163	-2.62432e-163	-4.75322e-163	-5.47489e-163	-2.53178e-163	-1.49412e-162	-3.55004e-163	-7.94639e-163	1.90393e-163	1.01046e-163	4.82915e-163	-5.44825e-163	9.51437e-163	-3.62772e-163	-3.50186e-163	1.5534e-163	-7.94322e-164	7.01031e-163	6.96789e-164	-1.25773e-163	3.46176e-163	1.7925e-163	1.01568e-162	1.19732e-163	4.38202e-163	4.7066e-163	5.91907e-163	1.50879e-163	0
-3.42812e-163	-2.38279e-163	1.01679e-163	-2.62432e-163	-4.75322e-163	-5.47489e-163	-2.53178e-163	-1.49412e-162	-3.55004e-163	-7.94639e-163	1.90393e-163	1.01046e-163	4.82915e-163	-5.44825e-163	9.51437e-163	-3.62772e-163	-3.50186e-163	1.5534e-163	-7.94322e-164	7.01031e-163	6.96789e-164	-1.25773e-163	3.46176e-163	1.7925e-163	1.01568e-162	1.19732e-163	4.38202e-163	4.7066e-163	5.91907e-163	1.50879e-163	0
-3.42812e-163	-2.38279e-163	1.01679e-163	-2.62432e-163	-4.75322e-163	-5.47489e-163	-2.53178e-163	-1.49412e-162	-3.55004e-163	-7.94639e-163	1.90393e-163	1.01046e-163	4.82915e-163	-5.44825e-163	9.51437e-163	-3.62772e-163	-3.50186e-163	1.5534e-163	-7.94322e-164	7.01031e-163	6.96789e-164	-1.25773e-163	3.46176e-163	1.7925e-163	1.01568e-162	1.19732e-163	4.38202e-163	4.7066e-163	5.91907e-163	1.50879e-163	0
-3.42812e-163	-2.38279e-163	1.01679e-163	-2.62432e-163	-4.75322e-163	-5.47489e-163	-2.53178e-163	-1.49412e-162	-3.55004e-163	-7.94639e-163	1.90393e-163	1.01046e-163	4.82915e-163	-5.44825e-163	9.51437e-163	-3.62772e-163	-3.50186e-163	1.5534e-163	-7.94322e-164	7.01031e-163	6.96789e-164	-1.25773e-163	3.46176e-163	1.7925e-163	1.01568e-162	1.19732e-163	4.38202e-163	4.7066e-163	5.91907e-163	1.50879e-163	0
-3.42812e-163	-2.38279e-163	1.01679e-163	-2.62432e-163	-4.75322e-163	-5.47489e-163	-2.53178e-163	-1.49412e-162	-3.55004e-163	-7.94639e-163	1.90393e-163	1.01046e-163	4.82915e-163	-5.44825e-163	9.51437e-163	-3.62772e-163	-3.50186e-163	1.5534e-163	-7.94322e-164	7.01031e-163	6.96789e-164	-1.25773e-163	3.46176e-163	1.7925e-163	1.01568e-162	1.19732e-163	4.38202e-163	4.7066e-163	5.91907e-163	1.50879e-163	0
-3.42812e-163	-2.38279e-163	1.01679e-163	-2.62432e-163	-4.75322e-163	-5.47489e-163	-2.53178e-163	-1.49412e-162	-3.55004e-163	-7.94639e-163	1.90393e-163	1.01046e-163	4.82915e-163	-5.44825e-163	9.51437e-163	-3.62772e-163	-3.50186e-163	1.5534e-163	-7.94322e-164	7.01031e-163	6.96789e-164	-1.25773e-163	3.46176e-163	1.7925e-163	1.01568e-162	1.19732e-163	4.38202e-163	4.7066e-163	5.91907e-163	1.50879e-163	0
-3.42812e-163	-2.38279e-163	1.01679e-163	-2.62432e-163	-4.75322e-163	-5.47489e-163	-2.53178e-163	-1.49412e-162	-3.55004e-163	-7.94639e-163	1.90393e-163	1.01046e-163	4.82915e-163	-5.44825e-163	9.51437e-163	-3.62772e-163	-3.50186e-163	1.5534e-163	-7.94322e-164	7.01031e-163	6.96789e-164	-1.25773e-163	3.46176e-163	1.7925e-163	1.01568e-162	1.19732e-163	4.38202e-163	4.7066e-163	5.91907e-163	1.50879e-163	0
-3.42812e-163	-2.38279e-163	1.01679e-163	-2.62432e-163	-4.75322e-163	-5.47489e-163	-2.53178e-163	-1.49412e-162	-3.55004e-163	-7.94639e-163	1.90393e-163	1.01046e-163	4.82915e-163	-5.44825e-163	9.51437e-163	-3.62772e-163	-3.50186e-163	1.5534e-163	-7.94322e-164	7.01031e-163	6.96789e-164	-1.25773e-163	3.46176e-163	1.7925e-163	1.01568e-162	1.19732e-163	4.38202e-163	4.7066e-163	5.91907e-163	1.50879e-163	0
-3.42812e-163	-2.38279e-163	1.01679e-163	-2.62432e-163	-4.75322e-163	-5.47489e-163	-2.53178e-163	-1.49412e-162	-3.55004e-163	-7.94639e-163	1.90393e-163	1.01046e-163	4.82915e-163	-5.44825e-163	9.51437e-163	-3.62772e-163	-3.50186e-163	1.5534e-163	-7.94322e-164	7.01031e-163	6.96789e-164	-1.25773e-163	3.46176e-163	1.7925e-163	1.01568e-162	1.19732e-163	4.38202e-163	4.7066e-163	5.91907e-163	1.50879e-163	0
-3.42812e-163	-2.38279e-163	1.01679e-163	-2.62432e-163	-4.75322e-163	-5.47489e-163	-2.53178e-163	-1.49412e-162	-3.55004e-163	-7.94639e-163	1.90393e-163	1.01046e-163	4.82915e-163	-5.44825e-163	9.51437e-163	-3.62772e-163	-3.50186e-163	1.5534e-163	-7.94322e-164	7.01031e-163	6.96789e-164	-1.25773e-163	3.46176e-163	1.7925e-163	1.01568e-162	1.19732e-163	4.38202e-163	4.7066e-163	5.91907e-163	1.50879e-163	0
-3.42812e-163	-2.38279e-163	1.01679e-163	-2.62432e-163	-4.75322e-163	-5.47489e-163	-2.53178e-163	-1.49412e-162	-3.55004e-163	-7.94639e-163	1.90393e-163	1.01046e-163	4.82915e-163	-5.44825e-163	9.51437e-163	-3.62772e-163	-3.50186e-163	1.5534e-163	-7.94322e-164	7.01031e-163	6.96789e-164	-1.25773e-163	3.46176e-163	1.7925e-163	1.01568e-162	1.19732e-163	4.38202e-163	4.7066e-163	5.91907e-163	1.50879e-163	0
-3.42812e-163	-2.38279e-163	1.01679e-163	-2.62432e-163	-4.75322e-163	-5.47489e-163	-2.53178e-163	-1.49412e-162	-3.55004e-163	-7.94639e-163	1.90393e-163	1.01046e-163	4.82915e-163	-5.44825e-163	9.51437e-163	-3.62772e-163	-3.50186e-163	1.5534e-163	-7.94322e-164	7.01031e-163	6.96789e-164	-1.25773e-163	3.46176e-163	1.7925e-163	1.01568e-162	1.19732e-163	4.38202e-163	4.7066e-163	5.91907e-163	1.50879e-163	0
-3.42812e-163	-2.38279e-163	1.01679e-163	-2.62432e-163	-4.75322e-163	-5.47489e-163	-2.53178e-163	-1.49412e-162	-3.55004e-163	-7.94639e-163	1.90393e-163	1.01046e-163	4.82915e-163	-5.44825e-163	9.51437e-163	-3.62772e-163	-3.50186e-163	1.5534e-163	-7.94322e-164	7.01031e-163	6.96789e-164	-1.25773e-163	3.46176e-163	1.7925e-163	1.01568e-162	1.19732e-163	4.38202e-163	4.7066e-163	5.91907e-163	1.50879e-163	0
-3.42812e-163	-2.38279e-163	1.01679e-163	-2.62432e-163	-4.75322e-163	-5.47489e-163	-2.53178e-163	-1.49412e-162	-3.55004e-163	-7.94639e-163	1.90393e-163	1.01046e-163	4.82915e-163	-5.44825e-163	9.51437e-163	-3.62772e-163	-3.50186e-163	1.5534e-163	-7.94322e-164	7.01031e-163	6.96789e-164	-1.25773e-163	3.46176e-163	1.7925e-163	1.01568e-162	1.19732e-163	4.38202e-163	4.7066e-163	5.91907e-163	1.50879e-163	0
-3.42812e-163	-2.38279e-163	1.01679e-163	-2.62432e-163	-4.75322e-163	-5.47489e-163	-2.53178e-163	-1.49412e-162	-3.55004e-163	-7.94639e-163	1.90393e-163	1.01046e-163	4.82915e-163	-5.44825e-163	9.51437e-163	-3.62772e-163	-3.50186e-163	1.5534e-163	-7.94322e-164	7.01031e-163	6.96789e-164	-1.25773e-163	3.46176e-163	1.7925e-163	1.01568e-162	1.19732e-163	4.38202e-163	4.7066e-163	5.91907e-163	1.50879e-163	0
-3.42812e-163	-2.38279e-163	1.01679e-163	-2.62432e-163	-4.75322e-163	-5.47489e-163	-2.53178e-163	-1.49412e-162	-3.55004e-163	-7.94639e-163	1.90393e-163	1.01046e-163	4.82915e-163	-5.44825e-163	9.51437e-163	-3.62772e-163	-3.50186e-163	1.5534e-163	-7.94322e-164	7.01031e-163	6.96789e-164	-1.25773e-163	3.46176e-163	1.7925e-163	1.01568e-162	1.19732e-163	4.38202e-163	4.7066e-163	5.91907e-163	1.50879e-163	0
-3.42812e-163	-2.38279e-163	1.01679e-163	-2.62432e-163	-4.75322e-163	-5.47489e-163	-2.53178e-163	-1.49412e-162	-3.55004e-163	-7.94639e-163	1.90393e-163	1.01046e-163	4.82915e-163	-5.44825e-163	9.51437e-163	-3.62772e-163	-3.50186e-163	1.5534e-163	-7.94322e-164	7.01031e-163	6.96789e-164	-1.25773e-163	3.46176e-163	1.7925e-163	1.01568e-162	1.19732e-163	4.38202e-163	4.7066e-163	5.91907e-163	1.50879e-163	0
-3.42812e-163	-2.38279e-163	1.01679e-163	-2.62432e-163	-4.75322e-163	-5.47489e-163	-2.53178e-163	-1.49412e-162	-3.55004e-163	-7.94639e-163	1.90393e-163	1.01046e-163	4.82915e-163	-5.44825e-163	9.51437e-163	-3.62772e-163	-3.50186e-163	1.5534e-163	-7.94322e-164	7.01031e-163	6.96789e-164	-1.25773e-163	3.46176e-163	1.7925e-163	1.01568e-162	1.19732e-163	4.38202e-163	4.7066e-163	5.91907e-163	1.50879e-163	0
-3.42812e-163	-2.38279e-163	1.01679e-163	-2.62432e-163	-4.75322e-163	-5.47489e-163	-2.53178e-163	-1.49412e-162	-3.55004e-163	-7.94639e-163	1.90393e-163	1.01046e-163	4.82915e-163	-5.44825e-163	9.51437e-163	-3.62772e-163	-3.50186e-163	1.5534e-163	-7.94322e-164	7.01031e-163	6.96789e-164	-1.25773e-163	3.46176e-163	1.7925e-163	1.01568e-162	1.19732e-163	4.38202e-163	4.7066e-163	5.91907e-163	1.50879e-163	0
-3.42812e-163	-2.38279e-163	1.01679e-163	-2.62432e-163	-4.75322e-163	-5.47489e-163	-2.53178e-163	-1.49412e-162	-3.55004e-163	-7.94639e-163	1.90393e-163	1.01046e-163	4.82915e-163	-5.44825e-163	9.51437e-163	-3.62772e-163	-3.50186e-163	1.5534e-163	-7.94322e-164	7.01031e-163	6.96789e-164	-1.25773e-163	3.46176e-163	1.7925e-163	1.01568e-162	1.19732e-163	4.38202e-163	4.7066e-163	5.91907e-163	1.50879e-163	0
-3.42812e-163	-2.38279e-163	1.01679e-163	-2.62432e-163	-4.75322e-163	-5.47489e-163	-2.53178e-163	-1.49412e-162	-3.55004e-163	-7.94639e-163	1.90393e-163	1.01046e-163	4.82915e-163	-5.44825e-163	9.51437e-163	-3.62772e-163	-3.50186e-163	1.5534e-163	-7.94322e-164	7.01031e-163	6.96789e-164	-1.25773e-163	3.46176e-163	1.7925e-163	1.01568e-162	1.19732e-163	4.38202e-163	4.7066e-163	5.91907e-163	1.50879e-163	0
-3.42812e-163	-2.38279e-163	1.01679e-163	-2.62432e-163	-4.75322e-163	-5.47489e-163	-2.53178e-163	-1.49412e-162	-3.55004e-163	-7.94639e-163	1.90393e-163	1.01046e-163	4.82915e-163	-5.44825e-163	9.51437e-163	-3.62772e-163	-3.50186e-163	1.5534e-163	-7.94322e-164	7.01031e-163	6.96789e-164	-1.25773e-163	3.46176e-163	1.7925e-163	1.01568e-162	1.19732e-163	4.38202e-163	4.7066e-163	5.91907e-163	1.50879e-163	0
-3.42812e-163	-2.38279e-163	1.01679e-163	-2.62432e-163	-4.75322e-163	-5.47489e-163	-2.53178e-163	-1.49412e-162	-3.55004e-163	-7.94639e-163	1.90393e-163	1.01046e-163	4.82915e-163	-5.44825e-163	9.51437e-163	-3.62772e-163	-3.50186e-163	1.5534e-163	-7.94322e-164	7.01031e-163	6.96789e-164	-1.25773e-163	3.46176e-163	1.7925e-163	1.01568e-162	1.19732e-163	4.38202e-163	4.7066e-163	5.91907e-163	1.50879e-163	0
-3.42812e-163	-2.38279e-163	1.01679e-163	-2.62432e-163	-4.75322e-163	-5.47489e-163	-2.53178e-163	-1.49412e-162	-3.55004e-163	-7.94639e-163	1.90393e-163	1.01046e-163	4.82915e-163	-5.44825e-163	9.51437e-163	-3.62772e-163	-3.50186e-163	1.5534e-163	-7.94322e-164	7.01031e-163	6.96789e-164	-1.25773e-163	3.46176e-163	1.7925e-163	1.01568e-162	1.19732e-163	4.38202e-163	4.7066e-163	5.91907e-163	1.50879e-163	0
-3.42812e-163	-2.38279e-163	1.01679e-163	-2.62432e-163	-4.75322e-163	-5.47489e-163	-2.53178e-163	-1.49412e-162	-3.55004e-163	-7.94639e-163	1.90393e-163	1.01046e-163	4.82915e-163	-5.44825e-163	9.51437e-163	-3.62772e-163	-3.50186e-163	1.5534e-163	-7.94322e-164	7.01031e-163	6.96789e-164	-1.25773e-163	3.46176e-163	1.7925e-163	1.01568e-162	1.19732e-163	4.38202e-163	4.7066e-163	5.91907e-163	1.50879e-163	0
-3.42812e-163	-2.38279e-163	1.01679e-163	-2.62432e-163	-4.75322e-163	-5.47489e-163	-2.53178e-163	-1.49412e-162	-3.55004e-163	-7.94639e-163	1.90393e-163	1.01046e-163	4.82915e-163	-5.44825e-163	9.51437e-163	-3.62772e-163	-3.50186e-163	1.5534e-163	-7.94322e-164	7.01031e-163	6.96789e-164	-1.25773e-163	3.46176e-163	1.7925e-163	1.01568e-162	1.19732e-163	4.38202e-163	4.7066e-163	5.91907e-163	1.50879e-163	0
-3.42812e-163	-2.38279e-163	1.01679e-163	-2.62432e-163	-4.75322e-163	-5.47489e-163	-2.53178e-163	-1.49412e-162	-3.55004e-163	-7.94639e-163	1.90393e-163	1.01046e-163	4.82915e-163	-5.44825e-163	9.51437e-163	-3.62772e-163	-3.50186e-163	1.5534e-163	-7.94322e-164	7.01031e-163	6.96789e-164	-1.25773e-163	3.46176e-163	1.7925e-163	1.01568e-162	1.19732e-163	4.38202e-163	4.7066e-163	5.91907e-163	1.50879e-163	0
-3.42812e-163	-2.38279e-163	1.01679e-163	-2.62432e-163	-4.75322e-163	-5.47489e-163	-2.53178e-163	-1.49412e-162	-3.55004e-163	-7.94639e-163	1.90393e-163	1.01046e-163	4.82915e-163	-5.44825e-163	9.51437e-163	-3.62772e-163	-3.50186e-163	1.5534e-163	-7.94322e-164	7.01031e-163	6.96789e-164	-1.25773e-163	3.46176e-163	1.7925e-163	1.01568e-162	1.19732e-163	4.38202e-163	4.7066e-163	5.91907e-163	1.50879e-163	0
-3.42812e-163	-2.38279e-163	1.01679e-163	-2.62432e-163	-4.75322e-163	-5.47489e-163	-2.53178e-163	-1.49412e-162	-3.55004e-163	-7.94639e-163	1.90393e-163	1.01046e-163	4.82915e-163	-5.44825e-163	9.51437e-163	-3.62772e-163	-3.50186e-163	1.5534e-163	-7.94322e-164	7.01031e-163	6.96789e-164	-1.25773e-163	3.46176e-163	1.7925e-163	1.01568e-162	1.19732e-163	4.38202e-163	4.7066e-163	5.91907e-163	1.50879e-163	0
-3.42812e-163	-2.38279e-163	1.01679e-163	-2.62432e-163	-4.75322e-163	-5.47489e-163	-2.53178e-163	-1.49412e-162	-3.55004e-163	-7.94639e-163	1.90393e-163	1.01046e-163	4.82915e-163	-5.44825e-163	9.51437e-163	-3.62772e-163	-3.50186e-163	1.5534e-163	-7.94322e-164	7.01031e-163	6.96789e-164	-1.25773e-163	3.46176e-163	1.7925e-163	1.01568e-162	1.19732e-163	4.38202e-163	4.7066e-163	5.91907e-163	1.50879e-163	0
-3.42812e-163	-2.38279e-163	1.01679e-163	-2.62432e-163	-4.75322e-163	-5.47489e-163	-2.53178e-163	-1.49412e-162	-3.55004e-163	-7.94639e-163	1.90393e-163	1.01046e-163	4.82915e-163	-5.44825e-163	9.51437e-163	-3.62772e-163	-3.50186e-163	1.5534e-163	-7.94322e-164	7.01031e-163	6.96789e-164	-1.25773e-163	3.46176e-163	1.7925e-163	1.01568e-162	1.19732e-163	4.38202e-163	4.7066e-163	5.91907e-163	1.50879e-163	0
-3.42812e-163	-2.38279e-163	1.01679e-163	-2.62432e-163	-4.75322e-163	-5.47489e-163	-2.53178e-163	-1.49412e-162	-3.55004e-163	-7.94639e-163	1.90393e-163	1.01046e-163	4.82915e-163	-5.44825e-163	9.51437e-163	-3.62772e-163	-3.50186e-163	1.5534e-163	-7.94322e-164	7.01031e-163	6.96789e-164	-1.25773e-163	3.46176e-163	1.7925e-163	1.01568e-162	1.19732e-163	4.38202e-163	4.7066e-163	5.91907e-163	1.50879e-163	0
-3.42812e-163	-2.38279e-163	1.01679e-163	-2.62432e-163	-4.75322e-163	-5.47489e-163	-2.53178e-163	-1.49412e-162	-3.55004e-163	-7.94639e-163	1.90393e-163	1.01046e-163	4.82915e-163	-5.44825e-163	9.51437e-163	-3.62772e-163	-3.50186e-163	1.5534e-163	-7.94322e-164	7.01031e-163	6.96789e-164	-1.25773e-163	3.46176e-163	1.7925e-163	1.01568e-162	1.19732e-163	4.38202e-163	4.7066e-163	5.91907e-163	1.50879e-163	0
-3.42812e-163	-2.38279e-163	1.01679e-163	-2.62432e-163	-4.75322e-163	-5.47489e-163	-2.53178e-163	-1.49412e-162	-3.55004e-163	-7.94639e-163	1.90393e-163	1.01046e-163	4.82915e-163	-5.44825e-163	9.51437e-163	-3.62772e-163	-3.50186e-163	1.5534e-163	-7.94322e-164	7.01031e-163	6.96789e-164	-1.25773e-163	3.46176e-163	1.7925e-163	1.01568e-162	1.19732e-163	4.38202e-163	4.7066e-163	5.91907e-163	1.50879e-163	0
-3.42812e-163	-2.38279e-163	1.01679e-163	-2.62432e-163	-4.75322e-163	-5.47489e-163	-2.53178e-163	-1.49412e-162	-3.55004e-163	-7.94639e-163	1.90393e-163	1.01046e-163	4.82915e-163	-5.44825e-163	9.51437e-163	-3.62772e-163	-3.50186e-163	1.5534e-163	-7.94322e-164	7.01031e-163	6.96789e-164	-1.25773e-163	3.46176e-163	1.7925e-163	1.01568e-162	1.19732e-163	4.38202e-163	4.7066e-163	5.91907e-163	1.50879e-163	0
-3.42812e-163	-2.38279e-163	1.01679e-163	-2.62432e-163	-4.75322e-163	-5.47489e-163	-2.53178e-163	-1.49412e-162	-3.55004e-163	-7.94639e-163	1.90393e-163	1.01046e-163	4.82915e-163	-5.44825e-163	9.51437e-163	-3.62772e-163	-3.50186e-163	1.5534e-163	-7.94322e-164	7.01031e-163	6.96789e-164	-1.25773e-163	3.46176e-163	1.7925e-163	1.01568e-162	1.19732e-163	4.38202e-163	4.7066e-163	5.91907e-163	1.50879e-163	0
-3.42812e-163	-2.38279e-163	1.01679e-163	-2.62432e-163	-4.75322e-163	-5.47489e-163	-2.53178e-163	-1.49412e-162	-3.55004e-163	-7.94639e-163	1.90393e-163	1.01046e-163	4.82915e-163	-5.44825e-163	9.51437e-163	-3.62772e-163	-3.50186e-163	1.5534e-163	-7.94322e-164	7.01031e-163	6.96789e-164	-1.25773e-163	3.46176e-163	1.7925e-163	1.01568e-162	1.19732e-163	4.38202e-163	4.7066e-163	5.91907e-163	1.50879e-163	0
-3.42812e-163	-2.38279e-163	1.01679e-163	-2.62432e-163	-4.75322e-163	-5.47489e-163	-2.53178e-163	-1.49412e-162	-3.55004e-163	-7.94639e-163	1.90393e-163	1.01046e-163	4.82915e-163	-5.44825e-163	9.51437e-163	-3.62772e-163	-3.50186e-163	1.5534e-163	-7.94322e-164	7.01031e-163	6.96789e-164	-1.25773e-163	3.46176e-163	1.7925e-163	1.01568e-162	1.19732e-163	4.38202e-163	4.7066e-163	5.91907e-163	1.50879e-163	0
-3.42812e-163	-2.38279e-163	1.01679e-163	-2.62432e-163	-4.75322e-163	-5.47489e-163	-2.53178e-163	-1.49412e-162	-3.55004e-163	-7.94639e-163	1.90393e-163	1.01046e-163	4.82915e-163	-5.44825e-163	9.51437e-163	-3.62772e-163	-3.50186e-163	1.5534e-163	-7.94322e-164	7.01031e-163	6.96789e-164	-1.25773e-163	3.46176e-163	1.7925e-163	1.01568e-162	1.19732e-163	4.38202e-163	4.7066e-163	5.91907e-163	1.50879e-163	0
-3.42812e-163	-2.38279e-163	1.01679e-163	-2.62432e-163	-4.75322e-163	-5.47489e-163	-2.53178e-163	-1.49412e-162	-3.55004e-163	-7.94639e-163	1.90393e-163	1.01046e-163	4.82915e-163	-5.44825e-163	9.51437e-163	-3.62772e-163	-3.50186e-163	1.5534e-163	-7.94322e-164	7.01031e-163	6.96789e-164	-1.25773e-163	3.46176e-163	1.7925e-163	1.01568e-162	1.19732e-163	4.38202e-163	4.7066e-163	5.91907e-163	1.50879e-163	0
-3.42812e-163	-2.38279e-163	1.01679e-163	-2.62432e-163	-4.75322e-163	-5.47489e-163	-2.53178e-163	-1.49412e-162	-3.55004e-163	-7.94639e-163	1.90393e-163	1.01046e-163	4.82915e-163	-5.44825e-163	9.51437e-163	-3.62772e-163	-3.50186e-163	1.5534e-163	-7.94322e-164	7.01031e-163	6.96789e-164	-1.25773e-163	3.46176e-163	1.7925e-163	1.01568e-162	1.19732e-163	4.38202e-163	4.7066e-163	5.91907e-163	1.50879e-163	0
-3.42812e-163	-2.38279e-163	1.01679e-163	-2.62432e-163	-4.75322e-163	-5.47489e-163	-2.53178e-163	-1.49412e-162	-3.55004e-163	-7.94639e-163	1.90393e-163	1.01046e-163	4.82915e-163	-5.44825e-163	9.51437e-163	-3.62772e-163	-3.50186e-163	1.5534e-163	-7.94322e-164	7.01031e-163	6.96789e-164	-1.25773e-163	3.46176e-163	1.7925e-163	1.01568e-162	1.19732e-163	4.38202e-163	4.7066e-163	5.91907e-163	1.50879e-163	0
-3.42812e-163	-2.38279e-163	1.01679e-163	-2.62432e-163	-4.75322e-163	-5.47489e-163	-2.53178e-163	-1.49412e-162	-3.55004e-163	-7.94639e-163	1.90393e-163	1.01046e-163	4.82915e-163	-5.44825e-163	9.51437e-163	-3.62772e-163	-3.50186e-163	1.5534e-163	-7.94322e-164	7.01031e-163	6.96789e-164	-1.25773e-163	3.46176e-163	1.7925e-163	1.01568e-162	1.19732e-163	4.38202e-163	4.7066e-163	5.91907e-163	1.50879e-163	0
-3.42812e-163	-2.38279e-163	1.01679e-163	-2.62432e-163	-4.75322e-163	-5.47489e-163	-2.53178e-163	-1.49412e-162	-3.55004e-163	-7.94639e-163	1.90393e-163	1.01046e-163	4.82915e-163	-5.44825e-163	9.51437e-163	-3.62772e-163	-3.50186e-163	1.5534e-163	-7.94322e-164	7.01031e-163	6.96789e-164	-1.25773e-163	3.46176e-163	1.7925e-163	1.01568e-162	1.19732e-163	4.38202e-163	4.7066e-163	5.91907e-163	1.50879e-163	0
-3.42812e-163	-2.38279e-163	1.01679e-163	-2.62432e-163	-4.75322e-163	-5.47489e-163	-2.53178e-163	-1.49412e-162	-3.55004e-163	-7.94639e-163	1.90393e-163	1.01046e-163	4.82915e-163	-5.44825e-163	9.51437e-163	-3.62772e-163	-3.50186e-163	1.5534e-163	-7.94322e-164	7.01031e-163	6.96789e-164	-1.25773e-163	3.46176e-163	1.7925e-163	1.01568e-162	1.19732e-163	4.38202e-163	4.7066e-163	5.91907e-163	1.50879e-163	0
-3.42812e-163	-2.38279e-163	1.01679e-163	-2.62432e-163	-4.75322e-163	-5.47489e-163	-2.53178e-163	-1.49412e-162	-3.55004e-163	-7.94639e-163	1.90393e-163	1.01046e-163	4.82915e-163	-5.44825e-163	9.51437e-163	-3.62772e-163	-3.50186e-163	1.5534e-163	-7.94322e-164	7.01031e-163	6.96789e-164	-1.25773e-163	3.46176e-163	1.7925e-163	1.01568e-162	1.19732e-163	4.38202e-163	4.7066e-163	5.91907e-163	1.50879e-163	0
-3.42812e-163	-2.38279e-163	1.01679e-163	-2.62432e-163	-4.75322e-163	-5.47489e-163	-2.53178e-163	-1.49412e-162	-3.55004e-163	-7.94639e-163	1.90393e-163	1.01046e-163	4.82915e-163	-5.44825e-163	9.51437e-163	-3.62772e-163	-3.50186e-163	1.5534e-163	-7.94322e-164	7.01031e-163	6.96789e-164	-1.25773e-163	3.46176e-163	1.7925e-163	1.01568e-162	1.19732e-163	4.38202e-163	4.7066e-163	5.91907e-163	1.50879e-163	0
-3.42812e-163	-2.38279e-163	1.01679e-163	-2.62432e-163	-4.75322e-163	-5.47489e-163	-2.53178e-163	-1.49412e-162	-3.55004e-163	-7.94639e-163	1.90393e-163	1.01046e-163	4.82915e-163	-5.44825e-163	9.51437e-163	-3.62772e-163	-3.50186e-163	1.5534e-163	-7.94322e-164	7.01031e-163	6.96789e-164	-1.25773e-163	3.46176e-163	1.7925e-163	1.01568e-162	1.19732e-163	4.38202e-163	4.7066e-163	5.91907e-163	1.50879e-163	0
-3.42812e-163	-2.38279e-163	1.01679e-163	-2.62432e-163	-4.75322e-163	-5.47489e-163	-2.53178e-163	-1.49412e-162	-3.55004e-163	-7.94639e-163	1.90393e-163	1.01046e-163	4.82915e-163	-5.44825e-163	9.51437e-163	-3.62772e-163	-3.50186e-163	1.5534e-163	-7.94322e-164	7.01031e-163	6.96789e-164	-1.25773e-163	3.46176e-163	1.7925e-163	1.01568e-162	1.19732e-163	4.38202e-163	4.7066e-163	5.91907e-163	1.50879e-163	0
-3.42812e-163	-2.38279e-163	1.01679e-163	-2.62432e-163	-4.75322e-163	-5.47489e-163	-2.53178e-163	-1.49412e-162	-3.55004e-163	-7.94639e-163	1.90393e-163	1.01046e-163	4.82915e-163	-5.44825e-163	9.51437e-163	-3.62772e-163	-3.50186e-163	1.5534e-163	-7.94322e-164	7.01031e-163	6.96789e-164	-1.25773e-163	3.46176e-163	1.7925e-163	1.01568e-162	1.19732e-163	4.38202e-163	4.7066e-163	5.91907e-163	1.50879e-163	0
-3.42812e-163	-2.38279e-163	1.01679e-163	-2.62432e-163	-4.75322e-163	-5.47489e-163	-2.53178e-163	-1.49412e-162	-3.55004e-163	-7.94639e-163	1.90393e-163	1.01046e-163	4.82915e-163	-5.44825e-163	9.51437e-163	-3.62772e-163	-3.50186e-163	1.5534e-163	-7.94322e-164	7.01031e-163	6.96789e-164	-1.25773e-163	3.46176e-163	1.7925e-163	1.01568e-162	1.19732e-163	4.38202e-163	4.7066e-163	5.91907e-163	1.50879e-163	0
-3.42812e-163	-2.38279e-163	1.01679e-163	-2.62432e-163	-4.75322e-163	-5.47489e-163	-2.53178e-163	-1.49412e-162	-3.55004e-163	-7.94639e-163	1.90393e-163	1.01046e-163	4.82915e-163	-5.44825e-163	9.51437e-163	-3.62772e-163	-3.50186e-163	1.5534e-163	-7.94322e-164	7.01031e-163	6.96789e-164	-1.25773e-163	3.46176e-163	1.7925e-163	1.01568e-162	1.19732e-163	4.38202e-163	4.7066e-163	5.91907e-163	1.50879e-163	0
-3.42812e-163	-2.38279e-163	1.01679e-163	-2.62432e-163	-4.75322e-163	-5.47489e-163	-2.53178e-163	-1.49412e-162	-3.55004e-163	-7.94639e-163	1.90393e-163	1.01046e-163	4.82915e-163	-5.44825e-163	9.51437e-163	-3.62772e-163	-3.50186e-163	1.5534e-163	-7.94322e-164	7.01031e-163	6.96789e-164	-1.25773e-163	3.46176e-163	1.7925e-163	1.01568e-162	1.19732e-163	4.38202e-163	4.7066e-163	5.91907e-163	1.50879e-163	0
-3.42812e-163	-2.38279e-163	1.01679e-163	-2.62432e-163	-4.75322e-163	-5.47489e-163	-2.53178e-163	-1.49412e-162	-3.55004e-163	-7.94639e-163	1.90393e-163	1.01046e-163	4.82915e-163	-5.44825e-163	9.51437e-163	-3.62772e-163	-3.50186e-163	1.5534e-163	-7.94322e-164	7.01031e-163	6.96789e-164	-1.25773e-163	3.46176e-163	1.7925e-163	1.01568e-162	1.19732e-163	4.38202e-163	4.7066e-163	5.91907e-163	1.50879e-163	0
-3.42812e-163	-2.38279e-163	1.01679e-163	-2.62432e-163	-4.75322e-163	-5.47489e-163	-2.53178e-163	-1.49412e-162	-3.55004e-163	-7.94639e-163	1.90393e-163	1.01046e-163	4.82915e-163	-5.44825e-163	9.51437e-163	-3.62772e-163	-3.50186e-163	1.5534e-163	-7.94322e-164	7.01031e-163	6.96789e-164	-1.25773e-163	3.46176e-163	1.7925e-163	1.01568e-162	1.19732e-163	4.38202e-163	4.7066e-163	5.91907e-163	1.50879e-163	0
-3.42812e-163	-2.38279e-163	1.01679e-163	-2.62432e-163	-4.75322e-163	-5.47489e-163	-2.53178e-163	-1.49412e-162	-3.55004e-163	-7.94639e-163	1.90393e-163	1.01046e-163	4.82915e-163	-5.44825e-163	9.51437e-163	-3.62772e-163	-3.50186e-163	1.5534e-163	-7.94322e-164	7.01031e-163	6.96789e-164	-1.25773e-163	3.46176e-163	1.7925e-163	1.01568e-162	1.19732e-163	4.38202e-163	4.7066e-163	5.91907e-163	1.50879e-163	0
-3.42812e-163	-2.38279e-163	1.01679e-163	-2.62432e-163	-4.75322e-163	-5.47489e-163	-2.53178e-163	-1.49412e-162	-3.55004e-163	-7.94639e-163	1.90393e-163	1.01046e-163	4.82915e-163	-5.44825e-163	9.51437e-163	-3.62772e-163	-3.50186e-163	1.5534e-163	-7.94322e-164	7.01031e-163	6.96789e-164	-1.25773e-163	3.46176e-163	1.7925e-163	1.01568e-162	1.19732e-163	4.38202e-163	4.7066e-163	5.91907e-163	1.50879e-163	0
-3.42812e-163	-2.38279e-163	1.01679e-163	-2.62432e-163	-4.75322e-163	-5.47489e-163	-2.53178e-163	-1.49412e-162	-3.55004e-163	-7.94639e-163	1.90393e-163	1.01046e-163	4.82915e-163	-5.44825e-163	9.51437e-163	-3.62772e-163	-3.50186e-163	1.5534e-163	-7.94322e-164	7.01031e-163	6.96789e-164	-1.25773e-163	3.46176e-163	1.7925e-163	1.01568e-162	1.19732e-163	4.38202e-163	4.7066e-163	5.91907e-163	1.50879e-163	0
-3.42812e-163	-2.38279e-163	1.01679e-163	-2.62432e-163	-4.75322e-163	-5.47489e-163	-2.53178e-163	-1.49412e-162	-3.55004e-163	-7.94639e-163	1.90393e-163	1.01046e-163	4.82915e-163	-5.44825e-163	9.51437e-163	-3.62772e-163	-3.50186e-163	1.5534e-163	-7.94322e-164	7.01031e-163	6.96789e-164	-1.25773e-163	3.46176e-163	1.7925e-163	1.01568e-162	1.19732e-163	4.38202e-163	4.7066e-163	5.91907e-163	1.50879e-163	0
-3.42812e-163	-2.38279e-163	1.01679e-163	-2.62432e-163	-4.75322e-163	-5.47489e-163	-2.53178e-163	-1.49412e-162	-3.55004e-163	-7.94639e-163	1.90393e-163	1.01046e-163	4.82915e-163	-5.44825e-163	9.51437e-163	-3.62772e-163	-3.50186e-163	1.5534e-163	-7.94322e-164	7.01031e-163	6.96789e-164	-1.25773e-163	3.46176e-163	1.7925e-163	1.01568e-162	1.19732e-163	4.38202e-163	4.7066e-163	5.91907e-163	1.50879e-163	0
-3.42812e-163	-2.38279e-163	1.01679e-163	-2.62432e-163	-4.75322e-163	-5.47489e-163	-2.53178e-163	-1.49412e-162	-3.55004e-163	-7.94639e-163	1.90393e-163	1.01046e-163	4.82915e-163	-5.44825e-163	9.51437e-163	-3.62772e-163	-3.50186e-163	1.5534e-163	-7.94322e-164	7.01031e-163	6.96789e-164	-1.25773e-163	3.46176e-163	1.7925e-163	1.01568e-162	1.19732e-163	4.38202e-163	4.7066e-163	5.91907e-163	1.50879e-163	0
-3.42812e-163	-2.38279e-163	1.01679e-163	-2.62432e-163	-4.75322e-163	-5.47489e-163	-2.53178e-163	-1.49412e-162	-3.55004e-163	-7.94639e-163	1.90393e-163	1.01046e-163	4.82915e-163	-5.44825e-163	9.51437e-163	-3.62772e-163	-3.50186e-163	1.5534e-163	-7.94322e-164	7.01031e-163	6.96789e-164	-1.25773e-163	3.46176e-163	1.7925e-163	1.01568e-162	1.19732e-163	4.38202e-163	4.7066e-163	5.91907e-163	1.50879e-163	0
-3.42812e-163	-2.38279e-163	1.01679e-163	-2.62432e-163	-4.75322e-163	-5.47489e-163	-2.53178e-163	-1.49412e-162	-3.55004e-163	-7.94639e-163	1.90393e-163	1.01046e-163	4.82915e-163	-5.44825e-163	9.51437e-163	-3.62772e-163	-3.50186e-163	1.5534e-163	-7.94322e-164	7.01031e-163	6.96789e-164	-1.25773e-163	3.46176e-163	1.7925e-163	1.01568e-162	1.19732e-163	4.38202e-163	4.7066e-163	5.91907e-163	1.50879e-163	0
-3.42812e-163	-2.38279e-163	1.01679e-163	-2.62432e-163	-4.75322e-163	-5.47489e-163	-2.53178e-163	-1.49412e-162	-3.55004e-163	-7.94639e-163	1.90393e-163	1.01046e-163	4.82915e-163	-5.44825e-163	9.51437e-163	-3.62772e-163	-3.50186e-163	1.5534e-163	-7.94322e-164	7.01031e-163	6.96789e-164	-1.25773e-163	3.46176e-163	1.7925e-163	1.01568e-162	1.19732e-163	4.38202e-163	4.7066e-163	5.91907e-163	1.50879e-163	0
-3.42812e-163	-2.38279e-163	1.01679e-163	-2.62432e-163	-4.75322e-163	-5.47489e-163	-2.53178e-163	-1.49412e-162	-3.55004e-163	-7.94639e-163	1.90393e-163	1.01046e-163	4.82915e-163	-5.44825e-163	9.51437e-163	-3.62772e-163	-3.50186e-163	1.5534e-163	-7.94322e-164	7.01031e-163	6.96789e-164	-1.25773e-163	3.46176e-163	1.7925e-163	1.01568e-162	1.19732e-163	4.38202e-163	4.7066e-163	5.91907e-163	1.50879e-163	0
-3.42812e-163	-2.38279e-163	1.01679e-163	-2.62432e-163	-4.75322e-163	-5.47489e-163	-2.53178e-163	-1.49412e-162	-3.55004e-163	-7.94639e-163	1.90393e-163	1.01046e-163	4.82915e-163	-5.44825e-163	9.51437e-163	-3.62772e-163	-3.50186e-163	1.5534e-163	-7.94322e-164	7.01031e-163	6.96789e-164	-1.25773e-163	3.46176e-163	1.7925e-163	1.01568e-162	1.19732e-163	4.38202e-163	4.7066e-163	5.91907e-163	1.50879e-163	0
-3.42812e-163	-2.38279e-163	1.01679e-163	-2.62432e-163	-4.75322e-163	-5.47489e-163	-2.53178e-163	-1.49412e-162	-3.55004e-163	-7.94639e-163	1.90393e-163	1.01046e-163	4.82915e-163	-5.44825e-163	9.51437e-163	-3.62772e-163	-3.50186e-163	1.5534e-163	-7.94322e-164	7.01031e-163	6.96789e-164	-1.25773e-163	3.46176e-163	1.7925e-163	1.01568e-162	1.19732e-163	4.38202e-163	4.7066e-163	5.91907e-163	1.50879e-163	0
-3.42812e-163	-2.38279e-163	1.01679e-163	-2.62432e-163	-4.75322e-163	-5.47489e-163	-2.53178e-163	-1.49412e-162	-3.55004e-163	-7.94639e-163	1.90393e-163	1.01046e-163	4.82915e-163	-5.44825e-163	9.51437e-163	-3.62772e-163	-3.50186e-163	1.5534e-163	-7.94322e-164	7.01031e-163	6.96789e-164	-1.25773e-163	3.46176e-163	1.7925e-163	1.01568e-162	1.19732e-163	4.38202e-163	4.7066e-163	5.91907e-163	1.50879e-163	0
-3.42812e-163	-2.38279e-163	1.01679e-163	-2.62432e-163	-4.75322e-163	-5.47489e-163	-2.53178e-163	-1.49412e-162	-3.55004e-163	-7.94639e-163	1.90393e-163	1.01046e-163	4.82915e-163	-5.44825e-163	9.51437e-163	-3.62772e-163	-3.50186e-163	1.5534e-163	-7.94322e-164	7.01031e-163	6.96789e-164	-1.25773e-163	3.46176e-163	1.7925e-163	1.01568e-162	1.19732e-163	4.38202e-163	4.7066e-163	5.91907e-163	1.50879e-163	0
-3.42812e-163	-2.38279e-163	1.01679e-163	-2.62432e-163	-4.75322e-163	-5.47489e-163	-2.53178e-163	-1.49412e-162	-3.55004e-163	-7.94639e-163	1.90393e-163	1.01046e-163	4.82915e-163	-5.44825e-163	9.51437e-163	-3.62772e-163	-3.50186e-163	1.5534e-163	-7.94322e-164	7.01031e-163	6.96789e-164	-1.25773e-163	3.46176e-163	1.7925e-163	1.01568e-162	1.19732e-163	4.38202e-163	4.7066e-163	5.91907e-163	1.50879e-163	0
-3.42812e-163	-2.38279e-163	1.01679e-163	-2.62432e-163	-4.75322e-163	-5.47489e-163	-2.53178e-163	-1.49412e-162	-3.55004e-163	-7.94639e-163	1.90393e-163	1.01046e-163	4.82915e-163	-5.44825e-163	9.51437e-163	-3.62772e-163	-3.50186e-163	1.5534e-163	-7.94322e-164	7.01031e-163	6.96789e-164	-1.25773e-163	3.46176e-163	1.7925e-163	1.01568e-162	1.19732e-163	4.38202e-163	4.7066e-163	5.91907e-163	1.50879e-163	0
-3.42812e-163	-2.38279e-163	1.01679e-163	-2.62432e-163	-4.75322e-163	-5.47489e-163	-2.53178e-163	-1.49412e-162	-3.55004e-163	-7.94639e-163	1.90393e-163	1.01046e-163	4.82915e-163	-5.44825e-163	9.51437e-163	-3.62772e-163	-3.50186e-163	1.5534e-163	-7.94322e-164	7.01031e-163	6.96789e-164	-1.25773e-163	3.46176e-163	1.7925e-163	1.01568e-162	1.19732e-163	4.38202e-163	4.7066e-163	5.91907e-163	1.50879e-163	0
-3.42812e-163	-2.38279e-163	1.01679e-163	-2.62432e-163	-4.75322e-163	-5.47489e-163	-2.53178e-163	-1.49412e-162	-3.55004e-163	-7.94639e-163	1.90393e-163	1.01046e-163	4.82915e-163	-5.44825e-163	9.51437e-163	-3.62772e-163	-3.50186e-163	1.5534e-163	-7.94322e-164	7.01031e-163	6.96789e-164	-1.25773e-163	3.46176e-163	1.7925e-163	1.01568e-162	1.19732e-163	4.38202e-163	4.7066e-163	5.91907e-163	1.50879e-163	0
-3.42812e-163	-2.38279e-163	1.01679e-163	-2.62432e-163	-4.75322e-163	-5.47489e-163	-2.53178e-163	-1.49412e-162	-3.55004e-163	-7.94639e-163	1.90393e-163	1.01046e-163	4.82915e-163	-5.44825e-163	9.51437e-163	-3.62772e-163	-3.50186e-163	1.5534e-163	-7.94322e-164	7.01031e-163	6.96789e-164	-1.25773e-163	3.46176e-163	1.7925e-163	1.01568e-162	1.19732e-163	4.38202e-163	4.7066e-163	5.91907e-163	1.50879e-163	0
-3.42812e-163	-2.38279e-163	1.01679e-163	-2.62432e-163	-4.75322e-163	-5.47489e-163	-2.53178e-163	-1.49412e-162	-3.55004e-163	-7.94639e-163	1.90393e-163	1.01046e-163	4.82915e-163	-5.44825e-163	9.51437e-163	-3.62772e-163	-3.50186e-163	1.5534e-163	-7.94322e-164	7.01031e-163	6.96789e-164	-1.25773e-163	3.46176e-163	1.7925e-163	1.01568e-162	1.19732e-163	4.38202e-163	4.7066e-163	5.91907e-163	1.50879e-163	0
-3.42812e-163	-2.38279e-163	1.01679e-163	-2.62432e-163	-4.75322e-163	-5.47489e-163	-2.53178e-163	-1.49412e-162	-3.55004e-163	-7.94639e-163	1.90393e-163	1.01046e-163	4.82915e-163	-5.44825e-163	9.51437e-163	-3.62772e-163	-3.50186e-163	1.5534e-163	-7.94322e-164	7.01031e-163	6.96789e-164	-1.25773e-163	3.46176e-163	1.7925e-163	1.01568e-162	1.19732e-163	4.38202e-163	4.7066e-163	5.91907e-163	1.50879e-163	0
-3.42812e-163	-2.38279e-163	1.01679e-163	-2.62432e-163	-4.75322e-163	-5.47489e-163	-2.53178e-163	-1.49412e-162	-3.55004e-163	-7.94639e-163	1.90393e-163	1.01046e-163	4.82915e-163	-5.44825e-163	9.51437e-163	-3.62772e-163	-3.50186e-163	1.5534e-163	-7.94322e-164	7.01031e-163	6.96789e-164	-1.25773e-163	3.46176e-163	1.7925e-163	1.01568e-162	1.19732e-163	4.38202e-163	4.7066e-163	5.91907e-163	1.50879e-163	0
-3.42812e-163	-2.38279e-163	1.01679e-163	-2.62432e-163	-4.75322e-163	-5.47489e-163	-2.53178e-163	-1.49412e-162	-3.55004e-163	-7.94639e-163	1.90393e-163	1.01046e-163	4.82915e-163	-5.44825e-163	9.51437e-163	-3.62772e-163	-3.50186e-163	1.5534e-163	-7.94322e-164	7.01031e-163	6.96789e-164	-1.25773e-163	3.46176e-163	1.7925e-163	1.01568e-162	1.19732e-163	4.38202e-163	4.7066e-163	5.91907e-163	1.50879e-163	0
-3.42812e-163	-2.38279e-163	1.01679e-163	-2.62432e-163	-4.75322e-163	-5.47489e-163	-2.53178e-163	-1.49412e-162	-3.55004e-163	-7.94639e-163	1.90393e-163	1.01046e-163	4.82915e-163	-5.44825e-163	9.51437e-163	-3.62772e-163	-3.50186e-163	1.5534e-163	-7.94322e-164	7.01031e-163	6.96789e-164	-1.25773e-163	3.46176e-163	1.7925e-163	1.01568e-162	1.19732e-163	4.38202e-163	4.7066e-163	5.91907e-163	1.50879e-163	0
-3.42812e-163	-2.38279e-163	1.01679e-163	-2.62432e-163	-4.75322e-163	-5.47489e-163	-2.53178e-163	-1.49412e-162	-3.55004e-163	-7.94639e-163	1.90393e-163	1.01046e-163	4.82915e-163	-5.44825e-163	9.51437e-163	-3.62772e-163	-3.50186e-163	1.5534e-163	-7.94322e-164	7.01031e-163	6.96789e-164	-1.25773e-163	3.46176e-163	1.7925e-163	1.01568e-162	1.19732e-163	4.38202e-163	4.7066e-163	5.91907e-163	1.50879e-163	0
-3.42812e-163	-2.38279e-163	1.01679e-163	-2.62432e-163	-4.75322e-163	-5.47489e-163	-2.53178e-163	-1.49412e-162	-3.55004e-163	-7.94639e-163	1.90393e-163	1.01046e-163	4.82915e-163	-5.44825e-163	9.51437e-163	-3.62772e-163	-3.50186e-163	1.5534e-163	-7.94322e-164	7.01031e-163	6.96789e-164	-1.25773e-163	3.46176e-163	1.7925e-163	1.01568e-162	1.19732e-163	4.38202e-163	4.7066e-163	5.91907e-163	1.50879e-163	0
-3.42812e-163	-2.38279e-163	1.01679e-163	-2.62432e-163	-4.75322e-163	-5.47489e-163	-2.53178e-163	-1.49412e-162	-3.55004e-163	-7.94639e-163	1.90393e-163	1.01046e-163	4.82915e-163	-5.44825e-163	9.51437e-163	-3.62772e-163	-3.50186e-163	1.5534e-163	-7.94322e-164	7.01031e-163	6.96789e-164	-1.25773e-163	3.46176e-163	1.7925e-163	1.01568e-162	1.19732e-163	4.38202e-163	4.7066e-163	5.91907e-163	1.50879e-163	0
-3.42812e-163	-2.38279e-163	1.01679e-163	-2.62432e-163	-4.75322e-163	-5.47489e-163	-2.53178e-163	-1.49412e-162	-3.55004e-163	-7.94639e-163	1.90393e-163	1.01046e-163	4.82915e-163	-5.44825e-163	9.51437e-163	-3.62772e-163	-3.50186e-163	1.5534e-163	-7.94322e-164	7.01031e-163	6.96789e-164	-1.25773e-163	3.46176e-163	1.7925e-163	1.01568e-162	1.19732e-163	4.38202e-163	4.7066e-163	5.91907e-163	1.50879e-163	0
-3.42812e-163	-2.38279e-163	1.01679e-163	-2.62432e-163	-4.75322e-163	-5.47489e-163	-2.53178e-163	-1.49412e-162	-3.55004e-163	-7.94639e-163	1.90393e-163	1.01046e-163	4.82915e-163	-5.44825e-163	9.51437e-163	-3.62772e-163	-3.50186e-163	1.5534e-163	-7.94322e-164	7.01031e-163	6.96789e-164	-1.25773e-163	3.46176e-163	1.7925e-163	1.01568e-162	1.19732e-163	4.38202e-163	4.7066e-163	5.91907e-163	1.50879e-163	0
-3.42812e-163	-2.38279e-163	1.01679e-163	-2.62432e-163	-4.75322e-163	-5.47489e-163	-2.53178e-163	-1.49412e-162	-3.55004e-163	-7.94639e-163	1.90393e-163	1.01046e-163	4.82915e-163	-5.44825e-163	9.51437e-163	-3.62772e-163	-3.50186e-163	1.5534e-163	-7.94322e-164	7.01031e-163	6.96789e-164	-1.25773e-163	3.46176e-163	1.7925e-163	1.01568e-162	1.19732e-163	4.38202e-163	4.7066e-163	5.91907e-163	1.50879e-163	0
-3.42812e-163	-2.38279e-163	1.01679e-163	-2.62432e-163	-4.75322e-163	-5.47489e-163	-2.53178e-163	-1.49412e-162	-3.55004e-163	-7.94639e-163	1.90393e-163	1.01046e-163	4.82915e-163	-5.44825e-163	9.51437e-163	-3.62772e-163	-3.50186e-163	1.5534e-163	-7.94322e-164	7.01031e-163	6.96789e-164	-1.25773e-163	3.46176e-163	1.7925e-163	1.01568e-162	1.19732e-163	4.38202e-163	4.7066e-163	5.91907e-163	1.50879e-163	0
-3.42812e-163	-2.38279e-163	1.01679e-163	-2.62432e-163	-4.75322e-163	-5.47489e-163	-2.53178e-163	-1.49412e-162	-3.55004e-163	-7.94639e-163	1.90393e-163	1.01046e-163	4.82915e-163	-5.44825e-163	9.51437e-163	-3.62772e-163	-3.50186e-163	1.5534e-163	-7.94322e-164	7.01031e-163	6.96789e-164	-1.25773e-163	3.46176e-163	1.7925e-163	1.01568e-162	1.19732e-163	4.38202e-163	4.7066e-163	5.91907e-163	1.50879e-163	0
-3.42812e-163	-2.38279e-163	1.01679e-163	-2.62432e-163	-4.75322e-163	-5.47489e-163	-2.53178e-163	-1.49412e-162	-3.55004e-163	-7.94639e-163	1.90393e-163	1.01046e-163	4.82915e-163	-5.44825e-163	9.51437e-163	-3.62772e-163	-3.50186e-163	1.5534e-163	-7.94322e-164	7.01031e-163	6.96789e-164	-1.25773e-163	3.46176e-163	1.7925e-163	1.01568e-162	1.19732e-163	4.38202e-163	4.7066e-163	5.91907e-163	1.50879e-163	0
-3.42812e-163	-2.38279e-163	1.01679e-163	-2.62432e-163	-4.75322e-163	-5.47489e-163	-2.53178e-163	-1.49412e-162	-3.55004e-163	-7.94639e-163	1.90393e-163	1.01046e-163	4.82915e-163	-5.44825e-163	9.51437e-163	-3.62772e-163	-3.50186e-163	1.5534e-163	-7.94322e-164	7.01031e-163	6.96789e-164	-1.25773e-163	3.46176e-163	1.7925e-163	1.01568e-162	1.19732e-163	4.38202e-163	4.7066e-163	5.91907e-163	1.50879e-163	0
-3.42812e-163	-2.38279e-163	1.01679e-163	-2.62432e-163	-4.75322e-163	-5.47489e-163	-2.53178e-163	-1.49412e-162	-3.55004e-163	-7.94639e-163	1.90393e-163	1.01046e-163	4.82915e-163	-5.44825e-163	9.51437e-163	-3.62772e-163	-3.50186e-163	1.5534e-163	-7.94322e-164	7.01031e-163	6.96789e-164	-1.25773e-163	3.46176e-163	1.7925e-163	1.01568e-162	1.19732e-163	4.38202e-163	4.7066e-163	5.91907e-163	1.50879e-163	0
-3.42812e-163	-2.38279e-163	1.01679e-163	-2.62432e-163	-4.75322e-163	-5.47489e-163	-2.53178e-163	-1.49412e-162	-3.55004e-163	-7.94639e-163	1.90393e-163	1.01046e-163	4.82915e-163	-5.44825e-163	9.51437e-163	-3.62772e-163	-3.50186e-163	1.5534e-163	-7.94322e-164	7.01031e-163	6.96789e-164	-1.25773e-163	3.46176e-163	1.7925e-163	1.01568e-162	1.19732e-163	4.38202e-163	4.7066e-163	5.91907e-163	1.50879e-163	0
-3.42812e-163	-2.38279e-163	1.01679e-163	-2.62432e-163	-4.75322e-163	-5.47489e-163	-2.53178e-163	-1.49412e-162	-3.55004e-163	-7.94639e-163	1.90393e-163	1.01046e-163	4.82915e-163	-5.44825e-163	9.51437e-163	-3.62772e-163	-3.50186e-163	1.5534e-163	-7.94322e-164	7.01031e-163	6.96789e-164	-1.25773e-163	3.46176e-163	1.7925e-163	1.01568e-162	1.19732e-163	4.38202e-163	4.7066e-163	5.91907e-163	1.50879e-163	0
-3.42812e-163	-2.38279e-163	1.01679e-163	-2.62432e-163	-4.75322e-163	-5.47489e-163	-2.53178e-163	-1.49412e-162	-3.55004e-163	-7.94639e-163	1.90393e-163	1.01046e-163	4.82915e-163	-5.44825e-163	9.51437e-163	-3.62772e-163	-3.50186e-163	1.5534e-163	-7.94322e-164	7.01031e-163	6.96789e-164	-1.25773e-163	3.46176e-163	1.7925e-163	1.01568e-162	1.19732e-163	4.38202e-163	4.7066e-163	5.91907e-163	1.50879e-163	0
-3.42812e-163	-2.38279e-163	1.01679e-163	-2.62432e-163	-4.75322e-163	-5.47489e-163	-2.53178e-163	-1.49412e-162	-3.55004e-163	-7.94639e-163	1.90393e-163	1.01046e-163	4.82915e-163	-5.44825e-163	9.51437e-163	-3.62772e-163	-3.50186e-163	1.5534e-163	-7.94322e-164	7.01031e-163	6.96789e-164	-1.25773e-163	3.46176e-163	1.7925e-163	1.01568e-162	1.19732e-163	4.38202e-163	4.7066e-163	5.91907e-163	1.50879e-163	0
-3.42812e-163	-2.38279e-163	1.01679e-163	-2.62432e-163	-4.75322e-163	-5.47489e-163	-2.53178e-163	-1.49412e-162	-3.55004e-163	-7.94639e-163	1.90393e-163	1.01046e-163	4.82915e-163	-5.44825e-163	9.51437e-163	-3.62772e-163	-3.50186e-163	1.5534e-163	-7.94322e-164	7.01031e-163	6.96789e-164	-1.25773e-163	3.46176e-163	1.7925e-163	1.01568e-162	1.19732e-163	4.38202e-163	4.7066e-163	5.91907e-163	1.50879e-163	0
-3.42812e-163	-2.38279e-163	1.01679e-163	-2.62432e-163	-4.75322e-163	-5.47489e-163	-2.53178e-163	-1.49412e-162	-3.55004e-163	-7.94639e-163	1.90393e-163	1.01046e-163	4.82915e-163	-5.44825e-163	9.51437e-163	-3.62772e-163	-3.50186e-163	1.5534e-163	-7.94322e-164	7.01031e-163	6.96789e-164	-1.25773e-163	3.46176e-163	1.7925e-163	1.01568e-162	1.19732e-163	4.38202e-163	4.7066e-163	5.91907e-163	1.50879e-163	0
-3.42812e-163	-2.38279e-163	1.01679e-163	-2.62432e-163	-4.75322e-163	-5.47489e-163	-2.53178e-163	-1.49412e-162	-3.55004e-163	-7.94639e-163	1.90393e-163	1.01046e-163	4.82915e-163	-5.44825e-163	9.51437e-163	-3.62772e-163	-3.50186e-163	1.5534e-163	-7.94322e-164	7.01031e-163	6.96789e-164	-1.25773e-163	3.46176e-163	1.7925e-163	1.01568e-162	1.19732e-163	4.38202e-163	4.7066e-163	5.91907e-163	1.50879e-163	0
-3.42812e-163	-2.38279e-163	1.01679e-163	-2.62432e-163	-4.75322e-163	-5.47489e-163	-2.53178e-163	-1.49412e-162	-3.55004e-163	-7.94639e-163	1.90393e-163	1.01046e-163	4.82915e-163	-5.44825e-163	9.51437e-163	-3.62772e-163	-3.50186e-163	1.5534e-163	-7.94322e-164	7.01031e-163	6.96789e-164	-1.25773e-163	3.46176e-163	1.7925e-163	1.01568e-162	1.19732e-163	4.38202e-163	4.7066e-163	5.91907e-163	1.50879e-163	0
-3.42812e-163	-2.38279e-163	1.01679e-163	-2.62432e-163	-4.75322e-163	-5.47489e-163	-2.53178e-163	-1.49412e-162	-3.55004e-163	-7.94639e-163	1.90393e-163	1.01046e-163	4.82915e-163	-5.44825e-163	9.51437e-163	-3.62772e-163	-3.50186e-163	1.5534e-163	-7.94322e-164	7.01031e-163	6.96789e-164	-1.25773e-163	3.46176e-163	1.7925e-163	1.01568e-162	1.19732e-163	4.38202e-163	4.7066e-163	5.91907e-163	1.50879e-163	0
-3.42812e-163	-2.38279e-163	1.01679e-163	-2.62432e-163	-4.75322e-163	-5.47489e-163	-2.53178e-163	-1.49412e-162	-3.55004e-163	-7.94639e-163	1.90393e-163	1.01046e-163	4.82915e-163	-5.44825e-163	9.51437e-163	-3.62772e-163	-3.50186e-163	1.5534e-163	-7.94322e-164	7.01031e-163	6.96789e-164	-1.25773e-163	3.46176e-163	1.7925e-163	1.01568e-162	1.19732e-163	4.38202e-163	4.7066e-163	5.91907e-163	1.50879e-163	0
-3.42812e-163	-2.38279e-163	1.01679e-163	-2.62432e-163	-4.75322e-163	-5.47489e-163	-2.53178e-163	-1.49412e-162	-3.55004e-163	-7.94639e-163	1.90393e-163	1.01046e-163	4.82915e-163	-5.44825e-163	9.51437e-163	-3.62772e-163	-3.50186e-163	1.5534e-163	-7.94322e-164	7.01031e-163	6.96789e-164	-1.25773e-163	3.46176e-163	1.7925e-163	1.01568e-162	1.19732e-163	4.38202e-163	4.7066e-163	5.91907e-163	1.50879e-163	0
-3.42812e-163	-2.38279e-163	1.01679e-163	-2.62432e-163	-4.75322e-163	-5.47489e-163	-2.53178e-163	-1.49412e-162	-3.55004e-163	-7.94639e-163	1.90393e-163	1.01046e-163	4.82915e-163	-5.44825e-163	9.51437e-163	-3.62772e-163	-3.50186e-163	1.5534e-163	-7.94322e-164	7.01031e-163	6.96789e-164	-1.25773e-163	3.46176e-163	1.7925e-163	1.01568e-162	1.19732e-163	4.38202e-163	4.7066e-163	5.91907e-163	1.50879e-163	0
-3.42812e-163	-2.38279e-163	1.01679e-163	-2.62432e-163	-4.75322e-163	-5.47489e-163	-2.53178e-163	-1.49412e-162	-3.55004e-163	-7.94639e-163	1.90393e-163	1.01046e-163	4.82915e-163	-5.44825e-163	9.51437e-163	-3.62772e-163	-3.50186e-163	1.5534e-163	-7.94322e-164	7.01031e-163	6.96789e-164	-1.25773e-163	3.46176e-163	1.7925e-163	1.01568e-162	1.19732e-163	4.38202e-163	4.7066e-163	5.91907e-163	1.50879e-163	0
-3.42812e-163	-2.38279e-163	1.01679e-163	-2.62432e-163	-4.75322e-163	-5.47489e-163	-2.53178e-163	-1.49412e-162	-3.55004e-163	-7.94639e-163	1.90393e-163	1.01046e-163	4.82915e-163	-5.44825e-163	9.51437e-163	-3.62772e-163	-3.50186e-163	1.5534e-163	-7.94322e-164	7.01031e-163	6.96789e-164	-1.25773e-163	3.46176e-163	1.7925e-163	1.01568e-162	1.19732e-163	4.38202e-163	4.7066e-163	5.91907e-163	1.50879e-163	0
-3.42812e-163	-2.38279e-163	1.01679e-163	-2.62432e-163	-4.75322e-163	-5.47489e-163	-2.53178e-163	-1.49412e-162	-3.55004e-163	-7.94639e-163	1.90393e-163	1.01046e-163	4.82915e-163	-5.44825e-163	9.51437e-163	-3.62772e-163	-3.50186e-163	1.5534e-163	-7.94322e-164	7.01031e-163	6.96789e-164	-1.25773e-163	3.46176e-163	1.7925e-163	1.01568e-162	1.19732e-163	4.38202e-163	4.7066e-163	5.91907e-163	1.50879e-163	0
-3.42812e-163	-2.38279e-163	1.01679e-163	-2.62432e-163	-4.75322e-163	-5.47489e-163	-2.53178e-163	-1.49412e-162	-3.55004e-163	-7.94639e-163	1.90393e-163	1.01046e-163	4.82915e-163	-5.44825e-163	9.51437e-163	-3.62772e-163	-3.50186e-163	1.5534e-163	-7.94322e-164	7.01031e-163	6.96789e-164	-1.25773e-163	3.46176e-163	1.7925e-163	1.01568e-162	1.19732e-163	4.38202e-163	4.7066e-163	5.91907e-163	1.50879e-163	0
-3.42812e-163	-2.38279e-163	1.01679e-163	-2.62432e-163	-4.75322e-163	-5.47489e-163	-2.53178e-163	-1.49412e-162	-3.55004e-163	-7.94639e-163	1.90393e-163	1.01046e-163	4.82915e-163	-5.44825e-163	9.51437e-163	-3.62772e-163	-3.50186e-163	1.5534e-163	-7.94322e-164	7.01031e-163	6.96789e-164	-1.25773e-163	3.46176e-163	1.7925e-163	1.01568e-162	1.19732e-163	4.38202e-163	4.7066e-163	5.91907e-163	1.50879e-163	0
-3.42812e-163	-2.38279e-163	1.01679e-163	-2.62432e-163	-4.75322e-163	-5.47489e-163	-2.53178e-163	-1.49412e-162	-3.55004e-163	-7.94639e-163	1.90393e-163	1.01046e-163	4.82915e-163	-5.44825e-163	9.51437e-163	-3.62772e-163	-3.50186e-163	1.5534e-163	-7.94322e-164	7.01031e-163	6.96789e-164	-1.25773e-163	3.46176e-163	1.7925e-163	1.01568e-162	1.19732e-163	4.38202e-163	4.7066e-163	5.91907e-163	1.50879e-163	0
-3.42812e-163	-2.38279e-163	1.01679e-163	-2.62432e-163	-4.75322e-163	-5.47489e-163	-2.53178e-163	-1.49412e-162	-3.55004e-163	-7.94639e-163	1.90393e-163	1.01046e-163	4.82915e-163	-5.44825e-163	9.51437e-163	-3.62772e-163	-3.50186e-163	1.5534e-163	-7.94322e-164	7.01031e-163	6.96789e-164	-1.25773e-163	3.46176e-163	1.7925e-163	1.01568e-162	1.19732e-163	4.38202e-163	4.7066e-163	5.91907e-163	1.50879e-163	0
-3.42812e-163	-2.38279e-163	1.01679e-163	-2.62432e-163	-4.75322e-163	-5.47489e-163	-2.53178e-163	-1.49412e-162	-3.55004e-163	-7.94639e-163	1.90393e-163	1.01046e-163	4.82915e-163	-5.44825e-163	9.51437e-163	-3.62772e-163	-3.50186e-163	1.5534e-163	-7.94322e-164	7.01031e-163	6.96789e-164	-1.25773e-163	3.46176e-163	1.7925e-163	1.01568e-162	1.19732e-163	4.38202e-163	4.7066e-163	5.91907e-163	1.50879e-163	0
-3.42812e-163	-2.38279e-163	1.01679e-163	-2.62432e-163	-4.75322e-163	-5.47489e-163	-2.53178e-163	-1.49412e-162	-3.55004e-163	-7.94639e-163	1.90393e-163	1.01046e-163	4.82915e-163	-5.44825e-163	9.51437e-163	-3.62772e-163	-3.50186e-163	1.5534e-163	-7.94322e-164	7.01031e-163	6.96789e-164	-1.25773e-163	3.46176e-163	1.7925e-163	1.01568e-162	1.19732e-163	4.38202e-163	4.7066e-163	5.91907e-163	1.50879e-163	0
-3.42812e-163	-2.38279e-163	1.01679e-163	-2.62432e-163	-4.75322e-163	-5.47489e-163	-2.53178e-163	-1.49412e-162	-3.55004e-163	-7.94639e-163	1.90393e-163	1.01046e-163	4.82915e-163	-5.44825e-163	9.51437e-163	-3.62772e-163	-3.50186e-163	1.5534e-163	-7.94322e-164	7.01031e-163	6.96789e-164	-1.25773e-163	3.46176e-163	1.7925e-163	1.01568e-162	1.19732e-163	4.38202e-163	4.7066e-163	5.91907e-163	1.50879e-163	0
-3.42812e-163	-2.38279e-163	1.01679e-163	-2.62432e-163	-4.75322e-163	-5.47489e-163	-2.53178e-163	-1.49412e-162	-3.55004e-163	-7.94639e-163	1.90393e-163	1.01046e-163	4.82915e-163	-5.44825e-163	9.51437e-163	-3.62772e-163	-3.50186e-163	1.5534e-163	-7.94322e-164	7.01031e-163	6.96789e-164	-1.25773e-163	3.46176e-163	1.7925e-163	1.01568e-162	1.19732e-163	4.38202e-163	4.7066e-163	5.91907e-163	1.50879e-163	0
-3.42812e-163	-2.38279e-163	1.01679e-163	-2.62432e-163	-4.75322e-163	-5.47489e-163	-2.53178e-163	-1.49412e-162	-3.55004e-163	-7.94639e-163	1.90393e-163	1.01046e-163	4.82915e-163	-5.44825e-163	9.51437e-163	-3.62772e-163	-3.50186e-163	1.5534e-163	-7.94322e-164	7.01031e-163	6.96789e-164	-1.25773e-163	3.46176e-163	1.7925e-163	1.01568e-162	1.19732e-163	4.38202e-163	4.7066e-163	5.91907e-163	1.50879e-163	0
-3.42812e-163	-2.38279e-163	1.01679e-163	-2.62432e-163	-4.75322e-163	-5.47489e-163	-2.53178e-163	-1.49412e-162	-3.55004e-163	-7.94639e-163	1.90393e-163	1.01046e-163	4.82915e-163	-5.44825e-163	9.51437e-163	-3.62772e-163	-3.50186e-163	1.5534e-163	-7.94322e-164	7.01031e-163	6.96789e-164	-1.25773e-163	3.46176e-163	1.7925e-163	1.01568e-162	1.19732e-163	4.38202e-163	4.7066e-163	5.91907e-163	1.50879e-163	0
-3.42812e-163	-2.38279e-163	1.01679e-163	-2.62432e-163	-4.75322e-163	-5.47489e-163	-2.53178e-163	-1.49412e-162	-3.55004e-163	-7.94639e-163	1.90393e-163	1.01046e-163	4.82915e-163	-5.44825e-163	9.51437e-163	-3.62772e-163	-3.50186e-163	1.5534e-163	-7.94322e-164	7.01031e-163	6.96789e-164	-1.25773e-163	3.46176e-163	1.7925e-163	1.01568e-162	1.19732e-163	4.38202e-163	4.7066e-163	5.91907e-163	1.50879e-163	0
-3.42812e-163	-2.38279e-163	1.01679e-163	-2.62432e-163	-4.75322e-163	-5.47489e-163	-2.53178e-163	-1.49412e-162	-3.55004e-163	-7.94639e-163	1.90393e-163	1.01046e-163	4.82915e-163	-5.44825e-163	9.51437e-163	-3.62772e-163	-3.50186e-163	1.5534e-163	-7.94322e-164	7.01031e-163	6.96789e-164	-1.25773e-163	3.46176e-163	1.7925e-163	1.01568e-162	1.19732e-163	4.38202e-163	4.7066e-163	5.91907e-163	1.50879e-163	0
-3.42812e-163	-2.38279e-163	1.01679e-163	-2.62432e-163	-4.75322e-163	-5.47489e-163	-2.53178e-163	-1.49412e-162	-3.55004e-163	-7.94639e-163	1.90393e-163	1.01046e-163	4.82915e-163	-5.44825e-163	9.51437e-163	-3.62772e-163	-3.50186e-163	1.5534e-163	-7.94322e-164	7.01031e-163	6.96789e-164	-1.25773e-163	3.46176e-163	1.7925e-163	1.01568e-162	1.19732e-163	4.38202e-163	4.7066e-163	5.91907e-163	1.50879e-163	0
-3.42812e-163	-2.38279e-163	1.01679e-163	-2.62432e-163	-4.75322e-163	-5.47489e-163	-2.53178e-163	-1.49412e-162	-3.55004e-163	-7.94639e-163	1.90393e-163	1.01046e-163	4.82915e-163	-5.44825e-163	9.51437e-163	-3.62772e-163	-3.50186e-163	1.5534e-163	-7.94322e-164	7.01031e-163	6.96789e-164	-1.25773e-163	3.46176e-163	1.7925e-163	1.01568e-162	1.19732e-163	4.38202e-163	4.7066e-163	5.91907e-163	1.50879e-163	0
-3.42812e-163	-2.38279e-163	1.01679e-163	-2.62432e-163	-4.75322e-163	-5.47489e-163	-2.53178e-163	-1.49412e-162	-3.55004e-163	-7.94639e-163	1.90393e-163	1.01046e-163	4.82915e-163	-5.44825e-163	9.51437e-163	-3.62772e-163	-3.50186e-163	1.5534e-163	-7.94322e-164	7.01031e-163	6.96789e-164	-1.25773e-163	3.46176e-163	1.7925e-163	1.01568e-162	1.19732e-163	4.38202e-163	4.7066e-163	5.91907e-163	1.50879e-163	0
-3.42812e-163	-2.38279e-163	1.01679e-163	-2.62432e-163	-4.75322e-163	-5.47489e-163	-2.53178e-163	-1.49412e-162	-3.55004e-163	-7.94639e-163	1.90393e-163	1.01046e-163	4.82915e-163	-5.44825e-163	9.51437e-163	-3.62772e-163	-3.50186e-163	1.5534e-163	-7.94322e-164	7.01031e-163	6.96789e-164	-1.25773e-163	3.46176e-163	1.7925e-163	1.01568e-162	1.19732e-163	4.38202e-163	4.7066e-163	5.91907e-163	1.50879e-163	0
-3.42812e-163	-2.38279e-163	1.01679e-163	-2.62432e-163	-4.75322e-163	-5.47489e-163	-2.53178e-163	-1.49412e-162	-3.55004e-163	-7.94639e-163	1.90393e-163	1.01046e-163	4.82915e-163	-5.44825e-163	9.51437e-163	-3.62772e-163	-3.50186e-163	1.5534e-163	-7.94322e-164	7.01031e-163	6.96789e-164	-1.25773e-163	3.46176e-163	1.7925e-163	1.01568e-162	1.19732e-163	4.38202e-163	4.7066e-163	5.91907e-163	1.50879e-163	0
-3.42812e-163	-2.38279e-163	1.01679e-163	-2.62432e-163	-4.75322e-163	-5.47489e-163	-2.53178e-163	-1.49412e-162	-3.55004e-163	-7.94639e-163	1.90393e-163	1.01046e-163	4.82915e-163	-5.44825e-163	9.51437e-163	-3.62772e-163	-3.50186e-163	1.5534e-163	-7.94322e-164	7.01031e-163	6.96789e-164	-1.25773e-163	3.46176e-163	1.7925e-163	1.01568e-162	1.19732e-163	4.38202e-163	4.7066e-163	5.91907e-163	1.50879e-163	0
-3.42812e-163	-2.38279e-163	1.01679e-163	-2.62432e-163	-4.75322e-163	-5.47489e-163	-2.53178e-163	-1.49412e-162	-3.55004e-163	-7.94639e-163	1.90393e-163	1.01046e-163	4.82915e-163	-5.44825e-163	9.51437e-163	-3.62772e-163	-3.50186e-163	1.5534e-163	-7.94322e-164	7.01031e-163	6.96789e-164	-1.25773e-163	3.46176e-163	1.7925e-163	1.01568e-162	1.19732e-163	4.38202e-163	4.7066e-163	5.91907e-163	1.50879e-163	0
-3.42812e-163	-2.38279e-163	1.01679e-163	-2.62432e-163	-4.75322e-163	-5.47489e-163	-2.53178e-163	-1.49412e-162	-3.55004e-163	-7.94639e-163	1.90393e-163	1.01046e-163	4.82915e-163	-5.44825e-163	9.51437e-163	-3.62772e-163	-3.50186e-163	1.5534e-163	-7.94322e-164	7.01031e-163	6.96789e-164	-1.25773e-163	3.46176e-163	1.7925e-163	1.01568e-162	1.19732e-163	4.38202e-163	4.7066e-163	5.91907e-163	1.50879e-163	0
-3.42812e-163	-2.38279e-163	1.01679e-163	-2.62432e-163	-4.75322e-163	-5.47489e-163	-2.53178e-163	-1.49412e-162	-3.55004e-163	-7.94639e-163	1.90393e-163	1.01046e-163	4.82915e-163	-5.44825e-163	9.51437e-163	-3.62772e-163	-3.50186e-163	1.5534e-163	-7.94322e-164	7.01031e-163	6.96789e-164	-1.25773e-163	3.46176e-163	1.7925e-163	1.01568e-162	1.19732e-163	4.38202e-163	4.7066e-163	5.91907e-163	1.50879e-163	0
-3.42812e-163	-2.38279e-163	1.01679e-163	-2.62432e-163	-4.75322e-163	-5.47489e-163	-2.53178e-163	-1.49412e-162	-3.55004e-163	-7.94639e-163	1.90393e-163	1.01046e-163	4.82915e-163	-5.44825e-163	9.51437e-163	-3.62772e-163	-3.50186e-163	1.5534e-163	-7.94322e-164	7.01031e-163	6.96789e-164	-1.25773e-163	3.46176e-163	1.7925e-163	1.01568e-162	1.19732e-163	4.38202e-163	4.7066e-163	5.91907e-163	1.50879e-163	0
-3.42812e-163	-2.38279e-163	1.01679e-163	-2.62432e-163	-4.75322e-163	-5.47489e-163	-2.53178e-163	-1.49412e-162	-3.55004e-163	-7.94639e-163	1.90393e-163	1.01046e-163	4.82915e-163	-5.44825e-163	9.51437e-163	-3.62772e-163	-3.50186e-163	1.5534e-163	-7.94322e-164	7.01031e-163	6.96789e-164	-1.25773e-163	3.46176e-163	1.7925e-163	1.01568e-162	1.19732e-163	4.38202e-163	4.7066e-163	5.91907e-163	1.50879e-163	0
-3.42812e-163	-2.38279e-163	1.01679e-163	-2.62432e-163	-4.75322e-163	-5.47489e-163	-2.53178e-163	-1.49412e-162	-3.55004e-163	-7.94639e-163	1.90393e-163	1.01046e-163	4.82915e-163	-5.44825e-163	9.51437e-163	-3.62772e-163	-3.50186e-163	1.5534e-163	-7.94322e-164	7.01031e-163	6.96789e-164	-1.25773e-163	3.46176e-163	1.7925e-163	1.01568e-162	1.19732e-163	4.38202e-163	4.7066e-163	5.91907e-163	1.50879e-163	0
-3.42812e-163	-2.38279e-163	1.01679e-163	-2.62432e-163	-4.75322e-163	-5.47489e-163	-2.53178e-163	-1.49412e-162	-3.55004e-163	-7.94639e-163	1.90393e-163	1.01046e-163	4.82915e-163	-5.44825e-163	9.51437e-163	-3.62772e-163	-3.50186e-163	1.5534e-163	-7.94322e-164	7.01031e-163	6.96789e-164	-1.25773e-163	3.46176e-163	1.7925e-163	1.01568e-162	1.19732e-163	4.38202e-163	4.7066e-163	5.91907e-163	1.50879e-163	0
-3.42812e-163	-2.38279e-163	1.01679e-163	-2.62432e-163	-4.75322e-163	-5.47489e-163	-2.53178e-163	-1.49412e-162	-3.55004e-163	-7.94639e-163	1.90393e-163	1.01046e-163	4.82915e-163	-5.44825e-163	9.51437e-163	-3.62772e-163	-3.50186e-163	1.5534e-163	-7.94322e-164	7.01031e-163	6.96789e-164	-1.25773e-163	3.46176e-163	1.7925e-163	1.01568e-162	1.19732e-163	4.38202e-163	4.7066e-163	5.91907e-163	1.50879e-163	0
-3.42812e-163	-2.38279e-163	1.01679e-163	-2.62432e-163	-4.75322e-163	-5.47489e-163	-2.53178e-163	-1.49412e-162	-3.55004e-163	-7.94639e-163	1.90393e-163	1.01046e-163	4.82915e-163	-5.44825e-163	9.51437e-163	-3.62772e-163	-3.50186e-163	1.5534e-163	-7.94322e-164	7.01031e-163	6.96789e-164	-1.25773e-163	3.46176e-163	1.7925e-163	1.01568e-162	1.19732e-163	4.38202e-163	4.7066e-163	5.91907e-163	1.50879e-163	0
-3.42812e-163	-2.38279e-163	1.01679e-163	-2.62432e-163	-4.75322e-163	-5.47489e-163	-2.53178e-163	-1.49412e-162	-3.55004e-163	-7.94639e-163	1.90393e-163	1.01046e-163	4.82915e-163	-5.44825e-163	9.51437e-163	-3.62772e-163	-3.50186e-163	1.5534e-163	-7.94322e-164	7.01031e-163	6.96789e-164	-1.25773e-163	3.46176e-163	1.7925e-163	1.01568e-162	1.19732e-163	4.38202e-163	4.7066e-163	5.91907e-163	1.50879e-163	0
-3.42812e-163	-2.38279e-163	1.01679e-163	-2.62432e-163	-4.75322e-163	-5.47489e-163	-2.53178e-163	-1.49412e-162	-3.55004e-163	-7.94639e-163	1.90393e-163	1.01046e-163	4.82915e-163	-5.44825e-163	9.51437e-163	-3.62772e-163	-3.50186e-163	1.5534e-163	-7.94322e-164	7.01031e-163	6.96789e-164	-1.25773e-163	3.46176e-163	1.7925e-163	1.01568e-162	1.19732e-163	4.38202e-163	4.7066e-163	5.91907e-163	1.50879e-163	0
-3.42812e-163	-2.38279e-163	1.01679e-163	-2.62432e-163	-4.75322e-163	-5.47489e-163	-2.53178e-163	-1.49412e-162	-3.55004e-163	-7.94639e-163	1.90393e-163	1.01046e-163	4.82915e-163	-5.44825e-163	9.51437e-163	-3.62772e-163	-3.50186e-163	1.5534e-163	-7.94322e-164	7.01031e-163	6.96789e-164	-1.25773e-163	3.46176e-163	1.7925e-163	1.01568e-162	1.19732e-163	4.38202e-163	4.7066e-163	5.91907e-163	1.50879e-163	0
-3.42812e-163	-2.38279e-163	1.01679e-163	-2.62432e-163	-4.75322e-163	-5.47489e-163	-2.53178e-163	-1.49412e-162	-3.55004e-163	-7.94639e-163	1.90393e-163	1.01046e-163	4.82915e-163	-5.44825e-163	9.51437e-163	-3.62772e-163	-3.50186e-163	1.5534e-163	-7.94322e-164	7.01031e-163	6.96789e-164	-1.25773e-163	3.46176e-163	1.7925e-163	1.01568e-162	1.19732e-163	4.38202e-163	4.7066e-163	5.91907e-163	1.50879e-163	0
-3.42812e-163	-2.38279e-163	1.01679e-163	-2.62432e-163	-4.75322e-163	-5.47489e-163	-2.53178e-163	-1.49412e-162	-3.55004e-163	-7.94639e-163	1.90393e-163	1.01046e-163	4.82915e-163	-5.44825e-163	9.51437e-163	-3.62772e-163	-3.50186e-163	1.5534e-163	-7.94322e-164	7.01031e-163	6.96789e-164	-1.25773e-163	3.46176e-163	1.7925e-163	1.01568e-162	1.19732e-163	4.38202e-163	4.7066e-163	5.91907e-163	1.50879e-163	0
-3.42812e-163	-2.38279e-163	1.01679e-163	-2.62432e-163	-4.75322e-163	-5.47489e-163	-2.53178e-163	-1.49412e-162	-3.55004e-163	-7.94639e-163	1.90393e-163	1.01046e-163	4.82915e-163	-5.44825e-163	9.51437e-163	-3.62772e-163	-3.50186e-163	1.5534e-163	-7.94322e-164	7.01031e-163	6.96789e-164	-1.25773e-163	3.46176e-163	1.7925e-163	1.01568e-162	1.19732e-163	4.38202e-163	4.7066e-163	5.91907e-163	1.50879e-163	0
-3.42812e-163	-2.38279e-163	1.01679e-163	-2.62432e-163	-4.75322e-163	-5.47489e-163	-2.53178e-163	-1.49412e-162	-3.55004e-163	-7.94639e-163	1.90393e-163	1.01046e-163	4.82915e-163	-5.44825e-163	9.51437e-163	-3.62772e-163	-3.50186e-163	1.5534e-163	-7.94322e-164	7.01031e-163	6.96789e-164	-1.25773e-163	3.46176e-163	1.7925e-163	1.01568e-162	1.19732e-163	4.38202e-163	4.7066e-163	5.91907e-163	1.50879e-163	0
-3.42812e-163	-2.38279e-163	1.01679e-163	-2.62432e-163	-4.75322e-163	-5.47489e-163	-2.53178e-163	-1.49412e-162	-3.55004e-163	-7.94639e-163	1.90393e-163	1.01046e-163	4.82915e-163	-5.44825e-163	9.51437e-163	-3.62772e-163	-3.50186e-163	1.5534e-163	-7.94322e-164	7.01031e-163	6.96789e-164	-1.25773e-163	3.46176e-163	1.7925e-163	1.01568e-162	1.19732e-163	4.38202e-163	4.7066e-163	5.91907e-163	1.50879e-163	0
-3.42812e-163	-2.38279e-163	1.01679e-163	-2.62432e-163	-4.75322e-163	-5.47489e-163	-2.53178e-163	-1.49412e-162	-3.55004e-163	-7.94639e-163	1.90393e-163	1.01046e-163	4.82915e-163	-5.44825e-163	9.51437e-163	-3.62772e-163	-3.50186e-163	1.5534e-163	-7.94322e-164	7.01031e-163	6.96789e-164	-1.25773e-163	3.46176e-163	1.7925e-163	1.01568e-162	1.19732e-163	4.38202e-163	4.7066e-163	5.91907e-163	1.50879e-163	0
-3.42812e-163	-2.38279e-163	1.01679e-163	-2.62432e-163	-4.75322e-163	-5.47489e-163	-2.53178e-163	-1.49412e-162	-3.55004e-163	-7.94639e-163	1.90393e-163	1.01046e-163	4.82915e-163	-5.44825e-163	9.51437e-163	-3.62772e-163	-3.50186e-163	1.5534e-163	-7.94322e-164	7.01031e-163	6.96789e-164	-1.25773e-163	3.46176e-163	1.7925e-163	1.01568e-162	1.19732e-163	4.38202e-163	4.7066e-163	5.91907e-163	1.50879e-163	0
-3.42812e-163	-2.38279e-163	1.01679e-163	-2.62432e-163	-4.75322e-163	-5.47489e-163	-2.53178e-163	-1.49412e-162	-3.55004e-163	-7.94639e-163	1.90393e-163	1.01046e-163	4.82915e-163	-5.44825e-163	9.51437e-163	-3.62772e-163	-3.50186e-163	1.5534e-163	-7.94322e-164	7.01031e-163	6.96789e-164	-1.25773e-163	3.46176e-163	1.7925e-163	1.01568e-162	1.19732e-163	4.38202e-163	4.7066e-163	5.91907e-163	1.50879e-163	0
-3.42812e-163	-2.38279e-163	1.01679e-163	-2.62432e-163	-4.75322e-163	-5.47489e-163	-2.53178e-163	-1.49412e-162	-3.55004e-163	-7.94639e-163	1.90393e-163	1.01046e-163	4.82915e-163	-5.44825e-163	9.51437e-163	-3.62772e-163	-3.50186e-163	1.5534e-163	-7.94322e-164	7.01031e-163	6.96789e-164	-1.25773e-163	3.46176e-163	1.7925e-163	1.01568e-162	1.19732e-163	4.38202e-163	4.7066e-163	5.91907e-163	1.50879e-163	0
-3.42812e-163	-2.38279e-163	1.01679e-163	-2.62432e-163	-4.75322e-163	-5.47489e-163	-2.53178e-163	-1.49412e-162	-3.55004e-163	-7.94639e-163	1.90393e-163	1.01046e-163	4.82915e-163	-5.44825e-163	9.51437e-163	-3.62772e-163	-3.50186e-163	1.5534e-163	-7.94322e-164	7.01031e-163	6.96789e-164	-1.25773e-163	3.46176e-163	1.7925e-163	1.01568e-162	1.19732e-163	4.38202e-163	4.7066e-163	5.91907e-163	1.50879e-163	0
-3.42812e-163	-2.38279e-163	1.01679e-163	-2.62432e-163	-4.75322e-163	-5.47489e-163	-2.53178e-163	-1.49412e-162	-3.55004e-163	-7.94639e-163	1.90393e-163	1.01046e-163	4.82915e-163	-5.44825e-163	9.51437e-163	-3.62772e-163	-3.50186e-163	1.5534e-163	-7.94322e-164	7.01031e-163	6.96789e-164	-1.25773e-163	3.46176e-163	1.7925e-163	1.01568e-162	1.19732e-163	4.38202e-163	4.7066e-163	5.91907e-163	1.50879e-163	0
-3.42812e-163	-2.38279e-163	1.01679e-163	-2.62432e-163	-4.75322e-163	-5.47489e-163	-2.53178e-163	-1.49412e-162	-3.55004e-163	-7.94639e-163	1.90393e-163	1.01046e-163	4.82915e-163	-5.44825e-163	9.51437e-163	-3.62772e-163	-3.50186e-163	1.5534e-163	-7.94322e-164	7.01031e-163	6.96789e-164	-1.25773e-163	3.46176e-163	1.7925e-163	1.01568e-162	1.19732e-163	4.38202e-163	4.7066e-163	5.91907e-163	1.50879e-163	0
-3.42812e-163	-2.38279e-163	1.01679e-163	-2.62432e-163	-4.75322e-163	-5.47489e-163	-2.53178e-163	-1.49412e-162	-3.55004e-163	-7.94639e-163	1.90393e-163	1.01046e-163	4.82915e-163	-5.44825e-163	9.51437e-163	-3.62772e-163	-3.50186e-163	1.5534e-163	-7.94322e-164	7.01031e-163	6.96789e-164	-1.25773e-163	3.46176e-163	1.7925e-163	1.01568e-162	1.19732e-163	4.38202e-163	4.7066e-163	5.91907e-163	1.50879e-163	0
-3.42812e-163	-2.38279e-163	1.01679e-163	-2.62432e-163	-4.75322e-163	-5.47489e-163	-2.53178e-163	-1.49412e-162	-3.55004e-163	-7.94639e-163	1.90393e-163	1.01046e-163	4.82915e-163	-5.44825e-163	9.51437e-163	-3.62772e-163	-3.50186e-163	1.5534e-163	-7.94322e-164	7.01031e-163	6.96789e-164	-1.25773e-163	3.46176e-163	1.7925e-163	1.01568e-162	1.19732e-163	4.38202e-163	4.7066e-163	5.91907e-163	1.50879e-163	0
-3.42812e-163	-2.38279e-163	1.01679e-163	-2.62432e-163	-4.75322e-163	-5.47489e-163	-2.53178e-163	-1.49412e-162	-3.55004e-163	-7.94639e-163	1.90393e-163	1.01046e-163	4.82915e-163	-5.44825e-163	9.51437e-163	-3.62772e-163	-3.50186e-163	1.5534e-163	-7.94322e-164	7.01031e-163	6.96789e-164	-1.25773e-163	3.46176e-163	1.7925e-163	1.01568e-162	1.19732e-163	4.38202e-163	4.7066e-163	5.91907e-163	1.50879e-163	0
-3.42812e-163	-2.38279e-163	1.01679e-163	-2.62432e-163	-4.75322e-163	-5.47489e-163	-2.53178e-163	-1.49412e-162	-3.55004e-163	-7.94639e-163	1.90393e-163	1.01046e-163	4.82915e-163	-5.44825e-163	9.51437e-163	-3.62772e-163	-3.50186e-163	1.5534e-163	-7.94322e-164	7.01031e-163	6.96789e-164	-1.25773e-163	3.46176e-163	1.7925e-163	1.01568e-162	1.19732e-163	4.38202e-163	4.7066e-163	5.91907e-163	1.50879e-163	0
-3.42812e-163	-2.38279e-163	1.01679e-163	-2.62432e-163	-4.75322e-163	-5.47489e-163	-2.53178e-163	-1.49412e-162	-3.55004e-163	-7.94639e-163	1.90393e-163	1.01046e-163	4.82915e-163	-5.44825e-163	9.51437e-163	-3.62772e-163	-3.50186e-163	1.5534e-163	-7.94322e-164	7.01031e-163	6.96789e-164	-1.25773e-163	3.46176e-163	1.7925e-163	1.01568e-162	1.19732e-163	4.38202e-163	4.7066e-163	5.91907e-163	1.50879e-163	0
-3.42812e-163	-2.38279e-163	1.01679e-163	-2.62432e-163	-4.75322e-163	-5.47489e-163	-2.53178e-163	-1.49412e-162	-3.55004e-163	-7.94639e-163	1.90393e-163	1.01046e-163	4.82915e-163	-5.44825e-163	9.51437e-163	-3.62772e-163	-3.50186e-163	1.5534e-163	-7.94322e-164	7.01031e-163	6.96789e-164	-1.25773e-163	3.46176e-163	1.7925e-163	1.01568e-162	1.19732e-163	4.38202e-163	4.7066e-163	5.91907e-163	1.50879e-163	0
-3.42812e-163	-2.38279e-163	1.01679e-163	-2.62432e-163	-4.75322e-163	-5.47489e-163	-2.53178e-163	-1.49412e-162	-3.55004e-163	-7.94639e-163	1.90393e-163	1.01046e-163	4.82915e-163	-5.44825e-163	9.51437e-163	-3.62772e-163	-3.50186e-163	1.5534e-163	-7.94322e-164	7.01031e-163	6.96789e-164	-1.25773e-163	3.46176e-163	1.7925e-163	1.01568e-162	1.19732e-163	4.38202e-163	4.7066e-163	5.91907e-163	1.50879e-163	0
-3.42812e-163	-2.38279e-163	1.01679e-163	-2.62432e-163	-4.75322e-163	-5.47489e-163	-2.53178e-163	-1.49412e-162	-3.55004e-163	-7.94639e-163	1.90393e-163	1.01046e-163	4.82915e-163	-5.44825e-163	9.51437e-163	-3.62772e-163	-3.50186e-163	1.5534e-163	-7.94322e-164	7.01031e-163	6.96789e-164	-1.25773e-163	3.46176e-163	1.7925e-163	1.01568e-162	1.19732e-163	4.38202e-163	4.7066e-163	5.91907e-163	1.50879e-163	0
-3.42812e-163	-2.38279e-163	1.01679e-163	-2.62432e-163	-4.75322e-163	-5.47489e-163	-2.53178e-163	-1.49412e-162	-3.55004e-163	-7.94639e-163	1.90393e-163	1.01046e-163	4.82915e-163	-5.44825e-163	9.51437e-163	-3.62772e-163	-3.50186e-163	1.5534e-163	-7.94322e-164	7.01031e-163	6.96789e-164	-1.25773e-163	3.46176e-163	1.7925e-163	1.01568e-162	1.19732e-163	4.38202e-163	4.7066e-163	5.91907e-163	1.50879e-163	0
-3.42812e-163	-2.38279e-163	1.01679e-163	-2.62432e-163	-4.75322e-163	-5.47489e-163	-2.53178e-163	-1.49412e-162	-3.55004e-163	-7.94639e-163	1.90393e-163	1.01046e-163	4.82915e-163	-5.44825e-163	9.51437e-163	-3.62772e-163	-3.50186e-163	1.5534e-163	-7.94322e-164	7.01031e-163	6.96789e-164	-1.25773e-163	3.46176e-163	1.7925e-163	1.01568e-162	1.19732e-163	4.38202e-163	4.7066e-163	5.91907e-163	1.50879e-163	0
-3.42812e-163	-2.38279e-163	1.01679e-163	-2.62432e-163	-4.75322e-163	-5.47489e-163	-2.53178e-163	-1.49412e-162	-3.55004e-163	-7.94639e-163	1.90393e-163	1.01046e-163	4.82915e-163	-5.44825e-163	9.51437e-163	-3.62772e-163	-3.50186e-163	1.5534e-163	-7.94322e-164	7.01031e-163	6.96789e-164	-1.25773e-163	3.46176e-163	1.7925e-163	1.01568e-162	1.19732e-163	4.38202e-163	4.7066e-163	5.91907e-163	1.50879e-163	0
-3.42812e-163	-2.38279e-163	1.01679e-163	-2.62432e-163	-4.75322e-163	-5.47489e-163	-2.53178e-163	-1.49412e-162	-3.55004e-163	-7.94639e-163	1.90393e-163	1.01046e-163	4.82915e-163	-5.44825e-163	9.51437e-163	-3.62772e-163	-3.50186e-163	1.5534e-163	-7.94322e-164	7.01031e-163	6.96789e-164	-1.25773e-163	3.46176e-163	1.7925e-163	1.01568e-162	1.19732e-163	4.38202e-163	4.7066e-163	5.91907e-163	1.50879e-163	0
-3.42812e-163	-2.38279e-163	1.01679e-163	-2.62432e-163	-4.75322e-163	-5.47489e-163	-2.53178e-163	-1.49412e-162	-3.55004e-163	-7.94639e-163	1.90393e-163	1.01046e-163	4.82915e-163	-5.44825e-163	9.51437e-163	-3.62772e-163	-3.50186e-163	1.5534e-163	-7.94322e-164	7.01031e-163	6.96789e-164	-1.25773e-163	3.46176e-163	1.7925e-163	1.01568e-162	1.19732e-163	4.38202e-163	4.7066e-163	5.91907e-163	1.50879e-163	0
-3.42812e-163	-2.38279e-163	1.01679e-163	-2.62432e-163	-4.75322e-163	-5.47489e-163	-2.53178e-163	-1.49412e-162	-3.55004e-163	-7.94639e-163	1.90393e-163	1.01046e-163	4.82915e-163	-5.44825e-163	9.51437e-163	-3.62772e-163	-3.50186e-163	1.5534e-163	-7.94322e-164	7.01031e-163	6.96789e-164	-1.25773e-163	3.46176e-163	1.7925e-163	1.01568e-162	1.19732e-163	4.38202e-163	4.7066e-163	5.91907e-163	1.50879e-163	0
-3.42812e-163	-2.38279e-163	1.01679e-163	-2.62432e-163	-4.75322e-163	-5.47489e-163	-2.53178e-163	-1.49412e-162	-3.55004e-163	-7.94639e-163	1.90393e-163	1.01046e-163	4.82915e-163	-5.44825e-163	9.51437e-163	-3.62772e-163	-3.50186e-163	1.5534e-163	-7.94322e-164	7.01031e-163	6.96789e-164	-1.25773e-163	3.46176e-163	1.7925e-163	1.01568e-162	1.19732e-163	4.38202e-163	4.7066e-163	5.91907e-163	1.50879e-163	0
-3.42812e-163	-2.38279e-163	1.01679e-163	-2.62432e-163	-4.75322e-163	-5.47489e-163	-2.53178e-163	-1.49412e-162	-3.55004e-163	-7.94639e-163	1.90393e-163	1.01046e-163	4.82915e-163	-5.44825e-163	9.51437e-163	-3.62772e-163	-3.50186e-163	1.5534e-163	-7.94322e-164	7.01031e-163	6.96789e-164	-1.25773e-163	3.46176e-163	1.7925e-163	1.01568e-162	1.19732e-163	4.38202e-163	4.7066e-163	5.91907e-163	1.50879e-163	0
-3.42812e-163	-2.38279e-163	1.01679e-163	-2.62432e-163	-4.75322e-163	-5.47489e-163	-2.53178e-163	-1.49412e-162	-3.55004e-163	-7.94639e-163	1.90393e-163	1.01046e-163	4.82915e-163	-5.44825e-163	9.51437e-163	-3.62772e-163	-3.50186e-163	1.5534e-163	-7.94322e-164	7.01031e-163	6.96789e-164	-1.25773e-163	3.46176e-163	1.7925e-163	1.01568e-162	1.19732e-163	4.38202e-163	4.7066e-163	5.91907e-163	1.50879e-163	0
-3.42812e-163	-2.38279e-163	1.01679e-163	-2.62432e-163	-4.75322e-163	-5.47489e-163	-2.53178e-163	-1.49412e-162	-3.55004e-163	-7.94639e-163	1.90393e-163	1.01046e-163	4.82915e-163	-5.44825e-163	9.51437e-163	-3.62772e-163	-3.50186e-163	1.5534e-163	-7.94322e-164	7.01031e-163	6.96789e-164	-1.25773e-163	3.46176e-163	1.7925e-163	1.01568e-162	1.19732e-163	4.38202e-163	4.7066e-163	5.91907e-163	1.50879e-163	0
-3.42812e-163	-2.38279e-163	1.01679e-163	-2.62432e-163	-4.75322e-163	-5.47489e-163	-2.53178e-163	-1.49412e-162	-3.55004e-163	-7.94639e-163	1.90393e-163	1.01046e-163	4.82915e-163	-5.44825e-163	9.51437e-163	-3.62772e-163	-3.50186e-163	1.5534e-163	-7.94322e-164	7.01031e-163	6.96789e-164	-1.25773e-163	3.46176e-163	1.7925e-163	1.01568e-162	1.19732e-163	4.38202e-163	4.7066e-163	5.91907e-163	1.50879e-163	0
-3.42812e-163	-2.38279e-163	1.01679e-163	-2.62432e-163	-4.75322e-163	-5.47489e-163	-2.53178e-163	-1.49412e-162	-3.55004e-163	-7.94639e-163	1.90393e-163	1.01046e-163	4.82915e-163	-5.44825e-163	9.51437e-163	-3.62772e-163	-3.50186e-163	1.5534e-163	-7.94322e-164	7.01031e-163	6.96789e-164	-1.25773e-163	3.46176e-163	1.7925e-163	1.01568e-162	1.19732e-163	4.38202e-163	4.7066e-163	5.91907e-163	1.50879e-163	0
-3.42812e-163	-2.38279e-163	1.01679e-163	-2.62432e-163	-4.75322e-163	-5.47489e-163	-2.53178e-163	-1.49412e-162	-3.55004e-163	-7.94639e-163	1.90393e-163	1.01046e-163	4.82915e-163	-5.44825e-163	9.51437e-163	-3.62772e-163	-3.50186e-163	1.5534e-163	-7.94322e-164	7.01031e-163	6.96789e-164	-1.25773e-163	3.46176e-163	1.7925e-163	1.01568e-162	1.19732e-163	4.38202e-163	4.7066e-163	5.91907e-163	1.50879e-163	0
-3.42812e-163	-2.38279e-163	1.01679e-163	-2.62432e-163	-4.75322e-163	-5.47489e-163	-2.53178e-163	-1.49412e-162	-3.55004e-163	-7.94639e-163	1.90393e-163	1.01046e-163	4.82915e-163	-5.44825e-163	9.51437e-163	-3.62772e-163	-3.50186e-163	1.5534e-163	-7.94322e-164	7.01031e-163	6.96789e-164	-1.25773e-163	3.46176e-163	1.7925e-163	1.01568e-162	1.19732e-163	4.38202e-163	4.7066e-163	5.91907e-163	1.50879e-163	0
-3.42812e-163	-2.38279e-163	1.01679e-163	-2.62432e-163	-4.75322e-163	-5.47489e-163	-2.53178e-163	-1.49412e-162	-3.55004e-163	-7.94639e-163	1.90393e-163	1.01046e-163	4.82915e-163	-5.44825e-163	9.51437e-163	-3.62772e-163	-3.50186e-163	1.5534e-163	-7.94322e-164	7.01031e-163	6.96789e-164	-1.25773e-163	3.46176e-163	1.7925e-163	1.01568e-162	1.19732e-163	4.38202e-163	4.7066e-163	5.91907e-163	1.50879e-163	0
-3.42812e-163	-2.38279e-163	1.01679e-163	-2.62432e-163	-4.75322e-163	-5.47489e-163	-2.53178e-163	-1.49412e-162	-3.55004e-163	-7.94639e-163	1.90393e-163	1.01046e-163	4.82915e-163	-5.44825e-163	9.51437e-163	-3.62772e-163	-3.50186e-163	1.5534e-163	-7.94322e-164	7.01031e-163	6.96789e-164	-1.25773e-163	3.46176e-163	1.7925e-163	1.01568e-162	1.19732e-163	4.38202e-163	4.7066e-163	5.91907e-163	1.50879e-163	0
-3.42812e-163	-2.38279e-163	1.01679e-163	-2.62432e-163	-4.75322e-163	-5.47489e-163	-2.53178e-163	-1.49412e-162	-3.55004e-163	-7.94639e-163	1.90393e-163	1.01046e-163	4.82915e-163	-5.44825e-163	9.51437e-163	-3.62772e-163	-3.50186e-163	1.5534e-163	-7.94322e-164	7.01031e-163	6.96789e-164	-1.25773e-163	3.46176e-163	1.7925e-163	1.01568e-162	1.19732e-163	4.38202e-163	4.7066e-163	5.91907e-163	1.50879e-163	0
-3.42812e-163	-2.38279e-163	1.01679e-163	-2.62432e-163	-4.75322e-163	-5.47489e-163	-2.53178e-163	-1.49412e-162	-3.55004e-163	-7.94639e-163	1.90393e-163	1.01046e-163	4.82915e-163	-5.44825e-163	9.51437e-163	-3.62772e-163	-3.50186e-163	1.5534e-163	-7.94322e-164	7.01031e-163	6.96789e-164	-1.25773e-163	3.46176e-163	1.7925e-163	1.01568e-162	1.19732e-163	4.38202e-163	4.7066e-163	5.91907e-163	1.50879e-163	0
-3.42812e-163	-2.38279e-163	1.01679e-163	-2.62432e-163	-4.75322e-163	-5.47489e-163	-2.53178e-163	-1.49412e-162	-3.55004e-163	-7.94639e-163	1.90393e-163	1.01046e-163	4.82915e-163	-5.44825e-163	9.51437e-163	-3.62772e-163	-3.50186e-163	1.5534e-163	-7.94322e-164	7.01031e-163	6.96789e-164	-1.25773e-163	3.46176e-163	1.7925e-163	1.01568e-162	1.19732e-163	4.38202e-163	4.7066e-163	5.91907e-163	1.50879e-163	0
-3.42812e-163	-2.38279e-163	1.01679e-163	-2.62432e-163	-4.75322e-163	-5.47489e-163	-2.53178e-163	-1.49412e-162	-3.55004e-163	-7.94639e-163	1.90393e-163	1.01046e-163	4.82915e-163	-5.44825e-163	9.51437e-163	-3.62772e-163	-3.50186e-163	1.5534e-163	-7.94322e-164	7.01031e-163	6.96789e-164	-1.25773e-163	3.46176e-163	1.7925e-163	1.01568e-162	1.19732e-163	4.38202e-163	4.7066e-163	5.91907e-163	1.50879e-163	0
-3.42812e-163	-2.38279e-163	1.01679e-163	-2.62432e-163	-4.75322e-163	-5.47489e-163	-2.53178e-163	-1.49412e-162	-3.55004e-163	-7.94639e-163	1.90393e-163	1.01046e-163	4.82915e-163	-5.44825e-163	9.51437e-163	-3.62772e-163	-3.50186e-163	1.5534e-163	-7.94322e-164	7.01031e-163	6.96789e-164	-1.25773e-163	3.46176e-163	1.7925e-163	1.01568e-162	1.19732e-163	4.38202e-163	4.7066e-163	5.91907e-163	1.50879e-163	0
-3.42812e-163	-2.38279e-163	1.01679e-163	-2.62432e-163	-4.75322e-163	-5.47489e-163	-2.53178e-163	-1.49412e-162	-3.55004e-163	-7.94639e-163	1.90393e-163	1.01046e-163	4.82915e-163	-5.44825e-163	9.51437e-163	-3.62772e-163	-3.50186e-163	1.5534e-163	-7.94322e-164	7.01031e-163	6.96789e-164	-1.25773e-163	3.46176e-163	1.7925e-163	1.01568e-162	1.19732e-163	4.38202e-163	4.7066e-163	5.91907e-163	1.50879e-163	0
-3.42812e-163	-2.38279e-163	1.01679e-163	-2.62432e-163	-4.75322e-163	-5.47489e-163	-2.53178e-163	-1.49412e-162	-3.55004e-163	-7.94639e-163	1.90393e-163	1.01046e-163	4.82915e-163	-5.44825e-163	9.51437e-163	-3.62772e-163	-3.50186e-163	1.5534e-163	-7.94322e-164	7.01031e-163	6.96789e-164	-1.25773e-163	3.46176e-163	1.7925e-163	1.01568e-162	1.19732e-163	4.38202e-163	4.7066e-163	5.91907e-163	1.50879e-163	0
-3.42812e-163	-2.38279e-163	1.01679e-163	-2.62432e-163	-4.75322e-163	-5.47489e-163	-2.53178e-163	-1.49412e-162	-3.55004e-163	-7.94639e-163	1.90393e-163	1.01046e-163	4.82915e-163	-5.44825e-163	9.51437e-163	-3.62772e-163	-3.50186e-163	1.5534e-163	-7.94322e-164	7.01031e-163	6.96789e-164	-1.25773e-163	3.46176e-163	1.7925e-163	1.01568e-162	1.19732e-163	4.38202e-163	4.7066e-163	5.91907e-163	1.50879e-163	0
-3.42812e-163	-2.38279e-163	1.01679e-163	-2.62432e-163	-4.75322e-163	-5.47489e-163	-2.53178e-163	-1.49412e-162	-3.55004e-163	-7.94639e-163	1.90393e-163	1.01046e-163	4.82915e-163	-5.44825e-163	9.51437e-163	-3.62772e-163	-3.50186e-163	1.5534e-163	-7.94322e-164	7.01031e-163	6.96789e-164	-1.25773e-163	3.46176e-163	1.7925e-163	1.01568e-162	1.19732e-163	4.38202e-163	4.7066e-163	5.91907e-163	1.50879e-163	0
-3.42812e-163	-2.38279e-163	1.01679e-163	-2.62432e-163	-4.75322e-163	-5.47489e-163	-2.53178e-163	-1.49412e-162	-3.55004e-163	-7.94639e-163	1.90393e-163	1.01046e-163	4.82915e-163	-5.44825e-163	9.51437e-163	-3.62772e-163	-3.50186e-163	1.5534e-163	-7.94322e-164	7.01031e-163	6.96789e-164	-1.25773e-163	3.46176e-163	1.7925e-163	1.01568e-162	1.19732e-163	4.38202e-163	4.7066e-163	5.91907e-163	1.50879e-163	0
-3.42812e-163	-2.38279e-163	1.01679e-163	-2.62432e-163	-4.75322e-163	-5.47489e-163	-2.53178e-163	-1.49412e-162	-3.55004e-163	-7.94639e-163	1.90393e-163	1.01046e-163	4.82915e-163	-5.44825e-163	9.51437e-163	-3.62772e-163	-3.50186e-163	1.5534e-163	-7.94322e-164	7.01031e-163	6.96789e-164	-1.25773e-163	3.46176e-163	1.7925e-163	1.01568e-162	1.19732e-163	4.38202e-163	4.7066e-163	5.91907e-163	1.50879e-163	0
-3.42812e-163	-2.38279e-163	1.01679e-163	-2.62432e-163	-4.75322e-163	-5.47489e-163	-2.53178e-163	-1.49412e-162	-3.55004e-163	-7.94639e-163	1.90393e-163	1.01046e-163	4.82915e-163	-5.44825e-163	9.51437e-163	-3.62772e-163	-3.50186e-163	1.5534e-163	-7.94322e-164	7.01031e-163	6.96789e-164	-1.25773e-163	3.46176e-163	1.7925e-163	1.01568e-162	1.19732e-163	4.38202e-163	4.7066e-163	5.91907e-163	1.50879e-163	0
-3.42812e-163	-2.38279e-163	1.01679e-163	-2.62432e-163	-4.75322e-163	-5.47489e-163	-2.53178e-163	-1.49412e-162	-3.55004e-163	-7.94639e-163	1.90393e-163	1.01046e-163	4.82915e-163	-5.44825e-163	9.51437e-163	-3.62772e-163	-3.50186e-163	1.5534e-163	-7.94322e-164	7.01031e-163	6.96789e-164	-1.25773e-163	3.46176e-163	1.7925e-163	1.01568e-162	1.19732e-163	4.38202e-163	4.7066e-163	5.91907e-163	1.50879e-163	0
-3.42812e-163	-2.38279e-163	1.01679e-163	-2.62432e-163	-4.75322e-163	-5.47489e-163	-2.53178e-163	-1.49412e-162	-3.55004e-163	-7.94639e-163	1.90393e-163	1.01046e-163	4.82915e-163	-5.44825e-163	9.51437e-163	-3.62772e-163	-3.50186e-163	1.5534e-163	-7.94322e-164	7.01031e-163	6.96789e-164	-1.25773e-163	3.46176e-163	1.7925e-163	1.01568e-162	1.19732e-163	4.38202e-163	4.7066e-163	5.91907e-163	1.50879e-163	0
-3.42812e-163	-2.38279e-163	1.01679e-163	-2.62432e-163	-4.75322e-163	-5.47489e-163	-2.53178e-163	-1.49412e-162	-3.55004e-163	-7.94639e-163	1.90393e-163	1.01046e-163	4.82915e-163	-5.44825e-163	9.51437e-163	-3.62772e-163	-3.50186e-163	1.5534e-163	-7.94322e-164	7.01031e-163	6.96789e-164	-1.25773e-163	3.46176e-163	1.7925e-163	1.01568e-162	1.19732e-163	4.38202e-163	4.7066e-163	5.91907e-163	1.50879e-163	0
-3.42812e-163	-2.38279e-163	1.01679e-163	-2.62432e-163	-4.75322e-163	-5.47489e-163	-2.53178e-163	-1.49412e-162	-3.55004e-163	-7.94639e-163	1.90393e-163	1.01046e-163	4.82915e-163	-5.44825e-163	9.51437e-163	-3.62772e-163	-3.50186e-163	1.5534e-163	-7.94322e-164	7.01031e-163	6.96789e-164	-1.25773e-163	3.46176e-163	1.7925e-163	1.01568e-162	1.19732e-163	4.38202e-163	4.7066e-163	5.91907e-163	1.50879e-163	0
-3.42812e-163	-2.38279e-163	1.01679e-163	-2.62432e-163	-4.75322e-163	-5.47489e-163	-2.53178e-163	-1.49412e-162	-3.55004e-163	-7.94639e-163	1.90393e-163	1.01046e-163	4.82915e-163	-5.44825e-163	9.51437e-163	-3.62772e-163	-3.50186e-163	1.5534e-163	-7.94322e-164	7.01031e-163	6.96789e-164	-1.25773e-163	3.46176e-163	1.7925e-163	1.01568e-162	1.19732e-163	4.38202e-163	4.7066e-163	5.91907e-163	1.50879e-163	0
-3.42812e-163	-2.38279e-163	1.01679e-163	-2.62432e-163	-4.75322e-163	-5.47489e-163	-2.53178e-163	-1.49412e-162	-3.55004e-163	-7.94639e-163	1.90393e-163	1.01046e-163	4.82915e-163	-5.44825e-163	9.51437e-163	-3.62772e-163	-3.50186e-163	1.5534e-163	-7.94322e-164	7.01031e-163	6.96789e-164	-1.25773e-163	3.46176e-163	1.7925e-163	1.01568e-162	1.19732e-163	4.38202e-163	4.7066e-163	5.91907e-163	1.50879e-163	0
-3.42812e-163	-2.38279e-163	1.01679e-163	-2.62432e-163	-4.75322e-163	-5.47489e-163	-2.53178e-163	-1.49412e-162	-3.55004e-163	-7.94639e-163	1.90393e-163	1.01046e-163	4.82915e-163	-5.44825e-163	9.51437e-163	-3.62772e-163	-3.50186e-163	1.5534e-163	-7.94322e-164	7.01031e-163	6.96789e-164	-1.25773e-163	3.46176e-163	1.7925e-163	1.01568e-162	1.19732e-163	4.38202e-163	4.7066e-163	5.91907e-163	1.50879e-163	0
-3.42812e-163	-2.38279e-163	1.01679e-163	-2.62432e-163	-4.75322e-163	-5.47489e-163	-2.53178e-163	-1.49412e-162	-3.55004e-163	-7.94639e-163	1.90393e-163	1.01046e-163	4.82915e-163	-5.44825e-163	9.51437e-163	-3.62772e-163	-3.50186e-163	1.5534e-163	-7.94322e-164	7.01031e-163	6.96789e-164	-1.25773e-163	3.46176e-163	1.7925e-163	1.01568e-162	1.19732e-163	4.38202e-163	4.7066e-163	5.91907e-163	1.50879e-163	0
-3.42812e-163	-2.38279e-163	1.01679e-163	-2.62432e-163	-4.75322e-163	-5.47489e-163	-2.53178e-163	-1.49412e-162	-3.55004e-163	-7.94639e-163	1.90393e-163	1.01046e-163	4.82915e-163	-5.44825e-163	9.51437e-163	-3.62772e-163	-3.50186e-163	1.5534e-163	-7.94322e-164	7.01031e-163	6.96789e-164	-1.25773e-163	3.46176e-163	1.7925e-163	1.01568e-162	1.19732e-163	4.38202e-163	4.7066e-163	5.91907e-163	1.50879e-163	0
-3.42812e-163	-2.38279e-163	1.01679e-163	-2.62432e-163	-4.75322e-163	-5.47489e-163	-2.53178e-163	-1.49412e-162	-3.55004e-163	-7.94639e-163	1.90393e-163	1.01046e-163	4.82915e-163	-5.44825e-163	9.51437e-163	-3.62772e-163	-3.50186e-163	1.5534e-163	-7.94322e-164	7.01031e-163	6.96789e-164	-1.25773e-163	3.46176e-163	1.7925e-163	1.01568e-162	1.19732e-163	4.38202e-163	4.7066e-163	5.91907e-163	1.50879e-163	0
-3.42812e-163	-2.38279e-163	1.01679e-163	-2.62432e-163	-4.75322e-163	-5.47489e-163	-2.53178e-163	-1.49412e-162	-3.55004e-163	-7.94639e-163	1.90393e-163	1.01046e-163	4.82915e-163	-5.44825e-163	9.51437e-163	-3.62772e-163	-3.50186e-163	1.5534e-163	-7.94322e-164	7.01031e-163	6.96789e-164	-1.25773e-163	3.46176e-163	1.7925e-163	1.01568e-162	1.19732e-163	4.38202e-163	4.7066e-163	5.91907e-163	1.50879e-163	0
-3.42812e-163	-2.38279e-163	1.01679e-163	-2.62432e-163	-4.75322e-163	-5.47489e-163	-2.53178e-163	-1.49412e-162	-3.55004e-163	-7.94639e-163	1.90393e-163	1.01046e-163	4.82915e-163	-5.44825e-163	9.51437e-163	-3.62772e-163	-3.50186e-163	1.5534e-163	-7.94322e-164	7.01031e-163	6.96789e-164	-1.25773e-163	3.46176e-163	1.7925e-163	1.01568e-162	1.19732e-163	4.38202e-163	4.7066e-163	5.91907e-163	1.50879e-163	0
-3.42812e-163	-2.38279e-163	1.01679e-163	-2.62432e-163	-4.75322e-163	-5.47489e-163	-2.53178e-163	-1.49412e-162	-3.55004e-163	-7.94639e-163	1.90393e-163	1.01046e-163	4.82915e-163	-5.44825e-163	9.51437e-163	-3.62772e-163	-3.50186e-163	1.5534e-163	-7.94322e-164	7.01031e-163	6.96789e-164	-1.25773e-163	3.46176e-163	1.7925e-163	1.01568e-162	1.19732e-163	4.38202e-163	4.7066e-163	5.91907e-163	1.50879e-163	0
-3.42812e-163	-2.38279e-163	1.01679e-163	-2.62432e-163	-4.75322e-163	-5.47489e-163	-2.53178e-163	-1.49412e-162	-3.55004e-163	-7.94639e-163	1.90393e-163	1.01046e-163	4.82915e-163	-5.44825e-163	9.51437e-163	-3.62772e-163	-3.50186e-163	1.5534e-163	-7.94322e-164	7.01031e-163	6.96789e-164	-1.25773e-163	3.46176e-163	1.7925e-163	1.01568e-162	1.19732e-163	4.38202e-163	4.7066e-163	5.91907e-163	1.50879e-163	0
-3.42812e-163	-2.38279e-163	1.01679e-163	-2.62432e-163	-4.75322e-163	-5.47489e-163	-2.53178e-163	-1.49412e-162	-3.55004e-163	-7.94639e-163	1.90393e-163	1.01046e-163	4.82915e-163	-5.44825e-163	9.51437e-163	-3.62772e-163	-3.50186e-163	1.5534e-163	-7.94322e-164	7.01031e-163	6.96789e-164	-1.25773e-163	3.46176e-163	1.7925e-163	1.01568e-162	1.19732e-163	4.38202e-163	4.7066e-163	5.91907e-163	1.50879e-163	0
-3.42812e-163	-2.38279e-163	1.01679e-163	-2.62432e-163	-4.75322e-163	-5.47489e-163	-2.53178e-163	-1.49412e-162	-3.55004e-163	-7.94639e-163	1.90393e-163	1.01046e-163	4.82915e-163	-5.44825e-163	9.51437e-163	-3.62772e-163	-3.50186e-163	1.5534e-163	-7.94322e-164	7.01031e-163	6.96789e-164	-1.25773e-163	3.46176e-163	1.7925e-163	1.01568e-162	1.19732e-163	4.38202e-163	4.7066e-163	5.91907e-163	1.50879e-163	0
-3.42812e-163	-2.38279e-163	1.01679e-163	-2.62432e-163	-4.75322e-163	-5.47489e-163	-2.53178e-163	-1.49412e-162	-3.55004e-163	-7.94639e-163	1.90393e-163	1.01046e-163	4.82915e-163	-5.44825e-163	9.51437e-163	-3.62772e-163	-3.50186e-163	1.5534e-163	-7.94322e-164	7.01031e-163	6.96789e-164	-1.25773e-163	3.46176e-163	1.7925e-163	1.01568e-162	1.19732e-163	4.38202e-163	4.7066e-163	5.91907e-163	1.50879e-163	0
-3.42812e-163	-2.38279e-163	1.01679e-163	-2.62432e-163	-4.75322e-163	-5.47489e-163	-2.53178e-163	-1.49412e-162	-3.55004e-163	-7.94639e-163	1.90393e-163	1.01046e-163	4.82915e-163	-5.44825e-163	9.51437e-163	-3.62772e-163	-3.50186e-163	1.5534e-163	-7.94322e-164	7.01031e-163	6.96789e-164	-1.25773e-163	3.46176e-163	1.7925e-163	1.01568e-162	1.19732e-163	4.38202e-163	4.7066e-163	5.91907e-163	1.50879e-163	0
-3.42812e-163	-2.38279e-163	1.01679e-163	-2.62432e-163	-4.75322e-163	-5.47489e-163	-2.53178e-163	-1.49412e-162	-3.55004e-163	-7.94639e-163	1.90393e-163	1.01046e-163	4.82915e-163	-5.44825e-163	9.51437e-163	-3.62772e-163	-3.50186e-163	1.5534e-163	-7.94322e-164	7.01031e-163	6.96789e-164	-1.25773e-163	3.46176e-163	1.7925e-163	1.01568e-162	1.19732e-163	4.38202e-163	4.7066e-163	5.91907e-163	1.50879e-163	0
-3.42812e-163	-2.38279e-163	1.01679e-163	-2.62432e-163	-4.75322e-163	-5.47489e-163	-2.53178e-163	-1.49412e-162	-3.55004e-163	-7.94639e-163	1.90393e-163	1.01046e-163	4.82915e-163	-5.44825e-163	9.51437e-163	-3.62772e-163	-3.50186e-163	1.5534e-163	-7.94322e-164	7.01031e-163	6.96789e-164	-1.25773e-163	3.46176e-163	1.7925e-163	1.01568e-162	1.19732e-163	4.38202e-163	4.7066e-163	5.91907e-163	1.50879e-163	0
-3.42812e-163	-2.38279e-163	1.01679e-163	-2.62432e-163	-4.75322e-163	-5.47489e-163	-2.53178e-163	-1.49412e-162	-3.55004e-163	-7.94639e-163	1.90393e-163	1.01046e-163	4.82915e-163	-5.44825e-163	9.51437e-163	-3.62772e-163	-3.50186e-163	1.5534e-163	-7.94322e-164	7.01031e-163	6.96789e-164	-1.25773e-163	3.46176e-163	1.7925e-163	1.01568e-162	1.19732e-163	4.38202e-163	4.7066e-163	5.91907e-163	1.50879e-163	0
-3.42812e-163	-2.38279e-163	1.01679e-163	-2.62432e-163	-4.75322e-163	-5.47489e-163	-2.53178e-163	-1.49412e-162	-3.55004e-163	-7.94639e-163	1.90393e-163	1.01046e-163	4.82915e-163	-5.44825e-163	9.51437e-163	-3.62772e-163	-3.50186e-163	1.5534e-163	-7.94322e-164	7.01031e-163	6.96789e-164	-1.25773e-163	3.46176e-163	1.7925e-163	1.01568e-162	1.19732e-163	4.38202e-163	4.7066e-163	5.91907e-163	1.50879e-163	0
-3.42812e-163	-2.38279e-163	1.01679e-163	-2.62432e-163	-4.75322e-163	-5.47489e-163	-2.53178e-163	-1.49412e-162	-3.55004e-163	-7.94639e-163	1.90393e-163	1.01046e-163	4.82915e-163	-5.44825e-163	9.51437e-163	-3.62772e-163	-3.50186e-163	1.5534e-163	-7.94322e-164	7.01031e-163	6.96789e-164	-1.25773e-163	3.46176e-163	1.7925e-163	1.01568e-162	1.19732e-163	4.38202e-163	4.7066e-163	5.91907e-163	1.50879e-163	0
-3.42812e-163	-2.38279e-163	1.01679e-163	-2.62432e-163	-4.75322e-163	-5.47489e-163	-2.53178e-163	-1.49412e-162	-3.55004e-163	-7.94639e-163	1.90393e-163	1.01046e-163	4.82915e-163	-5.44825e-163	9.51437e-163	-3.62772e-163	-3.50186e-163	1.5534e-163	-7.94322e-164	7.01031e-163	6.96789e-164	-1.25773e-163	3.46176e-163	1.7925e-163	1.01568e-162	1.19732e-163	4.38202e-163	4.7066e-163	5.91907e-163	1.50879e-163	0
-3.42812e-163	-2.38279e-163	1.01679e-163	-2.62432e-163	-4.75322e-163	-5.47489e-163	-2.53178e-163	-1.49412e-162	-3.55004e-163	-7.94639e-163	1.90393e-163	1.01046e-163	4.82915e-163	-5.44825e-163	9.51437e-163	-3.62772e-163	-3.50186e-163	1.5534e-163	-7.94322e-164	7.01031e-163	6.96789e-164	-1.25773e-163	3.46176e-163	1.7925e-163	1.01568e-162	1.19732e-163	4.38202e-163	4.7066e-163	5.91907e-163	1.50879e-163	0
-3.42812e-163	-2.38279e-163	1.01679e-163	-2.62432e-163	-4.75322e-163	-5.47489e-163	-2.53178e-163	-1.49412e-162	-3.55004e-163	-7.94639e-163	1.90393e-163	1.01046e-163	4.82915e-163	-5.44825e-163	9.51437e-163	-3.62772e-163	-3.50186e-163	1.5534e-163	-7.94322e-164	7.01031e-163	6.96789e-164	-1.25773e-163	3.46176e-163	1.7925e-163	1.01568e-162	1.19732e-163	4.38202e-163	4.7066e-163	5.91907e-163	1.50879e-163	0
-3.42812e-163	-2.38279e-163	1.01679e-163	-2.62432e-163	-4.75322e-163	-5.47489e-163	-2.53178e-163	-1.49412e-162	-3.55004e-163	-7.94639e-163	1.90393e-163	1.01046e-163	4.82915e-163	-5.44825e-163	9.51437e-163	-3.62772e-163	-3.50186e-163	1.5534e-163	-7.94322e-164	7.01031e-163	6.96789e-164	-1.25773e-163	3.46176e-163	1.7925e-163	1.01568e-162	1.19732e-163	4.38202e-163	4.7066e-163	5.91907e-163	1.50879e-163	0
-3.42812e-163	-2.38279e-163	1.01679e-163	-2.62432e-163	-4.75322e-163	-5.47489e-163	-2.53178e-163	-1.49412e-162	-3.55004e-163	-7.94639e-163	1.90393e-163	1.01046e-163	4.82915e-163	-5.44825e-163	9.51437e-163	-3.62772e-163	-3.50186e-163	1.5534e-163	-7.94322e-164	7.01031e-163	6.96789e-164	-1.25773e-163	3.46176e-163	1.7925e-163	1.01568e-162	1.19732e-163	4.38202e-163	4.7066e-163	5.91907e-163	1.50879e-163	0
-3.42812e-163	-2.38279e-163	1.01679e-163	-2.62432e-163	-4.75322e-163	-5.47489e-163	-2.53178e-163	-1.49412e-162	-3.55004e-163	-7.94639e-163	1.90393e-163	1.01046e-163	4.82915e-163	-5.44825e-163	9.51437e-163	-3.62772e-163	-3.50186e-163	1.5534e-163	-7.94322e-164	7.01031e-163	6.96789e-164	-1.25773e-163	3.46176e-163	1.7925e-163	1.01568e-162	1.19732e-163	4.38202e-163	4.7066e-163	5.91907e-163	1.50879e-163	0
-3.42812e-163	-2.38279e-163	1.01679e-163	-2.62432e-163	-4.75322e-163	-5.47489e-163	-2.53178e-163	-1.49412e-162	-3.55004e-163	-7.94639e-163	1.90393e-163	1.01046e-163	4.82915e-163	-5.44825e-163	9.51437e-163	-3.62772e-163	-3.50186e-163	1.5534e-163	-7.94322e-164	7.01031e-163	6.96789e-164	-1.25773e-163	3.46176e-163	1.7925e-163	1.01568e-162	1.19732e-163	4.38202e-163	4.7066e-163	5.91907e-163	1.50879e-163	0
-3.42812e-163	-2.38279e-163	1.01679e-163	-2.62432e-163	-4.75322e-163	-5.47489e-163	-2.53178e-163	-1.49412e-162	-3.55004e-163	-7.94639e-163	1.90393e-163	1.01046e-163	4.82915e-163	-5.44825e-163	9.51437e-163	-3.62772e-163	-3.50186e-163	1.5534e-163	-7.94322e-164	7.01031e-163	6.96789e-164	-1.25773e-163	3.46176e-163	1.7925e-163	1.01568e-162	1.19732e-163	4.38202e-163	4.7066e-163	5.91907e-163	1.50879e-163	0
-3.42812e-163	-2.38279e-163	1.01679e-163	-2.62432e-163	-4.75322e-163	-5.47489e-163	-2.53178e-163	-1.49412e-162	-3.55004e-163	-7.94639e-163	1.90393e-163	1.01046e-163	4.82915e-163	-5.44825e-163	9.51437e-163	-3.62772e-163	-3.50186e-163	1.5534e-163	-7.94322e-164	7.01031e-163	6.96789e-164	-1.25773e-163	3.46176e-163	1.7925e-163	1.01568e-162	1.19732e-163	4.38202e-163	4.7066e-163	5.91907e-163	1.50879e-163	0
-3.42812e-163	-2.38279e-163	1.01679e-163	-2.62432e-163	-4.75322e-163	-5.47489e-163	-2.53178e-163	-1.49412e-162	-3.55004e-163	-7.94639e-163	1.90393e-163	1.01046e-163	4.82915e-163	-5.44825e-163	9.51437e-163	-3.62772e-163	-3.50186e-163	1.5534e-163	-7.94322e-164	7.01031e-163	6.96789e-164	-1.25773e-163	3.46176e-163	1.7925e-163	1.01568e-162	1.19732e-163	4.38202e-163	4.7066e-163	5.91907e-163	1.50879e-163	0
-3.42812e-163	-2.38279e-163	1.01679e-163	-2.62432e-163	-4.75322e-163	-5.47489e-163	-2.53178e-163	-1.49412e-162	-3.55004e-163	-7.94639e-163	1.90393e-163	1.01046e-163	4.82915e-163	-5.44825e-163	9.51437e-163	-3.62772e-163	-3.50186e-163	1.5534e-163	-7.94322e-164	7.01031e-163	6.96789e-164	-1.25773e-163	3.46176e-163	1.7925e-163	1.01568e-162	1.19732e-163	4.38202e-163	4.7066e-163	5.91907e-163	1.50879e-163	0
-3.42812e-163	-2.38279e-163	1.01679e-163	-2.62432e-163	-4.75322e-163	-5.47489e-163	-2.53178e-163	-1.49412e-162	-3.55004e-163	-7.94639e-163	1.90393e-163	1.01046e-163	4.82915e-163	-5.44825e-163	9.51437e-163	-3.62772e-163	-3.50186e-163	1.5534e-163	-7.94322e-164	7.01031e-163	6.96789e-164	-1.25773e-163	3.46176e-163	1.7925e-163	1.01568e-162	1.19732e-163	4.38202e-163	4.7066e-163	5.91907e-163	1.50879e-163	0
-3.42812e-163	-2.38279e-163	1.01679e-163	-2.62432e-163	-4.75322e-163	-5.47489e-163	-2.53178e-163	-1.49412e-162	-3.55004e-163	-7.94639e-163	1.90393e-163	1.01046e-163	4.82915e-163	-5.44825e-163	9.51437e-163	-3.62772e-163	-3.50186e-163	1.5534e-163	-7.94322e-164	7.01031e-163	6.96789e-164	-1.25773e-163	3.46176e-163	1.7925e-163	1.01568e-162	1.19732e-163	4.38202e-163	4.7066e-163	5.91907e-163	1.50879e-163	0
-3.42812e-163	-2.38279e-163	1.01679e-163	-2.62432e-163	-4.75322e-163	-5.47489e-163	-2.53178e-163	-1.49412e-162	-3.55004e-163	-7.94639e-163	1.90393e-163	1.01046e-163	4.82915e-163	-5.44825e-163	9.51437e-163	-3.62772e-163	-3.50186e-163	1.5534e-163	-7.94322e-164	7.01031e-163	6.96789e-164	-1.25773e-163	3.46176e-163	1.7925e-163	1.01568e-162	1.19732e-163	4.38202e-163	4.7066e-163	5.91907e-163	1.50879e-163	0
-3.42812e-163	-2.38279e-163	1.01679e-163	-2.62432e-163	-4.75322e-163	-5.47489e-163	-2.53178e-163	-1.49412e-162	-3.55004e-163	-7.94639e-163	1.90393e-163	1.01046e-163	4.82915e-163	-5.44825e-163	9.51437e-163	-3.62772e-163	-3.50186e-163	1.5534e-163	-7.94322e-164	7.01031e-163	6.96789e-164	-1.25773e-163	3.46176e-163	1.7925e-163	1.01568e-162	1.19732e-163	4.38202e-163	4.7066e-163	5.91907e-163	1.50879e-163	0
-3.42812e-163	-2.38279e-163	1.01679e-163	-2.62432e-163	-4.75322e-163	-5.47489e-163	-2.53178e-163	-1.49412e-162	-3.55004e-163	-7.94639e-163	1.90393e-163	1.01046e-163	4.82915e-163	-5.44825e-163	9.51437e-163	-3.62772e-163	-3.50186e-163	1.5534e-163	-7.94322e-164	7.01031e-163	6.96789e-164	-1.25773e-163	3.46176e-163	1.7925e-163	1.01568e-162	1.19732e-163	4.38202e-163	4.7066e-163	5.91907e-163	1.50879e-163	0
-3.42812e-163	-2.38279e-163	1.01679e-163	-2.62432e-163	-4.75322e-163	-5.47489e-163	-2.53178e-163	-1.49412e-162	-3.55004e-163	-7.94639e-163	1.90393e-163	1.01046e-163	4.82915e-163	-5.44825e-163	9.51437e-163	-3.62772e-163	-3.50186e-163	1.5534e-163	-7.94322e-164	7.01031e-163	6.96789e-164	-1.25773e-163	3.46176e-163	1.7925e-163	1.01568e-162	1.19732e-163	4.38202e-163	4.7066e-163	5.91907e-163	1.50879e-163	0
-3.42812e-163	-2.38279e-163	1.01679e-163	-2.62432e-163	-4.75322e-163	-5.47489e-163	-2.53178e-163	-1.49412e-162	-3.55004e-163	-7.94639e-163	1.90393e-163	1.01046e-163	4.82915e-163	-5.44825e-163	9.51437e-163	-3.62772e-163	-3.50186e-163	1.5534e-163	-7.94322e-164	7.01031e-163	6.96789e-164	-1.25773e-163	3.46176e-163	1.7925e-163	1.01568e-162	1.19732e-163	4.38202e-163	4.7066e-163	5.91907e-163	1.50879e-163	0
-3.42812e-163	-2.38279e-163	1.01679e-163	-2.62432e-163	-4.75322e-163	-5.47489e-163	-2.53178e-163	-1.49412e-162	-3.55004e-163	-7.94639e-163	1.90393e-163	1.01046e-163	4.82915e-163	-5.44825e-163	9.51437e-163	-3.62772e-163	-3.50186e-163	1.5534e-163	-7.94322e-164	7.01031e-163	6.96789e-164	-1.25773e-163	3.46176e-163	1.7925e-163	1.01568e-162	1.19732e-163	4.38202e-163	4.7066e-163	5.91907e-163	1.50879e-163	0
-3.42812e-163	-2.38279e-163	1.01679e-163	-2.62432e-163	-4.75322e-163	-5.47489e-163	-2.53178e-163	-1.49412e-162	-3.55004e-163	-7.94639e-163	1.90393e-163	1.01046e-163	4.82915e-163	-5.44825e-163	9.51437e-163	-3.62772e-163	-3.50186e-163	1.5534e-163	-7.94322e-164	7.01031e-163	6.96789e-164	-1.25773e-163	3.46176e-163	1.7925e-163	1.01568e-162	1.19732e-163	4.38202e-163	4.7066e-163	5.91907e-163	1.50879e-163	0
-3.42812e-163	-2.38279e-163	1.01679e-163	-2.62432e-163	-4.75322e-163	-5.47489e-163	-2.53178e-163	-1.49412e-162	-3.55004e-163	-7.94639e-163	1.90393e-163	1.01046e-163	4.82915e-163	-5.44825e-163	9.51437e-163	-3.62772e-163	-3.50186e-163	1.5534e-163	-7.94322e-164	7.01031e-163	6.96789e-164	-1.25773e-163	3.46176e-163	1.7925e-163	1.01568e-162	1.19732e-163	4.38202e-163	4.7066e-163	5.91907e-163	1.50879e-163	0
-3.42812e-163	-2.38279e-163	1.01679e-163	-2.62432e-163	-4.75322e-163	-5.47489e-163	-2.53178e-163	-1.49412e-162	-3.55004e-163	-7.94639e-163	1.90393e-163	1.01046e-163	4.82915e-163	-5.44825e-163	9.51437e-163	-3.62772e-163	-3.50186e-163	1.5534e-163	-7.94322e-164	7.01031e-163	6.96789e-164	-1.25773e-163	3.46176e-163	1.7925e-163	1.01568e-162	1.19732e-163	4.38202e-163	4.7066e-163	5.91907e-163	1.50879e-163	0
-3.42812e-163	-2.38279e-163	1.01679e-163	-2.62432e-163	-4.75322e-163	-5.47489e-163	-2.53178e-163	-1.49412e-162	-3.55004e-163	-7.94639e-163	1.90393e-163	1.01046e-163	4.82915e-163	-5.44825e-163	9.51437e-163	-3.62772e-163	-3.50186e-163	1.5534e-163	-7.94322e-164	7.01031e-163	6.96789e-164	-1.25773e-163	3.46176e-163	1.7925e-163	1.01568e-162	1.19732e-163	4.38202e-163	4.7066e-163	5.91907e-163	1.50879e-163	0
-3.42812e-163	-2.38279e-163	1.01679e-163	-2.62432e-163	-4.75322e-163	-5.47489e-163	-2.53178e-163	-1.49412e-162	-3.55004e-163	-7.94639e-163	1.90393e-163	1.01046e-163	4.82915e-163	-5.44825e-163	9.51437e-163	-3.62772e-163	-3.50186e-163	1.5534e-163	-7.94322e-164	7.01031e-163	6.96789e-164	-1.25773e-163	3.46176e-163	1.7925e-163	1.01568e-162	1.19732e-163	4.38202e-163	4.7066e-163	5.91907e-163	1.50879e-163	0
-3.42812e-163	-2.38279e-163	1.01679e-163	-2.62432e-163	-4.75322e-163	-5.47489e-163	-2.53178e-163	-1.49412e-162	-3.55004e-163	-7.94639e-163	1.90393e-163	1.01046e-163	4.82915e-163	-5.44825e-163	9.51437e-163	-3.62772e-163	-3.50186e-163	1.5534e-163	-7.94322e-164	7.01031e-163	6.96789e-164	-1.25773e-163	3.46176e-163	1.7925e-163	1.01568e-162	1.19732e-163	4.38202e-163	4.7066e-163	5.91907e-163	1.50879e-163	0
-3.42812e-163	-2.38279e-163	1.01679e-163	-2.62432e-163	-4.75322e-163	-5.47489e-163	-2.53178e-163	-1.49412e-162	-3.55004e-163	-7.94639e-163	1.90393e-163	1.01046e-163	4.82915e-163	-5.44825e-163	9.51437e-163	-3.62772e-163	-3.50186e-163	1.5534e-163	-7.94322e-164	7.01031e-163	6.96789e-164	-1.25773e-163	3.46176e-163	1.7925e-163	1.01568e-162	1.19732e-163	4.38202e-163	4.7066e-163	5.91907e-163	1.50879e-163	0
-3.42812e-163	-2.38279e-163	1.01679e-163	-2.62432e-163	-4.75322e-163	-5.47489e-163	-2.53178e-163	-1.49412e-162	-3.55004e-163	-7.94639e-163	1.90393e-163	1.01046e-163	4.82915e-163	-5.44825e-163	9.51437e-163	-3.62772e-163	-3.50186e-163	1.5534e-163	-7.94322e-164	7.01031e-163	6.96789e-164	-1.25773e-163	3.46176e-163	1.7925e-163	1.01568e-162	1.19732e-163	4.38202e-163	4.7066e-163	5.91907e-163	1.50879e-163	0
-3.42812e-163	-2.38279e-163	1.01679e-163	-2.62432e-163	-4.75322e-163	-5.47489e-163	-2.53178e-163	-1.49412e-162	-3.55004e-163	-7.94639e-163	1.90393e-163	1.01046e-163	4.82915e-163	-5.44825e-163	9.51437e-163	-3.62772e-163	-3.50186e-163	1.5534e-163	-7.94322e-164	7.01031e-163	6.96789e-164	-1.25773e-163	3.46176e-163	1.7925e-163	1.01568e-162	1.19732e-163	4.38202e-163	4.7066e-163	5.91907e-163	1.50879e-163	0
-3.42812e-163	-2.38279e-163	1.01679e-163	-2.62432e-163	-4.75322e-163	-5.47489e-163	-2.53178e-163	-1.49412e-162	-3.55004e-163	-7.94639e-163	1.90393e-163	1.01046e-163	4.82915e-163	-5.44825e-163	9.51437e-163	-3.62772e-163	-3.50186e-163	1.5534e-163	-7.94322e-164	7.01031e-163	6.96789e-164	-1.25773e-163	3.46176e-163	1.7925e-163	1.01568e-162	1.19732e-163	4.38202e-163	4.7066e-163	5.91907e-163	1.50879e-163	0
-3.42812e-163	-2.38279e-163	1.01679e-163	-2.62432e-163	-4.75322e-163	-5.47489e-163	-2.53178e-163	-1.49412e-162	-3.55004e-163	-7.94639e-163	1.90393e-163	1.01046e-163	4.82915e-163	-5.44825e-163	9.51437e-163	-3.62772e-163	-3.50186e-163	1.5534e-163	-7.94322e-164	7.01031e-163	6.96789e-164	-1.25773e-163	3.46176e-163	1.7925e-163	1.01568e-162	1.19732e-163	4.38202e-163	4.7066e-163	5.91907e-163	1.50879e-163	0
-3.42812e-163	-2.38279e-163	1.01679e-163	-2.62432e-163	-4.75322e-163	-5.47489e-163	-2.53178e-163	-1.49412e-162	-3.55004e-163	-7.94639e-163	1.90393e-163	1.01046e-163	4.82915e-163	-5.44825e-163	9.51437e-163	-3.62772e-163	-3.50186e-163	1.5534e-163	-7.94322e-164	7.01031e-163	6.96789e-164	-1.25773e-163	3.46176e-163	1.7925e-163	1.01568e-162	1.19732e-163	4.38202e-163	4.7066e-163	5.91907e-163	1.50879e-163	0
-3.42812e-163	-2.38279e-163	1.01679e-163	-2.62432e-163	-4.75322e-163	-5.47489e-163	-2.53178e-163	-1.49412e-162	-3.55004e-163	-7.94639e-163	1.90393e-163	1.01046e-163	4.82915e-163	-5.44825e-163	9.51437e-163	-3.62772e-163	-3.50186e-163	1.5534e-163	-7.94322e-164	7.01031e-163	6.96789e-164	-1.25773e-163	3.46176e-163	1.7925e-163	1.01568e-162	1.19732e-163	4.38202e-163	4.7066e-163	5.91907e-163	1.50879e-163	0
-3.42812e-163	-2.38279e-163	1.01679e-163	-2.62432e-163	-4.75322e-163	-5.47489e-163	-2.53178e-163	-1.49412e-162	-3.55004e-163	-7.94639e-163	1.90393e-163	1.01046e-163	4.82915e-163	-5.44825e-163	9.51437e-163	-3.62772e-163	-3.50186e-163	1.5534e-163	-7.94322e-164	7.01031e-163	6.96789e-164	-1.25773e-163	3.46176e-163	1.7925e-163	1.01568e-162	1.19732e-163	4.38202e-163	4.7066e-163	5.91907e-163	1.50879e-163	0
-3.42812e-163	-2.38279e-163	1.01679e-163	-2.62432e-163	-4.75322e-163	-5.47489e-163	-2.53178e-163	-1.49412e-162	-3.55004e-163	-7.94639e-163	1.90393e-163	1.01046e-163	4.82915e-163	-5.44825e-163	9.51437e-163	-3.62772e-163	-3.50186e-163	1.5534e-163	-7.94322e-164	7.01031e-163	6.96789e-164	-1.25773e-163	3.46176e-163	1.7925e-163	1.01568e-162	1.19732e-163	4.38202e-163	4.7066e-163	5.91907e-163	1.50879e-163	0
-3.42812e-163	-2.38279e-163	1.01679e-163	-2.62432e-163	-4.75322e-163	-5.47489e-163	-2.53178e-163	-1.49412e-162	-3.55004e-163	-7.94639e-163	1.90393e-163	1.01046e-163	4.82915e-163	-5.44825e-163	9.51437e-163	-3.62772e-163	-3.50186e-163	1.5534e-163	-7.94322e-164	7.01031e-163	6.96789e-164	-1.25773e-163	3.46176e-163	1.7925e-163	1.01568e-162	1.19732e-163	4.38202e-163	4.7066e-163	5.91907e-163	1.50879e-163	0
-3.42812e-163	-2.38279e-163	1.01679e-163	-2.62432e-163	-4.75322e-163	-5.47489e-163	-2.53178e-163	-1.49412e-162	-3.55004e-163	-7.94639e-163	1.90393e-163	1.01046e-163	4.82915e-163	-5.44825e-163	9.51437e-163	-3.62772e-163	-3.50186e-163	1.5534e-163	-7.94322e-164	7.01031e-163	6.96789e-164	-1.25773e-163	3.46176e-163	1.7925e-163	1.01568e-162	1.19732e-163	4.38202e-163	4.7066e-163	5.91907e-163	1.50879e-163	0
-3.42812e-163	-2.38279e-163	1.01679e-163	-2.62432e-163	-4.75322e-163	-5.47489e-163	-2.53178e-163	-1.49412e-162	-3.55004e-163	-7.94639e-163	1.90393e-163	1.01046e-163	4.82915e-163	-5.44825e-163	9.51437e-163	-3.62772e-163	-3.50186e-163	1.5534e-163	-7.94322e-164	7.01031e-163	6.96789e-164	-1.25773e-163	3.46176e-163	1.7925e-163	1.01568e-162	1.19732e-163	4.38202e-163	4.7066e-163	5.91907e-163	1.50879e-163	0
-3.42812e-163	-2.38279e-163	1.01679e-163	-2.62432e-163	-4.75322e-163	-5.47489e-163	-2.53178e-163	-1.49412e-162	-3.55004e-163	-7.94639e-163	1.90393e-163	1.01046e-163	4.82915e-163	-5.44825e-163	9.51437e-163	-3.62772e-163	-3.50186e-163	1.5534e-163	-7.94322e-164	7.01031e-163	6.96789e-164	-1.25773e-163	3.46176e-163	1.7925e-163	1.01568e-162	1.19732e-163	4.38202e-163	4.7066e-163	5.91907e-163	1.50879e-163	0
-3.42812e-163	-2.38279e-163	1.01679e-163	-2.62432e-163	-4.75322e-163	-5.47489e-163	-2.53178e-163	-1.49412e-162	-3.55004e-163	-7.94639e-163	1.90393e-163	1.01046e-163	4.82915e-163	-5.44825e-163	9.51437e-163	-3.62772e-163	-3.50186e-163	1.5534e-163	-7.94322e-164	7.01031e-163	6.96789e-164	-1.25773e-163	3.46176e-163	1.7925e-163	1.01568e-162	1.19732e-163	4.38202e-163	4.7066e-163	5.91907e-163	1.50879e-163	0
-3.42812e-163	-2.38279e-163	1.01679e-163	-2.62432e-163	-4.75322e-163	-5.47489e-163	-2.53178e-163	-1.49412e-162	-3.55004e-163	-7.94639e-163	1.90393e-163	1.01046e-163	4.82915e-163	-5.44825e-163	9.51437e-163	-3.62772e-163	-3.50186e-163	1.5534e-163	-7.94322e-164	7.01031e-163	6.96789e-164	-1.25773e-163	3.46176e-163	1.7925e-163	1.01568e-162	1.19732e-163	4.38202e-163	4.7066e-163	5.91907e-163	1.50879e-163	0
-3.42812e-163	-2.38279e-163	1.01679e-163	-2.62432e-163	-4.75322e-163	-5.47489e-163	-2.53178e-163	-1.49412e-162	-3.55004e-163	-7.94639e-163	1.90393e-163	1.01046e-163	4.82915e-163	-5.44825e-163	9.51437e-163	-3.62772e-163	-3.50186e-163	1.5534e-163	-7.94322e-164	7.01031e-163	6.96789e-164	-1.25773e-163	3.46176e-163	1.7925e-163	1.01568e-162	1.19732e-163	4.38202e-163	4.7066e-163	5.91907e-163	1.50879e-163	0
-3.42812e-163	-2.38279e-163	1.01679e-163	-2.62432e-163	-4.75322e-163	-5.47489e-163	-2.53178e-163	-1.49412e-162	-3.55004e-163	-7.94639e-163	1.90393e-163	1.01046e-163	4.82915e-163	-5.44825e-163	9.51437e-163	-3.62772e-163	-3.50186e-163	1.5534e-163	-7.94322e-164	7.01031e-163	6.96789e-164	-1.25773e-163	3.46176e-163	1.7925e-163	1.01568e-162	1.19732e-163	4.38202e-163	4.7066e-163	5.91907e-163	1.50879e-163	0
-3.42812e-163	-2.38279e-163	1.01679e-163	-2.62432e-163	-4.75322e-163	-5.47489e-163	-2.53178e-163	-1.49412e-162	-3.55004e-163	-7.94639e-163	1.90393e-163	1.01046e-163	4.82915e-163	-5.44825e-163	9.51437e-163	-3.62772e-163	-3.50186e-163	1.5534e-163	-7.94322e-164	7.01031e-163	6.96789e-164	-1.25773e-163	3.46176e-163	1.7925e-163	1.01568e-162	1.19732e-163	4.38202e-163	4.7066e-163	5.91907e-163	1.50879e-163	0
-3.42812e-163	-2.38279e-163	1.01679e-163	-2.62432e-163	-4.75322e-163	-5.47489e-163	-2.53178e-163	-1.49412e-162	-3.55004e-163	-7.94639e-163	1.90393e-163	1.01046e-163	4.82915e-163	-5.44825e-163	9.51437e-163	-3.62772e-163	-3.50186e-163	1.5534e-163	-7.94322e-164	7.01031e-163	6.96789e-164	-1.25773e-163	3.46176e-163	1.7925e-163	1.01568e-162	1.19732e-163	4.38202e-163	4.7066e-163	5.91907e-163	1.50879e-163	0
-3.42812e-163	-2.38279e-163	1.01679e-163	-2.62432e-163	-4.75322e-163	-5.47489e-163	-2.53178e-163	-1.49412e-162	-3.55004e-163	-7.94639e-163	1.90393e-163	1.01046e-163	4.82915e-163	-5.44825e-163	9.51437e-163	-3.62772e-163	-3.50186e-163	1.5534e-163	-7.94322e-164	7.01031e-163	6.96789e-164	-1.25773e-163	3.46176e-163	1.7925e-163	1.01568e-162	1.19732e-163	4.38202e-163	4.7066e-163	5.91907e-163	1.50879e-163	0
-3.42812e-163	-2.38279e-163	1.01679e-163	-2.62432e-163	-4.75322e-163	-5.47489e-163	-2.53178e-163	-1.49412e-162	-3.55004e-163	-7.94639e-163	1.90393e-163	1.01046e-163	4.82915e-163	-5.44825e-163	9.51437e-163	-3.62772e-163	-3.50186e-163	1.5534e-163	-7.94322e-164	7.01031e-163	6.96789e-164	-1.25773e-163	3.46176e-163	1.7925e-163	1.01568e-162	1.19732e-163	4.38202e-163	4.7066e-163	5.91907e-163	1.50879e-163	0
-3.42812e-163	-2.38279e-163	1.01679e-163	-2.62432e-163	-4.75322e-163	-5.47489e-163	-2.53178e-163	-1.49412e-162	-3.55004e-163	-7.94639e-163	1.90393e-163	1.01046e-163	4.82915e-163	-5.44825e-163	9.51437e-163	-3.62772e-163	-3.50186e-163	1.5534e-163	-7.94322e-164	7.01031e-163	6.96789e-164	-1.25773e-163	3.46176e-163	1.7925e-163	1.01568e-162	1.19732e-163	4.38202e-163	4.7066e-163	5.91907e-163	1.50879e-163	0
-3.42812e-163	-2.38279e-163	1.01679e-163	-2.62432e-163	-4.75322e-163	-5.47489e-163	-2.53178e-163	-1.49412e-162	-3.55004e-163	-7.94639e-163	1.90393e-163	1.01046e-163	4.82915e-163	-5.44825e-163	9.51437e-163	-3.62772e-163	-3.50186e-163	1.5534e-163	-7.94322e-164	7.01031e-163	6.96789e-164	-1.25773e-163	3.46176e-163	1.7925e-163	1.01568e-162	1.19732e-163	4.38202e-163	4.7066e-163	5.91907e-163	1.50879e-163	0
-3.42812e-163	-2.38279e-163	1.01679e-163	-2.62432e-163	-4.75322e-163	-5.47489e-163	-2.53178e-163	-1.49412e-162	-3.55004e-163	-7.94639e-163	1.90393e-163	1.01046e-163	4.82915e-163	-5.44825e-163	9.51437e-163	-3.62772e-163	-3.50186e-163	1.5534e-163	-7.94322e-164	7.01031e-163	6.96789e-164	-1.25773e-163	3.46176e-163	1.7925e-163	1.01568e-162	1.19732e-163	4.38202e-163	4.7066e-163	5.91907e-163	1.50879e-163	0
-3.42812e-163	-2.38279e-163	1.01679e-163	-2.62432e-163	-4.75322e-163	-5.47489e-163	-2.53178e-163	-1.49412e-162	-3.55004e-163	-7.94639e-163	1.90393e-163	1.01046e-163	4.82915e-163	-5.44825e-163	9.51437e-163	-3.62772e-163	-3.50186e-163	1.5534e-163	-7.94322e-164	7.01031e-163	6.96789e-164	-1.25773e-163	3.46176e-163	1.7925e-163	1.01568e-162	1.19732e-163	4.38202e-163	4.7066e-163	5.91907e-163	1.50879e-163	0
-3.42812e-163	-2.38279e-163	1.01679e-163	-2.62432e-163	-4.75322e-163	-5.47489e-163	-2.53178e-163	-1.49412e-162	-3.55004e-163	-7.94639e-163	1.90393e-163	1.01046e-163	4.82915e-163	-5.44825e-163	9.51437e-163	-3.62772e-163	-3.50186e-163	1.5534e-163	-7.94322e-164	7.01031e-163	6.96789e-164	-1.25773e-163	3.46176e-163	1.7925e-163	1.01568e-162	1.19732e-163	4.38202e-163	4.7066e-163	5.91907e-163	1.50879e-163	0
-3.42812e-163	-2.38279e-163	1.01679e-163	-2.62432e-163	-4.75322e-163	-5.47489e-163	-2.53178e-163	-1.49412e-162	-3.55004e-163	-7.94639e-163	1.90393e-163	1.01046e-163	4.82915e-163	-5.44825e-163	9.51437e-163	-3.62772e-163	-3.50186e-163	1.5534e-163	-7.94322e-164	7.01031e-163	6.96789e-164	-1.25773e-163	3.46176e-163	1.7925e-163	1.01568e-162	1.19732e-163	4.38202e-163	4.7066e-163	5.91907e-163	1.50879e-163	0
-3.42812e-163	-2.38279e-163	1.01679e-163	-2.62432e-163	-4.75322e-163	-5.47489e-163	-2.53178e-163	-1.49412e-162	-3.55004e-163	-7.94639e-163	1.90393e-163	1.01046e-163	4.82915e-163	-5.44825e-163	9.51437e-163	-3.62772e-163	-3.50186e-163	1.5534e-163	-7.94322e-164	7.01031e-163	6.96789e-164	-1.25773e-163	3.46176e-163	1.7925e-163	1.01568e-162	1.19732e-163	4.38202e-163	4.7066e-163	5.91907e-163	1.50879e-163	0
-3.42812e-163	-2.38279e-163	1.01679e-163	-2.62432e-163	-4.75322e-163	-5.47489e-163	-2.53178e-163	-1.49412e-162	-3.55004e-163	-7.94639e-163	1.90393e-163	1.01046e-163	4.82915e-163	-5.44825e-163	9.51437e-163	-3.62772e-163	-3.50186e-163	1.5534e-163	-7.94322e-164	7.01031e-163	6.96789e-164	-1.25773e-163	3.46176e-163	1.7925e-163	1.01568e-162	1.19732e-163	4.38202e-163	4.7066e-163	5.91907e-163	1.50879e-163	0
-3.42812e-163	-2.38279e-163	1.01679e-163	-2.62432e-163	-4.75322e-163	-5.47489e-163	-2.53178e-163	-1.49412e-162	-3.55004e-163	-7.94639e-163	1.90393e-163	1.01046e-163	4.82915e-163	-5.44825e-163	9.51437e-163	-3.62772e-163	-3.50186e-163	1.5534e-163	-7.94322e-164	7.01031e-163	6.96789e-164	-1.25773e-163	3.46176e-163	1.7925e-163	1.01568e-162	1.19732e-163	4.38202e-163	4.7066e-163	5.91907e-163	1.50879e-163	0
-3.42812e-163	-2.38279e-163	1.01679e-163	-2.62432e-163	-4.75322e-163	-5.47489e-163	-2.53178e-163	-1.49412e-162	-3.55004e-163	-7.94639e-163	1.90393e-163	1.01046e-163	4.82915e-163	-5.44825e-163	9.51437e-163	-3.62772e-163	-3.50186e-163	1.5534e-163	-7.94322e-164	7.01031e-163	6.96789e-164	-1.25773e-163	3.46176e-163	1.7925e-163	1.01568e-162	1.19732e-163	4.38202e-163	4.7066e-163	5.91907e-163	1.50879e-163	0
-3.42812e-163	-2.38279e-163	1.01679e-163	-2.62432e-163	-4.75322e-163	-5.47489e-163	-2.53178e-163	-1.49412e-162	-3.55004e-163	-7.94639e-163	1.90393e-163	1.01046e-163	4.82915e-163	-5.44825e-163	9.51437e-163	-3.62772e-163	-3.50186e-163	1.5534e-163	-7.94322e-164	7.01031e-163	6.96789e-164	-1.25773e-163	3.46176e-163	1.7925e-163	1.01568e-162	1.19732e-163	4.38202e-163	4.7066e-163	5.91907e-163	1.50879e-163	0
-3.42812e-163	-2.38279e-163	1.01679e-163	-2.62432e-163	-4.75322e-163	-5.47489e-163	-2.53178e-163	-1.49412e-162	-3.55004e-163	-7.94639e-163	1.90393e-163	1.01046e-163	4.82915e-163	-5.44825e-163	9.51437e-163	-3.62772e-163	-3.50186e-163	1.5534e-163	-7.94322e-164	7.01031e-163	6.96789e-164	-1.25773e-163	3.46176e-163	1.7925e-163	1.01568e-162	1.19732e-163	4.38202e-163	4.7066e-163	5.91907e-163	1.50879e-163	0
-3.42812e-163	-2.38279e-163	1.01679e-163	-2.62432e-163	-4.75322e-163	-5.47489e-163	-2.53178e-163	-1.49412e-162	-3.55004e-163	-7.94639e-163	1.90393e-163	1.01046e-163	4.82915e-163	-5.44825e-163	9.51437e-163	-3.62772e-163	-3.50186e-163	1.5534e-163	-7.94322e-164	7.01031e-163	6.96789e-164	-1.25773e-163	3.46176e-163	1.7925e-163	1.01568e-162	1.19732e-163	4.38202e-163	4.7066e-163	5.91907e-163	1.50879e-163	0
-3.42812e-163	-2.38279e-163	1.01679e-163	-2.62432e-163	-4.75322e-163	-5.47489e-163	-2.53178e-163	-1.49412e-162	-3.55004e-163	-7.94639e-163	1.90393e-163	1.01046e-163	4.82915e-163	-5.44825e-163	9.51437e-163	-3.62772e-163	-3.50186e-163	1.5534e-163	-7.94322e-164	7.01031e-163	6.96789e-164	-1.25773e-163	3.46176e-163	1.7925e-163	1.01568e-162	1.19732e-163	4.38202e-163	4.7066e-163	5.91907e-163	1.50879e-163	0
-3.42812e-163	-2.38279e-163	1.01679e-163	-2.62432e-163	-4.75322e-163	-5.47489e-163	-2.53178e-163	-1.49412e-162	-3.55004e-163	-7.94639e-163	1.90393e-163	1.01046e-163	4.82915e-163	-5.44825e-163	9.51437e-163	-3.62772e-163	-3.50186e-163	1.5534e-163	-7.94322e-164	7.01031e-163	6.96789e-164	-1.25773e-163	3.46176e-163	1.7925e-163	1.01568e-162	1.19732e-163	4.38202e-163	4.7066e-163	5.91907e-163	1.50879e-163	0
-3.42812e-163	-2.38279e-163	1.01679e-163	-2.62432e-163	-4.75322e-163	-5.47489e-163	-2.53178e-163	-1.49412e-162	-3.55004e-163	-7.94639e-163	1.90393e-163	1.01046e-163	4.82915e-163	-5.44825e-163	9.51437e-163	-3.62772e-163	-3.50186e-163	1.5534e-163	-7.94322e-164	7.01031e-163	6.96789e-164	-1.25773e-163	3.46176e-163	1.7925e-163	1.01568e-162	1.19732e-163	4.38202e-163	4.7066e-163	5.91907e-163	1.50879e-163	0
-3.42812e-163	-2.38279e-163	1.01679e-163	-2.62432e-163	-4.75322e-163	-5.47489e-163	-2.53178e-163	-1.49412e-162	-3.55004e-163	-7.94639e-163	1.90393e-163	1.01046e-163	4.82915e-163	-5.44825e-163	9.51437e-163	-3.62772e-163	-3.50186e-163	1.5534e-163	-7.94322e-164	7.01031e-163	6.96789e-164	-1.25773e-163	3.46176e-163	1.7925e-163	1.01568e-162	1.19732e-163	4.38202e-163	4.7066e-163	5.91907e-163	1.50879e-163	0
-3.42812e-163	-2.38279e-163	1.01679e-163	-2.62432e-163	-4.75322e-163	-5.47489e-163	-2.53178e-163	-1.49412e-162	-3.55004e-163	-7.94639e-163	1.90393e-163	1.01046e-163	4.82915e-163	-5.44825e-163	9.51437e-163	-3.62772e-163	-3.50186e-163	1.5534e-163	-7.94322e-164	7.01031e-163	6.96789e-164	-1.25773e-163	3.46176e-163	1.7925e-163	1.01568e-162	1.19732e-163	4.38202e-163	4.7066e-163	5.91907e-163	1.50879e-163	0
-3.42812e-163	-2.38279e-163	1.01679e-163	-2.62432e-163	-4.75322e-163	-5.47489e-163	-2.53178e-163	-1.49412e-162	-3.55004e-163	-7.94639e-163	1.90393e-163	1.01046e-163	4.82915e-163	-5.44825e-163	9.51437e-163	-3.62772e-163	-3.50186e-163	1.5534e-163	-7.94322e-164	7.01031e-163	6.96789e-164	-1.25773e-163	3.46176e-163	1.7925e-163	1.01568e-162	1.19732e-163	4.38202e-163	4.7066e-163	5.91907e-163	1.50879e-163	0
-3.42812e-163	-2.38279e-163	1.01679e-163	-2.62432e-163	-4.75322e-163	-5.47489e-163	-2.53178e-163	-1.49412e-162	-3.55004e-163	-7.94639e-163	1.90393e-163	1.01046e-163	4.82915e-163	-5.44825e-163	9.51437e-163	-3.62772e-163	-3.50186e-163	1.5534e-163	-7.94322e-164	7.01031e-163	6.96789e-164	-1.25773e-163	3.46176e-163	1.7925e-163	1.01568e-162	1.19732e-163	4.38202e-163	4.7066e-163	5.91907e-163	1.50879e-163	0
-3.42812e-163	-2.38279e-163	1.01679e-163	-2.62432e-163	-4.75322e-163	-5.47489e-163	-2.53178e-163	-1.49412e-162	-3.55004e-163	-7.94639e-163	1.90393e-163	1.01046e-163	4.82915e-163	-5.44825e-163	9.51437e-163	-3.62772e-163	-3.50186e-163	1.5534e-163	-7.94322e-164	7.01031e-163	6.96789e-164	-1.25773e-163	3.46176e-163	1.7925e-163	1.01568e-162	1.19732e-163	4.38202e-163	4.7066e-163	5.91907e-163	1.50879e-163	0
-3.42812e-163	-2.38279e-163	1.01679e-163	-2.62432e-163	-4.75322e-163	-5.47489e-163	-2.53178e-163	-1.49412e-162	-3.55004e-163	-7.94639e-163	1.90393e-163	1.01046e-163	4.82915e-163	-5.44825e-163	9.51437e-163	-3.62772e-163	-3.50186e-163	1.5534e-163	-7.94322e-164	7.01031e-163	6.96789e-164	-1.25773e-163	3.46176e-163	1.7925e-163	1.01568e-162	1.19732e-163	4.38202e-163	4.7066e-163	5.91907e-163	1.50879e-163	0
-3.42812e-163	-2.38279e-163	1.01679e-163	-2.62432e-163	-4.75322e-163	-5.47489e-163	-2.53178e-163	-1.49412e-162	-3.55004e-163	-7.94639e-163	1.90393e-163	1.01046e-163	4.82915e-163	-5.44825e-163	9.51437e-163	-3.62772e-163	-3.50186e-163	1.5534e-163	-7.94322e-164	7.01031e-163	6.96789e-164	-1.25773e-163	3.46176e-163	1.7925e-163	1.01568e-162	1.19732e-163	4.38202e-163	4.7066e-163	5.91907e-163	1.50879e-163	0
-3.42812e-163	-2.38279e-163	1.01679e-163	-2.62432e-163	-4.75322e-163	-5.47489e-163	-2.53178e-163	-1.49412e-162	-3.55004e-163	-7.94639e-163	1.90393e-163	1.01046e-163	4.82915e-163	-5.44825e-163	9.51437e-163	-3.62772e-163	-3.50186e-163	1.5534e-163	-7.94322e-164	7.01031e-163	6.96789e-164	-1.25773e-163	3.46176e-163	1.7925e-163	1.01568e-162	1.19732e-163	4.38202e-163	4.7066e-163	5.91907e-163	1.50879e-163	0
-3.42812e-163	-2.38279e-163	1.01679e-163	-2.62432e-163	-4.75322e-163	-5.47489e-163	-2.53178e-163	-1.49412e-162	-3.55004e-163	-7.94639e-163	1.90393e-163	1.01046e-163	4.82915e-163	-5.44825e-163	9.51437e-163	-3.62772e-163	-3.50186e-163	1.5534e-163	-7.94322e-164	7.01031e-163	6.96789e-164	-1.25773e-163	3.46176e-163	1.7925e-163	1.01568e-162	1.19732e-163	4.38202e-163	4.7066e-163	5.91907e-163	1.50879e-163	0
-3.42812e-163	-2.38279e-163	1.01679e-163	-2.62432e-163	-4.75322e-163	-5.47489e-163	-2.53178e-163	-1.49412e-162	-3.55004e-163	-7.94639e-163	1.90393e-163	1.01046e-163	4.82915e-163	-5.44825e-163	9.51437e-163	-3.62772e-163	-3.50186e-163	1.5534e-163	-7.94322e-164	7.01031e-163	6.96789e-164	-1.25773e-163	3.46176e-163	1.7925e-163	1.01568e-162	1.19732e-163	4.38202e-163	4.7066e-163	5.91907e-163	1.50879e-163	0
-3.42812e-163	-2.38279e-163	1.01679e-163	-2.62432e-163	-4.75322e-163	-5.47489e-163	-2.53178e-163	-1.49412e-162	-3.55004e-163	-7.94639e-163	1.90393e-163	1.01046e-163	4.82915e-163	-5.44825e-163	9.51437e-163	-3.62772e-163	-3.50186e-163	1.5534e-163	-7.94322e-164	7.01031e-163	6.96789e-164	-1.25773e-163	3.46176e-163	1.7925e-163	1.01568e-162	1.19732e-163	4.38202e-163	4.7066e-163	5.91907e-163	1.50879e-163	0
-3.42812e-163	-2.38279e-163	1.01679e-163	-2.62432e-163	-4.75322e-163	-5.47489e-163	-2.53178e-163	-1.49412e-162	-3.55004e-163	-7.94639e-163	1.90393e-163	1.01046e-163	4.82915e-163	-5.44825e-163	9.51437e-163	-3.62772e-163	-3.50186e-163	1.5534e-163	-7.94322e-164	7.01031e-163	6.96789e-164	-1.25773e-163	3.46176e-163	1.7925e-163	1.01568e-162	1.19732e-163	4.38202e-163	4.7066e-163	5.91907e-163	1.50879e-163	0
-3.42812e-163	-2.38279e-163	1.01679e-163	-2.62432e-163	-4.75322e-163	-5.47489e-163	-2.53178e-163	-1.49412e-162	-3.55004e-163	-7.94639e-163	1.90393e-163	1.01046e-163	4.82915e-163	-5.44825e-163	9.51437e-163	-3.62772e-163	-3.50186e-163	1.5534e-163	-7.94322e-164	7.01031e-163	6.96789e-164	-1.25773e-163	3.46176e-163	1.7925e-163	1.01568e-162	1.19732e-163	4.38202e-163	4.7066e-163	5.91907e-163	1.50879e-163	0
-3.42812e-163	-2.38279e-163	1.01679e-163	-2.62432e-163	-4.75322e-163	-5.47489e-163	-2.53178e-163	-1.49412e-162	-3.55004e-163	-7.94639e-163	1.90393e-163	1.01046e-163	4.82915e-163	-5.44825e-163	9.51437e-163	-3.62772e-163	-3.50186e-163	1.5534e-163	-7.94322e-164	7.01031e-163	6.96789e-164	-1.25773e-163	3.46176e-163	1.7925e-163	1.01568e-162	1.19732e-163	4.38202e-163	4.7066e-163	5.91907e-163	1.50879e-163	0
-3.42812e-163	-2.38279e-163	1.01679e-163	-2.62432e-163	-4.75322e-163	-5.47489e-163	-2.53178e-163	-1.49412e-162	-3.55004e-163	-7.94639e-163	1.90393e-163	1.01046e-163	4.82915e-163	-5.44825e-163	9.51437e-163	-3.62772e-163	-3.50186e-163	1.5534e-163	-7.94322e-164	7.01031e-163	6.96789e-164	-1.25773e-163	3.46176e-163	1.7925e-163	1.01568e-162	1.19732e-163	4.38202e-163	4.7066e-163	5.91907e-163	1.50879e-163	0
-3.42812e-163	-2.38279e-163	1.01679e-163	-2.62432e-163	-4.75322e-163	-5.47489e-163	-2.53178e-163	-1.49412e-162	-3.55004e-163	-7.94639e-163	1.90393e-163	1.01046e-163	4.82915e-163	-5.44825e-163	9.51437e-163	-3.62772e-163	-3.50186e-163	1.5534e-163	-7.94322e-164	7.01031e-163	6.96789e-164	-1.25773e-163	3.46176e-163	1.7925e-163	1.01568e-162	1.19732e-163	4.38202e-163	4.7066e-163	5.91907e-163	1.50879e-163	0
-3.42812e-163	-2.38279e-163	1.01679e-163	-2.62432e-163	-4.75322e-163	-5.47489e-163	-2.53178e-163	-1.49412e-162	-3.55004e-163	-7.94639e-163	1.90393e-163	1.01046e-163	4.82915e-163	-5.44825e-163	9.51437e-163	-3.62772e-163	-3.50186e-163	1.5534e-163	-7.94322e-164	7.01031e-163	6.96789e-164	-1.25773e-163	3.46176e-163	1.7925e-163	1.01568e-162	1.19732e-163	4.38202e-163	4.7066e-163	5.91907e-163	1.50879e-163	0
-3.42812e-163	-2.38279e-163	1.01679e-163	-2.62432e-163	-4.75322e-163	-5.47489e-163	-2.53178e-163	-1.49412e-162	-3.55004e-163	-7.94639e-163	1.90393e-163	1.01046e-163	4.82915e-163	-5.44825e-163	9.51437e-163	-3.62772e-163	-3.50186e-163	1.5534e-163	-7.94322e-164	7.01031e-163	6.96789e-164	-1.25773e-163	3.46176e-163	1.7925e-163	1.01568e-162	1.19732e-163	4.38202e-163	4.7066e-163	5.91907e-163	1.50879e-163	0
-3.42812e-163	-2.38279e-163	1.01679e-163	-2.62432e-163	-4.75322e-163	-5.47489e-163	-2.53178e-163	-1.49412e-162	-3.55004e-163	-7.94639e-163	1.90393e-163	1.01046e-163	4.82915e-163	-5.44825e-163	9.51437e-163	-3.62772e-163	-3.50186e-163	1.5534e-163	-7.94322e-164	7.01031e-163	6.96789e-164	-1.25773e-163	3.46176e-163	1.7925e-163	1.01568e-162	1.19732e-163	4.38202e-163	4.7066e-163	5.91907e-163	1.50879e-163	0
-3.42812e-163	-2.38279e-163	1.01679e-163	-2.62432e-163	-4.75322e-163	-5.47489e-163	-2.53178e-163	-1.49412e-162	-3.55004e-163	-7.94639e-163	1.90393e-163	1.01046e-163	4.82915e-163	-5.44825e-163	9.51437e-163	-3.62772e-163	-3.50186e-163	1.5534e-163	-7.94322e-164	7.01031e-163	6.96789e-164	-1.25773e-163	3.46176e-163	1.7925e-163	1.01568e-162	1.19732e-163	4.38202e-163	4.7066e-163	5.91907e-163	1.50879e-163	0
-3.42812e-163	-2.38279e-163	1.01679e-163	-2.62432e-163	-4.75322e-163	-5.47489e-163	-2.53178e-163	-1.49412e-162	-3.55004e-163	-7.94639e-163	1.90393e-163	1.01046e-163	4.82915e-163	-5.44825e-163	9.51437e-163	-3.62772e-163	-3.50186e-163	1.5534e-163	-7.94322e-164	7.01031e-163	6.96789e-164	-1.25773e-163	3.46176e-163	1.7925e-163	1.01568e-162	1.19732e-163	4.38202e-163	4.7066e-163	5.91907e-163	1.50879e-163	0
-3.42812e-163	-2.38279e-163	1.01679e-163	-2.62432e-163	-4.75322e-163	-5.47489e-163	-2.53178e-163	-1.49412e-162	-3.55004e-163	-7.94639e-163	1.90393e-163	1.01046e-163	4.82915e-163	-5.44825e-163	9.51437e-163	-3.62772e-163	-3.50186e-163	1.5534e-163	-7.94322e-164	7.01031e-163	6.96789e-164	-1.25773e-163	3.46176e-163	1.7925e-163	1.01568e-162	1.19732e-163	4.38202e-163	4.7066e-163	5.91907e-163	1.50879e-163	0
-3.42812e-163	-2.38279e-163	1.01679e-163	-2.62432e-163	-4.75322e-163	-5.47489e-163	-2.53178e-163	-1.49412e-162	-3.55004e-163	-7.94639e-163	1.90393e-163	1.01046e-163	4.82915e-163	-5.44825e-163	9.51437e-163	-3.62772e-163	-3.50186e-163	1.5534e-163	-7.94322e-164	7.01031e-163	6.96789e-164	-1.25773e-163	3.46176e-163	1.7925e-163	1.01568e-162	1.19732e-163	4.38202e-163	4.7066e-163	5.91907e-163	1.50879e-163	0
-3.42812e-163	-2.38279e-163	1.01679e-163	-2.62432e-163	-4.75322e-163	-5.47489e-163	-2.53178e-163	-1.49412e-162	-3.55004e-163	-7.94639e-163	1.90393e-163	1.01046e-163	4.82915e-163	-5.44825e-163	9.51437e-163	-3.62772e-163	-3.50186e-163	1.5534e-163	-7.94322e-164	7.01031e-163	6.96789e-164	-1.25773e-163	3.46176e-163	1.7925e-163	1.01568e-162	1.19732e-163	4.38202e-163	4.7066e-163	5.91907e-163	1.50879e-163	0
-3.42812e-163	-2.38279e-163	1.01679e-163	-2.62432e-163	-4.75322e-163	-5.47489e-163	-2.53178e-163	-1.49412e-162	-3.55004e-163	-7.94639e-163	1.90393e-163	1.01046e-163	4.82915e-163	-5.44825e-163	9.51437e-163	-3.62772e-163	-3.50186e-163	1.5534e-163	-7.94322e-164	7.01031e-163	6.96789e-164	-1.25773e-163	3.46176e-163	1.7925e-163	1.01568e-162	1.19732e-163	4.38202e-163	4.7066e-163	5.91907e-163	1.50879e-163	0
-3.42812e-163	-2.38279e-163	1.01679e-163	-2.62432e-163	-4.75322e-163	-5.47489e-163	-2.53178e-163	-1.49412e-162	-3.55004e-163	-7.94639e-163	1.90393e-163	1.01046e-163	4.82915e-163	-5.44825e-163	9.51437e-163	-3.62772e-163	-3.50186e-163	1.5534e-163	-7.94322e-164	7.01031e-163	6.96789e-164	-1.25773e-163	3.46176e-163	1.7925e-163	1.01568e-162	1.19732e-163	4.38202e-163	4.7066e-163	5.91907e-163	1.50879e-163	0
-3.42812e-163	-2.38279e-163	1.01679e-163	-2.62432e-163	-4.75322e-163	-5.47489e-163	-2.53178e-163	-1.49412e-162	-3.55004e-163	-7.94639e-163	1.90393e-163	1.01046e-163	4.82915e-163	-5.44825e-163	9.51437e-163	-3.62772e-163	-3.50186e-163	1.5534e-163	-7.94322e-164	7.01031e-163	6.96789e-164	-1.25773e-163	3.46176e-163	1.7925e-163	1.01568e-162	1.19732e-163	4.38202e-163	4.7066e-163	5.91907e-163	1.50879e-163	0
-3.42812e-163	-2.38279e-163	1.01679e-163	-2.62432e-163	-4.75322e-163	-5.47489e-163	-2.53178e-163	-1.49412e-162	-3.55004e-163	-7.94639e-163	1.90393e-163	1.01046e-163	4.82915e-163	-5.44825e-163	9.51437e-163	-3.62772e-163	-3.50186e-163	1.5534e-163	-7.94322e-164	7.01031e-163	6.96789e-164	-1.25773e-163	3.46176e-163	1.7925e-163	1.01568e-162	1.19732e-163	4.38202e-163	4.7066e-163	5.91907e-163	1.50879e-163	0
-3.42812e-163	-2.38279e-163	1.01679e-163	-2.62432e-163	-4.75322e-163	-5.47489e-163	-2.53178e-163	-1.49412e-162	-3.55004e-163	-7.94639e-163	1.90393e-163	1.01046e-163	4.82915e-163	-5.44825e-163	9.51437e-163	-3.62772e-163	-3.50186e-163	1.5534e-163	-7.94322e-164	7.01031e-163	6.96789e-164	-1.25773e-163	3.46176e-163	1.7925e-163	1.01568e-162	1.19732e-163	4.38202e-163	4.7066e-163	5.91907e-163	1.50879e-163	0
-3.42812e-163	-2.38279e-163	1.01679e-163	-2.62432e-163	-4.75322e-163	-5.47489e-163	-2.53178e-163	-1.49412e-162	-3.55004e-163	-7.94639e-163	1.90393e-163	1.01046e-163	4.82915e-163	-5.44825e-163	9.51437e-163	-3.62772e-163	-3.50186e-163	1.5534e-163	-7.94322e-164	7.01031e-163	6.96789e-164	-1.25773e-163	3.46176e-163	1.7925e-163	1.01568e-162	1.19732e-163	4.38202e-163	4.7066e-163	5.91907e-163	1.50879e-163	0
-3.42812e-163	-2.38279e-163	1.01679e-163	-2.62432e-163	-4.75322e-163	-5.47489e-163	-2.53178e-163	-1.49412e-162	-3.55004e-163	-7.94639e-163	1.90393e-163	1.01046e-163	4.82915e-163	-5.44825e-163	9.51437e-163	-3.62772e-163	-3.50186e-163	1.5534e-163	-7.94322e-164	7.01031e-163	6.96789e-164	-1.25773e-163	3.46176e-163	1.7925e-163	1.01568e-162	1.19732e-163	4.38202e-163	4.7066e-163	5.91907e-163	1.50879e-163	0
-3.42812e-163	-2.38279e-163	1.01679e-163	-2.62432e-163	-4.75322e-163	-5.47489e-163	-2.53178e-163	-1.49412e-162	-3.55004e-163	-7.94639e-163	1.90393e-163	1.01046e-163	4.82915e-163	-5.44825e-163	9.51437e-163	-3.62772e-163	-3.50186e-163	1.5534e-163	-7.94322e-164	7.01031e-163	6.96789e-164	-1.25773e-163	3.46176e-163	1.7925e-163	1.01568e-162	1.19732e-163	4.38202e-163	4.7066e-163	5.91907e-163	1.50879e-163	0
-3.42812e-163	-2.38279e-163	1.01679e-163	-2.62432e-163	-4.75322e-163	-5.47489e-163	-2.53178e-163	-1.49412e-162	-3.55004e-163	-7.94639e-163	1.90393e-163	1.01046e-163	4.82915e-163	-5.44825e-163	9.51437e-163	-3.62772e-163	-3.50186e-163	1.5534e-163	-7.94322e-164	7.01031e-163	6.96789e-164	-1.25773e-163	3.46176e-163	1.7925e-163	1.01568e-162	1.19732e-163	4.38202e-163	4.7066e-163	5.91907e-163	1.50879e-163	0
-3.42812e-163	-2.38279e-163	1.01679e-163	-2.62432e-163	-4.75322e-163	-5.47489e-163	-2.53178e-163	-1.49412e-162	-3.55004e-163	-7.94639e-163	1.90393e-163	1.01046e-163	4.82915e-163	-5.44825e-163	9.51437e-163	-3.62772e-163	-3.50186e-163	1.5534e-163	-7.94322e-164	7.01031e-163	6.96789e-164	-1.25773e-163	3.46176e-163	1.7925e-163	1.01568e-162	1.19732e-163	4.38202e-163	4.7066e-163	5.91907e-163	1.50879e-163	0
-3.42812e-163	-2.38279e-163	1.01679e-163	-2.62432e-163	-4.75322e-163	-5.47489e-163	-2.53178e-163	-1.49412e-162	-3.55004e-163	-7.94639e-163	1.90393e-163	1.01046e-163	4.82915e-163	-5.44825e-163	9.51437e-163	-3.62772e-163	-3.50186e-163	1.5534e-163	-7.94322e-164	7.01031e-163	6.96789e-164	-1.25773e-163	3.46176e-163	1.7925e-163	1.01568e-162	1.19732e-163	4.38202e-163	4.7066e-163	5.91907e-163	1.50879e-163	0
-3.42812e-163	-2.38279e-163	1.01679e-163	-2.62432e-163	-4.75322e-163	-5.47489e-163	-2.53178e-163	-1.49412e-162	-3.55004e-163	-7.94639e-163	1.90393e-163	1.01046e-163	4.82915e-163	-5.44825e-163	9.51437e-163	-3.62772e-163	-3.50186e-163	1.5534e-163	-7.94322e-164	7.01031e-163	6.96789e-164	-1.25773e-163	3.46176e-163	1.7925e-163	1.01568e-162	1.19732e-163	4.38202e-163	4.7066e-163	5.91907e-163	1.50879e-163	0
-3.42812e-163	-2.38279e-163	1.01679e-163	-2.62432e-163	-4.75322e-163	-5.47489e-163	-2.53178e-163	-1.49412e-162	-3.55004e-163	-7.94639e-163	1.90393e-163	1.01046e-163	4.82915e-163	-5.44825e-163	9.51437e-163	-3.62772e-163	-3.50186e-163	1.5534e-163	-7.94322e-164	7.01031e-163	6.96789e-164	-1.25773e-163	3.46176e-163	1.7925e-163	1.01568e-162	1.19732e-163	4.38202e-163	4.7066e-163	5.91907e-163	1.50879e-163	0
-3.42812e-163	-2.38279e-163	1.01679e-163	-2.62432e-163	-4.75322e-163	-5.47489e-163	-2.53178e-163	-1.49412e-162	-3.55004e-163	-7.94639e-163	1.90393e-163	1.01046e-163	4.82915e-163	-5.44825e-163	9.51437e-163	-3.62772e-163	-3.50186e-163	1.5534e-163	-7.94322e-164	7.01031e-163	6.96789e-164	-1.25773e-163	3.46176e-163	1.7925e-163	1.01568e-162	1.19732e-163	4.38202e-163	4.7066e-163	5.91907e-163	1.50879e-163	0
-3.42812e-163	-2.38279e-163	1.01679e-163	-2.62432e-163	-4.75322e-163	-5.47489e-163	-2.53178e-163	-1.49412e-162	-3.55004e-163	-7.94639e-163	1.90393e-163	1.01046e-163	4.82915e-163	-5.44825e-163	9.51437e-163	-3.62772e-163	-3.50186e-163	1.5534e-163	-7.94322e-164	7.01031e-163	6.96789e-164	-1.25773e-163	3.46176e-163	1.7925e-163	1.01568e-162	1.19732e-163	4.38202e-163	4.7066e-163	5.91907e-163	1.50879e-163	0
-3.42812e-163	-2.38279e-163	1.01679e-163	-2.62432e-163	-4.75322e-163	-5.47489e-163	-2.53178e-163	-1.49412e-162	-3.55004e-163	-7.94639e-163	1.90393e-163	1.01046e-163	4.82915e-163	-5.44825e-163	9.51437e-163	-3.62772e-163	-3.50186e-163	1.5534e-163	-7.94322e-164	7.01031e-163	6.96789e-164	-1.25773e-163	3.46176e-163	1.7925e-163	1.01568e-162	1.19732e-163	4.38202e-163	4.7066e-163	5.91907e-163	1.50879e-163	0
-3.42812e-163	-2.38279e-163	1.01679e-163	-2.62432e-163	-4.75322e-163	-5.47489e-163	-2.53178e-163	-1.49412e-162	-3.55004e-163	-7.94639e-163	1.90393e-163	1.01046e-163	4.82915e-163	-5.44825e-163	9.51437e-163	-3.62772e-163	-3.50186e-163	1.5534e-163	-7.94322e-164	7.01031e-163	6.96789e-164	-1.25773e-163	3.46176e-163	1.7925e-163	1.01568e-162	1.19732e-163	4.38202e-163	4.7066e-163	5.91907e-163	1.50879e-163	0
-3.42812e-163	-2.38279e-163	1.01679e-163	-2.62432e-163	-4.75322e-163	-5.47489e-163	-2.53178e-163	-1.49412e-162	-3.55004e-163	-7.94639e-163	1.90393e-163	1.01046e-163	4.82915e-163	-5.44825e-163	9.51437e-163	-3.62772e-163	-3.50186e-163	1.5534e-163	-7.94322e-164	7.01031e-163	6.96789e-164	-1.25773e-163	3.46176e-163	1.7925e-163	1.01568e-162	1.19732e-163	4.38202e-163	4.7066e-163	5.91907e-163	1.50879e-163	0
-3.42812e-163	-2.38279e-163	1.01679e-163	-2.62432e-163	-4.75322e-163	-5.47489e-163	-2.53178e-163	-1.49412e-162	-3.55004e-163	-7.94639e-163	1.90393e-163	1.01046e-163	4.82915e-163	-5.44825e-163	9.51437e-163	-3.62772e-163	-3.50186e-163	1.5534e-163	-7.94322e-164	7.01031e-163	6.96789e-164	-1.25773e-163	3.46176e-163	1.7925e-163	1.01568e-162	1.19732e-163	4.38202e-163	4.7066e-163	5.91907e-163	1.50879e-163	0
-3.42812e-163	-2.38279e-163	1.01679e-163	-2.62432e-163	-4.75322e-163	-5.47489e-163	-2.53178e-163	-1.49412e-162	-3.55004e-163	-7.94639e-163	1.90393e-163	1.01046e-163	4.82915e-163	-5.44825e-163	9.51437e-163	-3.62772e-163	-3.50186e-163	1.5534e-163	-7.94322e-164	7.01031e-163	6.96789e-164	-1.25773e-163	3.46176e-163	1.7925e-163	1.01568e-162	1.19732e-163	4.38202e-163	4.7066e-163	5.91907e-163	1.50879e-163	0
-3.42812e-163	-2.38279e-163	1.01679e-163	-2.62432e-163	-4.75322e-163	-5.47489e-163	-2.53178e-163	-1.49412e-162	-3.55004e-163	-7.94639e-163	1.90393e-163	1.01046e-163	4.82915e-163	-5.44825e-163	9.51437e-163	-3.62772e-163	-3.50186e-163	1.5534e-163	-7.94322e-164	7.01031e-163	6.96789e-164	-1.25773e-163	3.46176e-163	1.7925e-163	1.01568e-162	1.19732e-163	4.38202e-163	4.7066e-163	5.91907e-163	1.50879e-163	0
-3.42812e-163	-2.38279e-163	1.01679e-163	-2.62432e-163	-4.75322e-163	-5.47489e-163	-2.53178e-163	-1.49412e-162	-3.55004e-163	-7.94639e-163	1.90393e-163	1.01046e-163	4.82915e-163	-5.44825e-163	9.51437e-163	-3.62772e-163	-3.50186e-163	1.5534e-163	-7.94322e-164	7.01031e-163	6.96789e-164	-1.25773e-163	3.46176e-163	1.7925e-163	1.01568e-162	1.19732e-163	4.38202e-163	4.7066e-163	5.91907e-163	1.50879e-163	0
-3.42812e-163	-2.38279e-163	1.01679e-163	-2.62432e-163	-4.75322e-163	-5.47489e-163	-2.53178e-163	-1.49412e-162	-3.55004e-163	-7.94639e-163	1.90393e-163	1.01046e-163	4.82915e-163	-5.44825e-163	9.51437e-163	-3.62772e-163	-3.50186e-163	1.5534e-163	-7.94322e-164	7.01031e-163	6.96789e-164	-1.25773e-163	3.46176e-163	1.7925e-163	1.01568e-162	1.19732e-163	4.38202e-163	4.7066e-163	5.91907e-163	1.50879e-163	0
-3.42812e-163	-2.38279e-163	1.01679e-163	-2.62432e-163	-4.75322e-163	-5.47489e-163	-2.53178e-163	-1.49412e-162	-3.55004e-163	-7.94639e-163	1.90393e-163	1.01046e-163	4.82915e-163	-5.44825e-163	9.51437e-163	-3.62772e-163	-3.50186e-163	1.5534e-163	-7.94322e-164	7.01031e-163	6.96789e-164	-1.25773e-163	3.46176e-163	1.7925e-163	1.01568e-162	1.19732e-163	4.38202e-163	4.7066e-163	5.91907e-163	1.50879e-163	0
-3.42812e-163	-2.38279e-163	1.01679e-163	-2.62432e-163	-4.75322e-163	-5.47489e-163	-2.53178e-163	-1.49412e-162	-3.55004e-163	-7.94639e-163	1.90393e-163	1.01046e-163	4.82915e-163	-5.44825e-163	9.51437e-163	-3.62772e-163	-3.50186e-163	1.5534e-163	-7.94322e-164	7.01031e-163	6.96789e-164	-1.25773e-163	3.46176e-163	1.7925e-163	1.01568e-162	1.19732e-163	4.38202e-163	4.7066e-163	5.91907e-163	1.50879e-163	0
-3.42812e-163	-2.38279e-163	1.01679e-163	-2.62432e-163	-4.75322e-163	-5.47489e-163	-2.53178e-163	-1.49412e-162	-3.55004e-163	-7.94639e-163	1.90393e-163	1.01046e-163	4.82915e-163	-5.44825e-163	9.51437e-163	-3.62772e-163	-3.50186e-163	1.5534e-163	-7.94322e-164	7.01031e-163	6.96789e-164	-1.25773e-163	3.46176e-163	1.7925e-163	1.01568e-162	1.19732e-163	4.38202e-163	4.7066e-163	5.91907e-163	1.50879e-163	0
-3.42812e-163	-2.38279e-163	1.01679e-163	-2.62432e-163	-4.75322e-163	-5.47489e-163	-2.53178e-163	-1.49412e-162	-3.55004e-163	-7.94639e-163	1.90393e-163	1.01046e-163	4.82915e-163	-5.44825e-163	9.51437e-163	-3.62772e-163	-3.50186e-163	1.5534e-163	-7.94322e-164	7.01031e-163	6.96789e-164	-1.25773e-163	3.46176e-163	1.7925e-163	1.01568e-162	1.19732e-163	4.38202e-163	4.7066e-163	5.91907e-163	1.50879e-163	0
-3.42812e-163	-2.38279e-163	1.01679e-163	-2.62432e-163	-4.75322e-163	-5.47489e-163	-2.53178e-163	-1.49412e-162	-3.55004e-163	-7.94639e-163	1.90393e-163	1.01046e-163	4.82915e-163	-5.44825e-163	9.51437e-163	-3.62772e-163	-3.50186e-163	1.5534e-163	-7.94322e-164	7.01031e-163	6.96789e-164	-1.25773e-163	3.46176e-163	1.7925e-163	1.01568e-162	1.19732e-163	4.38202e-163	4.7066e-163	5.91907e-163	1.50879e-163	0
-3.42812e-163	-2.38279e-163	1.01679e-163	-2.62432e-163	-4.75322e-163	-5.47489e-163	-2.53178e-163	-1.49412e-162	-3.55004e-163	-7.94639e-163	1.90393e-163	1.01046e-163	4.82915e-163	-5.44825e-163	9.51437e-163	-3.62772e-163	-3.50186e-163	1.5534e-163	-7.94322e-164	7.01031e-163	6.96789e-164	-1.25773e-163	3.46176e-163	1.7925e-163	1.01568e-162	1.19732e-163	4.38202e-163	4.7066e-163	5.91907e-163	1.50879e-163	0
-3.42812e-163	-2.38279e-163	1.01679e-163	-2.62432e-163	-4.75322e-163	-5.47489e-163	-2.53178e-163	-1.49412e-162	-3.55004e-163	-7.94639e-163	1.90393e-163	1.01046e-163	4.82915e-163	-5.44825e-163	9.51437e-163	-3.62772e-163	-3.50186e-163	1.5534e-163	-7.94322e-164	7.01031e-163	6.96789e-164	-1.25773e-163	3.46176e-163	1.7925e-163	1.01568e-162	1.19732e-163	4.38202e-163	4.7066e-163	5.91907e-163	1.50879e-163	0
-3.42812e-163	-2.38279e-163	1.01679e-163	-2.62432e-163	-4.75322e-163	-5.47489e-163	-2.53178e-163	-1.49412e-162	-3.55004e-163	-7.94639e-163	1.90393e-163	1.01046e-163	4.82915e-163	-5.44825e-163	9.51437e-163	-3.62772e-163	-3.50186e-163	1.5534e-163	-7.94322e-164	7.01031e-163	6.96789e-164	-1.25773e-163	3.46176e-163	1.7925e-163	1.01568e-162	1.19732e-163	4.38202e-163	4.7066e-163	5.91907e-163	1.50879e-163	0
-3.42812e-163	-2.38279e-163	1.01679e-163	-2.62432e-163	-4.75322e-163	-5.47489e-163	-2.53178e-163	-1.49412e-162	-3.55004e-163	-7.94639e-163	1.90393e-163	1.01046e-163	4.82915e-163	-5.44825e-163	9.51437e-163	-3.62772e-163	-3.50186e-163	1.5534e-163	-7.94322e-164	7.01031e-163	6.96789e-164	-1.25773e-163	3.46176e-163	1.7925e-163	1.01568e-162	1.19732e-163	4.38202e-163	4.7066e-163	5.91907e-163	1.50879e-163	0
-3.42812e-163	-2.38279e-163	1.01679e-163	-2.62432e-163	-4.75322e-163	-5.47489e-163	-2.53178e-163	-1.49412e-162	-3.55004e-163	-7.94639e-163	1.90393e-163	1.01046e-163	4.82915e-163	-5.44825e-163	9.51437e-163	-3.62772e-163	-3.50186e-163	1.5534e-163	-7.94322e-164	7.01031e-163	6.96789e-164	-1.25773e-163	3.46176e-163	1.7925e-163	1.01568e-162	1.19732e-163	4.38202e-163	4.7066e-163	5.91907e-163	1.50879e-163	0
-3.42812e-163	-2.38279e-163	1.01679e-163	-2.62432e-163	-4.75322e-163	-5.47489e-163	-2.53178e-163	-1.49412e-162	-3.55004e-163	-7.94639e-163	1.90393e-163	1.01046e-163	4.82915e-163	-5.44825e-163	9.51437e-163	-3.62772e-163	-3.50186e-163	1.5534e-163	-7.94322e-164	7.01031e-163	6.96789e-164	-1.25773e-163	3.46176e-163	1.7925e-163	1.01568e-162	1.19732e-163	4.38202e-163	4.7066e-163	5.91907e-163	1.50879e-163	0
-3.42812e-163	-2.38279e-163	1.01679e-163	-2.62432e-163	-4.75322e-163	-5.47489e-163	-2.53178e-163	-1.49412e-162	-3.55004e-163	-7.94639e-163	1.90393e-163	1.01046e-163	4.82915e-163	-5.44825e-163	9.51437e-163	-3.62772e-163	-3.50186e-163	1.5534e-163	-7.94322e-164	7.01031e-163	6.96789e-164	-1.25773e-163	3.46176e-163	1.7925e-163	1.01568e-162	1.19732e-163	4.38202e-163	4.7066e-163	5.91907e-163	1.50879e-163	0
-3.42812e-163	-2.38279e-163	1.01679e-163	-2.62432e-163	-4.75322e-163	-5.47489e-163	-2.53178e-163	-1.49412e-162	-3.55004e-163	-7.94639e-163	1.90393e-163	1.01046e-163	4.82915e-163	-5.44825e-163	9.51437e-163	-3.62772e-163	-3.50186e-163	1.5534e-163	-7.94322e-164	7.01031e-163	6.96789e-164	-1.25773e-163	3.46176e-163	1.7925e-163	1.01568e-162	1.19732e-163	4.38202e-163	4.7066e-163	5.91907e-163	1.50879e-163	0
-3.42812e-163	-2.38279e-163	1.01679e-163	-2.62432e-163	-4.75322e-163	-5.47489e-163	-2.53178e-163	-1.49412e-162	-3.55004e-163	-7.94639e-163	1.90393e-163	1.01046e-163	4.82915e-163	-5.44825e-163	9.51437e-163	-3.62772e-163	-3.50186e-163	1.5534e-163	-7.94322e-164	7.01031e-163	6.96789e-164	-1.25773e-163	3.46176e-163	1.7925e-163	1.01568e-162	1.19732e-163	4.38202e-163	4.7066e-163	5.91907e-163	1.50879e-163	0
-3.42812e-163	-2.38279e-163	1.01679e-163	-2.62432e-163	-4.75322e-163	-5.47489e-163	-2.53178e-163	-1.49412e-162	-3.55004e-163	-7.94639e-163	1.90393e-163	1.01046e-163	4.82915e-163	-5.44825e-163	9.51437e-163	-3.62772e-163	-3.50186e-163	1.5534e-163	-7.94322e-164	7.01031e-163	6.96789e-164	-1.25773e-163	3.46176e-163	1.7925e-163	1.01568e-162	1.19732e-163	4.38202e-163	4.7066e-163	5.91907e-163	1.50879e-163	0
-3.42812e-163	-2.38279e-163	1.01679e-163	-2.62432e-163	-4.75322e-163	-5.47489e-163	-2.53178e-163	-1.49412e-162	-3.55004e-163	-7.94639e-163	1.90393e-163	1.01046e-163	4.82915e-163	-5.44825e-163	9.51437e-163	-3.62772e-163	-3.50186e-163	1.5534e-163	-7.94322e-164	7.01031e-163	6.96789e-164	-1.25773e-163	3.46176e-163	1.7925e-163	1.01568e-162	1.19732e-163	4.38202e-163	4.7066e-163	5.91907e-163	1.50879e-163	0
-3.42812e-163	-2.38279e-163	1.01679e-163	-2.62432e-163	-4.75322e-163	-5.47489e-163	-2.53178e-163	-1.49412e-162	-3.55004e-163	-7.94639e-163	1.90393e-163	1.01046e-163	4.82915e-163	-5.44825e-163	9.51437e-163	-3.62772e-163	-3.50186e-163	1.5534e-163	-7.94322e-164	7.01031e-163	6.96789e-164	-1.25773e-163	3.46176e-163	1.7925e-163	1.01568e-162	1.19732e-163	4.38202e-163	4.7066e-163	5.91907e-163	1.50879e-163	0
-3.42812e-163	-2.38279e-163	1.01679e-163	-2.62432e-163	-4.75322e-163	-5.47489e-163	-2.53178e-163	-1.49412e-162	-3.55004e-163	-7.94639e-163	1.90393e-163	1.01046e-163	4.82915e-163	-5.44825e-163	9.51437e-163	-3.62772e-163	-3.50186e-163	1.5534e-163	-7.94322e-164	7.01031e-163	6.96789e-164	-1.25773e-163	3.46176e-163	1.7925e-163	1.01568e-162	1.19732e-163	4.38202e-163	4.7066e-163	5.91907e-163	1.50879e-163	0
-3.42812e-163	-2.38279e-163	1.01679e-163	-2.62432e-163	-4.75322e-163	-5.47489e-163	-2.53178e-163	-1.49412e-162	-3.55004e-163	-7.94639e-163	1.90393e-163	1.01046e-163	4.82915e-163	-5.44825e-163	9.51437e-163	-3.62772e-163	-3.50186e-163	1.5534e-163	-7.94322e-164	7.01031e-163	6.96789e-164	-1.25773e-163	3.46176e-163	1.7925e-163	1.01568e-162	1.19732e-163	4.38202e-163	4.7066e-163	5.91907e-163	1.50879e-163	0
-3.42812e-163	-2.38279e-163	1.01679e-163	-2.62432e-163	-4.75322e-163	-5.47489e-163	-2.53178e-163	-1.49412e-162	-3.55004e-163	-7.94639e-163	1.90393e-163	1.01046e-163	4.82915e-163	-5.44825e-163	9.51437e-163	-3.62772e-163	-3.50186e-163	1.5534e-163	-7.94322e-164	7.01031e-163	6.96789e-164	-1.25773e-163	3.46176e-163	1.7925e-163	1.01568e-162	1.19732e-163	4.38202e-163	4.7066e-163	5.91907e-163	1.50879e-163	0
-3.42812e-163	-2.38279e-163	1.01679e-163	-2.62432e-163	-4.75322e-163	-5.47489e-163	-2.53178e-163	-1.49412e-162	-3.55004e-163	-7.94639e-163	1.90393e-163	1.01046e-163	4.82915e-163	-5.44825e-163	9.51437e-163	-3.62772e-163	-3.50186e-163	1.5534e-163	-7.94322e-164	7.01031e-163	6.96789e-164	-1.25773e-163	3.46176e-163	1.7925e-163	1.01568e-162	1.19732e-163	4.38202e-163	4.7066e-163	5.91907e-163	1.50879e-163	0
-3.42812e-163	-2.38279e-163	1.01679e-163	-2.62432e-163	-4.75322e-163	-5.47489e-163	-2.53178e-163	-1.49412e-162	-3.55004e-163	-7.94639e-163	1.90393e-163	1.01046e-163	4.82915e-163	-5.44825e-163	9.51437e-163	-3.62772e-163	-3.50186e-163	1.5534e-163	-7.94322e-164	7.01031e-163	6.96789e-164	-1.25773e-163	3.46176e-163	1.7925e-163	1.01568e-162	1.19732e-163	4.38202e-163	4.7066e-163	5.91907e-163	1.50879e-163	0
-3.42812e-163	-2.38279e-163	1.01679e-163	-2.62432e-163	-4.75322e-163	-5.47489e-163	-2.53178e-163	-1.49412e-162	-3.55004e-163	-7.94639e-163	1.90393e-163	1.01046e-163	4.82915e-163	-5.44825e-163	9.51437e-163	-3.62772e-163	-3.50186e-163	1.5534e-163	-7.94322e-164	7.01031e-163	6.96789e-164	-1.25773e-163	3.46176e-163	1.7925e-163	1.01568e-162	1.19732e-163	4.38202e-163	4.7066e-163	5.91907e-163	1.50879e-163	0
-3.42812e-163	-2.38279e-163	1.01679e-163	-2.62432e-163	-4.75322e-163	-5.47489e-163	-2.53178e-163	-1.49412e-162	-3.55004e-163	-7.94639e-163	1.90393e-163	1.01046e-163	4.82915e-163	-5.44825e-163	9.51437e-163	-3.62772e-163	-3.50186e-163	1.5534e-163	-7.94322e-164	7.01031e-163	6.96789e-164	-1.25773e-163	3.46176e-163	1.7925e-163	1.01568e-162	1.19732e-163	4.38202e-163	4.7066e-163	5.91907e-163	1.50879e-163	0
-3.42812e-163	-2.38279e-163	1.01679e-163	-2.62432e-163	-4.75322e-163	-5.47489e-163	-2.53178e-163	-1.49412e-162	-3.55004e-163	-7.94639e-163	1.90393e-163	1.01046e-163	4.82915e-163	-5.44825e-163	9.51437e-163	-3.62772e-163	-3.50186e-163	1.5534e-163	-7.94322e-164	7.01031e-163	6.96789e-164	-1.25773e-163	3.46176e-163	1.7925e-163	1.01568e-162	1.19732e-163	4.38202e-163	4.7066e-163	5.91907e-163	1.50879e-163	0
-3.42812e-163	-2.38279e-163	1.01679e-163	-2.62432e-163	-4.75322e-163	-5.47489e-163	-2.53178e-163	-1.49412e-162	-3.55004e-163	-7.94639e-163	1.90393e-163	1.01046e-163	4.82915e-163	-5.44825e-163	9.51437e-163	-3.62772e-163	-3.50186e-163	1.5534e-163	-7.94322e-164	7.01031e-163	6.96789e-164	-1.25773e-163	3.46176e-163	1.7925e-163	1.01568e-162	1.19732e-163	4.38202e-163	4.7066e-163	5.91907e-163	1.50879e-163	0
-3.42812e-163	-2.38279e-163	1.01679e-163	-2.62432e-163	-4.75322e-163	-5.47489e-163	-2.53178e-163	-1.49412e-162	-3.55004e-163	-7.94639e-163	1.90393e-163	1.01046e-163	4.82915e-163	-5.44825e-163	9.51437e-163	-3.62772e-163	-3.50186e-163	1.5534e-163	-7.94322e-164	7.01031e-163	6.96789e-164	-1.25773e-163	3.46176e-163	1.7925e-163	1.01568e-162	1.19732e-163	4.38202e-163	4.7066e-163	5.91907e-163	1.50879e-163	0
-3.42812e-163	-2.38279e-163	1.01679e-163	-2.62432e-163	-4.75322e-163	-5.47489e-163	-2.53178e-163	-1.49412e-162	-3.55004e-163	-7.94639e-163	1.90393e-163	1.01046e-163	4.82915e-163	-5.44825e-163	9.51437e-163	-3.62772e-163	-3.50186e-163	1.5534e-163	-7.94322e-164	7.01031e-163	6.96789e-164	-1.25773e-163	3.46176e-163	1.7925e-163	1.01568e-162	1.19732e-163	4.38202e-163	4.7066e-163	5.91907e-163	1.50879e-163	0
-3.42812e-163	-2.38279e-163	1.01679e-163	-2.62432e-163	-4.75322e-163	-5.47489e-163	-2.53178e-163	-1.49412e-162	-3.55004e-163	-7.94639e-163	1.90393e-163	1.01046e-163	4.82915e-163	-5.44825e-163	9.51437e-163	-3.62772e-163	-3.50186e-163	1.5534e-163	-7.94322e-164	7.01031e-163	6.96789e-164	-1.25773e-163	3.46176e-163	1.7925e-163	1.01568e-162	1.19732e-163	4.38202e-163	4.7066e-163	5.91907e-163	1.50879e-163	0
-3.42812e-163	-2.38279e-163	1.01679e-163	-2.62432e-163	-4.75322e-163	-5.47489e-163	-2.53178e-163	-1.49412e-162	-3.55004e-163	-7.94639e-163	1.90393e-163	1.01046e-163	4.82915e-163	-5.44825e-163	9.51437e-163	-3.62772e-163	-3.50186e-163	1.5534e-163	-7.94322e-164	7.01031e-163	6.96789e-164	-1.25773e-163	3.46176e-163	1.7925e-163	1.01568e-162	1.19732e-163	4.38202e-163	4.7066e-163	5.91907e-163	1.50879e-163	0
-3.42812e-163	-2.38279e-163	1.01679e-163	-2.62432e-163	-4.75322e-163	-5.47489e-163	-2.53178e-163	-1.49412e-162	-3.55004e-163	-7.94639e-163	1.90393e-163	1.01046e-163	4.82915e-163	-5.44825e-163	9.51437e-163	-3.62772e-163	-3.50186e-163	1.5534e-163	-7.94322e-164	7.01031e-163	6.96789e-164	-1.25773e-163	3.46176e-163	1.7925e-163	1.01568e-162	1.19732e-163	4.38202e-163	4.7066e-163	5.91907e-163	1.50879e-163	0
-3.42812e-163	-2.38279e-163	1.01679e-163	-2.62432e-163	-4.75322e-163	-5.47489e-163	-2.53178e-163	-1.49412e-162	-3.55004e-163	-7.94639e-163	1.90393e-163	1.01046e-163	4.82915e-163	-5.44825e-163	9.51437e-163	-3.62772e-163	-3.50186e-163	1.5534e-163	-7.94322e-164	7.01031e-163	6.96789e-164	-1.25773e-163	3.46176e-163	1.7925e-163	1.01568e-162	1.19732e-163	4.38202e-163	4.7066e-163	5.91907e-163	1.50879e-163	0
-3.42812e-163	-2.38279e-163	1.01679e-163	-2.62432e-163	-4.75322e-163	-5.47489e-163	-2.53178e-163	-1.49412e-162	-3.55004e-163	-7.94639e-163	1.90393e-163	1.01046e-163	4.82915e-163	-5.44825e-163	9.51437e-163	-3.62772e-163	-3.50186e-163	1.5534e-163	-7.94322e-164	7.01031e-163	6.96789e-164	-1.25773e-163	3.46176e-163	1.7925e-163	1.01568e-162	1.19732e-163	4.38202e-163	4.7066e-163	5.91907e-163	1.50879e-163	0
-3.42812e-163	-2.38279e-163	1.01679e-163	-2.62432e-163	-4.75322e-163	-5.47489e-163	-2.53178e-163	-1.49412e-162	-3.55004e-163	-7.94639e-163	1.90393e-163	1.01046e-163	4.82915e-163	-5.44825e-163	9.51437e-163	-3.62772e-163	-3.50186e-163	1.5534e-163	-7.94322e-164	7.01031e-163	6.96789e-164	-1.25773e-163	3.46176e-163	1.7925e-163	1.01568e-162	1.19732e-163	4.38202e-163	4.7066e-163	5.91907e-163	1.50879e-163	0
-3.42812e-163	-2.38279e-163	1.01679e-163	-2.62432e-163	-4.75322e-163	-5.47489e-163	-2.53178e-163	-1.49412e-162	-3.55004e-163	-7.94639e-163	1.90393e-163	1.01046e-163	4.82915e-163	-5.44825e-163	9.51437e-163	-3.62772e-163	-3.50186e-163	1.5534e-163	-7.94322e-164	7.01031e-163	6.96789e-164	-1.25773e-163	3.46176e-163	1.7925e-163	1.01568e-162	1.19732e-163	4.38202e-163	4.7066e-163	5.91907e-163	1.50879e-163	0
-3.42812e-163	-2.38279e-163	1.01679e-163	-2.62432e-163	-4.75322e-163	-5.47489e-163	-2.53178e-163	-1.49412e-162	-3.55004e-163	-7.94639e-163	1.90393e-163	1.01046e-163	4.82915e-163	-5.44825e-163	9.51437e-163	-3.62772e-163	-3.50186e-163	1.5534e-163	-7.94322e-164	7.01031e-163	6.96789e-164	-1.25773e-163	3.46176e-163	1.7925e-163	1.01568e-162	1.19732e-163	4.38202e-163	4.7066e-163	5.91907e-163	1.50879e-163	0
-3.42812e-163	-2.38279e-163	1.01679e-163	-2.62432e-163	-4.75322e-163	-5.47489e-163	-2.53178e-163	-1.49412e-162	-3.55004e-163	-7.94639e-163	1.90393e-163	1.01046e-163	4.82915e-163	-5.44825e-163	9.51437e-163	-3.62772e-163	-3.50186e-163	1.5534e-163	-7.94322e-164	7.01031e-163	6.96789e-164	-1.25773e-163	3.46176e-163	1.7925e-163	1.01568e-162	1.19732e-163	4.38202e-163	4.7066e-163	5.91907e-163	1.50879e-163	0
-3.42812e-163	-2.38279e-163	1.01679e-163	-2.62432e-163	-4.75322e-163	-5.47489e-163	-2.53178e-163	-1.49412e-162	-3.55004e-163	-7.94639e-163	1.90393e-163	1.01046e-163	4.82915e-163	-5.44825e-163	9.51437e-163	-3.62772e-163	-3.50186e-163	1.5534e-163	-7.94322e-164	7.01031e-163	6.96789e-164	-1.25773e-163	3.46176e-163	1.7925e-163	1.01568e-162	1.19732e-163	4.38202e-163	4.7066e-163	5.91907e-163	1.50879e-163	0
-3.42812e-163	-2.38279e-163	1.01679e-163	-2.62432e-163	-4.75322e-163	-5.47489e-163	-2.53178e-163	-1.49412e-162	-3.55004e-163	-7.94639e-163	1.90393e-163	1.01046e-163	4.82915e-163	-5.44825e-163	9.51437e-163	-3.62772e-163	-3.50186e-163	1.5534e-163	-7.94322e-164	7.01031e-163	6.96789e-164	-1.25773e-163	3.46176e-163	1.7925e-163	1.01568e-162	1.19732e-163	4.38202e-163	4.7066e-163	5.91907e-163	1.50879e-163	0
-3.42812e-163	-2.38279e-163	1.01679e-163	-2.62432e-163	-4.75322e-163	-5.47489e-163	-2.53178e-163	-1.49412e-162	-3.55004e-163	-7.94639e-163	1.90393e-163	1.01046e-163	4.82915e-163	-5.44825e-163	9.51437e-163	-3.62772e-163	-3.50186e-163	1.5534e-163	-7.94322e-164	7.01031e-163	6.96789e-164	-1.25773e-163	3.46176e-163	1.7925e-163	1.01568e-162	1.19732e-163	4.38202e-163	4.7066e-163	5.91907e-163	1.50879e-163	0
-3.42812e-163	-2.38279e-163	1.01679e-163	-2.62432e-163	-4.75322e-163	-5.47489e-163	-2.53178e-163	-1.49412e-162	-3.55004e-163	-7.94639e-163	1.90393e-163	1.01046e-163	4.82915e-163	-5.44825e-163	9.51437e-163	-3.62772e-163	-3.50186e-163	1.5534e-163	-7.94322e-164	7.01031e-163	6.96789e-164	-1.25773e-163	3.46176e-163	1.7925e-163	1.01568e-162	1.19732e-163	4.38202e-163	4.7066e-163	5.91907e-163	1.50879e-163	0
-3.42812e-163	-2.38279e-163	1.01679e-163	-2.62432e-163	-4.75322e-163	-5.47489e-163	-2.53178e-163	-1.49412e-162	-3.55004e-163	-7.94639e-163	1.90393e-163	1.01046e-163	4.82915e-163	-5.44825e-163	9.51437e-163	-3.62772e-163	-3.50186e-163	1.5534e-163	-7.94322e-164	7.01031e-163	6.96789e-164	-1.25773e-163	3.46176e-163	1.7925e-163	1.01568e-162	1.19732e-163	4.38202e-163	4.7066e-163	5.91907e-163	1.50879e-163	0
-3.42812e-163	-2.38279e-163	1.01679e-163	-2.62432e-163	-4.75322e-163	-5.47489e-163	-2.53178e-163	-1.49412e-162	-3.55004e-163	-7.94639e-163	1.90393e-163	1.01046e-163	4.82915e-163	-5.44825e-163	9.51437e-163	-3.62772e-163	-3.50186e-163	1.5534e-163	-7.94322e-164	7.01031e-163	6.96789e-164	-1.25773e-163	3.46176e-163	1.7925e-163	1.01568e-162	1.19732e-163	4.38202e-163	4.7066e-163	5.91907e-163	1.50879e-163	0
-3.42812e-163	-2.38279e-163	1.01679e-163	-2.62432e-163	-4.75322e-163	-5.47489e-163	-2.53178e-163	-1.49412e-162	-3.55004e-163	-7.94639e-163	1.90393e-163	1.01046e-163	4.82915e-163	-5.44825e-163	9.51437e-163	-3.62772e-163	-3.50186e-163	1.5534e-163	-7.94322e-164	7.01031e-163	6.96789e-164	-1.25773e-163	3.46176e-163	1.7925e-163	1.01568e-162	1.19732e-163	4.38202e-163	4.7066e-163	5.91907e-163	1.50879e-163	0
-3.42812e-163	-2.38279e-163	1.01679e-163	-2.62432e-163	-4.75322e-163	-5.47489e-163	-2.53178e-163	-1.49412e-162	-3.55004e-163	-7.94639e-163	1.90393e-163	1.01046e-163	4.82915e-163	-5.44825e-163	9.51437e-163	-3.62772e-163	-3.50186e-163	1.5534e-163	-7.94322e-164	7.01031e-163	6.96789e-164	-1.25773e-163	3.46176e-163	1.7925e-163	1.01568e-162	1.19732e-163	4.38202e-163	4.7066e-163	5.91907e-163	1.50879e-163	0
-3.42812e-163	-2.38279e-163	1.01679e-163	-2.62432e-163	-4.75322e-163	-5.47489e-163	-2.53178e-163	-1.49412e-162	-3.55004e-163	-7.94639e-163	1.90393e-163	1.01046e-163	4.82915e-163	-5.44825e-163	9.51437e-163	-3.62772e-163	-3.50186e-163	1.5534e-163	-7.94322e-164	7.01031e-163	6.96789e-164	-1.25773e-163	3.46176e-163	1.7925e-163	1.01568e-162	1.19732e-163	4.38202e-163	4.7066e-163	5.91907e-163	1.50879e-163	0
-3.42812e-163	-2.38279e-163	1.01679e-163	-2.62432e-163	-4.75322e-163	-5.47489e-163	-2.53178e-163	-1.49412e-162	-3.55004e-163	-7.94639e-163	1.90393e-163	1.01046e-163	4.82915e-163	-5.44825e-163	9.51437e-163	-3.62772e-163	-3.50186e-163	1.5534e-163	-7.94322e-164	7.01031e-163	6.96789e-164	-1.25773e-163	3.46176e-163	1.7925e-163	1.01568e-162	1.19732e-163	4.38202e-163	4.7066e-163	5.91907e-163	1.50879e-163	0
-3.42812e-163	-2.38279e-163	1.01679e-163	-2.62432e-163	-4.75322e-163	-5.47489e-163	-2.53178e-163	-1.49412e-162	-3.55004e-163	-7.94639e-163	1.90393e-163	1.01046e-163	4.82915e-163	-5.44825e-163	9.51437e-163	-3.62772e-163	-3.50186e-163	1.5534e-163	-7.94322e-164	7.01031e-163	6.96789e-164	-1.25773e-163	3.46176e-163	1.7925e-163	1.01568e-162	1.19732e-163	4.38202e-163	4.7066e-163	5.91907e-163	1.50879e-163	0
-3.42812e-163	-2.38279e-163	1.01679e-163	-2.62432e-163	-4.75322e-163	-5.47489e-163	-2.53178e-163	-1.49412e-162	-3.55004e-163	-7.94639e-163	1.90393e-163	1.01046e-163	4.82915e-163	-5.44825e-163	9.51437e-163	-3.62772e-163	-3.50186e-163	1.5534e-163	-7.94322e-164	7.01031e-163	6.96789e-164	-1.25773e-163	3.46176e-163	1.7925e-163	1.01568e-162	1.19732e-163	4.38202e-163	4.7066e-163	5.91907e-163	1.50879e-163	0
-3.42812e-163	-2.38279e-163	1.01679e-163	-2.62432e-163	-4.75322e-163	-5.47489e-163	-2.53178e-163	-1.49412e-162	-3.55004e-163	-7.94639e-163	1.90393e-163	1.01046e-163	4.82915e-163	-5.44825e-163	9.51437e-163	-3.62772e-163	-3.50186e-163	1.5534e-163	-7.94322e-164	7.01031e-163	6.96789e-164	-1.25773e-163	3.46176e-163	1.7925e-163	1.01568e-162	1.19732e-163	4.38202e-163	4.7066e-163	5.91907e-163	1.50879e-163	0
-3.42812e-163	-2.38279e-163	1.01679e-163	-2.62432e-163	-4.75322e-163	-5.47489e-163	-2.53178e-163	-1.49412e-162	-3.55004e-163	-7.94639e-163	1.90393e-163	1.01046e-163	4.82915e-163	-5.44825e-163	9.51437e-163	-3.62772e-163	-3.50186e-163	1.5534e-163	-7.94322e-164	7.01031e-163	6.96789e-164	-1.25773e-163	3.46176e-163	1.7925e-163	1.01568e-162	1.19732e-163	4.38202e-163	4.7066e-163	5.91907e-163	1.50879e-163	0
-3.42812e-163	-2.38279e-163	1.01679e-163	-2.62432e-163	-4.75322e-163	-5.47489e-163	-2.53178e-163	-1.49412e-162	-3.55004e-163	-7.94639e-163	1.90393e-163	1.01046e-163	4.82915e-163	-5.44825e-163	9.51437e-163	-3.62772e-163	-3.50186e-163	1.5534e-163	-7.94322e-164	7.01031e-163	6.96789e-164	-1.25773e-163	3.46176e-163	1.7925e-163	1.01568e-162	1.19732e-163	4.38202e-163	4.7066e-163	5.91907e-163	1.50879e-163	0
-3.42812e-163	-2.38279e-163	1.01679e-163	-2.62432e-163	-4.75322e-163	-5.47489e-163	-2.53178e-163	-1.49412e-162	-3.55004e-163	-7.94639e-163	1.90393e-163	1.01046e-163	4.82915e-163	-5.44825e-163	9.51437e-163	-3.62772e-163	-3.50186e-163	1.5534e-163	-7.94322e-164	7.01031e-163	6.96789e-164	-1.25773e-163	3.46176e-163	1.7925e-163	1.01568e-162	1.19732e-163	4.38202e-163	4.7066e-163	5.91907e-163	1.50879e-163	0
-3.42812e-163	-2.38279e-163	1.01679e-163	-2.62432e-163	-4.75322e-163	-5.47489e-163	-2.53178e-163	-1.49412e-162	-3.55004e-163	-7.94639e-163	1.90393e-163	1.01046e-163	4.82915e-163	-5.44825e-163	9.51437e-163	-3.62772e-163	-3.50186e-163	1.5534e-163	-7.94322e-164	7.01031e-163	6.96789e-164	-1.25773e-163	3.46176e-163	1.7925e-163	1.01568e-162	1.19732e-163	4.38202e-163	4.7066e-163	5.91907e-163	1.50879e-163	0
-3.42812e-163	-2.38279e-163	1.01679e-163	-2.62432e-163	-4.75322e-163	-5.47489e-163	-2.53178e-163	-1.49412e-162	-3.55004e-163	-7.94639e-163	1.90393e-163	1.01046e-163	4.82915e-163	-5.44825e-163	9.51437e-163	-3.62772e-163	-3.50186e-163	1.5534e-163	-7.94322e-164	7.01031e-163	6.96789e-164	-1.25773e-163	3.46176e-163	1.7925e-163	1.01568e-162	1.19732e-163	4.38202e-163	4.7066e-163	5.91907e-163	1.50879e-163	0
-3.42812e-163	-2.38279e-163	1.01679e-163	-2.62432e-163	-4.75322e-163	-5.47489e-163	-2.53178e-163	-1.49412e-162	-3.55004e-163	-7.94639e-163	1.90393e-163	1.01046e-163	4.82915e-163	-5.44825e-163	9.51437e-163	-3.62772e-163	-3.50186e-163	1.5534e-163	-7.94322e-164	7.01031e-163	6.96789e-164	-1.25773e-163	3.46176e-163	1.7925e-163	1.01568e-162	1.19732e-163	4.38202e-163	4.7066e-163	5.91907e-163	1.50879e-163	0
-3.42812e-163	-2.38279e-163	1.01679e-163	-2.62432e-163	-4.75322e-163	-5.47489e-163	-2.53178e-163	-1.49412e-162	-3.55004e-163	-7.94639e-163	1.90393e-163	1.01046e-163	4.82915e-163	-5.44825e-163	9.51437e-163	-3.62772e-163	-3.50186e-163	1.5534e-163	-7.94322e-164	7.01031e-163	6.96789e-164	-1.25773e-163	3.46176e-163	1.7925e-163	1.01568e-162	1.19732e-163	4.38202e-163	4.7066e-163	5.91907e-163	1.50879e-163	0
-3.42812e-163	-2.38279e-163	1.01679e-163	-2.62432e-163	-4.75322e-163	-5.47489e-163	-2.53178e-163	-1.49412e-162	-3.55004e-163	-7.94639e-163	1.90393e-163	1.01046e-163	4.82915e-163	-5.44825e-163	9.51437e-163	-3.62772e-163	-3.50186e-163	1.5534e-163	-7.94322e-164	7.01031e-163	6.96789e-164	-1.25773e-163	3.46176e-163	1.7925e-163	1.01568e-162	1.19732e-163	4.38202e-163	4.7066e-163	5.91907e-163	1.50879e-163	0
-3.42812e-163	-2.38279e-163	1.01679e-163	-2.62432e-163	-4.75322e-163	-5.47489e-163	-2.53178e-163	-1.49412e-162	-3.55004e-163	-7.94639e-163	1.90393e-163	1.01046e-163	4.82915e-163	-5.44825e-163	9.51437e-163	-3.62772e-163	-3.50186e-163	1.5534e-163	-7.94322e-164	7.01031e-163	6.96789e-164	-1.25773e-163	3.46176e-163	1.7925e-163	1.01568e-162	1.19732e-163	4.38202e-163	4.7066e-163	5.91907e-163	1.50879e-163	0
-3.42812e-163	-2.38279e-163	1.01679e-163	-2.62432e-163	-4.75322e-163	-5.47489e-163	-2.53178e-163	-1.49412e-162	-3.55004e-163	-7.94639e-163	1.90393e-163	1.01046e-163	4.82915e-163	-5.44825e-163	9.51437e-163	-3.62772e-163	-3.50186e-163	1.5534e-163	-7.94322e-164	7.01031e-163	6.96789e-164	-1.25773e-163	3.46176e-163	1.7925e-163	1.01568e-162	1.19732e-163	4.38202e-163	4.7066e-163	5.91907e-163	1.50879e-163	0
-3.42812e-163	-2.38279e-163	1.01679e-163	-2.62432e-163	-4.75322e-163	-5.47489e-163	-2.53178e-163	-1.49412e-162	-3.55004e-163	-7.94639e-163	1.90393e-163	1.01046e-163	4.82915e-163	-5.44825e-163	9.51437e-163	-3.62772e-163	-3.50186e-163	1.5534e-163	-7.94322e-164	7.01031e-163	6.96789e-164	-1.25773e-163	3.46176e-163	1.7925e-163	1.01568e-162	1.19732e-163	4.38202e-163	4.7066e-163	5.91907e-163	1.50879e-163	0
-3.42812e-163	-2.38279e-163	1.01679e-163	-2.62432e-163	-4.75322e-163	-5.47489e-163	-2.53178e-163	-1.49412e-162	-3.55004e-163	-7.94639e-163	1.90393e-163	1.01046e-163	4.82915e-163	-5.44825e-163	9.51437e-163	-3.62772e-163	-3.50186e-163	1.5534e-163	-7.94322e-164	7.01031e-163	6.96789e-164	-1.25773e-163	3.46176e-163	1.7925e-163	1.01568e-162	1.19732e-163	4.38202e-163	4.7066e-163	5.91907e-163	1.50879e-163	0
-3.42812e-163	-2.38279e-163	1.01679e-163	-2.62432e-163	-4.75322e-163	-5.47489e-163	-2.53178e-163	-1.49412e-162	-3.55004e-163	-7.94639e-163	1.90393e-163	1.01046e-163	4.82915e-163	-5.44825e-163	9.51437e-163	-3.62772e-163	-3.50186e-163	1.5534e-163	-7.94322e-164	7.01031e-163	6.96789e-164	-1.25773e-163	3.46176e-163	1.7925e-163	1.01568e-162	1.19732e-163	4.38202e-163	4.7066e-163	5.91907e-163	1.50879e-163	0
-3.42812e-163	-2.38279e-163	1.01679e-163	-2.62432e-163	-4.75322e-163	-5.47489e-163	-2.53178e-163	-1.49412e-162	-3.55004e-163	-7.94639e-163	1.90393e-163	1.01046e-163	4.82915e-163	-5.44825e-163	9.51437e-163	-3.62772e-163	-3.50186e-163	1.5534e-163	-7.94322e-164	7.01031e-163	6.96789e-164	-1.25773e-163	3.46176e-163	1.7925e-163	1.01568e-162	1.19732e-163	4.38202e-163	4.7066e-163	5.91907e-163	1.50879e-163	0
-3.42812e-163	-2.38279e-163	1.01679e-163	-2.62432e-163	-4.75322e-163	-5.47489e-163	-2.53178e-163	-1.49412e-162	-3.55004e-163	-7.94639e-163	1.90393e-163	1.01046e-163	4.82915e-163	-5.44825e-163	9.51437e-163	-3.62772e-163	-3.50186e-163	1.5534e-163	-7.94322e-164	7.01031e-163	6.96789e-164	-1.25773e-163	3.46176e-163	1.7925e-163	1.01568e-162	1.19732e-163	4.38202e-163	4.7066e-163	5.91907e-163	1.50879e-163	0
-3.42812e-163	-2.38279e-163	1.01679e-163	-2.62432e-163	-4.75322e-163	-5.47489e-163	-2.53178e-163	-1.49412e-162	-3.55004e-163	-7.94639e-163	1.90393e-163	1.01046e-163	4.82915e-163	-5.44825e-163	9.51437e-163	-3.62772e-163	-3.50186e-163	1.5534e-163	-7.94322e-164	7.01031e-163	6.96789e-164	-1.25773e-163	3.46176e-163	1.7925e-163	1.01568e-162	1.19732e-163	4.38202e-163	4.7066e-163	5.91907e-163	1.50879e-163	0
-3.42812e-163	-2.38279e-163	1.01679e-163	-2.62432e-163	-4.75322e-163	-5.47489e-163	-2.53178e-163	-1.49412e-162	-3.55004e-163	-7.94639e-163	1.90393e-163	1.01046e-163	4.82915e-163	-5.44825e-163	9.51437e-163	-3.62772e-163	-3.50186e-163	1.5534e-163	-7.94322e-164	7.01031e-163	6.96789e-164	-1.25773e-163	3.46176e-163	1.7925e-163	1.01568e-162	1.19732e-163	4.38202e-163	4.7066e-163	5.91907e-163	1.50879e-163	0
-3.42812e-163	-2.38279e-163	1.01679e-163	-2.62432e-163	-4.75322e-163	-5.47489e-163	-2.53178e-163	-1.49412e-162	-3.55004e-163	-7.94639e-163	1.90393e-163	1.01046e-163	4.82915e-163	-5.44825e-163	9.51437e-163	-3.62772e-163	-3.50186e-163	1.5534e-163	-7.94322e-164	7.01031e-163	6.96789e-164	-1.25773e-163	3.46176e-163	1.7925e-163	1.01568e-162	1.19732e-163	4.38202e-163	4.7066e-163	5.91907e-163	1.50879e-163	0
-3.42812e-163	-2.38279e-163	1.01679e-163	-2.62432e-163	-4.75322e-163	-5.47489e-163	-2.53178e-163	-1.49412e-162	-3.55004e-163	-7.94639e-163	1.90393e-163	1.01046e-163	4.82915e-163	-5.44825e-163	9.51437e-163	-3.62772e-163	-3.50186e-163	1.5534e-163	-7.94322e-164	7.01031e-163	6.96789e-164	-1.25773e-163	3.46176e-163	1.7925e-163	1.01568e-162	1.19732e-163	4.38202e-163	4.7066e-163	5.91907e-163	1.50879e-163	0
-3.42812e-163	-2.38279e-163	1.01679e-163	-2.62432e-163	-4.75322e-163	-5.47489e-163	-2.53178e-163	-1.49412e-162	-3.55004e-163	-7.94639e-163	1.90393e-163	1.01046e-163	4.82915e-163	-5.44825e-163	9.51437e-163	-3.62772e-163	-3.50186e-163	1.5534e-163	-7.94322e-164	7.01031e-163	6.96789e-164	-1.25773e-163	3.46176e-163	1.7925e-163	1.01568e-162	1.19732e-163	4.38202e-163	4.7066e-163	5.91907e-163	1.50879e-163	0
-3.42812e-163	-2.38279e-163	1.01679e-163	-2.62432e-163	-4.75322e-163	-5.47489e-163	-2.53178e-163	-1.49412e-162	-3.55004e-163	-7.94639e-163	1.90393e-163	1.01046e-163	4.82915e-163	-5.44825e-163	9.51437e-163	-3.62772e-163	-3.50186e-163	1.5534e-163	-7.94322e-164	7.01031e-163	6.96789e-164	-1.25773e-163	3.46176e-163	1.7925e-163	1.01568e-162	1.19732e-163	4.38202e-163	4.7066e-163	5.91907e-163	1.50879e-163	0
-3.42812e-163	-2.38279e-163	1.01679e-163	-2.62432e-163	-4.75322e-163	-5.47489e-163	-2.53178e-163	-1.49412e-162	-3.55004e-163	-7.94639e-163	1.90393e-163	1.01046e-163	4.82915e-163	-5.44825e-163	9.51437e-163	-3.62772e-163	-3.50186e-163	1.5534e-163	-7.94322e-164	7.01031e-163	6.96789e-164	-1.25773e-163	3.46176e-163	1.7925e-163	1.01568e-162	1.19732e-163	4.38202e-163	4.7066e-163	5.91907e-163	1.50879e-163	0
-3.42812e-163	-2.38279e-163	1.01679e-163	-2.62432e-163	-4.75322e-163	-5.47489e-163	-2.53178e-163	-1.49412e-162	-3.55004e-163	-7.94639e-163	1.90393e-163	1.01046e-163	4.82915e-163	-5.44825e-163	9.51437e-163	-3.62772e-163	-3.50186e-163	1.5534e-163	-7.94322e-164	7.01031e-163	6.96789e-164	-1.25773e-163	3.46176e-163	1.7925e-163	1.01568e-162	1.19732e-163	4.38202e-163	4.7066e-163	5.91907e-163	1.50879e-163	0
-3.42812e-163	-2.38279e-163	1.01679e-163	-2.62432e-163	-4.75322e-163	-5.47489e-163	-2.53178e-163	-1.49412e-162	-3.55004e-163	-7.94639e-163	1.90393e-163	1.01046e-163	4.82915e-163	-5.44825e-163	9.51437e-163	-3.62772e-163	-3.50186e-163	1.5534e-163	-7.94322e-164	7.01031e-163	6.96789e-164	-1.25773e-163	3.46176e-163	1.7925e-163	1.01568e-162	1.19732e-163	4.38202e-163	4.7066e-163	5.91907e-163	1.50879e-163	0
-3.42812e-163	-2.38279e-163	1.01679e-163	-2.62432e-163	-4.75322e-163	-5.47489e-163	-2.53178e-163	-1.49412e-162	-3.55004e-163	-7.94639e-163	1.90393e-163	1.01046e-163	4.82915e-163	-5.44825e-163	9.51437e-163	-3.62772e-163	-3.50186e-163	1.5534e-163	-7.94322e-164	7.01031e-163	6.96789e-164	-1.25773e-163	3.46176e-163	1.7925e-163	1.01568e-162	1.19732e-163	4.38202e-163	4.7066e-163	5.91907e-163	1.50879e-163	0
-3.42812e-163	-2.38279e-163	1.01679e-163	-2.62432e-163	-4.75322e-163	-5.47489e-163	-2.53178e-163	-1.49412e-162	-3.55004e-163	-7.94639e-163	1.90393e-163	1.01046e-163	4.82915e-163	-5.44825e-163	9.51437e-163	-3.62772e-163	-3.50186e-163	1.5534e-163	-7.94322e-164	7.01031e-163	6.96789e-164	-1.25773e-163	3.46176e-163	1.7925e-163	1.01568e-162	1.19732e-163	4.38202e-163	4.7066e-163	5.91907e-163	1.50879e-163	0
-3.42812e-163	-2.38279e-163	1.01679e-163	-2.62432e-163	-4.75322e-163	-5.47489e-163	-2.53178e-163	-1.49412e-162	-3.55004e-163	-7.94639e-163	1.90393e-163	1.01046e-163	4.82915e-163	-5.44825e-163	9.51437e-163	-3.62772e-163	-3.50186e-163	1.5534e-163	-7.94322e-164	7.01031e-163	6.96789e-164	-1.25773e-163	3.46176e-163	1.7925e-163	1.01568e-162	1.19732e-163	4.38202e-163	4.7066e-163	5.91907e-163	1.50879e-163	0
-3.42812e-163	-2.38279e-163	1.01679e-163	-2.62432e-163	-4.75322e-163	-5.47489e-163	-2.53178e-163	-1.49412e-162	-3.55004e-163	-7.94639e-163	1.90393e-163	1.01046e-163	4.82915e-163	-5.44825e-163	9.51437e-163	-3.62772e-163	-3.50186e-163	1.5534e-163	-7.94322e-164	7.01031e-163	6.96789e-164	-1.25773e-163	3.46176e-163	1.7925e-163	1.01568e-162	1.19732e-163	4.38202e-163	4.7066e-163	5.91907e-163	1.50879e-163	0
-3.42812e-163	-2.38279e-163	1.01679e-163	-2.62432e-163	-4.75322e-163	-5.47489e-163	-2.53178e-163	-1.49412e-162	-3.55004e-163	-7.94639e-163	1.90393e-163	1.01046e-163	4.82915e-163	-5.44825e-163	9.51437e-163	-3.62772e-163	-3.50186e-163	1.5534e-163	-7.94322e-164	7.01031e-163	6.96789e-164	-1.25773e-163	3.46176e-163	1.7925e-163	1.01568e-162	1.19732e-163	4.38202e-163	4.7066e-163	5.91907e-163	1.50879e-163	0
-3.42812e-163	-2.38279e-163	1.01679e-163	-2.62432e-163	-4.75322e-163	-5.47489e-163	-2.53178e-163	-1.49412e-162	-3.55004e-163	-7.94639e-163	1.90393e-163	1.01046e-163	4.82915e-163	-5.44825e-163	9.51437e-163	-3.62772e-163	-3.50186e-163	1.5534e-163	-7.94322e-164	7.01031e-163	6.96789e-164	-1.25773e-163	3.46176e-163	1.7925e-163	1.01568e-162	1.19732e-163	4.38202e-163	4.7066e-163	5.91907e-163	1.50879e-163	0
-3.42812e-163	-2.38279e-163	1.01679e-163	-2.62432e-163	-4.75322e-163	-5.47489e-163	-2.53178e-163	-1.49412e-162	-3.55004e-163	-7.94639e-163	1.90393e-163	1.01046e-163	4.82915e-163	-5.44825e-163	9.51437e-163	-3.62772e-163	-3.50186e-163	1.5534e-163	-7.94322e-164	7.01031e-163	6.96789e-164	-1.25773e-163	3.46176e-163	1.7925e-163	1.01568e-162	1.19732e-163	4.38202e-163	4.7066e-163	5.91907e-163	1.50879e-163	0
-3.42812e-163	-2.38279e-163	1.01679e-163	-2.62432e-163	-4.75322e-163	-5.47489e-163	-2.53178e-163	-1.49412e-162	-3.55004e-163	-7.94639e-163	1.90393e-163	1.01046e-163	4.82915e-163	-5.44825e-163	9.51437e-163	-3.62772e-163	-3.50186e-163	1.5534e-163	-7.94322e-164	7.01031e-163	6.96789e-164	-1.25773e-163	3.46176e-163	1.7925e-163	1.01568e-162	1.19732e-163	4.38202e-163	4.7066e-163	5.91907e-163	1.50879e-163	0
-3.42812e-163	-2.38279e-163	1.01679e-163	-2.62432e-163	-4.75322e-163	-5.47489e-163	-2.53178e-163	-1.49412e-162	-3.55004e-163	-7.94639e-163	1.90393e-163	1.01046e-163	4.82915e-163	-5.44825e-163	9.51437e-163	-3.62772e-163	-3.50186e-163	1.5534e-163	-7.94322e-164	7.01031e-163	6.96789e-164	-1.25773e-163	3.46176e-163	1.7925e-163	1.01568e-162	1.19732e-163	4.38202e-163	4.7066e-163	5.91907e-163	1.50879e-163	0
-3.42812e-163	-2.38279e-163	1.01679e-163	-2.62432e-163	-4.75322e-163	-5.47489e-163	-2.53178e-163	-1.49412e-162	-3.55004e-163	-7.94639e-163	1.90393e-163	1.01046e-163	4.82915e-163	-5.44825e-163	9.51437e-163	-3.62772e-163	-3.50186e-163	1.5534e-163	-7.94322e-164	7.01031e-163	6.96789e-164	-1.25773e-163	3.46176e-163	1.7925e-163	1.01568e-162	1.19732e-163	4.38202e-163	4.7066e-163	5.91907e-163	1.50879e-163	0
-3.42812e-163	-2.38279e-163	1.01679e-163	-2.62432e-163	-4.75322e-163	-5.47489e-163	-2.53178e-163	-1.49412e-162	-3.55004e-163	-7.94639e-163	1.90393e-163	1.01046e-163	4.82915e-163	-5.44825e-163	9.51437e-163	-3.62772e-163	-3.50186e-163	1.5534e-163	-7.94322e-164	7.01031e-163	6.96789e-164	-1.25773e-163	3.46176e-163	1.7925e-163	1.01568e-162	1.19732e-163	4.38202e-163	4.7066e-163	5.91907e-163	1.50879e-163	0
-3.42812e-163	-2.38279e-163	1.01679e-163	-2.62432e-163	-4.75322e-163	-5.47489e-163	-2.53178e-163	-1.49412e-162	-3.55004e-163	-7.94639e-163	1.90393e-163	1.01046e-163	4.82915e-163	-5.44825e-163	9.51437e-163	-3.62772e-163	-3.50186e-163	1.5534e-163	-7.94322e-164	7.01031e-163	6.96789e-164	-1.25773e-163	3.46176e-163	1.7925e-163	1.01568e-162	1.19732e-163	4.38202e-163	4.7066e-163	5.91907e-163	1.50879e-163	0
-3.42812e-163	-2.38279e-163	1.01679e-163	-2.62432e-163	-4.75322e-163	-5.47489e-163	-2.53178e-163	-1.49412e-162	-3.55004e-163	-7.94639e-163	1.90393e-163	1.01046e-163	4.82915e-163	-5.44825e-163	9.51437e-163	-3.62772e-163	-3.50186e-163	1.5534e-163	-7.94322e-164	7.01031e-163	6.96789e-164	-1.25773e-163	3.46176e-163	1.7925e-163	1.01568e-162	1.19732e-163	4.38202e-163	4.7066e-163	5.91907e-163	1.50879e-163	0
-3.42812e-163	-2.38279e-163	1.01679e-163	-2.62432e-163	-4.75322e-163	-5.47489e-163	-2.53178e-163	-1.49412e-162	-3.55004e-163	-7.94639e-163	1.90393e-163	1.01046e-163	4.82915e-163	-5.44825e-163	9.51437e-163	-3.62772e-163	-3.50186e-163	1.5534e-163	-7.94322e-164	7.01031e-163	6.96789e-164	-1.25773e-163	3.46176e-163	1.7925e-163	1.01568e-162	1.19732e-163	4.38202e-163	4.7066e-163	5.91907e-163	1.50879e-163	0
-3.42812e-163	-2.38279e-163	1.01679e-163	-2.62432e-163	-4.75322e-163	-5.47489e-163	-2.53178e-163	-1.49412e-162	-3.55004e-163	-7.94639e-163	1.90393e-163	1.01046e-163	4.82915e-163	-5.44825e-163	9.51437e-163	-3.62772e-163	-3.50186e-163	1.5534e-163	-7.94322e-164	7.01031e-163	6.96789e-164	-1.25773e-163	3.46176e-163	1.7925e-163	1.01568e-162	1.19732e-163	4.38202e-163	4.7066e-163	5.91907e-163	1.50879e-163	0
-3.42812e-163	-2.38279e-163	1.01679e-163	-2.62432e-163	-4.75322e-163	-5.47489e-163	-2.53178e-163	-1.49412e-162	-3.55004e-163	-7.94639e-163	1.90393e-163	1.01046e-163	4.82915e-163	-5.44825e-163	9.51437e-163	-3.62772e-163	-3.50186e-163	1.5534e-163	-7.94322e-164	7.01031e-163	6.96789e-164	-1.25773e-163	3.46176e-163	1.7925e-163	1.01568e-162	1.19732e-163	4.38202e-163	4.7066e-163	5.91907e-163	1.50879e-163	0
-3.42812e-163	-2.38279e-163	1.01679e-163	-2.62432e-163	-4.75322e-163	-5.47489e-163	-2.53178e-163	-1.49412e-162	-3.55004e-163	-7.94639e-163	1.90393e-163	1.01046e-163	4.82915e-163	-5.44825e-163	9.51437e-163	-3.62772e-163	-3.50186e-163	1.5534e-163	-7.94322e-164	7.01031e-163	6.96789e-164	-1.25773e-163	3.46176e-163	1.7925e-163	1.01568e-162	1.19732e-163	4.38202e-163	4.7066e-163	5.91907e-163	1.50879e-163	0
-3.42812e-163	-2.38279e-163	1.01679e-163	-2.62432e-163	-4.75322e-163	-5.47489e-163	-2.53178e-163	-1.49412e-162	-3.55004e-163	-7.94639e-163	1.90393e-163	1.01046e-163	4.82915e-163	-5.44825e-163	9.51437e-163	-3.62772e-163	-3.50186e-163	1.5534e-163	-7.94322e-164	7.01031e-163	6.96789e-164	-1.25773e-163	3.46176e-163	1.7925e-163	1.01568e-162	1.19732e-163	4.38202e-163	4.7066e-163	5.91907e-163	1.50879e-163	0
-3.42812e-163	-2.38279e-163	1.01679e-163	-2.62432e-163	-4.75322e-163	-5.47489e-163	-2.53178e-163	-1.49412e-162	-3.55004e-163	-7.94639e-163	1.90393e-163	1.01046e-163	4.82915e-163	-5.44825e-163	9.51437e-163	-3.62772e-163	-3.50186e-163	1.5534e-163	-7.94322e-164	7.01031e-163	6.96789e-164	-1.25773e-163	3.46176e-163	1.7925e-163	1.01568e-162	1.19732e-163	4.38202e-163	4.7066e-163	5.91907e-163	1.50879e-163	0
-3.42812e-163	-2.38279e-163	1.01679e-163	-2.62432e-163	-4.75322e-163	-5.47489e-163	-2.53178e-163	-1.49412e-162	-3.55004e-163	-7.94639e-163	1.90393e-163	1.01046e-163	4.82915e-163	-5.44825e-163	9.51437e-163	-3.62772e-163	-3.50186e-163	1.5534e-163	-7.94322e-164	7.01031e-163	6.96789e-164	-1.25773e-163	3.46176e-163	1.7925e-163	1.01568e-162	1.19732e-163	4.38202e-163	4.7066e-163	5.91907e-163	1.50879e-163	0
-3.42812e-163	-2.38279e-163	1.01679e-163	-2.62432e-163	-4.75322e-163	-5.47489e-163	-2.53178e-163	-1.49412e-162	-3.55004e-163	-7.94639e-163	1.90393e-163	1.01046e-163	4.82915e-163	-5.44825e-163	9.51437e-163	-3.62772e-163	-3.50186e-163	1.5534e-163	-7.94322e-164	7.01031e-163	6.96789e-164	-1.25773e-163	3.46176e-163	1.7925e-163	1.01568e-162	1.19732e-163	4.38202e-163	4.7066e-163	5.91907e-163	1.50879e-163	0
-3.42812e-163	-2.38279e-163	1.01679e-163	-2.62432e-163	-4.75322e-163	-5.47489e-163	-2.53178e-163	-1.49412e-162	-3.55004e-163	-7.94639e-163	1.90393e-163	1.01046e-163	4.82915e-163	-5.44825e-163	9.51437e-163	-3.62772e-163	-3.50186e-163	1.5534e-163	-7.94322e-164	7.01031e-163	6.96789e-164	-1.25773e-163	3.46176e-163	1.7925e-163	1.01568e-162	1.19732e-163	4.38202e-163	4.7066e-163	5.91907e-163	1.50879e-163	0
-3.42812e-163	-2.38279e-163	1.01679e-163	-2.62432e-163	-4.75322e-163	-5.47489e-163	-2.53178e-163	-1.49412e-162	-3.55004e-163	-7.94639e-163	1.90393e-163	1.01046e-163	4.82915e-163	-5.44825e-163	9.51437e-163	-3.62772e-163	-3.50186e-163	1.5534e-163	-7.94322e-164	7.01031e-163	6.96789e-164	-1.25773e-163	3.46176e-163	1.7925e-163	1.01568e-162	1.19732e-163	4.38202e-163	4.7066e-163	5.91907e-163	1.50879e-163	0
-3.42812e-163	-2.38279e-163	1.01679e-163	-2.62432e-163	-4.75322e-163	-5.47489e-163	-2.53178e-163	-1.49412e-162	-3.55004e-163	-7.94639e-163	1.90393e-163	1.01046e-163	4.82915e-163	-5.44825e-163	9.51437e-163	-3.62772e-163	-3.50186e-163	1.5534e-163	-7.94322e-164	7.01031e-163	6.96789e-164	-1.25773e-163	3.46176e-163	1.7925e-163	1.01568e-162	1.19732e-163	4.38202e-163	4.7066e-163	5.91907e-163	1.50879e-163	0
-3.42812e-163	-2.38279e-163	1.01679e-163	-2.62432e-163	-4.75322e-163	-5.47489e-163	-2.53178e-163	-1.49412e-162	-3.55004e-163	-7.94639e-163	1.90393e-163	1.01046e-163	4.82915e-163	-5.44825e-163	9.51437e-163	-3.62772e-163	-3.50186e-163	1.5534e-163	-7.94322e-164	7.01031e-163	6.96789e-164	-1.25773e-163	3.46176e-163	1.7925e-163	1.01568e-162	1.19732e-163	4.38202e-163	4.7066e-163	5.91907e-163	1.50879e-163	0
-3.42812e-163	-2.38279e-163	1.01679e-163	-2.62432e-163	-4.75322e-163	-5.47489e-163	-2.53178e-163	-1.49412e-162	-3.55004e-163	-7.94639e-163	1.90393e-163	1.01046e-163	4.82915e-163	-5.44825e-163	9.51437e-163	-3.62772e-163	-3.50186e-163	1.5534e-163	-7.94322e-164	7.01031e-163	6.96789e-164	-1.25773e-163	3.46176e-163	1.7925e-163	1.01568e-162	1.19732e-163	4.38202e-163	4.7066e-163	5.91907e-163	1.50879e-163	0
-3.42812e-163	-2.38279e-163	1.01679e-163	-2.62432e-163	-4.75322e-163	-5.47489e-163	-2.53178e-163	-1.49412e-162	-3.55004e-163	-7.94639e-163	1.90393e-163	1.01046e-163	4.82915e-163	-5.44825e-163	9.51437e-163	-3.62772e-163	-3.50186e-163	1.5534e-163	-7.94322e-164	7.01031e-163	6.96789e-164	-1.25773e-163	3.46176e-163	1.7925e-163	1.01568e-162	1.19732e-163	4.38202e-163	4.7066e-163	5.91907e-163	1.50879e-163	0
-3.42812e-163	-2.38279e-163	1.01679e-163	-2.62432e-163	-4.75322e-163	-5.47489e-163	-2.53178e-163	-1.49412e-162	-3.55004e-163	-7.94639e-163	1.90393e-163	1.01046e-163	4.82915e-163	-5.44825e-163	9.51437e-163	-3.62772e-163	-3.50186e-163	1.5534e-163	-7.94322e-164	7.01031e-163	6.96789e-164	-1.25773e-163	3.46176e-163	1.7925e-163	1.01568e-162	1.19732e-163	4.38202e-163	4.7066e-163	5.91907e-163	1.50879e-163	0
-3.42812e-163	-2.38279e-163	1.01679e-163	-2.62432e-163	-4.75322e-163	-5.47489e-163	-2.53178e-163	-1.49412e-162	-3.55004e-163	-7.94639e-163	1.90393e-163	1.01046e-163	4.82915e-163	-5.44825e-163	9.51437e-163	-3.62772e-163	-3.50186e-163	1.5534e-163	-7.94322e-164	7.01031e-163	6.96789e-164	-1.25773e-163	3.46176e-163	1.7925e-163	1.01568e-162	1.19732e-163	4.38202e-163	4.7066e-163	5.91907e-163	1.50879e-163	0
-3.42812e-163	-2.38279e-163	1.01679e-163	-2.62432e-163	-4.75322e-163	-5.47489e-163	-2.53178e-163	-1.49412e-162	-3.55004e-163	-7.94639e-163	1.90393e-163	1.01046e-163	4.82915e-163	-5.44825e-163	9.51437e-163	-3.62772e-163	-3.50186e-163	1.5534e-163	-7.94322e-164	7.01031e-163	6.96789e-164	-1.25773e-163	3.46176e-163	1.7925e-163	1.01568e-162	1.19732e-163	4.38202e-163	4.7066e-163	5.91907e-163	1.50879e-163	0
-3.42812e-163	-2.38279e-163	1.01679e-163	-2.62432e-163	-4.75322e-163	-5.47489e-163	-2.53178e-163	-1.49412e-162	-3.55004e-163	-7.94639e-163	1.90393e-163	1.01046e-163	4.82915e-163	-5.44825e-163	9.51437e-163	-3.62772e-163	-3.50186e-163	1.5534e-163	-7.94322e-164	7.01031e-163	6.96789e-164	-1.25773e-163	3.46176e-163	1.7925e-163	1.01568e-162	1.19732e-163	4.38202e-163	4.7066e-163	5.91907e-163	1.50879e-163	0
-3.42812e-163	-2.38279e-163	1.01679e-163	-2.62432e-163	-4.75322e-163	-5.47489e-163	-2.53178e-163	-1.49412e-162	-3.55004e-163	-7.94639e-163	1.90393e-163	1.01046e-163	4.82915e-163	-5.44825e-163	9.51437e-163	-3.62772e-163	-3.50186e-163	1.5534e-163	-7.94322e-164	7.01031e-163	6.96789e-164	-1.25773e-163	3.46176e-163	1.7925e-163	1.01568e-162	1.19732e-163	4.38202e-163	4.7066e-163	5.91907e-163	1.50879e-163	0
-3.42812e-163	-2.38279e-163	1.01679e-163	-2.62432e-163	-4.75322e-163	-5.47489e-163	-2.53178e-163	-1.49412e-162	-3.55004e-163	-7.94639e-163	1.90393e-163	1.01046e-163	4.82915e-163	-5.44825e-163	9.51437e-163	-3.62772e-163	-3.50186e-163	1.5534e-163	-7.94322e-164	7.01031e-163	6.96789e-164	-1.25773e-163	3.46176e-163	1.7925e-163	1.01568e-162	1.19732e-163	4.38202e-163	4.7066e-163	5.91907e-163	1.50879e-163	0
-3.42812e-163	-2.38279e-163	1.01679e-163	-2.62432e-163	-4.75322e-163	-5.47489e-163	-2.53178e-163	-1.49412e-162	-3.55004e-163	-7.94639e-163	1.90393e-163	1.01046e-163	4.82915e-163	-5.44825e-163	9.51437e-163	-3.62772e-163	-3.50186e-163	1.5534e-163	-7.94322e-164	7.01031e-163	6.96789e-164	-1.25773e-163	3.46176e-163	1.7925e-163	1.01568e-162	1.19732e-163	4.38202e-163	4.7066e-163	5.91907e-163	1.50879e-163	0
-3.42812e-163	-2.38279e-163	1.01679e-163	-2.62432e-163	-4.75322e-163	-5.47489e-163	-2.53178e-163	-1.49412e-162	-3.55004e-163	-7.94639e-163	1.90393e-163	1.01046e-163	4.82915e-163	-5.44825e-163	9.51437e-163	-3.62772e-163	-3.50186e-163	1.5534e-163	-7.94322e-164	7.01031e-163	6.96789e-164	-1.25773e-163	3.46176e-163	1.7925e-163	1.01568e-162	1.19732e-163	4.38202e-163	4.7066e-163	5.91907e-163	1.50879e-163	0
-3.42812e-163	-2.38279e-163	1.01679e-163	-2.62432e-163	-4.75322e-163	-5.47489e-163	-2.53178e-163	-1.49412e-162	-3.55004e-163	-7.94639e-163	1.90393e-163	1.01046e-163	4.82915e-163	-5.44825e-163	9.51437e-163	-3.62772e-163	-3.50186e-163	1.5534e-163	-7.94322e-164	7.01031e-163	6.96789e-164	-1.25773e-163	3.46176e-163	1.7925e-163	1.01568e-162	1.19732e-163	4.38202e-163	4.7066e-163	5.91907e-163	1.50879e-163	0
-3.42812e-163	-2.38279e-163	1.01679e-163	-2.62432e-163	-4.75322e-163	-5.47489e-163	-2.53178e-163	-1.49412e-162	-3.55004e-163	-7.94639e-163	1.90393e-163	1.01046e-163	4.82915e-163	-5.44825e-163	9.51437e-163	-3.62772e-163	-3.50186e-163	1.5534e-163	-7.94322e-164	7.01031e-163	6.96789e-164	-1.25773e-163	3.46176e-163	1.7925e-163	1.01568e-162	1.19732e-163	4.38202e-163	4.7066e-163	5.91907e-163	1.50879e-163	0
-3.42812e-163	-2.38279e-163	1.01679e-163	-2.62432e-163	-4.75322e-163	-5.47489e-163	-2.53178e-163	-1.49412e-162	-3.55004e-163	-7.94639e-163	1.90393e-163	1.01046e-163	4.82915e-163	-5.44825e-163	9.51437e-163	-3.62772e-163	-3.50186e-163	1.5534e-163	-7.94322e-164	7.01031e-163	6.96789e-164	-1.25773e-163	3.46176e-163	1.7925e-163	1.01568e-162	1.19732e-163	4.38202e-163	4.7066e-163	5.91907e-163	1.50879e-163	0
-3.42812e-163	-2.38279e-163	1.01679e-163	-2.62432e-163	-4.75322e-163	-5.47489e-163	-2.53178e-163	-1.49412e-162	-3.55004e-163	-7.94639e-163	1.90393e-163	1.01046e-163	4.82915e-163	-5.44825e-163	9.51437e-163	-3.62772e-163	-3.50186e-163	1.5534e-163	-7.94322e-164	7.01031e-163	6.96789e-164	-1.25773e-163	3.46176e-163	1.7925e-163	1.01568e-162	1.19732e-163	4.38202e-163	4.7066e-163	5.91907e-163	1.50879e-163	0
-3.42812e-163	-2.38279e-163	1.01679e-163	-2.62432e-163	-4.75322e-163	-5.47489e-163	-2.53178e-163	-1.49412e-162	-3.55004e-163	-7.94639e-163	1.90393e-163	1.01046e-163	4.82915e-163	-5.44825e-163	9.51437e-163	-3.62772e-163	-3.50186e-163	1.5534e-163	-7.94322e-164	7.01031e-163	6.96789e-164	-1.25773e-163	3.46176e-163	1.7925e-163	1.01568e-162	1.19732e-163	4.38202e-163	4.7066e-163	5.91907e-163	1.50879e-163	0
-3.42812e-163	-2.38279e-163	1.01679e-163	-2.62432e-163	-4.75322e-163	-5.47489e-163	-2.53178e-163	-1.49412e-162	-3.55004e-163	-7.94639e-163	1.90393e-163	1.01046e-163	4.82915e-163	-5.44825e-163	9.51437e-163	-3.62772e-163	-3.50186e-163	1.5534e-163	-7.94322e-164	7.01031e-163	6.96789e-164	-1.25773e-163	3.46176e-163	1.7925e-163	1.01568e-162	1.19732e-163	4.38202e-163	4.7066e-163	5.91907e-163	1.50879e-163	0
-3.42812e-163	-2.38279e-163	1.01679e-163	-2.62432e-163	-4.75322e-163	-5.47489e-163	-2.53178e-163	-1.49412e-162	-3.55004e-163	-7.94639e-163	1.90393e-163	1.01046e-163	4.82915e-163	-5.44825e-163	9.51437e-163	-3.62772e-163	-3.50186e-163	1.5534e-163	-7.94322e-164	7.01031e-163	6.96789e-164	-1.25773e-163	3.46176e-163	1.7925e-163	1.01568e-162	1.19732e-163	4.38202e-163	4.7066e-163	5.91907e-163	1.50879e-163	0
-3.42812e-163	-2.38279e-163	1.01679e-163	-2.62432e-163	-4.75322e-163	-5.47489e-163	-2.53178e-163	-1.49412e-162	-3.55004e-163	-7.94639e-163	1.90393e-163	1.01046e-163	4.82915e-163	-5.44825e-163	9.51437e-163	-3.62772e-163	-3.50186e-163	1.5534e-163	-7.94322e-164	7.01031e-163	6.96789e-164	-1.25773e-163	3.46176e-163	1.7925e-163	1.01568e-162	1.19732e-163	4.38202e-163	4.7066e-163	5.91907e-163	1.50879e-163	0
-3.42812e-163	-2.38279e-163	1.01679e-163	-2.62432e-163	-4.75322e-163	-5.47489e-163	-2.53178e-163	-1.49412e-162	-3.55004e-163	-7.94639e-163	1.90393e-163	1.01046e-163	4.82915e-163	-5.44825e-163	9.51437e-163	-3.62772e-163	-3.50186e-163	1.5534e-163	-7.94322e-164	7.01031e-163	6.96789e-164	-1.25773e-163	3.46176e-163	1.7925e-163	1.01568e-162	1.19732e-163	4.38202e-163	4.7066e-163	5.91907e-163	1.50879e-163	0
-3.42812e-163	-2.38279e-163	1.01679e-163	-2.62432e-163	-4.75322e-163	-5.47489e-163	-2.53178e-163	-1.49412e-162	-3.55004e-163	-7.94639e-163	1.90393e-163	1.01046e-163	4.82915e-163	-5.44825e-163	9.51437e-163	-3.62772e-163	-3.50186e-163	1.5534e-163	-7.94322e-164	7.01031e-163	6.96789e-164	-1.25773e-163	3.46176e-163	1.7925e-163	1.01568e-162	1.19732e-163	4.38202e-163	4.7066e-163	5.91907e-163	1.50879e-163	0
-3.42812e-163	-2.38279e-163	1.01679e-163	-2.62432e-163	-4.75322e-163	-5.47489e-163	-2.53178e-163	-1.49412e-162	-3.55004e-163	-7.94639e-163	1.90393e-163	1.01046e-163	4.82915e-163	-5.44825e-163	9.51437e-163	-3.62772e-163	-3.50186e-163	1.5534e-163	-7.94322e-164	7.01031e-163	6.96789e-164	-1.25773e-163	3.46176e-163	1.7925e-163	1.01568e-162	1.19732e-163	4.38202e-163	4.7066e-163	5.91907e-163	1.50879e-163	0
-3.42812e-163	-2.38279e-163	1.01679e-163	-2.62432e-163	-4.75322e-163	-5.47489e-163	-2.53178e-163	-1.49412e-162	-3.55004e-163	-7.94639e-163	1.90393e-163	1.01046e-163	4.82915e-163	-5.44825e-163	9.51437e-163	-3.62772e-163	-3.50186e-163	1.5534e-163	-7.94322e-164	7.01031e-163	6.96789e-164	-1.25773e-163	3.46176e-163	1.7925e-163	1.01568e-162	1.19732e-163	4.38202e-163	4.7066e-163	5.91907e-163	1.50879e-163	0
-3.42812e-163	-2.38279e-163	1.01679e-163	-2.62432e-163	-4.75322e-163	-5.47489e-163	-2.53178e-163	-1.49412e-162	-3.55004e-163	-7.94639e-163	1.90393e-163	1.01046e-163	4.82915e-163	-5.44825e-163	9.51437e-163	-3.62772e-163	-3.50186e-163	1.5534e-163	-7.94322e-164	7.01031e-163	6.96789e-164	-1.25773e-163	3.46176e-163	1.7925e-163	1.01568e-162	1.19732e-163	4.38202e-163	4.7066e-163	5.91907e-163	1.50879e-163	0
-3.42812e-163	-2.38279e-163	1.01679e-163	-2.62432e-163	-4.75322e-163	-5.47489e-163	-2.53178e-163	-1.49412e-162	-3.55004e-163	-7.94639e-163	1.90393e-163	1.01046e-163	4.82915e-163	-5.44825e-163	9.51437e-163	-3.62772e-163	-3.50186e-163	1.5534e-163	-7.94322e-164	7.01031e-163	6.96789e-164	-1.25773e-163	3.46176e-163	1.7925e-163	1.01568e-162	1.19732e-163	4.38202e-163	4.7066e-163	5.91907e-163	1.50879e-163	0
-3.42812e-163	-2.38279e-163	1.01679e-163	-2.62432e-163	-4.75322e-163	-5.47489e-163	-2.53178e-163	-1.49412e-162	-3.55004e-163	-7.94639e-163	1.90393e-163	1.01046e-163	4.82915e-163	-5.44825e-163	9.51437e-163	-3.62772e-163	-3.50186e-163	1.5534e-163	-7.94322e-164	7.01031e-163	6.96789e-164	-1.25773e-163	3.46176e-163	1.7925e-163	1.01568e-162	1.19732e-163	4.38202e-163	4.7066e-163	5.91907e-163	1.50879e-163	0
-3.42812e-163	-2.38279e-163	1.01679e-163	-2.62432e-163	-4.75322e-163	-5.47489e-163	-2.53178e-163	-1.49412e-162	-3.55004e-163	-7.94639e-163	1.90393e-163	1.01046e-163	4.82915e-163	-5.44825e-163	9.51437e-163	-3.62772e-163	-3.50186e-163	1.5534e-163	-7.94322e-164	7.01031e-163	6.96789e-164	-1.25773e-163	3.46176e-163	1.7925e-163	1.01568e-162	1.19732e-163	4.38202e-163	4.7066e-163	5.91907e-163	1.50879e-163	0
-3.42812e-163	-2.38279e-163	1.01679e-163	-2.62432e-163	-4.75322e-163	-5.47489e-163	-2.53178e-163	-1.49412e-162	-3.55004e-163	-7.94639e-163	1.90393e-163	1.01046e-163	4.82915e-163	-5.44825e-163	9.51437e-163	-3.62772e-163	-3.50186e-163	1.5534e-163	-7.94322e-164	7.01031e-163	6.96789e-164	-1.25773e-163	3.46176e-163	1.7925e-163	1.01568e-162	1.19732e-163	4.38202e-163	4.7066e-163	5.91907e-163	1.50879e-163	0
-3.42812e-163	-2.38279e-163	1.01679e-163	-2.62432e-163	-4.75322e-163	-5.47489e-163	-2.53178e-163	-1.49412e-162	-3.55004e-163	-7.94639e-163	1.90393e-163	1.01046e-163	4.82915e-163	-5.44825e-163	9.51437e-163	-3.62772e-163	-3.50186e-163	1.5534e-163	-7.94322e-164	7.01031e-163	6.96789e-164	-1.25773e-163	3.46176e-163	1.7925e-163	1.01568e-162	1.19732e-163	4.38202e-163	4.7066e-163	5.91907e-163	1.50879e-163	0
-3.42812e-163	-2.38279e-163	1.01679e-163	-2.62432e-163	-4.75322e-163	-5.47489e-163	-2.53178e-163	-1.49412e-162	-3.55004e-163	-7.94639e-163	1.90393e-163	1.01046e-163	4.82915e-163	-5.44825e-163	9.51437e-163	-3.62772e-163	-3.50186e-163	1.5534e-163	-7.94322e-164	7.01031e-163	6.96789e-164	-1.25773e-163	3.46176e-163	1.7925e-163	1.01568e-162	1.19732e-163	4.38202e-163	4.7066e-163	5.91907e-163	1.50879e-163	0
-3.42812e-163	-2.38279e-163	1.01679e-163	-2.62432e-163	-4.75322e-163	-5.47489e-163	-2.53178e-163	-1.49412e-162	-3.55004e-163	-7.94639e-163	1.90393e-163	1.01046e-163	4.82915e-163	-5.44825e-163	9.51437e-163	-3.62772e-163	-3.50186e-163	1.5534e-163	-7.94322e-164	7.01031e-163	6.96789e-164	-1.25773e-163	3.46176e-163	1.7925e-163	1.01568e-162	1.19732e-163	4.38202e-163	4.7066e-163	5.91907e-163	1.50879e-163	0
-3.42812e-163	-2.38279e-163	1.01679e-163	-2.62432e-163	-4.75322e-163	-5.47489e-163	-2.53178e-163	-1.49412e-162	-3.55004e-163	-7.94639e-163	1.90393e-163	1.01046e-163	4.82915e-163	-5.44825e-163	9.51437e-163	-3.62772e-163	-3.50186e-163	1.5534e-163	-7.94322e-164	7.01031e-163	6.96789e-164	-1.25773e-163	3.46176e-163	1.7925e-163	1.01568e-162	1.19732e-163	4.38202e-163	4.7066e-163	5.91907e-163	1.50879e-163	0
-3.42812e-163	-2.38279e-163	1.01679e-163	-2.62432e-163	-4.75322e-163	-5.47489e-163	-2.53178e-163	-1.49412e-162	-3.55004e-163	-7.94639e-163	1.90393e-163	1.01046e-163	4.82915e-163	-5.44825e-163	9.51437e-163	-3.62772e-163	-3.50186e-163	1.5534e-163	-7.94322e-164	7.01031e-163	6.96789e-164	-1.25773e-163	3.46176e-163	1.7925e-163	1.01568e-162	1.19732e-163	4.38202e-163	4.7066e-163	5.91907e-163	1.50879e-163	0
-3.42812e-163	-2.38279e-163	1.01679e-163	-2.62432e-163	-4.75322e-163	-5.47489e-163	-2.53178e-163	-1.49412e-162	-3.55004e-163	-7.94639e-163	1.90393e-163	1.01046e-163	4.82915e-163	-5.44825e-163	9.51437e-163	-3.62772e-163	-3.50186e-163	1.5534e-163	-7.94322e-164	7.01031e-163	6.96789e-164	-1.25773e-163	3.46176e-163	1.7925e-163	1.01568e-162	1.19732e-163	4.38202e-163	4.7066e-163	5.91907e-163	1.50879e-163	0
-3.42812e-163	-2.38279e-163	1.01679e-163	-2.62432e-163	-4.75322e-163	-5.47489e-163	-2.53178e-163	-1.49412e-162	-3.55004e-163	-7.94639e-163	1.90393e-163	1.01046e-163	4.82915e-163	-5.44825e-163	9.51437e-163	-3.62772e-163	-3.50186e-163	1.5534e-163	-7.94322e-164	7.01031e-163	6.96789e-164	-1.25773e-163	3.46176e-163	1.7925e-163	1.01568e-162	1.19732e-163	4.38202e-163	4.7066e-163	5.91907e-163	1.50879e-163	0
-3.42812e-163	-2.38279e-163	1.01679e-163	-2.62432e-163	-4.75322e-163	-5.47489e-163	-2.53178e-163	-1.49412e-162	-3.55004e-163	-7.94639e-163	1.90393e-163	1.01046e-163	4.82915e-163	-5.44825e-163	9.51437e-163	-3.62772e-163	-3.50186e-163	1.5534e-163	-7.94322e-164	7.01031e-163	6.96789e-164	-1.25773e-163	3.46176e-163	1.7925e-163	1.01568e-162	1.19732e-163	4.38202e-163	4.7066e-163	5.91907e-163	1.50879e-163	0
-3.42812e-163	-2.38279e-163	1.01679e-163	-2.62432e-163	-4.75322e-163	-5.47489e-163	-2.53178e-163	-1.49412e-162	-3.55004e-163	-7.94639e-163	1.90393e-163	1.01046e-163	4.82915e-163	-5.44825e-163	9.51437e-163	-3.62772e-163	-3.50186e-163	1.5534e-163	-7.94322e-164	7.01031e-163	6.96789e-164	-1.25773e-163	3.46176e-163	1.7925e-163	1.01568e-162	1.19732e-163	4.38202e-163	4.7066e-163	5.91907e-163	1.50879e-163	0
-3.42812e-163	-2.38279e-163	1.01679e-163	-2.62432e-163	-4.75322e-163	-5.47489e-163	-2.53178e-163	-1.49412e-162	-3.55004e-163	-7.94639e-163	1.90393e-163	1.01046e-163	4.82915e-163	-5.44825e-163	9.51437e-163	-3.62772e-163	-3.50186e-163	1.5534e-163	-7.94322e-164	7.01031e-163	6.96789e-164	-1.25773e-163	3.46176e-163	1.7925e-163	1.01568e-162	1.19732e-163	4.38202e-163	4.7066e-163	5.91907e-163	1.50879e-163	0
-3.42812e-163	-2.38279e-163	1.01679e-163	-2.62432e-163	-4.75322e-163	-5.47489e-163	-2.53178e-163	-1.49412e-162	-3.55004e-163	-7.94639e-163	1.90393e-163	1.01046e-163	4.82915e-163	-5.44825e-163	9.51437e-163	-3.62772e-163	-3.50186e-163	1.5534e-163	-7.94322e-164	7.01031e-163	6.96789e-164	-1.25773e-163	3.46176e-163	1.7925e-163	1.01568e-162	1.19732e-163	4.38202e-163	4.7066e-163	5.91907e-163	1.50879e-163	0
-3.42812e-163	-2.38279e-163	1.01679e-163	-2.62432e-163	-4.75322e-163	-5.47489e-163	-2.53178e-163	-1.49412e-162	-3.55004e-163	-7.94639e-163	1.90393e-163	1.01046e-163	4.82915e-163	-5.44825e-163	9.51437e-163	-3.62772e-163	-3.50186e-163	1.5534e-163	-7.94322e-164	7.01031e-163	6.96789e-164	-1.25773e-163	3.46176e-163	1.7925e-163	1.01568e-162	1.19732e-163	4.38202e-163	4.7066e-163	5.91907e-163	1.50879e-163	0
-3.42812e-163	-2.38279e-163	1.01679e-163	-2.62432e-163	-4.75322e-163	-5.47489e-163	-2.53178e-163	-1.49412e-162	-3.55004e-163	-7.94639e-163	1.90393e-163	1.01046e-163	4.82915e-163	-5.44825e-163	9.51437e-163	-3.62772e-163	-3.50186e-163	1.5534e-163	-7.94322e-164	7.01031e-163	6.96789e-164	-1.25773e-163	3.46176e-163	1.7925e-163	1.01568e-162	1.19732e-163	4.38202e-163	4.7066e-163	5.91907e-163	1.50879e-163	0
-3.42812e-163	-2.38279e-163	1.01679e-163	-2.62432e-163	-4.75322e-163	-5.47489e-163	-2.53178e-163	-1.49412e-162	-3.55004e-163	-7.94639e-163	1.90393e-163	1.01046e-163	4.82915e-163	-5.44825e-163	9.51437e-163	-3.62772e-163	-3.50186e-163	1.5534e-163	-7.94322e-164	7.01031e-163	6.96789e-164	-1.25773e-163	3.46176e-163	1.7925e-163	1.01568e-162	1.19732e-163	4.38202e-163	4.7066e-163	5.91907e-163	1.50879e-163	0
-3.42812e-163	-2.38279e-163	1.01679e-163	-2.62432e-163	-4.75322e-163	-5.47489e-163	-2.53178e-163	-1.49412e-162	-3.55004e-163	-7.94639e-163	1.90393e-163	1.01046e-163	4.82915e-163	-5.44825e-163	9.51437e-163	-3.62772e-163	-3.50186e-163	1.5534e-163	-7.94322e-164	7.01031e-163	6.96789e-164	-1.25773e-163	3.46176e-163	1.7925e-163	1.01568e-162	1.19732e-163	4.38202e-163	4.7066e-163	5.91907e-163	1.50879e-163	0
-3.42812e-163	-2.38279e-163	1.01679e-163	-2.62432e-163	-4.75322e-163	-5.47489e-163	-2.53178e-163	-1.49412e-162	-3.55004e-163	-7.94639e-163	1.90393e-163	1.01046e-163	4.82915e-163	-5.44825e-163	9.51437e-163	-3.62772e-163	-3.50186e-163	1.5534e-163	-7.94322e-164	7.01031e-163	6.96789e-164	-1.25773e-163	3.46176e-163	1.7925e-163	1.01568e-162	1.19732e-163	4.38202e-163	4.7066e-163	5.91907e-163	1.50879e-163	0
-3.42812e-163	-2.38279e-163	1.01679e-163	-2.62432e-163	-4.75322e-163	-5.47489e-163	-2.53178e-163	-1.49412e-162	-3.55004e-163	-7.94639e-163	1.90393e-163	1.01046e-163	4.82915e-163	-5.44825e-163	9.51437e-163	-3.62772e-163	-3.50186e-163	1.5534e-163	-7.94322e-164	7.01031e-163	6.96789e-164	-1.25773e-163	3.46176e-163	1.7925e-163	1.01568e-162	1.19732e-163	4.38202e-163	4.7066e-163	5.91907e-163	1.50879e-163	0
-3.42812e-163	-2.38279e-163	1.01679e-163	-2.62432e-163	-4.75322e-163	-5.47489e-163	-2.53178e-163	-1.49412e-162	-3.55004e-163	-7.94639e-163	1.90393e-163	1.01046e-163	4.82915e-163	-5.44825e-163	9.51437e-163	-3.62772e-163	-3.50186e-163	1.5534e-163	-7.94322e-164	7.01031e-163	6.96789e-164	-1.25773e-163	3.46176e-163	1.7925e-163	1.01568e-162	1.19732e-163	4.38202e-163	4.7066e-163	5.91907e-163	1.50879e-163	0
-3.42812e-163	-2.38279e-163	1.01679e-163	-2.62432e-163	-4.75322e-163	-5.47489e-163	-2.53178e-163	-1.49412e-162	-3.55004e-163	-7.94639e-163	1.90393e-163	1.01046e-163	4.82915e-163	-5.44825e-163	9.51437e-163	-3.62772e-163	-3.50186e-163	1.5534e-163	-7.94322e-164	7.01031e-163	6.96789e-164	-1.25773e-163	3.46176e-163	1.7925e-163	1.01568e-162	1.19732e-163	4.38202e-163	4.7066e-163	5.91907e-163	1.50879e-163	0
-3.42812e-163	-2.38279e-163	1.01679e-163	-2.62432e-163	-4.75322e-163	-5.47489e-163	-2.53178e-163	-1.49412e-162	-3.55004e-163	-7.94639e-163	1.90393e-163	1.01046e-163	4.82915e-163	-5.44825e-163	9.51437e-163	-3.62772e-163	-3.50186e-163	1.5534e-163	-7.94322e-164	7.01031e-163	6.96789e-164	-1.25773e-163	3.46176e-163	1.7925e-163	1.01568e-162	1.19732e-163	4.38202e-163	4.7066e-163	5.91907e-163	1.50879e-163	0
-3.42812e-163	-2.38279e-163	1.01679e-163	-2.62432e-163	-4.75322e-163	-5.47489e-163	-2.53178e-163	-1.49412e-162	-3.55004e-163	-7.94639e-163	1.90393e-163	1.01046e-163	4.82915e-163	-5.44825e-163	9.51437e-163	-3.62772e-163	-3.50186e-163	1.5534e-163	-7.94322e-164	7.01031e-163	6.96789e-164	-1.25773e-163	3.46176e-163	1.7925e-163	1.01568e-162	1.19732e-163	4.38202e-163	4.7066e-163	5.91907e-163	1.50879e-163	0
-3.42812e-163	-2.38279e-163	1.01679e-163	-2.62432e-163	-4.75322e-163	-5.47489e-163	-2.53178e-163	-1.49412e-162	-3.55004e-163	-7.94639e-163	1.90393e-163	1.01046e-163	4.82915e-163	-5.44825e-163	9.51437e-163	-3.62772e-163	-3.50186e-163	1.5534e-163	-7.94322e-164	7.01031e-163	6.96789e-164	-1.25773e-163	3.46176e-163	1.7925e-163	1.01568e-162	1.19732e-163	4.38202e-163	4.7066e-163	5.91907e-163	1.50879e-163	0
-3.42812e-163	-2.38279e-163	1.01679e-163	-2.62432e-163	-4.75322e-163	-5.47489e-163	-2.53178e-163	-1.49412e-162	-3.55004e-163	-7.94639e-163	1.90393e-163	1.01046e-163	4.82915e-163	-5.44825e-163	9.51437e-163	-3.62772e-163	-3.50186e-163	1.5534e-163	-7.94322e-164	7.01031e-163	6.96789e-164	-1.25773e-163	3.46176e-163	1.7925e-163	1.01568e-162	1.19732e-163	4.38202e-163	4.7066e-163	5.91907e-163	1.50879e-163	0
-3.42812e-163	-2.38279e-163	1.01679e-163	-2.62432e-163	-4.75322e-163	-5.47489e-163	-2.53178e-163	-1.49412e-162	-3.55004e-163	-7.94639e-163	1.90393e-163	1.01046e-163	4.82915e-163	-5.44825e-163	9.51437e-163	-3.62772e-163	-3.50186e-163	1.5534e-163	-7.94322e-164	7.01031e-163	6.96789e-164	-1.25773e-163	3.46176e-163	1.7925e-163	1.01568e-162	1.19732e-163	4.38202e-163	4.7066e-163	5.91907e-163	1.50879e-163	0
-3.42812e-163	-2.38279e-163	1.01679e-163	-2.62432e-163	-4.75322e-163	-5.47489e-163	-2.53178e-163	-1.49412e-162	-3.55004e-163	-7.94639e-163	1.90393e-163	1.01046e-163	4.82915e-163	-5.44825e-163	9.51437e-163	-3.62772e-163	-3.50186e-163	1.5534e-163	-7.94322e-164	7.01031e-163	6.96789e-164	-1.25773e-163	3.46176e-163	1.7925e-163	1.01568e-162	1.19732e-163	4.38202e-163	4.7066e-163	5.91907e-163	1.50879e-163	0
-3.42812e-163	-2.38279e-163	1.01679e-163	-2.62432e-163	-4.75322e-163	-5.47489e-163	-2.53178e-163	-1.49412e-162	-3.55004e-163	-7.94639e-163	1.90393e-163	1.01046e-163	4.82915e-163	-5.44825e-163	9.51437e-163	-3.62772e-163	-3.50186e-163	1.5534e-163	-7.94322e-164	7.01031e-163	6.96789e-164	-1.25773e-163	3.46176e-163	1.7925e-163	1.01568e-162	1.19732e-163	4.38202e-163	4.7066e-163	5.91907e-163	1.50879e-163	0
-3.42812e-163	-2.38279e-163	1.01679e-163	-2.62432e-163	-4.75322e-163	-5.47489e-163	-2.53178e-163	-1.49412e-162	-3.55004e-163	-7.94639e-163	1.90393e-163	1.01046e-163	4.82915e-163	-5.44825e-163	9.51437e-163	-3.62772e-163	-3.50186e-163	1.5534e-163	-7.94322e-164	7.01031e-163	6.96789e-164	-1.25773e-163	3.46176e-163	1.7925e-163	1.01568e-162	1.19732e-163	4.38202e-163	4.7066e-163	5.91907e-163	1.50879e-163	0
-3.42812e-163	-2.38279e-163	1.01679e-163	-2.62432e-163	-4.75322e-163	-5.47489e-163	-2.53178e-163	-1.49412e-162	-3.55004e-163	-7.94639e-163	1.90393e-163	1.01046e-163	4.82915e-163	-5.44825e-163	9.51437e-163	-3.62772e-163	-3.50186e-163	1.5534e-163	-7.94322e-164	7.01031e-163	6.96789e-164	-1.25773e-163	3.46176e-163	1.7925e-163	1.01568e-162	1.19732e-163	4.38202e-163	4.7066e-163	5.91907e-163	1.50879e-163	0
-3.42812e-163	-2.38279e-163	1.01679e-163	-2.62432e-163	-4.75322e-163	-5.47489e-163	-2.53178e-163	-1.49412e-162	-3.55004e-163	-7.94639e-163	1.90393e-163	1.01046e-163	4.82915e-163	-5.44825e-163	9.51437e-163	-3.62772e-163	-3.50186e-163	1.5534e-163	-7.94322e-164	7.01031e-163	6.96789e-164	-1.25773e-163	3.46176e-163	1.7925e-163	1.01568e-162	1.19732e-163	4.38202e-163	4.7066e-163	5.91907e-163	1.50879e-163	0
-3.42812e-163	-2.38279e-163	1.01679e-163	-2.62432e-163	-4.75322e-163	-5.47489e-163	-2.53178e-163	-1.49412e-162	-3.55004e-163	-7.94639e-163	1.90393e-163	1.01046e-163	4.82915e-163	-5.44825e-163	9.51437e-163	-3.62772e-163	-3.50186e-163	1.5534e-163	-7.94322e-164	7.01031e-163	6.96789e-164	-1.25773e-163	3.46176e-163	1.7925e-163	1.01568e-162	1.19732e-163	4.38202e-163	4.7066e-163	5.91907e-163	1.50879e-163	0
-3.42812e-163	-2.38279e-163	1.01679e-163	-2.62432e-163	-4.75322e-163	-5.47489e-163	-2.53178e-163	-1.49412e-162	-3.55004e-163	-7.94639e-163	1.90393e-163	1.01046e-163	4.82915e-163	-5.44825e-163	9.51437e-163	-3.62772e-163	-3.50186e-163	1.5534e-163	-7.94322e-164	7.01031e-163	6.96789e-164	-1.25773e-163	3.46176e-163	1.7925e-163	1.01568e-162	1.19732e-163	4.38202e-163	4.7066e-163	5.91907e-163	1.50879e-163	0
-3.42812e-163	-2.38279e-163	1.01679e-163	-2.62432e-163	-4.75322e-163	-5.47489e-163	-2.53178e-163	-1.49412e-162	-3.55004e-163	-7.94639e-163	1.90393e-163	1.01046e-163	4.82915e-163	-5.44825e-163	9.51437e-163	-3.62772e-163	-3.50186e-163	1.5534e-163	-7.94322e-164	7.01031e-163	6.96789e-164	-1.25773e-163	3.46176e-163	1.7925e-163	1.01568e-162	1.19732e-163	4.38202e-163	4.7066e-163	5.91907e-163	1.50879e-163	0
-3.42812e-163	-2.38279e-163	1.01679e-163	-2.62432e-163	-4.75322e-163	-5.47489e-163	-2.53178e-163	-1.49412e-162	-3.55004e-163	-7.94639e-163	1.90393e-163	1.01046e-163	4.82915e-163	-5.44825e-163	9.51437e-163	-3.62772e-163	-3.50186e-163	1.5534e-163	-7.94322e-164	7.01031e-163	6.96789e-164	-1.25773e-163	3.46176e-163	1.7925e-163	1.01568e-162	1.19732e-163	4.38202e-163	4.7066e-163	5.91907e-163	1.50879e-163	0
-3.42812e-163	-2.38279e-163	1.01679e-163	-2.62432e-163	-4.75322e-163	-5.47489e-163	-2.53178e-163	-1.49412e-162	-3.55004e-163	-7.94639e-163	1.90393e-163	1.01046e-163	4.82915e-163	-5.44825e-163	9.51437e-163	-3.62772e-163	-3.50186e-163	1.5534e-163	-7.94322e-164	7.01031e-163	6.96789e-164	-1.25773e-163	3.46176e-163	1.7925e-163	1.01568e-162	1.19732e-163	4.38202e-163	4.7066e-163	5.91907e-163	1.50879e-163	0
-3.42812e-163	-2.38279e-163	1.01679e-163	-2.62432e-163	-4.75322e-163	-5.47489e-163	-2.53178e-163	-1.49412e-162	-3.55004e-163	-7.94639e-163	1.90393e-163	1.01046e-163	4.82915e-163	-5.44825e-163	9.51437e-163	-3.62772e-163	-3.50186e-163	1.5534e-163	-7.94322e-164	7.01031e-163	6.96789e-164	-1.25773e-163	3.46176e-163	1.7925e-163	1.01568e-162	1.19732e-163	4.38202e-163	4.7066e-163	5.91907e-163	1.50879e-163	0
-3.42812e-163	-2.38279e-163	1.01679e-163	-2.62432e-163	-4.75322e-163	-5.47489e-163	-2.53178e-163	-1.49412e-162	-3.55004e-163	-7.94639e-163	1.90393e-163	1.01046e-163	4.82915e-163	-5.44825e-163	9.51437e-163	-3.62772e-163	-3.50186e-163	1.5534e-163	-7.94322e-164	7.01031e-163	6.96789e-164	-1.25773e-163	3.46176e-163	1.7925e-163	1.01568e-162	1.19732e-163	4.38202e-163	4.7066e-163	5.91907e-163	1.50879e-163	0
-3.42812e-163	-2.38279e-163	1.01679e-163	-2.62432e-163	-4.75322e-163	-5.47489e-163	-2.53178e-163	-1.49412e-162	-3.55004e-163	-7.94639e-163	1.90393e-163	1.01046e-163	4.82915e-163	-5.44825e-163	9.51437e-163	-3.62772e-163	-3.50186e-163	1.5534e-163	-7.94322e-164	7.01031e-163	6.96789e-164	-1.25773e-163	3.46176e-163	1.7925e-163	1.01568e-162	1.19732e-163	4.38202e-163	4.7066e-163	5.91907e-163	1.50879e-163	0
[truncated: 2,014 more rows]
