# Supplementary material for: A modified shuffled frog leaping algorithm with inertia weight
Source: Sci Rep. 2024 Feb 20;14:4146. doi: 10.1038/s41598-024-51306-1 (PMC11224354; doi:10.1038/s41598-024-51306-1)
Supplement: Supplementary file 1 — Supplementary Information. [file 41598_2024_51306_MOESM1_ESM.zip › data/F1/MSFLA_R_20.xls]

## Sheet: Sheet1
-2.2338	2.10414	-4.76603	-2.43659	-5.60843	0.821008	0.712995	1.47497	5.79162	4.13371	-2.27718	0.718673	6.93337	0.201717	5.28367	1.54701	-1.68498	2.79372	-1.73337	1.44533	1.53466	-2.27616	-3.59187	-2.99592	-3.53214	2.54436	-1.46572	1.08594	-5.56075	-4.2755	324.267
0.196817	-0.360323	-0.281874	0.125593	0.342876	-0.089214	-0.185549	0.0315397	-0.0780806	0.161758	0.197854	0.163549	0.369866	0.142018	0.131444	0.155666	0.120775	0.182707	-0.00677512	0.456154	0.00185308	-0.360988	0.0481667	0.212635	0.126773	-0.0149739	-0.0633689	-0.216753	0.205085	0.204021	1.3063
0.0479177	-0.0593483	0.0175522	0.0597766	0.0657517	-0.0125951	-0.0190422	0.0173139	-0.0541139	-0.0233663	0.0326122	-0.0606691	-0.0293201	0.0585481	0.0278103	0.00131871	0.0636095	-0.000895567	-0.00173777	0.0795616	-0.0495716	-3.86458e-05	-0.00344972	0.202303	-0.0572158	-0.0214242	-0.0127932	0.0189082	0.0230213	0.0485099	0.0890379
-0.00371383	-0.00632923	-0.000586164	-0.00581497	-0.00478164	5.67585e-05	0.00388622	-0.00062579	-0.00149941	-0.00387548	-0.000335569	-0.00993343	-0.00603721	0.00282155	-0.000616701	-0.00273035	0.00109599	0.000409783	-0.00520698	0.00675552	0.00425882	0.00588286	-0.000756189	-0.00142708	-0.00563695	-0.00384146	-0.00247072	0.000273159	0.0122283	0.00812974	0.000692475
-0.00149439	-0.000110706	0.000292263	0.000404414	-0.000572422	0.000245417	-0.00052402	-0.000686161	-8.80808e-05	-0.000208145	-0.0012216	0.000470539	0.00114815	0.000166963	0.000386144	0.000296263	-0.000720132	-0.000248235	-0.00084274	-0.000272255	-0.000937703	-0.00177132	2.88024e-05	-0.000693866	0.00113107	-7.48312e-05	-6.85954e-05	5.03692e-05	-0.000298675	-0.0010282	1.52778e-05
4.8926e-05	-2.33888e-05	2.30757e-05	0.000388028	-9.25517e-06	4.41405e-05	-8.91658e-05	-2.67565e-05	9.51666e-05	-0.000177445	2.09505e-05	-5.66715e-05	2.201e-06	-0.000168901	-0.00012069	4.66215e-05	6.05812e-05	-0.000182723	0.000142137	8.55263e-05	-3.23511e-05	5.9275e-06	-2.74939e-05	-0.000217322	-1.53206e-05	-2.675e-07	9.99323e-05	-7.20918e-05	8.96906e-05	-6.87136e-05	3.96032e-07
6.76119e-06	8.69388e-07	7.80768e-06	-8.91916e-06	9.43951e-06	3.49988e-06	1.29426e-06	1.412e-07	1.82745e-05	3.37845e-06	-3.8803e-06	-5.09603e-06	-4.09193e-06	1.04781e-06	3.46287e-06	2.31757e-05	2.45168e-05	-2.02702e-05	-1.42292e-05	2.19986e-05	5.53531e-06	5.63777e-07	-2.04242e-05	2.27647e-06	-8.50548e-06	7.2914e-06	-5.39703e-06	-5.63936e-06	6.32499e-07	-2.03123e-05	3.99445e-09
5.31914e-07	1.71038e-06	5.10593e-07	1.2059e-06	5.1358e-07	-1.41548e-06	6.29597e-07	2.90085e-06	-4.83417e-07	-1.99959e-07	1.1301e-06	1.72653e-06	-1.09953e-06	3.96981e-07	-6.39222e-07	7.60066e-07	2.6019e-07	-3.17792e-06	-7.05641e-07	1.03703e-06	2.37095e-06	-7.37132e-07	1.20426e-07	2.8513e-07	-1.00799e-06	-6.92969e-07	-4.28429e-07	9.26285e-07	1.55381e-06	2.24696e-07	4.58899e-11
7.42649e-08	1.60691e-07	-4.91689e-08	4.26638e-08	-3.03416e-08	7.43659e-09	5.13354e-08	-6.32439e-08	-1.38586e-08	1.05542e-07	5.52582e-08	-1.42645e-07	1.30417e-07	1.46171e-08	1.91433e-07	-1.61691e-08	1.03008e-08	-3.91259e-08	-2.05374e-07	4.83403e-07	-4.18165e-08	-2.18351e-07	-9.73256e-08	5.75856e-09	-2.82081e-07	4.49456e-08	2.39854e-07	-7.86914e-08	-6.56874e-08	-1.29533e-07	6.34878e-13
-1.13755e-07	-2.25299e-08	7.59703e-09	-3.63863e-10	1.07097e-08	1.6388e-08	-2.17857e-09	-9.13281e-09	9.46244e-10	-2.75065e-09	-2.25732e-09	1.14073e-08	2.85189e-09	-5.88949e-09	-6.39711e-09	-1.18197e-08	-4.12437e-09	5.10907e-10	1.50665e-08	3.50098e-08	-3.15058e-08	-7.08048e-09	1.14357e-09	2.6162e-08	-6.84162e-09	-1.06552e-08	-2.43556e-08	-1.55183e-08	1.38145e-08	-2.81641e-08	1.9521e-14
2.13363e-09	-3.25014e-09	4.7175e-10	3.61527e-09	2.32203e-09	4.79139e-09	3.11214e-10	5.39175e-10	-1.58279e-11	-2.74914e-09	-1.75308e-09	-2.32195e-10	6.52876e-11	-1.07935e-09	-1.28671e-10	6.71479e-09	2.53117e-10	-7.59808e-10	-4.84137e-10	-2.003e-09	8.78882e-10	2.1705e-09	-2.22427e-09	-4.86113e-10	-5.03229e-10	2.82402e-10	-6.24567e-09	-1.54938e-10	-4.03526e-09	-2.69715e-09	1.92583e-16
2.14276e-10	-1.09677e-10	5.00804e-12	-9.96988e-11	-3.8052e-10	-4.69251e-10	4.45967e-10	-1.5443e-10	-7.99204e-11	-1.53696e-10	-2.27695e-10	-1.33192e-10	-2.18946e-10	1.52949e-10	3.53235e-10	1.2272e-10	-8.75696e-11	-7.5402e-11	-2.66492e-11	-3.99527e-10	9.11309e-10	-6.19759e-10	-4.82904e-11	-1.47098e-10	1.36307e-10	-4.89023e-10	-1.67748e-10	1.01373e-10	3.95172e-10	-1.65164e-12	2.83094e-18
-6.0444e-11	1.87569e-11	-3.18615e-11	-2.69999e-11	-1.37059e-10	-2.80334e-12	-2.91265e-11	-2.88746e-11	-1.22087e-10	-8.04834e-11	8.05961e-11	5.36526e-11	8.26855e-12	-6.21251e-11	5.92546e-12	5.28745e-11	-1.53773e-12	-8.37535e-11	5.6881e-11	2.5763e-11	-3.00084e-11	-9.09494e-12	3.34011e-12	-2.73992e-11	-9.87655e-12	-1.40851e-10	2.9095e-11	-1.60767e-11	6.50925e-11	3.03829e-11	1.02604e-19
2.19188e-12	-3.47598e-13	3.29394e-12	-4.74488e-12	3.313e-12	1.55931e-13	-7.46021e-13	-2.97482e-13	-9.4006e-13	3.52085e-13	-9.88007e-13	-1.82807e-12	3.09085e-12	-1.04509e-12	-3.29436e-12	6.15672e-13	6.42588e-12	1.02514e-11	1.20489e-11	-6.09066e-15	-6.12144e-12	-1.67226e-12	4.15531e-13	-5.0656e-12	-4.01754e-12	-2.06759e-13	-3.61253e-12	-7.00489e-13	5.71668e-12	3.23703e-13	4.97309e-22
1.31939e-12	-1.36881e-13	4.87253e-13	-6.51541e-13	-2.51061e-14	-1.43149e-13	3.21694e-13	3.90674e-15	-1.00229e-13	7.51143e-13	9.96621e-14	5.81379e-13	4.38864e-13	2.31778e-13	3.04729e-13	-3.98464e-13	4.06395e-13	-6.10581e-13	6.27673e-14	-3.64244e-13	2.8924e-13	-2.06737e-14	7.82804e-13	5.97508e-13	1.27595e-12	2.00978e-13	1.14084e-13	5.60315e-14	-1.45799e-13	3.55013e-13	7.52658e-24
6.49188e-15	-1.09101e-13	3.06299e-14	1.86903e-14	4.15584e-14	-7.0516e-14	1.44927e-15	-5.09946e-16	-7.72724e-14	-3.57861e-14	-7.3712e-15	-3.09145e-14	-4.53761e-14	8.92005e-14	-5.20228e-14	-1.45504e-14	1.62249e-14	-1.95246e-14	1.23537e-13	6.39828e-14	-7.49805e-14	4.19902e-14	-3.06757e-14	-8.78259e-15	5.62422e-15	3.11848e-14	-2.2935e-13	1.78664e-15	-5.61344e-14	7.84385e-14	1.32446e-25
1.08983e-14	-3.85957e-15	-5.16021e-16	-2.11344e-15	-2.27149e-15	-2.43839e-15	-3.75648e-15	6.85174e-15	1.59817e-15	5.37475e-15	-2.44308e-15	-2.91596e-15	-1.56626e-15	8.46122e-15	-4.65375e-15	-1.78665e-14	-8.37581e-15	9.8742e-15	-6.68653e-16	3.99902e-15	-4.91729e-15	5.97803e-15	-5.65864e-15	1.31542e-14	-2.6347e-15	-3.20076e-15	-1.86549e-15	2.91532e-15	-2.02593e-15	-1.0009e-14	1.2539e-27
1.79018e-15	-1.06422e-16	-4.41985e-16	5.78415e-16	-5.02514e-17	2.38612e-16	2.19376e-15	1.76853e-17	1.5772e-15	8.92137e-16	-2.21856e-15	-8.00833e-16	-6.59724e-16	1.66499e-15	3.18928e-15	1.11839e-16	-7.81211e-17	5.16404e-16	-7.84013e-16	-1.01171e-16	4.86668e-17	4.62642e-16	4.08454e-17	2.95272e-15	4.95752e-16	-9.07774e-16	-3.5158e-16	1.44949e-16	-4.16042e-16	-7.61306e-17	4.20842e-29
-8.75203e-17	-8.77104e-17	-2.0239e-18	-3.52479e-17	1.23055e-17	4.54587e-17	6.90777e-17	1.86559e-16	1.80752e-16	-1.3143e-16	4.31741e-17	8.087e-18	-1.62991e-17	1.54466e-16	3.56804e-17	9.98417e-17	1.49778e-16	-9.96975e-17	1.61815e-17	2.77397e-16	-1.23351e-16	5.72217e-17	2.07654e-16	4.24055e-17	1.3169e-17	-2.95276e-17	2.42436e-17	-1.04057e-17	-2.78303e-17	2.84911e-18	3.21151e-31
2.25954e-18	1.41229e-18	-2.53421e-17	-7.76221e-19	-1.73757e-18	-1.73538e-18	-4.73353e-18	6.77981e-19	8.44384e-19	1.72266e-17	7.75922e-19	6.09948e-21	3.27461e-17	-3.36425e-17	-9.78796e-18	-4.9489e-18	1.85374e-17	-2.41142e-17	6.20509e-18	1.78449e-17	-4.26763e-20	-3.00327e-19	1.12857e-17	-5.40406e-18	-2.53716e-17	5.15647e-18	-1.65325e-17	1.46125e-18	-8.77142e-18	-6.92466e-18	5.8107e-33
-7.23855e-19	-2.0532e-18	-7.22361e-19	3.86985e-18	-6.47096e-19	-3.18331e-19	8.04307e-19	-2.66561e-19	-2.78009e-19	-3.52599e-19	7.70364e-19	2.24558e-18	-7.7196e-19	4.93208e-18	6.4828e-19	1.50265e-18	1.08622e-18	-1.4404e-18	-1.62474e-18	1.03909e-18	-2.29915e-18	-5.55062e-18	-4.23617e-19	2.28574e-18	-1.16261e-18	6.04533e-19	-2.28272e-18	5.39336e-18	1.40498e-18	-1.25962e-19	1.41392e-34
6.32197e-19	-3.43127e-20	-7.76071e-20	-9.72228e-20	-1.74824e-19	-2.05498e-19	1.86122e-19	-1.64967e-19	8.99605e-20	3.48794e-19	1.07316e-19	8.23514e-20	3.78449e-19	-3.27103e-20	-3.12775e-20	2.56257e-19	-5.76719e-19	5.67793e-20	-7.48725e-20	-1.70017e-19	8.69323e-20	4.22535e-19	-6.64334e-19	3.03962e-19	-4.13944e-19	6.01065e-19	1.45447e-19	3.32259e-21	2.95607e-19	-8.62418e-20	2.64874e-36
-1.28776e-20	2.71327e-20	1.95029e-20	-1.03492e-20	-1.59754e-20	4.53329e-20	-1.1597e-20	-3.05167e-21	4.14354e-20	-1.81093e-20	9.13908e-20	4.64992e-20	-1.6037e-20	-7.23915e-21	2.10112e-20	3.58795e-20	2.84512e-20	-4.35355e-21	8.91526e-21	-5.36331e-21	-8.46433e-21	5.33564e-21	2.24951e-20	9.4752e-21	-8.76569e-20	-1.76341e-21	2.08147e-21	-3.19851e-20	1.30777e-20	4.57354e-20	3.10508e-38
-3.24767e-21	-1.46159e-21	-7.64376e-22	3.26659e-21	1.84703e-21	1.33436e-22	7.48003e-22	-8.88851e-22	1.52501e-21	6.98897e-23	-2.37717e-21	9.70131e-21	9.60331e-23	2.10081e-22	-7.08343e-21	-3.80276e-21	1.3285e-21	3.94392e-21	3.71626e-21	6.19895e-23	-2.37057e-21	2.06986e-21	-2.47733e-21	1.42126e-21	-2.56184e-21	3.09103e-22	-2.70119e-23	-2.00625e-21	-4.31352e-22	-8.45238e-21	3.27012e-40
-1.22772e-23	1.78327e-22	-2.20046e-22	-6.38102e-22	-6.29185e-22	-1.211e-22	-4.47971e-23	-2.0483e-23	1.91804e-22	-5.03518e-23	2.74691e-22	-2.45573e-22	6.7839e-22	3.4282e-22	5.71582e-23	6.55122e-23	-8.89726e-22	1.19623e-22	8.82146e-22	-5.51171e-22	4.51573e-22	-1.04915e-22	-7.18951e-23	-8.12051e-23	-1.66748e-23	5.28081e-22	8.84544e-23	3.5556e-22	-3.8302e-23	-7.39097e-23	4.1958e-42
7.49666e-23	5.12196e-23	4.77877e-23	-8.93355e-24	1.35674e-23	-3.09087e-23	-2.31091e-23	-7.36243e-23	-1.60713e-22	-1.5239e-22	-1.63688e-23	-1.15098e-23	1.46535e-23	5.67807e-23	-3.99011e-23	2.27217e-23	-4.86449e-23	-1.6773e-23	1.39408e-22	1.96181e-23	-3.59186e-23	-7.00531e-23	4.93723e-23	-5.59095e-23	-6.46845e-24	-4.32779e-26	9.5995e-24	5.67314e-23	-1.27763e-22	5.15794e-23	1.29264e-43
7.37926e-24	8.55811e-25	-6.06477e-24	5.75298e-25	1.42909e-23	-3.07976e-24	1.99775e-24	9.45605e-24	-3.43837e-25	1.22002e-24	2.54048e-25	1.68842e-24	2.58266e-23	1.94873e-24	-3.37231e-24	-6.26489e-24	-1.6903e-23	1.67472e-24	-9.76748e-24	4.24689e-24	-3.01973e-24	-2.31953e-24	-1.26455e-24	5.65581e-24	-4.94312e-24	1.71542e-24	5.44783e-24	8.4245e-24	3.89384e-25	-5.13526e-25	1.70386e-45
-4.7767e-26	-6.24986e-25	-1.05584e-24	4.72855e-25	-1.57432e-26	8.83128e-25	-1.61681e-27	-1.37424e-25	2.41338e-25	-2.05573e-25	-3.77779e-25	7.50134e-26	-6.99803e-25	3.36062e-26	8.06138e-26	-4.93261e-26	1.0237e-24	-3.94527e-25	1.71563e-26	-1.47058e-24	4.21922e-25	1.1155e-24	1.04091e-24	1.20524e-25	-5.05344e-25	-6.32477e-25	-4.98716e-25	1.35956e-25	-1.4123e-25	-5.58601e-26	1.01115e-47
5.16669e-26	-1.09104e-25	5.98962e-27	-9.01897e-27	-1.03657e-25	2.55462e-26	1.41154e-27	-9.9257e-26	6.18491e-26	1.9566e-25	6.39658e-26	-1.3609e-25	-1.17796e-25	-1.54958e-26	2.0478e-25	-3.06161e-25	6.16939e-26	2.04977e-26	1.04837e-25	-2.0008e-25	4.79444e-26	-1.35553e-25	1.52068e-25	-1.45348e-25	-3.0528e-26	-4.40002e-26	-5.34661e-26	-7.06925e-26	7.04097e-26	1.07262e-25	3.97808e-49
-1.63601e-27	-1.92198e-27	1.3902e-26	1.76483e-27	-2.87692e-27	7.44425e-27	-1.88546e-26	3.78905e-26	3.30249e-28	-1.72541e-26	3.68075e-27	-9.11202e-27	-1.40039e-26	-4.61192e-27	-6.4133e-27	-1.08434e-26	-5.16061e-27	-1.36005e-27	-7.53275e-27	-1.77152e-27	9.98239e-27	-1.80669e-27	-3.04442e-27	-6.60559e-27	-2.97531e-26	1.01054e-26	3.09256e-27	1.4131e-26	2.2047e-26	6.39951e-27	4.79593e-51
-1.67597e-27	1.0434e-27	-6.27368e-28	3.96612e-28	-1.2075e-27	4.78297e-28	5.32749e-28	5.51266e-28	-1.94348e-27	-7.65103e-29	-1.94384e-27	3.42059e-28	3.38284e-28	2.43104e-27	6.72289e-28	-1.11273e-27	2.6149e-28	2.94026e-27	-1.41331e-28	-1.72251e-28	1.33038e-27	1.91071e-27	1.14309e-27	3.34166e-28	1.77093e-28	5.32628e-29	2.81027e-28	-2.55211e-29	2.71666e-28	-3.80438e-29	3.79073e-53
7.41839e-31	1.39884e-28	1.47608e-28	2.98065e-29	6.09777e-29	-8.75942e-30	-1.6545e-28	-1.33362e-29	2.43131e-29	2.13103e-28	-5.60524e-28	-1.39009e-28	-8.88226e-29	2.22539e-28	-2.23274e-28	-5.88534e-30	3.09936e-29	-8.66522e-29	7.64204e-29	1.64406e-28	3.37111e-29	1.299e-30	1.81647e-29	-4.37851e-29	-1.49298e-29	2.40019e-29	3.97746e-29	5.15795e-29	5.41429e-29	-3.5752e-29	6.1438e-55
-7.4595e-30	3.89241e-29	1.64684e-29	6.16071e-30	1.53981e-30	-1.27953e-29	-3.76038e-30	1.18753e-29	1.40311e-29	-2.29738e-30	4.2806e-30	-2.28331e-29	-4.01244e-30	4.98936e-30	2.10801e-29	-2.27158e-29	6.76736e-30	-5.4267e-30	-1.73022e-29	3.83861e-30	-1.48856e-30	5.44264e-29	-1.06156e-29	1.08314e-29	-1.25682e-29	-1.33389e-30	2.26487e-29	4.58673e-30	-5.97713e-30	-3.90786e-30	8.27288e-57
-2.50116e-30	-1.52757e-30	-7.62609e-30	7.71721e-31	4.30995e-30	5.27291e-30	-1.97711e-30	1.74552e-30	-2.0324e-30	4.47361e-30	6.21882e-31	7.35606e-31	4.11504e-30	2.48109e-30	2.8928e-30	5.41503e-33	-2.39586e-30	9.30531e-33	-4.37417e-30	1.11841e-30	2.80937e-30	-3.47247e-30	-7.78007e-31	5.36218e-30	-5.07817e-31	4.70532e-31	2.01888e-30	-1.32468e-31	1.43141e-30	-5.16597e-31	2.59528e-58
-3.3673e-31	2.4464e-31	-6.92191e-31	-1.12378e-31	-1.25926e-31	2.91727e-31	-4.36254e-31	3.7187e-31	5.94758e-31	1.68223e-31	-1.2566e-31	-1.62242e-32	8.81147e-32	-1.5871e-31	-4.6739e-31	-5.09369e-32	-1.3522e-31	6.38058e-32	-5.44516e-31	3.9847e-32	1.38443e-31	-2.06983e-31	8.67456e-32	2.53601e-31	-1.75648e-32	2.02028e-31	5.36807e-31	4.89012e-31	-4.43946e-31	-1.25906e-31	2.9823e-60
-2.62501e-32	-6.22009e-32	-2.47601e-32	2.36458e-33	-7.62718e-32	2.3048e-32	-6.75244e-32	9.0947e-33	-2.66419e-32	8.89606e-33	-5.03995e-33	-1.19599e-32	-1.50955e-32	-4.37955e-33	4.25542e-33	1.08693e-34	4.30668e-33	-3.5602e-33	6.7208e-33	5.8693e-32	9.25608e-33	5.94957e-33	5.46768e-33	-6.88261e-32	-5.25532e-36	5.66414e-33	-2.20028e-33	1.30988e-32	7.6649e-33	4.71181e-32	2.82867e-62
-6.53386e-33	1.89573e-33	6.86845e-33	-9.90564e-34	3.94075e-33	2.23987e-34	6.79329e-33	2.44936e-33	-3.61871e-34	-7.26717e-34	-5.20577e-33	-1.59328e-33	5.07949e-33	4.24843e-33	-5.32192e-33	-3.25677e-33	-3.09247e-33	-1.11157e-33	1.75753e-33	-7.9301e-33	6.99053e-34	-2.23423e-33	4.69442e-33	1.06974e-32	-4.03085e-33	2.52285e-34	-9.75434e-35	-8.89229e-33	4.89112e-33	-7.1005e-33	6.63709e-64
-1.84642e-34	1.11826e-33	4.69929e-34	-1.87408e-34	5.57767e-34	5.0926e-34	1.05325e-33	7.61061e-35	6.18886e-34	4.16518e-34	3.05263e-34	9.80773e-34	7.8885e-36	6.45924e-34	4.90779e-34	-9.40376e-34	-2.36058e-33	-5.60368e-34	-5.17166e-35	-3.1945e-34	2.80277e-34	-2.30223e-34	-1.53844e-34	-3.05121e-33	-1.2959e-35	-3.6376e-34	2.33045e-34	-1.66808e-34	-1.28026e-34	-7.41917e-34	2.26178e-65
1.20754e-34	-2.67814e-34	-1.08255e-34	8.65196e-35	-8.4932e-35	2.56782e-35	-3.49921e-35	-7.90139e-35	2.97153e-35	3.90321e-35	-1.22543e-34	1.0082e-34	5.40187e-35	-6.52078e-36	5.47716e-35	-1.13342e-34	6.47629e-35	4.64908e-35	-2.06849e-35	-2.60716e-35	2.53498e-36	1.07269e-34	-1.46442e-35	3.46252e-35	-7.32037e-35	5.79604e-36	7.09933e-36	-1.64955e-35	1.92767e-34	4.54127e-35	2.32572e-67
1.70423e-36	-8.65296e-36	-1.51016e-36	3.48509e-36	-2.53387e-36	1.11907e-36	1.40723e-36	5.65839e-36	1.21792e-36	4.08807e-36	4.00859e-36	7.37904e-36	-8.15313e-36	3.2124e-36	-3.48621e-36	1.49838e-36	8.81461e-36	5.23709e-36	3.8889e-36	-4.08981e-36	-4.44901e-35	-7.31133e-36	-8.88257e-37	1.56213e-35	1.2304e-36	-4.86779e-36	-3.41885e-36	-4.83538e-36	-4.20787e-37	-3.18118e-36	2.79897e-69
-3.77814e-37	7.86595e-37	-8.74919e-37	2.34352e-37	2.34695e-37	7.44296e-37	-1.05565e-36	5.4281e-37	-6.65919e-37	1.18034e-37	-8.84006e-37	-1.1778e-37	3.26942e-37	2.4161e-36	-1.16639e-36	-9.48416e-38	-5.01961e-37	2.69858e-37	-1.77535e-36	-2.8737e-37	-5.51527e-37	6.43372e-37	7.83434e-38	5.29669e-38	-6.44392e-37	2.51064e-37	-7.78303e-37	-9.0073e-37	5.34463e-37	-5.17684e-37	1.89019e-71
-8.57976e-38	-3.61017e-38	-1.34331e-37	-3.4881e-38	-7.2781e-38	1.05345e-37	4.09951e-38	-9.80071e-38	3.64791e-38	8.05535e-39	1.13569e-37	1.33788e-37	1.04638e-37	1.24388e-38	8.31197e-38	-2.26124e-37	-1.22535e-37	7.43967e-38	5.0324e-38	-1.44352e-37	1.431e-37	8.50861e-38	1.69475e-37	9.02612e-38	-1.05286e-38	3.38583e-38	1.36744e-37	7.45011e-38	5.47023e-38	1.24283e-38	2.94103e-73
1.63971e-38	1.3244e-38	3.90652e-39	-4.0021e-39	6.04972e-39	-1.16048e-39	-2.74286e-38	-1.35708e-38	2.28765e-38	-1.18091e-39	7.4896e-39	2.2611e-39	-2.90932e-38	1.5874e-38	1.45066e-38	-1.86709e-38	-2.21076e-38	1.19851e-38	6.62933e-39	3.98228e-38	9.8128e-39	-8.37376e-39	-4.06763e-40	9.46414e-39	4.68183e-39	2.14611e-38	-1.93662e-38	1.97907e-39	-4.6228e-39	3.79483e-39	7.10895e-75
4.52481e-40	7.42675e-40	2.2872e-40	-1.39381e-39	-2.12632e-39	7.72095e-40	2.20812e-40	-1.61275e-39	6.95491e-40	2.7933e-39	2.84184e-39	3.1377e-39	1.68136e-39	-3.38424e-39	4.66291e-41	3.11611e-40	1.75677e-39	-2.2867e-39	1.70137e-39	2.79881e-40	1.29406e-40	9.96614e-40	6.96823e-40	7.24212e-40	5.52867e-40	-2.68881e-39	1.00029e-39	7.92219e-42	5.42364e-41	6.89131e-40	7.34274e-77
3.08646e-40	-1.52388e-40	-1.74216e-40	1.99821e-40	1.03247e-40	-3.96612e-40	-1.64123e-40	-9.62931e-41	5.56954e-41	-3.91254e-41	4.08219e-41	-8.3598e-41	-1.69119e-40	-4.16256e-41	-8.33139e-42	-2.68128e-40	-5.63845e-40	2.7428e-40	8.49851e-41	-3.35718e-40	9.77211e-41	3.65712e-41	6.80294e-41	-3.00394e-40	-1.17851e-40	4.24047e-40	-5.28759e-41	1.61071e-40	3.99294e-41	-4.92307e-42	1.35141e-78
3.42385e-41	-9.67517e-42	1.47529e-41	6.70473e-42	9.0438e-42	-8.92985e-42	1.18416e-41	-5.28381e-41	-8.02495e-42	6.97751e-41	-3.48832e-41	1.8785e-42	-2.4591e-41	-1.02129e-41	-8.55013e-42	1.55933e-41	-2.01374e-41	1.91934e-41	2.07991e-41	4.41514e-41	-2.76428e-41	-5.58717e-42	2.11048e-41	-3.54992e-42	-1.06661e-41	-1.08186e-40	1.39082e-41	3.25341e-42	-2.63441e-41	4.303e-41	3.07776e-80
-9.29838e-43	3.03903e-42	8.90207e-43	1.74418e-42	-5.56009e-42	-3.21294e-43	3.7856e-42	-8.62864e-43	3.34229e-42	5.74658e-43	-5.0849e-42	2.00833e-42	-9.94877e-43	1.47886e-42	1.61225e-42	-3.71642e-43	2.93219e-42	-8.11304e-42	2.72101e-42	-8.05117e-43	5.3216e-43	1.54765e-42	-5.83041e-42	-2.43352e-42	3.15424e-42	3.64835e-42	-3.13026e-42	1.45338e-42	8.45586e-43	3.99418e-42	2.84238e-82
-1.15543e-44	-1.85813e-43	-6.38003e-44	3.8412e-43	1.0773e-43	5.98931e-43	-5.02551e-43	9.42388e-44	-4.11511e-43	1.19283e-44	2.90328e-43	5.10535e-43	1.80431e-43	-4.53258e-43	-1.61601e-43	-2.63356e-44	-1.41906e-43	-1.01903e-43	6.52576e-44	3.32393e-43	-3.61859e-44	6.66354e-44	-2.82627e-43	-8.04731e-43	-2.91266e-43	3.25175e-44	-3.26017e-43	7.0696e-44	1.33645e-43	2.11171e-45	2.6908e-84
2.47428e-44	-7.53577e-44	-3.82576e-44	1.87817e-44	1.46256e-44	-1.47105e-43	-8.01678e-45	1.39374e-44	7.36937e-44	-2.34775e-44	-5.25476e-44	5.85935e-44	2.21091e-44	-4.82677e-44	-7.65697e-44	1.05748e-44	-5.75418e-44	-1.5235e-45	1.65662e-44	8.68777e-45	-1.69311e-44	-2.59281e-44	2.04255e-44	-4.50226e-44	-7.58635e-45	6.03026e-44	3.05256e-44	4.95888e-45	-1.18042e-44	6.60126e-44	6.74033e-86
-4.93696e-46	-5.2842e-46	-6.28046e-45	-7.26959e-45	1.10565e-44	-1.46795e-44	-2.69507e-45	-1.00285e-45	-2.29316e-45	4.97251e-45	7.96558e-46	8.8956e-45	-5.01805e-45	3.98828e-46	1.06412e-45	-1.55034e-45	-6.98244e-45	3.01655e-45	2.28588e-44	3.93523e-45	-3.12352e-45	-4.16414e-45	-1.35178e-44	-8.2334e-45	2.90169e-45	2.29091e-45	2.13749e-45	-4.30299e-45	-8.39797e-46	-2.71071e-45	1.49573e-87
-4.8129e-46	4.93802e-46	-1.52908e-45	-2.28586e-46	1.92944e-46	4.93435e-46	-2.15366e-45	-3.26316e-47	2.60992e-46	-2.59167e-47	-3.84306e-46	-8.38105e-46	1.16509e-46	4.13455e-46	9.72719e-46	-3.84378e-47	7.30758e-46	8.19277e-46	-1.61885e-46	-1.1987e-46	-4.5287e-46	-5.20677e-46	4.13461e-46	-2.52486e-45	-5.58769e-46	-1.05697e-45	-3.21411e-46	-1.70878e-45	7.76492e-47	-1.68739e-45	2.54107e-89
-1.05744e-46	-3.42341e-47	2.73097e-47	6.78834e-47	-4.7666e-47	2.05313e-47	1.4779e-46	2.46129e-46	3.92759e-47	3.74007e-47	1.1408e-46	-2.62836e-47	-6.40273e-47	1.36918e-46	-2.35736e-46	-3.80845e-47	-9.73281e-47	-6.76514e-49	2.75417e-46	1.40329e-46	-1.48373e-46	-6.41192e-47	6.70599e-47	2.34958e-46	4.29685e-47	-4.83856e-47	-2.01327e-47	5.5541e-48	-1.71884e-47	-1.30458e-46	4.12123e-91
-1.26021e-47	1.45376e-47	1.06825e-48	-5.11903e-48	-2.79323e-48	5.46002e-48	-1.42315e-48	-7.76162e-48	-7.16936e-48	-1.63181e-47	1.69566e-47	-5.61112e-48	-6.63192e-48	5.86962e-48	3.14519e-48	2.728e-48	-2.26641e-48	9.92876e-48	4.40885e-48	1.4466e-48	4.94512e-48	-4.97887e-48	1.93824e-48	4.04511e-48	-9.8811e-49	1.46268e-47	-8.52151e-48	4.00899e-49	-1.58264e-48	-4.64995e-48	1.73627e-93
-1.55046e-48	9.83798e-49	2.85933e-49	-2.13285e-48	8.42157e-49	-1.45234e-48	-3.98155e-49	-5.96578e-49	-1.05947e-48	-1.69548e-48	9.62374e-49	-1.27183e-48	1.96369e-48	3.02824e-48	1.69635e-48	2.07858e-49	1.38553e-48	4.29062e-50	1.45557e-49	8.6766e-49	2.50556e-49	2.20792e-49	-2.25056e-49	-3.48641e-48	-6.29383e-49	1.03684e-48	2.55553e-48	6.64045e-50	-4.42588e-48	3.36931e-48	8.77832e-95
-6.30467e-50	4.40261e-50	-1.49252e-49	7.97191e-50	-1.39294e-49	1.72719e-49	7.93482e-50	-7.33444e-50	7.59958e-50	1.5198e-49	4.96381e-50	-1.21674e-49	1.27092e-49	-1.39521e-49	-7.54622e-50	3.66997e-50	-5.09748e-50	-1.55287e-49	-1.66758e-49	-1.64956e-50	3.97135e-50	1.52774e-49	1.79369e-49	-3.24096e-50	6.67023e-50	1.21965e-49	-9.56958e-50	4.42309e-50	2.95435e-49	8.75821e-50	4.22581e-97
-1.82651e-50	1.37558e-50	-3.88206e-50	2.81888e-51	2.57482e-51	2.90859e-50	-9.79403e-51	5.10006e-51	-1.64107e-50	3.37277e-51	-1.10714e-50	2.70239e-50	1.34764e-50	-1.19853e-50	3.68097e-50	3.55128e-51	-1.21503e-50	1.34526e-50	-4.11181e-50	2.22302e-50	3.01626e-51	2.83512e-50	1.42642e-50	1.06633e-50	-4.0729e-51	1.27608e-50	-8.16439e-51	3.09701e-50	5.78729e-51	1.563e-50	1.09653e-98
1.83526e-52	2.08669e-51	-1.06832e-51	-1.33445e-51	-5.32324e-52	1.52305e-51	-1.57592e-51	4.31305e-51	4.02516e-51	1.7914e-51	-2.3574e-51	8.1077e-52	-3.53841e-51	-1.69811e-51	1.52215e-51	-2.31378e-51	-1.83015e-51	5.93864e-51	2.60028e-52	-3.10579e-51	-9.89065e-52	3.32801e-51	1.97208e-51	-1.78886e-51	-1.67126e-51	-2.13908e-51	-2.53065e-51	-1.65694e-51	5.01019e-51	-1.23927e-51	1.90329e-100
-1.02598e-53	2.65557e-52	2.55184e-52	3.58423e-52	-1.55586e-52	3.60963e-53	-2.00896e-52	-1.78504e-52	6.57387e-53	7.23108e-52	2.06991e-52	5.82003e-52	6.30499e-53	-8.59752e-54	6.61064e-53	-1.46411e-52	-2.64202e-52	-3.03504e-52	1.81094e-52	-2.02013e-52	1.8607e-52	-8.00142e-52	3.17006e-52	-9.1253e-52	1.17968e-52	1.62958e-52	-8.60514e-53	-2.42913e-52	3.24712e-53	-3.73657e-53	3.25349e-102
7.46229e-53	8.15993e-55	1.1296e-53	6.27149e-53	6.13953e-53	1.10308e-52	4.95634e-53	4.5929e-53	1.58005e-53	4.62519e-53	4.12301e-53	1.9079e-53	2.62003e-53	2.26896e-53	1.56911e-53	-1.5328e-52	-1.86307e-53	5.02354e-53	-2.32056e-54	-4.18146e-53	5.4469e-53	1.15435e-52	-6.60928e-54	-9.05288e-54	5.17391e-53	1.8202e-53	-1.19546e-53	1.34413e-53	-5.12348e-53	3.374e-53	8.76657e-104
-1.4685e-54	1.99342e-54	-3.29264e-54	-1.78517e-54	6.96686e-54	-6.69199e-54	-1.1673e-54	-2.27777e-55	3.66938e-54	-2.54542e-54	-2.66191e-54	-1.68911e-54	-2.66678e-54	-1.6686e-54	1.02805e-53	-3.75328e-54	-7.90497e-54	9.03328e-54	9.09663e-55	-2.2993e-55	-1.35934e-54	-2.227e-54	1.37229e-54	-9.62748e-54	3.65832e-54	6.30957e-55	-2.16054e-54	1.22844e-54	1.09777e-53	-3.79364e-55	6.61407e-106
3.95673e-56	8.0625e-55	3.96632e-55	8.65524e-55	5.98664e-56	8.30706e-55	-2.2074e-55	-2.77976e-55	2.37275e-55	-1.8181e-55	-2.70216e-55	-1.96013e-55	-4.78898e-56	-1.95681e-55	2.35807e-54	1.0223e-54	-1.851e-56	-5.84302e-56	5.80342e-55	4.15107e-55	-7.78652e-56	5.92963e-55	6.91569e-56	2.18737e-55	2.75799e-56	-5.23321e-56	6.10078e-55	-2.28833e-55	-2.04704e-55	7.46495e-55	1.1175e-107
-3.15231e-57	2.18473e-57	-1.14218e-55	-1.2965e-55	-1.5323e-55	-3.69873e-56	-1.30831e-56	1.1912e-55	1.0039e-56	-5.29969e-56	1.35518e-55	-1.22535e-55	1.474e-55	-1.89783e-55	3.09916e-56	-5.92012e-57	2.35038e-56	2.67567e-55	3.2462e-57	-1.006e-56	7.7138e-57	-7.18474e-56	-5.03128e-56	-1.05587e-55	8.30982e-56	1.46692e-56	1.11374e-55	1.19214e-56	1.31558e-55	-1.60267e-55	3.17924e-109
1.60393e-56	9.73674e-58	5.89554e-57	3.36715e-57	-8.99015e-57	-1.31188e-56	-2.31067e-56	3.81549e-56	4.66254e-57	-2.72037e-56	-1.29644e-57	2.91445e-57	-3.16513e-57	-5.71218e-57	-1.65595e-57	3.35338e-57	9.71867e-57	7.76152e-57	-2.64577e-58	-1.14754e-56	1.15153e-57	1.37621e-56	-4.5735e-57	1.73701e-56	-8.43389e-57	-6.30919e-57	1.2703e-56	6.47328e-57	3.59864e-57	5.26037e-57	4.53017e-111
-8.90198e-58	1.09368e-57	5.66704e-59	-5.67971e-58	7.64859e-58	2.41581e-58	-7.71843e-58	-1.80516e-58	1.74535e-58	1.79798e-57	1.31952e-57	6.70983e-58	-6.46635e-58	3.84403e-58	1.4837e-57	-3.61327e-58	-2.79315e-58	7.77732e-58	-9.42541e-58	-1.56288e-57	4.0731e-58	-1.85408e-58	2.0257e-58	-4.68656e-58	-1.51046e-57	-6.40214e-58	3.21257e-58	1.84458e-57	-8.4951e-58	-5.9216e-58	2.36826e-113
4.57377e-58	1.99929e-58	6.87009e-59	1.1449e-58	1.8334e-58	-1.6571e-58	-8.43351e-59	1.12248e-58	8.12231e-60	4.30047e-59	5.15899e-59	-2.81438e-60	1.00093e-58	-2.85848e-58	1.31252e-59	4.90952e-59	9.77933e-59	-2.15021e-58	-6.13033e-58	6.92846e-60	-3.55629e-59	-8.31566e-59	4.01527e-59	-3.25076e-59	1.27555e-58	-1.92921e-58	-1.16114e-59	8.60838e-59	1.99728e-59	-1.44546e-58	9.71504e-115
1.77773e-60	1.14634e-59	-3.44246e-59	-1.67476e-60	-1.84996e-59	2.03841e-59	-1.98074e-60	-4.90138e-60	-1.78101e-60	-2.0763e-59	-2.20129e-59	1.73787e-59	9.96791e-60	1.16897e-59	3.25536e-59	-1.36846e-59	-4.93722e-60	-1.09126e-59	8.43592e-60	8.10356e-60	-3.97771e-60	1.07138e-59	6.70495e-60	5.02731e-59	6.37184e-60	-3.4669e-59	-1.68242e-60	-2.47284e-59	-1.72229e-60	1.05591e-60	9.65618e-117
1.14902e-60	1.06795e-60	9.87456e-61	-1.15958e-60	1.53953e-60	-4.06388e-61	5.4179e-61	2.84424e-60	-1.91037e-61	4.7096e-61	-2.75738e-60	6.7639e-60	-1.11899e-61	6.45341e-62	-8.78257e-61	1.10889e-60	1.39491e-60	7.84882e-61	-2.0088e-61	-7.81108e-60	-1.56746e-60	-1.36771e-61	1.75045e-61	-1.34106e-61	2.64622e-60	1.47933e-60	-4.36775e-61	8.59156e-61	-4.67292e-61	8.73937e-61	1.4857e-118
4.05761e-61	1.25984e-61	-1.21424e-62	3.4256e-62	-2.65682e-62	2.72493e-62	-7.12964e-62	-1.27979e-61	-1.24265e-61	-1.72045e-61	2.00712e-61	-4.4319e-62	-3.60629e-61	1.6793e-62	7.30539e-63	3.09502e-61	-1.57552e-61	8.105e-62	2.66772e-61	-5.54516e-62	-1.5584e-61	3.3019e-61	4.41937e-62	-1.47253e-61	4.55349e-62	2.37099e-61	-4.77792e-62	-1.14613e-61	1.50217e-61	5.79772e-61	1.21321e-120
1.01941e-63	1.68902e-62	1.13702e-62	-1.52004e-62	-1.01903e-62	-1.58093e-62	-1.83225e-62	-9.01441e-62	8.22801e-64	-1.08031e-62	1.18797e-62	-2.13717e-62	-7.62476e-63	2.0804e-62	3.6701e-62	3.6897e-62	1.32281e-63	1.46249e-62	4.43266e-62	4.77009e-62	-2.0623e-62	-3.56116e-62	1.03156e-62	-1.5863e-62	-3.60754e-62	1.25489e-62	-4.61243e-63	-8.69651e-62	2.77585e-62	-1.24354e-62	2.98523e-122
-1.35309e-63	1.10476e-64	2.90637e-63	-8.96977e-64	3.42874e-64	1.81856e-63	1.22971e-63	-1.8274e-63	-1.52351e-63	1.04846e-63	-3.43692e-64	-1.78778e-63	-1.78997e-63	4.0203e-64	1.73101e-63	-1.77239e-63	-2.52846e-63	-1.76666e-64	-1.20631e-63	2.93416e-63	-2.47049e-64	6.36922e-64	-2.83906e-63	-5.72924e-63	-1.17725e-63	-4.18429e-63	-2.44701e-64	-2.33337e-64	-3.52275e-63	6.69438e-64	1.25315e-124
-4.29521e-64	-2.60088e-64	3.1911e-64	8.98308e-64	1.05012e-64	2.45237e-64	3.74451e-64	1.33745e-64	-1.09091e-63	1.64308e-64	1.02796e-63	-2.22e-64	4.21639e-65	9.60887e-65	2.40233e-65	-1.08064e-63	5.02451e-65	1.23947e-64	2.75926e-64	9.83502e-64	6.14454e-64	8.77819e-64	-3.9089e-64	9.43679e-64	-4.85332e-65	-3.95689e-64	-4.90863e-66	-7.41359e-66	-2.64789e-64	-1.52955e-64	8.39789e-126
-8.08537e-66	-2.99078e-65	-8.81625e-65	1.46218e-64	-2.2869e-65	-7.76479e-65	1.01343e-64	2.57886e-64	1.93736e-64	-2.90908e-65	2.42367e-65	-1.33742e-65	3.10786e-65	2.10427e-65	-4.33302e-65	6.02123e-65	-4.01423e-65	-3.87411e-65	-3.1257e-66	-1.4904e-64	2.89299e-65	-1.11239e-64	1.46623e-64	9.45863e-65	8.77045e-66	-1.18152e-65	3.0508e-65	4.83951e-65	4.00479e-65	5.02887e-65	2.36111e-127
-1.99366e-66	-6.66217e-66	-6.05492e-66	-4.93795e-66	4.76102e-66	4.54152e-66	-2.05628e-66	4.67477e-66	4.22086e-67	1.31992e-66	4.34811e-66	1.00324e-65	-5.86659e-68	-1.10411e-65	-3.8504e-66	1.03311e-67	-2.48996e-66	7.2705e-66	4.19368e-67	-8.30623e-66	-3.02935e-66	-1.17013e-65	1.20286e-65	-1.44874e-65	8.98005e-67	4.88105e-66	1.56301e-65	-4.52832e-66	1.50071e-65	-2.91885e-66	1.58907e-129
2.88858e-67	8.95899e-67	6.00382e-67	6.6103e-67	7.29755e-67	5.89376e-68	2.37103e-67	1.0156e-66	3.26344e-66	9.31057e-67	-2.4036e-67	6.14443e-67	1.66331e-67	-8.23378e-68	7.7479e-68	1.07852e-66	1.40929e-67	-3.37684e-67	-2.68776e-67	-6.62971e-67	2.28994e-66	-1.03082e-66	-1.5452e-67	1.05206e-66	-2.98432e-67	9.24315e-67	9.9185e-67	8.23355e-67	4.7137e-67	-1.43464e-67	2.73937e-131
-2.18676e-68	2.89097e-68	-1.65449e-68	5.72826e-68	-7.83747e-68	-7.19601e-68	-1.20844e-68	1.19197e-67	1.84972e-67	5.64219e-68	5.82901e-68	-2.91204e-67	-1.37256e-67	-2.26709e-67	-2.99047e-67	2.17856e-68	-1.23763e-67	1.17527e-67	5.8914e-68	-2.05868e-67	-1.08588e-67	-8.33245e-68	-2.77716e-67	9.35246e-68	2.14082e-68	5.26797e-68	-9.27566e-68	2.9573e-68	-1.34419e-67	1.04562e-67	5.37582e-133
4.61109e-69	-3.65926e-69	1.28533e-68	-5.07044e-69	-1.77904e-71	7.96015e-70	-2.35828e-68	-2.29913e-69	-1.13627e-68	-1.6899e-68	-1.60482e-68	1.98664e-68	8.35553e-70	-1.36116e-68	2.30476e-69	-4.54745e-69	-4.26105e-68	-5.76722e-69	7.28293e-69	1.16826e-68	1.68482e-68	-2.27937e-69	-8.86738e-69	-3.528e-69	7.79277e-69	-3.54298e-70	8.25401e-69	2.48072e-69	-1.89739e-68	-2.37767e-68	5.54555e-135
-5.40336e-70	2.59413e-71	8.73994e-70	-2.65045e-69	-2.69259e-70	-3.57194e-70	-6.15964e-70	1.5358e-69	1.06752e-69	1.11051e-69	7.32797e-70	-6.25073e-70	-1.77079e-69	-1.79458e-71	-4.04842e-69	-7.39826e-70	-4.55412e-70	2.61726e-70	-8.32527e-70	-1.05198e-69	1.54596e-69	2.87016e-69	-6.61897e-70	5.2531e-70	-4.47939e-70	6.89166e-70	8.89367e-70	-1.64185e-69	1.07924e-69	5.64309e-71	5.31409e-137
-4.91173e-70	-6.6602e-72	-8.11524e-71	-2.34923e-71	5.26345e-71	3.74086e-70	-6.71951e-70	-5.33634e-70	8.98677e-71	3.10914e-70	8.82521e-71	-4.43422e-70	-2.64025e-70	-9.05714e-71	-5.12949e-70	-7.9916e-71	-1.01161e-70	-1.2093e-70	1.22587e-70	2.06219e-71	-3.75839e-72	1.20068e-70	-1.56756e-70	-1.11458e-70	-2.59347e-70	8.86021e-70	-3.61755e-70	1.21506e-70	4.26862e-71	6.17613e-70	3.25693e-138
-6.41276e-71	1.16098e-71	8.88148e-72	7.33234e-71	3.08281e-72	-6.35426e-71	1.01498e-71	-6.78803e-71	-9.82159e-72	1.774e-71	7.97256e-72	-1.50625e-71	-1.88301e-71	8.45669e-72	1.84968e-71	-1.27817e-71	5.43876e-72	-6.49902e-72	-1.44703e-71	-1.51086e-71	-2.26278e-71	5.18477e-71	-5.78051e-72	-1.3257e-71	-2.36373e-71	-1.90207e-71	-1.44216e-72	-4.06943e-71	-8.95225e-71	-5.59157e-71	3.77318e-140
-1.33949e-72	-1.41191e-72	5.82878e-72	1.17985e-73	-6.88855e-74	-1.8715e-72	1.26214e-72	-3.09329e-73	8.0824e-72	7.34948e-73	4.92399e-72	-2.49177e-72	-4.65906e-72	-1.69413e-72	1.26536e-72	6.91535e-72	-5.07309e-73	-1.74468e-72	3.4468e-72	7.10449e-75	-3.32617e-72	1.1044e-72	-4.99917e-72	-6.5561e-72	-2.33883e-72	3.78461e-72	1.44005e-72	1.39611e-72	5.07972e-72	5.93003e-72	3.93516e-142
2.06354e-73	-6.71642e-73	-7.85728e-73	-3.30593e-74	-1.28986e-74	1.63999e-73	1.1578e-73	1.16349e-73	5.05755e-74	-6.74386e-74	2.71903e-73	1.6826e-72	-8.61776e-74	2.5113e-73	-2.48515e-73	1.22629e-73	2.80458e-73	4.235e-75	-5.66367e-74	-7.99868e-74	-3.29513e-73	-8.21747e-73	2.07534e-73	-6.62148e-73	4.35667e-73	-1.35764e-73	3.83356e-73	-2.21167e-73	4.1011e-73	3.07665e-73	6.24622e-144
-3.99149e-74	-5.75215e-75	-1.31222e-74	3.60119e-74	-5.00494e-74	-2.94855e-74	-1.08419e-73	-1.29044e-74	-9.40504e-75	1.89127e-73	-6.69397e-74	1.79874e-74	-5.86062e-75	6.32978e-75	-3.90056e-74	1.55597e-74	1.2685e-73	1.13778e-74	9.33039e-74	1.3529e-74	-4.74526e-74	-1.25907e-74	8.76257e-76	1.23148e-74	5.53152e-75	5.34569e-75	4.72803e-74	-2.40492e-74	1.53309e-74	7.58612e-75	9.1728e-146
-1.95944e-75	1.98868e-74	-1.57149e-75	2.68046e-76	-4.01194e-75	2.22089e-75	2.78096e-75	-5.32569e-75	5.2635e-75	7.10279e-75	-2.08236e-75	-1.66337e-75	8.67974e-75	8.57794e-75	7.16181e-76	5.48953e-76	1.01363e-74	1.28577e-74	-6.01038e-75	-3.02301e-75	5.79105e-75	1.10859e-75	-2.61121e-75	-2.82733e-75	-2.47289e-76	7.95243e-75	4.20588e-76	1.55396e-74	4.03988e-76	-9.65986e-76	1.36294e-147
5.60682e-76	-1.26747e-75	1.87635e-76	-4.2194e-76	-4.46069e-76	-1.27076e-75	1.82251e-75	-1.30238e-76	-1.74531e-76	5.5435e-76	-5.92623e-76	5.14442e-76	-2.85072e-76	3.18111e-76	-4.1294e-77	1.1562e-75	1.20698e-76	5.97545e-77	-1.38121e-75	4.02244e-76	-3.85004e-76	1.20951e-76	-2.68193e-76	7.74989e-76	-2.60194e-76	1.04745e-75	-6.05118e-77	-1.36944e-75	1.32816e-75	-7.40629e-76	1.80405e-149
-4.96707e-77	2.40571e-77	9.04827e-77	-3.11306e-77	-3.43746e-77	-1.97989e-77	1.29885e-76	1.96919e-76	-6.71519e-77	-5.10046e-77	-4.28041e-77	9.15016e-77	-1.95084e-76	1.26453e-76	-7.51827e-77	-2.09754e-76	-1.07074e-76	3.3141e-77	2.70724e-76	2.48005e-78	-1.25835e-76	-6.28838e-77	7.08034e-77	-1.09761e-77	3.46754e-77	-1.51256e-76	7.81698e-77	2.59674e-77	1.98962e-77	1.11766e-77	3.32605e-151
-1.18876e-77	-4.01531e-77	4.34134e-77	-1.29099e-79	-1.93839e-78	-4.93194e-79	-1.04037e-77	-2.40869e-78	6.77459e-78	-1.42403e-78	-1.34811e-77	5.09202e-78	9.71805e-79	1.60961e-79	-3.01435e-78	6.0843e-78	3.93886e-77	1.35806e-77	5.1852e-78	1.84105e-77	3.86223e-79	2.99499e-77	-3.30843e-78	-7.62465e-78	-1.67185e-78	-1.42431e-78	1.21411e-77	-5.07442e-78	2.85188e-78	-2.39944e-77	7.88883e-153
2.00105e-78	1.69807e-79	6.31519e-79	7.38118e-79	-3.13534e-78	-5.22697e-79	-6.75629e-79	1.28034e-78	-2.43876e-78	-1.96044e-78	-1.70926e-78	-2.74952e-78	8.47435e-79	2.13401e-78	-2.89793e-78	1.52651e-78	5.93465e-79	-8.63153e-79	-9.88824e-79	-8.21278e-79	-2.15997e-78	-2.29843e-78	2.2702e-78	2.62629e-78	-1.71001e-78	-1.18728e-78	-2.43201e-78	1.69124e-78	2.01618e-78	1.50286e-78	9.76299e-155
2.78378e-79	4.46741e-79	-2.83259e-80	1.44899e-79	-1.09321e-79	1.72025e-79	2.69093e-79	-1.81235e-79	4.64615e-80	1.71503e-79	1.96687e-79	4.77368e-80	-2.19517e-80	-4.2014e-79	7.83664e-80	1.0558e-79	2.10818e-79	-1.8058e-79	-2.32084e-79	1.7798e-80	-1.02717e-79	1.82403e-79	2.0153e-79	1.07988e-79	2.50723e-79	2.54574e-79	3.04909e-80	3.14537e-79	1.31565e-79	-7.01485e-79	1.67675e-156
1.12317e-81	-6.1466e-80	-1.08529e-80	-4.225e-80	-4.9833e-81	-7.28428e-81	-4.13638e-81	-1.52026e-80	2.11023e-80	3.88986e-80	3.38457e-80	1.68646e-80	3.40055e-80	1.06119e-80	-8.18126e-81	5.38706e-80	-3.18074e-81	-3.67365e-80	7.92539e-81	4.93749e-81	2.02666e-80	4.65283e-80	1.48948e-80	-2.06588e-80	-1.01709e-80	1.82147e-80	2.90739e-81	-7.48861e-81	2.17354e-80	-7.86129e-81	1.93397e-158
1.73583e-81	1.46791e-81	-7.83132e-82	6.73874e-81	-1.34844e-81	-3.1475e-81	2.71264e-82	3.02233e-82	-3.06797e-81	5.7864e-82	-6.74431e-81	4.98643e-81	3.30126e-81	6.74615e-81	-4.06539e-81	1.25069e-82	1.54716e-81	3.16703e-81	5.91471e-81	1.85526e-81	-1.65447e-81	-6.8992e-82	9.73639e-81	2.72588e-82	-1.95229e-81	1.76655e-81	5.40282e-81	1.26003e-81	6.90026e-82	4.40806e-81	4.22683e-160
-1.42521e-82	-5.95023e-82	-6.38617e-82	-8.42719e-83	-9.45254e-83	-1.01187e-82	-2.94429e-83	2.14622e-82	-5.41038e-82	-1.29927e-82	1.2624e-82	5.6475e-82	1.83048e-82	5.29359e-84	-4.06173e-82	1.24392e-83	4.67158e-82	3.31021e-82	-8.70693e-83	-6.28628e-83	1.05076e-81	-7.0304e-82	1.92895e-82	-2.56089e-82	1.47484e-82	3.63219e-82	4.20758e-82	-2.22633e-82	-5.17215e-82	3.41212e-82	4.50326e-162
-2.74635e-83	-6.58313e-84	-2.92379e-83	-6.23314e-84	4.62673e-83	1.12723e-83	-1.68645e-83	-1.62731e-83	-5.40229e-84	-4.20373e-84	5.41211e-83	-1.38715e-83	4.40203e-83	-3.51516e-84	4.75828e-83	5.42832e-83	2.69509e-83	4.4255e-83	-9.88019e-84	1.21727e-83	3.4174e-83	-2.14746e-83	4.06977e-83	-7.93538e-83	2.91384e-83	7.95109e-83	-1.43672e-82	1.18935e-83	5.85937e-83	-8.77489e-84	5.88148e-164
-4.11979e-85	1.00312e-84	-1.35398e-83	-1.73773e-83	3.66627e-84	1.1528e-83	1.76587e-83	1.31934e-83	4.59655e-84	-8.10548e-84	-4.8647e-84	-5.53552e-85	-8.73217e-84	-4.84565e-84	6.90479e-84	9.84611e-84	-1.80894e-84	-1.48938e-84	6.53849e-84	-2.9219e-84	-7.1911e-84	-7.16819e-84	-5.86342e-85	-6.80529e-85	2.86727e-84	-4.35384e-84	-6.10932e-84	7.52659e-84	-1.78884e-84	1.23855e-83	1.91229e-165
-6.47997e-86	5.839e-85	-1.26583e-86	-4.03189e-85	4.12553e-86	9.80045e-86	-4.83752e-86	3.63626e-85	2.79463e-85	-5.34984e-85	-8.08364e-86	1.19154e-85	1.81939e-85	-1.70277e-86	2.53551e-85	1.81791e-85	-2.95234e-85	1.34343e-84	-4.57672e-85	5.20738e-85	6.64285e-85	-2.18364e-85	3.12401e-85	-1.19489e-84	1.35654e-85	-2.6843e-85	7.45737e-85	7.08488e-85	9.0425e-85	3.16818e-85	7.62298e-168
-4.47723e-86	1.10503e-85	-1.9006e-86	-2.56433e-86	5.22985e-87	4.53207e-86	-3.74355e-86	6.95869e-86	1.13345e-85	1.20829e-86	1.01197e-85	-4.58235e-87	-1.68203e-85	9.92672e-86	-1.54845e-86	1.20204e-86	2.43141e-86	-4.45199e-86	-1.28944e-86	4.50803e-86	-7.06335e-87	9.96967e-86	-6.88075e-86	-4.76449e-86	5.66245e-86	5.10922e-86	-2.35031e-86	-3.02102e-86	1.74365e-86	-1.29248e-86	1.14863e-169
-9.60598e-87	3.48541e-87	1.32479e-86	-6.68828e-87	-3.84283e-87	-2.46906e-86	3.02482e-86	3.04642e-86	3.79938e-87	3.84129e-86	8.87553e-88	-4.05815e-87	1.94424e-86	3.23035e-87	2.47717e-87	5.01289e-87	-5.55751e-87	1.02394e-86	1.10199e-86	1.87618e-86	-6.97422e-87	3.66327e-87	1.07385e-86	-4.97678e-87	2.82463e-87	1.56041e-86	1.17198e-87	2.16646e-86	-2.02821e-86	1.69776e-86	6.95214e-171
1.86689e-88	1.08888e-87	-2.54785e-87	-5.50551e-88	-7.56782e-88	9.33617e-88	-1.05973e-87	-3.6743e-88	8.34173e-88	-1.15414e-87	2.73001e-88	-8.36757e-89	-5.3275e-88	-9.86893e-88	7.07096e-88	-1.47925e-87	1.63816e-87	1.95543e-87	6.04132e-88	2.76039e-88	1.71794e-87	2.3633e-87	-1.16114e-87	-1.04965e-87	-7.78957e-88	7.96973e-88	1.22572e-87	-1.89804e-87	-3.75147e-88	-2.47253e-87	4.73089e-173
-1.62633e-88	1.14406e-89	1.60124e-88	-3.12693e-88	4.82306e-89	-2.31696e-88	2.9746e-89	-1.3729e-88	-1.81575e-89	4.11136e-89	-8.84482e-90	-2.42223e-88	2.3578e-88	-1.49559e-88	-1.32111e-88	-7.38915e-89	9.67577e-89	3.6424e-88	3.65998e-89	-9.86053e-89	-2.2283e-88	1.82796e-88	4.80746e-89	8.8066e-89	2.72358e-88	2.43689e-89	1.46789e-88	-8.19136e-89	1.06953e-88	4.66926e-89	7.50262e-175
-2.9378e-89	-4.70831e-90	-1.33784e-89	1.16604e-89	-7.5855e-90	-1.77913e-90	1.73398e-90	2.18072e-89	8.45829e-90	2.76519e-90	-3.31067e-90	-8.25134e-90	8.75782e-90	4.32899e-90	-2.67085e-89	-1.64219e-89	-1.6155e-89	1.23462e-89	-1.01436e-89	-2.18695e-89	-1.77414e-89	-3.04759e-90	7.491e-90	-7.87715e-90	-1.48135e-89	2.97059e-89	-4.63935e-90	9.18938e-90	3.31475e-89	-7.23818e-90	6.77192e-177
1.27359e-90	-6.79353e-91	-2.73744e-91	2.50062e-91	3.38851e-90	6.2839e-91	8.06794e-91	6.78012e-90	-1.5879e-90	1.33894e-90	-2.34596e-90	2.58722e-91	3.33773e-91	3.05877e-91	-1.15343e-90	1.04942e-90	-9.7692e-91	1.56416e-90	-5.32332e-90	1.52793e-90	-3.83807e-90	-2.397e-91	2.98704e-90	-4.96306e-91	-1.67547e-90	-1.54262e-90	-7.40228e-91	2.57388e-90	5.13751e-90	1.62489e-90	1.72664e-178
2.70086e-91	7.98399e-92	1.30211e-90	5.06634e-91	-2.28215e-92	2.57565e-91	-1.12216e-90	-2.69057e-91	-9.4155e-92	2.06321e-91	2.12941e-91	-1.053e-91	8.37521e-93	-1.51821e-91	-4.01913e-91	1.13904e-91	-1.30479e-91	4.67954e-91	1.2448e-91	1.94064e-91	-2.58018e-91	-1.16997e-91	-2.85293e-91	-3.37576e-91	1.88223e-92	1.68447e-91	1.10046e-91	3.12545e-92	-1.74802e-91	-1.75924e-91	4.40357e-180
-7.2546e-94	-2.72429e-92	-4.86931e-93	3.88223e-92	-5.60649e-92	4.69514e-92	-5.35867e-92	3.40151e-92	1.57257e-93	-3.61391e-92	-4.87996e-92	1.75556e-93	-5.35831e-92	3.88222e-92	-2.40121e-92	1.68076e-92	-4.41798e-93	-1.01306e-93	-1.44517e-91	-2.03241e-92	-3.47272e-92	1.36842e-92	-7.7149e-92	9.63539e-92	1.9812e-92	4.15507e-92	-2.79982e-93	-5.3913e-92	8.13975e-93	-3.66477e-92	6.4971e-182
-3.23585e-93	3.04881e-93	2.39005e-93	6.37978e-93	4.43717e-94	-9.53061e-94	1.6944e-93	5.5683e-94	5.9732e-93	-4.11796e-93	2.29801e-93	-9.43096e-94	2.47902e-93	-5.89536e-95	-2.85588e-93	-4.71165e-93	-4.74536e-94	-1.40249e-93	3.95056e-94	-5.1757e-93	-4.5047e-93	-3.60001e-93	-2.1453e-93	1.75706e-93	-1.71023e-93	2.36108e-94	8.05071e-93	1.9721e-93	2.59667e-93	1.78417e-93	3.17466e-184
1.17135e-94	-2.42707e-94	-1.11266e-94	8.64149e-95	6.03817e-95	6.19017e-95	4.40949e-94	3.65811e-94	-1.40668e-93	-5.99504e-95	3.93224e-94	-2.68836e-94	2.26488e-94	1.1639e-94	-2.26986e-94	-3.5084e-94	2.35421e-94	-8.21537e-94	2.94774e-95	-4.58382e-94	-7.22385e-94	-4.86123e-94	-3.59705e-94	9.49177e-94	-3.88038e-94	7.5052e-94	1.00629e-93	1.98623e-93	3.31087e-94	-3.46608e-94	1.1508e-185
1.95453e-95	7.51002e-95	3.8203e-96	3.2637e-95	-5.63923e-96	3.15102e-95	1.26046e-94	6.89109e-95	-5.34228e-95	-2.14122e-95	4.25364e-95	-1.03536e-94	-3.22415e-95	5.541e-95	5.22334e-96	-4.27065e-95	-7.0183e-95	8.14695e-95	-4.06388e-95	6.63392e-96	1.54485e-94	-1.47167e-95	3.15679e-96	-1.33105e-94	-1.67882e-94	-5.31958e-95	-8.33459e-96	8.73762e-95	-1.26484e-95	-3.36775e-95	1.45645e-187
3.05455e-96	-4.2648e-96	2.86015e-95	7.5892e-96	8.91022e-96	-1.19534e-95	-7.07699e-96	-1.51947e-96	9.84578e-96	1.1651e-95	2.27275e-96	-7.92971e-96	9.69163e-96	1.36643e-95	-2.30426e-96	-4.71759e-97	3.7013e-96	-3.72746e-96	-7.9337e-96	-6.54006e-97	3.2899e-95	3.06905e-96	-1.13461e-95	3.29636e-96	-4.68369e-96	-3.09645e-96	-6.50468e-96	1.01777e-95	1.11366e-95	1.01747e-95	3.49204e-189
-5.92079e-97	3.06536e-97	2.08874e-96	5.30347e-97	-2.53242e-96	1.84567e-96	-7.42366e-97	-9.81717e-97	1.23915e-96	-3.91818e-97	-1.25324e-96	5.16152e-98	-1.35761e-96	-1.00083e-97	-1.15131e-96	5.32867e-97	4.36961e-97	3.42528e-97	6.73622e-97	8.50199e-97	8.36313e-97	3.70618e-97	-2.31219e-97	-7.19075e-97	-6.33584e-97	-1.02615e-96	1.60118e-96	-1.55952e-96	1.13604e-97	1.20298e-97	3.25178e-191
1.64418e-97	2.73071e-100	1.95146e-98	1.27801e-97	3.22946e-98	1.61656e-98	-7.26025e-98	-4.27795e-97	4.70452e-98	-1.27944e-97	4.7462e-98	-2.54705e-97	-1.15037e-98	-8.3852e-98	8.93795e-98	-1.072e-97	1.3198e-97	-2.73454e-97	6.17359e-98	1.30327e-98	6.51966e-98	2.66015e-98	-6.98933e-99	-1.7394e-97	1.06345e-97	-5.70348e-98	-5.07951e-98	1.42903e-97	3.99123e-98	6.5796e-98	5.20611e-193
5.02703e-99	-2.35615e-99	-3.70126e-98	1.05836e-100	-3.34553e-99	-1.79766e-98	4.34061e-98	-3.66233e-99	-5.34464e-99	2.79096e-98	-7.61743e-99	1.05231e-98	3.01157e-98	7.65982e-101	-8.9054e-99	1.79362e-98	-6.27209e-98	-1.59304e-98	1.68084e-98	-2.60185e-99	-3.6862e-99	5.58637e-99	-4.97941e-99	-1.40638e-98	-1.60511e-98	-1.16212e-98	7.42709e-101	8.94214e-99	-1.33248e-98	-4.02947e-99	1.13277e-194
-1.23483e-100	4.67994e-99	1.43432e-100	-2.04739e-99	1.95909e-99	-3.89038e-100	-4.44888e-99	1.07192e-99	1.52327e-101	9.78824e-101	1.74049e-99	3.18265e-99	1.49839e-99	-5.66283e-100	9.6758e-100	-1.33851e-99	-1.28213e-99	4.72551e-100	4.97218e-99	-3.13843e-99	-1.79747e-100	9.56991e-100	-2.92594e-100	8.96917e-100	-7.46103e-101	-6.5648e-100	4.49569e-99	-3.87372e-99	1.50686e-99	-3.17707e-100	1.45825e-196
-1.32543e-101	-4.66023e-101	1.24967e-100	1.10579e-100	-2.76386e-100	-1.40514e-100	3.38935e-100	1.95461e-100	7.30933e-101	1.40982e-100	5.8004e-101	-1.85731e-100	1.19122e-100	7.57934e-100	-4.75917e-100	-3.00447e-100	-3.00498e-100	-6.62857e-101	4.72528e-101	-2.66516e-100	7.62527e-100	-2.25653e-101	3.47695e-100	1.46128e-101	-5.14592e-101	-4.32426e-100	-1.06939e-101	7.99899e-100	-1.49863e-100	-6.51181e-101	2.97522e-198
-3.42038e-101	-3.54751e-102	-9.59396e-101	2.3165e-101	-1.52955e-101	-1.58619e-101	3.88908e-101	3.37257e-101	2.68815e-102	1.4746e-101	7.50297e-102	4.54716e-101	-3.14103e-101	4.77686e-101	-2.65372e-101	3.0388e-102	1.62916e-101	1.73518e-101	2.74874e-102	6.96438e-103	-1.17204e-100	7.71442e-102	6.71079e-102	8.48336e-102	8.75403e-102	3.95221e-101	4.19811e-101	9.83819e-102	4.30268e-101	2.29255e-101	4.0752e-200
7.72354e-103	2.13263e-103	-1.36607e-102	-8.81129e-103	-4.54513e-102	1.98495e-102	-5.87698e-103	-3.37917e-102	-8.06651e-104	3.43429e-102	-1.62873e-102	5.16742e-103	-2.35998e-103	1.01325e-102	1.40633e-102	7.67895e-103	-5.1326e-102	1.14433e-102	1.97275e-102	2.35506e-103	-7.43333e-102	-1.03746e-103	-6.23838e-103	-1.48363e-102	-2.65854e-103	2.35817e-102	2.33795e-103	-1.27152e-102	-4.26624e-102	9.09172e-102	2.55637e-202
-1.60896e-103	1.36719e-102	4.14398e-103	-4.01176e-103	-1.95966e-103	3.24851e-103	-8.27016e-103	1.15635e-103	4.06234e-103	-6.02673e-103	5.87938e-103	5.74776e-103	-3.07145e-103	-5.85196e-103	1.11814e-102	-2.08753e-104	-2.4236e-103	2.63349e-103	-1.39003e-102	-5.86809e-103	4.37326e-103	-8.61018e-104	1.39714e-103	4.36982e-105	2.58206e-104	9.77442e-105	-3.6745e-103	2.43309e-103	7.71284e-103	6.49968e-103	9.79593e-204
-1.31236e-103	2.58515e-104	-8.89541e-104	1.04318e-103	-1.27121e-103	-2.92568e-104	-2.00084e-104	-1.79629e-104	2.68088e-104	1.32428e-103	3.66695e-104	3.3159e-104	-3.39587e-104	1.78626e-104	3.70906e-105	-2.21618e-104	9.26532e-104	2.11995e-104	1.2678e-104	7.63757e-105	-1.44015e-104	9.53649e-105	-3.26256e-104	1.41629e-104	-1.0082e-104	2.18053e-104	-4.45507e-104	1.81267e-104	-3.84687e-104	-1.62155e-104	9.25517e-206
-5.0369e-105	-3.32948e-106	-1.78355e-104	1.08704e-105	5.79333e-106	-3.10725e-106	-3.29693e-105	7.41236e-106	-7.75236e-105	-6.55489e-105	2.08274e-105	-3.60462e-105	-1.26407e-104	7.50597e-105	2.74579e-105	8.65188e-105	5.47724e-105	6.17073e-105	2.60417e-105	-4.01669e-105	-2.36982e-105	-1.73824e-104	-7.42108e-105	4.18053e-105	-3.84179e-105	1.84066e-105	-2.07207e-105	3.32868e-105	1.82622e-105	-1.02437e-105	1.28475e-207
1.19567e-105	7.97175e-107	-8.34081e-106	4.38728e-106	1.20934e-105	2.59296e-106	4.77758e-106	4.69789e-106	4.88359e-106	7.68836e-106	-4.1291e-106	6.67041e-106	-1.19649e-105	1.44981e-105	2.37658e-105	8.04724e-106	-3.66076e-106	-4.08218e-106	3.82495e-106	1.1676e-106	-1.11956e-105	-6.7879e-106	-1.04063e-105	-1.0317e-105	2.54352e-107	7.17352e-106	-8.37629e-106	-5.05902e-106	2.4822e-106	-1.78631e-105	2.46245e-209
8.19255e-107	5.2669e-107	1.94956e-106	-2.14085e-107	8.28125e-107	-2.11152e-106	-6.04367e-108	5.02878e-107	-8.5867e-108	2.59873e-108	-5.13475e-107	-7.52978e-107	-1.5968e-107	1.06139e-106	-1.56213e-106	7.64973e-107	-6.4668e-108	3.03901e-107	-3.06558e-107	-2.89701e-107	-2.85317e-106	-6.4147e-108	1.88269e-108	-9.00069e-107	2.52979e-106	5.08655e-108	1.43044e-106	-1.04672e-106	4.98357e-109	-2.92743e-107	3.40718e-211
-4.05818e-108	-2.36992e-107	9.56856e-108	6.18112e-108	-1.76674e-107	-3.13149e-108	4.03657e-108	1.38322e-107	7.00306e-108	-1.01468e-107	7.36501e-108	6.00731e-108	1.19952e-107	-2.8256e-107	3.32519e-107	1.45716e-107	-8.76462e-108	1.17362e-107	6.95649e-109	1.61914e-107	2.1731e-107	1.31919e-107	3.86562e-108	5.10319e-108	-2.60715e-107	8.56244e-108	-1.24943e-107	-5.65073e-108	-3.13758e-108	4.68094e-108	5.87737e-213
2.08626e-108	-6.74503e-109	9.64118e-109	-1.24409e-108	-2.53184e-108	1.81265e-108	-5.48751e-110	3.08461e-109	5.35551e-109	9.87877e-109	-8.21415e-109	1.11682e-109	6.02202e-109	1.07345e-108	-2.66815e-109	-5.86627e-109	3.80238e-108	-1.57104e-108	2.29436e-108	2.48374e-109	1.11658e-108	-1.9961e-108	4.46155e-109	1.45329e-108	1.01972e-108	2.89274e-109	-6.64943e-109	-1.32804e-110	3.16719e-108	2.94425e-108	7.10188e-215
1.63003e-109	-6.26469e-110	5.10957e-109	1.56931e-109	8.26332e-110	3.25455e-111	-1.62551e-109	1.98934e-109	6.57496e-110	2.17157e-109	8.60116e-110	3.48059e-110	2.87521e-110	-1.21638e-109	-3.3686e-110	-3.69415e-109	-7.75096e-110	-2.39538e-109	-8.18299e-110	1.50923e-110	1.80917e-110	1.04647e-109	1.26275e-110	7.0355e-110	-1.16224e-109	2.93226e-112	-7.58824e-110	8.77923e-110	2.89113e-109	1.07177e-109	8.11095e-217
-3.36007e-111	1.02529e-110	5.76883e-111	-3.5463e-110	-2.47292e-110	2.03236e-110	-3.48149e-111	1.77755e-110	-7.03811e-111	-9.74153e-111	1.00288e-111	-5.85153e-111	-1.42946e-111	-4.24788e-111	6.26495e-111	-1.19923e-110	6.39937e-111	-8.48375e-112	-2.11942e-110	2.47745e-110	-4.00095e-110	1.41037e-110	-6.57607e-111	2.8121e-110	-2.80615e-110	-1.29628e-110	-6.91145e-112	4.13705e-111	-4.46339e-112	-5.12477e-110	1.04808e-218
-4.1467e-111	1.52205e-111	-1.64404e-112	2.38609e-111	2.59622e-111	2.58457e-111	1.27761e-111	4.41703e-111	1.10532e-111	3.32526e-111	-3.21213e-111	2.15437e-111	-5.48248e-111	9.64372e-112	-1.33712e-110	-9.62021e-112	1.32405e-112	-9.27705e-112	-1.65003e-111	-2.86177e-111	6.07079e-111	4.90711e-111	-1.57895e-111	8.33519e-112	-6.17893e-111	-3.33042e-111	2.3551e-111	-4.19353e-111	3.42908e-112	-5.09837e-112	4.4643e-220
-5.00786e-113	-4.35743e-113	-5.39849e-112	-4.37052e-112	-3.18671e-112	2.10964e-112	-1.99043e-112	-5.14902e-112	-6.40961e-113	2.78168e-112	1.58553e-113	-1.90854e-112	-2.57338e-112	-3.59963e-112	3.36246e-112	-8.07742e-112	1.85048e-113	5.61606e-112	-2.96665e-112	6.15147e-112	1.21651e-112	1.00017e-112	1.33738e-112	5.20909e-114	-4.32973e-112	-1.70729e-111	-1.43974e-112	5.95817e-112	4.66238e-112	1.26127e-112	6.55333e-222
1.27654e-114	4.14493e-113	-2.53776e-114	1.30942e-112	-4.86136e-114	-4.5568e-113	-1.8708e-113	-5.054e-113	-7.33677e-114	-7.40585e-113	-3.29518e-113	2.00088e-113	-3.23309e-113	1.39835e-113	3.0227e-113	3.57683e-113	-1.53818e-112	5.19992e-114	6.27367e-114	-9.43844e-113	2.36991e-113	2.69257e-113	3.9804e-113	-1.27677e-113	1.84284e-113	-9.37322e-113	8.21082e-113	-2.45128e-114	1.09489e-112	4.80488e-113	1.00173e-223
2.63989e-114	-2.00953e-114	-2.10509e-114	-7.84893e-115	1.06671e-115	1.64424e-114	-8.28593e-115	3.0262e-114	-1.64934e-114	3.98414e-115	8.92247e-114	-2.04008e-114	-6.841e-114	2.13958e-114	9.53044e-115	6.03393e-114	1.56328e-114	-3.14568e-114	-1.58176e-113	1.17008e-114	-1.14084e-113	4.64146e-114	-1.80977e-114	-8.71443e-114	-2.0979e-114	-7.14616e-115	-1.72614e-114	2.00413e-114	3.77026e-115	3.66728e-116	7.10828e-226
-7.50312e-116	-3.20654e-115	4.32599e-115	2.83547e-115	-2.81515e-115	3.00815e-115	-9.28115e-115	-1.0834e-115	3.07007e-116	2.48732e-115	-5.71392e-115	6.74737e-115	5.3668e-116	-6.09983e-115	6.90575e-115	2.47028e-115	-2.13013e-115	4.78181e-115	1.64175e-116	-4.90724e-115	-3.78995e-115	1.64389e-114	1.30181e-114	-3.07192e-115	-4.97961e-115	5.30227e-115	2.06833e-114	1.2516e-114	-1.17623e-114	-7.58354e-115	1.66587e-227
3.73041e-116	2.80787e-116	-1.3798e-115	2.15081e-116	-5.64879e-116	-3.11498e-116	-1.11172e-115	3.74725e-116	8.34887e-118	-9.88293e-116	2.72151e-115	-3.6303e-116	2.90057e-116	-9.60634e-117	5.36333e-116	-9.74348e-116	5.40749e-116	1.76652e-116	-1.64739e-115	-4.34764e-116	-1.90089e-115	-5.99132e-116	-1.62029e-116	-1.70537e-115	3.68141e-116	-6.09005e-116	4.16637e-116	-1.67693e-116	8.7147e-117	1.81818e-116	2.46883e-229
1.46806e-116	-1.27269e-116	1.33309e-116	-8.38667e-117	-1.05473e-116	2.33863e-116	4.7566e-117	-9.16644e-117	-1.91138e-116	4.14309e-117	-3.23855e-117	1.26166e-116	3.24808e-117	2.79489e-117	-2.0279e-116	1.08302e-116	5.19774e-117	-3.75657e-117	1.47705e-116	1.00931e-116	3.98048e-118	-1.86925e-117	7.19589e-117	-2.59249e-116	-2.49848e-117	8.22073e-117	2.53326e-116	1.12798e-116	2.39697e-116	-5.52615e-118	4.99577e-231
-2.34205e-117	1.37391e-117	-1.65233e-117	-1.05505e-118	9.77059e-118	8.32272e-118	6.43814e-118	4.82916e-118	-2.41141e-118	-1.46802e-117	-1.1965e-117	-5.90736e-118	9.25107e-118	-1.16729e-118	-1.06232e-117	8.76141e-118	-1.16593e-117	2.04271e-117	2.72136e-117	1.85668e-117	1.77907e-117	-9.6178e-118	-1.08083e-117	9.64747e-118	-3.682e-117	2.0471e-117	5.1619e-119	-4.5972e-117	1.33077e-117	1.24318e-117	8.39438e-233
2.13749e-118	2.02103e-118	8.8635e-119	6.17222e-119	-6.90742e-120	-4.03013e-119	1.05314e-118	2.51558e-119	8.63048e-120	-2.22746e-119	-8.60952e-119	9.91087e-119	-6.36241e-119	-1.27753e-118	6.22276e-119	7.22981e-119	-2.28595e-118	-6.74879e-119	4.90324e-120	1.34653e-119	-4.87044e-119	-4.95951e-119	4.63245e-118	1.66998e-118	-2.34912e-118	1.92905e-119	2.88082e-119	-9.61359e-120	-3.55664e-118	1.23525e-119	6.46328e-235
-2.76284e-119	2.46483e-120	-4.68834e-120	-8.38314e-120	-2.72646e-119	2.00594e-119	3.10436e-121	4.3829e-120	7.44254e-120	9.35156e-120	9.75934e-120	5.09031e-121	1.55775e-119	-3.25682e-120	2.13757e-119	-4.12669e-120	-5.38242e-120	-5.16575e-120	-1.86025e-119	2.66077e-119	9.44927e-120	1.43279e-119	-1.1287e-119	-1.90777e-119	-2.0769e-120	8.55858e-120	1.70899e-119	-5.04834e-120	7.04678e-120	2.01534e-119	5.73881e-237
8.53846e-121	-4.88012e-120	-3.44843e-120	2.77365e-120	-1.91848e-120	-4.41522e-121	-1.10373e-121	-4.37567e-120	-4.41473e-121	1.97989e-120	-7.94367e-121	-1.62861e-120	1.63985e-120	5.26503e-120	-1.49479e-120	3.19534e-120	-1.69912e-120	6.0648e-121	-1.36448e-120	-1.97054e-120	-2.92109e-120	8.08895e-121	-1.94471e-120	5.74526e-121	1.57301e-120	-7.54714e-121	4.40259e-121	3.10517e-121	-1.25653e-120	-1.04578e-120	1.45722e-238
5.92443e-122	2.39086e-121	2.04225e-121	-6.01212e-122	3.2924e-121	3.19499e-121	1.3135e-122	-2.15672e-121	-5.10771e-121	7.02094e-122	-3.20656e-123	4.05357e-122	3.03283e-122	3.10441e-121	2.60544e-121	-1.30016e-121	3.85101e-122	-4.20822e-121	-1.4527e-121	-9.64837e-122	-3.88168e-121	-6.71302e-122	1.21028e-121	-2.32432e-121	5.49764e-123	-4.22168e-122	-3.09202e-122	2.35195e-121	1.40774e-121	5.62178e-121	1.6395e-240
9.23096e-123	-1.94574e-123	-9.7852e-123	-2.34098e-122	3.17562e-122	5.63243e-122	4.71537e-123	-4.0081e-123	-8.95165e-123	2.397e-123	3.20542e-122	1.80804e-122	7.03169e-123	3.07473e-123	1.57656e-122	-4.21773e-124	-1.88658e-122	-2.81347e-122	1.7283e-122	1.35834e-122	-4.43972e-122	2.44031e-122	2.13751e-122	2.84949e-122	2.1397e-122	-2.91164e-122	-3.61009e-122	-4.29418e-122	6.41676e-122	1.01159e-121	3.09694e-242
7.46818e-123	4.79007e-123	1.14896e-123	-2.36729e-123	-1.3127e-124	8.61743e-123	2.35886e-123	-3.76484e-124	-3.00771e-123	5.70535e-123	4.40447e-123	-8.87739e-123	-1.94863e-123	-8.65968e-124	-1.75657e-122	7.55152e-125	-4.72218e-124	-4.04501e-123	4.06179e-123	-1.79584e-123	1.39478e-123	4.25198e-123	4.12522e-124	-1.6456e-123	9.20317e-123	1.78832e-123	1.81157e-123	-2.30535e-123	1.21926e-123	-7.90999e-124	7.76353e-244
-6.7756e-125	6.43822e-124	1.5541e-124	-4.22547e-124	-1.33319e-124	-6.26664e-124	-3.05253e-124	2.85555e-124	-4.82615e-125	-1.03536e-124	3.79672e-124	-2.62928e-124	-2.40804e-124	1.25832e-124	-9.16689e-124	9.20959e-125	9.72364e-124	1.29659e-124	1.79467e-124	-4.2756e-124	-4.06133e-124	-3.80636e-124	1.39722e-124	-6.95439e-124	-1.44202e-124	1.36029e-125	-1.85577e-124	2.72994e-125	2.6373e-124	-7.78819e-124	5.07853e-246
-1.52205e-124	-1.02575e-124	3.88667e-125	1.5685e-125	-2.53266e-125	1.5354e-125	-1.27372e-124	3.58207e-125	-9.75901e-126	5.01161e-125	-9.58303e-126	-2.28006e-125	-2.99791e-125	9.64123e-125	-6.14554e-126	2.95592e-125	-4.35868e-125	5.69876e-125	1.03382e-124	-5.84496e-125	-4.16163e-125	-1.28802e-125	-9.92699e-126	-9.66972e-125	-8.09719e-125	-1.10003e-124	-3.56473e-125	-3.25195e-125	2.82034e-126	6.63757e-125	1.2415e-247
7.23537e-126	-1.22132e-125	8.45746e-126	-3.80582e-126	-9.63998e-127	1.88676e-126	2.45085e-126	1.82755e-125	-1.67407e-126	1.54172e-125	4.0868e-126	8.31921e-126	-9.87145e-126	5.61244e-126	-1.21482e-125	1.50031e-126	8.58133e-126	-6.46512e-126	3.86965e-126	2.42338e-126	2.36148e-126	-1.57917e-125	-7.97498e-126	-1.7249e-126	-3.31552e-126	-7.87725e-126	2.54727e-126	-5.76038e-126	4.13324e-126	8.9233e-126	1.90443e-249
-1.85296e-126	4.99804e-128	3.72379e-127	-5.01007e-127	-1.19778e-126	9.01229e-127	2.33984e-127	-1.37046e-126	-1.53802e-128	-1.24064e-126	5.85165e-127	-1.97316e-127	7.01346e-127	-1.30902e-127	3.23879e-127	-1.94859e-127	-5.93933e-127	3.26848e-127	-7.56461e-127	-5.98975e-127	-4.43308e-127	5.47497e-127	-1.22302e-128	-1.32798e-127	-2.33446e-127	-2.782e-128	1.61435e-127	3.49057e-127	5.49825e-129	-2.83911e-126	2.07465e-251
1.56222e-128	7.63612e-128	1.70404e-128	2.61917e-128	-9.87159e-129	-1.06766e-127	-8.77597e-128	3.68141e-128	1.71761e-128	-4.59305e-128	-4.65872e-128	1.4992e-128	8.44938e-128	-7.02498e-128	-1.99223e-128	1.98254e-127	-6.26373e-128	-6.52765e-128	2.62184e-128	-9.83746e-128	2.55092e-128	1.70346e-127	9.28134e-128	1.02837e-127	6.64317e-128	2.90023e-128	-4.49612e-128	-4.37742e-128	5.48033e-127	-3.53822e-128	4.62372e-253
-6.82186e-129	-8.09551e-130	3.81701e-128	5.84308e-129	2.34433e-128	9.76246e-129	1.30863e-128	-9.94375e-129	4.92014e-129	-2.56727e-129	-1.29302e-128	-6.46602e-129	1.25572e-129	4.80897e-129	8.14661e-129	-1.40489e-128	2.01696e-128	1.10416e-128	-3.29248e-129	4.37752e-129	-4.73228e-129	1.30874e-128	7.12032e-129	-2.81136e-128	1.41672e-130	-4.34268e-129	-9.97969e-129	-1.2801e-128	-1.32529e-128	-2.1333e-129	5.03757e-255
-1.92697e-129	-2.62949e-129	-1.56895e-129	1.44237e-129	4.97519e-130	6.8408e-130	8.70608e-130	-5.51821e-131	6.36792e-130	4.60657e-129	1.75953e-129	3.36788e-129	-2.59646e-129	6.56612e-130	-4.34691e-131	-1.14683e-129	2.27329e-130	-2.31885e-129	-2.21113e-129	-8.70296e-130	-1.07063e-129	-1.26956e-129	-3.69704e-130	-6.00434e-131	1.69838e-129	-1.43298e-129	3.92697e-129	2.27355e-129	3.82161e-129	-2.34982e-129	1.20828e-256
-5.02559e-133	8.07449e-131	6.25891e-131	-1.65449e-130	-7.99794e-131	-3.74845e-131	2.19302e-130	-5.16666e-130	1.41725e-130	-9.82372e-131	-5.13252e-131	-4.37322e-130	9.3408e-131	-4.01883e-131	3.00512e-131	3.01477e-130	-2.2892e-130	1.13878e-130	3.34885e-131	3.67805e-131	6.13123e-131	-7.96243e-132	-1.98135e-130	2.15399e-130	-4.10787e-131	-1.57921e-130	-5.21699e-131	-2.28893e-130	-5.40562e-131	3.7393e-130	1.06821e-258
1.21619e-131	6.44345e-132	9.3084e-132	1.63216e-131	-1.05334e-131	-1.10404e-131	1.98328e-132	-1.18169e-133	-2.32017e-131	-7.75569e-132	4.67407e-131	-1.4996e-131	1.2882e-131	1.08422e-131	1.75679e-132	-7.18412e-131	-1.4398e-131	5.66962e-132	1.50817e-133	5.95946e-132	-5.50141e-132	-4.67649e-132	5.50053e-132	1.37944e-132	-9.6684e-132	8.66107e-132	1.51535e-131	-2.97495e-133	-2.63152e-131	1.12332e-131	1.08112e-260
1.91669e-132	1.73664e-132	2.13536e-133	-3.97187e-132	-1.84437e-132	7.42447e-132	1.39716e-132	1.69233e-133	1.30314e-132	7.79185e-133	1.44665e-132	-8.40676e-133	1.48568e-132	3.43558e-132	2.93758e-132	-1.81326e-133	-5.63854e-133	1.859e-132	3.91216e-133	5.44791e-132	1.69071e-132	7.37667e-133	2.68517e-132	1.3784e-132	2.04682e-132	3.76033e-132	2.35773e-133	-1.63231e-132	4.77236e-134	2.59485e-132	1.84698e-262
3.59642e-134	6.35192e-135	2.77935e-133	1.09118e-132	1.47678e-133	2.82835e-133	1.80727e-133	-4.33203e-134	-4.23361e-134	-4.24447e-133	2.62551e-133	3.58816e-133	5.27229e-135	-2.86822e-133	6.06353e-134	1.89917e-133	3.54848e-133	5.08403e-133	-1.70137e-133	6.05383e-133	3.97356e-133	-2.06163e-133	-3.80978e-133	6.13702e-133	-4.70826e-133	9.62951e-133	-2.66016e-133	-1.16586e-134	2.07402e-133	-1.17752e-133	4.686e-264
-6.0658e-134	-6.32359e-134	1.86882e-134	-4.28316e-135	-1.76903e-134	6.89603e-134	6.2626e-134	4.7243e-134	-3.31185e-134	-1.34493e-134	-1.75584e-135	3.26716e-134	-1.92369e-134	-1.00472e-133	4.48847e-134	-5.55478e-134	3.47035e-134	-3.87103e-134	-9.92314e-136	-9.63905e-134	-2.1243e-134	2.65459e-135	-3.80221e-134	1.06245e-136	2.25991e-134	-1.01806e-134	8.69115e-134	-3.6191e-137	-1.34413e-134	2.91613e-136	5.94289e-266
5.46785e-135	-8.68477e-136	-4.02583e-135	3.42008e-135	-3.87006e-136	6.26798e-135	7.04618e-136	1.79786e-135	-4.78268e-135	-7.63871e-135	2.27292e-135	1.24787e-134	5.42069e-136	-3.58148e-137	4.30606e-136	1.70716e-134	1.82766e-135	-2.24862e-135	1.09e-134	-6.63316e-135	4.92898e-136	-3.65196e-136	-5.05431e-135	-8.98166e-135	7.27736e-136	-3.33692e-135	-5.97321e-135	7.93735e-135	3.99631e-135	4.97531e-136	1.04012e-267
2.93354e-136	1.81725e-135	-8.8596e-137	9.15706e-136	-4.77589e-136	-6.90124e-136	-9.38129e-136	-1.30819e-135	3.69024e-136	4.86771e-137	1.21267e-136	1.7834e-136	3.85217e-136	2.45462e-136	1.52342e-135	-2.48734e-136	-1.79697e-136	4.33034e-136	7.45688e-136	-5.5339e-136	-1.80437e-136	1.56879e-135	5.95778e-136	1.02562e-135	-4.99883e-137	-2.44921e-136	2.53762e-136	-5.1438e-136	-8.21385e-136	-2.14321e-136	1.64017e-269
3.79586e-137	7.67656e-137	1.22427e-136	-4.17236e-137	1.57049e-136	2.95824e-137	1.07062e-136	5.95841e-137	-1.28054e-136	-2.8884e-137	1.52773e-137	1.97671e-136	-1.11034e-136	-1.11092e-136	8.87585e-137	9.50132e-138	5.57096e-137	1.76882e-137	1.83784e-137	-1.84932e-136	3.40966e-137	1.6572e-137	1.2143e-137	1.28903e-136	-9.19876e-137	-2.23641e-137	1.48791e-136	-2.93428e-137	3.83535e-137	6.69052e-137	2.47857e-271
-9.26015e-138	-4.95809e-138	6.63523e-139	-1.60911e-137	2.14997e-138	5.12492e-138	-3.82171e-138	-1.0789e-137	4.65279e-138	-7.97747e-138	-2.22519e-138	1.52443e-137	1.81679e-138	-1.94623e-139	5.11009e-138	-2.76021e-138	-7.00895e-139	1.13909e-138	-1.07912e-137	-5.90049e-138	-1.91687e-138	1.93704e-138	-1.93236e-138	-2.09097e-138	-7.39624e-138	4.3916e-138	-1.75511e-138	-3.87597e-138	2.54871e-137	-1.37339e-137	1.99019e-273
2.97574e-139	-2.86384e-139	1.21172e-139	-1.38869e-138	4.21451e-139	1.03258e-138	-6.57351e-139	1.86046e-139	-5.6713e-139	-4.75953e-138	-5.33276e-139	5.31617e-139	-3.22487e-139	-7.75221e-139	-1.3034e-138	1.60991e-138	9.13757e-139	-1.60947e-138	-3.34939e-139	1.31944e-140	1.09788e-138	-4.42323e-139	-4.21452e-139	-7.30429e-139	-7.94358e-139	-2.81641e-139	-1.80706e-139	1.49962e-138	-4.86062e-140	9.91597e-139	4.1989e-275
1.67922e-139	3.74639e-140	-3.89964e-140	5.12914e-139	-2.07574e-141	2.93597e-139	-9.9329e-140	-3.49326e-139	1.31079e-139	1.07148e-139	-2.35535e-139	-2.06485e-139	-9.14421e-140	-2.05119e-139	4.3042e-140	4.35818e-139	1.85139e-139	-7.86944e-140	2.07137e-139	4.86831e-140	1.1358e-139	6.06906e-141	1.89163e-139	-1.60593e-140	1.37758e-139	-1.14645e-139	-3.80221e-140	3.29159e-140	-3.74105e-140	-2.30116e-139	1.10503e-276
-6.17393e-141	8.50455e-144	1.34701e-141	-2.55852e-141	1.3211e-140	1.69139e-141	-3.22503e-140	-7.20385e-141	1.61968e-140	-4.15631e-142	1.14108e-140	-1.1769e-140	-2.36175e-140	9.85864e-141	-3.63636e-140	-1.95905e-141	6.80189e-141	1.68974e-140	5.13437e-141	-1.40988e-140	8.47571e-141	-1.115e-140	-1.46044e-141	4.72549e-141	6.23436e-140	9.06328e-141	-3.85556e-141	1.26879e-140	-1.40975e-143	1.50703e-140	8.97758e-279
-1.39052e-142	7.71055e-144	-5.50119e-143	-1.99967e-141	-6.61354e-142	-3.223e-142	-1.69409e-141	-1.78907e-141	9.01022e-142	2.14218e-141	-5.88026e-141	7.68711e-142	-4.02807e-142	2.67412e-142	4.23067e-142	4.33975e-141	-2.17816e-141	-5.89425e-142	9.44872e-142	2.66599e-141	4.42999e-142	2.53735e-141	1.30403e-141	4.71034e-142	-4.99066e-141	1.93139e-141	3.18797e-141	-4.51804e-141	-8.14752e-141	1.35151e-141	2.19519e-280
5.63795e-143	1.80579e-142	-9.24835e-144	-1.05592e-142	-1.05307e-142	2.06549e-142	2.16625e-142	3.52486e-143	-3.26922e-142	1.36554e-142	-8.04294e-143	-1.4361e-142	3.55164e-143	-2.58368e-142	-9.82171e-142	2.1128e-142	-2.99369e-142	-1.17558e-142	-2.28663e-142	-3.32166e-142	-4.12981e-143	-2.11568e-142	-1.06182e-142	-1.1279e-142	-2.26105e-142	-4.20565e-142	1.08206e-141	-2.68837e-143	2.50934e-143	-6.87917e-142	3.58883e-282
8.70894e-143	-2.49676e-143	1.06095e-142	-9.62547e-143	-6.30597e-144	-1.36337e-143	1.33742e-143	1.05742e-143	3.31626e-143	9.34957e-145	-2.33548e-143	2.68034e-143	-9.69072e-143	-2.5772e-143	-2.24671e-142	1.57046e-143	9.70317e-144	-2.95746e-143	-1.49552e-143	-7.97986e-144	-4.08206e-143	8.36417e-143	2.13e-143	5.35525e-143	-8.03044e-144	1.87825e-143	7.20884e-143	6.99684e-143	-3.53068e-143	-7.52955e-144	1.17441e-283
1.69744e-144	-5.1807e-144	-2.67501e-144	-1.53231e-143	-1.88445e-144	6.07791e-144	-2.41222e-145	4.79599e-145	4.9688e-145	1.37767e-144	1.92612e-144	1.26459e-144	-3.70899e-144	1.25265e-145	1.51833e-144	-4.51536e-144	4.55159e-144	-3.42971e-145	3.4946e-146	-1.4474e-143	-6.17497e-144	-6.34956e-145	4.96632e-144	-4.20387e-145	-7.07641e-144	3.45411e-144	2.68747e-144	1.20311e-144	-2.18438e-144	-7.13065e-144	7.76376e-286
-1.06828e-145	-1.13849e-145	8.14737e-146	3.01667e-145	-8.14731e-145	1.65673e-144	9.18579e-146	-2.64657e-145	-6.73201e-145	7.66449e-145	2.44703e-145	-5.89487e-145	-1.91083e-145	-2.53292e-145	2.55329e-145	4.99334e-145	-1.34176e-145	-4.12854e-145	3.62877e-145	-9.34353e-146	-6.28797e-145	-4.61559e-146	5.37624e-145	3.3725e-145	-3.44315e-145	1.98298e-145	-6.9409e-145	-8.79049e-145	3.14332e-145	-9.68468e-146	8.12196e-288
-9.83159e-146	-2.36318e-146	2.86976e-146	1.29181e-146	-3.30408e-147	-1.03897e-145	4.1541e-146	-7.83211e-147	-4.02404e-147	6.48494e-146	1.92713e-146	-7.30236e-146	9.34661e-146	3.68203e-146	-6.66426e-146	-1.6762e-146	-7.05327e-147	-1.39686e-146	2.56477e-146	-1.31987e-145	-3.60368e-146	-1.10859e-146	-2.00679e-146	7.94251e-146	-6.76224e-147	1.21463e-145	1.72454e-145	-5.46761e-146	4.08044e-148	1.94456e-146	1.2291e-289
-3.60893e-147	5.58401e-147	4.85456e-147	3.22054e-146	-2.537e-146	5.33045e-147	6.55452e-147	-1.33583e-146	-7.79211e-148	-1.73798e-147	-3.90778e-147	6.27144e-147	8.50521e-148	7.54278e-147	5.00996e-147	6.1547e-148	-1.35408e-146	-8.15444e-149	-2.67903e-147	6.88629e-147	4.41915e-147	8.83365e-148	1.75273e-148	1.04791e-146	3.28131e-147	1.22171e-146	1.2606e-147	2.33683e-146	-3.02203e-147	1.30713e-146	3.39553e-291
-2.1277e-147	-5.61555e-148	1.9933e-148	1.2416e-147	-5.73213e-148	1.336e-147	8.89644e-148	-2.51189e-150	1.301e-148	-4.42437e-148	1.31285e-147	9.21819e-150	-7.84086e-148	2.1845e-149	-3.16742e-148	-2.24009e-149	-8.42217e-148	7.2067e-148	-3.70312e-148	4.38878e-148	-8.26535e-149	5.79875e-148	9.69231e-148	9.99777e-148	-2.55331e-147	1.16819e-147	5.15594e-150	-4.38735e-149	-5.24404e-148	3.78733e-148	2.41261e-293
1.51985e-148	-1.91228e-149	1.43602e-148	4.50535e-149	1.28803e-148	8.33739e-149	1.50045e-148	-9.07762e-149	1.60615e-148	-9.26564e-149	-1.46399e-149	-9.23258e-149	1.66597e-148	7.64977e-149	3.04669e-148	-3.98526e-149	2.02391e-149	1.06115e-148	-9.50687e-149	-4.07304e-149	-4.29439e-148	1.01846e-148	-1.69079e-148	-2.34129e-148	-3.00604e-149	-3.13838e-148	-1.05771e-149	1.044e-148	1.30067e-148	1.15493e-148	7.12778e-295
-1.11481e-150	-3.35985e-150	-1.39944e-149	1.20718e-150	1.08837e-150	4.30924e-149	-2.25991e-150	-1.03385e-149	2.33993e-149	1.67511e-149	-3.93868e-151	-1.94141e-149	2.25158e-149	-1.76326e-149	-9.23963e-150	3.5735e-150	-1.70806e-150	-2.70625e-149	2.83206e-150	-7.28614e-150	1.26001e-149	-2.10512e-149	-1.01414e-149	-1.50942e-150	1.31759e-149	2.92704e-149	1.01173e-149	-2.16542e-150	4.79561e-151	1.16907e-150	6.94361e-297
-1.73691e-150	-2.76095e-150	-3.54201e-151	-1.95767e-150	2.7946e-150	-1.41093e-151	-6.96653e-151	1.15365e-150	-1.36584e-150	-1.43266e-150	1.00305e-150	1.53901e-151	1.68206e-150	4.44511e-150	1.60162e-151	2.59404e-150	6.8103e-151	-9.48947e-152	1.25652e-150	7.20384e-151	4.86354e-151	-1.18684e-150	6.1666e-150	1.82579e-150	2.54937e-150	2.64123e-150	-2.42978e-151	8.61264e-151	-1.91419e-150	3.75157e-150	1.36125e-298
1.50306e-151	-8.32757e-152	4.29423e-151	3.90508e-151	-2.06959e-151	-2.99321e-151	1.32339e-151	1.82923e-151	1.43506e-151	-8.21681e-153	-1.59312e-151	1.91094e-153	3.69683e-151	-2.51654e-151	-2.34693e-151	3.83379e-151	5.84262e-151	3.13744e-152	-5.16556e-152	-1.00644e-151	2.38396e-151	2.44785e-152	-4.40872e-153	2.04029e-151	-2.01357e-151	-1.19179e-151	-2.0387e-151	-6.46632e-154	3.22856e-152	2.11443e-151	1.59421e-300
3.95385e-152	2.53417e-153	7.3633e-153	-1.83782e-152	-1.15536e-152	5.88442e-153	1.98378e-153	-7.07982e-153	-4.83844e-152	1.42423e-153	2.71011e-152	-6.05112e-153	-2.99678e-153	-2.6665e-154	-4.33044e-152	-2.39587e-152	-3.89552e-152	-5.89327e-152	-4.04526e-153	-5.17862e-154	1.33082e-152	3.8927e-153	-3.76979e-153	-5.30008e-152	-9.85008e-152	5.36969e-152	-1.90747e-152	1.09153e-152	-1.33791e-152	1.3935e-152	2.92211e-302
-2.46054e-153	2.52604e-153	4.09693e-156	1.6036e-153	4.25e-153	4.58904e-153	-2.57525e-153	4.43105e-154	-5.89393e-153	7.36495e-154	4.26211e-153	-5.56717e-153	-6.2217e-153	-5.9004e-153	6.11921e-153	-2.92514e-153	-1.59986e-154	-6.55544e-153	7.4158e-154	5.04415e-154	-4.34402e-153	-7.84649e-153	-3.8691e-153	1.0673e-153	1.81641e-153	8.17908e-153	-4.54461e-153	3.64061e-153	-2.62799e-154	-1.16686e-152	6.45603e-304
-1.6316e-154	3.62347e-154	6.18113e-155	1.04037e-154	-2.85813e-156	1.96982e-154	7.19453e-154	3.62129e-155	4.08318e-154	-1.51241e-154	1.88294e-154	-6.31852e-154	-2.59154e-154	-6.89751e-154	-4.05934e-154	-1.8149e-154	5.28672e-155	-4.39531e-154	-9.88516e-154	2.0231e-154	-8.4131e-155	9.55498e-154	8.75806e-155	-3.33528e-155	-2.39348e-154	1.60027e-154	2.81463e-154	1.58203e-154	3.51937e-154	2.18399e-154	4.59684e-306
-1.64693e-155	-2.40211e-155	3.64763e-155	-2.01001e-155	4.67412e-155	4.7309e-155	-1.39646e-154	2.47082e-154	4.466e-155	-3.73659e-155	7.91502e-155	7.78008e-155	-2.56925e-155	5.31368e-155	-1.75245e-154	5.59833e-155	7.90417e-155	1.67025e-155	-4.85265e-155	-1.39754e-155	3.27058e-156	-5.36844e-155	9.24984e-155	6.04816e-155	-4.228e-155	-4.0496e-155	1.05887e-155	5.69155e-156	-9.94225e-155	9.26117e-155	1.8681e-307
6.34755e-156	-7.04133e-156	5.73831e-156	1.05346e-155	-1.32557e-155	-3.97984e-156	2.03304e-155	1.16734e-156	-5.24094e-157	1.89202e-155	-3.33186e-156	6.40385e-156	2.96708e-156	-5.56615e-156	2.06308e-157	-2.63707e-156	4.66465e-156	1.41253e-155	-1.52341e-156	6.5273e-156	1.55618e-155	1.08116e-155	6.97415e-156	5.71417e-156	3.28961e-156	3.01854e-156	-2.89615e-157	-9.00433e-156	5.74832e-156	1.14038e-156	0
1.03388e-156	6.92432e-157	6.86682e-157	1.18553e-156	-2.27833e-158	3.96668e-157	-1.30538e-158	1.69642e-157	1.0331e-156	4.00535e-158	4.54069e-157	2.10723e-157	6.011e-157	1.56647e-156	9.16985e-158	-9.11563e-157	-3.92125e-157	1.25167e-156	-2.07803e-157	6.15293e-158	1.18476e-157	1.33262e-156	2.4571e-157	-6.92792e-157	5.26981e-157	-8.8818e-157	2.54213e-157	4.24702e-157	-1.42972e-156	1.1077e-157	0
3.4596e-158	4.71886e-158	3.40898e-158	4.75769e-158	-1.60561e-157	2.09869e-158	5.47218e-158	9.48178e-158	-7.18514e-158	-9.51515e-159	4.11536e-157	2.13338e-158	1.82921e-158	-2.85339e-158	5.48827e-158	-1.51758e-158	-1.00315e-157	4.70695e-158	2.0156e-157	9.78047e-158	-1.29517e-157	1.08718e-157	-1.5486e-157	9.46857e-159	-7.38774e-158	-7.33466e-158	-5.70827e-158	-1.76192e-157	-3.25511e-158	-1.07482e-157	0
-7.21363e-159	2.19631e-160	8.607e-159	2.402e-158	1.25291e-158	-4.55903e-159	1.2017e-158	5.25407e-159	-3.15656e-159	1.65954e-158	-2.45437e-159	-9.38279e-159	-6.4956e-159	-5.00568e-159	6.63311e-159	-1.48234e-158	-9.91129e-159	1.66725e-159	3.98846e-159	-4.31721e-158	-2.56042e-158	1.01375e-158	-3.78896e-160	4.21938e-159	-6.18875e-159	2.17686e-158	-3.4067e-158	2.44482e-159	-2.73594e-158	-5.96954e-159	0
-1.26049e-159	-2.06628e-159	-3.89362e-159	-1.98732e-161	2.44046e-159	-3.02113e-159	-2.40206e-161	1.17719e-159	-2.15257e-159	1.06489e-159	1.2142e-159	2.54716e-160	-1.82558e-159	3.486e-160	1.104e-159	4.0417e-162	-9.61178e-160	7.37699e-160	4.42021e-159	1.13502e-159	2.80686e-159	3.18037e-160	1.21704e-159	-9.55461e-160	6.84828e-160	-2.53361e-159	9.82105e-160	-5.04296e-160	2.82672e-160	-1.01644e-160	0
6.66059e-161	2.37162e-160	-1.94803e-160	2.04704e-160	-1.38923e-160	6.0185e-161	-2.1883e-160	3.34997e-160	2.66763e-161	5.91828e-160	1.37378e-160	2.10513e-160	-5.78181e-161	1.9094e-160	1.00378e-160	6.14342e-161	-1.09171e-159	-5.78372e-162	-1.01877e-159	-6.08163e-160	-4.47957e-161	-1.12539e-160	3.48937e-161	3.21156e-160	3.94579e-160	1.07962e-160	1.46624e-160	-9.5579e-161	-1.34007e-160	3.05431e-160	0
-2.89892e-161	-6.65216e-163	-1.34698e-161	-1.13203e-161	3.12088e-162	1.8324e-161	-1.35566e-161	-7.47574e-163	-1.63477e-161	-6.91428e-162	-1.90294e-161	-1.66638e-161	1.17415e-161	1.01177e-161	3.17973e-161	1.52506e-161	-6.60533e-161	-4.87616e-161	-1.93338e-161	-1.32135e-161	-3.27276e-162	-1.38843e-161	7.39099e-162	-4.1439e-162	-5.4508e-162	2.35653e-161	-5.6623e-161	1.17155e-161	1.12436e-161	-1.46242e-161	0
-6.34643e-162	5.42871e-163	1.31319e-162	3.18827e-162	4.2784e-162	-6.08807e-162	9.16417e-163	-1.09988e-162	2.45663e-162	-1.99076e-162	-1.02644e-162	-3.93256e-162	-1.40252e-163	1.6221e-162	-5.22224e-163	4.28874e-162	-3.99542e-163	6.01146e-163	-5.55469e-162	3.55382e-163	2.30668e-162	2.58304e-162	-6.87563e-162	1.50841e-162	-2.8084e-162	7.52651e-162	-3.6876e-162	-1.64715e-162	-2.33268e-164	-3.55575e-163	0
1.15184e-162	9.04651e-165	8.13645e-163	8.73603e-163	2.21574e-163	-3.1693e-163	-3.44372e-163	-8.78633e-163	-4.24996e-163	-1.51495e-163	9.02399e-163	7.38849e-163	-1.33802e-162	-5.81837e-163	-8.73916e-165	-6.54682e-164	7.8815e-163	-9.49829e-164	1.5925e-163	-1.40981e-162	4.75453e-163	9.82098e-164	1.21429e-162	1.54213e-163	1.35168e-162	1.38432e-162	1.31221e-162	-1.17123e-163	-3.50997e-163	-9.12423e-163	0
1.15184e-162	9.04651e-165	8.13645e-163	8.73603e-163	2.21574e-163	-3.1693e-163	-3.44372e-163	-8.78633e-163	-4.24996e-163	-1.51495e-163	9.02399e-163	7.38849e-163	-1.33802e-162	-5.81837e-163	-8.73916e-165	-6.54682e-164	7.8815e-163	-9.49829e-164	1.5925e-163	-1.40981e-162	4.75453e-163	9.82098e-164	1.21429e-162	1.54213e-163	1.35168e-162	1.38432e-162	1.31221e-162	-1.17123e-163	-3.50997e-163	-9.12423e-163	0
1.15184e-162	9.04651e-165	8.13645e-163	8.73603e-163	2.21574e-163	-3.1693e-163	-3.44372e-163	-8.78633e-163	-4.24996e-163	-1.51495e-163	9.02399e-163	7.38849e-163	-1.33802e-162	-5.81837e-163	-8.73916e-165	-6.54682e-164	7.8815e-163	-9.49829e-164	1.5925e-163	-1.40981e-162	4.75453e-163	9.82098e-164	1.21429e-162	1.54213e-163	1.35168e-162	1.38432e-162	1.31221e-162	-1.17123e-163	-3.50997e-163	-9.12423e-163	0
1.15184e-162	9.04651e-165	8.13645e-163	8.73603e-163	2.21574e-163	-3.1693e-163	-3.44372e-163	-8.78633e-163	-4.24996e-163	-1.51495e-163	9.02399e-163	7.38849e-163	-1.33802e-162	-5.81837e-163	-8.73916e-165	-6.54682e-164	7.8815e-163	-9.49829e-164	1.5925e-163	-1.40981e-162	4.75453e-163	9.82098e-164	1.21429e-162	1.54213e-163	1.35168e-162	1.38432e-162	1.31221e-162	-1.17123e-163	-3.50997e-163	-9.12423e-163	0
1.15184e-162	9.04651e-165	8.13645e-163	8.73603e-163	2.21574e-163	-3.1693e-163	-3.44372e-163	-8.78633e-163	-4.24996e-163	-1.51495e-163	9.02399e-163	7.38849e-163	-1.33802e-162	-5.81837e-163	-8.73916e-165	-6.54682e-164	7.8815e-163	-9.49829e-164	1.5925e-163	-1.40981e-162	4.75453e-163	9.82098e-164	1.21429e-162	1.54213e-163	1.35168e-162	1.38432e-162	1.31221e-162	-1.17123e-163	-3.50997e-163	-9.12423e-163	0
1.15184e-162	9.04651e-165	8.13645e-163	8.73603e-163	2.21574e-163	-3.1693e-163	-3.44372e-163	-8.78633e-163	-4.24996e-163	-1.51495e-163	9.02399e-163	7.38849e-163	-1.33802e-162	-5.81837e-163	-8.73916e-165	-6.54682e-164	7.8815e-163	-9.49829e-164	1.5925e-163	-1.40981e-162	4.75453e-163	9.82098e-164	1.21429e-162	1.54213e-163	1.35168e-162	1.38432e-162	1.31221e-162	-1.17123e-163	-3.50997e-163	-9.12423e-163	0
1.15184e-162	9.04651e-165	8.13645e-163	8.73603e-163	2.21574e-163	-3.1693e-163	-3.44372e-163	-8.78633e-163	-4.24996e-163	-1.51495e-163	9.02399e-163	7.38849e-163	-1.33802e-162	-5.81837e-163	-8.73916e-165	-6.54682e-164	7.8815e-163	-9.49829e-164	1.5925e-163	-1.40981e-162	4.75453e-163	9.82098e-164	1.21429e-162	1.54213e-163	1.35168e-162	1.38432e-162	1.31221e-162	-1.17123e-163	-3.50997e-163	-9.12423e-163	0
1.15184e-162	9.04651e-165	8.13645e-163	8.73603e-163	2.21574e-163	-3.1693e-163	-3.44372e-163	-8.78633e-163	-4.24996e-163	-1.51495e-163	9.02399e-163	7.38849e-163	-1.33802e-162	-5.81837e-163	-8.73916e-165	-6.54682e-164	7.8815e-163	-9.49829e-164	1.5925e-163	-1.40981e-162	4.75453e-163	9.82098e-164	1.21429e-162	1.54213e-163	1.35168e-162	1.38432e-162	1.31221e-162	-1.17123e-163	-3.50997e-163	-9.12423e-163	0
1.15184e-162	9.04651e-165	8.13645e-163	8.73603e-163	2.21574e-163	-3.1693e-163	-3.44372e-163	-8.78633e-163	-4.24996e-163	-1.51495e-163	9.02399e-163	7.38849e-163	-1.33802e-162	-5.81837e-163	-8.73916e-165	-6.54682e-164	7.8815e-163	-9.49829e-164	1.5925e-163	-1.40981e-162	4.75453e-163	9.82098e-164	1.21429e-162	1.54213e-163	1.35168e-162	1.38432e-162	1.31221e-162	-1.17123e-163	-3.50997e-163	-9.12423e-163	0
1.15184e-162	9.04651e-165	8.13645e-163	8.73603e-163	2.21574e-163	-3.1693e-163	-3.44372e-163	-8.78633e-163	-4.24996e-163	-1.51495e-163	9.02399e-163	7.38849e-163	-1.33802e-162	-5.81837e-163	-8.73916e-165	-6.54682e-164	7.8815e-163	-9.49829e-164	1.5925e-163	-1.40981e-162	4.75453e-163	9.82098e-164	1.21429e-162	1.54213e-163	1.35168e-162	1.38432e-162	1.31221e-162	-1.17123e-163	-3.50997e-163	-9.12423e-163	0
1.15184e-162	9.04651e-165	8.13645e-163	8.73603e-163	2.21574e-163	-3.1693e-163	-3.44372e-163	-8.78633e-163	-4.24996e-163	-1.51495e-163	9.02399e-163	7.38849e-163	-1.33802e-162	-5.81837e-163	-8.73916e-165	-6.54682e-164	7.8815e-163	-9.49829e-164	1.5925e-163	-1.40981e-162	4.75453e-163	9.82098e-164	1.21429e-162	1.54213e-163	1.35168e-162	1.38432e-162	1.31221e-162	-1.17123e-163	-3.50997e-163	-9.12423e-163	0
1.15184e-162	9.04651e-165	8.13645e-163	8.73603e-163	2.21574e-163	-3.1693e-163	-3.44372e-163	-8.78633e-163	-4.24996e-163	-1.51495e-163	9.02399e-163	7.38849e-163	-1.33802e-162	-5.81837e-163	-8.73916e-165	-6.54682e-164	7.8815e-163	-9.49829e-164	1.5925e-163	-1.40981e-162	4.75453e-163	9.82098e-164	1.21429e-162	1.54213e-163	1.35168e-162	1.38432e-162	1.31221e-162	-1.17123e-163	-3.50997e-163	-9.12423e-163	0
1.15184e-162	9.04651e-165	8.13645e-163	8.73603e-163	2.21574e-163	-3.1693e-163	-3.44372e-163	-8.78633e-163	-4.24996e-163	-1.51495e-163	9.02399e-163	7.38849e-163	-1.33802e-162	-5.81837e-163	-8.73916e-165	-6.54682e-164	7.8815e-163	-9.49829e-164	1.5925e-163	-1.40981e-162	4.75453e-163	9.82098e-164	1.21429e-162	1.54213e-163	1.35168e-162	1.38432e-162	1.31221e-162	-1.17123e-163	-3.50997e-163	-9.12423e-163	0
1.15184e-162	9.04651e-165	8.13645e-163	8.73603e-163	2.21574e-163	-3.1693e-163	-3.44372e-163	-8.78633e-163	-4.24996e-163	-1.51495e-163	9.02399e-163	7.38849e-163	-1.33802e-162	-5.81837e-163	-8.73916e-165	-6.54682e-164	7.8815e-163	-9.49829e-164	1.5925e-163	-1.40981e-162	4.75453e-163	9.82098e-164	1.21429e-162	1.54213e-163	1.35168e-162	1.38432e-162	1.31221e-162	-1.17123e-163	-3.50997e-163	-9.12423e-163	0
1.15184e-162	9.04651e-165	8.13645e-163	8.73603e-163	2.21574e-163	-3.1693e-163	-3.44372e-163	-8.78633e-163	-4.24996e-163	-1.51495e-163	9.02399e-163	7.38849e-163	-1.33802e-162	-5.81837e-163	-8.73916e-165	-6.54682e-164	7.8815e-163	-9.49829e-164	1.5925e-163	-1.40981e-162	4.75453e-163	9.82098e-164	1.21429e-162	1.54213e-163	1.35168e-162	1.38432e-162	1.31221e-162	-1.17123e-163	-3.50997e-163	-9.12423e-163	0
1.15184e-162	9.04651e-165	8.13645e-163	8.73603e-163	2.21574e-163	-3.1693e-163	-3.44372e-163	-8.78633e-163	-4.24996e-163	-1.51495e-163	9.02399e-163	7.38849e-163	-1.33802e-162	-5.81837e-163	-8.73916e-165	-6.54682e-164	7.8815e-163	-9.49829e-164	1.5925e-163	-1.40981e-162	4.75453e-163	9.82098e-164	1.21429e-162	1.54213e-163	1.35168e-162	1.38432e-162	1.31221e-162	-1.17123e-163	-3.50997e-163	-9.12423e-163	0
1.15184e-162	9.04651e-165	8.13645e-163	8.73603e-163	2.21574e-163	-3.1693e-163	-3.44372e-163	-8.78633e-163	-4.24996e-163	-1.51495e-163	9.02399e-163	7.38849e-163	-1.33802e-162	-5.81837e-163	-8.73916e-165	-6.54682e-164	7.8815e-163	-9.49829e-164	1.5925e-163	-1.40981e-162	4.75453e-163	9.82098e-164	1.21429e-162	1.54213e-163	1.35168e-162	1.38432e-162	1.31221e-162	-1.17123e-163	-3.50997e-163	-9.12423e-163	0
1.15184e-162	9.04651e-165	8.13645e-163	8.73603e-163	2.21574e-163	-3.1693e-163	-3.44372e-163	-8.78633e-163	-4.24996e-163	-1.51495e-163	9.02399e-163	7.38849e-163	-1.33802e-162	-5.81837e-163	-8.73916e-165	-6.54682e-164	7.8815e-163	-9.49829e-164	1.5925e-163	-1.40981e-162	4.75453e-163	9.82098e-164	1.21429e-162	1.54213e-163	1.35168e-162	1.38432e-162	1.31221e-162	-1.17123e-163	-3.50997e-163	-9.12423e-163	0
1.15184e-162	9.04651e-165	8.13645e-163	8.73603e-163	2.21574e-163	-3.1693e-163	-3.44372e-163	-8.78633e-163	-4.24996e-163	-1.51495e-163	9.02399e-163	7.38849e-163	-1.33802e-162	-5.81837e-163	-8.73916e-165	-6.54682e-164	7.8815e-163	-9.49829e-164	1.5925e-163	-1.40981e-162	4.75453e-163	9.82098e-164	1.21429e-162	1.54213e-163	1.35168e-162	1.38432e-162	1.31221e-162	-1.17123e-163	-3.50997e-163	-9.12423e-163	0
1.15184e-162	9.04651e-165	8.13645e-163	8.73603e-163	2.21574e-163	-3.1693e-163	-3.44372e-163	-8.78633e-163	-4.24996e-163	-1.51495e-163	9.02399e-163	7.38849e-163	-1.33802e-162	-5.81837e-163	-8.73916e-165	-6.54682e-164	7.8815e-163	-9.49829e-164	1.5925e-163	-1.40981e-162	4.75453e-163	9.82098e-164	1.21429e-162	1.54213e-163	1.35168e-162	1.38432e-162	1.31221e-162	-1.17123e-163	-3.50997e-163	-9.12423e-163	0
1.15184e-162	9.04651e-165	8.13645e-163	8.73603e-163	2.21574e-163	-3.1693e-163	-3.44372e-163	-8.78633e-163	-4.24996e-163	-1.51495e-163	9.02399e-163	7.38849e-163	-1.33802e-162	-5.81837e-163	-8.73916e-165	-6.54682e-164	7.8815e-163	-9.49829e-164	1.5925e-163	-1.40981e-162	4.75453e-163	9.82098e-164	1.21429e-162	1.54213e-163	1.35168e-162	1.38432e-162	1.31221e-162	-1.17123e-163	-3.50997e-163	-9.12423e-163	0
1.15184e-162	9.04651e-165	8.13645e-163	8.73603e-163	2.21574e-163	-3.1693e-163	-3.44372e-163	-8.78633e-163	-4.24996e-163	-1.51495e-163	9.02399e-163	7.38849e-163	-1.33802e-162	-5.81837e-163	-8.73916e-165	-6.54682e-164	7.8815e-163	-9.49829e-164	1.5925e-163	-1.40981e-162	4.75453e-163	9.82098e-164	1.21429e-162	1.54213e-163	1.35168e-162	1.38432e-162	1.31221e-162	-1.17123e-163	-3.50997e-163	-9.12423e-163	0
1.15184e-162	9.04651e-165	8.13645e-163	8.73603e-163	2.21574e-163	-3.1693e-163	-3.44372e-163	-8.78633e-163	-4.24996e-163	-1.51495e-163	9.02399e-163	7.38849e-163	-1.33802e-162	-5.81837e-163	-8.73916e-165	-6.54682e-164	7.8815e-163	-9.49829e-164	1.5925e-163	-1.40981e-162	4.75453e-163	9.82098e-164	1.21429e-162	1.54213e-163	1.35168e-162	1.38432e-162	1.31221e-162	-1.17123e-163	-3.50997e-163	-9.12423e-163	0
1.15184e-162	9.04651e-165	8.13645e-163	8.73603e-163	2.21574e-163	-3.1693e-163	-3.44372e-163	-8.78633e-163	-4.24996e-163	-1.51495e-163	9.02399e-163	7.38849e-163	-1.33802e-162	-5.81837e-163	-8.73916e-165	-6.54682e-164	7.8815e-163	-9.49829e-164	1.5925e-163	-1.40981e-162	4.75453e-163	9.82098e-164	1.21429e-162	1.54213e-163	1.35168e-162	1.38432e-162	1.31221e-162	-1.17123e-163	-3.50997e-163	-9.12423e-163	0
1.15184e-162	9.04651e-165	8.13645e-163	8.73603e-163	2.21574e-163	-3.1693e-163	-3.44372e-163	-8.78633e-163	-4.24996e-163	-1.51495e-163	9.02399e-163	7.38849e-163	-1.33802e-162	-5.81837e-163	-8.73916e-165	-6.54682e-164	7.8815e-163	-9.49829e-164	1.5925e-163	-1.40981e-162	4.75453e-163	9.82098e-164	1.21429e-162	1.54213e-163	1.35168e-162	1.38432e-162	1.31221e-162	-1.17123e-163	-3.50997e-163	-9.12423e-163	0
1.15184e-162	9.04651e-165	8.13645e-163	8.73603e-163	2.21574e-163	-3.1693e-163	-3.44372e-163	-8.78633e-163	-4.24996e-163	-1.51495e-163	9.02399e-163	7.38849e-163	-1.33802e-162	-5.81837e-163	-8.73916e-165	-6.54682e-164	7.8815e-163	-9.49829e-164	1.5925e-163	-1.40981e-162	4.75453e-163	9.82098e-164	1.21429e-162	1.54213e-163	1.35168e-162	1.38432e-162	1.31221e-162	-1.17123e-163	-3.50997e-163	-9.12423e-163	0
1.15184e-162	9.04651e-165	8.13645e-163	8.73603e-163	2.21574e-163	-3.1693e-163	-3.44372e-163	-8.78633e-163	-4.24996e-163	-1.51495e-163	9.02399e-163	7.38849e-163	-1.33802e-162	-5.81837e-163	-8.73916e-165	-6.54682e-164	7.8815e-163	-9.49829e-164	1.5925e-163	-1.40981e-162	4.75453e-163	9.82098e-164	1.21429e-162	1.54213e-163	1.35168e-162	1.38432e-162	1.31221e-162	-1.17123e-163	-3.50997e-163	-9.12423e-163	0
1.15184e-162	9.04651e-165	8.13645e-163	8.73603e-163	2.21574e-163	-3.1693e-163	-3.44372e-163	-8.78633e-163	-4.24996e-163	-1.51495e-163	9.02399e-163	7.38849e-163	-1.33802e-162	-5.81837e-163	-8.73916e-165	-6.54682e-164	7.8815e-163	-9.49829e-164	1.5925e-163	-1.40981e-162	4.75453e-163	9.82098e-164	1.21429e-162	1.54213e-163	1.35168e-162	1.38432e-162	1.31221e-162	-1.17123e-163	-3.50997e-163	-9.12423e-163	0
1.15184e-162	9.04651e-165	8.13645e-163	8.73603e-163	2.21574e-163	-3.1693e-163	-3.44372e-163	-8.78633e-163	-4.24996e-163	-1.51495e-163	9.02399e-163	7.38849e-163	-1.33802e-162	-5.81837e-163	-8.73916e-165	-6.54682e-164	7.8815e-163	-9.49829e-164	1.5925e-163	-1.40981e-162	4.75453e-163	9.82098e-164	1.21429e-162	1.54213e-163	1.35168e-162	1.38432e-162	1.31221e-162	-1.17123e-163	-3.50997e-163	-9.12423e-163	0
1.15184e-162	9.04651e-165	8.13645e-163	8.73603e-163	2.21574e-163	-3.1693e-163	-3.44372e-163	-8.78633e-163	-4.24996e-163	-1.51495e-163	9.02399e-163	7.38849e-163	-1.33802e-162	-5.81837e-163	-8.73916e-165	-6.54682e-164	7.8815e-163	-9.49829e-164	1.5925e-163	-1.40981e-162	4.75453e-163	9.82098e-164	1.21429e-162	1.54213e-163	1.35168e-162	1.38432e-162	1.31221e-162	-1.17123e-163	-3.50997e-163	-9.12423e-163	0
1.15184e-162	9.04651e-165	8.13645e-163	8.73603e-163	2.21574e-163	-3.1693e-163	-3.44372e-163	-8.78633e-163	-4.24996e-163	-1.51495e-163	9.02399e-163	7.38849e-163	-1.33802e-162	-5.81837e-163	-8.73916e-165	-6.54682e-164	7.8815e-163	-9.49829e-164	1.5925e-163	-1.40981e-162	4.75453e-163	9.82098e-164	1.21429e-162	1.54213e-163	1.35168e-162	1.38432e-162	1.31221e-162	-1.17123e-163	-3.50997e-163	-9.12423e-163	0
1.15184e-162	9.04651e-165	8.13645e-163	8.73603e-163	2.21574e-163	-3.1693e-163	-3.44372e-163	-8.78633e-163	-4.24996e-163	-1.51495e-163	9.02399e-163	7.38849e-163	-1.33802e-162	-5.81837e-163	-8.73916e-165	-6.54682e-164	7.8815e-163	-9.49829e-164	1.5925e-163	-1.40981e-162	4.75453e-163	9.82098e-164	1.21429e-162	1.54213e-163	1.35168e-162	1.38432e-162	1.31221e-162	-1.17123e-163	-3.50997e-163	-9.12423e-163	0
1.15184e-162	9.04651e-165	8.13645e-163	8.73603e-163	2.21574e-163	-3.1693e-163	-3.44372e-163	-8.78633e-163	-4.24996e-163	-1.51495e-163	9.02399e-163	7.38849e-163	-1.33802e-162	-5.81837e-163	-8.73916e-165	-6.54682e-164	7.8815e-163	-9.49829e-164	1.5925e-163	-1.40981e-162	4.75453e-163	9.82098e-164	1.21429e-162	1.54213e-163	1.35168e-162	1.38432e-162	1.31221e-162	-1.17123e-163	-3.50997e-163	-9.12423e-163	0
1.15184e-162	9.04651e-165	8.13645e-163	8.73603e-163	2.21574e-163	-3.1693e-163	-3.44372e-163	-8.78633e-163	-4.24996e-163	-1.51495e-163	9.02399e-163	7.38849e-163	-1.33802e-162	-5.81837e-163	-8.73916e-165	-6.54682e-164	7.8815e-163	-9.49829e-164	1.5925e-163	-1.40981e-162	4.75453e-163	9.82098e-164	1.21429e-162	1.54213e-163	1.35168e-162	1.38432e-162	1.31221e-162	-1.17123e-163	-3.50997e-163	-9.12423e-163	0
1.15184e-162	9.04651e-165	8.13645e-163	8.73603e-163	2.21574e-163	-3.1693e-163	-3.44372e-163	-8.78633e-163	-4.24996e-163	-1.51495e-163	9.02399e-163	7.38849e-163	-1.33802e-162	-5.81837e-163	-8.73916e-165	-6.54682e-164	7.8815e-163	-9.49829e-164	1.5925e-163	-1.40981e-162	4.75453e-163	9.82098e-164	1.21429e-162	1.54213e-163	1.35168e-162	1.38432e-162	1.31221e-162	-1.17123e-163	-3.50997e-163	-9.12423e-163	0
1.15184e-162	9.04651e-165	8.13645e-163	8.73603e-163	2.21574e-163	-3.1693e-163	-3.44372e-163	-8.78633e-163	-4.24996e-163	-1.51495e-163	9.02399e-163	7.38849e-163	-1.33802e-162	-5.81837e-163	-8.73916e-165	-6.54682e-164	7.8815e-163	-9.49829e-164	1.5925e-163	-1.40981e-162	4.75453e-163	9.82098e-164	1.21429e-162	1.54213e-163	1.35168e-162	1.38432e-162	1.31221e-162	-1.17123e-163	-3.50997e-163	-9.12423e-163	0
1.15184e-162	9.04651e-165	8.13645e-163	8.73603e-163	2.21574e-163	-3.1693e-163	-3.44372e-163	-8.78633e-163	-4.24996e-163	-1.51495e-163	9.02399e-163	7.38849e-163	-1.33802e-162	-5.81837e-163	-8.73916e-165	-6.54682e-164	7.8815e-163	-9.49829e-164	1.5925e-163	-1.40981e-162	4.75453e-163	9.82098e-164	1.21429e-162	1.54213e-163	1.35168e-162	1.38432e-162	1.31221e-162	-1.17123e-163	-3.50997e-163	-9.12423e-163	0
1.15184e-162	9.04651e-165	8.13645e-163	8.73603e-163	2.21574e-163	-3.1693e-163	-3.44372e-163	-8.78633e-163	-4.24996e-163	-1.51495e-163	9.02399e-163	7.38849e-163	-1.33802e-162	-5.81837e-163	-8.73916e-165	-6.54682e-164	7.8815e-163	-9.49829e-164	1.5925e-163	-1.40981e-162	4.75453e-163	9.82098e-164	1.21429e-162	1.54213e-163	1.35168e-162	1.38432e-162	1.31221e-162	-1.17123e-163	-3.50997e-163	-9.12423e-163	0
1.15184e-162	9.04651e-165	8.13645e-163	8.73603e-163	2.21574e-163	-3.1693e-163	-3.44372e-163	-8.78633e-163	-4.24996e-163	-1.51495e-163	9.02399e-163	7.38849e-163	-1.33802e-162	-5.81837e-163	-8.73916e-165	-6.54682e-164	7.8815e-163	-9.49829e-164	1.5925e-163	-1.40981e-162	4.75453e-163	9.82098e-164	1.21429e-162	1.54213e-163	1.35168e-162	1.38432e-162	1.31221e-162	-1.17123e-163	-3.50997e-163	-9.12423e-163	0
1.15184e-162	9.04651e-165	8.13645e-163	8.73603e-163	2.21574e-163	-3.1693e-163	-3.44372e-163	-8.78633e-163	-4.24996e-163	-1.51495e-163	9.02399e-163	7.38849e-163	-1.33802e-162	-5.81837e-163	-8.73916e-165	-6.54682e-164	7.8815e-163	-9.49829e-164	1.5925e-163	-1.40981e-162	4.75453e-163	9.82098e-164	1.21429e-162	1.54213e-163	1.35168e-162	1.38432e-162	1.31221e-162	-1.17123e-163	-3.50997e-163	-9.12423e-163	0
1.15184e-162	9.04651e-165	8.13645e-163	8.73603e-163	2.21574e-163	-3.1693e-163	-3.44372e-163	-8.78633e-163	-4.24996e-163	-1.51495e-163	9.02399e-163	7.38849e-163	-1.33802e-162	-5.81837e-163	-8.73916e-165	-6.54682e-164	7.8815e-163	-9.49829e-164	1.5925e-163	-1.40981e-162	4.75453e-163	9.82098e-164	1.21429e-162	1.54213e-163	1.35168e-162	1.38432e-162	1.31221e-162	-1.17123e-163	-3.50997e-163	-9.12423e-163	0
1.15184e-162	9.04651e-165	8.13645e-163	8.73603e-163	2.21574e-163	-3.1693e-163	-3.44372e-163	-8.78633e-163	-4.24996e-163	-1.51495e-163	9.02399e-163	7.38849e-163	-1.33802e-162	-5.81837e-163	-8.73916e-165	-6.54682e-164	7.8815e-163	-9.49829e-164	1.5925e-163	-1.40981e-162	4.75453e-163	9.82098e-164	1.21429e-162	1.54213e-163	1.35168e-162	1.38432e-162	1.31221e-162	-1.17123e-163	-3.50997e-163	-9.12423e-163	0
1.15184e-162	9.04651e-165	8.13645e-163	8.73603e-163	2.21574e-163	-3.1693e-163	-3.44372e-163	-8.78633e-163	-4.24996e-163	-1.51495e-163	9.02399e-163	7.38849e-163	-1.33802e-162	-5.81837e-163	-8.73916e-165	-6.54682e-164	7.8815e-163	-9.49829e-164	1.5925e-163	-1.40981e-162	4.75453e-163	9.82098e-164	1.21429e-162	1.54213e-163	1.35168e-162	1.38432e-162	1.31221e-162	-1.17123e-163	-3.50997e-163	-9.12423e-163	0
1.15184e-162	9.04651e-165	8.13645e-163	8.73603e-163	2.21574e-163	-3.1693e-163	-3.44372e-163	-8.78633e-163	-4.24996e-163	-1.51495e-163	9.02399e-163	7.38849e-163	-1.33802e-162	-5.81837e-163	-8.73916e-165	-6.54682e-164	7.8815e-163	-9.49829e-164	1.5925e-163	-1.40981e-162	4.75453e-163	9.82098e-164	1.21429e-162	1.54213e-163	1.35168e-162	1.38432e-162	1.31221e-162	-1.17123e-163	-3.50997e-163	-9.12423e-163	0
1.15184e-162	9.04651e-165	8.13645e-163	8.73603e-163	2.21574e-163	-3.1693e-163	-3.44372e-163	-8.78633e-163	-4.24996e-163	-1.51495e-163	9.02399e-163	7.38849e-163	-1.33802e-162	-5.81837e-163	-8.73916e-165	-6.54682e-164	7.8815e-163	-9.49829e-164	1.5925e-163	-1.40981e-162	4.75453e-163	9.82098e-164	1.21429e-162	1.54213e-163	1.35168e-162	1.38432e-162	1.31221e-162	-1.17123e-163	-3.50997e-163	-9.12423e-163	0
1.15184e-162	9.04651e-165	8.13645e-163	8.73603e-163	2.21574e-163	-3.1693e-163	-3.44372e-163	-8.78633e-163	-4.24996e-163	-1.51495e-163	9.02399e-163	7.38849e-163	-1.33802e-162	-5.81837e-163	-8.73916e-165	-6.54682e-164	7.8815e-163	-9.49829e-164	1.5925e-163	-1.40981e-162	4.75453e-163	9.82098e-164	1.21429e-162	1.54213e-163	1.35168e-162	1.38432e-162	1.31221e-162	-1.17123e-163	-3.50997e-163	-9.12423e-163	0
1.15184e-162	9.04651e-165	8.13645e-163	8.73603e-163	2.21574e-163	-3.1693e-163	-3.44372e-163	-8.78633e-163	-4.24996e-163	-1.51495e-163	9.02399e-163	7.38849e-163	-1.33802e-162	-5.81837e-163	-8.73916e-165	-6.54682e-164	7.8815e-163	-9.49829e-164	1.5925e-163	-1.40981e-162	4.75453e-163	9.82098e-164	1.21429e-162	1.54213e-163	1.35168e-162	1.38432e-162	1.31221e-162	-1.17123e-163	-3.50997e-163	-9.12423e-163	0
1.15184e-162	9.04651e-165	8.13645e-163	8.73603e-163	2.21574e-163	-3.1693e-163	-3.44372e-163	-8.78633e-163	-4.24996e-163	-1.51495e-163	9.02399e-163	7.38849e-163	-1.33802e-162	-5.81837e-163	-8.73916e-165	-6.54682e-164	7.8815e-163	-9.49829e-164	1.5925e-163	-1.40981e-162	4.75453e-163	9.82098e-164	1.21429e-162	1.54213e-163	1.35168e-162	1.38432e-162	1.31221e-162	-1.17123e-163	-3.50997e-163	-9.12423e-163	0
1.15184e-162	9.04651e-165	8.13645e-163	8.73603e-163	2.21574e-163	-3.1693e-163	-3.44372e-163	-8.78633e-163	-4.24996e-163	-1.51495e-163	9.02399e-163	7.38849e-163	-1.33802e-162	-5.81837e-163	-8.73916e-165	-6.54682e-164	7.8815e-163	-9.49829e-164	1.5925e-163	-1.40981e-162	4.75453e-163	9.82098e-164	1.21429e-162	1.54213e-163	1.35168e-162	1.38432e-162	1.31221e-162	-1.17123e-163	-3.50997e-163	-9.12423e-163	0
1.15184e-162	9.04651e-165	8.13645e-163	8.73603e-163	2.21574e-163	-3.1693e-163	-3.44372e-163	-8.78633e-163	-4.24996e-163	-1.51495e-163	9.02399e-163	7.38849e-163	-1.33802e-162	-5.81837e-163	-8.73916e-165	-6.54682e-164	7.8815e-163	-9.49829e-164	1.5925e-163	-1.40981e-162	4.75453e-163	9.82098e-164	1.21429e-162	1.54213e-163	1.35168e-162	1.38432e-162	1.31221e-162	-1.17123e-163	-3.50997e-163	-9.12423e-163	0
1.15184e-162	9.04651e-165	8.13645e-163	8.73603e-163	2.21574e-163	-3.1693e-163	-3.44372e-163	-8.78633e-163	-4.24996e-163	-1.51495e-163	9.02399e-163	7.38849e-163	-1.33802e-162	-5.81837e-163	-8.73916e-165	-6.54682e-164	7.8815e-163	-9.49829e-164	1.5925e-163	-1.40981e-162	4.75453e-163	9.82098e-164	1.21429e-162	1.54213e-163	1.35168e-162	1.38432e-162	1.31221e-162	-1.17123e-163	-3.50997e-163	-9.12423e-163	0
1.15184e-162	9.04651e-165	8.13645e-163	8.73603e-163	2.21574e-163	-3.1693e-163	-3.44372e-163	-8.78633e-163	-4.24996e-163	-1.51495e-163	9.02399e-163	7.38849e-163	-1.33802e-162	-5.81837e-163	-8.73916e-165	-6.54682e-164	7.8815e-163	-9.49829e-164	1.5925e-163	-1.40981e-162	4.75453e-163	9.82098e-164	1.21429e-162	1.54213e-163	1.35168e-162	1.38432e-162	1.31221e-162	-1.17123e-163	-3.50997e-163	-9.12423e-163	0
1.15184e-162	9.04651e-165	8.13645e-163	8.73603e-163	2.21574e-163	-3.1693e-163	-3.44372e-163	-8.78633e-163	-4.24996e-163	-1.51495e-163	9.02399e-163	7.38849e-163	-1.33802e-162	-5.81837e-163	-8.73916e-165	-6.54682e-164	7.8815e-163	-9.49829e-164	1.5925e-163	-1.40981e-162	4.75453e-163	9.82098e-164	1.21429e-162	1.54213e-163	1.35168e-162	1.38432e-162	1.31221e-162	-1.17123e-163	-3.50997e-163	-9.12423e-163	0
1.15184e-162	9.04651e-165	8.13645e-163	8.73603e-163	2.21574e-163	-3.1693e-163	-3.44372e-163	-8.78633e-163	-4.24996e-163	-1.51495e-163	9.02399e-163	7.38849e-163	-1.33802e-162	-5.81837e-163	-8.73916e-165	-6.54682e-164	7.8815e-163	-9.49829e-164	1.5925e-163	-1.40981e-162	4.75453e-163	9.82098e-164	1.21429e-162	1.54213e-163	1.35168e-162	1.38432e-162	1.31221e-162	-1.17123e-163	-3.50997e-163	-9.12423e-163	0
1.15184e-162	9.04651e-165	8.13645e-163	8.73603e-163	2.21574e-163	-3.1693e-163	-3.44372e-163	-8.78633e-163	-4.24996e-163	-1.51495e-163	9.02399e-163	7.38849e-163	-1.33802e-162	-5.81837e-163	-8.73916e-165	-6.54682e-164	7.8815e-163	-9.49829e-164	1.5925e-163	-1.40981e-162	4.75453e-163	9.82098e-164	1.21429e-162	1.54213e-163	1.35168e-162	1.38432e-162	1.31221e-162	-1.17123e-163	-3.50997e-163	-9.12423e-163	0
1.15184e-162	9.04651e-165	8.13645e-163	8.73603e-163	2.21574e-163	-3.1693e-163	-3.44372e-163	-8.78633e-163	-4.24996e-163	-1.51495e-163	9.02399e-163	7.38849e-163	-1.33802e-162	-5.81837e-163	-8.73916e-165	-6.54682e-164	7.8815e-163	-9.49829e-164	1.5925e-163	-1.40981e-162	4.75453e-163	9.82098e-164	1.21429e-162	1.54213e-163	1.35168e-162	1.38432e-162	1.31221e-162	-1.17123e-163	-3.50997e-163	-9.12423e-163	0
1.15184e-162	9.04651e-165	8.13645e-163	8.73603e-163	2.21574e-163	-3.1693e-163	-3.44372e-163	-8.78633e-163	-4.24996e-163	-1.51495e-163	9.02399e-163	7.38849e-163	-1.33802e-162	-5.81837e-163	-8.73916e-165	-6.54682e-164	7.8815e-163	-9.49829e-164	1.5925e-163	-1.40981e-162	4.75453e-163	9.82098e-164	1.21429e-162	1.54213e-163	1.35168e-162	1.38432e-162	1.31221e-162	-1.17123e-163	-3.50997e-163	-9.12423e-163	0
1.15184e-162	9.04651e-165	8.13645e-163	8.73603e-163	2.21574e-163	-3.1693e-163	-3.44372e-163	-8.78633e-163	-4.24996e-163	-1.51495e-163	9.02399e-163	7.38849e-163	-1.33802e-162	-5.81837e-163	-8.73916e-165	-6.54682e-164	7.8815e-163	-9.49829e-164	1.5925e-163	-1.40981e-162	4.75453e-163	9.82098e-164	1.21429e-162	1.54213e-163	1.35168e-162	1.38432e-162	1.31221e-162	-1.17123e-163	-3.50997e-163	-9.12423e-163	0
1.15184e-162	9.04651e-165	8.13645e-163	8.73603e-163	2.21574e-163	-3.1693e-163	-3.44372e-163	-8.78633e-163	-4.24996e-163	-1.51495e-163	9.02399e-163	7.38849e-163	-1.33802e-162	-5.81837e-163	-8.73916e-165	-6.54682e-164	7.8815e-163	-9.49829e-164	1.5925e-163	-1.40981e-162	4.75453e-163	9.82098e-164	1.21429e-162	1.54213e-163	1.35168e-162	1.38432e-162	1.31221e-162	-1.17123e-163	-3.50997e-163	-9.12423e-163	0
1.15184e-162	9.04651e-165	8.13645e-163	8.73603e-163	2.21574e-163	-3.1693e-163	-3.44372e-163	-8.78633e-163	-4.24996e-163	-1.51495e-163	9.02399e-163	7.38849e-163	-1.33802e-162	-5.81837e-163	-8.73916e-165	-6.54682e-164	7.8815e-163	-9.49829e-164	1.5925e-163	-1.40981e-162	4.75453e-163	9.82098e-164	1.21429e-162	1.54213e-163	1.35168e-162	1.38432e-162	1.31221e-162	-1.17123e-163	-3.50997e-163	-9.12423e-163	0
1.15184e-162	9.04651e-165	8.13645e-163	8.73603e-163	2.21574e-163	-3.1693e-163	-3.44372e-163	-8.78633e-163	-4.24996e-163	-1.51495e-163	9.02399e-163	7.38849e-163	-1.33802e-162	-5.81837e-163	-8.73916e-165	-6.54682e-164	7.8815e-163	-9.49829e-164	1.5925e-163	-1.40981e-162	4.75453e-163	9.82098e-164	1.21429e-162	1.54213e-163	1.35168e-162	1.38432e-162	1.31221e-162	-1.17123e-163	-3.50997e-163	-9.12423e-163	0
1.15184e-162	9.04651e-165	8.13645e-163	8.73603e-163	2.21574e-163	-3.1693e-163	-3.44372e-163	-8.78633e-163	-4.24996e-163	-1.51495e-163	9.02399e-163	7.38849e-163	-1.33802e-162	-5.81837e-163	-8.73916e-165	-6.54682e-164	7.8815e-163	-9.49829e-164	1.5925e-163	-1.40981e-162	4.75453e-163	9.82098e-164	1.21429e-162	1.54213e-163	1.35168e-162	1.38432e-162	1.31221e-162	-1.17123e-163	-3.50997e-163	-9.12423e-163	0
1.15184e-162	9.04651e-165	8.13645e-163	8.73603e-163	2.21574e-163	-3.1693e-163	-3.44372e-163	-8.78633e-163	-4.24996e-163	-1.51495e-163	9.02399e-163	7.38849e-163	-1.33802e-162	-5.81837e-163	-8.73916e-165	-6.54682e-164	7.8815e-163	-9.49829e-164	1.5925e-163	-1.40981e-162	4.75453e-163	9.82098e-164	1.21429e-162	1.54213e-163	1.35168e-162	1.38432e-162	1.31221e-162	-1.17123e-163	-3.50997e-163	-9.12423e-163	0
1.15184e-162	9.04651e-165	8.13645e-163	8.73603e-163	2.21574e-163	-3.1693e-163	-3.44372e-163	-8.78633e-163	-4.24996e-163	-1.51495e-163	9.02399e-163	7.38849e-163	-1.33802e-162	-5.81837e-163	-8.73916e-165	-6.54682e-164	7.8815e-163	-9.49829e-164	1.5925e-163	-1.40981e-162	4.75453e-163	9.82098e-164	1.21429e-162	1.54213e-163	1.35168e-162	1.38432e-162	1.31221e-162	-1.17123e-163	-3.50997e-163	-9.12423e-163	0
1.15184e-162	9.04651e-165	8.13645e-163	8.73603e-163	2.21574e-163	-3.1693e-163	-3.44372e-163	-8.78633e-163	-4.24996e-163	-1.51495e-163	9.02399e-163	7.38849e-163	-1.33802e-162	-5.81837e-163	-8.73916e-165	-6.54682e-164	7.8815e-163	-9.49829e-164	1.5925e-163	-1.40981e-162	4.75453e-163	9.82098e-164	1.21429e-162	1.54213e-163	1.35168e-162	1.38432e-162	1.31221e-162	-1.17123e-163	-3.50997e-163	-9.12423e-163	0
1.15184e-162	9.04651e-165	8.13645e-163	8.73603e-163	2.21574e-163	-3.1693e-163	-3.44372e-163	-8.78633e-163	-4.24996e-163	-1.51495e-163	9.02399e-163	7.38849e-163	-1.33802e-162	-5.81837e-163	-8.73916e-165	-6.54682e-164	7.8815e-163	-9.49829e-164	1.5925e-163	-1.40981e-162	4.75453e-163	9.82098e-164	1.21429e-162	1.54213e-163	1.35168e-162	1.38432e-162	1.31221e-162	-1.17123e-163	-3.50997e-163	-9.12423e-163	0
1.15184e-162	9.04651e-165	8.13645e-163	8.73603e-163	2.21574e-163	-3.1693e-163	-3.44372e-163	-8.78633e-163	-4.24996e-163	-1.51495e-163	9.02399e-163	7.38849e-163	-1.33802e-162	-5.81837e-163	-8.73916e-165	-6.54682e-164	7.8815e-163	-9.49829e-164	1.5925e-163	-1.40981e-162	4.75453e-163	9.82098e-164	1.21429e-162	1.54213e-163	1.35168e-162	1.38432e-162	1.31221e-162	-1.17123e-163	-3.50997e-163	-9.12423e-163	0
1.15184e-162	9.04651e-165	8.13645e-163	8.73603e-163	2.21574e-163	-3.1693e-163	-3.44372e-163	-8.78633e-163	-4.24996e-163	-1.51495e-163	9.02399e-163	7.38849e-163	-1.33802e-162	-5.81837e-163	-8.73916e-165	-6.54682e-164	7.8815e-163	-9.49829e-164	1.5925e-163	-1.40981e-162	4.75453e-163	9.82098e-164	1.21429e-162	1.54213e-163	1.35168e-162	1.38432e-162	1.31221e-162	-1.17123e-163	-3.50997e-163	-9.12423e-163	0
1.15184e-162	9.04651e-165	8.13645e-163	8.73603e-163	2.21574e-163	-3.1693e-163	-3.44372e-163	-8.78633e-163	-4.24996e-163	-1.51495e-163	9.02399e-163	7.38849e-163	-1.33802e-162	-5.81837e-163	-8.73916e-165	-6.54682e-164	7.8815e-163	-9.49829e-164	1.5925e-163	-1.40981e-162	4.75453e-163	9.82098e-164	1.21429e-162	1.54213e-163	1.35168e-162	1.38432e-162	1.31221e-162	-1.17123e-163	-3.50997e-163	-9.12423e-163	0
1.15184e-162	9.04651e-165	8.13645e-163	8.73603e-163	2.21574e-163	-3.1693e-163	-3.44372e-163	-8.78633e-163	-4.24996e-163	-1.51495e-163	9.02399e-163	7.38849e-163	-1.33802e-162	-5.81837e-163	-8.73916e-165	-6.54682e-164	7.8815e-163	-9.49829e-164	1.5925e-163	-1.40981e-162	4.75453e-163	9.82098e-164	1.21429e-162	1.54213e-163	1.35168e-162	1.38432e-162	1.31221e-162	-1.17123e-163	-3.50997e-163	-9.12423e-163	0
1.15184e-162	9.04651e-165	8.13645e-163	8.73603e-163	2.21574e-163	-3.1693e-163	-3.44372e-163	-8.78633e-163	-4.24996e-163	-1.51495e-163	9.02399e-163	7.38849e-163	-1.33802e-162	-5.81837e-163	-8.73916e-165	-6.54682e-164	7.8815e-163	-9.49829e-164	1.5925e-163	-1.40981e-162	4.75453e-163	9.82098e-164	1.21429e-162	1.54213e-163	1.35168e-162	1.38432e-162	1.31221e-162	-1.17123e-163	-3.50997e-163	-9.12423e-163	0
1.15184e-162	9.04651e-165	8.13645e-163	8.73603e-163	2.21574e-163	-3.1693e-163	-3.44372e-163	-8.78633e-163	-4.24996e-163	-1.51495e-163	9.02399e-163	7.38849e-163	-1.33802e-162	-5.81837e-163	-8.73916e-165	-6.54682e-164	7.8815e-163	-9.49829e-164	1.5925e-163	-1.40981e-162	4.75453e-163	9.82098e-164	1.21429e-162	1.54213e-163	1.35168e-162	1.38432e-162	1.31221e-162	-1.17123e-163	-3.50997e-163	-9.12423e-163	0
1.15184e-162	9.04651e-165	8.13645e-163	8.73603e-163	2.21574e-163	-3.1693e-163	-3.44372e-163	-8.78633e-163	-4.24996e-163	-1.51495e-163	9.02399e-163	7.38849e-163	-1.33802e-162	-5.81837e-163	-8.73916e-165	-6.54682e-164	7.8815e-163	-9.49829e-164	1.5925e-163	-1.40981e-162	4.75453e-163	9.82098e-164	1.21429e-162	1.54213e-163	1.35168e-162	1.38432e-162	1.31221e-162	-1.17123e-163	-3.50997e-163	-9.12423e-163	0
1.15184e-162	9.04651e-165	8.13645e-163	8.73603e-163	2.21574e-163	-3.1693e-163	-3.44372e-163	-8.78633e-163	-4.24996e-163	-1.51495e-163	9.02399e-163	7.38849e-163	-1.33802e-162	-5.81837e-163	-8.73916e-165	-6.54682e-164	7.8815e-163	-9.49829e-164	1.5925e-163	-1.40981e-162	4.75453e-163	9.82098e-164	1.21429e-162	1.54213e-163	1.35168e-162	1.38432e-162	1.31221e-162	-1.17123e-163	-3.50997e-163	-9.12423e-163	0
1.15184e-162	9.04651e-165	8.13645e-163	8.73603e-163	2.21574e-163	-3.1693e-163	-3.44372e-163	-8.78633e-163	-4.24996e-163	-1.51495e-163	9.02399e-163	7.38849e-163	-1.33802e-162	-5.81837e-163	-8.73916e-165	-6.54682e-164	7.8815e-163	-9.49829e-164	1.5925e-163	-1.40981e-162	4.75453e-163	9.82098e-164	1.21429e-162	1.54213e-163	1.35168e-162	1.38432e-162	1.31221e-162	-1.17123e-163	-3.50997e-163	-9.12423e-163	0
1.15184e-162	9.04651e-165	8.13645e-163	8.73603e-163	2.21574e-163	-3.1693e-163	-3.44372e-163	-8.78633e-163	-4.24996e-163	-1.51495e-163	9.02399e-163	7.38849e-163	-1.33802e-162	-5.81837e-163	-8.73916e-165	-6.54682e-164	7.8815e-163	-9.49829e-164	1.5925e-163	-1.40981e-162	4.75453e-163	9.82098e-164	1.21429e-162	1.54213e-163	1.35168e-162	1.38432e-162	1.31221e-162	-1.17123e-163	-3.50997e-163	-9.12423e-163	0
1.15184e-162	9.04651e-165	8.13645e-163	8.73603e-163	2.21574e-163	-3.1693e-163	-3.44372e-163	-8.78633e-163	-4.24996e-163	-1.51495e-163	9.02399e-163	7.38849e-163	-1.33802e-162	-5.81837e-163	-8.73916e-165	-6.54682e-164	7.8815e-163	-9.49829e-164	1.5925e-163	-1.40981e-162	4.75453e-163	9.82098e-164	1.21429e-162	1.54213e-163	1.35168e-162	1.38432e-162	1.31221e-162	-1.17123e-163	-3.50997e-163	-9.12423e-163	0
1.15184e-162	9.04651e-165	8.13645e-163	8.73603e-163	2.21574e-163	-3.1693e-163	-3.44372e-163	-8.78633e-163	-4.24996e-163	-1.51495e-163	9.02399e-163	7.38849e-163	-1.33802e-162	-5.81837e-163	-8.73916e-165	-6.54682e-164	7.8815e-163	-9.49829e-164	1.5925e-163	-1.40981e-162	4.75453e-163	9.82098e-164	1.21429e-162	1.54213e-163	1.35168e-162	1.38432e-162	1.31221e-162	-1.17123e-163	-3.50997e-163	-9.12423e-163	0
1.15184e-162	9.04651e-165	8.13645e-163	8.73603e-163	2.21574e-163	-3.1693e-163	-3.44372e-163	-8.78633e-163	-4.24996e-163	-1.51495e-163	9.02399e-163	7.38849e-163	-1.33802e-162	-5.81837e-163	-8.73916e-165	-6.54682e-164	7.8815e-163	-9.49829e-164	1.5925e-163	-1.40981e-162	4.75453e-163	9.82098e-164	1.21429e-162	1.54213e-163	1.35168e-162	1.38432e-162	1.31221e-162	-1.17123e-163	-3.50997e-163	-9.12423e-163	0
1.15184e-162	9.04651e-165	8.13645e-163	8.73603e-163	2.21574e-163	-3.1693e-163	-3.44372e-163	-8.78633e-163	-4.24996e-163	-1.51495e-163	9.02399e-163	7.38849e-163	-1.33802e-162	-5.81837e-163	-8.73916e-165	-6.54682e-164	7.8815e-163	-9.49829e-164	1.5925e-163	-1.40981e-162	4.75453e-163	9.82098e-164	1.21429e-162	1.54213e-163	1.35168e-162	1.38432e-162	1.31221e-162	-1.17123e-163	-3.50997e-163	-9.12423e-163	0
1.15184e-162	9.04651e-165	8.13645e-163	8.73603e-163	2.21574e-163	-3.1693e-163	-3.44372e-163	-8.78633e-163	-4.24996e-163	-1.51495e-163	9.02399e-163	7.38849e-163	-1.33802e-162	-5.81837e-163	-8.73916e-165	-6.54682e-164	7.8815e-163	-9.49829e-164	1.5925e-163	-1.40981e-162	4.75453e-163	9.82098e-164	1.21429e-162	1.54213e-163	1.35168e-162	1.38432e-162	1.31221e-162	-1.17123e-163	-3.50997e-163	-9.12423e-163	0
1.15184e-162	9.04651e-165	8.13645e-163	8.73603e-163	2.21574e-163	-3.1693e-163	-3.44372e-163	-8.78633e-163	-4.24996e-163	-1.51495e-163	9.02399e-163	7.38849e-163	-1.33802e-162	-5.81837e-163	-8.73916e-165	-6.54682e-164	7.8815e-163	-9.49829e-164	1.5925e-163	-1.40981e-162	4.75453e-163	9.82098e-164	1.21429e-162	1.54213e-163	1.35168e-162	1.38432e-162	1.31221e-162	-1.17123e-163	-3.50997e-163	-9.12423e-163	0
1.15184e-162	9.04651e-165	8.13645e-163	8.73603e-163	2.21574e-163	-3.1693e-163	-3.44372e-163	-8.78633e-163	-4.24996e-163	-1.51495e-163	9.02399e-163	7.38849e-163	-1.33802e-162	-5.81837e-163	-8.73916e-165	-6.54682e-164	7.8815e-163	-9.49829e-164	1.5925e-163	-1.40981e-162	4.75453e-163	9.82098e-164	1.21429e-162	1.54213e-163	1.35168e-162	1.38432e-162	1.31221e-162	-1.17123e-163	-3.50997e-163	-9.12423e-163	0
1.15184e-162	9.04651e-165	8.13645e-163	8.73603e-163	2.21574e-163	-3.1693e-163	-3.44372e-163	-8.78633e-163	-4.24996e-163	-1.51495e-163	9.02399e-163	7.38849e-163	-1.33802e-162	-5.81837e-163	-8.73916e-165	-6.54682e-164	7.8815e-163	-9.49829e-164	1.5925e-163	-1.40981e-162	4.75453e-163	9.82098e-164	1.21429e-162	1.54213e-163	1.35168e-162	1.38432e-162	1.31221e-162	-1.17123e-163	-3.50997e-163	-9.12423e-163	0
1.15184e-162	9.04651e-165	8.13645e-163	8.73603e-163	2.21574e-163	-3.1693e-163	-3.44372e-163	-8.78633e-163	-4.24996e-163	-1.51495e-163	9.02399e-163	7.38849e-163	-1.33802e-162	-5.81837e-163	-8.73916e-165	-6.54682e-164	7.8815e-163	-9.49829e-164	1.5925e-163	-1.40981e-162	4.75453e-163	9.82098e-164	1.21429e-162	1.54213e-163	1.35168e-162	1.38432e-162	1.31221e-162	-1.17123e-163	-3.50997e-163	-9.12423e-163	0
1.15184e-162	9.04651e-165	8.13645e-163	8.73603e-163	2.21574e-163	-3.1693e-163	-3.44372e-163	-8.78633e-163	-4.24996e-163	-1.51495e-163	9.02399e-163	7.38849e-163	-1.33802e-162	-5.81837e-163	-8.73916e-165	-6.54682e-164	7.8815e-163	-9.49829e-164	1.5925e-163	-1.40981e-162	4.75453e-163	9.82098e-164	1.21429e-162	1.54213e-163	1.35168e-162	1.38432e-162	1.31221e-162	-1.17123e-163	-3.50997e-163	-9.12423e-163	0
1.15184e-162	9.04651e-165	8.13645e-163	8.73603e-163	2.21574e-163	-3.1693e-163	-3.44372e-163	-8.78633e-163	-4.24996e-163	-1.51495e-163	9.02399e-163	7.38849e-163	-1.33802e-162	-5.81837e-163	-8.73916e-165	-6.54682e-164	7.8815e-163	-9.49829e-164	1.5925e-163	-1.40981e-162	4.75453e-163	9.82098e-164	1.21429e-162	1.54213e-163	1.35168e-162	1.38432e-162	1.31221e-162	-1.17123e-163	-3.50997e-163	-9.12423e-163	0
1.15184e-162	9.04651e-165	8.13645e-163	8.73603e-163	2.21574e-163	-3.1693e-163	-3.44372e-163	-8.78633e-163	-4.24996e-163	-1.51495e-163	9.02399e-163	7.38849e-163	-1.33802e-162	-5.81837e-163	-8.73916e-165	-6.54682e-164	7.8815e-163	-9.49829e-164	1.5925e-163	-1.40981e-162	4.75453e-163	9.82098e-164	1.21429e-162	1.54213e-163	1.35168e-162	1.38432e-162	1.31221e-162	-1.17123e-163	-3.50997e-163	-9.12423e-163	0
1.15184e-162	9.04651e-165	8.13645e-163	8.73603e-163	2.21574e-163	-3.1693e-163	-3.44372e-163	-8.78633e-163	-4.24996e-163	-1.51495e-163	9.02399e-163	7.38849e-163	-1.33802e-162	-5.81837e-163	-8.73916e-165	-6.54682e-164	7.8815e-163	-9.49829e-164	1.5925e-163	-1.40981e-162	4.75453e-163	9.82098e-164	1.21429e-162	1.54213e-163	1.35168e-162	1.38432e-162	1.31221e-162	-1.17123e-163	-3.50997e-163	-9.12423e-163	0
1.15184e-162	9.04651e-165	8.13645e-163	8.73603e-163	2.21574e-163	-3.1693e-163	-3.44372e-163	-8.78633e-163	-4.24996e-163	-1.51495e-163	9.02399e-163	7.38849e-163	-1.33802e-162	-5.81837e-163	-8.73916e-165	-6.54682e-164	7.8815e-163	-9.49829e-164	1.5925e-163	-1.40981e-162	4.75453e-163	9.82098e-164	1.21429e-162	1.54213e-163	1.35168e-162	1.38432e-162	1.31221e-162	-1.17123e-163	-3.50997e-163	-9.12423e-163	0
1.15184e-162	9.04651e-165	8.13645e-163	8.73603e-163	2.21574e-163	-3.1693e-163	-3.44372e-163	-8.78633e-163	-4.24996e-163	-1.51495e-163	9.02399e-163	7.38849e-163	-1.33802e-162	-5.81837e-163	-8.73916e-165	-6.54682e-164	7.8815e-163	-9.49829e-164	1.5925e-163	-1.40981e-162	4.75453e-163	9.82098e-164	1.21429e-162	1.54213e-163	1.35168e-162	1.38432e-162	1.31221e-162	-1.17123e-163	-3.50997e-163	-9.12423e-163	0
1.15184e-162	9.04651e-165	8.13645e-163	8.73603e-163	2.21574e-163	-3.1693e-163	-3.44372e-163	-8.78633e-163	-4.24996e-163	-1.51495e-163	9.02399e-163	7.38849e-163	-1.33802e-162	-5.81837e-163	-8.73916e-165	-6.54682e-164	7.8815e-163	-9.49829e-164	1.5925e-163	-1.40981e-162	4.75453e-163	9.82098e-164	1.21429e-162	1.54213e-163	1.35168e-162	1.38432e-162	1.31221e-162	-1.17123e-163	-3.50997e-163	-9.12423e-163	0
1.15184e-162	9.04651e-165	8.13645e-163	8.73603e-163	2.21574e-163	-3.1693e-163	-3.44372e-163	-8.78633e-163	-4.24996e-163	-1.51495e-163	9.02399e-163	7.38849e-163	-1.33802e-162	-5.81837e-163	-8.73916e-165	-6.54682e-164	7.8815e-163	-9.49829e-164	1.5925e-163	-1.40981e-162	4.75453e-163	9.82098e-164	1.21429e-162	1.54213e-163	1.35168e-162	1.38432e-162	1.31221e-162	-1.17123e-163	-3.50997e-163	-9.12423e-163	0
1.15184e-162	9.04651e-165	8.13645e-163	8.73603e-163	2.21574e-163	-3.1693e-163	-3.44372e-163	-8.78633e-163	-4.24996e-163	-1.51495e-163	9.02399e-163	7.38849e-163	-1.33802e-162	-5.81837e-163	-8.73916e-165	-6.54682e-164	7.8815e-163	-9.49829e-164	1.5925e-163	-1.40981e-162	4.75453e-163	9.82098e-164	1.21429e-162	1.54213e-163	1.35168e-162	1.38432e-162	1.31221e-162	-1.17123e-163	-3.50997e-163	-9.12423e-163	0
1.15184e-162	9.04651e-165	8.13645e-163	8.73603e-163	2.21574e-163	-3.1693e-163	-3.44372e-163	-8.78633e-163	-4.24996e-163	-1.51495e-163	9.02399e-163	7.38849e-163	-1.33802e-162	-5.81837e-163	-8.73916e-165	-6.54682e-164	7.8815e-163	-9.49829e-164	1.5925e-163	-1.40981e-162	4.75453e-163	9.82098e-164	1.21429e-162	1.54213e-163	1.35168e-162	1.38432e-162	1.31221e-162	-1.17123e-163	-3.50997e-163	-9.12423e-163	0
1.15184e-162	9.04651e-165	8.13645e-163	8.73603e-163	2.21574e-163	-3.1693e-163	-3.44372e-163	-8.78633e-163	-4.24996e-163	-1.51495e-163	9.02399e-163	7.38849e-163	-1.33802e-162	-5.81837e-163	-8.73916e-165	-6.54682e-164	7.8815e-163	-9.49829e-164	1.5925e-163	-1.40981e-162	4.75453e-163	9.82098e-164	1.21429e-162	1.54213e-163	1.35168e-162	1.38432e-162	1.31221e-162	-1.17123e-163	-3.50997e-163	-9.12423e-163	0
1.15184e-162	9.04651e-165	8.13645e-163	8.73603e-163	2.21574e-163	-3.1693e-163	-3.44372e-163	-8.78633e-163	-4.24996e-163	-1.51495e-163	9.02399e-163	7.38849e-163	-1.33802e-162	-5.81837e-163	-8.73916e-165	-6.54682e-164	7.8815e-163	-9.49829e-164	1.5925e-163	-1.40981e-162	4.75453e-163	9.82098e-164	1.21429e-162	1.54213e-163	1.35168e-162	1.38432e-162	1.31221e-162	-1.17123e-163	-3.50997e-163	-9.12423e-163	0
1.15184e-162	9.04651e-165	8.13645e-163	8.73603e-163	2.21574e-163	-3.1693e-163	-3.44372e-163	-8.78633e-163	-4.24996e-163	-1.51495e-163	9.02399e-163	7.38849e-163	-1.33802e-162	-5.81837e-163	-8.73916e-165	-6.54682e-164	7.8815e-163	-9.49829e-164	1.5925e-163	-1.40981e-162	4.75453e-163	9.82098e-164	1.21429e-162	1.54213e-163	1.35168e-162	1.38432e-162	1.31221e-162	-1.17123e-163	-3.50997e-163	-9.12423e-163	0
1.15184e-162	9.04651e-165	8.13645e-163	8.73603e-163	2.21574e-163	-3.1693e-163	-3.44372e-163	-8.78633e-163	-4.24996e-163	-1.51495e-163	9.02399e-163	7.38849e-163	-1.33802e-162	-5.81837e-163	-8.73916e-165	-6.54682e-164	7.8815e-163	-9.49829e-164	1.5925e-163	-1.40981e-162	4.75453e-163	9.82098e-164	1.21429e-162	1.54213e-163	1.35168e-162	1.38432e-162	1.31221e-162	-1.17123e-163	-3.50997e-163	-9.12423e-163	0
1.15184e-162	9.04651e-165	8.13645e-163	8.73603e-163	2.21574e-163	-3.1693e-163	-3.44372e-163	-8.78633e-163	-4.24996e-163	-1.51495e-163	9.02399e-163	7.38849e-163	-1.33802e-162	-5.81837e-163	-8.73916e-165	-6.54682e-164	7.8815e-163	-9.49829e-164	1.5925e-163	-1.40981e-162	4.75453e-163	9.82098e-164	1.21429e-162	1.54213e-163	1.35168e-162	1.38432e-162	1.31221e-162	-1.17123e-163	-3.50997e-163	-9.12423e-163	0
1.15184e-162	9.04651e-165	8.13645e-163	8.73603e-163	2.21574e-163	-3.1693e-163	-3.44372e-163	-8.78633e-163	-4.24996e-163	-1.51495e-163	9.02399e-163	7.38849e-163	-1.33802e-162	-5.81837e-163	-8.73916e-165	-6.54682e-164	7.8815e-163	-9.49829e-164	1.5925e-163	-1.40981e-162	4.75453e-163	9.82098e-164	1.21429e-162	1.54213e-163	1.35168e-162	1.38432e-162	1.31221e-162	-1.17123e-163	-3.50997e-163	-9.12423e-163	0
1.15184e-162	9.04651e-165	8.13645e-163	8.73603e-163	2.21574e-163	-3.1693e-163	-3.44372e-163	-8.78633e-163	-4.24996e-163	-1.51495e-163	9.02399e-163	7.38849e-163	-1.33802e-162	-5.81837e-163	-8.73916e-165	-6.54682e-164	7.8815e-163	-9.49829e-164	1.5925e-163	-1.40981e-162	4.75453e-163	9.82098e-164	1.21429e-162	1.54213e-163	1.35168e-162	1.38432e-162	1.31221e-162	-1.17123e-163	-3.50997e-163	-9.12423e-163	0
1.15184e-162	9.04651e-165	8.13645e-163	8.73603e-163	2.21574e-163	-3.1693e-163	-3.44372e-163	-8.78633e-163	-4.24996e-163	-1.51495e-163	9.02399e-163	7.38849e-163	-1.33802e-162	-5.81837e-163	-8.73916e-165	-6.54682e-164	7.8815e-163	-9.49829e-164	1.5925e-163	-1.40981e-162	4.75453e-163	9.82098e-164	1.21429e-162	1.54213e-163	1.35168e-162	1.38432e-162	1.31221e-162	-1.17123e-163	-3.50997e-163	-9.12423e-163	0
1.15184e-162	9.04651e-165	8.13645e-163	8.73603e-163	2.21574e-163	-3.1693e-163	-3.44372e-163	-8.78633e-163	-4.24996e-163	-1.51495e-163	9.02399e-163	7.38849e-163	-1.33802e-162	-5.81837e-163	-8.73916e-165	-6.54682e-164	7.8815e-163	-9.49829e-164	1.5925e-163	-1.40981e-162	4.75453e-163	9.82098e-164	1.21429e-162	1.54213e-163	1.35168e-162	1.38432e-162	1.31221e-162	-1.17123e-163	-3.50997e-163	-9.12423e-163	0
1.15184e-162	9.04651e-165	8.13645e-163	8.73603e-163	2.21574e-163	-3.1693e-163	-3.44372e-163	-8.78633e-163	-4.24996e-163	-1.51495e-163	9.02399e-163	7.38849e-163	-1.33802e-162	-5.81837e-163	-8.73916e-165	-6.54682e-164	7.8815e-163	-9.49829e-164	1.5925e-163	-1.40981e-162	4.75453e-163	9.82098e-164	1.21429e-162	1.54213e-163	1.35168e-162	1.38432e-162	1.31221e-162	-1.17123e-163	-3.50997e-163	-9.12423e-163	0
1.15184e-162	9.04651e-165	8.13645e-163	8.73603e-163	2.21574e-163	-3.1693e-163	-3.44372e-163	-8.78633e-163	-4.24996e-163	-1.51495e-163	9.02399e-163	7.38849e-163	-1.33802e-162	-5.81837e-163	-8.73916e-165	-6.54682e-164	7.8815e-163	-9.49829e-164	1.5925e-163	-1.40981e-162	4.75453e-163	9.82098e-164	1.21429e-162	1.54213e-163	1.35168e-162	1.38432e-162	1.31221e-162	-1.17123e-163	-3.50997e-163	-9.12423e-163	0
1.15184e-162	9.04651e-165	8.13645e-163	8.73603e-163	2.21574e-163	-3.1693e-163	-3.44372e-163	-8.78633e-163	-4.24996e-163	-1.51495e-163	9.02399e-163	7.38849e-163	-1.33802e-162	-5.81837e-163	-8.73916e-165	-6.54682e-164	7.8815e-163	-9.49829e-164	1.5925e-163	-1.40981e-162	4.75453e-163	9.82098e-164	1.21429e-162	1.54213e-163	1.35168e-162	1.38432e-162	1.31221e-162	-1.17123e-163	-3.50997e-163	-9.12423e-163	0
1.15184e-162	9.04651e-165	8.13645e-163	8.73603e-163	2.21574e-163	-3.1693e-163	-3.44372e-163	-8.78633e-163	-4.24996e-163	-1.51495e-163	9.02399e-163	7.38849e-163	-1.33802e-162	-5.81837e-163	-8.73916e-165	-6.54682e-164	7.8815e-163	-9.49829e-164	1.5925e-163	-1.40981e-162	4.75453e-163	9.82098e-164	1.21429e-162	1.54213e-163	1.35168e-162	1.38432e-162	1.31221e-162	-1.17123e-163	-3.50997e-163	-9.12423e-163	0
1.15184e-162	9.04651e-165	8.13645e-163	8.73603e-163	2.21574e-163	-3.1693e-163	-3.44372e-163	-8.78633e-163	-4.24996e-163	-1.51495e-163	9.02399e-163	7.38849e-163	-1.33802e-162	-5.81837e-163	-8.73916e-165	-6.54682e-164	7.8815e-163	-9.49829e-164	1.5925e-163	-1.40981e-162	4.75453e-163	9.82098e-164	1.21429e-162	1.54213e-163	1.35168e-162	1.38432e-162	1.31221e-162	-1.17123e-163	-3.50997e-163	-9.12423e-163	0
1.15184e-162	9.04651e-165	8.13645e-163	8.73603e-163	2.21574e-163	-3.1693e-163	-3.44372e-163	-8.78633e-163	-4.24996e-163	-1.51495e-163	9.02399e-163	7.38849e-163	-1.33802e-162	-5.81837e-163	-8.73916e-165	-6.54682e-164	7.8815e-163	-9.49829e-164	1.5925e-163	-1.40981e-162	4.75453e-163	9.82098e-164	1.21429e-162	1.54213e-163	1.35168e-162	1.38432e-162	1.31221e-162	-1.17123e-163	-3.50997e-163	-9.12423e-163	0
1.15184e-162	9.04651e-165	8.13645e-163	8.73603e-163	2.21574e-163	-3.1693e-163	-3.44372e-163	-8.78633e-163	-4.24996e-163	-1.51495e-163	9.02399e-163	7.38849e-163	-1.33802e-162	-5.81837e-163	-8.73916e-165	-6.54682e-164	7.8815e-163	-9.49829e-164	1.5925e-163	-1.40981e-162	4.75453e-163	9.82098e-164	1.21429e-162	1.54213e-163	1.35168e-162	1.38432e-162	1.31221e-162	-1.17123e-163	-3.50997e-163	-9.12423e-163	0
1.15184e-162	9.04651e-165	8.13645e-163	8.73603e-163	2.21574e-163	-3.1693e-163	-3.44372e-163	-8.78633e-163	-4.24996e-163	-1.51495e-163	9.02399e-163	7.38849e-163	-1.33802e-162	-5.81837e-163	-8.73916e-165	-6.54682e-164	7.8815e-163	-9.49829e-164	1.5925e-163	-1.40981e-162	4.75453e-163	9.82098e-164	1.21429e-162	1.54213e-163	1.35168e-162	1.38432e-162	1.31221e-162	-1.17123e-163	-3.50997e-163	-9.12423e-163	0
1.15184e-162	9.04651e-165	8.13645e-163	8.73603e-163	2.21574e-163	-3.1693e-163	-3.44372e-163	-8.78633e-163	-4.24996e-163	-1.51495e-163	9.02399e-163	7.38849e-163	-1.33802e-162	-5.81837e-163	-8.73916e-165	-6.54682e-164	7.8815e-163	-9.49829e-164	1.5925e-163	-1.40981e-162	4.75453e-163	9.82098e-164	1.21429e-162	1.54213e-163	1.35168e-162	1.38432e-162	1.31221e-162	-1.17123e-163	-3.50997e-163	-9.12423e-163	0
1.15184e-162	9.04651e-165	8.13645e-163	8.73603e-163	2.21574e-163	-3.1693e-163	-3.44372e-163	-8.78633e-163	-4.24996e-163	-1.51495e-163	9.02399e-163	7.38849e-163	-1.33802e-162	-5.81837e-163	-8.73916e-165	-6.54682e-164	7.8815e-163	-9.49829e-164	1.5925e-163	-1.40981e-162	4.75453e-163	9.82098e-164	1.21429e-162	1.54213e-163	1.35168e-162	1.38432e-162	1.31221e-162	-1.17123e-163	-3.50997e-163	-9.12423e-163	0
1.15184e-162	9.04651e-165	8.13645e-163	8.73603e-163	2.21574e-163	-3.1693e-163	-3.44372e-163	-8.78633e-163	-4.24996e-163	-1.51495e-163	9.02399e-163	7.38849e-163	-1.33802e-162	-5.81837e-163	-8.73916e-165	-6.54682e-164	7.8815e-163	-9.49829e-164	1.5925e-163	-1.40981e-162	4.75453e-163	9.82098e-164	1.21429e-162	1.54213e-163	1.35168e-162	1.38432e-162	1.31221e-162	-1.17123e-163	-3.50997e-163	-9.12423e-163	0
1.15184e-162	9.04651e-165	8.13645e-163	8.73603e-163	2.21574e-163	-3.1693e-163	-3.44372e-163	-8.78633e-163	-4.24996e-163	-1.51495e-163	9.02399e-163	7.38849e-163	-1.33802e-162	-5.81837e-163	-8.73916e-165	-6.54682e-164	7.8815e-163	-9.49829e-164	1.5925e-163	-1.40981e-162	4.75453e-163	9.82098e-164	1.21429e-162	1.54213e-163	1.35168e-162	1.38432e-162	1.31221e-162	-1.17123e-163	-3.50997e-163	-9.12423e-163	0
1.15184e-162	9.04651e-165	8.13645e-163	8.73603e-163	2.21574e-163	-3.1693e-163	-3.44372e-163	-8.78633e-163	-4.24996e-163	-1.51495e-163	9.02399e-163	7.38849e-163	-1.33802e-162	-5.81837e-163	-8.73916e-165	-6.54682e-164	7.8815e-163	-9.49829e-164	1.5925e-163	-1.40981e-162	4.75453e-163	9.82098e-164	1.21429e-162	1.54213e-163	1.35168e-162	1.38432e-162	1.31221e-162	-1.17123e-163	-3.50997e-163	-9.12423e-163	0
1.15184e-162	9.04651e-165	8.13645e-163	8.73603e-163	2.21574e-163	-3.1693e-163	-3.44372e-163	-8.78633e-163	-4.24996e-163	-1.51495e-163	9.02399e-163	7.38849e-163	-1.33802e-162	-5.81837e-163	-8.73916e-165	-6.54682e-164	7.8815e-163	-9.49829e-164	1.5925e-163	-1.40981e-162	4.75453e-163	9.82098e-164	1.21429e-162	1.54213e-163	1.35168e-162	1.38432e-162	1.31221e-162	-1.17123e-163	-3.50997e-163	-9.12423e-163	0
1.15184e-162	9.04651e-165	8.13645e-163	8.73603e-163	2.21574e-163	-3.1693e-163	-3.44372e-163	-8.78633e-163	-4.24996e-163	-1.51495e-163	9.02399e-163	7.38849e-163	-1.33802e-162	-5.81837e-163	-8.73916e-165	-6.54682e-164	7.8815e-163	-9.49829e-164	1.5925e-163	-1.40981e-162	4.75453e-163	9.82098e-164	1.21429e-162	1.54213e-163	1.35168e-162	1.38432e-162	1.31221e-162	-1.17123e-163	-3.50997e-163	-9.12423e-163	0
1.15184e-162	9.04651e-165	8.13645e-163	8.73603e-163	2.21574e-163	-3.1693e-163	-3.44372e-163	-8.78633e-163	-4.24996e-163	-1.51495e-163	9.02399e-163	7.38849e-163	-1.33802e-162	-5.81837e-163	-8.73916e-165	-6.54682e-164	7.8815e-163	-9.49829e-164	1.5925e-163	-1.40981e-162	4.75453e-163	9.82098e-164	1.21429e-162	1.54213e-163	1.35168e-162	1.38432e-162	1.31221e-162	-1.17123e-163	-3.50997e-163	-9.12423e-163	0
1.15184e-162	9.04651e-165	8.13645e-163	8.73603e-163	2.21574e-163	-3.1693e-163	-3.44372e-163	-8.78633e-163	-4.24996e-163	-1.51495e-163	9.02399e-163	7.38849e-163	-1.33802e-162	-5.81837e-163	-8.73916e-165	-6.54682e-164	7.8815e-163	-9.49829e-164	1.5925e-163	-1.40981e-162	4.75453e-163	9.82098e-164	1.21429e-162	1.54213e-163	1.35168e-162	1.38432e-162	1.31221e-162	-1.17123e-163	-3.50997e-163	-9.12423e-163	0
1.15184e-162	9.04651e-165	8.13645e-163	8.73603e-163	2.21574e-163	-3.1693e-163	-3.44372e-163	-8.78633e-163	-4.24996e-163	-1.51495e-163	9.02399e-163	7.38849e-163	-1.33802e-162	-5.81837e-163	-8.73916e-165	-6.54682e-164	7.8815e-163	-9.49829e-164	1.5925e-163	-1.40981e-162	4.75453e-163	9.82098e-164	1.21429e-162	1.54213e-163	1.35168e-162	1.38432e-162	1.31221e-162	-1.17123e-163	-3.50997e-163	-9.12423e-163	0
1.15184e-162	9.04651e-165	8.13645e-163	8.73603e-163	2.21574e-163	-3.1693e-163	-3.44372e-163	-8.78633e-163	-4.24996e-163	-1.51495e-163	9.02399e-163	7.38849e-163	-1.33802e-162	-5.81837e-163	-8.73916e-165	-6.54682e-164	7.8815e-163	-9.49829e-164	1.5925e-163	-1.40981e-162	4.75453e-163	9.82098e-164	1.21429e-162	1.54213e-163	1.35168e-162	1.38432e-162	1.31221e-162	-1.17123e-163	-3.50997e-163	-9.12423e-163	0
1.15184e-162	9.04651e-165	8.13645e-163	8.73603e-163	2.21574e-163	-3.1693e-163	-3.44372e-163	-8.78633e-163	-4.24996e-163	-1.51495e-163	9.02399e-163	7.38849e-163	-1.33802e-162	-5.81837e-163	-8.73916e-165	-6.54682e-164	7.8815e-163	-9.49829e-164	1.5925e-163	-1.40981e-162	4.75453e-163	9.82098e-164	1.21429e-162	1.54213e-163	1.35168e-162	1.38432e-162	1.31221e-162	-1.17123e-163	-3.50997e-163	-9.12423e-163	0
1.15184e-162	9.04651e-165	8.13645e-163	8.73603e-163	2.21574e-163	-3.1693e-163	-3.44372e-163	-8.78633e-163	-4.24996e-163	-1.51495e-163	9.02399e-163	7.38849e-163	-1.33802e-162	-5.81837e-163	-8.73916e-165	-6.54682e-164	7.8815e-163	-9.49829e-164	1.5925e-163	-1.40981e-162	4.75453e-163	9.82098e-164	1.21429e-162	1.54213e-163	1.35168e-162	1.38432e-162	1.31221e-162	-1.17123e-163	-3.50997e-163	-9.12423e-163	0
1.15184e-162	9.04651e-165	8.13645e-163	8.73603e-163	2.21574e-163	-3.1693e-163	-3.44372e-163	-8.78633e-163	-4.24996e-163	-1.51495e-163	9.02399e-163	7.38849e-163	-1.33802e-162	-5.81837e-163	-8.73916e-165	-6.54682e-164	7.8815e-163	-9.49829e-164	1.5925e-163	-1.40981e-162	4.75453e-163	9.82098e-164	1.21429e-162	1.54213e-163	1.35168e-162	1.38432e-162	1.31221e-162	-1.17123e-163	-3.50997e-163	-9.12423e-163	0
1.15184e-162	9.04651e-165	8.13645e-163	8.73603e-163	2.21574e-163	-3.1693e-163	-3.44372e-163	-8.78633e-163	-4.24996e-163	-1.51495e-163	9.02399e-163	7.38849e-163	-1.33802e-162	-5.81837e-163	-8.73916e-165	-6.54682e-164	7.8815e-163	-9.49829e-164	1.5925e-163	-1.40981e-162	4.75453e-163	9.82098e-164	1.21429e-162	1.54213e-163	1.35168e-162	1.38432e-162	1.31221e-162	-1.17123e-163	-3.50997e-163	-9.12423e-163	0
1.15184e-162	9.04651e-165	8.13645e-163	8.73603e-163	2.21574e-163	-3.1693e-163	-3.44372e-163	-8.78633e-163	-4.24996e-163	-1.51495e-163	9.02399e-163	7.38849e-163	-1.33802e-162	-5.81837e-163	-8.73916e-165	-6.54682e-164	7.8815e-163	-9.49829e-164	1.5925e-163	-1.40981e-162	4.75453e-163	9.82098e-164	1.21429e-162	1.54213e-163	1.35168e-162	1.38432e-162	1.31221e-162	-1.17123e-163	-3.50997e-163	-9.12423e-163	0
1.15184e-162	9.04651e-165	8.13645e-163	8.73603e-163	2.21574e-163	-3.1693e-163	-3.44372e-163	-8.78633e-163	-4.24996e-163	-1.51495e-163	9.02399e-163	7.38849e-163	-1.33802e-162	-5.81837e-163	-8.73916e-165	-6.54682e-164	7.8815e-163	-9.49829e-164	1.5925e-163	-1.40981e-162	4.75453e-163	9.82098e-164	1.21429e-162	1.54213e-163	1.35168e-162	1.38432e-162	1.31221e-162	-1.17123e-163	-3.50997e-163	-9.12423e-163	0
1.15184e-162	9.04651e-165	8.13645e-163	8.73603e-163	2.21574e-163	-3.1693e-163	-3.44372e-163	-8.78633e-163	-4.24996e-163	-1.51495e-163	9.02399e-163	7.38849e-163	-1.33802e-162	-5.81837e-163	-8.73916e-165	-6.54682e-164	7.8815e-163	-9.49829e-164	1.5925e-163	-1.40981e-162	4.75453e-163	9.82098e-164	1.21429e-162	1.54213e-163	1.35168e-162	1.38432e-162	1.31221e-162	-1.17123e-163	-3.50997e-163	-9.12423e-163	0
1.15184e-162	9.04651e-165	8.13645e-163	8.73603e-163	2.21574e-163	-3.1693e-163	-3.44372e-163	-8.78633e-163	-4.24996e-163	-1.51495e-163	9.02399e-163	7.38849e-163	-1.33802e-162	-5.81837e-163	-8.73916e-165	-6.54682e-164	7.8815e-163	-9.49829e-164	1.5925e-163	-1.40981e-162	4.75453e-163	9.82098e-164	1.21429e-162	1.54213e-163	1.35168e-162	1.38432e-162	1.31221e-162	-1.17123e-163	-3.50997e-163	-9.12423e-163	0
1.15184e-162	9.04651e-165	8.13645e-163	8.73603e-163	2.21574e-163	-3.1693e-163	-3.44372e-163	-8.78633e-163	-4.24996e-163	-1.51495e-163	9.02399e-163	7.38849e-163	-1.33802e-162	-5.81837e-163	-8.73916e-165	-6.54682e-164	7.8815e-163	-9.49829e-164	1.5925e-163	-1.40981e-162	4.75453e-163	9.82098e-164	1.21429e-162	1.54213e-163	1.35168e-162	1.38432e-162	1.31221e-162	-1.17123e-163	-3.50997e-163	-9.12423e-163	0
1.15184e-162	9.04651e-165	8.13645e-163	8.73603e-163	2.21574e-163	-3.1693e-163	-3.44372e-163	-8.78633e-163	-4.24996e-163	-1.51495e-163	9.02399e-163	7.38849e-163	-1.33802e-162	-5.81837e-163	-8.73916e-165	-6.54682e-164	7.8815e-163	-9.49829e-164	1.5925e-163	-1.40981e-162	4.75453e-163	9.82098e-164	1.21429e-162	1.54213e-163	1.35168e-162	1.38432e-162	1.31221e-162	-1.17123e-163	-3.50997e-163	-9.12423e-163	0
1.15184e-162	9.04651e-165	8.13645e-163	8.73603e-163	2.21574e-163	-3.1693e-163	-3.44372e-163	-8.78633e-163	-4.24996e-163	-1.51495e-163	9.02399e-163	7.38849e-163	-1.33802e-162	-5.81837e-163	-8.73916e-165	-6.54682e-164	7.8815e-163	-9.49829e-164	1.5925e-163	-1.40981e-162	4.75453e-163	9.82098e-164	1.21429e-162	1.54213e-163	1.35168e-162	1.38432e-162	1.31221e-162	-1.17123e-163	-3.50997e-163	-9.12423e-163	0
1.15184e-162	9.04651e-165	8.13645e-163	8.73603e-163	2.21574e-163	-3.1693e-163	-3.44372e-163	-8.78633e-163	-4.24996e-163	-1.51495e-163	9.02399e-163	7.38849e-163	-1.33802e-162	-5.81837e-163	-8.73916e-165	-6.54682e-164	7.8815e-163	-9.49829e-164	1.5925e-163	-1.40981e-162	4.75453e-163	9.82098e-164	1.21429e-162	1.54213e-163	1.35168e-162	1.38432e-162	1.31221e-162	-1.17123e-163	-3.50997e-163	-9.12423e-163	0
1.15184e-162	9.04651e-165	8.13645e-163	8.73603e-163	2.21574e-163	-3.1693e-163	-3.44372e-163	-8.78633e-163	-4.24996e-163	-1.51495e-163	9.02399e-163	7.38849e-163	-1.33802e-162	-5.81837e-163	-8.73916e-165	-6.54682e-164	7.8815e-163	-9.49829e-164	1.5925e-163	-1.40981e-162	4.75453e-163	9.82098e-164	1.21429e-162	1.54213e-163	1.35168e-162	1.38432e-162	1.31221e-162	-1.17123e-163	-3.50997e-163	-9.12423e-163	0
1.15184e-162	9.04651e-165	8.13645e-163	8.73603e-163	2.21574e-163	-3.1693e-163	-3.44372e-163	-8.78633e-163	-4.24996e-163	-1.51495e-163	9.02399e-163	7.38849e-163	-1.33802e-162	-5.81837e-163	-8.73916e-165	-6.54682e-164	7.8815e-163	-9.49829e-164	1.5925e-163	-1.40981e-162	4.75453e-163	9.82098e-164	1.21429e-162	1.54213e-163	1.35168e-162	1.38432e-162	1.31221e-162	-1.17123e-163	-3.50997e-163	-9.12423e-163	0
1.15184e-162	9.04651e-165	8.13645e-163	8.73603e-163	2.21574e-163	-3.1693e-163	-3.44372e-163	-8.78633e-163	-4.24996e-163	-1.51495e-163	9.02399e-163	7.38849e-163	-1.33802e-162	-5.81837e-163	-8.73916e-165	-6.54682e-164	7.8815e-163	-9.49829e-164	1.5925e-163	-1.40981e-162	4.75453e-163	9.82098e-164	1.21429e-162	1.54213e-163	1.35168e-162	1.38432e-162	1.31221e-162	-1.17123e-163	-3.50997e-163	-9.12423e-163	0
1.15184e-162	9.04651e-165	8.13645e-163	8.73603e-163	2.21574e-163	-3.1693e-163	-3.44372e-163	-8.78633e-163	-4.24996e-163	-1.51495e-163	9.02399e-163	7.38849e-163	-1.33802e-162	-5.81837e-163	-8.73916e-165	-6.54682e-164	7.8815e-163	-9.49829e-164	1.5925e-163	-1.40981e-162	4.75453e-163	9.82098e-164	1.21429e-162	1.54213e-163	1.35168e-162	1.38432e-162	1.31221e-162	-1.17123e-163	-3.50997e-163	-9.12423e-163	0
1.15184e-162	9.04651e-165	8.13645e-163	8.73603e-163	2.21574e-163	-3.1693e-163	-3.44372e-163	-8.78633e-163	-4.24996e-163	-1.51495e-163	9.02399e-163	7.38849e-163	-1.33802e-162	-5.81837e-163	-8.73916e-165	-6.54682e-164	7.8815e-163	-9.49829e-164	1.5925e-163	-1.40981e-162	4.75453e-163	9.82098e-164	1.21429e-162	1.54213e-163	1.35168e-162	1.38432e-162	1.31221e-162	-1.17123e-163	-3.50997e-163	-9.12423e-163	0
1.15184e-162	9.04651e-165	8.13645e-163	8.73603e-163	2.21574e-163	-3.1693e-163	-3.44372e-163	-8.78633e-163	-4.24996e-163	-1.51495e-163	9.02399e-163	7.38849e-163	-1.33802e-162	-5.81837e-163	-8.73916e-165	-6.54682e-164	7.8815e-163	-9.49829e-164	1.5925e-163	-1.40981e-162	4.75453e-163	9.82098e-164	1.21429e-162	1.54213e-163	1.35168e-162	1.38432e-162	1.31221e-162	-1.17123e-163	-3.50997e-163	-9.12423e-163	0
1.15184e-162	9.04651e-165	8.13645e-163	8.73603e-163	2.21574e-163	-3.1693e-163	-3.44372e-163	-8.78633e-163	-4.24996e-163	-1.51495e-163	9.02399e-163	7.38849e-163	-1.33802e-162	-5.81837e-163	-8.73916e-165	-6.54682e-164	7.8815e-163	-9.49829e-164	1.5925e-163	-1.40981e-162	4.75453e-163	9.82098e-164	1.21429e-162	1.54213e-163	1.35168e-162	1.38432e-162	1.31221e-162	-1.17123e-163	-3.50997e-163	-9.12423e-163	0
1.15184e-162	9.04651e-165	8.13645e-163	8.73603e-163	2.21574e-163	-3.1693e-163	-3.44372e-163	-8.78633e-163	-4.24996e-163	-1.51495e-163	9.02399e-163	7.38849e-163	-1.33802e-162	-5.81837e-163	-8.73916e-165	-6.54682e-164	7.8815e-163	-9.49829e-164	1.5925e-163	-1.40981e-162	4.75453e-163	9.82098e-164	1.21429e-162	1.54213e-163	1.35168e-162	1.38432e-162	1.31221e-162	-1.17123e-163	-3.50997e-163	-9.12423e-163	0
1.15184e-162	9.04651e-165	8.13645e-163	8.73603e-163	2.21574e-163	-3.1693e-163	-3.44372e-163	-8.78633e-163	-4.24996e-163	-1.51495e-163	9.02399e-163	7.38849e-163	-1.33802e-162	-5.81837e-163	-8.73916e-165	-6.54682e-164	7.8815e-163	-9.49829e-164	1.5925e-163	-1.40981e-162	4.75453e-163	9.82098e-164	1.21429e-162	1.54213e-163	1.35168e-162	1.38432e-162	1.31221e-162	-1.17123e-163	-3.50997e-163	-9.12423e-163	0
1.15184e-162	9.04651e-165	8.13645e-163	8.73603e-163	2.21574e-163	-3.1693e-163	-3.44372e-163	-8.78633e-163	-4.24996e-163	-1.51495e-163	9.02399e-163	7.38849e-163	-1.33802e-162	-5.81837e-163	-8.73916e-165	-6.54682e-164	7.8815e-163	-9.49829e-164	1.5925e-163	-1.40981e-162	4.75453e-163	9.82098e-164	1.21429e-162	1.54213e-163	1.35168e-162	1.38432e-162	1.31221e-162	-1.17123e-163	-3.50997e-163	-9.12423e-163	0
1.15184e-162	9.04651e-165	8.13645e-163	8.73603e-163	2.21574e-163	-3.1693e-163	-3.44372e-163	-8.78633e-163	-4.24996e-163	-1.51495e-163	9.02399e-163	7.38849e-163	-1.33802e-162	-5.81837e-163	-8.73916e-165	-6.54682e-164	7.8815e-163	-9.49829e-164	1.5925e-163	-1.40981e-162	4.75453e-163	9.82098e-164	1.21429e-162	1.54213e-163	1.35168e-162	1.38432e-162	1.31221e-162	-1.17123e-163	-3.50997e-163	-9.12423e-163	0
1.15184e-162	9.04651e-165	8.13645e-163	8.73603e-163	2.21574e-163	-3.1693e-163	-3.44372e-163	-8.78633e-163	-4.24996e-163	-1.51495e-163	9.02399e-163	7.38849e-163	-1.33802e-162	-5.81837e-163	-8.73916e-165	-6.54682e-164	7.8815e-163	-9.49829e-164	1.5925e-163	-1.40981e-162	4.75453e-163	9.82098e-164	1.21429e-162	1.54213e-163	1.35168e-162	1.38432e-162	1.31221e-162	-1.17123e-163	-3.50997e-163	-9.12423e-163	0
1.15184e-162	9.04651e-165	8.13645e-163	8.73603e-163	2.21574e-163	-3.1693e-163	-3.44372e-163	-8.78633e-163	-4.24996e-163	-1.51495e-163	9.02399e-163	7.38849e-163	-1.33802e-162	-5.81837e-163	-8.73916e-165	-6.54682e-164	7.8815e-163	-9.49829e-164	1.5925e-163	-1.40981e-162	4.75453e-163	9.82098e-164	1.21429e-162	1.54213e-163	1.35168e-162	1.38432e-162	1.31221e-162	-1.17123e-163	-3.50997e-163	-9.12423e-163	0
1.15184e-162	9.04651e-165	8.13645e-163	8.73603e-163	2.21574e-163	-3.1693e-163	-3.44372e-163	-8.78633e-163	-4.24996e-163	-1.51495e-163	9.02399e-163	7.38849e-163	-1.33802e-162	-5.81837e-163	-8.73916e-165	-6.54682e-164	7.8815e-163	-9.49829e-164	1.5925e-163	-1.40981e-162	4.75453e-163	9.82098e-164	1.21429e-162	1.54213e-163	1.35168e-162	1.38432e-162	1.31221e-162	-1.17123e-163	-3.50997e-163	-9.12423e-163	0
1.15184e-162	9.04651e-165	8.13645e-163	8.73603e-163	2.21574e-163	-3.1693e-163	-3.44372e-163	-8.78633e-163	-4.24996e-163	-1.51495e-163	9.02399e-163	7.38849e-163	-1.33802e-162	-5.81837e-163	-8.73916e-165	-6.54682e-164	7.8815e-163	-9.49829e-164	1.5925e-163	-1.40981e-162	4.75453e-163	9.82098e-164	1.21429e-162	1.54213e-163	1.35168e-162	1.38432e-162	1.31221e-162	-1.17123e-163	-3.50997e-163	-9.12423e-163	0
1.15184e-162	9.04651e-165	8.13645e-163	8.73603e-163	2.21574e-163	-3.1693e-163	-3.44372e-163	-8.78633e-163	-4.24996e-163	-1.51495e-163	9.02399e-163	7.38849e-163	-1.33802e-162	-5.81837e-163	-8.73916e-165	-6.54682e-164	7.8815e-163	-9.49829e-164	1.5925e-163	-1.40981e-162	4.75453e-163	9.82098e-164	1.21429e-162	1.54213e-163	1.35168e-162	1.38432e-162	1.31221e-162	-1.17123e-163	-3.50997e-163	-9.12423e-163	0
1.15184e-162	9.04651e-165	8.13645e-163	8.73603e-163	2.21574e-163	-3.1693e-163	-3.44372e-163	-8.78633e-163	-4.24996e-163	-1.51495e-163	9.02399e-163	7.38849e-163	-1.33802e-162	-5.81837e-163	-8.73916e-165	-6.54682e-164	7.8815e-163	-9.49829e-164	1.5925e-163	-1.40981e-162	4.75453e-163	9.82098e-164	1.21429e-162	1.54213e-163	1.35168e-162	1.38432e-162	1.31221e-162	-1.17123e-163	-3.50997e-163	-9.12423e-163	0
1.15184e-162	9.04651e-165	8.13645e-163	8.73603e-163	2.21574e-163	-3.1693e-163	-3.44372e-163	-8.78633e-163	-4.24996e-163	-1.51495e-163	9.02399e-163	7.38849e-163	-1.33802e-162	-5.81837e-163	-8.73916e-165	-6.54682e-164	7.8815e-163	-9.49829e-164	1.5925e-163	-1.40981e-162	4.75453e-163	9.82098e-164	1.21429e-162	1.54213e-163	1.35168e-162	1.38432e-162	1.31221e-162	-1.17123e-163	-3.50997e-163	-9.12423e-163	0
1.15184e-162	9.04651e-165	8.13645e-163	8.73603e-163	2.21574e-163	-3.1693e-163	-3.44372e-163	-8.78633e-163	-4.24996e-163	-1.51495e-163	9.02399e-163	7.38849e-163	-1.33802e-162	-5.81837e-163	-8.73916e-165	-6.54682e-164	7.8815e-163	-9.49829e-164	1.5925e-163	-1.40981e-162	4.75453e-163	9.82098e-164	1.21429e-162	1.54213e-163	1.35168e-162	1.38432e-162	1.31221e-162	-1.17123e-163	-3.50997e-163	-9.12423e-163	0
1.15184e-162	9.04651e-165	8.13645e-163	8.73603e-163	2.21574e-163	-3.1693e-163	-3.44372e-163	-8.78633e-163	-4.24996e-163	-1.51495e-163	9.02399e-163	7.38849e-163	-1.33802e-162	-5.81837e-163	-8.73916e-165	-6.54682e-164	7.8815e-163	-9.49829e-164	1.5925e-163	-1.40981e-162	4.75453e-163	9.82098e-164	1.21429e-162	1.54213e-163	1.35168e-162	1.38432e-162	1.31221e-162	-1.17123e-163	-3.50997e-163	-9.12423e-163	0
1.15184e-162	9.04651e-165	8.13645e-163	8.73603e-163	2.21574e-163	-3.1693e-163	-3.44372e-163	-8.78633e-163	-4.24996e-163	-1.51495e-163	9.02399e-163	7.38849e-163	-1.33802e-162	-5.81837e-163	-8.73916e-165	-6.54682e-164	7.8815e-163	-9.49829e-164	1.5925e-163	-1.40981e-162	4.75453e-163	9.82098e-164	1.21429e-162	1.54213e-163	1.35168e-162	1.38432e-162	1.31221e-162	-1.17123e-163	-3.50997e-163	-9.12423e-163	0
1.15184e-162	9.04651e-165	8.13645e-163	8.73603e-163	2.21574e-163	-3.1693e-163	-3.44372e-163	-8.78633e-163	-4.24996e-163	-1.51495e-163	9.02399e-163	7.38849e-163	-1.33802e-162	-5.81837e-163	-8.73916e-165	-6.54682e-164	7.8815e-163	-9.49829e-164	1.5925e-163	-1.40981e-162	4.75453e-163	9.82098e-164	1.21429e-162	1.54213e-163	1.35168e-162	1.38432e-162	1.31221e-162	-1.17123e-163	-3.50997e-163	-9.12423e-163	0
1.15184e-162	9.04651e-165	8.13645e-163	8.73603e-163	2.21574e-163	-3.1693e-163	-3.44372e-163	-8.78633e-163	-4.24996e-163	-1.51495e-163	9.02399e-163	7.38849e-163	-1.33802e-162	-5.81837e-163	-8.73916e-165	-6.54682e-164	7.8815e-163	-9.49829e-164	1.5925e-163	-1.40981e-162	4.75453e-163	9.82098e-164	1.21429e-162	1.54213e-163	1.35168e-162	1.38432e-162	1.31221e-162	-1.17123e-163	-3.50997e-163	-9.12423e-163	0
1.15184e-162	9.04651e-165	8.13645e-163	8.73603e-163	2.21574e-163	-3.1693e-163	-3.44372e-163	-8.78633e-163	-4.24996e-163	-1.51495e-163	9.02399e-163	7.38849e-163	-1.33802e-162	-5.81837e-163	-8.73916e-165	-6.54682e-164	7.8815e-163	-9.49829e-164	1.5925e-163	-1.40981e-162	4.75453e-163	9.82098e-164	1.21429e-162	1.54213e-163	1.35168e-162	1.38432e-162	1.31221e-162	-1.17123e-163	-3.50997e-163	-9.12423e-163	0
1.15184e-162	9.04651e-165	8.13645e-163	8.73603e-163	2.21574e-163	-3.1693e-163	-3.44372e-163	-8.78633e-163	-4.24996e-163	-1.51495e-163	9.02399e-163	7.38849e-163	-1.33802e-162	-5.81837e-163	-8.73916e-165	-6.54682e-164	7.8815e-163	-9.49829e-164	1.5925e-163	-1.40981e-162	4.75453e-163	9.82098e-164	1.21429e-162	1.54213e-163	1.35168e-162	1.38432e-162	1.31221e-162	-1.17123e-163	-3.50997e-163	-9.12423e-163	0
1.15184e-162	9.04651e-165	8.13645e-163	8.73603e-163	2.21574e-163	-3.1693e-163	-3.44372e-163	-8.78633e-163	-4.24996e-163	-1.51495e-163	9.02399e-163	7.38849e-163	-1.33802e-162	-5.81837e-163	-8.73916e-165	-6.54682e-164	7.8815e-163	-9.49829e-164	1.5925e-163	-1.40981e-162	4.75453e-163	9.82098e-164	1.21429e-162	1.54213e-163	1.35168e-162	1.38432e-162	1.31221e-162	-1.17123e-163	-3.50997e-163	-9.12423e-163	0
1.15184e-162	9.04651e-165	8.13645e-163	8.73603e-163	2.21574e-163	-3.1693e-163	-3.44372e-163	-8.78633e-163	-4.24996e-163	-1.51495e-163	9.02399e-163	7.38849e-163	-1.33802e-162	-5.81837e-163	-8.73916e-165	-6.54682e-164	7.8815e-163	-9.49829e-164	1.5925e-163	-1.40981e-162	4.75453e-163	9.82098e-164	1.21429e-162	1.54213e-163	1.35168e-162	1.38432e-162	1.31221e-162	-1.17123e-163	-3.50997e-163	-9.12423e-163	0
1.15184e-162	9.04651e-165	8.13645e-163	8.73603e-163	2.21574e-163	-3.1693e-163	-3.44372e-163	-8.78633e-163	-4.24996e-163	-1.51495e-163	9.02399e-163	7.38849e-163	-1.33802e-162	-5.81837e-163	-8.73916e-165	-6.54682e-164	7.8815e-163	-9.49829e-164	1.5925e-163	-1.40981e-162	4.75453e-163	9.82098e-164	1.21429e-162	1.54213e-163	1.35168e-162	1.38432e-162	1.31221e-162	-1.17123e-163	-3.50997e-163	-9.12423e-163	0
1.15184e-162	9.04651e-165	8.13645e-163	8.73603e-163	2.21574e-163	-3.1693e-163	-3.44372e-163	-8.78633e-163	-4.24996e-163	-1.51495e-163	9.02399e-163	7.38849e-163	-1.33802e-162	-5.81837e-163	-8.73916e-165	-6.54682e-164	7.8815e-163	-9.49829e-164	1.5925e-163	-1.40981e-162	4.75453e-163	9.82098e-164	1.21429e-162	1.54213e-163	1.35168e-162	1.38432e-162	1.31221e-162	-1.17123e-163	-3.50997e-163	-9.12423e-163	0
1.15184e-162	9.04651e-165	8.13645e-163	8.73603e-163	2.21574e-163	-3.1693e-163	-3.44372e-163	-8.78633e-163	-4.24996e-163	-1.51495e-163	9.02399e-163	7.38849e-163	-1.33802e-162	-5.81837e-163	-8.73916e-165	-6.54682e-164	7.8815e-163	-9.49829e-164	1.5925e-163	-1.40981e-162	4.75453e-163	9.82098e-164	1.21429e-162	1.54213e-163	1.35168e-162	1.38432e-162	1.31221e-162	-1.17123e-163	-3.50997e-163	-9.12423e-163	0
1.15184e-162	9.04651e-165	8.13645e-163	8.73603e-163	2.21574e-163	-3.1693e-163	-3.44372e-163	-8.78633e-163	-4.24996e-163	-1.51495e-163	9.02399e-163	7.38849e-163	-1.33802e-162	-5.81837e-163	-8.73916e-165	-6.54682e-164	7.8815e-163	-9.49829e-164	1.5925e-163	-1.40981e-162	4.75453e-163	9.82098e-164	1.21429e-162	1.54213e-163	1.35168e-162	1.38432e-162	1.31221e-162	-1.17123e-163	-3.50997e-163	-9.12423e-163	0
1.15184e-162	9.04651e-165	8.13645e-163	8.73603e-163	2.21574e-163	-3.1693e-163	-3.44372e-163	-8.78633e-163	-4.24996e-163	-1.51495e-163	9.02399e-163	7.38849e-163	-1.33802e-162	-5.81837e-163	-8.73916e-165	-6.54682e-164	7.8815e-163	-9.49829e-164	1.5925e-163	-1.40981e-162	4.75453e-163	9.82098e-164	1.21429e-162	1.54213e-163	1.35168e-162	1.38432e-162	1.31221e-162	-1.17123e-163	-3.50997e-163	-9.12423e-163	0
1.15184e-162	9.04651e-165	8.13645e-163	8.73603e-163	2.21574e-163	-3.1693e-163	-3.44372e-163	-8.78633e-163	-4.24996e-163	-1.51495e-163	9.02399e-163	7.38849e-163	-1.33802e-162	-5.81837e-163	-8.73916e-165	-6.54682e-164	7.8815e-163	-9.49829e-164	1.5925e-163	-1.40981e-162	4.75453e-163	9.82098e-164	1.21429e-162	1.54213e-163	1.35168e-162	1.38432e-162	1.31221e-162	-1.17123e-163	-3.50997e-163	-9.12423e-163	0
1.15184e-162	9.04651e-165	8.13645e-163	8.73603e-163	2.21574e-163	-3.1693e-163	-3.44372e-163	-8.78633e-163	-4.24996e-163	-1.51495e-163	9.02399e-163	7.38849e-163	-1.33802e-162	-5.81837e-163	-8.73916e-165	-6.54682e-164	7.8815e-163	-9.49829e-164	1.5925e-163	-1.40981e-162	4.75453e-163	9.82098e-164	1.21429e-162	1.54213e-163	1.35168e-162	1.38432e-162	1.31221e-162	-1.17123e-163	-3.50997e-163	-9.12423e-163	0
1.15184e-162	9.04651e-165	8.13645e-163	8.73603e-163	2.21574e-163	-3.1693e-163	-3.44372e-163	-8.78633e-163	-4.24996e-163	-1.51495e-163	9.02399e-163	7.38849e-163	-1.33802e-162	-5.81837e-163	-8.73916e-165	-6.54682e-164	7.8815e-163	-9.49829e-164	1.5925e-163	-1.40981e-162	4.75453e-163	9.82098e-164	1.21429e-162	1.54213e-163	1.35168e-162	1.38432e-162	1.31221e-162	-1.17123e-163	-3.50997e-163	-9.12423e-163	0
1.15184e-162	9.04651e-165	8.13645e-163	8.73603e-163	2.21574e-163	-3.1693e-163	-3.44372e-163	-8.78633e-163	-4.24996e-163	-1.51495e-163	9.02399e-163	7.38849e-163	-1.33802e-162	-5.81837e-163	-8.73916e-165	-6.54682e-164	7.8815e-163	-9.49829e-164	1.5925e-163	-1.40981e-162	4.75453e-163	9.82098e-164	1.21429e-162	1.54213e-163	1.35168e-162	1.38432e-162	1.31221e-162	-1.17123e-163	-3.50997e-163	-9.12423e-163	0
1.15184e-162	9.04651e-165	8.13645e-163	8.73603e-163	2.21574e-163	-3.1693e-163	-3.44372e-163	-8.78633e-163	-4.24996e-163	-1.51495e-163	9.02399e-163	7.38849e-163	-1.33802e-162	-5.81837e-163	-8.73916e-165	-6.54682e-164	7.8815e-163	-9.49829e-164	1.5925e-163	-1.40981e-162	4.75453e-163	9.82098e-164	1.21429e-162	1.54213e-163	1.35168e-162	1.38432e-162	1.31221e-162	-1.17123e-163	-3.50997e-163	-9.12423e-163	0
1.15184e-162	9.04651e-165	8.13645e-163	8.73603e-163	2.21574e-163	-3.1693e-163	-3.44372e-163	-8.78633e-163	-4.24996e-163	-1.51495e-163	9.02399e-163	7.38849e-163	-1.33802e-162	-5.81837e-163	-8.73916e-165	-6.54682e-164	7.8815e-163	-9.49829e-164	1.5925e-163	-1.40981e-162	4.75453e-163	9.82098e-164	1.21429e-162	1.54213e-163	1.35168e-162	1.38432e-162	1.31221e-162	-1.17123e-163	-3.50997e-163	-9.12423e-163	0
1.15184e-162	9.04651e-165	8.13645e-163	8.73603e-163	2.21574e-163	-3.1693e-163	-3.44372e-163	-8.78633e-163	-4.24996e-163	-1.51495e-163	9.02399e-163	7.38849e-163	-1.33802e-162	-5.81837e-163	-8.73916e-165	-6.54682e-164	7.8815e-163	-9.49829e-164	1.5925e-163	-1.40981e-162	4.75453e-163	9.82098e-164	1.21429e-162	1.54213e-163	1.35168e-162	1.38432e-162	1.31221e-162	-1.17123e-163	-3.50997e-163	-9.12423e-163	0
1.15184e-162	9.04651e-165	8.13645e-163	8.73603e-163	2.21574e-163	-3.1693e-163	-3.44372e-163	-8.78633e-163	-4.24996e-163	-1.51495e-163	9.02399e-163	7.38849e-163	-1.33802e-162	-5.81837e-163	-8.73916e-165	-6.54682e-164	7.8815e-163	-9.49829e-164	1.5925e-163	-1.40981e-162	4.75453e-163	9.82098e-164	1.21429e-162	1.54213e-163	1.35168e-162	1.38432e-162	1.31221e-162	-1.17123e-163	-3.50997e-163	-9.12423e-163	0
1.15184e-162	9.04651e-165	8.13645e-163	8.73603e-163	2.21574e-163	-3.1693e-163	-3.44372e-163	-8.78633e-163	-4.24996e-163	-1.51495e-163	9.02399e-163	7.38849e-163	-1.33802e-162	-5.81837e-163	-8.73916e-165	-6.54682e-164	7.8815e-163	-9.49829e-164	1.5925e-163	-1.40981e-162	4.75453e-163	9.82098e-164	1.21429e-162	1.54213e-163	1.35168e-162	1.38432e-162	1.31221e-162	-1.17123e-163	-3.50997e-163	-9.12423e-163	0
1.15184e-162	9.04651e-165	8.13645e-163	8.73603e-163	2.21574e-163	-3.1693e-163	-3.44372e-163	-8.78633e-163	-4.24996e-163	-1.51495e-163	9.02399e-163	7.38849e-163	-1.33802e-162	-5.81837e-163	-8.73916e-165	-6.54682e-164	7.8815e-163	-9.49829e-164	1.5925e-163	-1.40981e-162	4.75453e-163	9.82098e-164	1.21429e-162	1.54213e-163	1.35168e-162	1.38432e-162	1.31221e-162	-1.17123e-163	-3.50997e-163	-9.12423e-163	0
1.15184e-162	9.04651e-165	8.13645e-163	8.73603e-163	2.21574e-163	-3.1693e-163	-3.44372e-163	-8.78633e-163	-4.24996e-163	-1.51495e-163	9.02399e-163	7.38849e-163	-1.33802e-162	-5.81837e-163	-8.73916e-165	-6.54682e-164	7.8815e-163	-9.49829e-164	1.5925e-163	-1.40981e-162	4.75453e-163	9.82098e-164	1.21429e-162	1.54213e-163	1.35168e-162	1.38432e-162	1.31221e-162	-1.17123e-163	-3.50997e-163	-9.12423e-163	0
1.15184e-162	9.04651e-165	8.13645e-163	8.73603e-163	2.21574e-163	-3.1693e-163	-3.44372e-163	-8.78633e-163	-4.24996e-163	-1.51495e-163	9.02399e-163	7.38849e-163	-1.33802e-162	-5.81837e-163	-8.73916e-165	-6.54682e-164	7.8815e-163	-9.49829e-164	1.5925e-163	-1.40981e-162	4.75453e-163	9.82098e-164	1.21429e-162	1.54213e-163	1.35168e-162	1.38432e-162	1.31221e-162	-1.17123e-163	-3.50997e-163	-9.12423e-163	0
1.15184e-162	9.04651e-165	8.13645e-163	8.73603e-163	2.21574e-163	-3.1693e-163	-3.44372e-163	-8.78633e-163	-4.24996e-163	-1.51495e-163	9.02399e-163	7.38849e-163	-1.33802e-162	-5.81837e-163	-8.73916e-165	-6.54682e-164	7.8815e-163	-9.49829e-164	1.5925e-163	-1.40981e-162	4.75453e-163	9.82098e-164	1.21429e-162	1.54213e-163	1.35168e-162	1.38432e-162	1.31221e-162	-1.17123e-163	-3.50997e-163	-9.12423e-163	0
1.15184e-162	9.04651e-165	8.13645e-163	8.73603e-163	2.21574e-163	-3.1693e-163	-3.44372e-163	-8.78633e-163	-4.24996e-163	-1.51495e-163	9.02399e-163	7.38849e-163	-1.33802e-162	-5.81837e-163	-8.73916e-165	-6.54682e-164	7.8815e-163	-9.49829e-164	1.5925e-163	-1.40981e-162	4.75453e-163	9.82098e-164	1.21429e-162	1.54213e-163	1.35168e-162	1.38432e-162	1.31221e-162	-1.17123e-163	-3.50997e-163	-9.12423e-163	0
1.15184e-162	9.04651e-165	8.13645e-163	8.73603e-163	2.21574e-163	-3.1693e-163	-3.44372e-163	-8.78633e-163	-4.24996e-163	-1.51495e-163	9.02399e-163	7.38849e-163	-1.33802e-162	-5.81837e-163	-8.73916e-165	-6.54682e-164	7.8815e-163	-9.49829e-164	1.5925e-163	-1.40981e-162	4.75453e-163	9.82098e-164	1.21429e-162	1.54213e-163	1.35168e-162	1.38432e-162	1.31221e-162	-1.17123e-163	-3.50997e-163	-9.12423e-163	0
1.15184e-162	9.04651e-165	8.13645e-163	8.73603e-163	2.21574e-163	-3.1693e-163	-3.44372e-163	-8.78633e-163	-4.24996e-163	-1.51495e-163	9.02399e-163	7.38849e-163	-1.33802e-162	-5.81837e-163	-8.73916e-165	-6.54682e-164	7.8815e-163	-9.49829e-164	1.5925e-163	-1.40981e-162	4.75453e-163	9.82098e-164	1.21429e-162	1.54213e-163	1.35168e-162	1.38432e-162	1.31221e-162	-1.17123e-163	-3.50997e-163	-9.12423e-163	0
1.15184e-162	9.04651e-165	8.13645e-163	8.73603e-163	2.21574e-163	-3.1693e-163	-3.44372e-163	-8.78633e-163	-4.24996e-163	-1.51495e-163	9.02399e-163	7.38849e-163	-1.33802e-162	-5.81837e-163	-8.73916e-165	-6.54682e-164	7.8815e-163	-9.49829e-164	1.5925e-163	-1.40981e-162	4.75453e-163	9.82098e-164	1.21429e-162	1.54213e-163	1.35168e-162	1.38432e-162	1.31221e-162	-1.17123e-163	-3.50997e-163	-9.12423e-163	0
1.15184e-162	9.04651e-165	8.13645e-163	8.73603e-163	2.21574e-163	-3.1693e-163	-3.44372e-163	-8.78633e-163	-4.24996e-163	-1.51495e-163	9.02399e-163	7.38849e-163	-1.33802e-162	-5.81837e-163	-8.73916e-165	-6.54682e-164	7.8815e-163	-9.49829e-164	1.5925e-163	-1.40981e-162	4.75453e-163	9.82098e-164	1.21429e-162	1.54213e-163	1.35168e-162	1.38432e-162	1.31221e-162	-1.17123e-163	-3.50997e-163	-9.12423e-163	0
1.15184e-162	9.04651e-165	8.13645e-163	8.73603e-163	2.21574e-163	-3.1693e-163	-3.44372e-163	-8.78633e-163	-4.24996e-163	-1.51495e-163	9.02399e-163	7.38849e-163	-1.33802e-162	-5.81837e-163	-8.73916e-165	-6.54682e-164	7.8815e-163	-9.49829e-164	1.5925e-163	-1.40981e-162	4.75453e-163	9.82098e-164	1.21429e-162	1.54213e-163	1.35168e-162	1.38432e-162	1.31221e-162	-1.17123e-163	-3.50997e-163	-9.12423e-163	0
1.15184e-162	9.04651e-165	8.13645e-163	8.73603e-163	2.21574e-163	-3.1693e-163	-3.44372e-163	-8.78633e-163	-4.24996e-163	-1.51495e-163	9.02399e-163	7.38849e-163	-1.33802e-162	-5.81837e-163	-8.73916e-165	-6.54682e-164	7.8815e-163	-9.49829e-164	1.5925e-163	-1.40981e-162	4.75453e-163	9.82098e-164	1.21429e-162	1.54213e-163	1.35168e-162	1.38432e-162	1.31221e-162	-1.17123e-163	-3.50997e-163	-9.12423e-163	0
1.15184e-162	9.04651e-165	8.13645e-163	8.73603e-163	2.21574e-163	-3.1693e-163	-3.44372e-163	-8.78633e-163	-4.24996e-163	-1.51495e-163	9.02399e-163	7.38849e-163	-1.33802e-162	-5.81837e-163	-8.73916e-165	-6.54682e-164	7.8815e-163	-9.49829e-164	1.5925e-163	-1.40981e-162	4.75453e-163	9.82098e-164	1.21429e-162	1.54213e-163	1.35168e-162	1.38432e-162	1.31221e-162	-1.17123e-163	-3.50997e-163	-9.12423e-163	0
1.15184e-162	9.04651e-165	8.13645e-163	8.73603e-163	2.21574e-163	-3.1693e-163	-3.44372e-163	-8.78633e-163	-4.24996e-163	-1.51495e-163	9.02399e-163	7.38849e-163	-1.33802e-162	-5.81837e-163	-8.73916e-165	-6.54682e-164	7.8815e-163	-9.49829e-164	1.5925e-163	-1.40981e-162	4.75453e-163	9.82098e-164	1.21429e-162	1.54213e-163	1.35168e-162	1.38432e-162	1.31221e-162	-1.17123e-163	-3.50997e-163	-9.12423e-163	0
1.15184e-162	9.04651e-165	8.13645e-163	8.73603e-163	2.21574e-163	-3.1693e-163	-3.44372e-163	-8.78633e-163	-4.24996e-163	-1.51495e-163	9.02399e-163	7.38849e-163	-1.33802e-162	-5.81837e-163	-8.73916e-165	-6.54682e-164	7.8815e-163	-9.49829e-164	1.5925e-163	-1.40981e-162	4.75453e-163	9.82098e-164	1.21429e-162	1.54213e-163	1.35168e-162	1.38432e-162	1.31221e-162	-1.17123e-163	-3.50997e-163	-9.12423e-163	0
1.15184e-162	9.04651e-165	8.13645e-163	8.73603e-163	2.21574e-163	-3.1693e-163	-3.44372e-163	-8.78633e-163	-4.24996e-163	-1.51495e-163	9.02399e-163	7.38849e-163	-1.33802e-162	-5.81837e-163	-8.73916e-165	-6.54682e-164	7.8815e-163	-9.49829e-164	1.5925e-163	-1.40981e-162	4.75453e-163	9.82098e-164	1.21429e-162	1.54213e-163	1.35168e-162	1.38432e-162	1.31221e-162	-1.17123e-163	-3.50997e-163	-9.12423e-163	0
1.15184e-162	9.04651e-165	8.13645e-163	8.73603e-163	2.21574e-163	-3.1693e-163	-3.44372e-163	-8.78633e-163	-4.24996e-163	-1.51495e-163	9.02399e-163	7.38849e-163	-1.33802e-162	-5.81837e-163	-8.73916e-165	-6.54682e-164	7.8815e-163	-9.49829e-164	1.5925e-163	-1.40981e-162	4.75453e-163	9.82098e-164	1.21429e-162	1.54213e-163	1.35168e-162	1.38432e-162	1.31221e-162	-1.17123e-163	-3.50997e-163	-9.12423e-163	0
1.15184e-162	9.04651e-165	8.13645e-163	8.73603e-163	2.21574e-163	-3.1693e-163	-3.44372e-163	-8.78633e-163	-4.24996e-163	-1.51495e-163	9.02399e-163	7.38849e-163	-1.33802e-162	-5.81837e-163	-8.73916e-165	-6.54682e-164	7.8815e-163	-9.49829e-164	1.5925e-163	-1.40981e-162	4.75453e-163	9.82098e-164	1.21429e-162	1.54213e-163	1.35168e-162	1.38432e-162	1.31221e-162	-1.17123e-163	-3.50997e-163	-9.12423e-163	0
1.15184e-162	9.04651e-165	8.13645e-163	8.73603e-163	2.21574e-163	-3.1693e-163	-3.44372e-163	-8.78633e-163	-4.24996e-163	-1.51495e-163	9.02399e-163	7.38849e-163	-1.33802e-162	-5.81837e-163	-8.73916e-165	-6.54682e-164	7.8815e-163	-9.49829e-164	1.5925e-163	-1.40981e-162	4.75453e-163	9.82098e-164	1.21429e-162	1.54213e-163	1.35168e-162	1.38432e-162	1.31221e-162	-1.17123e-163	-3.50997e-163	-9.12423e-163	0
1.15184e-162	9.04651e-165	8.13645e-163	8.73603e-163	2.21574e-163	-3.1693e-163	-3.44372e-163	-8.78633e-163	-4.24996e-163	-1.51495e-163	9.02399e-163	7.38849e-163	-1.33802e-162	-5.81837e-163	-8.73916e-165	-6.54682e-164	7.8815e-163	-9.49829e-164	1.5925e-163	-1.40981e-162	4.75453e-163	9.82098e-164	1.21429e-162	1.54213e-163	1.35168e-162	1.38432e-162	1.31221e-162	-1.17123e-163	-3.50997e-163	-9.12423e-163	0
1.15184e-162	9.04651e-165	8.13645e-163	8.73603e-163	2.21574e-163	-3.1693e-163	-3.44372e-163	-8.78633e-163	-4.24996e-163	-1.51495e-163	9.02399e-163	7.38849e-163	-1.33802e-162	-5.81837e-163	-8.73916e-165	-6.54682e-164	7.8815e-163	-9.49829e-164	1.5925e-163	-1.40981e-162	4.75453e-163	9.82098e-164	1.21429e-162	1.54213e-163	1.35168e-162	1.38432e-162	1.31221e-162	-1.17123e-163	-3.50997e-163	-9.12423e-163	0
1.15184e-162	9.04651e-165	8.13645e-163	8.73603e-163	2.21574e-163	-3.1693e-163	-3.44372e-163	-8.78633e-163	-4.24996e-163	-1.51495e-163	9.02399e-163	7.38849e-163	-1.33802e-162	-5.81837e-163	-8.73916e-165	-6.54682e-164	7.8815e-163	-9.49829e-164	1.5925e-163	-1.40981e-162	4.75453e-163	9.82098e-164	1.21429e-162	1.54213e-163	1.35168e-162	1.38432e-162	1.31221e-162	-1.17123e-163	-3.50997e-163	-9.12423e-163	0
1.15184e-162	9.04651e-165	8.13645e-163	8.73603e-163	2.21574e-163	-3.1693e-163	-3.44372e-163	-8.78633e-163	-4.24996e-163	-1.51495e-163	9.02399e-163	7.38849e-163	-1.33802e-162	-5.81837e-163	-8.73916e-165	-6.54682e-164	7.8815e-163	-9.49829e-164	1.5925e-163	-1.40981e-162	4.75453e-163	9.82098e-164	1.21429e-162	1.54213e-163	1.35168e-162	1.38432e-162	1.31221e-162	-1.17123e-163	-3.50997e-163	-9.12423e-163	0
1.15184e-162	9.04651e-165	8.13645e-163	8.73603e-163	2.21574e-163	-3.1693e-163	-3.44372e-163	-8.78633e-163	-4.24996e-163	-1.51495e-163	9.02399e-163	7.38849e-163	-1.33802e-162	-5.81837e-163	-8.73916e-165	-6.54682e-164	7.8815e-163	-9.49829e-164	1.5925e-163	-1.40981e-162	4.75453e-163	9.82098e-164	1.21429e-162	1.54213e-163	1.35168e-162	1.38432e-162	1.31221e-162	-1.17123e-163	-3.50997e-163	-9.12423e-163	0
1.15184e-162	9.04651e-165	8.13645e-163	8.73603e-163	2.21574e-163	-3.1693e-163	-3.44372e-163	-8.78633e-163	-4.24996e-163	-1.51495e-163	9.02399e-163	7.38849e-163	-1.33802e-162	-5.81837e-163	-8.73916e-165	-6.54682e-164	7.8815e-163	-9.49829e-164	1.5925e-163	-1.40981e-162	4.75453e-163	9.82098e-164	1.21429e-162	1.54213e-163	1.35168e-162	1.38432e-162	1.31221e-162	-1.17123e-163	-3.50997e-163	-9.12423e-163	0
1.15184e-162	9.04651e-165	8.13645e-163	8.73603e-163	2.21574e-163	-3.1693e-163	-3.44372e-163	-8.78633e-163	-4.24996e-163	-1.51495e-163	9.02399e-163	7.38849e-163	-1.33802e-162	-5.81837e-163	-8.73916e-165	-6.54682e-164	7.8815e-163	-9.49829e-164	1.5925e-163	-1.40981e-162	4.75453e-163	9.82098e-164	1.21429e-162	1.54213e-163	1.35168e-162	1.38432e-162	1.31221e-162	-1.17123e-163	-3.50997e-163	-9.12423e-163	0
1.15184e-162	9.04651e-165	8.13645e-163	8.73603e-163	2.21574e-163	-3.1693e-163	-3.44372e-163	-8.78633e-163	-4.24996e-163	-1.51495e-163	9.02399e-163	7.38849e-163	-1.33802e-162	-5.81837e-163	-8.73916e-165	-6.54682e-164	7.8815e-163	-9.49829e-164	1.5925e-163	-1.40981e-162	4.75453e-163	9.82098e-164	1.21429e-162	1.54213e-163	1.35168e-162	1.38432e-162	1.31221e-162	-1.17123e-163	-3.50997e-163	-9.12423e-163	0
1.15184e-162	9.04651e-165	8.13645e-163	8.73603e-163	2.21574e-163	-3.1693e-163	-3.44372e-163	-8.78633e-163	-4.24996e-163	-1.51495e-163	9.02399e-163	7.38849e-163	-1.33802e-162	-5.81837e-163	-8.73916e-165	-6.54682e-164	7.8815e-163	-9.49829e-164	1.5925e-163	-1.40981e-162	4.75453e-163	9.82098e-164	1.21429e-162	1.54213e-163	1.35168e-162	1.38432e-162	1.31221e-162	-1.17123e-163	-3.50997e-163	-9.12423e-163	0
1.15184e-162	9.04651e-165	8.13645e-163	8.73603e-163	2.21574e-163	-3.1693e-163	-3.44372e-163	-8.78633e-163	-4.24996e-163	-1.51495e-163	9.02399e-163	7.38849e-163	-1.33802e-162	-5.81837e-163	-8.73916e-165	-6.54682e-164	7.8815e-163	-9.49829e-164	1.5925e-163	-1.40981e-162	4.75453e-163	9.82098e-164	1.21429e-162	1.54213e-163	1.35168e-162	1.38432e-162	1.31221e-162	-1.17123e-163	-3.50997e-163	-9.12423e-163	0
1.15184e-162	9.04651e-165	8.13645e-163	8.73603e-163	2.21574e-163	-3.1693e-163	-3.44372e-163	-8.78633e-163	-4.24996e-163	-1.51495e-163	9.02399e-163	7.38849e-163	-1.33802e-162	-5.81837e-163	-8.73916e-165	-6.54682e-164	7.8815e-163	-9.49829e-164	1.5925e-163	-1.40981e-162	4.75453e-163	9.82098e-164	1.21429e-162	1.54213e-163	1.35168e-162	1.38432e-162	1.31221e-162	-1.17123e-163	-3.50997e-163	-9.12423e-163	0
1.15184e-162	9.04651e-165	8.13645e-163	8.73603e-163	2.21574e-163	-3.1693e-163	-3.44372e-163	-8.78633e-163	-4.24996e-163	-1.51495e-163	9.02399e-163	7.38849e-163	-1.33802e-162	-5.81837e-163	-8.73916e-165	-6.54682e-164	7.8815e-163	-9.49829e-164	1.5925e-163	-1.40981e-162	4.75453e-163	9.82098e-164	1.21429e-162	1.54213e-163	1.35168e-162	1.38432e-162	1.31221e-162	-1.17123e-163	-3.50997e-163	-9.12423e-163	0
1.15184e-162	9.04651e-165	8.13645e-163	8.73603e-163	2.21574e-163	-3.1693e-163	-3.44372e-163	-8.78633e-163	-4.24996e-163	-1.51495e-163	9.02399e-163	7.38849e-163	-1.33802e-162	-5.81837e-163	-8.73916e-165	-6.54682e-164	7.8815e-163	-9.49829e-164	1.5925e-163	-1.40981e-162	4.75453e-163	9.82098e-164	1.21429e-162	1.54213e-163	1.35168e-162	1.38432e-162	1.31221e-162	-1.17123e-163	-3.50997e-163	-9.12423e-163	0
1.15184e-162	9.04651e-165	8.13645e-163	8.73603e-163	2.21574e-163	-3.1693e-163	-3.44372e-163	-8.78633e-163	-4.24996e-163	-1.51495e-163	9.02399e-163	7.38849e-163	-1.33802e-162	-5.81837e-163	-8.73916e-165	-6.54682e-164	7.8815e-163	-9.49829e-164	1.5925e-163	-1.40981e-162	4.75453e-163	9.82098e-164	1.21429e-162	1.54213e-163	1.35168e-162	1.38432e-162	1.31221e-162	-1.17123e-163	-3.50997e-163	-9.12423e-163	0
1.15184e-162	9.04651e-165	8.13645e-163	8.73603e-163	2.21574e-163	-3.1693e-163	-3.44372e-163	-8.78633e-163	-4.24996e-163	-1.51495e-163	9.02399e-163	7.38849e-163	-1.33802e-162	-5.81837e-163	-8.73916e-165	-6.54682e-164	7.8815e-163	-9.49829e-164	1.5925e-163	-1.40981e-162	4.75453e-163	9.82098e-164	1.21429e-162	1.54213e-163	1.35168e-162	1.38432e-162	1.31221e-162	-1.17123e-163	-3.50997e-163	-9.12423e-163	0
1.15184e-162	9.04651e-165	8.13645e-163	8.73603e-163	2.21574e-163	-3.1693e-163	-3.44372e-163	-8.78633e-163	-4.24996e-163	-1.51495e-163	9.02399e-163	7.38849e-163	-1.33802e-162	-5.81837e-163	-8.73916e-165	-6.54682e-164	7.8815e-163	-9.49829e-164	1.5925e-163	-1.40981e-162	4.75453e-163	9.82098e-164	1.21429e-162	1.54213e-163	1.35168e-162	1.38432e-162	1.31221e-162	-1.17123e-163	-3.50997e-163	-9.12423e-163	0
1.15184e-162	9.04651e-165	8.13645e-163	8.73603e-163	2.21574e-163	-3.1693e-163	-3.44372e-163	-8.78633e-163	-4.24996e-163	-1.51495e-163	9.02399e-163	7.38849e-163	-1.33802e-162	-5.81837e-163	-8.73916e-165	-6.54682e-164	7.8815e-163	-9.49829e-164	1.5925e-163	-1.40981e-162	4.75453e-163	9.82098e-164	1.21429e-162	1.54213e-163	1.35168e-162	1.38432e-162	1.31221e-162	-1.17123e-163	-3.50997e-163	-9.12423e-163	0
1.15184e-162	9.04651e-165	8.13645e-163	8.73603e-163	2.21574e-163	-3.1693e-163	-3.44372e-163	-8.78633e-163	-4.24996e-163	-1.51495e-163	9.02399e-163	7.38849e-163	-1.33802e-162	-5.81837e-163	-8.73916e-165	-6.54682e-164	7.8815e-163	-9.49829e-164	1.5925e-163	-1.40981e-162	4.75453e-163	9.82098e-164	1.21429e-162	1.54213e-163	1.35168e-162	1.38432e-162	1.31221e-162	-1.17123e-163	-3.50997e-163	-9.12423e-163	0
1.15184e-162	9.04651e-165	8.13645e-163	8.73603e-163	2.21574e-163	-3.1693e-163	-3.44372e-163	-8.78633e-163	-4.24996e-163	-1.51495e-163	9.02399e-163	7.38849e-163	-1.33802e-162	-5.81837e-163	-8.73916e-165	-6.54682e-164	7.8815e-163	-9.49829e-164	1.5925e-163	-1.40981e-162	4.75453e-163	9.82098e-164	1.21429e-162	1.54213e-163	1.35168e-162	1.38432e-162	1.31221e-162	-1.17123e-163	-3.50997e-163	-9.12423e-163	0
1.15184e-162	9.04651e-165	8.13645e-163	8.73603e-163	2.21574e-163	-3.1693e-163	-3.44372e-163	-8.78633e-163	-4.24996e-163	-1.51495e-163	9.02399e-163	7.38849e-163	-1.33802e-162	-5.81837e-163	-8.73916e-165	-6.54682e-164	7.8815e-163	-9.49829e-164	1.5925e-163	-1.40981e-162	4.75453e-163	9.82098e-164	1.21429e-162	1.54213e-163	1.35168e-162	1.38432e-162	1.31221e-162	-1.17123e-163	-3.50997e-163	-9.12423e-163	0
1.15184e-162	9.04651e-165	8.13645e-163	8.73603e-163	2.21574e-163	-3.1693e-163	-3.44372e-163	-8.78633e-163	-4.24996e-163	-1.51495e-163	9.02399e-163	7.38849e-163	-1.33802e-162	-5.81837e-163	-8.73916e-165	-6.54682e-164	7.8815e-163	-9.49829e-164	1.5925e-163	-1.40981e-162	4.75453e-163	9.82098e-164	1.21429e-162	1.54213e-163	1.35168e-162	1.38432e-162	1.31221e-162	-1.17123e-163	-3.50997e-163	-9.12423e-163	0
1.15184e-162	9.04651e-165	8.13645e-163	8.73603e-163	2.21574e-163	-3.1693e-163	-3.44372e-163	-8.78633e-163	-4.24996e-163	-1.51495e-163	9.02399e-163	7.38849e-163	-1.33802e-162	-5.81837e-163	-8.73916e-165	-6.54682e-164	7.8815e-163	-9.49829e-164	1.5925e-163	-1.40981e-162	4.75453e-163	9.82098e-164	1.21429e-162	1.54213e-163	1.35168e-162	1.38432e-162	1.31221e-162	-1.17123e-163	-3.50997e-163	-9.12423e-163	0
1.15184e-162	9.04651e-165	8.13645e-163	8.73603e-163	2.21574e-163	-3.1693e-163	-3.44372e-163	-8.78633e-163	-4.24996e-163	-1.51495e-163	9.02399e-163	7.38849e-163	-1.33802e-162	-5.81837e-163	-8.73916e-165	-6.54682e-164	7.8815e-163	-9.49829e-164	1.5925e-163	-1.40981e-162	4.75453e-163	9.82098e-164	1.21429e-162	1.54213e-163	1.35168e-162	1.38432e-162	1.31221e-162	-1.17123e-163	-3.50997e-163	-9.12423e-163	0
1.15184e-162	9.04651e-165	8.13645e-163	8.73603e-163	2.21574e-163	-3.1693e-163	-3.44372e-163	-8.78633e-163	-4.24996e-163	-1.51495e-163	9.02399e-163	7.38849e-163	-1.33802e-162	-5.81837e-163	-8.73916e-165	-6.54682e-164	7.8815e-163	-9.49829e-164	1.5925e-163	-1.40981e-162	4.75453e-163	9.82098e-164	1.21429e-162	1.54213e-163	1.35168e-162	1.38432e-162	1.31221e-162	-1.17123e-163	-3.50997e-163	-9.12423e-163	0
1.15184e-162	9.04651e-165	8.13645e-163	8.73603e-163	2.21574e-163	-3.1693e-163	-3.44372e-163	-8.78633e-163	-4.24996e-163	-1.51495e-163	9.02399e-163	7.38849e-163	-1.33802e-162	-5.81837e-163	-8.73916e-165	-6.54682e-164	7.8815e-163	-9.49829e-164	1.5925e-163	-1.40981e-162	4.75453e-163	9.82098e-164	1.21429e-162	1.54213e-163	1.35168e-162	1.38432e-162	1.31221e-162	-1.17123e-163	-3.50997e-163	-9.12423e-163	0
1.15184e-162	9.04651e-165	8.13645e-163	8.73603e-163	2.21574e-163	-3.1693e-163	-3.44372e-163	-8.78633e-163	-4.24996e-163	-1.51495e-163	9.02399e-163	7.38849e-163	-1.33802e-162	-5.81837e-163	-8.73916e-165	-6.54682e-164	7.8815e-163	-9.49829e-164	1.5925e-163	-1.40981e-162	4.75453e-163	9.82098e-164	1.21429e-162	1.54213e-163	1.35168e-162	1.38432e-162	1.31221e-162	-1.17123e-163	-3.50997e-163	-9.12423e-163	0
1.15184e-162	9.04651e-165	8.13645e-163	8.73603e-163	2.21574e-163	-3.1693e-163	-3.44372e-163	-8.78633e-163	-4.24996e-163	-1.51495e-163	9.02399e-163	7.38849e-163	-1.33802e-162	-5.81837e-163	-8.73916e-165	-6.54682e-164	7.8815e-163	-9.49829e-164	1.5925e-163	-1.40981e-162	4.75453e-163	9.82098e-164	1.21429e-162	1.54213e-163	1.35168e-162	1.38432e-162	1.31221e-162	-1.17123e-163	-3.50997e-163	-9.12423e-163	0
1.15184e-162	9.04651e-165	8.13645e-163	8.73603e-163	2.21574e-163	-3.1693e-163	-3.44372e-163	-8.78633e-163	-4.24996e-163	-1.51495e-163	9.02399e-163	7.38849e-163	-1.33802e-162	-5.81837e-163	-8.73916e-165	-6.54682e-164	7.8815e-163	-9.49829e-164	1.5925e-163	-1.40981e-162	4.75453e-163	9.82098e-164	1.21429e-162	1.54213e-163	1.35168e-162	1.38432e-162	1.31221e-162	-1.17123e-163	-3.50997e-163	-9.12423e-163	0
1.15184e-162	9.04651e-165	8.13645e-163	8.73603e-163	2.21574e-163	-3.1693e-163	-3.44372e-163	-8.78633e-163	-4.24996e-163	-1.51495e-163	9.02399e-163	7.38849e-163	-1.33802e-162	-5.81837e-163	-8.73916e-165	-6.54682e-164	7.8815e-163	-9.49829e-164	1.5925e-163	-1.40981e-162	4.75453e-163	9.82098e-164	1.21429e-162	1.54213e-163	1.35168e-162	1.38432e-162	1.31221e-162	-1.17123e-163	-3.50997e-163	-9.12423e-163	0
1.15184e-162	9.04651e-165	8.13645e-163	8.73603e-163	2.21574e-163	-3.1693e-163	-3.44372e-163	-8.78633e-163	-4.24996e-163	-1.51495e-163	9.02399e-163	7.38849e-163	-1.33802e-162	-5.81837e-163	-8.73916e-165	-6.54682e-164	7.8815e-163	-9.49829e-164	1.5925e-163	-1.40981e-162	4.75453e-163	9.82098e-164	1.21429e-162	1.54213e-163	1.35168e-162	1.38432e-162	1.31221e-162	-1.17123e-163	-3.50997e-163	-9.12423e-163	0
1.15184e-162	9.04651e-165	8.13645e-163	8.73603e-163	2.21574e-163	-3.1693e-163	-3.44372e-163	-8.78633e-163	-4.24996e-163	-1.51495e-163	9.02399e-163	7.38849e-163	-1.33802e-162	-5.81837e-163	-8.73916e-165	-6.54682e-164	7.8815e-163	-9.49829e-164	1.5925e-163	-1.40981e-162	4.75453e-163	9.82098e-164	1.21429e-162	1.54213e-163	1.35168e-162	1.38432e-162	1.31221e-162	-1.17123e-163	-3.50997e-163	-9.12423e-163	0
1.15184e-162	9.04651e-165	8.13645e-163	8.73603e-163	2.21574e-163	-3.1693e-163	-3.44372e-163	-8.78633e-163	-4.24996e-163	-1.51495e-163	9.02399e-163	7.38849e-163	-1.33802e-162	-5.81837e-163	-8.73916e-165	-6.54682e-164	7.8815e-163	-9.49829e-164	1.5925e-163	-1.40981e-162	4.75453e-163	9.82098e-164	1.21429e-162	1.54213e-163	1.35168e-162	1.38432e-162	1.31221e-162	-1.17123e-163	-3.50997e-163	-9.12423e-163	0
1.15184e-162	9.04651e-165	8.13645e-163	8.73603e-163	2.21574e-163	-3.1693e-163	-3.44372e-163	-8.78633e-163	-4.24996e-163	-1.51495e-163	9.02399e-163	7.38849e-163	-1.33802e-162	-5.81837e-163	-8.73916e-165	-6.54682e-164	7.8815e-163	-9.49829e-164	1.5925e-163	-1.40981e-162	4.75453e-163	9.82098e-164	1.21429e-162	1.54213e-163	1.35168e-162	1.38432e-162	1.31221e-162	-1.17123e-163	-3.50997e-163	-9.12423e-163	0
1.15184e-162	9.04651e-165	8.13645e-163	8.73603e-163	2.21574e-163	-3.1693e-163	-3.44372e-163	-8.78633e-163	-4.24996e-163	-1.51495e-163	9.02399e-163	7.38849e-163	-1.33802e-162	-5.81837e-163	-8.73916e-165	-6.54682e-164	7.8815e-163	-9.49829e-164	1.5925e-163	-1.40981e-162	4.75453e-163	9.82098e-164	1.21429e-162	1.54213e-163	1.35168e-162	1.38432e-162	1.31221e-162	-1.17123e-163	-3.50997e-163	-9.12423e-163	0
1.15184e-162	9.04651e-165	8.13645e-163	8.73603e-163	2.21574e-163	-3.1693e-163	-3.44372e-163	-8.78633e-163	-4.24996e-163	-1.51495e-163	9.02399e-163	7.38849e-163	-1.33802e-162	-5.81837e-163	-8.73916e-165	-6.54682e-164	7.8815e-163	-9.49829e-164	1.5925e-163	-1.40981e-162	4.75453e-163	9.82098e-164	1.21429e-162	1.54213e-163	1.35168e-162	1.38432e-162	1.31221e-162	-1.17123e-163	-3.50997e-163	-9.12423e-163	0
1.15184e-162	9.04651e-165	8.13645e-163	8.73603e-163	2.21574e-163	-3.1693e-163	-3.44372e-163	-8.78633e-163	-4.24996e-163	-1.51495e-163	9.02399e-163	7.38849e-163	-1.33802e-162	-5.81837e-163	-8.73916e-165	-6.54682e-164	7.8815e-163	-9.49829e-164	1.5925e-163	-1.40981e-162	4.75453e-163	9.82098e-164	1.21429e-162	1.54213e-163	1.35168e-162	1.38432e-162	1.31221e-162	-1.17123e-163	-3.50997e-163	-9.12423e-163	0
1.15184e-162	9.04651e-165	8.13645e-163	8.73603e-163	2.21574e-163	-3.1693e-163	-3.44372e-163	-8.78633e-163	-4.24996e-163	-1.51495e-163	9.02399e-163	7.38849e-163	-1.33802e-162	-5.81837e-163	-8.73916e-165	-6.54682e-164	7.8815e-163	-9.49829e-164	1.5925e-163	-1.40981e-162	4.75453e-163	9.82098e-164	1.21429e-162	1.54213e-163	1.35168e-162	1.38432e-162	1.31221e-162	-1.17123e-163	-3.50997e-163	-9.12423e-163	0
1.15184e-162	9.04651e-165	8.13645e-163	8.73603e-163	2.21574e-163	-3.1693e-163	-3.44372e-163	-8.78633e-163	-4.24996e-163	-1.51495e-163	9.02399e-163	7.38849e-163	-1.33802e-162	-5.81837e-163	-8.73916e-165	-6.54682e-164	7.8815e-163	-9.49829e-164	1.5925e-163	-1.40981e-162	4.75453e-163	9.82098e-164	1.21429e-162	1.54213e-163	1.35168e-162	1.38432e-162	1.31221e-162	-1.17123e-163	-3.50997e-163	-9.12423e-163	0
1.15184e-162	9.04651e-165	8.13645e-163	8.73603e-163	2.21574e-163	-3.1693e-163	-3.44372e-163	-8.78633e-163	-4.24996e-163	-1.51495e-163	9.02399e-163	7.38849e-163	-1.33802e-162	-5.81837e-163	-8.73916e-165	-6.54682e-164	7.8815e-163	-9.49829e-164	1.5925e-163	-1.40981e-162	4.75453e-163	9.82098e-164	1.21429e-162	1.54213e-163	1.35168e-162	1.38432e-162	1.31221e-162	-1.17123e-163	-3.50997e-163	-9.12423e-163	0
1.15184e-162	9.04651e-165	8.13645e-163	8.73603e-163	2.21574e-163	-3.1693e-163	-3.44372e-163	-8.78633e-163	-4.24996e-163	-1.51495e-163	9.02399e-163	7.38849e-163	-1.33802e-162	-5.81837e-163	-8.73916e-165	-6.54682e-164	7.8815e-163	-9.49829e-164	1.5925e-163	-1.40981e-162	4.75453e-163	9.82098e-164	1.21429e-162	1.54213e-163	1.35168e-162	1.38432e-162	1.31221e-162	-1.17123e-163	-3.50997e-163	-9.12423e-163	0
1.15184e-162	9.04651e-165	8.13645e-163	8.73603e-163	2.21574e-163	-3.1693e-163	-3.44372e-163	-8.78633e-163	-4.24996e-163	-1.51495e-163	9.02399e-163	7.38849e-163	-1.33802e-162	-5.81837e-163	-8.73916e-165	-6.54682e-164	7.8815e-163	-9.49829e-164	1.5925e-163	-1.40981e-162	4.75453e-163	9.82098e-164	1.21429e-162	1.54213e-163	1.35168e-162	1.38432e-162	1.31221e-162	-1.17123e-163	-3.50997e-163	-9.12423e-163	0
1.15184e-162	9.04651e-165	8.13645e-163	8.73603e-163	2.21574e-163	-3.1693e-163	-3.44372e-163	-8.78633e-163	-4.24996e-163	-1.51495e-163	9.02399e-163	7.38849e-163	-1.33802e-162	-5.81837e-163	-8.73916e-165	-6.54682e-164	7.8815e-163	-9.49829e-164	1.5925e-163	-1.40981e-162	4.75453e-163	9.82098e-164	1.21429e-162	1.54213e-163	1.35168e-162	1.38432e-162	1.31221e-162	-1.17123e-163	-3.50997e-163	-9.12423e-163	0
1.15184e-162	9.04651e-165	8.13645e-163	8.73603e-163	2.21574e-163	-3.1693e-163	-3.44372e-163	-8.78633e-163	-4.24996e-163	-1.51495e-163	9.02399e-163	7.38849e-163	-1.33802e-162	-5.81837e-163	-8.73916e-165	-6.54682e-164	7.8815e-163	-9.49829e-164	1.5925e-163	-1.40981e-162	4.75453e-163	9.82098e-164	1.21429e-162	1.54213e-163	1.35168e-162	1.38432e-162	1.31221e-162	-1.17123e-163	-3.50997e-163	-9.12423e-163	0
1.15184e-162	9.04651e-165	8.13645e-163	8.73603e-163	2.21574e-163	-3.1693e-163	-3.44372e-163	-8.78633e-163	-4.24996e-163	-1.51495e-163	9.02399e-163	7.38849e-163	-1.33802e-162	-5.81837e-163	-8.73916e-165	-6.54682e-164	7.8815e-163	-9.49829e-164	1.5925e-163	-1.40981e-162	4.75453e-163	9.82098e-164	1.21429e-162	1.54213e-163	1.35168e-162	1.38432e-162	1.31221e-162	-1.17123e-163	-3.50997e-163	-9.12423e-163	0
1.15184e-162	9.04651e-165	8.13645e-163	8.73603e-163	2.21574e-163	-3.1693e-163	-3.44372e-163	-8.78633e-163	-4.24996e-163	-1.51495e-163	9.02399e-163	7.38849e-163	-1.33802e-162	-5.81837e-163	-8.73916e-165	-6.54682e-164	7.8815e-163	-9.49829e-164	1.5925e-163	-1.40981e-162	4.75453e-163	9.82098e-164	1.21429e-162	1.54213e-163	1.35168e-162	1.38432e-162	1.31221e-162	-1.17123e-163	-3.50997e-163	-9.12423e-163	0
1.15184e-162	9.04651e-165	8.13645e-163	8.73603e-163	2.21574e-163	-3.1693e-163	-3.44372e-163	-8.78633e-163	-4.24996e-163	-1.51495e-163	9.02399e-163	7.38849e-163	-1.33802e-162	-5.81837e-163	-8.73916e-165	-6.54682e-164	7.8815e-163	-9.49829e-164	1.5925e-163	-1.40981e-162	4.75453e-163	9.82098e-164	1.21429e-162	1.54213e-163	1.35168e-162	1.38432e-162	1.31221e-162	-1.17123e-163	-3.50997e-163	-9.12423e-163	0
1.15184e-162	9.04651e-165	8.13645e-163	8.73603e-163	2.21574e-163	-3.1693e-163	-3.44372e-163	-8.78633e-163	-4.24996e-163	-1.51495e-163	9.02399e-163	7.38849e-163	-1.33802e-162	-5.81837e-163	-8.73916e-165	-6.54682e-164	7.8815e-163	-9.49829e-164	1.5925e-163	-1.40981e-162	4.75453e-163	9.82098e-164	1.21429e-162	1.54213e-163	1.35168e-162	1.38432e-162	1.31221e-162	-1.17123e-163	-3.50997e-163	-9.12423e-163	0
1.15184e-162	9.04651e-165	8.13645e-163	8.73603e-163	2.21574e-163	-3.1693e-163	-3.44372e-163	-8.78633e-163	-4.24996e-163	-1.51495e-163	9.02399e-163	7.38849e-163	-1.33802e-162	-5.81837e-163	-8.73916e-165	-6.54682e-164	7.8815e-163	-9.49829e-164	1.5925e-163	-1.40981e-162	4.75453e-163	9.82098e-164	1.21429e-162	1.54213e-163	1.35168e-162	1.38432e-162	1.31221e-162	-1.17123e-163	-3.50997e-163	-9.12423e-163	0
1.15184e-162	9.04651e-165	8.13645e-163	8.73603e-163	2.21574e-163	-3.1693e-163	-3.44372e-163	-8.78633e-163	-4.24996e-163	-1.51495e-163	9.02399e-163	7.38849e-163	-1.33802e-162	-5.81837e-163	-8.73916e-165	-6.54682e-164	7.8815e-163	-9.49829e-164	1.5925e-163	-1.40981e-162	4.75453e-163	9.82098e-164	1.21429e-162	1.54213e-163	1.35168e-162	1.38432e-162	1.31221e-162	-1.17123e-163	-3.50997e-163	-9.12423e-163	0
1.15184e-162	9.04651e-165	8.13645e-163	8.73603e-163	2.21574e-163	-3.1693e-163	-3.44372e-163	-8.78633e-163	-4.24996e-163	-1.51495e-163	9.02399e-163	7.38849e-163	-1.33802e-162	-5.81837e-163	-8.73916e-165	-6.54682e-164	7.8815e-163	-9.49829e-164	1.5925e-163	-1.40981e-162	4.75453e-163	9.82098e-164	1.21429e-162	1.54213e-163	1.35168e-162	1.38432e-162	1.31221e-162	-1.17123e-163	-3.50997e-163	-9.12423e-163	0
1.15184e-162	9.04651e-165	8.13645e-163	8.73603e-163	2.21574e-163	-3.1693e-163	-3.44372e-163	-8.78633e-163	-4.24996e-163	-1.51495e-163	9.02399e-163	7.38849e-163	-1.33802e-162	-5.81837e-163	-8.73916e-165	-6.54682e-164	7.8815e-163	-9.49829e-164	1.5925e-163	-1.40981e-162	4.75453e-163	9.82098e-164	1.21429e-162	1.54213e-163	1.35168e-162	1.38432e-162	1.31221e-162	-1.17123e-163	-3.50997e-163	-9.12423e-163	0
1.15184e-162	9.04651e-165	8.13645e-163	8.73603e-163	2.21574e-163	-3.1693e-163	-3.44372e-163	-8.78633e-163	-4.24996e-163	-1.51495e-163	9.02399e-163	7.38849e-163	-1.33802e-162	-5.81837e-163	-8.73916e-165	-6.54682e-164	7.8815e-163	-9.49829e-164	1.5925e-163	-1.40981e-162	4.75453e-163	9.82098e-164	1.21429e-162	1.54213e-163	1.35168e-162	1.38432e-162	1.31221e-162	-1.17123e-163	-3.50997e-163	-9.12423e-163	0
1.15184e-162	9.04651e-165	8.13645e-163	8.73603e-163	2.21574e-163	-3.1693e-163	-3.44372e-163	-8.78633e-163	-4.24996e-163	-1.51495e-163	9.02399e-163	7.38849e-163	-1.33802e-162	-5.81837e-163	-8.73916e-165	-6.54682e-164	7.8815e-163	-9.49829e-164	1.5925e-163	-1.40981e-162	4.75453e-163	9.82098e-164	1.21429e-162	1.54213e-163	1.35168e-162	1.38432e-162	1.31221e-162	-1.17123e-163	-3.50997e-163	-9.12423e-163	0
1.15184e-162	9.04651e-165	8.13645e-163	8.73603e-163	2.21574e-163	-3.1693e-163	-3.44372e-163	-8.78633e-163	-4.24996e-163	-1.51495e-163	9.02399e-163	7.38849e-163	-1.33802e-162	-5.81837e-163	-8.73916e-165	-6.54682e-164	7.8815e-163	-9.49829e-164	1.5925e-163	-1.40981e-162	4.75453e-163	9.82098e-164	1.21429e-162	1.54213e-163	1.35168e-162	1.38432e-162	1.31221e-162	-1.17123e-163	-3.50997e-163	-9.12423e-163	0
1.15184e-162	9.04651e-165	8.13645e-163	8.73603e-163	2.21574e-163	-3.1693e-163	-3.44372e-163	-8.78633e-163	-4.24996e-163	-1.51495e-163	9.02399e-163	7.38849e-163	-1.33802e-162	-5.81837e-163	-8.73916e-165	-6.54682e-164	7.8815e-163	-9.49829e-164	1.5925e-163	-1.40981e-162	4.75453e-163	9.82098e-164	1.21429e-162	1.54213e-163	1.35168e-162	1.38432e-162	1.31221e-162	-1.17123e-163	-3.50997e-163	-9.12423e-163	0
1.15184e-162	9.04651e-165	8.13645e-163	8.73603e-163	2.21574e-163	-3.1693e-163	-3.44372e-163	-8.78633e-163	-4.24996e-163	-1.51495e-163	9.02399e-163	7.38849e-163	-1.33802e-162	-5.81837e-163	-8.73916e-165	-6.54682e-164	7.8815e-163	-9.49829e-164	1.5925e-163	-1.40981e-162	4.75453e-163	9.82098e-164	1.21429e-162	1.54213e-163	1.35168e-162	1.38432e-162	1.31221e-162	-1.17123e-163	-3.50997e-163	-9.12423e-163	0
1.15184e-162	9.04651e-165	8.13645e-163	8.73603e-163	2.21574e-163	-3.1693e-163	-3.44372e-163	-8.78633e-163	-4.24996e-163	-1.51495e-163	9.02399e-163	7.38849e-163	-1.33802e-162	-5.81837e-163	-8.73916e-165	-6.54682e-164	7.8815e-163	-9.49829e-164	1.5925e-163	-1.40981e-162	4.75453e-163	9.82098e-164	1.21429e-162	1.54213e-163	1.35168e-162	1.38432e-162	1.31221e-162	-1.17123e-163	-3.50997e-163	-9.12423e-163	0
1.15184e-162	9.04651e-165	8.13645e-163	8.73603e-163	2.21574e-163	-3.1693e-163	-3.44372e-163	-8.78633e-163	-4.24996e-163	-1.51495e-163	9.02399e-163	7.38849e-163	-1.33802e-162	-5.81837e-163	-8.73916e-165	-6.54682e-164	7.8815e-163	-9.49829e-164	1.5925e-163	-1.40981e-162	4.75453e-163	9.82098e-164	1.21429e-162	1.54213e-163	1.35168e-162	1.38432e-162	1.31221e-162	-1.17123e-163	-3.50997e-163	-9.12423e-163	0
1.15184e-162	9.04651e-165	8.13645e-163	8.73603e-163	2.21574e-163	-3.1693e-163	-3.44372e-163	-8.78633e-163	-4.24996e-163	-1.51495e-163	9.02399e-163	7.38849e-163	-1.33802e-162	-5.81837e-163	-8.73916e-165	-6.54682e-164	7.8815e-163	-9.49829e-164	1.5925e-163	-1.40981e-162	4.75453e-163	9.82098e-164	1.21429e-162	1.54213e-163	1.35168e-162	1.38432e-162	1.31221e-162	-1.17123e-163	-3.50997e-163	-9.12423e-163	0
1.15184e-162	9.04651e-165	8.13645e-163	8.73603e-163	2.21574e-163	-3.1693e-163	-3.44372e-163	-8.78633e-163	-4.24996e-163	-1.51495e-163	9.02399e-163	7.38849e-163	-1.33802e-162	-5.81837e-163	-8.73916e-165	-6.54682e-164	7.8815e-163	-9.49829e-164	1.5925e-163	-1.40981e-162	4.75453e-163	9.82098e-164	1.21429e-162	1.54213e-163	1.35168e-162	1.38432e-162	1.31221e-162	-1.17123e-163	-3.50997e-163	-9.12423e-163	0
1.15184e-162	9.04651e-165	8.13645e-163	8.73603e-163	2.21574e-163	-3.1693e-163	-3.44372e-163	-8.78633e-163	-4.24996e-163	-1.51495e-163	9.02399e-163	7.38849e-163	-1.33802e-162	-5.81837e-163	-8.73916e-165	-6.54682e-164	7.8815e-163	-9.49829e-164	1.5925e-163	-1.40981e-162	4.75453e-163	9.82098e-164	1.21429e-162	1.54213e-163	1.35168e-162	1.38432e-162	1.31221e-162	-1.17123e-163	-3.50997e-163	-9.12423e-163	0
1.15184e-162	9.04651e-165	8.13645e-163	8.73603e-163	2.21574e-163	-3.1693e-163	-3.44372e-163	-8.78633e-163	-4.24996e-163	-1.51495e-163	9.02399e-163	7.38849e-163	-1.33802e-162	-5.81837e-163	-8.73916e-165	-6.54682e-164	7.8815e-163	-9.49829e-164	1.5925e-163	-1.40981e-162	4.75453e-163	9.82098e-164	1.21429e-162	1.54213e-163	1.35168e-162	1.38432e-162	1.31221e-162	-1.17123e-163	-3.50997e-163	-9.12423e-163	0
1.15184e-162	9.04651e-165	8.13645e-163	8.73603e-163	2.21574e-163	-3.1693e-163	-3.44372e-163	-8.78633e-163	-4.24996e-163	-1.51495e-163	9.02399e-163	7.38849e-163	-1.33802e-162	-5.81837e-163	-8.73916e-165	-6.54682e-164	7.8815e-163	-9.49829e-164	1.5925e-163	-1.40981e-162	4.75453e-163	9.82098e-164	1.21429e-162	1.54213e-163	1.35168e-162	1.38432e-162	1.31221e-162	-1.17123e-163	-3.50997e-163	-9.12423e-163	0
1.15184e-162	9.04651e-165	8.13645e-163	8.73603e-163	2.21574e-163	-3.1693e-163	-3.44372e-163	-8.78633e-163	-4.24996e-163	-1.51495e-163	9.02399e-163	7.38849e-163	-1.33802e-162	-5.81837e-163	-8.73916e-165	-6.54682e-164	7.8815e-163	-9.49829e-164	1.5925e-163	-1.40981e-162	4.75453e-163	9.82098e-164	1.21429e-162	1.54213e-163	1.35168e-162	1.38432e-162	1.31221e-162	-1.17123e-163	-3.50997e-163	-9.12423e-163	0
1.15184e-162	9.04651e-165	8.13645e-163	8.73603e-163	2.21574e-163	-3.1693e-163	-3.44372e-163	-8.78633e-163	-4.24996e-163	-1.51495e-163	9.02399e-163	7.38849e-163	-1.33802e-162	-5.81837e-163	-8.73916e-165	-6.54682e-164	7.8815e-163	-9.49829e-164	1.5925e-163	-1.40981e-162	4.75453e-163	9.82098e-164	1.21429e-162	1.54213e-163	1.35168e-162	1.38432e-162	1.31221e-162	-1.17123e-163	-3.50997e-163	-9.12423e-163	0
1.15184e-162	9.04651e-165	8.13645e-163	8.73603e-163	2.21574e-163	-3.1693e-163	-3.44372e-163	-8.78633e-163	-4.24996e-163	-1.51495e-163	9.02399e-163	7.38849e-163	-1.33802e-162	-5.81837e-163	-8.73916e-165	-6.54682e-164	7.8815e-163	-9.49829e-164	1.5925e-163	-1.40981e-162	4.75453e-163	9.82098e-164	1.21429e-162	1.54213e-163	1.35168e-162	1.38432e-162	1.31221e-162	-1.17123e-163	-3.50997e-163	-9.12423e-163	0
1.15184e-162	9.04651e-165	8.13645e-163	8.73603e-163	2.21574e-163	-3.1693e-163	-3.44372e-163	-8.78633e-163	-4.24996e-163	-1.51495e-163	9.02399e-163	7.38849e-163	-1.33802e-162	-5.81837e-163	-8.73916e-165	-6.54682e-164	7.8815e-163	-9.49829e-164	1.5925e-163	-1.40981e-162	4.75453e-163	9.82098e-164	1.21429e-162	1.54213e-163	1.35168e-162	1.38432e-162	1.31221e-162	-1.17123e-163	-3.50997e-163	-9.12423e-163	0
1.15184e-162	9.04651e-165	8.13645e-163	8.73603e-163	2.21574e-163	-3.1693e-163	-3.44372e-163	-8.78633e-163	-4.24996e-163	-1.51495e-163	9.02399e-163	7.38849e-163	-1.33802e-162	-5.81837e-163	-8.73916e-165	-6.54682e-164	7.8815e-163	-9.49829e-164	1.5925e-163	-1.40981e-162	4.75453e-163	9.82098e-164	1.21429e-162	1.54213e-163	1.35168e-162	1.38432e-162	1.31221e-162	-1.17123e-163	-3.50997e-163	-9.12423e-163	0
1.15184e-162	9.04651e-165	8.13645e-163	8.73603e-163	2.21574e-163	-3.1693e-163	-3.44372e-163	-8.78633e-163	-4.24996e-163	-1.51495e-163	9.02399e-163	7.38849e-163	-1.33802e-162	-5.81837e-163	-8.73916e-165	-6.54682e-164	7.8815e-163	-9.49829e-164	1.5925e-163	-1.40981e-162	4.75453e-163	9.82098e-164	1.21429e-162	1.54213e-163	1.35168e-162	1.38432e-162	1.31221e-162	-1.17123e-163	-3.50997e-163	-9.12423e-163	0
1.15184e-162	9.04651e-165	8.13645e-163	8.73603e-163	2.21574e-163	-3.1693e-163	-3.44372e-163	-8.78633e-163	-4.24996e-163	-1.51495e-163	9.02399e-163	7.38849e-163	-1.33802e-162	-5.81837e-163	-8.73916e-165	-6.54682e-164	7.8815e-163	-9.49829e-164	1.5925e-163	-1.40981e-162	4.75453e-163	9.82098e-164	1.21429e-162	1.54213e-163	1.35168e-162	1.38432e-162	1.31221e-162	-1.17123e-163	-3.50997e-163	-9.12423e-163	0
1.15184e-162	9.04651e-165	8.13645e-163	8.73603e-163	2.21574e-163	-3.1693e-163	-3.44372e-163	-8.78633e-163	-4.24996e-163	-1.51495e-163	9.02399e-163	7.38849e-163	-1.33802e-162	-5.81837e-163	-8.73916e-165	-6.54682e-164	7.8815e-163	-9.49829e-164	1.5925e-163	-1.40981e-162	4.75453e-163	9.82098e-164	1.21429e-162	1.54213e-163	1.35168e-162	1.38432e-162	1.31221e-162	-1.17123e-163	-3.50997e-163	-9.12423e-163	0
1.15184e-162	9.04651e-165	8.13645e-163	8.73603e-163	2.21574e-163	-3.1693e-163	-3.44372e-163	-8.78633e-163	-4.24996e-163	-1.51495e-163	9.02399e-163	7.38849e-163	-1.33802e-162	-5.81837e-163	-8.73916e-165	-6.54682e-164	7.8815e-163	-9.49829e-164	1.5925e-163	-1.40981e-162	4.75453e-163	9.82098e-164	1.21429e-162	1.54213e-163	1.35168e-162	1.38432e-162	1.31221e-162	-1.17123e-163	-3.50997e-163	-9.12423e-163	0
1.15184e-162	9.04651e-165	8.13645e-163	8.73603e-163	2.21574e-163	-3.1693e-163	-3.44372e-163	-8.78633e-163	-4.24996e-163	-1.51495e-163	9.02399e-163	7.38849e-163	-1.33802e-162	-5.81837e-163	-8.73916e-165	-6.54682e-164	7.8815e-163	-9.49829e-164	1.5925e-163	-1.40981e-162	4.75453e-163	9.82098e-164	1.21429e-162	1.54213e-163	1.35168e-162	1.38432e-162	1.31221e-162	-1.17123e-163	-3.50997e-163	-9.12423e-163	0
1.15184e-162	9.04651e-165	8.13645e-163	8.73603e-163	2.21574e-163	-3.1693e-163	-3.44372e-163	-8.78633e-163	-4.24996e-163	-1.51495e-163	9.02399e-163	7.38849e-163	-1.33802e-162	-5.81837e-163	-8.73916e-165	-6.54682e-164	7.8815e-163	-9.49829e-164	1.5925e-163	-1.40981e-162	4.75453e-163	9.82098e-164	1.21429e-162	1.54213e-163	1.35168e-162	1.38432e-162	1.31221e-162	-1.17123e-163	-3.50997e-163	-9.12423e-163	0
1.15184e-162	9.04651e-165	8.13645e-163	8.73603e-163	2.21574e-163	-3.1693e-163	-3.44372e-163	-8.78633e-163	-4.24996e-163	-1.51495e-163	9.02399e-163	7.38849e-163	-1.33802e-162	-5.81837e-163	-8.73916e-165	-6.54682e-164	7.8815e-163	-9.49829e-164	1.5925e-163	-1.40981e-162	4.75453e-163	9.82098e-164	1.21429e-162	1.54213e-163	1.35168e-162	1.38432e-162	1.31221e-162	-1.17123e-163	-3.50997e-163	-9.12423e-163	0
1.15184e-162	9.04651e-165	8.13645e-163	8.73603e-163	2.21574e-163	-3.1693e-163	-3.44372e-163	-8.78633e-163	-4.24996e-163	-1.51495e-163	9.02399e-163	7.38849e-163	-1.33802e-162	-5.81837e-163	-8.73916e-165	-6.54682e-164	7.8815e-163	-9.49829e-164	1.5925e-163	-1.40981e-162	4.75453e-163	9.82098e-164	1.21429e-162	1.54213e-163	1.35168e-162	1.38432e-162	1.31221e-162	-1.17123e-163	-3.50997e-163	-9.12423e-163	0
1.15184e-162	9.04651e-165	8.13645e-163	8.73603e-163	2.21574e-163	-3.1693e-163	-3.44372e-163	-8.78633e-163	-4.24996e-163	-1.51495e-163	9.02399e-163	7.38849e-163	-1.33802e-162	-5.81837e-163	-8.73916e-165	-6.54682e-164	7.8815e-163	-9.49829e-164	1.5925e-163	-1.40981e-162	4.75453e-163	9.82098e-164	1.21429e-162	1.54213e-163	1.35168e-162	1.38432e-162	1.31221e-162	-1.17123e-163	-3.50997e-163	-9.12423e-163	0
1.15184e-162	9.04651e-165	8.13645e-163	8.73603e-163	2.21574e-163	-3.1693e-163	-3.44372e-163	-8.78633e-163	-4.24996e-163	-1.51495e-163	9.02399e-163	7.38849e-163	-1.33802e-162	-5.81837e-163	-8.73916e-165	-6.54682e-164	7.8815e-163	-9.49829e-164	1.5925e-163	-1.40981e-162	4.75453e-163	9.82098e-164	1.21429e-162	1.54213e-163	1.35168e-162	1.38432e-162	1.31221e-162	-1.17123e-163	-3.50997e-163	-9.12423e-163	0
1.15184e-162	9.04651e-165	8.13645e-163	8.73603e-163	2.21574e-163	-3.1693e-163	-3.44372e-163	-8.78633e-163	-4.24996e-163	-1.51495e-163	9.02399e-163	7.38849e-163	-1.33802e-162	-5.81837e-163	-8.73916e-165	-6.54682e-164	7.8815e-163	-9.49829e-164	1.5925e-163	-1.40981e-162	4.75453e-163	9.82098e-164	1.21429e-162	1.54213e-163	1.35168e-162	1.38432e-162	1.31221e-162	-1.17123e-163	-3.50997e-163	-9.12423e-163	0
1.15184e-162	9.04651e-165	8.13645e-163	8.73603e-163	2.21574e-163	-3.1693e-163	-3.44372e-163	-8.78633e-163	-4.24996e-163	-1.51495e-163	9.02399e-163	7.38849e-163	-1.33802e-162	-5.81837e-163	-8.73916e-165	-6.54682e-164	7.8815e-163	-9.49829e-164	1.5925e-163	-1.40981e-162	4.75453e-163	9.82098e-164	1.21429e-162	1.54213e-163	1.35168e-162	1.38432e-162	1.31221e-162	-1.17123e-163	-3.50997e-163	-9.12423e-163	0
1.15184e-162	9.04651e-165	8.13645e-163	8.73603e-163	2.21574e-163	-3.1693e-163	-3.44372e-163	-8.78633e-163	-4.24996e-163	-1.51495e-163	9.02399e-163	7.38849e-163	-1.33802e-162	-5.81837e-163	-8.73916e-165	-6.54682e-164	7.8815e-163	-9.49829e-164	1.5925e-163	-1.40981e-162	4.75453e-163	9.82098e-164	1.21429e-162	1.54213e-163	1.35168e-162	1.38432e-162	1.31221e-162	-1.17123e-163	-3.50997e-163	-9.12423e-163	0
1.15184e-162	9.04651e-165	8.13645e-163	8.73603e-163	2.21574e-163	-3.1693e-163	-3.44372e-163	-8.78633e-163	-4.24996e-163	-1.51495e-163	9.02399e-163	7.38849e-163	-1.33802e-162	-5.81837e-163	-8.73916e-165	-6.54682e-164	7.8815e-163	-9.49829e-164	1.5925e-163	-1.40981e-162	4.75453e-163	9.82098e-164	1.21429e-162	1.54213e-163	1.35168e-162	1.38432e-162	1.31221e-162	-1.17123e-163	-3.50997e-163	-9.12423e-163	0
1.15184e-162	9.04651e-165	8.13645e-163	8.73603e-163	2.21574e-163	-3.1693e-163	-3.44372e-163	-8.78633e-163	-4.24996e-163	-1.51495e-163	9.02399e-163	7.38849e-163	-1.33802e-162	-5.81837e-163	-8.73916e-165	-6.54682e-164	7.8815e-163	-9.49829e-164	1.5925e-163	-1.40981e-162	4.75453e-163	9.82098e-164	1.21429e-162	1.54213e-163	1.35168e-162	1.38432e-162	1.31221e-162	-1.17123e-163	-3.50997e-163	-9.12423e-163	0
1.15184e-162	9.04651e-165	8.13645e-163	8.73603e-163	2.21574e-163	-3.1693e-163	-3.44372e-163	-8.78633e-163	-4.24996e-163	-1.51495e-163	9.02399e-163	7.38849e-163	-1.33802e-162	-5.81837e-163	-8.73916e-165	-6.54682e-164	7.8815e-163	-9.49829e-164	1.5925e-163	-1.40981e-162	4.75453e-163	9.82098e-164	1.21429e-162	1.54213e-163	1.35168e-162	1.38432e-162	1.31221e-162	-1.17123e-163	-3.50997e-163	-9.12423e-163	0
1.15184e-162	9.04651e-165	8.13645e-163	8.73603e-163	2.21574e-163	-3.1693e-163	-3.44372e-163	-8.78633e-163	-4.24996e-163	-1.51495e-163	9.02399e-163	7.38849e-163	-1.33802e-162	-5.81837e-163	-8.73916e-165	-6.54682e-164	7.8815e-163	-9.49829e-164	1.5925e-163	-1.40981e-162	4.75453e-163	9.82098e-164	1.21429e-162	1.54213e-163	1.35168e-162	1.38432e-162	1.31221e-162	-1.17123e-163	-3.50997e-163	-9.12423e-163	0
1.15184e-162	9.04651e-165	8.13645e-163	8.73603e-163	2.21574e-163	-3.1693e-163	-3.44372e-163	-8.78633e-163	-4.24996e-163	-1.51495e-163	9.02399e-163	7.38849e-163	-1.33802e-162	-5.81837e-163	-8.73916e-165	-6.54682e-164	7.8815e-163	-9.49829e-164	1.5925e-163	-1.40981e-162	4.75453e-163	9.82098e-164	1.21429e-162	1.54213e-163	1.35168e-162	1.38432e-162	1.31221e-162	-1.17123e-163	-3.50997e-163	-9.12423e-163	0
1.15184e-162	9.04651e-165	8.13645e-163	8.73603e-163	2.21574e-163	-3.1693e-163	-3.44372e-163	-8.78633e-163	-4.24996e-163	-1.51495e-163	9.02399e-163	7.38849e-163	-1.33802e-162	-5.81837e-163	-8.73916e-165	-6.54682e-164	7.8815e-163	-9.49829e-164	1.5925e-163	-1.40981e-162	4.75453e-163	9.82098e-164	1.21429e-162	1.54213e-163	1.35168e-162	1.38432e-162	1.31221e-162	-1.17123e-163	-3.50997e-163	-9.12423e-163	0
1.15184e-162	9.04651e-165	8.13645e-163	8.73603e-163	2.21574e-163	-3.1693e-163	-3.44372e-163	-8.78633e-163	-4.24996e-163	-1.51495e-163	9.02399e-163	7.38849e-163	-1.33802e-162	-5.81837e-163	-8.73916e-165	-6.54682e-164	7.8815e-163	-9.49829e-164	1.5925e-163	-1.40981e-162	4.75453e-163	9.82098e-164	1.21429e-162	1.54213e-163	1.35168e-162	1.38432e-162	1.31221e-162	-1.17123e-163	-3.50997e-163	-9.12423e-163	0
1.15184e-162	9.04651e-165	8.13645e-163	8.73603e-163	2.21574e-163	-3.1693e-163	-3.44372e-163	-8.78633e-163	-4.24996e-163	-1.51495e-163	9.02399e-163	7.38849e-163	-1.33802e-162	-5.81837e-163	-8.73916e-165	-6.54682e-164	7.8815e-163	-9.49829e-164	1.5925e-163	-1.40981e-162	4.75453e-163	9.82098e-164	1.21429e-162	1.54213e-163	1.35168e-162	1.38432e-162	1.31221e-162	-1.17123e-163	-3.50997e-163	-9.12423e-163	0
1.15184e-162	9.04651e-165	8.13645e-163	8.73603e-163	2.21574e-163	-3.1693e-163	-3.44372e-163	-8.78633e-163	-4.24996e-163	-1.51495e-163	9.02399e-163	7.38849e-163	-1.33802e-162	-5.81837e-163	-8.73916e-165	-6.54682e-164	7.8815e-163	-9.49829e-164	1.5925e-163	-1.40981e-162	4.75453e-163	9.82098e-164	1.21429e-162	1.54213e-163	1.35168e-162	1.38432e-162	1.31221e-162	-1.17123e-163	-3.50997e-163	-9.12423e-163	0
1.15184e-162	9.04651e-165	8.13645e-163	8.73603e-163	2.21574e-163	-3.1693e-163	-3.44372e-163	-8.78633e-163	-4.24996e-163	-1.51495e-163	9.02399e-163	7.38849e-163	-1.33802e-162	-5.81837e-163	-8.73916e-165	-6.54682e-164	7.8815e-163	-9.49829e-164	1.5925e-163	-1.40981e-162	4.75453e-163	9.82098e-164	1.21429e-162	1.54213e-163	1.35168e-162	1.38432e-162	1.31221e-162	-1.17123e-163	-3.50997e-163	-9.12423e-163	0
1.15184e-162	9.04651e-165	8.13645e-163	8.73603e-163	2.21574e-163	-3.1693e-163	-3.44372e-163	-8.78633e-163	-4.24996e-163	-1.51495e-163	9.02399e-163	7.38849e-163	-1.33802e-162	-5.81837e-163	-8.73916e-165	-6.54682e-164	7.8815e-163	-9.49829e-164	1.5925e-163	-1.40981e-162	4.75453e-163	9.82098e-164	1.21429e-162	1.54213e-163	1.35168e-162	1.38432e-162	1.31221e-162	-1.17123e-163	-3.50997e-163	-9.12423e-163	0
1.15184e-162	9.04651e-165	8.13645e-163	8.73603e-163	2.21574e-163	-3.1693e-163	-3.44372e-163	-8.78633e-163	-4.24996e-163	-1.51495e-163	9.02399e-163	7.38849e-163	-1.33802e-162	-5.81837e-163	-8.73916e-165	-6.54682e-164	7.8815e-163	-9.49829e-164	1.5925e-163	-1.40981e-162	4.75453e-163	9.82098e-164	1.21429e-162	1.54213e-163	1.35168e-162	1.38432e-162	1.31221e-162	-1.17123e-163	-3.50997e-163	-9.12423e-163	0
1.15184e-162	9.04651e-165	8.13645e-163	8.73603e-163	2.21574e-163	-3.1693e-163	-3.44372e-163	-8.78633e-163	-4.24996e-163	-1.51495e-163	9.02399e-163	7.38849e-163	-1.33802e-162	-5.81837e-163	-8.73916e-165	-6.54682e-164	7.8815e-163	-9.49829e-164	1.5925e-163	-1.40981e-162	4.75453e-163	9.82098e-164	1.21429e-162	1.54213e-163	1.35168e-162	1.38432e-162	1.31221e-162	-1.17123e-163	-3.50997e-163	-9.12423e-163	0
1.15184e-162	9.04651e-165	8.13645e-163	8.73603e-163	2.21574e-163	-3.1693e-163	-3.44372e-163	-8.78633e-163	-4.24996e-163	-1.51495e-163	9.02399e-163	7.38849e-163	-1.33802e-162	-5.81837e-163	-8.73916e-165	-6.54682e-164	7.8815e-163	-9.49829e-164	1.5925e-163	-1.40981e-162	4.75453e-163	9.82098e-164	1.21429e-162	1.54213e-163	1.35168e-162	1.38432e-162	1.31221e-162	-1.17123e-163	-3.50997e-163	-9.12423e-163	0
1.15184e-162	9.04651e-165	8.13645e-163	8.73603e-163	2.21574e-163	-3.1693e-163	-3.44372e-163	-8.78633e-163	-4.24996e-163	-1.51495e-163	9.02399e-163	7.38849e-163	-1.33802e-162	-5.81837e-163	-8.73916e-165	-6.54682e-164	7.8815e-163	-9.49829e-164	1.5925e-163	-1.40981e-162	4.75453e-163	9.82098e-164	1.21429e-162	1.54213e-163	1.35168e-162	1.38432e-162	1.31221e-162	-1.17123e-163	-3.50997e-163	-9.12423e-163	0
1.15184e-162	9.04651e-165	8.13645e-163	8.73603e-163	2.21574e-163	-3.1693e-163	-3.44372e-163	-8.78633e-163	-4.24996e-163	-1.51495e-163	9.02399e-163	7.38849e-163	-1.33802e-162	-5.81837e-163	-8.73916e-165	-6.54682e-164	7.8815e-163	-9.49829e-164	1.5925e-163	-1.40981e-162	4.75453e-163	9.82098e-164	1.21429e-162	1.54213e-163	1.35168e-162	1.38432e-162	1.31221e-162	-1.17123e-163	-3.50997e-163	-9.12423e-163	0
1.15184e-162	9.04651e-165	8.13645e-163	8.73603e-163	2.21574e-163	-3.1693e-163	-3.44372e-163	-8.78633e-163	-4.24996e-163	-1.51495e-163	9.02399e-163	7.38849e-163	-1.33802e-162	-5.81837e-163	-8.73916e-165	-6.54682e-164	7.8815e-163	-9.49829e-164	1.5925e-163	-1.40981e-162	4.75453e-163	9.82098e-164	1.21429e-162	1.54213e-163	1.35168e-162	1.38432e-162	1.31221e-162	-1.17123e-163	-3.50997e-163	-9.12423e-163	0
1.15184e-162	9.04651e-165	8.13645e-163	8.73603e-163	2.21574e-163	-3.1693e-163	-3.44372e-163	-8.78633e-163	-4.24996e-163	-1.51495e-163	9.02399e-163	7.38849e-163	-1.33802e-162	-5.81837e-163	-8.73916e-165	-6.54682e-164	7.8815e-163	-9.49829e-164	1.5925e-163	-1.40981e-162	4.75453e-163	9.82098e-164	1.21429e-162	1.54213e-163	1.35168e-162	1.38432e-162	1.31221e-162	-1.17123e-163	-3.50997e-163	-9.12423e-163	0
1.15184e-162	9.04651e-165	8.13645e-163	8.73603e-163	2.21574e-163	-3.1693e-163	-3.44372e-163	-8.78633e-163	-4.24996e-163	-1.51495e-163	9.02399e-163	7.38849e-163	-1.33802e-162	-5.81837e-163	-8.73916e-165	-6.54682e-164	7.8815e-163	-9.49829e-164	1.5925e-163	-1.40981e-162	4.75453e-163	9.82098e-164	1.21429e-162	1.54213e-163	1.35168e-162	1.38432e-162	1.31221e-162	-1.17123e-163	-3.50997e-163	-9.12423e-163	0
1.15184e-162	9.04651e-165	8.13645e-163	8.73603e-163	2.21574e-163	-3.1693e-163	-3.44372e-163	-8.78633e-163	-4.24996e-163	-1.51495e-163	9.02399e-163	7.38849e-163	-1.33802e-162	-5.81837e-163	-8.73916e-165	-6.54682e-164	7.8815e-163	-9.49829e-164	1.5925e-163	-1.40981e-162	4.75453e-163	9.82098e-164	1.21429e-162	1.54213e-163	1.35168e-162	1.38432e-162	1.31221e-162	-1.17123e-163	-3.50997e-163	-9.12423e-163	0
1.15184e-162	9.04651e-165	8.13645e-163	8.73603e-163	2.21574e-163	-3.1693e-163	-3.44372e-163	-8.78633e-163	-4.24996e-163	-1.51495e-163	9.02399e-163	7.38849e-163	-1.33802e-162	-5.81837e-163	-8.73916e-165	-6.54682e-164	7.8815e-163	-9.49829e-164	1.5925e-163	-1.40981e-162	4.75453e-163	9.82098e-164	1.21429e-162	1.54213e-163	1.35168e-162	1.38432e-162	1.31221e-162	-1.17123e-163	-3.50997e-163	-9.12423e-163	0
1.15184e-162	9.04651e-165	8.13645e-163	8.73603e-163	2.21574e-163	-3.1693e-163	-3.44372e-163	-8.78633e-163	-4.24996e-163	-1.51495e-163	9.02399e-163	7.38849e-163	-1.33802e-162	-5.81837e-163	-8.73916e-165	-6.54682e-164	7.8815e-163	-9.49829e-164	1.5925e-163	-1.40981e-162	4.75453e-163	9.82098e-164	1.21429e-162	1.54213e-163	1.35168e-162	1.38432e-162	1.31221e-162	-1.17123e-163	-3.50997e-163	-9.12423e-163	0
1.15184e-162	9.04651e-165	8.13645e-163	8.73603e-163	2.21574e-163	-3.1693e-163	-3.44372e-163	-8.78633e-163	-4.24996e-163	-1.51495e-163	9.02399e-163	7.38849e-163	-1.33802e-162	-5.81837e-163	-8.73916e-165	-6.54682e-164	7.8815e-163	-9.49829e-164	1.5925e-163	-1.40981e-162	4.75453e-163	9.82098e-164	1.21429e-162	1.54213e-163	1.35168e-162	1.38432e-162	1.31221e-162	-1.17123e-163	-3.50997e-163	-9.12423e-163	0
1.15184e-162	9.04651e-165	8.13645e-163	8.73603e-163	2.21574e-163	-3.1693e-163	-3.44372e-163	-8.78633e-163	-4.24996e-163	-1.51495e-163	9.02399e-163	7.38849e-163	-1.33802e-162	-5.81837e-163	-8.73916e-165	-6.54682e-164	7.8815e-163	-9.49829e-164	1.5925e-163	-1.40981e-162	4.75453e-163	9.82098e-164	1.21429e-162	1.54213e-163	1.35168e-162	1.38432e-162	1.31221e-162	-1.17123e-163	-3.50997e-163	-9.12423e-163	0
1.15184e-162	9.04651e-165	8.13645e-163	8.73603e-163	2.21574e-163	-3.1693e-163	-3.44372e-163	-8.78633e-163	-4.24996e-163	-1.51495e-163	9.02399e-163	7.38849e-163	-1.33802e-162	-5.81837e-163	-8.73916e-165	-6.54682e-164	7.8815e-163	-9.49829e-164	1.5925e-163	-1.40981e-162	4.75453e-163	9.82098e-164	1.21429e-162	1.54213e-163	1.35168e-162	1.38432e-162	1.31221e-162	-1.17123e-163	-3.50997e-163	-9.12423e-163	0
1.15184e-162	9.04651e-165	8.13645e-163	8.73603e-163	2.21574e-163	-3.1693e-163	-3.44372e-163	-8.78633e-163	-4.24996e-163	-1.51495e-163	9.02399e-163	7.38849e-163	-1.33802e-162	-5.81837e-163	-8.73916e-165	-6.54682e-164	7.8815e-163	-9.49829e-164	1.5925e-163	-1.40981e-162	4.75453e-163	9.82098e-164	1.21429e-162	1.54213e-163	1.35168e-162	1.38432e-162	1.31221e-162	-1.17123e-163	-3.50997e-163	-9.12423e-163	0
1.15184e-162	9.04651e-165	8.13645e-163	8.73603e-163	2.21574e-163	-3.1693e-163	-3.44372e-163	-8.78633e-163	-4.24996e-163	-1.51495e-163	9.02399e-163	7.38849e-163	-1.33802e-162	-5.81837e-163	-8.73916e-165	-6.54682e-164	7.8815e-163	-9.49829e-164	1.5925e-163	-1.40981e-162	4.75453e-163	9.82098e-164	1.21429e-162	1.54213e-163	1.35168e-162	1.38432e-162	1.31221e-162	-1.17123e-163	-3.50997e-163	-9.12423e-163	0
1.15184e-162	9.04651e-165	8.13645e-163	8.73603e-163	2.21574e-163	-3.1693e-163	-3.44372e-163	-8.78633e-163	-4.24996e-163	-1.51495e-163	9.02399e-163	7.38849e-163	-1.33802e-162	-5.81837e-163	-8.73916e-165	-6.54682e-164	7.8815e-163	-9.49829e-164	1.5925e-163	-1.40981e-162	4.75453e-163	9.82098e-164	1.21429e-162	1.54213e-163	1.35168e-162	1.38432e-162	1.31221e-162	-1.17123e-163	-3.50997e-163	-9.12423e-163	0
1.15184e-162	9.04651e-165	8.13645e-163	8.73603e-163	2.21574e-163	-3.1693e-163	-3.44372e-163	-8.78633e-163	-4.24996e-163	-1.51495e-163	9.02399e-163	7.38849e-163	-1.33802e-162	-5.81837e-163	-8.73916e-165	-6.54682e-164	7.8815e-163	-9.49829e-164	1.5925e-163	-1.40981e-162	4.75453e-163	9.82098e-164	1.21429e-162	1.54213e-163	1.35168e-162	1.38432e-162	1.31221e-162	-1.17123e-163	-3.50997e-163	-9.12423e-163	0
1.15184e-162	9.04651e-165	8.13645e-163	8.73603e-163	2.21574e-163	-3.1693e-163	-3.44372e-163	-8.78633e-163	-4.24996e-163	-1.51495e-163	9.02399e-163	7.38849e-163	-1.33802e-162	-5.81837e-163	-8.73916e-165	-6.54682e-164	7.8815e-163	-9.49829e-164	1.5925e-163	-1.40981e-162	4.75453e-163	9.82098e-164	1.21429e-162	1.54213e-163	1.35168e-162	1.38432e-162	1.31221e-162	-1.17123e-163	-3.50997e-163	-9.12423e-163	0
1.15184e-162	9.04651e-165	8.13645e-163	8.73603e-163	2.21574e-163	-3.1693e-163	-3.44372e-163	-8.78633e-163	-4.24996e-163	-1.51495e-163	9.02399e-163	7.38849e-163	-1.33802e-162	-5.81837e-163	-8.73916e-165	-6.54682e-164	7.8815e-163	-9.49829e-164	1.5925e-163	-1.40981e-162	4.75453e-163	9.82098e-164	1.21429e-162	1.54213e-163	1.35168e-162	1.38432e-162	1.31221e-162	-1.17123e-163	-3.50997e-163	-9.12423e-163	0
1.15184e-162	9.04651e-165	8.13645e-163	8.73603e-163	2.21574e-163	-3.1693e-163	-3.44372e-163	-8.78633e-163	-4.24996e-163	-1.51495e-163	9.02399e-163	7.38849e-163	-1.33802e-162	-5.81837e-163	-8.73916e-165	-6.54682e-164	7.8815e-163	-9.49829e-164	1.5925e-163	-1.40981e-162	4.75453e-163	9.82098e-164	1.21429e-162	1.54213e-163	1.35168e-162	1.38432e-162	1.31221e-162	-1.17123e-163	-3.50997e-163	-9.12423e-163	0
1.15184e-162	9.04651e-165	8.13645e-163	8.73603e-163	2.21574e-163	-3.1693e-163	-3.44372e-163	-8.78633e-163	-4.24996e-163	-1.51495e-163	9.02399e-163	7.38849e-163	-1.33802e-162	-5.81837e-163	-8.73916e-165	-6.54682e-164	7.8815e-163	-9.49829e-164	1.5925e-163	-1.40981e-162	4.75453e-163	9.82098e-164	1.21429e-162	1.54213e-163	1.35168e-162	1.38432e-162	1.31221e-162	-1.17123e-163	-3.50997e-163	-9.12423e-163	0
1.15184e-162	9.04651e-165	8.13645e-163	8.73603e-163	2.21574e-163	-3.1693e-163	-3.44372e-163	-8.78633e-163	-4.24996e-163	-1.51495e-163	9.02399e-163	7.38849e-163	-1.33802e-162	-5.81837e-163	-8.73916e-165	-6.54682e-164	7.8815e-163	-9.49829e-164	1.5925e-163	-1.40981e-162	4.75453e-163	9.82098e-164	1.21429e-162	1.54213e-163	1.35168e-162	1.38432e-162	1.31221e-162	-1.17123e-163	-3.50997e-163	-9.12423e-163	0
1.15184e-162	9.04651e-165	8.13645e-163	8.73603e-163	2.21574e-163	-3.1693e-163	-3.44372e-163	-8.78633e-163	-4.24996e-163	-1.51495e-163	9.02399e-163	7.38849e-163	-1.33802e-162	-5.81837e-163	-8.73916e-165	-6.54682e-164	7.8815e-163	-9.49829e-164	1.5925e-163	-1.40981e-162	4.75453e-163	9.82098e-164	1.21429e-162	1.54213e-163	1.35168e-162	1.38432e-162	1.31221e-162	-1.17123e-163	-3.50997e-163	-9.12423e-163	0
1.15184e-162	9.04651e-165	8.13645e-163	8.73603e-163	2.21574e-163	-3.1693e-163	-3.44372e-163	-8.78633e-163	-4.24996e-163	-1.51495e-163	9.02399e-163	7.38849e-163	-1.33802e-162	-5.81837e-163	-8.73916e-165	-6.54682e-164	7.8815e-163	-9.49829e-164	1.5925e-163	-1.40981e-162	4.75453e-163	9.82098e-164	1.21429e-162	1.54213e-163	1.35168e-162	1.38432e-162	1.31221e-162	-1.17123e-163	-3.50997e-163	-9.12423e-163	0
1.15184e-162	9.04651e-165	8.13645e-163	8.73603e-163	2.21574e-163	-3.1693e-163	-3.44372e-163	-8.78633e-163	-4.24996e-163	-1.51495e-163	9.02399e-163	7.38849e-163	-1.33802e-162	-5.81837e-163	-8.73916e-165	-6.54682e-164	7.8815e-163	-9.49829e-164	1.5925e-163	-1.40981e-162	4.75453e-163	9.82098e-164	1.21429e-162	1.54213e-163	1.35168e-162	1.38432e-162	1.31221e-162	-1.17123e-163	-3.50997e-163	-9.12423e-163	0
1.15184e-162	9.04651e-165	8.13645e-163	8.73603e-163	2.21574e-163	-3.1693e-163	-3.44372e-163	-8.78633e-163	-4.24996e-163	-1.51495e-163	9.02399e-163	7.38849e-163	-1.33802e-162	-5.81837e-163	-8.73916e-165	-6.54682e-164	7.8815e-163	-9.49829e-164	1.5925e-163	-1.40981e-162	4.75453e-163	9.82098e-164	1.21429e-162	1.54213e-163	1.35168e-162	1.38432e-162	1.31221e-162	-1.17123e-163	-3.50997e-163	-9.12423e-163	0
1.15184e-162	9.04651e-165	8.13645e-163	8.73603e-163	2.21574e-163	-3.1693e-163	-3.44372e-163	-8.78633e-163	-4.24996e-163	-1.51495e-163	9.02399e-163	7.38849e-163	-1.33802e-162	-5.81837e-163	-8.73916e-165	-6.54682e-164	7.8815e-163	-9.49829e-164	1.5925e-163	-1.40981e-162	4.75453e-163	9.82098e-164	1.21429e-162	1.54213e-163	1.35168e-162	1.38432e-162	1.31221e-162	-1.17123e-163	-3.50997e-163	-9.12423e-163	0
1.15184e-162	9.04651e-165	8.13645e-163	8.73603e-163	2.21574e-163	-3.1693e-163	-3.44372e-163	-8.78633e-163	-4.24996e-163	-1.51495e-163	9.02399e-163	7.38849e-163	-1.33802e-162	-5.81837e-163	-8.73916e-165	-6.54682e-164	7.8815e-163	-9.49829e-164	1.5925e-163	-1.40981e-162	4.75453e-163	9.82098e-164	1.21429e-162	1.54213e-163	1.35168e-162	1.38432e-162	1.31221e-162	-1.17123e-163	-3.50997e-163	-9.12423e-163	0
1.15184e-162	9.04651e-165	8.13645e-163	8.73603e-163	2.21574e-163	-3.1693e-163	-3.44372e-163	-8.78633e-163	-4.24996e-163	-1.51495e-163	9.02399e-163	7.38849e-163	-1.33802e-162	-5.81837e-163	-8.73916e-165	-6.54682e-164	7.8815e-163	-9.49829e-164	1.5925e-163	-1.40981e-162	4.75453e-163	9.82098e-164	1.21429e-162	1.54213e-163	1.35168e-162	1.38432e-162	1.31221e-162	-1.17123e-163	-3.50997e-163	-9.12423e-163	0
1.15184e-162	9.04651e-165	8.13645e-163	8.73603e-163	2.21574e-163	-3.1693e-163	-3.44372e-163	-8.78633e-163	-4.24996e-163	-1.51495e-163	9.02399e-163	7.38849e-163	-1.33802e-162	-5.81837e-163	-8.73916e-165	-6.54682e-164	7.8815e-163	-9.49829e-164	1.5925e-163	-1.40981e-162	4.75453e-163	9.82098e-164	1.21429e-162	1.54213e-163	1.35168e-162	1.38432e-162	1.31221e-162	-1.17123e-163	-3.50997e-163	-9.12423e-163	0
1.15184e-162	9.04651e-165	8.13645e-163	8.73603e-163	2.21574e-163	-3.1693e-163	-3.44372e-163	-8.78633e-163	-4.24996e-163	-1.51495e-163	9.02399e-163	7.38849e-163	-1.33802e-162	-5.81837e-163	-8.73916e-165	-6.54682e-164	7.8815e-163	-9.49829e-164	1.5925e-163	-1.40981e-162	4.75453e-163	9.82098e-164	1.21429e-162	1.54213e-163	1.35168e-162	1.38432e-162	1.31221e-162	-1.17123e-163	-3.50997e-163	-9.12423e-163	0
1.15184e-162	9.04651e-165	8.13645e-163	8.73603e-163	2.21574e-163	-3.1693e-163	-3.44372e-163	-8.78633e-163	-4.24996e-163	-1.51495e-163	9.02399e-163	7.38849e-163	-1.33802e-162	-5.81837e-163	-8.73916e-165	-6.54682e-164	7.8815e-163	-9.49829e-164	1.5925e-163	-1.40981e-162	4.75453e-163	9.82098e-164	1.21429e-162	1.54213e-163	1.35168e-162	1.38432e-162	1.31221e-162	-1.17123e-163	-3.50997e-163	-9.12423e-163	0
1.15184e-162	9.04651e-165	8.13645e-163	8.73603e-163	2.21574e-163	-3.1693e-163	-3.44372e-163	-8.78633e-163	-4.24996e-163	-1.51495e-163	9.02399e-163	7.38849e-163	-1.33802e-162	-5.81837e-163	-8.73916e-165	-6.54682e-164	7.8815e-163	-9.49829e-164	1.5925e-163	-1.40981e-162	4.75453e-163	9.82098e-164	1.21429e-162	1.54213e-163	1.35168e-162	1.38432e-162	1.31221e-162	-1.17123e-163	-3.50997e-163	-9.12423e-163	0
1.15184e-162	9.04651e-165	8.13645e-163	8.73603e-163	2.21574e-163	-3.1693e-163	-3.44372e-163	-8.78633e-163	-4.24996e-163	-1.51495e-163	9.02399e-163	7.38849e-163	-1.33802e-162	-5.81837e-163	-8.73916e-165	-6.54682e-164	7.8815e-163	-9.49829e-164	1.5925e-163	-1.40981e-162	4.75453e-163	9.82098e-164	1.21429e-162	1.54213e-163	1.35168e-162	1.38432e-162	1.31221e-162	-1.17123e-163	-3.50997e-163	-9.12423e-163	0
1.15184e-162	9.04651e-165	8.13645e-163	8.73603e-163	2.21574e-163	-3.1693e-163	-3.44372e-163	-8.78633e-163	-4.24996e-163	-1.51495e-163	9.02399e-163	7.38849e-163	-1.33802e-162	-5.81837e-163	-8.73916e-165	-6.54682e-164	7.8815e-163	-9.49829e-164	1.5925e-163	-1.40981e-162	4.75453e-163	9.82098e-164	1.21429e-162	1.54213e-163	1.35168e-162	1.38432e-162	1.31221e-162	-1.17123e-163	-3.50997e-163	-9.12423e-163	0
1.15184e-162	9.04651e-165	8.13645e-163	8.73603e-163	2.21574e-163	-3.1693e-163	-3.44372e-163	-8.78633e-163	-4.24996e-163	-1.51495e-163	9.02399e-163	7.38849e-163	-1.33802e-162	-5.81837e-163	-8.73916e-165	-6.54682e-164	7.8815e-163	-9.49829e-164	1.5925e-163	-1.40981e-162	4.75453e-163	9.82098e-164	1.21429e-162	1.54213e-163	1.35168e-162	1.38432e-162	1.31221e-162	-1.17123e-163	-3.50997e-163	-9.12423e-163	0
1.15184e-162	9.04651e-165	8.13645e-163	8.73603e-163	2.21574e-163	-3.1693e-163	-3.44372e-163	-8.78633e-163	-4.24996e-163	-1.51495e-163	9.02399e-163	7.38849e-163	-1.33802e-162	-5.81837e-163	-8.73916e-165	-6.54682e-164	7.8815e-163	-9.49829e-164	1.5925e-163	-1.40981e-162	4.75453e-163	9.82098e-164	1.21429e-162	1.54213e-163	1.35168e-162	1.38432e-162	1.31221e-162	-1.17123e-163	-3.50997e-163	-9.12423e-163	0
1.15184e-162	9.04651e-165	8.13645e-163	8.73603e-163	2.21574e-163	-3.1693e-163	-3.44372e-163	-8.78633e-163	-4.24996e-163	-1.51495e-163	9.02399e-163	7.38849e-163	-1.33802e-162	-5.81837e-163	-8.73916e-165	-6.54682e-164	7.8815e-163	-9.49829e-164	1.5925e-163	-1.40981e-162	4.75453e-163	9.82098e-164	1.21429e-162	1.54213e-163	1.35168e-162	1.38432e-162	1.31221e-162	-1.17123e-163	-3.50997e-163	-9.12423e-163	0
1.15184e-162	9.04651e-165	8.13645e-163	8.73603e-163	2.21574e-163	-3.1693e-163	-3.44372e-163	-8.78633e-163	-4.24996e-163	-1.51495e-163	9.02399e-163	7.38849e-163	-1.33802e-162	-5.81837e-163	-8.73916e-165	-6.54682e-164	7.8815e-163	-9.49829e-164	1.5925e-163	-1.40981e-162	4.75453e-163	9.82098e-164	1.21429e-162	1.54213e-163	1.35168e-162	1.38432e-162	1.31221e-162	-1.17123e-163	-3.50997e-163	-9.12423e-163	0
1.15184e-162	9.04651e-165	8.13645e-163	8.73603e-163	2.21574e-163	-3.1693e-163	-3.44372e-163	-8.78633e-163	-4.24996e-163	-1.51495e-163	9.02399e-163	7.38849e-163	-1.33802e-162	-5.81837e-163	-8.73916e-165	-6.54682e-164	7.8815e-163	-9.49829e-164	1.5925e-163	-1.40981e-162	4.75453e-163	9.82098e-164	1.21429e-162	1.54213e-163	1.35168e-162	1.38432e-162	1.31221e-162	-1.17123e-163	-3.50997e-163	-9.12423e-163	0
1.15184e-162	9.04651e-165	8.13645e-163	8.73603e-163	2.21574e-163	-3.1693e-163	-3.44372e-163	-8.78633e-163	-4.24996e-163	-1.51495e-163	9.02399e-163	7.38849e-163	-1.33802e-162	-5.81837e-163	-8.73916e-165	-6.54682e-164	7.8815e-163	-9.49829e-164	1.5925e-163	-1.40981e-162	4.75453e-163	9.82098e-164	1.21429e-162	1.54213e-163	1.35168e-162	1.38432e-162	1.31221e-162	-1.17123e-163	-3.50997e-163	-9.12423e-163	0
1.15184e-162	9.04651e-165	8.13645e-163	8.73603e-163	2.21574e-163	-3.1693e-163	-3.44372e-163	-8.78633e-163	-4.24996e-163	-1.51495e-163	9.02399e-163	7.38849e-163	-1.33802e-162	-5.81837e-163	-8.73916e-165	-6.54682e-164	7.8815e-163	-9.49829e-164	1.5925e-163	-1.40981e-162	4.75453e-163	9.82098e-164	1.21429e-162	1.54213e-163	1.35168e-162	1.38432e-162	1.31221e-162	-1.17123e-163	-3.50997e-163	-9.12423e-163	0
1.15184e-162	9.04651e-165	8.13645e-163	8.73603e-163	2.21574e-163	-3.1693e-163	-3.44372e-163	-8.78633e-163	-4.24996e-163	-1.51495e-163	9.02399e-163	7.38849e-163	-1.33802e-162	-5.81837e-163	-8.73916e-165	-6.54682e-164	7.8815e-163	-9.49829e-164	1.5925e-163	-1.40981e-162	4.75453e-163	9.82098e-164	1.21429e-162	1.54213e-163	1.35168e-162	1.38432e-162	1.31221e-162	-1.17123e-163	-3.50997e-163	-9.12423e-163	0
1.15184e-162	9.04651e-165	8.13645e-163	8.73603e-163	2.21574e-163	-3.1693e-163	-3.44372e-163	-8.78633e-163	-4.24996e-163	-1.51495e-163	9.02399e-163	7.38849e-163	-1.33802e-162	-5.81837e-163	-8.73916e-165	-6.54682e-164	7.8815e-163	-9.49829e-164	1.5925e-163	-1.40981e-162	4.75453e-163	9.82098e-164	1.21429e-162	1.54213e-163	1.35168e-162	1.38432e-162	1.31221e-162	-1.17123e-163	-3.50997e-163	-9.12423e-163	0
1.15184e-162	9.04651e-165	8.13645e-163	8.73603e-163	2.21574e-163	-3.1693e-163	-3.44372e-163	-8.78633e-163	-4.24996e-163	-1.51495e-163	9.02399e-163	7.38849e-163	-1.33802e-162	-5.81837e-163	-8.73916e-165	-6.54682e-164	7.8815e-163	-9.49829e-164	1.5925e-163	-1.40981e-162	4.75453e-163	9.82098e-164	1.21429e-162	1.54213e-163	1.35168e-162	1.38432e-162	1.31221e-162	-1.17123e-163	-3.50997e-163	-9.12423e-163	0
1.15184e-162	9.04651e-165	8.13645e-163	8.73603e-163	2.21574e-163	-3.1693e-163	-3.44372e-163	-8.78633e-163	-4.24996e-163	-1.51495e-163	9.02399e-163	7.38849e-163	-1.33802e-162	-5.81837e-163	-8.73916e-165	-6.54682e-164	7.8815e-163	-9.49829e-164	1.5925e-163	-1.40981e-162	4.75453e-163	9.82098e-164	1.21429e-162	1.54213e-163	1.35168e-162	1.38432e-162	1.31221e-162	-1.17123e-163	-3.50997e-163	-9.12423e-163	0
1.15184e-162	9.04651e-165	8.13645e-163	8.73603e-163	2.21574e-163	-3.1693e-163	-3.44372e-163	-8.78633e-163	-4.24996e-163	-1.51495e-163	9.02399e-163	7.38849e-163	-1.33802e-162	-5.81837e-163	-8.73916e-165	-6.54682e-164	7.8815e-163	-9.49829e-164	1.5925e-163	-1.40981e-162	4.75453e-163	9.82098e-164	1.21429e-162	1.54213e-163	1.35168e-162	1.38432e-162	1.31221e-162	-1.17123e-163	-3.50997e-163	-9.12423e-163	0
1.15184e-162	9.04651e-165	8.13645e-163	8.73603e-163	2.21574e-163	-3.1693e-163	-3.44372e-163	-8.78633e-163	-4.24996e-163	-1.51495e-163	9.02399e-163	7.38849e-163	-1.33802e-162	-5.81837e-163	-8.73916e-165	-6.54682e-164	7.8815e-163	-9.49829e-164	1.5925e-163	-1.40981e-162	4.75453e-163	9.82098e-164	1.21429e-162	1.54213e-163	1.35168e-162	1.38432e-162	1.31221e-162	-1.17123e-163	-3.50997e-163	-9.12423e-163	0
1.15184e-162	9.04651e-165	8.13645e-163	8.73603e-163	2.21574e-163	-3.1693e-163	-3.44372e-163	-8.78633e-163	-4.24996e-163	-1.51495e-163	9.02399e-163	7.38849e-163	-1.33802e-162	-5.81837e-163	-8.73916e-165	-6.54682e-164	7.8815e-163	-9.49829e-164	1.5925e-163	-1.40981e-162	4.75453e-163	9.82098e-164	1.21429e-162	1.54213e-163	1.35168e-162	1.38432e-162	1.31221e-162	-1.17123e-163	-3.50997e-163	-9.12423e-163	0
1.15184e-162	9.04651e-165	8.13645e-163	8.73603e-163	2.21574e-163	-3.1693e-163	-3.44372e-163	-8.78633e-163	-4.24996e-163	-1.51495e-163	9.02399e-163	7.38849e-163	-1.33802e-162	-5.81837e-163	-8.73916e-165	-6.54682e-164	7.8815e-163	-9.49829e-164	1.5925e-163	-1.40981e-162	4.75453e-163	9.82098e-164	1.21429e-162	1.54213e-163	1.35168e-162	1.38432e-162	1.31221e-162	-1.17123e-163	-3.50997e-163	-9.12423e-163	0
1.15184e-162	9.04651e-165	8.13645e-163	8.73603e-163	2.21574e-163	-3.1693e-163	-3.44372e-163	-8.78633e-163	-4.24996e-163	-1.51495e-163	9.02399e-163	7.38849e-163	-1.33802e-162	-5.81837e-163	-8.73916e-165	-6.54682e-164	7.8815e-163	-9.49829e-164	1.5925e-163	-1.40981e-162	4.75453e-163	9.82098e-164	1.21429e-162	1.54213e-163	1.35168e-162	1.38432e-162	1.31221e-162	-1.17123e-163	-3.50997e-163	-9.12423e-163	0
1.15184e-162	9.04651e-165	8.13645e-163	8.73603e-163	2.21574e-163	-3.1693e-163	-3.44372e-163	-8.78633e-163	-4.24996e-163	-1.51495e-163	9.02399e-163	7.38849e-163	-1.33802e-162	-5.81837e-163	-8.73916e-165	-6.54682e-164	7.8815e-163	-9.49829e-164	1.5925e-163	-1.40981e-162	4.75453e-163	9.82098e-164	1.21429e-162	1.54213e-163	1.35168e-162	1.38432e-162	1.31221e-162	-1.17123e-163	-3.50997e-163	-9.12423e-163	0
1.15184e-162	9.04651e-165	8.13645e-163	8.73603e-163	2.21574e-163	-3.1693e-163	-3.44372e-163	-8.78633e-163	-4.24996e-163	-1.51495e-163	9.02399e-163	7.38849e-163	-1.33802e-162	-5.81837e-163	-8.73916e-165	-6.54682e-164	7.8815e-163	-9.49829e-164	1.5925e-163	-1.40981e-162	4.75453e-163	9.82098e-164	1.21429e-162	1.54213e-163	1.35168e-162	1.38432e-162	1.31221e-162	-1.17123e-163	-3.50997e-163	-9.12423e-163	0
1.15184e-162	9.04651e-165	8.13645e-163	8.73603e-163	2.21574e-163	-3.1693e-163	-3.44372e-163	-8.78633e-163	-4.24996e-163	-1.51495e-163	9.02399e-163	7.38849e-163	-1.33802e-162	-5.81837e-163	-8.73916e-165	-6.54682e-164	7.8815e-163	-9.49829e-164	1.5925e-163	-1.40981e-162	4.75453e-163	9.82098e-164	1.21429e-162	1.54213e-163	1.35168e-162	1.38432e-162	1.31221e-162	-1.17123e-163	-3.50997e-163	-9.12423e-163	0
1.15184e-162	9.04651e-165	8.13645e-163	8.73603e-163	2.21574e-163	-3.1693e-163	-3.44372e-163	-8.78633e-163	-4.24996e-163	-1.51495e-163	9.02399e-163	7.38849e-163	-1.33802e-162	-5.81837e-163	-8.73916e-165	-6.54682e-164	7.8815e-163	-9.49829e-164	1.5925e-163	-1.40981e-162	4.75453e-163	9.82098e-164	1.21429e-162	1.54213e-163	1.35168e-162	1.38432e-162	1.31221e-162	-1.17123e-163	-3.50997e-163	-9.12423e-163	0
1.15184e-162	9.04651e-165	8.13645e-163	8.73603e-163	2.21574e-163	-3.1693e-163	-3.44372e-163	-8.78633e-163	-4.24996e-163	-1.51495e-163	9.02399e-163	7.38849e-163	-1.33802e-162	-5.81837e-163	-8.73916e-165	-6.54682e-164	7.8815e-163	-9.49829e-164	1.5925e-163	-1.40981e-162	4.75453e-163	9.82098e-164	1.21429e-162	1.54213e-163	1.35168e-162	1.38432e-162	1.31221e-162	-1.17123e-163	-3.50997e-163	-9.12423e-163	0
1.15184e-162	9.04651e-165	8.13645e-163	8.73603e-163	2.21574e-163	-3.1693e-163	-3.44372e-163	-8.78633e-163	-4.24996e-163	-1.51495e-163	9.02399e-163	7.38849e-163	-1.33802e-162	-5.81837e-163	-8.73916e-165	-6.54682e-164	7.8815e-163	-9.49829e-164	1.5925e-163	-1.40981e-162	4.75453e-163	9.82098e-164	1.21429e-162	1.54213e-163	1.35168e-162	1.38432e-162	1.31221e-162	-1.17123e-163	-3.50997e-163	-9.12423e-163	0
1.15184e-162	9.04651e-165	8.13645e-163	8.73603e-163	2.21574e-163	-3.1693e-163	-3.44372e-163	-8.78633e-163	-4.24996e-163	-1.51495e-163	9.02399e-163	7.38849e-163	-1.33802e-162	-5.81837e-163	-8.73916e-165	-6.54682e-164	7.8815e-163	-9.49829e-164	1.5925e-163	-1.40981e-162	4.75453e-163	9.82098e-164	1.21429e-162	1.54213e-163	1.35168e-162	1.38432e-162	1.31221e-162	-1.17123e-163	-3.50997e-163	-9.12423e-163	0
1.15184e-162	9.04651e-165	8.13645e-163	8.73603e-163	2.21574e-163	-3.1693e-163	-3.44372e-163	-8.78633e-163	-4.24996e-163	-1.51495e-163	9.02399e-163	7.38849e-163	-1.33802e-162	-5.81837e-163	-8.73916e-165	-6.54682e-164	7.8815e-163	-9.49829e-164	1.5925e-163	-1.40981e-162	4.75453e-163	9.82098e-164	1.21429e-162	1.54213e-163	1.35168e-162	1.38432e-162	1.31221e-162	-1.17123e-163	-3.50997e-163	-9.12423e-163	0
1.15184e-162	9.04651e-165	8.13645e-163	8.73603e-163	2.21574e-163	-3.1693e-163	-3.44372e-163	-8.78633e-163	-4.24996e-163	-1.51495e-163	9.02399e-163	7.38849e-163	-1.33802e-162	-5.81837e-163	-8.73916e-165	-6.54682e-164	7.8815e-163	-9.49829e-164	1.5925e-163	-1.40981e-162	4.75453e-163	9.82098e-164	1.21429e-162	1.54213e-163	1.35168e-162	1.38432e-162	1.31221e-162	-1.17123e-163	-3.50997e-163	-9.12423e-163	0
1.15184e-162	9.04651e-165	8.13645e-163	8.73603e-163	2.21574e-163	-3.1693e-163	-3.44372e-163	-8.78633e-163	-4.24996e-163	-1.51495e-163	9.02399e-163	7.38849e-163	-1.33802e-162	-5.81837e-163	-8.73916e-165	-6.54682e-164	7.8815e-163	-9.49829e-164	1.5925e-163	-1.40981e-162	4.75453e-163	9.82098e-164	1.21429e-162	1.54213e-163	1.35168e-162	1.38432e-162	1.31221e-162	-1.17123e-163	-3.50997e-163	-9.12423e-163	0
1.15184e-162	9.04651e-165	8.13645e-163	8.73603e-163	2.21574e-163	-3.1693e-163	-3.44372e-163	-8.78633e-163	-4.24996e-163	-1.51495e-163	9.02399e-163	7.38849e-163	-1.33802e-162	-5.81837e-163	-8.73916e-165	-6.54682e-164	7.8815e-163	-9.49829e-164	1.5925e-163	-1.40981e-162	4.75453e-163	9.82098e-164	1.21429e-162	1.54213e-163	1.35168e-162	1.38432e-162	1.31221e-162	-1.17123e-163	-3.50997e-163	-9.12423e-163	0
1.15184e-162	9.04651e-165	8.13645e-163	8.73603e-163	2.21574e-163	-3.1693e-163	-3.44372e-163	-8.78633e-163	-4.24996e-163	-1.51495e-163	9.02399e-163	7.38849e-163	-1.33802e-162	-5.81837e-163	-8.73916e-165	-6.54682e-164	7.8815e-163	-9.49829e-164	1.5925e-163	-1.40981e-162	4.75453e-163	9.82098e-164	1.21429e-162	1.54213e-163	1.35168e-162	1.38432e-162	1.31221e-162	-1.17123e-163	-3.50997e-163	-9.12423e-163	0
1.15184e-162	9.04651e-165	8.13645e-163	8.73603e-163	2.21574e-163	-3.1693e-163	-3.44372e-163	-8.78633e-163	-4.24996e-163	-1.51495e-163	9.02399e-163	7.38849e-163	-1.33802e-162	-5.81837e-163	-8.73916e-165	-6.54682e-164	7.8815e-163	-9.49829e-164	1.5925e-163	-1.40981e-162	4.75453e-163	9.82098e-164	1.21429e-162	1.54213e-163	1.35168e-162	1.38432e-162	1.31221e-162	-1.17123e-163	-3.50997e-163	-9.12423e-163	0
1.15184e-162	9.04651e-165	8.13645e-163	8.73603e-163	2.21574e-163	-3.1693e-163	-3.44372e-163	-8.78633e-163	-4.24996e-163	-1.51495e-163	9.02399e-163	7.38849e-163	-1.33802e-162	-5.81837e-163	-8.73916e-165	-6.54682e-164	7.8815e-163	-9.49829e-164	1.5925e-163	-1.40981e-162	4.75453e-163	9.82098e-164	1.21429e-162	1.54213e-163	1.35168e-162	1.38432e-162	1.31221e-162	-1.17123e-163	-3.50997e-163	-9.12423e-163	0
1.15184e-162	9.04651e-165	8.13645e-163	8.73603e-163	2.21574e-163	-3.1693e-163	-3.44372e-163	-8.78633e-163	-4.24996e-163	-1.51495e-163	9.02399e-163	7.38849e-163	-1.33802e-162	-5.81837e-163	-8.73916e-165	-6.54682e-164	7.8815e-163	-9.49829e-164	1.5925e-163	-1.40981e-162	4.75453e-163	9.82098e-164	1.21429e-162	1.54213e-163	1.35168e-162	1.38432e-162	1.31221e-162	-1.17123e-163	-3.50997e-163	-9.12423e-163	0
1.15184e-162	9.04651e-165	8.13645e-163	8.73603e-163	2.21574e-163	-3.1693e-163	-3.44372e-163	-8.78633e-163	-4.24996e-163	-1.51495e-163	9.02399e-163	7.38849e-163	-1.33802e-162	-5.81837e-163	-8.73916e-165	-6.54682e-164	7.8815e-163	-9.49829e-164	1.5925e-163	-1.40981e-162	4.75453e-163	9.82098e-164	1.21429e-162	1.54213e-163	1.35168e-162	1.38432e-162	1.31221e-162	-1.17123e-163	-3.50997e-163	-9.12423e-163	0
1.15184e-162	9.04651e-165	8.13645e-163	8.73603e-163	2.21574e-163	-3.1693e-163	-3.44372e-163	-8.78633e-163	-4.24996e-163	-1.51495e-163	9.02399e-163	7.38849e-163	-1.33802e-162	-5.81837e-163	-8.73916e-165	-6.54682e-164	7.8815e-163	-9.49829e-164	1.5925e-163	-1.40981e-162	4.75453e-163	9.82098e-164	1.21429e-162	1.54213e-163	1.35168e-162	1.38432e-162	1.31221e-162	-1.17123e-163	-3.50997e-163	-9.12423e-163	0
1.15184e-162	9.04651e-165	8.13645e-163	8.73603e-163	2.21574e-163	-3.1693e-163	-3.44372e-163	-8.78633e-163	-4.24996e-163	-1.51495e-163	9.02399e-163	7.38849e-163	-1.33802e-162	-5.81837e-163	-8.73916e-165	-6.54682e-164	7.8815e-163	-9.49829e-164	1.5925e-163	-1.40981e-162	4.75453e-163	9.82098e-164	1.21429e-162	1.54213e-163	1.35168e-162	1.38432e-162	1.31221e-162	-1.17123e-163	-3.50997e-163	-9.12423e-163	0
1.15184e-162	9.04651e-165	8.13645e-163	8.73603e-163	2.21574e-163	-3.1693e-163	-3.44372e-163	-8.78633e-163	-4.24996e-163	-1.51495e-163	9.02399e-163	7.38849e-163	-1.33802e-162	-5.81837e-163	-8.73916e-165	-6.54682e-164	7.8815e-163	-9.49829e-164	1.5925e-163	-1.40981e-162	4.75453e-163	9.82098e-164	1.21429e-162	1.54213e-163	1.35168e-162	1.38432e-162	1.31221e-162	-1.17123e-163	-3.50997e-163	-9.12423e-163	0
1.15184e-162	9.04651e-165	8.13645e-163	8.73603e-163	2.21574e-163	-3.1693e-163	-3.44372e-163	-8.78633e-163	-4.24996e-163	-1.51495e-163	9.02399e-163	7.38849e-163	-1.33802e-162	-5.81837e-163	-8.73916e-165	-6.54682e-164	7.8815e-163	-9.49829e-164	1.5925e-163	-1.40981e-162	4.75453e-163	9.82098e-164	1.21429e-162	1.54213e-163	1.35168e-162	1.38432e-162	1.31221e-162	-1.17123e-163	-3.50997e-163	-9.12423e-163	0
1.15184e-162	9.04651e-165	8.13645e-163	8.73603e-163	2.21574e-163	-3.1693e-163	-3.44372e-163	-8.78633e-163	-4.24996e-163	-1.51495e-163	9.02399e-163	7.38849e-163	-1.33802e-162	-5.81837e-163	-8.73916e-165	-6.54682e-164	7.8815e-163	-9.49829e-164	1.5925e-163	-1.40981e-162	4.75453e-163	9.82098e-164	1.21429e-162	1.54213e-163	1.35168e-162	1.38432e-162	1.31221e-162	-1.17123e-163	-3.50997e-163	-9.12423e-163	0
1.15184e-162	9.04651e-165	8.13645e-163	8.73603e-163	2.21574e-163	-3.1693e-163	-3.44372e-163	-8.78633e-163	-4.24996e-163	-1.51495e-163	9.02399e-163	7.38849e-163	-1.33802e-162	-5.81837e-163	-8.73916e-165	-6.54682e-164	7.8815e-163	-9.49829e-164	1.5925e-163	-1.40981e-162	4.75453e-163	9.82098e-164	1.21429e-162	1.54213e-163	1.35168e-162	1.38432e-162	1.31221e-162	-1.17123e-163	-3.50997e-163	-9.12423e-163	0
1.15184e-162	9.04651e-165	8.13645e-163	8.73603e-163	2.21574e-163	-3.1693e-163	-3.44372e-163	-8.78633e-163	-4.24996e-163	-1.51495e-163	9.02399e-163	7.38849e-163	-1.33802e-162	-5.81837e-163	-8.73916e-165	-6.54682e-164	7.8815e-163	-9.49829e-164	1.5925e-163	-1.40981e-162	4.75453e-163	9.82098e-164	1.21429e-162	1.54213e-163	1.35168e-162	1.38432e-162	1.31221e-162	-1.17123e-163	-3.50997e-163	-9.12423e-163	0
1.15184e-162	9.04651e-165	8.13645e-163	8.73603e-163	2.21574e-163	-3.1693e-163	-3.44372e-163	-8.78633e-163	-4.24996e-163	-1.51495e-163	9.02399e-163	7.38849e-163	-1.33802e-162	-5.81837e-163	-8.73916e-165	-6.54682e-164	7.8815e-163	-9.49829e-164	1.5925e-163	-1.40981e-162	4.75453e-163	9.82098e-164	1.21429e-162	1.54213e-163	1.35168e-162	1.38432e-162	1.31221e-162	-1.17123e-163	-3.50997e-163	-9.12423e-163	0
1.15184e-162	9.04651e-165	8.13645e-163	8.73603e-163	2.21574e-163	-3.1693e-163	-3.44372e-163	-8.78633e-163	-4.24996e-163	-1.51495e-163	9.02399e-163	7.38849e-163	-1.33802e-162	-5.81837e-163	-8.73916e-165	-6.54682e-164	7.8815e-163	-9.49829e-164	1.5925e-163	-1.40981e-162	4.75453e-163	9.82098e-164	1.21429e-162	1.54213e-163	1.35168e-162	1.38432e-162	1.31221e-162	-1.17123e-163	-3.50997e-163	-9.12423e-163	0
1.15184e-162	9.04651e-165	8.13645e-163	8.73603e-163	2.21574e-163	-3.1693e-163	-3.44372e-163	-8.78633e-163	-4.24996e-163	-1.51495e-163	9.02399e-163	7.38849e-163	-1.33802e-162	-5.81837e-163	-8.73916e-165	-6.54682e-164	7.8815e-163	-9.49829e-164	1.5925e-163	-1.40981e-162	4.75453e-163	9.82098e-164	1.21429e-162	1.54213e-163	1.35168e-162	1.38432e-162	1.31221e-162	-1.17123e-163	-3.50997e-163	-9.12423e-163	0
1.15184e-162	9.04651e-165	8.13645e-163	8.73603e-163	2.21574e-163	-3.1693e-163	-3.44372e-163	-8.78633e-163	-4.24996e-163	-1.51495e-163	9.02399e-163	7.38849e-163	-1.33802e-162	-5.81837e-163	-8.73916e-165	-6.54682e-164	7.8815e-163	-9.49829e-164	1.5925e-163	-1.40981e-162	4.75453e-163	9.82098e-164	1.21429e-162	1.54213e-163	1.35168e-162	1.38432e-162	1.31221e-162	-1.17123e-163	-3.50997e-163	-9.12423e-163	0
1.15184e-162	9.04651e-165	8.13645e-163	8.73603e-163	2.21574e-163	-3.1693e-163	-3.44372e-163	-8.78633e-163	-4.24996e-163	-1.51495e-163	9.02399e-163	7.38849e-163	-1.33802e-162	-5.81837e-163	-8.73916e-165	-6.54682e-164	7.8815e-163	-9.49829e-164	1.5925e-163	-1.40981e-162	4.75453e-163	9.82098e-164	1.21429e-162	1.54213e-163	1.35168e-162	1.38432e-162	1.31221e-162	-1.17123e-163	-3.50997e-163	-9.12423e-163	0
1.15184e-162	9.04651e-165	8.13645e-163	8.73603e-163	2.21574e-163	-3.1693e-163	-3.44372e-163	-8.78633e-163	-4.24996e-163	-1.51495e-163	9.02399e-163	7.38849e-163	-1.33802e-162	-5.81837e-163	-8.73916e-165	-6.54682e-164	7.8815e-163	-9.49829e-164	1.5925e-163	-1.40981e-162	4.75453e-163	9.82098e-164	1.21429e-162	1.54213e-163	1.35168e-162	1.38432e-162	1.31221e-162	-1.17123e-163	-3.50997e-163	-9.12423e-163	0
1.15184e-162	9.04651e-165	8.13645e-163	8.73603e-163	2.21574e-163	-3.1693e-163	-3.44372e-163	-8.78633e-163	-4.24996e-163	-1.51495e-163	9.02399e-163	7.38849e-163	-1.33802e-162	-5.81837e-163	-8.73916e-165	-6.54682e-164	7.8815e-163	-9.49829e-164	1.5925e-163	-1.40981e-162	4.75453e-163	9.82098e-164	1.21429e-162	1.54213e-163	1.35168e-162	1.38432e-162	1.31221e-162	-1.17123e-163	-3.50997e-163	-9.12423e-163	0
1.15184e-162	9.04651e-165	8.13645e-163	8.73603e-163	2.21574e-163	-3.1693e-163	-3.44372e-163	-8.78633e-163	-4.24996e-163	-1.51495e-163	9.02399e-163	7.38849e-163	-1.33802e-162	-5.81837e-163	-8.73916e-165	-6.54682e-164	7.8815e-163	-9.49829e-164	1.5925e-163	-1.40981e-162	4.75453e-163	9.82098e-164	1.21429e-162	1.54213e-163	1.35168e-162	1.38432e-162	1.31221e-162	-1.17123e-163	-3.50997e-163	-9.12423e-163	0
1.15184e-162	9.04651e-165	8.13645e-163	8.73603e-163	2.21574e-163	-3.1693e-163	-3.44372e-163	-8.78633e-163	-4.24996e-163	-1.51495e-163	9.02399e-163	7.38849e-163	-1.33802e-162	-5.81837e-163	-8.73916e-165	-6.54682e-164	7.8815e-163	-9.49829e-164	1.5925e-163	-1.40981e-162	4.75453e-163	9.82098e-164	1.21429e-162	1.54213e-163	1.35168e-162	1.38432e-162	1.31221e-162	-1.17123e-163	-3.50997e-163	-9.12423e-163	0
1.15184e-162	9.04651e-165	8.13645e-163	8.73603e-163	2.21574e-163	-3.1693e-163	-3.44372e-163	-8.78633e-163	-4.24996e-163	-1.51495e-163	9.02399e-163	7.38849e-163	-1.33802e-162	-5.81837e-163	-8.73916e-165	-6.54682e-164	7.8815e-163	-9.49829e-164	1.5925e-163	-1.40981e-162	4.75453e-163	9.82098e-164	1.21429e-162	1.54213e-163	1.35168e-162	1.38432e-162	1.31221e-162	-1.17123e-163	-3.50997e-163	-9.12423e-163	0
1.15184e-162	9.04651e-165	8.13645e-163	8.73603e-163	2.21574e-163	-3.1693e-163	-3.44372e-163	-8.78633e-163	-4.24996e-163	-1.51495e-163	9.02399e-163	7.38849e-163	-1.33802e-162	-5.81837e-163	-8.73916e-165	-6.54682e-164	7.8815e-163	-9.49829e-164	1.5925e-163	-1.40981e-162	4.75453e-163	9.82098e-164	1.21429e-162	1.54213e-163	1.35168e-162	1.38432e-162	1.31221e-162	-1.17123e-163	-3.50997e-163	-9.12423e-163	0
1.15184e-162	9.04651e-165	8.13645e-163	8.73603e-163	2.21574e-163	-3.1693e-163	-3.44372e-163	-8.78633e-163	-4.24996e-163	-1.51495e-163	9.02399e-163	7.38849e-163	-1.33802e-162	-5.81837e-163	-8.73916e-165	-6.54682e-164	7.8815e-163	-9.49829e-164	1.5925e-163	-1.40981e-162	4.75453e-163	9.82098e-164	1.21429e-162	1.54213e-163	1.35168e-162	1.38432e-162	1.31221e-162	-1.17123e-163	-3.50997e-163	-9.12423e-163	0
1.15184e-162	9.04651e-165	8.13645e-163	8.73603e-163	2.21574e-163	-3.1693e-163	-3.44372e-163	-8.78633e-163	-4.24996e-163	-1.51495e-163	9.02399e-163	7.38849e-163	-1.33802e-162	-5.81837e-163	-8.73916e-165	-6.54682e-164	7.8815e-163	-9.49829e-164	1.5925e-163	-1.40981e-162	4.75453e-163	9.82098e-164	1.21429e-162	1.54213e-163	1.35168e-162	1.38432e-162	1.31221e-162	-1.17123e-163	-3.50997e-163	-9.12423e-163	0
1.15184e-162	9.04651e-165	8.13645e-163	8.73603e-163	2.21574e-163	-3.1693e-163	-3.44372e-163	-8.78633e-163	-4.24996e-163	-1.51495e-163	9.02399e-163	7.38849e-163	-1.33802e-162	-5.81837e-163	-8.73916e-165	-6.54682e-164	7.8815e-163	-9.49829e-164	1.5925e-163	-1.40981e-162	4.75453e-163	9.82098e-164	1.21429e-162	1.54213e-163	1.35168e-162	1.38432e-162	1.31221e-162	-1.17123e-163	-3.50997e-163	-9.12423e-163	0
1.15184e-162	9.04651e-165	8.13645e-163	8.73603e-163	2.21574e-163	-3.1693e-163	-3.44372e-163	-8.78633e-163	-4.24996e-163	-1.51495e-163	9.02399e-163	7.38849e-163	-1.33802e-162	-5.81837e-163	-8.73916e-165	-6.54682e-164	7.8815e-163	-9.49829e-164	1.5925e-163	-1.40981e-162	4.75453e-163	9.82098e-164	1.21429e-162	1.54213e-163	1.35168e-162	1.38432e-162	1.31221e-162	-1.17123e-163	-3.50997e-163	-9.12423e-163	0
1.15184e-162	9.04651e-165	8.13645e-163	8.73603e-163	2.21574e-163	-3.1693e-163	-3.44372e-163	-8.78633e-163	-4.24996e-163	-1.51495e-163	9.02399e-163	7.38849e-163	-1.33802e-162	-5.81837e-163	-8.73916e-165	-6.54682e-164	7.8815e-163	-9.49829e-164	1.5925e-163	-1.40981e-162	4.75453e-163	9.82098e-164	1.21429e-162	1.54213e-163	1.35168e-162	1.38432e-162	1.31221e-162	-1.17123e-163	-3.50997e-163	-9.12423e-163	0
1.15184e-162	9.04651e-165	8.13645e-163	8.73603e-163	2.21574e-163	-3.1693e-163	-3.44372e-163	-8.78633e-163	-4.24996e-163	-1.51495e-163	9.02399e-163	7.38849e-163	-1.33802e-162	-5.81837e-163	-8.73916e-165	-6.54682e-164	7.8815e-163	-9.49829e-164	1.5925e-163	-1.40981e-162	4.75453e-163	9.82098e-164	1.21429e-162	1.54213e-163	1.35168e-162	1.38432e-162	1.31221e-162	-1.17123e-163	-3.50997e-163	-9.12423e-163	0
1.15184e-162	9.04651e-165	8.13645e-163	8.73603e-163	2.21574e-163	-3.1693e-163	-3.44372e-163	-8.78633e-163	-4.24996e-163	-1.51495e-163	9.02399e-163	7.38849e-163	-1.33802e-162	-5.81837e-163	-8.73916e-165	-6.54682e-164	7.8815e-163	-9.49829e-164	1.5925e-163	-1.40981e-162	4.75453e-163	9.82098e-164	1.21429e-162	1.54213e-163	1.35168e-162	1.38432e-162	1.31221e-162	-1.17123e-163	-3.50997e-163	-9.12423e-163	0
1.15184e-162	9.04651e-165	8.13645e-163	8.73603e-163	2.21574e-163	-3.1693e-163	-3.44372e-163	-8.78633e-163	-4.24996e-163	-1.51495e-163	9.02399e-163	7.38849e-163	-1.33802e-162	-5.81837e-163	-8.73916e-165	-6.54682e-164	7.8815e-163	-9.49829e-164	1.5925e-163	-1.40981e-162	4.75453e-163	9.82098e-164	1.21429e-162	1.54213e-163	1.35168e-162	1.38432e-162	1.31221e-162	-1.17123e-163	-3.50997e-163	-9.12423e-163	0
1.15184e-162	9.04651e-165	8.13645e-163	8.73603e-163	2.21574e-163	-3.1693e-163	-3.44372e-163	-8.78633e-163	-4.24996e-163	-1.51495e-163	9.02399e-163	7.38849e-163	-1.33802e-162	-5.81837e-163	-8.73916e-165	-6.54682e-164	7.8815e-163	-9.49829e-164	1.5925e-163	-1.40981e-162	4.75453e-163	9.82098e-164	1.21429e-162	1.54213e-163	1.35168e-162	1.38432e-162	1.31221e-162	-1.17123e-163	-3.50997e-163	-9.12423e-163	0
1.15184e-162	9.04651e-165	8.13645e-163	8.73603e-163	2.21574e-163	-3.1693e-163	-3.44372e-163	-8.78633e-163	-4.24996e-163	-1.51495e-163	9.02399e-163	7.38849e-163	-1.33802e-162	-5.81837e-163	-8.73916e-165	-6.54682e-164	7.8815e-163	-9.49829e-164	1.5925e-163	-1.40981e-162	4.75453e-163	9.82098e-164	1.21429e-162	1.54213e-163	1.35168e-162	1.38432e-162	1.31221e-162	-1.17123e-163	-3.50997e-163	-9.12423e-163	0
1.15184e-162	9.04651e-165	8.13645e-163	8.73603e-163	2.21574e-163	-3.1693e-163	-3.44372e-163	-8.78633e-163	-4.24996e-163	-1.51495e-163	9.02399e-163	7.38849e-163	-1.33802e-162	-5.81837e-163	-8.73916e-165	-6.54682e-164	7.8815e-163	-9.49829e-164	1.5925e-163	-1.40981e-162	4.75453e-163	9.82098e-164	1.21429e-162	1.54213e-163	1.35168e-162	1.38432e-162	1.31221e-162	-1.17123e-163	-3.50997e-163	-9.12423e-163	0
1.15184e-162	9.04651e-165	8.13645e-163	8.73603e-163	2.21574e-163	-3.1693e-163	-3.44372e-163	-8.78633e-163	-4.24996e-163	-1.51495e-163	9.02399e-163	7.38849e-163	-1.33802e-162	-5.81837e-163	-8.73916e-165	-6.54682e-164	7.8815e-163	-9.49829e-164	1.5925e-163	-1.40981e-162	4.75453e-163	9.82098e-164	1.21429e-162	1.54213e-163	1.35168e-162	1.38432e-162	1.31221e-162	-1.17123e-163	-3.50997e-163	-9.12423e-163	0
1.15184e-162	9.04651e-165	8.13645e-163	8.73603e-163	2.21574e-163	-3.1693e-163	-3.44372e-163	-8.78633e-163	-4.24996e-163	-1.51495e-163	9.02399e-163	7.38849e-163	-1.33802e-162	-5.81837e-163	-8.73916e-165	-6.54682e-164	7.8815e-163	-9.49829e-164	1.5925e-163	-1.40981e-162	4.75453e-163	9.82098e-164	1.21429e-162	1.54213e-163	1.35168e-162	1.38432e-162	1.31221e-162	-1.17123e-163	-3.50997e-163	-9.12423e-163	0
1.15184e-162	9.04651e-165	8.13645e-163	8.73603e-163	2.21574e-163	-3.1693e-163	-3.44372e-163	-8.78633e-163	-4.24996e-163	-1.51495e-163	9.02399e-163	7.38849e-163	-1.33802e-162	-5.81837e-163	-8.73916e-165	-6.54682e-164	7.8815e-163	-9.49829e-164	1.5925e-163	-1.40981e-162	4.75453e-163	9.82098e-164	1.21429e-162	1.54213e-163	1.35168e-162	1.38432e-162	1.31221e-162	-1.17123e-163	-3.50997e-163	-9.12423e-163	0
1.15184e-162	9.04651e-165	8.13645e-163	8.73603e-163	2.21574e-163	-3.1693e-163	-3.44372e-163	-8.78633e-163	-4.24996e-163	-1.51495e-163	9.02399e-163	7.38849e-163	-1.33802e-162	-5.81837e-163	-8.73916e-165	-6.54682e-164	7.8815e-163	-9.49829e-164	1.5925e-163	-1.40981e-162	4.75453e-163	9.82098e-164	1.21429e-162	1.54213e-163	1.35168e-162	1.38432e-162	1.31221e-162	-1.17123e-163	-3.50997e-163	-9.12423e-163	0
1.15184e-162	9.04651e-165	8.13645e-163	8.73603e-163	2.21574e-163	-3.1693e-163	-3.44372e-163	-8.78633e-163	-4.24996e-163	-1.51495e-163	9.02399e-163	7.38849e-163	-1.33802e-162	-5.81837e-163	-8.73916e-165	-6.54682e-164	7.8815e-163	-9.49829e-164	1.5925e-163	-1.40981e-162	4.75453e-163	9.82098e-164	1.21429e-162	1.54213e-163	1.35168e-162	1.38432e-162	1.31221e-162	-1.17123e-163	-3.50997e-163	-9.12423e-163	0
1.15184e-162	9.04651e-165	8.13645e-163	8.73603e-163	2.21574e-163	-3.1693e-163	-3.44372e-163	-8.78633e-163	-4.24996e-163	-1.51495e-163	9.02399e-163	7.38849e-163	-1.33802e-162	-5.81837e-163	-8.73916e-165	-6.54682e-164	7.8815e-163	-9.49829e-164	1.5925e-163	-1.40981e-162	4.75453e-163	9.82098e-164	1.21429e-162	1.54213e-163	1.35168e-162	1.38432e-162	1.31221e-162	-1.17123e-163	-3.50997e-163	-9.12423e-163	0
1.15184e-162	9.04651e-165	8.13645e-163	8.73603e-163	2.21574e-163	-3.1693e-163	-3.44372e-163	-8.78633e-163	-4.24996e-163	-1.51495e-163	9.02399e-163	7.38849e-163	-1.33802e-162	-5.81837e-163	-8.73916e-165	-6.54682e-164	7.8815e-163	-9.49829e-164	1.5925e-163	-1.40981e-162	4.75453e-163	9.82098e-164	1.21429e-162	1.54213e-163	1.35168e-162	1.38432e-162	1.31221e-162	-1.17123e-163	-3.50997e-163	-9.12423e-163	0
1.15184e-162	9.04651e-165	8.13645e-163	8.73603e-163	2.21574e-163	-3.1693e-163	-3.44372e-163	-8.78633e-163	-4.24996e-163	-1.51495e-163	9.02399e-163	7.38849e-163	-1.33802e-162	-5.81837e-163	-8.73916e-165	-6.54682e-164	7.8815e-163	-9.49829e-164	1.5925e-163	-1.40981e-162	4.75453e-163	9.82098e-164	1.21429e-162	1.54213e-163	1.35168e-162	1.38432e-162	1.31221e-162	-1.17123e-163	-3.50997e-163	-9.12423e-163	0
1.15184e-162	9.04651e-165	8.13645e-163	8.73603e-163	2.21574e-163	-3.1693e-163	-3.44372e-163	-8.78633e-163	-4.24996e-163	-1.51495e-163	9.02399e-163	7.38849e-163	-1.33802e-162	-5.81837e-163	-8.73916e-165	-6.54682e-164	7.8815e-163	-9.49829e-164	1.5925e-163	-1.40981e-162	4.75453e-163	9.82098e-164	1.21429e-162	1.54213e-163	1.35168e-162	1.38432e-162	1.31221e-162	-1.17123e-163	-3.50997e-163	-9.12423e-163	0
1.15184e-162	9.04651e-165	8.13645e-163	8.73603e-163	2.21574e-163	-3.1693e-163	-3.44372e-163	-8.78633e-163	-4.24996e-163	-1.51495e-163	9.02399e-163	7.38849e-163	-1.33802e-162	-5.81837e-163	-8.73916e-165	-6.54682e-164	7.8815e-163	-9.49829e-164	1.5925e-163	-1.40981e-162	4.75453e-163	9.82098e-164	1.21429e-162	1.54213e-163	1.35168e-162	1.38432e-162	1.31221e-162	-1.17123e-163	-3.50997e-163	-9.12423e-163	0
1.15184e-162	9.04651e-165	8.13645e-163	8.73603e-163	2.21574e-163	-3.1693e-163	-3.44372e-163	-8.78633e-163	-4.24996e-163	-1.51495e-163	9.02399e-163	7.38849e-163	-1.33802e-162	-5.81837e-163	-8.73916e-165	-6.54682e-164	7.8815e-163	-9.49829e-164	1.5925e-163	-1.40981e-162	4.75453e-163	9.82098e-164	1.21429e-162	1.54213e-163	1.35168e-162	1.38432e-162	1.31221e-162	-1.17123e-163	-3.50997e-163	-9.12423e-163	0
1.15184e-162	9.04651e-165	8.13645e-163	8.73603e-163	2.21574e-163	-3.1693e-163	-3.44372e-163	-8.78633e-163	-4.24996e-163	-1.51495e-163	9.02399e-163	7.38849e-163	-1.33802e-162	-5.81837e-163	-8.73916e-165	-6.54682e-164	7.8815e-163	-9.49829e-164	1.5925e-163	-1.40981e-162	4.75453e-163	9.82098e-164	1.21429e-162	1.54213e-163	1.35168e-162	1.38432e-162	1.31221e-162	-1.17123e-163	-3.50997e-163	-9.12423e-163	0
1.15184e-162	9.04651e-165	8.13645e-163	8.73603e-163	2.21574e-163	-3.1693e-163	-3.44372e-163	-8.78633e-163	-4.24996e-163	-1.51495e-163	9.02399e-163	7.38849e-163	-1.33802e-162	-5.81837e-163	-8.73916e-165	-6.54682e-164	7.8815e-163	-9.49829e-164	1.5925e-163	-1.40981e-162	4.75453e-163	9.82098e-164	1.21429e-162	1.54213e-163	1.35168e-162	1.38432e-162	1.31221e-162	-1.17123e-163	-3.50997e-163	-9.12423e-163	0
1.15184e-162	9.04651e-165	8.13645e-163	8.73603e-163	2.21574e-163	-3.1693e-163	-3.44372e-163	-8.78633e-163	-4.24996e-163	-1.51495e-163	9.02399e-163	7.38849e-163	-1.33802e-162	-5.81837e-163	-8.73916e-165	-6.54682e-164	7.8815e-163	-9.49829e-164	1.5925e-163	-1.40981e-162	4.75453e-163	9.82098e-164	1.21429e-162	1.54213e-163	1.35168e-162	1.38432e-162	1.31221e-162	-1.17123e-163	-3.50997e-163	-9.12423e-163	0
1.15184e-162	9.04651e-165	8.13645e-163	8.73603e-163	2.21574e-163	-3.1693e-163	-3.44372e-163	-8.78633e-163	-4.24996e-163	-1.51495e-163	9.02399e-163	7.38849e-163	-1.33802e-162	-5.81837e-163	-8.73916e-165	-6.54682e-164	7.8815e-163	-9.49829e-164	1.5925e-163	-1.40981e-162	4.75453e-163	9.82098e-164	1.21429e-162	1.54213e-163	1.35168e-162	1.38432e-162	1.31221e-162	-1.17123e-163	-3.50997e-163	-9.12423e-163	0
1.15184e-162	9.04651e-165	8.13645e-163	8.73603e-163	2.21574e-163	-3.1693e-163	-3.44372e-163	-8.78633e-163	-4.24996e-163	-1.51495e-163	9.02399e-163	7.38849e-163	-1.33802e-162	-5.81837e-163	-8.73916e-165	-6.54682e-164	7.8815e-163	-9.49829e-164	1.5925e-163	-1.40981e-162	4.75453e-163	9.82098e-164	1.21429e-162	1.54213e-163	1.35168e-162	1.38432e-162	1.31221e-162	-1.17123e-163	-3.50997e-163	-9.12423e-163	0
1.15184e-162	9.04651e-165	8.13645e-163	8.73603e-163	2.21574e-163	-3.1693e-163	-3.44372e-163	-8.78633e-163	-4.24996e-163	-1.51495e-163	9.02399e-163	7.38849e-163	-1.33802e-162	-5.81837e-163	-8.73916e-165	-6.54682e-164	7.8815e-163	-9.49829e-164	1.5925e-163	-1.40981e-162	4.75453e-163	9.82098e-164	1.21429e-162	1.54213e-163	1.35168e-162	1.38432e-162	1.31221e-162	-1.17123e-163	-3.50997e-163	-9.12423e-163	0
1.15184e-162	9.04651e-165	8.13645e-163	8.73603e-163	2.21574e-163	-3.1693e-163	-3.44372e-163	-8.78633e-163	-4.24996e-163	-1.51495e-163	9.02399e-163	7.38849e-163	-1.33802e-162	-5.81837e-163	-8.73916e-165	-6.54682e-164	7.8815e-163	-9.49829e-164	1.5925e-163	-1.40981e-162	4.75453e-163	9.82098e-164	1.21429e-162	1.54213e-163	1.35168e-162	1.38432e-162	1.31221e-162	-1.17123e-163	-3.50997e-163	-9.12423e-163	0
1.15184e-162	9.04651e-165	8.13645e-163	8.73603e-163	2.21574e-163	-3.1693e-163	-3.44372e-163	-8.78633e-163	-4.24996e-163	-1.51495e-163	9.02399e-163	7.38849e-163	-1.33802e-162	-5.81837e-163	-8.73916e-165	-6.54682e-164	7.8815e-163	-9.49829e-164	1.5925e-163	-1.40981e-162	4.75453e-163	9.82098e-164	1.21429e-162	1.54213e-163	1.35168e-162	1.38432e-162	1.31221e-162	-1.17123e-163	-3.50997e-163	-9.12423e-163	0
1.15184e-162	9.04651e-165	8.13645e-163	8.73603e-163	2.21574e-163	-3.1693e-163	-3.44372e-163	-8.78633e-163	-4.24996e-163	-1.51495e-163	9.02399e-163	7.38849e-163	-1.33802e-162	-5.81837e-163	-8.73916e-165	-6.54682e-164	7.8815e-163	-9.49829e-164	1.5925e-163	-1.40981e-162	4.75453e-163	9.82098e-164	1.21429e-162	1.54213e-163	1.35168e-162	1.38432e-162	1.31221e-162	-1.17123e-163	-3.50997e-163	-9.12423e-163	0
1.15184e-162	9.04651e-165	8.13645e-163	8.73603e-163	2.21574e-163	-3.1693e-163	-3.44372e-163	-8.78633e-163	-4.24996e-163	-1.51495e-163	9.02399e-163	7.38849e-163	-1.33802e-162	-5.81837e-163	-8.73916e-165	-6.54682e-164	7.8815e-163	-9.49829e-164	1.5925e-163	-1.40981e-162	4.75453e-163	9.82098e-164	1.21429e-162	1.54213e-163	1.35168e-162	1.38432e-162	1.31221e-162	-1.17123e-163	-3.50997e-163	-9.12423e-163	0
1.15184e-162	9.04651e-165	8.13645e-163	8.73603e-163	2.21574e-163	-3.1693e-163	-3.44372e-163	-8.78633e-163	-4.24996e-163	-1.51495e-163	9.02399e-163	7.38849e-163	-1.33802e-162	-5.81837e-163	-8.73916e-165	-6.54682e-164	7.8815e-163	-9.49829e-164	1.5925e-163	-1.40981e-162	4.75453e-163	9.82098e-164	1.21429e-162	1.54213e-163	1.35168e-162	1.38432e-162	1.31221e-162	-1.17123e-163	-3.50997e-163	-9.12423e-163	0
1.15184e-162	9.04651e-165	8.13645e-163	8.73603e-163	2.21574e-163	-3.1693e-163	-3.44372e-163	-8.78633e-163	-4.24996e-163	-1.51495e-163	9.02399e-163	7.38849e-163	-1.33802e-162	-5.81837e-163	-8.73916e-165	-6.54682e-164	7.8815e-163	-9.49829e-164	1.5925e-163	-1.40981e-162	4.75453e-163	9.82098e-164	1.21429e-162	1.54213e-163	1.35168e-162	1.38432e-162	1.31221e-162	-1.17123e-163	-3.50997e-163	-9.12423e-163	0
1.15184e-162	9.04651e-165	8.13645e-163	8.73603e-163	2.21574e-163	-3.1693e-163	-3.44372e-163	-8.78633e-163	-4.24996e-163	-1.51495e-163	9.02399e-163	7.38849e-163	-1.33802e-162	-5.81837e-163	-8.73916e-165	-6.54682e-164	7.8815e-163	-9.49829e-164	1.5925e-163	-1.40981e-162	4.75453e-163	9.82098e-164	1.21429e-162	1.54213e-163	1.35168e-162	1.38432e-162	1.31221e-162	-1.17123e-163	-3.50997e-163	-9.12423e-163	0
1.15184e-162	9.04651e-165	8.13645e-163	8.73603e-163	2.21574e-163	-3.1693e-163	-3.44372e-163	-8.78633e-163	-4.24996e-163	-1.51495e-163	9.02399e-163	7.38849e-163	-1.33802e-162	-5.81837e-163	-8.73916e-165	-6.54682e-164	7.8815e-163	-9.49829e-164	1.5925e-163	-1.40981e-162	4.75453e-163	9.82098e-164	1.21429e-162	1.54213e-163	1.35168e-162	1.38432e-162	1.31221e-162	-1.17123e-163	-3.50997e-163	-9.12423e-163	0
1.15184e-162	9.04651e-165	8.13645e-163	8.73603e-163	2.21574e-163	-3.1693e-163	-3.44372e-163	-8.78633e-163	-4.24996e-163	-1.51495e-163	9.02399e-163	7.38849e-163	-1.33802e-162	-5.81837e-163	-8.73916e-165	-6.54682e-164	7.8815e-163	-9.49829e-164	1.5925e-163	-1.40981e-162	4.75453e-163	9.82098e-164	1.21429e-162	1.54213e-163	1.35168e-162	1.38432e-162	1.31221e-162	-1.17123e-163	-3.50997e-163	-9.12423e-163	0
1.15184e-162	9.04651e-165	8.13645e-163	8.73603e-163	2.21574e-163	-3.1693e-163	-3.44372e-163	-8.78633e-163	-4.24996e-163	-1.51495e-163	9.02399e-163	7.38849e-163	-1.33802e-162	-5.81837e-163	-8.73916e-165	-6.54682e-164	7.8815e-163	-9.49829e-164	1.5925e-163	-1.40981e-162	4.75453e-163	9.82098e-164	1.21429e-162	1.54213e-163	1.35168e-162	1.38432e-162	1.31221e-162	-1.17123e-163	-3.50997e-163	-9.12423e-163	0
1.15184e-162	9.04651e-165	8.13645e-163	8.73603e-163	2.21574e-163	-3.1693e-163	-3.44372e-163	-8.78633e-163	-4.24996e-163	-1.51495e-163	9.02399e-163	7.38849e-163	-1.33802e-162	-5.81837e-163	-8.73916e-165	-6.54682e-164	7.8815e-163	-9.49829e-164	1.5925e-163	-1.40981e-162	4.75453e-163	9.82098e-164	1.21429e-162	1.54213e-163	1.35168e-162	1.38432e-162	1.31221e-162	-1.17123e-163	-3.50997e-163	-9.12423e-163	0
1.15184e-162	9.04651e-165	8.13645e-163	8.73603e-163	2.21574e-163	-3.1693e-163	-3.44372e-163	-8.78633e-163	-4.24996e-163	-1.51495e-163	9.02399e-163	7.38849e-163	-1.33802e-162	-5.81837e-163	-8.73916e-165	-6.54682e-164	7.8815e-163	-9.49829e-164	1.5925e-163	-1.40981e-162	4.75453e-163	9.82098e-164	1.21429e-162	1.54213e-163	1.35168e-162	1.38432e-162	1.31221e-162	-1.17123e-163	-3.50997e-163	-9.12423e-163	0
1.15184e-162	9.04651e-165	8.13645e-163	8.73603e-163	2.21574e-163	-3.1693e-163	-3.44372e-163	-8.78633e-163	-4.24996e-163	-1.51495e-163	9.02399e-163	7.38849e-163	-1.33802e-162	-5.81837e-163	-8.73916e-165	-6.54682e-164	7.8815e-163	-9.49829e-164	1.5925e-163	-1.40981e-162	4.75453e-163	9.82098e-164	1.21429e-162	1.54213e-163	1.35168e-162	1.38432e-162	1.31221e-162	-1.17123e-163	-3.50997e-163	-9.12423e-163	0
1.15184e-162	9.04651e-165	8.13645e-163	8.73603e-163	2.21574e-163	-3.1693e-163	-3.44372e-163	-8.78633e-163	-4.24996e-163	-1.51495e-163	9.02399e-163	7.38849e-163	-1.33802e-162	-5.81837e-163	-8.73916e-165	-6.54682e-164	7.8815e-163	-9.49829e-164	1.5925e-163	-1.40981e-162	4.75453e-163	9.82098e-164	1.21429e-162	1.54213e-163	1.35168e-162	1.38432e-162	1.31221e-162	-1.17123e-163	-3.50997e-163	-9.12423e-163	0
1.15184e-162	9.04651e-165	8.13645e-163	8.73603e-163	2.21574e-163	-3.1693e-163	-3.44372e-163	-8.78633e-163	-4.24996e-163	-1.51495e-163	9.02399e-163	7.38849e-163	-1.33802e-162	-5.81837e-163	-8.73916e-165	-6.54682e-164	7.8815e-163	-9.49829e-164	1.5925e-163	-1.40981e-162	4.75453e-163	9.82098e-164	1.21429e-162	1.54213e-163	1.35168e-162	1.38432e-162	1.31221e-162	-1.17123e-163	-3.50997e-163	-9.12423e-163	0
1.15184e-162	9.04651e-165	8.13645e-163	8.73603e-163	2.21574e-163	-3.1693e-163	-3.44372e-163	-8.78633e-163	-4.24996e-163	-1.51495e-163	9.02399e-163	7.38849e-163	-1.33802e-162	-5.81837e-163	-8.73916e-165	-6.54682e-164	7.8815e-163	-9.49829e-164	1.5925e-163	-1.40981e-162	4.75453e-163	9.82098e-164	1.21429e-162	1.54213e-163	1.35168e-162	1.38432e-162	1.31221e-162	-1.17123e-163	-3.50997e-163	-9.12423e-163	0
1.15184e-162	9.04651e-165	8.13645e-163	8.73603e-163	2.21574e-163	-3.1693e-163	-3.44372e-163	-8.78633e-163	-4.24996e-163	-1.51495e-163	9.02399e-163	7.38849e-163	-1.33802e-162	-5.81837e-163	-8.73916e-165	-6.54682e-164	7.8815e-163	-9.49829e-164	1.5925e-163	-1.40981e-162	4.75453e-163	9.82098e-164	1.21429e-162	1.54213e-163	1.35168e-162	1.38432e-162	1.31221e-162	-1.17123e-163	-3.50997e-163	-9.12423e-163	0
1.15184e-162	9.04651e-165	8.13645e-163	8.73603e-163	2.21574e-163	-3.1693e-163	-3.44372e-163	-8.78633e-163	-4.24996e-163	-1.51495e-163	9.02399e-163	7.38849e-163	-1.33802e-162	-5.81837e-163	-8.73916e-165	-6.54682e-164	7.8815e-163	-9.49829e-164	1.5925e-163	-1.40981e-162	4.75453e-163	9.82098e-164	1.21429e-162	1.54213e-163	1.35168e-162	1.38432e-162	1.31221e-162	-1.17123e-163	-3.50997e-163	-9.12423e-163	0
1.15184e-162	9.04651e-165	8.13645e-163	8.73603e-163	2.21574e-163	-3.1693e-163	-3.44372e-163	-8.78633e-163	-4.24996e-163	-1.51495e-163	9.02399e-163	7.38849e-163	-1.33802e-162	-5.81837e-163	-8.73916e-165	-6.54682e-164	7.8815e-163	-9.49829e-164	1.5925e-163	-1.40981e-162	4.75453e-163	9.82098e-164	1.21429e-162	1.54213e-163	1.35168e-162	1.38432e-162	1.31221e-162	-1.17123e-163	-3.50997e-163	-9.12423e-163	0
1.15184e-162	9.04651e-165	8.13645e-163	8.73603e-163	2.21574e-163	-3.1693e-163	-3.44372e-163	-8.78633e-163	-4.24996e-163	-1.51495e-163	9.02399e-163	7.38849e-163	-1.33802e-162	-5.81837e-163	-8.73916e-165	-6.54682e-164	7.8815e-163	-9.49829e-164	1.5925e-163	-1.40981e-162	4.75453e-163	9.82098e-164	1.21429e-162	1.54213e-163	1.35168e-162	1.38432e-162	1.31221e-162	-1.17123e-163	-3.50997e-163	-9.12423e-163	0
1.15184e-162	9.04651e-165	8.13645e-163	8.73603e-163	2.21574e-163	-3.1693e-163	-3.44372e-163	-8.78633e-163	-4.24996e-163	-1.51495e-163	9.02399e-163	7.38849e-163	-1.33802e-162	-5.81837e-163	-8.73916e-165	-6.54682e-164	7.8815e-163	-9.49829e-164	1.5925e-163	-1.40981e-162	4.75453e-163	9.82098e-164	1.21429e-162	1.54213e-163	1.35168e-162	1.38432e-162	1.31221e-162	-1.17123e-163	-3.50997e-163	-9.12423e-163	0
1.15184e-162	9.04651e-165	8.13645e-163	8.73603e-163	2.21574e-163	-3.1693e-163	-3.44372e-163	-8.78633e-163	-4.24996e-163	-1.51495e-163	9.02399e-163	7.38849e-163	-1.33802e-162	-5.81837e-163	-8.73916e-165	-6.54682e-164	7.8815e-163	-9.49829e-164	1.5925e-163	-1.40981e-162	4.75453e-163	9.82098e-164	1.21429e-162	1.54213e-163	1.35168e-162	1.38432e-162	1.31221e-162	-1.17123e-163	-3.50997e-163	-9.12423e-163	0
1.15184e-162	9.04651e-165	8.13645e-163	8.73603e-163	2.21574e-163	-3.1693e-163	-3.44372e-163	-8.78633e-163	-4.24996e-163	-1.51495e-163	9.02399e-163	7.38849e-163	-1.33802e-162	-5.81837e-163	-8.73916e-165	-6.54682e-164	7.8815e-163	-9.49829e-164	1.5925e-163	-1.40981e-162	4.75453e-163	9.82098e-164	1.21429e-162	1.54213e-163	1.35168e-162	1.38432e-162	1.31221e-162	-1.17123e-163	-3.50997e-163	-9.12423e-163	0
1.15184e-162	9.04651e-165	8.13645e-163	8.73603e-163	2.21574e-163	-3.1693e-163	-3.44372e-163	-8.78633e-163	-4.24996e-163	-1.51495e-163	9.02399e-163	7.38849e-163	-1.33802e-162	-5.81837e-163	-8.73916e-165	-6.54682e-164	7.8815e-163	-9.49829e-164	1.5925e-163	-1.40981e-162	4.75453e-163	9.82098e-164	1.21429e-162	1.54213e-163	1.35168e-162	1.38432e-162	1.31221e-162	-1.17123e-163	-3.50997e-163	-9.12423e-163	0
1.15184e-162	9.04651e-165	8.13645e-163	8.73603e-163	2.21574e-163	-3.1693e-163	-3.44372e-163	-8.78633e-163	-4.24996e-163	-1.51495e-163	9.02399e-163	7.38849e-163	-1.33802e-162	-5.81837e-163	-8.73916e-165	-6.54682e-164	7.8815e-163	-9.49829e-164	1.5925e-163	-1.40981e-162	4.75453e-163	9.82098e-164	1.21429e-162	1.54213e-163	1.35168e-162	1.38432e-162	1.31221e-162	-1.17123e-163	-3.50997e-163	-9.12423e-163	0
1.15184e-162	9.04651e-165	8.13645e-163	8.73603e-163	2.21574e-163	-3.1693e-163	-3.44372e-163	-8.78633e-163	-4.24996e-163	-1.51495e-163	9.02399e-163	7.38849e-163	-1.33802e-162	-5.81837e-163	-8.73916e-165	-6.54682e-164	7.8815e-163	-9.49829e-164	1.5925e-163	-1.40981e-162	4.75453e-163	9.82098e-164	1.21429e-162	1.54213e-163	1.35168e-162	1.38432e-162	1.31221e-162	-1.17123e-163	-3.50997e-163	-9.12423e-163	0
1.15184e-162	9.04651e-165	8.13645e-163	8.73603e-163	2.21574e-163	-3.1693e-163	-3.44372e-163	-8.78633e-163	-4.24996e-163	-1.51495e-163	9.02399e-163	7.38849e-163	-1.33802e-162	-5.81837e-163	-8.73916e-165	-6.54682e-164	7.8815e-163	-9.49829e-164	1.5925e-163	-1.40981e-162	4.75453e-163	9.82098e-164	1.21429e-162	1.54213e-163	1.35168e-162	1.38432e-162	1.31221e-162	-1.17123e-163	-3.50997e-163	-9.12423e-163	0
1.15184e-162	9.04651e-165	8.13645e-163	8.73603e-163	2.21574e-163	-3.1693e-163	-3.44372e-163	-8.78633e-163	-4.24996e-163	-1.51495e-163	9.02399e-163	7.38849e-163	-1.33802e-162	-5.81837e-163	-8.73916e-165	-6.54682e-164	7.8815e-163	-9.49829e-164	1.5925e-163	-1.40981e-162	4.75453e-163	9.82098e-164	1.21429e-162	1.54213e-163	1.35168e-162	1.38432e-162	1.31221e-162	-1.17123e-163	-3.50997e-163	-9.12423e-163	0
1.15184e-162	9.04651e-165	8.13645e-163	8.73603e-163	2.21574e-163	-3.1693e-163	-3.44372e-163	-8.78633e-163	-4.24996e-163	-1.51495e-163	9.02399e-163	7.38849e-163	-1.33802e-162	-5.81837e-163	-8.73916e-165	-6.54682e-164	7.8815e-163	-9.49829e-164	1.5925e-163	-1.40981e-162	4.75453e-163	9.82098e-164	1.21429e-162	1.54213e-163	1.35168e-162	1.38432e-162	1.31221e-162	-1.17123e-163	-3.50997e-163	-9.12423e-163	0
1.15184e-162	9.04651e-165	8.13645e-163	8.73603e-163	2.21574e-163	-3.1693e-163	-3.44372e-163	-8.78633e-163	-4.24996e-163	-1.51495e-163	9.02399e-163	7.38849e-163	-1.33802e-162	-5.81837e-163	-8.73916e-165	-6.54682e-164	7.8815e-163	-9.49829e-164	1.5925e-163	-1.40981e-162	4.75453e-163	9.82098e-164	1.21429e-162	1.54213e-163	1.35168e-162	1.38432e-162	1.31221e-162	-1.17123e-163	-3.50997e-163	-9.12423e-163	0
1.15184e-162	9.04651e-165	8.13645e-163	8.73603e-163	2.21574e-163	-3.1693e-163	-3.44372e-163	-8.78633e-163	-4.24996e-163	-1.51495e-163	9.02399e-163	7.38849e-163	-1.33802e-162	-5.81837e-163	-8.73916e-165	-6.54682e-164	7.8815e-163	-9.49829e-164	1.5925e-163	-1.40981e-162	4.75453e-163	9.82098e-164	1.21429e-162	1.54213e-163	1.35168e-162	1.38432e-162	1.31221e-162	-1.17123e-163	-3.50997e-163	-9.12423e-163	0
1.15184e-162	9.04651e-165	8.13645e-163	8.73603e-163	2.21574e-163	-3.1693e-163	-3.44372e-163	-8.78633e-163	-4.24996e-163	-1.51495e-163	9.02399e-163	7.38849e-163	-1.33802e-162	-5.81837e-163	-8.73916e-165	-6.54682e-164	7.8815e-163	-9.49829e-164	1.5925e-163	-1.40981e-162	4.75453e-163	9.82098e-164	1.21429e-162	1.54213e-163	1.35168e-162	1.38432e-162	1.31221e-162	-1.17123e-163	-3.50997e-163	-9.12423e-163	0
1.15184e-162	9.04651e-165	8.13645e-163	8.73603e-163	2.21574e-163	-3.1693e-163	-3.44372e-163	-8.78633e-163	-4.24996e-163	-1.51495e-163	9.02399e-163	7.38849e-163	-1.33802e-162	-5.81837e-163	-8.73916e-165	-6.54682e-164	7.8815e-163	-9.49829e-164	1.5925e-163	-1.40981e-162	4.75453e-163	9.82098e-164	1.21429e-162	1.54213e-163	1.35168e-162	1.38432e-162	1.31221e-162	-1.17123e-163	-3.50997e-163	-9.12423e-163	0
1.15184e-162	9.04651e-165	8.13645e-163	8.73603e-163	2.21574e-163	-3.1693e-163	-3.44372e-163	-8.78633e-163	-4.24996e-163	-1.51495e-163	9.02399e-163	7.38849e-163	-1.33802e-162	-5.81837e-163	-8.73916e-165	-6.54682e-164	7.8815e-163	-9.49829e-164	1.5925e-163	-1.40981e-162	4.75453e-163	9.82098e-164	1.21429e-162	1.54213e-163	1.35168e-162	1.38432e-162	1.31221e-162	-1.17123e-163	-3.50997e-163	-9.12423e-163	0
1.15184e-162	9.04651e-165	8.13645e-163	8.73603e-163	2.21574e-163	-3.1693e-163	-3.44372e-163	-8.78633e-163	-4.24996e-163	-1.51495e-163	9.02399e-163	7.38849e-163	-1.33802e-162	-5.81837e-163	-8.73916e-165	-6.54682e-164	7.8815e-163	-9.49829e-164	1.5925e-163	-1.40981e-162	4.75453e-163	9.82098e-164	1.21429e-162	1.54213e-163	1.35168e-162	1.38432e-162	1.31221e-162	-1.17123e-163	-3.50997e-163	-9.12423e-163	0
1.15184e-162	9.04651e-165	8.13645e-163	8.73603e-163	2.21574e-163	-3.1693e-163	-3.44372e-163	-8.78633e-163	-4.24996e-163	-1.51495e-163	9.02399e-163	7.38849e-163	-1.33802e-162	-5.81837e-163	-8.73916e-165	-6.54682e-164	7.8815e-163	-9.49829e-164	1.5925e-163	-1.40981e-162	4.75453e-163	9.82098e-164	1.21429e-162	1.54213e-163	1.35168e-162	1.38432e-162	1.31221e-162	-1.17123e-163	-3.50997e-163	-9.12423e-163	0
1.15184e-162	9.04651e-165	8.13645e-163	8.73603e-163	2.21574e-163	-3.1693e-163	-3.44372e-163	-8.78633e-163	-4.24996e-163	-1.51495e-163	9.02399e-163	7.38849e-163	-1.33802e-162	-5.81837e-163	-8.73916e-165	-6.54682e-164	7.8815e-163	-9.49829e-164	1.5925e-163	-1.40981e-162	4.75453e-163	9.82098e-164	1.21429e-162	1.54213e-163	1.35168e-162	1.38432e-162	1.31221e-162	-1.17123e-163	-3.50997e-163	-9.12423e-163	0
1.15184e-162	9.04651e-165	8.13645e-163	8.73603e-163	2.21574e-163	-3.1693e-163	-3.44372e-163	-8.78633e-163	-4.24996e-163	-1.51495e-163	9.02399e-163	7.38849e-163	-1.33802e-162	-5.81837e-163	-8.73916e-165	-6.54682e-164	7.8815e-163	-9.49829e-164	1.5925e-163	-1.40981e-162	4.75453e-163	9.82098e-164	1.21429e-162	1.54213e-163	1.35168e-162	1.38432e-162	1.31221e-162	-1.17123e-163	-3.50997e-163	-9.12423e-163	0
1.15184e-162	9.04651e-165	8.13645e-163	8.73603e-163	2.21574e-163	-3.1693e-163	-3.44372e-163	-8.78633e-163	-4.24996e-163	-1.51495e-163	9.02399e-163	7.38849e-163	-1.33802e-162	-5.81837e-163	-8.73916e-165	-6.54682e-164	7.8815e-163	-9.49829e-164	1.5925e-163	-1.40981e-162	4.75453e-163	9.82098e-164	1.21429e-162	1.54213e-163	1.35168e-162	1.38432e-162	1.31221e-162	-1.17123e-163	-3.50997e-163	-9.12423e-163	0
1.15184e-162	9.04651e-165	8.13645e-163	8.73603e-163	2.21574e-163	-3.1693e-163	-3.44372e-163	-8.78633e-163	-4.24996e-163	-1.51495e-163	9.02399e-163	7.38849e-163	-1.33802e-162	-5.81837e-163	-8.73916e-165	-6.54682e-164	7.8815e-163	-9.49829e-164	1.5925e-163	-1.40981e-162	4.75453e-163	9.82098e-164	1.21429e-162	1.54213e-163	1.35168e-162	1.38432e-162	1.31221e-162	-1.17123e-163	-3.50997e-163	-9.12423e-163	0
1.15184e-162	9.04651e-165	8.13645e-163	8.73603e-163	2.21574e-163	-3.1693e-163	-3.44372e-163	-8.78633e-163	-4.24996e-163	-1.51495e-163	9.02399e-163	7.38849e-163	-1.33802e-162	-5.81837e-163	-8.73916e-165	-6.54682e-164	7.8815e-163	-9.49829e-164	1.5925e-163	-1.40981e-162	4.75453e-163	9.82098e-164	1.21429e-162	1.54213e-163	1.35168e-162	1.38432e-162	1.31221e-162	-1.17123e-163	-3.50997e-163	-9.12423e-163	0
1.15184e-162	9.04651e-165	8.13645e-163	8.73603e-163	2.21574e-163	-3.1693e-163	-3.44372e-163	-8.78633e-163	-4.24996e-163	-1.51495e-163	9.02399e-163	7.38849e-163	-1.33802e-162	-5.81837e-163	-8.73916e-165	-6.54682e-164	7.8815e-163	-9.49829e-164	1.5925e-163	-1.40981e-162	4.75453e-163	9.82098e-164	1.21429e-162	1.54213e-163	1.35168e-162	1.38432e-162	1.31221e-162	-1.17123e-163	-3.50997e-163	-9.12423e-163	0
1.15184e-162	9.04651e-165	8.13645e-163	8.73603e-163	2.21574e-163	-3.1693e-163	-3.44372e-163	-8.78633e-163	-4.24996e-163	-1.51495e-163	9.02399e-163	7.38849e-163	-1.33802e-162	-5.81837e-163	-8.73916e-165	-6.54682e-164	7.8815e-163	-9.49829e-164	1.5925e-163	-1.40981e-162	4.75453e-163	9.82098e-164	1.21429e-162	1.54213e-163	1.35168e-162	1.38432e-162	1.31221e-162	-1.17123e-163	-3.50997e-163	-9.12423e-163	0
1.15184e-162	9.04651e-165	8.13645e-163	8.73603e-163	2.21574e-163	-3.1693e-163	-3.44372e-163	-8.78633e-163	-4.24996e-163	-1.51495e-163	9.02399e-163	7.38849e-163	-1.33802e-162	-5.81837e-163	-8.73916e-165	-6.54682e-164	7.8815e-163	-9.49829e-164	1.5925e-163	-1.40981e-162	4.75453e-163	9.82098e-164	1.21429e-162	1.54213e-163	1.35168e-162	1.38432e-162	1.31221e-162	-1.17123e-163	-3.50997e-163	-9.12423e-163	0
1.15184e-162	9.04651e-165	8.13645e-163	8.73603e-163	2.21574e-163	-3.1693e-163	-3.44372e-163	-8.78633e-163	-4.24996e-163	-1.51495e-163	9.02399e-163	7.38849e-163	-1.33802e-162	-5.81837e-163	-8.73916e-165	-6.54682e-164	7.8815e-163	-9.49829e-164	1.5925e-163	-1.40981e-162	4.75453e-163	9.82098e-164	1.21429e-162	1.54213e-163	1.35168e-162	1.38432e-162	1.31221e-162	-1.17123e-163	-3.50997e-163	-9.12423e-163	0
1.15184e-162	9.04651e-165	8.13645e-163	8.73603e-163	2.21574e-163	-3.1693e-163	-3.44372e-163	-8.78633e-163	-4.24996e-163	-1.51495e-163	9.02399e-163	7.38849e-163	-1.33802e-162	-5.81837e-163	-8.73916e-165	-6.54682e-164	7.8815e-163	-9.49829e-164	1.5925e-163	-1.40981e-162	4.75453e-163	9.82098e-164	1.21429e-162	1.54213e-163	1.35168e-162	1.38432e-162	1.31221e-162	-1.17123e-163	-3.50997e-163	-9.12423e-163	0
1.15184e-162	9.04651e-165	8.13645e-163	8.73603e-163	2.21574e-163	-3.1693e-163	-3.44372e-163	-8.78633e-163	-4.24996e-163	-1.51495e-163	9.02399e-163	7.38849e-163	-1.33802e-162	-5.81837e-163	-8.73916e-165	-6.54682e-164	7.8815e-163	-9.49829e-164	1.5925e-163	-1.40981e-162	4.75453e-163	9.82098e-164	1.21429e-162	1.54213e-163	1.35168e-162	1.38432e-162	1.31221e-162	-1.17123e-163	-3.50997e-163	-9.12423e-163	0
1.15184e-162	9.04651e-165	8.13645e-163	8.73603e-163	2.21574e-163	-3.1693e-163	-3.44372e-163	-8.78633e-163	-4.24996e-163	-1.51495e-163	9.02399e-163	7.38849e-163	-1.33802e-162	-5.81837e-163	-8.73916e-165	-6.54682e-164	7.8815e-163	-9.49829e-164	1.5925e-163	-1.40981e-162	4.75453e-163	9.82098e-164	1.21429e-162	1.54213e-163	1.35168e-162	1.38432e-162	1.31221e-162	-1.17123e-163	-3.50997e-163	-9.12423e-163	0
1.15184e-162	9.04651e-165	8.13645e-163	8.73603e-163	2.21574e-163	-3.1693e-163	-3.44372e-163	-8.78633e-163	-4.24996e-163	-1.51495e-163	9.02399e-163	7.38849e-163	-1.33802e-162	-5.81837e-163	-8.73916e-165	-6.54682e-164	7.8815e-163	-9.49829e-164	1.5925e-163	-1.40981e-162	4.75453e-163	9.82098e-164	1.21429e-162	1.54213e-163	1.35168e-162	1.38432e-162	1.31221e-162	-1.17123e-163	-3.50997e-163	-9.12423e-163	0
1.15184e-162	9.04651e-165	8.13645e-163	8.73603e-163	2.21574e-163	-3.1693e-163	-3.44372e-163	-8.78633e-163	-4.24996e-163	-1.51495e-163	9.02399e-163	7.38849e-163	-1.33802e-162	-5.81837e-163	-8.73916e-165	-6.54682e-164	7.8815e-163	-9.49829e-164	1.5925e-163	-1.40981e-162	4.75453e-163	9.82098e-164	1.21429e-162	1.54213e-163	1.35168e-162	1.38432e-162	1.31221e-162	-1.17123e-163	-3.50997e-163	-9.12423e-163	0
1.15184e-162	9.04651e-165	8.13645e-163	8.73603e-163	2.21574e-163	-3.1693e-163	-3.44372e-163	-8.78633e-163	-4.24996e-163	-1.51495e-163	9.02399e-163	7.38849e-163	-1.33802e-162	-5.81837e-163	-8.73916e-165	-6.54682e-164	7.8815e-163	-9.49829e-164	1.5925e-163	-1.40981e-162	4.75453e-163	9.82098e-164	1.21429e-162	1.54213e-163	1.35168e-162	1.38432e-162	1.31221e-162	-1.17123e-163	-3.50997e-163	-9.12423e-163	0
1.15184e-162	9.04651e-165	8.13645e-163	8.73603e-163	2.21574e-163	-3.1693e-163	-3.44372e-163	-8.78633e-163	-4.24996e-163	-1.51495e-163	9.02399e-163	7.38849e-163	-1.33802e-162	-5.81837e-163	-8.73916e-165	-6.54682e-164	7.8815e-163	-9.49829e-164	1.5925e-163	-1.40981e-162	4.75453e-163	9.82098e-164	1.21429e-162	1.54213e-163	1.35168e-162	1.38432e-162	1.31221e-162	-1.17123e-163	-3.50997e-163	-9.12423e-163	0
1.15184e-162	9.04651e-165	8.13645e-163	8.73603e-163	2.21574e-163	-3.1693e-163	-3.44372e-163	-8.78633e-163	-4.24996e-163	-1.51495e-163	9.02399e-163	7.38849e-163	-1.33802e-162	-5.81837e-163	-8.73916e-165	-6.54682e-164	7.8815e-163	-9.49829e-164	1.5925e-163	-1.40981e-162	4.75453e-163	9.82098e-164	1.21429e-162	1.54213e-163	1.35168e-162	1.38432e-162	1.31221e-162	-1.17123e-163	-3.50997e-163	-9.12423e-163	0
1.15184e-162	9.04651e-165	8.13645e-163	8.73603e-163	2.21574e-163	-3.1693e-163	-3.44372e-163	-8.78633e-163	-4.24996e-163	-1.51495e-163	9.02399e-163	7.38849e-163	-1.33802e-162	-5.81837e-163	-8.73916e-165	-6.54682e-164	7.8815e-163	-9.49829e-164	1.5925e-163	-1.40981e-162	4.75453e-163	9.82098e-164	1.21429e-162	1.54213e-163	1.35168e-162	1.38432e-162	1.31221e-162	-1.17123e-163	-3.50997e-163	-9.12423e-163	0
1.15184e-162	9.04651e-165	8.13645e-163	8.73603e-163	2.21574e-163	-3.1693e-163	-3.44372e-163	-8.78633e-163	-4.24996e-163	-1.51495e-163	9.02399e-163	7.38849e-163	-1.33802e-162	-5.81837e-163	-8.73916e-165	-6.54682e-164	7.8815e-163	-9.49829e-164	1.5925e-163	-1.40981e-162	4.75453e-163	9.82098e-164	1.21429e-162	1.54213e-163	1.35168e-162	1.38432e-162	1.31221e-162	-1.17123e-163	-3.50997e-163	-9.12423e-163	0
1.15184e-162	9.04651e-165	8.13645e-163	8.73603e-163	2.21574e-163	-3.1693e-163	-3.44372e-163	-8.78633e-163	-4.24996e-163	-1.51495e-163	9.02399e-163	7.38849e-163	-1.33802e-162	-5.81837e-163	-8.73916e-165	-6.54682e-164	7.8815e-163	-9.49829e-164	1.5925e-163	-1.40981e-162	4.75453e-163	9.82098e-164	1.21429e-162	1.54213e-163	1.35168e-162	1.38432e-162	1.31221e-162	-1.17123e-163	-3.50997e-163	-9.12423e-163	0
1.15184e-162	9.04651e-165	8.13645e-163	8.73603e-163	2.21574e-163	-3.1693e-163	-3.44372e-163	-8.78633e-163	-4.24996e-163	-1.51495e-163	9.02399e-163	7.38849e-163	-1.33802e-162	-5.81837e-163	-8.73916e-165	-6.54682e-164	7.8815e-163	-9.49829e-164	1.5925e-163	-1.40981e-162	4.75453e-163	9.82098e-164	1.21429e-162	1.54213e-163	1.35168e-162	1.38432e-162	1.31221e-162	-1.17123e-163	-3.50997e-163	-9.12423e-163	0
1.15184e-162	9.04651e-165	8.13645e-163	8.73603e-163	2.21574e-163	-3.1693e-163	-3.44372e-163	-8.78633e-163	-4.24996e-163	-1.51495e-163	9.02399e-163	7.38849e-163	-1.33802e-162	-5.81837e-163	-8.73916e-165	-6.54682e-164	7.8815e-163	-9.49829e-164	1.5925e-163	-1.40981e-162	4.75453e-163	9.82098e-164	1.21429e-162	1.54213e-163	1.35168e-162	1.38432e-162	1.31221e-162	-1.17123e-163	-3.50997e-163	-9.12423e-163	0
1.15184e-162	9.04651e-165	8.13645e-163	8.73603e-163	2.21574e-163	-3.1693e-163	-3.44372e-163	-8.78633e-163	-4.24996e-163	-1.51495e-163	9.02399e-163	7.38849e-163	-1.33802e-162	-5.81837e-163	-8.73916e-165	-6.54682e-164	7.8815e-163	-9.49829e-164	1.5925e-163	-1.40981e-162	4.75453e-163	9.82098e-164	1.21429e-162	1.54213e-163	1.35168e-162	1.38432e-162	1.31221e-162	-1.17123e-163	-3.50997e-163	-9.12423e-163	0
1.15184e-162	9.04651e-165	8.13645e-163	8.73603e-163	2.21574e-163	-3.1693e-163	-3.44372e-163	-8.78633e-163	-4.24996e-163	-1.51495e-163	9.02399e-163	7.38849e-163	-1.33802e-162	-5.81837e-163	-8.73916e-165	-6.54682e-164	7.8815e-163	-9.49829e-164	1.5925e-163	-1.40981e-162	4.75453e-163	9.82098e-164	1.21429e-162	1.54213e-163	1.35168e-162	1.38432e-162	1.31221e-162	-1.17123e-163	-3.50997e-163	-9.12423e-163	0
1.15184e-162	9.04651e-165	8.13645e-163	8.73603e-163	2.21574e-163	-3.1693e-163	-3.44372e-163	-8.78633e-163	-4.24996e-163	-1.51495e-163	9.02399e-163	7.38849e-163	-1.33802e-162	-5.81837e-163	-8.73916e-165	-6.54682e-164	7.8815e-163	-9.49829e-164	1.5925e-163	-1.40981e-162	4.75453e-163	9.82098e-164	1.21429e-162	1.54213e-163	1.35168e-162	1.38432e-162	1.31221e-162	-1.17123e-163	-3.50997e-163	-9.12423e-163	0
1.15184e-162	9.04651e-165	8.13645e-163	8.73603e-163	2.21574e-163	-3.1693e-163	-3.44372e-163	-8.78633e-163	-4.24996e-163	-1.51495e-163	9.02399e-163	7.38849e-163	-1.33802e-162	-5.81837e-163	-8.73916e-165	-6.54682e-164	7.8815e-163	-9.49829e-164	1.5925e-163	-1.40981e-162	4.75453e-163	9.82098e-164	1.21429e-162	1.54213e-163	1.35168e-162	1.38432e-162	1.31221e-162	-1.17123e-163	-3.50997e-163	-9.12423e-163	0
1.15184e-162	9.04651e-165	8.13645e-163	8.73603e-163	2.21574e-163	-3.1693e-163	-3.44372e-163	-8.78633e-163	-4.24996e-163	-1.51495e-163	9.02399e-163	7.38849e-163	-1.33802e-162	-5.81837e-163	-8.73916e-165	-6.54682e-164	7.8815e-163	-9.49829e-164	1.5925e-163	-1.40981e-162	4.75453e-163	9.82098e-164	1.21429e-162	1.54213e-163	1.35168e-162	1.38432e-162	1.31221e-162	-1.17123e-163	-3.50997e-163	-9.12423e-163	0
1.15184e-162	9.04651e-165	8.13645e-163	8.73603e-163	2.21574e-163	-3.1693e-163	-3.44372e-163	-8.78633e-163	-4.24996e-163	-1.51495e-163	9.02399e-163	7.38849e-163	-1.33802e-162	-5.81837e-163	-8.73916e-165	-6.54682e-164	7.8815e-163	-9.49829e-164	1.5925e-163	-1.40981e-162	4.75453e-163	9.82098e-164	1.21429e-162	1.54213e-163	1.35168e-162	1.38432e-162	1.31221e-162	-1.17123e-163	-3.50997e-163	-9.12423e-163	0
1.15184e-162	9.04651e-165	8.13645e-163	8.73603e-163	2.21574e-163	-3.1693e-163	-3.44372e-163	-8.78633e-163	-4.24996e-163	-1.51495e-163	9.02399e-163	7.38849e-163	-1.33802e-162	-5.81837e-163	-8.73916e-165	-6.54682e-164	7.8815e-163	-9.49829e-164	1.5925e-163	-1.40981e-162	4.75453e-163	9.82098e-164	1.21429e-162	1.54213e-163	1.35168e-162	1.38432e-162	1.31221e-162	-1.17123e-163	-3.50997e-163	-9.12423e-163	0
1.15184e-162	9.04651e-165	8.13645e-163	8.73603e-163	2.21574e-163	-3.1693e-163	-3.44372e-163	-8.78633e-163	-4.24996e-163	-1.51495e-163	9.02399e-163	7.38849e-163	-1.33802e-162	-5.81837e-163	-8.73916e-165	-6.54682e-164	7.8815e-163	-9.49829e-164	1.5925e-163	-1.40981e-162	4.75453e-163	9.82098e-164	1.21429e-162	1.54213e-163	1.35168e-162	1.38432e-162	1.31221e-162	-1.17123e-163	-3.50997e-163	-9.12423e-163	0
1.15184e-162	9.04651e-165	8.13645e-163	8.73603e-163	2.21574e-163	-3.1693e-163	-3.44372e-163	-8.78633e-163	-4.24996e-163	-1.51495e-163	9.02399e-163	7.38849e-163	-1.33802e-162	-5.81837e-163	-8.73916e-165	-6.54682e-164	7.8815e-163	-9.49829e-164	1.5925e-163	-1.40981e-162	4.75453e-163	9.82098e-164	1.21429e-162	1.54213e-163	1.35168e-162	1.38432e-162	1.31221e-162	-1.17123e-163	-3.50997e-163	-9.12423e-163	0
1.15184e-162	9.04651e-165	8.13645e-163	8.73603e-163	2.21574e-163	-3.1693e-163	-3.44372e-163	-8.78633e-163	-4.24996e-163	-1.51495e-163	9.02399e-163	7.38849e-163	-1.33802e-162	-5.81837e-163	-8.73916e-165	-6.54682e-164	7.8815e-163	-9.49829e-164	1.5925e-163	-1.40981e-162	4.75453e-163	9.82098e-164	1.21429e-162	1.54213e-163	1.35168e-162	1.38432e-162	1.31221e-162	-1.17123e-163	-3.50997e-163	-9.12423e-163	0
1.15184e-162	9.04651e-165	8.13645e-163	8.73603e-163	2.21574e-163	-3.1693e-163	-3.44372e-163	-8.78633e-163	-4.24996e-163	-1.51495e-163	9.02399e-163	7.38849e-163	-1.33802e-162	-5.81837e-163	-8.73916e-165	-6.54682e-164	7.8815e-163	-9.49829e-164	1.5925e-163	-1.40981e-162	4.75453e-163	9.82098e-164	1.21429e-162	1.54213e-163	1.35168e-162	1.38432e-162	1.31221e-162	-1.17123e-163	-3.50997e-163	-9.12423e-163	0
1.15184e-162	9.04651e-165	8.13645e-163	8.73603e-163	2.21574e-163	-3.1693e-163	-3.44372e-163	-8.78633e-163	-4.24996e-163	-1.51495e-163	9.02399e-163	7.38849e-163	-1.33802e-162	-5.81837e-163	-8.73916e-165	-6.54682e-164	7.8815e-163	-9.49829e-164	1.5925e-163	-1.40981e-162	4.75453e-163	9.82098e-164	1.21429e-162	1.54213e-163	1.35168e-162	1.38432e-162	1.31221e-162	-1.17123e-163	-3.50997e-163	-9.12423e-163	0
1.15184e-162	9.04651e-165	8.13645e-163	8.73603e-163	2.21574e-163	-3.1693e-163	-3.44372e-163	-8.78633e-163	-4.24996e-163	-1.51495e-163	9.02399e-163	7.38849e-163	-1.33802e-162	-5.81837e-163	-8.73916e-165	-6.54682e-164	7.8815e-163	-9.49829e-164	1.5925e-163	-1.40981e-162	4.75453e-163	9.82098e-164	1.21429e-162	1.54213e-163	1.35168e-162	1.38432e-162	1.31221e-162	-1.17123e-163	-3.50997e-163	-9.12423e-163	0
1.15184e-162	9.04651e-165	8.13645e-163	8.73603e-163	2.21574e-163	-3.1693e-163	-3.44372e-163	-8.78633e-163	-4.24996e-163	-1.51495e-163	9.02399e-163	7.38849e-163	-1.33802e-162	-5.81837e-163	-8.73916e-165	-6.54682e-164	7.8815e-163	-9.49829e-164	1.5925e-163	-1.40981e-162	4.75453e-163	9.82098e-164	1.21429e-162	1.54213e-163	1.35168e-162	1.38432e-162	1.31221e-162	-1.17123e-163	-3.50997e-163	-9.12423e-163	0
1.15184e-162	9.04651e-165	8.13645e-163	8.73603e-163	2.21574e-163	-3.1693e-163	-3.44372e-163	-8.78633e-163	-4.24996e-163	-1.51495e-163	9.02399e-163	7.38849e-163	-1.33802e-162	-5.81837e-163	-8.73916e-165	-6.54682e-164	7.8815e-163	-9.49829e-164	1.5925e-163	-1.40981e-162	4.75453e-163	9.82098e-164	1.21429e-162	1.54213e-163	1.35168e-162	1.38432e-162	1.31221e-162	-1.17123e-163	-3.50997e-163	-9.12423e-163	0
1.15184e-162	9.04651e-165	8.13645e-163	8.73603e-163	2.21574e-163	-3.1693e-163	-3.44372e-163	-8.78633e-163	-4.24996e-163	-1.51495e-163	9.02399e-163	7.38849e-163	-1.33802e-162	-5.81837e-163	-8.73916e-165	-6.54682e-164	7.8815e-163	-9.49829e-164	1.5925e-163	-1.40981e-162	4.75453e-163	9.82098e-164	1.21429e-162	1.54213e-163	1.35168e-162	1.38432e-162	1.31221e-162	-1.17123e-163	-3.50997e-163	-9.12423e-163	0
1.15184e-162	9.04651e-165	8.13645e-163	8.73603e-163	2.21574e-163	-3.1693e-163	-3.44372e-163	-8.78633e-163	-4.24996e-163	-1.51495e-163	9.02399e-163	7.38849e-163	-1.33802e-162	-5.81837e-163	-8.73916e-165	-6.54682e-164	7.8815e-163	-9.49829e-164	1.5925e-163	-1.40981e-162	4.75453e-163	9.82098e-164	1.21429e-162	1.54213e-163	1.35168e-162	1.38432e-162	1.31221e-162	-1.17123e-163	-3.50997e-163	-9.12423e-163	0
1.15184e-162	9.04651e-165	8.13645e-163	8.73603e-163	2.21574e-163	-3.1693e-163	-3.44372e-163	-8.78633e-163	-4.24996e-163	-1.51495e-163	9.02399e-163	7.38849e-163	-1.33802e-162	-5.81837e-163	-8.73916e-165	-6.54682e-164	7.8815e-163	-9.49829e-164	1.5925e-163	-1.40981e-162	4.75453e-163	9.82098e-164	1.21429e-162	1.54213e-163	1.35168e-162	1.38432e-162	1.31221e-162	-1.17123e-163	-3.50997e-163	-9.12423e-163	0
1.15184e-162	9.04651e-165	8.13645e-163	8.73603e-163	2.21574e-163	-3.1693e-163	-3.44372e-163	-8.78633e-163	-4.24996e-163	-1.51495e-163	9.02399e-163	7.38849e-163	-1.33802e-162	-5.81837e-163	-8.73916e-165	-6.54682e-164	7.8815e-163	-9.49829e-164	1.5925e-163	-1.40981e-162	4.75453e-163	9.82098e-164	1.21429e-162	1.54213e-163	1.35168e-162	1.38432e-162	1.31221e-162	-1.17123e-163	-3.50997e-163	-9.12423e-163	0
1.15184e-162	9.04651e-165	8.13645e-163	8.73603e-163	2.21574e-163	-3.1693e-163	-3.44372e-163	-8.78633e-163	-4.24996e-163	-1.51495e-163	9.02399e-163	7.38849e-163	-1.33802e-162	-5.81837e-163	-8.73916e-165	-6.54682e-164	7.8815e-163	-9.49829e-164	1.5925e-163	-1.40981e-162	4.75453e-163	9.82098e-164	1.21429e-162	1.54213e-163	1.35168e-162	1.38432e-162	1.31221e-162	-1.17123e-163	-3.50997e-163	-9.12423e-163	0
1.15184e-162	9.04651e-165	8.13645e-163	8.73603e-163	2.21574e-163	-3.1693e-163	-3.44372e-163	-8.78633e-163	-4.24996e-163	-1.51495e-163	9.02399e-163	7.38849e-163	-1.33802e-162	-5.81837e-163	-8.73916e-165	-6.54682e-164	7.8815e-163	-9.49829e-164	1.5925e-163	-1.40981e-162	4.75453e-163	9.82098e-164	1.21429e-162	1.54213e-163	1.35168e-162	1.38432e-162	1.31221e-162	-1.17123e-163	-3.50997e-163	-9.12423e-163	0
1.15184e-162	9.04651e-165	8.13645e-163	8.73603e-163	2.21574e-163	-3.1693e-163	-3.44372e-163	-8.78633e-163	-4.24996e-163	-1.51495e-163	9.02399e-163	7.38849e-163	-1.33802e-162	-5.81837e-163	-8.73916e-165	-6.54682e-164	7.8815e-163	-9.49829e-164	1.5925e-163	-1.40981e-162	4.75453e-163	9.82098e-164	1.21429e-162	1.54213e-163	1.35168e-162	1.38432e-162	1.31221e-162	-1.17123e-163	-3.50997e-163	-9.12423e-163	0
1.15184e-162	9.04651e-165	8.13645e-163	8.73603e-163	2.21574e-163	-3.1693e-163	-3.44372e-163	-8.78633e-163	-4.24996e-163	-1.51495e-163	9.02399e-163	7.38849e-163	-1.33802e-162	-5.81837e-163	-8.73916e-165	-6.54682e-164	7.8815e-163	-9.49829e-164	1.5925e-163	-1.40981e-162	4.75453e-163	9.82098e-164	1.21429e-162	1.54213e-163	1.35168e-162	1.38432e-162	1.31221e-162	-1.17123e-163	-3.50997e-163	-9.12423e-163	0
1.15184e-162	9.04651e-165	8.13645e-163	8.73603e-163	2.21574e-163	-3.1693e-163	-3.44372e-163	-8.78633e-163	-4.24996e-163	-1.51495e-163	9.02399e-163	7.38849e-163	-1.33802e-162	-5.81837e-163	-8.73916e-165	-6.54682e-164	7.8815e-163	-9.49829e-164	1.5925e-163	-1.40981e-162	4.75453e-163	9.82098e-164	1.21429e-162	1.54213e-163	1.35168e-162	1.38432e-162	1.31221e-162	-1.17123e-163	-3.50997e-163	-9.12423e-163	0
1.15184e-162	9.04651e-165	8.13645e-163	8.73603e-163	2.21574e-163	-3.1693e-163	-3.44372e-163	-8.78633e-163	-4.24996e-163	-1.51495e-163	9.02399e-163	7.38849e-163	-1.33802e-162	-5.81837e-163	-8.73916e-165	-6.54682e-164	7.8815e-163	-9.49829e-164	1.5925e-163	-1.40981e-162	4.75453e-163	9.82098e-164	1.21429e-162	1.54213e-163	1.35168e-162	1.38432e-162	1.31221e-162	-1.17123e-163	-3.50997e-163	-9.12423e-163	0
1.15184e-162	9.04651e-165	8.13645e-163	8.73603e-163	2.21574e-163	-3.1693e-163	-3.44372e-163	-8.78633e-163	-4.24996e-163	-1.51495e-163	9.02399e-163	7.38849e-163	-1.33802e-162	-5.81837e-163	-8.73916e-165	-6.54682e-164	7.8815e-163	-9.49829e-164	1.5925e-163	-1.40981e-162	4.75453e-163	9.82098e-164	1.21429e-162	1.54213e-163	1.35168e-162	1.38432e-162	1.31221e-162	-1.17123e-163	-3.50997e-163	-9.12423e-163	0
1.15184e-162	9.04651e-165	8.13645e-163	8.73603e-163	2.21574e-163	-3.1693e-163	-3.44372e-163	-8.78633e-163	-4.24996e-163	-1.51495e-163	9.02399e-163	7.38849e-163	-1.33802e-162	-5.81837e-163	-8.73916e-165	-6.54682e-164	7.8815e-163	-9.49829e-164	1.5925e-163	-1.40981e-162	4.75453e-163	9.82098e-164	1.21429e-162	1.54213e-163	1.35168e-162	1.38432e-162	1.31221e-162	-1.17123e-163	-3.50997e-163	-9.12423e-163	0
1.15184e-162	9.04651e-165	8.13645e-163	8.73603e-163	2.21574e-163	-3.1693e-163	-3.44372e-163	-8.78633e-163	-4.24996e-163	-1.51495e-163	9.02399e-163	7.38849e-163	-1.33802e-162	-5.81837e-163	-8.73916e-165	-6.54682e-164	7.8815e-163	-9.49829e-164	1.5925e-163	-1.40981e-162	4.75453e-163	9.82098e-164	1.21429e-162	1.54213e-163	1.35168e-162	1.38432e-162	1.31221e-162	-1.17123e-163	-3.50997e-163	-9.12423e-163	0
1.15184e-162	9.04651e-165	8.13645e-163	8.73603e-163	2.21574e-163	-3.1693e-163	-3.44372e-163	-8.78633e-163	-4.24996e-163	-1.51495e-163	9.02399e-163	7.38849e-163	-1.33802e-162	-5.81837e-163	-8.73916e-165	-6.54682e-164	7.8815e-163	-9.49829e-164	1.5925e-163	-1.40981e-162	4.75453e-163	9.82098e-164	1.21429e-162	1.54213e-163	1.35168e-162	1.38432e-162	1.31221e-162	-1.17123e-163	-3.50997e-163	-9.12423e-163	0
1.15184e-162	9.04651e-165	8.13645e-163	8.73603e-163	2.21574e-163	-3.1693e-163	-3.44372e-163	-8.78633e-163	-4.24996e-163	-1.51495e-163	9.02399e-163	7.38849e-163	-1.33802e-162	-5.81837e-163	-8.73916e-165	-6.54682e-164	7.8815e-163	-9.49829e-164	1.5925e-163	-1.40981e-162	4.75453e-163	9.82098e-164	1.21429e-162	1.54213e-163	1.35168e-162	1.38432e-162	1.31221e-162	-1.17123e-163	-3.50997e-163	-9.12423e-163	0
1.15184e-162	9.04651e-165	8.13645e-163	8.73603e-163	2.21574e-163	-3.1693e-163	-3.44372e-163	-8.78633e-163	-4.24996e-163	-1.51495e-163	9.02399e-163	7.38849e-163	-1.33802e-162	-5.81837e-163	-8.73916e-165	-6.54682e-164	7.8815e-163	-9.49829e-164	1.5925e-163	-1.40981e-162	4.75453e-163	9.82098e-164	1.21429e-162	1.54213e-163	1.35168e-162	1.38432e-162	1.31221e-162	-1.17123e-163	-3.50997e-163	-9.12423e-163	0
1.15184e-162	9.04651e-165	8.13645e-163	8.73603e-163	2.21574e-163	-3.1693e-163	-3.44372e-163	-8.78633e-163	-4.24996e-163	-1.51495e-163	9.02399e-163	7.38849e-163	-1.33802e-162	-5.81837e-163	-8.73916e-165	-6.54682e-164	7.8815e-163	-9.49829e-164	1.5925e-163	-1.40981e-162	4.75453e-163	9.82098e-164	1.21429e-162	1.54213e-163	1.35168e-162	1.38432e-162	1.31221e-162	-1.17123e-163	-3.50997e-163	-9.12423e-163	0
1.15184e-162	9.04651e-165	8.13645e-163	8.73603e-163	2.21574e-163	-3.1693e-163	-3.44372e-163	-8.78633e-163	-4.24996e-163	-1.51495e-163	9.02399e-163	7.38849e-163	-1.33802e-162	-5.81837e-163	-8.73916e-165	-6.54682e-164	7.8815e-163	-9.49829e-164	1.5925e-163	-1.40981e-162	4.75453e-163	9.82098e-164	1.21429e-162	1.54213e-163	1.35168e-162	1.38432e-162	1.31221e-162	-1.17123e-163	-3.50997e-163	-9.12423e-163	0
1.15184e-162	9.04651e-165	8.13645e-163	8.73603e-163	2.21574e-163	-3.1693e-163	-3.44372e-163	-8.78633e-163	-4.24996e-163	-1.51495e-163	9.02399e-163	7.38849e-163	-1.33802e-162	-5.81837e-163	-8.73916e-165	-6.54682e-164	7.8815e-163	-9.49829e-164	1.5925e-163	-1.40981e-162	4.75453e-163	9.82098e-164	1.21429e-162	1.54213e-163	1.35168e-162	1.38432e-162	1.31221e-162	-1.17123e-163	-3.50997e-163	-9.12423e-163	0
1.15184e-162	9.04651e-165	8.13645e-163	8.73603e-163	2.21574e-163	-3.1693e-163	-3.44372e-163	-8.78633e-163	-4.24996e-163	-1.51495e-163	9.02399e-163	7.38849e-163	-1.33802e-162	-5.81837e-163	-8.73916e-165	-6.54682e-164	7.8815e-163	-9.49829e-164	1.5925e-163	-1.40981e-162	4.75453e-163	9.82098e-164	1.21429e-162	1.54213e-163	1.35168e-162	1.38432e-162	1.31221e-162	-1.17123e-163	-3.50997e-163	-9.12423e-163	0
1.15184e-162	9.04651e-165	8.13645e-163	8.73603e-163	2.21574e-163	-3.1693e-163	-3.44372e-163	-8.78633e-163	-4.24996e-163	-1.51495e-163	9.02399e-163	7.38849e-163	-1.33802e-162	-5.81837e-163	-8.73916e-165	-6.54682e-164	7.8815e-163	-9.49829e-164	1.5925e-163	-1.40981e-162	4.75453e-163	9.82098e-164	1.21429e-162	1.54213e-163	1.35168e-162	1.38432e-162	1.31221e-162	-1.17123e-163	-3.50997e-163	-9.12423e-163	0
1.15184e-162	9.04651e-165	8.13645e-163	8.73603e-163	2.21574e-163	-3.1693e-163	-3.44372e-163	-8.78633e-163	-4.24996e-163	-1.51495e-163	9.02399e-163	7.38849e-163	-1.33802e-162	-5.81837e-163	-8.73916e-165	-6.54682e-164	7.8815e-163	-9.49829e-164	1.5925e-163	-1.40981e-162	4.75453e-163	9.82098e-164	1.21429e-162	1.54213e-163	1.35168e-162	1.38432e-162	1.31221e-162	-1.17123e-163	-3.50997e-163	-9.12423e-163	0
1.15184e-162	9.04651e-165	8.13645e-163	8.73603e-163	2.21574e-163	-3.1693e-163	-3.44372e-163	-8.78633e-163	-4.24996e-163	-1.51495e-163	9.02399e-163	7.38849e-163	-1.33802e-162	-5.81837e-163	-8.73916e-165	-6.54682e-164	7.8815e-163	-9.49829e-164	1.5925e-163	-1.40981e-162	4.75453e-163	9.82098e-164	1.21429e-162	1.54213e-163	1.35168e-162	1.38432e-162	1.31221e-162	-1.17123e-163	-3.50997e-163	-9.12423e-163	0
1.15184e-162	9.04651e-165	8.13645e-163	8.73603e-163	2.21574e-163	-3.1693e-163	-3.44372e-163	-8.78633e-163	-4.24996e-163	-1.51495e-163	9.02399e-163	7.38849e-163	-1.33802e-162	-5.81837e-163	-8.73916e-165	-6.54682e-164	7.8815e-163	-9.49829e-164	1.5925e-163	-1.40981e-162	4.75453e-163	9.82098e-164	1.21429e-162	1.54213e-163	1.35168e-162	1.38432e-162	1.31221e-162	-1.17123e-163	-3.50997e-163	-9.12423e-163	0
1.15184e-162	9.04651e-165	8.13645e-163	8.73603e-163	2.21574e-163	-3.1693e-163	-3.44372e-163	-8.78633e-163	-4.24996e-163	-1.51495e-163	9.02399e-163	7.38849e-163	-1.33802e-162	-5.81837e-163	-8.73916e-165	-6.54682e-164	7.8815e-163	-9.49829e-164	1.5925e-163	-1.40981e-162	4.75453e-163	9.82098e-164	1.21429e-162	1.54213e-163	1.35168e-162	1.38432e-162	1.31221e-162	-1.17123e-163	-3.50997e-163	-9.12423e-163	0
1.15184e-162	9.04651e-165	8.13645e-163	8.73603e-163	2.21574e-163	-3.1693e-163	-3.44372e-163	-8.78633e-163	-4.24996e-163	-1.51495e-163	9.02399e-163	7.38849e-163	-1.33802e-162	-5.81837e-163	-8.73916e-165	-6.54682e-164	7.8815e-163	-9.49829e-164	1.5925e-163	-1.40981e-162	4.75453e-163	9.82098e-164	1.21429e-162	1.54213e-163	1.35168e-162	1.38432e-162	1.31221e-162	-1.17123e-163	-3.50997e-163	-9.12423e-163	0
1.15184e-162	9.04651e-165	8.13645e-163	8.73603e-163	2.21574e-163	-3.1693e-163	-3.44372e-163	-8.78633e-163	-4.24996e-163	-1.51495e-163	9.02399e-163	7.38849e-163	-1.33802e-162	-5.81837e-163	-8.73916e-165	-6.54682e-164	7.8815e-163	-9.49829e-164	1.5925e-163	-1.40981e-162	4.75453e-163	9.82098e-164	1.21429e-162	1.54213e-163	1.35168e-162	1.38432e-162	1.31221e-162	-1.17123e-163	-3.50997e-163	-9.12423e-163	0
1.15184e-162	9.04651e-165	8.13645e-163	8.73603e-163	2.21574e-163	-3.1693e-163	-3.44372e-163	-8.78633e-163	-4.24996e-163	-1.51495e-163	9.02399e-163	7.38849e-163	-1.33802e-162	-5.81837e-163	-8.73916e-165	-6.54682e-164	7.8815e-163	-9.49829e-164	1.5925e-163	-1.40981e-162	4.75453e-163	9.82098e-164	1.21429e-162	1.54213e-163	1.35168e-162	1.38432e-162	1.31221e-162	-1.17123e-163	-3.50997e-163	-9.12423e-163	0
1.15184e-162	9.04651e-165	8.13645e-163	8.73603e-163	2.21574e-163	-3.1693e-163	-3.44372e-163	-8.78633e-163	-4.24996e-163	-1.51495e-163	9.02399e-163	7.38849e-163	-1.33802e-162	-5.81837e-163	-8.73916e-165	-6.54682e-164	7.8815e-163	-9.49829e-164	1.5925e-163	-1.40981e-162	4.75453e-163	9.82098e-164	1.21429e-162	1.54213e-163	1.35168e-162	1.38432e-162	1.31221e-162	-1.17123e-163	-3.50997e-163	-9.12423e-163	0
1.15184e-162	9.04651e-165	8.13645e-163	8.73603e-163	2.21574e-163	-3.1693e-163	-3.44372e-163	-8.78633e-163	-4.24996e-163	-1.51495e-163	9.02399e-163	7.38849e-163	-1.33802e-162	-5.81837e-163	-8.73916e-165	-6.54682e-164	7.8815e-163	-9.49829e-164	1.5925e-163	-1.40981e-162	4.75453e-163	9.82098e-164	1.21429e-162	1.54213e-163	1.35168e-162	1.38432e-162	1.31221e-162	-1.17123e-163	-3.50997e-163	-9.12423e-163	0
1.15184e-162	9.04651e-165	8.13645e-163	8.73603e-163	2.21574e-163	-3.1693e-163	-3.44372e-163	-8.78633e-163	-4.24996e-163	-1.51495e-163	9.02399e-163	7.38849e-163	-1.33802e-162	-5.81837e-163	-8.73916e-165	-6.54682e-164	7.8815e-163	-9.49829e-164	1.5925e-163	-1.40981e-162	4.75453e-163	9.82098e-164	1.21429e-162	1.54213e-163	1.35168e-162	1.38432e-162	1.31221e-162	-1.17123e-163	-3.50997e-163	-9.12423e-163	0
1.15184e-162	9.04651e-165	8.13645e-163	8.73603e-163	2.21574e-163	-3.1693e-163	-3.44372e-163	-8.78633e-163	-4.24996e-163	-1.51495e-163	9.02399e-163	7.38849e-163	-1.33802e-162	-5.81837e-163	-8.73916e-165	-6.54682e-164	7.8815e-163	-9.49829e-164	1.5925e-163	-1.40981e-162	4.75453e-163	9.82098e-164	1.21429e-162	1.54213e-163	1.35168e-162	1.38432e-162	1.31221e-162	-1.17123e-163	-3.50997e-163	-9.12423e-163	0
1.15184e-162	9.04651e-165	8.13645e-163	8.73603e-163	2.21574e-163	-3.1693e-163	-3.44372e-163	-8.78633e-163	-4.24996e-163	-1.51495e-163	9.02399e-163	7.38849e-163	-1.33802e-162	-5.81837e-163	-8.73916e-165	-6.54682e-164	7.8815e-163	-9.49829e-164	1.5925e-163	-1.40981e-162	4.75453e-163	9.82098e-164	1.21429e-162	1.54213e-163	1.35168e-162	1.38432e-162	1.31221e-162	-1.17123e-163	-3.50997e-163	-9.12423e-163	0
1.15184e-162	9.04651e-165	8.13645e-163	8.73603e-163	2.21574e-163	-3.1693e-163	-3.44372e-163	-8.78633e-163	-4.24996e-163	-1.51495e-163	9.02399e-163	7.38849e-163	-1.33802e-162	-5.81837e-163	-8.73916e-165	-6.54682e-164	7.8815e-163	-9.49829e-164	1.5925e-163	-1.40981e-162	4.75453e-163	9.82098e-164	1.21429e-162	1.54213e-163	1.35168e-162	1.38432e-162	1.31221e-162	-1.17123e-163	-3.50997e-163	-9.12423e-163	0
1.15184e-162	9.04651e-165	8.13645e-163	8.73603e-163	2.21574e-163	-3.1693e-163	-3.44372e-163	-8.78633e-163	-4.24996e-163	-1.51495e-163	9.02399e-163	7.38849e-163	-1.33802e-162	-5.81837e-163	-8.73916e-165	-6.54682e-164	7.8815e-163	-9.49829e-164	1.5925e-163	-1.40981e-162	4.75453e-163	9.82098e-164	1.21429e-162	1.54213e-163	1.35168e-162	1.38432e-162	1.31221e-162	-1.17123e-163	-3.50997e-163	-9.12423e-163	0
1.15184e-162	9.04651e-165	8.13645e-163	8.73603e-163	2.21574e-163	-3.1693e-163	-3.44372e-163	-8.78633e-163	-4.24996e-163	-1.51495e-163	9.02399e-163	7.38849e-163	-1.33802e-162	-5.81837e-163	-8.73916e-165	-6.54682e-164	7.8815e-163	-9.49829e-164	1.5925e-163	-1.40981e-162	4.75453e-163	9.82098e-164	1.21429e-162	1.54213e-163	1.35168e-162	1.38432e-162	1.31221e-162	-1.17123e-163	-3.50997e-163	-9.12423e-163	0
1.15184e-162	9.04651e-165	8.13645e-163	8.73603e-163	2.21574e-163	-3.1693e-163	-3.44372e-163	-8.78633e-163	-4.24996e-163	-1.51495e-163	9.02399e-163	7.38849e-163	-1.33802e-162	-5.81837e-163	-8.73916e-165	-6.54682e-164	7.8815e-163	-9.49829e-164	1.5925e-163	-1.40981e-162	4.75453e-163	9.82098e-164	1.21429e-162	1.54213e-163	1.35168e-162	1.38432e-162	1.31221e-162	-1.17123e-163	-3.50997e-163	-9.12423e-163	0
1.15184e-162	9.04651e-165	8.13645e-163	8.73603e-163	2.21574e-163	-3.1693e-163	-3.44372e-163	-8.78633e-163	-4.24996e-163	-1.51495e-163	9.02399e-163	7.38849e-163	-1.33802e-162	-5.81837e-163	-8.73916e-165	-6.54682e-164	7.8815e-163	-9.49829e-164	1.5925e-163	-1.40981e-162	4.75453e-163	9.82098e-164	1.21429e-162	1.54213e-163	1.35168e-162	1.38432e-162	1.31221e-162	-1.17123e-163	-3.50997e-163	-9.12423e-163	0
1.15184e-162	9.04651e-165	8.13645e-163	8.73603e-163	2.21574e-163	-3.1693e-163	-3.44372e-163	-8.78633e-163	-4.24996e-163	-1.51495e-163	9.02399e-163	7.38849e-163	-1.33802e-162	-5.81837e-163	-8.73916e-165	-6.54682e-164	7.8815e-163	-9.49829e-164	1.5925e-163	-1.40981e-162	4.75453e-163	9.82098e-164	1.21429e-162	1.54213e-163	1.35168e-162	1.38432e-162	1.31221e-162	-1.17123e-163	-3.50997e-163	-9.12423e-163	0
1.15184e-162	9.04651e-165	8.13645e-163	8.73603e-163	2.21574e-163	-3.1693e-163	-3.44372e-163	-8.78633e-163	-4.24996e-163	-1.51495e-163	9.02399e-163	7.38849e-163	-1.33802e-162	-5.81837e-163	-8.73916e-165	-6.54682e-164	7.8815e-163	-9.49829e-164	1.5925e-163	-1.40981e-162	4.75453e-163	9.82098e-164	1.21429e-162	1.54213e-163	1.35168e-162	1.38432e-162	1.31221e-162	-1.17123e-163	-3.50997e-163	-9.12423e-163	0
1.15184e-162	9.04651e-165	8.13645e-163	8.73603e-163	2.21574e-163	-3.1693e-163	-3.44372e-163	-8.78633e-163	-4.24996e-163	-1.51495e-163	9.02399e-163	7.38849e-163	-1.33802e-162	-5.81837e-163	-8.73916e-165	-6.54682e-164	7.8815e-163	-9.49829e-164	1.5925e-163	-1.40981e-162	4.75453e-163	9.82098e-164	1.21429e-162	1.54213e-163	1.35168e-162	1.38432e-162	1.31221e-162	-1.17123e-163	-3.50997e-163	-9.12423e-163	0
1.15184e-162	9.04651e-165	8.13645e-163	8.73603e-163	2.21574e-163	-3.1693e-163	-3.44372e-163	-8.78633e-163	-4.24996e-163	-1.51495e-163	9.02399e-163	7.38849e-163	-1.33802e-162	-5.81837e-163	-8.73916e-165	-6.54682e-164	7.8815e-163	-9.49829e-164	1.5925e-163	-1.40981e-162	4.75453e-163	9.82098e-164	1.21429e-162	1.54213e-163	1.35168e-162	1.38432e-162	1.31221e-162	-1.17123e-163	-3.50997e-163	-9.12423e-163	0
1.15184e-162	9.04651e-165	8.13645e-163	8.73603e-163	2.21574e-163	-3.1693e-163	-3.44372e-163	-8.78633e-163	-4.24996e-163	-1.51495e-163	9.02399e-163	7.38849e-163	-1.33802e-162	-5.81837e-163	-8.73916e-165	-6.54682e-164	7.8815e-163	-9.49829e-164	1.5925e-163	-1.40981e-162	4.75453e-163	9.82098e-164	1.21429e-162	1.54213e-163	1.35168e-162	1.38432e-162	1.31221e-162	-1.17123e-163	-3.50997e-163	-9.12423e-163	0
1.15184e-162	9.04651e-165	8.13645e-163	8.73603e-163	2.21574e-163	-3.1693e-163	-3.44372e-163	-8.78633e-163	-4.24996e-163	-1.51495e-163	9.02399e-163	7.38849e-163	-1.33802e-162	-5.81837e-163	-8.73916e-165	-6.54682e-164	7.8815e-163	-9.49829e-164	1.5925e-163	-1.40981e-162	4.75453e-163	9.82098e-164	1.21429e-162	1.54213e-163	1.35168e-162	1.38432e-162	1.31221e-162	-1.17123e-163	-3.50997e-163	-9.12423e-163	0
1.15184e-162	9.04651e-165	8.13645e-163	8.73603e-163	2.21574e-163	-3.1693e-163	-3.44372e-163	-8.78633e-163	-4.24996e-163	-1.51495e-163	9.02399e-163	7.38849e-163	-1.33802e-162	-5.81837e-163	-8.73916e-165	-6.54682e-164	7.8815e-163	-9.49829e-164	1.5925e-163	-1.40981e-162	4.75453e-163	9.82098e-164	1.21429e-162	1.54213e-163	1.35168e-162	1.38432e-162	1.31221e-162	-1.17123e-163	-3.50997e-163	-9.12423e-163	0
1.15184e-162	9.04651e-165	8.13645e-163	8.73603e-163	2.21574e-163	-3.1693e-163	-3.44372e-163	-8.78633e-163	-4.24996e-163	-1.51495e-163	9.02399e-163	7.38849e-163	-1.33802e-162	-5.81837e-163	-8.73916e-165	-6.54682e-164	7.8815e-163	-9.49829e-164	1.5925e-163	-1.40981e-162	4.75453e-163	9.82098e-164	1.21429e-162	1.54213e-163	1.35168e-162	1.38432e-162	1.31221e-162	-1.17123e-163	-3.50997e-163	-9.12423e-163	0
1.15184e-162	9.04651e-165	8.13645e-163	8.73603e-163	2.21574e-163	-3.1693e-163	-3.44372e-163	-8.78633e-163	-4.24996e-163	-1.51495e-163	9.02399e-163	7.38849e-163	-1.33802e-162	-5.81837e-163	-8.73916e-165	-6.54682e-164	7.8815e-163	-9.49829e-164	1.5925e-163	-1.40981e-162	4.75453e-163	9.82098e-164	1.21429e-162	1.54213e-163	1.35168e-162	1.38432e-162	1.31221e-162	-1.17123e-163	-3.50997e-163	-9.12423e-163	0
1.15184e-162	9.04651e-165	8.13645e-163	8.73603e-163	2.21574e-163	-3.1693e-163	-3.44372e-163	-8.78633e-163	-4.24996e-163	-1.51495e-163	9.02399e-163	7.38849e-163	-1.33802e-162	-5.81837e-163	-8.73916e-165	-6.54682e-164	7.8815e-163	-9.49829e-164	1.5925e-163	-1.40981e-162	4.75453e-163	9.82098e-164	1.21429e-162	1.54213e-163	1.35168e-162	1.38432e-162	1.31221e-162	-1.17123e-163	-3.50997e-163	-9.12423e-163	0
1.15184e-162	9.04651e-165	8.13645e-163	8.73603e-163	2.21574e-163	-3.1693e-163	-3.44372e-163	-8.78633e-163	-4.24996e-163	-1.51495e-163	9.02399e-163	7.38849e-163	-1.33802e-162	-5.81837e-163	-8.73916e-165	-6.54682e-164	7.8815e-163	-9.49829e-164	1.5925e-163	-1.40981e-162	4.75453e-163	9.82098e-164	1.21429e-162	1.54213e-163	1.35168e-162	1.38432e-162	1.31221e-162	-1.17123e-163	-3.50997e-163	-9.12423e-163	0
1.15184e-162	9.04651e-165	8.13645e-163	8.73603e-163	2.21574e-163	-3.1693e-163	-3.44372e-163	-8.78633e-163	-4.24996e-163	-1.51495e-163	9.02399e-163	7.38849e-163	-1.33802e-162	-5.81837e-163	-8.73916e-165	-6.54682e-164	7.8815e-163	-9.49829e-164	1.5925e-163	-1.40981e-162	4.75453e-163	9.82098e-164	1.21429e-162	1.54213e-163	1.35168e-162	1.38432e-162	1.31221e-162	-1.17123e-163	-3.50997e-163	-9.12423e-163	0
1.15184e-162	9.04651e-165	8.13645e-163	8.73603e-163	2.21574e-163	-3.1693e-163	-3.44372e-163	-8.78633e-163	-4.24996e-163	-1.51495e-163	9.02399e-163	7.38849e-163	-1.33802e-162	-5.81837e-163	-8.73916e-165	-6.54682e-164	7.8815e-163	-9.49829e-164	1.5925e-163	-1.40981e-162	4.75453e-163	9.82098e-164	1.21429e-162	1.54213e-163	1.35168e-162	1.38432e-162	1.31221e-162	-1.17123e-163	-3.50997e-163	-9.12423e-163	0
1.15184e-162	9.04651e-165	8.13645e-163	8.73603e-163	2.21574e-163	-3.1693e-163	-3.44372e-163	-8.78633e-163	-4.24996e-163	-1.51495e-163	9.02399e-163	7.38849e-163	-1.33802e-162	-5.81837e-163	-8.73916e-165	-6.54682e-164	7.8815e-163	-9.49829e-164	1.5925e-163	-1.40981e-162	4.75453e-163	9.82098e-164	1.21429e-162	1.54213e-163	1.35168e-162	1.38432e-162	1.31221e-162	-1.17123e-163	-3.50997e-163	-9.12423e-163	0
1.15184e-162	9.04651e-165	8.13645e-163	8.73603e-163	2.21574e-163	-3.1693e-163	-3.44372e-163	-8.78633e-163	-4.24996e-163	-1.51495e-163	9.02399e-163	7.38849e-163	-1.33802e-162	-5.81837e-163	-8.73916e-165	-6.54682e-164	7.8815e-163	-9.49829e-164	1.5925e-163	-1.40981e-162	4.75453e-163	9.82098e-164	1.21429e-162	1.54213e-163	1.35168e-162	1.38432e-162	1.31221e-162	-1.17123e-163	-3.50997e-163	-9.12423e-163	0
1.15184e-162	9.04651e-165	8.13645e-163	8.73603e-163	2.21574e-163	-3.1693e-163	-3.44372e-163	-8.78633e-163	-4.24996e-163	-1.51495e-163	9.02399e-163	7.38849e-163	-1.33802e-162	-5.81837e-163	-8.73916e-165	-6.54682e-164	7.8815e-163	-9.49829e-164	1.5925e-163	-1.40981e-162	4.75453e-163	9.82098e-164	1.21429e-162	1.54213e-163	1.35168e-162	1.38432e-162	1.31221e-162	-1.17123e-163	-3.50997e-163	-9.12423e-163	0
1.15184e-162	9.04651e-165	8.13645e-163	8.73603e-163	2.21574e-163	-3.1693e-163	-3.44372e-163	-8.78633e-163	-4.24996e-163	-1.51495e-163	9.02399e-163	7.38849e-163	-1.33802e-162	-5.81837e-163	-8.73916e-165	-6.54682e-164	7.8815e-163	-9.49829e-164	1.5925e-163	-1.40981e-162	4.75453e-163	9.82098e-164	1.21429e-162	1.54213e-163	1.35168e-162	1.38432e-162	1.31221e-162	-1.17123e-163	-3.50997e-163	-9.12423e-163	0
1.15184e-162	9.04651e-165	8.13645e-163	8.73603e-163	2.21574e-163	-3.1693e-163	-3.44372e-163	-8.78633e-163	-4.24996e-163	-1.51495e-163	9.02399e-163	7.38849e-163	-1.33802e-162	-5.81837e-163	-8.73916e-165	-6.54682e-164	7.8815e-163	-9.49829e-164	1.5925e-163	-1.40981e-162	4.75453e-163	9.82098e-164	1.21429e-162	1.54213e-163	1.35168e-162	1.38432e-162	1.31221e-162	-1.17123e-163	-3.50997e-163	-9.12423e-163	0
1.15184e-162	9.04651e-165	8.13645e-163	8.73603e-163	2.21574e-163	-3.1693e-163	-3.44372e-163	-8.78633e-163	-4.24996e-163	-1.51495e-163	9.02399e-163	7.38849e-163	-1.33802e-162	-5.81837e-163	-8.73916e-165	-6.54682e-164	7.8815e-163	-9.49829e-164	1.5925e-163	-1.40981e-162	4.75453e-163	9.82098e-164	1.21429e-162	1.54213e-163	1.35168e-162	1.38432e-162	1.31221e-162	-1.17123e-163	-3.50997e-163	-9.12423e-163	0
1.15184e-162	9.04651e-165	8.13645e-163	8.73603e-163	2.21574e-163	-3.1693e-163	-3.44372e-163	-8.78633e-163	-4.24996e-163	-1.51495e-163	9.02399e-163	7.38849e-163	-1.33802e-162	-5.81837e-163	-8.73916e-165	-6.54682e-164	7.8815e-163	-9.49829e-164	1.5925e-163	-1.40981e-162	4.75453e-163	9.82098e-164	1.21429e-162	1.54213e-163	1.35168e-162	1.38432e-162	1.31221e-162	-1.17123e-163	-3.50997e-163	-9.12423e-163	0
1.15184e-162	9.04651e-165	8.13645e-163	8.73603e-163	2.21574e-163	-3.1693e-163	-3.44372e-163	-8.78633e-163	-4.24996e-163	-1.51495e-163	9.02399e-163	7.38849e-163	-1.33802e-162	-5.81837e-163	-8.73916e-165	-6.54682e-164	7.8815e-163	-9.49829e-164	1.5925e-163	-1.40981e-162	4.75453e-163	9.82098e-164	1.21429e-162	1.54213e-163	1.35168e-162	1.38432e-162	1.31221e-162	-1.17123e-163	-3.50997e-163	-9.12423e-163	0
1.15184e-162	9.04651e-165	8.13645e-163	8.73603e-163	2.21574e-163	-3.1693e-163	-3.44372e-163	-8.78633e-163	-4.24996e-163	-1.51495e-163	9.02399e-163	7.38849e-163	-1.33802e-162	-5.81837e-163	-8.73916e-165	-6.54682e-164	7.8815e-163	-9.49829e-164	1.5925e-163	-1.40981e-162	4.75453e-163	9.82098e-164	1.21429e-162	1.54213e-163	1.35168e-162	1.38432e-162	1.31221e-162	-1.17123e-163	-3.50997e-163	-9.12423e-163	0
1.15184e-162	9.04651e-165	8.13645e-163	8.73603e-163	2.21574e-163	-3.1693e-163	-3.44372e-163	-8.78633e-163	-4.24996e-163	-1.51495e-163	9.02399e-163	7.38849e-163	-1.33802e-162	-5.81837e-163	-8.73916e-165	-6.54682e-164	7.8815e-163	-9.49829e-164	1.5925e-163	-1.40981e-162	4.75453e-163	9.82098e-164	1.21429e-162	1.54213e-163	1.35168e-162	1.38432e-162	1.31221e-162	-1.17123e-163	-3.50997e-163	-9.12423e-163	0
1.15184e-162	9.04651e-165	8.13645e-163	8.73603e-163	2.21574e-163	-3.1693e-163	-3.44372e-163	-8.78633e-163	-4.24996e-163	-1.51495e-163	9.02399e-163	7.38849e-163	-1.33802e-162	-5.81837e-163	-8.73916e-165	-6.54682e-164	7.8815e-163	-9.49829e-164	1.5925e-163	-1.40981e-162	4.75453e-163	9.82098e-164	1.21429e-162	1.54213e-163	1.35168e-162	1.38432e-162	1.31221e-162	-1.17123e-163	-3.50997e-163	-9.12423e-163	0
1.15184e-162	9.04651e-165	8.13645e-163	8.73603e-163	2.21574e-163	-3.1693e-163	-3.44372e-163	-8.78633e-163	-4.24996e-163	-1.51495e-163	9.02399e-163	7.38849e-163	-1.33802e-162	-5.81837e-163	-8.73916e-165	-6.54682e-164	7.8815e-163	-9.49829e-164	1.5925e-163	-1.40981e-162	4.75453e-163	9.82098e-164	1.21429e-162	1.54213e-163	1.35168e-162	1.38432e-162	1.31221e-162	-1.17123e-163	-3.50997e-163	-9.12423e-163	0
1.15184e-162	9.04651e-165	8.13645e-163	8.73603e-163	2.21574e-163	-3.1693e-163	-3.44372e-163	-8.78633e-163	-4.24996e-163	-1.51495e-163	9.02399e-163	7.38849e-163	-1.33802e-162	-5.81837e-163	-8.73916e-165	-6.54682e-164	7.8815e-163	-9.49829e-164	1.5925e-163	-1.40981e-162	4.75453e-163	9.82098e-164	1.21429e-162	1.54213e-163	1.35168e-162	1.38432e-162	1.31221e-162	-1.17123e-163	-3.50997e-163	-9.12423e-163	0
1.15184e-162	9.04651e-165	8.13645e-163	8.73603e-163	2.21574e-163	-3.1693e-163	-3.44372e-163	-8.78633e-163	-4.24996e-163	-1.51495e-163	9.02399e-163	7.38849e-163	-1.33802e-162	-5.81837e-163	-8.73916e-165	-6.54682e-164	7.8815e-163	-9.49829e-164	1.5925e-163	-1.40981e-162	4.75453e-163	9.82098e-164	1.21429e-162	1.54213e-163	1.35168e-162	1.38432e-162	1.31221e-162	-1.17123e-163	-3.50997e-163	-9.12423e-163	0
1.15184e-162	9.04651e-165	8.13645e-163	8.73603e-163	2.21574e-163	-3.1693e-163	-3.44372e-163	-8.78633e-163	-4.24996e-163	-1.51495e-163	9.02399e-163	7.38849e-163	-1.33802e-162	-5.81837e-163	-8.73916e-165	-6.54682e-164	7.8815e-163	-9.49829e-164	1.5925e-163	-1.40981e-162	4.75453e-163	9.82098e-164	1.21429e-162	1.54213e-163	1.35168e-162	1.38432e-162	1.31221e-162	-1.17123e-163	-3.50997e-163	-9.12423e-163	0
1.15184e-162	9.04651e-165	8.13645e-163	8.73603e-163	2.21574e-163	-3.1693e-163	-3.44372e-163	-8.78633e-163	-4.24996e-163	-1.51495e-163	9.02399e-163	7.38849e-163	-1.33802e-162	-5.81837e-163	-8.73916e-165	-6.54682e-164	7.8815e-163	-9.49829e-164	1.5925e-163	-1.40981e-162	4.75453e-163	9.82098e-164	1.21429e-162	1.54213e-163	1.35168e-162	1.38432e-162	1.31221e-162	-1.17123e-163	-3.50997e-163	-9.12423e-163	0
1.15184e-162	9.04651e-165	8.13645e-163	8.73603e-163	2.21574e-163	-3.1693e-163	-3.44372e-163	-8.78633e-163	-4.24996e-163	-1.51495e-163	9.02399e-163	7.38849e-163	-1.33802e-162	-5.81837e-163	-8.73916e-165	-6.54682e-164	7.8815e-163	-9.49829e-164	1.5925e-163	-1.40981e-162	4.75453e-163	9.82098e-164	1.21429e-162	1.54213e-163	1.35168e-162	1.38432e-162	1.31221e-162	-1.17123e-163	-3.50997e-163	-9.12423e-163	0
1.15184e-162	9.04651e-165	8.13645e-163	8.73603e-163	2.21574e-163	-3.1693e-163	-3.44372e-163	-8.78633e-163	-4.24996e-163	-1.51495e-163	9.02399e-163	7.38849e-163	-1.33802e-162	-5.81837e-163	-8.73916e-165	-6.54682e-164	7.8815e-163	-9.49829e-164	1.5925e-163	-1.40981e-162	4.75453e-163	9.82098e-164	1.21429e-162	1.54213e-163	1.35168e-162	1.38432e-162	1.31221e-162	-1.17123e-163	-3.50997e-163	-9.12423e-163	0
1.15184e-162	9.04651e-165	8.13645e-163	8.73603e-163	2.21574e-163	-3.1693e-163	-3.44372e-163	-8.78633e-163	-4.24996e-163	-1.51495e-163	9.02399e-163	7.38849e-163	-1.33802e-162	-5.81837e-163	-8.73916e-165	-6.54682e-164	7.8815e-163	-9.49829e-164	1.5925e-163	-1.40981e-162	4.75453e-163	9.82098e-164	1.21429e-162	1.54213e-163	1.35168e-162	1.38432e-162	1.31221e-162	-1.17123e-163	-3.50997e-163	-9.12423e-163	0
1.15184e-162	9.04651e-165	8.13645e-163	8.73603e-163	2.21574e-163	-3.1693e-163	-3.44372e-163	-8.78633e-163	-4.24996e-163	-1.51495e-163	9.02399e-163	7.38849e-163	-1.33802e-162	-5.81837e-163	-8.73916e-165	-6.54682e-164	7.8815e-163	-9.49829e-164	1.5925e-163	-1.40981e-162	4.75453e-163	9.82098e-164	1.21429e-162	1.54213e-163	1.35168e-162	1.38432e-162	1.31221e-162	-1.17123e-163	-3.50997e-163	-9.12423e-163	0
1.15184e-162	9.04651e-165	8.13645e-163	8.73603e-163	2.21574e-163	-3.1693e-163	-3.44372e-163	-8.78633e-163	-4.24996e-163	-1.51495e-163	9.02399e-163	7.38849e-163	-1.33802e-162	-5.81837e-163	-8.73916e-165	-6.54682e-164	7.8815e-163	-9.49829e-164	1.5925e-163	-1.40981e-162	4.75453e-163	9.82098e-164	1.21429e-162	1.54213e-163	1.35168e-162	1.38432e-162	1.31221e-162	-1.17123e-163	-3.50997e-163	-9.12423e-163	0
1.15184e-162	9.04651e-165	8.13645e-163	8.73603e-163	2.21574e-163	-3.1693e-163	-3.44372e-163	-8.78633e-163	-4.24996e-163	-1.51495e-163	9.02399e-163	7.38849e-163	-1.33802e-162	-5.81837e-163	-8.73916e-165	-6.54682e-164	7.8815e-163	-9.49829e-164	1.5925e-163	-1.40981e-162	4.75453e-163	9.82098e-164	1.21429e-162	1.54213e-163	1.35168e-162	1.38432e-162	1.31221e-162	-1.17123e-163	-3.50997e-163	-9.12423e-163	0
1.15184e-162	9.04651e-165	8.13645e-163	8.73603e-163	2.21574e-163	-3.1693e-163	-3.44372e-163	-8.78633e-163	-4.24996e-163	-1.51495e-163	9.02399e-163	7.38849e-163	-1.33802e-162	-5.81837e-163	-8.73916e-165	-6.54682e-164	7.8815e-163	-9.49829e-164	1.5925e-163	-1.40981e-162	4.75453e-163	9.82098e-164	1.21429e-162	1.54213e-163	1.35168e-162	1.38432e-162	1.31221e-162	-1.17123e-163	-3.50997e-163	-9.12423e-163	0
1.15184e-162	9.04651e-165	8.13645e-163	8.73603e-163	2.21574e-163	-3.1693e-163	-3.44372e-163	-8.78633e-163	-4.24996e-163	-1.51495e-163	9.02399e-163	7.38849e-163	-1.33802e-162	-5.81837e-163	-8.73916e-165	-6.54682e-164	7.8815e-163	-9.49829e-164	1.5925e-163	-1.40981e-162	4.75453e-163	9.82098e-164	1.21429e-162	1.54213e-163	1.35168e-162	1.38432e-162	1.31221e-162	-1.17123e-163	-3.50997e-163	-9.12423e-163	0
1.15184e-162	9.04651e-165	8.13645e-163	8.73603e-163	2.21574e-163	-3.1693e-163	-3.44372e-163	-8.78633e-163	-4.24996e-163	-1.51495e-163	9.02399e-163	7.38849e-163	-1.33802e-162	-5.81837e-163	-8.73916e-165	-6.54682e-164	7.8815e-163	-9.49829e-164	1.5925e-163	-1.40981e-162	4.75453e-163	9.82098e-164	1.21429e-162	1.54213e-163	1.35168e-162	1.38432e-162	1.31221e-162	-1.17123e-163	-3.50997e-163	-9.12423e-163	0
1.15184e-162	9.04651e-165	8.13645e-163	8.73603e-163	2.21574e-163	-3.1693e-163	-3.44372e-163	-8.78633e-163	-4.24996e-163	-1.51495e-163	9.02399e-163	7.38849e-163	-1.33802e-162	-5.81837e-163	-8.73916e-165	-6.54682e-164	7.8815e-163	-9.49829e-164	1.5925e-163	-1.40981e-162	4.75453e-163	9.82098e-164	1.21429e-162	1.54213e-163	1.35168e-162	1.38432e-162	1.31221e-162	-1.17123e-163	-3.50997e-163	-9.12423e-163	0
1.15184e-162	9.04651e-165	8.13645e-163	8.73603e-163	2.21574e-163	-3.1693e-163	-3.44372e-163	-8.78633e-163	-4.24996e-163	-1.51495e-163	9.02399e-163	7.38849e-163	-1.33802e-162	-5.81837e-163	-8.73916e-165	-6.54682e-164	7.8815e-163	-9.49829e-164	1.5925e-163	-1.40981e-162	4.75453e-163	9.82098e-164	1.21429e-162	1.54213e-163	1.35168e-162	1.38432e-162	1.31221e-162	-1.17123e-163	-3.50997e-163	-9.12423e-163	0
1.15184e-162	9.04651e-165	8.13645e-163	8.73603e-163	2.21574e-163	-3.1693e-163	-3.44372e-163	-8.78633e-163	-4.24996e-163	-1.51495e-163	9.02399e-163	7.38849e-163	-1.33802e-162	-5.81837e-163	-8.73916e-165	-6.54682e-164	7.8815e-163	-9.49829e-164	1.5925e-163	-1.40981e-162	4.75453e-163	9.82098e-164	1.21429e-162	1.54213e-163	1.35168e-162	1.38432e-162	1.31221e-162	-1.17123e-163	-3.50997e-163	-9.12423e-163	0
1.15184e-162	9.04651e-165	8.13645e-163	8.73603e-163	2.21574e-163	-3.1693e-163	-3.44372e-163	-8.78633e-163	-4.24996e-163	-1.51495e-163	9.02399e-163	7.38849e-163	-1.33802e-162	-5.81837e-163	-8.73916e-165	-6.54682e-164	7.8815e-163	-9.49829e-164	1.5925e-163	-1.40981e-162	4.75453e-163	9.82098e-164	1.21429e-162	1.54213e-163	1.35168e-162	1.38432e-162	1.31221e-162	-1.17123e-163	-3.50997e-163	-9.12423e-163	0
1.15184e-162	9.04651e-165	8.13645e-163	8.73603e-163	2.21574e-163	-3.1693e-163	-3.44372e-163	-8.78633e-163	-4.24996e-163	-1.51495e-163	9.02399e-163	7.38849e-163	-1.33802e-162	-5.81837e-163	-8.73916e-165	-6.54682e-164	7.8815e-163	-9.49829e-164	1.5925e-163	-1.40981e-162	4.75453e-163	9.82098e-164	1.21429e-162	1.54213e-163	1.35168e-162	1.38432e-162	1.31221e-162	-1.17123e-163	-3.50997e-163	-9.12423e-163	0
1.15184e-162	9.04651e-165	8.13645e-163	8.73603e-163	2.21574e-163	-3.1693e-163	-3.44372e-163	-8.78633e-163	-4.24996e-163	-1.51495e-163	9.02399e-163	7.38849e-163	-1.33802e-162	-5.81837e-163	-8.73916e-165	-6.54682e-164	7.8815e-163	-9.49829e-164	1.5925e-163	-1.40981e-162	4.75453e-163	9.82098e-164	1.21429e-162	1.54213e-163	1.35168e-162	1.38432e-162	1.31221e-162	-1.17123e-163	-3.50997e-163	-9.12423e-163	0
1.15184e-162	9.04651e-165	8.13645e-163	8.73603e-163	2.21574e-163	-3.1693e-163	-3.44372e-163	-8.78633e-163	-4.24996e-163	-1.51495e-163	9.02399e-163	7.38849e-163	-1.33802e-162	-5.81837e-163	-8.73916e-165	-6.54682e-164	7.8815e-163	-9.49829e-164	1.5925e-163	-1.40981e-162	4.75453e-163	9.82098e-164	1.21429e-162	1.54213e-163	1.35168e-162	1.38432e-162	1.31221e-162	-1.17123e-163	-3.50997e-163	-9.12423e-163	0
1.15184e-162	9.04651e-165	8.13645e-163	8.73603e-163	2.21574e-163	-3.1693e-163	-3.44372e-163	-8.78633e-163	-4.24996e-163	-1.51495e-163	9.02399e-163	7.38849e-163	-1.33802e-162	-5.81837e-163	-8.73916e-165	-6.54682e-164	7.8815e-163	-9.49829e-164	1.5925e-163	-1.40981e-162	4.75453e-163	9.82098e-164	1.21429e-162	1.54213e-163	1.35168e-162	1.38432e-162	1.31221e-162	-1.17123e-163	-3.50997e-163	-9.12423e-163	0
1.15184e-162	9.04651e-165	8.13645e-163	8.73603e-163	2.21574e-163	-3.1693e-163	-3.44372e-163	-8.78633e-163	-4.24996e-163	-1.51495e-163	9.02399e-163	7.38849e-163	-1.33802e-162	-5.81837e-163	-8.73916e-165	-6.54682e-164	7.8815e-163	-9.49829e-164	1.5925e-163	-1.40981e-162	4.75453e-163	9.82098e-164	1.21429e-162	1.54213e-163	1.35168e-162	1.38432e-162	1.31221e-162	-1.17123e-163	-3.50997e-163	-9.12423e-163	0
1.15184e-162	9.04651e-165	8.13645e-163	8.73603e-163	2.21574e-163	-3.1693e-163	-3.44372e-163	-8.78633e-163	-4.24996e-163	-1.51495e-163	9.02399e-163	7.38849e-163	-1.33802e-162	-5.81837e-163	-8.73916e-165	-6.54682e-164	7.8815e-163	-9.49829e-164	1.5925e-163	-1.40981e-162	4.75453e-163	9.82098e-164	1.21429e-162	1.54213e-163	1.35168e-162	1.38432e-162	1.31221e-162	-1.17123e-163	-3.50997e-163	-9.12423e-163	0
1.15184e-162	9.04651e-165	8.13645e-163	8.73603e-163	2.21574e-163	-3.1693e-163	-3.44372e-163	-8.78633e-163	-4.24996e-163	-1.51495e-163	9.02399e-163	7.38849e-163	-1.33802e-162	-5.81837e-163	-8.73916e-165	-6.54682e-164	7.8815e-163	-9.49829e-164	1.5925e-163	-1.40981e-162	4.75453e-163	9.82098e-164	1.21429e-162	1.54213e-163	1.35168e-162	1.38432e-162	1.31221e-162	-1.17123e-163	-3.50997e-163	-9.12423e-163	0
1.15184e-162	9.04651e-165	8.13645e-163	8.73603e-163	2.21574e-163	-3.1693e-163	-3.44372e-163	-8.78633e-163	-4.24996e-163	-1.51495e-163	9.02399e-163	7.38849e-163	-1.33802e-162	-5.81837e-163	-8.73916e-165	-6.54682e-164	7.8815e-163	-9.49829e-164	1.5925e-163	-1.40981e-162	4.75453e-163	9.82098e-164	1.21429e-162	1.54213e-163	1.35168e-162	1.38432e-162	1.31221e-162	-1.17123e-163	-3.50997e-163	-9.12423e-163	0
1.15184e-162	9.04651e-165	8.13645e-163	8.73603e-163	2.21574e-163	-3.1693e-163	-3.44372e-163	-8.78633e-163	-4.24996e-163	-1.51495e-163	9.02399e-163	7.38849e-163	-1.33802e-162	-5.81837e-163	-8.73916e-165	-6.54682e-164	7.8815e-163	-9.49829e-164	1.5925e-163	-1.40981e-162	4.75453e-163	9.82098e-164	1.21429e-162	1.54213e-163	1.35168e-162	1.38432e-162	1.31221e-162	-1.17123e-163	-3.50997e-163	-9.12423e-163	0
1.15184e-162	9.04651e-165	8.13645e-163	8.73603e-163	2.21574e-163	-3.1693e-163	-3.44372e-163	-8.78633e-163	-4.24996e-163	-1.51495e-163	9.02399e-163	7.38849e-163	-1.33802e-162	-5.81837e-163	-8.73916e-165	-6.54682e-164	7.8815e-163	-9.49829e-164	1.5925e-163	-1.40981e-162	4.75453e-163	9.82098e-164	1.21429e-162	1.54213e-163	1.35168e-162	1.38432e-162	1.31221e-162	-1.17123e-163	-3.50997e-163	-9.12423e-163	0
1.15184e-162	9.04651e-165	8.13645e-163	8.73603e-163	2.21574e-163	-3.1693e-163	-3.44372e-163	-8.78633e-163	-4.24996e-163	-1.51495e-163	9.02399e-163	7.38849e-163	-1.33802e-162	-5.81837e-163	-8.73916e-165	-6.54682e-164	7.8815e-163	-9.49829e-164	1.5925e-163	-1.40981e-162	4.75453e-163	9.82098e-164	1.21429e-162	1.54213e-163	1.35168e-162	1.38432e-162	1.31221e-162	-1.17123e-163	-3.50997e-163	-9.12423e-163	0
1.15184e-162	9.04651e-165	8.13645e-163	8.73603e-163	2.21574e-163	-3.1693e-163	-3.44372e-163	-8.78633e-163	-4.24996e-163	-1.51495e-163	9.02399e-163	7.38849e-163	-1.33802e-162	-5.81837e-163	-8.73916e-165	-6.54682e-164	7.8815e-163	-9.49829e-164	1.5925e-163	-1.40981e-162	4.75453e-163	9.82098e-164	1.21429e-162	1.54213e-163	1.35168e-162	1.38432e-162	1.31221e-162	-1.17123e-163	-3.50997e-163	-9.12423e-163	0
1.15184e-162	9.04651e-165	8.13645e-163	8.73603e-163	2.21574e-163	-3.1693e-163	-3.44372e-163	-8.78633e-163	-4.24996e-163	-1.51495e-163	9.02399e-163	7.38849e-163	-1.33802e-162	-5.81837e-163	-8.73916e-165	-6.54682e-164	7.8815e-163	-9.49829e-164	1.5925e-163	-1.40981e-162	4.75453e-163	9.82098e-164	1.21429e-162	1.54213e-163	1.35168e-162	1.38432e-162	1.31221e-162	-1.17123e-163	-3.50997e-163	-9.12423e-163	0
1.15184e-162	9.04651e-165	8.13645e-163	8.73603e-163	2.21574e-163	-3.1693e-163	-3.44372e-163	-8.78633e-163	-4.24996e-163	-1.51495e-163	9.02399e-163	7.38849e-163	-1.33802e-162	-5.81837e-163	-8.73916e-165	-6.54682e-164	7.8815e-163	-9.49829e-164	1.5925e-163	-1.40981e-162	4.75453e-163	9.82098e-164	1.21429e-162	1.54213e-163	1.35168e-162	1.38432e-162	1.31221e-162	-1.17123e-163	-3.50997e-163	-9.12423e-163	0
1.15184e-162	9.04651e-165	8.13645e-163	8.73603e-163	2.21574e-163	-3.1693e-163	-3.44372e-163	-8.78633e-163	-4.24996e-163	-1.51495e-163	9.02399e-163	7.38849e-163	-1.33802e-162	-5.81837e-163	-8.73916e-165	-6.54682e-164	7.8815e-163	-9.49829e-164	1.5925e-163	-1.40981e-162	4.75453e-163	9.82098e-164	1.21429e-162	1.54213e-163	1.35168e-162	1.38432e-162	1.31221e-162	-1.17123e-163	-3.50997e-163	-9.12423e-163	0
1.15184e-162	9.04651e-165	8.13645e-163	8.73603e-163	2.21574e-163	-3.1693e-163	-3.44372e-163	-8.78633e-163	-4.24996e-163	-1.51495e-163	9.02399e-163	7.38849e-163	-1.33802e-162	-5.81837e-163	-8.73916e-165	-6.54682e-164	7.8815e-163	-9.49829e-164	1.5925e-163	-1.40981e-162	4.75453e-163	9.82098e-164	1.21429e-162	1.54213e-163	1.35168e-162	1.38432e-162	1.31221e-162	-1.17123e-163	-3.50997e-163	-9.12423e-163	0
1.15184e-162	9.04651e-165	8.13645e-163	8.73603e-163	2.21574e-163	-3.1693e-163	-3.44372e-163	-8.78633e-163	-4.24996e-163	-1.51495e-163	9.02399e-163	7.38849e-163	-1.33802e-162	-5.81837e-163	-8.73916e-165	-6.54682e-164	7.8815e-163	-9.49829e-164	1.5925e-163	-1.40981e-162	4.75453e-163	9.82098e-164	1.21429e-162	1.54213e-163	1.35168e-162	1.38432e-162	1.31221e-162	-1.17123e-163	-3.50997e-163	-9.12423e-163	0
1.15184e-162	9.04651e-165	8.13645e-163	8.73603e-163	2.21574e-163	-3.1693e-163	-3.44372e-163	-8.78633e-163	-4.24996e-163	-1.51495e-163	9.02399e-163	7.38849e-163	-1.33802e-162	-5.81837e-163	-8.73916e-165	-6.54682e-164	7.8815e-163	-9.49829e-164	1.5925e-163	-1.40981e-162	4.75453e-163	9.82098e-164	1.21429e-162	1.54213e-163	1.35168e-162	1.38432e-162	1.31221e-162	-1.17123e-163	-3.50997e-163	-9.12423e-163	0
1.15184e-162	9.04651e-165	8.13645e-163	8.73603e-163	2.21574e-163	-3.1693e-163	-3.44372e-163	-8.78633e-163	-4.24996e-163	-1.51495e-163	9.02399e-163	7.38849e-163	-1.33802e-162	-5.81837e-163	-8.73916e-165	-6.54682e-164	7.8815e-163	-9.49829e-164	1.5925e-163	-1.40981e-162	4.75453e-163	9.82098e-164	1.21429e-162	1.54213e-163	1.35168e-162	1.38432e-162	1.31221e-162	-1.17123e-163	-3.50997e-163	-9.12423e-163	0
1.15184e-162	9.04651e-165	8.13645e-163	8.73603e-163	2.21574e-163	-3.1693e-163	-3.44372e-163	-8.78633e-163	-4.24996e-163	-1.51495e-163	9.02399e-163	7.38849e-163	-1.33802e-162	-5.81837e-163	-8.73916e-165	-6.54682e-164	7.8815e-163	-9.49829e-164	1.5925e-163	-1.40981e-162	4.75453e-163	9.82098e-164	1.21429e-162	1.54213e-163	1.35168e-162	1.38432e-162	1.31221e-162	-1.17123e-163	-3.50997e-163	-9.12423e-163	0
1.15184e-162	9.04651e-165	8.13645e-163	8.73603e-163	2.21574e-163	-3.1693e-163	-3.44372e-163	-8.78633e-163	-4.24996e-163	-1.51495e-163	9.02399e-163	7.38849e-163	-1.33802e-162	-5.81837e-163	-8.73916e-165	-6.54682e-164	7.8815e-163	-9.49829e-164	1.5925e-163	-1.40981e-162	4.75453e-163	9.82098e-164	1.21429e-162	1.54213e-163	1.35168e-162	1.38432e-162	1.31221e-162	-1.17123e-163	-3.50997e-163	-9.12423e-163	0
1.15184e-162	9.04651e-165	8.13645e-163	8.73603e-163	2.21574e-163	-3.1693e-163	-3.44372e-163	-8.78633e-163	-4.24996e-163	-1.51495e-163	9.02399e-163	7.38849e-163	-1.33802e-162	-5.81837e-163	-8.73916e-165	-6.54682e-164	7.8815e-163	-9.49829e-164	1.5925e-163	-1.40981e-162	4.75453e-163	9.82098e-164	1.21429e-162	1.54213e-163	1.35168e-162	1.38432e-162	1.31221e-162	-1.17123e-163	-3.50997e-163	-9.12423e-163	0
1.15184e-162	9.04651e-165	8.13645e-163	8.73603e-163	2.21574e-163	-3.1693e-163	-3.44372e-163	-8.78633e-163	-4.24996e-163	-1.51495e-163	9.02399e-163	7.38849e-163	-1.33802e-162	-5.81837e-163	-8.73916e-165	-6.54682e-164	7.8815e-163	-9.49829e-164	1.5925e-163	-1.40981e-162	4.75453e-163	9.82098e-164	1.21429e-162	1.54213e-163	1.35168e-162	1.38432e-162	1.31221e-162	-1.17123e-163	-3.50997e-163	-9.12423e-163	0
1.15184e-162	9.04651e-165	8.13645e-163	8.73603e-163	2.21574e-163	-3.1693e-163	-3.44372e-163	-8.78633e-163	-4.24996e-163	-1.51495e-163	9.02399e-163	7.38849e-163	-1.33802e-162	-5.81837e-163	-8.73916e-165	-6.54682e-164	7.8815e-163	-9.49829e-164	1.5925e-163	-1.40981e-162	4.75453e-163	9.82098e-164	1.21429e-162	1.54213e-163	1.35168e-162	1.38432e-162	1.31221e-162	-1.17123e-163	-3.50997e-163	-9.12423e-163	0
1.15184e-162	9.04651e-165	8.13645e-163	8.73603e-163	2.21574e-163	-3.1693e-163	-3.44372e-163	-8.78633e-163	-4.24996e-163	-1.51495e-163	9.02399e-163	7.38849e-163	-1.33802e-162	-5.81837e-163	-8.73916e-165	-6.54682e-164	7.8815e-163	-9.49829e-164	1.5925e-163	-1.40981e-162	4.75453e-163	9.82098e-164	1.21429e-162	1.54213e-163	1.35168e-162	1.38432e-162	1.31221e-162	-1.17123e-163	-3.50997e-163	-9.12423e-163	0
1.15184e-162	9.04651e-165	8.13645e-163	8.73603e-163	2.21574e-163	-3.1693e-163	-3.44372e-163	-8.78633e-163	-4.24996e-163	-1.51495e-163	9.02399e-163	7.38849e-163	-1.33802e-162	-5.81837e-163	-8.73916e-165	-6.54682e-164	7.8815e-163	-9.49829e-164	1.5925e-163	-1.40981e-162	4.75453e-163	9.82098e-164	1.21429e-162	1.54213e-163	1.35168e-162	1.38432e-162	1.31221e-162	-1.17123e-163	-3.50997e-163	-9.12423e-163	0
1.15184e-162	9.04651e-165	8.13645e-163	8.73603e-163	2.21574e-163	-3.1693e-163	-3.44372e-163	-8.78633e-163	-4.24996e-163	-1.51495e-163	9.02399e-163	7.38849e-163	-1.33802e-162	-5.81837e-163	-8.73916e-165	-6.54682e-164	7.8815e-163	-9.49829e-164	1.5925e-163	-1.40981e-162	4.75453e-163	9.82098e-164	1.21429e-162	1.54213e-163	1.35168e-162	1.38432e-162	1.31221e-162	-1.17123e-163	-3.50997e-163	-9.12423e-163	0
1.15184e-162	9.04651e-165	8.13645e-163	8.73603e-163	2.21574e-163	-3.1693e-163	-3.44372e-163	-8.78633e-163	-4.24996e-163	-1.51495e-163	9.02399e-163	7.38849e-163	-1.33802e-162	-5.81837e-163	-8.73916e-165	-6.54682e-164	7.8815e-163	-9.49829e-164	1.5925e-163	-1.40981e-162	4.75453e-163	9.82098e-164	1.21429e-162	1.54213e-163	1.35168e-162	1.38432e-162	1.31221e-162	-1.17123e-163	-3.50997e-163	-9.12423e-163	0
1.15184e-162	9.04651e-165	8.13645e-163	8.73603e-163	2.21574e-163	-3.1693e-163	-3.44372e-163	-8.78633e-163	-4.24996e-163	-1.51495e-163	9.02399e-163	7.38849e-163	-1.33802e-162	-5.81837e-163	-8.73916e-165	-6.54682e-164	7.8815e-163	-9.49829e-164	1.5925e-163	-1.40981e-162	4.75453e-163	9.82098e-164	1.21429e-162	1.54213e-163	1.35168e-162	1.38432e-162	1.31221e-162	-1.17123e-163	-3.50997e-163	-9.12423e-163	0
1.15184e-162	9.04651e-165	8.13645e-163	8.73603e-163	2.21574e-163	-3.1693e-163	-3.44372e-163	-8.78633e-163	-4.24996e-163	-1.51495e-163	9.02399e-163	7.38849e-163	-1.33802e-162	-5.81837e-163	-8.73916e-165	-6.54682e-164	7.8815e-163	-9.49829e-164	1.5925e-163	-1.40981e-162	4.75453e-163	9.82098e-164	1.21429e-162	1.54213e-163	1.35168e-162	1.38432e-162	1.31221e-162	-1.17123e-163	-3.50997e-163	-9.12423e-163	0
1.15184e-162	9.04651e-165	8.13645e-163	8.73603e-163	2.21574e-163	-3.1693e-163	-3.44372e-163	-8.78633e-163	-4.24996e-163	-1.51495e-163	9.02399e-163	7.38849e-163	-1.33802e-162	-5.81837e-163	-8.73916e-165	-6.54682e-164	7.8815e-163	-9.49829e-164	1.5925e-163	-1.40981e-162	4.75453e-163	9.82098e-164	1.21429e-162	1.54213e-163	1.35168e-162	1.38432e-162	1.31221e-162	-1.17123e-163	-3.50997e-163	-9.12423e-163	0
1.15184e-162	9.04651e-165	8.13645e-163	8.73603e-163	2.21574e-163	-3.1693e-163	-3.44372e-163	-8.78633e-163	-4.24996e-163	-1.51495e-163	9.02399e-163	7.38849e-163	-1.33802e-162	-5.81837e-163	-8.73916e-165	-6.54682e-164	7.8815e-163	-9.49829e-164	1.5925e-163	-1.40981e-162	4.75453e-163	9.82098e-164	1.21429e-162	1.54213e-163	1.35168e-162	1.38432e-162	1.31221e-162	-1.17123e-163	-3.50997e-163	-9.12423e-163	0
1.15184e-162	9.04651e-165	8.13645e-163	8.73603e-163	2.21574e-163	-3.1693e-163	-3.44372e-163	-8.78633e-163	-4.24996e-163	-1.51495e-163	9.02399e-163	7.38849e-163	-1.33802e-162	-5.81837e-163	-8.73916e-165	-6.54682e-164	7.8815e-163	-9.49829e-164	1.5925e-163	-1.40981e-162	4.75453e-163	9.82098e-164	1.21429e-162	1.54213e-163	1.35168e-162	1.38432e-162	1.31221e-162	-1.17123e-163	-3.50997e-163	-9.12423e-163	0
1.15184e-162	9.04651e-165	8.13645e-163	8.73603e-163	2.21574e-163	-3.1693e-163	-3.44372e-163	-8.78633e-163	-4.24996e-163	-1.51495e-163	9.02399e-163	7.38849e-163	-1.33802e-162	-5.81837e-163	-8.73916e-165	-6.54682e-164	7.8815e-163	-9.49829e-164	1.5925e-163	-1.40981e-162	4.75453e-163	9.82098e-164	1.21429e-162	1.54213e-163	1.35168e-162	1.38432e-162	1.31221e-162	-1.17123e-163	-3.50997e-163	-9.12423e-163	0
1.15184e-162	9.04651e-165	8.13645e-163	8.73603e-163	2.21574e-163	-3.1693e-163	-3.44372e-163	-8.78633e-163	-4.24996e-163	-1.51495e-163	9.02399e-163	7.38849e-163	-1.33802e-162	-5.81837e-163	-8.73916e-165	-6.54682e-164	7.8815e-163	-9.49829e-164	1.5925e-163	-1.40981e-162	4.75453e-163	9.82098e-164	1.21429e-162	1.54213e-163	1.35168e-162	1.38432e-162	1.31221e-162	-1.17123e-163	-3.50997e-163	-9.12423e-163	0
1.15184e-162	9.04651e-165	8.13645e-163	8.73603e-163	2.21574e-163	-3.1693e-163	-3.44372e-163	-8.78633e-163	-4.24996e-163	-1.51495e-163	9.02399e-163	7.38849e-163	-1.33802e-162	-5.81837e-163	-8.73916e-165	-6.54682e-164	7.8815e-163	-9.49829e-164	1.5925e-163	-1.40981e-162	4.75453e-163	9.82098e-164	1.21429e-162	1.54213e-163	1.35168e-162	1.38432e-162	1.31221e-162	-1.17123e-163	-3.50997e-163	-9.12423e-163	0
1.15184e-162	9.04651e-165	8.13645e-163	8.73603e-163	2.21574e-163	-3.1693e-163	-3.44372e-163	-8.78633e-163	-4.24996e-163	-1.51495e-163	9.02399e-163	7.38849e-163	-1.33802e-162	-5.81837e-163	-8.73916e-165	-6.54682e-164	7.8815e-163	-9.49829e-164	1.5925e-163	-1.40981e-162	4.75453e-163	9.82098e-164	1.21429e-162	1.54213e-163	1.35168e-162	1.38432e-162	1.31221e-162	-1.17123e-163	-3.50997e-163	-9.12423e-163	0
1.15184e-162	9.04651e-165	8.13645e-163	8.73603e-163	2.21574e-163	-3.1693e-163	-3.44372e-163	-8.78633e-163	-4.24996e-163	-1.51495e-163	9.02399e-163	7.38849e-163	-1.33802e-162	-5.81837e-163	-8.73916e-165	-6.54682e-164	7.8815e-163	-9.49829e-164	1.5925e-163	-1.40981e-162	4.75453e-163	9.82098e-164	1.21429e-162	1.54213e-163	1.35168e-162	1.38432e-162	1.31221e-162	-1.17123e-163	-3.50997e-163	-9.12423e-163	0
1.15184e-162	9.04651e-165	8.13645e-163	8.73603e-163	2.21574e-163	-3.1693e-163	-3.44372e-163	-8.78633e-163	-4.24996e-163	-1.51495e-163	9.02399e-163	7.38849e-163	-1.33802e-162	-5.81837e-163	-8.73916e-165	-6.54682e-164	7.8815e-163	-9.49829e-164	1.5925e-163	-1.40981e-162	4.75453e-163	9.82098e-164	1.21429e-162	1.54213e-163	1.35168e-162	1.38432e-162	1.31221e-162	-1.17123e-163	-3.50997e-163	-9.12423e-163	0
1.15184e-162	9.04651e-165	8.13645e-163	8.73603e-163	2.21574e-163	-3.1693e-163	-3.44372e-163	-8.78633e-163	-4.24996e-163	-1.51495e-163	9.02399e-163	7.38849e-163	-1.33802e-162	-5.81837e-163	-8.73916e-165	-6.54682e-164	7.8815e-163	-9.49829e-164	1.5925e-163	-1.40981e-162	4.75453e-163	9.82098e-164	1.21429e-162	1.54213e-163	1.35168e-162	1.38432e-162	1.31221e-162	-1.17123e-163	-3.50997e-163	-9.12423e-163	0
1.15184e-162	9.04651e-165	8.13645e-163	8.73603e-163	2.21574e-163	-3.1693e-163	-3.44372e-163	-8.78633e-163	-4.24996e-163	-1.51495e-163	9.02399e-163	7.38849e-163	-1.33802e-162	-5.81837e-163	-8.73916e-165	-6.54682e-164	7.8815e-163	-9.49829e-164	1.5925e-163	-1.40981e-162	4.75453e-163	9.82098e-164	1.21429e-162	1.54213e-163	1.35168e-162	1.38432e-162	1.31221e-162	-1.17123e-163	-3.50997e-163	-9.12423e-163	0
1.15184e-162	9.04651e-165	8.13645e-163	8.73603e-163	2.21574e-163	-3.1693e-163	-3.44372e-163	-8.78633e-163	-4.24996e-163	-1.51495e-163	9.02399e-163	7.38849e-163	-1.33802e-162	-5.81837e-163	-8.73916e-165	-6.54682e-164	7.8815e-163	-9.49829e-164	1.5925e-163	-1.40981e-162	4.75453e-163	9.82098e-164	1.21429e-162	1.54213e-163	1.35168e-162	1.38432e-162	1.31221e-162	-1.17123e-163	-3.50997e-163	-9.12423e-163	0
1.15184e-162	9.04651e-165	8.13645e-163	8.73603e-163	2.21574e-163	-3.1693e-163	-3.44372e-163	-8.78633e-163	-4.24996e-163	-1.51495e-163	9.02399e-163	7.38849e-163	-1.33802e-162	-5.81837e-163	-8.73916e-165	-6.54682e-164	7.8815e-163	-9.49829e-164	1.5925e-163	-1.40981e-162	4.75453e-163	9.82098e-164	1.21429e-162	1.54213e-163	1.35168e-162	1.38432e-162	1.31221e-162	-1.17123e-163	-3.50997e-163	-9.12423e-163	0
1.15184e-162	9.04651e-165	8.13645e-163	8.73603e-163	2.21574e-163	-3.1693e-163	-3.44372e-163	-8.78633e-163	-4.24996e-163	-1.51495e-163	9.02399e-163	7.38849e-163	-1.33802e-162	-5.81837e-163	-8.73916e-165	-6.54682e-164	7.8815e-163	-9.49829e-164	1.5925e-163	-1.40981e-162	4.75453e-163	9.82098e-164	1.21429e-162	1.54213e-163	1.35168e-162	1.38432e-162	1.31221e-162	-1.17123e-163	-3.50997e-163	-9.12423e-163	0
1.15184e-162	9.04651e-165	8.13645e-163	8.73603e-163	2.21574e-163	-3.1693e-163	-3.44372e-163	-8.78633e-163	-4.24996e-163	-1.51495e-163	9.02399e-163	7.38849e-163	-1.33802e-162	-5.81837e-163	-8.73916e-165	-6.54682e-164	7.8815e-163	-9.49829e-164	1.5925e-163	-1.40981e-162	4.75453e-163	9.82098e-164	1.21429e-162	1.54213e-163	1.35168e-162	1.38432e-162	1.31221e-162	-1.17123e-163	-3.50997e-163	-9.12423e-163	0
1.15184e-162	9.04651e-165	8.13645e-163	8.73603e-163	2.21574e-163	-3.1693e-163	-3.44372e-163	-8.78633e-163	-4.24996e-163	-1.51495e-163	9.02399e-163	7.38849e-163	-1.33802e-162	-5.81837e-163	-8.73916e-165	-6.54682e-164	7.8815e-163	-9.49829e-164	1.5925e-163	-1.40981e-162	4.75453e-163	9.82098e-164	1.21429e-162	1.54213e-163	1.35168e-162	1.38432e-162	1.31221e-162	-1.17123e-163	-3.50997e-163	-9.12423e-163	0
1.15184e-162	9.04651e-165	8.13645e-163	8.73603e-163	2.21574e-163	-3.1693e-163	-3.44372e-163	-8.78633e-163	-4.24996e-163	-1.51495e-163	9.02399e-163	7.38849e-163	-1.33802e-162	-5.81837e-163	-8.73916e-165	-6.54682e-164	7.8815e-163	-9.49829e-164	1.5925e-163	-1.40981e-162	4.75453e-163	9.82098e-164	1.21429e-162	1.54213e-163	1.35168e-162	1.38432e-162	1.31221e-162	-1.17123e-163	-3.50997e-163	-9.12423e-163	0
1.15184e-162	9.04651e-165	8.13645e-163	8.73603e-163	2.21574e-163	-3.1693e-163	-3.44372e-163	-8.78633e-163	-4.24996e-163	-1.51495e-163	9.02399e-163	7.38849e-163	-1.33802e-162	-5.81837e-163	-8.73916e-165	-6.54682e-164	7.8815e-163	-9.49829e-164	1.5925e-163	-1.40981e-162	4.75453e-163	9.82098e-164	1.21429e-162	1.54213e-163	1.35168e-162	1.38432e-162	1.31221e-162	-1.17123e-163	-3.50997e-163	-9.12423e-163	0
1.15184e-162	9.04651e-165	8.13645e-163	8.73603e-163	2.21574e-163	-3.1693e-163	-3.44372e-163	-8.78633e-163	-4.24996e-163	-1.51495e-163	9.02399e-163	7.38849e-163	-1.33802e-162	-5.81837e-163	-8.73916e-165	-6.54682e-164	7.8815e-163	-9.49829e-164	1.5925e-163	-1.40981e-162	4.75453e-163	9.82098e-164	1.21429e-162	1.54213e-163	1.35168e-162	1.38432e-162	1.31221e-162	-1.17123e-163	-3.50997e-163	-9.12423e-163	0
1.15184e-162	9.04651e-165	8.13645e-163	8.73603e-163	2.21574e-163	-3.1693e-163	-3.44372e-163	-8.78633e-163	-4.24996e-163	-1.51495e-163	9.02399e-163	7.38849e-163	-1.33802e-162	-5.81837e-163	-8.73916e-165	-6.54682e-164	7.8815e-163	-9.49829e-164	1.5925e-163	-1.40981e-162	4.75453e-163	9.82098e-164	1.21429e-162	1.54213e-163	1.35168e-162	1.38432e-162	1.31221e-162	-1.17123e-163	-3.50997e-163	-9.12423e-163	0
1.15184e-162	9.04651e-165	8.13645e-163	8.73603e-163	2.21574e-163	-3.1693e-163	-3.44372e-163	-8.78633e-163	-4.24996e-163	-1.51495e-163	9.02399e-163	7.38849e-163	-1.33802e-162	-5.81837e-163	-8.73916e-165	-6.54682e-164	7.8815e-163	-9.49829e-164	1.5925e-163	-1.40981e-162	4.75453e-163	9.82098e-164	1.21429e-162	1.54213e-163	1.35168e-162	1.38432e-162	1.31221e-162	-1.17123e-163	-3.50997e-163	-9.12423e-163	0
1.15184e-162	9.04651e-165	8.13645e-163	8.73603e-163	2.21574e-163	-3.1693e-163	-3.44372e-163	-8.78633e-163	-4.24996e-163	-1.51495e-163	9.02399e-163	7.38849e-163	-1.33802e-162	-5.81837e-163	-8.73916e-165	-6.54682e-164	7.8815e-163	-9.49829e-164	1.5925e-163	-1.40981e-162	4.75453e-163	9.82098e-164	1.21429e-162	1.54213e-163	1.35168e-162	1.38432e-162	1.31221e-162	-1.17123e-163	-3.50997e-163	-9.12423e-163	0
1.15184e-162	9.04651e-165	8.13645e-163	8.73603e-163	2.21574e-163	-3.1693e-163	-3.44372e-163	-8.78633e-163	-4.24996e-163	-1.51495e-163	9.02399e-163	7.38849e-163	-1.33802e-162	-5.81837e-163	-8.73916e-165	-6.54682e-164	7.8815e-163	-9.49829e-164	1.5925e-163	-1.40981e-162	4.75453e-163	9.82098e-164	1.21429e-162	1.54213e-163	1.35168e-162	1.38432e-162	1.31221e-162	-1.17123e-163	-3.50997e-163	-9.12423e-163	0
1.15184e-162	9.04651e-165	8.13645e-163	8.73603e-163	2.21574e-163	-3.1693e-163	-3.44372e-163	-8.78633e-163	-4.24996e-163	-1.51495e-163	9.02399e-163	7.38849e-163	-1.33802e-162	-5.81837e-163	-8.73916e-165	-6.54682e-164	7.8815e-163	-9.49829e-164	1.5925e-163	-1.40981e-162	4.75453e-163	9.82098e-164	1.21429e-162	1.54213e-163	1.35168e-162	1.38432e-162	1.31221e-162	-1.17123e-163	-3.50997e-163	-9.12423e-163	0
1.15184e-162	9.04651e-165	8.13645e-163	8.73603e-163	2.21574e-163	-3.1693e-163	-3.44372e-163	-8.78633e-163	-4.24996e-163	-1.51495e-163	9.02399e-163	7.38849e-163	-1.33802e-162	-5.81837e-163	-8.73916e-165	-6.54682e-164	7.8815e-163	-9.49829e-164	1.5925e-163	-1.40981e-162	4.75453e-163	9.82098e-164	1.21429e-162	1.54213e-163	1.35168e-162	1.38432e-162	1.31221e-162	-1.17123e-163	-3.50997e-163	-9.12423e-163	0
1.15184e-162	9.04651e-165	8.13645e-163	8.73603e-163	2.21574e-163	-3.1693e-163	-3.44372e-163	-8.78633e-163	-4.24996e-163	-1.51495e-163	9.02399e-163	7.38849e-163	-1.33802e-162	-5.81837e-163	-8.73916e-165	-6.54682e-164	7.8815e-163	-9.49829e-164	1.5925e-163	-1.40981e-162	4.75453e-163	9.82098e-164	1.21429e-162	1.54213e-163	1.35168e-162	1.38432e-162	1.31221e-162	-1.17123e-163	-3.50997e-163	-9.12423e-163	0
1.15184e-162	9.04651e-165	8.13645e-163	8.73603e-163	2.21574e-163	-3.1693e-163	-3.44372e-163	-8.78633e-163	-4.24996e-163	-1.51495e-163	9.02399e-163	7.38849e-163	-1.33802e-162	-5.81837e-163	-8.73916e-165	-6.54682e-164	7.8815e-163	-9.49829e-164	1.5925e-163	-1.40981e-162	4.75453e-163	9.82098e-164	1.21429e-162	1.54213e-163	1.35168e-162	1.38432e-162	1.31221e-162	-1.17123e-163	-3.50997e-163	-9.12423e-163	0
1.15184e-162	9.04651e-165	8.13645e-163	8.73603e-163	2.21574e-163	-3.1693e-163	-3.44372e-163	-8.78633e-163	-4.24996e-163	-1.51495e-163	9.02399e-163	7.38849e-163	-1.33802e-162	-5.81837e-163	-8.73916e-165	-6.54682e-164	7.8815e-163	-9.49829e-164	1.5925e-163	-1.40981e-162	4.75453e-163	9.82098e-164	1.21429e-162	1.54213e-163	1.35168e-162	1.38432e-162	1.31221e-162	-1.17123e-163	-3.50997e-163	-9.12423e-163	0
1.15184e-162	9.04651e-165	8.13645e-163	8.73603e-163	2.21574e-163	-3.1693e-163	-3.44372e-163	-8.78633e-163	-4.24996e-163	-1.51495e-163	9.02399e-163	7.38849e-163	-1.33802e-162	-5.81837e-163	-8.73916e-165	-6.54682e-164	7.8815e-163	-9.49829e-164	1.5925e-163	-1.40981e-162	4.75453e-163	9.82098e-164	1.21429e-162	1.54213e-163	1.35168e-162	1.38432e-162	1.31221e-162	-1.17123e-163	-3.50997e-163	-9.12423e-163	0
1.15184e-162	9.04651e-165	8.13645e-163	8.73603e-163	2.21574e-163	-3.1693e-163	-3.44372e-163	-8.78633e-163	-4.24996e-163	-1.51495e-163	9.02399e-163	7.38849e-163	-1.33802e-162	-5.81837e-163	-8.73916e-165	-6.54682e-164	7.8815e-163	-9.49829e-164	1.5925e-163	-1.40981e-162	4.75453e-163	9.82098e-164	1.21429e-162	1.54213e-163	1.35168e-162	1.38432e-162	1.31221e-162	-1.17123e-163	-3.50997e-163	-9.12423e-163	0
1.15184e-162	9.04651e-165	8.13645e-163	8.73603e-163	2.21574e-163	-3.1693e-163	-3.44372e-163	-8.78633e-163	-4.24996e-163	-1.51495e-163	9.02399e-163	7.38849e-163	-1.33802e-162	-5.81837e-163	-8.73916e-165	-6.54682e-164	7.8815e-163	-9.49829e-164	1.5925e-163	-1.40981e-162	4.75453e-163	9.82098e-164	1.21429e-162	1.54213e-163	1.35168e-162	1.38432e-162	1.31221e-162	-1.17123e-163	-3.50997e-163	-9.12423e-163	0
1.15184e-162	9.04651e-165	8.13645e-163	8.73603e-163	2.21574e-163	-3.1693e-163	-3.44372e-163	-8.78633e-163	-4.24996e-163	-1.51495e-163	9.02399e-163	7.38849e-163	-1.33802e-162	-5.81837e-163	-8.73916e-165	-6.54682e-164	7.8815e-163	-9.49829e-164	1.5925e-163	-1.40981e-162	4.75453e-163	9.82098e-164	1.21429e-162	1.54213e-163	1.35168e-162	1.38432e-162	1.31221e-162	-1.17123e-163	-3.50997e-163	-9.12423e-163	0
1.15184e-162	9.04651e-165	8.13645e-163	8.73603e-163	2.21574e-163	-3.1693e-163	-3.44372e-163	-8.78633e-163	-4.24996e-163	-1.51495e-163	9.02399e-163	7.38849e-163	-1.33802e-162	-5.81837e-163	-8.73916e-165	-6.54682e-164	7.8815e-163	-9.49829e-164	1.5925e-163	-1.40981e-162	4.75453e-163	9.82098e-164	1.21429e-162	1.54213e-163	1.35168e-162	1.38432e-162	1.31221e-162	-1.17123e-163	-3.50997e-163	-9.12423e-163	0
1.15184e-162	9.04651e-165	8.13645e-163	8.73603e-163	2.21574e-163	-3.1693e-163	-3.44372e-163	-8.78633e-163	-4.24996e-163	-1.51495e-163	9.02399e-163	7.38849e-163	-1.33802e-162	-5.81837e-163	-8.73916e-165	-6.54682e-164	7.8815e-163	-9.49829e-164	1.5925e-163	-1.40981e-162	4.75453e-163	9.82098e-164	1.21429e-162	1.54213e-163	1.35168e-162	1.38432e-162	1.31221e-162	-1.17123e-163	-3.50997e-163	-9.12423e-163	0
1.15184e-162	9.04651e-165	8.13645e-163	8.73603e-163	2.21574e-163	-3.1693e-163	-3.44372e-163	-8.78633e-163	-4.24996e-163	-1.51495e-163	9.02399e-163	7.38849e-163	-1.33802e-162	-5.81837e-163	-8.73916e-165	-6.54682e-164	7.8815e-163	-9.49829e-164	1.5925e-163	-1.40981e-162	4.75453e-163	9.82098e-164	1.21429e-162	1.54213e-163	1.35168e-162	1.38432e-162	1.31221e-162	-1.17123e-163	-3.50997e-163	-9.12423e-163	0
1.15184e-162	9.04651e-165	8.13645e-163	8.73603e-163	2.21574e-163	-3.1693e-163	-3.44372e-163	-8.78633e-163	-4.24996e-163	-1.51495e-163	9.02399e-163	7.38849e-163	-1.33802e-162	-5.81837e-163	-8.73916e-165	-6.54682e-164	7.8815e-163	-9.49829e-164	1.5925e-163	-1.40981e-162	4.75453e-163	9.82098e-164	1.21429e-162	1.54213e-163	1.35168e-162	1.38432e-162	1.31221e-162	-1.17123e-163	-3.50997e-163	-9.12423e-163	0
1.15184e-162	9.04651e-165	8.13645e-163	8.73603e-163	2.21574e-163	-3.1693e-163	-3.44372e-163	-8.78633e-163	-4.24996e-163	-1.51495e-163	9.02399e-163	7.38849e-163	-1.33802e-162	-5.81837e-163	-8.73916e-165	-6.54682e-164	7.8815e-163	-9.49829e-164	1.5925e-163	-1.40981e-162	4.75453e-163	9.82098e-164	1.21429e-162	1.54213e-163	1.35168e-162	1.38432e-162	1.31221e-162	-1.17123e-163	-3.50997e-163	-9.12423e-163	0
1.15184e-162	9.04651e-165	8.13645e-163	8.73603e-163	2.21574e-163	-3.1693e-163	-3.44372e-163	-8.78633e-163	-4.24996e-163	-1.51495e-163	9.02399e-163	7.38849e-163	-1.33802e-162	-5.81837e-163	-8.73916e-165	-6.54682e-164	7.8815e-163	-9.49829e-164	1.5925e-163	-1.40981e-162	4.75453e-163	9.82098e-164	1.21429e-162	1.54213e-163	1.35168e-162	1.38432e-162	1.31221e-162	-1.17123e-163	-3.50997e-163	-9.12423e-163	0
1.15184e-162	9.04651e-165	8.13645e-163	8.73603e-163	2.21574e-163	-3.1693e-163	-3.44372e-163	-8.78633e-163	-4.24996e-163	-1.51495e-163	9.02399e-163	7.38849e-163	-1.33802e-162	-5.81837e-163	-8.73916e-165	-6.54682e-164	7.8815e-163	-9.49829e-164	1.5925e-163	-1.40981e-162	4.75453e-163	9.82098e-164	1.21429e-162	1.54213e-163	1.35168e-162	1.38432e-162	1.31221e-162	-1.17123e-163	-3.50997e-163	-9.12423e-163	0
1.15184e-162	9.04651e-165	8.13645e-163	8.73603e-163	2.21574e-163	-3.1693e-163	-3.44372e-163	-8.78633e-163	-4.24996e-163	-1.51495e-163	9.02399e-163	7.38849e-163	-1.33802e-162	-5.81837e-163	-8.73916e-165	-6.54682e-164	7.8815e-163	-9.49829e-164	1.5925e-163	-1.40981e-162	4.75453e-163	9.82098e-164	1.21429e-162	1.54213e-163	1.35168e-162	1.38432e-162	1.31221e-162	-1.17123e-163	-3.50997e-163	-9.12423e-163	0
1.15184e-162	9.04651e-165	8.13645e-163	8.73603e-163	2.21574e-163	-3.1693e-163	-3.44372e-163	-8.78633e-163	-4.24996e-163	-1.51495e-163	9.02399e-163	7.38849e-163	-1.33802e-162	-5.81837e-163	-8.73916e-165	-6.54682e-164	7.8815e-163	-9.49829e-164	1.5925e-163	-1.40981e-162	4.75453e-163	9.82098e-164	1.21429e-162	1.54213e-163	1.35168e-162	1.38432e-162	1.31221e-162	-1.17123e-163	-3.50997e-163	-9.12423e-163	0
1.15184e-162	9.04651e-165	8.13645e-163	8.73603e-163	2.21574e-163	-3.1693e-163	-3.44372e-163	-8.78633e-163	-4.24996e-163	-1.51495e-163	9.02399e-163	7.38849e-163	-1.33802e-162	-5.81837e-163	-8.73916e-165	-6.54682e-164	7.8815e-163	-9.49829e-164	1.5925e-163	-1.40981e-162	4.75453e-163	9.82098e-164	1.21429e-162	1.54213e-163	1.35168e-162	1.38432e-162	1.31221e-162	-1.17123e-163	-3.50997e-163	-9.12423e-163	0
1.15184e-162	9.04651e-165	8.13645e-163	8.73603e-163	2.21574e-163	-3.1693e-163	-3.44372e-163	-8.78633e-163	-4.24996e-163	-1.51495e-163	9.02399e-163	7.38849e-163	-1.33802e-162	-5.81837e-163	-8.73916e-165	-6.54682e-164	7.8815e-163	-9.49829e-164	1.5925e-163	-1.40981e-162	4.75453e-163	9.82098e-164	1.21429e-162	1.54213e-163	1.35168e-162	1.38432e-162	1.31221e-162	-1.17123e-163	-3.50997e-163	-9.12423e-163	0
1.15184e-162	9.04651e-165	8.13645e-163	8.73603e-163	2.21574e-163	-3.1693e-163	-3.44372e-163	-8.78633e-163	-4.24996e-163	-1.51495e-163	9.02399e-163	7.38849e-163	-1.33802e-162	-5.81837e-163	-8.73916e-165	-6.54682e-164	7.8815e-163	-9.49829e-164	1.5925e-163	-1.40981e-162	4.75453e-163	9.82098e-164	1.21429e-162	1.54213e-163	1.35168e-162	1.38432e-162	1.31221e-162	-1.17123e-163	-3.50997e-163	-9.12423e-163	0
1.15184e-162	9.04651e-165	8.13645e-163	8.73603e-163	2.21574e-163	-3.1693e-163	-3.44372e-163	-8.78633e-163	-4.24996e-163	-1.51495e-163	9.02399e-163	7.38849e-163	-1.33802e-162	-5.81837e-163	-8.73916e-165	-6.54682e-164	7.8815e-163	-9.49829e-164	1.5925e-163	-1.40981e-162	4.75453e-163	9.82098e-164	1.21429e-162	1.54213e-163	1.35168e-162	1.38432e-162	1.31221e-162	-1.17123e-163	-3.50997e-163	-9.12423e-163	0
1.15184e-162	9.04651e-165	8.13645e-163	8.73603e-163	2.21574e-163	-3.1693e-163	-3.44372e-163	-8.78633e-163	-4.24996e-163	-1.51495e-163	9.02399e-163	7.38849e-163	-1.33802e-162	-5.81837e-163	-8.73916e-165	-6.54682e-164	7.8815e-163	-9.49829e-164	1.5925e-163	-1.40981e-162	4.75453e-163	9.82098e-164	1.21429e-162	1.54213e-163	1.35168e-162	1.38432e-162	1.31221e-162	-1.17123e-163	-3.50997e-163	-9.12423e-163	0
1.15184e-162	9.04651e-165	8.13645e-163	8.73603e-163	2.21574e-163	-3.1693e-163	-3.44372e-163	-8.78633e-163	-4.24996e-163	-1.51495e-163	9.02399e-163	7.38849e-163	-1.33802e-162	-5.81837e-163	-8.73916e-165	-6.54682e-164	7.8815e-163	-9.49829e-164	1.5925e-163	-1.40981e-162	4.75453e-163	9.82098e-164	1.21429e-162	1.54213e-163	1.35168e-162	1.38432e-162	1.31221e-162	-1.17123e-163	-3.50997e-163	-9.12423e-163	0
1.15184e-162	9.04651e-165	8.13645e-163	8.73603e-163	2.21574e-163	-3.1693e-163	-3.44372e-163	-8.78633e-163	-4.24996e-163	-1.51495e-163	9.02399e-163	7.38849e-163	-1.33802e-162	-5.81837e-163	-8.73916e-165	-6.54682e-164	7.8815e-163	-9.49829e-164	1.5925e-163	-1.40981e-162	4.75453e-163	9.82098e-164	1.21429e-162	1.54213e-163	1.35168e-162	1.38432e-162	1.31221e-162	-1.17123e-163	-3.50997e-163	-9.12423e-163	0
1.15184e-162	9.04651e-165	8.13645e-163	8.73603e-163	2.21574e-163	-3.1693e-163	-3.44372e-163	-8.78633e-163	-4.24996e-163	-1.51495e-163	9.02399e-163	7.38849e-163	-1.33802e-162	-5.81837e-163	-8.73916e-165	-6.54682e-164	7.8815e-163	-9.49829e-164	1.5925e-163	-1.40981e-162	4.75453e-163	9.82098e-164	1.21429e-162	1.54213e-163	1.35168e-162	1.38432e-162	1.31221e-162	-1.17123e-163	-3.50997e-163	-9.12423e-163	0
1.15184e-162	9.04651e-165	8.13645e-163	8.73603e-163	2.21574e-163	-3.1693e-163	-3.44372e-163	-8.78633e-163	-4.24996e-163	-1.51495e-163	9.02399e-163	7.38849e-163	-1.33802e-162	-5.81837e-163	-8.73916e-165	-6.54682e-164	7.8815e-163	-9.49829e-164	1.5925e-163	-1.40981e-162	4.75453e-163	9.82098e-164	1.21429e-162	1.54213e-163	1.35168e-162	1.38432e-162	1.31221e-162	-1.17123e-163	-3.50997e-163	-9.12423e-163	0
1.15184e-162	9.04651e-165	8.13645e-163	8.73603e-163	2.21574e-163	-3.1693e-163	-3.44372e-163	-8.78633e-163	-4.24996e-163	-1.51495e-163	9.02399e-163	7.38849e-163	-1.33802e-162	-5.81837e-163	-8.73916e-165	-6.54682e-164	7.8815e-163	-9.49829e-164	1.5925e-163	-1.40981e-162	4.75453e-163	9.82098e-164	1.21429e-162	1.54213e-163	1.35168e-162	1.38432e-162	1.31221e-162	-1.17123e-163	-3.50997e-163	-9.12423e-163	0
1.15184e-162	9.04651e-165	8.13645e-163	8.73603e-163	2.21574e-163	-3.1693e-163	-3.44372e-163	-8.78633e-163	-4.24996e-163	-1.51495e-163	9.02399e-163	7.38849e-163	-1.33802e-162	-5.81837e-163	-8.73916e-165	-6.54682e-164	7.8815e-163	-9.49829e-164	1.5925e-163	-1.40981e-162	4.75453e-163	9.82098e-164	1.21429e-162	1.54213e-163	1.35168e-162	1.38432e-162	1.31221e-162	-1.17123e-163	-3.50997e-163	-9.12423e-163	0
1.15184e-162	9.04651e-165	8.13645e-163	8.73603e-163	2.21574e-163	-3.1693e-163	-3.44372e-163	-8.78633e-163	-4.24996e-163	-1.51495e-163	9.02399e-163	7.38849e-163	-1.33802e-162	-5.81837e-163	-8.73916e-165	-6.54682e-164	7.8815e-163	-9.49829e-164	1.5925e-163	-1.40981e-162	4.75453e-163	9.82098e-164	1.21429e-162	1.54213e-163	1.35168e-162	1.38432e-162	1.31221e-162	-1.17123e-163	-3.50997e-163	-9.12423e-163	0
1.15184e-162	9.04651e-165	8.13645e-163	8.73603e-163	2.21574e-163	-3.1693e-163	-3.44372e-163	-8.78633e-163	-4.24996e-163	-1.51495e-163	9.02399e-163	7.38849e-163	-1.33802e-162	-5.81837e-163	-8.73916e-165	-6.54682e-164	7.8815e-163	-9.49829e-164	1.5925e-163	-1.40981e-162	4.75453e-163	9.82098e-164	1.21429e-162	1.54213e-163	1.35168e-162	1.38432e-162	1.31221e-162	-1.17123e-163	-3.50997e-163	-9.12423e-163	0
1.15184e-162	9.04651e-165	8.13645e-163	8.73603e-163	2.21574e-163	-3.1693e-163	-3.44372e-163	-8.78633e-163	-4.24996e-163	-1.51495e-163	9.02399e-163	7.38849e-163	-1.33802e-162	-5.81837e-163	-8.73916e-165	-6.54682e-164	7.8815e-163	-9.49829e-164	1.5925e-163	-1.40981e-162	4.75453e-163	9.82098e-164	1.21429e-162	1.54213e-163	1.35168e-162	1.38432e-162	1.31221e-162	-1.17123e-163	-3.50997e-163	-9.12423e-163	0
1.15184e-162	9.04651e-165	8.13645e-163	8.73603e-163	2.21574e-163	-3.1693e-163	-3.44372e-163	-8.78633e-163	-4.24996e-163	-1.51495e-163	9.02399e-163	7.38849e-163	-1.33802e-162	-5.81837e-163	-8.73916e-165	-6.54682e-164	7.8815e-163	-9.49829e-164	1.5925e-163	-1.40981e-162	4.75453e-163	9.82098e-164	1.21429e-162	1.54213e-163	1.35168e-162	1.38432e-162	1.31221e-162	-1.17123e-163	-3.50997e-163	-9.12423e-163	0
1.15184e-162	9.04651e-165	8.13645e-163	8.73603e-163	2.21574e-163	-3.1693e-163	-3.44372e-163	-8.78633e-163	-4.24996e-163	-1.51495e-163	9.02399e-163	7.38849e-163	-1.33802e-162	-5.81837e-163	-8.73916e-165	-6.54682e-164	7.8815e-163	-9.49829e-164	1.5925e-163	-1.40981e-162	4.75453e-163	9.82098e-164	1.21429e-162	1.54213e-163	1.35168e-162	1.38432e-162	1.31221e-162	-1.17123e-163	-3.50997e-163	-9.12423e-163	0
1.15184e-162	9.04651e-165	8.13645e-163	8.73603e-163	2.21574e-163	-3.1693e-163	-3.44372e-163	-8.78633e-163	-4.24996e-163	-1.51495e-163	9.02399e-163	7.38849e-163	-1.33802e-162	-5.81837e-163	-8.73916e-165	-6.54682e-164	7.8815e-163	-9.49829e-164	1.5925e-163	-1.40981e-162	4.75453e-163	9.82098e-164	1.21429e-162	1.54213e-163	1.35168e-162	1.38432e-162	1.31221e-162	-1.17123e-163	-3.50997e-163	-9.12423e-163	0
1.15184e-162	9.04651e-165	8.13645e-163	8.73603e-163	2.21574e-163	-3.1693e-163	-3.44372e-163	-8.78633e-163	-4.24996e-163	-1.51495e-163	9.02399e-163	7.38849e-163	-1.33802e-162	-5.81837e-163	-8.73916e-165	-6.54682e-164	7.8815e-163	-9.49829e-164	1.5925e-163	-1.40981e-162	4.75453e-163	9.82098e-164	1.21429e-162	1.54213e-163	1.35168e-162	1.38432e-162	1.31221e-162	-1.17123e-163	-3.50997e-163	-9.12423e-163	0
1.15184e-162	9.04651e-165	8.13645e-163	8.73603e-163	2.21574e-163	-3.1693e-163	-3.44372e-163	-8.78633e-163	-4.24996e-163	-1.51495e-163	9.02399e-163	7.38849e-163	-1.33802e-162	-5.81837e-163	-8.73916e-165	-6.54682e-164	7.8815e-163	-9.49829e-164	1.5925e-163	-1.40981e-162	4.75453e-163	9.82098e-164	1.21429e-162	1.54213e-163	1.35168e-162	1.38432e-162	1.31221e-162	-1.17123e-163	-3.50997e-163	-9.12423e-163	0
1.15184e-162	9.04651e-165	8.13645e-163	8.73603e-163	2.21574e-163	-3.1693e-163	-3.44372e-163	-8.78633e-163	-4.24996e-163	-1.51495e-163	9.02399e-163	7.38849e-163	-1.33802e-162	-5.81837e-163	-8.73916e-165	-6.54682e-164	7.8815e-163	-9.49829e-164	1.5925e-163	-1.40981e-162	4.75453e-163	9.82098e-164	1.21429e-162	1.54213e-163	1.35168e-162	1.38432e-162	1.31221e-162	-1.17123e-163	-3.50997e-163	-9.12423e-163	0
1.15184e-162	9.04651e-165	8.13645e-163	8.73603e-163	2.21574e-163	-3.1693e-163	-3.44372e-163	-8.78633e-163	-4.24996e-163	-1.51495e-163	9.02399e-163	7.38849e-163	-1.33802e-162	-5.81837e-163	-8.73916e-165	-6.54682e-164	7.8815e-163	-9.49829e-164	1.5925e-163	-1.40981e-162	4.75453e-163	9.82098e-164	1.21429e-162	1.54213e-163	1.35168e-162	1.38432e-162	1.31221e-162	-1.17123e-163	-3.50997e-163	-9.12423e-163	0
1.15184e-162	9.04651e-165	8.13645e-163	8.73603e-163	2.21574e-163	-3.1693e-163	-3.44372e-163	-8.78633e-163	-4.24996e-163	-1.51495e-163	9.02399e-163	7.38849e-163	-1.33802e-162	-5.81837e-163	-8.73916e-165	-6.54682e-164	7.8815e-163	-9.49829e-164	1.5925e-163	-1.40981e-162	4.75453e-163	9.82098e-164	1.21429e-162	1.54213e-163	1.35168e-162	1.38432e-162	1.31221e-162	-1.17123e-163	-3.50997e-163	-9.12423e-163	0
1.15184e-162	9.04651e-165	8.13645e-163	8.73603e-163	2.21574e-163	-3.1693e-163	-3.44372e-163	-8.78633e-163	-4.24996e-163	-1.51495e-163	9.02399e-163	7.38849e-163	-1.33802e-162	-5.81837e-163	-8.73916e-165	-6.54682e-164	7.8815e-163	-9.49829e-164	1.5925e-163	-1.40981e-162	4.75453e-163	9.82098e-164	1.21429e-162	1.54213e-163	1.35168e-162	1.38432e-162	1.31221e-162	-1.17123e-163	-3.50997e-163	-9.12423e-163	0
1.15184e-162	9.04651e-165	8.13645e-163	8.73603e-163	2.21574e-163	-3.1693e-163	-3.44372e-163	-8.78633e-163	-4.24996e-163	-1.51495e-163	9.02399e-163	7.38849e-163	-1.33802e-162	-5.81837e-163	-8.73916e-165	-6.54682e-164	7.8815e-163	-9.49829e-164	1.5925e-163	-1.40981e-162	4.75453e-163	9.82098e-164	1.21429e-162	1.54213e-163	1.35168e-162	1.38432e-162	1.31221e-162	-1.17123e-163	-3.50997e-163	-9.12423e-163	0
1.15184e-162	9.04651e-165	8.13645e-163	8.73603e-163	2.21574e-163	-3.1693e-163	-3.44372e-163	-8.78633e-163	-4.24996e-163	-1.51495e-163	9.02399e-163	7.38849e-163	-1.33802e-162	-5.81837e-163	-8.73916e-165	-6.54682e-164	7.8815e-163	-9.49829e-164	1.5925e-163	-1.40981e-162	4.75453e-163	9.82098e-164	1.21429e-162	1.54213e-163	1.35168e-162	1.38432e-162	1.31221e-162	-1.17123e-163	-3.50997e-163	-9.12423e-163	0
1.15184e-162	9.04651e-165	8.13645e-163	8.73603e-163	2.21574e-163	-3.1693e-163	-3.44372e-163	-8.78633e-163	-4.24996e-163	-1.51495e-163	9.02399e-163	7.38849e-163	-1.33802e-162	-5.81837e-163	-8.73916e-165	-6.54682e-164	7.8815e-163	-9.49829e-164	1.5925e-163	-1.40981e-162	4.75453e-163	9.82098e-164	1.21429e-162	1.54213e-163	1.35168e-162	1.38432e-162	1.31221e-162	-1.17123e-163	-3.50997e-163	-9.12423e-163	0
1.15184e-162	9.04651e-165	8.13645e-163	8.73603e-163	2.21574e-163	-3.1693e-163	-3.44372e-163	-8.78633e-163	-4.24996e-163	-1.51495e-163	9.02399e-163	7.38849e-163	-1.33802e-162	-5.81837e-163	-8.73916e-165	-6.54682e-164	7.8815e-163	-9.49829e-164	1.5925e-163	-1.40981e-162	4.75453e-163	9.82098e-164	1.21429e-162	1.54213e-163	1.35168e-162	1.38432e-162	1.31221e-162	-1.17123e-163	-3.50997e-163	-9.12423e-163	0
1.15184e-162	9.04651e-165	8.13645e-163	8.73603e-163	2.21574e-163	-3.1693e-163	-3.44372e-163	-8.78633e-163	-4.24996e-163	-1.51495e-163	9.02399e-163	7.38849e-163	-1.33802e-162	-5.81837e-163	-8.73916e-165	-6.54682e-164	7.8815e-163	-9.49829e-164	1.5925e-163	-1.40981e-162	4.75453e-163	9.82098e-164	1.21429e-162	1.54213e-163	1.35168e-162	1.38432e-162	1.31221e-162	-1.17123e-163	-3.50997e-163	-9.12423e-163	0
1.15184e-162	9.04651e-165	8.13645e-163	8.73603e-163	2.21574e-163	-3.1693e-163	-3.44372e-163	-8.78633e-163	-4.24996e-163	-1.51495e-163	9.02399e-163	7.38849e-163	-1.33802e-162	-5.81837e-163	-8.73916e-165	-6.54682e-164	7.8815e-163	-9.49829e-164	1.5925e-163	-1.40981e-162	4.75453e-163	9.82098e-164	1.21429e-162	1.54213e-163	1.35168e-162	1.38432e-162	1.31221e-162	-1.17123e-163	-3.50997e-163	-9.12423e-163	0
1.15184e-162	9.04651e-165	8.13645e-163	8.73603e-163	2.21574e-163	-3.1693e-163	-3.44372e-163	-8.78633e-163	-4.24996e-163	-1.51495e-163	9.02399e-163	7.38849e-163	-1.33802e-162	-5.81837e-163	-8.73916e-165	-6.54682e-164	7.8815e-163	-9.49829e-164	1.5925e-163	-1.40981e-162	4.75453e-163	9.82098e-164	1.21429e-162	1.54213e-163	1.35168e-162	1.38432e-162	1.31221e-162	-1.17123e-163	-3.50997e-163	-9.12423e-163	0
1.15184e-162	9.04651e-165	8.13645e-163	8.73603e-163	2.21574e-163	-3.1693e-163	-3.44372e-163	-8.78633e-163	-4.24996e-163	-1.51495e-163	9.02399e-163	7.38849e-163	-1.33802e-162	-5.81837e-163	-8.73916e-165	-6.54682e-164	7.8815e-163	-9.49829e-164	1.5925e-163	-1.40981e-162	4.75453e-163	9.82098e-164	1.21429e-162	1.54213e-163	1.35168e-162	1.38432e-162	1.31221e-162	-1.17123e-163	-3.50997e-163	-9.12423e-163	0
1.15184e-162	9.04651e-165	8.13645e-163	8.73603e-163	2.21574e-163	-3.1693e-163	-3.44372e-163	-8.78633e-163	-4.24996e-163	-1.51495e-163	9.02399e-163	7.38849e-163	-1.33802e-162	-5.81837e-163	-8.73916e-165	-6.54682e-164	7.8815e-163	-9.49829e-164	1.5925e-163	-1.40981e-162	4.75453e-163	9.82098e-164	1.21429e-162	1.54213e-163	1.35168e-162	1.38432e-162	1.31221e-162	-1.17123e-163	-3.50997e-163	-9.12423e-163	0
1.15184e-162	9.04651e-165	8.13645e-163	8.73603e-163	2.21574e-163	-3.1693e-163	-3.44372e-163	-8.78633e-163	-4.24996e-163	-1.51495e-163	9.02399e-163	7.38849e-163	-1.33802e-162	-5.81837e-163	-8.73916e-165	-6.54682e-164	7.8815e-163	-9.49829e-164	1.5925e-163	-1.40981e-162	4.75453e-163	9.82098e-164	1.21429e-162	1.54213e-163	1.35168e-162	1.38432e-162	1.31221e-162	-1.17123e-163	-3.50997e-163	-9.12423e-163	0
1.15184e-162	9.04651e-165	8.13645e-163	8.73603e-163	2.21574e-163	-3.1693e-163	-3.44372e-163	-8.78633e-163	-4.24996e-163	-1.51495e-163	9.02399e-163	7.38849e-163	-1.33802e-162	-5.81837e-163	-8.73916e-165	-6.54682e-164	7.8815e-163	-9.49829e-164	1.5925e-163	-1.40981e-162	4.75453e-163	9.82098e-164	1.21429e-162	1.54213e-163	1.35168e-162	1.38432e-162	1.31221e-162	-1.17123e-163	-3.50997e-163	-9.12423e-163	0
1.15184e-162	9.04651e-165	8.13645e-163	8.73603e-163	2.21574e-163	-3.1693e-163	-3.44372e-163	-8.78633e-163	-4.24996e-163	-1.51495e-163	9.02399e-163	7.38849e-163	-1.33802e-162	-5.81837e-163	-8.73916e-165	-6.54682e-164	7.8815e-163	-9.49829e-164	1.5925e-163	-1.40981e-162	4.75453e-163	9.82098e-164	1.21429e-162	1.54213e-163	1.35168e-162	1.38432e-162	1.31221e-162	-1.17123e-163	-3.50997e-163	-9.12423e-163	0
1.15184e-162	9.04651e-165	8.13645e-163	8.73603e-163	2.21574e-163	-3.1693e-163	-3.44372e-163	-8.78633e-163	-4.24996e-163	-1.51495e-163	9.02399e-163	7.38849e-163	-1.33802e-162	-5.81837e-163	-8.73916e-165	-6.54682e-164	7.8815e-163	-9.49829e-164	1.5925e-163	-1.40981e-162	4.75453e-163	9.82098e-164	1.21429e-162	1.54213e-163	1.35168e-162	1.38432e-162	1.31221e-162	-1.17123e-163	-3.50997e-163	-9.12423e-163	0
1.15184e-162	9.04651e-165	8.13645e-163	8.73603e-163	2.21574e-163	-3.1693e-163	-3.44372e-163	-8.78633e-163	-4.24996e-163	-1.51495e-163	9.02399e-163	7.38849e-163	-1.33802e-162	-5.81837e-163	-8.73916e-165	-6.54682e-164	7.8815e-163	-9.49829e-164	1.5925e-163	-1.40981e-162	4.75453e-163	9.82098e-164	1.21429e-162	1.54213e-163	1.35168e-162	1.38432e-162	1.31221e-162	-1.17123e-163	-3.50997e-163	-9.12423e-163	0
1.15184e-162	9.04651e-165	8.13645e-163	8.73603e-163	2.21574e-163	-3.1693e-163	-3.44372e-163	-8.78633e-163	-4.24996e-163	-1.51495e-163	9.02399e-163	7.38849e-163	-1.33802e-162	-5.81837e-163	-8.73916e-165	-6.54682e-164	7.8815e-163	-9.49829e-164	1.5925e-163	-1.40981e-162	4.75453e-163	9.82098e-164	1.21429e-162	1.54213e-163	1.35168e-162	1.38432e-162	1.31221e-162	-1.17123e-163	-3.50997e-163	-9.12423e-163	0
1.15184e-162	9.04651e-165	8.13645e-163	8.73603e-163	2.21574e-163	-3.1693e-163	-3.44372e-163	-8.78633e-163	-4.24996e-163	-1.51495e-163	9.02399e-163	7.38849e-163	-1.33802e-162	-5.81837e-163	-8.73916e-165	-6.54682e-164	7.8815e-163	-9.49829e-164	1.5925e-163	-1.40981e-162	4.75453e-163	9.82098e-164	1.21429e-162	1.54213e-163	1.35168e-162	1.38432e-162	1.31221e-162	-1.17123e-163	-3.50997e-163	-9.12423e-163	0
1.15184e-162	9.04651e-165	8.13645e-163	8.73603e-163	2.21574e-163	-3.1693e-163	-3.44372e-163	-8.78633e-163	-4.24996e-163	-1.51495e-163	9.02399e-163	7.38849e-163	-1.33802e-162	-5.81837e-163	-8.73916e-165	-6.54682e-164	7.8815e-163	-9.49829e-164	1.5925e-163	-1.40981e-162	4.75453e-163	9.82098e-164	1.21429e-162	1.54213e-163	1.35168e-162	1.38432e-162	1.31221e-162	-1.17123e-163	-3.50997e-163	-9.12423e-163	0
1.15184e-162	9.04651e-165	8.13645e-163	8.73603e-163	2.21574e-163	-3.1693e-163	-3.44372e-163	-8.78633e-163	-4.24996e-163	-1.51495e-163	9.02399e-163	7.38849e-163	-1.33802e-162	-5.81837e-163	-8.73916e-165	-6.54682e-164	7.8815e-163	-9.49829e-164	1.5925e-163	-1.40981e-162	4.75453e-163	9.82098e-164	1.21429e-162	1.54213e-163	1.35168e-162	1.38432e-162	1.31221e-162	-1.17123e-163	-3.50997e-163	-9.12423e-163	0
1.15184e-162	9.04651e-165	8.13645e-163	8.73603e-163	2.21574e-163	-3.1693e-163	-3.44372e-163	-8.78633e-163	-4.24996e-163	-1.51495e-163	9.02399e-163	7.38849e-163	-1.33802e-162	-5.81837e-163	-8.73916e-165	-6.54682e-164	7.8815e-163	-9.49829e-164	1.5925e-163	-1.40981e-162	4.75453e-163	9.82098e-164	1.21429e-162	1.54213e-163	1.35168e-162	1.38432e-162	1.31221e-162	-1.17123e-163	-3.50997e-163	-9.12423e-163	0
1.15184e-162	9.04651e-165	8.13645e-163	8.73603e-163	2.21574e-163	-3.1693e-163	-3.44372e-163	-8.78633e-163	-4.24996e-163	-1.51495e-163	9.02399e-163	7.38849e-163	-1.33802e-162	-5.81837e-163	-8.73916e-165	-6.54682e-164	7.8815e-163	-9.49829e-164	1.5925e-163	-1.40981e-162	4.75453e-163	9.82098e-164	1.21429e-162	1.54213e-163	1.35168e-162	1.38432e-162	1.31221e-162	-1.17123e-163	-3.50997e-163	-9.12423e-163	0
1.15184e-162	9.04651e-165	8.13645e-163	8.73603e-163	2.21574e-163	-3.1693e-163	-3.44372e-163	-8.78633e-163	-4.24996e-163	-1.51495e-163	9.02399e-163	7.38849e-163	-1.33802e-162	-5.81837e-163	-8.73916e-165	-6.54682e-164	7.8815e-163	-9.49829e-164	1.5925e-163	-1.40981e-162	4.75453e-163	9.82098e-164	1.21429e-162	1.54213e-163	1.35168e-162	1.38432e-162	1.31221e-162	-1.17123e-163	-3.50997e-163	-9.12423e-163	0
1.15184e-162	9.04651e-165	8.13645e-163	8.73603e-163	2.21574e-163	-3.1693e-163	-3.44372e-163	-8.78633e-163	-4.24996e-163	-1.51495e-163	9.02399e-163	7.38849e-163	-1.33802e-162	-5.81837e-163	-8.73916e-165	-6.54682e-164	7.8815e-163	-9.49829e-164	1.5925e-163	-1.40981e-162	4.75453e-163	9.82098e-164	1.21429e-162	1.54213e-163	1.35168e-162	1.38432e-162	1.31221e-162	-1.17123e-163	-3.50997e-163	-9.12423e-163	0
1.15184e-162	9.04651e-165	8.13645e-163	8.73603e-163	2.21574e-163	-3.1693e-163	-3.44372e-163	-8.78633e-163	-4.24996e-163	-1.51495e-163	9.02399e-163	7.38849e-163	-1.33802e-162	-5.81837e-163	-8.73916e-165	-6.54682e-164	7.8815e-163	-9.49829e-164	1.5925e-163	-1.40981e-162	4.75453e-163	9.82098e-164	1.21429e-162	1.54213e-163	1.35168e-162	1.38432e-162	1.31221e-162	-1.17123e-163	-3.50997e-163	-9.12423e-163	0
1.15184e-162	9.04651e-165	8.13645e-163	8.73603e-163	2.21574e-163	-3.1693e-163	-3.44372e-163	-8.78633e-163	-4.24996e-163	-1.51495e-163	9.02399e-163	7.38849e-163	-1.33802e-162	-5.81837e-163	-8.73916e-165	-6.54682e-164	7.8815e-163	-9.49829e-164	1.5925e-163	-1.40981e-162	4.75453e-163	9.82098e-164	1.21429e-162	1.54213e-163	1.35168e-162	1.38432e-162	1.31221e-162	-1.17123e-163	-3.50997e-163	-9.12423e-163	0
1.15184e-162	9.04651e-165	8.13645e-163	8.73603e-163	2.21574e-163	-3.1693e-163	-3.44372e-163	-8.78633e-163	-4.24996e-163	-1.51495e-163	9.02399e-163	7.38849e-163	-1.33802e-162	-5.81837e-163	-8.73916e-165	-6.54682e-164	7.8815e-163	-9.49829e-164	1.5925e-163	-1.40981e-162	4.75453e-163	9.82098e-164	1.21429e-162	1.54213e-163	1.35168e-162	1.38432e-162	1.31221e-162	-1.17123e-163	-3.50997e-163	-9.12423e-163	0
1.15184e-162	9.04651e-165	8.13645e-163	8.73603e-163	2.21574e-163	-3.1693e-163	-3.44372e-163	-8.78633e-163	-4.24996e-163	-1.51495e-163	9.02399e-163	7.38849e-163	-1.33802e-162	-5.81837e-163	-8.73916e-165	-6.54682e-164	7.8815e-163	-9.49829e-164	1.5925e-163	-1.40981e-162	4.75453e-163	9.82098e-164	1.21429e-162	1.54213e-163	1.35168e-162	1.38432e-162	1.31221e-162	-1.17123e-163	-3.50997e-163	-9.12423e-163	0
1.15184e-162	9.04651e-165	8.13645e-163	8.73603e-163	2.21574e-163	-3.1693e-163	-3.44372e-163	-8.78633e-163	-4.24996e-163	-1.51495e-163	9.02399e-163	7.38849e-163	-1.33802e-162	-5.81837e-163	-8.73916e-165	-6.54682e-164	7.8815e-163	-9.49829e-164	1.5925e-163	-1.40981e-162	4.75453e-163	9.82098e-164	1.21429e-162	1.54213e-163	1.35168e-162	1.38432e-162	1.31221e-162	-1.17123e-163	-3.50997e-163	-9.12423e-163	0
1.15184e-162	9.04651e-165	8.13645e-163	8.73603e-163	2.21574e-163	-3.1693e-163	-3.44372e-163	-8.78633e-163	-4.24996e-163	-1.51495e-163	9.02399e-163	7.38849e-163	-1.33802e-162	-5.81837e-163	-8.73916e-165	-6.54682e-164	7.8815e-163	-9.49829e-164	1.5925e-163	-1.40981e-162	4.75453e-163	9.82098e-164	1.21429e-162	1.54213e-163	1.35168e-162	1.38432e-162	1.31221e-162	-1.17123e-163	-3.50997e-163	-9.12423e-163	0
1.15184e-162	9.04651e-165	8.13645e-163	8.73603e-163	2.21574e-163	-3.1693e-163	-3.44372e-163	-8.78633e-163	-4.24996e-163	-1.51495e-163	9.02399e-163	7.38849e-163	-1.33802e-162	-5.81837e-163	-8.73916e-165	-6.54682e-164	7.8815e-163	-9.49829e-164	1.5925e-163	-1.40981e-162	4.75453e-163	9.82098e-164	1.21429e-162	1.54213e-163	1.35168e-162	1.38432e-162	1.31221e-162	-1.17123e-163	-3.50997e-163	-9.12423e-163	0
1.15184e-162	9.04651e-165	8.13645e-163	8.73603e-163	2.21574e-163	-3.1693e-163	-3.44372e-163	-8.78633e-163	-4.24996e-163	-1.51495e-163	9.02399e-163	7.38849e-163	-1.33802e-162	-5.81837e-163	-8.73916e-165	-6.54682e-164	7.8815e-163	-9.49829e-164	1.5925e-163	-1.40981e-162	4.75453e-163	9.82098e-164	1.21429e-162	1.54213e-163	1.35168e-162	1.38432e-162	1.31221e-162	-1.17123e-163	-3.50997e-163	-9.12423e-163	0
1.15184e-162	9.04651e-165	8.13645e-163	8.73603e-163	2.21574e-163	-3.1693e-163	-3.44372e-163	-8.78633e-163	-4.24996e-163	-1.51495e-163	9.02399e-163	7.38849e-163	-1.33802e-162	-5.81837e-163	-8.73916e-165	-6.54682e-164	7.8815e-163	-9.49829e-164	1.5925e-163	-1.40981e-162	4.75453e-163	9.82098e-164	1.21429e-162	1.54213e-163	1.35168e-162	1.38432e-162	1.31221e-162	-1.17123e-163	-3.50997e-163	-9.12423e-163	0
1.15184e-162	9.04651e-165	8.13645e-163	8.73603e-163	2.21574e-163	-3.1693e-163	-3.44372e-163	-8.78633e-163	-4.24996e-163	-1.51495e-163	9.02399e-163	7.38849e-163	-1.33802e-162	-5.81837e-163	-8.73916e-165	-6.54682e-164	7.8815e-163	-9.49829e-164	1.5925e-163	-1.40981e-162	4.75453e-163	9.82098e-164	1.21429e-162	1.54213e-163	1.35168e-162	1.38432e-162	1.31221e-162	-1.17123e-163	-3.50997e-163	-9.12423e-163	0
1.15184e-162	9.04651e-165	8.13645e-163	8.73603e-163	2.21574e-163	-3.1693e-163	-3.44372e-163	-8.78633e-163	-4.24996e-163	-1.51495e-163	9.02399e-163	7.38849e-163	-1.33802e-162	-5.81837e-163	-8.73916e-165	-6.54682e-164	7.8815e-163	-9.49829e-164	1.5925e-163	-1.40981e-162	4.75453e-163	9.82098e-164	1.21429e-162	1.54213e-163	1.35168e-162	1.38432e-162	1.31221e-162	-1.17123e-163	-3.50997e-163	-9.12423e-163	0
1.15184e-162	9.04651e-165	8.13645e-163	8.73603e-163	2.21574e-163	-3.1693e-163	-3.44372e-163	-8.78633e-163	-4.24996e-163	-1.51495e-163	9.02399e-163	7.38849e-163	-1.33802e-162	-5.81837e-163	-8.73916e-165	-6.54682e-164	7.8815e-163	-9.49829e-164	1.5925e-163	-1.40981e-162	4.75453e-163	9.82098e-164	1.21429e-162	1.54213e-163	1.35168e-162	1.38432e-162	1.31221e-162	-1.17123e-163	-3.50997e-163	-9.12423e-163	0
1.15184e-162	9.04651e-165	8.13645e-163	8.73603e-163	2.21574e-163	-3.1693e-163	-3.44372e-163	-8.78633e-163	-4.24996e-163	-1.51495e-163	9.02399e-163	7.38849e-163	-1.33802e-162	-5.81837e-163	-8.73916e-165	-6.54682e-164	7.8815e-163	-9.49829e-164	1.5925e-163	-1.40981e-162	4.75453e-163	9.82098e-164	1.21429e-162	1.54213e-163	1.35168e-162	1.38432e-162	1.31221e-162	-1.17123e-163	-3.50997e-163	-9.12423e-163	0
1.15184e-162	9.04651e-165	8.13645e-163	8.73603e-163	2.21574e-163	-3.1693e-163	-3.44372e-163	-8.78633e-163	-4.24996e-163	-1.51495e-163	9.02399e-163	7.38849e-163	-1.33802e-162	-5.81837e-163	-8.73916e-165	-6.54682e-164	7.8815e-163	-9.49829e-164	1.5925e-163	-1.40981e-162	4.75453e-163	9.82098e-164	1.21429e-162	1.54213e-163	1.35168e-162	1.38432e-162	1.31221e-162	-1.17123e-163	-3.50997e-163	-9.12423e-163	0
1.15184e-162	9.04651e-165	8.13645e-163	8.73603e-163	2.21574e-163	-3.1693e-163	-3.44372e-163	-8.78633e-163	-4.24996e-163	-1.51495e-163	9.02399e-163	7.38849e-163	-1.33802e-162	-5.81837e-163	-8.73916e-165	-6.54682e-164	7.8815e-163	-9.49829e-164	1.5925e-163	-1.40981e-162	4.75453e-163	9.82098e-164	1.21429e-162	1.54213e-163	1.35168e-162	1.38432e-162	1.31221e-162	-1.17123e-163	-3.50997e-163	-9.12423e-163	0
1.15184e-162	9.04651e-165	8.13645e-163	8.73603e-163	2.21574e-163	-3.1693e-163	-3.44372e-163	-8.78633e-163	-4.24996e-163	-1.51495e-163	9.02399e-163	7.38849e-163	-1.33802e-162	-5.81837e-163	-8.73916e-165	-6.54682e-164	7.8815e-163	-9.49829e-164	1.5925e-163	-1.40981e-162	4.75453e-163	9.82098e-164	1.21429e-162	1.54213e-163	1.35168e-162	1.38432e-162	1.31221e-162	-1.17123e-163	-3.50997e-163	-9.12423e-163	0
1.15184e-162	9.04651e-165	8.13645e-163	8.73603e-163	2.21574e-163	-3.1693e-163	-3.44372e-163	-8.78633e-163	-4.24996e-163	-1.51495e-163	9.02399e-163	7.38849e-163	-1.33802e-162	-5.81837e-163	-8.73916e-165	-6.54682e-164	7.8815e-163	-9.49829e-164	1.5925e-163	-1.40981e-162	4.75453e-163	9.82098e-164	1.21429e-162	1.54213e-163	1.35168e-162	1.38432e-162	1.31221e-162	-1.17123e-163	-3.50997e-163	-9.12423e-163	0
1.15184e-162	9.04651e-165	8.13645e-163	8.73603e-163	2.21574e-163	-3.1693e-163	-3.44372e-163	-8.78633e-163	-4.24996e-163	-1.51495e-163	9.02399e-163	7.38849e-163	-1.33802e-162	-5.81837e-163	-8.73916e-165	-6.54682e-164	7.8815e-163	-9.49829e-164	1.5925e-163	-1.40981e-162	4.75453e-163	9.82098e-164	1.21429e-162	1.54213e-163	1.35168e-162	1.38432e-162	1.31221e-162	-1.17123e-163	-3.50997e-163	-9.12423e-163	0
1.15184e-162	9.04651e-165	8.13645e-163	8.73603e-163	2.21574e-163	-3.1693e-163	-3.44372e-163	-8.78633e-163	-4.24996e-163	-1.51495e-163	9.02399e-163	7.38849e-163	-1.33802e-162	-5.81837e-163	-8.73916e-165	-6.54682e-164	7.8815e-163	-9.49829e-164	1.5925e-163	-1.40981e-162	4.75453e-163	9.82098e-164	1.21429e-162	1.54213e-163	1.35168e-162	1.38432e-162	1.31221e-162	-1.17123e-163	-3.50997e-163	-9.12423e-163	0
1.15184e-162	9.04651e-165	8.13645e-163	8.73603e-163	2.21574e-163	-3.1693e-163	-3.44372e-163	-8.78633e-163	-4.24996e-163	-1.51495e-163	9.02399e-163	7.38849e-163	-1.33802e-162	-5.81837e-163	-8.73916e-165	-6.54682e-164	7.8815e-163	-9.49829e-164	1.5925e-163	-1.40981e-162	4.75453e-163	9.82098e-164	1.21429e-162	1.54213e-163	1.35168e-162	1.38432e-162	1.31221e-162	-1.17123e-163	-3.50997e-163	-9.12423e-163	0
1.15184e-162	9.04651e-165	8.13645e-163	8.73603e-163	2.21574e-163	-3.1693e-163	-3.44372e-163	-8.78633e-163	-4.24996e-163	-1.51495e-163	9.02399e-163	7.38849e-163	-1.33802e-162	-5.81837e-163	-8.73916e-165	-6.54682e-164	7.8815e-163	-9.49829e-164	1.5925e-163	-1.40981e-162	4.75453e-163	9.82098e-164	1.21429e-162	1.54213e-163	1.35168e-162	1.38432e-162	1.31221e-162	-1.17123e-163	-3.50997e-163	-9.12423e-163	0
1.15184e-162	9.04651e-165	8.13645e-163	8.73603e-163	2.21574e-163	-3.1693e-163	-3.44372e-163	-8.78633e-163	-4.24996e-163	-1.51495e-163	9.02399e-163	7.38849e-163	-1.33802e-162	-5.81837e-163	-8.73916e-165	-6.54682e-164	7.8815e-163	-9.49829e-164	1.5925e-163	-1.40981e-162	4.75453e-163	9.82098e-164	1.21429e-162	1.54213e-163	1.35168e-162	1.38432e-162	1.31221e-162	-1.17123e-163	-3.50997e-163	-9.12423e-163	0
1.15184e-162	9.04651e-165	8.13645e-163	8.73603e-163	2.21574e-163	-3.1693e-163	-3.44372e-163	-8.78633e-163	-4.24996e-163	-1.51495e-163	9.02399e-163	7.38849e-163	-1.33802e-162	-5.81837e-163	-8.73916e-165	-6.54682e-164	7.8815e-163	-9.49829e-164	1.5925e-163	-1.40981e-162	4.75453e-163	9.82098e-164	1.21429e-162	1.54213e-163	1.35168e-162	1.38432e-162	1.31221e-162	-1.17123e-163	-3.50997e-163	-9.12423e-163	0
1.15184e-162	9.04651e-165	8.13645e-163	8.73603e-163	2.21574e-163	-3.1693e-163	-3.44372e-163	-8.78633e-163	-4.24996e-163	-1.51495e-163	9.02399e-163	7.38849e-163	-1.33802e-162	-5.81837e-163	-8.73916e-165	-6.54682e-164	7.8815e-163	-9.49829e-164	1.5925e-163	-1.40981e-162	4.75453e-163	9.82098e-164	1.21429e-162	1.54213e-163	1.35168e-162	1.38432e-162	1.31221e-162	-1.17123e-163	-3.50997e-163	-9.12423e-163	0
1.15184e-162	9.04651e-165	8.13645e-163	8.73603e-163	2.21574e-163	-3.1693e-163	-3.44372e-163	-8.78633e-163	-4.24996e-163	-1.51495e-163	9.02399e-163	7.38849e-163	-1.33802e-162	-5.81837e-163	-8.73916e-165	-6.54682e-164	7.8815e-163	-9.49829e-164	1.5925e-163	-1.40981e-162	4.75453e-163	9.82098e-164	1.21429e-162	1.54213e-163	1.35168e-162	1.38432e-162	1.31221e-162	-1.17123e-163	-3.50997e-163	-9.12423e-163	0
1.15184e-162	9.04651e-165	8.13645e-163	8.73603e-163	2.21574e-163	-3.1693e-163	-3.44372e-163	-8.78633e-163	-4.24996e-163	-1.51495e-163	9.02399e-163	7.38849e-163	-1.33802e-162	-5.81837e-163	-8.73916e-165	-6.54682e-164	7.8815e-163	-9.49829e-164	1.5925e-163	-1.40981e-162	4.75453e-163	9.82098e-164	1.21429e-162	1.54213e-163	1.35168e-162	1.38432e-162	1.31221e-162	-1.17123e-163	-3.50997e-163	-9.12423e-163	0
1.15184e-162	9.04651e-165	8.13645e-163	8.73603e-163	2.21574e-163	-3.1693e-163	-3.44372e-163	-8.78633e-163	-4.24996e-163	-1.51495e-163	9.02399e-163	7.38849e-163	-1.33802e-162	-5.81837e-163	-8.73916e-165	-6.54682e-164	7.8815e-163	-9.49829e-164	1.5925e-163	-1.40981e-162	4.75453e-163	9.82098e-164	1.21429e-162	1.54213e-163	1.35168e-162	1.38432e-162	1.31221e-162	-1.17123e-163	-3.50997e-163	-9.12423e-163	0
1.15184e-162	9.04651e-165	8.13645e-163	8.73603e-163	2.21574e-163	-3.1693e-163	-3.44372e-163	-8.78633e-163	-4.24996e-163	-1.51495e-163	9.02399e-163	7.38849e-163	-1.33802e-162	-5.81837e-163	-8.73916e-165	-6.54682e-164	7.8815e-163	-9.49829e-164	1.5925e-163	-1.40981e-162	4.75453e-163	9.82098e-164	1.21429e-162	1.54213e-163	1.35168e-162	1.38432e-162	1.31221e-162	-1.17123e-163	-3.50997e-163	-9.12423e-163	0
1.15184e-162	9.04651e-165	8.13645e-163	8.73603e-163	2.21574e-163	-3.1693e-163	-3.44372e-163	-8.78633e-163	-4.24996e-163	-1.51495e-163	9.02399e-163	7.38849e-163	-1.33802e-162	-5.81837e-163	-8.73916e-165	-6.54682e-164	7.8815e-163	-9.49829e-164	1.5925e-163	-1.40981e-162	4.75453e-163	9.82098e-164	1.21429e-162	1.54213e-163	1.35168e-162	1.38432e-162	1.31221e-162	-1.17123e-163	-3.50997e-163	-9.12423e-163	0
1.15184e-162	9.04651e-165	8.13645e-163	8.73603e-163	2.21574e-163	-3.1693e-163	-3.44372e-163	-8.78633e-163	-4.24996e-163	-1.51495e-163	9.02399e-163	7.38849e-163	-1.33802e-162	-5.81837e-163	-8.73916e-165	-6.54682e-164	7.8815e-163	-9.49829e-164	1.5925e-163	-1.40981e-162	4.75453e-163	9.82098e-164	1.21429e-162	1.54213e-163	1.35168e-162	1.38432e-162	1.31221e-162	-1.17123e-163	-3.50997e-163	-9.12423e-163	0
1.15184e-162	9.04651e-165	8.13645e-163	8.73603e-163	2.21574e-163	-3.1693e-163	-3.44372e-163	-8.78633e-163	-4.24996e-163	-1.51495e-163	9.02399e-163	7.38849e-163	-1.33802e-162	-5.81837e-163	-8.73916e-165	-6.54682e-164	7.8815e-163	-9.49829e-164	1.5925e-163	-1.40981e-162	4.75453e-163	9.82098e-164	1.21429e-162	1.54213e-163	1.35168e-162	1.38432e-162	1.31221e-162	-1.17123e-163	-3.50997e-163	-9.12423e-163	0
1.15184e-162	9.04651e-165	8.13645e-163	8.73603e-163	2.21574e-163	-3.1693e-163	-3.44372e-163	-8.78633e-163	-4.24996e-163	-1.51495e-163	9.02399e-163	7.38849e-163	-1.33802e-162	-5.81837e-163	-8.73916e-165	-6.54682e-164	7.8815e-163	-9.49829e-164	1.5925e-163	-1.40981e-162	4.75453e-163	9.82098e-164	1.21429e-162	1.54213e-163	1.35168e-162	1.38432e-162	1.31221e-162	-1.17123e-163	-3.50997e-163	-9.12423e-163	0
1.15184e-162	9.04651e-165	8.13645e-163	8.73603e-163	2.21574e-163	-3.1693e-163	-3.44372e-163	-8.78633e-163	-4.24996e-163	-1.51495e-163	9.02399e-163	7.38849e-163	-1.33802e-162	-5.81837e-163	-8.73916e-165	-6.54682e-164	7.8815e-163	-9.49829e-164	1.5925e-163	-1.40981e-162	4.75453e-163	9.82098e-164	1.21429e-162	1.54213e-163	1.35168e-162	1.38432e-162	1.31221e-162	-1.17123e-163	-3.50997e-163	-9.12423e-163	0
1.15184e-162	9.04651e-165	8.13645e-163	8.73603e-163	2.21574e-163	-3.1693e-163	-3.44372e-163	-8.78633e-163	-4.24996e-163	-1.51495e-163	9.02399e-163	7.38849e-163	-1.33802e-162	-5.81837e-163	-8.73916e-165	-6.54682e-164	7.8815e-163	-9.49829e-164	1.5925e-163	-1.40981e-162	4.75453e-163	9.82098e-164	1.21429e-162	1.54213e-163	1.35168e-162	1.38432e-162	1.31221e-162	-1.17123e-163	-3.50997e-163	-9.12423e-163	0
1.15184e-162	9.04651e-165	8.13645e-163	8.73603e-163	2.21574e-163	-3.1693e-163	-3.44372e-163	-8.78633e-163	-4.24996e-163	-1.51495e-163	9.02399e-163	7.38849e-163	-1.33802e-162	-5.81837e-163	-8.73916e-165	-6.54682e-164	7.8815e-163	-9.49829e-164	1.5925e-163	-1.40981e-162	4.75453e-163	9.82098e-164	1.21429e-162	1.54213e-163	1.35168e-162	1.38432e-162	1.31221e-162	-1.17123e-163	-3.50997e-163	-9.12423e-163	0
1.15184e-162	9.04651e-165	8.13645e-163	8.73603e-163	2.21574e-163	-3.1693e-163	-3.44372e-163	-8.78633e-163	-4.24996e-163	-1.51495e-163	9.02399e-163	7.38849e-163	-1.33802e-162	-5.81837e-163	-8.73916e-165	-6.54682e-164	7.8815e-163	-9.49829e-164	1.5925e-163	-1.40981e-162	4.75453e-163	9.82098e-164	1.21429e-162	1.54213e-163	1.35168e-162	1.38432e-162	1.31221e-162	-1.17123e-163	-3.50997e-163	-9.12423e-163	0
1.15184e-162	9.04651e-165	8.13645e-163	8.73603e-163	2.21574e-163	-3.1693e-163	-3.44372e-163	-8.78633e-163	-4.24996e-163	-1.51495e-163	9.02399e-163	7.38849e-163	-1.33802e-162	-5.81837e-163	-8.73916e-165	-6.54682e-164	7.8815e-163	-9.49829e-164	1.5925e-163	-1.40981e-162	4.75453e-163	9.82098e-164	1.21429e-162	1.54213e-163	1.35168e-162	1.38432e-162	1.31221e-162	-1.17123e-163	-3.50997e-163	-9.12423e-163	0
1.15184e-162	9.04651e-165	8.13645e-163	8.73603e-163	2.21574e-163	-3.1693e-163	-3.44372e-163	-8.78633e-163	-4.24996e-163	-1.51495e-163	9.02399e-163	7.38849e-163	-1.33802e-162	-5.81837e-163	-8.73916e-165	-6.54682e-164	7.8815e-163	-9.49829e-164	1.5925e-163	-1.40981e-162	4.75453e-163	9.82098e-164	1.21429e-162	1.54213e-163	1.35168e-162	1.38432e-162	1.31221e-162	-1.17123e-163	-3.50997e-163	-9.12423e-163	0
1.15184e-162	9.04651e-165	8.13645e-163	8.73603e-163	2.21574e-163	-3.1693e-163	-3.44372e-163	-8.78633e-163	-4.24996e-163	-1.51495e-163	9.02399e-163	7.38849e-163	-1.33802e-162	-5.81837e-163	-8.73916e-165	-6.54682e-164	7.8815e-163	-9.49829e-164	1.5925e-163	-1.40981e-162	4.75453e-163	9.82098e-164	1.21429e-162	1.54213e-163	1.35168e-162	1.38432e-162	1.31221e-162	-1.17123e-163	-3.50997e-163	-9.12423e-163	0
1.15184e-162	9.04651e-165	8.13645e-163	8.73603e-163	2.21574e-163	-3.1693e-163	-3.44372e-163	-8.78633e-163	-4.24996e-163	-1.51495e-163	9.02399e-163	7.38849e-163	-1.33802e-162	-5.81837e-163	-8.73916e-165	-6.54682e-164	7.8815e-163	-9.49829e-164	1.5925e-163	-1.40981e-162	4.75453e-163	9.82098e-164	1.21429e-162	1.54213e-163	1.35168e-162	1.38432e-162	1.31221e-162	-1.17123e-163	-3.50997e-163	-9.12423e-163	0
1.15184e-162	9.04651e-165	8.13645e-163	8.73603e-163	2.21574e-163	-3.1693e-163	-3.44372e-163	-8.78633e-163	-4.24996e-163	-1.51495e-163	9.02399e-163	7.38849e-163	-1.33802e-162	-5.81837e-163	-8.73916e-165	-6.54682e-164	7.8815e-163	-9.49829e-164	1.5925e-163	-1.40981e-162	4.75453e-163	9.82098e-164	1.21429e-162	1.54213e-163	1.35168e-162	1.38432e-162	1.31221e-162	-1.17123e-163	-3.50997e-163	-9.12423e-163	0
1.15184e-162	9.04651e-165	8.13645e-163	8.73603e-163	2.21574e-163	-3.1693e-163	-3.44372e-163	-8.78633e-163	-4.24996e-163	-1.51495e-163	9.02399e-163	7.38849e-163	-1.33802e-162	-5.81837e-163	-8.73916e-165	-6.54682e-164	7.8815e-163	-9.49829e-164	1.5925e-163	-1.40981e-162	4.75453e-163	9.82098e-164	1.21429e-162	1.54213e-163	1.35168e-162	1.38432e-162	1.31221e-162	-1.17123e-163	-3.50997e-163	-9.12423e-163	0
1.15184e-162	9.04651e-165	8.13645e-163	8.73603e-163	2.21574e-163	-3.1693e-163	-3.44372e-163	-8.78633e-163	-4.24996e-163	-1.51495e-163	9.02399e-163	7.38849e-163	-1.33802e-162	-5.81837e-163	-8.73916e-165	-6.54682e-164	7.8815e-163	-9.49829e-164	1.5925e-163	-1.40981e-162	4.75453e-163	9.82098e-164	1.21429e-162	1.54213e-163	1.35168e-162	1.38432e-162	1.31221e-162	-1.17123e-163	-3.50997e-163	-9.12423e-163	0
1.15184e-162	9.04651e-165	8.13645e-163	8.73603e-163	2.21574e-163	-3.1693e-163	-3.44372e-163	-8.78633e-163	-4.24996e-163	-1.51495e-163	9.02399e-163	7.38849e-163	-1.33802e-162	-5.81837e-163	-8.73916e-165	-6.54682e-164	7.8815e-163	-9.49829e-164	1.5925e-163	-1.40981e-162	4.75453e-163	9.82098e-164	1.21429e-162	1.54213e-163	1.35168e-162	1.38432e-162	1.31221e-162	-1.17123e-163	-3.50997e-163	-9.12423e-163	0
1.15184e-162	9.04651e-165	8.13645e-163	8.73603e-163	2.21574e-163	-3.1693e-163	-3.44372e-163	-8.78633e-163	-4.24996e-163	-1.51495e-163	9.02399e-163	7.38849e-163	-1.33802e-162	-5.81837e-163	-8.73916e-165	-6.54682e-164	7.8815e-163	-9.49829e-164	1.5925e-163	-1.40981e-162	4.75453e-163	9.82098e-164	1.21429e-162	1.54213e-163	1.35168e-162	1.38432e-162	1.31221e-162	-1.17123e-163	-3.50997e-163	-9.12423e-163	0
1.15184e-162	9.04651e-165	8.13645e-163	8.73603e-163	2.21574e-163	-3.1693e-163	-3.44372e-163	-8.78633e-163	-4.24996e-163	-1.51495e-163	9.02399e-163	7.38849e-163	-1.33802e-162	-5.81837e-163	-8.73916e-165	-6.54682e-164	7.8815e-163	-9.49829e-164	1.5925e-163	-1.40981e-162	4.75453e-163	9.82098e-164	1.21429e-162	1.54213e-163	1.35168e-162	1.38432e-162	1.31221e-162	-1.17123e-163	-3.50997e-163	-9.12423e-163	0
1.15184e-162	9.04651e-165	8.13645e-163	8.73603e-163	2.21574e-163	-3.1693e-163	-3.44372e-163	-8.78633e-163	-4.24996e-163	-1.51495e-163	9.02399e-163	7.38849e-163	-1.33802e-162	-5.81837e-163	-8.73916e-165	-6.54682e-164	7.8815e-163	-9.49829e-164	1.5925e-163	-1.40981e-162	4.75453e-163	9.82098e-164	1.21429e-162	1.54213e-163	1.35168e-162	1.38432e-162	1.31221e-162	-1.17123e-163	-3.50997e-163	-9.12423e-163	0
1.15184e-162	9.04651e-165	8.13645e-163	8.73603e-163	2.21574e-163	-3.1693e-163	-3.44372e-163	-8.78633e-163	-4.24996e-163	-1.51495e-163	9.02399e-163	7.38849e-163	-1.33802e-162	-5.81837e-163	-8.73916e-165	-6.54682e-164	7.8815e-163	-9.49829e-164	1.5925e-163	-1.40981e-162	4.75453e-163	9.82098e-164	1.21429e-162	1.54213e-163	1.35168e-162	1.38432e-162	1.31221e-162	-1.17123e-163	-3.50997e-163	-9.12423e-163	0
1.15184e-162	9.04651e-165	8.13645e-163	8.73603e-163	2.21574e-163	-3.1693e-163	-3.44372e-163	-8.78633e-163	-4.24996e-163	-1.51495e-163	9.02399e-163	7.38849e-163	-1.33802e-162	-5.81837e-163	-8.73916e-165	-6.54682e-164	7.8815e-163	-9.49829e-164	1.5925e-163	-1.40981e-162	4.75453e-163	9.82098e-164	1.21429e-162	1.54213e-163	1.35168e-162	1.38432e-162	1.31221e-162	-1.17123e-163	-3.50997e-163	-9.12423e-163	0
1.15184e-162	9.04651e-165	8.13645e-163	8.73603e-163	2.21574e-163	-3.1693e-163	-3.44372e-163	-8.78633e-163	-4.24996e-163	-1.51495e-163	9.02399e-163	7.38849e-163	-1.33802e-162	-5.81837e-163	-8.73916e-165	-6.54682e-164	7.8815e-163	-9.49829e-164	1.5925e-163	-1.40981e-162	4.75453e-163	9.82098e-164	1.21429e-162	1.54213e-163	1.35168e-162	1.38432e-162	1.31221e-162	-1.17123e-163	-3.50997e-163	-9.12423e-163	0
1.15184e-162	9.04651e-165	8.13645e-163	8.73603e-163	2.21574e-163	-3.1693e-163	-3.44372e-163	-8.78633e-163	-4.24996e-163	-1.51495e-163	9.02399e-163	7.38849e-163	-1.33802e-162	-5.81837e-163	-8.73916e-165	-6.54682e-164	7.8815e-163	-9.49829e-164	1.5925e-163	-1.40981e-162	4.75453e-163	9.82098e-164	1.21429e-162	1.54213e-163	1.35168e-162	1.38432e-162	1.31221e-162	-1.17123e-163	-3.50997e-163	-9.12423e-163	0
1.15184e-162	9.04651e-165	8.13645e-163	8.73603e-163	2.21574e-163	-3.1693e-163	-3.44372e-163	-8.78633e-163	-4.24996e-163	-1.51495e-163	9.02399e-163	7.38849e-163	-1.33802e-162	-5.81837e-163	-8.73916e-165	-6.54682e-164	7.8815e-163	-9.49829e-164	1.5925e-163	-1.40981e-162	4.75453e-163	9.82098e-164	1.21429e-162	1.54213e-163	1.35168e-162	1.38432e-162	1.31221e-162	-1.17123e-163	-3.50997e-163	-9.12423e-163	0
1.15184e-162	9.04651e-165	8.13645e-163	8.73603e-163	2.21574e-163	-3.1693e-163	-3.44372e-163	-8.78633e-163	-4.24996e-163	-1.51495e-163	9.02399e-163	7.38849e-163	-1.33802e-162	-5.81837e-163	-8.73916e-165	-6.54682e-164	7.8815e-163	-9.49829e-164	1.5925e-163	-1.40981e-162	4.75453e-163	9.82098e-164	1.21429e-162	1.54213e-163	1.35168e-162	1.38432e-162	1.31221e-162	-1.17123e-163	-3.50997e-163	-9.12423e-163	0
1.15184e-162	9.04651e-165	8.13645e-163	8.73603e-163	2.21574e-163	-3.1693e-163	-3.44372e-163	-8.78633e-163	-4.24996e-163	-1.51495e-163	9.02399e-163	7.38849e-163	-1.33802e-162	-5.81837e-163	-8.73916e-165	-6.54682e-164	7.8815e-163	-9.49829e-164	1.5925e-163	-1.40981e-162	4.75453e-163	9.82098e-164	1.21429e-162	1.54213e-163	1.35168e-162	1.38432e-162	1.31221e-162	-1.17123e-163	-3.50997e-163	-9.12423e-163	0
1.15184e-162	9.04651e-165	8.13645e-163	8.73603e-163	2.21574e-163	-3.1693e-163	-3.44372e-163	-8.78633e-163	-4.24996e-163	-1.51495e-163	9.02399e-163	7.38849e-163	-1.33802e-162	-5.81837e-163	-8.73916e-165	-6.54682e-164	7.8815e-163	-9.49829e-164	1.5925e-163	-1.40981e-162	4.75453e-163	9.82098e-164	1.21429e-162	1.54213e-163	1.35168e-162	1.38432e-162	1.31221e-162	-1.17123e-163	-3.50997e-163	-9.12423e-163	0
1.15184e-162	9.04651e-165	8.13645e-163	8.73603e-163	2.21574e-163	-3.1693e-163	-3.44372e-163	-8.78633e-163	-4.24996e-163	-1.51495e-163	9.02399e-163	7.38849e-163	-1.33802e-162	-5.81837e-163	-8.73916e-165	-6.54682e-164	7.8815e-163	-9.49829e-164	1.5925e-163	-1.40981e-162	4.75453e-163	9.82098e-164	1.21429e-162	1.54213e-163	1.35168e-162	1.38432e-162	1.31221e-162	-1.17123e-163	-3.50997e-163	-9.12423e-163	0
1.15184e-162	9.04651e-165	8.13645e-163	8.73603e-163	2.21574e-163	-3.1693e-163	-3.44372e-163	-8.78633e-163	-4.24996e-163	-1.51495e-163	9.02399e-163	7.38849e-163	-1.33802e-162	-5.81837e-163	-8.73916e-165	-6.54682e-164	7.8815e-163	-9.49829e-164	1.5925e-163	-1.40981e-162	4.75453e-163	9.82098e-164	1.21429e-162	1.54213e-163	1.35168e-162	1.38432e-162	1.31221e-162	-1.17123e-163	-3.50997e-163	-9.12423e-163	0
1.15184e-162	9.04651e-165	8.13645e-163	8.73603e-163	2.21574e-163	-3.1693e-163	-3.44372e-163	-8.78633e-163	-4.24996e-163	-1.51495e-163	9.02399e-163	7.38849e-163	-1.33802e-162	-5.81837e-163	-8.73916e-165	-6.54682e-164	7.8815e-163	-9.49829e-164	1.5925e-163	-1.40981e-162	4.75453e-163	9.82098e-164	1.21429e-162	1.54213e-163	1.35168e-162	1.38432e-162	1.31221e-162	-1.17123e-163	-3.50997e-163	-9.12423e-163	0
1.15184e-162	9.04651e-165	8.13645e-163	8.73603e-163	2.21574e-163	-3.1693e-163	-3.44372e-163	-8.78633e-163	-4.24996e-163	-1.51495e-163	9.02399e-163	7.38849e-163	-1.33802e-162	-5.81837e-163	-8.73916e-165	-6.54682e-164	7.8815e-163	-9.49829e-164	1.5925e-163	-1.40981e-162	4.75453e-163	9.82098e-164	1.21429e-162	1.54213e-163	1.35168e-162	1.38432e-162	1.31221e-162	-1.17123e-163	-3.50997e-163	-9.12423e-163	0
1.15184e-162	9.04651e-165	8.13645e-163	8.73603e-163	2.21574e-163	-3.1693e-163	-3.44372e-163	-8.78633e-163	-4.24996e-163	-1.51495e-163	9.02399e-163	7.38849e-163	-1.33802e-162	-5.81837e-163	-8.73916e-165	-6.54682e-164	7.8815e-163	-9.49829e-164	1.5925e-163	-1.40981e-162	4.75453e-163	9.82098e-164	1.21429e-162	1.54213e-163	1.35168e-162	1.38432e-162	1.31221e-162	-1.17123e-163	-3.50997e-163	-9.12423e-163	0
1.15184e-162	9.04651e-165	8.13645e-163	8.73603e-163	2.21574e-163	-3.1693e-163	-3.44372e-163	-8.78633e-163	-4.24996e-163	-1.51495e-163	9.02399e-163	7.38849e-163	-1.33802e-162	-5.81837e-163	-8.73916e-165	-6.54682e-164	7.8815e-163	-9.49829e-164	1.5925e-163	-1.40981e-162	4.75453e-163	9.82098e-164	1.21429e-162	1.54213e-163	1.35168e-162	1.38432e-162	1.31221e-162	-1.17123e-163	-3.50997e-163	-9.12423e-163	0
1.15184e-162	9.04651e-165	8.13645e-163	8.73603e-163	2.21574e-163	-3.1693e-163	-3.44372e-163	-8.78633e-163	-4.24996e-163	-1.51495e-163	9.02399e-163	7.38849e-163	-1.33802e-162	-5.81837e-163	-8.73916e-165	-6.54682e-164	7.8815e-163	-9.49829e-164	1.5925e-163	-1.40981e-162	4.75453e-163	9.82098e-164	1.21429e-162	1.54213e-163	1.35168e-162	1.38432e-162	1.31221e-162	-1.17123e-163	-3.50997e-163	-9.12423e-163	0
1.15184e-162	9.04651e-165	8.13645e-163	8.73603e-163	2.21574e-163	-3.1693e-163	-3.44372e-163	-8.78633e-163	-4.24996e-163	-1.51495e-163	9.02399e-163	7.38849e-163	-1.33802e-162	-5.81837e-163	-8.73916e-165	-6.54682e-164	7.8815e-163	-9.49829e-164	1.5925e-163	-1.40981e-162	4.75453e-163	9.82098e-164	1.21429e-162	1.54213e-163	1.35168e-162	1.38432e-162	1.31221e-162	-1.17123e-163	-3.50997e-163	-9.12423e-163	0
1.15184e-162	9.04651e-165	8.13645e-163	8.73603e-163	2.21574e-163	-3.1693e-163	-3.44372e-163	-8.78633e-163	-4.24996e-163	-1.51495e-163	9.02399e-163	7.38849e-163	-1.33802e-162	-5.81837e-163	-8.73916e-165	-6.54682e-164	7.8815e-163	-9.49829e-164	1.5925e-163	-1.40981e-162	4.75453e-163	9.82098e-164	1.21429e-162	1.54213e-163	1.35168e-162	1.38432e-162	1.31221e-162	-1.17123e-163	-3.50997e-163	-9.12423e-163	0
1.15184e-162	9.04651e-165	8.13645e-163	8.73603e-163	2.21574e-163	-3.1693e-163	-3.44372e-163	-8.78633e-163	-4.24996e-163	-1.51495e-163	9.02399e-163	7.38849e-163	-1.33802e-162	-5.81837e-163	-8.73916e-165	-6.54682e-164	7.8815e-163	-9.49829e-164	1.5925e-163	-1.40981e-162	4.75453e-163	9.82098e-164	1.21429e-162	1.54213e-163	1.35168e-162	1.38432e-162	1.31221e-162	-1.17123e-163	-3.50997e-163	-9.12423e-163	0
1.15184e-162	9.04651e-165	8.13645e-163	8.73603e-163	2.21574e-163	-3.1693e-163	-3.44372e-163	-8.78633e-163	-4.24996e-163	-1.51495e-163	9.02399e-163	7.38849e-163	-1.33802e-162	-5.81837e-163	-8.73916e-165	-6.54682e-164	7.8815e-163	-9.49829e-164	1.5925e-163	-1.40981e-162	4.75453e-163	9.82098e-164	1.21429e-162	1.54213e-163	1.35168e-162	1.38432e-162	1.31221e-162	-1.17123e-163	-3.50997e-163	-9.12423e-163	0
1.15184e-162	9.04651e-165	8.13645e-163	8.73603e-163	2.21574e-163	-3.1693e-163	-3.44372e-163	-8.78633e-163	-4.24996e-163	-1.51495e-163	9.02399e-163	7.38849e-163	-1.33802e-162	-5.81837e-163	-8.73916e-165	-6.54682e-164	7.8815e-163	-9.49829e-164	1.5925e-163	-1.40981e-162	4.75453e-163	9.82098e-164	1.21429e-162	1.54213e-163	1.35168e-162	1.38432e-162	1.31221e-162	-1.17123e-163	-3.50997e-163	-9.12423e-163	0
1.15184e-162	9.04651e-165	8.13645e-163	8.73603e-163	2.21574e-163	-3.1693e-163	-3.44372e-163	-8.78633e-163	-4.24996e-163	-1.51495e-163	9.02399e-163	7.38849e-163	-1.33802e-162	-5.81837e-163	-8.73916e-165	-6.54682e-164	7.8815e-163	-9.49829e-164	1.5925e-163	-1.40981e-162	4.75453e-163	9.82098e-164	1.21429e-162	1.54213e-163	1.35168e-162	1.38432e-162	1.31221e-162	-1.17123e-163	-3.50997e-163	-9.12423e-163	0
1.15184e-162	9.04651e-165	8.13645e-163	8.73603e-163	2.21574e-163	-3.1693e-163	-3.44372e-163	-8.78633e-163	-4.24996e-163	-1.51495e-163	9.02399e-163	7.38849e-163	-1.33802e-162	-5.81837e-163	-8.73916e-165	-6.54682e-164	7.8815e-163	-9.49829e-164	1.5925e-163	-1.40981e-162	4.75453e-163	9.82098e-164	1.21429e-162	1.54213e-163	1.35168e-162	1.38432e-162	1.31221e-162	-1.17123e-163	-3.50997e-163	-9.12423e-163	0
1.15184e-162	9.04651e-165	8.13645e-163	8.73603e-163	2.21574e-163	-3.1693e-163	-3.44372e-163	-8.78633e-163	-4.24996e-163	-1.51495e-163	9.02399e-163	7.38849e-163	-1.33802e-162	-5.81837e-163	-8.73916e-165	-6.54682e-164	7.8815e-163	-9.49829e-164	1.5925e-163	-1.40981e-162	4.75453e-163	9.82098e-164	1.21429e-162	1.54213e-163	1.35168e-162	1.38432e-162	1.31221e-162	-1.17123e-163	-3.50997e-163	-9.12423e-163	0
1.15184e-162	9.04651e-165	8.13645e-163	8.73603e-163	2.21574e-163	-3.1693e-163	-3.44372e-163	-8.78633e-163	-4.24996e-163	-1.51495e-163	9.02399e-163	7.38849e-163	-1.33802e-162	-5.81837e-163	-8.73916e-165	-6.54682e-164	7.8815e-163	-9.49829e-164	1.5925e-163	-1.40981e-162	4.75453e-163	9.82098e-164	1.21429e-162	1.54213e-163	1.35168e-162	1.38432e-162	1.31221e-162	-1.17123e-163	-3.50997e-163	-9.12423e-163	0
1.15184e-162	9.04651e-165	8.13645e-163	8.73603e-163	2.21574e-163	-3.1693e-163	-3.44372e-163	-8.78633e-163	-4.24996e-163	-1.51495e-163	9.02399e-163	7.38849e-163	-1.33802e-162	-5.81837e-163	-8.73916e-165	-6.54682e-164	7.8815e-163	-9.49829e-164	1.5925e-163	-1.40981e-162	4.75453e-163	9.82098e-164	1.21429e-162	1.54213e-163	1.35168e-162	1.38432e-162	1.31221e-162	-1.17123e-163	-3.50997e-163	-9.12423e-163	0
1.15184e-162	9.04651e-165	8.13645e-163	8.73603e-163	2.21574e-163	-3.1693e-163	-3.44372e-163	-8.78633e-163	-4.24996e-163	-1.51495e-163	9.02399e-163	7.38849e-163	-1.33802e-162	-5.81837e-163	-8.73916e-165	-6.54682e-164	7.8815e-163	-9.49829e-164	1.5925e-163	-1.40981e-162	4.75453e-163	9.82098e-164	1.21429e-162	1.54213e-163	1.35168e-162	1.38432e-162	1.31221e-162	-1.17123e-163	-3.50997e-163	-9.12423e-163	0
1.15184e-162	9.04651e-165	8.13645e-163	8.73603e-163	2.21574e-163	-3.1693e-163	-3.44372e-163	-8.78633e-163	-4.24996e-163	-1.51495e-163	9.02399e-163	7.38849e-163	-1.33802e-162	-5.81837e-163	-8.73916e-165	-6.54682e-164	7.8815e-163	-9.49829e-164	1.5925e-163	-1.40981e-162	4.75453e-163	9.82098e-164	1.21429e-162	1.54213e-163	1.35168e-162	1.38432e-162	1.31221e-162	-1.17123e-163	-3.50997e-163	-9.12423e-163	0
1.15184e-162	9.04651e-165	8.13645e-163	8.73603e-163	2.21574e-163	-3.1693e-163	-3.44372e-163	-8.78633e-163	-4.24996e-163	-1.51495e-163	9.02399e-163	7.38849e-163	-1.33802e-162	-5.81837e-163	-8.73916e-165	-6.54682e-164	7.8815e-163	-9.49829e-164	1.5925e-163	-1.40981e-162	4.75453e-163	9.82098e-164	1.21429e-162	1.54213e-163	1.35168e-162	1.38432e-162	1.31221e-162	-1.17123e-163	-3.50997e-163	-9.12423e-163	0
1.15184e-162	9.04651e-165	8.13645e-163	8.73603e-163	2.21574e-163	-3.1693e-163	-3.44372e-163	-8.78633e-163	-4.24996e-163	-1.51495e-163	9.02399e-163	7.38849e-163	-1.33802e-162	-5.81837e-163	-8.73916e-165	-6.54682e-164	7.8815e-163	-9.49829e-164	1.5925e-163	-1.40981e-162	4.75453e-163	9.82098e-164	1.21429e-162	1.54213e-163	1.35168e-162	1.38432e-162	1.31221e-162	-1.17123e-163	-3.50997e-163	-9.12423e-163	0
1.15184e-162	9.04651e-165	8.13645e-163	8.73603e-163	2.21574e-163	-3.1693e-163	-3.44372e-163	-8.78633e-163	-4.24996e-163	-1.51495e-163	9.02399e-163	7.38849e-163	-1.33802e-162	-5.81837e-163	-8.73916e-165	-6.54682e-164	7.8815e-163	-9.49829e-164	1.5925e-163	-1.40981e-162	4.75453e-163	9.82098e-164	1.21429e-162	1.54213e-163	1.35168e-162	1.38432e-162	1.31221e-162	-1.17123e-163	-3.50997e-163	-9.12423e-163	0
1.15184e-162	9.04651e-165	8.13645e-163	8.73603e-163	2.21574e-163	-3.1693e-163	-3.44372e-163	-8.78633e-163	-4.24996e-163	-1.51495e-163	9.02399e-163	7.38849e-163	-1.33802e-162	-5.81837e-163	-8.73916e-165	-6.54682e-164	7.8815e-163	-9.49829e-164	1.5925e-163	-1.40981e-162	4.75453e-163	9.82098e-164	1.21429e-162	1.54213e-163	1.35168e-162	1.38432e-162	1.31221e-162	-1.17123e-163	-3.50997e-163	-9.12423e-163	0
1.15184e-162	9.04651e-165	8.13645e-163	8.73603e-163	2.21574e-163	-3.1693e-163	-3.44372e-163	-8.78633e-163	-4.24996e-163	-1.51495e-163	9.02399e-163	7.38849e-163	-1.33802e-162	-5.81837e-163	-8.73916e-165	-6.54682e-164	7.8815e-163	-9.49829e-164	1.5925e-163	-1.40981e-162	4.75453e-163	9.82098e-164	1.21429e-162	1.54213e-163	1.35168e-162	1.38432e-162	1.31221e-162	-1.17123e-163	-3.50997e-163	-9.12423e-163	0
1.15184e-162	9.04651e-165	8.13645e-163	8.73603e-163	2.21574e-163	-3.1693e-163	-3.44372e-163	-8.78633e-163	-4.24996e-163	-1.51495e-163	9.02399e-163	7.38849e-163	-1.33802e-162	-5.81837e-163	-8.73916e-165	-6.54682e-164	7.8815e-163	-9.49829e-164	1.5925e-163	-1.40981e-162	4.75453e-163	9.82098e-164	1.21429e-162	1.54213e-163	1.35168e-162	1.38432e-162	1.31221e-162	-1.17123e-163	-3.50997e-163	-9.12423e-163	0
1.15184e-162	9.04651e-165	8.13645e-163	8.73603e-163	2.21574e-163	-3.1693e-163	-3.44372e-163	-8.78633e-163	-4.24996e-163	-1.51495e-163	9.02399e-163	7.38849e-163	-1.33802e-162	-5.81837e-163	-8.73916e-165	-6.54682e-164	7.8815e-163	-9.49829e-164	1.5925e-163	-1.40981e-162	4.75453e-163	9.82098e-164	1.21429e-162	1.54213e-163	1.35168e-162	1.38432e-162	1.31221e-162	-1.17123e-163	-3.50997e-163	-9.12423e-163	0
1.15184e-162	9.04651e-165	8.13645e-163	8.73603e-163	2.21574e-163	-3.1693e-163	-3.44372e-163	-8.78633e-163	-4.24996e-163	-1.51495e-163	9.02399e-163	7.38849e-163	-1.33802e-162	-5.81837e-163	-8.73916e-165	-6.54682e-164	7.8815e-163	-9.49829e-164	1.5925e-163	-1.40981e-162	4.75453e-163	9.82098e-164	1.21429e-162	1.54213e-163	1.35168e-162	1.38432e-162	1.31221e-162	-1.17123e-163	-3.50997e-163	-9.12423e-163	0
1.15184e-162	9.04651e-165	8.13645e-163	8.73603e-163	2.21574e-163	-3.1693e-163	-3.44372e-163	-8.78633e-163	-4.24996e-163	-1.51495e-163	9.02399e-163	7.38849e-163	-1.33802e-162	-5.81837e-163	-8.73916e-165	-6.54682e-164	7.8815e-163	-9.49829e-164	1.5925e-163	-1.40981e-162	4.75453e-163	9.82098e-164	1.21429e-162	1.54213e-163	1.35168e-162	1.38432e-162	1.31221e-162	-1.17123e-163	-3.50997e-163	-9.12423e-163	0
1.15184e-162	9.04651e-165	8.13645e-163	8.73603e-163	2.21574e-163	-3.1693e-163	-3.44372e-163	-8.78633e-163	-4.24996e-163	-1.51495e-163	9.02399e-163	7.38849e-163	-1.33802e-162	-5.81837e-163	-8.73916e-165	-6.54682e-164	7.8815e-163	-9.49829e-164	1.5925e-163	-1.40981e-162	4.75453e-163	9.82098e-164	1.21429e-162	1.54213e-163	1.35168e-162	1.38432e-162	1.31221e-162	-1.17123e-163	-3.50997e-163	-9.12423e-163	0
1.15184e-162	9.04651e-165	8.13645e-163	8.73603e-163	2.21574e-163	-3.1693e-163	-3.44372e-163	-8.78633e-163	-4.24996e-163	-1.51495e-163	9.02399e-163	7.38849e-163	-1.33802e-162	-5.81837e-163	-8.73916e-165	-6.54682e-164	7.8815e-163	-9.49829e-164	1.5925e-163	-1.40981e-162	4.75453e-163	9.82098e-164	1.21429e-162	1.54213e-163	1.35168e-162	1.38432e-162	1.31221e-162	-1.17123e-163	-3.50997e-163	-9.12423e-163	0
1.15184e-162	9.04651e-165	8.13645e-163	8.73603e-163	2.21574e-163	-3.1693e-163	-3.44372e-163	-8.78633e-163	-4.24996e-163	-1.51495e-163	9.02399e-163	7.38849e-163	-1.33802e-162	-5.81837e-163	-8.73916e-165	-6.54682e-164	7.8815e-163	-9.49829e-164	1.5925e-163	-1.40981e-162	4.75453e-163	9.82098e-164	1.21429e-162	1.54213e-163	1.35168e-162	1.38432e-162	1.31221e-162	-1.17123e-163	-3.50997e-163	-9.12423e-163	0
1.15184e-162	9.04651e-165	8.13645e-163	8.73603e-163	2.21574e-163	-3.1693e-163	-3.44372e-163	-8.78633e-163	-4.24996e-163	-1.51495e-163	9.02399e-163	7.38849e-163	-1.33802e-162	-5.81837e-163	-8.73916e-165	-6.54682e-164	7.8815e-163	-9.49829e-164	1.5925e-163	-1.40981e-162	4.75453e-163	9.82098e-164	1.21429e-162	1.54213e-163	1.35168e-162	1.38432e-162	1.31221e-162	-1.17123e-163	-3.50997e-163	-9.12423e-163	0
1.15184e-162	9.04651e-165	8.13645e-163	8.73603e-163	2.21574e-163	-3.1693e-163	-3.44372e-163	-8.78633e-163	-4.24996e-163	-1.51495e-163	9.02399e-163	7.38849e-163	-1.33802e-162	-5.81837e-163	-8.73916e-165	-6.54682e-164	7.8815e-163	-9.49829e-164	1.5925e-163	-1.40981e-162	4.75453e-163	9.82098e-164	1.21429e-162	1.54213e-163	1.35168e-162	1.38432e-162	1.31221e-162	-1.17123e-163	-3.50997e-163	-9.12423e-163	0
1.15184e-162	9.04651e-165	8.13645e-163	8.73603e-163	2.21574e-163	-3.1693e-163	-3.44372e-163	-8.78633e-163	-4.24996e-163	-1.51495e-163	9.02399e-163	7.38849e-163	-1.33802e-162	-5.81837e-163	-8.73916e-165	-6.54682e-164	7.8815e-163	-9.49829e-164	1.5925e-163	-1.40981e-162	4.75453e-163	9.82098e-164	1.21429e-162	1.54213e-163	1.35168e-162	1.38432e-162	1.31221e-162	-1.17123e-163	-3.50997e-163	-9.12423e-163	0
1.15184e-162	9.04651e-165	8.13645e-163	8.73603e-163	2.21574e-163	-3.1693e-163	-3.44372e-163	-8.78633e-163	-4.24996e-163	-1.51495e-163	9.02399e-163	7.38849e-163	-1.33802e-162	-5.81837e-163	-8.73916e-165	-6.54682e-164	7.8815e-163	-9.49829e-164	1.5925e-163	-1.40981e-162	4.75453e-163	9.82098e-164	1.21429e-162	1.54213e-163	1.35168e-162	1.38432e-162	1.31221e-162	-1.17123e-163	-3.50997e-163	-9.12423e-163	0
1.15184e-162	9.04651e-165	8.13645e-163	8.73603e-163	2.21574e-163	-3.1693e-163	-3.44372e-163	-8.78633e-163	-4.24996e-163	-1.51495e-163	9.02399e-163	7.38849e-163	-1.33802e-162	-5.81837e-163	-8.73916e-165	-6.54682e-164	7.8815e-163	-9.49829e-164	1.5925e-163	-1.40981e-162	4.75453e-163	9.82098e-164	1.21429e-162	1.54213e-163	1.35168e-162	1.38432e-162	1.31221e-162	-1.17123e-163	-3.50997e-163	-9.12423e-163	0
1.15184e-162	9.04651e-165	8.13645e-163	8.73603e-163	2.21574e-163	-3.1693e-163	-3.44372e-163	-8.78633e-163	-4.24996e-163	-1.51495e-163	9.02399e-163	7.38849e-163	-1.33802e-162	-5.81837e-163	-8.73916e-165	-6.54682e-164	7.8815e-163	-9.49829e-164	1.5925e-163	-1.40981e-162	4.75453e-163	9.82098e-164	1.21429e-162	1.54213e-163	1.35168e-162	1.38432e-162	1.31221e-162	-1.17123e-163	-3.50997e-163	-9.12423e-163	0
1.15184e-162	9.04651e-165	8.13645e-163	8.73603e-163	2.21574e-163	-3.1693e-163	-3.44372e-163	-8.78633e-163	-4.24996e-163	-1.51495e-163	9.02399e-163	7.38849e-163	-1.33802e-162	-5.81837e-163	-8.73916e-165	-6.54682e-164	7.8815e-163	-9.49829e-164	1.5925e-163	-1.40981e-162	4.75453e-163	9.82098e-164	1.21429e-162	1.54213e-163	1.35168e-162	1.38432e-162	1.31221e-162	-1.17123e-163	-3.50997e-163	-9.12423e-163	0
1.15184e-162	9.04651e-165	8.13645e-163	8.73603e-163	2.21574e-163	-3.1693e-163	-3.44372e-163	-8.78633e-163	-4.24996e-163	-1.51495e-163	9.02399e-163	7.38849e-163	-1.33802e-162	-5.81837e-163	-8.73916e-165	-6.54682e-164	7.8815e-163	-9.49829e-164	1.5925e-163	-1.40981e-162	4.75453e-163	9.82098e-164	1.21429e-162	1.54213e-163	1.35168e-162	1.38432e-162	1.31221e-162	-1.17123e-163	-3.50997e-163	-9.12423e-163	0
1.15184e-162	9.04651e-165	8.13645e-163	8.73603e-163	2.21574e-163	-3.1693e-163	-3.44372e-163	-8.78633e-163	-4.24996e-163	-1.51495e-163	9.02399e-163	7.38849e-163	-1.33802e-162	-5.81837e-163	-8.73916e-165	-6.54682e-164	7.8815e-163	-9.49829e-164	1.5925e-163	-1.40981e-162	4.75453e-163	9.82098e-164	1.21429e-162	1.54213e-163	1.35168e-162	1.38432e-162	1.31221e-162	-1.17123e-163	-3.50997e-163	-9.12423e-163	0
1.15184e-162	9.04651e-165	8.13645e-163	8.73603e-163	2.21574e-163	-3.1693e-163	-3.44372e-163	-8.78633e-163	-4.24996e-163	-1.51495e-163	9.02399e-163	7.38849e-163	-1.33802e-162	-5.81837e-163	-8.73916e-165	-6.54682e-164	7.8815e-163	-9.49829e-164	1.5925e-163	-1.40981e-162	4.75453e-163	9.82098e-164	1.21429e-162	1.54213e-163	1.35168e-162	1.38432e-162	1.31221e-162	-1.17123e-163	-3.50997e-163	-9.12423e-163	0
1.15184e-162	9.04651e-165	8.13645e-163	8.73603e-163	2.21574e-163	-3.1693e-163	-3.44372e-163	-8.78633e-163	-4.24996e-163	-1.51495e-163	9.02399e-163	7.38849e-163	-1.33802e-162	-5.81837e-163	-8.73916e-165	-6.54682e-164	7.8815e-163	-9.49829e-164	1.5925e-163	-1.40981e-162	4.75453e-163	9.82098e-164	1.21429e-162	1.54213e-163	1.35168e-162	1.38432e-162	1.31221e-162	-1.17123e-163	-3.50997e-163	-9.12423e-163	0
1.15184e-162	9.04651e-165	8.13645e-163	8.73603e-163	2.21574e-163	-3.1693e-163	-3.44372e-163	-8.78633e-163	-4.24996e-163	-1.51495e-163	9.02399e-163	7.38849e-163	-1.33802e-162	-5.81837e-163	-8.73916e-165	-6.54682e-164	7.8815e-163	-9.49829e-164	1.5925e-163	-1.40981e-162	4.75453e-163	9.82098e-164	1.21429e-162	1.54213e-163	1.35168e-162	1.38432e-162	1.31221e-162	-1.17123e-163	-3.50997e-163	-9.12423e-163	0
1.15184e-162	9.04651e-165	8.13645e-163	8.73603e-163	2.21574e-163	-3.1693e-163	-3.44372e-163	-8.78633e-163	-4.24996e-163	-1.51495e-163	9.02399e-163	7.38849e-163	-1.33802e-162	-5.81837e-163	-8.73916e-165	-6.54682e-164	7.8815e-163	-9.49829e-164	1.5925e-163	-1.40981e-162	4.75453e-163	9.82098e-164	1.21429e-162	1.54213e-163	1.35168e-162	1.38432e-162	1.31221e-162	-1.17123e-163	-3.50997e-163	-9.12423e-163	0
1.15184e-162	9.04651e-165	8.13645e-163	8.73603e-163	2.21574e-163	-3.1693e-163	-3.44372e-163	-8.78633e-163	-4.24996e-163	-1.51495e-163	9.02399e-163	7.38849e-163	-1.33802e-162	-5.81837e-163	-8.73916e-165	-6.54682e-164	7.8815e-163	-9.49829e-164	1.5925e-163	-1.40981e-162	4.75453e-163	9.82098e-164	1.21429e-162	1.54213e-163	1.35168e-162	1.38432e-162	1.31221e-162	-1.17123e-163	-3.50997e-163	-9.12423e-163	0
1.15184e-162	9.04651e-165	8.13645e-163	8.73603e-163	2.21574e-163	-3.1693e-163	-3.44372e-163	-8.78633e-163	-4.24996e-163	-1.51495e-163	9.02399e-163	7.38849e-163	-1.33802e-162	-5.81837e-163	-8.73916e-165	-6.54682e-164	7.8815e-163	-9.49829e-164	1.5925e-163	-1.40981e-162	4.75453e-163	9.82098e-164	1.21429e-162	1.54213e-163	1.35168e-162	1.38432e-162	1.31221e-162	-1.17123e-163	-3.50997e-163	-9.12423e-163	0
1.15184e-162	9.04651e-165	8.13645e-163	8.73603e-163	2.21574e-163	-3.1693e-163	-3.44372e-163	-8.78633e-163	-4.24996e-163	-1.51495e-163	9.02399e-163	7.38849e-163	-1.33802e-162	-5.81837e-163	-8.73916e-165	-6.54682e-164	7.8815e-163	-9.49829e-164	1.5925e-163	-1.40981e-162	4.75453e-163	9.82098e-164	1.21429e-162	1.54213e-163	1.35168e-162	1.38432e-162	1.31221e-162	-1.17123e-163	-3.50997e-163	-9.12423e-163	0
1.15184e-162	9.04651e-165	8.13645e-163	8.73603e-163	2.21574e-163	-3.1693e-163	-3.44372e-163	-8.78633e-163	-4.24996e-163	-1.51495e-163	9.02399e-163	7.38849e-163	-1.33802e-162	-5.81837e-163	-8.73916e-165	-6.54682e-164	7.8815e-163	-9.49829e-164	1.5925e-163	-1.40981e-162	4.75453e-163	9.82098e-164	1.21429e-162	1.54213e-163	1.35168e-162	1.38432e-162	1.31221e-162	-1.17123e-163	-3.50997e-163	-9.12423e-163	0
1.15184e-162	9.04651e-165	8.13645e-163	8.73603e-163	2.21574e-163	-3.1693e-163	-3.44372e-163	-8.78633e-163	-4.24996e-163	-1.51495e-163	9.02399e-163	7.38849e-163	-1.33802e-162	-5.81837e-163	-8.73916e-165	-6.54682e-164	7.8815e-163	-9.49829e-164	1.5925e-163	-1.40981e-162	4.75453e-163	9.82098e-164	1.21429e-162	1.54213e-163	1.35168e-162	1.38432e-162	1.31221e-162	-1.17123e-163	-3.50997e-163	-9.12423e-163	0
1.15184e-162	9.04651e-165	8.13645e-163	8.73603e-163	2.21574e-163	-3.1693e-163	-3.44372e-163	-8.78633e-163	-4.24996e-163	-1.51495e-163	9.02399e-163	7.38849e-163	-1.33802e-162	-5.81837e-163	-8.73916e-165	-6.54682e-164	7.8815e-163	-9.49829e-164	1.5925e-163	-1.40981e-162	4.75453e-163	9.82098e-164	1.21429e-162	1.54213e-163	1.35168e-162	1.38432e-162	1.31221e-162	-1.17123e-163	-3.50997e-163	-9.12423e-163	0
1.15184e-162	9.04651e-165	8.13645e-163	8.73603e-163	2.21574e-163	-3.1693e-163	-3.44372e-163	-8.78633e-163	-4.24996e-163	-1.51495e-163	9.02399e-163	7.38849e-163	-1.33802e-162	-5.81837e-163	-8.73916e-165	-6.54682e-164	7.8815e-163	-9.49829e-164	1.5925e-163	-1.40981e-162	4.75453e-163	9.82098e-164	1.21429e-162	1.54213e-163	1.35168e-162	1.38432e-162	1.31221e-162	-1.17123e-163	-3.50997e-163	-9.12423e-163	0
1.15184e-162	9.04651e-165	8.13645e-163	8.73603e-163	2.21574e-163	-3.1693e-163	-3.44372e-163	-8.78633e-163	-4.24996e-163	-1.51495e-163	9.02399e-163	7.38849e-163	-1.33802e-162	-5.81837e-163	-8.73916e-165	-6.54682e-164	7.8815e-163	-9.49829e-164	1.5925e-163	-1.40981e-162	4.75453e-163	9.82098e-164	1.21429e-162	1.54213e-163	1.35168e-162	1.38432e-162	1.31221e-162	-1.17123e-163	-3.50997e-163	-9.12423e-163	0
1.15184e-162	9.04651e-165	8.13645e-163	8.73603e-163	2.21574e-163	-3.1693e-163	-3.44372e-163	-8.78633e-163	-4.24996e-163	-1.51495e-163	9.02399e-163	7.38849e-163	-1.33802e-162	-5.81837e-163	-8.73916e-165	-6.54682e-164	7.8815e-163	-9.49829e-164	1.5925e-163	-1.40981e-162	4.75453e-163	9.82098e-164	1.21429e-162	1.54213e-163	1.35168e-162	1.38432e-162	1.31221e-162	-1.17123e-163	-3.50997e-163	-9.12423e-163	0
1.15184e-162	9.04651e-165	8.13645e-163	8.73603e-163	2.21574e-163	-3.1693e-163	-3.44372e-163	-8.78633e-163	-4.24996e-163	-1.51495e-163	9.02399e-163	7.38849e-163	-1.33802e-162	-5.81837e-163	-8.73916e-165	-6.54682e-164	7.8815e-163	-9.49829e-164	1.5925e-163	-1.40981e-162	4.75453e-163	9.82098e-164	1.21429e-162	1.54213e-163	1.35168e-162	1.38432e-162	1.31221e-162	-1.17123e-163	-3.50997e-163	-9.12423e-163	0
1.15184e-162	9.04651e-165	8.13645e-163	8.73603e-163	2.21574e-163	-3.1693e-163	-3.44372e-163	-8.78633e-163	-4.24996e-163	-1.51495e-163	9.02399e-163	7.38849e-163	-1.33802e-162	-5.81837e-163	-8.73916e-165	-6.54682e-164	7.8815e-163	-9.49829e-164	1.5925e-163	-1.40981e-162	4.75453e-163	9.82098e-164	1.21429e-162	1.54213e-163	1.35168e-162	1.38432e-162	1.31221e-162	-1.17123e-163	-3.50997e-163	-9.12423e-163	0
1.15184e-162	9.04651e-165	8.13645e-163	8.73603e-163	2.21574e-163	-3.1693e-163	-3.44372e-163	-8.78633e-163	-4.24996e-163	-1.51495e-163	9.02399e-163	7.38849e-163	-1.33802e-162	-5.81837e-163	-8.73916e-165	-6.54682e-164	7.8815e-163	-9.49829e-164	1.5925e-163	-1.40981e-162	4.75453e-163	9.82098e-164	1.21429e-162	1.54213e-163	1.35168e-162	1.38432e-162	1.31221e-162	-1.17123e-163	-3.50997e-163	-9.12423e-163	0
1.15184e-162	9.04651e-165	8.13645e-163	8.73603e-163	2.21574e-163	-3.1693e-163	-3.44372e-163	-8.78633e-163	-4.24996e-163	-1.51495e-163	9.02399e-163	7.38849e-163	-1.33802e-162	-5.81837e-163	-8.73916e-165	-6.54682e-164	7.8815e-163	-9.49829e-164	1.5925e-163	-1.40981e-162	4.75453e-163	9.82098e-164	1.21429e-162	1.54213e-163	1.35168e-162	1.38432e-162	1.31221e-162	-1.17123e-163	-3.50997e-163	-9.12423e-163	0
1.15184e-162	9.04651e-165	8.13645e-163	8.73603e-163	2.21574e-163	-3.1693e-163	-3.44372e-163	-8.78633e-163	-4.24996e-163	-1.51495e-163	9.02399e-163	7.38849e-163	-1.33802e-162	-5.81837e-163	-8.73916e-165	-6.54682e-164	7.8815e-163	-9.49829e-164	1.5925e-163	-1.40981e-162	4.75453e-163	9.82098e-164	1.21429e-162	1.54213e-163	1.35168e-162	1.38432e-162	1.31221e-162	-1.17123e-163	-3.50997e-163	-9.12423e-163	0
1.15184e-162	9.04651e-165	8.13645e-163	8.73603e-163	2.21574e-163	-3.1693e-163	-3.44372e-163	-8.78633e-163	-4.24996e-163	-1.51495e-163	9.02399e-163	7.38849e-163	-1.33802e-162	-5.81837e-163	-8.73916e-165	-6.54682e-164	7.8815e-163	-9.49829e-164	1.5925e-163	-1.40981e-162	4.75453e-163	9.82098e-164	1.21429e-162	1.54213e-163	1.35168e-162	1.38432e-162	1.31221e-162	-1.17123e-163	-3.50997e-163	-9.12423e-163	0
1.15184e-162	9.04651e-165	8.13645e-163	8.73603e-163	2.21574e-163	-3.1693e-163	-3.44372e-163	-8.78633e-163	-4.24996e-163	-1.51495e-163	9.02399e-163	7.38849e-163	-1.33802e-162	-5.81837e-163	-8.73916e-165	-6.54682e-164	7.8815e-163	-9.49829e-164	1.5925e-163	-1.40981e-162	4.75453e-163	9.82098e-164	1.21429e-162	1.54213e-163	1.35168e-162	1.38432e-162	1.31221e-162	-1.17123e-163	-3.50997e-163	-9.12423e-163	0
1.15184e-162	9.04651e-165	8.13645e-163	8.73603e-163	2.21574e-163	-3.1693e-163	-3.44372e-163	-8.78633e-163	-4.24996e-163	-1.51495e-163	9.02399e-163	7.38849e-163	-1.33802e-162	-5.81837e-163	-8.73916e-165	-6.54682e-164	7.8815e-163	-9.49829e-164	1.5925e-163	-1.40981e-162	4.75453e-163	9.82098e-164	1.21429e-162	1.54213e-163	1.35168e-162	1.38432e-162	1.31221e-162	-1.17123e-163	-3.50997e-163	-9.12423e-163	0
1.15184e-162	9.04651e-165	8.13645e-163	8.73603e-163	2.21574e-163	-3.1693e-163	-3.44372e-163	-8.78633e-163	-4.24996e-163	-1.51495e-163	9.02399e-163	7.38849e-163	-1.33802e-162	-5.81837e-163	-8.73916e-165	-6.54682e-164	7.8815e-163	-9.49829e-164	1.5925e-163	-1.40981e-162	4.75453e-163	9.82098e-164	1.21429e-162	1.54213e-163	1.35168e-162	1.38432e-162	1.31221e-162	-1.17123e-163	-3.50997e-163	-9.12423e-163	0
1.15184e-162	9.04651e-165	8.13645e-163	8.73603e-163	2.21574e-163	-3.1693e-163	-3.44372e-163	-8.78633e-163	-4.24996e-163	-1.51495e-163	9.02399e-163	7.38849e-163	-1.33802e-162	-5.81837e-163	-8.73916e-165	-6.54682e-164	7.8815e-163	-9.49829e-164	1.5925e-163	-1.40981e-162	4.75453e-163	9.82098e-164	1.21429e-162	1.54213e-163	1.35168e-162	1.38432e-162	1.31221e-162	-1.17123e-163	-3.50997e-163	-9.12423e-163	0
1.15184e-162	9.04651e-165	8.13645e-163	8.73603e-163	2.21574e-163	-3.1693e-163	-3.44372e-163	-8.78633e-163	-4.24996e-163	-1.51495e-163	9.02399e-163	7.38849e-163	-1.33802e-162	-5.81837e-163	-8.73916e-165	-6.54682e-164	7.8815e-163	-9.49829e-164	1.5925e-163	-1.40981e-162	4.75453e-163	9.82098e-164	1.21429e-162	1.54213e-163	1.35168e-162	1.38432e-162	1.31221e-162	-1.17123e-163	-3.50997e-163	-9.12423e-163	0
1.15184e-162	9.04651e-165	8.13645e-163	8.73603e-163	2.21574e-163	-3.1693e-163	-3.44372e-163	-8.78633e-163	-4.24996e-163	-1.51495e-163	9.02399e-163	7.38849e-163	-1.33802e-162	-5.81837e-163	-8.73916e-165	-6.54682e-164	7.8815e-163	-9.49829e-164	1.5925e-163	-1.40981e-162	4.75453e-163	9.82098e-164	1.21429e-162	1.54213e-163	1.35168e-162	1.38432e-162	1.31221e-162	-1.17123e-163	-3.50997e-163	-9.12423e-163	0
1.15184e-162	9.04651e-165	8.13645e-163	8.73603e-163	2.21574e-163	-3.1693e-163	-3.44372e-163	-8.78633e-163	-4.24996e-163	-1.51495e-163	9.02399e-163	7.38849e-163	-1.33802e-162	-5.81837e-163	-8.73916e-165	-6.54682e-164	7.8815e-163	-9.49829e-164	1.5925e-163	-1.40981e-162	4.75453e-163	9.82098e-164	1.21429e-162	1.54213e-163	1.35168e-162	1.38432e-162	1.31221e-162	-1.17123e-163	-3.50997e-163	-9.12423e-163	0
1.15184e-162	9.04651e-165	8.13645e-163	8.73603e-163	2.21574e-163	-3.1693e-163	-3.44372e-163	-8.78633e-163	-4.24996e-163	-1.51495e-163	9.02399e-163	7.38849e-163	-1.33802e-162	-5.81837e-163	-8.73916e-165	-6.54682e-164	7.8815e-163	-9.49829e-164	1.5925e-163	-1.40981e-162	4.75453e-163	9.82098e-164	1.21429e-162	1.54213e-163	1.35168e-162	1.38432e-162	1.31221e-162	-1.17123e-163	-3.50997e-163	-9.12423e-163	0
1.15184e-162	9.04651e-165	8.13645e-163	8.73603e-163	2.21574e-163	-3.1693e-163	-3.44372e-163	-8.78633e-163	-4.24996e-163	-1.51495e-163	9.02399e-163	7.38849e-163	-1.33802e-162	-5.81837e-163	-8.73916e-165	-6.54682e-164	7.8815e-163	-9.49829e-164	1.5925e-163	-1.40981e-162	4.75453e-163	9.82098e-164	1.21429e-162	1.54213e-163	1.35168e-162	1.38432e-162	1.31221e-162	-1.17123e-163	-3.50997e-163	-9.12423e-163	0
1.15184e-162	9.04651e-165	8.13645e-163	8.73603e-163	2.21574e-163	-3.1693e-163	-3.44372e-163	-8.78633e-163	-4.24996e-163	-1.51495e-163	9.02399e-163	7.38849e-163	-1.33802e-162	-5.81837e-163	-8.73916e-165	-6.54682e-164	7.8815e-163	-9.49829e-164	1.5925e-163	-1.40981e-162	4.75453e-163	9.82098e-164	1.21429e-162	1.54213e-163	1.35168e-162	1.38432e-162	1.31221e-162	-1.17123e-163	-3.50997e-163	-9.12423e-163	0
1.15184e-162	9.04651e-165	8.13645e-163	8.73603e-163	2.21574e-163	-3.1693e-163	-3.44372e-163	-8.78633e-163	-4.24996e-163	-1.51495e-163	9.02399e-163	7.38849e-163	-1.33802e-162	-5.81837e-163	-8.73916e-165	-6.54682e-164	7.8815e-163	-9.49829e-164	1.5925e-163	-1.40981e-162	4.75453e-163	9.82098e-164	1.21429e-162	1.54213e-163	1.35168e-162	1.38432e-162	1.31221e-162	-1.17123e-163	-3.50997e-163	-9.12423e-163	0
1.15184e-162	9.04651e-165	8.13645e-163	8.73603e-163	2.21574e-163	-3.1693e-163	-3.44372e-163	-8.78633e-163	-4.24996e-163	-1.51495e-163	9.02399e-163	7.38849e-163	-1.33802e-162	-5.81837e-163	-8.73916e-165	-6.54682e-164	7.8815e-163	-9.49829e-164	1.5925e-163	-1.40981e-162	4.75453e-163	9.82098e-164	1.21429e-162	1.54213e-163	1.35168e-162	1.38432e-162	1.31221e-162	-1.17123e-163	-3.50997e-163	-9.12423e-163	0
1.15184e-162	9.04651e-165	8.13645e-163	8.73603e-163	2.21574e-163	-3.1693e-163	-3.44372e-163	-8.78633e-163	-4.24996e-163	-1.51495e-163	9.02399e-163	7.38849e-163	-1.33802e-162	-5.81837e-163	-8.73916e-165	-6.54682e-164	7.8815e-163	-9.49829e-164	1.5925e-163	-1.40981e-162	4.75453e-163	9.82098e-164	1.21429e-162	1.54213e-163	1.35168e-162	1.38432e-162	1.31221e-162	-1.17123e-163	-3.50997e-163	-9.12423e-163	0
1.15184e-162	9.04651e-165	8.13645e-163	8.73603e-163	2.21574e-163	-3.1693e-163	-3.44372e-163	-8.78633e-163	-4.24996e-163	-1.51495e-163	9.02399e-163	7.38849e-163	-1.33802e-162	-5.81837e-163	-8.73916e-165	-6.54682e-164	7.8815e-163	-9.49829e-164	1.5925e-163	-1.40981e-162	4.75453e-163	9.82098e-164	1.21429e-162	1.54213e-163	1.35168e-162	1.38432e-162	1.31221e-162	-1.17123e-163	-3.50997e-163	-9.12423e-163	0
1.15184e-162	9.04651e-165	8.13645e-163	8.73603e-163	2.21574e-163	-3.1693e-163	-3.44372e-163	-8.78633e-163	-4.24996e-163	-1.51495e-163	9.02399e-163	7.38849e-163	-1.33802e-162	-5.81837e-163	-8.73916e-165	-6.54682e-164	7.8815e-163	-9.49829e-164	1.5925e-163	-1.40981e-162	4.75453e-163	9.82098e-164	1.21429e-162	1.54213e-163	1.35168e-162	1.38432e-162	1.31221e-162	-1.17123e-163	-3.50997e-163	-9.12423e-163	0
1.15184e-162	9.04651e-165	8.13645e-163	8.73603e-163	2.21574e-163	-3.1693e-163	-3.44372e-163	-8.78633e-163	-4.24996e-163	-1.51495e-163	9.02399e-163	7.38849e-163	-1.33802e-162	-5.81837e-163	-8.73916e-165	-6.54682e-164	7.8815e-163	-9.49829e-164	1.5925e-163	-1.40981e-162	4.75453e-163	9.82098e-164	1.21429e-162	1.54213e-163	1.35168e-162	1.38432e-162	1.31221e-162	-1.17123e-163	-3.50997e-163	-9.12423e-163	0
1.15184e-162	9.04651e-165	8.13645e-163	8.73603e-163	2.21574e-163	-3.1693e-163	-3.44372e-163	-8.78633e-163	-4.24996e-163	-1.51495e-163	9.02399e-163	7.38849e-163	-1.33802e-162	-5.81837e-163	-8.73916e-165	-6.54682e-164	7.8815e-163	-9.49829e-164	1.5925e-163	-1.40981e-162	4.75453e-163	9.82098e-164	1.21429e-162	1.54213e-163	1.35168e-162	1.38432e-162	1.31221e-162	-1.17123e-163	-3.50997e-163	-9.12423e-163	0
1.15184e-162	9.04651e-165	8.13645e-163	8.73603e-163	2.21574e-163	-3.1693e-163	-3.44372e-163	-8.78633e-163	-4.24996e-163	-1.51495e-163	9.02399e-163	7.38849e-163	-1.33802e-162	-5.81837e-163	-8.73916e-165	-6.54682e-164	7.8815e-163	-9.49829e-164	1.5925e-163	-1.40981e-162	4.75453e-163	9.82098e-164	1.21429e-162	1.54213e-163	1.35168e-162	1.38432e-162	1.31221e-162	-1.17123e-163	-3.50997e-163	-9.12423e-163	0
1.15184e-162	9.04651e-165	8.13645e-163	8.73603e-163	2.21574e-163	-3.1693e-163	-3.44372e-163	-8.78633e-163	-4.24996e-163	-1.51495e-163	9.02399e-163	7.38849e-163	-1.33802e-162	-5.81837e-163	-8.73916e-165	-6.54682e-164	7.8815e-163	-9.49829e-164	1.5925e-163	-1.40981e-162	4.75453e-163	9.82098e-164	1.21429e-162	1.54213e-163	1.35168e-162	1.38432e-162	1.31221e-162	-1.17123e-163	-3.50997e-163	-9.12423e-163	0
1.15184e-162	9.04651e-165	8.13645e-163	8.73603e-163	2.21574e-163	-3.1693e-163	-3.44372e-163	-8.78633e-163	-4.24996e-163	-1.51495e-163	9.02399e-163	7.38849e-163	-1.33802e-162	-5.81837e-163	-8.73916e-165	-6.54682e-164	7.8815e-163	-9.49829e-164	1.5925e-163	-1.40981e-162	4.75453e-163	9.82098e-164	1.21429e-162	1.54213e-163	1.35168e-162	1.38432e-162	1.31221e-162	-1.17123e-163	-3.50997e-163	-9.12423e-163	0
1.15184e-162	9.04651e-165	8.13645e-163	8.73603e-163	2.21574e-163	-3.1693e-163	-3.44372e-163	-8.78633e-163	-4.24996e-163	-1.51495e-163	9.02399e-163	7.38849e-163	-1.33802e-162	-5.81837e-163	-8.73916e-165	-6.54682e-164	7.8815e-163	-9.49829e-164	1.5925e-163	-1.40981e-162	4.75453e-163	9.82098e-164	1.21429e-162	1.54213e-163	1.35168e-162	1.38432e-162	1.31221e-162	-1.17123e-163	-3.50997e-163	-9.12423e-163	0
1.15184e-162	9.04651e-165	8.13645e-163	8.73603e-163	2.21574e-163	-3.1693e-163	-3.44372e-163	-8.78633e-163	-4.24996e-163	-1.51495e-163	9.02399e-163	7.38849e-163	-1.33802e-162	-5.81837e-163	-8.73916e-165	-6.54682e-164	7.8815e-163	-9.49829e-164	1.5925e-163	-1.40981e-162	4.75453e-163	9.82098e-164	1.21429e-162	1.54213e-163	1.35168e-162	1.38432e-162	1.31221e-162	-1.17123e-163	-3.50997e-163	-9.12423e-163	0
1.15184e-162	9.04651e-165	8.13645e-163	8.73603e-163	2.21574e-163	-3.1693e-163	-3.44372e-163	-8.78633e-163	-4.24996e-163	-1.51495e-163	9.02399e-163	7.38849e-163	-1.33802e-162	-5.81837e-163	-8.73916e-165	-6.54682e-164	7.8815e-163	-9.49829e-164	1.5925e-163	-1.40981e-162	4.75453e-163	9.82098e-164	1.21429e-162	1.54213e-163	1.35168e-162	1.38432e-162	1.31221e-162	-1.17123e-163	-3.50997e-163	-9.12423e-163	0
1.15184e-162	9.04651e-165	8.13645e-163	8.73603e-163	2.21574e-163	-3.1693e-163	-3.44372e-163	-8.78633e-163	-4.24996e-163	-1.51495e-163	9.02399e-163	7.38849e-163	-1.33802e-162	-5.81837e-163	-8.73916e-165	-6.54682e-164	7.8815e-163	-9.49829e-164	1.5925e-163	-1.40981e-162	4.75453e-163	9.82098e-164	1.21429e-162	1.54213e-163	1.35168e-162	1.38432e-162	1.31221e-162	-1.17123e-163	-3.50997e-163	-9.12423e-163	0
[truncated: 2,014 more rows]
