# Supplementary material for: A modified shuffled frog leaping algorithm with inertia weight
Source: Sci Rep. 2024 Feb 20;14:4146. doi: 10.1038/s41598-024-51306-1 (PMC11224354; doi:10.1038/s41598-024-51306-1)
Supplement: Supplementary file 1 — Supplementary Information. [file 41598_2024_51306_MOESM1_ESM.zip › data/F1/MSFLA_R_21.xls]

## Sheet: Sheet1
-6.88247	-8.83971	1.45988	2.81161	-5.78533	-1.42508	3.26659	2.85897	2.83673	4.56262	-3.01976	-4.16373	3.61155	-0.801234	9.96524	-1.60928	5.5488	-1.23194	5.68509	2.47948	-6.44058	-6.6748	5.72711	2.6988	-3.47051	0.795751	-2.50689	0.281302	0.265974	0.998683	577.793
0.377927	0.701234	0.764173	-0.20534	-0.0110149	0.260225	0.381594	0.120156	0.387011	0.209819	1.44114	0.537039	0.733159	0.267034	-0.353451	0.0510813	-0.237572	-0.131704	0.565321	-0.0481379	0.113757	0.105536	0.301723	0.216786	0.049126	0.596272	-0.520365	0.00866356	-0.131269	0.0119568	5.98801
0.0611608	0.0260983	-0.00463085	0.00574988	-0.0574293	0.00444407	0.065205	-0.00379014	0.00606233	0.0439825	0.0164766	0.014487	0.00091069	0.0416387	0.135678	-0.0838545	0.0160193	0.0200195	-0.0534923	0.0229957	0.0378027	-0.122417	-0.00647847	-0.0236206	-0.0409717	-0.0662658	0.00269158	-0.0987918	0.065402	0.173989	0.113136
0.00675236	-1.02825e-05	-0.0135465	0.0108031	-0.00501792	0.00500924	0.0259625	-0.00121991	-0.0149359	0.0129537	0.00184048	0.00932489	-0.00520562	-0.0103747	-0.00208588	0.00458461	0.00509634	-0.00191558	-0.00975369	-0.00686477	0.0123277	0.000469479	0.00567268	0.00221209	-0.00574249	0.0104781	-0.00392916	-0.00826119	0.00747801	-0.000422179	0.00235666
0.000240738	0.00308566	0.000732663	0.000410263	-0.000561719	0.000304514	0.000160327	0.000143786	0.000975133	9.81762e-05	-0.000267079	-0.000200842	0.000722576	-0.000683497	3.99395e-05	-3.92277e-05	0.000132003	-0.000175075	0.000533265	0.00213988	0.000522998	-0.000368187	1.1733e-05	-0.00087751	-0.000589263	0.000784617	-0.000280015	-0.000306751	-0.000824841	5.2822e-06	2.07101e-05
4.64224e-05	-5.97359e-05	9.5515e-05	-4.02338e-05	0.000178413	-1.8536e-05	-3.1948e-05	-2.4289e-05	0.00013862	-6.33986e-06	-1.88197e-05	6.62079e-05	-0.000112183	5.34793e-05	-6.11505e-05	1.0964e-05	0.00015969	-0.000154838	-0.00024002	0.000206731	-0.00010377	7.01045e-06	-3.16115e-05	7.25339e-05	-1.15279e-05	2.77097e-05	5.53155e-06	-6.84263e-08	0.000243783	-6.81485e-05	3.25455e-07
-1.13641e-06	-1.29172e-06	7.18504e-07	8.00473e-06	-1.6115e-05	-2.90541e-06	-1.73985e-06	-1.10338e-05	-5.58378e-06	-1.52809e-06	-9.27858e-06	5.32475e-06	-2.24373e-06	1.3588e-06	-9.32094e-06	9.53267e-06	3.0164e-06	1.58197e-06	-1.69146e-05	-1.81225e-06	1.8779e-05	1.69107e-06	-9.639e-07	-1.587e-05	-4.41414e-06	2.30374e-06	9.68788e-06	-3.76504e-06	-8.00632e-06	-5.91765e-06	1.93427e-09
1.54101e-07	-6.32465e-07	8.41064e-08	4.53037e-07	-4.66192e-07	-1.46454e-06	2.5315e-07	6.61411e-07	-2.15338e-07	-9.79101e-09	-1.1378e-06	2.75113e-07	2.72507e-06	-4.89591e-07	-8.55102e-07	4.35925e-07	3.27782e-07	1.06263e-06	-1.43331e-06	-1.95865e-07	-3.17814e-07	1.62532e-06	2.75526e-08	-7.7358e-07	-8.2312e-07	-3.21655e-06	-1.30918e-07	-1.40695e-06	-1.30422e-06	7.39323e-07	3.54427e-11
-3.05051e-09	1.20937e-07	-4.04515e-08	-7.34795e-08	-3.87299e-08	-5.62149e-08	-2.15348e-08	-5.26752e-08	2.24747e-07	-1.32233e-07	3.17317e-08	-9.92491e-08	-2.20789e-07	1.94693e-08	-2.93968e-07	6.25574e-08	3.90864e-08	3.59807e-10	-1.02293e-07	4.26285e-08	-9.9976e-08	2.95532e-08	-2.45613e-07	1.1362e-07	-2.65338e-07	-1.81047e-07	1.80621e-07	1.73386e-07	4.82152e-08	1.39481e-07	5.33442e-13
1.27767e-08	1.79914e-09	8.28583e-09	-1.62001e-08	1.05416e-08	4.90602e-09	-2.00931e-08	-1.06188e-08	2.19657e-08	2.90304e-08	3.62148e-09	1.04029e-08	-4.62238e-09	6.67173e-09	1.40034e-10	1.55387e-08	-2.27594e-09	-2.20273e-09	1.06605e-09	6.00994e-09	1.62703e-08	1.4775e-08	1.85065e-08	8.85591e-09	1.09959e-08	2.12688e-08	2.53933e-08	-1.17025e-08	5.53524e-09	5.51188e-09	5.2705e-15
-1.60004e-09	-4.83659e-09	4.52896e-09	-1.3009e-10	-1.21851e-09	-5.08467e-09	-6.00046e-09	3.54694e-10	1.17174e-08	5.80631e-11	1.64034e-09	-2.38208e-09	-8.51238e-10	2.15966e-09	-9.80988e-10	6.6831e-10	-1.04405e-09	-2.03083e-09	8.58938e-09	5.81024e-10	-2.92639e-09	3.47817e-09	-1.45421e-10	2.12161e-09	4.90667e-10	4.18967e-09	-2.26721e-09	1.55783e-09	-1.75929e-09	2.46675e-09	4.01468e-16
-4.55741e-10	-5.00298e-10	2.68928e-10	3.19825e-10	1.40402e-10	-3.11711e-11	5.3308e-10	2.07521e-10	2.8115e-10	-2.59522e-10	-3.28479e-10	-9.8288e-11	3.33184e-10	2.05649e-10	1.13311e-10	8.31373e-11	8.58971e-11	-2.23609e-10	-1.45751e-10	-8.25044e-11	-7.60941e-10	-4.65081e-10	6.34029e-10	4.42342e-11	-2.35891e-10	-2.6676e-10	3.00642e-10	6.69413e-10	1.09225e-10	-5.1259e-11	3.38212e-18
-1.48993e-11	2.10768e-11	-7.81946e-11	-2.43956e-11	7.60309e-11	3.77741e-11	-2.39731e-11	4.24902e-11	-1.48959e-12	-1.90702e-11	-2.88562e-12	1.17139e-12	-4.85493e-11	-3.26286e-11	1.03081e-10	2.21244e-11	-6.70552e-12	-2.34918e-11	-8.28754e-12	2.39888e-11	1.74709e-11	-3.53113e-12	-6.11653e-12	-2.58579e-11	2.75427e-11	1.86646e-11	1.79517e-11	-6.00104e-11	6.95131e-12	-1.57967e-11	3.9469e-20
1.01618e-11	1.9961e-12	-6.09843e-12	-5.57318e-12	5.87373e-13	2.05253e-12	3.00116e-12	1.28565e-12	4.63781e-13	-4.99146e-12	6.37231e-15	6.57876e-13	-4.85705e-12	3.29991e-12	4.05389e-13	5.68542e-13	4.26429e-12	1.69322e-12	-5.15265e-13	-1.78081e-12	-3.56736e-12	5.13965e-12	-1.61767e-12	4.65873e-12	1.14562e-12	7.17569e-13	-2.85586e-12	2.09627e-12	6.3897e-12	1.58189e-12	3.96905e-22
-7.54615e-13	-4.1849e-13	-6.27679e-13	-8.60709e-13	-1.76821e-13	-1.39769e-13	-3.52845e-13	-1.594e-13	-4.04228e-13	1.32144e-12	2.19973e-13	2.08225e-14	-1.06513e-13	-9.4793e-15	-4.42324e-13	-3.51972e-13	1.1654e-12	3.60864e-13	-4.85165e-13	-4.38809e-14	2.75081e-13	1.14004e-12	-1.09873e-12	1.08403e-12	1.18851e-13	5.77675e-13	-4.96631e-13	-4.0473e-13	8.66327e-14	2.39112e-14	1.06192e-23
-1.59628e-14	-4.71472e-14	-4.09437e-14	-1.1347e-14	5.10122e-14	4.37549e-14	6.5373e-14	-2.26224e-14	-1.685e-14	-3.89424e-15	6.25824e-14	7.70825e-14	-1.75443e-14	1.07337e-15	-6.72861e-15	-1.30376e-14	-4.90944e-15	3.35624e-14	4.37336e-14	-2.98189e-13	-2.69805e-15	9.10378e-14	-8.43907e-14	4.06148e-14	-1.72924e-14	9.56972e-15	2.46249e-15	8.95642e-15	4.86671e-14	6.60253e-15	1.36202e-25
7.72894e-15	-1.42609e-14	-1.91376e-14	3.1015e-15	5.12668e-15	1.94681e-14	1.79564e-15	-1.31512e-14	-5.2986e-15	-5.25536e-15	-4.60697e-15	7.70943e-15	-5.3359e-15	5.76652e-15	4.19495e-15	5.4691e-15	-2.72363e-14	-1.55665e-15	4.48397e-15	-2.12288e-15	2.74531e-14	3.59348e-14	-6.96021e-15	-1.04886e-15	-5.81474e-15	1.27175e-15	-3.50779e-14	5.08485e-17	-5.36889e-15	-8.96076e-15	5.70442e-27
-1.34699e-15	-2.57444e-16	-8.87672e-16	-4.56091e-16	-3.87313e-17	-5.35566e-16	-8.75048e-16	9.86435e-16	-1.63225e-17	-6.35554e-16	-3.85403e-16	-3.00088e-16	2.71041e-15	8.26662e-16	5.75989e-16	4.35461e-16	2.07947e-16	3.86101e-18	7.54713e-16	6.12267e-16	-1.50938e-15	2.49693e-16	2.36371e-16	-2.99285e-15	-2.49255e-16	1.31353e-15	-4.21383e-16	7.18281e-16	2.40926e-16	1.15262e-15	3.03064e-29
-2.03014e-16	-8.2777e-17	-3.0022e-17	-3.51438e-16	2.50462e-17	-1.26066e-17	1.90835e-17	-1.32562e-16	1.73934e-16	3.16844e-16	-8.06824e-17	-5.71266e-17	2.32966e-16	-1.73827e-16	5.39876e-17	5.57737e-17	-5.51329e-18	-7.39862e-17	7.43224e-17	2.9244e-16	-1.63612e-17	-3.80575e-17	4.68699e-17	-1.18289e-16	1.29257e-16	1.62794e-16	-5.66321e-19	-2.18443e-17	8.52554e-17	1.34307e-17	5.8772e-31
4.10762e-18	-3.58397e-17	3.25857e-17	-2.15433e-17	4.67123e-18	-7.9353e-18	-4.82471e-18	2.59439e-17	-3.48232e-17	-1.50767e-17	-1.74623e-18	1.66137e-17	1.57725e-17	1.59152e-17	-4.59481e-17	1.10546e-19	1.81985e-17	-2.33097e-17	2.23288e-17	-4.725e-18	1.76335e-17	3.12363e-18	7.46937e-18	3.66609e-18	-2.52618e-17	-6.53655e-21	1.12588e-17	4.17743e-18	-4.93319e-18	-8.89999e-19	1.05336e-32
5.12804e-19	3.98605e-18	-1.96599e-19	4.16919e-18	7.47485e-19	2.7468e-19	-4.43095e-18	4.65768e-19	-7.18443e-19	-2.02267e-18	1.30746e-18	9.66717e-19	-1.2852e-18	-8.32957e-19	1.06584e-18	1.08788e-18	-1.67502e-18	-4.58299e-19	3.44552e-18	-3.70323e-19	8.17227e-18	4.28915e-18	-2.55765e-18	3.71001e-20	-6.18433e-20	1.40102e-19	-1.06347e-18	-3.40586e-19	-3.93714e-19	8.7641e-20	1.74157e-34
1.52301e-19	-6.94242e-21	-1.49376e-19	4.88294e-19	2.97775e-19	-1.18703e-19	4.04962e-19	3.32898e-19	1.79225e-19	3.91837e-19	2.44696e-19	3.32257e-20	-8.90612e-20	-1.25436e-19	-2.8537e-20	-9.38182e-20	-1.07645e-19	4.06302e-19	-5.43624e-19	4.92566e-19	-2.47717e-19	1.80271e-19	1.33703e-19	4.82308e-20	5.1693e-19	-5.8425e-20	6.39343e-20	-2.49986e-19	-7.25419e-19	-7.07391e-19	3.13421e-36
-1.66291e-20	-1.30825e-21	2.11192e-22	9.46477e-21	3.84222e-20	8.60601e-21	1.33853e-20	9.74598e-20	4.33879e-20	3.8692e-20	-2.90652e-20	3.25887e-20	-1.25456e-20	-7.48746e-20	3.20048e-20	5.59647e-20	3.46176e-20	-6.31568e-20	-5.69084e-21	3.06961e-22	-1.00393e-20	-9.30648e-21	2.39167e-20	3.58463e-20	-1.10781e-20	-7.3588e-21	-3.46596e-20	2.025e-20	1.18538e-20	5.77329e-21	3.60282e-38
-1.91381e-22	2.43236e-21	4.07502e-21	4.4118e-22	-3.06557e-21	8.11579e-22	-4.99372e-21	-6.51963e-21	3.1394e-21	-1.2965e-20	1.83729e-21	2.4559e-22	1.03192e-20	-9.82506e-21	2.87195e-21	3.55117e-22	-9.16431e-22	5.94085e-22	9.26873e-22	6.41123e-22	-6.31263e-21	-3.40125e-22	-2.90916e-21	-3.56834e-21	5.39413e-21	-2.83227e-21	3.40127e-21	-2.03285e-22	3.74539e-21	4.40579e-21	6.38819e-40
-2.16044e-22	9.53902e-22	-4.83254e-23	-8.15672e-22	-3.17616e-22	-6.06843e-22	1.04197e-22	-5.42204e-22	4.34083e-23	5.21046e-22	-1.27185e-22	-8.53088e-22	9.80182e-22	-8.0961e-22	5.45214e-22	3.15551e-22	-2.9934e-22	1.64496e-22	6.29413e-23	-5.19804e-22	1.45341e-22	1.13051e-21	1.0363e-21	3.99045e-22	-1.20962e-23	6.42242e-22	-3.26925e-23	1.84518e-21	-9.82295e-24	-1.5378e-22	1.21939e-41
3.45479e-23	6.38948e-23	-8.50673e-23	6.94122e-24	-3.0129e-23	-8.94497e-23	6.52222e-23	8.92255e-23	1.14659e-23	-2.15202e-24	-1.50124e-22	-9.28498e-23	2.42718e-23	8.87165e-23	6.05704e-23	-6.85447e-23	-1.15368e-22	6.59138e-23	2.43837e-23	-6.68092e-24	-2.88712e-23	-3.18036e-23	-4.29099e-24	2.96225e-24	4.46893e-24	6.04963e-23	-6.16325e-23	3.86046e-23	5.41447e-23	6.25268e-24	1.13911e-43
-5.37642e-24	1.46057e-24	2.129e-24	-7.40716e-24	-1.13731e-24	3.51515e-24	-9.82364e-25	7.46728e-27	-2.0141e-23	1.05137e-23	-4.4689e-25	-4.41038e-25	-6.73757e-24	1.17226e-24	-3.76917e-24	2.24881e-23	6.19564e-24	2.38471e-24	1.25794e-23	4.65975e-25	6.38955e-24	-1.40396e-24	1.34162e-24	3.31216e-24	-6.03341e-24	8.67168e-25	-1.26153e-23	-1.64517e-24	6.11728e-24	1.32135e-24	1.68461e-45
-1.39231e-24	-2.92913e-25	-9.82878e-25	7.18486e-25	-5.30613e-25	3.78966e-25	-1.38915e-24	-2.43562e-25	-7.95267e-25	-3.55182e-25	1.36246e-25	1.38384e-24	2.01811e-24	-1.39932e-25	-4.78754e-25	-3.13615e-25	1.55997e-24	9.84572e-25	-9.54372e-25	7.21023e-25	-9.88824e-26	1.18027e-24	-2.00612e-25	2.20248e-25	3.18876e-25	-1.91674e-24	1.50942e-24	-1.73683e-26	-5.31788e-25	2.52844e-25	2.5759e-47
5.70046e-26	-2.92596e-26	-1.79144e-25	3.49333e-26	1.67384e-27	-1.17984e-25	1.50504e-25	-3.77423e-25	-1.13205e-25	1.23384e-25	8.83778e-26	1.62152e-25	-1.36814e-25	4.11547e-25	-2.00774e-26	-7.84076e-27	8.40913e-26	2.63932e-26	-8.25163e-26	-1.65208e-25	-1.83629e-26	4.9883e-28	7.31857e-26	6.51566e-26	-2.25439e-26	-2.7901e-25	-3.50401e-26	-5.04304e-27	-2.52645e-26	2.78815e-25	6.76931e-49
4.63976e-26	-2.46673e-26	2.31707e-27	-3.32445e-27	4.41694e-28	-7.54751e-27	-3.29746e-26	3.04175e-26	1.46074e-26	3.24761e-27	3.62183e-27	2.45178e-26	-6.46655e-27	2.56752e-26	-1.41081e-26	-3.28512e-27	1.8556e-26	9.88279e-27	2.88125e-28	-2.32321e-27	2.08208e-26	-1.8695e-26	3.45975e-27	2.26903e-26	-2.79924e-27	-6.45759e-27	8.16259e-27	3.37375e-26	2.81593e-27	2.71116e-26	1.0351e-50
-3.11885e-27	-3.29748e-27	-6.37871e-28	-1.12124e-27	3.19966e-28	2.85798e-27	6.92962e-28	1.6585e-28	2.56954e-27	1.13219e-28	-8.5991e-29	-3.58277e-29	-3.26477e-27	4.75551e-28	-4.94462e-28	-2.62684e-27	-9.23621e-28	5.55949e-28	-3.14293e-27	8.56528e-28	4.2604e-28	-1.31519e-27	5.5809e-28	-3.03833e-28	1.92616e-28	2.29726e-27	-1.93732e-28	-2.27353e-27	9.29758e-28	5.20007e-28	8.14412e-53
-4.9352e-29	6.89919e-30	7.2578e-29	-9.68519e-29	1.37987e-28	3.39546e-28	2.11598e-28	4.18801e-29	-3.74116e-28	2.31551e-28	-3.56374e-29	1.46357e-28	2.69961e-29	2.33839e-28	8.1045e-28	-2.43117e-28	-2.75788e-28	8.62134e-29	-3.18671e-28	6.92177e-29	-1.20455e-28	-2.19928e-28	-5.30097e-29	-2.45536e-29	7.18341e-29	-2.38934e-28	-5.89253e-29	2.55037e-28	-8.16211e-29	9.24345e-29	1.5877e-54
-6.58949e-29	-1.14991e-29	-4.08842e-29	-3.29525e-29	4.71965e-29	-2.29661e-30	1.86264e-29	2.53606e-29	-3.33167e-29	2.07237e-29	3.12056e-30	-9.12222e-30	-3.72429e-29	-1.70643e-30	-1.4597e-29	2.79029e-29	2.83556e-29	4.6845e-29	2.32425e-29	2.70554e-29	3.55668e-29	3.7992e-29	3.74578e-29	1.39584e-29	5.9987e-30	1.86843e-30	-4.24968e-29	3.12005e-29	-1.87271e-29	-1.94455e-29	2.65934e-56
1.25581e-30	1.81178e-30	1.93875e-31	-1.52951e-30	-3.83446e-31	4.20379e-31	-1.7477e-30	-5.45128e-31	1.85472e-30	-2.4319e-30	-4.69818e-30	8.9213e-30	1.9374e-30	-1.10075e-30	-4.54046e-30	1.44041e-30	3.98269e-30	3.85062e-30	2.51407e-30	-3.00883e-30	6.1722e-31	7.59131e-30	-9.72274e-31	-2.35545e-30	-1.46549e-30	-1.1532e-30	2.30661e-30	5.25359e-30	1.78499e-30	-1.56981e-30	3.02198e-58
-4.89125e-32	1.081e-31	4.84542e-31	1.10548e-31	-2.58551e-31	3.16947e-31	3.14637e-31	-2.4759e-31	6.8724e-31	-4.52232e-31	-8.30981e-32	-2.33827e-32	-2.13506e-31	-2.17769e-31	1.0951e-31	-1.53862e-31	1.52403e-31	-5.6329e-32	3.91328e-31	-2.00158e-31	9.3708e-32	3.50528e-31	1.32983e-32	-2.17216e-31	1.94064e-31	-6.43704e-32	1.4766e-31	-2.09922e-31	1.35261e-31	8.61125e-32	1.93362e-60
3.40547e-32	3.78117e-32	-7.02337e-32	1.61394e-33	-9.36483e-33	1.95874e-32	-3.66484e-32	-3.69858e-32	7.00919e-32	-5.8954e-32	4.32489e-32	-2.26607e-32	-1.25223e-32	7.18307e-33	3.03298e-32	-2.66741e-32	2.20692e-32	-2.29398e-32	-2.52977e-32	-1.61758e-32	4.20124e-32	2.42195e-32	1.73603e-32	7.59744e-33	1.13582e-31	-2.98962e-32	1.89524e-32	-2.665e-32	-2.18444e-32	3.76674e-33	4.33004e-62
-4.16228e-33	-6.09164e-34	6.93935e-33	-2.51488e-33	-8.63631e-33	3.21217e-33	-1.61401e-33	6.80231e-34	-4.04297e-34	-1.48139e-34	-2.21868e-35	9.76668e-33	-3.10879e-33	-2.29468e-33	1.02213e-33	-5.55413e-33	-9.51419e-34	8.40297e-33	3.68172e-33	-3.00534e-34	1.07251e-32	-3.04883e-33	1.77854e-33	1.85511e-33	-2.54235e-33	9.97402e-33	-7.75655e-34	-9.40805e-34	-2.79562e-34	-2.66416e-33	6.33239e-64
2.24156e-34	-3.48586e-34	5.14078e-34	4.22821e-34	-1.55594e-34	1.23079e-33	9.22514e-35	-4.62798e-34	4.08922e-34	-5.41554e-34	-5.07252e-35	-8.1253e-34	-7.94972e-34	-1.03381e-34	3.58581e-34	-7.60116e-35	-5.84226e-34	-3.57256e-34	-2.17672e-34	1.39059e-34	8.58733e-34	-6.01188e-34	-4.60846e-36	6.33404e-34	-6.50277e-34	-7.18881e-34	7.93831e-34	-3.15039e-34	-3.74443e-35	1.27859e-35	7.98324e-66
-2.86215e-35	-9.26167e-36	4.67901e-36	-1.57176e-35	-4.33939e-35	-7.83907e-35	-3.68213e-35	-3.56994e-35	3.90717e-35	1.28339e-35	1.19022e-35	-1.57764e-34	7.64917e-35	-3.12628e-35	-9.67577e-35	1.66419e-35	1.49702e-34	3.18155e-35	5.04986e-35	2.26105e-34	-7.00163e-35	-1.22431e-35	-5.98818e-36	-8.43113e-35	1.13317e-35	1.22254e-35	-4.07457e-35	1.45773e-35	-5.03445e-35	4.73842e-35	1.51246e-67
1.29604e-35	-9.82369e-36	1.44614e-38	4.33832e-36	4.11535e-36	4.74685e-36	-2.46019e-35	4.2416e-36	-7.07916e-36	-1.18865e-36	8.94637e-37	-7.14005e-36	-3.09839e-36	-1.55331e-35	-1.35814e-36	-1.82999e-36	3.09169e-35	2.44875e-35	-4.2431e-37	1.48348e-36	1.24717e-36	-2.2639e-36	5.62585e-36	6.5677e-36	1.35516e-35	1.18293e-35	-3.08894e-36	4.20949e-36	-5.55126e-36	4.84288e-36	3.34984e-69
2.8862e-37	9.43929e-39	-3.44008e-37	-5.88832e-37	-2.58644e-37	-9.87448e-37	-4.78906e-37	-1.2086e-37	1.69211e-36	-4.9017e-37	-2.83444e-37	9.54546e-38	3.59332e-37	1.08715e-36	9.04652e-37	7.23391e-37	-1.21481e-37	1.11602e-36	-1.00108e-36	-1.26056e-36	9.94761e-37	1.99772e-37	7.25129e-37	-2.32607e-37	-2.46732e-36	-9.79612e-38	-3.16507e-37	-2.14338e-36	-3.16392e-37	-9.1188e-38	2.40407e-71
9.66475e-38	-6.05511e-38	2.12873e-37	-3.56598e-37	3.10477e-38	-1.35938e-38	-7.09613e-38	-6.81786e-38	1.96421e-37	-3.03649e-38	4.02293e-37	1.10829e-38	-5.25836e-38	-1.03356e-37	1.89445e-39	-9.79307e-38	-9.26434e-38	1.71499e-37	7.32466e-38	-5.72552e-38	-1.47702e-38	3.66331e-37	-3.88044e-38	-1.52504e-37	3.85442e-38	6.64856e-39	-4.72196e-38	-3.46203e-39	-8.23624e-38	6.54776e-38	6.41484e-73
-8.23441e-39	-4.29476e-38	-2.8929e-40	6.45876e-38	-8.48881e-39	8.62819e-41	-2.36368e-38	1.91318e-38	-2.47801e-39	3.36574e-38	-6.75223e-38	1.09052e-38	-2.01319e-38	-2.87838e-38	-3.32653e-39	2.82171e-39	-4.02423e-38	2.84993e-39	-2.05008e-38	-2.57164e-38	-5.68432e-39	-1.55642e-38	-1.14734e-38	1.84859e-38	3.64215e-38	6.9515e-39	-8.23434e-39	5.81681e-39	3.90581e-39	4.63866e-38	2.12513e-74
1.65369e-39	1.16632e-39	-5.4157e-40	-2.62138e-39	8.27595e-40	-1.67849e-39	1.89935e-39	1.00377e-39	-2.98643e-39	-9.73228e-39	5.18946e-39	-1.6127e-39	-1.27109e-39	-1.25279e-39	3.5946e-39	-3.17982e-40	-1.62253e-39	5.57041e-40	1.66616e-39	3.11567e-39	2.00918e-39	6.75402e-40	-2.76098e-40	-9.05615e-40	1.67836e-39	-2.73299e-40	4.9983e-40	-1.89897e-39	2.39978e-39	1.62245e-39	2.04707e-76
-5.98334e-40	1.60414e-41	1.08672e-40	-5.00415e-40	-8.13095e-40	-2.68735e-40	2.01215e-41	2.30545e-42	-7.68452e-41	-1.53962e-40	-3.62711e-40	3.15268e-40	4.48512e-41	1.7397e-40	-1.14531e-40	1.21494e-40	-2.14864e-40	2.94707e-41	3.34058e-40	1.29186e-40	1.7177e-40	-1.13282e-40	2.62613e-40	-1.20006e-40	4.37774e-41	-6.63633e-41	-1.04514e-40	-1.08838e-40	1.24487e-41	-1.00841e-41	2.00533e-78
-7.81813e-41	3.15469e-42	4.97695e-41	8.28022e-42	-1.1146e-41	1.90734e-41	6.61566e-43	6.61606e-41	-4.26936e-42	8.69582e-42	-2.50966e-41	-2.47559e-41	9.23384e-42	9.56581e-41	-1.80121e-41	-3.13666e-41	2.23089e-41	2.37911e-41	-1.88342e-41	2.20551e-41	3.53101e-42	-3.2102e-41	-6.47001e-41	-1.67071e-41	-2.28998e-41	1.33734e-42	-4.011e-41	5.38102e-41	4.06586e-41	-2.28345e-41	4.00323e-80
1.04923e-42	2.02373e-42	1.19535e-41	-4.42032e-42	1.09392e-42	-8.98429e-42	-2.484e-42	1.46034e-42	2.069e-42	-1.28426e-42	-4.00393e-43	-8.39714e-43	-3.78616e-42	3.91517e-43	-3.55013e-43	-7.86773e-43	-2.48636e-42	-1.7499e-42	-2.89869e-42	1.16203e-41	-1.27252e-42	8.39155e-42	2.65399e-42	-2.37172e-42	-7.60874e-42	-2.39532e-43	3.99767e-42	1.39297e-41	-3.95186e-43	-4.85879e-42	8.08982e-82
1.96447e-42	-4.73356e-43	2.07022e-43	-1.61934e-45	-1.01982e-42	9.43729e-43	4.04354e-43	-3.04551e-43	-8.18439e-43	-2.73223e-43	9.13292e-43	-8.07421e-44	-4.29629e-44	-2.88647e-43	-1.3432e-43	3.0136e-43	1.83804e-44	-2.1804e-43	-8.60252e-43	-1.01675e-43	9.97919e-43	-3.86682e-44	-1.63871e-42	6.48647e-43	-4.02875e-43	2.67938e-44	-2.70098e-43	-3.74107e-43	-7.95356e-43	-3.54237e-43	1.41278e-83
1.65072e-44	1.79736e-43	1.84179e-43	3.58261e-45	1.16379e-43	8.67296e-45	-2.55757e-44	-1.01457e-43	3.97698e-44	-1.19473e-43	4.79898e-46	3.60108e-45	2.10306e-44	6.28926e-44	7.16415e-45	-9.66239e-44	-1.87305e-44	-5.25399e-44	1.89206e-44	2.16557e-44	3.06542e-44	-3.10025e-44	2.44479e-44	-3.10826e-44	9.92341e-46	-3.69128e-45	1.90959e-44	6.16815e-44	1.99761e-44	3.71416e-44	1.34098e-85
-1.08095e-46	6.76896e-45	-9.42514e-46	3.24501e-46	-1.50307e-44	-5.72944e-46	-9.0076e-46	7.17829e-45	2.51671e-45	1.70672e-45	1.76695e-45	4.24592e-46	4.22097e-45	1.05129e-44	-7.02447e-45	-2.3345e-45	3.62207e-45	-9.54393e-45	-3.74114e-45	-1.65201e-44	4.99645e-45	-3.16415e-45	8.90424e-45	-2.76732e-45	-2.80131e-46	-2.80168e-45	-7.04862e-45	-2.93309e-45	-1.22933e-45	-3.45549e-45	1.11379e-87
1.0299e-45	1.96644e-45	-1.69172e-46	-5.06996e-46	7.45189e-46	1.03209e-45	-5.18728e-46	1.16329e-45	-8.19735e-46	1.54551e-45	-9.95918e-47	-2.60165e-46	1.20448e-45	-2.60415e-46	-9.98075e-46	8.94266e-46	-1.41706e-46	8.87945e-46	2.00108e-46	5.67328e-46	3.09235e-45	8.45767e-46	7.00682e-46	4.23131e-46	-2.49177e-46	3.4877e-46	-1.85185e-45	-6.70373e-47	-6.04234e-46	-9.46116e-46	3.19049e-89
-2.40482e-46	7.95386e-47	-1.49926e-47	-5.58312e-47	1.99888e-46	3.60179e-46	-8.72713e-48	-1.9192e-46	1.98226e-46	1.0084e-47	4.99391e-47	1.5748e-47	-1.10036e-46	1.43059e-46	1.0368e-46	1.84862e-47	1.28354e-46	-3.6086e-46	4.41856e-47	-1.16469e-46	-1.1038e-46	3.49003e-46	-1.97731e-47	-2.32712e-46	-1.48571e-46	1.13561e-46	-3.26242e-47	-1.26236e-46	-2.19175e-46	-2.02887e-46	8.51811e-91
-1.02383e-47	-1.41061e-47	-1.38097e-48	2.37459e-47	-1.04815e-47	3.16154e-48	-6.09198e-48	-3.29966e-48	-1.30364e-47	3.53076e-47	-2.15039e-48	-3.09425e-48	-2.29171e-48	-1.94287e-48	-4.66126e-48	-1.86607e-48	-1.72985e-47	2.02282e-47	-9.31561e-48	3.35484e-47	1.57714e-47	7.82715e-47	-1.96157e-48	-2.65497e-48	-6.28014e-49	1.16863e-47	-7.48282e-48	-9.79825e-48	8.95975e-48	2.8654e-48	1.11866e-92
-1.23467e-48	1.52933e-48	-6.17609e-49	-6.63528e-49	-4.62885e-49	-3.35079e-48	8.46159e-49	2.98832e-49	-5.72599e-49	6.78594e-48	-1.52094e-48	-1.25081e-48	-1.26015e-49	5.28354e-50	-1.18376e-48	9.46198e-50	4.3538e-49	6.59215e-49	-1.31225e-48	-3.48934e-48	-1.09086e-49	8.64806e-49	-1.01988e-48	-1.09106e-48	2.09694e-49	1.12042e-48	-4.72019e-49	-9.1401e-49	7.31793e-50	-2.75728e-48	9.60932e-95
-2.17433e-49	5.27021e-50	3.48808e-50	-1.28198e-49	5.91674e-49	-1.25583e-49	-1.05973e-49	1.26673e-49	-1.73385e-49	9.90937e-51	6.82685e-49	-1.57871e-49	1.94745e-49	-2.16267e-49	1.23658e-50	3.4302e-49	-8.38427e-50	1.40192e-49	6.61298e-50	3.43072e-49	-1.08565e-49	-2.50759e-49	7.67373e-50	3.07042e-50	1.27171e-49	-1.5901e-49	2.41964e-49	3.41252e-51	1.42257e-49	-7.09573e-50	1.54002e-96
1.29659e-50	-1.66654e-50	6.76362e-50	6.77797e-50	-1.41546e-50	-3.99706e-50	2.23108e-50	1.52282e-50	-8.92713e-51	-2.33741e-50	3.09618e-50	-1.27923e-50	-2.4464e-50	-1.65459e-50	4.43007e-51	1.54753e-50	-1.80862e-50	1.95194e-50	-9.64779e-51	9.08648e-50	1.38113e-51	2.52964e-50	9.52211e-51	-2.80889e-51	-2.61531e-50	-9.44365e-50	-8.55832e-50	-1.76262e-50	8.60069e-51	-1.07202e-50	4.22462e-98
-5.0945e-51	-1.74256e-51	-2.49845e-51	-4.76302e-51	9.13452e-51	1.54413e-51	-8.23573e-51	2.69192e-51	-5.11043e-51	8.11754e-52	-2.98532e-52	5.71303e-51	-2.89968e-51	-6.08171e-51	1.40085e-50	-2.26847e-51	1.29559e-51	2.87626e-51	2.24494e-51	-3.48348e-51	-3.0247e-51	2.53365e-52	-1.22085e-52	7.14551e-51	-6.17434e-51	-7.43929e-52	-3.79062e-52	-1.29464e-51	-4.31783e-51	6.50393e-51	7.13952e-100
-6.97958e-52	-7.81267e-52	-9.68087e-53	1.22458e-52	-2.61728e-52	1.67898e-52	-4.4739e-52	-1.90715e-52	-3.40184e-53	-2.3618e-52	-4.34044e-52	-2.76681e-52	3.07076e-52	-2.84745e-52	6.78834e-53	2.82217e-52	-3.10805e-52	2.12088e-52	-2.53023e-52	1.08815e-51	4.39268e-52	6.18825e-52	-5.11593e-53	2.84499e-52	2.20789e-52	-2.08713e-53	-2.88031e-52	1.26595e-52	-7.48745e-52	-3.81952e-52	4.94044e-102
1.79375e-53	-7.02617e-53	-2.48854e-53	3.94168e-54	-6.58788e-53	1.34485e-52	1.55249e-52	-3.58916e-53	3.95394e-53	5.92862e-53	2.08236e-52	-3.3428e-53	-5.3716e-53	-1.89167e-53	-1.40515e-52	5.09994e-53	2.87492e-53	-9.55005e-53	7.00046e-53	3.4699e-53	-3.16294e-53	-3.48449e-53	2.76628e-53	5.31618e-53	1.00226e-52	-1.48678e-53	-2.0262e-53	7.35468e-53	-1.33413e-52	2.24841e-53	1.85105e-103
1.21346e-53	-4.70332e-54	-3.84238e-54	8.80976e-55	-2.65171e-54	-9.89568e-54	8.66135e-54	1.57144e-53	-2.11372e-54	1.06218e-55	1.02832e-55	-1.56514e-54	-3.89602e-54	-1.82392e-55	-5.45817e-54	-2.17309e-54	-2.40247e-54	3.09251e-54	1.09882e-53	-4.00586e-54	-2.17443e-54	4.1254e-54	-3.63389e-54	-2.57584e-55	-8.9705e-55	4.22046e-54	-9.22742e-55	-2.2667e-54	-9.03529e-54	-9.76875e-55	9.62834e-106
4.39882e-55	1.98557e-55	-7.57592e-55	7.50348e-55	1.12327e-54	3.3905e-55	-1.92065e-54	-9.35747e-55	-5.07221e-55	-1.22572e-54	-3.15741e-55	-2.17211e-54	3.26453e-55	-8.71013e-56	7.32559e-55	2.37891e-54	-2.85894e-55	-7.52109e-55	-1.28717e-55	4.06232e-55	-4.37563e-55	2.64935e-54	-7.52941e-55	-7.44303e-55	-3.28696e-56	-1.20981e-55	-5.56209e-55	7.39153e-55	1.44923e-55	-2.10972e-55	3.02959e-107
-5.44685e-56	-4.41314e-56	5.98218e-56	1.42149e-56	7.63129e-56	7.82696e-56	2.45283e-56	-3.48818e-56	1.09543e-57	-2.65954e-55	-8.90483e-56	-3.51951e-55	-1.2975e-55	-5.49516e-56	4.77094e-57	2.04127e-58	-1.84466e-55	7.60089e-56	-4.51783e-55	3.61768e-56	4.94462e-57	-1.25141e-55	3.42948e-55	-4.1218e-56	-3.70954e-56	-4.60378e-55	6.59821e-56	3.79038e-56	1.28618e-55	1.91214e-55	8.97311e-109
5.91049e-58	-4.49027e-57	-1.42388e-56	7.22712e-57	1.47111e-57	1.32235e-56	-1.26123e-56	9.4396e-58	1.99936e-57	6.5932e-57	-7.99671e-57	-1.56039e-56	-1.60299e-56	1.45696e-57	6.368e-57	8.8192e-57	-6.99565e-57	3.58366e-57	2.4666e-57	-9.10783e-57	-1.3699e-56	5.72771e-57	-1.57763e-56	-9.50611e-57	-4.72194e-57	-4.42404e-57	-6.05969e-57	-3.69408e-56	1.54888e-56	1.51589e-56	3.96823e-111
-1.69648e-58	-1.50277e-57	6.86824e-58	1.9627e-57	-2.14674e-58	2.0338e-57	3.54876e-57	2.4556e-58	-1.01167e-57	-2.65639e-57	-1.94247e-57	3.07982e-57	-3.13648e-58	-2.13445e-58	2.36111e-57	1.3211e-58	2.9797e-58	-2.03243e-57	8.43199e-58	6.51556e-58	8.76121e-59	1.32788e-57	1.84174e-57	3.15574e-57	1.68196e-58	5.71093e-58	1.28196e-58	4.9463e-57	-1.44829e-57	-3.29631e-58	9.80417e-113
3.0115e-58	2.86253e-59	1.43137e-58	3.36057e-59	-1.71743e-58	7.69902e-59	-3.77614e-59	1.48943e-58	-2.53261e-58	1.58642e-58	-2.16668e-58	1.63508e-58	-1.76434e-58	6.73288e-59	-3.45168e-58	3.78874e-59	-9.21261e-59	3.95793e-58	1.83993e-58	-1.99796e-58	4.09092e-59	6.6072e-59	-3.33775e-58	-1.91337e-58	-3.47112e-58	-2.3094e-58	-5.74405e-59	-4.59781e-59	-3.96755e-58	-1.22705e-58	1.23606e-114
2.69105e-59	4.73557e-60	1.56868e-59	3.39384e-59	-7.13525e-61	-1.46961e-59	-8.06244e-60	4.64785e-59	-3.84087e-59	-2.35768e-59	2.14589e-59	-1.18466e-59	1.08275e-59	1.79189e-59	-2.43286e-59	1.20793e-59	-4.77462e-60	-5.62543e-61	1.17763e-59	-6.78718e-60	-3.83715e-59	4.84851e-59	-3.14601e-59	-6.87206e-61	-4.96983e-59	-4.53823e-59	-2.91201e-59	2.56334e-59	-2.68364e-59	1.47567e-59	2.0388e-116
-3.51695e-61	6.39916e-61	3.00434e-60	1.32236e-60	3.66781e-60	1.86893e-61	5.04062e-60	-3.54837e-60	1.58029e-61	8.6477e-60	-8.76681e-60	-3.46914e-60	-2.90346e-60	-2.73412e-61	4.33212e-60	-1.18378e-60	5.3547e-60	2.5911e-60	6.82625e-60	4.29782e-60	4.04206e-61	-1.40681e-60	2.74812e-60	-1.0343e-60	3.46368e-60	-1.23547e-60	1.30855e-60	-1.07695e-60	1.97827e-60	9.69345e-61	3.87636e-118
8.22744e-61	1.82573e-61	-2.69757e-61	-1.55963e-61	-2.04511e-61	4.16352e-61	-4.71331e-61	-1.4876e-61	2.06757e-61	2.18192e-61	1.90502e-61	5.54545e-61	-1.54618e-61	2.94004e-62	1.23765e-61	2.73229e-61	1.32139e-61	3.29536e-61	-7.27679e-61	-5.92777e-62	1.18363e-61	3.00951e-61	2.41123e-61	9.60006e-62	-1.10394e-61	9.99104e-63	-2.99548e-61	-9.38575e-62	-9.92559e-62	2.35894e-61	2.82305e-120
-1.35761e-62	1.55304e-62	4.8676e-62	1.27569e-63	1.20286e-62	7.40091e-62	-1.38541e-62	2.979e-62	-6.42631e-62	4.75797e-63	-2.20728e-62	-2.47104e-63	-5.0918e-62	2.46034e-62	2.39549e-62	-4.09053e-62	3.11265e-62	-1.02092e-61	-2.46024e-62	2.7017e-63	1.523e-62	1.49516e-62	-1.94274e-62	-2.99344e-62	-3.17433e-62	3.86784e-62	1.18037e-61	1.47442e-62	2.46904e-62	2.24039e-62	5.10873e-122
2.75783e-63	-2.49135e-63	-1.47834e-64	-3.06972e-63	-6.71403e-63	6.08586e-63	4.89119e-64	1.32902e-62	-1.6296e-63	-5.58128e-63	6.78596e-63	1.52101e-63	-1.81224e-63	1.74341e-63	-9.22324e-64	3.0002e-63	-6.21912e-63	1.83276e-64	6.74083e-63	3.65174e-63	3.14613e-63	1.97233e-63	-1.3098e-63	7.02405e-63	-1.86798e-63	3.58758e-63	1.75821e-63	7.07808e-63	2.46614e-63	8.26732e-64	6.19229e-124
1.97366e-64	3.27892e-64	4.78441e-64	2.65154e-64	5.97773e-64	-3.11327e-64	-1.0204e-64	1.27617e-63	-2.51582e-64	9.39212e-64	-4.63667e-64	-1.6187e-64	-5.96905e-64	3.68715e-64	2.85058e-64	-3.80864e-64	-3.78066e-65	-2.68401e-64	-4.49644e-64	-8.46944e-64	6.20548e-64	4.24838e-65	-3.61264e-64	2.07373e-63	-2.13536e-64	-2.72825e-64	6.16505e-64	4.94266e-64	2.22789e-64	4.23592e-64	1.12283e-125
2.00686e-65	1.27417e-65	-2.25952e-65	1.56428e-64	1.48623e-65	5.67341e-65	-6.02035e-65	-1.5108e-65	-1.58565e-65	2.24823e-66	-9.06353e-65	-6.71982e-66	1.02372e-66	3.79767e-65	-1.47712e-65	-1.17978e-65	4.32174e-65	1.22272e-65	1.15252e-66	-2.38683e-65	-2.07732e-64	-8.97739e-65	3.93781e-65	3.18847e-65	2.73589e-64	2.24515e-64	-1.06741e-64	7.16608e-65	-5.89212e-65	2.66797e-65	2.45492e-127
-3.51447e-66	-3.81959e-66	1.14606e-66	1.43065e-65	-4.13863e-66	-8.95206e-66	6.6721e-66	-5.0731e-66	1.03867e-65	-2.86925e-66	-7.15438e-66	3.85629e-66	1.37461e-67	3.59226e-66	-1.11971e-65	6.53008e-66	-1.23733e-65	-7.45635e-66	3.48406e-66	-6.31597e-66	-1.80843e-66	-8.34214e-67	5.77254e-66	-4.69924e-67	1.3136e-66	-1.79009e-66	-6.51839e-66	1.47868e-65	7.08388e-66	9.89651e-66	1.47599e-129
-1.16737e-66	-6.83835e-68	-1.80358e-66	-1.70609e-66	-1.50027e-66	-6.69857e-67	9.71895e-69	2.84218e-67	2.34733e-66	8.40691e-67	-2.26424e-66	6.23119e-67	1.09454e-66	2.49116e-66	2.09735e-67	-1.06639e-66	-1.97267e-66	-4.87454e-67	7.48191e-67	1.60372e-68	-3.08051e-66	-1.33055e-66	2.45064e-66	-4.31756e-67	-1.78393e-66	-2.05578e-66	1.7812e-67	-4.08814e-67	3.00824e-66	1.00397e-66	7.04342e-131
-1.02024e-68	-1.60716e-68	9.32824e-68	-4.69415e-68	-1.28739e-67	7.64377e-68	2.26396e-67	-1.63082e-68	-9.56752e-69	1.71006e-68	-8.80584e-68	-1.02488e-67	1.97013e-67	-1.46228e-67	1.43244e-68	1.05092e-68	-8.37061e-68	-4.03849e-68	-3.88782e-67	1.13542e-67	2.51047e-67	6.38106e-68	1.96541e-67	-4.39725e-68	-1.33168e-67	5.42277e-68	-2.71804e-69	-1.33345e-67	-6.09152e-68	-1.57069e-68	4.87119e-133
-1.88059e-69	-1.92362e-68	1.28375e-69	-4.05025e-69	-2.38393e-69	3.10124e-69	2.53525e-69	6.7429e-69	3.59665e-70	5.70239e-70	-3.34492e-69	3.65903e-68	6.24843e-69	1.72422e-68	1.56038e-68	7.01625e-69	-5.75978e-68	1.88029e-68	-9.9443e-69	7.18457e-69	1.8718e-68	-1.53175e-69	5.00332e-68	-3.05967e-68	5.75035e-69	2.99099e-68	-2.23073e-68	3.69794e-68	4.97879e-69	-9.6858e-69	1.29635e-134
-1.74309e-69	-8.93713e-70	1.04339e-69	6.48089e-70	1.56106e-70	7.69786e-70	1.0681e-69	-1.22066e-69	-1.50726e-69	2.12971e-69	2.2024e-69	5.55167e-70	-3.73895e-70	-8.77164e-70	-1.03427e-69	1.90624e-69	1.19603e-69	1.9556e-70	-4.57252e-69	1.02342e-69	-3.23724e-69	-1.2282e-69	-1.16248e-70	1.50566e-69	2.03126e-70	4.09577e-70	-1.14052e-69	-6.76724e-70	2.69787e-69	-3.02506e-69	8.22626e-137
-3.91045e-70	-6.08139e-70	-1.431e-71	3.46611e-71	1.48201e-70	-7.16765e-71	2.40641e-70	-1.19632e-70	-9.64539e-71	8.43888e-71	2.73266e-70	-3.53932e-71	6.46159e-73	-3.58851e-70	-6.79512e-71	4.2436e-70	1.58638e-73	2.16675e-70	-4.03171e-70	3.1571e-71	-1.7065e-70	9.5233e-71	1.16757e-70	-1.05574e-70	7.7763e-73	-1.65189e-72	-2.29339e-70	-6.69557e-70	3.75232e-70	4.04942e-70	2.10845e-138
2.51557e-71	2.25282e-72	1.23179e-71	-9.17512e-72	1.44841e-71	-4.83922e-73	-5.87356e-72	1.50149e-71	2.6591e-71	6.57934e-72	3.65936e-71	-2.08652e-71	-8.70945e-72	2.82517e-72	3.18935e-72	1.76829e-71	-8.34095e-72	9.74807e-72	1.6339e-72	-4.62057e-71	-1.99485e-72	-2.22748e-71	-4.3909e-72	-1.085e-71	-3.33755e-72	-1.27358e-71	-7.3177e-71	1.28079e-71	-1.85422e-72	3.8418e-71	1.43863e-140
5.18792e-74	-2.52437e-72	6.40069e-72	-5.12873e-72	4.94127e-72	-2.39531e-73	-3.56154e-72	3.87234e-72	-3.68991e-72	4.41414e-72	8.0009e-73	-6.29132e-72	-3.15261e-72	2.40048e-72	2.02254e-72	4.95845e-72	1.96493e-73	-2.49178e-72	6.26206e-72	1.04156e-71	-2.33759e-74	-5.46549e-72	-4.04597e-72	-2.10913e-73	8.25335e-73	2.73353e-72	-4.60584e-72	7.43838e-73	-6.07844e-73	5.65407e-72	5.0599e-142
1.15659e-72	2.67414e-73	2.62747e-73	-3.81529e-73	9.56274e-73	-2.5533e-73	5.04854e-73	-1.35407e-74	2.73024e-73	-6.20482e-73	2.31987e-73	4.33416e-73	5.72138e-73	6.58768e-73	7.48162e-73	-1.75642e-73	-9.41606e-74	-1.19958e-72	-3.69593e-73	-3.66497e-74	-1.07914e-73	-8.19044e-73	-7.2941e-74	-5.79497e-73	-3.4897e-73	8.06619e-73	3.83081e-73	2.56757e-73	-7.88639e-74	-1.78302e-73	8.54417e-144
4.46339e-74	-1.75649e-74	-1.2433e-74	-3.04339e-74	-1.52333e-74	-6.72348e-74	6.29596e-74	7.99625e-75	3.05867e-74	4.27899e-74	5.18758e-75	-1.10623e-74	-8.40754e-74	-7.91267e-75	1.67855e-75	-3.50823e-74	-9.906e-75	-9.10053e-75	2.70028e-74	3.1338e-74	1.49253e-73	-4.43423e-74	-4.33683e-74	3.33266e-74	-2.12098e-74	-2.55463e-74	3.49543e-74	8.07762e-74	6.43114e-74	2.38391e-74	6.61222e-146
1.00458e-75	8.54832e-75	6.82815e-76	-4.25188e-75	1.65936e-75	1.87965e-75	-3.60476e-75	-2.37053e-75	-1.33072e-74	-8.80024e-75	-9.38957e-75	2.60362e-75	-1.50536e-75	-3.08542e-76	8.71146e-75	-3.71378e-75	-7.35971e-75	6.09944e-76	-5.43573e-75	1.55447e-74	-9.84516e-75	5.10576e-75	7.10263e-75	1.88207e-75	-4.75993e-75	1.24281e-74	1.41276e-76	-7.51513e-75	-1.13835e-74	3.14398e-75	1.43483e-147
6.92585e-76	5.32128e-76	4.37382e-76	-2.66893e-75	4.46861e-76	-2.08726e-75	-6.0942e-76	-4.44549e-76	8.02199e-76	-4.17228e-76	2.19803e-76	-7.64547e-76	-6.63109e-76	-1.71735e-75	1.95091e-75	-2.274e-76	-4.24505e-76	-1.05731e-75	8.19905e-76	-9.05487e-76	-1.1984e-75	3.83904e-76	-8.86915e-76	-1.1879e-76	-1.45148e-76	-4.23429e-76	-6.7439e-76	1.53398e-75	-2.68476e-76	-2.78685e-76	3.02324e-149
7.24431e-78	1.96053e-76	5.26494e-79	-6.62362e-78	-5.65666e-77	7.27653e-77	-5.08595e-78	3.91037e-77	-1.9945e-78	-1.2606e-76	-7.1049e-78	6.686e-78	-4.30421e-78	-5.33284e-77	-7.04102e-77	-6.5202e-77	-1.508e-77	1.05517e-76	-7.54929e-77	2.19882e-77	6.80922e-78	-7.88982e-78	-2.55808e-77	1.00419e-76	3.48556e-77	-1.61709e-76	-4.7678e-77	-3.8131e-79	2.00463e-77	-4.67853e-77	1.37264e-151
-8.40582e-78	7.43606e-78	1.67808e-77	2.78365e-78	3.40208e-77	-8.48827e-78	8.45317e-78	3.39088e-78	3.03224e-78	-3.98667e-78	-2.82746e-77	3.93713e-78	-2.18955e-79	-3.02233e-78	8.7385e-79	8.41667e-78	7.44998e-78	1.17703e-77	2.66999e-78	3.98187e-78	-1.01165e-78	-1.43874e-77	-5.61665e-78	-6.48274e-79	-8.14555e-78	-5.14755e-78	2.66211e-77	-5.93909e-78	4.28126e-78	-4.30487e-78	3.97922e-153
8.44619e-79	-2.05854e-79	1.23876e-78	2.28923e-78	8.21209e-79	3.90112e-78	2.28032e-78	-3.73811e-78	-1.33732e-78	-1.28639e-79	5.82557e-79	-1.07658e-79	8.30058e-79	1.78637e-80	6.30427e-79	-9.80636e-79	-1.35615e-79	-1.71462e-78	-1.96979e-79	-6.46636e-79	2.03424e-78	1.95369e-79	-5.11389e-79	5.57075e-79	-3.38283e-79	4.20728e-79	4.77157e-79	-1.2325e-78	4.71744e-79	-1.80599e-78	6.04874e-155
8.68281e-80	2.02374e-80	-1.45493e-79	-5.01808e-79	-1.37176e-79	2.03572e-79	-8.12564e-80	-9.23032e-80	-1.03355e-79	5.78266e-80	-1.09854e-79	-5.79398e-81	5.06708e-80	2.28144e-79	2.54971e-80	-3.96673e-80	-5.53204e-79	-2.47512e-79	-1.2053e-80	-2.21734e-79	-1.20245e-79	-2.37223e-80	4.59626e-79	5.87585e-80	2.0915e-79	8.4737e-80	5.13678e-80	4.15924e-79	1.80652e-79	1.27719e-79	1.36112e-156
6.16579e-81	2.36577e-80	9.43225e-81	1.67342e-80	4.64938e-81	2.26796e-80	2.21943e-80	4.25946e-80	7.38616e-81	-1.74902e-80	-1.21711e-80	-1.47996e-80	2.08583e-80	3.78908e-81	9.02792e-82	3.50058e-80	-9.87189e-81	1.50204e-80	2.30788e-80	1.23659e-80	-2.86269e-80	2.58195e-80	1.98797e-80	-7.18618e-80	9.08543e-81	-2.09587e-80	-1.30499e-80	5.4274e-81	3.33558e-81	6.86343e-81	1.50467e-158
-5.49072e-82	-3.34081e-81	5.93766e-82	4.32114e-81	-1.23999e-81	-4.13828e-82	1.13454e-81	-9.63117e-83	-8.62279e-82	-3.48251e-81	-3.6182e-82	8.98882e-82	2.90114e-81	6.46601e-81	2.60423e-81	2.16799e-81	5.31947e-81	1.5801e-81	-4.16516e-82	7.76393e-82	9.44684e-82	1.15576e-81	1.17955e-80	-7.32005e-82	-9.16734e-81	3.60997e-82	6.09049e-82	3.21813e-81	-6.89162e-82	5.11387e-82	3.78112e-160
1.19275e-82	-3.62949e-82	5.90533e-83	-4.63736e-82	-1.01328e-82	-3.23995e-82	-1.80767e-82	9.1444e-82	2.85275e-82	2.13858e-82	2.0848e-82	-4.16448e-83	1.97585e-82	-2.75892e-82	-1.58407e-82	-1.69177e-82	3.77169e-82	3.96712e-82	-2.38283e-82	-2.15817e-82	1.65963e-82	8.36059e-82	3.85621e-82	6.52155e-82	1.85953e-82	7.42482e-83	6.14867e-83	-4.43099e-82	-6.4039e-83	-9.33606e-84	3.63773e-162
5.3518e-84	1.02697e-82	-2.05896e-83	-2.01976e-83	-3.89526e-83	9.46585e-85	-2.26813e-84	3.91399e-83	5.75337e-83	1.22947e-82	8.98968e-84	-5.61681e-84	1.32499e-83	6.29459e-83	-6.44755e-84	-7.03348e-85	-1.65317e-83	4.68481e-83	-1.92809e-83	7.47095e-83	-4.7131e-83	1.76572e-83	6.42438e-84	5.65214e-84	-3.50931e-83	-2.84599e-83	-1.74113e-83	-4.16033e-83	4.79431e-83	-2.99788e-83	5.54811e-164
-1.38532e-85	-1.44862e-83	2.87983e-84	-9.79232e-85	-1.04021e-83	-8.49007e-84	3.34412e-83	-6.2694e-84	-7.73471e-84	-6.67775e-84	6.99344e-84	1.10397e-84	7.14767e-84	2.30588e-84	1.42987e-84	5.78066e-84	-8.02372e-84	-6.46517e-84	1.88917e-84	-4.1846e-84	7.84554e-85	-2.10406e-84	2.00904e-84	7.05837e-84	-2.49701e-83	1.36597e-84	-3.9403e-84	-4.89005e-84	5.18324e-84	-1.45301e-84	2.68338e-165
-3.96216e-86	1.34301e-85	5.52723e-85	2.50176e-85	-1.69027e-84	7.60393e-85	-5.57244e-85	-4.68534e-85	1.86096e-85	-2.295e-85	2.65815e-85	5.47308e-85	9.67021e-86	-5.52341e-85	-8.28731e-85	4.27145e-85	4.74601e-85	7.42898e-85	-3.89762e-85	1.09044e-85	3.83538e-85	-1.68728e-84	1.60416e-84	5.22736e-85	2.38836e-84	2.5639e-85	7.16015e-85	7.01516e-85	5.07179e-85	8.72532e-85	2.0569e-167
2.1832e-86	-2.06174e-86	-6.7073e-86	1.85026e-85	-4.93914e-86	-1.12748e-85	9.03802e-86	-9.28006e-86	-8.52139e-86	1.21413e-85	1.22539e-85	2.40683e-86	3.15894e-86	3.79581e-86	-1.67576e-85	3.22426e-86	-1.87909e-85	-2.91414e-86	-6.37213e-86	-1.99032e-87	-2.04944e-85	-3.86618e-86	-6.39338e-86	-6.36133e-86	9.93543e-86	-2.03426e-85	6.32508e-86	-8.02044e-86	-3.93356e-86	-1.65792e-86	2.96089e-169
-1.09096e-86	-1.33596e-86	-2.64829e-87	1.51885e-86	-1.46902e-87	6.46377e-87	-2.00169e-88	-4.49402e-88	6.92376e-87	7.90768e-87	1.81155e-86	1.00201e-86	3.8379e-87	6.42403e-87	1.12535e-86	1.93534e-86	-1.15198e-86	-2.90672e-86	-2.77486e-87	7.97774e-88	1.26225e-87	1.36025e-87	7.82123e-87	1.49248e-86	-4.38815e-87	-5.64412e-88	-3.44656e-86	2.87631e-87	1.37928e-86	-1.56523e-86	4.59989e-171
8.85587e-88	-7.02489e-88	2.8555e-87	-2.65636e-88	-9.9814e-88	9.70946e-88	-2.87421e-88	8.77583e-88	1.49823e-87	-1.99996e-87	-2.31553e-87	1.05185e-87	8.70522e-88	2.04819e-87	3.01594e-87	2.61742e-89	3.43752e-88	2.29506e-87	-4.27582e-88	-3.85821e-88	2.78832e-88	1.19196e-87	6.20724e-88	8.02839e-89	-2.0446e-87	-5.83169e-88	-1.07913e-87	-3.88343e-88	-3.99745e-87	2.55845e-88	6.85444e-173
5.36398e-89	-3.88802e-88	-2.05796e-89	-4.84253e-89	-7.85866e-89	3.32339e-88	3.99529e-89	-8.80677e-89	-4.17298e-89	3.98244e-88	-1.13716e-88	-5.31356e-88	4.28582e-89	-2.0677e-88	8.61193e-90	-3.42404e-88	-1.14618e-89	1.54267e-88	1.54796e-88	-6.13733e-89	1.08998e-88	-2.40924e-88	3.09454e-88	-3.2782e-88	-3.28474e-89	1.06254e-88	-4.26884e-89	4.85241e-88	1.99386e-88	-4.19761e-89	1.51628e-174
-2.70646e-89	1.5602e-89	5.5201e-89	1.90111e-89	2.75142e-89	2.28032e-89	4.76241e-90	2.22394e-89	-1.04423e-89	2.60369e-89	-2.79414e-89	-9.46201e-90	-1.14837e-89	1.52219e-89	-6.3385e-91	-4.67678e-89	-1.60555e-89	4.65381e-90	3.8279e-89	8.21044e-89	-1.66762e-89	1.55459e-89	-3.37876e-89	-6.39322e-90	-5.6101e-89	1.92349e-90	-5.63827e-90	6.87399e-90	3.08465e-89	-3.9908e-89	2.63495e-176
3.95614e-90	3.72009e-90	-9.8876e-90	7.30752e-91	-9.96247e-91	1.67685e-90	4.90546e-90	-1.16784e-91	-1.17002e-90	-2.90762e-90	5.86632e-91	7.1175e-91	7.44539e-91	-4.57793e-90	-3.50055e-90	2.01723e-90	-5.50963e-90	5.56069e-90	6.52921e-91	-1.33326e-90	-1.77595e-90	-9.07706e-91	-2.92011e-91	-7.45484e-91	2.4126e-90	-2.37793e-90	-9.6502e-91	5.00875e-90	-4.37678e-90	-4.54724e-91	3.29136e-178
3.12163e-91	-2.30216e-91	2.4949e-91	-1.12514e-91	8.23985e-91	1.19767e-91	3.91902e-91	4.83009e-92	-3.08646e-91	-1.36744e-91	5.0188e-91	-2.55136e-91	-7.14377e-92	-1.0959e-91	1.25739e-91	-7.53958e-93	2.11605e-92	-1.24147e-90	-2.00262e-91	2.22018e-91	-2.4562e-91	-5.34286e-91	1.16555e-91	-5.08468e-92	3.14749e-91	2.48461e-91	2.86658e-91	-4.41248e-91	2.40035e-91	-2.28459e-91	4.07902e-180
4.88015e-92	-3.60481e-93	-2.02159e-92	-1.27596e-92	-3.27154e-92	4.40774e-92	-4.24788e-93	4.3044e-92	-1.19288e-92	-1.78592e-92	2.46101e-92	-3.89967e-92	1.93537e-93	8.78433e-92	-3.961e-92	-2.19246e-92	1.87111e-92	3.72995e-92	6.20662e-92	8.84219e-93	-2.85113e-92	-1.01621e-91	-8.57522e-92	-9.64321e-92	-4.27712e-92	1.1305e-92	5.13445e-92	-2.14814e-92	7.36085e-93	-2.1822e-92	5.92568e-182
2.8392e-93	4.37102e-93	3.61678e-93	1.68258e-94	-1.43325e-93	-3.17572e-93	-1.97855e-93	9.2743e-94	6.52906e-94	-4.89993e-93	-5.29464e-94	-3.51474e-93	-2.57624e-94	7.09003e-93	-1.70096e-93	-1.09653e-93	-2.28412e-93	8.74784e-94	-4.48721e-93	1.09291e-92	1.33936e-93	-1.64951e-93	-1.36794e-93	-2.1818e-93	-5.06378e-93	-9.35596e-94	-1.46558e-93	1.86225e-93	-5.09336e-93	5.56123e-93	3.94402e-184
1.21508e-93	6.64269e-94	2.76355e-94	-5.10536e-94	5.38342e-94	-3.02721e-94	-1.21308e-93	6.03094e-94	2.1275e-94	7.90031e-95	-3.16977e-94	-7.38964e-94	3.75868e-94	1.96283e-95	3.31954e-94	8.08764e-94	-2.71006e-94	1.41784e-94	2.28881e-94	-3.4322e-94	-6.66877e-94	2.94994e-95	-2.52118e-95	1.78824e-94	-2.16568e-93	3.0892e-94	3.40404e-95	-2.52073e-94	-3.82318e-94	1.09139e-93	1.3005e-185
1.32442e-94	5.33571e-95	-2.67881e-95	-1.75473e-95	4.3657e-96	7.80545e-95	-3.62681e-95	-2.34775e-94	-8.08469e-95	-9.34551e-95	2.50811e-95	3.25623e-95	2.88998e-95	5.70414e-95	1.77553e-95	-4.30849e-96	-2.08392e-95	-4.7047e-95	6.51174e-95	-2.03134e-95	-2.40535e-96	8.21963e-95	8.19513e-95	8.11978e-95	-3.2096e-95	-1.38133e-95	6.40945e-96	3.34165e-95	-3.4818e-95	-1.05287e-94	1.4739e-187
-1.13516e-96	-6.35237e-97	2.03556e-96	-2.31454e-96	8.46413e-96	-4.61938e-96	-6.71314e-96	-3.81985e-96	-4.18857e-96	2.45568e-96	-1.20402e-95	-3.09918e-96	-1.11908e-95	5.10118e-96	3.30643e-97	5.46232e-96	1.79133e-96	9.78437e-96	5.5604e-96	-8.85478e-96	-3.30339e-96	-7.87774e-96	-1.66668e-95	-1.54644e-95	1.78068e-95	-5.09405e-96	-5.25315e-96	5.8264e-96	1.26832e-96	-1.2543e-95	1.88486e-189
-6.83421e-97	-9.36477e-97	-1.81497e-96	-7.43254e-97	1.21743e-96	1.66125e-98	-1.49671e-96	5.84096e-97	2.40707e-96	-7.151e-97	-3.87806e-96	7.77568e-97	1.22064e-96	-1.71164e-97	-1.6875e-96	-1.10125e-96	1.15562e-97	-7.44372e-97	2.19551e-97	-5.90136e-97	8.22162e-97	5.62693e-97	7.57434e-97	1.43858e-97	2.74118e-97	-1.50069e-96	-5.23105e-97	1.78102e-96	5.73555e-97	-6.33216e-97	4.5837e-191
1.41686e-97	2.00564e-98	9.04617e-98	1.18643e-97	-1.39948e-97	-4.58558e-98	5.80169e-98	-7.61084e-98	-7.68684e-98	7.85888e-98	-1.77812e-97	1.64287e-97	-1.89942e-97	2.69128e-99	2.56852e-98	-1.67221e-97	1.25972e-97	4.07832e-97	1.44772e-97	-5.51764e-98	-2.12446e-98	2.44564e-97	2.82749e-98	-5.85351e-98	-9.64314e-98	1.18716e-97	-2.06075e-97	1.01975e-98	-1.70481e-97	-9.04543e-98	5.8288e-193
8.40261e-99	-1.18495e-98	1.72645e-98	-1.37245e-98	3.47106e-99	-2.42697e-98	-2.08763e-100	-1.01355e-98	-2.83839e-98	-6.42594e-99	1.11896e-98	-1.0948e-98	1.8043e-98	7.50483e-99	1.42265e-99	6.48288e-99	2.6767e-98	-7.32357e-99	1.55869e-98	-1.73629e-98	-3.49803e-99	-6.06416e-99	1.11371e-98	-7.45005e-99	-7.62999e-100	5.69089e-100	6.41935e-99	1.56052e-100	4.83767e-99	1.1835e-98	4.6679e-195
4.66948e-99	6.91479e-99	1.07816e-99	-3.04101e-99	-3.19177e-100	-2.7127e-99	1.5009e-99	-4.22292e-99	-2.32515e-100	-1.86232e-99	-1.67414e-99	-2.96859e-100	-1.39902e-99	-2.08296e-99	3.37858e-100	-2.24485e-99	2.13636e-99	-2.24634e-99	2.83896e-99	1.19187e-99	-2.36101e-100	-2.7265e-99	-2.22802e-99	3.17232e-99	6.23233e-100	1.59056e-99	1.42088e-99	-1.67989e-99	1.82302e-99	-4.67593e-101	1.7813e-196
2.40545e-101	-7.09987e-100	2.10877e-100	2.63841e-101	1.64652e-101	5.28068e-101	-1.26705e-100	-8.64248e-101	-1.56294e-100	1.01813e-101	-1.92945e-100	-1.43322e-101	-2.21847e-100	1.38627e-100	-1.43577e-101	7.37836e-101	-1.73824e-101	-1.41566e-100	-2.02121e-100	1.23988e-99	-6.51979e-101	3.36911e-100	-9.53674e-101	-5.733e-101	-4.4192e-100	1.58732e-102	-7.39234e-100	-1.05674e-100	8.6287e-101	-1.92958e-101	3.20185e-198
2.14286e-101	3.2301e-101	6.73093e-102	-1.64157e-102	1.30087e-101	3.04676e-101	2.98515e-101	6.02334e-102	3.2135e-101	-3.29041e-101	5.30187e-102	3.35398e-101	-4.34867e-102	-2.08625e-102	-1.69166e-101	-1.94545e-102	2.62093e-101	-8.22858e-102	-6.03416e-101	4.45278e-101	2.06395e-101	1.2985e-101	1.49088e-101	1.92451e-101	3.10542e-101	-4.56922e-102	4.5777e-102	3.43002e-101	-4.48303e-101	-4.69726e-102	1.89373e-200
2.53272e-102	-2.08697e-102	-1.17759e-101	-6.7891e-102	1.04717e-101	4.35067e-103	-2.76409e-102	1.64747e-102	4.22121e-102	-3.27137e-103	-1.67277e-102	-8.42302e-103	-4.27682e-102	-1.84406e-102	-6.63891e-103	-2.18888e-102	4.73436e-103	-1.11671e-102	1.83394e-102	-2.46075e-102	5.10485e-102	-1.04932e-102	-2.30016e-102	2.49263e-102	-1.24666e-102	-1.58308e-102	-6.83013e-103	-2.1716e-102	-4.53492e-102	-1.44021e-101	6.50874e-202
3.12183e-103	2.65488e-103	4.24943e-103	2.16484e-104	8.58447e-103	5.68234e-103	-3.42857e-104	-4.61341e-103	1.26084e-102	-3.02472e-103	9.48036e-103	9.26702e-103	7.38071e-103	-3.72716e-103	3.81447e-104	5.99537e-103	1.29615e-102	6.10899e-103	-5.96008e-103	6.50445e-103	3.93104e-104	-2.10329e-103	-1.61921e-103	2.10793e-103	5.54958e-103	-1.41347e-103	1.20934e-102	-6.53796e-103	4.6632e-103	-6.30194e-103	1.18866e-203
4.22352e-105	7.2077e-105	-3.76355e-104	6.38372e-104	2.51004e-103	-9.52987e-104	-3.44339e-105	7.64692e-104	4.68839e-104	-1.25103e-104	1.18871e-103	2.61401e-104	7.42077e-104	1.108e-103	1.21262e-103	-1.82273e-104	3.41968e-104	-4.36607e-105	-1.12357e-103	5.57639e-104	1.94329e-105	-7.56368e-105	2.1753e-105	1.31091e-103	-3.3849e-104	-2.12307e-105	-9.58808e-105	-1.14865e-104	1.72552e-104	7.68918e-105	1.69398e-205
-6.62161e-105	-1.20409e-104	9.32405e-106	4.03881e-106	7.76523e-105	-2.45753e-107	-3.93185e-106	-1.57743e-104	4.62213e-105	1.51375e-104	-8.01546e-107	-5.70347e-105	-8.12368e-105	1.57707e-104	4.80507e-105	-1.70723e-105	-1.06137e-104	-5.6807e-105	9.99547e-105	3.26236e-105	2.41426e-105	-2.58968e-105	1.49108e-104	-2.21026e-105	1.23361e-105	8.97339e-105	5.81685e-106	2.17665e-105	7.47434e-105	-3.22591e-105	1.77151e-207
3.47561e-106	5.19425e-106	-6.56974e-106	-5.54429e-107	-6.66731e-108	8.11213e-107	3.23938e-106	1.25193e-106	1.12429e-105	4.52957e-106	4.98825e-106	-4.80378e-106	7.15568e-106	-4.46807e-106	6.81449e-107	1.62058e-105	-5.43883e-107	-1.12665e-105	-3.94816e-107	-1.97528e-105	-1.17583e-105	-1.12947e-105	3.40133e-106	7.37178e-106	-7.57226e-106	1.03193e-106	-3.18475e-106	1.06154e-105	-5.19194e-108	-8.02983e-106	1.7194e-209
-5.04644e-107	1.40268e-107	6.45414e-107	-3.64599e-107	2.03502e-107	6.39904e-107	-1.95519e-106	-3.24847e-107	-5.23127e-108	1.17947e-106	3.69914e-107	-5.45472e-107	-1.43839e-106	2.19754e-107	1.67758e-106	-2.71121e-107	1.79375e-108	-4.1562e-107	-7.40134e-109	6.57616e-107	-2.65056e-107	-1.276e-106	1.63075e-107	-3.44107e-107	-6.08239e-107	-9.21069e-107	1.86511e-107	-5.08405e-107	-3.44087e-107	-7.67436e-108	1.61212e-211
-1.14316e-108	2.33908e-107	-5.96508e-108	2.67041e-107	-5.24216e-108	7.24457e-108	8.1252e-108	-6.947e-108	7.15505e-111	1.0902e-107	2.45048e-107	3.24935e-110	3.35728e-108	2.70724e-108	1.1871e-107	-1.74822e-107	2.44886e-107	-5.03392e-108	3.05716e-109	-4.10318e-107	-4.11497e-108	6.99965e-108	3.13098e-108	6.16605e-108	1.216e-107	-1.82776e-108	1.34709e-107	-2.98594e-108	-6.2581e-108	-3.44032e-107	6.66268e-213
-3.60585e-109	-4.36189e-108	1.91809e-108	7.71349e-109	2.06981e-109	-1.48902e-108	1.76545e-108	3.81717e-109	2.81546e-108	1.43933e-108	-1.51075e-108	9.26152e-109	1.56139e-108	-3.06387e-109	-2.9023e-109	1.58594e-108	-2.06004e-108	-3.29877e-108	-1.45479e-108	-1.67859e-109	1.11953e-108	-1.23022e-108	1.65341e-108	1.33674e-108	-2.14109e-108	-3.13755e-108	-2.93382e-109	-1.188e-108	6.49366e-108	1.1854e-108	1.31279e-214
-1.09988e-109	-1.48722e-109	1.3975e-109	-2.19101e-109	-1.93641e-109	1.03662e-109	-5.31785e-110	3.5216e-109	1.28177e-109	-1.03465e-109	1.57185e-109	-2.26069e-109	-1.63287e-109	-3.25899e-109	2.12608e-109	-1.44093e-109	-1.6095e-109	-4.87959e-110	-3.25663e-109	1.33658e-109	-3.19039e-109	2.28041e-110	-8.26502e-110	-5.14286e-110	1.25267e-109	1.57123e-109	-2.04861e-109	2.69888e-109	-2.52397e-109	-1.34986e-109	1.07973e-216
-5.71377e-111	2.37503e-111	-5.49843e-111	-4.44836e-111	-2.15782e-110	-4.36251e-110	-1.42036e-110	1.07341e-110	-3.63223e-111	-2.41815e-111	6.1429e-111	1.69297e-110	1.53818e-110	-3.604e-110	-1.61206e-110	9.85866e-111	-1.87217e-111	-9.61864e-111	1.24865e-110	-2.51274e-110	-4.03511e-111	2.8438e-110	-5.37398e-110	-2.23547e-112	-2.65683e-110	-6.33017e-111	3.28843e-110	2.67013e-110	-2.18216e-110	-1.2215e-110	1.2772e-218
-2.19658e-111	-2.16129e-111	-5.61278e-111	3.03249e-112	3.53919e-111	1.14922e-111	-9.06926e-111	8.15159e-111	1.55038e-111	1.20613e-111	8.12087e-112	-2.75826e-111	1.56716e-112	-3.61424e-111	2.05008e-111	-3.12291e-111	-6.17655e-112	-1.3776e-112	-1.80262e-112	-7.71643e-112	-1.03747e-111	1.30137e-111	2.24081e-111	-1.03538e-111	-1.86192e-111	4.47724e-112	-1.97472e-111	1.19314e-111	5.23359e-111	4.37576e-112	2.8927e-220
7.02584e-112	-1.25429e-111	4.56299e-112	1.88555e-112	4.07281e-112	4.12908e-112	9.49108e-114	-1.64544e-112	1.58301e-113	-2.71708e-112	2.70012e-112	-2.33747e-112	-6.58712e-112	-1.86291e-112	7.28184e-112	7.92824e-112	4.17066e-112	-3.87668e-112	3.06207e-112	-5.58595e-112	8.13253e-112	-5.15789e-112	4.09622e-113	-2.26959e-112	4.82096e-112	2.59269e-112	-6.88715e-112	3.34798e-112	-6.36276e-114	4.55361e-113	7.10201e-222
3.08275e-113	-3.70269e-113	6.83865e-113	3.92697e-113	-1.4719e-113	3.09686e-113	1.68778e-112	8.43511e-113	6.81575e-114	-3.64489e-113	3.86765e-113	7.16951e-114	1.29637e-113	-7.84247e-114	-1.36598e-114	1.95377e-113	7.31568e-113	2.43769e-113	-8.10397e-113	-5.20618e-113	-1.28468e-113	-1.09981e-112	4.456e-113	-5.34069e-113	6.09284e-113	2.47162e-113	-4.34907e-113	-7.50494e-113	8.90396e-114	4.52114e-113	9.51453e-224
-2.36996e-113	-3.76491e-114	-7.11004e-114	-1.48431e-114	-3.51366e-114	-1.31571e-114	3.11753e-114	-4.6726e-114	1.40297e-113	-2.90996e-114	-2.14613e-114	1.29921e-114	1.26369e-113	-4.80301e-115	3.45615e-115	-4.78838e-114	-4.57116e-114	-3.43266e-114	-3.0248e-114	-3.65354e-114	-5.19241e-114	1.86266e-114	-1.46583e-114	3.27915e-114	5.33076e-114	1.75383e-114	-1.73325e-114	4.45715e-114	2.3862e-114	-8.89024e-115	1.22815e-225
5.05582e-115	-2.71727e-115	-7.27057e-116	-3.88679e-115	-4.83011e-116	5.81848e-115	8.63689e-115	-2.89917e-115	-1.26647e-115	3.81423e-116	-5.17531e-115	-1.1209e-115	-8.89633e-115	1.52681e-117	2.11271e-114	2.01778e-115	-8.56187e-115	-5.21482e-115	-1.47606e-114	2.81379e-115	-5.20171e-116	-1.05161e-114	-1.23906e-115	1.53188e-114	1.3844e-115	-3.70367e-115	-7.5562e-115	8.17715e-115	5.52214e-116	2.63238e-115	1.54521e-227
-2.00866e-116	-7.43692e-117	-1.69686e-116	-2.00697e-115	-1.10326e-115	2.83656e-116	-6.16636e-116	-1.22898e-116	-8.71568e-116	-2.07815e-116	-3.20112e-115	1.86311e-116	1.22769e-115	-1.44732e-115	2.84762e-116	-2.40435e-116	-8.29049e-116	4.61916e-116	4.95367e-116	-2.20238e-116	1.34494e-115	-2.48566e-116	4.23202e-116	1.09007e-115	-1.7869e-116	-9.81854e-117	-7.14412e-117	9.9879e-117	7.85036e-116	-5.412e-116	2.60195e-229
-8.07713e-117	6.62248e-117	-7.77165e-117	1.36733e-116	2.5028e-116	2.08322e-116	-3.8628e-117	1.42096e-116	-5.72686e-117	6.77917e-117	3.30592e-117	8.79836e-117	-7.82229e-117	-4.03979e-117	7.32444e-117	6.28819e-117	-3.80797e-118	-2.48125e-117	1.1351e-118	5.17747e-117	1.6208e-116	5.79077e-117	-1.1903e-116	1.67866e-116	2.38833e-116	7.44986e-118	-1.04e-116	2.22579e-116	-1.35433e-116	-5.61069e-117	4.11373e-231
2.76506e-117	-4.49635e-118	2.32385e-117	-3.54928e-118	-9.39735e-119	1.21148e-117	-1.00952e-117	8.71965e-118	-6.87704e-118	-1.87643e-117	6.15455e-117	1.37135e-117	-2.09101e-117	9.28179e-118	-8.63409e-118	-1.0028e-117	7.47107e-118	-4.57708e-117	-8.82249e-118	-1.0577e-117	2.50382e-118	1.24067e-117	2.99809e-118	-2.29946e-117	-1.35056e-117	1.43822e-117	-4.09873e-118	1.62887e-117	1.62534e-117	2.76753e-118	1.07184e-232
1.21437e-118	-4.42059e-118	5.33995e-119	-1.88572e-118	2.13877e-118	-7.58101e-119	-2.19771e-118	-1.34783e-118	1.89253e-119	3.60531e-119	-2.66841e-118	-5.56405e-119	1.18295e-120	2.05793e-118	-1.63996e-118	2.39695e-118	-2.67324e-119	1.07155e-118	1.93125e-119	4.51804e-118	-1.38597e-118	2.23493e-118	-1.13381e-118	1.36462e-118	2.37265e-118	-4.93086e-119	5.86227e-119	1.14281e-118	3.55239e-118	-1.773e-119	1.08825e-234
-1.68566e-119	4.42784e-120	-2.30194e-119	-5.94423e-120	-1.96e-119	6.2406e-119	5.09115e-119	-1.36759e-119	-6.60671e-119	2.94256e-121	2.22891e-121	-2.07328e-119	-3.27041e-119	-2.55982e-120	-1.07853e-119	2.92804e-119	2.0546e-119	-9.9476e-121	2.99619e-119	1.03623e-119	5.305e-119	-2.51708e-119	3.60434e-119	4.73252e-120	5.17572e-120	-1.56717e-119	-2.65036e-119	-2.65047e-119	8.23981e-120	-1.82693e-119	2.30479e-236
6.05351e-121	7.92045e-121	-1.66978e-120	1.71667e-120	1.38603e-120	2.16996e-120	-1.22334e-120	-4.50814e-121	1.27997e-120	2.86008e-120	1.09774e-120	3.02667e-120	-2.67438e-122	-3.16885e-120	3.4396e-120	-7.30523e-121	7.25855e-121	-2.37289e-120	2.27573e-120	-4.5598e-120	-2.84203e-120	1.0469e-120	8.90648e-122	4.30312e-120	-5.67305e-121	-5.94424e-120	3.19794e-121	8.59344e-121	-2.34053e-120	7.87496e-121	1.6007e-238
-4.46694e-121	-8.95436e-121	8.61961e-122	-2.68068e-121	1.38394e-121	6.02302e-123	2.03837e-121	5.29472e-121	-9.63758e-122	-5.95298e-122	-3.07607e-121	3.22392e-121	-9.18594e-122	-1.62517e-122	-3.10728e-121	-8.97434e-122	-2.92176e-121	-1.90936e-121	-2.85378e-121	-1.88546e-121	-7.44756e-122	5.54327e-121	-4.84278e-121	6.96303e-121	4.15481e-121	1.47591e-121	-6.9701e-122	3.27717e-121	-3.11776e-121	4.99532e-121	3.67081e-240
2.15454e-122	7.46523e-122	-3.77937e-122	1.63267e-123	-2.03599e-122	7.17712e-122	-6.05168e-122	2.13645e-122	-3.96841e-122	5.24837e-122	-2.36176e-122	6.78113e-122	-1.24917e-122	-3.14798e-122	4.72644e-122	-3.44425e-122	-4.94999e-123	-2.08955e-122	-9.72219e-123	-3.20044e-122	1.0678e-122	-4.05791e-122	2.56981e-122	6.70281e-123	1.18755e-122	5.52081e-123	-2.29884e-122	7.40736e-123	-1.93779e-122	-4.95818e-123	3.64062e-242
8.38785e-124	1.16467e-123	-1.0241e-123	1.40534e-123	-5.56764e-123	6.57961e-123	-9.76536e-124	2.48922e-123	-2.88533e-123	1.70182e-123	1.09165e-123	1.63011e-124	-2.17924e-123	8.64394e-124	2.78957e-123	-8.36537e-123	-3.08525e-123	-3.93544e-124	-9.55876e-124	-8.66518e-123	6.00587e-123	-1.44688e-123	-1.23835e-123	-1.2511e-123	1.78535e-123	-3.22398e-123	-1.03706e-123	-1.31841e-124	-1.00836e-122	6.6526e-123	4.69766e-244
2.68686e-124	-1.62748e-126	-6.17159e-124	1.35225e-123	1.31578e-123	-7.21927e-124	-5.26082e-124	-1.93971e-123	2.76139e-124	-7.04619e-125	5.97952e-124	1.13871e-124	-7.16914e-125	5.91376e-124	4.86666e-124	4.75736e-124	7.76421e-124	7.41955e-124	8.96455e-124	-8.08306e-125	1.30807e-123	8.5332e-124	-4.02083e-125	-7.10766e-124	-2.2201e-124	1.50051e-124	-4.32062e-124	-1.002e-123	6.28402e-125	3.10341e-125	1.602e-245
-1.25689e-124	1.59116e-125	7.15205e-125	6.56259e-125	-9.36516e-126	-1.29025e-125	4.10548e-125	-7.67716e-125	-1.27659e-125	2.20337e-124	-4.68598e-125	-1.26528e-124	-1.01e-125	-4.67361e-125	3.69036e-125	2.52891e-125	-1.04582e-124	-1.63503e-125	-4.9593e-125	2.65372e-125	-1.03486e-124	-3.53565e-125	-2.34243e-125	-1.84055e-126	1.73496e-124	7.25667e-125	3.8198e-126	-1.56105e-125	5.23369e-125	2.14238e-125	1.70213e-247
1.45959e-125	-8.34497e-126	4.31132e-126	-1.55494e-125	-2.78134e-125	-4.76168e-126	-8.17861e-126	4.99517e-126	1.49871e-126	-7.52884e-126	2.209e-126	2.73988e-126	-1.07794e-125	2.96326e-126	3.7837e-126	5.34595e-127	2.5447e-126	-3.02598e-125	4.60825e-126	-2.61611e-126	-1.18127e-125	5.96324e-127	8.10255e-126	7.71305e-126	-7.52737e-126	-2.60987e-126	-3.06872e-126	3.92509e-126	9.92045e-127	-3.84354e-126	2.96135e-249
-1.06813e-126	4.22992e-127	-5.31062e-127	1.72507e-127	-1.21432e-126	-4.40252e-127	-2.77915e-127	7.84352e-127	9.59666e-127	-1.58819e-126	8.30361e-127	1.06113e-126	-7.30376e-128	2.44561e-126	-5.5236e-127	6.96504e-127	1.6103e-126	-9.01467e-127	3.04452e-129	5.71943e-127	2.49414e-127	-2.95489e-127	2.03789e-127	1.9344e-126	-1.23074e-126	-1.89945e-126	-4.30947e-127	2.20984e-128	-5.46392e-128	-3.53214e-128	2.90067e-251
1.10076e-127	-2.21187e-128	-2.11272e-128	-8.17586e-128	1.36151e-127	-5.82351e-128	9.11902e-128	-1.99357e-127	9.90066e-128	-2.2629e-128	3.50627e-128	1.18737e-127	5.88742e-128	2.91741e-127	-1.85523e-128	7.76539e-128	-1.9408e-129	-2.09256e-127	3.59678e-128	2.59159e-128	-2.18549e-128	5.94722e-128	-1.56763e-127	-3.03597e-128	-7.42009e-128	3.93324e-129	-8.90705e-128	6.01781e-129	-8.84042e-129	1.79522e-128	2.99479e-253
4.29906e-128	-1.30977e-128	-1.50359e-129	-5.35442e-129	4.59054e-128	5.64458e-129	1.67425e-128	-4.62032e-129	-3.28803e-128	-1.17503e-128	-9.2509e-129	2.23935e-128	1.46801e-128	2.88712e-128	-1.27669e-129	1.19105e-128	-1.8356e-129	1.4228e-129	1.80609e-128	-1.32165e-128	-1.43243e-128	-6.12487e-129	1.43627e-128	2.90743e-129	-4.222e-130	3.68131e-128	-9.88829e-129	1.00409e-128	-2.03971e-129	3.18712e-128	1.10279e-254
-1.06937e-129	2.90875e-129	7.46138e-130	3.98041e-130	-1.27492e-129	-6.80912e-130	4.1929e-129	-8.28956e-130	-4.3825e-129	-5.18977e-129	-2.11819e-129	-7.25129e-130	-4.72868e-129	-4.09803e-129	-5.1826e-130	-2.83384e-129	1.9189e-129	-2.82131e-129	-1.12005e-129	7.43846e-130	2.51747e-129	-1.69312e-129	-1.06736e-129	-1.00578e-129	2.34677e-129	9.7764e-131	1.52551e-129	-2.75525e-129	2.26288e-129	1.06934e-129	1.75787e-256
1.7212e-130	-2.24228e-130	1.86633e-130	5.30358e-130	-8.22205e-131	-1.14057e-131	-4.33775e-131	2.57639e-130	-2.02889e-130	-5.08126e-130	-2.4976e-130	1.32214e-130	-1.42313e-130	-1.2463e-130	-2.19853e-130	-3.42356e-130	1.71265e-130	-1.48367e-130	7.83188e-131	4.69977e-130	2.11417e-130	4.04748e-131	-3.77424e-130	-7.69119e-131	-1.64769e-131	-2.01261e-130	-8.79364e-131	7.72646e-131	-1.28064e-130	1.33746e-130	1.61354e-258
4.12417e-131	7.6546e-132	-2.95981e-131	4.45384e-131	5.08983e-132	3.02983e-132	2.46238e-131	-2.10125e-131	5.44222e-131	-1.05291e-130	-1.17668e-131	-1.34189e-131	-4.27369e-131	-4.41946e-131	-5.21322e-132	6.54717e-131	-7.29886e-133	7.51543e-131	-8.77408e-132	-3.964e-132	1.68332e-131	-1.17671e-131	-7.04581e-132	-1.92711e-132	-8.78262e-131	7.82111e-132	2.57789e-131	-7.45202e-132	-1.21167e-131	-1.42116e-131	4.32219e-260
4.71517e-132	7.35184e-132	1.58627e-132	2.0791e-133	5.91807e-132	-9.76838e-133	-1.61182e-132	7.1464e-132	1.17594e-133	1.14486e-132	9.72088e-132	-9.17211e-133	9.81758e-132	-6.09538e-132	-9.78004e-133	1.00034e-132	-5.04935e-133	1.80066e-132	-4.34511e-132	4.20172e-132	2.22316e-131	-2.16534e-132	-6.0584e-132	2.3634e-132	3.32525e-132	2.99672e-133	-1.01664e-131	3.59876e-132	-2.00777e-132	-4.95129e-132	1.1379e-261
-4.21553e-133	-2.73366e-133	-1.16945e-133	-6.87461e-134	5.32713e-133	-4.16922e-133	3.456e-133	1.78375e-133	2.70931e-133	3.42262e-133	-4.96398e-133	8.28129e-134	1.54208e-133	-4.17978e-133	-3.30213e-133	-1.50772e-135	7.74284e-133	-6.30747e-133	-8.99648e-135	-1.1684e-133	1.3105e-134	-1.00479e-132	-7.24876e-133	6.41885e-133	9.55582e-134	2.24992e-133	2.14024e-133	1.06287e-133	1.02621e-133	-6.93021e-133	5.19703e-264
-1.10954e-133	7.41788e-135	1.31267e-133	8.23543e-135	-1.32218e-134	-3.84884e-135	-3.58163e-134	8.4943e-135	-4.83823e-134	-3.9727e-134	-6.64516e-134	-3.06724e-134	-3.27903e-134	-3.03807e-134	-2.28206e-133	1.15683e-134	-2.89509e-134	-2.73192e-134	4.6768e-135	2.90734e-134	-1.74454e-134	-2.66764e-134	-1.02485e-133	9.76564e-134	-6.9952e-134	-1.27451e-134	-5.35628e-134	-1.07084e-133	1.03525e-135	9.71079e-135	1.37689e-265
1.07657e-134	4.06139e-135	-8.28768e-136	1.79865e-136	3.90047e-135	-2.84746e-135	2.06219e-135	1.61454e-135	7.10749e-135	-6.53339e-135	-1.85239e-135	-1.29511e-136	3.02456e-136	3.87202e-135	-4.68433e-135	2.50008e-136	-1.0251e-134	-5.37426e-136	7.05136e-136	-1.37663e-135	-1.478e-134	-5.45999e-135	7.1413e-135	5.85009e-135	-7.48014e-136	-1.38603e-134	5.61319e-135	-4.5302e-136	-5.36531e-135	-4.73815e-135	1.0139e-267
-8.19013e-136	-1.73712e-136	-3.1705e-136	4.55764e-136	7.74519e-137	7.33341e-136	1.21538e-136	-3.59541e-136	1.46391e-135	-5.527e-136	-1.54372e-135	-9.6313e-136	-4.04342e-136	9.56597e-136	7.45462e-136	5.0931e-136	-9.63623e-136	1.58984e-136	-1.7283e-135	1.24566e-136	-4.94445e-137	8.16922e-136	3.28195e-136	9.45952e-136	-1.98231e-138	-1.11046e-135	-6.01348e-136	-5.64487e-136	9.51836e-136	-5.00329e-136	1.80484e-269
2.91313e-136	-1.2248e-136	-5.00354e-137	9.61684e-137	-1.41836e-136	7.40672e-137	-2.90844e-136	1.6765e-136	2.26856e-137	1.23139e-137	1.42199e-136	2.01103e-136	-1.29595e-136	-2.44191e-136	3.49293e-137	1.62597e-138	4.59874e-137	-5.21537e-137	3.29983e-137	-3.29496e-136	8.37188e-137	-4.11634e-137	-7.99502e-137	5.40678e-137	1.58254e-137	-4.13362e-137	-6.73363e-137	1.69229e-136	-5.06163e-137	-1.91439e-137	5.59463e-271
-1.25883e-138	2.19108e-137	1.5178e-137	-1.92317e-137	-1.28089e-137	1.67688e-137	4.90168e-138	2.6073e-137	-1.29582e-137	3.02742e-138	-4.39151e-138	-6.47898e-138	1.98731e-137	2.99969e-138	-1.1249e-137	6.32838e-138	-7.87202e-138	9.32162e-139	8.05053e-138	2.04354e-137	-3.86217e-139	1.17555e-137	1.75313e-138	-2.70705e-137	-1.97456e-137	-1.37434e-137	-6.23851e-138	-2.76752e-138	1.23883e-137	2.54012e-138	5.24461e-273
-5.95603e-138	1.04224e-138	5.16763e-138	4.92933e-139	8.91246e-139	-9.31425e-140	3.64943e-139	1.95038e-139	-1.96553e-138	1.20104e-138	-5.40191e-139	-3.09303e-138	-2.55352e-138	-2.7259e-138	1.08475e-139	-2.37807e-138	-1.09435e-139	-2.10618e-138	-5.23227e-139	3.37229e-138	2.49777e-139	-3.25768e-139	-1.00843e-138	-3.27002e-138	7.08511e-139	1.46598e-139	-4.01179e-139	-1.19906e-139	-9.47601e-139	-5.1622e-139	1.291e-274
6.64829e-140	3.82245e-140	1.65525e-139	-1.12388e-139	-1.1165e-139	-1.70508e-139	4.19213e-139	-6.78016e-139	-3.13512e-139	-2.25381e-139	4.33197e-140	-2.86287e-139	-9.19663e-140	-6.01611e-140	-3.109e-140	2.49597e-139	-3.68886e-139	-3.77565e-139	2.74025e-139	-1.67709e-139	4.13719e-139	-1.66252e-141	-1.02783e-139	-6.49736e-139	-1.3834e-142	3.32661e-139	2.63372e-139	-1.09089e-140	-1.42797e-139	-1.72337e-139	2.24713e-276
7.10398e-142	-1.55053e-141	3.38032e-141	9.28654e-140	-1.16169e-140	5.83825e-140	-1.33987e-140	-3.446e-140	4.86595e-140	-5.70336e-140	-3.34071e-140	-3.34209e-141	2.31116e-140	7.52757e-140	-5.88396e-141	7.14886e-141	2.6479e-140	2.59167e-140	4.29878e-141	-1.88726e-141	1.44025e-140	-4.93412e-140	-4.14077e-140	2.12062e-140	7.17352e-140	1.71578e-140	-4.98639e-140	5.62252e-141	3.67234e-140	-1.44779e-140	4.23006e-278
3.29751e-141	-1.3154e-141	-7.71067e-141	-1.62922e-141	-6.11218e-141	-1.30986e-141	1.48723e-142	3.37521e-141	-1.74816e-142	4.00049e-141	9.57123e-142	-9.70025e-142	2.00356e-141	-3.48328e-141	6.2994e-141	-5.54696e-141	2.63518e-141	-3.52178e-142	-9.26695e-141	-1.325e-141	4.93161e-141	-2.15821e-141	-6.38365e-142	-2.22073e-141	5.28184e-141	6.4194e-141	-5.62264e-143	4.56665e-141	-5.41213e-141	-4.88017e-141	5.01781e-280
5.53808e-142	-7.91683e-144	-3.3881e-143	4.81326e-143	1.29176e-142	-1.66889e-142	-4.30579e-142	7.56594e-143	-9.53899e-143	-4.83812e-143	-5.86274e-143	7.94721e-143	-3.87932e-142	-1.90627e-142	1.69493e-142	2.91234e-142	2.3381e-142	-4.13285e-142	4.76103e-142	1.82674e-142	1.37939e-141	-2.52856e-142	3.19889e-143	-2.49584e-143	-1.20882e-142	-6.55532e-142	-1.10515e-141	2.09591e-142	9.75487e-142	-9.71232e-142	6.92576e-282
-2.00002e-143	7.19112e-144	1.0618e-143	7.65062e-144	-4.51182e-143	-2.25829e-143	2.57052e-143	-6.43966e-143	-3.59854e-143	2.78887e-144	-3.39744e-143	-9.05211e-144	-1.23915e-143	2.26092e-143	3.6898e-143	2.32959e-143	-2.98773e-143	-2.79075e-143	-6.65093e-143	1.49196e-143	1.55096e-143	4.73648e-145	-1.63403e-143	6.25331e-143	-3.92568e-143	3.10894e-143	1.35512e-142	-8.91726e-143	7.96941e-144	5.17165e-143	5.53808e-284
1.30018e-145	-1.66091e-144	1.01014e-143	7.92831e-144	1.03778e-143	1.684e-143	1.78052e-144	5.77785e-145	1.24009e-143	1.17393e-143	-1.23405e-143	-1.16581e-144	3.49056e-144	4.95516e-144	-7.53154e-145	1.22044e-144	-8.29987e-144	-7.55626e-144	-4.78996e-144	2.42684e-144	4.85502e-144	6.77699e-144	8.35732e-144	9.55981e-144	3.81067e-144	-8.32792e-144	1.83874e-143	-2.19422e-145	3.90668e-144	-5.65274e-144	1.90128e-285
1.66376e-145	3.29163e-145	1.45788e-146	6.44739e-145	4.71029e-145	-3.27468e-145	-7.3197e-145	2.28044e-145	-1.14046e-145	-1.52972e-145	-8.26776e-146	8.38514e-145	4.11655e-145	4.07532e-145	6.27294e-145	-8.68374e-145	3.79284e-145	-1.09894e-145	3.14367e-145	2.68558e-145	-1.70998e-144	-1.28394e-144	-1.71998e-145	-1.02453e-144	-1.17429e-144	8.352e-145	-1.87979e-145	6.85452e-145	1.68598e-145	-1.60287e-145	1.23127e-287
1.68957e-145	3.57628e-146	-2.45019e-146	2.37703e-146	1.4875e-145	4.32296e-146	-8.1707e-146	1.22386e-146	-2.35317e-145	7.77453e-146	4.8878e-146	2.14472e-145	4.77105e-146	9.40373e-147	-8.29201e-147	1.0997e-145	2.87608e-146	-2.441e-146	-1.09834e-145	-1.4152e-145	3.43601e-145	-1.62933e-146	-3.82559e-146	-6.9508e-146	-3.44542e-146	-3.95646e-146	9.77082e-149	-2.63205e-146	7.96708e-146	-3.08627e-146	3.55027e-289
-2.82504e-147	-2.43174e-147	8.73338e-147	9.62497e-147	1.36275e-146	-1.09526e-147	4.21144e-147	1.41189e-147	3.42447e-147	1.0751e-147	2.06462e-147	1.62323e-146	3.01854e-146	3.31122e-147	3.10426e-146	-1.7832e-147	-2.33715e-146	-9.11768e-147	-8.2108e-147	6.3143e-147	-1.86462e-147	1.16636e-146	-2.00726e-146	7.4885e-147	2.64575e-147	-5.00485e-147	3.47401e-146	1.67433e-146	-5.6056e-147	1.92165e-147	5.44855e-291
-6.06932e-148	-8.36124e-148	-1.34374e-147	2.44974e-147	-4.09713e-148	1.14243e-147	-3.99636e-148	-1.31265e-147	-4.2069e-148	-3.3691e-147	4.51663e-148	-9.01498e-148	-8.27809e-149	-2.47752e-147	1.01244e-147	-1.6685e-147	1.544e-147	-8.58172e-148	1.01891e-147	-5.16403e-148	-1.2597e-147	3.16708e-148	-5.65966e-148	1.75046e-147	-4.94553e-148	5.9387e-148	1.04694e-147	-1.43626e-147	5.38497e-148	5.78446e-148	4.86061e-293
4.77259e-148	-3.90327e-149	1.65347e-148	5.76015e-149	-3.5976e-148	-9.46511e-149	-4.83559e-148	-1.71888e-148	-4.1393e-149	1.11958e-148	5.99658e-149	-2.89688e-148	4.01394e-150	2.16841e-148	-1.11667e-148	-6.08619e-149	-6.9799e-149	1.27185e-148	6.39017e-149	1.27725e-148	3.13592e-149	-3.95504e-148	1.09282e-148	1.14842e-148	-1.19054e-148	-6.12329e-149	1.55273e-148	-3.34071e-149	-8.85517e-149	2.26291e-149	1.10218e-294
-2.61642e-150	1.63261e-149	-4.83836e-149	5.10985e-150	-8.87957e-150	-2.08404e-149	1.77151e-150	3.18747e-149	-5.27292e-150	9.63234e-150	4.31344e-150	1.41294e-150	-3.63737e-149	-1.12882e-149	-1.12114e-149	-2.90647e-151	-2.18468e-149	-3.46641e-149	1.72711e-149	-2.02725e-149	1.40647e-150	-7.79204e-150	-1.08193e-149	-2.37356e-149	2.81966e-149	-1.52966e-149	1.20449e-149	-3.4623e-149	6.51713e-150	7.34934e-150	1.14908e-296
-3.9263e-150	-3.32464e-150	-6.4393e-150	3.57419e-150	-8.12666e-151	-2.16413e-150	-3.92628e-151	4.03197e-151	1.26686e-150	1.56957e-150	1.03631e-150	-1.66971e-150	-3.57623e-151	5.47815e-150	-6.27611e-152	-7.67878e-151	2.938e-151	1.46516e-150	9.74322e-151	-6.98517e-151	-1.23473e-150	-2.33094e-150	-2.46261e-151	-4.13222e-151	2.78153e-150	-3.37579e-150	1.45321e-150	-1.99037e-151	2.62888e-150	4.25724e-150	1.8221e-298
-2.46717e-151	3.01111e-151	-2.9432e-151	-2.34994e-151	4.67582e-152	-5.34948e-151	-1.3755e-151	-1.96461e-151	1.76991e-151	2.64785e-151	-5.17897e-151	-5.53662e-151	2.14392e-151	3.24378e-151	4.27167e-152	1.20452e-151	1.06552e-151	3.84141e-151	3.98274e-152	2.26499e-151	-5.39938e-152	-1.39918e-151	-2.88987e-152	3.61245e-151	-6.59588e-151	4.36101e-151	3.46801e-152	1.33744e-152	-9.42505e-151	5.86206e-152	3.36698e-300
-3.31857e-152	5.13606e-152	3.63259e-152	3.83154e-152	-1.41847e-151	-3.40341e-152	1.84901e-152	-1.31509e-153	-3.37222e-152	-7.1719e-153	-2.08471e-152	1.09386e-153	3.83852e-152	1.45533e-152	3.17142e-152	-3.45952e-152	2.63744e-153	-2.20291e-152	9.25307e-152	1.01711e-151	-2.3807e-152	-7.05494e-152	1.21442e-152	-8.88948e-152	-1.19854e-151	-4.44397e-152	-1.28159e-152	-4.00273e-154	-3.96187e-152	7.65312e-153	8.47871e-302
2.02301e-152	4.53134e-153	2.41007e-153	-1.70182e-153	-6.00851e-153	-7.44478e-153	1.05901e-152	4.92179e-153	1.19495e-153	3.03053e-153	-4.09043e-153	2.74842e-154	-3.45181e-153	-3.01302e-153	2.5868e-154	-1.73555e-153	-3.72197e-153	5.12784e-153	-4.14783e-154	-8.53485e-153	2.65883e-153	2.58887e-153	-4.42834e-154	1.74154e-153	-4.48705e-153	-5.23518e-153	-3.95994e-154	-2.65683e-153	-4.72297e-154	-2.22505e-154	9.03079e-304
4.14794e-155	-7.08443e-154	9.21159e-154	-7.34163e-154	-2.94074e-153	8.1114e-154	2.10102e-154	6.22396e-154	-8.09599e-154	3.40997e-154	-1.96632e-154	8.79177e-154	5.91041e-154	-6.06458e-155	3.86573e-154	3.30008e-154	6.91701e-154	-7.93346e-154	-1.10968e-155	2.60299e-154	1.22696e-153	-7.73115e-154	2.72363e-154	-7.28267e-154	1.68407e-153	1.0342e-153	2.29044e-155	-9.14479e-156	1.41394e-153	-1.19508e-153	2.50403e-305
-1.55122e-154	-5.28116e-155	2.95039e-156	3.64403e-155	-4.81907e-155	-4.06139e-155	1.59657e-154	-1.33822e-154	-1.4698e-154	-2.97054e-155	6.59684e-155	-7.46007e-155	-5.86627e-155	1.25006e-155	-1.10924e-155	-1.30304e-156	-2.20187e-156	6.16448e-155	-6.05671e-155	-8.11639e-155	7.02697e-155	9.28521e-155	2.00234e-155	8.59343e-155	-1.21473e-154	9.71838e-155	4.71706e-155	5.74292e-155	5.94519e-155	-3.89706e-156	1.80363e-307
-3.8832e-156	3.47945e-156	-2.49247e-156	7.65121e-156	2.88961e-156	2.67031e-156	-3.0799e-157	-2.94443e-156	-9.63745e-156	-5.75698e-156	-6.15798e-157	-1.82983e-156	5.24494e-156	-3.84733e-156	-1.44648e-155	-2.12602e-155	1.91408e-155	1.83856e-156	-1.52133e-155	-4.53877e-157	-8.38014e-156	-4.83699e-156	-9.12632e-156	-8.14174e-156	1.31382e-156	-1.88691e-155	1.5403e-155	-1.43141e-155	3.17623e-157	6.43109e-156	0
1.08322e-156	-1.66035e-156	1.05785e-157	-4.11509e-157	-2.81992e-157	-1.31447e-156	2.72299e-157	-6.13535e-157	2.73384e-156	5.08971e-157	1.4517e-157	1.69492e-157	3.00196e-157	-1.63011e-157	1.1906e-156	9.8165e-157	1.28896e-157	-3.67859e-158	-3.7827e-157	5.68695e-157	6.59672e-157	4.71648e-157	5.75246e-157	7.44835e-157	-5.20446e-157	-4.9915e-157	5.76991e-158	-5.23944e-157	9.33997e-157	1.64472e-157	0
1.38999e-157	3.25516e-157	5.83454e-158	7.90934e-158	3.33998e-157	-8.16642e-159	1.25105e-157	1.57785e-157	5.5265e-158	1.45271e-157	3.32208e-157	-1.14578e-157	2.99206e-157	2.96388e-158	-9.37448e-158	3.22621e-158	-3.1897e-159	-3.19076e-158	1.56713e-157	6.17694e-158	1.15813e-157	2.52556e-157	-3.98689e-157	3.86656e-157	5.60653e-159	-1.84687e-158	-2.61067e-157	-7.80656e-158	2.22304e-159	1.26164e-157	0
6.20944e-159	2.06805e-158	-9.17473e-159	-3.09156e-158	-4.03505e-158	-3.04823e-158	1.82918e-158	-4.77055e-159	8.96042e-159	-5.54543e-159	-1.52345e-158	-1.82456e-158	-4.59067e-160	5.11532e-159	1.72698e-158	5.28754e-159	-3.58606e-159	9.6551e-159	1.48254e-159	2.07689e-158	-1.46833e-158	-1.51181e-158	5.13015e-159	8.09878e-160	-3.75651e-158	-6.63748e-158	-2.11194e-159	2.01694e-158	-1.26723e-158	8.89204e-161	0
-3.23418e-160	-4.97938e-159	-2.06337e-159	1.16528e-159	-6.2877e-159	-7.81743e-160	5.20187e-159	-4.6273e-160	-8.25803e-160	-7.09432e-160	3.27849e-159	4.79437e-159	2.94971e-159	3.85361e-159	-1.9095e-159	2.89079e-159	2.32807e-159	-2.0723e-159	1.37633e-159	2.61614e-159	-1.00448e-160	-1.18386e-159	6.68108e-160	4.80894e-159	2.65842e-160	-1.221e-159	5.11611e-159	5.35261e-160	-4.89057e-160	-1.66673e-159	0
1.8147e-160	3.72649e-160	4.75718e-160	2.53917e-160	-1.16121e-160	4.46891e-161	-1.98746e-160	-7.32481e-161	4.21092e-160	7.46549e-161	5.19809e-160	8.03988e-161	-2.93911e-161	-9.74514e-161	-2.9827e-160	2.42875e-160	-1.874e-160	-7.5045e-160	7.26924e-160	-2.93209e-160	-3.2999e-160	-3.56782e-160	8.81553e-161	7.72607e-160	8.65024e-162	1.25531e-160	9.38657e-161	1.35221e-160	-2.75921e-160	3.97801e-161	0
5.80778e-161	-1.02071e-161	2.52521e-161	-3.43095e-162	-1.56717e-161	-7.42777e-162	-3.20219e-161	-5.3164e-162	-3.80402e-161	1.67787e-161	4.61221e-162	-3.03089e-162	1.00459e-161	-4.80891e-161	1.09583e-161	-2.2035e-161	-7.20655e-162	-4.55548e-161	-2.57849e-162	1.82042e-161	1.0843e-161	1.04928e-160	6.43456e-162	-1.75847e-162	-1.33692e-161	-4.32151e-162	7.98024e-162	3.03393e-162	1.08497e-161	5.29343e-162	0
-2.5163e-162	-2.59938e-163	1.10092e-162	-1.66467e-162	4.42104e-163	-6.61463e-163	-9.32704e-163	3.61663e-163	2.45e-163	-2.0424e-162	-9.0575e-163	-1.64578e-162	-2.88273e-163	2.84615e-163	3.79197e-162	5.6918e-163	-3.82009e-162	-5.04178e-162	-3.25902e-162	1.34712e-162	-1.26788e-162	-6.0119e-163	4.93628e-162	-2.58146e-163	5.446e-162	7.63724e-162	2.54161e-162	-2.71994e-162	-1.10313e-162	4.84888e-163	0
-8.48764e-163	1.04112e-162	9.93809e-163	6.44207e-163	2.07279e-163	3.11664e-166	4.72076e-163	6.64064e-163	-5.18375e-163	-3.70099e-163	8.32649e-163	3.65587e-163	-1.66713e-163	8.78389e-163	1.15677e-162	-9.62679e-163	-5.668e-163	-1.40321e-162	-1.20585e-163	-4.51145e-164	6.7093e-164	-4.32366e-163	6.21298e-163	-4.99483e-163	2.53099e-163	1.18215e-162	1.00527e-162	1.09409e-162	-6.21128e-163	2.22924e-163	0
-8.48764e-163	1.04112e-162	9.93809e-163	6.44207e-163	2.07279e-163	3.11664e-166	4.72076e-163	6.64064e-163	-5.18375e-163	-3.70099e-163	8.32649e-163	3.65587e-163	-1.66713e-163	8.78389e-163	1.15677e-162	-9.62679e-163	-5.668e-163	-1.40321e-162	-1.20585e-163	-4.51145e-164	6.7093e-164	-4.32366e-163	6.21298e-163	-4.99483e-163	2.53099e-163	1.18215e-162	1.00527e-162	1.09409e-162	-6.21128e-163	2.22924e-163	0
-8.48764e-163	1.04112e-162	9.93809e-163	6.44207e-163	2.07279e-163	3.11664e-166	4.72076e-163	6.64064e-163	-5.18375e-163	-3.70099e-163	8.32649e-163	3.65587e-163	-1.66713e-163	8.78389e-163	1.15677e-162	-9.62679e-163	-5.668e-163	-1.40321e-162	-1.20585e-163	-4.51145e-164	6.7093e-164	-4.32366e-163	6.21298e-163	-4.99483e-163	2.53099e-163	1.18215e-162	1.00527e-162	1.09409e-162	-6.21128e-163	2.22924e-163	0
-8.48764e-163	1.04112e-162	9.93809e-163	6.44207e-163	2.07279e-163	3.11664e-166	4.72076e-163	6.64064e-163	-5.18375e-163	-3.70099e-163	8.32649e-163	3.65587e-163	-1.66713e-163	8.78389e-163	1.15677e-162	-9.62679e-163	-5.668e-163	-1.40321e-162	-1.20585e-163	-4.51145e-164	6.7093e-164	-4.32366e-163	6.21298e-163	-4.99483e-163	2.53099e-163	1.18215e-162	1.00527e-162	1.09409e-162	-6.21128e-163	2.22924e-163	0
-8.48764e-163	1.04112e-162	9.93809e-163	6.44207e-163	2.07279e-163	3.11664e-166	4.72076e-163	6.64064e-163	-5.18375e-163	-3.70099e-163	8.32649e-163	3.65587e-163	-1.66713e-163	8.78389e-163	1.15677e-162	-9.62679e-163	-5.668e-163	-1.40321e-162	-1.20585e-163	-4.51145e-164	6.7093e-164	-4.32366e-163	6.21298e-163	-4.99483e-163	2.53099e-163	1.18215e-162	1.00527e-162	1.09409e-162	-6.21128e-163	2.22924e-163	0
-8.48764e-163	1.04112e-162	9.93809e-163	6.44207e-163	2.07279e-163	3.11664e-166	4.72076e-163	6.64064e-163	-5.18375e-163	-3.70099e-163	8.32649e-163	3.65587e-163	-1.66713e-163	8.78389e-163	1.15677e-162	-9.62679e-163	-5.668e-163	-1.40321e-162	-1.20585e-163	-4.51145e-164	6.7093e-164	-4.32366e-163	6.21298e-163	-4.99483e-163	2.53099e-163	1.18215e-162	1.00527e-162	1.09409e-162	-6.21128e-163	2.22924e-163	0
-8.48764e-163	1.04112e-162	9.93809e-163	6.44207e-163	2.07279e-163	3.11664e-166	4.72076e-163	6.64064e-163	-5.18375e-163	-3.70099e-163	8.32649e-163	3.65587e-163	-1.66713e-163	8.78389e-163	1.15677e-162	-9.62679e-163	-5.668e-163	-1.40321e-162	-1.20585e-163	-4.51145e-164	6.7093e-164	-4.32366e-163	6.21298e-163	-4.99483e-163	2.53099e-163	1.18215e-162	1.00527e-162	1.09409e-162	-6.21128e-163	2.22924e-163	0
-8.48764e-163	1.04112e-162	9.93809e-163	6.44207e-163	2.07279e-163	3.11664e-166	4.72076e-163	6.64064e-163	-5.18375e-163	-3.70099e-163	8.32649e-163	3.65587e-163	-1.66713e-163	8.78389e-163	1.15677e-162	-9.62679e-163	-5.668e-163	-1.40321e-162	-1.20585e-163	-4.51145e-164	6.7093e-164	-4.32366e-163	6.21298e-163	-4.99483e-163	2.53099e-163	1.18215e-162	1.00527e-162	1.09409e-162	-6.21128e-163	2.22924e-163	0
-8.48764e-163	1.04112e-162	9.93809e-163	6.44207e-163	2.07279e-163	3.11664e-166	4.72076e-163	6.64064e-163	-5.18375e-163	-3.70099e-163	8.32649e-163	3.65587e-163	-1.66713e-163	8.78389e-163	1.15677e-162	-9.62679e-163	-5.668e-163	-1.40321e-162	-1.20585e-163	-4.51145e-164	6.7093e-164	-4.32366e-163	6.21298e-163	-4.99483e-163	2.53099e-163	1.18215e-162	1.00527e-162	1.09409e-162	-6.21128e-163	2.22924e-163	0
-8.48764e-163	1.04112e-162	9.93809e-163	6.44207e-163	2.07279e-163	3.11664e-166	4.72076e-163	6.64064e-163	-5.18375e-163	-3.70099e-163	8.32649e-163	3.65587e-163	-1.66713e-163	8.78389e-163	1.15677e-162	-9.62679e-163	-5.668e-163	-1.40321e-162	-1.20585e-163	-4.51145e-164	6.7093e-164	-4.32366e-163	6.21298e-163	-4.99483e-163	2.53099e-163	1.18215e-162	1.00527e-162	1.09409e-162	-6.21128e-163	2.22924e-163	0
-8.48764e-163	1.04112e-162	9.93809e-163	6.44207e-163	2.07279e-163	3.11664e-166	4.72076e-163	6.64064e-163	-5.18375e-163	-3.70099e-163	8.32649e-163	3.65587e-163	-1.66713e-163	8.78389e-163	1.15677e-162	-9.62679e-163	-5.668e-163	-1.40321e-162	-1.20585e-163	-4.51145e-164	6.7093e-164	-4.32366e-163	6.21298e-163	-4.99483e-163	2.53099e-163	1.18215e-162	1.00527e-162	1.09409e-162	-6.21128e-163	2.22924e-163	0
-8.48764e-163	1.04112e-162	9.93809e-163	6.44207e-163	2.07279e-163	3.11664e-166	4.72076e-163	6.64064e-163	-5.18375e-163	-3.70099e-163	8.32649e-163	3.65587e-163	-1.66713e-163	8.78389e-163	1.15677e-162	-9.62679e-163	-5.668e-163	-1.40321e-162	-1.20585e-163	-4.51145e-164	6.7093e-164	-4.32366e-163	6.21298e-163	-4.99483e-163	2.53099e-163	1.18215e-162	1.00527e-162	1.09409e-162	-6.21128e-163	2.22924e-163	0
-8.48764e-163	1.04112e-162	9.93809e-163	6.44207e-163	2.07279e-163	3.11664e-166	4.72076e-163	6.64064e-163	-5.18375e-163	-3.70099e-163	8.32649e-163	3.65587e-163	-1.66713e-163	8.78389e-163	1.15677e-162	-9.62679e-163	-5.668e-163	-1.40321e-162	-1.20585e-163	-4.51145e-164	6.7093e-164	-4.32366e-163	6.21298e-163	-4.99483e-163	2.53099e-163	1.18215e-162	1.00527e-162	1.09409e-162	-6.21128e-163	2.22924e-163	0
-8.48764e-163	1.04112e-162	9.93809e-163	6.44207e-163	2.07279e-163	3.11664e-166	4.72076e-163	6.64064e-163	-5.18375e-163	-3.70099e-163	8.32649e-163	3.65587e-163	-1.66713e-163	8.78389e-163	1.15677e-162	-9.62679e-163	-5.668e-163	-1.40321e-162	-1.20585e-163	-4.51145e-164	6.7093e-164	-4.32366e-163	6.21298e-163	-4.99483e-163	2.53099e-163	1.18215e-162	1.00527e-162	1.09409e-162	-6.21128e-163	2.22924e-163	0
-8.48764e-163	1.04112e-162	9.93809e-163	6.44207e-163	2.07279e-163	3.11664e-166	4.72076e-163	6.64064e-163	-5.18375e-163	-3.70099e-163	8.32649e-163	3.65587e-163	-1.66713e-163	8.78389e-163	1.15677e-162	-9.62679e-163	-5.668e-163	-1.40321e-162	-1.20585e-163	-4.51145e-164	6.7093e-164	-4.32366e-163	6.21298e-163	-4.99483e-163	2.53099e-163	1.18215e-162	1.00527e-162	1.09409e-162	-6.21128e-163	2.22924e-163	0
-8.48764e-163	1.04112e-162	9.93809e-163	6.44207e-163	2.07279e-163	3.11664e-166	4.72076e-163	6.64064e-163	-5.18375e-163	-3.70099e-163	8.32649e-163	3.65587e-163	-1.66713e-163	8.78389e-163	1.15677e-162	-9.62679e-163	-5.668e-163	-1.40321e-162	-1.20585e-163	-4.51145e-164	6.7093e-164	-4.32366e-163	6.21298e-163	-4.99483e-163	2.53099e-163	1.18215e-162	1.00527e-162	1.09409e-162	-6.21128e-163	2.22924e-163	0
-8.48764e-163	1.04112e-162	9.93809e-163	6.44207e-163	2.07279e-163	3.11664e-166	4.72076e-163	6.64064e-163	-5.18375e-163	-3.70099e-163	8.32649e-163	3.65587e-163	-1.66713e-163	8.78389e-163	1.15677e-162	-9.62679e-163	-5.668e-163	-1.40321e-162	-1.20585e-163	-4.51145e-164	6.7093e-164	-4.32366e-163	6.21298e-163	-4.99483e-163	2.53099e-163	1.18215e-162	1.00527e-162	1.09409e-162	-6.21128e-163	2.22924e-163	0
-8.48764e-163	1.04112e-162	9.93809e-163	6.44207e-163	2.07279e-163	3.11664e-166	4.72076e-163	6.64064e-163	-5.18375e-163	-3.70099e-163	8.32649e-163	3.65587e-163	-1.66713e-163	8.78389e-163	1.15677e-162	-9.62679e-163	-5.668e-163	-1.40321e-162	-1.20585e-163	-4.51145e-164	6.7093e-164	-4.32366e-163	6.21298e-163	-4.99483e-163	2.53099e-163	1.18215e-162	1.00527e-162	1.09409e-162	-6.21128e-163	2.22924e-163	0
-8.48764e-163	1.04112e-162	9.93809e-163	6.44207e-163	2.07279e-163	3.11664e-166	4.72076e-163	6.64064e-163	-5.18375e-163	-3.70099e-163	8.32649e-163	3.65587e-163	-1.66713e-163	8.78389e-163	1.15677e-162	-9.62679e-163	-5.668e-163	-1.40321e-162	-1.20585e-163	-4.51145e-164	6.7093e-164	-4.32366e-163	6.21298e-163	-4.99483e-163	2.53099e-163	1.18215e-162	1.00527e-162	1.09409e-162	-6.21128e-163	2.22924e-163	0
-8.48764e-163	1.04112e-162	9.93809e-163	6.44207e-163	2.07279e-163	3.11664e-166	4.72076e-163	6.64064e-163	-5.18375e-163	-3.70099e-163	8.32649e-163	3.65587e-163	-1.66713e-163	8.78389e-163	1.15677e-162	-9.62679e-163	-5.668e-163	-1.40321e-162	-1.20585e-163	-4.51145e-164	6.7093e-164	-4.32366e-163	6.21298e-163	-4.99483e-163	2.53099e-163	1.18215e-162	1.00527e-162	1.09409e-162	-6.21128e-163	2.22924e-163	0
-8.48764e-163	1.04112e-162	9.93809e-163	6.44207e-163	2.07279e-163	3.11664e-166	4.72076e-163	6.64064e-163	-5.18375e-163	-3.70099e-163	8.32649e-163	3.65587e-163	-1.66713e-163	8.78389e-163	1.15677e-162	-9.62679e-163	-5.668e-163	-1.40321e-162	-1.20585e-163	-4.51145e-164	6.7093e-164	-4.32366e-163	6.21298e-163	-4.99483e-163	2.53099e-163	1.18215e-162	1.00527e-162	1.09409e-162	-6.21128e-163	2.22924e-163	0
-8.48764e-163	1.04112e-162	9.93809e-163	6.44207e-163	2.07279e-163	3.11664e-166	4.72076e-163	6.64064e-163	-5.18375e-163	-3.70099e-163	8.32649e-163	3.65587e-163	-1.66713e-163	8.78389e-163	1.15677e-162	-9.62679e-163	-5.668e-163	-1.40321e-162	-1.20585e-163	-4.51145e-164	6.7093e-164	-4.32366e-163	6.21298e-163	-4.99483e-163	2.53099e-163	1.18215e-162	1.00527e-162	1.09409e-162	-6.21128e-163	2.22924e-163	0
-8.48764e-163	1.04112e-162	9.93809e-163	6.44207e-163	2.07279e-163	3.11664e-166	4.72076e-163	6.64064e-163	-5.18375e-163	-3.70099e-163	8.32649e-163	3.65587e-163	-1.66713e-163	8.78389e-163	1.15677e-162	-9.62679e-163	-5.668e-163	-1.40321e-162	-1.20585e-163	-4.51145e-164	6.7093e-164	-4.32366e-163	6.21298e-163	-4.99483e-163	2.53099e-163	1.18215e-162	1.00527e-162	1.09409e-162	-6.21128e-163	2.22924e-163	0
-8.48764e-163	1.04112e-162	9.93809e-163	6.44207e-163	2.07279e-163	3.11664e-166	4.72076e-163	6.64064e-163	-5.18375e-163	-3.70099e-163	8.32649e-163	3.65587e-163	-1.66713e-163	8.78389e-163	1.15677e-162	-9.62679e-163	-5.668e-163	-1.40321e-162	-1.20585e-163	-4.51145e-164	6.7093e-164	-4.32366e-163	6.21298e-163	-4.99483e-163	2.53099e-163	1.18215e-162	1.00527e-162	1.09409e-162	-6.21128e-163	2.22924e-163	0
-8.48764e-163	1.04112e-162	9.93809e-163	6.44207e-163	2.07279e-163	3.11664e-166	4.72076e-163	6.64064e-163	-5.18375e-163	-3.70099e-163	8.32649e-163	3.65587e-163	-1.66713e-163	8.78389e-163	1.15677e-162	-9.62679e-163	-5.668e-163	-1.40321e-162	-1.20585e-163	-4.51145e-164	6.7093e-164	-4.32366e-163	6.21298e-163	-4.99483e-163	2.53099e-163	1.18215e-162	1.00527e-162	1.09409e-162	-6.21128e-163	2.22924e-163	0
-8.48764e-163	1.04112e-162	9.93809e-163	6.44207e-163	2.07279e-163	3.11664e-166	4.72076e-163	6.64064e-163	-5.18375e-163	-3.70099e-163	8.32649e-163	3.65587e-163	-1.66713e-163	8.78389e-163	1.15677e-162	-9.62679e-163	-5.668e-163	-1.40321e-162	-1.20585e-163	-4.51145e-164	6.7093e-164	-4.32366e-163	6.21298e-163	-4.99483e-163	2.53099e-163	1.18215e-162	1.00527e-162	1.09409e-162	-6.21128e-163	2.22924e-163	0
-8.48764e-163	1.04112e-162	9.93809e-163	6.44207e-163	2.07279e-163	3.11664e-166	4.72076e-163	6.64064e-163	-5.18375e-163	-3.70099e-163	8.32649e-163	3.65587e-163	-1.66713e-163	8.78389e-163	1.15677e-162	-9.62679e-163	-5.668e-163	-1.40321e-162	-1.20585e-163	-4.51145e-164	6.7093e-164	-4.32366e-163	6.21298e-163	-4.99483e-163	2.53099e-163	1.18215e-162	1.00527e-162	1.09409e-162	-6.21128e-163	2.22924e-163	0
-8.48764e-163	1.04112e-162	9.93809e-163	6.44207e-163	2.07279e-163	3.11664e-166	4.72076e-163	6.64064e-163	-5.18375e-163	-3.70099e-163	8.32649e-163	3.65587e-163	-1.66713e-163	8.78389e-163	1.15677e-162	-9.62679e-163	-5.668e-163	-1.40321e-162	-1.20585e-163	-4.51145e-164	6.7093e-164	-4.32366e-163	6.21298e-163	-4.99483e-163	2.53099e-163	1.18215e-162	1.00527e-162	1.09409e-162	-6.21128e-163	2.22924e-163	0
-8.48764e-163	1.04112e-162	9.93809e-163	6.44207e-163	2.07279e-163	3.11664e-166	4.72076e-163	6.64064e-163	-5.18375e-163	-3.70099e-163	8.32649e-163	3.65587e-163	-1.66713e-163	8.78389e-163	1.15677e-162	-9.62679e-163	-5.668e-163	-1.40321e-162	-1.20585e-163	-4.51145e-164	6.7093e-164	-4.32366e-163	6.21298e-163	-4.99483e-163	2.53099e-163	1.18215e-162	1.00527e-162	1.09409e-162	-6.21128e-163	2.22924e-163	0
-8.48764e-163	1.04112e-162	9.93809e-163	6.44207e-163	2.07279e-163	3.11664e-166	4.72076e-163	6.64064e-163	-5.18375e-163	-3.70099e-163	8.32649e-163	3.65587e-163	-1.66713e-163	8.78389e-163	1.15677e-162	-9.62679e-163	-5.668e-163	-1.40321e-162	-1.20585e-163	-4.51145e-164	6.7093e-164	-4.32366e-163	6.21298e-163	-4.99483e-163	2.53099e-163	1.18215e-162	1.00527e-162	1.09409e-162	-6.21128e-163	2.22924e-163	0
-8.48764e-163	1.04112e-162	9.93809e-163	6.44207e-163	2.07279e-163	3.11664e-166	4.72076e-163	6.64064e-163	-5.18375e-163	-3.70099e-163	8.32649e-163	3.65587e-163	-1.66713e-163	8.78389e-163	1.15677e-162	-9.62679e-163	-5.668e-163	-1.40321e-162	-1.20585e-163	-4.51145e-164	6.7093e-164	-4.32366e-163	6.21298e-163	-4.99483e-163	2.53099e-163	1.18215e-162	1.00527e-162	1.09409e-162	-6.21128e-163	2.22924e-163	0
-8.48764e-163	1.04112e-162	9.93809e-163	6.44207e-163	2.07279e-163	3.11664e-166	4.72076e-163	6.64064e-163	-5.18375e-163	-3.70099e-163	8.32649e-163	3.65587e-163	-1.66713e-163	8.78389e-163	1.15677e-162	-9.62679e-163	-5.668e-163	-1.40321e-162	-1.20585e-163	-4.51145e-164	6.7093e-164	-4.32366e-163	6.21298e-163	-4.99483e-163	2.53099e-163	1.18215e-162	1.00527e-162	1.09409e-162	-6.21128e-163	2.22924e-163	0
-8.48764e-163	1.04112e-162	9.93809e-163	6.44207e-163	2.07279e-163	3.11664e-166	4.72076e-163	6.64064e-163	-5.18375e-163	-3.70099e-163	8.32649e-163	3.65587e-163	-1.66713e-163	8.78389e-163	1.15677e-162	-9.62679e-163	-5.668e-163	-1.40321e-162	-1.20585e-163	-4.51145e-164	6.7093e-164	-4.32366e-163	6.21298e-163	-4.99483e-163	2.53099e-163	1.18215e-162	1.00527e-162	1.09409e-162	-6.21128e-163	2.22924e-163	0
-8.48764e-163	1.04112e-162	9.93809e-163	6.44207e-163	2.07279e-163	3.11664e-166	4.72076e-163	6.64064e-163	-5.18375e-163	-3.70099e-163	8.32649e-163	3.65587e-163	-1.66713e-163	8.78389e-163	1.15677e-162	-9.62679e-163	-5.668e-163	-1.40321e-162	-1.20585e-163	-4.51145e-164	6.7093e-164	-4.32366e-163	6.21298e-163	-4.99483e-163	2.53099e-163	1.18215e-162	1.00527e-162	1.09409e-162	-6.21128e-163	2.22924e-163	0
-8.48764e-163	1.04112e-162	9.93809e-163	6.44207e-163	2.07279e-163	3.11664e-166	4.72076e-163	6.64064e-163	-5.18375e-163	-3.70099e-163	8.32649e-163	3.65587e-163	-1.66713e-163	8.78389e-163	1.15677e-162	-9.62679e-163	-5.668e-163	-1.40321e-162	-1.20585e-163	-4.51145e-164	6.7093e-164	-4.32366e-163	6.21298e-163	-4.99483e-163	2.53099e-163	1.18215e-162	1.00527e-162	1.09409e-162	-6.21128e-163	2.22924e-163	0
-8.48764e-163	1.04112e-162	9.93809e-163	6.44207e-163	2.07279e-163	3.11664e-166	4.72076e-163	6.64064e-163	-5.18375e-163	-3.70099e-163	8.32649e-163	3.65587e-163	-1.66713e-163	8.78389e-163	1.15677e-162	-9.62679e-163	-5.668e-163	-1.40321e-162	-1.20585e-163	-4.51145e-164	6.7093e-164	-4.32366e-163	6.21298e-163	-4.99483e-163	2.53099e-163	1.18215e-162	1.00527e-162	1.09409e-162	-6.21128e-163	2.22924e-163	0
-8.48764e-163	1.04112e-162	9.93809e-163	6.44207e-163	2.07279e-163	3.11664e-166	4.72076e-163	6.64064e-163	-5.18375e-163	-3.70099e-163	8.32649e-163	3.65587e-163	-1.66713e-163	8.78389e-163	1.15677e-162	-9.62679e-163	-5.668e-163	-1.40321e-162	-1.20585e-163	-4.51145e-164	6.7093e-164	-4.32366e-163	6.21298e-163	-4.99483e-163	2.53099e-163	1.18215e-162	1.00527e-162	1.09409e-162	-6.21128e-163	2.22924e-163	0
-8.48764e-163	1.04112e-162	9.93809e-163	6.44207e-163	2.07279e-163	3.11664e-166	4.72076e-163	6.64064e-163	-5.18375e-163	-3.70099e-163	8.32649e-163	3.65587e-163	-1.66713e-163	8.78389e-163	1.15677e-162	-9.62679e-163	-5.668e-163	-1.40321e-162	-1.20585e-163	-4.51145e-164	6.7093e-164	-4.32366e-163	6.21298e-163	-4.99483e-163	2.53099e-163	1.18215e-162	1.00527e-162	1.09409e-162	-6.21128e-163	2.22924e-163	0
-8.48764e-163	1.04112e-162	9.93809e-163	6.44207e-163	2.07279e-163	3.11664e-166	4.72076e-163	6.64064e-163	-5.18375e-163	-3.70099e-163	8.32649e-163	3.65587e-163	-1.66713e-163	8.78389e-163	1.15677e-162	-9.62679e-163	-5.668e-163	-1.40321e-162	-1.20585e-163	-4.51145e-164	6.7093e-164	-4.32366e-163	6.21298e-163	-4.99483e-163	2.53099e-163	1.18215e-162	1.00527e-162	1.09409e-162	-6.21128e-163	2.22924e-163	0
-8.48764e-163	1.04112e-162	9.93809e-163	6.44207e-163	2.07279e-163	3.11664e-166	4.72076e-163	6.64064e-163	-5.18375e-163	-3.70099e-163	8.32649e-163	3.65587e-163	-1.66713e-163	8.78389e-163	1.15677e-162	-9.62679e-163	-5.668e-163	-1.40321e-162	-1.20585e-163	-4.51145e-164	6.7093e-164	-4.32366e-163	6.21298e-163	-4.99483e-163	2.53099e-163	1.18215e-162	1.00527e-162	1.09409e-162	-6.21128e-163	2.22924e-163	0
-8.48764e-163	1.04112e-162	9.93809e-163	6.44207e-163	2.07279e-163	3.11664e-166	4.72076e-163	6.64064e-163	-5.18375e-163	-3.70099e-163	8.32649e-163	3.65587e-163	-1.66713e-163	8.78389e-163	1.15677e-162	-9.62679e-163	-5.668e-163	-1.40321e-162	-1.20585e-163	-4.51145e-164	6.7093e-164	-4.32366e-163	6.21298e-163	-4.99483e-163	2.53099e-163	1.18215e-162	1.00527e-162	1.09409e-162	-6.21128e-163	2.22924e-163	0
-8.48764e-163	1.04112e-162	9.93809e-163	6.44207e-163	2.07279e-163	3.11664e-166	4.72076e-163	6.64064e-163	-5.18375e-163	-3.70099e-163	8.32649e-163	3.65587e-163	-1.66713e-163	8.78389e-163	1.15677e-162	-9.62679e-163	-5.668e-163	-1.40321e-162	-1.20585e-163	-4.51145e-164	6.7093e-164	-4.32366e-163	6.21298e-163	-4.99483e-163	2.53099e-163	1.18215e-162	1.00527e-162	1.09409e-162	-6.21128e-163	2.22924e-163	0
-8.48764e-163	1.04112e-162	9.93809e-163	6.44207e-163	2.07279e-163	3.11664e-166	4.72076e-163	6.64064e-163	-5.18375e-163	-3.70099e-163	8.32649e-163	3.65587e-163	-1.66713e-163	8.78389e-163	1.15677e-162	-9.62679e-163	-5.668e-163	-1.40321e-162	-1.20585e-163	-4.51145e-164	6.7093e-164	-4.32366e-163	6.21298e-163	-4.99483e-163	2.53099e-163	1.18215e-162	1.00527e-162	1.09409e-162	-6.21128e-163	2.22924e-163	0
-8.48764e-163	1.04112e-162	9.93809e-163	6.44207e-163	2.07279e-163	3.11664e-166	4.72076e-163	6.64064e-163	-5.18375e-163	-3.70099e-163	8.32649e-163	3.65587e-163	-1.66713e-163	8.78389e-163	1.15677e-162	-9.62679e-163	-5.668e-163	-1.40321e-162	-1.20585e-163	-4.51145e-164	6.7093e-164	-4.32366e-163	6.21298e-163	-4.99483e-163	2.53099e-163	1.18215e-162	1.00527e-162	1.09409e-162	-6.21128e-163	2.22924e-163	0
-8.48764e-163	1.04112e-162	9.93809e-163	6.44207e-163	2.07279e-163	3.11664e-166	4.72076e-163	6.64064e-163	-5.18375e-163	-3.70099e-163	8.32649e-163	3.65587e-163	-1.66713e-163	8.78389e-163	1.15677e-162	-9.62679e-163	-5.668e-163	-1.40321e-162	-1.20585e-163	-4.51145e-164	6.7093e-164	-4.32366e-163	6.21298e-163	-4.99483e-163	2.53099e-163	1.18215e-162	1.00527e-162	1.09409e-162	-6.21128e-163	2.22924e-163	0
-8.48764e-163	1.04112e-162	9.93809e-163	6.44207e-163	2.07279e-163	3.11664e-166	4.72076e-163	6.64064e-163	-5.18375e-163	-3.70099e-163	8.32649e-163	3.65587e-163	-1.66713e-163	8.78389e-163	1.15677e-162	-9.62679e-163	-5.668e-163	-1.40321e-162	-1.20585e-163	-4.51145e-164	6.7093e-164	-4.32366e-163	6.21298e-163	-4.99483e-163	2.53099e-163	1.18215e-162	1.00527e-162	1.09409e-162	-6.21128e-163	2.22924e-163	0
-8.48764e-163	1.04112e-162	9.93809e-163	6.44207e-163	2.07279e-163	3.11664e-166	4.72076e-163	6.64064e-163	-5.18375e-163	-3.70099e-163	8.32649e-163	3.65587e-163	-1.66713e-163	8.78389e-163	1.15677e-162	-9.62679e-163	-5.668e-163	-1.40321e-162	-1.20585e-163	-4.51145e-164	6.7093e-164	-4.32366e-163	6.21298e-163	-4.99483e-163	2.53099e-163	1.18215e-162	1.00527e-162	1.09409e-162	-6.21128e-163	2.22924e-163	0
-8.48764e-163	1.04112e-162	9.93809e-163	6.44207e-163	2.07279e-163	3.11664e-166	4.72076e-163	6.64064e-163	-5.18375e-163	-3.70099e-163	8.32649e-163	3.65587e-163	-1.66713e-163	8.78389e-163	1.15677e-162	-9.62679e-163	-5.668e-163	-1.40321e-162	-1.20585e-163	-4.51145e-164	6.7093e-164	-4.32366e-163	6.21298e-163	-4.99483e-163	2.53099e-163	1.18215e-162	1.00527e-162	1.09409e-162	-6.21128e-163	2.22924e-163	0
-8.48764e-163	1.04112e-162	9.93809e-163	6.44207e-163	2.07279e-163	3.11664e-166	4.72076e-163	6.64064e-163	-5.18375e-163	-3.70099e-163	8.32649e-163	3.65587e-163	-1.66713e-163	8.78389e-163	1.15677e-162	-9.62679e-163	-5.668e-163	-1.40321e-162	-1.20585e-163	-4.51145e-164	6.7093e-164	-4.32366e-163	6.21298e-163	-4.99483e-163	2.53099e-163	1.18215e-162	1.00527e-162	1.09409e-162	-6.21128e-163	2.22924e-163	0
-8.48764e-163	1.04112e-162	9.93809e-163	6.44207e-163	2.07279e-163	3.11664e-166	4.72076e-163	6.64064e-163	-5.18375e-163	-3.70099e-163	8.32649e-163	3.65587e-163	-1.66713e-163	8.78389e-163	1.15677e-162	-9.62679e-163	-5.668e-163	-1.40321e-162	-1.20585e-163	-4.51145e-164	6.7093e-164	-4.32366e-163	6.21298e-163	-4.99483e-163	2.53099e-163	1.18215e-162	1.00527e-162	1.09409e-162	-6.21128e-163	2.22924e-163	0
-8.48764e-163	1.04112e-162	9.93809e-163	6.44207e-163	2.07279e-163	3.11664e-166	4.72076e-163	6.64064e-163	-5.18375e-163	-3.70099e-163	8.32649e-163	3.65587e-163	-1.66713e-163	8.78389e-163	1.15677e-162	-9.62679e-163	-5.668e-163	-1.40321e-162	-1.20585e-163	-4.51145e-164	6.7093e-164	-4.32366e-163	6.21298e-163	-4.99483e-163	2.53099e-163	1.18215e-162	1.00527e-162	1.09409e-162	-6.21128e-163	2.22924e-163	0
-8.48764e-163	1.04112e-162	9.93809e-163	6.44207e-163	2.07279e-163	3.11664e-166	4.72076e-163	6.64064e-163	-5.18375e-163	-3.70099e-163	8.32649e-163	3.65587e-163	-1.66713e-163	8.78389e-163	1.15677e-162	-9.62679e-163	-5.668e-163	-1.40321e-162	-1.20585e-163	-4.51145e-164	6.7093e-164	-4.32366e-163	6.21298e-163	-4.99483e-163	2.53099e-163	1.18215e-162	1.00527e-162	1.09409e-162	-6.21128e-163	2.22924e-163	0
-8.48764e-163	1.04112e-162	9.93809e-163	6.44207e-163	2.07279e-163	3.11664e-166	4.72076e-163	6.64064e-163	-5.18375e-163	-3.70099e-163	8.32649e-163	3.65587e-163	-1.66713e-163	8.78389e-163	1.15677e-162	-9.62679e-163	-5.668e-163	-1.40321e-162	-1.20585e-163	-4.51145e-164	6.7093e-164	-4.32366e-163	6.21298e-163	-4.99483e-163	2.53099e-163	1.18215e-162	1.00527e-162	1.09409e-162	-6.21128e-163	2.22924e-163	0
-8.48764e-163	1.04112e-162	9.93809e-163	6.44207e-163	2.07279e-163	3.11664e-166	4.72076e-163	6.64064e-163	-5.18375e-163	-3.70099e-163	8.32649e-163	3.65587e-163	-1.66713e-163	8.78389e-163	1.15677e-162	-9.62679e-163	-5.668e-163	-1.40321e-162	-1.20585e-163	-4.51145e-164	6.7093e-164	-4.32366e-163	6.21298e-163	-4.99483e-163	2.53099e-163	1.18215e-162	1.00527e-162	1.09409e-162	-6.21128e-163	2.22924e-163	0
-8.48764e-163	1.04112e-162	9.93809e-163	6.44207e-163	2.07279e-163	3.11664e-166	4.72076e-163	6.64064e-163	-5.18375e-163	-3.70099e-163	8.32649e-163	3.65587e-163	-1.66713e-163	8.78389e-163	1.15677e-162	-9.62679e-163	-5.668e-163	-1.40321e-162	-1.20585e-163	-4.51145e-164	6.7093e-164	-4.32366e-163	6.21298e-163	-4.99483e-163	2.53099e-163	1.18215e-162	1.00527e-162	1.09409e-162	-6.21128e-163	2.22924e-163	0
-8.48764e-163	1.04112e-162	9.93809e-163	6.44207e-163	2.07279e-163	3.11664e-166	4.72076e-163	6.64064e-163	-5.18375e-163	-3.70099e-163	8.32649e-163	3.65587e-163	-1.66713e-163	8.78389e-163	1.15677e-162	-9.62679e-163	-5.668e-163	-1.40321e-162	-1.20585e-163	-4.51145e-164	6.7093e-164	-4.32366e-163	6.21298e-163	-4.99483e-163	2.53099e-163	1.18215e-162	1.00527e-162	1.09409e-162	-6.21128e-163	2.22924e-163	0
-8.48764e-163	1.04112e-162	9.93809e-163	6.44207e-163	2.07279e-163	3.11664e-166	4.72076e-163	6.64064e-163	-5.18375e-163	-3.70099e-163	8.32649e-163	3.65587e-163	-1.66713e-163	8.78389e-163	1.15677e-162	-9.62679e-163	-5.668e-163	-1.40321e-162	-1.20585e-163	-4.51145e-164	6.7093e-164	-4.32366e-163	6.21298e-163	-4.99483e-163	2.53099e-163	1.18215e-162	1.00527e-162	1.09409e-162	-6.21128e-163	2.22924e-163	0
-8.48764e-163	1.04112e-162	9.93809e-163	6.44207e-163	2.07279e-163	3.11664e-166	4.72076e-163	6.64064e-163	-5.18375e-163	-3.70099e-163	8.32649e-163	3.65587e-163	-1.66713e-163	8.78389e-163	1.15677e-162	-9.62679e-163	-5.668e-163	-1.40321e-162	-1.20585e-163	-4.51145e-164	6.7093e-164	-4.32366e-163	6.21298e-163	-4.99483e-163	2.53099e-163	1.18215e-162	1.00527e-162	1.09409e-162	-6.21128e-163	2.22924e-163	0
-8.48764e-163	1.04112e-162	9.93809e-163	6.44207e-163	2.07279e-163	3.11664e-166	4.72076e-163	6.64064e-163	-5.18375e-163	-3.70099e-163	8.32649e-163	3.65587e-163	-1.66713e-163	8.78389e-163	1.15677e-162	-9.62679e-163	-5.668e-163	-1.40321e-162	-1.20585e-163	-4.51145e-164	6.7093e-164	-4.32366e-163	6.21298e-163	-4.99483e-163	2.53099e-163	1.18215e-162	1.00527e-162	1.09409e-162	-6.21128e-163	2.22924e-163	0
-8.48764e-163	1.04112e-162	9.93809e-163	6.44207e-163	2.07279e-163	3.11664e-166	4.72076e-163	6.64064e-163	-5.18375e-163	-3.70099e-163	8.32649e-163	3.65587e-163	-1.66713e-163	8.78389e-163	1.15677e-162	-9.62679e-163	-5.668e-163	-1.40321e-162	-1.20585e-163	-4.51145e-164	6.7093e-164	-4.32366e-163	6.21298e-163	-4.99483e-163	2.53099e-163	1.18215e-162	1.00527e-162	1.09409e-162	-6.21128e-163	2.22924e-163	0
-8.48764e-163	1.04112e-162	9.93809e-163	6.44207e-163	2.07279e-163	3.11664e-166	4.72076e-163	6.64064e-163	-5.18375e-163	-3.70099e-163	8.32649e-163	3.65587e-163	-1.66713e-163	8.78389e-163	1.15677e-162	-9.62679e-163	-5.668e-163	-1.40321e-162	-1.20585e-163	-4.51145e-164	6.7093e-164	-4.32366e-163	6.21298e-163	-4.99483e-163	2.53099e-163	1.18215e-162	1.00527e-162	1.09409e-162	-6.21128e-163	2.22924e-163	0
-8.48764e-163	1.04112e-162	9.93809e-163	6.44207e-163	2.07279e-163	3.11664e-166	4.72076e-163	6.64064e-163	-5.18375e-163	-3.70099e-163	8.32649e-163	3.65587e-163	-1.66713e-163	8.78389e-163	1.15677e-162	-9.62679e-163	-5.668e-163	-1.40321e-162	-1.20585e-163	-4.51145e-164	6.7093e-164	-4.32366e-163	6.21298e-163	-4.99483e-163	2.53099e-163	1.18215e-162	1.00527e-162	1.09409e-162	-6.21128e-163	2.22924e-163	0
-8.48764e-163	1.04112e-162	9.93809e-163	6.44207e-163	2.07279e-163	3.11664e-166	4.72076e-163	6.64064e-163	-5.18375e-163	-3.70099e-163	8.32649e-163	3.65587e-163	-1.66713e-163	8.78389e-163	1.15677e-162	-9.62679e-163	-5.668e-163	-1.40321e-162	-1.20585e-163	-4.51145e-164	6.7093e-164	-4.32366e-163	6.21298e-163	-4.99483e-163	2.53099e-163	1.18215e-162	1.00527e-162	1.09409e-162	-6.21128e-163	2.22924e-163	0
-8.48764e-163	1.04112e-162	9.93809e-163	6.44207e-163	2.07279e-163	3.11664e-166	4.72076e-163	6.64064e-163	-5.18375e-163	-3.70099e-163	8.32649e-163	3.65587e-163	-1.66713e-163	8.78389e-163	1.15677e-162	-9.62679e-163	-5.668e-163	-1.40321e-162	-1.20585e-163	-4.51145e-164	6.7093e-164	-4.32366e-163	6.21298e-163	-4.99483e-163	2.53099e-163	1.18215e-162	1.00527e-162	1.09409e-162	-6.21128e-163	2.22924e-163	0
-8.48764e-163	1.04112e-162	9.93809e-163	6.44207e-163	2.07279e-163	3.11664e-166	4.72076e-163	6.64064e-163	-5.18375e-163	-3.70099e-163	8.32649e-163	3.65587e-163	-1.66713e-163	8.78389e-163	1.15677e-162	-9.62679e-163	-5.668e-163	-1.40321e-162	-1.20585e-163	-4.51145e-164	6.7093e-164	-4.32366e-163	6.21298e-163	-4.99483e-163	2.53099e-163	1.18215e-162	1.00527e-162	1.09409e-162	-6.21128e-163	2.22924e-163	0
-8.48764e-163	1.04112e-162	9.93809e-163	6.44207e-163	2.07279e-163	3.11664e-166	4.72076e-163	6.64064e-163	-5.18375e-163	-3.70099e-163	8.32649e-163	3.65587e-163	-1.66713e-163	8.78389e-163	1.15677e-162	-9.62679e-163	-5.668e-163	-1.40321e-162	-1.20585e-163	-4.51145e-164	6.7093e-164	-4.32366e-163	6.21298e-163	-4.99483e-163	2.53099e-163	1.18215e-162	1.00527e-162	1.09409e-162	-6.21128e-163	2.22924e-163	0
-8.48764e-163	1.04112e-162	9.93809e-163	6.44207e-163	2.07279e-163	3.11664e-166	4.72076e-163	6.64064e-163	-5.18375e-163	-3.70099e-163	8.32649e-163	3.65587e-163	-1.66713e-163	8.78389e-163	1.15677e-162	-9.62679e-163	-5.668e-163	-1.40321e-162	-1.20585e-163	-4.51145e-164	6.7093e-164	-4.32366e-163	6.21298e-163	-4.99483e-163	2.53099e-163	1.18215e-162	1.00527e-162	1.09409e-162	-6.21128e-163	2.22924e-163	0
-8.48764e-163	1.04112e-162	9.93809e-163	6.44207e-163	2.07279e-163	3.11664e-166	4.72076e-163	6.64064e-163	-5.18375e-163	-3.70099e-163	8.32649e-163	3.65587e-163	-1.66713e-163	8.78389e-163	1.15677e-162	-9.62679e-163	-5.668e-163	-1.40321e-162	-1.20585e-163	-4.51145e-164	6.7093e-164	-4.32366e-163	6.21298e-163	-4.99483e-163	2.53099e-163	1.18215e-162	1.00527e-162	1.09409e-162	-6.21128e-163	2.22924e-163	0
-8.48764e-163	1.04112e-162	9.93809e-163	6.44207e-163	2.07279e-163	3.11664e-166	4.72076e-163	6.64064e-163	-5.18375e-163	-3.70099e-163	8.32649e-163	3.65587e-163	-1.66713e-163	8.78389e-163	1.15677e-162	-9.62679e-163	-5.668e-163	-1.40321e-162	-1.20585e-163	-4.51145e-164	6.7093e-164	-4.32366e-163	6.21298e-163	-4.99483e-163	2.53099e-163	1.18215e-162	1.00527e-162	1.09409e-162	-6.21128e-163	2.22924e-163	0
-8.48764e-163	1.04112e-162	9.93809e-163	6.44207e-163	2.07279e-163	3.11664e-166	4.72076e-163	6.64064e-163	-5.18375e-163	-3.70099e-163	8.32649e-163	3.65587e-163	-1.66713e-163	8.78389e-163	1.15677e-162	-9.62679e-163	-5.668e-163	-1.40321e-162	-1.20585e-163	-4.51145e-164	6.7093e-164	-4.32366e-163	6.21298e-163	-4.99483e-163	2.53099e-163	1.18215e-162	1.00527e-162	1.09409e-162	-6.21128e-163	2.22924e-163	0
-8.48764e-163	1.04112e-162	9.93809e-163	6.44207e-163	2.07279e-163	3.11664e-166	4.72076e-163	6.64064e-163	-5.18375e-163	-3.70099e-163	8.32649e-163	3.65587e-163	-1.66713e-163	8.78389e-163	1.15677e-162	-9.62679e-163	-5.668e-163	-1.40321e-162	-1.20585e-163	-4.51145e-164	6.7093e-164	-4.32366e-163	6.21298e-163	-4.99483e-163	2.53099e-163	1.18215e-162	1.00527e-162	1.09409e-162	-6.21128e-163	2.22924e-163	0
-8.48764e-163	1.04112e-162	9.93809e-163	6.44207e-163	2.07279e-163	3.11664e-166	4.72076e-163	6.64064e-163	-5.18375e-163	-3.70099e-163	8.32649e-163	3.65587e-163	-1.66713e-163	8.78389e-163	1.15677e-162	-9.62679e-163	-5.668e-163	-1.40321e-162	-1.20585e-163	-4.51145e-164	6.7093e-164	-4.32366e-163	6.21298e-163	-4.99483e-163	2.53099e-163	1.18215e-162	1.00527e-162	1.09409e-162	-6.21128e-163	2.22924e-163	0
-8.48764e-163	1.04112e-162	9.93809e-163	6.44207e-163	2.07279e-163	3.11664e-166	4.72076e-163	6.64064e-163	-5.18375e-163	-3.70099e-163	8.32649e-163	3.65587e-163	-1.66713e-163	8.78389e-163	1.15677e-162	-9.62679e-163	-5.668e-163	-1.40321e-162	-1.20585e-163	-4.51145e-164	6.7093e-164	-4.32366e-163	6.21298e-163	-4.99483e-163	2.53099e-163	1.18215e-162	1.00527e-162	1.09409e-162	-6.21128e-163	2.22924e-163	0
-8.48764e-163	1.04112e-162	9.93809e-163	6.44207e-163	2.07279e-163	3.11664e-166	4.72076e-163	6.64064e-163	-5.18375e-163	-3.70099e-163	8.32649e-163	3.65587e-163	-1.66713e-163	8.78389e-163	1.15677e-162	-9.62679e-163	-5.668e-163	-1.40321e-162	-1.20585e-163	-4.51145e-164	6.7093e-164	-4.32366e-163	6.21298e-163	-4.99483e-163	2.53099e-163	1.18215e-162	1.00527e-162	1.09409e-162	-6.21128e-163	2.22924e-163	0
-8.48764e-163	1.04112e-162	9.93809e-163	6.44207e-163	2.07279e-163	3.11664e-166	4.72076e-163	6.64064e-163	-5.18375e-163	-3.70099e-163	8.32649e-163	3.65587e-163	-1.66713e-163	8.78389e-163	1.15677e-162	-9.62679e-163	-5.668e-163	-1.40321e-162	-1.20585e-163	-4.51145e-164	6.7093e-164	-4.32366e-163	6.21298e-163	-4.99483e-163	2.53099e-163	1.18215e-162	1.00527e-162	1.09409e-162	-6.21128e-163	2.22924e-163	0
-8.48764e-163	1.04112e-162	9.93809e-163	6.44207e-163	2.07279e-163	3.11664e-166	4.72076e-163	6.64064e-163	-5.18375e-163	-3.70099e-163	8.32649e-163	3.65587e-163	-1.66713e-163	8.78389e-163	1.15677e-162	-9.62679e-163	-5.668e-163	-1.40321e-162	-1.20585e-163	-4.51145e-164	6.7093e-164	-4.32366e-163	6.21298e-163	-4.99483e-163	2.53099e-163	1.18215e-162	1.00527e-162	1.09409e-162	-6.21128e-163	2.22924e-163	0
-8.48764e-163	1.04112e-162	9.93809e-163	6.44207e-163	2.07279e-163	3.11664e-166	4.72076e-163	6.64064e-163	-5.18375e-163	-3.70099e-163	8.32649e-163	3.65587e-163	-1.66713e-163	8.78389e-163	1.15677e-162	-9.62679e-163	-5.668e-163	-1.40321e-162	-1.20585e-163	-4.51145e-164	6.7093e-164	-4.32366e-163	6.21298e-163	-4.99483e-163	2.53099e-163	1.18215e-162	1.00527e-162	1.09409e-162	-6.21128e-163	2.22924e-163	0
-8.48764e-163	1.04112e-162	9.93809e-163	6.44207e-163	2.07279e-163	3.11664e-166	4.72076e-163	6.64064e-163	-5.18375e-163	-3.70099e-163	8.32649e-163	3.65587e-163	-1.66713e-163	8.78389e-163	1.15677e-162	-9.62679e-163	-5.668e-163	-1.40321e-162	-1.20585e-163	-4.51145e-164	6.7093e-164	-4.32366e-163	6.21298e-163	-4.99483e-163	2.53099e-163	1.18215e-162	1.00527e-162	1.09409e-162	-6.21128e-163	2.22924e-163	0
-8.48764e-163	1.04112e-162	9.93809e-163	6.44207e-163	2.07279e-163	3.11664e-166	4.72076e-163	6.64064e-163	-5.18375e-163	-3.70099e-163	8.32649e-163	3.65587e-163	-1.66713e-163	8.78389e-163	1.15677e-162	-9.62679e-163	-5.668e-163	-1.40321e-162	-1.20585e-163	-4.51145e-164	6.7093e-164	-4.32366e-163	6.21298e-163	-4.99483e-163	2.53099e-163	1.18215e-162	1.00527e-162	1.09409e-162	-6.21128e-163	2.22924e-163	0
-8.48764e-163	1.04112e-162	9.93809e-163	6.44207e-163	2.07279e-163	3.11664e-166	4.72076e-163	6.64064e-163	-5.18375e-163	-3.70099e-163	8.32649e-163	3.65587e-163	-1.66713e-163	8.78389e-163	1.15677e-162	-9.62679e-163	-5.668e-163	-1.40321e-162	-1.20585e-163	-4.51145e-164	6.7093e-164	-4.32366e-163	6.21298e-163	-4.99483e-163	2.53099e-163	1.18215e-162	1.00527e-162	1.09409e-162	-6.21128e-163	2.22924e-163	0
-8.48764e-163	1.04112e-162	9.93809e-163	6.44207e-163	2.07279e-163	3.11664e-166	4.72076e-163	6.64064e-163	-5.18375e-163	-3.70099e-163	8.32649e-163	3.65587e-163	-1.66713e-163	8.78389e-163	1.15677e-162	-9.62679e-163	-5.668e-163	-1.40321e-162	-1.20585e-163	-4.51145e-164	6.7093e-164	-4.32366e-163	6.21298e-163	-4.99483e-163	2.53099e-163	1.18215e-162	1.00527e-162	1.09409e-162	-6.21128e-163	2.22924e-163	0
-8.48764e-163	1.04112e-162	9.93809e-163	6.44207e-163	2.07279e-163	3.11664e-166	4.72076e-163	6.64064e-163	-5.18375e-163	-3.70099e-163	8.32649e-163	3.65587e-163	-1.66713e-163	8.78389e-163	1.15677e-162	-9.62679e-163	-5.668e-163	-1.40321e-162	-1.20585e-163	-4.51145e-164	6.7093e-164	-4.32366e-163	6.21298e-163	-4.99483e-163	2.53099e-163	1.18215e-162	1.00527e-162	1.09409e-162	-6.21128e-163	2.22924e-163	0
-8.48764e-163	1.04112e-162	9.93809e-163	6.44207e-163	2.07279e-163	3.11664e-166	4.72076e-163	6.64064e-163	-5.18375e-163	-3.70099e-163	8.32649e-163	3.65587e-163	-1.66713e-163	8.78389e-163	1.15677e-162	-9.62679e-163	-5.668e-163	-1.40321e-162	-1.20585e-163	-4.51145e-164	6.7093e-164	-4.32366e-163	6.21298e-163	-4.99483e-163	2.53099e-163	1.18215e-162	1.00527e-162	1.09409e-162	-6.21128e-163	2.22924e-163	0
-8.48764e-163	1.04112e-162	9.93809e-163	6.44207e-163	2.07279e-163	3.11664e-166	4.72076e-163	6.64064e-163	-5.18375e-163	-3.70099e-163	8.32649e-163	3.65587e-163	-1.66713e-163	8.78389e-163	1.15677e-162	-9.62679e-163	-5.668e-163	-1.40321e-162	-1.20585e-163	-4.51145e-164	6.7093e-164	-4.32366e-163	6.21298e-163	-4.99483e-163	2.53099e-163	1.18215e-162	1.00527e-162	1.09409e-162	-6.21128e-163	2.22924e-163	0
-8.48764e-163	1.04112e-162	9.93809e-163	6.44207e-163	2.07279e-163	3.11664e-166	4.72076e-163	6.64064e-163	-5.18375e-163	-3.70099e-163	8.32649e-163	3.65587e-163	-1.66713e-163	8.78389e-163	1.15677e-162	-9.62679e-163	-5.668e-163	-1.40321e-162	-1.20585e-163	-4.51145e-164	6.7093e-164	-4.32366e-163	6.21298e-163	-4.99483e-163	2.53099e-163	1.18215e-162	1.00527e-162	1.09409e-162	-6.21128e-163	2.22924e-163	0
-8.48764e-163	1.04112e-162	9.93809e-163	6.44207e-163	2.07279e-163	3.11664e-166	4.72076e-163	6.64064e-163	-5.18375e-163	-3.70099e-163	8.32649e-163	3.65587e-163	-1.66713e-163	8.78389e-163	1.15677e-162	-9.62679e-163	-5.668e-163	-1.40321e-162	-1.20585e-163	-4.51145e-164	6.7093e-164	-4.32366e-163	6.21298e-163	-4.99483e-163	2.53099e-163	1.18215e-162	1.00527e-162	1.09409e-162	-6.21128e-163	2.22924e-163	0
-8.48764e-163	1.04112e-162	9.93809e-163	6.44207e-163	2.07279e-163	3.11664e-166	4.72076e-163	6.64064e-163	-5.18375e-163	-3.70099e-163	8.32649e-163	3.65587e-163	-1.66713e-163	8.78389e-163	1.15677e-162	-9.62679e-163	-5.668e-163	-1.40321e-162	-1.20585e-163	-4.51145e-164	6.7093e-164	-4.32366e-163	6.21298e-163	-4.99483e-163	2.53099e-163	1.18215e-162	1.00527e-162	1.09409e-162	-6.21128e-163	2.22924e-163	0
-8.48764e-163	1.04112e-162	9.93809e-163	6.44207e-163	2.07279e-163	3.11664e-166	4.72076e-163	6.64064e-163	-5.18375e-163	-3.70099e-163	8.32649e-163	3.65587e-163	-1.66713e-163	8.78389e-163	1.15677e-162	-9.62679e-163	-5.668e-163	-1.40321e-162	-1.20585e-163	-4.51145e-164	6.7093e-164	-4.32366e-163	6.21298e-163	-4.99483e-163	2.53099e-163	1.18215e-162	1.00527e-162	1.09409e-162	-6.21128e-163	2.22924e-163	0
-8.48764e-163	1.04112e-162	9.93809e-163	6.44207e-163	2.07279e-163	3.11664e-166	4.72076e-163	6.64064e-163	-5.18375e-163	-3.70099e-163	8.32649e-163	3.65587e-163	-1.66713e-163	8.78389e-163	1.15677e-162	-9.62679e-163	-5.668e-163	-1.40321e-162	-1.20585e-163	-4.51145e-164	6.7093e-164	-4.32366e-163	6.21298e-163	-4.99483e-163	2.53099e-163	1.18215e-162	1.00527e-162	1.09409e-162	-6.21128e-163	2.22924e-163	0
-8.48764e-163	1.04112e-162	9.93809e-163	6.44207e-163	2.07279e-163	3.11664e-166	4.72076e-163	6.64064e-163	-5.18375e-163	-3.70099e-163	8.32649e-163	3.65587e-163	-1.66713e-163	8.78389e-163	1.15677e-162	-9.62679e-163	-5.668e-163	-1.40321e-162	-1.20585e-163	-4.51145e-164	6.7093e-164	-4.32366e-163	6.21298e-163	-4.99483e-163	2.53099e-163	1.18215e-162	1.00527e-162	1.09409e-162	-6.21128e-163	2.22924e-163	0
-8.48764e-163	1.04112e-162	9.93809e-163	6.44207e-163	2.07279e-163	3.11664e-166	4.72076e-163	6.64064e-163	-5.18375e-163	-3.70099e-163	8.32649e-163	3.65587e-163	-1.66713e-163	8.78389e-163	1.15677e-162	-9.62679e-163	-5.668e-163	-1.40321e-162	-1.20585e-163	-4.51145e-164	6.7093e-164	-4.32366e-163	6.21298e-163	-4.99483e-163	2.53099e-163	1.18215e-162	1.00527e-162	1.09409e-162	-6.21128e-163	2.22924e-163	0
-8.48764e-163	1.04112e-162	9.93809e-163	6.44207e-163	2.07279e-163	3.11664e-166	4.72076e-163	6.64064e-163	-5.18375e-163	-3.70099e-163	8.32649e-163	3.65587e-163	-1.66713e-163	8.78389e-163	1.15677e-162	-9.62679e-163	-5.668e-163	-1.40321e-162	-1.20585e-163	-4.51145e-164	6.7093e-164	-4.32366e-163	6.21298e-163	-4.99483e-163	2.53099e-163	1.18215e-162	1.00527e-162	1.09409e-162	-6.21128e-163	2.22924e-163	0
-8.48764e-163	1.04112e-162	9.93809e-163	6.44207e-163	2.07279e-163	3.11664e-166	4.72076e-163	6.64064e-163	-5.18375e-163	-3.70099e-163	8.32649e-163	3.65587e-163	-1.66713e-163	8.78389e-163	1.15677e-162	-9.62679e-163	-5.668e-163	-1.40321e-162	-1.20585e-163	-4.51145e-164	6.7093e-164	-4.32366e-163	6.21298e-163	-4.99483e-163	2.53099e-163	1.18215e-162	1.00527e-162	1.09409e-162	-6.21128e-163	2.22924e-163	0
-8.48764e-163	1.04112e-162	9.93809e-163	6.44207e-163	2.07279e-163	3.11664e-166	4.72076e-163	6.64064e-163	-5.18375e-163	-3.70099e-163	8.32649e-163	3.65587e-163	-1.66713e-163	8.78389e-163	1.15677e-162	-9.62679e-163	-5.668e-163	-1.40321e-162	-1.20585e-163	-4.51145e-164	6.7093e-164	-4.32366e-163	6.21298e-163	-4.99483e-163	2.53099e-163	1.18215e-162	1.00527e-162	1.09409e-162	-6.21128e-163	2.22924e-163	0
-8.48764e-163	1.04112e-162	9.93809e-163	6.44207e-163	2.07279e-163	3.11664e-166	4.72076e-163	6.64064e-163	-5.18375e-163	-3.70099e-163	8.32649e-163	3.65587e-163	-1.66713e-163	8.78389e-163	1.15677e-162	-9.62679e-163	-5.668e-163	-1.40321e-162	-1.20585e-163	-4.51145e-164	6.7093e-164	-4.32366e-163	6.21298e-163	-4.99483e-163	2.53099e-163	1.18215e-162	1.00527e-162	1.09409e-162	-6.21128e-163	2.22924e-163	0
-8.48764e-163	1.04112e-162	9.93809e-163	6.44207e-163	2.07279e-163	3.11664e-166	4.72076e-163	6.64064e-163	-5.18375e-163	-3.70099e-163	8.32649e-163	3.65587e-163	-1.66713e-163	8.78389e-163	1.15677e-162	-9.62679e-163	-5.668e-163	-1.40321e-162	-1.20585e-163	-4.51145e-164	6.7093e-164	-4.32366e-163	6.21298e-163	-4.99483e-163	2.53099e-163	1.18215e-162	1.00527e-162	1.09409e-162	-6.21128e-163	2.22924e-163	0
-8.48764e-163	1.04112e-162	9.93809e-163	6.44207e-163	2.07279e-163	3.11664e-166	4.72076e-163	6.64064e-163	-5.18375e-163	-3.70099e-163	8.32649e-163	3.65587e-163	-1.66713e-163	8.78389e-163	1.15677e-162	-9.62679e-163	-5.668e-163	-1.40321e-162	-1.20585e-163	-4.51145e-164	6.7093e-164	-4.32366e-163	6.21298e-163	-4.99483e-163	2.53099e-163	1.18215e-162	1.00527e-162	1.09409e-162	-6.21128e-163	2.22924e-163	0
-8.48764e-163	1.04112e-162	9.93809e-163	6.44207e-163	2.07279e-163	3.11664e-166	4.72076e-163	6.64064e-163	-5.18375e-163	-3.70099e-163	8.32649e-163	3.65587e-163	-1.66713e-163	8.78389e-163	1.15677e-162	-9.62679e-163	-5.668e-163	-1.40321e-162	-1.20585e-163	-4.51145e-164	6.7093e-164	-4.32366e-163	6.21298e-163	-4.99483e-163	2.53099e-163	1.18215e-162	1.00527e-162	1.09409e-162	-6.21128e-163	2.22924e-163	0
-8.48764e-163	1.04112e-162	9.93809e-163	6.44207e-163	2.07279e-163	3.11664e-166	4.72076e-163	6.64064e-163	-5.18375e-163	-3.70099e-163	8.32649e-163	3.65587e-163	-1.66713e-163	8.78389e-163	1.15677e-162	-9.62679e-163	-5.668e-163	-1.40321e-162	-1.20585e-163	-4.51145e-164	6.7093e-164	-4.32366e-163	6.21298e-163	-4.99483e-163	2.53099e-163	1.18215e-162	1.00527e-162	1.09409e-162	-6.21128e-163	2.22924e-163	0
-8.48764e-163	1.04112e-162	9.93809e-163	6.44207e-163	2.07279e-163	3.11664e-166	4.72076e-163	6.64064e-163	-5.18375e-163	-3.70099e-163	8.32649e-163	3.65587e-163	-1.66713e-163	8.78389e-163	1.15677e-162	-9.62679e-163	-5.668e-163	-1.40321e-162	-1.20585e-163	-4.51145e-164	6.7093e-164	-4.32366e-163	6.21298e-163	-4.99483e-163	2.53099e-163	1.18215e-162	1.00527e-162	1.09409e-162	-6.21128e-163	2.22924e-163	0
-8.48764e-163	1.04112e-162	9.93809e-163	6.44207e-163	2.07279e-163	3.11664e-166	4.72076e-163	6.64064e-163	-5.18375e-163	-3.70099e-163	8.32649e-163	3.65587e-163	-1.66713e-163	8.78389e-163	1.15677e-162	-9.62679e-163	-5.668e-163	-1.40321e-162	-1.20585e-163	-4.51145e-164	6.7093e-164	-4.32366e-163	6.21298e-163	-4.99483e-163	2.53099e-163	1.18215e-162	1.00527e-162	1.09409e-162	-6.21128e-163	2.22924e-163	0
-8.48764e-163	1.04112e-162	9.93809e-163	6.44207e-163	2.07279e-163	3.11664e-166	4.72076e-163	6.64064e-163	-5.18375e-163	-3.70099e-163	8.32649e-163	3.65587e-163	-1.66713e-163	8.78389e-163	1.15677e-162	-9.62679e-163	-5.668e-163	-1.40321e-162	-1.20585e-163	-4.51145e-164	6.7093e-164	-4.32366e-163	6.21298e-163	-4.99483e-163	2.53099e-163	1.18215e-162	1.00527e-162	1.09409e-162	-6.21128e-163	2.22924e-163	0
-8.48764e-163	1.04112e-162	9.93809e-163	6.44207e-163	2.07279e-163	3.11664e-166	4.72076e-163	6.64064e-163	-5.18375e-163	-3.70099e-163	8.32649e-163	3.65587e-163	-1.66713e-163	8.78389e-163	1.15677e-162	-9.62679e-163	-5.668e-163	-1.40321e-162	-1.20585e-163	-4.51145e-164	6.7093e-164	-4.32366e-163	6.21298e-163	-4.99483e-163	2.53099e-163	1.18215e-162	1.00527e-162	1.09409e-162	-6.21128e-163	2.22924e-163	0
-8.48764e-163	1.04112e-162	9.93809e-163	6.44207e-163	2.07279e-163	3.11664e-166	4.72076e-163	6.64064e-163	-5.18375e-163	-3.70099e-163	8.32649e-163	3.65587e-163	-1.66713e-163	8.78389e-163	1.15677e-162	-9.62679e-163	-5.668e-163	-1.40321e-162	-1.20585e-163	-4.51145e-164	6.7093e-164	-4.32366e-163	6.21298e-163	-4.99483e-163	2.53099e-163	1.18215e-162	1.00527e-162	1.09409e-162	-6.21128e-163	2.22924e-163	0
-8.48764e-163	1.04112e-162	9.93809e-163	6.44207e-163	2.07279e-163	3.11664e-166	4.72076e-163	6.64064e-163	-5.18375e-163	-3.70099e-163	8.32649e-163	3.65587e-163	-1.66713e-163	8.78389e-163	1.15677e-162	-9.62679e-163	-5.668e-163	-1.40321e-162	-1.20585e-163	-4.51145e-164	6.7093e-164	-4.32366e-163	6.21298e-163	-4.99483e-163	2.53099e-163	1.18215e-162	1.00527e-162	1.09409e-162	-6.21128e-163	2.22924e-163	0
-8.48764e-163	1.04112e-162	9.93809e-163	6.44207e-163	2.07279e-163	3.11664e-166	4.72076e-163	6.64064e-163	-5.18375e-163	-3.70099e-163	8.32649e-163	3.65587e-163	-1.66713e-163	8.78389e-163	1.15677e-162	-9.62679e-163	-5.668e-163	-1.40321e-162	-1.20585e-163	-4.51145e-164	6.7093e-164	-4.32366e-163	6.21298e-163	-4.99483e-163	2.53099e-163	1.18215e-162	1.00527e-162	1.09409e-162	-6.21128e-163	2.22924e-163	0
-8.48764e-163	1.04112e-162	9.93809e-163	6.44207e-163	2.07279e-163	3.11664e-166	4.72076e-163	6.64064e-163	-5.18375e-163	-3.70099e-163	8.32649e-163	3.65587e-163	-1.66713e-163	8.78389e-163	1.15677e-162	-9.62679e-163	-5.668e-163	-1.40321e-162	-1.20585e-163	-4.51145e-164	6.7093e-164	-4.32366e-163	6.21298e-163	-4.99483e-163	2.53099e-163	1.18215e-162	1.00527e-162	1.09409e-162	-6.21128e-163	2.22924e-163	0
-8.48764e-163	1.04112e-162	9.93809e-163	6.44207e-163	2.07279e-163	3.11664e-166	4.72076e-163	6.64064e-163	-5.18375e-163	-3.70099e-163	8.32649e-163	3.65587e-163	-1.66713e-163	8.78389e-163	1.15677e-162	-9.62679e-163	-5.668e-163	-1.40321e-162	-1.20585e-163	-4.51145e-164	6.7093e-164	-4.32366e-163	6.21298e-163	-4.99483e-163	2.53099e-163	1.18215e-162	1.00527e-162	1.09409e-162	-6.21128e-163	2.22924e-163	0
-8.48764e-163	1.04112e-162	9.93809e-163	6.44207e-163	2.07279e-163	3.11664e-166	4.72076e-163	6.64064e-163	-5.18375e-163	-3.70099e-163	8.32649e-163	3.65587e-163	-1.66713e-163	8.78389e-163	1.15677e-162	-9.62679e-163	-5.668e-163	-1.40321e-162	-1.20585e-163	-4.51145e-164	6.7093e-164	-4.32366e-163	6.21298e-163	-4.99483e-163	2.53099e-163	1.18215e-162	1.00527e-162	1.09409e-162	-6.21128e-163	2.22924e-163	0
-8.48764e-163	1.04112e-162	9.93809e-163	6.44207e-163	2.07279e-163	3.11664e-166	4.72076e-163	6.64064e-163	-5.18375e-163	-3.70099e-163	8.32649e-163	3.65587e-163	-1.66713e-163	8.78389e-163	1.15677e-162	-9.62679e-163	-5.668e-163	-1.40321e-162	-1.20585e-163	-4.51145e-164	6.7093e-164	-4.32366e-163	6.21298e-163	-4.99483e-163	2.53099e-163	1.18215e-162	1.00527e-162	1.09409e-162	-6.21128e-163	2.22924e-163	0
-8.48764e-163	1.04112e-162	9.93809e-163	6.44207e-163	2.07279e-163	3.11664e-166	4.72076e-163	6.64064e-163	-5.18375e-163	-3.70099e-163	8.32649e-163	3.65587e-163	-1.66713e-163	8.78389e-163	1.15677e-162	-9.62679e-163	-5.668e-163	-1.40321e-162	-1.20585e-163	-4.51145e-164	6.7093e-164	-4.32366e-163	6.21298e-163	-4.99483e-163	2.53099e-163	1.18215e-162	1.00527e-162	1.09409e-162	-6.21128e-163	2.22924e-163	0
-8.48764e-163	1.04112e-162	9.93809e-163	6.44207e-163	2.07279e-163	3.11664e-166	4.72076e-163	6.64064e-163	-5.18375e-163	-3.70099e-163	8.32649e-163	3.65587e-163	-1.66713e-163	8.78389e-163	1.15677e-162	-9.62679e-163	-5.668e-163	-1.40321e-162	-1.20585e-163	-4.51145e-164	6.7093e-164	-4.32366e-163	6.21298e-163	-4.99483e-163	2.53099e-163	1.18215e-162	1.00527e-162	1.09409e-162	-6.21128e-163	2.22924e-163	0
-8.48764e-163	1.04112e-162	9.93809e-163	6.44207e-163	2.07279e-163	3.11664e-166	4.72076e-163	6.64064e-163	-5.18375e-163	-3.70099e-163	8.32649e-163	3.65587e-163	-1.66713e-163	8.78389e-163	1.15677e-162	-9.62679e-163	-5.668e-163	-1.40321e-162	-1.20585e-163	-4.51145e-164	6.7093e-164	-4.32366e-163	6.21298e-163	-4.99483e-163	2.53099e-163	1.18215e-162	1.00527e-162	1.09409e-162	-6.21128e-163	2.22924e-163	0
-8.48764e-163	1.04112e-162	9.93809e-163	6.44207e-163	2.07279e-163	3.11664e-166	4.72076e-163	6.64064e-163	-5.18375e-163	-3.70099e-163	8.32649e-163	3.65587e-163	-1.66713e-163	8.78389e-163	1.15677e-162	-9.62679e-163	-5.668e-163	-1.40321e-162	-1.20585e-163	-4.51145e-164	6.7093e-164	-4.32366e-163	6.21298e-163	-4.99483e-163	2.53099e-163	1.18215e-162	1.00527e-162	1.09409e-162	-6.21128e-163	2.22924e-163	0
-8.48764e-163	1.04112e-162	9.93809e-163	6.44207e-163	2.07279e-163	3.11664e-166	4.72076e-163	6.64064e-163	-5.18375e-163	-3.70099e-163	8.32649e-163	3.65587e-163	-1.66713e-163	8.78389e-163	1.15677e-162	-9.62679e-163	-5.668e-163	-1.40321e-162	-1.20585e-163	-4.51145e-164	6.7093e-164	-4.32366e-163	6.21298e-163	-4.99483e-163	2.53099e-163	1.18215e-162	1.00527e-162	1.09409e-162	-6.21128e-163	2.22924e-163	0
-8.48764e-163	1.04112e-162	9.93809e-163	6.44207e-163	2.07279e-163	3.11664e-166	4.72076e-163	6.64064e-163	-5.18375e-163	-3.70099e-163	8.32649e-163	3.65587e-163	-1.66713e-163	8.78389e-163	1.15677e-162	-9.62679e-163	-5.668e-163	-1.40321e-162	-1.20585e-163	-4.51145e-164	6.7093e-164	-4.32366e-163	6.21298e-163	-4.99483e-163	2.53099e-163	1.18215e-162	1.00527e-162	1.09409e-162	-6.21128e-163	2.22924e-163	0
-8.48764e-163	1.04112e-162	9.93809e-163	6.44207e-163	2.07279e-163	3.11664e-166	4.72076e-163	6.64064e-163	-5.18375e-163	-3.70099e-163	8.32649e-163	3.65587e-163	-1.66713e-163	8.78389e-163	1.15677e-162	-9.62679e-163	-5.668e-163	-1.40321e-162	-1.20585e-163	-4.51145e-164	6.7093e-164	-4.32366e-163	6.21298e-163	-4.99483e-163	2.53099e-163	1.18215e-162	1.00527e-162	1.09409e-162	-6.21128e-163	2.22924e-163	0
-8.48764e-163	1.04112e-162	9.93809e-163	6.44207e-163	2.07279e-163	3.11664e-166	4.72076e-163	6.64064e-163	-5.18375e-163	-3.70099e-163	8.32649e-163	3.65587e-163	-1.66713e-163	8.78389e-163	1.15677e-162	-9.62679e-163	-5.668e-163	-1.40321e-162	-1.20585e-163	-4.51145e-164	6.7093e-164	-4.32366e-163	6.21298e-163	-4.99483e-163	2.53099e-163	1.18215e-162	1.00527e-162	1.09409e-162	-6.21128e-163	2.22924e-163	0
-8.48764e-163	1.04112e-162	9.93809e-163	6.44207e-163	2.07279e-163	3.11664e-166	4.72076e-163	6.64064e-163	-5.18375e-163	-3.70099e-163	8.32649e-163	3.65587e-163	-1.66713e-163	8.78389e-163	1.15677e-162	-9.62679e-163	-5.668e-163	-1.40321e-162	-1.20585e-163	-4.51145e-164	6.7093e-164	-4.32366e-163	6.21298e-163	-4.99483e-163	2.53099e-163	1.18215e-162	1.00527e-162	1.09409e-162	-6.21128e-163	2.22924e-163	0
-8.48764e-163	1.04112e-162	9.93809e-163	6.44207e-163	2.07279e-163	3.11664e-166	4.72076e-163	6.64064e-163	-5.18375e-163	-3.70099e-163	8.32649e-163	3.65587e-163	-1.66713e-163	8.78389e-163	1.15677e-162	-9.62679e-163	-5.668e-163	-1.40321e-162	-1.20585e-163	-4.51145e-164	6.7093e-164	-4.32366e-163	6.21298e-163	-4.99483e-163	2.53099e-163	1.18215e-162	1.00527e-162	1.09409e-162	-6.21128e-163	2.22924e-163	0
-8.48764e-163	1.04112e-162	9.93809e-163	6.44207e-163	2.07279e-163	3.11664e-166	4.72076e-163	6.64064e-163	-5.18375e-163	-3.70099e-163	8.32649e-163	3.65587e-163	-1.66713e-163	8.78389e-163	1.15677e-162	-9.62679e-163	-5.668e-163	-1.40321e-162	-1.20585e-163	-4.51145e-164	6.7093e-164	-4.32366e-163	6.21298e-163	-4.99483e-163	2.53099e-163	1.18215e-162	1.00527e-162	1.09409e-162	-6.21128e-163	2.22924e-163	0
-8.48764e-163	1.04112e-162	9.93809e-163	6.44207e-163	2.07279e-163	3.11664e-166	4.72076e-163	6.64064e-163	-5.18375e-163	-3.70099e-163	8.32649e-163	3.65587e-163	-1.66713e-163	8.78389e-163	1.15677e-162	-9.62679e-163	-5.668e-163	-1.40321e-162	-1.20585e-163	-4.51145e-164	6.7093e-164	-4.32366e-163	6.21298e-163	-4.99483e-163	2.53099e-163	1.18215e-162	1.00527e-162	1.09409e-162	-6.21128e-163	2.22924e-163	0
-8.48764e-163	1.04112e-162	9.93809e-163	6.44207e-163	2.07279e-163	3.11664e-166	4.72076e-163	6.64064e-163	-5.18375e-163	-3.70099e-163	8.32649e-163	3.65587e-163	-1.66713e-163	8.78389e-163	1.15677e-162	-9.62679e-163	-5.668e-163	-1.40321e-162	-1.20585e-163	-4.51145e-164	6.7093e-164	-4.32366e-163	6.21298e-163	-4.99483e-163	2.53099e-163	1.18215e-162	1.00527e-162	1.09409e-162	-6.21128e-163	2.22924e-163	0
-8.48764e-163	1.04112e-162	9.93809e-163	6.44207e-163	2.07279e-163	3.11664e-166	4.72076e-163	6.64064e-163	-5.18375e-163	-3.70099e-163	8.32649e-163	3.65587e-163	-1.66713e-163	8.78389e-163	1.15677e-162	-9.62679e-163	-5.668e-163	-1.40321e-162	-1.20585e-163	-4.51145e-164	6.7093e-164	-4.32366e-163	6.21298e-163	-4.99483e-163	2.53099e-163	1.18215e-162	1.00527e-162	1.09409e-162	-6.21128e-163	2.22924e-163	0
-8.48764e-163	1.04112e-162	9.93809e-163	6.44207e-163	2.07279e-163	3.11664e-166	4.72076e-163	6.64064e-163	-5.18375e-163	-3.70099e-163	8.32649e-163	3.65587e-163	-1.66713e-163	8.78389e-163	1.15677e-162	-9.62679e-163	-5.668e-163	-1.40321e-162	-1.20585e-163	-4.51145e-164	6.7093e-164	-4.32366e-163	6.21298e-163	-4.99483e-163	2.53099e-163	1.18215e-162	1.00527e-162	1.09409e-162	-6.21128e-163	2.22924e-163	0
-8.48764e-163	1.04112e-162	9.93809e-163	6.44207e-163	2.07279e-163	3.11664e-166	4.72076e-163	6.64064e-163	-5.18375e-163	-3.70099e-163	8.32649e-163	3.65587e-163	-1.66713e-163	8.78389e-163	1.15677e-162	-9.62679e-163	-5.668e-163	-1.40321e-162	-1.20585e-163	-4.51145e-164	6.7093e-164	-4.32366e-163	6.21298e-163	-4.99483e-163	2.53099e-163	1.18215e-162	1.00527e-162	1.09409e-162	-6.21128e-163	2.22924e-163	0
-8.48764e-163	1.04112e-162	9.93809e-163	6.44207e-163	2.07279e-163	3.11664e-166	4.72076e-163	6.64064e-163	-5.18375e-163	-3.70099e-163	8.32649e-163	3.65587e-163	-1.66713e-163	8.78389e-163	1.15677e-162	-9.62679e-163	-5.668e-163	-1.40321e-162	-1.20585e-163	-4.51145e-164	6.7093e-164	-4.32366e-163	6.21298e-163	-4.99483e-163	2.53099e-163	1.18215e-162	1.00527e-162	1.09409e-162	-6.21128e-163	2.22924e-163	0
-8.48764e-163	1.04112e-162	9.93809e-163	6.44207e-163	2.07279e-163	3.11664e-166	4.72076e-163	6.64064e-163	-5.18375e-163	-3.70099e-163	8.32649e-163	3.65587e-163	-1.66713e-163	8.78389e-163	1.15677e-162	-9.62679e-163	-5.668e-163	-1.40321e-162	-1.20585e-163	-4.51145e-164	6.7093e-164	-4.32366e-163	6.21298e-163	-4.99483e-163	2.53099e-163	1.18215e-162	1.00527e-162	1.09409e-162	-6.21128e-163	2.22924e-163	0
-8.48764e-163	1.04112e-162	9.93809e-163	6.44207e-163	2.07279e-163	3.11664e-166	4.72076e-163	6.64064e-163	-5.18375e-163	-3.70099e-163	8.32649e-163	3.65587e-163	-1.66713e-163	8.78389e-163	1.15677e-162	-9.62679e-163	-5.668e-163	-1.40321e-162	-1.20585e-163	-4.51145e-164	6.7093e-164	-4.32366e-163	6.21298e-163	-4.99483e-163	2.53099e-163	1.18215e-162	1.00527e-162	1.09409e-162	-6.21128e-163	2.22924e-163	0
-8.48764e-163	1.04112e-162	9.93809e-163	6.44207e-163	2.07279e-163	3.11664e-166	4.72076e-163	6.64064e-163	-5.18375e-163	-3.70099e-163	8.32649e-163	3.65587e-163	-1.66713e-163	8.78389e-163	1.15677e-162	-9.62679e-163	-5.668e-163	-1.40321e-162	-1.20585e-163	-4.51145e-164	6.7093e-164	-4.32366e-163	6.21298e-163	-4.99483e-163	2.53099e-163	1.18215e-162	1.00527e-162	1.09409e-162	-6.21128e-163	2.22924e-163	0
-8.48764e-163	1.04112e-162	9.93809e-163	6.44207e-163	2.07279e-163	3.11664e-166	4.72076e-163	6.64064e-163	-5.18375e-163	-3.70099e-163	8.32649e-163	3.65587e-163	-1.66713e-163	8.78389e-163	1.15677e-162	-9.62679e-163	-5.668e-163	-1.40321e-162	-1.20585e-163	-4.51145e-164	6.7093e-164	-4.32366e-163	6.21298e-163	-4.99483e-163	2.53099e-163	1.18215e-162	1.00527e-162	1.09409e-162	-6.21128e-163	2.22924e-163	0
-8.48764e-163	1.04112e-162	9.93809e-163	6.44207e-163	2.07279e-163	3.11664e-166	4.72076e-163	6.64064e-163	-5.18375e-163	-3.70099e-163	8.32649e-163	3.65587e-163	-1.66713e-163	8.78389e-163	1.15677e-162	-9.62679e-163	-5.668e-163	-1.40321e-162	-1.20585e-163	-4.51145e-164	6.7093e-164	-4.32366e-163	6.21298e-163	-4.99483e-163	2.53099e-163	1.18215e-162	1.00527e-162	1.09409e-162	-6.21128e-163	2.22924e-163	0
-8.48764e-163	1.04112e-162	9.93809e-163	6.44207e-163	2.07279e-163	3.11664e-166	4.72076e-163	6.64064e-163	-5.18375e-163	-3.70099e-163	8.32649e-163	3.65587e-163	-1.66713e-163	8.78389e-163	1.15677e-162	-9.62679e-163	-5.668e-163	-1.40321e-162	-1.20585e-163	-4.51145e-164	6.7093e-164	-4.32366e-163	6.21298e-163	-4.99483e-163	2.53099e-163	1.18215e-162	1.00527e-162	1.09409e-162	-6.21128e-163	2.22924e-163	0
-8.48764e-163	1.04112e-162	9.93809e-163	6.44207e-163	2.07279e-163	3.11664e-166	4.72076e-163	6.64064e-163	-5.18375e-163	-3.70099e-163	8.32649e-163	3.65587e-163	-1.66713e-163	8.78389e-163	1.15677e-162	-9.62679e-163	-5.668e-163	-1.40321e-162	-1.20585e-163	-4.51145e-164	6.7093e-164	-4.32366e-163	6.21298e-163	-4.99483e-163	2.53099e-163	1.18215e-162	1.00527e-162	1.09409e-162	-6.21128e-163	2.22924e-163	0
-8.48764e-163	1.04112e-162	9.93809e-163	6.44207e-163	2.07279e-163	3.11664e-166	4.72076e-163	6.64064e-163	-5.18375e-163	-3.70099e-163	8.32649e-163	3.65587e-163	-1.66713e-163	8.78389e-163	1.15677e-162	-9.62679e-163	-5.668e-163	-1.40321e-162	-1.20585e-163	-4.51145e-164	6.7093e-164	-4.32366e-163	6.21298e-163	-4.99483e-163	2.53099e-163	1.18215e-162	1.00527e-162	1.09409e-162	-6.21128e-163	2.22924e-163	0
-8.48764e-163	1.04112e-162	9.93809e-163	6.44207e-163	2.07279e-163	3.11664e-166	4.72076e-163	6.64064e-163	-5.18375e-163	-3.70099e-163	8.32649e-163	3.65587e-163	-1.66713e-163	8.78389e-163	1.15677e-162	-9.62679e-163	-5.668e-163	-1.40321e-162	-1.20585e-163	-4.51145e-164	6.7093e-164	-4.32366e-163	6.21298e-163	-4.99483e-163	2.53099e-163	1.18215e-162	1.00527e-162	1.09409e-162	-6.21128e-163	2.22924e-163	0
-8.48764e-163	1.04112e-162	9.93809e-163	6.44207e-163	2.07279e-163	3.11664e-166	4.72076e-163	6.64064e-163	-5.18375e-163	-3.70099e-163	8.32649e-163	3.65587e-163	-1.66713e-163	8.78389e-163	1.15677e-162	-9.62679e-163	-5.668e-163	-1.40321e-162	-1.20585e-163	-4.51145e-164	6.7093e-164	-4.32366e-163	6.21298e-163	-4.99483e-163	2.53099e-163	1.18215e-162	1.00527e-162	1.09409e-162	-6.21128e-163	2.22924e-163	0
-8.48764e-163	1.04112e-162	9.93809e-163	6.44207e-163	2.07279e-163	3.11664e-166	4.72076e-163	6.64064e-163	-5.18375e-163	-3.70099e-163	8.32649e-163	3.65587e-163	-1.66713e-163	8.78389e-163	1.15677e-162	-9.62679e-163	-5.668e-163	-1.40321e-162	-1.20585e-163	-4.51145e-164	6.7093e-164	-4.32366e-163	6.21298e-163	-4.99483e-163	2.53099e-163	1.18215e-162	1.00527e-162	1.09409e-162	-6.21128e-163	2.22924e-163	0
-8.48764e-163	1.04112e-162	9.93809e-163	6.44207e-163	2.07279e-163	3.11664e-166	4.72076e-163	6.64064e-163	-5.18375e-163	-3.70099e-163	8.32649e-163	3.65587e-163	-1.66713e-163	8.78389e-163	1.15677e-162	-9.62679e-163	-5.668e-163	-1.40321e-162	-1.20585e-163	-4.51145e-164	6.7093e-164	-4.32366e-163	6.21298e-163	-4.99483e-163	2.53099e-163	1.18215e-162	1.00527e-162	1.09409e-162	-6.21128e-163	2.22924e-163	0
-8.48764e-163	1.04112e-162	9.93809e-163	6.44207e-163	2.07279e-163	3.11664e-166	4.72076e-163	6.64064e-163	-5.18375e-163	-3.70099e-163	8.32649e-163	3.65587e-163	-1.66713e-163	8.78389e-163	1.15677e-162	-9.62679e-163	-5.668e-163	-1.40321e-162	-1.20585e-163	-4.51145e-164	6.7093e-164	-4.32366e-163	6.21298e-163	-4.99483e-163	2.53099e-163	1.18215e-162	1.00527e-162	1.09409e-162	-6.21128e-163	2.22924e-163	0
-8.48764e-163	1.04112e-162	9.93809e-163	6.44207e-163	2.07279e-163	3.11664e-166	4.72076e-163	6.64064e-163	-5.18375e-163	-3.70099e-163	8.32649e-163	3.65587e-163	-1.66713e-163	8.78389e-163	1.15677e-162	-9.62679e-163	-5.668e-163	-1.40321e-162	-1.20585e-163	-4.51145e-164	6.7093e-164	-4.32366e-163	6.21298e-163	-4.99483e-163	2.53099e-163	1.18215e-162	1.00527e-162	1.09409e-162	-6.21128e-163	2.22924e-163	0
-8.48764e-163	1.04112e-162	9.93809e-163	6.44207e-163	2.07279e-163	3.11664e-166	4.72076e-163	6.64064e-163	-5.18375e-163	-3.70099e-163	8.32649e-163	3.65587e-163	-1.66713e-163	8.78389e-163	1.15677e-162	-9.62679e-163	-5.668e-163	-1.40321e-162	-1.20585e-163	-4.51145e-164	6.7093e-164	-4.32366e-163	6.21298e-163	-4.99483e-163	2.53099e-163	1.18215e-162	1.00527e-162	1.09409e-162	-6.21128e-163	2.22924e-163	0
-8.48764e-163	1.04112e-162	9.93809e-163	6.44207e-163	2.07279e-163	3.11664e-166	4.72076e-163	6.64064e-163	-5.18375e-163	-3.70099e-163	8.32649e-163	3.65587e-163	-1.66713e-163	8.78389e-163	1.15677e-162	-9.62679e-163	-5.668e-163	-1.40321e-162	-1.20585e-163	-4.51145e-164	6.7093e-164	-4.32366e-163	6.21298e-163	-4.99483e-163	2.53099e-163	1.18215e-162	1.00527e-162	1.09409e-162	-6.21128e-163	2.22924e-163	0
-8.48764e-163	1.04112e-162	9.93809e-163	6.44207e-163	2.07279e-163	3.11664e-166	4.72076e-163	6.64064e-163	-5.18375e-163	-3.70099e-163	8.32649e-163	3.65587e-163	-1.66713e-163	8.78389e-163	1.15677e-162	-9.62679e-163	-5.668e-163	-1.40321e-162	-1.20585e-163	-4.51145e-164	6.7093e-164	-4.32366e-163	6.21298e-163	-4.99483e-163	2.53099e-163	1.18215e-162	1.00527e-162	1.09409e-162	-6.21128e-163	2.22924e-163	0
-8.48764e-163	1.04112e-162	9.93809e-163	6.44207e-163	2.07279e-163	3.11664e-166	4.72076e-163	6.64064e-163	-5.18375e-163	-3.70099e-163	8.32649e-163	3.65587e-163	-1.66713e-163	8.78389e-163	1.15677e-162	-9.62679e-163	-5.668e-163	-1.40321e-162	-1.20585e-163	-4.51145e-164	6.7093e-164	-4.32366e-163	6.21298e-163	-4.99483e-163	2.53099e-163	1.18215e-162	1.00527e-162	1.09409e-162	-6.21128e-163	2.22924e-163	0
-8.48764e-163	1.04112e-162	9.93809e-163	6.44207e-163	2.07279e-163	3.11664e-166	4.72076e-163	6.64064e-163	-5.18375e-163	-3.70099e-163	8.32649e-163	3.65587e-163	-1.66713e-163	8.78389e-163	1.15677e-162	-9.62679e-163	-5.668e-163	-1.40321e-162	-1.20585e-163	-4.51145e-164	6.7093e-164	-4.32366e-163	6.21298e-163	-4.99483e-163	2.53099e-163	1.18215e-162	1.00527e-162	1.09409e-162	-6.21128e-163	2.22924e-163	0
-8.48764e-163	1.04112e-162	9.93809e-163	6.44207e-163	2.07279e-163	3.11664e-166	4.72076e-163	6.64064e-163	-5.18375e-163	-3.70099e-163	8.32649e-163	3.65587e-163	-1.66713e-163	8.78389e-163	1.15677e-162	-9.62679e-163	-5.668e-163	-1.40321e-162	-1.20585e-163	-4.51145e-164	6.7093e-164	-4.32366e-163	6.21298e-163	-4.99483e-163	2.53099e-163	1.18215e-162	1.00527e-162	1.09409e-162	-6.21128e-163	2.22924e-163	0
-8.48764e-163	1.04112e-162	9.93809e-163	6.44207e-163	2.07279e-163	3.11664e-166	4.72076e-163	6.64064e-163	-5.18375e-163	-3.70099e-163	8.32649e-163	3.65587e-163	-1.66713e-163	8.78389e-163	1.15677e-162	-9.62679e-163	-5.668e-163	-1.40321e-162	-1.20585e-163	-4.51145e-164	6.7093e-164	-4.32366e-163	6.21298e-163	-4.99483e-163	2.53099e-163	1.18215e-162	1.00527e-162	1.09409e-162	-6.21128e-163	2.22924e-163	0
-8.48764e-163	1.04112e-162	9.93809e-163	6.44207e-163	2.07279e-163	3.11664e-166	4.72076e-163	6.64064e-163	-5.18375e-163	-3.70099e-163	8.32649e-163	3.65587e-163	-1.66713e-163	8.78389e-163	1.15677e-162	-9.62679e-163	-5.668e-163	-1.40321e-162	-1.20585e-163	-4.51145e-164	6.7093e-164	-4.32366e-163	6.21298e-163	-4.99483e-163	2.53099e-163	1.18215e-162	1.00527e-162	1.09409e-162	-6.21128e-163	2.22924e-163	0
-8.48764e-163	1.04112e-162	9.93809e-163	6.44207e-163	2.07279e-163	3.11664e-166	4.72076e-163	6.64064e-163	-5.18375e-163	-3.70099e-163	8.32649e-163	3.65587e-163	-1.66713e-163	8.78389e-163	1.15677e-162	-9.62679e-163	-5.668e-163	-1.40321e-162	-1.20585e-163	-4.51145e-164	6.7093e-164	-4.32366e-163	6.21298e-163	-4.99483e-163	2.53099e-163	1.18215e-162	1.00527e-162	1.09409e-162	-6.21128e-163	2.22924e-163	0
-8.48764e-163	1.04112e-162	9.93809e-163	6.44207e-163	2.07279e-163	3.11664e-166	4.72076e-163	6.64064e-163	-5.18375e-163	-3.70099e-163	8.32649e-163	3.65587e-163	-1.66713e-163	8.78389e-163	1.15677e-162	-9.62679e-163	-5.668e-163	-1.40321e-162	-1.20585e-163	-4.51145e-164	6.7093e-164	-4.32366e-163	6.21298e-163	-4.99483e-163	2.53099e-163	1.18215e-162	1.00527e-162	1.09409e-162	-6.21128e-163	2.22924e-163	0
-8.48764e-163	1.04112e-162	9.93809e-163	6.44207e-163	2.07279e-163	3.11664e-166	4.72076e-163	6.64064e-163	-5.18375e-163	-3.70099e-163	8.32649e-163	3.65587e-163	-1.66713e-163	8.78389e-163	1.15677e-162	-9.62679e-163	-5.668e-163	-1.40321e-162	-1.20585e-163	-4.51145e-164	6.7093e-164	-4.32366e-163	6.21298e-163	-4.99483e-163	2.53099e-163	1.18215e-162	1.00527e-162	1.09409e-162	-6.21128e-163	2.22924e-163	0
-8.48764e-163	1.04112e-162	9.93809e-163	6.44207e-163	2.07279e-163	3.11664e-166	4.72076e-163	6.64064e-163	-5.18375e-163	-3.70099e-163	8.32649e-163	3.65587e-163	-1.66713e-163	8.78389e-163	1.15677e-162	-9.62679e-163	-5.668e-163	-1.40321e-162	-1.20585e-163	-4.51145e-164	6.7093e-164	-4.32366e-163	6.21298e-163	-4.99483e-163	2.53099e-163	1.18215e-162	1.00527e-162	1.09409e-162	-6.21128e-163	2.22924e-163	0
-8.48764e-163	1.04112e-162	9.93809e-163	6.44207e-163	2.07279e-163	3.11664e-166	4.72076e-163	6.64064e-163	-5.18375e-163	-3.70099e-163	8.32649e-163	3.65587e-163	-1.66713e-163	8.78389e-163	1.15677e-162	-9.62679e-163	-5.668e-163	-1.40321e-162	-1.20585e-163	-4.51145e-164	6.7093e-164	-4.32366e-163	6.21298e-163	-4.99483e-163	2.53099e-163	1.18215e-162	1.00527e-162	1.09409e-162	-6.21128e-163	2.22924e-163	0
-8.48764e-163	1.04112e-162	9.93809e-163	6.44207e-163	2.07279e-163	3.11664e-166	4.72076e-163	6.64064e-163	-5.18375e-163	-3.70099e-163	8.32649e-163	3.65587e-163	-1.66713e-163	8.78389e-163	1.15677e-162	-9.62679e-163	-5.668e-163	-1.40321e-162	-1.20585e-163	-4.51145e-164	6.7093e-164	-4.32366e-163	6.21298e-163	-4.99483e-163	2.53099e-163	1.18215e-162	1.00527e-162	1.09409e-162	-6.21128e-163	2.22924e-163	0
-8.48764e-163	1.04112e-162	9.93809e-163	6.44207e-163	2.07279e-163	3.11664e-166	4.72076e-163	6.64064e-163	-5.18375e-163	-3.70099e-163	8.32649e-163	3.65587e-163	-1.66713e-163	8.78389e-163	1.15677e-162	-9.62679e-163	-5.668e-163	-1.40321e-162	-1.20585e-163	-4.51145e-164	6.7093e-164	-4.32366e-163	6.21298e-163	-4.99483e-163	2.53099e-163	1.18215e-162	1.00527e-162	1.09409e-162	-6.21128e-163	2.22924e-163	0
-8.48764e-163	1.04112e-162	9.93809e-163	6.44207e-163	2.07279e-163	3.11664e-166	4.72076e-163	6.64064e-163	-5.18375e-163	-3.70099e-163	8.32649e-163	3.65587e-163	-1.66713e-163	8.78389e-163	1.15677e-162	-9.62679e-163	-5.668e-163	-1.40321e-162	-1.20585e-163	-4.51145e-164	6.7093e-164	-4.32366e-163	6.21298e-163	-4.99483e-163	2.53099e-163	1.18215e-162	1.00527e-162	1.09409e-162	-6.21128e-163	2.22924e-163	0
-8.48764e-163	1.04112e-162	9.93809e-163	6.44207e-163	2.07279e-163	3.11664e-166	4.72076e-163	6.64064e-163	-5.18375e-163	-3.70099e-163	8.32649e-163	3.65587e-163	-1.66713e-163	8.78389e-163	1.15677e-162	-9.62679e-163	-5.668e-163	-1.40321e-162	-1.20585e-163	-4.51145e-164	6.7093e-164	-4.32366e-163	6.21298e-163	-4.99483e-163	2.53099e-163	1.18215e-162	1.00527e-162	1.09409e-162	-6.21128e-163	2.22924e-163	0
-8.48764e-163	1.04112e-162	9.93809e-163	6.44207e-163	2.07279e-163	3.11664e-166	4.72076e-163	6.64064e-163	-5.18375e-163	-3.70099e-163	8.32649e-163	3.65587e-163	-1.66713e-163	8.78389e-163	1.15677e-162	-9.62679e-163	-5.668e-163	-1.40321e-162	-1.20585e-163	-4.51145e-164	6.7093e-164	-4.32366e-163	6.21298e-163	-4.99483e-163	2.53099e-163	1.18215e-162	1.00527e-162	1.09409e-162	-6.21128e-163	2.22924e-163	0
-8.48764e-163	1.04112e-162	9.93809e-163	6.44207e-163	2.07279e-163	3.11664e-166	4.72076e-163	6.64064e-163	-5.18375e-163	-3.70099e-163	8.32649e-163	3.65587e-163	-1.66713e-163	8.78389e-163	1.15677e-162	-9.62679e-163	-5.668e-163	-1.40321e-162	-1.20585e-163	-4.51145e-164	6.7093e-164	-4.32366e-163	6.21298e-163	-4.99483e-163	2.53099e-163	1.18215e-162	1.00527e-162	1.09409e-162	-6.21128e-163	2.22924e-163	0
-8.48764e-163	1.04112e-162	9.93809e-163	6.44207e-163	2.07279e-163	3.11664e-166	4.72076e-163	6.64064e-163	-5.18375e-163	-3.70099e-163	8.32649e-163	3.65587e-163	-1.66713e-163	8.78389e-163	1.15677e-162	-9.62679e-163	-5.668e-163	-1.40321e-162	-1.20585e-163	-4.51145e-164	6.7093e-164	-4.32366e-163	6.21298e-163	-4.99483e-163	2.53099e-163	1.18215e-162	1.00527e-162	1.09409e-162	-6.21128e-163	2.22924e-163	0
-8.48764e-163	1.04112e-162	9.93809e-163	6.44207e-163	2.07279e-163	3.11664e-166	4.72076e-163	6.64064e-163	-5.18375e-163	-3.70099e-163	8.32649e-163	3.65587e-163	-1.66713e-163	8.78389e-163	1.15677e-162	-9.62679e-163	-5.668e-163	-1.40321e-162	-1.20585e-163	-4.51145e-164	6.7093e-164	-4.32366e-163	6.21298e-163	-4.99483e-163	2.53099e-163	1.18215e-162	1.00527e-162	1.09409e-162	-6.21128e-163	2.22924e-163	0
-8.48764e-163	1.04112e-162	9.93809e-163	6.44207e-163	2.07279e-163	3.11664e-166	4.72076e-163	6.64064e-163	-5.18375e-163	-3.70099e-163	8.32649e-163	3.65587e-163	-1.66713e-163	8.78389e-163	1.15677e-162	-9.62679e-163	-5.668e-163	-1.40321e-162	-1.20585e-163	-4.51145e-164	6.7093e-164	-4.32366e-163	6.21298e-163	-4.99483e-163	2.53099e-163	1.18215e-162	1.00527e-162	1.09409e-162	-6.21128e-163	2.22924e-163	0
-8.48764e-163	1.04112e-162	9.93809e-163	6.44207e-163	2.07279e-163	3.11664e-166	4.72076e-163	6.64064e-163	-5.18375e-163	-3.70099e-163	8.32649e-163	3.65587e-163	-1.66713e-163	8.78389e-163	1.15677e-162	-9.62679e-163	-5.668e-163	-1.40321e-162	-1.20585e-163	-4.51145e-164	6.7093e-164	-4.32366e-163	6.21298e-163	-4.99483e-163	2.53099e-163	1.18215e-162	1.00527e-162	1.09409e-162	-6.21128e-163	2.22924e-163	0
-8.48764e-163	1.04112e-162	9.93809e-163	6.44207e-163	2.07279e-163	3.11664e-166	4.72076e-163	6.64064e-163	-5.18375e-163	-3.70099e-163	8.32649e-163	3.65587e-163	-1.66713e-163	8.78389e-163	1.15677e-162	-9.62679e-163	-5.668e-163	-1.40321e-162	-1.20585e-163	-4.51145e-164	6.7093e-164	-4.32366e-163	6.21298e-163	-4.99483e-163	2.53099e-163	1.18215e-162	1.00527e-162	1.09409e-162	-6.21128e-163	2.22924e-163	0
-8.48764e-163	1.04112e-162	9.93809e-163	6.44207e-163	2.07279e-163	3.11664e-166	4.72076e-163	6.64064e-163	-5.18375e-163	-3.70099e-163	8.32649e-163	3.65587e-163	-1.66713e-163	8.78389e-163	1.15677e-162	-9.62679e-163	-5.668e-163	-1.40321e-162	-1.20585e-163	-4.51145e-164	6.7093e-164	-4.32366e-163	6.21298e-163	-4.99483e-163	2.53099e-163	1.18215e-162	1.00527e-162	1.09409e-162	-6.21128e-163	2.22924e-163	0
-8.48764e-163	1.04112e-162	9.93809e-163	6.44207e-163	2.07279e-163	3.11664e-166	4.72076e-163	6.64064e-163	-5.18375e-163	-3.70099e-163	8.32649e-163	3.65587e-163	-1.66713e-163	8.78389e-163	1.15677e-162	-9.62679e-163	-5.668e-163	-1.40321e-162	-1.20585e-163	-4.51145e-164	6.7093e-164	-4.32366e-163	6.21298e-163	-4.99483e-163	2.53099e-163	1.18215e-162	1.00527e-162	1.09409e-162	-6.21128e-163	2.22924e-163	0
-8.48764e-163	1.04112e-162	9.93809e-163	6.44207e-163	2.07279e-163	3.11664e-166	4.72076e-163	6.64064e-163	-5.18375e-163	-3.70099e-163	8.32649e-163	3.65587e-163	-1.66713e-163	8.78389e-163	1.15677e-162	-9.62679e-163	-5.668e-163	-1.40321e-162	-1.20585e-163	-4.51145e-164	6.7093e-164	-4.32366e-163	6.21298e-163	-4.99483e-163	2.53099e-163	1.18215e-162	1.00527e-162	1.09409e-162	-6.21128e-163	2.22924e-163	0
-8.48764e-163	1.04112e-162	9.93809e-163	6.44207e-163	2.07279e-163	3.11664e-166	4.72076e-163	6.64064e-163	-5.18375e-163	-3.70099e-163	8.32649e-163	3.65587e-163	-1.66713e-163	8.78389e-163	1.15677e-162	-9.62679e-163	-5.668e-163	-1.40321e-162	-1.20585e-163	-4.51145e-164	6.7093e-164	-4.32366e-163	6.21298e-163	-4.99483e-163	2.53099e-163	1.18215e-162	1.00527e-162	1.09409e-162	-6.21128e-163	2.22924e-163	0
-8.48764e-163	1.04112e-162	9.93809e-163	6.44207e-163	2.07279e-163	3.11664e-166	4.72076e-163	6.64064e-163	-5.18375e-163	-3.70099e-163	8.32649e-163	3.65587e-163	-1.66713e-163	8.78389e-163	1.15677e-162	-9.62679e-163	-5.668e-163	-1.40321e-162	-1.20585e-163	-4.51145e-164	6.7093e-164	-4.32366e-163	6.21298e-163	-4.99483e-163	2.53099e-163	1.18215e-162	1.00527e-162	1.09409e-162	-6.21128e-163	2.22924e-163	0
-8.48764e-163	1.04112e-162	9.93809e-163	6.44207e-163	2.07279e-163	3.11664e-166	4.72076e-163	6.64064e-163	-5.18375e-163	-3.70099e-163	8.32649e-163	3.65587e-163	-1.66713e-163	8.78389e-163	1.15677e-162	-9.62679e-163	-5.668e-163	-1.40321e-162	-1.20585e-163	-4.51145e-164	6.7093e-164	-4.32366e-163	6.21298e-163	-4.99483e-163	2.53099e-163	1.18215e-162	1.00527e-162	1.09409e-162	-6.21128e-163	2.22924e-163	0
-8.48764e-163	1.04112e-162	9.93809e-163	6.44207e-163	2.07279e-163	3.11664e-166	4.72076e-163	6.64064e-163	-5.18375e-163	-3.70099e-163	8.32649e-163	3.65587e-163	-1.66713e-163	8.78389e-163	1.15677e-162	-9.62679e-163	-5.668e-163	-1.40321e-162	-1.20585e-163	-4.51145e-164	6.7093e-164	-4.32366e-163	6.21298e-163	-4.99483e-163	2.53099e-163	1.18215e-162	1.00527e-162	1.09409e-162	-6.21128e-163	2.22924e-163	0
-8.48764e-163	1.04112e-162	9.93809e-163	6.44207e-163	2.07279e-163	3.11664e-166	4.72076e-163	6.64064e-163	-5.18375e-163	-3.70099e-163	8.32649e-163	3.65587e-163	-1.66713e-163	8.78389e-163	1.15677e-162	-9.62679e-163	-5.668e-163	-1.40321e-162	-1.20585e-163	-4.51145e-164	6.7093e-164	-4.32366e-163	6.21298e-163	-4.99483e-163	2.53099e-163	1.18215e-162	1.00527e-162	1.09409e-162	-6.21128e-163	2.22924e-163	0
-8.48764e-163	1.04112e-162	9.93809e-163	6.44207e-163	2.07279e-163	3.11664e-166	4.72076e-163	6.64064e-163	-5.18375e-163	-3.70099e-163	8.32649e-163	3.65587e-163	-1.66713e-163	8.78389e-163	1.15677e-162	-9.62679e-163	-5.668e-163	-1.40321e-162	-1.20585e-163	-4.51145e-164	6.7093e-164	-4.32366e-163	6.21298e-163	-4.99483e-163	2.53099e-163	1.18215e-162	1.00527e-162	1.09409e-162	-6.21128e-163	2.22924e-163	0
-8.48764e-163	1.04112e-162	9.93809e-163	6.44207e-163	2.07279e-163	3.11664e-166	4.72076e-163	6.64064e-163	-5.18375e-163	-3.70099e-163	8.32649e-163	3.65587e-163	-1.66713e-163	8.78389e-163	1.15677e-162	-9.62679e-163	-5.668e-163	-1.40321e-162	-1.20585e-163	-4.51145e-164	6.7093e-164	-4.32366e-163	6.21298e-163	-4.99483e-163	2.53099e-163	1.18215e-162	1.00527e-162	1.09409e-162	-6.21128e-163	2.22924e-163	0
-8.48764e-163	1.04112e-162	9.93809e-163	6.44207e-163	2.07279e-163	3.11664e-166	4.72076e-163	6.64064e-163	-5.18375e-163	-3.70099e-163	8.32649e-163	3.65587e-163	-1.66713e-163	8.78389e-163	1.15677e-162	-9.62679e-163	-5.668e-163	-1.40321e-162	-1.20585e-163	-4.51145e-164	6.7093e-164	-4.32366e-163	6.21298e-163	-4.99483e-163	2.53099e-163	1.18215e-162	1.00527e-162	1.09409e-162	-6.21128e-163	2.22924e-163	0
-8.48764e-163	1.04112e-162	9.93809e-163	6.44207e-163	2.07279e-163	3.11664e-166	4.72076e-163	6.64064e-163	-5.18375e-163	-3.70099e-163	8.32649e-163	3.65587e-163	-1.66713e-163	8.78389e-163	1.15677e-162	-9.62679e-163	-5.668e-163	-1.40321e-162	-1.20585e-163	-4.51145e-164	6.7093e-164	-4.32366e-163	6.21298e-163	-4.99483e-163	2.53099e-163	1.18215e-162	1.00527e-162	1.09409e-162	-6.21128e-163	2.22924e-163	0
-8.48764e-163	1.04112e-162	9.93809e-163	6.44207e-163	2.07279e-163	3.11664e-166	4.72076e-163	6.64064e-163	-5.18375e-163	-3.70099e-163	8.32649e-163	3.65587e-163	-1.66713e-163	8.78389e-163	1.15677e-162	-9.62679e-163	-5.668e-163	-1.40321e-162	-1.20585e-163	-4.51145e-164	6.7093e-164	-4.32366e-163	6.21298e-163	-4.99483e-163	2.53099e-163	1.18215e-162	1.00527e-162	1.09409e-162	-6.21128e-163	2.22924e-163	0
-8.48764e-163	1.04112e-162	9.93809e-163	6.44207e-163	2.07279e-163	3.11664e-166	4.72076e-163	6.64064e-163	-5.18375e-163	-3.70099e-163	8.32649e-163	3.65587e-163	-1.66713e-163	8.78389e-163	1.15677e-162	-9.62679e-163	-5.668e-163	-1.40321e-162	-1.20585e-163	-4.51145e-164	6.7093e-164	-4.32366e-163	6.21298e-163	-4.99483e-163	2.53099e-163	1.18215e-162	1.00527e-162	1.09409e-162	-6.21128e-163	2.22924e-163	0
-8.48764e-163	1.04112e-162	9.93809e-163	6.44207e-163	2.07279e-163	3.11664e-166	4.72076e-163	6.64064e-163	-5.18375e-163	-3.70099e-163	8.32649e-163	3.65587e-163	-1.66713e-163	8.78389e-163	1.15677e-162	-9.62679e-163	-5.668e-163	-1.40321e-162	-1.20585e-163	-4.51145e-164	6.7093e-164	-4.32366e-163	6.21298e-163	-4.99483e-163	2.53099e-163	1.18215e-162	1.00527e-162	1.09409e-162	-6.21128e-163	2.22924e-163	0
-8.48764e-163	1.04112e-162	9.93809e-163	6.44207e-163	2.07279e-163	3.11664e-166	4.72076e-163	6.64064e-163	-5.18375e-163	-3.70099e-163	8.32649e-163	3.65587e-163	-1.66713e-163	8.78389e-163	1.15677e-162	-9.62679e-163	-5.668e-163	-1.40321e-162	-1.20585e-163	-4.51145e-164	6.7093e-164	-4.32366e-163	6.21298e-163	-4.99483e-163	2.53099e-163	1.18215e-162	1.00527e-162	1.09409e-162	-6.21128e-163	2.22924e-163	0
-8.48764e-163	1.04112e-162	9.93809e-163	6.44207e-163	2.07279e-163	3.11664e-166	4.72076e-163	6.64064e-163	-5.18375e-163	-3.70099e-163	8.32649e-163	3.65587e-163	-1.66713e-163	8.78389e-163	1.15677e-162	-9.62679e-163	-5.668e-163	-1.40321e-162	-1.20585e-163	-4.51145e-164	6.7093e-164	-4.32366e-163	6.21298e-163	-4.99483e-163	2.53099e-163	1.18215e-162	1.00527e-162	1.09409e-162	-6.21128e-163	2.22924e-163	0
-8.48764e-163	1.04112e-162	9.93809e-163	6.44207e-163	2.07279e-163	3.11664e-166	4.72076e-163	6.64064e-163	-5.18375e-163	-3.70099e-163	8.32649e-163	3.65587e-163	-1.66713e-163	8.78389e-163	1.15677e-162	-9.62679e-163	-5.668e-163	-1.40321e-162	-1.20585e-163	-4.51145e-164	6.7093e-164	-4.32366e-163	6.21298e-163	-4.99483e-163	2.53099e-163	1.18215e-162	1.00527e-162	1.09409e-162	-6.21128e-163	2.22924e-163	0
-8.48764e-163	1.04112e-162	9.93809e-163	6.44207e-163	2.07279e-163	3.11664e-166	4.72076e-163	6.64064e-163	-5.18375e-163	-3.70099e-163	8.32649e-163	3.65587e-163	-1.66713e-163	8.78389e-163	1.15677e-162	-9.62679e-163	-5.668e-163	-1.40321e-162	-1.20585e-163	-4.51145e-164	6.7093e-164	-4.32366e-163	6.21298e-163	-4.99483e-163	2.53099e-163	1.18215e-162	1.00527e-162	1.09409e-162	-6.21128e-163	2.22924e-163	0
-8.48764e-163	1.04112e-162	9.93809e-163	6.44207e-163	2.07279e-163	3.11664e-166	4.72076e-163	6.64064e-163	-5.18375e-163	-3.70099e-163	8.32649e-163	3.65587e-163	-1.66713e-163	8.78389e-163	1.15677e-162	-9.62679e-163	-5.668e-163	-1.40321e-162	-1.20585e-163	-4.51145e-164	6.7093e-164	-4.32366e-163	6.21298e-163	-4.99483e-163	2.53099e-163	1.18215e-162	1.00527e-162	1.09409e-162	-6.21128e-163	2.22924e-163	0
-8.48764e-163	1.04112e-162	9.93809e-163	6.44207e-163	2.07279e-163	3.11664e-166	4.72076e-163	6.64064e-163	-5.18375e-163	-3.70099e-163	8.32649e-163	3.65587e-163	-1.66713e-163	8.78389e-163	1.15677e-162	-9.62679e-163	-5.668e-163	-1.40321e-162	-1.20585e-163	-4.51145e-164	6.7093e-164	-4.32366e-163	6.21298e-163	-4.99483e-163	2.53099e-163	1.18215e-162	1.00527e-162	1.09409e-162	-6.21128e-163	2.22924e-163	0
-8.48764e-163	1.04112e-162	9.93809e-163	6.44207e-163	2.07279e-163	3.11664e-166	4.72076e-163	6.64064e-163	-5.18375e-163	-3.70099e-163	8.32649e-163	3.65587e-163	-1.66713e-163	8.78389e-163	1.15677e-162	-9.62679e-163	-5.668e-163	-1.40321e-162	-1.20585e-163	-4.51145e-164	6.7093e-164	-4.32366e-163	6.21298e-163	-4.99483e-163	2.53099e-163	1.18215e-162	1.00527e-162	1.09409e-162	-6.21128e-163	2.22924e-163	0
-8.48764e-163	1.04112e-162	9.93809e-163	6.44207e-163	2.07279e-163	3.11664e-166	4.72076e-163	6.64064e-163	-5.18375e-163	-3.70099e-163	8.32649e-163	3.65587e-163	-1.66713e-163	8.78389e-163	1.15677e-162	-9.62679e-163	-5.668e-163	-1.40321e-162	-1.20585e-163	-4.51145e-164	6.7093e-164	-4.32366e-163	6.21298e-163	-4.99483e-163	2.53099e-163	1.18215e-162	1.00527e-162	1.09409e-162	-6.21128e-163	2.22924e-163	0
-8.48764e-163	1.04112e-162	9.93809e-163	6.44207e-163	2.07279e-163	3.11664e-166	4.72076e-163	6.64064e-163	-5.18375e-163	-3.70099e-163	8.32649e-163	3.65587e-163	-1.66713e-163	8.78389e-163	1.15677e-162	-9.62679e-163	-5.668e-163	-1.40321e-162	-1.20585e-163	-4.51145e-164	6.7093e-164	-4.32366e-163	6.21298e-163	-4.99483e-163	2.53099e-163	1.18215e-162	1.00527e-162	1.09409e-162	-6.21128e-163	2.22924e-163	0
-8.48764e-163	1.04112e-162	9.93809e-163	6.44207e-163	2.07279e-163	3.11664e-166	4.72076e-163	6.64064e-163	-5.18375e-163	-3.70099e-163	8.32649e-163	3.65587e-163	-1.66713e-163	8.78389e-163	1.15677e-162	-9.62679e-163	-5.668e-163	-1.40321e-162	-1.20585e-163	-4.51145e-164	6.7093e-164	-4.32366e-163	6.21298e-163	-4.99483e-163	2.53099e-163	1.18215e-162	1.00527e-162	1.09409e-162	-6.21128e-163	2.22924e-163	0
-8.48764e-163	1.04112e-162	9.93809e-163	6.44207e-163	2.07279e-163	3.11664e-166	4.72076e-163	6.64064e-163	-5.18375e-163	-3.70099e-163	8.32649e-163	3.65587e-163	-1.66713e-163	8.78389e-163	1.15677e-162	-9.62679e-163	-5.668e-163	-1.40321e-162	-1.20585e-163	-4.51145e-164	6.7093e-164	-4.32366e-163	6.21298e-163	-4.99483e-163	2.53099e-163	1.18215e-162	1.00527e-162	1.09409e-162	-6.21128e-163	2.22924e-163	0
-8.48764e-163	1.04112e-162	9.93809e-163	6.44207e-163	2.07279e-163	3.11664e-166	4.72076e-163	6.64064e-163	-5.18375e-163	-3.70099e-163	8.32649e-163	3.65587e-163	-1.66713e-163	8.78389e-163	1.15677e-162	-9.62679e-163	-5.668e-163	-1.40321e-162	-1.20585e-163	-4.51145e-164	6.7093e-164	-4.32366e-163	6.21298e-163	-4.99483e-163	2.53099e-163	1.18215e-162	1.00527e-162	1.09409e-162	-6.21128e-163	2.22924e-163	0
-8.48764e-163	1.04112e-162	9.93809e-163	6.44207e-163	2.07279e-163	3.11664e-166	4.72076e-163	6.64064e-163	-5.18375e-163	-3.70099e-163	8.32649e-163	3.65587e-163	-1.66713e-163	8.78389e-163	1.15677e-162	-9.62679e-163	-5.668e-163	-1.40321e-162	-1.20585e-163	-4.51145e-164	6.7093e-164	-4.32366e-163	6.21298e-163	-4.99483e-163	2.53099e-163	1.18215e-162	1.00527e-162	1.09409e-162	-6.21128e-163	2.22924e-163	0
-8.48764e-163	1.04112e-162	9.93809e-163	6.44207e-163	2.07279e-163	3.11664e-166	4.72076e-163	6.64064e-163	-5.18375e-163	-3.70099e-163	8.32649e-163	3.65587e-163	-1.66713e-163	8.78389e-163	1.15677e-162	-9.62679e-163	-5.668e-163	-1.40321e-162	-1.20585e-163	-4.51145e-164	6.7093e-164	-4.32366e-163	6.21298e-163	-4.99483e-163	2.53099e-163	1.18215e-162	1.00527e-162	1.09409e-162	-6.21128e-163	2.22924e-163	0
-8.48764e-163	1.04112e-162	9.93809e-163	6.44207e-163	2.07279e-163	3.11664e-166	4.72076e-163	6.64064e-163	-5.18375e-163	-3.70099e-163	8.32649e-163	3.65587e-163	-1.66713e-163	8.78389e-163	1.15677e-162	-9.62679e-163	-5.668e-163	-1.40321e-162	-1.20585e-163	-4.51145e-164	6.7093e-164	-4.32366e-163	6.21298e-163	-4.99483e-163	2.53099e-163	1.18215e-162	1.00527e-162	1.09409e-162	-6.21128e-163	2.22924e-163	0
-8.48764e-163	1.04112e-162	9.93809e-163	6.44207e-163	2.07279e-163	3.11664e-166	4.72076e-163	6.64064e-163	-5.18375e-163	-3.70099e-163	8.32649e-163	3.65587e-163	-1.66713e-163	8.78389e-163	1.15677e-162	-9.62679e-163	-5.668e-163	-1.40321e-162	-1.20585e-163	-4.51145e-164	6.7093e-164	-4.32366e-163	6.21298e-163	-4.99483e-163	2.53099e-163	1.18215e-162	1.00527e-162	1.09409e-162	-6.21128e-163	2.22924e-163	0
-8.48764e-163	1.04112e-162	9.93809e-163	6.44207e-163	2.07279e-163	3.11664e-166	4.72076e-163	6.64064e-163	-5.18375e-163	-3.70099e-163	8.32649e-163	3.65587e-163	-1.66713e-163	8.78389e-163	1.15677e-162	-9.62679e-163	-5.668e-163	-1.40321e-162	-1.20585e-163	-4.51145e-164	6.7093e-164	-4.32366e-163	6.21298e-163	-4.99483e-163	2.53099e-163	1.18215e-162	1.00527e-162	1.09409e-162	-6.21128e-163	2.22924e-163	0
-8.48764e-163	1.04112e-162	9.93809e-163	6.44207e-163	2.07279e-163	3.11664e-166	4.72076e-163	6.64064e-163	-5.18375e-163	-3.70099e-163	8.32649e-163	3.65587e-163	-1.66713e-163	8.78389e-163	1.15677e-162	-9.62679e-163	-5.668e-163	-1.40321e-162	-1.20585e-163	-4.51145e-164	6.7093e-164	-4.32366e-163	6.21298e-163	-4.99483e-163	2.53099e-163	1.18215e-162	1.00527e-162	1.09409e-162	-6.21128e-163	2.22924e-163	0
-8.48764e-163	1.04112e-162	9.93809e-163	6.44207e-163	2.07279e-163	3.11664e-166	4.72076e-163	6.64064e-163	-5.18375e-163	-3.70099e-163	8.32649e-163	3.65587e-163	-1.66713e-163	8.78389e-163	1.15677e-162	-9.62679e-163	-5.668e-163	-1.40321e-162	-1.20585e-163	-4.51145e-164	6.7093e-164	-4.32366e-163	6.21298e-163	-4.99483e-163	2.53099e-163	1.18215e-162	1.00527e-162	1.09409e-162	-6.21128e-163	2.22924e-163	0
-8.48764e-163	1.04112e-162	9.93809e-163	6.44207e-163	2.07279e-163	3.11664e-166	4.72076e-163	6.64064e-163	-5.18375e-163	-3.70099e-163	8.32649e-163	3.65587e-163	-1.66713e-163	8.78389e-163	1.15677e-162	-9.62679e-163	-5.668e-163	-1.40321e-162	-1.20585e-163	-4.51145e-164	6.7093e-164	-4.32366e-163	6.21298e-163	-4.99483e-163	2.53099e-163	1.18215e-162	1.00527e-162	1.09409e-162	-6.21128e-163	2.22924e-163	0
-8.48764e-163	1.04112e-162	9.93809e-163	6.44207e-163	2.07279e-163	3.11664e-166	4.72076e-163	6.64064e-163	-5.18375e-163	-3.70099e-163	8.32649e-163	3.65587e-163	-1.66713e-163	8.78389e-163	1.15677e-162	-9.62679e-163	-5.668e-163	-1.40321e-162	-1.20585e-163	-4.51145e-164	6.7093e-164	-4.32366e-163	6.21298e-163	-4.99483e-163	2.53099e-163	1.18215e-162	1.00527e-162	1.09409e-162	-6.21128e-163	2.22924e-163	0
-8.48764e-163	1.04112e-162	9.93809e-163	6.44207e-163	2.07279e-163	3.11664e-166	4.72076e-163	6.64064e-163	-5.18375e-163	-3.70099e-163	8.32649e-163	3.65587e-163	-1.66713e-163	8.78389e-163	1.15677e-162	-9.62679e-163	-5.668e-163	-1.40321e-162	-1.20585e-163	-4.51145e-164	6.7093e-164	-4.32366e-163	6.21298e-163	-4.99483e-163	2.53099e-163	1.18215e-162	1.00527e-162	1.09409e-162	-6.21128e-163	2.22924e-163	0
-8.48764e-163	1.04112e-162	9.93809e-163	6.44207e-163	2.07279e-163	3.11664e-166	4.72076e-163	6.64064e-163	-5.18375e-163	-3.70099e-163	8.32649e-163	3.65587e-163	-1.66713e-163	8.78389e-163	1.15677e-162	-9.62679e-163	-5.668e-163	-1.40321e-162	-1.20585e-163	-4.51145e-164	6.7093e-164	-4.32366e-163	6.21298e-163	-4.99483e-163	2.53099e-163	1.18215e-162	1.00527e-162	1.09409e-162	-6.21128e-163	2.22924e-163	0
-8.48764e-163	1.04112e-162	9.93809e-163	6.44207e-163	2.07279e-163	3.11664e-166	4.72076e-163	6.64064e-163	-5.18375e-163	-3.70099e-163	8.32649e-163	3.65587e-163	-1.66713e-163	8.78389e-163	1.15677e-162	-9.62679e-163	-5.668e-163	-1.40321e-162	-1.20585e-163	-4.51145e-164	6.7093e-164	-4.32366e-163	6.21298e-163	-4.99483e-163	2.53099e-163	1.18215e-162	1.00527e-162	1.09409e-162	-6.21128e-163	2.22924e-163	0
-8.48764e-163	1.04112e-162	9.93809e-163	6.44207e-163	2.07279e-163	3.11664e-166	4.72076e-163	6.64064e-163	-5.18375e-163	-3.70099e-163	8.32649e-163	3.65587e-163	-1.66713e-163	8.78389e-163	1.15677e-162	-9.62679e-163	-5.668e-163	-1.40321e-162	-1.20585e-163	-4.51145e-164	6.7093e-164	-4.32366e-163	6.21298e-163	-4.99483e-163	2.53099e-163	1.18215e-162	1.00527e-162	1.09409e-162	-6.21128e-163	2.22924e-163	0
-8.48764e-163	1.04112e-162	9.93809e-163	6.44207e-163	2.07279e-163	3.11664e-166	4.72076e-163	6.64064e-163	-5.18375e-163	-3.70099e-163	8.32649e-163	3.65587e-163	-1.66713e-163	8.78389e-163	1.15677e-162	-9.62679e-163	-5.668e-163	-1.40321e-162	-1.20585e-163	-4.51145e-164	6.7093e-164	-4.32366e-163	6.21298e-163	-4.99483e-163	2.53099e-163	1.18215e-162	1.00527e-162	1.09409e-162	-6.21128e-163	2.22924e-163	0
-8.48764e-163	1.04112e-162	9.93809e-163	6.44207e-163	2.07279e-163	3.11664e-166	4.72076e-163	6.64064e-163	-5.18375e-163	-3.70099e-163	8.32649e-163	3.65587e-163	-1.66713e-163	8.78389e-163	1.15677e-162	-9.62679e-163	-5.668e-163	-1.40321e-162	-1.20585e-163	-4.51145e-164	6.7093e-164	-4.32366e-163	6.21298e-163	-4.99483e-163	2.53099e-163	1.18215e-162	1.00527e-162	1.09409e-162	-6.21128e-163	2.22924e-163	0
-8.48764e-163	1.04112e-162	9.93809e-163	6.44207e-163	2.07279e-163	3.11664e-166	4.72076e-163	6.64064e-163	-5.18375e-163	-3.70099e-163	8.32649e-163	3.65587e-163	-1.66713e-163	8.78389e-163	1.15677e-162	-9.62679e-163	-5.668e-163	-1.40321e-162	-1.20585e-163	-4.51145e-164	6.7093e-164	-4.32366e-163	6.21298e-163	-4.99483e-163	2.53099e-163	1.18215e-162	1.00527e-162	1.09409e-162	-6.21128e-163	2.22924e-163	0
-8.48764e-163	1.04112e-162	9.93809e-163	6.44207e-163	2.07279e-163	3.11664e-166	4.72076e-163	6.64064e-163	-5.18375e-163	-3.70099e-163	8.32649e-163	3.65587e-163	-1.66713e-163	8.78389e-163	1.15677e-162	-9.62679e-163	-5.668e-163	-1.40321e-162	-1.20585e-163	-4.51145e-164	6.7093e-164	-4.32366e-163	6.21298e-163	-4.99483e-163	2.53099e-163	1.18215e-162	1.00527e-162	1.09409e-162	-6.21128e-163	2.22924e-163	0
-8.48764e-163	1.04112e-162	9.93809e-163	6.44207e-163	2.07279e-163	3.11664e-166	4.72076e-163	6.64064e-163	-5.18375e-163	-3.70099e-163	8.32649e-163	3.65587e-163	-1.66713e-163	8.78389e-163	1.15677e-162	-9.62679e-163	-5.668e-163	-1.40321e-162	-1.20585e-163	-4.51145e-164	6.7093e-164	-4.32366e-163	6.21298e-163	-4.99483e-163	2.53099e-163	1.18215e-162	1.00527e-162	1.09409e-162	-6.21128e-163	2.22924e-163	0
-8.48764e-163	1.04112e-162	9.93809e-163	6.44207e-163	2.07279e-163	3.11664e-166	4.72076e-163	6.64064e-163	-5.18375e-163	-3.70099e-163	8.32649e-163	3.65587e-163	-1.66713e-163	8.78389e-163	1.15677e-162	-9.62679e-163	-5.668e-163	-1.40321e-162	-1.20585e-163	-4.51145e-164	6.7093e-164	-4.32366e-163	6.21298e-163	-4.99483e-163	2.53099e-163	1.18215e-162	1.00527e-162	1.09409e-162	-6.21128e-163	2.22924e-163	0
-8.48764e-163	1.04112e-162	9.93809e-163	6.44207e-163	2.07279e-163	3.11664e-166	4.72076e-163	6.64064e-163	-5.18375e-163	-3.70099e-163	8.32649e-163	3.65587e-163	-1.66713e-163	8.78389e-163	1.15677e-162	-9.62679e-163	-5.668e-163	-1.40321e-162	-1.20585e-163	-4.51145e-164	6.7093e-164	-4.32366e-163	6.21298e-163	-4.99483e-163	2.53099e-163	1.18215e-162	1.00527e-162	1.09409e-162	-6.21128e-163	2.22924e-163	0
-8.48764e-163	1.04112e-162	9.93809e-163	6.44207e-163	2.07279e-163	3.11664e-166	4.72076e-163	6.64064e-163	-5.18375e-163	-3.70099e-163	8.32649e-163	3.65587e-163	-1.66713e-163	8.78389e-163	1.15677e-162	-9.62679e-163	-5.668e-163	-1.40321e-162	-1.20585e-163	-4.51145e-164	6.7093e-164	-4.32366e-163	6.21298e-163	-4.99483e-163	2.53099e-163	1.18215e-162	1.00527e-162	1.09409e-162	-6.21128e-163	2.22924e-163	0
-8.48764e-163	1.04112e-162	9.93809e-163	6.44207e-163	2.07279e-163	3.11664e-166	4.72076e-163	6.64064e-163	-5.18375e-163	-3.70099e-163	8.32649e-163	3.65587e-163	-1.66713e-163	8.78389e-163	1.15677e-162	-9.62679e-163	-5.668e-163	-1.40321e-162	-1.20585e-163	-4.51145e-164	6.7093e-164	-4.32366e-163	6.21298e-163	-4.99483e-163	2.53099e-163	1.18215e-162	1.00527e-162	1.09409e-162	-6.21128e-163	2.22924e-163	0
-8.48764e-163	1.04112e-162	9.93809e-163	6.44207e-163	2.07279e-163	3.11664e-166	4.72076e-163	6.64064e-163	-5.18375e-163	-3.70099e-163	8.32649e-163	3.65587e-163	-1.66713e-163	8.78389e-163	1.15677e-162	-9.62679e-163	-5.668e-163	-1.40321e-162	-1.20585e-163	-4.51145e-164	6.7093e-164	-4.32366e-163	6.21298e-163	-4.99483e-163	2.53099e-163	1.18215e-162	1.00527e-162	1.09409e-162	-6.21128e-163	2.22924e-163	0
-8.48764e-163	1.04112e-162	9.93809e-163	6.44207e-163	2.07279e-163	3.11664e-166	4.72076e-163	6.64064e-163	-5.18375e-163	-3.70099e-163	8.32649e-163	3.65587e-163	-1.66713e-163	8.78389e-163	1.15677e-162	-9.62679e-163	-5.668e-163	-1.40321e-162	-1.20585e-163	-4.51145e-164	6.7093e-164	-4.32366e-163	6.21298e-163	-4.99483e-163	2.53099e-163	1.18215e-162	1.00527e-162	1.09409e-162	-6.21128e-163	2.22924e-163	0
-8.48764e-163	1.04112e-162	9.93809e-163	6.44207e-163	2.07279e-163	3.11664e-166	4.72076e-163	6.64064e-163	-5.18375e-163	-3.70099e-163	8.32649e-163	3.65587e-163	-1.66713e-163	8.78389e-163	1.15677e-162	-9.62679e-163	-5.668e-163	-1.40321e-162	-1.20585e-163	-4.51145e-164	6.7093e-164	-4.32366e-163	6.21298e-163	-4.99483e-163	2.53099e-163	1.18215e-162	1.00527e-162	1.09409e-162	-6.21128e-163	2.22924e-163	0
-8.48764e-163	1.04112e-162	9.93809e-163	6.44207e-163	2.07279e-163	3.11664e-166	4.72076e-163	6.64064e-163	-5.18375e-163	-3.70099e-163	8.32649e-163	3.65587e-163	-1.66713e-163	8.78389e-163	1.15677e-162	-9.62679e-163	-5.668e-163	-1.40321e-162	-1.20585e-163	-4.51145e-164	6.7093e-164	-4.32366e-163	6.21298e-163	-4.99483e-163	2.53099e-163	1.18215e-162	1.00527e-162	1.09409e-162	-6.21128e-163	2.22924e-163	0
-8.48764e-163	1.04112e-162	9.93809e-163	6.44207e-163	2.07279e-163	3.11664e-166	4.72076e-163	6.64064e-163	-5.18375e-163	-3.70099e-163	8.32649e-163	3.65587e-163	-1.66713e-163	8.78389e-163	1.15677e-162	-9.62679e-163	-5.668e-163	-1.40321e-162	-1.20585e-163	-4.51145e-164	6.7093e-164	-4.32366e-163	6.21298e-163	-4.99483e-163	2.53099e-163	1.18215e-162	1.00527e-162	1.09409e-162	-6.21128e-163	2.22924e-163	0
-8.48764e-163	1.04112e-162	9.93809e-163	6.44207e-163	2.07279e-163	3.11664e-166	4.72076e-163	6.64064e-163	-5.18375e-163	-3.70099e-163	8.32649e-163	3.65587e-163	-1.66713e-163	8.78389e-163	1.15677e-162	-9.62679e-163	-5.668e-163	-1.40321e-162	-1.20585e-163	-4.51145e-164	6.7093e-164	-4.32366e-163	6.21298e-163	-4.99483e-163	2.53099e-163	1.18215e-162	1.00527e-162	1.09409e-162	-6.21128e-163	2.22924e-163	0
-8.48764e-163	1.04112e-162	9.93809e-163	6.44207e-163	2.07279e-163	3.11664e-166	4.72076e-163	6.64064e-163	-5.18375e-163	-3.70099e-163	8.32649e-163	3.65587e-163	-1.66713e-163	8.78389e-163	1.15677e-162	-9.62679e-163	-5.668e-163	-1.40321e-162	-1.20585e-163	-4.51145e-164	6.7093e-164	-4.32366e-163	6.21298e-163	-4.99483e-163	2.53099e-163	1.18215e-162	1.00527e-162	1.09409e-162	-6.21128e-163	2.22924e-163	0
-8.48764e-163	1.04112e-162	9.93809e-163	6.44207e-163	2.07279e-163	3.11664e-166	4.72076e-163	6.64064e-163	-5.18375e-163	-3.70099e-163	8.32649e-163	3.65587e-163	-1.66713e-163	8.78389e-163	1.15677e-162	-9.62679e-163	-5.668e-163	-1.40321e-162	-1.20585e-163	-4.51145e-164	6.7093e-164	-4.32366e-163	6.21298e-163	-4.99483e-163	2.53099e-163	1.18215e-162	1.00527e-162	1.09409e-162	-6.21128e-163	2.22924e-163	0
-8.48764e-163	1.04112e-162	9.93809e-163	6.44207e-163	2.07279e-163	3.11664e-166	4.72076e-163	6.64064e-163	-5.18375e-163	-3.70099e-163	8.32649e-163	3.65587e-163	-1.66713e-163	8.78389e-163	1.15677e-162	-9.62679e-163	-5.668e-163	-1.40321e-162	-1.20585e-163	-4.51145e-164	6.7093e-164	-4.32366e-163	6.21298e-163	-4.99483e-163	2.53099e-163	1.18215e-162	1.00527e-162	1.09409e-162	-6.21128e-163	2.22924e-163	0
-8.48764e-163	1.04112e-162	9.93809e-163	6.44207e-163	2.07279e-163	3.11664e-166	4.72076e-163	6.64064e-163	-5.18375e-163	-3.70099e-163	8.32649e-163	3.65587e-163	-1.66713e-163	8.78389e-163	1.15677e-162	-9.62679e-163	-5.668e-163	-1.40321e-162	-1.20585e-163	-4.51145e-164	6.7093e-164	-4.32366e-163	6.21298e-163	-4.99483e-163	2.53099e-163	1.18215e-162	1.00527e-162	1.09409e-162	-6.21128e-163	2.22924e-163	0
-8.48764e-163	1.04112e-162	9.93809e-163	6.44207e-163	2.07279e-163	3.11664e-166	4.72076e-163	6.64064e-163	-5.18375e-163	-3.70099e-163	8.32649e-163	3.65587e-163	-1.66713e-163	8.78389e-163	1.15677e-162	-9.62679e-163	-5.668e-163	-1.40321e-162	-1.20585e-163	-4.51145e-164	6.7093e-164	-4.32366e-163	6.21298e-163	-4.99483e-163	2.53099e-163	1.18215e-162	1.00527e-162	1.09409e-162	-6.21128e-163	2.22924e-163	0
-8.48764e-163	1.04112e-162	9.93809e-163	6.44207e-163	2.07279e-163	3.11664e-166	4.72076e-163	6.64064e-163	-5.18375e-163	-3.70099e-163	8.32649e-163	3.65587e-163	-1.66713e-163	8.78389e-163	1.15677e-162	-9.62679e-163	-5.668e-163	-1.40321e-162	-1.20585e-163	-4.51145e-164	6.7093e-164	-4.32366e-163	6.21298e-163	-4.99483e-163	2.53099e-163	1.18215e-162	1.00527e-162	1.09409e-162	-6.21128e-163	2.22924e-163	0
-8.48764e-163	1.04112e-162	9.93809e-163	6.44207e-163	2.07279e-163	3.11664e-166	4.72076e-163	6.64064e-163	-5.18375e-163	-3.70099e-163	8.32649e-163	3.65587e-163	-1.66713e-163	8.78389e-163	1.15677e-162	-9.62679e-163	-5.668e-163	-1.40321e-162	-1.20585e-163	-4.51145e-164	6.7093e-164	-4.32366e-163	6.21298e-163	-4.99483e-163	2.53099e-163	1.18215e-162	1.00527e-162	1.09409e-162	-6.21128e-163	2.22924e-163	0
-8.48764e-163	1.04112e-162	9.93809e-163	6.44207e-163	2.07279e-163	3.11664e-166	4.72076e-163	6.64064e-163	-5.18375e-163	-3.70099e-163	8.32649e-163	3.65587e-163	-1.66713e-163	8.78389e-163	1.15677e-162	-9.62679e-163	-5.668e-163	-1.40321e-162	-1.20585e-163	-4.51145e-164	6.7093e-164	-4.32366e-163	6.21298e-163	-4.99483e-163	2.53099e-163	1.18215e-162	1.00527e-162	1.09409e-162	-6.21128e-163	2.22924e-163	0
-8.48764e-163	1.04112e-162	9.93809e-163	6.44207e-163	2.07279e-163	3.11664e-166	4.72076e-163	6.64064e-163	-5.18375e-163	-3.70099e-163	8.32649e-163	3.65587e-163	-1.66713e-163	8.78389e-163	1.15677e-162	-9.62679e-163	-5.668e-163	-1.40321e-162	-1.20585e-163	-4.51145e-164	6.7093e-164	-4.32366e-163	6.21298e-163	-4.99483e-163	2.53099e-163	1.18215e-162	1.00527e-162	1.09409e-162	-6.21128e-163	2.22924e-163	0
-8.48764e-163	1.04112e-162	9.93809e-163	6.44207e-163	2.07279e-163	3.11664e-166	4.72076e-163	6.64064e-163	-5.18375e-163	-3.70099e-163	8.32649e-163	3.65587e-163	-1.66713e-163	8.78389e-163	1.15677e-162	-9.62679e-163	-5.668e-163	-1.40321e-162	-1.20585e-163	-4.51145e-164	6.7093e-164	-4.32366e-163	6.21298e-163	-4.99483e-163	2.53099e-163	1.18215e-162	1.00527e-162	1.09409e-162	-6.21128e-163	2.22924e-163	0
-8.48764e-163	1.04112e-162	9.93809e-163	6.44207e-163	2.07279e-163	3.11664e-166	4.72076e-163	6.64064e-163	-5.18375e-163	-3.70099e-163	8.32649e-163	3.65587e-163	-1.66713e-163	8.78389e-163	1.15677e-162	-9.62679e-163	-5.668e-163	-1.40321e-162	-1.20585e-163	-4.51145e-164	6.7093e-164	-4.32366e-163	6.21298e-163	-4.99483e-163	2.53099e-163	1.18215e-162	1.00527e-162	1.09409e-162	-6.21128e-163	2.22924e-163	0
-8.48764e-163	1.04112e-162	9.93809e-163	6.44207e-163	2.07279e-163	3.11664e-166	4.72076e-163	6.64064e-163	-5.18375e-163	-3.70099e-163	8.32649e-163	3.65587e-163	-1.66713e-163	8.78389e-163	1.15677e-162	-9.62679e-163	-5.668e-163	-1.40321e-162	-1.20585e-163	-4.51145e-164	6.7093e-164	-4.32366e-163	6.21298e-163	-4.99483e-163	2.53099e-163	1.18215e-162	1.00527e-162	1.09409e-162	-6.21128e-163	2.22924e-163	0
-8.48764e-163	1.04112e-162	9.93809e-163	6.44207e-163	2.07279e-163	3.11664e-166	4.72076e-163	6.64064e-163	-5.18375e-163	-3.70099e-163	8.32649e-163	3.65587e-163	-1.66713e-163	8.78389e-163	1.15677e-162	-9.62679e-163	-5.668e-163	-1.40321e-162	-1.20585e-163	-4.51145e-164	6.7093e-164	-4.32366e-163	6.21298e-163	-4.99483e-163	2.53099e-163	1.18215e-162	1.00527e-162	1.09409e-162	-6.21128e-163	2.22924e-163	0
-8.48764e-163	1.04112e-162	9.93809e-163	6.44207e-163	2.07279e-163	3.11664e-166	4.72076e-163	6.64064e-163	-5.18375e-163	-3.70099e-163	8.32649e-163	3.65587e-163	-1.66713e-163	8.78389e-163	1.15677e-162	-9.62679e-163	-5.668e-163	-1.40321e-162	-1.20585e-163	-4.51145e-164	6.7093e-164	-4.32366e-163	6.21298e-163	-4.99483e-163	2.53099e-163	1.18215e-162	1.00527e-162	1.09409e-162	-6.21128e-163	2.22924e-163	0
-8.48764e-163	1.04112e-162	9.93809e-163	6.44207e-163	2.07279e-163	3.11664e-166	4.72076e-163	6.64064e-163	-5.18375e-163	-3.70099e-163	8.32649e-163	3.65587e-163	-1.66713e-163	8.78389e-163	1.15677e-162	-9.62679e-163	-5.668e-163	-1.40321e-162	-1.20585e-163	-4.51145e-164	6.7093e-164	-4.32366e-163	6.21298e-163	-4.99483e-163	2.53099e-163	1.18215e-162	1.00527e-162	1.09409e-162	-6.21128e-163	2.22924e-163	0
-8.48764e-163	1.04112e-162	9.93809e-163	6.44207e-163	2.07279e-163	3.11664e-166	4.72076e-163	6.64064e-163	-5.18375e-163	-3.70099e-163	8.32649e-163	3.65587e-163	-1.66713e-163	8.78389e-163	1.15677e-162	-9.62679e-163	-5.668e-163	-1.40321e-162	-1.20585e-163	-4.51145e-164	6.7093e-164	-4.32366e-163	6.21298e-163	-4.99483e-163	2.53099e-163	1.18215e-162	1.00527e-162	1.09409e-162	-6.21128e-163	2.22924e-163	0
-8.48764e-163	1.04112e-162	9.93809e-163	6.44207e-163	2.07279e-163	3.11664e-166	4.72076e-163	6.64064e-163	-5.18375e-163	-3.70099e-163	8.32649e-163	3.65587e-163	-1.66713e-163	8.78389e-163	1.15677e-162	-9.62679e-163	-5.668e-163	-1.40321e-162	-1.20585e-163	-4.51145e-164	6.7093e-164	-4.32366e-163	6.21298e-163	-4.99483e-163	2.53099e-163	1.18215e-162	1.00527e-162	1.09409e-162	-6.21128e-163	2.22924e-163	0
-8.48764e-163	1.04112e-162	9.93809e-163	6.44207e-163	2.07279e-163	3.11664e-166	4.72076e-163	6.64064e-163	-5.18375e-163	-3.70099e-163	8.32649e-163	3.65587e-163	-1.66713e-163	8.78389e-163	1.15677e-162	-9.62679e-163	-5.668e-163	-1.40321e-162	-1.20585e-163	-4.51145e-164	6.7093e-164	-4.32366e-163	6.21298e-163	-4.99483e-163	2.53099e-163	1.18215e-162	1.00527e-162	1.09409e-162	-6.21128e-163	2.22924e-163	0
-8.48764e-163	1.04112e-162	9.93809e-163	6.44207e-163	2.07279e-163	3.11664e-166	4.72076e-163	6.64064e-163	-5.18375e-163	-3.70099e-163	8.32649e-163	3.65587e-163	-1.66713e-163	8.78389e-163	1.15677e-162	-9.62679e-163	-5.668e-163	-1.40321e-162	-1.20585e-163	-4.51145e-164	6.7093e-164	-4.32366e-163	6.21298e-163	-4.99483e-163	2.53099e-163	1.18215e-162	1.00527e-162	1.09409e-162	-6.21128e-163	2.22924e-163	0
-8.48764e-163	1.04112e-162	9.93809e-163	6.44207e-163	2.07279e-163	3.11664e-166	4.72076e-163	6.64064e-163	-5.18375e-163	-3.70099e-163	8.32649e-163	3.65587e-163	-1.66713e-163	8.78389e-163	1.15677e-162	-9.62679e-163	-5.668e-163	-1.40321e-162	-1.20585e-163	-4.51145e-164	6.7093e-164	-4.32366e-163	6.21298e-163	-4.99483e-163	2.53099e-163	1.18215e-162	1.00527e-162	1.09409e-162	-6.21128e-163	2.22924e-163	0
-8.48764e-163	1.04112e-162	9.93809e-163	6.44207e-163	2.07279e-163	3.11664e-166	4.72076e-163	6.64064e-163	-5.18375e-163	-3.70099e-163	8.32649e-163	3.65587e-163	-1.66713e-163	8.78389e-163	1.15677e-162	-9.62679e-163	-5.668e-163	-1.40321e-162	-1.20585e-163	-4.51145e-164	6.7093e-164	-4.32366e-163	6.21298e-163	-4.99483e-163	2.53099e-163	1.18215e-162	1.00527e-162	1.09409e-162	-6.21128e-163	2.22924e-163	0
-8.48764e-163	1.04112e-162	9.93809e-163	6.44207e-163	2.07279e-163	3.11664e-166	4.72076e-163	6.64064e-163	-5.18375e-163	-3.70099e-163	8.32649e-163	3.65587e-163	-1.66713e-163	8.78389e-163	1.15677e-162	-9.62679e-163	-5.668e-163	-1.40321e-162	-1.20585e-163	-4.51145e-164	6.7093e-164	-4.32366e-163	6.21298e-163	-4.99483e-163	2.53099e-163	1.18215e-162	1.00527e-162	1.09409e-162	-6.21128e-163	2.22924e-163	0
-8.48764e-163	1.04112e-162	9.93809e-163	6.44207e-163	2.07279e-163	3.11664e-166	4.72076e-163	6.64064e-163	-5.18375e-163	-3.70099e-163	8.32649e-163	3.65587e-163	-1.66713e-163	8.78389e-163	1.15677e-162	-9.62679e-163	-5.668e-163	-1.40321e-162	-1.20585e-163	-4.51145e-164	6.7093e-164	-4.32366e-163	6.21298e-163	-4.99483e-163	2.53099e-163	1.18215e-162	1.00527e-162	1.09409e-162	-6.21128e-163	2.22924e-163	0
-8.48764e-163	1.04112e-162	9.93809e-163	6.44207e-163	2.07279e-163	3.11664e-166	4.72076e-163	6.64064e-163	-5.18375e-163	-3.70099e-163	8.32649e-163	3.65587e-163	-1.66713e-163	8.78389e-163	1.15677e-162	-9.62679e-163	-5.668e-163	-1.40321e-162	-1.20585e-163	-4.51145e-164	6.7093e-164	-4.32366e-163	6.21298e-163	-4.99483e-163	2.53099e-163	1.18215e-162	1.00527e-162	1.09409e-162	-6.21128e-163	2.22924e-163	0
-8.48764e-163	1.04112e-162	9.93809e-163	6.44207e-163	2.07279e-163	3.11664e-166	4.72076e-163	6.64064e-163	-5.18375e-163	-3.70099e-163	8.32649e-163	3.65587e-163	-1.66713e-163	8.78389e-163	1.15677e-162	-9.62679e-163	-5.668e-163	-1.40321e-162	-1.20585e-163	-4.51145e-164	6.7093e-164	-4.32366e-163	6.21298e-163	-4.99483e-163	2.53099e-163	1.18215e-162	1.00527e-162	1.09409e-162	-6.21128e-163	2.22924e-163	0
-8.48764e-163	1.04112e-162	9.93809e-163	6.44207e-163	2.07279e-163	3.11664e-166	4.72076e-163	6.64064e-163	-5.18375e-163	-3.70099e-163	8.32649e-163	3.65587e-163	-1.66713e-163	8.78389e-163	1.15677e-162	-9.62679e-163	-5.668e-163	-1.40321e-162	-1.20585e-163	-4.51145e-164	6.7093e-164	-4.32366e-163	6.21298e-163	-4.99483e-163	2.53099e-163	1.18215e-162	1.00527e-162	1.09409e-162	-6.21128e-163	2.22924e-163	0
-8.48764e-163	1.04112e-162	9.93809e-163	6.44207e-163	2.07279e-163	3.11664e-166	4.72076e-163	6.64064e-163	-5.18375e-163	-3.70099e-163	8.32649e-163	3.65587e-163	-1.66713e-163	8.78389e-163	1.15677e-162	-9.62679e-163	-5.668e-163	-1.40321e-162	-1.20585e-163	-4.51145e-164	6.7093e-164	-4.32366e-163	6.21298e-163	-4.99483e-163	2.53099e-163	1.18215e-162	1.00527e-162	1.09409e-162	-6.21128e-163	2.22924e-163	0
-8.48764e-163	1.04112e-162	9.93809e-163	6.44207e-163	2.07279e-163	3.11664e-166	4.72076e-163	6.64064e-163	-5.18375e-163	-3.70099e-163	8.32649e-163	3.65587e-163	-1.66713e-163	8.78389e-163	1.15677e-162	-9.62679e-163	-5.668e-163	-1.40321e-162	-1.20585e-163	-4.51145e-164	6.7093e-164	-4.32366e-163	6.21298e-163	-4.99483e-163	2.53099e-163	1.18215e-162	1.00527e-162	1.09409e-162	-6.21128e-163	2.22924e-163	0
-8.48764e-163	1.04112e-162	9.93809e-163	6.44207e-163	2.07279e-163	3.11664e-166	4.72076e-163	6.64064e-163	-5.18375e-163	-3.70099e-163	8.32649e-163	3.65587e-163	-1.66713e-163	8.78389e-163	1.15677e-162	-9.62679e-163	-5.668e-163	-1.40321e-162	-1.20585e-163	-4.51145e-164	6.7093e-164	-4.32366e-163	6.21298e-163	-4.99483e-163	2.53099e-163	1.18215e-162	1.00527e-162	1.09409e-162	-6.21128e-163	2.22924e-163	0
-8.48764e-163	1.04112e-162	9.93809e-163	6.44207e-163	2.07279e-163	3.11664e-166	4.72076e-163	6.64064e-163	-5.18375e-163	-3.70099e-163	8.32649e-163	3.65587e-163	-1.66713e-163	8.78389e-163	1.15677e-162	-9.62679e-163	-5.668e-163	-1.40321e-162	-1.20585e-163	-4.51145e-164	6.7093e-164	-4.32366e-163	6.21298e-163	-4.99483e-163	2.53099e-163	1.18215e-162	1.00527e-162	1.09409e-162	-6.21128e-163	2.22924e-163	0
-8.48764e-163	1.04112e-162	9.93809e-163	6.44207e-163	2.07279e-163	3.11664e-166	4.72076e-163	6.64064e-163	-5.18375e-163	-3.70099e-163	8.32649e-163	3.65587e-163	-1.66713e-163	8.78389e-163	1.15677e-162	-9.62679e-163	-5.668e-163	-1.40321e-162	-1.20585e-163	-4.51145e-164	6.7093e-164	-4.32366e-163	6.21298e-163	-4.99483e-163	2.53099e-163	1.18215e-162	1.00527e-162	1.09409e-162	-6.21128e-163	2.22924e-163	0
-8.48764e-163	1.04112e-162	9.93809e-163	6.44207e-163	2.07279e-163	3.11664e-166	4.72076e-163	6.64064e-163	-5.18375e-163	-3.70099e-163	8.32649e-163	3.65587e-163	-1.66713e-163	8.78389e-163	1.15677e-162	-9.62679e-163	-5.668e-163	-1.40321e-162	-1.20585e-163	-4.51145e-164	6.7093e-164	-4.32366e-163	6.21298e-163	-4.99483e-163	2.53099e-163	1.18215e-162	1.00527e-162	1.09409e-162	-6.21128e-163	2.22924e-163	0
-8.48764e-163	1.04112e-162	9.93809e-163	6.44207e-163	2.07279e-163	3.11664e-166	4.72076e-163	6.64064e-163	-5.18375e-163	-3.70099e-163	8.32649e-163	3.65587e-163	-1.66713e-163	8.78389e-163	1.15677e-162	-9.62679e-163	-5.668e-163	-1.40321e-162	-1.20585e-163	-4.51145e-164	6.7093e-164	-4.32366e-163	6.21298e-163	-4.99483e-163	2.53099e-163	1.18215e-162	1.00527e-162	1.09409e-162	-6.21128e-163	2.22924e-163	0
-8.48764e-163	1.04112e-162	9.93809e-163	6.44207e-163	2.07279e-163	3.11664e-166	4.72076e-163	6.64064e-163	-5.18375e-163	-3.70099e-163	8.32649e-163	3.65587e-163	-1.66713e-163	8.78389e-163	1.15677e-162	-9.62679e-163	-5.668e-163	-1.40321e-162	-1.20585e-163	-4.51145e-164	6.7093e-164	-4.32366e-163	6.21298e-163	-4.99483e-163	2.53099e-163	1.18215e-162	1.00527e-162	1.09409e-162	-6.21128e-163	2.22924e-163	0
-8.48764e-163	1.04112e-162	9.93809e-163	6.44207e-163	2.07279e-163	3.11664e-166	4.72076e-163	6.64064e-163	-5.18375e-163	-3.70099e-163	8.32649e-163	3.65587e-163	-1.66713e-163	8.78389e-163	1.15677e-162	-9.62679e-163	-5.668e-163	-1.40321e-162	-1.20585e-163	-4.51145e-164	6.7093e-164	-4.32366e-163	6.21298e-163	-4.99483e-163	2.53099e-163	1.18215e-162	1.00527e-162	1.09409e-162	-6.21128e-163	2.22924e-163	0
-8.48764e-163	1.04112e-162	9.93809e-163	6.44207e-163	2.07279e-163	3.11664e-166	4.72076e-163	6.64064e-163	-5.18375e-163	-3.70099e-163	8.32649e-163	3.65587e-163	-1.66713e-163	8.78389e-163	1.15677e-162	-9.62679e-163	-5.668e-163	-1.40321e-162	-1.20585e-163	-4.51145e-164	6.7093e-164	-4.32366e-163	6.21298e-163	-4.99483e-163	2.53099e-163	1.18215e-162	1.00527e-162	1.09409e-162	-6.21128e-163	2.22924e-163	0
-8.48764e-163	1.04112e-162	9.93809e-163	6.44207e-163	2.07279e-163	3.11664e-166	4.72076e-163	6.64064e-163	-5.18375e-163	-3.70099e-163	8.32649e-163	3.65587e-163	-1.66713e-163	8.78389e-163	1.15677e-162	-9.62679e-163	-5.668e-163	-1.40321e-162	-1.20585e-163	-4.51145e-164	6.7093e-164	-4.32366e-163	6.21298e-163	-4.99483e-163	2.53099e-163	1.18215e-162	1.00527e-162	1.09409e-162	-6.21128e-163	2.22924e-163	0
-8.48764e-163	1.04112e-162	9.93809e-163	6.44207e-163	2.07279e-163	3.11664e-166	4.72076e-163	6.64064e-163	-5.18375e-163	-3.70099e-163	8.32649e-163	3.65587e-163	-1.66713e-163	8.78389e-163	1.15677e-162	-9.62679e-163	-5.668e-163	-1.40321e-162	-1.20585e-163	-4.51145e-164	6.7093e-164	-4.32366e-163	6.21298e-163	-4.99483e-163	2.53099e-163	1.18215e-162	1.00527e-162	1.09409e-162	-6.21128e-163	2.22924e-163	0
-8.48764e-163	1.04112e-162	9.93809e-163	6.44207e-163	2.07279e-163	3.11664e-166	4.72076e-163	6.64064e-163	-5.18375e-163	-3.70099e-163	8.32649e-163	3.65587e-163	-1.66713e-163	8.78389e-163	1.15677e-162	-9.62679e-163	-5.668e-163	-1.40321e-162	-1.20585e-163	-4.51145e-164	6.7093e-164	-4.32366e-163	6.21298e-163	-4.99483e-163	2.53099e-163	1.18215e-162	1.00527e-162	1.09409e-162	-6.21128e-163	2.22924e-163	0
-8.48764e-163	1.04112e-162	9.93809e-163	6.44207e-163	2.07279e-163	3.11664e-166	4.72076e-163	6.64064e-163	-5.18375e-163	-3.70099e-163	8.32649e-163	3.65587e-163	-1.66713e-163	8.78389e-163	1.15677e-162	-9.62679e-163	-5.668e-163	-1.40321e-162	-1.20585e-163	-4.51145e-164	6.7093e-164	-4.32366e-163	6.21298e-163	-4.99483e-163	2.53099e-163	1.18215e-162	1.00527e-162	1.09409e-162	-6.21128e-163	2.22924e-163	0
-8.48764e-163	1.04112e-162	9.93809e-163	6.44207e-163	2.07279e-163	3.11664e-166	4.72076e-163	6.64064e-163	-5.18375e-163	-3.70099e-163	8.32649e-163	3.65587e-163	-1.66713e-163	8.78389e-163	1.15677e-162	-9.62679e-163	-5.668e-163	-1.40321e-162	-1.20585e-163	-4.51145e-164	6.7093e-164	-4.32366e-163	6.21298e-163	-4.99483e-163	2.53099e-163	1.18215e-162	1.00527e-162	1.09409e-162	-6.21128e-163	2.22924e-163	0
-8.48764e-163	1.04112e-162	9.93809e-163	6.44207e-163	2.07279e-163	3.11664e-166	4.72076e-163	6.64064e-163	-5.18375e-163	-3.70099e-163	8.32649e-163	3.65587e-163	-1.66713e-163	8.78389e-163	1.15677e-162	-9.62679e-163	-5.668e-163	-1.40321e-162	-1.20585e-163	-4.51145e-164	6.7093e-164	-4.32366e-163	6.21298e-163	-4.99483e-163	2.53099e-163	1.18215e-162	1.00527e-162	1.09409e-162	-6.21128e-163	2.22924e-163	0
-8.48764e-163	1.04112e-162	9.93809e-163	6.44207e-163	2.07279e-163	3.11664e-166	4.72076e-163	6.64064e-163	-5.18375e-163	-3.70099e-163	8.32649e-163	3.65587e-163	-1.66713e-163	8.78389e-163	1.15677e-162	-9.62679e-163	-5.668e-163	-1.40321e-162	-1.20585e-163	-4.51145e-164	6.7093e-164	-4.32366e-163	6.21298e-163	-4.99483e-163	2.53099e-163	1.18215e-162	1.00527e-162	1.09409e-162	-6.21128e-163	2.22924e-163	0
-8.48764e-163	1.04112e-162	9.93809e-163	6.44207e-163	2.07279e-163	3.11664e-166	4.72076e-163	6.64064e-163	-5.18375e-163	-3.70099e-163	8.32649e-163	3.65587e-163	-1.66713e-163	8.78389e-163	1.15677e-162	-9.62679e-163	-5.668e-163	-1.40321e-162	-1.20585e-163	-4.51145e-164	6.7093e-164	-4.32366e-163	6.21298e-163	-4.99483e-163	2.53099e-163	1.18215e-162	1.00527e-162	1.09409e-162	-6.21128e-163	2.22924e-163	0
-8.48764e-163	1.04112e-162	9.93809e-163	6.44207e-163	2.07279e-163	3.11664e-166	4.72076e-163	6.64064e-163	-5.18375e-163	-3.70099e-163	8.32649e-163	3.65587e-163	-1.66713e-163	8.78389e-163	1.15677e-162	-9.62679e-163	-5.668e-163	-1.40321e-162	-1.20585e-163	-4.51145e-164	6.7093e-164	-4.32366e-163	6.21298e-163	-4.99483e-163	2.53099e-163	1.18215e-162	1.00527e-162	1.09409e-162	-6.21128e-163	2.22924e-163	0
-8.48764e-163	1.04112e-162	9.93809e-163	6.44207e-163	2.07279e-163	3.11664e-166	4.72076e-163	6.64064e-163	-5.18375e-163	-3.70099e-163	8.32649e-163	3.65587e-163	-1.66713e-163	8.78389e-163	1.15677e-162	-9.62679e-163	-5.668e-163	-1.40321e-162	-1.20585e-163	-4.51145e-164	6.7093e-164	-4.32366e-163	6.21298e-163	-4.99483e-163	2.53099e-163	1.18215e-162	1.00527e-162	1.09409e-162	-6.21128e-163	2.22924e-163	0
-8.48764e-163	1.04112e-162	9.93809e-163	6.44207e-163	2.07279e-163	3.11664e-166	4.72076e-163	6.64064e-163	-5.18375e-163	-3.70099e-163	8.32649e-163	3.65587e-163	-1.66713e-163	8.78389e-163	1.15677e-162	-9.62679e-163	-5.668e-163	-1.40321e-162	-1.20585e-163	-4.51145e-164	6.7093e-164	-4.32366e-163	6.21298e-163	-4.99483e-163	2.53099e-163	1.18215e-162	1.00527e-162	1.09409e-162	-6.21128e-163	2.22924e-163	0
-8.48764e-163	1.04112e-162	9.93809e-163	6.44207e-163	2.07279e-163	3.11664e-166	4.72076e-163	6.64064e-163	-5.18375e-163	-3.70099e-163	8.32649e-163	3.65587e-163	-1.66713e-163	8.78389e-163	1.15677e-162	-9.62679e-163	-5.668e-163	-1.40321e-162	-1.20585e-163	-4.51145e-164	6.7093e-164	-4.32366e-163	6.21298e-163	-4.99483e-163	2.53099e-163	1.18215e-162	1.00527e-162	1.09409e-162	-6.21128e-163	2.22924e-163	0
-8.48764e-163	1.04112e-162	9.93809e-163	6.44207e-163	2.07279e-163	3.11664e-166	4.72076e-163	6.64064e-163	-5.18375e-163	-3.70099e-163	8.32649e-163	3.65587e-163	-1.66713e-163	8.78389e-163	1.15677e-162	-9.62679e-163	-5.668e-163	-1.40321e-162	-1.20585e-163	-4.51145e-164	6.7093e-164	-4.32366e-163	6.21298e-163	-4.99483e-163	2.53099e-163	1.18215e-162	1.00527e-162	1.09409e-162	-6.21128e-163	2.22924e-163	0
-8.48764e-163	1.04112e-162	9.93809e-163	6.44207e-163	2.07279e-163	3.11664e-166	4.72076e-163	6.64064e-163	-5.18375e-163	-3.70099e-163	8.32649e-163	3.65587e-163	-1.66713e-163	8.78389e-163	1.15677e-162	-9.62679e-163	-5.668e-163	-1.40321e-162	-1.20585e-163	-4.51145e-164	6.7093e-164	-4.32366e-163	6.21298e-163	-4.99483e-163	2.53099e-163	1.18215e-162	1.00527e-162	1.09409e-162	-6.21128e-163	2.22924e-163	0
-8.48764e-163	1.04112e-162	9.93809e-163	6.44207e-163	2.07279e-163	3.11664e-166	4.72076e-163	6.64064e-163	-5.18375e-163	-3.70099e-163	8.32649e-163	3.65587e-163	-1.66713e-163	8.78389e-163	1.15677e-162	-9.62679e-163	-5.668e-163	-1.40321e-162	-1.20585e-163	-4.51145e-164	6.7093e-164	-4.32366e-163	6.21298e-163	-4.99483e-163	2.53099e-163	1.18215e-162	1.00527e-162	1.09409e-162	-6.21128e-163	2.22924e-163	0
-8.48764e-163	1.04112e-162	9.93809e-163	6.44207e-163	2.07279e-163	3.11664e-166	4.72076e-163	6.64064e-163	-5.18375e-163	-3.70099e-163	8.32649e-163	3.65587e-163	-1.66713e-163	8.78389e-163	1.15677e-162	-9.62679e-163	-5.668e-163	-1.40321e-162	-1.20585e-163	-4.51145e-164	6.7093e-164	-4.32366e-163	6.21298e-163	-4.99483e-163	2.53099e-163	1.18215e-162	1.00527e-162	1.09409e-162	-6.21128e-163	2.22924e-163	0
-8.48764e-163	1.04112e-162	9.93809e-163	6.44207e-163	2.07279e-163	3.11664e-166	4.72076e-163	6.64064e-163	-5.18375e-163	-3.70099e-163	8.32649e-163	3.65587e-163	-1.66713e-163	8.78389e-163	1.15677e-162	-9.62679e-163	-5.668e-163	-1.40321e-162	-1.20585e-163	-4.51145e-164	6.7093e-164	-4.32366e-163	6.21298e-163	-4.99483e-163	2.53099e-163	1.18215e-162	1.00527e-162	1.09409e-162	-6.21128e-163	2.22924e-163	0
-8.48764e-163	1.04112e-162	9.93809e-163	6.44207e-163	2.07279e-163	3.11664e-166	4.72076e-163	6.64064e-163	-5.18375e-163	-3.70099e-163	8.32649e-163	3.65587e-163	-1.66713e-163	8.78389e-163	1.15677e-162	-9.62679e-163	-5.668e-163	-1.40321e-162	-1.20585e-163	-4.51145e-164	6.7093e-164	-4.32366e-163	6.21298e-163	-4.99483e-163	2.53099e-163	1.18215e-162	1.00527e-162	1.09409e-162	-6.21128e-163	2.22924e-163	0
-8.48764e-163	1.04112e-162	9.93809e-163	6.44207e-163	2.07279e-163	3.11664e-166	4.72076e-163	6.64064e-163	-5.18375e-163	-3.70099e-163	8.32649e-163	3.65587e-163	-1.66713e-163	8.78389e-163	1.15677e-162	-9.62679e-163	-5.668e-163	-1.40321e-162	-1.20585e-163	-4.51145e-164	6.7093e-164	-4.32366e-163	6.21298e-163	-4.99483e-163	2.53099e-163	1.18215e-162	1.00527e-162	1.09409e-162	-6.21128e-163	2.22924e-163	0
-8.48764e-163	1.04112e-162	9.93809e-163	6.44207e-163	2.07279e-163	3.11664e-166	4.72076e-163	6.64064e-163	-5.18375e-163	-3.70099e-163	8.32649e-163	3.65587e-163	-1.66713e-163	8.78389e-163	1.15677e-162	-9.62679e-163	-5.668e-163	-1.40321e-162	-1.20585e-163	-4.51145e-164	6.7093e-164	-4.32366e-163	6.21298e-163	-4.99483e-163	2.53099e-163	1.18215e-162	1.00527e-162	1.09409e-162	-6.21128e-163	2.22924e-163	0
-8.48764e-163	1.04112e-162	9.93809e-163	6.44207e-163	2.07279e-163	3.11664e-166	4.72076e-163	6.64064e-163	-5.18375e-163	-3.70099e-163	8.32649e-163	3.65587e-163	-1.66713e-163	8.78389e-163	1.15677e-162	-9.62679e-163	-5.668e-163	-1.40321e-162	-1.20585e-163	-4.51145e-164	6.7093e-164	-4.32366e-163	6.21298e-163	-4.99483e-163	2.53099e-163	1.18215e-162	1.00527e-162	1.09409e-162	-6.21128e-163	2.22924e-163	0
-8.48764e-163	1.04112e-162	9.93809e-163	6.44207e-163	2.07279e-163	3.11664e-166	4.72076e-163	6.64064e-163	-5.18375e-163	-3.70099e-163	8.32649e-163	3.65587e-163	-1.66713e-163	8.78389e-163	1.15677e-162	-9.62679e-163	-5.668e-163	-1.40321e-162	-1.20585e-163	-4.51145e-164	6.7093e-164	-4.32366e-163	6.21298e-163	-4.99483e-163	2.53099e-163	1.18215e-162	1.00527e-162	1.09409e-162	-6.21128e-163	2.22924e-163	0
-8.48764e-163	1.04112e-162	9.93809e-163	6.44207e-163	2.07279e-163	3.11664e-166	4.72076e-163	6.64064e-163	-5.18375e-163	-3.70099e-163	8.32649e-163	3.65587e-163	-1.66713e-163	8.78389e-163	1.15677e-162	-9.62679e-163	-5.668e-163	-1.40321e-162	-1.20585e-163	-4.51145e-164	6.7093e-164	-4.32366e-163	6.21298e-163	-4.99483e-163	2.53099e-163	1.18215e-162	1.00527e-162	1.09409e-162	-6.21128e-163	2.22924e-163	0
-8.48764e-163	1.04112e-162	9.93809e-163	6.44207e-163	2.07279e-163	3.11664e-166	4.72076e-163	6.64064e-163	-5.18375e-163	-3.70099e-163	8.32649e-163	3.65587e-163	-1.66713e-163	8.78389e-163	1.15677e-162	-9.62679e-163	-5.668e-163	-1.40321e-162	-1.20585e-163	-4.51145e-164	6.7093e-164	-4.32366e-163	6.21298e-163	-4.99483e-163	2.53099e-163	1.18215e-162	1.00527e-162	1.09409e-162	-6.21128e-163	2.22924e-163	0
-8.48764e-163	1.04112e-162	9.93809e-163	6.44207e-163	2.07279e-163	3.11664e-166	4.72076e-163	6.64064e-163	-5.18375e-163	-3.70099e-163	8.32649e-163	3.65587e-163	-1.66713e-163	8.78389e-163	1.15677e-162	-9.62679e-163	-5.668e-163	-1.40321e-162	-1.20585e-163	-4.51145e-164	6.7093e-164	-4.32366e-163	6.21298e-163	-4.99483e-163	2.53099e-163	1.18215e-162	1.00527e-162	1.09409e-162	-6.21128e-163	2.22924e-163	0
-8.48764e-163	1.04112e-162	9.93809e-163	6.44207e-163	2.07279e-163	3.11664e-166	4.72076e-163	6.64064e-163	-5.18375e-163	-3.70099e-163	8.32649e-163	3.65587e-163	-1.66713e-163	8.78389e-163	1.15677e-162	-9.62679e-163	-5.668e-163	-1.40321e-162	-1.20585e-163	-4.51145e-164	6.7093e-164	-4.32366e-163	6.21298e-163	-4.99483e-163	2.53099e-163	1.18215e-162	1.00527e-162	1.09409e-162	-6.21128e-163	2.22924e-163	0
-8.48764e-163	1.04112e-162	9.93809e-163	6.44207e-163	2.07279e-163	3.11664e-166	4.72076e-163	6.64064e-163	-5.18375e-163	-3.70099e-163	8.32649e-163	3.65587e-163	-1.66713e-163	8.78389e-163	1.15677e-162	-9.62679e-163	-5.668e-163	-1.40321e-162	-1.20585e-163	-4.51145e-164	6.7093e-164	-4.32366e-163	6.21298e-163	-4.99483e-163	2.53099e-163	1.18215e-162	1.00527e-162	1.09409e-162	-6.21128e-163	2.22924e-163	0
-8.48764e-163	1.04112e-162	9.93809e-163	6.44207e-163	2.07279e-163	3.11664e-166	4.72076e-163	6.64064e-163	-5.18375e-163	-3.70099e-163	8.32649e-163	3.65587e-163	-1.66713e-163	8.78389e-163	1.15677e-162	-9.62679e-163	-5.668e-163	-1.40321e-162	-1.20585e-163	-4.51145e-164	6.7093e-164	-4.32366e-163	6.21298e-163	-4.99483e-163	2.53099e-163	1.18215e-162	1.00527e-162	1.09409e-162	-6.21128e-163	2.22924e-163	0
-8.48764e-163	1.04112e-162	9.93809e-163	6.44207e-163	2.07279e-163	3.11664e-166	4.72076e-163	6.64064e-163	-5.18375e-163	-3.70099e-163	8.32649e-163	3.65587e-163	-1.66713e-163	8.78389e-163	1.15677e-162	-9.62679e-163	-5.668e-163	-1.40321e-162	-1.20585e-163	-4.51145e-164	6.7093e-164	-4.32366e-163	6.21298e-163	-4.99483e-163	2.53099e-163	1.18215e-162	1.00527e-162	1.09409e-162	-6.21128e-163	2.22924e-163	0
-8.48764e-163	1.04112e-162	9.93809e-163	6.44207e-163	2.07279e-163	3.11664e-166	4.72076e-163	6.64064e-163	-5.18375e-163	-3.70099e-163	8.32649e-163	3.65587e-163	-1.66713e-163	8.78389e-163	1.15677e-162	-9.62679e-163	-5.668e-163	-1.40321e-162	-1.20585e-163	-4.51145e-164	6.7093e-164	-4.32366e-163	6.21298e-163	-4.99483e-163	2.53099e-163	1.18215e-162	1.00527e-162	1.09409e-162	-6.21128e-163	2.22924e-163	0
-8.48764e-163	1.04112e-162	9.93809e-163	6.44207e-163	2.07279e-163	3.11664e-166	4.72076e-163	6.64064e-163	-5.18375e-163	-3.70099e-163	8.32649e-163	3.65587e-163	-1.66713e-163	8.78389e-163	1.15677e-162	-9.62679e-163	-5.668e-163	-1.40321e-162	-1.20585e-163	-4.51145e-164	6.7093e-164	-4.32366e-163	6.21298e-163	-4.99483e-163	2.53099e-163	1.18215e-162	1.00527e-162	1.09409e-162	-6.21128e-163	2.22924e-163	0
-8.48764e-163	1.04112e-162	9.93809e-163	6.44207e-163	2.07279e-163	3.11664e-166	4.72076e-163	6.64064e-163	-5.18375e-163	-3.70099e-163	8.32649e-163	3.65587e-163	-1.66713e-163	8.78389e-163	1.15677e-162	-9.62679e-163	-5.668e-163	-1.40321e-162	-1.20585e-163	-4.51145e-164	6.7093e-164	-4.32366e-163	6.21298e-163	-4.99483e-163	2.53099e-163	1.18215e-162	1.00527e-162	1.09409e-162	-6.21128e-163	2.22924e-163	0
-8.48764e-163	1.04112e-162	9.93809e-163	6.44207e-163	2.07279e-163	3.11664e-166	4.72076e-163	6.64064e-163	-5.18375e-163	-3.70099e-163	8.32649e-163	3.65587e-163	-1.66713e-163	8.78389e-163	1.15677e-162	-9.62679e-163	-5.668e-163	-1.40321e-162	-1.20585e-163	-4.51145e-164	6.7093e-164	-4.32366e-163	6.21298e-163	-4.99483e-163	2.53099e-163	1.18215e-162	1.00527e-162	1.09409e-162	-6.21128e-163	2.22924e-163	0
-8.48764e-163	1.04112e-162	9.93809e-163	6.44207e-163	2.07279e-163	3.11664e-166	4.72076e-163	6.64064e-163	-5.18375e-163	-3.70099e-163	8.32649e-163	3.65587e-163	-1.66713e-163	8.78389e-163	1.15677e-162	-9.62679e-163	-5.668e-163	-1.40321e-162	-1.20585e-163	-4.51145e-164	6.7093e-164	-4.32366e-163	6.21298e-163	-4.99483e-163	2.53099e-163	1.18215e-162	1.00527e-162	1.09409e-162	-6.21128e-163	2.22924e-163	0
-8.48764e-163	1.04112e-162	9.93809e-163	6.44207e-163	2.07279e-163	3.11664e-166	4.72076e-163	6.64064e-163	-5.18375e-163	-3.70099e-163	8.32649e-163	3.65587e-163	-1.66713e-163	8.78389e-163	1.15677e-162	-9.62679e-163	-5.668e-163	-1.40321e-162	-1.20585e-163	-4.51145e-164	6.7093e-164	-4.32366e-163	6.21298e-163	-4.99483e-163	2.53099e-163	1.18215e-162	1.00527e-162	1.09409e-162	-6.21128e-163	2.22924e-163	0
-8.48764e-163	1.04112e-162	9.93809e-163	6.44207e-163	2.07279e-163	3.11664e-166	4.72076e-163	6.64064e-163	-5.18375e-163	-3.70099e-163	8.32649e-163	3.65587e-163	-1.66713e-163	8.78389e-163	1.15677e-162	-9.62679e-163	-5.668e-163	-1.40321e-162	-1.20585e-163	-4.51145e-164	6.7093e-164	-4.32366e-163	6.21298e-163	-4.99483e-163	2.53099e-163	1.18215e-162	1.00527e-162	1.09409e-162	-6.21128e-163	2.22924e-163	0
-8.48764e-163	1.04112e-162	9.93809e-163	6.44207e-163	2.07279e-163	3.11664e-166	4.72076e-163	6.64064e-163	-5.18375e-163	-3.70099e-163	8.32649e-163	3.65587e-163	-1.66713e-163	8.78389e-163	1.15677e-162	-9.62679e-163	-5.668e-163	-1.40321e-162	-1.20585e-163	-4.51145e-164	6.7093e-164	-4.32366e-163	6.21298e-163	-4.99483e-163	2.53099e-163	1.18215e-162	1.00527e-162	1.09409e-162	-6.21128e-163	2.22924e-163	0
-8.48764e-163	1.04112e-162	9.93809e-163	6.44207e-163	2.07279e-163	3.11664e-166	4.72076e-163	6.64064e-163	-5.18375e-163	-3.70099e-163	8.32649e-163	3.65587e-163	-1.66713e-163	8.78389e-163	1.15677e-162	-9.62679e-163	-5.668e-163	-1.40321e-162	-1.20585e-163	-4.51145e-164	6.7093e-164	-4.32366e-163	6.21298e-163	-4.99483e-163	2.53099e-163	1.18215e-162	1.00527e-162	1.09409e-162	-6.21128e-163	2.22924e-163	0
-8.48764e-163	1.04112e-162	9.93809e-163	6.44207e-163	2.07279e-163	3.11664e-166	4.72076e-163	6.64064e-163	-5.18375e-163	-3.70099e-163	8.32649e-163	3.65587e-163	-1.66713e-163	8.78389e-163	1.15677e-162	-9.62679e-163	-5.668e-163	-1.40321e-162	-1.20585e-163	-4.51145e-164	6.7093e-164	-4.32366e-163	6.21298e-163	-4.99483e-163	2.53099e-163	1.18215e-162	1.00527e-162	1.09409e-162	-6.21128e-163	2.22924e-163	0
-8.48764e-163	1.04112e-162	9.93809e-163	6.44207e-163	2.07279e-163	3.11664e-166	4.72076e-163	6.64064e-163	-5.18375e-163	-3.70099e-163	8.32649e-163	3.65587e-163	-1.66713e-163	8.78389e-163	1.15677e-162	-9.62679e-163	-5.668e-163	-1.40321e-162	-1.20585e-163	-4.51145e-164	6.7093e-164	-4.32366e-163	6.21298e-163	-4.99483e-163	2.53099e-163	1.18215e-162	1.00527e-162	1.09409e-162	-6.21128e-163	2.22924e-163	0
-8.48764e-163	1.04112e-162	9.93809e-163	6.44207e-163	2.07279e-163	3.11664e-166	4.72076e-163	6.64064e-163	-5.18375e-163	-3.70099e-163	8.32649e-163	3.65587e-163	-1.66713e-163	8.78389e-163	1.15677e-162	-9.62679e-163	-5.668e-163	-1.40321e-162	-1.20585e-163	-4.51145e-164	6.7093e-164	-4.32366e-163	6.21298e-163	-4.99483e-163	2.53099e-163	1.18215e-162	1.00527e-162	1.09409e-162	-6.21128e-163	2.22924e-163	0
-8.48764e-163	1.04112e-162	9.93809e-163	6.44207e-163	2.07279e-163	3.11664e-166	4.72076e-163	6.64064e-163	-5.18375e-163	-3.70099e-163	8.32649e-163	3.65587e-163	-1.66713e-163	8.78389e-163	1.15677e-162	-9.62679e-163	-5.668e-163	-1.40321e-162	-1.20585e-163	-4.51145e-164	6.7093e-164	-4.32366e-163	6.21298e-163	-4.99483e-163	2.53099e-163	1.18215e-162	1.00527e-162	1.09409e-162	-6.21128e-163	2.22924e-163	0
-8.48764e-163	1.04112e-162	9.93809e-163	6.44207e-163	2.07279e-163	3.11664e-166	4.72076e-163	6.64064e-163	-5.18375e-163	-3.70099e-163	8.32649e-163	3.65587e-163	-1.66713e-163	8.78389e-163	1.15677e-162	-9.62679e-163	-5.668e-163	-1.40321e-162	-1.20585e-163	-4.51145e-164	6.7093e-164	-4.32366e-163	6.21298e-163	-4.99483e-163	2.53099e-163	1.18215e-162	1.00527e-162	1.09409e-162	-6.21128e-163	2.22924e-163	0
-8.48764e-163	1.04112e-162	9.93809e-163	6.44207e-163	2.07279e-163	3.11664e-166	4.72076e-163	6.64064e-163	-5.18375e-163	-3.70099e-163	8.32649e-163	3.65587e-163	-1.66713e-163	8.78389e-163	1.15677e-162	-9.62679e-163	-5.668e-163	-1.40321e-162	-1.20585e-163	-4.51145e-164	6.7093e-164	-4.32366e-163	6.21298e-163	-4.99483e-163	2.53099e-163	1.18215e-162	1.00527e-162	1.09409e-162	-6.21128e-163	2.22924e-163	0
-8.48764e-163	1.04112e-162	9.93809e-163	6.44207e-163	2.07279e-163	3.11664e-166	4.72076e-163	6.64064e-163	-5.18375e-163	-3.70099e-163	8.32649e-163	3.65587e-163	-1.66713e-163	8.78389e-163	1.15677e-162	-9.62679e-163	-5.668e-163	-1.40321e-162	-1.20585e-163	-4.51145e-164	6.7093e-164	-4.32366e-163	6.21298e-163	-4.99483e-163	2.53099e-163	1.18215e-162	1.00527e-162	1.09409e-162	-6.21128e-163	2.22924e-163	0
-8.48764e-163	1.04112e-162	9.93809e-163	6.44207e-163	2.07279e-163	3.11664e-166	4.72076e-163	6.64064e-163	-5.18375e-163	-3.70099e-163	8.32649e-163	3.65587e-163	-1.66713e-163	8.78389e-163	1.15677e-162	-9.62679e-163	-5.668e-163	-1.40321e-162	-1.20585e-163	-4.51145e-164	6.7093e-164	-4.32366e-163	6.21298e-163	-4.99483e-163	2.53099e-163	1.18215e-162	1.00527e-162	1.09409e-162	-6.21128e-163	2.22924e-163	0
-8.48764e-163	1.04112e-162	9.93809e-163	6.44207e-163	2.07279e-163	3.11664e-166	4.72076e-163	6.64064e-163	-5.18375e-163	-3.70099e-163	8.32649e-163	3.65587e-163	-1.66713e-163	8.78389e-163	1.15677e-162	-9.62679e-163	-5.668e-163	-1.40321e-162	-1.20585e-163	-4.51145e-164	6.7093e-164	-4.32366e-163	6.21298e-163	-4.99483e-163	2.53099e-163	1.18215e-162	1.00527e-162	1.09409e-162	-6.21128e-163	2.22924e-163	0
-8.48764e-163	1.04112e-162	9.93809e-163	6.44207e-163	2.07279e-163	3.11664e-166	4.72076e-163	6.64064e-163	-5.18375e-163	-3.70099e-163	8.32649e-163	3.65587e-163	-1.66713e-163	8.78389e-163	1.15677e-162	-9.62679e-163	-5.668e-163	-1.40321e-162	-1.20585e-163	-4.51145e-164	6.7093e-164	-4.32366e-163	6.21298e-163	-4.99483e-163	2.53099e-163	1.18215e-162	1.00527e-162	1.09409e-162	-6.21128e-163	2.22924e-163	0
-8.48764e-163	1.04112e-162	9.93809e-163	6.44207e-163	2.07279e-163	3.11664e-166	4.72076e-163	6.64064e-163	-5.18375e-163	-3.70099e-163	8.32649e-163	3.65587e-163	-1.66713e-163	8.78389e-163	1.15677e-162	-9.62679e-163	-5.668e-163	-1.40321e-162	-1.20585e-163	-4.51145e-164	6.7093e-164	-4.32366e-163	6.21298e-163	-4.99483e-163	2.53099e-163	1.18215e-162	1.00527e-162	1.09409e-162	-6.21128e-163	2.22924e-163	0
-8.48764e-163	1.04112e-162	9.93809e-163	6.44207e-163	2.07279e-163	3.11664e-166	4.72076e-163	6.64064e-163	-5.18375e-163	-3.70099e-163	8.32649e-163	3.65587e-163	-1.66713e-163	8.78389e-163	1.15677e-162	-9.62679e-163	-5.668e-163	-1.40321e-162	-1.20585e-163	-4.51145e-164	6.7093e-164	-4.32366e-163	6.21298e-163	-4.99483e-163	2.53099e-163	1.18215e-162	1.00527e-162	1.09409e-162	-6.21128e-163	2.22924e-163	0
-8.48764e-163	1.04112e-162	9.93809e-163	6.44207e-163	2.07279e-163	3.11664e-166	4.72076e-163	6.64064e-163	-5.18375e-163	-3.70099e-163	8.32649e-163	3.65587e-163	-1.66713e-163	8.78389e-163	1.15677e-162	-9.62679e-163	-5.668e-163	-1.40321e-162	-1.20585e-163	-4.51145e-164	6.7093e-164	-4.32366e-163	6.21298e-163	-4.99483e-163	2.53099e-163	1.18215e-162	1.00527e-162	1.09409e-162	-6.21128e-163	2.22924e-163	0
-8.48764e-163	1.04112e-162	9.93809e-163	6.44207e-163	2.07279e-163	3.11664e-166	4.72076e-163	6.64064e-163	-5.18375e-163	-3.70099e-163	8.32649e-163	3.65587e-163	-1.66713e-163	8.78389e-163	1.15677e-162	-9.62679e-163	-5.668e-163	-1.40321e-162	-1.20585e-163	-4.51145e-164	6.7093e-164	-4.32366e-163	6.21298e-163	-4.99483e-163	2.53099e-163	1.18215e-162	1.00527e-162	1.09409e-162	-6.21128e-163	2.22924e-163	0
-8.48764e-163	1.04112e-162	9.93809e-163	6.44207e-163	2.07279e-163	3.11664e-166	4.72076e-163	6.64064e-163	-5.18375e-163	-3.70099e-163	8.32649e-163	3.65587e-163	-1.66713e-163	8.78389e-163	1.15677e-162	-9.62679e-163	-5.668e-163	-1.40321e-162	-1.20585e-163	-4.51145e-164	6.7093e-164	-4.32366e-163	6.21298e-163	-4.99483e-163	2.53099e-163	1.18215e-162	1.00527e-162	1.09409e-162	-6.21128e-163	2.22924e-163	0
-8.48764e-163	1.04112e-162	9.93809e-163	6.44207e-163	2.07279e-163	3.11664e-166	4.72076e-163	6.64064e-163	-5.18375e-163	-3.70099e-163	8.32649e-163	3.65587e-163	-1.66713e-163	8.78389e-163	1.15677e-162	-9.62679e-163	-5.668e-163	-1.40321e-162	-1.20585e-163	-4.51145e-164	6.7093e-164	-4.32366e-163	6.21298e-163	-4.99483e-163	2.53099e-163	1.18215e-162	1.00527e-162	1.09409e-162	-6.21128e-163	2.22924e-163	0
-8.48764e-163	1.04112e-162	9.93809e-163	6.44207e-163	2.07279e-163	3.11664e-166	4.72076e-163	6.64064e-163	-5.18375e-163	-3.70099e-163	8.32649e-163	3.65587e-163	-1.66713e-163	8.78389e-163	1.15677e-162	-9.62679e-163	-5.668e-163	-1.40321e-162	-1.20585e-163	-4.51145e-164	6.7093e-164	-4.32366e-163	6.21298e-163	-4.99483e-163	2.53099e-163	1.18215e-162	1.00527e-162	1.09409e-162	-6.21128e-163	2.22924e-163	0
-8.48764e-163	1.04112e-162	9.93809e-163	6.44207e-163	2.07279e-163	3.11664e-166	4.72076e-163	6.64064e-163	-5.18375e-163	-3.70099e-163	8.32649e-163	3.65587e-163	-1.66713e-163	8.78389e-163	1.15677e-162	-9.62679e-163	-5.668e-163	-1.40321e-162	-1.20585e-163	-4.51145e-164	6.7093e-164	-4.32366e-163	6.21298e-163	-4.99483e-163	2.53099e-163	1.18215e-162	1.00527e-162	1.09409e-162	-6.21128e-163	2.22924e-163	0
-8.48764e-163	1.04112e-162	9.93809e-163	6.44207e-163	2.07279e-163	3.11664e-166	4.72076e-163	6.64064e-163	-5.18375e-163	-3.70099e-163	8.32649e-163	3.65587e-163	-1.66713e-163	8.78389e-163	1.15677e-162	-9.62679e-163	-5.668e-163	-1.40321e-162	-1.20585e-163	-4.51145e-164	6.7093e-164	-4.32366e-163	6.21298e-163	-4.99483e-163	2.53099e-163	1.18215e-162	1.00527e-162	1.09409e-162	-6.21128e-163	2.22924e-163	0
-8.48764e-163	1.04112e-162	9.93809e-163	6.44207e-163	2.07279e-163	3.11664e-166	4.72076e-163	6.64064e-163	-5.18375e-163	-3.70099e-163	8.32649e-163	3.65587e-163	-1.66713e-163	8.78389e-163	1.15677e-162	-9.62679e-163	-5.668e-163	-1.40321e-162	-1.20585e-163	-4.51145e-164	6.7093e-164	-4.32366e-163	6.21298e-163	-4.99483e-163	2.53099e-163	1.18215e-162	1.00527e-162	1.09409e-162	-6.21128e-163	2.22924e-163	0
-8.48764e-163	1.04112e-162	9.93809e-163	6.44207e-163	2.07279e-163	3.11664e-166	4.72076e-163	6.64064e-163	-5.18375e-163	-3.70099e-163	8.32649e-163	3.65587e-163	-1.66713e-163	8.78389e-163	1.15677e-162	-9.62679e-163	-5.668e-163	-1.40321e-162	-1.20585e-163	-4.51145e-164	6.7093e-164	-4.32366e-163	6.21298e-163	-4.99483e-163	2.53099e-163	1.18215e-162	1.00527e-162	1.09409e-162	-6.21128e-163	2.22924e-163	0
-8.48764e-163	1.04112e-162	9.93809e-163	6.44207e-163	2.07279e-163	3.11664e-166	4.72076e-163	6.64064e-163	-5.18375e-163	-3.70099e-163	8.32649e-163	3.65587e-163	-1.66713e-163	8.78389e-163	1.15677e-162	-9.62679e-163	-5.668e-163	-1.40321e-162	-1.20585e-163	-4.51145e-164	6.7093e-164	-4.32366e-163	6.21298e-163	-4.99483e-163	2.53099e-163	1.18215e-162	1.00527e-162	1.09409e-162	-6.21128e-163	2.22924e-163	0
-8.48764e-163	1.04112e-162	9.93809e-163	6.44207e-163	2.07279e-163	3.11664e-166	4.72076e-163	6.64064e-163	-5.18375e-163	-3.70099e-163	8.32649e-163	3.65587e-163	-1.66713e-163	8.78389e-163	1.15677e-162	-9.62679e-163	-5.668e-163	-1.40321e-162	-1.20585e-163	-4.51145e-164	6.7093e-164	-4.32366e-163	6.21298e-163	-4.99483e-163	2.53099e-163	1.18215e-162	1.00527e-162	1.09409e-162	-6.21128e-163	2.22924e-163	0
-8.48764e-163	1.04112e-162	9.93809e-163	6.44207e-163	2.07279e-163	3.11664e-166	4.72076e-163	6.64064e-163	-5.18375e-163	-3.70099e-163	8.32649e-163	3.65587e-163	-1.66713e-163	8.78389e-163	1.15677e-162	-9.62679e-163	-5.668e-163	-1.40321e-162	-1.20585e-163	-4.51145e-164	6.7093e-164	-4.32366e-163	6.21298e-163	-4.99483e-163	2.53099e-163	1.18215e-162	1.00527e-162	1.09409e-162	-6.21128e-163	2.22924e-163	0
-8.48764e-163	1.04112e-162	9.93809e-163	6.44207e-163	2.07279e-163	3.11664e-166	4.72076e-163	6.64064e-163	-5.18375e-163	-3.70099e-163	8.32649e-163	3.65587e-163	-1.66713e-163	8.78389e-163	1.15677e-162	-9.62679e-163	-5.668e-163	-1.40321e-162	-1.20585e-163	-4.51145e-164	6.7093e-164	-4.32366e-163	6.21298e-163	-4.99483e-163	2.53099e-163	1.18215e-162	1.00527e-162	1.09409e-162	-6.21128e-163	2.22924e-163	0
-8.48764e-163	1.04112e-162	9.93809e-163	6.44207e-163	2.07279e-163	3.11664e-166	4.72076e-163	6.64064e-163	-5.18375e-163	-3.70099e-163	8.32649e-163	3.65587e-163	-1.66713e-163	8.78389e-163	1.15677e-162	-9.62679e-163	-5.668e-163	-1.40321e-162	-1.20585e-163	-4.51145e-164	6.7093e-164	-4.32366e-163	6.21298e-163	-4.99483e-163	2.53099e-163	1.18215e-162	1.00527e-162	1.09409e-162	-6.21128e-163	2.22924e-163	0
-8.48764e-163	1.04112e-162	9.93809e-163	6.44207e-163	2.07279e-163	3.11664e-166	4.72076e-163	6.64064e-163	-5.18375e-163	-3.70099e-163	8.32649e-163	3.65587e-163	-1.66713e-163	8.78389e-163	1.15677e-162	-9.62679e-163	-5.668e-163	-1.40321e-162	-1.20585e-163	-4.51145e-164	6.7093e-164	-4.32366e-163	6.21298e-163	-4.99483e-163	2.53099e-163	1.18215e-162	1.00527e-162	1.09409e-162	-6.21128e-163	2.22924e-163	0
-8.48764e-163	1.04112e-162	9.93809e-163	6.44207e-163	2.07279e-163	3.11664e-166	4.72076e-163	6.64064e-163	-5.18375e-163	-3.70099e-163	8.32649e-163	3.65587e-163	-1.66713e-163	8.78389e-163	1.15677e-162	-9.62679e-163	-5.668e-163	-1.40321e-162	-1.20585e-163	-4.51145e-164	6.7093e-164	-4.32366e-163	6.21298e-163	-4.99483e-163	2.53099e-163	1.18215e-162	1.00527e-162	1.09409e-162	-6.21128e-163	2.22924e-163	0
-8.48764e-163	1.04112e-162	9.93809e-163	6.44207e-163	2.07279e-163	3.11664e-166	4.72076e-163	6.64064e-163	-5.18375e-163	-3.70099e-163	8.32649e-163	3.65587e-163	-1.66713e-163	8.78389e-163	1.15677e-162	-9.62679e-163	-5.668e-163	-1.40321e-162	-1.20585e-163	-4.51145e-164	6.7093e-164	-4.32366e-163	6.21298e-163	-4.99483e-163	2.53099e-163	1.18215e-162	1.00527e-162	1.09409e-162	-6.21128e-163	2.22924e-163	0
-8.48764e-163	1.04112e-162	9.93809e-163	6.44207e-163	2.07279e-163	3.11664e-166	4.72076e-163	6.64064e-163	-5.18375e-163	-3.70099e-163	8.32649e-163	3.65587e-163	-1.66713e-163	8.78389e-163	1.15677e-162	-9.62679e-163	-5.668e-163	-1.40321e-162	-1.20585e-163	-4.51145e-164	6.7093e-164	-4.32366e-163	6.21298e-163	-4.99483e-163	2.53099e-163	1.18215e-162	1.00527e-162	1.09409e-162	-6.21128e-163	2.22924e-163	0
-8.48764e-163	1.04112e-162	9.93809e-163	6.44207e-163	2.07279e-163	3.11664e-166	4.72076e-163	6.64064e-163	-5.18375e-163	-3.70099e-163	8.32649e-163	3.65587e-163	-1.66713e-163	8.78389e-163	1.15677e-162	-9.62679e-163	-5.668e-163	-1.40321e-162	-1.20585e-163	-4.51145e-164	6.7093e-164	-4.32366e-163	6.21298e-163	-4.99483e-163	2.53099e-163	1.18215e-162	1.00527e-162	1.09409e-162	-6.21128e-163	2.22924e-163	0
-8.48764e-163	1.04112e-162	9.93809e-163	6.44207e-163	2.07279e-163	3.11664e-166	4.72076e-163	6.64064e-163	-5.18375e-163	-3.70099e-163	8.32649e-163	3.65587e-163	-1.66713e-163	8.78389e-163	1.15677e-162	-9.62679e-163	-5.668e-163	-1.40321e-162	-1.20585e-163	-4.51145e-164	6.7093e-164	-4.32366e-163	6.21298e-163	-4.99483e-163	2.53099e-163	1.18215e-162	1.00527e-162	1.09409e-162	-6.21128e-163	2.22924e-163	0
-8.48764e-163	1.04112e-162	9.93809e-163	6.44207e-163	2.07279e-163	3.11664e-166	4.72076e-163	6.64064e-163	-5.18375e-163	-3.70099e-163	8.32649e-163	3.65587e-163	-1.66713e-163	8.78389e-163	1.15677e-162	-9.62679e-163	-5.668e-163	-1.40321e-162	-1.20585e-163	-4.51145e-164	6.7093e-164	-4.32366e-163	6.21298e-163	-4.99483e-163	2.53099e-163	1.18215e-162	1.00527e-162	1.09409e-162	-6.21128e-163	2.22924e-163	0
-8.48764e-163	1.04112e-162	9.93809e-163	6.44207e-163	2.07279e-163	3.11664e-166	4.72076e-163	6.64064e-163	-5.18375e-163	-3.70099e-163	8.32649e-163	3.65587e-163	-1.66713e-163	8.78389e-163	1.15677e-162	-9.62679e-163	-5.668e-163	-1.40321e-162	-1.20585e-163	-4.51145e-164	6.7093e-164	-4.32366e-163	6.21298e-163	-4.99483e-163	2.53099e-163	1.18215e-162	1.00527e-162	1.09409e-162	-6.21128e-163	2.22924e-163	0
-8.48764e-163	1.04112e-162	9.93809e-163	6.44207e-163	2.07279e-163	3.11664e-166	4.72076e-163	6.64064e-163	-5.18375e-163	-3.70099e-163	8.32649e-163	3.65587e-163	-1.66713e-163	8.78389e-163	1.15677e-162	-9.62679e-163	-5.668e-163	-1.40321e-162	-1.20585e-163	-4.51145e-164	6.7093e-164	-4.32366e-163	6.21298e-163	-4.99483e-163	2.53099e-163	1.18215e-162	1.00527e-162	1.09409e-162	-6.21128e-163	2.22924e-163	0
-8.48764e-163	1.04112e-162	9.93809e-163	6.44207e-163	2.07279e-163	3.11664e-166	4.72076e-163	6.64064e-163	-5.18375e-163	-3.70099e-163	8.32649e-163	3.65587e-163	-1.66713e-163	8.78389e-163	1.15677e-162	-9.62679e-163	-5.668e-163	-1.40321e-162	-1.20585e-163	-4.51145e-164	6.7093e-164	-4.32366e-163	6.21298e-163	-4.99483e-163	2.53099e-163	1.18215e-162	1.00527e-162	1.09409e-162	-6.21128e-163	2.22924e-163	0
-8.48764e-163	1.04112e-162	9.93809e-163	6.44207e-163	2.07279e-163	3.11664e-166	4.72076e-163	6.64064e-163	-5.18375e-163	-3.70099e-163	8.32649e-163	3.65587e-163	-1.66713e-163	8.78389e-163	1.15677e-162	-9.62679e-163	-5.668e-163	-1.40321e-162	-1.20585e-163	-4.51145e-164	6.7093e-164	-4.32366e-163	6.21298e-163	-4.99483e-163	2.53099e-163	1.18215e-162	1.00527e-162	1.09409e-162	-6.21128e-163	2.22924e-163	0
-8.48764e-163	1.04112e-162	9.93809e-163	6.44207e-163	2.07279e-163	3.11664e-166	4.72076e-163	6.64064e-163	-5.18375e-163	-3.70099e-163	8.32649e-163	3.65587e-163	-1.66713e-163	8.78389e-163	1.15677e-162	-9.62679e-163	-5.668e-163	-1.40321e-162	-1.20585e-163	-4.51145e-164	6.7093e-164	-4.32366e-163	6.21298e-163	-4.99483e-163	2.53099e-163	1.18215e-162	1.00527e-162	1.09409e-162	-6.21128e-163	2.22924e-163	0
-8.48764e-163	1.04112e-162	9.93809e-163	6.44207e-163	2.07279e-163	3.11664e-166	4.72076e-163	6.64064e-163	-5.18375e-163	-3.70099e-163	8.32649e-163	3.65587e-163	-1.66713e-163	8.78389e-163	1.15677e-162	-9.62679e-163	-5.668e-163	-1.40321e-162	-1.20585e-163	-4.51145e-164	6.7093e-164	-4.32366e-163	6.21298e-163	-4.99483e-163	2.53099e-163	1.18215e-162	1.00527e-162	1.09409e-162	-6.21128e-163	2.22924e-163	0
-8.48764e-163	1.04112e-162	9.93809e-163	6.44207e-163	2.07279e-163	3.11664e-166	4.72076e-163	6.64064e-163	-5.18375e-163	-3.70099e-163	8.32649e-163	3.65587e-163	-1.66713e-163	8.78389e-163	1.15677e-162	-9.62679e-163	-5.668e-163	-1.40321e-162	-1.20585e-163	-4.51145e-164	6.7093e-164	-4.32366e-163	6.21298e-163	-4.99483e-163	2.53099e-163	1.18215e-162	1.00527e-162	1.09409e-162	-6.21128e-163	2.22924e-163	0
-8.48764e-163	1.04112e-162	9.93809e-163	6.44207e-163	2.07279e-163	3.11664e-166	4.72076e-163	6.64064e-163	-5.18375e-163	-3.70099e-163	8.32649e-163	3.65587e-163	-1.66713e-163	8.78389e-163	1.15677e-162	-9.62679e-163	-5.668e-163	-1.40321e-162	-1.20585e-163	-4.51145e-164	6.7093e-164	-4.32366e-163	6.21298e-163	-4.99483e-163	2.53099e-163	1.18215e-162	1.00527e-162	1.09409e-162	-6.21128e-163	2.22924e-163	0
-8.48764e-163	1.04112e-162	9.93809e-163	6.44207e-163	2.07279e-163	3.11664e-166	4.72076e-163	6.64064e-163	-5.18375e-163	-3.70099e-163	8.32649e-163	3.65587e-163	-1.66713e-163	8.78389e-163	1.15677e-162	-9.62679e-163	-5.668e-163	-1.40321e-162	-1.20585e-163	-4.51145e-164	6.7093e-164	-4.32366e-163	6.21298e-163	-4.99483e-163	2.53099e-163	1.18215e-162	1.00527e-162	1.09409e-162	-6.21128e-163	2.22924e-163	0
-8.48764e-163	1.04112e-162	9.93809e-163	6.44207e-163	2.07279e-163	3.11664e-166	4.72076e-163	6.64064e-163	-5.18375e-163	-3.70099e-163	8.32649e-163	3.65587e-163	-1.66713e-163	8.78389e-163	1.15677e-162	-9.62679e-163	-5.668e-163	-1.40321e-162	-1.20585e-163	-4.51145e-164	6.7093e-164	-4.32366e-163	6.21298e-163	-4.99483e-163	2.53099e-163	1.18215e-162	1.00527e-162	1.09409e-162	-6.21128e-163	2.22924e-163	0
-8.48764e-163	1.04112e-162	9.93809e-163	6.44207e-163	2.07279e-163	3.11664e-166	4.72076e-163	6.64064e-163	-5.18375e-163	-3.70099e-163	8.32649e-163	3.65587e-163	-1.66713e-163	8.78389e-163	1.15677e-162	-9.62679e-163	-5.668e-163	-1.40321e-162	-1.20585e-163	-4.51145e-164	6.7093e-164	-4.32366e-163	6.21298e-163	-4.99483e-163	2.53099e-163	1.18215e-162	1.00527e-162	1.09409e-162	-6.21128e-163	2.22924e-163	0
-8.48764e-163	1.04112e-162	9.93809e-163	6.44207e-163	2.07279e-163	3.11664e-166	4.72076e-163	6.64064e-163	-5.18375e-163	-3.70099e-163	8.32649e-163	3.65587e-163	-1.66713e-163	8.78389e-163	1.15677e-162	-9.62679e-163	-5.668e-163	-1.40321e-162	-1.20585e-163	-4.51145e-164	6.7093e-164	-4.32366e-163	6.21298e-163	-4.99483e-163	2.53099e-163	1.18215e-162	1.00527e-162	1.09409e-162	-6.21128e-163	2.22924e-163	0
-8.48764e-163	1.04112e-162	9.93809e-163	6.44207e-163	2.07279e-163	3.11664e-166	4.72076e-163	6.64064e-163	-5.18375e-163	-3.70099e-163	8.32649e-163	3.65587e-163	-1.66713e-163	8.78389e-163	1.15677e-162	-9.62679e-163	-5.668e-163	-1.40321e-162	-1.20585e-163	-4.51145e-164	6.7093e-164	-4.32366e-163	6.21298e-163	-4.99483e-163	2.53099e-163	1.18215e-162	1.00527e-162	1.09409e-162	-6.21128e-163	2.22924e-163	0
-8.48764e-163	1.04112e-162	9.93809e-163	6.44207e-163	2.07279e-163	3.11664e-166	4.72076e-163	6.64064e-163	-5.18375e-163	-3.70099e-163	8.32649e-163	3.65587e-163	-1.66713e-163	8.78389e-163	1.15677e-162	-9.62679e-163	-5.668e-163	-1.40321e-162	-1.20585e-163	-4.51145e-164	6.7093e-164	-4.32366e-163	6.21298e-163	-4.99483e-163	2.53099e-163	1.18215e-162	1.00527e-162	1.09409e-162	-6.21128e-163	2.22924e-163	0
-8.48764e-163	1.04112e-162	9.93809e-163	6.44207e-163	2.07279e-163	3.11664e-166	4.72076e-163	6.64064e-163	-5.18375e-163	-3.70099e-163	8.32649e-163	3.65587e-163	-1.66713e-163	8.78389e-163	1.15677e-162	-9.62679e-163	-5.668e-163	-1.40321e-162	-1.20585e-163	-4.51145e-164	6.7093e-164	-4.32366e-163	6.21298e-163	-4.99483e-163	2.53099e-163	1.18215e-162	1.00527e-162	1.09409e-162	-6.21128e-163	2.22924e-163	0
-8.48764e-163	1.04112e-162	9.93809e-163	6.44207e-163	2.07279e-163	3.11664e-166	4.72076e-163	6.64064e-163	-5.18375e-163	-3.70099e-163	8.32649e-163	3.65587e-163	-1.66713e-163	8.78389e-163	1.15677e-162	-9.62679e-163	-5.668e-163	-1.40321e-162	-1.20585e-163	-4.51145e-164	6.7093e-164	-4.32366e-163	6.21298e-163	-4.99483e-163	2.53099e-163	1.18215e-162	1.00527e-162	1.09409e-162	-6.21128e-163	2.22924e-163	0
-8.48764e-163	1.04112e-162	9.93809e-163	6.44207e-163	2.07279e-163	3.11664e-166	4.72076e-163	6.64064e-163	-5.18375e-163	-3.70099e-163	8.32649e-163	3.65587e-163	-1.66713e-163	8.78389e-163	1.15677e-162	-9.62679e-163	-5.668e-163	-1.40321e-162	-1.20585e-163	-4.51145e-164	6.7093e-164	-4.32366e-163	6.21298e-163	-4.99483e-163	2.53099e-163	1.18215e-162	1.00527e-162	1.09409e-162	-6.21128e-163	2.22924e-163	0
-8.48764e-163	1.04112e-162	9.93809e-163	6.44207e-163	2.07279e-163	3.11664e-166	4.72076e-163	6.64064e-163	-5.18375e-163	-3.70099e-163	8.32649e-163	3.65587e-163	-1.66713e-163	8.78389e-163	1.15677e-162	-9.62679e-163	-5.668e-163	-1.40321e-162	-1.20585e-163	-4.51145e-164	6.7093e-164	-4.32366e-163	6.21298e-163	-4.99483e-163	2.53099e-163	1.18215e-162	1.00527e-162	1.09409e-162	-6.21128e-163	2.22924e-163	0
-8.48764e-163	1.04112e-162	9.93809e-163	6.44207e-163	2.07279e-163	3.11664e-166	4.72076e-163	6.64064e-163	-5.18375e-163	-3.70099e-163	8.32649e-163	3.65587e-163	-1.66713e-163	8.78389e-163	1.15677e-162	-9.62679e-163	-5.668e-163	-1.40321e-162	-1.20585e-163	-4.51145e-164	6.7093e-164	-4.32366e-163	6.21298e-163	-4.99483e-163	2.53099e-163	1.18215e-162	1.00527e-162	1.09409e-162	-6.21128e-163	2.22924e-163	0
-8.48764e-163	1.04112e-162	9.93809e-163	6.44207e-163	2.07279e-163	3.11664e-166	4.72076e-163	6.64064e-163	-5.18375e-163	-3.70099e-163	8.32649e-163	3.65587e-163	-1.66713e-163	8.78389e-163	1.15677e-162	-9.62679e-163	-5.668e-163	-1.40321e-162	-1.20585e-163	-4.51145e-164	6.7093e-164	-4.32366e-163	6.21298e-163	-4.99483e-163	2.53099e-163	1.18215e-162	1.00527e-162	1.09409e-162	-6.21128e-163	2.22924e-163	0
-8.48764e-163	1.04112e-162	9.93809e-163	6.44207e-163	2.07279e-163	3.11664e-166	4.72076e-163	6.64064e-163	-5.18375e-163	-3.70099e-163	8.32649e-163	3.65587e-163	-1.66713e-163	8.78389e-163	1.15677e-162	-9.62679e-163	-5.668e-163	-1.40321e-162	-1.20585e-163	-4.51145e-164	6.7093e-164	-4.32366e-163	6.21298e-163	-4.99483e-163	2.53099e-163	1.18215e-162	1.00527e-162	1.09409e-162	-6.21128e-163	2.22924e-163	0
-8.48764e-163	1.04112e-162	9.93809e-163	6.44207e-163	2.07279e-163	3.11664e-166	4.72076e-163	6.64064e-163	-5.18375e-163	-3.70099e-163	8.32649e-163	3.65587e-163	-1.66713e-163	8.78389e-163	1.15677e-162	-9.62679e-163	-5.668e-163	-1.40321e-162	-1.20585e-163	-4.51145e-164	6.7093e-164	-4.32366e-163	6.21298e-163	-4.99483e-163	2.53099e-163	1.18215e-162	1.00527e-162	1.09409e-162	-6.21128e-163	2.22924e-163	0
-8.48764e-163	1.04112e-162	9.93809e-163	6.44207e-163	2.07279e-163	3.11664e-166	4.72076e-163	6.64064e-163	-5.18375e-163	-3.70099e-163	8.32649e-163	3.65587e-163	-1.66713e-163	8.78389e-163	1.15677e-162	-9.62679e-163	-5.668e-163	-1.40321e-162	-1.20585e-163	-4.51145e-164	6.7093e-164	-4.32366e-163	6.21298e-163	-4.99483e-163	2.53099e-163	1.18215e-162	1.00527e-162	1.09409e-162	-6.21128e-163	2.22924e-163	0
-8.48764e-163	1.04112e-162	9.93809e-163	6.44207e-163	2.07279e-163	3.11664e-166	4.72076e-163	6.64064e-163	-5.18375e-163	-3.70099e-163	8.32649e-163	3.65587e-163	-1.66713e-163	8.78389e-163	1.15677e-162	-9.62679e-163	-5.668e-163	-1.40321e-162	-1.20585e-163	-4.51145e-164	6.7093e-164	-4.32366e-163	6.21298e-163	-4.99483e-163	2.53099e-163	1.18215e-162	1.00527e-162	1.09409e-162	-6.21128e-163	2.22924e-163	0
-8.48764e-163	1.04112e-162	9.93809e-163	6.44207e-163	2.07279e-163	3.11664e-166	4.72076e-163	6.64064e-163	-5.18375e-163	-3.70099e-163	8.32649e-163	3.65587e-163	-1.66713e-163	8.78389e-163	1.15677e-162	-9.62679e-163	-5.668e-163	-1.40321e-162	-1.20585e-163	-4.51145e-164	6.7093e-164	-4.32366e-163	6.21298e-163	-4.99483e-163	2.53099e-163	1.18215e-162	1.00527e-162	1.09409e-162	-6.21128e-163	2.22924e-163	0
-8.48764e-163	1.04112e-162	9.93809e-163	6.44207e-163	2.07279e-163	3.11664e-166	4.72076e-163	6.64064e-163	-5.18375e-163	-3.70099e-163	8.32649e-163	3.65587e-163	-1.66713e-163	8.78389e-163	1.15677e-162	-9.62679e-163	-5.668e-163	-1.40321e-162	-1.20585e-163	-4.51145e-164	6.7093e-164	-4.32366e-163	6.21298e-163	-4.99483e-163	2.53099e-163	1.18215e-162	1.00527e-162	1.09409e-162	-6.21128e-163	2.22924e-163	0
-8.48764e-163	1.04112e-162	9.93809e-163	6.44207e-163	2.07279e-163	3.11664e-166	4.72076e-163	6.64064e-163	-5.18375e-163	-3.70099e-163	8.32649e-163	3.65587e-163	-1.66713e-163	8.78389e-163	1.15677e-162	-9.62679e-163	-5.668e-163	-1.40321e-162	-1.20585e-163	-4.51145e-164	6.7093e-164	-4.32366e-163	6.21298e-163	-4.99483e-163	2.53099e-163	1.18215e-162	1.00527e-162	1.09409e-162	-6.21128e-163	2.22924e-163	0
-8.48764e-163	1.04112e-162	9.93809e-163	6.44207e-163	2.07279e-163	3.11664e-166	4.72076e-163	6.64064e-163	-5.18375e-163	-3.70099e-163	8.32649e-163	3.65587e-163	-1.66713e-163	8.78389e-163	1.15677e-162	-9.62679e-163	-5.668e-163	-1.40321e-162	-1.20585e-163	-4.51145e-164	6.7093e-164	-4.32366e-163	6.21298e-163	-4.99483e-163	2.53099e-163	1.18215e-162	1.00527e-162	1.09409e-162	-6.21128e-163	2.22924e-163	0
-8.48764e-163	1.04112e-162	9.93809e-163	6.44207e-163	2.07279e-163	3.11664e-166	4.72076e-163	6.64064e-163	-5.18375e-163	-3.70099e-163	8.32649e-163	3.65587e-163	-1.66713e-163	8.78389e-163	1.15677e-162	-9.62679e-163	-5.668e-163	-1.40321e-162	-1.20585e-163	-4.51145e-164	6.7093e-164	-4.32366e-163	6.21298e-163	-4.99483e-163	2.53099e-163	1.18215e-162	1.00527e-162	1.09409e-162	-6.21128e-163	2.22924e-163	0
-8.48764e-163	1.04112e-162	9.93809e-163	6.44207e-163	2.07279e-163	3.11664e-166	4.72076e-163	6.64064e-163	-5.18375e-163	-3.70099e-163	8.32649e-163	3.65587e-163	-1.66713e-163	8.78389e-163	1.15677e-162	-9.62679e-163	-5.668e-163	-1.40321e-162	-1.20585e-163	-4.51145e-164	6.7093e-164	-4.32366e-163	6.21298e-163	-4.99483e-163	2.53099e-163	1.18215e-162	1.00527e-162	1.09409e-162	-6.21128e-163	2.22924e-163	0
-8.48764e-163	1.04112e-162	9.93809e-163	6.44207e-163	2.07279e-163	3.11664e-166	4.72076e-163	6.64064e-163	-5.18375e-163	-3.70099e-163	8.32649e-163	3.65587e-163	-1.66713e-163	8.78389e-163	1.15677e-162	-9.62679e-163	-5.668e-163	-1.40321e-162	-1.20585e-163	-4.51145e-164	6.7093e-164	-4.32366e-163	6.21298e-163	-4.99483e-163	2.53099e-163	1.18215e-162	1.00527e-162	1.09409e-162	-6.21128e-163	2.22924e-163	0
-8.48764e-163	1.04112e-162	9.93809e-163	6.44207e-163	2.07279e-163	3.11664e-166	4.72076e-163	6.64064e-163	-5.18375e-163	-3.70099e-163	8.32649e-163	3.65587e-163	-1.66713e-163	8.78389e-163	1.15677e-162	-9.62679e-163	-5.668e-163	-1.40321e-162	-1.20585e-163	-4.51145e-164	6.7093e-164	-4.32366e-163	6.21298e-163	-4.99483e-163	2.53099e-163	1.18215e-162	1.00527e-162	1.09409e-162	-6.21128e-163	2.22924e-163	0
-8.48764e-163	1.04112e-162	9.93809e-163	6.44207e-163	2.07279e-163	3.11664e-166	4.72076e-163	6.64064e-163	-5.18375e-163	-3.70099e-163	8.32649e-163	3.65587e-163	-1.66713e-163	8.78389e-163	1.15677e-162	-9.62679e-163	-5.668e-163	-1.40321e-162	-1.20585e-163	-4.51145e-164	6.7093e-164	-4.32366e-163	6.21298e-163	-4.99483e-163	2.53099e-163	1.18215e-162	1.00527e-162	1.09409e-162	-6.21128e-163	2.22924e-163	0
-8.48764e-163	1.04112e-162	9.93809e-163	6.44207e-163	2.07279e-163	3.11664e-166	4.72076e-163	6.64064e-163	-5.18375e-163	-3.70099e-163	8.32649e-163	3.65587e-163	-1.66713e-163	8.78389e-163	1.15677e-162	-9.62679e-163	-5.668e-163	-1.40321e-162	-1.20585e-163	-4.51145e-164	6.7093e-164	-4.32366e-163	6.21298e-163	-4.99483e-163	2.53099e-163	1.18215e-162	1.00527e-162	1.09409e-162	-6.21128e-163	2.22924e-163	0
-8.48764e-163	1.04112e-162	9.93809e-163	6.44207e-163	2.07279e-163	3.11664e-166	4.72076e-163	6.64064e-163	-5.18375e-163	-3.70099e-163	8.32649e-163	3.65587e-163	-1.66713e-163	8.78389e-163	1.15677e-162	-9.62679e-163	-5.668e-163	-1.40321e-162	-1.20585e-163	-4.51145e-164	6.7093e-164	-4.32366e-163	6.21298e-163	-4.99483e-163	2.53099e-163	1.18215e-162	1.00527e-162	1.09409e-162	-6.21128e-163	2.22924e-163	0
-8.48764e-163	1.04112e-162	9.93809e-163	6.44207e-163	2.07279e-163	3.11664e-166	4.72076e-163	6.64064e-163	-5.18375e-163	-3.70099e-163	8.32649e-163	3.65587e-163	-1.66713e-163	8.78389e-163	1.15677e-162	-9.62679e-163	-5.668e-163	-1.40321e-162	-1.20585e-163	-4.51145e-164	6.7093e-164	-4.32366e-163	6.21298e-163	-4.99483e-163	2.53099e-163	1.18215e-162	1.00527e-162	1.09409e-162	-6.21128e-163	2.22924e-163	0
-8.48764e-163	1.04112e-162	9.93809e-163	6.44207e-163	2.07279e-163	3.11664e-166	4.72076e-163	6.64064e-163	-5.18375e-163	-3.70099e-163	8.32649e-163	3.65587e-163	-1.66713e-163	8.78389e-163	1.15677e-162	-9.62679e-163	-5.668e-163	-1.40321e-162	-1.20585e-163	-4.51145e-164	6.7093e-164	-4.32366e-163	6.21298e-163	-4.99483e-163	2.53099e-163	1.18215e-162	1.00527e-162	1.09409e-162	-6.21128e-163	2.22924e-163	0
-8.48764e-163	1.04112e-162	9.93809e-163	6.44207e-163	2.07279e-163	3.11664e-166	4.72076e-163	6.64064e-163	-5.18375e-163	-3.70099e-163	8.32649e-163	3.65587e-163	-1.66713e-163	8.78389e-163	1.15677e-162	-9.62679e-163	-5.668e-163	-1.40321e-162	-1.20585e-163	-4.51145e-164	6.7093e-164	-4.32366e-163	6.21298e-163	-4.99483e-163	2.53099e-163	1.18215e-162	1.00527e-162	1.09409e-162	-6.21128e-163	2.22924e-163	0
-8.48764e-163	1.04112e-162	9.93809e-163	6.44207e-163	2.07279e-163	3.11664e-166	4.72076e-163	6.64064e-163	-5.18375e-163	-3.70099e-163	8.32649e-163	3.65587e-163	-1.66713e-163	8.78389e-163	1.15677e-162	-9.62679e-163	-5.668e-163	-1.40321e-162	-1.20585e-163	-4.51145e-164	6.7093e-164	-4.32366e-163	6.21298e-163	-4.99483e-163	2.53099e-163	1.18215e-162	1.00527e-162	1.09409e-162	-6.21128e-163	2.22924e-163	0
-8.48764e-163	1.04112e-162	9.93809e-163	6.44207e-163	2.07279e-163	3.11664e-166	4.72076e-163	6.64064e-163	-5.18375e-163	-3.70099e-163	8.32649e-163	3.65587e-163	-1.66713e-163	8.78389e-163	1.15677e-162	-9.62679e-163	-5.668e-163	-1.40321e-162	-1.20585e-163	-4.51145e-164	6.7093e-164	-4.32366e-163	6.21298e-163	-4.99483e-163	2.53099e-163	1.18215e-162	1.00527e-162	1.09409e-162	-6.21128e-163	2.22924e-163	0
-8.48764e-163	1.04112e-162	9.93809e-163	6.44207e-163	2.07279e-163	3.11664e-166	4.72076e-163	6.64064e-163	-5.18375e-163	-3.70099e-163	8.32649e-163	3.65587e-163	-1.66713e-163	8.78389e-163	1.15677e-162	-9.62679e-163	-5.668e-163	-1.40321e-162	-1.20585e-163	-4.51145e-164	6.7093e-164	-4.32366e-163	6.21298e-163	-4.99483e-163	2.53099e-163	1.18215e-162	1.00527e-162	1.09409e-162	-6.21128e-163	2.22924e-163	0
-8.48764e-163	1.04112e-162	9.93809e-163	6.44207e-163	2.07279e-163	3.11664e-166	4.72076e-163	6.64064e-163	-5.18375e-163	-3.70099e-163	8.32649e-163	3.65587e-163	-1.66713e-163	8.78389e-163	1.15677e-162	-9.62679e-163	-5.668e-163	-1.40321e-162	-1.20585e-163	-4.51145e-164	6.7093e-164	-4.32366e-163	6.21298e-163	-4.99483e-163	2.53099e-163	1.18215e-162	1.00527e-162	1.09409e-162	-6.21128e-163	2.22924e-163	0
-8.48764e-163	1.04112e-162	9.93809e-163	6.44207e-163	2.07279e-163	3.11664e-166	4.72076e-163	6.64064e-163	-5.18375e-163	-3.70099e-163	8.32649e-163	3.65587e-163	-1.66713e-163	8.78389e-163	1.15677e-162	-9.62679e-163	-5.668e-163	-1.40321e-162	-1.20585e-163	-4.51145e-164	6.7093e-164	-4.32366e-163	6.21298e-163	-4.99483e-163	2.53099e-163	1.18215e-162	1.00527e-162	1.09409e-162	-6.21128e-163	2.22924e-163	0
-8.48764e-163	1.04112e-162	9.93809e-163	6.44207e-163	2.07279e-163	3.11664e-166	4.72076e-163	6.64064e-163	-5.18375e-163	-3.70099e-163	8.32649e-163	3.65587e-163	-1.66713e-163	8.78389e-163	1.15677e-162	-9.62679e-163	-5.668e-163	-1.40321e-162	-1.20585e-163	-4.51145e-164	6.7093e-164	-4.32366e-163	6.21298e-163	-4.99483e-163	2.53099e-163	1.18215e-162	1.00527e-162	1.09409e-162	-6.21128e-163	2.22924e-163	0
-8.48764e-163	1.04112e-162	9.93809e-163	6.44207e-163	2.07279e-163	3.11664e-166	4.72076e-163	6.64064e-163	-5.18375e-163	-3.70099e-163	8.32649e-163	3.65587e-163	-1.66713e-163	8.78389e-163	1.15677e-162	-9.62679e-163	-5.668e-163	-1.40321e-162	-1.20585e-163	-4.51145e-164	6.7093e-164	-4.32366e-163	6.21298e-163	-4.99483e-163	2.53099e-163	1.18215e-162	1.00527e-162	1.09409e-162	-6.21128e-163	2.22924e-163	0
-8.48764e-163	1.04112e-162	9.93809e-163	6.44207e-163	2.07279e-163	3.11664e-166	4.72076e-163	6.64064e-163	-5.18375e-163	-3.70099e-163	8.32649e-163	3.65587e-163	-1.66713e-163	8.78389e-163	1.15677e-162	-9.62679e-163	-5.668e-163	-1.40321e-162	-1.20585e-163	-4.51145e-164	6.7093e-164	-4.32366e-163	6.21298e-163	-4.99483e-163	2.53099e-163	1.18215e-162	1.00527e-162	1.09409e-162	-6.21128e-163	2.22924e-163	0
-8.48764e-163	1.04112e-162	9.93809e-163	6.44207e-163	2.07279e-163	3.11664e-166	4.72076e-163	6.64064e-163	-5.18375e-163	-3.70099e-163	8.32649e-163	3.65587e-163	-1.66713e-163	8.78389e-163	1.15677e-162	-9.62679e-163	-5.668e-163	-1.40321e-162	-1.20585e-163	-4.51145e-164	6.7093e-164	-4.32366e-163	6.21298e-163	-4.99483e-163	2.53099e-163	1.18215e-162	1.00527e-162	1.09409e-162	-6.21128e-163	2.22924e-163	0
-8.48764e-163	1.04112e-162	9.93809e-163	6.44207e-163	2.07279e-163	3.11664e-166	4.72076e-163	6.64064e-163	-5.18375e-163	-3.70099e-163	8.32649e-163	3.65587e-163	-1.66713e-163	8.78389e-163	1.15677e-162	-9.62679e-163	-5.668e-163	-1.40321e-162	-1.20585e-163	-4.51145e-164	6.7093e-164	-4.32366e-163	6.21298e-163	-4.99483e-163	2.53099e-163	1.18215e-162	1.00527e-162	1.09409e-162	-6.21128e-163	2.22924e-163	0
-8.48764e-163	1.04112e-162	9.93809e-163	6.44207e-163	2.07279e-163	3.11664e-166	4.72076e-163	6.64064e-163	-5.18375e-163	-3.70099e-163	8.32649e-163	3.65587e-163	-1.66713e-163	8.78389e-163	1.15677e-162	-9.62679e-163	-5.668e-163	-1.40321e-162	-1.20585e-163	-4.51145e-164	6.7093e-164	-4.32366e-163	6.21298e-163	-4.99483e-163	2.53099e-163	1.18215e-162	1.00527e-162	1.09409e-162	-6.21128e-163	2.22924e-163	0
-8.48764e-163	1.04112e-162	9.93809e-163	6.44207e-163	2.07279e-163	3.11664e-166	4.72076e-163	6.64064e-163	-5.18375e-163	-3.70099e-163	8.32649e-163	3.65587e-163	-1.66713e-163	8.78389e-163	1.15677e-162	-9.62679e-163	-5.668e-163	-1.40321e-162	-1.20585e-163	-4.51145e-164	6.7093e-164	-4.32366e-163	6.21298e-163	-4.99483e-163	2.53099e-163	1.18215e-162	1.00527e-162	1.09409e-162	-6.21128e-163	2.22924e-163	0
-8.48764e-163	1.04112e-162	9.93809e-163	6.44207e-163	2.07279e-163	3.11664e-166	4.72076e-163	6.64064e-163	-5.18375e-163	-3.70099e-163	8.32649e-163	3.65587e-163	-1.66713e-163	8.78389e-163	1.15677e-162	-9.62679e-163	-5.668e-163	-1.40321e-162	-1.20585e-163	-4.51145e-164	6.7093e-164	-4.32366e-163	6.21298e-163	-4.99483e-163	2.53099e-163	1.18215e-162	1.00527e-162	1.09409e-162	-6.21128e-163	2.22924e-163	0
-8.48764e-163	1.04112e-162	9.93809e-163	6.44207e-163	2.07279e-163	3.11664e-166	4.72076e-163	6.64064e-163	-5.18375e-163	-3.70099e-163	8.32649e-163	3.65587e-163	-1.66713e-163	8.78389e-163	1.15677e-162	-9.62679e-163	-5.668e-163	-1.40321e-162	-1.20585e-163	-4.51145e-164	6.7093e-164	-4.32366e-163	6.21298e-163	-4.99483e-163	2.53099e-163	1.18215e-162	1.00527e-162	1.09409e-162	-6.21128e-163	2.22924e-163	0
-8.48764e-163	1.04112e-162	9.93809e-163	6.44207e-163	2.07279e-163	3.11664e-166	4.72076e-163	6.64064e-163	-5.18375e-163	-3.70099e-163	8.32649e-163	3.65587e-163	-1.66713e-163	8.78389e-163	1.15677e-162	-9.62679e-163	-5.668e-163	-1.40321e-162	-1.20585e-163	-4.51145e-164	6.7093e-164	-4.32366e-163	6.21298e-163	-4.99483e-163	2.53099e-163	1.18215e-162	1.00527e-162	1.09409e-162	-6.21128e-163	2.22924e-163	0
-8.48764e-163	1.04112e-162	9.93809e-163	6.44207e-163	2.07279e-163	3.11664e-166	4.72076e-163	6.64064e-163	-5.18375e-163	-3.70099e-163	8.32649e-163	3.65587e-163	-1.66713e-163	8.78389e-163	1.15677e-162	-9.62679e-163	-5.668e-163	-1.40321e-162	-1.20585e-163	-4.51145e-164	6.7093e-164	-4.32366e-163	6.21298e-163	-4.99483e-163	2.53099e-163	1.18215e-162	1.00527e-162	1.09409e-162	-6.21128e-163	2.22924e-163	0
-8.48764e-163	1.04112e-162	9.93809e-163	6.44207e-163	2.07279e-163	3.11664e-166	4.72076e-163	6.64064e-163	-5.18375e-163	-3.70099e-163	8.32649e-163	3.65587e-163	-1.66713e-163	8.78389e-163	1.15677e-162	-9.62679e-163	-5.668e-163	-1.40321e-162	-1.20585e-163	-4.51145e-164	6.7093e-164	-4.32366e-163	6.21298e-163	-4.99483e-163	2.53099e-163	1.18215e-162	1.00527e-162	1.09409e-162	-6.21128e-163	2.22924e-163	0
-8.48764e-163	1.04112e-162	9.93809e-163	6.44207e-163	2.07279e-163	3.11664e-166	4.72076e-163	6.64064e-163	-5.18375e-163	-3.70099e-163	8.32649e-163	3.65587e-163	-1.66713e-163	8.78389e-163	1.15677e-162	-9.62679e-163	-5.668e-163	-1.40321e-162	-1.20585e-163	-4.51145e-164	6.7093e-164	-4.32366e-163	6.21298e-163	-4.99483e-163	2.53099e-163	1.18215e-162	1.00527e-162	1.09409e-162	-6.21128e-163	2.22924e-163	0
-8.48764e-163	1.04112e-162	9.93809e-163	6.44207e-163	2.07279e-163	3.11664e-166	4.72076e-163	6.64064e-163	-5.18375e-163	-3.70099e-163	8.32649e-163	3.65587e-163	-1.66713e-163	8.78389e-163	1.15677e-162	-9.62679e-163	-5.668e-163	-1.40321e-162	-1.20585e-163	-4.51145e-164	6.7093e-164	-4.32366e-163	6.21298e-163	-4.99483e-163	2.53099e-163	1.18215e-162	1.00527e-162	1.09409e-162	-6.21128e-163	2.22924e-163	0
-8.48764e-163	1.04112e-162	9.93809e-163	6.44207e-163	2.07279e-163	3.11664e-166	4.72076e-163	6.64064e-163	-5.18375e-163	-3.70099e-163	8.32649e-163	3.65587e-163	-1.66713e-163	8.78389e-163	1.15677e-162	-9.62679e-163	-5.668e-163	-1.40321e-162	-1.20585e-163	-4.51145e-164	6.7093e-164	-4.32366e-163	6.21298e-163	-4.99483e-163	2.53099e-163	1.18215e-162	1.00527e-162	1.09409e-162	-6.21128e-163	2.22924e-163	0
-8.48764e-163	1.04112e-162	9.93809e-163	6.44207e-163	2.07279e-163	3.11664e-166	4.72076e-163	6.64064e-163	-5.18375e-163	-3.70099e-163	8.32649e-163	3.65587e-163	-1.66713e-163	8.78389e-163	1.15677e-162	-9.62679e-163	-5.668e-163	-1.40321e-162	-1.20585e-163	-4.51145e-164	6.7093e-164	-4.32366e-163	6.21298e-163	-4.99483e-163	2.53099e-163	1.18215e-162	1.00527e-162	1.09409e-162	-6.21128e-163	2.22924e-163	0
-8.48764e-163	1.04112e-162	9.93809e-163	6.44207e-163	2.07279e-163	3.11664e-166	4.72076e-163	6.64064e-163	-5.18375e-163	-3.70099e-163	8.32649e-163	3.65587e-163	-1.66713e-163	8.78389e-163	1.15677e-162	-9.62679e-163	-5.668e-163	-1.40321e-162	-1.20585e-163	-4.51145e-164	6.7093e-164	-4.32366e-163	6.21298e-163	-4.99483e-163	2.53099e-163	1.18215e-162	1.00527e-162	1.09409e-162	-6.21128e-163	2.22924e-163	0
-8.48764e-163	1.04112e-162	9.93809e-163	6.44207e-163	2.07279e-163	3.11664e-166	4.72076e-163	6.64064e-163	-5.18375e-163	-3.70099e-163	8.32649e-163	3.65587e-163	-1.66713e-163	8.78389e-163	1.15677e-162	-9.62679e-163	-5.668e-163	-1.40321e-162	-1.20585e-163	-4.51145e-164	6.7093e-164	-4.32366e-163	6.21298e-163	-4.99483e-163	2.53099e-163	1.18215e-162	1.00527e-162	1.09409e-162	-6.21128e-163	2.22924e-163	0
-8.48764e-163	1.04112e-162	9.93809e-163	6.44207e-163	2.07279e-163	3.11664e-166	4.72076e-163	6.64064e-163	-5.18375e-163	-3.70099e-163	8.32649e-163	3.65587e-163	-1.66713e-163	8.78389e-163	1.15677e-162	-9.62679e-163	-5.668e-163	-1.40321e-162	-1.20585e-163	-4.51145e-164	6.7093e-164	-4.32366e-163	6.21298e-163	-4.99483e-163	2.53099e-163	1.18215e-162	1.00527e-162	1.09409e-162	-6.21128e-163	2.22924e-163	0
-8.48764e-163	1.04112e-162	9.93809e-163	6.44207e-163	2.07279e-163	3.11664e-166	4.72076e-163	6.64064e-163	-5.18375e-163	-3.70099e-163	8.32649e-163	3.65587e-163	-1.66713e-163	8.78389e-163	1.15677e-162	-9.62679e-163	-5.668e-163	-1.40321e-162	-1.20585e-163	-4.51145e-164	6.7093e-164	-4.32366e-163	6.21298e-163	-4.99483e-163	2.53099e-163	1.18215e-162	1.00527e-162	1.09409e-162	-6.21128e-163	2.22924e-163	0
-8.48764e-163	1.04112e-162	9.93809e-163	6.44207e-163	2.07279e-163	3.11664e-166	4.72076e-163	6.64064e-163	-5.18375e-163	-3.70099e-163	8.32649e-163	3.65587e-163	-1.66713e-163	8.78389e-163	1.15677e-162	-9.62679e-163	-5.668e-163	-1.40321e-162	-1.20585e-163	-4.51145e-164	6.7093e-164	-4.32366e-163	6.21298e-163	-4.99483e-163	2.53099e-163	1.18215e-162	1.00527e-162	1.09409e-162	-6.21128e-163	2.22924e-163	0
-8.48764e-163	1.04112e-162	9.93809e-163	6.44207e-163	2.07279e-163	3.11664e-166	4.72076e-163	6.64064e-163	-5.18375e-163	-3.70099e-163	8.32649e-163	3.65587e-163	-1.66713e-163	8.78389e-163	1.15677e-162	-9.62679e-163	-5.668e-163	-1.40321e-162	-1.20585e-163	-4.51145e-164	6.7093e-164	-4.32366e-163	6.21298e-163	-4.99483e-163	2.53099e-163	1.18215e-162	1.00527e-162	1.09409e-162	-6.21128e-163	2.22924e-163	0
-8.48764e-163	1.04112e-162	9.93809e-163	6.44207e-163	2.07279e-163	3.11664e-166	4.72076e-163	6.64064e-163	-5.18375e-163	-3.70099e-163	8.32649e-163	3.65587e-163	-1.66713e-163	8.78389e-163	1.15677e-162	-9.62679e-163	-5.668e-163	-1.40321e-162	-1.20585e-163	-4.51145e-164	6.7093e-164	-4.32366e-163	6.21298e-163	-4.99483e-163	2.53099e-163	1.18215e-162	1.00527e-162	1.09409e-162	-6.21128e-163	2.22924e-163	0
-8.48764e-163	1.04112e-162	9.93809e-163	6.44207e-163	2.07279e-163	3.11664e-166	4.72076e-163	6.64064e-163	-5.18375e-163	-3.70099e-163	8.32649e-163	3.65587e-163	-1.66713e-163	8.78389e-163	1.15677e-162	-9.62679e-163	-5.668e-163	-1.40321e-162	-1.20585e-163	-4.51145e-164	6.7093e-164	-4.32366e-163	6.21298e-163	-4.99483e-163	2.53099e-163	1.18215e-162	1.00527e-162	1.09409e-162	-6.21128e-163	2.22924e-163	0
-8.48764e-163	1.04112e-162	9.93809e-163	6.44207e-163	2.07279e-163	3.11664e-166	4.72076e-163	6.64064e-163	-5.18375e-163	-3.70099e-163	8.32649e-163	3.65587e-163	-1.66713e-163	8.78389e-163	1.15677e-162	-9.62679e-163	-5.668e-163	-1.40321e-162	-1.20585e-163	-4.51145e-164	6.7093e-164	-4.32366e-163	6.21298e-163	-4.99483e-163	2.53099e-163	1.18215e-162	1.00527e-162	1.09409e-162	-6.21128e-163	2.22924e-163	0
-8.48764e-163	1.04112e-162	9.93809e-163	6.44207e-163	2.07279e-163	3.11664e-166	4.72076e-163	6.64064e-163	-5.18375e-163	-3.70099e-163	8.32649e-163	3.65587e-163	-1.66713e-163	8.78389e-163	1.15677e-162	-9.62679e-163	-5.668e-163	-1.40321e-162	-1.20585e-163	-4.51145e-164	6.7093e-164	-4.32366e-163	6.21298e-163	-4.99483e-163	2.53099e-163	1.18215e-162	1.00527e-162	1.09409e-162	-6.21128e-163	2.22924e-163	0
-8.48764e-163	1.04112e-162	9.93809e-163	6.44207e-163	2.07279e-163	3.11664e-166	4.72076e-163	6.64064e-163	-5.18375e-163	-3.70099e-163	8.32649e-163	3.65587e-163	-1.66713e-163	8.78389e-163	1.15677e-162	-9.62679e-163	-5.668e-163	-1.40321e-162	-1.20585e-163	-4.51145e-164	6.7093e-164	-4.32366e-163	6.21298e-163	-4.99483e-163	2.53099e-163	1.18215e-162	1.00527e-162	1.09409e-162	-6.21128e-163	2.22924e-163	0
-8.48764e-163	1.04112e-162	9.93809e-163	6.44207e-163	2.07279e-163	3.11664e-166	4.72076e-163	6.64064e-163	-5.18375e-163	-3.70099e-163	8.32649e-163	3.65587e-163	-1.66713e-163	8.78389e-163	1.15677e-162	-9.62679e-163	-5.668e-163	-1.40321e-162	-1.20585e-163	-4.51145e-164	6.7093e-164	-4.32366e-163	6.21298e-163	-4.99483e-163	2.53099e-163	1.18215e-162	1.00527e-162	1.09409e-162	-6.21128e-163	2.22924e-163	0
-8.48764e-163	1.04112e-162	9.93809e-163	6.44207e-163	2.07279e-163	3.11664e-166	4.72076e-163	6.64064e-163	-5.18375e-163	-3.70099e-163	8.32649e-163	3.65587e-163	-1.66713e-163	8.78389e-163	1.15677e-162	-9.62679e-163	-5.668e-163	-1.40321e-162	-1.20585e-163	-4.51145e-164	6.7093e-164	-4.32366e-163	6.21298e-163	-4.99483e-163	2.53099e-163	1.18215e-162	1.00527e-162	1.09409e-162	-6.21128e-163	2.22924e-163	0
-8.48764e-163	1.04112e-162	9.93809e-163	6.44207e-163	2.07279e-163	3.11664e-166	4.72076e-163	6.64064e-163	-5.18375e-163	-3.70099e-163	8.32649e-163	3.65587e-163	-1.66713e-163	8.78389e-163	1.15677e-162	-9.62679e-163	-5.668e-163	-1.40321e-162	-1.20585e-163	-4.51145e-164	6.7093e-164	-4.32366e-163	6.21298e-163	-4.99483e-163	2.53099e-163	1.18215e-162	1.00527e-162	1.09409e-162	-6.21128e-163	2.22924e-163	0
-8.48764e-163	1.04112e-162	9.93809e-163	6.44207e-163	2.07279e-163	3.11664e-166	4.72076e-163	6.64064e-163	-5.18375e-163	-3.70099e-163	8.32649e-163	3.65587e-163	-1.66713e-163	8.78389e-163	1.15677e-162	-9.62679e-163	-5.668e-163	-1.40321e-162	-1.20585e-163	-4.51145e-164	6.7093e-164	-4.32366e-163	6.21298e-163	-4.99483e-163	2.53099e-163	1.18215e-162	1.00527e-162	1.09409e-162	-6.21128e-163	2.22924e-163	0
-8.48764e-163	1.04112e-162	9.93809e-163	6.44207e-163	2.07279e-163	3.11664e-166	4.72076e-163	6.64064e-163	-5.18375e-163	-3.70099e-163	8.32649e-163	3.65587e-163	-1.66713e-163	8.78389e-163	1.15677e-162	-9.62679e-163	-5.668e-163	-1.40321e-162	-1.20585e-163	-4.51145e-164	6.7093e-164	-4.32366e-163	6.21298e-163	-4.99483e-163	2.53099e-163	1.18215e-162	1.00527e-162	1.09409e-162	-6.21128e-163	2.22924e-163	0
-8.48764e-163	1.04112e-162	9.93809e-163	6.44207e-163	2.07279e-163	3.11664e-166	4.72076e-163	6.64064e-163	-5.18375e-163	-3.70099e-163	8.32649e-163	3.65587e-163	-1.66713e-163	8.78389e-163	1.15677e-162	-9.62679e-163	-5.668e-163	-1.40321e-162	-1.20585e-163	-4.51145e-164	6.7093e-164	-4.32366e-163	6.21298e-163	-4.99483e-163	2.53099e-163	1.18215e-162	1.00527e-162	1.09409e-162	-6.21128e-163	2.22924e-163	0
-8.48764e-163	1.04112e-162	9.93809e-163	6.44207e-163	2.07279e-163	3.11664e-166	4.72076e-163	6.64064e-163	-5.18375e-163	-3.70099e-163	8.32649e-163	3.65587e-163	-1.66713e-163	8.78389e-163	1.15677e-162	-9.62679e-163	-5.668e-163	-1.40321e-162	-1.20585e-163	-4.51145e-164	6.7093e-164	-4.32366e-163	6.21298e-163	-4.99483e-163	2.53099e-163	1.18215e-162	1.00527e-162	1.09409e-162	-6.21128e-163	2.22924e-163	0
-8.48764e-163	1.04112e-162	9.93809e-163	6.44207e-163	2.07279e-163	3.11664e-166	4.72076e-163	6.64064e-163	-5.18375e-163	-3.70099e-163	8.32649e-163	3.65587e-163	-1.66713e-163	8.78389e-163	1.15677e-162	-9.62679e-163	-5.668e-163	-1.40321e-162	-1.20585e-163	-4.51145e-164	6.7093e-164	-4.32366e-163	6.21298e-163	-4.99483e-163	2.53099e-163	1.18215e-162	1.00527e-162	1.09409e-162	-6.21128e-163	2.22924e-163	0
-8.48764e-163	1.04112e-162	9.93809e-163	6.44207e-163	2.07279e-163	3.11664e-166	4.72076e-163	6.64064e-163	-5.18375e-163	-3.70099e-163	8.32649e-163	3.65587e-163	-1.66713e-163	8.78389e-163	1.15677e-162	-9.62679e-163	-5.668e-163	-1.40321e-162	-1.20585e-163	-4.51145e-164	6.7093e-164	-4.32366e-163	6.21298e-163	-4.99483e-163	2.53099e-163	1.18215e-162	1.00527e-162	1.09409e-162	-6.21128e-163	2.22924e-163	0
-8.48764e-163	1.04112e-162	9.93809e-163	6.44207e-163	2.07279e-163	3.11664e-166	4.72076e-163	6.64064e-163	-5.18375e-163	-3.70099e-163	8.32649e-163	3.65587e-163	-1.66713e-163	8.78389e-163	1.15677e-162	-9.62679e-163	-5.668e-163	-1.40321e-162	-1.20585e-163	-4.51145e-164	6.7093e-164	-4.32366e-163	6.21298e-163	-4.99483e-163	2.53099e-163	1.18215e-162	1.00527e-162	1.09409e-162	-6.21128e-163	2.22924e-163	0
-8.48764e-163	1.04112e-162	9.93809e-163	6.44207e-163	2.07279e-163	3.11664e-166	4.72076e-163	6.64064e-163	-5.18375e-163	-3.70099e-163	8.32649e-163	3.65587e-163	-1.66713e-163	8.78389e-163	1.15677e-162	-9.62679e-163	-5.668e-163	-1.40321e-162	-1.20585e-163	-4.51145e-164	6.7093e-164	-4.32366e-163	6.21298e-163	-4.99483e-163	2.53099e-163	1.18215e-162	1.00527e-162	1.09409e-162	-6.21128e-163	2.22924e-163	0
-8.48764e-163	1.04112e-162	9.93809e-163	6.44207e-163	2.07279e-163	3.11664e-166	4.72076e-163	6.64064e-163	-5.18375e-163	-3.70099e-163	8.32649e-163	3.65587e-163	-1.66713e-163	8.78389e-163	1.15677e-162	-9.62679e-163	-5.668e-163	-1.40321e-162	-1.20585e-163	-4.51145e-164	6.7093e-164	-4.32366e-163	6.21298e-163	-4.99483e-163	2.53099e-163	1.18215e-162	1.00527e-162	1.09409e-162	-6.21128e-163	2.22924e-163	0
-8.48764e-163	1.04112e-162	9.93809e-163	6.44207e-163	2.07279e-163	3.11664e-166	4.72076e-163	6.64064e-163	-5.18375e-163	-3.70099e-163	8.32649e-163	3.65587e-163	-1.66713e-163	8.78389e-163	1.15677e-162	-9.62679e-163	-5.668e-163	-1.40321e-162	-1.20585e-163	-4.51145e-164	6.7093e-164	-4.32366e-163	6.21298e-163	-4.99483e-163	2.53099e-163	1.18215e-162	1.00527e-162	1.09409e-162	-6.21128e-163	2.22924e-163	0
-8.48764e-163	1.04112e-162	9.93809e-163	6.44207e-163	2.07279e-163	3.11664e-166	4.72076e-163	6.64064e-163	-5.18375e-163	-3.70099e-163	8.32649e-163	3.65587e-163	-1.66713e-163	8.78389e-163	1.15677e-162	-9.62679e-163	-5.668e-163	-1.40321e-162	-1.20585e-163	-4.51145e-164	6.7093e-164	-4.32366e-163	6.21298e-163	-4.99483e-163	2.53099e-163	1.18215e-162	1.00527e-162	1.09409e-162	-6.21128e-163	2.22924e-163	0
-8.48764e-163	1.04112e-162	9.93809e-163	6.44207e-163	2.07279e-163	3.11664e-166	4.72076e-163	6.64064e-163	-5.18375e-163	-3.70099e-163	8.32649e-163	3.65587e-163	-1.66713e-163	8.78389e-163	1.15677e-162	-9.62679e-163	-5.668e-163	-1.40321e-162	-1.20585e-163	-4.51145e-164	6.7093e-164	-4.32366e-163	6.21298e-163	-4.99483e-163	2.53099e-163	1.18215e-162	1.00527e-162	1.09409e-162	-6.21128e-163	2.22924e-163	0
-8.48764e-163	1.04112e-162	9.93809e-163	6.44207e-163	2.07279e-163	3.11664e-166	4.72076e-163	6.64064e-163	-5.18375e-163	-3.70099e-163	8.32649e-163	3.65587e-163	-1.66713e-163	8.78389e-163	1.15677e-162	-9.62679e-163	-5.668e-163	-1.40321e-162	-1.20585e-163	-4.51145e-164	6.7093e-164	-4.32366e-163	6.21298e-163	-4.99483e-163	2.53099e-163	1.18215e-162	1.00527e-162	1.09409e-162	-6.21128e-163	2.22924e-163	0
-8.48764e-163	1.04112e-162	9.93809e-163	6.44207e-163	2.07279e-163	3.11664e-166	4.72076e-163	6.64064e-163	-5.18375e-163	-3.70099e-163	8.32649e-163	3.65587e-163	-1.66713e-163	8.78389e-163	1.15677e-162	-9.62679e-163	-5.668e-163	-1.40321e-162	-1.20585e-163	-4.51145e-164	6.7093e-164	-4.32366e-163	6.21298e-163	-4.99483e-163	2.53099e-163	1.18215e-162	1.00527e-162	1.09409e-162	-6.21128e-163	2.22924e-163	0
-8.48764e-163	1.04112e-162	9.93809e-163	6.44207e-163	2.07279e-163	3.11664e-166	4.72076e-163	6.64064e-163	-5.18375e-163	-3.70099e-163	8.32649e-163	3.65587e-163	-1.66713e-163	8.78389e-163	1.15677e-162	-9.62679e-163	-5.668e-163	-1.40321e-162	-1.20585e-163	-4.51145e-164	6.7093e-164	-4.32366e-163	6.21298e-163	-4.99483e-163	2.53099e-163	1.18215e-162	1.00527e-162	1.09409e-162	-6.21128e-163	2.22924e-163	0
-8.48764e-163	1.04112e-162	9.93809e-163	6.44207e-163	2.07279e-163	3.11664e-166	4.72076e-163	6.64064e-163	-5.18375e-163	-3.70099e-163	8.32649e-163	3.65587e-163	-1.66713e-163	8.78389e-163	1.15677e-162	-9.62679e-163	-5.668e-163	-1.40321e-162	-1.20585e-163	-4.51145e-164	6.7093e-164	-4.32366e-163	6.21298e-163	-4.99483e-163	2.53099e-163	1.18215e-162	1.00527e-162	1.09409e-162	-6.21128e-163	2.22924e-163	0
-8.48764e-163	1.04112e-162	9.93809e-163	6.44207e-163	2.07279e-163	3.11664e-166	4.72076e-163	6.64064e-163	-5.18375e-163	-3.70099e-163	8.32649e-163	3.65587e-163	-1.66713e-163	8.78389e-163	1.15677e-162	-9.62679e-163	-5.668e-163	-1.40321e-162	-1.20585e-163	-4.51145e-164	6.7093e-164	-4.32366e-163	6.21298e-163	-4.99483e-163	2.53099e-163	1.18215e-162	1.00527e-162	1.09409e-162	-6.21128e-163	2.22924e-163	0
-8.48764e-163	1.04112e-162	9.93809e-163	6.44207e-163	2.07279e-163	3.11664e-166	4.72076e-163	6.64064e-163	-5.18375e-163	-3.70099e-163	8.32649e-163	3.65587e-163	-1.66713e-163	8.78389e-163	1.15677e-162	-9.62679e-163	-5.668e-163	-1.40321e-162	-1.20585e-163	-4.51145e-164	6.7093e-164	-4.32366e-163	6.21298e-163	-4.99483e-163	2.53099e-163	1.18215e-162	1.00527e-162	1.09409e-162	-6.21128e-163	2.22924e-163	0
-8.48764e-163	1.04112e-162	9.93809e-163	6.44207e-163	2.07279e-163	3.11664e-166	4.72076e-163	6.64064e-163	-5.18375e-163	-3.70099e-163	8.32649e-163	3.65587e-163	-1.66713e-163	8.78389e-163	1.15677e-162	-9.62679e-163	-5.668e-163	-1.40321e-162	-1.20585e-163	-4.51145e-164	6.7093e-164	-4.32366e-163	6.21298e-163	-4.99483e-163	2.53099e-163	1.18215e-162	1.00527e-162	1.09409e-162	-6.21128e-163	2.22924e-163	0
-8.48764e-163	1.04112e-162	9.93809e-163	6.44207e-163	2.07279e-163	3.11664e-166	4.72076e-163	6.64064e-163	-5.18375e-163	-3.70099e-163	8.32649e-163	3.65587e-163	-1.66713e-163	8.78389e-163	1.15677e-162	-9.62679e-163	-5.668e-163	-1.40321e-162	-1.20585e-163	-4.51145e-164	6.7093e-164	-4.32366e-163	6.21298e-163	-4.99483e-163	2.53099e-163	1.18215e-162	1.00527e-162	1.09409e-162	-6.21128e-163	2.22924e-163	0
-8.48764e-163	1.04112e-162	9.93809e-163	6.44207e-163	2.07279e-163	3.11664e-166	4.72076e-163	6.64064e-163	-5.18375e-163	-3.70099e-163	8.32649e-163	3.65587e-163	-1.66713e-163	8.78389e-163	1.15677e-162	-9.62679e-163	-5.668e-163	-1.40321e-162	-1.20585e-163	-4.51145e-164	6.7093e-164	-4.32366e-163	6.21298e-163	-4.99483e-163	2.53099e-163	1.18215e-162	1.00527e-162	1.09409e-162	-6.21128e-163	2.22924e-163	0
-8.48764e-163	1.04112e-162	9.93809e-163	6.44207e-163	2.07279e-163	3.11664e-166	4.72076e-163	6.64064e-163	-5.18375e-163	-3.70099e-163	8.32649e-163	3.65587e-163	-1.66713e-163	8.78389e-163	1.15677e-162	-9.62679e-163	-5.668e-163	-1.40321e-162	-1.20585e-163	-4.51145e-164	6.7093e-164	-4.32366e-163	6.21298e-163	-4.99483e-163	2.53099e-163	1.18215e-162	1.00527e-162	1.09409e-162	-6.21128e-163	2.22924e-163	0
-8.48764e-163	1.04112e-162	9.93809e-163	6.44207e-163	2.07279e-163	3.11664e-166	4.72076e-163	6.64064e-163	-5.18375e-163	-3.70099e-163	8.32649e-163	3.65587e-163	-1.66713e-163	8.78389e-163	1.15677e-162	-9.62679e-163	-5.668e-163	-1.40321e-162	-1.20585e-163	-4.51145e-164	6.7093e-164	-4.32366e-163	6.21298e-163	-4.99483e-163	2.53099e-163	1.18215e-162	1.00527e-162	1.09409e-162	-6.21128e-163	2.22924e-163	0
-8.48764e-163	1.04112e-162	9.93809e-163	6.44207e-163	2.07279e-163	3.11664e-166	4.72076e-163	6.64064e-163	-5.18375e-163	-3.70099e-163	8.32649e-163	3.65587e-163	-1.66713e-163	8.78389e-163	1.15677e-162	-9.62679e-163	-5.668e-163	-1.40321e-162	-1.20585e-163	-4.51145e-164	6.7093e-164	-4.32366e-163	6.21298e-163	-4.99483e-163	2.53099e-163	1.18215e-162	1.00527e-162	1.09409e-162	-6.21128e-163	2.22924e-163	0
-8.48764e-163	1.04112e-162	9.93809e-163	6.44207e-163	2.07279e-163	3.11664e-166	4.72076e-163	6.64064e-163	-5.18375e-163	-3.70099e-163	8.32649e-163	3.65587e-163	-1.66713e-163	8.78389e-163	1.15677e-162	-9.62679e-163	-5.668e-163	-1.40321e-162	-1.20585e-163	-4.51145e-164	6.7093e-164	-4.32366e-163	6.21298e-163	-4.99483e-163	2.53099e-163	1.18215e-162	1.00527e-162	1.09409e-162	-6.21128e-163	2.22924e-163	0
-8.48764e-163	1.04112e-162	9.93809e-163	6.44207e-163	2.07279e-163	3.11664e-166	4.72076e-163	6.64064e-163	-5.18375e-163	-3.70099e-163	8.32649e-163	3.65587e-163	-1.66713e-163	8.78389e-163	1.15677e-162	-9.62679e-163	-5.668e-163	-1.40321e-162	-1.20585e-163	-4.51145e-164	6.7093e-164	-4.32366e-163	6.21298e-163	-4.99483e-163	2.53099e-163	1.18215e-162	1.00527e-162	1.09409e-162	-6.21128e-163	2.22924e-163	0
-8.48764e-163	1.04112e-162	9.93809e-163	6.44207e-163	2.07279e-163	3.11664e-166	4.72076e-163	6.64064e-163	-5.18375e-163	-3.70099e-163	8.32649e-163	3.65587e-163	-1.66713e-163	8.78389e-163	1.15677e-162	-9.62679e-163	-5.668e-163	-1.40321e-162	-1.20585e-163	-4.51145e-164	6.7093e-164	-4.32366e-163	6.21298e-163	-4.99483e-163	2.53099e-163	1.18215e-162	1.00527e-162	1.09409e-162	-6.21128e-163	2.22924e-163	0
-8.48764e-163	1.04112e-162	9.93809e-163	6.44207e-163	2.07279e-163	3.11664e-166	4.72076e-163	6.64064e-163	-5.18375e-163	-3.70099e-163	8.32649e-163	3.65587e-163	-1.66713e-163	8.78389e-163	1.15677e-162	-9.62679e-163	-5.668e-163	-1.40321e-162	-1.20585e-163	-4.51145e-164	6.7093e-164	-4.32366e-163	6.21298e-163	-4.99483e-163	2.53099e-163	1.18215e-162	1.00527e-162	1.09409e-162	-6.21128e-163	2.22924e-163	0
-8.48764e-163	1.04112e-162	9.93809e-163	6.44207e-163	2.07279e-163	3.11664e-166	4.72076e-163	6.64064e-163	-5.18375e-163	-3.70099e-163	8.32649e-163	3.65587e-163	-1.66713e-163	8.78389e-163	1.15677e-162	-9.62679e-163	-5.668e-163	-1.40321e-162	-1.20585e-163	-4.51145e-164	6.7093e-164	-4.32366e-163	6.21298e-163	-4.99483e-163	2.53099e-163	1.18215e-162	1.00527e-162	1.09409e-162	-6.21128e-163	2.22924e-163	0
-8.48764e-163	1.04112e-162	9.93809e-163	6.44207e-163	2.07279e-163	3.11664e-166	4.72076e-163	6.64064e-163	-5.18375e-163	-3.70099e-163	8.32649e-163	3.65587e-163	-1.66713e-163	8.78389e-163	1.15677e-162	-9.62679e-163	-5.668e-163	-1.40321e-162	-1.20585e-163	-4.51145e-164	6.7093e-164	-4.32366e-163	6.21298e-163	-4.99483e-163	2.53099e-163	1.18215e-162	1.00527e-162	1.09409e-162	-6.21128e-163	2.22924e-163	0
-8.48764e-163	1.04112e-162	9.93809e-163	6.44207e-163	2.07279e-163	3.11664e-166	4.72076e-163	6.64064e-163	-5.18375e-163	-3.70099e-163	8.32649e-163	3.65587e-163	-1.66713e-163	8.78389e-163	1.15677e-162	-9.62679e-163	-5.668e-163	-1.40321e-162	-1.20585e-163	-4.51145e-164	6.7093e-164	-4.32366e-163	6.21298e-163	-4.99483e-163	2.53099e-163	1.18215e-162	1.00527e-162	1.09409e-162	-6.21128e-163	2.22924e-163	0
-8.48764e-163	1.04112e-162	9.93809e-163	6.44207e-163	2.07279e-163	3.11664e-166	4.72076e-163	6.64064e-163	-5.18375e-163	-3.70099e-163	8.32649e-163	3.65587e-163	-1.66713e-163	8.78389e-163	1.15677e-162	-9.62679e-163	-5.668e-163	-1.40321e-162	-1.20585e-163	-4.51145e-164	6.7093e-164	-4.32366e-163	6.21298e-163	-4.99483e-163	2.53099e-163	1.18215e-162	1.00527e-162	1.09409e-162	-6.21128e-163	2.22924e-163	0
-8.48764e-163	1.04112e-162	9.93809e-163	6.44207e-163	2.07279e-163	3.11664e-166	4.72076e-163	6.64064e-163	-5.18375e-163	-3.70099e-163	8.32649e-163	3.65587e-163	-1.66713e-163	8.78389e-163	1.15677e-162	-9.62679e-163	-5.668e-163	-1.40321e-162	-1.20585e-163	-4.51145e-164	6.7093e-164	-4.32366e-163	6.21298e-163	-4.99483e-163	2.53099e-163	1.18215e-162	1.00527e-162	1.09409e-162	-6.21128e-163	2.22924e-163	0
-8.48764e-163	1.04112e-162	9.93809e-163	6.44207e-163	2.07279e-163	3.11664e-166	4.72076e-163	6.64064e-163	-5.18375e-163	-3.70099e-163	8.32649e-163	3.65587e-163	-1.66713e-163	8.78389e-163	1.15677e-162	-9.62679e-163	-5.668e-163	-1.40321e-162	-1.20585e-163	-4.51145e-164	6.7093e-164	-4.32366e-163	6.21298e-163	-4.99483e-163	2.53099e-163	1.18215e-162	1.00527e-162	1.09409e-162	-6.21128e-163	2.22924e-163	0
-8.48764e-163	1.04112e-162	9.93809e-163	6.44207e-163	2.07279e-163	3.11664e-166	4.72076e-163	6.64064e-163	-5.18375e-163	-3.70099e-163	8.32649e-163	3.65587e-163	-1.66713e-163	8.78389e-163	1.15677e-162	-9.62679e-163	-5.668e-163	-1.40321e-162	-1.20585e-163	-4.51145e-164	6.7093e-164	-4.32366e-163	6.21298e-163	-4.99483e-163	2.53099e-163	1.18215e-162	1.00527e-162	1.09409e-162	-6.21128e-163	2.22924e-163	0
-8.48764e-163	1.04112e-162	9.93809e-163	6.44207e-163	2.07279e-163	3.11664e-166	4.72076e-163	6.64064e-163	-5.18375e-163	-3.70099e-163	8.32649e-163	3.65587e-163	-1.66713e-163	8.78389e-163	1.15677e-162	-9.62679e-163	-5.668e-163	-1.40321e-162	-1.20585e-163	-4.51145e-164	6.7093e-164	-4.32366e-163	6.21298e-163	-4.99483e-163	2.53099e-163	1.18215e-162	1.00527e-162	1.09409e-162	-6.21128e-163	2.22924e-163	0
-8.48764e-163	1.04112e-162	9.93809e-163	6.44207e-163	2.07279e-163	3.11664e-166	4.72076e-163	6.64064e-163	-5.18375e-163	-3.70099e-163	8.32649e-163	3.65587e-163	-1.66713e-163	8.78389e-163	1.15677e-162	-9.62679e-163	-5.668e-163	-1.40321e-162	-1.20585e-163	-4.51145e-164	6.7093e-164	-4.32366e-163	6.21298e-163	-4.99483e-163	2.53099e-163	1.18215e-162	1.00527e-162	1.09409e-162	-6.21128e-163	2.22924e-163	0
-8.48764e-163	1.04112e-162	9.93809e-163	6.44207e-163	2.07279e-163	3.11664e-166	4.72076e-163	6.64064e-163	-5.18375e-163	-3.70099e-163	8.32649e-163	3.65587e-163	-1.66713e-163	8.78389e-163	1.15677e-162	-9.62679e-163	-5.668e-163	-1.40321e-162	-1.20585e-163	-4.51145e-164	6.7093e-164	-4.32366e-163	6.21298e-163	-4.99483e-163	2.53099e-163	1.18215e-162	1.00527e-162	1.09409e-162	-6.21128e-163	2.22924e-163	0
-8.48764e-163	1.04112e-162	9.93809e-163	6.44207e-163	2.07279e-163	3.11664e-166	4.72076e-163	6.64064e-163	-5.18375e-163	-3.70099e-163	8.32649e-163	3.65587e-163	-1.66713e-163	8.78389e-163	1.15677e-162	-9.62679e-163	-5.668e-163	-1.40321e-162	-1.20585e-163	-4.51145e-164	6.7093e-164	-4.32366e-163	6.21298e-163	-4.99483e-163	2.53099e-163	1.18215e-162	1.00527e-162	1.09409e-162	-6.21128e-163	2.22924e-163	0
-8.48764e-163	1.04112e-162	9.93809e-163	6.44207e-163	2.07279e-163	3.11664e-166	4.72076e-163	6.64064e-163	-5.18375e-163	-3.70099e-163	8.32649e-163	3.65587e-163	-1.66713e-163	8.78389e-163	1.15677e-162	-9.62679e-163	-5.668e-163	-1.40321e-162	-1.20585e-163	-4.51145e-164	6.7093e-164	-4.32366e-163	6.21298e-163	-4.99483e-163	2.53099e-163	1.18215e-162	1.00527e-162	1.09409e-162	-6.21128e-163	2.22924e-163	0
-8.48764e-163	1.04112e-162	9.93809e-163	6.44207e-163	2.07279e-163	3.11664e-166	4.72076e-163	6.64064e-163	-5.18375e-163	-3.70099e-163	8.32649e-163	3.65587e-163	-1.66713e-163	8.78389e-163	1.15677e-162	-9.62679e-163	-5.668e-163	-1.40321e-162	-1.20585e-163	-4.51145e-164	6.7093e-164	-4.32366e-163	6.21298e-163	-4.99483e-163	2.53099e-163	1.18215e-162	1.00527e-162	1.09409e-162	-6.21128e-163	2.22924e-163	0
-8.48764e-163	1.04112e-162	9.93809e-163	6.44207e-163	2.07279e-163	3.11664e-166	4.72076e-163	6.64064e-163	-5.18375e-163	-3.70099e-163	8.32649e-163	3.65587e-163	-1.66713e-163	8.78389e-163	1.15677e-162	-9.62679e-163	-5.668e-163	-1.40321e-162	-1.20585e-163	-4.51145e-164	6.7093e-164	-4.32366e-163	6.21298e-163	-4.99483e-163	2.53099e-163	1.18215e-162	1.00527e-162	1.09409e-162	-6.21128e-163	2.22924e-163	0
-8.48764e-163	1.04112e-162	9.93809e-163	6.44207e-163	2.07279e-163	3.11664e-166	4.72076e-163	6.64064e-163	-5.18375e-163	-3.70099e-163	8.32649e-163	3.65587e-163	-1.66713e-163	8.78389e-163	1.15677e-162	-9.62679e-163	-5.668e-163	-1.40321e-162	-1.20585e-163	-4.51145e-164	6.7093e-164	-4.32366e-163	6.21298e-163	-4.99483e-163	2.53099e-163	1.18215e-162	1.00527e-162	1.09409e-162	-6.21128e-163	2.22924e-163	0
-8.48764e-163	1.04112e-162	9.93809e-163	6.44207e-163	2.07279e-163	3.11664e-166	4.72076e-163	6.64064e-163	-5.18375e-163	-3.70099e-163	8.32649e-163	3.65587e-163	-1.66713e-163	8.78389e-163	1.15677e-162	-9.62679e-163	-5.668e-163	-1.40321e-162	-1.20585e-163	-4.51145e-164	6.7093e-164	-4.32366e-163	6.21298e-163	-4.99483e-163	2.53099e-163	1.18215e-162	1.00527e-162	1.09409e-162	-6.21128e-163	2.22924e-163	0
-8.48764e-163	1.04112e-162	9.93809e-163	6.44207e-163	2.07279e-163	3.11664e-166	4.72076e-163	6.64064e-163	-5.18375e-163	-3.70099e-163	8.32649e-163	3.65587e-163	-1.66713e-163	8.78389e-163	1.15677e-162	-9.62679e-163	-5.668e-163	-1.40321e-162	-1.20585e-163	-4.51145e-164	6.7093e-164	-4.32366e-163	6.21298e-163	-4.99483e-163	2.53099e-163	1.18215e-162	1.00527e-162	1.09409e-162	-6.21128e-163	2.22924e-163	0
-8.48764e-163	1.04112e-162	9.93809e-163	6.44207e-163	2.07279e-163	3.11664e-166	4.72076e-163	6.64064e-163	-5.18375e-163	-3.70099e-163	8.32649e-163	3.65587e-163	-1.66713e-163	8.78389e-163	1.15677e-162	-9.62679e-163	-5.668e-163	-1.40321e-162	-1.20585e-163	-4.51145e-164	6.7093e-164	-4.32366e-163	6.21298e-163	-4.99483e-163	2.53099e-163	1.18215e-162	1.00527e-162	1.09409e-162	-6.21128e-163	2.22924e-163	0
-8.48764e-163	1.04112e-162	9.93809e-163	6.44207e-163	2.07279e-163	3.11664e-166	4.72076e-163	6.64064e-163	-5.18375e-163	-3.70099e-163	8.32649e-163	3.65587e-163	-1.66713e-163	8.78389e-163	1.15677e-162	-9.62679e-163	-5.668e-163	-1.40321e-162	-1.20585e-163	-4.51145e-164	6.7093e-164	-4.32366e-163	6.21298e-163	-4.99483e-163	2.53099e-163	1.18215e-162	1.00527e-162	1.09409e-162	-6.21128e-163	2.22924e-163	0
-8.48764e-163	1.04112e-162	9.93809e-163	6.44207e-163	2.07279e-163	3.11664e-166	4.72076e-163	6.64064e-163	-5.18375e-163	-3.70099e-163	8.32649e-163	3.65587e-163	-1.66713e-163	8.78389e-163	1.15677e-162	-9.62679e-163	-5.668e-163	-1.40321e-162	-1.20585e-163	-4.51145e-164	6.7093e-164	-4.32366e-163	6.21298e-163	-4.99483e-163	2.53099e-163	1.18215e-162	1.00527e-162	1.09409e-162	-6.21128e-163	2.22924e-163	0
-8.48764e-163	1.04112e-162	9.93809e-163	6.44207e-163	2.07279e-163	3.11664e-166	4.72076e-163	6.64064e-163	-5.18375e-163	-3.70099e-163	8.32649e-163	3.65587e-163	-1.66713e-163	8.78389e-163	1.15677e-162	-9.62679e-163	-5.668e-163	-1.40321e-162	-1.20585e-163	-4.51145e-164	6.7093e-164	-4.32366e-163	6.21298e-163	-4.99483e-163	2.53099e-163	1.18215e-162	1.00527e-162	1.09409e-162	-6.21128e-163	2.22924e-163	0
-8.48764e-163	1.04112e-162	9.93809e-163	6.44207e-163	2.07279e-163	3.11664e-166	4.72076e-163	6.64064e-163	-5.18375e-163	-3.70099e-163	8.32649e-163	3.65587e-163	-1.66713e-163	8.78389e-163	1.15677e-162	-9.62679e-163	-5.668e-163	-1.40321e-162	-1.20585e-163	-4.51145e-164	6.7093e-164	-4.32366e-163	6.21298e-163	-4.99483e-163	2.53099e-163	1.18215e-162	1.00527e-162	1.09409e-162	-6.21128e-163	2.22924e-163	0
-8.48764e-163	1.04112e-162	9.93809e-163	6.44207e-163	2.07279e-163	3.11664e-166	4.72076e-163	6.64064e-163	-5.18375e-163	-3.70099e-163	8.32649e-163	3.65587e-163	-1.66713e-163	8.78389e-163	1.15677e-162	-9.62679e-163	-5.668e-163	-1.40321e-162	-1.20585e-163	-4.51145e-164	6.7093e-164	-4.32366e-163	6.21298e-163	-4.99483e-163	2.53099e-163	1.18215e-162	1.00527e-162	1.09409e-162	-6.21128e-163	2.22924e-163	0
-8.48764e-163	1.04112e-162	9.93809e-163	6.44207e-163	2.07279e-163	3.11664e-166	4.72076e-163	6.64064e-163	-5.18375e-163	-3.70099e-163	8.32649e-163	3.65587e-163	-1.66713e-163	8.78389e-163	1.15677e-162	-9.62679e-163	-5.668e-163	-1.40321e-162	-1.20585e-163	-4.51145e-164	6.7093e-164	-4.32366e-163	6.21298e-163	-4.99483e-163	2.53099e-163	1.18215e-162	1.00527e-162	1.09409e-162	-6.21128e-163	2.22924e-163	0
-8.48764e-163	1.04112e-162	9.93809e-163	6.44207e-163	2.07279e-163	3.11664e-166	4.72076e-163	6.64064e-163	-5.18375e-163	-3.70099e-163	8.32649e-163	3.65587e-163	-1.66713e-163	8.78389e-163	1.15677e-162	-9.62679e-163	-5.668e-163	-1.40321e-162	-1.20585e-163	-4.51145e-164	6.7093e-164	-4.32366e-163	6.21298e-163	-4.99483e-163	2.53099e-163	1.18215e-162	1.00527e-162	1.09409e-162	-6.21128e-163	2.22924e-163	0
-8.48764e-163	1.04112e-162	9.93809e-163	6.44207e-163	2.07279e-163	3.11664e-166	4.72076e-163	6.64064e-163	-5.18375e-163	-3.70099e-163	8.32649e-163	3.65587e-163	-1.66713e-163	8.78389e-163	1.15677e-162	-9.62679e-163	-5.668e-163	-1.40321e-162	-1.20585e-163	-4.51145e-164	6.7093e-164	-4.32366e-163	6.21298e-163	-4.99483e-163	2.53099e-163	1.18215e-162	1.00527e-162	1.09409e-162	-6.21128e-163	2.22924e-163	0
-8.48764e-163	1.04112e-162	9.93809e-163	6.44207e-163	2.07279e-163	3.11664e-166	4.72076e-163	6.64064e-163	-5.18375e-163	-3.70099e-163	8.32649e-163	3.65587e-163	-1.66713e-163	8.78389e-163	1.15677e-162	-9.62679e-163	-5.668e-163	-1.40321e-162	-1.20585e-163	-4.51145e-164	6.7093e-164	-4.32366e-163	6.21298e-163	-4.99483e-163	2.53099e-163	1.18215e-162	1.00527e-162	1.09409e-162	-6.21128e-163	2.22924e-163	0
-8.48764e-163	1.04112e-162	9.93809e-163	6.44207e-163	2.07279e-163	3.11664e-166	4.72076e-163	6.64064e-163	-5.18375e-163	-3.70099e-163	8.32649e-163	3.65587e-163	-1.66713e-163	8.78389e-163	1.15677e-162	-9.62679e-163	-5.668e-163	-1.40321e-162	-1.20585e-163	-4.51145e-164	6.7093e-164	-4.32366e-163	6.21298e-163	-4.99483e-163	2.53099e-163	1.18215e-162	1.00527e-162	1.09409e-162	-6.21128e-163	2.22924e-163	0
-8.48764e-163	1.04112e-162	9.93809e-163	6.44207e-163	2.07279e-163	3.11664e-166	4.72076e-163	6.64064e-163	-5.18375e-163	-3.70099e-163	8.32649e-163	3.65587e-163	-1.66713e-163	8.78389e-163	1.15677e-162	-9.62679e-163	-5.668e-163	-1.40321e-162	-1.20585e-163	-4.51145e-164	6.7093e-164	-4.32366e-163	6.21298e-163	-4.99483e-163	2.53099e-163	1.18215e-162	1.00527e-162	1.09409e-162	-6.21128e-163	2.22924e-163	0
-8.48764e-163	1.04112e-162	9.93809e-163	6.44207e-163	2.07279e-163	3.11664e-166	4.72076e-163	6.64064e-163	-5.18375e-163	-3.70099e-163	8.32649e-163	3.65587e-163	-1.66713e-163	8.78389e-163	1.15677e-162	-9.62679e-163	-5.668e-163	-1.40321e-162	-1.20585e-163	-4.51145e-164	6.7093e-164	-4.32366e-163	6.21298e-163	-4.99483e-163	2.53099e-163	1.18215e-162	1.00527e-162	1.09409e-162	-6.21128e-163	2.22924e-163	0
-8.48764e-163	1.04112e-162	9.93809e-163	6.44207e-163	2.07279e-163	3.11664e-166	4.72076e-163	6.64064e-163	-5.18375e-163	-3.70099e-163	8.32649e-163	3.65587e-163	-1.66713e-163	8.78389e-163	1.15677e-162	-9.62679e-163	-5.668e-163	-1.40321e-162	-1.20585e-163	-4.51145e-164	6.7093e-164	-4.32366e-163	6.21298e-163	-4.99483e-163	2.53099e-163	1.18215e-162	1.00527e-162	1.09409e-162	-6.21128e-163	2.22924e-163	0
-8.48764e-163	1.04112e-162	9.93809e-163	6.44207e-163	2.07279e-163	3.11664e-166	4.72076e-163	6.64064e-163	-5.18375e-163	-3.70099e-163	8.32649e-163	3.65587e-163	-1.66713e-163	8.78389e-163	1.15677e-162	-9.62679e-163	-5.668e-163	-1.40321e-162	-1.20585e-163	-4.51145e-164	6.7093e-164	-4.32366e-163	6.21298e-163	-4.99483e-163	2.53099e-163	1.18215e-162	1.00527e-162	1.09409e-162	-6.21128e-163	2.22924e-163	0
-8.48764e-163	1.04112e-162	9.93809e-163	6.44207e-163	2.07279e-163	3.11664e-166	4.72076e-163	6.64064e-163	-5.18375e-163	-3.70099e-163	8.32649e-163	3.65587e-163	-1.66713e-163	8.78389e-163	1.15677e-162	-9.62679e-163	-5.668e-163	-1.40321e-162	-1.20585e-163	-4.51145e-164	6.7093e-164	-4.32366e-163	6.21298e-163	-4.99483e-163	2.53099e-163	1.18215e-162	1.00527e-162	1.09409e-162	-6.21128e-163	2.22924e-163	0
-8.48764e-163	1.04112e-162	9.93809e-163	6.44207e-163	2.07279e-163	3.11664e-166	4.72076e-163	6.64064e-163	-5.18375e-163	-3.70099e-163	8.32649e-163	3.65587e-163	-1.66713e-163	8.78389e-163	1.15677e-162	-9.62679e-163	-5.668e-163	-1.40321e-162	-1.20585e-163	-4.51145e-164	6.7093e-164	-4.32366e-163	6.21298e-163	-4.99483e-163	2.53099e-163	1.18215e-162	1.00527e-162	1.09409e-162	-6.21128e-163	2.22924e-163	0
-8.48764e-163	1.04112e-162	9.93809e-163	6.44207e-163	2.07279e-163	3.11664e-166	4.72076e-163	6.64064e-163	-5.18375e-163	-3.70099e-163	8.32649e-163	3.65587e-163	-1.66713e-163	8.78389e-163	1.15677e-162	-9.62679e-163	-5.668e-163	-1.40321e-162	-1.20585e-163	-4.51145e-164	6.7093e-164	-4.32366e-163	6.21298e-163	-4.99483e-163	2.53099e-163	1.18215e-162	1.00527e-162	1.09409e-162	-6.21128e-163	2.22924e-163	0
-8.48764e-163	1.04112e-162	9.93809e-163	6.44207e-163	2.07279e-163	3.11664e-166	4.72076e-163	6.64064e-163	-5.18375e-163	-3.70099e-163	8.32649e-163	3.65587e-163	-1.66713e-163	8.78389e-163	1.15677e-162	-9.62679e-163	-5.668e-163	-1.40321e-162	-1.20585e-163	-4.51145e-164	6.7093e-164	-4.32366e-163	6.21298e-163	-4.99483e-163	2.53099e-163	1.18215e-162	1.00527e-162	1.09409e-162	-6.21128e-163	2.22924e-163	0
-8.48764e-163	1.04112e-162	9.93809e-163	6.44207e-163	2.07279e-163	3.11664e-166	4.72076e-163	6.64064e-163	-5.18375e-163	-3.70099e-163	8.32649e-163	3.65587e-163	-1.66713e-163	8.78389e-163	1.15677e-162	-9.62679e-163	-5.668e-163	-1.40321e-162	-1.20585e-163	-4.51145e-164	6.7093e-164	-4.32366e-163	6.21298e-163	-4.99483e-163	2.53099e-163	1.18215e-162	1.00527e-162	1.09409e-162	-6.21128e-163	2.22924e-163	0
-8.48764e-163	1.04112e-162	9.93809e-163	6.44207e-163	2.07279e-163	3.11664e-166	4.72076e-163	6.64064e-163	-5.18375e-163	-3.70099e-163	8.32649e-163	3.65587e-163	-1.66713e-163	8.78389e-163	1.15677e-162	-9.62679e-163	-5.668e-163	-1.40321e-162	-1.20585e-163	-4.51145e-164	6.7093e-164	-4.32366e-163	6.21298e-163	-4.99483e-163	2.53099e-163	1.18215e-162	1.00527e-162	1.09409e-162	-6.21128e-163	2.22924e-163	0
-8.48764e-163	1.04112e-162	9.93809e-163	6.44207e-163	2.07279e-163	3.11664e-166	4.72076e-163	6.64064e-163	-5.18375e-163	-3.70099e-163	8.32649e-163	3.65587e-163	-1.66713e-163	8.78389e-163	1.15677e-162	-9.62679e-163	-5.668e-163	-1.40321e-162	-1.20585e-163	-4.51145e-164	6.7093e-164	-4.32366e-163	6.21298e-163	-4.99483e-163	2.53099e-163	1.18215e-162	1.00527e-162	1.09409e-162	-6.21128e-163	2.22924e-163	0
-8.48764e-163	1.04112e-162	9.93809e-163	6.44207e-163	2.07279e-163	3.11664e-166	4.72076e-163	6.64064e-163	-5.18375e-163	-3.70099e-163	8.32649e-163	3.65587e-163	-1.66713e-163	8.78389e-163	1.15677e-162	-9.62679e-163	-5.668e-163	-1.40321e-162	-1.20585e-163	-4.51145e-164	6.7093e-164	-4.32366e-163	6.21298e-163	-4.99483e-163	2.53099e-163	1.18215e-162	1.00527e-162	1.09409e-162	-6.21128e-163	2.22924e-163	0
-8.48764e-163	1.04112e-162	9.93809e-163	6.44207e-163	2.07279e-163	3.11664e-166	4.72076e-163	6.64064e-163	-5.18375e-163	-3.70099e-163	8.32649e-163	3.65587e-163	-1.66713e-163	8.78389e-163	1.15677e-162	-9.62679e-163	-5.668e-163	-1.40321e-162	-1.20585e-163	-4.51145e-164	6.7093e-164	-4.32366e-163	6.21298e-163	-4.99483e-163	2.53099e-163	1.18215e-162	1.00527e-162	1.09409e-162	-6.21128e-163	2.22924e-163	0
-8.48764e-163	1.04112e-162	9.93809e-163	6.44207e-163	2.07279e-163	3.11664e-166	4.72076e-163	6.64064e-163	-5.18375e-163	-3.70099e-163	8.32649e-163	3.65587e-163	-1.66713e-163	8.78389e-163	1.15677e-162	-9.62679e-163	-5.668e-163	-1.40321e-162	-1.20585e-163	-4.51145e-164	6.7093e-164	-4.32366e-163	6.21298e-163	-4.99483e-163	2.53099e-163	1.18215e-162	1.00527e-162	1.09409e-162	-6.21128e-163	2.22924e-163	0
-8.48764e-163	1.04112e-162	9.93809e-163	6.44207e-163	2.07279e-163	3.11664e-166	4.72076e-163	6.64064e-163	-5.18375e-163	-3.70099e-163	8.32649e-163	3.65587e-163	-1.66713e-163	8.78389e-163	1.15677e-162	-9.62679e-163	-5.668e-163	-1.40321e-162	-1.20585e-163	-4.51145e-164	6.7093e-164	-4.32366e-163	6.21298e-163	-4.99483e-163	2.53099e-163	1.18215e-162	1.00527e-162	1.09409e-162	-6.21128e-163	2.22924e-163	0
-8.48764e-163	1.04112e-162	9.93809e-163	6.44207e-163	2.07279e-163	3.11664e-166	4.72076e-163	6.64064e-163	-5.18375e-163	-3.70099e-163	8.32649e-163	3.65587e-163	-1.66713e-163	8.78389e-163	1.15677e-162	-9.62679e-163	-5.668e-163	-1.40321e-162	-1.20585e-163	-4.51145e-164	6.7093e-164	-4.32366e-163	6.21298e-163	-4.99483e-163	2.53099e-163	1.18215e-162	1.00527e-162	1.09409e-162	-6.21128e-163	2.22924e-163	0
-8.48764e-163	1.04112e-162	9.93809e-163	6.44207e-163	2.07279e-163	3.11664e-166	4.72076e-163	6.64064e-163	-5.18375e-163	-3.70099e-163	8.32649e-163	3.65587e-163	-1.66713e-163	8.78389e-163	1.15677e-162	-9.62679e-163	-5.668e-163	-1.40321e-162	-1.20585e-163	-4.51145e-164	6.7093e-164	-4.32366e-163	6.21298e-163	-4.99483e-163	2.53099e-163	1.18215e-162	1.00527e-162	1.09409e-162	-6.21128e-163	2.22924e-163	0
-8.48764e-163	1.04112e-162	9.93809e-163	6.44207e-163	2.07279e-163	3.11664e-166	4.72076e-163	6.64064e-163	-5.18375e-163	-3.70099e-163	8.32649e-163	3.65587e-163	-1.66713e-163	8.78389e-163	1.15677e-162	-9.62679e-163	-5.668e-163	-1.40321e-162	-1.20585e-163	-4.51145e-164	6.7093e-164	-4.32366e-163	6.21298e-163	-4.99483e-163	2.53099e-163	1.18215e-162	1.00527e-162	1.09409e-162	-6.21128e-163	2.22924e-163	0
-8.48764e-163	1.04112e-162	9.93809e-163	6.44207e-163	2.07279e-163	3.11664e-166	4.72076e-163	6.64064e-163	-5.18375e-163	-3.70099e-163	8.32649e-163	3.65587e-163	-1.66713e-163	8.78389e-163	1.15677e-162	-9.62679e-163	-5.668e-163	-1.40321e-162	-1.20585e-163	-4.51145e-164	6.7093e-164	-4.32366e-163	6.21298e-163	-4.99483e-163	2.53099e-163	1.18215e-162	1.00527e-162	1.09409e-162	-6.21128e-163	2.22924e-163	0
-8.48764e-163	1.04112e-162	9.93809e-163	6.44207e-163	2.07279e-163	3.11664e-166	4.72076e-163	6.64064e-163	-5.18375e-163	-3.70099e-163	8.32649e-163	3.65587e-163	-1.66713e-163	8.78389e-163	1.15677e-162	-9.62679e-163	-5.668e-163	-1.40321e-162	-1.20585e-163	-4.51145e-164	6.7093e-164	-4.32366e-163	6.21298e-163	-4.99483e-163	2.53099e-163	1.18215e-162	1.00527e-162	1.09409e-162	-6.21128e-163	2.22924e-163	0
-8.48764e-163	1.04112e-162	9.93809e-163	6.44207e-163	2.07279e-163	3.11664e-166	4.72076e-163	6.64064e-163	-5.18375e-163	-3.70099e-163	8.32649e-163	3.65587e-163	-1.66713e-163	8.78389e-163	1.15677e-162	-9.62679e-163	-5.668e-163	-1.40321e-162	-1.20585e-163	-4.51145e-164	6.7093e-164	-4.32366e-163	6.21298e-163	-4.99483e-163	2.53099e-163	1.18215e-162	1.00527e-162	1.09409e-162	-6.21128e-163	2.22924e-163	0
-8.48764e-163	1.04112e-162	9.93809e-163	6.44207e-163	2.07279e-163	3.11664e-166	4.72076e-163	6.64064e-163	-5.18375e-163	-3.70099e-163	8.32649e-163	3.65587e-163	-1.66713e-163	8.78389e-163	1.15677e-162	-9.62679e-163	-5.668e-163	-1.40321e-162	-1.20585e-163	-4.51145e-164	6.7093e-164	-4.32366e-163	6.21298e-163	-4.99483e-163	2.53099e-163	1.18215e-162	1.00527e-162	1.09409e-162	-6.21128e-163	2.22924e-163	0
-8.48764e-163	1.04112e-162	9.93809e-163	6.44207e-163	2.07279e-163	3.11664e-166	4.72076e-163	6.64064e-163	-5.18375e-163	-3.70099e-163	8.32649e-163	3.65587e-163	-1.66713e-163	8.78389e-163	1.15677e-162	-9.62679e-163	-5.668e-163	-1.40321e-162	-1.20585e-163	-4.51145e-164	6.7093e-164	-4.32366e-163	6.21298e-163	-4.99483e-163	2.53099e-163	1.18215e-162	1.00527e-162	1.09409e-162	-6.21128e-163	2.22924e-163	0
-8.48764e-163	1.04112e-162	9.93809e-163	6.44207e-163	2.07279e-163	3.11664e-166	4.72076e-163	6.64064e-163	-5.18375e-163	-3.70099e-163	8.32649e-163	3.65587e-163	-1.66713e-163	8.78389e-163	1.15677e-162	-9.62679e-163	-5.668e-163	-1.40321e-162	-1.20585e-163	-4.51145e-164	6.7093e-164	-4.32366e-163	6.21298e-163	-4.99483e-163	2.53099e-163	1.18215e-162	1.00527e-162	1.09409e-162	-6.21128e-163	2.22924e-163	0
-8.48764e-163	1.04112e-162	9.93809e-163	6.44207e-163	2.07279e-163	3.11664e-166	4.72076e-163	6.64064e-163	-5.18375e-163	-3.70099e-163	8.32649e-163	3.65587e-163	-1.66713e-163	8.78389e-163	1.15677e-162	-9.62679e-163	-5.668e-163	-1.40321e-162	-1.20585e-163	-4.51145e-164	6.7093e-164	-4.32366e-163	6.21298e-163	-4.99483e-163	2.53099e-163	1.18215e-162	1.00527e-162	1.09409e-162	-6.21128e-163	2.22924e-163	0
-8.48764e-163	1.04112e-162	9.93809e-163	6.44207e-163	2.07279e-163	3.11664e-166	4.72076e-163	6.64064e-163	-5.18375e-163	-3.70099e-163	8.32649e-163	3.65587e-163	-1.66713e-163	8.78389e-163	1.15677e-162	-9.62679e-163	-5.668e-163	-1.40321e-162	-1.20585e-163	-4.51145e-164	6.7093e-164	-4.32366e-163	6.21298e-163	-4.99483e-163	2.53099e-163	1.18215e-162	1.00527e-162	1.09409e-162	-6.21128e-163	2.22924e-163	0
-8.48764e-163	1.04112e-162	9.93809e-163	6.44207e-163	2.07279e-163	3.11664e-166	4.72076e-163	6.64064e-163	-5.18375e-163	-3.70099e-163	8.32649e-163	3.65587e-163	-1.66713e-163	8.78389e-163	1.15677e-162	-9.62679e-163	-5.668e-163	-1.40321e-162	-1.20585e-163	-4.51145e-164	6.7093e-164	-4.32366e-163	6.21298e-163	-4.99483e-163	2.53099e-163	1.18215e-162	1.00527e-162	1.09409e-162	-6.21128e-163	2.22924e-163	0
-8.48764e-163	1.04112e-162	9.93809e-163	6.44207e-163	2.07279e-163	3.11664e-166	4.72076e-163	6.64064e-163	-5.18375e-163	-3.70099e-163	8.32649e-163	3.65587e-163	-1.66713e-163	8.78389e-163	1.15677e-162	-9.62679e-163	-5.668e-163	-1.40321e-162	-1.20585e-163	-4.51145e-164	6.7093e-164	-4.32366e-163	6.21298e-163	-4.99483e-163	2.53099e-163	1.18215e-162	1.00527e-162	1.09409e-162	-6.21128e-163	2.22924e-163	0
-8.48764e-163	1.04112e-162	9.93809e-163	6.44207e-163	2.07279e-163	3.11664e-166	4.72076e-163	6.64064e-163	-5.18375e-163	-3.70099e-163	8.32649e-163	3.65587e-163	-1.66713e-163	8.78389e-163	1.15677e-162	-9.62679e-163	-5.668e-163	-1.40321e-162	-1.20585e-163	-4.51145e-164	6.7093e-164	-4.32366e-163	6.21298e-163	-4.99483e-163	2.53099e-163	1.18215e-162	1.00527e-162	1.09409e-162	-6.21128e-163	2.22924e-163	0
-8.48764e-163	1.04112e-162	9.93809e-163	6.44207e-163	2.07279e-163	3.11664e-166	4.72076e-163	6.64064e-163	-5.18375e-163	-3.70099e-163	8.32649e-163	3.65587e-163	-1.66713e-163	8.78389e-163	1.15677e-162	-9.62679e-163	-5.668e-163	-1.40321e-162	-1.20585e-163	-4.51145e-164	6.7093e-164	-4.32366e-163	6.21298e-163	-4.99483e-163	2.53099e-163	1.18215e-162	1.00527e-162	1.09409e-162	-6.21128e-163	2.22924e-163	0
-8.48764e-163	1.04112e-162	9.93809e-163	6.44207e-163	2.07279e-163	3.11664e-166	4.72076e-163	6.64064e-163	-5.18375e-163	-3.70099e-163	8.32649e-163	3.65587e-163	-1.66713e-163	8.78389e-163	1.15677e-162	-9.62679e-163	-5.668e-163	-1.40321e-162	-1.20585e-163	-4.51145e-164	6.7093e-164	-4.32366e-163	6.21298e-163	-4.99483e-163	2.53099e-163	1.18215e-162	1.00527e-162	1.09409e-162	-6.21128e-163	2.22924e-163	0
-8.48764e-163	1.04112e-162	9.93809e-163	6.44207e-163	2.07279e-163	3.11664e-166	4.72076e-163	6.64064e-163	-5.18375e-163	-3.70099e-163	8.32649e-163	3.65587e-163	-1.66713e-163	8.78389e-163	1.15677e-162	-9.62679e-163	-5.668e-163	-1.40321e-162	-1.20585e-163	-4.51145e-164	6.7093e-164	-4.32366e-163	6.21298e-163	-4.99483e-163	2.53099e-163	1.18215e-162	1.00527e-162	1.09409e-162	-6.21128e-163	2.22924e-163	0
-8.48764e-163	1.04112e-162	9.93809e-163	6.44207e-163	2.07279e-163	3.11664e-166	4.72076e-163	6.64064e-163	-5.18375e-163	-3.70099e-163	8.32649e-163	3.65587e-163	-1.66713e-163	8.78389e-163	1.15677e-162	-9.62679e-163	-5.668e-163	-1.40321e-162	-1.20585e-163	-4.51145e-164	6.7093e-164	-4.32366e-163	6.21298e-163	-4.99483e-163	2.53099e-163	1.18215e-162	1.00527e-162	1.09409e-162	-6.21128e-163	2.22924e-163	0
-8.48764e-163	1.04112e-162	9.93809e-163	6.44207e-163	2.07279e-163	3.11664e-166	4.72076e-163	6.64064e-163	-5.18375e-163	-3.70099e-163	8.32649e-163	3.65587e-163	-1.66713e-163	8.78389e-163	1.15677e-162	-9.62679e-163	-5.668e-163	-1.40321e-162	-1.20585e-163	-4.51145e-164	6.7093e-164	-4.32366e-163	6.21298e-163	-4.99483e-163	2.53099e-163	1.18215e-162	1.00527e-162	1.09409e-162	-6.21128e-163	2.22924e-163	0
-8.48764e-163	1.04112e-162	9.93809e-163	6.44207e-163	2.07279e-163	3.11664e-166	4.72076e-163	6.64064e-163	-5.18375e-163	-3.70099e-163	8.32649e-163	3.65587e-163	-1.66713e-163	8.78389e-163	1.15677e-162	-9.62679e-163	-5.668e-163	-1.40321e-162	-1.20585e-163	-4.51145e-164	6.7093e-164	-4.32366e-163	6.21298e-163	-4.99483e-163	2.53099e-163	1.18215e-162	1.00527e-162	1.09409e-162	-6.21128e-163	2.22924e-163	0
-8.48764e-163	1.04112e-162	9.93809e-163	6.44207e-163	2.07279e-163	3.11664e-166	4.72076e-163	6.64064e-163	-5.18375e-163	-3.70099e-163	8.32649e-163	3.65587e-163	-1.66713e-163	8.78389e-163	1.15677e-162	-9.62679e-163	-5.668e-163	-1.40321e-162	-1.20585e-163	-4.51145e-164	6.7093e-164	-4.32366e-163	6.21298e-163	-4.99483e-163	2.53099e-163	1.18215e-162	1.00527e-162	1.09409e-162	-6.21128e-163	2.22924e-163	0
-8.48764e-163	1.04112e-162	9.93809e-163	6.44207e-163	2.07279e-163	3.11664e-166	4.72076e-163	6.64064e-163	-5.18375e-163	-3.70099e-163	8.32649e-163	3.65587e-163	-1.66713e-163	8.78389e-163	1.15677e-162	-9.62679e-163	-5.668e-163	-1.40321e-162	-1.20585e-163	-4.51145e-164	6.7093e-164	-4.32366e-163	6.21298e-163	-4.99483e-163	2.53099e-163	1.18215e-162	1.00527e-162	1.09409e-162	-6.21128e-163	2.22924e-163	0
-8.48764e-163	1.04112e-162	9.93809e-163	6.44207e-163	2.07279e-163	3.11664e-166	4.72076e-163	6.64064e-163	-5.18375e-163	-3.70099e-163	8.32649e-163	3.65587e-163	-1.66713e-163	8.78389e-163	1.15677e-162	-9.62679e-163	-5.668e-163	-1.40321e-162	-1.20585e-163	-4.51145e-164	6.7093e-164	-4.32366e-163	6.21298e-163	-4.99483e-163	2.53099e-163	1.18215e-162	1.00527e-162	1.09409e-162	-6.21128e-163	2.22924e-163	0
-8.48764e-163	1.04112e-162	9.93809e-163	6.44207e-163	2.07279e-163	3.11664e-166	4.72076e-163	6.64064e-163	-5.18375e-163	-3.70099e-163	8.32649e-163	3.65587e-163	-1.66713e-163	8.78389e-163	1.15677e-162	-9.62679e-163	-5.668e-163	-1.40321e-162	-1.20585e-163	-4.51145e-164	6.7093e-164	-4.32366e-163	6.21298e-163	-4.99483e-163	2.53099e-163	1.18215e-162	1.00527e-162	1.09409e-162	-6.21128e-163	2.22924e-163	0
-8.48764e-163	1.04112e-162	9.93809e-163	6.44207e-163	2.07279e-163	3.11664e-166	4.72076e-163	6.64064e-163	-5.18375e-163	-3.70099e-163	8.32649e-163	3.65587e-163	-1.66713e-163	8.78389e-163	1.15677e-162	-9.62679e-163	-5.668e-163	-1.40321e-162	-1.20585e-163	-4.51145e-164	6.7093e-164	-4.32366e-163	6.21298e-163	-4.99483e-163	2.53099e-163	1.18215e-162	1.00527e-162	1.09409e-162	-6.21128e-163	2.22924e-163	0
-8.48764e-163	1.04112e-162	9.93809e-163	6.44207e-163	2.07279e-163	3.11664e-166	4.72076e-163	6.64064e-163	-5.18375e-163	-3.70099e-163	8.32649e-163	3.65587e-163	-1.66713e-163	8.78389e-163	1.15677e-162	-9.62679e-163	-5.668e-163	-1.40321e-162	-1.20585e-163	-4.51145e-164	6.7093e-164	-4.32366e-163	6.21298e-163	-4.99483e-163	2.53099e-163	1.18215e-162	1.00527e-162	1.09409e-162	-6.21128e-163	2.22924e-163	0
-8.48764e-163	1.04112e-162	9.93809e-163	6.44207e-163	2.07279e-163	3.11664e-166	4.72076e-163	6.64064e-163	-5.18375e-163	-3.70099e-163	8.32649e-163	3.65587e-163	-1.66713e-163	8.78389e-163	1.15677e-162	-9.62679e-163	-5.668e-163	-1.40321e-162	-1.20585e-163	-4.51145e-164	6.7093e-164	-4.32366e-163	6.21298e-163	-4.99483e-163	2.53099e-163	1.18215e-162	1.00527e-162	1.09409e-162	-6.21128e-163	2.22924e-163	0
-8.48764e-163	1.04112e-162	9.93809e-163	6.44207e-163	2.07279e-163	3.11664e-166	4.72076e-163	6.64064e-163	-5.18375e-163	-3.70099e-163	8.32649e-163	3.65587e-163	-1.66713e-163	8.78389e-163	1.15677e-162	-9.62679e-163	-5.668e-163	-1.40321e-162	-1.20585e-163	-4.51145e-164	6.7093e-164	-4.32366e-163	6.21298e-163	-4.99483e-163	2.53099e-163	1.18215e-162	1.00527e-162	1.09409e-162	-6.21128e-163	2.22924e-163	0
-8.48764e-163	1.04112e-162	9.93809e-163	6.44207e-163	2.07279e-163	3.11664e-166	4.72076e-163	6.64064e-163	-5.18375e-163	-3.70099e-163	8.32649e-163	3.65587e-163	-1.66713e-163	8.78389e-163	1.15677e-162	-9.62679e-163	-5.668e-163	-1.40321e-162	-1.20585e-163	-4.51145e-164	6.7093e-164	-4.32366e-163	6.21298e-163	-4.99483e-163	2.53099e-163	1.18215e-162	1.00527e-162	1.09409e-162	-6.21128e-163	2.22924e-163	0
-8.48764e-163	1.04112e-162	9.93809e-163	6.44207e-163	2.07279e-163	3.11664e-166	4.72076e-163	6.64064e-163	-5.18375e-163	-3.70099e-163	8.32649e-163	3.65587e-163	-1.66713e-163	8.78389e-163	1.15677e-162	-9.62679e-163	-5.668e-163	-1.40321e-162	-1.20585e-163	-4.51145e-164	6.7093e-164	-4.32366e-163	6.21298e-163	-4.99483e-163	2.53099e-163	1.18215e-162	1.00527e-162	1.09409e-162	-6.21128e-163	2.22924e-163	0
-8.48764e-163	1.04112e-162	9.93809e-163	6.44207e-163	2.07279e-163	3.11664e-166	4.72076e-163	6.64064e-163	-5.18375e-163	-3.70099e-163	8.32649e-163	3.65587e-163	-1.66713e-163	8.78389e-163	1.15677e-162	-9.62679e-163	-5.668e-163	-1.40321e-162	-1.20585e-163	-4.51145e-164	6.7093e-164	-4.32366e-163	6.21298e-163	-4.99483e-163	2.53099e-163	1.18215e-162	1.00527e-162	1.09409e-162	-6.21128e-163	2.22924e-163	0
-8.48764e-163	1.04112e-162	9.93809e-163	6.44207e-163	2.07279e-163	3.11664e-166	4.72076e-163	6.64064e-163	-5.18375e-163	-3.70099e-163	8.32649e-163	3.65587e-163	-1.66713e-163	8.78389e-163	1.15677e-162	-9.62679e-163	-5.668e-163	-1.40321e-162	-1.20585e-163	-4.51145e-164	6.7093e-164	-4.32366e-163	6.21298e-163	-4.99483e-163	2.53099e-163	1.18215e-162	1.00527e-162	1.09409e-162	-6.21128e-163	2.22924e-163	0
-8.48764e-163	1.04112e-162	9.93809e-163	6.44207e-163	2.07279e-163	3.11664e-166	4.72076e-163	6.64064e-163	-5.18375e-163	-3.70099e-163	8.32649e-163	3.65587e-163	-1.66713e-163	8.78389e-163	1.15677e-162	-9.62679e-163	-5.668e-163	-1.40321e-162	-1.20585e-163	-4.51145e-164	6.7093e-164	-4.32366e-163	6.21298e-163	-4.99483e-163	2.53099e-163	1.18215e-162	1.00527e-162	1.09409e-162	-6.21128e-163	2.22924e-163	0
-8.48764e-163	1.04112e-162	9.93809e-163	6.44207e-163	2.07279e-163	3.11664e-166	4.72076e-163	6.64064e-163	-5.18375e-163	-3.70099e-163	8.32649e-163	3.65587e-163	-1.66713e-163	8.78389e-163	1.15677e-162	-9.62679e-163	-5.668e-163	-1.40321e-162	-1.20585e-163	-4.51145e-164	6.7093e-164	-4.32366e-163	6.21298e-163	-4.99483e-163	2.53099e-163	1.18215e-162	1.00527e-162	1.09409e-162	-6.21128e-163	2.22924e-163	0
-8.48764e-163	1.04112e-162	9.93809e-163	6.44207e-163	2.07279e-163	3.11664e-166	4.72076e-163	6.64064e-163	-5.18375e-163	-3.70099e-163	8.32649e-163	3.65587e-163	-1.66713e-163	8.78389e-163	1.15677e-162	-9.62679e-163	-5.668e-163	-1.40321e-162	-1.20585e-163	-4.51145e-164	6.7093e-164	-4.32366e-163	6.21298e-163	-4.99483e-163	2.53099e-163	1.18215e-162	1.00527e-162	1.09409e-162	-6.21128e-163	2.22924e-163	0
-8.48764e-163	1.04112e-162	9.93809e-163	6.44207e-163	2.07279e-163	3.11664e-166	4.72076e-163	6.64064e-163	-5.18375e-163	-3.70099e-163	8.32649e-163	3.65587e-163	-1.66713e-163	8.78389e-163	1.15677e-162	-9.62679e-163	-5.668e-163	-1.40321e-162	-1.20585e-163	-4.51145e-164	6.7093e-164	-4.32366e-163	6.21298e-163	-4.99483e-163	2.53099e-163	1.18215e-162	1.00527e-162	1.09409e-162	-6.21128e-163	2.22924e-163	0
-8.48764e-163	1.04112e-162	9.93809e-163	6.44207e-163	2.07279e-163	3.11664e-166	4.72076e-163	6.64064e-163	-5.18375e-163	-3.70099e-163	8.32649e-163	3.65587e-163	-1.66713e-163	8.78389e-163	1.15677e-162	-9.62679e-163	-5.668e-163	-1.40321e-162	-1.20585e-163	-4.51145e-164	6.7093e-164	-4.32366e-163	6.21298e-163	-4.99483e-163	2.53099e-163	1.18215e-162	1.00527e-162	1.09409e-162	-6.21128e-163	2.22924e-163	0
-8.48764e-163	1.04112e-162	9.93809e-163	6.44207e-163	2.07279e-163	3.11664e-166	4.72076e-163	6.64064e-163	-5.18375e-163	-3.70099e-163	8.32649e-163	3.65587e-163	-1.66713e-163	8.78389e-163	1.15677e-162	-9.62679e-163	-5.668e-163	-1.40321e-162	-1.20585e-163	-4.51145e-164	6.7093e-164	-4.32366e-163	6.21298e-163	-4.99483e-163	2.53099e-163	1.18215e-162	1.00527e-162	1.09409e-162	-6.21128e-163	2.22924e-163	0
-8.48764e-163	1.04112e-162	9.93809e-163	6.44207e-163	2.07279e-163	3.11664e-166	4.72076e-163	6.64064e-163	-5.18375e-163	-3.70099e-163	8.32649e-163	3.65587e-163	-1.66713e-163	8.78389e-163	1.15677e-162	-9.62679e-163	-5.668e-163	-1.40321e-162	-1.20585e-163	-4.51145e-164	6.7093e-164	-4.32366e-163	6.21298e-163	-4.99483e-163	2.53099e-163	1.18215e-162	1.00527e-162	1.09409e-162	-6.21128e-163	2.22924e-163	0
-8.48764e-163	1.04112e-162	9.93809e-163	6.44207e-163	2.07279e-163	3.11664e-166	4.72076e-163	6.64064e-163	-5.18375e-163	-3.70099e-163	8.32649e-163	3.65587e-163	-1.66713e-163	8.78389e-163	1.15677e-162	-9.62679e-163	-5.668e-163	-1.40321e-162	-1.20585e-163	-4.51145e-164	6.7093e-164	-4.32366e-163	6.21298e-163	-4.99483e-163	2.53099e-163	1.18215e-162	1.00527e-162	1.09409e-162	-6.21128e-163	2.22924e-163	0
-8.48764e-163	1.04112e-162	9.93809e-163	6.44207e-163	2.07279e-163	3.11664e-166	4.72076e-163	6.64064e-163	-5.18375e-163	-3.70099e-163	8.32649e-163	3.65587e-163	-1.66713e-163	8.78389e-163	1.15677e-162	-9.62679e-163	-5.668e-163	-1.40321e-162	-1.20585e-163	-4.51145e-164	6.7093e-164	-4.32366e-163	6.21298e-163	-4.99483e-163	2.53099e-163	1.18215e-162	1.00527e-162	1.09409e-162	-6.21128e-163	2.22924e-163	0
-8.48764e-163	1.04112e-162	9.93809e-163	6.44207e-163	2.07279e-163	3.11664e-166	4.72076e-163	6.64064e-163	-5.18375e-163	-3.70099e-163	8.32649e-163	3.65587e-163	-1.66713e-163	8.78389e-163	1.15677e-162	-9.62679e-163	-5.668e-163	-1.40321e-162	-1.20585e-163	-4.51145e-164	6.7093e-164	-4.32366e-163	6.21298e-163	-4.99483e-163	2.53099e-163	1.18215e-162	1.00527e-162	1.09409e-162	-6.21128e-163	2.22924e-163	0
-8.48764e-163	1.04112e-162	9.93809e-163	6.44207e-163	2.07279e-163	3.11664e-166	4.72076e-163	6.64064e-163	-5.18375e-163	-3.70099e-163	8.32649e-163	3.65587e-163	-1.66713e-163	8.78389e-163	1.15677e-162	-9.62679e-163	-5.668e-163	-1.40321e-162	-1.20585e-163	-4.51145e-164	6.7093e-164	-4.32366e-163	6.21298e-163	-4.99483e-163	2.53099e-163	1.18215e-162	1.00527e-162	1.09409e-162	-6.21128e-163	2.22924e-163	0
-8.48764e-163	1.04112e-162	9.93809e-163	6.44207e-163	2.07279e-163	3.11664e-166	4.72076e-163	6.64064e-163	-5.18375e-163	-3.70099e-163	8.32649e-163	3.65587e-163	-1.66713e-163	8.78389e-163	1.15677e-162	-9.62679e-163	-5.668e-163	-1.40321e-162	-1.20585e-163	-4.51145e-164	6.7093e-164	-4.32366e-163	6.21298e-163	-4.99483e-163	2.53099e-163	1.18215e-162	1.00527e-162	1.09409e-162	-6.21128e-163	2.22924e-163	0
-8.48764e-163	1.04112e-162	9.93809e-163	6.44207e-163	2.07279e-163	3.11664e-166	4.72076e-163	6.64064e-163	-5.18375e-163	-3.70099e-163	8.32649e-163	3.65587e-163	-1.66713e-163	8.78389e-163	1.15677e-162	-9.62679e-163	-5.668e-163	-1.40321e-162	-1.20585e-163	-4.51145e-164	6.7093e-164	-4.32366e-163	6.21298e-163	-4.99483e-163	2.53099e-163	1.18215e-162	1.00527e-162	1.09409e-162	-6.21128e-163	2.22924e-163	0
-8.48764e-163	1.04112e-162	9.93809e-163	6.44207e-163	2.07279e-163	3.11664e-166	4.72076e-163	6.64064e-163	-5.18375e-163	-3.70099e-163	8.32649e-163	3.65587e-163	-1.66713e-163	8.78389e-163	1.15677e-162	-9.62679e-163	-5.668e-163	-1.40321e-162	-1.20585e-163	-4.51145e-164	6.7093e-164	-4.32366e-163	6.21298e-163	-4.99483e-163	2.53099e-163	1.18215e-162	1.00527e-162	1.09409e-162	-6.21128e-163	2.22924e-163	0
-8.48764e-163	1.04112e-162	9.93809e-163	6.44207e-163	2.07279e-163	3.11664e-166	4.72076e-163	6.64064e-163	-5.18375e-163	-3.70099e-163	8.32649e-163	3.65587e-163	-1.66713e-163	8.78389e-163	1.15677e-162	-9.62679e-163	-5.668e-163	-1.40321e-162	-1.20585e-163	-4.51145e-164	6.7093e-164	-4.32366e-163	6.21298e-163	-4.99483e-163	2.53099e-163	1.18215e-162	1.00527e-162	1.09409e-162	-6.21128e-163	2.22924e-163	0
-8.48764e-163	1.04112e-162	9.93809e-163	6.44207e-163	2.07279e-163	3.11664e-166	4.72076e-163	6.64064e-163	-5.18375e-163	-3.70099e-163	8.32649e-163	3.65587e-163	-1.66713e-163	8.78389e-163	1.15677e-162	-9.62679e-163	-5.668e-163	-1.40321e-162	-1.20585e-163	-4.51145e-164	6.7093e-164	-4.32366e-163	6.21298e-163	-4.99483e-163	2.53099e-163	1.18215e-162	1.00527e-162	1.09409e-162	-6.21128e-163	2.22924e-163	0
-8.48764e-163	1.04112e-162	9.93809e-163	6.44207e-163	2.07279e-163	3.11664e-166	4.72076e-163	6.64064e-163	-5.18375e-163	-3.70099e-163	8.32649e-163	3.65587e-163	-1.66713e-163	8.78389e-163	1.15677e-162	-9.62679e-163	-5.668e-163	-1.40321e-162	-1.20585e-163	-4.51145e-164	6.7093e-164	-4.32366e-163	6.21298e-163	-4.99483e-163	2.53099e-163	1.18215e-162	1.00527e-162	1.09409e-162	-6.21128e-163	2.22924e-163	0
-8.48764e-163	1.04112e-162	9.93809e-163	6.44207e-163	2.07279e-163	3.11664e-166	4.72076e-163	6.64064e-163	-5.18375e-163	-3.70099e-163	8.32649e-163	3.65587e-163	-1.66713e-163	8.78389e-163	1.15677e-162	-9.62679e-163	-5.668e-163	-1.40321e-162	-1.20585e-163	-4.51145e-164	6.7093e-164	-4.32366e-163	6.21298e-163	-4.99483e-163	2.53099e-163	1.18215e-162	1.00527e-162	1.09409e-162	-6.21128e-163	2.22924e-163	0
-8.48764e-163	1.04112e-162	9.93809e-163	6.44207e-163	2.07279e-163	3.11664e-166	4.72076e-163	6.64064e-163	-5.18375e-163	-3.70099e-163	8.32649e-163	3.65587e-163	-1.66713e-163	8.78389e-163	1.15677e-162	-9.62679e-163	-5.668e-163	-1.40321e-162	-1.20585e-163	-4.51145e-164	6.7093e-164	-4.32366e-163	6.21298e-163	-4.99483e-163	2.53099e-163	1.18215e-162	1.00527e-162	1.09409e-162	-6.21128e-163	2.22924e-163	0
-8.48764e-163	1.04112e-162	9.93809e-163	6.44207e-163	2.07279e-163	3.11664e-166	4.72076e-163	6.64064e-163	-5.18375e-163	-3.70099e-163	8.32649e-163	3.65587e-163	-1.66713e-163	8.78389e-163	1.15677e-162	-9.62679e-163	-5.668e-163	-1.40321e-162	-1.20585e-163	-4.51145e-164	6.7093e-164	-4.32366e-163	6.21298e-163	-4.99483e-163	2.53099e-163	1.18215e-162	1.00527e-162	1.09409e-162	-6.21128e-163	2.22924e-163	0
-8.48764e-163	1.04112e-162	9.93809e-163	6.44207e-163	2.07279e-163	3.11664e-166	4.72076e-163	6.64064e-163	-5.18375e-163	-3.70099e-163	8.32649e-163	3.65587e-163	-1.66713e-163	8.78389e-163	1.15677e-162	-9.62679e-163	-5.668e-163	-1.40321e-162	-1.20585e-163	-4.51145e-164	6.7093e-164	-4.32366e-163	6.21298e-163	-4.99483e-163	2.53099e-163	1.18215e-162	1.00527e-162	1.09409e-162	-6.21128e-163	2.22924e-163	0
-8.48764e-163	1.04112e-162	9.93809e-163	6.44207e-163	2.07279e-163	3.11664e-166	4.72076e-163	6.64064e-163	-5.18375e-163	-3.70099e-163	8.32649e-163	3.65587e-163	-1.66713e-163	8.78389e-163	1.15677e-162	-9.62679e-163	-5.668e-163	-1.40321e-162	-1.20585e-163	-4.51145e-164	6.7093e-164	-4.32366e-163	6.21298e-163	-4.99483e-163	2.53099e-163	1.18215e-162	1.00527e-162	1.09409e-162	-6.21128e-163	2.22924e-163	0
-8.48764e-163	1.04112e-162	9.93809e-163	6.44207e-163	2.07279e-163	3.11664e-166	4.72076e-163	6.64064e-163	-5.18375e-163	-3.70099e-163	8.32649e-163	3.65587e-163	-1.66713e-163	8.78389e-163	1.15677e-162	-9.62679e-163	-5.668e-163	-1.40321e-162	-1.20585e-163	-4.51145e-164	6.7093e-164	-4.32366e-163	6.21298e-163	-4.99483e-163	2.53099e-163	1.18215e-162	1.00527e-162	1.09409e-162	-6.21128e-163	2.22924e-163	0
-8.48764e-163	1.04112e-162	9.93809e-163	6.44207e-163	2.07279e-163	3.11664e-166	4.72076e-163	6.64064e-163	-5.18375e-163	-3.70099e-163	8.32649e-163	3.65587e-163	-1.66713e-163	8.78389e-163	1.15677e-162	-9.62679e-163	-5.668e-163	-1.40321e-162	-1.20585e-163	-4.51145e-164	6.7093e-164	-4.32366e-163	6.21298e-163	-4.99483e-163	2.53099e-163	1.18215e-162	1.00527e-162	1.09409e-162	-6.21128e-163	2.22924e-163	0
-8.48764e-163	1.04112e-162	9.93809e-163	6.44207e-163	2.07279e-163	3.11664e-166	4.72076e-163	6.64064e-163	-5.18375e-163	-3.70099e-163	8.32649e-163	3.65587e-163	-1.66713e-163	8.78389e-163	1.15677e-162	-9.62679e-163	-5.668e-163	-1.40321e-162	-1.20585e-163	-4.51145e-164	6.7093e-164	-4.32366e-163	6.21298e-163	-4.99483e-163	2.53099e-163	1.18215e-162	1.00527e-162	1.09409e-162	-6.21128e-163	2.22924e-163	0
-8.48764e-163	1.04112e-162	9.93809e-163	6.44207e-163	2.07279e-163	3.11664e-166	4.72076e-163	6.64064e-163	-5.18375e-163	-3.70099e-163	8.32649e-163	3.65587e-163	-1.66713e-163	8.78389e-163	1.15677e-162	-9.62679e-163	-5.668e-163	-1.40321e-162	-1.20585e-163	-4.51145e-164	6.7093e-164	-4.32366e-163	6.21298e-163	-4.99483e-163	2.53099e-163	1.18215e-162	1.00527e-162	1.09409e-162	-6.21128e-163	2.22924e-163	0
-8.48764e-163	1.04112e-162	9.93809e-163	6.44207e-163	2.07279e-163	3.11664e-166	4.72076e-163	6.64064e-163	-5.18375e-163	-3.70099e-163	8.32649e-163	3.65587e-163	-1.66713e-163	8.78389e-163	1.15677e-162	-9.62679e-163	-5.668e-163	-1.40321e-162	-1.20585e-163	-4.51145e-164	6.7093e-164	-4.32366e-163	6.21298e-163	-4.99483e-163	2.53099e-163	1.18215e-162	1.00527e-162	1.09409e-162	-6.21128e-163	2.22924e-163	0
-8.48764e-163	1.04112e-162	9.93809e-163	6.44207e-163	2.07279e-163	3.11664e-166	4.72076e-163	6.64064e-163	-5.18375e-163	-3.70099e-163	8.32649e-163	3.65587e-163	-1.66713e-163	8.78389e-163	1.15677e-162	-9.62679e-163	-5.668e-163	-1.40321e-162	-1.20585e-163	-4.51145e-164	6.7093e-164	-4.32366e-163	6.21298e-163	-4.99483e-163	2.53099e-163	1.18215e-162	1.00527e-162	1.09409e-162	-6.21128e-163	2.22924e-163	0
-8.48764e-163	1.04112e-162	9.93809e-163	6.44207e-163	2.07279e-163	3.11664e-166	4.72076e-163	6.64064e-163	-5.18375e-163	-3.70099e-163	8.32649e-163	3.65587e-163	-1.66713e-163	8.78389e-163	1.15677e-162	-9.62679e-163	-5.668e-163	-1.40321e-162	-1.20585e-163	-4.51145e-164	6.7093e-164	-4.32366e-163	6.21298e-163	-4.99483e-163	2.53099e-163	1.18215e-162	1.00527e-162	1.09409e-162	-6.21128e-163	2.22924e-163	0
-8.48764e-163	1.04112e-162	9.93809e-163	6.44207e-163	2.07279e-163	3.11664e-166	4.72076e-163	6.64064e-163	-5.18375e-163	-3.70099e-163	8.32649e-163	3.65587e-163	-1.66713e-163	8.78389e-163	1.15677e-162	-9.62679e-163	-5.668e-163	-1.40321e-162	-1.20585e-163	-4.51145e-164	6.7093e-164	-4.32366e-163	6.21298e-163	-4.99483e-163	2.53099e-163	1.18215e-162	1.00527e-162	1.09409e-162	-6.21128e-163	2.22924e-163	0
-8.48764e-163	1.04112e-162	9.93809e-163	6.44207e-163	2.07279e-163	3.11664e-166	4.72076e-163	6.64064e-163	-5.18375e-163	-3.70099e-163	8.32649e-163	3.65587e-163	-1.66713e-163	8.78389e-163	1.15677e-162	-9.62679e-163	-5.668e-163	-1.40321e-162	-1.20585e-163	-4.51145e-164	6.7093e-164	-4.32366e-163	6.21298e-163	-4.99483e-163	2.53099e-163	1.18215e-162	1.00527e-162	1.09409e-162	-6.21128e-163	2.22924e-163	0
-8.48764e-163	1.04112e-162	9.93809e-163	6.44207e-163	2.07279e-163	3.11664e-166	4.72076e-163	6.64064e-163	-5.18375e-163	-3.70099e-163	8.32649e-163	3.65587e-163	-1.66713e-163	8.78389e-163	1.15677e-162	-9.62679e-163	-5.668e-163	-1.40321e-162	-1.20585e-163	-4.51145e-164	6.7093e-164	-4.32366e-163	6.21298e-163	-4.99483e-163	2.53099e-163	1.18215e-162	1.00527e-162	1.09409e-162	-6.21128e-163	2.22924e-163	0
-8.48764e-163	1.04112e-162	9.93809e-163	6.44207e-163	2.07279e-163	3.11664e-166	4.72076e-163	6.64064e-163	-5.18375e-163	-3.70099e-163	8.32649e-163	3.65587e-163	-1.66713e-163	8.78389e-163	1.15677e-162	-9.62679e-163	-5.668e-163	-1.40321e-162	-1.20585e-163	-4.51145e-164	6.7093e-164	-4.32366e-163	6.21298e-163	-4.99483e-163	2.53099e-163	1.18215e-162	1.00527e-162	1.09409e-162	-6.21128e-163	2.22924e-163	0
-8.48764e-163	1.04112e-162	9.93809e-163	6.44207e-163	2.07279e-163	3.11664e-166	4.72076e-163	6.64064e-163	-5.18375e-163	-3.70099e-163	8.32649e-163	3.65587e-163	-1.66713e-163	8.78389e-163	1.15677e-162	-9.62679e-163	-5.668e-163	-1.40321e-162	-1.20585e-163	-4.51145e-164	6.7093e-164	-4.32366e-163	6.21298e-163	-4.99483e-163	2.53099e-163	1.18215e-162	1.00527e-162	1.09409e-162	-6.21128e-163	2.22924e-163	0
-8.48764e-163	1.04112e-162	9.93809e-163	6.44207e-163	2.07279e-163	3.11664e-166	4.72076e-163	6.64064e-163	-5.18375e-163	-3.70099e-163	8.32649e-163	3.65587e-163	-1.66713e-163	8.78389e-163	1.15677e-162	-9.62679e-163	-5.668e-163	-1.40321e-162	-1.20585e-163	-4.51145e-164	6.7093e-164	-4.32366e-163	6.21298e-163	-4.99483e-163	2.53099e-163	1.18215e-162	1.00527e-162	1.09409e-162	-6.21128e-163	2.22924e-163	0
-8.48764e-163	1.04112e-162	9.93809e-163	6.44207e-163	2.07279e-163	3.11664e-166	4.72076e-163	6.64064e-163	-5.18375e-163	-3.70099e-163	8.32649e-163	3.65587e-163	-1.66713e-163	8.78389e-163	1.15677e-162	-9.62679e-163	-5.668e-163	-1.40321e-162	-1.20585e-163	-4.51145e-164	6.7093e-164	-4.32366e-163	6.21298e-163	-4.99483e-163	2.53099e-163	1.18215e-162	1.00527e-162	1.09409e-162	-6.21128e-163	2.22924e-163	0
-8.48764e-163	1.04112e-162	9.93809e-163	6.44207e-163	2.07279e-163	3.11664e-166	4.72076e-163	6.64064e-163	-5.18375e-163	-3.70099e-163	8.32649e-163	3.65587e-163	-1.66713e-163	8.78389e-163	1.15677e-162	-9.62679e-163	-5.668e-163	-1.40321e-162	-1.20585e-163	-4.51145e-164	6.7093e-164	-4.32366e-163	6.21298e-163	-4.99483e-163	2.53099e-163	1.18215e-162	1.00527e-162	1.09409e-162	-6.21128e-163	2.22924e-163	0
-8.48764e-163	1.04112e-162	9.93809e-163	6.44207e-163	2.07279e-163	3.11664e-166	4.72076e-163	6.64064e-163	-5.18375e-163	-3.70099e-163	8.32649e-163	3.65587e-163	-1.66713e-163	8.78389e-163	1.15677e-162	-9.62679e-163	-5.668e-163	-1.40321e-162	-1.20585e-163	-4.51145e-164	6.7093e-164	-4.32366e-163	6.21298e-163	-4.99483e-163	2.53099e-163	1.18215e-162	1.00527e-162	1.09409e-162	-6.21128e-163	2.22924e-163	0
-8.48764e-163	1.04112e-162	9.93809e-163	6.44207e-163	2.07279e-163	3.11664e-166	4.72076e-163	6.64064e-163	-5.18375e-163	-3.70099e-163	8.32649e-163	3.65587e-163	-1.66713e-163	8.78389e-163	1.15677e-162	-9.62679e-163	-5.668e-163	-1.40321e-162	-1.20585e-163	-4.51145e-164	6.7093e-164	-4.32366e-163	6.21298e-163	-4.99483e-163	2.53099e-163	1.18215e-162	1.00527e-162	1.09409e-162	-6.21128e-163	2.22924e-163	0
-8.48764e-163	1.04112e-162	9.93809e-163	6.44207e-163	2.07279e-163	3.11664e-166	4.72076e-163	6.64064e-163	-5.18375e-163	-3.70099e-163	8.32649e-163	3.65587e-163	-1.66713e-163	8.78389e-163	1.15677e-162	-9.62679e-163	-5.668e-163	-1.40321e-162	-1.20585e-163	-4.51145e-164	6.7093e-164	-4.32366e-163	6.21298e-163	-4.99483e-163	2.53099e-163	1.18215e-162	1.00527e-162	1.09409e-162	-6.21128e-163	2.22924e-163	0
-8.48764e-163	1.04112e-162	9.93809e-163	6.44207e-163	2.07279e-163	3.11664e-166	4.72076e-163	6.64064e-163	-5.18375e-163	-3.70099e-163	8.32649e-163	3.65587e-163	-1.66713e-163	8.78389e-163	1.15677e-162	-9.62679e-163	-5.668e-163	-1.40321e-162	-1.20585e-163	-4.51145e-164	6.7093e-164	-4.32366e-163	6.21298e-163	-4.99483e-163	2.53099e-163	1.18215e-162	1.00527e-162	1.09409e-162	-6.21128e-163	2.22924e-163	0
-8.48764e-163	1.04112e-162	9.93809e-163	6.44207e-163	2.07279e-163	3.11664e-166	4.72076e-163	6.64064e-163	-5.18375e-163	-3.70099e-163	8.32649e-163	3.65587e-163	-1.66713e-163	8.78389e-163	1.15677e-162	-9.62679e-163	-5.668e-163	-1.40321e-162	-1.20585e-163	-4.51145e-164	6.7093e-164	-4.32366e-163	6.21298e-163	-4.99483e-163	2.53099e-163	1.18215e-162	1.00527e-162	1.09409e-162	-6.21128e-163	2.22924e-163	0
-8.48764e-163	1.04112e-162	9.93809e-163	6.44207e-163	2.07279e-163	3.11664e-166	4.72076e-163	6.64064e-163	-5.18375e-163	-3.70099e-163	8.32649e-163	3.65587e-163	-1.66713e-163	8.78389e-163	1.15677e-162	-9.62679e-163	-5.668e-163	-1.40321e-162	-1.20585e-163	-4.51145e-164	6.7093e-164	-4.32366e-163	6.21298e-163	-4.99483e-163	2.53099e-163	1.18215e-162	1.00527e-162	1.09409e-162	-6.21128e-163	2.22924e-163	0
-8.48764e-163	1.04112e-162	9.93809e-163	6.44207e-163	2.07279e-163	3.11664e-166	4.72076e-163	6.64064e-163	-5.18375e-163	-3.70099e-163	8.32649e-163	3.65587e-163	-1.66713e-163	8.78389e-163	1.15677e-162	-9.62679e-163	-5.668e-163	-1.40321e-162	-1.20585e-163	-4.51145e-164	6.7093e-164	-4.32366e-163	6.21298e-163	-4.99483e-163	2.53099e-163	1.18215e-162	1.00527e-162	1.09409e-162	-6.21128e-163	2.22924e-163	0
-8.48764e-163	1.04112e-162	9.93809e-163	6.44207e-163	2.07279e-163	3.11664e-166	4.72076e-163	6.64064e-163	-5.18375e-163	-3.70099e-163	8.32649e-163	3.65587e-163	-1.66713e-163	8.78389e-163	1.15677e-162	-9.62679e-163	-5.668e-163	-1.40321e-162	-1.20585e-163	-4.51145e-164	6.7093e-164	-4.32366e-163	6.21298e-163	-4.99483e-163	2.53099e-163	1.18215e-162	1.00527e-162	1.09409e-162	-6.21128e-163	2.22924e-163	0
-8.48764e-163	1.04112e-162	9.93809e-163	6.44207e-163	2.07279e-163	3.11664e-166	4.72076e-163	6.64064e-163	-5.18375e-163	-3.70099e-163	8.32649e-163	3.65587e-163	-1.66713e-163	8.78389e-163	1.15677e-162	-9.62679e-163	-5.668e-163	-1.40321e-162	-1.20585e-163	-4.51145e-164	6.7093e-164	-4.32366e-163	6.21298e-163	-4.99483e-163	2.53099e-163	1.18215e-162	1.00527e-162	1.09409e-162	-6.21128e-163	2.22924e-163	0
-8.48764e-163	1.04112e-162	9.93809e-163	6.44207e-163	2.07279e-163	3.11664e-166	4.72076e-163	6.64064e-163	-5.18375e-163	-3.70099e-163	8.32649e-163	3.65587e-163	-1.66713e-163	8.78389e-163	1.15677e-162	-9.62679e-163	-5.668e-163	-1.40321e-162	-1.20585e-163	-4.51145e-164	6.7093e-164	-4.32366e-163	6.21298e-163	-4.99483e-163	2.53099e-163	1.18215e-162	1.00527e-162	1.09409e-162	-6.21128e-163	2.22924e-163	0
-8.48764e-163	1.04112e-162	9.93809e-163	6.44207e-163	2.07279e-163	3.11664e-166	4.72076e-163	6.64064e-163	-5.18375e-163	-3.70099e-163	8.32649e-163	3.65587e-163	-1.66713e-163	8.78389e-163	1.15677e-162	-9.62679e-163	-5.668e-163	-1.40321e-162	-1.20585e-163	-4.51145e-164	6.7093e-164	-4.32366e-163	6.21298e-163	-4.99483e-163	2.53099e-163	1.18215e-162	1.00527e-162	1.09409e-162	-6.21128e-163	2.22924e-163	0
-8.48764e-163	1.04112e-162	9.93809e-163	6.44207e-163	2.07279e-163	3.11664e-166	4.72076e-163	6.64064e-163	-5.18375e-163	-3.70099e-163	8.32649e-163	3.65587e-163	-1.66713e-163	8.78389e-163	1.15677e-162	-9.62679e-163	-5.668e-163	-1.40321e-162	-1.20585e-163	-4.51145e-164	6.7093e-164	-4.32366e-163	6.21298e-163	-4.99483e-163	2.53099e-163	1.18215e-162	1.00527e-162	1.09409e-162	-6.21128e-163	2.22924e-163	0
-8.48764e-163	1.04112e-162	9.93809e-163	6.44207e-163	2.07279e-163	3.11664e-166	4.72076e-163	6.64064e-163	-5.18375e-163	-3.70099e-163	8.32649e-163	3.65587e-163	-1.66713e-163	8.78389e-163	1.15677e-162	-9.62679e-163	-5.668e-163	-1.40321e-162	-1.20585e-163	-4.51145e-164	6.7093e-164	-4.32366e-163	6.21298e-163	-4.99483e-163	2.53099e-163	1.18215e-162	1.00527e-162	1.09409e-162	-6.21128e-163	2.22924e-163	0
-8.48764e-163	1.04112e-162	9.93809e-163	6.44207e-163	2.07279e-163	3.11664e-166	4.72076e-163	6.64064e-163	-5.18375e-163	-3.70099e-163	8.32649e-163	3.65587e-163	-1.66713e-163	8.78389e-163	1.15677e-162	-9.62679e-163	-5.668e-163	-1.40321e-162	-1.20585e-163	-4.51145e-164	6.7093e-164	-4.32366e-163	6.21298e-163	-4.99483e-163	2.53099e-163	1.18215e-162	1.00527e-162	1.09409e-162	-6.21128e-163	2.22924e-163	0
-8.48764e-163	1.04112e-162	9.93809e-163	6.44207e-163	2.07279e-163	3.11664e-166	4.72076e-163	6.64064e-163	-5.18375e-163	-3.70099e-163	8.32649e-163	3.65587e-163	-1.66713e-163	8.78389e-163	1.15677e-162	-9.62679e-163	-5.668e-163	-1.40321e-162	-1.20585e-163	-4.51145e-164	6.7093e-164	-4.32366e-163	6.21298e-163	-4.99483e-163	2.53099e-163	1.18215e-162	1.00527e-162	1.09409e-162	-6.21128e-163	2.22924e-163	0
-8.48764e-163	1.04112e-162	9.93809e-163	6.44207e-163	2.07279e-163	3.11664e-166	4.72076e-163	6.64064e-163	-5.18375e-163	-3.70099e-163	8.32649e-163	3.65587e-163	-1.66713e-163	8.78389e-163	1.15677e-162	-9.62679e-163	-5.668e-163	-1.40321e-162	-1.20585e-163	-4.51145e-164	6.7093e-164	-4.32366e-163	6.21298e-163	-4.99483e-163	2.53099e-163	1.18215e-162	1.00527e-162	1.09409e-162	-6.21128e-163	2.22924e-163	0
-8.48764e-163	1.04112e-162	9.93809e-163	6.44207e-163	2.07279e-163	3.11664e-166	4.72076e-163	6.64064e-163	-5.18375e-163	-3.70099e-163	8.32649e-163	3.65587e-163	-1.66713e-163	8.78389e-163	1.15677e-162	-9.62679e-163	-5.668e-163	-1.40321e-162	-1.20585e-163	-4.51145e-164	6.7093e-164	-4.32366e-163	6.21298e-163	-4.99483e-163	2.53099e-163	1.18215e-162	1.00527e-162	1.09409e-162	-6.21128e-163	2.22924e-163	0
-8.48764e-163	1.04112e-162	9.93809e-163	6.44207e-163	2.07279e-163	3.11664e-166	4.72076e-163	6.64064e-163	-5.18375e-163	-3.70099e-163	8.32649e-163	3.65587e-163	-1.66713e-163	8.78389e-163	1.15677e-162	-9.62679e-163	-5.668e-163	-1.40321e-162	-1.20585e-163	-4.51145e-164	6.7093e-164	-4.32366e-163	6.21298e-163	-4.99483e-163	2.53099e-163	1.18215e-162	1.00527e-162	1.09409e-162	-6.21128e-163	2.22924e-163	0
-8.48764e-163	1.04112e-162	9.93809e-163	6.44207e-163	2.07279e-163	3.11664e-166	4.72076e-163	6.64064e-163	-5.18375e-163	-3.70099e-163	8.32649e-163	3.65587e-163	-1.66713e-163	8.78389e-163	1.15677e-162	-9.62679e-163	-5.668e-163	-1.40321e-162	-1.20585e-163	-4.51145e-164	6.7093e-164	-4.32366e-163	6.21298e-163	-4.99483e-163	2.53099e-163	1.18215e-162	1.00527e-162	1.09409e-162	-6.21128e-163	2.22924e-163	0
-8.48764e-163	1.04112e-162	9.93809e-163	6.44207e-163	2.07279e-163	3.11664e-166	4.72076e-163	6.64064e-163	-5.18375e-163	-3.70099e-163	8.32649e-163	3.65587e-163	-1.66713e-163	8.78389e-163	1.15677e-162	-9.62679e-163	-5.668e-163	-1.40321e-162	-1.20585e-163	-4.51145e-164	6.7093e-164	-4.32366e-163	6.21298e-163	-4.99483e-163	2.53099e-163	1.18215e-162	1.00527e-162	1.09409e-162	-6.21128e-163	2.22924e-163	0
-8.48764e-163	1.04112e-162	9.93809e-163	6.44207e-163	2.07279e-163	3.11664e-166	4.72076e-163	6.64064e-163	-5.18375e-163	-3.70099e-163	8.32649e-163	3.65587e-163	-1.66713e-163	8.78389e-163	1.15677e-162	-9.62679e-163	-5.668e-163	-1.40321e-162	-1.20585e-163	-4.51145e-164	6.7093e-164	-4.32366e-163	6.21298e-163	-4.99483e-163	2.53099e-163	1.18215e-162	1.00527e-162	1.09409e-162	-6.21128e-163	2.22924e-163	0
-8.48764e-163	1.04112e-162	9.93809e-163	6.44207e-163	2.07279e-163	3.11664e-166	4.72076e-163	6.64064e-163	-5.18375e-163	-3.70099e-163	8.32649e-163	3.65587e-163	-1.66713e-163	8.78389e-163	1.15677e-162	-9.62679e-163	-5.668e-163	-1.40321e-162	-1.20585e-163	-4.51145e-164	6.7093e-164	-4.32366e-163	6.21298e-163	-4.99483e-163	2.53099e-163	1.18215e-162	1.00527e-162	1.09409e-162	-6.21128e-163	2.22924e-163	0
-8.48764e-163	1.04112e-162	9.93809e-163	6.44207e-163	2.07279e-163	3.11664e-166	4.72076e-163	6.64064e-163	-5.18375e-163	-3.70099e-163	8.32649e-163	3.65587e-163	-1.66713e-163	8.78389e-163	1.15677e-162	-9.62679e-163	-5.668e-163	-1.40321e-162	-1.20585e-163	-4.51145e-164	6.7093e-164	-4.32366e-163	6.21298e-163	-4.99483e-163	2.53099e-163	1.18215e-162	1.00527e-162	1.09409e-162	-6.21128e-163	2.22924e-163	0
-8.48764e-163	1.04112e-162	9.93809e-163	6.44207e-163	2.07279e-163	3.11664e-166	4.72076e-163	6.64064e-163	-5.18375e-163	-3.70099e-163	8.32649e-163	3.65587e-163	-1.66713e-163	8.78389e-163	1.15677e-162	-9.62679e-163	-5.668e-163	-1.40321e-162	-1.20585e-163	-4.51145e-164	6.7093e-164	-4.32366e-163	6.21298e-163	-4.99483e-163	2.53099e-163	1.18215e-162	1.00527e-162	1.09409e-162	-6.21128e-163	2.22924e-163	0
-8.48764e-163	1.04112e-162	9.93809e-163	6.44207e-163	2.07279e-163	3.11664e-166	4.72076e-163	6.64064e-163	-5.18375e-163	-3.70099e-163	8.32649e-163	3.65587e-163	-1.66713e-163	8.78389e-163	1.15677e-162	-9.62679e-163	-5.668e-163	-1.40321e-162	-1.20585e-163	-4.51145e-164	6.7093e-164	-4.32366e-163	6.21298e-163	-4.99483e-163	2.53099e-163	1.18215e-162	1.00527e-162	1.09409e-162	-6.21128e-163	2.22924e-163	0
-8.48764e-163	1.04112e-162	9.93809e-163	6.44207e-163	2.07279e-163	3.11664e-166	4.72076e-163	6.64064e-163	-5.18375e-163	-3.70099e-163	8.32649e-163	3.65587e-163	-1.66713e-163	8.78389e-163	1.15677e-162	-9.62679e-163	-5.668e-163	-1.40321e-162	-1.20585e-163	-4.51145e-164	6.7093e-164	-4.32366e-163	6.21298e-163	-4.99483e-163	2.53099e-163	1.18215e-162	1.00527e-162	1.09409e-162	-6.21128e-163	2.22924e-163	0
-8.48764e-163	1.04112e-162	9.93809e-163	6.44207e-163	2.07279e-163	3.11664e-166	4.72076e-163	6.64064e-163	-5.18375e-163	-3.70099e-163	8.32649e-163	3.65587e-163	-1.66713e-163	8.78389e-163	1.15677e-162	-9.62679e-163	-5.668e-163	-1.40321e-162	-1.20585e-163	-4.51145e-164	6.7093e-164	-4.32366e-163	6.21298e-163	-4.99483e-163	2.53099e-163	1.18215e-162	1.00527e-162	1.09409e-162	-6.21128e-163	2.22924e-163	0
-8.48764e-163	1.04112e-162	9.93809e-163	6.44207e-163	2.07279e-163	3.11664e-166	4.72076e-163	6.64064e-163	-5.18375e-163	-3.70099e-163	8.32649e-163	3.65587e-163	-1.66713e-163	8.78389e-163	1.15677e-162	-9.62679e-163	-5.668e-163	-1.40321e-162	-1.20585e-163	-4.51145e-164	6.7093e-164	-4.32366e-163	6.21298e-163	-4.99483e-163	2.53099e-163	1.18215e-162	1.00527e-162	1.09409e-162	-6.21128e-163	2.22924e-163	0
-8.48764e-163	1.04112e-162	9.93809e-163	6.44207e-163	2.07279e-163	3.11664e-166	4.72076e-163	6.64064e-163	-5.18375e-163	-3.70099e-163	8.32649e-163	3.65587e-163	-1.66713e-163	8.78389e-163	1.15677e-162	-9.62679e-163	-5.668e-163	-1.40321e-162	-1.20585e-163	-4.51145e-164	6.7093e-164	-4.32366e-163	6.21298e-163	-4.99483e-163	2.53099e-163	1.18215e-162	1.00527e-162	1.09409e-162	-6.21128e-163	2.22924e-163	0
-8.48764e-163	1.04112e-162	9.93809e-163	6.44207e-163	2.07279e-163	3.11664e-166	4.72076e-163	6.64064e-163	-5.18375e-163	-3.70099e-163	8.32649e-163	3.65587e-163	-1.66713e-163	8.78389e-163	1.15677e-162	-9.62679e-163	-5.668e-163	-1.40321e-162	-1.20585e-163	-4.51145e-164	6.7093e-164	-4.32366e-163	6.21298e-163	-4.99483e-163	2.53099e-163	1.18215e-162	1.00527e-162	1.09409e-162	-6.21128e-163	2.22924e-163	0
-8.48764e-163	1.04112e-162	9.93809e-163	6.44207e-163	2.07279e-163	3.11664e-166	4.72076e-163	6.64064e-163	-5.18375e-163	-3.70099e-163	8.32649e-163	3.65587e-163	-1.66713e-163	8.78389e-163	1.15677e-162	-9.62679e-163	-5.668e-163	-1.40321e-162	-1.20585e-163	-4.51145e-164	6.7093e-164	-4.32366e-163	6.21298e-163	-4.99483e-163	2.53099e-163	1.18215e-162	1.00527e-162	1.09409e-162	-6.21128e-163	2.22924e-163	0
-8.48764e-163	1.04112e-162	9.93809e-163	6.44207e-163	2.07279e-163	3.11664e-166	4.72076e-163	6.64064e-163	-5.18375e-163	-3.70099e-163	8.32649e-163	3.65587e-163	-1.66713e-163	8.78389e-163	1.15677e-162	-9.62679e-163	-5.668e-163	-1.40321e-162	-1.20585e-163	-4.51145e-164	6.7093e-164	-4.32366e-163	6.21298e-163	-4.99483e-163	2.53099e-163	1.18215e-162	1.00527e-162	1.09409e-162	-6.21128e-163	2.22924e-163	0
-8.48764e-163	1.04112e-162	9.93809e-163	6.44207e-163	2.07279e-163	3.11664e-166	4.72076e-163	6.64064e-163	-5.18375e-163	-3.70099e-163	8.32649e-163	3.65587e-163	-1.66713e-163	8.78389e-163	1.15677e-162	-9.62679e-163	-5.668e-163	-1.40321e-162	-1.20585e-163	-4.51145e-164	6.7093e-164	-4.32366e-163	6.21298e-163	-4.99483e-163	2.53099e-163	1.18215e-162	1.00527e-162	1.09409e-162	-6.21128e-163	2.22924e-163	0
-8.48764e-163	1.04112e-162	9.93809e-163	6.44207e-163	2.07279e-163	3.11664e-166	4.72076e-163	6.64064e-163	-5.18375e-163	-3.70099e-163	8.32649e-163	3.65587e-163	-1.66713e-163	8.78389e-163	1.15677e-162	-9.62679e-163	-5.668e-163	-1.40321e-162	-1.20585e-163	-4.51145e-164	6.7093e-164	-4.32366e-163	6.21298e-163	-4.99483e-163	2.53099e-163	1.18215e-162	1.00527e-162	1.09409e-162	-6.21128e-163	2.22924e-163	0
-8.48764e-163	1.04112e-162	9.93809e-163	6.44207e-163	2.07279e-163	3.11664e-166	4.72076e-163	6.64064e-163	-5.18375e-163	-3.70099e-163	8.32649e-163	3.65587e-163	-1.66713e-163	8.78389e-163	1.15677e-162	-9.62679e-163	-5.668e-163	-1.40321e-162	-1.20585e-163	-4.51145e-164	6.7093e-164	-4.32366e-163	6.21298e-163	-4.99483e-163	2.53099e-163	1.18215e-162	1.00527e-162	1.09409e-162	-6.21128e-163	2.22924e-163	0
-8.48764e-163	1.04112e-162	9.93809e-163	6.44207e-163	2.07279e-163	3.11664e-166	4.72076e-163	6.64064e-163	-5.18375e-163	-3.70099e-163	8.32649e-163	3.65587e-163	-1.66713e-163	8.78389e-163	1.15677e-162	-9.62679e-163	-5.668e-163	-1.40321e-162	-1.20585e-163	-4.51145e-164	6.7093e-164	-4.32366e-163	6.21298e-163	-4.99483e-163	2.53099e-163	1.18215e-162	1.00527e-162	1.09409e-162	-6.21128e-163	2.22924e-163	0
-8.48764e-163	1.04112e-162	9.93809e-163	6.44207e-163	2.07279e-163	3.11664e-166	4.72076e-163	6.64064e-163	-5.18375e-163	-3.70099e-163	8.32649e-163	3.65587e-163	-1.66713e-163	8.78389e-163	1.15677e-162	-9.62679e-163	-5.668e-163	-1.40321e-162	-1.20585e-163	-4.51145e-164	6.7093e-164	-4.32366e-163	6.21298e-163	-4.99483e-163	2.53099e-163	1.18215e-162	1.00527e-162	1.09409e-162	-6.21128e-163	2.22924e-163	0
-8.48764e-163	1.04112e-162	9.93809e-163	6.44207e-163	2.07279e-163	3.11664e-166	4.72076e-163	6.64064e-163	-5.18375e-163	-3.70099e-163	8.32649e-163	3.65587e-163	-1.66713e-163	8.78389e-163	1.15677e-162	-9.62679e-163	-5.668e-163	-1.40321e-162	-1.20585e-163	-4.51145e-164	6.7093e-164	-4.32366e-163	6.21298e-163	-4.99483e-163	2.53099e-163	1.18215e-162	1.00527e-162	1.09409e-162	-6.21128e-163	2.22924e-163	0
-8.48764e-163	1.04112e-162	9.93809e-163	6.44207e-163	2.07279e-163	3.11664e-166	4.72076e-163	6.64064e-163	-5.18375e-163	-3.70099e-163	8.32649e-163	3.65587e-163	-1.66713e-163	8.78389e-163	1.15677e-162	-9.62679e-163	-5.668e-163	-1.40321e-162	-1.20585e-163	-4.51145e-164	6.7093e-164	-4.32366e-163	6.21298e-163	-4.99483e-163	2.53099e-163	1.18215e-162	1.00527e-162	1.09409e-162	-6.21128e-163	2.22924e-163	0
-8.48764e-163	1.04112e-162	9.93809e-163	6.44207e-163	2.07279e-163	3.11664e-166	4.72076e-163	6.64064e-163	-5.18375e-163	-3.70099e-163	8.32649e-163	3.65587e-163	-1.66713e-163	8.78389e-163	1.15677e-162	-9.62679e-163	-5.668e-163	-1.40321e-162	-1.20585e-163	-4.51145e-164	6.7093e-164	-4.32366e-163	6.21298e-163	-4.99483e-163	2.53099e-163	1.18215e-162	1.00527e-162	1.09409e-162	-6.21128e-163	2.22924e-163	0
-8.48764e-163	1.04112e-162	9.93809e-163	6.44207e-163	2.07279e-163	3.11664e-166	4.72076e-163	6.64064e-163	-5.18375e-163	-3.70099e-163	8.32649e-163	3.65587e-163	-1.66713e-163	8.78389e-163	1.15677e-162	-9.62679e-163	-5.668e-163	-1.40321e-162	-1.20585e-163	-4.51145e-164	6.7093e-164	-4.32366e-163	6.21298e-163	-4.99483e-163	2.53099e-163	1.18215e-162	1.00527e-162	1.09409e-162	-6.21128e-163	2.22924e-163	0
-8.48764e-163	1.04112e-162	9.93809e-163	6.44207e-163	2.07279e-163	3.11664e-166	4.72076e-163	6.64064e-163	-5.18375e-163	-3.70099e-163	8.32649e-163	3.65587e-163	-1.66713e-163	8.78389e-163	1.15677e-162	-9.62679e-163	-5.668e-163	-1.40321e-162	-1.20585e-163	-4.51145e-164	6.7093e-164	-4.32366e-163	6.21298e-163	-4.99483e-163	2.53099e-163	1.18215e-162	1.00527e-162	1.09409e-162	-6.21128e-163	2.22924e-163	0
-8.48764e-163	1.04112e-162	9.93809e-163	6.44207e-163	2.07279e-163	3.11664e-166	4.72076e-163	6.64064e-163	-5.18375e-163	-3.70099e-163	8.32649e-163	3.65587e-163	-1.66713e-163	8.78389e-163	1.15677e-162	-9.62679e-163	-5.668e-163	-1.40321e-162	-1.20585e-163	-4.51145e-164	6.7093e-164	-4.32366e-163	6.21298e-163	-4.99483e-163	2.53099e-163	1.18215e-162	1.00527e-162	1.09409e-162	-6.21128e-163	2.22924e-163	0
-8.48764e-163	1.04112e-162	9.93809e-163	6.44207e-163	2.07279e-163	3.11664e-166	4.72076e-163	6.64064e-163	-5.18375e-163	-3.70099e-163	8.32649e-163	3.65587e-163	-1.66713e-163	8.78389e-163	1.15677e-162	-9.62679e-163	-5.668e-163	-1.40321e-162	-1.20585e-163	-4.51145e-164	6.7093e-164	-4.32366e-163	6.21298e-163	-4.99483e-163	2.53099e-163	1.18215e-162	1.00527e-162	1.09409e-162	-6.21128e-163	2.22924e-163	0
-8.48764e-163	1.04112e-162	9.93809e-163	6.44207e-163	2.07279e-163	3.11664e-166	4.72076e-163	6.64064e-163	-5.18375e-163	-3.70099e-163	8.32649e-163	3.65587e-163	-1.66713e-163	8.78389e-163	1.15677e-162	-9.62679e-163	-5.668e-163	-1.40321e-162	-1.20585e-163	-4.51145e-164	6.7093e-164	-4.32366e-163	6.21298e-163	-4.99483e-163	2.53099e-163	1.18215e-162	1.00527e-162	1.09409e-162	-6.21128e-163	2.22924e-163	0
-8.48764e-163	1.04112e-162	9.93809e-163	6.44207e-163	2.07279e-163	3.11664e-166	4.72076e-163	6.64064e-163	-5.18375e-163	-3.70099e-163	8.32649e-163	3.65587e-163	-1.66713e-163	8.78389e-163	1.15677e-162	-9.62679e-163	-5.668e-163	-1.40321e-162	-1.20585e-163	-4.51145e-164	6.7093e-164	-4.32366e-163	6.21298e-163	-4.99483e-163	2.53099e-163	1.18215e-162	1.00527e-162	1.09409e-162	-6.21128e-163	2.22924e-163	0
-8.48764e-163	1.04112e-162	9.93809e-163	6.44207e-163	2.07279e-163	3.11664e-166	4.72076e-163	6.64064e-163	-5.18375e-163	-3.70099e-163	8.32649e-163	3.65587e-163	-1.66713e-163	8.78389e-163	1.15677e-162	-9.62679e-163	-5.668e-163	-1.40321e-162	-1.20585e-163	-4.51145e-164	6.7093e-164	-4.32366e-163	6.21298e-163	-4.99483e-163	2.53099e-163	1.18215e-162	1.00527e-162	1.09409e-162	-6.21128e-163	2.22924e-163	0
-8.48764e-163	1.04112e-162	9.93809e-163	6.44207e-163	2.07279e-163	3.11664e-166	4.72076e-163	6.64064e-163	-5.18375e-163	-3.70099e-163	8.32649e-163	3.65587e-163	-1.66713e-163	8.78389e-163	1.15677e-162	-9.62679e-163	-5.668e-163	-1.40321e-162	-1.20585e-163	-4.51145e-164	6.7093e-164	-4.32366e-163	6.21298e-163	-4.99483e-163	2.53099e-163	1.18215e-162	1.00527e-162	1.09409e-162	-6.21128e-163	2.22924e-163	0
-8.48764e-163	1.04112e-162	9.93809e-163	6.44207e-163	2.07279e-163	3.11664e-166	4.72076e-163	6.64064e-163	-5.18375e-163	-3.70099e-163	8.32649e-163	3.65587e-163	-1.66713e-163	8.78389e-163	1.15677e-162	-9.62679e-163	-5.668e-163	-1.40321e-162	-1.20585e-163	-4.51145e-164	6.7093e-164	-4.32366e-163	6.21298e-163	-4.99483e-163	2.53099e-163	1.18215e-162	1.00527e-162	1.09409e-162	-6.21128e-163	2.22924e-163	0
-8.48764e-163	1.04112e-162	9.93809e-163	6.44207e-163	2.07279e-163	3.11664e-166	4.72076e-163	6.64064e-163	-5.18375e-163	-3.70099e-163	8.32649e-163	3.65587e-163	-1.66713e-163	8.78389e-163	1.15677e-162	-9.62679e-163	-5.668e-163	-1.40321e-162	-1.20585e-163	-4.51145e-164	6.7093e-164	-4.32366e-163	6.21298e-163	-4.99483e-163	2.53099e-163	1.18215e-162	1.00527e-162	1.09409e-162	-6.21128e-163	2.22924e-163	0
-8.48764e-163	1.04112e-162	9.93809e-163	6.44207e-163	2.07279e-163	3.11664e-166	4.72076e-163	6.64064e-163	-5.18375e-163	-3.70099e-163	8.32649e-163	3.65587e-163	-1.66713e-163	8.78389e-163	1.15677e-162	-9.62679e-163	-5.668e-163	-1.40321e-162	-1.20585e-163	-4.51145e-164	6.7093e-164	-4.32366e-163	6.21298e-163	-4.99483e-163	2.53099e-163	1.18215e-162	1.00527e-162	1.09409e-162	-6.21128e-163	2.22924e-163	0
-8.48764e-163	1.04112e-162	9.93809e-163	6.44207e-163	2.07279e-163	3.11664e-166	4.72076e-163	6.64064e-163	-5.18375e-163	-3.70099e-163	8.32649e-163	3.65587e-163	-1.66713e-163	8.78389e-163	1.15677e-162	-9.62679e-163	-5.668e-163	-1.40321e-162	-1.20585e-163	-4.51145e-164	6.7093e-164	-4.32366e-163	6.21298e-163	-4.99483e-163	2.53099e-163	1.18215e-162	1.00527e-162	1.09409e-162	-6.21128e-163	2.22924e-163	0
-8.48764e-163	1.04112e-162	9.93809e-163	6.44207e-163	2.07279e-163	3.11664e-166	4.72076e-163	6.64064e-163	-5.18375e-163	-3.70099e-163	8.32649e-163	3.65587e-163	-1.66713e-163	8.78389e-163	1.15677e-162	-9.62679e-163	-5.668e-163	-1.40321e-162	-1.20585e-163	-4.51145e-164	6.7093e-164	-4.32366e-163	6.21298e-163	-4.99483e-163	2.53099e-163	1.18215e-162	1.00527e-162	1.09409e-162	-6.21128e-163	2.22924e-163	0
-8.48764e-163	1.04112e-162	9.93809e-163	6.44207e-163	2.07279e-163	3.11664e-166	4.72076e-163	6.64064e-163	-5.18375e-163	-3.70099e-163	8.32649e-163	3.65587e-163	-1.66713e-163	8.78389e-163	1.15677e-162	-9.62679e-163	-5.668e-163	-1.40321e-162	-1.20585e-163	-4.51145e-164	6.7093e-164	-4.32366e-163	6.21298e-163	-4.99483e-163	2.53099e-163	1.18215e-162	1.00527e-162	1.09409e-162	-6.21128e-163	2.22924e-163	0
-8.48764e-163	1.04112e-162	9.93809e-163	6.44207e-163	2.07279e-163	3.11664e-166	4.72076e-163	6.64064e-163	-5.18375e-163	-3.70099e-163	8.32649e-163	3.65587e-163	-1.66713e-163	8.78389e-163	1.15677e-162	-9.62679e-163	-5.668e-163	-1.40321e-162	-1.20585e-163	-4.51145e-164	6.7093e-164	-4.32366e-163	6.21298e-163	-4.99483e-163	2.53099e-163	1.18215e-162	1.00527e-162	1.09409e-162	-6.21128e-163	2.22924e-163	0
-8.48764e-163	1.04112e-162	9.93809e-163	6.44207e-163	2.07279e-163	3.11664e-166	4.72076e-163	6.64064e-163	-5.18375e-163	-3.70099e-163	8.32649e-163	3.65587e-163	-1.66713e-163	8.78389e-163	1.15677e-162	-9.62679e-163	-5.668e-163	-1.40321e-162	-1.20585e-163	-4.51145e-164	6.7093e-164	-4.32366e-163	6.21298e-163	-4.99483e-163	2.53099e-163	1.18215e-162	1.00527e-162	1.09409e-162	-6.21128e-163	2.22924e-163	0
-8.48764e-163	1.04112e-162	9.93809e-163	6.44207e-163	2.07279e-163	3.11664e-166	4.72076e-163	6.64064e-163	-5.18375e-163	-3.70099e-163	8.32649e-163	3.65587e-163	-1.66713e-163	8.78389e-163	1.15677e-162	-9.62679e-163	-5.668e-163	-1.40321e-162	-1.20585e-163	-4.51145e-164	6.7093e-164	-4.32366e-163	6.21298e-163	-4.99483e-163	2.53099e-163	1.18215e-162	1.00527e-162	1.09409e-162	-6.21128e-163	2.22924e-163	0
-8.48764e-163	1.04112e-162	9.93809e-163	6.44207e-163	2.07279e-163	3.11664e-166	4.72076e-163	6.64064e-163	-5.18375e-163	-3.70099e-163	8.32649e-163	3.65587e-163	-1.66713e-163	8.78389e-163	1.15677e-162	-9.62679e-163	-5.668e-163	-1.40321e-162	-1.20585e-163	-4.51145e-164	6.7093e-164	-4.32366e-163	6.21298e-163	-4.99483e-163	2.53099e-163	1.18215e-162	1.00527e-162	1.09409e-162	-6.21128e-163	2.22924e-163	0
-8.48764e-163	1.04112e-162	9.93809e-163	6.44207e-163	2.07279e-163	3.11664e-166	4.72076e-163	6.64064e-163	-5.18375e-163	-3.70099e-163	8.32649e-163	3.65587e-163	-1.66713e-163	8.78389e-163	1.15677e-162	-9.62679e-163	-5.668e-163	-1.40321e-162	-1.20585e-163	-4.51145e-164	6.7093e-164	-4.32366e-163	6.21298e-163	-4.99483e-163	2.53099e-163	1.18215e-162	1.00527e-162	1.09409e-162	-6.21128e-163	2.22924e-163	0
-8.48764e-163	1.04112e-162	9.93809e-163	6.44207e-163	2.07279e-163	3.11664e-166	4.72076e-163	6.64064e-163	-5.18375e-163	-3.70099e-163	8.32649e-163	3.65587e-163	-1.66713e-163	8.78389e-163	1.15677e-162	-9.62679e-163	-5.668e-163	-1.40321e-162	-1.20585e-163	-4.51145e-164	6.7093e-164	-4.32366e-163	6.21298e-163	-4.99483e-163	2.53099e-163	1.18215e-162	1.00527e-162	1.09409e-162	-6.21128e-163	2.22924e-163	0
-8.48764e-163	1.04112e-162	9.93809e-163	6.44207e-163	2.07279e-163	3.11664e-166	4.72076e-163	6.64064e-163	-5.18375e-163	-3.70099e-163	8.32649e-163	3.65587e-163	-1.66713e-163	8.78389e-163	1.15677e-162	-9.62679e-163	-5.668e-163	-1.40321e-162	-1.20585e-163	-4.51145e-164	6.7093e-164	-4.32366e-163	6.21298e-163	-4.99483e-163	2.53099e-163	1.18215e-162	1.00527e-162	1.09409e-162	-6.21128e-163	2.22924e-163	0
-8.48764e-163	1.04112e-162	9.93809e-163	6.44207e-163	2.07279e-163	3.11664e-166	4.72076e-163	6.64064e-163	-5.18375e-163	-3.70099e-163	8.32649e-163	3.65587e-163	-1.66713e-163	8.78389e-163	1.15677e-162	-9.62679e-163	-5.668e-163	-1.40321e-162	-1.20585e-163	-4.51145e-164	6.7093e-164	-4.32366e-163	6.21298e-163	-4.99483e-163	2.53099e-163	1.18215e-162	1.00527e-162	1.09409e-162	-6.21128e-163	2.22924e-163	0
-8.48764e-163	1.04112e-162	9.93809e-163	6.44207e-163	2.07279e-163	3.11664e-166	4.72076e-163	6.64064e-163	-5.18375e-163	-3.70099e-163	8.32649e-163	3.65587e-163	-1.66713e-163	8.78389e-163	1.15677e-162	-9.62679e-163	-5.668e-163	-1.40321e-162	-1.20585e-163	-4.51145e-164	6.7093e-164	-4.32366e-163	6.21298e-163	-4.99483e-163	2.53099e-163	1.18215e-162	1.00527e-162	1.09409e-162	-6.21128e-163	2.22924e-163	0
-8.48764e-163	1.04112e-162	9.93809e-163	6.44207e-163	2.07279e-163	3.11664e-166	4.72076e-163	6.64064e-163	-5.18375e-163	-3.70099e-163	8.32649e-163	3.65587e-163	-1.66713e-163	8.78389e-163	1.15677e-162	-9.62679e-163	-5.668e-163	-1.40321e-162	-1.20585e-163	-4.51145e-164	6.7093e-164	-4.32366e-163	6.21298e-163	-4.99483e-163	2.53099e-163	1.18215e-162	1.00527e-162	1.09409e-162	-6.21128e-163	2.22924e-163	0
-8.48764e-163	1.04112e-162	9.93809e-163	6.44207e-163	2.07279e-163	3.11664e-166	4.72076e-163	6.64064e-163	-5.18375e-163	-3.70099e-163	8.32649e-163	3.65587e-163	-1.66713e-163	8.78389e-163	1.15677e-162	-9.62679e-163	-5.668e-163	-1.40321e-162	-1.20585e-163	-4.51145e-164	6.7093e-164	-4.32366e-163	6.21298e-163	-4.99483e-163	2.53099e-163	1.18215e-162	1.00527e-162	1.09409e-162	-6.21128e-163	2.22924e-163	0
-8.48764e-163	1.04112e-162	9.93809e-163	6.44207e-163	2.07279e-163	3.11664e-166	4.72076e-163	6.64064e-163	-5.18375e-163	-3.70099e-163	8.32649e-163	3.65587e-163	-1.66713e-163	8.78389e-163	1.15677e-162	-9.62679e-163	-5.668e-163	-1.40321e-162	-1.20585e-163	-4.51145e-164	6.7093e-164	-4.32366e-163	6.21298e-163	-4.99483e-163	2.53099e-163	1.18215e-162	1.00527e-162	1.09409e-162	-6.21128e-163	2.22924e-163	0
-8.48764e-163	1.04112e-162	9.93809e-163	6.44207e-163	2.07279e-163	3.11664e-166	4.72076e-163	6.64064e-163	-5.18375e-163	-3.70099e-163	8.32649e-163	3.65587e-163	-1.66713e-163	8.78389e-163	1.15677e-162	-9.62679e-163	-5.668e-163	-1.40321e-162	-1.20585e-163	-4.51145e-164	6.7093e-164	-4.32366e-163	6.21298e-163	-4.99483e-163	2.53099e-163	1.18215e-162	1.00527e-162	1.09409e-162	-6.21128e-163	2.22924e-163	0
-8.48764e-163	1.04112e-162	9.93809e-163	6.44207e-163	2.07279e-163	3.11664e-166	4.72076e-163	6.64064e-163	-5.18375e-163	-3.70099e-163	8.32649e-163	3.65587e-163	-1.66713e-163	8.78389e-163	1.15677e-162	-9.62679e-163	-5.668e-163	-1.40321e-162	-1.20585e-163	-4.51145e-164	6.7093e-164	-4.32366e-163	6.21298e-163	-4.99483e-163	2.53099e-163	1.18215e-162	1.00527e-162	1.09409e-162	-6.21128e-163	2.22924e-163	0
-8.48764e-163	1.04112e-162	9.93809e-163	6.44207e-163	2.07279e-163	3.11664e-166	4.72076e-163	6.64064e-163	-5.18375e-163	-3.70099e-163	8.32649e-163	3.65587e-163	-1.66713e-163	8.78389e-163	1.15677e-162	-9.62679e-163	-5.668e-163	-1.40321e-162	-1.20585e-163	-4.51145e-164	6.7093e-164	-4.32366e-163	6.21298e-163	-4.99483e-163	2.53099e-163	1.18215e-162	1.00527e-162	1.09409e-162	-6.21128e-163	2.22924e-163	0
-8.48764e-163	1.04112e-162	9.93809e-163	6.44207e-163	2.07279e-163	3.11664e-166	4.72076e-163	6.64064e-163	-5.18375e-163	-3.70099e-163	8.32649e-163	3.65587e-163	-1.66713e-163	8.78389e-163	1.15677e-162	-9.62679e-163	-5.668e-163	-1.40321e-162	-1.20585e-163	-4.51145e-164	6.7093e-164	-4.32366e-163	6.21298e-163	-4.99483e-163	2.53099e-163	1.18215e-162	1.00527e-162	1.09409e-162	-6.21128e-163	2.22924e-163	0
-8.48764e-163	1.04112e-162	9.93809e-163	6.44207e-163	2.07279e-163	3.11664e-166	4.72076e-163	6.64064e-163	-5.18375e-163	-3.70099e-163	8.32649e-163	3.65587e-163	-1.66713e-163	8.78389e-163	1.15677e-162	-9.62679e-163	-5.668e-163	-1.40321e-162	-1.20585e-163	-4.51145e-164	6.7093e-164	-4.32366e-163	6.21298e-163	-4.99483e-163	2.53099e-163	1.18215e-162	1.00527e-162	1.09409e-162	-6.21128e-163	2.22924e-163	0
-8.48764e-163	1.04112e-162	9.93809e-163	6.44207e-163	2.07279e-163	3.11664e-166	4.72076e-163	6.64064e-163	-5.18375e-163	-3.70099e-163	8.32649e-163	3.65587e-163	-1.66713e-163	8.78389e-163	1.15677e-162	-9.62679e-163	-5.668e-163	-1.40321e-162	-1.20585e-163	-4.51145e-164	6.7093e-164	-4.32366e-163	6.21298e-163	-4.99483e-163	2.53099e-163	1.18215e-162	1.00527e-162	1.09409e-162	-6.21128e-163	2.22924e-163	0
-8.48764e-163	1.04112e-162	9.93809e-163	6.44207e-163	2.07279e-163	3.11664e-166	4.72076e-163	6.64064e-163	-5.18375e-163	-3.70099e-163	8.32649e-163	3.65587e-163	-1.66713e-163	8.78389e-163	1.15677e-162	-9.62679e-163	-5.668e-163	-1.40321e-162	-1.20585e-163	-4.51145e-164	6.7093e-164	-4.32366e-163	6.21298e-163	-4.99483e-163	2.53099e-163	1.18215e-162	1.00527e-162	1.09409e-162	-6.21128e-163	2.22924e-163	0
-8.48764e-163	1.04112e-162	9.93809e-163	6.44207e-163	2.07279e-163	3.11664e-166	4.72076e-163	6.64064e-163	-5.18375e-163	-3.70099e-163	8.32649e-163	3.65587e-163	-1.66713e-163	8.78389e-163	1.15677e-162	-9.62679e-163	-5.668e-163	-1.40321e-162	-1.20585e-163	-4.51145e-164	6.7093e-164	-4.32366e-163	6.21298e-163	-4.99483e-163	2.53099e-163	1.18215e-162	1.00527e-162	1.09409e-162	-6.21128e-163	2.22924e-163	0
-8.48764e-163	1.04112e-162	9.93809e-163	6.44207e-163	2.07279e-163	3.11664e-166	4.72076e-163	6.64064e-163	-5.18375e-163	-3.70099e-163	8.32649e-163	3.65587e-163	-1.66713e-163	8.78389e-163	1.15677e-162	-9.62679e-163	-5.668e-163	-1.40321e-162	-1.20585e-163	-4.51145e-164	6.7093e-164	-4.32366e-163	6.21298e-163	-4.99483e-163	2.53099e-163	1.18215e-162	1.00527e-162	1.09409e-162	-6.21128e-163	2.22924e-163	0
-8.48764e-163	1.04112e-162	9.93809e-163	6.44207e-163	2.07279e-163	3.11664e-166	4.72076e-163	6.64064e-163	-5.18375e-163	-3.70099e-163	8.32649e-163	3.65587e-163	-1.66713e-163	8.78389e-163	1.15677e-162	-9.62679e-163	-5.668e-163	-1.40321e-162	-1.20585e-163	-4.51145e-164	6.7093e-164	-4.32366e-163	6.21298e-163	-4.99483e-163	2.53099e-163	1.18215e-162	1.00527e-162	1.09409e-162	-6.21128e-163	2.22924e-163	0
-8.48764e-163	1.04112e-162	9.93809e-163	6.44207e-163	2.07279e-163	3.11664e-166	4.72076e-163	6.64064e-163	-5.18375e-163	-3.70099e-163	8.32649e-163	3.65587e-163	-1.66713e-163	8.78389e-163	1.15677e-162	-9.62679e-163	-5.668e-163	-1.40321e-162	-1.20585e-163	-4.51145e-164	6.7093e-164	-4.32366e-163	6.21298e-163	-4.99483e-163	2.53099e-163	1.18215e-162	1.00527e-162	1.09409e-162	-6.21128e-163	2.22924e-163	0
-8.48764e-163	1.04112e-162	9.93809e-163	6.44207e-163	2.07279e-163	3.11664e-166	4.72076e-163	6.64064e-163	-5.18375e-163	-3.70099e-163	8.32649e-163	3.65587e-163	-1.66713e-163	8.78389e-163	1.15677e-162	-9.62679e-163	-5.668e-163	-1.40321e-162	-1.20585e-163	-4.51145e-164	6.7093e-164	-4.32366e-163	6.21298e-163	-4.99483e-163	2.53099e-163	1.18215e-162	1.00527e-162	1.09409e-162	-6.21128e-163	2.22924e-163	0
-8.48764e-163	1.04112e-162	9.93809e-163	6.44207e-163	2.07279e-163	3.11664e-166	4.72076e-163	6.64064e-163	-5.18375e-163	-3.70099e-163	8.32649e-163	3.65587e-163	-1.66713e-163	8.78389e-163	1.15677e-162	-9.62679e-163	-5.668e-163	-1.40321e-162	-1.20585e-163	-4.51145e-164	6.7093e-164	-4.32366e-163	6.21298e-163	-4.99483e-163	2.53099e-163	1.18215e-162	1.00527e-162	1.09409e-162	-6.21128e-163	2.22924e-163	0
-8.48764e-163	1.04112e-162	9.93809e-163	6.44207e-163	2.07279e-163	3.11664e-166	4.72076e-163	6.64064e-163	-5.18375e-163	-3.70099e-163	8.32649e-163	3.65587e-163	-1.66713e-163	8.78389e-163	1.15677e-162	-9.62679e-163	-5.668e-163	-1.40321e-162	-1.20585e-163	-4.51145e-164	6.7093e-164	-4.32366e-163	6.21298e-163	-4.99483e-163	2.53099e-163	1.18215e-162	1.00527e-162	1.09409e-162	-6.21128e-163	2.22924e-163	0
-8.48764e-163	1.04112e-162	9.93809e-163	6.44207e-163	2.07279e-163	3.11664e-166	4.72076e-163	6.64064e-163	-5.18375e-163	-3.70099e-163	8.32649e-163	3.65587e-163	-1.66713e-163	8.78389e-163	1.15677e-162	-9.62679e-163	-5.668e-163	-1.40321e-162	-1.20585e-163	-4.51145e-164	6.7093e-164	-4.32366e-163	6.21298e-163	-4.99483e-163	2.53099e-163	1.18215e-162	1.00527e-162	1.09409e-162	-6.21128e-163	2.22924e-163	0
-8.48764e-163	1.04112e-162	9.93809e-163	6.44207e-163	2.07279e-163	3.11664e-166	4.72076e-163	6.64064e-163	-5.18375e-163	-3.70099e-163	8.32649e-163	3.65587e-163	-1.66713e-163	8.78389e-163	1.15677e-162	-9.62679e-163	-5.668e-163	-1.40321e-162	-1.20585e-163	-4.51145e-164	6.7093e-164	-4.32366e-163	6.21298e-163	-4.99483e-163	2.53099e-163	1.18215e-162	1.00527e-162	1.09409e-162	-6.21128e-163	2.22924e-163	0
-8.48764e-163	1.04112e-162	9.93809e-163	6.44207e-163	2.07279e-163	3.11664e-166	4.72076e-163	6.64064e-163	-5.18375e-163	-3.70099e-163	8.32649e-163	3.65587e-163	-1.66713e-163	8.78389e-163	1.15677e-162	-9.62679e-163	-5.668e-163	-1.40321e-162	-1.20585e-163	-4.51145e-164	6.7093e-164	-4.32366e-163	6.21298e-163	-4.99483e-163	2.53099e-163	1.18215e-162	1.00527e-162	1.09409e-162	-6.21128e-163	2.22924e-163	0
-8.48764e-163	1.04112e-162	9.93809e-163	6.44207e-163	2.07279e-163	3.11664e-166	4.72076e-163	6.64064e-163	-5.18375e-163	-3.70099e-163	8.32649e-163	3.65587e-163	-1.66713e-163	8.78389e-163	1.15677e-162	-9.62679e-163	-5.668e-163	-1.40321e-162	-1.20585e-163	-4.51145e-164	6.7093e-164	-4.32366e-163	6.21298e-163	-4.99483e-163	2.53099e-163	1.18215e-162	1.00527e-162	1.09409e-162	-6.21128e-163	2.22924e-163	0
-8.48764e-163	1.04112e-162	9.93809e-163	6.44207e-163	2.07279e-163	3.11664e-166	4.72076e-163	6.64064e-163	-5.18375e-163	-3.70099e-163	8.32649e-163	3.65587e-163	-1.66713e-163	8.78389e-163	1.15677e-162	-9.62679e-163	-5.668e-163	-1.40321e-162	-1.20585e-163	-4.51145e-164	6.7093e-164	-4.32366e-163	6.21298e-163	-4.99483e-163	2.53099e-163	1.18215e-162	1.00527e-162	1.09409e-162	-6.21128e-163	2.22924e-163	0
-8.48764e-163	1.04112e-162	9.93809e-163	6.44207e-163	2.07279e-163	3.11664e-166	4.72076e-163	6.64064e-163	-5.18375e-163	-3.70099e-163	8.32649e-163	3.65587e-163	-1.66713e-163	8.78389e-163	1.15677e-162	-9.62679e-163	-5.668e-163	-1.40321e-162	-1.20585e-163	-4.51145e-164	6.7093e-164	-4.32366e-163	6.21298e-163	-4.99483e-163	2.53099e-163	1.18215e-162	1.00527e-162	1.09409e-162	-6.21128e-163	2.22924e-163	0
-8.48764e-163	1.04112e-162	9.93809e-163	6.44207e-163	2.07279e-163	3.11664e-166	4.72076e-163	6.64064e-163	-5.18375e-163	-3.70099e-163	8.32649e-163	3.65587e-163	-1.66713e-163	8.78389e-163	1.15677e-162	-9.62679e-163	-5.668e-163	-1.40321e-162	-1.20585e-163	-4.51145e-164	6.7093e-164	-4.32366e-163	6.21298e-163	-4.99483e-163	2.53099e-163	1.18215e-162	1.00527e-162	1.09409e-162	-6.21128e-163	2.22924e-163	0
-8.48764e-163	1.04112e-162	9.93809e-163	6.44207e-163	2.07279e-163	3.11664e-166	4.72076e-163	6.64064e-163	-5.18375e-163	-3.70099e-163	8.32649e-163	3.65587e-163	-1.66713e-163	8.78389e-163	1.15677e-162	-9.62679e-163	-5.668e-163	-1.40321e-162	-1.20585e-163	-4.51145e-164	6.7093e-164	-4.32366e-163	6.21298e-163	-4.99483e-163	2.53099e-163	1.18215e-162	1.00527e-162	1.09409e-162	-6.21128e-163	2.22924e-163	0
-8.48764e-163	1.04112e-162	9.93809e-163	6.44207e-163	2.07279e-163	3.11664e-166	4.72076e-163	6.64064e-163	-5.18375e-163	-3.70099e-163	8.32649e-163	3.65587e-163	-1.66713e-163	8.78389e-163	1.15677e-162	-9.62679e-163	-5.668e-163	-1.40321e-162	-1.20585e-163	-4.51145e-164	6.7093e-164	-4.32366e-163	6.21298e-163	-4.99483e-163	2.53099e-163	1.18215e-162	1.00527e-162	1.09409e-162	-6.21128e-163	2.22924e-163	0
-8.48764e-163	1.04112e-162	9.93809e-163	6.44207e-163	2.07279e-163	3.11664e-166	4.72076e-163	6.64064e-163	-5.18375e-163	-3.70099e-163	8.32649e-163	3.65587e-163	-1.66713e-163	8.78389e-163	1.15677e-162	-9.62679e-163	-5.668e-163	-1.40321e-162	-1.20585e-163	-4.51145e-164	6.7093e-164	-4.32366e-163	6.21298e-163	-4.99483e-163	2.53099e-163	1.18215e-162	1.00527e-162	1.09409e-162	-6.21128e-163	2.22924e-163	0
-8.48764e-163	1.04112e-162	9.93809e-163	6.44207e-163	2.07279e-163	3.11664e-166	4.72076e-163	6.64064e-163	-5.18375e-163	-3.70099e-163	8.32649e-163	3.65587e-163	-1.66713e-163	8.78389e-163	1.15677e-162	-9.62679e-163	-5.668e-163	-1.40321e-162	-1.20585e-163	-4.51145e-164	6.7093e-164	-4.32366e-163	6.21298e-163	-4.99483e-163	2.53099e-163	1.18215e-162	1.00527e-162	1.09409e-162	-6.21128e-163	2.22924e-163	0
-8.48764e-163	1.04112e-162	9.93809e-163	6.44207e-163	2.07279e-163	3.11664e-166	4.72076e-163	6.64064e-163	-5.18375e-163	-3.70099e-163	8.32649e-163	3.65587e-163	-1.66713e-163	8.78389e-163	1.15677e-162	-9.62679e-163	-5.668e-163	-1.40321e-162	-1.20585e-163	-4.51145e-164	6.7093e-164	-4.32366e-163	6.21298e-163	-4.99483e-163	2.53099e-163	1.18215e-162	1.00527e-162	1.09409e-162	-6.21128e-163	2.22924e-163	0
-8.48764e-163	1.04112e-162	9.93809e-163	6.44207e-163	2.07279e-163	3.11664e-166	4.72076e-163	6.64064e-163	-5.18375e-163	-3.70099e-163	8.32649e-163	3.65587e-163	-1.66713e-163	8.78389e-163	1.15677e-162	-9.62679e-163	-5.668e-163	-1.40321e-162	-1.20585e-163	-4.51145e-164	6.7093e-164	-4.32366e-163	6.21298e-163	-4.99483e-163	2.53099e-163	1.18215e-162	1.00527e-162	1.09409e-162	-6.21128e-163	2.22924e-163	0
-8.48764e-163	1.04112e-162	9.93809e-163	6.44207e-163	2.07279e-163	3.11664e-166	4.72076e-163	6.64064e-163	-5.18375e-163	-3.70099e-163	8.32649e-163	3.65587e-163	-1.66713e-163	8.78389e-163	1.15677e-162	-9.62679e-163	-5.668e-163	-1.40321e-162	-1.20585e-163	-4.51145e-164	6.7093e-164	-4.32366e-163	6.21298e-163	-4.99483e-163	2.53099e-163	1.18215e-162	1.00527e-162	1.09409e-162	-6.21128e-163	2.22924e-163	0
-8.48764e-163	1.04112e-162	9.93809e-163	6.44207e-163	2.07279e-163	3.11664e-166	4.72076e-163	6.64064e-163	-5.18375e-163	-3.70099e-163	8.32649e-163	3.65587e-163	-1.66713e-163	8.78389e-163	1.15677e-162	-9.62679e-163	-5.668e-163	-1.40321e-162	-1.20585e-163	-4.51145e-164	6.7093e-164	-4.32366e-163	6.21298e-163	-4.99483e-163	2.53099e-163	1.18215e-162	1.00527e-162	1.09409e-162	-6.21128e-163	2.22924e-163	0
-8.48764e-163	1.04112e-162	9.93809e-163	6.44207e-163	2.07279e-163	3.11664e-166	4.72076e-163	6.64064e-163	-5.18375e-163	-3.70099e-163	8.32649e-163	3.65587e-163	-1.66713e-163	8.78389e-163	1.15677e-162	-9.62679e-163	-5.668e-163	-1.40321e-162	-1.20585e-163	-4.51145e-164	6.7093e-164	-4.32366e-163	6.21298e-163	-4.99483e-163	2.53099e-163	1.18215e-162	1.00527e-162	1.09409e-162	-6.21128e-163	2.22924e-163	0
-8.48764e-163	1.04112e-162	9.93809e-163	6.44207e-163	2.07279e-163	3.11664e-166	4.72076e-163	6.64064e-163	-5.18375e-163	-3.70099e-163	8.32649e-163	3.65587e-163	-1.66713e-163	8.78389e-163	1.15677e-162	-9.62679e-163	-5.668e-163	-1.40321e-162	-1.20585e-163	-4.51145e-164	6.7093e-164	-4.32366e-163	6.21298e-163	-4.99483e-163	2.53099e-163	1.18215e-162	1.00527e-162	1.09409e-162	-6.21128e-163	2.22924e-163	0
-8.48764e-163	1.04112e-162	9.93809e-163	6.44207e-163	2.07279e-163	3.11664e-166	4.72076e-163	6.64064e-163	-5.18375e-163	-3.70099e-163	8.32649e-163	3.65587e-163	-1.66713e-163	8.78389e-163	1.15677e-162	-9.62679e-163	-5.668e-163	-1.40321e-162	-1.20585e-163	-4.51145e-164	6.7093e-164	-4.32366e-163	6.21298e-163	-4.99483e-163	2.53099e-163	1.18215e-162	1.00527e-162	1.09409e-162	-6.21128e-163	2.22924e-163	0
-8.48764e-163	1.04112e-162	9.93809e-163	6.44207e-163	2.07279e-163	3.11664e-166	4.72076e-163	6.64064e-163	-5.18375e-163	-3.70099e-163	8.32649e-163	3.65587e-163	-1.66713e-163	8.78389e-163	1.15677e-162	-9.62679e-163	-5.668e-163	-1.40321e-162	-1.20585e-163	-4.51145e-164	6.7093e-164	-4.32366e-163	6.21298e-163	-4.99483e-163	2.53099e-163	1.18215e-162	1.00527e-162	1.09409e-162	-6.21128e-163	2.22924e-163	0
-8.48764e-163	1.04112e-162	9.93809e-163	6.44207e-163	2.07279e-163	3.11664e-166	4.72076e-163	6.64064e-163	-5.18375e-163	-3.70099e-163	8.32649e-163	3.65587e-163	-1.66713e-163	8.78389e-163	1.15677e-162	-9.62679e-163	-5.668e-163	-1.40321e-162	-1.20585e-163	-4.51145e-164	6.7093e-164	-4.32366e-163	6.21298e-163	-4.99483e-163	2.53099e-163	1.18215e-162	1.00527e-162	1.09409e-162	-6.21128e-163	2.22924e-163	0
-8.48764e-163	1.04112e-162	9.93809e-163	6.44207e-163	2.07279e-163	3.11664e-166	4.72076e-163	6.64064e-163	-5.18375e-163	-3.70099e-163	8.32649e-163	3.65587e-163	-1.66713e-163	8.78389e-163	1.15677e-162	-9.62679e-163	-5.668e-163	-1.40321e-162	-1.20585e-163	-4.51145e-164	6.7093e-164	-4.32366e-163	6.21298e-163	-4.99483e-163	2.53099e-163	1.18215e-162	1.00527e-162	1.09409e-162	-6.21128e-163	2.22924e-163	0
-8.48764e-163	1.04112e-162	9.93809e-163	6.44207e-163	2.07279e-163	3.11664e-166	4.72076e-163	6.64064e-163	-5.18375e-163	-3.70099e-163	8.32649e-163	3.65587e-163	-1.66713e-163	8.78389e-163	1.15677e-162	-9.62679e-163	-5.668e-163	-1.40321e-162	-1.20585e-163	-4.51145e-164	6.7093e-164	-4.32366e-163	6.21298e-163	-4.99483e-163	2.53099e-163	1.18215e-162	1.00527e-162	1.09409e-162	-6.21128e-163	2.22924e-163	0
-8.48764e-163	1.04112e-162	9.93809e-163	6.44207e-163	2.07279e-163	3.11664e-166	4.72076e-163	6.64064e-163	-5.18375e-163	-3.70099e-163	8.32649e-163	3.65587e-163	-1.66713e-163	8.78389e-163	1.15677e-162	-9.62679e-163	-5.668e-163	-1.40321e-162	-1.20585e-163	-4.51145e-164	6.7093e-164	-4.32366e-163	6.21298e-163	-4.99483e-163	2.53099e-163	1.18215e-162	1.00527e-162	1.09409e-162	-6.21128e-163	2.22924e-163	0
-8.48764e-163	1.04112e-162	9.93809e-163	6.44207e-163	2.07279e-163	3.11664e-166	4.72076e-163	6.64064e-163	-5.18375e-163	-3.70099e-163	8.32649e-163	3.65587e-163	-1.66713e-163	8.78389e-163	1.15677e-162	-9.62679e-163	-5.668e-163	-1.40321e-162	-1.20585e-163	-4.51145e-164	6.7093e-164	-4.32366e-163	6.21298e-163	-4.99483e-163	2.53099e-163	1.18215e-162	1.00527e-162	1.09409e-162	-6.21128e-163	2.22924e-163	0
-8.48764e-163	1.04112e-162	9.93809e-163	6.44207e-163	2.07279e-163	3.11664e-166	4.72076e-163	6.64064e-163	-5.18375e-163	-3.70099e-163	8.32649e-163	3.65587e-163	-1.66713e-163	8.78389e-163	1.15677e-162	-9.62679e-163	-5.668e-163	-1.40321e-162	-1.20585e-163	-4.51145e-164	6.7093e-164	-4.32366e-163	6.21298e-163	-4.99483e-163	2.53099e-163	1.18215e-162	1.00527e-162	1.09409e-162	-6.21128e-163	2.22924e-163	0
-8.48764e-163	1.04112e-162	9.93809e-163	6.44207e-163	2.07279e-163	3.11664e-166	4.72076e-163	6.64064e-163	-5.18375e-163	-3.70099e-163	8.32649e-163	3.65587e-163	-1.66713e-163	8.78389e-163	1.15677e-162	-9.62679e-163	-5.668e-163	-1.40321e-162	-1.20585e-163	-4.51145e-164	6.7093e-164	-4.32366e-163	6.21298e-163	-4.99483e-163	2.53099e-163	1.18215e-162	1.00527e-162	1.09409e-162	-6.21128e-163	2.22924e-163	0
-8.48764e-163	1.04112e-162	9.93809e-163	6.44207e-163	2.07279e-163	3.11664e-166	4.72076e-163	6.64064e-163	-5.18375e-163	-3.70099e-163	8.32649e-163	3.65587e-163	-1.66713e-163	8.78389e-163	1.15677e-162	-9.62679e-163	-5.668e-163	-1.40321e-162	-1.20585e-163	-4.51145e-164	6.7093e-164	-4.32366e-163	6.21298e-163	-4.99483e-163	2.53099e-163	1.18215e-162	1.00527e-162	1.09409e-162	-6.21128e-163	2.22924e-163	0
-8.48764e-163	1.04112e-162	9.93809e-163	6.44207e-163	2.07279e-163	3.11664e-166	4.72076e-163	6.64064e-163	-5.18375e-163	-3.70099e-163	8.32649e-163	3.65587e-163	-1.66713e-163	8.78389e-163	1.15677e-162	-9.62679e-163	-5.668e-163	-1.40321e-162	-1.20585e-163	-4.51145e-164	6.7093e-164	-4.32366e-163	6.21298e-163	-4.99483e-163	2.53099e-163	1.18215e-162	1.00527e-162	1.09409e-162	-6.21128e-163	2.22924e-163	0
-8.48764e-163	1.04112e-162	9.93809e-163	6.44207e-163	2.07279e-163	3.11664e-166	4.72076e-163	6.64064e-163	-5.18375e-163	-3.70099e-163	8.32649e-163	3.65587e-163	-1.66713e-163	8.78389e-163	1.15677e-162	-9.62679e-163	-5.668e-163	-1.40321e-162	-1.20585e-163	-4.51145e-164	6.7093e-164	-4.32366e-163	6.21298e-163	-4.99483e-163	2.53099e-163	1.18215e-162	1.00527e-162	1.09409e-162	-6.21128e-163	2.22924e-163	0
-8.48764e-163	1.04112e-162	9.93809e-163	6.44207e-163	2.07279e-163	3.11664e-166	4.72076e-163	6.64064e-163	-5.18375e-163	-3.70099e-163	8.32649e-163	3.65587e-163	-1.66713e-163	8.78389e-163	1.15677e-162	-9.62679e-163	-5.668e-163	-1.40321e-162	-1.20585e-163	-4.51145e-164	6.7093e-164	-4.32366e-163	6.21298e-163	-4.99483e-163	2.53099e-163	1.18215e-162	1.00527e-162	1.09409e-162	-6.21128e-163	2.22924e-163	0
-8.48764e-163	1.04112e-162	9.93809e-163	6.44207e-163	2.07279e-163	3.11664e-166	4.72076e-163	6.64064e-163	-5.18375e-163	-3.70099e-163	8.32649e-163	3.65587e-163	-1.66713e-163	8.78389e-163	1.15677e-162	-9.62679e-163	-5.668e-163	-1.40321e-162	-1.20585e-163	-4.51145e-164	6.7093e-164	-4.32366e-163	6.21298e-163	-4.99483e-163	2.53099e-163	1.18215e-162	1.00527e-162	1.09409e-162	-6.21128e-163	2.22924e-163	0
-8.48764e-163	1.04112e-162	9.93809e-163	6.44207e-163	2.07279e-163	3.11664e-166	4.72076e-163	6.64064e-163	-5.18375e-163	-3.70099e-163	8.32649e-163	3.65587e-163	-1.66713e-163	8.78389e-163	1.15677e-162	-9.62679e-163	-5.668e-163	-1.40321e-162	-1.20585e-163	-4.51145e-164	6.7093e-164	-4.32366e-163	6.21298e-163	-4.99483e-163	2.53099e-163	1.18215e-162	1.00527e-162	1.09409e-162	-6.21128e-163	2.22924e-163	0
-8.48764e-163	1.04112e-162	9.93809e-163	6.44207e-163	2.07279e-163	3.11664e-166	4.72076e-163	6.64064e-163	-5.18375e-163	-3.70099e-163	8.32649e-163	3.65587e-163	-1.66713e-163	8.78389e-163	1.15677e-162	-9.62679e-163	-5.668e-163	-1.40321e-162	-1.20585e-163	-4.51145e-164	6.7093e-164	-4.32366e-163	6.21298e-163	-4.99483e-163	2.53099e-163	1.18215e-162	1.00527e-162	1.09409e-162	-6.21128e-163	2.22924e-163	0
-8.48764e-163	1.04112e-162	9.93809e-163	6.44207e-163	2.07279e-163	3.11664e-166	4.72076e-163	6.64064e-163	-5.18375e-163	-3.70099e-163	8.32649e-163	3.65587e-163	-1.66713e-163	8.78389e-163	1.15677e-162	-9.62679e-163	-5.668e-163	-1.40321e-162	-1.20585e-163	-4.51145e-164	6.7093e-164	-4.32366e-163	6.21298e-163	-4.99483e-163	2.53099e-163	1.18215e-162	1.00527e-162	1.09409e-162	-6.21128e-163	2.22924e-163	0
-8.48764e-163	1.04112e-162	9.93809e-163	6.44207e-163	2.07279e-163	3.11664e-166	4.72076e-163	6.64064e-163	-5.18375e-163	-3.70099e-163	8.32649e-163	3.65587e-163	-1.66713e-163	8.78389e-163	1.15677e-162	-9.62679e-163	-5.668e-163	-1.40321e-162	-1.20585e-163	-4.51145e-164	6.7093e-164	-4.32366e-163	6.21298e-163	-4.99483e-163	2.53099e-163	1.18215e-162	1.00527e-162	1.09409e-162	-6.21128e-163	2.22924e-163	0
-8.48764e-163	1.04112e-162	9.93809e-163	6.44207e-163	2.07279e-163	3.11664e-166	4.72076e-163	6.64064e-163	-5.18375e-163	-3.70099e-163	8.32649e-163	3.65587e-163	-1.66713e-163	8.78389e-163	1.15677e-162	-9.62679e-163	-5.668e-163	-1.40321e-162	-1.20585e-163	-4.51145e-164	6.7093e-164	-4.32366e-163	6.21298e-163	-4.99483e-163	2.53099e-163	1.18215e-162	1.00527e-162	1.09409e-162	-6.21128e-163	2.22924e-163	0
-8.48764e-163	1.04112e-162	9.93809e-163	6.44207e-163	2.07279e-163	3.11664e-166	4.72076e-163	6.64064e-163	-5.18375e-163	-3.70099e-163	8.32649e-163	3.65587e-163	-1.66713e-163	8.78389e-163	1.15677e-162	-9.62679e-163	-5.668e-163	-1.40321e-162	-1.20585e-163	-4.51145e-164	6.7093e-164	-4.32366e-163	6.21298e-163	-4.99483e-163	2.53099e-163	1.18215e-162	1.00527e-162	1.09409e-162	-6.21128e-163	2.22924e-163	0
-8.48764e-163	1.04112e-162	9.93809e-163	6.44207e-163	2.07279e-163	3.11664e-166	4.72076e-163	6.64064e-163	-5.18375e-163	-3.70099e-163	8.32649e-163	3.65587e-163	-1.66713e-163	8.78389e-163	1.15677e-162	-9.62679e-163	-5.668e-163	-1.40321e-162	-1.20585e-163	-4.51145e-164	6.7093e-164	-4.32366e-163	6.21298e-163	-4.99483e-163	2.53099e-163	1.18215e-162	1.00527e-162	1.09409e-162	-6.21128e-163	2.22924e-163	0
-8.48764e-163	1.04112e-162	9.93809e-163	6.44207e-163	2.07279e-163	3.11664e-166	4.72076e-163	6.64064e-163	-5.18375e-163	-3.70099e-163	8.32649e-163	3.65587e-163	-1.66713e-163	8.78389e-163	1.15677e-162	-9.62679e-163	-5.668e-163	-1.40321e-162	-1.20585e-163	-4.51145e-164	6.7093e-164	-4.32366e-163	6.21298e-163	-4.99483e-163	2.53099e-163	1.18215e-162	1.00527e-162	1.09409e-162	-6.21128e-163	2.22924e-163	0
-8.48764e-163	1.04112e-162	9.93809e-163	6.44207e-163	2.07279e-163	3.11664e-166	4.72076e-163	6.64064e-163	-5.18375e-163	-3.70099e-163	8.32649e-163	3.65587e-163	-1.66713e-163	8.78389e-163	1.15677e-162	-9.62679e-163	-5.668e-163	-1.40321e-162	-1.20585e-163	-4.51145e-164	6.7093e-164	-4.32366e-163	6.21298e-163	-4.99483e-163	2.53099e-163	1.18215e-162	1.00527e-162	1.09409e-162	-6.21128e-163	2.22924e-163	0
-8.48764e-163	1.04112e-162	9.93809e-163	6.44207e-163	2.07279e-163	3.11664e-166	4.72076e-163	6.64064e-163	-5.18375e-163	-3.70099e-163	8.32649e-163	3.65587e-163	-1.66713e-163	8.78389e-163	1.15677e-162	-9.62679e-163	-5.668e-163	-1.40321e-162	-1.20585e-163	-4.51145e-164	6.7093e-164	-4.32366e-163	6.21298e-163	-4.99483e-163	2.53099e-163	1.18215e-162	1.00527e-162	1.09409e-162	-6.21128e-163	2.22924e-163	0
-8.48764e-163	1.04112e-162	9.93809e-163	6.44207e-163	2.07279e-163	3.11664e-166	4.72076e-163	6.64064e-163	-5.18375e-163	-3.70099e-163	8.32649e-163	3.65587e-163	-1.66713e-163	8.78389e-163	1.15677e-162	-9.62679e-163	-5.668e-163	-1.40321e-162	-1.20585e-163	-4.51145e-164	6.7093e-164	-4.32366e-163	6.21298e-163	-4.99483e-163	2.53099e-163	1.18215e-162	1.00527e-162	1.09409e-162	-6.21128e-163	2.22924e-163	0
-8.48764e-163	1.04112e-162	9.93809e-163	6.44207e-163	2.07279e-163	3.11664e-166	4.72076e-163	6.64064e-163	-5.18375e-163	-3.70099e-163	8.32649e-163	3.65587e-163	-1.66713e-163	8.78389e-163	1.15677e-162	-9.62679e-163	-5.668e-163	-1.40321e-162	-1.20585e-163	-4.51145e-164	6.7093e-164	-4.32366e-163	6.21298e-163	-4.99483e-163	2.53099e-163	1.18215e-162	1.00527e-162	1.09409e-162	-6.21128e-163	2.22924e-163	0
-8.48764e-163	1.04112e-162	9.93809e-163	6.44207e-163	2.07279e-163	3.11664e-166	4.72076e-163	6.64064e-163	-5.18375e-163	-3.70099e-163	8.32649e-163	3.65587e-163	-1.66713e-163	8.78389e-163	1.15677e-162	-9.62679e-163	-5.668e-163	-1.40321e-162	-1.20585e-163	-4.51145e-164	6.7093e-164	-4.32366e-163	6.21298e-163	-4.99483e-163	2.53099e-163	1.18215e-162	1.00527e-162	1.09409e-162	-6.21128e-163	2.22924e-163	0
-8.48764e-163	1.04112e-162	9.93809e-163	6.44207e-163	2.07279e-163	3.11664e-166	4.72076e-163	6.64064e-163	-5.18375e-163	-3.70099e-163	8.32649e-163	3.65587e-163	-1.66713e-163	8.78389e-163	1.15677e-162	-9.62679e-163	-5.668e-163	-1.40321e-162	-1.20585e-163	-4.51145e-164	6.7093e-164	-4.32366e-163	6.21298e-163	-4.99483e-163	2.53099e-163	1.18215e-162	1.00527e-162	1.09409e-162	-6.21128e-163	2.22924e-163	0
-8.48764e-163	1.04112e-162	9.93809e-163	6.44207e-163	2.07279e-163	3.11664e-166	4.72076e-163	6.64064e-163	-5.18375e-163	-3.70099e-163	8.32649e-163	3.65587e-163	-1.66713e-163	8.78389e-163	1.15677e-162	-9.62679e-163	-5.668e-163	-1.40321e-162	-1.20585e-163	-4.51145e-164	6.7093e-164	-4.32366e-163	6.21298e-163	-4.99483e-163	2.53099e-163	1.18215e-162	1.00527e-162	1.09409e-162	-6.21128e-163	2.22924e-163	0
-8.48764e-163	1.04112e-162	9.93809e-163	6.44207e-163	2.07279e-163	3.11664e-166	4.72076e-163	6.64064e-163	-5.18375e-163	-3.70099e-163	8.32649e-163	3.65587e-163	-1.66713e-163	8.78389e-163	1.15677e-162	-9.62679e-163	-5.668e-163	-1.40321e-162	-1.20585e-163	-4.51145e-164	6.7093e-164	-4.32366e-163	6.21298e-163	-4.99483e-163	2.53099e-163	1.18215e-162	1.00527e-162	1.09409e-162	-6.21128e-163	2.22924e-163	0
-8.48764e-163	1.04112e-162	9.93809e-163	6.44207e-163	2.07279e-163	3.11664e-166	4.72076e-163	6.64064e-163	-5.18375e-163	-3.70099e-163	8.32649e-163	3.65587e-163	-1.66713e-163	8.78389e-163	1.15677e-162	-9.62679e-163	-5.668e-163	-1.40321e-162	-1.20585e-163	-4.51145e-164	6.7093e-164	-4.32366e-163	6.21298e-163	-4.99483e-163	2.53099e-163	1.18215e-162	1.00527e-162	1.09409e-162	-6.21128e-163	2.22924e-163	0
-8.48764e-163	1.04112e-162	9.93809e-163	6.44207e-163	2.07279e-163	3.11664e-166	4.72076e-163	6.64064e-163	-5.18375e-163	-3.70099e-163	8.32649e-163	3.65587e-163	-1.66713e-163	8.78389e-163	1.15677e-162	-9.62679e-163	-5.668e-163	-1.40321e-162	-1.20585e-163	-4.51145e-164	6.7093e-164	-4.32366e-163	6.21298e-163	-4.99483e-163	2.53099e-163	1.18215e-162	1.00527e-162	1.09409e-162	-6.21128e-163	2.22924e-163	0
-8.48764e-163	1.04112e-162	9.93809e-163	6.44207e-163	2.07279e-163	3.11664e-166	4.72076e-163	6.64064e-163	-5.18375e-163	-3.70099e-163	8.32649e-163	3.65587e-163	-1.66713e-163	8.78389e-163	1.15677e-162	-9.62679e-163	-5.668e-163	-1.40321e-162	-1.20585e-163	-4.51145e-164	6.7093e-164	-4.32366e-163	6.21298e-163	-4.99483e-163	2.53099e-163	1.18215e-162	1.00527e-162	1.09409e-162	-6.21128e-163	2.22924e-163	0
-8.48764e-163	1.04112e-162	9.93809e-163	6.44207e-163	2.07279e-163	3.11664e-166	4.72076e-163	6.64064e-163	-5.18375e-163	-3.70099e-163	8.32649e-163	3.65587e-163	-1.66713e-163	8.78389e-163	1.15677e-162	-9.62679e-163	-5.668e-163	-1.40321e-162	-1.20585e-163	-4.51145e-164	6.7093e-164	-4.32366e-163	6.21298e-163	-4.99483e-163	2.53099e-163	1.18215e-162	1.00527e-162	1.09409e-162	-6.21128e-163	2.22924e-163	0
-8.48764e-163	1.04112e-162	9.93809e-163	6.44207e-163	2.07279e-163	3.11664e-166	4.72076e-163	6.64064e-163	-5.18375e-163	-3.70099e-163	8.32649e-163	3.65587e-163	-1.66713e-163	8.78389e-163	1.15677e-162	-9.62679e-163	-5.668e-163	-1.40321e-162	-1.20585e-163	-4.51145e-164	6.7093e-164	-4.32366e-163	6.21298e-163	-4.99483e-163	2.53099e-163	1.18215e-162	1.00527e-162	1.09409e-162	-6.21128e-163	2.22924e-163	0
-8.48764e-163	1.04112e-162	9.93809e-163	6.44207e-163	2.07279e-163	3.11664e-166	4.72076e-163	6.64064e-163	-5.18375e-163	-3.70099e-163	8.32649e-163	3.65587e-163	-1.66713e-163	8.78389e-163	1.15677e-162	-9.62679e-163	-5.668e-163	-1.40321e-162	-1.20585e-163	-4.51145e-164	6.7093e-164	-4.32366e-163	6.21298e-163	-4.99483e-163	2.53099e-163	1.18215e-162	1.00527e-162	1.09409e-162	-6.21128e-163	2.22924e-163	0
-8.48764e-163	1.04112e-162	9.93809e-163	6.44207e-163	2.07279e-163	3.11664e-166	4.72076e-163	6.64064e-163	-5.18375e-163	-3.70099e-163	8.32649e-163	3.65587e-163	-1.66713e-163	8.78389e-163	1.15677e-162	-9.62679e-163	-5.668e-163	-1.40321e-162	-1.20585e-163	-4.51145e-164	6.7093e-164	-4.32366e-163	6.21298e-163	-4.99483e-163	2.53099e-163	1.18215e-162	1.00527e-162	1.09409e-162	-6.21128e-163	2.22924e-163	0
-8.48764e-163	1.04112e-162	9.93809e-163	6.44207e-163	2.07279e-163	3.11664e-166	4.72076e-163	6.64064e-163	-5.18375e-163	-3.70099e-163	8.32649e-163	3.65587e-163	-1.66713e-163	8.78389e-163	1.15677e-162	-9.62679e-163	-5.668e-163	-1.40321e-162	-1.20585e-163	-4.51145e-164	6.7093e-164	-4.32366e-163	6.21298e-163	-4.99483e-163	2.53099e-163	1.18215e-162	1.00527e-162	1.09409e-162	-6.21128e-163	2.22924e-163	0
-8.48764e-163	1.04112e-162	9.93809e-163	6.44207e-163	2.07279e-163	3.11664e-166	4.72076e-163	6.64064e-163	-5.18375e-163	-3.70099e-163	8.32649e-163	3.65587e-163	-1.66713e-163	8.78389e-163	1.15677e-162	-9.62679e-163	-5.668e-163	-1.40321e-162	-1.20585e-163	-4.51145e-164	6.7093e-164	-4.32366e-163	6.21298e-163	-4.99483e-163	2.53099e-163	1.18215e-162	1.00527e-162	1.09409e-162	-6.21128e-163	2.22924e-163	0
-8.48764e-163	1.04112e-162	9.93809e-163	6.44207e-163	2.07279e-163	3.11664e-166	4.72076e-163	6.64064e-163	-5.18375e-163	-3.70099e-163	8.32649e-163	3.65587e-163	-1.66713e-163	8.78389e-163	1.15677e-162	-9.62679e-163	-5.668e-163	-1.40321e-162	-1.20585e-163	-4.51145e-164	6.7093e-164	-4.32366e-163	6.21298e-163	-4.99483e-163	2.53099e-163	1.18215e-162	1.00527e-162	1.09409e-162	-6.21128e-163	2.22924e-163	0
-8.48764e-163	1.04112e-162	9.93809e-163	6.44207e-163	2.07279e-163	3.11664e-166	4.72076e-163	6.64064e-163	-5.18375e-163	-3.70099e-163	8.32649e-163	3.65587e-163	-1.66713e-163	8.78389e-163	1.15677e-162	-9.62679e-163	-5.668e-163	-1.40321e-162	-1.20585e-163	-4.51145e-164	6.7093e-164	-4.32366e-163	6.21298e-163	-4.99483e-163	2.53099e-163	1.18215e-162	1.00527e-162	1.09409e-162	-6.21128e-163	2.22924e-163	0
-8.48764e-163	1.04112e-162	9.93809e-163	6.44207e-163	2.07279e-163	3.11664e-166	4.72076e-163	6.64064e-163	-5.18375e-163	-3.70099e-163	8.32649e-163	3.65587e-163	-1.66713e-163	8.78389e-163	1.15677e-162	-9.62679e-163	-5.668e-163	-1.40321e-162	-1.20585e-163	-4.51145e-164	6.7093e-164	-4.32366e-163	6.21298e-163	-4.99483e-163	2.53099e-163	1.18215e-162	1.00527e-162	1.09409e-162	-6.21128e-163	2.22924e-163	0
-8.48764e-163	1.04112e-162	9.93809e-163	6.44207e-163	2.07279e-163	3.11664e-166	4.72076e-163	6.64064e-163	-5.18375e-163	-3.70099e-163	8.32649e-163	3.65587e-163	-1.66713e-163	8.78389e-163	1.15677e-162	-9.62679e-163	-5.668e-163	-1.40321e-162	-1.20585e-163	-4.51145e-164	6.7093e-164	-4.32366e-163	6.21298e-163	-4.99483e-163	2.53099e-163	1.18215e-162	1.00527e-162	1.09409e-162	-6.21128e-163	2.22924e-163	0
-8.48764e-163	1.04112e-162	9.93809e-163	6.44207e-163	2.07279e-163	3.11664e-166	4.72076e-163	6.64064e-163	-5.18375e-163	-3.70099e-163	8.32649e-163	3.65587e-163	-1.66713e-163	8.78389e-163	1.15677e-162	-9.62679e-163	-5.668e-163	-1.40321e-162	-1.20585e-163	-4.51145e-164	6.7093e-164	-4.32366e-163	6.21298e-163	-4.99483e-163	2.53099e-163	1.18215e-162	1.00527e-162	1.09409e-162	-6.21128e-163	2.22924e-163	0
-8.48764e-163	1.04112e-162	9.93809e-163	6.44207e-163	2.07279e-163	3.11664e-166	4.72076e-163	6.64064e-163	-5.18375e-163	-3.70099e-163	8.32649e-163	3.65587e-163	-1.66713e-163	8.78389e-163	1.15677e-162	-9.62679e-163	-5.668e-163	-1.40321e-162	-1.20585e-163	-4.51145e-164	6.7093e-164	-4.32366e-163	6.21298e-163	-4.99483e-163	2.53099e-163	1.18215e-162	1.00527e-162	1.09409e-162	-6.21128e-163	2.22924e-163	0
-8.48764e-163	1.04112e-162	9.93809e-163	6.44207e-163	2.07279e-163	3.11664e-166	4.72076e-163	6.64064e-163	-5.18375e-163	-3.70099e-163	8.32649e-163	3.65587e-163	-1.66713e-163	8.78389e-163	1.15677e-162	-9.62679e-163	-5.668e-163	-1.40321e-162	-1.20585e-163	-4.51145e-164	6.7093e-164	-4.32366e-163	6.21298e-163	-4.99483e-163	2.53099e-163	1.18215e-162	1.00527e-162	1.09409e-162	-6.21128e-163	2.22924e-163	0
-8.48764e-163	1.04112e-162	9.93809e-163	6.44207e-163	2.07279e-163	3.11664e-166	4.72076e-163	6.64064e-163	-5.18375e-163	-3.70099e-163	8.32649e-163	3.65587e-163	-1.66713e-163	8.78389e-163	1.15677e-162	-9.62679e-163	-5.668e-163	-1.40321e-162	-1.20585e-163	-4.51145e-164	6.7093e-164	-4.32366e-163	6.21298e-163	-4.99483e-163	2.53099e-163	1.18215e-162	1.00527e-162	1.09409e-162	-6.21128e-163	2.22924e-163	0
-8.48764e-163	1.04112e-162	9.93809e-163	6.44207e-163	2.07279e-163	3.11664e-166	4.72076e-163	6.64064e-163	-5.18375e-163	-3.70099e-163	8.32649e-163	3.65587e-163	-1.66713e-163	8.78389e-163	1.15677e-162	-9.62679e-163	-5.668e-163	-1.40321e-162	-1.20585e-163	-4.51145e-164	6.7093e-164	-4.32366e-163	6.21298e-163	-4.99483e-163	2.53099e-163	1.18215e-162	1.00527e-162	1.09409e-162	-6.21128e-163	2.22924e-163	0
-8.48764e-163	1.04112e-162	9.93809e-163	6.44207e-163	2.07279e-163	3.11664e-166	4.72076e-163	6.64064e-163	-5.18375e-163	-3.70099e-163	8.32649e-163	3.65587e-163	-1.66713e-163	8.78389e-163	1.15677e-162	-9.62679e-163	-5.668e-163	-1.40321e-162	-1.20585e-163	-4.51145e-164	6.7093e-164	-4.32366e-163	6.21298e-163	-4.99483e-163	2.53099e-163	1.18215e-162	1.00527e-162	1.09409e-162	-6.21128e-163	2.22924e-163	0
-8.48764e-163	1.04112e-162	9.93809e-163	6.44207e-163	2.07279e-163	3.11664e-166	4.72076e-163	6.64064e-163	-5.18375e-163	-3.70099e-163	8.32649e-163	3.65587e-163	-1.66713e-163	8.78389e-163	1.15677e-162	-9.62679e-163	-5.668e-163	-1.40321e-162	-1.20585e-163	-4.51145e-164	6.7093e-164	-4.32366e-163	6.21298e-163	-4.99483e-163	2.53099e-163	1.18215e-162	1.00527e-162	1.09409e-162	-6.21128e-163	2.22924e-163	0
-8.48764e-163	1.04112e-162	9.93809e-163	6.44207e-163	2.07279e-163	3.11664e-166	4.72076e-163	6.64064e-163	-5.18375e-163	-3.70099e-163	8.32649e-163	3.65587e-163	-1.66713e-163	8.78389e-163	1.15677e-162	-9.62679e-163	-5.668e-163	-1.40321e-162	-1.20585e-163	-4.51145e-164	6.7093e-164	-4.32366e-163	6.21298e-163	-4.99483e-163	2.53099e-163	1.18215e-162	1.00527e-162	1.09409e-162	-6.21128e-163	2.22924e-163	0
-8.48764e-163	1.04112e-162	9.93809e-163	6.44207e-163	2.07279e-163	3.11664e-166	4.72076e-163	6.64064e-163	-5.18375e-163	-3.70099e-163	8.32649e-163	3.65587e-163	-1.66713e-163	8.78389e-163	1.15677e-162	-9.62679e-163	-5.668e-163	-1.40321e-162	-1.20585e-163	-4.51145e-164	6.7093e-164	-4.32366e-163	6.21298e-163	-4.99483e-163	2.53099e-163	1.18215e-162	1.00527e-162	1.09409e-162	-6.21128e-163	2.22924e-163	0
-8.48764e-163	1.04112e-162	9.93809e-163	6.44207e-163	2.07279e-163	3.11664e-166	4.72076e-163	6.64064e-163	-5.18375e-163	-3.70099e-163	8.32649e-163	3.65587e-163	-1.66713e-163	8.78389e-163	1.15677e-162	-9.62679e-163	-5.668e-163	-1.40321e-162	-1.20585e-163	-4.51145e-164	6.7093e-164	-4.32366e-163	6.21298e-163	-4.99483e-163	2.53099e-163	1.18215e-162	1.00527e-162	1.09409e-162	-6.21128e-163	2.22924e-163	0
-8.48764e-163	1.04112e-162	9.93809e-163	6.44207e-163	2.07279e-163	3.11664e-166	4.72076e-163	6.64064e-163	-5.18375e-163	-3.70099e-163	8.32649e-163	3.65587e-163	-1.66713e-163	8.78389e-163	1.15677e-162	-9.62679e-163	-5.668e-163	-1.40321e-162	-1.20585e-163	-4.51145e-164	6.7093e-164	-4.32366e-163	6.21298e-163	-4.99483e-163	2.53099e-163	1.18215e-162	1.00527e-162	1.09409e-162	-6.21128e-163	2.22924e-163	0
-8.48764e-163	1.04112e-162	9.93809e-163	6.44207e-163	2.07279e-163	3.11664e-166	4.72076e-163	6.64064e-163	-5.18375e-163	-3.70099e-163	8.32649e-163	3.65587e-163	-1.66713e-163	8.78389e-163	1.15677e-162	-9.62679e-163	-5.668e-163	-1.40321e-162	-1.20585e-163	-4.51145e-164	6.7093e-164	-4.32366e-163	6.21298e-163	-4.99483e-163	2.53099e-163	1.18215e-162	1.00527e-162	1.09409e-162	-6.21128e-163	2.22924e-163	0
-8.48764e-163	1.04112e-162	9.93809e-163	6.44207e-163	2.07279e-163	3.11664e-166	4.72076e-163	6.64064e-163	-5.18375e-163	-3.70099e-163	8.32649e-163	3.65587e-163	-1.66713e-163	8.78389e-163	1.15677e-162	-9.62679e-163	-5.668e-163	-1.40321e-162	-1.20585e-163	-4.51145e-164	6.7093e-164	-4.32366e-163	6.21298e-163	-4.99483e-163	2.53099e-163	1.18215e-162	1.00527e-162	1.09409e-162	-6.21128e-163	2.22924e-163	0
-8.48764e-163	1.04112e-162	9.93809e-163	6.44207e-163	2.07279e-163	3.11664e-166	4.72076e-163	6.64064e-163	-5.18375e-163	-3.70099e-163	8.32649e-163	3.65587e-163	-1.66713e-163	8.78389e-163	1.15677e-162	-9.62679e-163	-5.668e-163	-1.40321e-162	-1.20585e-163	-4.51145e-164	6.7093e-164	-4.32366e-163	6.21298e-163	-4.99483e-163	2.53099e-163	1.18215e-162	1.00527e-162	1.09409e-162	-6.21128e-163	2.22924e-163	0
-8.48764e-163	1.04112e-162	9.93809e-163	6.44207e-163	2.07279e-163	3.11664e-166	4.72076e-163	6.64064e-163	-5.18375e-163	-3.70099e-163	8.32649e-163	3.65587e-163	-1.66713e-163	8.78389e-163	1.15677e-162	-9.62679e-163	-5.668e-163	-1.40321e-162	-1.20585e-163	-4.51145e-164	6.7093e-164	-4.32366e-163	6.21298e-163	-4.99483e-163	2.53099e-163	1.18215e-162	1.00527e-162	1.09409e-162	-6.21128e-163	2.22924e-163	0
-8.48764e-163	1.04112e-162	9.93809e-163	6.44207e-163	2.07279e-163	3.11664e-166	4.72076e-163	6.64064e-163	-5.18375e-163	-3.70099e-163	8.32649e-163	3.65587e-163	-1.66713e-163	8.78389e-163	1.15677e-162	-9.62679e-163	-5.668e-163	-1.40321e-162	-1.20585e-163	-4.51145e-164	6.7093e-164	-4.32366e-163	6.21298e-163	-4.99483e-163	2.53099e-163	1.18215e-162	1.00527e-162	1.09409e-162	-6.21128e-163	2.22924e-163	0
-8.48764e-163	1.04112e-162	9.93809e-163	6.44207e-163	2.07279e-163	3.11664e-166	4.72076e-163	6.64064e-163	-5.18375e-163	-3.70099e-163	8.32649e-163	3.65587e-163	-1.66713e-163	8.78389e-163	1.15677e-162	-9.62679e-163	-5.668e-163	-1.40321e-162	-1.20585e-163	-4.51145e-164	6.7093e-164	-4.32366e-163	6.21298e-163	-4.99483e-163	2.53099e-163	1.18215e-162	1.00527e-162	1.09409e-162	-6.21128e-163	2.22924e-163	0
-8.48764e-163	1.04112e-162	9.93809e-163	6.44207e-163	2.07279e-163	3.11664e-166	4.72076e-163	6.64064e-163	-5.18375e-163	-3.70099e-163	8.32649e-163	3.65587e-163	-1.66713e-163	8.78389e-163	1.15677e-162	-9.62679e-163	-5.668e-163	-1.40321e-162	-1.20585e-163	-4.51145e-164	6.7093e-164	-4.32366e-163	6.21298e-163	-4.99483e-163	2.53099e-163	1.18215e-162	1.00527e-162	1.09409e-162	-6.21128e-163	2.22924e-163	0
-8.48764e-163	1.04112e-162	9.93809e-163	6.44207e-163	2.07279e-163	3.11664e-166	4.72076e-163	6.64064e-163	-5.18375e-163	-3.70099e-163	8.32649e-163	3.65587e-163	-1.66713e-163	8.78389e-163	1.15677e-162	-9.62679e-163	-5.668e-163	-1.40321e-162	-1.20585e-163	-4.51145e-164	6.7093e-164	-4.32366e-163	6.21298e-163	-4.99483e-163	2.53099e-163	1.18215e-162	1.00527e-162	1.09409e-162	-6.21128e-163	2.22924e-163	0
-8.48764e-163	1.04112e-162	9.93809e-163	6.44207e-163	2.07279e-163	3.11664e-166	4.72076e-163	6.64064e-163	-5.18375e-163	-3.70099e-163	8.32649e-163	3.65587e-163	-1.66713e-163	8.78389e-163	1.15677e-162	-9.62679e-163	-5.668e-163	-1.40321e-162	-1.20585e-163	-4.51145e-164	6.7093e-164	-4.32366e-163	6.21298e-163	-4.99483e-163	2.53099e-163	1.18215e-162	1.00527e-162	1.09409e-162	-6.21128e-163	2.22924e-163	0
-8.48764e-163	1.04112e-162	9.93809e-163	6.44207e-163	2.07279e-163	3.11664e-166	4.72076e-163	6.64064e-163	-5.18375e-163	-3.70099e-163	8.32649e-163	3.65587e-163	-1.66713e-163	8.78389e-163	1.15677e-162	-9.62679e-163	-5.668e-163	-1.40321e-162	-1.20585e-163	-4.51145e-164	6.7093e-164	-4.32366e-163	6.21298e-163	-4.99483e-163	2.53099e-163	1.18215e-162	1.00527e-162	1.09409e-162	-6.21128e-163	2.22924e-163	0
-8.48764e-163	1.04112e-162	9.93809e-163	6.44207e-163	2.07279e-163	3.11664e-166	4.72076e-163	6.64064e-163	-5.18375e-163	-3.70099e-163	8.32649e-163	3.65587e-163	-1.66713e-163	8.78389e-163	1.15677e-162	-9.62679e-163	-5.668e-163	-1.40321e-162	-1.20585e-163	-4.51145e-164	6.7093e-164	-4.32366e-163	6.21298e-163	-4.99483e-163	2.53099e-163	1.18215e-162	1.00527e-162	1.09409e-162	-6.21128e-163	2.22924e-163	0
-8.48764e-163	1.04112e-162	9.93809e-163	6.44207e-163	2.07279e-163	3.11664e-166	4.72076e-163	6.64064e-163	-5.18375e-163	-3.70099e-163	8.32649e-163	3.65587e-163	-1.66713e-163	8.78389e-163	1.15677e-162	-9.62679e-163	-5.668e-163	-1.40321e-162	-1.20585e-163	-4.51145e-164	6.7093e-164	-4.32366e-163	6.21298e-163	-4.99483e-163	2.53099e-163	1.18215e-162	1.00527e-162	1.09409e-162	-6.21128e-163	2.22924e-163	0
-8.48764e-163	1.04112e-162	9.93809e-163	6.44207e-163	2.07279e-163	3.11664e-166	4.72076e-163	6.64064e-163	-5.18375e-163	-3.70099e-163	8.32649e-163	3.65587e-163	-1.66713e-163	8.78389e-163	1.15677e-162	-9.62679e-163	-5.668e-163	-1.40321e-162	-1.20585e-163	-4.51145e-164	6.7093e-164	-4.32366e-163	6.21298e-163	-4.99483e-163	2.53099e-163	1.18215e-162	1.00527e-162	1.09409e-162	-6.21128e-163	2.22924e-163	0
-8.48764e-163	1.04112e-162	9.93809e-163	6.44207e-163	2.07279e-163	3.11664e-166	4.72076e-163	6.64064e-163	-5.18375e-163	-3.70099e-163	8.32649e-163	3.65587e-163	-1.66713e-163	8.78389e-163	1.15677e-162	-9.62679e-163	-5.668e-163	-1.40321e-162	-1.20585e-163	-4.51145e-164	6.7093e-164	-4.32366e-163	6.21298e-163	-4.99483e-163	2.53099e-163	1.18215e-162	1.00527e-162	1.09409e-162	-6.21128e-163	2.22924e-163	0
-8.48764e-163	1.04112e-162	9.93809e-163	6.44207e-163	2.07279e-163	3.11664e-166	4.72076e-163	6.64064e-163	-5.18375e-163	-3.70099e-163	8.32649e-163	3.65587e-163	-1.66713e-163	8.78389e-163	1.15677e-162	-9.62679e-163	-5.668e-163	-1.40321e-162	-1.20585e-163	-4.51145e-164	6.7093e-164	-4.32366e-163	6.21298e-163	-4.99483e-163	2.53099e-163	1.18215e-162	1.00527e-162	1.09409e-162	-6.21128e-163	2.22924e-163	0
-8.48764e-163	1.04112e-162	9.93809e-163	6.44207e-163	2.07279e-163	3.11664e-166	4.72076e-163	6.64064e-163	-5.18375e-163	-3.70099e-163	8.32649e-163	3.65587e-163	-1.66713e-163	8.78389e-163	1.15677e-162	-9.62679e-163	-5.668e-163	-1.40321e-162	-1.20585e-163	-4.51145e-164	6.7093e-164	-4.32366e-163	6.21298e-163	-4.99483e-163	2.53099e-163	1.18215e-162	1.00527e-162	1.09409e-162	-6.21128e-163	2.22924e-163	0
-8.48764e-163	1.04112e-162	9.93809e-163	6.44207e-163	2.07279e-163	3.11664e-166	4.72076e-163	6.64064e-163	-5.18375e-163	-3.70099e-163	8.32649e-163	3.65587e-163	-1.66713e-163	8.78389e-163	1.15677e-162	-9.62679e-163	-5.668e-163	-1.40321e-162	-1.20585e-163	-4.51145e-164	6.7093e-164	-4.32366e-163	6.21298e-163	-4.99483e-163	2.53099e-163	1.18215e-162	1.00527e-162	1.09409e-162	-6.21128e-163	2.22924e-163	0
-8.48764e-163	1.04112e-162	9.93809e-163	6.44207e-163	2.07279e-163	3.11664e-166	4.72076e-163	6.64064e-163	-5.18375e-163	-3.70099e-163	8.32649e-163	3.65587e-163	-1.66713e-163	8.78389e-163	1.15677e-162	-9.62679e-163	-5.668e-163	-1.40321e-162	-1.20585e-163	-4.51145e-164	6.7093e-164	-4.32366e-163	6.21298e-163	-4.99483e-163	2.53099e-163	1.18215e-162	1.00527e-162	1.09409e-162	-6.21128e-163	2.22924e-163	0
-8.48764e-163	1.04112e-162	9.93809e-163	6.44207e-163	2.07279e-163	3.11664e-166	4.72076e-163	6.64064e-163	-5.18375e-163	-3.70099e-163	8.32649e-163	3.65587e-163	-1.66713e-163	8.78389e-163	1.15677e-162	-9.62679e-163	-5.668e-163	-1.40321e-162	-1.20585e-163	-4.51145e-164	6.7093e-164	-4.32366e-163	6.21298e-163	-4.99483e-163	2.53099e-163	1.18215e-162	1.00527e-162	1.09409e-162	-6.21128e-163	2.22924e-163	0
-8.48764e-163	1.04112e-162	9.93809e-163	6.44207e-163	2.07279e-163	3.11664e-166	4.72076e-163	6.64064e-163	-5.18375e-163	-3.70099e-163	8.32649e-163	3.65587e-163	-1.66713e-163	8.78389e-163	1.15677e-162	-9.62679e-163	-5.668e-163	-1.40321e-162	-1.20585e-163	-4.51145e-164	6.7093e-164	-4.32366e-163	6.21298e-163	-4.99483e-163	2.53099e-163	1.18215e-162	1.00527e-162	1.09409e-162	-6.21128e-163	2.22924e-163	0
-8.48764e-163	1.04112e-162	9.93809e-163	6.44207e-163	2.07279e-163	3.11664e-166	4.72076e-163	6.64064e-163	-5.18375e-163	-3.70099e-163	8.32649e-163	3.65587e-163	-1.66713e-163	8.78389e-163	1.15677e-162	-9.62679e-163	-5.668e-163	-1.40321e-162	-1.20585e-163	-4.51145e-164	6.7093e-164	-4.32366e-163	6.21298e-163	-4.99483e-163	2.53099e-163	1.18215e-162	1.00527e-162	1.09409e-162	-6.21128e-163	2.22924e-163	0
-8.48764e-163	1.04112e-162	9.93809e-163	6.44207e-163	2.07279e-163	3.11664e-166	4.72076e-163	6.64064e-163	-5.18375e-163	-3.70099e-163	8.32649e-163	3.65587e-163	-1.66713e-163	8.78389e-163	1.15677e-162	-9.62679e-163	-5.668e-163	-1.40321e-162	-1.20585e-163	-4.51145e-164	6.7093e-164	-4.32366e-163	6.21298e-163	-4.99483e-163	2.53099e-163	1.18215e-162	1.00527e-162	1.09409e-162	-6.21128e-163	2.22924e-163	0
-8.48764e-163	1.04112e-162	9.93809e-163	6.44207e-163	2.07279e-163	3.11664e-166	4.72076e-163	6.64064e-163	-5.18375e-163	-3.70099e-163	8.32649e-163	3.65587e-163	-1.66713e-163	8.78389e-163	1.15677e-162	-9.62679e-163	-5.668e-163	-1.40321e-162	-1.20585e-163	-4.51145e-164	6.7093e-164	-4.32366e-163	6.21298e-163	-4.99483e-163	2.53099e-163	1.18215e-162	1.00527e-162	1.09409e-162	-6.21128e-163	2.22924e-163	0
-8.48764e-163	1.04112e-162	9.93809e-163	6.44207e-163	2.07279e-163	3.11664e-166	4.72076e-163	6.64064e-163	-5.18375e-163	-3.70099e-163	8.32649e-163	3.65587e-163	-1.66713e-163	8.78389e-163	1.15677e-162	-9.62679e-163	-5.668e-163	-1.40321e-162	-1.20585e-163	-4.51145e-164	6.7093e-164	-4.32366e-163	6.21298e-163	-4.99483e-163	2.53099e-163	1.18215e-162	1.00527e-162	1.09409e-162	-6.21128e-163	2.22924e-163	0
-8.48764e-163	1.04112e-162	9.93809e-163	6.44207e-163	2.07279e-163	3.11664e-166	4.72076e-163	6.64064e-163	-5.18375e-163	-3.70099e-163	8.32649e-163	3.65587e-163	-1.66713e-163	8.78389e-163	1.15677e-162	-9.62679e-163	-5.668e-163	-1.40321e-162	-1.20585e-163	-4.51145e-164	6.7093e-164	-4.32366e-163	6.21298e-163	-4.99483e-163	2.53099e-163	1.18215e-162	1.00527e-162	1.09409e-162	-6.21128e-163	2.22924e-163	0
-8.48764e-163	1.04112e-162	9.93809e-163	6.44207e-163	2.07279e-163	3.11664e-166	4.72076e-163	6.64064e-163	-5.18375e-163	-3.70099e-163	8.32649e-163	3.65587e-163	-1.66713e-163	8.78389e-163	1.15677e-162	-9.62679e-163	-5.668e-163	-1.40321e-162	-1.20585e-163	-4.51145e-164	6.7093e-164	-4.32366e-163	6.21298e-163	-4.99483e-163	2.53099e-163	1.18215e-162	1.00527e-162	1.09409e-162	-6.21128e-163	2.22924e-163	0
-8.48764e-163	1.04112e-162	9.93809e-163	6.44207e-163	2.07279e-163	3.11664e-166	4.72076e-163	6.64064e-163	-5.18375e-163	-3.70099e-163	8.32649e-163	3.65587e-163	-1.66713e-163	8.78389e-163	1.15677e-162	-9.62679e-163	-5.668e-163	-1.40321e-162	-1.20585e-163	-4.51145e-164	6.7093e-164	-4.32366e-163	6.21298e-163	-4.99483e-163	2.53099e-163	1.18215e-162	1.00527e-162	1.09409e-162	-6.21128e-163	2.22924e-163	0
-8.48764e-163	1.04112e-162	9.93809e-163	6.44207e-163	2.07279e-163	3.11664e-166	4.72076e-163	6.64064e-163	-5.18375e-163	-3.70099e-163	8.32649e-163	3.65587e-163	-1.66713e-163	8.78389e-163	1.15677e-162	-9.62679e-163	-5.668e-163	-1.40321e-162	-1.20585e-163	-4.51145e-164	6.7093e-164	-4.32366e-163	6.21298e-163	-4.99483e-163	2.53099e-163	1.18215e-162	1.00527e-162	1.09409e-162	-6.21128e-163	2.22924e-163	0
-8.48764e-163	1.04112e-162	9.93809e-163	6.44207e-163	2.07279e-163	3.11664e-166	4.72076e-163	6.64064e-163	-5.18375e-163	-3.70099e-163	8.32649e-163	3.65587e-163	-1.66713e-163	8.78389e-163	1.15677e-162	-9.62679e-163	-5.668e-163	-1.40321e-162	-1.20585e-163	-4.51145e-164	6.7093e-164	-4.32366e-163	6.21298e-163	-4.99483e-163	2.53099e-163	1.18215e-162	1.00527e-162	1.09409e-162	-6.21128e-163	2.22924e-163	0
-8.48764e-163	1.04112e-162	9.93809e-163	6.44207e-163	2.07279e-163	3.11664e-166	4.72076e-163	6.64064e-163	-5.18375e-163	-3.70099e-163	8.32649e-163	3.65587e-163	-1.66713e-163	8.78389e-163	1.15677e-162	-9.62679e-163	-5.668e-163	-1.40321e-162	-1.20585e-163	-4.51145e-164	6.7093e-164	-4.32366e-163	6.21298e-163	-4.99483e-163	2.53099e-163	1.18215e-162	1.00527e-162	1.09409e-162	-6.21128e-163	2.22924e-163	0
-8.48764e-163	1.04112e-162	9.93809e-163	6.44207e-163	2.07279e-163	3.11664e-166	4.72076e-163	6.64064e-163	-5.18375e-163	-3.70099e-163	8.32649e-163	3.65587e-163	-1.66713e-163	8.78389e-163	1.15677e-162	-9.62679e-163	-5.668e-163	-1.40321e-162	-1.20585e-163	-4.51145e-164	6.7093e-164	-4.32366e-163	6.21298e-163	-4.99483e-163	2.53099e-163	1.18215e-162	1.00527e-162	1.09409e-162	-6.21128e-163	2.22924e-163	0
-8.48764e-163	1.04112e-162	9.93809e-163	6.44207e-163	2.07279e-163	3.11664e-166	4.72076e-163	6.64064e-163	-5.18375e-163	-3.70099e-163	8.32649e-163	3.65587e-163	-1.66713e-163	8.78389e-163	1.15677e-162	-9.62679e-163	-5.668e-163	-1.40321e-162	-1.20585e-163	-4.51145e-164	6.7093e-164	-4.32366e-163	6.21298e-163	-4.99483e-163	2.53099e-163	1.18215e-162	1.00527e-162	1.09409e-162	-6.21128e-163	2.22924e-163	0
-8.48764e-163	1.04112e-162	9.93809e-163	6.44207e-163	2.07279e-163	3.11664e-166	4.72076e-163	6.64064e-163	-5.18375e-163	-3.70099e-163	8.32649e-163	3.65587e-163	-1.66713e-163	8.78389e-163	1.15677e-162	-9.62679e-163	-5.668e-163	-1.40321e-162	-1.20585e-163	-4.51145e-164	6.7093e-164	-4.32366e-163	6.21298e-163	-4.99483e-163	2.53099e-163	1.18215e-162	1.00527e-162	1.09409e-162	-6.21128e-163	2.22924e-163	0
-8.48764e-163	1.04112e-162	9.93809e-163	6.44207e-163	2.07279e-163	3.11664e-166	4.72076e-163	6.64064e-163	-5.18375e-163	-3.70099e-163	8.32649e-163	3.65587e-163	-1.66713e-163	8.78389e-163	1.15677e-162	-9.62679e-163	-5.668e-163	-1.40321e-162	-1.20585e-163	-4.51145e-164	6.7093e-164	-4.32366e-163	6.21298e-163	-4.99483e-163	2.53099e-163	1.18215e-162	1.00527e-162	1.09409e-162	-6.21128e-163	2.22924e-163	0
-8.48764e-163	1.04112e-162	9.93809e-163	6.44207e-163	2.07279e-163	3.11664e-166	4.72076e-163	6.64064e-163	-5.18375e-163	-3.70099e-163	8.32649e-163	3.65587e-163	-1.66713e-163	8.78389e-163	1.15677e-162	-9.62679e-163	-5.668e-163	-1.40321e-162	-1.20585e-163	-4.51145e-164	6.7093e-164	-4.32366e-163	6.21298e-163	-4.99483e-163	2.53099e-163	1.18215e-162	1.00527e-162	1.09409e-162	-6.21128e-163	2.22924e-163	0
-8.48764e-163	1.04112e-162	9.93809e-163	6.44207e-163	2.07279e-163	3.11664e-166	4.72076e-163	6.64064e-163	-5.18375e-163	-3.70099e-163	8.32649e-163	3.65587e-163	-1.66713e-163	8.78389e-163	1.15677e-162	-9.62679e-163	-5.668e-163	-1.40321e-162	-1.20585e-163	-4.51145e-164	6.7093e-164	-4.32366e-163	6.21298e-163	-4.99483e-163	2.53099e-163	1.18215e-162	1.00527e-162	1.09409e-162	-6.21128e-163	2.22924e-163	0
-8.48764e-163	1.04112e-162	9.93809e-163	6.44207e-163	2.07279e-163	3.11664e-166	4.72076e-163	6.64064e-163	-5.18375e-163	-3.70099e-163	8.32649e-163	3.65587e-163	-1.66713e-163	8.78389e-163	1.15677e-162	-9.62679e-163	-5.668e-163	-1.40321e-162	-1.20585e-163	-4.51145e-164	6.7093e-164	-4.32366e-163	6.21298e-163	-4.99483e-163	2.53099e-163	1.18215e-162	1.00527e-162	1.09409e-162	-6.21128e-163	2.22924e-163	0
-8.48764e-163	1.04112e-162	9.93809e-163	6.44207e-163	2.07279e-163	3.11664e-166	4.72076e-163	6.64064e-163	-5.18375e-163	-3.70099e-163	8.32649e-163	3.65587e-163	-1.66713e-163	8.78389e-163	1.15677e-162	-9.62679e-163	-5.668e-163	-1.40321e-162	-1.20585e-163	-4.51145e-164	6.7093e-164	-4.32366e-163	6.21298e-163	-4.99483e-163	2.53099e-163	1.18215e-162	1.00527e-162	1.09409e-162	-6.21128e-163	2.22924e-163	0
-8.48764e-163	1.04112e-162	9.93809e-163	6.44207e-163	2.07279e-163	3.11664e-166	4.72076e-163	6.64064e-163	-5.18375e-163	-3.70099e-163	8.32649e-163	3.65587e-163	-1.66713e-163	8.78389e-163	1.15677e-162	-9.62679e-163	-5.668e-163	-1.40321e-162	-1.20585e-163	-4.51145e-164	6.7093e-164	-4.32366e-163	6.21298e-163	-4.99483e-163	2.53099e-163	1.18215e-162	1.00527e-162	1.09409e-162	-6.21128e-163	2.22924e-163	0
-8.48764e-163	1.04112e-162	9.93809e-163	6.44207e-163	2.07279e-163	3.11664e-166	4.72076e-163	6.64064e-163	-5.18375e-163	-3.70099e-163	8.32649e-163	3.65587e-163	-1.66713e-163	8.78389e-163	1.15677e-162	-9.62679e-163	-5.668e-163	-1.40321e-162	-1.20585e-163	-4.51145e-164	6.7093e-164	-4.32366e-163	6.21298e-163	-4.99483e-163	2.53099e-163	1.18215e-162	1.00527e-162	1.09409e-162	-6.21128e-163	2.22924e-163	0
-8.48764e-163	1.04112e-162	9.93809e-163	6.44207e-163	2.07279e-163	3.11664e-166	4.72076e-163	6.64064e-163	-5.18375e-163	-3.70099e-163	8.32649e-163	3.65587e-163	-1.66713e-163	8.78389e-163	1.15677e-162	-9.62679e-163	-5.668e-163	-1.40321e-162	-1.20585e-163	-4.51145e-164	6.7093e-164	-4.32366e-163	6.21298e-163	-4.99483e-163	2.53099e-163	1.18215e-162	1.00527e-162	1.09409e-162	-6.21128e-163	2.22924e-163	0
-8.48764e-163	1.04112e-162	9.93809e-163	6.44207e-163	2.07279e-163	3.11664e-166	4.72076e-163	6.64064e-163	-5.18375e-163	-3.70099e-163	8.32649e-163	3.65587e-163	-1.66713e-163	8.78389e-163	1.15677e-162	-9.62679e-163	-5.668e-163	-1.40321e-162	-1.20585e-163	-4.51145e-164	6.7093e-164	-4.32366e-163	6.21298e-163	-4.99483e-163	2.53099e-163	1.18215e-162	1.00527e-162	1.09409e-162	-6.21128e-163	2.22924e-163	0
-8.48764e-163	1.04112e-162	9.93809e-163	6.44207e-163	2.07279e-163	3.11664e-166	4.72076e-163	6.64064e-163	-5.18375e-163	-3.70099e-163	8.32649e-163	3.65587e-163	-1.66713e-163	8.78389e-163	1.15677e-162	-9.62679e-163	-5.668e-163	-1.40321e-162	-1.20585e-163	-4.51145e-164	6.7093e-164	-4.32366e-163	6.21298e-163	-4.99483e-163	2.53099e-163	1.18215e-162	1.00527e-162	1.09409e-162	-6.21128e-163	2.22924e-163	0
-8.48764e-163	1.04112e-162	9.93809e-163	6.44207e-163	2.07279e-163	3.11664e-166	4.72076e-163	6.64064e-163	-5.18375e-163	-3.70099e-163	8.32649e-163	3.65587e-163	-1.66713e-163	8.78389e-163	1.15677e-162	-9.62679e-163	-5.668e-163	-1.40321e-162	-1.20585e-163	-4.51145e-164	6.7093e-164	-4.32366e-163	6.21298e-163	-4.99483e-163	2.53099e-163	1.18215e-162	1.00527e-162	1.09409e-162	-6.21128e-163	2.22924e-163	0
-8.48764e-163	1.04112e-162	9.93809e-163	6.44207e-163	2.07279e-163	3.11664e-166	4.72076e-163	6.64064e-163	-5.18375e-163	-3.70099e-163	8.32649e-163	3.65587e-163	-1.66713e-163	8.78389e-163	1.15677e-162	-9.62679e-163	-5.668e-163	-1.40321e-162	-1.20585e-163	-4.51145e-164	6.7093e-164	-4.32366e-163	6.21298e-163	-4.99483e-163	2.53099e-163	1.18215e-162	1.00527e-162	1.09409e-162	-6.21128e-163	2.22924e-163	0
-8.48764e-163	1.04112e-162	9.93809e-163	6.44207e-163	2.07279e-163	3.11664e-166	4.72076e-163	6.64064e-163	-5.18375e-163	-3.70099e-163	8.32649e-163	3.65587e-163	-1.66713e-163	8.78389e-163	1.15677e-162	-9.62679e-163	-5.668e-163	-1.40321e-162	-1.20585e-163	-4.51145e-164	6.7093e-164	-4.32366e-163	6.21298e-163	-4.99483e-163	2.53099e-163	1.18215e-162	1.00527e-162	1.09409e-162	-6.21128e-163	2.22924e-163	0
-8.48764e-163	1.04112e-162	9.93809e-163	6.44207e-163	2.07279e-163	3.11664e-166	4.72076e-163	6.64064e-163	-5.18375e-163	-3.70099e-163	8.32649e-163	3.65587e-163	-1.66713e-163	8.78389e-163	1.15677e-162	-9.62679e-163	-5.668e-163	-1.40321e-162	-1.20585e-163	-4.51145e-164	6.7093e-164	-4.32366e-163	6.21298e-163	-4.99483e-163	2.53099e-163	1.18215e-162	1.00527e-162	1.09409e-162	-6.21128e-163	2.22924e-163	0
-8.48764e-163	1.04112e-162	9.93809e-163	6.44207e-163	2.07279e-163	3.11664e-166	4.72076e-163	6.64064e-163	-5.18375e-163	-3.70099e-163	8.32649e-163	3.65587e-163	-1.66713e-163	8.78389e-163	1.15677e-162	-9.62679e-163	-5.668e-163	-1.40321e-162	-1.20585e-163	-4.51145e-164	6.7093e-164	-4.32366e-163	6.21298e-163	-4.99483e-163	2.53099e-163	1.18215e-162	1.00527e-162	1.09409e-162	-6.21128e-163	2.22924e-163	0
-8.48764e-163	1.04112e-162	9.93809e-163	6.44207e-163	2.07279e-163	3.11664e-166	4.72076e-163	6.64064e-163	-5.18375e-163	-3.70099e-163	8.32649e-163	3.65587e-163	-1.66713e-163	8.78389e-163	1.15677e-162	-9.62679e-163	-5.668e-163	-1.40321e-162	-1.20585e-163	-4.51145e-164	6.7093e-164	-4.32366e-163	6.21298e-163	-4.99483e-163	2.53099e-163	1.18215e-162	1.00527e-162	1.09409e-162	-6.21128e-163	2.22924e-163	0
-8.48764e-163	1.04112e-162	9.93809e-163	6.44207e-163	2.07279e-163	3.11664e-166	4.72076e-163	6.64064e-163	-5.18375e-163	-3.70099e-163	8.32649e-163	3.65587e-163	-1.66713e-163	8.78389e-163	1.15677e-162	-9.62679e-163	-5.668e-163	-1.40321e-162	-1.20585e-163	-4.51145e-164	6.7093e-164	-4.32366e-163	6.21298e-163	-4.99483e-163	2.53099e-163	1.18215e-162	1.00527e-162	1.09409e-162	-6.21128e-163	2.22924e-163	0
-8.48764e-163	1.04112e-162	9.93809e-163	6.44207e-163	2.07279e-163	3.11664e-166	4.72076e-163	6.64064e-163	-5.18375e-163	-3.70099e-163	8.32649e-163	3.65587e-163	-1.66713e-163	8.78389e-163	1.15677e-162	-9.62679e-163	-5.668e-163	-1.40321e-162	-1.20585e-163	-4.51145e-164	6.7093e-164	-4.32366e-163	6.21298e-163	-4.99483e-163	2.53099e-163	1.18215e-162	1.00527e-162	1.09409e-162	-6.21128e-163	2.22924e-163	0
-8.48764e-163	1.04112e-162	9.93809e-163	6.44207e-163	2.07279e-163	3.11664e-166	4.72076e-163	6.64064e-163	-5.18375e-163	-3.70099e-163	8.32649e-163	3.65587e-163	-1.66713e-163	8.78389e-163	1.15677e-162	-9.62679e-163	-5.668e-163	-1.40321e-162	-1.20585e-163	-4.51145e-164	6.7093e-164	-4.32366e-163	6.21298e-163	-4.99483e-163	2.53099e-163	1.18215e-162	1.00527e-162	1.09409e-162	-6.21128e-163	2.22924e-163	0
-8.48764e-163	1.04112e-162	9.93809e-163	6.44207e-163	2.07279e-163	3.11664e-166	4.72076e-163	6.64064e-163	-5.18375e-163	-3.70099e-163	8.32649e-163	3.65587e-163	-1.66713e-163	8.78389e-163	1.15677e-162	-9.62679e-163	-5.668e-163	-1.40321e-162	-1.20585e-163	-4.51145e-164	6.7093e-164	-4.32366e-163	6.21298e-163	-4.99483e-163	2.53099e-163	1.18215e-162	1.00527e-162	1.09409e-162	-6.21128e-163	2.22924e-163	0
-8.48764e-163	1.04112e-162	9.93809e-163	6.44207e-163	2.07279e-163	3.11664e-166	4.72076e-163	6.64064e-163	-5.18375e-163	-3.70099e-163	8.32649e-163	3.65587e-163	-1.66713e-163	8.78389e-163	1.15677e-162	-9.62679e-163	-5.668e-163	-1.40321e-162	-1.20585e-163	-4.51145e-164	6.7093e-164	-4.32366e-163	6.21298e-163	-4.99483e-163	2.53099e-163	1.18215e-162	1.00527e-162	1.09409e-162	-6.21128e-163	2.22924e-163	0
-8.48764e-163	1.04112e-162	9.93809e-163	6.44207e-163	2.07279e-163	3.11664e-166	4.72076e-163	6.64064e-163	-5.18375e-163	-3.70099e-163	8.32649e-163	3.65587e-163	-1.66713e-163	8.78389e-163	1.15677e-162	-9.62679e-163	-5.668e-163	-1.40321e-162	-1.20585e-163	-4.51145e-164	6.7093e-164	-4.32366e-163	6.21298e-163	-4.99483e-163	2.53099e-163	1.18215e-162	1.00527e-162	1.09409e-162	-6.21128e-163	2.22924e-163	0
-8.48764e-163	1.04112e-162	9.93809e-163	6.44207e-163	2.07279e-163	3.11664e-166	4.72076e-163	6.64064e-163	-5.18375e-163	-3.70099e-163	8.32649e-163	3.65587e-163	-1.66713e-163	8.78389e-163	1.15677e-162	-9.62679e-163	-5.668e-163	-1.40321e-162	-1.20585e-163	-4.51145e-164	6.7093e-164	-4.32366e-163	6.21298e-163	-4.99483e-163	2.53099e-163	1.18215e-162	1.00527e-162	1.09409e-162	-6.21128e-163	2.22924e-163	0
-8.48764e-163	1.04112e-162	9.93809e-163	6.44207e-163	2.07279e-163	3.11664e-166	4.72076e-163	6.64064e-163	-5.18375e-163	-3.70099e-163	8.32649e-163	3.65587e-163	-1.66713e-163	8.78389e-163	1.15677e-162	-9.62679e-163	-5.668e-163	-1.40321e-162	-1.20585e-163	-4.51145e-164	6.7093e-164	-4.32366e-163	6.21298e-163	-4.99483e-163	2.53099e-163	1.18215e-162	1.00527e-162	1.09409e-162	-6.21128e-163	2.22924e-163	0
-8.48764e-163	1.04112e-162	9.93809e-163	6.44207e-163	2.07279e-163	3.11664e-166	4.72076e-163	6.64064e-163	-5.18375e-163	-3.70099e-163	8.32649e-163	3.65587e-163	-1.66713e-163	8.78389e-163	1.15677e-162	-9.62679e-163	-5.668e-163	-1.40321e-162	-1.20585e-163	-4.51145e-164	6.7093e-164	-4.32366e-163	6.21298e-163	-4.99483e-163	2.53099e-163	1.18215e-162	1.00527e-162	1.09409e-162	-6.21128e-163	2.22924e-163	0
-8.48764e-163	1.04112e-162	9.93809e-163	6.44207e-163	2.07279e-163	3.11664e-166	4.72076e-163	6.64064e-163	-5.18375e-163	-3.70099e-163	8.32649e-163	3.65587e-163	-1.66713e-163	8.78389e-163	1.15677e-162	-9.62679e-163	-5.668e-163	-1.40321e-162	-1.20585e-163	-4.51145e-164	6.7093e-164	-4.32366e-163	6.21298e-163	-4.99483e-163	2.53099e-163	1.18215e-162	1.00527e-162	1.09409e-162	-6.21128e-163	2.22924e-163	0
-8.48764e-163	1.04112e-162	9.93809e-163	6.44207e-163	2.07279e-163	3.11664e-166	4.72076e-163	6.64064e-163	-5.18375e-163	-3.70099e-163	8.32649e-163	3.65587e-163	-1.66713e-163	8.78389e-163	1.15677e-162	-9.62679e-163	-5.668e-163	-1.40321e-162	-1.20585e-163	-4.51145e-164	6.7093e-164	-4.32366e-163	6.21298e-163	-4.99483e-163	2.53099e-163	1.18215e-162	1.00527e-162	1.09409e-162	-6.21128e-163	2.22924e-163	0
-8.48764e-163	1.04112e-162	9.93809e-163	6.44207e-163	2.07279e-163	3.11664e-166	4.72076e-163	6.64064e-163	-5.18375e-163	-3.70099e-163	8.32649e-163	3.65587e-163	-1.66713e-163	8.78389e-163	1.15677e-162	-9.62679e-163	-5.668e-163	-1.40321e-162	-1.20585e-163	-4.51145e-164	6.7093e-164	-4.32366e-163	6.21298e-163	-4.99483e-163	2.53099e-163	1.18215e-162	1.00527e-162	1.09409e-162	-6.21128e-163	2.22924e-163	0
-8.48764e-163	1.04112e-162	9.93809e-163	6.44207e-163	2.07279e-163	3.11664e-166	4.72076e-163	6.64064e-163	-5.18375e-163	-3.70099e-163	8.32649e-163	3.65587e-163	-1.66713e-163	8.78389e-163	1.15677e-162	-9.62679e-163	-5.668e-163	-1.40321e-162	-1.20585e-163	-4.51145e-164	6.7093e-164	-4.32366e-163	6.21298e-163	-4.99483e-163	2.53099e-163	1.18215e-162	1.00527e-162	1.09409e-162	-6.21128e-163	2.22924e-163	0
-8.48764e-163	1.04112e-162	9.93809e-163	6.44207e-163	2.07279e-163	3.11664e-166	4.72076e-163	6.64064e-163	-5.18375e-163	-3.70099e-163	8.32649e-163	3.65587e-163	-1.66713e-163	8.78389e-163	1.15677e-162	-9.62679e-163	-5.668e-163	-1.40321e-162	-1.20585e-163	-4.51145e-164	6.7093e-164	-4.32366e-163	6.21298e-163	-4.99483e-163	2.53099e-163	1.18215e-162	1.00527e-162	1.09409e-162	-6.21128e-163	2.22924e-163	0
-8.48764e-163	1.04112e-162	9.93809e-163	6.44207e-163	2.07279e-163	3.11664e-166	4.72076e-163	6.64064e-163	-5.18375e-163	-3.70099e-163	8.32649e-163	3.65587e-163	-1.66713e-163	8.78389e-163	1.15677e-162	-9.62679e-163	-5.668e-163	-1.40321e-162	-1.20585e-163	-4.51145e-164	6.7093e-164	-4.32366e-163	6.21298e-163	-4.99483e-163	2.53099e-163	1.18215e-162	1.00527e-162	1.09409e-162	-6.21128e-163	2.22924e-163	0
-8.48764e-163	1.04112e-162	9.93809e-163	6.44207e-163	2.07279e-163	3.11664e-166	4.72076e-163	6.64064e-163	-5.18375e-163	-3.70099e-163	8.32649e-163	3.65587e-163	-1.66713e-163	8.78389e-163	1.15677e-162	-9.62679e-163	-5.668e-163	-1.40321e-162	-1.20585e-163	-4.51145e-164	6.7093e-164	-4.32366e-163	6.21298e-163	-4.99483e-163	2.53099e-163	1.18215e-162	1.00527e-162	1.09409e-162	-6.21128e-163	2.22924e-163	0
-8.48764e-163	1.04112e-162	9.93809e-163	6.44207e-163	2.07279e-163	3.11664e-166	4.72076e-163	6.64064e-163	-5.18375e-163	-3.70099e-163	8.32649e-163	3.65587e-163	-1.66713e-163	8.78389e-163	1.15677e-162	-9.62679e-163	-5.668e-163	-1.40321e-162	-1.20585e-163	-4.51145e-164	6.7093e-164	-4.32366e-163	6.21298e-163	-4.99483e-163	2.53099e-163	1.18215e-162	1.00527e-162	1.09409e-162	-6.21128e-163	2.22924e-163	0
-8.48764e-163	1.04112e-162	9.93809e-163	6.44207e-163	2.07279e-163	3.11664e-166	4.72076e-163	6.64064e-163	-5.18375e-163	-3.70099e-163	8.32649e-163	3.65587e-163	-1.66713e-163	8.78389e-163	1.15677e-162	-9.62679e-163	-5.668e-163	-1.40321e-162	-1.20585e-163	-4.51145e-164	6.7093e-164	-4.32366e-163	6.21298e-163	-4.99483e-163	2.53099e-163	1.18215e-162	1.00527e-162	1.09409e-162	-6.21128e-163	2.22924e-163	0
-8.48764e-163	1.04112e-162	9.93809e-163	6.44207e-163	2.07279e-163	3.11664e-166	4.72076e-163	6.64064e-163	-5.18375e-163	-3.70099e-163	8.32649e-163	3.65587e-163	-1.66713e-163	8.78389e-163	1.15677e-162	-9.62679e-163	-5.668e-163	-1.40321e-162	-1.20585e-163	-4.51145e-164	6.7093e-164	-4.32366e-163	6.21298e-163	-4.99483e-163	2.53099e-163	1.18215e-162	1.00527e-162	1.09409e-162	-6.21128e-163	2.22924e-163	0
-8.48764e-163	1.04112e-162	9.93809e-163	6.44207e-163	2.07279e-163	3.11664e-166	4.72076e-163	6.64064e-163	-5.18375e-163	-3.70099e-163	8.32649e-163	3.65587e-163	-1.66713e-163	8.78389e-163	1.15677e-162	-9.62679e-163	-5.668e-163	-1.40321e-162	-1.20585e-163	-4.51145e-164	6.7093e-164	-4.32366e-163	6.21298e-163	-4.99483e-163	2.53099e-163	1.18215e-162	1.00527e-162	1.09409e-162	-6.21128e-163	2.22924e-163	0
-8.48764e-163	1.04112e-162	9.93809e-163	6.44207e-163	2.07279e-163	3.11664e-166	4.72076e-163	6.64064e-163	-5.18375e-163	-3.70099e-163	8.32649e-163	3.65587e-163	-1.66713e-163	8.78389e-163	1.15677e-162	-9.62679e-163	-5.668e-163	-1.40321e-162	-1.20585e-163	-4.51145e-164	6.7093e-164	-4.32366e-163	6.21298e-163	-4.99483e-163	2.53099e-163	1.18215e-162	1.00527e-162	1.09409e-162	-6.21128e-163	2.22924e-163	0
-8.48764e-163	1.04112e-162	9.93809e-163	6.44207e-163	2.07279e-163	3.11664e-166	4.72076e-163	6.64064e-163	-5.18375e-163	-3.70099e-163	8.32649e-163	3.65587e-163	-1.66713e-163	8.78389e-163	1.15677e-162	-9.62679e-163	-5.668e-163	-1.40321e-162	-1.20585e-163	-4.51145e-164	6.7093e-164	-4.32366e-163	6.21298e-163	-4.99483e-163	2.53099e-163	1.18215e-162	1.00527e-162	1.09409e-162	-6.21128e-163	2.22924e-163	0
-8.48764e-163	1.04112e-162	9.93809e-163	6.44207e-163	2.07279e-163	3.11664e-166	4.72076e-163	6.64064e-163	-5.18375e-163	-3.70099e-163	8.32649e-163	3.65587e-163	-1.66713e-163	8.78389e-163	1.15677e-162	-9.62679e-163	-5.668e-163	-1.40321e-162	-1.20585e-163	-4.51145e-164	6.7093e-164	-4.32366e-163	6.21298e-163	-4.99483e-163	2.53099e-163	1.18215e-162	1.00527e-162	1.09409e-162	-6.21128e-163	2.22924e-163	0
-8.48764e-163	1.04112e-162	9.93809e-163	6.44207e-163	2.07279e-163	3.11664e-166	4.72076e-163	6.64064e-163	-5.18375e-163	-3.70099e-163	8.32649e-163	3.65587e-163	-1.66713e-163	8.78389e-163	1.15677e-162	-9.62679e-163	-5.668e-163	-1.40321e-162	-1.20585e-163	-4.51145e-164	6.7093e-164	-4.32366e-163	6.21298e-163	-4.99483e-163	2.53099e-163	1.18215e-162	1.00527e-162	1.09409e-162	-6.21128e-163	2.22924e-163	0
-8.48764e-163	1.04112e-162	9.93809e-163	6.44207e-163	2.07279e-163	3.11664e-166	4.72076e-163	6.64064e-163	-5.18375e-163	-3.70099e-163	8.32649e-163	3.65587e-163	-1.66713e-163	8.78389e-163	1.15677e-162	-9.62679e-163	-5.668e-163	-1.40321e-162	-1.20585e-163	-4.51145e-164	6.7093e-164	-4.32366e-163	6.21298e-163	-4.99483e-163	2.53099e-163	1.18215e-162	1.00527e-162	1.09409e-162	-6.21128e-163	2.22924e-163	0
-8.48764e-163	1.04112e-162	9.93809e-163	6.44207e-163	2.07279e-163	3.11664e-166	4.72076e-163	6.64064e-163	-5.18375e-163	-3.70099e-163	8.32649e-163	3.65587e-163	-1.66713e-163	8.78389e-163	1.15677e-162	-9.62679e-163	-5.668e-163	-1.40321e-162	-1.20585e-163	-4.51145e-164	6.7093e-164	-4.32366e-163	6.21298e-163	-4.99483e-163	2.53099e-163	1.18215e-162	1.00527e-162	1.09409e-162	-6.21128e-163	2.22924e-163	0
-8.48764e-163	1.04112e-162	9.93809e-163	6.44207e-163	2.07279e-163	3.11664e-166	4.72076e-163	6.64064e-163	-5.18375e-163	-3.70099e-163	8.32649e-163	3.65587e-163	-1.66713e-163	8.78389e-163	1.15677e-162	-9.62679e-163	-5.668e-163	-1.40321e-162	-1.20585e-163	-4.51145e-164	6.7093e-164	-4.32366e-163	6.21298e-163	-4.99483e-163	2.53099e-163	1.18215e-162	1.00527e-162	1.09409e-162	-6.21128e-163	2.22924e-163	0
-8.48764e-163	1.04112e-162	9.93809e-163	6.44207e-163	2.07279e-163	3.11664e-166	4.72076e-163	6.64064e-163	-5.18375e-163	-3.70099e-163	8.32649e-163	3.65587e-163	-1.66713e-163	8.78389e-163	1.15677e-162	-9.62679e-163	-5.668e-163	-1.40321e-162	-1.20585e-163	-4.51145e-164	6.7093e-164	-4.32366e-163	6.21298e-163	-4.99483e-163	2.53099e-163	1.18215e-162	1.00527e-162	1.09409e-162	-6.21128e-163	2.22924e-163	0
-8.48764e-163	1.04112e-162	9.93809e-163	6.44207e-163	2.07279e-163	3.11664e-166	4.72076e-163	6.64064e-163	-5.18375e-163	-3.70099e-163	8.32649e-163	3.65587e-163	-1.66713e-163	8.78389e-163	1.15677e-162	-9.62679e-163	-5.668e-163	-1.40321e-162	-1.20585e-163	-4.51145e-164	6.7093e-164	-4.32366e-163	6.21298e-163	-4.99483e-163	2.53099e-163	1.18215e-162	1.00527e-162	1.09409e-162	-6.21128e-163	2.22924e-163	0
-8.48764e-163	1.04112e-162	9.93809e-163	6.44207e-163	2.07279e-163	3.11664e-166	4.72076e-163	6.64064e-163	-5.18375e-163	-3.70099e-163	8.32649e-163	3.65587e-163	-1.66713e-163	8.78389e-163	1.15677e-162	-9.62679e-163	-5.668e-163	-1.40321e-162	-1.20585e-163	-4.51145e-164	6.7093e-164	-4.32366e-163	6.21298e-163	-4.99483e-163	2.53099e-163	1.18215e-162	1.00527e-162	1.09409e-162	-6.21128e-163	2.22924e-163	0
-8.48764e-163	1.04112e-162	9.93809e-163	6.44207e-163	2.07279e-163	3.11664e-166	4.72076e-163	6.64064e-163	-5.18375e-163	-3.70099e-163	8.32649e-163	3.65587e-163	-1.66713e-163	8.78389e-163	1.15677e-162	-9.62679e-163	-5.668e-163	-1.40321e-162	-1.20585e-163	-4.51145e-164	6.7093e-164	-4.32366e-163	6.21298e-163	-4.99483e-163	2.53099e-163	1.18215e-162	1.00527e-162	1.09409e-162	-6.21128e-163	2.22924e-163	0
-8.48764e-163	1.04112e-162	9.93809e-163	6.44207e-163	2.07279e-163	3.11664e-166	4.72076e-163	6.64064e-163	-5.18375e-163	-3.70099e-163	8.32649e-163	3.65587e-163	-1.66713e-163	8.78389e-163	1.15677e-162	-9.62679e-163	-5.668e-163	-1.40321e-162	-1.20585e-163	-4.51145e-164	6.7093e-164	-4.32366e-163	6.21298e-163	-4.99483e-163	2.53099e-163	1.18215e-162	1.00527e-162	1.09409e-162	-6.21128e-163	2.22924e-163	0
-8.48764e-163	1.04112e-162	9.93809e-163	6.44207e-163	2.07279e-163	3.11664e-166	4.72076e-163	6.64064e-163	-5.18375e-163	-3.70099e-163	8.32649e-163	3.65587e-163	-1.66713e-163	8.78389e-163	1.15677e-162	-9.62679e-163	-5.668e-163	-1.40321e-162	-1.20585e-163	-4.51145e-164	6.7093e-164	-4.32366e-163	6.21298e-163	-4.99483e-163	2.53099e-163	1.18215e-162	1.00527e-162	1.09409e-162	-6.21128e-163	2.22924e-163	0
-8.48764e-163	1.04112e-162	9.93809e-163	6.44207e-163	2.07279e-163	3.11664e-166	4.72076e-163	6.64064e-163	-5.18375e-163	-3.70099e-163	8.32649e-163	3.65587e-163	-1.66713e-163	8.78389e-163	1.15677e-162	-9.62679e-163	-5.668e-163	-1.40321e-162	-1.20585e-163	-4.51145e-164	6.7093e-164	-4.32366e-163	6.21298e-163	-4.99483e-163	2.53099e-163	1.18215e-162	1.00527e-162	1.09409e-162	-6.21128e-163	2.22924e-163	0
-8.48764e-163	1.04112e-162	9.93809e-163	6.44207e-163	2.07279e-163	3.11664e-166	4.72076e-163	6.64064e-163	-5.18375e-163	-3.70099e-163	8.32649e-163	3.65587e-163	-1.66713e-163	8.78389e-163	1.15677e-162	-9.62679e-163	-5.668e-163	-1.40321e-162	-1.20585e-163	-4.51145e-164	6.7093e-164	-4.32366e-163	6.21298e-163	-4.99483e-163	2.53099e-163	1.18215e-162	1.00527e-162	1.09409e-162	-6.21128e-163	2.22924e-163	0
-8.48764e-163	1.04112e-162	9.93809e-163	6.44207e-163	2.07279e-163	3.11664e-166	4.72076e-163	6.64064e-163	-5.18375e-163	-3.70099e-163	8.32649e-163	3.65587e-163	-1.66713e-163	8.78389e-163	1.15677e-162	-9.62679e-163	-5.668e-163	-1.40321e-162	-1.20585e-163	-4.51145e-164	6.7093e-164	-4.32366e-163	6.21298e-163	-4.99483e-163	2.53099e-163	1.18215e-162	1.00527e-162	1.09409e-162	-6.21128e-163	2.22924e-163	0
-8.48764e-163	1.04112e-162	9.93809e-163	6.44207e-163	2.07279e-163	3.11664e-166	4.72076e-163	6.64064e-163	-5.18375e-163	-3.70099e-163	8.32649e-163	3.65587e-163	-1.66713e-163	8.78389e-163	1.15677e-162	-9.62679e-163	-5.668e-163	-1.40321e-162	-1.20585e-163	-4.51145e-164	6.7093e-164	-4.32366e-163	6.21298e-163	-4.99483e-163	2.53099e-163	1.18215e-162	1.00527e-162	1.09409e-162	-6.21128e-163	2.22924e-163	0
-8.48764e-163	1.04112e-162	9.93809e-163	6.44207e-163	2.07279e-163	3.11664e-166	4.72076e-163	6.64064e-163	-5.18375e-163	-3.70099e-163	8.32649e-163	3.65587e-163	-1.66713e-163	8.78389e-163	1.15677e-162	-9.62679e-163	-5.668e-163	-1.40321e-162	-1.20585e-163	-4.51145e-164	6.7093e-164	-4.32366e-163	6.21298e-163	-4.99483e-163	2.53099e-163	1.18215e-162	1.00527e-162	1.09409e-162	-6.21128e-163	2.22924e-163	0
-8.48764e-163	1.04112e-162	9.93809e-163	6.44207e-163	2.07279e-163	3.11664e-166	4.72076e-163	6.64064e-163	-5.18375e-163	-3.70099e-163	8.32649e-163	3.65587e-163	-1.66713e-163	8.78389e-163	1.15677e-162	-9.62679e-163	-5.668e-163	-1.40321e-162	-1.20585e-163	-4.51145e-164	6.7093e-164	-4.32366e-163	6.21298e-163	-4.99483e-163	2.53099e-163	1.18215e-162	1.00527e-162	1.09409e-162	-6.21128e-163	2.22924e-163	0
-8.48764e-163	1.04112e-162	9.93809e-163	6.44207e-163	2.07279e-163	3.11664e-166	4.72076e-163	6.64064e-163	-5.18375e-163	-3.70099e-163	8.32649e-163	3.65587e-163	-1.66713e-163	8.78389e-163	1.15677e-162	-9.62679e-163	-5.668e-163	-1.40321e-162	-1.20585e-163	-4.51145e-164	6.7093e-164	-4.32366e-163	6.21298e-163	-4.99483e-163	2.53099e-163	1.18215e-162	1.00527e-162	1.09409e-162	-6.21128e-163	2.22924e-163	0
-8.48764e-163	1.04112e-162	9.93809e-163	6.44207e-163	2.07279e-163	3.11664e-166	4.72076e-163	6.64064e-163	-5.18375e-163	-3.70099e-163	8.32649e-163	3.65587e-163	-1.66713e-163	8.78389e-163	1.15677e-162	-9.62679e-163	-5.668e-163	-1.40321e-162	-1.20585e-163	-4.51145e-164	6.7093e-164	-4.32366e-163	6.21298e-163	-4.99483e-163	2.53099e-163	1.18215e-162	1.00527e-162	1.09409e-162	-6.21128e-163	2.22924e-163	0
-8.48764e-163	1.04112e-162	9.93809e-163	6.44207e-163	2.07279e-163	3.11664e-166	4.72076e-163	6.64064e-163	-5.18375e-163	-3.70099e-163	8.32649e-163	3.65587e-163	-1.66713e-163	8.78389e-163	1.15677e-162	-9.62679e-163	-5.668e-163	-1.40321e-162	-1.20585e-163	-4.51145e-164	6.7093e-164	-4.32366e-163	6.21298e-163	-4.99483e-163	2.53099e-163	1.18215e-162	1.00527e-162	1.09409e-162	-6.21128e-163	2.22924e-163	0
-8.48764e-163	1.04112e-162	9.93809e-163	6.44207e-163	2.07279e-163	3.11664e-166	4.72076e-163	6.64064e-163	-5.18375e-163	-3.70099e-163	8.32649e-163	3.65587e-163	-1.66713e-163	8.78389e-163	1.15677e-162	-9.62679e-163	-5.668e-163	-1.40321e-162	-1.20585e-163	-4.51145e-164	6.7093e-164	-4.32366e-163	6.21298e-163	-4.99483e-163	2.53099e-163	1.18215e-162	1.00527e-162	1.09409e-162	-6.21128e-163	2.22924e-163	0
-8.48764e-163	1.04112e-162	9.93809e-163	6.44207e-163	2.07279e-163	3.11664e-166	4.72076e-163	6.64064e-163	-5.18375e-163	-3.70099e-163	8.32649e-163	3.65587e-163	-1.66713e-163	8.78389e-163	1.15677e-162	-9.62679e-163	-5.668e-163	-1.40321e-162	-1.20585e-163	-4.51145e-164	6.7093e-164	-4.32366e-163	6.21298e-163	-4.99483e-163	2.53099e-163	1.18215e-162	1.00527e-162	1.09409e-162	-6.21128e-163	2.22924e-163	0
-8.48764e-163	1.04112e-162	9.93809e-163	6.44207e-163	2.07279e-163	3.11664e-166	4.72076e-163	6.64064e-163	-5.18375e-163	-3.70099e-163	8.32649e-163	3.65587e-163	-1.66713e-163	8.78389e-163	1.15677e-162	-9.62679e-163	-5.668e-163	-1.40321e-162	-1.20585e-163	-4.51145e-164	6.7093e-164	-4.32366e-163	6.21298e-163	-4.99483e-163	2.53099e-163	1.18215e-162	1.00527e-162	1.09409e-162	-6.21128e-163	2.22924e-163	0
-8.48764e-163	1.04112e-162	9.93809e-163	6.44207e-163	2.07279e-163	3.11664e-166	4.72076e-163	6.64064e-163	-5.18375e-163	-3.70099e-163	8.32649e-163	3.65587e-163	-1.66713e-163	8.78389e-163	1.15677e-162	-9.62679e-163	-5.668e-163	-1.40321e-162	-1.20585e-163	-4.51145e-164	6.7093e-164	-4.32366e-163	6.21298e-163	-4.99483e-163	2.53099e-163	1.18215e-162	1.00527e-162	1.09409e-162	-6.21128e-163	2.22924e-163	0
-8.48764e-163	1.04112e-162	9.93809e-163	6.44207e-163	2.07279e-163	3.11664e-166	4.72076e-163	6.64064e-163	-5.18375e-163	-3.70099e-163	8.32649e-163	3.65587e-163	-1.66713e-163	8.78389e-163	1.15677e-162	-9.62679e-163	-5.668e-163	-1.40321e-162	-1.20585e-163	-4.51145e-164	6.7093e-164	-4.32366e-163	6.21298e-163	-4.99483e-163	2.53099e-163	1.18215e-162	1.00527e-162	1.09409e-162	-6.21128e-163	2.22924e-163	0
-8.48764e-163	1.04112e-162	9.93809e-163	6.44207e-163	2.07279e-163	3.11664e-166	4.72076e-163	6.64064e-163	-5.18375e-163	-3.70099e-163	8.32649e-163	3.65587e-163	-1.66713e-163	8.78389e-163	1.15677e-162	-9.62679e-163	-5.668e-163	-1.40321e-162	-1.20585e-163	-4.51145e-164	6.7093e-164	-4.32366e-163	6.21298e-163	-4.99483e-163	2.53099e-163	1.18215e-162	1.00527e-162	1.09409e-162	-6.21128e-163	2.22924e-163	0
-8.48764e-163	1.04112e-162	9.93809e-163	6.44207e-163	2.07279e-163	3.11664e-166	4.72076e-163	6.64064e-163	-5.18375e-163	-3.70099e-163	8.32649e-163	3.65587e-163	-1.66713e-163	8.78389e-163	1.15677e-162	-9.62679e-163	-5.668e-163	-1.40321e-162	-1.20585e-163	-4.51145e-164	6.7093e-164	-4.32366e-163	6.21298e-163	-4.99483e-163	2.53099e-163	1.18215e-162	1.00527e-162	1.09409e-162	-6.21128e-163	2.22924e-163	0
-8.48764e-163	1.04112e-162	9.93809e-163	6.44207e-163	2.07279e-163	3.11664e-166	4.72076e-163	6.64064e-163	-5.18375e-163	-3.70099e-163	8.32649e-163	3.65587e-163	-1.66713e-163	8.78389e-163	1.15677e-162	-9.62679e-163	-5.668e-163	-1.40321e-162	-1.20585e-163	-4.51145e-164	6.7093e-164	-4.32366e-163	6.21298e-163	-4.99483e-163	2.53099e-163	1.18215e-162	1.00527e-162	1.09409e-162	-6.21128e-163	2.22924e-163	0
-8.48764e-163	1.04112e-162	9.93809e-163	6.44207e-163	2.07279e-163	3.11664e-166	4.72076e-163	6.64064e-163	-5.18375e-163	-3.70099e-163	8.32649e-163	3.65587e-163	-1.66713e-163	8.78389e-163	1.15677e-162	-9.62679e-163	-5.668e-163	-1.40321e-162	-1.20585e-163	-4.51145e-164	6.7093e-164	-4.32366e-163	6.21298e-163	-4.99483e-163	2.53099e-163	1.18215e-162	1.00527e-162	1.09409e-162	-6.21128e-163	2.22924e-163	0
-8.48764e-163	1.04112e-162	9.93809e-163	6.44207e-163	2.07279e-163	3.11664e-166	4.72076e-163	6.64064e-163	-5.18375e-163	-3.70099e-163	8.32649e-163	3.65587e-163	-1.66713e-163	8.78389e-163	1.15677e-162	-9.62679e-163	-5.668e-163	-1.40321e-162	-1.20585e-163	-4.51145e-164	6.7093e-164	-4.32366e-163	6.21298e-163	-4.99483e-163	2.53099e-163	1.18215e-162	1.00527e-162	1.09409e-162	-6.21128e-163	2.22924e-163	0
-8.48764e-163	1.04112e-162	9.93809e-163	6.44207e-163	2.07279e-163	3.11664e-166	4.72076e-163	6.64064e-163	-5.18375e-163	-3.70099e-163	8.32649e-163	3.65587e-163	-1.66713e-163	8.78389e-163	1.15677e-162	-9.62679e-163	-5.668e-163	-1.40321e-162	-1.20585e-163	-4.51145e-164	6.7093e-164	-4.32366e-163	6.21298e-163	-4.99483e-163	2.53099e-163	1.18215e-162	1.00527e-162	1.09409e-162	-6.21128e-163	2.22924e-163	0
-8.48764e-163	1.04112e-162	9.93809e-163	6.44207e-163	2.07279e-163	3.11664e-166	4.72076e-163	6.64064e-163	-5.18375e-163	-3.70099e-163	8.32649e-163	3.65587e-163	-1.66713e-163	8.78389e-163	1.15677e-162	-9.62679e-163	-5.668e-163	-1.40321e-162	-1.20585e-163	-4.51145e-164	6.7093e-164	-4.32366e-163	6.21298e-163	-4.99483e-163	2.53099e-163	1.18215e-162	1.00527e-162	1.09409e-162	-6.21128e-163	2.22924e-163	0
-8.48764e-163	1.04112e-162	9.93809e-163	6.44207e-163	2.07279e-163	3.11664e-166	4.72076e-163	6.64064e-163	-5.18375e-163	-3.70099e-163	8.32649e-163	3.65587e-163	-1.66713e-163	8.78389e-163	1.15677e-162	-9.62679e-163	-5.668e-163	-1.40321e-162	-1.20585e-163	-4.51145e-164	6.7093e-164	-4.32366e-163	6.21298e-163	-4.99483e-163	2.53099e-163	1.18215e-162	1.00527e-162	1.09409e-162	-6.21128e-163	2.22924e-163	0
-8.48764e-163	1.04112e-162	9.93809e-163	6.44207e-163	2.07279e-163	3.11664e-166	4.72076e-163	6.64064e-163	-5.18375e-163	-3.70099e-163	8.32649e-163	3.65587e-163	-1.66713e-163	8.78389e-163	1.15677e-162	-9.62679e-163	-5.668e-163	-1.40321e-162	-1.20585e-163	-4.51145e-164	6.7093e-164	-4.32366e-163	6.21298e-163	-4.99483e-163	2.53099e-163	1.18215e-162	1.00527e-162	1.09409e-162	-6.21128e-163	2.22924e-163	0
-8.48764e-163	1.04112e-162	9.93809e-163	6.44207e-163	2.07279e-163	3.11664e-166	4.72076e-163	6.64064e-163	-5.18375e-163	-3.70099e-163	8.32649e-163	3.65587e-163	-1.66713e-163	8.78389e-163	1.15677e-162	-9.62679e-163	-5.668e-163	-1.40321e-162	-1.20585e-163	-4.51145e-164	6.7093e-164	-4.32366e-163	6.21298e-163	-4.99483e-163	2.53099e-163	1.18215e-162	1.00527e-162	1.09409e-162	-6.21128e-163	2.22924e-163	0
-8.48764e-163	1.04112e-162	9.93809e-163	6.44207e-163	2.07279e-163	3.11664e-166	4.72076e-163	6.64064e-163	-5.18375e-163	-3.70099e-163	8.32649e-163	3.65587e-163	-1.66713e-163	8.78389e-163	1.15677e-162	-9.62679e-163	-5.668e-163	-1.40321e-162	-1.20585e-163	-4.51145e-164	6.7093e-164	-4.32366e-163	6.21298e-163	-4.99483e-163	2.53099e-163	1.18215e-162	1.00527e-162	1.09409e-162	-6.21128e-163	2.22924e-163	0
-8.48764e-163	1.04112e-162	9.93809e-163	6.44207e-163	2.07279e-163	3.11664e-166	4.72076e-163	6.64064e-163	-5.18375e-163	-3.70099e-163	8.32649e-163	3.65587e-163	-1.66713e-163	8.78389e-163	1.15677e-162	-9.62679e-163	-5.668e-163	-1.40321e-162	-1.20585e-163	-4.51145e-164	6.7093e-164	-4.32366e-163	6.21298e-163	-4.99483e-163	2.53099e-163	1.18215e-162	1.00527e-162	1.09409e-162	-6.21128e-163	2.22924e-163	0
-8.48764e-163	1.04112e-162	9.93809e-163	6.44207e-163	2.07279e-163	3.11664e-166	4.72076e-163	6.64064e-163	-5.18375e-163	-3.70099e-163	8.32649e-163	3.65587e-163	-1.66713e-163	8.78389e-163	1.15677e-162	-9.62679e-163	-5.668e-163	-1.40321e-162	-1.20585e-163	-4.51145e-164	6.7093e-164	-4.32366e-163	6.21298e-163	-4.99483e-163	2.53099e-163	1.18215e-162	1.00527e-162	1.09409e-162	-6.21128e-163	2.22924e-163	0
-8.48764e-163	1.04112e-162	9.93809e-163	6.44207e-163	2.07279e-163	3.11664e-166	4.72076e-163	6.64064e-163	-5.18375e-163	-3.70099e-163	8.32649e-163	3.65587e-163	-1.66713e-163	8.78389e-163	1.15677e-162	-9.62679e-163	-5.668e-163	-1.40321e-162	-1.20585e-163	-4.51145e-164	6.7093e-164	-4.32366e-163	6.21298e-163	-4.99483e-163	2.53099e-163	1.18215e-162	1.00527e-162	1.09409e-162	-6.21128e-163	2.22924e-163	0
-8.48764e-163	1.04112e-162	9.93809e-163	6.44207e-163	2.07279e-163	3.11664e-166	4.72076e-163	6.64064e-163	-5.18375e-163	-3.70099e-163	8.32649e-163	3.65587e-163	-1.66713e-163	8.78389e-163	1.15677e-162	-9.62679e-163	-5.668e-163	-1.40321e-162	-1.20585e-163	-4.51145e-164	6.7093e-164	-4.32366e-163	6.21298e-163	-4.99483e-163	2.53099e-163	1.18215e-162	1.00527e-162	1.09409e-162	-6.21128e-163	2.22924e-163	0
-8.48764e-163	1.04112e-162	9.93809e-163	6.44207e-163	2.07279e-163	3.11664e-166	4.72076e-163	6.64064e-163	-5.18375e-163	-3.70099e-163	8.32649e-163	3.65587e-163	-1.66713e-163	8.78389e-163	1.15677e-162	-9.62679e-163	-5.668e-163	-1.40321e-162	-1.20585e-163	-4.51145e-164	6.7093e-164	-4.32366e-163	6.21298e-163	-4.99483e-163	2.53099e-163	1.18215e-162	1.00527e-162	1.09409e-162	-6.21128e-163	2.22924e-163	0
-8.48764e-163	1.04112e-162	9.93809e-163	6.44207e-163	2.07279e-163	3.11664e-166	4.72076e-163	6.64064e-163	-5.18375e-163	-3.70099e-163	8.32649e-163	3.65587e-163	-1.66713e-163	8.78389e-163	1.15677e-162	-9.62679e-163	-5.668e-163	-1.40321e-162	-1.20585e-163	-4.51145e-164	6.7093e-164	-4.32366e-163	6.21298e-163	-4.99483e-163	2.53099e-163	1.18215e-162	1.00527e-162	1.09409e-162	-6.21128e-163	2.22924e-163	0
-8.48764e-163	1.04112e-162	9.93809e-163	6.44207e-163	2.07279e-163	3.11664e-166	4.72076e-163	6.64064e-163	-5.18375e-163	-3.70099e-163	8.32649e-163	3.65587e-163	-1.66713e-163	8.78389e-163	1.15677e-162	-9.62679e-163	-5.668e-163	-1.40321e-162	-1.20585e-163	-4.51145e-164	6.7093e-164	-4.32366e-163	6.21298e-163	-4.99483e-163	2.53099e-163	1.18215e-162	1.00527e-162	1.09409e-162	-6.21128e-163	2.22924e-163	0
-8.48764e-163	1.04112e-162	9.93809e-163	6.44207e-163	2.07279e-163	3.11664e-166	4.72076e-163	6.64064e-163	-5.18375e-163	-3.70099e-163	8.32649e-163	3.65587e-163	-1.66713e-163	8.78389e-163	1.15677e-162	-9.62679e-163	-5.668e-163	-1.40321e-162	-1.20585e-163	-4.51145e-164	6.7093e-164	-4.32366e-163	6.21298e-163	-4.99483e-163	2.53099e-163	1.18215e-162	1.00527e-162	1.09409e-162	-6.21128e-163	2.22924e-163	0
-8.48764e-163	1.04112e-162	9.93809e-163	6.44207e-163	2.07279e-163	3.11664e-166	4.72076e-163	6.64064e-163	-5.18375e-163	-3.70099e-163	8.32649e-163	3.65587e-163	-1.66713e-163	8.78389e-163	1.15677e-162	-9.62679e-163	-5.668e-163	-1.40321e-162	-1.20585e-163	-4.51145e-164	6.7093e-164	-4.32366e-163	6.21298e-163	-4.99483e-163	2.53099e-163	1.18215e-162	1.00527e-162	1.09409e-162	-6.21128e-163	2.22924e-163	0
-8.48764e-163	1.04112e-162	9.93809e-163	6.44207e-163	2.07279e-163	3.11664e-166	4.72076e-163	6.64064e-163	-5.18375e-163	-3.70099e-163	8.32649e-163	3.65587e-163	-1.66713e-163	8.78389e-163	1.15677e-162	-9.62679e-163	-5.668e-163	-1.40321e-162	-1.20585e-163	-4.51145e-164	6.7093e-164	-4.32366e-163	6.21298e-163	-4.99483e-163	2.53099e-163	1.18215e-162	1.00527e-162	1.09409e-162	-6.21128e-163	2.22924e-163	0
-8.48764e-163	1.04112e-162	9.93809e-163	6.44207e-163	2.07279e-163	3.11664e-166	4.72076e-163	6.64064e-163	-5.18375e-163	-3.70099e-163	8.32649e-163	3.65587e-163	-1.66713e-163	8.78389e-163	1.15677e-162	-9.62679e-163	-5.668e-163	-1.40321e-162	-1.20585e-163	-4.51145e-164	6.7093e-164	-4.32366e-163	6.21298e-163	-4.99483e-163	2.53099e-163	1.18215e-162	1.00527e-162	1.09409e-162	-6.21128e-163	2.22924e-163	0
-8.48764e-163	1.04112e-162	9.93809e-163	6.44207e-163	2.07279e-163	3.11664e-166	4.72076e-163	6.64064e-163	-5.18375e-163	-3.70099e-163	8.32649e-163	3.65587e-163	-1.66713e-163	8.78389e-163	1.15677e-162	-9.62679e-163	-5.668e-163	-1.40321e-162	-1.20585e-163	-4.51145e-164	6.7093e-164	-4.32366e-163	6.21298e-163	-4.99483e-163	2.53099e-163	1.18215e-162	1.00527e-162	1.09409e-162	-6.21128e-163	2.22924e-163	0
-8.48764e-163	1.04112e-162	9.93809e-163	6.44207e-163	2.07279e-163	3.11664e-166	4.72076e-163	6.64064e-163	-5.18375e-163	-3.70099e-163	8.32649e-163	3.65587e-163	-1.66713e-163	8.78389e-163	1.15677e-162	-9.62679e-163	-5.668e-163	-1.40321e-162	-1.20585e-163	-4.51145e-164	6.7093e-164	-4.32366e-163	6.21298e-163	-4.99483e-163	2.53099e-163	1.18215e-162	1.00527e-162	1.09409e-162	-6.21128e-163	2.22924e-163	0
[truncated: 2,010 more rows]
