# Supplementary material for: A modified shuffled frog leaping algorithm with inertia weight
Source: Sci Rep. 2024 Feb 20;14:4146. doi: 10.1038/s41598-024-51306-1 (PMC11224354; doi:10.1038/s41598-024-51306-1)
Supplement: Supplementary file 1 — Supplementary Information. [file 41598_2024_51306_MOESM1_ESM.zip › data/F1/MSFLA_R_22.xls]

## Sheet: Sheet1
8.78251	-5.81893	1.86202	1.87229	0.721673	7.38044	-0.114322	3.5995	1.51801	4.80925	-3.35451	0.643236	-0.0949115	0.322333	2.75796	-3.52253	1.02723	2.27266	-2.1248	-5.94875	-3.64548	-1.47103	2.47094	1.03869	1.07615	-0.727237	-2.08129	3.18966	-5.0362	-0.921681	354.319
0.959155	-0.361141	0.122602	0.593317	0.181719	0.673267	0.251561	-0.179347	-0.606857	0.542922	0.101155	0.163826	0.0980096	0.348684	-0.144303	0.239433	-0.541808	0.568998	0.501697	-0.149141	0.430647	0.10174	0.0567173	-0.202967	0.0451934	-0.915052	0.10882	0.304847	-0.124563	-0.578313	5.33424
-0.068481	0.0317029	0.0190011	-0.0306261	0.035403	-0.00629795	0.24726	-0.00683217	-0.0440475	-0.0133156	0.0775105	-0.0247377	-0.00905306	0.0430084	-0.0900075	0.0743267	-0.028086	-0.16264	-0.0489502	-0.0788331	0.0708101	0.0435094	0.00259827	-0.0367602	-0.0204652	-0.0383615	-0.0206006	0.00630567	0.0183563	0.0290343	0.141417
-0.00549812	-0.0103176	-0.00341351	0.00776443	0.00028319	-0.00256829	-0.000475848	0.00504178	0.0018486	0.000741288	-0.00489962	0.00592665	-0.000820061	0.00272443	-1.83994e-05	0.00369932	0.000537789	0.0107329	-0.00212209	-0.0175864	0.00371749	-0.0104274	0.000898337	-0.00353034	0.00607547	0.00900697	0.00374536	0.0050786	0.00214175	-0.000651685	0.00105378
-0.000675116	-0.00214315	-0.000411258	0.000156948	0.000536655	-0.00114631	-0.000195289	0.000422064	0.000669154	-6.3279e-05	-0.00056634	0.00128252	0.000487277	-0.000188239	0.000132077	-0.000748621	-0.000597335	0.000470098	0.000525527	0.000215437	-0.000755026	-0.000719314	0.00058011	0.000608044	0.000324941	0.000251565	8.46585e-05	-7.28971e-05	-0.00114336	-0.00060687	1.48801e-05
-5.34434e-05	4.50294e-05	2.74055e-05	-4.24257e-06	0.000172503	-2.92774e-05	8.21851e-05	-6.8923e-05	6.50046e-05	-9.78853e-05	0.000461641	-4.31886e-06	0.000160384	4.24205e-05	-1.28768e-05	8.18456e-05	-9.71081e-05	-0.000142834	-2.11919e-05	9.47145e-05	2.99088e-05	-8.98528e-06	-4.63872e-05	-0.000109036	-0.000206589	-1.32781e-05	-7.9978e-05	5.15071e-05	2.96158e-05	3.74604e-05	4.1755e-07
1.6677e-06	1.93882e-06	1.92346e-05	1.43616e-06	-4.78575e-06	2.1799e-05	2.15918e-05	-2.17698e-06	9.06562e-06	1.0429e-05	1.31311e-06	-1.03955e-05	-1.90844e-05	-1.90086e-05	-7.02179e-06	3.57452e-06	9.01856e-07	1.29e-06	2.40412e-06	1.51155e-05	-3.34145e-06	5.68761e-06	1.69326e-05	-5.14813e-07	1.24113e-05	-6.28572e-06	-3.33389e-07	6.15375e-05	-1.17947e-05	9.97124e-08	7.12286e-09
-3.04528e-06	6.11829e-07	5.01804e-07	1.86122e-06	-7.46398e-07	8.92737e-07	3.29275e-06	1.05927e-07	-2.27747e-06	7.10821e-07	1.38755e-07	3.20028e-06	-1.62988e-06	5.65816e-06	-1.42606e-06	2.84932e-06	-1.61313e-06	-4.17331e-07	4.00153e-07	-1.64462e-06	1.42692e-07	4.79574e-07	3.29171e-06	-1.68097e-07	1.48197e-06	6.54672e-07	-1.61563e-06	-5.58038e-07	-1.93684e-06	8.51634e-07	1.13127e-10
-2.10079e-07	3.98546e-08	1.24988e-07	-4.78729e-07	-8.10707e-08	7.49712e-10	-7.8087e-08	-1.2125e-07	-5.6929e-08	-9.84625e-08	-1.02481e-07	-3.56219e-07	-7.91748e-08	1.38528e-07	-1.55661e-08	-2.10486e-08	-3.40056e-07	1.35668e-07	3.53178e-08	4.58005e-07	1.09563e-07	-2.50296e-09	-5.06493e-08	1.95768e-07	2.89473e-08	4.05179e-07	2.38987e-08	2.32692e-07	-1.96315e-08	-4.2115e-08	1.11422e-12
3.89816e-08	2.80712e-08	-1.20011e-08	-9.395e-09	2.38051e-08	-8.16767e-09	-1.78063e-08	5.33053e-08	-5.1648e-09	2.51638e-08	5.92385e-08	-4.09269e-08	-7.77612e-09	1.17419e-08	-3.53218e-08	-4.07061e-08	-2.81508e-08	-1.98422e-09	-7.52978e-09	1.26247e-08	5.20044e-10	3.40138e-08	-3.97598e-10	3.45803e-09	2.04332e-08	6.0541e-09	-2.28557e-08	7.9241e-09	2.46897e-08	3.2447e-08	2.01624e-14
3.21887e-09	-2.05335e-10	9.11817e-10	-3.60794e-10	-1.56537e-09	-2.02156e-09	9.17635e-10	1.86303e-10	3.93776e-09	5.74828e-10	-2.38809e-09	-1.28329e-09	2.29014e-09	-3.54635e-09	-6.79537e-10	-8.58264e-10	-6.97381e-09	-1.25303e-09	1.10126e-09	-1.51248e-09	4.54145e-10	-1.80899e-09	8.24367e-11	-1.3572e-09	-2.23318e-10	2.24316e-09	-1.81844e-09	-2.70838e-09	-4.12473e-09	-1.0082e-09	1.5377e-16
8.09487e-10	-6.84964e-10	-3.55564e-10	3.03014e-10	-1.21809e-10	8.83065e-11	-5.27265e-11	8.43179e-10	5.8035e-10	2.62405e-10	-1.62443e-10	6.16585e-11	7.71482e-11	2.08289e-11	-1.90095e-10	-2.58851e-10	-4.58461e-11	-8.16194e-11	1.8848e-10	2.31312e-10	-9.96214e-10	-3.79808e-10	-1.2016e-10	8.32196e-11	-1.65261e-10	1.79623e-10	-2.85438e-10	1.90816e-11	1.3241e-10	3.5892e-10	4.16806e-18
-3.62278e-11	-5.02443e-11	-8.92824e-11	-1.3653e-11	6.89115e-12	-2.14585e-11	-8.72388e-11	-4.58063e-11	1.54769e-12	-1.18496e-11	-2.49687e-11	4.11687e-11	-1.12387e-10	-3.2781e-11	-5.80974e-11	7.58729e-12	1.0216e-11	-1.93361e-11	2.64091e-11	9.0206e-11	-1.50979e-11	-2.59524e-11	7.27484e-11	3.57885e-12	-4.63695e-11	5.54814e-11	1.97537e-11	-1.63418e-11	-4.80102e-12	1.21734e-12	6.32405e-20
-2.11522e-12	8.42949e-12	-8.06061e-12	9.30812e-14	9.26095e-12	1.0086e-11	-4.25529e-13	-5.84096e-12	-2.96703e-12	-5.04267e-12	-2.08392e-12	8.60011e-13	-1.10451e-12	-4.95988e-13	-2.67765e-14	-3.84004e-12	2.74398e-12	1.19151e-12	-5.56359e-12	6.99026e-12	-2.01917e-12	-9.96634e-13	2.5818e-12	-7.46735e-12	7.44799e-12	-8.32771e-13	8.36025e-12	7.77243e-12	4.15572e-12	6.84822e-12	8.24731e-22
-1.87815e-13	5.21651e-13	1.66379e-13	-5.87314e-13	-9.66342e-14	-3.05416e-13	-6.91923e-13	2.68706e-13	4.69685e-13	-1.83136e-14	7.05876e-13	2.79981e-13	5.6109e-13	-3.40081e-13	-1.89662e-13	3.53726e-13	4.36722e-13	-2.22718e-13	3.40689e-13	-1.58335e-13	7.00348e-13	-4.69292e-13	6.4228e-13	-3.5096e-14	-2.7548e-13	-1.46614e-12	5.99406e-14	5.96561e-13	-1.21476e-12	1.85241e-13	8.3236e-24
-3.53225e-14	8.65412e-14	-6.81658e-14	-5.3552e-14	-4.11562e-15	1.4927e-13	7.18325e-14	-1.20352e-13	5.76943e-14	5.32617e-15	1.01927e-13	-8.24575e-14	-1.32327e-14	-8.19547e-14	-2.99497e-14	-6.18135e-14	4.18685e-14	-5.32201e-14	-2.1437e-14	-1.11184e-13	1.68982e-14	-1.15762e-13	-9.48199e-14	-3.43056e-14	1.12395e-13	-8.10879e-14	3.78591e-15	-2.30356e-14	-7.61366e-15	-3.65609e-14	1.52758e-25
-3.15755e-15	-3.77985e-15	-8.06561e-15	2.9093e-15	9.84723e-15	2.1342e-14	3.35641e-14	2.23251e-14	2.068e-16	-1.12384e-14	-7.9472e-15	-1.30498e-15	-8.58353e-15	6.21149e-15	-2.98886e-14	1.01958e-15	6.68309e-15	2.36465e-14	1.48337e-14	-1.11226e-14	-1.65512e-14	-1.30142e-14	-5.51745e-15	-1.21694e-14	-1.16072e-14	-4.43219e-15	-2.67108e-15	-1.85025e-15	-2.51581e-15	4.0664e-15	5.23023e-27
-1.01988e-16	2.06868e-17	-1.15304e-16	-1.66768e-15	5.25248e-16	-3.4606e-15	4.42217e-16	4.59783e-16	3.41602e-15	-2.06591e-15	2.9175e-16	-4.93805e-18	6.94024e-16	7.95743e-17	2.21268e-16	-4.01943e-15	1.38349e-15	-2.0119e-15	2.3206e-16	-1.47337e-15	-1.3941e-15	7.05102e-16	3.16032e-16	1.33416e-15	-1.80784e-15	-7.23996e-16	1.41023e-15	-6.57087e-16	-6.63618e-17	-1.08976e-15	6.80909e-29
-6.82876e-17	7.88572e-17	5.13148e-17	9.25753e-17	2.70758e-16	-5.81868e-17	1.08628e-16	-1.60333e-16	-1.14298e-16	-5.50757e-17	1.10736e-16	2.06149e-16	-4.48884e-17	7.25873e-17	2.85306e-17	-5.02812e-17	-9.6856e-17	3.86207e-16	2.92799e-16	-1.25638e-16	-8.23472e-17	-5.03863e-17	-5.25786e-17	-6.77286e-17	-1.92993e-16	-2.74295e-17	-8.53896e-17	8.05726e-17	-4.07916e-17	1.10029e-17	5.48062e-31
-9.54814e-18	-3.4106e-17	1.42464e-17	-8.75256e-18	-1.59009e-17	4.00245e-19	1.29694e-17	1.16124e-18	9.70675e-18	6.64567e-18	-9.59956e-18	6.6867e-18	7.07936e-18	3.71413e-17	-1.34182e-17	1.77386e-17	2.35487e-17	-1.07554e-18	-2.37794e-18	5.16104e-18	7.12994e-17	-7.66036e-18	8.91516e-18	-4.78479e-17	8.6806e-18	5.85161e-17	1.48585e-17	5.40165e-18	-3.32489e-17	-4.3138e-17	1.8971e-32
-6.43078e-19	-3.52272e-18	5.6783e-18	-2.0585e-18	1.45203e-20	-2.95738e-18	4.14891e-18	-2.0086e-19	-5.67788e-19	-6.25652e-19	-6.51122e-18	6.98748e-18	1.46038e-18	-1.66726e-18	-1.44373e-18	2.07526e-18	-3.71079e-19	2.55778e-18	-1.71433e-18	7.96825e-19	-2.71399e-18	9.9009e-19	2.45436e-18	8.14243e-19	-8.11737e-20	1.6716e-19	4.27915e-18	-8.61e-18	-5.59913e-19	1.11125e-19	2.96632e-34
6.89953e-21	-4.36178e-19	-5.92612e-20	-2.82211e-19	-1.73526e-19	-7.1123e-20	7.83164e-20	6.03966e-19	-6.98334e-19	-7.73513e-20	-1.3673e-20	1.50048e-19	-4.55959e-19	1.83472e-19	7.19184e-20	-9.03251e-20	4.94981e-21	-3.29278e-19	-4.91106e-19	6.07952e-20	1.38247e-19	2.00442e-19	-5.16221e-19	4.70034e-20	-3.55114e-20	2.35305e-19	-4.45198e-20	-3.67823e-19	3.73304e-19	-8.3432e-20	2.47231e-36
2.23551e-20	-4.13296e-20	8.25878e-20	-2.12692e-20	-8.54359e-20	-2.84573e-21	-8.00319e-21	2.71071e-20	1.5068e-20	-2.88066e-21	2.51515e-20	-2.17352e-20	-1.67158e-20	3.14922e-20	1.52626e-20	-4.23713e-20	2.2324e-21	7.3239e-20	-2.52182e-20	6.35528e-21	-5.05989e-21	-6.2179e-20	1.46023e-20	4.33561e-20	1.157e-20	-5.67207e-20	3.09839e-20	-2.06776e-20	2.49234e-20	4.94948e-21	3.96415e-38
2.26849e-21	-1.80193e-20	3.4427e-21	1.27145e-21	-4.17634e-21	-2.75871e-21	6.22268e-22	-1.69022e-21	-4.41113e-22	-1.44574e-21	-6.36276e-21	4.44669e-21	-9.48648e-21	-5.40448e-22	4.68918e-22	1.343e-21	3.83156e-21	8.09456e-22	6.55092e-21	-1.15507e-21	1.12899e-21	-1.10045e-20	-5.36094e-21	9.23944e-21	-2.93228e-23	-1.59152e-21	-3.06024e-21	-8.11563e-23	-5.50196e-22	4.01888e-21	8.50883e-40
-4.2702e-22	-1.17646e-23	-7.64282e-22	-4.99627e-22	1.54676e-22	3.18074e-22	1.06409e-22	1.29346e-22	2.03903e-22	-7.10795e-23	-4.01778e-22	3.63962e-22	-2.50451e-22	5.98125e-22	-5.94322e-22	3.44058e-24	-5.80591e-23	7.20067e-22	1.26032e-21	8.79417e-22	4.28091e-23	-3.07336e-23	2.10985e-22	-1.26845e-21	-6.49831e-22	9.56874e-23	1.0746e-21	-1.14354e-22	1.10011e-22	4.01221e-22	8.59589e-42
-1.62406e-24	-1.13256e-22	-6.8863e-23	-5.05214e-23	2.62088e-24	-2.48111e-23	3.81328e-24	-7.10007e-23	-3.59155e-23	-3.76392e-24	3.39702e-23	8.35392e-23	2.33806e-23	1.58452e-23	1.41237e-22	-2.87043e-23	2.67871e-23	-4.00786e-23	5.22246e-24	3.61084e-23	4.21757e-23	2.42451e-23	-4.88897e-23	1.9867e-23	1.89761e-23	-9.59494e-23	-7.7911e-23	3.78949e-23	1.15302e-23	2.0066e-23	8.32229e-44
-3.41722e-24	3.23739e-24	-2.56779e-24	-4.29957e-24	-3.78995e-24	-3.08612e-24	7.27269e-24	1.51151e-23	5.25838e-24	1.10287e-24	-1.13987e-23	-2.02612e-23	1.23462e-24	1.62902e-24	-2.41382e-24	6.25988e-24	-6.44449e-24	-1.82662e-24	-5.25549e-24	-1.02491e-23	6.17265e-24	-1.91844e-24	6.54619e-25	7.46641e-24	-2.97349e-24	1.85653e-23	-9.01596e-24	-1.91652e-26	1.64594e-26	3.40144e-24	1.69285e-45
1.38776e-24	3.26771e-25	1.86482e-26	-1.38093e-25	-1.50665e-25	-2.42597e-25	7.17751e-25	6.67062e-25	-6.76712e-25	-8.77408e-25	5.8497e-25	-5.48898e-25	6.5303e-25	-8.77806e-25	1.21072e-24	-5.49803e-25	-1.28213e-24	-1.80327e-25	-1.67796e-24	9.21193e-25	1.38463e-24	6.8126e-25	5.55291e-25	1.26552e-24	-9.93655e-25	1.05178e-24	-9.86389e-26	-7.5759e-25	4.39454e-25	-6.02278e-25	2.0795e-47
4.68575e-25	1.06894e-26	3.8694e-26	9.02341e-26	-4.14254e-26	-1.07573e-25	-3.67911e-26	-1.55617e-25	-9.1941e-26	9.21125e-26	-2.68575e-25	1.11981e-26	-1.845e-25	1.16081e-26	-6.05269e-26	9.22284e-26	7.97213e-26	-8.55763e-26	1.54383e-26	4.19263e-25	-4.06677e-27	-1.14373e-25	-1.61619e-25	8.21984e-26	-3.51394e-26	3.58257e-26	-1.24453e-26	6.2311e-26	1.69182e-25	-5.60968e-26	6.77713e-49
-4.05423e-27	7.88716e-27	-1.36108e-26	-2.70906e-27	-1.43365e-27	1.37892e-26	-1.21854e-27	-2.11026e-26	2.90793e-26	-2.74787e-27	6.93459e-27	-1.88388e-26	-3.94044e-27	7.86389e-27	9.80002e-27	6.79598e-27	-1.61565e-26	3.22314e-26	-1.25285e-26	2.66527e-26	-7.31937e-28	-7.4724e-28	-6.87957e-27	-2.31348e-27	-7.69882e-27	-4.82648e-27	1.10306e-26	-6.47228e-27	-9.02301e-27	1.3224e-26	5.1094e-51
-1.14895e-27	2.44958e-29	-7.06578e-29	-2.16454e-28	-7.76696e-29	1.32324e-28	-1.1359e-27	2.13311e-28	-4.29089e-28	-3.31507e-27	-1.27898e-27	-3.16826e-27	-3.14601e-27	3.97075e-28	1.45968e-27	3.50416e-27	-2.17698e-27	1.75966e-27	-1.81887e-27	-8.28605e-28	6.44403e-29	1.2909e-27	3.76281e-28	4.58913e-30	4.04559e-28	5.77071e-28	-7.63522e-28	-3.49913e-30	-8.37999e-28	-4.22074e-27	8.32834e-53
-3.83688e-28	5.59101e-29	1.38729e-28	5.81946e-28	2.68526e-28	-4.84548e-28	2.11419e-28	-1.70993e-28	3.90204e-28	2.13381e-28	-6.19247e-29	6.97456e-29	9.0473e-29	1.00722e-27	-5.18305e-28	1.04528e-28	-1.60961e-28	-3.85924e-28	-1.09539e-28	2.50314e-29	-8.18743e-29	-3.23321e-28	1.46579e-30	-2.5773e-28	1.13304e-28	-1.6648e-28	2.7284e-28	-2.27487e-30	-3.51534e-28	-2.55388e-29	3.00219e-54
4.36386e-30	-5.37224e-29	1.02484e-29	1.51544e-29	1.47689e-29	1.78842e-30	1.35025e-29	1.60088e-29	5.04768e-29	6.6643e-30	-9.15804e-30	1.68263e-29	-1.02322e-29	8.03719e-30	1.1258e-29	1.05556e-29	3.53082e-30	7.59412e-30	-1.77692e-29	1.19001e-29	1.06541e-29	1.55979e-29	6.65796e-31	1.67986e-29	2.29607e-29	2.76322e-30	1.6796e-29	-3.24038e-30	-5.15007e-29	-2.6122e-29	1.25956e-56
-2.33308e-30	-1.58479e-31	7.69221e-31	-7.80323e-30	4.11497e-30	-2.29826e-30	-5.52729e-31	-3.28727e-30	7.59073e-31	6.45824e-31	2.78913e-31	-3.44951e-30	2.35754e-31	2.08862e-30	-1.60531e-30	-4.67112e-30	1.33587e-30	-8.21001e-30	1.29239e-30	4.9922e-31	1.34007e-30	1.07305e-30	6.58396e-31	-3.04246e-30	1.36433e-30	-7.38623e-30	-6.11947e-30	-3.45544e-31	7.0339e-32	2.62828e-30	3.26705e-58
3.84032e-31	5.41055e-31	5.7947e-31	-1.20672e-31	1.93095e-32	-1.87376e-31	6.21732e-31	-1.1558e-31	7.01064e-31	5.55046e-31	-2.18757e-31	-4.17826e-32	1.28256e-31	-1.92421e-31	9.64901e-32	6.24108e-32	2.41506e-31	4.78632e-31	-1.07895e-31	-1.52415e-32	-2.03953e-31	1.18585e-31	3.77611e-31	-2.43102e-32	-1.20968e-31	4.31097e-31	-3.31721e-31	6.64894e-33	1.84481e-32	4.16703e-31	3.12448e-60
-1.75018e-32	-2.01046e-32	8.01355e-33	1.57362e-32	2.23543e-32	1.2074e-32	7.23827e-32	-9.17299e-32	3.03568e-32	6.66625e-32	-3.04545e-33	2.06564e-32	1.50321e-31	1.51533e-32	-2.02182e-33	2.45867e-32	1.50867e-31	1.26437e-32	-1.75239e-32	-8.83914e-32	-4.81147e-33	3.11721e-32	1.11344e-31	-2.48781e-32	3.02168e-33	-7.73527e-32	1.57257e-31	-3.57082e-33	-3.18449e-33	9.62243e-32	1.29614e-61
6.42243e-33	-3.55814e-33	-6.37218e-34	2.56402e-32	3.17718e-33	-1.37865e-33	2.21695e-33	1.28934e-32	1.93908e-33	3.87104e-34	2.53229e-33	-8.58716e-33	-3.12191e-33	4.89793e-33	-1.81579e-33	-1.43936e-32	-1.32935e-32	-1.12661e-32	1.15573e-32	3.47754e-33	-3.8862e-33	-1.56281e-33	-2.96555e-33	2.732e-33	1.52153e-34	-5.01617e-33	4.00155e-33	6.83181e-34	7.5543e-33	-8.85626e-33	1.88343e-63
5.83227e-35	9.90104e-34	-6.82505e-34	-1.39957e-33	9.74033e-34	1.86857e-34	4.28728e-34	-5.75516e-34	-1.16549e-33	-8.48383e-34	-2.17217e-34	1.50785e-33	3.73492e-34	1.95055e-34	-4.79267e-34	4.96007e-34	-3.0489e-34	9.98227e-34	1.02517e-34	-2.95614e-34	2.22329e-34	1.50129e-34	6.58725e-35	2.46205e-35	-4.4005e-34	1.33264e-33	-4.52164e-35	-7.69965e-34	-7.67184e-34	4.22134e-34	1.45546e-65
-9.69776e-35	2.4235e-35	-1.96641e-35	1.35009e-34	3.23245e-35	-1.04409e-35	3.95555e-35	-7.30242e-35	-2.13055e-35	3.41824e-34	-4.28608e-35	-2.88418e-35	7.56796e-35	-1.84003e-35	2.45489e-35	3.03642e-34	-4.05888e-35	-3.6872e-35	4.35765e-35	-3.95667e-35	8.47501e-35	5.44114e-35	1.16297e-35	2.57266e-35	-1.07943e-35	7.68647e-35	-8.91285e-35	2.05857e-35	-1.07661e-34	-5.16044e-35	3.01549e-67
-9.00271e-36	-1.4512e-36	-9.55772e-36	3.24675e-36	-7.66765e-36	5.74218e-36	2.3262e-35	-5.51641e-36	-1.48023e-35	-2.57712e-36	2.6926e-35	-1.00655e-35	3.85808e-35	-5.83954e-36	7.99379e-36	-7.77554e-36	-4.11414e-36	1.51674e-36	1.31009e-35	-7.0228e-36	4.49823e-36	-1.9398e-36	1.5048e-37	1.45115e-37	1.98239e-36	-5.23629e-36	1.63601e-36	2.57927e-35	4.68792e-36	-4.68586e-36	4.55482e-69
2.28402e-37	-7.16401e-37	-2.05695e-36	-2.73795e-37	6.89871e-40	-1.12446e-36	-2.40691e-37	-3.64856e-37	-4.55533e-37	-1.00173e-36	-1.19532e-36	3.1451e-36	-7.41032e-39	-1.06313e-36	2.08823e-37	1.33022e-37	-1.65626e-37	2.11536e-36	2.23923e-37	-3.71735e-36	9.62495e-37	2.33785e-36	2.05222e-36	-1.14092e-36	1.97999e-36	4.25977e-37	-4.29246e-37	2.76791e-37	-6.11708e-37	-1.28591e-36	5.67165e-71
-9.72403e-39	2.94146e-37	-2.69264e-37	4.85718e-37	1.828e-37	-3.8993e-37	-1.6989e-37	4.24508e-38	-1.42928e-37	-1.39606e-37	1.26326e-37	-2.39479e-37	1.29735e-37	-1.70995e-37	4.89251e-38	-2.2146e-37	9.83341e-38	-1.14158e-37	2.30953e-37	2.40831e-37	-2.41946e-38	1.98094e-37	-4.73503e-38	5.32624e-37	3.04754e-37	1.48367e-37	-1.17873e-37	-2.26572e-37	-4.11502e-38	8.96361e-38	1.47154e-72
-8.0452e-40	-1.22711e-38	1.64216e-38	-3.3745e-39	-9.76554e-39	-2.14159e-39	-1.453e-39	-4.24955e-39	-2.92528e-38	-9.11384e-39	7.20921e-38	2.23491e-38	-1.7152e-38	-2.24756e-38	7.92404e-39	5.80023e-39	-1.20282e-38	-2.0676e-38	-1.17937e-38	-7.26686e-40	1.09344e-38	4.8694e-38	-2.38414e-38	2.84596e-38	-1.45442e-38	-1.17914e-38	1.77278e-38	-8.26714e-39	-6.32475e-39	-2.74018e-38	1.41886e-74
6.08261e-40	-1.09544e-39	-6.29194e-39	4.61854e-40	-1.02499e-39	-4.22087e-40	-5.74434e-39	-8.85553e-39	-3.24152e-39	9.07477e-40	-1.00375e-39	-6.88403e-39	5.14534e-39	8.51162e-40	4.96419e-39	-4.11698e-40	-4.66715e-40	3.22082e-39	2.70658e-39	-2.87495e-39	-2.70713e-39	4.49941e-39	-6.533e-40	2.51598e-39	-9.63455e-41	-1.33778e-40	5.47631e-39	-2.83217e-39	3.81549e-41	9.38874e-40	3.65193e-76
-2.84909e-40	6.61276e-40	-4.33455e-40	-3.10929e-41	-1.90546e-40	4.23959e-40	-2.55477e-40	2.32849e-42	-7.6103e-41	5.38768e-41	-4.92847e-40	2.01023e-40	-2.96126e-40	-1.54002e-40	-2.66827e-41	5.84201e-41	2.88136e-41	4.76213e-40	1.16858e-40	1.50437e-40	-6.18401e-43	6.9246e-41	-1.1043e-40	-2.25358e-41	3.56628e-40	-6.05085e-41	3.21019e-40	-2.87489e-40	1.3026e-40	1.71301e-40	2.04042e-78
-2.10308e-41	3.87714e-41	5.69218e-41	-2.92642e-41	-1.26115e-42	5.18833e-41	3.34164e-42	1.03966e-41	8.55571e-43	-2.67392e-41	-2.18479e-41	3.18125e-41	1.01059e-41	-4.67961e-41	-4.17572e-42	2.07609e-41	2.1168e-41	1.5093e-41	-3.07985e-41	5.3004e-44	5.15759e-42	-2.46166e-41	-1.03632e-41	-7.39066e-41	-1.18248e-41	-2.61351e-41	5.39405e-41	-1.16009e-41	-9.1047e-43	3.04456e-41	2.64217e-80
-2.81476e-42	-6.37174e-42	4.37949e-43	-3.60674e-42	-1.81682e-41	8.52723e-43	5.61142e-42	1.09584e-42	3.19492e-42	5.0196e-42	1.58105e-42	-1.25507e-42	4.80441e-42	1.33173e-41	8.55141e-43	2.02369e-42	4.50277e-42	7.55959e-43	-2.08354e-42	-4.6527e-42	6.9979e-44	-1.36524e-42	1.17156e-41	-5.30703e-42	1.9381e-42	5.02714e-43	-2.0775e-42	-1.91472e-42	8.29661e-42	2.70397e-42	9.72219e-82
6.08538e-44	-2.05755e-43	2.04695e-43	-1.34111e-42	-2.96941e-43	1.01285e-43	3.4006e-43	1.48751e-42	-2.08703e-43	6.23971e-43	3.73718e-44	1.44891e-43	2.00041e-42	-4.48564e-43	-2.98965e-43	-2.31639e-43	-4.06688e-43	8.92482e-43	4.74737e-43	-4.18262e-43	1.3266e-43	-6.2134e-43	4.11038e-43	-5.31618e-43	3.04401e-43	1.81811e-43	-1.31147e-42	5.35785e-44	-2.89312e-43	1.332e-43	1.32819e-83
-7.451e-45	6.00564e-44	9.29217e-46	4.80925e-44	6.91943e-44	-7.57081e-44	-8.67858e-44	-1.32237e-43	-8.70787e-44	-4.75107e-44	5.96955e-44	3.78678e-44	2.62136e-43	5.17832e-44	2.20999e-44	-2.57016e-44	-1.73606e-43	-1.72759e-43	-2.55401e-43	2.92412e-45	-1.30764e-44	-2.0885e-44	2.04972e-43	1.41155e-45	-4.61906e-45	2.06887e-44	-1.3766e-43	-9.82454e-44	2.40404e-43	2.39651e-43	4.41021e-85
-2.72139e-44	3.08339e-45	8.91784e-45	-4.34997e-45	3.32104e-44	4.40247e-45	8.89646e-45	1.3821e-45	-1.34097e-45	3.14677e-44	-1.42443e-44	1.41343e-44	-1.41745e-46	-1.05436e-45	-2.03192e-44	-1.0439e-44	2.81353e-45	3.49167e-45	9.90258e-46	-6.23874e-45	-4.65302e-45	-3.34129e-45	2.15603e-44	3.1742e-45	4.07793e-45	1.26882e-46	4.11376e-46	6.81607e-45	7.60465e-45	-3.18797e-45	4.6686e-87
-5.81594e-46	-5.29308e-46	5.40648e-46	-4.48292e-46	8.0428e-47	2.26856e-46	6.14066e-47	1.64255e-46	-6.83573e-47	2.7581e-45	-6.68919e-46	-9.21193e-46	-7.72592e-47	5.52226e-46	6.54212e-46	1.13185e-45	1.59546e-46	1.18193e-46	-2.31429e-47	3.02851e-46	5.95898e-46	8.07557e-46	-1.88543e-45	2.41356e-46	1.2708e-45	5.02541e-46	3.18218e-46	-7.67611e-46	-1.12718e-45	2.63017e-46	2.07779e-89
-1.27371e-47	1.4699e-47	-1.84359e-47	-4.89824e-46	-1.97762e-46	-1.42241e-46	-1.15082e-46	-5.05378e-47	1.12049e-46	6.16336e-48	-1.67751e-47	-8.18529e-47	-1.14925e-46	-6.3763e-47	8.45293e-47	1.07373e-46	-4.42602e-47	4.30324e-48	-4.24195e-47	1.06777e-46	-1.99943e-46	4.61041e-47	-9.06965e-47	1.04552e-46	-4.99248e-46	-1.53518e-46	-3.21108e-47	-1.05283e-46	3.79748e-47	-1.05193e-46	7.45185e-91
-1.02763e-47	1.49672e-47	-3.89751e-47	-1.59131e-47	1.10894e-47	4.03461e-47	1.71842e-48	-9.19159e-48	1.22396e-48	1.21208e-47	-1.05399e-48	4.05851e-47	-5.87356e-48	3.14235e-47	4.37801e-48	1.71158e-47	-4.62406e-48	-2.34086e-47	2.2443e-47	6.88269e-48	8.65385e-48	-4.18499e-47	-9.24976e-48	3.26684e-47	1.89739e-47	-9.17923e-48	-2.05786e-47	1.91655e-47	-1.2331e-48	-2.87924e-47	1.32359e-92
6.46567e-49	-1.72535e-48	-3.3548e-49	1.26998e-48	6.93437e-48	-1.68628e-49	-7.64662e-50	-1.6331e-48	3.14566e-48	-3.0485e-48	-5.79895e-49	1.57307e-48	1.02866e-49	-6.20233e-49	7.76618e-49	-1.1216e-48	-3.74784e-48	-1.00788e-48	-2.93583e-48	5.2986e-48	3.66443e-48	3.68537e-49	4.72424e-49	-6.44731e-49	1.21964e-48	-2.12606e-49	3.84228e-48	8.47947e-49	-2.5765e-49	3.81302e-48	1.77742e-94
-1.6476e-49	2.20092e-49	-1.94274e-49	-1.9296e-50	4.76204e-49	-2.09199e-49	-1.98045e-49	2.00136e-49	1.8248e-49	4.81798e-49	5.21014e-50	3.17286e-49	-6.55112e-49	-1.5754e-50	5.33551e-50	-3.48593e-49	2.54121e-49	-1.99106e-49	-4.30751e-49	-2.87132e-49	-3.67638e-49	-7.25657e-50	3.85471e-49	-3.53109e-49	-3.34587e-49	-5.2678e-50	-1.88637e-49	4.02301e-49	3.75116e-49	5.66562e-49	2.94588e-96
-4.93039e-50	-1.04454e-49	1.57073e-50	-2.7486e-50	2.92902e-51	6.15603e-50	5.76324e-51	-4.21778e-50	4.98986e-50	3.10544e-50	-2.12248e-50	-1.41549e-50	1.11192e-49	5.08963e-50	-2.49248e-50	-2.61976e-50	-6.23777e-51	5.60759e-50	-1.72655e-50	5.91041e-50	4.41203e-51	4.51852e-50	1.1021e-50	-9.87997e-51	6.76954e-50	6.16735e-50	2.99074e-50	-8.24937e-51	-4.50933e-52	4.60367e-50	6.10445e-98
1.35983e-50	-1.12812e-51	-2.10749e-51	4.03643e-51	2.77763e-51	3.69014e-52	1.38969e-51	-8.58573e-52	-1.70746e-51	8.26129e-53	3.24046e-52	-7.66991e-52	-2.98895e-51	-1.22163e-51	-3.13931e-51	2.63016e-51	4.51168e-51	6.33306e-52	4.92733e-51	-5.51002e-52	7.512e-52	-4.23068e-51	2.24774e-51	1.91255e-51	-1.0497e-51	-2.1486e-51	-2.47046e-51	3.83023e-51	5.5299e-51	-3.06625e-51	3.8724e-100
2.59489e-52	1.80205e-52	-4.35037e-52	-3.25845e-52	-1.34649e-51	-1.77849e-52	-3.24571e-52	-7.68171e-52	-2.69416e-52	1.20669e-51	-2.99869e-52	-6.0305e-54	-4.5101e-52	-3.69657e-52	-5.3539e-52	8.21754e-52	1.35858e-52	2.73024e-52	-2.69676e-52	9.84119e-53	2.38264e-52	-9.79552e-52	4.61469e-52	6.77662e-52	9.8784e-53	-2.48603e-52	-5.1256e-52	-1.82542e-52	-3.1423e-52	-1.56812e-53	8.18643e-102
2.25497e-53	9.96678e-53	9.26741e-54	-1.98531e-53	-1.06349e-52	-6.02892e-54	3.52085e-53	-8.52138e-53	-8.35172e-53	-1.23393e-52	-2.48272e-53	-1.32161e-53	-1.26091e-52	-3.70445e-53	3.08712e-53	1.19831e-52	1.76773e-53	7.15638e-54	-1.42933e-53	-3.98519e-53	4.33767e-53	1.08146e-53	-8.50845e-53	2.55977e-53	-8.00599e-53	2.03388e-53	-5.481e-53	1.57541e-53	-7.96659e-53	-9.55339e-55	1.14818e-103
1.01079e-53	-1.24275e-53	4.95948e-54	2.95458e-55	-8.04797e-54	8.04728e-54	2.09237e-53	1.1605e-53	1.07648e-53	1.04689e-53	-6.60344e-54	-5.7512e-55	-3.905e-54	5.43415e-55	1.68882e-54	2.09485e-54	2.04983e-54	1.59545e-53	-2.13543e-53	1.11055e-53	-1.65314e-53	-2.24559e-53	3.46545e-54	1.6947e-53	-5.47474e-54	3.72756e-54	-9.49127e-54	2.34121e-54	-2.94572e-54	-3.21109e-54	3.34878e-105
-2.67859e-54	9.80886e-55	2.86909e-55	1.96555e-55	1.67501e-55	1.00176e-54	2.10228e-55	-8.31852e-57	-8.07911e-56	1.80669e-55	-2.93278e-55	8.81982e-55	-2.84191e-55	7.06698e-55	-9.26308e-56	8.53142e-55	1.61546e-54	-5.22178e-56	-1.57056e-55	-3.80212e-55	9.01167e-55	-1.50942e-55	-1.01301e-55	3.15844e-55	-1.55284e-54	-6.50042e-56	3.75525e-56	3.3799e-55	4.83564e-55	-6.48436e-56	1.80493e-107
1.28301e-55	-2.01435e-56	2.83176e-55	2.21652e-56	-6.51416e-57	3.24382e-56	4.17109e-56	7.69383e-56	2.66234e-56	-2.69795e-56	8.19326e-56	4.99031e-56	2.7196e-56	4.22971e-56	-5.76487e-56	-1.13359e-55	1.26469e-55	-8.71808e-56	5.22317e-56	-1.20946e-55	4.86904e-56	-8.93725e-56	-5.21527e-56	-6.947e-56	-1.32866e-55	-1.01985e-55	7.47538e-56	2.92091e-55	-1.46767e-55	-1.54286e-55	3.58803e-109
-1.5141e-56	-9.41444e-57	3.35378e-56	5.11752e-57	-2.02328e-58	1.15426e-57	3.15968e-57	7.06341e-57	-2.93743e-57	-2.04879e-56	6.00021e-57	1.19694e-56	7.37003e-57	3.23401e-56	7.55484e-57	2.10739e-57	-3.31079e-56	8.97545e-57	1.45408e-56	-8.74505e-57	-6.79483e-57	-1.62187e-56	-4.9889e-58	-1.1843e-56	-1.02105e-56	-3.23802e-57	8.81877e-57	1.88959e-56	-5.69161e-57	-5.30791e-57	5.82393e-111
2.62472e-57	1.18758e-57	2.06499e-57	1.44472e-57	-1.9891e-58	-1.46219e-57	-2.1477e-57	2.369e-57	-1.27574e-57	-3.27562e-57	2.32257e-57	-2.67649e-57	3.39031e-59	-4.86594e-58	-3.65423e-57	4.42263e-58	9.23758e-59	-4.48668e-57	1.15695e-57	2.76008e-57	-8.38491e-58	-1.67966e-57	-4.59206e-58	-2.00462e-57	-7.57478e-58	2.03424e-58	-8.8226e-58	1.58384e-58	-6.1339e-58	7.28976e-58	1.04931e-112
-1.28872e-58	-2.26597e-59	3.67657e-58	-4.39465e-59	-5.95193e-59	1.67124e-58	2.1527e-59	8.63981e-59	-1.6799e-58	2.40158e-59	1.24475e-58	-1.06181e-58	3.17563e-58	3.03961e-58	-6.70066e-58	2.08874e-58	-2.02386e-58	2.22603e-58	-2.49426e-58	-1.83672e-58	3.61675e-58	-1.77475e-59	3.31923e-58	3.83756e-59	-1.27073e-58	5.99381e-58	2.24596e-59	2.49357e-58	-1.86824e-59	-1.52918e-58	1.8261e-114
8.0671e-60	2.96745e-59	-3.7381e-61	1.99153e-59	-3.99065e-59	-1.41333e-59	-1.03132e-58	5.46912e-60	6.09562e-60	1.42803e-59	2.47067e-59	3.66575e-59	3.96621e-59	-2.20726e-60	-3.36466e-60	3.30924e-59	-1.11453e-58	3.3015e-59	1.79237e-59	1.03236e-59	2.79458e-59	1.92054e-59	-1.07445e-59	-3.25667e-60	-1.50977e-59	-3.29864e-61	1.46885e-59	1.04703e-59	-2.76524e-59	7.44756e-60	3.52695e-116
4.14445e-60	-1.93411e-60	2.59909e-61	3.40722e-60	3.33117e-61	-3.2057e-61	1.17211e-60	-5.1827e-61	3.54374e-60	4.68094e-61	2.51179e-60	-1.67218e-60	3.14637e-60	-2.70603e-60	-6.8039e-61	-1.41993e-60	-1.0288e-59	-4.57898e-60	-2.32219e-60	8.00706e-60	2.9879e-60	-1.15868e-61	-7.43227e-60	-1.91903e-60	4.60659e-60	-5.20544e-60	1.88755e-60	3.16561e-62	-5.18342e-61	-9.72509e-61	3.93307e-118
1.97201e-61	5.28947e-61	4.70358e-61	2.58455e-61	9.59538e-62	6.20879e-62	5.47788e-61	-2.17915e-62	-8.04452e-61	4.01704e-61	6.99601e-61	-4.51236e-61	1.92466e-61	-6.19926e-61	7.70135e-61	-6.08905e-61	-4.53068e-61	2.52116e-61	1.89177e-60	-2.34179e-61	5.8715e-61	2.84515e-61	3.93469e-61	3.66696e-61	6.23505e-61	1.5522e-60	6.87903e-61	-9.87522e-62	4.80673e-61	8.07321e-62	1.19432e-119
5.54812e-63	7.08579e-62	-4.22096e-62	-2.75478e-62	-2.2897e-62	1.70483e-61	-5.0815e-63	-6.11507e-62	-2.47832e-62	3.31775e-62	-7.6724e-62	7.52803e-63	4.71117e-62	1.58475e-62	5.56556e-62	1.07135e-62	2.84472e-62	-5.49787e-62	3.39864e-62	5.66618e-62	1.83025e-62	1.63393e-62	-2.69072e-63	1.22609e-62	3.89637e-62	3.49355e-62	9.94538e-63	5.20232e-62	1.89314e-62	-1.99226e-62	6.95435e-122
-1.04399e-63	5.96975e-63	8.28447e-63	-2.70623e-63	-3.61869e-63	-4.08203e-63	-2.32024e-63	4.46598e-63	7.73659e-63	-1.26892e-62	-8.13324e-63	6.88517e-63	1.28831e-62	-2.16718e-62	1.33392e-62	1.56997e-62	4.85123e-63	-1.4298e-63	5.50266e-64	-4.00333e-63	-9.10258e-64	1.13982e-62	-1.81114e-63	-1.32815e-63	-5.9708e-63	-2.62815e-64	-9.14904e-63	-2.24528e-63	5.87864e-64	-4.72576e-63	1.8871e-123
-1.0366e-63	-4.08195e-64	-1.49604e-64	1.92759e-63	6.9451e-64	-5.11742e-64	-4.05926e-63	-8.30682e-64	2.42938e-64	1.25526e-63	-9.24821e-64	1.10796e-63	-1.36958e-63	-2.51041e-64	-1.11444e-63	2.42528e-64	-2.54085e-64	-5.02239e-64	5.40944e-64	1.65614e-63	-1.46062e-63	6.34697e-64	-1.06973e-64	1.30182e-64	-7.51916e-64	-4.24088e-64	-2.45654e-63	2.47057e-64	-8.85265e-64	1.33951e-63	4.51838e-125
2.7084e-64	1.50481e-64	3.12797e-65	-2.35693e-64	1.01858e-64	-1.86225e-64	1.11956e-64	7.59124e-65	9.79919e-65	1.39067e-64	2.21862e-64	-7.87124e-65	-3.03138e-68	-1.28412e-64	-1.6577e-64	9.71483e-65	3.94661e-64	3.38028e-64	-9.85265e-65	9.7148e-65	-1.27544e-64	1.48778e-64	7.37938e-66	-4.01516e-65	-2.91702e-65	1.63436e-64	-6.15339e-65	2.99076e-64	-1.60327e-64	2.53299e-64	8.93542e-127
1.76334e-65	1.20343e-65	-4.75485e-66	2.10777e-65	-6.12942e-65	-2.87111e-66	1.961e-65	-1.34674e-66	-6.70263e-65	1.80519e-65	2.80145e-65	-2.87868e-66	-1.47538e-66	3.62125e-65	-8.15849e-66	1.05536e-65	-4.50278e-67	7.72045e-65	1.48111e-66	7.43005e-66	-3.88091e-66	-1.6378e-65	-4.49423e-66	7.15692e-66	1.09007e-65	2.84678e-66	-6.85682e-66	1.62122e-65	-9.53327e-66	-1.09447e-66	1.90789e-128
-3.13179e-66	-3.49e-67	1.1179e-66	2.85912e-67	1.68521e-66	-1.43505e-66	5.50791e-67	-4.11586e-66	-2.5962e-67	-2.2932e-66	1.33758e-66	1.63144e-66	3.56609e-66	-3.83387e-67	1.99854e-66	9.44061e-67	8.24783e-67	2.5353e-66	-1.33507e-66	8.35148e-67	-7.92138e-67	9.8393e-67	-2.10857e-66	-3.00588e-68	2.28941e-66	-6.19143e-67	-8.53503e-67	-3.08271e-68	-2.79428e-66	-3.48637e-66	1.02878e-130
1.00133e-67	4.09883e-67	7.89404e-69	-1.93171e-67	1.20053e-67	2.2438e-67	-1.36365e-68	4.43525e-67	-2.20161e-67	3.57449e-67	3.0007e-67	-1.57345e-67	9.92646e-69	1.14503e-68	9.03278e-67	-8.98443e-68	-1.84356e-67	-3.52493e-67	1.15647e-67	3.93601e-67	-3.11017e-67	7.94277e-68	-1.05084e-67	8.38924e-68	1.39427e-67	-6.24851e-68	-3.1481e-67	7.48379e-68	-9.36204e-68	-2.78545e-67	2.25438e-132
4.89615e-69	-2.2673e-68	1.26676e-68	6.84227e-69	6.20573e-70	-1.03762e-68	2.20873e-68	-2.36985e-68	-2.63753e-68	3.52217e-68	-9.47136e-69	3.05621e-68	1.16366e-68	-9.66354e-69	4.68972e-68	3.696e-68	-4.51398e-69	6.17752e-68	4.36189e-69	-1.85039e-68	5.39614e-68	1.72594e-68	-1.3651e-68	-1.04111e-68	-3.52561e-68	1.49804e-67	-7.51537e-69	6.99052e-69	-4.803e-68	1.23331e-68	4.2608e-134
5.07106e-69	-6.6015e-69	-1.42106e-69	5.93029e-69	-1.53846e-69	7.39901e-69	5.72091e-70	1.31754e-69	-2.69357e-69	4.9056e-71	-8.91589e-70	8.07537e-70	-2.31989e-69	4.09842e-69	-5.98557e-69	1.75583e-69	2.12128e-69	6.96772e-71	-2.43712e-69	2.06527e-69	2.28973e-69	9.92194e-70	-1.0452e-68	1.23038e-69	-5.74733e-69	2.06306e-69	1.3223e-69	-3.18542e-69	-1.44677e-69	-5.02833e-70	4.18676e-136
-1.19135e-70	-1.11926e-70	-3.73872e-70	-2.94237e-70	9.17078e-72	6.08798e-70	-5.47899e-70	-5.48897e-71	2.06321e-70	7.62014e-71	-3.09843e-70	-2.47691e-70	-1.26149e-70	-4.61814e-71	-1.2941e-71	3.11589e-70	9.46614e-72	-5.09724e-71	4.53615e-70	-1.69056e-70	4.54114e-70	-7.44915e-71	-4.86753e-70	-1.28282e-70	-3.30676e-70	1.35208e-70	-1.64127e-70	-6.90466e-70	-7.16439e-70	-4.99157e-70	3.34397e-138
-8.69762e-71	-7.58849e-71	2.47892e-71	-4.42816e-72	-2.37918e-71	1.58316e-71	2.25069e-71	-1.81149e-70	4.05276e-71	1.18807e-70	1.49655e-71	-3.04718e-72	-4.22008e-71	-1.38801e-71	5.54835e-71	1.14346e-71	1.3925e-72	-6.04702e-71	8.81462e-71	-1.14213e-71	-1.65525e-71	3.6397e-71	-1.24773e-70	7.99893e-72	1.50441e-71	-5.20999e-71	5.464e-71	3.35534e-71	-8.93386e-71	8.18499e-72	1.1316e-139
-2.96767e-72	-5.46002e-72	7.70791e-72	-1.88511e-72	-2.48913e-71	-4.94907e-72	-1.49382e-72	1.34407e-72	1.50912e-72	-1.31197e-71	1.17047e-72	-5.6424e-73	-5.07288e-72	7.7038e-73	1.32932e-71	-4.23245e-72	-5.97712e-72	5.17615e-72	1.93132e-72	-8.4266e-72	1.26645e-72	2.83188e-72	1.52472e-71	6.71029e-72	2.67372e-72	-1.12754e-71	-9.95733e-72	5.8448e-72	-1.34633e-71	-4.22841e-72	2.03785e-141
1.89694e-73	-1.17981e-72	1.50561e-72	7.63638e-73	6.74591e-73	4.29051e-73	-1.41722e-72	1.56871e-73	-1.59831e-72	5.87539e-73	7.89971e-73	2.08589e-72	-1.97474e-73	-5.8027e-73	-1.18443e-73	7.37095e-73	-1.21455e-72	-7.32001e-73	-7.74295e-73	2.06553e-73	-5.14558e-73	8.51256e-73	4.54417e-73	2.39253e-72	-3.07526e-73	7.60596e-73	2.4374e-73	-9.48997e-73	2.98183e-73	3.33087e-73	2.71643e-143
-3.47112e-74	-5.60417e-74	1.17582e-73	-4.88103e-74	-9.53139e-74	5.57754e-74	-4.74782e-74	7.15641e-74	2.42196e-73	-6.08554e-74	4.19063e-74	1.78722e-73	1.648e-74	5.52316e-74	-5.22065e-74	6.25271e-74	3.0682e-73	9.96144e-75	6.23482e-74	-5.24416e-74	2.50814e-76	-9.94981e-75	-1.13502e-73	6.10761e-74	2.47116e-73	-6.7161e-74	4.31374e-74	9.67769e-74	6.44455e-75	-1.41394e-73	3.60567e-145
6.80924e-75	4.35498e-75	-1.37154e-74	-6.51772e-75	-1.61761e-74	-3.4219e-75	1.46249e-74	1.3745e-74	6.01208e-76	2.35215e-74	-2.03821e-75	3.80987e-75	9.87481e-75	-6.63165e-75	-3.70194e-74	1.01348e-74	1.27281e-74	3.24625e-75	1.90064e-74	-1.64186e-75	1.49776e-74	-5.96397e-75	-1.40763e-74	-6.04456e-75	9.66552e-75	-7.51448e-75	1.60566e-74	4.28032e-75	1.07431e-74	-2.1919e-75	4.73635e-147
5.14847e-76	-5.39179e-75	-5.69013e-76	9.25521e-76	-7.96676e-76	6.52686e-76	3.26414e-76	-1.59307e-75	1.7318e-75	5.08312e-76	7.89018e-77	1.51571e-76	-2.46023e-76	-1.16602e-75	8.22678e-76	-2.17228e-75	2.77417e-76	-2.4669e-75	1.49733e-75	1.38645e-75	9.61346e-76	7.09286e-76	3.7159e-75	1.6162e-75	-3.19691e-75	1.08364e-75	5.59475e-76	2.00071e-75	-5.83579e-75	-2.9175e-75	1.30777e-148
3.37842e-77	-1.91833e-76	-6.29221e-76	6.83815e-77	-5.14882e-77	-1.78485e-76	3.74419e-77	-1.57161e-76	-1.12348e-76	-2.06555e-76	1.66887e-76	1.402e-76	-3.78939e-77	-2.83892e-76	-1.58561e-76	-9.79577e-77	-3.18475e-76	4.99289e-77	-4.95024e-77	3.11788e-76	7.8238e-78	-1.04922e-76	-4.15523e-77	-2.02539e-76	-2.40492e-76	-2.10275e-79	-1.12067e-76	-1.32864e-76	2.05084e-76	-1.2266e-77	1.10637e-150
-6.83834e-78	-8.00992e-78	-9.79047e-78	1.23904e-77	-3.0492e-77	-6.77239e-77	9.80655e-78	2.84701e-78	-2.40733e-77	-6.21134e-78	4.51464e-78	3.00363e-77	2.06584e-77	-3.04779e-77	-1.10168e-77	5.67719e-77	-1.66985e-77	1.14459e-77	-4.88865e-77	-1.49873e-77	-9.67482e-78	3.84657e-77	4.59757e-77	-5.50536e-77	-3.68095e-77	5.46017e-78	-4.68894e-77	-1.46621e-77	2.36791e-77	-1.72514e-77	2.66205e-152
-2.48903e-78	2.98695e-78	-2.68972e-79	-1.50557e-78	4.59972e-78	4.89765e-78	1.09791e-78	4.67304e-79	-1.27104e-78	4.12897e-78	9.84906e-78	-3.55205e-78	-1.89112e-79	-7.08423e-78	-9.81005e-79	7.04277e-79	6.10109e-80	2.80399e-78	3.30925e-78	-4.67668e-79	-1.24738e-78	-1.19653e-77	2.68323e-79	2.44859e-78	-6.06428e-79	-3.77154e-78	-9.13827e-79	5.35609e-78	-3.21776e-78	-4.18514e-79	4.68462e-154
3.25743e-79	-5.86893e-80	-1.18666e-79	1.78175e-78	1.5665e-79	-1.89617e-79	3.10107e-79	-1.34105e-80	-4.10276e-79	-7.94375e-80	-1.25832e-78	-2.13491e-79	-4.34752e-79	-3.01283e-79	2.78499e-79	-1.53261e-79	-2.54603e-79	1.45681e-79	-2.29197e-79	-4.8162e-79	5.71131e-79	2.61886e-79	-1.07864e-80	-1.48924e-79	1.58866e-79	2.12867e-79	-2.13968e-79	-3.87988e-79	2.7291e-79	-2.2621e-79	6.81964e-156
5.65218e-80	4.23027e-80	-1.96464e-80	5.6984e-80	3.96403e-82	-5.33325e-80	1.6561e-79	-6.48412e-80	1.67086e-79	-3.79221e-80	2.28284e-79	-5.28413e-80	6.59439e-81	-7.69881e-80	-1.01422e-79	-6.29832e-80	-1.93877e-79	1.19944e-79	-1.91201e-81	-4.13455e-80	6.49014e-81	-5.51705e-80	-3.99298e-80	-9.26537e-80	2.27785e-80	1.33819e-79	2.87824e-80	-6.61796e-81	-4.11415e-80	-5.81433e-81	2.35556e-157
1.7489e-81	2.03497e-80	-1.06999e-80	3.68786e-81	-2.22813e-81	-5.61179e-81	-8.94426e-82	-1.91763e-81	1.11008e-80	1.34053e-80	1.06619e-81	1.0048e-80	-1.09417e-80	3.80656e-81	-7.56433e-81	3.00677e-81	-1.04249e-81	8.7027e-81	3.35394e-81	1.69314e-81	5.99281e-82	1.13306e-81	1.22712e-80	-5.4942e-81	4.49129e-81	8.95482e-81	-2.87957e-81	6.32059e-82	5.20061e-81	3.36301e-81	1.61245e-159
4.51354e-82	1.28939e-81	1.70437e-82	2.55436e-81	7.50585e-82	-1.43834e-82	4.34082e-83	-6.05203e-82	1.43763e-81	2.61298e-82	3.29403e-82	7.81264e-82	6.18231e-82	9.38109e-82	1.37262e-81	-1.02413e-81	4.26291e-82	7.04661e-82	-3.95918e-82	3.69022e-82	5.56929e-82	-4.51562e-83	-1.10101e-81	1.69601e-81	1.2795e-82	-1.00407e-81	-3.57749e-82	-7.57685e-82	-1.03338e-82	6.86809e-84	2.35308e-161
2.22415e-83	1.9675e-82	1.06587e-82	-8.47287e-83	1.21784e-82	3.54944e-82	2.04197e-83	2.40362e-84	-2.41161e-83	-5.30557e-83	2.42563e-83	-1.63806e-82	-5.74994e-84	-2.35865e-82	9.02375e-83	-2.79274e-82	8.2588e-83	-7.70756e-83	-2.88872e-83	1.32835e-82	1.30478e-83	-9.28394e-84	-5.48425e-83	-2.89791e-83	-6.60183e-83	4.96707e-83	2.67023e-84	-1.82396e-83	-2.79067e-83	2.6155e-86	4.14892e-163
-4.59688e-83	-1.37819e-83	8.85e-84	1.23966e-84	6.24334e-84	-6.37024e-84	-4.16757e-84	-3.67502e-84	-7.5881e-84	-1.80114e-83	1.0721e-83	-3.21125e-84	-4.25079e-84	7.89834e-85	-1.72058e-83	-2.50045e-83	2.3958e-84	7.31157e-84	2.03659e-84	-6.73596e-85	-2.1682e-84	-2.12086e-83	-4.88582e-85	-8.11608e-84	-7.43359e-84	1.56445e-83	2.39776e-83	-6.232e-84	-4.15347e-84	2.81341e-85	5.45608e-165
1.57633e-85	9.47523e-85	-7.99246e-85	-4.82491e-85	-9.60164e-85	-9.09297e-85	-1.41133e-84	-1.09052e-84	-1.29093e-84	1.60907e-84	3.89622e-85	-4.52771e-85	3.45719e-84	4.76088e-85	6.37595e-86	3.97811e-84	-1.24511e-84	9.3705e-86	1.79748e-84	-4.4258e-86	4.41813e-85	1.00106e-84	-2.83219e-84	4.6239e-85	1.14663e-84	-9.53919e-85	-7.46848e-85	-9.23226e-85	-7.42289e-85	-5.95191e-85	5.81092e-167
-4.8363e-86	-5.54888e-86	-4.57488e-85	-4.68216e-86	-6.43301e-86	1.67451e-85	1.43879e-85	-4.01016e-85	-3.9215e-85	-1.07702e-85	-2.98883e-85	2.4221e-86	1.56521e-85	1.84139e-86	9.68907e-86	4.46335e-85	-9.89411e-86	-1.79254e-85	3.69709e-86	-4.04437e-85	2.58418e-85	1.31377e-85	1.25285e-85	-8.14568e-86	1.25121e-85	-1.73628e-85	-2.04344e-86	1.99227e-85	-7.1016e-86	3.16098e-85	1.42344e-168
-1.28452e-87	2.84509e-86	-8.00668e-87	-9.36061e-88	-5.10503e-86	1.28774e-86	2.41981e-86	-3.44134e-87	-5.80155e-87	-5.9425e-87	-3.43337e-87	-1.31113e-86	-1.42157e-86	2.75645e-86	6.41005e-87	-1.20157e-86	-3.52848e-86	1.08075e-86	5.85289e-87	-4.02023e-86	5.15517e-87	4.7589e-87	-3.38175e-86	5.12854e-87	1.98066e-86	2.43108e-86	1.01818e-86	4.38789e-87	1.74305e-86	1.42648e-86	1.14904e-170
-5.57772e-88	-3.69503e-87	-1.49183e-87	6.49331e-88	2.22594e-87	-2.45812e-87	-1.15935e-87	1.70431e-87	2.68252e-88	-1.18817e-87	-4.51308e-88	-3.41185e-88	3.36069e-87	2.51023e-88	-1.82918e-87	4.46745e-88	3.44135e-87	-2.71181e-88	-2.21663e-88	-8.61273e-88	4.90176e-87	1.6493e-87	-2.14135e-88	-8.60694e-88	1.69777e-87	5.79932e-89	-2.02492e-87	-2.6861e-87	-1.73063e-87	6.17486e-88	1.06383e-172
2.845e-88	-6.67827e-88	-1.83006e-88	9.58816e-88	-1.51227e-88	-7.10679e-88	8.05601e-89	2.08766e-89	2.06501e-88	5.86132e-88	1.26329e-88	8.11386e-89	-4.0548e-88	-1.07596e-88	2.03181e-88	-4.3648e-88	3.65879e-88	1.82098e-88	2.11544e-88	-2.3396e-88	-2.84862e-88	1.94733e-88	-1.26972e-88	-2.74391e-88	-9.89446e-88	6.60636e-88	-3.35707e-88	-1.12158e-87	-2.52641e-88	3.87244e-88	6.30801e-174
2.31572e-89	-7.79444e-89	3.14394e-89	2.56228e-89	-6.92908e-89	-1.62545e-89	-2.39765e-89	1.23496e-89	6.32559e-89	-7.51109e-90	-5.19786e-89	2.67867e-89	3.29619e-90	-2.65993e-89	-3.21025e-89	7.68109e-89	4.11849e-89	9.07496e-89	6.40946e-89	1.87231e-89	-3.59574e-90	-7.49356e-90	-9.40672e-90	3.04939e-89	1.65747e-89	1.41838e-89	-6.80311e-89	2.71824e-89	3.83553e-89	-5.28375e-89	5.4759e-176
-1.16221e-90	-8.38025e-90	-3.14049e-92	1.68923e-89	2.17349e-90	2.71199e-90	-1.02819e-90	1.76943e-90	3.11857e-90	1.84786e-90	-7.45826e-91	-1.14683e-89	5.39873e-90	4.6058e-91	3.00783e-90	4.06445e-90	-2.72441e-91	2.15522e-90	8.6351e-90	3.6013e-90	-5.99745e-90	5.27197e-91	-4.7388e-90	2.3706e-90	1.25785e-90	-5.84723e-91	-5.39963e-91	-5.13263e-90	-8.4599e-90	-7.04124e-91	8.30543e-178
1.04697e-91	-1.6514e-91	-7.28866e-92	-4.7445e-91	4.27821e-91	1.9322e-91	2.99297e-91	1.7713e-90	-2.07869e-91	4.53474e-91	2.02611e-90	-2.71229e-91	-7.65031e-92	-3.16497e-91	6.31138e-91	2.82835e-91	6.22585e-91	1.60592e-91	-2.58644e-91	-3.29484e-91	1.97127e-91	3.66677e-91	5.37782e-91	-1.76094e-91	-1.69339e-91	-5.36939e-91	-4.00527e-91	-3.38795e-91	6.69354e-92	-4.03155e-91	1.05696e-179
7.81912e-92	1.53974e-93	-1.52499e-92	-3.10492e-92	-7.90398e-92	5.59001e-92	1.21541e-92	-2.07952e-92	-9.11649e-92	1.82929e-92	-1.91505e-92	1.12251e-92	6.71538e-92	3.43039e-92	-1.49369e-92	-5.85971e-93	-3.52406e-92	-3.45049e-92	-2.99448e-92	-1.0814e-92	-1.10139e-92	-3.49099e-92	2.56277e-91	1.76153e-92	-9.10158e-92	4.85575e-92	-3.30967e-92	-5.86362e-93	-1.22336e-92	-1.84418e-92	1.15383e-181
-9.87857e-93	3.80753e-93	8.61935e-93	8.71359e-93	1.46505e-93	1.48464e-92	1.06589e-93	-7.56835e-93	9.82418e-93	9.91425e-93	9.79104e-93	-8.99803e-93	3.10121e-93	-1.23498e-93	2.95416e-93	1.4552e-92	-1.40935e-92	1.85126e-92	1.26196e-93	1.32186e-94	-4.89538e-93	7.31459e-93	7.01715e-93	1.16301e-93	-2.15789e-93	9.8431e-93	7.13555e-93	-1.16261e-92	-8.9376e-93	2.84415e-93	2.19316e-183
8.31038e-94	-1.30462e-93	-2.40398e-93	-8.50484e-95	-3.07914e-94	-8.65291e-94	5.80227e-95	7.25382e-94	3.51523e-94	-2.34087e-95	-3.44782e-94	-1.30525e-93	-4.03647e-94	-8.73591e-94	2.51962e-93	-1.70149e-94	7.11619e-94	-5.73066e-94	-3.31849e-94	2.09049e-94	9.51084e-94	9.65294e-95	-4.55728e-94	-2.76838e-94	-2.1313e-94	7.79058e-94	-6.15512e-94	8.35454e-94	-1.11761e-94	-1.89069e-94	2.27665e-185
-2.83508e-95	2.02887e-95	-1.25108e-95	-1.28672e-94	-6.64181e-95	-2.94485e-96	-3.23084e-95	-4.6595e-95	-2.02894e-95	1.14271e-94	6.82381e-95	-5.73709e-95	1.49984e-94	5.0116e-95	-2.36392e-94	-1.42378e-94	1.1261e-94	-2.29105e-94	8.27681e-95	-1.57688e-95	-6.55419e-95	-2.3588e-95	-1.18218e-94	-5.10692e-95	6.86903e-95	-1.36931e-94	-3.37154e-94	-2.79482e-95	1.58364e-94	-8.56357e-96	4.0492e-187
-4.60627e-96	-5.09594e-96	-3.34783e-95	-5.73414e-97	6.68255e-96	-1.74992e-96	-1.38861e-96	-1.05722e-96	-2.44267e-95	2.6461e-95	-5.17642e-97	-1.35599e-95	-2.20275e-97	3.44181e-96	-7.09629e-96	-1.23448e-95	1.12037e-95	-3.17623e-96	-1.55839e-96	2.54412e-95	4.11505e-95	-5.16732e-96	1.63971e-95	-1.63178e-95	-2.43387e-95	4.07119e-95	-2.33957e-95	9.47482e-96	-1.17445e-95	-3.53278e-96	8.99257e-189
-2.79762e-97	5.44822e-97	1.2327e-96	1.1055e-98	-1.29115e-96	1.95682e-96	-1.42922e-97	2.32356e-96	-2.17603e-96	5.13816e-96	-1.02867e-96	-1.29238e-96	7.19987e-97	2.01745e-97	-2.10735e-97	1.6229e-96	-1.67981e-96	-5.48375e-97	1.89208e-96	1.68227e-96	-3.57642e-96	4.4893e-97	-1.09551e-96	3.83745e-96	4.80545e-97	-7.58716e-97	-8.79092e-97	-5.59018e-98	-1.59119e-96	-1.77123e-96	9.56145e-191
7.96683e-98	2.64528e-97	2.76359e-97	-4.71221e-97	2.19508e-97	1.0479e-97	2.06126e-97	-4.05702e-99	2.78439e-97	1.96971e-97	-3.25093e-99	-8.69891e-99	-3.35871e-97	-4.94388e-99	3.10146e-97	7.51977e-98	2.20974e-97	-1.77206e-97	-4.19238e-97	-7.48709e-98	6.62249e-98	-6.28664e-98	9.23669e-98	8.45348e-97	-2.75464e-98	2.46024e-99	-9.42417e-98	1.8137e-98	-1.94541e-97	2.20247e-97	1.89692e-192
-3.88961e-98	-2.62108e-98	8.41716e-99	-7.83603e-98	-2.91111e-98	7.70038e-99	1.82546e-98	-5.7392e-99	1.55991e-98	-8.87737e-100	-1.87237e-98	-1.20807e-98	4.42584e-98	-6.95285e-99	8.8598e-99	3.45007e-98	-5.04723e-100	-3.21409e-100	-9.82255e-99	7.15923e-98	2.96477e-98	-5.19945e-99	1.01102e-98	-1.71349e-98	2.41417e-99	2.47682e-98	-1.1351e-98	1.52662e-98	1.70541e-98	2.52369e-98	2.21337e-194
2.67928e-99	-4.29362e-99	-3.41311e-100	-3.52703e-99	3.96231e-100	-8.31611e-100	2.47642e-99	-6.35978e-100	3.83711e-99	5.19515e-99	-2.40141e-99	3.45e-99	-1.54811e-100	8.09166e-100	-3.32114e-99	2.19157e-99	-2.35886e-99	-2.08707e-99	-4.10476e-99	-1.57928e-99	-5.85142e-100	-4.61898e-100	-9.54669e-100	1.58955e-99	-5.53915e-100	-1.16069e-100	7.36065e-100	-3.47693e-99	6.62434e-100	8.33846e-99	2.37627e-196
-3.30383e-101	1.16763e-99	2.07546e-100	3.52514e-100	-1.50707e-100	8.5679e-100	-2.27932e-101	5.96081e-100	-3.48662e-101	1.59468e-100	-1.89918e-101	3.22981e-100	4.08948e-100	-5.82445e-100	4.78962e-101	-2.46778e-101	8.27478e-101	1.46668e-100	3.82579e-100	-4.84446e-100	-1.41308e-100	6.11579e-102	-4.51023e-100	-2.43878e-101	-5.98153e-100	-1.51656e-101	-7.04638e-102	-2.97921e-100	9.17093e-100	-3.16022e-100	5.30632e-198
-2.89445e-101	-2.41113e-101	3.91393e-101	1.77374e-101	-4.77797e-101	-2.30757e-101	5.28551e-101	-1.117e-100	5.28137e-101	-3.55376e-101	2.6129e-101	1.48503e-101	1.4032e-100	-2.06926e-100	9.46198e-102	-1.1996e-101	8.67903e-103	1.91978e-101	1.81794e-101	-7.64079e-101	5.27998e-101	-6.71634e-102	2.20885e-102	2.12025e-101	1.72312e-101	6.89239e-101	-7.10112e-101	4.55733e-101	-6.89052e-101	-3.65353e-101	1.17123e-199
-4.35845e-102	2.29038e-102	5.53082e-102	3.56098e-102	8.64236e-103	1.26488e-101	3.01203e-102	3.89503e-102	-2.4497e-103	8.00102e-102	4.41131e-102	9.90649e-103	-3.64189e-102	8.31978e-103	-4.66486e-102	1.14779e-101	-1.67732e-103	3.9405e-102	6.41498e-102	4.74899e-102	-7.98532e-103	-9.4302e-102	-3.27541e-102	-5.50347e-103	-7.24031e-103	6.49152e-102	-5.98874e-102	-2.1503e-101	6.51033e-102	1.55411e-101	1.50915e-201
7.83729e-103	1.00454e-102	-1.10776e-102	2.08327e-102	-7.43101e-103	-5.59694e-104	-6.41396e-103	8.13218e-103	1.0964e-103	-3.81087e-103	2.51921e-103	-2.76976e-103	7.10931e-103	1.26144e-103	7.79232e-103	-1.23174e-102	6.50466e-103	5.76287e-103	-1.90147e-103	-7.40357e-103	2.68344e-103	-5.39648e-103	9.03071e-103	2.3201e-103	-6.20354e-103	1.20715e-102	-5.17532e-103	3.73204e-103	7.45376e-103	3.66103e-103	1.72725e-203
6.72321e-105	-1.34729e-103	1.6273e-103	-6.00885e-104	-6.46315e-104	-5.33316e-104	1.2396e-103	5.54659e-104	-3.0595e-103	3.48381e-104	6.82518e-104	-9.29243e-104	-5.28072e-104	-6.29068e-104	-2.98586e-103	3.48974e-104	-1.01009e-103	1.52939e-103	-3.73621e-104	2.01517e-103	-5.67097e-104	-9.21396e-104	1.04152e-104	1.218e-103	9.13557e-104	-4.5013e-105	-2.44482e-103	7.9311e-105	2.37182e-103	-3.69225e-103	6.42012e-205
1.21235e-104	-8.41325e-105	1.01269e-104	3.23501e-105	1.31066e-105	4.52606e-105	2.7919e-106	-4.45779e-105	-8.61876e-105	1.59609e-104	4.23951e-105	1.73314e-104	-1.20315e-105	-2.96882e-105	7.50344e-105	-1.82374e-104	-1.32102e-104	-2.35649e-104	-1.72282e-104	-1.86169e-104	-3.63022e-105	-2.24001e-105	-5.57379e-105	-7.17878e-105	-9.85952e-105	1.1488e-104	-1.54937e-104	-5.82651e-105	2.5532e-105	1.16795e-104	3.53961e-207
-1.07747e-106	1.90759e-105	-1.80918e-105	1.72712e-105	-3.4984e-105	1.40943e-105	3.02805e-105	-1.12203e-105	1.26454e-105	2.75906e-106	-4.16524e-105	-1.13978e-105	-1.85543e-105	3.21173e-106	2.94349e-105	5.99474e-105	8.61802e-106	1.23522e-105	2.4292e-106	-3.22187e-105	-8.01986e-106	2.6541e-105	1.58723e-105	-6.53118e-106	6.03396e-106	-1.47326e-105	1.90049e-106	1.57461e-107	9.15117e-106	-1.80286e-105	1.3303e-208
3.29621e-106	1.88237e-106	2.96086e-106	3.85154e-107	-6.1077e-107	-1.8623e-107	5.4414e-107	-4.51903e-107	-2.24837e-106	-3.87844e-106	4.53557e-107	-1.37401e-106	-1.81886e-106	-3.31556e-107	6.95994e-107	7.09817e-107	4.87431e-107	4.89902e-107	1.1541e-107	2.10259e-106	-1.1118e-106	-1.66479e-107	-3.71733e-107	-5.1687e-107	-5.5048e-107	-8.04071e-107	-1.1493e-106	-3.57393e-107	4.93183e-107	-4.17059e-107	6.02252e-211
-1.90822e-108	-2.85618e-108	-1.6607e-107	2.47585e-108	-4.10082e-108	3.49539e-108	-1.14561e-108	-4.57261e-107	-1.99423e-107	1.59811e-107	9.02708e-108	7.67925e-108	-2.76366e-107	5.12029e-108	-1.44109e-107	1.96204e-107	1.34385e-107	3.96189e-108	-9.31995e-108	2.45981e-108	1.79504e-107	-1.95591e-108	-7.01621e-108	1.47017e-107	3.97412e-109	-3.18033e-107	-4.64149e-107	1.55654e-107	2.29373e-107	-1.8675e-107	9.75485e-213
6.71284e-109	2.8252e-108	1.07815e-108	-6.29964e-108	-7.37604e-108	4.77234e-108	9.29612e-109	1.21492e-108	-2.62907e-108	2.81756e-109	3.35715e-108	1.35354e-108	9.11828e-108	-1.90747e-108	2.44698e-109	-1.78177e-108	1.13386e-108	-1.93612e-108	-9.82096e-109	-9.35893e-109	3.19086e-108	7.88342e-109	2.31035e-108	-1.92394e-108	1.00167e-108	-3.96146e-108	-4.33943e-108	3.8268e-108	-4.04743e-108	-5.07158e-108	3.57902e-214
2.47244e-109	4.08854e-109	2.14486e-109	-6.83842e-110	-4.51441e-110	-1.0553e-110	-9.6567e-110	2.13224e-109	-4.98278e-109	8.95359e-110	7.50927e-109	4.27453e-110	1.88564e-109	3.32962e-109	-4.08722e-110	-4.82262e-109	2.60845e-109	-5.46396e-109	8.29832e-110	4.32991e-110	2.0019e-109	4.38058e-109	-1.00397e-108	2.33262e-109	-8.00597e-110	-8.41292e-110	-8.61136e-109	-3.48312e-110	-1.0432e-109	-3.4552e-109	4.09481e-216
2.41096e-110	-9.78087e-111	6.90002e-111	-3.93977e-110	2.23115e-110	7.24296e-110	2.31999e-110	-2.38632e-112	3.24436e-110	2.94003e-110	5.11655e-110	-4.47742e-111	-1.15944e-110	1.00599e-110	4.14059e-110	7.22493e-110	-9.9712e-111	9.79925e-110	-1.92305e-110	9.33606e-111	-8.40807e-110	5.54813e-111	-1.32096e-110	-7.88133e-111	-9.26699e-110	4.77063e-111	1.34468e-110	1.61877e-110	-2.62923e-111	-2.25002e-111	4.6845e-218
5.81346e-111	1.25193e-111	-4.60231e-111	5.15003e-111	1.60847e-110	-8.67016e-112	-3.40517e-111	7.59793e-111	3.00396e-111	1.79628e-111	-2.99369e-111	8.19641e-111	1.97936e-112	4.54007e-113	-6.06642e-111	3.01556e-112	-4.04003e-111	-2.82825e-111	2.87852e-111	1.49926e-111	9.00316e-111	-3.77154e-111	1.17432e-110	-3.37305e-111	-3.23811e-111	1.79931e-110	-1.51725e-110	-7.15383e-111	4.5018e-111	-3.79316e-111	1.46688e-219
2.10513e-113	-1.59821e-112	1.23973e-112	1.85158e-112	5.42552e-113	-3.63386e-112	-3.7514e-112	-4.48062e-112	3.53389e-112	2.86462e-112	9.75152e-112	1.98097e-112	-1.69936e-113	2.17392e-112	1.67531e-111	9.50054e-112	-9.32978e-114	-2.00999e-112	-1.27053e-112	-3.88582e-112	1.33289e-113	2.58235e-112	6.21126e-112	-1.05827e-111	4.96973e-112	6.34721e-112	-4.50665e-112	2.10996e-112	8.21291e-112	1.48306e-111	1.10577e-221
-5.31634e-113	-4.98002e-113	8.22795e-114	-7.24481e-113	8.11638e-114	-2.88924e-113	-3.88886e-113	-5.60087e-114	-1.02267e-113	-5.0635e-115	-2.34412e-113	-4.95994e-113	3.83027e-113	1.61e-113	-4.35119e-115	7.75625e-114	-1.78542e-112	-5.94851e-113	-5.6621e-113	-2.83239e-113	1.39475e-112	-2.91024e-113	2.05672e-113	-8.90375e-114	-9.96362e-113	6.29556e-113	5.37333e-113	-3.50276e-113	1.59165e-113	9.49962e-113	1.05477e-223
-4.81849e-114	-8.3226e-115	6.77442e-114	7.68939e-114	-1.27834e-113	-4.76983e-114	-8.16082e-114	4.10041e-115	-6.3272e-114	-3.56773e-114	-5.05422e-114	-4.50348e-114	-1.5101e-113	-2.65208e-115	-3.45571e-114	-7.15585e-114	-1.22304e-113	-1.63205e-113	2.35839e-114	-5.44157e-114	-1.61908e-113	2.52918e-114	-7.34495e-115	7.0232e-114	-1.08994e-113	6.93027e-114	-1.97755e-114	-6.51216e-114	2.39775e-115	-6.07293e-114	1.79131e-225
1.20212e-114	1.2756e-114	-8.88364e-115	-2.54232e-115	1.37507e-115	-2.62558e-114	1.57163e-115	-7.10931e-115	-6.13822e-115	4.42346e-115	-7.33487e-115	-4.40954e-115	-2.70182e-115	1.24388e-114	2.83102e-115	-1.30373e-114	-2.58572e-115	4.57199e-115	-4.13235e-115	-4.60893e-115	-1.73286e-114	-1.39236e-114	-7.93913e-115	6.81319e-115	-3.18681e-115	3.71392e-115	3.51658e-114	-1.27518e-115	8.30022e-115	3.6588e-115	3.62137e-227
-1.10251e-116	-1.02493e-115	2.44213e-116	2.26664e-117	1.26182e-115	1.33679e-116	-6.8987e-116	1.26699e-116	-2.48223e-116	-1.84006e-116	-7.67791e-116	5.81162e-116	2.82349e-115	1.97567e-116	-1.65796e-115	2.45561e-116	1.33105e-116	-1.33534e-115	1.87157e-115	6.27566e-116	-8.29711e-116	1.73724e-115	3.42651e-115	2.08306e-115	-7.34472e-116	2.99681e-115	3.4339e-116	3.97287e-116	5.18983e-116	-1.22959e-115	5.21291e-229
2.09442e-117	-8.01361e-117	-1.05627e-117	-1.96193e-116	-1.01252e-116	1.41605e-116	1.15769e-117	-1.41457e-116	4.52184e-117	3.13034e-116	1.12735e-116	-6.43417e-117	-8.59109e-117	2.19696e-117	2.48804e-116	-1.18254e-117	-2.93697e-117	-1.04834e-116	4.91061e-116	2.28576e-116	6.61528e-117	-4.21052e-116	-2.13155e-117	-1.0711e-116	7.08213e-117	-7.86262e-118	-3.06468e-116	1.51235e-116	3.36415e-116	5.14936e-117	1.01923e-230
1.22714e-117	5.71511e-117	4.25493e-118	-7.61858e-118	-2.42723e-118	1.09981e-117	5.86831e-118	2.57633e-117	3.6696e-118	3.73032e-118	5.30128e-118	-2.19931e-117	6.9162e-117	-2.63958e-118	-2.37082e-117	1.09193e-117	3.41482e-118	-1.81703e-117	6.60231e-118	3.03276e-118	2.1417e-117	6.97048e-119	-2.5821e-117	3.06964e-118	1.60932e-117	-2.49755e-118	1.50649e-117	9.50721e-118	2.96066e-117	3.27638e-118	1.33286e-232
3.93739e-118	-4.85811e-118	4.71386e-119	2.0455e-118	-5.11121e-119	-1.83858e-118	3.03446e-119	3.66907e-118	-1.86222e-118	7.09472e-119	-3.59133e-118	-2.04871e-118	3.09443e-119	6.29546e-118	-3.02751e-119	1.8365e-118	3.15125e-118	-5.68168e-118	8.01125e-118	4.85621e-119	-3.06705e-118	-2.79744e-118	4.66743e-118	-3.13299e-118	-6.10611e-118	1.87529e-118	-1.47393e-118	-1.85474e-118	-3.78242e-118	2.7548e-118	3.48736e-234
-8.42524e-120	-9.67671e-120	-6.84956e-120	-1.1979e-119	1.08924e-119	3.10148e-120	1.19479e-119	3.29756e-119	-2.67544e-119	3.03053e-119	-1.16002e-119	8.60236e-120	4.95271e-119	3.74718e-119	-2.40431e-119	2.19706e-120	1.6242e-119	4.13167e-120	4.77956e-119	-3.0107e-119	-5.73484e-120	2.99513e-120	-3.57471e-120	-2.35637e-119	1.29379e-119	1.80487e-119	7.48209e-120	2.26902e-119	-1.87058e-119	-1.92592e-119	1.38626e-236
-3.78893e-120	2.30885e-121	-5.52682e-120	-4.68202e-120	-7.36494e-120	4.50729e-120	6.27846e-120	-1.85345e-120	1.51003e-121	2.37626e-120	-1.10411e-120	1.55958e-120	-2.1326e-120	-2.18177e-120	-6.52396e-120	-5.7428e-120	-1.32477e-120	-2.54988e-120	-8.39442e-121	-2.80158e-120	3.02904e-120	5.3547e-121	8.23797e-120	-4.3385e-120	3.12216e-121	2.68676e-120	3.05225e-120	-3.7613e-120	-2.64868e-120	-7.62409e-121	4.29795e-238
-2.32784e-121	-9.21567e-122	7.58649e-122	-3.38073e-121	5.52398e-121	-4.17308e-121	-1.6072e-121	1.35208e-120	2.80302e-121	-2.56831e-121	-1.87624e-121	2.7606e-122	-2.93341e-122	1.06067e-120	6.14582e-122	2.50592e-122	-2.16146e-121	4.58862e-122	2.27258e-121	2.64727e-121	-3.85516e-121	2.17835e-121	4.25655e-123	4.38133e-122	-8.78789e-122	-5.97387e-121	1.3262e-121	1.55932e-121	-9.8523e-121	-5.86659e-121	5.91665e-240
3.10549e-122	-3.56026e-122	-7.60941e-123	-1.81347e-121	4.90084e-122	-9.16909e-122	2.44857e-124	-5.31671e-122	-7.7671e-123	-1.41826e-122	2.67259e-122	-5.38972e-123	4.31376e-122	-8.00885e-122	1.94219e-122	6.0732e-122	-3.18076e-122	-3.21355e-122	-2.9328e-123	-3.65137e-123	-6.03575e-122	5.66711e-122	7.33583e-122	1.63967e-122	6.13164e-122	1.95577e-122	-6.81131e-122	8.89797e-123	3.71744e-123	8.61221e-123	8.56778e-242
1.12014e-123	-5.09007e-123	1.55392e-122	-8.26546e-124	1.39534e-123	3.7283e-123	5.7266e-124	9.64456e-124	-1.73313e-123	-2.58136e-123	-9.57347e-123	-4.4807e-125	3.02949e-123	2.09353e-123	8.81623e-123	3.14563e-123	-1.54513e-123	-7.14548e-123	-8.98056e-123	2.2285e-123	-7.61829e-123	2.41529e-123	4.75897e-124	2.56884e-122	3.39995e-123	4.50449e-123	1.33959e-123	-8.81496e-123	-6.30247e-123	-4.01445e-123	1.51916e-243
-1.39721e-123	5.97868e-124	3.86209e-124	2.51049e-124	4.24522e-124	1.07312e-123	-1.47503e-125	3.12807e-124	3.86892e-125	-7.39402e-124	9.55173e-125	7.62443e-124	-7.58284e-124	-2.3838e-123	-4.79677e-124	4.99263e-124	-1.20955e-123	5.06645e-124	1.02953e-123	3.75268e-124	-8.07143e-124	9.8081e-124	-1.35551e-123	-9.69326e-124	-3.87324e-124	-6.11084e-124	1.43265e-124	2.5161e-124	-1.03682e-123	1.52824e-123	2.3156e-245
-6.00426e-125	8.1364e-125	-6.07276e-125	-7.2451e-125	-1.09094e-124	-1.75124e-125	-1.58404e-125	4.16408e-125	1.0381e-124	-1.23147e-124	-8.56404e-125	1.38469e-126	-3.97976e-125	4.14569e-124	1.57681e-124	-6.14991e-125	-8.70283e-126	-9.31315e-125	1.10764e-124	1.53672e-124	-3.82444e-126	-2.16383e-125	1.61507e-124	-1.84624e-124	-1.37604e-124	3.45454e-125	-1.42767e-124	6.92983e-125	3.40751e-125	2.31771e-124	4.74207e-247
-1.37744e-125	5.52428e-126	-1.20882e-125	-1.56891e-125	2.2961e-125	6.49557e-126	7.84377e-126	6.38027e-126	-9.57107e-126	1.42618e-125	-2.8887e-126	-2.41742e-126	-6.45396e-127	5.28998e-126	7.79444e-126	-1.59975e-125	-5.64699e-126	3.92232e-127	-6.48639e-126	-2.03335e-125	1.36005e-125	2.34936e-125	-8.57615e-126	-7.70399e-126	-4.85802e-126	1.07227e-125	1.31612e-125	-1.94442e-125	3.72122e-125	4.80328e-125	7.67758e-249
-1.13132e-126	-1.79238e-126	-8.11191e-128	-3.96117e-126	4.14425e-126	-4.22341e-127	2.07608e-126	1.37249e-127	5.79735e-127	9.72302e-127	-3.41823e-127	7.52539e-127	-8.07732e-127	-7.38624e-127	7.48558e-128	-2.36737e-126	3.40733e-126	7.25535e-126	-1.22534e-127	6.81811e-127	-7.91093e-127	9.37952e-127	-5.43118e-127	4.10302e-128	1.4548e-126	-1.05596e-126	1.29585e-127	5.42516e-127	1.97786e-126	2.44269e-126	1.30598e-250
6.37218e-128	6.4163e-128	-3.6248e-127	6.44509e-128	1.08309e-127	6.06537e-128	1.51325e-127	-1.49277e-128	-8.21636e-128	-6.11541e-127	1.18077e-127	1.75865e-128	-1.8578e-127	-1.54385e-127	-7.33004e-128	8.36312e-128	2.8844e-128	2.67041e-128	4.18749e-128	6.57915e-128	7.81454e-128	-4.01954e-128	1.81968e-127	5.21481e-128	1.00488e-127	1.33212e-127	-2.10004e-127	-1.07922e-127	-4.28464e-127	-6.72363e-128	9.70832e-253
-7.78701e-129	-1.14219e-128	5.0144e-129	-5.45544e-128	1.1658e-128	-1.44122e-128	-7.23775e-129	1.36237e-128	-4.37357e-128	-7.00515e-128	-1.20307e-128	-1.17677e-128	1.03548e-128	2.893e-129	-1.75079e-128	-1.36028e-128	3.02788e-128	-2.58507e-128	1.57012e-128	3.42046e-128	-1.88974e-128	1.30127e-128	8.80431e-128	-3.56219e-128	8.75247e-128	-1.89146e-128	-1.49283e-128	-2.18949e-128	1.76094e-128	2.40071e-128	3.36399e-254
2.69801e-129	-2.07578e-129	1.19357e-129	9.49806e-130	-2.34592e-129	-6.11266e-130	-2.63442e-130	-8.08424e-130	-7.17786e-130	1.49247e-129	-1.50171e-129	2.21113e-130	8.08955e-130	-4.75312e-130	1.97822e-129	5.72747e-130	-3.52984e-129	-7.65693e-129	4.27802e-129	-1.14746e-129	-2.42041e-130	-4.46319e-129	-1.07892e-128	2.51951e-129	3.91213e-130	8.45587e-130	3.25994e-129	6.08927e-129	1.76741e-129	-2.44008e-130	3.15882e-256
7.16907e-130	2.92726e-130	-2.48044e-130	1.30909e-130	3.6741e-130	-3.09565e-130	-3.52281e-132	-6.51022e-130	-3.44424e-131	4.3044e-130	4.3786e-130	-9.4138e-131	-4.3214e-130	1.20206e-131	-1.6512e-131	5.42168e-131	-1.70844e-130	-1.76123e-130	2.11022e-130	-2.91201e-130	2.16459e-130	1.92284e-130	-6.3388e-131	-2.30959e-130	1.50618e-130	-1.15154e-130	8.87784e-131	5.04813e-131	6.50962e-130	-2.02695e-130	2.75205e-258
-5.52942e-131	-4.7248e-132	-2.63255e-131	-5.1571e-131	-1.11821e-130	-5.64566e-131	8.00015e-132	2.83262e-131	-7.51925e-131	3.25085e-131	-7.21867e-132	-1.25017e-131	-5.48273e-131	6.39472e-131	2.05345e-131	-1.37156e-132	4.59523e-132	-8.53096e-131	3.64617e-131	-5.48524e-131	1.00799e-131	3.36197e-131	4.71554e-132	3.14047e-131	-1.8167e-133	8.29687e-132	6.54768e-132	5.22082e-131	3.28809e-132	1.06374e-130	6.54692e-260
4.9901e-132	2.29401e-132	8.93586e-132	-1.40635e-134	-1.09191e-132	1.96335e-131	-8.37876e-132	2.60165e-132	8.57985e-132	3.70792e-132	-8.66989e-132	5.896e-132	-1.32605e-131	-3.19613e-132	4.84037e-132	-3.40086e-132	8.30264e-133	-3.01011e-133	-5.58914e-132	-5.60037e-133	7.45114e-132	2.76728e-132	1.47674e-132	4.523e-132	8.67556e-132	5.04523e-132	-5.58451e-133	1.31024e-131	1.92166e-131	3.40246e-132	1.7637e-261
-7.40429e-134	-6.51611e-133	-4.35444e-133	1.6851e-133	1.11745e-132	5.23036e-133	-1.00282e-133	-2.40881e-132	-2.16494e-133	-1.74768e-132	-7.36307e-134	-3.12952e-133	4.65258e-133	3.72011e-133	-4.40396e-133	-7.02304e-133	-2.81444e-133	-5.05015e-134	-3.18359e-133	2.5342e-133	-8.57181e-133	3.89524e-133	6.45396e-133	-9.42112e-133	1.08086e-132	8.97462e-133	1.62046e-133	3.63214e-135	-1.71999e-133	6.68505e-133	1.71438e-263
-1.16893e-133	-1.10253e-133	-5.81685e-134	-7.79003e-134	-4.76893e-134	1.16182e-133	1.85498e-135	-9.16242e-134	1.20696e-133	-2.44669e-134	-1.15529e-133	5.89462e-134	2.32639e-134	-5.15313e-134	-8.64703e-134	2.53237e-133	2.46931e-134	-1.99392e-133	2.08057e-135	3.0984e-134	1.78402e-134	1.05498e-133	2.31502e-135	-1.50859e-134	5.66139e-134	-8.1058e-134	6.35106e-135	9.13128e-136	-2.62184e-134	3.36122e-136	2.29749e-265
-7.52008e-136	-2.28625e-134	-6.10771e-135	-7.42783e-136	-5.53122e-135	-3.10589e-135	-2.94888e-135	-2.3832e-134	6.65909e-135	-3.49176e-136	4.18652e-135	-1.71418e-135	-8.34948e-136	-5.72231e-136	-1.15846e-134	-4.79728e-135	-9.36102e-135	-2.02643e-134	-9.56533e-136	6.64849e-135	-1.24153e-135	1.72997e-135	-2.96033e-135	2.93786e-134	2.6893e-135	1.89197e-135	-3.03697e-135	2.91356e-134	2.88291e-135	-2.88118e-135	3.70651e-267
-4.94275e-136	5.78548e-136	-1.02637e-135	2.40476e-136	3.11289e-135	1.05601e-135	3.30734e-136	1.1888e-135	-2.16675e-135	1.51767e-135	8.43192e-136	-2.69804e-135	-2.54044e-136	-1.00894e-135	-6.43839e-136	-3.05738e-135	1.54705e-135	2.23684e-135	-2.31071e-136	7.6192e-136	6.83076e-136	-4.59469e-135	8.94447e-136	-2.72955e-135	-3.25974e-135	-7.97107e-136	7.96188e-136	-9.71973e-136	7.68612e-136	-7.37175e-136	9.16844e-269
-4.31722e-137	3.04077e-137	3.0173e-136	-2.26633e-136	-3.0834e-137	-9.2422e-137	7.09094e-137	-1.05908e-137	-1.22087e-136	2.82427e-137	1.14923e-136	-7.383e-137	2.07982e-137	2.76543e-136	2.82071e-137	-1.07606e-136	-1.64598e-137	5.97915e-137	-2.73239e-136	-6.76573e-137	7.8735e-137	4.58934e-137	2.95944e-137	-1.66974e-138	1.78592e-136	-5.24697e-137	2.83314e-137	-3.91308e-137	6.27357e-137	6.46429e-137	4.20833e-271
-2.49214e-138	9.44317e-138	-7.10641e-138	-1.11875e-137	8.62205e-139	1.01956e-137	-4.41247e-138	2.2198e-137	1.47138e-138	1.59827e-137	1.61261e-137	-1.72759e-137	1.43041e-137	-5.96996e-138	4.55311e-137	9.3142e-138	-1.66346e-137	-4.67901e-138	1.2677e-137	-9.37194e-138	-2.41171e-138	8.18974e-138	3.31581e-138	1.56868e-137	-9.03204e-138	-2.55441e-137	-8.56643e-138	-2.53026e-138	-8.38218e-138	-6.63919e-138	5.90947e-273
7.15762e-139	-1.88738e-138	9.49841e-140	-1.2295e-138	7.05693e-139	2.32783e-138	6.33456e-139	4.60365e-138	-7.86486e-139	-1.87729e-138	-5.73764e-139	-1.45196e-139	1.46834e-138	3.22819e-138	-6.24378e-138	1.13755e-139	2.83811e-138	4.60184e-138	-1.36289e-138	4.33102e-139	6.72222e-139	-2.21134e-139	-1.87761e-138	-8.77439e-138	1.31395e-138	4.48221e-138	-1.56458e-138	-2.56147e-138	2.30234e-138	5.22378e-139	2.37867e-274
-3.32272e-139	3.27559e-140	6.02173e-139	-1.53094e-139	2.87722e-139	2.24395e-139	-4.05075e-140	-7.71638e-140	-5.53094e-140	-1.4477e-139	5.05594e-140	8.68e-140	2.85531e-139	2.6372e-139	-1.19704e-139	-2.98961e-140	-4.4862e-140	-4.54167e-139	8.72925e-140	-1.96558e-139	1.83532e-139	4.01618e-139	3.16075e-139	5.02472e-139	-1.55561e-140	-7.83631e-140	2.10711e-139	-2.07999e-139	-2.11244e-139	3.7679e-140	1.78065e-276
8.19108e-140	1.04407e-140	5.42985e-140	1.98937e-140	6.09348e-140	-5.77462e-140	-1.12106e-140	-1.29755e-140	-8.80307e-141	-2.07059e-140	-1.01013e-139	-6.8077e-141	1.22774e-140	5.05864e-140	-4.42602e-141	-3.2123e-140	1.30119e-141	-1.57302e-141	4.27862e-140	-6.21977e-140	4.84067e-141	-1.75987e-141	-6.99715e-141	7.7412e-141	8.13774e-140	-8.61032e-141	8.04891e-140	-8.41404e-141	-1.07023e-140	1.42862e-140	5.14248e-278
-3.83644e-141	1.55659e-141	-5.01832e-141	3.45466e-141	-7.01117e-142	-3.04326e-141	1.03082e-140	-9.43725e-141	6.81216e-141	3.93582e-141	-7.94818e-142	6.97819e-142	-2.01689e-141	1.79063e-141	1.49996e-142	1.69103e-140	9.11541e-141	-6.84547e-141	2.86302e-141	-2.64749e-141	-1.43881e-141	1.62526e-141	8.17506e-141	3.7093e-141	-7.06698e-141	-4.94389e-141	3.5062e-141	-3.94842e-141	1.57115e-140	1.48774e-141	1.19739e-279
-2.27636e-142	7.73204e-143	3.22499e-142	4.20528e-142	-3.43939e-142	-3.71372e-142	-3.75701e-142	1.69982e-142	-2.82807e-142	-1.46098e-142	-8.21379e-143	-1.57544e-141	4.43277e-143	-3.16884e-142	5.95273e-142	1.07579e-142	4.04412e-142	-5.30645e-142	-1.00647e-141	-8.66497e-142	-1.06041e-142	-1.01835e-142	5.69476e-142	-4.66901e-143	-9.55008e-142	-1.48374e-142	9.65091e-142	6.74915e-143	-3.81489e-142	1.8962e-142	8.43182e-282
-1.9005e-142	-3.68257e-143	1.17758e-143	1.01537e-143	9.5676e-143	3.66385e-143	-5.40766e-143	-6.0113e-143	-6.87707e-144	1.42307e-143	-5.19991e-143	5.7616e-143	-3.47883e-143	-1.14666e-143	-8.79245e-143	4.46481e-143	-1.34365e-143	-8.72943e-143	3.90907e-143	-6.75368e-144	-4.10372e-143	9.95718e-144	5.20538e-143	6.58842e-143	-6.98597e-144	1.52327e-144	-2.92256e-143	-3.22152e-144	-3.57854e-143	-1.18342e-142	1.06499e-283
-4.44266e-144	9.50941e-144	5.77541e-144	3.55703e-144	-1.02665e-143	-4.3149e-145	1.61342e-143	-2.50849e-144	4.9699e-144	1.87101e-145	-8.46639e-144	-8.98813e-144	3.48957e-145	-2.01193e-144	-4.35474e-144	-3.98106e-144	-3.90574e-144	4.11685e-144	1.50086e-143	4.42607e-144	1.8789e-143	-4.91073e-144	-5.23e-144	-3.976e-144	6.55581e-145	-2.88306e-144	-1.75079e-143	5.70061e-144	-6.88344e-145	-3.17659e-144	1.80023e-285
5.13566e-145	3.30727e-145	2.33904e-144	3.51152e-145	-2.40274e-145	-4.04053e-145	2.41018e-146	2.55404e-145	2.24335e-144	-7.61282e-145	-5.12067e-145	6.54398e-145	-6.16545e-146	-8.40448e-145	1.34811e-146	3.15554e-145	-7.26973e-145	-1.55157e-145	-2.36485e-145	-7.37953e-145	2.54984e-144	-3.66895e-146	-5.54027e-145	-9.52376e-146	-4.95726e-145	-9.59837e-146	-6.61586e-145	-5.21382e-145	1.51096e-145	-1.26562e-145	2.23423e-287
8.71813e-146	4.87673e-146	-5.4149e-146	3.86553e-146	1.24167e-145	2.46862e-147	-8.76461e-147	-4.59284e-146	1.80559e-145	-2.45699e-145	-1.75527e-145	1.36424e-146	8.2208e-146	1.10787e-145	-1.41551e-145	-2.76073e-146	9.7163e-146	-9.40362e-146	-1.77718e-145	1.0934e-145	-8.69162e-146	9.67282e-146	1.69321e-146	-7.4199e-146	-1.0677e-146	-3.72459e-146	6.50435e-146	1.33088e-145	9.67029e-146	-1.19878e-145	3.27503e-289
-8.84218e-147	-2.27932e-147	2.43052e-147	3.84722e-146	-1.40186e-146	-4.51346e-147	3.83863e-147	9.43929e-148	-4.35694e-147	8.6166e-147	2.20252e-147	-9.57437e-147	-2.27982e-146	-1.53159e-146	3.33269e-146	1.37061e-146	-6.36827e-147	-9.87628e-147	1.79766e-146	1.54395e-146	-2.32931e-147	2.94995e-146	2.8928e-146	4.04694e-147	3.31433e-147	1.35762e-146	-2.73359e-147	3.59577e-147	8.23725e-147	-1.15988e-146	6.8911e-291
-4.83501e-148	-6.04794e-149	-2.73965e-148	-3.33403e-147	-5.55468e-148	-1.32485e-147	1.56968e-147	3.45943e-148	-2.98931e-147	5.20536e-147	6.57171e-148	-2.91597e-149	3.85574e-148	4.60409e-148	2.21692e-148	-1.68619e-147	-1.54722e-147	-5.9906e-147	1.67822e-148	-1.28536e-147	-9.95156e-148	-3.22479e-147	-2.34474e-148	7.06811e-148	1.72945e-147	-4.58413e-147	1.70928e-147	-1.67696e-147	3.44026e-147	-1.98721e-147	1.53222e-292
3.10896e-148	-2.00703e-148	-8.60506e-149	-1.36868e-148	-1.12239e-148	-1.32471e-148	-5.63879e-148	9.90314e-149	8.84245e-149	-1.48696e-148	5.44137e-149	-2.83812e-148	-7.495e-149	-1.41259e-148	-9.51773e-149	-6.13028e-149	4.52757e-149	-2.94787e-148	-3.65487e-148	6.28127e-148	-2.32142e-149	1.39848e-148	3.05878e-149	-2.72174e-149	-1.38261e-148	-3.48497e-149	-4.26683e-148	-1.16189e-148	-1.51685e-148	5.44484e-149	1.55352e-294
9.7768e-150	-1.69671e-149	8.13992e-150	-1.61353e-149	-2.68191e-149	1.59828e-149	3.96241e-150	1.81587e-151	2.49257e-149	2.59531e-149	-3.03482e-150	-3.29384e-149	-1.35424e-149	-1.60557e-149	-5.21826e-151	-3.80582e-149	3.5637e-150	-3.68974e-150	-1.72012e-150	1.54891e-149	3.01916e-149	-4.54698e-149	-5.7343e-150	-7.25958e-149	-1.7857e-149	-7.25075e-150	1.67619e-149	2.53662e-150	-1.2938e-149	4.2885e-150	1.53753e-296
-3.70544e-150	7.28564e-150	3.18693e-150	-2.7637e-150	-1.19437e-150	6.57566e-150	-5.11814e-150	-1.05166e-150	-2.34273e-151	-8.19187e-151	5.98227e-151	2.31168e-150	-1.09794e-150	6.54812e-150	9.89463e-150	-9.74352e-150	5.02192e-151	-6.71639e-150	4.31438e-150	-5.18702e-151	-8.05933e-151	-4.23608e-150	7.017e-151	1.17089e-150	-2.09379e-150	8.39905e-152	-1.15021e-150	-1.25775e-150	7.67273e-151	-4.87702e-150	5.16296e-298
2.63945e-151	-6.43561e-151	-3.30689e-151	-1.92584e-151	-7.94002e-151	-2.53474e-151	5.28442e-151	-4.27592e-152	-6.0664e-151	6.69424e-151	-8.39474e-151	7.85176e-151	-2.68204e-151	2.98013e-151	-1.18272e-151	-4.40169e-151	-9.24907e-152	3.283e-151	-2.19023e-151	-1.57196e-151	-4.27599e-151	-4.17407e-151	3.82047e-151	-9.92579e-151	3.86677e-151	-4.43239e-152	-1.76087e-151	3.05641e-151	5.99742e-151	-8.83675e-151	7.20563e-300
-1.81237e-152	2.22719e-152	-2.39267e-151	-1.51917e-151	6.60498e-152	-1.02295e-151	-3.81173e-152	7.83144e-152	1.27029e-152	-4.12966e-152	5.1158e-153	-2.70666e-152	-4.44914e-152	-1.20613e-151	4.81542e-152	-4.6854e-153	-1.18664e-152	2.4369e-152	1.16132e-151	1.97663e-152	6.42094e-152	6.91194e-152	-7.67077e-153	2.18831e-152	7.09101e-153	1.22159e-152	1.67257e-152	4.97174e-152	-1.09934e-151	-1.28927e-151	1.80767e-301
6.76039e-153	2.44134e-153	-1.91469e-153	2.97115e-153	-8.0647e-153	-3.38978e-153	-1.26458e-152	1.74954e-153	-1.43993e-152	4.78584e-153	8.53091e-153	-1.60727e-153	1.75235e-153	-2.76123e-153	8.71161e-154	-1.77892e-153	-3.18732e-153	8.05787e-153	-8.48775e-153	1.46125e-153	-1.67343e-153	-2.01869e-152	1.91856e-153	-1.54319e-152	-1.80767e-153	9.57667e-155	-6.14641e-154	5.08036e-153	4.59864e-153	3.76378e-153	1.49007e-303
2.12148e-153	-4.10555e-154	1.38017e-153	-4.43842e-156	-1.77802e-153	-9.01914e-155	1.09198e-153	-7.78781e-154	-2.64026e-154	4.92361e-154	2.50841e-154	5.31336e-154	-3.41908e-155	4.93441e-154	8.49701e-155	-2.00488e-153	-2.77033e-154	3.5421e-154	-1.18005e-153	-1.48348e-153	3.3036e-154	-6.4302e-155	1.17207e-153	-9.7499e-154	-7.31518e-156	5.44922e-154	2.71303e-154	5.206e-154	3.26969e-154	-3.33421e-154	2.35641e-305
-2.45504e-155	-5.26754e-155	-1.29284e-154	4.17519e-155	-7.19316e-155	-7.31144e-155	8.3677e-155	2.73704e-155	6.44692e-156	-2.61744e-155	1.21774e-154	-6.71417e-156	-6.38724e-155	-8.12926e-155	1.53118e-154	-6.11859e-155	1.68606e-154	2.3187e-155	-9.62941e-155	-2.90902e-155	-4.07134e-155	-7.83301e-155	1.24211e-154	6.20387e-156	8.06247e-155	-5.04553e-156	1.60925e-155	-6.7458e-155	-1.20027e-154	-3.66374e-155	1.83012e-307
-7.67583e-156	-1.99981e-155	-8.73871e-156	-1.01022e-156	2.29426e-155	4.02434e-156	5.82228e-156	-4.21487e-156	9.33007e-156	3.42458e-155	1.25621e-156	-1.33032e-155	-7.59601e-156	-6.50051e-156	-3.92836e-158	4.73107e-156	-1.18422e-155	-6.25714e-156	-4.07456e-156	-1.72626e-156	8.43442e-156	-2.45102e-156	-7.12908e-156	-1.54864e-155	3.34421e-156	-1.02293e-156	9.59694e-157	-6.35328e-156	1.00145e-155	3.99522e-156	0
1.55973e-156	9.73161e-157	-7.79478e-158	2.20635e-156	-7.38971e-157	-8.60022e-157	5.40638e-156	-1.82006e-156	1.80821e-157	-7.00369e-157	-1.15741e-156	3.06587e-157	-1.96251e-157	-1.09006e-156	1.4043e-156	1.42808e-157	5.44571e-157	1.05973e-157	-6.57763e-157	3.19735e-157	-2.81323e-156	-6.41948e-157	-1.85341e-156	5.75846e-157	3.63398e-157	-8.57741e-157	-2.34186e-157	-2.27916e-156	-1.81983e-156	-9.28343e-157	0
-7.4065e-157	-4.03311e-157	-1.82227e-158	2.94592e-157	3.70533e-158	2.60363e-157	-1.06397e-157	1.39337e-157	2.0774e-157	3.20279e-157	-3.09264e-157	-1.70963e-157	-2.57125e-157	-5.85396e-157	-1.73096e-157	-5.92609e-158	-2.75749e-158	-7.75296e-158	1.93163e-157	7.65497e-160	-1.96704e-157	-1.32378e-157	-1.21602e-157	-5.97959e-159	3.64246e-159	-7.56875e-158	-1.37646e-157	1.21713e-157	-4.98808e-158	1.83701e-157	0
-2.6277e-159	-1.56568e-158	2.06965e-159	-1.06104e-158	5.72133e-158	9.97149e-160	-7.30763e-159	-3.56335e-158	2.92118e-158	2.38617e-158	-1.51459e-158	2.29778e-158	1.32593e-158	1.16127e-158	4.17496e-158	1.55206e-158	2.2297e-158	2.05714e-159	5.0825e-159	8.83252e-159	1.40851e-158	-3.1967e-160	4.19601e-159	-1.90776e-159	4.98443e-159	-5.93888e-159	-2.64806e-158	1.97656e-158	4.82458e-159	-2.5024e-160	0
9.68023e-160	1.15508e-159	3.68056e-159	1.30715e-159	-6.67618e-159	2.04242e-159	-3.02168e-159	-1.7494e-159	1.34193e-159	-1.4936e-159	-8.01942e-160	-1.39713e-159	-2.0713e-159	-7.17985e-160	2.15737e-159	-2.4696e-159	1.32543e-159	-3.13201e-159	2.49977e-159	-1.05318e-159	1.17105e-159	2.26826e-160	3.1923e-159	1.32805e-159	-1.0282e-159	-5.252e-159	-1.81884e-159	3.93875e-159	2.42943e-159	-6.17125e-160	0
3.05668e-160	1.25723e-160	-5.05068e-160	5.83135e-160	-9.72018e-161	7.03915e-160	-1.00915e-159	2.90232e-160	7.09373e-160	1.55549e-160	1.39852e-160	-2.01595e-160	3.64446e-160	9.37402e-160	2.68635e-160	7.08803e-160	-7.07884e-161	-5.27347e-161	-1.17024e-160	-3.44814e-161	-1.88816e-160	5.75938e-160	7.82289e-160	-1.4434e-160	3.14431e-161	-8.09123e-161	6.78708e-161	-3.09819e-161	-1.0851e-161	-2.9754e-161	0
3.21127e-162	1.80165e-161	1.03622e-161	4.77382e-161	8.02651e-161	9.45034e-161	-1.44084e-163	4.58247e-161	4.02328e-161	2.03068e-161	1.0049e-161	1.74798e-161	-8.31514e-162	5.73905e-161	2.3022e-162	-4.17496e-161	1.39527e-161	1.22234e-161	-1.85402e-161	1.4617e-161	1.94811e-161	8.39648e-162	2.80988e-161	-2.48264e-162	1.74782e-161	2.59748e-162	-7.63168e-162	-2.39488e-161	4.79915e-161	-6.00247e-161	0
4.57743e-162	4.61657e-162	-4.51745e-162	4.60149e-162	4.19306e-162	-1.03743e-161	-5.35595e-162	-2.54055e-163	-3.93649e-162	-5.07914e-162	8.46353e-163	3.16789e-162	3.72276e-162	1.48689e-162	-3.29509e-162	1.34128e-162	-2.34213e-162	-1.22828e-161	9.02797e-162	4.75496e-162	3.93482e-162	1.10197e-161	-4.34722e-162	8.21491e-163	3.64394e-163	1.01662e-162	1.24697e-162	-5.10918e-163	3.25855e-162	-3.92725e-162	0
2.1164e-162	6.35786e-163	-2.01799e-162	-9.75302e-163	-1.4377e-163	8.79142e-163	-3.37028e-163	-1.06962e-163	3.85035e-163	4.17415e-164	-4.55654e-163	-6.89625e-163	-1.50942e-162	-1.48437e-162	-3.66038e-163	-1.07586e-162	1.46396e-162	7.43647e-164	-3.13173e-163	-6.8325e-163	1.09583e-162	1.35552e-162	1.43002e-162	-1.30521e-162	1.39088e-163	-8.01513e-163	1.02124e-162	2.53163e-162	-5.00742e-163	-1.49798e-162	0
4.78111e-163	-9.87668e-164	4.22766e-163	-6.87654e-163	2.39148e-164	6.31452e-163	1.87196e-164	1.00724e-162	8.59441e-163	3.49109e-163	1.45743e-162	-8.33711e-164	7.11901e-163	-1.20791e-164	-1.0345e-162	-1.13931e-162	3.86541e-163	-3.2511e-164	8.26112e-163	-2.65388e-163	-4.10374e-163	-7.07241e-163	2.55404e-163	4.54073e-163	-1.32133e-162	7.16607e-163	1.22272e-163	4.14014e-163	-7.02804e-164	2.06146e-163	0
4.78111e-163	-9.87668e-164	4.22766e-163	-6.87654e-163	2.39148e-164	6.31452e-163	1.87196e-164	1.00724e-162	8.59441e-163	3.49109e-163	1.45743e-162	-8.33711e-164	7.11901e-163	-1.20791e-164	-1.0345e-162	-1.13931e-162	3.86541e-163	-3.2511e-164	8.26112e-163	-2.65388e-163	-4.10374e-163	-7.07241e-163	2.55404e-163	4.54073e-163	-1.32133e-162	7.16607e-163	1.22272e-163	4.14014e-163	-7.02804e-164	2.06146e-163	0
4.78111e-163	-9.87668e-164	4.22766e-163	-6.87654e-163	2.39148e-164	6.31452e-163	1.87196e-164	1.00724e-162	8.59441e-163	3.49109e-163	1.45743e-162	-8.33711e-164	7.11901e-163	-1.20791e-164	-1.0345e-162	-1.13931e-162	3.86541e-163	-3.2511e-164	8.26112e-163	-2.65388e-163	-4.10374e-163	-7.07241e-163	2.55404e-163	4.54073e-163	-1.32133e-162	7.16607e-163	1.22272e-163	4.14014e-163	-7.02804e-164	2.06146e-163	0
4.78111e-163	-9.87668e-164	4.22766e-163	-6.87654e-163	2.39148e-164	6.31452e-163	1.87196e-164	1.00724e-162	8.59441e-163	3.49109e-163	1.45743e-162	-8.33711e-164	7.11901e-163	-1.20791e-164	-1.0345e-162	-1.13931e-162	3.86541e-163	-3.2511e-164	8.26112e-163	-2.65388e-163	-4.10374e-163	-7.07241e-163	2.55404e-163	4.54073e-163	-1.32133e-162	7.16607e-163	1.22272e-163	4.14014e-163	-7.02804e-164	2.06146e-163	0
4.78111e-163	-9.87668e-164	4.22766e-163	-6.87654e-163	2.39148e-164	6.31452e-163	1.87196e-164	1.00724e-162	8.59441e-163	3.49109e-163	1.45743e-162	-8.33711e-164	7.11901e-163	-1.20791e-164	-1.0345e-162	-1.13931e-162	3.86541e-163	-3.2511e-164	8.26112e-163	-2.65388e-163	-4.10374e-163	-7.07241e-163	2.55404e-163	4.54073e-163	-1.32133e-162	7.16607e-163	1.22272e-163	4.14014e-163	-7.02804e-164	2.06146e-163	0
4.78111e-163	-9.87668e-164	4.22766e-163	-6.87654e-163	2.39148e-164	6.31452e-163	1.87196e-164	1.00724e-162	8.59441e-163	3.49109e-163	1.45743e-162	-8.33711e-164	7.11901e-163	-1.20791e-164	-1.0345e-162	-1.13931e-162	3.86541e-163	-3.2511e-164	8.26112e-163	-2.65388e-163	-4.10374e-163	-7.07241e-163	2.55404e-163	4.54073e-163	-1.32133e-162	7.16607e-163	1.22272e-163	4.14014e-163	-7.02804e-164	2.06146e-163	0
4.78111e-163	-9.87668e-164	4.22766e-163	-6.87654e-163	2.39148e-164	6.31452e-163	1.87196e-164	1.00724e-162	8.59441e-163	3.49109e-163	1.45743e-162	-8.33711e-164	7.11901e-163	-1.20791e-164	-1.0345e-162	-1.13931e-162	3.86541e-163	-3.2511e-164	8.26112e-163	-2.65388e-163	-4.10374e-163	-7.07241e-163	2.55404e-163	4.54073e-163	-1.32133e-162	7.16607e-163	1.22272e-163	4.14014e-163	-7.02804e-164	2.06146e-163	0
4.78111e-163	-9.87668e-164	4.22766e-163	-6.87654e-163	2.39148e-164	6.31452e-163	1.87196e-164	1.00724e-162	8.59441e-163	3.49109e-163	1.45743e-162	-8.33711e-164	7.11901e-163	-1.20791e-164	-1.0345e-162	-1.13931e-162	3.86541e-163	-3.2511e-164	8.26112e-163	-2.65388e-163	-4.10374e-163	-7.07241e-163	2.55404e-163	4.54073e-163	-1.32133e-162	7.16607e-163	1.22272e-163	4.14014e-163	-7.02804e-164	2.06146e-163	0
4.78111e-163	-9.87668e-164	4.22766e-163	-6.87654e-163	2.39148e-164	6.31452e-163	1.87196e-164	1.00724e-162	8.59441e-163	3.49109e-163	1.45743e-162	-8.33711e-164	7.11901e-163	-1.20791e-164	-1.0345e-162	-1.13931e-162	3.86541e-163	-3.2511e-164	8.26112e-163	-2.65388e-163	-4.10374e-163	-7.07241e-163	2.55404e-163	4.54073e-163	-1.32133e-162	7.16607e-163	1.22272e-163	4.14014e-163	-7.02804e-164	2.06146e-163	0
4.78111e-163	-9.87668e-164	4.22766e-163	-6.87654e-163	2.39148e-164	6.31452e-163	1.87196e-164	1.00724e-162	8.59441e-163	3.49109e-163	1.45743e-162	-8.33711e-164	7.11901e-163	-1.20791e-164	-1.0345e-162	-1.13931e-162	3.86541e-163	-3.2511e-164	8.26112e-163	-2.65388e-163	-4.10374e-163	-7.07241e-163	2.55404e-163	4.54073e-163	-1.32133e-162	7.16607e-163	1.22272e-163	4.14014e-163	-7.02804e-164	2.06146e-163	0
4.78111e-163	-9.87668e-164	4.22766e-163	-6.87654e-163	2.39148e-164	6.31452e-163	1.87196e-164	1.00724e-162	8.59441e-163	3.49109e-163	1.45743e-162	-8.33711e-164	7.11901e-163	-1.20791e-164	-1.0345e-162	-1.13931e-162	3.86541e-163	-3.2511e-164	8.26112e-163	-2.65388e-163	-4.10374e-163	-7.07241e-163	2.55404e-163	4.54073e-163	-1.32133e-162	7.16607e-163	1.22272e-163	4.14014e-163	-7.02804e-164	2.06146e-163	0
4.78111e-163	-9.87668e-164	4.22766e-163	-6.87654e-163	2.39148e-164	6.31452e-163	1.87196e-164	1.00724e-162	8.59441e-163	3.49109e-163	1.45743e-162	-8.33711e-164	7.11901e-163	-1.20791e-164	-1.0345e-162	-1.13931e-162	3.86541e-163	-3.2511e-164	8.26112e-163	-2.65388e-163	-4.10374e-163	-7.07241e-163	2.55404e-163	4.54073e-163	-1.32133e-162	7.16607e-163	1.22272e-163	4.14014e-163	-7.02804e-164	2.06146e-163	0
4.78111e-163	-9.87668e-164	4.22766e-163	-6.87654e-163	2.39148e-164	6.31452e-163	1.87196e-164	1.00724e-162	8.59441e-163	3.49109e-163	1.45743e-162	-8.33711e-164	7.11901e-163	-1.20791e-164	-1.0345e-162	-1.13931e-162	3.86541e-163	-3.2511e-164	8.26112e-163	-2.65388e-163	-4.10374e-163	-7.07241e-163	2.55404e-163	4.54073e-163	-1.32133e-162	7.16607e-163	1.22272e-163	4.14014e-163	-7.02804e-164	2.06146e-163	0
4.78111e-163	-9.87668e-164	4.22766e-163	-6.87654e-163	2.39148e-164	6.31452e-163	1.87196e-164	1.00724e-162	8.59441e-163	3.49109e-163	1.45743e-162	-8.33711e-164	7.11901e-163	-1.20791e-164	-1.0345e-162	-1.13931e-162	3.86541e-163	-3.2511e-164	8.26112e-163	-2.65388e-163	-4.10374e-163	-7.07241e-163	2.55404e-163	4.54073e-163	-1.32133e-162	7.16607e-163	1.22272e-163	4.14014e-163	-7.02804e-164	2.06146e-163	0
4.78111e-163	-9.87668e-164	4.22766e-163	-6.87654e-163	2.39148e-164	6.31452e-163	1.87196e-164	1.00724e-162	8.59441e-163	3.49109e-163	1.45743e-162	-8.33711e-164	7.11901e-163	-1.20791e-164	-1.0345e-162	-1.13931e-162	3.86541e-163	-3.2511e-164	8.26112e-163	-2.65388e-163	-4.10374e-163	-7.07241e-163	2.55404e-163	4.54073e-163	-1.32133e-162	7.16607e-163	1.22272e-163	4.14014e-163	-7.02804e-164	2.06146e-163	0
4.78111e-163	-9.87668e-164	4.22766e-163	-6.87654e-163	2.39148e-164	6.31452e-163	1.87196e-164	1.00724e-162	8.59441e-163	3.49109e-163	1.45743e-162	-8.33711e-164	7.11901e-163	-1.20791e-164	-1.0345e-162	-1.13931e-162	3.86541e-163	-3.2511e-164	8.26112e-163	-2.65388e-163	-4.10374e-163	-7.07241e-163	2.55404e-163	4.54073e-163	-1.32133e-162	7.16607e-163	1.22272e-163	4.14014e-163	-7.02804e-164	2.06146e-163	0
4.78111e-163	-9.87668e-164	4.22766e-163	-6.87654e-163	2.39148e-164	6.31452e-163	1.87196e-164	1.00724e-162	8.59441e-163	3.49109e-163	1.45743e-162	-8.33711e-164	7.11901e-163	-1.20791e-164	-1.0345e-162	-1.13931e-162	3.86541e-163	-3.2511e-164	8.26112e-163	-2.65388e-163	-4.10374e-163	-7.07241e-163	2.55404e-163	4.54073e-163	-1.32133e-162	7.16607e-163	1.22272e-163	4.14014e-163	-7.02804e-164	2.06146e-163	0
4.78111e-163	-9.87668e-164	4.22766e-163	-6.87654e-163	2.39148e-164	6.31452e-163	1.87196e-164	1.00724e-162	8.59441e-163	3.49109e-163	1.45743e-162	-8.33711e-164	7.11901e-163	-1.20791e-164	-1.0345e-162	-1.13931e-162	3.86541e-163	-3.2511e-164	8.26112e-163	-2.65388e-163	-4.10374e-163	-7.07241e-163	2.55404e-163	4.54073e-163	-1.32133e-162	7.16607e-163	1.22272e-163	4.14014e-163	-7.02804e-164	2.06146e-163	0
4.78111e-163	-9.87668e-164	4.22766e-163	-6.87654e-163	2.39148e-164	6.31452e-163	1.87196e-164	1.00724e-162	8.59441e-163	3.49109e-163	1.45743e-162	-8.33711e-164	7.11901e-163	-1.20791e-164	-1.0345e-162	-1.13931e-162	3.86541e-163	-3.2511e-164	8.26112e-163	-2.65388e-163	-4.10374e-163	-7.07241e-163	2.55404e-163	4.54073e-163	-1.32133e-162	7.16607e-163	1.22272e-163	4.14014e-163	-7.02804e-164	2.06146e-163	0
4.78111e-163	-9.87668e-164	4.22766e-163	-6.87654e-163	2.39148e-164	6.31452e-163	1.87196e-164	1.00724e-162	8.59441e-163	3.49109e-163	1.45743e-162	-8.33711e-164	7.11901e-163	-1.20791e-164	-1.0345e-162	-1.13931e-162	3.86541e-163	-3.2511e-164	8.26112e-163	-2.65388e-163	-4.10374e-163	-7.07241e-163	2.55404e-163	4.54073e-163	-1.32133e-162	7.16607e-163	1.22272e-163	4.14014e-163	-7.02804e-164	2.06146e-163	0
4.78111e-163	-9.87668e-164	4.22766e-163	-6.87654e-163	2.39148e-164	6.31452e-163	1.87196e-164	1.00724e-162	8.59441e-163	3.49109e-163	1.45743e-162	-8.33711e-164	7.11901e-163	-1.20791e-164	-1.0345e-162	-1.13931e-162	3.86541e-163	-3.2511e-164	8.26112e-163	-2.65388e-163	-4.10374e-163	-7.07241e-163	2.55404e-163	4.54073e-163	-1.32133e-162	7.16607e-163	1.22272e-163	4.14014e-163	-7.02804e-164	2.06146e-163	0
4.78111e-163	-9.87668e-164	4.22766e-163	-6.87654e-163	2.39148e-164	6.31452e-163	1.87196e-164	1.00724e-162	8.59441e-163	3.49109e-163	1.45743e-162	-8.33711e-164	7.11901e-163	-1.20791e-164	-1.0345e-162	-1.13931e-162	3.86541e-163	-3.2511e-164	8.26112e-163	-2.65388e-163	-4.10374e-163	-7.07241e-163	2.55404e-163	4.54073e-163	-1.32133e-162	7.16607e-163	1.22272e-163	4.14014e-163	-7.02804e-164	2.06146e-163	0
4.78111e-163	-9.87668e-164	4.22766e-163	-6.87654e-163	2.39148e-164	6.31452e-163	1.87196e-164	1.00724e-162	8.59441e-163	3.49109e-163	1.45743e-162	-8.33711e-164	7.11901e-163	-1.20791e-164	-1.0345e-162	-1.13931e-162	3.86541e-163	-3.2511e-164	8.26112e-163	-2.65388e-163	-4.10374e-163	-7.07241e-163	2.55404e-163	4.54073e-163	-1.32133e-162	7.16607e-163	1.22272e-163	4.14014e-163	-7.02804e-164	2.06146e-163	0
4.78111e-163	-9.87668e-164	4.22766e-163	-6.87654e-163	2.39148e-164	6.31452e-163	1.87196e-164	1.00724e-162	8.59441e-163	3.49109e-163	1.45743e-162	-8.33711e-164	7.11901e-163	-1.20791e-164	-1.0345e-162	-1.13931e-162	3.86541e-163	-3.2511e-164	8.26112e-163	-2.65388e-163	-4.10374e-163	-7.07241e-163	2.55404e-163	4.54073e-163	-1.32133e-162	7.16607e-163	1.22272e-163	4.14014e-163	-7.02804e-164	2.06146e-163	0
4.78111e-163	-9.87668e-164	4.22766e-163	-6.87654e-163	2.39148e-164	6.31452e-163	1.87196e-164	1.00724e-162	8.59441e-163	3.49109e-163	1.45743e-162	-8.33711e-164	7.11901e-163	-1.20791e-164	-1.0345e-162	-1.13931e-162	3.86541e-163	-3.2511e-164	8.26112e-163	-2.65388e-163	-4.10374e-163	-7.07241e-163	2.55404e-163	4.54073e-163	-1.32133e-162	7.16607e-163	1.22272e-163	4.14014e-163	-7.02804e-164	2.06146e-163	0
4.78111e-163	-9.87668e-164	4.22766e-163	-6.87654e-163	2.39148e-164	6.31452e-163	1.87196e-164	1.00724e-162	8.59441e-163	3.49109e-163	1.45743e-162	-8.33711e-164	7.11901e-163	-1.20791e-164	-1.0345e-162	-1.13931e-162	3.86541e-163	-3.2511e-164	8.26112e-163	-2.65388e-163	-4.10374e-163	-7.07241e-163	2.55404e-163	4.54073e-163	-1.32133e-162	7.16607e-163	1.22272e-163	4.14014e-163	-7.02804e-164	2.06146e-163	0
4.78111e-163	-9.87668e-164	4.22766e-163	-6.87654e-163	2.39148e-164	6.31452e-163	1.87196e-164	1.00724e-162	8.59441e-163	3.49109e-163	1.45743e-162	-8.33711e-164	7.11901e-163	-1.20791e-164	-1.0345e-162	-1.13931e-162	3.86541e-163	-3.2511e-164	8.26112e-163	-2.65388e-163	-4.10374e-163	-7.07241e-163	2.55404e-163	4.54073e-163	-1.32133e-162	7.16607e-163	1.22272e-163	4.14014e-163	-7.02804e-164	2.06146e-163	0
4.78111e-163	-9.87668e-164	4.22766e-163	-6.87654e-163	2.39148e-164	6.31452e-163	1.87196e-164	1.00724e-162	8.59441e-163	3.49109e-163	1.45743e-162	-8.33711e-164	7.11901e-163	-1.20791e-164	-1.0345e-162	-1.13931e-162	3.86541e-163	-3.2511e-164	8.26112e-163	-2.65388e-163	-4.10374e-163	-7.07241e-163	2.55404e-163	4.54073e-163	-1.32133e-162	7.16607e-163	1.22272e-163	4.14014e-163	-7.02804e-164	2.06146e-163	0
4.78111e-163	-9.87668e-164	4.22766e-163	-6.87654e-163	2.39148e-164	6.31452e-163	1.87196e-164	1.00724e-162	8.59441e-163	3.49109e-163	1.45743e-162	-8.33711e-164	7.11901e-163	-1.20791e-164	-1.0345e-162	-1.13931e-162	3.86541e-163	-3.2511e-164	8.26112e-163	-2.65388e-163	-4.10374e-163	-7.07241e-163	2.55404e-163	4.54073e-163	-1.32133e-162	7.16607e-163	1.22272e-163	4.14014e-163	-7.02804e-164	2.06146e-163	0
4.78111e-163	-9.87668e-164	4.22766e-163	-6.87654e-163	2.39148e-164	6.31452e-163	1.87196e-164	1.00724e-162	8.59441e-163	3.49109e-163	1.45743e-162	-8.33711e-164	7.11901e-163	-1.20791e-164	-1.0345e-162	-1.13931e-162	3.86541e-163	-3.2511e-164	8.26112e-163	-2.65388e-163	-4.10374e-163	-7.07241e-163	2.55404e-163	4.54073e-163	-1.32133e-162	7.16607e-163	1.22272e-163	4.14014e-163	-7.02804e-164	2.06146e-163	0
4.78111e-163	-9.87668e-164	4.22766e-163	-6.87654e-163	2.39148e-164	6.31452e-163	1.87196e-164	1.00724e-162	8.59441e-163	3.49109e-163	1.45743e-162	-8.33711e-164	7.11901e-163	-1.20791e-164	-1.0345e-162	-1.13931e-162	3.86541e-163	-3.2511e-164	8.26112e-163	-2.65388e-163	-4.10374e-163	-7.07241e-163	2.55404e-163	4.54073e-163	-1.32133e-162	7.16607e-163	1.22272e-163	4.14014e-163	-7.02804e-164	2.06146e-163	0
4.78111e-163	-9.87668e-164	4.22766e-163	-6.87654e-163	2.39148e-164	6.31452e-163	1.87196e-164	1.00724e-162	8.59441e-163	3.49109e-163	1.45743e-162	-8.33711e-164	7.11901e-163	-1.20791e-164	-1.0345e-162	-1.13931e-162	3.86541e-163	-3.2511e-164	8.26112e-163	-2.65388e-163	-4.10374e-163	-7.07241e-163	2.55404e-163	4.54073e-163	-1.32133e-162	7.16607e-163	1.22272e-163	4.14014e-163	-7.02804e-164	2.06146e-163	0
4.78111e-163	-9.87668e-164	4.22766e-163	-6.87654e-163	2.39148e-164	6.31452e-163	1.87196e-164	1.00724e-162	8.59441e-163	3.49109e-163	1.45743e-162	-8.33711e-164	7.11901e-163	-1.20791e-164	-1.0345e-162	-1.13931e-162	3.86541e-163	-3.2511e-164	8.26112e-163	-2.65388e-163	-4.10374e-163	-7.07241e-163	2.55404e-163	4.54073e-163	-1.32133e-162	7.16607e-163	1.22272e-163	4.14014e-163	-7.02804e-164	2.06146e-163	0
4.78111e-163	-9.87668e-164	4.22766e-163	-6.87654e-163	2.39148e-164	6.31452e-163	1.87196e-164	1.00724e-162	8.59441e-163	3.49109e-163	1.45743e-162	-8.33711e-164	7.11901e-163	-1.20791e-164	-1.0345e-162	-1.13931e-162	3.86541e-163	-3.2511e-164	8.26112e-163	-2.65388e-163	-4.10374e-163	-7.07241e-163	2.55404e-163	4.54073e-163	-1.32133e-162	7.16607e-163	1.22272e-163	4.14014e-163	-7.02804e-164	2.06146e-163	0
4.78111e-163	-9.87668e-164	4.22766e-163	-6.87654e-163	2.39148e-164	6.31452e-163	1.87196e-164	1.00724e-162	8.59441e-163	3.49109e-163	1.45743e-162	-8.33711e-164	7.11901e-163	-1.20791e-164	-1.0345e-162	-1.13931e-162	3.86541e-163	-3.2511e-164	8.26112e-163	-2.65388e-163	-4.10374e-163	-7.07241e-163	2.55404e-163	4.54073e-163	-1.32133e-162	7.16607e-163	1.22272e-163	4.14014e-163	-7.02804e-164	2.06146e-163	0
4.78111e-163	-9.87668e-164	4.22766e-163	-6.87654e-163	2.39148e-164	6.31452e-163	1.87196e-164	1.00724e-162	8.59441e-163	3.49109e-163	1.45743e-162	-8.33711e-164	7.11901e-163	-1.20791e-164	-1.0345e-162	-1.13931e-162	3.86541e-163	-3.2511e-164	8.26112e-163	-2.65388e-163	-4.10374e-163	-7.07241e-163	2.55404e-163	4.54073e-163	-1.32133e-162	7.16607e-163	1.22272e-163	4.14014e-163	-7.02804e-164	2.06146e-163	0
4.78111e-163	-9.87668e-164	4.22766e-163	-6.87654e-163	2.39148e-164	6.31452e-163	1.87196e-164	1.00724e-162	8.59441e-163	3.49109e-163	1.45743e-162	-8.33711e-164	7.11901e-163	-1.20791e-164	-1.0345e-162	-1.13931e-162	3.86541e-163	-3.2511e-164	8.26112e-163	-2.65388e-163	-4.10374e-163	-7.07241e-163	2.55404e-163	4.54073e-163	-1.32133e-162	7.16607e-163	1.22272e-163	4.14014e-163	-7.02804e-164	2.06146e-163	0
4.78111e-163	-9.87668e-164	4.22766e-163	-6.87654e-163	2.39148e-164	6.31452e-163	1.87196e-164	1.00724e-162	8.59441e-163	3.49109e-163	1.45743e-162	-8.33711e-164	7.11901e-163	-1.20791e-164	-1.0345e-162	-1.13931e-162	3.86541e-163	-3.2511e-164	8.26112e-163	-2.65388e-163	-4.10374e-163	-7.07241e-163	2.55404e-163	4.54073e-163	-1.32133e-162	7.16607e-163	1.22272e-163	4.14014e-163	-7.02804e-164	2.06146e-163	0
4.78111e-163	-9.87668e-164	4.22766e-163	-6.87654e-163	2.39148e-164	6.31452e-163	1.87196e-164	1.00724e-162	8.59441e-163	3.49109e-163	1.45743e-162	-8.33711e-164	7.11901e-163	-1.20791e-164	-1.0345e-162	-1.13931e-162	3.86541e-163	-3.2511e-164	8.26112e-163	-2.65388e-163	-4.10374e-163	-7.07241e-163	2.55404e-163	4.54073e-163	-1.32133e-162	7.16607e-163	1.22272e-163	4.14014e-163	-7.02804e-164	2.06146e-163	0
4.78111e-163	-9.87668e-164	4.22766e-163	-6.87654e-163	2.39148e-164	6.31452e-163	1.87196e-164	1.00724e-162	8.59441e-163	3.49109e-163	1.45743e-162	-8.33711e-164	7.11901e-163	-1.20791e-164	-1.0345e-162	-1.13931e-162	3.86541e-163	-3.2511e-164	8.26112e-163	-2.65388e-163	-4.10374e-163	-7.07241e-163	2.55404e-163	4.54073e-163	-1.32133e-162	7.16607e-163	1.22272e-163	4.14014e-163	-7.02804e-164	2.06146e-163	0
4.78111e-163	-9.87668e-164	4.22766e-163	-6.87654e-163	2.39148e-164	6.31452e-163	1.87196e-164	1.00724e-162	8.59441e-163	3.49109e-163	1.45743e-162	-8.33711e-164	7.11901e-163	-1.20791e-164	-1.0345e-162	-1.13931e-162	3.86541e-163	-3.2511e-164	8.26112e-163	-2.65388e-163	-4.10374e-163	-7.07241e-163	2.55404e-163	4.54073e-163	-1.32133e-162	7.16607e-163	1.22272e-163	4.14014e-163	-7.02804e-164	2.06146e-163	0
4.78111e-163	-9.87668e-164	4.22766e-163	-6.87654e-163	2.39148e-164	6.31452e-163	1.87196e-164	1.00724e-162	8.59441e-163	3.49109e-163	1.45743e-162	-8.33711e-164	7.11901e-163	-1.20791e-164	-1.0345e-162	-1.13931e-162	3.86541e-163	-3.2511e-164	8.26112e-163	-2.65388e-163	-4.10374e-163	-7.07241e-163	2.55404e-163	4.54073e-163	-1.32133e-162	7.16607e-163	1.22272e-163	4.14014e-163	-7.02804e-164	2.06146e-163	0
4.78111e-163	-9.87668e-164	4.22766e-163	-6.87654e-163	2.39148e-164	6.31452e-163	1.87196e-164	1.00724e-162	8.59441e-163	3.49109e-163	1.45743e-162	-8.33711e-164	7.11901e-163	-1.20791e-164	-1.0345e-162	-1.13931e-162	3.86541e-163	-3.2511e-164	8.26112e-163	-2.65388e-163	-4.10374e-163	-7.07241e-163	2.55404e-163	4.54073e-163	-1.32133e-162	7.16607e-163	1.22272e-163	4.14014e-163	-7.02804e-164	2.06146e-163	0
4.78111e-163	-9.87668e-164	4.22766e-163	-6.87654e-163	2.39148e-164	6.31452e-163	1.87196e-164	1.00724e-162	8.59441e-163	3.49109e-163	1.45743e-162	-8.33711e-164	7.11901e-163	-1.20791e-164	-1.0345e-162	-1.13931e-162	3.86541e-163	-3.2511e-164	8.26112e-163	-2.65388e-163	-4.10374e-163	-7.07241e-163	2.55404e-163	4.54073e-163	-1.32133e-162	7.16607e-163	1.22272e-163	4.14014e-163	-7.02804e-164	2.06146e-163	0
4.78111e-163	-9.87668e-164	4.22766e-163	-6.87654e-163	2.39148e-164	6.31452e-163	1.87196e-164	1.00724e-162	8.59441e-163	3.49109e-163	1.45743e-162	-8.33711e-164	7.11901e-163	-1.20791e-164	-1.0345e-162	-1.13931e-162	3.86541e-163	-3.2511e-164	8.26112e-163	-2.65388e-163	-4.10374e-163	-7.07241e-163	2.55404e-163	4.54073e-163	-1.32133e-162	7.16607e-163	1.22272e-163	4.14014e-163	-7.02804e-164	2.06146e-163	0
4.78111e-163	-9.87668e-164	4.22766e-163	-6.87654e-163	2.39148e-164	6.31452e-163	1.87196e-164	1.00724e-162	8.59441e-163	3.49109e-163	1.45743e-162	-8.33711e-164	7.11901e-163	-1.20791e-164	-1.0345e-162	-1.13931e-162	3.86541e-163	-3.2511e-164	8.26112e-163	-2.65388e-163	-4.10374e-163	-7.07241e-163	2.55404e-163	4.54073e-163	-1.32133e-162	7.16607e-163	1.22272e-163	4.14014e-163	-7.02804e-164	2.06146e-163	0
4.78111e-163	-9.87668e-164	4.22766e-163	-6.87654e-163	2.39148e-164	6.31452e-163	1.87196e-164	1.00724e-162	8.59441e-163	3.49109e-163	1.45743e-162	-8.33711e-164	7.11901e-163	-1.20791e-164	-1.0345e-162	-1.13931e-162	3.86541e-163	-3.2511e-164	8.26112e-163	-2.65388e-163	-4.10374e-163	-7.07241e-163	2.55404e-163	4.54073e-163	-1.32133e-162	7.16607e-163	1.22272e-163	4.14014e-163	-7.02804e-164	2.06146e-163	0
4.78111e-163	-9.87668e-164	4.22766e-163	-6.87654e-163	2.39148e-164	6.31452e-163	1.87196e-164	1.00724e-162	8.59441e-163	3.49109e-163	1.45743e-162	-8.33711e-164	7.11901e-163	-1.20791e-164	-1.0345e-162	-1.13931e-162	3.86541e-163	-3.2511e-164	8.26112e-163	-2.65388e-163	-4.10374e-163	-7.07241e-163	2.55404e-163	4.54073e-163	-1.32133e-162	7.16607e-163	1.22272e-163	4.14014e-163	-7.02804e-164	2.06146e-163	0
4.78111e-163	-9.87668e-164	4.22766e-163	-6.87654e-163	2.39148e-164	6.31452e-163	1.87196e-164	1.00724e-162	8.59441e-163	3.49109e-163	1.45743e-162	-8.33711e-164	7.11901e-163	-1.20791e-164	-1.0345e-162	-1.13931e-162	3.86541e-163	-3.2511e-164	8.26112e-163	-2.65388e-163	-4.10374e-163	-7.07241e-163	2.55404e-163	4.54073e-163	-1.32133e-162	7.16607e-163	1.22272e-163	4.14014e-163	-7.02804e-164	2.06146e-163	0
4.78111e-163	-9.87668e-164	4.22766e-163	-6.87654e-163	2.39148e-164	6.31452e-163	1.87196e-164	1.00724e-162	8.59441e-163	3.49109e-163	1.45743e-162	-8.33711e-164	7.11901e-163	-1.20791e-164	-1.0345e-162	-1.13931e-162	3.86541e-163	-3.2511e-164	8.26112e-163	-2.65388e-163	-4.10374e-163	-7.07241e-163	2.55404e-163	4.54073e-163	-1.32133e-162	7.16607e-163	1.22272e-163	4.14014e-163	-7.02804e-164	2.06146e-163	0
4.78111e-163	-9.87668e-164	4.22766e-163	-6.87654e-163	2.39148e-164	6.31452e-163	1.87196e-164	1.00724e-162	8.59441e-163	3.49109e-163	1.45743e-162	-8.33711e-164	7.11901e-163	-1.20791e-164	-1.0345e-162	-1.13931e-162	3.86541e-163	-3.2511e-164	8.26112e-163	-2.65388e-163	-4.10374e-163	-7.07241e-163	2.55404e-163	4.54073e-163	-1.32133e-162	7.16607e-163	1.22272e-163	4.14014e-163	-7.02804e-164	2.06146e-163	0
4.78111e-163	-9.87668e-164	4.22766e-163	-6.87654e-163	2.39148e-164	6.31452e-163	1.87196e-164	1.00724e-162	8.59441e-163	3.49109e-163	1.45743e-162	-8.33711e-164	7.11901e-163	-1.20791e-164	-1.0345e-162	-1.13931e-162	3.86541e-163	-3.2511e-164	8.26112e-163	-2.65388e-163	-4.10374e-163	-7.07241e-163	2.55404e-163	4.54073e-163	-1.32133e-162	7.16607e-163	1.22272e-163	4.14014e-163	-7.02804e-164	2.06146e-163	0
4.78111e-163	-9.87668e-164	4.22766e-163	-6.87654e-163	2.39148e-164	6.31452e-163	1.87196e-164	1.00724e-162	8.59441e-163	3.49109e-163	1.45743e-162	-8.33711e-164	7.11901e-163	-1.20791e-164	-1.0345e-162	-1.13931e-162	3.86541e-163	-3.2511e-164	8.26112e-163	-2.65388e-163	-4.10374e-163	-7.07241e-163	2.55404e-163	4.54073e-163	-1.32133e-162	7.16607e-163	1.22272e-163	4.14014e-163	-7.02804e-164	2.06146e-163	0
4.78111e-163	-9.87668e-164	4.22766e-163	-6.87654e-163	2.39148e-164	6.31452e-163	1.87196e-164	1.00724e-162	8.59441e-163	3.49109e-163	1.45743e-162	-8.33711e-164	7.11901e-163	-1.20791e-164	-1.0345e-162	-1.13931e-162	3.86541e-163	-3.2511e-164	8.26112e-163	-2.65388e-163	-4.10374e-163	-7.07241e-163	2.55404e-163	4.54073e-163	-1.32133e-162	7.16607e-163	1.22272e-163	4.14014e-163	-7.02804e-164	2.06146e-163	0
4.78111e-163	-9.87668e-164	4.22766e-163	-6.87654e-163	2.39148e-164	6.31452e-163	1.87196e-164	1.00724e-162	8.59441e-163	3.49109e-163	1.45743e-162	-8.33711e-164	7.11901e-163	-1.20791e-164	-1.0345e-162	-1.13931e-162	3.86541e-163	-3.2511e-164	8.26112e-163	-2.65388e-163	-4.10374e-163	-7.07241e-163	2.55404e-163	4.54073e-163	-1.32133e-162	7.16607e-163	1.22272e-163	4.14014e-163	-7.02804e-164	2.06146e-163	0
4.78111e-163	-9.87668e-164	4.22766e-163	-6.87654e-163	2.39148e-164	6.31452e-163	1.87196e-164	1.00724e-162	8.59441e-163	3.49109e-163	1.45743e-162	-8.33711e-164	7.11901e-163	-1.20791e-164	-1.0345e-162	-1.13931e-162	3.86541e-163	-3.2511e-164	8.26112e-163	-2.65388e-163	-4.10374e-163	-7.07241e-163	2.55404e-163	4.54073e-163	-1.32133e-162	7.16607e-163	1.22272e-163	4.14014e-163	-7.02804e-164	2.06146e-163	0
4.78111e-163	-9.87668e-164	4.22766e-163	-6.87654e-163	2.39148e-164	6.31452e-163	1.87196e-164	1.00724e-162	8.59441e-163	3.49109e-163	1.45743e-162	-8.33711e-164	7.11901e-163	-1.20791e-164	-1.0345e-162	-1.13931e-162	3.86541e-163	-3.2511e-164	8.26112e-163	-2.65388e-163	-4.10374e-163	-7.07241e-163	2.55404e-163	4.54073e-163	-1.32133e-162	7.16607e-163	1.22272e-163	4.14014e-163	-7.02804e-164	2.06146e-163	0
4.78111e-163	-9.87668e-164	4.22766e-163	-6.87654e-163	2.39148e-164	6.31452e-163	1.87196e-164	1.00724e-162	8.59441e-163	3.49109e-163	1.45743e-162	-8.33711e-164	7.11901e-163	-1.20791e-164	-1.0345e-162	-1.13931e-162	3.86541e-163	-3.2511e-164	8.26112e-163	-2.65388e-163	-4.10374e-163	-7.07241e-163	2.55404e-163	4.54073e-163	-1.32133e-162	7.16607e-163	1.22272e-163	4.14014e-163	-7.02804e-164	2.06146e-163	0
4.78111e-163	-9.87668e-164	4.22766e-163	-6.87654e-163	2.39148e-164	6.31452e-163	1.87196e-164	1.00724e-162	8.59441e-163	3.49109e-163	1.45743e-162	-8.33711e-164	7.11901e-163	-1.20791e-164	-1.0345e-162	-1.13931e-162	3.86541e-163	-3.2511e-164	8.26112e-163	-2.65388e-163	-4.10374e-163	-7.07241e-163	2.55404e-163	4.54073e-163	-1.32133e-162	7.16607e-163	1.22272e-163	4.14014e-163	-7.02804e-164	2.06146e-163	0
4.78111e-163	-9.87668e-164	4.22766e-163	-6.87654e-163	2.39148e-164	6.31452e-163	1.87196e-164	1.00724e-162	8.59441e-163	3.49109e-163	1.45743e-162	-8.33711e-164	7.11901e-163	-1.20791e-164	-1.0345e-162	-1.13931e-162	3.86541e-163	-3.2511e-164	8.26112e-163	-2.65388e-163	-4.10374e-163	-7.07241e-163	2.55404e-163	4.54073e-163	-1.32133e-162	7.16607e-163	1.22272e-163	4.14014e-163	-7.02804e-164	2.06146e-163	0
4.78111e-163	-9.87668e-164	4.22766e-163	-6.87654e-163	2.39148e-164	6.31452e-163	1.87196e-164	1.00724e-162	8.59441e-163	3.49109e-163	1.45743e-162	-8.33711e-164	7.11901e-163	-1.20791e-164	-1.0345e-162	-1.13931e-162	3.86541e-163	-3.2511e-164	8.26112e-163	-2.65388e-163	-4.10374e-163	-7.07241e-163	2.55404e-163	4.54073e-163	-1.32133e-162	7.16607e-163	1.22272e-163	4.14014e-163	-7.02804e-164	2.06146e-163	0
4.78111e-163	-9.87668e-164	4.22766e-163	-6.87654e-163	2.39148e-164	6.31452e-163	1.87196e-164	1.00724e-162	8.59441e-163	3.49109e-163	1.45743e-162	-8.33711e-164	7.11901e-163	-1.20791e-164	-1.0345e-162	-1.13931e-162	3.86541e-163	-3.2511e-164	8.26112e-163	-2.65388e-163	-4.10374e-163	-7.07241e-163	2.55404e-163	4.54073e-163	-1.32133e-162	7.16607e-163	1.22272e-163	4.14014e-163	-7.02804e-164	2.06146e-163	0
4.78111e-163	-9.87668e-164	4.22766e-163	-6.87654e-163	2.39148e-164	6.31452e-163	1.87196e-164	1.00724e-162	8.59441e-163	3.49109e-163	1.45743e-162	-8.33711e-164	7.11901e-163	-1.20791e-164	-1.0345e-162	-1.13931e-162	3.86541e-163	-3.2511e-164	8.26112e-163	-2.65388e-163	-4.10374e-163	-7.07241e-163	2.55404e-163	4.54073e-163	-1.32133e-162	7.16607e-163	1.22272e-163	4.14014e-163	-7.02804e-164	2.06146e-163	0
4.78111e-163	-9.87668e-164	4.22766e-163	-6.87654e-163	2.39148e-164	6.31452e-163	1.87196e-164	1.00724e-162	8.59441e-163	3.49109e-163	1.45743e-162	-8.33711e-164	7.11901e-163	-1.20791e-164	-1.0345e-162	-1.13931e-162	3.86541e-163	-3.2511e-164	8.26112e-163	-2.65388e-163	-4.10374e-163	-7.07241e-163	2.55404e-163	4.54073e-163	-1.32133e-162	7.16607e-163	1.22272e-163	4.14014e-163	-7.02804e-164	2.06146e-163	0
4.78111e-163	-9.87668e-164	4.22766e-163	-6.87654e-163	2.39148e-164	6.31452e-163	1.87196e-164	1.00724e-162	8.59441e-163	3.49109e-163	1.45743e-162	-8.33711e-164	7.11901e-163	-1.20791e-164	-1.0345e-162	-1.13931e-162	3.86541e-163	-3.2511e-164	8.26112e-163	-2.65388e-163	-4.10374e-163	-7.07241e-163	2.55404e-163	4.54073e-163	-1.32133e-162	7.16607e-163	1.22272e-163	4.14014e-163	-7.02804e-164	2.06146e-163	0
4.78111e-163	-9.87668e-164	4.22766e-163	-6.87654e-163	2.39148e-164	6.31452e-163	1.87196e-164	1.00724e-162	8.59441e-163	3.49109e-163	1.45743e-162	-8.33711e-164	7.11901e-163	-1.20791e-164	-1.0345e-162	-1.13931e-162	3.86541e-163	-3.2511e-164	8.26112e-163	-2.65388e-163	-4.10374e-163	-7.07241e-163	2.55404e-163	4.54073e-163	-1.32133e-162	7.16607e-163	1.22272e-163	4.14014e-163	-7.02804e-164	2.06146e-163	0
4.78111e-163	-9.87668e-164	4.22766e-163	-6.87654e-163	2.39148e-164	6.31452e-163	1.87196e-164	1.00724e-162	8.59441e-163	3.49109e-163	1.45743e-162	-8.33711e-164	7.11901e-163	-1.20791e-164	-1.0345e-162	-1.13931e-162	3.86541e-163	-3.2511e-164	8.26112e-163	-2.65388e-163	-4.10374e-163	-7.07241e-163	2.55404e-163	4.54073e-163	-1.32133e-162	7.16607e-163	1.22272e-163	4.14014e-163	-7.02804e-164	2.06146e-163	0
4.78111e-163	-9.87668e-164	4.22766e-163	-6.87654e-163	2.39148e-164	6.31452e-163	1.87196e-164	1.00724e-162	8.59441e-163	3.49109e-163	1.45743e-162	-8.33711e-164	7.11901e-163	-1.20791e-164	-1.0345e-162	-1.13931e-162	3.86541e-163	-3.2511e-164	8.26112e-163	-2.65388e-163	-4.10374e-163	-7.07241e-163	2.55404e-163	4.54073e-163	-1.32133e-162	7.16607e-163	1.22272e-163	4.14014e-163	-7.02804e-164	2.06146e-163	0
4.78111e-163	-9.87668e-164	4.22766e-163	-6.87654e-163	2.39148e-164	6.31452e-163	1.87196e-164	1.00724e-162	8.59441e-163	3.49109e-163	1.45743e-162	-8.33711e-164	7.11901e-163	-1.20791e-164	-1.0345e-162	-1.13931e-162	3.86541e-163	-3.2511e-164	8.26112e-163	-2.65388e-163	-4.10374e-163	-7.07241e-163	2.55404e-163	4.54073e-163	-1.32133e-162	7.16607e-163	1.22272e-163	4.14014e-163	-7.02804e-164	2.06146e-163	0
4.78111e-163	-9.87668e-164	4.22766e-163	-6.87654e-163	2.39148e-164	6.31452e-163	1.87196e-164	1.00724e-162	8.59441e-163	3.49109e-163	1.45743e-162	-8.33711e-164	7.11901e-163	-1.20791e-164	-1.0345e-162	-1.13931e-162	3.86541e-163	-3.2511e-164	8.26112e-163	-2.65388e-163	-4.10374e-163	-7.07241e-163	2.55404e-163	4.54073e-163	-1.32133e-162	7.16607e-163	1.22272e-163	4.14014e-163	-7.02804e-164	2.06146e-163	0
4.78111e-163	-9.87668e-164	4.22766e-163	-6.87654e-163	2.39148e-164	6.31452e-163	1.87196e-164	1.00724e-162	8.59441e-163	3.49109e-163	1.45743e-162	-8.33711e-164	7.11901e-163	-1.20791e-164	-1.0345e-162	-1.13931e-162	3.86541e-163	-3.2511e-164	8.26112e-163	-2.65388e-163	-4.10374e-163	-7.07241e-163	2.55404e-163	4.54073e-163	-1.32133e-162	7.16607e-163	1.22272e-163	4.14014e-163	-7.02804e-164	2.06146e-163	0
4.78111e-163	-9.87668e-164	4.22766e-163	-6.87654e-163	2.39148e-164	6.31452e-163	1.87196e-164	1.00724e-162	8.59441e-163	3.49109e-163	1.45743e-162	-8.33711e-164	7.11901e-163	-1.20791e-164	-1.0345e-162	-1.13931e-162	3.86541e-163	-3.2511e-164	8.26112e-163	-2.65388e-163	-4.10374e-163	-7.07241e-163	2.55404e-163	4.54073e-163	-1.32133e-162	7.16607e-163	1.22272e-163	4.14014e-163	-7.02804e-164	2.06146e-163	0
4.78111e-163	-9.87668e-164	4.22766e-163	-6.87654e-163	2.39148e-164	6.31452e-163	1.87196e-164	1.00724e-162	8.59441e-163	3.49109e-163	1.45743e-162	-8.33711e-164	7.11901e-163	-1.20791e-164	-1.0345e-162	-1.13931e-162	3.86541e-163	-3.2511e-164	8.26112e-163	-2.65388e-163	-4.10374e-163	-7.07241e-163	2.55404e-163	4.54073e-163	-1.32133e-162	7.16607e-163	1.22272e-163	4.14014e-163	-7.02804e-164	2.06146e-163	0
4.78111e-163	-9.87668e-164	4.22766e-163	-6.87654e-163	2.39148e-164	6.31452e-163	1.87196e-164	1.00724e-162	8.59441e-163	3.49109e-163	1.45743e-162	-8.33711e-164	7.11901e-163	-1.20791e-164	-1.0345e-162	-1.13931e-162	3.86541e-163	-3.2511e-164	8.26112e-163	-2.65388e-163	-4.10374e-163	-7.07241e-163	2.55404e-163	4.54073e-163	-1.32133e-162	7.16607e-163	1.22272e-163	4.14014e-163	-7.02804e-164	2.06146e-163	0
4.78111e-163	-9.87668e-164	4.22766e-163	-6.87654e-163	2.39148e-164	6.31452e-163	1.87196e-164	1.00724e-162	8.59441e-163	3.49109e-163	1.45743e-162	-8.33711e-164	7.11901e-163	-1.20791e-164	-1.0345e-162	-1.13931e-162	3.86541e-163	-3.2511e-164	8.26112e-163	-2.65388e-163	-4.10374e-163	-7.07241e-163	2.55404e-163	4.54073e-163	-1.32133e-162	7.16607e-163	1.22272e-163	4.14014e-163	-7.02804e-164	2.06146e-163	0
4.78111e-163	-9.87668e-164	4.22766e-163	-6.87654e-163	2.39148e-164	6.31452e-163	1.87196e-164	1.00724e-162	8.59441e-163	3.49109e-163	1.45743e-162	-8.33711e-164	7.11901e-163	-1.20791e-164	-1.0345e-162	-1.13931e-162	3.86541e-163	-3.2511e-164	8.26112e-163	-2.65388e-163	-4.10374e-163	-7.07241e-163	2.55404e-163	4.54073e-163	-1.32133e-162	7.16607e-163	1.22272e-163	4.14014e-163	-7.02804e-164	2.06146e-163	0
4.78111e-163	-9.87668e-164	4.22766e-163	-6.87654e-163	2.39148e-164	6.31452e-163	1.87196e-164	1.00724e-162	8.59441e-163	3.49109e-163	1.45743e-162	-8.33711e-164	7.11901e-163	-1.20791e-164	-1.0345e-162	-1.13931e-162	3.86541e-163	-3.2511e-164	8.26112e-163	-2.65388e-163	-4.10374e-163	-7.07241e-163	2.55404e-163	4.54073e-163	-1.32133e-162	7.16607e-163	1.22272e-163	4.14014e-163	-7.02804e-164	2.06146e-163	0
4.78111e-163	-9.87668e-164	4.22766e-163	-6.87654e-163	2.39148e-164	6.31452e-163	1.87196e-164	1.00724e-162	8.59441e-163	3.49109e-163	1.45743e-162	-8.33711e-164	7.11901e-163	-1.20791e-164	-1.0345e-162	-1.13931e-162	3.86541e-163	-3.2511e-164	8.26112e-163	-2.65388e-163	-4.10374e-163	-7.07241e-163	2.55404e-163	4.54073e-163	-1.32133e-162	7.16607e-163	1.22272e-163	4.14014e-163	-7.02804e-164	2.06146e-163	0
4.78111e-163	-9.87668e-164	4.22766e-163	-6.87654e-163	2.39148e-164	6.31452e-163	1.87196e-164	1.00724e-162	8.59441e-163	3.49109e-163	1.45743e-162	-8.33711e-164	7.11901e-163	-1.20791e-164	-1.0345e-162	-1.13931e-162	3.86541e-163	-3.2511e-164	8.26112e-163	-2.65388e-163	-4.10374e-163	-7.07241e-163	2.55404e-163	4.54073e-163	-1.32133e-162	7.16607e-163	1.22272e-163	4.14014e-163	-7.02804e-164	2.06146e-163	0
4.78111e-163	-9.87668e-164	4.22766e-163	-6.87654e-163	2.39148e-164	6.31452e-163	1.87196e-164	1.00724e-162	8.59441e-163	3.49109e-163	1.45743e-162	-8.33711e-164	7.11901e-163	-1.20791e-164	-1.0345e-162	-1.13931e-162	3.86541e-163	-3.2511e-164	8.26112e-163	-2.65388e-163	-4.10374e-163	-7.07241e-163	2.55404e-163	4.54073e-163	-1.32133e-162	7.16607e-163	1.22272e-163	4.14014e-163	-7.02804e-164	2.06146e-163	0
4.78111e-163	-9.87668e-164	4.22766e-163	-6.87654e-163	2.39148e-164	6.31452e-163	1.87196e-164	1.00724e-162	8.59441e-163	3.49109e-163	1.45743e-162	-8.33711e-164	7.11901e-163	-1.20791e-164	-1.0345e-162	-1.13931e-162	3.86541e-163	-3.2511e-164	8.26112e-163	-2.65388e-163	-4.10374e-163	-7.07241e-163	2.55404e-163	4.54073e-163	-1.32133e-162	7.16607e-163	1.22272e-163	4.14014e-163	-7.02804e-164	2.06146e-163	0
4.78111e-163	-9.87668e-164	4.22766e-163	-6.87654e-163	2.39148e-164	6.31452e-163	1.87196e-164	1.00724e-162	8.59441e-163	3.49109e-163	1.45743e-162	-8.33711e-164	7.11901e-163	-1.20791e-164	-1.0345e-162	-1.13931e-162	3.86541e-163	-3.2511e-164	8.26112e-163	-2.65388e-163	-4.10374e-163	-7.07241e-163	2.55404e-163	4.54073e-163	-1.32133e-162	7.16607e-163	1.22272e-163	4.14014e-163	-7.02804e-164	2.06146e-163	0
4.78111e-163	-9.87668e-164	4.22766e-163	-6.87654e-163	2.39148e-164	6.31452e-163	1.87196e-164	1.00724e-162	8.59441e-163	3.49109e-163	1.45743e-162	-8.33711e-164	7.11901e-163	-1.20791e-164	-1.0345e-162	-1.13931e-162	3.86541e-163	-3.2511e-164	8.26112e-163	-2.65388e-163	-4.10374e-163	-7.07241e-163	2.55404e-163	4.54073e-163	-1.32133e-162	7.16607e-163	1.22272e-163	4.14014e-163	-7.02804e-164	2.06146e-163	0
4.78111e-163	-9.87668e-164	4.22766e-163	-6.87654e-163	2.39148e-164	6.31452e-163	1.87196e-164	1.00724e-162	8.59441e-163	3.49109e-163	1.45743e-162	-8.33711e-164	7.11901e-163	-1.20791e-164	-1.0345e-162	-1.13931e-162	3.86541e-163	-3.2511e-164	8.26112e-163	-2.65388e-163	-4.10374e-163	-7.07241e-163	2.55404e-163	4.54073e-163	-1.32133e-162	7.16607e-163	1.22272e-163	4.14014e-163	-7.02804e-164	2.06146e-163	0
4.78111e-163	-9.87668e-164	4.22766e-163	-6.87654e-163	2.39148e-164	6.31452e-163	1.87196e-164	1.00724e-162	8.59441e-163	3.49109e-163	1.45743e-162	-8.33711e-164	7.11901e-163	-1.20791e-164	-1.0345e-162	-1.13931e-162	3.86541e-163	-3.2511e-164	8.26112e-163	-2.65388e-163	-4.10374e-163	-7.07241e-163	2.55404e-163	4.54073e-163	-1.32133e-162	7.16607e-163	1.22272e-163	4.14014e-163	-7.02804e-164	2.06146e-163	0
4.78111e-163	-9.87668e-164	4.22766e-163	-6.87654e-163	2.39148e-164	6.31452e-163	1.87196e-164	1.00724e-162	8.59441e-163	3.49109e-163	1.45743e-162	-8.33711e-164	7.11901e-163	-1.20791e-164	-1.0345e-162	-1.13931e-162	3.86541e-163	-3.2511e-164	8.26112e-163	-2.65388e-163	-4.10374e-163	-7.07241e-163	2.55404e-163	4.54073e-163	-1.32133e-162	7.16607e-163	1.22272e-163	4.14014e-163	-7.02804e-164	2.06146e-163	0
4.78111e-163	-9.87668e-164	4.22766e-163	-6.87654e-163	2.39148e-164	6.31452e-163	1.87196e-164	1.00724e-162	8.59441e-163	3.49109e-163	1.45743e-162	-8.33711e-164	7.11901e-163	-1.20791e-164	-1.0345e-162	-1.13931e-162	3.86541e-163	-3.2511e-164	8.26112e-163	-2.65388e-163	-4.10374e-163	-7.07241e-163	2.55404e-163	4.54073e-163	-1.32133e-162	7.16607e-163	1.22272e-163	4.14014e-163	-7.02804e-164	2.06146e-163	0
4.78111e-163	-9.87668e-164	4.22766e-163	-6.87654e-163	2.39148e-164	6.31452e-163	1.87196e-164	1.00724e-162	8.59441e-163	3.49109e-163	1.45743e-162	-8.33711e-164	7.11901e-163	-1.20791e-164	-1.0345e-162	-1.13931e-162	3.86541e-163	-3.2511e-164	8.26112e-163	-2.65388e-163	-4.10374e-163	-7.07241e-163	2.55404e-163	4.54073e-163	-1.32133e-162	7.16607e-163	1.22272e-163	4.14014e-163	-7.02804e-164	2.06146e-163	0
4.78111e-163	-9.87668e-164	4.22766e-163	-6.87654e-163	2.39148e-164	6.31452e-163	1.87196e-164	1.00724e-162	8.59441e-163	3.49109e-163	1.45743e-162	-8.33711e-164	7.11901e-163	-1.20791e-164	-1.0345e-162	-1.13931e-162	3.86541e-163	-3.2511e-164	8.26112e-163	-2.65388e-163	-4.10374e-163	-7.07241e-163	2.55404e-163	4.54073e-163	-1.32133e-162	7.16607e-163	1.22272e-163	4.14014e-163	-7.02804e-164	2.06146e-163	0
4.78111e-163	-9.87668e-164	4.22766e-163	-6.87654e-163	2.39148e-164	6.31452e-163	1.87196e-164	1.00724e-162	8.59441e-163	3.49109e-163	1.45743e-162	-8.33711e-164	7.11901e-163	-1.20791e-164	-1.0345e-162	-1.13931e-162	3.86541e-163	-3.2511e-164	8.26112e-163	-2.65388e-163	-4.10374e-163	-7.07241e-163	2.55404e-163	4.54073e-163	-1.32133e-162	7.16607e-163	1.22272e-163	4.14014e-163	-7.02804e-164	2.06146e-163	0
4.78111e-163	-9.87668e-164	4.22766e-163	-6.87654e-163	2.39148e-164	6.31452e-163	1.87196e-164	1.00724e-162	8.59441e-163	3.49109e-163	1.45743e-162	-8.33711e-164	7.11901e-163	-1.20791e-164	-1.0345e-162	-1.13931e-162	3.86541e-163	-3.2511e-164	8.26112e-163	-2.65388e-163	-4.10374e-163	-7.07241e-163	2.55404e-163	4.54073e-163	-1.32133e-162	7.16607e-163	1.22272e-163	4.14014e-163	-7.02804e-164	2.06146e-163	0
4.78111e-163	-9.87668e-164	4.22766e-163	-6.87654e-163	2.39148e-164	6.31452e-163	1.87196e-164	1.00724e-162	8.59441e-163	3.49109e-163	1.45743e-162	-8.33711e-164	7.11901e-163	-1.20791e-164	-1.0345e-162	-1.13931e-162	3.86541e-163	-3.2511e-164	8.26112e-163	-2.65388e-163	-4.10374e-163	-7.07241e-163	2.55404e-163	4.54073e-163	-1.32133e-162	7.16607e-163	1.22272e-163	4.14014e-163	-7.02804e-164	2.06146e-163	0
4.78111e-163	-9.87668e-164	4.22766e-163	-6.87654e-163	2.39148e-164	6.31452e-163	1.87196e-164	1.00724e-162	8.59441e-163	3.49109e-163	1.45743e-162	-8.33711e-164	7.11901e-163	-1.20791e-164	-1.0345e-162	-1.13931e-162	3.86541e-163	-3.2511e-164	8.26112e-163	-2.65388e-163	-4.10374e-163	-7.07241e-163	2.55404e-163	4.54073e-163	-1.32133e-162	7.16607e-163	1.22272e-163	4.14014e-163	-7.02804e-164	2.06146e-163	0
4.78111e-163	-9.87668e-164	4.22766e-163	-6.87654e-163	2.39148e-164	6.31452e-163	1.87196e-164	1.00724e-162	8.59441e-163	3.49109e-163	1.45743e-162	-8.33711e-164	7.11901e-163	-1.20791e-164	-1.0345e-162	-1.13931e-162	3.86541e-163	-3.2511e-164	8.26112e-163	-2.65388e-163	-4.10374e-163	-7.07241e-163	2.55404e-163	4.54073e-163	-1.32133e-162	7.16607e-163	1.22272e-163	4.14014e-163	-7.02804e-164	2.06146e-163	0
4.78111e-163	-9.87668e-164	4.22766e-163	-6.87654e-163	2.39148e-164	6.31452e-163	1.87196e-164	1.00724e-162	8.59441e-163	3.49109e-163	1.45743e-162	-8.33711e-164	7.11901e-163	-1.20791e-164	-1.0345e-162	-1.13931e-162	3.86541e-163	-3.2511e-164	8.26112e-163	-2.65388e-163	-4.10374e-163	-7.07241e-163	2.55404e-163	4.54073e-163	-1.32133e-162	7.16607e-163	1.22272e-163	4.14014e-163	-7.02804e-164	2.06146e-163	0
4.78111e-163	-9.87668e-164	4.22766e-163	-6.87654e-163	2.39148e-164	6.31452e-163	1.87196e-164	1.00724e-162	8.59441e-163	3.49109e-163	1.45743e-162	-8.33711e-164	7.11901e-163	-1.20791e-164	-1.0345e-162	-1.13931e-162	3.86541e-163	-3.2511e-164	8.26112e-163	-2.65388e-163	-4.10374e-163	-7.07241e-163	2.55404e-163	4.54073e-163	-1.32133e-162	7.16607e-163	1.22272e-163	4.14014e-163	-7.02804e-164	2.06146e-163	0
4.78111e-163	-9.87668e-164	4.22766e-163	-6.87654e-163	2.39148e-164	6.31452e-163	1.87196e-164	1.00724e-162	8.59441e-163	3.49109e-163	1.45743e-162	-8.33711e-164	7.11901e-163	-1.20791e-164	-1.0345e-162	-1.13931e-162	3.86541e-163	-3.2511e-164	8.26112e-163	-2.65388e-163	-4.10374e-163	-7.07241e-163	2.55404e-163	4.54073e-163	-1.32133e-162	7.16607e-163	1.22272e-163	4.14014e-163	-7.02804e-164	2.06146e-163	0
4.78111e-163	-9.87668e-164	4.22766e-163	-6.87654e-163	2.39148e-164	6.31452e-163	1.87196e-164	1.00724e-162	8.59441e-163	3.49109e-163	1.45743e-162	-8.33711e-164	7.11901e-163	-1.20791e-164	-1.0345e-162	-1.13931e-162	3.86541e-163	-3.2511e-164	8.26112e-163	-2.65388e-163	-4.10374e-163	-7.07241e-163	2.55404e-163	4.54073e-163	-1.32133e-162	7.16607e-163	1.22272e-163	4.14014e-163	-7.02804e-164	2.06146e-163	0
4.78111e-163	-9.87668e-164	4.22766e-163	-6.87654e-163	2.39148e-164	6.31452e-163	1.87196e-164	1.00724e-162	8.59441e-163	3.49109e-163	1.45743e-162	-8.33711e-164	7.11901e-163	-1.20791e-164	-1.0345e-162	-1.13931e-162	3.86541e-163	-3.2511e-164	8.26112e-163	-2.65388e-163	-4.10374e-163	-7.07241e-163	2.55404e-163	4.54073e-163	-1.32133e-162	7.16607e-163	1.22272e-163	4.14014e-163	-7.02804e-164	2.06146e-163	0
4.78111e-163	-9.87668e-164	4.22766e-163	-6.87654e-163	2.39148e-164	6.31452e-163	1.87196e-164	1.00724e-162	8.59441e-163	3.49109e-163	1.45743e-162	-8.33711e-164	7.11901e-163	-1.20791e-164	-1.0345e-162	-1.13931e-162	3.86541e-163	-3.2511e-164	8.26112e-163	-2.65388e-163	-4.10374e-163	-7.07241e-163	2.55404e-163	4.54073e-163	-1.32133e-162	7.16607e-163	1.22272e-163	4.14014e-163	-7.02804e-164	2.06146e-163	0
4.78111e-163	-9.87668e-164	4.22766e-163	-6.87654e-163	2.39148e-164	6.31452e-163	1.87196e-164	1.00724e-162	8.59441e-163	3.49109e-163	1.45743e-162	-8.33711e-164	7.11901e-163	-1.20791e-164	-1.0345e-162	-1.13931e-162	3.86541e-163	-3.2511e-164	8.26112e-163	-2.65388e-163	-4.10374e-163	-7.07241e-163	2.55404e-163	4.54073e-163	-1.32133e-162	7.16607e-163	1.22272e-163	4.14014e-163	-7.02804e-164	2.06146e-163	0
4.78111e-163	-9.87668e-164	4.22766e-163	-6.87654e-163	2.39148e-164	6.31452e-163	1.87196e-164	1.00724e-162	8.59441e-163	3.49109e-163	1.45743e-162	-8.33711e-164	7.11901e-163	-1.20791e-164	-1.0345e-162	-1.13931e-162	3.86541e-163	-3.2511e-164	8.26112e-163	-2.65388e-163	-4.10374e-163	-7.07241e-163	2.55404e-163	4.54073e-163	-1.32133e-162	7.16607e-163	1.22272e-163	4.14014e-163	-7.02804e-164	2.06146e-163	0
4.78111e-163	-9.87668e-164	4.22766e-163	-6.87654e-163	2.39148e-164	6.31452e-163	1.87196e-164	1.00724e-162	8.59441e-163	3.49109e-163	1.45743e-162	-8.33711e-164	7.11901e-163	-1.20791e-164	-1.0345e-162	-1.13931e-162	3.86541e-163	-3.2511e-164	8.26112e-163	-2.65388e-163	-4.10374e-163	-7.07241e-163	2.55404e-163	4.54073e-163	-1.32133e-162	7.16607e-163	1.22272e-163	4.14014e-163	-7.02804e-164	2.06146e-163	0
4.78111e-163	-9.87668e-164	4.22766e-163	-6.87654e-163	2.39148e-164	6.31452e-163	1.87196e-164	1.00724e-162	8.59441e-163	3.49109e-163	1.45743e-162	-8.33711e-164	7.11901e-163	-1.20791e-164	-1.0345e-162	-1.13931e-162	3.86541e-163	-3.2511e-164	8.26112e-163	-2.65388e-163	-4.10374e-163	-7.07241e-163	2.55404e-163	4.54073e-163	-1.32133e-162	7.16607e-163	1.22272e-163	4.14014e-163	-7.02804e-164	2.06146e-163	0
4.78111e-163	-9.87668e-164	4.22766e-163	-6.87654e-163	2.39148e-164	6.31452e-163	1.87196e-164	1.00724e-162	8.59441e-163	3.49109e-163	1.45743e-162	-8.33711e-164	7.11901e-163	-1.20791e-164	-1.0345e-162	-1.13931e-162	3.86541e-163	-3.2511e-164	8.26112e-163	-2.65388e-163	-4.10374e-163	-7.07241e-163	2.55404e-163	4.54073e-163	-1.32133e-162	7.16607e-163	1.22272e-163	4.14014e-163	-7.02804e-164	2.06146e-163	0
4.78111e-163	-9.87668e-164	4.22766e-163	-6.87654e-163	2.39148e-164	6.31452e-163	1.87196e-164	1.00724e-162	8.59441e-163	3.49109e-163	1.45743e-162	-8.33711e-164	7.11901e-163	-1.20791e-164	-1.0345e-162	-1.13931e-162	3.86541e-163	-3.2511e-164	8.26112e-163	-2.65388e-163	-4.10374e-163	-7.07241e-163	2.55404e-163	4.54073e-163	-1.32133e-162	7.16607e-163	1.22272e-163	4.14014e-163	-7.02804e-164	2.06146e-163	0
4.78111e-163	-9.87668e-164	4.22766e-163	-6.87654e-163	2.39148e-164	6.31452e-163	1.87196e-164	1.00724e-162	8.59441e-163	3.49109e-163	1.45743e-162	-8.33711e-164	7.11901e-163	-1.20791e-164	-1.0345e-162	-1.13931e-162	3.86541e-163	-3.2511e-164	8.26112e-163	-2.65388e-163	-4.10374e-163	-7.07241e-163	2.55404e-163	4.54073e-163	-1.32133e-162	7.16607e-163	1.22272e-163	4.14014e-163	-7.02804e-164	2.06146e-163	0
4.78111e-163	-9.87668e-164	4.22766e-163	-6.87654e-163	2.39148e-164	6.31452e-163	1.87196e-164	1.00724e-162	8.59441e-163	3.49109e-163	1.45743e-162	-8.33711e-164	7.11901e-163	-1.20791e-164	-1.0345e-162	-1.13931e-162	3.86541e-163	-3.2511e-164	8.26112e-163	-2.65388e-163	-4.10374e-163	-7.07241e-163	2.55404e-163	4.54073e-163	-1.32133e-162	7.16607e-163	1.22272e-163	4.14014e-163	-7.02804e-164	2.06146e-163	0
4.78111e-163	-9.87668e-164	4.22766e-163	-6.87654e-163	2.39148e-164	6.31452e-163	1.87196e-164	1.00724e-162	8.59441e-163	3.49109e-163	1.45743e-162	-8.33711e-164	7.11901e-163	-1.20791e-164	-1.0345e-162	-1.13931e-162	3.86541e-163	-3.2511e-164	8.26112e-163	-2.65388e-163	-4.10374e-163	-7.07241e-163	2.55404e-163	4.54073e-163	-1.32133e-162	7.16607e-163	1.22272e-163	4.14014e-163	-7.02804e-164	2.06146e-163	0
4.78111e-163	-9.87668e-164	4.22766e-163	-6.87654e-163	2.39148e-164	6.31452e-163	1.87196e-164	1.00724e-162	8.59441e-163	3.49109e-163	1.45743e-162	-8.33711e-164	7.11901e-163	-1.20791e-164	-1.0345e-162	-1.13931e-162	3.86541e-163	-3.2511e-164	8.26112e-163	-2.65388e-163	-4.10374e-163	-7.07241e-163	2.55404e-163	4.54073e-163	-1.32133e-162	7.16607e-163	1.22272e-163	4.14014e-163	-7.02804e-164	2.06146e-163	0
4.78111e-163	-9.87668e-164	4.22766e-163	-6.87654e-163	2.39148e-164	6.31452e-163	1.87196e-164	1.00724e-162	8.59441e-163	3.49109e-163	1.45743e-162	-8.33711e-164	7.11901e-163	-1.20791e-164	-1.0345e-162	-1.13931e-162	3.86541e-163	-3.2511e-164	8.26112e-163	-2.65388e-163	-4.10374e-163	-7.07241e-163	2.55404e-163	4.54073e-163	-1.32133e-162	7.16607e-163	1.22272e-163	4.14014e-163	-7.02804e-164	2.06146e-163	0
4.78111e-163	-9.87668e-164	4.22766e-163	-6.87654e-163	2.39148e-164	6.31452e-163	1.87196e-164	1.00724e-162	8.59441e-163	3.49109e-163	1.45743e-162	-8.33711e-164	7.11901e-163	-1.20791e-164	-1.0345e-162	-1.13931e-162	3.86541e-163	-3.2511e-164	8.26112e-163	-2.65388e-163	-4.10374e-163	-7.07241e-163	2.55404e-163	4.54073e-163	-1.32133e-162	7.16607e-163	1.22272e-163	4.14014e-163	-7.02804e-164	2.06146e-163	0
4.78111e-163	-9.87668e-164	4.22766e-163	-6.87654e-163	2.39148e-164	6.31452e-163	1.87196e-164	1.00724e-162	8.59441e-163	3.49109e-163	1.45743e-162	-8.33711e-164	7.11901e-163	-1.20791e-164	-1.0345e-162	-1.13931e-162	3.86541e-163	-3.2511e-164	8.26112e-163	-2.65388e-163	-4.10374e-163	-7.07241e-163	2.55404e-163	4.54073e-163	-1.32133e-162	7.16607e-163	1.22272e-163	4.14014e-163	-7.02804e-164	2.06146e-163	0
4.78111e-163	-9.87668e-164	4.22766e-163	-6.87654e-163	2.39148e-164	6.31452e-163	1.87196e-164	1.00724e-162	8.59441e-163	3.49109e-163	1.45743e-162	-8.33711e-164	7.11901e-163	-1.20791e-164	-1.0345e-162	-1.13931e-162	3.86541e-163	-3.2511e-164	8.26112e-163	-2.65388e-163	-4.10374e-163	-7.07241e-163	2.55404e-163	4.54073e-163	-1.32133e-162	7.16607e-163	1.22272e-163	4.14014e-163	-7.02804e-164	2.06146e-163	0
4.78111e-163	-9.87668e-164	4.22766e-163	-6.87654e-163	2.39148e-164	6.31452e-163	1.87196e-164	1.00724e-162	8.59441e-163	3.49109e-163	1.45743e-162	-8.33711e-164	7.11901e-163	-1.20791e-164	-1.0345e-162	-1.13931e-162	3.86541e-163	-3.2511e-164	8.26112e-163	-2.65388e-163	-4.10374e-163	-7.07241e-163	2.55404e-163	4.54073e-163	-1.32133e-162	7.16607e-163	1.22272e-163	4.14014e-163	-7.02804e-164	2.06146e-163	0
4.78111e-163	-9.87668e-164	4.22766e-163	-6.87654e-163	2.39148e-164	6.31452e-163	1.87196e-164	1.00724e-162	8.59441e-163	3.49109e-163	1.45743e-162	-8.33711e-164	7.11901e-163	-1.20791e-164	-1.0345e-162	-1.13931e-162	3.86541e-163	-3.2511e-164	8.26112e-163	-2.65388e-163	-4.10374e-163	-7.07241e-163	2.55404e-163	4.54073e-163	-1.32133e-162	7.16607e-163	1.22272e-163	4.14014e-163	-7.02804e-164	2.06146e-163	0
4.78111e-163	-9.87668e-164	4.22766e-163	-6.87654e-163	2.39148e-164	6.31452e-163	1.87196e-164	1.00724e-162	8.59441e-163	3.49109e-163	1.45743e-162	-8.33711e-164	7.11901e-163	-1.20791e-164	-1.0345e-162	-1.13931e-162	3.86541e-163	-3.2511e-164	8.26112e-163	-2.65388e-163	-4.10374e-163	-7.07241e-163	2.55404e-163	4.54073e-163	-1.32133e-162	7.16607e-163	1.22272e-163	4.14014e-163	-7.02804e-164	2.06146e-163	0
4.78111e-163	-9.87668e-164	4.22766e-163	-6.87654e-163	2.39148e-164	6.31452e-163	1.87196e-164	1.00724e-162	8.59441e-163	3.49109e-163	1.45743e-162	-8.33711e-164	7.11901e-163	-1.20791e-164	-1.0345e-162	-1.13931e-162	3.86541e-163	-3.2511e-164	8.26112e-163	-2.65388e-163	-4.10374e-163	-7.07241e-163	2.55404e-163	4.54073e-163	-1.32133e-162	7.16607e-163	1.22272e-163	4.14014e-163	-7.02804e-164	2.06146e-163	0
4.78111e-163	-9.87668e-164	4.22766e-163	-6.87654e-163	2.39148e-164	6.31452e-163	1.87196e-164	1.00724e-162	8.59441e-163	3.49109e-163	1.45743e-162	-8.33711e-164	7.11901e-163	-1.20791e-164	-1.0345e-162	-1.13931e-162	3.86541e-163	-3.2511e-164	8.26112e-163	-2.65388e-163	-4.10374e-163	-7.07241e-163	2.55404e-163	4.54073e-163	-1.32133e-162	7.16607e-163	1.22272e-163	4.14014e-163	-7.02804e-164	2.06146e-163	0
4.78111e-163	-9.87668e-164	4.22766e-163	-6.87654e-163	2.39148e-164	6.31452e-163	1.87196e-164	1.00724e-162	8.59441e-163	3.49109e-163	1.45743e-162	-8.33711e-164	7.11901e-163	-1.20791e-164	-1.0345e-162	-1.13931e-162	3.86541e-163	-3.2511e-164	8.26112e-163	-2.65388e-163	-4.10374e-163	-7.07241e-163	2.55404e-163	4.54073e-163	-1.32133e-162	7.16607e-163	1.22272e-163	4.14014e-163	-7.02804e-164	2.06146e-163	0
4.78111e-163	-9.87668e-164	4.22766e-163	-6.87654e-163	2.39148e-164	6.31452e-163	1.87196e-164	1.00724e-162	8.59441e-163	3.49109e-163	1.45743e-162	-8.33711e-164	7.11901e-163	-1.20791e-164	-1.0345e-162	-1.13931e-162	3.86541e-163	-3.2511e-164	8.26112e-163	-2.65388e-163	-4.10374e-163	-7.07241e-163	2.55404e-163	4.54073e-163	-1.32133e-162	7.16607e-163	1.22272e-163	4.14014e-163	-7.02804e-164	2.06146e-163	0
4.78111e-163	-9.87668e-164	4.22766e-163	-6.87654e-163	2.39148e-164	6.31452e-163	1.87196e-164	1.00724e-162	8.59441e-163	3.49109e-163	1.45743e-162	-8.33711e-164	7.11901e-163	-1.20791e-164	-1.0345e-162	-1.13931e-162	3.86541e-163	-3.2511e-164	8.26112e-163	-2.65388e-163	-4.10374e-163	-7.07241e-163	2.55404e-163	4.54073e-163	-1.32133e-162	7.16607e-163	1.22272e-163	4.14014e-163	-7.02804e-164	2.06146e-163	0
4.78111e-163	-9.87668e-164	4.22766e-163	-6.87654e-163	2.39148e-164	6.31452e-163	1.87196e-164	1.00724e-162	8.59441e-163	3.49109e-163	1.45743e-162	-8.33711e-164	7.11901e-163	-1.20791e-164	-1.0345e-162	-1.13931e-162	3.86541e-163	-3.2511e-164	8.26112e-163	-2.65388e-163	-4.10374e-163	-7.07241e-163	2.55404e-163	4.54073e-163	-1.32133e-162	7.16607e-163	1.22272e-163	4.14014e-163	-7.02804e-164	2.06146e-163	0
4.78111e-163	-9.87668e-164	4.22766e-163	-6.87654e-163	2.39148e-164	6.31452e-163	1.87196e-164	1.00724e-162	8.59441e-163	3.49109e-163	1.45743e-162	-8.33711e-164	7.11901e-163	-1.20791e-164	-1.0345e-162	-1.13931e-162	3.86541e-163	-3.2511e-164	8.26112e-163	-2.65388e-163	-4.10374e-163	-7.07241e-163	2.55404e-163	4.54073e-163	-1.32133e-162	7.16607e-163	1.22272e-163	4.14014e-163	-7.02804e-164	2.06146e-163	0
4.78111e-163	-9.87668e-164	4.22766e-163	-6.87654e-163	2.39148e-164	6.31452e-163	1.87196e-164	1.00724e-162	8.59441e-163	3.49109e-163	1.45743e-162	-8.33711e-164	7.11901e-163	-1.20791e-164	-1.0345e-162	-1.13931e-162	3.86541e-163	-3.2511e-164	8.26112e-163	-2.65388e-163	-4.10374e-163	-7.07241e-163	2.55404e-163	4.54073e-163	-1.32133e-162	7.16607e-163	1.22272e-163	4.14014e-163	-7.02804e-164	2.06146e-163	0
4.78111e-163	-9.87668e-164	4.22766e-163	-6.87654e-163	2.39148e-164	6.31452e-163	1.87196e-164	1.00724e-162	8.59441e-163	3.49109e-163	1.45743e-162	-8.33711e-164	7.11901e-163	-1.20791e-164	-1.0345e-162	-1.13931e-162	3.86541e-163	-3.2511e-164	8.26112e-163	-2.65388e-163	-4.10374e-163	-7.07241e-163	2.55404e-163	4.54073e-163	-1.32133e-162	7.16607e-163	1.22272e-163	4.14014e-163	-7.02804e-164	2.06146e-163	0
4.78111e-163	-9.87668e-164	4.22766e-163	-6.87654e-163	2.39148e-164	6.31452e-163	1.87196e-164	1.00724e-162	8.59441e-163	3.49109e-163	1.45743e-162	-8.33711e-164	7.11901e-163	-1.20791e-164	-1.0345e-162	-1.13931e-162	3.86541e-163	-3.2511e-164	8.26112e-163	-2.65388e-163	-4.10374e-163	-7.07241e-163	2.55404e-163	4.54073e-163	-1.32133e-162	7.16607e-163	1.22272e-163	4.14014e-163	-7.02804e-164	2.06146e-163	0
4.78111e-163	-9.87668e-164	4.22766e-163	-6.87654e-163	2.39148e-164	6.31452e-163	1.87196e-164	1.00724e-162	8.59441e-163	3.49109e-163	1.45743e-162	-8.33711e-164	7.11901e-163	-1.20791e-164	-1.0345e-162	-1.13931e-162	3.86541e-163	-3.2511e-164	8.26112e-163	-2.65388e-163	-4.10374e-163	-7.07241e-163	2.55404e-163	4.54073e-163	-1.32133e-162	7.16607e-163	1.22272e-163	4.14014e-163	-7.02804e-164	2.06146e-163	0
4.78111e-163	-9.87668e-164	4.22766e-163	-6.87654e-163	2.39148e-164	6.31452e-163	1.87196e-164	1.00724e-162	8.59441e-163	3.49109e-163	1.45743e-162	-8.33711e-164	7.11901e-163	-1.20791e-164	-1.0345e-162	-1.13931e-162	3.86541e-163	-3.2511e-164	8.26112e-163	-2.65388e-163	-4.10374e-163	-7.07241e-163	2.55404e-163	4.54073e-163	-1.32133e-162	7.16607e-163	1.22272e-163	4.14014e-163	-7.02804e-164	2.06146e-163	0
4.78111e-163	-9.87668e-164	4.22766e-163	-6.87654e-163	2.39148e-164	6.31452e-163	1.87196e-164	1.00724e-162	8.59441e-163	3.49109e-163	1.45743e-162	-8.33711e-164	7.11901e-163	-1.20791e-164	-1.0345e-162	-1.13931e-162	3.86541e-163	-3.2511e-164	8.26112e-163	-2.65388e-163	-4.10374e-163	-7.07241e-163	2.55404e-163	4.54073e-163	-1.32133e-162	7.16607e-163	1.22272e-163	4.14014e-163	-7.02804e-164	2.06146e-163	0
4.78111e-163	-9.87668e-164	4.22766e-163	-6.87654e-163	2.39148e-164	6.31452e-163	1.87196e-164	1.00724e-162	8.59441e-163	3.49109e-163	1.45743e-162	-8.33711e-164	7.11901e-163	-1.20791e-164	-1.0345e-162	-1.13931e-162	3.86541e-163	-3.2511e-164	8.26112e-163	-2.65388e-163	-4.10374e-163	-7.07241e-163	2.55404e-163	4.54073e-163	-1.32133e-162	7.16607e-163	1.22272e-163	4.14014e-163	-7.02804e-164	2.06146e-163	0
4.78111e-163	-9.87668e-164	4.22766e-163	-6.87654e-163	2.39148e-164	6.31452e-163	1.87196e-164	1.00724e-162	8.59441e-163	3.49109e-163	1.45743e-162	-8.33711e-164	7.11901e-163	-1.20791e-164	-1.0345e-162	-1.13931e-162	3.86541e-163	-3.2511e-164	8.26112e-163	-2.65388e-163	-4.10374e-163	-7.07241e-163	2.55404e-163	4.54073e-163	-1.32133e-162	7.16607e-163	1.22272e-163	4.14014e-163	-7.02804e-164	2.06146e-163	0
4.78111e-163	-9.87668e-164	4.22766e-163	-6.87654e-163	2.39148e-164	6.31452e-163	1.87196e-164	1.00724e-162	8.59441e-163	3.49109e-163	1.45743e-162	-8.33711e-164	7.11901e-163	-1.20791e-164	-1.0345e-162	-1.13931e-162	3.86541e-163	-3.2511e-164	8.26112e-163	-2.65388e-163	-4.10374e-163	-7.07241e-163	2.55404e-163	4.54073e-163	-1.32133e-162	7.16607e-163	1.22272e-163	4.14014e-163	-7.02804e-164	2.06146e-163	0
4.78111e-163	-9.87668e-164	4.22766e-163	-6.87654e-163	2.39148e-164	6.31452e-163	1.87196e-164	1.00724e-162	8.59441e-163	3.49109e-163	1.45743e-162	-8.33711e-164	7.11901e-163	-1.20791e-164	-1.0345e-162	-1.13931e-162	3.86541e-163	-3.2511e-164	8.26112e-163	-2.65388e-163	-4.10374e-163	-7.07241e-163	2.55404e-163	4.54073e-163	-1.32133e-162	7.16607e-163	1.22272e-163	4.14014e-163	-7.02804e-164	2.06146e-163	0
4.78111e-163	-9.87668e-164	4.22766e-163	-6.87654e-163	2.39148e-164	6.31452e-163	1.87196e-164	1.00724e-162	8.59441e-163	3.49109e-163	1.45743e-162	-8.33711e-164	7.11901e-163	-1.20791e-164	-1.0345e-162	-1.13931e-162	3.86541e-163	-3.2511e-164	8.26112e-163	-2.65388e-163	-4.10374e-163	-7.07241e-163	2.55404e-163	4.54073e-163	-1.32133e-162	7.16607e-163	1.22272e-163	4.14014e-163	-7.02804e-164	2.06146e-163	0
4.78111e-163	-9.87668e-164	4.22766e-163	-6.87654e-163	2.39148e-164	6.31452e-163	1.87196e-164	1.00724e-162	8.59441e-163	3.49109e-163	1.45743e-162	-8.33711e-164	7.11901e-163	-1.20791e-164	-1.0345e-162	-1.13931e-162	3.86541e-163	-3.2511e-164	8.26112e-163	-2.65388e-163	-4.10374e-163	-7.07241e-163	2.55404e-163	4.54073e-163	-1.32133e-162	7.16607e-163	1.22272e-163	4.14014e-163	-7.02804e-164	2.06146e-163	0
4.78111e-163	-9.87668e-164	4.22766e-163	-6.87654e-163	2.39148e-164	6.31452e-163	1.87196e-164	1.00724e-162	8.59441e-163	3.49109e-163	1.45743e-162	-8.33711e-164	7.11901e-163	-1.20791e-164	-1.0345e-162	-1.13931e-162	3.86541e-163	-3.2511e-164	8.26112e-163	-2.65388e-163	-4.10374e-163	-7.07241e-163	2.55404e-163	4.54073e-163	-1.32133e-162	7.16607e-163	1.22272e-163	4.14014e-163	-7.02804e-164	2.06146e-163	0
4.78111e-163	-9.87668e-164	4.22766e-163	-6.87654e-163	2.39148e-164	6.31452e-163	1.87196e-164	1.00724e-162	8.59441e-163	3.49109e-163	1.45743e-162	-8.33711e-164	7.11901e-163	-1.20791e-164	-1.0345e-162	-1.13931e-162	3.86541e-163	-3.2511e-164	8.26112e-163	-2.65388e-163	-4.10374e-163	-7.07241e-163	2.55404e-163	4.54073e-163	-1.32133e-162	7.16607e-163	1.22272e-163	4.14014e-163	-7.02804e-164	2.06146e-163	0
4.78111e-163	-9.87668e-164	4.22766e-163	-6.87654e-163	2.39148e-164	6.31452e-163	1.87196e-164	1.00724e-162	8.59441e-163	3.49109e-163	1.45743e-162	-8.33711e-164	7.11901e-163	-1.20791e-164	-1.0345e-162	-1.13931e-162	3.86541e-163	-3.2511e-164	8.26112e-163	-2.65388e-163	-4.10374e-163	-7.07241e-163	2.55404e-163	4.54073e-163	-1.32133e-162	7.16607e-163	1.22272e-163	4.14014e-163	-7.02804e-164	2.06146e-163	0
4.78111e-163	-9.87668e-164	4.22766e-163	-6.87654e-163	2.39148e-164	6.31452e-163	1.87196e-164	1.00724e-162	8.59441e-163	3.49109e-163	1.45743e-162	-8.33711e-164	7.11901e-163	-1.20791e-164	-1.0345e-162	-1.13931e-162	3.86541e-163	-3.2511e-164	8.26112e-163	-2.65388e-163	-4.10374e-163	-7.07241e-163	2.55404e-163	4.54073e-163	-1.32133e-162	7.16607e-163	1.22272e-163	4.14014e-163	-7.02804e-164	2.06146e-163	0
4.78111e-163	-9.87668e-164	4.22766e-163	-6.87654e-163	2.39148e-164	6.31452e-163	1.87196e-164	1.00724e-162	8.59441e-163	3.49109e-163	1.45743e-162	-8.33711e-164	7.11901e-163	-1.20791e-164	-1.0345e-162	-1.13931e-162	3.86541e-163	-3.2511e-164	8.26112e-163	-2.65388e-163	-4.10374e-163	-7.07241e-163	2.55404e-163	4.54073e-163	-1.32133e-162	7.16607e-163	1.22272e-163	4.14014e-163	-7.02804e-164	2.06146e-163	0
4.78111e-163	-9.87668e-164	4.22766e-163	-6.87654e-163	2.39148e-164	6.31452e-163	1.87196e-164	1.00724e-162	8.59441e-163	3.49109e-163	1.45743e-162	-8.33711e-164	7.11901e-163	-1.20791e-164	-1.0345e-162	-1.13931e-162	3.86541e-163	-3.2511e-164	8.26112e-163	-2.65388e-163	-4.10374e-163	-7.07241e-163	2.55404e-163	4.54073e-163	-1.32133e-162	7.16607e-163	1.22272e-163	4.14014e-163	-7.02804e-164	2.06146e-163	0
4.78111e-163	-9.87668e-164	4.22766e-163	-6.87654e-163	2.39148e-164	6.31452e-163	1.87196e-164	1.00724e-162	8.59441e-163	3.49109e-163	1.45743e-162	-8.33711e-164	7.11901e-163	-1.20791e-164	-1.0345e-162	-1.13931e-162	3.86541e-163	-3.2511e-164	8.26112e-163	-2.65388e-163	-4.10374e-163	-7.07241e-163	2.55404e-163	4.54073e-163	-1.32133e-162	7.16607e-163	1.22272e-163	4.14014e-163	-7.02804e-164	2.06146e-163	0
4.78111e-163	-9.87668e-164	4.22766e-163	-6.87654e-163	2.39148e-164	6.31452e-163	1.87196e-164	1.00724e-162	8.59441e-163	3.49109e-163	1.45743e-162	-8.33711e-164	7.11901e-163	-1.20791e-164	-1.0345e-162	-1.13931e-162	3.86541e-163	-3.2511e-164	8.26112e-163	-2.65388e-163	-4.10374e-163	-7.07241e-163	2.55404e-163	4.54073e-163	-1.32133e-162	7.16607e-163	1.22272e-163	4.14014e-163	-7.02804e-164	2.06146e-163	0
4.78111e-163	-9.87668e-164	4.22766e-163	-6.87654e-163	2.39148e-164	6.31452e-163	1.87196e-164	1.00724e-162	8.59441e-163	3.49109e-163	1.45743e-162	-8.33711e-164	7.11901e-163	-1.20791e-164	-1.0345e-162	-1.13931e-162	3.86541e-163	-3.2511e-164	8.26112e-163	-2.65388e-163	-4.10374e-163	-7.07241e-163	2.55404e-163	4.54073e-163	-1.32133e-162	7.16607e-163	1.22272e-163	4.14014e-163	-7.02804e-164	2.06146e-163	0
4.78111e-163	-9.87668e-164	4.22766e-163	-6.87654e-163	2.39148e-164	6.31452e-163	1.87196e-164	1.00724e-162	8.59441e-163	3.49109e-163	1.45743e-162	-8.33711e-164	7.11901e-163	-1.20791e-164	-1.0345e-162	-1.13931e-162	3.86541e-163	-3.2511e-164	8.26112e-163	-2.65388e-163	-4.10374e-163	-7.07241e-163	2.55404e-163	4.54073e-163	-1.32133e-162	7.16607e-163	1.22272e-163	4.14014e-163	-7.02804e-164	2.06146e-163	0
4.78111e-163	-9.87668e-164	4.22766e-163	-6.87654e-163	2.39148e-164	6.31452e-163	1.87196e-164	1.00724e-162	8.59441e-163	3.49109e-163	1.45743e-162	-8.33711e-164	7.11901e-163	-1.20791e-164	-1.0345e-162	-1.13931e-162	3.86541e-163	-3.2511e-164	8.26112e-163	-2.65388e-163	-4.10374e-163	-7.07241e-163	2.55404e-163	4.54073e-163	-1.32133e-162	7.16607e-163	1.22272e-163	4.14014e-163	-7.02804e-164	2.06146e-163	0
4.78111e-163	-9.87668e-164	4.22766e-163	-6.87654e-163	2.39148e-164	6.31452e-163	1.87196e-164	1.00724e-162	8.59441e-163	3.49109e-163	1.45743e-162	-8.33711e-164	7.11901e-163	-1.20791e-164	-1.0345e-162	-1.13931e-162	3.86541e-163	-3.2511e-164	8.26112e-163	-2.65388e-163	-4.10374e-163	-7.07241e-163	2.55404e-163	4.54073e-163	-1.32133e-162	7.16607e-163	1.22272e-163	4.14014e-163	-7.02804e-164	2.06146e-163	0
4.78111e-163	-9.87668e-164	4.22766e-163	-6.87654e-163	2.39148e-164	6.31452e-163	1.87196e-164	1.00724e-162	8.59441e-163	3.49109e-163	1.45743e-162	-8.33711e-164	7.11901e-163	-1.20791e-164	-1.0345e-162	-1.13931e-162	3.86541e-163	-3.2511e-164	8.26112e-163	-2.65388e-163	-4.10374e-163	-7.07241e-163	2.55404e-163	4.54073e-163	-1.32133e-162	7.16607e-163	1.22272e-163	4.14014e-163	-7.02804e-164	2.06146e-163	0
4.78111e-163	-9.87668e-164	4.22766e-163	-6.87654e-163	2.39148e-164	6.31452e-163	1.87196e-164	1.00724e-162	8.59441e-163	3.49109e-163	1.45743e-162	-8.33711e-164	7.11901e-163	-1.20791e-164	-1.0345e-162	-1.13931e-162	3.86541e-163	-3.2511e-164	8.26112e-163	-2.65388e-163	-4.10374e-163	-7.07241e-163	2.55404e-163	4.54073e-163	-1.32133e-162	7.16607e-163	1.22272e-163	4.14014e-163	-7.02804e-164	2.06146e-163	0
4.78111e-163	-9.87668e-164	4.22766e-163	-6.87654e-163	2.39148e-164	6.31452e-163	1.87196e-164	1.00724e-162	8.59441e-163	3.49109e-163	1.45743e-162	-8.33711e-164	7.11901e-163	-1.20791e-164	-1.0345e-162	-1.13931e-162	3.86541e-163	-3.2511e-164	8.26112e-163	-2.65388e-163	-4.10374e-163	-7.07241e-163	2.55404e-163	4.54073e-163	-1.32133e-162	7.16607e-163	1.22272e-163	4.14014e-163	-7.02804e-164	2.06146e-163	0
4.78111e-163	-9.87668e-164	4.22766e-163	-6.87654e-163	2.39148e-164	6.31452e-163	1.87196e-164	1.00724e-162	8.59441e-163	3.49109e-163	1.45743e-162	-8.33711e-164	7.11901e-163	-1.20791e-164	-1.0345e-162	-1.13931e-162	3.86541e-163	-3.2511e-164	8.26112e-163	-2.65388e-163	-4.10374e-163	-7.07241e-163	2.55404e-163	4.54073e-163	-1.32133e-162	7.16607e-163	1.22272e-163	4.14014e-163	-7.02804e-164	2.06146e-163	0
4.78111e-163	-9.87668e-164	4.22766e-163	-6.87654e-163	2.39148e-164	6.31452e-163	1.87196e-164	1.00724e-162	8.59441e-163	3.49109e-163	1.45743e-162	-8.33711e-164	7.11901e-163	-1.20791e-164	-1.0345e-162	-1.13931e-162	3.86541e-163	-3.2511e-164	8.26112e-163	-2.65388e-163	-4.10374e-163	-7.07241e-163	2.55404e-163	4.54073e-163	-1.32133e-162	7.16607e-163	1.22272e-163	4.14014e-163	-7.02804e-164	2.06146e-163	0
4.78111e-163	-9.87668e-164	4.22766e-163	-6.87654e-163	2.39148e-164	6.31452e-163	1.87196e-164	1.00724e-162	8.59441e-163	3.49109e-163	1.45743e-162	-8.33711e-164	7.11901e-163	-1.20791e-164	-1.0345e-162	-1.13931e-162	3.86541e-163	-3.2511e-164	8.26112e-163	-2.65388e-163	-4.10374e-163	-7.07241e-163	2.55404e-163	4.54073e-163	-1.32133e-162	7.16607e-163	1.22272e-163	4.14014e-163	-7.02804e-164	2.06146e-163	0
4.78111e-163	-9.87668e-164	4.22766e-163	-6.87654e-163	2.39148e-164	6.31452e-163	1.87196e-164	1.00724e-162	8.59441e-163	3.49109e-163	1.45743e-162	-8.33711e-164	7.11901e-163	-1.20791e-164	-1.0345e-162	-1.13931e-162	3.86541e-163	-3.2511e-164	8.26112e-163	-2.65388e-163	-4.10374e-163	-7.07241e-163	2.55404e-163	4.54073e-163	-1.32133e-162	7.16607e-163	1.22272e-163	4.14014e-163	-7.02804e-164	2.06146e-163	0
4.78111e-163	-9.87668e-164	4.22766e-163	-6.87654e-163	2.39148e-164	6.31452e-163	1.87196e-164	1.00724e-162	8.59441e-163	3.49109e-163	1.45743e-162	-8.33711e-164	7.11901e-163	-1.20791e-164	-1.0345e-162	-1.13931e-162	3.86541e-163	-3.2511e-164	8.26112e-163	-2.65388e-163	-4.10374e-163	-7.07241e-163	2.55404e-163	4.54073e-163	-1.32133e-162	7.16607e-163	1.22272e-163	4.14014e-163	-7.02804e-164	2.06146e-163	0
4.78111e-163	-9.87668e-164	4.22766e-163	-6.87654e-163	2.39148e-164	6.31452e-163	1.87196e-164	1.00724e-162	8.59441e-163	3.49109e-163	1.45743e-162	-8.33711e-164	7.11901e-163	-1.20791e-164	-1.0345e-162	-1.13931e-162	3.86541e-163	-3.2511e-164	8.26112e-163	-2.65388e-163	-4.10374e-163	-7.07241e-163	2.55404e-163	4.54073e-163	-1.32133e-162	7.16607e-163	1.22272e-163	4.14014e-163	-7.02804e-164	2.06146e-163	0
4.78111e-163	-9.87668e-164	4.22766e-163	-6.87654e-163	2.39148e-164	6.31452e-163	1.87196e-164	1.00724e-162	8.59441e-163	3.49109e-163	1.45743e-162	-8.33711e-164	7.11901e-163	-1.20791e-164	-1.0345e-162	-1.13931e-162	3.86541e-163	-3.2511e-164	8.26112e-163	-2.65388e-163	-4.10374e-163	-7.07241e-163	2.55404e-163	4.54073e-163	-1.32133e-162	7.16607e-163	1.22272e-163	4.14014e-163	-7.02804e-164	2.06146e-163	0
4.78111e-163	-9.87668e-164	4.22766e-163	-6.87654e-163	2.39148e-164	6.31452e-163	1.87196e-164	1.00724e-162	8.59441e-163	3.49109e-163	1.45743e-162	-8.33711e-164	7.11901e-163	-1.20791e-164	-1.0345e-162	-1.13931e-162	3.86541e-163	-3.2511e-164	8.26112e-163	-2.65388e-163	-4.10374e-163	-7.07241e-163	2.55404e-163	4.54073e-163	-1.32133e-162	7.16607e-163	1.22272e-163	4.14014e-163	-7.02804e-164	2.06146e-163	0
4.78111e-163	-9.87668e-164	4.22766e-163	-6.87654e-163	2.39148e-164	6.31452e-163	1.87196e-164	1.00724e-162	8.59441e-163	3.49109e-163	1.45743e-162	-8.33711e-164	7.11901e-163	-1.20791e-164	-1.0345e-162	-1.13931e-162	3.86541e-163	-3.2511e-164	8.26112e-163	-2.65388e-163	-4.10374e-163	-7.07241e-163	2.55404e-163	4.54073e-163	-1.32133e-162	7.16607e-163	1.22272e-163	4.14014e-163	-7.02804e-164	2.06146e-163	0
4.78111e-163	-9.87668e-164	4.22766e-163	-6.87654e-163	2.39148e-164	6.31452e-163	1.87196e-164	1.00724e-162	8.59441e-163	3.49109e-163	1.45743e-162	-8.33711e-164	7.11901e-163	-1.20791e-164	-1.0345e-162	-1.13931e-162	3.86541e-163	-3.2511e-164	8.26112e-163	-2.65388e-163	-4.10374e-163	-7.07241e-163	2.55404e-163	4.54073e-163	-1.32133e-162	7.16607e-163	1.22272e-163	4.14014e-163	-7.02804e-164	2.06146e-163	0
4.78111e-163	-9.87668e-164	4.22766e-163	-6.87654e-163	2.39148e-164	6.31452e-163	1.87196e-164	1.00724e-162	8.59441e-163	3.49109e-163	1.45743e-162	-8.33711e-164	7.11901e-163	-1.20791e-164	-1.0345e-162	-1.13931e-162	3.86541e-163	-3.2511e-164	8.26112e-163	-2.65388e-163	-4.10374e-163	-7.07241e-163	2.55404e-163	4.54073e-163	-1.32133e-162	7.16607e-163	1.22272e-163	4.14014e-163	-7.02804e-164	2.06146e-163	0
4.78111e-163	-9.87668e-164	4.22766e-163	-6.87654e-163	2.39148e-164	6.31452e-163	1.87196e-164	1.00724e-162	8.59441e-163	3.49109e-163	1.45743e-162	-8.33711e-164	7.11901e-163	-1.20791e-164	-1.0345e-162	-1.13931e-162	3.86541e-163	-3.2511e-164	8.26112e-163	-2.65388e-163	-4.10374e-163	-7.07241e-163	2.55404e-163	4.54073e-163	-1.32133e-162	7.16607e-163	1.22272e-163	4.14014e-163	-7.02804e-164	2.06146e-163	0
4.78111e-163	-9.87668e-164	4.22766e-163	-6.87654e-163	2.39148e-164	6.31452e-163	1.87196e-164	1.00724e-162	8.59441e-163	3.49109e-163	1.45743e-162	-8.33711e-164	7.11901e-163	-1.20791e-164	-1.0345e-162	-1.13931e-162	3.86541e-163	-3.2511e-164	8.26112e-163	-2.65388e-163	-4.10374e-163	-7.07241e-163	2.55404e-163	4.54073e-163	-1.32133e-162	7.16607e-163	1.22272e-163	4.14014e-163	-7.02804e-164	2.06146e-163	0
4.78111e-163	-9.87668e-164	4.22766e-163	-6.87654e-163	2.39148e-164	6.31452e-163	1.87196e-164	1.00724e-162	8.59441e-163	3.49109e-163	1.45743e-162	-8.33711e-164	7.11901e-163	-1.20791e-164	-1.0345e-162	-1.13931e-162	3.86541e-163	-3.2511e-164	8.26112e-163	-2.65388e-163	-4.10374e-163	-7.07241e-163	2.55404e-163	4.54073e-163	-1.32133e-162	7.16607e-163	1.22272e-163	4.14014e-163	-7.02804e-164	2.06146e-163	0
4.78111e-163	-9.87668e-164	4.22766e-163	-6.87654e-163	2.39148e-164	6.31452e-163	1.87196e-164	1.00724e-162	8.59441e-163	3.49109e-163	1.45743e-162	-8.33711e-164	7.11901e-163	-1.20791e-164	-1.0345e-162	-1.13931e-162	3.86541e-163	-3.2511e-164	8.26112e-163	-2.65388e-163	-4.10374e-163	-7.07241e-163	2.55404e-163	4.54073e-163	-1.32133e-162	7.16607e-163	1.22272e-163	4.14014e-163	-7.02804e-164	2.06146e-163	0
4.78111e-163	-9.87668e-164	4.22766e-163	-6.87654e-163	2.39148e-164	6.31452e-163	1.87196e-164	1.00724e-162	8.59441e-163	3.49109e-163	1.45743e-162	-8.33711e-164	7.11901e-163	-1.20791e-164	-1.0345e-162	-1.13931e-162	3.86541e-163	-3.2511e-164	8.26112e-163	-2.65388e-163	-4.10374e-163	-7.07241e-163	2.55404e-163	4.54073e-163	-1.32133e-162	7.16607e-163	1.22272e-163	4.14014e-163	-7.02804e-164	2.06146e-163	0
4.78111e-163	-9.87668e-164	4.22766e-163	-6.87654e-163	2.39148e-164	6.31452e-163	1.87196e-164	1.00724e-162	8.59441e-163	3.49109e-163	1.45743e-162	-8.33711e-164	7.11901e-163	-1.20791e-164	-1.0345e-162	-1.13931e-162	3.86541e-163	-3.2511e-164	8.26112e-163	-2.65388e-163	-4.10374e-163	-7.07241e-163	2.55404e-163	4.54073e-163	-1.32133e-162	7.16607e-163	1.22272e-163	4.14014e-163	-7.02804e-164	2.06146e-163	0
4.78111e-163	-9.87668e-164	4.22766e-163	-6.87654e-163	2.39148e-164	6.31452e-163	1.87196e-164	1.00724e-162	8.59441e-163	3.49109e-163	1.45743e-162	-8.33711e-164	7.11901e-163	-1.20791e-164	-1.0345e-162	-1.13931e-162	3.86541e-163	-3.2511e-164	8.26112e-163	-2.65388e-163	-4.10374e-163	-7.07241e-163	2.55404e-163	4.54073e-163	-1.32133e-162	7.16607e-163	1.22272e-163	4.14014e-163	-7.02804e-164	2.06146e-163	0
4.78111e-163	-9.87668e-164	4.22766e-163	-6.87654e-163	2.39148e-164	6.31452e-163	1.87196e-164	1.00724e-162	8.59441e-163	3.49109e-163	1.45743e-162	-8.33711e-164	7.11901e-163	-1.20791e-164	-1.0345e-162	-1.13931e-162	3.86541e-163	-3.2511e-164	8.26112e-163	-2.65388e-163	-4.10374e-163	-7.07241e-163	2.55404e-163	4.54073e-163	-1.32133e-162	7.16607e-163	1.22272e-163	4.14014e-163	-7.02804e-164	2.06146e-163	0
4.78111e-163	-9.87668e-164	4.22766e-163	-6.87654e-163	2.39148e-164	6.31452e-163	1.87196e-164	1.00724e-162	8.59441e-163	3.49109e-163	1.45743e-162	-8.33711e-164	7.11901e-163	-1.20791e-164	-1.0345e-162	-1.13931e-162	3.86541e-163	-3.2511e-164	8.26112e-163	-2.65388e-163	-4.10374e-163	-7.07241e-163	2.55404e-163	4.54073e-163	-1.32133e-162	7.16607e-163	1.22272e-163	4.14014e-163	-7.02804e-164	2.06146e-163	0
4.78111e-163	-9.87668e-164	4.22766e-163	-6.87654e-163	2.39148e-164	6.31452e-163	1.87196e-164	1.00724e-162	8.59441e-163	3.49109e-163	1.45743e-162	-8.33711e-164	7.11901e-163	-1.20791e-164	-1.0345e-162	-1.13931e-162	3.86541e-163	-3.2511e-164	8.26112e-163	-2.65388e-163	-4.10374e-163	-7.07241e-163	2.55404e-163	4.54073e-163	-1.32133e-162	7.16607e-163	1.22272e-163	4.14014e-163	-7.02804e-164	2.06146e-163	0
4.78111e-163	-9.87668e-164	4.22766e-163	-6.87654e-163	2.39148e-164	6.31452e-163	1.87196e-164	1.00724e-162	8.59441e-163	3.49109e-163	1.45743e-162	-8.33711e-164	7.11901e-163	-1.20791e-164	-1.0345e-162	-1.13931e-162	3.86541e-163	-3.2511e-164	8.26112e-163	-2.65388e-163	-4.10374e-163	-7.07241e-163	2.55404e-163	4.54073e-163	-1.32133e-162	7.16607e-163	1.22272e-163	4.14014e-163	-7.02804e-164	2.06146e-163	0
4.78111e-163	-9.87668e-164	4.22766e-163	-6.87654e-163	2.39148e-164	6.31452e-163	1.87196e-164	1.00724e-162	8.59441e-163	3.49109e-163	1.45743e-162	-8.33711e-164	7.11901e-163	-1.20791e-164	-1.0345e-162	-1.13931e-162	3.86541e-163	-3.2511e-164	8.26112e-163	-2.65388e-163	-4.10374e-163	-7.07241e-163	2.55404e-163	4.54073e-163	-1.32133e-162	7.16607e-163	1.22272e-163	4.14014e-163	-7.02804e-164	2.06146e-163	0
4.78111e-163	-9.87668e-164	4.22766e-163	-6.87654e-163	2.39148e-164	6.31452e-163	1.87196e-164	1.00724e-162	8.59441e-163	3.49109e-163	1.45743e-162	-8.33711e-164	7.11901e-163	-1.20791e-164	-1.0345e-162	-1.13931e-162	3.86541e-163	-3.2511e-164	8.26112e-163	-2.65388e-163	-4.10374e-163	-7.07241e-163	2.55404e-163	4.54073e-163	-1.32133e-162	7.16607e-163	1.22272e-163	4.14014e-163	-7.02804e-164	2.06146e-163	0
4.78111e-163	-9.87668e-164	4.22766e-163	-6.87654e-163	2.39148e-164	6.31452e-163	1.87196e-164	1.00724e-162	8.59441e-163	3.49109e-163	1.45743e-162	-8.33711e-164	7.11901e-163	-1.20791e-164	-1.0345e-162	-1.13931e-162	3.86541e-163	-3.2511e-164	8.26112e-163	-2.65388e-163	-4.10374e-163	-7.07241e-163	2.55404e-163	4.54073e-163	-1.32133e-162	7.16607e-163	1.22272e-163	4.14014e-163	-7.02804e-164	2.06146e-163	0
4.78111e-163	-9.87668e-164	4.22766e-163	-6.87654e-163	2.39148e-164	6.31452e-163	1.87196e-164	1.00724e-162	8.59441e-163	3.49109e-163	1.45743e-162	-8.33711e-164	7.11901e-163	-1.20791e-164	-1.0345e-162	-1.13931e-162	3.86541e-163	-3.2511e-164	8.26112e-163	-2.65388e-163	-4.10374e-163	-7.07241e-163	2.55404e-163	4.54073e-163	-1.32133e-162	7.16607e-163	1.22272e-163	4.14014e-163	-7.02804e-164	2.06146e-163	0
4.78111e-163	-9.87668e-164	4.22766e-163	-6.87654e-163	2.39148e-164	6.31452e-163	1.87196e-164	1.00724e-162	8.59441e-163	3.49109e-163	1.45743e-162	-8.33711e-164	7.11901e-163	-1.20791e-164	-1.0345e-162	-1.13931e-162	3.86541e-163	-3.2511e-164	8.26112e-163	-2.65388e-163	-4.10374e-163	-7.07241e-163	2.55404e-163	4.54073e-163	-1.32133e-162	7.16607e-163	1.22272e-163	4.14014e-163	-7.02804e-164	2.06146e-163	0
4.78111e-163	-9.87668e-164	4.22766e-163	-6.87654e-163	2.39148e-164	6.31452e-163	1.87196e-164	1.00724e-162	8.59441e-163	3.49109e-163	1.45743e-162	-8.33711e-164	7.11901e-163	-1.20791e-164	-1.0345e-162	-1.13931e-162	3.86541e-163	-3.2511e-164	8.26112e-163	-2.65388e-163	-4.10374e-163	-7.07241e-163	2.55404e-163	4.54073e-163	-1.32133e-162	7.16607e-163	1.22272e-163	4.14014e-163	-7.02804e-164	2.06146e-163	0
4.78111e-163	-9.87668e-164	4.22766e-163	-6.87654e-163	2.39148e-164	6.31452e-163	1.87196e-164	1.00724e-162	8.59441e-163	3.49109e-163	1.45743e-162	-8.33711e-164	7.11901e-163	-1.20791e-164	-1.0345e-162	-1.13931e-162	3.86541e-163	-3.2511e-164	8.26112e-163	-2.65388e-163	-4.10374e-163	-7.07241e-163	2.55404e-163	4.54073e-163	-1.32133e-162	7.16607e-163	1.22272e-163	4.14014e-163	-7.02804e-164	2.06146e-163	0
4.78111e-163	-9.87668e-164	4.22766e-163	-6.87654e-163	2.39148e-164	6.31452e-163	1.87196e-164	1.00724e-162	8.59441e-163	3.49109e-163	1.45743e-162	-8.33711e-164	7.11901e-163	-1.20791e-164	-1.0345e-162	-1.13931e-162	3.86541e-163	-3.2511e-164	8.26112e-163	-2.65388e-163	-4.10374e-163	-7.07241e-163	2.55404e-163	4.54073e-163	-1.32133e-162	7.16607e-163	1.22272e-163	4.14014e-163	-7.02804e-164	2.06146e-163	0
4.78111e-163	-9.87668e-164	4.22766e-163	-6.87654e-163	2.39148e-164	6.31452e-163	1.87196e-164	1.00724e-162	8.59441e-163	3.49109e-163	1.45743e-162	-8.33711e-164	7.11901e-163	-1.20791e-164	-1.0345e-162	-1.13931e-162	3.86541e-163	-3.2511e-164	8.26112e-163	-2.65388e-163	-4.10374e-163	-7.07241e-163	2.55404e-163	4.54073e-163	-1.32133e-162	7.16607e-163	1.22272e-163	4.14014e-163	-7.02804e-164	2.06146e-163	0
4.78111e-163	-9.87668e-164	4.22766e-163	-6.87654e-163	2.39148e-164	6.31452e-163	1.87196e-164	1.00724e-162	8.59441e-163	3.49109e-163	1.45743e-162	-8.33711e-164	7.11901e-163	-1.20791e-164	-1.0345e-162	-1.13931e-162	3.86541e-163	-3.2511e-164	8.26112e-163	-2.65388e-163	-4.10374e-163	-7.07241e-163	2.55404e-163	4.54073e-163	-1.32133e-162	7.16607e-163	1.22272e-163	4.14014e-163	-7.02804e-164	2.06146e-163	0
4.78111e-163	-9.87668e-164	4.22766e-163	-6.87654e-163	2.39148e-164	6.31452e-163	1.87196e-164	1.00724e-162	8.59441e-163	3.49109e-163	1.45743e-162	-8.33711e-164	7.11901e-163	-1.20791e-164	-1.0345e-162	-1.13931e-162	3.86541e-163	-3.2511e-164	8.26112e-163	-2.65388e-163	-4.10374e-163	-7.07241e-163	2.55404e-163	4.54073e-163	-1.32133e-162	7.16607e-163	1.22272e-163	4.14014e-163	-7.02804e-164	2.06146e-163	0
4.78111e-163	-9.87668e-164	4.22766e-163	-6.87654e-163	2.39148e-164	6.31452e-163	1.87196e-164	1.00724e-162	8.59441e-163	3.49109e-163	1.45743e-162	-8.33711e-164	7.11901e-163	-1.20791e-164	-1.0345e-162	-1.13931e-162	3.86541e-163	-3.2511e-164	8.26112e-163	-2.65388e-163	-4.10374e-163	-7.07241e-163	2.55404e-163	4.54073e-163	-1.32133e-162	7.16607e-163	1.22272e-163	4.14014e-163	-7.02804e-164	2.06146e-163	0
4.78111e-163	-9.87668e-164	4.22766e-163	-6.87654e-163	2.39148e-164	6.31452e-163	1.87196e-164	1.00724e-162	8.59441e-163	3.49109e-163	1.45743e-162	-8.33711e-164	7.11901e-163	-1.20791e-164	-1.0345e-162	-1.13931e-162	3.86541e-163	-3.2511e-164	8.26112e-163	-2.65388e-163	-4.10374e-163	-7.07241e-163	2.55404e-163	4.54073e-163	-1.32133e-162	7.16607e-163	1.22272e-163	4.14014e-163	-7.02804e-164	2.06146e-163	0
4.78111e-163	-9.87668e-164	4.22766e-163	-6.87654e-163	2.39148e-164	6.31452e-163	1.87196e-164	1.00724e-162	8.59441e-163	3.49109e-163	1.45743e-162	-8.33711e-164	7.11901e-163	-1.20791e-164	-1.0345e-162	-1.13931e-162	3.86541e-163	-3.2511e-164	8.26112e-163	-2.65388e-163	-4.10374e-163	-7.07241e-163	2.55404e-163	4.54073e-163	-1.32133e-162	7.16607e-163	1.22272e-163	4.14014e-163	-7.02804e-164	2.06146e-163	0
4.78111e-163	-9.87668e-164	4.22766e-163	-6.87654e-163	2.39148e-164	6.31452e-163	1.87196e-164	1.00724e-162	8.59441e-163	3.49109e-163	1.45743e-162	-8.33711e-164	7.11901e-163	-1.20791e-164	-1.0345e-162	-1.13931e-162	3.86541e-163	-3.2511e-164	8.26112e-163	-2.65388e-163	-4.10374e-163	-7.07241e-163	2.55404e-163	4.54073e-163	-1.32133e-162	7.16607e-163	1.22272e-163	4.14014e-163	-7.02804e-164	2.06146e-163	0
4.78111e-163	-9.87668e-164	4.22766e-163	-6.87654e-163	2.39148e-164	6.31452e-163	1.87196e-164	1.00724e-162	8.59441e-163	3.49109e-163	1.45743e-162	-8.33711e-164	7.11901e-163	-1.20791e-164	-1.0345e-162	-1.13931e-162	3.86541e-163	-3.2511e-164	8.26112e-163	-2.65388e-163	-4.10374e-163	-7.07241e-163	2.55404e-163	4.54073e-163	-1.32133e-162	7.16607e-163	1.22272e-163	4.14014e-163	-7.02804e-164	2.06146e-163	0
4.78111e-163	-9.87668e-164	4.22766e-163	-6.87654e-163	2.39148e-164	6.31452e-163	1.87196e-164	1.00724e-162	8.59441e-163	3.49109e-163	1.45743e-162	-8.33711e-164	7.11901e-163	-1.20791e-164	-1.0345e-162	-1.13931e-162	3.86541e-163	-3.2511e-164	8.26112e-163	-2.65388e-163	-4.10374e-163	-7.07241e-163	2.55404e-163	4.54073e-163	-1.32133e-162	7.16607e-163	1.22272e-163	4.14014e-163	-7.02804e-164	2.06146e-163	0
4.78111e-163	-9.87668e-164	4.22766e-163	-6.87654e-163	2.39148e-164	6.31452e-163	1.87196e-164	1.00724e-162	8.59441e-163	3.49109e-163	1.45743e-162	-8.33711e-164	7.11901e-163	-1.20791e-164	-1.0345e-162	-1.13931e-162	3.86541e-163	-3.2511e-164	8.26112e-163	-2.65388e-163	-4.10374e-163	-7.07241e-163	2.55404e-163	4.54073e-163	-1.32133e-162	7.16607e-163	1.22272e-163	4.14014e-163	-7.02804e-164	2.06146e-163	0
4.78111e-163	-9.87668e-164	4.22766e-163	-6.87654e-163	2.39148e-164	6.31452e-163	1.87196e-164	1.00724e-162	8.59441e-163	3.49109e-163	1.45743e-162	-8.33711e-164	7.11901e-163	-1.20791e-164	-1.0345e-162	-1.13931e-162	3.86541e-163	-3.2511e-164	8.26112e-163	-2.65388e-163	-4.10374e-163	-7.07241e-163	2.55404e-163	4.54073e-163	-1.32133e-162	7.16607e-163	1.22272e-163	4.14014e-163	-7.02804e-164	2.06146e-163	0
4.78111e-163	-9.87668e-164	4.22766e-163	-6.87654e-163	2.39148e-164	6.31452e-163	1.87196e-164	1.00724e-162	8.59441e-163	3.49109e-163	1.45743e-162	-8.33711e-164	7.11901e-163	-1.20791e-164	-1.0345e-162	-1.13931e-162	3.86541e-163	-3.2511e-164	8.26112e-163	-2.65388e-163	-4.10374e-163	-7.07241e-163	2.55404e-163	4.54073e-163	-1.32133e-162	7.16607e-163	1.22272e-163	4.14014e-163	-7.02804e-164	2.06146e-163	0
4.78111e-163	-9.87668e-164	4.22766e-163	-6.87654e-163	2.39148e-164	6.31452e-163	1.87196e-164	1.00724e-162	8.59441e-163	3.49109e-163	1.45743e-162	-8.33711e-164	7.11901e-163	-1.20791e-164	-1.0345e-162	-1.13931e-162	3.86541e-163	-3.2511e-164	8.26112e-163	-2.65388e-163	-4.10374e-163	-7.07241e-163	2.55404e-163	4.54073e-163	-1.32133e-162	7.16607e-163	1.22272e-163	4.14014e-163	-7.02804e-164	2.06146e-163	0
4.78111e-163	-9.87668e-164	4.22766e-163	-6.87654e-163	2.39148e-164	6.31452e-163	1.87196e-164	1.00724e-162	8.59441e-163	3.49109e-163	1.45743e-162	-8.33711e-164	7.11901e-163	-1.20791e-164	-1.0345e-162	-1.13931e-162	3.86541e-163	-3.2511e-164	8.26112e-163	-2.65388e-163	-4.10374e-163	-7.07241e-163	2.55404e-163	4.54073e-163	-1.32133e-162	7.16607e-163	1.22272e-163	4.14014e-163	-7.02804e-164	2.06146e-163	0
4.78111e-163	-9.87668e-164	4.22766e-163	-6.87654e-163	2.39148e-164	6.31452e-163	1.87196e-164	1.00724e-162	8.59441e-163	3.49109e-163	1.45743e-162	-8.33711e-164	7.11901e-163	-1.20791e-164	-1.0345e-162	-1.13931e-162	3.86541e-163	-3.2511e-164	8.26112e-163	-2.65388e-163	-4.10374e-163	-7.07241e-163	2.55404e-163	4.54073e-163	-1.32133e-162	7.16607e-163	1.22272e-163	4.14014e-163	-7.02804e-164	2.06146e-163	0
4.78111e-163	-9.87668e-164	4.22766e-163	-6.87654e-163	2.39148e-164	6.31452e-163	1.87196e-164	1.00724e-162	8.59441e-163	3.49109e-163	1.45743e-162	-8.33711e-164	7.11901e-163	-1.20791e-164	-1.0345e-162	-1.13931e-162	3.86541e-163	-3.2511e-164	8.26112e-163	-2.65388e-163	-4.10374e-163	-7.07241e-163	2.55404e-163	4.54073e-163	-1.32133e-162	7.16607e-163	1.22272e-163	4.14014e-163	-7.02804e-164	2.06146e-163	0
4.78111e-163	-9.87668e-164	4.22766e-163	-6.87654e-163	2.39148e-164	6.31452e-163	1.87196e-164	1.00724e-162	8.59441e-163	3.49109e-163	1.45743e-162	-8.33711e-164	7.11901e-163	-1.20791e-164	-1.0345e-162	-1.13931e-162	3.86541e-163	-3.2511e-164	8.26112e-163	-2.65388e-163	-4.10374e-163	-7.07241e-163	2.55404e-163	4.54073e-163	-1.32133e-162	7.16607e-163	1.22272e-163	4.14014e-163	-7.02804e-164	2.06146e-163	0
4.78111e-163	-9.87668e-164	4.22766e-163	-6.87654e-163	2.39148e-164	6.31452e-163	1.87196e-164	1.00724e-162	8.59441e-163	3.49109e-163	1.45743e-162	-8.33711e-164	7.11901e-163	-1.20791e-164	-1.0345e-162	-1.13931e-162	3.86541e-163	-3.2511e-164	8.26112e-163	-2.65388e-163	-4.10374e-163	-7.07241e-163	2.55404e-163	4.54073e-163	-1.32133e-162	7.16607e-163	1.22272e-163	4.14014e-163	-7.02804e-164	2.06146e-163	0
4.78111e-163	-9.87668e-164	4.22766e-163	-6.87654e-163	2.39148e-164	6.31452e-163	1.87196e-164	1.00724e-162	8.59441e-163	3.49109e-163	1.45743e-162	-8.33711e-164	7.11901e-163	-1.20791e-164	-1.0345e-162	-1.13931e-162	3.86541e-163	-3.2511e-164	8.26112e-163	-2.65388e-163	-4.10374e-163	-7.07241e-163	2.55404e-163	4.54073e-163	-1.32133e-162	7.16607e-163	1.22272e-163	4.14014e-163	-7.02804e-164	2.06146e-163	0
4.78111e-163	-9.87668e-164	4.22766e-163	-6.87654e-163	2.39148e-164	6.31452e-163	1.87196e-164	1.00724e-162	8.59441e-163	3.49109e-163	1.45743e-162	-8.33711e-164	7.11901e-163	-1.20791e-164	-1.0345e-162	-1.13931e-162	3.86541e-163	-3.2511e-164	8.26112e-163	-2.65388e-163	-4.10374e-163	-7.07241e-163	2.55404e-163	4.54073e-163	-1.32133e-162	7.16607e-163	1.22272e-163	4.14014e-163	-7.02804e-164	2.06146e-163	0
4.78111e-163	-9.87668e-164	4.22766e-163	-6.87654e-163	2.39148e-164	6.31452e-163	1.87196e-164	1.00724e-162	8.59441e-163	3.49109e-163	1.45743e-162	-8.33711e-164	7.11901e-163	-1.20791e-164	-1.0345e-162	-1.13931e-162	3.86541e-163	-3.2511e-164	8.26112e-163	-2.65388e-163	-4.10374e-163	-7.07241e-163	2.55404e-163	4.54073e-163	-1.32133e-162	7.16607e-163	1.22272e-163	4.14014e-163	-7.02804e-164	2.06146e-163	0
4.78111e-163	-9.87668e-164	4.22766e-163	-6.87654e-163	2.39148e-164	6.31452e-163	1.87196e-164	1.00724e-162	8.59441e-163	3.49109e-163	1.45743e-162	-8.33711e-164	7.11901e-163	-1.20791e-164	-1.0345e-162	-1.13931e-162	3.86541e-163	-3.2511e-164	8.26112e-163	-2.65388e-163	-4.10374e-163	-7.07241e-163	2.55404e-163	4.54073e-163	-1.32133e-162	7.16607e-163	1.22272e-163	4.14014e-163	-7.02804e-164	2.06146e-163	0
4.78111e-163	-9.87668e-164	4.22766e-163	-6.87654e-163	2.39148e-164	6.31452e-163	1.87196e-164	1.00724e-162	8.59441e-163	3.49109e-163	1.45743e-162	-8.33711e-164	7.11901e-163	-1.20791e-164	-1.0345e-162	-1.13931e-162	3.86541e-163	-3.2511e-164	8.26112e-163	-2.65388e-163	-4.10374e-163	-7.07241e-163	2.55404e-163	4.54073e-163	-1.32133e-162	7.16607e-163	1.22272e-163	4.14014e-163	-7.02804e-164	2.06146e-163	0
4.78111e-163	-9.87668e-164	4.22766e-163	-6.87654e-163	2.39148e-164	6.31452e-163	1.87196e-164	1.00724e-162	8.59441e-163	3.49109e-163	1.45743e-162	-8.33711e-164	7.11901e-163	-1.20791e-164	-1.0345e-162	-1.13931e-162	3.86541e-163	-3.2511e-164	8.26112e-163	-2.65388e-163	-4.10374e-163	-7.07241e-163	2.55404e-163	4.54073e-163	-1.32133e-162	7.16607e-163	1.22272e-163	4.14014e-163	-7.02804e-164	2.06146e-163	0
4.78111e-163	-9.87668e-164	4.22766e-163	-6.87654e-163	2.39148e-164	6.31452e-163	1.87196e-164	1.00724e-162	8.59441e-163	3.49109e-163	1.45743e-162	-8.33711e-164	7.11901e-163	-1.20791e-164	-1.0345e-162	-1.13931e-162	3.86541e-163	-3.2511e-164	8.26112e-163	-2.65388e-163	-4.10374e-163	-7.07241e-163	2.55404e-163	4.54073e-163	-1.32133e-162	7.16607e-163	1.22272e-163	4.14014e-163	-7.02804e-164	2.06146e-163	0
4.78111e-163	-9.87668e-164	4.22766e-163	-6.87654e-163	2.39148e-164	6.31452e-163	1.87196e-164	1.00724e-162	8.59441e-163	3.49109e-163	1.45743e-162	-8.33711e-164	7.11901e-163	-1.20791e-164	-1.0345e-162	-1.13931e-162	3.86541e-163	-3.2511e-164	8.26112e-163	-2.65388e-163	-4.10374e-163	-7.07241e-163	2.55404e-163	4.54073e-163	-1.32133e-162	7.16607e-163	1.22272e-163	4.14014e-163	-7.02804e-164	2.06146e-163	0
4.78111e-163	-9.87668e-164	4.22766e-163	-6.87654e-163	2.39148e-164	6.31452e-163	1.87196e-164	1.00724e-162	8.59441e-163	3.49109e-163	1.45743e-162	-8.33711e-164	7.11901e-163	-1.20791e-164	-1.0345e-162	-1.13931e-162	3.86541e-163	-3.2511e-164	8.26112e-163	-2.65388e-163	-4.10374e-163	-7.07241e-163	2.55404e-163	4.54073e-163	-1.32133e-162	7.16607e-163	1.22272e-163	4.14014e-163	-7.02804e-164	2.06146e-163	0
4.78111e-163	-9.87668e-164	4.22766e-163	-6.87654e-163	2.39148e-164	6.31452e-163	1.87196e-164	1.00724e-162	8.59441e-163	3.49109e-163	1.45743e-162	-8.33711e-164	7.11901e-163	-1.20791e-164	-1.0345e-162	-1.13931e-162	3.86541e-163	-3.2511e-164	8.26112e-163	-2.65388e-163	-4.10374e-163	-7.07241e-163	2.55404e-163	4.54073e-163	-1.32133e-162	7.16607e-163	1.22272e-163	4.14014e-163	-7.02804e-164	2.06146e-163	0
4.78111e-163	-9.87668e-164	4.22766e-163	-6.87654e-163	2.39148e-164	6.31452e-163	1.87196e-164	1.00724e-162	8.59441e-163	3.49109e-163	1.45743e-162	-8.33711e-164	7.11901e-163	-1.20791e-164	-1.0345e-162	-1.13931e-162	3.86541e-163	-3.2511e-164	8.26112e-163	-2.65388e-163	-4.10374e-163	-7.07241e-163	2.55404e-163	4.54073e-163	-1.32133e-162	7.16607e-163	1.22272e-163	4.14014e-163	-7.02804e-164	2.06146e-163	0
4.78111e-163	-9.87668e-164	4.22766e-163	-6.87654e-163	2.39148e-164	6.31452e-163	1.87196e-164	1.00724e-162	8.59441e-163	3.49109e-163	1.45743e-162	-8.33711e-164	7.11901e-163	-1.20791e-164	-1.0345e-162	-1.13931e-162	3.86541e-163	-3.2511e-164	8.26112e-163	-2.65388e-163	-4.10374e-163	-7.07241e-163	2.55404e-163	4.54073e-163	-1.32133e-162	7.16607e-163	1.22272e-163	4.14014e-163	-7.02804e-164	2.06146e-163	0
4.78111e-163	-9.87668e-164	4.22766e-163	-6.87654e-163	2.39148e-164	6.31452e-163	1.87196e-164	1.00724e-162	8.59441e-163	3.49109e-163	1.45743e-162	-8.33711e-164	7.11901e-163	-1.20791e-164	-1.0345e-162	-1.13931e-162	3.86541e-163	-3.2511e-164	8.26112e-163	-2.65388e-163	-4.10374e-163	-7.07241e-163	2.55404e-163	4.54073e-163	-1.32133e-162	7.16607e-163	1.22272e-163	4.14014e-163	-7.02804e-164	2.06146e-163	0
4.78111e-163	-9.87668e-164	4.22766e-163	-6.87654e-163	2.39148e-164	6.31452e-163	1.87196e-164	1.00724e-162	8.59441e-163	3.49109e-163	1.45743e-162	-8.33711e-164	7.11901e-163	-1.20791e-164	-1.0345e-162	-1.13931e-162	3.86541e-163	-3.2511e-164	8.26112e-163	-2.65388e-163	-4.10374e-163	-7.07241e-163	2.55404e-163	4.54073e-163	-1.32133e-162	7.16607e-163	1.22272e-163	4.14014e-163	-7.02804e-164	2.06146e-163	0
4.78111e-163	-9.87668e-164	4.22766e-163	-6.87654e-163	2.39148e-164	6.31452e-163	1.87196e-164	1.00724e-162	8.59441e-163	3.49109e-163	1.45743e-162	-8.33711e-164	7.11901e-163	-1.20791e-164	-1.0345e-162	-1.13931e-162	3.86541e-163	-3.2511e-164	8.26112e-163	-2.65388e-163	-4.10374e-163	-7.07241e-163	2.55404e-163	4.54073e-163	-1.32133e-162	7.16607e-163	1.22272e-163	4.14014e-163	-7.02804e-164	2.06146e-163	0
4.78111e-163	-9.87668e-164	4.22766e-163	-6.87654e-163	2.39148e-164	6.31452e-163	1.87196e-164	1.00724e-162	8.59441e-163	3.49109e-163	1.45743e-162	-8.33711e-164	7.11901e-163	-1.20791e-164	-1.0345e-162	-1.13931e-162	3.86541e-163	-3.2511e-164	8.26112e-163	-2.65388e-163	-4.10374e-163	-7.07241e-163	2.55404e-163	4.54073e-163	-1.32133e-162	7.16607e-163	1.22272e-163	4.14014e-163	-7.02804e-164	2.06146e-163	0
4.78111e-163	-9.87668e-164	4.22766e-163	-6.87654e-163	2.39148e-164	6.31452e-163	1.87196e-164	1.00724e-162	8.59441e-163	3.49109e-163	1.45743e-162	-8.33711e-164	7.11901e-163	-1.20791e-164	-1.0345e-162	-1.13931e-162	3.86541e-163	-3.2511e-164	8.26112e-163	-2.65388e-163	-4.10374e-163	-7.07241e-163	2.55404e-163	4.54073e-163	-1.32133e-162	7.16607e-163	1.22272e-163	4.14014e-163	-7.02804e-164	2.06146e-163	0
4.78111e-163	-9.87668e-164	4.22766e-163	-6.87654e-163	2.39148e-164	6.31452e-163	1.87196e-164	1.00724e-162	8.59441e-163	3.49109e-163	1.45743e-162	-8.33711e-164	7.11901e-163	-1.20791e-164	-1.0345e-162	-1.13931e-162	3.86541e-163	-3.2511e-164	8.26112e-163	-2.65388e-163	-4.10374e-163	-7.07241e-163	2.55404e-163	4.54073e-163	-1.32133e-162	7.16607e-163	1.22272e-163	4.14014e-163	-7.02804e-164	2.06146e-163	0
4.78111e-163	-9.87668e-164	4.22766e-163	-6.87654e-163	2.39148e-164	6.31452e-163	1.87196e-164	1.00724e-162	8.59441e-163	3.49109e-163	1.45743e-162	-8.33711e-164	7.11901e-163	-1.20791e-164	-1.0345e-162	-1.13931e-162	3.86541e-163	-3.2511e-164	8.26112e-163	-2.65388e-163	-4.10374e-163	-7.07241e-163	2.55404e-163	4.54073e-163	-1.32133e-162	7.16607e-163	1.22272e-163	4.14014e-163	-7.02804e-164	2.06146e-163	0
4.78111e-163	-9.87668e-164	4.22766e-163	-6.87654e-163	2.39148e-164	6.31452e-163	1.87196e-164	1.00724e-162	8.59441e-163	3.49109e-163	1.45743e-162	-8.33711e-164	7.11901e-163	-1.20791e-164	-1.0345e-162	-1.13931e-162	3.86541e-163	-3.2511e-164	8.26112e-163	-2.65388e-163	-4.10374e-163	-7.07241e-163	2.55404e-163	4.54073e-163	-1.32133e-162	7.16607e-163	1.22272e-163	4.14014e-163	-7.02804e-164	2.06146e-163	0
4.78111e-163	-9.87668e-164	4.22766e-163	-6.87654e-163	2.39148e-164	6.31452e-163	1.87196e-164	1.00724e-162	8.59441e-163	3.49109e-163	1.45743e-162	-8.33711e-164	7.11901e-163	-1.20791e-164	-1.0345e-162	-1.13931e-162	3.86541e-163	-3.2511e-164	8.26112e-163	-2.65388e-163	-4.10374e-163	-7.07241e-163	2.55404e-163	4.54073e-163	-1.32133e-162	7.16607e-163	1.22272e-163	4.14014e-163	-7.02804e-164	2.06146e-163	0
4.78111e-163	-9.87668e-164	4.22766e-163	-6.87654e-163	2.39148e-164	6.31452e-163	1.87196e-164	1.00724e-162	8.59441e-163	3.49109e-163	1.45743e-162	-8.33711e-164	7.11901e-163	-1.20791e-164	-1.0345e-162	-1.13931e-162	3.86541e-163	-3.2511e-164	8.26112e-163	-2.65388e-163	-4.10374e-163	-7.07241e-163	2.55404e-163	4.54073e-163	-1.32133e-162	7.16607e-163	1.22272e-163	4.14014e-163	-7.02804e-164	2.06146e-163	0
4.78111e-163	-9.87668e-164	4.22766e-163	-6.87654e-163	2.39148e-164	6.31452e-163	1.87196e-164	1.00724e-162	8.59441e-163	3.49109e-163	1.45743e-162	-8.33711e-164	7.11901e-163	-1.20791e-164	-1.0345e-162	-1.13931e-162	3.86541e-163	-3.2511e-164	8.26112e-163	-2.65388e-163	-4.10374e-163	-7.07241e-163	2.55404e-163	4.54073e-163	-1.32133e-162	7.16607e-163	1.22272e-163	4.14014e-163	-7.02804e-164	2.06146e-163	0
4.78111e-163	-9.87668e-164	4.22766e-163	-6.87654e-163	2.39148e-164	6.31452e-163	1.87196e-164	1.00724e-162	8.59441e-163	3.49109e-163	1.45743e-162	-8.33711e-164	7.11901e-163	-1.20791e-164	-1.0345e-162	-1.13931e-162	3.86541e-163	-3.2511e-164	8.26112e-163	-2.65388e-163	-4.10374e-163	-7.07241e-163	2.55404e-163	4.54073e-163	-1.32133e-162	7.16607e-163	1.22272e-163	4.14014e-163	-7.02804e-164	2.06146e-163	0
4.78111e-163	-9.87668e-164	4.22766e-163	-6.87654e-163	2.39148e-164	6.31452e-163	1.87196e-164	1.00724e-162	8.59441e-163	3.49109e-163	1.45743e-162	-8.33711e-164	7.11901e-163	-1.20791e-164	-1.0345e-162	-1.13931e-162	3.86541e-163	-3.2511e-164	8.26112e-163	-2.65388e-163	-4.10374e-163	-7.07241e-163	2.55404e-163	4.54073e-163	-1.32133e-162	7.16607e-163	1.22272e-163	4.14014e-163	-7.02804e-164	2.06146e-163	0
4.78111e-163	-9.87668e-164	4.22766e-163	-6.87654e-163	2.39148e-164	6.31452e-163	1.87196e-164	1.00724e-162	8.59441e-163	3.49109e-163	1.45743e-162	-8.33711e-164	7.11901e-163	-1.20791e-164	-1.0345e-162	-1.13931e-162	3.86541e-163	-3.2511e-164	8.26112e-163	-2.65388e-163	-4.10374e-163	-7.07241e-163	2.55404e-163	4.54073e-163	-1.32133e-162	7.16607e-163	1.22272e-163	4.14014e-163	-7.02804e-164	2.06146e-163	0
4.78111e-163	-9.87668e-164	4.22766e-163	-6.87654e-163	2.39148e-164	6.31452e-163	1.87196e-164	1.00724e-162	8.59441e-163	3.49109e-163	1.45743e-162	-8.33711e-164	7.11901e-163	-1.20791e-164	-1.0345e-162	-1.13931e-162	3.86541e-163	-3.2511e-164	8.26112e-163	-2.65388e-163	-4.10374e-163	-7.07241e-163	2.55404e-163	4.54073e-163	-1.32133e-162	7.16607e-163	1.22272e-163	4.14014e-163	-7.02804e-164	2.06146e-163	0
4.78111e-163	-9.87668e-164	4.22766e-163	-6.87654e-163	2.39148e-164	6.31452e-163	1.87196e-164	1.00724e-162	8.59441e-163	3.49109e-163	1.45743e-162	-8.33711e-164	7.11901e-163	-1.20791e-164	-1.0345e-162	-1.13931e-162	3.86541e-163	-3.2511e-164	8.26112e-163	-2.65388e-163	-4.10374e-163	-7.07241e-163	2.55404e-163	4.54073e-163	-1.32133e-162	7.16607e-163	1.22272e-163	4.14014e-163	-7.02804e-164	2.06146e-163	0
4.78111e-163	-9.87668e-164	4.22766e-163	-6.87654e-163	2.39148e-164	6.31452e-163	1.87196e-164	1.00724e-162	8.59441e-163	3.49109e-163	1.45743e-162	-8.33711e-164	7.11901e-163	-1.20791e-164	-1.0345e-162	-1.13931e-162	3.86541e-163	-3.2511e-164	8.26112e-163	-2.65388e-163	-4.10374e-163	-7.07241e-163	2.55404e-163	4.54073e-163	-1.32133e-162	7.16607e-163	1.22272e-163	4.14014e-163	-7.02804e-164	2.06146e-163	0
4.78111e-163	-9.87668e-164	4.22766e-163	-6.87654e-163	2.39148e-164	6.31452e-163	1.87196e-164	1.00724e-162	8.59441e-163	3.49109e-163	1.45743e-162	-8.33711e-164	7.11901e-163	-1.20791e-164	-1.0345e-162	-1.13931e-162	3.86541e-163	-3.2511e-164	8.26112e-163	-2.65388e-163	-4.10374e-163	-7.07241e-163	2.55404e-163	4.54073e-163	-1.32133e-162	7.16607e-163	1.22272e-163	4.14014e-163	-7.02804e-164	2.06146e-163	0
4.78111e-163	-9.87668e-164	4.22766e-163	-6.87654e-163	2.39148e-164	6.31452e-163	1.87196e-164	1.00724e-162	8.59441e-163	3.49109e-163	1.45743e-162	-8.33711e-164	7.11901e-163	-1.20791e-164	-1.0345e-162	-1.13931e-162	3.86541e-163	-3.2511e-164	8.26112e-163	-2.65388e-163	-4.10374e-163	-7.07241e-163	2.55404e-163	4.54073e-163	-1.32133e-162	7.16607e-163	1.22272e-163	4.14014e-163	-7.02804e-164	2.06146e-163	0
4.78111e-163	-9.87668e-164	4.22766e-163	-6.87654e-163	2.39148e-164	6.31452e-163	1.87196e-164	1.00724e-162	8.59441e-163	3.49109e-163	1.45743e-162	-8.33711e-164	7.11901e-163	-1.20791e-164	-1.0345e-162	-1.13931e-162	3.86541e-163	-3.2511e-164	8.26112e-163	-2.65388e-163	-4.10374e-163	-7.07241e-163	2.55404e-163	4.54073e-163	-1.32133e-162	7.16607e-163	1.22272e-163	4.14014e-163	-7.02804e-164	2.06146e-163	0
4.78111e-163	-9.87668e-164	4.22766e-163	-6.87654e-163	2.39148e-164	6.31452e-163	1.87196e-164	1.00724e-162	8.59441e-163	3.49109e-163	1.45743e-162	-8.33711e-164	7.11901e-163	-1.20791e-164	-1.0345e-162	-1.13931e-162	3.86541e-163	-3.2511e-164	8.26112e-163	-2.65388e-163	-4.10374e-163	-7.07241e-163	2.55404e-163	4.54073e-163	-1.32133e-162	7.16607e-163	1.22272e-163	4.14014e-163	-7.02804e-164	2.06146e-163	0
4.78111e-163	-9.87668e-164	4.22766e-163	-6.87654e-163	2.39148e-164	6.31452e-163	1.87196e-164	1.00724e-162	8.59441e-163	3.49109e-163	1.45743e-162	-8.33711e-164	7.11901e-163	-1.20791e-164	-1.0345e-162	-1.13931e-162	3.86541e-163	-3.2511e-164	8.26112e-163	-2.65388e-163	-4.10374e-163	-7.07241e-163	2.55404e-163	4.54073e-163	-1.32133e-162	7.16607e-163	1.22272e-163	4.14014e-163	-7.02804e-164	2.06146e-163	0
4.78111e-163	-9.87668e-164	4.22766e-163	-6.87654e-163	2.39148e-164	6.31452e-163	1.87196e-164	1.00724e-162	8.59441e-163	3.49109e-163	1.45743e-162	-8.33711e-164	7.11901e-163	-1.20791e-164	-1.0345e-162	-1.13931e-162	3.86541e-163	-3.2511e-164	8.26112e-163	-2.65388e-163	-4.10374e-163	-7.07241e-163	2.55404e-163	4.54073e-163	-1.32133e-162	7.16607e-163	1.22272e-163	4.14014e-163	-7.02804e-164	2.06146e-163	0
4.78111e-163	-9.87668e-164	4.22766e-163	-6.87654e-163	2.39148e-164	6.31452e-163	1.87196e-164	1.00724e-162	8.59441e-163	3.49109e-163	1.45743e-162	-8.33711e-164	7.11901e-163	-1.20791e-164	-1.0345e-162	-1.13931e-162	3.86541e-163	-3.2511e-164	8.26112e-163	-2.65388e-163	-4.10374e-163	-7.07241e-163	2.55404e-163	4.54073e-163	-1.32133e-162	7.16607e-163	1.22272e-163	4.14014e-163	-7.02804e-164	2.06146e-163	0
4.78111e-163	-9.87668e-164	4.22766e-163	-6.87654e-163	2.39148e-164	6.31452e-163	1.87196e-164	1.00724e-162	8.59441e-163	3.49109e-163	1.45743e-162	-8.33711e-164	7.11901e-163	-1.20791e-164	-1.0345e-162	-1.13931e-162	3.86541e-163	-3.2511e-164	8.26112e-163	-2.65388e-163	-4.10374e-163	-7.07241e-163	2.55404e-163	4.54073e-163	-1.32133e-162	7.16607e-163	1.22272e-163	4.14014e-163	-7.02804e-164	2.06146e-163	0
4.78111e-163	-9.87668e-164	4.22766e-163	-6.87654e-163	2.39148e-164	6.31452e-163	1.87196e-164	1.00724e-162	8.59441e-163	3.49109e-163	1.45743e-162	-8.33711e-164	7.11901e-163	-1.20791e-164	-1.0345e-162	-1.13931e-162	3.86541e-163	-3.2511e-164	8.26112e-163	-2.65388e-163	-4.10374e-163	-7.07241e-163	2.55404e-163	4.54073e-163	-1.32133e-162	7.16607e-163	1.22272e-163	4.14014e-163	-7.02804e-164	2.06146e-163	0
4.78111e-163	-9.87668e-164	4.22766e-163	-6.87654e-163	2.39148e-164	6.31452e-163	1.87196e-164	1.00724e-162	8.59441e-163	3.49109e-163	1.45743e-162	-8.33711e-164	7.11901e-163	-1.20791e-164	-1.0345e-162	-1.13931e-162	3.86541e-163	-3.2511e-164	8.26112e-163	-2.65388e-163	-4.10374e-163	-7.07241e-163	2.55404e-163	4.54073e-163	-1.32133e-162	7.16607e-163	1.22272e-163	4.14014e-163	-7.02804e-164	2.06146e-163	0
4.78111e-163	-9.87668e-164	4.22766e-163	-6.87654e-163	2.39148e-164	6.31452e-163	1.87196e-164	1.00724e-162	8.59441e-163	3.49109e-163	1.45743e-162	-8.33711e-164	7.11901e-163	-1.20791e-164	-1.0345e-162	-1.13931e-162	3.86541e-163	-3.2511e-164	8.26112e-163	-2.65388e-163	-4.10374e-163	-7.07241e-163	2.55404e-163	4.54073e-163	-1.32133e-162	7.16607e-163	1.22272e-163	4.14014e-163	-7.02804e-164	2.06146e-163	0
4.78111e-163	-9.87668e-164	4.22766e-163	-6.87654e-163	2.39148e-164	6.31452e-163	1.87196e-164	1.00724e-162	8.59441e-163	3.49109e-163	1.45743e-162	-8.33711e-164	7.11901e-163	-1.20791e-164	-1.0345e-162	-1.13931e-162	3.86541e-163	-3.2511e-164	8.26112e-163	-2.65388e-163	-4.10374e-163	-7.07241e-163	2.55404e-163	4.54073e-163	-1.32133e-162	7.16607e-163	1.22272e-163	4.14014e-163	-7.02804e-164	2.06146e-163	0
4.78111e-163	-9.87668e-164	4.22766e-163	-6.87654e-163	2.39148e-164	6.31452e-163	1.87196e-164	1.00724e-162	8.59441e-163	3.49109e-163	1.45743e-162	-8.33711e-164	7.11901e-163	-1.20791e-164	-1.0345e-162	-1.13931e-162	3.86541e-163	-3.2511e-164	8.26112e-163	-2.65388e-163	-4.10374e-163	-7.07241e-163	2.55404e-163	4.54073e-163	-1.32133e-162	7.16607e-163	1.22272e-163	4.14014e-163	-7.02804e-164	2.06146e-163	0
4.78111e-163	-9.87668e-164	4.22766e-163	-6.87654e-163	2.39148e-164	6.31452e-163	1.87196e-164	1.00724e-162	8.59441e-163	3.49109e-163	1.45743e-162	-8.33711e-164	7.11901e-163	-1.20791e-164	-1.0345e-162	-1.13931e-162	3.86541e-163	-3.2511e-164	8.26112e-163	-2.65388e-163	-4.10374e-163	-7.07241e-163	2.55404e-163	4.54073e-163	-1.32133e-162	7.16607e-163	1.22272e-163	4.14014e-163	-7.02804e-164	2.06146e-163	0
4.78111e-163	-9.87668e-164	4.22766e-163	-6.87654e-163	2.39148e-164	6.31452e-163	1.87196e-164	1.00724e-162	8.59441e-163	3.49109e-163	1.45743e-162	-8.33711e-164	7.11901e-163	-1.20791e-164	-1.0345e-162	-1.13931e-162	3.86541e-163	-3.2511e-164	8.26112e-163	-2.65388e-163	-4.10374e-163	-7.07241e-163	2.55404e-163	4.54073e-163	-1.32133e-162	7.16607e-163	1.22272e-163	4.14014e-163	-7.02804e-164	2.06146e-163	0
4.78111e-163	-9.87668e-164	4.22766e-163	-6.87654e-163	2.39148e-164	6.31452e-163	1.87196e-164	1.00724e-162	8.59441e-163	3.49109e-163	1.45743e-162	-8.33711e-164	7.11901e-163	-1.20791e-164	-1.0345e-162	-1.13931e-162	3.86541e-163	-3.2511e-164	8.26112e-163	-2.65388e-163	-4.10374e-163	-7.07241e-163	2.55404e-163	4.54073e-163	-1.32133e-162	7.16607e-163	1.22272e-163	4.14014e-163	-7.02804e-164	2.06146e-163	0
4.78111e-163	-9.87668e-164	4.22766e-163	-6.87654e-163	2.39148e-164	6.31452e-163	1.87196e-164	1.00724e-162	8.59441e-163	3.49109e-163	1.45743e-162	-8.33711e-164	7.11901e-163	-1.20791e-164	-1.0345e-162	-1.13931e-162	3.86541e-163	-3.2511e-164	8.26112e-163	-2.65388e-163	-4.10374e-163	-7.07241e-163	2.55404e-163	4.54073e-163	-1.32133e-162	7.16607e-163	1.22272e-163	4.14014e-163	-7.02804e-164	2.06146e-163	0
4.78111e-163	-9.87668e-164	4.22766e-163	-6.87654e-163	2.39148e-164	6.31452e-163	1.87196e-164	1.00724e-162	8.59441e-163	3.49109e-163	1.45743e-162	-8.33711e-164	7.11901e-163	-1.20791e-164	-1.0345e-162	-1.13931e-162	3.86541e-163	-3.2511e-164	8.26112e-163	-2.65388e-163	-4.10374e-163	-7.07241e-163	2.55404e-163	4.54073e-163	-1.32133e-162	7.16607e-163	1.22272e-163	4.14014e-163	-7.02804e-164	2.06146e-163	0
4.78111e-163	-9.87668e-164	4.22766e-163	-6.87654e-163	2.39148e-164	6.31452e-163	1.87196e-164	1.00724e-162	8.59441e-163	3.49109e-163	1.45743e-162	-8.33711e-164	7.11901e-163	-1.20791e-164	-1.0345e-162	-1.13931e-162	3.86541e-163	-3.2511e-164	8.26112e-163	-2.65388e-163	-4.10374e-163	-7.07241e-163	2.55404e-163	4.54073e-163	-1.32133e-162	7.16607e-163	1.22272e-163	4.14014e-163	-7.02804e-164	2.06146e-163	0
4.78111e-163	-9.87668e-164	4.22766e-163	-6.87654e-163	2.39148e-164	6.31452e-163	1.87196e-164	1.00724e-162	8.59441e-163	3.49109e-163	1.45743e-162	-8.33711e-164	7.11901e-163	-1.20791e-164	-1.0345e-162	-1.13931e-162	3.86541e-163	-3.2511e-164	8.26112e-163	-2.65388e-163	-4.10374e-163	-7.07241e-163	2.55404e-163	4.54073e-163	-1.32133e-162	7.16607e-163	1.22272e-163	4.14014e-163	-7.02804e-164	2.06146e-163	0
4.78111e-163	-9.87668e-164	4.22766e-163	-6.87654e-163	2.39148e-164	6.31452e-163	1.87196e-164	1.00724e-162	8.59441e-163	3.49109e-163	1.45743e-162	-8.33711e-164	7.11901e-163	-1.20791e-164	-1.0345e-162	-1.13931e-162	3.86541e-163	-3.2511e-164	8.26112e-163	-2.65388e-163	-4.10374e-163	-7.07241e-163	2.55404e-163	4.54073e-163	-1.32133e-162	7.16607e-163	1.22272e-163	4.14014e-163	-7.02804e-164	2.06146e-163	0
4.78111e-163	-9.87668e-164	4.22766e-163	-6.87654e-163	2.39148e-164	6.31452e-163	1.87196e-164	1.00724e-162	8.59441e-163	3.49109e-163	1.45743e-162	-8.33711e-164	7.11901e-163	-1.20791e-164	-1.0345e-162	-1.13931e-162	3.86541e-163	-3.2511e-164	8.26112e-163	-2.65388e-163	-4.10374e-163	-7.07241e-163	2.55404e-163	4.54073e-163	-1.32133e-162	7.16607e-163	1.22272e-163	4.14014e-163	-7.02804e-164	2.06146e-163	0
4.78111e-163	-9.87668e-164	4.22766e-163	-6.87654e-163	2.39148e-164	6.31452e-163	1.87196e-164	1.00724e-162	8.59441e-163	3.49109e-163	1.45743e-162	-8.33711e-164	7.11901e-163	-1.20791e-164	-1.0345e-162	-1.13931e-162	3.86541e-163	-3.2511e-164	8.26112e-163	-2.65388e-163	-4.10374e-163	-7.07241e-163	2.55404e-163	4.54073e-163	-1.32133e-162	7.16607e-163	1.22272e-163	4.14014e-163	-7.02804e-164	2.06146e-163	0
4.78111e-163	-9.87668e-164	4.22766e-163	-6.87654e-163	2.39148e-164	6.31452e-163	1.87196e-164	1.00724e-162	8.59441e-163	3.49109e-163	1.45743e-162	-8.33711e-164	7.11901e-163	-1.20791e-164	-1.0345e-162	-1.13931e-162	3.86541e-163	-3.2511e-164	8.26112e-163	-2.65388e-163	-4.10374e-163	-7.07241e-163	2.55404e-163	4.54073e-163	-1.32133e-162	7.16607e-163	1.22272e-163	4.14014e-163	-7.02804e-164	2.06146e-163	0
4.78111e-163	-9.87668e-164	4.22766e-163	-6.87654e-163	2.39148e-164	6.31452e-163	1.87196e-164	1.00724e-162	8.59441e-163	3.49109e-163	1.45743e-162	-8.33711e-164	7.11901e-163	-1.20791e-164	-1.0345e-162	-1.13931e-162	3.86541e-163	-3.2511e-164	8.26112e-163	-2.65388e-163	-4.10374e-163	-7.07241e-163	2.55404e-163	4.54073e-163	-1.32133e-162	7.16607e-163	1.22272e-163	4.14014e-163	-7.02804e-164	2.06146e-163	0
4.78111e-163	-9.87668e-164	4.22766e-163	-6.87654e-163	2.39148e-164	6.31452e-163	1.87196e-164	1.00724e-162	8.59441e-163	3.49109e-163	1.45743e-162	-8.33711e-164	7.11901e-163	-1.20791e-164	-1.0345e-162	-1.13931e-162	3.86541e-163	-3.2511e-164	8.26112e-163	-2.65388e-163	-4.10374e-163	-7.07241e-163	2.55404e-163	4.54073e-163	-1.32133e-162	7.16607e-163	1.22272e-163	4.14014e-163	-7.02804e-164	2.06146e-163	0
4.78111e-163	-9.87668e-164	4.22766e-163	-6.87654e-163	2.39148e-164	6.31452e-163	1.87196e-164	1.00724e-162	8.59441e-163	3.49109e-163	1.45743e-162	-8.33711e-164	7.11901e-163	-1.20791e-164	-1.0345e-162	-1.13931e-162	3.86541e-163	-3.2511e-164	8.26112e-163	-2.65388e-163	-4.10374e-163	-7.07241e-163	2.55404e-163	4.54073e-163	-1.32133e-162	7.16607e-163	1.22272e-163	4.14014e-163	-7.02804e-164	2.06146e-163	0
4.78111e-163	-9.87668e-164	4.22766e-163	-6.87654e-163	2.39148e-164	6.31452e-163	1.87196e-164	1.00724e-162	8.59441e-163	3.49109e-163	1.45743e-162	-8.33711e-164	7.11901e-163	-1.20791e-164	-1.0345e-162	-1.13931e-162	3.86541e-163	-3.2511e-164	8.26112e-163	-2.65388e-163	-4.10374e-163	-7.07241e-163	2.55404e-163	4.54073e-163	-1.32133e-162	7.16607e-163	1.22272e-163	4.14014e-163	-7.02804e-164	2.06146e-163	0
4.78111e-163	-9.87668e-164	4.22766e-163	-6.87654e-163	2.39148e-164	6.31452e-163	1.87196e-164	1.00724e-162	8.59441e-163	3.49109e-163	1.45743e-162	-8.33711e-164	7.11901e-163	-1.20791e-164	-1.0345e-162	-1.13931e-162	3.86541e-163	-3.2511e-164	8.26112e-163	-2.65388e-163	-4.10374e-163	-7.07241e-163	2.55404e-163	4.54073e-163	-1.32133e-162	7.16607e-163	1.22272e-163	4.14014e-163	-7.02804e-164	2.06146e-163	0
4.78111e-163	-9.87668e-164	4.22766e-163	-6.87654e-163	2.39148e-164	6.31452e-163	1.87196e-164	1.00724e-162	8.59441e-163	3.49109e-163	1.45743e-162	-8.33711e-164	7.11901e-163	-1.20791e-164	-1.0345e-162	-1.13931e-162	3.86541e-163	-3.2511e-164	8.26112e-163	-2.65388e-163	-4.10374e-163	-7.07241e-163	2.55404e-163	4.54073e-163	-1.32133e-162	7.16607e-163	1.22272e-163	4.14014e-163	-7.02804e-164	2.06146e-163	0
4.78111e-163	-9.87668e-164	4.22766e-163	-6.87654e-163	2.39148e-164	6.31452e-163	1.87196e-164	1.00724e-162	8.59441e-163	3.49109e-163	1.45743e-162	-8.33711e-164	7.11901e-163	-1.20791e-164	-1.0345e-162	-1.13931e-162	3.86541e-163	-3.2511e-164	8.26112e-163	-2.65388e-163	-4.10374e-163	-7.07241e-163	2.55404e-163	4.54073e-163	-1.32133e-162	7.16607e-163	1.22272e-163	4.14014e-163	-7.02804e-164	2.06146e-163	0
4.78111e-163	-9.87668e-164	4.22766e-163	-6.87654e-163	2.39148e-164	6.31452e-163	1.87196e-164	1.00724e-162	8.59441e-163	3.49109e-163	1.45743e-162	-8.33711e-164	7.11901e-163	-1.20791e-164	-1.0345e-162	-1.13931e-162	3.86541e-163	-3.2511e-164	8.26112e-163	-2.65388e-163	-4.10374e-163	-7.07241e-163	2.55404e-163	4.54073e-163	-1.32133e-162	7.16607e-163	1.22272e-163	4.14014e-163	-7.02804e-164	2.06146e-163	0
4.78111e-163	-9.87668e-164	4.22766e-163	-6.87654e-163	2.39148e-164	6.31452e-163	1.87196e-164	1.00724e-162	8.59441e-163	3.49109e-163	1.45743e-162	-8.33711e-164	7.11901e-163	-1.20791e-164	-1.0345e-162	-1.13931e-162	3.86541e-163	-3.2511e-164	8.26112e-163	-2.65388e-163	-4.10374e-163	-7.07241e-163	2.55404e-163	4.54073e-163	-1.32133e-162	7.16607e-163	1.22272e-163	4.14014e-163	-7.02804e-164	2.06146e-163	0
4.78111e-163	-9.87668e-164	4.22766e-163	-6.87654e-163	2.39148e-164	6.31452e-163	1.87196e-164	1.00724e-162	8.59441e-163	3.49109e-163	1.45743e-162	-8.33711e-164	7.11901e-163	-1.20791e-164	-1.0345e-162	-1.13931e-162	3.86541e-163	-3.2511e-164	8.26112e-163	-2.65388e-163	-4.10374e-163	-7.07241e-163	2.55404e-163	4.54073e-163	-1.32133e-162	7.16607e-163	1.22272e-163	4.14014e-163	-7.02804e-164	2.06146e-163	0
4.78111e-163	-9.87668e-164	4.22766e-163	-6.87654e-163	2.39148e-164	6.31452e-163	1.87196e-164	1.00724e-162	8.59441e-163	3.49109e-163	1.45743e-162	-8.33711e-164	7.11901e-163	-1.20791e-164	-1.0345e-162	-1.13931e-162	3.86541e-163	-3.2511e-164	8.26112e-163	-2.65388e-163	-4.10374e-163	-7.07241e-163	2.55404e-163	4.54073e-163	-1.32133e-162	7.16607e-163	1.22272e-163	4.14014e-163	-7.02804e-164	2.06146e-163	0
4.78111e-163	-9.87668e-164	4.22766e-163	-6.87654e-163	2.39148e-164	6.31452e-163	1.87196e-164	1.00724e-162	8.59441e-163	3.49109e-163	1.45743e-162	-8.33711e-164	7.11901e-163	-1.20791e-164	-1.0345e-162	-1.13931e-162	3.86541e-163	-3.2511e-164	8.26112e-163	-2.65388e-163	-4.10374e-163	-7.07241e-163	2.55404e-163	4.54073e-163	-1.32133e-162	7.16607e-163	1.22272e-163	4.14014e-163	-7.02804e-164	2.06146e-163	0
4.78111e-163	-9.87668e-164	4.22766e-163	-6.87654e-163	2.39148e-164	6.31452e-163	1.87196e-164	1.00724e-162	8.59441e-163	3.49109e-163	1.45743e-162	-8.33711e-164	7.11901e-163	-1.20791e-164	-1.0345e-162	-1.13931e-162	3.86541e-163	-3.2511e-164	8.26112e-163	-2.65388e-163	-4.10374e-163	-7.07241e-163	2.55404e-163	4.54073e-163	-1.32133e-162	7.16607e-163	1.22272e-163	4.14014e-163	-7.02804e-164	2.06146e-163	0
4.78111e-163	-9.87668e-164	4.22766e-163	-6.87654e-163	2.39148e-164	6.31452e-163	1.87196e-164	1.00724e-162	8.59441e-163	3.49109e-163	1.45743e-162	-8.33711e-164	7.11901e-163	-1.20791e-164	-1.0345e-162	-1.13931e-162	3.86541e-163	-3.2511e-164	8.26112e-163	-2.65388e-163	-4.10374e-163	-7.07241e-163	2.55404e-163	4.54073e-163	-1.32133e-162	7.16607e-163	1.22272e-163	4.14014e-163	-7.02804e-164	2.06146e-163	0
4.78111e-163	-9.87668e-164	4.22766e-163	-6.87654e-163	2.39148e-164	6.31452e-163	1.87196e-164	1.00724e-162	8.59441e-163	3.49109e-163	1.45743e-162	-8.33711e-164	7.11901e-163	-1.20791e-164	-1.0345e-162	-1.13931e-162	3.86541e-163	-3.2511e-164	8.26112e-163	-2.65388e-163	-4.10374e-163	-7.07241e-163	2.55404e-163	4.54073e-163	-1.32133e-162	7.16607e-163	1.22272e-163	4.14014e-163	-7.02804e-164	2.06146e-163	0
4.78111e-163	-9.87668e-164	4.22766e-163	-6.87654e-163	2.39148e-164	6.31452e-163	1.87196e-164	1.00724e-162	8.59441e-163	3.49109e-163	1.45743e-162	-8.33711e-164	7.11901e-163	-1.20791e-164	-1.0345e-162	-1.13931e-162	3.86541e-163	-3.2511e-164	8.26112e-163	-2.65388e-163	-4.10374e-163	-7.07241e-163	2.55404e-163	4.54073e-163	-1.32133e-162	7.16607e-163	1.22272e-163	4.14014e-163	-7.02804e-164	2.06146e-163	0
4.78111e-163	-9.87668e-164	4.22766e-163	-6.87654e-163	2.39148e-164	6.31452e-163	1.87196e-164	1.00724e-162	8.59441e-163	3.49109e-163	1.45743e-162	-8.33711e-164	7.11901e-163	-1.20791e-164	-1.0345e-162	-1.13931e-162	3.86541e-163	-3.2511e-164	8.26112e-163	-2.65388e-163	-4.10374e-163	-7.07241e-163	2.55404e-163	4.54073e-163	-1.32133e-162	7.16607e-163	1.22272e-163	4.14014e-163	-7.02804e-164	2.06146e-163	0
4.78111e-163	-9.87668e-164	4.22766e-163	-6.87654e-163	2.39148e-164	6.31452e-163	1.87196e-164	1.00724e-162	8.59441e-163	3.49109e-163	1.45743e-162	-8.33711e-164	7.11901e-163	-1.20791e-164	-1.0345e-162	-1.13931e-162	3.86541e-163	-3.2511e-164	8.26112e-163	-2.65388e-163	-4.10374e-163	-7.07241e-163	2.55404e-163	4.54073e-163	-1.32133e-162	7.16607e-163	1.22272e-163	4.14014e-163	-7.02804e-164	2.06146e-163	0
4.78111e-163	-9.87668e-164	4.22766e-163	-6.87654e-163	2.39148e-164	6.31452e-163	1.87196e-164	1.00724e-162	8.59441e-163	3.49109e-163	1.45743e-162	-8.33711e-164	7.11901e-163	-1.20791e-164	-1.0345e-162	-1.13931e-162	3.86541e-163	-3.2511e-164	8.26112e-163	-2.65388e-163	-4.10374e-163	-7.07241e-163	2.55404e-163	4.54073e-163	-1.32133e-162	7.16607e-163	1.22272e-163	4.14014e-163	-7.02804e-164	2.06146e-163	0
4.78111e-163	-9.87668e-164	4.22766e-163	-6.87654e-163	2.39148e-164	6.31452e-163	1.87196e-164	1.00724e-162	8.59441e-163	3.49109e-163	1.45743e-162	-8.33711e-164	7.11901e-163	-1.20791e-164	-1.0345e-162	-1.13931e-162	3.86541e-163	-3.2511e-164	8.26112e-163	-2.65388e-163	-4.10374e-163	-7.07241e-163	2.55404e-163	4.54073e-163	-1.32133e-162	7.16607e-163	1.22272e-163	4.14014e-163	-7.02804e-164	2.06146e-163	0
4.78111e-163	-9.87668e-164	4.22766e-163	-6.87654e-163	2.39148e-164	6.31452e-163	1.87196e-164	1.00724e-162	8.59441e-163	3.49109e-163	1.45743e-162	-8.33711e-164	7.11901e-163	-1.20791e-164	-1.0345e-162	-1.13931e-162	3.86541e-163	-3.2511e-164	8.26112e-163	-2.65388e-163	-4.10374e-163	-7.07241e-163	2.55404e-163	4.54073e-163	-1.32133e-162	7.16607e-163	1.22272e-163	4.14014e-163	-7.02804e-164	2.06146e-163	0
4.78111e-163	-9.87668e-164	4.22766e-163	-6.87654e-163	2.39148e-164	6.31452e-163	1.87196e-164	1.00724e-162	8.59441e-163	3.49109e-163	1.45743e-162	-8.33711e-164	7.11901e-163	-1.20791e-164	-1.0345e-162	-1.13931e-162	3.86541e-163	-3.2511e-164	8.26112e-163	-2.65388e-163	-4.10374e-163	-7.07241e-163	2.55404e-163	4.54073e-163	-1.32133e-162	7.16607e-163	1.22272e-163	4.14014e-163	-7.02804e-164	2.06146e-163	0
4.78111e-163	-9.87668e-164	4.22766e-163	-6.87654e-163	2.39148e-164	6.31452e-163	1.87196e-164	1.00724e-162	8.59441e-163	3.49109e-163	1.45743e-162	-8.33711e-164	7.11901e-163	-1.20791e-164	-1.0345e-162	-1.13931e-162	3.86541e-163	-3.2511e-164	8.26112e-163	-2.65388e-163	-4.10374e-163	-7.07241e-163	2.55404e-163	4.54073e-163	-1.32133e-162	7.16607e-163	1.22272e-163	4.14014e-163	-7.02804e-164	2.06146e-163	0
4.78111e-163	-9.87668e-164	4.22766e-163	-6.87654e-163	2.39148e-164	6.31452e-163	1.87196e-164	1.00724e-162	8.59441e-163	3.49109e-163	1.45743e-162	-8.33711e-164	7.11901e-163	-1.20791e-164	-1.0345e-162	-1.13931e-162	3.86541e-163	-3.2511e-164	8.26112e-163	-2.65388e-163	-4.10374e-163	-7.07241e-163	2.55404e-163	4.54073e-163	-1.32133e-162	7.16607e-163	1.22272e-163	4.14014e-163	-7.02804e-164	2.06146e-163	0
4.78111e-163	-9.87668e-164	4.22766e-163	-6.87654e-163	2.39148e-164	6.31452e-163	1.87196e-164	1.00724e-162	8.59441e-163	3.49109e-163	1.45743e-162	-8.33711e-164	7.11901e-163	-1.20791e-164	-1.0345e-162	-1.13931e-162	3.86541e-163	-3.2511e-164	8.26112e-163	-2.65388e-163	-4.10374e-163	-7.07241e-163	2.55404e-163	4.54073e-163	-1.32133e-162	7.16607e-163	1.22272e-163	4.14014e-163	-7.02804e-164	2.06146e-163	0
4.78111e-163	-9.87668e-164	4.22766e-163	-6.87654e-163	2.39148e-164	6.31452e-163	1.87196e-164	1.00724e-162	8.59441e-163	3.49109e-163	1.45743e-162	-8.33711e-164	7.11901e-163	-1.20791e-164	-1.0345e-162	-1.13931e-162	3.86541e-163	-3.2511e-164	8.26112e-163	-2.65388e-163	-4.10374e-163	-7.07241e-163	2.55404e-163	4.54073e-163	-1.32133e-162	7.16607e-163	1.22272e-163	4.14014e-163	-7.02804e-164	2.06146e-163	0
4.78111e-163	-9.87668e-164	4.22766e-163	-6.87654e-163	2.39148e-164	6.31452e-163	1.87196e-164	1.00724e-162	8.59441e-163	3.49109e-163	1.45743e-162	-8.33711e-164	7.11901e-163	-1.20791e-164	-1.0345e-162	-1.13931e-162	3.86541e-163	-3.2511e-164	8.26112e-163	-2.65388e-163	-4.10374e-163	-7.07241e-163	2.55404e-163	4.54073e-163	-1.32133e-162	7.16607e-163	1.22272e-163	4.14014e-163	-7.02804e-164	2.06146e-163	0
4.78111e-163	-9.87668e-164	4.22766e-163	-6.87654e-163	2.39148e-164	6.31452e-163	1.87196e-164	1.00724e-162	8.59441e-163	3.49109e-163	1.45743e-162	-8.33711e-164	7.11901e-163	-1.20791e-164	-1.0345e-162	-1.13931e-162	3.86541e-163	-3.2511e-164	8.26112e-163	-2.65388e-163	-4.10374e-163	-7.07241e-163	2.55404e-163	4.54073e-163	-1.32133e-162	7.16607e-163	1.22272e-163	4.14014e-163	-7.02804e-164	2.06146e-163	0
4.78111e-163	-9.87668e-164	4.22766e-163	-6.87654e-163	2.39148e-164	6.31452e-163	1.87196e-164	1.00724e-162	8.59441e-163	3.49109e-163	1.45743e-162	-8.33711e-164	7.11901e-163	-1.20791e-164	-1.0345e-162	-1.13931e-162	3.86541e-163	-3.2511e-164	8.26112e-163	-2.65388e-163	-4.10374e-163	-7.07241e-163	2.55404e-163	4.54073e-163	-1.32133e-162	7.16607e-163	1.22272e-163	4.14014e-163	-7.02804e-164	2.06146e-163	0
4.78111e-163	-9.87668e-164	4.22766e-163	-6.87654e-163	2.39148e-164	6.31452e-163	1.87196e-164	1.00724e-162	8.59441e-163	3.49109e-163	1.45743e-162	-8.33711e-164	7.11901e-163	-1.20791e-164	-1.0345e-162	-1.13931e-162	3.86541e-163	-3.2511e-164	8.26112e-163	-2.65388e-163	-4.10374e-163	-7.07241e-163	2.55404e-163	4.54073e-163	-1.32133e-162	7.16607e-163	1.22272e-163	4.14014e-163	-7.02804e-164	2.06146e-163	0
4.78111e-163	-9.87668e-164	4.22766e-163	-6.87654e-163	2.39148e-164	6.31452e-163	1.87196e-164	1.00724e-162	8.59441e-163	3.49109e-163	1.45743e-162	-8.33711e-164	7.11901e-163	-1.20791e-164	-1.0345e-162	-1.13931e-162	3.86541e-163	-3.2511e-164	8.26112e-163	-2.65388e-163	-4.10374e-163	-7.07241e-163	2.55404e-163	4.54073e-163	-1.32133e-162	7.16607e-163	1.22272e-163	4.14014e-163	-7.02804e-164	2.06146e-163	0
4.78111e-163	-9.87668e-164	4.22766e-163	-6.87654e-163	2.39148e-164	6.31452e-163	1.87196e-164	1.00724e-162	8.59441e-163	3.49109e-163	1.45743e-162	-8.33711e-164	7.11901e-163	-1.20791e-164	-1.0345e-162	-1.13931e-162	3.86541e-163	-3.2511e-164	8.26112e-163	-2.65388e-163	-4.10374e-163	-7.07241e-163	2.55404e-163	4.54073e-163	-1.32133e-162	7.16607e-163	1.22272e-163	4.14014e-163	-7.02804e-164	2.06146e-163	0
4.78111e-163	-9.87668e-164	4.22766e-163	-6.87654e-163	2.39148e-164	6.31452e-163	1.87196e-164	1.00724e-162	8.59441e-163	3.49109e-163	1.45743e-162	-8.33711e-164	7.11901e-163	-1.20791e-164	-1.0345e-162	-1.13931e-162	3.86541e-163	-3.2511e-164	8.26112e-163	-2.65388e-163	-4.10374e-163	-7.07241e-163	2.55404e-163	4.54073e-163	-1.32133e-162	7.16607e-163	1.22272e-163	4.14014e-163	-7.02804e-164	2.06146e-163	0
4.78111e-163	-9.87668e-164	4.22766e-163	-6.87654e-163	2.39148e-164	6.31452e-163	1.87196e-164	1.00724e-162	8.59441e-163	3.49109e-163	1.45743e-162	-8.33711e-164	7.11901e-163	-1.20791e-164	-1.0345e-162	-1.13931e-162	3.86541e-163	-3.2511e-164	8.26112e-163	-2.65388e-163	-4.10374e-163	-7.07241e-163	2.55404e-163	4.54073e-163	-1.32133e-162	7.16607e-163	1.22272e-163	4.14014e-163	-7.02804e-164	2.06146e-163	0
4.78111e-163	-9.87668e-164	4.22766e-163	-6.87654e-163	2.39148e-164	6.31452e-163	1.87196e-164	1.00724e-162	8.59441e-163	3.49109e-163	1.45743e-162	-8.33711e-164	7.11901e-163	-1.20791e-164	-1.0345e-162	-1.13931e-162	3.86541e-163	-3.2511e-164	8.26112e-163	-2.65388e-163	-4.10374e-163	-7.07241e-163	2.55404e-163	4.54073e-163	-1.32133e-162	7.16607e-163	1.22272e-163	4.14014e-163	-7.02804e-164	2.06146e-163	0
4.78111e-163	-9.87668e-164	4.22766e-163	-6.87654e-163	2.39148e-164	6.31452e-163	1.87196e-164	1.00724e-162	8.59441e-163	3.49109e-163	1.45743e-162	-8.33711e-164	7.11901e-163	-1.20791e-164	-1.0345e-162	-1.13931e-162	3.86541e-163	-3.2511e-164	8.26112e-163	-2.65388e-163	-4.10374e-163	-7.07241e-163	2.55404e-163	4.54073e-163	-1.32133e-162	7.16607e-163	1.22272e-163	4.14014e-163	-7.02804e-164	2.06146e-163	0
4.78111e-163	-9.87668e-164	4.22766e-163	-6.87654e-163	2.39148e-164	6.31452e-163	1.87196e-164	1.00724e-162	8.59441e-163	3.49109e-163	1.45743e-162	-8.33711e-164	7.11901e-163	-1.20791e-164	-1.0345e-162	-1.13931e-162	3.86541e-163	-3.2511e-164	8.26112e-163	-2.65388e-163	-4.10374e-163	-7.07241e-163	2.55404e-163	4.54073e-163	-1.32133e-162	7.16607e-163	1.22272e-163	4.14014e-163	-7.02804e-164	2.06146e-163	0
4.78111e-163	-9.87668e-164	4.22766e-163	-6.87654e-163	2.39148e-164	6.31452e-163	1.87196e-164	1.00724e-162	8.59441e-163	3.49109e-163	1.45743e-162	-8.33711e-164	7.11901e-163	-1.20791e-164	-1.0345e-162	-1.13931e-162	3.86541e-163	-3.2511e-164	8.26112e-163	-2.65388e-163	-4.10374e-163	-7.07241e-163	2.55404e-163	4.54073e-163	-1.32133e-162	7.16607e-163	1.22272e-163	4.14014e-163	-7.02804e-164	2.06146e-163	0
4.78111e-163	-9.87668e-164	4.22766e-163	-6.87654e-163	2.39148e-164	6.31452e-163	1.87196e-164	1.00724e-162	8.59441e-163	3.49109e-163	1.45743e-162	-8.33711e-164	7.11901e-163	-1.20791e-164	-1.0345e-162	-1.13931e-162	3.86541e-163	-3.2511e-164	8.26112e-163	-2.65388e-163	-4.10374e-163	-7.07241e-163	2.55404e-163	4.54073e-163	-1.32133e-162	7.16607e-163	1.22272e-163	4.14014e-163	-7.02804e-164	2.06146e-163	0
4.78111e-163	-9.87668e-164	4.22766e-163	-6.87654e-163	2.39148e-164	6.31452e-163	1.87196e-164	1.00724e-162	8.59441e-163	3.49109e-163	1.45743e-162	-8.33711e-164	7.11901e-163	-1.20791e-164	-1.0345e-162	-1.13931e-162	3.86541e-163	-3.2511e-164	8.26112e-163	-2.65388e-163	-4.10374e-163	-7.07241e-163	2.55404e-163	4.54073e-163	-1.32133e-162	7.16607e-163	1.22272e-163	4.14014e-163	-7.02804e-164	2.06146e-163	0
4.78111e-163	-9.87668e-164	4.22766e-163	-6.87654e-163	2.39148e-164	6.31452e-163	1.87196e-164	1.00724e-162	8.59441e-163	3.49109e-163	1.45743e-162	-8.33711e-164	7.11901e-163	-1.20791e-164	-1.0345e-162	-1.13931e-162	3.86541e-163	-3.2511e-164	8.26112e-163	-2.65388e-163	-4.10374e-163	-7.07241e-163	2.55404e-163	4.54073e-163	-1.32133e-162	7.16607e-163	1.22272e-163	4.14014e-163	-7.02804e-164	2.06146e-163	0
4.78111e-163	-9.87668e-164	4.22766e-163	-6.87654e-163	2.39148e-164	6.31452e-163	1.87196e-164	1.00724e-162	8.59441e-163	3.49109e-163	1.45743e-162	-8.33711e-164	7.11901e-163	-1.20791e-164	-1.0345e-162	-1.13931e-162	3.86541e-163	-3.2511e-164	8.26112e-163	-2.65388e-163	-4.10374e-163	-7.07241e-163	2.55404e-163	4.54073e-163	-1.32133e-162	7.16607e-163	1.22272e-163	4.14014e-163	-7.02804e-164	2.06146e-163	0
4.78111e-163	-9.87668e-164	4.22766e-163	-6.87654e-163	2.39148e-164	6.31452e-163	1.87196e-164	1.00724e-162	8.59441e-163	3.49109e-163	1.45743e-162	-8.33711e-164	7.11901e-163	-1.20791e-164	-1.0345e-162	-1.13931e-162	3.86541e-163	-3.2511e-164	8.26112e-163	-2.65388e-163	-4.10374e-163	-7.07241e-163	2.55404e-163	4.54073e-163	-1.32133e-162	7.16607e-163	1.22272e-163	4.14014e-163	-7.02804e-164	2.06146e-163	0
4.78111e-163	-9.87668e-164	4.22766e-163	-6.87654e-163	2.39148e-164	6.31452e-163	1.87196e-164	1.00724e-162	8.59441e-163	3.49109e-163	1.45743e-162	-8.33711e-164	7.11901e-163	-1.20791e-164	-1.0345e-162	-1.13931e-162	3.86541e-163	-3.2511e-164	8.26112e-163	-2.65388e-163	-4.10374e-163	-7.07241e-163	2.55404e-163	4.54073e-163	-1.32133e-162	7.16607e-163	1.22272e-163	4.14014e-163	-7.02804e-164	2.06146e-163	0
4.78111e-163	-9.87668e-164	4.22766e-163	-6.87654e-163	2.39148e-164	6.31452e-163	1.87196e-164	1.00724e-162	8.59441e-163	3.49109e-163	1.45743e-162	-8.33711e-164	7.11901e-163	-1.20791e-164	-1.0345e-162	-1.13931e-162	3.86541e-163	-3.2511e-164	8.26112e-163	-2.65388e-163	-4.10374e-163	-7.07241e-163	2.55404e-163	4.54073e-163	-1.32133e-162	7.16607e-163	1.22272e-163	4.14014e-163	-7.02804e-164	2.06146e-163	0
4.78111e-163	-9.87668e-164	4.22766e-163	-6.87654e-163	2.39148e-164	6.31452e-163	1.87196e-164	1.00724e-162	8.59441e-163	3.49109e-163	1.45743e-162	-8.33711e-164	7.11901e-163	-1.20791e-164	-1.0345e-162	-1.13931e-162	3.86541e-163	-3.2511e-164	8.26112e-163	-2.65388e-163	-4.10374e-163	-7.07241e-163	2.55404e-163	4.54073e-163	-1.32133e-162	7.16607e-163	1.22272e-163	4.14014e-163	-7.02804e-164	2.06146e-163	0
4.78111e-163	-9.87668e-164	4.22766e-163	-6.87654e-163	2.39148e-164	6.31452e-163	1.87196e-164	1.00724e-162	8.59441e-163	3.49109e-163	1.45743e-162	-8.33711e-164	7.11901e-163	-1.20791e-164	-1.0345e-162	-1.13931e-162	3.86541e-163	-3.2511e-164	8.26112e-163	-2.65388e-163	-4.10374e-163	-7.07241e-163	2.55404e-163	4.54073e-163	-1.32133e-162	7.16607e-163	1.22272e-163	4.14014e-163	-7.02804e-164	2.06146e-163	0
4.78111e-163	-9.87668e-164	4.22766e-163	-6.87654e-163	2.39148e-164	6.31452e-163	1.87196e-164	1.00724e-162	8.59441e-163	3.49109e-163	1.45743e-162	-8.33711e-164	7.11901e-163	-1.20791e-164	-1.0345e-162	-1.13931e-162	3.86541e-163	-3.2511e-164	8.26112e-163	-2.65388e-163	-4.10374e-163	-7.07241e-163	2.55404e-163	4.54073e-163	-1.32133e-162	7.16607e-163	1.22272e-163	4.14014e-163	-7.02804e-164	2.06146e-163	0
4.78111e-163	-9.87668e-164	4.22766e-163	-6.87654e-163	2.39148e-164	6.31452e-163	1.87196e-164	1.00724e-162	8.59441e-163	3.49109e-163	1.45743e-162	-8.33711e-164	7.11901e-163	-1.20791e-164	-1.0345e-162	-1.13931e-162	3.86541e-163	-3.2511e-164	8.26112e-163	-2.65388e-163	-4.10374e-163	-7.07241e-163	2.55404e-163	4.54073e-163	-1.32133e-162	7.16607e-163	1.22272e-163	4.14014e-163	-7.02804e-164	2.06146e-163	0
4.78111e-163	-9.87668e-164	4.22766e-163	-6.87654e-163	2.39148e-164	6.31452e-163	1.87196e-164	1.00724e-162	8.59441e-163	3.49109e-163	1.45743e-162	-8.33711e-164	7.11901e-163	-1.20791e-164	-1.0345e-162	-1.13931e-162	3.86541e-163	-3.2511e-164	8.26112e-163	-2.65388e-163	-4.10374e-163	-7.07241e-163	2.55404e-163	4.54073e-163	-1.32133e-162	7.16607e-163	1.22272e-163	4.14014e-163	-7.02804e-164	2.06146e-163	0
4.78111e-163	-9.87668e-164	4.22766e-163	-6.87654e-163	2.39148e-164	6.31452e-163	1.87196e-164	1.00724e-162	8.59441e-163	3.49109e-163	1.45743e-162	-8.33711e-164	7.11901e-163	-1.20791e-164	-1.0345e-162	-1.13931e-162	3.86541e-163	-3.2511e-164	8.26112e-163	-2.65388e-163	-4.10374e-163	-7.07241e-163	2.55404e-163	4.54073e-163	-1.32133e-162	7.16607e-163	1.22272e-163	4.14014e-163	-7.02804e-164	2.06146e-163	0
4.78111e-163	-9.87668e-164	4.22766e-163	-6.87654e-163	2.39148e-164	6.31452e-163	1.87196e-164	1.00724e-162	8.59441e-163	3.49109e-163	1.45743e-162	-8.33711e-164	7.11901e-163	-1.20791e-164	-1.0345e-162	-1.13931e-162	3.86541e-163	-3.2511e-164	8.26112e-163	-2.65388e-163	-4.10374e-163	-7.07241e-163	2.55404e-163	4.54073e-163	-1.32133e-162	7.16607e-163	1.22272e-163	4.14014e-163	-7.02804e-164	2.06146e-163	0
4.78111e-163	-9.87668e-164	4.22766e-163	-6.87654e-163	2.39148e-164	6.31452e-163	1.87196e-164	1.00724e-162	8.59441e-163	3.49109e-163	1.45743e-162	-8.33711e-164	7.11901e-163	-1.20791e-164	-1.0345e-162	-1.13931e-162	3.86541e-163	-3.2511e-164	8.26112e-163	-2.65388e-163	-4.10374e-163	-7.07241e-163	2.55404e-163	4.54073e-163	-1.32133e-162	7.16607e-163	1.22272e-163	4.14014e-163	-7.02804e-164	2.06146e-163	0
4.78111e-163	-9.87668e-164	4.22766e-163	-6.87654e-163	2.39148e-164	6.31452e-163	1.87196e-164	1.00724e-162	8.59441e-163	3.49109e-163	1.45743e-162	-8.33711e-164	7.11901e-163	-1.20791e-164	-1.0345e-162	-1.13931e-162	3.86541e-163	-3.2511e-164	8.26112e-163	-2.65388e-163	-4.10374e-163	-7.07241e-163	2.55404e-163	4.54073e-163	-1.32133e-162	7.16607e-163	1.22272e-163	4.14014e-163	-7.02804e-164	2.06146e-163	0
4.78111e-163	-9.87668e-164	4.22766e-163	-6.87654e-163	2.39148e-164	6.31452e-163	1.87196e-164	1.00724e-162	8.59441e-163	3.49109e-163	1.45743e-162	-8.33711e-164	7.11901e-163	-1.20791e-164	-1.0345e-162	-1.13931e-162	3.86541e-163	-3.2511e-164	8.26112e-163	-2.65388e-163	-4.10374e-163	-7.07241e-163	2.55404e-163	4.54073e-163	-1.32133e-162	7.16607e-163	1.22272e-163	4.14014e-163	-7.02804e-164	2.06146e-163	0
4.78111e-163	-9.87668e-164	4.22766e-163	-6.87654e-163	2.39148e-164	6.31452e-163	1.87196e-164	1.00724e-162	8.59441e-163	3.49109e-163	1.45743e-162	-8.33711e-164	7.11901e-163	-1.20791e-164	-1.0345e-162	-1.13931e-162	3.86541e-163	-3.2511e-164	8.26112e-163	-2.65388e-163	-4.10374e-163	-7.07241e-163	2.55404e-163	4.54073e-163	-1.32133e-162	7.16607e-163	1.22272e-163	4.14014e-163	-7.02804e-164	2.06146e-163	0
4.78111e-163	-9.87668e-164	4.22766e-163	-6.87654e-163	2.39148e-164	6.31452e-163	1.87196e-164	1.00724e-162	8.59441e-163	3.49109e-163	1.45743e-162	-8.33711e-164	7.11901e-163	-1.20791e-164	-1.0345e-162	-1.13931e-162	3.86541e-163	-3.2511e-164	8.26112e-163	-2.65388e-163	-4.10374e-163	-7.07241e-163	2.55404e-163	4.54073e-163	-1.32133e-162	7.16607e-163	1.22272e-163	4.14014e-163	-7.02804e-164	2.06146e-163	0
4.78111e-163	-9.87668e-164	4.22766e-163	-6.87654e-163	2.39148e-164	6.31452e-163	1.87196e-164	1.00724e-162	8.59441e-163	3.49109e-163	1.45743e-162	-8.33711e-164	7.11901e-163	-1.20791e-164	-1.0345e-162	-1.13931e-162	3.86541e-163	-3.2511e-164	8.26112e-163	-2.65388e-163	-4.10374e-163	-7.07241e-163	2.55404e-163	4.54073e-163	-1.32133e-162	7.16607e-163	1.22272e-163	4.14014e-163	-7.02804e-164	2.06146e-163	0
4.78111e-163	-9.87668e-164	4.22766e-163	-6.87654e-163	2.39148e-164	6.31452e-163	1.87196e-164	1.00724e-162	8.59441e-163	3.49109e-163	1.45743e-162	-8.33711e-164	7.11901e-163	-1.20791e-164	-1.0345e-162	-1.13931e-162	3.86541e-163	-3.2511e-164	8.26112e-163	-2.65388e-163	-4.10374e-163	-7.07241e-163	2.55404e-163	4.54073e-163	-1.32133e-162	7.16607e-163	1.22272e-163	4.14014e-163	-7.02804e-164	2.06146e-163	0
4.78111e-163	-9.87668e-164	4.22766e-163	-6.87654e-163	2.39148e-164	6.31452e-163	1.87196e-164	1.00724e-162	8.59441e-163	3.49109e-163	1.45743e-162	-8.33711e-164	7.11901e-163	-1.20791e-164	-1.0345e-162	-1.13931e-162	3.86541e-163	-3.2511e-164	8.26112e-163	-2.65388e-163	-4.10374e-163	-7.07241e-163	2.55404e-163	4.54073e-163	-1.32133e-162	7.16607e-163	1.22272e-163	4.14014e-163	-7.02804e-164	2.06146e-163	0
4.78111e-163	-9.87668e-164	4.22766e-163	-6.87654e-163	2.39148e-164	6.31452e-163	1.87196e-164	1.00724e-162	8.59441e-163	3.49109e-163	1.45743e-162	-8.33711e-164	7.11901e-163	-1.20791e-164	-1.0345e-162	-1.13931e-162	3.86541e-163	-3.2511e-164	8.26112e-163	-2.65388e-163	-4.10374e-163	-7.07241e-163	2.55404e-163	4.54073e-163	-1.32133e-162	7.16607e-163	1.22272e-163	4.14014e-163	-7.02804e-164	2.06146e-163	0
4.78111e-163	-9.87668e-164	4.22766e-163	-6.87654e-163	2.39148e-164	6.31452e-163	1.87196e-164	1.00724e-162	8.59441e-163	3.49109e-163	1.45743e-162	-8.33711e-164	7.11901e-163	-1.20791e-164	-1.0345e-162	-1.13931e-162	3.86541e-163	-3.2511e-164	8.26112e-163	-2.65388e-163	-4.10374e-163	-7.07241e-163	2.55404e-163	4.54073e-163	-1.32133e-162	7.16607e-163	1.22272e-163	4.14014e-163	-7.02804e-164	2.06146e-163	0
4.78111e-163	-9.87668e-164	4.22766e-163	-6.87654e-163	2.39148e-164	6.31452e-163	1.87196e-164	1.00724e-162	8.59441e-163	3.49109e-163	1.45743e-162	-8.33711e-164	7.11901e-163	-1.20791e-164	-1.0345e-162	-1.13931e-162	3.86541e-163	-3.2511e-164	8.26112e-163	-2.65388e-163	-4.10374e-163	-7.07241e-163	2.55404e-163	4.54073e-163	-1.32133e-162	7.16607e-163	1.22272e-163	4.14014e-163	-7.02804e-164	2.06146e-163	0
4.78111e-163	-9.87668e-164	4.22766e-163	-6.87654e-163	2.39148e-164	6.31452e-163	1.87196e-164	1.00724e-162	8.59441e-163	3.49109e-163	1.45743e-162	-8.33711e-164	7.11901e-163	-1.20791e-164	-1.0345e-162	-1.13931e-162	3.86541e-163	-3.2511e-164	8.26112e-163	-2.65388e-163	-4.10374e-163	-7.07241e-163	2.55404e-163	4.54073e-163	-1.32133e-162	7.16607e-163	1.22272e-163	4.14014e-163	-7.02804e-164	2.06146e-163	0
4.78111e-163	-9.87668e-164	4.22766e-163	-6.87654e-163	2.39148e-164	6.31452e-163	1.87196e-164	1.00724e-162	8.59441e-163	3.49109e-163	1.45743e-162	-8.33711e-164	7.11901e-163	-1.20791e-164	-1.0345e-162	-1.13931e-162	3.86541e-163	-3.2511e-164	8.26112e-163	-2.65388e-163	-4.10374e-163	-7.07241e-163	2.55404e-163	4.54073e-163	-1.32133e-162	7.16607e-163	1.22272e-163	4.14014e-163	-7.02804e-164	2.06146e-163	0
4.78111e-163	-9.87668e-164	4.22766e-163	-6.87654e-163	2.39148e-164	6.31452e-163	1.87196e-164	1.00724e-162	8.59441e-163	3.49109e-163	1.45743e-162	-8.33711e-164	7.11901e-163	-1.20791e-164	-1.0345e-162	-1.13931e-162	3.86541e-163	-3.2511e-164	8.26112e-163	-2.65388e-163	-4.10374e-163	-7.07241e-163	2.55404e-163	4.54073e-163	-1.32133e-162	7.16607e-163	1.22272e-163	4.14014e-163	-7.02804e-164	2.06146e-163	0
4.78111e-163	-9.87668e-164	4.22766e-163	-6.87654e-163	2.39148e-164	6.31452e-163	1.87196e-164	1.00724e-162	8.59441e-163	3.49109e-163	1.45743e-162	-8.33711e-164	7.11901e-163	-1.20791e-164	-1.0345e-162	-1.13931e-162	3.86541e-163	-3.2511e-164	8.26112e-163	-2.65388e-163	-4.10374e-163	-7.07241e-163	2.55404e-163	4.54073e-163	-1.32133e-162	7.16607e-163	1.22272e-163	4.14014e-163	-7.02804e-164	2.06146e-163	0
4.78111e-163	-9.87668e-164	4.22766e-163	-6.87654e-163	2.39148e-164	6.31452e-163	1.87196e-164	1.00724e-162	8.59441e-163	3.49109e-163	1.45743e-162	-8.33711e-164	7.11901e-163	-1.20791e-164	-1.0345e-162	-1.13931e-162	3.86541e-163	-3.2511e-164	8.26112e-163	-2.65388e-163	-4.10374e-163	-7.07241e-163	2.55404e-163	4.54073e-163	-1.32133e-162	7.16607e-163	1.22272e-163	4.14014e-163	-7.02804e-164	2.06146e-163	0
4.78111e-163	-9.87668e-164	4.22766e-163	-6.87654e-163	2.39148e-164	6.31452e-163	1.87196e-164	1.00724e-162	8.59441e-163	3.49109e-163	1.45743e-162	-8.33711e-164	7.11901e-163	-1.20791e-164	-1.0345e-162	-1.13931e-162	3.86541e-163	-3.2511e-164	8.26112e-163	-2.65388e-163	-4.10374e-163	-7.07241e-163	2.55404e-163	4.54073e-163	-1.32133e-162	7.16607e-163	1.22272e-163	4.14014e-163	-7.02804e-164	2.06146e-163	0
4.78111e-163	-9.87668e-164	4.22766e-163	-6.87654e-163	2.39148e-164	6.31452e-163	1.87196e-164	1.00724e-162	8.59441e-163	3.49109e-163	1.45743e-162	-8.33711e-164	7.11901e-163	-1.20791e-164	-1.0345e-162	-1.13931e-162	3.86541e-163	-3.2511e-164	8.26112e-163	-2.65388e-163	-4.10374e-163	-7.07241e-163	2.55404e-163	4.54073e-163	-1.32133e-162	7.16607e-163	1.22272e-163	4.14014e-163	-7.02804e-164	2.06146e-163	0
4.78111e-163	-9.87668e-164	4.22766e-163	-6.87654e-163	2.39148e-164	6.31452e-163	1.87196e-164	1.00724e-162	8.59441e-163	3.49109e-163	1.45743e-162	-8.33711e-164	7.11901e-163	-1.20791e-164	-1.0345e-162	-1.13931e-162	3.86541e-163	-3.2511e-164	8.26112e-163	-2.65388e-163	-4.10374e-163	-7.07241e-163	2.55404e-163	4.54073e-163	-1.32133e-162	7.16607e-163	1.22272e-163	4.14014e-163	-7.02804e-164	2.06146e-163	0
4.78111e-163	-9.87668e-164	4.22766e-163	-6.87654e-163	2.39148e-164	6.31452e-163	1.87196e-164	1.00724e-162	8.59441e-163	3.49109e-163	1.45743e-162	-8.33711e-164	7.11901e-163	-1.20791e-164	-1.0345e-162	-1.13931e-162	3.86541e-163	-3.2511e-164	8.26112e-163	-2.65388e-163	-4.10374e-163	-7.07241e-163	2.55404e-163	4.54073e-163	-1.32133e-162	7.16607e-163	1.22272e-163	4.14014e-163	-7.02804e-164	2.06146e-163	0
4.78111e-163	-9.87668e-164	4.22766e-163	-6.87654e-163	2.39148e-164	6.31452e-163	1.87196e-164	1.00724e-162	8.59441e-163	3.49109e-163	1.45743e-162	-8.33711e-164	7.11901e-163	-1.20791e-164	-1.0345e-162	-1.13931e-162	3.86541e-163	-3.2511e-164	8.26112e-163	-2.65388e-163	-4.10374e-163	-7.07241e-163	2.55404e-163	4.54073e-163	-1.32133e-162	7.16607e-163	1.22272e-163	4.14014e-163	-7.02804e-164	2.06146e-163	0
4.78111e-163	-9.87668e-164	4.22766e-163	-6.87654e-163	2.39148e-164	6.31452e-163	1.87196e-164	1.00724e-162	8.59441e-163	3.49109e-163	1.45743e-162	-8.33711e-164	7.11901e-163	-1.20791e-164	-1.0345e-162	-1.13931e-162	3.86541e-163	-3.2511e-164	8.26112e-163	-2.65388e-163	-4.10374e-163	-7.07241e-163	2.55404e-163	4.54073e-163	-1.32133e-162	7.16607e-163	1.22272e-163	4.14014e-163	-7.02804e-164	2.06146e-163	0
4.78111e-163	-9.87668e-164	4.22766e-163	-6.87654e-163	2.39148e-164	6.31452e-163	1.87196e-164	1.00724e-162	8.59441e-163	3.49109e-163	1.45743e-162	-8.33711e-164	7.11901e-163	-1.20791e-164	-1.0345e-162	-1.13931e-162	3.86541e-163	-3.2511e-164	8.26112e-163	-2.65388e-163	-4.10374e-163	-7.07241e-163	2.55404e-163	4.54073e-163	-1.32133e-162	7.16607e-163	1.22272e-163	4.14014e-163	-7.02804e-164	2.06146e-163	0
4.78111e-163	-9.87668e-164	4.22766e-163	-6.87654e-163	2.39148e-164	6.31452e-163	1.87196e-164	1.00724e-162	8.59441e-163	3.49109e-163	1.45743e-162	-8.33711e-164	7.11901e-163	-1.20791e-164	-1.0345e-162	-1.13931e-162	3.86541e-163	-3.2511e-164	8.26112e-163	-2.65388e-163	-4.10374e-163	-7.07241e-163	2.55404e-163	4.54073e-163	-1.32133e-162	7.16607e-163	1.22272e-163	4.14014e-163	-7.02804e-164	2.06146e-163	0
4.78111e-163	-9.87668e-164	4.22766e-163	-6.87654e-163	2.39148e-164	6.31452e-163	1.87196e-164	1.00724e-162	8.59441e-163	3.49109e-163	1.45743e-162	-8.33711e-164	7.11901e-163	-1.20791e-164	-1.0345e-162	-1.13931e-162	3.86541e-163	-3.2511e-164	8.26112e-163	-2.65388e-163	-4.10374e-163	-7.07241e-163	2.55404e-163	4.54073e-163	-1.32133e-162	7.16607e-163	1.22272e-163	4.14014e-163	-7.02804e-164	2.06146e-163	0
4.78111e-163	-9.87668e-164	4.22766e-163	-6.87654e-163	2.39148e-164	6.31452e-163	1.87196e-164	1.00724e-162	8.59441e-163	3.49109e-163	1.45743e-162	-8.33711e-164	7.11901e-163	-1.20791e-164	-1.0345e-162	-1.13931e-162	3.86541e-163	-3.2511e-164	8.26112e-163	-2.65388e-163	-4.10374e-163	-7.07241e-163	2.55404e-163	4.54073e-163	-1.32133e-162	7.16607e-163	1.22272e-163	4.14014e-163	-7.02804e-164	2.06146e-163	0
4.78111e-163	-9.87668e-164	4.22766e-163	-6.87654e-163	2.39148e-164	6.31452e-163	1.87196e-164	1.00724e-162	8.59441e-163	3.49109e-163	1.45743e-162	-8.33711e-164	7.11901e-163	-1.20791e-164	-1.0345e-162	-1.13931e-162	3.86541e-163	-3.2511e-164	8.26112e-163	-2.65388e-163	-4.10374e-163	-7.07241e-163	2.55404e-163	4.54073e-163	-1.32133e-162	7.16607e-163	1.22272e-163	4.14014e-163	-7.02804e-164	2.06146e-163	0
4.78111e-163	-9.87668e-164	4.22766e-163	-6.87654e-163	2.39148e-164	6.31452e-163	1.87196e-164	1.00724e-162	8.59441e-163	3.49109e-163	1.45743e-162	-8.33711e-164	7.11901e-163	-1.20791e-164	-1.0345e-162	-1.13931e-162	3.86541e-163	-3.2511e-164	8.26112e-163	-2.65388e-163	-4.10374e-163	-7.07241e-163	2.55404e-163	4.54073e-163	-1.32133e-162	7.16607e-163	1.22272e-163	4.14014e-163	-7.02804e-164	2.06146e-163	0
4.78111e-163	-9.87668e-164	4.22766e-163	-6.87654e-163	2.39148e-164	6.31452e-163	1.87196e-164	1.00724e-162	8.59441e-163	3.49109e-163	1.45743e-162	-8.33711e-164	7.11901e-163	-1.20791e-164	-1.0345e-162	-1.13931e-162	3.86541e-163	-3.2511e-164	8.26112e-163	-2.65388e-163	-4.10374e-163	-7.07241e-163	2.55404e-163	4.54073e-163	-1.32133e-162	7.16607e-163	1.22272e-163	4.14014e-163	-7.02804e-164	2.06146e-163	0
4.78111e-163	-9.87668e-164	4.22766e-163	-6.87654e-163	2.39148e-164	6.31452e-163	1.87196e-164	1.00724e-162	8.59441e-163	3.49109e-163	1.45743e-162	-8.33711e-164	7.11901e-163	-1.20791e-164	-1.0345e-162	-1.13931e-162	3.86541e-163	-3.2511e-164	8.26112e-163	-2.65388e-163	-4.10374e-163	-7.07241e-163	2.55404e-163	4.54073e-163	-1.32133e-162	7.16607e-163	1.22272e-163	4.14014e-163	-7.02804e-164	2.06146e-163	0
4.78111e-163	-9.87668e-164	4.22766e-163	-6.87654e-163	2.39148e-164	6.31452e-163	1.87196e-164	1.00724e-162	8.59441e-163	3.49109e-163	1.45743e-162	-8.33711e-164	7.11901e-163	-1.20791e-164	-1.0345e-162	-1.13931e-162	3.86541e-163	-3.2511e-164	8.26112e-163	-2.65388e-163	-4.10374e-163	-7.07241e-163	2.55404e-163	4.54073e-163	-1.32133e-162	7.16607e-163	1.22272e-163	4.14014e-163	-7.02804e-164	2.06146e-163	0
4.78111e-163	-9.87668e-164	4.22766e-163	-6.87654e-163	2.39148e-164	6.31452e-163	1.87196e-164	1.00724e-162	8.59441e-163	3.49109e-163	1.45743e-162	-8.33711e-164	7.11901e-163	-1.20791e-164	-1.0345e-162	-1.13931e-162	3.86541e-163	-3.2511e-164	8.26112e-163	-2.65388e-163	-4.10374e-163	-7.07241e-163	2.55404e-163	4.54073e-163	-1.32133e-162	7.16607e-163	1.22272e-163	4.14014e-163	-7.02804e-164	2.06146e-163	0
4.78111e-163	-9.87668e-164	4.22766e-163	-6.87654e-163	2.39148e-164	6.31452e-163	1.87196e-164	1.00724e-162	8.59441e-163	3.49109e-163	1.45743e-162	-8.33711e-164	7.11901e-163	-1.20791e-164	-1.0345e-162	-1.13931e-162	3.86541e-163	-3.2511e-164	8.26112e-163	-2.65388e-163	-4.10374e-163	-7.07241e-163	2.55404e-163	4.54073e-163	-1.32133e-162	7.16607e-163	1.22272e-163	4.14014e-163	-7.02804e-164	2.06146e-163	0
4.78111e-163	-9.87668e-164	4.22766e-163	-6.87654e-163	2.39148e-164	6.31452e-163	1.87196e-164	1.00724e-162	8.59441e-163	3.49109e-163	1.45743e-162	-8.33711e-164	7.11901e-163	-1.20791e-164	-1.0345e-162	-1.13931e-162	3.86541e-163	-3.2511e-164	8.26112e-163	-2.65388e-163	-4.10374e-163	-7.07241e-163	2.55404e-163	4.54073e-163	-1.32133e-162	7.16607e-163	1.22272e-163	4.14014e-163	-7.02804e-164	2.06146e-163	0
4.78111e-163	-9.87668e-164	4.22766e-163	-6.87654e-163	2.39148e-164	6.31452e-163	1.87196e-164	1.00724e-162	8.59441e-163	3.49109e-163	1.45743e-162	-8.33711e-164	7.11901e-163	-1.20791e-164	-1.0345e-162	-1.13931e-162	3.86541e-163	-3.2511e-164	8.26112e-163	-2.65388e-163	-4.10374e-163	-7.07241e-163	2.55404e-163	4.54073e-163	-1.32133e-162	7.16607e-163	1.22272e-163	4.14014e-163	-7.02804e-164	2.06146e-163	0
4.78111e-163	-9.87668e-164	4.22766e-163	-6.87654e-163	2.39148e-164	6.31452e-163	1.87196e-164	1.00724e-162	8.59441e-163	3.49109e-163	1.45743e-162	-8.33711e-164	7.11901e-163	-1.20791e-164	-1.0345e-162	-1.13931e-162	3.86541e-163	-3.2511e-164	8.26112e-163	-2.65388e-163	-4.10374e-163	-7.07241e-163	2.55404e-163	4.54073e-163	-1.32133e-162	7.16607e-163	1.22272e-163	4.14014e-163	-7.02804e-164	2.06146e-163	0
4.78111e-163	-9.87668e-164	4.22766e-163	-6.87654e-163	2.39148e-164	6.31452e-163	1.87196e-164	1.00724e-162	8.59441e-163	3.49109e-163	1.45743e-162	-8.33711e-164	7.11901e-163	-1.20791e-164	-1.0345e-162	-1.13931e-162	3.86541e-163	-3.2511e-164	8.26112e-163	-2.65388e-163	-4.10374e-163	-7.07241e-163	2.55404e-163	4.54073e-163	-1.32133e-162	7.16607e-163	1.22272e-163	4.14014e-163	-7.02804e-164	2.06146e-163	0
4.78111e-163	-9.87668e-164	4.22766e-163	-6.87654e-163	2.39148e-164	6.31452e-163	1.87196e-164	1.00724e-162	8.59441e-163	3.49109e-163	1.45743e-162	-8.33711e-164	7.11901e-163	-1.20791e-164	-1.0345e-162	-1.13931e-162	3.86541e-163	-3.2511e-164	8.26112e-163	-2.65388e-163	-4.10374e-163	-7.07241e-163	2.55404e-163	4.54073e-163	-1.32133e-162	7.16607e-163	1.22272e-163	4.14014e-163	-7.02804e-164	2.06146e-163	0
4.78111e-163	-9.87668e-164	4.22766e-163	-6.87654e-163	2.39148e-164	6.31452e-163	1.87196e-164	1.00724e-162	8.59441e-163	3.49109e-163	1.45743e-162	-8.33711e-164	7.11901e-163	-1.20791e-164	-1.0345e-162	-1.13931e-162	3.86541e-163	-3.2511e-164	8.26112e-163	-2.65388e-163	-4.10374e-163	-7.07241e-163	2.55404e-163	4.54073e-163	-1.32133e-162	7.16607e-163	1.22272e-163	4.14014e-163	-7.02804e-164	2.06146e-163	0
4.78111e-163	-9.87668e-164	4.22766e-163	-6.87654e-163	2.39148e-164	6.31452e-163	1.87196e-164	1.00724e-162	8.59441e-163	3.49109e-163	1.45743e-162	-8.33711e-164	7.11901e-163	-1.20791e-164	-1.0345e-162	-1.13931e-162	3.86541e-163	-3.2511e-164	8.26112e-163	-2.65388e-163	-4.10374e-163	-7.07241e-163	2.55404e-163	4.54073e-163	-1.32133e-162	7.16607e-163	1.22272e-163	4.14014e-163	-7.02804e-164	2.06146e-163	0
4.78111e-163	-9.87668e-164	4.22766e-163	-6.87654e-163	2.39148e-164	6.31452e-163	1.87196e-164	1.00724e-162	8.59441e-163	3.49109e-163	1.45743e-162	-8.33711e-164	7.11901e-163	-1.20791e-164	-1.0345e-162	-1.13931e-162	3.86541e-163	-3.2511e-164	8.26112e-163	-2.65388e-163	-4.10374e-163	-7.07241e-163	2.55404e-163	4.54073e-163	-1.32133e-162	7.16607e-163	1.22272e-163	4.14014e-163	-7.02804e-164	2.06146e-163	0
4.78111e-163	-9.87668e-164	4.22766e-163	-6.87654e-163	2.39148e-164	6.31452e-163	1.87196e-164	1.00724e-162	8.59441e-163	3.49109e-163	1.45743e-162	-8.33711e-164	7.11901e-163	-1.20791e-164	-1.0345e-162	-1.13931e-162	3.86541e-163	-3.2511e-164	8.26112e-163	-2.65388e-163	-4.10374e-163	-7.07241e-163	2.55404e-163	4.54073e-163	-1.32133e-162	7.16607e-163	1.22272e-163	4.14014e-163	-7.02804e-164	2.06146e-163	0
4.78111e-163	-9.87668e-164	4.22766e-163	-6.87654e-163	2.39148e-164	6.31452e-163	1.87196e-164	1.00724e-162	8.59441e-163	3.49109e-163	1.45743e-162	-8.33711e-164	7.11901e-163	-1.20791e-164	-1.0345e-162	-1.13931e-162	3.86541e-163	-3.2511e-164	8.26112e-163	-2.65388e-163	-4.10374e-163	-7.07241e-163	2.55404e-163	4.54073e-163	-1.32133e-162	7.16607e-163	1.22272e-163	4.14014e-163	-7.02804e-164	2.06146e-163	0
4.78111e-163	-9.87668e-164	4.22766e-163	-6.87654e-163	2.39148e-164	6.31452e-163	1.87196e-164	1.00724e-162	8.59441e-163	3.49109e-163	1.45743e-162	-8.33711e-164	7.11901e-163	-1.20791e-164	-1.0345e-162	-1.13931e-162	3.86541e-163	-3.2511e-164	8.26112e-163	-2.65388e-163	-4.10374e-163	-7.07241e-163	2.55404e-163	4.54073e-163	-1.32133e-162	7.16607e-163	1.22272e-163	4.14014e-163	-7.02804e-164	2.06146e-163	0
4.78111e-163	-9.87668e-164	4.22766e-163	-6.87654e-163	2.39148e-164	6.31452e-163	1.87196e-164	1.00724e-162	8.59441e-163	3.49109e-163	1.45743e-162	-8.33711e-164	7.11901e-163	-1.20791e-164	-1.0345e-162	-1.13931e-162	3.86541e-163	-3.2511e-164	8.26112e-163	-2.65388e-163	-4.10374e-163	-7.07241e-163	2.55404e-163	4.54073e-163	-1.32133e-162	7.16607e-163	1.22272e-163	4.14014e-163	-7.02804e-164	2.06146e-163	0
4.78111e-163	-9.87668e-164	4.22766e-163	-6.87654e-163	2.39148e-164	6.31452e-163	1.87196e-164	1.00724e-162	8.59441e-163	3.49109e-163	1.45743e-162	-8.33711e-164	7.11901e-163	-1.20791e-164	-1.0345e-162	-1.13931e-162	3.86541e-163	-3.2511e-164	8.26112e-163	-2.65388e-163	-4.10374e-163	-7.07241e-163	2.55404e-163	4.54073e-163	-1.32133e-162	7.16607e-163	1.22272e-163	4.14014e-163	-7.02804e-164	2.06146e-163	0
4.78111e-163	-9.87668e-164	4.22766e-163	-6.87654e-163	2.39148e-164	6.31452e-163	1.87196e-164	1.00724e-162	8.59441e-163	3.49109e-163	1.45743e-162	-8.33711e-164	7.11901e-163	-1.20791e-164	-1.0345e-162	-1.13931e-162	3.86541e-163	-3.2511e-164	8.26112e-163	-2.65388e-163	-4.10374e-163	-7.07241e-163	2.55404e-163	4.54073e-163	-1.32133e-162	7.16607e-163	1.22272e-163	4.14014e-163	-7.02804e-164	2.06146e-163	0
4.78111e-163	-9.87668e-164	4.22766e-163	-6.87654e-163	2.39148e-164	6.31452e-163	1.87196e-164	1.00724e-162	8.59441e-163	3.49109e-163	1.45743e-162	-8.33711e-164	7.11901e-163	-1.20791e-164	-1.0345e-162	-1.13931e-162	3.86541e-163	-3.2511e-164	8.26112e-163	-2.65388e-163	-4.10374e-163	-7.07241e-163	2.55404e-163	4.54073e-163	-1.32133e-162	7.16607e-163	1.22272e-163	4.14014e-163	-7.02804e-164	2.06146e-163	0
4.78111e-163	-9.87668e-164	4.22766e-163	-6.87654e-163	2.39148e-164	6.31452e-163	1.87196e-164	1.00724e-162	8.59441e-163	3.49109e-163	1.45743e-162	-8.33711e-164	7.11901e-163	-1.20791e-164	-1.0345e-162	-1.13931e-162	3.86541e-163	-3.2511e-164	8.26112e-163	-2.65388e-163	-4.10374e-163	-7.07241e-163	2.55404e-163	4.54073e-163	-1.32133e-162	7.16607e-163	1.22272e-163	4.14014e-163	-7.02804e-164	2.06146e-163	0
4.78111e-163	-9.87668e-164	4.22766e-163	-6.87654e-163	2.39148e-164	6.31452e-163	1.87196e-164	1.00724e-162	8.59441e-163	3.49109e-163	1.45743e-162	-8.33711e-164	7.11901e-163	-1.20791e-164	-1.0345e-162	-1.13931e-162	3.86541e-163	-3.2511e-164	8.26112e-163	-2.65388e-163	-4.10374e-163	-7.07241e-163	2.55404e-163	4.54073e-163	-1.32133e-162	7.16607e-163	1.22272e-163	4.14014e-163	-7.02804e-164	2.06146e-163	0
4.78111e-163	-9.87668e-164	4.22766e-163	-6.87654e-163	2.39148e-164	6.31452e-163	1.87196e-164	1.00724e-162	8.59441e-163	3.49109e-163	1.45743e-162	-8.33711e-164	7.11901e-163	-1.20791e-164	-1.0345e-162	-1.13931e-162	3.86541e-163	-3.2511e-164	8.26112e-163	-2.65388e-163	-4.10374e-163	-7.07241e-163	2.55404e-163	4.54073e-163	-1.32133e-162	7.16607e-163	1.22272e-163	4.14014e-163	-7.02804e-164	2.06146e-163	0
4.78111e-163	-9.87668e-164	4.22766e-163	-6.87654e-163	2.39148e-164	6.31452e-163	1.87196e-164	1.00724e-162	8.59441e-163	3.49109e-163	1.45743e-162	-8.33711e-164	7.11901e-163	-1.20791e-164	-1.0345e-162	-1.13931e-162	3.86541e-163	-3.2511e-164	8.26112e-163	-2.65388e-163	-4.10374e-163	-7.07241e-163	2.55404e-163	4.54073e-163	-1.32133e-162	7.16607e-163	1.22272e-163	4.14014e-163	-7.02804e-164	2.06146e-163	0
4.78111e-163	-9.87668e-164	4.22766e-163	-6.87654e-163	2.39148e-164	6.31452e-163	1.87196e-164	1.00724e-162	8.59441e-163	3.49109e-163	1.45743e-162	-8.33711e-164	7.11901e-163	-1.20791e-164	-1.0345e-162	-1.13931e-162	3.86541e-163	-3.2511e-164	8.26112e-163	-2.65388e-163	-4.10374e-163	-7.07241e-163	2.55404e-163	4.54073e-163	-1.32133e-162	7.16607e-163	1.22272e-163	4.14014e-163	-7.02804e-164	2.06146e-163	0
4.78111e-163	-9.87668e-164	4.22766e-163	-6.87654e-163	2.39148e-164	6.31452e-163	1.87196e-164	1.00724e-162	8.59441e-163	3.49109e-163	1.45743e-162	-8.33711e-164	7.11901e-163	-1.20791e-164	-1.0345e-162	-1.13931e-162	3.86541e-163	-3.2511e-164	8.26112e-163	-2.65388e-163	-4.10374e-163	-7.07241e-163	2.55404e-163	4.54073e-163	-1.32133e-162	7.16607e-163	1.22272e-163	4.14014e-163	-7.02804e-164	2.06146e-163	0
4.78111e-163	-9.87668e-164	4.22766e-163	-6.87654e-163	2.39148e-164	6.31452e-163	1.87196e-164	1.00724e-162	8.59441e-163	3.49109e-163	1.45743e-162	-8.33711e-164	7.11901e-163	-1.20791e-164	-1.0345e-162	-1.13931e-162	3.86541e-163	-3.2511e-164	8.26112e-163	-2.65388e-163	-4.10374e-163	-7.07241e-163	2.55404e-163	4.54073e-163	-1.32133e-162	7.16607e-163	1.22272e-163	4.14014e-163	-7.02804e-164	2.06146e-163	0
4.78111e-163	-9.87668e-164	4.22766e-163	-6.87654e-163	2.39148e-164	6.31452e-163	1.87196e-164	1.00724e-162	8.59441e-163	3.49109e-163	1.45743e-162	-8.33711e-164	7.11901e-163	-1.20791e-164	-1.0345e-162	-1.13931e-162	3.86541e-163	-3.2511e-164	8.26112e-163	-2.65388e-163	-4.10374e-163	-7.07241e-163	2.55404e-163	4.54073e-163	-1.32133e-162	7.16607e-163	1.22272e-163	4.14014e-163	-7.02804e-164	2.06146e-163	0
4.78111e-163	-9.87668e-164	4.22766e-163	-6.87654e-163	2.39148e-164	6.31452e-163	1.87196e-164	1.00724e-162	8.59441e-163	3.49109e-163	1.45743e-162	-8.33711e-164	7.11901e-163	-1.20791e-164	-1.0345e-162	-1.13931e-162	3.86541e-163	-3.2511e-164	8.26112e-163	-2.65388e-163	-4.10374e-163	-7.07241e-163	2.55404e-163	4.54073e-163	-1.32133e-162	7.16607e-163	1.22272e-163	4.14014e-163	-7.02804e-164	2.06146e-163	0
4.78111e-163	-9.87668e-164	4.22766e-163	-6.87654e-163	2.39148e-164	6.31452e-163	1.87196e-164	1.00724e-162	8.59441e-163	3.49109e-163	1.45743e-162	-8.33711e-164	7.11901e-163	-1.20791e-164	-1.0345e-162	-1.13931e-162	3.86541e-163	-3.2511e-164	8.26112e-163	-2.65388e-163	-4.10374e-163	-7.07241e-163	2.55404e-163	4.54073e-163	-1.32133e-162	7.16607e-163	1.22272e-163	4.14014e-163	-7.02804e-164	2.06146e-163	0
4.78111e-163	-9.87668e-164	4.22766e-163	-6.87654e-163	2.39148e-164	6.31452e-163	1.87196e-164	1.00724e-162	8.59441e-163	3.49109e-163	1.45743e-162	-8.33711e-164	7.11901e-163	-1.20791e-164	-1.0345e-162	-1.13931e-162	3.86541e-163	-3.2511e-164	8.26112e-163	-2.65388e-163	-4.10374e-163	-7.07241e-163	2.55404e-163	4.54073e-163	-1.32133e-162	7.16607e-163	1.22272e-163	4.14014e-163	-7.02804e-164	2.06146e-163	0
4.78111e-163	-9.87668e-164	4.22766e-163	-6.87654e-163	2.39148e-164	6.31452e-163	1.87196e-164	1.00724e-162	8.59441e-163	3.49109e-163	1.45743e-162	-8.33711e-164	7.11901e-163	-1.20791e-164	-1.0345e-162	-1.13931e-162	3.86541e-163	-3.2511e-164	8.26112e-163	-2.65388e-163	-4.10374e-163	-7.07241e-163	2.55404e-163	4.54073e-163	-1.32133e-162	7.16607e-163	1.22272e-163	4.14014e-163	-7.02804e-164	2.06146e-163	0
4.78111e-163	-9.87668e-164	4.22766e-163	-6.87654e-163	2.39148e-164	6.31452e-163	1.87196e-164	1.00724e-162	8.59441e-163	3.49109e-163	1.45743e-162	-8.33711e-164	7.11901e-163	-1.20791e-164	-1.0345e-162	-1.13931e-162	3.86541e-163	-3.2511e-164	8.26112e-163	-2.65388e-163	-4.10374e-163	-7.07241e-163	2.55404e-163	4.54073e-163	-1.32133e-162	7.16607e-163	1.22272e-163	4.14014e-163	-7.02804e-164	2.06146e-163	0
4.78111e-163	-9.87668e-164	4.22766e-163	-6.87654e-163	2.39148e-164	6.31452e-163	1.87196e-164	1.00724e-162	8.59441e-163	3.49109e-163	1.45743e-162	-8.33711e-164	7.11901e-163	-1.20791e-164	-1.0345e-162	-1.13931e-162	3.86541e-163	-3.2511e-164	8.26112e-163	-2.65388e-163	-4.10374e-163	-7.07241e-163	2.55404e-163	4.54073e-163	-1.32133e-162	7.16607e-163	1.22272e-163	4.14014e-163	-7.02804e-164	2.06146e-163	0
4.78111e-163	-9.87668e-164	4.22766e-163	-6.87654e-163	2.39148e-164	6.31452e-163	1.87196e-164	1.00724e-162	8.59441e-163	3.49109e-163	1.45743e-162	-8.33711e-164	7.11901e-163	-1.20791e-164	-1.0345e-162	-1.13931e-162	3.86541e-163	-3.2511e-164	8.26112e-163	-2.65388e-163	-4.10374e-163	-7.07241e-163	2.55404e-163	4.54073e-163	-1.32133e-162	7.16607e-163	1.22272e-163	4.14014e-163	-7.02804e-164	2.06146e-163	0
4.78111e-163	-9.87668e-164	4.22766e-163	-6.87654e-163	2.39148e-164	6.31452e-163	1.87196e-164	1.00724e-162	8.59441e-163	3.49109e-163	1.45743e-162	-8.33711e-164	7.11901e-163	-1.20791e-164	-1.0345e-162	-1.13931e-162	3.86541e-163	-3.2511e-164	8.26112e-163	-2.65388e-163	-4.10374e-163	-7.07241e-163	2.55404e-163	4.54073e-163	-1.32133e-162	7.16607e-163	1.22272e-163	4.14014e-163	-7.02804e-164	2.06146e-163	0
4.78111e-163	-9.87668e-164	4.22766e-163	-6.87654e-163	2.39148e-164	6.31452e-163	1.87196e-164	1.00724e-162	8.59441e-163	3.49109e-163	1.45743e-162	-8.33711e-164	7.11901e-163	-1.20791e-164	-1.0345e-162	-1.13931e-162	3.86541e-163	-3.2511e-164	8.26112e-163	-2.65388e-163	-4.10374e-163	-7.07241e-163	2.55404e-163	4.54073e-163	-1.32133e-162	7.16607e-163	1.22272e-163	4.14014e-163	-7.02804e-164	2.06146e-163	0
4.78111e-163	-9.87668e-164	4.22766e-163	-6.87654e-163	2.39148e-164	6.31452e-163	1.87196e-164	1.00724e-162	8.59441e-163	3.49109e-163	1.45743e-162	-8.33711e-164	7.11901e-163	-1.20791e-164	-1.0345e-162	-1.13931e-162	3.86541e-163	-3.2511e-164	8.26112e-163	-2.65388e-163	-4.10374e-163	-7.07241e-163	2.55404e-163	4.54073e-163	-1.32133e-162	7.16607e-163	1.22272e-163	4.14014e-163	-7.02804e-164	2.06146e-163	0
4.78111e-163	-9.87668e-164	4.22766e-163	-6.87654e-163	2.39148e-164	6.31452e-163	1.87196e-164	1.00724e-162	8.59441e-163	3.49109e-163	1.45743e-162	-8.33711e-164	7.11901e-163	-1.20791e-164	-1.0345e-162	-1.13931e-162	3.86541e-163	-3.2511e-164	8.26112e-163	-2.65388e-163	-4.10374e-163	-7.07241e-163	2.55404e-163	4.54073e-163	-1.32133e-162	7.16607e-163	1.22272e-163	4.14014e-163	-7.02804e-164	2.06146e-163	0
4.78111e-163	-9.87668e-164	4.22766e-163	-6.87654e-163	2.39148e-164	6.31452e-163	1.87196e-164	1.00724e-162	8.59441e-163	3.49109e-163	1.45743e-162	-8.33711e-164	7.11901e-163	-1.20791e-164	-1.0345e-162	-1.13931e-162	3.86541e-163	-3.2511e-164	8.26112e-163	-2.65388e-163	-4.10374e-163	-7.07241e-163	2.55404e-163	4.54073e-163	-1.32133e-162	7.16607e-163	1.22272e-163	4.14014e-163	-7.02804e-164	2.06146e-163	0
4.78111e-163	-9.87668e-164	4.22766e-163	-6.87654e-163	2.39148e-164	6.31452e-163	1.87196e-164	1.00724e-162	8.59441e-163	3.49109e-163	1.45743e-162	-8.33711e-164	7.11901e-163	-1.20791e-164	-1.0345e-162	-1.13931e-162	3.86541e-163	-3.2511e-164	8.26112e-163	-2.65388e-163	-4.10374e-163	-7.07241e-163	2.55404e-163	4.54073e-163	-1.32133e-162	7.16607e-163	1.22272e-163	4.14014e-163	-7.02804e-164	2.06146e-163	0
4.78111e-163	-9.87668e-164	4.22766e-163	-6.87654e-163	2.39148e-164	6.31452e-163	1.87196e-164	1.00724e-162	8.59441e-163	3.49109e-163	1.45743e-162	-8.33711e-164	7.11901e-163	-1.20791e-164	-1.0345e-162	-1.13931e-162	3.86541e-163	-3.2511e-164	8.26112e-163	-2.65388e-163	-4.10374e-163	-7.07241e-163	2.55404e-163	4.54073e-163	-1.32133e-162	7.16607e-163	1.22272e-163	4.14014e-163	-7.02804e-164	2.06146e-163	0
4.78111e-163	-9.87668e-164	4.22766e-163	-6.87654e-163	2.39148e-164	6.31452e-163	1.87196e-164	1.00724e-162	8.59441e-163	3.49109e-163	1.45743e-162	-8.33711e-164	7.11901e-163	-1.20791e-164	-1.0345e-162	-1.13931e-162	3.86541e-163	-3.2511e-164	8.26112e-163	-2.65388e-163	-4.10374e-163	-7.07241e-163	2.55404e-163	4.54073e-163	-1.32133e-162	7.16607e-163	1.22272e-163	4.14014e-163	-7.02804e-164	2.06146e-163	0
4.78111e-163	-9.87668e-164	4.22766e-163	-6.87654e-163	2.39148e-164	6.31452e-163	1.87196e-164	1.00724e-162	8.59441e-163	3.49109e-163	1.45743e-162	-8.33711e-164	7.11901e-163	-1.20791e-164	-1.0345e-162	-1.13931e-162	3.86541e-163	-3.2511e-164	8.26112e-163	-2.65388e-163	-4.10374e-163	-7.07241e-163	2.55404e-163	4.54073e-163	-1.32133e-162	7.16607e-163	1.22272e-163	4.14014e-163	-7.02804e-164	2.06146e-163	0
4.78111e-163	-9.87668e-164	4.22766e-163	-6.87654e-163	2.39148e-164	6.31452e-163	1.87196e-164	1.00724e-162	8.59441e-163	3.49109e-163	1.45743e-162	-8.33711e-164	7.11901e-163	-1.20791e-164	-1.0345e-162	-1.13931e-162	3.86541e-163	-3.2511e-164	8.26112e-163	-2.65388e-163	-4.10374e-163	-7.07241e-163	2.55404e-163	4.54073e-163	-1.32133e-162	7.16607e-163	1.22272e-163	4.14014e-163	-7.02804e-164	2.06146e-163	0
4.78111e-163	-9.87668e-164	4.22766e-163	-6.87654e-163	2.39148e-164	6.31452e-163	1.87196e-164	1.00724e-162	8.59441e-163	3.49109e-163	1.45743e-162	-8.33711e-164	7.11901e-163	-1.20791e-164	-1.0345e-162	-1.13931e-162	3.86541e-163	-3.2511e-164	8.26112e-163	-2.65388e-163	-4.10374e-163	-7.07241e-163	2.55404e-163	4.54073e-163	-1.32133e-162	7.16607e-163	1.22272e-163	4.14014e-163	-7.02804e-164	2.06146e-163	0
4.78111e-163	-9.87668e-164	4.22766e-163	-6.87654e-163	2.39148e-164	6.31452e-163	1.87196e-164	1.00724e-162	8.59441e-163	3.49109e-163	1.45743e-162	-8.33711e-164	7.11901e-163	-1.20791e-164	-1.0345e-162	-1.13931e-162	3.86541e-163	-3.2511e-164	8.26112e-163	-2.65388e-163	-4.10374e-163	-7.07241e-163	2.55404e-163	4.54073e-163	-1.32133e-162	7.16607e-163	1.22272e-163	4.14014e-163	-7.02804e-164	2.06146e-163	0
4.78111e-163	-9.87668e-164	4.22766e-163	-6.87654e-163	2.39148e-164	6.31452e-163	1.87196e-164	1.00724e-162	8.59441e-163	3.49109e-163	1.45743e-162	-8.33711e-164	7.11901e-163	-1.20791e-164	-1.0345e-162	-1.13931e-162	3.86541e-163	-3.2511e-164	8.26112e-163	-2.65388e-163	-4.10374e-163	-7.07241e-163	2.55404e-163	4.54073e-163	-1.32133e-162	7.16607e-163	1.22272e-163	4.14014e-163	-7.02804e-164	2.06146e-163	0
4.78111e-163	-9.87668e-164	4.22766e-163	-6.87654e-163	2.39148e-164	6.31452e-163	1.87196e-164	1.00724e-162	8.59441e-163	3.49109e-163	1.45743e-162	-8.33711e-164	7.11901e-163	-1.20791e-164	-1.0345e-162	-1.13931e-162	3.86541e-163	-3.2511e-164	8.26112e-163	-2.65388e-163	-4.10374e-163	-7.07241e-163	2.55404e-163	4.54073e-163	-1.32133e-162	7.16607e-163	1.22272e-163	4.14014e-163	-7.02804e-164	2.06146e-163	0
4.78111e-163	-9.87668e-164	4.22766e-163	-6.87654e-163	2.39148e-164	6.31452e-163	1.87196e-164	1.00724e-162	8.59441e-163	3.49109e-163	1.45743e-162	-8.33711e-164	7.11901e-163	-1.20791e-164	-1.0345e-162	-1.13931e-162	3.86541e-163	-3.2511e-164	8.26112e-163	-2.65388e-163	-4.10374e-163	-7.07241e-163	2.55404e-163	4.54073e-163	-1.32133e-162	7.16607e-163	1.22272e-163	4.14014e-163	-7.02804e-164	2.06146e-163	0
4.78111e-163	-9.87668e-164	4.22766e-163	-6.87654e-163	2.39148e-164	6.31452e-163	1.87196e-164	1.00724e-162	8.59441e-163	3.49109e-163	1.45743e-162	-8.33711e-164	7.11901e-163	-1.20791e-164	-1.0345e-162	-1.13931e-162	3.86541e-163	-3.2511e-164	8.26112e-163	-2.65388e-163	-4.10374e-163	-7.07241e-163	2.55404e-163	4.54073e-163	-1.32133e-162	7.16607e-163	1.22272e-163	4.14014e-163	-7.02804e-164	2.06146e-163	0
4.78111e-163	-9.87668e-164	4.22766e-163	-6.87654e-163	2.39148e-164	6.31452e-163	1.87196e-164	1.00724e-162	8.59441e-163	3.49109e-163	1.45743e-162	-8.33711e-164	7.11901e-163	-1.20791e-164	-1.0345e-162	-1.13931e-162	3.86541e-163	-3.2511e-164	8.26112e-163	-2.65388e-163	-4.10374e-163	-7.07241e-163	2.55404e-163	4.54073e-163	-1.32133e-162	7.16607e-163	1.22272e-163	4.14014e-163	-7.02804e-164	2.06146e-163	0
4.78111e-163	-9.87668e-164	4.22766e-163	-6.87654e-163	2.39148e-164	6.31452e-163	1.87196e-164	1.00724e-162	8.59441e-163	3.49109e-163	1.45743e-162	-8.33711e-164	7.11901e-163	-1.20791e-164	-1.0345e-162	-1.13931e-162	3.86541e-163	-3.2511e-164	8.26112e-163	-2.65388e-163	-4.10374e-163	-7.07241e-163	2.55404e-163	4.54073e-163	-1.32133e-162	7.16607e-163	1.22272e-163	4.14014e-163	-7.02804e-164	2.06146e-163	0
4.78111e-163	-9.87668e-164	4.22766e-163	-6.87654e-163	2.39148e-164	6.31452e-163	1.87196e-164	1.00724e-162	8.59441e-163	3.49109e-163	1.45743e-162	-8.33711e-164	7.11901e-163	-1.20791e-164	-1.0345e-162	-1.13931e-162	3.86541e-163	-3.2511e-164	8.26112e-163	-2.65388e-163	-4.10374e-163	-7.07241e-163	2.55404e-163	4.54073e-163	-1.32133e-162	7.16607e-163	1.22272e-163	4.14014e-163	-7.02804e-164	2.06146e-163	0
4.78111e-163	-9.87668e-164	4.22766e-163	-6.87654e-163	2.39148e-164	6.31452e-163	1.87196e-164	1.00724e-162	8.59441e-163	3.49109e-163	1.45743e-162	-8.33711e-164	7.11901e-163	-1.20791e-164	-1.0345e-162	-1.13931e-162	3.86541e-163	-3.2511e-164	8.26112e-163	-2.65388e-163	-4.10374e-163	-7.07241e-163	2.55404e-163	4.54073e-163	-1.32133e-162	7.16607e-163	1.22272e-163	4.14014e-163	-7.02804e-164	2.06146e-163	0
4.78111e-163	-9.87668e-164	4.22766e-163	-6.87654e-163	2.39148e-164	6.31452e-163	1.87196e-164	1.00724e-162	8.59441e-163	3.49109e-163	1.45743e-162	-8.33711e-164	7.11901e-163	-1.20791e-164	-1.0345e-162	-1.13931e-162	3.86541e-163	-3.2511e-164	8.26112e-163	-2.65388e-163	-4.10374e-163	-7.07241e-163	2.55404e-163	4.54073e-163	-1.32133e-162	7.16607e-163	1.22272e-163	4.14014e-163	-7.02804e-164	2.06146e-163	0
4.78111e-163	-9.87668e-164	4.22766e-163	-6.87654e-163	2.39148e-164	6.31452e-163	1.87196e-164	1.00724e-162	8.59441e-163	3.49109e-163	1.45743e-162	-8.33711e-164	7.11901e-163	-1.20791e-164	-1.0345e-162	-1.13931e-162	3.86541e-163	-3.2511e-164	8.26112e-163	-2.65388e-163	-4.10374e-163	-7.07241e-163	2.55404e-163	4.54073e-163	-1.32133e-162	7.16607e-163	1.22272e-163	4.14014e-163	-7.02804e-164	2.06146e-163	0
4.78111e-163	-9.87668e-164	4.22766e-163	-6.87654e-163	2.39148e-164	6.31452e-163	1.87196e-164	1.00724e-162	8.59441e-163	3.49109e-163	1.45743e-162	-8.33711e-164	7.11901e-163	-1.20791e-164	-1.0345e-162	-1.13931e-162	3.86541e-163	-3.2511e-164	8.26112e-163	-2.65388e-163	-4.10374e-163	-7.07241e-163	2.55404e-163	4.54073e-163	-1.32133e-162	7.16607e-163	1.22272e-163	4.14014e-163	-7.02804e-164	2.06146e-163	0
4.78111e-163	-9.87668e-164	4.22766e-163	-6.87654e-163	2.39148e-164	6.31452e-163	1.87196e-164	1.00724e-162	8.59441e-163	3.49109e-163	1.45743e-162	-8.33711e-164	7.11901e-163	-1.20791e-164	-1.0345e-162	-1.13931e-162	3.86541e-163	-3.2511e-164	8.26112e-163	-2.65388e-163	-4.10374e-163	-7.07241e-163	2.55404e-163	4.54073e-163	-1.32133e-162	7.16607e-163	1.22272e-163	4.14014e-163	-7.02804e-164	2.06146e-163	0
4.78111e-163	-9.87668e-164	4.22766e-163	-6.87654e-163	2.39148e-164	6.31452e-163	1.87196e-164	1.00724e-162	8.59441e-163	3.49109e-163	1.45743e-162	-8.33711e-164	7.11901e-163	-1.20791e-164	-1.0345e-162	-1.13931e-162	3.86541e-163	-3.2511e-164	8.26112e-163	-2.65388e-163	-4.10374e-163	-7.07241e-163	2.55404e-163	4.54073e-163	-1.32133e-162	7.16607e-163	1.22272e-163	4.14014e-163	-7.02804e-164	2.06146e-163	0
4.78111e-163	-9.87668e-164	4.22766e-163	-6.87654e-163	2.39148e-164	6.31452e-163	1.87196e-164	1.00724e-162	8.59441e-163	3.49109e-163	1.45743e-162	-8.33711e-164	7.11901e-163	-1.20791e-164	-1.0345e-162	-1.13931e-162	3.86541e-163	-3.2511e-164	8.26112e-163	-2.65388e-163	-4.10374e-163	-7.07241e-163	2.55404e-163	4.54073e-163	-1.32133e-162	7.16607e-163	1.22272e-163	4.14014e-163	-7.02804e-164	2.06146e-163	0
4.78111e-163	-9.87668e-164	4.22766e-163	-6.87654e-163	2.39148e-164	6.31452e-163	1.87196e-164	1.00724e-162	8.59441e-163	3.49109e-163	1.45743e-162	-8.33711e-164	7.11901e-163	-1.20791e-164	-1.0345e-162	-1.13931e-162	3.86541e-163	-3.2511e-164	8.26112e-163	-2.65388e-163	-4.10374e-163	-7.07241e-163	2.55404e-163	4.54073e-163	-1.32133e-162	7.16607e-163	1.22272e-163	4.14014e-163	-7.02804e-164	2.06146e-163	0
4.78111e-163	-9.87668e-164	4.22766e-163	-6.87654e-163	2.39148e-164	6.31452e-163	1.87196e-164	1.00724e-162	8.59441e-163	3.49109e-163	1.45743e-162	-8.33711e-164	7.11901e-163	-1.20791e-164	-1.0345e-162	-1.13931e-162	3.86541e-163	-3.2511e-164	8.26112e-163	-2.65388e-163	-4.10374e-163	-7.07241e-163	2.55404e-163	4.54073e-163	-1.32133e-162	7.16607e-163	1.22272e-163	4.14014e-163	-7.02804e-164	2.06146e-163	0
4.78111e-163	-9.87668e-164	4.22766e-163	-6.87654e-163	2.39148e-164	6.31452e-163	1.87196e-164	1.00724e-162	8.59441e-163	3.49109e-163	1.45743e-162	-8.33711e-164	7.11901e-163	-1.20791e-164	-1.0345e-162	-1.13931e-162	3.86541e-163	-3.2511e-164	8.26112e-163	-2.65388e-163	-4.10374e-163	-7.07241e-163	2.55404e-163	4.54073e-163	-1.32133e-162	7.16607e-163	1.22272e-163	4.14014e-163	-7.02804e-164	2.06146e-163	0
4.78111e-163	-9.87668e-164	4.22766e-163	-6.87654e-163	2.39148e-164	6.31452e-163	1.87196e-164	1.00724e-162	8.59441e-163	3.49109e-163	1.45743e-162	-8.33711e-164	7.11901e-163	-1.20791e-164	-1.0345e-162	-1.13931e-162	3.86541e-163	-3.2511e-164	8.26112e-163	-2.65388e-163	-4.10374e-163	-7.07241e-163	2.55404e-163	4.54073e-163	-1.32133e-162	7.16607e-163	1.22272e-163	4.14014e-163	-7.02804e-164	2.06146e-163	0
4.78111e-163	-9.87668e-164	4.22766e-163	-6.87654e-163	2.39148e-164	6.31452e-163	1.87196e-164	1.00724e-162	8.59441e-163	3.49109e-163	1.45743e-162	-8.33711e-164	7.11901e-163	-1.20791e-164	-1.0345e-162	-1.13931e-162	3.86541e-163	-3.2511e-164	8.26112e-163	-2.65388e-163	-4.10374e-163	-7.07241e-163	2.55404e-163	4.54073e-163	-1.32133e-162	7.16607e-163	1.22272e-163	4.14014e-163	-7.02804e-164	2.06146e-163	0
4.78111e-163	-9.87668e-164	4.22766e-163	-6.87654e-163	2.39148e-164	6.31452e-163	1.87196e-164	1.00724e-162	8.59441e-163	3.49109e-163	1.45743e-162	-8.33711e-164	7.11901e-163	-1.20791e-164	-1.0345e-162	-1.13931e-162	3.86541e-163	-3.2511e-164	8.26112e-163	-2.65388e-163	-4.10374e-163	-7.07241e-163	2.55404e-163	4.54073e-163	-1.32133e-162	7.16607e-163	1.22272e-163	4.14014e-163	-7.02804e-164	2.06146e-163	0
4.78111e-163	-9.87668e-164	4.22766e-163	-6.87654e-163	2.39148e-164	6.31452e-163	1.87196e-164	1.00724e-162	8.59441e-163	3.49109e-163	1.45743e-162	-8.33711e-164	7.11901e-163	-1.20791e-164	-1.0345e-162	-1.13931e-162	3.86541e-163	-3.2511e-164	8.26112e-163	-2.65388e-163	-4.10374e-163	-7.07241e-163	2.55404e-163	4.54073e-163	-1.32133e-162	7.16607e-163	1.22272e-163	4.14014e-163	-7.02804e-164	2.06146e-163	0
4.78111e-163	-9.87668e-164	4.22766e-163	-6.87654e-163	2.39148e-164	6.31452e-163	1.87196e-164	1.00724e-162	8.59441e-163	3.49109e-163	1.45743e-162	-8.33711e-164	7.11901e-163	-1.20791e-164	-1.0345e-162	-1.13931e-162	3.86541e-163	-3.2511e-164	8.26112e-163	-2.65388e-163	-4.10374e-163	-7.07241e-163	2.55404e-163	4.54073e-163	-1.32133e-162	7.16607e-163	1.22272e-163	4.14014e-163	-7.02804e-164	2.06146e-163	0
4.78111e-163	-9.87668e-164	4.22766e-163	-6.87654e-163	2.39148e-164	6.31452e-163	1.87196e-164	1.00724e-162	8.59441e-163	3.49109e-163	1.45743e-162	-8.33711e-164	7.11901e-163	-1.20791e-164	-1.0345e-162	-1.13931e-162	3.86541e-163	-3.2511e-164	8.26112e-163	-2.65388e-163	-4.10374e-163	-7.07241e-163	2.55404e-163	4.54073e-163	-1.32133e-162	7.16607e-163	1.22272e-163	4.14014e-163	-7.02804e-164	2.06146e-163	0
4.78111e-163	-9.87668e-164	4.22766e-163	-6.87654e-163	2.39148e-164	6.31452e-163	1.87196e-164	1.00724e-162	8.59441e-163	3.49109e-163	1.45743e-162	-8.33711e-164	7.11901e-163	-1.20791e-164	-1.0345e-162	-1.13931e-162	3.86541e-163	-3.2511e-164	8.26112e-163	-2.65388e-163	-4.10374e-163	-7.07241e-163	2.55404e-163	4.54073e-163	-1.32133e-162	7.16607e-163	1.22272e-163	4.14014e-163	-7.02804e-164	2.06146e-163	0
4.78111e-163	-9.87668e-164	4.22766e-163	-6.87654e-163	2.39148e-164	6.31452e-163	1.87196e-164	1.00724e-162	8.59441e-163	3.49109e-163	1.45743e-162	-8.33711e-164	7.11901e-163	-1.20791e-164	-1.0345e-162	-1.13931e-162	3.86541e-163	-3.2511e-164	8.26112e-163	-2.65388e-163	-4.10374e-163	-7.07241e-163	2.55404e-163	4.54073e-163	-1.32133e-162	7.16607e-163	1.22272e-163	4.14014e-163	-7.02804e-164	2.06146e-163	0
4.78111e-163	-9.87668e-164	4.22766e-163	-6.87654e-163	2.39148e-164	6.31452e-163	1.87196e-164	1.00724e-162	8.59441e-163	3.49109e-163	1.45743e-162	-8.33711e-164	7.11901e-163	-1.20791e-164	-1.0345e-162	-1.13931e-162	3.86541e-163	-3.2511e-164	8.26112e-163	-2.65388e-163	-4.10374e-163	-7.07241e-163	2.55404e-163	4.54073e-163	-1.32133e-162	7.16607e-163	1.22272e-163	4.14014e-163	-7.02804e-164	2.06146e-163	0
4.78111e-163	-9.87668e-164	4.22766e-163	-6.87654e-163	2.39148e-164	6.31452e-163	1.87196e-164	1.00724e-162	8.59441e-163	3.49109e-163	1.45743e-162	-8.33711e-164	7.11901e-163	-1.20791e-164	-1.0345e-162	-1.13931e-162	3.86541e-163	-3.2511e-164	8.26112e-163	-2.65388e-163	-4.10374e-163	-7.07241e-163	2.55404e-163	4.54073e-163	-1.32133e-162	7.16607e-163	1.22272e-163	4.14014e-163	-7.02804e-164	2.06146e-163	0
4.78111e-163	-9.87668e-164	4.22766e-163	-6.87654e-163	2.39148e-164	6.31452e-163	1.87196e-164	1.00724e-162	8.59441e-163	3.49109e-163	1.45743e-162	-8.33711e-164	7.11901e-163	-1.20791e-164	-1.0345e-162	-1.13931e-162	3.86541e-163	-3.2511e-164	8.26112e-163	-2.65388e-163	-4.10374e-163	-7.07241e-163	2.55404e-163	4.54073e-163	-1.32133e-162	7.16607e-163	1.22272e-163	4.14014e-163	-7.02804e-164	2.06146e-163	0
4.78111e-163	-9.87668e-164	4.22766e-163	-6.87654e-163	2.39148e-164	6.31452e-163	1.87196e-164	1.00724e-162	8.59441e-163	3.49109e-163	1.45743e-162	-8.33711e-164	7.11901e-163	-1.20791e-164	-1.0345e-162	-1.13931e-162	3.86541e-163	-3.2511e-164	8.26112e-163	-2.65388e-163	-4.10374e-163	-7.07241e-163	2.55404e-163	4.54073e-163	-1.32133e-162	7.16607e-163	1.22272e-163	4.14014e-163	-7.02804e-164	2.06146e-163	0
4.78111e-163	-9.87668e-164	4.22766e-163	-6.87654e-163	2.39148e-164	6.31452e-163	1.87196e-164	1.00724e-162	8.59441e-163	3.49109e-163	1.45743e-162	-8.33711e-164	7.11901e-163	-1.20791e-164	-1.0345e-162	-1.13931e-162	3.86541e-163	-3.2511e-164	8.26112e-163	-2.65388e-163	-4.10374e-163	-7.07241e-163	2.55404e-163	4.54073e-163	-1.32133e-162	7.16607e-163	1.22272e-163	4.14014e-163	-7.02804e-164	2.06146e-163	0
4.78111e-163	-9.87668e-164	4.22766e-163	-6.87654e-163	2.39148e-164	6.31452e-163	1.87196e-164	1.00724e-162	8.59441e-163	3.49109e-163	1.45743e-162	-8.33711e-164	7.11901e-163	-1.20791e-164	-1.0345e-162	-1.13931e-162	3.86541e-163	-3.2511e-164	8.26112e-163	-2.65388e-163	-4.10374e-163	-7.07241e-163	2.55404e-163	4.54073e-163	-1.32133e-162	7.16607e-163	1.22272e-163	4.14014e-163	-7.02804e-164	2.06146e-163	0
4.78111e-163	-9.87668e-164	4.22766e-163	-6.87654e-163	2.39148e-164	6.31452e-163	1.87196e-164	1.00724e-162	8.59441e-163	3.49109e-163	1.45743e-162	-8.33711e-164	7.11901e-163	-1.20791e-164	-1.0345e-162	-1.13931e-162	3.86541e-163	-3.2511e-164	8.26112e-163	-2.65388e-163	-4.10374e-163	-7.07241e-163	2.55404e-163	4.54073e-163	-1.32133e-162	7.16607e-163	1.22272e-163	4.14014e-163	-7.02804e-164	2.06146e-163	0
4.78111e-163	-9.87668e-164	4.22766e-163	-6.87654e-163	2.39148e-164	6.31452e-163	1.87196e-164	1.00724e-162	8.59441e-163	3.49109e-163	1.45743e-162	-8.33711e-164	7.11901e-163	-1.20791e-164	-1.0345e-162	-1.13931e-162	3.86541e-163	-3.2511e-164	8.26112e-163	-2.65388e-163	-4.10374e-163	-7.07241e-163	2.55404e-163	4.54073e-163	-1.32133e-162	7.16607e-163	1.22272e-163	4.14014e-163	-7.02804e-164	2.06146e-163	0
4.78111e-163	-9.87668e-164	4.22766e-163	-6.87654e-163	2.39148e-164	6.31452e-163	1.87196e-164	1.00724e-162	8.59441e-163	3.49109e-163	1.45743e-162	-8.33711e-164	7.11901e-163	-1.20791e-164	-1.0345e-162	-1.13931e-162	3.86541e-163	-3.2511e-164	8.26112e-163	-2.65388e-163	-4.10374e-163	-7.07241e-163	2.55404e-163	4.54073e-163	-1.32133e-162	7.16607e-163	1.22272e-163	4.14014e-163	-7.02804e-164	2.06146e-163	0
4.78111e-163	-9.87668e-164	4.22766e-163	-6.87654e-163	2.39148e-164	6.31452e-163	1.87196e-164	1.00724e-162	8.59441e-163	3.49109e-163	1.45743e-162	-8.33711e-164	7.11901e-163	-1.20791e-164	-1.0345e-162	-1.13931e-162	3.86541e-163	-3.2511e-164	8.26112e-163	-2.65388e-163	-4.10374e-163	-7.07241e-163	2.55404e-163	4.54073e-163	-1.32133e-162	7.16607e-163	1.22272e-163	4.14014e-163	-7.02804e-164	2.06146e-163	0
4.78111e-163	-9.87668e-164	4.22766e-163	-6.87654e-163	2.39148e-164	6.31452e-163	1.87196e-164	1.00724e-162	8.59441e-163	3.49109e-163	1.45743e-162	-8.33711e-164	7.11901e-163	-1.20791e-164	-1.0345e-162	-1.13931e-162	3.86541e-163	-3.2511e-164	8.26112e-163	-2.65388e-163	-4.10374e-163	-7.07241e-163	2.55404e-163	4.54073e-163	-1.32133e-162	7.16607e-163	1.22272e-163	4.14014e-163	-7.02804e-164	2.06146e-163	0
4.78111e-163	-9.87668e-164	4.22766e-163	-6.87654e-163	2.39148e-164	6.31452e-163	1.87196e-164	1.00724e-162	8.59441e-163	3.49109e-163	1.45743e-162	-8.33711e-164	7.11901e-163	-1.20791e-164	-1.0345e-162	-1.13931e-162	3.86541e-163	-3.2511e-164	8.26112e-163	-2.65388e-163	-4.10374e-163	-7.07241e-163	2.55404e-163	4.54073e-163	-1.32133e-162	7.16607e-163	1.22272e-163	4.14014e-163	-7.02804e-164	2.06146e-163	0
4.78111e-163	-9.87668e-164	4.22766e-163	-6.87654e-163	2.39148e-164	6.31452e-163	1.87196e-164	1.00724e-162	8.59441e-163	3.49109e-163	1.45743e-162	-8.33711e-164	7.11901e-163	-1.20791e-164	-1.0345e-162	-1.13931e-162	3.86541e-163	-3.2511e-164	8.26112e-163	-2.65388e-163	-4.10374e-163	-7.07241e-163	2.55404e-163	4.54073e-163	-1.32133e-162	7.16607e-163	1.22272e-163	4.14014e-163	-7.02804e-164	2.06146e-163	0
4.78111e-163	-9.87668e-164	4.22766e-163	-6.87654e-163	2.39148e-164	6.31452e-163	1.87196e-164	1.00724e-162	8.59441e-163	3.49109e-163	1.45743e-162	-8.33711e-164	7.11901e-163	-1.20791e-164	-1.0345e-162	-1.13931e-162	3.86541e-163	-3.2511e-164	8.26112e-163	-2.65388e-163	-4.10374e-163	-7.07241e-163	2.55404e-163	4.54073e-163	-1.32133e-162	7.16607e-163	1.22272e-163	4.14014e-163	-7.02804e-164	2.06146e-163	0
4.78111e-163	-9.87668e-164	4.22766e-163	-6.87654e-163	2.39148e-164	6.31452e-163	1.87196e-164	1.00724e-162	8.59441e-163	3.49109e-163	1.45743e-162	-8.33711e-164	7.11901e-163	-1.20791e-164	-1.0345e-162	-1.13931e-162	3.86541e-163	-3.2511e-164	8.26112e-163	-2.65388e-163	-4.10374e-163	-7.07241e-163	2.55404e-163	4.54073e-163	-1.32133e-162	7.16607e-163	1.22272e-163	4.14014e-163	-7.02804e-164	2.06146e-163	0
4.78111e-163	-9.87668e-164	4.22766e-163	-6.87654e-163	2.39148e-164	6.31452e-163	1.87196e-164	1.00724e-162	8.59441e-163	3.49109e-163	1.45743e-162	-8.33711e-164	7.11901e-163	-1.20791e-164	-1.0345e-162	-1.13931e-162	3.86541e-163	-3.2511e-164	8.26112e-163	-2.65388e-163	-4.10374e-163	-7.07241e-163	2.55404e-163	4.54073e-163	-1.32133e-162	7.16607e-163	1.22272e-163	4.14014e-163	-7.02804e-164	2.06146e-163	0
4.78111e-163	-9.87668e-164	4.22766e-163	-6.87654e-163	2.39148e-164	6.31452e-163	1.87196e-164	1.00724e-162	8.59441e-163	3.49109e-163	1.45743e-162	-8.33711e-164	7.11901e-163	-1.20791e-164	-1.0345e-162	-1.13931e-162	3.86541e-163	-3.2511e-164	8.26112e-163	-2.65388e-163	-4.10374e-163	-7.07241e-163	2.55404e-163	4.54073e-163	-1.32133e-162	7.16607e-163	1.22272e-163	4.14014e-163	-7.02804e-164	2.06146e-163	0
4.78111e-163	-9.87668e-164	4.22766e-163	-6.87654e-163	2.39148e-164	6.31452e-163	1.87196e-164	1.00724e-162	8.59441e-163	3.49109e-163	1.45743e-162	-8.33711e-164	7.11901e-163	-1.20791e-164	-1.0345e-162	-1.13931e-162	3.86541e-163	-3.2511e-164	8.26112e-163	-2.65388e-163	-4.10374e-163	-7.07241e-163	2.55404e-163	4.54073e-163	-1.32133e-162	7.16607e-163	1.22272e-163	4.14014e-163	-7.02804e-164	2.06146e-163	0
4.78111e-163	-9.87668e-164	4.22766e-163	-6.87654e-163	2.39148e-164	6.31452e-163	1.87196e-164	1.00724e-162	8.59441e-163	3.49109e-163	1.45743e-162	-8.33711e-164	7.11901e-163	-1.20791e-164	-1.0345e-162	-1.13931e-162	3.86541e-163	-3.2511e-164	8.26112e-163	-2.65388e-163	-4.10374e-163	-7.07241e-163	2.55404e-163	4.54073e-163	-1.32133e-162	7.16607e-163	1.22272e-163	4.14014e-163	-7.02804e-164	2.06146e-163	0
4.78111e-163	-9.87668e-164	4.22766e-163	-6.87654e-163	2.39148e-164	6.31452e-163	1.87196e-164	1.00724e-162	8.59441e-163	3.49109e-163	1.45743e-162	-8.33711e-164	7.11901e-163	-1.20791e-164	-1.0345e-162	-1.13931e-162	3.86541e-163	-3.2511e-164	8.26112e-163	-2.65388e-163	-4.10374e-163	-7.07241e-163	2.55404e-163	4.54073e-163	-1.32133e-162	7.16607e-163	1.22272e-163	4.14014e-163	-7.02804e-164	2.06146e-163	0
4.78111e-163	-9.87668e-164	4.22766e-163	-6.87654e-163	2.39148e-164	6.31452e-163	1.87196e-164	1.00724e-162	8.59441e-163	3.49109e-163	1.45743e-162	-8.33711e-164	7.11901e-163	-1.20791e-164	-1.0345e-162	-1.13931e-162	3.86541e-163	-3.2511e-164	8.26112e-163	-2.65388e-163	-4.10374e-163	-7.07241e-163	2.55404e-163	4.54073e-163	-1.32133e-162	7.16607e-163	1.22272e-163	4.14014e-163	-7.02804e-164	2.06146e-163	0
4.78111e-163	-9.87668e-164	4.22766e-163	-6.87654e-163	2.39148e-164	6.31452e-163	1.87196e-164	1.00724e-162	8.59441e-163	3.49109e-163	1.45743e-162	-8.33711e-164	7.11901e-163	-1.20791e-164	-1.0345e-162	-1.13931e-162	3.86541e-163	-3.2511e-164	8.26112e-163	-2.65388e-163	-4.10374e-163	-7.07241e-163	2.55404e-163	4.54073e-163	-1.32133e-162	7.16607e-163	1.22272e-163	4.14014e-163	-7.02804e-164	2.06146e-163	0
4.78111e-163	-9.87668e-164	4.22766e-163	-6.87654e-163	2.39148e-164	6.31452e-163	1.87196e-164	1.00724e-162	8.59441e-163	3.49109e-163	1.45743e-162	-8.33711e-164	7.11901e-163	-1.20791e-164	-1.0345e-162	-1.13931e-162	3.86541e-163	-3.2511e-164	8.26112e-163	-2.65388e-163	-4.10374e-163	-7.07241e-163	2.55404e-163	4.54073e-163	-1.32133e-162	7.16607e-163	1.22272e-163	4.14014e-163	-7.02804e-164	2.06146e-163	0
4.78111e-163	-9.87668e-164	4.22766e-163	-6.87654e-163	2.39148e-164	6.31452e-163	1.87196e-164	1.00724e-162	8.59441e-163	3.49109e-163	1.45743e-162	-8.33711e-164	7.11901e-163	-1.20791e-164	-1.0345e-162	-1.13931e-162	3.86541e-163	-3.2511e-164	8.26112e-163	-2.65388e-163	-4.10374e-163	-7.07241e-163	2.55404e-163	4.54073e-163	-1.32133e-162	7.16607e-163	1.22272e-163	4.14014e-163	-7.02804e-164	2.06146e-163	0
4.78111e-163	-9.87668e-164	4.22766e-163	-6.87654e-163	2.39148e-164	6.31452e-163	1.87196e-164	1.00724e-162	8.59441e-163	3.49109e-163	1.45743e-162	-8.33711e-164	7.11901e-163	-1.20791e-164	-1.0345e-162	-1.13931e-162	3.86541e-163	-3.2511e-164	8.26112e-163	-2.65388e-163	-4.10374e-163	-7.07241e-163	2.55404e-163	4.54073e-163	-1.32133e-162	7.16607e-163	1.22272e-163	4.14014e-163	-7.02804e-164	2.06146e-163	0
4.78111e-163	-9.87668e-164	4.22766e-163	-6.87654e-163	2.39148e-164	6.31452e-163	1.87196e-164	1.00724e-162	8.59441e-163	3.49109e-163	1.45743e-162	-8.33711e-164	7.11901e-163	-1.20791e-164	-1.0345e-162	-1.13931e-162	3.86541e-163	-3.2511e-164	8.26112e-163	-2.65388e-163	-4.10374e-163	-7.07241e-163	2.55404e-163	4.54073e-163	-1.32133e-162	7.16607e-163	1.22272e-163	4.14014e-163	-7.02804e-164	2.06146e-163	0
4.78111e-163	-9.87668e-164	4.22766e-163	-6.87654e-163	2.39148e-164	6.31452e-163	1.87196e-164	1.00724e-162	8.59441e-163	3.49109e-163	1.45743e-162	-8.33711e-164	7.11901e-163	-1.20791e-164	-1.0345e-162	-1.13931e-162	3.86541e-163	-3.2511e-164	8.26112e-163	-2.65388e-163	-4.10374e-163	-7.07241e-163	2.55404e-163	4.54073e-163	-1.32133e-162	7.16607e-163	1.22272e-163	4.14014e-163	-7.02804e-164	2.06146e-163	0
4.78111e-163	-9.87668e-164	4.22766e-163	-6.87654e-163	2.39148e-164	6.31452e-163	1.87196e-164	1.00724e-162	8.59441e-163	3.49109e-163	1.45743e-162	-8.33711e-164	7.11901e-163	-1.20791e-164	-1.0345e-162	-1.13931e-162	3.86541e-163	-3.2511e-164	8.26112e-163	-2.65388e-163	-4.10374e-163	-7.07241e-163	2.55404e-163	4.54073e-163	-1.32133e-162	7.16607e-163	1.22272e-163	4.14014e-163	-7.02804e-164	2.06146e-163	0
4.78111e-163	-9.87668e-164	4.22766e-163	-6.87654e-163	2.39148e-164	6.31452e-163	1.87196e-164	1.00724e-162	8.59441e-163	3.49109e-163	1.45743e-162	-8.33711e-164	7.11901e-163	-1.20791e-164	-1.0345e-162	-1.13931e-162	3.86541e-163	-3.2511e-164	8.26112e-163	-2.65388e-163	-4.10374e-163	-7.07241e-163	2.55404e-163	4.54073e-163	-1.32133e-162	7.16607e-163	1.22272e-163	4.14014e-163	-7.02804e-164	2.06146e-163	0
4.78111e-163	-9.87668e-164	4.22766e-163	-6.87654e-163	2.39148e-164	6.31452e-163	1.87196e-164	1.00724e-162	8.59441e-163	3.49109e-163	1.45743e-162	-8.33711e-164	7.11901e-163	-1.20791e-164	-1.0345e-162	-1.13931e-162	3.86541e-163	-3.2511e-164	8.26112e-163	-2.65388e-163	-4.10374e-163	-7.07241e-163	2.55404e-163	4.54073e-163	-1.32133e-162	7.16607e-163	1.22272e-163	4.14014e-163	-7.02804e-164	2.06146e-163	0
4.78111e-163	-9.87668e-164	4.22766e-163	-6.87654e-163	2.39148e-164	6.31452e-163	1.87196e-164	1.00724e-162	8.59441e-163	3.49109e-163	1.45743e-162	-8.33711e-164	7.11901e-163	-1.20791e-164	-1.0345e-162	-1.13931e-162	3.86541e-163	-3.2511e-164	8.26112e-163	-2.65388e-163	-4.10374e-163	-7.07241e-163	2.55404e-163	4.54073e-163	-1.32133e-162	7.16607e-163	1.22272e-163	4.14014e-163	-7.02804e-164	2.06146e-163	0
4.78111e-163	-9.87668e-164	4.22766e-163	-6.87654e-163	2.39148e-164	6.31452e-163	1.87196e-164	1.00724e-162	8.59441e-163	3.49109e-163	1.45743e-162	-8.33711e-164	7.11901e-163	-1.20791e-164	-1.0345e-162	-1.13931e-162	3.86541e-163	-3.2511e-164	8.26112e-163	-2.65388e-163	-4.10374e-163	-7.07241e-163	2.55404e-163	4.54073e-163	-1.32133e-162	7.16607e-163	1.22272e-163	4.14014e-163	-7.02804e-164	2.06146e-163	0
4.78111e-163	-9.87668e-164	4.22766e-163	-6.87654e-163	2.39148e-164	6.31452e-163	1.87196e-164	1.00724e-162	8.59441e-163	3.49109e-163	1.45743e-162	-8.33711e-164	7.11901e-163	-1.20791e-164	-1.0345e-162	-1.13931e-162	3.86541e-163	-3.2511e-164	8.26112e-163	-2.65388e-163	-4.10374e-163	-7.07241e-163	2.55404e-163	4.54073e-163	-1.32133e-162	7.16607e-163	1.22272e-163	4.14014e-163	-7.02804e-164	2.06146e-163	0
4.78111e-163	-9.87668e-164	4.22766e-163	-6.87654e-163	2.39148e-164	6.31452e-163	1.87196e-164	1.00724e-162	8.59441e-163	3.49109e-163	1.45743e-162	-8.33711e-164	7.11901e-163	-1.20791e-164	-1.0345e-162	-1.13931e-162	3.86541e-163	-3.2511e-164	8.26112e-163	-2.65388e-163	-4.10374e-163	-7.07241e-163	2.55404e-163	4.54073e-163	-1.32133e-162	7.16607e-163	1.22272e-163	4.14014e-163	-7.02804e-164	2.06146e-163	0
4.78111e-163	-9.87668e-164	4.22766e-163	-6.87654e-163	2.39148e-164	6.31452e-163	1.87196e-164	1.00724e-162	8.59441e-163	3.49109e-163	1.45743e-162	-8.33711e-164	7.11901e-163	-1.20791e-164	-1.0345e-162	-1.13931e-162	3.86541e-163	-3.2511e-164	8.26112e-163	-2.65388e-163	-4.10374e-163	-7.07241e-163	2.55404e-163	4.54073e-163	-1.32133e-162	7.16607e-163	1.22272e-163	4.14014e-163	-7.02804e-164	2.06146e-163	0
4.78111e-163	-9.87668e-164	4.22766e-163	-6.87654e-163	2.39148e-164	6.31452e-163	1.87196e-164	1.00724e-162	8.59441e-163	3.49109e-163	1.45743e-162	-8.33711e-164	7.11901e-163	-1.20791e-164	-1.0345e-162	-1.13931e-162	3.86541e-163	-3.2511e-164	8.26112e-163	-2.65388e-163	-4.10374e-163	-7.07241e-163	2.55404e-163	4.54073e-163	-1.32133e-162	7.16607e-163	1.22272e-163	4.14014e-163	-7.02804e-164	2.06146e-163	0
4.78111e-163	-9.87668e-164	4.22766e-163	-6.87654e-163	2.39148e-164	6.31452e-163	1.87196e-164	1.00724e-162	8.59441e-163	3.49109e-163	1.45743e-162	-8.33711e-164	7.11901e-163	-1.20791e-164	-1.0345e-162	-1.13931e-162	3.86541e-163	-3.2511e-164	8.26112e-163	-2.65388e-163	-4.10374e-163	-7.07241e-163	2.55404e-163	4.54073e-163	-1.32133e-162	7.16607e-163	1.22272e-163	4.14014e-163	-7.02804e-164	2.06146e-163	0
4.78111e-163	-9.87668e-164	4.22766e-163	-6.87654e-163	2.39148e-164	6.31452e-163	1.87196e-164	1.00724e-162	8.59441e-163	3.49109e-163	1.45743e-162	-8.33711e-164	7.11901e-163	-1.20791e-164	-1.0345e-162	-1.13931e-162	3.86541e-163	-3.2511e-164	8.26112e-163	-2.65388e-163	-4.10374e-163	-7.07241e-163	2.55404e-163	4.54073e-163	-1.32133e-162	7.16607e-163	1.22272e-163	4.14014e-163	-7.02804e-164	2.06146e-163	0
4.78111e-163	-9.87668e-164	4.22766e-163	-6.87654e-163	2.39148e-164	6.31452e-163	1.87196e-164	1.00724e-162	8.59441e-163	3.49109e-163	1.45743e-162	-8.33711e-164	7.11901e-163	-1.20791e-164	-1.0345e-162	-1.13931e-162	3.86541e-163	-3.2511e-164	8.26112e-163	-2.65388e-163	-4.10374e-163	-7.07241e-163	2.55404e-163	4.54073e-163	-1.32133e-162	7.16607e-163	1.22272e-163	4.14014e-163	-7.02804e-164	2.06146e-163	0
4.78111e-163	-9.87668e-164	4.22766e-163	-6.87654e-163	2.39148e-164	6.31452e-163	1.87196e-164	1.00724e-162	8.59441e-163	3.49109e-163	1.45743e-162	-8.33711e-164	7.11901e-163	-1.20791e-164	-1.0345e-162	-1.13931e-162	3.86541e-163	-3.2511e-164	8.26112e-163	-2.65388e-163	-4.10374e-163	-7.07241e-163	2.55404e-163	4.54073e-163	-1.32133e-162	7.16607e-163	1.22272e-163	4.14014e-163	-7.02804e-164	2.06146e-163	0
4.78111e-163	-9.87668e-164	4.22766e-163	-6.87654e-163	2.39148e-164	6.31452e-163	1.87196e-164	1.00724e-162	8.59441e-163	3.49109e-163	1.45743e-162	-8.33711e-164	7.11901e-163	-1.20791e-164	-1.0345e-162	-1.13931e-162	3.86541e-163	-3.2511e-164	8.26112e-163	-2.65388e-163	-4.10374e-163	-7.07241e-163	2.55404e-163	4.54073e-163	-1.32133e-162	7.16607e-163	1.22272e-163	4.14014e-163	-7.02804e-164	2.06146e-163	0
4.78111e-163	-9.87668e-164	4.22766e-163	-6.87654e-163	2.39148e-164	6.31452e-163	1.87196e-164	1.00724e-162	8.59441e-163	3.49109e-163	1.45743e-162	-8.33711e-164	7.11901e-163	-1.20791e-164	-1.0345e-162	-1.13931e-162	3.86541e-163	-3.2511e-164	8.26112e-163	-2.65388e-163	-4.10374e-163	-7.07241e-163	2.55404e-163	4.54073e-163	-1.32133e-162	7.16607e-163	1.22272e-163	4.14014e-163	-7.02804e-164	2.06146e-163	0
4.78111e-163	-9.87668e-164	4.22766e-163	-6.87654e-163	2.39148e-164	6.31452e-163	1.87196e-164	1.00724e-162	8.59441e-163	3.49109e-163	1.45743e-162	-8.33711e-164	7.11901e-163	-1.20791e-164	-1.0345e-162	-1.13931e-162	3.86541e-163	-3.2511e-164	8.26112e-163	-2.65388e-163	-4.10374e-163	-7.07241e-163	2.55404e-163	4.54073e-163	-1.32133e-162	7.16607e-163	1.22272e-163	4.14014e-163	-7.02804e-164	2.06146e-163	0
4.78111e-163	-9.87668e-164	4.22766e-163	-6.87654e-163	2.39148e-164	6.31452e-163	1.87196e-164	1.00724e-162	8.59441e-163	3.49109e-163	1.45743e-162	-8.33711e-164	7.11901e-163	-1.20791e-164	-1.0345e-162	-1.13931e-162	3.86541e-163	-3.2511e-164	8.26112e-163	-2.65388e-163	-4.10374e-163	-7.07241e-163	2.55404e-163	4.54073e-163	-1.32133e-162	7.16607e-163	1.22272e-163	4.14014e-163	-7.02804e-164	2.06146e-163	0
4.78111e-163	-9.87668e-164	4.22766e-163	-6.87654e-163	2.39148e-164	6.31452e-163	1.87196e-164	1.00724e-162	8.59441e-163	3.49109e-163	1.45743e-162	-8.33711e-164	7.11901e-163	-1.20791e-164	-1.0345e-162	-1.13931e-162	3.86541e-163	-3.2511e-164	8.26112e-163	-2.65388e-163	-4.10374e-163	-7.07241e-163	2.55404e-163	4.54073e-163	-1.32133e-162	7.16607e-163	1.22272e-163	4.14014e-163	-7.02804e-164	2.06146e-163	0
4.78111e-163	-9.87668e-164	4.22766e-163	-6.87654e-163	2.39148e-164	6.31452e-163	1.87196e-164	1.00724e-162	8.59441e-163	3.49109e-163	1.45743e-162	-8.33711e-164	7.11901e-163	-1.20791e-164	-1.0345e-162	-1.13931e-162	3.86541e-163	-3.2511e-164	8.26112e-163	-2.65388e-163	-4.10374e-163	-7.07241e-163	2.55404e-163	4.54073e-163	-1.32133e-162	7.16607e-163	1.22272e-163	4.14014e-163	-7.02804e-164	2.06146e-163	0
4.78111e-163	-9.87668e-164	4.22766e-163	-6.87654e-163	2.39148e-164	6.31452e-163	1.87196e-164	1.00724e-162	8.59441e-163	3.49109e-163	1.45743e-162	-8.33711e-164	7.11901e-163	-1.20791e-164	-1.0345e-162	-1.13931e-162	3.86541e-163	-3.2511e-164	8.26112e-163	-2.65388e-163	-4.10374e-163	-7.07241e-163	2.55404e-163	4.54073e-163	-1.32133e-162	7.16607e-163	1.22272e-163	4.14014e-163	-7.02804e-164	2.06146e-163	0
4.78111e-163	-9.87668e-164	4.22766e-163	-6.87654e-163	2.39148e-164	6.31452e-163	1.87196e-164	1.00724e-162	8.59441e-163	3.49109e-163	1.45743e-162	-8.33711e-164	7.11901e-163	-1.20791e-164	-1.0345e-162	-1.13931e-162	3.86541e-163	-3.2511e-164	8.26112e-163	-2.65388e-163	-4.10374e-163	-7.07241e-163	2.55404e-163	4.54073e-163	-1.32133e-162	7.16607e-163	1.22272e-163	4.14014e-163	-7.02804e-164	2.06146e-163	0
4.78111e-163	-9.87668e-164	4.22766e-163	-6.87654e-163	2.39148e-164	6.31452e-163	1.87196e-164	1.00724e-162	8.59441e-163	3.49109e-163	1.45743e-162	-8.33711e-164	7.11901e-163	-1.20791e-164	-1.0345e-162	-1.13931e-162	3.86541e-163	-3.2511e-164	8.26112e-163	-2.65388e-163	-4.10374e-163	-7.07241e-163	2.55404e-163	4.54073e-163	-1.32133e-162	7.16607e-163	1.22272e-163	4.14014e-163	-7.02804e-164	2.06146e-163	0
4.78111e-163	-9.87668e-164	4.22766e-163	-6.87654e-163	2.39148e-164	6.31452e-163	1.87196e-164	1.00724e-162	8.59441e-163	3.49109e-163	1.45743e-162	-8.33711e-164	7.11901e-163	-1.20791e-164	-1.0345e-162	-1.13931e-162	3.86541e-163	-3.2511e-164	8.26112e-163	-2.65388e-163	-4.10374e-163	-7.07241e-163	2.55404e-163	4.54073e-163	-1.32133e-162	7.16607e-163	1.22272e-163	4.14014e-163	-7.02804e-164	2.06146e-163	0
4.78111e-163	-9.87668e-164	4.22766e-163	-6.87654e-163	2.39148e-164	6.31452e-163	1.87196e-164	1.00724e-162	8.59441e-163	3.49109e-163	1.45743e-162	-8.33711e-164	7.11901e-163	-1.20791e-164	-1.0345e-162	-1.13931e-162	3.86541e-163	-3.2511e-164	8.26112e-163	-2.65388e-163	-4.10374e-163	-7.07241e-163	2.55404e-163	4.54073e-163	-1.32133e-162	7.16607e-163	1.22272e-163	4.14014e-163	-7.02804e-164	2.06146e-163	0
4.78111e-163	-9.87668e-164	4.22766e-163	-6.87654e-163	2.39148e-164	6.31452e-163	1.87196e-164	1.00724e-162	8.59441e-163	3.49109e-163	1.45743e-162	-8.33711e-164	7.11901e-163	-1.20791e-164	-1.0345e-162	-1.13931e-162	3.86541e-163	-3.2511e-164	8.26112e-163	-2.65388e-163	-4.10374e-163	-7.07241e-163	2.55404e-163	4.54073e-163	-1.32133e-162	7.16607e-163	1.22272e-163	4.14014e-163	-7.02804e-164	2.06146e-163	0
4.78111e-163	-9.87668e-164	4.22766e-163	-6.87654e-163	2.39148e-164	6.31452e-163	1.87196e-164	1.00724e-162	8.59441e-163	3.49109e-163	1.45743e-162	-8.33711e-164	7.11901e-163	-1.20791e-164	-1.0345e-162	-1.13931e-162	3.86541e-163	-3.2511e-164	8.26112e-163	-2.65388e-163	-4.10374e-163	-7.07241e-163	2.55404e-163	4.54073e-163	-1.32133e-162	7.16607e-163	1.22272e-163	4.14014e-163	-7.02804e-164	2.06146e-163	0
4.78111e-163	-9.87668e-164	4.22766e-163	-6.87654e-163	2.39148e-164	6.31452e-163	1.87196e-164	1.00724e-162	8.59441e-163	3.49109e-163	1.45743e-162	-8.33711e-164	7.11901e-163	-1.20791e-164	-1.0345e-162	-1.13931e-162	3.86541e-163	-3.2511e-164	8.26112e-163	-2.65388e-163	-4.10374e-163	-7.07241e-163	2.55404e-163	4.54073e-163	-1.32133e-162	7.16607e-163	1.22272e-163	4.14014e-163	-7.02804e-164	2.06146e-163	0
4.78111e-163	-9.87668e-164	4.22766e-163	-6.87654e-163	2.39148e-164	6.31452e-163	1.87196e-164	1.00724e-162	8.59441e-163	3.49109e-163	1.45743e-162	-8.33711e-164	7.11901e-163	-1.20791e-164	-1.0345e-162	-1.13931e-162	3.86541e-163	-3.2511e-164	8.26112e-163	-2.65388e-163	-4.10374e-163	-7.07241e-163	2.55404e-163	4.54073e-163	-1.32133e-162	7.16607e-163	1.22272e-163	4.14014e-163	-7.02804e-164	2.06146e-163	0
4.78111e-163	-9.87668e-164	4.22766e-163	-6.87654e-163	2.39148e-164	6.31452e-163	1.87196e-164	1.00724e-162	8.59441e-163	3.49109e-163	1.45743e-162	-8.33711e-164	7.11901e-163	-1.20791e-164	-1.0345e-162	-1.13931e-162	3.86541e-163	-3.2511e-164	8.26112e-163	-2.65388e-163	-4.10374e-163	-7.07241e-163	2.55404e-163	4.54073e-163	-1.32133e-162	7.16607e-163	1.22272e-163	4.14014e-163	-7.02804e-164	2.06146e-163	0
4.78111e-163	-9.87668e-164	4.22766e-163	-6.87654e-163	2.39148e-164	6.31452e-163	1.87196e-164	1.00724e-162	8.59441e-163	3.49109e-163	1.45743e-162	-8.33711e-164	7.11901e-163	-1.20791e-164	-1.0345e-162	-1.13931e-162	3.86541e-163	-3.2511e-164	8.26112e-163	-2.65388e-163	-4.10374e-163	-7.07241e-163	2.55404e-163	4.54073e-163	-1.32133e-162	7.16607e-163	1.22272e-163	4.14014e-163	-7.02804e-164	2.06146e-163	0
4.78111e-163	-9.87668e-164	4.22766e-163	-6.87654e-163	2.39148e-164	6.31452e-163	1.87196e-164	1.00724e-162	8.59441e-163	3.49109e-163	1.45743e-162	-8.33711e-164	7.11901e-163	-1.20791e-164	-1.0345e-162	-1.13931e-162	3.86541e-163	-3.2511e-164	8.26112e-163	-2.65388e-163	-4.10374e-163	-7.07241e-163	2.55404e-163	4.54073e-163	-1.32133e-162	7.16607e-163	1.22272e-163	4.14014e-163	-7.02804e-164	2.06146e-163	0
4.78111e-163	-9.87668e-164	4.22766e-163	-6.87654e-163	2.39148e-164	6.31452e-163	1.87196e-164	1.00724e-162	8.59441e-163	3.49109e-163	1.45743e-162	-8.33711e-164	7.11901e-163	-1.20791e-164	-1.0345e-162	-1.13931e-162	3.86541e-163	-3.2511e-164	8.26112e-163	-2.65388e-163	-4.10374e-163	-7.07241e-163	2.55404e-163	4.54073e-163	-1.32133e-162	7.16607e-163	1.22272e-163	4.14014e-163	-7.02804e-164	2.06146e-163	0
4.78111e-163	-9.87668e-164	4.22766e-163	-6.87654e-163	2.39148e-164	6.31452e-163	1.87196e-164	1.00724e-162	8.59441e-163	3.49109e-163	1.45743e-162	-8.33711e-164	7.11901e-163	-1.20791e-164	-1.0345e-162	-1.13931e-162	3.86541e-163	-3.2511e-164	8.26112e-163	-2.65388e-163	-4.10374e-163	-7.07241e-163	2.55404e-163	4.54073e-163	-1.32133e-162	7.16607e-163	1.22272e-163	4.14014e-163	-7.02804e-164	2.06146e-163	0
4.78111e-163	-9.87668e-164	4.22766e-163	-6.87654e-163	2.39148e-164	6.31452e-163	1.87196e-164	1.00724e-162	8.59441e-163	3.49109e-163	1.45743e-162	-8.33711e-164	7.11901e-163	-1.20791e-164	-1.0345e-162	-1.13931e-162	3.86541e-163	-3.2511e-164	8.26112e-163	-2.65388e-163	-4.10374e-163	-7.07241e-163	2.55404e-163	4.54073e-163	-1.32133e-162	7.16607e-163	1.22272e-163	4.14014e-163	-7.02804e-164	2.06146e-163	0
4.78111e-163	-9.87668e-164	4.22766e-163	-6.87654e-163	2.39148e-164	6.31452e-163	1.87196e-164	1.00724e-162	8.59441e-163	3.49109e-163	1.45743e-162	-8.33711e-164	7.11901e-163	-1.20791e-164	-1.0345e-162	-1.13931e-162	3.86541e-163	-3.2511e-164	8.26112e-163	-2.65388e-163	-4.10374e-163	-7.07241e-163	2.55404e-163	4.54073e-163	-1.32133e-162	7.16607e-163	1.22272e-163	4.14014e-163	-7.02804e-164	2.06146e-163	0
4.78111e-163	-9.87668e-164	4.22766e-163	-6.87654e-163	2.39148e-164	6.31452e-163	1.87196e-164	1.00724e-162	8.59441e-163	3.49109e-163	1.45743e-162	-8.33711e-164	7.11901e-163	-1.20791e-164	-1.0345e-162	-1.13931e-162	3.86541e-163	-3.2511e-164	8.26112e-163	-2.65388e-163	-4.10374e-163	-7.07241e-163	2.55404e-163	4.54073e-163	-1.32133e-162	7.16607e-163	1.22272e-163	4.14014e-163	-7.02804e-164	2.06146e-163	0
4.78111e-163	-9.87668e-164	4.22766e-163	-6.87654e-163	2.39148e-164	6.31452e-163	1.87196e-164	1.00724e-162	8.59441e-163	3.49109e-163	1.45743e-162	-8.33711e-164	7.11901e-163	-1.20791e-164	-1.0345e-162	-1.13931e-162	3.86541e-163	-3.2511e-164	8.26112e-163	-2.65388e-163	-4.10374e-163	-7.07241e-163	2.55404e-163	4.54073e-163	-1.32133e-162	7.16607e-163	1.22272e-163	4.14014e-163	-7.02804e-164	2.06146e-163	0
4.78111e-163	-9.87668e-164	4.22766e-163	-6.87654e-163	2.39148e-164	6.31452e-163	1.87196e-164	1.00724e-162	8.59441e-163	3.49109e-163	1.45743e-162	-8.33711e-164	7.11901e-163	-1.20791e-164	-1.0345e-162	-1.13931e-162	3.86541e-163	-3.2511e-164	8.26112e-163	-2.65388e-163	-4.10374e-163	-7.07241e-163	2.55404e-163	4.54073e-163	-1.32133e-162	7.16607e-163	1.22272e-163	4.14014e-163	-7.02804e-164	2.06146e-163	0
4.78111e-163	-9.87668e-164	4.22766e-163	-6.87654e-163	2.39148e-164	6.31452e-163	1.87196e-164	1.00724e-162	8.59441e-163	3.49109e-163	1.45743e-162	-8.33711e-164	7.11901e-163	-1.20791e-164	-1.0345e-162	-1.13931e-162	3.86541e-163	-3.2511e-164	8.26112e-163	-2.65388e-163	-4.10374e-163	-7.07241e-163	2.55404e-163	4.54073e-163	-1.32133e-162	7.16607e-163	1.22272e-163	4.14014e-163	-7.02804e-164	2.06146e-163	0
4.78111e-163	-9.87668e-164	4.22766e-163	-6.87654e-163	2.39148e-164	6.31452e-163	1.87196e-164	1.00724e-162	8.59441e-163	3.49109e-163	1.45743e-162	-8.33711e-164	7.11901e-163	-1.20791e-164	-1.0345e-162	-1.13931e-162	3.86541e-163	-3.2511e-164	8.26112e-163	-2.65388e-163	-4.10374e-163	-7.07241e-163	2.55404e-163	4.54073e-163	-1.32133e-162	7.16607e-163	1.22272e-163	4.14014e-163	-7.02804e-164	2.06146e-163	0
4.78111e-163	-9.87668e-164	4.22766e-163	-6.87654e-163	2.39148e-164	6.31452e-163	1.87196e-164	1.00724e-162	8.59441e-163	3.49109e-163	1.45743e-162	-8.33711e-164	7.11901e-163	-1.20791e-164	-1.0345e-162	-1.13931e-162	3.86541e-163	-3.2511e-164	8.26112e-163	-2.65388e-163	-4.10374e-163	-7.07241e-163	2.55404e-163	4.54073e-163	-1.32133e-162	7.16607e-163	1.22272e-163	4.14014e-163	-7.02804e-164	2.06146e-163	0
4.78111e-163	-9.87668e-164	4.22766e-163	-6.87654e-163	2.39148e-164	6.31452e-163	1.87196e-164	1.00724e-162	8.59441e-163	3.49109e-163	1.45743e-162	-8.33711e-164	7.11901e-163	-1.20791e-164	-1.0345e-162	-1.13931e-162	3.86541e-163	-3.2511e-164	8.26112e-163	-2.65388e-163	-4.10374e-163	-7.07241e-163	2.55404e-163	4.54073e-163	-1.32133e-162	7.16607e-163	1.22272e-163	4.14014e-163	-7.02804e-164	2.06146e-163	0
4.78111e-163	-9.87668e-164	4.22766e-163	-6.87654e-163	2.39148e-164	6.31452e-163	1.87196e-164	1.00724e-162	8.59441e-163	3.49109e-163	1.45743e-162	-8.33711e-164	7.11901e-163	-1.20791e-164	-1.0345e-162	-1.13931e-162	3.86541e-163	-3.2511e-164	8.26112e-163	-2.65388e-163	-4.10374e-163	-7.07241e-163	2.55404e-163	4.54073e-163	-1.32133e-162	7.16607e-163	1.22272e-163	4.14014e-163	-7.02804e-164	2.06146e-163	0
4.78111e-163	-9.87668e-164	4.22766e-163	-6.87654e-163	2.39148e-164	6.31452e-163	1.87196e-164	1.00724e-162	8.59441e-163	3.49109e-163	1.45743e-162	-8.33711e-164	7.11901e-163	-1.20791e-164	-1.0345e-162	-1.13931e-162	3.86541e-163	-3.2511e-164	8.26112e-163	-2.65388e-163	-4.10374e-163	-7.07241e-163	2.55404e-163	4.54073e-163	-1.32133e-162	7.16607e-163	1.22272e-163	4.14014e-163	-7.02804e-164	2.06146e-163	0
4.78111e-163	-9.87668e-164	4.22766e-163	-6.87654e-163	2.39148e-164	6.31452e-163	1.87196e-164	1.00724e-162	8.59441e-163	3.49109e-163	1.45743e-162	-8.33711e-164	7.11901e-163	-1.20791e-164	-1.0345e-162	-1.13931e-162	3.86541e-163	-3.2511e-164	8.26112e-163	-2.65388e-163	-4.10374e-163	-7.07241e-163	2.55404e-163	4.54073e-163	-1.32133e-162	7.16607e-163	1.22272e-163	4.14014e-163	-7.02804e-164	2.06146e-163	0
4.78111e-163	-9.87668e-164	4.22766e-163	-6.87654e-163	2.39148e-164	6.31452e-163	1.87196e-164	1.00724e-162	8.59441e-163	3.49109e-163	1.45743e-162	-8.33711e-164	7.11901e-163	-1.20791e-164	-1.0345e-162	-1.13931e-162	3.86541e-163	-3.2511e-164	8.26112e-163	-2.65388e-163	-4.10374e-163	-7.07241e-163	2.55404e-163	4.54073e-163	-1.32133e-162	7.16607e-163	1.22272e-163	4.14014e-163	-7.02804e-164	2.06146e-163	0
4.78111e-163	-9.87668e-164	4.22766e-163	-6.87654e-163	2.39148e-164	6.31452e-163	1.87196e-164	1.00724e-162	8.59441e-163	3.49109e-163	1.45743e-162	-8.33711e-164	7.11901e-163	-1.20791e-164	-1.0345e-162	-1.13931e-162	3.86541e-163	-3.2511e-164	8.26112e-163	-2.65388e-163	-4.10374e-163	-7.07241e-163	2.55404e-163	4.54073e-163	-1.32133e-162	7.16607e-163	1.22272e-163	4.14014e-163	-7.02804e-164	2.06146e-163	0
4.78111e-163	-9.87668e-164	4.22766e-163	-6.87654e-163	2.39148e-164	6.31452e-163	1.87196e-164	1.00724e-162	8.59441e-163	3.49109e-163	1.45743e-162	-8.33711e-164	7.11901e-163	-1.20791e-164	-1.0345e-162	-1.13931e-162	3.86541e-163	-3.2511e-164	8.26112e-163	-2.65388e-163	-4.10374e-163	-7.07241e-163	2.55404e-163	4.54073e-163	-1.32133e-162	7.16607e-163	1.22272e-163	4.14014e-163	-7.02804e-164	2.06146e-163	0
4.78111e-163	-9.87668e-164	4.22766e-163	-6.87654e-163	2.39148e-164	6.31452e-163	1.87196e-164	1.00724e-162	8.59441e-163	3.49109e-163	1.45743e-162	-8.33711e-164	7.11901e-163	-1.20791e-164	-1.0345e-162	-1.13931e-162	3.86541e-163	-3.2511e-164	8.26112e-163	-2.65388e-163	-4.10374e-163	-7.07241e-163	2.55404e-163	4.54073e-163	-1.32133e-162	7.16607e-163	1.22272e-163	4.14014e-163	-7.02804e-164	2.06146e-163	0
4.78111e-163	-9.87668e-164	4.22766e-163	-6.87654e-163	2.39148e-164	6.31452e-163	1.87196e-164	1.00724e-162	8.59441e-163	3.49109e-163	1.45743e-162	-8.33711e-164	7.11901e-163	-1.20791e-164	-1.0345e-162	-1.13931e-162	3.86541e-163	-3.2511e-164	8.26112e-163	-2.65388e-163	-4.10374e-163	-7.07241e-163	2.55404e-163	4.54073e-163	-1.32133e-162	7.16607e-163	1.22272e-163	4.14014e-163	-7.02804e-164	2.06146e-163	0
4.78111e-163	-9.87668e-164	4.22766e-163	-6.87654e-163	2.39148e-164	6.31452e-163	1.87196e-164	1.00724e-162	8.59441e-163	3.49109e-163	1.45743e-162	-8.33711e-164	7.11901e-163	-1.20791e-164	-1.0345e-162	-1.13931e-162	3.86541e-163	-3.2511e-164	8.26112e-163	-2.65388e-163	-4.10374e-163	-7.07241e-163	2.55404e-163	4.54073e-163	-1.32133e-162	7.16607e-163	1.22272e-163	4.14014e-163	-7.02804e-164	2.06146e-163	0
4.78111e-163	-9.87668e-164	4.22766e-163	-6.87654e-163	2.39148e-164	6.31452e-163	1.87196e-164	1.00724e-162	8.59441e-163	3.49109e-163	1.45743e-162	-8.33711e-164	7.11901e-163	-1.20791e-164	-1.0345e-162	-1.13931e-162	3.86541e-163	-3.2511e-164	8.26112e-163	-2.65388e-163	-4.10374e-163	-7.07241e-163	2.55404e-163	4.54073e-163	-1.32133e-162	7.16607e-163	1.22272e-163	4.14014e-163	-7.02804e-164	2.06146e-163	0
4.78111e-163	-9.87668e-164	4.22766e-163	-6.87654e-163	2.39148e-164	6.31452e-163	1.87196e-164	1.00724e-162	8.59441e-163	3.49109e-163	1.45743e-162	-8.33711e-164	7.11901e-163	-1.20791e-164	-1.0345e-162	-1.13931e-162	3.86541e-163	-3.2511e-164	8.26112e-163	-2.65388e-163	-4.10374e-163	-7.07241e-163	2.55404e-163	4.54073e-163	-1.32133e-162	7.16607e-163	1.22272e-163	4.14014e-163	-7.02804e-164	2.06146e-163	0
4.78111e-163	-9.87668e-164	4.22766e-163	-6.87654e-163	2.39148e-164	6.31452e-163	1.87196e-164	1.00724e-162	8.59441e-163	3.49109e-163	1.45743e-162	-8.33711e-164	7.11901e-163	-1.20791e-164	-1.0345e-162	-1.13931e-162	3.86541e-163	-3.2511e-164	8.26112e-163	-2.65388e-163	-4.10374e-163	-7.07241e-163	2.55404e-163	4.54073e-163	-1.32133e-162	7.16607e-163	1.22272e-163	4.14014e-163	-7.02804e-164	2.06146e-163	0
4.78111e-163	-9.87668e-164	4.22766e-163	-6.87654e-163	2.39148e-164	6.31452e-163	1.87196e-164	1.00724e-162	8.59441e-163	3.49109e-163	1.45743e-162	-8.33711e-164	7.11901e-163	-1.20791e-164	-1.0345e-162	-1.13931e-162	3.86541e-163	-3.2511e-164	8.26112e-163	-2.65388e-163	-4.10374e-163	-7.07241e-163	2.55404e-163	4.54073e-163	-1.32133e-162	7.16607e-163	1.22272e-163	4.14014e-163	-7.02804e-164	2.06146e-163	0
4.78111e-163	-9.87668e-164	4.22766e-163	-6.87654e-163	2.39148e-164	6.31452e-163	1.87196e-164	1.00724e-162	8.59441e-163	3.49109e-163	1.45743e-162	-8.33711e-164	7.11901e-163	-1.20791e-164	-1.0345e-162	-1.13931e-162	3.86541e-163	-3.2511e-164	8.26112e-163	-2.65388e-163	-4.10374e-163	-7.07241e-163	2.55404e-163	4.54073e-163	-1.32133e-162	7.16607e-163	1.22272e-163	4.14014e-163	-7.02804e-164	2.06146e-163	0
4.78111e-163	-9.87668e-164	4.22766e-163	-6.87654e-163	2.39148e-164	6.31452e-163	1.87196e-164	1.00724e-162	8.59441e-163	3.49109e-163	1.45743e-162	-8.33711e-164	7.11901e-163	-1.20791e-164	-1.0345e-162	-1.13931e-162	3.86541e-163	-3.2511e-164	8.26112e-163	-2.65388e-163	-4.10374e-163	-7.07241e-163	2.55404e-163	4.54073e-163	-1.32133e-162	7.16607e-163	1.22272e-163	4.14014e-163	-7.02804e-164	2.06146e-163	0
4.78111e-163	-9.87668e-164	4.22766e-163	-6.87654e-163	2.39148e-164	6.31452e-163	1.87196e-164	1.00724e-162	8.59441e-163	3.49109e-163	1.45743e-162	-8.33711e-164	7.11901e-163	-1.20791e-164	-1.0345e-162	-1.13931e-162	3.86541e-163	-3.2511e-164	8.26112e-163	-2.65388e-163	-4.10374e-163	-7.07241e-163	2.55404e-163	4.54073e-163	-1.32133e-162	7.16607e-163	1.22272e-163	4.14014e-163	-7.02804e-164	2.06146e-163	0
4.78111e-163	-9.87668e-164	4.22766e-163	-6.87654e-163	2.39148e-164	6.31452e-163	1.87196e-164	1.00724e-162	8.59441e-163	3.49109e-163	1.45743e-162	-8.33711e-164	7.11901e-163	-1.20791e-164	-1.0345e-162	-1.13931e-162	3.86541e-163	-3.2511e-164	8.26112e-163	-2.65388e-163	-4.10374e-163	-7.07241e-163	2.55404e-163	4.54073e-163	-1.32133e-162	7.16607e-163	1.22272e-163	4.14014e-163	-7.02804e-164	2.06146e-163	0
4.78111e-163	-9.87668e-164	4.22766e-163	-6.87654e-163	2.39148e-164	6.31452e-163	1.87196e-164	1.00724e-162	8.59441e-163	3.49109e-163	1.45743e-162	-8.33711e-164	7.11901e-163	-1.20791e-164	-1.0345e-162	-1.13931e-162	3.86541e-163	-3.2511e-164	8.26112e-163	-2.65388e-163	-4.10374e-163	-7.07241e-163	2.55404e-163	4.54073e-163	-1.32133e-162	7.16607e-163	1.22272e-163	4.14014e-163	-7.02804e-164	2.06146e-163	0
4.78111e-163	-9.87668e-164	4.22766e-163	-6.87654e-163	2.39148e-164	6.31452e-163	1.87196e-164	1.00724e-162	8.59441e-163	3.49109e-163	1.45743e-162	-8.33711e-164	7.11901e-163	-1.20791e-164	-1.0345e-162	-1.13931e-162	3.86541e-163	-3.2511e-164	8.26112e-163	-2.65388e-163	-4.10374e-163	-7.07241e-163	2.55404e-163	4.54073e-163	-1.32133e-162	7.16607e-163	1.22272e-163	4.14014e-163	-7.02804e-164	2.06146e-163	0
4.78111e-163	-9.87668e-164	4.22766e-163	-6.87654e-163	2.39148e-164	6.31452e-163	1.87196e-164	1.00724e-162	8.59441e-163	3.49109e-163	1.45743e-162	-8.33711e-164	7.11901e-163	-1.20791e-164	-1.0345e-162	-1.13931e-162	3.86541e-163	-3.2511e-164	8.26112e-163	-2.65388e-163	-4.10374e-163	-7.07241e-163	2.55404e-163	4.54073e-163	-1.32133e-162	7.16607e-163	1.22272e-163	4.14014e-163	-7.02804e-164	2.06146e-163	0
4.78111e-163	-9.87668e-164	4.22766e-163	-6.87654e-163	2.39148e-164	6.31452e-163	1.87196e-164	1.00724e-162	8.59441e-163	3.49109e-163	1.45743e-162	-8.33711e-164	7.11901e-163	-1.20791e-164	-1.0345e-162	-1.13931e-162	3.86541e-163	-3.2511e-164	8.26112e-163	-2.65388e-163	-4.10374e-163	-7.07241e-163	2.55404e-163	4.54073e-163	-1.32133e-162	7.16607e-163	1.22272e-163	4.14014e-163	-7.02804e-164	2.06146e-163	0
4.78111e-163	-9.87668e-164	4.22766e-163	-6.87654e-163	2.39148e-164	6.31452e-163	1.87196e-164	1.00724e-162	8.59441e-163	3.49109e-163	1.45743e-162	-8.33711e-164	7.11901e-163	-1.20791e-164	-1.0345e-162	-1.13931e-162	3.86541e-163	-3.2511e-164	8.26112e-163	-2.65388e-163	-4.10374e-163	-7.07241e-163	2.55404e-163	4.54073e-163	-1.32133e-162	7.16607e-163	1.22272e-163	4.14014e-163	-7.02804e-164	2.06146e-163	0
4.78111e-163	-9.87668e-164	4.22766e-163	-6.87654e-163	2.39148e-164	6.31452e-163	1.87196e-164	1.00724e-162	8.59441e-163	3.49109e-163	1.45743e-162	-8.33711e-164	7.11901e-163	-1.20791e-164	-1.0345e-162	-1.13931e-162	3.86541e-163	-3.2511e-164	8.26112e-163	-2.65388e-163	-4.10374e-163	-7.07241e-163	2.55404e-163	4.54073e-163	-1.32133e-162	7.16607e-163	1.22272e-163	4.14014e-163	-7.02804e-164	2.06146e-163	0
4.78111e-163	-9.87668e-164	4.22766e-163	-6.87654e-163	2.39148e-164	6.31452e-163	1.87196e-164	1.00724e-162	8.59441e-163	3.49109e-163	1.45743e-162	-8.33711e-164	7.11901e-163	-1.20791e-164	-1.0345e-162	-1.13931e-162	3.86541e-163	-3.2511e-164	8.26112e-163	-2.65388e-163	-4.10374e-163	-7.07241e-163	2.55404e-163	4.54073e-163	-1.32133e-162	7.16607e-163	1.22272e-163	4.14014e-163	-7.02804e-164	2.06146e-163	0
4.78111e-163	-9.87668e-164	4.22766e-163	-6.87654e-163	2.39148e-164	6.31452e-163	1.87196e-164	1.00724e-162	8.59441e-163	3.49109e-163	1.45743e-162	-8.33711e-164	7.11901e-163	-1.20791e-164	-1.0345e-162	-1.13931e-162	3.86541e-163	-3.2511e-164	8.26112e-163	-2.65388e-163	-4.10374e-163	-7.07241e-163	2.55404e-163	4.54073e-163	-1.32133e-162	7.16607e-163	1.22272e-163	4.14014e-163	-7.02804e-164	2.06146e-163	0
4.78111e-163	-9.87668e-164	4.22766e-163	-6.87654e-163	2.39148e-164	6.31452e-163	1.87196e-164	1.00724e-162	8.59441e-163	3.49109e-163	1.45743e-162	-8.33711e-164	7.11901e-163	-1.20791e-164	-1.0345e-162	-1.13931e-162	3.86541e-163	-3.2511e-164	8.26112e-163	-2.65388e-163	-4.10374e-163	-7.07241e-163	2.55404e-163	4.54073e-163	-1.32133e-162	7.16607e-163	1.22272e-163	4.14014e-163	-7.02804e-164	2.06146e-163	0
4.78111e-163	-9.87668e-164	4.22766e-163	-6.87654e-163	2.39148e-164	6.31452e-163	1.87196e-164	1.00724e-162	8.59441e-163	3.49109e-163	1.45743e-162	-8.33711e-164	7.11901e-163	-1.20791e-164	-1.0345e-162	-1.13931e-162	3.86541e-163	-3.2511e-164	8.26112e-163	-2.65388e-163	-4.10374e-163	-7.07241e-163	2.55404e-163	4.54073e-163	-1.32133e-162	7.16607e-163	1.22272e-163	4.14014e-163	-7.02804e-164	2.06146e-163	0
4.78111e-163	-9.87668e-164	4.22766e-163	-6.87654e-163	2.39148e-164	6.31452e-163	1.87196e-164	1.00724e-162	8.59441e-163	3.49109e-163	1.45743e-162	-8.33711e-164	7.11901e-163	-1.20791e-164	-1.0345e-162	-1.13931e-162	3.86541e-163	-3.2511e-164	8.26112e-163	-2.65388e-163	-4.10374e-163	-7.07241e-163	2.55404e-163	4.54073e-163	-1.32133e-162	7.16607e-163	1.22272e-163	4.14014e-163	-7.02804e-164	2.06146e-163	0
4.78111e-163	-9.87668e-164	4.22766e-163	-6.87654e-163	2.39148e-164	6.31452e-163	1.87196e-164	1.00724e-162	8.59441e-163	3.49109e-163	1.45743e-162	-8.33711e-164	7.11901e-163	-1.20791e-164	-1.0345e-162	-1.13931e-162	3.86541e-163	-3.2511e-164	8.26112e-163	-2.65388e-163	-4.10374e-163	-7.07241e-163	2.55404e-163	4.54073e-163	-1.32133e-162	7.16607e-163	1.22272e-163	4.14014e-163	-7.02804e-164	2.06146e-163	0
4.78111e-163	-9.87668e-164	4.22766e-163	-6.87654e-163	2.39148e-164	6.31452e-163	1.87196e-164	1.00724e-162	8.59441e-163	3.49109e-163	1.45743e-162	-8.33711e-164	7.11901e-163	-1.20791e-164	-1.0345e-162	-1.13931e-162	3.86541e-163	-3.2511e-164	8.26112e-163	-2.65388e-163	-4.10374e-163	-7.07241e-163	2.55404e-163	4.54073e-163	-1.32133e-162	7.16607e-163	1.22272e-163	4.14014e-163	-7.02804e-164	2.06146e-163	0
4.78111e-163	-9.87668e-164	4.22766e-163	-6.87654e-163	2.39148e-164	6.31452e-163	1.87196e-164	1.00724e-162	8.59441e-163	3.49109e-163	1.45743e-162	-8.33711e-164	7.11901e-163	-1.20791e-164	-1.0345e-162	-1.13931e-162	3.86541e-163	-3.2511e-164	8.26112e-163	-2.65388e-163	-4.10374e-163	-7.07241e-163	2.55404e-163	4.54073e-163	-1.32133e-162	7.16607e-163	1.22272e-163	4.14014e-163	-7.02804e-164	2.06146e-163	0
4.78111e-163	-9.87668e-164	4.22766e-163	-6.87654e-163	2.39148e-164	6.31452e-163	1.87196e-164	1.00724e-162	8.59441e-163	3.49109e-163	1.45743e-162	-8.33711e-164	7.11901e-163	-1.20791e-164	-1.0345e-162	-1.13931e-162	3.86541e-163	-3.2511e-164	8.26112e-163	-2.65388e-163	-4.10374e-163	-7.07241e-163	2.55404e-163	4.54073e-163	-1.32133e-162	7.16607e-163	1.22272e-163	4.14014e-163	-7.02804e-164	2.06146e-163	0
4.78111e-163	-9.87668e-164	4.22766e-163	-6.87654e-163	2.39148e-164	6.31452e-163	1.87196e-164	1.00724e-162	8.59441e-163	3.49109e-163	1.45743e-162	-8.33711e-164	7.11901e-163	-1.20791e-164	-1.0345e-162	-1.13931e-162	3.86541e-163	-3.2511e-164	8.26112e-163	-2.65388e-163	-4.10374e-163	-7.07241e-163	2.55404e-163	4.54073e-163	-1.32133e-162	7.16607e-163	1.22272e-163	4.14014e-163	-7.02804e-164	2.06146e-163	0
4.78111e-163	-9.87668e-164	4.22766e-163	-6.87654e-163	2.39148e-164	6.31452e-163	1.87196e-164	1.00724e-162	8.59441e-163	3.49109e-163	1.45743e-162	-8.33711e-164	7.11901e-163	-1.20791e-164	-1.0345e-162	-1.13931e-162	3.86541e-163	-3.2511e-164	8.26112e-163	-2.65388e-163	-4.10374e-163	-7.07241e-163	2.55404e-163	4.54073e-163	-1.32133e-162	7.16607e-163	1.22272e-163	4.14014e-163	-7.02804e-164	2.06146e-163	0
4.78111e-163	-9.87668e-164	4.22766e-163	-6.87654e-163	2.39148e-164	6.31452e-163	1.87196e-164	1.00724e-162	8.59441e-163	3.49109e-163	1.45743e-162	-8.33711e-164	7.11901e-163	-1.20791e-164	-1.0345e-162	-1.13931e-162	3.86541e-163	-3.2511e-164	8.26112e-163	-2.65388e-163	-4.10374e-163	-7.07241e-163	2.55404e-163	4.54073e-163	-1.32133e-162	7.16607e-163	1.22272e-163	4.14014e-163	-7.02804e-164	2.06146e-163	0
4.78111e-163	-9.87668e-164	4.22766e-163	-6.87654e-163	2.39148e-164	6.31452e-163	1.87196e-164	1.00724e-162	8.59441e-163	3.49109e-163	1.45743e-162	-8.33711e-164	7.11901e-163	-1.20791e-164	-1.0345e-162	-1.13931e-162	3.86541e-163	-3.2511e-164	8.26112e-163	-2.65388e-163	-4.10374e-163	-7.07241e-163	2.55404e-163	4.54073e-163	-1.32133e-162	7.16607e-163	1.22272e-163	4.14014e-163	-7.02804e-164	2.06146e-163	0
4.78111e-163	-9.87668e-164	4.22766e-163	-6.87654e-163	2.39148e-164	6.31452e-163	1.87196e-164	1.00724e-162	8.59441e-163	3.49109e-163	1.45743e-162	-8.33711e-164	7.11901e-163	-1.20791e-164	-1.0345e-162	-1.13931e-162	3.86541e-163	-3.2511e-164	8.26112e-163	-2.65388e-163	-4.10374e-163	-7.07241e-163	2.55404e-163	4.54073e-163	-1.32133e-162	7.16607e-163	1.22272e-163	4.14014e-163	-7.02804e-164	2.06146e-163	0
4.78111e-163	-9.87668e-164	4.22766e-163	-6.87654e-163	2.39148e-164	6.31452e-163	1.87196e-164	1.00724e-162	8.59441e-163	3.49109e-163	1.45743e-162	-8.33711e-164	7.11901e-163	-1.20791e-164	-1.0345e-162	-1.13931e-162	3.86541e-163	-3.2511e-164	8.26112e-163	-2.65388e-163	-4.10374e-163	-7.07241e-163	2.55404e-163	4.54073e-163	-1.32133e-162	7.16607e-163	1.22272e-163	4.14014e-163	-7.02804e-164	2.06146e-163	0
4.78111e-163	-9.87668e-164	4.22766e-163	-6.87654e-163	2.39148e-164	6.31452e-163	1.87196e-164	1.00724e-162	8.59441e-163	3.49109e-163	1.45743e-162	-8.33711e-164	7.11901e-163	-1.20791e-164	-1.0345e-162	-1.13931e-162	3.86541e-163	-3.2511e-164	8.26112e-163	-2.65388e-163	-4.10374e-163	-7.07241e-163	2.55404e-163	4.54073e-163	-1.32133e-162	7.16607e-163	1.22272e-163	4.14014e-163	-7.02804e-164	2.06146e-163	0
4.78111e-163	-9.87668e-164	4.22766e-163	-6.87654e-163	2.39148e-164	6.31452e-163	1.87196e-164	1.00724e-162	8.59441e-163	3.49109e-163	1.45743e-162	-8.33711e-164	7.11901e-163	-1.20791e-164	-1.0345e-162	-1.13931e-162	3.86541e-163	-3.2511e-164	8.26112e-163	-2.65388e-163	-4.10374e-163	-7.07241e-163	2.55404e-163	4.54073e-163	-1.32133e-162	7.16607e-163	1.22272e-163	4.14014e-163	-7.02804e-164	2.06146e-163	0
4.78111e-163	-9.87668e-164	4.22766e-163	-6.87654e-163	2.39148e-164	6.31452e-163	1.87196e-164	1.00724e-162	8.59441e-163	3.49109e-163	1.45743e-162	-8.33711e-164	7.11901e-163	-1.20791e-164	-1.0345e-162	-1.13931e-162	3.86541e-163	-3.2511e-164	8.26112e-163	-2.65388e-163	-4.10374e-163	-7.07241e-163	2.55404e-163	4.54073e-163	-1.32133e-162	7.16607e-163	1.22272e-163	4.14014e-163	-7.02804e-164	2.06146e-163	0
4.78111e-163	-9.87668e-164	4.22766e-163	-6.87654e-163	2.39148e-164	6.31452e-163	1.87196e-164	1.00724e-162	8.59441e-163	3.49109e-163	1.45743e-162	-8.33711e-164	7.11901e-163	-1.20791e-164	-1.0345e-162	-1.13931e-162	3.86541e-163	-3.2511e-164	8.26112e-163	-2.65388e-163	-4.10374e-163	-7.07241e-163	2.55404e-163	4.54073e-163	-1.32133e-162	7.16607e-163	1.22272e-163	4.14014e-163	-7.02804e-164	2.06146e-163	0
4.78111e-163	-9.87668e-164	4.22766e-163	-6.87654e-163	2.39148e-164	6.31452e-163	1.87196e-164	1.00724e-162	8.59441e-163	3.49109e-163	1.45743e-162	-8.33711e-164	7.11901e-163	-1.20791e-164	-1.0345e-162	-1.13931e-162	3.86541e-163	-3.2511e-164	8.26112e-163	-2.65388e-163	-4.10374e-163	-7.07241e-163	2.55404e-163	4.54073e-163	-1.32133e-162	7.16607e-163	1.22272e-163	4.14014e-163	-7.02804e-164	2.06146e-163	0
4.78111e-163	-9.87668e-164	4.22766e-163	-6.87654e-163	2.39148e-164	6.31452e-163	1.87196e-164	1.00724e-162	8.59441e-163	3.49109e-163	1.45743e-162	-8.33711e-164	7.11901e-163	-1.20791e-164	-1.0345e-162	-1.13931e-162	3.86541e-163	-3.2511e-164	8.26112e-163	-2.65388e-163	-4.10374e-163	-7.07241e-163	2.55404e-163	4.54073e-163	-1.32133e-162	7.16607e-163	1.22272e-163	4.14014e-163	-7.02804e-164	2.06146e-163	0
4.78111e-163	-9.87668e-164	4.22766e-163	-6.87654e-163	2.39148e-164	6.31452e-163	1.87196e-164	1.00724e-162	8.59441e-163	3.49109e-163	1.45743e-162	-8.33711e-164	7.11901e-163	-1.20791e-164	-1.0345e-162	-1.13931e-162	3.86541e-163	-3.2511e-164	8.26112e-163	-2.65388e-163	-4.10374e-163	-7.07241e-163	2.55404e-163	4.54073e-163	-1.32133e-162	7.16607e-163	1.22272e-163	4.14014e-163	-7.02804e-164	2.06146e-163	0
4.78111e-163	-9.87668e-164	4.22766e-163	-6.87654e-163	2.39148e-164	6.31452e-163	1.87196e-164	1.00724e-162	8.59441e-163	3.49109e-163	1.45743e-162	-8.33711e-164	7.11901e-163	-1.20791e-164	-1.0345e-162	-1.13931e-162	3.86541e-163	-3.2511e-164	8.26112e-163	-2.65388e-163	-4.10374e-163	-7.07241e-163	2.55404e-163	4.54073e-163	-1.32133e-162	7.16607e-163	1.22272e-163	4.14014e-163	-7.02804e-164	2.06146e-163	0
4.78111e-163	-9.87668e-164	4.22766e-163	-6.87654e-163	2.39148e-164	6.31452e-163	1.87196e-164	1.00724e-162	8.59441e-163	3.49109e-163	1.45743e-162	-8.33711e-164	7.11901e-163	-1.20791e-164	-1.0345e-162	-1.13931e-162	3.86541e-163	-3.2511e-164	8.26112e-163	-2.65388e-163	-4.10374e-163	-7.07241e-163	2.55404e-163	4.54073e-163	-1.32133e-162	7.16607e-163	1.22272e-163	4.14014e-163	-7.02804e-164	2.06146e-163	0
4.78111e-163	-9.87668e-164	4.22766e-163	-6.87654e-163	2.39148e-164	6.31452e-163	1.87196e-164	1.00724e-162	8.59441e-163	3.49109e-163	1.45743e-162	-8.33711e-164	7.11901e-163	-1.20791e-164	-1.0345e-162	-1.13931e-162	3.86541e-163	-3.2511e-164	8.26112e-163	-2.65388e-163	-4.10374e-163	-7.07241e-163	2.55404e-163	4.54073e-163	-1.32133e-162	7.16607e-163	1.22272e-163	4.14014e-163	-7.02804e-164	2.06146e-163	0
4.78111e-163	-9.87668e-164	4.22766e-163	-6.87654e-163	2.39148e-164	6.31452e-163	1.87196e-164	1.00724e-162	8.59441e-163	3.49109e-163	1.45743e-162	-8.33711e-164	7.11901e-163	-1.20791e-164	-1.0345e-162	-1.13931e-162	3.86541e-163	-3.2511e-164	8.26112e-163	-2.65388e-163	-4.10374e-163	-7.07241e-163	2.55404e-163	4.54073e-163	-1.32133e-162	7.16607e-163	1.22272e-163	4.14014e-163	-7.02804e-164	2.06146e-163	0
4.78111e-163	-9.87668e-164	4.22766e-163	-6.87654e-163	2.39148e-164	6.31452e-163	1.87196e-164	1.00724e-162	8.59441e-163	3.49109e-163	1.45743e-162	-8.33711e-164	7.11901e-163	-1.20791e-164	-1.0345e-162	-1.13931e-162	3.86541e-163	-3.2511e-164	8.26112e-163	-2.65388e-163	-4.10374e-163	-7.07241e-163	2.55404e-163	4.54073e-163	-1.32133e-162	7.16607e-163	1.22272e-163	4.14014e-163	-7.02804e-164	2.06146e-163	0
4.78111e-163	-9.87668e-164	4.22766e-163	-6.87654e-163	2.39148e-164	6.31452e-163	1.87196e-164	1.00724e-162	8.59441e-163	3.49109e-163	1.45743e-162	-8.33711e-164	7.11901e-163	-1.20791e-164	-1.0345e-162	-1.13931e-162	3.86541e-163	-3.2511e-164	8.26112e-163	-2.65388e-163	-4.10374e-163	-7.07241e-163	2.55404e-163	4.54073e-163	-1.32133e-162	7.16607e-163	1.22272e-163	4.14014e-163	-7.02804e-164	2.06146e-163	0
4.78111e-163	-9.87668e-164	4.22766e-163	-6.87654e-163	2.39148e-164	6.31452e-163	1.87196e-164	1.00724e-162	8.59441e-163	3.49109e-163	1.45743e-162	-8.33711e-164	7.11901e-163	-1.20791e-164	-1.0345e-162	-1.13931e-162	3.86541e-163	-3.2511e-164	8.26112e-163	-2.65388e-163	-4.10374e-163	-7.07241e-163	2.55404e-163	4.54073e-163	-1.32133e-162	7.16607e-163	1.22272e-163	4.14014e-163	-7.02804e-164	2.06146e-163	0
4.78111e-163	-9.87668e-164	4.22766e-163	-6.87654e-163	2.39148e-164	6.31452e-163	1.87196e-164	1.00724e-162	8.59441e-163	3.49109e-163	1.45743e-162	-8.33711e-164	7.11901e-163	-1.20791e-164	-1.0345e-162	-1.13931e-162	3.86541e-163	-3.2511e-164	8.26112e-163	-2.65388e-163	-4.10374e-163	-7.07241e-163	2.55404e-163	4.54073e-163	-1.32133e-162	7.16607e-163	1.22272e-163	4.14014e-163	-7.02804e-164	2.06146e-163	0
4.78111e-163	-9.87668e-164	4.22766e-163	-6.87654e-163	2.39148e-164	6.31452e-163	1.87196e-164	1.00724e-162	8.59441e-163	3.49109e-163	1.45743e-162	-8.33711e-164	7.11901e-163	-1.20791e-164	-1.0345e-162	-1.13931e-162	3.86541e-163	-3.2511e-164	8.26112e-163	-2.65388e-163	-4.10374e-163	-7.07241e-163	2.55404e-163	4.54073e-163	-1.32133e-162	7.16607e-163	1.22272e-163	4.14014e-163	-7.02804e-164	2.06146e-163	0
4.78111e-163	-9.87668e-164	4.22766e-163	-6.87654e-163	2.39148e-164	6.31452e-163	1.87196e-164	1.00724e-162	8.59441e-163	3.49109e-163	1.45743e-162	-8.33711e-164	7.11901e-163	-1.20791e-164	-1.0345e-162	-1.13931e-162	3.86541e-163	-3.2511e-164	8.26112e-163	-2.65388e-163	-4.10374e-163	-7.07241e-163	2.55404e-163	4.54073e-163	-1.32133e-162	7.16607e-163	1.22272e-163	4.14014e-163	-7.02804e-164	2.06146e-163	0
4.78111e-163	-9.87668e-164	4.22766e-163	-6.87654e-163	2.39148e-164	6.31452e-163	1.87196e-164	1.00724e-162	8.59441e-163	3.49109e-163	1.45743e-162	-8.33711e-164	7.11901e-163	-1.20791e-164	-1.0345e-162	-1.13931e-162	3.86541e-163	-3.2511e-164	8.26112e-163	-2.65388e-163	-4.10374e-163	-7.07241e-163	2.55404e-163	4.54073e-163	-1.32133e-162	7.16607e-163	1.22272e-163	4.14014e-163	-7.02804e-164	2.06146e-163	0
4.78111e-163	-9.87668e-164	4.22766e-163	-6.87654e-163	2.39148e-164	6.31452e-163	1.87196e-164	1.00724e-162	8.59441e-163	3.49109e-163	1.45743e-162	-8.33711e-164	7.11901e-163	-1.20791e-164	-1.0345e-162	-1.13931e-162	3.86541e-163	-3.2511e-164	8.26112e-163	-2.65388e-163	-4.10374e-163	-7.07241e-163	2.55404e-163	4.54073e-163	-1.32133e-162	7.16607e-163	1.22272e-163	4.14014e-163	-7.02804e-164	2.06146e-163	0
4.78111e-163	-9.87668e-164	4.22766e-163	-6.87654e-163	2.39148e-164	6.31452e-163	1.87196e-164	1.00724e-162	8.59441e-163	3.49109e-163	1.45743e-162	-8.33711e-164	7.11901e-163	-1.20791e-164	-1.0345e-162	-1.13931e-162	3.86541e-163	-3.2511e-164	8.26112e-163	-2.65388e-163	-4.10374e-163	-7.07241e-163	2.55404e-163	4.54073e-163	-1.32133e-162	7.16607e-163	1.22272e-163	4.14014e-163	-7.02804e-164	2.06146e-163	0
4.78111e-163	-9.87668e-164	4.22766e-163	-6.87654e-163	2.39148e-164	6.31452e-163	1.87196e-164	1.00724e-162	8.59441e-163	3.49109e-163	1.45743e-162	-8.33711e-164	7.11901e-163	-1.20791e-164	-1.0345e-162	-1.13931e-162	3.86541e-163	-3.2511e-164	8.26112e-163	-2.65388e-163	-4.10374e-163	-7.07241e-163	2.55404e-163	4.54073e-163	-1.32133e-162	7.16607e-163	1.22272e-163	4.14014e-163	-7.02804e-164	2.06146e-163	0
4.78111e-163	-9.87668e-164	4.22766e-163	-6.87654e-163	2.39148e-164	6.31452e-163	1.87196e-164	1.00724e-162	8.59441e-163	3.49109e-163	1.45743e-162	-8.33711e-164	7.11901e-163	-1.20791e-164	-1.0345e-162	-1.13931e-162	3.86541e-163	-3.2511e-164	8.26112e-163	-2.65388e-163	-4.10374e-163	-7.07241e-163	2.55404e-163	4.54073e-163	-1.32133e-162	7.16607e-163	1.22272e-163	4.14014e-163	-7.02804e-164	2.06146e-163	0
4.78111e-163	-9.87668e-164	4.22766e-163	-6.87654e-163	2.39148e-164	6.31452e-163	1.87196e-164	1.00724e-162	8.59441e-163	3.49109e-163	1.45743e-162	-8.33711e-164	7.11901e-163	-1.20791e-164	-1.0345e-162	-1.13931e-162	3.86541e-163	-3.2511e-164	8.26112e-163	-2.65388e-163	-4.10374e-163	-7.07241e-163	2.55404e-163	4.54073e-163	-1.32133e-162	7.16607e-163	1.22272e-163	4.14014e-163	-7.02804e-164	2.06146e-163	0
4.78111e-163	-9.87668e-164	4.22766e-163	-6.87654e-163	2.39148e-164	6.31452e-163	1.87196e-164	1.00724e-162	8.59441e-163	3.49109e-163	1.45743e-162	-8.33711e-164	7.11901e-163	-1.20791e-164	-1.0345e-162	-1.13931e-162	3.86541e-163	-3.2511e-164	8.26112e-163	-2.65388e-163	-4.10374e-163	-7.07241e-163	2.55404e-163	4.54073e-163	-1.32133e-162	7.16607e-163	1.22272e-163	4.14014e-163	-7.02804e-164	2.06146e-163	0
4.78111e-163	-9.87668e-164	4.22766e-163	-6.87654e-163	2.39148e-164	6.31452e-163	1.87196e-164	1.00724e-162	8.59441e-163	3.49109e-163	1.45743e-162	-8.33711e-164	7.11901e-163	-1.20791e-164	-1.0345e-162	-1.13931e-162	3.86541e-163	-3.2511e-164	8.26112e-163	-2.65388e-163	-4.10374e-163	-7.07241e-163	2.55404e-163	4.54073e-163	-1.32133e-162	7.16607e-163	1.22272e-163	4.14014e-163	-7.02804e-164	2.06146e-163	0
4.78111e-163	-9.87668e-164	4.22766e-163	-6.87654e-163	2.39148e-164	6.31452e-163	1.87196e-164	1.00724e-162	8.59441e-163	3.49109e-163	1.45743e-162	-8.33711e-164	7.11901e-163	-1.20791e-164	-1.0345e-162	-1.13931e-162	3.86541e-163	-3.2511e-164	8.26112e-163	-2.65388e-163	-4.10374e-163	-7.07241e-163	2.55404e-163	4.54073e-163	-1.32133e-162	7.16607e-163	1.22272e-163	4.14014e-163	-7.02804e-164	2.06146e-163	0
4.78111e-163	-9.87668e-164	4.22766e-163	-6.87654e-163	2.39148e-164	6.31452e-163	1.87196e-164	1.00724e-162	8.59441e-163	3.49109e-163	1.45743e-162	-8.33711e-164	7.11901e-163	-1.20791e-164	-1.0345e-162	-1.13931e-162	3.86541e-163	-3.2511e-164	8.26112e-163	-2.65388e-163	-4.10374e-163	-7.07241e-163	2.55404e-163	4.54073e-163	-1.32133e-162	7.16607e-163	1.22272e-163	4.14014e-163	-7.02804e-164	2.06146e-163	0
4.78111e-163	-9.87668e-164	4.22766e-163	-6.87654e-163	2.39148e-164	6.31452e-163	1.87196e-164	1.00724e-162	8.59441e-163	3.49109e-163	1.45743e-162	-8.33711e-164	7.11901e-163	-1.20791e-164	-1.0345e-162	-1.13931e-162	3.86541e-163	-3.2511e-164	8.26112e-163	-2.65388e-163	-4.10374e-163	-7.07241e-163	2.55404e-163	4.54073e-163	-1.32133e-162	7.16607e-163	1.22272e-163	4.14014e-163	-7.02804e-164	2.06146e-163	0
4.78111e-163	-9.87668e-164	4.22766e-163	-6.87654e-163	2.39148e-164	6.31452e-163	1.87196e-164	1.00724e-162	8.59441e-163	3.49109e-163	1.45743e-162	-8.33711e-164	7.11901e-163	-1.20791e-164	-1.0345e-162	-1.13931e-162	3.86541e-163	-3.2511e-164	8.26112e-163	-2.65388e-163	-4.10374e-163	-7.07241e-163	2.55404e-163	4.54073e-163	-1.32133e-162	7.16607e-163	1.22272e-163	4.14014e-163	-7.02804e-164	2.06146e-163	0
4.78111e-163	-9.87668e-164	4.22766e-163	-6.87654e-163	2.39148e-164	6.31452e-163	1.87196e-164	1.00724e-162	8.59441e-163	3.49109e-163	1.45743e-162	-8.33711e-164	7.11901e-163	-1.20791e-164	-1.0345e-162	-1.13931e-162	3.86541e-163	-3.2511e-164	8.26112e-163	-2.65388e-163	-4.10374e-163	-7.07241e-163	2.55404e-163	4.54073e-163	-1.32133e-162	7.16607e-163	1.22272e-163	4.14014e-163	-7.02804e-164	2.06146e-163	0
4.78111e-163	-9.87668e-164	4.22766e-163	-6.87654e-163	2.39148e-164	6.31452e-163	1.87196e-164	1.00724e-162	8.59441e-163	3.49109e-163	1.45743e-162	-8.33711e-164	7.11901e-163	-1.20791e-164	-1.0345e-162	-1.13931e-162	3.86541e-163	-3.2511e-164	8.26112e-163	-2.65388e-163	-4.10374e-163	-7.07241e-163	2.55404e-163	4.54073e-163	-1.32133e-162	7.16607e-163	1.22272e-163	4.14014e-163	-7.02804e-164	2.06146e-163	0
4.78111e-163	-9.87668e-164	4.22766e-163	-6.87654e-163	2.39148e-164	6.31452e-163	1.87196e-164	1.00724e-162	8.59441e-163	3.49109e-163	1.45743e-162	-8.33711e-164	7.11901e-163	-1.20791e-164	-1.0345e-162	-1.13931e-162	3.86541e-163	-3.2511e-164	8.26112e-163	-2.65388e-163	-4.10374e-163	-7.07241e-163	2.55404e-163	4.54073e-163	-1.32133e-162	7.16607e-163	1.22272e-163	4.14014e-163	-7.02804e-164	2.06146e-163	0
4.78111e-163	-9.87668e-164	4.22766e-163	-6.87654e-163	2.39148e-164	6.31452e-163	1.87196e-164	1.00724e-162	8.59441e-163	3.49109e-163	1.45743e-162	-8.33711e-164	7.11901e-163	-1.20791e-164	-1.0345e-162	-1.13931e-162	3.86541e-163	-3.2511e-164	8.26112e-163	-2.65388e-163	-4.10374e-163	-7.07241e-163	2.55404e-163	4.54073e-163	-1.32133e-162	7.16607e-163	1.22272e-163	4.14014e-163	-7.02804e-164	2.06146e-163	0
4.78111e-163	-9.87668e-164	4.22766e-163	-6.87654e-163	2.39148e-164	6.31452e-163	1.87196e-164	1.00724e-162	8.59441e-163	3.49109e-163	1.45743e-162	-8.33711e-164	7.11901e-163	-1.20791e-164	-1.0345e-162	-1.13931e-162	3.86541e-163	-3.2511e-164	8.26112e-163	-2.65388e-163	-4.10374e-163	-7.07241e-163	2.55404e-163	4.54073e-163	-1.32133e-162	7.16607e-163	1.22272e-163	4.14014e-163	-7.02804e-164	2.06146e-163	0
4.78111e-163	-9.87668e-164	4.22766e-163	-6.87654e-163	2.39148e-164	6.31452e-163	1.87196e-164	1.00724e-162	8.59441e-163	3.49109e-163	1.45743e-162	-8.33711e-164	7.11901e-163	-1.20791e-164	-1.0345e-162	-1.13931e-162	3.86541e-163	-3.2511e-164	8.26112e-163	-2.65388e-163	-4.10374e-163	-7.07241e-163	2.55404e-163	4.54073e-163	-1.32133e-162	7.16607e-163	1.22272e-163	4.14014e-163	-7.02804e-164	2.06146e-163	0
4.78111e-163	-9.87668e-164	4.22766e-163	-6.87654e-163	2.39148e-164	6.31452e-163	1.87196e-164	1.00724e-162	8.59441e-163	3.49109e-163	1.45743e-162	-8.33711e-164	7.11901e-163	-1.20791e-164	-1.0345e-162	-1.13931e-162	3.86541e-163	-3.2511e-164	8.26112e-163	-2.65388e-163	-4.10374e-163	-7.07241e-163	2.55404e-163	4.54073e-163	-1.32133e-162	7.16607e-163	1.22272e-163	4.14014e-163	-7.02804e-164	2.06146e-163	0
4.78111e-163	-9.87668e-164	4.22766e-163	-6.87654e-163	2.39148e-164	6.31452e-163	1.87196e-164	1.00724e-162	8.59441e-163	3.49109e-163	1.45743e-162	-8.33711e-164	7.11901e-163	-1.20791e-164	-1.0345e-162	-1.13931e-162	3.86541e-163	-3.2511e-164	8.26112e-163	-2.65388e-163	-4.10374e-163	-7.07241e-163	2.55404e-163	4.54073e-163	-1.32133e-162	7.16607e-163	1.22272e-163	4.14014e-163	-7.02804e-164	2.06146e-163	0
4.78111e-163	-9.87668e-164	4.22766e-163	-6.87654e-163	2.39148e-164	6.31452e-163	1.87196e-164	1.00724e-162	8.59441e-163	3.49109e-163	1.45743e-162	-8.33711e-164	7.11901e-163	-1.20791e-164	-1.0345e-162	-1.13931e-162	3.86541e-163	-3.2511e-164	8.26112e-163	-2.65388e-163	-4.10374e-163	-7.07241e-163	2.55404e-163	4.54073e-163	-1.32133e-162	7.16607e-163	1.22272e-163	4.14014e-163	-7.02804e-164	2.06146e-163	0
4.78111e-163	-9.87668e-164	4.22766e-163	-6.87654e-163	2.39148e-164	6.31452e-163	1.87196e-164	1.00724e-162	8.59441e-163	3.49109e-163	1.45743e-162	-8.33711e-164	7.11901e-163	-1.20791e-164	-1.0345e-162	-1.13931e-162	3.86541e-163	-3.2511e-164	8.26112e-163	-2.65388e-163	-4.10374e-163	-7.07241e-163	2.55404e-163	4.54073e-163	-1.32133e-162	7.16607e-163	1.22272e-163	4.14014e-163	-7.02804e-164	2.06146e-163	0
4.78111e-163	-9.87668e-164	4.22766e-163	-6.87654e-163	2.39148e-164	6.31452e-163	1.87196e-164	1.00724e-162	8.59441e-163	3.49109e-163	1.45743e-162	-8.33711e-164	7.11901e-163	-1.20791e-164	-1.0345e-162	-1.13931e-162	3.86541e-163	-3.2511e-164	8.26112e-163	-2.65388e-163	-4.10374e-163	-7.07241e-163	2.55404e-163	4.54073e-163	-1.32133e-162	7.16607e-163	1.22272e-163	4.14014e-163	-7.02804e-164	2.06146e-163	0
4.78111e-163	-9.87668e-164	4.22766e-163	-6.87654e-163	2.39148e-164	6.31452e-163	1.87196e-164	1.00724e-162	8.59441e-163	3.49109e-163	1.45743e-162	-8.33711e-164	7.11901e-163	-1.20791e-164	-1.0345e-162	-1.13931e-162	3.86541e-163	-3.2511e-164	8.26112e-163	-2.65388e-163	-4.10374e-163	-7.07241e-163	2.55404e-163	4.54073e-163	-1.32133e-162	7.16607e-163	1.22272e-163	4.14014e-163	-7.02804e-164	2.06146e-163	0
4.78111e-163	-9.87668e-164	4.22766e-163	-6.87654e-163	2.39148e-164	6.31452e-163	1.87196e-164	1.00724e-162	8.59441e-163	3.49109e-163	1.45743e-162	-8.33711e-164	7.11901e-163	-1.20791e-164	-1.0345e-162	-1.13931e-162	3.86541e-163	-3.2511e-164	8.26112e-163	-2.65388e-163	-4.10374e-163	-7.07241e-163	2.55404e-163	4.54073e-163	-1.32133e-162	7.16607e-163	1.22272e-163	4.14014e-163	-7.02804e-164	2.06146e-163	0
4.78111e-163	-9.87668e-164	4.22766e-163	-6.87654e-163	2.39148e-164	6.31452e-163	1.87196e-164	1.00724e-162	8.59441e-163	3.49109e-163	1.45743e-162	-8.33711e-164	7.11901e-163	-1.20791e-164	-1.0345e-162	-1.13931e-162	3.86541e-163	-3.2511e-164	8.26112e-163	-2.65388e-163	-4.10374e-163	-7.07241e-163	2.55404e-163	4.54073e-163	-1.32133e-162	7.16607e-163	1.22272e-163	4.14014e-163	-7.02804e-164	2.06146e-163	0
4.78111e-163	-9.87668e-164	4.22766e-163	-6.87654e-163	2.39148e-164	6.31452e-163	1.87196e-164	1.00724e-162	8.59441e-163	3.49109e-163	1.45743e-162	-8.33711e-164	7.11901e-163	-1.20791e-164	-1.0345e-162	-1.13931e-162	3.86541e-163	-3.2511e-164	8.26112e-163	-2.65388e-163	-4.10374e-163	-7.07241e-163	2.55404e-163	4.54073e-163	-1.32133e-162	7.16607e-163	1.22272e-163	4.14014e-163	-7.02804e-164	2.06146e-163	0
4.78111e-163	-9.87668e-164	4.22766e-163	-6.87654e-163	2.39148e-164	6.31452e-163	1.87196e-164	1.00724e-162	8.59441e-163	3.49109e-163	1.45743e-162	-8.33711e-164	7.11901e-163	-1.20791e-164	-1.0345e-162	-1.13931e-162	3.86541e-163	-3.2511e-164	8.26112e-163	-2.65388e-163	-4.10374e-163	-7.07241e-163	2.55404e-163	4.54073e-163	-1.32133e-162	7.16607e-163	1.22272e-163	4.14014e-163	-7.02804e-164	2.06146e-163	0
4.78111e-163	-9.87668e-164	4.22766e-163	-6.87654e-163	2.39148e-164	6.31452e-163	1.87196e-164	1.00724e-162	8.59441e-163	3.49109e-163	1.45743e-162	-8.33711e-164	7.11901e-163	-1.20791e-164	-1.0345e-162	-1.13931e-162	3.86541e-163	-3.2511e-164	8.26112e-163	-2.65388e-163	-4.10374e-163	-7.07241e-163	2.55404e-163	4.54073e-163	-1.32133e-162	7.16607e-163	1.22272e-163	4.14014e-163	-7.02804e-164	2.06146e-163	0
4.78111e-163	-9.87668e-164	4.22766e-163	-6.87654e-163	2.39148e-164	6.31452e-163	1.87196e-164	1.00724e-162	8.59441e-163	3.49109e-163	1.45743e-162	-8.33711e-164	7.11901e-163	-1.20791e-164	-1.0345e-162	-1.13931e-162	3.86541e-163	-3.2511e-164	8.26112e-163	-2.65388e-163	-4.10374e-163	-7.07241e-163	2.55404e-163	4.54073e-163	-1.32133e-162	7.16607e-163	1.22272e-163	4.14014e-163	-7.02804e-164	2.06146e-163	0
4.78111e-163	-9.87668e-164	4.22766e-163	-6.87654e-163	2.39148e-164	6.31452e-163	1.87196e-164	1.00724e-162	8.59441e-163	3.49109e-163	1.45743e-162	-8.33711e-164	7.11901e-163	-1.20791e-164	-1.0345e-162	-1.13931e-162	3.86541e-163	-3.2511e-164	8.26112e-163	-2.65388e-163	-4.10374e-163	-7.07241e-163	2.55404e-163	4.54073e-163	-1.32133e-162	7.16607e-163	1.22272e-163	4.14014e-163	-7.02804e-164	2.06146e-163	0
4.78111e-163	-9.87668e-164	4.22766e-163	-6.87654e-163	2.39148e-164	6.31452e-163	1.87196e-164	1.00724e-162	8.59441e-163	3.49109e-163	1.45743e-162	-8.33711e-164	7.11901e-163	-1.20791e-164	-1.0345e-162	-1.13931e-162	3.86541e-163	-3.2511e-164	8.26112e-163	-2.65388e-163	-4.10374e-163	-7.07241e-163	2.55404e-163	4.54073e-163	-1.32133e-162	7.16607e-163	1.22272e-163	4.14014e-163	-7.02804e-164	2.06146e-163	0
4.78111e-163	-9.87668e-164	4.22766e-163	-6.87654e-163	2.39148e-164	6.31452e-163	1.87196e-164	1.00724e-162	8.59441e-163	3.49109e-163	1.45743e-162	-8.33711e-164	7.11901e-163	-1.20791e-164	-1.0345e-162	-1.13931e-162	3.86541e-163	-3.2511e-164	8.26112e-163	-2.65388e-163	-4.10374e-163	-7.07241e-163	2.55404e-163	4.54073e-163	-1.32133e-162	7.16607e-163	1.22272e-163	4.14014e-163	-7.02804e-164	2.06146e-163	0
4.78111e-163	-9.87668e-164	4.22766e-163	-6.87654e-163	2.39148e-164	6.31452e-163	1.87196e-164	1.00724e-162	8.59441e-163	3.49109e-163	1.45743e-162	-8.33711e-164	7.11901e-163	-1.20791e-164	-1.0345e-162	-1.13931e-162	3.86541e-163	-3.2511e-164	8.26112e-163	-2.65388e-163	-4.10374e-163	-7.07241e-163	2.55404e-163	4.54073e-163	-1.32133e-162	7.16607e-163	1.22272e-163	4.14014e-163	-7.02804e-164	2.06146e-163	0
4.78111e-163	-9.87668e-164	4.22766e-163	-6.87654e-163	2.39148e-164	6.31452e-163	1.87196e-164	1.00724e-162	8.59441e-163	3.49109e-163	1.45743e-162	-8.33711e-164	7.11901e-163	-1.20791e-164	-1.0345e-162	-1.13931e-162	3.86541e-163	-3.2511e-164	8.26112e-163	-2.65388e-163	-4.10374e-163	-7.07241e-163	2.55404e-163	4.54073e-163	-1.32133e-162	7.16607e-163	1.22272e-163	4.14014e-163	-7.02804e-164	2.06146e-163	0
4.78111e-163	-9.87668e-164	4.22766e-163	-6.87654e-163	2.39148e-164	6.31452e-163	1.87196e-164	1.00724e-162	8.59441e-163	3.49109e-163	1.45743e-162	-8.33711e-164	7.11901e-163	-1.20791e-164	-1.0345e-162	-1.13931e-162	3.86541e-163	-3.2511e-164	8.26112e-163	-2.65388e-163	-4.10374e-163	-7.07241e-163	2.55404e-163	4.54073e-163	-1.32133e-162	7.16607e-163	1.22272e-163	4.14014e-163	-7.02804e-164	2.06146e-163	0
4.78111e-163	-9.87668e-164	4.22766e-163	-6.87654e-163	2.39148e-164	6.31452e-163	1.87196e-164	1.00724e-162	8.59441e-163	3.49109e-163	1.45743e-162	-8.33711e-164	7.11901e-163	-1.20791e-164	-1.0345e-162	-1.13931e-162	3.86541e-163	-3.2511e-164	8.26112e-163	-2.65388e-163	-4.10374e-163	-7.07241e-163	2.55404e-163	4.54073e-163	-1.32133e-162	7.16607e-163	1.22272e-163	4.14014e-163	-7.02804e-164	2.06146e-163	0
4.78111e-163	-9.87668e-164	4.22766e-163	-6.87654e-163	2.39148e-164	6.31452e-163	1.87196e-164	1.00724e-162	8.59441e-163	3.49109e-163	1.45743e-162	-8.33711e-164	7.11901e-163	-1.20791e-164	-1.0345e-162	-1.13931e-162	3.86541e-163	-3.2511e-164	8.26112e-163	-2.65388e-163	-4.10374e-163	-7.07241e-163	2.55404e-163	4.54073e-163	-1.32133e-162	7.16607e-163	1.22272e-163	4.14014e-163	-7.02804e-164	2.06146e-163	0
4.78111e-163	-9.87668e-164	4.22766e-163	-6.87654e-163	2.39148e-164	6.31452e-163	1.87196e-164	1.00724e-162	8.59441e-163	3.49109e-163	1.45743e-162	-8.33711e-164	7.11901e-163	-1.20791e-164	-1.0345e-162	-1.13931e-162	3.86541e-163	-3.2511e-164	8.26112e-163	-2.65388e-163	-4.10374e-163	-7.07241e-163	2.55404e-163	4.54073e-163	-1.32133e-162	7.16607e-163	1.22272e-163	4.14014e-163	-7.02804e-164	2.06146e-163	0
4.78111e-163	-9.87668e-164	4.22766e-163	-6.87654e-163	2.39148e-164	6.31452e-163	1.87196e-164	1.00724e-162	8.59441e-163	3.49109e-163	1.45743e-162	-8.33711e-164	7.11901e-163	-1.20791e-164	-1.0345e-162	-1.13931e-162	3.86541e-163	-3.2511e-164	8.26112e-163	-2.65388e-163	-4.10374e-163	-7.07241e-163	2.55404e-163	4.54073e-163	-1.32133e-162	7.16607e-163	1.22272e-163	4.14014e-163	-7.02804e-164	2.06146e-163	0
4.78111e-163	-9.87668e-164	4.22766e-163	-6.87654e-163	2.39148e-164	6.31452e-163	1.87196e-164	1.00724e-162	8.59441e-163	3.49109e-163	1.45743e-162	-8.33711e-164	7.11901e-163	-1.20791e-164	-1.0345e-162	-1.13931e-162	3.86541e-163	-3.2511e-164	8.26112e-163	-2.65388e-163	-4.10374e-163	-7.07241e-163	2.55404e-163	4.54073e-163	-1.32133e-162	7.16607e-163	1.22272e-163	4.14014e-163	-7.02804e-164	2.06146e-163	0
4.78111e-163	-9.87668e-164	4.22766e-163	-6.87654e-163	2.39148e-164	6.31452e-163	1.87196e-164	1.00724e-162	8.59441e-163	3.49109e-163	1.45743e-162	-8.33711e-164	7.11901e-163	-1.20791e-164	-1.0345e-162	-1.13931e-162	3.86541e-163	-3.2511e-164	8.26112e-163	-2.65388e-163	-4.10374e-163	-7.07241e-163	2.55404e-163	4.54073e-163	-1.32133e-162	7.16607e-163	1.22272e-163	4.14014e-163	-7.02804e-164	2.06146e-163	0
4.78111e-163	-9.87668e-164	4.22766e-163	-6.87654e-163	2.39148e-164	6.31452e-163	1.87196e-164	1.00724e-162	8.59441e-163	3.49109e-163	1.45743e-162	-8.33711e-164	7.11901e-163	-1.20791e-164	-1.0345e-162	-1.13931e-162	3.86541e-163	-3.2511e-164	8.26112e-163	-2.65388e-163	-4.10374e-163	-7.07241e-163	2.55404e-163	4.54073e-163	-1.32133e-162	7.16607e-163	1.22272e-163	4.14014e-163	-7.02804e-164	2.06146e-163	0
4.78111e-163	-9.87668e-164	4.22766e-163	-6.87654e-163	2.39148e-164	6.31452e-163	1.87196e-164	1.00724e-162	8.59441e-163	3.49109e-163	1.45743e-162	-8.33711e-164	7.11901e-163	-1.20791e-164	-1.0345e-162	-1.13931e-162	3.86541e-163	-3.2511e-164	8.26112e-163	-2.65388e-163	-4.10374e-163	-7.07241e-163	2.55404e-163	4.54073e-163	-1.32133e-162	7.16607e-163	1.22272e-163	4.14014e-163	-7.02804e-164	2.06146e-163	0
4.78111e-163	-9.87668e-164	4.22766e-163	-6.87654e-163	2.39148e-164	6.31452e-163	1.87196e-164	1.00724e-162	8.59441e-163	3.49109e-163	1.45743e-162	-8.33711e-164	7.11901e-163	-1.20791e-164	-1.0345e-162	-1.13931e-162	3.86541e-163	-3.2511e-164	8.26112e-163	-2.65388e-163	-4.10374e-163	-7.07241e-163	2.55404e-163	4.54073e-163	-1.32133e-162	7.16607e-163	1.22272e-163	4.14014e-163	-7.02804e-164	2.06146e-163	0
4.78111e-163	-9.87668e-164	4.22766e-163	-6.87654e-163	2.39148e-164	6.31452e-163	1.87196e-164	1.00724e-162	8.59441e-163	3.49109e-163	1.45743e-162	-8.33711e-164	7.11901e-163	-1.20791e-164	-1.0345e-162	-1.13931e-162	3.86541e-163	-3.2511e-164	8.26112e-163	-2.65388e-163	-4.10374e-163	-7.07241e-163	2.55404e-163	4.54073e-163	-1.32133e-162	7.16607e-163	1.22272e-163	4.14014e-163	-7.02804e-164	2.06146e-163	0
4.78111e-163	-9.87668e-164	4.22766e-163	-6.87654e-163	2.39148e-164	6.31452e-163	1.87196e-164	1.00724e-162	8.59441e-163	3.49109e-163	1.45743e-162	-8.33711e-164	7.11901e-163	-1.20791e-164	-1.0345e-162	-1.13931e-162	3.86541e-163	-3.2511e-164	8.26112e-163	-2.65388e-163	-4.10374e-163	-7.07241e-163	2.55404e-163	4.54073e-163	-1.32133e-162	7.16607e-163	1.22272e-163	4.14014e-163	-7.02804e-164	2.06146e-163	0
4.78111e-163	-9.87668e-164	4.22766e-163	-6.87654e-163	2.39148e-164	6.31452e-163	1.87196e-164	1.00724e-162	8.59441e-163	3.49109e-163	1.45743e-162	-8.33711e-164	7.11901e-163	-1.20791e-164	-1.0345e-162	-1.13931e-162	3.86541e-163	-3.2511e-164	8.26112e-163	-2.65388e-163	-4.10374e-163	-7.07241e-163	2.55404e-163	4.54073e-163	-1.32133e-162	7.16607e-163	1.22272e-163	4.14014e-163	-7.02804e-164	2.06146e-163	0
4.78111e-163	-9.87668e-164	4.22766e-163	-6.87654e-163	2.39148e-164	6.31452e-163	1.87196e-164	1.00724e-162	8.59441e-163	3.49109e-163	1.45743e-162	-8.33711e-164	7.11901e-163	-1.20791e-164	-1.0345e-162	-1.13931e-162	3.86541e-163	-3.2511e-164	8.26112e-163	-2.65388e-163	-4.10374e-163	-7.07241e-163	2.55404e-163	4.54073e-163	-1.32133e-162	7.16607e-163	1.22272e-163	4.14014e-163	-7.02804e-164	2.06146e-163	0
4.78111e-163	-9.87668e-164	4.22766e-163	-6.87654e-163	2.39148e-164	6.31452e-163	1.87196e-164	1.00724e-162	8.59441e-163	3.49109e-163	1.45743e-162	-8.33711e-164	7.11901e-163	-1.20791e-164	-1.0345e-162	-1.13931e-162	3.86541e-163	-3.2511e-164	8.26112e-163	-2.65388e-163	-4.10374e-163	-7.07241e-163	2.55404e-163	4.54073e-163	-1.32133e-162	7.16607e-163	1.22272e-163	4.14014e-163	-7.02804e-164	2.06146e-163	0
4.78111e-163	-9.87668e-164	4.22766e-163	-6.87654e-163	2.39148e-164	6.31452e-163	1.87196e-164	1.00724e-162	8.59441e-163	3.49109e-163	1.45743e-162	-8.33711e-164	7.11901e-163	-1.20791e-164	-1.0345e-162	-1.13931e-162	3.86541e-163	-3.2511e-164	8.26112e-163	-2.65388e-163	-4.10374e-163	-7.07241e-163	2.55404e-163	4.54073e-163	-1.32133e-162	7.16607e-163	1.22272e-163	4.14014e-163	-7.02804e-164	2.06146e-163	0
4.78111e-163	-9.87668e-164	4.22766e-163	-6.87654e-163	2.39148e-164	6.31452e-163	1.87196e-164	1.00724e-162	8.59441e-163	3.49109e-163	1.45743e-162	-8.33711e-164	7.11901e-163	-1.20791e-164	-1.0345e-162	-1.13931e-162	3.86541e-163	-3.2511e-164	8.26112e-163	-2.65388e-163	-4.10374e-163	-7.07241e-163	2.55404e-163	4.54073e-163	-1.32133e-162	7.16607e-163	1.22272e-163	4.14014e-163	-7.02804e-164	2.06146e-163	0
4.78111e-163	-9.87668e-164	4.22766e-163	-6.87654e-163	2.39148e-164	6.31452e-163	1.87196e-164	1.00724e-162	8.59441e-163	3.49109e-163	1.45743e-162	-8.33711e-164	7.11901e-163	-1.20791e-164	-1.0345e-162	-1.13931e-162	3.86541e-163	-3.2511e-164	8.26112e-163	-2.65388e-163	-4.10374e-163	-7.07241e-163	2.55404e-163	4.54073e-163	-1.32133e-162	7.16607e-163	1.22272e-163	4.14014e-163	-7.02804e-164	2.06146e-163	0
4.78111e-163	-9.87668e-164	4.22766e-163	-6.87654e-163	2.39148e-164	6.31452e-163	1.87196e-164	1.00724e-162	8.59441e-163	3.49109e-163	1.45743e-162	-8.33711e-164	7.11901e-163	-1.20791e-164	-1.0345e-162	-1.13931e-162	3.86541e-163	-3.2511e-164	8.26112e-163	-2.65388e-163	-4.10374e-163	-7.07241e-163	2.55404e-163	4.54073e-163	-1.32133e-162	7.16607e-163	1.22272e-163	4.14014e-163	-7.02804e-164	2.06146e-163	0
4.78111e-163	-9.87668e-164	4.22766e-163	-6.87654e-163	2.39148e-164	6.31452e-163	1.87196e-164	1.00724e-162	8.59441e-163	3.49109e-163	1.45743e-162	-8.33711e-164	7.11901e-163	-1.20791e-164	-1.0345e-162	-1.13931e-162	3.86541e-163	-3.2511e-164	8.26112e-163	-2.65388e-163	-4.10374e-163	-7.07241e-163	2.55404e-163	4.54073e-163	-1.32133e-162	7.16607e-163	1.22272e-163	4.14014e-163	-7.02804e-164	2.06146e-163	0
4.78111e-163	-9.87668e-164	4.22766e-163	-6.87654e-163	2.39148e-164	6.31452e-163	1.87196e-164	1.00724e-162	8.59441e-163	3.49109e-163	1.45743e-162	-8.33711e-164	7.11901e-163	-1.20791e-164	-1.0345e-162	-1.13931e-162	3.86541e-163	-3.2511e-164	8.26112e-163	-2.65388e-163	-4.10374e-163	-7.07241e-163	2.55404e-163	4.54073e-163	-1.32133e-162	7.16607e-163	1.22272e-163	4.14014e-163	-7.02804e-164	2.06146e-163	0
4.78111e-163	-9.87668e-164	4.22766e-163	-6.87654e-163	2.39148e-164	6.31452e-163	1.87196e-164	1.00724e-162	8.59441e-163	3.49109e-163	1.45743e-162	-8.33711e-164	7.11901e-163	-1.20791e-164	-1.0345e-162	-1.13931e-162	3.86541e-163	-3.2511e-164	8.26112e-163	-2.65388e-163	-4.10374e-163	-7.07241e-163	2.55404e-163	4.54073e-163	-1.32133e-162	7.16607e-163	1.22272e-163	4.14014e-163	-7.02804e-164	2.06146e-163	0
4.78111e-163	-9.87668e-164	4.22766e-163	-6.87654e-163	2.39148e-164	6.31452e-163	1.87196e-164	1.00724e-162	8.59441e-163	3.49109e-163	1.45743e-162	-8.33711e-164	7.11901e-163	-1.20791e-164	-1.0345e-162	-1.13931e-162	3.86541e-163	-3.2511e-164	8.26112e-163	-2.65388e-163	-4.10374e-163	-7.07241e-163	2.55404e-163	4.54073e-163	-1.32133e-162	7.16607e-163	1.22272e-163	4.14014e-163	-7.02804e-164	2.06146e-163	0
4.78111e-163	-9.87668e-164	4.22766e-163	-6.87654e-163	2.39148e-164	6.31452e-163	1.87196e-164	1.00724e-162	8.59441e-163	3.49109e-163	1.45743e-162	-8.33711e-164	7.11901e-163	-1.20791e-164	-1.0345e-162	-1.13931e-162	3.86541e-163	-3.2511e-164	8.26112e-163	-2.65388e-163	-4.10374e-163	-7.07241e-163	2.55404e-163	4.54073e-163	-1.32133e-162	7.16607e-163	1.22272e-163	4.14014e-163	-7.02804e-164	2.06146e-163	0
4.78111e-163	-9.87668e-164	4.22766e-163	-6.87654e-163	2.39148e-164	6.31452e-163	1.87196e-164	1.00724e-162	8.59441e-163	3.49109e-163	1.45743e-162	-8.33711e-164	7.11901e-163	-1.20791e-164	-1.0345e-162	-1.13931e-162	3.86541e-163	-3.2511e-164	8.26112e-163	-2.65388e-163	-4.10374e-163	-7.07241e-163	2.55404e-163	4.54073e-163	-1.32133e-162	7.16607e-163	1.22272e-163	4.14014e-163	-7.02804e-164	2.06146e-163	0
4.78111e-163	-9.87668e-164	4.22766e-163	-6.87654e-163	2.39148e-164	6.31452e-163	1.87196e-164	1.00724e-162	8.59441e-163	3.49109e-163	1.45743e-162	-8.33711e-164	7.11901e-163	-1.20791e-164	-1.0345e-162	-1.13931e-162	3.86541e-163	-3.2511e-164	8.26112e-163	-2.65388e-163	-4.10374e-163	-7.07241e-163	2.55404e-163	4.54073e-163	-1.32133e-162	7.16607e-163	1.22272e-163	4.14014e-163	-7.02804e-164	2.06146e-163	0
4.78111e-163	-9.87668e-164	4.22766e-163	-6.87654e-163	2.39148e-164	6.31452e-163	1.87196e-164	1.00724e-162	8.59441e-163	3.49109e-163	1.45743e-162	-8.33711e-164	7.11901e-163	-1.20791e-164	-1.0345e-162	-1.13931e-162	3.86541e-163	-3.2511e-164	8.26112e-163	-2.65388e-163	-4.10374e-163	-7.07241e-163	2.55404e-163	4.54073e-163	-1.32133e-162	7.16607e-163	1.22272e-163	4.14014e-163	-7.02804e-164	2.06146e-163	0
4.78111e-163	-9.87668e-164	4.22766e-163	-6.87654e-163	2.39148e-164	6.31452e-163	1.87196e-164	1.00724e-162	8.59441e-163	3.49109e-163	1.45743e-162	-8.33711e-164	7.11901e-163	-1.20791e-164	-1.0345e-162	-1.13931e-162	3.86541e-163	-3.2511e-164	8.26112e-163	-2.65388e-163	-4.10374e-163	-7.07241e-163	2.55404e-163	4.54073e-163	-1.32133e-162	7.16607e-163	1.22272e-163	4.14014e-163	-7.02804e-164	2.06146e-163	0
4.78111e-163	-9.87668e-164	4.22766e-163	-6.87654e-163	2.39148e-164	6.31452e-163	1.87196e-164	1.00724e-162	8.59441e-163	3.49109e-163	1.45743e-162	-8.33711e-164	7.11901e-163	-1.20791e-164	-1.0345e-162	-1.13931e-162	3.86541e-163	-3.2511e-164	8.26112e-163	-2.65388e-163	-4.10374e-163	-7.07241e-163	2.55404e-163	4.54073e-163	-1.32133e-162	7.16607e-163	1.22272e-163	4.14014e-163	-7.02804e-164	2.06146e-163	0
4.78111e-163	-9.87668e-164	4.22766e-163	-6.87654e-163	2.39148e-164	6.31452e-163	1.87196e-164	1.00724e-162	8.59441e-163	3.49109e-163	1.45743e-162	-8.33711e-164	7.11901e-163	-1.20791e-164	-1.0345e-162	-1.13931e-162	3.86541e-163	-3.2511e-164	8.26112e-163	-2.65388e-163	-4.10374e-163	-7.07241e-163	2.55404e-163	4.54073e-163	-1.32133e-162	7.16607e-163	1.22272e-163	4.14014e-163	-7.02804e-164	2.06146e-163	0
4.78111e-163	-9.87668e-164	4.22766e-163	-6.87654e-163	2.39148e-164	6.31452e-163	1.87196e-164	1.00724e-162	8.59441e-163	3.49109e-163	1.45743e-162	-8.33711e-164	7.11901e-163	-1.20791e-164	-1.0345e-162	-1.13931e-162	3.86541e-163	-3.2511e-164	8.26112e-163	-2.65388e-163	-4.10374e-163	-7.07241e-163	2.55404e-163	4.54073e-163	-1.32133e-162	7.16607e-163	1.22272e-163	4.14014e-163	-7.02804e-164	2.06146e-163	0
4.78111e-163	-9.87668e-164	4.22766e-163	-6.87654e-163	2.39148e-164	6.31452e-163	1.87196e-164	1.00724e-162	8.59441e-163	3.49109e-163	1.45743e-162	-8.33711e-164	7.11901e-163	-1.20791e-164	-1.0345e-162	-1.13931e-162	3.86541e-163	-3.2511e-164	8.26112e-163	-2.65388e-163	-4.10374e-163	-7.07241e-163	2.55404e-163	4.54073e-163	-1.32133e-162	7.16607e-163	1.22272e-163	4.14014e-163	-7.02804e-164	2.06146e-163	0
4.78111e-163	-9.87668e-164	4.22766e-163	-6.87654e-163	2.39148e-164	6.31452e-163	1.87196e-164	1.00724e-162	8.59441e-163	3.49109e-163	1.45743e-162	-8.33711e-164	7.11901e-163	-1.20791e-164	-1.0345e-162	-1.13931e-162	3.86541e-163	-3.2511e-164	8.26112e-163	-2.65388e-163	-4.10374e-163	-7.07241e-163	2.55404e-163	4.54073e-163	-1.32133e-162	7.16607e-163	1.22272e-163	4.14014e-163	-7.02804e-164	2.06146e-163	0
4.78111e-163	-9.87668e-164	4.22766e-163	-6.87654e-163	2.39148e-164	6.31452e-163	1.87196e-164	1.00724e-162	8.59441e-163	3.49109e-163	1.45743e-162	-8.33711e-164	7.11901e-163	-1.20791e-164	-1.0345e-162	-1.13931e-162	3.86541e-163	-3.2511e-164	8.26112e-163	-2.65388e-163	-4.10374e-163	-7.07241e-163	2.55404e-163	4.54073e-163	-1.32133e-162	7.16607e-163	1.22272e-163	4.14014e-163	-7.02804e-164	2.06146e-163	0
4.78111e-163	-9.87668e-164	4.22766e-163	-6.87654e-163	2.39148e-164	6.31452e-163	1.87196e-164	1.00724e-162	8.59441e-163	3.49109e-163	1.45743e-162	-8.33711e-164	7.11901e-163	-1.20791e-164	-1.0345e-162	-1.13931e-162	3.86541e-163	-3.2511e-164	8.26112e-163	-2.65388e-163	-4.10374e-163	-7.07241e-163	2.55404e-163	4.54073e-163	-1.32133e-162	7.16607e-163	1.22272e-163	4.14014e-163	-7.02804e-164	2.06146e-163	0
4.78111e-163	-9.87668e-164	4.22766e-163	-6.87654e-163	2.39148e-164	6.31452e-163	1.87196e-164	1.00724e-162	8.59441e-163	3.49109e-163	1.45743e-162	-8.33711e-164	7.11901e-163	-1.20791e-164	-1.0345e-162	-1.13931e-162	3.86541e-163	-3.2511e-164	8.26112e-163	-2.65388e-163	-4.10374e-163	-7.07241e-163	2.55404e-163	4.54073e-163	-1.32133e-162	7.16607e-163	1.22272e-163	4.14014e-163	-7.02804e-164	2.06146e-163	0
4.78111e-163	-9.87668e-164	4.22766e-163	-6.87654e-163	2.39148e-164	6.31452e-163	1.87196e-164	1.00724e-162	8.59441e-163	3.49109e-163	1.45743e-162	-8.33711e-164	7.11901e-163	-1.20791e-164	-1.0345e-162	-1.13931e-162	3.86541e-163	-3.2511e-164	8.26112e-163	-2.65388e-163	-4.10374e-163	-7.07241e-163	2.55404e-163	4.54073e-163	-1.32133e-162	7.16607e-163	1.22272e-163	4.14014e-163	-7.02804e-164	2.06146e-163	0
4.78111e-163	-9.87668e-164	4.22766e-163	-6.87654e-163	2.39148e-164	6.31452e-163	1.87196e-164	1.00724e-162	8.59441e-163	3.49109e-163	1.45743e-162	-8.33711e-164	7.11901e-163	-1.20791e-164	-1.0345e-162	-1.13931e-162	3.86541e-163	-3.2511e-164	8.26112e-163	-2.65388e-163	-4.10374e-163	-7.07241e-163	2.55404e-163	4.54073e-163	-1.32133e-162	7.16607e-163	1.22272e-163	4.14014e-163	-7.02804e-164	2.06146e-163	0
4.78111e-163	-9.87668e-164	4.22766e-163	-6.87654e-163	2.39148e-164	6.31452e-163	1.87196e-164	1.00724e-162	8.59441e-163	3.49109e-163	1.45743e-162	-8.33711e-164	7.11901e-163	-1.20791e-164	-1.0345e-162	-1.13931e-162	3.86541e-163	-3.2511e-164	8.26112e-163	-2.65388e-163	-4.10374e-163	-7.07241e-163	2.55404e-163	4.54073e-163	-1.32133e-162	7.16607e-163	1.22272e-163	4.14014e-163	-7.02804e-164	2.06146e-163	0
4.78111e-163	-9.87668e-164	4.22766e-163	-6.87654e-163	2.39148e-164	6.31452e-163	1.87196e-164	1.00724e-162	8.59441e-163	3.49109e-163	1.45743e-162	-8.33711e-164	7.11901e-163	-1.20791e-164	-1.0345e-162	-1.13931e-162	3.86541e-163	-3.2511e-164	8.26112e-163	-2.65388e-163	-4.10374e-163	-7.07241e-163	2.55404e-163	4.54073e-163	-1.32133e-162	7.16607e-163	1.22272e-163	4.14014e-163	-7.02804e-164	2.06146e-163	0
4.78111e-163	-9.87668e-164	4.22766e-163	-6.87654e-163	2.39148e-164	6.31452e-163	1.87196e-164	1.00724e-162	8.59441e-163	3.49109e-163	1.45743e-162	-8.33711e-164	7.11901e-163	-1.20791e-164	-1.0345e-162	-1.13931e-162	3.86541e-163	-3.2511e-164	8.26112e-163	-2.65388e-163	-4.10374e-163	-7.07241e-163	2.55404e-163	4.54073e-163	-1.32133e-162	7.16607e-163	1.22272e-163	4.14014e-163	-7.02804e-164	2.06146e-163	0
4.78111e-163	-9.87668e-164	4.22766e-163	-6.87654e-163	2.39148e-164	6.31452e-163	1.87196e-164	1.00724e-162	8.59441e-163	3.49109e-163	1.45743e-162	-8.33711e-164	7.11901e-163	-1.20791e-164	-1.0345e-162	-1.13931e-162	3.86541e-163	-3.2511e-164	8.26112e-163	-2.65388e-163	-4.10374e-163	-7.07241e-163	2.55404e-163	4.54073e-163	-1.32133e-162	7.16607e-163	1.22272e-163	4.14014e-163	-7.02804e-164	2.06146e-163	0
4.78111e-163	-9.87668e-164	4.22766e-163	-6.87654e-163	2.39148e-164	6.31452e-163	1.87196e-164	1.00724e-162	8.59441e-163	3.49109e-163	1.45743e-162	-8.33711e-164	7.11901e-163	-1.20791e-164	-1.0345e-162	-1.13931e-162	3.86541e-163	-3.2511e-164	8.26112e-163	-2.65388e-163	-4.10374e-163	-7.07241e-163	2.55404e-163	4.54073e-163	-1.32133e-162	7.16607e-163	1.22272e-163	4.14014e-163	-7.02804e-164	2.06146e-163	0
4.78111e-163	-9.87668e-164	4.22766e-163	-6.87654e-163	2.39148e-164	6.31452e-163	1.87196e-164	1.00724e-162	8.59441e-163	3.49109e-163	1.45743e-162	-8.33711e-164	7.11901e-163	-1.20791e-164	-1.0345e-162	-1.13931e-162	3.86541e-163	-3.2511e-164	8.26112e-163	-2.65388e-163	-4.10374e-163	-7.07241e-163	2.55404e-163	4.54073e-163	-1.32133e-162	7.16607e-163	1.22272e-163	4.14014e-163	-7.02804e-164	2.06146e-163	0
4.78111e-163	-9.87668e-164	4.22766e-163	-6.87654e-163	2.39148e-164	6.31452e-163	1.87196e-164	1.00724e-162	8.59441e-163	3.49109e-163	1.45743e-162	-8.33711e-164	7.11901e-163	-1.20791e-164	-1.0345e-162	-1.13931e-162	3.86541e-163	-3.2511e-164	8.26112e-163	-2.65388e-163	-4.10374e-163	-7.07241e-163	2.55404e-163	4.54073e-163	-1.32133e-162	7.16607e-163	1.22272e-163	4.14014e-163	-7.02804e-164	2.06146e-163	0
4.78111e-163	-9.87668e-164	4.22766e-163	-6.87654e-163	2.39148e-164	6.31452e-163	1.87196e-164	1.00724e-162	8.59441e-163	3.49109e-163	1.45743e-162	-8.33711e-164	7.11901e-163	-1.20791e-164	-1.0345e-162	-1.13931e-162	3.86541e-163	-3.2511e-164	8.26112e-163	-2.65388e-163	-4.10374e-163	-7.07241e-163	2.55404e-163	4.54073e-163	-1.32133e-162	7.16607e-163	1.22272e-163	4.14014e-163	-7.02804e-164	2.06146e-163	0
4.78111e-163	-9.87668e-164	4.22766e-163	-6.87654e-163	2.39148e-164	6.31452e-163	1.87196e-164	1.00724e-162	8.59441e-163	3.49109e-163	1.45743e-162	-8.33711e-164	7.11901e-163	-1.20791e-164	-1.0345e-162	-1.13931e-162	3.86541e-163	-3.2511e-164	8.26112e-163	-2.65388e-163	-4.10374e-163	-7.07241e-163	2.55404e-163	4.54073e-163	-1.32133e-162	7.16607e-163	1.22272e-163	4.14014e-163	-7.02804e-164	2.06146e-163	0
4.78111e-163	-9.87668e-164	4.22766e-163	-6.87654e-163	2.39148e-164	6.31452e-163	1.87196e-164	1.00724e-162	8.59441e-163	3.49109e-163	1.45743e-162	-8.33711e-164	7.11901e-163	-1.20791e-164	-1.0345e-162	-1.13931e-162	3.86541e-163	-3.2511e-164	8.26112e-163	-2.65388e-163	-4.10374e-163	-7.07241e-163	2.55404e-163	4.54073e-163	-1.32133e-162	7.16607e-163	1.22272e-163	4.14014e-163	-7.02804e-164	2.06146e-163	0
4.78111e-163	-9.87668e-164	4.22766e-163	-6.87654e-163	2.39148e-164	6.31452e-163	1.87196e-164	1.00724e-162	8.59441e-163	3.49109e-163	1.45743e-162	-8.33711e-164	7.11901e-163	-1.20791e-164	-1.0345e-162	-1.13931e-162	3.86541e-163	-3.2511e-164	8.26112e-163	-2.65388e-163	-4.10374e-163	-7.07241e-163	2.55404e-163	4.54073e-163	-1.32133e-162	7.16607e-163	1.22272e-163	4.14014e-163	-7.02804e-164	2.06146e-163	0
4.78111e-163	-9.87668e-164	4.22766e-163	-6.87654e-163	2.39148e-164	6.31452e-163	1.87196e-164	1.00724e-162	8.59441e-163	3.49109e-163	1.45743e-162	-8.33711e-164	7.11901e-163	-1.20791e-164	-1.0345e-162	-1.13931e-162	3.86541e-163	-3.2511e-164	8.26112e-163	-2.65388e-163	-4.10374e-163	-7.07241e-163	2.55404e-163	4.54073e-163	-1.32133e-162	7.16607e-163	1.22272e-163	4.14014e-163	-7.02804e-164	2.06146e-163	0
4.78111e-163	-9.87668e-164	4.22766e-163	-6.87654e-163	2.39148e-164	6.31452e-163	1.87196e-164	1.00724e-162	8.59441e-163	3.49109e-163	1.45743e-162	-8.33711e-164	7.11901e-163	-1.20791e-164	-1.0345e-162	-1.13931e-162	3.86541e-163	-3.2511e-164	8.26112e-163	-2.65388e-163	-4.10374e-163	-7.07241e-163	2.55404e-163	4.54073e-163	-1.32133e-162	7.16607e-163	1.22272e-163	4.14014e-163	-7.02804e-164	2.06146e-163	0
4.78111e-163	-9.87668e-164	4.22766e-163	-6.87654e-163	2.39148e-164	6.31452e-163	1.87196e-164	1.00724e-162	8.59441e-163	3.49109e-163	1.45743e-162	-8.33711e-164	7.11901e-163	-1.20791e-164	-1.0345e-162	-1.13931e-162	3.86541e-163	-3.2511e-164	8.26112e-163	-2.65388e-163	-4.10374e-163	-7.07241e-163	2.55404e-163	4.54073e-163	-1.32133e-162	7.16607e-163	1.22272e-163	4.14014e-163	-7.02804e-164	2.06146e-163	0
4.78111e-163	-9.87668e-164	4.22766e-163	-6.87654e-163	2.39148e-164	6.31452e-163	1.87196e-164	1.00724e-162	8.59441e-163	3.49109e-163	1.45743e-162	-8.33711e-164	7.11901e-163	-1.20791e-164	-1.0345e-162	-1.13931e-162	3.86541e-163	-3.2511e-164	8.26112e-163	-2.65388e-163	-4.10374e-163	-7.07241e-163	2.55404e-163	4.54073e-163	-1.32133e-162	7.16607e-163	1.22272e-163	4.14014e-163	-7.02804e-164	2.06146e-163	0
4.78111e-163	-9.87668e-164	4.22766e-163	-6.87654e-163	2.39148e-164	6.31452e-163	1.87196e-164	1.00724e-162	8.59441e-163	3.49109e-163	1.45743e-162	-8.33711e-164	7.11901e-163	-1.20791e-164	-1.0345e-162	-1.13931e-162	3.86541e-163	-3.2511e-164	8.26112e-163	-2.65388e-163	-4.10374e-163	-7.07241e-163	2.55404e-163	4.54073e-163	-1.32133e-162	7.16607e-163	1.22272e-163	4.14014e-163	-7.02804e-164	2.06146e-163	0
4.78111e-163	-9.87668e-164	4.22766e-163	-6.87654e-163	2.39148e-164	6.31452e-163	1.87196e-164	1.00724e-162	8.59441e-163	3.49109e-163	1.45743e-162	-8.33711e-164	7.11901e-163	-1.20791e-164	-1.0345e-162	-1.13931e-162	3.86541e-163	-3.2511e-164	8.26112e-163	-2.65388e-163	-4.10374e-163	-7.07241e-163	2.55404e-163	4.54073e-163	-1.32133e-162	7.16607e-163	1.22272e-163	4.14014e-163	-7.02804e-164	2.06146e-163	0
4.78111e-163	-9.87668e-164	4.22766e-163	-6.87654e-163	2.39148e-164	6.31452e-163	1.87196e-164	1.00724e-162	8.59441e-163	3.49109e-163	1.45743e-162	-8.33711e-164	7.11901e-163	-1.20791e-164	-1.0345e-162	-1.13931e-162	3.86541e-163	-3.2511e-164	8.26112e-163	-2.65388e-163	-4.10374e-163	-7.07241e-163	2.55404e-163	4.54073e-163	-1.32133e-162	7.16607e-163	1.22272e-163	4.14014e-163	-7.02804e-164	2.06146e-163	0
4.78111e-163	-9.87668e-164	4.22766e-163	-6.87654e-163	2.39148e-164	6.31452e-163	1.87196e-164	1.00724e-162	8.59441e-163	3.49109e-163	1.45743e-162	-8.33711e-164	7.11901e-163	-1.20791e-164	-1.0345e-162	-1.13931e-162	3.86541e-163	-3.2511e-164	8.26112e-163	-2.65388e-163	-4.10374e-163	-7.07241e-163	2.55404e-163	4.54073e-163	-1.32133e-162	7.16607e-163	1.22272e-163	4.14014e-163	-7.02804e-164	2.06146e-163	0
4.78111e-163	-9.87668e-164	4.22766e-163	-6.87654e-163	2.39148e-164	6.31452e-163	1.87196e-164	1.00724e-162	8.59441e-163	3.49109e-163	1.45743e-162	-8.33711e-164	7.11901e-163	-1.20791e-164	-1.0345e-162	-1.13931e-162	3.86541e-163	-3.2511e-164	8.26112e-163	-2.65388e-163	-4.10374e-163	-7.07241e-163	2.55404e-163	4.54073e-163	-1.32133e-162	7.16607e-163	1.22272e-163	4.14014e-163	-7.02804e-164	2.06146e-163	0
4.78111e-163	-9.87668e-164	4.22766e-163	-6.87654e-163	2.39148e-164	6.31452e-163	1.87196e-164	1.00724e-162	8.59441e-163	3.49109e-163	1.45743e-162	-8.33711e-164	7.11901e-163	-1.20791e-164	-1.0345e-162	-1.13931e-162	3.86541e-163	-3.2511e-164	8.26112e-163	-2.65388e-163	-4.10374e-163	-7.07241e-163	2.55404e-163	4.54073e-163	-1.32133e-162	7.16607e-163	1.22272e-163	4.14014e-163	-7.02804e-164	2.06146e-163	0
4.78111e-163	-9.87668e-164	4.22766e-163	-6.87654e-163	2.39148e-164	6.31452e-163	1.87196e-164	1.00724e-162	8.59441e-163	3.49109e-163	1.45743e-162	-8.33711e-164	7.11901e-163	-1.20791e-164	-1.0345e-162	-1.13931e-162	3.86541e-163	-3.2511e-164	8.26112e-163	-2.65388e-163	-4.10374e-163	-7.07241e-163	2.55404e-163	4.54073e-163	-1.32133e-162	7.16607e-163	1.22272e-163	4.14014e-163	-7.02804e-164	2.06146e-163	0
4.78111e-163	-9.87668e-164	4.22766e-163	-6.87654e-163	2.39148e-164	6.31452e-163	1.87196e-164	1.00724e-162	8.59441e-163	3.49109e-163	1.45743e-162	-8.33711e-164	7.11901e-163	-1.20791e-164	-1.0345e-162	-1.13931e-162	3.86541e-163	-3.2511e-164	8.26112e-163	-2.65388e-163	-4.10374e-163	-7.07241e-163	2.55404e-163	4.54073e-163	-1.32133e-162	7.16607e-163	1.22272e-163	4.14014e-163	-7.02804e-164	2.06146e-163	0
4.78111e-163	-9.87668e-164	4.22766e-163	-6.87654e-163	2.39148e-164	6.31452e-163	1.87196e-164	1.00724e-162	8.59441e-163	3.49109e-163	1.45743e-162	-8.33711e-164	7.11901e-163	-1.20791e-164	-1.0345e-162	-1.13931e-162	3.86541e-163	-3.2511e-164	8.26112e-163	-2.65388e-163	-4.10374e-163	-7.07241e-163	2.55404e-163	4.54073e-163	-1.32133e-162	7.16607e-163	1.22272e-163	4.14014e-163	-7.02804e-164	2.06146e-163	0
4.78111e-163	-9.87668e-164	4.22766e-163	-6.87654e-163	2.39148e-164	6.31452e-163	1.87196e-164	1.00724e-162	8.59441e-163	3.49109e-163	1.45743e-162	-8.33711e-164	7.11901e-163	-1.20791e-164	-1.0345e-162	-1.13931e-162	3.86541e-163	-3.2511e-164	8.26112e-163	-2.65388e-163	-4.10374e-163	-7.07241e-163	2.55404e-163	4.54073e-163	-1.32133e-162	7.16607e-163	1.22272e-163	4.14014e-163	-7.02804e-164	2.06146e-163	0
4.78111e-163	-9.87668e-164	4.22766e-163	-6.87654e-163	2.39148e-164	6.31452e-163	1.87196e-164	1.00724e-162	8.59441e-163	3.49109e-163	1.45743e-162	-8.33711e-164	7.11901e-163	-1.20791e-164	-1.0345e-162	-1.13931e-162	3.86541e-163	-3.2511e-164	8.26112e-163	-2.65388e-163	-4.10374e-163	-7.07241e-163	2.55404e-163	4.54073e-163	-1.32133e-162	7.16607e-163	1.22272e-163	4.14014e-163	-7.02804e-164	2.06146e-163	0
4.78111e-163	-9.87668e-164	4.22766e-163	-6.87654e-163	2.39148e-164	6.31452e-163	1.87196e-164	1.00724e-162	8.59441e-163	3.49109e-163	1.45743e-162	-8.33711e-164	7.11901e-163	-1.20791e-164	-1.0345e-162	-1.13931e-162	3.86541e-163	-3.2511e-164	8.26112e-163	-2.65388e-163	-4.10374e-163	-7.07241e-163	2.55404e-163	4.54073e-163	-1.32133e-162	7.16607e-163	1.22272e-163	4.14014e-163	-7.02804e-164	2.06146e-163	0
4.78111e-163	-9.87668e-164	4.22766e-163	-6.87654e-163	2.39148e-164	6.31452e-163	1.87196e-164	1.00724e-162	8.59441e-163	3.49109e-163	1.45743e-162	-8.33711e-164	7.11901e-163	-1.20791e-164	-1.0345e-162	-1.13931e-162	3.86541e-163	-3.2511e-164	8.26112e-163	-2.65388e-163	-4.10374e-163	-7.07241e-163	2.55404e-163	4.54073e-163	-1.32133e-162	7.16607e-163	1.22272e-163	4.14014e-163	-7.02804e-164	2.06146e-163	0
4.78111e-163	-9.87668e-164	4.22766e-163	-6.87654e-163	2.39148e-164	6.31452e-163	1.87196e-164	1.00724e-162	8.59441e-163	3.49109e-163	1.45743e-162	-8.33711e-164	7.11901e-163	-1.20791e-164	-1.0345e-162	-1.13931e-162	3.86541e-163	-3.2511e-164	8.26112e-163	-2.65388e-163	-4.10374e-163	-7.07241e-163	2.55404e-163	4.54073e-163	-1.32133e-162	7.16607e-163	1.22272e-163	4.14014e-163	-7.02804e-164	2.06146e-163	0
4.78111e-163	-9.87668e-164	4.22766e-163	-6.87654e-163	2.39148e-164	6.31452e-163	1.87196e-164	1.00724e-162	8.59441e-163	3.49109e-163	1.45743e-162	-8.33711e-164	7.11901e-163	-1.20791e-164	-1.0345e-162	-1.13931e-162	3.86541e-163	-3.2511e-164	8.26112e-163	-2.65388e-163	-4.10374e-163	-7.07241e-163	2.55404e-163	4.54073e-163	-1.32133e-162	7.16607e-163	1.22272e-163	4.14014e-163	-7.02804e-164	2.06146e-163	0
4.78111e-163	-9.87668e-164	4.22766e-163	-6.87654e-163	2.39148e-164	6.31452e-163	1.87196e-164	1.00724e-162	8.59441e-163	3.49109e-163	1.45743e-162	-8.33711e-164	7.11901e-163	-1.20791e-164	-1.0345e-162	-1.13931e-162	3.86541e-163	-3.2511e-164	8.26112e-163	-2.65388e-163	-4.10374e-163	-7.07241e-163	2.55404e-163	4.54073e-163	-1.32133e-162	7.16607e-163	1.22272e-163	4.14014e-163	-7.02804e-164	2.06146e-163	0
4.78111e-163	-9.87668e-164	4.22766e-163	-6.87654e-163	2.39148e-164	6.31452e-163	1.87196e-164	1.00724e-162	8.59441e-163	3.49109e-163	1.45743e-162	-8.33711e-164	7.11901e-163	-1.20791e-164	-1.0345e-162	-1.13931e-162	3.86541e-163	-3.2511e-164	8.26112e-163	-2.65388e-163	-4.10374e-163	-7.07241e-163	2.55404e-163	4.54073e-163	-1.32133e-162	7.16607e-163	1.22272e-163	4.14014e-163	-7.02804e-164	2.06146e-163	0
4.78111e-163	-9.87668e-164	4.22766e-163	-6.87654e-163	2.39148e-164	6.31452e-163	1.87196e-164	1.00724e-162	8.59441e-163	3.49109e-163	1.45743e-162	-8.33711e-164	7.11901e-163	-1.20791e-164	-1.0345e-162	-1.13931e-162	3.86541e-163	-3.2511e-164	8.26112e-163	-2.65388e-163	-4.10374e-163	-7.07241e-163	2.55404e-163	4.54073e-163	-1.32133e-162	7.16607e-163	1.22272e-163	4.14014e-163	-7.02804e-164	2.06146e-163	0
4.78111e-163	-9.87668e-164	4.22766e-163	-6.87654e-163	2.39148e-164	6.31452e-163	1.87196e-164	1.00724e-162	8.59441e-163	3.49109e-163	1.45743e-162	-8.33711e-164	7.11901e-163	-1.20791e-164	-1.0345e-162	-1.13931e-162	3.86541e-163	-3.2511e-164	8.26112e-163	-2.65388e-163	-4.10374e-163	-7.07241e-163	2.55404e-163	4.54073e-163	-1.32133e-162	7.16607e-163	1.22272e-163	4.14014e-163	-7.02804e-164	2.06146e-163	0
4.78111e-163	-9.87668e-164	4.22766e-163	-6.87654e-163	2.39148e-164	6.31452e-163	1.87196e-164	1.00724e-162	8.59441e-163	3.49109e-163	1.45743e-162	-8.33711e-164	7.11901e-163	-1.20791e-164	-1.0345e-162	-1.13931e-162	3.86541e-163	-3.2511e-164	8.26112e-163	-2.65388e-163	-4.10374e-163	-7.07241e-163	2.55404e-163	4.54073e-163	-1.32133e-162	7.16607e-163	1.22272e-163	4.14014e-163	-7.02804e-164	2.06146e-163	0
4.78111e-163	-9.87668e-164	4.22766e-163	-6.87654e-163	2.39148e-164	6.31452e-163	1.87196e-164	1.00724e-162	8.59441e-163	3.49109e-163	1.45743e-162	-8.33711e-164	7.11901e-163	-1.20791e-164	-1.0345e-162	-1.13931e-162	3.86541e-163	-3.2511e-164	8.26112e-163	-2.65388e-163	-4.10374e-163	-7.07241e-163	2.55404e-163	4.54073e-163	-1.32133e-162	7.16607e-163	1.22272e-163	4.14014e-163	-7.02804e-164	2.06146e-163	0
4.78111e-163	-9.87668e-164	4.22766e-163	-6.87654e-163	2.39148e-164	6.31452e-163	1.87196e-164	1.00724e-162	8.59441e-163	3.49109e-163	1.45743e-162	-8.33711e-164	7.11901e-163	-1.20791e-164	-1.0345e-162	-1.13931e-162	3.86541e-163	-3.2511e-164	8.26112e-163	-2.65388e-163	-4.10374e-163	-7.07241e-163	2.55404e-163	4.54073e-163	-1.32133e-162	7.16607e-163	1.22272e-163	4.14014e-163	-7.02804e-164	2.06146e-163	0
4.78111e-163	-9.87668e-164	4.22766e-163	-6.87654e-163	2.39148e-164	6.31452e-163	1.87196e-164	1.00724e-162	8.59441e-163	3.49109e-163	1.45743e-162	-8.33711e-164	7.11901e-163	-1.20791e-164	-1.0345e-162	-1.13931e-162	3.86541e-163	-3.2511e-164	8.26112e-163	-2.65388e-163	-4.10374e-163	-7.07241e-163	2.55404e-163	4.54073e-163	-1.32133e-162	7.16607e-163	1.22272e-163	4.14014e-163	-7.02804e-164	2.06146e-163	0
4.78111e-163	-9.87668e-164	4.22766e-163	-6.87654e-163	2.39148e-164	6.31452e-163	1.87196e-164	1.00724e-162	8.59441e-163	3.49109e-163	1.45743e-162	-8.33711e-164	7.11901e-163	-1.20791e-164	-1.0345e-162	-1.13931e-162	3.86541e-163	-3.2511e-164	8.26112e-163	-2.65388e-163	-4.10374e-163	-7.07241e-163	2.55404e-163	4.54073e-163	-1.32133e-162	7.16607e-163	1.22272e-163	4.14014e-163	-7.02804e-164	2.06146e-163	0
4.78111e-163	-9.87668e-164	4.22766e-163	-6.87654e-163	2.39148e-164	6.31452e-163	1.87196e-164	1.00724e-162	8.59441e-163	3.49109e-163	1.45743e-162	-8.33711e-164	7.11901e-163	-1.20791e-164	-1.0345e-162	-1.13931e-162	3.86541e-163	-3.2511e-164	8.26112e-163	-2.65388e-163	-4.10374e-163	-7.07241e-163	2.55404e-163	4.54073e-163	-1.32133e-162	7.16607e-163	1.22272e-163	4.14014e-163	-7.02804e-164	2.06146e-163	0
4.78111e-163	-9.87668e-164	4.22766e-163	-6.87654e-163	2.39148e-164	6.31452e-163	1.87196e-164	1.00724e-162	8.59441e-163	3.49109e-163	1.45743e-162	-8.33711e-164	7.11901e-163	-1.20791e-164	-1.0345e-162	-1.13931e-162	3.86541e-163	-3.2511e-164	8.26112e-163	-2.65388e-163	-4.10374e-163	-7.07241e-163	2.55404e-163	4.54073e-163	-1.32133e-162	7.16607e-163	1.22272e-163	4.14014e-163	-7.02804e-164	2.06146e-163	0
4.78111e-163	-9.87668e-164	4.22766e-163	-6.87654e-163	2.39148e-164	6.31452e-163	1.87196e-164	1.00724e-162	8.59441e-163	3.49109e-163	1.45743e-162	-8.33711e-164	7.11901e-163	-1.20791e-164	-1.0345e-162	-1.13931e-162	3.86541e-163	-3.2511e-164	8.26112e-163	-2.65388e-163	-4.10374e-163	-7.07241e-163	2.55404e-163	4.54073e-163	-1.32133e-162	7.16607e-163	1.22272e-163	4.14014e-163	-7.02804e-164	2.06146e-163	0
4.78111e-163	-9.87668e-164	4.22766e-163	-6.87654e-163	2.39148e-164	6.31452e-163	1.87196e-164	1.00724e-162	8.59441e-163	3.49109e-163	1.45743e-162	-8.33711e-164	7.11901e-163	-1.20791e-164	-1.0345e-162	-1.13931e-162	3.86541e-163	-3.2511e-164	8.26112e-163	-2.65388e-163	-4.10374e-163	-7.07241e-163	2.55404e-163	4.54073e-163	-1.32133e-162	7.16607e-163	1.22272e-163	4.14014e-163	-7.02804e-164	2.06146e-163	0
4.78111e-163	-9.87668e-164	4.22766e-163	-6.87654e-163	2.39148e-164	6.31452e-163	1.87196e-164	1.00724e-162	8.59441e-163	3.49109e-163	1.45743e-162	-8.33711e-164	7.11901e-163	-1.20791e-164	-1.0345e-162	-1.13931e-162	3.86541e-163	-3.2511e-164	8.26112e-163	-2.65388e-163	-4.10374e-163	-7.07241e-163	2.55404e-163	4.54073e-163	-1.32133e-162	7.16607e-163	1.22272e-163	4.14014e-163	-7.02804e-164	2.06146e-163	0
4.78111e-163	-9.87668e-164	4.22766e-163	-6.87654e-163	2.39148e-164	6.31452e-163	1.87196e-164	1.00724e-162	8.59441e-163	3.49109e-163	1.45743e-162	-8.33711e-164	7.11901e-163	-1.20791e-164	-1.0345e-162	-1.13931e-162	3.86541e-163	-3.2511e-164	8.26112e-163	-2.65388e-163	-4.10374e-163	-7.07241e-163	2.55404e-163	4.54073e-163	-1.32133e-162	7.16607e-163	1.22272e-163	4.14014e-163	-7.02804e-164	2.06146e-163	0
4.78111e-163	-9.87668e-164	4.22766e-163	-6.87654e-163	2.39148e-164	6.31452e-163	1.87196e-164	1.00724e-162	8.59441e-163	3.49109e-163	1.45743e-162	-8.33711e-164	7.11901e-163	-1.20791e-164	-1.0345e-162	-1.13931e-162	3.86541e-163	-3.2511e-164	8.26112e-163	-2.65388e-163	-4.10374e-163	-7.07241e-163	2.55404e-163	4.54073e-163	-1.32133e-162	7.16607e-163	1.22272e-163	4.14014e-163	-7.02804e-164	2.06146e-163	0
4.78111e-163	-9.87668e-164	4.22766e-163	-6.87654e-163	2.39148e-164	6.31452e-163	1.87196e-164	1.00724e-162	8.59441e-163	3.49109e-163	1.45743e-162	-8.33711e-164	7.11901e-163	-1.20791e-164	-1.0345e-162	-1.13931e-162	3.86541e-163	-3.2511e-164	8.26112e-163	-2.65388e-163	-4.10374e-163	-7.07241e-163	2.55404e-163	4.54073e-163	-1.32133e-162	7.16607e-163	1.22272e-163	4.14014e-163	-7.02804e-164	2.06146e-163	0
4.78111e-163	-9.87668e-164	4.22766e-163	-6.87654e-163	2.39148e-164	6.31452e-163	1.87196e-164	1.00724e-162	8.59441e-163	3.49109e-163	1.45743e-162	-8.33711e-164	7.11901e-163	-1.20791e-164	-1.0345e-162	-1.13931e-162	3.86541e-163	-3.2511e-164	8.26112e-163	-2.65388e-163	-4.10374e-163	-7.07241e-163	2.55404e-163	4.54073e-163	-1.32133e-162	7.16607e-163	1.22272e-163	4.14014e-163	-7.02804e-164	2.06146e-163	0
4.78111e-163	-9.87668e-164	4.22766e-163	-6.87654e-163	2.39148e-164	6.31452e-163	1.87196e-164	1.00724e-162	8.59441e-163	3.49109e-163	1.45743e-162	-8.33711e-164	7.11901e-163	-1.20791e-164	-1.0345e-162	-1.13931e-162	3.86541e-163	-3.2511e-164	8.26112e-163	-2.65388e-163	-4.10374e-163	-7.07241e-163	2.55404e-163	4.54073e-163	-1.32133e-162	7.16607e-163	1.22272e-163	4.14014e-163	-7.02804e-164	2.06146e-163	0
4.78111e-163	-9.87668e-164	4.22766e-163	-6.87654e-163	2.39148e-164	6.31452e-163	1.87196e-164	1.00724e-162	8.59441e-163	3.49109e-163	1.45743e-162	-8.33711e-164	7.11901e-163	-1.20791e-164	-1.0345e-162	-1.13931e-162	3.86541e-163	-3.2511e-164	8.26112e-163	-2.65388e-163	-4.10374e-163	-7.07241e-163	2.55404e-163	4.54073e-163	-1.32133e-162	7.16607e-163	1.22272e-163	4.14014e-163	-7.02804e-164	2.06146e-163	0
4.78111e-163	-9.87668e-164	4.22766e-163	-6.87654e-163	2.39148e-164	6.31452e-163	1.87196e-164	1.00724e-162	8.59441e-163	3.49109e-163	1.45743e-162	-8.33711e-164	7.11901e-163	-1.20791e-164	-1.0345e-162	-1.13931e-162	3.86541e-163	-3.2511e-164	8.26112e-163	-2.65388e-163	-4.10374e-163	-7.07241e-163	2.55404e-163	4.54073e-163	-1.32133e-162	7.16607e-163	1.22272e-163	4.14014e-163	-7.02804e-164	2.06146e-163	0
4.78111e-163	-9.87668e-164	4.22766e-163	-6.87654e-163	2.39148e-164	6.31452e-163	1.87196e-164	1.00724e-162	8.59441e-163	3.49109e-163	1.45743e-162	-8.33711e-164	7.11901e-163	-1.20791e-164	-1.0345e-162	-1.13931e-162	3.86541e-163	-3.2511e-164	8.26112e-163	-2.65388e-163	-4.10374e-163	-7.07241e-163	2.55404e-163	4.54073e-163	-1.32133e-162	7.16607e-163	1.22272e-163	4.14014e-163	-7.02804e-164	2.06146e-163	0
4.78111e-163	-9.87668e-164	4.22766e-163	-6.87654e-163	2.39148e-164	6.31452e-163	1.87196e-164	1.00724e-162	8.59441e-163	3.49109e-163	1.45743e-162	-8.33711e-164	7.11901e-163	-1.20791e-164	-1.0345e-162	-1.13931e-162	3.86541e-163	-3.2511e-164	8.26112e-163	-2.65388e-163	-4.10374e-163	-7.07241e-163	2.55404e-163	4.54073e-163	-1.32133e-162	7.16607e-163	1.22272e-163	4.14014e-163	-7.02804e-164	2.06146e-163	0
4.78111e-163	-9.87668e-164	4.22766e-163	-6.87654e-163	2.39148e-164	6.31452e-163	1.87196e-164	1.00724e-162	8.59441e-163	3.49109e-163	1.45743e-162	-8.33711e-164	7.11901e-163	-1.20791e-164	-1.0345e-162	-1.13931e-162	3.86541e-163	-3.2511e-164	8.26112e-163	-2.65388e-163	-4.10374e-163	-7.07241e-163	2.55404e-163	4.54073e-163	-1.32133e-162	7.16607e-163	1.22272e-163	4.14014e-163	-7.02804e-164	2.06146e-163	0
4.78111e-163	-9.87668e-164	4.22766e-163	-6.87654e-163	2.39148e-164	6.31452e-163	1.87196e-164	1.00724e-162	8.59441e-163	3.49109e-163	1.45743e-162	-8.33711e-164	7.11901e-163	-1.20791e-164	-1.0345e-162	-1.13931e-162	3.86541e-163	-3.2511e-164	8.26112e-163	-2.65388e-163	-4.10374e-163	-7.07241e-163	2.55404e-163	4.54073e-163	-1.32133e-162	7.16607e-163	1.22272e-163	4.14014e-163	-7.02804e-164	2.06146e-163	0
4.78111e-163	-9.87668e-164	4.22766e-163	-6.87654e-163	2.39148e-164	6.31452e-163	1.87196e-164	1.00724e-162	8.59441e-163	3.49109e-163	1.45743e-162	-8.33711e-164	7.11901e-163	-1.20791e-164	-1.0345e-162	-1.13931e-162	3.86541e-163	-3.2511e-164	8.26112e-163	-2.65388e-163	-4.10374e-163	-7.07241e-163	2.55404e-163	4.54073e-163	-1.32133e-162	7.16607e-163	1.22272e-163	4.14014e-163	-7.02804e-164	2.06146e-163	0
4.78111e-163	-9.87668e-164	4.22766e-163	-6.87654e-163	2.39148e-164	6.31452e-163	1.87196e-164	1.00724e-162	8.59441e-163	3.49109e-163	1.45743e-162	-8.33711e-164	7.11901e-163	-1.20791e-164	-1.0345e-162	-1.13931e-162	3.86541e-163	-3.2511e-164	8.26112e-163	-2.65388e-163	-4.10374e-163	-7.07241e-163	2.55404e-163	4.54073e-163	-1.32133e-162	7.16607e-163	1.22272e-163	4.14014e-163	-7.02804e-164	2.06146e-163	0
4.78111e-163	-9.87668e-164	4.22766e-163	-6.87654e-163	2.39148e-164	6.31452e-163	1.87196e-164	1.00724e-162	8.59441e-163	3.49109e-163	1.45743e-162	-8.33711e-164	7.11901e-163	-1.20791e-164	-1.0345e-162	-1.13931e-162	3.86541e-163	-3.2511e-164	8.26112e-163	-2.65388e-163	-4.10374e-163	-7.07241e-163	2.55404e-163	4.54073e-163	-1.32133e-162	7.16607e-163	1.22272e-163	4.14014e-163	-7.02804e-164	2.06146e-163	0
4.78111e-163	-9.87668e-164	4.22766e-163	-6.87654e-163	2.39148e-164	6.31452e-163	1.87196e-164	1.00724e-162	8.59441e-163	3.49109e-163	1.45743e-162	-8.33711e-164	7.11901e-163	-1.20791e-164	-1.0345e-162	-1.13931e-162	3.86541e-163	-3.2511e-164	8.26112e-163	-2.65388e-163	-4.10374e-163	-7.07241e-163	2.55404e-163	4.54073e-163	-1.32133e-162	7.16607e-163	1.22272e-163	4.14014e-163	-7.02804e-164	2.06146e-163	0
4.78111e-163	-9.87668e-164	4.22766e-163	-6.87654e-163	2.39148e-164	6.31452e-163	1.87196e-164	1.00724e-162	8.59441e-163	3.49109e-163	1.45743e-162	-8.33711e-164	7.11901e-163	-1.20791e-164	-1.0345e-162	-1.13931e-162	3.86541e-163	-3.2511e-164	8.26112e-163	-2.65388e-163	-4.10374e-163	-7.07241e-163	2.55404e-163	4.54073e-163	-1.32133e-162	7.16607e-163	1.22272e-163	4.14014e-163	-7.02804e-164	2.06146e-163	0
4.78111e-163	-9.87668e-164	4.22766e-163	-6.87654e-163	2.39148e-164	6.31452e-163	1.87196e-164	1.00724e-162	8.59441e-163	3.49109e-163	1.45743e-162	-8.33711e-164	7.11901e-163	-1.20791e-164	-1.0345e-162	-1.13931e-162	3.86541e-163	-3.2511e-164	8.26112e-163	-2.65388e-163	-4.10374e-163	-7.07241e-163	2.55404e-163	4.54073e-163	-1.32133e-162	7.16607e-163	1.22272e-163	4.14014e-163	-7.02804e-164	2.06146e-163	0
4.78111e-163	-9.87668e-164	4.22766e-163	-6.87654e-163	2.39148e-164	6.31452e-163	1.87196e-164	1.00724e-162	8.59441e-163	3.49109e-163	1.45743e-162	-8.33711e-164	7.11901e-163	-1.20791e-164	-1.0345e-162	-1.13931e-162	3.86541e-163	-3.2511e-164	8.26112e-163	-2.65388e-163	-4.10374e-163	-7.07241e-163	2.55404e-163	4.54073e-163	-1.32133e-162	7.16607e-163	1.22272e-163	4.14014e-163	-7.02804e-164	2.06146e-163	0
4.78111e-163	-9.87668e-164	4.22766e-163	-6.87654e-163	2.39148e-164	6.31452e-163	1.87196e-164	1.00724e-162	8.59441e-163	3.49109e-163	1.45743e-162	-8.33711e-164	7.11901e-163	-1.20791e-164	-1.0345e-162	-1.13931e-162	3.86541e-163	-3.2511e-164	8.26112e-163	-2.65388e-163	-4.10374e-163	-7.07241e-163	2.55404e-163	4.54073e-163	-1.32133e-162	7.16607e-163	1.22272e-163	4.14014e-163	-7.02804e-164	2.06146e-163	0
4.78111e-163	-9.87668e-164	4.22766e-163	-6.87654e-163	2.39148e-164	6.31452e-163	1.87196e-164	1.00724e-162	8.59441e-163	3.49109e-163	1.45743e-162	-8.33711e-164	7.11901e-163	-1.20791e-164	-1.0345e-162	-1.13931e-162	3.86541e-163	-3.2511e-164	8.26112e-163	-2.65388e-163	-4.10374e-163	-7.07241e-163	2.55404e-163	4.54073e-163	-1.32133e-162	7.16607e-163	1.22272e-163	4.14014e-163	-7.02804e-164	2.06146e-163	0
4.78111e-163	-9.87668e-164	4.22766e-163	-6.87654e-163	2.39148e-164	6.31452e-163	1.87196e-164	1.00724e-162	8.59441e-163	3.49109e-163	1.45743e-162	-8.33711e-164	7.11901e-163	-1.20791e-164	-1.0345e-162	-1.13931e-162	3.86541e-163	-3.2511e-164	8.26112e-163	-2.65388e-163	-4.10374e-163	-7.07241e-163	2.55404e-163	4.54073e-163	-1.32133e-162	7.16607e-163	1.22272e-163	4.14014e-163	-7.02804e-164	2.06146e-163	0
4.78111e-163	-9.87668e-164	4.22766e-163	-6.87654e-163	2.39148e-164	6.31452e-163	1.87196e-164	1.00724e-162	8.59441e-163	3.49109e-163	1.45743e-162	-8.33711e-164	7.11901e-163	-1.20791e-164	-1.0345e-162	-1.13931e-162	3.86541e-163	-3.2511e-164	8.26112e-163	-2.65388e-163	-4.10374e-163	-7.07241e-163	2.55404e-163	4.54073e-163	-1.32133e-162	7.16607e-163	1.22272e-163	4.14014e-163	-7.02804e-164	2.06146e-163	0
4.78111e-163	-9.87668e-164	4.22766e-163	-6.87654e-163	2.39148e-164	6.31452e-163	1.87196e-164	1.00724e-162	8.59441e-163	3.49109e-163	1.45743e-162	-8.33711e-164	7.11901e-163	-1.20791e-164	-1.0345e-162	-1.13931e-162	3.86541e-163	-3.2511e-164	8.26112e-163	-2.65388e-163	-4.10374e-163	-7.07241e-163	2.55404e-163	4.54073e-163	-1.32133e-162	7.16607e-163	1.22272e-163	4.14014e-163	-7.02804e-164	2.06146e-163	0
4.78111e-163	-9.87668e-164	4.22766e-163	-6.87654e-163	2.39148e-164	6.31452e-163	1.87196e-164	1.00724e-162	8.59441e-163	3.49109e-163	1.45743e-162	-8.33711e-164	7.11901e-163	-1.20791e-164	-1.0345e-162	-1.13931e-162	3.86541e-163	-3.2511e-164	8.26112e-163	-2.65388e-163	-4.10374e-163	-7.07241e-163	2.55404e-163	4.54073e-163	-1.32133e-162	7.16607e-163	1.22272e-163	4.14014e-163	-7.02804e-164	2.06146e-163	0
4.78111e-163	-9.87668e-164	4.22766e-163	-6.87654e-163	2.39148e-164	6.31452e-163	1.87196e-164	1.00724e-162	8.59441e-163	3.49109e-163	1.45743e-162	-8.33711e-164	7.11901e-163	-1.20791e-164	-1.0345e-162	-1.13931e-162	3.86541e-163	-3.2511e-164	8.26112e-163	-2.65388e-163	-4.10374e-163	-7.07241e-163	2.55404e-163	4.54073e-163	-1.32133e-162	7.16607e-163	1.22272e-163	4.14014e-163	-7.02804e-164	2.06146e-163	0
4.78111e-163	-9.87668e-164	4.22766e-163	-6.87654e-163	2.39148e-164	6.31452e-163	1.87196e-164	1.00724e-162	8.59441e-163	3.49109e-163	1.45743e-162	-8.33711e-164	7.11901e-163	-1.20791e-164	-1.0345e-162	-1.13931e-162	3.86541e-163	-3.2511e-164	8.26112e-163	-2.65388e-163	-4.10374e-163	-7.07241e-163	2.55404e-163	4.54073e-163	-1.32133e-162	7.16607e-163	1.22272e-163	4.14014e-163	-7.02804e-164	2.06146e-163	0
4.78111e-163	-9.87668e-164	4.22766e-163	-6.87654e-163	2.39148e-164	6.31452e-163	1.87196e-164	1.00724e-162	8.59441e-163	3.49109e-163	1.45743e-162	-8.33711e-164	7.11901e-163	-1.20791e-164	-1.0345e-162	-1.13931e-162	3.86541e-163	-3.2511e-164	8.26112e-163	-2.65388e-163	-4.10374e-163	-7.07241e-163	2.55404e-163	4.54073e-163	-1.32133e-162	7.16607e-163	1.22272e-163	4.14014e-163	-7.02804e-164	2.06146e-163	0
4.78111e-163	-9.87668e-164	4.22766e-163	-6.87654e-163	2.39148e-164	6.31452e-163	1.87196e-164	1.00724e-162	8.59441e-163	3.49109e-163	1.45743e-162	-8.33711e-164	7.11901e-163	-1.20791e-164	-1.0345e-162	-1.13931e-162	3.86541e-163	-3.2511e-164	8.26112e-163	-2.65388e-163	-4.10374e-163	-7.07241e-163	2.55404e-163	4.54073e-163	-1.32133e-162	7.16607e-163	1.22272e-163	4.14014e-163	-7.02804e-164	2.06146e-163	0
4.78111e-163	-9.87668e-164	4.22766e-163	-6.87654e-163	2.39148e-164	6.31452e-163	1.87196e-164	1.00724e-162	8.59441e-163	3.49109e-163	1.45743e-162	-8.33711e-164	7.11901e-163	-1.20791e-164	-1.0345e-162	-1.13931e-162	3.86541e-163	-3.2511e-164	8.26112e-163	-2.65388e-163	-4.10374e-163	-7.07241e-163	2.55404e-163	4.54073e-163	-1.32133e-162	7.16607e-163	1.22272e-163	4.14014e-163	-7.02804e-164	2.06146e-163	0
4.78111e-163	-9.87668e-164	4.22766e-163	-6.87654e-163	2.39148e-164	6.31452e-163	1.87196e-164	1.00724e-162	8.59441e-163	3.49109e-163	1.45743e-162	-8.33711e-164	7.11901e-163	-1.20791e-164	-1.0345e-162	-1.13931e-162	3.86541e-163	-3.2511e-164	8.26112e-163	-2.65388e-163	-4.10374e-163	-7.07241e-163	2.55404e-163	4.54073e-163	-1.32133e-162	7.16607e-163	1.22272e-163	4.14014e-163	-7.02804e-164	2.06146e-163	0
4.78111e-163	-9.87668e-164	4.22766e-163	-6.87654e-163	2.39148e-164	6.31452e-163	1.87196e-164	1.00724e-162	8.59441e-163	3.49109e-163	1.45743e-162	-8.33711e-164	7.11901e-163	-1.20791e-164	-1.0345e-162	-1.13931e-162	3.86541e-163	-3.2511e-164	8.26112e-163	-2.65388e-163	-4.10374e-163	-7.07241e-163	2.55404e-163	4.54073e-163	-1.32133e-162	7.16607e-163	1.22272e-163	4.14014e-163	-7.02804e-164	2.06146e-163	0
4.78111e-163	-9.87668e-164	4.22766e-163	-6.87654e-163	2.39148e-164	6.31452e-163	1.87196e-164	1.00724e-162	8.59441e-163	3.49109e-163	1.45743e-162	-8.33711e-164	7.11901e-163	-1.20791e-164	-1.0345e-162	-1.13931e-162	3.86541e-163	-3.2511e-164	8.26112e-163	-2.65388e-163	-4.10374e-163	-7.07241e-163	2.55404e-163	4.54073e-163	-1.32133e-162	7.16607e-163	1.22272e-163	4.14014e-163	-7.02804e-164	2.06146e-163	0
4.78111e-163	-9.87668e-164	4.22766e-163	-6.87654e-163	2.39148e-164	6.31452e-163	1.87196e-164	1.00724e-162	8.59441e-163	3.49109e-163	1.45743e-162	-8.33711e-164	7.11901e-163	-1.20791e-164	-1.0345e-162	-1.13931e-162	3.86541e-163	-3.2511e-164	8.26112e-163	-2.65388e-163	-4.10374e-163	-7.07241e-163	2.55404e-163	4.54073e-163	-1.32133e-162	7.16607e-163	1.22272e-163	4.14014e-163	-7.02804e-164	2.06146e-163	0
4.78111e-163	-9.87668e-164	4.22766e-163	-6.87654e-163	2.39148e-164	6.31452e-163	1.87196e-164	1.00724e-162	8.59441e-163	3.49109e-163	1.45743e-162	-8.33711e-164	7.11901e-163	-1.20791e-164	-1.0345e-162	-1.13931e-162	3.86541e-163	-3.2511e-164	8.26112e-163	-2.65388e-163	-4.10374e-163	-7.07241e-163	2.55404e-163	4.54073e-163	-1.32133e-162	7.16607e-163	1.22272e-163	4.14014e-163	-7.02804e-164	2.06146e-163	0
4.78111e-163	-9.87668e-164	4.22766e-163	-6.87654e-163	2.39148e-164	6.31452e-163	1.87196e-164	1.00724e-162	8.59441e-163	3.49109e-163	1.45743e-162	-8.33711e-164	7.11901e-163	-1.20791e-164	-1.0345e-162	-1.13931e-162	3.86541e-163	-3.2511e-164	8.26112e-163	-2.65388e-163	-4.10374e-163	-7.07241e-163	2.55404e-163	4.54073e-163	-1.32133e-162	7.16607e-163	1.22272e-163	4.14014e-163	-7.02804e-164	2.06146e-163	0
4.78111e-163	-9.87668e-164	4.22766e-163	-6.87654e-163	2.39148e-164	6.31452e-163	1.87196e-164	1.00724e-162	8.59441e-163	3.49109e-163	1.45743e-162	-8.33711e-164	7.11901e-163	-1.20791e-164	-1.0345e-162	-1.13931e-162	3.86541e-163	-3.2511e-164	8.26112e-163	-2.65388e-163	-4.10374e-163	-7.07241e-163	2.55404e-163	4.54073e-163	-1.32133e-162	7.16607e-163	1.22272e-163	4.14014e-163	-7.02804e-164	2.06146e-163	0
4.78111e-163	-9.87668e-164	4.22766e-163	-6.87654e-163	2.39148e-164	6.31452e-163	1.87196e-164	1.00724e-162	8.59441e-163	3.49109e-163	1.45743e-162	-8.33711e-164	7.11901e-163	-1.20791e-164	-1.0345e-162	-1.13931e-162	3.86541e-163	-3.2511e-164	8.26112e-163	-2.65388e-163	-4.10374e-163	-7.07241e-163	2.55404e-163	4.54073e-163	-1.32133e-162	7.16607e-163	1.22272e-163	4.14014e-163	-7.02804e-164	2.06146e-163	0
4.78111e-163	-9.87668e-164	4.22766e-163	-6.87654e-163	2.39148e-164	6.31452e-163	1.87196e-164	1.00724e-162	8.59441e-163	3.49109e-163	1.45743e-162	-8.33711e-164	7.11901e-163	-1.20791e-164	-1.0345e-162	-1.13931e-162	3.86541e-163	-3.2511e-164	8.26112e-163	-2.65388e-163	-4.10374e-163	-7.07241e-163	2.55404e-163	4.54073e-163	-1.32133e-162	7.16607e-163	1.22272e-163	4.14014e-163	-7.02804e-164	2.06146e-163	0
4.78111e-163	-9.87668e-164	4.22766e-163	-6.87654e-163	2.39148e-164	6.31452e-163	1.87196e-164	1.00724e-162	8.59441e-163	3.49109e-163	1.45743e-162	-8.33711e-164	7.11901e-163	-1.20791e-164	-1.0345e-162	-1.13931e-162	3.86541e-163	-3.2511e-164	8.26112e-163	-2.65388e-163	-4.10374e-163	-7.07241e-163	2.55404e-163	4.54073e-163	-1.32133e-162	7.16607e-163	1.22272e-163	4.14014e-163	-7.02804e-164	2.06146e-163	0
4.78111e-163	-9.87668e-164	4.22766e-163	-6.87654e-163	2.39148e-164	6.31452e-163	1.87196e-164	1.00724e-162	8.59441e-163	3.49109e-163	1.45743e-162	-8.33711e-164	7.11901e-163	-1.20791e-164	-1.0345e-162	-1.13931e-162	3.86541e-163	-3.2511e-164	8.26112e-163	-2.65388e-163	-4.10374e-163	-7.07241e-163	2.55404e-163	4.54073e-163	-1.32133e-162	7.16607e-163	1.22272e-163	4.14014e-163	-7.02804e-164	2.06146e-163	0
4.78111e-163	-9.87668e-164	4.22766e-163	-6.87654e-163	2.39148e-164	6.31452e-163	1.87196e-164	1.00724e-162	8.59441e-163	3.49109e-163	1.45743e-162	-8.33711e-164	7.11901e-163	-1.20791e-164	-1.0345e-162	-1.13931e-162	3.86541e-163	-3.2511e-164	8.26112e-163	-2.65388e-163	-4.10374e-163	-7.07241e-163	2.55404e-163	4.54073e-163	-1.32133e-162	7.16607e-163	1.22272e-163	4.14014e-163	-7.02804e-164	2.06146e-163	0
4.78111e-163	-9.87668e-164	4.22766e-163	-6.87654e-163	2.39148e-164	6.31452e-163	1.87196e-164	1.00724e-162	8.59441e-163	3.49109e-163	1.45743e-162	-8.33711e-164	7.11901e-163	-1.20791e-164	-1.0345e-162	-1.13931e-162	3.86541e-163	-3.2511e-164	8.26112e-163	-2.65388e-163	-4.10374e-163	-7.07241e-163	2.55404e-163	4.54073e-163	-1.32133e-162	7.16607e-163	1.22272e-163	4.14014e-163	-7.02804e-164	2.06146e-163	0
4.78111e-163	-9.87668e-164	4.22766e-163	-6.87654e-163	2.39148e-164	6.31452e-163	1.87196e-164	1.00724e-162	8.59441e-163	3.49109e-163	1.45743e-162	-8.33711e-164	7.11901e-163	-1.20791e-164	-1.0345e-162	-1.13931e-162	3.86541e-163	-3.2511e-164	8.26112e-163	-2.65388e-163	-4.10374e-163	-7.07241e-163	2.55404e-163	4.54073e-163	-1.32133e-162	7.16607e-163	1.22272e-163	4.14014e-163	-7.02804e-164	2.06146e-163	0
4.78111e-163	-9.87668e-164	4.22766e-163	-6.87654e-163	2.39148e-164	6.31452e-163	1.87196e-164	1.00724e-162	8.59441e-163	3.49109e-163	1.45743e-162	-8.33711e-164	7.11901e-163	-1.20791e-164	-1.0345e-162	-1.13931e-162	3.86541e-163	-3.2511e-164	8.26112e-163	-2.65388e-163	-4.10374e-163	-7.07241e-163	2.55404e-163	4.54073e-163	-1.32133e-162	7.16607e-163	1.22272e-163	4.14014e-163	-7.02804e-164	2.06146e-163	0
4.78111e-163	-9.87668e-164	4.22766e-163	-6.87654e-163	2.39148e-164	6.31452e-163	1.87196e-164	1.00724e-162	8.59441e-163	3.49109e-163	1.45743e-162	-8.33711e-164	7.11901e-163	-1.20791e-164	-1.0345e-162	-1.13931e-162	3.86541e-163	-3.2511e-164	8.26112e-163	-2.65388e-163	-4.10374e-163	-7.07241e-163	2.55404e-163	4.54073e-163	-1.32133e-162	7.16607e-163	1.22272e-163	4.14014e-163	-7.02804e-164	2.06146e-163	0
4.78111e-163	-9.87668e-164	4.22766e-163	-6.87654e-163	2.39148e-164	6.31452e-163	1.87196e-164	1.00724e-162	8.59441e-163	3.49109e-163	1.45743e-162	-8.33711e-164	7.11901e-163	-1.20791e-164	-1.0345e-162	-1.13931e-162	3.86541e-163	-3.2511e-164	8.26112e-163	-2.65388e-163	-4.10374e-163	-7.07241e-163	2.55404e-163	4.54073e-163	-1.32133e-162	7.16607e-163	1.22272e-163	4.14014e-163	-7.02804e-164	2.06146e-163	0
4.78111e-163	-9.87668e-164	4.22766e-163	-6.87654e-163	2.39148e-164	6.31452e-163	1.87196e-164	1.00724e-162	8.59441e-163	3.49109e-163	1.45743e-162	-8.33711e-164	7.11901e-163	-1.20791e-164	-1.0345e-162	-1.13931e-162	3.86541e-163	-3.2511e-164	8.26112e-163	-2.65388e-163	-4.10374e-163	-7.07241e-163	2.55404e-163	4.54073e-163	-1.32133e-162	7.16607e-163	1.22272e-163	4.14014e-163	-7.02804e-164	2.06146e-163	0
4.78111e-163	-9.87668e-164	4.22766e-163	-6.87654e-163	2.39148e-164	6.31452e-163	1.87196e-164	1.00724e-162	8.59441e-163	3.49109e-163	1.45743e-162	-8.33711e-164	7.11901e-163	-1.20791e-164	-1.0345e-162	-1.13931e-162	3.86541e-163	-3.2511e-164	8.26112e-163	-2.65388e-163	-4.10374e-163	-7.07241e-163	2.55404e-163	4.54073e-163	-1.32133e-162	7.16607e-163	1.22272e-163	4.14014e-163	-7.02804e-164	2.06146e-163	0
4.78111e-163	-9.87668e-164	4.22766e-163	-6.87654e-163	2.39148e-164	6.31452e-163	1.87196e-164	1.00724e-162	8.59441e-163	3.49109e-163	1.45743e-162	-8.33711e-164	7.11901e-163	-1.20791e-164	-1.0345e-162	-1.13931e-162	3.86541e-163	-3.2511e-164	8.26112e-163	-2.65388e-163	-4.10374e-163	-7.07241e-163	2.55404e-163	4.54073e-163	-1.32133e-162	7.16607e-163	1.22272e-163	4.14014e-163	-7.02804e-164	2.06146e-163	0
4.78111e-163	-9.87668e-164	4.22766e-163	-6.87654e-163	2.39148e-164	6.31452e-163	1.87196e-164	1.00724e-162	8.59441e-163	3.49109e-163	1.45743e-162	-8.33711e-164	7.11901e-163	-1.20791e-164	-1.0345e-162	-1.13931e-162	3.86541e-163	-3.2511e-164	8.26112e-163	-2.65388e-163	-4.10374e-163	-7.07241e-163	2.55404e-163	4.54073e-163	-1.32133e-162	7.16607e-163	1.22272e-163	4.14014e-163	-7.02804e-164	2.06146e-163	0
4.78111e-163	-9.87668e-164	4.22766e-163	-6.87654e-163	2.39148e-164	6.31452e-163	1.87196e-164	1.00724e-162	8.59441e-163	3.49109e-163	1.45743e-162	-8.33711e-164	7.11901e-163	-1.20791e-164	-1.0345e-162	-1.13931e-162	3.86541e-163	-3.2511e-164	8.26112e-163	-2.65388e-163	-4.10374e-163	-7.07241e-163	2.55404e-163	4.54073e-163	-1.32133e-162	7.16607e-163	1.22272e-163	4.14014e-163	-7.02804e-164	2.06146e-163	0
4.78111e-163	-9.87668e-164	4.22766e-163	-6.87654e-163	2.39148e-164	6.31452e-163	1.87196e-164	1.00724e-162	8.59441e-163	3.49109e-163	1.45743e-162	-8.33711e-164	7.11901e-163	-1.20791e-164	-1.0345e-162	-1.13931e-162	3.86541e-163	-3.2511e-164	8.26112e-163	-2.65388e-163	-4.10374e-163	-7.07241e-163	2.55404e-163	4.54073e-163	-1.32133e-162	7.16607e-163	1.22272e-163	4.14014e-163	-7.02804e-164	2.06146e-163	0
4.78111e-163	-9.87668e-164	4.22766e-163	-6.87654e-163	2.39148e-164	6.31452e-163	1.87196e-164	1.00724e-162	8.59441e-163	3.49109e-163	1.45743e-162	-8.33711e-164	7.11901e-163	-1.20791e-164	-1.0345e-162	-1.13931e-162	3.86541e-163	-3.2511e-164	8.26112e-163	-2.65388e-163	-4.10374e-163	-7.07241e-163	2.55404e-163	4.54073e-163	-1.32133e-162	7.16607e-163	1.22272e-163	4.14014e-163	-7.02804e-164	2.06146e-163	0
4.78111e-163	-9.87668e-164	4.22766e-163	-6.87654e-163	2.39148e-164	6.31452e-163	1.87196e-164	1.00724e-162	8.59441e-163	3.49109e-163	1.45743e-162	-8.33711e-164	7.11901e-163	-1.20791e-164	-1.0345e-162	-1.13931e-162	3.86541e-163	-3.2511e-164	8.26112e-163	-2.65388e-163	-4.10374e-163	-7.07241e-163	2.55404e-163	4.54073e-163	-1.32133e-162	7.16607e-163	1.22272e-163	4.14014e-163	-7.02804e-164	2.06146e-163	0
4.78111e-163	-9.87668e-164	4.22766e-163	-6.87654e-163	2.39148e-164	6.31452e-163	1.87196e-164	1.00724e-162	8.59441e-163	3.49109e-163	1.45743e-162	-8.33711e-164	7.11901e-163	-1.20791e-164	-1.0345e-162	-1.13931e-162	3.86541e-163	-3.2511e-164	8.26112e-163	-2.65388e-163	-4.10374e-163	-7.07241e-163	2.55404e-163	4.54073e-163	-1.32133e-162	7.16607e-163	1.22272e-163	4.14014e-163	-7.02804e-164	2.06146e-163	0
4.78111e-163	-9.87668e-164	4.22766e-163	-6.87654e-163	2.39148e-164	6.31452e-163	1.87196e-164	1.00724e-162	8.59441e-163	3.49109e-163	1.45743e-162	-8.33711e-164	7.11901e-163	-1.20791e-164	-1.0345e-162	-1.13931e-162	3.86541e-163	-3.2511e-164	8.26112e-163	-2.65388e-163	-4.10374e-163	-7.07241e-163	2.55404e-163	4.54073e-163	-1.32133e-162	7.16607e-163	1.22272e-163	4.14014e-163	-7.02804e-164	2.06146e-163	0
4.78111e-163	-9.87668e-164	4.22766e-163	-6.87654e-163	2.39148e-164	6.31452e-163	1.87196e-164	1.00724e-162	8.59441e-163	3.49109e-163	1.45743e-162	-8.33711e-164	7.11901e-163	-1.20791e-164	-1.0345e-162	-1.13931e-162	3.86541e-163	-3.2511e-164	8.26112e-163	-2.65388e-163	-4.10374e-163	-7.07241e-163	2.55404e-163	4.54073e-163	-1.32133e-162	7.16607e-163	1.22272e-163	4.14014e-163	-7.02804e-164	2.06146e-163	0
4.78111e-163	-9.87668e-164	4.22766e-163	-6.87654e-163	2.39148e-164	6.31452e-163	1.87196e-164	1.00724e-162	8.59441e-163	3.49109e-163	1.45743e-162	-8.33711e-164	7.11901e-163	-1.20791e-164	-1.0345e-162	-1.13931e-162	3.86541e-163	-3.2511e-164	8.26112e-163	-2.65388e-163	-4.10374e-163	-7.07241e-163	2.55404e-163	4.54073e-163	-1.32133e-162	7.16607e-163	1.22272e-163	4.14014e-163	-7.02804e-164	2.06146e-163	0
4.78111e-163	-9.87668e-164	4.22766e-163	-6.87654e-163	2.39148e-164	6.31452e-163	1.87196e-164	1.00724e-162	8.59441e-163	3.49109e-163	1.45743e-162	-8.33711e-164	7.11901e-163	-1.20791e-164	-1.0345e-162	-1.13931e-162	3.86541e-163	-3.2511e-164	8.26112e-163	-2.65388e-163	-4.10374e-163	-7.07241e-163	2.55404e-163	4.54073e-163	-1.32133e-162	7.16607e-163	1.22272e-163	4.14014e-163	-7.02804e-164	2.06146e-163	0
4.78111e-163	-9.87668e-164	4.22766e-163	-6.87654e-163	2.39148e-164	6.31452e-163	1.87196e-164	1.00724e-162	8.59441e-163	3.49109e-163	1.45743e-162	-8.33711e-164	7.11901e-163	-1.20791e-164	-1.0345e-162	-1.13931e-162	3.86541e-163	-3.2511e-164	8.26112e-163	-2.65388e-163	-4.10374e-163	-7.07241e-163	2.55404e-163	4.54073e-163	-1.32133e-162	7.16607e-163	1.22272e-163	4.14014e-163	-7.02804e-164	2.06146e-163	0
4.78111e-163	-9.87668e-164	4.22766e-163	-6.87654e-163	2.39148e-164	6.31452e-163	1.87196e-164	1.00724e-162	8.59441e-163	3.49109e-163	1.45743e-162	-8.33711e-164	7.11901e-163	-1.20791e-164	-1.0345e-162	-1.13931e-162	3.86541e-163	-3.2511e-164	8.26112e-163	-2.65388e-163	-4.10374e-163	-7.07241e-163	2.55404e-163	4.54073e-163	-1.32133e-162	7.16607e-163	1.22272e-163	4.14014e-163	-7.02804e-164	2.06146e-163	0
4.78111e-163	-9.87668e-164	4.22766e-163	-6.87654e-163	2.39148e-164	6.31452e-163	1.87196e-164	1.00724e-162	8.59441e-163	3.49109e-163	1.45743e-162	-8.33711e-164	7.11901e-163	-1.20791e-164	-1.0345e-162	-1.13931e-162	3.86541e-163	-3.2511e-164	8.26112e-163	-2.65388e-163	-4.10374e-163	-7.07241e-163	2.55404e-163	4.54073e-163	-1.32133e-162	7.16607e-163	1.22272e-163	4.14014e-163	-7.02804e-164	2.06146e-163	0
4.78111e-163	-9.87668e-164	4.22766e-163	-6.87654e-163	2.39148e-164	6.31452e-163	1.87196e-164	1.00724e-162	8.59441e-163	3.49109e-163	1.45743e-162	-8.33711e-164	7.11901e-163	-1.20791e-164	-1.0345e-162	-1.13931e-162	3.86541e-163	-3.2511e-164	8.26112e-163	-2.65388e-163	-4.10374e-163	-7.07241e-163	2.55404e-163	4.54073e-163	-1.32133e-162	7.16607e-163	1.22272e-163	4.14014e-163	-7.02804e-164	2.06146e-163	0
4.78111e-163	-9.87668e-164	4.22766e-163	-6.87654e-163	2.39148e-164	6.31452e-163	1.87196e-164	1.00724e-162	8.59441e-163	3.49109e-163	1.45743e-162	-8.33711e-164	7.11901e-163	-1.20791e-164	-1.0345e-162	-1.13931e-162	3.86541e-163	-3.2511e-164	8.26112e-163	-2.65388e-163	-4.10374e-163	-7.07241e-163	2.55404e-163	4.54073e-163	-1.32133e-162	7.16607e-163	1.22272e-163	4.14014e-163	-7.02804e-164	2.06146e-163	0
4.78111e-163	-9.87668e-164	4.22766e-163	-6.87654e-163	2.39148e-164	6.31452e-163	1.87196e-164	1.00724e-162	8.59441e-163	3.49109e-163	1.45743e-162	-8.33711e-164	7.11901e-163	-1.20791e-164	-1.0345e-162	-1.13931e-162	3.86541e-163	-3.2511e-164	8.26112e-163	-2.65388e-163	-4.10374e-163	-7.07241e-163	2.55404e-163	4.54073e-163	-1.32133e-162	7.16607e-163	1.22272e-163	4.14014e-163	-7.02804e-164	2.06146e-163	0
4.78111e-163	-9.87668e-164	4.22766e-163	-6.87654e-163	2.39148e-164	6.31452e-163	1.87196e-164	1.00724e-162	8.59441e-163	3.49109e-163	1.45743e-162	-8.33711e-164	7.11901e-163	-1.20791e-164	-1.0345e-162	-1.13931e-162	3.86541e-163	-3.2511e-164	8.26112e-163	-2.65388e-163	-4.10374e-163	-7.07241e-163	2.55404e-163	4.54073e-163	-1.32133e-162	7.16607e-163	1.22272e-163	4.14014e-163	-7.02804e-164	2.06146e-163	0
4.78111e-163	-9.87668e-164	4.22766e-163	-6.87654e-163	2.39148e-164	6.31452e-163	1.87196e-164	1.00724e-162	8.59441e-163	3.49109e-163	1.45743e-162	-8.33711e-164	7.11901e-163	-1.20791e-164	-1.0345e-162	-1.13931e-162	3.86541e-163	-3.2511e-164	8.26112e-163	-2.65388e-163	-4.10374e-163	-7.07241e-163	2.55404e-163	4.54073e-163	-1.32133e-162	7.16607e-163	1.22272e-163	4.14014e-163	-7.02804e-164	2.06146e-163	0
4.78111e-163	-9.87668e-164	4.22766e-163	-6.87654e-163	2.39148e-164	6.31452e-163	1.87196e-164	1.00724e-162	8.59441e-163	3.49109e-163	1.45743e-162	-8.33711e-164	7.11901e-163	-1.20791e-164	-1.0345e-162	-1.13931e-162	3.86541e-163	-3.2511e-164	8.26112e-163	-2.65388e-163	-4.10374e-163	-7.07241e-163	2.55404e-163	4.54073e-163	-1.32133e-162	7.16607e-163	1.22272e-163	4.14014e-163	-7.02804e-164	2.06146e-163	0
4.78111e-163	-9.87668e-164	4.22766e-163	-6.87654e-163	2.39148e-164	6.31452e-163	1.87196e-164	1.00724e-162	8.59441e-163	3.49109e-163	1.45743e-162	-8.33711e-164	7.11901e-163	-1.20791e-164	-1.0345e-162	-1.13931e-162	3.86541e-163	-3.2511e-164	8.26112e-163	-2.65388e-163	-4.10374e-163	-7.07241e-163	2.55404e-163	4.54073e-163	-1.32133e-162	7.16607e-163	1.22272e-163	4.14014e-163	-7.02804e-164	2.06146e-163	0
4.78111e-163	-9.87668e-164	4.22766e-163	-6.87654e-163	2.39148e-164	6.31452e-163	1.87196e-164	1.00724e-162	8.59441e-163	3.49109e-163	1.45743e-162	-8.33711e-164	7.11901e-163	-1.20791e-164	-1.0345e-162	-1.13931e-162	3.86541e-163	-3.2511e-164	8.26112e-163	-2.65388e-163	-4.10374e-163	-7.07241e-163	2.55404e-163	4.54073e-163	-1.32133e-162	7.16607e-163	1.22272e-163	4.14014e-163	-7.02804e-164	2.06146e-163	0
4.78111e-163	-9.87668e-164	4.22766e-163	-6.87654e-163	2.39148e-164	6.31452e-163	1.87196e-164	1.00724e-162	8.59441e-163	3.49109e-163	1.45743e-162	-8.33711e-164	7.11901e-163	-1.20791e-164	-1.0345e-162	-1.13931e-162	3.86541e-163	-3.2511e-164	8.26112e-163	-2.65388e-163	-4.10374e-163	-7.07241e-163	2.55404e-163	4.54073e-163	-1.32133e-162	7.16607e-163	1.22272e-163	4.14014e-163	-7.02804e-164	2.06146e-163	0
4.78111e-163	-9.87668e-164	4.22766e-163	-6.87654e-163	2.39148e-164	6.31452e-163	1.87196e-164	1.00724e-162	8.59441e-163	3.49109e-163	1.45743e-162	-8.33711e-164	7.11901e-163	-1.20791e-164	-1.0345e-162	-1.13931e-162	3.86541e-163	-3.2511e-164	8.26112e-163	-2.65388e-163	-4.10374e-163	-7.07241e-163	2.55404e-163	4.54073e-163	-1.32133e-162	7.16607e-163	1.22272e-163	4.14014e-163	-7.02804e-164	2.06146e-163	0
4.78111e-163	-9.87668e-164	4.22766e-163	-6.87654e-163	2.39148e-164	6.31452e-163	1.87196e-164	1.00724e-162	8.59441e-163	3.49109e-163	1.45743e-162	-8.33711e-164	7.11901e-163	-1.20791e-164	-1.0345e-162	-1.13931e-162	3.86541e-163	-3.2511e-164	8.26112e-163	-2.65388e-163	-4.10374e-163	-7.07241e-163	2.55404e-163	4.54073e-163	-1.32133e-162	7.16607e-163	1.22272e-163	4.14014e-163	-7.02804e-164	2.06146e-163	0
4.78111e-163	-9.87668e-164	4.22766e-163	-6.87654e-163	2.39148e-164	6.31452e-163	1.87196e-164	1.00724e-162	8.59441e-163	3.49109e-163	1.45743e-162	-8.33711e-164	7.11901e-163	-1.20791e-164	-1.0345e-162	-1.13931e-162	3.86541e-163	-3.2511e-164	8.26112e-163	-2.65388e-163	-4.10374e-163	-7.07241e-163	2.55404e-163	4.54073e-163	-1.32133e-162	7.16607e-163	1.22272e-163	4.14014e-163	-7.02804e-164	2.06146e-163	0
4.78111e-163	-9.87668e-164	4.22766e-163	-6.87654e-163	2.39148e-164	6.31452e-163	1.87196e-164	1.00724e-162	8.59441e-163	3.49109e-163	1.45743e-162	-8.33711e-164	7.11901e-163	-1.20791e-164	-1.0345e-162	-1.13931e-162	3.86541e-163	-3.2511e-164	8.26112e-163	-2.65388e-163	-4.10374e-163	-7.07241e-163	2.55404e-163	4.54073e-163	-1.32133e-162	7.16607e-163	1.22272e-163	4.14014e-163	-7.02804e-164	2.06146e-163	0
4.78111e-163	-9.87668e-164	4.22766e-163	-6.87654e-163	2.39148e-164	6.31452e-163	1.87196e-164	1.00724e-162	8.59441e-163	3.49109e-163	1.45743e-162	-8.33711e-164	7.11901e-163	-1.20791e-164	-1.0345e-162	-1.13931e-162	3.86541e-163	-3.2511e-164	8.26112e-163	-2.65388e-163	-4.10374e-163	-7.07241e-163	2.55404e-163	4.54073e-163	-1.32133e-162	7.16607e-163	1.22272e-163	4.14014e-163	-7.02804e-164	2.06146e-163	0
4.78111e-163	-9.87668e-164	4.22766e-163	-6.87654e-163	2.39148e-164	6.31452e-163	1.87196e-164	1.00724e-162	8.59441e-163	3.49109e-163	1.45743e-162	-8.33711e-164	7.11901e-163	-1.20791e-164	-1.0345e-162	-1.13931e-162	3.86541e-163	-3.2511e-164	8.26112e-163	-2.65388e-163	-4.10374e-163	-7.07241e-163	2.55404e-163	4.54073e-163	-1.32133e-162	7.16607e-163	1.22272e-163	4.14014e-163	-7.02804e-164	2.06146e-163	0
4.78111e-163	-9.87668e-164	4.22766e-163	-6.87654e-163	2.39148e-164	6.31452e-163	1.87196e-164	1.00724e-162	8.59441e-163	3.49109e-163	1.45743e-162	-8.33711e-164	7.11901e-163	-1.20791e-164	-1.0345e-162	-1.13931e-162	3.86541e-163	-3.2511e-164	8.26112e-163	-2.65388e-163	-4.10374e-163	-7.07241e-163	2.55404e-163	4.54073e-163	-1.32133e-162	7.16607e-163	1.22272e-163	4.14014e-163	-7.02804e-164	2.06146e-163	0
4.78111e-163	-9.87668e-164	4.22766e-163	-6.87654e-163	2.39148e-164	6.31452e-163	1.87196e-164	1.00724e-162	8.59441e-163	3.49109e-163	1.45743e-162	-8.33711e-164	7.11901e-163	-1.20791e-164	-1.0345e-162	-1.13931e-162	3.86541e-163	-3.2511e-164	8.26112e-163	-2.65388e-163	-4.10374e-163	-7.07241e-163	2.55404e-163	4.54073e-163	-1.32133e-162	7.16607e-163	1.22272e-163	4.14014e-163	-7.02804e-164	2.06146e-163	0
4.78111e-163	-9.87668e-164	4.22766e-163	-6.87654e-163	2.39148e-164	6.31452e-163	1.87196e-164	1.00724e-162	8.59441e-163	3.49109e-163	1.45743e-162	-8.33711e-164	7.11901e-163	-1.20791e-164	-1.0345e-162	-1.13931e-162	3.86541e-163	-3.2511e-164	8.26112e-163	-2.65388e-163	-4.10374e-163	-7.07241e-163	2.55404e-163	4.54073e-163	-1.32133e-162	7.16607e-163	1.22272e-163	4.14014e-163	-7.02804e-164	2.06146e-163	0
4.78111e-163	-9.87668e-164	4.22766e-163	-6.87654e-163	2.39148e-164	6.31452e-163	1.87196e-164	1.00724e-162	8.59441e-163	3.49109e-163	1.45743e-162	-8.33711e-164	7.11901e-163	-1.20791e-164	-1.0345e-162	-1.13931e-162	3.86541e-163	-3.2511e-164	8.26112e-163	-2.65388e-163	-4.10374e-163	-7.07241e-163	2.55404e-163	4.54073e-163	-1.32133e-162	7.16607e-163	1.22272e-163	4.14014e-163	-7.02804e-164	2.06146e-163	0
4.78111e-163	-9.87668e-164	4.22766e-163	-6.87654e-163	2.39148e-164	6.31452e-163	1.87196e-164	1.00724e-162	8.59441e-163	3.49109e-163	1.45743e-162	-8.33711e-164	7.11901e-163	-1.20791e-164	-1.0345e-162	-1.13931e-162	3.86541e-163	-3.2511e-164	8.26112e-163	-2.65388e-163	-4.10374e-163	-7.07241e-163	2.55404e-163	4.54073e-163	-1.32133e-162	7.16607e-163	1.22272e-163	4.14014e-163	-7.02804e-164	2.06146e-163	0
4.78111e-163	-9.87668e-164	4.22766e-163	-6.87654e-163	2.39148e-164	6.31452e-163	1.87196e-164	1.00724e-162	8.59441e-163	3.49109e-163	1.45743e-162	-8.33711e-164	7.11901e-163	-1.20791e-164	-1.0345e-162	-1.13931e-162	3.86541e-163	-3.2511e-164	8.26112e-163	-2.65388e-163	-4.10374e-163	-7.07241e-163	2.55404e-163	4.54073e-163	-1.32133e-162	7.16607e-163	1.22272e-163	4.14014e-163	-7.02804e-164	2.06146e-163	0
4.78111e-163	-9.87668e-164	4.22766e-163	-6.87654e-163	2.39148e-164	6.31452e-163	1.87196e-164	1.00724e-162	8.59441e-163	3.49109e-163	1.45743e-162	-8.33711e-164	7.11901e-163	-1.20791e-164	-1.0345e-162	-1.13931e-162	3.86541e-163	-3.2511e-164	8.26112e-163	-2.65388e-163	-4.10374e-163	-7.07241e-163	2.55404e-163	4.54073e-163	-1.32133e-162	7.16607e-163	1.22272e-163	4.14014e-163	-7.02804e-164	2.06146e-163	0
4.78111e-163	-9.87668e-164	4.22766e-163	-6.87654e-163	2.39148e-164	6.31452e-163	1.87196e-164	1.00724e-162	8.59441e-163	3.49109e-163	1.45743e-162	-8.33711e-164	7.11901e-163	-1.20791e-164	-1.0345e-162	-1.13931e-162	3.86541e-163	-3.2511e-164	8.26112e-163	-2.65388e-163	-4.10374e-163	-7.07241e-163	2.55404e-163	4.54073e-163	-1.32133e-162	7.16607e-163	1.22272e-163	4.14014e-163	-7.02804e-164	2.06146e-163	0
4.78111e-163	-9.87668e-164	4.22766e-163	-6.87654e-163	2.39148e-164	6.31452e-163	1.87196e-164	1.00724e-162	8.59441e-163	3.49109e-163	1.45743e-162	-8.33711e-164	7.11901e-163	-1.20791e-164	-1.0345e-162	-1.13931e-162	3.86541e-163	-3.2511e-164	8.26112e-163	-2.65388e-163	-4.10374e-163	-7.07241e-163	2.55404e-163	4.54073e-163	-1.32133e-162	7.16607e-163	1.22272e-163	4.14014e-163	-7.02804e-164	2.06146e-163	0
4.78111e-163	-9.87668e-164	4.22766e-163	-6.87654e-163	2.39148e-164	6.31452e-163	1.87196e-164	1.00724e-162	8.59441e-163	3.49109e-163	1.45743e-162	-8.33711e-164	7.11901e-163	-1.20791e-164	-1.0345e-162	-1.13931e-162	3.86541e-163	-3.2511e-164	8.26112e-163	-2.65388e-163	-4.10374e-163	-7.07241e-163	2.55404e-163	4.54073e-163	-1.32133e-162	7.16607e-163	1.22272e-163	4.14014e-163	-7.02804e-164	2.06146e-163	0
4.78111e-163	-9.87668e-164	4.22766e-163	-6.87654e-163	2.39148e-164	6.31452e-163	1.87196e-164	1.00724e-162	8.59441e-163	3.49109e-163	1.45743e-162	-8.33711e-164	7.11901e-163	-1.20791e-164	-1.0345e-162	-1.13931e-162	3.86541e-163	-3.2511e-164	8.26112e-163	-2.65388e-163	-4.10374e-163	-7.07241e-163	2.55404e-163	4.54073e-163	-1.32133e-162	7.16607e-163	1.22272e-163	4.14014e-163	-7.02804e-164	2.06146e-163	0
4.78111e-163	-9.87668e-164	4.22766e-163	-6.87654e-163	2.39148e-164	6.31452e-163	1.87196e-164	1.00724e-162	8.59441e-163	3.49109e-163	1.45743e-162	-8.33711e-164	7.11901e-163	-1.20791e-164	-1.0345e-162	-1.13931e-162	3.86541e-163	-3.2511e-164	8.26112e-163	-2.65388e-163	-4.10374e-163	-7.07241e-163	2.55404e-163	4.54073e-163	-1.32133e-162	7.16607e-163	1.22272e-163	4.14014e-163	-7.02804e-164	2.06146e-163	0
4.78111e-163	-9.87668e-164	4.22766e-163	-6.87654e-163	2.39148e-164	6.31452e-163	1.87196e-164	1.00724e-162	8.59441e-163	3.49109e-163	1.45743e-162	-8.33711e-164	7.11901e-163	-1.20791e-164	-1.0345e-162	-1.13931e-162	3.86541e-163	-3.2511e-164	8.26112e-163	-2.65388e-163	-4.10374e-163	-7.07241e-163	2.55404e-163	4.54073e-163	-1.32133e-162	7.16607e-163	1.22272e-163	4.14014e-163	-7.02804e-164	2.06146e-163	0
4.78111e-163	-9.87668e-164	4.22766e-163	-6.87654e-163	2.39148e-164	6.31452e-163	1.87196e-164	1.00724e-162	8.59441e-163	3.49109e-163	1.45743e-162	-8.33711e-164	7.11901e-163	-1.20791e-164	-1.0345e-162	-1.13931e-162	3.86541e-163	-3.2511e-164	8.26112e-163	-2.65388e-163	-4.10374e-163	-7.07241e-163	2.55404e-163	4.54073e-163	-1.32133e-162	7.16607e-163	1.22272e-163	4.14014e-163	-7.02804e-164	2.06146e-163	0
4.78111e-163	-9.87668e-164	4.22766e-163	-6.87654e-163	2.39148e-164	6.31452e-163	1.87196e-164	1.00724e-162	8.59441e-163	3.49109e-163	1.45743e-162	-8.33711e-164	7.11901e-163	-1.20791e-164	-1.0345e-162	-1.13931e-162	3.86541e-163	-3.2511e-164	8.26112e-163	-2.65388e-163	-4.10374e-163	-7.07241e-163	2.55404e-163	4.54073e-163	-1.32133e-162	7.16607e-163	1.22272e-163	4.14014e-163	-7.02804e-164	2.06146e-163	0
4.78111e-163	-9.87668e-164	4.22766e-163	-6.87654e-163	2.39148e-164	6.31452e-163	1.87196e-164	1.00724e-162	8.59441e-163	3.49109e-163	1.45743e-162	-8.33711e-164	7.11901e-163	-1.20791e-164	-1.0345e-162	-1.13931e-162	3.86541e-163	-3.2511e-164	8.26112e-163	-2.65388e-163	-4.10374e-163	-7.07241e-163	2.55404e-163	4.54073e-163	-1.32133e-162	7.16607e-163	1.22272e-163	4.14014e-163	-7.02804e-164	2.06146e-163	0
4.78111e-163	-9.87668e-164	4.22766e-163	-6.87654e-163	2.39148e-164	6.31452e-163	1.87196e-164	1.00724e-162	8.59441e-163	3.49109e-163	1.45743e-162	-8.33711e-164	7.11901e-163	-1.20791e-164	-1.0345e-162	-1.13931e-162	3.86541e-163	-3.2511e-164	8.26112e-163	-2.65388e-163	-4.10374e-163	-7.07241e-163	2.55404e-163	4.54073e-163	-1.32133e-162	7.16607e-163	1.22272e-163	4.14014e-163	-7.02804e-164	2.06146e-163	0
4.78111e-163	-9.87668e-164	4.22766e-163	-6.87654e-163	2.39148e-164	6.31452e-163	1.87196e-164	1.00724e-162	8.59441e-163	3.49109e-163	1.45743e-162	-8.33711e-164	7.11901e-163	-1.20791e-164	-1.0345e-162	-1.13931e-162	3.86541e-163	-3.2511e-164	8.26112e-163	-2.65388e-163	-4.10374e-163	-7.07241e-163	2.55404e-163	4.54073e-163	-1.32133e-162	7.16607e-163	1.22272e-163	4.14014e-163	-7.02804e-164	2.06146e-163	0
4.78111e-163	-9.87668e-164	4.22766e-163	-6.87654e-163	2.39148e-164	6.31452e-163	1.87196e-164	1.00724e-162	8.59441e-163	3.49109e-163	1.45743e-162	-8.33711e-164	7.11901e-163	-1.20791e-164	-1.0345e-162	-1.13931e-162	3.86541e-163	-3.2511e-164	8.26112e-163	-2.65388e-163	-4.10374e-163	-7.07241e-163	2.55404e-163	4.54073e-163	-1.32133e-162	7.16607e-163	1.22272e-163	4.14014e-163	-7.02804e-164	2.06146e-163	0
4.78111e-163	-9.87668e-164	4.22766e-163	-6.87654e-163	2.39148e-164	6.31452e-163	1.87196e-164	1.00724e-162	8.59441e-163	3.49109e-163	1.45743e-162	-8.33711e-164	7.11901e-163	-1.20791e-164	-1.0345e-162	-1.13931e-162	3.86541e-163	-3.2511e-164	8.26112e-163	-2.65388e-163	-4.10374e-163	-7.07241e-163	2.55404e-163	4.54073e-163	-1.32133e-162	7.16607e-163	1.22272e-163	4.14014e-163	-7.02804e-164	2.06146e-163	0
4.78111e-163	-9.87668e-164	4.22766e-163	-6.87654e-163	2.39148e-164	6.31452e-163	1.87196e-164	1.00724e-162	8.59441e-163	3.49109e-163	1.45743e-162	-8.33711e-164	7.11901e-163	-1.20791e-164	-1.0345e-162	-1.13931e-162	3.86541e-163	-3.2511e-164	8.26112e-163	-2.65388e-163	-4.10374e-163	-7.07241e-163	2.55404e-163	4.54073e-163	-1.32133e-162	7.16607e-163	1.22272e-163	4.14014e-163	-7.02804e-164	2.06146e-163	0
4.78111e-163	-9.87668e-164	4.22766e-163	-6.87654e-163	2.39148e-164	6.31452e-163	1.87196e-164	1.00724e-162	8.59441e-163	3.49109e-163	1.45743e-162	-8.33711e-164	7.11901e-163	-1.20791e-164	-1.0345e-162	-1.13931e-162	3.86541e-163	-3.2511e-164	8.26112e-163	-2.65388e-163	-4.10374e-163	-7.07241e-163	2.55404e-163	4.54073e-163	-1.32133e-162	7.16607e-163	1.22272e-163	4.14014e-163	-7.02804e-164	2.06146e-163	0
4.78111e-163	-9.87668e-164	4.22766e-163	-6.87654e-163	2.39148e-164	6.31452e-163	1.87196e-164	1.00724e-162	8.59441e-163	3.49109e-163	1.45743e-162	-8.33711e-164	7.11901e-163	-1.20791e-164	-1.0345e-162	-1.13931e-162	3.86541e-163	-3.2511e-164	8.26112e-163	-2.65388e-163	-4.10374e-163	-7.07241e-163	2.55404e-163	4.54073e-163	-1.32133e-162	7.16607e-163	1.22272e-163	4.14014e-163	-7.02804e-164	2.06146e-163	0
4.78111e-163	-9.87668e-164	4.22766e-163	-6.87654e-163	2.39148e-164	6.31452e-163	1.87196e-164	1.00724e-162	8.59441e-163	3.49109e-163	1.45743e-162	-8.33711e-164	7.11901e-163	-1.20791e-164	-1.0345e-162	-1.13931e-162	3.86541e-163	-3.2511e-164	8.26112e-163	-2.65388e-163	-4.10374e-163	-7.07241e-163	2.55404e-163	4.54073e-163	-1.32133e-162	7.16607e-163	1.22272e-163	4.14014e-163	-7.02804e-164	2.06146e-163	0
4.78111e-163	-9.87668e-164	4.22766e-163	-6.87654e-163	2.39148e-164	6.31452e-163	1.87196e-164	1.00724e-162	8.59441e-163	3.49109e-163	1.45743e-162	-8.33711e-164	7.11901e-163	-1.20791e-164	-1.0345e-162	-1.13931e-162	3.86541e-163	-3.2511e-164	8.26112e-163	-2.65388e-163	-4.10374e-163	-7.07241e-163	2.55404e-163	4.54073e-163	-1.32133e-162	7.16607e-163	1.22272e-163	4.14014e-163	-7.02804e-164	2.06146e-163	0
4.78111e-163	-9.87668e-164	4.22766e-163	-6.87654e-163	2.39148e-164	6.31452e-163	1.87196e-164	1.00724e-162	8.59441e-163	3.49109e-163	1.45743e-162	-8.33711e-164	7.11901e-163	-1.20791e-164	-1.0345e-162	-1.13931e-162	3.86541e-163	-3.2511e-164	8.26112e-163	-2.65388e-163	-4.10374e-163	-7.07241e-163	2.55404e-163	4.54073e-163	-1.32133e-162	7.16607e-163	1.22272e-163	4.14014e-163	-7.02804e-164	2.06146e-163	0
4.78111e-163	-9.87668e-164	4.22766e-163	-6.87654e-163	2.39148e-164	6.31452e-163	1.87196e-164	1.00724e-162	8.59441e-163	3.49109e-163	1.45743e-162	-8.33711e-164	7.11901e-163	-1.20791e-164	-1.0345e-162	-1.13931e-162	3.86541e-163	-3.2511e-164	8.26112e-163	-2.65388e-163	-4.10374e-163	-7.07241e-163	2.55404e-163	4.54073e-163	-1.32133e-162	7.16607e-163	1.22272e-163	4.14014e-163	-7.02804e-164	2.06146e-163	0
4.78111e-163	-9.87668e-164	4.22766e-163	-6.87654e-163	2.39148e-164	6.31452e-163	1.87196e-164	1.00724e-162	8.59441e-163	3.49109e-163	1.45743e-162	-8.33711e-164	7.11901e-163	-1.20791e-164	-1.0345e-162	-1.13931e-162	3.86541e-163	-3.2511e-164	8.26112e-163	-2.65388e-163	-4.10374e-163	-7.07241e-163	2.55404e-163	4.54073e-163	-1.32133e-162	7.16607e-163	1.22272e-163	4.14014e-163	-7.02804e-164	2.06146e-163	0
4.78111e-163	-9.87668e-164	4.22766e-163	-6.87654e-163	2.39148e-164	6.31452e-163	1.87196e-164	1.00724e-162	8.59441e-163	3.49109e-163	1.45743e-162	-8.33711e-164	7.11901e-163	-1.20791e-164	-1.0345e-162	-1.13931e-162	3.86541e-163	-3.2511e-164	8.26112e-163	-2.65388e-163	-4.10374e-163	-7.07241e-163	2.55404e-163	4.54073e-163	-1.32133e-162	7.16607e-163	1.22272e-163	4.14014e-163	-7.02804e-164	2.06146e-163	0
4.78111e-163	-9.87668e-164	4.22766e-163	-6.87654e-163	2.39148e-164	6.31452e-163	1.87196e-164	1.00724e-162	8.59441e-163	3.49109e-163	1.45743e-162	-8.33711e-164	7.11901e-163	-1.20791e-164	-1.0345e-162	-1.13931e-162	3.86541e-163	-3.2511e-164	8.26112e-163	-2.65388e-163	-4.10374e-163	-7.07241e-163	2.55404e-163	4.54073e-163	-1.32133e-162	7.16607e-163	1.22272e-163	4.14014e-163	-7.02804e-164	2.06146e-163	0
4.78111e-163	-9.87668e-164	4.22766e-163	-6.87654e-163	2.39148e-164	6.31452e-163	1.87196e-164	1.00724e-162	8.59441e-163	3.49109e-163	1.45743e-162	-8.33711e-164	7.11901e-163	-1.20791e-164	-1.0345e-162	-1.13931e-162	3.86541e-163	-3.2511e-164	8.26112e-163	-2.65388e-163	-4.10374e-163	-7.07241e-163	2.55404e-163	4.54073e-163	-1.32133e-162	7.16607e-163	1.22272e-163	4.14014e-163	-7.02804e-164	2.06146e-163	0
4.78111e-163	-9.87668e-164	4.22766e-163	-6.87654e-163	2.39148e-164	6.31452e-163	1.87196e-164	1.00724e-162	8.59441e-163	3.49109e-163	1.45743e-162	-8.33711e-164	7.11901e-163	-1.20791e-164	-1.0345e-162	-1.13931e-162	3.86541e-163	-3.2511e-164	8.26112e-163	-2.65388e-163	-4.10374e-163	-7.07241e-163	2.55404e-163	4.54073e-163	-1.32133e-162	7.16607e-163	1.22272e-163	4.14014e-163	-7.02804e-164	2.06146e-163	0
4.78111e-163	-9.87668e-164	4.22766e-163	-6.87654e-163	2.39148e-164	6.31452e-163	1.87196e-164	1.00724e-162	8.59441e-163	3.49109e-163	1.45743e-162	-8.33711e-164	7.11901e-163	-1.20791e-164	-1.0345e-162	-1.13931e-162	3.86541e-163	-3.2511e-164	8.26112e-163	-2.65388e-163	-4.10374e-163	-7.07241e-163	2.55404e-163	4.54073e-163	-1.32133e-162	7.16607e-163	1.22272e-163	4.14014e-163	-7.02804e-164	2.06146e-163	0
4.78111e-163	-9.87668e-164	4.22766e-163	-6.87654e-163	2.39148e-164	6.31452e-163	1.87196e-164	1.00724e-162	8.59441e-163	3.49109e-163	1.45743e-162	-8.33711e-164	7.11901e-163	-1.20791e-164	-1.0345e-162	-1.13931e-162	3.86541e-163	-3.2511e-164	8.26112e-163	-2.65388e-163	-4.10374e-163	-7.07241e-163	2.55404e-163	4.54073e-163	-1.32133e-162	7.16607e-163	1.22272e-163	4.14014e-163	-7.02804e-164	2.06146e-163	0
4.78111e-163	-9.87668e-164	4.22766e-163	-6.87654e-163	2.39148e-164	6.31452e-163	1.87196e-164	1.00724e-162	8.59441e-163	3.49109e-163	1.45743e-162	-8.33711e-164	7.11901e-163	-1.20791e-164	-1.0345e-162	-1.13931e-162	3.86541e-163	-3.2511e-164	8.26112e-163	-2.65388e-163	-4.10374e-163	-7.07241e-163	2.55404e-163	4.54073e-163	-1.32133e-162	7.16607e-163	1.22272e-163	4.14014e-163	-7.02804e-164	2.06146e-163	0
4.78111e-163	-9.87668e-164	4.22766e-163	-6.87654e-163	2.39148e-164	6.31452e-163	1.87196e-164	1.00724e-162	8.59441e-163	3.49109e-163	1.45743e-162	-8.33711e-164	7.11901e-163	-1.20791e-164	-1.0345e-162	-1.13931e-162	3.86541e-163	-3.2511e-164	8.26112e-163	-2.65388e-163	-4.10374e-163	-7.07241e-163	2.55404e-163	4.54073e-163	-1.32133e-162	7.16607e-163	1.22272e-163	4.14014e-163	-7.02804e-164	2.06146e-163	0
4.78111e-163	-9.87668e-164	4.22766e-163	-6.87654e-163	2.39148e-164	6.31452e-163	1.87196e-164	1.00724e-162	8.59441e-163	3.49109e-163	1.45743e-162	-8.33711e-164	7.11901e-163	-1.20791e-164	-1.0345e-162	-1.13931e-162	3.86541e-163	-3.2511e-164	8.26112e-163	-2.65388e-163	-4.10374e-163	-7.07241e-163	2.55404e-163	4.54073e-163	-1.32133e-162	7.16607e-163	1.22272e-163	4.14014e-163	-7.02804e-164	2.06146e-163	0
4.78111e-163	-9.87668e-164	4.22766e-163	-6.87654e-163	2.39148e-164	6.31452e-163	1.87196e-164	1.00724e-162	8.59441e-163	3.49109e-163	1.45743e-162	-8.33711e-164	7.11901e-163	-1.20791e-164	-1.0345e-162	-1.13931e-162	3.86541e-163	-3.2511e-164	8.26112e-163	-2.65388e-163	-4.10374e-163	-7.07241e-163	2.55404e-163	4.54073e-163	-1.32133e-162	7.16607e-163	1.22272e-163	4.14014e-163	-7.02804e-164	2.06146e-163	0
4.78111e-163	-9.87668e-164	4.22766e-163	-6.87654e-163	2.39148e-164	6.31452e-163	1.87196e-164	1.00724e-162	8.59441e-163	3.49109e-163	1.45743e-162	-8.33711e-164	7.11901e-163	-1.20791e-164	-1.0345e-162	-1.13931e-162	3.86541e-163	-3.2511e-164	8.26112e-163	-2.65388e-163	-4.10374e-163	-7.07241e-163	2.55404e-163	4.54073e-163	-1.32133e-162	7.16607e-163	1.22272e-163	4.14014e-163	-7.02804e-164	2.06146e-163	0
4.78111e-163	-9.87668e-164	4.22766e-163	-6.87654e-163	2.39148e-164	6.31452e-163	1.87196e-164	1.00724e-162	8.59441e-163	3.49109e-163	1.45743e-162	-8.33711e-164	7.11901e-163	-1.20791e-164	-1.0345e-162	-1.13931e-162	3.86541e-163	-3.2511e-164	8.26112e-163	-2.65388e-163	-4.10374e-163	-7.07241e-163	2.55404e-163	4.54073e-163	-1.32133e-162	7.16607e-163	1.22272e-163	4.14014e-163	-7.02804e-164	2.06146e-163	0
4.78111e-163	-9.87668e-164	4.22766e-163	-6.87654e-163	2.39148e-164	6.31452e-163	1.87196e-164	1.00724e-162	8.59441e-163	3.49109e-163	1.45743e-162	-8.33711e-164	7.11901e-163	-1.20791e-164	-1.0345e-162	-1.13931e-162	3.86541e-163	-3.2511e-164	8.26112e-163	-2.65388e-163	-4.10374e-163	-7.07241e-163	2.55404e-163	4.54073e-163	-1.32133e-162	7.16607e-163	1.22272e-163	4.14014e-163	-7.02804e-164	2.06146e-163	0
4.78111e-163	-9.87668e-164	4.22766e-163	-6.87654e-163	2.39148e-164	6.31452e-163	1.87196e-164	1.00724e-162	8.59441e-163	3.49109e-163	1.45743e-162	-8.33711e-164	7.11901e-163	-1.20791e-164	-1.0345e-162	-1.13931e-162	3.86541e-163	-3.2511e-164	8.26112e-163	-2.65388e-163	-4.10374e-163	-7.07241e-163	2.55404e-163	4.54073e-163	-1.32133e-162	7.16607e-163	1.22272e-163	4.14014e-163	-7.02804e-164	2.06146e-163	0
4.78111e-163	-9.87668e-164	4.22766e-163	-6.87654e-163	2.39148e-164	6.31452e-163	1.87196e-164	1.00724e-162	8.59441e-163	3.49109e-163	1.45743e-162	-8.33711e-164	7.11901e-163	-1.20791e-164	-1.0345e-162	-1.13931e-162	3.86541e-163	-3.2511e-164	8.26112e-163	-2.65388e-163	-4.10374e-163	-7.07241e-163	2.55404e-163	4.54073e-163	-1.32133e-162	7.16607e-163	1.22272e-163	4.14014e-163	-7.02804e-164	2.06146e-163	0
4.78111e-163	-9.87668e-164	4.22766e-163	-6.87654e-163	2.39148e-164	6.31452e-163	1.87196e-164	1.00724e-162	8.59441e-163	3.49109e-163	1.45743e-162	-8.33711e-164	7.11901e-163	-1.20791e-164	-1.0345e-162	-1.13931e-162	3.86541e-163	-3.2511e-164	8.26112e-163	-2.65388e-163	-4.10374e-163	-7.07241e-163	2.55404e-163	4.54073e-163	-1.32133e-162	7.16607e-163	1.22272e-163	4.14014e-163	-7.02804e-164	2.06146e-163	0
4.78111e-163	-9.87668e-164	4.22766e-163	-6.87654e-163	2.39148e-164	6.31452e-163	1.87196e-164	1.00724e-162	8.59441e-163	3.49109e-163	1.45743e-162	-8.33711e-164	7.11901e-163	-1.20791e-164	-1.0345e-162	-1.13931e-162	3.86541e-163	-3.2511e-164	8.26112e-163	-2.65388e-163	-4.10374e-163	-7.07241e-163	2.55404e-163	4.54073e-163	-1.32133e-162	7.16607e-163	1.22272e-163	4.14014e-163	-7.02804e-164	2.06146e-163	0
4.78111e-163	-9.87668e-164	4.22766e-163	-6.87654e-163	2.39148e-164	6.31452e-163	1.87196e-164	1.00724e-162	8.59441e-163	3.49109e-163	1.45743e-162	-8.33711e-164	7.11901e-163	-1.20791e-164	-1.0345e-162	-1.13931e-162	3.86541e-163	-3.2511e-164	8.26112e-163	-2.65388e-163	-4.10374e-163	-7.07241e-163	2.55404e-163	4.54073e-163	-1.32133e-162	7.16607e-163	1.22272e-163	4.14014e-163	-7.02804e-164	2.06146e-163	0
4.78111e-163	-9.87668e-164	4.22766e-163	-6.87654e-163	2.39148e-164	6.31452e-163	1.87196e-164	1.00724e-162	8.59441e-163	3.49109e-163	1.45743e-162	-8.33711e-164	7.11901e-163	-1.20791e-164	-1.0345e-162	-1.13931e-162	3.86541e-163	-3.2511e-164	8.26112e-163	-2.65388e-163	-4.10374e-163	-7.07241e-163	2.55404e-163	4.54073e-163	-1.32133e-162	7.16607e-163	1.22272e-163	4.14014e-163	-7.02804e-164	2.06146e-163	0
4.78111e-163	-9.87668e-164	4.22766e-163	-6.87654e-163	2.39148e-164	6.31452e-163	1.87196e-164	1.00724e-162	8.59441e-163	3.49109e-163	1.45743e-162	-8.33711e-164	7.11901e-163	-1.20791e-164	-1.0345e-162	-1.13931e-162	3.86541e-163	-3.2511e-164	8.26112e-163	-2.65388e-163	-4.10374e-163	-7.07241e-163	2.55404e-163	4.54073e-163	-1.32133e-162	7.16607e-163	1.22272e-163	4.14014e-163	-7.02804e-164	2.06146e-163	0
4.78111e-163	-9.87668e-164	4.22766e-163	-6.87654e-163	2.39148e-164	6.31452e-163	1.87196e-164	1.00724e-162	8.59441e-163	3.49109e-163	1.45743e-162	-8.33711e-164	7.11901e-163	-1.20791e-164	-1.0345e-162	-1.13931e-162	3.86541e-163	-3.2511e-164	8.26112e-163	-2.65388e-163	-4.10374e-163	-7.07241e-163	2.55404e-163	4.54073e-163	-1.32133e-162	7.16607e-163	1.22272e-163	4.14014e-163	-7.02804e-164	2.06146e-163	0
4.78111e-163	-9.87668e-164	4.22766e-163	-6.87654e-163	2.39148e-164	6.31452e-163	1.87196e-164	1.00724e-162	8.59441e-163	3.49109e-163	1.45743e-162	-8.33711e-164	7.11901e-163	-1.20791e-164	-1.0345e-162	-1.13931e-162	3.86541e-163	-3.2511e-164	8.26112e-163	-2.65388e-163	-4.10374e-163	-7.07241e-163	2.55404e-163	4.54073e-163	-1.32133e-162	7.16607e-163	1.22272e-163	4.14014e-163	-7.02804e-164	2.06146e-163	0
4.78111e-163	-9.87668e-164	4.22766e-163	-6.87654e-163	2.39148e-164	6.31452e-163	1.87196e-164	1.00724e-162	8.59441e-163	3.49109e-163	1.45743e-162	-8.33711e-164	7.11901e-163	-1.20791e-164	-1.0345e-162	-1.13931e-162	3.86541e-163	-3.2511e-164	8.26112e-163	-2.65388e-163	-4.10374e-163	-7.07241e-163	2.55404e-163	4.54073e-163	-1.32133e-162	7.16607e-163	1.22272e-163	4.14014e-163	-7.02804e-164	2.06146e-163	0
4.78111e-163	-9.87668e-164	4.22766e-163	-6.87654e-163	2.39148e-164	6.31452e-163	1.87196e-164	1.00724e-162	8.59441e-163	3.49109e-163	1.45743e-162	-8.33711e-164	7.11901e-163	-1.20791e-164	-1.0345e-162	-1.13931e-162	3.86541e-163	-3.2511e-164	8.26112e-163	-2.65388e-163	-4.10374e-163	-7.07241e-163	2.55404e-163	4.54073e-163	-1.32133e-162	7.16607e-163	1.22272e-163	4.14014e-163	-7.02804e-164	2.06146e-163	0
4.78111e-163	-9.87668e-164	4.22766e-163	-6.87654e-163	2.39148e-164	6.31452e-163	1.87196e-164	1.00724e-162	8.59441e-163	3.49109e-163	1.45743e-162	-8.33711e-164	7.11901e-163	-1.20791e-164	-1.0345e-162	-1.13931e-162	3.86541e-163	-3.2511e-164	8.26112e-163	-2.65388e-163	-4.10374e-163	-7.07241e-163	2.55404e-163	4.54073e-163	-1.32133e-162	7.16607e-163	1.22272e-163	4.14014e-163	-7.02804e-164	2.06146e-163	0
4.78111e-163	-9.87668e-164	4.22766e-163	-6.87654e-163	2.39148e-164	6.31452e-163	1.87196e-164	1.00724e-162	8.59441e-163	3.49109e-163	1.45743e-162	-8.33711e-164	7.11901e-163	-1.20791e-164	-1.0345e-162	-1.13931e-162	3.86541e-163	-3.2511e-164	8.26112e-163	-2.65388e-163	-4.10374e-163	-7.07241e-163	2.55404e-163	4.54073e-163	-1.32133e-162	7.16607e-163	1.22272e-163	4.14014e-163	-7.02804e-164	2.06146e-163	0
4.78111e-163	-9.87668e-164	4.22766e-163	-6.87654e-163	2.39148e-164	6.31452e-163	1.87196e-164	1.00724e-162	8.59441e-163	3.49109e-163	1.45743e-162	-8.33711e-164	7.11901e-163	-1.20791e-164	-1.0345e-162	-1.13931e-162	3.86541e-163	-3.2511e-164	8.26112e-163	-2.65388e-163	-4.10374e-163	-7.07241e-163	2.55404e-163	4.54073e-163	-1.32133e-162	7.16607e-163	1.22272e-163	4.14014e-163	-7.02804e-164	2.06146e-163	0
4.78111e-163	-9.87668e-164	4.22766e-163	-6.87654e-163	2.39148e-164	6.31452e-163	1.87196e-164	1.00724e-162	8.59441e-163	3.49109e-163	1.45743e-162	-8.33711e-164	7.11901e-163	-1.20791e-164	-1.0345e-162	-1.13931e-162	3.86541e-163	-3.2511e-164	8.26112e-163	-2.65388e-163	-4.10374e-163	-7.07241e-163	2.55404e-163	4.54073e-163	-1.32133e-162	7.16607e-163	1.22272e-163	4.14014e-163	-7.02804e-164	2.06146e-163	0
4.78111e-163	-9.87668e-164	4.22766e-163	-6.87654e-163	2.39148e-164	6.31452e-163	1.87196e-164	1.00724e-162	8.59441e-163	3.49109e-163	1.45743e-162	-8.33711e-164	7.11901e-163	-1.20791e-164	-1.0345e-162	-1.13931e-162	3.86541e-163	-3.2511e-164	8.26112e-163	-2.65388e-163	-4.10374e-163	-7.07241e-163	2.55404e-163	4.54073e-163	-1.32133e-162	7.16607e-163	1.22272e-163	4.14014e-163	-7.02804e-164	2.06146e-163	0
4.78111e-163	-9.87668e-164	4.22766e-163	-6.87654e-163	2.39148e-164	6.31452e-163	1.87196e-164	1.00724e-162	8.59441e-163	3.49109e-163	1.45743e-162	-8.33711e-164	7.11901e-163	-1.20791e-164	-1.0345e-162	-1.13931e-162	3.86541e-163	-3.2511e-164	8.26112e-163	-2.65388e-163	-4.10374e-163	-7.07241e-163	2.55404e-163	4.54073e-163	-1.32133e-162	7.16607e-163	1.22272e-163	4.14014e-163	-7.02804e-164	2.06146e-163	0
4.78111e-163	-9.87668e-164	4.22766e-163	-6.87654e-163	2.39148e-164	6.31452e-163	1.87196e-164	1.00724e-162	8.59441e-163	3.49109e-163	1.45743e-162	-8.33711e-164	7.11901e-163	-1.20791e-164	-1.0345e-162	-1.13931e-162	3.86541e-163	-3.2511e-164	8.26112e-163	-2.65388e-163	-4.10374e-163	-7.07241e-163	2.55404e-163	4.54073e-163	-1.32133e-162	7.16607e-163	1.22272e-163	4.14014e-163	-7.02804e-164	2.06146e-163	0
4.78111e-163	-9.87668e-164	4.22766e-163	-6.87654e-163	2.39148e-164	6.31452e-163	1.87196e-164	1.00724e-162	8.59441e-163	3.49109e-163	1.45743e-162	-8.33711e-164	7.11901e-163	-1.20791e-164	-1.0345e-162	-1.13931e-162	3.86541e-163	-3.2511e-164	8.26112e-163	-2.65388e-163	-4.10374e-163	-7.07241e-163	2.55404e-163	4.54073e-163	-1.32133e-162	7.16607e-163	1.22272e-163	4.14014e-163	-7.02804e-164	2.06146e-163	0
4.78111e-163	-9.87668e-164	4.22766e-163	-6.87654e-163	2.39148e-164	6.31452e-163	1.87196e-164	1.00724e-162	8.59441e-163	3.49109e-163	1.45743e-162	-8.33711e-164	7.11901e-163	-1.20791e-164	-1.0345e-162	-1.13931e-162	3.86541e-163	-3.2511e-164	8.26112e-163	-2.65388e-163	-4.10374e-163	-7.07241e-163	2.55404e-163	4.54073e-163	-1.32133e-162	7.16607e-163	1.22272e-163	4.14014e-163	-7.02804e-164	2.06146e-163	0
4.78111e-163	-9.87668e-164	4.22766e-163	-6.87654e-163	2.39148e-164	6.31452e-163	1.87196e-164	1.00724e-162	8.59441e-163	3.49109e-163	1.45743e-162	-8.33711e-164	7.11901e-163	-1.20791e-164	-1.0345e-162	-1.13931e-162	3.86541e-163	-3.2511e-164	8.26112e-163	-2.65388e-163	-4.10374e-163	-7.07241e-163	2.55404e-163	4.54073e-163	-1.32133e-162	7.16607e-163	1.22272e-163	4.14014e-163	-7.02804e-164	2.06146e-163	0
4.78111e-163	-9.87668e-164	4.22766e-163	-6.87654e-163	2.39148e-164	6.31452e-163	1.87196e-164	1.00724e-162	8.59441e-163	3.49109e-163	1.45743e-162	-8.33711e-164	7.11901e-163	-1.20791e-164	-1.0345e-162	-1.13931e-162	3.86541e-163	-3.2511e-164	8.26112e-163	-2.65388e-163	-4.10374e-163	-7.07241e-163	2.55404e-163	4.54073e-163	-1.32133e-162	7.16607e-163	1.22272e-163	4.14014e-163	-7.02804e-164	2.06146e-163	0
4.78111e-163	-9.87668e-164	4.22766e-163	-6.87654e-163	2.39148e-164	6.31452e-163	1.87196e-164	1.00724e-162	8.59441e-163	3.49109e-163	1.45743e-162	-8.33711e-164	7.11901e-163	-1.20791e-164	-1.0345e-162	-1.13931e-162	3.86541e-163	-3.2511e-164	8.26112e-163	-2.65388e-163	-4.10374e-163	-7.07241e-163	2.55404e-163	4.54073e-163	-1.32133e-162	7.16607e-163	1.22272e-163	4.14014e-163	-7.02804e-164	2.06146e-163	0
4.78111e-163	-9.87668e-164	4.22766e-163	-6.87654e-163	2.39148e-164	6.31452e-163	1.87196e-164	1.00724e-162	8.59441e-163	3.49109e-163	1.45743e-162	-8.33711e-164	7.11901e-163	-1.20791e-164	-1.0345e-162	-1.13931e-162	3.86541e-163	-3.2511e-164	8.26112e-163	-2.65388e-163	-4.10374e-163	-7.07241e-163	2.55404e-163	4.54073e-163	-1.32133e-162	7.16607e-163	1.22272e-163	4.14014e-163	-7.02804e-164	2.06146e-163	0
4.78111e-163	-9.87668e-164	4.22766e-163	-6.87654e-163	2.39148e-164	6.31452e-163	1.87196e-164	1.00724e-162	8.59441e-163	3.49109e-163	1.45743e-162	-8.33711e-164	7.11901e-163	-1.20791e-164	-1.0345e-162	-1.13931e-162	3.86541e-163	-3.2511e-164	8.26112e-163	-2.65388e-163	-4.10374e-163	-7.07241e-163	2.55404e-163	4.54073e-163	-1.32133e-162	7.16607e-163	1.22272e-163	4.14014e-163	-7.02804e-164	2.06146e-163	0
4.78111e-163	-9.87668e-164	4.22766e-163	-6.87654e-163	2.39148e-164	6.31452e-163	1.87196e-164	1.00724e-162	8.59441e-163	3.49109e-163	1.45743e-162	-8.33711e-164	7.11901e-163	-1.20791e-164	-1.0345e-162	-1.13931e-162	3.86541e-163	-3.2511e-164	8.26112e-163	-2.65388e-163	-4.10374e-163	-7.07241e-163	2.55404e-163	4.54073e-163	-1.32133e-162	7.16607e-163	1.22272e-163	4.14014e-163	-7.02804e-164	2.06146e-163	0
4.78111e-163	-9.87668e-164	4.22766e-163	-6.87654e-163	2.39148e-164	6.31452e-163	1.87196e-164	1.00724e-162	8.59441e-163	3.49109e-163	1.45743e-162	-8.33711e-164	7.11901e-163	-1.20791e-164	-1.0345e-162	-1.13931e-162	3.86541e-163	-3.2511e-164	8.26112e-163	-2.65388e-163	-4.10374e-163	-7.07241e-163	2.55404e-163	4.54073e-163	-1.32133e-162	7.16607e-163	1.22272e-163	4.14014e-163	-7.02804e-164	2.06146e-163	0
4.78111e-163	-9.87668e-164	4.22766e-163	-6.87654e-163	2.39148e-164	6.31452e-163	1.87196e-164	1.00724e-162	8.59441e-163	3.49109e-163	1.45743e-162	-8.33711e-164	7.11901e-163	-1.20791e-164	-1.0345e-162	-1.13931e-162	3.86541e-163	-3.2511e-164	8.26112e-163	-2.65388e-163	-4.10374e-163	-7.07241e-163	2.55404e-163	4.54073e-163	-1.32133e-162	7.16607e-163	1.22272e-163	4.14014e-163	-7.02804e-164	2.06146e-163	0
4.78111e-163	-9.87668e-164	4.22766e-163	-6.87654e-163	2.39148e-164	6.31452e-163	1.87196e-164	1.00724e-162	8.59441e-163	3.49109e-163	1.45743e-162	-8.33711e-164	7.11901e-163	-1.20791e-164	-1.0345e-162	-1.13931e-162	3.86541e-163	-3.2511e-164	8.26112e-163	-2.65388e-163	-4.10374e-163	-7.07241e-163	2.55404e-163	4.54073e-163	-1.32133e-162	7.16607e-163	1.22272e-163	4.14014e-163	-7.02804e-164	2.06146e-163	0
4.78111e-163	-9.87668e-164	4.22766e-163	-6.87654e-163	2.39148e-164	6.31452e-163	1.87196e-164	1.00724e-162	8.59441e-163	3.49109e-163	1.45743e-162	-8.33711e-164	7.11901e-163	-1.20791e-164	-1.0345e-162	-1.13931e-162	3.86541e-163	-3.2511e-164	8.26112e-163	-2.65388e-163	-4.10374e-163	-7.07241e-163	2.55404e-163	4.54073e-163	-1.32133e-162	7.16607e-163	1.22272e-163	4.14014e-163	-7.02804e-164	2.06146e-163	0
4.78111e-163	-9.87668e-164	4.22766e-163	-6.87654e-163	2.39148e-164	6.31452e-163	1.87196e-164	1.00724e-162	8.59441e-163	3.49109e-163	1.45743e-162	-8.33711e-164	7.11901e-163	-1.20791e-164	-1.0345e-162	-1.13931e-162	3.86541e-163	-3.2511e-164	8.26112e-163	-2.65388e-163	-4.10374e-163	-7.07241e-163	2.55404e-163	4.54073e-163	-1.32133e-162	7.16607e-163	1.22272e-163	4.14014e-163	-7.02804e-164	2.06146e-163	0
4.78111e-163	-9.87668e-164	4.22766e-163	-6.87654e-163	2.39148e-164	6.31452e-163	1.87196e-164	1.00724e-162	8.59441e-163	3.49109e-163	1.45743e-162	-8.33711e-164	7.11901e-163	-1.20791e-164	-1.0345e-162	-1.13931e-162	3.86541e-163	-3.2511e-164	8.26112e-163	-2.65388e-163	-4.10374e-163	-7.07241e-163	2.55404e-163	4.54073e-163	-1.32133e-162	7.16607e-163	1.22272e-163	4.14014e-163	-7.02804e-164	2.06146e-163	0
4.78111e-163	-9.87668e-164	4.22766e-163	-6.87654e-163	2.39148e-164	6.31452e-163	1.87196e-164	1.00724e-162	8.59441e-163	3.49109e-163	1.45743e-162	-8.33711e-164	7.11901e-163	-1.20791e-164	-1.0345e-162	-1.13931e-162	3.86541e-163	-3.2511e-164	8.26112e-163	-2.65388e-163	-4.10374e-163	-7.07241e-163	2.55404e-163	4.54073e-163	-1.32133e-162	7.16607e-163	1.22272e-163	4.14014e-163	-7.02804e-164	2.06146e-163	0
4.78111e-163	-9.87668e-164	4.22766e-163	-6.87654e-163	2.39148e-164	6.31452e-163	1.87196e-164	1.00724e-162	8.59441e-163	3.49109e-163	1.45743e-162	-8.33711e-164	7.11901e-163	-1.20791e-164	-1.0345e-162	-1.13931e-162	3.86541e-163	-3.2511e-164	8.26112e-163	-2.65388e-163	-4.10374e-163	-7.07241e-163	2.55404e-163	4.54073e-163	-1.32133e-162	7.16607e-163	1.22272e-163	4.14014e-163	-7.02804e-164	2.06146e-163	0
4.78111e-163	-9.87668e-164	4.22766e-163	-6.87654e-163	2.39148e-164	6.31452e-163	1.87196e-164	1.00724e-162	8.59441e-163	3.49109e-163	1.45743e-162	-8.33711e-164	7.11901e-163	-1.20791e-164	-1.0345e-162	-1.13931e-162	3.86541e-163	-3.2511e-164	8.26112e-163	-2.65388e-163	-4.10374e-163	-7.07241e-163	2.55404e-163	4.54073e-163	-1.32133e-162	7.16607e-163	1.22272e-163	4.14014e-163	-7.02804e-164	2.06146e-163	0
4.78111e-163	-9.87668e-164	4.22766e-163	-6.87654e-163	2.39148e-164	6.31452e-163	1.87196e-164	1.00724e-162	8.59441e-163	3.49109e-163	1.45743e-162	-8.33711e-164	7.11901e-163	-1.20791e-164	-1.0345e-162	-1.13931e-162	3.86541e-163	-3.2511e-164	8.26112e-163	-2.65388e-163	-4.10374e-163	-7.07241e-163	2.55404e-163	4.54073e-163	-1.32133e-162	7.16607e-163	1.22272e-163	4.14014e-163	-7.02804e-164	2.06146e-163	0
4.78111e-163	-9.87668e-164	4.22766e-163	-6.87654e-163	2.39148e-164	6.31452e-163	1.87196e-164	1.00724e-162	8.59441e-163	3.49109e-163	1.45743e-162	-8.33711e-164	7.11901e-163	-1.20791e-164	-1.0345e-162	-1.13931e-162	3.86541e-163	-3.2511e-164	8.26112e-163	-2.65388e-163	-4.10374e-163	-7.07241e-163	2.55404e-163	4.54073e-163	-1.32133e-162	7.16607e-163	1.22272e-163	4.14014e-163	-7.02804e-164	2.06146e-163	0
4.78111e-163	-9.87668e-164	4.22766e-163	-6.87654e-163	2.39148e-164	6.31452e-163	1.87196e-164	1.00724e-162	8.59441e-163	3.49109e-163	1.45743e-162	-8.33711e-164	7.11901e-163	-1.20791e-164	-1.0345e-162	-1.13931e-162	3.86541e-163	-3.2511e-164	8.26112e-163	-2.65388e-163	-4.10374e-163	-7.07241e-163	2.55404e-163	4.54073e-163	-1.32133e-162	7.16607e-163	1.22272e-163	4.14014e-163	-7.02804e-164	2.06146e-163	0
4.78111e-163	-9.87668e-164	4.22766e-163	-6.87654e-163	2.39148e-164	6.31452e-163	1.87196e-164	1.00724e-162	8.59441e-163	3.49109e-163	1.45743e-162	-8.33711e-164	7.11901e-163	-1.20791e-164	-1.0345e-162	-1.13931e-162	3.86541e-163	-3.2511e-164	8.26112e-163	-2.65388e-163	-4.10374e-163	-7.07241e-163	2.55404e-163	4.54073e-163	-1.32133e-162	7.16607e-163	1.22272e-163	4.14014e-163	-7.02804e-164	2.06146e-163	0
4.78111e-163	-9.87668e-164	4.22766e-163	-6.87654e-163	2.39148e-164	6.31452e-163	1.87196e-164	1.00724e-162	8.59441e-163	3.49109e-163	1.45743e-162	-8.33711e-164	7.11901e-163	-1.20791e-164	-1.0345e-162	-1.13931e-162	3.86541e-163	-3.2511e-164	8.26112e-163	-2.65388e-163	-4.10374e-163	-7.07241e-163	2.55404e-163	4.54073e-163	-1.32133e-162	7.16607e-163	1.22272e-163	4.14014e-163	-7.02804e-164	2.06146e-163	0
4.78111e-163	-9.87668e-164	4.22766e-163	-6.87654e-163	2.39148e-164	6.31452e-163	1.87196e-164	1.00724e-162	8.59441e-163	3.49109e-163	1.45743e-162	-8.33711e-164	7.11901e-163	-1.20791e-164	-1.0345e-162	-1.13931e-162	3.86541e-163	-3.2511e-164	8.26112e-163	-2.65388e-163	-4.10374e-163	-7.07241e-163	2.55404e-163	4.54073e-163	-1.32133e-162	7.16607e-163	1.22272e-163	4.14014e-163	-7.02804e-164	2.06146e-163	0
4.78111e-163	-9.87668e-164	4.22766e-163	-6.87654e-163	2.39148e-164	6.31452e-163	1.87196e-164	1.00724e-162	8.59441e-163	3.49109e-163	1.45743e-162	-8.33711e-164	7.11901e-163	-1.20791e-164	-1.0345e-162	-1.13931e-162	3.86541e-163	-3.2511e-164	8.26112e-163	-2.65388e-163	-4.10374e-163	-7.07241e-163	2.55404e-163	4.54073e-163	-1.32133e-162	7.16607e-163	1.22272e-163	4.14014e-163	-7.02804e-164	2.06146e-163	0
4.78111e-163	-9.87668e-164	4.22766e-163	-6.87654e-163	2.39148e-164	6.31452e-163	1.87196e-164	1.00724e-162	8.59441e-163	3.49109e-163	1.45743e-162	-8.33711e-164	7.11901e-163	-1.20791e-164	-1.0345e-162	-1.13931e-162	3.86541e-163	-3.2511e-164	8.26112e-163	-2.65388e-163	-4.10374e-163	-7.07241e-163	2.55404e-163	4.54073e-163	-1.32133e-162	7.16607e-163	1.22272e-163	4.14014e-163	-7.02804e-164	2.06146e-163	0
4.78111e-163	-9.87668e-164	4.22766e-163	-6.87654e-163	2.39148e-164	6.31452e-163	1.87196e-164	1.00724e-162	8.59441e-163	3.49109e-163	1.45743e-162	-8.33711e-164	7.11901e-163	-1.20791e-164	-1.0345e-162	-1.13931e-162	3.86541e-163	-3.2511e-164	8.26112e-163	-2.65388e-163	-4.10374e-163	-7.07241e-163	2.55404e-163	4.54073e-163	-1.32133e-162	7.16607e-163	1.22272e-163	4.14014e-163	-7.02804e-164	2.06146e-163	0
4.78111e-163	-9.87668e-164	4.22766e-163	-6.87654e-163	2.39148e-164	6.31452e-163	1.87196e-164	1.00724e-162	8.59441e-163	3.49109e-163	1.45743e-162	-8.33711e-164	7.11901e-163	-1.20791e-164	-1.0345e-162	-1.13931e-162	3.86541e-163	-3.2511e-164	8.26112e-163	-2.65388e-163	-4.10374e-163	-7.07241e-163	2.55404e-163	4.54073e-163	-1.32133e-162	7.16607e-163	1.22272e-163	4.14014e-163	-7.02804e-164	2.06146e-163	0
[truncated: 2,012 more rows]
